# Supplementary material for: The Binary Protein Interactome of Treponema pallidum – The Syphilis Spirochete
Source: PLoS One. 2008 May 28;3(5):e2292. doi: 10.1371/journal.pone.0002292 (PMC2386257; doi:10.1371/journal.pone.0002292)
Supplement: Table S1 — All protein-protein interactions of Treponema pallidum found in this study. (1.82 MB XLS) [file pone.0002292.s001.xls]

## Sheet: OVERVIEW
The protein interactome of Treponema pallidum – the Syphilis spirochete
Supplementary Table 1
Protein interactions identified by whole proteome interaction mapping (yeast-two-hybrid) of Treponema pallidum
	Tables	Information
	Yeast-two-hybrid interactions (TPA HCI)	Filtered dataset based on logistic regression scores
	Yeast-two-hybrid interactions (TPA 50)	Filtered dataset based on prey count only
	Yeast-two-hybrid interactions (whole set)	Whole dataset; logistic regression overview (predictors & scores)
	Yeast-two-hybrid interactions (true positives)	Positive training set for logistic regression
	Yeast-two-hybrid interactions (true negatives)	Negative training set for logistic regression
	Interlogs reproduced in other datasets	Interactions of orthologous proteins identified in other bacteria
Note that interactions related to bacterial motility have been published previously in Rajagopala et al. (2007), Molecular Systems Biology 3: 128 (PMID: 17667950)

## Sheet: TPA HCI
Y2H interactions of T. pallidum (filtered by logistic regression score)
score - logistic regression score (see whole set with scores for more details)
	return to "OVERVIEW"
bait	description	prey	description	score
TP0162	Holliday junction DNA helicase (ruvB); K03551 holliday junction DNA helicase RuvB	TP0543	Holliday junction DNA helicase (ruvA); K03550 holliday junction DNA helicase RuvA	0.965988
TP0401	flagellar assembly protein (fliH); K02411 flagellar assembly protein FliH	TP0026	flagellar motor switch protein (fliG-1); K02410 flagellar motor switch protein FliG	0.961392
TP0716	flagellar biosynthetic protein (fliR); K02421 flagellar biosynthetic protein FliR	TP0725	flagellar motor rotation protein (motA); K02556 chemotaxis MotA protein	0.960181
TP0399	flagellar basal-body M ring protein (fliF); K02409 flagellar M-ring protein FliF	TP0026	flagellar motor switch protein (fliG-1); K02410 flagellar motor switch protein FliG	0.953945
TP0721	flagellar motor switch protein (fliM); K02416 flagellar motor switch protein FliM	TP0026	flagellar motor switch protein (fliG-1); K02410 flagellar motor switch protein FliG	0.953945
TP0868	flagellar filament 34.5 kDa core protein (flaB1); K02406 flagellin	TP0658	transmembrane protein, putative	0.950325
TP0344	transcription-repair coupling factor; K03723 transcription-repair coupling factor (superfamily II helicase)	TP0514	excinuclease ABC, subunit A (uvrA); K03701 excinuclease ABC subunit A	0.941491
TP0792	flagellar filament 33 kDa core protein (flaB2); K02406 flagellin	TP0658	transmembrane protein, putative	0.940662
TP0403	flagellar protein, putative; K02413 flagellar FliJ protein	TP0868	flagellar filament 34.5 kDa core protein (flaB1); K02406 flagellin	0.93215
TP0963	conserved hypothetical integral membrane protein; K02004	TP0965	membrane fusion protein, putative	0.930328
TP0400	flagellar motor switch protein (fliG-2); K02410 flagellar motor switch protein FliG	TP0399	flagellar basal-body M ring protein (fliF); K02409 flagellar M-ring protein FliF	0.919861
TP0402	flagellum-specific ATP synthase (fliI) [EC:3.6.3.14]; K02412 flagellum-specific ATP synthase	TP0640	methyl-accepting chemotaxis protein (mcp2-3); K03406 methyl-accepting chemotaxis protein	0.918054
TP0506	trigger factor; K03545 trigger factor	TP0605	tsf; elongation factor EF-Ts; K02357 elongation factor EF-Ts	0.910021
TP0875	hypothetical protein	TP0247	N-acetylmuramoyl-L-alanine amidase (amiA) [EC:3.5.1.28]; K01448 N-acetylmuramoyl-L-alanine amidase	0.907004
TP0943	flagellar protein (fliS); K02422 flagellar protein FliS	TP0660	flagellar hook-associated protein 1 (flgK); K02396 flagellar hook-associated protein 1 FlgK	0.90609
TP0058	replicative DNA helicase (dnaB) [EC:3.6.1.-]; K02314 replicative DNA helicase	TP0001	chromosomal replication initiator protein (dnaA); K02313 chromosomal replication initiator protein DnaA	0.901343
TP0727	flagellar hook protein (flgE); K02390 flagellar hook protein FlgE	TP0292	outer membrane protein (tpn50)	0.891876
TP0058	replicative DNA helicase (dnaB) [EC:3.6.1.-]; K02314 replicative DNA helicase	TP0102	rep helicase, single-stranded DNA-dependent ATPase (rep) [EC:3.6.1.-]; K03656 ATP-dependent DNA helicase Rep	0.884286
TP0051	prfA; peptide chain release factor RF-1; K02835 peptide chain release factor RF-1	TP0210	30S ribosomal protein S13; K02952 small subunit ribosomal protein S13	0.877535
TP0842	methionine aminopeptidase (MAP) [EC:3.4.11.18]; K01265 methionyl aminopeptidase	TP0294	phosphoribosylpyrophosphate synthetase [EC:2.7.6.1]; K00948 ribose-phosphate pyrophosphokinase	0.87627
TP0330	cell division protein, putative [EC:3.4.24.-]	TP0891	infB; translation initiation factor IF-2; K02519 translation initiation factor IF-2	0.875173
TP0965	membrane fusion protein, putative	TP0514	excinuclease ABC, subunit A (uvrA); K03701 excinuclease ABC subunit A	0.873635
TP0500	penicillin-binding protein (pbp-1)	TP0252	apolipoprotein N-acyltransferase, putative [EC:2.3.1.-]; K03820 apolipoprotein N-acyltransferase	0.871592
TP1024	30S ribosomal protein S9; K02996 small subunit ribosomal protein S9	TP0743	50S ribosomal protein L27; K02899 large subunit ribosomal protein L27	0.871398
TP0636	hypothetical protein	TP0773	periplasmic serine protease DO (HtrA-1) [EC:3.4.21.-]	0.870009
TP0034	putative zinc transport system substrate-binding protein; K09815 zinc transport system substrate-binding protein	TP0469	hypothetical protein	0.869107
TP0256	CDP-diacylglycerol--glycerol-3-phosphate 3-phosphatidyltransferase (PgsA) [EC:2.7.8.5]; K00995 CDP-diacylglycerol--glycerol-3-phosphate 3-phosphatidyltransferase	TP0765	cell division protein (ftsH) [EC:3.4.24.-]; K03798 cell division protease FtsH	0.865349
TP0840	hypothetical protein	TP0965	membrane fusion protein, putative	0.86532
TP0728	flagellar hook assembly scaffolding protein (flgD); K02389 flagellar basal-body rod modification protein FlgD	TP0727	flagellar hook protein (flgE); K02390 flagellar hook protein FlgE	0.865116
TP0192	50S ribosomal protein L2; K02886 large subunit ribosomal protein L2	TP0756	methionyl-tRNA formyltransferase (fmt) [EC:2.1.2.9]; K00604 methionyl-tRNA formyltransferase	0.861055
TP0730	putative CDP-diacylglycerol--glycerol-3-phosphate 3-phosphatidyltransferase [EC:2.7.8.5]; K00995 CDP-diacylglycerol--glycerol-3-phosphate 3-phosphatidyltransferase	TP0067	hypothetical protein	0.860969
TP0471	hypothetical protein	TP0421	hypothetical protein	0.860787
TP0640	methyl-accepting chemotaxis protein (mcp2-3); K03406 methyl-accepting chemotaxis protein	TP0397	flagellar basal-body rod protein (flgC); K02388 flagellar basal-body rod protein FlgC	0.856993
TP0946	glucose-inhibited division protein B (gidB) [EC:2.1.-.-]; K03501 glucose inhibited division protein B	TP0514	excinuclease ABC, subunit A (uvrA); K03701 excinuclease ABC subunit A	0.856925
TP0971	tpd; membrane antigen, pathogen-specific (tpd)	TP0171	lipoprotein, 15 kDa (tpp15)	0.856875
TP0580	conserved hypothetical integral membrane protein; K02004	TP0099	uridylate kinase [EC:2.7.4.22]; K09903 uridylate kinase	0.856137
TP0954	hypothetical protein	TP0044	glucose inhibited division protein A (gidA); K03495 glucose inhibited division protein A	0.85496
TP0339	hypothetical protein [EC:5.4.99.12]; K06180 ribosomal large subunit pseudouridine synthase D	TP0687	DNA recombinase (recG) [EC:3.6.1.-]; K03655 ATP-dependent DNA helicase RecG	0.851493
TP0228	biotin synthase, putative; K03523 putative biotin biosynthesis protein BioY	TP0034	putative zinc transport system substrate-binding protein; K09815 zinc transport system substrate-binding protein	0.851444
TP0388	cell division protein (ftsQ); K03589 cell division protein FtsQ	TP0109	rRNA methylase, putative [EC:2.1.1.-]; K03218 RNA methyltransferase, TrmH family	0.851203
TP0981	sensory transduction histidine kinase, putative	TP0877	hypothetical protein	0.849819
TP0875	hypothetical protein	TP0240	50S ribosomal protein L7/L12; K02935 large subunit ribosomal protein L7/L12	0.848143
TP0702	hypothetical protein	TP0269	hypothetical protein	0.847509
TP0687	DNA recombinase (recG) [EC:3.6.1.-]; K03655 ATP-dependent DNA helicase RecG	TP1013	chaperonin (groES); K04078 chaperonin GroES	0.845942
TP0516	virulence factor; K03980 virulence factor	TP0305	CTP synthase (pyrG) [EC:6.3.4.2]; K01937 CTP synthase	0.842991
TP0295	xylB; carhohydrate kinase	TP0640	methyl-accepting chemotaxis protein (mcp2-3); K03406 methyl-accepting chemotaxis protein	0.842958
TP0794	S-adenosylmethionine synthetase [EC:2.5.1.6]; K00789 S-adenosylmethionine synthetase	TP0002	DNA polymerase III, subunit beta (dnaN) [EC:2.7.7.7]; K02338 DNA polymerase III beta subunit	0.841275
TP0354	thymidylate kinase (tmk) [EC:2.7.4.9]; K00943 dTMP kinase	TP0097	infA; translation initiation factor IF-1; K02518 translation initiation factor IF-1	0.838204
TP0498	rod shape-determining protein (mreC); K03570 rod shape-determining protein MreC	TP0884	conserved hypothetical integral membrane protein	0.83741
TP0561	hypothetical protein	TP0985	aspartyl-tRNA synthetase [EC:6.1.1.12]; K01876 aspartyl-tRNA synthetase	0.835405
TP0814	thioredoxin reductase (trxB) [EC:1.8.1.9]; K00384 thioredoxin reductase (NADPH)	TP0294	phosphoribosylpyrophosphate synthetase [EC:2.7.6.1]; K00948 ribose-phosphate pyrophosphokinase	0.832351
TP0386	UDP-N-acetylmuramoylalanyl-D-glutamyl-2,6-diaminopimelate--D-alanyl-D-alanine ligase [EC:6.3.2.10]; K01929 UDP-N-acetylmuramoylalanyl-D-glutamyl-2,6-diaminopimelate--D-alanyl-D-alanine ligase	TP0383	MraZ protein; K03925 MraZ protein	0.831532
TP0728	flagellar hook assembly scaffolding protein (flgD); K02389 flagellar basal-body rod modification protein FlgD	TP0396	flagellar basal-body rod protein (flgB); K02387 flagellar basal-body rod protein FlgB	0.830507
TP0089	cyclic nucleotide binding protein	TP0898	ATP-dependent nuclease, subunit A, putative; K01529	0.830433
TP0756	methionyl-tRNA formyltransferase (fmt) [EC:2.1.2.9]; K00604 methionyl-tRNA formyltransferase	TP0757	polypeptide deformylase (def) [EC:3.5.1.88]	0.83003
TP0986	hypothetical protein	TP0925	flavodoxin	0.828817
TP0474	hypothetical protein	TP0864	hypothetical protein	0.823499
TP0272	SpoOJ regulator (soj); K03496 chromosome partitioning protein	TP0843	heat shock protein, putative	0.821042
TP0650	hypothetical protein	TP0681	alanine racemase (alr) [EC:5.1.1.1]; K01775 alanine racemase	0.820587
TP0634	DNA ligase (lig) [EC:6.5.1.2]; K01972 DNA ligase (NAD+)	TP0341	UDP-N-acetylmuramate--L-alanine ligase [EC:6.3.2.8]; K01924 UDP-N-acetylmuramate--alanine ligase	0.820181
TP0985	aspartyl-tRNA synthetase [EC:6.1.1.12]; K01876 aspartyl-tRNA synthetase	TP0939	pyruvate ferredoxin oxidoreductase [EC:1.2.7.-]; K03737 putative pyruvate-flavodoxin oxidoreductase	0.819056
TP0398	flagellar hook-basal body complex protein (fliE); K02408 flagellar hook-basal body complex protein FliE	TP0026	flagellar motor switch protein (fliG-1); K02410 flagellar motor switch protein FliG	0.818767
TP0033	hypothetical protein	TP0227	cobalt ABC transporter, ATP-binding protein; K02006 cobalt transport system ATP-binding protein	0.818174
TP0081	hypothetical protein	TP0414	D-alanine glycine permease (dagA); K03310 alanine or glycine:cation symporter, AGCS family	0.818174
TP0131	tpr protein D (TprD)	TP0853	ATP-binding protein (ylxH-2); K04562 flagellar biosynthesis protein FlhG	0.818174
TP0356	RNA-binding protein, putative	TP0850	infC; translation initiation factor IF-3; K02520 translation initiation factor IF-3	0.818174
TP0711	hypothetical protein	TP0126	T. pallidum predicted coding region TP0126	0.818174
TP0823	desulfoferrodoxin (rbo)	TP1037	hlyIII; hemolysin III (hlyIII)	0.818174
TP0917	Mg2+ transport protein (mgtE); K06213 magnesium transporter	TP1016	basic membrane protein (tpn39b)	0.818174
TP0782	T. pallidum predicted coding region TP0782	TP0341	UDP-N-acetylmuramate--L-alanine ligase [EC:6.3.2.8]; K01924 UDP-N-acetylmuramate--alanine ligase	0.814524
TP0582	conserved hypothetical integral membrane protein; K02004	TP0965	membrane fusion protein, putative	0.814385
TP0112	aminopeptidase C (pepC) [EC:3.4.22.40]; K01372 bleomycin hydrolase	TP0818	T. pallidum predicted coding region TP0818	0.814134
TP0755	PTS system, nitrogen regulatory IIA component (ptsN-2) [EC:2.7.1.69]; K02806 PTS system, nitrogen regulatory IIA component	TP0619	hypothetical protein	0.814134
TP1017	alanyl-tRNA synthetase [EC:6.1.1.7]; K01872 alanyl-tRNA synthetase	TP0004	hypothetical protein	0.814134
TP0517	Holliday junction nuclease (ruvC) [EC:3.1.22.4]; K01159 crossover junction endodeoxyribonuclease	TP0704	recJ; single-stranded-DNA-specific exonuclease (RecJ) [EC:3.1.-.-]; K07462 single-stranded-DNA-specific exonuclease	0.813822
TP0124	conserved hypothetical GTP-binding protein	TP0067	hypothetical protein	0.813553
TP0387	cell division protein (ftsW); K03588 cell division protein FtsW	TP1013	chaperonin (groES); K04078 chaperonin GroES	0.813261
TP0044	glucose inhibited division protein A (gidA); K03495 glucose inhibited division protein A	TP1013	chaperonin (groES); K04078 chaperonin GroES	0.813164
TP0421	hypothetical protein	TP0095	hypothetical protein	0.811998
TP0961	flagellar basal-body rod protein (flgG-2); K02392 flagellar basal-body rod protein FlgG	TP0026	flagellar motor switch protein (fliG-1); K02410 flagellar motor switch protein FliG	0.810717
TP0384	S-adenosyl-methyltransferase [EC:2.1.1.-]; K03438 S-adenosyl-methyltransferase	TP0396	flagellar basal-body rod protein (flgB); K02387 flagellar basal-body rod protein FlgB	0.810506
TP0461	hypothetical protein	TP0247	N-acetylmuramoyl-L-alanine amidase (amiA) [EC:3.5.1.28]; K01448 N-acetylmuramoyl-L-alanine amidase	0.810086
TP0804	multiple sugar transport system ATP-binding protein; K02023 multiple sugar transport system ATP-binding protein	TP0044	glucose inhibited division protein A (gidA); K03495 glucose inhibited division protein A	0.810026
TP0877	hypothetical protein	TP0461	hypothetical protein	0.810026
TP0842	methionine aminopeptidase (MAP) [EC:3.4.11.18]; K01265 methionyl aminopeptidase	TP0354	thymidylate kinase (tmk) [EC:2.7.4.9]; K00943 dTMP kinase	0.809638
TP0025	hypothetical protein	TP0928	T. pallidum predicted coding region TP0928	0.808667
TP0029	UDP-N-acetylglucosamine 1-carboxyvinyltransferase [EC:2.5.1.7]; K00790 UDP-N-acetylglucosamine 1-carboxyvinyltransferase	TP0713	flagellar-associated GTP-binding protein (flhF); K02404 flagellar biosynthesis protein FlhF	0.808667
TP0153	hypothetical protein; K09775 hypothetical protein	TP0610	tpr protein H (TprH)	0.808667
TP0273	T. pallidum predicted coding region TP0273	TP0972	high-affinity iron transporter; K07243 high-affinity iron transporter	0.808667
TP0295	xylB; carhohydrate kinase	TP0723	T. pallidum predicted coding region TP0723	0.808667
TP0334	hypothetical protein	TP0784	T. pallidum predicted coding region TP0784	0.808667
TP0373	hypothetical protein [EC:6.3.4.-]; K04075 cell cycle protein MesJ	TP0409	hypothetical protein	0.808667
TP0373	hypothetical protein [EC:6.3.4.-]; K04075 cell cycle protein MesJ	TP0733	T. pallidum predicted coding region TP0733	0.808667
TP0427	V-type ATPase, subunit B (atpB-1) [EC:3.6.3.14]; K02118 V-type H+-transporting ATPase subunit B	TP0243	30S ribosomal protein S12; K02950 small subunit ribosomal protein S12	0.808667
TP0427	V-type ATPase, subunit B (atpB-1) [EC:3.6.3.14]; K02118 V-type H+-transporting ATPase subunit B	TP0328	DNA mismatch repair protein (mutS); K03555 DNA mismatch repair protein MutS	0.808667
TP0490	hypothetical protein	TP0371	4-diphosphocytidyl-2-C-methyl-D-erythritol kinase [EC:2.7.1.148]; K00919 4-diphosphocytidyl-2-C-methyl-D-erythritol kinase	0.808667
TP0506	trigger factor; K03545 trigger factor	TP0086	hypothetical protein	0.808667
TP0519	response regulatory protein (atoC); K02481 two-component system, NtrC family, response regulator	TP0352	hypothetical protein	0.808667
TP0771	hypothetical protein	TP0522	T. pallidum predicted coding region TP0522	0.808667
TP0937	hypothetical protein	TP1009	glycerol-3-phosphate dehydrogenase (NAD(P)+) [EC:1.1.1.94]; K00057 glycerol-3-phosphate dehydrogenase (NAD(P)+)	0.808667
TP0650	hypothetical protein	TP0807	50S ribosomal protein L32; K02911 large subunit ribosomal protein L32	0.808092
TP0867	T. pallidum predicted coding region TP0867	TP0002	DNA polymerase III, subunit beta (dnaN) [EC:2.7.7.7]; K02338 DNA polymerase III beta subunit	0.805848
TP0025	hypothetical protein	TP1040	lysyl-tRNA synthetase [EC:6.1.1.6]; K04568 lysyl-tRNA synthetase, class II	0.804466
TP0394	DNA topoisomerase I (topA) [EC:5.99.1.2]; K03168 DNA topoisomerase I	TP0208	secY; preprotein translocase SecY subunit; K03076 preprotein translocase SecY subunit	0.804466
TP0394	DNA topoisomerase I (topA) [EC:5.99.1.2]; K03168 DNA topoisomerase I	TP0763	T. pallidum predicted coding region TP0763	0.804466
TP0725	flagellar motor rotation protein (motA); K02556 chemotaxis MotA protein	TP0725	flagellar motor rotation protein (motA); K02556 chemotaxis MotA protein	0.804466
TP0766	T. pallidum predicted coding region TP0766	TP0619	hypothetical protein	0.804466
TP0988	hypothetical protein	TP0676	hypothetical protein	0.804466
TP1006	DNA gyrase, subunit B (gyrB) [EC:5.99.1.3]; K02470 DNA gyrase subunit B	TP0004	hypothetical protein	0.804466
TP0526	ATP-dependent helicase (HrpA)	TP0067	hypothetical protein	0.804062
TP0721	flagellar motor switch protein (fliM); K02416 flagellar motor switch protein FliM	TP0092	RNA polymerase sigma-24 factor; K03088 RNA polymerase sigma-70 factor, ECF subfamily	0.802411
TP0720	flagellar motor switch protein (fliY); K02417 flagellar motor switch protein FliN/FliY	TP0660	flagellar hook-associated protein 1 (flgK); K02396 flagellar hook-associated protein 1 FlgK	0.802354
TP0330	cell division protein, putative [EC:3.4.24.-]	TP0387	cell division protein (ftsW); K03588 cell division protein FtsW	0.801696
TP0706	hypothetical protein	TP0519	response regulatory protein (atoC); K02481 two-component system, NtrC family, response regulator	0.80131
TP0814	thioredoxin reductase (trxB) [EC:1.8.1.9]; K00384 thioredoxin reductase (NADPH)	TP0362	50S ribosomal protein L28; K02902 large subunit ribosomal protein L28	0.801083
TP0757	polypeptide deformylase (def) [EC:3.5.1.88]	TP0684	methylgalactoside transport system substrate-binding protein; K02058 simple sugar transport system substrate-binding protein	0.800392
TP0165	manganese transport system permease protein; K09819 manganese and iron transport system permease protein	TP0249	flagellar filament outer layer protein (FlaA-1)	0.798785
TP0165	manganese transport system permease protein; K09819 manganese and iron transport system permease protein	TP0880	putative ABC-2 type transport system permease protein; K01992 ABC-2 type transport system permease protein	0.798785
TP0290	hypothetical protein	TP0040	methyl-accepting chemotaxis protein (mcp1); K03406 methyl-accepting chemotaxis protein	0.798785
TP0297	hypothetical protein	TP0077	capsular polysaccharide biosynthesis protein (cap5D)	0.798785
TP0297	hypothetical protein	TP0738	hypothetical protein; K09710 hypothetical protein	0.798785
TP0384	S-adenosyl-methyltransferase [EC:2.1.1.-]; K03438 S-adenosyl-methyltransferase	TP0068	hypothetical protein	0.798785
TP0452	isoleucyl-tRNA synthetase [EC:6.1.1.5]; K01870 isoleucyl-tRNA synthetase	TP0185	signal peptidase I (sip) [EC:3.4.21.89]; K03100 signal peptidase I	0.798785
TP0481	T. pallidum predicted coding region TP0481	TP0968	T. pallidum predicted coding region TP0968	0.798785
TP0557	hypothetical protein	TP0655	spermidine/putrescine transport system substrate-binding protein; K02055 spermidine/putrescine transport system substrate-binding protein	0.798785
TP0589	phosphocarrier protein HPr (ptsH); K02784 phosphocarrier protein HPr	TP0576	prfB; peptide chain release factor RF-2; K02836 peptide chain release factor RF-2	0.798785
TP0592	hypothetical protein	TP0583	hypothetical protein	0.798785
TP0603	undecaprenyl pyrophosphate synthetase [EC:2.5.1.31]; K00806 undecaprenyl pyrophosphate synthetase	TP0111	RNA polymerase sigma-54 factor; K03092 RNA polymerase sigma-54 factor	0.798785
TP0603	undecaprenyl pyrophosphate synthetase [EC:2.5.1.31]; K00806 undecaprenyl pyrophosphate synthetase	TP0284	T. pallidum predicted coding region TP0284	0.798785
TP0603	undecaprenyl pyrophosphate synthetase [EC:2.5.1.31]; K00806 undecaprenyl pyrophosphate synthetase	TP0424	V-type ATPase, subunit E, putative [EC:3.6.3.14]; K02121 V-type H+-transporting ATPase subunit E	0.798785
TP0657	carbon storage regulator (csrA); K03563 carbon storage regulator	TP0226	T. pallidum predicted coding region TP0226	0.798785
TP0824	1-deoxyxylulose-5-phosphate synthase [EC:2.2.1.7]; K01662 1-deoxy-D-xylulose-5-phosphate synthase	TP0768	membrane protein (TmpA)	0.798785
TP1038	bacterioferrin (TpF1)	TP0302	simple sugar transport system permease protein; K02057 simple sugar transport system permease protein	0.798785
TP0826	hypothetical protein	TP1020	glu-tRNA amidotransferase, subunit A (gatA) [EC:6.3.5.6 6.3.5.7]; K02433 aspartyl-tRNA(Asn)/glutamyl-tRNA (Gln) amidotransferase subunit A	0.796456
TP0378	flagellar protein, putative	TP0002	DNA polymerase III, subunit beta (dnaN) [EC:2.7.7.7]; K02338 DNA polymerase III beta subunit	0.795858
TP0247	N-acetylmuramoyl-L-alanine amidase (amiA) [EC:3.5.1.28]; K01448 N-acetylmuramoyl-L-alanine amidase	TP0067	hypothetical protein	0.795314
TP0018	transcription elongation factor EF	TP0677	hypothetical protein	0.794423
TP0034	putative zinc transport system substrate-binding protein; K09815 zinc transport system substrate-binding protein	TP0799	hypothetical protein	0.794423
TP0110	hypothetical protein	TP0774	mgtC; Mg2+ transport protein (MgtC); K07507 putative Mg2+ transporter-C (MgtC) family protein	0.794423
TP0338	T. pallidum predicted coding region TP0338	TP0716	flagellar biosynthetic protein (fliR); K02421 flagellar biosynthetic protein FliR	0.794423
TP0788	T. pallidum predicted coding region TP0788	TP0121	hypothetical protein	0.792899
TP0720	flagellar motor switch protein (fliY); K02417 flagellar motor switch protein FliN/FliY	TP0026	flagellar motor switch protein (fliG-1); K02410 flagellar motor switch protein FliG	0.792342
TP0398	flagellar hook-basal body complex protein (fliE); K02408 flagellar hook-basal body complex protein FliE	TP0396	flagellar basal-body rod protein (flgB); K02387 flagellar basal-body rod protein FlgB	0.791947
TP0541	GTP-binding protein (era); K03595 GTP-binding protein Era	TP0658	transmembrane protein, putative	0.791449
TP0270	pcnA; tRNA nucleotidyltransferase (CCA-adding enzyme) [EC:2.7.7.25 2.7.7.21]; K00974 tRNA nucleotidyltransferase (CCA-adding enzyme)	TP0813	T. pallidum predicted coding region TP0813	0.789991
TP0290	hypothetical protein	TP0044	glucose inhibited division protein A (gidA); K03495 glucose inhibited division protein A	0.789991
TP0588	putative DNA polymerase III, delta subunit [EC:2.7.7.7]; K02340 DNA polymerase III delta subunit	TP0120	putative ABC transport system ATP-binding protein; K02071 D-methionine transport system ATP-binding protein	0.789619
TP0100	thioredoxin, putative	TP0005	DNA gyrase, subunit A (gyrA) [EC:5.99.1.3]; K02469 DNA gyrase subunit A	0.788543
TP0164	manganese transport system ATP-binding protein; K09820 manganese and iron transport system ATP-binding protein	TP0504	hypothetical protein	0.788526
TP0185	signal peptidase I (sip) [EC:3.4.21.89]; K03100 signal peptidase I	TP0644	lysyl-tRNA synthetase [EC:6.1.1.6]; K04566 lysyl-tRNA synthetase, class I	0.788526
TP0247	N-acetylmuramoyl-L-alanine amidase (amiA) [EC:3.5.1.28]; K01448 N-acetylmuramoyl-L-alanine amidase	TP0150	T. pallidum predicted coding region TP0150	0.788526
TP0247	N-acetylmuramoyl-L-alanine amidase (amiA) [EC:3.5.1.28]; K01448 N-acetylmuramoyl-L-alanine amidase	TP0382	hypothetical protein	0.788526
TP0296	dephospho-CoA kinase [EC:2.7.1.24]; K00859 dephospho-CoA kinase	TP0557	hypothetical protein	0.788526
TP0296	dephospho-CoA kinase [EC:2.7.1.24]; K00859 dephospho-CoA kinase	TP0578	cell division protein (ftsY); K03110 signal recognition particle receptor	0.788526
TP0296	dephospho-CoA kinase [EC:2.7.1.24]; K00859 dephospho-CoA kinase	TP0591	HPr(ser) kinase/phosphatase [EC:2.7.1.- 2.7.4.-]; K06023 HPr kinase/phosphorylase	0.788526
TP0339	hypothetical protein [EC:5.4.99.12]; K06180 ribosomal large subunit pseudouridine synthase D	TP0632	tryptophanyl-tRNA synthetase [EC:6.1.1.2]; K01867 tryptophanyl-tRNA synthetase	0.788526
TP0339	hypothetical protein [EC:5.4.99.12]; K06180 ribosomal large subunit pseudouridine synthase D	TP0728	flagellar hook assembly scaffolding protein (flgD); K02389 flagellar basal-body rod modification protein FlgD	0.788526
TP0339	hypothetical protein [EC:5.4.99.12]; K06180 ribosomal large subunit pseudouridine synthase D	TP0869	T. pallidum predicted coding region TP0869	0.788526
TP0345	phospho-N-acetylmuramoyl-pentapeptide-transferase (MraY) [EC:2.7.8.13]; K01000 phospho-N-acetylmuramoyl-pentapeptide-transferase	TP0420	hypothetical protein	0.788526
TP0383	MraZ protein; K03925 MraZ protein	TP0856	T. pallidum predicted coding region TP0856	0.788526
TP0383	MraZ protein; K03925 MraZ protein	TP0938	T. pallidum predicted coding region TP0938	0.788526
TP0464	tRNA (guanine-N7-)-methyltransferase [EC:2.1.1.33]; K03439 tRNA (guanine-N7-)-methyltransferase	TP0712	ATP-binding protein (ylxH-1); K04562 flagellar biosynthesis protein FlhG	0.788526
TP0464	tRNA (guanine-N7-)-methyltransferase [EC:2.1.1.33]; K03439 tRNA (guanine-N7-)-methyltransferase	TP0739	hypothetical protein	0.788526
TP0558	hypothetical protein	TP0234	50S ribosomal protein L33; K02913 large subunit ribosomal protein L33	0.788526
TP0558	hypothetical protein	TP0274	deoxycytidylate deaminase, putative [EC:3.5.4.12]; K01493 dCMP deaminase	0.788526
TP0708	T. pallidum predicted coding region TP0708	TP0036	putative manganese transport system permease protein; K09816 zinc transport system permease protein	0.788526
TP0794	S-adenosylmethionine synthetase [EC:2.5.1.6]; K00789 S-adenosylmethionine synthetase	TP0955	T. pallidum predicted coding region TP0955	0.788526
TP0869	T. pallidum predicted coding region TP0869	TP0124	conserved hypothetical GTP-binding protein	0.788526
TP0869	T. pallidum predicted coding region TP0869	TP0225	leucine-rich repeat protein TpLRR	0.788526
TP1013	chaperonin (groES); K04078 chaperonin GroES	TP0463	T. pallidum predicted coding region TP0463	0.788443
TP1038	bacterioferrin (TpF1)	TP0795	hypothetical protein	0.785489
TP0187	tuf; elongation factor EF-Tu [EC:3.6.5.3]; K02358 elongation factor EF-Tu	TP0067	hypothetical protein	0.78546
TP0402	flagellum-specific ATP synthase (fliI) [EC:3.6.3.14]; K02412 flagellum-specific ATP synthase	TP0413	phosphoglucomutase [EC:5.4.2.2]; K01835 phosphoglucomutase	0.784001
TP0564	T. pallidum predicted coding region TP0564	TP0675	hypothetical protein	0.784001
TP0716	flagellar biosynthetic protein (fliR); K02421 flagellar biosynthetic protein FliR	TP0774	mgtC; Mg2+ transport protein (MgtC); K07507 putative Mg2+ transporter-C (MgtC) family protein	0.784001
TP0869	T. pallidum predicted coding region TP0869	TP0208	secY; preprotein translocase SecY subunit; K03076 preprotein translocase SecY subunit	0.784001
TP0490	hypothetical protein	TP0920	T. pallidum predicted coding region TP0920	0.782422
TP0921	NADH oxidase [EC:1.6.-.-]; K00359 NADH oxidase	TP0726	flagellar protein (flbD); K02385 flagellar protein FlbD	0.782422
TP0937	hypothetical protein	TP0920	T. pallidum predicted coding region TP0920	0.782422
TP1034	conserved hypothetical integral membrane protein; K07301	TP0043	soluble lytic transglycosylase, putative [EC:3.2.1.-]; K01238	0.78232
TP0307	hypothetical protein	TP0741	nicotinate-nucleotide adenylyltransferase [EC:2.7.7.18]; K00969 nicotinate-nucleotide adenylyltransferase	0.782236
TP0913	predicted endonuclease; K07460 putative endonuclease	TP1013	chaperonin (groES); K04078 chaperonin GroES	0.781508
TP0133	T. pallidum predicted coding region TP0133	TP0640	methyl-accepting chemotaxis protein (mcp2-3); K03406 methyl-accepting chemotaxis protein	0.780918
TP0151	hypothetical protein	TP0658	transmembrane protein, putative	0.780918
TP0297	hypothetical protein	TP0236	transcription antitermination protein (nusG); K02601 transcriptional antiterminator NusG	0.780918
TP0164	manganese transport system ATP-binding protein; K09820 manganese and iron transport system ATP-binding protein	TP0842	methionine aminopeptidase (MAP) [EC:3.4.11.18]; K01265 methionyl aminopeptidase	0.779407
TP0218	sigma factor SigB regulation protein, putative	TP0269	hypothetical protein	0.779407
TP0869	T. pallidum predicted coding region TP0869	TP0701	DNA-directed RNA polymerase, putative [EC:2.7.7.6]; K03060 DNA-directed RNA polymerase subunit omega	0.779407
TP0474	hypothetical protein	TP0798	methionyl-tRNA synthetase [EC:6.1.1.10]; K01874 methionyl-tRNA synthetase	0.779058
TP0782	T. pallidum predicted coding region TP0782	TP0626	exonuclease, putative; K03547 exonuclease SbcD	0.778143
TP0227	cobalt ABC transporter, ATP-binding protein; K02006 cobalt transport system ATP-binding protein	TP0404	T. pallidum predicted coding region TP0404	0.777889
TP0233	anti-sigma F factor antagonist, putative	TP0966	T. pallidum predicted coding region TP0966	0.777889
TP0233	anti-sigma F factor antagonist, putative	TP1003	T. pallidum predicted coding region TP1003	0.777889
TP0341	UDP-N-acetylmuramate--L-alanine ligase [EC:6.3.2.8]; K01924 UDP-N-acetylmuramate--alanine ligase	TP0761	T. pallidum predicted coding region TP0761	0.777889
TP0976	T. pallidum predicted coding region TP0976	TP0876	hypothetical protein	0.777889
TP0088	hypothetical protein	TP0088	hypothetical protein	0.777804
TP0874	hypothetical protein	TP0463	T. pallidum predicted coding region TP0463	0.777804
TP0948	jag; spoIIIJ-associated protein (jag); K06346 spoIIIJ-associated protein	TP0463	T. pallidum predicted coding region TP0463	0.777804
TP1034	conserved hypothetical integral membrane protein; K07301	TP0240	50S ribosomal protein L7/L12; K02935 large subunit ribosomal protein L7/L12	0.774722
TP0067	hypothetical protein	TP0519	response regulatory protein (atoC); K02481 two-component system, NtrC family, response regulator	0.774121
TP0030	heat shock protein (groEL); K04077 chaperonin GroEL	TP0987	T. pallidum predicted coding region TP0987	0.773202
TP0272	SpoOJ regulator (soj); K03496 chromosome partitioning protein	TP0188	30S ribosomal protein S10; K02946 small subunit ribosomal protein S10	0.773202
TP0539	hypothetical protein	TP0687	DNA recombinase (recG) [EC:3.6.1.-]; K03655 ATP-dependent DNA helicase RecG	0.773202
TP0976	T. pallidum predicted coding region TP0976	TP0432	T. pallidum predicted coding region TP0432	0.773202
TP0976	T. pallidum predicted coding region TP0976	TP0799	hypothetical protein	0.773202
TP0030	heat shock protein (groEL); K04077 chaperonin GroEL	TP0160	prolyl-tRNA synthetase [EC:6.1.1.15]; K01881 prolyl-tRNA synthetase	0.771959
TP0668	hypothetical protein; K02221 YggT family protein	TP0751	T. pallidum predicted coding region TP0751	0.771567
TP0722	flagellar protein (fliL); K02415 flagellar FliL protein	TP0260	T. pallidum predicted coding region TP0260	0.77001
TP0791	T. pallidum predicted coding region TP0791	TP0995	cyclic nucleotide binding protein	0.77001
TP1034	conserved hypothetical integral membrane protein; K07301	TP0842	methionine aminopeptidase (MAP) [EC:3.4.11.18]; K01265 methionyl aminopeptidase	0.769651
TP0976	T. pallidum predicted coding region TP0976	TP0701	DNA-directed RNA polymerase, putative [EC:2.7.7.6]; K03060 DNA-directed RNA polymerase subunit omega	0.768447
TP0270	pcnA; tRNA nucleotidyltransferase (CCA-adding enzyme) [EC:2.7.7.25 2.7.7.21]; K00974 tRNA nucleotidyltransferase (CCA-adding enzyme)	TP0247	N-acetylmuramoyl-L-alanine amidase (amiA) [EC:3.5.1.28]; K01448 N-acetylmuramoyl-L-alanine amidase	0.768288
TP0496	hypothetical protein	TP0492	DNA primase (dnaG) [EC:2.7.7.-]; K02316 DNA primase	0.766875
TP0496	hypothetical protein	TP0889	tRNA pseudouridine 55 synthase (truB) [EC:5.4.99.12]; K03177 tRNA pseudouridine synthase B	0.766875
TP0496	hypothetical protein	TP0909	50S ribosomal protein L19; K02884 large subunit ribosomal protein L19	0.766875
TP0496	hypothetical protein	TP0973	phenylalanyl-tRNA synthetase alpha chain [EC:6.1.1.20]; K01889 phenylalanyl-tRNA synthetase alpha chain	0.766875
TP0658	transmembrane protein, putative	TP0620	tpr protein I (TprI)	0.766875
TP0658	transmembrane protein, putative	TP0736	hydrogenase, gamma chain (HydG)	0.766875
TP0658	transmembrane protein, putative	TP0831	argS; arginyl-tRNA synthetase [EC:6.1.1.19]; K01887 arginyl-tRNA synthetase	0.766875
TP0658	transmembrane protein, putative	TP0941	T. pallidum predicted coding region TP0941	0.766875
TP1018	hypothetical protein; K07254 hypothetical protein	TP0154	hypothetical protein	0.766875
TP1018	hypothetical protein; K07254 hypothetical protein	TP0422	T. pallidum predicted coding region TP0422	0.766875
TP1018	hypothetical protein; K07254 hypothetical protein	TP0506	trigger factor; K03545 trigger factor	0.766875
TP1018	hypothetical protein; K07254 hypothetical protein	TP0956	T. pallidum predicted coding region TP0956	0.766875
TP0019	transcription elongation factor EF; K03624 transcription elongation factor GreA	TP0247	N-acetylmuramoyl-L-alanine amidase (amiA) [EC:3.5.1.28]; K01448 N-acetylmuramoyl-L-alanine amidase	0.766817
TP0474	hypothetical protein	TP0510	GTP-binding membrane protein (lepA); K03596 GTP-binding protein LepA	0.766005
TP1032	T. pallidum predicted coding region TP1032	TP0795	hypothetical protein	0.763622
TP0057	oxaloacetate decarboxylase, subunit beta (oadB) [EC:4.1.1.3]; K01572 oxaloacetate decarboxylase, beta subunit	TP0377	hypothetical protein	0.763533
TP0533	V-type ATPase, subunit I (atpI-2) [EC:3.6.3.14]; K02123 V-type H+-transporting ATPase subunit I	TP0377	hypothetical protein	0.763533
TP0714	flagellar biosynthesis protein (flhA); K02400 flagellar biosynthesis protein FlhA	TP0377	hypothetical protein	0.763533
TP0330	cell division protein, putative [EC:3.4.24.-]	TP0641	histidyl-tRNA synthetase [EC:6.1.1.21]; K01892 histidyl-tRNA synthetase	0.763166
TP0496	hypothetical protein	TP0985	aspartyl-tRNA synthetase [EC:6.1.1.12]; K01876 aspartyl-tRNA synthetase	0.762028
TP0496	hypothetical protein	TP1008	ribonucleoside-diphosphate reductase alpha chain [EC:1.17.4.1]; K00525 ribonucleoside-diphosphate reductase alpha chain	0.762028
TP0983	T. pallidum predicted coding region TP0983	TP1008	ribonucleoside-diphosphate reductase alpha chain [EC:1.17.4.1]; K00525 ribonucleoside-diphosphate reductase alpha chain	0.762028
TP1018	hypothetical protein; K07254 hypothetical protein	TP0702	hypothetical protein	0.762028
TP1018	hypothetical protein; K07254 hypothetical protein	TP1040	lysyl-tRNA synthetase [EC:6.1.1.6]; K04568 lysyl-tRNA synthetase, class II	0.762028
TP0630	chemotaxis protein methyltransferase (cheR) [EC:2.1.1.80]; K00575 chemotaxis protein methyltransferase CheR	TP0026	flagellar motor switch protein (fliG-1); K02410 flagellar motor switch protein FliG	0.760411
TP0561	hypothetical protein	TP0920	T. pallidum predicted coding region TP0920	0.760337
TP0787	T. pallidum predicted coding region TP0787	TP0920	T. pallidum predicted coding region TP0920	0.760337
TP0095	hypothetical protein	TP0559	probable thiamin biosynthesis protein ThiI; K03151 thiamine biosynthesis protein ThiI	0.760044
TP0019	transcription elongation factor EF; K03624 transcription elongation factor GreA	TP0741	nicotinate-nucleotide adenylyltransferase [EC:2.7.7.18]; K00969 nicotinate-nucleotide adenylyltransferase	0.759094
TP0630	chemotaxis protein methyltransferase (cheR) [EC:2.1.1.80]; K00575 chemotaxis protein methyltransferase CheR	TP0396	flagellar basal-body rod protein (flgB); K02387 flagellar basal-body rod protein FlgB	0.759047
TP0641	histidyl-tRNA synthetase [EC:6.1.1.21]; K01892 histidyl-tRNA synthetase	TP0704	recJ; single-stranded-DNA-specific exonuclease (RecJ) [EC:3.1.-.-]; K07462 single-stranded-DNA-specific exonuclease	0.758949
TP0041	hypothetical protein	TP0727	flagellar hook protein (flgE); K02390 flagellar hook protein FlgE	0.758728
TP0350	glutamate-5-semialdehyde dehydrogenase (ProA) [EC:1.2.1.41]; K00147 glutamate-5-semialdehyde dehydrogenase	TP0939	pyruvate ferredoxin oxidoreductase [EC:1.2.7.-]; K03737 putative pyruvate-flavodoxin oxidoreductase	0.758637
TP0541	GTP-binding protein (era); K03595 GTP-binding protein Era	TP0704	recJ; single-stranded-DNA-specific exonuclease (RecJ) [EC:3.1.-.-]; K07462 single-stranded-DNA-specific exonuclease	0.758637
TP0591	HPr(ser) kinase/phosphatase [EC:2.7.1.- 2.7.4.-]; K06023 HPr kinase/phosphorylase	TP0257	glycerophosphoryldiester phosphodiesterase (GlpQ) [EC:3.1.4.46]; K01126 glycerophosphoryl diester phosphodiesterase	0.757111
TP0868	flagellar filament 34.5 kDa core protein (flaB1); K02406 flagellin	TP0050	hypothetical protein	0.75702
TP0042	hypothetical protein	TP0826	hypothetical protein	0.755487
TP0344	transcription-repair coupling factor; K03723 transcription-repair coupling factor (superfamily II helicase)	TP0505	hexokinase (hxk) [EC:2.7.1.1]; K00844 hexokinase	0.755487
TP0728	flagellar hook assembly scaffolding protein (flgD); K02389 flagellar basal-body rod modification protein FlgD	TP0726	flagellar protein (flbD); K02385 flagellar protein FlbD	0.754468
TP0461	hypothetical protein	TP0443	hypothetical protein	0.753765
TP0634	DNA ligase (lig) [EC:6.5.1.2]; K01972 DNA ligase (NAD+)	TP0514	excinuclease ABC, subunit A (uvrA); K03701 excinuclease ABC subunit A	0.75376
TP0149	T. pallidum predicted coding region TP0149	TP0708	T. pallidum predicted coding region TP0708	0.753673
TP0714	flagellar biosynthesis protein (flhA); K02400 flagellar biosynthesis protein FlhA	TP0708	T. pallidum predicted coding region TP0708	0.753673
TP0272	SpoOJ regulator (soj); K03496 chromosome partitioning protein	TP0247	N-acetylmuramoyl-L-alanine amidase (amiA) [EC:3.5.1.28]; K01448 N-acetylmuramoyl-L-alanine amidase	0.752757
TP0106	carnitine transporter, putative; K03451 betaine/carnitine transporter, BCCT family	TP0377	hypothetical protein	0.752034
TP0338	T. pallidum predicted coding region TP0338	TP0377	hypothetical protein	0.752034
TP0042	hypothetical protein	TP0716	flagellar biosynthetic protein (fliR); K02421 flagellar biosynthetic protein FliR	0.75048
TP0507	ATP-dependent Clp protease proteolytic component (ClpP-1) [EC:3.4.21.92]; K01358 ATP-dependent Clp protease, protease subunit	TP0362	50S ribosomal protein L28; K02902 large subunit ribosomal protein L28	0.75048
TP0030	heat shock protein (groEL); K04077 chaperonin GroEL	TP0726	flagellar protein (flbD); K02385 flagellar protein FlbD	0.748734
TP0071	ATP-dependent Clp protease subunit B (clpB); K03695 ATP-dependent Clp protease ATP-binding subunit ClpB	TP0465	T. pallidum predicted coding region TP0465	0.748734
TP0686	methylgalactoside transport system permease protein; K02057 simple sugar transport system permease protein	TP1013	chaperonin (groES); K04078 chaperonin GroES	0.748641
TP0870	flagellar filament 31 kDa core protein (flaB3); K02406 flagellin	TP0630	chemotaxis protein methyltransferase (cheR) [EC:2.1.1.80]; K00575 chemotaxis protein methyltransferase CheR	0.747669
TP0387	cell division protein (ftsW); K03588 cell division protein FtsW	TP0236	transcription antitermination protein (nusG); K02601 transcriptional antiterminator NusG	0.747073
TP0387	cell division protein (ftsW); K03588 cell division protein FtsW	TP0260	T. pallidum predicted coding region TP0260	0.747073
TP0912	hypothetical protein	TP0704	recJ; single-stranded-DNA-specific exonuclease (RecJ) [EC:3.1.-.-]; K07462 single-stranded-DNA-specific exonuclease	0.74698
TP0820	hypothetical protein	TP0247	N-acetylmuramoyl-L-alanine amidase (amiA) [EC:3.5.1.28]; K01448 N-acetylmuramoyl-L-alanine amidase	0.74644
TP0893	hypothetical protein; K09748 hypothetical protein	TP0209	50S ribosomal protein L36; K02919 large subunit ribosomal protein L36	0.746186
TP0505	hexokinase (hxk) [EC:2.7.1.1]; K00844 hexokinase	TP0171	lipoprotein, 15 kDa (tpp15)	0.745217
TP0961	flagellar basal-body rod protein (flgG-2); K02392 flagellar basal-body rod protein FlgG	TP0397	flagellar basal-body rod protein (flgC); K02388 flagellar basal-body rod protein FlgC	0.74448
TP0027	hemolysin, putative	TP0209	50S ribosomal protein L36; K02919 large subunit ribosomal protein L36	0.744418
TP0163	manganese transport system substrate-binding protein; K09818 manganese and iron transport system substrate-binding protein	TP0206	30S ribosomal protein S5; K02988 small subunit ribosomal protein S5	0.743729
TP0163	manganese transport system substrate-binding protein; K09818 manganese and iron transport system substrate-binding protein	TP0550	thiophene and furan oxidation protein (thdF); K03650 tRNA modification GTPase	0.743729
TP0330	cell division protein, putative [EC:3.4.24.-]	TP0127	hypothetical protein	0.743729
TP0330	cell division protein, putative [EC:3.4.24.-]	TP0499	rod shape-determining protein (MreD)	0.743729
TP0343	A/G-specific adenine glycosylase, putative [EC:3.2.2.-]; K03575 A/G-specific adenine glycosylase	TP0470	hypothetical protein	0.743729
TP0343	A/G-specific adenine glycosylase, putative [EC:3.2.2.-]; K03575 A/G-specific adenine glycosylase	TP0598	T. pallidum predicted coding region TP0598	0.743729
TP0500	penicillin-binding protein (pbp-1)	TP0012	hypothetical protein	0.743729
TP0588	putative DNA polymerase III, delta subunit [EC:2.7.7.7]; K02340 DNA polymerase III delta subunit	TP0134	T. pallidum predicted coding region TP0134	0.743729
TP0588	putative DNA polymerase III, delta subunit [EC:2.7.7.7]; K02340 DNA polymerase III delta subunit	TP0148	T. pallidum predicted coding region TP0148	0.743729
TP0588	putative DNA polymerase III, delta subunit [EC:2.7.7.7]; K02340 DNA polymerase III delta subunit	TP0483	T. pallidum predicted coding region TP0483	0.743729
TP0588	putative DNA polymerase III, delta subunit [EC:2.7.7.7]; K02340 DNA polymerase III delta subunit	TP0678	hypothetical protein	0.743729
TP0588	putative DNA polymerase III, delta subunit [EC:2.7.7.7]; K02340 DNA polymerase III delta subunit	TP0948	jag; spoIIIJ-associated protein (jag); K06346 spoIIIJ-associated protein	0.743729
TP0100	thioredoxin, putative	TP0088	hypothetical protein	0.743635
TP0044	glucose inhibited division protein A (gidA); K03495 glucose inhibited division protein A	TP0233	anti-sigma F factor antagonist, putative	0.741857
TP0101	cytochrome c biogenesis protein (ccdA); K06196 cytochrome c-type biogenesis protein	TP0708	T. pallidum predicted coding region TP0708	0.741857
TP0110	hypothetical protein	TP0708	T. pallidum predicted coding region TP0708	0.741857
TP0222	T. pallidum predicted coding region TP0222	TP0708	T. pallidum predicted coding region TP0708	0.741857
TP0256	CDP-diacylglycerol--glycerol-3-phosphate 3-phosphatidyltransferase (PgsA) [EC:2.7.8.5]; K00995 CDP-diacylglycerol--glycerol-3-phosphate 3-phosphatidyltransferase	TP0708	T. pallidum predicted coding region TP0708	0.741857
TP0338	T. pallidum predicted coding region TP0338	TP0708	T. pallidum predicted coding region TP0708	0.741857
TP0582	conserved hypothetical integral membrane protein; K02004	TP0160	prolyl-tRNA synthetase [EC:6.1.1.15]; K01881 prolyl-tRNA synthetase	0.74148
TP0058	replicative DNA helicase (dnaB) [EC:3.6.1.-]; K02314 replicative DNA helicase	TP0092	RNA polymerase sigma-24 factor; K03088 RNA polymerase sigma-70 factor, ECF subfamily	0.740829
TP0218	sigma factor SigB regulation protein, putative	TP0377	hypothetical protein	0.740167
TP0721	flagellar motor switch protein (fliM); K02416 flagellar motor switch protein FliM	TP0066	hypothetical protein	0.740167
TP0419	surE; acid phosphatase [EC:3.1.3.5]; K03787 5-nucleotidase	TP0046	hypothetical protein	0.740072
TP0054	hypothetical protein	TP0095	hypothetical protein	0.739812
TP0268	hypothetical protein	TP0334	hypothetical protein	0.739808
TP0497	rod shape-determining protein (mreB); K03569 rod shape-determining protein MreB	TP0334	hypothetical protein	0.739115
TP0330	cell division protein, putative [EC:3.4.24.-]	TP0330	cell division protein, putative [EC:3.4.24.-]	0.738564
TP0588	putative DNA polymerase III, delta subunit [EC:2.7.7.7]; K02340 DNA polymerase III delta subunit	TP0676	hypothetical protein	0.738564
TP0121	hypothetical protein	TP0121	hypothetical protein	0.736764
TP0328	DNA mismatch repair protein (mutS); K03555 DNA mismatch repair protein MutS	TP0946	glucose-inhibited division protein B (gidB) [EC:2.1.-.-]; K03501 glucose inhibited division protein B	0.736714
TP0659	flagellar hook-associated protein 3 (flgL); K02397 flagellar hook-associated protein 3 FlgL	TP0726	flagellar protein (flbD); K02385 flagellar protein FlbD	0.736314
TP0042	hypothetical protein	TP0334	hypothetical protein	0.735052
TP0280	hypothetical protein	TP0995	cyclic nucleotide binding protein	0.735052
TP0421	hypothetical protein	TP0939	pyruvate ferredoxin oxidoreductase [EC:1.2.7.-]; K03737 putative pyruvate-flavodoxin oxidoreductase	0.734956
TP0177	T. pallidum predicted coding region TP0177	TP0067	hypothetical protein	0.73486
TP0479	hypothetical protein	TP0067	hypothetical protein	0.73486
TP0841	periplasmic serine protease DO (htrA-2) [EC:3.4.21.-]	TP0530	V-type ATPase, subunit E, putative [EC:3.6.3.14]; K02121 V-type H+-transporting ATPase subunit E	0.73486
TP0418	galactokinase [EC:2.7.1.6]; K00849 galactokinase	TP0684	methylgalactoside transport system substrate-binding protein; K02058 simple sugar transport system substrate-binding protein	0.734273
TP0030	heat shock protein (groEL); K04077 chaperonin GroEL	TP0050	hypothetical protein	0.733236
TP0162	Holliday junction DNA helicase (ruvB); K03551 holliday junction DNA helicase RuvB	TP0171	lipoprotein, 15 kDa (tpp15)	0.73314
TP0187	tuf; elongation factor EF-Tu [EC:3.6.5.3]; K02358 elongation factor EF-Tu	TP0171	lipoprotein, 15 kDa (tpp15)	0.73314
TP0516	virulence factor; K03980 virulence factor	TP0171	lipoprotein, 15 kDa (tpp15)	0.73314
TP0058	replicative DNA helicase (dnaB) [EC:3.6.1.-]; K02314 replicative DNA helicase	TP0005	DNA gyrase, subunit A (gyrA) [EC:5.99.1.3]; K02469 DNA gyrase subunit A	0.733123
TP0870	flagellar filament 31 kDa core protein (flaB3); K02406 flagellin	TP0658	transmembrane protein, putative	0.732826
TP0498	rod shape-determining protein (mreC); K03570 rod shape-determining protein MreC	TP0473	T. pallidum predicted coding region TP0473	0.731606
TP0604	ribosome recycling factor; K02838 ribosome recycling factor	TP0771	hypothetical protein	0.731606
TP0640	methyl-accepting chemotaxis protein (mcp2-3); K03406 methyl-accepting chemotaxis protein	TP0064	hypothetical protein	0.731509
TP0640	methyl-accepting chemotaxis protein (mcp2-3); K03406 methyl-accepting chemotaxis protein	TP0088	hypothetical protein	0.731509
TP0792	flagellar filament 33 kDa core protein (flaB2); K02406 flagellin	TP0064	hypothetical protein	0.731509
TP0133	T. pallidum predicted coding region TP0133	TP0160	prolyl-tRNA synthetase [EC:6.1.1.15]; K01881 prolyl-tRNA synthetase	0.731412
TP0782	T. pallidum predicted coding region TP0782	TP0554	phosphoglycolate phosphatase (gph-2) [EC:3.1.3.18]; K01091 phosphoglycolate phosphatase	0.73069
TP0247	N-acetylmuramoyl-L-alanine amidase (amiA) [EC:3.5.1.28]; K01448 N-acetylmuramoyl-L-alanine amidase	TP0080	quinoline 2-oxidoreductase	0.729678
TP0399	flagellar basal-body M ring protein (fliF); K02409 flagellar M-ring protein FliF	TP0708	T. pallidum predicted coding region TP0708	0.729678
TP0708	T. pallidum predicted coding region TP0708	TP0708	T. pallidum predicted coding region TP0708	0.729678
TP0466	T. pallidum predicted coding region TP0466	TP0247	N-acetylmuramoyl-L-alanine amidase (amiA) [EC:3.5.1.28]; K01448 N-acetylmuramoyl-L-alanine amidase	0.729581
TP0724	flagellar motor rotation protein (motB); K02557 chemotaxis MotB protein	TP0961	flagellar basal-body rod protein (flgG-2); K02392 flagellar basal-body rod protein FlgG	0.729456
TP0517	Holliday junction nuclease (ruvC) [EC:3.1.22.4]; K01159 crossover junction endodeoxyribonuclease	TP0341	UDP-N-acetylmuramate--L-alanine ligase [EC:6.3.2.8]; K01924 UDP-N-acetylmuramate--alanine ligase	0.728562
TP0858	T. pallidum predicted coding region TP0858	TP0046	hypothetical protein	0.727839
TP0567	flagellar protein FlbB; K02383 flagellar protein FlbB	TP0675	hypothetical protein	0.726287
TP0604	ribosome recycling factor; K02838 ribosome recycling factor	TP0214	T. pallidum predicted coding region TP0214	0.726287
TP0591	HPr(ser) kinase/phosphatase [EC:2.7.1.- 2.7.4.-]; K06023 HPr kinase/phosphorylase	TP0286	hypothetical protein	0.726189
TP0307	hypothetical protein	TP0946	glucose-inhibited division protein B (gidB) [EC:2.1.-.-]; K03501 glucose inhibited division protein B	0.72611
TP0598	T. pallidum predicted coding region TP0598	TP0586	leucyl-tRNA synthetase [EC:6.1.1.4]; K01869 leucyl-tRNA synthetase	0.726091
TP0798	methionyl-tRNA synthetase [EC:6.1.1.10]; K01874 methionyl-tRNA synthetase	TP0965	membrane fusion protein, putative	0.724675
TP0135	T. pallidum predicted coding region TP0135	TP0965	membrane fusion protein, putative	0.724335
TP0756	methionyl-tRNA formyltransferase (fmt) [EC:2.1.2.9]; K00604 methionyl-tRNA formyltransferase	TP0657	carbon storage regulator (csrA); K03563 carbon storage regulator	0.723553
TP0870	flagellar filament 31 kDa core protein (flaB3); K02406 flagellin	TP0943	flagellar protein (fliS); K02422 flagellar protein FliS	0.723277
TP0981	sensory transduction histidine kinase, putative	TP0092	RNA polymerase sigma-24 factor; K03088 RNA polymerase sigma-70 factor, ECF subfamily	0.722763
TP0895	hypothetical protein	TP0236	transcription antitermination protein (nusG); K02601 transcriptional antiterminator NusG	0.722671
TP0870	flagellar filament 31 kDa core protein (flaB3); K02406 flagellin	TP0396	flagellar basal-body rod protein (flgB); K02387 flagellar basal-body rod protein FlgB	0.720983
TP0367	chromosome segregation protein, putative; K03529 chromosome segregation protein	TP0772	T. pallidum predicted coding region TP0772	0.720902
TP0814	thioredoxin reductase (trxB) [EC:1.8.1.9]; K00384 thioredoxin reductase (NADPH)	TP0813	T. pallidum predicted coding region TP0813	0.720902
TP0051	prfA; peptide chain release factor RF-1; K02835 peptide chain release factor RF-1	TP0171	lipoprotein, 15 kDa (tpp15)	0.720704
TP0391	integrase/recombinase (codV); K04763 integrase/recombinase XerD	TP0171	lipoprotein, 15 kDa (tpp15)	0.720704
TP0452	isoleucyl-tRNA synthetase [EC:6.1.1.5]; K01870 isoleucyl-tRNA synthetase	TP0171	lipoprotein, 15 kDa (tpp15)	0.720704
TP0687	DNA recombinase (recG) [EC:3.6.1.-]; K03655 ATP-dependent DNA helicase RecG	TP0171	lipoprotein, 15 kDa (tpp15)	0.720704
TP1038	bacterioferrin (TpF1)	TP0171	lipoprotein, 15 kDa (tpp15)	0.720704
TP0271	chromosome partitioning protein (parB); K03497 chromosome partitioning protein, ParB family	TP0183	T. pallidum predicted coding region TP0183	0.719126
TP0271	chromosome partitioning protein (parB); K03497 chromosome partitioning protein, ParB family	TP0198	30S ribosomal protein S17; K02961 small subunit ribosomal protein S17	0.719126
TP0474	hypothetical protein	TP0462	T. pallidum predicted coding region TP0462	0.719126
TP0474	hypothetical protein	TP0481	T. pallidum predicted coding region TP0481	0.719126
TP0474	hypothetical protein	TP0489	hypothetical protein	0.719126
TP0474	hypothetical protein	TP0533	V-type ATPase, subunit I (atpI-2) [EC:3.6.3.14]; K02123 V-type H+-transporting ATPase subunit I	0.719126
TP0474	hypothetical protein	TP0651	conserved hypothetical integral membrane protein	0.719126
TP0474	hypothetical protein	TP0794	S-adenosylmethionine synthetase [EC:2.5.1.6]; K00789 S-adenosylmethionine synthetase	0.719126
TP0526	ATP-dependent helicase (HrpA)	TP0192	50S ribosomal protein L2; K02886 large subunit ribosomal protein L2	0.719126
TP0526	ATP-dependent helicase (HrpA)	TP0892	nusA; N utilization substance protein A; K02600 N utilization substance protein A	0.719126
TP0772	T. pallidum predicted coding region TP0772	TP0017	hypothetical protein	0.719126
TP0994	putative deoxyribonuclease [EC:3.1.21.-]; K03424 Mg-dependent DNase	TP0622	hypothetical protein	0.719126
TP0994	putative deoxyribonuclease [EC:3.1.21.-]; K03424 Mg-dependent DNase	TP0631	protein-glutamate methylesterase (cheB) [EC:3.1.1.61]; K03412 protein-glutamate methylesterase, two-component system, chemotaxis family, response regulator CheB	0.719126
TP0994	putative deoxyribonuclease [EC:3.1.21.-]; K03424 Mg-dependent DNase	TP0976	T. pallidum predicted coding region TP0976	0.719126
TP1034	conserved hypothetical integral membrane protein; K07301	TP0332	hypothetical protein	0.719126
TP1034	conserved hypothetical integral membrane protein; K07301	TP0903	UDP-N-acetylmuramoylalanine--D-glutamate ligase (MurD) [EC:6.3.2.9]; K01925 UDP-N-acetylmuramoylalanine--D-glutamate ligase	0.719126
TP0870	flagellar filament 31 kDa core protein (flaB3); K02406 flagellin	TP0760	penicillin-binding protein (pbp-3)	0.719004
TP0227	cobalt ABC transporter, ATP-binding protein; K02006 cobalt transport system ATP-binding protein	TP0894	hypothetical protein	0.717143
TP0472	excinuclease ABC, subunit C (uvrC); K03703 excinuclease ABC subunit C	TP0894	hypothetical protein	0.717143
TP0699	T. pallidum predicted coding region TP0699	TP0233	anti-sigma F factor antagonist, putative	0.717143
TP0567	flagellar protein FlbB; K02383 flagellar protein FlbB	TP0421	hypothetical protein	0.715453
TP0038	pfoS, pfoR; regulatory protein (pfoS/R)	TP0377	hypothetical protein	0.715353
TP0713	flagellar-associated GTP-binding protein (flhF); K02404 flagellar biosynthesis protein FlhF	TP0711	hypothetical protein	0.715328
TP0124	conserved hypothetical GTP-binding protein	TP0005	DNA gyrase, subunit A (gyrA) [EC:5.99.1.3]; K02469 DNA gyrase subunit A	0.714939
TP0067	hypothetical protein	TP0586	leucyl-tRNA synthetase [EC:6.1.1.4]; K01869 leucyl-tRNA synthetase	0.714839
TP0772	T. pallidum predicted coding region TP0772	TP0818	T. pallidum predicted coding region TP0818	0.713657
TP0994	putative deoxyribonuclease [EC:3.1.21.-]; K03424 Mg-dependent DNase	TP0763	T. pallidum predicted coding region TP0763	0.713657
TP0634	DNA ligase (lig) [EC:6.5.1.2]; K01972 DNA ligase (NAD+)	TP0461	hypothetical protein	0.713433
TP0251	DNA-binding protein II	TP0974	T. pallidum predicted coding region TP0974	0.713354
TP0709	RNA polymerase sigma-28 factor; K02405 RNA polymerase sigma factor for flagellar operon FliA	TP0974	T. pallidum predicted coding region TP0974	0.713354
TP0058	replicative DNA helicase (dnaB) [EC:3.6.1.-]; K02314 replicative DNA helicase	TP1005	DNA polymerase III, subunits gamma and tau (dnaH) [EC:2.7.7.7]; K02343 DNA polymerase III gamma and tau subunit	0.713058
TP0080	quinoline 2-oxidoreductase	TP0920	T. pallidum predicted coding region TP0920	0.711752
TP0362	50S ribosomal protein L28; K02902 large subunit ribosomal protein L28	TP0059	hypothetical protein	0.711549
TP0905	30S ribosomal protein S16; K02959 small subunit ribosomal protein S16	TP0236	transcription antitermination protein (nusG); K02601 transcriptional antiterminator NusG	0.709941
TP0540	anti-sigma F factor antagonist	TP0704	recJ; single-stranded-DNA-specific exonuclease (RecJ) [EC:3.1.-.-]; K07462 single-stranded-DNA-specific exonuclease	0.709839
TP0591	HPr(ser) kinase/phosphatase [EC:2.7.1.- 2.7.4.-]; K06023 HPr kinase/phosphorylase	TP0939	pyruvate ferredoxin oxidoreductase [EC:1.2.7.-]; K03737 putative pyruvate-flavodoxin oxidoreductase	0.709839
TP0658	transmembrane protein, putative	TP0939	pyruvate ferredoxin oxidoreductase [EC:1.2.7.-]; K03737 putative pyruvate-flavodoxin oxidoreductase	0.709839
TP0051	prfA; peptide chain release factor RF-1; K02835 peptide chain release factor RF-1	TP0067	hypothetical protein	0.709738
TP0368	T. pallidum predicted coding region TP0368	TP0842	methionine aminopeptidase (MAP) [EC:3.4.11.18]; K01265 methionyl aminopeptidase	0.708123
TP0772	T. pallidum predicted coding region TP0772	TP0701	DNA-directed RNA polymerase, putative [EC:2.7.7.6]; K03060 DNA-directed RNA polymerase subunit omega	0.708123
TP1034	conserved hypothetical integral membrane protein; K07301	TP0269	hypothetical protein	0.708123
TP0916	T. pallidum predicted coding region TP0916	TP0618	hypothetical protein	0.707817
TP0087	hypothetical protein; K09005 hypothetical protein	TP0688	immunity protein (MccF)	0.706299
TP0501	rod shape-determining protein (rodA); K05837 rod shape determining protein RodA	TP0998	sodium/proton-dependent alanine transporter; K03310 alanine or glycine:cation symporter, AGCS family	0.706299
TP0850	infC; translation initiation factor IF-3; K02520 translation initiation factor IF-3	TP0906	hypothetical protein	0.706299
TP0655	spermidine/putrescine transport system substrate-binding protein; K02055 spermidine/putrescine transport system substrate-binding protein	TP0741	nicotinate-nucleotide adenylyltransferase [EC:2.7.7.18]; K00969 nicotinate-nucleotide adenylyltransferase	0.706197
TP0820	hypothetical protein	TP0463	T. pallidum predicted coding region TP0463	0.706197
TP0691	putative segregation and condensation protein A; K05896 segregation and condensation protein A	TP0197	50S ribosomal protein L29; K02904 large subunit ribosomal protein L29	0.706095
TP0038	pfoS, pfoR; regulatory protein (pfoS/R)	TP0708	T. pallidum predicted coding region TP0708	0.704263
TP0664	flagellar filament outer layer protein (FlaA-2)	TP0233	anti-sigma F factor antagonist, putative	0.704263
TP0400	flagellar motor switch protein (fliG-2); K02410 flagellar motor switch protein FliG	TP0443	hypothetical protein	0.703882
TP0271	chromosome partitioning protein (parB); K03497 chromosome partitioning protein, ParB family	TP0305	CTP synthase (pyrG) [EC:6.3.4.2]; K01937 CTP synthase	0.702528
TP0772	T. pallidum predicted coding region TP0772	TP0795	hypothetical protein	0.702528
TP0042	hypothetical protein	TP0377	hypothetical protein	0.702425
TP0507	ATP-dependent Clp protease proteolytic component (ClpP-1) [EC:3.4.21.92]; K01358 ATP-dependent Clp protease, protease subunit	TP0377	hypothetical protein	0.702425
TP0978	signal peptidase II (lsp) [EC:3.4.23.36]; K03101 signal peptidase II	TP0377	hypothetical protein	0.702425
TP0741	nicotinate-nucleotide adenylyltransferase [EC:2.7.7.18]; K00969 nicotinate-nucleotide adenylyltransferase	TP0046	hypothetical protein	0.702322
TP0794	S-adenosylmethionine synthetase [EC:2.5.1.6]; K00789 S-adenosylmethionine synthetase	TP0046	hypothetical protein	0.702322
TP0643	DNA polymerase III, subunit epsilon (dnaQ) [EC:2.7.7.7]; K02342 DNA polymerase III epsilon subunit	TP0397	flagellar basal-body rod protein (flgC); K02388 flagellar basal-body rod protein FlgC	0.702219
TP0654	spermidine/putrescine transport system permease protein; K02053 spermidine/putrescine transport system permease protein	TP0397	flagellar basal-body rod protein (flgC); K02388 flagellar basal-body rod protein FlgC	0.702219
TP0792	flagellar filament 33 kDa core protein (flaB2); K02406 flagellin	TP0961	flagellar basal-body rod protein (flgG-2); K02392 flagellar basal-body rod protein FlgG	0.700932
TP0876	hypothetical protein	TP0803	hypothetical protein	0.700686
TP0501	rod shape-determining protein (rodA); K05837 rod shape determining protein RodA	TP0113	Lambda CII stability-governing protein (hflK) [EC:3.4.-.-]; K04088 membrane protease subunit HflK	0.700684
TP0744	hypothetical protein	TP1020	glu-tRNA amidotransferase, subunit A (gatA) [EC:6.3.5.6 6.3.5.7]; K02433 aspartyl-tRNA(Asn)/glutamyl-tRNA (Gln) amidotransferase subunit A	0.700684
TP0212	DNA-directed RNA polymerase alpha chain [EC:2.7.7.6]; K03040 DNA-directed RNA polymerase subunit alpha	TP0059	hypothetical protein	0.698521
TP0400	flagellar motor switch protein (fliG-2); K02410 flagellar motor switch protein FliG	TP0648	hypothetical protein	0.698051
TP0870	flagellar filament 31 kDa core protein (flaB3); K02406 flagellin	TP0640	methyl-accepting chemotaxis protein (mcp2-3); K03406 methyl-accepting chemotaxis protein	0.697548
TP0389	cell division protein (ftsA); K03590 cell division protein FtsA	TP0260	T. pallidum predicted coding region TP0260	0.696871
TP0389	cell division protein (ftsA); K03590 cell division protein FtsA	TP0380	DNA repair helicase, putative	0.696871
TP0389	cell division protein (ftsA); K03590 cell division protein FtsA	TP0579	T. pallidum predicted coding region TP0579	0.696871
TP0772	T. pallidum predicted coding region TP0772	TP0334	hypothetical protein	0.696871
TP0779	DedA protein (DedA)	TP0380	DNA repair helicase, putative	0.696871
TP0994	putative deoxyribonuclease [EC:3.1.21.-]; K03424 Mg-dependent DNase	TP0579	T. pallidum predicted coding region TP0579	0.696871
TP0140	K+ transport protein (NtpJ)	TP0939	pyruvate ferredoxin oxidoreductase [EC:1.2.7.-]; K03737 putative pyruvate-flavodoxin oxidoreductase	0.696767
TP0504	hypothetical protein	TP0067	hypothetical protein	0.696663
TP0559	probable thiamin biosynthesis protein ThiI; K03151 thiamine biosynthesis protein ThiI	TP0559	probable thiamin biosynthesis protein ThiI; K03151 thiamine biosynthesis protein ThiI	0.696558
TP0961	flagellar basal-body rod protein (flgG-2); K02392 flagellar basal-body rod protein FlgG	TP0782	T. pallidum predicted coding region TP0782	0.695827
TP0915	hypothetical protein	TP0171	lipoprotein, 15 kDa (tpp15)	0.694798
TP1005	DNA polymerase III, subunits gamma and tau (dnaH) [EC:2.7.7.7]; K02343 DNA polymerase III gamma and tau subunit	TP0171	lipoprotein, 15 kDa (tpp15)	0.694798
TP1032	T. pallidum predicted coding region TP1032	TP0171	lipoprotein, 15 kDa (tpp15)	0.694798
TP0850	infC; translation initiation factor IF-3; K02520 translation initiation factor IF-3	TP0095	hypothetical protein	0.694771
TP0035	putative zinc transport system ATP-binding protein; K02074 zinc/manganese transport system ATP-binding protein	TP0872	flagellar filament cap protein (fliD); K02407 flagellar hook-associated protein 2	0.693136
TP0798	methionyl-tRNA synthetase [EC:6.1.1.10]; K01874 methionyl-tRNA synthetase	TP0992	hypothetical protein	0.693136
TP0914	hypothetical protein	TP0291	hypothetical protein	0.693136
TP0367	chromosome segregation protein, putative; K03529 chromosome segregation protein	TP0064	hypothetical protein	0.693031
TP0083	hypothetical protein	TP0943	flagellar protein (fliS); K02422 flagellar protein FliS	0.692926
TP0260	T. pallidum predicted coding region TP0260	TP0684	methylgalactoside transport system substrate-binding protein; K02058 simple sugar transport system substrate-binding protein	0.692926
TP0792	flagellar filament 33 kDa core protein (flaB2); K02406 flagellin	TP0160	prolyl-tRNA synthetase [EC:6.1.1.15]; K01881 prolyl-tRNA synthetase	0.692926
TP0814	thioredoxin reductase (trxB) [EC:1.8.1.9]; K00384 thioredoxin reductase (NADPH)	TP0773	periplasmic serine protease DO (HtrA-1) [EC:3.4.21.-]	0.692665
TP0341	UDP-N-acetylmuramate--L-alanine ligase [EC:6.3.2.8]; K01924 UDP-N-acetylmuramate--alanine ligase	TP0209	50S ribosomal protein L36; K02919 large subunit ribosomal protein L36	0.692645
TP0103	ATP-dependent DNA helicase, putative [EC:3.6.1.-]; K03654 ATP-dependent DNA helicase RecQ	TP1004	recombination protein (recR); K06187 recombination protein RecR	0.691751
TP0720	flagellar motor switch protein (fliY); K02417 flagellar motor switch protein FliN/FliY	TP0397	flagellar basal-body rod protein (flgC); K02388 flagellar basal-body rod protein FlgC	0.691089
TP0042	hypothetical protein	TP0708	T. pallidum predicted coding region TP0708	0.691049
TP0280	hypothetical protein	TP0080	quinoline 2-oxidoreductase	0.691049
TP0793	T. pallidum predicted coding region TP0793	TP1023	recX protein (recX); K03565 regulatory protein	0.691049
TP0756	methionyl-tRNA formyltransferase (fmt) [EC:2.1.2.9]; K00604 methionyl-tRNA formyltransferase	TP0995	cyclic nucleotide binding protein	0.691028
TP0071	ATP-dependent Clp protease subunit B (clpB); K03695 ATP-dependent Clp protease ATP-binding subunit ClpB	TP0519	response regulatory protein (atoC); K02481 two-component system, NtrC family, response regulator	0.690859
TP0610	tpr protein H (TprH)	TP0209	50S ribosomal protein L36; K02919 large subunit ribosomal protein L36	0.690838
TP0925	flavodoxin	TP0209	50S ribosomal protein L36; K02919 large subunit ribosomal protein L36	0.690838
TP0926	signal peptidase I, putative [EC:3.4.21.89]; K03100 signal peptidase I	TP0209	50S ribosomal protein L36; K02919 large subunit ribosomal protein L36	0.690838
TP0400	flagellar motor switch protein (fliG-2); K02410 flagellar motor switch protein FliG	TP0233	anti-sigma F factor antagonist, putative	0.687788
TP0124	conserved hypothetical GTP-binding protein	TP0432	T. pallidum predicted coding region TP0432	0.68738
TP0914	hypothetical protein	TP0214	T. pallidum predicted coding region TP0214	0.68738
TP0083	hypothetical protein	TP0024	hypothetical protein	0.687168
TP0467	hypothetical protein	TP0965	membrane fusion protein, putative	0.685271
TP0229	DNA polymerase, bacteriophage-type [EC:2.7.7.7]; K02334 DNA polymerase bacteriophage-type	TP0945	ribulose-phosphate 3-epimerase (CfxE) [EC:5.1.3.1]; K01783 ribulose-phosphate 3-epimerase	0.685165
TP0383	MraZ protein; K03925 MraZ protein	TP0945	ribulose-phosphate 3-epimerase (CfxE) [EC:5.1.3.1]; K01783 ribulose-phosphate 3-epimerase	0.685165
TP0751	T. pallidum predicted coding region TP0751	TP0939	pyruvate ferredoxin oxidoreductase [EC:1.2.7.-]; K03737 putative pyruvate-flavodoxin oxidoreductase	0.683368
TP0030	heat shock protein (groEL); K04077 chaperonin GroEL	TP0946	glucose-inhibited division protein B (gidB) [EC:2.1.-.-]; K03501 glucose inhibited division protein B	0.683261
TP0634	DNA ligase (lig) [EC:6.5.1.2]; K01972 DNA ligase (NAD+)	TP0757	polypeptide deformylase (def) [EC:3.5.1.88]	0.681972
TP0824	1-deoxyxylulose-5-phosphate synthase [EC:2.2.1.7]; K01662 1-deoxy-D-xylulose-5-phosphate synthase	TP1005	DNA polymerase III, subunits gamma and tau (dnaH) [EC:2.7.7.7]; K02343 DNA polymerase III gamma and tau subunit	0.681808
TP0805	exoribonuclease II (rnb) [EC:3.1.13.1]; K01147 exoribonuclease II	TP0813	T. pallidum predicted coding region TP0813	0.681566
TP0367	chromosome segregation protein, putative; K03529 chromosome segregation protein	TP0050	hypothetical protein	0.681459
TP0322	putative simple sugar transport system permease protein; K02057 simple sugar transport system permease protein	TP0561	hypothetical protein	0.679645
TP0271	chromosome partitioning protein (parB); K03497 chromosome partitioning protein, ParB family	TP0463	T. pallidum predicted coding region TP0463	0.679544
TP0779	DedA protein (DedA)	TP0354	thymidylate kinase (tmk) [EC:2.7.4.9]; K00943 dTMP kinase	0.679544
TP0307	hypothetical protein	TP0396	flagellar basal-body rod protein (flgB); K02387 flagellar basal-body rod protein FlgB	0.679436
TP0054	hypothetical protein	TP0559	probable thiamin biosynthesis protein ThiI; K03151 thiamine biosynthesis protein ThiI	0.678511
TP0497	rod shape-determining protein (mreB); K03569 rod shape-determining protein MreB	TP0001	chromosomal replication initiator protein (dnaA); K02313 chromosomal replication initiator protein DnaA	0.678435
TP0676	hypothetical protein	TP0233	anti-sigma F factor antagonist, putative	0.677514
TP0820	hypothetical protein	TP0080	quinoline 2-oxidoreductase	0.677514
TP0895	hypothetical protein	TP0233	anti-sigma F factor antagonist, putative	0.677514
TP0117	tpr protein C (TprC)	TP0209	50S ribosomal protein L36; K02919 large subunit ribosomal protein L36	0.677299
TP0612	hypothetical protein; K09014 Fe-S cluster assembly protein SufB	TP0209	50S ribosomal protein L36; K02919 large subunit ribosomal protein L36	0.677299
TP0727	flagellar hook protein (flgE); K02390 flagellar hook protein FlgE	TP0209	50S ribosomal protein L36; K02919 large subunit ribosomal protein L36	0.677299
TP0771	hypothetical protein	TP0209	50S ribosomal protein L36; K02919 large subunit ribosomal protein L36	0.677299
TP0124	conserved hypothetical GTP-binding protein	TP0795	hypothetical protein	0.675695
TP0367	chromosome segregation protein, putative; K03529 chromosome segregation protein	TP0066	hypothetical protein	0.675586
TP0167	cation-activated repressor protein (troR); K03709 Mn-dependent transcriptional regulator	TP0046	hypothetical protein	0.675478
TP0390	cell division protein (ftsZ); K03531 cell division protein FtsZ	TP0046	hypothetical protein	0.675478
TP0875	hypothetical protein	TP0046	hypothetical protein	0.675478
TP0328	DNA mismatch repair protein (mutS); K03555 DNA mismatch repair protein MutS	TP0945	ribulose-phosphate 3-epimerase (CfxE) [EC:5.1.3.1]; K01783 ribulose-phosphate 3-epimerase	0.674246
TP0641	histidyl-tRNA synthetase [EC:6.1.1.21]; K01892 histidyl-tRNA synthetase	TP0641	histidyl-tRNA synthetase [EC:6.1.1.21]; K01892 histidyl-tRNA synthetase	0.673653
TP0587	hypothetical protein	TP0587	hypothetical protein	0.673436
TP0032	hypothetical protein; K09761 hypothetical protein	TP0519	response regulatory protein (atoC); K02481 two-component system, NtrC family, response regulator	0.673327
TP0648	hypothetical protein	TP0981	sensory transduction histidine kinase, putative	0.672997
TP0630	chemotaxis protein methyltransferase (cheR) [EC:2.1.1.80]; K00575 chemotaxis protein methyltransferase CheR	TP0877	hypothetical protein	0.672536
TP0163	manganese transport system substrate-binding protein; K09818 manganese and iron transport system substrate-binding protein	TP1013	chaperonin (groES); K04078 chaperonin GroES	0.671604
TP0676	hypothetical protein	TP1013	chaperonin (groES); K04078 chaperonin GroES	0.671604
TP0039	hypothetical protein	TP0059	hypothetical protein	0.671495
TP0571	Tp70 protein; K03744 LemA protein	TP0059	hypothetical protein	0.671495
TP0195	30S ribosomal protein S3; K02982 small subunit ribosomal protein S3	TP0559	probable thiamin biosynthesis protein ThiI; K03151 thiamine biosynthesis protein ThiI	0.66944
TP0389	cell division protein (ftsA); K03590 cell division protein FtsA	TP0092	RNA polymerase sigma-24 factor; K03088 RNA polymerase sigma-70 factor, ECF subfamily	0.667706
TP0779	DedA protein (DedA)	TP0050	hypothetical protein	0.667706
TP0276	hypothetical protein	TP1005	DNA polymerase III, subunits gamma and tau (dnaH) [EC:2.7.7.7]; K02343 DNA polymerase III gamma and tau subunit	0.666276
TP0582	conserved hypothetical integral membrane protein; K02004	TP0342	cytidylate kinase [EC:2.7.4.14]; K00945 cytidylate kinase	0.665859
TP0582	conserved hypothetical integral membrane protein; K02004	TP0368	T. pallidum predicted coding region TP0368	0.665859
TP0582	conserved hypothetical integral membrane protein; K02004	TP0685	methylgalactoside transport system ATP-binding protein [EC:3.6.3.17]; K02056 simple sugar transport system ATP-binding protein	0.665859
TP0582	conserved hypothetical integral membrane protein; K02004	TP0698	T. pallidum predicted coding region TP0698	0.665859
TP0628	putative nicotinate phosphoribosyltransferase [EC:2.4.2.11]; K00763 nicotinate phosphoribosyltransferase	TP0176	T. pallidum predicted coding region TP0176	0.665859
TP0628	putative nicotinate phosphoribosyltransferase [EC:2.4.2.11]; K00763 nicotinate phosphoribosyltransferase	TP0515	hypothetical protein	0.665859
TP0628	putative nicotinate phosphoribosyltransferase [EC:2.4.2.11]; K00763 nicotinate phosphoribosyltransferase	TP1039	adenine phosphoribosyltransferase [EC:2.4.2.7]; K00759 adenine phosphoribosyltransferase	0.665859
TP0301	simple sugar transport system permease protein; K02057 simple sugar transport system permease protein	TP0561	hypothetical protein	0.665852
TP0063	30S ribosomal protein S6; K02990 small subunit ribosomal protein S6	TP0997	protease IV (sppA) [EC:3.4.21.-]; K04773 protease IV	0.665749
TP0873	T. pallidum predicted coding region TP0873	TP0354	thymidylate kinase (tmk) [EC:2.7.4.9]; K00943 dTMP kinase	0.665749
TP0074	multiple sugar transport system substrate-binding protein; K02027 multiple sugar transport system substrate-binding protein	TP0067	hypothetical protein	0.665652
TP0588	putative DNA polymerase III, delta subunit [EC:2.7.7.7]; K02340 DNA polymerase III delta subunit	TP0160	prolyl-tRNA synthetase [EC:6.1.1.15]; K01881 prolyl-tRNA synthetase	0.665639
TP0751	T. pallidum predicted coding region TP0751	TP0684	methylgalactoside transport system substrate-binding protein; K02058 simple sugar transport system substrate-binding protein	0.665639
TP0903	UDP-N-acetylmuramoylalanine--D-glutamate ligase (MurD) [EC:6.3.2.9]; K01925 UDP-N-acetylmuramoylalanine--D-glutamate ligase	TP0092	RNA polymerase sigma-24 factor; K03088 RNA polymerase sigma-70 factor, ECF subfamily	0.665121
TP0717	flagellar biosynthetic protein (fliQ); K02420 flagellar biosynthetic protein FliQ	TP0561	hypothetical protein	0.66458
TP0287	hypothetical protein	TP0894	hypothetical protein	0.663676
TP0418	galactokinase [EC:2.7.1.6]; K00849 galactokinase	TP0080	quinoline 2-oxidoreductase	0.663676
TP0567	flagellar protein FlbB; K02383 flagellar protein FlbB	TP0708	T. pallidum predicted coding region TP0708	0.663676
TP0700	T. pallidum predicted coding region TP0700	TP0233	anti-sigma F factor antagonist, putative	0.663676
TP0664	flagellar filament outer layer protein (FlaA-2)	TP0247	N-acetylmuramoyl-L-alanine amidase (amiA) [EC:3.5.1.28]; K01448 N-acetylmuramoyl-L-alanine amidase	0.663565
TP0377	hypothetical protein	TP0209	50S ribosomal protein L36; K02919 large subunit ribosomal protein L36	0.663455
TP0715	flagellar biosynthetic protein (flhB); K02401 flagellar biosynthetic protein FlhB	TP0561	hypothetical protein	0.662879
TP0218	sigma factor SigB regulation protein, putative	TP0917	Mg2+ transport protein (mgtE); K06213 magnesium transporter	0.661841
TP0622	hypothetical protein	TP0660	flagellar hook-associated protein 1 (flgK); K02396 flagellar hook-associated protein 1 FlgK	0.661817
TP0659	flagellar hook-associated protein 3 (flgL); K02397 flagellar hook-associated protein 3 FlgL	TP0002	DNA polymerase III, subunit beta (dnaN) [EC:2.7.7.7]; K02338 DNA polymerase III beta subunit	0.661817
TP0389	cell division protein (ftsA); K03590 cell division protein FtsA	TP0066	hypothetical protein	0.661706
TP0344	transcription-repair coupling factor; K03723 transcription-repair coupling factor (superfamily II helicase)	TP0046	hypothetical protein	0.661596
TP0637	tRNA delta(2)-isopentenylpyrophosphate transferase [EC:2.5.1.8]; K00791 tRNA delta(2)-isopentenylpyrophosphate transferase	TP0397	flagellar basal-body rod protein (flgC); K02388 flagellar basal-body rod protein FlgC	0.661485
TP0582	conserved hypothetical integral membrane protein; K02004	TP0765	cell division protein (ftsH) [EC:3.4.24.-]; K03798 cell division protease FtsH	0.659842
TP0628	putative nicotinate phosphoribosyltransferase [EC:2.4.2.11]; K00763 nicotinate phosphoribosyltransferase	TP0314	hypothetical protein	0.659842
TP0628	putative nicotinate phosphoribosyltransferase [EC:2.4.2.11]; K00763 nicotinate phosphoribosyltransferase	TP0413	phosphoglucomutase [EC:5.4.2.2]; K01835 phosphoglucomutase	0.659842
TP0628	putative nicotinate phosphoribosyltransferase [EC:2.4.2.11]; K00763 nicotinate phosphoribosyltransferase	TP0677	hypothetical protein	0.659842
TP0628	putative nicotinate phosphoribosyltransferase [EC:2.4.2.11]; K00763 nicotinate phosphoribosyltransferase	TP0735	glutamate synthase (NADPH) small chain [EC:1.4.1.13]; K00266 glutamate synthase (NADPH) small chain	0.659842
TP0628	putative nicotinate phosphoribosyltransferase [EC:2.4.2.11]; K00763 nicotinate phosphoribosyltransferase	TP0987	T. pallidum predicted coding region TP0987	0.659842
TP0255	50S ribosomal protein L31; K02909 large subunit ribosomal protein L31	TP0641	histidyl-tRNA synthetase [EC:6.1.1.21]; K01892 histidyl-tRNA synthetase	0.659731
TP0519	response regulatory protein (atoC); K02481 two-component system, NtrC family, response regulator	TP0519	response regulatory protein (atoC); K02481 two-component system, NtrC family, response regulator	0.659399
TP0805	exoribonuclease II (rnb) [EC:3.1.13.1]; K01147 exoribonuclease II	TP0751	T. pallidum predicted coding region TP0751	0.657751
TP0275	UDP-N-acetyl-D-mannosamine transferase, putative	TP0059	hypothetical protein	0.657529
TP0067	hypothetical protein	TP0559	probable thiamin biosynthesis protein ThiI; K03151 thiamine biosynthesis protein ThiI	0.65739
TP0320	hypothetical protein	TP0626	exonuclease, putative; K03547 exonuclease SbcD	0.655654
TP0782	T. pallidum predicted coding region TP0782	TP0530	V-type ATPase, subunit E, putative [EC:3.6.3.14]; K02121 V-type H+-transporting ATPase subunit E	0.655542
TP0500	penicillin-binding protein (pbp-1)	TP1005	DNA polymerase III, subunits gamma and tau (dnaH) [EC:2.7.7.7]; K02343 DNA polymerase III gamma and tau subunit	0.655462
TP0074	multiple sugar transport system substrate-binding protein; K02027 multiple sugar transport system substrate-binding protein	TP0945	ribulose-phosphate 3-epimerase (CfxE) [EC:5.1.3.1]; K01783 ribulose-phosphate 3-epimerase	0.654426
TP0372	50S ribosomal protein L25; K02897 large subunit ribosomal protein L25	TP1005	DNA polymerase III, subunits gamma and tau (dnaH) [EC:2.7.7.7]; K02343 DNA polymerase III gamma and tau subunit	0.654026
TP0046	hypothetical protein	TP0099	uridylate kinase [EC:2.7.4.22]; K09903 uridylate kinase	0.653774
TP0583	hypothetical protein	TP0741	nicotinate-nucleotide adenylyltransferase [EC:2.7.7.18]; K00969 nicotinate-nucleotide adenylyltransferase	0.651665
TP0067	hypothetical protein	TP0095	hypothetical protein	0.651553
TP0418	galactokinase [EC:2.7.1.6]; K00849 galactokinase	TP0095	hypothetical protein	0.651553
TP0946	glucose-inhibited division protein B (gidB) [EC:2.1.-.-]; K03501 glucose inhibited division protein B	TP0160	prolyl-tRNA synthetase [EC:6.1.1.15]; K01881 prolyl-tRNA synthetase	0.651553
TP0526	ATP-dependent helicase (HrpA)	TP1023	recX protein (recX); K03565 regulatory protein	0.64955
TP1024	30S ribosomal protein S9; K02996 small subunit ribosomal protein S9	TP0894	hypothetical protein	0.64955
TP0224	T. pallidum predicted coding region TP0224	TP0287	hypothetical protein	0.649326
TP0345	phospho-N-acetylmuramoyl-pentapeptide-transferase (MraY) [EC:2.7.8.13]; K01000 phospho-N-acetylmuramoyl-pentapeptide-transferase	TP0209	50S ribosomal protein L36; K02919 large subunit ribosomal protein L36	0.649326
TP0741	nicotinate-nucleotide adenylyltransferase [EC:2.7.7.18]; K00969 nicotinate-nucleotide adenylyltransferase	TP0209	50S ribosomal protein L36; K02919 large subunit ribosomal protein L36	0.649326
TP0389	cell division protein (ftsA); K03590 cell division protein FtsA	TP0559	probable thiamin biosynthesis protein ThiI; K03151 thiamine biosynthesis protein ThiI	0.64924
TP0267	hypothetical protein	TP0833	T. pallidum predicted coding region TP0833	0.649213
TP0880	putative ABC-2 type transport system permease protein; K01992 ABC-2 type transport system permease protein	TP0833	T. pallidum predicted coding region TP0833	0.649213
TP0933	UDP-N-acetylmuramoylalanyl-D-glutamate--2,6-diaminopimelate ligase (MurE) [EC:6.3.2.13]; K01928 UDP-N-acetylmuramoylalanyl-D-glutamate--2,6-diaminopimelate ligase	TP0833	T. pallidum predicted coding region TP0833	0.649213
TP0501	rod shape-determining protein (rodA); K05837 rod shape determining protein RodA	TP0377	hypothetical protein	0.647542
TP0539	hypothetical protein	TP0397	flagellar basal-body rod protein (flgC); K02388 flagellar basal-body rod protein FlgC	0.647317
TP0785	hypothetical protein	TP0397	flagellar basal-body rod protein (flgC); K02388 flagellar basal-body rod protein FlgC	0.647317
TP0829	hypothetical protein; K09766 hypothetical protein	TP0943	flagellar protein (fliS); K02422 flagellar protein FliS	0.647169
TP0959	FlgJ; flagellar protein FlgJ [EC:3.2.1.-]; K02395 flagellar protein FlgJ	TP0467	hypothetical protein	0.645642
TP0150	T. pallidum predicted coding region TP0150	TP0641	histidyl-tRNA synthetase [EC:6.1.1.21]; K01892 histidyl-tRNA synthetase	0.645529
TP0462	T. pallidum predicted coding region TP0462	TP0286	hypothetical protein	0.645529
TP0462	T. pallidum predicted coding region TP0462	TP0641	histidyl-tRNA synthetase [EC:6.1.1.21]; K01892 histidyl-tRNA synthetase	0.645529
TP0403	flagellar protein, putative; K02413 flagellar FliJ protein	TP0586	leucyl-tRNA synthetase [EC:6.1.1.4]; K01869 leucyl-tRNA synthetase	0.645416
TP0083	hypothetical protein	TP0587	hypothetical protein	0.645303
TP0209	50S ribosomal protein L36; K02919 large subunit ribosomal protein L36	TP0974	T. pallidum predicted coding region TP0974	0.645303
TP0275	UDP-N-acetyl-D-mannosamine transferase, putative	TP0587	hypothetical protein	0.645303
TP0064	hypothetical protein	TP0445	4-methyl-5(b-hydroxyethyl)-thiazole monophosphate biosynthesis enzyme (thiJ); K03152 4-methyl-5(b-hydroxyethyl)-thiazole monophosphate biosynthesis	0.64519
TP0961	flagellar basal-body rod protein (flgG-2); K02392 flagellar basal-body rod protein FlgG	TP0726	flagellar protein (flbD); K02385 flagellar protein FlbD	0.644679
TP0870	flagellar filament 31 kDa core protein (flaB3); K02406 flagellin	TP0702	hypothetical protein	0.64395
TP0622	hypothetical protein	TP0751	T. pallidum predicted coding region TP0751	0.64351
TP0660	flagellar hook-associated protein 1 (flgK); K02396 flagellar hook-associated protein 1 FlgK	TP0465	T. pallidum predicted coding region TP0465	0.64351
TP0255	50S ribosomal protein L31; K02909 large subunit ribosomal protein L31	TP0757	polypeptide deformylase (def) [EC:3.5.1.88]	0.643489
TP0280	hypothetical protein	TP0059	hypothetical protein	0.643284
TP0400	flagellar motor switch protein (fliG-2); K02410 flagellar motor switch protein FliG	TP0092	RNA polymerase sigma-24 factor; K03088 RNA polymerase sigma-70 factor, ECF subfamily	0.643047
TP0756	methionyl-tRNA formyltransferase (fmt) [EC:2.1.2.9]; K00604 methionyl-tRNA formyltransferase	TP1013	chaperonin (groES); K04078 chaperonin GroES	0.642767
TP0046	hypothetical protein	TP0797	1-pyrroline-5-carboxylate reductase (ProC) [EC:1.5.1.2]; K00286 pyrroline-5-carboxylate reductase	0.641487
TP0795	hypothetical protein	TP0727	flagellar hook protein (flgE); K02390 flagellar hook protein FlgE	0.641487
TP0947	peptidyl-prolyl cis-trans isomerase, cyclophilin-binding (cyp) [EC:5.2.1.8]; K01802 peptidylprolyl isomerase	TP0727	flagellar hook protein (flgE); K02390 flagellar hook protein FlgE	0.641487
TP0884	conserved hypothetical integral membrane protein	TP0561	hypothetical protein	0.641225
TP0103	ATP-dependent DNA helicase, putative [EC:3.6.1.-]; K03654 ATP-dependent DNA helicase RecQ	TP0559	probable thiamin biosynthesis protein ThiI; K03151 thiamine biosynthesis protein ThiI	0.641146
TP0722	flagellar protein (fliL); K02415 flagellar FliL protein	TP0561	hypothetical protein	0.640056
TP0959	FlgJ; flagellar protein FlgJ [EC:3.2.1.-]; K02395 flagellar protein FlgJ	TP0162	Holliday junction DNA helicase (ruvB); K03551 holliday junction DNA helicase RuvB	0.639458
TP0400	flagellar motor switch protein (fliG-2); K02410 flagellar motor switch protein FliG	TP0091	cysteinyl-tRNA synthetase [EC:6.1.1.16]; K01883 cysteinyl-tRNA synthetase	0.637425
TP0400	flagellar motor switch protein (fliG-2); K02410 flagellar motor switch protein FliG	TP0665	hypothetical protein	0.637425
TP1033	hypothetical protein	TP0119	putative ABC transport system permease protein; K02072 D-methionine transport system permease protein	0.637425
TP1033	hypothetical protein	TP0175	T. pallidum predicted coding region TP0175	0.637425
TP0328	DNA mismatch repair protein (mutS); K03555 DNA mismatch repair protein MutS	TP0095	hypothetical protein	0.637197
TP0409	hypothetical protein	TP0197	50S ribosomal protein L29; K02904 large subunit ribosomal protein L29	0.637197
TP0772	T. pallidum predicted coding region TP0772	TP0396	flagellar basal-body rod protein (flgB); K02387 flagellar basal-body rod protein FlgB	0.637197
TP0119	putative ABC transport system permease protein; K02072 D-methionine transport system permease protein	TP0917	Mg2+ transport protein (mgtE); K06213 magnesium transporter	0.636539
TP0716	flagellar biosynthetic protein (fliR); K02421 flagellar biosynthetic protein FliR	TP0561	hypothetical protein	0.636096
TP0459	hypothetical protein [EC:5.4.99.12]; K06178 ribosomal large subunit pseudouridine synthase B	TP0067	hypothetical protein	0.636036
TP0501	rod shape-determining protein (rodA); K05837 rod shape determining protein RodA	TP0708	T. pallidum predicted coding region TP0708	0.635158
TP0873	T. pallidum predicted coding region TP0873	TP0233	anti-sigma F factor antagonist, putative	0.635158
TP0941	T. pallidum predicted coding region TP0941	TP0233	anti-sigma F factor antagonist, putative	0.635158
TP0752	T. pallidum predicted coding region TP0752	TP0247	N-acetylmuramoyl-L-alanine amidase (amiA) [EC:3.5.1.28]; K01448 N-acetylmuramoyl-L-alanine amidase	0.635043
TP0054	hypothetical protein	TP0519	response regulatory protein (atoC); K02481 two-component system, NtrC family, response regulator	0.634952
TP0154	hypothetical protein	TP0209	50S ribosomal protein L36; K02919 large subunit ribosomal protein L36	0.634929
TP0461	hypothetical protein	TP0287	hypothetical protein	0.634929
TP0469	hypothetical protein	TP0833	T. pallidum predicted coding region TP0833	0.634815
TP0644	lysyl-tRNA synthetase [EC:6.1.1.6]; K04566 lysyl-tRNA synthetase, class I	TP0664	flagellar filament outer layer protein (FlaA-2)	0.634815
TP0694	5,10-methenyltetrahydrofolate synthetase, putative [EC:6.3.3.2]; K01934 5-formyltetrahydrofolate cyclo-ligase	TP0833	T. pallidum predicted coding region TP0833	0.634815
TP0924	tex; tex protein (tex)	TP0833	T. pallidum predicted coding region TP0833	0.634815
TP0958	dicarboxylate transporter (DctM)	TP0833	T. pallidum predicted coding region TP0833	0.634815
TP0155	hypothetical protein	TP0917	Mg2+ transport protein (mgtE); K06213 magnesium transporter	0.634333
TP0903	UDP-N-acetylmuramoylalanine--D-glutamate ligase (MurD) [EC:6.3.2.9]; K01925 UDP-N-acetylmuramoylalanine--D-glutamate ligase	TP0396	flagellar basal-body rod protein (flgB); K02387 flagellar basal-body rod protein FlgB	0.633619
TP0876	hypothetical protein	TP0247	N-acetylmuramoyl-L-alanine amidase (amiA) [EC:3.5.1.28]; K01448 N-acetylmuramoyl-L-alanine amidase	0.633426
TP0400	flagellar motor switch protein (fliG-2); K02410 flagellar motor switch protein FliG	TP0014	hypothetical protein	0.63118
TP0400	flagellar motor switch protein (fliG-2); K02410 flagellar motor switch protein FliG	TP0743	50S ribosomal protein L27; K02899 large subunit ribosomal protein L27	0.63118
TP0622	hypothetical protein	TP0641	histidyl-tRNA synthetase [EC:6.1.1.21]; K01892 histidyl-tRNA synthetase	0.631065
TP0271	chromosome partitioning protein (parB); K03497 chromosome partitioning protein, ParB family	TP0586	leucyl-tRNA synthetase [EC:6.1.1.4]; K01869 leucyl-tRNA synthetase	0.63095
TP0547	penicillin tolerance protein (lytB) [EC:1.17.1.2]; K03527 4-hydroxy-3-methylbut-2-enyl diphosphate reductase	TP0586	leucyl-tRNA synthetase [EC:6.1.1.4]; K01869 leucyl-tRNA synthetase	0.63095
TP0650	hypothetical protein	TP0757	polypeptide deformylase (def) [EC:3.5.1.88]	0.630912
TP0232	T. pallidum predicted coding region TP0232	TP0974	T. pallidum predicted coding region TP0974	0.630835
TP0451	hypothetical protein	TP0974	T. pallidum predicted coding region TP0974	0.630835
TP0188	30S ribosomal protein S10; K02946 small subunit ribosomal protein S10	TP0445	4-methyl-5(b-hydroxyethyl)-thiazole monophosphate biosynthesis enzyme (thiJ); K03152 4-methyl-5(b-hydroxyethyl)-thiazole monophosphate biosynthesis	0.63072
TP0188	30S ribosomal protein S10; K02946 small subunit ribosomal protein S10	TP0519	response regulatory protein (atoC); K02481 two-component system, NtrC family, response regulator	0.63072
TP0960	flagellar basal-body rod protein (flgG-1); K02392 flagellar basal-body rod protein FlgG	TP0832	hypothetical protein	0.630605
TP0688	immunity protein (MccF)	TP1013	chaperonin (groES); K04078 chaperonin GroES	0.628896
TP0941	T. pallidum predicted coding region TP0941	TP1013	chaperonin (groES); K04078 chaperonin GroES	0.628896
TP0660	flagellar hook-associated protein 1 (flgK); K02396 flagellar hook-associated protein 1 FlgK	TP0067	hypothetical protein	0.627813
TP0578	cell division protein (ftsY); K03110 signal recognition particle receptor	TP0380	DNA repair helicase, putative	0.626953
TP0959	FlgJ; flagellar protein FlgJ [EC:3.2.1.-]; K02395 flagellar protein FlgJ	TP0260	T. pallidum predicted coding region TP0260	0.626953
TP0124	conserved hypothetical GTP-binding protein	TP0704	recJ; single-stranded-DNA-specific exonuclease (RecJ) [EC:3.1.-.-]; K07462 single-stranded-DNA-specific exonuclease	0.626838
TP0418	galactokinase [EC:2.7.1.6]; K00849 galactokinase	TP0067	hypothetical protein	0.626723
TP0079	hypothetical protein	TP0559	probable thiamin biosynthesis protein ThiI; K03151 thiamine biosynthesis protein ThiI	0.626607
TP0121	hypothetical protein	TP0559	probable thiamin biosynthesis protein ThiI; K03151 thiamine biosynthesis protein ThiI	0.626607
TP0234	50S ribosomal protein L33; K02913 large subunit ribosomal protein L33	TP0946	glucose-inhibited division protein B (gidB) [EC:2.1.-.-]; K03501 glucose inhibited division protein B	0.624991
TP0328	DNA mismatch repair protein (mutS); K03555 DNA mismatch repair protein MutS	TP0171	lipoprotein, 15 kDa (tpp15)	0.624659
TP0443	hypothetical protein	TP0029	UDP-N-acetylglucosamine 1-carboxyvinyltransferase [EC:2.5.1.7]; K00790 UDP-N-acetylglucosamine 1-carboxyvinyltransferase	0.622823
TP0744	hypothetical protein	TP0943	flagellar protein (fliS); K02422 flagellar protein FliS	0.622592
TP0850	infC; translation initiation factor IF-3; K02520 translation initiation factor IF-3	TP0943	flagellar protein (fliS); K02422 flagellar protein FliS	0.622592
TP0873	T. pallidum predicted coding region TP0873	TP0197	50S ribosomal protein L29; K02904 large subunit ribosomal protein L29	0.622592
TP0648	hypothetical protein	TP0461	hypothetical protein	0.621417
TP0932	T. pallidum predicted coding region TP0932	TP0233	anti-sigma F factor antagonist, putative	0.620519
TP0912	hypothetical protein	TP0833	T. pallidum predicted coding region TP0833	0.620171
TP0630	chemotaxis protein methyltransferase (cheR) [EC:2.1.1.80]; K00575 chemotaxis protein methyltransferase CheR	TP0092	RNA polymerase sigma-24 factor; K03088 RNA polymerase sigma-70 factor, ECF subfamily	0.619105
TP0497	rod shape-determining protein (mreB); K03569 rod shape-determining protein MreB	TP0807	50S ribosomal protein L32; K02911 large subunit ribosomal protein L32	0.618559
TP0271	chromosome partitioning protein (parB); K03497 chromosome partitioning protein, ParB family	TP0046	hypothetical protein	0.618326
TP0237	50S ribosomal protein L11; K02867 large subunit ribosomal protein L11	TP0773	periplasmic serine protease DO (HtrA-1) [EC:3.4.21.-]	0.616415
TP0087	hypothetical protein; K09005 hypothetical protein	TP0024	hypothetical protein	0.616245
TP0410	protein-export membrane protein (secD); K03072 preprotein translocase SecD subunit	TP0554	phosphoglycolate phosphatase (gph-2) [EC:3.1.3.18]; K01091 phosphoglycolate phosphatase	0.616035
TP0041	hypothetical protein	TP0445	4-methyl-5(b-hydroxyethyl)-thiazole monophosphate biosynthesis enzyme (thiJ); K03152 4-methyl-5(b-hydroxyethyl)-thiazole monophosphate biosynthesis	0.616012
TP0053	ribonucleoside-diphosphate reductase beta chain [EC:1.17.4.1]; K00526 ribonucleoside-diphosphate reductase beta chain	TP0832	hypothetical protein	0.615895
TP0088	hypothetical protein	TP0832	hypothetical protein	0.615895
TP0724	flagellar motor rotation protein (motB); K02557 chemotaxis MotB protein	TP0832	hypothetical protein	0.615895
TP0932	T. pallidum predicted coding region TP0932	TP1013	chaperonin (groES); K04078 chaperonin GroES	0.61416
TP0981	sensory transduction histidine kinase, putative	TP0089	cyclic nucleotide binding protein	0.613784
TP0497	rod shape-determining protein (mreB); K03569 rod shape-determining protein MreB	TP0260	T. pallidum predicted coding region TP0260	0.612187
TP0622	hypothetical protein	TP0704	recJ; single-stranded-DNA-specific exonuclease (RecJ) [EC:3.1.-.-]; K07462 single-stranded-DNA-specific exonuclease	0.61207
TP0660	flagellar hook-associated protein 1 (flgK); K02396 flagellar hook-associated protein 1 FlgK	TP0626	exonuclease, putative; K03547 exonuclease SbcD	0.61207
TP0981	sensory transduction histidine kinase, putative	TP0061	30S ribosomal protein S18; K02963 small subunit ribosomal protein S18	0.611071
TP0387	cell division protein (ftsW); K03588 cell division protein FtsW	TP0917	Mg2+ transport protein (mgtE); K06213 magnesium transporter	0.610411
TP0411	protein-export membrane protein (secF); K03074 preprotein translocase SecF subunit	TP0917	Mg2+ transport protein (mgtE); K06213 magnesium transporter	0.609302
TP0459	hypothetical protein [EC:5.4.99.12]; K06178 ribosomal large subunit pseudouridine synthase B	TP0336	ComE protein, putative	0.607996
TP0459	hypothetical protein [EC:5.4.99.12]; K06178 ribosomal large subunit pseudouridine synthase B	TP0874	hypothetical protein	0.607996
TP0459	hypothetical protein [EC:5.4.99.12]; K06178 ribosomal large subunit pseudouridine synthase B	TP0982	glpG protein, putative; K02441 GlpG protein	0.607996
TP0651	conserved hypothetical integral membrane protein	TP0156	hypothetical protein	0.607996
TP0959	FlgJ; flagellar protein FlgJ [EC:3.2.1.-]; K02395 flagellar protein FlgJ	TP0088	hypothetical protein	0.607878
TP0158	hypothetical protein; K07025 putative hydrolase of the HAD superfamily	TP0197	50S ribosomal protein L29; K02904 large subunit ribosomal protein L29	0.60776
TP0462	T. pallidum predicted coding region TP0462	TP0684	methylgalactoside transport system substrate-binding protein; K02058 simple sugar transport system substrate-binding protein	0.60776
TP0583	hypothetical protein	TP0396	flagellar basal-body rod protein (flgB); K02387 flagellar basal-body rod protein FlgB	0.60776
TP0914	hypothetical protein	TP0095	hypothetical protein	0.60776
TP0468	hypothetical protein	TP0757	polypeptide deformylase (def) [EC:3.5.1.88]	0.607408
TP0497	rod shape-determining protein (mreB); K03569 rod shape-determining protein MreB	TP0629	T. pallidum predicted coding region TP0629	0.605776
TP0622	hypothetical protein	TP0080	quinoline 2-oxidoreductase	0.605658
TP0280	hypothetical protein	TP0287	hypothetical protein	0.605423
TP0307	hypothetical protein	TP0209	50S ribosomal protein L36; K02919 large subunit ribosomal protein L36	0.605423
TP0467	hypothetical protein	TP0287	hypothetical protein	0.605423
TP0939	pyruvate ferredoxin oxidoreductase [EC:1.2.7.-]; K03737 putative pyruvate-flavodoxin oxidoreductase	TP0965	membrane fusion protein, putative	0.605398
TP0402	flagellum-specific ATP synthase (fliI) [EC:3.6.3.14]; K02412 flagellum-specific ATP synthase	TP0833	T. pallidum predicted coding region TP0833	0.605305
TP0706	hypothetical protein	TP0664	flagellar filament outer layer protein (FlaA-2)	0.605305
TP0757	polypeptide deformylase (def) [EC:3.5.1.88]	TP0833	T. pallidum predicted coding region TP0833	0.605305
TP0068	hypothetical protein	TP1005	DNA polymerase III, subunits gamma and tau (dnaH) [EC:2.7.7.7]; K02343 DNA polymerase III gamma and tau subunit	0.604351
TP0829	hypothetical protein; K09766 hypothetical protein	TP0412	hypothetical protein	0.60367
TP0586	leucyl-tRNA synthetase [EC:6.1.1.4]; K01869 leucyl-tRNA synthetase	TP0397	flagellar basal-body rod protein (flgC); K02388 flagellar basal-body rod protein FlgC	0.603316
TP0655	spermidine/putrescine transport system substrate-binding protein; K02055 spermidine/putrescine transport system substrate-binding protein	TP0397	flagellar basal-body rod protein (flgC); K02388 flagellar basal-body rod protein FlgC	0.603316
TP0659	flagellar hook-associated protein 3 (flgL); K02397 flagellar hook-associated protein 3 FlgL	TP0961	flagellar basal-body rod protein (flgG-2); K02392 flagellar basal-body rod protein FlgG	0.601845
TP0435	lipoprotein, 17 kDa (tpp17)	TP0467	hypothetical protein	0.601561
TP0959	FlgJ; flagellar protein FlgJ [EC:3.2.1.-]; K02395 flagellar protein FlgJ	TP0005	DNA gyrase, subunit A (gyrA) [EC:5.99.1.3]; K02469 DNA gyrase subunit A	0.601442
TP0410	protein-export membrane protein (secD); K03072 preprotein translocase SecD subunit	TP0587	hypothetical protein	0.601206
TP0083	hypothetical protein	TP0773	periplasmic serine protease DO (HtrA-1) [EC:3.4.21.-]	0.601088
TP0209	50S ribosomal protein L36; K02919 large subunit ribosomal protein L36	TP0519	response regulatory protein (atoC); K02481 two-component system, NtrC family, response regulator	0.601088
TP0260	T. pallidum predicted coding region TP0260	TP0445	4-methyl-5(b-hydroxyethyl)-thiazole monophosphate biosynthesis enzyme (thiJ); K03152 4-methyl-5(b-hydroxyethyl)-thiazole monophosphate biosynthesis	0.601088
TP0275	UDP-N-acetyl-D-mannosamine transferase, putative	TP0445	4-methyl-5(b-hydroxyethyl)-thiazole monophosphate biosynthesis enzyme (thiJ); K03152 4-methyl-5(b-hydroxyethyl)-thiazole monophosphate biosynthesis	0.601088
TP0983	T. pallidum predicted coding region TP0983	TP0445	4-methyl-5(b-hydroxyethyl)-thiazole monophosphate biosynthesis enzyme (thiJ); K03152 4-methyl-5(b-hydroxyethyl)-thiazole monophosphate biosynthesis	0.601088
TP0983	T. pallidum predicted coding region TP0983	TP0519	response regulatory protein (atoC); K02481 two-component system, NtrC family, response regulator	0.601088
TP0133	T. pallidum predicted coding region TP0133	TP0832	hypothetical protein	0.600969
TP0384	S-adenosyl-methyltransferase [EC:2.1.1.-]; K03438 S-adenosyl-methyltransferase	TP0832	hypothetical protein	0.600969
TP0868	flagellar filament 34.5 kDa core protein (flaB1); K02406 flagellin	TP0832	hypothetical protein	0.600969
TP0256	CDP-diacylglycerol--glycerol-3-phosphate 3-phosphatidyltransferase (PgsA) [EC:2.7.8.5]; K00995 CDP-diacylglycerol--glycerol-3-phosphate 3-phosphatidyltransferase	TP0917	Mg2+ transport protein (mgtE); K06213 magnesium transporter	0.600703
TP0006	Tp75 protein	TP1013	chaperonin (groES); K04078 chaperonin GroES	0.59921
TP0940	hypothetical protein	TP1013	chaperonin (groES); K04078 chaperonin GroES	0.59921
TP0320	hypothetical protein	TP0945	ribulose-phosphate 3-epimerase (CfxE) [EC:5.1.3.1]; K01783 ribulose-phosphate 3-epimerase	0.599092
TP0409	hypothetical protein	TP0059	hypothetical protein	0.599092
TP1024	30S ribosomal protein S9; K02996 small subunit ribosomal protein S9	TP0059	hypothetical protein	0.599092
TP0237	50S ribosomal protein L11; K02867 large subunit ribosomal protein L11	TP0559	probable thiamin biosynthesis protein ThiI; K03151 thiamine biosynthesis protein ThiI	0.598486
TP0128	T. pallidum predicted coding region TP0128	TP0067	hypothetical protein	0.596974
TP0530	V-type ATPase, subunit E, putative [EC:3.6.3.14]; K02121 V-type H+-transporting ATPase subunit E	TP0530	V-type ATPase, subunit E, putative [EC:3.6.3.14]; K02121 V-type H+-transporting ATPase subunit E	0.596974
TP0080	quinoline 2-oxidoreductase	TP0559	probable thiamin biosynthesis protein ThiI; K03151 thiamine biosynthesis protein ThiI	0.596855
TP0561	hypothetical protein	TP0917	Mg2+ transport protein (mgtE); K06213 magnesium transporter	0.596176
TP0903	UDP-N-acetylmuramoylalanine--D-glutamate ligase (MurD) [EC:6.3.2.9]; K01925 UDP-N-acetylmuramoylalanine--D-glutamate ligase	TP0100	thioredoxin, putative	0.59509
TP0124	conserved hypothetical GTP-binding protein	TP0171	lipoprotein, 15 kDa (tpp15)	0.594853
TP0805	exoribonuclease II (rnb) [EC:3.1.13.1]; K01147 exoribonuclease II	TP0171	lipoprotein, 15 kDa (tpp15)	0.594853
TP0905	30S ribosomal protein S16; K02959 small subunit ribosomal protein S16	TP0618	hypothetical protein	0.594734
TP0058	replicative DNA helicase (dnaB) [EC:3.6.1.-]; K02314 replicative DNA helicase	TP0896	T. pallidum predicted coding region TP0896	0.592966
TP0058	replicative DNA helicase (dnaB) [EC:3.6.1.-]; K02314 replicative DNA helicase	TP0897	tpr protein K (TprK)	0.592966
TP0400	flagellar motor switch protein (fliG-2); K02410 flagellar motor switch protein FliG	TP0026	flagellar motor switch protein (fliG-1); K02410 flagellar motor switch protein FliG	0.592847
TP0497	rod shape-determining protein (mreB); K03569 rod shape-determining protein MreB	TP0088	hypothetical protein	0.592847
TP0622	hypothetical protein	TP0684	methylgalactoside transport system substrate-binding protein; K02058 simple sugar transport system substrate-binding protein	0.592728
TP0659	flagellar hook-associated protein 3 (flgL); K02397 flagellar hook-associated protein 3 FlgL	TP0160	prolyl-tRNA synthetase [EC:6.1.1.15]; K01881 prolyl-tRNA synthetase	0.592728
TP0046	hypothetical protein	TP0894	hypothetical protein	0.590599
TP0628	putative nicotinate phosphoribosyltransferase [EC:2.4.2.11]; K00763 nicotinate phosphoribosyltransferase	TP0894	hypothetical protein	0.590599
TP0795	hypothetical protein	TP0080	quinoline 2-oxidoreductase	0.590599
TP0962	conserved hypothetical integral membrane protein; K02004	TP0209	50S ribosomal protein L36; K02919 large subunit ribosomal protein L36	0.590361
TP0272	SpoOJ regulator (soj); K03496 chromosome partitioning protein	TP0833	T. pallidum predicted coding region TP0833	0.590242
TP0699	T. pallidum predicted coding region TP0699	TP0833	T. pallidum predicted coding region TP0833	0.590242
TP0578	cell division protein (ftsY); K03110 signal recognition particle receptor	TP0066	hypothetical protein	0.588468
TP0498	rod shape-determining protein (mreC); K03570 rod shape-determining protein MreC	TP0397	flagellar basal-body rod protein (flgC); K02388 flagellar basal-body rod protein FlgC	0.588229
TP0157	hypothetical protein	TP0024	hypothetical protein	0.586213
TP0660	flagellar hook-associated protein 1 (flgK); K02396 flagellar hook-associated protein 1 FlgK	TP0024	hypothetical protein	0.586213
TP0409	hypothetical protein	TP0587	hypothetical protein	0.586093
TP0464	tRNA (guanine-N7-)-methyltransferase [EC:2.1.1.33]; K03439 tRNA (guanine-N7-)-methyltransferase	TP0832	hypothetical protein	0.585854
TP0722	flagellar protein (fliL); K02415 flagellar FliL protein	TP0832	hypothetical protein	0.585854
TP0036	putative manganese transport system permease protein; K09816 zinc transport system permease protein	TP0561	hypothetical protein	0.585734
TP0148	T. pallidum predicted coding region TP0148	TP0561	hypothetical protein	0.585734
TP0235	preprotein translocase subunit (secE); K03073 preprotein translocase SecE subunit	TP0561	hypothetical protein	0.585734
TP0312	hypothetical protein; K08974 putative membrane protein	TP0561	hypothetical protein	0.585734
TP0430	V-type ATPase, subunit K (atpK-1) [EC:3.6.3.14]; K02124 V-type H+-transporting ATPase subunit K	TP0561	hypothetical protein	0.585734
TP0432	T. pallidum predicted coding region TP0432	TP1005	DNA polymerase III, subunits gamma and tau (dnaH) [EC:2.7.7.7]; K02343 DNA polymerase III gamma and tau subunit	0.585734
TP0499	rod shape-determining protein (MreD)	TP0561	hypothetical protein	0.585734
TP0555	glutamate/aspartate transporter, putative	TP0561	hypothetical protein	0.585734
TP0600	hypothetical zinc metalloprotease [EC:3.4.24.-]	TP0561	hypothetical protein	0.585734
TP0819	ribonuclease Z [EC:3.1.26.11]; K00784 ribonuclease Z	TP0704	recJ; single-stranded-DNA-specific exonuclease (RecJ) [EC:3.1.-.-]; K07462 single-stranded-DNA-specific exonuclease	0.584406
TP0634	DNA ligase (lig) [EC:6.5.1.2]; K01972 DNA ligase (NAD+)	TP0939	pyruvate ferredoxin oxidoreductase [EC:1.2.7.-]; K03737 putative pyruvate-flavodoxin oxidoreductase	0.581932
TP0728	flagellar hook assembly scaffolding protein (flgD); K02389 flagellar basal-body rod modification protein FlgD	TP0100	thioredoxin, putative	0.581559
TP0582	conserved hypothetical integral membrane protein; K02004	TP0397	flagellar basal-body rod protein (flgC); K02388 flagellar basal-body rod protein FlgC	0.581085
TP0074	multiple sugar transport system substrate-binding protein; K02027 multiple sugar transport system substrate-binding protein	TP0171	lipoprotein, 15 kDa (tpp15)	0.579667
TP0779	DedA protein (DedA)	TP0618	hypothetical protein	0.579547
TP0074	multiple sugar transport system substrate-binding protein; K02027 multiple sugar transport system substrate-binding protein	TP0519	response regulatory protein (atoC); K02481 two-component system, NtrC family, response regulator	0.578407
TP0876	hypothetical protein	TP0991	rubredoxin	0.57776
TP0947	peptidyl-prolyl cis-trans isomerase, cyclophilin-binding (cyp) [EC:5.2.1.8]; K01802 peptidylprolyl isomerase	TP0684	methylgalactoside transport system substrate-binding protein; K02058 simple sugar transport system substrate-binding protein	0.577519
TP0351	gamma-glutamyl kinase [EC:2.7.2.11]; K00931 glutamate 5-kinase	TP0757	polypeptide deformylase (def) [EC:3.5.1.88]	0.577158
TP0961	flagellar basal-body rod protein (flgG-2); K02392 flagellar basal-body rod protein FlgG	TP0877	hypothetical protein	0.577062
TP0234	50S ribosomal protein L33; K02913 large subunit ribosomal protein L33	TP1023	recX protein (recX); K03565 regulatory protein	0.576972
TP0435	lipoprotein, 17 kDa (tpp17)	TP0629	T. pallidum predicted coding region TP0629	0.575489
TP0084	hypothetical protein	TP1023	recX protein (recX); K03565 regulatory protein	0.575369
TP0634	DNA ligase (lig) [EC:6.5.1.2]; K01972 DNA ligase (NAD+)	TP0080	quinoline 2-oxidoreductase	0.575369
TP0074	multiple sugar transport system substrate-binding protein; K02027 multiple sugar transport system substrate-binding protein	TP0445	4-methyl-5(b-hydroxyethyl)-thiazole monophosphate biosynthesis enzyme (thiJ); K03152 4-methyl-5(b-hydroxyethyl)-thiazole monophosphate biosynthesis	0.575151
TP0943	flagellar protein (fliS); K02422 flagellar protein FliS	TP0870	flagellar filament 31 kDa core protein (flaB3); K02406 flagellin	0.575143
TP0061	30S ribosomal protein S18; K02963 small subunit ribosomal protein S18	TP0287	hypothetical protein	0.575127
TP0298	exported protein (tpn38b); K02058 simple sugar transport system substrate-binding protein	TP0287	hypothetical protein	0.575127
TP0410	protein-export membrane protein (secD); K03072 preprotein translocase SecD subunit	TP0287	hypothetical protein	0.575127
TP0260	T. pallidum predicted coding region TP0260	TP0664	flagellar filament outer layer protein (FlaA-2)	0.575007
TP0260	T. pallidum predicted coding region TP0260	TP0833	T. pallidum predicted coding region TP0833	0.575007
TP0400	flagellar motor switch protein (fliG-2); K02410 flagellar motor switch protein FliG	TP0066	hypothetical protein	0.573215
TP0943	flagellar protein (fliS); K02422 flagellar protein FliS	TP0945	ribulose-phosphate 3-epimerase (CfxE) [EC:5.1.3.1]; K01783 ribulose-phosphate 3-epimerase	0.573118
TP1034	conserved hypothetical integral membrane protein; K07301	TP0917	Mg2+ transport protein (mgtE); K06213 magnesium transporter	0.572896
TP0631	protein-glutamate methylesterase (cheB) [EC:3.1.1.61]; K03412 protein-glutamate methylesterase, two-component system, chemotaxis family, response regulator CheB	TP0961	flagellar basal-body rod protein (flgG-2); K02392 flagellar basal-body rod protein FlgG	0.572865
TP0579	T. pallidum predicted coding region TP0579	TP0711	hypothetical protein	0.572611
TP0981	sensory transduction histidine kinase, putative	TP0843	heat shock protein, putative	0.571845
TP0876	hypothetical protein	TP0943	flagellar protein (fliS); K02422 flagellar protein FliS	0.571312
TP0870	flagellar filament 31 kDa core protein (flaB3); K02406 flagellin	TP0981	sensory transduction histidine kinase, putative	0.571258
TP0802	T. pallidum predicted coding region TP0802	TP0286	hypothetical protein	0.571058
TP0087	hypothetical protein; K09005 hypothetical protein	TP0974	T. pallidum predicted coding region TP0974	0.570816
TP0530	V-type ATPase, subunit E, putative [EC:3.6.3.14]; K02121 V-type H+-transporting ATPase subunit E	TP0974	T. pallidum predicted coding region TP0974	0.570816
TP0597	hypothetical protein	TP0974	T. pallidum predicted coding region TP0974	0.570816
TP0688	immunity protein (MccF)	TP0974	T. pallidum predicted coding region TP0974	0.570816
TP0941	T. pallidum predicted coding region TP0941	TP0974	T. pallidum predicted coding region TP0974	0.570816
TP0655	spermidine/putrescine transport system substrate-binding protein; K02055 spermidine/putrescine transport system substrate-binding protein	TP0445	4-methyl-5(b-hydroxyethyl)-thiazole monophosphate biosynthesis enzyme (thiJ); K03152 4-methyl-5(b-hydroxyethyl)-thiazole monophosphate biosynthesis	0.570696
TP0100	thioredoxin, putative	TP0832	hypothetical protein	0.570575
TP0055	hypothetical protein	TP0561	hypothetical protein	0.570454
TP0153	hypothetical protein; K09775 hypothetical protein	TP0561	hypothetical protein	0.570454
TP0411	protein-export membrane protein (secF); K03074 preprotein translocase SecF subunit	TP0561	hypothetical protein	0.570454
TP0414	D-alanine glycine permease (dagA); K03310 alanine or glycine:cation symporter, AGCS family	TP0561	hypothetical protein	0.570454
TP0627	sbcC; exonuclease; K03546 exonuclease SbcC	TP0561	hypothetical protein	0.570454
TP0753	T. pallidum predicted coding region TP0753	TP0561	hypothetical protein	0.570454
TP0845	P23 protein, putative; K09768 hypothetical protein	TP1005	DNA polymerase III, subunits gamma and tau (dnaH) [EC:2.7.7.7]; K02343 DNA polymerase III gamma and tau subunit	0.570454
TP0858	T. pallidum predicted coding region TP0858	TP1005	DNA polymerase III, subunits gamma and tau (dnaH) [EC:2.7.7.7]; K02343 DNA polymerase III gamma and tau subunit	0.570454
TP0988	hypothetical protein	TP0561	hypothetical protein	0.570454
TP0435	lipoprotein, 17 kDa (tpp17)	TP0726	flagellar protein (flbD); K02385 flagellar protein FlbD	0.568899
TP0046	hypothetical protein	TP1005	DNA polymerase III, subunits gamma and tau (dnaH) [EC:2.7.7.7]; K02343 DNA polymerase III gamma and tau subunit	0.56781
TP0006	Tp75 protein	TP0946	glucose-inhibited division protein B (gidB) [EC:2.1.-.-]; K03501 glucose inhibited division protein B	0.566495
TP0526	ATP-dependent helicase (HrpA)	TP0559	probable thiamin biosynthesis protein ThiI; K03151 thiamine biosynthesis protein ThiI	0.566374
TP0307	hypothetical protein	TP0554	phosphoglycolate phosphatase (gph-2) [EC:3.1.3.18]; K01091 phosphoglycolate phosphatase	0.566252
TP0067	hypothetical protein	TP1005	DNA polymerase III, subunits gamma and tau (dnaH) [EC:2.7.7.7]; K02343 DNA polymerase III gamma and tau subunit	0.56521
TP0876	hypothetical protein	TP0097	infA; translation initiation factor IF-1; K02518 translation initiation factor IF-1	0.564572
TP0876	hypothetical protein	TP0895	hypothetical protein	0.564572
TP0929	T. pallidum predicted coding region TP0929	TP0099	uridylate kinase [EC:2.7.4.22]; K09903 uridylate kinase	0.564572
TP0688	immunity protein (MccF)	TP0618	hypothetical protein	0.564209
TP0941	T. pallidum predicted coding region TP0941	TP0618	hypothetical protein	0.564209
TP0435	lipoprotein, 17 kDa (tpp17)	TP0741	nicotinate-nucleotide adenylyltransferase [EC:2.7.7.18]; K00969 nicotinate-nucleotide adenylyltransferase	0.562284
TP0903	UDP-N-acetylmuramoylalanine--D-glutamate ligase (MurD) [EC:6.3.2.9]; K01925 UDP-N-acetylmuramoylalanine--D-glutamate ligase	TP0064	hypothetical protein	0.562284
TP0578	cell division protein (ftsY); K03110 signal recognition particle receptor	TP0160	prolyl-tRNA synthetase [EC:6.1.1.15]; K01881 prolyl-tRNA synthetase	0.562163
TP0634	DNA ligase (lig) [EC:6.5.1.2]; K01972 DNA ligase (NAD+)	TP0684	methylgalactoside transport system substrate-binding protein; K02058 simple sugar transport system substrate-binding protein	0.562163
TP0130	hypothetical protein	TP0757	polypeptide deformylase (def) [EC:3.5.1.88]	0.561798
TP0840	hypothetical protein	TP0894	hypothetical protein	0.559993
TP0368	T. pallidum predicted coding region TP0368	TP0209	50S ribosomal protein L36; K02919 large subunit ribosomal protein L36	0.55975
TP0547	penicillin tolerance protein (lytB) [EC:1.17.1.2]; K03527 4-hydroxy-3-methylbut-2-enyl diphosphate reductase	TP0287	hypothetical protein	0.55975
TP0994	putative deoxyribonuclease [EC:3.1.21.-]; K03424 Mg-dependent DNase	TP0287	hypothetical protein	0.55975
TP0344	transcription-repair coupling factor; K03723 transcription-repair coupling factor (superfamily II helicase)	TP0833	T. pallidum predicted coding region TP0833	0.559629
TP0793	T. pallidum predicted coding region TP0793	TP0833	T. pallidum predicted coding region TP0833	0.559629
TP0046	hypothetical protein	TP0773	periplasmic serine protease DO (HtrA-1) [EC:3.4.21.-]	0.558835
TP0959	FlgJ; flagellar protein FlgJ [EC:3.2.1.-]; K02395 flagellar protein FlgJ	TP0961	flagellar basal-body rod protein (flgG-2); K02392 flagellar basal-body rod protein FlgG	0.558359
TP0984	heat shock protein 90 (htpG); K04079 molecular chaperone HtpG	TP1004	recombination protein (recR); K06187 recombination protein RecR	0.557307
TP0197	50S ribosomal protein L29; K02904 large subunit ribosomal protein L29	TP0711	hypothetical protein	0.557213
TP0876	hypothetical protein	TP0586	leucyl-tRNA synthetase [EC:6.1.1.4]; K01869 leucyl-tRNA synthetase	0.557199
TP0094	phosphate acetyltransferase (pta) [EC:2.3.1.8]; K00625 phosphate acetyltransferase	TP0519	response regulatory protein (atoC); K02481 two-component system, NtrC family, response regulator	0.555965
TP0583	hypothetical protein	TP0587	hypothetical protein	0.555404
TP0167	cation-activated repressor protein (troR); K03709 Mn-dependent transcriptional regulator	TP0832	hypothetical protein	0.55516
TP0631	protein-glutamate methylesterase (cheB) [EC:3.1.1.61]; K03412 protein-glutamate methylesterase, two-component system, chemotaxis family, response regulator CheB	TP0832	hypothetical protein	0.55516
TP0640	methyl-accepting chemotaxis protein (mcp2-3); K03406 methyl-accepting chemotaxis protein	TP0832	hypothetical protein	0.55516
TP0792	flagellar filament 33 kDa core protein (flaB2); K02406 flagellin	TP0832	hypothetical protein	0.55516
TP0101	cytochrome c biogenesis protein (ccdA); K06196 cytochrome c-type biogenesis protein	TP0561	hypothetical protein	0.555038
TP0106	carnitine transporter, putative; K03451 betaine/carnitine transporter, BCCT family	TP0561	hypothetical protein	0.555038
TP0110	hypothetical protein	TP0561	hypothetical protein	0.555038
TP0151	hypothetical protein	TP0561	hypothetical protein	0.555038
TP0222	T. pallidum predicted coding region TP0222	TP0561	hypothetical protein	0.555038
TP0653	spermidine/putrescine transport system permease protein; K02054 spermidine/putrescine transport system permease protein	TP0561	hypothetical protein	0.555038
TP0668	hypothetical protein; K02221 YggT family protein	TP0561	hypothetical protein	0.555038
TP0754	hypothetical protein	TP1005	DNA polymerase III, subunits gamma and tau (dnaH) [EC:2.7.7.7]; K02343 DNA polymerase III gamma and tau subunit	0.555038
TP0789	T. pallidum predicted coding region TP0789	TP1005	DNA polymerase III, subunits gamma and tau (dnaH) [EC:2.7.7.7]; K02343 DNA polymerase III gamma and tau subunit	0.555038
TP0833	T. pallidum predicted coding region TP0833	TP0514	excinuclease ABC, subunit A (uvrA); K03701 excinuclease ABC subunit A	0.553471
TP0006	Tp75 protein	TP0945	ribulose-phosphate 3-epimerase (CfxE) [EC:5.1.3.1]; K01783 ribulose-phosphate 3-epimerase	0.553227
TP0208	secY; preprotein translocase SecY subunit; K03076 preprotein translocase SecY subunit	TP0917	Mg2+ transport protein (mgtE); K06213 magnesium transporter	0.552739
TP0302	simple sugar transport system permease protein; K02057 simple sugar transport system permease protein	TP0917	Mg2+ transport protein (mgtE); K06213 magnesium transporter	0.552739
TP0381	T. pallidum predicted coding region TP0381	TP0917	Mg2+ transport protein (mgtE); K06213 magnesium transporter	0.552739
TP0537	triosephosphate isomerase (tpi) [EC:5.3.1.1]; K01803 triosephosphate isomerase (TIM)	TP0917	Mg2+ transport protein (mgtE); K06213 magnesium transporter	0.552739
TP0671	sn-1,2-diacylglycerol cholinephosphotransferase, putative [EC:2.7.8.2]; K00994 diacylglycerol cholinephosphotransferase	TP0917	Mg2+ transport protein (mgtE); K06213 magnesium transporter	0.552739
TP0763	T. pallidum predicted coding region TP0763	TP0917	Mg2+ transport protein (mgtE); K06213 magnesium transporter	0.552739
TP0982	glpG protein, putative; K02441 GlpG protein	TP0917	Mg2+ transport protein (mgtE); K06213 magnesium transporter	0.552739
TP0981	sensory transduction histidine kinase, putative	TP0005	DNA gyrase, subunit A (gyrA) [EC:5.99.1.3]; K02469 DNA gyrase subunit A	0.551779
TP0802	T. pallidum predicted coding region TP0802	TP0626	exonuclease, putative; K03547 exonuclease SbcD	0.551171
TP0829	hypothetical protein; K09766 hypothetical protein	TP0626	exonuclease, putative; K03547 exonuclease SbcD	0.551171
TP0492	DNA primase (dnaG) [EC:2.7.7.-]; K02316 DNA primase	TP1006	DNA gyrase, subunit B (gyrB) [EC:5.99.1.3]; K02470 DNA gyrase subunit B	0.551126
TP0046	hypothetical protein	TP0946	glucose-inhibited division protein B (gidB) [EC:2.1.-.-]; K03501 glucose inhibited division protein B	0.551049
TP0795	hypothetical protein	TP0946	glucose-inhibited division protein B (gidB) [EC:2.1.-.-]; K03501 glucose inhibited division protein B	0.551049
TP0961	flagellar basal-body rod protein (flgG-2); K02392 flagellar basal-body rod protein FlgG	TP0911	conserved hypothetical protein; K04061 flagellar biosynthesis protein	0.55102
TP0063	30S ribosomal protein S6; K02990 small subunit ribosomal protein S6	TP0757	polypeptide deformylase (def) [EC:3.5.1.88]	0.549833
TP0517	Holliday junction nuclease (ruvC) [EC:3.1.22.4]; K01159 crossover junction endodeoxyribonuclease	TP0294	phosphoribosylpyrophosphate synthetase [EC:2.7.6.1]; K00948 ribose-phosphate pyrophosphokinase	0.549113
TP0435	lipoprotein, 17 kDa (tpp17)	TP0050	hypothetical protein	0.54899
TP0058	replicative DNA helicase (dnaB) [EC:3.6.1.-]; K02314 replicative DNA helicase	TP0064	hypothetical protein	0.546808
TP0443	hypothetical protein	TP1023	recX protein (recX); K03565 regulatory protein	0.544502
TP0104	5-nucleotidase (UshA) [EC:3.1.3.5]; K01081 5-nucleotidase	TP0287	hypothetical protein	0.544257
TP0873	T. pallidum predicted coding region TP0873	TP0209	50S ribosomal protein L36; K02919 large subunit ribosomal protein L36	0.544257
TP0163	manganese transport system substrate-binding protein; K09818 manganese and iron transport system substrate-binding protein	TP0833	T. pallidum predicted coding region TP0833	0.544135
TP0343	A/G-specific adenine glycosylase, putative [EC:3.2.2.-]; K03575 A/G-specific adenine glycosylase	TP0664	flagellar filament outer layer protein (FlaA-2)	0.544135
TP0578	cell division protein (ftsY); K03110 signal recognition particle receptor	TP0046	hypothetical protein	0.542194
TP0959	FlgJ; flagellar protein FlgJ [EC:3.2.1.-]; K02395 flagellar protein FlgJ	TP0046	hypothetical protein	0.542194
TP0583	hypothetical protein	TP0397	flagellar basal-body rod protein (flgC); K02388 flagellar basal-body rod protein FlgC	0.542071
TP0047	hypothetical protein; K09770 hypothetical protein	TP0943	flagellar protein (fliS); K02422 flagellar protein FliS	0.541911
TP0648	hypothetical protein	TP0965	membrane fusion protein, putative	0.541189
TP0006	Tp75 protein	TP0587	hypothetical protein	0.539883
TP0074	multiple sugar transport system substrate-binding protein; K02027 multiple sugar transport system substrate-binding protein	TP0587	hypothetical protein	0.539883
TP0409	hypothetical protein	TP0773	periplasmic serine protease DO (HtrA-1) [EC:3.4.21.-]	0.539761
TP0547	penicillin tolerance protein (lytB) [EC:1.17.1.2]; K03527 4-hydroxy-3-methylbut-2-enyl diphosphate reductase	TP0445	4-methyl-5(b-hydroxyethyl)-thiazole monophosphate biosynthesis enzyme (thiJ); K03152 4-methyl-5(b-hydroxyethyl)-thiazole monophosphate biosynthesis	0.539761
TP0344	transcription-repair coupling factor; K03723 transcription-repair coupling factor (superfamily II helicase)	TP0832	hypothetical protein	0.539638
TP0031	hypothetical protein	TP0561	hypothetical protein	0.539516
TP0218	sigma factor SigB regulation protein, putative	TP0561	hypothetical protein	0.539516
TP0345	phospho-N-acetylmuramoyl-pentapeptide-transferase (MraY) [EC:2.7.8.13]; K01000 phospho-N-acetylmuramoyl-pentapeptide-transferase	TP0561	hypothetical protein	0.539516
TP0399	flagellar basal-body M ring protein (fliF); K02409 flagellar M-ring protein FliF	TP0561	hypothetical protein	0.539516
TP0558	hypothetical protein	TP0561	hypothetical protein	0.539516
TP0561	hypothetical protein	TP0561	hypothetical protein	0.539516
TP0564	T. pallidum predicted coding region TP0564	TP0561	hypothetical protein	0.539516
TP0708	T. pallidum predicted coding region TP0708	TP0561	hypothetical protein	0.539516
TP0787	T. pallidum predicted coding region TP0787	TP1005	DNA polymerase III, subunits gamma and tau (dnaH) [EC:2.7.7.7]; K02343 DNA polymerase III gamma and tau subunit	0.539516
TP0876	hypothetical protein	TP0121	hypothetical protein	0.53794
TP0876	hypothetical protein	TP0751	T. pallidum predicted coding region TP0751	0.53794
TP0046	hypothetical protein	TP0945	ribulose-phosphate 3-epimerase (CfxE) [EC:5.1.3.1]; K01783 ribulose-phosphate 3-epimerase	0.537694
TP0795	hypothetical protein	TP0945	ribulose-phosphate 3-epimerase (CfxE) [EC:5.1.3.1]; K01783 ribulose-phosphate 3-epimerase	0.537694
TP0055	hypothetical protein	TP0917	Mg2+ transport protein (mgtE); K06213 magnesium transporter	0.537204
TP0057	oxaloacetate decarboxylase, subunit beta (oadB) [EC:4.1.1.3]; K01572 oxaloacetate decarboxylase, beta subunit	TP0917	Mg2+ transport protein (mgtE); K06213 magnesium transporter	0.537204
TP0149	T. pallidum predicted coding region TP0149	TP0917	Mg2+ transport protein (mgtE); K06213 magnesium transporter	0.537204
TP0273	T. pallidum predicted coding region TP0273	TP0917	Mg2+ transport protein (mgtE); K06213 magnesium transporter	0.537204
TP0301	simple sugar transport system permease protein; K02057 simple sugar transport system permease protein	TP0917	Mg2+ transport protein (mgtE); K06213 magnesium transporter	0.537204
TP0378	flagellar protein, putative	TP0917	Mg2+ transport protein (mgtE); K06213 magnesium transporter	0.537204
TP0414	D-alanine glycine permease (dagA); K03310 alanine or glycine:cation symporter, AGCS family	TP0917	Mg2+ transport protein (mgtE); K06213 magnesium transporter	0.537204
TP0533	V-type ATPase, subunit I (atpI-2) [EC:3.6.3.14]; K02123 V-type H+-transporting ATPase subunit I	TP0917	Mg2+ transport protein (mgtE); K06213 magnesium transporter	0.537204
TP0715	flagellar biosynthetic protein (flhB); K02401 flagellar biosynthetic protein FlhB	TP0917	Mg2+ transport protein (mgtE); K06213 magnesium transporter	0.537204
TP0717	flagellar biosynthetic protein (fliQ); K02420 flagellar biosynthetic protein FliQ	TP0917	Mg2+ transport protein (mgtE); K06213 magnesium transporter	0.537204
TP0725	flagellar motor rotation protein (motA); K02556 chemotaxis MotA protein	TP0917	Mg2+ transport protein (mgtE); K06213 magnesium transporter	0.537204
TP0753	T. pallidum predicted coding region TP0753	TP0917	Mg2+ transport protein (mgtE); K06213 magnesium transporter	0.537204
TP0472	excinuclease ABC, subunit C (uvrC); K03703 excinuclease ABC subunit C	TP1004	recombination protein (recR); K06187 recombination protein RecR	0.536748
TP0552	T. pallidum predicted coding region TP0552	TP0626	exonuclease, putative; K03547 exonuclease SbcD	0.535626
TP0634	DNA ligase (lig) [EC:6.5.1.2]; K01972 DNA ligase (NAD+)	TP0530	V-type ATPase, subunit E, putative [EC:3.6.3.14]; K02121 V-type H+-transporting ATPase subunit E	0.535504
TP0905	30S ribosomal protein S16; K02959 small subunit ribosomal protein S16	TP0554	phosphoglycolate phosphatase (gph-2) [EC:3.1.3.18]; K01091 phosphoglycolate phosphatase	0.535258
TP0501	rod shape-determining protein (rodA); K05837 rod shape determining protein RodA	TP0917	Mg2+ transport protein (mgtE); K06213 magnesium transporter	0.53389
TP0058	replicative DNA helicase (dnaB) [EC:3.6.1.-]; K02314 replicative DNA helicase	TP0050	hypothetical protein	0.533434
TP0006	Tp75 protein	TP0618	hypothetical protein	0.533189
TP0940	hypothetical protein	TP0618	hypothetical protein	0.533189
TP0517	Holliday junction nuclease (ruvC) [EC:3.1.22.4]; K01159 crossover junction endodeoxyribonuclease	TP0397	flagellar basal-body rod protein (flgC); K02388 flagellar basal-body rod protein FlgC	0.532128
TP0981	sensory transduction histidine kinase, putative	TP0396	flagellar basal-body rod protein (flgB); K02387 flagellar basal-body rod protein FlgB	0.532017
TP0333	hypothetical protein	TP0834	tyrosyl-tRNA synthetase [EC:6.1.1.1]; K01866 tyrosyl-tRNA synthetase	0.531364
TP0333	hypothetical protein	TP0940	hypothetical protein	0.531364
TP0380	DNA repair helicase, putative	TP0487	T. pallidum predicted coding region TP0487	0.531364
TP0929	T. pallidum predicted coding region TP0929	TP0463	T. pallidum predicted coding region TP0463	0.531241
TP0802	T. pallidum predicted coding region TP0802	TP0684	methylgalactoside transport system substrate-binding protein; K02058 simple sugar transport system substrate-binding protein	0.531118
TP0943	flagellar protein (fliS); K02422 flagellar protein FliS	TP0197	50S ribosomal protein L29; K02904 large subunit ribosomal protein L29	0.531118
TP0943	flagellar protein (fliS); K02422 flagellar protein FliS	TP0943	flagellar protein (fliS); K02422 flagellar protein FliS	0.531118
TP0720	flagellar motor switch protein (fliY); K02417 flagellar motor switch protein FliN/FliY	TP0233	anti-sigma F factor antagonist, putative	0.531037
TP1002	hypothetical protein	TP0757	polypeptide deformylase (def) [EC:3.5.1.88]	0.53075
TP0517	Holliday junction nuclease (ruvC) [EC:3.1.22.4]; K01159 crossover junction endodeoxyribonuclease	TP0943	flagellar protein (fliS); K02422 flagellar protein FliS	0.529432
TP0651	conserved hypothetical integral membrane protein	TP0894	hypothetical protein	0.528924
TP0252	apolipoprotein N-acyltransferase, putative [EC:2.3.1.-]; K03820 apolipoprotein N-acyltransferase	TP0287	hypothetical protein	0.528678
TP0462	T. pallidum predicted coding region TP0462	TP0287	hypothetical protein	0.528678
TP0459	hypothetical protein [EC:5.4.99.12]; K06178 ribosomal large subunit pseudouridine synthase B	TP0757	polypeptide deformylase (def) [EC:3.5.1.88]	0.528433
TP0058	replicative DNA helicase (dnaB) [EC:3.6.1.-]; K02314 replicative DNA helicase	TP0066	hypothetical protein	0.526728
TP0202	30S ribosomal protein S14; K02954 small subunit ribosomal protein S14	TP0711	hypothetical protein	0.526113
TP0421	hypothetical protein	TP0711	hypothetical protein	0.526113
TP0587	hypothetical protein	TP0711	hypothetical protein	0.526113
TP0087	hypothetical protein; K09005 hypothetical protein	TP0773	periplasmic serine protease DO (HtrA-1) [EC:3.4.21.-]	0.524163
TP0597	hypothetical protein	TP0445	4-methyl-5(b-hydroxyethyl)-thiazole monophosphate biosynthesis enzyme (thiJ); K03152 4-methyl-5(b-hydroxyethyl)-thiazole monophosphate biosynthesis	0.524163
TP0941	T. pallidum predicted coding region TP0941	TP0519	response regulatory protein (atoC); K02481 two-component system, NtrC family, response regulator	0.524163
TP0163	manganese transport system substrate-binding protein; K09818 manganese and iron transport system substrate-binding protein	TP0832	hypothetical protein	0.52404
TP0484	T. pallidum predicted coding region TP0484	TP1005	DNA polymerase III, subunits gamma and tau (dnaH) [EC:2.7.7.7]; K02343 DNA polymerase III gamma and tau subunit	0.523917
TP1005	DNA polymerase III, subunits gamma and tau (dnaH) [EC:2.7.7.7]; K02343 DNA polymerase III gamma and tau subunit	TP1005	DNA polymerase III, subunits gamma and tau (dnaH) [EC:2.7.7.7]; K02343 DNA polymerase III gamma and tau subunit	0.523917
TP0642	phosphomannomutase (ManB) [EC:5.4.2.8]; K01840 phosphomannomutase	TP0449	T. pallidum predicted coding region TP0449	0.523793
TP0844	glyceraldehyde 3-phosphate dehydrogenase (gap) [EC:1.2.1.12]; K00134 glyceraldehyde 3-phosphate dehydrogenase	TP0449	T. pallidum predicted coding region TP0449	0.523793
TP0527	V-type ATPase, subunit D (atpD-2) [EC:3.6.3.14]; K02120 V-type H+-transporting ATPase subunit D	TP0965	membrane fusion protein, putative	0.522211
TP0084	hypothetical protein	TP0059	hypothetical protein	0.522088
TP0268	hypothetical protein	TP0059	hypothetical protein	0.522088
TP0101	cytochrome c biogenesis protein (ccdA); K06196 cytochrome c-type biogenesis protein	TP0917	Mg2+ transport protein (mgtE); K06213 magnesium transporter	0.521596
TP0106	carnitine transporter, putative; K03451 betaine/carnitine transporter, BCCT family	TP0917	Mg2+ transport protein (mgtE); K06213 magnesium transporter	0.521596
TP0151	hypothetical protein	TP0917	Mg2+ transport protein (mgtE); K06213 magnesium transporter	0.521596
TP0165	manganese transport system permease protein; K09819 manganese and iron transport system permease protein	TP0917	Mg2+ transport protein (mgtE); K06213 magnesium transporter	0.521596
TP0222	T. pallidum predicted coding region TP0222	TP0917	Mg2+ transport protein (mgtE); K06213 magnesium transporter	0.521596
TP0377	hypothetical protein	TP0917	Mg2+ transport protein (mgtE); K06213 magnesium transporter	0.521596
TP0668	hypothetical protein; K02221 YggT family protein	TP0917	Mg2+ transport protein (mgtE); K06213 magnesium transporter	0.521596
TP0648	hypothetical protein	TP0354	thymidylate kinase (tmk) [EC:2.7.4.9]; K00943 dTMP kinase	0.520692
TP0059	hypothetical protein	TP0995	cyclic nucleotide binding protein	0.520136
TP0157	hypothetical protein	TP0559	probable thiamin biosynthesis protein ThiI; K03151 thiamine biosynthesis protein ThiI	0.519766
TP0328	DNA mismatch repair protein (mutS); K03555 DNA mismatch repair protein MutS	TP0554	phosphoglycolate phosphatase (gph-2) [EC:3.1.3.18]; K01091 phosphoglycolate phosphatase	0.519643
TP0368	T. pallidum predicted coding region TP0368	TP0554	phosphoglycolate phosphatase (gph-2) [EC:3.1.3.18]; K01091 phosphoglycolate phosphatase	0.519643
TP0641	histidyl-tRNA synthetase [EC:6.1.1.21]; K01892 histidyl-tRNA synthetase	TP0554	phosphoglycolate phosphatase (gph-2) [EC:3.1.3.18]; K01091 phosphoglycolate phosphatase	0.519643
TP0183	T. pallidum predicted coding region TP0183	TP0001	chromosomal replication initiator protein (dnaA); K02313 chromosomal replication initiator protein DnaA	0.517936
TP0183	T. pallidum predicted coding region TP0183	TP0648	hypothetical protein	0.517936
TP0819	ribonuclease Z [EC:3.1.26.11]; K00784 ribonuclease Z	TP0095	hypothetical protein	0.517872
TP0947	peptidyl-prolyl cis-trans isomerase, cyclophilin-binding (cyp) [EC:5.2.1.8]; K01802 peptidylprolyl isomerase	TP0618	hypothetical protein	0.517567
TP0435	lipoprotein, 17 kDa (tpp17)	TP0396	flagellar basal-body rod protein (flgB); K02387 flagellar basal-body rod protein FlgB	0.51549
TP0527	V-type ATPase, subunit D (atpD-2) [EC:3.6.3.14]; K02120 V-type H+-transporting ATPase subunit D	TP0197	50S ribosomal protein L29; K02904 large subunit ribosomal protein L29	0.51549
TP0527	V-type ATPase, subunit D (atpD-2) [EC:3.6.3.14]; K02120 V-type H+-transporting ATPase subunit D	TP0396	flagellar basal-body rod protein (flgB); K02387 flagellar basal-body rod protein FlgB	0.51549
TP0939	pyruvate ferredoxin oxidoreductase [EC:1.2.7.-]; K03737 putative pyruvate-flavodoxin oxidoreductase	TP0396	flagellar basal-body rod protein (flgB); K02387 flagellar basal-body rod protein FlgB	0.51549
TP0298	exported protein (tpn38b); K02058 simple sugar transport system substrate-binding protein	TP0757	polypeptide deformylase (def) [EC:3.5.1.88]	0.51512
TP0418	galactokinase [EC:2.7.1.6]; K00849 galactokinase	TP0757	polypeptide deformylase (def) [EC:3.5.1.88]	0.51512
TP0380	DNA repair helicase, putative	TP0095	hypothetical protein	0.513377
TP0833	T. pallidum predicted coding region TP0833	TP0080	quinoline 2-oxidoreductase	0.513289
TP0679	hypothetical protein	TP0833	T. pallidum predicted coding region TP0833	0.51292
TP0779	DedA protein (DedA)	TP0833	T. pallidum predicted coding region TP0833	0.51292
TP0443	hypothetical protein	TP0711	hypothetical protein	0.512539
TP0517	Holliday junction nuclease (ruvC) [EC:3.1.22.4]; K01159 crossover junction endodeoxyribonuclease	TP0773	periplasmic serine protease DO (HtrA-1) [EC:3.4.21.-]	0.511852
TP0183	T. pallidum predicted coding region TP0183	TP0421	hypothetical protein	0.511212
TP0380	DNA repair helicase, putative	TP0421	hypothetical protein	0.511212
TP0492	DNA primase (dnaG) [EC:2.7.7.-]; K02316 DNA primase	TP0648	hypothetical protein	0.511171
TP0604	ribosome recycling factor; K02838 ribosome recycling factor	TP0060	50S ribosomal protein L9; K02939 large subunit ribosomal protein L9	0.510579
TP0041	hypothetical protein	TP0711	hypothetical protein	0.510472
TP0571	Tp70 protein; K03744 LemA protein	TP0711	hypothetical protein	0.510472
TP0985	aspartyl-tRNA synthetase [EC:6.1.1.12]; K01876 aspartyl-tRNA synthetase	TP0735	glutamate synthase (NADPH) small chain [EC:1.4.1.13]; K00266 glutamate synthase (NADPH) small chain	0.50901
TP0651	conserved hypothetical integral membrane protein	TP0586	leucyl-tRNA synthetase [EC:6.1.1.4]; K01869 leucyl-tRNA synthetase	0.508763
TP0084	hypothetical protein	TP0587	hypothetical protein	0.50864
TP0268	hypothetical protein	TP0587	hypothetical protein	0.50864
TP0756	methionyl-tRNA formyltransferase (fmt) [EC:2.1.2.9]; K00604 methionyl-tRNA formyltransferase	TP0974	T. pallidum predicted coding region TP0974	0.50864
TP0035	putative zinc transport system ATP-binding protein; K02074 zinc/manganese transport system ATP-binding protein	TP0519	response regulatory protein (atoC); K02481 two-component system, NtrC family, response regulator	0.508517
TP0150	T. pallidum predicted coding region TP0150	TP0519	response regulatory protein (atoC); K02481 two-component system, NtrC family, response regulator	0.508517
TP0583	hypothetical protein	TP0445	4-methyl-5(b-hydroxyethyl)-thiazole monophosphate biosynthesis enzyme (thiJ); K03152 4-methyl-5(b-hydroxyethyl)-thiazole monophosphate biosynthesis	0.508517
TP0583	hypothetical protein	TP0773	periplasmic serine protease DO (HtrA-1) [EC:3.4.21.-]	0.508517
TP0367	chromosome segregation protein, putative; K03529 chromosome segregation protein	TP0832	hypothetical protein	0.508394
TP0403	flagellar protein, putative; K02413 flagellar FliJ protein	TP0832	hypothetical protein	0.508394
TP0567	flagellar protein FlbB; K02383 flagellar protein FlbB	TP0832	hypothetical protein	0.508394
TP0038	pfoS, pfoR; regulatory protein (pfoS/R)	TP0561	hypothetical protein	0.50827
TP0121	hypothetical protein	TP1005	DNA polymerase III, subunits gamma and tau (dnaH) [EC:2.7.7.7]; K02343 DNA polymerase III gamma and tau subunit	0.50827
TP0387	cell division protein (ftsW); K03588 cell division protein FtsW	TP0561	hypothetical protein	0.50827
TP0866	NA	TP1005	DNA polymerase III, subunits gamma and tau (dnaH) [EC:2.7.7.7]; K02343 DNA polymerase III gamma and tau subunit	0.50827
TP0592	hypothetical protein	TP0449	T. pallidum predicted coding region TP0449	0.508147
TP0094	phosphate acetyltransferase (pta) [EC:2.3.1.8]; K00625 phosphate acetyltransferase	TP0067	hypothetical protein	0.506883
TP0094	phosphate acetyltransferase (pta) [EC:2.3.1.8]; K00625 phosphate acetyltransferase	TP0465	T. pallidum predicted coding region TP0465	0.506685
TP0094	phosphate acetyltransferase (pta) [EC:2.3.1.8]; K00625 phosphate acetyltransferase	TP0920	T. pallidum predicted coding region TP0920	0.506685
TP0807	50S ribosomal protein L32; K02911 large subunit ribosomal protein L32	TP0773	periplasmic serine protease DO (HtrA-1) [EC:3.4.21.-]	0.506033
TP0345	phospho-N-acetylmuramoyl-pentapeptide-transferase (MraY) [EC:2.7.8.13]; K01000 phospho-N-acetylmuramoyl-pentapeptide-transferase	TP0917	Mg2+ transport protein (mgtE); K06213 magnesium transporter	0.505945
TP0399	flagellar basal-body M ring protein (fliF); K02409 flagellar M-ring protein FliF	TP0917	Mg2+ transport protein (mgtE); K06213 magnesium transporter	0.505945
TP0558	hypothetical protein	TP0917	Mg2+ transport protein (mgtE); K06213 magnesium transporter	0.505945
TP0564	T. pallidum predicted coding region TP0564	TP0917	Mg2+ transport protein (mgtE); K06213 magnesium transporter	0.505945
TP0708	T. pallidum predicted coding region TP0708	TP0917	Mg2+ transport protein (mgtE); K06213 magnesium transporter	0.505945
TP0716	flagellar biosynthetic protein (fliR); K02421 flagellar biosynthetic protein FliR	TP0917	Mg2+ transport protein (mgtE); K06213 magnesium transporter	0.505945
TP0183	T. pallidum predicted coding region TP0183	TP0380	DNA repair helicase, putative	0.504483
TP0503	T. pallidum predicted coding region TP0503	TP0797	1-pyrroline-5-carboxylate reductase (ProC) [EC:1.5.1.2]; K00286 pyrroline-5-carboxylate reductase	0.504483
TP0455	hypothetical protein	TP0626	exonuclease, putative; K03547 exonuclease SbcD	0.504359
TP0443	hypothetical protein	TP0946	glucose-inhibited division protein B (gidB) [EC:2.1.-.-]; K03501 glucose inhibited division protein B	0.504236
TP0802	T. pallidum predicted coding region TP0802	TP0530	V-type ATPase, subunit E, putative [EC:3.6.3.14]; K02121 V-type H+-transporting ATPase subunit E	0.504236
TP0829	hypothetical protein; K09766 hypothetical protein	TP0530	V-type ATPase, subunit E, putative [EC:3.6.3.14]; K02121 V-type H+-transporting ATPase subunit E	0.504236
TP0084	hypothetical protein	TP0618	hypothetical protein	0.50191
TP0634	DNA ligase (lig) [EC:6.5.1.2]; K01972 DNA ligase (NAD+)	TP0618	hypothetical protein	0.50191
TP0728	flagellar hook assembly scaffolding protein (flgD); K02389 flagellar basal-body rod modification protein FlgD	TP0160	prolyl-tRNA synthetase [EC:6.1.1.15]; K01881 prolyl-tRNA synthetase	0.501526
TP0630	chemotaxis protein methyltransferase (cheR) [EC:2.1.1.80]; K00575 chemotaxis protein methyltransferase CheR	TP0851	T. pallidum predicted coding region TP0851	0.500078

## Sheet: TPA 50
Y2H interactions of T. pallidum (filtered by prey count)
prey count (in-degree) - number of distinct proteins a protein interacts with as a prey
subset - interaction set was filtered (prey count <=50) to select specific protein interactions
reciprocal - indicates whether protein interaction was reproduced with bait/prey exchanged
homodimer - marks homodimers
StringDB - genomic context and combined score from the String database ( von Mering et al.) (interactions supported at medium confidence level)
interlogs - interlogs reproduced by other studies (see manuscript or table "Interlogs" for details)
	return to "OVERVIEW"
bait	description	prey	description	prey count	subset	reciprocal	homodimer	context	combined	interlogs
TP0006	Tp75 protein {Treponema pallidum}	TP0587	hypothetical protein	23	filtered
TP0006	Tp75 protein {Treponema pallidum}	TP0618	hypothetical protein	24	filtered
TP0006	Tp75 protein {Treponema pallidum}	TP0664	flagellar filament outer layer protein (flaA) {Treponema pallidum}	34	filtered
TP0006	Tp75 protein {Treponema pallidum}	TP0945	ribulose-phosphate 3-epimerase (cfxE) {Rhodobacter capsulatus}	21	filtered
TP0006	Tp75 protein {Treponema pallidum}	TP0946	glucose-inhibited division protein B (gidB) {Escherichia coli}	19	filtered
TP0006	Tp75 protein {Treponema pallidum}	TP1013	chaperonin (groES) {Bacillus stearothermophilus}	14	filtered
TP0012	hypothetical protein	TP0287	conserved hypothetical protein {Borrelia burgdorferi}	27	filtered
TP0012	hypothetical protein	TP0445	4-methyl-5(b-hydroxyethyl)-thiazole monophosphate biosynthesis enzyme (thiJ) {Borrelia burgdorferi}	30	filtered
TP0012	hypothetical protein	TP0519	response regulatory protein (atoC) {Borrelia burgdorferi}	30	filtered
TP0012	hypothetical protein	TP0559	conserved hypothetical protein {Archaeoglobus fulgidus}	26	filtered
TP0012	hypothetical protein	TP0587	hypothetical protein	23	filtered
TP0012	hypothetical protein	TP0664	flagellar filament outer layer protein (flaA) {Treponema pallidum}	34	filtered
TP0012	hypothetical protein	TP0711	conserved hypothetical protein {Borrelia burgdorferi}	46	filtered
TP0012	hypothetical protein	TP0773	periplasmic serine protease DO (htrA) {Haemophilus influenzae}	30	filtered
TP0012	hypothetical protein	TP0894	conserved hypothetical protein {Synechocystic PCC6803}	13	filtered
TP0018	transcription elongation factor {Borrelia burgdorferi}	TP0677	hypothetical protein	2	filtered
TP0019	transcription elongation factor (greA) {Borrelia burgdorferi}	TP0247	N-acetylmuramoyl-L-alanine amidase (amiA) {Escherichia coli}	20	filtered
TP0019	transcription elongation factor (greA) {Borrelia burgdorferi}	TP0741	conserved hypothetical protein {Borrelia burgdorferi}	8	filtered
TP0025	conserved hypothetical protein {Borrelia burgdorferi}	TP0928	hypothetical protein	1	filtered
TP0025	conserved hypothetical protein {Borrelia burgdorferi}	TP1040	lysyl-tRNA synthetase (lysS) {Escherichia coli}	2	filtered					CJ0401-CJ0463 (CJE all) via MBGD; B1494-B2890 B2821-B2890 (ECO II SAI) via MBGD; B1494-B2890 B2890-B2821 (ECO II SPK) via MBGD
TP0027	hemolysin, putative {Borrelia burgdorferi}	TP0209	ribosomal protein L36 (rpmJ) {Chlorella vulgaris}	27	filtered
TP0029	UDP-N-acetylglucosamine 1-carboxyvinyltransferase (murA) {Borrelia burgdorferi}	TP0713	flagellar-associated GTP-binding protein (flhF) {Treponema pallidum}	1	filtered
TP0030	heat shock protein (groEL) {Treponema pallidum}	TP0050	conserved hypothetical protein {Borrelia burgdorferi}	10	filtered
TP0030	heat shock protein (groEL) {Treponema pallidum}	TP0160	prolyl-tRNA synthetase (proS) {Escherichia coli}	15	filtered					B0194-B4143 (ECO II SPK) via MBGD; B0194-B4143 (ECO II SPK) via COG
TP0030	heat shock protein (groEL) {Treponema pallidum}	TP0726	flagellar protein (flbD) {Treponema pallidum}	7	filtered
TP0030	heat shock protein (groEL) {Treponema pallidum}	TP0946	glucose-inhibited division protein B (gidB) {Escherichia coli}	19	filtered					CJ1221-CJ0997 (CJE all) via COG; CJ1221-CJ0997 (CJE all) via MBGD; CJ1221-CJ0997 (CJE HCF) via COG; CJ1221-CJ0997 (CJE HCF) via MBGD
TP0030	heat shock protein (groEL) {Treponema pallidum}	TP0987	hypothetical protein	2	filtered
TP0031	hypothetical protein	TP0561	conserved hypothetical protein {Escherichia coli}	44	filtered
TP0032	conserved hypothetical protein {Borrelia burgdorferi}	TP0519	response regulatory protein (atoC) {Borrelia burgdorferi}	30	filtered
TP0033	conserved hypothetical integral membrane protein {Synechocystis PCC6803}	TP0227	cobalt ABC transporter, ATP-binding protein {Methanococcus jannaschii}	1	filtered
TP0034	ABC transporter, periplasmic binding protein {Streptococcus pneumoniae}	TP0469	hypothetical protein	1	filtered
TP0034	ABC transporter, periplasmic binding protein {Streptococcus pneumoniae}	TP0799	hypothetical protein	2	filtered
TP0035	ABC transporter, ATP-binding protein {Synechocystis PCC6803}	TP0519	response regulatory protein (atoC) {Borrelia burgdorferi}	30	filtered
TP0035	ABC transporter, ATP-binding protein {Synechocystis PCC6803}	TP0554	phosphoglycolate phosphatase (gph) {Haemophilus influenzae}	33	filtered
TP0035	ABC transporter, ATP-binding protein {Synechocystis PCC6803}	TP0872	flagellar filament cap protein (fliD) {Borrelia burgdorferi}	1	filtered
TP0036	ABC transporter, permease protein {Streptococcus gordonii}	TP0561	conserved hypothetical protein {Escherichia coli}	44	filtered
TP0038	regulatory protein (pfoS/R) {Treponema pallidum}	TP0377	conserved hypothetical protein {Streptomyces hygroscopicus}	11	filtered
TP0038	regulatory protein (pfoS/R) {Treponema pallidum}	TP0561	conserved hypothetical protein {Escherichia coli}	44	filtered
TP0038	regulatory protein (pfoS/R) {Treponema pallidum}	TP0708	hypothetical protein	13	filtered
TP0038	regulatory protein (pfoS/R) {Treponema pallidum}	TP0917	Mg2+ transport protein (mgtE) {Borrelia burgdorferi}	49	filtered
TP0039	hypothetical protein	TP0059	hypothetical protein	21	filtered
TP0041	hypothetical protein	TP0445	4-methyl-5(b-hydroxyethyl)-thiazole monophosphate biosynthesis enzyme (thiJ) {Borrelia burgdorferi}	30	filtered
TP0041	hypothetical protein	TP0711	conserved hypothetical protein {Borrelia burgdorferi}	46	filtered
TP0041	hypothetical protein	TP0727	flagellar hook protein (flgE) {Treponema pallidum}	5	filtered
TP0042	hypothetical protein {Treponema pallidum}	TP0334	conserved hypothetical protein {Bacillus subtilis}	5	filtered
TP0042	hypothetical protein {Treponema pallidum}	TP0377	conserved hypothetical protein {Streptomyces hygroscopicus}	11	filtered
TP0042	hypothetical protein {Treponema pallidum}	TP0561	conserved hypothetical protein {Escherichia coli}	44	filtered
TP0042	hypothetical protein {Treponema pallidum}	TP0708	hypothetical protein	13	filtered
TP0042	hypothetical protein {Treponema pallidum}	TP0716	flagellar biosynthetic protein (fliR) {Treponema pallidum}	2	filtered
TP0042	hypothetical protein {Treponema pallidum}	TP0826	conserved hypothetical protein {Borrelia burgdorferi}	1	filtered
TP0042	hypothetical protein {Treponema pallidum}	TP0917	Mg2+ transport protein (mgtE) {Borrelia burgdorferi}	49	filtered
TP0044	glucose inhibited division protein A (gidA) {Borrelia burgdorferi}	TP0233	anti-sigma F factor antagonist, putative {Bacillus licheniformis}	13	filtered
TP0044	glucose inhibited division protein A (gidA) {Borrelia burgdorferi}	TP1013	chaperonin (groES) {Bacillus stearothermophilus}	14	filtered
TP0046	hypothetical protein {Treponema pallidum}	TP0099	uridylate kinase (smbA) {Borrelia burgdorferi}	3	filtered
TP0046	hypothetical protein {Treponema pallidum}	TP0287	conserved hypothetical protein {Borrelia burgdorferi}	27	filtered
TP0046	hypothetical protein {Treponema pallidum}	TP0773	periplasmic serine protease DO (htrA) {Haemophilus influenzae}	30	filtered
TP0046	hypothetical protein {Treponema pallidum}	TP0797	1-pyrroline-5-carboxylate reductase (proC) {Treponema pallidum}	5	filtered
TP0046	hypothetical protein {Treponema pallidum}	TP0894	conserved hypothetical protein {Synechocystic PCC6803}	13	filtered
TP0046	hypothetical protein {Treponema pallidum}	TP0945	ribulose-phosphate 3-epimerase (cfxE) {Rhodobacter capsulatus}	21	filtered
TP0046	hypothetical protein {Treponema pallidum}	TP0946	glucose-inhibited division protein B (gidB) {Escherichia coli}	19	filtered
TP0046	hypothetical protein {Treponema pallidum}	TP1005	DNA polymerase III, subunits gamma and tau (dnaH) {Borrelia burgdorferi}	44	filtered
TP0047	conserved hypothetical protein {Borrelia burgdorferi}	TP0024	conserved hypothetical protein {Bacillus subtilis}	16	filtered
TP0047	conserved hypothetical protein {Borrelia burgdorferi}	TP0530	V-type ATPase, subunit E, putative {Desulfurococcus sp.}	19	filtered
TP0047	conserved hypothetical protein {Borrelia burgdorferi}	TP0587	hypothetical protein	23	filtered
TP0047	conserved hypothetical protein {Borrelia burgdorferi}	TP0618	hypothetical protein	24	filtered
TP0047	conserved hypothetical protein {Borrelia burgdorferi}	TP0684	methylgalactoside ABC transporter, periplasmic galactose-binding protein (mglB) {Treponema pallidum}	15	filtered
TP0047	conserved hypothetical protein {Borrelia burgdorferi}	TP0711	conserved hypothetical protein {Borrelia burgdorferi}	46	filtered
TP0047	conserved hypothetical protein {Borrelia burgdorferi}	TP0757	polypeptide deformylase (def) {Synechocystis PCC6803}	36	filtered
TP0047	conserved hypothetical protein {Borrelia burgdorferi}	TP0773	periplasmic serine protease DO (htrA) {Haemophilus influenzae}	30	filtered
TP0047	conserved hypothetical protein {Borrelia burgdorferi}	TP0797	1-pyrroline-5-carboxylate reductase (proC) {Treponema pallidum}	5	filtered
TP0047	conserved hypothetical protein {Borrelia burgdorferi}	TP0943	flagellar protein (fliS) {Bacillus subtilis}	15	filtered
TP0047	conserved hypothetical protein {Borrelia burgdorferi}	TP0965	membrane fusion protein, putative {Haemophilus influenzae}	14	filtered
TP0047	conserved hypothetical protein {Borrelia burgdorferi}	TP0974	hypothetical protein	23	filtered
TP0047	conserved hypothetical protein {Borrelia burgdorferi}	TP1023	recX protein (recX) {Pseudomonas fluorescens}	13	filtered
TP0048	conserved hypothetical protein {Borrelia burgdorferi}	TP0059	hypothetical protein	21	filtered
TP0048	conserved hypothetical protein {Borrelia burgdorferi}	TP0095	hypothetical protein	15	filtered
TP0048	conserved hypothetical protein {Borrelia burgdorferi}	TP0197	ribosomal protein L29 (rpmC) {Bacillus stearothermophilus} _	15	filtered
TP0048	conserved hypothetical protein {Borrelia burgdorferi}	TP0287	conserved hypothetical protein {Borrelia burgdorferi}	27	filtered
TP0048	conserved hypothetical protein {Borrelia burgdorferi}	TP0341	UDP-N-acetylmuramate--alanine ligase (murC) {Borrelia burgdorferi}	12	filtered
TP0048	conserved hypothetical protein {Borrelia burgdorferi}	TP0397	flagellar basal-body rod protein (flgC) {Treponema denticola}	25	filtered
TP0048	conserved hypothetical protein {Borrelia burgdorferi}	TP0519	response regulatory protein (atoC) {Borrelia burgdorferi}	30	filtered
TP0048	conserved hypothetical protein {Borrelia burgdorferi}	TP0530	V-type ATPase, subunit E, putative {Desulfurococcus sp.}	19	filtered
TP0048	conserved hypothetical protein {Borrelia burgdorferi}	TP0554	phosphoglycolate phosphatase (gph) {Haemophilus influenzae}	33	filtered
TP0048	conserved hypothetical protein {Borrelia burgdorferi}	TP0559	conserved hypothetical protein {Archaeoglobus fulgidus}	26	filtered
TP0048	conserved hypothetical protein {Borrelia burgdorferi}	TP0586	leucyl-tRNA synthetase (leuS) {Borrelia burgdorferi}	16	filtered
TP0048	conserved hypothetical protein {Borrelia burgdorferi}	TP0587	hypothetical protein	23	filtered
TP0048	conserved hypothetical protein {Borrelia burgdorferi}	TP0618	hypothetical protein	24	filtered
TP0048	conserved hypothetical protein {Borrelia burgdorferi}	TP0626	exonuclease, putative {Bacillus subtilis}	12	filtered
TP0048	conserved hypothetical protein {Borrelia burgdorferi}	TP0664	flagellar filament outer layer protein (flaA) {Treponema pallidum}	34	filtered
TP0048	conserved hypothetical protein {Borrelia burgdorferi}	TP0711	conserved hypothetical protein {Borrelia burgdorferi}	46	filtered
TP0048	conserved hypothetical protein {Borrelia burgdorferi}	TP0773	periplasmic serine protease DO (htrA) {Haemophilus influenzae}	30	filtered
TP0048	conserved hypothetical protein {Borrelia burgdorferi}	TP0894	conserved hypothetical protein {Synechocystic PCC6803}	13	filtered
TP0048	conserved hypothetical protein {Borrelia burgdorferi}	TP0943	flagellar protein (fliS) {Bacillus subtilis}	15	filtered
TP0048	conserved hypothetical protein {Borrelia burgdorferi}	TP0945	ribulose-phosphate 3-epimerase (cfxE) {Rhodobacter capsulatus}	21	filtered
TP0048	conserved hypothetical protein {Borrelia burgdorferi}	TP0946	glucose-inhibited division protein B (gidB) {Escherichia coli}	19	filtered
TP0048	conserved hypothetical protein {Borrelia burgdorferi}	TP0965	membrane fusion protein, putative {Haemophilus influenzae}	14	filtered
TP0048	conserved hypothetical protein {Borrelia burgdorferi}	TP1005	DNA polymerase III, subunits gamma and tau (dnaH) {Borrelia burgdorferi}	44	filtered
TP0048	conserved hypothetical protein {Borrelia burgdorferi}	TP1023	recX protein (recX) {Pseudomonas fluorescens}	13	filtered
TP0051	peptide chain release factor 1 (prfA) {Borrelia burgdorferi}	TP0067	conserved hypothetical protein {Borrelia burgdorferi}	19	filtered
TP0051	peptide chain release factor 1 (prfA) {Borrelia burgdorferi}	TP0171	lipoprotein, 15 kDa (tpp15) {Treponema pallidum}	17	filtered
TP0051	peptide chain release factor 1 (prfA) {Borrelia burgdorferi}	TP0210	ribosomal protein S13 (rpsM) {Borrelia burgdorferi}	1	filtered
TP0053	ribonucleoside-diphosphate reductase, subunit beta (nrdB) {Helicobacter pylori}	TP0832	hypothetical protein	37	filtered
TP0054	conserved hypothetical protein {Escherichia coli}	TP0095	hypothetical protein	15	filtered			247	410
TP0054	conserved hypothetical protein {Escherichia coli}	TP0519	response regulatory protein (atoC) {Borrelia burgdorferi}	30	filtered
TP0054	conserved hypothetical protein {Escherichia coli}	TP0559	conserved hypothetical protein {Archaeoglobus fulgidus}	26	filtered
TP0055	hypothetical protein	TP0561	conserved hypothetical protein {Escherichia coli}	44	filtered
TP0055	hypothetical protein	TP0917	Mg2+ transport protein (mgtE) {Borrelia burgdorferi}	49	filtered
TP0057	oxaloacetate decarboxylase (oadB) {Salmonella choleraesuis}	TP0377	conserved hypothetical protein {Streptomyces hygroscopicus}	11	filtered
TP0057	oxaloacetate decarboxylase (oadB) {Salmonella choleraesuis}	TP0917	Mg2+ transport protein (mgtE) {Borrelia burgdorferi}	49	filtered
TP0058	replicative DNA helicase (dnaB) {Bacillus subtilis}	TP0001	chromosomal replication initiator protein (dnaA) {Borrelia burgdorferi}	3	filtered			199	997
TP0058	replicative DNA helicase (dnaB) {Bacillus subtilis}	TP0005	DNA gyrase, subunit A (gyrA) {Bacillus subtilis}	9	filtered			173	742
TP0058	replicative DNA helicase (dnaB) {Bacillus subtilis}	TP0046	hypothetical protein {Treponema pallidum}	18	filtered
TP0058	replicative DNA helicase (dnaB) {Bacillus subtilis}	TP0050	conserved hypothetical protein {Borrelia burgdorferi}	10	filtered
TP0058	replicative DNA helicase (dnaB) {Bacillus subtilis}	TP0064	hypothetical, protein	8	filtered
TP0058	replicative DNA helicase (dnaB) {Bacillus subtilis}	TP0066	hypothetical protein	11	filtered
TP0058	replicative DNA helicase (dnaB) {Bacillus subtilis}	TP0092	RNA polymerase sigma factor E (rpoE) {Mycobacterium leprae}	10	filtered					B2573-B4052 (ECO II SPK) via MBGD; B2573-B4052 (ECO II SPK) via COG
TP0058	replicative DNA helicase (dnaB) {Bacillus subtilis}	TP0102	rep helicase, single-stranded DNA-dependent ATPase (rep) {Borrelia burgdorferi}	1	filtered
TP0058	replicative DNA helicase (dnaB) {Bacillus subtilis}	TP0832	hypothetical protein	37	filtered
TP0058	replicative DNA helicase (dnaB) {Bacillus subtilis}	TP0896	hypothetical protein	1	filtered
TP0058	replicative DNA helicase (dnaB) {Bacillus subtilis}	TP0897	tpr protein K (tprK) {Treponema pallidum}	1	filtered
TP0058	replicative DNA helicase (dnaB) {Bacillus subtilis}	TP1005	DNA polymerase III, subunits gamma and tau (dnaH) {Borrelia burgdorferi}	44	filtered			195	963
TP0059	hypothetical protein	TP0059	hypothetical protein	21	filtered		yes
TP0059	hypothetical protein	TP0080	quinoline 2-oxidoreductase {Pseudomonas putida}	13	filtered
TP0059	hypothetical protein	TP0286	conserved hypothetical protein {Borrelia burgdorferi}	9	filtered
TP0059	hypothetical protein	TP0287	conserved hypothetical protein {Borrelia burgdorferi}	27	filtered
TP0059	hypothetical protein	TP0445	4-methyl-5(b-hydroxyethyl)-thiazole monophosphate biosynthesis enzyme (thiJ) {Borrelia burgdorferi}	30	filtered
TP0059	hypothetical protein	TP0530	V-type ATPase, subunit E, putative {Desulfurococcus sp.}	19	filtered
TP0059	hypothetical protein	TP0554	phosphoglycolate phosphatase (gph) {Haemophilus influenzae}	33	filtered
TP0059	hypothetical protein	TP0587	hypothetical protein	23	filtered
TP0059	hypothetical protein	TP0711	conserved hypothetical protein {Borrelia burgdorferi}	46	filtered
TP0059	hypothetical protein	TP0773	periplasmic serine protease DO (htrA) {Haemophilus influenzae}	30	filtered
TP0059	hypothetical protein	TP0945	ribulose-phosphate 3-epimerase (cfxE) {Rhodobacter capsulatus}	21	filtered
TP0059	hypothetical protein	TP0946	glucose-inhibited division protein B (gidB) {Escherichia coli}	19	filtered
TP0059	hypothetical protein	TP0995	cyclic nucleotide binding protein {Synechocystis PCC6803}	5	filtered
TP0061	ribosomal protein S18 (rpsR) {Bacillus stearothermophilus}	TP0287	conserved hypothetical protein {Borrelia burgdorferi}	27	filtered
TP0061	ribosomal protein S18 (rpsR) {Bacillus stearothermophilus}	TP0711	conserved hypothetical protein {Borrelia burgdorferi}	46	filtered
TP0063	ribosomal protein S6 (rpsF) {Borrelia burgdorferi}	TP0711	conserved hypothetical protein {Borrelia burgdorferi}	46	filtered
TP0063	ribosomal protein S6 (rpsF) {Borrelia burgdorferi}	TP0757	polypeptide deformylase (def) {Synechocystis PCC6803}	36	filtered
TP0063	ribosomal protein S6 (rpsF) {Borrelia burgdorferi}	TP0997	protease IV (sppA) {Escherichia coli}	8	filtered
TP0064	hypothetical, protein	TP0445	4-methyl-5(b-hydroxyethyl)-thiazole monophosphate biosynthesis enzyme (thiJ) {Borrelia burgdorferi}	30	filtered
TP0067	conserved hypothetical protein {Borrelia burgdorferi}	TP0095	hypothetical protein	15	filtered
TP0067	conserved hypothetical protein {Borrelia burgdorferi}	TP0519	response regulatory protein (atoC) {Borrelia burgdorferi}	30	filtered
TP0067	conserved hypothetical protein {Borrelia burgdorferi}	TP0559	conserved hypothetical protein {Archaeoglobus fulgidus}	26	filtered
TP0067	conserved hypothetical protein {Borrelia burgdorferi}	TP0586	leucyl-tRNA synthetase (leuS) {Borrelia burgdorferi}	16	filtered
TP0067	conserved hypothetical protein {Borrelia burgdorferi}	TP1005	DNA polymerase III, subunits gamma and tau (dnaH) {Borrelia burgdorferi}	44	filtered			89	745
TP0068	conserved hypothetical protein {Synechocystis PCC6803}	TP1005	DNA polymerase III, subunits gamma and tau (dnaH) {Borrelia burgdorferi}	44	filtered					CJ1157-CJ1713 (CJE all) via COG; CJ1157-CJ1713 (CJE all) via MBGD
TP0071	ATP-dependent Clp protease subunit B (clpB) {Corynebacterium glutamicum}	TP0465	hypothetical protein	7	filtered
TP0071	ATP-dependent Clp protease subunit B (clpB) {Corynebacterium glutamicum}	TP0519	response regulatory protein (atoC) {Borrelia burgdorferi}	30	filtered
TP0074	sugar ABC transporter, periplasmic binding protein {Rhizobium sp.}	TP0067	conserved hypothetical protein {Borrelia burgdorferi}	19	filtered
TP0074	sugar ABC transporter, periplasmic binding protein {Rhizobium sp.}	TP0171	lipoprotein, 15 kDa (tpp15) {Treponema pallidum}	17	filtered
TP0074	sugar ABC transporter, periplasmic binding protein {Rhizobium sp.}	TP0445	4-methyl-5(b-hydroxyethyl)-thiazole monophosphate biosynthesis enzyme (thiJ) {Borrelia burgdorferi}	30	filtered
TP0074	sugar ABC transporter, periplasmic binding protein {Rhizobium sp.}	TP0519	response regulatory protein (atoC) {Borrelia burgdorferi}	30	filtered
TP0074	sugar ABC transporter, periplasmic binding protein {Rhizobium sp.}	TP0587	hypothetical protein	23	filtered
TP0074	sugar ABC transporter, periplasmic binding protein {Rhizobium sp.}	TP0945	ribulose-phosphate 3-epimerase (cfxE) {Rhodobacter capsulatus}	21	filtered
TP0079	conserved hypothetical protein {Bacillus subtilis}	TP0559	conserved hypothetical protein {Archaeoglobus fulgidus}	26	filtered
TP0080	quinoline 2-oxidoreductase {Pseudomonas putida}	TP0559	conserved hypothetical protein {Archaeoglobus fulgidus}	26	filtered
TP0080	quinoline 2-oxidoreductase {Pseudomonas putida}	TP0920	hypothetical protein	7	filtered
TP0081	conserved hypothetical protein {Borrelia burgdorferi}	TP0414	D-alanine glycine permease (dagA) {Haemophilus influenzae}	1	filtered
TP0083	conserved hypothetical protein {Borrelia burgdorferi}	TP0024	conserved hypothetical protein {Bacillus subtilis}	16	filtered
TP0083	conserved hypothetical protein {Borrelia burgdorferi}	TP0587	hypothetical protein	23	filtered
TP0083	conserved hypothetical protein {Borrelia burgdorferi}	TP0773	periplasmic serine protease DO (htrA) {Haemophilus influenzae}	30	filtered
TP0083	conserved hypothetical protein {Borrelia burgdorferi}	TP0943	flagellar protein (fliS) {Bacillus subtilis}	15	filtered
TP0084	hypothetical protein	TP0059	hypothetical protein	21	filtered
TP0084	hypothetical protein	TP0445	4-methyl-5(b-hydroxyethyl)-thiazole monophosphate biosynthesis enzyme (thiJ) {Borrelia burgdorferi}	30	filtered
TP0084	hypothetical protein	TP0587	hypothetical protein	23	filtered
TP0084	hypothetical protein	TP0618	hypothetical protein	24	filtered
TP0084	hypothetical protein	TP0664	flagellar filament outer layer protein (flaA) {Treponema pallidum}	34	filtered
TP0084	hypothetical protein	TP0711	conserved hypothetical protein {Borrelia burgdorferi}	46	filtered
TP0084	hypothetical protein	TP1023	recX protein (recX) {Pseudomonas fluorescens}	13	filtered
TP0085	PTS system, nitrogen regulatory IIA component (ptsN) {Pseudomonas putida}	TP0059	hypothetical protein	21	filtered
TP0085	PTS system, nitrogen regulatory IIA component (ptsN) {Pseudomonas putida}	TP0287	conserved hypothetical protein {Borrelia burgdorferi}	27	filtered
TP0085	PTS system, nitrogen regulatory IIA component (ptsN) {Pseudomonas putida}	TP0445	4-methyl-5(b-hydroxyethyl)-thiazole monophosphate biosynthesis enzyme (thiJ) {Borrelia burgdorferi}	30	filtered
TP0085	PTS system, nitrogen regulatory IIA component (ptsN) {Pseudomonas putida}	TP0519	response regulatory protein (atoC) {Borrelia burgdorferi}	30	filtered
TP0085	PTS system, nitrogen regulatory IIA component (ptsN) {Pseudomonas putida}	TP0554	phosphoglycolate phosphatase (gph) {Haemophilus influenzae}	33	filtered
TP0085	PTS system, nitrogen regulatory IIA component (ptsN) {Pseudomonas putida}	TP0559	conserved hypothetical protein {Archaeoglobus fulgidus}	26	filtered
TP0085	PTS system, nitrogen regulatory IIA component (ptsN) {Pseudomonas putida}	TP0711	conserved hypothetical protein {Borrelia burgdorferi}	46	filtered
TP0085	PTS system, nitrogen regulatory IIA component (ptsN) {Pseudomonas putida}	TP0773	periplasmic serine protease DO (htrA) {Haemophilus influenzae}	30	filtered
TP0086	conserved hypothetical protein {Borrelia burgdorferi}	TP0024	conserved hypothetical protein {Bacillus subtilis}	16	filtered
TP0086	conserved hypothetical protein {Borrelia burgdorferi}	TP0095	hypothetical protein	15	filtered
TP0086	conserved hypothetical protein {Borrelia burgdorferi}	TP0167	cation-activated repressor protein (troR) {Treponema pallidum}	1	filtered
TP0086	conserved hypothetical protein {Borrelia burgdorferi}	TP0412	conserved hypothetical protein {Borrelia burgdorferi}	4	filtered
TP0086	conserved hypothetical protein {Borrelia burgdorferi}	TP0445	4-methyl-5(b-hydroxyethyl)-thiazole monophosphate biosynthesis enzyme (thiJ) {Borrelia burgdorferi}	30	filtered
TP0086	conserved hypothetical protein {Borrelia burgdorferi}	TP0513	K+ transport protein (trkA) {Escherichia coli}	4	filtered
TP0086	conserved hypothetical protein {Borrelia burgdorferi}	TP0519	response regulatory protein (atoC) {Borrelia burgdorferi}	30	filtered
TP0086	conserved hypothetical protein {Borrelia burgdorferi}	TP0559	conserved hypothetical protein {Archaeoglobus fulgidus}	26	filtered
TP0086	conserved hypothetical protein {Borrelia burgdorferi}	TP0704	single-stranded-DNA-specific exonuclease (recJ) {Borrelia burgdorferi}	12	filtered
TP0086	conserved hypothetical protein {Borrelia burgdorferi}	TP0711	conserved hypothetical protein {Borrelia burgdorferi}	46	filtered
TP0086	conserved hypothetical protein {Borrelia burgdorferi}	TP0773	periplasmic serine protease DO (htrA) {Haemophilus influenzae}	30	filtered
TP0086	conserved hypothetical protein {Borrelia burgdorferi}	TP0797	1-pyrroline-5-carboxylate reductase (proC) {Treponema pallidum}	5	filtered
TP0086	conserved hypothetical protein {Borrelia burgdorferi}	TP0833	hypothetical protein	34	filtered
TP0086	conserved hypothetical protein {Borrelia burgdorferi}	TP0894	conserved hypothetical protein {Synechocystic PCC6803}	13	filtered
TP0086	conserved hypothetical protein {Borrelia burgdorferi}	TP0895	hypothetical protein	3	filtered
TP0086	conserved hypothetical protein {Borrelia burgdorferi}	TP0965	membrane fusion protein, putative {Haemophilus influenzae}	14	filtered
TP0086	conserved hypothetical protein {Borrelia burgdorferi}	TP0974	hypothetical protein	23	filtered
TP0086	conserved hypothetical protein {Borrelia burgdorferi}	TP0997	protease IV (sppA) {Escherichia coli}	8	filtered
TP0087	conserved hypothetical protein {Borrelia burgdorferi}	TP0024	conserved hypothetical protein {Bacillus subtilis}	16	filtered
TP0087	conserved hypothetical protein {Borrelia burgdorferi}	TP0688	immunity protein (mccF) {Treponema pallidum}	1	filtered
TP0087	conserved hypothetical protein {Borrelia burgdorferi}	TP0773	periplasmic serine protease DO (htrA) {Haemophilus influenzae}	30	filtered
TP0087	conserved hypothetical protein {Borrelia burgdorferi}	TP0974	hypothetical protein	23	filtered
TP0087	conserved hypothetical protein {Borrelia burgdorferi}	TP1005	DNA polymerase III, subunits gamma and tau (dnaH) {Borrelia burgdorferi}	44	filtered
TP0088	conserved hypothetical protein {Borrelia burgdorferi}	TP0088	conserved hypothetical protein {Borrelia burgdorferi}	8	filtered		yes
TP0088	conserved hypothetical protein {Borrelia burgdorferi}	TP0832	hypothetical protein	37	filtered
TP0089	cyclic nucleotide binding protein {Paramecium tetraurelia}	TP0898	ATP-dependent nuclease, subunit A, putative {Bacillus subtilis}	1	filtered
TP0094	phosphate acetyltransferase (pta) {Methanosarcina thermophila}	TP0059	hypothetical protein	21	filtered
TP0094	phosphate acetyltransferase (pta) {Methanosarcina thermophila}	TP0067	conserved hypothetical protein {Borrelia burgdorferi}	19	filtered					B2463-B3530 (ECO II SAI) via COG; B3530-B2463 (ECO II SPK) via COG
TP0094	phosphate acetyltransferase (pta) {Methanosarcina thermophila}	TP0080	quinoline 2-oxidoreductase {Pseudomonas putida}	13	filtered
TP0094	phosphate acetyltransferase (pta) {Methanosarcina thermophila}	TP0247	N-acetylmuramoyl-L-alanine amidase (amiA) {Escherichia coli}	20	filtered
TP0094	phosphate acetyltransferase (pta) {Methanosarcina thermophila}	TP0286	conserved hypothetical protein {Borrelia burgdorferi}	9	filtered
TP0094	phosphate acetyltransferase (pta) {Methanosarcina thermophila}	TP0287	conserved hypothetical protein {Borrelia burgdorferi}	27	filtered
TP0094	phosphate acetyltransferase (pta) {Methanosarcina thermophila}	TP0445	4-methyl-5(b-hydroxyethyl)-thiazole monophosphate biosynthesis enzyme (thiJ) {Borrelia burgdorferi}	30	filtered
TP0094	phosphate acetyltransferase (pta) {Methanosarcina thermophila}	TP0465	hypothetical protein	7	filtered
TP0094	phosphate acetyltransferase (pta) {Methanosarcina thermophila}	TP0519	response regulatory protein (atoC) {Borrelia burgdorferi}	30	filtered					B2297-B2731 (ECO II SAI) via MBGD
TP0094	phosphate acetyltransferase (pta) {Methanosarcina thermophila}	TP0554	phosphoglycolate phosphatase (gph) {Haemophilus influenzae}	33	filtered
TP0094	phosphate acetyltransferase (pta) {Methanosarcina thermophila}	TP0664	flagellar filament outer layer protein (flaA) {Treponema pallidum}	34	filtered
TP0094	phosphate acetyltransferase (pta) {Methanosarcina thermophila}	TP0920	hypothetical protein	7	filtered					B2463-B3530 (ECO II SAI) via COG; B3530-B2463 (ECO II SPK) via COG
TP0095	hypothetical protein	TP0559	conserved hypothetical protein {Archaeoglobus fulgidus}	26	filtered
TP0097	translation initiation factor 1 (infA) {Borrelia burgdorferi}	TP0059	hypothetical protein	21	filtered
TP0097	translation initiation factor 1 (infA) {Borrelia burgdorferi}	TP0078	spore coat polysaccharide biosynthesis protein (spsC) {Bacillus subtilis}	2	filtered
TP0097	translation initiation factor 1 (infA) {Borrelia burgdorferi}	TP0177	hypothetical protein	1	filtered
TP0097	translation initiation factor 1 (infA) {Borrelia burgdorferi}	TP0247	N-acetylmuramoyl-L-alanine amidase (amiA) {Escherichia coli}	20	filtered
TP0097	translation initiation factor 1 (infA) {Borrelia burgdorferi}	TP0286	conserved hypothetical protein {Borrelia burgdorferi}	9	filtered
TP0097	translation initiation factor 1 (infA) {Borrelia burgdorferi}	TP0287	conserved hypothetical protein {Borrelia burgdorferi}	27	filtered
TP0097	translation initiation factor 1 (infA) {Borrelia burgdorferi}	TP0412	conserved hypothetical protein {Borrelia burgdorferi}	4	filtered
TP0097	translation initiation factor 1 (infA) {Borrelia burgdorferi}	TP0445	4-methyl-5(b-hydroxyethyl)-thiazole monophosphate biosynthesis enzyme (thiJ) {Borrelia burgdorferi}	30	filtered
TP0097	translation initiation factor 1 (infA) {Borrelia burgdorferi}	TP0519	response regulatory protein (atoC) {Borrelia burgdorferi}	30	filtered
TP0097	translation initiation factor 1 (infA) {Borrelia burgdorferi}	TP0552	hypothetical protein	3	filtered
TP0097	translation initiation factor 1 (infA) {Borrelia burgdorferi}	TP0554	phosphoglycolate phosphatase (gph) {Haemophilus influenzae}	33	filtered
TP0097	translation initiation factor 1 (infA) {Borrelia burgdorferi}	TP0587	hypothetical protein	23	filtered
TP0097	translation initiation factor 1 (infA) {Borrelia burgdorferi}	TP0618	hypothetical protein	24	filtered
TP0097	translation initiation factor 1 (infA) {Borrelia burgdorferi}	TP0664	flagellar filament outer layer protein (flaA) {Treponema pallidum}	34	filtered
TP0097	translation initiation factor 1 (infA) {Borrelia burgdorferi}	TP0684	methylgalactoside ABC transporter, periplasmic galactose-binding protein (mglB) {Treponema pallidum}	15	filtered
TP0097	translation initiation factor 1 (infA) {Borrelia burgdorferi}	TP0704	single-stranded-DNA-specific exonuclease (recJ) {Borrelia burgdorferi}	12	filtered
TP0097	translation initiation factor 1 (infA) {Borrelia burgdorferi}	TP0711	conserved hypothetical protein {Borrelia burgdorferi}	46	filtered
TP0097	translation initiation factor 1 (infA) {Borrelia burgdorferi}	TP0751	hypothetical protein	7	filtered
TP0097	translation initiation factor 1 (infA) {Borrelia burgdorferi}	TP0757	polypeptide deformylase (def) {Synechocystis PCC6803}	36	filtered
TP0097	translation initiation factor 1 (infA) {Borrelia burgdorferi}	TP0773	periplasmic serine protease DO (htrA) {Haemophilus influenzae}	30	filtered
TP0097	translation initiation factor 1 (infA) {Borrelia burgdorferi}	TP0833	hypothetical protein	34	filtered
TP0097	translation initiation factor 1 (infA) {Borrelia burgdorferi}	TP0945	ribulose-phosphate 3-epimerase (cfxE) {Rhodobacter capsulatus}	21	filtered
TP0097	translation initiation factor 1 (infA) {Borrelia burgdorferi}	TP0946	glucose-inhibited division protein B (gidB) {Escherichia coli}	19	filtered
TP0097	translation initiation factor 1 (infA) {Borrelia burgdorferi}	TP0974	hypothetical protein	23	filtered
TP0097	translation initiation factor 1 (infA) {Borrelia burgdorferi}	TP0997	protease IV (sppA) {Escherichia coli}	8	filtered
TP0100	thioredoxin, putative {Bradyrhizobium japonicum}	TP0005	DNA gyrase, subunit A (gyrA) {Bacillus subtilis}	9	filtered					CJ0147C-CJ1027C (CJE all) via COG
TP0100	thioredoxin, putative {Bradyrhizobium japonicum}	TP0088	conserved hypothetical protein {Borrelia burgdorferi}	8	filtered
TP0100	thioredoxin, putative {Bradyrhizobium japonicum}	TP0832	hypothetical protein	37	filtered
TP0101	cytochrome c biogenesis protein (ccdA) {Helicobacter pylori}	TP0561	conserved hypothetical protein {Escherichia coli}	44	filtered
TP0101	cytochrome c biogenesis protein (ccdA) {Helicobacter pylori}	TP0708	hypothetical protein	13	filtered
TP0101	cytochrome c biogenesis protein (ccdA) {Helicobacter pylori}	TP0917	Mg2+ transport protein (mgtE) {Borrelia burgdorferi}	49	filtered
TP0103	ATP-dependent DNA helicase, putative {Escherichia coli}	TP0559	conserved hypothetical protein {Archaeoglobus fulgidus}	26	filtered
TP0104	5'-nucleotidase (ushA) {Haemophilus influenzae}	TP0287	conserved hypothetical protein {Borrelia burgdorferi}	27	filtered
TP0104	5'-nucleotidase (ushA) {Haemophilus influenzae}	TP0561	conserved hypothetical protein {Escherichia coli}	44	filtered
TP0104	5'-nucleotidase (ushA) {Haemophilus influenzae}	TP0917	Mg2+ transport protein (mgtE) {Borrelia burgdorferi}	49	filtered
TP0106	carnitine transporter, putative {Escherichia coli}	TP0377	conserved hypothetical protein {Streptomyces hygroscopicus}	11	filtered
TP0106	carnitine transporter, putative {Escherichia coli}	TP0561	conserved hypothetical protein {Escherichia coli}	44	filtered
TP0106	carnitine transporter, putative {Escherichia coli}	TP0917	Mg2+ transport protein (mgtE) {Borrelia burgdorferi}	49	filtered
TP0110	hypothetical protein	TP0561	conserved hypothetical protein {Escherichia coli}	44	filtered
TP0110	hypothetical protein	TP0708	hypothetical protein	13	filtered
TP0110	hypothetical protein	TP0774	Mg2+ transport protein (mgtC) {Synechocystis PCC6803}	2	filtered
TP0112	aminopeptidase C (pepC) {Streptococcus salivarius}	TP0818	hypothetical protein	2	filtered
TP0117	tpr protein C (tprC) {Treponema pallidum}	TP0209	ribosomal protein L36 (rpmJ) {Chlorella vulgaris}	27	filtered
TP0119	amino acid ABC transporter, permease protein (yaeE) {Helicobacter pylori}	TP0917	Mg2+ transport protein (mgtE) {Borrelia burgdorferi}	49	filtered
TP0121	conserved hypothetical protein {Haemophilus influenzae}	TP0121	conserved hypothetical protein {Haemophilus influenzae}	7	filtered		yes
TP0121	conserved hypothetical protein {Haemophilus influenzae}	TP0559	conserved hypothetical protein {Archaeoglobus fulgidus}	26	filtered
TP0121	conserved hypothetical protein {Haemophilus influenzae}	TP1005	DNA polymerase III, subunits gamma and tau (dnaH) {Borrelia burgdorferi}	44	filtered
TP0124	conserved hypothetical GTP-binding protein {Borrelia burgdorferi}	TP0005	DNA gyrase, subunit A (gyrA) {Bacillus subtilis}	9	filtered			0	807
TP0124	conserved hypothetical GTP-binding protein {Borrelia burgdorferi}	TP0067	conserved hypothetical protein {Borrelia burgdorferi}	19	filtered			308	461
TP0124	conserved hypothetical GTP-binding protein {Borrelia burgdorferi}	TP0171	lipoprotein, 15 kDa (tpp15) {Treponema pallidum}	17	filtered
TP0124	conserved hypothetical GTP-binding protein {Borrelia burgdorferi}	TP0432	hypothetical protein	2	filtered
TP0124	conserved hypothetical GTP-binding protein {Borrelia burgdorferi}	TP0704	single-stranded-DNA-specific exonuclease (recJ) {Borrelia burgdorferi}	12	filtered
TP0124	conserved hypothetical GTP-binding protein {Borrelia burgdorferi}	TP0795	hypothetical protein	4	filtered
TP0124	conserved hypothetical GTP-binding protein {Borrelia burgdorferi}	TP0833	hypothetical protein	34	filtered
TP0128	hypothetical protein	TP0067	conserved hypothetical protein {Borrelia burgdorferi}	19	filtered
TP0128	hypothetical protein	TP0664	flagellar filament outer layer protein (flaA) {Treponema pallidum}	34	filtered
TP0128	hypothetical protein	TP0757	polypeptide deformylase (def) {Synechocystis PCC6803}	36	filtered
TP0130	hypothetical protein	TP0757	polypeptide deformylase (def) {Synechocystis PCC6803}	36	filtered
TP0131	tpr protein D (tprD) {Treponema pallidum}	TP0853	ATP-binding protein (ylxH) {Borrelia burgdorferi}	1	filtered
TP0132	hypothetical protein	TP0067	conserved hypothetical protein {Borrelia burgdorferi}	19	filtered
TP0132	hypothetical protein	TP0095	hypothetical protein	15	filtered
TP0132	hypothetical protein	TP0197	ribosomal protein L29 (rpmC) {Bacillus stearothermophilus} _	15	filtered
TP0132	hypothetical protein	TP0247	N-acetylmuramoyl-L-alanine amidase (amiA) {Escherichia coli}	20	filtered
TP0132	hypothetical protein	TP0255	ribosomal protein L31 (rpmE) {Haemophilus influenzae}	2	filtered
TP0132	hypothetical protein	TP0287	conserved hypothetical protein {Borrelia burgdorferi}	27	filtered
TP0132	hypothetical protein	TP0445	4-methyl-5(b-hydroxyethyl)-thiazole monophosphate biosynthesis enzyme (thiJ) {Borrelia burgdorferi}	30	filtered
TP0132	hypothetical protein	TP0465	hypothetical protein	7	filtered
TP0132	hypothetical protein	TP0519	response regulatory protein (atoC) {Borrelia burgdorferi}	30	filtered
TP0132	hypothetical protein	TP0552	hypothetical protein	3	filtered
TP0132	hypothetical protein	TP0554	phosphoglycolate phosphatase (gph) {Haemophilus influenzae}	33	filtered
TP0132	hypothetical protein	TP0559	conserved hypothetical protein {Archaeoglobus fulgidus}	26	filtered
TP0132	hypothetical protein	TP0587	hypothetical protein	23	filtered
TP0132	hypothetical protein	TP0618	hypothetical protein	24	filtered
TP0132	hypothetical protein	TP0641	histidyl-tRNA synthetase (hisS) {Borrelia burgdorferi}	9	filtered
TP0132	hypothetical protein	TP0664	flagellar filament outer layer protein (flaA) {Treponema pallidum}	34	filtered
TP0132	hypothetical protein	TP0684	methylgalactoside ABC transporter, periplasmic galactose-binding protein (mglB) {Treponema pallidum}	15	filtered
TP0132	hypothetical protein	TP0711	conserved hypothetical protein {Borrelia burgdorferi}	46	filtered
TP0132	hypothetical protein	TP0757	polypeptide deformylase (def) {Synechocystis PCC6803}	36	filtered
TP0132	hypothetical protein	TP0945	ribulose-phosphate 3-epimerase (cfxE) {Rhodobacter capsulatus}	21	filtered
TP0132	hypothetical protein	TP0946	glucose-inhibited division protein B (gidB) {Escherichia coli}	19	filtered
TP0132	hypothetical protein	TP0974	hypothetical protein	23	filtered
TP0132	hypothetical protein	TP0997	protease IV (sppA) {Escherichia coli}	8	filtered
TP0132	hypothetical protein	TP1023	recX protein (recX) {Pseudomonas fluorescens}	13	filtered
TP0133	hypothetical protein	TP0160	prolyl-tRNA synthetase (proS) {Escherichia coli}	15	filtered
TP0133	hypothetical protein	TP0640	methyl-accepting chemotaxis protein (mcp2) {Treponema pallidum}	5	filtered
TP0133	hypothetical protein	TP0832	hypothetical protein	37	filtered
TP0135	hypothetical protein	TP0965	membrane fusion protein, putative {Haemophilus influenzae}	14	filtered
TP0140	K+ transport protein (ntpJ) {Bacillus subtilis}	TP0939	pyruvate oxidoreductase {Synechocystis PCC6803}	12	filtered
TP0148	hypothetical protein	TP0561	conserved hypothetical protein {Escherichia coli}	44	filtered
TP0149	hypothetical protein	TP0708	hypothetical protein	13	filtered
TP0149	hypothetical protein	TP0917	Mg2+ transport protein (mgtE) {Borrelia burgdorferi}	49	filtered
TP0150	hypothetical protein	TP0519	response regulatory protein (atoC) {Borrelia burgdorferi}	30	filtered
TP0150	hypothetical protein	TP0554	phosphoglycolate phosphatase (gph) {Haemophilus influenzae}	33	filtered
TP0150	hypothetical protein	TP0641	histidyl-tRNA synthetase (hisS) {Borrelia burgdorferi}	9	filtered
TP0150	hypothetical protein	TP0711	conserved hypothetical protein {Borrelia burgdorferi}	46	filtered
TP0151	conserved hypothetical integral membrane protein {Escherichia coli}	TP0561	conserved hypothetical protein {Escherichia coli}	44	filtered
TP0151	conserved hypothetical integral membrane protein {Escherichia coli}	TP0658	transmembrane protein, putative {Bacillus subtilis}	5	filtered
TP0151	conserved hypothetical integral membrane protein {Escherichia coli}	TP0917	Mg2+ transport protein (mgtE) {Borrelia burgdorferi}	49	filtered
TP0153	conserved hypothetical protein {Borrelia burgdorferi}	TP0561	conserved hypothetical protein {Escherichia coli}	44	filtered
TP0153	conserved hypothetical protein {Borrelia burgdorferi}	TP0610	tpr protein H (tprH) {Treponema pallidum}	1	filtered
TP0154	conserved hypothetical protein {Borrelia burgdorferi}	TP0209	ribosomal protein L36 (rpmJ) {Chlorella vulgaris}	27	filtered
TP0155	conserved hypothetical protein {Borrelia burgdorferi}	TP0917	Mg2+ transport protein (mgtE) {Borrelia burgdorferi}	49	filtered
TP0157	conserved hypothetical protein {Borrelia burgdorferi}	TP0024	conserved hypothetical protein {Bacillus subtilis}	16	filtered
TP0157	conserved hypothetical protein {Borrelia burgdorferi}	TP0559	conserved hypothetical protein {Archaeoglobus fulgidus}	26	filtered
TP0157	conserved hypothetical protein {Borrelia burgdorferi}	TP0773	periplasmic serine protease DO (htrA) {Haemophilus influenzae}	30	filtered
TP0158	conserved hypothetical protein {Saccharomyces cerevisiae}	TP0197	ribosomal protein L29 (rpmC) {Bacillus stearothermophilus} _	15	filtered
TP0162	Holliday junction DNA helicase (ruvB) {Haemophilus influenzae}	TP0171	lipoprotein, 15 kDa (tpp15) {Treponema pallidum}	17	filtered
TP0162	Holliday junction DNA helicase (ruvB) {Haemophilus influenzae}	TP0543	Holliday junction DNA helicase (ruvA) {Haemophilus influenzae}	1	filtered			963	999	CJ1362-CJ0799C CJ0799C-CJ1362 (CJE all) via COG; CJ1362-CJ0799C CJ0799C-CJ1362 (CJE all) via MBGD; CJ1362-CJ0799C CJ0799C-CJ1362 (CJE HCF) via COG; CJ1362-CJ0799C CJ0799C-CJ1362 (CJE HCF) via MBGD
TP0163	ABC transporter, periplasmic binding protein (troA) {Treponema pallidum}	TP0206	ribosomal protein S5 (rpsE) {Borrelia burgdorferi}	1	filtered
TP0163	ABC transporter, periplasmic binding protein (troA) {Treponema pallidum}	TP0550	thiophene and furan oxidation protein (thdF) {Borrelia burgdorferi}	1	filtered
TP0163	ABC transporter, periplasmic binding protein (troA) {Treponema pallidum}	TP0832	hypothetical protein	37	filtered
TP0163	ABC transporter, periplasmic binding protein (troA) {Treponema pallidum}	TP0833	hypothetical protein	34	filtered
TP0163	ABC transporter, periplasmic binding protein (troA) {Treponema pallidum}	TP1013	chaperonin (groES) {Bacillus stearothermophilus}	14	filtered
TP0164	ABC transporter, ATP-binding protein (troB) {Treponema pallidum}	TP0504	hypothetical protein	1	filtered
TP0164	ABC transporter, ATP-binding protein (troB) {Treponema pallidum}	TP0842	methionine aminopeptidase (map) {Bacillus subtilis}	3	filtered
TP0165	ABC transporter, permease protein (troC) {Treponema pallidum}	TP0249	flagellar filament outer layer protein (flaA) {Treponema pallidum}	1	filtered
TP0165	ABC transporter, permease protein (troC) {Treponema pallidum}	TP0880	membrane spanning protein, putative {Borrelia burgdorferi}	1	filtered
TP0165	ABC transporter, permease protein (troC) {Treponema pallidum}	TP0917	Mg2+ transport protein (mgtE) {Borrelia burgdorferi}	49	filtered
TP0167	cation-activated repressor protein (troR) {Treponema pallidum}	TP0046	hypothetical protein {Treponema pallidum}	18	filtered
TP0167	cation-activated repressor protein (troR) {Treponema pallidum}	TP0832	hypothetical protein	37	filtered
TP0177	hypothetical protein	TP0067	conserved hypothetical protein {Borrelia burgdorferi}	19	filtered
TP0183	hypothetical protein	TP0001	chromosomal replication initiator protein (dnaA) {Borrelia burgdorferi}	3	filtered
TP0183	hypothetical protein	TP0024	conserved hypothetical protein {Bacillus subtilis}	16	filtered
TP0183	hypothetical protein	TP0066	hypothetical protein	11	filtered
TP0183	hypothetical protein	TP0092	RNA polymerase sigma factor E (rpoE) {Mycobacterium leprae}	10	filtered
TP0183	hypothetical protein	TP0354	thymidylate kinase (tmk) {Methanococcus jannaschii}	8	filtered
TP0183	hypothetical protein	TP0380	DNA repair helicase, putative {Saccharomyces cerevisiae}	5	filtered
TP0183	hypothetical protein	TP0421	conserved hypothetical protein {Borrelia burgdorferi}	4	filtered
TP0183	hypothetical protein	TP0514	excinuclease ABC, subunit A (uvrA) {Bacillus subtilis}	7	filtered
TP0183	hypothetical protein	TP0530	V-type ATPase, subunit E, putative {Desulfurococcus sp.}	19	filtered
TP0183	hypothetical protein	TP0626	exonuclease, putative {Bacillus subtilis}	12	filtered
TP0183	hypothetical protein	TP0648	conserved hypothetical protein {Borrelia burgdorferi}	3	filtered
TP0183	hypothetical protein	TP0757	polypeptide deformylase (def) {Synechocystis PCC6803}	36	filtered
TP0183	hypothetical protein	TP0939	pyruvate oxidoreductase {Synechocystis PCC6803}	12	filtered
TP0183	hypothetical protein	TP0946	glucose-inhibited division protein B (gidB) {Escherichia coli}	19	filtered
TP0183	hypothetical protein	TP1023	recX protein (recX) {Pseudomonas fluorescens}	13	filtered
TP0185	signal peptidase I (sip) {Bacillus subtilis}	TP0644	lysyl-tRNA synthetase {Borrelia burgdorferi}	1	filtered
TP0187	translation elongation factor TU (tuf) {Escherichia coli}	TP0067	conserved hypothetical protein {Borrelia burgdorferi}	19	filtered
TP0187	translation elongation factor TU (tuf) {Escherichia coli}	TP0171	lipoprotein, 15 kDa (tpp15) {Treponema pallidum}	17	filtered
TP0188	ribosomal protein S10 (rpsJ) {Borrelia burgdorferi}	TP0445	4-methyl-5(b-hydroxyethyl)-thiazole monophosphate biosynthesis enzyme (thiJ) {Borrelia burgdorferi}	30	filtered
TP0188	ribosomal protein S10 (rpsJ) {Borrelia burgdorferi}	TP0519	response regulatory protein (atoC) {Borrelia burgdorferi}	30	filtered
TP0192	ribosomal protein L2 (rplB) {Borrelia burgdorferi}	TP0756	methionyl-tRNA formyltransferase (fmt) {Haemophilus influenzae}	1	filtered					B2255-B3317 (ECO II SPK) via COG
TP0195	ribosomal protein S3 (rpsC) {Bacillus subtilis}	TP0559	conserved hypothetical protein {Archaeoglobus fulgidus}	26	filtered
TP0197	ribosomal protein L29 (rpmC) {Bacillus stearothermophilus} _	TP0711	conserved hypothetical protein {Borrelia burgdorferi}	46	filtered
TP0202	ribosomal protein S14 (rpsN) {Borrelia burgdorferi}	TP0711	conserved hypothetical protein {Borrelia burgdorferi}	46	filtered
TP0208	preprotein translocase subunit (secY) {Borrelia burgdorferi}	TP0917	Mg2+ transport protein (mgtE) {Borrelia burgdorferi}	49	filtered
TP0209	ribosomal protein L36 (rpmJ) {Chlorella vulgaris}	TP0519	response regulatory protein (atoC) {Borrelia burgdorferi}	30	filtered
TP0209	ribosomal protein L36 (rpmJ) {Chlorella vulgaris}	TP0974	hypothetical protein	23	filtered
TP0212	DNA-directed RNA polymerase, alpha subunit (rpoA) {Borrelia burgdorferi}	TP0059	hypothetical protein	21	filtered
TP0218	sigma factor SigG regulation protein, putative {Staphylococcus aureus}	TP0269	conserved hypothetical protein {Bacillus subtilis}	3	filtered
TP0218	sigma factor SigG regulation protein, putative {Staphylococcus aureus}	TP0377	conserved hypothetical protein {Streptomyces hygroscopicus}	11	filtered
TP0218	sigma factor SigG regulation protein, putative {Staphylococcus aureus}	TP0561	conserved hypothetical protein {Escherichia coli}	44	filtered
TP0218	sigma factor SigG regulation protein, putative {Staphylococcus aureus}	TP0917	Mg2+ transport protein (mgtE) {Borrelia burgdorferi}	49	filtered
TP0222	hypothetical protein	TP0561	conserved hypothetical protein {Escherichia coli}	44	filtered
TP0222	hypothetical protein	TP0708	hypothetical protein	13	filtered
TP0222	hypothetical protein	TP0917	Mg2+ transport protein (mgtE) {Borrelia burgdorferi}	49	filtered
TP0224	hypothetical protein	TP0287	conserved hypothetical protein {Borrelia burgdorferi}	27	filtered
TP0227	cobalt ABC transporter, ATP-binding protein {Methanococcus jannaschii}	TP0404	hypothetical protein	1	filtered
TP0227	cobalt ABC transporter, ATP-binding protein {Methanococcus jannaschii}	TP0894	conserved hypothetical protein {Synechocystic PCC6803}	13	filtered
TP0228	biotin synthase, putative (bioY) {Bacillus sphaericus}	TP0034	ABC transporter, periplasmic binding protein {Streptococcus pneumoniae}	1	filtered
TP0229	DNA polymerase, bacteriophage-type {Archaeoglobus fulgidus}	TP0945	ribulose-phosphate 3-epimerase (cfxE) {Rhodobacter capsulatus}	21	filtered
TP0232	hypothetical protein	TP0974	hypothetical protein	23	filtered
TP0233	anti-sigma F factor antagonist, putative {Bacillus licheniformis}	TP0966	hypothetical protein	1	filtered
TP0233	anti-sigma F factor antagonist, putative {Bacillus licheniformis}	TP1003	hypothetical protein	1	filtered
TP0234	ribosomal protein L33 (rpmG) {Thermus aquaticus}	TP0445	4-methyl-5(b-hydroxyethyl)-thiazole monophosphate biosynthesis enzyme (thiJ) {Borrelia burgdorferi}	30	filtered
TP0234	ribosomal protein L33 (rpmG) {Thermus aquaticus}	TP0519	response regulatory protein (atoC) {Borrelia burgdorferi}	30	filtered
TP0234	ribosomal protein L33 (rpmG) {Thermus aquaticus}	TP0554	phosphoglycolate phosphatase (gph) {Haemophilus influenzae}	33	filtered
TP0234	ribosomal protein L33 (rpmG) {Thermus aquaticus}	TP0587	hypothetical protein	23	filtered
TP0234	ribosomal protein L33 (rpmG) {Thermus aquaticus}	TP0664	flagellar filament outer layer protein (flaA) {Treponema pallidum}	34	filtered
TP0234	ribosomal protein L33 (rpmG) {Thermus aquaticus}	TP0711	conserved hypothetical protein {Borrelia burgdorferi}	46	filtered
TP0234	ribosomal protein L33 (rpmG) {Thermus aquaticus}	TP0946	glucose-inhibited division protein B (gidB) {Escherichia coli}	19	filtered
TP0234	ribosomal protein L33 (rpmG) {Thermus aquaticus}	TP0974	hypothetical protein	23	filtered
TP0234	ribosomal protein L33 (rpmG) {Thermus aquaticus}	TP1023	recX protein (recX) {Pseudomonas fluorescens}	13	filtered
TP0235	preprotein translocase subunit (secE) {Thermotoga maritima}	TP0561	conserved hypothetical protein {Escherichia coli}	44	filtered
TP0237	ribosomal protein L11 (rplK) {Thermotoga maritima}	TP0519	response regulatory protein (atoC) {Borrelia burgdorferi}	30	filtered
TP0237	ribosomal protein L11 (rplK) {Thermotoga maritima}	TP0559	conserved hypothetical protein {Archaeoglobus fulgidus}	26	filtered
TP0237	ribosomal protein L11 (rplK) {Thermotoga maritima}	TP0664	flagellar filament outer layer protein (flaA) {Treponema pallidum}	34	filtered
TP0237	ribosomal protein L11 (rplK) {Thermotoga maritima}	TP0711	conserved hypothetical protein {Borrelia burgdorferi}	46	filtered
TP0237	ribosomal protein L11 (rplK) {Thermotoga maritima}	TP0773	periplasmic serine protease DO (htrA) {Haemophilus influenzae}	30	filtered
TP0247	N-acetylmuramoyl-L-alanine amidase (amiA) {Escherichia coli}	TP0067	conserved hypothetical protein {Borrelia burgdorferi}	19	filtered
TP0247	N-acetylmuramoyl-L-alanine amidase (amiA) {Escherichia coli}	TP0080	quinoline 2-oxidoreductase {Pseudomonas putida}	13	filtered
TP0247	N-acetylmuramoyl-L-alanine amidase (amiA) {Escherichia coli}	TP0150	hypothetical protein	1	filtered
TP0247	N-acetylmuramoyl-L-alanine amidase (amiA) {Escherichia coli}	TP0382	hypothetical protein	1	filtered
TP0251	DNA-binding protein II {Bacillus subtilis}	TP0974	hypothetical protein	23	filtered
TP0252	apolipoprotein N-acyltransferase, putative {Haemophilus influenzae}	TP0287	conserved hypothetical protein {Borrelia burgdorferi}	27	filtered
TP0255	ribosomal protein L31 (rpmE) {Haemophilus influenzae}	TP0641	histidyl-tRNA synthetase (hisS) {Borrelia burgdorferi}	9	filtered
TP0255	ribosomal protein L31 (rpmE) {Haemophilus influenzae}	TP0664	flagellar filament outer layer protein (flaA) {Treponema pallidum}	34	filtered
TP0255	ribosomal protein L31 (rpmE) {Haemophilus influenzae}	TP0711	conserved hypothetical protein {Borrelia burgdorferi}	46	filtered
TP0255	ribosomal protein L31 (rpmE) {Haemophilus influenzae}	TP0757	polypeptide deformylase (def) {Synechocystis PCC6803}	36	filtered
TP0256	CDP-diacylglycerol--glycerol-3-phosphate 3-phosphatidyltransferase (pgsA) {Bacillus subtilis}	TP0708	hypothetical protein	13	filtered
TP0256	CDP-diacylglycerol--glycerol-3-phosphate 3-phosphatidyltransferase (pgsA) {Bacillus subtilis}	TP0765	cell division protein (ftsH) {Helicobacter pylori}	2	filtered
TP0256	CDP-diacylglycerol--glycerol-3-phosphate 3-phosphatidyltransferase (pgsA) {Bacillus subtilis}	TP0917	Mg2+ transport protein (mgtE) {Borrelia burgdorferi}	49	filtered
TP0258	conserved hypothetical protein {Borrelia burgdorferi}	TP0059	hypothetical protein	21	filtered	yes
TP0258	conserved hypothetical protein {Borrelia burgdorferi}	TP0197	ribosomal protein L29 (rpmC) {Bacillus stearothermophilus} _	15	filtered
TP0258	conserved hypothetical protein {Borrelia burgdorferi}	TP0329	serine hydroxymethyltransferase (glyA) {Bacillus subtilis}	1	filtered
TP0258	conserved hypothetical protein {Borrelia burgdorferi}	TP0341	UDP-N-acetylmuramate--alanine ligase (murC) {Borrelia burgdorferi}	12	filtered
TP0258	conserved hypothetical protein {Borrelia burgdorferi}	TP0445	4-methyl-5(b-hydroxyethyl)-thiazole monophosphate biosynthesis enzyme (thiJ) {Borrelia burgdorferi}	30	filtered
TP0258	conserved hypothetical protein {Borrelia burgdorferi}	TP0554	phosphoglycolate phosphatase (gph) {Haemophilus influenzae}	33	filtered
TP0258	conserved hypothetical protein {Borrelia burgdorferi}	TP0559	conserved hypothetical protein {Archaeoglobus fulgidus}	26	filtered
TP0258	conserved hypothetical protein {Borrelia burgdorferi}	TP0664	flagellar filament outer layer protein (flaA) {Treponema pallidum}	34	filtered	yes
TP0258	conserved hypothetical protein {Borrelia burgdorferi}	TP0673	glutamyl-tRNA synthetase (gltX) {Borrelia burgdorferi}	1	filtered	yes
TP0258	conserved hypothetical protein {Borrelia burgdorferi}	TP0711	conserved hypothetical protein {Borrelia burgdorferi}	46	filtered
TP0258	conserved hypothetical protein {Borrelia burgdorferi}	TP0773	periplasmic serine protease DO (htrA) {Haemophilus influenzae}	30	filtered
TP0258	conserved hypothetical protein {Borrelia burgdorferi}	TP1005	DNA polymerase III, subunits gamma and tau (dnaH) {Borrelia burgdorferi}	44	filtered
TP0260	hypothetical protein	TP0445	4-methyl-5(b-hydroxyethyl)-thiazole monophosphate biosynthesis enzyme (thiJ) {Borrelia burgdorferi}	30	filtered
TP0260	hypothetical protein	TP0664	flagellar filament outer layer protein (flaA) {Treponema pallidum}	34	filtered
TP0260	hypothetical protein	TP0684	methylgalactoside ABC transporter, periplasmic galactose-binding protein (mglB) {Treponema pallidum}	15	filtered
TP0260	hypothetical protein	TP0833	hypothetical protein	34	filtered
TP0267	conserved hypothetical protein {Borrelia burgdorferi}	TP0833	hypothetical protein	34	filtered
TP0268	conserved hypothetical protein {Borrelia burgdorferi}	TP0059	hypothetical protein	21	filtered
TP0268	conserved hypothetical protein {Borrelia burgdorferi}	TP0334	conserved hypothetical protein {Bacillus subtilis}	5	filtered
TP0268	conserved hypothetical protein {Borrelia burgdorferi}	TP0587	hypothetical protein	23	filtered
TP0268	conserved hypothetical protein {Borrelia burgdorferi}	TP0664	flagellar filament outer layer protein (flaA) {Treponema pallidum}	34	filtered
TP0268	conserved hypothetical protein {Borrelia burgdorferi}	TP0711	conserved hypothetical protein {Borrelia burgdorferi}	46	filtered
TP0270	polynucleotide adenylyltransferase (pcnA) {Borrelia burgdorferi}	TP0247	N-acetylmuramoyl-L-alanine amidase (amiA) {Escherichia coli}	20	filtered
TP0270	polynucleotide adenylyltransferase (pcnA) {Borrelia burgdorferi}	TP0813	hypothetical protein	3	filtered
TP0271	chromosome partitioning protein (parB) {Caulobacter crescentus}	TP0046	hypothetical protein {Treponema pallidum}	18	filtered
TP0271	chromosome partitioning protein (parB) {Caulobacter crescentus}	TP0183	hypothetical protein	1	filtered
TP0271	chromosome partitioning protein (parB) {Caulobacter crescentus}	TP0198	ribosomal protein S17 (rpsQ) {Bacillus stearothermophilus}	1	filtered
TP0271	chromosome partitioning protein (parB) {Caulobacter crescentus}	TP0305	CTP synthase (pyrG) {Synechocystis PCC6803}	4	filtered
TP0271	chromosome partitioning protein (parB) {Caulobacter crescentus}	TP0463	hypothetical protein	8	filtered
TP0271	chromosome partitioning protein (parB) {Caulobacter crescentus}	TP0586	leucyl-tRNA synthetase (leuS) {Borrelia burgdorferi}	16	filtered
TP0271	chromosome partitioning protein (parB) {Caulobacter crescentus}	TP0832	hypothetical protein	37	filtered
TP0272	SpoOJ regulator (soj) {Bacillus subtilis}	TP0188	ribosomal protein S10 (rpsJ) {Borrelia burgdorferi}	2	filtered
TP0272	SpoOJ regulator (soj) {Bacillus subtilis}	TP0247	N-acetylmuramoyl-L-alanine amidase (amiA) {Escherichia coli}	20	filtered
TP0272	SpoOJ regulator (soj) {Bacillus subtilis}	TP0833	hypothetical protein	34	filtered
TP0272	SpoOJ regulator (soj) {Bacillus subtilis}	TP0843	heat shock protein, putative {Mycoplasma genitalium}	3	filtered
TP0273	hypothetical protein	TP0917	Mg2+ transport protein (mgtE) {Borrelia burgdorferi}	49	filtered
TP0273	hypothetical protein	TP0972	conserved hypothetical integral membrane protein {Bacillus subtilis}	1	filtered
TP0275	UDP-N-acetyl-D-mannosamine transferase, putative {Streptococcus pneumoniae}	TP0059	hypothetical protein	21	filtered
TP0275	UDP-N-acetyl-D-mannosamine transferase, putative {Streptococcus pneumoniae}	TP0445	4-methyl-5(b-hydroxyethyl)-thiazole monophosphate biosynthesis enzyme (thiJ) {Borrelia burgdorferi}	30	filtered
TP0275	UDP-N-acetyl-D-mannosamine transferase, putative {Streptococcus pneumoniae}	TP0587	hypothetical protein	23	filtered
TP0276	conserved hypothetical protein {Borrelia burgdorferi}	TP1005	DNA polymerase III, subunits gamma and tau (dnaH) {Borrelia burgdorferi}	44	filtered
TP0280	hypothetical protein	TP0059	hypothetical protein	21	filtered
TP0280	hypothetical protein	TP0080	quinoline 2-oxidoreductase {Pseudomonas putida}	13	filtered
TP0280	hypothetical protein	TP0287	conserved hypothetical protein {Borrelia burgdorferi}	27	filtered
TP0280	hypothetical protein	TP0995	cyclic nucleotide binding protein {Synechocystis PCC6803}	5	filtered
TP0287	conserved hypothetical protein {Borrelia burgdorferi}	TP0894	conserved hypothetical protein {Synechocystic PCC6803}	13	filtered
TP0287	conserved hypothetical protein {Borrelia burgdorferi}	TP1005	DNA polymerase III, subunits gamma and tau (dnaH) {Borrelia burgdorferi}	44	filtered
TP0290	conserved hypothetical protein {Lactobacillus sake}	TP0040	methyl-accepting chemotaxis protein (mcp1) {Treponema pallidum}	1	filtered
TP0290	conserved hypothetical protein {Lactobacillus sake}	TP0044	glucose inhibited division protein A (gidA) {Borrelia burgdorferi}	3	filtered			0	477
TP0295	xylulokinase (xylB) {Borrelia burgdorferi}	TP0640	methyl-accepting chemotaxis protein (mcp2) {Treponema pallidum}	5	filtered
TP0295	xylulokinase (xylB) {Borrelia burgdorferi}	TP0723	hypothetical protein	1	filtered
TP0296	conserved hypothetical protein {Pseudomonas putida}	TP0557	conserved hypothetical protein {Spirochaeta aurantia}	1	filtered
TP0296	conserved hypothetical protein {Pseudomonas putida}	TP0578	cell division protein (ftsY) {Bacillus subtilis}	1	filtered
TP0296	conserved hypothetical protein {Pseudomonas putida}	TP0591	HPr kinase (ptsK) {Bacillus subtilis}	1	filtered
TP0297	conserved hypothetical protein {Borrelia burgdorferi}	TP0077	capsular polysaccharide biosynthesis protein (cap5D) {Staphylococcus aureus}	1	filtered
TP0297	conserved hypothetical protein {Borrelia burgdorferi}	TP0236	transcription antitermination protein (nusG) {Borrelia burgdorferi}	5	filtered
TP0297	conserved hypothetical protein {Borrelia burgdorferi}	TP0738	conserved hypothetical protein {Bacillus subtilis}	1	filtered
TP0298	exported protein (tpn38b) {Treponema pallidum}	TP0287	conserved hypothetical protein {Borrelia burgdorferi}	27	filtered
TP0298	exported protein (tpn38b) {Treponema pallidum}	TP0757	polypeptide deformylase (def) {Synechocystis PCC6803}	36	filtered
TP0301	conserved hypothetical integral membrane protein {Bacillus subtilis}	TP0561	conserved hypothetical protein {Escherichia coli}	44	filtered
TP0301	conserved hypothetical integral membrane protein {Bacillus subtilis}	TP0917	Mg2+ transport protein (mgtE) {Borrelia burgdorferi}	49	filtered
TP0302	conserved hypothetical integral membrane protein {Bacillus subtilis}	TP0917	Mg2+ transport protein (mgtE) {Borrelia burgdorferi}	49	filtered
TP0307	conserved hypothetical protein {Borrelia burgdorferi}	TP0209	ribosomal protein L36 (rpmJ) {Chlorella vulgaris}	27	filtered
TP0307	conserved hypothetical protein {Borrelia burgdorferi}	TP0396	flagellar basal-body rod protein (flgB) {Treponema denticola}	15	filtered
TP0307	conserved hypothetical protein {Borrelia burgdorferi}	TP0554	phosphoglycolate phosphatase (gph) {Haemophilus influenzae}	33	filtered
TP0307	conserved hypothetical protein {Borrelia burgdorferi}	TP0741	conserved hypothetical protein {Borrelia burgdorferi}	8	filtered
TP0307	conserved hypothetical protein {Borrelia burgdorferi}	TP0946	glucose-inhibited division protein B (gidB) {Escherichia coli}	19	filtered
TP0312	conserved hypothetical protein {Methanobacterium thermoautotrophicum}	TP0561	conserved hypothetical protein {Escherichia coli}	44	filtered
TP0320	hypothetical protein	TP0626	exonuclease, putative {Bacillus subtilis}	12	filtered
TP0320	hypothetical protein	TP0945	ribulose-phosphate 3-epimerase (cfxE) {Rhodobacter capsulatus}	21	filtered
TP0322	ribose/galactose ABC transporter, permease protein (rbsC) {Borrelia burgdorferi}	TP0561	conserved hypothetical protein {Escherichia coli}	44	filtered
TP0328	DNA mismatch repair protein (mutS) {Borrelia burgdorferi}	TP0095	hypothetical protein	15	filtered			0	711
TP0328	DNA mismatch repair protein (mutS) {Borrelia burgdorferi}	TP0171	lipoprotein, 15 kDa (tpp15) {Treponema pallidum}	17	filtered
TP0328	DNA mismatch repair protein (mutS) {Borrelia burgdorferi}	TP0554	phosphoglycolate phosphatase (gph) {Haemophilus influenzae}	33	filtered
TP0328	DNA mismatch repair protein (mutS) {Borrelia burgdorferi}	TP0945	ribulose-phosphate 3-epimerase (cfxE) {Rhodobacter capsulatus}	21	filtered
TP0328	DNA mismatch repair protein (mutS) {Borrelia burgdorferi}	TP0946	glucose-inhibited division protein B (gidB) {Escherichia coli}	19	filtered
TP0330	cell division protein (ftsH) {Mycoplasma genitalium}	TP0127	hypothetical protein	1	filtered
TP0330	cell division protein (ftsH) {Mycoplasma genitalium}	TP0330	cell division protein (ftsH) {Mycoplasma genitalium}	2	filtered		yes			B3178-B3178 (ECO I SPK) via COG
TP0330	cell division protein (ftsH) {Mycoplasma genitalium}	TP0387	cell division protein (ftsW) {Borrelia burgdorferi}	1	filtered
TP0330	cell division protein (ftsH) {Mycoplasma genitalium}	TP0499	rod shape-determining protein (mreD) {Escherichia coli}	1	filtered
TP0330	cell division protein (ftsH) {Mycoplasma genitalium}	TP0641	histidyl-tRNA synthetase (hisS) {Borrelia burgdorferi}	9	filtered
TP0330	cell division protein (ftsH) {Mycoplasma genitalium}	TP0891	translation initiation factor 2 (infB) {Borrelia burgdorferi}	1	filtered
TP0333	conserved hypothetical protein {Borrelia burgdorferi}	TP0397	flagellar basal-body rod protein (flgC) {Treponema denticola}	25	filtered
TP0333	conserved hypothetical protein {Borrelia burgdorferi}	TP0465	hypothetical protein	7	filtered
TP0333	conserved hypothetical protein {Borrelia burgdorferi}	TP0530	V-type ATPase, subunit E, putative {Desulfurococcus sp.}	19	filtered
TP0333	conserved hypothetical protein {Borrelia burgdorferi}	TP0554	phosphoglycolate phosphatase (gph) {Haemophilus influenzae}	33	filtered
TP0333	conserved hypothetical protein {Borrelia burgdorferi}	TP0586	leucyl-tRNA synthetase (leuS) {Borrelia burgdorferi}	16	filtered
TP0333	conserved hypothetical protein {Borrelia burgdorferi}	TP0587	hypothetical protein	23	filtered
TP0333	conserved hypothetical protein {Borrelia burgdorferi}	TP0618	hypothetical protein	24	filtered
TP0333	conserved hypothetical protein {Borrelia burgdorferi}	TP0626	exonuclease, putative {Bacillus subtilis}	12	filtered
TP0333	conserved hypothetical protein {Borrelia burgdorferi}	TP0664	flagellar filament outer layer protein (flaA) {Treponema pallidum}	34	filtered
TP0333	conserved hypothetical protein {Borrelia burgdorferi}	TP0711	conserved hypothetical protein {Borrelia burgdorferi}	46	filtered
TP0333	conserved hypothetical protein {Borrelia burgdorferi}	TP0833	hypothetical protein	34	filtered
TP0333	conserved hypothetical protein {Borrelia burgdorferi}	TP0834	tyrosyl-tRNA synthetase (tyrS) {Borrelia burgdorferi}	1	filtered
TP0333	conserved hypothetical protein {Borrelia burgdorferi}	TP0940	hypothetical protein	1	filtered
TP0333	conserved hypothetical protein {Borrelia burgdorferi}	TP0946	glucose-inhibited division protein B (gidB) {Escherichia coli}	19	filtered
TP0334	conserved hypothetical protein {Bacillus subtilis}	TP0784	hypothetical protein	1	filtered
TP0338	hypothetical protein	TP0377	conserved hypothetical protein {Streptomyces hygroscopicus}	11	filtered
TP0338	hypothetical protein	TP0708	hypothetical protein	13	filtered
TP0338	hypothetical protein	TP0716	flagellar biosynthetic protein (fliR) {Treponema pallidum}	2	filtered
TP0339	conserved hypothetical protein {Borrelia burgdorferi}	TP0632	tryptophanyl-tRNA synthetase (trsA) {Borrelia burgdorferi}	1	filtered
TP0339	conserved hypothetical protein {Borrelia burgdorferi}	TP0687	DNA recombinase (recG) {Treponema pallidum}	2	filtered
TP0339	conserved hypothetical protein {Borrelia burgdorferi}	TP0728	flagellar hook assembly scaffolding protein (flgD) {Treponema pallidum}	1	filtered
TP0339	conserved hypothetical protein {Borrelia burgdorferi}	TP0869	hypothetical protein	1	filtered
TP0341	UDP-N-acetylmuramate--alanine ligase (murC) {Borrelia burgdorferi}	TP0209	ribosomal protein L36 (rpmJ) {Chlorella vulgaris}	27	filtered
TP0341	UDP-N-acetylmuramate--alanine ligase (murC) {Borrelia burgdorferi}	TP0761	hypothetical protein	1	filtered
TP0343	A/G-specific adenine glycosylase, putative {Helicobacter pylori}	TP0470	conserved hypothetical protein {Synechocystis PCC6803}	1	filtered			0	469
TP0343	A/G-specific adenine glycosylase, putative {Helicobacter pylori}	TP0598	hypothetical protein	1	filtered
TP0343	A/G-specific adenine glycosylase, putative {Helicobacter pylori}	TP0664	flagellar filament outer layer protein (flaA) {Treponema pallidum}	34	filtered
TP0344	transcription-repair coupling factor (trcF) {Borrelia burgdorferi}	TP0046	hypothetical protein {Treponema pallidum}	18	filtered
TP0344	transcription-repair coupling factor (trcF) {Borrelia burgdorferi}	TP0505	hexokinase (hxk) {Schizosaccharomyces pombe}	1	filtered
TP0344	transcription-repair coupling factor (trcF) {Borrelia burgdorferi}	TP0514	excinuclease ABC, subunit A (uvrA) {Bacillus subtilis}	7	filtered			0	946	HP0705-HP1541 (HPY) via MBGD; HP0705-HP1541 (HPY) via COG
TP0344	transcription-repair coupling factor (trcF) {Borrelia burgdorferi}	TP0832	hypothetical protein	37	filtered
TP0344	transcription-repair coupling factor (trcF) {Borrelia burgdorferi}	TP0833	hypothetical protein	34	filtered
TP0345	phospho-N-acetylmuramoyl-pentapeptide-transferase (mraY) {Helicobacter pylori}	TP0209	ribosomal protein L36 (rpmJ) {Chlorella vulgaris}	27	filtered
TP0345	phospho-N-acetylmuramoyl-pentapeptide-transferase (mraY) {Helicobacter pylori}	TP0420	hypothetical protein	1	filtered
TP0345	phospho-N-acetylmuramoyl-pentapeptide-transferase (mraY) {Helicobacter pylori}	TP0561	conserved hypothetical protein {Escherichia coli}	44	filtered
TP0345	phospho-N-acetylmuramoyl-pentapeptide-transferase (mraY) {Helicobacter pylori}	TP0917	Mg2+ transport protein (mgtE) {Borrelia burgdorferi}	49	filtered
TP0350	glutamate-5-semialdehyde dehydrogenase (proA) {Treponema pallidum}	TP0939	pyruvate oxidoreductase {Synechocystis PCC6803}	12	filtered
TP0351	glutamate 5-kinase (proB) {Treponema pallidum}	TP0757	polypeptide deformylase (def) {Synechocystis PCC6803}	36	filtered
TP0354	thymidylate kinase (tmk) {Methanococcus jannaschii}	TP0097	translation initiation factor 1 (infA) {Borrelia burgdorferi}	3	filtered
TP0356	RNA-binding protein, putative {Arabidopsis thaliana}	TP0850	translation initiation factor 3 (infC) {Borrelia burgdorferi}	1	filtered
TP0359	hypothetical protein	TP0024	conserved hypothetical protein {Bacillus subtilis}	16	filtered
TP0359	hypothetical protein	TP0059	hypothetical protein	21	filtered
TP0359	hypothetical protein	TP0197	ribosomal protein L29 (rpmC) {Bacillus stearothermophilus} _	15	filtered
TP0359	hypothetical protein	TP0354	thymidylate kinase (tmk) {Methanococcus jannaschii}	8	filtered
TP0359	hypothetical protein	TP0397	flagellar basal-body rod protein (flgC) {Treponema denticola}	25	filtered
TP0359	hypothetical protein	TP0443	conserved hypothetical protein {Borrelia burgdorferi}	6	filtered
TP0359	hypothetical protein	TP0530	V-type ATPase, subunit E, putative {Desulfurococcus sp.}	19	filtered
TP0359	hypothetical protein	TP0587	hypothetical protein	23	filtered
TP0359	hypothetical protein	TP0664	flagellar filament outer layer protein (flaA) {Treponema pallidum}	34	filtered
TP0359	hypothetical protein	TP0711	conserved hypothetical protein {Borrelia burgdorferi}	46	filtered
TP0359	hypothetical protein	TP0726	flagellar protein (flbD) {Treponema pallidum}	7	filtered
TP0359	hypothetical protein	TP0807	ribosomal protein L32 (rpmF) {Borrelia burgdorferi}	4	filtered
TP0359	hypothetical protein	TP0833	hypothetical protein	34	filtered
TP0359	hypothetical protein	TP0959	hypothetical protein	1	filtered
TP0359	hypothetical protein	TP0974	hypothetical protein	23	filtered
TP0359	hypothetical protein	TP0981	sensory transduction histidine kinase, putative {Synechocystis PCC6803}	5	filtered
TP0359	hypothetical protein	TP0997	protease IV (sppA) {Escherichia coli}	8	filtered
TP0359	hypothetical protein	TP1023	recX protein (recX) {Pseudomonas fluorescens}	13	filtered
TP0362	ribosomal protein L28 (rpmB) {Treponema pallidum}	TP0059	hypothetical protein	21	filtered
TP0367	chromosome segregation SMC protein homolog {Bacillus subtilis}	TP0050	conserved hypothetical protein {Borrelia burgdorferi}	10	filtered
TP0367	chromosome segregation SMC protein homolog {Bacillus subtilis}	TP0064	hypothetical, protein	8	filtered
TP0367	chromosome segregation SMC protein homolog {Bacillus subtilis}	TP0066	hypothetical protein	11	filtered
TP0367	chromosome segregation SMC protein homolog {Bacillus subtilis}	TP0772	hypothetical protein	3	filtered
TP0367	chromosome segregation SMC protein homolog {Bacillus subtilis}	TP0832	hypothetical protein	37	filtered
TP0368	hypothetical protein	TP0209	ribosomal protein L36 (rpmJ) {Chlorella vulgaris}	27	filtered
TP0368	hypothetical protein	TP0554	phosphoglycolate phosphatase (gph) {Haemophilus influenzae}	33	filtered
TP0368	hypothetical protein	TP0842	methionine aminopeptidase (map) {Bacillus subtilis}	3	filtered
TP0372	general stress protein (ctc) {Bacillus subtilis}	TP1005	DNA polymerase III, subunits gamma and tau (dnaH) {Borrelia burgdorferi}	44	filtered
TP0373	conserved hypothetical protein {Bacillus subtilis}	TP0409	hypothetical protein	1	filtered
TP0373	conserved hypothetical protein {Bacillus subtilis}	TP0733	hypothetical protein	1	filtered
TP0374	hypothetical protein	TP1005	DNA polymerase III, subunits gamma and tau (dnaH) {Borrelia burgdorferi}	44	filtered
TP0377	conserved hypothetical protein {Streptomyces hygroscopicus}	TP0209	ribosomal protein L36 (rpmJ) {Chlorella vulgaris}	27	filtered
TP0377	conserved hypothetical protein {Streptomyces hygroscopicus}	TP0917	Mg2+ transport protein (mgtE) {Borrelia burgdorferi}	49	filtered
TP0378	flagellar protein, putative {Treponema pallidum}	TP0002	DNA polymerase III, subunit beta (dnaN) {Pseudomonas putida}	4	filtered
TP0378	flagellar protein, putative {Treponema pallidum}	TP0917	Mg2+ transport protein (mgtE) {Borrelia burgdorferi}	49	filtered
TP0380	DNA repair helicase, putative {Saccharomyces cerevisiae}	TP0095	hypothetical protein	15	filtered			0	551
TP0380	DNA repair helicase, putative {Saccharomyces cerevisiae}	TP0121	conserved hypothetical protein {Haemophilus influenzae}	7	filtered
TP0380	DNA repair helicase, putative {Saccharomyces cerevisiae}	TP0421	conserved hypothetical protein {Borrelia burgdorferi}	4	filtered
TP0380	DNA repair helicase, putative {Saccharomyces cerevisiae}	TP0445	4-methyl-5(b-hydroxyethyl)-thiazole monophosphate biosynthesis enzyme (thiJ) {Borrelia burgdorferi}	30	filtered
TP0380	DNA repair helicase, putative {Saccharomyces cerevisiae}	TP0487	hypothetical protein	1	filtered
TP0380	DNA repair helicase, putative {Saccharomyces cerevisiae}	TP0554	phosphoglycolate phosphatase (gph) {Haemophilus influenzae}	33	filtered
TP0380	DNA repair helicase, putative {Saccharomyces cerevisiae}	TP0559	conserved hypothetical protein {Archaeoglobus fulgidus}	26	filtered
TP0380	DNA repair helicase, putative {Saccharomyces cerevisiae}	TP0704	single-stranded-DNA-specific exonuclease (recJ) {Borrelia burgdorferi}	12	filtered
TP0380	DNA repair helicase, putative {Saccharomyces cerevisiae}	TP0773	periplasmic serine protease DO (htrA) {Haemophilus influenzae}	30	filtered
TP0380	DNA repair helicase, putative {Saccharomyces cerevisiae}	TP0939	pyruvate oxidoreductase {Synechocystis PCC6803}	12	filtered
TP0380	DNA repair helicase, putative {Saccharomyces cerevisiae}	TP1005	DNA polymerase III, subunits gamma and tau (dnaH) {Borrelia burgdorferi}	44	filtered
TP0381	hypothetical protein	TP0917	Mg2+ transport protein (mgtE) {Borrelia burgdorferi}	49	filtered
TP0383	conserved hypothetical protein {Enterococcus hirae}	TP0856	hypothetical protein	1	filtered
TP0383	conserved hypothetical protein {Enterococcus hirae}	TP0938	hypothetical protein	1	filtered
TP0383	conserved hypothetical protein {Enterococcus hirae}	TP0945	ribulose-phosphate 3-epimerase (cfxE) {Rhodobacter capsulatus}	21	filtered
TP0384	conserved hypothetical protein {Borrelia burgdorferi}	TP0068	conserved hypothetical protein {Synechocystis PCC6803}	1	filtered
TP0384	conserved hypothetical protein {Borrelia burgdorferi}	TP0396	flagellar basal-body rod protein (flgB) {Treponema denticola}	15	filtered
TP0384	conserved hypothetical protein {Borrelia burgdorferi}	TP0832	hypothetical protein	37	filtered
TP0387	cell division protein (ftsW) {Borrelia burgdorferi}	TP0236	transcription antitermination protein (nusG) {Borrelia burgdorferi}	5	filtered
TP0387	cell division protein (ftsW) {Borrelia burgdorferi}	TP0260	hypothetical protein	5	filtered
TP0387	cell division protein (ftsW) {Borrelia burgdorferi}	TP0561	conserved hypothetical protein {Escherichia coli}	44	filtered
TP0387	cell division protein (ftsW) {Borrelia burgdorferi}	TP0917	Mg2+ transport protein (mgtE) {Borrelia burgdorferi}	49	filtered
TP0387	cell division protein (ftsW) {Borrelia burgdorferi}	TP1013	chaperonin (groES) {Bacillus stearothermophilus}	14	filtered
TP0388	cell division protein (ftsQ) {Borrelia burgdorferi}	TP0109	rRNA methylase, putative {Bacillus subtilis}	1	filtered
TP0389	cell division protein (ftsA) {Borrelia burgdorferi}	TP0066	hypothetical protein	11	filtered
TP0389	cell division protein (ftsA) {Borrelia burgdorferi}	TP0092	RNA polymerase sigma factor E (rpoE) {Mycobacterium leprae}	10	filtered
TP0389	cell division protein (ftsA) {Borrelia burgdorferi}	TP0260	hypothetical protein	5	filtered
TP0389	cell division protein (ftsA) {Borrelia burgdorferi}	TP0380	DNA repair helicase, putative {Saccharomyces cerevisiae}	5	filtered
TP0389	cell division protein (ftsA) {Borrelia burgdorferi}	TP0559	conserved hypothetical protein {Archaeoglobus fulgidus}	26	filtered
TP0389	cell division protein (ftsA) {Borrelia burgdorferi}	TP0579	hypothetical protein	5	filtered
TP0389	cell division protein (ftsA) {Borrelia burgdorferi}	TP0832	hypothetical protein	37	filtered
TP0390	cell division protein (ftsZ) {Borrelia burgdorferi}	TP0046	hypothetical protein {Treponema pallidum}	18	filtered
TP0391	integrase/recombinase (codV) {Bacillus subtilis}	TP0171	lipoprotein, 15 kDa (tpp15) {Treponema pallidum}	17	filtered
TP0394	DNA topoisomerase I (topA) {Bacillus subtilis}	TP0208	preprotein translocase subunit (secY) {Borrelia burgdorferi}	2	filtered
TP0394	DNA topoisomerase I (topA) {Bacillus subtilis}	TP0763	hypothetical protein	2	filtered
TP0398	flagellar hook-basal body co mplex protein (fliE) {Treponema denticola}	TP0005	DNA gyrase, subunit A (gyrA) {Bacillus subtilis}	9	filtered
TP0398	flagellar hook-basal body co mplex protein (fliE) {Treponema denticola}	TP0026	flagellar motor switch protein (fliG) {Treponema denticola}	8	filtered			985	998
TP0398	flagellar hook-basal body co mplex protein (fliE) {Treponema denticola}	TP0046	hypothetical protein {Treponema pallidum}	18	filtered	yes
TP0398	flagellar hook-basal body co mplex protein (fliE) {Treponema denticola}	TP0050	conserved hypothetical protein {Borrelia burgdorferi}	10	filtered	yes
TP0398	flagellar hook-basal body co mplex protein (fliE) {Treponema denticola}	TP0064	hypothetical, protein	8	filtered
TP0398	flagellar hook-basal body co mplex protein (fliE) {Treponema denticola}	TP0066	hypothetical protein	11	filtered
TP0398	flagellar hook-basal body co mplex protein (fliE) {Treponema denticola}	TP0092	RNA polymerase sigma factor E (rpoE) {Mycobacterium leprae}	10	filtered
TP0398	flagellar hook-basal body co mplex protein (fliE) {Treponema denticola}	TP0160	prolyl-tRNA synthetase (proS) {Escherichia coli}	15	filtered
TP0398	flagellar hook-basal body co mplex protein (fliE) {Treponema denticola}	TP0162	Holliday junction DNA helicase (ruvB) {Haemophilus influenzae}	3	filtered
TP0398	flagellar hook-basal body co mplex protein (fliE) {Treponema denticola}	TP0396	flagellar basal-body rod protein (flgB) {Treponema denticola}	15	filtered			991	999
TP0398	flagellar hook-basal body co mplex protein (fliE) {Treponema denticola}	TP0530	V-type ATPase, subunit E, putative {Desulfurococcus sp.}	19	filtered	yes
TP0398	flagellar hook-basal body co mplex protein (fliE) {Treponema denticola}	TP0579	hypothetical protein	5	filtered
TP0398	flagellar hook-basal body co mplex protein (fliE) {Treponema denticola}	TP0629	hypothetical protein	6	filtered
TP0398	flagellar hook-basal body co mplex protein (fliE) {Treponema denticola}	TP0832	hypothetical protein	37	filtered
TP0398	flagellar hook-basal body co mplex protein (fliE) {Treponema denticola}	TP0979	conserved hypothetical protein {Haemophilus influenzae}	1	filtered
TP0399	flagellar basal-body M ring protein (fliF) {Treponema denticola}	TP0026	flagellar motor switch protein (fliG) {Treponema denticola}	8	filtered			994	999
TP0399	flagellar basal-body M ring protein (fliF) {Treponema denticola}	TP0561	conserved hypothetical protein {Escherichia coli}	44	filtered
TP0399	flagellar basal-body M ring protein (fliF) {Treponema denticola}	TP0708	hypothetical protein	13	filtered
TP0399	flagellar basal-body M ring protein (fliF) {Treponema denticola}	TP0917	Mg2+ transport protein (mgtE) {Borrelia burgdorferi}	49	filtered
TP0400	flagellar motor switch protein (fliG) {Treponema denticola}	TP0014	hypothetical protein	2	filtered
TP0400	flagellar motor switch protein (fliG) {Treponema denticola}	TP0026	flagellar motor switch protein (fliG) {Treponema denticola}	8	filtered
TP0400	flagellar motor switch protein (fliG) {Treponema denticola}	TP0066	hypothetical protein	11	filtered
TP0400	flagellar motor switch protein (fliG) {Treponema denticola}	TP0091	cysteinyl-tRNA synthetase (cysS) {Borrelia burgdorferi}	1	filtered
TP0400	flagellar motor switch protein (fliG) {Treponema denticola}	TP0092	RNA polymerase sigma factor E (rpoE) {Mycobacterium leprae}	10	filtered
TP0400	flagellar motor switch protein (fliG) {Treponema denticola}	TP0209	ribosomal protein L36 (rpmJ) {Chlorella vulgaris}	27	filtered
TP0400	flagellar motor switch protein (fliG) {Treponema denticola}	TP0233	anti-sigma F factor antagonist, putative {Bacillus licheniformis}	13	filtered
TP0400	flagellar motor switch protein (fliG) {Treponema denticola}	TP0399	flagellar basal-body M ring protein (fliF) {Treponema denticola}	2	filtered			994	999
TP0400	flagellar motor switch protein (fliG) {Treponema denticola}	TP0443	conserved hypothetical protein {Borrelia burgdorferi}	6	filtered
TP0400	flagellar motor switch protein (fliG) {Treponema denticola}	TP0648	conserved hypothetical protein {Borrelia burgdorferi}	3	filtered
TP0400	flagellar motor switch protein (fliG) {Treponema denticola}	TP0665	hypothetical protein	1	filtered
TP0400	flagellar motor switch protein (fliG) {Treponema denticola}	TP0743	ribosomal protein L27 (rpl27) {Synechocystis PCC6803}	2	filtered
TP0401	flagellar assembly protein (fliH) {Treponema denticola}	TP0026	flagellar motor switch protein (fliG) {Treponema denticola}	8	filtered			982	995
TP0402	flagellum-specific ATP synthase (fliI) {Treponema denticola}	TP0413	phosphoglucomutase {Borrelia burgdorferi}	2	filtered
TP0402	flagellum-specific ATP synthase (fliI) {Treponema denticola}	TP0640	methyl-accepting chemotaxis protein (mcp2) {Treponema pallidum}	5	filtered			433	434
TP0402	flagellum-specific ATP synthase (fliI) {Treponema denticola}	TP0833	hypothetical protein	34	filtered
TP0403	flagellar protein, putative {Treponema denticola}	TP0586	leucyl-tRNA synthetase (leuS) {Borrelia burgdorferi}	16	filtered
TP0403	flagellar protein, putative {Treponema denticola}	TP0832	hypothetical protein	37	filtered
TP0403	flagellar protein, putative {Treponema denticola}	TP0868	flagellar filament 34.5 kDa core protein (flaB1) {Treponema pallidum}	1	filtered			796	933
TP0409	hypothetical protein	TP0059	hypothetical protein	21	filtered
TP0409	hypothetical protein	TP0197	ribosomal protein L29 (rpmC) {Bacillus stearothermophilus} _	15	filtered
TP0409	hypothetical protein	TP0587	hypothetical protein	23	filtered
TP0409	hypothetical protein	TP0773	periplasmic serine protease DO (htrA) {Haemophilus influenzae}	30	filtered
TP0410	protein-export membrane protein (secD) {Borrelia burgdorferi}	TP0287	conserved hypothetical protein {Borrelia burgdorferi}	27	filtered
TP0410	protein-export membrane protein (secD) {Borrelia burgdorferi}	TP0554	phosphoglycolate phosphatase (gph) {Haemophilus influenzae}	33	filtered
TP0410	protein-export membrane protein (secD) {Borrelia burgdorferi}	TP0587	hypothetical protein	23	filtered
TP0411	protein-export membrane protein (secF) {Bacillus subtilis}	TP0561	conserved hypothetical protein {Escherichia coli}	44	filtered
TP0411	protein-export membrane protein (secF) {Bacillus subtilis}	TP0917	Mg2+ transport protein (mgtE) {Borrelia burgdorferi}	49	filtered
TP0412	conserved hypothetical protein {Borrelia burgdorferi}	TP0067	conserved hypothetical protein {Borrelia burgdorferi}	19	filtered
TP0412	conserved hypothetical protein {Borrelia burgdorferi}	TP0121	conserved hypothetical protein {Haemophilus influenzae}	7	filtered
TP0412	conserved hypothetical protein {Borrelia burgdorferi}	TP0209	ribosomal protein L36 (rpmJ) {Chlorella vulgaris}	27	filtered
TP0412	conserved hypothetical protein {Borrelia burgdorferi}	TP0247	N-acetylmuramoyl-L-alanine amidase (amiA) {Escherichia coli}	20	filtered
TP0412	conserved hypothetical protein {Borrelia burgdorferi}	TP0287	conserved hypothetical protein {Borrelia burgdorferi}	27	filtered
TP0412	conserved hypothetical protein {Borrelia burgdorferi}	TP0341	UDP-N-acetylmuramate--alanine ligase (murC) {Borrelia burgdorferi}	12	filtered
TP0412	conserved hypothetical protein {Borrelia burgdorferi}	TP0554	phosphoglycolate phosphatase (gph) {Haemophilus influenzae}	33	filtered
TP0412	conserved hypothetical protein {Borrelia burgdorferi}	TP0586	leucyl-tRNA synthetase (leuS) {Borrelia burgdorferi}	16	filtered
TP0412	conserved hypothetical protein {Borrelia burgdorferi}	TP0664	flagellar filament outer layer protein (flaA) {Treponema pallidum}	34	filtered
TP0412	conserved hypothetical protein {Borrelia burgdorferi}	TP0711	conserved hypothetical protein {Borrelia burgdorferi}	46	filtered
TP0412	conserved hypothetical protein {Borrelia burgdorferi}	TP0757	polypeptide deformylase (def) {Synechocystis PCC6803}	36	filtered
TP0412	conserved hypothetical protein {Borrelia burgdorferi}	TP0773	periplasmic serine protease DO (htrA) {Haemophilus influenzae}	30	filtered
TP0412	conserved hypothetical protein {Borrelia burgdorferi}	TP0943	flagellar protein (fliS) {Bacillus subtilis}	15	filtered
TP0412	conserved hypothetical protein {Borrelia burgdorferi}	TP0997	protease IV (sppA) {Escherichia coli}	8	filtered
TP0412	conserved hypothetical protein {Borrelia burgdorferi}	TP1005	DNA polymerase III, subunits gamma and tau (dnaH) {Borrelia burgdorferi}	44	filtered
TP0414	D-alanine glycine permease (dagA) {Haemophilus influenzae}	TP0561	conserved hypothetical protein {Escherichia coli}	44	filtered
TP0414	D-alanine glycine permease (dagA) {Haemophilus influenzae}	TP0917	Mg2+ transport protein (mgtE) {Borrelia burgdorferi}	49	filtered
TP0418	galactokinase {Homo sapiens}	TP0067	conserved hypothetical protein {Borrelia burgdorferi}	19	filtered
TP0418	galactokinase {Homo sapiens}	TP0080	quinoline 2-oxidoreductase {Pseudomonas putida}	13	filtered
TP0418	galactokinase {Homo sapiens}	TP0095	hypothetical protein	15	filtered
TP0418	galactokinase {Homo sapiens}	TP0684	methylgalactoside ABC transporter, periplasmic galactose-binding protein (mglB) {Treponema pallidum}	15	filtered
TP0418	galactokinase {Homo sapiens}	TP0711	conserved hypothetical protein {Borrelia burgdorferi}	46	filtered
TP0418	galactokinase {Homo sapiens}	TP0757	polypeptide deformylase (def) {Synechocystis PCC6803}	36	filtered
TP0419	survival protein, putative {Sinorhizobium meliloti}	TP0046	hypothetical protein {Treponema pallidum}	18	filtered
TP0421	conserved hypothetical protein {Borrelia burgdorferi}	TP0095	hypothetical protein	15	filtered			432	522
TP0421	conserved hypothetical protein {Borrelia burgdorferi}	TP0711	conserved hypothetical protein {Borrelia burgdorferi}	46	filtered
TP0421	conserved hypothetical protein {Borrelia burgdorferi}	TP0939	pyruvate oxidoreductase {Synechocystis PCC6803}	12	filtered
TP0427	V-type ATPase, subunit B (atpB) {Borrelia burgdorferi}	TP0243	ribosomal protein S12 (rpsL) {Leptospira biflexa}	1	filtered
TP0427	V-type ATPase, subunit B (atpB) {Borrelia burgdorferi}	TP0328	DNA mismatch repair protein (mutS) {Borrelia burgdorferi}	1	filtered
TP0430	V-type ATPase, subunit K (atpK) {Borrelia burgdorferi}	TP0561	conserved hypothetical protein {Escherichia coli}	44	filtered
TP0432	hypothetical protein	TP1005	DNA polymerase III, subunits gamma and tau (dnaH) {Borrelia burgdorferi}	44	filtered
TP0434	hypothetical protein	TP0059	hypothetical protein	21	filtered
TP0434	hypothetical protein	TP0080	quinoline 2-oxidoreductase {Pseudomonas putida}	13	filtered
TP0434	hypothetical protein	TP0287	conserved hypothetical protein {Borrelia burgdorferi}	27	filtered
TP0434	hypothetical protein	TP0341	UDP-N-acetylmuramate--alanine ligase (murC) {Borrelia burgdorferi}	12	filtered
TP0434	hypothetical protein	TP0445	4-methyl-5(b-hydroxyethyl)-thiazole monophosphate biosynthesis enzyme (thiJ) {Borrelia burgdorferi}	30	filtered
TP0434	hypothetical protein	TP0463	hypothetical protein	8	filtered
TP0434	hypothetical protein	TP0465	hypothetical protein	7	filtered
TP0434	hypothetical protein	TP0519	response regulatory protein (atoC) {Borrelia burgdorferi}	30	filtered
TP0434	hypothetical protein	TP0530	V-type ATPase, subunit E, putative {Desulfurococcus sp.}	19	filtered
TP0434	hypothetical protein	TP0559	conserved hypothetical protein {Archaeoglobus fulgidus}	26	filtered
TP0434	hypothetical protein	TP0618	hypothetical protein	24	filtered
TP0434	hypothetical protein	TP0641	histidyl-tRNA synthetase (hisS) {Borrelia burgdorferi}	9	filtered
TP0434	hypothetical protein	TP0684	methylgalactoside ABC transporter, periplasmic galactose-binding protein (mglB) {Treponema pallidum}	15	filtered
TP0434	hypothetical protein	TP0711	conserved hypothetical protein {Borrelia burgdorferi}	46	filtered
TP0434	hypothetical protein	TP0727	flagellar hook protein (flgE) {Treponema pallidum}	5	filtered
TP0434	hypothetical protein	TP0741	conserved hypothetical protein {Borrelia burgdorferi}	8	filtered
TP0434	hypothetical protein	TP0757	polypeptide deformylase (def) {Synechocystis PCC6803}	36	filtered
TP0434	hypothetical protein	TP0773	periplasmic serine protease DO (htrA) {Haemophilus influenzae}	30	filtered
TP0434	hypothetical protein	TP0807	ribosomal protein L32 (rpmF) {Borrelia burgdorferi}	4	filtered
TP0434	hypothetical protein	TP0945	ribulose-phosphate 3-epimerase (cfxE) {Rhodobacter capsulatus}	21	filtered
TP0434	hypothetical protein	TP0946	glucose-inhibited division protein B (gidB) {Escherichia coli}	19	filtered
TP0434	hypothetical protein	TP0974	hypothetical protein	23	filtered
TP0434	hypothetical protein	TP1013	chaperonin (groES) {Bacillus stearothermophilus}	14	filtered
TP0434	hypothetical protein	TP1023	recX protein (recX) {Pseudomonas fluorescens}	13	filtered
TP0435	lipoprotein, 17 kDa (tpp17) {Treponema pallidum}	TP0046	hypothetical protein {Treponema pallidum}	18	filtered
TP0435	lipoprotein, 17 kDa (tpp17) {Treponema pallidum}	TP0050	conserved hypothetical protein {Borrelia burgdorferi}	10	filtered
TP0435	lipoprotein, 17 kDa (tpp17) {Treponema pallidum}	TP0247	N-acetylmuramoyl-L-alanine amidase (amiA) {Escherichia coli}	20	filtered
TP0435	lipoprotein, 17 kDa (tpp17) {Treponema pallidum}	TP0287	conserved hypothetical protein {Borrelia burgdorferi}	27	filtered
TP0435	lipoprotein, 17 kDa (tpp17) {Treponema pallidum}	TP0396	flagellar basal-body rod protein (flgB) {Treponema denticola}	15	filtered
TP0435	lipoprotein, 17 kDa (tpp17) {Treponema pallidum}	TP0467	hypothetical protein	2	filtered
TP0435	lipoprotein, 17 kDa (tpp17) {Treponema pallidum}	TP0629	hypothetical protein	6	filtered
TP0435	lipoprotein, 17 kDa (tpp17) {Treponema pallidum}	TP0726	flagellar protein (flbD) {Treponema pallidum}	7	filtered
TP0435	lipoprotein, 17 kDa (tpp17) {Treponema pallidum}	TP0741	conserved hypothetical protein {Borrelia burgdorferi}	8	filtered
TP0435	lipoprotein, 17 kDa (tpp17) {Treponema pallidum}	TP0757	polypeptide deformylase (def) {Synechocystis PCC6803}	36	filtered
TP0435	lipoprotein, 17 kDa (tpp17) {Treponema pallidum}	TP0832	hypothetical protein	37	filtered
TP0443	conserved hypothetical protein {Borrelia burgdorferi}	TP0029	UDP-N-acetylglucosamine 1-carboxyvinyltransferase (murA) {Borrelia burgdorferi}	1	filtered
TP0443	conserved hypothetical protein {Borrelia burgdorferi}	TP0247	N-acetylmuramoyl-L-alanine amidase (amiA) {Escherichia coli}	20	filtered
TP0443	conserved hypothetical protein {Borrelia burgdorferi}	TP0711	conserved hypothetical protein {Borrelia burgdorferi}	46	filtered
TP0443	conserved hypothetical protein {Borrelia burgdorferi}	TP0773	periplasmic serine protease DO (htrA) {Haemophilus influenzae}	30	filtered
TP0443	conserved hypothetical protein {Borrelia burgdorferi}	TP0945	ribulose-phosphate 3-epimerase (cfxE) {Rhodobacter capsulatus}	21	filtered
TP0443	conserved hypothetical protein {Borrelia burgdorferi}	TP0946	glucose-inhibited division protein B (gidB) {Escherichia coli}	19	filtered
TP0443	conserved hypothetical protein {Borrelia burgdorferi}	TP1005	DNA polymerase III, subunits gamma and tau (dnaH) {Borrelia burgdorferi}	44	filtered
TP0443	conserved hypothetical protein {Borrelia burgdorferi}	TP1023	recX protein (recX) {Pseudomonas fluorescens}	13	filtered
TP0451	hypothetical protein	TP0974	hypothetical protein	23	filtered
TP0452	isoleucyl-tRNA synthetase (ileS) {Borrelia burgdorferi}	TP0171	lipoprotein, 15 kDa (tpp15) {Treponema pallidum}	17	filtered
TP0452	isoleucyl-tRNA synthetase (ileS) {Borrelia burgdorferi}	TP0185	signal peptidase I (sip) {Bacillus subtilis}	1	filtered
TP0455	conserved hypothetical protein {Borrelia burgdorferi}	TP0209	ribosomal protein L36 (rpmJ) {Chlorella vulgaris}	27	filtered
TP0455	conserved hypothetical protein {Borrelia burgdorferi}	TP0397	flagellar basal-body rod protein (flgC) {Treponema denticola}	25	filtered
TP0455	conserved hypothetical protein {Borrelia burgdorferi}	TP0530	V-type ATPase, subunit E, putative {Desulfurococcus sp.}	19	filtered
TP0455	conserved hypothetical protein {Borrelia burgdorferi}	TP0554	phosphoglycolate phosphatase (gph) {Haemophilus influenzae}	33	filtered
TP0455	conserved hypothetical protein {Borrelia burgdorferi}	TP0559	conserved hypothetical protein {Archaeoglobus fulgidus}	26	filtered
TP0455	conserved hypothetical protein {Borrelia burgdorferi}	TP0626	exonuclease, putative {Bacillus subtilis}	12	filtered
TP0457	conserved hypothetical protein {Borrelia burgdorferi}	TP0397	flagellar basal-body rod protein (flgC) {Treponema denticola}	25	filtered
TP0457	conserved hypothetical protein {Borrelia burgdorferi}	TP0586	leucyl-tRNA synthetase (leuS) {Borrelia burgdorferi}	16	filtered
TP0457	conserved hypothetical protein {Borrelia burgdorferi}	TP0773	periplasmic serine protease DO (htrA) {Haemophilus influenzae}	30	filtered
TP0459	conserved hypothetical protein {Borrelia burgdorferi}	TP0067	conserved hypothetical protein {Borrelia burgdorferi}	19	filtered
TP0459	conserved hypothetical protein {Borrelia burgdorferi}	TP0336	comE protein, putative {Synechocystis PCC6803}	1	filtered
TP0459	conserved hypothetical protein {Borrelia burgdorferi}	TP0757	polypeptide deformylase (def) {Synechocystis PCC6803}	36	filtered
TP0459	conserved hypothetical protein {Borrelia burgdorferi}	TP0874	conserved hypothetical protein {Borrelia burgdorferi}	1	filtered
TP0459	conserved hypothetical protein {Borrelia burgdorferi}	TP0982	glpG protein, putative {Escherichia coli}	1	filtered
TP0461	hypothetical protein	TP0247	N-acetylmuramoyl-L-alanine amidase (amiA) {Escherichia coli}	20	filtered
TP0461	hypothetical protein	TP0287	conserved hypothetical protein {Borrelia burgdorferi}	27	filtered
TP0461	hypothetical protein	TP0443	conserved hypothetical protein {Borrelia burgdorferi}	6	filtered
TP0462	hypothetical protein	TP0286	conserved hypothetical protein {Borrelia burgdorferi}	9	filtered
TP0462	hypothetical protein	TP0287	conserved hypothetical protein {Borrelia burgdorferi}	27	filtered
TP0462	hypothetical protein	TP0554	phosphoglycolate phosphatase (gph) {Haemophilus influenzae}	33	filtered
TP0462	hypothetical protein	TP0641	histidyl-tRNA synthetase (hisS) {Borrelia burgdorferi}	9	filtered
TP0462	hypothetical protein	TP0684	methylgalactoside ABC transporter, periplasmic galactose-binding protein (mglB) {Treponema pallidum}	15	filtered
TP0462	hypothetical protein	TP0711	conserved hypothetical protein {Borrelia burgdorferi}	46	filtered
TP0462	hypothetical protein	TP0757	polypeptide deformylase (def) {Synechocystis PCC6803}	36	filtered
TP0464	conserved hypothetical protein {Haemophilus influenzae}	TP0712	ATP-binding protein (ylxH) {Treponema pallidum}	1	filtered
TP0464	conserved hypothetical protein {Haemophilus influenzae}	TP0739	conserved hypothetical protein {Borrelia burgdorferi}	1	filtered
TP0464	conserved hypothetical protein {Haemophilus influenzae}	TP0832	hypothetical protein	37	filtered
TP0466	hypothetical protein	TP0247	N-acetylmuramoyl-L-alanine amidase (amiA) {Escherichia coli}	20	filtered
TP0467	hypothetical protein	TP0287	conserved hypothetical protein {Borrelia burgdorferi}	27	filtered
TP0467	hypothetical protein	TP0965	membrane fusion protein, putative {Haemophilus influenzae}	14	filtered
TP0468	conserved hypothetical protein {Bacillus subtilis}	TP0757	polypeptide deformylase (def) {Synechocystis PCC6803}	36	filtered					CJ0191C-CJ1679 CJ1679-CJ0191C (CJE all) via COG; CJ0191C-CJ1679 CJ1679-CJ0191C (CJE HCF) via COG
TP0469	hypothetical protein	TP0833	hypothetical protein	34	filtered
TP0471	hypothetical protein	TP0421	conserved hypothetical protein {Borrelia burgdorferi}	4	filtered			432	522
TP0472	excinuclease ABC, subunit C (uvrC) {Methanobacterium thermoautotrophicum}	TP0894	conserved hypothetical protein {Synechocystic PCC6803}	13	filtered					HP0879-HP0821 (HPY) via COG
TP0474	conserved hypothetical protein {Borrelia burgdorferi}	TP0462	hypothetical protein	1	filtered
TP0474	conserved hypothetical protein {Borrelia burgdorferi}	TP0481	hypothetical protein	1	filtered
TP0474	conserved hypothetical protein {Borrelia burgdorferi}	TP0489	conserved hypothetical protein {Synechocystis PCC6803}	1	filtered
TP0474	conserved hypothetical protein {Borrelia burgdorferi}	TP0510	GTP-binding membrane protein (lepA) {Borrelia burgdorferi}	1	filtered
TP0474	conserved hypothetical protein {Borrelia burgdorferi}	TP0533	V-type ATPase, subunit I (atpI) {Methanococcus jannaschii}	1	filtered
TP0474	conserved hypothetical protein {Borrelia burgdorferi}	TP0651	conserved hypothetical integral membrane protein {Bacillus subtilis}	1	filtered
TP0474	conserved hypothetical protein {Borrelia burgdorferi}	TP0794	S-adenosylmethionine synthetase (metK) {Escherichia coli}	1	filtered
TP0474	conserved hypothetical protein {Borrelia burgdorferi}	TP0798	methionyl-tRNA synthetase (metG) {Borrelia burgdorferi}	1	filtered
TP0474	conserved hypothetical protein {Borrelia burgdorferi}	TP0864	conserved hypothetical protein {Borrelia burgdorferi}	1	filtered
TP0479	hypothetical protein	TP0067	conserved hypothetical protein {Borrelia burgdorferi}	19	filtered
TP0481	hypothetical protein	TP0968	hypothetical protein	1	filtered
TP0484	hypothetical protein	TP1005	DNA polymerase III, subunits gamma and tau (dnaH) {Borrelia burgdorferi}	44	filtered
TP0485	adenylate cyclase {Anabaena sp.}	TP0917	Mg2+ transport protein (mgtE) {Borrelia burgdorferi}	49	filtered
TP0490	conserved hypothetical protein {Mycobacterium tuberculosis}	TP0371	conserved hypothetical protein {Bacillus subtilis}	1	filtered
TP0490	conserved hypothetical protein {Mycobacterium tuberculosis}	TP0920	hypothetical protein	7	filtered
TP0492	DNA primase (dnaE) {Clostridium acetobutylicum}	TP0024	conserved hypothetical protein {Bacillus subtilis}	16	filtered
TP0492	DNA primase (dnaE) {Clostridium acetobutylicum}	TP0066	hypothetical protein	11	filtered
TP0492	DNA primase (dnaE) {Clostridium acetobutylicum}	TP0088	conserved hypothetical protein {Borrelia burgdorferi}	8	filtered
TP0492	DNA primase (dnaE) {Clostridium acetobutylicum}	TP0092	RNA polymerase sigma factor E (rpoE) {Mycobacterium leprae}	10	filtered
TP0492	DNA primase (dnaE) {Clostridium acetobutylicum}	TP0095	hypothetical protein	15	filtered
TP0492	DNA primase (dnaE) {Clostridium acetobutylicum}	TP0160	prolyl-tRNA synthetase (proS) {Escherichia coli}	15	filtered
TP0492	DNA primase (dnaE) {Clostridium acetobutylicum}	TP0168	phosphoglycerate mutase (pgm) {Treponema pallidum}	1	filtered
TP0492	DNA primase (dnaE) {Clostridium acetobutylicum}	TP0197	ribosomal protein L29 (rpmC) {Bacillus stearothermophilus} _	15	filtered
TP0492	DNA primase (dnaE) {Clostridium acetobutylicum}	TP0305	CTP synthase (pyrG) {Synechocystis PCC6803}	4	filtered
TP0492	DNA primase (dnaE) {Clostridium acetobutylicum}	TP0380	DNA repair helicase, putative {Saccharomyces cerevisiae}	5	filtered
TP0492	DNA primase (dnaE) {Clostridium acetobutylicum}	TP0519	response regulatory protein (atoC) {Borrelia burgdorferi}	30	filtered
TP0492	DNA primase (dnaE) {Clostridium acetobutylicum}	TP0648	conserved hypothetical protein {Borrelia burgdorferi}	3	filtered
TP0492	DNA primase (dnaE) {Clostridium acetobutylicum}	TP0751	hypothetical protein	7	filtered
TP0492	DNA primase (dnaE) {Clostridium acetobutylicum}	TP0797	1-pyrroline-5-carboxylate reductase (proC) {Treponema pallidum}	5	filtered
TP0492	DNA primase (dnaE) {Clostridium acetobutylicum}	TP0832	hypothetical protein	37	filtered
TP0492	DNA primase (dnaE) {Clostridium acetobutylicum}	TP0833	hypothetical protein	34	filtered
TP0492	DNA primase (dnaE) {Clostridium acetobutylicum}	TP0877	conserved hypothetical protein {Borrelia burgdorferi}	4	filtered
TP0492	DNA primase (dnaE) {Clostridium acetobutylicum}	TP0939	pyruvate oxidoreductase {Synechocystis PCC6803}	12	filtered
TP0492	DNA primase (dnaE) {Clostridium acetobutylicum}	TP0942	hypothetical protein	1	filtered
TP0492	DNA primase (dnaE) {Clostridium acetobutylicum}	TP1006	DNA gyrase, subunit B (gyrB) {Treponema pallidum}	1	filtered
TP0496	conserved hypothetical protein {Borrelia burgdorferi}	TP0492	DNA primase (dnaE) {Clostridium acetobutylicum}	1	filtered
TP0496	conserved hypothetical protein {Borrelia burgdorferi}	TP0889	tRNA pseudouridine 55 synthase (truB) {Borrelia burgdorferi}	1	filtered
TP0496	conserved hypothetical protein {Borrelia burgdorferi}	TP0909	ribosomal protein L19 (rplS) {Borrelia burgdorferi}	1	filtered			89	495
TP0496	conserved hypothetical protein {Borrelia burgdorferi}	TP0973	phenylalanyl-tRNA synthetase alpha subunit (pheS) {Borrelia burgdorferi}	1	filtered
TP0496	conserved hypothetical protein {Borrelia burgdorferi}	TP0985	aspartyl-tRNA synthetase (aspS) {Borrelia burgdorferi}	2	filtered
TP0496	conserved hypothetical protein {Borrelia burgdorferi}	TP1008	ribonucleoside-diphosphate reductase, subunit alpha (nrdA) {Helicobacter pylori}	2	filtered
TP0497	rod shape-determining protein (mreB) {Borrelia burgdorferi}	TP0001	chromosomal replication initiator protein (dnaA) {Borrelia burgdorferi}	3	filtered
TP0497	rod shape-determining protein (mreB) {Borrelia burgdorferi}	TP0088	conserved hypothetical protein {Borrelia burgdorferi}	8	filtered
TP0497	rod shape-determining protein (mreB) {Borrelia burgdorferi}	TP0209	ribosomal protein L36 (rpmJ) {Chlorella vulgaris}	27	filtered
TP0497	rod shape-determining protein (mreB) {Borrelia burgdorferi}	TP0260	hypothetical protein	5	filtered
TP0497	rod shape-determining protein (mreB) {Borrelia burgdorferi}	TP0334	conserved hypothetical protein {Bacillus subtilis}	5	filtered			408	409
TP0497	rod shape-determining protein (mreB) {Borrelia burgdorferi}	TP0629	hypothetical protein	6	filtered
TP0497	rod shape-determining protein (mreB) {Borrelia burgdorferi}	TP0807	ribosomal protein L32 (rpmF) {Borrelia burgdorferi}	4	filtered
TP0497	rod shape-determining protein (mreB) {Borrelia burgdorferi}	TP0832	hypothetical protein	37	filtered
TP0498	rod shape-determining protein (mreC) {Borrelia burgdorferi}	TP0397	flagellar basal-body rod protein (flgC) {Treponema denticola}	25	filtered
TP0498	rod shape-determining protein (mreC) {Borrelia burgdorferi}	TP0473	hypothetical protein	1	filtered
TP0498	rod shape-determining protein (mreC) {Borrelia burgdorferi}	TP0884	conserved hypothetical integral membrane protein {Borrelia burgdorferi}	1	filtered
TP0499	rod shape-determining protein (mreD) {Escherichia coli}	TP0561	conserved hypothetical protein {Escherichia coli}	44	filtered
TP0500	penicillin-binding protein (pbp) {Borrelia burgdorferi}	TP0012	hypothetical protein	1	filtered
TP0500	penicillin-binding protein (pbp) {Borrelia burgdorferi}	TP0252	apolipoprotein N-acyltransferase, putative {Haemophilus influenzae}	1	filtered
TP0500	penicillin-binding protein (pbp) {Borrelia burgdorferi}	TP1005	DNA polymerase III, subunits gamma and tau (dnaH) {Borrelia burgdorferi}	44	filtered
TP0501	rod shape-determining protein (rodA) {Borrelia burgdorferi}	TP0113	Lambda CII stability-governing protein (hflK) {Treponema pallidum}	2	filtered
TP0501	rod shape-determining protein (rodA) {Borrelia burgdorferi}	TP0377	conserved hypothetical protein {Streptomyces hygroscopicus}	11	filtered
TP0501	rod shape-determining protein (rodA) {Borrelia burgdorferi}	TP0561	conserved hypothetical protein {Escherichia coli}	44	filtered
TP0501	rod shape-determining protein (rodA) {Borrelia burgdorferi}	TP0708	hypothetical protein	13	filtered
TP0501	rod shape-determining protein (rodA) {Borrelia burgdorferi}	TP0917	Mg2+ transport protein (mgtE) {Borrelia burgdorferi}	49	filtered
TP0501	rod shape-determining protein (rodA) {Borrelia burgdorferi}	TP0998	sodium/proton-dependent alanine transporter {Haemophilus influenzae}	1	filtered
TP0503	hypothetical protein	TP0396	flagellar basal-body rod protein (flgB) {Treponema denticola}	15	filtered
TP0503	hypothetical protein	TP0397	flagellar basal-body rod protein (flgC) {Treponema denticola}	25	filtered
TP0503	hypothetical protein	TP0463	hypothetical protein	8	filtered
TP0503	hypothetical protein	TP0530	V-type ATPase, subunit E, putative {Desulfurococcus sp.}	19	filtered
TP0503	hypothetical protein	TP0554	phosphoglycolate phosphatase (gph) {Haemophilus influenzae}	33	filtered
TP0503	hypothetical protein	TP0559	conserved hypothetical protein {Archaeoglobus fulgidus}	26	filtered
TP0503	hypothetical protein	TP0586	leucyl-tRNA synthetase (leuS) {Borrelia burgdorferi}	16	filtered
TP0503	hypothetical protein	TP0587	hypothetical protein	23	filtered
TP0503	hypothetical protein	TP0618	hypothetical protein	24	filtered
TP0503	hypothetical protein	TP0757	polypeptide deformylase (def) {Synechocystis PCC6803}	36	filtered
TP0503	hypothetical protein	TP0797	1-pyrroline-5-carboxylate reductase (proC) {Treponema pallidum}	5	filtered
TP0503	hypothetical protein	TP0945	ribulose-phosphate 3-epimerase (cfxE) {Rhodobacter capsulatus}	21	filtered
TP0503	hypothetical protein	TP0974	hypothetical protein	23	filtered
TP0504	hypothetical protein	TP0067	conserved hypothetical protein {Borrelia burgdorferi}	19	filtered
TP0505	hexokinase (hxk) {Schizosaccharomyces pombe}	TP0171	lipoprotein, 15 kDa (tpp15) {Treponema pallidum}	17	filtered
TP0506	trigger factor (tig) {Borrelia burgdorferi}	TP0086	conserved hypothetical protein {Borrelia burgdorferi}	1	filtered
TP0506	trigger factor (tig) {Borrelia burgdorferi}	TP0605	translation elongation factor TS (tsf) {Spirulina platensis}	1	filtered
TP0507	ATP-dependent Clp protease proteolytic component (clpP) {Haemophilus influenzae}	TP0362	ribosomal protein L28 (rpmB) {Treponema pallidum}	2	filtered					B0437-B3637 (ECO I SPK) via MBGD; B0437-B3637 (ECO I SPK) via COG; CJ0192C-CJ0712 (CJE all) via COG; CJ0192C-CJ0712 (CJE all) via MBGD
TP0507	ATP-dependent Clp protease proteolytic component (clpP) {Haemophilus influenzae}	TP0377	conserved hypothetical protein {Streptomyces hygroscopicus}	11	filtered
TP0516	virulence factor (mviN) {Haemophilus influenzae}	TP0171	lipoprotein, 15 kDa (tpp15) {Treponema pallidum}	17	filtered
TP0516	virulence factor (mviN) {Haemophilus influenzae}	TP0305	CTP synthase (pyrG) {Synechocystis PCC6803}	4	filtered
TP0517	Holliday junction nuclease (ruvC) {Escherichia coli}	TP0294	phosphoribosyl pyrophosphate synthetase (prs) {Borrelia burgdorferi}	3	filtered
TP0517	Holliday junction nuclease (ruvC) {Escherichia coli}	TP0341	UDP-N-acetylmuramate--alanine ligase (murC) {Borrelia burgdorferi}	12	filtered
TP0517	Holliday junction nuclease (ruvC) {Escherichia coli}	TP0397	flagellar basal-body rod protein (flgC) {Treponema denticola}	25	filtered
TP0517	Holliday junction nuclease (ruvC) {Escherichia coli}	TP0554	phosphoglycolate phosphatase (gph) {Haemophilus influenzae}	33	filtered
TP0517	Holliday junction nuclease (ruvC) {Escherichia coli}	TP0664	flagellar filament outer layer protein (flaA) {Treponema pallidum}	34	filtered
TP0517	Holliday junction nuclease (ruvC) {Escherichia coli}	TP0684	methylgalactoside ABC transporter, periplasmic galactose-binding protein (mglB) {Treponema pallidum}	15	filtered
TP0517	Holliday junction nuclease (ruvC) {Escherichia coli}	TP0704	single-stranded-DNA-specific exonuclease (recJ) {Borrelia burgdorferi}	12	filtered			107	764
TP0517	Holliday junction nuclease (ruvC) {Escherichia coli}	TP0711	conserved hypothetical protein {Borrelia burgdorferi}	46	filtered
TP0517	Holliday junction nuclease (ruvC) {Escherichia coli}	TP0757	polypeptide deformylase (def) {Synechocystis PCC6803}	36	filtered
TP0517	Holliday junction nuclease (ruvC) {Escherichia coli}	TP0773	periplasmic serine protease DO (htrA) {Haemophilus influenzae}	30	filtered
TP0517	Holliday junction nuclease (ruvC) {Escherichia coli}	TP0943	flagellar protein (fliS) {Bacillus subtilis}	15	filtered
TP0519	response regulatory protein (atoC) {Borrelia burgdorferi}	TP0352	hypothetical protein	1	filtered
TP0519	response regulatory protein (atoC) {Borrelia burgdorferi}	TP0519	response regulatory protein (atoC) {Borrelia burgdorferi}	30	filtered		yes			B2554-B2554 B2869-B2869 (ECO I SPK) via MBGD; B2554-B2554 (ECO I SPK) via COG
TP0526	ATP-dependent helicase (hrpA) {Borrelia burgdorferi}	TP0067	conserved hypothetical protein {Borrelia burgdorferi}	19	filtered			312	906
TP0526	ATP-dependent helicase (hrpA) {Borrelia burgdorferi}	TP0192	ribosomal protein L2 (rplB) {Borrelia burgdorferi}	1	filtered			0	671
TP0526	ATP-dependent helicase (hrpA) {Borrelia burgdorferi}	TP0559	conserved hypothetical protein {Archaeoglobus fulgidus}	26	filtered
TP0526	ATP-dependent helicase (hrpA) {Borrelia burgdorferi}	TP0892	N utilization substance protein A (nusA) {Borrelia burgdorferi}	1	filtered					B1413-B3169 (ECO II SAI) via MBGD; B1413-B3169 (ECO II SAI) via COG
TP0526	ATP-dependent helicase (hrpA) {Borrelia burgdorferi}	TP1023	recX protein (recX) {Pseudomonas fluorescens}	13	filtered
TP0527	V-type ATPase, subunit D (atpD) {Methanosarcina mazei}	TP0059	hypothetical protein	21	filtered
TP0527	V-type ATPase, subunit D (atpD) {Methanosarcina mazei}	TP0197	ribosomal protein L29 (rpmC) {Bacillus stearothermophilus} _	15	filtered
TP0527	V-type ATPase, subunit D (atpD) {Methanosarcina mazei}	TP0396	flagellar basal-body rod protein (flgB) {Treponema denticola}	15	filtered
TP0527	V-type ATPase, subunit D (atpD) {Methanosarcina mazei}	TP0965	membrane fusion protein, putative {Haemophilus influenzae}	14	filtered
TP0530	V-type ATPase, subunit E, putative {Desulfurococcus sp.}	TP0530	V-type ATPase, subunit E, putative {Desulfurococcus sp.}	19	filtered		yes
TP0530	V-type ATPase, subunit E, putative {Desulfurococcus sp.}	TP0974	hypothetical protein	23	filtered
TP0533	V-type ATPase, subunit I (atpI) {Methanococcus jannaschii}	TP0377	conserved hypothetical protein {Streptomyces hygroscopicus}	11	filtered
TP0533	V-type ATPase, subunit I (atpI) {Methanococcus jannaschii}	TP0917	Mg2+ transport protein (mgtE) {Borrelia burgdorferi}	49	filtered
TP0537	triosephosphate isomerase (tpi) {Borrelia burgdorferi}	TP0917	Mg2+ transport protein (mgtE) {Borrelia burgdorferi}	49	filtered
TP0539	hypothetical protein	TP0397	flagellar basal-body rod protein (flgC) {Treponema denticola}	25	filtered
TP0539	hypothetical protein	TP0687	DNA recombinase (recG) {Treponema pallidum}	2	filtered
TP0540	anti-sigma F factor antagonist (spoIIAA) {Bacillus subtilis}	TP0704	single-stranded-DNA-specific exonuclease (recJ) {Borrelia burgdorferi}	12	filtered
TP0541	GTP-binding protein (era) {Borrelia burgdorferi}	TP0658	transmembrane protein, putative {Bacillus subtilis}	5	filtered
TP0541	GTP-binding protein (era) {Borrelia burgdorferi}	TP0704	single-stranded-DNA-specific exonuclease (recJ) {Borrelia burgdorferi}	12	filtered
TP0547	penicillin tolerance protein (lytB) {Helicobacter pylori}	TP0287	conserved hypothetical protein {Borrelia burgdorferi}	27	filtered
TP0547	penicillin tolerance protein (lytB) {Helicobacter pylori}	TP0445	4-methyl-5(b-hydroxyethyl)-thiazole monophosphate biosynthesis enzyme (thiJ) {Borrelia burgdorferi}	30	filtered
TP0547	penicillin tolerance protein (lytB) {Helicobacter pylori}	TP0586	leucyl-tRNA synthetase (leuS) {Borrelia burgdorferi}	16	filtered
TP0552	hypothetical protein	TP0397	flagellar basal-body rod protein (flgC) {Treponema denticola}	25	filtered
TP0552	hypothetical protein	TP0559	conserved hypothetical protein {Archaeoglobus fulgidus}	26	filtered
TP0552	hypothetical protein	TP0626	exonuclease, putative {Bacillus subtilis}	12	filtered
TP0552	hypothetical protein	TP0945	ribulose-phosphate 3-epimerase (cfxE) {Rhodobacter capsulatus}	21	filtered
TP0552	hypothetical protein	TP1005	DNA polymerase III, subunits gamma and tau (dnaH) {Borrelia burgdorferi}	44	filtered
TP0555	glutamate/ aspartate transporter, putative {Mus musculus}	TP0561	conserved hypothetical protein {Escherichia coli}	44	filtered
TP0557	conserved hypothetical protein {Spirochaeta aurantia}	TP0655	spermidine/putrescine ABC transporter, periplasmic binding protein (potD) {Escherichia coli}	1	filtered
TP0558	conserved hypothetical integral membrane protein {Haemophilus influenzae}	TP0234	ribosomal protein L33 (rpmG) {Thermus aquaticus}	1	filtered
TP0558	conserved hypothetical integral membrane protein {Haemophilus influenzae}	TP0274	deoxycytidylate deaminase, putative {Archaeoglobus fulgidus}	1	filtered
TP0558	conserved hypothetical integral membrane protein {Haemophilus influenzae}	TP0561	conserved hypothetical protein {Escherichia coli}	44	filtered
TP0558	conserved hypothetical integral membrane protein {Haemophilus influenzae}	TP0917	Mg2+ transport protein (mgtE) {Borrelia burgdorferi}	49	filtered
TP0559	conserved hypothetical protein {Archaeoglobus fulgidus}	TP0559	conserved hypothetical protein {Archaeoglobus fulgidus}	26	filtered		yes
TP0561	conserved hypothetical protein {Escherichia coli}	TP0561	conserved hypothetical protein {Escherichia coli}	44	filtered		yes
TP0561	conserved hypothetical protein {Escherichia coli}	TP0917	Mg2+ transport protein (mgtE) {Borrelia burgdorferi}	49	filtered
TP0561	conserved hypothetical protein {Escherichia coli}	TP0920	hypothetical protein	7	filtered
TP0561	conserved hypothetical protein {Escherichia coli}	TP0985	aspartyl-tRNA synthetase (aspS) {Borrelia burgdorferi}	2	filtered	yes
TP0563	hypothetical protein	TP0014	hypothetical protein	2	filtered
TP0563	hypothetical protein	TP0024	conserved hypothetical protein {Bacillus subtilis}	16	filtered
TP0563	hypothetical protein	TP0341	UDP-N-acetylmuramate--alanine ligase (murC) {Borrelia burgdorferi}	12	filtered
TP0563	hypothetical protein	TP0586	leucyl-tRNA synthetase (leuS) {Borrelia burgdorferi}	16	filtered
TP0563	hypothetical protein	TP0664	flagellar filament outer layer protein (flaA) {Treponema pallidum}	34	filtered
TP0563	hypothetical protein	TP0711	conserved hypothetical protein {Borrelia burgdorferi}	46	filtered
TP0563	hypothetical protein	TP0757	polypeptide deformylase (def) {Synechocystis PCC6803}	36	filtered
TP0563	hypothetical protein	TP0943	flagellar protein (fliS) {Bacillus subtilis}	15	filtered
TP0563	hypothetical protein	TP0946	glucose-inhibited division protein B (gidB) {Escherichia coli}	19	filtered
TP0563	hypothetical protein	TP0974	hypothetical protein	23	filtered
TP0563	hypothetical protein	TP0981	sensory transduction histidine kinase, putative {Synechocystis PCC6803}	5	filtered	yes
TP0563	hypothetical protein	TP1005	DNA polymerase III, subunits gamma and tau (dnaH) {Borrelia burgdorferi}	44	filtered
TP0563	hypothetical protein	TP1023	recX protein (recX) {Pseudomonas fluorescens}	13	filtered	yes
TP0564	hypothetical protein	TP0561	conserved hypothetical protein {Escherichia coli}	44	filtered
TP0564	hypothetical protein	TP0675	hypothetical protein	2	filtered
TP0564	hypothetical protein	TP0917	Mg2+ transport protein (mgtE) {Borrelia burgdorferi}	49	filtered
TP0567	conserved hypothetical protein {Borrelia burgdorferi}	TP0421	conserved hypothetical protein {Borrelia burgdorferi}	4	filtered
TP0567	conserved hypothetical protein {Borrelia burgdorferi}	TP0675	hypothetical protein	2	filtered
TP0567	conserved hypothetical protein {Borrelia burgdorferi}	TP0708	hypothetical protein	13	filtered
TP0567	conserved hypothetical protein {Borrelia burgdorferi}	TP0832	hypothetical protein	37	filtered
TP0567	conserved hypothetical protein {Borrelia burgdorferi}	TP0917	Mg2+ transport protein (mgtE) {Borrelia burgdorferi}	49	filtered
TP0571	Tp70 protein {Treponema pallidum}	TP0059	hypothetical protein	21	filtered
TP0571	Tp70 protein {Treponema pallidum}	TP0711	conserved hypothetical protein {Borrelia burgdorferi}	46	filtered
TP0578	cell division protein (ftsY) {Bacillus subtilis}	TP0046	hypothetical protein {Treponema pallidum}	18	filtered
TP0578	cell division protein (ftsY) {Bacillus subtilis}	TP0066	hypothetical protein	11	filtered
TP0578	cell division protein (ftsY) {Bacillus subtilis}	TP0160	prolyl-tRNA synthetase (proS) {Escherichia coli}	15	filtered
TP0578	cell division protein (ftsY) {Bacillus subtilis}	TP0380	DNA repair helicase, putative {Saccharomyces cerevisiae}	5	filtered			0	618
TP0578	cell division protein (ftsY) {Bacillus subtilis}	TP0832	hypothetical protein	37	filtered
TP0579	hypothetical protein	TP0711	conserved hypothetical protein {Borrelia burgdorferi}	46	filtered
TP0580	conserved hypothetical integral membrane protein {Borrelia burgdorferi}	TP0099	uridylate kinase (smbA) {Borrelia burgdorferi}	3	filtered
TP0582	conserved hypothetical integral membrane protein {Borrelia burgdorferi}	TP0160	prolyl-tRNA synthetase (proS) {Escherichia coli}	15	filtered
TP0582	conserved hypothetical integral membrane protein {Borrelia burgdorferi}	TP0342	cytidylate kinase (cmk) {Borrelia burgdorferi}	1	filtered
TP0582	conserved hypothetical integral membrane protein {Borrelia burgdorferi}	TP0368	hypothetical protein	1	filtered
TP0582	conserved hypothetical integral membrane protein {Borrelia burgdorferi}	TP0397	flagellar basal-body rod protein (flgC) {Treponema denticola}	25	filtered
TP0582	conserved hypothetical integral membrane protein {Borrelia burgdorferi}	TP0685	methylgalactoside ABC transporter, ATP binding protein (mglA) {Treponema pallidum}	1	filtered
TP0582	conserved hypothetical integral membrane protein {Borrelia burgdorferi}	TP0698	hypothetical protein	1	filtered
TP0582	conserved hypothetical integral membrane protein {Borrelia burgdorferi}	TP0765	cell division protein (ftsH) {Helicobacter pylori}	2	filtered
TP0582	conserved hypothetical integral membrane protein {Borrelia burgdorferi}	TP0965	membrane fusion protein, putative {Haemophilus influenzae}	14	filtered
TP0582	conserved hypothetical integral membrane protein {Borrelia burgdorferi}	TP1005	DNA polymerase III, subunits gamma and tau (dnaH) {Borrelia burgdorferi}	44	filtered
TP0583	hypothetical protein	TP0396	flagellar basal-body rod protein (flgB) {Treponema denticola}	15	filtered
TP0583	hypothetical protein	TP0397	flagellar basal-body rod protein (flgC) {Treponema denticola}	25	filtered
TP0583	hypothetical protein	TP0445	4-methyl-5(b-hydroxyethyl)-thiazole monophosphate biosynthesis enzyme (thiJ) {Borrelia burgdorferi}	30	filtered
TP0583	hypothetical protein	TP0587	hypothetical protein	23	filtered
TP0583	hypothetical protein	TP0664	flagellar filament outer layer protein (flaA) {Treponema pallidum}	34	filtered
TP0583	hypothetical protein	TP0741	conserved hypothetical protein {Borrelia burgdorferi}	8	filtered
TP0583	hypothetical protein	TP0757	polypeptide deformylase (def) {Synechocystis PCC6803}	36	filtered
TP0583	hypothetical protein	TP0773	periplasmic serine protease DO (htrA) {Haemophilus influenzae}	30	filtered
TP0586	leucyl-tRNA synthetase (leuS) {Borrelia burgdorferi}	TP0397	flagellar basal-body rod protein (flgC) {Treponema denticola}	25	filtered
TP0587	hypothetical protein	TP0587	hypothetical protein	23	filtered		yes
TP0587	hypothetical protein	TP0711	conserved hypothetical protein {Borrelia burgdorferi}	46	filtered
TP0588	conserved hypothetical protein {Borrelia burgdorferi}	TP0120	amino acid ABC transporter, ATP-binding protein (abc) {Helicobacter pylori}	1	filtered
TP0588	conserved hypothetical protein {Borrelia burgdorferi}	TP0134	hypothetical protein	1	filtered
TP0588	conserved hypothetical protein {Borrelia burgdorferi}	TP0148	hypothetical protein	1	filtered
TP0588	conserved hypothetical protein {Borrelia burgdorferi}	TP0160	prolyl-tRNA synthetase (proS) {Escherichia coli}	15	filtered
TP0588	conserved hypothetical protein {Borrelia burgdorferi}	TP0483	hypothetical protein	1	filtered
TP0588	conserved hypothetical protein {Borrelia burgdorferi}	TP0676	hypothetical protein	2	filtered
TP0588	conserved hypothetical protein {Borrelia burgdorferi}	TP0678	hypothetical protein	1	filtered
TP0588	conserved hypothetical protein {Borrelia burgdorferi}	TP0948	spoIIIJ-associated protein (jag) {Borrelia burgdorferi}	1	filtered
TP0589	phosphocarrier protein HPr (ptsH) {Bacillus subtilis} _	TP0576	peptide chain release factor 2 (prfB) {Borrelia burgdorferi}	1	filtered
TP0591	HPr kinase (ptsK) {Bacillus subtilis}	TP0257	glycerophosphodiester phosphodiesterase (glpQ) {Treponema pallidum}	3	filtered
TP0591	HPr kinase (ptsK) {Bacillus subtilis}	TP0286	conserved hypothetical protein {Borrelia burgdorferi}	9	filtered
TP0591	HPr kinase (ptsK) {Bacillus subtilis}	TP0939	pyruvate oxidoreductase {Synechocystis PCC6803}	12	filtered
TP0592	hypothetical protein	TP0583	hypothetical protein	1	filtered
TP0593	hypothetical protein	TP1005	DNA polymerase III, subunits gamma and tau (dnaH) {Borrelia burgdorferi}	44	filtered
TP0597	hypothetical protein	TP0445	4-methyl-5(b-hydroxyethyl)-thiazole monophosphate biosynthesis enzyme (thiJ) {Borrelia burgdorferi}	30	filtered
TP0597	hypothetical protein	TP0757	polypeptide deformylase (def) {Synechocystis PCC6803}	36	filtered
TP0597	hypothetical protein	TP0974	hypothetical protein	23	filtered
TP0598	hypothetical protein	TP0586	leucyl-tRNA synthetase (leuS) {Borrelia burgdorferi}	16	filtered
TP0600	zinc protease, putative {Haemophilus influenzae}	TP0561	conserved hypothetical protein {Escherichia coli}	44	filtered
TP0603	conserved hypothetical protein {Borrelia burgdorferi}	TP0111	RNA polymerase sigma-54 factor (rpoN) {Alcaligenes eutrophus}	1	filtered
TP0603	conserved hypothetical protein {Borrelia burgdorferi}	TP0284	hypothetical protein	1	filtered
TP0603	conserved hypothetical protein {Borrelia burgdorferi}	TP0424	V-type ATPase, subunit E, putative (atpE) {Thermus thermophilus}	1	filtered
TP0604	ribosome recycling factor {Bacillus subtilis}	TP0214	hypothetical protein	2	filtered
TP0604	ribosome recycling factor {Bacillus subtilis}	TP0771	conserved hypothetical integral membrane protein {Bacillus subtilis} _	1	filtered
TP0610	tpr protein H (tprH) {Treponema pallidum}	TP0209	ribosomal protein L36 (rpmJ) {Chlorella vulgaris}	27	filtered
TP0612	conserved hypothetical protein {Bacillus subtilis}	TP0209	ribosomal protein L36 (rpmJ) {Chlorella vulgaris}	27	filtered
TP0622	hypothetical protein	TP0080	quinoline 2-oxidoreductase {Pseudomonas putida}	13	filtered
TP0622	hypothetical protein	TP0519	response regulatory protein (atoC) {Borrelia burgdorferi}	30	filtered
TP0622	hypothetical protein	TP0641	histidyl-tRNA synthetase (hisS) {Borrelia burgdorferi}	9	filtered					B2514-B3530 (ECO II SAI) via COG; B2514-B3530 (ECO II SPK) via COG
TP0622	hypothetical protein	TP0660	flagellar hook-associated protein 1 (flgK) {Borrelia burgdorferi}	4	filtered
TP0622	hypothetical protein	TP0684	methylgalactoside ABC transporter, periplasmic galactose-binding protein (mglB) {Treponema pallidum}	15	filtered					B2150-B2851 (ECO I SAI) via COG
TP0622	hypothetical protein	TP0704	single-stranded-DNA-specific exonuclease (recJ) {Borrelia burgdorferi}	12	filtered
TP0622	hypothetical protein	TP0711	conserved hypothetical protein {Borrelia burgdorferi}	46	filtered
TP0622	hypothetical protein	TP0751	hypothetical protein	7	filtered
TP0627	exonuclease (sbcC) {Escherichia coli}	TP0561	conserved hypothetical protein {Escherichia coli}	44	filtered
TP0628	conserved hypothetical protein {Borrelia burgdorferi}	TP0176	hypothetical protein	1	filtered
TP0628	conserved hypothetical protein {Borrelia burgdorferi}	TP0314	hypothetical protein	2	filtered
TP0628	conserved hypothetical protein {Borrelia burgdorferi}	TP0413	phosphoglucomutase {Borrelia burgdorferi}	2	filtered
TP0628	conserved hypothetical protein {Borrelia burgdorferi}	TP0515	conserved hypothetical protein {Borrelia burgdorferi}	1	filtered
TP0628	conserved hypothetical protein {Borrelia burgdorferi}	TP0677	hypothetical protein	2	filtered
TP0628	conserved hypothetical protein {Borrelia burgdorferi}	TP0735	glutamate synthase (gltA) {Pyrococcus sp.}	2	filtered
TP0628	conserved hypothetical protein {Borrelia burgdorferi}	TP0894	conserved hypothetical protein {Synechocystic PCC6803}	13	filtered
TP0628	conserved hypothetical protein {Borrelia burgdorferi}	TP0987	hypothetical protein	2	filtered
TP0628	conserved hypothetical protein {Borrelia burgdorferi}	TP1039	adenine phosphoribosyltransferase (apt) {Haemophilus influenzae}	1	filtered
TP0630	chemotaxis protein methyltransferase (cheR) {Borrelia burgdorferi}	TP0026	flagellar motor switch protein (fliG) {Treponema denticola}	8	filtered			652	652
TP0630	chemotaxis protein methyltransferase (cheR) {Borrelia burgdorferi}	TP0046	hypothetical protein {Treponema pallidum}	18	filtered
TP0630	chemotaxis protein methyltransferase (cheR) {Borrelia burgdorferi}	TP0064	hypothetical, protein	8	filtered
TP0630	chemotaxis protein methyltransferase (cheR) {Borrelia burgdorferi}	TP0088	conserved hypothetical protein {Borrelia burgdorferi}	8	filtered
TP0630	chemotaxis protein methyltransferase (cheR) {Borrelia burgdorferi}	TP0092	RNA polymerase sigma factor E (rpoE) {Mycobacterium leprae}	10	filtered
TP0630	chemotaxis protein methyltransferase (cheR) {Borrelia burgdorferi}	TP0121	conserved hypothetical protein {Haemophilus influenzae}	7	filtered
TP0630	chemotaxis protein methyltransferase (cheR) {Borrelia burgdorferi}	TP0160	prolyl-tRNA synthetase (proS) {Escherichia coli}	15	filtered
TP0630	chemotaxis protein methyltransferase (cheR) {Borrelia burgdorferi}	TP0162	Holliday junction DNA helicase (ruvB) {Haemophilus influenzae}	3	filtered
TP0630	chemotaxis protein methyltransferase (cheR) {Borrelia burgdorferi}	TP0209	ribosomal protein L36 (rpmJ) {Chlorella vulgaris}	27	filtered
TP0630	chemotaxis protein methyltransferase (cheR) {Borrelia burgdorferi}	TP0305	CTP synthase (pyrG) {Synechocystis PCC6803}	4	filtered
TP0630	chemotaxis protein methyltransferase (cheR) {Borrelia burgdorferi}	TP0330	cell division protein (ftsH) {Mycoplasma genitalium}	2	filtered
TP0630	chemotaxis protein methyltransferase (cheR) {Borrelia burgdorferi}	TP0396	flagellar basal-body rod protein (flgB) {Treponema denticola}	15	filtered			713	713
TP0630	chemotaxis protein methyltransferase (cheR) {Borrelia burgdorferi}	TP0586	leucyl-tRNA synthetase (leuS) {Borrelia burgdorferi}	16	filtered
TP0630	chemotaxis protein methyltransferase (cheR) {Borrelia burgdorferi}	TP0832	hypothetical protein	37	filtered
TP0630	chemotaxis protein methyltransferase (cheR) {Borrelia burgdorferi}	TP0851	hypothetical protein	1	filtered
TP0630	chemotaxis protein methyltransferase (cheR) {Borrelia burgdorferi}	TP0877	conserved hypothetical protein {Borrelia burgdorferi}	4	filtered			294	404
TP0630	chemotaxis protein methyltransferase (cheR) {Borrelia burgdorferi}	TP1005	DNA polymerase III, subunits gamma and tau (dnaH) {Borrelia burgdorferi}	44	filtered
TP0631	protein-glutamate methylesterase (cheB) {Salmonella choleraesuis}	TP0832	hypothetical protein	37	filtered
TP0634	DNA ligase (lig) {Thermus aquaticus}	TP0080	quinoline 2-oxidoreductase {Pseudomonas putida}	13	filtered
TP0634	DNA ligase (lig) {Thermus aquaticus}	TP0341	UDP-N-acetylmuramate--alanine ligase (murC) {Borrelia burgdorferi}	12	filtered
TP0634	DNA ligase (lig) {Thermus aquaticus}	TP0461	hypothetical protein	3	filtered
TP0634	DNA ligase (lig) {Thermus aquaticus}	TP0514	excinuclease ABC, subunit A (uvrA) {Bacillus subtilis}	7	filtered
TP0634	DNA ligase (lig) {Thermus aquaticus}	TP0519	response regulatory protein (atoC) {Borrelia burgdorferi}	30	filtered
TP0634	DNA ligase (lig) {Thermus aquaticus}	TP0530	V-type ATPase, subunit E, putative {Desulfurococcus sp.}	19	filtered
TP0634	DNA ligase (lig) {Thermus aquaticus}	TP0618	hypothetical protein	24	filtered
TP0634	DNA ligase (lig) {Thermus aquaticus}	TP0684	methylgalactoside ABC transporter, periplasmic galactose-binding protein (mglB) {Treponema pallidum}	15	filtered
TP0634	DNA ligase (lig) {Thermus aquaticus}	TP0711	conserved hypothetical protein {Borrelia burgdorferi}	46	filtered
TP0634	DNA ligase (lig) {Thermus aquaticus}	TP0757	polypeptide deformylase (def) {Synechocystis PCC6803}	36	filtered
TP0634	DNA ligase (lig) {Thermus aquaticus}	TP0939	pyruvate oxidoreductase {Synechocystis PCC6803}	12	filtered
TP0636	conserved hypothetical protein {Bacillus subtilis}	TP0773	periplasmic serine protease DO (htrA) {Haemophilus influenzae}	30	filtered
TP0637	tRNA delta(2)-isopentenylpyrophosphate transferase (miaA) {Bacillus subtilis}	TP0397	flagellar basal-body rod protein (flgC) {Treponema denticola}	25	filtered
TP0640	methyl-accepting chemotaxis protein (mcp2) {Treponema pallidum}	TP0064	hypothetical, protein	8	filtered
TP0640	methyl-accepting chemotaxis protein (mcp2) {Treponema pallidum}	TP0088	conserved hypothetical protein {Borrelia burgdorferi}	8	filtered
TP0640	methyl-accepting chemotaxis protein (mcp2) {Treponema pallidum}	TP0397	flagellar basal-body rod protein (flgC) {Treponema denticola}	25	filtered
TP0640	methyl-accepting chemotaxis protein (mcp2) {Treponema pallidum}	TP0832	hypothetical protein	37	filtered
TP0641	histidyl-tRNA synthetase (hisS) {Borrelia burgdorferi}	TP0554	phosphoglycolate phosphatase (gph) {Haemophilus influenzae}	33	filtered
TP0641	histidyl-tRNA synthetase (hisS) {Borrelia burgdorferi}	TP0641	histidyl-tRNA synthetase (hisS) {Borrelia burgdorferi}	9	filtered		yes			CJ0765C-CJ0765C (CJE all) via COG; CJ0765C-CJ0765C (CJE all) via MBGD; B2514-B2514 (ECO I SPK) via MBGD; B2514-B2514 (ECO I SPK) via COG; CJ0765C-CJ0765C (CJE HCF) via COG; CJ0765C-CJ0765C (CJE HCF) via MBGD
TP0641	histidyl-tRNA synthetase (hisS) {Borrelia burgdorferi}	TP0704	single-stranded-DNA-specific exonuclease (recJ) {Borrelia burgdorferi}	12	filtered
TP0643	DNA polymerase III, subunit epsilon (dnaQ) {Escherichia coli}	TP0397	flagellar basal-body rod protein (flgC) {Treponema denticola}	25	filtered
TP0644	lysyl-tRNA synthetase {Borrelia burgdorferi}	TP0664	flagellar filament outer layer protein (flaA) {Treponema pallidum}	34	filtered
TP0648	conserved hypothetical protein {Borrelia burgdorferi}	TP0024	conserved hypothetical protein {Bacillus subtilis}	16	filtered
TP0648	conserved hypothetical protein {Borrelia burgdorferi}	TP0095	hypothetical protein	15	filtered
TP0648	conserved hypothetical protein {Borrelia burgdorferi}	TP0197	ribosomal protein L29 (rpmC) {Bacillus stearothermophilus} _	15	filtered
TP0648	conserved hypothetical protein {Borrelia burgdorferi}	TP0209	ribosomal protein L36 (rpmJ) {Chlorella vulgaris}	27	filtered
TP0648	conserved hypothetical protein {Borrelia burgdorferi}	TP0341	UDP-N-acetylmuramate--alanine ligase (murC) {Borrelia burgdorferi}	12	filtered
TP0648	conserved hypothetical protein {Borrelia burgdorferi}	TP0354	thymidylate kinase (tmk) {Methanococcus jannaschii}	8	filtered			86	408
TP0648	conserved hypothetical protein {Borrelia burgdorferi}	TP0443	conserved hypothetical protein {Borrelia burgdorferi}	6	filtered
TP0648	conserved hypothetical protein {Borrelia burgdorferi}	TP0445	4-methyl-5(b-hydroxyethyl)-thiazole monophosphate biosynthesis enzyme (thiJ) {Borrelia burgdorferi}	30	filtered
TP0648	conserved hypothetical protein {Borrelia burgdorferi}	TP0461	hypothetical protein	3	filtered			607	609
TP0648	conserved hypothetical protein {Borrelia burgdorferi}	TP0513	K+ transport protein (trkA) {Escherichia coli}	4	filtered
TP0648	conserved hypothetical protein {Borrelia burgdorferi}	TP0514	excinuclease ABC, subunit A (uvrA) {Bacillus subtilis}	7	filtered
TP0648	conserved hypothetical protein {Borrelia burgdorferi}	TP0554	phosphoglycolate phosphatase (gph) {Haemophilus influenzae}	33	filtered
TP0648	conserved hypothetical protein {Borrelia burgdorferi}	TP0582	conserved hypothetical integral membrane protein {Borrelia burgdorferi}	1	filtered
TP0648	conserved hypothetical protein {Borrelia burgdorferi}	TP0586	leucyl-tRNA synthetase (leuS) {Borrelia burgdorferi}	16	filtered
TP0648	conserved hypothetical protein {Borrelia burgdorferi}	TP0894	conserved hypothetical protein {Synechocystic PCC6803}	13	filtered					HP0879-HP0275 HP0879-HP1274 (HPY) via COG
TP0648	conserved hypothetical protein {Borrelia burgdorferi}	TP0895	hypothetical protein	3	filtered
TP0648	conserved hypothetical protein {Borrelia burgdorferi}	TP0917	Mg2+ transport protein (mgtE) {Borrelia burgdorferi}	49	filtered
TP0648	conserved hypothetical protein {Borrelia burgdorferi}	TP0939	pyruvate oxidoreductase {Synechocystis PCC6803}	12	filtered
TP0648	conserved hypothetical protein {Borrelia burgdorferi}	TP0943	flagellar protein (fliS) {Bacillus subtilis}	15	filtered					HP0753-HP1274 (HPY) via COG
TP0648	conserved hypothetical protein {Borrelia burgdorferi}	TP0945	ribulose-phosphate 3-epimerase (cfxE) {Rhodobacter capsulatus}	21	filtered
TP0648	conserved hypothetical protein {Borrelia burgdorferi}	TP0965	membrane fusion protein, putative {Haemophilus influenzae}	14	filtered			531	531	CJ0606-CJ0390 (CJE all) via COG; CJ0606-CJ0390 (CJE HCF) via COG
TP0648	conserved hypothetical protein {Borrelia burgdorferi}	TP0974	hypothetical protein	23	filtered
TP0648	conserved hypothetical protein {Borrelia burgdorferi}	TP0981	sensory transduction histidine kinase, putative {Synechocystis PCC6803}	5	filtered			692	722
TP0648	conserved hypothetical protein {Borrelia burgdorferi}	TP0997	protease IV (sppA) {Escherichia coli}	8	filtered
TP0648	conserved hypothetical protein {Borrelia burgdorferi}	TP1005	DNA polymerase III, subunits gamma and tau (dnaH) {Borrelia burgdorferi}	44	filtered			89	745
TP0650	conserved hypothetical protein {Borrelia burgdorferi}	TP0681	alanine racemase (alr) {Treponema pallidum}	1	filtered
TP0650	conserved hypothetical protein {Borrelia burgdorferi}	TP0757	polypeptide deformylase (def) {Synechocystis PCC6803}	36	filtered
TP0650	conserved hypothetical protein {Borrelia burgdorferi}	TP0807	ribosomal protein L32 (rpmF) {Borrelia burgdorferi}	4	filtered
TP0651	conserved hypothetical integral membrane protein {Bacillus subtilis}	TP0156	conserved hypothetical protein {Haemophilus influenzae}	1	filtered
TP0651	conserved hypothetical integral membrane protein {Bacillus subtilis}	TP0397	flagellar basal-body rod protein (flgC) {Treponema denticola}	25	filtered
TP0651	conserved hypothetical integral membrane protein {Bacillus subtilis}	TP0586	leucyl-tRNA synthetase (leuS) {Borrelia burgdorferi}	16	filtered
TP0651	conserved hypothetical integral membrane protein {Bacillus subtilis}	TP0894	conserved hypothetical protein {Synechocystic PCC6803}	13	filtered
TP0651	conserved hypothetical integral membrane protein {Bacillus subtilis}	TP1005	DNA polymerase III, subunits gamma and tau (dnaH) {Borrelia burgdorferi}	44	filtered
TP0653	spermidine/putrescine ABC transporter, permease protein (potB) {Archaeoglobus fulgidus}	TP0561	conserved hypothetical protein {Escherichia coli}	44	filtered
TP0654	spermidine/putrescine ABC transporter, permease protein (potC) {Haemophilus influenzae}	TP0397	flagellar basal-body rod protein (flgC) {Treponema denticola}	25	filtered
TP0655	spermidine/putrescine ABC transporter, periplasmic binding protein (potD) {Escherichia coli}	TP0397	flagellar basal-body rod protein (flgC) {Treponema denticola}	25	filtered
TP0655	spermidine/putrescine ABC transporter, periplasmic binding protein (potD) {Escherichia coli}	TP0445	4-methyl-5(b-hydroxyethyl)-thiazole monophosphate biosynthesis enzyme (thiJ) {Borrelia burgdorferi}	30	filtered
TP0655	spermidine/putrescine ABC transporter, periplasmic binding protein (potD) {Escherichia coli}	TP0741	conserved hypothetical protein {Borrelia burgdorferi}	8	filtered
TP0656	hypothetical protein	TP0059	hypothetical protein	21	filtered
TP0656	hypothetical protein	TP0067	conserved hypothetical protein {Borrelia burgdorferi}	19	filtered
TP0656	hypothetical protein	TP0080	quinoline 2-oxidoreductase {Pseudomonas putida}	13	filtered
TP0656	hypothetical protein	TP0180	hypothetical protein	1	filtered
TP0656	hypothetical protein	TP0197	ribosomal protein L29 (rpmC) {Bacillus stearothermophilus} _	15	filtered
TP0656	hypothetical protein	TP0247	N-acetylmuramoyl-L-alanine amidase (amiA) {Escherichia coli}	20	filtered
TP0656	hypothetical protein	TP0286	conserved hypothetical protein {Borrelia burgdorferi}	9	filtered
TP0656	hypothetical protein	TP0287	conserved hypothetical protein {Borrelia burgdorferi}	27	filtered
TP0656	hypothetical protein	TP0443	conserved hypothetical protein {Borrelia burgdorferi}	6	filtered
TP0656	hypothetical protein	TP0445	4-methyl-5(b-hydroxyethyl)-thiazole monophosphate biosynthesis enzyme (thiJ) {Borrelia burgdorferi}	30	filtered
TP0656	hypothetical protein	TP0519	response regulatory protein (atoC) {Borrelia burgdorferi}	30	filtered
TP0656	hypothetical protein	TP0554	phosphoglycolate phosphatase (gph) {Haemophilus influenzae}	33	filtered
TP0656	hypothetical protein	TP0587	hypothetical protein	23	filtered
TP0656	hypothetical protein	TP0618	hypothetical protein	24	filtered
TP0656	hypothetical protein	TP0641	histidyl-tRNA synthetase (hisS) {Borrelia burgdorferi}	9	filtered
TP0656	hypothetical protein	TP0664	flagellar filament outer layer protein (flaA) {Treponema pallidum}	34	filtered
TP0656	hypothetical protein	TP0741	conserved hypothetical protein {Borrelia burgdorferi}	8	filtered
TP0656	hypothetical protein	TP0757	polypeptide deformylase (def) {Synechocystis PCC6803}	36	filtered
TP0656	hypothetical protein	TP0773	periplasmic serine protease DO (htrA) {Haemophilus influenzae}	30	filtered
TP0656	hypothetical protein	TP0894	conserved hypothetical protein {Synechocystic PCC6803}	13	filtered
TP0656	hypothetical protein	TP0945	ribulose-phosphate 3-epimerase (cfxE) {Rhodobacter capsulatus}	21	filtered
TP0656	hypothetical protein	TP0946	glucose-inhibited division protein B (gidB) {Escherichia coli}	19	filtered
TP0656	hypothetical protein	TP0995	cyclic nucleotide binding protein {Synechocystis PCC6803}	5	filtered
TP0657	carbon storage regulator (csrA) {Bacillus subtilis}	TP0226	hypothetical protein	1	filtered
TP0658	transmembrane protein, putative {Bacillus subtilis}	TP0620	tpr protein I (tprI) {Treponema pallidum}	1	filtered
TP0658	transmembrane protein, putative {Bacillus subtilis}	TP0736	hydrogenase, gamma chain (hydG) {Methanococcus jannaschii}	1	filtered
TP0658	transmembrane protein, putative {Bacillus subtilis}	TP0831	arginyl-tRNA synthetase (argS) {Borrelia burgdorferi}}	1	filtered
TP0658	transmembrane protein, putative {Bacillus subtilis}	TP0939	pyruvate oxidoreductase {Synechocystis PCC6803}	12	filtered
TP0658	transmembrane protein, putative {Bacillus subtilis}	TP0941	hypothetical protein	1	filtered
TP0659	flagellar hook-associated protein 3 (flgL) {Borrelia burgdorferi}	TP0002	DNA polymerase III, subunit beta (dnaN) {Pseudomonas putida}	4	filtered
TP0659	flagellar hook-associated protein 3 (flgL) {Borrelia burgdorferi}	TP0160	prolyl-tRNA synthetase (proS) {Escherichia coli}	15	filtered					B0194-B1923 (ECO II SAI) via COG; B1923-B0194 (ECO II SPK) via COG
TP0659	flagellar hook-associated protein 3 (flgL) {Borrelia burgdorferi}	TP0726	flagellar protein (flbD) {Treponema pallidum}	7	filtered
TP0659	flagellar hook-associated protein 3 (flgL) {Borrelia burgdorferi}	TP0832	hypothetical protein	37	filtered
TP0660	flagellar hook-associated protein 1 (flgK) {Borrelia burgdorferi}	TP0024	conserved hypothetical protein {Bacillus subtilis}	16	filtered
TP0660	flagellar hook-associated protein 1 (flgK) {Borrelia burgdorferi}	TP0067	conserved hypothetical protein {Borrelia burgdorferi}	19	filtered
TP0660	flagellar hook-associated protein 1 (flgK) {Borrelia burgdorferi}	TP0465	hypothetical protein	7	filtered
TP0660	flagellar hook-associated protein 1 (flgK) {Borrelia burgdorferi}	TP0626	exonuclease, putative {Bacillus subtilis}	12	filtered
TP0661	hypothetical protein	TP0024	conserved hypothetical protein {Bacillus subtilis}	16	filtered
TP0661	hypothetical protein	TP0059	hypothetical protein	21	filtered	yes
TP0661	hypothetical protein	TP0121	conserved hypothetical protein {Haemophilus influenzae}	7	filtered	yes
TP0661	hypothetical protein	TP0188	ribosomal protein S10 (rpsJ) {Borrelia burgdorferi}	2	filtered	yes
TP0661	hypothetical protein	TP0247	N-acetylmuramoyl-L-alanine amidase (amiA) {Escherichia coli}	20	filtered
TP0661	hypothetical protein	TP0286	conserved hypothetical protein {Borrelia burgdorferi}	9	filtered
TP0661	hypothetical protein	TP0287	conserved hypothetical protein {Borrelia burgdorferi}	27	filtered
TP0661	hypothetical protein	TP0354	thymidylate kinase (tmk) {Methanococcus jannaschii}	8	filtered
TP0661	hypothetical protein	TP0359	hypothetical protein	2	filtered	yes
TP0661	hypothetical protein	TP0397	flagellar basal-body rod protein (flgC) {Treponema denticola}	25	filtered
TP0661	hypothetical protein	TP0445	4-methyl-5(b-hydroxyethyl)-thiazole monophosphate biosynthesis enzyme (thiJ) {Borrelia burgdorferi}	30	filtered
TP0661	hypothetical protein	TP0513	K+ transport protein (trkA) {Escherichia coli}	4	filtered
TP0661	hypothetical protein	TP0530	V-type ATPase, subunit E, putative {Desulfurococcus sp.}	19	filtered	yes
TP0661	hypothetical protein	TP0559	conserved hypothetical protein {Archaeoglobus fulgidus}	26	filtered
TP0661	hypothetical protein	TP0587	hypothetical protein	23	filtered	yes
TP0661	hypothetical protein	TP0618	hypothetical protein	24	filtered
TP0661	hypothetical protein	TP0626	exonuclease, putative {Bacillus subtilis}	12	filtered	yes
TP0661	hypothetical protein	TP0660	flagellar hook-associated protein 1 (flgK) {Borrelia burgdorferi}	4	filtered	yes
TP0661	hypothetical protein	TP0664	flagellar filament outer layer protein (flaA) {Treponema pallidum}	34	filtered
TP0661	hypothetical protein	TP0684	methylgalactoside ABC transporter, periplasmic galactose-binding protein (mglB) {Treponema pallidum}	15	filtered
TP0661	hypothetical protein	TP0711	conserved hypothetical protein {Borrelia burgdorferi}	46	filtered
TP0661	hypothetical protein	TP0741	conserved hypothetical protein {Borrelia burgdorferi}	8	filtered
TP0661	hypothetical protein	TP0757	polypeptide deformylase (def) {Synechocystis PCC6803}	36	filtered
TP0661	hypothetical protein	TP0773	periplasmic serine protease DO (htrA) {Haemophilus influenzae}	30	filtered
TP0661	hypothetical protein	TP0803	hypothetical protein	2	filtered	yes
TP0661	hypothetical protein	TP0932	hypothetical protein	1	filtered
TP0661	hypothetical protein	TP0945	ribulose-phosphate 3-epimerase (cfxE) {Rhodobacter capsulatus}	21	filtered
TP0661	hypothetical protein	TP0946	glucose-inhibited division protein B (gidB) {Escherichia coli}	19	filtered	yes
TP0664	flagellar filament outer layer protein (flaA) {Treponema pallidum}	TP0233	anti-sigma F factor antagonist, putative {Bacillus licheniformis}	13	filtered
TP0664	flagellar filament outer layer protein (flaA) {Treponema pallidum}	TP0247	N-acetylmuramoyl-L-alanine amidase (amiA) {Escherichia coli}	20	filtered
TP0668	conserved hypothetical integral membrane protein {Borrelia burgdorferi}	TP0561	conserved hypothetical protein {Escherichia coli}	44	filtered
TP0668	conserved hypothetical integral membrane protein {Borrelia burgdorferi}	TP0751	hypothetical protein	7	filtered
TP0668	conserved hypothetical integral membrane protein {Borrelia burgdorferi}	TP0917	Mg2+ transport protein (mgtE) {Borrelia burgdorferi}	49	filtered
TP0671	sn-1,2-diacylglycerol cholinephosphotransferase, putative {Saccharomyces cerevisiae}	TP0917	Mg2+ transport protein (mgtE) {Borrelia burgdorferi}	49	filtered
TP0676	hypothetical protein	TP0233	anti-sigma F factor antagonist, putative {Bacillus licheniformis}	13	filtered
TP0676	hypothetical protein	TP1013	chaperonin (groES) {Bacillus stearothermophilus}	14	filtered
TP0679	hypothetical protein	TP0833	hypothetical protein	34	filtered
TP0686	methylgalactoside ABC transporter, permease protein (mglC) {Treponema pallidum}	TP1013	chaperonin (groES) {Bacillus stearothermophilus}	14	filtered
TP0687	DNA recombinase (recG) {Treponema pallidum}	TP0171	lipoprotein, 15 kDa (tpp15) {Treponema pallidum}	17	filtered
TP0687	DNA recombinase (recG) {Treponema pallidum}	TP1013	chaperonin (groES) {Bacillus stearothermophilus}	14	filtered
TP0688	immunity protein (mccF) {Treponema pallidum}	TP0618	hypothetical protein	24	filtered
TP0688	immunity protein (mccF) {Treponema pallidum}	TP0757	polypeptide deformylase (def) {Synechocystis PCC6803}	36	filtered
TP0688	immunity protein (mccF) {Treponema pallidum}	TP0974	hypothetical protein	23	filtered
TP0688	immunity protein (mccF) {Treponema pallidum}	TP1013	chaperonin (groES) {Bacillus stearothermophilus}	14	filtered
TP0691	conserved hypothetical protein {Bacillus subtilis}	TP0197	ribosomal protein L29 (rpmC) {Bacillus stearothermophilus} _	15	filtered
TP0694	5,10-methenyltetrahydrofolate synthetase, putative {Homo sapiens}	TP0833	hypothetical protein	34	filtered
TP0699	hypothetical protein	TP0233	anti-sigma F factor antagonist, putative {Bacillus licheniformis}	13	filtered
TP0699	hypothetical protein	TP0833	hypothetical protein	34	filtered
TP0700	hypothetical protein	TP0233	anti-sigma F factor antagonist, putative {Bacillus licheniformis}	13	filtered
TP0702	conserved hypothetical protein {Borrelia burgdorferi}	TP0269	conserved hypothetical protein {Bacillus subtilis}	3	filtered
TP0706	conserved hypothetical protein {Borrelia burgdorferi}	TP0519	response regulatory protein (atoC) {Borrelia burgdorferi}	30	filtered
TP0706	conserved hypothetical protein {Borrelia burgdorferi}	TP0664	flagellar filament outer layer protein (flaA) {Treponema pallidum}	34	filtered
TP0708	hypothetical protein	TP0036	ABC transporter, permease protein {Streptococcus gordonii}	1	filtered
TP0708	hypothetical protein	TP0561	conserved hypothetical protein {Escherichia coli}	44	filtered
TP0708	hypothetical protein	TP0708	hypothetical protein	13	filtered		yes
TP0708	hypothetical protein	TP0917	Mg2+ transport protein (mgtE) {Borrelia burgdorferi}	49	filtered
TP0709	RNA polymerase sigma factor {Streptomyces coelicolor}	TP0974	hypothetical protein	23	filtered
TP0711	conserved hypothetical protein {Borrelia burgdorferi}	TP0126	hypothetical protein	1	filtered
TP0713	flagellar-associated GTP-binding protein (flhF) {Treponema pallidum}	TP0711	conserved hypothetical protein {Borrelia burgdorferi}	46	filtered			512	512
TP0714	flagellar biosynthesis protein (flhA) {Treponema pallidum}	TP0377	conserved hypothetical protein {Streptomyces hygroscopicus}	11	filtered
TP0714	flagellar biosynthesis protein (flhA) {Treponema pallidum}	TP0708	hypothetical protein	13	filtered
TP0715	flagellar biosynthetic protein (flhB) {Treponema pallidum}	TP0561	conserved hypothetical protein {Escherichia coli}	44	filtered
TP0715	flagellar biosynthetic protein (flhB) {Treponema pallidum}	TP0917	Mg2+ transport protein (mgtE) {Borrelia burgdorferi}	49	filtered
TP0716	flagellar biosynthetic protein (fliR) {Treponema pallidum}	TP0561	conserved hypothetical protein {Escherichia coli}	44	filtered
TP0716	flagellar biosynthetic protein (fliR) {Treponema pallidum}	TP0725	flagellar motor rotation protein (motA) {Treponema pallidum}	2	filtered			978	998
TP0716	flagellar biosynthetic protein (fliR) {Treponema pallidum}	TP0774	Mg2+ transport protein (mgtC) {Synechocystis PCC6803}	2	filtered
TP0716	flagellar biosynthetic protein (fliR) {Treponema pallidum}	TP0917	Mg2+ transport protein (mgtE) {Borrelia burgdorferi}	49	filtered
TP0717	flagellar biosynthetic protein (fliQ) {Treponema pallidum}	TP0561	conserved hypothetical protein {Escherichia coli}	44	filtered
TP0717	flagellar biosynthetic protein (fliQ) {Treponema pallidum}	TP0917	Mg2+ transport protein (mgtE) {Borrelia burgdorferi}	49	filtered
TP0720	flagellar motor switch protein (fliY) {Treponema pallidum}	TP0026	flagellar motor switch protein (fliG) {Treponema denticola}	8	filtered			990	999
TP0720	flagellar motor switch protein (fliY) {Treponema pallidum}	TP0048	conserved hypothetical protein {Borrelia burgdorferi}	1	filtered
TP0720	flagellar motor switch protein (fliY) {Treponema pallidum}	TP0066	hypothetical protein	11	filtered
TP0720	flagellar motor switch protein (fliY) {Treponema pallidum}	TP0088	conserved hypothetical protein {Borrelia burgdorferi}	8	filtered
TP0720	flagellar motor switch protein (fliY) {Treponema pallidum}	TP0100	thioredoxin, putative {Bradyrhizobium japonicum}	3	filtered
TP0720	flagellar motor switch protein (fliY) {Treponema pallidum}	TP0160	prolyl-tRNA synthetase (proS) {Escherichia coli}	15	filtered
TP0720	flagellar motor switch protein (fliY) {Treponema pallidum}	TP0193	ribosomal protein S19 (rpsS) {Borrelia burgdorferi}	1	filtered
TP0720	flagellar motor switch protein (fliY) {Treponema pallidum}	TP0209	ribosomal protein L36 (rpmJ) {Chlorella vulgaris}	27	filtered
TP0720	flagellar motor switch protein (fliY) {Treponema pallidum}	TP0233	anti-sigma F factor antagonist, putative {Bacillus licheniformis}	13	filtered
TP0720	flagellar motor switch protein (fliY) {Treponema pallidum}	TP0287	conserved hypothetical protein {Borrelia burgdorferi}	27	filtered
TP0720	flagellar motor switch protein (fliY) {Treponema pallidum}	TP0397	flagellar basal-body rod protein (flgC) {Treponema denticola}	25	filtered			926	937
TP0720	flagellar motor switch protein (fliY) {Treponema pallidum}	TP0579	hypothetical protein	5	filtered
TP0720	flagellar motor switch protein (fliY) {Treponema pallidum}	TP0629	hypothetical protein	6	filtered
TP0720	flagellar motor switch protein (fliY) {Treponema pallidum}	TP0660	flagellar hook-associated protein 1 (flgK) {Borrelia burgdorferi}	4	filtered			894	945
TP0720	flagellar motor switch protein (fliY) {Treponema pallidum}	TP0700	hypothetical protein	1	filtered
TP0720	flagellar motor switch protein (fliY) {Treponema pallidum}	TP0772	hypothetical protein	3	filtered
TP0720	flagellar motor switch protein (fliY) {Treponema pallidum}	TP0782	hypothetical protein	2	filtered
TP0720	flagellar motor switch protein (fliY) {Treponema pallidum}	TP0832	hypothetical protein	37	filtered
TP0720	flagellar motor switch protein (fliY) {Treponema pallidum}	TP0833	hypothetical protein	34	filtered
TP0720	flagellar motor switch protein (fliY) {Treponema pallidum}	TP0843	heat shock protein, putative {Mycoplasma genitalium}	3	filtered
TP0720	flagellar motor switch protein (fliY) {Treponema pallidum}	TP1005	DNA polymerase III, subunits gamma and tau (dnaH) {Borrelia burgdorferi}	44	filtered
TP0721	flagellar motor switch protein (fliM) {Treponema pallidum}	TP0026	flagellar motor switch protein (fliG) {Treponema denticola}	8	filtered			984	999
TP0721	flagellar motor switch protein (fliM) {Treponema pallidum}	TP0066	hypothetical protein	11	filtered
TP0721	flagellar motor switch protein (fliM) {Treponema pallidum}	TP0092	RNA polymerase sigma factor E (rpoE) {Mycobacterium leprae}	10	filtered
TP0722	flagellar protein (fliL) {Treponema pallidum}	TP0260	hypothetical protein	5	filtered
TP0722	flagellar protein (fliL) {Treponema pallidum}	TP0561	conserved hypothetical protein {Escherichia coli}	44	filtered
TP0722	flagellar protein (fliL) {Treponema pallidum}	TP0832	hypothetical protein	37	filtered
TP0724	flagellar motor rotation protein (motB) {Treponema pallidum}	TP0832	hypothetical protein	37	filtered
TP0725	flagellar motor rotation protein (motA) {Treponema pallidum}	TP0725	flagellar motor rotation protein (motA) {Treponema pallidum}	2	filtered		yes
TP0725	flagellar motor rotation protein (motA) {Treponema pallidum}	TP0917	Mg2+ transport protein (mgtE) {Borrelia burgdorferi}	49	filtered
TP0727	flagellar hook protein (flgE) {Treponema pallidum}	TP0209	ribosomal protein L36 (rpmJ) {Chlorella vulgaris}	27	filtered
TP0727	flagellar hook protein (flgE) {Treponema pallidum}	TP0292	outer membrane protein (tpn50) {Treponema pallidum}	1	filtered
TP0728	flagellar hook assembly scaffolding protein (flgD) {Treponema pallidum}	TP0005	DNA gyrase, subunit A (gyrA) {Bacillus subtilis}	9	filtered
TP0728	flagellar hook assembly scaffolding protein (flgD) {Treponema pallidum}	TP0046	hypothetical protein {Treponema pallidum}	18	filtered
TP0728	flagellar hook assembly scaffolding protein (flgD) {Treponema pallidum}	TP0050	conserved hypothetical protein {Borrelia burgdorferi}	10	filtered
TP0728	flagellar hook assembly scaffolding protein (flgD) {Treponema pallidum}	TP0100	thioredoxin, putative {Bradyrhizobium japonicum}	3	filtered					CJ0042-CJ0864 (CJE all) via COG
TP0728	flagellar hook assembly scaffolding protein (flgD) {Treponema pallidum}	TP0160	prolyl-tRNA synthetase (proS) {Escherichia coli}	15	filtered
TP0728	flagellar hook assembly scaffolding protein (flgD) {Treponema pallidum}	TP0396	flagellar basal-body rod protein (flgB) {Treponema denticola}	15	filtered			994	998
TP0728	flagellar hook assembly scaffolding protein (flgD) {Treponema pallidum}	TP0554	phosphoglycolate phosphatase (gph) {Haemophilus influenzae}	33	filtered
TP0728	flagellar hook assembly scaffolding protein (flgD) {Treponema pallidum}	TP0579	hypothetical protein	5	filtered
TP0728	flagellar hook assembly scaffolding protein (flgD) {Treponema pallidum}	TP0586	leucyl-tRNA synthetase (leuS) {Borrelia burgdorferi}	16	filtered
TP0728	flagellar hook assembly scaffolding protein (flgD) {Treponema pallidum}	TP0629	hypothetical protein	6	filtered
TP0728	flagellar hook assembly scaffolding protein (flgD) {Treponema pallidum}	TP0726	flagellar protein (flbD) {Treponema pallidum}	7	filtered			768	768
TP0728	flagellar hook assembly scaffolding protein (flgD) {Treponema pallidum}	TP0727	flagellar hook protein (flgE) {Treponema pallidum}	5	filtered			998	999
TP0728	flagellar hook assembly scaffolding protein (flgD) {Treponema pallidum}	TP0832	hypothetical protein	37	filtered
TP0730	conserved hypothetical protein {Caenorhabditis elegans}	TP0067	conserved hypothetical protein {Borrelia burgdorferi}	19	filtered			162	501
TP0738	conserved hypothetical protein {Bacillus subtilis}	TP0024	conserved hypothetical protein {Bacillus subtilis}	16	filtered
TP0738	conserved hypothetical protein {Bacillus subtilis}	TP0067	conserved hypothetical protein {Borrelia burgdorferi}	19	filtered
TP0738	conserved hypothetical protein {Bacillus subtilis}	TP0078	spore coat polysaccharide biosynthesis protein (spsC) {Bacillus subtilis}	2	filtered
TP0738	conserved hypothetical protein {Bacillus subtilis}	TP0080	quinoline 2-oxidoreductase {Pseudomonas putida}	13	filtered
TP0738	conserved hypothetical protein {Bacillus subtilis}	TP0095	hypothetical protein	15	filtered
TP0738	conserved hypothetical protein {Bacillus subtilis}	TP0097	translation initiation factor 1 (infA) {Borrelia burgdorferi}	3	filtered
TP0738	conserved hypothetical protein {Bacillus subtilis}	TP0113	Lambda CII stability-governing protein (hflK) {Treponema pallidum}	2	filtered
TP0738	conserved hypothetical protein {Bacillus subtilis}	TP0197	ribosomal protein L29 (rpmC) {Bacillus stearothermophilus} _	15	filtered
TP0738	conserved hypothetical protein {Bacillus subtilis}	TP0199	ribosomal protein L14 (rplN) {Borrelia burgdorferi}	1	filtered					CJ1697C-CJ1405 (CJE all) via COG; CJ1697C-CJ1405 (CJE all) via MBGD; B0637-B3310 (ECO I SPK) via MBGD; B0637-B3310 (ECO I SPK) via COG; CJ1697C-CJ1405 (CJE HCF) via COG; CJ1697C-CJ1405 (CJE HCF) via MBGD
TP0738	conserved hypothetical protein {Bacillus subtilis}	TP0233	anti-sigma F factor antagonist, putative {Bacillus licheniformis}	13	filtered
TP0738	conserved hypothetical protein {Bacillus subtilis}	TP0247	N-acetylmuramoyl-L-alanine amidase (amiA) {Escherichia coli}	20	filtered
TP0738	conserved hypothetical protein {Bacillus subtilis}	TP0255	ribosomal protein L31 (rpmE) {Haemophilus influenzae}	2	filtered
TP0738	conserved hypothetical protein {Bacillus subtilis}	TP0257	glycerophosphodiester phosphodiesterase (glpQ) {Treponema pallidum}	3	filtered
TP0738	conserved hypothetical protein {Bacillus subtilis}	TP0286	conserved hypothetical protein {Borrelia burgdorferi}	9	filtered
TP0738	conserved hypothetical protein {Bacillus subtilis}	TP0334	conserved hypothetical protein {Bacillus subtilis}	5	filtered
TP0738	conserved hypothetical protein {Bacillus subtilis}	TP0341	UDP-N-acetylmuramate--alanine ligase (murC) {Borrelia burgdorferi}	12	filtered
TP0738	conserved hypothetical protein {Bacillus subtilis}	TP0354	thymidylate kinase (tmk) {Methanococcus jannaschii}	8	filtered
TP0738	conserved hypothetical protein {Bacillus subtilis}	TP0359	hypothetical protein	2	filtered
TP0738	conserved hypothetical protein {Bacillus subtilis}	TP0375	hypothetical protein	1	filtered
TP0738	conserved hypothetical protein {Bacillus subtilis}	TP0393	smf protein (smf) {Borrelia burgdorferi}	1	filtered
TP0738	conserved hypothetical protein {Bacillus subtilis}	TP0397	flagellar basal-body rod protein (flgC) {Treponema denticola}	25	filtered
TP0738	conserved hypothetical protein {Bacillus subtilis}	TP0408	hypothetical protein	1	filtered
TP0738	conserved hypothetical protein {Bacillus subtilis}	TP0412	conserved hypothetical protein {Borrelia burgdorferi}	4	filtered
TP0738	conserved hypothetical protein {Bacillus subtilis}	TP0443	conserved hypothetical protein {Borrelia burgdorferi}	6	filtered
TP0738	conserved hypothetical protein {Bacillus subtilis}	TP0445	4-methyl-5(b-hydroxyethyl)-thiazole monophosphate biosynthesis enzyme (thiJ) {Borrelia burgdorferi}	30	filtered
TP0738	conserved hypothetical protein {Bacillus subtilis}	TP0465	hypothetical protein	7	filtered
TP0738	conserved hypothetical protein {Bacillus subtilis}	TP0519	response regulatory protein (atoC) {Borrelia burgdorferi}	30	filtered
TP0738	conserved hypothetical protein {Bacillus subtilis}	TP0530	V-type ATPase, subunit E, putative {Desulfurococcus sp.}	19	filtered
TP0738	conserved hypothetical protein {Bacillus subtilis}	TP0552	hypothetical protein	3	filtered
TP0738	conserved hypothetical protein {Bacillus subtilis}	TP0554	phosphoglycolate phosphatase (gph) {Haemophilus influenzae}	33	filtered
TP0738	conserved hypothetical protein {Bacillus subtilis}	TP0569	aminopeptidase P {Homo sapiens}	1	filtered
TP0738	conserved hypothetical protein {Bacillus subtilis}	TP0587	hypothetical protein	23	filtered
TP0738	conserved hypothetical protein {Bacillus subtilis}	TP0607	hypothetical protein	1	filtered
TP0738	conserved hypothetical protein {Bacillus subtilis}	TP0618	hypothetical protein	24	filtered
TP0738	conserved hypothetical protein {Bacillus subtilis}	TP0626	exonuclease, putative {Bacillus subtilis}	12	filtered
TP0738	conserved hypothetical protein {Bacillus subtilis}	TP0664	flagellar filament outer layer protein (flaA) {Treponema pallidum}	34	filtered
TP0738	conserved hypothetical protein {Bacillus subtilis}	TP0704	single-stranded-DNA-specific exonuclease (recJ) {Borrelia burgdorferi}	12	filtered
TP0738	conserved hypothetical protein {Bacillus subtilis}	TP0711	conserved hypothetical protein {Borrelia burgdorferi}	46	filtered
TP0738	conserved hypothetical protein {Bacillus subtilis}	TP0757	polypeptide deformylase (def) {Synechocystis PCC6803}	36	filtered
TP0738	conserved hypothetical protein {Bacillus subtilis}	TP0773	periplasmic serine protease DO (htrA) {Haemophilus influenzae}	30	filtered
TP0738	conserved hypothetical protein {Bacillus subtilis}	TP0833	hypothetical protein	34	filtered
TP0738	conserved hypothetical protein {Bacillus subtilis}	TP0943	flagellar protein (fliS) {Bacillus subtilis}	15	filtered
TP0738	conserved hypothetical protein {Bacillus subtilis}	TP0945	ribulose-phosphate 3-epimerase (cfxE) {Rhodobacter capsulatus}	21	filtered
TP0738	conserved hypothetical protein {Bacillus subtilis}	TP0946	glucose-inhibited division protein B (gidB) {Escherichia coli}	19	filtered
TP0738	conserved hypothetical protein {Bacillus subtilis}	TP0965	membrane fusion protein, putative {Haemophilus influenzae}	14	filtered
TP0738	conserved hypothetical protein {Bacillus subtilis}	TP0981	sensory transduction histidine kinase, putative {Synechocystis PCC6803}	5	filtered
TP0738	conserved hypothetical protein {Bacillus subtilis}	TP0997	protease IV (sppA) {Escherichia coli}	8	filtered
TP0738	conserved hypothetical protein {Bacillus subtilis}	TP1005	DNA polymerase III, subunits gamma and tau (dnaH) {Borrelia burgdorferi}	44	filtered
TP0738	conserved hypothetical protein {Bacillus subtilis}	TP1023	recX protein (recX) {Pseudomonas fluorescens}	13	filtered
TP0741	conserved hypothetical protein {Borrelia burgdorferi}	TP0046	hypothetical protein {Treponema pallidum}	18	filtered
TP0741	conserved hypothetical protein {Borrelia burgdorferi}	TP0209	ribosomal protein L36 (rpmJ) {Chlorella vulgaris}	27	filtered
TP0744	conserved hypothetical protein {Borrelia burgdorferi}	TP0943	flagellar protein (fliS) {Bacillus subtilis}	15	filtered
TP0744	conserved hypothetical protein {Borrelia burgdorferi}	TP1005	DNA polymerase III, subunits gamma and tau (dnaH) {Borrelia burgdorferi}	44	filtered
TP0744	conserved hypothetical protein {Borrelia burgdorferi}	TP1020	glu-tRNA amidotransferase, subunit A (gatA) {Archaeoglobus fulgidus}	2	filtered
TP0751	hypothetical protein	TP0684	methylgalactoside ABC transporter, periplasmic galactose-binding protein (mglB) {Treponema pallidum}	15	filtered
TP0751	hypothetical protein	TP0711	conserved hypothetical protein {Borrelia burgdorferi}	46	filtered
TP0751	hypothetical protein	TP0939	pyruvate oxidoreductase {Synechocystis PCC6803}	12	filtered
TP0752	hypothetical protein	TP0247	N-acetylmuramoyl-L-alanine amidase (amiA) {Escherichia coli}	20	filtered
TP0753	hypothetical protein	TP0561	conserved hypothetical protein {Escherichia coli}	44	filtered
TP0753	hypothetical protein	TP0917	Mg2+ transport protein (mgtE) {Borrelia burgdorferi}	49	filtered
TP0754	conserved hypothetical protein {Haemophilus influenzae}	TP1005	DNA polymerase III, subunits gamma and tau (dnaH) {Borrelia burgdorferi}	44	filtered
TP0755	PTS system, nitrogen regulatory IIA component (ptsN) {Escherichia coli}	TP0619	hypothetical protein	2	filtered
TP0756	methionyl-tRNA formyltransferase (fmt) {Haemophilus influenzae}	TP0657	carbon storage regulator (csrA) {Bacillus subtilis}	1	filtered
TP0756	methionyl-tRNA formyltransferase (fmt) {Haemophilus influenzae}	TP0757	polypeptide deformylase (def) {Synechocystis PCC6803}	36	filtered			891	994
TP0756	methionyl-tRNA formyltransferase (fmt) {Haemophilus influenzae}	TP0833	hypothetical protein	34	filtered
TP0756	methionyl-tRNA formyltransferase (fmt) {Haemophilus influenzae}	TP0974	hypothetical protein	23	filtered
TP0756	methionyl-tRNA formyltransferase (fmt) {Haemophilus influenzae}	TP0995	cyclic nucleotide binding protein {Synechocystis PCC6803}	5	filtered
TP0756	methionyl-tRNA formyltransferase (fmt) {Haemophilus influenzae}	TP1013	chaperonin (groES) {Bacillus stearothermophilus}	14	filtered
TP0757	polypeptide deformylase (def) {Synechocystis PCC6803}	TP0684	methylgalactoside ABC transporter, periplasmic galactose-binding protein (mglB) {Treponema pallidum}	15	filtered
TP0757	polypeptide deformylase (def) {Synechocystis PCC6803}	TP0833	hypothetical protein	34	filtered
TP0763	hypothetical protein	TP0917	Mg2+ transport protein (mgtE) {Borrelia burgdorferi}	49	filtered
TP0766	hypothetical protein	TP0619	hypothetical protein	2	filtered
TP0771	conserved hypothetical integral membrane protein {Bacillus subtilis} _	TP0209	ribosomal protein L36 (rpmJ) {Chlorella vulgaris}	27	filtered
TP0771	conserved hypothetical integral membrane protein {Bacillus subtilis} _	TP0522	hypothetical protein	1	filtered
TP0772	hypothetical protein	TP0017	conserved hypothetical protein {Borrelia burgdorferi}	1	filtered
TP0772	hypothetical protein	TP0334	conserved hypothetical protein {Bacillus subtilis}	5	filtered
TP0772	hypothetical protein	TP0396	flagellar basal-body rod protein (flgB) {Treponema denticola}	15	filtered
TP0772	hypothetical protein	TP0701	DNA-directed RNA polymerase, omega subunit, putative {Escherichia coli}	3	filtered
TP0772	hypothetical protein	TP0795	hypothetical protein	4	filtered
TP0772	hypothetical protein	TP0818	hypothetical protein	2	filtered
TP0779	dedA protein (dedA) {Haemophilus influenzae}	TP0050	conserved hypothetical protein {Borrelia burgdorferi}	10	filtered
TP0779	dedA protein (dedA) {Haemophilus influenzae}	TP0354	thymidylate kinase (tmk) {Methanococcus jannaschii}	8	filtered
TP0779	dedA protein (dedA) {Haemophilus influenzae}	TP0380	DNA repair helicase, putative {Saccharomyces cerevisiae}	5	filtered
TP0779	dedA protein (dedA) {Haemophilus influenzae}	TP0618	hypothetical protein	24	filtered
TP0779	dedA protein (dedA) {Haemophilus influenzae}	TP0832	hypothetical protein	37	filtered
TP0779	dedA protein (dedA) {Haemophilus influenzae}	TP0833	hypothetical protein	34	filtered
TP0782	hypothetical protein	TP0341	UDP-N-acetylmuramate--alanine ligase (murC) {Borrelia burgdorferi}	12	filtered
TP0782	hypothetical protein	TP0530	V-type ATPase, subunit E, putative {Desulfurococcus sp.}	19	filtered
TP0782	hypothetical protein	TP0554	phosphoglycolate phosphatase (gph) {Haemophilus influenzae}	33	filtered					CJ1275C-CJ1477C CJ1275C-CJ1233 (CJE all) via COG; CJ1275C-CJ1477C (CJE HCF) via COG
TP0782	hypothetical protein	TP0626	exonuclease, putative {Bacillus subtilis}	12	filtered
TP0785	conserved hypothetical protein {Borrelia burgdorferi}	TP0397	flagellar basal-body rod protein (flgC) {Treponema denticola}	25	filtered
TP0787	hypothetical protein	TP0920	hypothetical protein	7	filtered
TP0787	hypothetical protein	TP1005	DNA polymerase III, subunits gamma and tau (dnaH) {Borrelia burgdorferi}	44	filtered
TP0788	hypothetical protein	TP0121	conserved hypothetical protein {Haemophilus influenzae}	7	filtered
TP0789	hypothetical protein	TP1005	DNA polymerase III, subunits gamma and tau (dnaH) {Borrelia burgdorferi}	44	filtered
TP0791	hypothetical protein	TP0995	cyclic nucleotide binding protein {Synechocystis PCC6803}	5	filtered
TP0792	flagellar filament 33 kDa core protein (flaB2) {Treponema pallidum}	TP0064	hypothetical, protein	8	filtered
TP0792	flagellar filament 33 kDa core protein (flaB2) {Treponema pallidum}	TP0160	prolyl-tRNA synthetase (proS) {Escherichia coli}	15	filtered					B0194-B1923 (ECO II SAI) via MBGD; B0194-B1923 (ECO II SAI) via COG; B1923-B0194 (ECO II SPK) via MBGD; B1923-B0194 (ECO II SPK) via COG
TP0792	flagellar filament 33 kDa core protein (flaB2) {Treponema pallidum}	TP0658	transmembrane protein, putative {Bacillus subtilis}	5	filtered			902	973	CJ0720C-CJ1075 (CJE all) via COG; HP0601-HP1154 HP0601-HP1377 (HPY) via MBGD; HP0601-HP1154 HP0601-HP1377 (HPY) via COG
TP0792	flagellar filament 33 kDa core protein (flaB2) {Treponema pallidum}	TP0832	hypothetical protein	37	filtered
TP0793	hypothetical protein	TP0833	hypothetical protein	34	filtered
TP0793	hypothetical protein	TP1023	recX protein (recX) {Pseudomonas fluorescens}	13	filtered
TP0794	S-adenosylmethionine synthetase (metK) {Escherichia coli}	TP0002	DNA polymerase III, subunit beta (dnaN) {Pseudomonas putida}	4	filtered
TP0794	S-adenosylmethionine synthetase (metK) {Escherichia coli}	TP0046	hypothetical protein {Treponema pallidum}	18	filtered
TP0794	S-adenosylmethionine synthetase (metK) {Escherichia coli}	TP0955	hypothetical protein	1	filtered
TP0795	hypothetical protein	TP0080	quinoline 2-oxidoreductase {Pseudomonas putida}	13	filtered
TP0795	hypothetical protein	TP0727	flagellar hook protein (flgE) {Treponema pallidum}	5	filtered
TP0795	hypothetical protein	TP0945	ribulose-phosphate 3-epimerase (cfxE) {Rhodobacter capsulatus}	21	filtered
TP0795	hypothetical protein	TP0946	glucose-inhibited division protein B (gidB) {Escherichia coli}	19	filtered
TP0798	methionyl-tRNA synthetase (metG) {Borrelia burgdorferi}	TP0965	membrane fusion protein, putative {Haemophilus influenzae}	14	filtered
TP0798	methionyl-tRNA synthetase (metG) {Borrelia burgdorferi}	TP0992	conserved hypothetical protein {Borrelia burgdorferi}	1	filtered
TP0802	hypothetical protein	TP0286	conserved hypothetical protein {Borrelia burgdorferi}	9	filtered
TP0802	hypothetical protein	TP0445	4-methyl-5(b-hydroxyethyl)-thiazole monophosphate biosynthesis enzyme (thiJ) {Borrelia burgdorferi}	30	filtered
TP0802	hypothetical protein	TP0519	response regulatory protein (atoC) {Borrelia burgdorferi}	30	filtered
TP0802	hypothetical protein	TP0530	V-type ATPase, subunit E, putative {Desulfurococcus sp.}	19	filtered
TP0802	hypothetical protein	TP0554	phosphoglycolate phosphatase (gph) {Haemophilus influenzae}	33	filtered
TP0802	hypothetical protein	TP0626	exonuclease, putative {Bacillus subtilis}	12	filtered
TP0802	hypothetical protein	TP0664	flagellar filament outer layer protein (flaA) {Treponema pallidum}	34	filtered
TP0802	hypothetical protein	TP0684	methylgalactoside ABC transporter, periplasmic galactose-binding protein (mglB) {Treponema pallidum}	15	filtered
TP0802	hypothetical protein	TP0757	polypeptide deformylase (def) {Synechocystis PCC6803}	36	filtered
TP0802	hypothetical protein	TP0773	periplasmic serine protease DO (htrA) {Haemophilus influenzae}	30	filtered
TP0804	sugar ABC transporter, ATP-binding protein (ugpC) {Escherichia coli}	TP0044	glucose inhibited division protein A (gidA) {Borrelia burgdorferi}	3	filtered
TP0805	exoribonuclease II (rnb) {Synechocystis PCC6803}	TP0171	lipoprotein, 15 kDa (tpp15) {Treponema pallidum}	17	filtered
TP0805	exoribonuclease II (rnb) {Synechocystis PCC6803}	TP0751	hypothetical protein	7	filtered
TP0805	exoribonuclease II (rnb) {Synechocystis PCC6803}	TP0813	hypothetical protein	3	filtered
TP0805	exoribonuclease II (rnb) {Synechocystis PCC6803}	TP0833	hypothetical protein	34	filtered
TP0807	ribosomal protein L32 (rpmF) {Borrelia burgdorferi}	TP0197	ribosomal protein L29 (rpmC) {Bacillus stearothermophilus} _	15	filtered
TP0807	ribosomal protein L32 (rpmF) {Borrelia burgdorferi}	TP0445	4-methyl-5(b-hydroxyethyl)-thiazole monophosphate biosynthesis enzyme (thiJ) {Borrelia burgdorferi}	30	filtered
TP0807	ribosomal protein L32 (rpmF) {Borrelia burgdorferi}	TP0618	hypothetical protein	24	filtered
TP0807	ribosomal protein L32 (rpmF) {Borrelia burgdorferi}	TP0664	flagellar filament outer layer protein (flaA) {Treponema pallidum}	34	filtered
TP0807	ribosomal protein L32 (rpmF) {Borrelia burgdorferi}	TP0711	conserved hypothetical protein {Borrelia burgdorferi}	46	filtered
TP0807	ribosomal protein L32 (rpmF) {Borrelia burgdorferi}	TP0773	periplasmic serine protease DO (htrA) {Haemophilus influenzae}	30	filtered
TP0807	ribosomal protein L32 (rpmF) {Borrelia burgdorferi}	TP1005	DNA polymerase III, subunits gamma and tau (dnaH) {Borrelia burgdorferi}	44	filtered
TP0809	ribonuclease III (rnc) {Borrelia burgdorferi}	TP0711	conserved hypothetical protein {Borrelia burgdorferi}	46	filtered
TP0814	thioredoxin reductase (trxB) {Bacillus subtilis}	TP0294	phosphoribosyl pyrophosphate synthetase (prs) {Borrelia burgdorferi}	3	filtered
TP0814	thioredoxin reductase (trxB) {Bacillus subtilis}	TP0362	ribosomal protein L28 (rpmB) {Treponema pallidum}	2	filtered
TP0814	thioredoxin reductase (trxB) {Bacillus subtilis}	TP0773	periplasmic serine protease DO (htrA) {Haemophilus influenzae}	30	filtered
TP0814	thioredoxin reductase (trxB) {Bacillus subtilis}	TP0813	hypothetical protein	3	filtered
TP0819	conserved hypothetical protein {Borrelia burgdorferi}	TP0095	hypothetical protein	15	filtered
TP0819	conserved hypothetical protein {Borrelia burgdorferi}	TP0247	N-acetylmuramoyl-L-alanine amidase (amiA) {Escherichia coli}	20	filtered
TP0819	conserved hypothetical protein {Borrelia burgdorferi}	TP0341	UDP-N-acetylmuramate--alanine ligase (murC) {Borrelia burgdorferi}	12	filtered
TP0819	conserved hypothetical protein {Borrelia burgdorferi}	TP0399	flagellar basal-body M ring protein (fliF) {Treponema denticola}	2	filtered
TP0819	conserved hypothetical protein {Borrelia burgdorferi}	TP0512	conserved hypothetical protein {Rhodobacter capsulatus}	1	filtered
TP0819	conserved hypothetical protein {Borrelia burgdorferi}	TP0513	K+ transport protein (trkA) {Escherichia coli}	4	filtered
TP0819	conserved hypothetical protein {Borrelia burgdorferi}	TP0640	methyl-accepting chemotaxis protein (mcp2) {Treponema pallidum}	5	filtered
TP0819	conserved hypothetical protein {Borrelia burgdorferi}	TP0664	flagellar filament outer layer protein (flaA) {Treponema pallidum}	34	filtered
TP0819	conserved hypothetical protein {Borrelia burgdorferi}	TP0670	D-alanine--D-alanine ligase (ddlA) {Salmonella choleraesuis}	1	filtered
TP0819	conserved hypothetical protein {Borrelia burgdorferi}	TP0704	single-stranded-DNA-specific exonuclease (recJ) {Borrelia burgdorferi}	12	filtered
TP0819	conserved hypothetical protein {Borrelia burgdorferi}	TP0920	hypothetical protein	7	filtered
TP0819	conserved hypothetical protein {Borrelia burgdorferi}	TP1002	conserved hypothetical protein {Borrelia burgdorferi}	1	filtered
TP0819	conserved hypothetical protein {Borrelia burgdorferi}	TP1005	DNA polymerase III, subunits gamma and tau (dnaH) {Borrelia burgdorferi}	44	filtered
TP0820	hypothetical protein {Treponema pallidum}	TP0080	quinoline 2-oxidoreductase {Pseudomonas putida}	13	filtered
TP0820	hypothetical protein {Treponema pallidum}	TP0247	N-acetylmuramoyl-L-alanine amidase (amiA) {Escherichia coli}	20	filtered
TP0820	hypothetical protein {Treponema pallidum}	TP0463	hypothetical protein	8	filtered
TP0823	desulfoferrodoxin (rbo) {Desulfovibrio vulgaris}	TP1037	hemolysin III (hlyIII) {Bacillus cereus}	1	filtered
TP0824	transketolase B (tktB) {Haemophilus influenzae}	TP0768	membrane protein (tmpA) {Treponema pallidum}	1	filtered
TP0824	transketolase B (tktB) {Haemophilus influenzae}	TP1005	DNA polymerase III, subunits gamma and tau (dnaH) {Borrelia burgdorferi}	44	filtered
TP0826	conserved hypothetical protein {Borrelia burgdorferi}	TP1005	DNA polymerase III, subunits gamma and tau (dnaH) {Borrelia burgdorferi}	44	filtered
TP0826	conserved hypothetical protein {Borrelia burgdorferi}	TP1020	glu-tRNA amidotransferase, subunit A (gatA) {Archaeoglobus fulgidus}	2	filtered
TP0829	conserved hypothetical protein {Borrelia burgdorferi}	TP0412	conserved hypothetical protein {Borrelia burgdorferi}	4	filtered
TP0829	conserved hypothetical protein {Borrelia burgdorferi}	TP0519	response regulatory protein (atoC) {Borrelia burgdorferi}	30	filtered
TP0829	conserved hypothetical protein {Borrelia burgdorferi}	TP0530	V-type ATPase, subunit E, putative {Desulfurococcus sp.}	19	filtered
TP0829	conserved hypothetical protein {Borrelia burgdorferi}	TP0554	phosphoglycolate phosphatase (gph) {Haemophilus influenzae}	33	filtered
TP0829	conserved hypothetical protein {Borrelia burgdorferi}	TP0626	exonuclease, putative {Bacillus subtilis}	12	filtered
TP0829	conserved hypothetical protein {Borrelia burgdorferi}	TP0833	hypothetical protein	34	filtered
TP0829	conserved hypothetical protein {Borrelia burgdorferi}	TP0943	flagellar protein (fliS) {Bacillus subtilis}	15	filtered
TP0833	hypothetical protein	TP0024	conserved hypothetical protein {Bacillus subtilis}	16	filtered
TP0833	hypothetical protein	TP0080	quinoline 2-oxidoreductase {Pseudomonas putida}	13	filtered
TP0833	hypothetical protein	TP0209	ribosomal protein L36 (rpmJ) {Chlorella vulgaris}	27	filtered
TP0833	hypothetical protein	TP0445	4-methyl-5(b-hydroxyethyl)-thiazole monophosphate biosynthesis enzyme (thiJ) {Borrelia burgdorferi}	30	filtered
TP0833	hypothetical protein	TP0514	excinuclease ABC, subunit A (uvrA) {Bacillus subtilis}	7	filtered
TP0833	hypothetical protein	TP0554	phosphoglycolate phosphatase (gph) {Haemophilus influenzae}	33	filtered
TP0833	hypothetical protein	TP0559	conserved hypothetical protein {Archaeoglobus fulgidus}	26	filtered
TP0833	hypothetical protein	TP0664	flagellar filament outer layer protein (flaA) {Treponema pallidum}	34	filtered
TP0833	hypothetical protein	TP0711	conserved hypothetical protein {Borrelia burgdorferi}	46	filtered
TP0833	hypothetical protein	TP0833	hypothetical protein	34	filtered		yes
TP0833	hypothetical protein	TP0943	flagellar protein (fliS) {Bacillus subtilis}	15	filtered
TP0840	conserved hypothetical integral membrane protein {Archaeoglobus fulgidus}	TP0397	flagellar basal-body rod protein (flgC) {Treponema denticola}	25	filtered
TP0840	conserved hypothetical integral membrane protein {Archaeoglobus fulgidus}	TP0894	conserved hypothetical protein {Synechocystic PCC6803}	13	filtered
TP0840	conserved hypothetical integral membrane protein {Archaeoglobus fulgidus}	TP0965	membrane fusion protein, putative {Haemophilus influenzae}	14	filtered			593	731
TP0840	conserved hypothetical integral membrane protein {Archaeoglobus fulgidus}	TP1005	DNA polymerase III, subunits gamma and tau (dnaH) {Borrelia burgdorferi}	44	filtered					CJ1157-CJ0484 (CJE all) via COG
TP0841	periplasmic serine protease DO (htrA) {Borrelia burgdorferi}	TP0530	V-type ATPase, subunit E, putative {Desulfurococcus sp.}	19	filtered
TP0842	methionine aminopeptidase (map) {Bacillus subtilis}	TP0294	phosphoribosyl pyrophosphate synthetase (prs) {Borrelia burgdorferi}	3	filtered
TP0842	methionine aminopeptidase (map) {Bacillus subtilis}	TP0354	thymidylate kinase (tmk) {Methanococcus jannaschii}	8	filtered
TP0845	P23 protein, putative {Pseudomonas lemoignei}	TP1005	DNA polymerase III, subunits gamma and tau (dnaH) {Borrelia burgdorferi}	44	filtered
TP0850	translation initiation factor 3 (infC) {Borrelia burgdorferi}	TP0095	hypothetical protein	15	filtered
TP0850	translation initiation factor 3 (infC) {Borrelia burgdorferi}	TP0664	flagellar filament outer layer protein (flaA) {Treponema pallidum}	34	filtered
TP0850	translation initiation factor 3 (infC) {Borrelia burgdorferi}	TP0906	conserved hypothetical protein {Borrelia burgdorferi}	1	filtered
TP0850	translation initiation factor 3 (infC) {Borrelia burgdorferi}	TP0943	flagellar protein (fliS) {Bacillus subtilis}	15	filtered
TP0858	hypothetical protein	TP0046	hypothetical protein {Treponema pallidum}	18	filtered
TP0858	hypothetical protein	TP1005	DNA polymerase III, subunits gamma and tau (dnaH) {Borrelia burgdorferi}	44	filtered
TP0866	conserved hypothetical protein (authentic frameshift)	TP1005	DNA polymerase III, subunits gamma and tau (dnaH) {Borrelia burgdorferi}	44	filtered
TP0867	hypothetical protein	TP0002	DNA polymerase III, subunit beta (dnaN) {Pseudomonas putida}	4	filtered
TP0868	flagellar filament 34.5 kDa core protein (flaB1) {Treponema pallidum}	TP0050	conserved hypothetical protein {Borrelia burgdorferi}	10	filtered
TP0868	flagellar filament 34.5 kDa core protein (flaB1) {Treponema pallidum}	TP0658	transmembrane protein, putative {Bacillus subtilis}	5	filtered			902	973	CJ0720C-CJ1075 (CJE all) via COG; HP0601-HP1154 HP0601-HP1377 (HPY) via MBGD; HP0601-HP1154 HP0601-HP1377 (HPY) via COG
TP0868	flagellar filament 34.5 kDa core protein (flaB1) {Treponema pallidum}	TP0832	hypothetical protein	37	filtered
TP0869	hypothetical protein	TP0124	conserved hypothetical GTP-binding protein {Borrelia burgdorferi}	1	filtered
TP0869	hypothetical protein	TP0208	preprotein translocase subunit (secY) {Borrelia burgdorferi}	2	filtered
TP0869	hypothetical protein	TP0225	leucine-rich repeat protein TpLRR {Treponema pallidum}	1	filtered
TP0869	hypothetical protein	TP0701	DNA-directed RNA polymerase, omega subunit, putative {Escherichia coli}	3	filtered
TP0870	flagellar filament 31 kDa core protein (flaB3) {Treponema pallidum}	TP0005	DNA gyrase, subunit A (gyrA) {Bacillus subtilis}	9	filtered
TP0870	flagellar filament 31 kDa core protein (flaB3) {Treponema pallidum}	TP0046	hypothetical protein {Treponema pallidum}	18	filtered
TP0870	flagellar filament 31 kDa core protein (flaB3) {Treponema pallidum}	TP0050	conserved hypothetical protein {Borrelia burgdorferi}	10	filtered	yes
TP0870	flagellar filament 31 kDa core protein (flaB3) {Treponema pallidum}	TP0053	ribonucleoside-diphosphate reductase, subunit beta (nrdB) {Helicobacter pylori}	1	filtered					B1083-B2676 (ECO II SAI) via COG; B1083-B2676 (ECO II SAI) via COG
TP0870	flagellar filament 31 kDa core protein (flaB3) {Treponema pallidum}	TP0066	hypothetical protein	11	filtered
TP0870	flagellar filament 31 kDa core protein (flaB3) {Treponema pallidum}	TP0174	hypothetical protein	1	filtered
TP0870	flagellar filament 31 kDa core protein (flaB3) {Treponema pallidum}	TP0257	glycerophosphodiester phosphodiesterase (glpQ) {Treponema pallidum}	3	filtered
TP0870	flagellar filament 31 kDa core protein (flaB3) {Treponema pallidum}	TP0396	flagellar basal-body rod protein (flgB) {Treponema denticola}	15	filtered			979	997
TP0870	flagellar filament 31 kDa core protein (flaB3) {Treponema pallidum}	TP0629	hypothetical protein	6	filtered
TP0870	flagellar filament 31 kDa core protein (flaB3) {Treponema pallidum}	TP0630	chemotaxis protein methyltransferase (cheR) {Borrelia burgdorferi}	1	filtered	yes		873	943
TP0870	flagellar filament 31 kDa core protein (flaB3) {Treponema pallidum}	TP0640	methyl-accepting chemotaxis protein (mcp2) {Treponema pallidum}	5	filtered			322	779	CJ0720C-CJ1190C CJ0720C-CJ0246C (CJE all) via COG; B1923-B3072 (ECO II SAI) via MBGD; B1923-B3072 (ECO II SAI) via COG; CJ0720C-CJ1190C CJ0720C-CJ0246C (CJE HCF) via COG
TP0870	flagellar filament 31 kDa core protein (flaB3) {Treponema pallidum}	TP0658	transmembrane protein, putative {Bacillus subtilis}	5	filtered			902	973	CJ0720C-CJ1075 (CJE all) via COG; HP0601-HP1154 HP0601-HP1377 (HPY) via MBGD; HP0601-HP1154 HP0601-HP1377 (HPY) via COG
TP0870	flagellar filament 31 kDa core protein (flaB3) {Treponema pallidum}	TP0702	conserved hypothetical protein {Borrelia burgdorferi}	2	filtered			123	593	CJ0720C-CJ1087C (CJE all) via COG; CJ0720C-CJ1087C (CJE HCF) via COG
TP0870	flagellar filament 31 kDa core protein (flaB3) {Treponema pallidum}	TP0711	conserved hypothetical protein {Borrelia burgdorferi}	46	filtered
TP0870	flagellar filament 31 kDa core protein (flaB3) {Treponema pallidum}	TP0760	penicillin-binding protein (pbp) {Borrelia burgdorferi}	1	filtered
TP0870	flagellar filament 31 kDa core protein (flaB3) {Treponema pallidum}	TP0832	hypothetical protein	37	filtered
TP0870	flagellar filament 31 kDa core protein (flaB3) {Treponema pallidum}	TP0873	hypothetical protein	1	filtered	yes
TP0870	flagellar filament 31 kDa core protein (flaB3) {Treponema pallidum}	TP0943	flagellar protein (fliS) {Bacillus subtilis}	15	filtered	yes		991	999	CJ1338C-CJ0549 CJ0720C-CJ0549 CJ1339C-CJ0549 (CJE all) via COG; CJ1338C-CJ0549 CJ1339C-CJ0549 (CJE all) via MBGD; HP0601-HP0753 HP0753-HP0115 (HPY) via MBGD; HP0601-HP0753 HP0753-HP0115 (HPY) via COG; CJ1338C-CJ0549 CJ0720C-CJ0549 CJ1339C-CJ0549 (CJE HCF) via COG; CJ1338C-CJ0549 CJ1339C-CJ0549 (CJE HCF) via MBGD
TP0870	flagellar filament 31 kDa core protein (flaB3) {Treponema pallidum}	TP0981	sensory transduction histidine kinase, putative {Synechocystis PCC6803}	5	filtered	yes				B1490-B1923 (ECO II SAI) via MBGD; B1490-B1923 B1490-B1923 (ECO II SAI) via COG
TP0873	hypothetical protein	TP0197	ribosomal protein L29 (rpmC) {Bacillus stearothermophilus} _	15	filtered
TP0873	hypothetical protein	TP0209	ribosomal protein L36 (rpmJ) {Chlorella vulgaris}	27	filtered
TP0873	hypothetical protein	TP0233	anti-sigma F factor antagonist, putative {Bacillus licheniformis}	13	filtered
TP0873	hypothetical protein	TP0354	thymidylate kinase (tmk) {Methanococcus jannaschii}	8	filtered
TP0873	hypothetical protein	TP0833	hypothetical protein	34	filtered
TP0874	conserved hypothetical protein {Borrelia burgdorferi}	TP0463	hypothetical protein	8	filtered
TP0875	conserved hypothetical protein {Synechocystis PCC6803}	TP0046	hypothetical protein {Treponema pallidum}	18	filtered
TP0875	conserved hypothetical protein {Synechocystis PCC6803}	TP0240	ribosomal protein L7/L12 (rplL) {Haemophilus influenzae}	2	filtered					B4168-B3986 (ECO I SPK) via MBGD; B4168-B3986 (ECO I SPK) via COG
TP0875	conserved hypothetical protein {Synechocystis PCC6803}	TP0247	N-acetylmuramoyl-L-alanine amidase (amiA) {Escherichia coli}	20	filtered			758	758
TP0876	conserved hypothetical protein {Escherichia coli}	TP0024	conserved hypothetical protein {Bacillus subtilis}	16	filtered
TP0876	conserved hypothetical protein {Escherichia coli}	TP0097	translation initiation factor 1 (infA) {Borrelia burgdorferi}	3	filtered
TP0876	conserved hypothetical protein {Escherichia coli}	TP0121	conserved hypothetical protein {Haemophilus influenzae}	7	filtered
TP0876	conserved hypothetical protein {Escherichia coli}	TP0247	N-acetylmuramoyl-L-alanine amidase (amiA) {Escherichia coli}	20	filtered
TP0876	conserved hypothetical protein {Escherichia coli}	TP0586	leucyl-tRNA synthetase (leuS) {Borrelia burgdorferi}	16	filtered
TP0876	conserved hypothetical protein {Escherichia coli}	TP0751	hypothetical protein	7	filtered
TP0876	conserved hypothetical protein {Escherichia coli}	TP0757	polypeptide deformylase (def) {Synechocystis PCC6803}	36	filtered
TP0876	conserved hypothetical protein {Escherichia coli}	TP0803	hypothetical protein	2	filtered
TP0876	conserved hypothetical protein {Escherichia coli}	TP0895	hypothetical protein	3	filtered
TP0876	conserved hypothetical protein {Escherichia coli}	TP0943	flagellar protein (fliS) {Bacillus subtilis}	15	filtered
TP0876	conserved hypothetical protein {Escherichia coli}	TP0974	hypothetical protein	23	filtered
TP0876	conserved hypothetical protein {Escherichia coli}	TP0991	rubredoxin {Clostridium perfringens}	1	filtered
TP0877	conserved hypothetical protein {Borrelia burgdorferi}	TP0461	hypothetical protein	3	filtered
TP0880	membrane spanning protein, putative {Borrelia burgdorferi}	TP0833	hypothetical protein	34	filtered
TP0884	conserved hypothetical integral membrane protein {Borrelia burgdorferi}	TP0561	conserved hypothetical protein {Escherichia coli}	44	filtered
TP0893	conserved hypothetical protein {Bacillus subtilis}	TP0209	ribosomal protein L36 (rpmJ) {Chlorella vulgaris}	27	filtered
TP0895	hypothetical protein	TP0233	anti-sigma F factor antagonist, putative {Bacillus licheniformis}	13	filtered
TP0895	hypothetical protein	TP0236	transcription antitermination protein (nusG) {Borrelia burgdorferi}	5	filtered
TP0903	UDP-N-acetylmuramoylalanine--D-glutamate ligase (murD) {Borrelia burgdorferi}	TP0064	hypothetical, protein	8	filtered
TP0903	UDP-N-acetylmuramoylalanine--D-glutamate ligase (murD) {Borrelia burgdorferi}	TP0092	RNA polymerase sigma factor E (rpoE) {Mycobacterium leprae}	10	filtered
TP0903	UDP-N-acetylmuramoylalanine--D-glutamate ligase (murD) {Borrelia burgdorferi}	TP0100	thioredoxin, putative {Bradyrhizobium japonicum}	3	filtered					B2582-B0088 (ECO I SPK) via COG
TP0903	UDP-N-acetylmuramoylalanine--D-glutamate ligase (murD) {Borrelia burgdorferi}	TP0396	flagellar basal-body rod protein (flgB) {Treponema denticola}	15	filtered
TP0903	UDP-N-acetylmuramoylalanine--D-glutamate ligase (murD) {Borrelia burgdorferi}	TP0618	hypothetical protein	24	filtered
TP0903	UDP-N-acetylmuramoylalanine--D-glutamate ligase (murD) {Borrelia burgdorferi}	TP0711	conserved hypothetical protein {Borrelia burgdorferi}	46	filtered
TP0903	UDP-N-acetylmuramoylalanine--D-glutamate ligase (murD) {Borrelia burgdorferi}	TP0832	hypothetical protein	37	filtered
TP0905	ribosomal protein S16 (rpsP) {Bacillus subtilis}	TP0236	transcription antitermination protein (nusG) {Borrelia burgdorferi}	5	filtered					B3982-B2609 (ECO I SPK) via MBGD; B3982-B2609 (ECO I SPK) via COG
TP0905	ribosomal protein S16 (rpsP) {Bacillus subtilis}	TP0554	phosphoglycolate phosphatase (gph) {Haemophilus influenzae}	33	filtered
TP0905	ribosomal protein S16 (rpsP) {Bacillus subtilis}	TP0618	hypothetical protein	24	filtered
TP0912	conserved hypothetical protein {Borrelia burgdorferi}	TP0704	single-stranded-DNA-specific exonuclease (recJ) {Borrelia burgdorferi}	12	filtered
TP0912	conserved hypothetical protein {Borrelia burgdorferi}	TP0833	hypothetical protein	34	filtered
TP0913	conserved hypothetical protein {Mycobacterium tuberculosis}	TP1013	chaperonin (groES) {Bacillus stearothermophilus}	14	filtered
TP0914	conserved hypothetical protein {Borrelia burgdorferi}	TP0095	hypothetical protein	15	filtered
TP0914	conserved hypothetical protein {Borrelia burgdorferi}	TP0214	hypothetical protein	2	filtered
TP0914	conserved hypothetical protein {Borrelia burgdorferi}	TP0291	hypothetical protein	1	filtered
TP0915	conserved hypothetical protein {Borrelia burgdorferi}	TP0171	lipoprotein, 15 kDa (tpp15) {Treponema pallidum}	17	filtered
TP0916	hypothetical protein	TP0618	hypothetical protein	24	filtered
TP0917	Mg2+ transport protein (mgtE) {Borrelia burgdorferi}	TP1016	basic membrane protein (tpn39b) {Treponema pallidum}	1	filtered
TP0921	NADH oxidase {Streptococcus mutans}	TP0726	flagellar protein (flbD) {Treponema pallidum}	7	filtered
TP0924	tex protein (tex) {Bordetella pertussis}	TP0833	hypothetical protein	34	filtered
TP0925	flavodoxin {Clostridium beijerinckii}	TP0209	ribosomal protein L36 (rpmJ) {Chlorella vulgaris}	27	filtered
TP0926	signal peptidase I, putative {Bacillus licheniformis}	TP0209	ribosomal protein L36 (rpmJ) {Chlorella vulgaris}	27	filtered
TP0929	hypothetical protein	TP0099	uridylate kinase (smbA) {Borrelia burgdorferi}	3	filtered
TP0929	hypothetical protein	TP0233	anti-sigma F factor antagonist, putative {Bacillus licheniformis}	13	filtered
TP0929	hypothetical protein	TP0396	flagellar basal-body rod protein (flgB) {Treponema denticola}	15	filtered
TP0929	hypothetical protein	TP0463	hypothetical protein	8	filtered
TP0929	hypothetical protein	TP0618	hypothetical protein	24	filtered
TP0929	hypothetical protein	TP1005	DNA polymerase III, subunits gamma and tau (dnaH) {Borrelia burgdorferi}	44	filtered
TP0932	hypothetical protein	TP0233	anti-sigma F factor antagonist, putative {Bacillus licheniformis}	13	filtered
TP0932	hypothetical protein	TP1013	chaperonin (groES) {Bacillus stearothermophilus}	14	filtered
TP0933	UDP-N-acetylmuramoylalanyl-D-glutamate--2,6-diaminopimelate ligase (murE) {Borrelia burgdorferi}	TP0833	hypothetical protein	34	filtered
TP0937	conserved hypothetical protein {Bacillus subtilis}	TP0920	hypothetical protein	7	filtered
TP0937	conserved hypothetical protein {Bacillus subtilis}	TP1009	glycerol-3-phosphate dehydrogenase (gpsA) {Bacillus subtilis}	1	filtered
TP0939	pyruvate oxidoreductase {Synechocystis PCC6803}	TP0396	flagellar basal-body rod protein (flgB) {Treponema denticola}	15	filtered					HP1559-HP0589 (HPY) via COG
TP0939	pyruvate oxidoreductase {Synechocystis PCC6803}	TP0757	polypeptide deformylase (def) {Synechocystis PCC6803}	36	filtered
TP0939	pyruvate oxidoreductase {Synechocystis PCC6803}	TP0965	membrane fusion protein, putative {Haemophilus influenzae}	14	filtered
TP0940	hypothetical protein	TP0618	hypothetical protein	24	filtered
TP0940	hypothetical protein	TP0833	hypothetical protein	34	filtered
TP0940	hypothetical protein	TP1005	DNA polymerase III, subunits gamma and tau (dnaH) {Borrelia burgdorferi}	44	filtered
TP0940	hypothetical protein	TP1013	chaperonin (groES) {Bacillus stearothermophilus}	14	filtered
TP0941	hypothetical protein	TP0233	anti-sigma F factor antagonist, putative {Bacillus licheniformis}	13	filtered
TP0941	hypothetical protein	TP0519	response regulatory protein (atoC) {Borrelia burgdorferi}	30	filtered
TP0941	hypothetical protein	TP0618	hypothetical protein	24	filtered
TP0941	hypothetical protein	TP0974	hypothetical protein	23	filtered
TP0941	hypothetical protein	TP1013	chaperonin (groES) {Bacillus stearothermophilus}	14	filtered
TP0943	flagellar protein (fliS) {Bacillus subtilis}	TP0197	ribosomal protein L29 (rpmC) {Bacillus stearothermophilus} _	15	filtered
TP0943	flagellar protein (fliS) {Bacillus subtilis}	TP0209	ribosomal protein L36 (rpmJ) {Chlorella vulgaris}	27	filtered
TP0943	flagellar protein (fliS) {Bacillus subtilis}	TP0660	flagellar hook-associated protein 1 (flgK) {Borrelia burgdorferi}	4	filtered			925	991
TP0943	flagellar protein (fliS) {Bacillus subtilis}	TP0943	flagellar protein (fliS) {Bacillus subtilis}	15	filtered		yes
TP0943	flagellar protein (fliS) {Bacillus subtilis}	TP0945	ribulose-phosphate 3-epimerase (cfxE) {Rhodobacter capsulatus}	21	filtered
TP0943	flagellar protein (fliS) {Bacillus subtilis}	TP0974	hypothetical protein	23	filtered
TP0946	glucose-inhibited division protein B (gidB) {Escherichia coli}	TP0160	prolyl-tRNA synthetase (proS) {Escherichia coli}	15	filtered
TP0946	glucose-inhibited division protein B (gidB) {Escherichia coli}	TP0514	excinuclease ABC, subunit A (uvrA) {Bacillus subtilis}	7	filtered
TP0947	peptidyl-prolyl cis-trans isomerase, cyclophilin-binding (cyp) {Mycobacterium leprae}	TP0554	phosphoglycolate phosphatase (gph) {Haemophilus influenzae}	33	filtered
TP0947	peptidyl-prolyl cis-trans isomerase, cyclophilin-binding (cyp) {Mycobacterium leprae}	TP0618	hypothetical protein	24	filtered
TP0947	peptidyl-prolyl cis-trans isomerase, cyclophilin-binding (cyp) {Mycobacterium leprae}	TP0664	flagellar filament outer layer protein (flaA) {Treponema pallidum}	34	filtered
TP0947	peptidyl-prolyl cis-trans isomerase, cyclophilin-binding (cyp) {Mycobacterium leprae}	TP0684	methylgalactoside ABC transporter, periplasmic galactose-binding protein (mglB) {Treponema pallidum}	15	filtered
TP0947	peptidyl-prolyl cis-trans isomerase, cyclophilin-binding (cyp) {Mycobacterium leprae}	TP0727	flagellar hook protein (flgE) {Treponema pallidum}	5	filtered
TP0947	peptidyl-prolyl cis-trans isomerase, cyclophilin-binding (cyp) {Mycobacterium leprae}	TP0757	polypeptide deformylase (def) {Synechocystis PCC6803}	36	filtered
TP0947	peptidyl-prolyl cis-trans isomerase, cyclophilin-binding (cyp) {Mycobacterium leprae}	TP0833	hypothetical protein	34	filtered
TP0948	spoIIIJ-associated protein (jag) {Borrelia burgdorferi}	TP0463	hypothetical protein	8	filtered
TP0954	conserved hypothetical protein {Methanobacterium thermoautotrophicum}	TP0044	glucose inhibited division protein A (gidA) {Borrelia burgdorferi}	3	filtered					B3530-B3741 (ECO II SAI) via MBGD; B3530-B3741 (ECO II SAI) via COG; B3741-B3530 (ECO II SPK) via MBGD; B3741-B3530 (ECO II SPK) via COG
TP0958	dicarboxylate transporter (dctM) {Rhodobacter capsulatus}	TP0833	hypothetical protein	34	filtered
TP0959	hypothetical protein	TP0005	DNA gyrase, subunit A (gyrA) {Bacillus subtilis}	9	filtered
TP0959	hypothetical protein	TP0046	hypothetical protein {Treponema pallidum}	18	filtered
TP0959	hypothetical protein	TP0088	conserved hypothetical protein {Borrelia burgdorferi}	8	filtered
TP0959	hypothetical protein	TP0162	Holliday junction DNA helicase (ruvB) {Haemophilus influenzae}	3	filtered
TP0959	hypothetical protein	TP0260	hypothetical protein	5	filtered
TP0959	hypothetical protein	TP0467	hypothetical protein	2	filtered
TP0959	hypothetical protein	TP0832	hypothetical protein	37	filtered
TP0960	flagellar basal-body rod protein (flgG) {Borrelia burgdorferi}	TP0832	hypothetical protein	37	filtered
TP0961	flagellar basal-body rod protein (flgG) {Borrelia burgdorferi}	TP0005	DNA gyrase, subunit A (gyrA) {Bacillus subtilis}	9	filtered
TP0961	flagellar basal-body rod protein (flgG) {Borrelia burgdorferi}	TP0024	conserved hypothetical protein {Bacillus subtilis}	16	filtered
TP0961	flagellar basal-body rod protein (flgG) {Borrelia burgdorferi}	TP0026	flagellar motor switch protein (fliG) {Treponema denticola}	8	filtered			941	971
TP0961	flagellar basal-body rod protein (flgG) {Borrelia burgdorferi}	TP0050	conserved hypothetical protein {Borrelia burgdorferi}	10	filtered
TP0961	flagellar basal-body rod protein (flgG) {Borrelia burgdorferi}	TP0160	prolyl-tRNA synthetase (proS) {Escherichia coli}	15	filtered
TP0961	flagellar basal-body rod protein (flgG) {Borrelia burgdorferi}	TP0236	transcription antitermination protein (nusG) {Borrelia burgdorferi}	5	filtered
TP0961	flagellar basal-body rod protein (flgG) {Borrelia burgdorferi}	TP0287	conserved hypothetical protein {Borrelia burgdorferi}	27	filtered
TP0961	flagellar basal-body rod protein (flgG) {Borrelia burgdorferi}	TP0314	hypothetical protein	2	filtered
TP0961	flagellar basal-body rod protein (flgG) {Borrelia burgdorferi}	TP0341	UDP-N-acetylmuramate--alanine ligase (murC) {Borrelia burgdorferi}	12	filtered
TP0961	flagellar basal-body rod protein (flgG) {Borrelia burgdorferi}	TP0397	flagellar basal-body rod protein (flgC) {Treponema denticola}	25	filtered			993	999
TP0961	flagellar basal-body rod protein (flgG) {Borrelia burgdorferi}	TP0664	flagellar filament outer layer protein (flaA) {Treponema pallidum}	34	filtered	yes
TP0961	flagellar basal-body rod protein (flgG) {Borrelia burgdorferi}	TP0726	flagellar protein (flbD) {Treponema pallidum}	7	filtered			467	467
TP0961	flagellar basal-body rod protein (flgG) {Borrelia burgdorferi}	TP0751	hypothetical protein	7	filtered
TP0961	flagellar basal-body rod protein (flgG) {Borrelia burgdorferi}	TP0757	polypeptide deformylase (def) {Synechocystis PCC6803}	36	filtered
TP0961	flagellar basal-body rod protein (flgG) {Borrelia burgdorferi}	TP0772	hypothetical protein	3	filtered
TP0961	flagellar basal-body rod protein (flgG) {Borrelia burgdorferi}	TP0773	periplasmic serine protease DO (htrA) {Haemophilus influenzae}	30	filtered			0	401
TP0961	flagellar basal-body rod protein (flgG) {Borrelia burgdorferi}	TP0782	hypothetical protein	2	filtered
TP0961	flagellar basal-body rod protein (flgG) {Borrelia burgdorferi}	TP0832	hypothetical protein	37	filtered
TP0961	flagellar basal-body rod protein (flgG) {Borrelia burgdorferi}	TP0877	conserved hypothetical protein {Borrelia burgdorferi}	4	filtered
TP0961	flagellar basal-body rod protein (flgG) {Borrelia burgdorferi}	TP0911	conserved hypothetical protein {Bacillus subtilis}	1	filtered
TP0962	conserved hypothetical integral membrane protein {Bacillus subtilis}	TP0209	ribosomal protein L36 (rpmJ) {Chlorella vulgaris}	27	filtered
TP0963	conserved hypothetical integral membrane protein {Bacillus subtilis} _	TP0965	membrane fusion protein, putative {Haemophilus influenzae}	14	filtered			943	976
TP0965	membrane fusion protein, putative {Haemophilus influenzae}	TP0514	excinuclease ABC, subunit A (uvrA) {Bacillus subtilis}	7	filtered
TP0971	membrane antigen, pathogen-specific (tpd) {Treponema pallidum}	TP0171	lipoprotein, 15 kDa (tpp15) {Treponema pallidum}	17	filtered
TP0976	hypothetical protein	TP0432	hypothetical protein	2	filtered
TP0976	hypothetical protein	TP0701	DNA-directed RNA polymerase, omega subunit, putative {Escherichia coli}	3	filtered
TP0976	hypothetical protein	TP0799	hypothetical protein	2	filtered
TP0976	hypothetical protein	TP0876	conserved hypothetical protein {Escherichia coli}	1	filtered
TP0978	signal peptidase II (lsp) {Borrelia burgdorferi}	TP0377	conserved hypothetical protein {Streptomyces hygroscopicus}	11	filtered
TP0978	signal peptidase II (lsp) {Borrelia burgdorferi}	TP0917	Mg2+ transport protein (mgtE) {Borrelia burgdorferi}	49	filtered
TP0981	sensory transduction histidine kinase, putative {Synechocystis PCC6803}	TP0005	DNA gyrase, subunit A (gyrA) {Bacillus subtilis}	9	filtered					CJ0643-CJ1027C (CJE all) via MBGD
TP0981	sensory transduction histidine kinase, putative {Synechocystis PCC6803}	TP0046	hypothetical protein {Treponema pallidum}	18	filtered
TP0981	sensory transduction histidine kinase, putative {Synechocystis PCC6803}	TP0061	ribosomal protein S18 (rpsR) {Bacillus stearothermophilus}	1	filtered
TP0981	sensory transduction histidine kinase, putative {Synechocystis PCC6803}	TP0064	hypothetical, protein	8	filtered
TP0981	sensory transduction histidine kinase, putative {Synechocystis PCC6803}	TP0089	cyclic nucleotide binding protein {Paramecium tetraurelia}	1	filtered
TP0981	sensory transduction histidine kinase, putative {Synechocystis PCC6803}	TP0092	RNA polymerase sigma factor E (rpoE) {Mycobacterium leprae}	10	filtered			667	667
TP0981	sensory transduction histidine kinase, putative {Synechocystis PCC6803}	TP0160	prolyl-tRNA synthetase (proS) {Escherichia coli}	15	filtered
TP0981	sensory transduction histidine kinase, putative {Synechocystis PCC6803}	TP0396	flagellar basal-body rod protein (flgB) {Treponema denticola}	15	filtered
TP0981	sensory transduction histidine kinase, putative {Synechocystis PCC6803}	TP0530	V-type ATPase, subunit E, putative {Desulfurococcus sp.}	19	filtered
TP0981	sensory transduction histidine kinase, putative {Synechocystis PCC6803}	TP0832	hypothetical protein	37	filtered
TP0981	sensory transduction histidine kinase, putative {Synechocystis PCC6803}	TP0843	heat shock protein, putative {Mycoplasma genitalium}	3	filtered
TP0981	sensory transduction histidine kinase, putative {Synechocystis PCC6803}	TP0877	conserved hypothetical protein {Borrelia burgdorferi}	4	filtered			910	911
TP0981	sensory transduction histidine kinase, putative {Synechocystis PCC6803}	TP1005	DNA polymerase III, subunits gamma and tau (dnaH) {Borrelia burgdorferi}	44	filtered
TP0982	glpG protein, putative {Escherichia coli}	TP0917	Mg2+ transport protein (mgtE) {Borrelia burgdorferi}	49	filtered
TP0983	hypothetical protein	TP0445	4-methyl-5(b-hydroxyethyl)-thiazole monophosphate biosynthesis enzyme (thiJ) {Borrelia burgdorferi}	30	filtered
TP0983	hypothetical protein	TP0519	response regulatory protein (atoC) {Borrelia burgdorferi}	30	filtered
TP0983	hypothetical protein	TP0711	conserved hypothetical protein {Borrelia burgdorferi}	46	filtered
TP0983	hypothetical protein	TP1008	ribonucleoside-diphosphate reductase, subunit alpha (nrdA) {Helicobacter pylori}	2	filtered
TP0985	aspartyl-tRNA synthetase (aspS) {Borrelia burgdorferi}	TP0554	phosphoglycolate phosphatase (gph) {Haemophilus influenzae}	33	filtered
TP0985	aspartyl-tRNA synthetase (aspS) {Borrelia burgdorferi}	TP0561	conserved hypothetical protein {Escherichia coli}	44	filtered	yes
TP0985	aspartyl-tRNA synthetase (aspS) {Borrelia burgdorferi}	TP0618	hypothetical protein	24	filtered
TP0985	aspartyl-tRNA synthetase (aspS) {Borrelia burgdorferi}	TP0664	flagellar filament outer layer protein (flaA) {Treponema pallidum}	34	filtered
TP0985	aspartyl-tRNA synthetase (aspS) {Borrelia burgdorferi}	TP0711	conserved hypothetical protein {Borrelia burgdorferi}	46	filtered
TP0985	aspartyl-tRNA synthetase (aspS) {Borrelia burgdorferi}	TP0735	glutamate synthase (gltA) {Pyrococcus sp.}	2	filtered					B1866-B3213 (ECO I SPK) via MBGD; B1866-B3213 (ECO I SPK) via COG
TP0985	aspartyl-tRNA synthetase (aspS) {Borrelia burgdorferi}	TP0757	polypeptide deformylase (def) {Synechocystis PCC6803}	36	filtered
TP0985	aspartyl-tRNA synthetase (aspS) {Borrelia burgdorferi}	TP0773	periplasmic serine protease DO (htrA) {Haemophilus influenzae}	30	filtered
TP0985	aspartyl-tRNA synthetase (aspS) {Borrelia burgdorferi}	TP0833	hypothetical protein	34	filtered
TP0985	aspartyl-tRNA synthetase (aspS) {Borrelia burgdorferi}	TP0939	pyruvate oxidoreductase {Synechocystis PCC6803}	12	filtered
TP0985	aspartyl-tRNA synthetase (aspS) {Borrelia burgdorferi}	TP0965	membrane fusion protein, putative {Haemophilus influenzae}	14	filtered					B1866-B3513 (ECO II SAI) via COG
TP0986	conserved hypothetical integral membrane protein {Helicobacter pylori}	TP0917	Mg2+ transport protein (mgtE) {Borrelia burgdorferi}	49	filtered
TP0986	conserved hypothetical integral membrane protein {Helicobacter pylori}	TP0925	flavodoxin {Clostridium beijerinckii}	1	filtered
TP0988	conserved hypothetical integral membrane protein {Escherichia coli}	TP0561	conserved hypothetical protein {Escherichia coli}	44	filtered
TP0988	conserved hypothetical integral membrane protein {Escherichia coli}	TP0676	hypothetical protein	2	filtered
TP0994	conserved hypothetical protein {Escherichia coli}	TP0287	conserved hypothetical protein {Borrelia burgdorferi}	27	filtered
TP0994	conserved hypothetical protein {Escherichia coli}	TP0579	hypothetical protein	5	filtered
TP0994	conserved hypothetical protein {Escherichia coli}	TP0622	hypothetical protein	1	filtered
TP0994	conserved hypothetical protein {Escherichia coli}	TP0631	protein-glutamate methylesterase (cheB) {Salmonella choleraesuis}	1	filtered
TP0994	conserved hypothetical protein {Escherichia coli}	TP0763	hypothetical protein	2	filtered
TP0994	conserved hypothetical protein {Escherichia coli}	TP0976	hypothetical protein	1	filtered
TP1002	conserved hypothetical protein {Borrelia burgdorferi}	TP0757	polypeptide deformylase (def) {Synechocystis PCC6803}	36	filtered
TP1005	DNA polymerase III, subunits gamma and tau (dnaH) {Borrelia burgdorferi}	TP0171	lipoprotein, 15 kDa (tpp15) {Treponema pallidum}	17	filtered
TP1005	DNA polymerase III, subunits gamma and tau (dnaH) {Borrelia burgdorferi}	TP1005	DNA polymerase III, subunits gamma and tau (dnaH) {Borrelia burgdorferi}	44	filtered		yes
TP1006	DNA gyrase, subunit B (gyrB) {Treponema pallidum}	TP0004	hypothetical protein	2	filtered
TP1013	chaperonin (groES) {Bacillus stearothermophilus}	TP0463	hypothetical protein	8	filtered
TP1017	alanyl-tRNA synthetase (alaS) {Borrelia burgdorferi}	TP0004	hypothetical protein	2	filtered
TP1018	conserved hypothetical protein {Borrelia burgdorferi}	TP0154	conserved hypothetical protein {Borrelia burgdorferi}	1	filtered
TP1018	conserved hypothetical protein {Borrelia burgdorferi}	TP0422	hypothetical protein	1	filtered
TP1018	conserved hypothetical protein {Borrelia burgdorferi}	TP0506	trigger factor (tig) {Borrelia burgdorferi}	1	filtered
TP1018	conserved hypothetical protein {Borrelia burgdorferi}	TP0702	conserved hypothetical protein {Borrelia burgdorferi}	2	filtered
TP1018	conserved hypothetical protein {Borrelia burgdorferi}	TP0956	hypothetical protein	1	filtered
TP1018	conserved hypothetical protein {Borrelia burgdorferi}	TP1040	lysyl-tRNA synthetase (lysS) {Escherichia coli}	2	filtered
TP1024	ribosomal protein S9 (rpsI) {Bacillus stearothermophilus}	TP0059	hypothetical protein	21	filtered
TP1024	ribosomal protein S9 (rpsI) {Bacillus stearothermophilus}	TP0743	ribosomal protein L27 (rpl27) {Synechocystis PCC6803}	2	filtered
TP1024	ribosomal protein S9 (rpsI) {Bacillus stearothermophilus}	TP0894	conserved hypothetical protein {Synechocystic PCC6803}	13	filtered
TP1032	hypothetical protein	TP0171	lipoprotein, 15 kDa (tpp15) {Treponema pallidum}	17	filtered
TP1032	hypothetical protein	TP0795	hypothetical protein	4	filtered
TP1033	conserved hypothetical protein {Bacillus subtilis}	TP0119	amino acid ABC transporter, permease protein (yaeE) {Helicobacter pylori}	1	filtered
TP1033	conserved hypothetical protein {Bacillus subtilis}	TP0175	hypothetical protein	1	filtered
TP1033	conserved hypothetical protein {Bacillus subtilis}	TP1005	DNA polymerase III, subunits gamma and tau (dnaH) {Borrelia burgdorferi}	44	filtered
TP1034	conserved hypothetical integral membrane protein {Escherichia coli}	TP0043	soluble lytic transglycosylase, putative {Escherichia coli}	1	filtered
TP1034	conserved hypothetical integral membrane protein {Escherichia coli}	TP0240	ribosomal protein L7/L12 (rplL) {Haemophilus influenzae}	2	filtered
TP1034	conserved hypothetical integral membrane protein {Escherichia coli}	TP0269	conserved hypothetical protein {Bacillus subtilis}	3	filtered
TP1034	conserved hypothetical integral membrane protein {Escherichia coli}	TP0332	hypothetical protein	1	filtered
TP1034	conserved hypothetical integral membrane protein {Escherichia coli}	TP0561	conserved hypothetical protein {Escherichia coli}	44	filtered
TP1034	conserved hypothetical integral membrane protein {Escherichia coli}	TP0842	methionine aminopeptidase (map) {Bacillus subtilis}	3	filtered
TP1034	conserved hypothetical integral membrane protein {Escherichia coli}	TP0903	UDP-N-acetylmuramoylalanine--D-glutamate ligase (murD) {Borrelia burgdorferi}	1	filtered
TP1034	conserved hypothetical integral membrane protein {Escherichia coli}	TP0917	Mg2+ transport protein (mgtE) {Borrelia burgdorferi}	49	filtered
TP1038	bacterioferrin (TpF1) {Treponema pallidum}	TP0171	lipoprotein, 15 kDa (tpp15) {Treponema pallidum}	17	filtered
TP1038	bacterioferrin (TpF1) {Treponema pallidum}	TP0302	conserved hypothetical integral membrane protein {Bacillus subtilis}	1	filtered
TP1038	bacterioferrin (TpF1) {Treponema pallidum}	TP0795	hypothetical protein	4	filtered

## Sheet: whole set
Y2H interactions of T. pallidum with confidence scores (logistic regression)
	return to "OVERVIEW"
True positives	50	TPA interactions supported by interologs (Blast E value < 10-5) in DIP, IntAct, or a Campylobacter jejuni (Parish et al.; unpublished) OR supported by interacting Pfam domains derived from three-dimensional structures (union 3DID + iPfam)
True negatives	50	TPA interactions with orthologs (COG), which are maximally separated (max shortest path length) in experimental StringDB network (exp. score > 0.15)
Column	Description		Predictor	Reference	Source
score	logistic regression score
training_set_id	1 = positive interaction -1 = negative interaction 0 = not in training set			Xenarios I 2002, Hermjakob H 2004, von Mering C 2007	DIP,IntAct, STRING
bait	bait locus id				experimental data
prey	prey locus id				experimental data
bait_gene_tag	bait gene tag			Peterson JD 2001	TIGR CMR
prey_gene_tag	prey gene tag			Peterson JD 2001	TIGR CMR
bait_description	bait description line			Kanehisa M 2006	KEGG
prey_description	prey description line			Kanehisa M 2006	KEGG
bait_localisation	bait localisation prediction			Rey S 2005	pSORTDb
prey_localisation	prey localisation prediction			Rey S 2005	pSORTDb
bc	bait count (in - degree)		X		experimental data
pc	prey count (out - degree)		X	Bader JS 2004, etc.	experimental data
geomean	geometric mean of bait and prey count				experimental data
arithmean	arithmetic mean of bait and prey count				experimental data
bait_cc	bait cluster coefficient				experimental data
prey_cc	prey cluster coefficient				experimental data
j_distance	jaccard distance				experimental data
j_distance50	jaccard distance based on prey count filtered interactions (TPA 50)				experimental data
pvm_score	score based on overlapping interaction patterns of paralogous proteins			Deane CM 2002	TIGR CMR paralogs
simple_loc_score	1 = colocalization -1 = delocalization 0 = localization of at least one protein is not known			Rey S 2005	pSORTDb
complex_loc_score				Rey S 2005	pSORTDb
cog_combined_score	combined STRING COG score excluding experimental score		X	von Mering C 2007	STRING
protein_combined_score	combined STRING protein score excluding experimental score			von Mering C 2007	STRING
max_protein_score	maximum of either STRING score (Protein or COG)			von Mering C 2007	STRING
rec_score	interactions reported as bait -> prey and vice versa				experimental data
homodimer	marks homodimers				experimental data
interlogs	interlogs reproduced by other studies (see manuscript or table "Interlogs" for details)				Interaction Data from Arrifuzzaman; Parish; Rain; and Butland et al.
subset	shows which interactions belongs to which set
Model Evaluation (score > 0.5)
	Hitrate	0.77
	Precision	0.75
	Sensitivity	0.8
	Specificity	0.74
Cross validation (10x)	Hitrate	0.76
	Precision	0.74
	Sensitivity	0.8
	Specificity	0.72
score	traing_set_id	bait	prey	bait_gene_tag	prey_gene_tag	bait_description	prey_description	bait_localisation	prey_localisation	bc	pc	geomean	arithmean	bait_cc	prey_cc	j_distance	j_distance50	pvm_score	simple_loc_score	complex_loc_score	cog_combined_score	protein_combined_score	max_protein_score	rec_score	homodimer
0.965988	1	TP0162	TP0543	ruvB	ruvA	Holliday junction DNA helicase (ruvB); K03551 holliday junction DNA helicase RuvB	Holliday junction DNA helicase (ruvA); K03550 holliday junction DNA helicase RuvA	Cytoplasmic	Unknown	2	1	1.41421	1.5	0.1	0	1	1	0	0	0	1000	979	1000	0
0.961392	0	TP0401	TP0026	fliH	fliG-1	flagellar assembly protein (fliH); K02411 flagellar assembly protein FliH	flagellar motor switch protein (fliG-1); K02410 flagellar motor switch protein FliG	Cytoplasmic	Cytoplasmic	1	8	2.82843	4.5	0	0.25	1	1	0	1	0.3649	997	0	997	0
0.960181	0	TP0716	TP0725	fliR	motA	flagellar biosynthetic protein (fliR); K02421 flagellar biosynthetic protein FliR	flagellar motor rotation protein (motA); K02556 chemotaxis MotA protein	CytoplasmicMembrane	CytoplasmicMembrane	4	2	2.82843	3	0.2667	1	0.714286	0.714286	0	1	1.0903	994	930	994	0
0.953945	1	TP0399	TP0026	fliF	fliG-1	flagellar basal-body M ring protein (fliF); K02409 flagellar M-ring protein FliF	flagellar motor switch protein (fliG-1); K02410 flagellar motor switch protein FliG	Cytoplasmic	Cytoplasmic	4	8	5.65685	6	0.2667	0.25	0.928571	0.923077	1	1	0.3649	999	352	999	0
0.953945	1	TP0721	TP0026	fliM	fliG-1	flagellar motor switch protein (fliM); K02416 flagellar motor switch protein FliM	flagellar motor switch protein (fliG-1); K02410 flagellar motor switch protein FliG	Unknown	Cytoplasmic	4	8	5.65685	6	0.3333	0.25	1	1	1	0	0	999	516	999	0
0.950325	1	TP0868	TP0658	flaB1		flagellar filament 34.5 kDa core protein (flaB1); K02406 flagellin	transmembrane protein, putative	Periplasmic	Unknown	3	5	3.87298	4	0.1667	0.0727	1	1	2	0	0	882	478	882	0
0.941491	1	TP0344	TP0514	trcF	uvrA	transcription-repair coupling factor; K03723 transcription-repair coupling factor (superfamily II helicase)	excinuclease ABC, subunit A (uvrA); K03701 excinuclease ABC subunit A	Cytoplasmic	Unknown	7	7	7	7	0.1905	0.1905	0.923077	0.909091	0	0	0	951	651	951	0
0.940662	1	TP0792	TP0658	flaB2		flagellar filament 33 kDa core protein (flaB2); K02406 flagellin	transmembrane protein, putative	Periplasmic	Unknown	6	5	5.47723	5.5	0.2	0.0727	1	1	2	0	0	882	283	882	0
0.93215	-1	TP0403	TP0868		flaB1	flagellar protein, putative; K02413 flagellar FliJ protein	flagellar filament 34.5 kDa core protein (flaB1); K02406 flagellin	Cytoplasmic	Periplasmic	9	1	3	5	0.25	0.1667	0.916667	0.833333	0	-1	-1.7986	849	0	849	0
0.930328	0	TP0963	TP0965			conserved hypothetical integral membrane protein; K02004	membrane fusion protein, putative	CytoplasmicMembrane	Cytoplasmic	7	14	9.89949	10.5	0.4762	0.1912	0.956522	1	1	-1	-0.7276	952	839	952	0
0.919861	1	TP0400	TP0399	fliG-2	fliF	flagellar motor switch protein (fliG-2); K02410 flagellar motor switch protein FliG	flagellar basal-body M ring protein (fliF); K02409 flagellar M-ring protein FliF	Cytoplasmic	Cytoplasmic	16	2	5.65685	9	0.1583	0.2667	0.952381	0.941176	1	1	0.3649	999	974	999	0
0.918054	0	TP0402	TP0640	fliI	mcp2-3	flagellum-specific ATP synthase (fliI) [EC:3.6.3.14]; K02412 flagellum-specific ATP synthase	methyl-accepting chemotaxis protein (mcp2-3); K03406 methyl-accepting chemotaxis protein	Cytoplasmic	CytoplasmicMembrane	4	5	4.47214	4.5	0.1667	0.1455	1	1	0	-1	-0.7276	634	0	634	0
0.910021	0	TP0506	TP0605	tig	tsf	trigger factor; K03545 trigger factor	tsf; elongation factor EF-Ts; K02357 elongation factor EF-Ts	Cytoplasmic	Cytoplasmic	2	1	1.41421	1.5	0	0	1	1	0	1	0.3649	458	177	458	0
0.907004	0	TP0875	TP0247		amiA	hypothetical protein	N-acetylmuramoyl-L-alanine amidase (amiA) [EC:3.5.1.28]; K01448 N-acetylmuramoyl-L-alanine amidase	Cytoplasmic	Unknown	6	20	10.9545	13	0.2667	0.1304	1	1	0	0	0	839	0	839	0
0.90609	0	TP0943	TP0660	fliS	flgK	flagellar protein (fliS); K02422 flagellar protein FliS	flagellar hook-associated protein 1 (flgK); K02396 flagellar hook-associated protein 1 FlgK	Unknown	Unknown	17	4	8.24621	10.5	0.4064	0.3417	0.789474	0.962963	0	0	0	969	0	969	0
0.901343	1	TP0058	TP0001	dnaB	dnaA	replicative DNA helicase (dnaB) [EC:3.6.1.-]; K02314 replicative DNA helicase	chromosomal replication initiator protein (dnaA); K02313 chromosomal replication initiator protein DnaA	Cytoplasmic	Cytoplasmic	19	3	7.54983	11	0.1988	0.5	0.954545	1	0	1	0.3649	992	834	992	0
0.891876	0	TP0727	TP0292	flgE	tpn50	flagellar hook protein (flgE); K02390 flagellar hook protein FlgE	outer membrane protein (tpn50)	Unknown	OuterMembrane	2	1	1.41421	1.5	0	0	1	1	1	0	0	351	201	351	0
0.884286	0	TP0058	TP0102	dnaB	rep	replicative DNA helicase (dnaB) [EC:3.6.1.-]; K02314 replicative DNA helicase	rep helicase, single-stranded DNA-dependent ATPase (rep) [EC:3.6.1.-]; K03656 ATP-dependent DNA helicase Rep	Cytoplasmic	Cytoplasmic	19	1	4.3589	10	0.1988	0	1	1	0	1	0.3649	870	367	870	0
0.877535	0	TP0051	TP0210	prfA	rpsM	prfA; peptide chain release factor RF-1; K02835 peptide chain release factor RF-1	30S ribosomal protein S13; K02952 small subunit ribosomal protein S13	Cytoplasmic	Cytoplasmic	3	1	1.73205	2	0	0.3333	1	1	0	1	0.3649	310	513	513	0
0.87627	0	TP0842	TP0294	map	prs	methionine aminopeptidase (MAP) [EC:3.4.11.18]; K01265 methionyl aminopeptidase	phosphoribosylpyrophosphate synthetase [EC:2.7.6.1]; K00948 ribose-phosphate pyrophosphokinase	Cytoplasmic	Unknown	4	3	3.4641	3.5	0.2381	0	1	1	0	0	0	365	0	365	0
0.875173	0	TP0330	TP0891		infB	cell division protein, putative [EC:3.4.24.-]	infB; translation initiation factor IF-2; K02519 translation initiation factor IF-2	CytoplasmicMembrane	Cytoplasmic	8	1	2.82843	4.5	0.1071	0	0.9	0.857143	0	-1	-0.7276	463	163	463	0
0.873635	0	TP0965	TP0514		uvrA	membrane fusion protein, putative	excinuclease ABC, subunit A (uvrA); K03701 excinuclease ABC subunit A	Cytoplasmic	Unknown	3	7	4.58258	5	0.1912	0.1905	0.956522	0.952381	0	0	0	376	0	376	0
0.871592	0	TP0500	TP0252	pbp-1		penicillin-binding protein (pbp-1)	apolipoprotein N-acyltransferase, putative [EC:2.3.1.-]; K03820 apolipoprotein N-acyltransferase	Unknown (This protein may have multiple localization sites.)	CytoplasmicMembrane	8	1	2.82843	4.5	0.5	0.3205	0.833333	1	0	0	0	446	0	446	0
0.871398	0	TP1024	TP0743	rpsI	rpl27	30S ribosomal protein S9; K02996 small subunit ribosomal protein S9	50S ribosomal protein L27; K02899 large subunit ribosomal protein L27	Unknown	Unknown	10	2	4.47214	6	0.4444	0.6667	0.916667	1	0	0	0	525	387	525	0
0.870009	0	TP0636	TP0773		htrA-1	hypothetical protein	periplasmic serine protease DO (HtrA-1) [EC:3.4.21.-]	Unknown	Periplasmic	3	30	9.48683	16.5	0.6667	0.1402	0.96875	1	0	0	0	684	0	684	0
0.869107	0	TP0034	TP0469			putative zinc transport system substrate-binding protein; K09815 zinc transport system substrate-binding protein	hypothetical protein	CytoplasmicMembrane	Unknown	3	1	1.73205	2	0	0.3333	1	1	0	0	0	270	0	270	0
0.865349	0	TP0256	TP0765	pgsA	ftsH	CDP-diacylglycerol--glycerol-3-phosphate 3-phosphatidyltransferase (PgsA) [EC:2.7.8.5]; K00995 CDP-diacylglycerol--glycerol-3-phosphate 3-phosphatidyltransferase	cell division protein (ftsH) [EC:3.4.24.-]; K03798 cell division protease FtsH	CytoplasmicMembrane	CytoplasmicMembrane	3	2	2.44949	2.5	0.3333	0	1	1	0	1	1.0903	267	0	267	0
0.86532	0	TP0840	TP0965			hypothetical protein	membrane fusion protein, putative	CytoplasmicMembrane	Cytoplasmic	16	14	14.9666	15	0.3083	0.1912	0.935484	1	0	-1	-0.7276	864	0	864	0
0.865116	0	TP0728	TP0727	flgD	flgE	flagellar hook assembly scaffolding protein (flgD); K02389 flagellar basal-body rod modification protein FlgD	flagellar hook protein (flgE); K02390 flagellar hook protein FlgE	Unknown	Unknown	24	5	10.9545	14.5	0.2433	0	1	1	2	0	0	999	956	999	0
0.861055	1	TP0192	TP0756	rplB	fmt	50S ribosomal protein L2; K02886 large subunit ribosomal protein L2	methionyl-tRNA formyltransferase (fmt) [EC:2.1.2.9]; K00604 methionyl-tRNA formyltransferase	Unknown	Unknown	1	1	1	1	0	0.2083	1	1	0	0	0	168	493	493	0
0.860969	0	TP0730	TP0067			putative CDP-diacylglycerol--glycerol-3-phosphate 3-phosphatidyltransferase [EC:2.7.8.5]; K00995 CDP-diacylglycerol--glycerol-3-phosphate 3-phosphatidyltransferase	hypothetical protein	CytoplasmicMembrane	Cytoplasmic	1	19	4.3589	10	0	0.1323	1	1	0	-1	-0.7276	422	0	422	0
0.860787	1	TP0471	TP0421			hypothetical protein	hypothetical protein	Unknown (This protein may have multiple localization sites.)	OuterMembrane	3	4	3.4641	3.5	0.6667	0.25	0.9	1	1	0	0	275	0	275	0
0.856993	0	TP0640	TP0397	mcp2-3	flgC	methyl-accepting chemotaxis protein (mcp2-3); K03406 methyl-accepting chemotaxis protein	flagellar basal-body rod protein (flgC); K02388 flagellar basal-body rod protein FlgC	CytoplasmicMembrane	Cytoplasmic	6	25	12.2474	15.5	0.1455	0.0733	1	1	0	-1	-0.7276	654	0	654	0
0.856925	0	TP0946	TP0514	gidB	uvrA	glucose-inhibited division protein B (gidB) [EC:2.1.-.-]; K03501 glucose inhibited division protein B	excinuclease ABC, subunit A (uvrA); K03701 excinuclease ABC subunit A	Unknown	Unknown	9	7	7.93725	8	0.2479	0.1905	0.969697	0.962963	0	0	0	498	0	498	0
0.856875	0	TP0971	TP0171	tpd	tpp15	tpd; membrane antigen, pathogen-specific (tpd)	lipoprotein, 15 kDa (tpp15)	Cytoplasmic	Unknown	1	17	4.12311	9	0	0	1	1	0	0	0	376	0	376	0
0.856137	0	TP0580	TP0099		smbA	conserved hypothetical integral membrane protein; K02004	uridylate kinase [EC:2.7.4.22]; K09903 uridylate kinase	CytoplasmicMembrane	Unknown	1	3	1.73205	2	0	0.2857	1	1	0	0	0	175	0	175	0
0.85496	0	TP0954	TP0044		gidA	hypothetical protein	glucose inhibited division protein A (gidA); K03495 glucose inhibited division protein A	CytoplasmicMembrane	Cytoplasmic	1	3	1.73205	2	0	0.0667	1	1	0	-1	-0.7276	170	0	170	0
0.851493	0	TP0339	TP0687		recG	hypothetical protein [EC:5.4.99.12]; K06180 ribosomal large subunit pseudouridine synthase D	DNA recombinase (recG) [EC:3.6.1.-]; K03655 ATP-dependent DNA helicase RecG	CytoplasmicMembrane	CytoplasmicMembrane	4	2	2.82843	3	0	0	1	1	0	1	1.0903	240	0	240	0
0.851444	0	TP0228	TP0034			biotin synthase, putative; K03523 putative biotin biosynthesis protein BioY	putative zinc transport system substrate-binding protein; K09815 zinc transport system substrate-binding protein	CytoplasmicMembrane	CytoplasmicMembrane	1	1	1	1	0	0	1	1	0	1	1.0903	127	0	127	0
0.851203	0	TP0388	TP0109	ftsQ		cell division protein (ftsQ); K03589 cell division protein FtsQ	rRNA methylase, putative [EC:2.1.1.-]; K03218 RNA methyltransferase, TrmH family	Unknown	Unknown	1	1	1	1	0	0	1	1	0	0	0	126	0	126	0
0.849819	0	TP0981	TP0877			sensory transduction histidine kinase, putative	hypothetical protein	Cytoplasmic	Cytoplasmic	25	4	10	14.5	0.2884	0.3	0.96875	1	1	1	0.3649	952	601	952	0
0.848143	1	TP0875	TP0240		rplL	hypothetical protein	50S ribosomal protein L7/L12; K02935 large subunit ribosomal protein L7/L12	Cytoplasmic	Unknown	6	2	3.4641	4	0.2667	0	1	1	0	0	0	292	0	292	0
0.847509	0	TP0702	TP0269			hypothetical protein	hypothetical protein	Unknown	Cytoplasmic	2	3	2.44949	2.5	0.1667	0	1	1	0	0	0	172	0	172	0
0.845942	0	TP0687	TP1013	recG	groES	DNA recombinase (recG) [EC:3.6.1.-]; K03655 ATP-dependent DNA helicase RecG	chaperonin (groES); K04078 chaperonin GroES	CytoplasmicMembrane	Cytoplasmic	3	14	6.48074	8.5	0	0.0095	1	1	0	-1	-0.7276	354	0	354	0
0.842991	0	TP0516	TP0305	mviN	pyrG	virulence factor; K03980 virulence factor	CTP synthase (pyrG) [EC:6.3.4.2]; K01937 CTP synthase	CytoplasmicMembrane	Cytoplasmic	2	4	2.82843	3	0	0	1	1	0	-1	-0.7276	168	0	168	0
0.842958	0	TP0295	TP0640	xylB	mcp2-3	xylB; carhohydrate kinase	methyl-accepting chemotaxis protein (mcp2-3); K03406 methyl-accepting chemotaxis protein	Unknown	CytoplasmicMembrane	2	5	3.16228	3.5	0	0.1455	1	1	0	0	0	182	0	182	0
0.841275	0	TP0794	TP0002	metK	dnaN	S-adenosylmethionine synthetase [EC:2.5.1.6]; K00789 S-adenosylmethionine synthetase	DNA polymerase III, subunit beta (dnaN) [EC:2.7.7.7]; K02338 DNA polymerase III beta subunit	Cytoplasmic	Unknown	4	4	4	4	0	0	1	1	0	0	0	227	0	227	0
0.838204	0	TP0354	TP0097	tmk	infA	thymidylate kinase (tmk) [EC:2.7.4.9]; K00943 dTMP kinase	infA; translation initiation factor IF-1; K02518 translation initiation factor IF-1	Cytoplasmic	Cytoplasmic	3	3	3	3	0.3273	0.2204	0.941176	0.972222	0	1	0.3649	168	0	168	0
0.83741	0	TP0498	TP0884	mreC		rod shape-determining protein (mreC); K03570 rod shape-determining protein MreC	conserved hypothetical integral membrane protein	Cytoplasmic	CytoplasmicMembrane	9	1	3	5	0.3056	0	1	1	0	-1	-0.7276	334	0	334	0
0.835405	0	TP0561	TP0985		aspS	hypothetical protein	aspartyl-tRNA synthetase [EC:6.1.1.12]; K01876 aspartyl-tRNA synthetase	Unknown	Cytoplasmic	4	2	2.82843	3	0.0343	0.21	0.985714	0.982456	0	0	0	176	0	176	1
0.832351	0	TP0814	TP0294	trxB	prs	thioredoxin reductase (trxB) [EC:1.8.1.9]; K00384 thioredoxin reductase (NADPH)	phosphoribosylpyrophosphate synthetase [EC:2.7.6.1]; K00948 ribose-phosphate pyrophosphokinase	Cytoplasmic	Unknown	9	3	5.19615	6	0.2778	0	1	1	0	0	0	343	0	343	0
0.831532	0	TP0386	TP0383	murF		UDP-N-acetylmuramoylalanyl-D-glutamyl-2,6-diaminopimelate--D-alanyl-D-alanine ligase [EC:6.3.2.10]; K01929 UDP-N-acetylmuramoylalanyl-D-glutamyl-2,6-diaminopimelate--D-alanyl-D-alanine ligase	MraZ protein; K03925 MraZ protein	Cytoplasmic	Unknown	1	65	8.06226	33	0	0.0882	0.985294	1	0	0	0	953	946	953	0
0.830507	0	TP0728	TP0396	flgD	flgB	flagellar hook assembly scaffolding protein (flgD); K02389 flagellar basal-body rod modification protein FlgD	flagellar basal-body rod protein (flgB); K02387 flagellar basal-body rod protein FlgB	Unknown	Unknown	24	15	18.9737	19.5	0.2433	0.1524	0.947368	1	2	0	0	999	408	999	0
0.830433	0	TP0089	TP0898			cyclic nucleotide binding protein	ATP-dependent nuclease, subunit A, putative; K01529	Cytoplasmic	Cytoplasmic	5	1	2.23607	3	0.5333	0	1	1	0	1	0.3649	176	0	176	0
0.83003	0	TP0756	TP0757	fmt	def	methionyl-tRNA formyltransferase (fmt) [EC:2.1.2.9]; K00604 methionyl-tRNA formyltransferase	polypeptide deformylase (def) [EC:3.5.1.88]	Unknown	Cytoplasmic	15	36	23.2379	25.5	0.2083	0.1603	0.943396	0.977273	0	0	0	998	985	998	0
0.828817	0	TP0986	TP0925			hypothetical protein	flavodoxin	CytoplasmicMembrane	Unknown	5	1	2.23607	3	0.2	0	1	1	0	0	0	170	0	170	0
0.823499	0	TP0474	TP0864			hypothetical protein	hypothetical protein	Unknown	Unknown	10	1	3.16228	5.5	0.0889	0.3333	0.916667	1	0	0	0	315	0	315	0
0.821042	0	TP0272	TP0843	soj		SpoOJ regulator (soj); K03496 chromosome partitioning protein	heat shock protein, putative	Unknown	Cytoplasmic	5	3	3.87298	4	0.1	0	1	1	0	0	0	170	0	170	0
0.820587	0	TP0650	TP0681		alr	hypothetical protein	alanine racemase (alr) [EC:5.1.1.1]; K01775 alanine racemase	Cytoplasmic	Unknown (This protein may have multiple localization sites.)	6	1	2.44949	3.5	0.3333	0	1	1	0	0	0	173	0	173	0
0.820181	0	TP0634	TP0341	lig	murC	DNA ligase (lig) [EC:6.5.1.2]; K01972 DNA ligase (NAD+)	UDP-N-acetylmuramate--L-alanine ligase [EC:6.3.2.8]; K01924 UDP-N-acetylmuramate--alanine ligase	Cytoplasmic	Cytoplasmic	15	12	13.4164	13.5	0.2	0.3235	0.967742	1	0	1	0.3649	623	276	623	0
0.819056	0	TP0985	TP0939	aspS		aspartyl-tRNA synthetase [EC:6.1.1.12]; K01876 aspartyl-tRNA synthetase	pyruvate ferredoxin oxidoreductase [EC:1.2.7.-]; K03737 putative pyruvate-flavodoxin oxidoreductase	Cytoplasmic	Unknown	24	12	16.9706	18	0.21	0.269	0.72093	0.92	0	0	0	915	0	915	0
0.818767	0	TP0398	TP0026	fliE	fliG-1	flagellar hook-basal body complex protein (fliE); K02408 flagellar hook-basal body complex protein FliE	flagellar motor switch protein (fliG-1); K02410 flagellar motor switch protein FliG	Unknown	Cytoplasmic	28	8	14.9666	18	0.0796	0.25	0.971223	1	0	0	0	989	0	989	0
0.818174	0	TP0711	TP0126			hypothetical protein	T. pallidum predicted coding region TP0126	Unknown	CytoplasmicMembrane	1	1	1	1	0.1147	0	1	1	0	0	0	0	0	0	0
0.818174	0	TP0033	TP0227			hypothetical protein	cobalt ABC transporter, ATP-binding protein; K02006 cobalt transport system ATP-binding protein	CytoplasmicMembrane	CytoplasmicMembrane	1	1	1	1	0	0.1333	1	1	0	1	1.0903	0	0	0	0
0.818174	0	TP0081	TP0414		dagA	hypothetical protein	D-alanine glycine permease (dagA); K03310 alanine or glycine:cation symporter, AGCS family	Unknown	CytoplasmicMembrane	1	1	1	1	0	0.3333	1	1	0	0	0	0	0	0	0
0.818174	0	TP0356	TP0850		infC	RNA-binding protein, putative	infC; translation initiation factor IF-3; K02520 translation initiation factor IF-3	Unknown	Cytoplasmic	1	1	1	1	0	0.3182	1	1	0	0	0	0	0	0	0
0.818174	0	TP0131	TP0853	tprD	ylxH-2	tpr protein D (TprD)	ATP-binding protein (ylxH-2); K04562 flagellar biosynthesis protein FlhG	OuterMembrane	Unknown	1	1	1	1	0	0	1	1	0	0	0	0	0	0	0
0.818174	0	TP0917	TP1016	mgtE	tpn39b	Mg2+ transport protein (mgtE); K06213 magnesium transporter	basic membrane protein (tpn39b)	CytoplasmicMembrane	Unknown	1	1	1	1	0.0359	0	1	1	0	0	0	0	0	0	0
0.818174	0	TP0823	TP1037		hlyIII	desulfoferrodoxin (rbo)	hlyIII; hemolysin III (hlyIII)	Unknown	CytoplasmicMembrane	1	1	1	1	0	0.3	1	1	0	0	0	0	0	0	0
0.814524	0	TP0782	TP0341		murC	T. pallidum predicted coding region TP0782	UDP-N-acetylmuramate--L-alanine ligase [EC:6.3.2.8]; K01924 UDP-N-acetylmuramate--alanine ligase	Unknown	Cytoplasmic	7	12	9.16515	9.5	0.1667	0.3235	0.96	0.947368	0	0	0	340	0	340	0
0.814385	0	TP0582	TP0965			conserved hypothetical integral membrane protein; K02004	membrane fusion protein, putative	CytoplasmicMembrane	Cytoplasmic	14	14	14	14	0.1619	0.1912	0.896552	0.958333	1	-1	-0.7276	598	153	598	0
0.814134	0	TP1017	TP0004	alaS		alanyl-tRNA synthetase [EC:6.1.1.7]; K01872 alanyl-tRNA synthetase	hypothetical protein	Cytoplasmic	Unknown	1	2	1.41421	1.5	0	0.1667	1	1	0	0	0	0	0	0	0
0.814134	0	TP0755	TP0619	ptsN-2		PTS system, nitrogen regulatory IIA component (ptsN-2) [EC:2.7.1.69]; K02806 PTS system, nitrogen regulatory IIA component	hypothetical protein	Cytoplasmic	Unknown	1	2	1.41421	1.5	0	0	1	1	0	0	0	0	0	0	0
0.814134	0	TP0112	TP0818	pepC		aminopeptidase C (pepC) [EC:3.4.22.40]; K01372 bleomycin hydrolase	T. pallidum predicted coding region TP0818	Cytoplasmic	Unknown	1	2	1.41421	1.5	0	0.2	1	1	0	0	0	0	0	0	0
0.813822	0	TP0517	TP0704	ruvC	recJ	Holliday junction nuclease (ruvC) [EC:3.1.22.4]; K01159 crossover junction endodeoxyribonuclease	recJ; single-stranded-DNA-specific exonuclease (RecJ) [EC:3.1.-.-]; K07462 single-stranded-DNA-specific exonuclease	Cytoplasmic	CytoplasmicMembrane	21	12	15.8745	16.5	0.2048	0.0303	1	1	0	-1	-0.7276	798	152	798	0
0.813553	0	TP0124	TP0067			conserved hypothetical GTP-binding protein	hypothetical protein	Cytoplasmic	Cytoplasmic	12	19	15.0997	15.5	0.1154	0.1323	1	1	0	1	0.3649	600	0	600	0
0.813261	0	TP0387	TP1013	ftsW	groES	cell division protein (ftsW); K03588 cell division protein FtsW	chaperonin (groES); K04078 chaperonin GroES	CytoplasmicMembrane	Cytoplasmic	6	14	9.16515	10	0.0476	0.0095	1	1	0	-1	-0.7276	331	0	331	0
0.813164	0	TP0044	TP1013	gidA	groES	glucose inhibited division protein A (gidA); K03495 glucose inhibited division protein A	chaperonin (groES); K04078 chaperonin GroES	Cytoplasmic	Cytoplasmic	3	14	6.48074	8.5	0.0667	0.0095	1	1	0	1	0.3649	232	0	232	0
0.811998	1	TP0421	TP0095			hypothetical protein	hypothetical protein	OuterMembrane	Cytoplasmic	4	15	7.74597	9.5	0.25	0.1	0.956522	0.954545	1	-1	-1.72	275	0	275	0
0.810717	0	TP0961	TP0026	flgG-2	fliG-1	flagellar basal-body rod protein (flgG-2); K02392 flagellar basal-body rod protein FlgG	flagellar motor switch protein (fliG-1); K02410 flagellar motor switch protein FliG	Cytoplasmic	Cytoplasmic	28	8	14.9666	18	0.0786	0.25	0.955752	1	0	1	0.3649	961	0	961	0
0.810506	0	TP0384	TP0396		flgB	S-adenosyl-methyltransferase [EC:2.1.1.-]; K03438 S-adenosyl-methyltransferase	flagellar basal-body rod protein (flgB); K02387 flagellar basal-body rod protein FlgB	Cytoplasmic	Unknown	3	15	6.7082	9	0	0.1524	1	1	0	0	0	237	744	744	0
0.810086	0	TP0461	TP0247		amiA	hypothetical protein	N-acetylmuramoyl-L-alanine amidase (amiA) [EC:3.5.1.28]; K01448 N-acetylmuramoyl-L-alanine amidase	Unknown	Unknown	5	20	10	12.5	0.25	0.1304	0.967742	0.965517	0	0	0	372	0	372	0
0.810026	0	TP0804	TP0044	ugpC	gidA	multiple sugar transport system ATP-binding protein; K02023 multiple sugar transport system ATP-binding protein	glucose inhibited division protein A (gidA); K03495 glucose inhibited division protein A	Cytoplasmic	Cytoplasmic	1	3	1.73205	2	0	0.0667	1	1	0	1	0.3649	0	0	0	0
0.810026	0	TP0877	TP0461			hypothetical protein	hypothetical protein	Cytoplasmic	Unknown	1	3	1.73205	2	0.3	0.25	1	1	0	0	0	0	0	0	0
0.809638	0	TP0842	TP0354	map	tmk	methionine aminopeptidase (MAP) [EC:3.4.11.18]; K01265 methionyl aminopeptidase	thymidylate kinase (tmk) [EC:2.7.4.9]; K00943 dTMP kinase	Cytoplasmic	Cytoplasmic	4	8	5.65685	6	0.2381	0.3273	1	1	0	1	0.3649	168	277	277	0
0.808667	0	TP0506	TP0086	tig		trigger factor; K03545 trigger factor	hypothetical protein	Cytoplasmic	Cytoplasmic	2	1	1.41421	1.5	0	0.1875	1	1	0	1	0.3649	0	0	0	0
0.808667	0	TP0427	TP0243	atpB-1	rpsL	V-type ATPase, subunit B (atpB-1) [EC:3.6.3.14]; K02118 V-type H+-transporting ATPase subunit B	30S ribosomal protein S12; K02950 small subunit ribosomal protein S12	Cytoplasmic	Unknown	2	1	1.41421	1.5	0	0	1	1	0	0	0	0	0	0	0
0.808667	1	TP0427	TP0328	atpB-1	mutS	V-type ATPase, subunit B (atpB-1) [EC:3.6.3.14]; K02118 V-type H+-transporting ATPase subunit B	DNA mismatch repair protein (mutS); K03555 DNA mismatch repair protein MutS	Cytoplasmic	Cytoplasmic	2	1	1.41421	1.5	0	0.1455	1	1	0	1	0.3649	0	0	0	0
0.808667	0	TP0519	TP0352	atoC		response regulatory protein (atoC); K02481 two-component system, NtrC family, response regulator	hypothetical protein	Cytoplasmic	Unknown	2	1	1.41421	1.5	0.0138	0	0.967742	0.967742	0	0	0	0	0	0	0
0.808667	0	TP0490	TP0371		ispE	hypothetical protein	4-diphosphocytidyl-2-C-methyl-D-erythritol kinase [EC:2.7.1.148]; K00919 4-diphosphocytidyl-2-C-methyl-D-erythritol kinase	Cytoplasmic	Unknown	2	1	1.41421	1.5	0	0	1	1	0	0	0	0	0	0	0
0.808667	0	TP0373	TP0409	tilS		hypothetical protein [EC:6.3.4.-]; K04075 cell cycle protein MesJ	hypothetical protein	Cytoplasmic	Unknown	2	1	1.41421	1.5	0	0.2727	1	1	0	0	0	0	0	0	0
0.808667	0	TP0771	TP0522			hypothetical protein	T. pallidum predicted coding region TP0522	CytoplasmicMembrane	CytoplasmicMembrane	2	1	1.41421	1.5	0	0	1	1	0	1	1.0903	0	0	0	0
0.808667	0	TP0153	TP0610		tprH	hypothetical protein; K09775 hypothetical protein	tpr protein H (TprH)	CytoplasmicMembrane	Unknown	2	1	1.41421	1.5	0	0	1	1	0	0	0	0	0	0	0
0.808667	0	TP0029	TP0713	murA	flhF	UDP-N-acetylglucosamine 1-carboxyvinyltransferase [EC:2.5.1.7]; K00790 UDP-N-acetylglucosamine 1-carboxyvinyltransferase	flagellar-associated GTP-binding protein (flhF); K02404 flagellar biosynthesis protein FlhF	Unknown	Unknown (This protein may have multiple localization sites.)	2	1	1.41421	1.5	0.6667	0.3333	0.8	1	0	0	0	0	0	0	0
0.808667	0	TP0295	TP0723	xylB		xylB; carhohydrate kinase	T. pallidum predicted coding region TP0723	Unknown	Unknown	2	1	1.41421	1.5	0	0	1	1	0	0	0	0	0	0	0
0.808667	0	TP0373	TP0733	tilS		hypothetical protein [EC:6.3.4.-]; K04075 cell cycle protein MesJ	T. pallidum predicted coding region TP0733	Cytoplasmic	Unknown	2	1	1.41421	1.5	0	0	1	1	0	0	0	0	0	0	0
0.808667	0	TP0334	TP0784			hypothetical protein	T. pallidum predicted coding region TP0784	Unknown	Unknown	2	1	1.41421	1.5	0.1429	0	1	1	0	0	0	0	0	0	0
0.808667	0	TP0025	TP0928			hypothetical protein	T. pallidum predicted coding region TP0928	CytoplasmicMembrane	Unknown	2	1	1.41421	1.5	0	0.3333	1	1	0	0	0	0	0	0	0
0.808667	0	TP0273	TP0972			T. pallidum predicted coding region TP0273	high-affinity iron transporter; K07243 high-affinity iron transporter	CytoplasmicMembrane	CytoplasmicMembrane	2	1	1.41421	1.5	0	0	1	1	0	1	1.0903	0	0	0	0
0.808667	0	TP0937	TP1009		gpsA	hypothetical protein	glycerol-3-phosphate dehydrogenase (NAD(P)+) [EC:1.1.1.94]; K00057 glycerol-3-phosphate dehydrogenase (NAD(P)+)	Unknown	CytoplasmicMembrane	2	1	1.41421	1.5	0	0	1	1	0	0	0	0	0	0	0
0.808092	0	TP0650	TP0807		rpmF	hypothetical protein	50S ribosomal protein L32; K02911 large subunit ribosomal protein L32	Cytoplasmic	Cytoplasmic	6	4	4.89898	5	0.3333	0.336	0.964286	1	0	1	0.3649	172	0	172	0
0.805848	0	TP0867	TP0002		dnaN	T. pallidum predicted coding region TP0867	DNA polymerase III, subunit beta (dnaN) [EC:2.7.7.7]; K02338 DNA polymerase III beta subunit	Unknown	Unknown	1	4	2	2.5	0	0	1	1	0	0	0	0	0	0	0
0.804466	0	TP1006	TP0004	gyrB		DNA gyrase, subunit B (gyrB) [EC:5.99.1.3]; K02470 DNA gyrase subunit B	hypothetical protein	Unknown	Unknown	2	2	2	2	0.3333	0.1667	1	1	0	0	0	0	0	0	0
0.804466	0	TP0394	TP0208	topA	secY	DNA topoisomerase I (topA) [EC:5.99.1.2]; K03168 DNA topoisomerase I	secY; preprotein translocase SecY subunit; K03076 preprotein translocase SecY subunit	Cytoplasmic	CytoplasmicMembrane	2	2	2	2	0	0	1	1	0	-1	-0.7276	0	0	0	0
0.804466	0	TP0766	TP0619			T. pallidum predicted coding region TP0766	hypothetical protein	Cytoplasmic	Unknown	2	2	2	2	0	0	1	1	0	0	0	0	0	0	0
0.804466	0	TP0988	TP0676			hypothetical protein	hypothetical protein	CytoplasmicMembrane	Cytoplasmic	2	2	2	2	0	0.2667	1	1	0	-1	-0.7276	0	0	0	0
0.804466	0	TP0725	TP0725	motA	motA	flagellar motor rotation protein (motA); K02556 chemotaxis MotA protein	flagellar motor rotation protein (motA); K02556 chemotaxis MotA protein	CytoplasmicMembrane	CytoplasmicMembrane	2	2	2	2	1	1	0	0	0	1	1.0903	0	0	0	0	yes
0.804466	0	TP0394	TP0763	topA		DNA topoisomerase I (topA) [EC:5.99.1.2]; K03168 DNA topoisomerase I	T. pallidum predicted coding region TP0763	Cytoplasmic	CytoplasmicMembrane	2	2	2	2	0	0	1	1	0	-1	-0.7276	0	0	0	0
0.804466	1	TP0025	TP1040		lysS-2	hypothetical protein	lysyl-tRNA synthetase [EC:6.1.1.6]; K04568 lysyl-tRNA synthetase, class II	CytoplasmicMembrane	Cytoplasmic	2	2	2	2	0	0	1	1	0	-1	-0.7276	0	0	0	0
0.804062	0	TP0526	TP0067	hrpA		ATP-dependent helicase (HrpA)	hypothetical protein	Cytoplasmic	Cytoplasmic	10	19	13.784	14.5	0.1778	0.1323	0.944444	0.964286	1	1	0.3649	502	0	502	0
0.802411	0	TP0721	TP0092	fliM	rpoE	flagellar motor switch protein (fliM); K02416 flagellar motor switch protein FliM	RNA polymerase sigma-24 factor; K03088 RNA polymerase sigma-70 factor, ECF subfamily	Unknown	Cytoplasmic	4	10	6.32456	7	0.3333	0.3235	0.95	1	0	0	0	172	0	172	0
0.802354	0	TP0720	TP0660	fliY	flgK	flagellar motor switch protein (fliY); K02417 flagellar motor switch protein FliN/FliY	flagellar hook-associated protein 1 (flgK); K02396 flagellar hook-associated protein 1 FlgK	Cytoplasmic	Unknown	31	4	11.1355	17.5	0.1849	0.3417	0.906977	1	0	0	0	975	413	975	0
0.801696	0	TP0330	TP0387		ftsW	cell division protein, putative [EC:3.4.24.-]	cell division protein (ftsW); K03588 cell division protein FtsW	CytoplasmicMembrane	CytoplasmicMembrane	8	1	2.82843	4.5	0.1071	0.0476	0.933333	0.916667	0	1	1.0903	174	0	174	0
0.80131	0	TP0706	TP0519		atoC	hypothetical protein	response regulatory protein (atoC); K02481 two-component system, NtrC family, response regulator	Unknown	Cytoplasmic	4	30	10.9545	17	0.3333	0.0138	0.970588	0.96875	0	0	0	451	0	451	0
0.801083	0	TP0814	TP0362	trxB	rpmB	thioredoxin reductase (trxB) [EC:1.8.1.9]; K00384 thioredoxin reductase (NADPH)	50S ribosomal protein L28; K02902 large subunit ribosomal protein L28	Cytoplasmic	Unknown	9	2	4.24264	5.5	0.2778	0	1	1	0	0	0	219	0	219	0
0.800392	0	TP0757	TP0684	def	mglB-2	polypeptide deformylase (def) [EC:3.5.1.88]	methylgalactoside transport system substrate-binding protein; K02058 simple sugar transport system substrate-binding protein	Cytoplasmic	Periplasmic	4	15	7.74597	9.5	0.1603	0.2	0.75	0.738095	0	-1	-1.7986	236	0	236	0
0.798785	0	TP0290	TP0040		mcp1	hypothetical protein	methyl-accepting chemotaxis protein (mcp1); K03406 methyl-accepting chemotaxis protein	Cytoplasmic	CytoplasmicMembrane	3	1	1.73205	2	0	0	1	1	0	-1	-0.7276	0	0	0	0
0.798785	0	TP0384	TP0068			S-adenosyl-methyltransferase [EC:2.1.1.-]; K03438 S-adenosyl-methyltransferase	hypothetical protein	Cytoplasmic	Cytoplasmic	3	1	1.73205	2	0	0.381	1	1	0	1	0.3649	0	0	0	0
0.798785	0	TP0297	TP0077		cap5D	hypothetical protein	capsular polysaccharide biosynthesis protein (cap5D)	Unknown	Cytoplasmic	3	1	1.73205	2	0	0.3333	1	1	0	0	0	0	0	0	0
0.798785	0	TP0603	TP0111		rpoN	undecaprenyl pyrophosphate synthetase [EC:2.5.1.31]; K00806 undecaprenyl pyrophosphate synthetase	RNA polymerase sigma-54 factor; K03092 RNA polymerase sigma-54 factor	Cytoplasmic	Cytoplasmic	3	1	1.73205	2	0	0	1	1	0	1	0.3649	0	0	0	0
0.798785	0	TP0452	TP0185	ileS	sip	isoleucyl-tRNA synthetase [EC:6.1.1.5]; K01870 isoleucyl-tRNA synthetase	signal peptidase I (sip) [EC:3.4.21.89]; K03100 signal peptidase I	Cytoplasmic	Unknown	3	1	1.73205	2	0	0.1	1	1	0	0	0	0	0	0	0
0.798785	0	TP0657	TP0226	csrA		carbon storage regulator (csrA); K03563 carbon storage regulator	T. pallidum predicted coding region TP0226	Cytoplasmic	CytoplasmicMembrane	3	1	1.73205	2	0.1667	0	1	1	0	-1	-0.7276	0	0	0	0
0.798785	0	TP0165	TP0249	troC	flaA-1	manganese transport system permease protein; K09819 manganese and iron transport system permease protein	flagellar filament outer layer protein (FlaA-1)	CytoplasmicMembrane	Periplasmic	3	1	1.73205	2	0	0	1	1	0	-1	-2.1613	0	0	0	0
0.798785	0	TP0603	TP0284			undecaprenyl pyrophosphate synthetase [EC:2.5.1.31]; K00806 undecaprenyl pyrophosphate synthetase	T. pallidum predicted coding region TP0284	Cytoplasmic	Cytoplasmic	3	1	1.73205	2	0	0.4286	1	1	0	1	0.3649	0	0	0	0
0.798785	0	TP1038	TP0302	TpF1		bacterioferrin (TpF1)	simple sugar transport system permease protein; K02057 simple sugar transport system permease protein	Cytoplasmic	CytoplasmicMembrane	3	1	1.73205	2	0	0	1	1	0	-1	-0.7276	0	0	0	0
0.798785	0	TP0603	TP0424			undecaprenyl pyrophosphate synthetase [EC:2.5.1.31]; K00806 undecaprenyl pyrophosphate synthetase	V-type ATPase, subunit E, putative [EC:3.6.3.14]; K02121 V-type H+-transporting ATPase subunit E	Cytoplasmic	Unknown	3	1	1.73205	2	0	0	1	1	0	0	0	0	0	0	0
0.798785	0	TP0589	TP0576	ptsH	prfB	phosphocarrier protein HPr (ptsH); K02784 phosphocarrier protein HPr	prfB; peptide chain release factor RF-2; K02836 peptide chain release factor RF-2	Cytoplasmic	Cytoplasmic	3	1	1.73205	2	0.3333	0	1	1	0	1	0.3649	0	0	0	0
0.798785	0	TP0592	TP0583			hypothetical protein	hypothetical protein	Unknown	Unknown	3	1	1.73205	2	0.3333	0.1538	1	1	0	0	0	0	0	0	0
0.798785	0	TP0557	TP0655		potD	hypothetical protein	spermidine/putrescine transport system substrate-binding protein; K02055 spermidine/putrescine transport system substrate-binding protein	Unknown	Periplasmic	3	1	1.73205	2	0.1667	0.1944	1	1	0	0	0	0	150	150	0
0.798785	0	TP0297	TP0738			hypothetical protein	hypothetical protein; K09710 hypothetical protein	Unknown	Cytoplasmic	3	1	1.73205	2	0	0.1445	1	1	0	0	0	0	0	0	0
0.798785	0	TP0824	TP0768	dxs	tmpA	1-deoxyxylulose-5-phosphate synthase [EC:2.2.1.7]; K01662 1-deoxy-D-xylulose-5-phosphate synthase	membrane protein (TmpA)	Cytoplasmic	Unknown (This protein may have multiple localization sites.)	3	1	1.73205	2	0.6667	1	0.75	1	0	0	0	0	0	0	0
0.798785	0	TP0165	TP0880	troC		manganese transport system permease protein; K09819 manganese and iron transport system permease protein	putative ABC-2 type transport system permease protein; K01992 ABC-2 type transport system permease protein	CytoplasmicMembrane	CytoplasmicMembrane	3	1	1.73205	2	0	0	1	1	0	1	1.0903	0	0	0	0
0.798785	0	TP0481	TP0968			T. pallidum predicted coding region TP0481	T. pallidum predicted coding region TP0968	Unknown	Cytoplasmic	3	1	1.73205	2	0.6667	0.3	0.714286	1	0	0	0	0	0	0	0
0.796456	0	TP0826	TP1020		gatA	hypothetical protein	glu-tRNA amidotransferase, subunit A (gatA) [EC:6.3.5.6 6.3.5.7]; K02433 aspartyl-tRNA(Asn)/glutamyl-tRNA (Gln) amidotransferase subunit A	CytoplasmicMembrane	Unknown	8	2	4	5	0.3056	0.6667	0.909091	1	0	0	0	171	0	171	0
0.795858	0	TP0378	TP0002		dnaN	flagellar protein, putative	DNA polymerase III, subunit beta (dnaN) [EC:2.7.7.7]; K02338 DNA polymerase III beta subunit	Unknown	Unknown	2	4	2.82843	3	0	0	1	1	0	0	0	0	0	0	0
0.795314	0	TP0247	TP0067	amiA		N-acetylmuramoyl-L-alanine amidase (amiA) [EC:3.5.1.28]; K01448 N-acetylmuramoyl-L-alanine amidase	hypothetical protein	Unknown	Cytoplasmic	4	19	8.7178	11.5	0.1304	0.1323	0.869565	0.883721	1	0	0	276	0	276	0
0.794423	0	TP0018	TP0677			transcription elongation factor EF	hypothetical protein	Cytoplasmic	Cytoplasmic	3	2	2.44949	2.5	0	0	1	1	0	1	0.3649	0	0	0	0
0.794423	0	TP0338	TP0716		fliR	T. pallidum predicted coding region TP0338	flagellar biosynthetic protein (fliR); K02421 flagellar biosynthetic protein FliR	CytoplasmicMembrane	CytoplasmicMembrane	3	2	2.44949	2.5	0	0.2667	1	1	0	1	1.0903	0	0	0	0
0.794423	0	TP0110	TP0774		mgtC	hypothetical protein	mgtC; Mg2+ transport protein (MgtC); K07507 putative Mg2+ transporter-C (MgtC) family protein	Unknown	CytoplasmicMembrane	3	2	2.44949	2.5	0.3333	0	1	1	0	0	0	0	0	0	0
0.794423	0	TP0034	TP0799			putative zinc transport system substrate-binding protein; K09815 zinc transport system substrate-binding protein	hypothetical protein	CytoplasmicMembrane	Unknown	3	2	2.44949	2.5	0	0	1	1	0	0	0	0	0	0	0
0.792899	0	TP0788	TP0121			T. pallidum predicted coding region TP0788	hypothetical protein	Cytoplasmic	Cytoplasmic	1	7	2.64575	4	0.0425	0.3556	0.978723	0.888889	0	1	0.3649	0	0	0	0
0.792342	0	TP0720	TP0026	fliY	fliG-1	flagellar motor switch protein (fliY); K02417 flagellar motor switch protein FliN/FliY	flagellar motor switch protein (fliG-1); K02410 flagellar motor switch protein FliG	Cytoplasmic	Cytoplasmic	31	8	15.748	19.5	0.1849	0.25	0.947368	1	1	1	0.3649	999	373	999	0
0.791947	0	TP0398	TP0396	fliE	flgB	flagellar hook-basal body complex protein (fliE); K02408 flagellar hook-basal body complex protein FliE	flagellar basal-body rod protein (flgB); K02387 flagellar basal-body rod protein FlgB	Unknown	Unknown	28	15	20.4939	21.5	0.0796	0.1524	0.935714	1	1	0	0	998	722	998	0
0.791449	0	TP0541	TP0658	era		GTP-binding protein (era); K03595 GTP-binding protein Era	transmembrane protein, putative	Cytoplasmic	Unknown	2	5	3.16228	3.5	0	0.0727	1	1	0	0	0	0	0	0	0
0.789991	0	TP0290	TP0044		gidA	hypothetical protein	glucose inhibited division protein A (gidA); K03495 glucose inhibited division protein A	Cytoplasmic	Cytoplasmic	3	3	3	3	0	0.0667	1	1	0	1	0.3649	0	0	0	0
0.789991	0	TP0270	TP0813	pcnA		pcnA; tRNA nucleotidyltransferase (CCA-adding enzyme) [EC:2.7.7.25 2.7.7.21]; K00974 tRNA nucleotidyltransferase (CCA-adding enzyme)	T. pallidum predicted coding region TP0813	Cytoplasmic	Cytoplasmic	3	3	3	3	0.6667	0.5	0.833333	1	0	1	0.3649	0	0	0	0
0.789619	0	TP0588	TP0120		abc	putative DNA polymerase III, delta subunit [EC:2.7.7.7]; K02340 DNA polymerase III delta subunit	putative ABC transport system ATP-binding protein; K02071 D-methionine transport system ATP-binding protein	Cytoplasmic	CytoplasmicMembrane	8	1	2.82843	4.5	0	0	1	1	0	-1	-0.7276	135	0	135	0
0.788543	1	TP0100	TP0005		gyrA	thioredoxin, putative	DNA gyrase, subunit A (gyrA) [EC:5.99.1.3]; K02469 DNA gyrase subunit A	Periplasmic	Cytoplasmic	5	9	6.7082	7	0.5	0.3333	0.866667	0.928571	0	-1	-1.7986	146	0	146	0
0.788526	0	TP0708	TP0036			T. pallidum predicted coding region TP0708	putative manganese transport system permease protein; K09816 zinc transport system permease protein	Unknown	CytoplasmicMembrane	4	1	2	2.5	0.1714	1	0.875	0.875	0	0	0	0	0	0	0
0.788526	0	TP0869	TP0124			T. pallidum predicted coding region TP0869	conserved hypothetical GTP-binding protein	Unknown	Cytoplasmic	4	1	2	2.5	0	0.1154	1	1	0	0	0	0	0	0	0
0.788526	0	TP0247	TP0150	amiA		N-acetylmuramoyl-L-alanine amidase (amiA) [EC:3.5.1.28]; K01448 N-acetylmuramoyl-L-alanine amidase	T. pallidum predicted coding region TP0150	Unknown	Unknown	4	1	2	2.5	0.1304	0.1538	0.972222	1	0	0	0	0	0	0	0
0.788526	0	TP0869	TP0225			T. pallidum predicted coding region TP0869	leucine-rich repeat protein TpLRR	Unknown	Cytoplasmic	4	1	2	2.5	0	0.5	1	1	0	0	0	0	0	0	0
0.788526	0	TP0558	TP0234		rpmG	hypothetical protein	50S ribosomal protein L33; K02913 large subunit ribosomal protein L33	CytoplasmicMembrane	Cytoplasmic	4	1	2	2.5	0.1667	0.1737	1	1	0	-1	-0.7276	0	0	0	0
0.788526	0	TP0558	TP0274			hypothetical protein	deoxycytidylate deaminase, putative [EC:3.5.4.12]; K01493 dCMP deaminase	CytoplasmicMembrane	Cytoplasmic	4	1	2	2.5	0.1667	0	1	1	0	-1	-0.7276	0	0	0	0
0.788526	0	TP0247	TP0382	amiA		N-acetylmuramoyl-L-alanine amidase (amiA) [EC:3.5.1.28]; K01448 N-acetylmuramoyl-L-alanine amidase	hypothetical protein	Unknown	Cytoplasmic	4	1	2	2.5	0.1304	0	1	1	0	0	0	0	0	0	0
0.788526	0	TP0345	TP0420	mraY		phospho-N-acetylmuramoyl-pentapeptide-transferase (MraY) [EC:2.7.8.13]; K01000 phospho-N-acetylmuramoyl-pentapeptide-transferase	hypothetical protein	CytoplasmicMembrane	Unknown	4	1	2	2.5	0.1667	0	1	1	0	0	0	0	0	0	0
0.788526	0	TP0164	TP0504	troB		manganese transport system ATP-binding protein; K09820 manganese and iron transport system ATP-binding protein	hypothetical protein	Unknown (This protein may have multiple localization sites.)	Unknown	4	1	2	2.5	0.3333	0.2	0.875	1	0	0	0	0	0	0	0
0.788526	0	TP0296	TP0557			dephospho-CoA kinase [EC:2.7.1.24]; K00859 dephospho-CoA kinase	hypothetical protein	Cytoplasmic	Unknown	4	1	2	2.5	0.1667	0.1667	1	1	0	0	0	0	0	0	0
0.788526	0	TP0296	TP0578		ftsY	dephospho-CoA kinase [EC:2.7.1.24]; K00859 dephospho-CoA kinase	cell division protein (ftsY); K03110 signal recognition particle receptor	Cytoplasmic	Unknown (This protein may have multiple localization sites.)	4	1	2	2.5	0.1667	0.375	0.947368	1	0	0	0	0	0	0	0
0.788526	0	TP0296	TP0591		ptsK	dephospho-CoA kinase [EC:2.7.1.24]; K00859 dephospho-CoA kinase	HPr(ser) kinase/phosphatase [EC:2.7.1.- 2.7.4.-]; K06023 HPr kinase/phosphorylase	Cytoplasmic	Unknown	4	1	2	2.5	0.1667	0.2381	1	1	0	0	0	0	0	0	0
0.788526	0	TP0339	TP0632		trsA	hypothetical protein [EC:5.4.99.12]; K06180 ribosomal large subunit pseudouridine synthase D	tryptophanyl-tRNA synthetase [EC:6.1.1.2]; K01867 tryptophanyl-tRNA synthetase	CytoplasmicMembrane	Cytoplasmic	4	1	2	2.5	0	0	1	1	0	-1	-0.7276	0	0	0	0
0.788526	0	TP0185	TP0644	sip	lysS-1	signal peptidase I (sip) [EC:3.4.21.89]; K03100 signal peptidase I	lysyl-tRNA synthetase [EC:6.1.1.6]; K04566 lysyl-tRNA synthetase, class I	Unknown	Cytoplasmic	4	1	2	2.5	0.1	0.6667	0.857143	1	0	0	0	0	0	0	0
0.788526	0	TP0464	TP0712		ylxH-1	tRNA (guanine-N7-)-methyltransferase [EC:2.1.1.33]; K03439 tRNA (guanine-N7-)-methyltransferase	ATP-binding protein (ylxH-1); K04562 flagellar biosynthesis protein FlhG	Unknown	CytoplasmicMembrane	4	1	2	2.5	0	0	1	1	0	0	0	0	0	0	0
0.788526	0	TP0339	TP0728		flgD	hypothetical protein [EC:5.4.99.12]; K06180 ribosomal large subunit pseudouridine synthase D	flagellar hook assembly scaffolding protein (flgD); K02389 flagellar basal-body rod modification protein FlgD	CytoplasmicMembrane	Unknown	4	1	2	2.5	0	0.2433	1	1	0	0	0	0	0	0	0
0.788526	0	TP0464	TP0739			tRNA (guanine-N7-)-methyltransferase [EC:2.1.1.33]; K03439 tRNA (guanine-N7-)-methyltransferase	hypothetical protein	Unknown	Cytoplasmic	4	1	2	2.5	0	0	1	1	0	0	0	0	0	0	0
0.788526	0	TP0383	TP0856			MraZ protein; K03925 MraZ protein	T. pallidum predicted coding region TP0856	Unknown	Unknown	4	1	2	2.5	0.0882	0.9	0.942029	1	0	0	0	0	0	0	0
0.788526	0	TP0339	TP0869			hypothetical protein [EC:5.4.99.12]; K06180 ribosomal large subunit pseudouridine synthase D	T. pallidum predicted coding region TP0869	CytoplasmicMembrane	Unknown	4	1	2	2.5	0	0	1	1	0	0	0	0	0	0	0
0.788526	0	TP0383	TP0938			MraZ protein; K03925 MraZ protein	T. pallidum predicted coding region TP0938	Unknown	Cytoplasmic	4	1	2	2.5	0.0882	0	0.985294	1	0	0	0	0	0	0	0
0.788526	0	TP0794	TP0955	metK		S-adenosylmethionine synthetase [EC:2.5.1.6]; K00789 S-adenosylmethionine synthetase	T. pallidum predicted coding region TP0955	Cytoplasmic	Unknown	4	1	2	2.5	0	0	1	1	0	0	0	0	0	0	0
0.788443	0	TP1013	TP0463	groES		chaperonin (groES); K04078 chaperonin GroES	T. pallidum predicted coding region TP0463	Cytoplasmic	Unknown	1	8	2.82843	4.5	0.0095	0.1667	0.956522	0.954545	0	0	0	0	0	0	0
0.785489	0	TP1038	TP0795	TpF1		bacterioferrin (TpF1)	hypothetical protein	Cytoplasmic	Unknown	3	4	3.4641	3.5	0	0.1699	1	1	0	0	0	0	0	0	0
0.78546	1	TP0187	TP0067	tuf		tuf; elongation factor EF-Tu [EC:3.6.5.3]; K02358 elongation factor EF-Tu	hypothetical protein	Cytoplasmic	Cytoplasmic	2	19	6.16441	10.5	0	0.1323	1	1	0	1	0.3649	179	0	179	0
0.784001	0	TP0869	TP0208		secY	T. pallidum predicted coding region TP0869	secY; preprotein translocase SecY subunit; K03076 preprotein translocase SecY subunit	Unknown	CytoplasmicMembrane	4	2	2.82843	3	0	0	1	1	0	0	0	0	0	0	0
0.784001	0	TP0402	TP0413	fliI		flagellum-specific ATP synthase (fliI) [EC:3.6.3.14]; K02412 flagellum-specific ATP synthase	phosphoglucomutase [EC:5.4.2.2]; K01835 phosphoglucomutase	Cytoplasmic	Unknown	4	2	2.82843	3	0.1667	0.3333	1	1	0	0	0	0	0	0	0
0.784001	0	TP0564	TP0675			T. pallidum predicted coding region TP0564	hypothetical protein	CytoplasmicMembrane	Cytoplasmic	4	2	2.82843	3	0.1667	0	1	1	0	-1	-0.7276	0	0	0	0
0.784001	0	TP0716	TP0774	fliR	mgtC	flagellar biosynthetic protein (fliR); K02421 flagellar biosynthetic protein FliR	mgtC; Mg2+ transport protein (MgtC); K07507 putative Mg2+ transporter-C (MgtC) family protein	CytoplasmicMembrane	CytoplasmicMembrane	4	2	2.82843	3	0.2667	0	1	1	0	1	1.0903	0	0	0	0
0.782422	0	TP0921	TP0726		flbD	NADH oxidase [EC:1.6.-.-]; K00359 NADH oxidase	flagellar protein (flbD); K02385 flagellar protein FlbD	Cytoplasmic	Cytoplasmic	2	7	3.74166	4.5	0	0.0952	1	1	0	1	0.3649	0	0	0	0
0.782422	0	TP0490	TP0920			hypothetical protein	T. pallidum predicted coding region TP0920	Cytoplasmic	Unknown	2	7	3.74166	4.5	0	0.0476	1	1	0	0	0	0	0	0	0
0.782422	1	TP0937	TP0920			hypothetical protein	T. pallidum predicted coding region TP0920	Unknown	Unknown	2	7	3.74166	4.5	0	0.0476	1	1	0	0	0	0	0	0	0
0.78232	0	TP1034	TP0043			conserved hypothetical integral membrane protein; K07301	soluble lytic transglycosylase, putative [EC:3.2.1.-]; K01238	CytoplasmicMembrane	Periplasmic	10	1	3.16228	5.5	0.1111	0	1	1	0	-1	-2.1613	178	0	178	0
0.782236	0	TP0307	TP0741			hypothetical protein	nicotinate-nucleotide adenylyltransferase [EC:2.7.7.18]; K00969 nicotinate-nucleotide adenylyltransferase	Unknown	Unknown	7	8	7.48331	7.5	0.1429	0.2727	0.944444	0.928571	0	0	0	178	0	178	0
0.781508	0	TP0913	TP1013		groES	predicted endonuclease; K07460 putative endonuclease	chaperonin (groES); K04078 chaperonin GroES	Cytoplasmic	Cytoplasmic	3	14	6.48074	8.5	0.3333	0.0095	1	1	0	1	0.3649	129	0	129	0
0.780918	0	TP0297	TP0236		nusG	hypothetical protein	transcription antitermination protein (nusG); K02601 transcriptional antiterminator NusG	Unknown	Cytoplasmic	3	5	3.87298	4	0	0.2667	1	1	0	0	0	0	0	0	0
0.780918	0	TP0133	TP0640		mcp2-3	T. pallidum predicted coding region TP0133	methyl-accepting chemotaxis protein (mcp2-3); K03406 methyl-accepting chemotaxis protein	Unknown	CytoplasmicMembrane	3	5	3.87298	4	0.3333	0.1455	0.923077	0.909091	0	0	0	0	0	0	0
0.780918	0	TP0151	TP0658			hypothetical protein	transmembrane protein, putative	CytoplasmicMembrane	Unknown	3	5	3.87298	4	0.3333	0.0727	1	1	0	0	0	0	0	0	0
0.779407	0	TP0218	TP0269			sigma factor SigB regulation protein, putative	hypothetical protein	CytoplasmicMembrane	Cytoplasmic	4	3	3.4641	3.5	0.3333	0	1	1	0	-1	-0.7276	0	0	0	0
0.779407	0	TP0869	TP0701			T. pallidum predicted coding region TP0869	DNA-directed RNA polymerase, putative [EC:2.7.7.6]; K03060 DNA-directed RNA polymerase subunit omega	Unknown	Unknown	4	3	3.4641	3.5	0	0	1	1	0	0	0	0	0	0	0
0.779407	0	TP0164	TP0842	troB	map	manganese transport system ATP-binding protein; K09820 manganese and iron transport system ATP-binding protein	methionine aminopeptidase (MAP) [EC:3.4.11.18]; K01265 methionyl aminopeptidase	Unknown (This protein may have multiple localization sites.)	Cytoplasmic	4	3	3.4641	3.5	0.3333	0.2381	0.9	1	0	0	0	0	0	0	0
0.779058	0	TP0474	TP0798		metG	hypothetical protein	methionyl-tRNA synthetase [EC:6.1.1.10]; K01874 methionyl-tRNA synthetase	Unknown	Cytoplasmic	10	1	3.16228	5.5	0.0889	0.2436	0.954545	1	0	0	0	168	0	168	0
0.778143	0	TP0782	TP0626			T. pallidum predicted coding region TP0782	exonuclease, putative; K03547 exonuclease SbcD	Unknown	Unknown	7	12	9.16515	9.5	0.1667	0.2637	1	1	0	0	0	222	0	222	0
0.777889	0	TP0227	TP0404			cobalt ABC transporter, ATP-binding protein; K02006 cobalt transport system ATP-binding protein	T. pallidum predicted coding region TP0404	CytoplasmicMembrane	Cytoplasmic	5	1	2.23607	3	0.1333	0	1	1	0	-1	-0.7276	0	0	0	0
0.777889	0	TP0341	TP0761	murC		UDP-N-acetylmuramate--L-alanine ligase [EC:6.3.2.8]; K01924 UDP-N-acetylmuramate--alanine ligase	T. pallidum predicted coding region TP0761	Cytoplasmic	CytoplasmicMembrane	5	1	2.23607	3	0.3235	1	0.944444	1	0	-1	-0.7276	0	0	0	0
0.777889	0	TP0976	TP0876			T. pallidum predicted coding region TP0976	hypothetical protein	Unknown	Unknown	5	1	2.23607	3	0.0667	0.2619	1	1	0	0	0	0	0	0	0
0.777889	0	TP0233	TP0966			anti-sigma F factor antagonist, putative	T. pallidum predicted coding region TP0966	Unknown	Unknown	5	1	2.23607	3	0.1895	0	1	1	0	0	0	0	0	0	0
0.777889	0	TP0233	TP1003			anti-sigma F factor antagonist, putative	T. pallidum predicted coding region TP1003	Unknown	CytoplasmicMembrane	5	1	2.23607	3	0.1895	0	1	1	0	0	0	0	0	0	0
0.777804	0	TP0088	TP0088			hypothetical protein	hypothetical protein	Unknown	Unknown	2	8	4	5	0.2857	0.2857	0	0	0	0	0	0	0	0	0	yes
0.777804	0	TP0874	TP0463			hypothetical protein	T. pallidum predicted coding region TP0463	Unknown	Unknown	2	8	4	5	0.6667	0.1667	0.909091	1	0	0	0	0	0	0	0
0.777804	0	TP0948	TP0463	jag		jag; spoIIIJ-associated protein (jag); K06346 spoIIIJ-associated protein	T. pallidum predicted coding region TP0463	Cytoplasmic	Unknown	2	8	4	5	0	0.1667	1	1	0	0	0	0	0	0	0
0.774722	0	TP1034	TP0240		rplL	conserved hypothetical integral membrane protein; K07301	50S ribosomal protein L7/L12; K02935 large subunit ribosomal protein L7/L12	CytoplasmicMembrane	Unknown	10	2	4.47214	6	0.1111	0	1	1	0	0	0	169	0	169	0
0.774121	0	TP0067	TP0519		atoC	hypothetical protein	response regulatory protein (atoC); K02481 two-component system, NtrC family, response regulator	Cytoplasmic	Cytoplasmic	9	30	16.4317	19.5	0.1323	0.0138	0.886792	0.877551	0	1	0.3649	530	0	530	0
0.773202	0	TP0272	TP0188	soj	rpsJ	SpoOJ regulator (soj); K03496 chromosome partitioning protein	30S ribosomal protein S10; K02946 small subunit ribosomal protein S10	Unknown	Cytoplasmic	5	2	3.16228	3.5	0.1	0.2	1	1	0	0	0	0	0	0	0
0.773202	0	TP0976	TP0432			T. pallidum predicted coding region TP0976	T. pallidum predicted coding region TP0432	Unknown	Unknown	5	2	3.16228	3.5	0.0667	0	1	1	0	0	0	0	0	0	0
0.773202	0	TP0539	TP0687		recG	hypothetical protein	DNA recombinase (recG) [EC:3.6.1.-]; K03655 ATP-dependent DNA helicase RecG	Unknown	CytoplasmicMembrane	5	2	3.16228	3.5	0.3	0	1	1	0	0	0	0	0	0	0
0.773202	0	TP0976	TP0799			T. pallidum predicted coding region TP0976	hypothetical protein	Unknown	Unknown	5	2	3.16228	3.5	0.0667	0	1	1	0	0	0	0	0	0	0
0.773202	0	TP0030	TP0987	groEL		heat shock protein (groEL); K04077 chaperonin GroEL	T. pallidum predicted coding region TP0987	Cytoplasmic	Unknown	5	2	3.16228	3.5	0.1	0	1	1	0	0	0	0	0	0	0
0.771959	1	TP0030	TP0160	groEL	proS	heat shock protein (groEL); K04077 chaperonin GroEL	prolyl-tRNA synthetase [EC:6.1.1.15]; K01881 prolyl-tRNA synthetase	Cytoplasmic	Cytoplasmic	5	15	8.66025	10	0.1	0.1333	0.947368	0.947368	0	1	0.3649	180	0	180	0
0.771567	0	TP0668	TP0751			hypothetical protein; K02221 YggT family protein	T. pallidum predicted coding region TP0751	CytoplasmicMembrane	Unknown	3	7	4.58258	5	0.3333	0.3905	1	1	0	0	0	0	0	0	0
0.77001	0	TP0722	TP0260	fliL		flagellar protein (fliL); K02415 flagellar FliL protein	T. pallidum predicted coding region TP0260	Unknown	Cytoplasmic	4	5	4.47214	4.5	0	0.1455	1	1	0	0	0	0	0	0	0
0.77001	0	TP0791	TP0995			T. pallidum predicted coding region TP0791	cyclic nucleotide binding protein	Unknown	Cytoplasmic	4	5	4.47214	4.5	0.3333	0.2	1	1	0	0	0	0	0	0	0
0.769651	0	TP1034	TP0842		map	conserved hypothetical integral membrane protein; K07301	methionine aminopeptidase (MAP) [EC:3.4.11.18]; K01265 methionyl aminopeptidase	CytoplasmicMembrane	Cytoplasmic	10	3	5.47723	6.5	0.1111	0.2381	0.866667	1	0	-1	-0.7276	168	0	168	0
0.768447	0	TP0976	TP0701			T. pallidum predicted coding region TP0976	DNA-directed RNA polymerase, putative [EC:2.7.7.6]; K03060 DNA-directed RNA polymerase subunit omega	Unknown	Unknown	5	3	3.87298	4	0.0667	0	1	1	0	0	0	0	0	0	0
[truncated: 3,473 more rows]

## Sheet: true positives
Y2H interactions of T. pallidum (true positive training set)
source	DIP	both interacting partners have interacting homologs in the DIP database (BLAST E-Value<10-5)
[truncated: 61 more rows]

## Sheet: true negatives
Y2H interactions of T. pallidum (true negatives training set)
[truncated: 54 more rows]

[truncated: 1 more sheets: Interlogs]
