# Supplementary material for: The Binary Protein Interactome of Treponema pallidum – The Syphilis Spirochete
Source: PLoS One. 2008 May 28;3(5):e2292. doi: 10.1371/journal.pone.0002292 (PMC2386257; doi:10.1371/journal.pone.0002292)
Supplement: Table S2 — Additional genomic links as shown in Figure 2. (0.11 MB XLS) [file pone.0002292.s002.xls]

## Sheet: StringDB 700
Genomic loci (5 neighbouring genes each) linked by at least 3 interactions with a z-value > 2.0
Bioinformatical predictions (StringDB 700) data set
start gene #: first genes of linked loci (row/col)
#ints: number of interactions linking both loci
z value: based on comparison with 1000 randomized networks
Interaction matrix: linking interactions marked with "1"
Gene infos: definition line for each gene of linked loci
						link	ribosome link	flagellum link	replication/cell division
#####################LINK####################						1			1
windows: row/col: 1/334
start gene #: row/col: 1/1000
# ints: 5
z value: 12.4480319066845
	TP1002	TP1003	TP1004	TP1005	TP1006
TP0001	0	0	0	0	1
TP0002	0	0	0	1	1
TP0003	0	0	0	0	1
TP0004	0	0	0	0	0
TP0005	0	0	0	0	1
Gene Infos
TP0001	chromosomal replication initiator protein (dnaA) {Borrelia burgdorferi}
TP0002	DNA polymerase III, subunit beta (dnaN) {Pseudomonas putida}
TP0003	recF protein (recF) {Synechocystis PCC6803}
TP0004	hypothetical protein
TP0005	DNA gyrase, subunit A (gyrA) {Bacillus subtilis}
TP1002	conserved hypothetical protein {Borrelia burgdorferi}
TP1003	hypothetical protein
TP1004	recombination protein (recR) {Haemophilus influenzae}
TP1005	DNA polymerase III, subunits gamma and tau (dnaH) {Borrelia burgdorferi}
TP1006	DNA gyrase, subunit B (gyrB) {Treponema pallidum}
#####################LINK####################						1
windows: row/col: 12/55
start gene #: row/col: 34/163
# ints: 8
z value: 24.51381513034
	TP0163	TP0164	TP0165	TP0166	TP0167
TP0034	0	1	1	1	0
TP0035	1	0	1	0	0
TP0036	1	1	0	1	0
TP0037	0	0	0	0	0
TP0038	0	0	0	0	0
Gene Infos
TP0034	ABC transporter, periplasmic binding protein {Streptococcus pneumoniae}
TP0035	ABC transporter, ATP-binding protein {Synechocystis PCC6803}
TP0036	ABC transporter, permease protein {Streptococcus gordonii}
TP0037	D-specific D-2-hydroxyacid dehydrogenase {Staphylococcus aureus}
TP0038	regulatory protein (pfoS/R) {Treponema pallidum}
TP0163	ABC transporter, periplasmic binding protein (troA) {Treponema pallidum}
TP0164	ABC transporter, ATP-binding protein (troB) {Treponema pallidum}
TP0165	ABC transporter, permease protein (troC) {Treponema pallidum}
TP0166	ABC transporter, permease protein (troD) {Treponema pallidum}
TP0167	cation-activated repressor protein (troR) {Treponema pallidum}
#####################LINK####################						1
windows: row/col: 17/85
start gene #: row/col: 49/253
# ints: 4
z value: 12.7470365743199
	TP0253	TP0254	TP0255	TP0256	TP0257
TP0049	0	0	0	0	0
TP0050	0	0	0	0	0
TP0051	0	1	1	0	0
TP0052	0	1	1	0	0
TP0053	0	0	0	0	0
Gene Infos
TP0049	conserved hypothetical protein {Borrelia burgdorferi}
TP0050	conserved hypothetical protein {Borrelia burgdorferi}
TP0051	peptide chain release factor 1 (prfA) {Borrelia burgdorferi}
TP0052	protoporphyrinogen oxidase (hemK) {Haemophilus influenzae}
TP0053	ribonucleoside-diphosphate reductase, subunit beta (nrdB) {Helicobacter pylori}
TP0253	conserved hypothetical protein {Borrelia burgdorferi}
TP0254	transcription termination factor Rho (rho) {Borrelia burgdorferi}
TP0255	ribosomal protein L31 (rpmE) {Haemophilus influenzae}
TP0256	CDP-diacylglycerol--glycerol-3-phosphate 3-phosphatidyltransferase (pgsA) {Bacillus subtilis}
TP0257	glycerophosphodiester phosphodiesterase (glpQ) {Treponema pallidum}
#####################LINK####################						1	1
windows: row/col: 33/66
start gene #: row/col: 97/196
# ints: 4
z value: 3.43410210987813
	TP0196	TP0197	TP0198	TP0199	TP0200
TP0097	1	0	1	1	1
TP0098	0	0	0	0	0
TP0099	0	0	0	0	0
TP0100	0	0	0	0	0
TP0101	0	0	0	0	0
Gene Infos
TP0097	translation initiation factor 1 (infA) {Borrelia burgdorferi}
TP0098	heat-shock protein, putative {Legionella pneumophila}
TP0099	uridylate kinase (smbA) {Borrelia burgdorferi}
TP0100	thioredoxin, putative {Bradyrhizobium japonicum}
TP0101	cytochrome c biogenesis protein (ccdA) {Helicobacter pylori}
TP0196	ribosomal protein L16 (rplP) {Synechocystis PCC6803}
TP0197	ribosomal protein L29 (rpmC) {Bacillus stearothermophilus} _
TP0198	ribosomal protein S17 (rpsQ) {Bacillus stearothermophilus}
TP0199	ribosomal protein L14 (rplN) {Borrelia burgdorferi}
TP0200	ribosomal protein L24 (rplX) {Bacillus subtilis}
#####################LINK####################						1
windows: row/col: 54/200
start gene #: row/col: 160/598
# ints: 5
z value: 5.88883915494368
	TP0599	TP0600	TP0601	TP0602	TP0603
TP0160	0	1	1	0	1
TP0161	0	0	0	0	0
TP0162	0	0	0	0	0
TP0163	0	0	1	0	0
TP0164	0	0	1	0	0
Gene Infos
TP0160	prolyl-tRNA synthetase (proS) {Escherichia coli}
TP0161	hypothetical protein
TP0162	Holliday junction DNA helicase (ruvB) {Haemophilus influenzae}
TP0163	ABC transporter, periplasmic binding protein (troA) {Treponema pallidum}
TP0164	ABC transporter, ATP-binding protein (troB) {Treponema pallidum}
TP0599	hypothetical protein
TP0600	zinc protease, putative {Haemophilus influenzae}
TP0601	conserved hypothetical protein {Synechocystis PCC6803}
TP0602	phosphatidate cytidylyltransferase (cdsA) {Borrelia burgdorferi}
TP0603	conserved hypothetical protein {Borrelia burgdorferi}
#####################LINK####################						1	1
windows: row/col: 63/80
start gene #: row/col: 187/238
# ints: 17
z value: 7.10401367480758
	TP0238	TP0239	TP0240	TP0241	TP0242
TP0187	1	1	1	1	1
TP0188	1	0	1	1	1
TP0189	1	0	1	1	1
TP0190	1	0	1	1	1
TP0191	0	0	0	0	0
Gene Infos
TP0187	translation elongation factor TU (tuf) {Escherichia coli}
TP0188	ribosomal protein S10 (rpsJ) {Borrelia burgdorferi}
TP0189	ribosomal protein L3 (rplC) {Borrelia burgdorferi}
TP0190
TP0191	ribosomal protein L23 (rplW) {Thermotoga maritima}
TP0238	ribosomal protein L1 (rplA) {Borrelia burgdorferi}
TP0239	ribosomal protein L10 (rplJ) {Streptomyces antibioticus}
TP0240	ribosomal protein L7/L12 (rplL) {Haemophilus influenzae}
TP0241	DNA-directed RNA polymerase, beta subunit (rpoB) {Borrelia burgdorferi}
TP0242	DNA-directed RNA polymerase, beta' subunit (rpoC) {Escherichia coli}
#####################LINK####################						1	1
windows: row/col: 63/102
start gene #: row/col: 187/304
# ints: 4
z value: 2.32087098771636
	TP0305	TP0304	TP0306	TP0307	TP0308
TP0187	0	0	1	0	0
TP0188	0	0	1	0	0
TP0189	0	0	1	0	0
TP0190	0	0	1	0	0
TP0191	0	0	0	0	0
Gene Infos
TP0187	translation elongation factor TU (tuf) {Escherichia coli}
TP0188	ribosomal protein S10 (rpsJ) {Borrelia burgdorferi}
TP0189	ribosomal protein L3 (rplC) {Borrelia burgdorferi}
TP0190
TP0191	ribosomal protein L23 (rplW) {Thermotoga maritima}
TP0305	CTP synthase (pyrG) {Synechocystis PCC6803}
TP0304	hypothetical protein
TP0306	ribosomal protein S4 {Borrelia burgdorferi}
TP0307	conserved hypothetical protein {Borrelia burgdorferi}
TP0308	amino acid ABC transporter, periplasmic binding protein (hisJ) {Salmonella choleraesuis}
#####################LINK####################						1	1
windows: row/col: 63/150
start gene #: row/col: 187/448
# ints: 4
z value: 2.90535335635253
	TP0448	TP0449	TP0450	TP0451	TP0452
TP0187	0	0	1	0	0
TP0188	0	0	1	0	0
TP0189	0	0	1	0	0
TP0190	0	0	1	0	0
TP0191	0	0	0	0	0
Gene Infos
TP0187	translation elongation factor TU (tuf) {Escherichia coli}
TP0188	ribosomal protein S10 (rpsJ) {Borrelia burgdorferi}
TP0189	ribosomal protein L3 (rplC) {Borrelia burgdorferi}
TP0190
TP0191	ribosomal protein L23 (rplW) {Thermotoga maritima}
TP0448	uracil phosphoribosyltransferase, putative {Bacillus subtilis}
TP0449	hypothetical protein
TP0450	translation elongation factor G (fusA) {Thermotoga maritima}
TP0451	hypothetical protein
TP0452	isoleucyl-tRNA synthetase (ileS) {Borrelia burgdorferi}
#####################LINK####################						1
windows: row/col: 63/198
start gene #: row/col: 187/592
# ints: 4
z value: 2.69172962417572
	TP0593	TP0594	TP0595	TP0596	TP0597
TP0187	0	0	1	0	0
TP0188	0	0	1	0	0
TP0189	0	0	1	0	0
TP0190	0	0	1	0	0
TP0191	0	0	0	0	0
Gene Infos
TP0187	translation elongation factor TU (tuf) {Escherichia coli}
TP0188	ribosomal protein S10 (rpsJ) {Borrelia burgdorferi}
TP0189	ribosomal protein L3 (rplC) {Borrelia burgdorferi}
TP0190
TP0191	ribosomal protein L23 (rplW) {Thermotoga maritima}
TP0593	hypothetical protein
TP0594	hypothetical protein
TP0595	adenylate kinase (adk) {Bacillus subtilis}
TP0596	polynucleotide adenylyltransferase (pcnB) {Escherichia coli}
TP0597	hypothetical protein
#####################LINK####################						1
windows: row/col: 63/255
start gene #: row/col: 187/763
# ints: 4
z value: 2.85131330740592
	TP0765	TP0766	TP0767	TP0768	TP0769
TP0187	0	0	1	0	0
TP0188	0	0	1	0	0
TP0189	0	0	1	0	0
TP0190	0	0	1	0	0
TP0191	0	0	0	0	0
Gene Infos
TP0187	translation elongation factor TU (tuf) {Escherichia coli}
TP0188	ribosomal protein S10 (rpsJ) {Borrelia burgdorferi}
TP0189	ribosomal protein L3 (rplC) {Borrelia burgdorferi}
TP0190
TP0191	ribosomal protein L23 (rplW) {Thermotoga maritima}
TP0765	cell division protein (ftsH) {Helicobacter pylori}
TP0766	hypothetical protein
TP0767	translation elongation factor G (fusA) {Borrelia burgdorferi}
TP0768	membrane protein (tmpA) {Treponema pallidum}
TP0769	outer membrane protein (tmpB) {Treponema pallidum}
#####################LINK####################						1
windows: row/col: 63/280
start gene #: row/col: 187/838
# ints: 4
z value: 2.01987714956977
	TP0840	TP0841	TP0842	TP0843	TP0844
TP0187	0	0	1	0	0
TP0188	0	0	1	0	0
TP0189	0	0	1	0	0
TP0190	0	0	1	0	0
TP0191	0	0	0	0	0
Gene Infos
TP0187	translation elongation factor TU (tuf) {Escherichia coli}
TP0188	ribosomal protein S10 (rpsJ) {Borrelia burgdorferi}
TP0189	ribosomal protein L3 (rplC) {Borrelia burgdorferi}
TP0190
TP0191	ribosomal protein L23 (rplW) {Thermotoga maritima}
TP0840	conserved hypothetical integral membrane protein {Archaeoglobus fulgidus}
TP0841	periplasmic serine protease DO (htrA) {Borrelia burgdorferi}
TP0842	methionine aminopeptidase (map) {Bacillus subtilis}
TP0843	heat shock protein, putative {Mycoplasma genitalium}
TP0844	glyceraldehyde 3-phosphate dehydrogenase (gap) {Trypanoplasma borreli}
#####################LINK####################						1
windows: row/col: 69/198
start gene #: row/col: 205/592
# ints: 4
z value: 2.8775284619564
	TP0593	TP0594	TP0595	TP0596	TP0597
TP0205	0	0	1	0	0
TP0206	0	0	1	0	0
TP0207	0	0	1	0	0
TP0208	0	0	1	0	0
TP0209	0	0	0	0	0
Gene Infos
TP0205	ribosomal protein L18 (rplR) {Bacillus stearothermophilus}
TP0206	ribosomal protein S5 (rpsE) {Borrelia burgdorferi}
TP0207	ribosomal protein L15 (rplO) {Borrelia burgdorferi}
TP0208	preprotein translocase subunit (secY) {Borrelia burgdorferi}
TP0209	ribosomal protein L36 (rpmJ) {Chlorella vulgaris}
TP0593	hypothetical protein
TP0594	hypothetical protein
TP0595	adenylate kinase (adk) {Bacillus subtilis}
TP0596	polynucleotide adenylyltransferase (pcnB) {Escherichia coli}
TP0597	hypothetical protein
#####################LINK####################						1
windows: row/col: 69/276
start gene #: row/col: 205/826
# ints: 4
z value: 2.34707088039413
	TP0828	TP0829	TP0830	TP0831	TP0832
TP0205	0	0	1	0	0
TP0206	0	0	1	0	0
TP0207	0	0	1	0	0
TP0208	0	0	1	0	0
TP0209	0	0	0	0	0
Gene Infos
TP0205	ribosomal protein L18 (rplR) {Bacillus stearothermophilus}
TP0206	ribosomal protein S5 (rpsE) {Borrelia burgdorferi}
TP0207	ribosomal protein L15 (rplO) {Borrelia burgdorferi}
TP0208	preprotein translocase subunit (secY) {Borrelia burgdorferi}
TP0209	ribosomal protein L36 (rpmJ) {Chlorella vulgaris}
TP0828	holo-acyl-carrier protein synthase (acpS) {Borrelia burgdorferi}
TP0829	conserved hypothetical protein {Borrelia burgdorferi}
TP0830	pseudouridylate synthase (hisT) {Borrelia burgdorferi}
TP0831	arginyl-tRNA synthetase (argS) {Borrelia burgdorferi}}
TP0832	hypothetical protein
#####################LINK####################						1	1
windows: row/col: 69/341
start gene #: row/col: 205/1021
# ints: 8
z value: 5.14841672644245
	TP1023	TP1024	TP1025	TP1026	TP1027
TP0205	0	1	1	0	0
TP0206	0	1	1	0	0
TP0207	0	1	1	0	0
TP0208	0	1	1	0	0
TP0209	0	0	0	0	0
Gene Infos
TP0205	ribosomal protein L18 (rplR) {Bacillus stearothermophilus}
TP0206	ribosomal protein S5 (rpsE) {Borrelia burgdorferi}
TP0207	ribosomal protein L15 (rplO) {Borrelia burgdorferi}
TP0208	preprotein translocase subunit (secY) {Borrelia burgdorferi}
TP0209	ribosomal protein L36 (rpmJ) {Chlorella vulgaris}
TP1023	recX protein (recX) {Pseudomonas fluorescens}
TP1024	ribosomal protein S9 (rpsI) {Bacillus stearothermophilus}
TP1025	ribosomal protein L13 (rplM) {Borrelia burgdorferi}
TP1026	oligoendopeptidase F, putative {Lactococcus lactis}
TP1027	uridine phosphorylase (udp) {Escherichia coli}
#####################LINK####################						1	1
windows: row/col: 70/102
start gene #: row/col: 208/304
# ints: 5
z value: 3.24904245251712
	TP0305	TP0304	TP0306	TP0307	TP0308
TP0208	0	0	1	0	0
TP0209	0	0	0	0	0
TP0210	0	0	1	0	0
TP0211	0	0	1	0	0
TP0212	1	0	1	0	0
Gene Infos
TP0208	preprotein translocase subunit (secY) {Borrelia burgdorferi}
TP0209	ribosomal protein L36 (rpmJ) {Chlorella vulgaris}
TP0210	ribosomal protein S13 (rpsM) {Borrelia burgdorferi}
TP0211	ribosomal protein S11 (rpsK) {Borrelia burgdorferi}
TP0212	DNA-directed RNA polymerase, alpha subunit (rpoA) {Borrelia burgdorferi}
TP0305	CTP synthase (pyrG) {Synechocystis PCC6803}
TP0304	hypothetical protein
TP0306	ribosomal protein S4 {Borrelia burgdorferi}
TP0307	conserved hypothetical protein {Borrelia burgdorferi}
TP0308	amino acid ABC transporter, periplasmic binding protein (hisJ) {Salmonella choleraesuis}
#####################LINK####################						1
windows: row/col: 70/150
start gene #: row/col: 208/448
# ints: 4
z value: 2.59986906358908
	TP0448	TP0449	TP0450	TP0451	TP0452
TP0208	0	0	1	0	0
TP0209	0	0	0	0	0
TP0210	0	0	1	0	0
TP0211	0	0	1	0	0
TP0212	0	0	1	0	0
Gene Infos
TP0208	preprotein translocase subunit (secY) {Borrelia burgdorferi}
TP0209	ribosomal protein L36 (rpmJ) {Chlorella vulgaris}
TP0210	ribosomal protein S13 (rpsM) {Borrelia burgdorferi}
TP0211	ribosomal protein S11 (rpsK) {Borrelia burgdorferi}
TP0212	DNA-directed RNA polymerase, alpha subunit (rpoA) {Borrelia burgdorferi}
TP0448	uracil phosphoribosyltransferase, putative {Bacillus subtilis}
TP0449	hypothetical protein
TP0450	translation elongation factor G (fusA) {Thermotoga maritima}
TP0451	hypothetical protein
TP0452	isoleucyl-tRNA synthetase (ileS) {Borrelia burgdorferi}
#####################LINK####################						1
windows: row/col: 70/255
start gene #: row/col: 208/763
# ints: 4
z value: 2.52741806189094
	TP0765	TP0766	TP0767	TP0768	TP0769
TP0208	0	0	1	0	0
TP0209	0	0	0	0	0
TP0210	0	0	1	0	0
TP0211	0	0	1	0	0
TP0212	0	0	1	0	0
Gene Infos
TP0208	preprotein translocase subunit (secY) {Borrelia burgdorferi}
TP0209	ribosomal protein L36 (rpmJ) {Chlorella vulgaris}
TP0210	ribosomal protein S13 (rpsM) {Borrelia burgdorferi}
TP0211	ribosomal protein S11 (rpsK) {Borrelia burgdorferi}
TP0212	DNA-directed RNA polymerase, alpha subunit (rpoA) {Borrelia burgdorferi}
TP0765	cell division protein (ftsH) {Helicobacter pylori}
TP0766	hypothetical protein
TP0767	translation elongation factor G (fusA) {Borrelia burgdorferi}
TP0768	membrane protein (tmpA) {Treponema pallidum}
TP0769	outer membrane protein (tmpB) {Treponema pallidum}
#####################LINK####################						1
windows: row/col: 70/280
start gene #: row/col: 208/838
# ints: 8
z value: 5.28414660566115
	TP0840	TP0841	TP0842	TP0843	TP0844
TP0208	0	0	1	0	1
TP0209	0	0	0	0	0
TP0210	0	0	1	0	1
TP0211	0	0	1	0	1
TP0212	0	0	1	0	1
Gene Infos
TP0208	preprotein translocase subunit (secY) {Borrelia burgdorferi}
TP0209	ribosomal protein L36 (rpmJ) {Chlorella vulgaris}
TP0210	ribosomal protein S13 (rpsM) {Borrelia burgdorferi}
TP0211	ribosomal protein S11 (rpsK) {Borrelia burgdorferi}
TP0212	DNA-directed RNA polymerase, alpha subunit (rpoA) {Borrelia burgdorferi}
TP0840	conserved hypothetical integral membrane protein {Archaeoglobus fulgidus}
TP0841	periplasmic serine protease DO (htrA) {Borrelia burgdorferi}
TP0842	methionine aminopeptidase (map) {Bacillus subtilis}
TP0843	heat shock protein, putative {Mycoplasma genitalium}
TP0844	glyceraldehyde 3-phosphate dehydrogenase (gap) {Trypanoplasma borreli}
#####################LINK####################						1	1
windows: row/col: 81/102
start gene #: row/col: 241/304
# ints: 6
z value: 4.3977339311063
	TP0305	TP0304	TP0306	TP0307	TP0308
TP0241	1	0	1	0	0
TP0242	1	0	1	0	0
TP0243	0	0	1	0	0
TP0244	0	0	1	0	0
TP0245	0	0	0	0	0
Gene Infos
TP0241	DNA-directed RNA polymerase, beta subunit (rpoB) {Borrelia burgdorferi}
TP0242	DNA-directed RNA polymerase, beta' subunit (rpoC) {Escherichia coli}
TP0243	ribosomal protein S12 (rpsL) {Leptospira biflexa}
TP0244	ribosomal protein S7 {Borrelia burgdorferi}
TP0245	hypothetical protein
TP0305	CTP synthase (pyrG) {Synechocystis PCC6803}
TP0304	hypothetical protein
TP0306	ribosomal protein S4 {Borrelia burgdorferi}
TP0307	conserved hypothetical protein {Borrelia burgdorferi}
TP0308	amino acid ABC transporter, periplasmic binding protein (hisJ) {Salmonella choleraesuis}
#####################LINK####################						1
windows: row/col: 81/150
start gene #: row/col: 241/448
# ints: 4
z value: 2.90826978466683
	TP0448	TP0449	TP0450	TP0451	TP0452
TP0241	0	0	1	0	0
TP0242	0	0	1	0	0
TP0243	0	0	1	0	0
TP0244	0	0	1	0	0
TP0245	0	0	0	0	0
Gene Infos
TP0241	DNA-directed RNA polymerase, beta subunit (rpoB) {Borrelia burgdorferi}
TP0242	DNA-directed RNA polymerase, beta' subunit (rpoC) {Escherichia coli}
TP0243	ribosomal protein S12 (rpsL) {Leptospira biflexa}
TP0244	ribosomal protein S7 {Borrelia burgdorferi}
TP0245	hypothetical protein
TP0448	uracil phosphoribosyltransferase, putative {Bacillus subtilis}
TP0449	hypothetical protein
TP0450	translation elongation factor G (fusA) {Thermotoga maritima}
TP0451	hypothetical protein
TP0452	isoleucyl-tRNA synthetase (ileS) {Borrelia burgdorferi}
#####################LINK####################						1
windows: row/col: 81/255
start gene #: row/col: 241/763
# ints: 4
z value: 2.89168795000528
	TP0765	TP0766	TP0767	TP0768	TP0769
TP0241	0	0	1	0	0
TP0242	0	0	1	0	0
TP0243	0	0	1	0	0
TP0244	0	0	1	0	0
TP0245	0	0	0	0	0
Gene Infos
TP0241	DNA-directed RNA polymerase, beta subunit (rpoB) {Borrelia burgdorferi}
TP0242	DNA-directed RNA polymerase, beta' subunit (rpoC) {Escherichia coli}
TP0243	ribosomal protein S12 (rpsL) {Leptospira biflexa}
TP0244	ribosomal protein S7 {Borrelia burgdorferi}
TP0245	hypothetical protein
TP0765	cell division protein (ftsH) {Helicobacter pylori}
TP0766	hypothetical protein
TP0767	translation elongation factor G (fusA) {Borrelia burgdorferi}
TP0768	membrane protein (tmpA) {Treponema pallidum}
TP0769	outer membrane protein (tmpB) {Treponema pallidum}
#####################LINK####################						1
windows: row/col: 107/228
start gene #: row/col: 319/682
# ints: 4
z value: 12.3783250362678
	TP0684	TP0685	TP0686	TP0687	TP0688
TP0319	0	1	0	0	0
TP0320	0	0	0	0	0
TP0321	0	0	1	0	0
TP0322	0	1	0	0	0
TP0323	0	1	0	0	0
Gene Infos
TP0319	membrane lipoprotein (tmpC) {Treponema pallidum}
TP0320	hypothetical protein
TP0321	ribose/galactose ABC transporter, ATP-binding protein (rbsA) {Borrelia burgdorferi}
TP0322	ribose/galactose ABC transporter, permease protein (rbsC) {Borrelia burgdorferi}
TP0323	ribose/galactose ABC transporter, permease protein (rbsC) {Borrelia burgdorferi}
TP0684	methylgalactoside ABC transporter, periplasmic galactose-binding protein (mglB) {Treponema pallidum}
TP0685	methylgalactoside ABC transporter, ATP binding protein (mglA) {Treponema pallidum}
TP0686	methylgalactoside ABC transporter, permease protein (mglC) {Treponema pallidum}
TP0687	DNA recombinase (recG) {Treponema pallidum}
TP0688	immunity protein (mccF) {Treponema pallidum}
#####################LINK####################						1		1
windows: row/col: 114/336
start gene #: row/col: 340/1006
# ints: 4
z value: 5.04882802422906
	TP1008	TP1009	TP1010	TP1011	TP1012
TP0340	0	0	1	0	0
TP0341	0	0	0	0	0
TP0342	1	0	1	0	0
TP0343	0	0	0	0	0
TP0344	0	0	0	1	0
Gene Infos
TP0340	folylpolyglutamate synthetase (folC) {Bacillus subtilis}
TP0341	UDP-N-acetylmuramate--alanine ligase (murC) {Borrelia burgdorferi}
TP0342	cytidylate kinase (cmk) {Borrelia burgdorferi}
TP0343	A/G-specific adenine glycosylase, putative {Helicobacter pylori}
TP0344	transcription-repair coupling factor (trcF) {Borrelia burgdorferi}
TP1008	ribonucleoside-diphosphate reductase, subunit alpha (nrdA) {Helicobacter pylori}
TP1009	glycerol-3-phosphate dehydrogenase (gpsA) {Bacillus subtilis}
TP1010	nucleoside-diphosphate kinase (ndk) {Archaeoglobus fulgidus}
TP1011	peptidyl-tRNA hydrolase (pth) {Haemophilus influenzae}
TP1012	RNA polymerase sigma-43 factor (sigA) {Thermotoga maritima}
#####################LINK####################						1
windows: row/col: 117/247
start gene #: row/col: 349/739
# ints: 6
z value: 15.5403870862119
	TP0741	TP0742	TP0743	TP0744	TP0745
TP0349	0	0	0	0	0
TP0350	1	1	1	0	0
TP0351	1	1	1	0	0
TP0352	0	0	0	0	0
TP0353	0	0	0	0	0
Gene Infos
TP0349	peptidyl-prolyl cis-trans isomerase, FKBP-type (slyD) {Haemophilus influenzae}
TP0350	glutamate-5-semialdehyde dehydrogenase (proA) {Treponema pallidum}
TP0351	glutamate 5-kinase (proB) {Treponema pallidum}
TP0352	hypothetical protein
TP0353	ribonuclease H (rnhA) {Escherichia coli}
TP0741	conserved hypothetical protein {Borrelia burgdorferi}
TP0742	GTP-binding protein (obg) {Borrelia burgdorferi}
TP0743	ribosomal protein L27 (rpl27) {Synechocystis PCC6803}
TP0744	conserved hypothetical protein {Borrelia burgdorferi}
TP0745	ribosomal protein L21 (rplU) {Bacillus subtilis}
#####################LINK####################						1		1
windows: row/col: 121/237
start gene #: row/col: 361/709
# ints: 4
z value: 6.00746932139954
	TP0711	TP0712	TP0713	TP0714	TP0715
TP0361	0	0	0	0	0
TP0362	0	0	0	0	0
TP0363	0	1	1	1	1
TP0364	0	0	0	0	0
TP0365	0	0	0	0	0
Gene Infos
TP0361	lysophosphatidic acid acyltransferase, putative {Homo sapiens}
TP0362	ribosomal protein L28 (rpmB) {Treponema pallidum}
TP0363	chemotaxis histidine kinase (cheA) {Treponema pallidum}
TP0364	purine-binding chemotaxis protein (cheW) {Treponema pallidum}
TP0365	chemotaxis protein (cheX) {Treponema pallidum}
TP0711	conserved hypothetical protein {Borrelia burgdorferi}
TP0712	ATP-binding protein (ylxH) {Treponema pallidum}
TP0713	flagellar-associated GTP-binding protein (flhF) {Treponema pallidum}
TP0714	flagellar biosynthesis protein (flhA) {Treponema pallidum}
TP0715	flagellar biosynthetic protein (flhB) {Treponema pallidum}
#####################LINK####################						1			1
windows: row/col: 129/131
start gene #: row/col: 385/391
# ints: 25
z value: 22.7600543836458
	TP0391	TP0392	TP0393	TP0394	TP0395
TP0385	1	1	1	1	1
TP0386	1	1	1	1	1
TP0387	1	1	1	1	1
TP0388	1	1	1	1	1
TP0389	1	1	1	1	1
Gene Infos
TP0385	conserved hypothetical protein {Borrelia burgdorferi}
TP0386	UDP-N-acetylmuramoylalanyl-D-glutamyl-2,6-diaminopimelate--D-alanyl-D-alanine ligase (murF) {Synechocystis PCC6803}
TP0387	cell division protein (ftsW) {Borrelia burgdorferi}
TP0388	cell division protein (ftsQ) {Borrelia burgdorferi}
TP0389	cell division protein (ftsA) {Borrelia burgdorferi}
TP0391	integrase/recombinase (codV) {Bacillus subtilis}
TP0392	conserved hypothetical protein {Borrelia burgdorferi}
TP0393	smf protein (smf) {Borrelia burgdorferi}
TP0394	DNA topoisomerase I (topA) {Bacillus subtilis}
TP0395	integrase/recombinase (xprB) {Escherichia coli}
#####################LINK####################						1			1
windows: row/col: 129/166
start gene #: row/col: 385/496
# ints: 4
z value: 3.31633735565906
	TP0497	TP0498	TP0499	TP0500	TP0501
TP0385	0	0	0	0	0
TP0386	0	0	0	0	1
TP0387	1	0	0	1	0
TP0388	0	0	0	0	0
TP0389	0	0	0	0	1
Gene Infos
TP0385	conserved hypothetical protein {Borrelia burgdorferi}
TP0386	UDP-N-acetylmuramoylalanyl-D-glutamyl-2,6-diaminopimelate--D-alanyl-D-alanine ligase (murF) {Synechocystis PCC6803}
TP0387	cell division protein (ftsW) {Borrelia burgdorferi}
TP0388	cell division protein (ftsQ) {Borrelia burgdorferi}
TP0389	cell division protein (ftsA) {Borrelia burgdorferi}
TP0497	rod shape-determining protein (mreB) {Borrelia burgdorferi}
TP0498	rod shape-determining protein (mreC) {Borrelia burgdorferi}
TP0499	rod shape-determining protein (mreD) {Escherichia coli}
TP0500	penicillin-binding protein (pbp) {Borrelia burgdorferi}
TP0501	rod shape-determining protein (rodA) {Borrelia burgdorferi}
#####################LINK####################						1		1
windows: row/col: 134/237
start gene #: row/col: 400/709
# ints: 8
z value: 8.57575508178868
	TP0711	TP0712	TP0713	TP0714	TP0715
TP0400	0	1	1	1	1
TP0401	0	0	0	0	0
TP0402	0	1	1	1	1
TP0403	0	0	0	0	0
TP0404	0	0	0	0	0
Gene Infos
TP0400	flagellar motor switch protein (fliG) {Treponema denticola}
TP0401	flagellar assembly protein (fliH) {Treponema denticola}
TP0402	flagellum-specific ATP synthase (fliI) {Treponema denticola}
TP0403	flagellar protein, putative {Treponema denticola}
TP0404	hypothetical protein
TP0711	conserved hypothetical protein {Borrelia burgdorferi}
TP0712	ATP-binding protein (ylxH) {Treponema pallidum}
TP0713	flagellar-associated GTP-binding protein (flhF) {Treponema pallidum}
TP0714	flagellar biosynthesis protein (flhA) {Treponema pallidum}
TP0715	flagellar biosynthetic protein (flhB) {Treponema pallidum}
#####################LINK####################						1
windows: row/col: 142/176
start gene #: row/col: 424/526
# ints: 12
z value: 29.7193553228882
	TP0527	TP0528	TP0529	TP0530	TP0531
TP0424	0	0	0	1	1
TP0425	0	0	0	0	0
TP0426	1	1	0	0	1
TP0427	1	0	1	0	1
TP0428	1	1	1	0	1
Gene Infos
TP0424	V-type ATPase, subunit E, putative (atpE) {Thermus thermophilus}
TP0425	hypothetical protein
TP0426	V-type ATPase, subunit A (atpA) {Borrelia burgdorferi}
TP0427	V-type ATPase, subunit B (atpB) {Borrelia burgdorferi}
TP0428	V-type ATPase, subunit D (atpD) {Borrelia burgdorferi}
TP0527	V-type ATPase, subunit D (atpD) {Methanosarcina mazei}
TP0528	V-type ATPase, subunit B (atpB) {Methanococcus jannaschii}
TP0529	V-type ATPase, subunit A (atpA) {Sulfolobus acidocaldarius}
TP0530	V-type ATPase, subunit E, putative {Desulfurococcus sp.}
TP0531	V-type ATPase, subunit F, putative {Methanosarcina mazeii}
#####################LINK####################						1
windows: row/col: 149/201
start gene #: row/col: 445/601
# ints: 4
z value: 5.80196948773521
	TP0602	TP0603	TP0604	TP0605	TP0606
TP0445	0	0	0	0	0
TP0446	0	1	1	1	1
TP0447	0	0	0	0	0
TP0448	0	0	0	0	0
TP0449	0	0	0	0	0
Gene Infos
TP0445	4-methyl-5(b-hydroxyethyl)-thiazole monophosphate biosynthesis enzyme (thiJ) {Borrelia burgdorferi}
TP0446	gcpE protein (gcpE) {Bacillus subtilis}
TP0447	hypothetical protein
TP0448	uracil phosphoribosyltransferase, putative {Bacillus subtilis}
TP0449	hypothetical protein
TP0602	phosphatidate cytidylyltransferase (cdsA) {Borrelia burgdorferi}
TP0603	conserved hypothetical protein {Borrelia burgdorferi}
TP0604	ribosome recycling factor {Bacillus subtilis}
TP0605	translation elongation factor TS (tsf) {Spirulina platensis}
TP0606	ribosomal protein S2 (rpsB) {Borrelia burgdorferi}
#####################LINK####################						1
windows: row/col: 200/296
start gene #: row/col: 598/886
# ints: 7
z value: 8.13890266716063
	TP0888	TP0889	TP0890	TP0891	TP0892
TP0599	0	0	0	0	0
TP0600	0	0	0	1	1
TP0601	0	0	0	1	1
TP0602	0	0	0	0	0
TP0603	0	1	0	1	1
Gene Infos
TP0599	hypothetical protein
TP0600	zinc protease, putative {Haemophilus influenzae}
TP0601	conserved hypothetical protein {Synechocystis PCC6803}
TP0602	phosphatidate cytidylyltransferase (cdsA) {Borrelia burgdorferi}
TP0603	conserved hypothetical protein {Borrelia burgdorferi}
TP0888	riboflavin kinase/FMN adenylyltransferase (ribF) {Escherichia coli}
TP0889	tRNA pseudouridine 55 synthase (truB) {Borrelia burgdorferi}
TP0890	ribosome-binding factor A (rbfA) {Bacillus subtilis}
TP0891	translation initiation factor 2 (infB) {Borrelia burgdorferi}
TP0892	N utilization substance protein A (nusA) {Borrelia burgdorferi}
#####################LINK####################						1
windows: row/col: 201/222
start gene #: row/col: 601/664
# ints: 4
z value: 4.91362855651272
	TP0666	TP0667	TP0668	TP0669	TP0670
TP0602	0	0	0	0	0
TP0603	0	0	0	1	0
TP0604	0	0	0	1	0
TP0605	0	0	0	1	0
TP0606	0	0	0	1	0
Gene Infos
TP0602	phosphatidate cytidylyltransferase (cdsA) {Borrelia burgdorferi}
TP0603	conserved hypothetical protein {Borrelia burgdorferi}
TP0604	ribosome recycling factor {Bacillus subtilis}
TP0605	translation elongation factor TS (tsf) {Spirulina platensis}
TP0606	ribosomal protein S2 (rpsB) {Borrelia burgdorferi}
TP0666	hypothetical protein
TP0667	uridine kinase (udk) {Borrelia burgdorferi}
TP0668	conserved hypothetical integral membrane protein {Borrelia burgdorferi}
TP0669	DNA polymerase III, subunit alpha (dnaE) {Bacillus subtilis}
TP0670	D-alanine--D-alanine ligase (ddlA) {Salmonella choleraesuis}
#####################LINK####################						1	1
windows: row/col: 202/341
start gene #: row/col: 604/1021
# ints: 4
z value: 4.92665199029262
	TP1023	TP1024	TP1025	TP1026	TP1027
TP0605	0	1	1	0	0
TP0606	0	1	1	0	0
TP0607	0	0	0	0	0
TP0608	0	0	0	0	0
TP0609	0	0	0	0	0
Gene Infos
TP0605	translation elongation factor TS (tsf) {Spirulina platensis}
TP0606	ribosomal protein S2 (rpsB) {Borrelia burgdorferi}
TP0607	hypothetical protein
TP0608	hypothetical protein
TP0609	asparaginyl-tRNA synthetase (asnS) {Synechocystis PCC6803}
TP1023	recX protein (recX) {Pseudomonas fluorescens}
TP1024	ribosomal protein S9 (rpsI) {Bacillus stearothermophilus}
TP1025	ribosomal protein L13 (rplM) {Borrelia burgdorferi}
TP1026	oligoendopeptidase F, putative {Lactococcus lactis}
TP1027	uridine phosphorylase (udp) {Escherichia coli}
#####################LINK####################						1
windows: row/col: 210/212
start gene #: row/col: 628/634
# ints: 4
z value: 12.445628689198
	TP0636	TP0637	TP0638	TP0639	TP0640
TP0629	0	0	0	0	0
TP0630	0	0	0	1	1
TP0631	0	0	0	1	1
TP0632	0	0	0	0	0
TP0633	0	0	0	0	0
Gene Infos
TP0629	hypothetical protein
TP0630	chemotaxis protein methyltransferase (cheR) {Borrelia burgdorferi}
TP0631	protein-glutamate methylesterase (cheB) {Salmonella choleraesuis}
TP0632	tryptophanyl-tRNA synthetase (trsA) {Borrelia burgdorferi}
TP0633	protein-methionine-S-oxide reductase (msrA) {Methanobacterium thermoautotrophicum}
TP0636	conserved hypothetical protein {Bacillus subtilis}
TP0637	tRNA delta(2)-isopentenylpyrophosphate transferase (miaA) {Bacillus subtilis}
TP0638	hypothetical protein
TP0639	methyl-accepting chemotaxis protein (mcp2) {Treponema pallidum}
TP0640	methyl-accepting chemotaxis protein (mcp2) {Treponema pallidum}
#####################LINK####################						1		1
windows: row/col: 210/237
start gene #: row/col: 628/709
# ints: 6
z value: 7.45437249951085
	TP0711	TP0712	TP0713	TP0714	TP0715
TP0629	0	0	0	0	0
TP0630	0	0	0	1	1
TP0631	0	1	1	1	1
TP0632	0	0	0	0	0
TP0633	0	0	0	0	0
Gene Infos
TP0629	hypothetical protein
TP0630	chemotaxis protein methyltransferase (cheR) {Borrelia burgdorferi}
TP0631	protein-glutamate methylesterase (cheB) {Salmonella choleraesuis}
TP0632	tryptophanyl-tRNA synthetase (trsA) {Borrelia burgdorferi}
TP0633	protein-methionine-S-oxide reductase (msrA) {Methanobacterium thermoautotrophicum}
TP0711	conserved hypothetical protein {Borrelia burgdorferi}
TP0712	ATP-binding protein (ylxH) {Treponema pallidum}
TP0713	flagellar-associated GTP-binding protein (flhF) {Treponema pallidum}
TP0714	flagellar biosynthesis protein (flhA) {Treponema pallidum}
TP0715	flagellar biosynthetic protein (flhB) {Treponema pallidum}
#####################LINK####################						1		1
windows: row/col: 237/319
start gene #: row/col: 709/955
# ints: 7
z value: 10.3990367100996
	TP0957	TP0958	TP0959	TP0960	TP0961
TP0711	0	0	0	0	0
TP0712	0	0	0	1	1
TP0713	0	0	0	1	0
TP0714	0	0	0	1	1
TP0715	0	0	0	1	1
Gene Infos
TP0711	conserved hypothetical protein {Borrelia burgdorferi}
TP0712	ATP-binding protein (ylxH) {Treponema pallidum}
TP0713	flagellar-associated GTP-binding protein (flhF) {Treponema pallidum}
TP0714	flagellar biosynthesis protein (flhA) {Treponema pallidum}
TP0715	flagellar biosynthetic protein (flhB) {Treponema pallidum}
TP0957	Tp33 protein {Treponema pallidum}
TP0958	dicarboxylate transporter (dctM) {Rhodobacter capsulatus}
TP0959	hypothetical protein
TP0960	flagellar basal-body rod protein (flgG) {Borrelia burgdorferi}
TP0961	flagellar basal-body rod protein (flgG) {Borrelia burgdorferi}
						36	8	5	3

## Sheet: TPA 50
Titz et al., Supplementary Table S2
Genomic loci (5 neighbouring genes each) linked by at least 3 interactions with a z-value > 2.0
This table is based on the Yeast two-hybrid (TPA 50) data set
Number of first gene in genomic locus: first genes of linked loci (row vs. column in matrix)
#ints: number of interactions linking both loci
z value: based on comparison with 1000 randomized networks
Interaction matrix: linking interactions marked with "1"
Gene infos: definition line for each gene of linked loci
##################### LINK 1 ####################
Number of first gene in genomic locus 1/2: 46/583
# ints: 3
z value: 2.20072907932016
	TP0583	TP0585	TP0586	TP0587	TP0588
TP0046	0	0	0	0	0
TP0047	0	0	0	1	0
TP0048	0	0	1	1	0
TP0049	0	0	0	0	0
TP0050	0	0	0	0	0
Gene Infos
TP0046	hypothetical protein {Treponema pallidum}
TP0047	conserved hypothetical protein {Borrelia burgdorferi}
TP0048	conserved hypothetical protein {Borrelia burgdorferi}
TP0049	conserved hypothetical protein {Borrelia burgdorferi}
TP0050	conserved hypothetical protein {Borrelia burgdorferi}
TP0583	hypothetical protein
TP0585	oligopeptide ABC transporter, periplasmic binding protein (oppA) {Bacillus subtilis}
TP0586	leucyl-tRNA synthetase (leuS) {Borrelia burgdorferi}
TP0587	hypothetical protein
TP0588	conserved hypothetical protein {Borrelia burgdorferi}
##################### LINK 2 ####################
Number of first gene in genomic locus 1/2: 46/769
# ints: 3
z value: 2.43323216038619
	TP0771	TP0772	TP0773	TP0774	TP0775
TP0046	0	0	1	0	0
TP0047	0	0	1	0	0
TP0048	0	0	1	0	0
TP0049	0	0	0	0	0
TP0050	0	0	0	0	0
Gene Infos
TP0046	hypothetical protein {Treponema pallidum}
TP0047	conserved hypothetical protein {Borrelia burgdorferi}
TP0048	conserved hypothetical protein {Borrelia burgdorferi}
TP0049	conserved hypothetical protein {Borrelia burgdorferi}
TP0050	conserved hypothetical protein {Borrelia burgdorferi}
TP0771	conserved hypothetical integral membrane protein {Bacillus subtilis} _
TP0772	hypothetical protein
TP0773	periplasmic serine protease DO (htrA) {Haemophilus influenzae}
TP0774	Mg2+ transport protein (mgtC) {Synechocystis PCC6803}
TP0775	endonuclease III (nth) {Escherichia coli}
##################### LINK 3 ####################
Number of first gene in genomic locus 1/2: 46/940
# ints: 6
z value: 4.37407891615797
	TP0942	TP0943	TP0944	TP0945	TP0946
TP0046	0	0	0	1	1
TP0047	0	1	0	0	0
TP0048	0	1	0	1	1
TP0049	0	0	0	0	0
TP0050	0	0	0	0	0
Gene Infos
TP0046	hypothetical protein {Treponema pallidum}
TP0047	conserved hypothetical protein {Borrelia burgdorferi}
TP0048	conserved hypothetical protein {Borrelia burgdorferi}
TP0049	conserved hypothetical protein {Borrelia burgdorferi}
TP0050	conserved hypothetical protein {Borrelia burgdorferi}
TP0942	hypothetical protein
TP0943	flagellar protein (fliS) {Bacillus subtilis}
TP0944	conserved hypothetical protein {Borrelia burgdorferi}
TP0945	ribulose-phosphate 3-epimerase (cfxE) {Rhodobacter capsulatus}
TP0946	glucose-inhibited division protein B (gidB) {Escherichia coli}
##################### LINK 4 ####################
Number of first gene in genomic locus 1/2: 58/286
# ints: 3
z value: 3.36549140928049
	TP0286	TP0287	TP0288	TP0289	TP0290
TP0058	0	0	0	0	0
TP0059	1	1	0	0	0
TP0060	0	0	0	0	0
TP0061	0	1	0	0	0
TP0062	0	0	0	0	0
Gene Infos
TP0058	replicative DNA helicase (dnaB) {Bacillus subtilis}
TP0059	hypothetical protein
TP0060	ribosomal protein L9 (rplI) {Bacillus subtilis}
TP0061	ribosomal protein S18 (rpsR) {Bacillus stearothermophilus}
TP0062	single-strand DNA binding protein (ssb) {Borrelia burgdorferi}
TP0286	conserved hypothetical protein {Borrelia burgdorferi}
TP0287	conserved hypothetical protein {Borrelia burgdorferi}
TP0288	spore coat polysaccharide biosynthesis protein (spsF) {Bacillus subtilis}
TP0289	hypothetical protein
TP0290	conserved hypothetical protein {Lactobacillus sake}
##################### LINK 5 ####################
Number of first gene in genomic locus 1/2: 82/445
# ints: 3
z value: 3.20917539516453
	TP0445	TP0446	TP0447	TP0448	TP0449
TP0082	0	0	0	0	0
TP0083	0	0	0	0	0
TP0084	1	0	0	0	0
TP0085	1	0	0	0	0
TP0086	1	0	0	0	0
Gene Infos
TP0082	formate hydrogenlyase transcriptional activator (fhlA) {Escherichia coli}
TP0083	conserved hypothetical protein {Borrelia burgdorferi}
TP0084	hypothetical protein
TP0085	PTS system, nitrogen regulatory IIA component (ptsN) {Pseudomonas putida}
TP0086	conserved hypothetical protein {Borrelia burgdorferi}
TP0445	4-methyl-5(b-hydroxyethyl)-thiazole monophosphate biosynthesis enzyme (thiJ) {Borrelia burgdorferi}
TP0446	gcpE protein (gcpE) {Bacillus subtilis}
TP0447	hypothetical protein
TP0448	uracil phosphoribosyltransferase, putative {Bacillus subtilis}
TP0449	hypothetical protein
##################### LINK 6 ####################
Number of first gene in genomic locus 1/2: 82/709
# ints: 3
z value: 2.27971403180296
	TP0711	TP0712	TP0713	TP0714	TP0715
TP0082	0	0	0	0	0
TP0083	0	0	0	0	0
TP0084	1	0	0	0	0
TP0085	1	0	0	0	0
TP0086	1	0	0	0	0
Gene Infos
TP0082	formate hydrogenlyase transcriptional activator (fhlA) {Escherichia coli}
TP0083	conserved hypothetical protein {Borrelia burgdorferi}
TP0084	hypothetical protein
TP0085	PTS system, nitrogen regulatory IIA component (ptsN) {Pseudomonas putida}
TP0086	conserved hypothetical protein {Borrelia burgdorferi}
TP0711	conserved hypothetical protein {Borrelia burgdorferi}
TP0712	ATP-binding protein (ylxH) {Treponema pallidum}
TP0713	flagellar-associated GTP-binding protein (flhF) {Treponema pallidum}
TP0714	flagellar biosynthesis protein (flhA) {Treponema pallidum}
TP0715	flagellar biosynthetic protein (flhB) {Treponema pallidum}
##################### LINK 7 ####################
Number of first gene in genomic locus 1/2: 85/769
# ints: 3
z value: 2.88457936400709
	TP0771	TP0772	TP0773	TP0774	TP0775
TP0085	0	0	1	0	0
TP0086	0	0	1	0	0
TP0087	0	0	1	0	0
TP0088	0	0	0	0	0
TP0089	0	0	0	0	0
Gene Infos
TP0085	PTS system, nitrogen regulatory IIA component (ptsN) {Pseudomonas putida}
TP0086	conserved hypothetical protein {Borrelia burgdorferi}
TP0087	conserved hypothetical protein {Borrelia burgdorferi}
TP0088	conserved hypothetical protein {Borrelia burgdorferi}
TP0089	cyclic nucleotide binding protein {Paramecium tetraurelia}
TP0771	conserved hypothetical integral membrane protein {Bacillus subtilis} _
TP0772	hypothetical protein
TP0773	periplasmic serine protease DO (htrA) {Haemophilus influenzae}
TP0774	Mg2+ transport protein (mgtC) {Synechocystis PCC6803}
TP0775	endonuclease III (nth) {Escherichia coli}
##################### LINK 8 ####################
Number of first gene in genomic locus 1/2: 85/892
# ints: 3
z value: 4.29884436102059
	TP0894	TP0895	TP0896	TP0897	TP0898
TP0085	0	0	0	0	0
TP0086	1	1	0	0	0
TP0087	0	0	0	0	0
TP0088	0	0	0	0	0
TP0089	0	0	0	0	1
Gene Infos
TP0085	PTS system, nitrogen regulatory IIA component (ptsN) {Pseudomonas putida}
TP0086	conserved hypothetical protein {Borrelia burgdorferi}
TP0087	conserved hypothetical protein {Borrelia burgdorferi}
TP0088	conserved hypothetical protein {Borrelia burgdorferi}
TP0089	cyclic nucleotide binding protein {Paramecium tetraurelia}
TP0894	conserved hypothetical protein {Synechocystic PCC6803}
TP0895	hypothetical protein
TP0896	hypothetical protein
TP0897	tpr protein K (tprK) {Treponema pallidum}
TP0898	ATP-dependent nuclease, subunit A, putative {Bacillus subtilis}
##################### LINK 9 ####################
Number of first gene in genomic locus 1/2: 94/286
# ints: 4
z value: 4.15294026721678
	TP0286	TP0287	TP0288	TP0289	TP0290
TP0094	1	1	0	0	0
TP0095	0	0	0	0	0
TP0096	0	0	0	0	0
TP0097	1	1	0	0	0
TP0098	0	0	0	0	0
Gene Infos
TP0094	phosphate acetyltransferase (pta) {Methanosarcina thermophila}
TP0095	hypothetical protein
TP0096	hypothetical protein
TP0097	translation initiation factor 1 (infA) {Borrelia burgdorferi}
TP0098	heat-shock protein, putative {Legionella pneumophila}
TP0286	conserved hypothetical protein {Borrelia burgdorferi}
TP0287	conserved hypothetical protein {Borrelia burgdorferi}
TP0288	spore coat polysaccharide biosynthesis protein (spsF) {Bacillus subtilis}
TP0289	hypothetical protein
TP0290	conserved hypothetical protein {Lactobacillus sake}
##################### LINK 10 ####################
Number of first gene in genomic locus 1/2: 94/550
# ints: 3
z value: 3.15199316147797
	TP0551	TP0552	TP0553	TP0554	TP0555
TP0094	0	0	0	1	0
TP0095	0	0	0	0	0
TP0096	0	0	0	0	0
TP0097	0	1	0	1	0
TP0098	0	0	0	0	0
Gene Infos
TP0094	phosphate acetyltransferase (pta) {Methanosarcina thermophila}
TP0095	hypothetical protein
TP0096	hypothetical protein
TP0097	translation initiation factor 1 (infA) {Borrelia burgdorferi}
TP0098	heat-shock protein, putative {Legionella pneumophila}
TP0551	phosphatase {Treponema denticola}
TP0552	hypothetical protein
TP0553	conserved hypothetical integral membrane protein {Helicobacter pylori}
TP0554	phosphoglycolate phosphatase (gph) {Haemophilus influenzae}
TP0555	glutamate/ aspartate transporter, putative {Mus musculus}
##################### LINK 11 ####################
Number of first gene in genomic locus 1/2: 103/556
# ints: 3
z value: 4.96621868840467
	TP0557	TP0558	TP0559	TP0560	TP0561
TP0103	0	0	1	0	0
TP0104	0	0	0	0	1
TP0105	0	0	0	0	0
TP0106	0	0	0	0	1
TP0107	0	0	0	0	0
Gene Infos
TP0103	ATP-dependent DNA helicase, putative {Escherichia coli}
TP0104	5'-nucleotidase (ushA) {Haemophilus influenzae}
TP0105	DNA polymerase I (polA) {Treponema pallidum}
TP0106	carnitine transporter, putative {Escherichia coli}
TP0107	licC protein (licC) {Haemophilus influenzae}
TP0557	conserved hypothetical protein {Spirochaeta aurantia}
TP0558	conserved hypothetical integral membrane protein {Haemophilus influenzae}
TP0559	conserved hypothetical protein {Archaeoglobus fulgidus}
TP0560	transketolase (tktA) {Bacillus subtilis}
TP0561	conserved hypothetical protein {Escherichia coli}
##################### LINK 12 ####################
Number of first gene in genomic locus 1/2: 163/829
# ints: 3
z value: 3.33290692711926
	TP0831	TP0832	TP0833	TP0834	TP0835
TP0163	0	1	1	0	0
TP0164	0	0	0	0	0
TP0165	0	0	0	0	0
TP0166	0	0	0	0	0
TP0167	0	1	0	0	0
Gene Infos
TP0163	ABC transporter, periplasmic binding protein (troA) {Treponema pallidum}
TP0164	ABC transporter, ATP-binding protein (troB) {Treponema pallidum}
TP0165	ABC transporter, permease protein (troC) {Treponema pallidum}
TP0166	ABC transporter, permease protein (troD) {Treponema pallidum}
TP0167	cation-activated repressor protein (troR) {Treponema pallidum}
TP0831	arginyl-tRNA synthetase (argS) {Borrelia burgdorferi}}
TP0832	hypothetical protein
TP0833	hypothetical protein
TP0834	tyrosyl-tRNA synthetase (tyrS) {Borrelia burgdorferi}
TP0835	ankyrin, putative {Homo sapiens}
##################### LINK 13 ####################
Number of first gene in genomic locus 1/2: 433/463
# ints: 3
z value: 4.35903985209974
	TP0463	TP0464	TP0465	TP0467	TP0466
TP0433	0	0	0	0	0
TP0434	1	0	1	0	0
TP0435	0	0	0	1	0
TP0436	0	0	0	0	0
TP0437	0	0	0	0	0
Gene Infos
TP0433	hypothetical protein
TP0434	hypothetical protein
TP0435	lipoprotein, 17 kDa (tpp17) {Treponema pallidum}
TP0436	conserved hypothetical protein {Borrelia burgdorferi}
TP0437	hypothetical protein
TP0463	hypothetical protein
TP0464	conserved hypothetical protein {Haemophilus influenzae}
TP0465	hypothetical protein
TP0467	hypothetical protein
TP0466	hypothetical protein
##################### LINK 14 ####################
Number of first gene in genomic locus 1/2: 646/889
# ints: 3
z value: 4.76747423824948
	TP0891	TP0892	TP0893	TP0894	TP0895
TP0648	0	0	0	1	1
TP0649	0	0	0	0	0
TP0650	0	0	0	0	0
TP0651	0	0	0	1	0
TP0652	0	0	0	0	0
Gene Infos
TP0648	conserved hypothetical protein {Borrelia burgdorferi}
TP0649	hemolysin (tlyC) {Borrelia burgdorferi}
TP0650	conserved hypothetical protein {Borrelia burgdorferi}
TP0651	conserved hypothetical integral membrane protein {Bacillus subtilis}
TP0652	spermidine/putrescine ABC transporter, ATP-binding protein (potA) {Archaeoglobus fulgidus}
TP0891	translation initiation factor 2 (infB) {Borrelia burgdorferi}
TP0892	N utilization substance protein A (nusA) {Borrelia burgdorferi}
TP0893	conserved hypothetical protein {Bacillus subtilis}
TP0894	conserved hypothetical protein {Synechocystic PCC6803}
TP0895	hypothetical protein
##################### LINK 15 ####################
Number of first gene in genomic locus 1/2: 682/1009
# ints: 3
z value: 12.5801541960292
	TP1011	TP1012	TP1013	TP1014	TP1015
TP0684	0	0	0	0	0
TP0685	0	0	0	0	0
TP0686	0	0	1	0	0
TP0687	0	0	1	0	0
TP0688	0	0	1	0	0
Gene Infos
TP0684	methylgalactoside ABC transporter, periplasmic galactose-binding protein (mglB) {Treponema pallidum}
TP0685	methylgalactoside ABC transporter, ATP binding protein (mglA) {Treponema pallidum}
TP0686	methylgalactoside ABC transporter, permease protein (mglC) {Treponema pallidum}
TP0687	DNA recombinase (recG) {Treponema pallidum}
TP0688	immunity protein (mccF) {Treponema pallidum}
TP1011	peptidyl-tRNA hydrolase (pth) {Haemophilus influenzae}
TP1012	RNA polymerase sigma-43 factor (sigA) {Thermotoga maritima}
TP1013	chaperonin (groES) {Bacillus stearothermophilus}
TP1014	hypothetical protein
TP1015	N utilization substance protein B (nusB) {Bacillus subtilis}
##################### LINK 16 ####################
Number of first gene in genomic locus 1/2: 712/913
# ints: 3
z value: 4.69262380258736
	TP0915	TP0916	TP0917	TP0918	TP0919
TP0714	0	0	0	0	0
TP0715	0	0	1	0	0
TP0716	0	0	1	0	0
TP0717	0	0	1	0	0
TP0718	0	0	0	0	0
Gene Infos
TP0714	flagellar biosynthesis protein (flhA) {Treponema pallidum}
TP0715	flagellar biosynthetic protein (flhB) {Treponema pallidum}
TP0716	flagellar biosynthetic protein (fliR) {Treponema pallidum}
TP0717	flagellar biosynthetic protein (fliQ) {Treponema pallidum}
TP0718	flagellar biosynthetic protein (fliP) {Treponema pallidum}
TP0915	conserved hypothetical protein {Borrelia burgdorferi}
TP0916	hypothetical protein
TP0917	Mg2+ transport protein (mgtE) {Borrelia burgdorferi}
TP0918	conserved hypothetical integral membrane protein {Borrelia burgdorferi}
TP0919	thioredoxin (trx) {Bacillus subtilis}
##################### LINK 17 ####################
Number of first gene in genomic locus 1/2: 718/826
# ints: 3
z value: 3.64365804092274
	TP0828	TP0829	TP0830	TP0831	TP0832
TP0720	0	0	0	0	1
TP0721	0	0	0	0	0
TP0722	0	0	0	0	1
TP0723	0	0	0	0	0
TP0724	0	0	0	0	1
Gene Infos
TP0720	flagellar motor switch protein (fliY) {Treponema pallidum}
TP0721	flagellar motor switch protein (fliM) {Treponema pallidum}
TP0722	flagellar protein (fliL) {Treponema pallidum}
TP0723	hypothetical protein
TP0724	flagellar motor rotation protein (motB) {Treponema pallidum}
TP0828	holo-acyl-carrier protein synthase (acpS) {Borrelia burgdorferi}
TP0829	conserved hypothetical protein {Borrelia burgdorferi}
TP0830	pseudouridylate synthase (hisT) {Borrelia burgdorferi}
TP0831	arginyl-tRNA synthetase (argS) {Borrelia burgdorferi}}
TP0832	hypothetical protein
