# Supplementary material for: The Binary Protein Interactome of Treponema pallidum – The Syphilis Spirochete
Source: PLoS One. 2008 May 28;3(5):e2292. doi: 10.1371/journal.pone.0002292 (PMC2386257; doi:10.1371/journal.pone.0002292)
Supplement: Data S1 — Predicted protein-protein interactions based on our Treponema pallidum data; zip archive containing 372 files with one file per species. (6.09 MB ZIP) [file pone.0002292.s006.zip]

Archive with 375 entries (372 files):
- archaea/
- archaea/Aeropyrum_pernix.tab
- archaea/Archaeoglobus_fulgidus.tab
- archaea/Haloarcula_marismortui.tab
- archaea/Halobacterium_sp__NRC-1.tab
- archaea/Methanocaldococcus_jannaschii.tab
- archaea/Methanococcoides_burtonii.tab
- archaea/Methanococcus_maripaludis.tab
- archaea/Methanopyrus_kandleri.tab
- archaea/Methanosarcina_acetivorans.tab
- archaea/Methanosarcina_barkeri.tab
- archaea/Methanosarcina_mazei.tab
- archaea/Methanosphaera_stadtmanae.tab
- archaea/Methanothermobacter_thermautotr_.tab
- archaea/Nanoarchaeum_equitans.tab
- archaea/Natronomonas_pharaonis.tab
- archaea/Picrophilus_torridus.tab
- archaea/Pyrobaculum_aerophilum.tab
- archaea/Pyrococcus_abyssi.tab
- archaea/Pyrococcus_furiosus.tab
- archaea/Pyrococcus_horikoshii.tab
- archaea/Sulfolobus_acidocaldarius.tab
- archaea/Sulfolobus_solfataricus.tab
- archaea/Sulfolobus_tokodaii.tab
- archaea/Thermococcus_kodakarensis.tab
- archaea/Thermoplasma_acidophilum.tab
- archaea/Thermoplasma_volcanium.tab
- bacteria/
- bacteria/Acidobacterium_sp__Ellin345.tab
- bacteria/Acinetobacter_sp__ADP1.tab
- bacteria/Agrobacterium_tumefaciens.tab
- bacteria/Anabaena_variabilis.tab
- bacteria/Anaeromyxobacter_dehalogenans.tab
- bacteria/Anaplasma_marginale.tab
- bacteria/Anaplasma_phagocytophilum.tab
- bacteria/Aquifex_aeolicus.tab
- bacteria/Aster_yellows_phytoplasma.tab
- bacteria/Azoarcus_sp__EbN1.tab
- bacteria/Bacillus_anthracis_0581.tab
- bacteria/Bacillus_anthracis_Porton.tab
- bacteria/Bacillus_anthracis_Sterne.tab
- bacteria/Bacillus_cereus_10987.tab
- bacteria/Bacillus_cereus_14579.tab
- bacteria/Bacillus_cereus_E33L.tab
- bacteria/Bacillus_clausii.tab
- bacteria/Bacillus_halodurans.tab
- bacteria/Bacillus_licheniformis.tab
- bacteria/Bacillus_subtilis.tab
- bacteria/Bacillus_thuringiensis.tab
- bacteria/Bacteroides_fragilis_9343.tab
- bacteria/Bacteroides_fragilis_YCH46.tab
- bacteria/Bacteroides_thetaiotaomicron.tab
- bacteria/Bartonella_henselae.tab
- bacteria/Bartonella_quintana.tab
- bacteria/Baumannia_cicadellinicola.tab
- bacteria/Bdellovibrio_bacteriovorus.tab
- bacteria/Bifidobacterium_longum.tab
- bacteria/Blochmannia_floridanus.tab
- bacteria/Blochmannia_pennsylvanicus.tab
- bacteria/Bordetella_bronchiseptica.tab
- bacteria/Bordetella_parapertussis_12822.tab
- bacteria/Bordetella_pertussis.tab
- bacteria/Borrelia_burgdorferi.tab
- bacteria/Borrelia_garinii.tab
- bacteria/Bradyrhizobium_japonicum.tab
- bacteria/Brucella_abortus.tab
- bacteria/Brucella_melitensis_16M.tab
- bacteria/Brucella_melitensis_abortus.tab
- bacteria/Brucella_suis.tab
- bacteria/Buchnera_aphidicola_APS.tab
- bacteria/Buchnera_aphidicola_Bp.tab
- bacteria/Buchnera_aphidicola_Sg.tab
- bacteria/Burkholderia_mallei.tab
- bacteria/Burkholderia_pseudomallei_1710b.tab
- bacteria/Burkholderia_pseudomallei_K96243.tab
- bacteria/Burkholderia_sp__383.tab
- bacteria/Burkholderia_thailandensis.tab
- bacteria/Burkholderia_xenovorans.tab
- bacteria/Campylobacter_jejuni_11168.tab
- bacteria/Campylobacter_jejuni_RM1221.tab
- bacteria/Carboxydothermus_hydrogenoform_.tab
- bacteria/Caulobacter_crescentus.tab
- bacteria/Chlamydia_muridarum.tab
- bacteria/Chlamydia_trachomatis_A_HAR-13.tab
- bacteria/Chlamydia_trachomatis_D_UW-3_CX.tab
- bacteria/Chlamydophila_abortus.tab
- bacteria/Chlamydophila_caviae.tab
- bacteria/Chlamydophila_felis.tab
- bacteria/Chlamydophila_pneum__AR39.tab
- bacteria/Chlamydophila_pneum__CWL029.tab
- bacteria/Chlamydophila_pneum__J138.tab
- bacteria/Chlamydophila_pneum__TW-183.tab
- bacteria/Chlorobium_chlorochromatii.tab
- bacteria/Chlorobium_tepidum.tab
- bacteria/Chromobacterium_violaceum.tab
- bacteria/Chromohalobacter_salexigens.tab
- bacteria/Clostridium_acetobutylicum.tab
- bacteria/Clostridium_perfringens.tab
- bacteria/Clostridium_tetani.tab
- bacteria/Colwellia_psychrerythraea.tab
- bacteria/Corynebacterium_diphtheriae.tab
- bacteria/Corynebacterium_efficiens.tab
- bacteria/Corynebacterium_glutamicum.tab
- bacteria/Corynebacterium_jeikeium.tab
- bacteria/Coxiella_burnetii.tab
- bacteria/Cyanobacterium_Yellowstone_A.tab
- bacteria/Cyanobacterium_Yellowstone_B.tab
- bacteria/Dechloromonas_aromatica.tab
- bacteria/Dehalococcoides_ethenogenes.tab
- bacteria/Dehalococcoides_sp__CBDB1.tab
- bacteria/Deinococcus_geothermalis.tab
- bacteria/Deinococcus_radiodurans.tab
- bacteria/Desulfitobacterium_hafniense.tab
- bacteria/Desulfotalea_psychrophila.tab
- bacteria/Desulfovibrio_desulfuricans.tab
- bacteria/Desulfovibrio_vulgaris.tab
- bacteria/Ehrlichia_canis.tab
- bacteria/Ehrlichia_ruminantium_Gardel.tab
- bacteria/Ehrlichia_ruminantium_Welgev_.tab
- bacteria/Enterococcus_faecalis.tab
- bacteria/Erwinia_carotovora.tab
- bacteria/Erythrobacter_litoralis.tab
- bacteria/Escherichia_coli_CFT073.tab
- bacteria/Escherichia_coli_K12.tab
- bacteria/Escherichia_coli_O157H7.tab
- bacteria/Escherichia_coli_O157H7_EDL933.tab
- bacteria/Escherichia_coli_O6.tab
- bacteria/Escherichia_coli_UTI89.tab
- bacteria/Escherichia_coli_W3110.tab
- bacteria/Francisella_tularensis_holarctica.tab
- bacteria/Francisella_tularensis_SCHU_S4.tab
- bacteria/Frankia_sp__CcI3.tab
- bacteria/Fusobacterium_nucleatum.tab
- bacteria/Geobacillus_kaustophilus.tab
- bacteria/Geobacter_metallireducens.tab
- bacteria/Geobacter_sulfurreducens.tab
- bacteria/Gloeobacter_violaceus.tab
- bacteria/Gluconobacter_oxydans.tab
- bacteria/Haemophilus_ducreyi.tab
- bacteria/Haemophilus_influenzae_86-028NP.tab
- bacteria/Haemophilus_influenzae_Rd_KW20.tab
- bacteria/Hahella_chejuensis.tab
- bacteria/Helicobacter_hepaticus.tab
- bacteria/Helicobacter_pylori_26695.tab
- bacteria/Helicobacter_pylori_J99.tab
- bacteria/Idiomarina_loihiensis.tab
- bacteria/Jannaschia_sp__CCS1.tab
- bacteria/Lactobacillus_acidophilus.tab
- bacteria/Lactobacillus_johnsonii.tab
- bacteria/Lactobacillus_plantarum.tab
- bacteria/Lactobacillus_sakei.tab
- bacteria/Lactobacillus_salivarius.tab
- bacteria/Lactococcus_lactis.tab
- bacteria/Lawsonia_intracellularis.tab
- bacteria/Legionella_pneumophila_Lens.tab
- bacteria/Legionella_pneumophila_Paris.tab
- bacteria/Legionella_pneumophila_Philad_.tab
- bacteria/Leifsonia_xyli.tab
- bacteria/Leptospira_interrogans_Copenh_.tab
- bacteria/Leptospira_interrogans_Lai.tab
- bacteria/Listeria_innocua.tab
- bacteria/Listeria_monocytogenes_EGD-e.tab
- bacteria/Listeria_monocytogenes_F2365.tab
- bacteria/Magnetospirillum_magneticum.tab
- bacteria/Mannheimia_succiniciproducens.tab
- bacteria/Mesoplasma_florum.tab
- bacteria/Mesorhizobium_loti.tab
- bacteria/Methylobacillus_flagellatus.tab
- bacteria/Methylococcus_capsulatus.tab
- bacteria/Moorella_thermoacetica.tab
- bacteria/Mycobacterium_avium.tab
- bacteria/Mycobacterium_bovis.tab
- bacteria/Mycobacterium_leprae_TN.tab
- bacteria/Mycobact__tuberculosis_CDC1551.tab
- bacteria/Mycobact__tuberculosis_H37Rv.tab
- bacteria/Mycoplasma_capricolum.tab
- bacteria/Mycoplasma_gallisepticum.tab
- bacteria/Mycoplasma_genitalium.tab
- bacteria/Mycoplasma_hyopneumoniae_232.tab
- bacteria/Mycoplasma_hyopneumoniae_7448.tab
- bacteria/Mycoplasma_hyopneumoniae_J.tab
- bacteria/Mycoplasma_mobile.tab
- bacteria/Mycoplasma_mycoides.tab
- bacteria/Mycoplasma_penetrans.tab
- bacteria/Mycoplasma_pneumoniae.tab
- bacteria/Mycoplasma_pulmonis.tab
- bacteria/Mycoplasma_synoviae.tab
- bacteria/Neisseria_gonorrhoeae.tab
- bacteria/Neisseria_meningitidis_MC58.tab
- bacteria/Neisseria_meningitidis_Z2491.tab
- bacteria/Neorickettsia_sennetsu.tab
- bacteria/Nitrobacter_hamburgensis.tab
- bacteria/Nitrobacter_winogradskyi.tab
- bacteria/Nitrosococcus_oceani.tab
- bacteria/Nitrosomonas_europaea.tab
- bacteria/Nitrosospira_multiformis.tab
- bacteria/Nocardia_farcinica.tab
- bacteria/Nostoc_sp__PCC7120.tab
- bacteria/Novosphingobium_aromaticivorans.tab
- bacteria/Oceanobacillus_iheyensis.tab
- bacteria/Onion_yellows_phytoplasma.tab
- bacteria/Pasteurella_multocida.tab
- bacteria/Pelagibacter_ubique.tab
- bacteria/Pelobacter_carbinolicus.tab
- bacteria/Pelodictyon_luteolum.tab
- bacteria/Photobacterium_profundum.tab
- bacteria/Photorhabdus_luminescens.tab
- bacteria/Polaromonas_sp__JS666.tab
- bacteria/Porphyromonas_gingivalis.tab
- bacteria/Prochlorococcus_marinus_CCMP1375.tab
- bacteria/Prochlorococcus_marinus_CCMP1986.tab
- bacteria/Prochlorococcus_marinus_MIT9312.tab
- bacteria/Prochlorococcus_marinus_MIT9313.tab
- bacteria/Prochlorococcus_marinus_NATL2A.tab
- bacteria/Propionibacterium_acnes.tab
- bacteria/Protochlamydia_amoebophila.tab
- bacteria/Pseudoalteromonas_haloplanktis5.tab
- bacteria/Pseudomonas_aeruginosa.tab
- bacteria/Pseudomonas_fluorescens_Pf5.tab
- bacteria/Pseudomonas_fluorescens_PfO1.tab
- bacteria/Pseudomonas_putida.tab
- bacteria/Pseudomonas_syringae_1448A.tab
- bacteria/Pseudomonas_syringae_B728a.tab
- bacteria/Pseudomonas_syringae_DC3000.tab
- bacteria/Psychrobacter_arcticus.tab
- bacteria/Psychrobacter_cryohalolentis.tab
- bacteria/Ralstonia_eutropha.tab
- bacteria/Ralstonia_metallidurans.tab
- bacteria/Ralstonia_solanacearum.tab
- bacteria/Rhizobium_etli.tab
- bacteria/Rhodobacter_sphaeroides.tab
- bacteria/Rhodoferax_ferrireducens.tab
- bacteria/Rhodopirellula_baltica.tab
- bacteria/Rhodopseudom__palustris_BisB18.tab
- bacteria/Rhodopseudom__palustris_BisB5.tab
- bacteria/Rhodopseudom__palustris_CGA009.tab
- bacteria/Rhodopseudom__palustris_HaA2.tab
- bacteria/Rhodospirillum_rubrum.tab
- bacteria/Rickettsia_bellii.tab
- bacteria/Rickettsia_conorii.tab
- bacteria/Rickettsia_felis.tab
- bacteria/Rickettsia_prowazekii.tab
- bacteria/Rickettsia_typhi.tab
- bacteria/Saccharophagus_degradans.tab
- bacteria/Salinibacter_ruber.tab
- bacteria/Salmonella_enterica_9150.tab
- bacteria/Salmonella_enterica_SCB67.tab
- bacteria/Salmonella_enterica_Ty2.tab
- bacteria/Salmonella_typhimurium.tab
- bacteria/Salmonella_typhi_CT18.tab
- bacteria/Shewanella_denitrificans.tab
- bacteria/Shewanella_oneidensis.tab
- bacteria/Shigella_boydii.tab
- bacteria/Shigella_dysenteriae.tab
- bacteria/Shigella_flexneri_2457T.tab
- bacteria/Shigella_flexneri_301.tab
- bacteria/Shigella_sonnei.tab
- bacteria/Silicibacter_pomeroyi.tab
- bacteria/Silicibacter_sp__TM1040.tab
- bacteria/Sinorhizobium_meliloti.tab
- bacteria/Sodalis_glossinidius.tab
- bacteria/Solibacter_usitatus.tab
- bacteria/Sphingopyxis_alaskensis.tab
- bacteria/Staphylococcus_aureus_8325.tab
- bacteria/Staphylococcus_aureus_COL.tab
- bacteria/Staphylococcus_aureus_MRSA252.tab
- bacteria/Staphylococcus_aureus_MSSA476.tab
- bacteria/Staphylococcus_aureus_Mu50.tab
- bacteria/Staphylococcus_aureus_MW2.tab
- bacteria/Staphylococcus_aureus_N315.tab
- bacteria/Staphylococcus_aureus_RF122.tab
- bacteria/Staphylococcus_aureus_USA300.tab
- bacteria/Staphylococcus_epidermidis_12228.tab
- bacteria/Staphylococcus_epidermidis_RP62A.tab
- bacteria/Staphylococcus_haemolyticus.tab
- bacteria/Staphylococcus_saprophyticus.tab
- bacteria/Streptococcus_agalactiae_2603VR.tab
- bacteria/Streptococcus_agalactiae_A909.tab
- bacteria/Streptococcus_agalactiae_NEM316.tab
- bacteria/Streptococcus_mutans_UA159.tab
- bacteria/Streptococcus_pneumoniae_R6.tab
- bacteria/Streptococcus_pneumoniae_TIGR4.tab
- bacteria/Streptococcus_pyogenes_700294.tab
- bacteria/Streptococcus_pyogenes_MGAS10270.tab
- bacteria/Streptococcus_pyogenes_MGAS10394.tab
- bacteria/Streptococcus_pyogenes_MGAS10750.tab
- bacteria/Streptococcus_pyogenes_MGAS2096.tab
- bacteria/Streptococcus_pyogenes_MGAS315.tab
- bacteria/Streptococcus_pyogenes_MGAS5005.tab
- bacteria/Streptococcus_pyogenes_MGAS6180.tab
- bacteria/Streptococcus_pyogenes_MGAS8232.tab
- bacteria/Streptococcus_pyogenes_MGAS9429.tab
- bacteria/Streptococcus_pyogenes_SSI1.tab
- bacteria/Streptococcus_thermoph__CNRZ1066.tab
- bacteria/Streptococcus_thermoph__LMG18311.tab
- bacteria/Streptomyces_avermitilis.tab
- bacteria/Streptomyces_coelicolor.tab
- bacteria/Symbiobacterium_thermophilum.tab
- bacteria/Synechococcus_elongatus_BP1.tab
- bacteria/Synechococcus_elongatus_PCC6301.tab
[truncated: 75 more entries]
