# Supplementary material for: The Binary Protein Interactome of Treponema pallidum – The Syphilis Spirochete
Source: PLoS One. 2008 May 28;3(5):e2292. doi: 10.1371/journal.pone.0002292 (PMC2386257; doi:10.1371/journal.pone.0002292)
Supplement: Data S1 — Predicted protein-protein interactions based on our Treponema pallidum data; zip archive containing 372 files with one file per species. (6.09 MB ZIP) [file pone.0002292.s006.zip › archaea/Aeropyrum_pernix.tab]

272557 Aeropyrum pernix
COG A	COG B	Locus Id A	Preferred Name(s) A	Annotation A	Locus Id B	Preferred Name(s) B	Annotation B	T. pallidum interaction
COG0186	COG1475	APE0360	rps17p	30S ribosomal protein S17P	APE0702	APE0702	Hypothetical protein APE0702	[TP0198-TP0271 (0.71912634)]
COG0201	COG0550	APE0983	secY	Preprotein translocase secY subunit (Protein transport protein SEC61 subunit alpha homolog)	APE1794	topA	DNA topoisomerase 1 (EC 5.99.1.2) (DNA topoisomerase I) (Omega- protein) (Relaxing enzyme) (Untwisting enzyme) (Swivelase)	[TP0208-TP0394 (0.8044664)]
COG0051	COG0693	APE1842	rps10p	30S ribosomal protein S10P	APE0319	APE0319	Hypothetical protein APE0319	[TP0188-TP0445 (0.6307204)]
COG0020	COG1390	APE1385	uppS	Undecaprenyl pyrophosphate synthetase (EC 2.5.1.31) (UPP synthetase) (Di-trans,poly-cis-decaprenylcistransferase) (Undecaprenyl diphosphate synthase) (UDS)	APE0409	APE0409	Hypothetical protein APE0409	[TP0603-TP0424 (0.79878455)]
COG0060	COG0681	APE0374	ileS	Isoleucyl-tRNA synthetase (EC 6.1.1.5) (Isoleucine--tRNA ligase) (IleRS)	APE1796	APE1796	Hypothetical protein APE1796	[TP0452-TP0185 (0.79878455)]
COG0459	COG2236	APE0907	thsA	Thermosome subunit alpha (Thermosome subunit 1) (Chaperonin alpha subunit)	APE2071	APE2071	272aa long hypothetical hypoxanthine	[TP0030-TP0050 (0.733236)]
COG0459	COG2236	APE0907	thsA	Thermosome subunit alpha (Thermosome subunit 1) (Chaperonin alpha subunit)	APE0490	APE0490	Hypothetical protein APE0490	[TP0030-TP0050 (0.733236)]
COG0459	COG2236	APE2072	thsB	Thermosome subunit beta (Thermosome subunit 2) (Chaperonin beta subunit)	APE0490	APE0490	Hypothetical protein APE0490	[TP0030-TP0050 (0.733236)]
COG0459	COG2236	APE2072	thsB	Thermosome subunit beta (Thermosome subunit 2) (Chaperonin beta subunit)	APE2071	APE2071	272aa long hypothetical hypoxanthine	[TP0030-TP0050 (0.733236)]
COG0301	COG0514	APE0465	thiI	Probable thiamine biosynthesis protein thiI	APE1353	APE1353	1273aa long hypothetical ATP-dependent DNA	[TP0559-TP0103 (0.6411465)]
COG0237	COG0552	APE1753	APE1753	UPF0200 protein APE1753	APE1081	APE1081	312aa long hypothetical signal recognition	[TP0296-TP0578 (0.7885255)]
COG0552	COG1061	APE1081	APE1081	312aa long hypothetical signal recognition	APE1073	APE1073	Hypothetical protein APE1073	[TP0578-TP0380 (0.62695336)]
COG0092	COG0301	APE0363	rps3p	30S ribosomal protein S3P	APE0465	thiI	Probable thiamine biosynthesis protein thiI	[TP0195-TP0559 (0.66944)]
COG0301	COG2080	APE0465	thiI	Probable thiamine biosynthesis protein thiI	APE2213	APE2213	163aa long hypothetical isoquinoline	[TP0559-TP0080 (0.5968554)]
COG0504	COG1475	APE1604	pyrG	CTP synthase (EC 6.3.4.2) (UTP--ammonia ligase) (CTP synthetase)	APE0702	APE0702	Hypothetical protein APE0702	[TP0305-TP0271 (0.70252794)]
COG0493	COG1488	APE0935	APE0935	337aa long hypothetical glutamate synthase small	APE1273	APE1273	Hypothetical protein APE1273	[TP0735-TP0628 (0.6598422)]
COG0681	COG1384	APE1796	APE1796	Hypothetical protein APE1796	APE0161	lysS	Lysyl-tRNA synthetase (EC 6.1.1.6) (Lysine--tRNA ligase) (LysRS)	[TP0185-TP0644 (0.7885255)]
COG0693	COG1653	APE0319	APE0319	Hypothetical protein APE0319	APE1630	APE1630	Hypothetical protein APE1630	[TP0445-TP0074 (0.5751514)]
COG0693	COG1653	APE0319	APE0319	Hypothetical protein APE0319	APE0035	APE0035	Hypothetical protein APE0035	[TP0445-TP0074 (0.5751514)]
COG0687	COG0693	APE0945	APE0945	407aa long hypothetical	APE0319	APE0319	Hypothetical protein APE0319	[TP0655-TP0445 (0.5706956)]
COG1196	COG2236	APE1216	APE1216	Hypothetical protein APE1216	APE0490	APE0490	Hypothetical protein APE0490	[TP0367-TP0050 (0.68145895)]
COG1196	COG2236	APE1216	APE1216	Hypothetical protein APE1216	APE2071	APE2071	272aa long hypothetical hypoxanthine	[TP0367-TP0050 (0.68145895)]
COG0080	COG0301	APE2174	rpl11p	50S ribosomal protein L11P	APE0465	thiI	Probable thiamine biosynthesis protein thiI	[TP0237-TP0559 (0.59848577)]
COG0024	COG1121	APE1114	APE1114	281aa long hypothetical methionine aminopeptidase	APE0532	APE0532	264aa long hypothetical ABC transporter	[TP0842-TP0164 (0.77940726)]
COG0495	COG1475	APE1015	leuS	Leucyl-tRNA synthetase (EC 6.1.1.4) (Leucine--tRNA ligase) (LeuRS)	APE0702	APE0702	Hypothetical protein APE0702	[TP0586-TP0271 (0.63095015)]
COG0442	COG0552	APE2328	APE2328	485aa long hypothetical prolyl-tRNA synthetase	APE1081	APE1081	312aa long hypothetical signal recognition	[TP0160-TP0578 (0.56216276)]
COG0024	COG0462	APE1114	APE1114	281aa long hypothetical methionine aminopeptidase	APE1834	prs	Ribose-phosphate pyrophosphokinase (EC 2.7.6.1) (RPPK) (Phosphoribosyl pyrophosphate synthetase) (P-Rib-PP synthetase) (PRPP synthetase)	[TP0842-TP0294 (0.8762697)]
COG0125	COG0361	APE2090	tmk	Putative thymidylate kinase (EC 2.7.4.9) (dTMP kinase)	APE0749.1	eIF1A	Translation initiation factor 1A (aIF-1A)	[TP0354-TP0097 (0.8382038)]
COG0301	COG1529	APE0465	thiI	Probable thiamine biosynthesis protein thiI	APE0708	APE0708	753aa long hypothetical aldehyde oxidoreductase	[TP0559-TP0079 (0.62660724)]
COG0301	COG1529	APE0465	thiI	Probable thiamine biosynthesis protein thiI	APE2216	APE2216	750aa long hypothetical nicotine dehydrogenase	[TP0559-TP0079 (0.62660724)]
COG1108	COG1277	APE0534	APE0534	Hypothetical protein APE0534	APE0470	APE0470	Hypothetical protein APE0470	[TP0165-TP0880 (0.79878455)]
COG0301	COG0301	APE0465	thiI	Probable thiamine biosynthesis protein thiI	APE0465	thiI	Probable thiamine biosynthesis protein thiI	[TP0559-TP0559 (0.6965584)]
COG0024	COG0125	APE1114	APE1114	281aa long hypothetical methionine aminopeptidase	APE2090	tmk	Putative thymidylate kinase (EC 2.7.4.9) (dTMP kinase)	[TP0842-TP0354 (0.8096375)]
COG0048	COG1156	APE1849	rps12p	30S ribosomal protein S12P	APE0404	atpB	V-type ATP synthase beta chain (EC 3.6.3.14) (V-type ATPase subunit B)	[TP0243-TP0427 (0.80866665)]
COG0462	COG0492	APE1834	prs	Ribose-phosphate pyrophosphokinase (EC 2.7.6.1) (RPPK) (Phosphoribosyl pyrophosphate synthetase) (P-Rib-PP synthetase) (PRPP synthetase)	APE1061	APE1061	343aa long hypothetical thioredoxin reductase	[TP0294-TP0814 (0.8323514)]
COG0503	COG1488	APE1080	APE1080	Hypothetical protein APE1080	APE1273	APE1273	Hypothetical protein APE1273	[TP1039-TP0628 (0.6658587)]
COG0503	COG1488	APE0060	APE0060	Hypothetical protein APE0060	APE1273	APE1273	Hypothetical protein APE1273	[TP1039-TP0628 (0.6658587)]
COG0098	COG0803	APE0346	rps5p	30S ribosomal protein S5P	APE0531	APE0531	Hypothetical protein APE0531	[TP0206-TP0163 (0.74372905)]
COG0442	COG0459	APE2328	APE2328	485aa long hypothetical prolyl-tRNA synthetase	APE0907	thsA	Thermosome subunit alpha (Thermosome subunit 1) (Chaperonin alpha subunit)	[TP0160-TP0030 (0.7719589)]
COG0442	COG0459	APE2328	APE2328	485aa long hypothetical prolyl-tRNA synthetase	APE2072	thsB	Thermosome subunit beta (Thermosome subunit 2) (Chaperonin beta subunit)	[TP0160-TP0030 (0.7719589)]
COG1109	COG1488	APE2433	APE2433	492aa long hypothetical phosphosugar mutase	APE1273	APE1273	Hypothetical protein APE1273	[TP0413-TP0628 (0.6598422)]
COG1109	COG1488	APE0317	APE0317	469aa long hypothetical MRSA protein	APE1273	APE1273	Hypothetical protein APE1273	[TP0413-TP0628 (0.6598422)]
COG0124	COG0124	APE0662	hisS	Histidyl-tRNA synthetase (EC 6.1.1.21) (Histidine--tRNA ligase) (HisRS)	APE0662	hisS	Histidyl-tRNA synthetase (EC 6.1.1.21) (Histidine--tRNA ligase) (HisRS)	[TP0641-TP0641 (0.67365265)]
COG0255	COG1394	APE0362.1	rpl29p	50S ribosomal protein L29P	APE0402	atpD	V-type ATP synthase subunit D (EC 3.6.3.14) (V-type ATPase subunit D)	[TP0197-TP0527 (0.51549006)]
