# Supplementary material for: The Binary Protein Interactome of Treponema pallidum – The Syphilis Spirochete
Source: PLoS One. 2008 May 28;3(5):e2292. doi: 10.1371/journal.pone.0002292 (PMC2386257; doi:10.1371/journal.pone.0002292)
Supplement: Data S1 — Predicted protein-protein interactions based on our Treponema pallidum data; zip archive containing 372 files with one file per species. (6.09 MB ZIP) [file pone.0002292.s006.zip › archaea/Archaeoglobus_fulgidus.tab]

224325 Archaeoglobus fulgidus
COG A	COG B	Locus Id A	Preferred Name(s) A	Annotation A	Locus Id B	Preferred Name(s) B	Annotation B	T. pallidum interaction
COG0186	COG1475	AF1916	rps17p	30S ribosomal protein S17P	AF1259	AF1259	Inosine monophosphate dehydrogenase, putative	[TP0198-TP0271 (0.71912634)]
COG0201	COG0550	AF1902	secY	Preprotein translocase secY subunit (Protein transport protein SEC61 subunit alpha homolog)	AF1806	topA	DNA topoisomerase 1 (EC 5.99.1.2) (DNA topoisomerase I) (Omega- protein) (Relaxing enzyme) (Untwisting enzyme) (Swivelase)	[TP0208-TP0394 (0.8044664)]
COG0051	COG0693	AF0938	rps10p	30S ribosomal protein S10P	AF1281	AF_1281	Hypothetical protein AF_1281	[TP0188-TP0445 (0.6307204)]
COG0125	COG0457	AF0061	tmk	Probable thymidylate kinase (EC 2.7.4.9) (dTMP kinase)	AF0955	AF0955	Hypothetical protein {UniProtKB/TrEMBL:O29307}	[TP0354-TP0648 (0.5206915)]
COG0125	COG0457	AF1308	AF1308	Thymidylate kinase, putative	AF2369	AF2369	Hypothetical protein {UniProtKB/TrEMBL:O30301}	[TP0354-TP0648 (0.5206915)]
COG0125	COG0457	AF1308	AF1308	Thymidylate kinase, putative	AF1970	AF1970	TPR domain-containing protein	[TP0354-TP0648 (0.5206915)]
COG0125	COG0457	AF0061	tmk	Probable thymidylate kinase (EC 2.7.4.9) (dTMP kinase)	AF1970	AF1970	TPR domain-containing protein	[TP0354-TP0648 (0.5206915)]
COG0125	COG0457	AF0061	tmk	Probable thymidylate kinase (EC 2.7.4.9) (dTMP kinase)	AF2369	AF2369	Hypothetical protein {UniProtKB/TrEMBL:O30301}	[TP0354-TP0648 (0.5206915)]
COG0125	COG0457	AF1308	AF1308	Thymidylate kinase, putative	AF0955	AF0955	Hypothetical protein {UniProtKB/TrEMBL:O29307}	[TP0354-TP0648 (0.5206915)]
COG0020	COG1390	AF1219	uppS	Undecaprenyl pyrophosphate synthetase (EC 2.5.1.31) (UPP synthetase) (Di-trans,poly-cis-decaprenylcistransferase) (Undecaprenyl diphosphate synthase) (UDS)	AF1163	atpE	V-type ATP synthase subunit E (EC 3.6.3.14) (V-type ATPase subunit E)	[TP0603-TP0424 (0.79878455)]
COG0020	COG1390	AF0707	AF0707	Hypothetical protein {UniProtKB/TrEMBL:O29551}	AF1163	atpE	V-type ATP synthase subunit E (EC 3.6.3.14) (V-type ATPase subunit E)	[TP0603-TP0424 (0.79878455)]
COG0060	COG0681	AF0633	ileS	Isoleucyl-tRNA synthetase (EC 6.1.1.5) (Isoleucine--tRNA ligase) (IleRS)	AF1657	AF1657	Signal sequence peptidase	[TP0452-TP0185 (0.79878455)]
COG0060	COG0681	AF0633	ileS	Isoleucyl-tRNA synthetase (EC 6.1.1.5) (Isoleucine--tRNA ligase) (IleRS)	AF2078	AF2078	Hypothetical protein {UniProtKB/TrEMBL:O28201}	[TP0452-TP0185 (0.79878455)]
COG0060	COG0681	AF0633	ileS	Isoleucyl-tRNA synthetase (EC 6.1.1.5) (Isoleucine--tRNA ligase) (IleRS)	AF1655	AF1655	Signal sequence peptidase, putative	[TP0452-TP0185 (0.79878455)]
COG0060	COG0681	AF0633	ileS	Isoleucyl-tRNA synthetase (EC 6.1.1.5) (Isoleucine--tRNA ligase) (IleRS)	AF1791	AF1791	Signal sequence peptidase	[TP0452-TP0185 (0.79878455)]
COG0459	COG2236	AF1451	thsB	Thermosome subunit beta (Thermosome subunit 2) (Chaperonin beta subunit)	AF0239	AF0239	Xanthine-guanine phosphoribosyltransferase	[TP0030-TP0050 (0.733236)]
COG0459	COG2236	AF2238	thsA	Thermosome subunit alpha (Thermosome subunit 1) (Chaperonin alpha subunit)	AF0239	AF0239	Xanthine-guanine phosphoribosyltransferase	[TP0030-TP0050 (0.733236)]
COG0459	COG2236	AF2238	thsA	Thermosome subunit alpha (Thermosome subunit 1) (Chaperonin alpha subunit)	AF1789	AF1789	Xanthine-guanine phosphoribosyltransferase	[TP0030-TP0050 (0.733236)]
COG0459	COG2236	AF1451	thsB	Thermosome subunit beta (Thermosome subunit 2) (Chaperonin beta subunit)	AF1789	AF1789	Xanthine-guanine phosphoribosyltransferase	[TP0030-TP0050 (0.733236)]
COG0187	COG0358	AF0530	gyrB	DNA gyrase subunit B (EC 5.99.1.3)	AF1899	AF_1899	UPF0095 protein AF_1899	[TP1006-TP0492 (0.55112576)]
COG0237	COG0552	AF1395	AF_1395	UPF0200/UPF0201 protein AF_1395	AF2062	AF2062	Signal recognition particle receptor	[TP0296-TP0578 (0.7885255)]
COG0012	COG0457	AF1364	AF1364	GTP-binding protein {UniProtKB/TrEMBL:O28907}	AF1970	AF1970	TPR domain-containing protein	[TP0124-TP0067 (0.81355333)]
COG0012	COG0457	AF1364	AF1364	GTP-binding protein {UniProtKB/TrEMBL:O28907}	AF2369	AF2369	Hypothetical protein {UniProtKB/TrEMBL:O30301}	[TP0124-TP0067 (0.81355333)]
COG0012	COG0457	AF1364	AF1364	GTP-binding protein {UniProtKB/TrEMBL:O28907}	AF0955	AF0955	Hypothetical protein {UniProtKB/TrEMBL:O29307}	[TP0124-TP0067 (0.81355333)]
COG0552	COG1061	AF2062	AF2062	Signal recognition particle receptor	AF0358	AF0358	DNA repair protein RAD25	[TP0578-TP0380 (0.62695336)]
COG0124	COG0608	AF1642	hisS	Histidyl-tRNA synthetase (EC 6.1.1.21) (Histidine--tRNA ligase) (HisRS)	AF0291	AF0291	Hypothetical protein {UniProtKB/TrEMBL:O29950}	[TP0641-TP0704 (0.75894904)]
COG0124	COG0608	AF1642	hisS	Histidyl-tRNA synthetase (EC 6.1.1.21) (Histidine--tRNA ligase) (HisRS)	AF0735	AF0735	Hypothetical protein {UniProtKB/TrEMBL:O29523}	[TP0641-TP0704 (0.75894904)]
COG0124	COG0608	AF1642	hisS	Histidyl-tRNA synthetase (EC 6.1.1.21) (Histidine--tRNA ligase) (HisRS)	AF0075	AF0075	Hypothetical protein {UniProtKB/TrEMBL:O30161}	[TP0641-TP0704 (0.75894904)]
COG0124	COG0608	AF1642	hisS	Histidyl-tRNA synthetase (EC 6.1.1.21) (Histidine--tRNA ligase) (HisRS)	AF0699	AF0699	Hypothetical protein {UniProtKB/TrEMBL:O29559}	[TP0641-TP0704 (0.75894904)]
COG1122	COG1432	AF1841	cbiO2	Putative cobalt import ATP-binding protein cbiO 2	AF1062	AF1062	Hypothetical protein {UniProtKB/TrEMBL:O29200}	[TP0227-TP0894 (0.7171434)]
COG1122	COG1432	AF1170	AF1170	Ribose ABC transporter, ATP-binding protein	AF1062	AF1062	Hypothetical protein {UniProtKB/TrEMBL:O29200}	[TP0227-TP0894 (0.7171434)]
COG1122	COG1432	AF0731	cbiO1	Putative cobalt import ATP-binding protein cbiO 1	AF1062	AF1062	Hypothetical protein {UniProtKB/TrEMBL:O29200}	[TP0227-TP0894 (0.7171434)]
COG0092	COG0301	AF1919	rps3p	30S ribosomal protein S3P	AF0879	thiI	Probable thiamine biosynthesis protein thiI	[TP0195-TP0559 (0.66944)]
COG0188	COG0526	AF0465	AF0465	DNA gyrase, subunit A {UniProtKB/TrEMBL:O29785}	AF0515	AF0515	NADH oxidase, putative {UniProtKB/TrEMBL:O29735}	[TP0005-TP0100 (0.7885434)]
COG0188	COG0526	AF0465	AF0465	DNA gyrase, subunit A {UniProtKB/TrEMBL:O29785}	AF1675	AF_1675	Hypothetical protein AF_1675 precursor	[TP0005-TP0100 (0.7885434)]
COG0188	COG0526	AF0465	AF0465	DNA gyrase, subunit A {UniProtKB/TrEMBL:O29785}	AF2248	AF2248	Hypothetical protein {UniProtKB/TrEMBL:O28036}	[TP0005-TP0100 (0.7885434)]
COG0188	COG0526	AF0465	AF0465	DNA gyrase, subunit A {UniProtKB/TrEMBL:O29785}	AF0769	AF0769	Thioredoxin {UniProtKB/TrEMBL:O29489}	[TP0005-TP0100 (0.7885434)]
COG0188	COG0526	AF0465	AF0465	DNA gyrase, subunit A {UniProtKB/TrEMBL:O29785}	AF2144	AF2144	Thioredoxin {UniProtKB/TrEMBL:O28138}	[TP0005-TP0100 (0.7885434)]
COG0188	COG0526	AF0465	AF0465	DNA gyrase, subunit A {UniProtKB/TrEMBL:O29785}	AF2145	AF_2145	Probable Thioredoxin	[TP0005-TP0100 (0.7885434)]
COG0188	COG0526	AF0465	AF0465	DNA gyrase, subunit A {UniProtKB/TrEMBL:O29785}	AF1284	AF1284	Thioredoxin {UniProtKB/TrEMBL:O28984}	[TP0005-TP0100 (0.7885434)]
COG0188	COG0526	AF0465	AF0465	DNA gyrase, subunit A {UniProtKB/TrEMBL:O29785}	AF0711	AF0711	Thioredoxin {UniProtKB/TrEMBL:O29547}	[TP0005-TP0100 (0.7885434)]
COG0504	COG1475	AF0252	pyrG	CTP synthase (EC 6.3.4.2) (UTP--ammonia ligase) (CTP synthetase)	AF1259	AF1259	Inosine monophosphate dehydrogenase, putative	[TP0305-TP0271 (0.70252794)]
COG0457	COG0457	AF0955	AF0955	Hypothetical protein {UniProtKB/TrEMBL:O29307}	AF0955	AF0955	Hypothetical protein {UniProtKB/TrEMBL:O29307}	[TP0067-TP0095 (0.6515529)]
COG0457	COG0457	AF2369	AF2369	Hypothetical protein {UniProtKB/TrEMBL:O30301}	AF0955	AF0955	Hypothetical protein {UniProtKB/TrEMBL:O29307}	[TP0067-TP0095 (0.6515529)]
COG0457	COG0457	AF0955	AF0955	Hypothetical protein {UniProtKB/TrEMBL:O29307}	AF2369	AF2369	Hypothetical protein {UniProtKB/TrEMBL:O30301}	[TP0067-TP0095 (0.6515529)]
COG0457	COG0457	AF1970	AF1970	TPR domain-containing protein	AF0955	AF0955	Hypothetical protein {UniProtKB/TrEMBL:O29307}	[TP0067-TP0095 (0.6515529)]
COG0457	COG0457	AF0955	AF0955	Hypothetical protein {UniProtKB/TrEMBL:O29307}	AF1970	AF1970	TPR domain-containing protein	[TP0067-TP0095 (0.6515529)]
COG0457	COG0457	AF2369	AF2369	Hypothetical protein {UniProtKB/TrEMBL:O30301}	AF2369	AF2369	Hypothetical protein {UniProtKB/TrEMBL:O30301}	[TP0067-TP0095 (0.6515529)]
COG0457	COG0457	AF2369	AF2369	Hypothetical protein {UniProtKB/TrEMBL:O30301}	AF1970	AF1970	TPR domain-containing protein	[TP0067-TP0095 (0.6515529)]
COG0457	COG0457	AF1970	AF1970	TPR domain-containing protein	AF2369	AF2369	Hypothetical protein {UniProtKB/TrEMBL:O30301}	[TP0067-TP0095 (0.6515529)]
COG0457	COG0457	AF1970	AF1970	TPR domain-containing protein	AF1970	AF1970	TPR domain-containing protein	[TP0067-TP0095 (0.6515529)]
COG0457	COG0803	AF0955	AF0955	Hypothetical protein {UniProtKB/TrEMBL:O29307}	AF1983	AF1983	ABC transporter, periplasmic binding protein	[TP0469-TP0034 (0.86910707)]
COG0457	COG0803	AF1970	AF1970	TPR domain-containing protein	AF1983	AF1983	ABC transporter, periplasmic binding protein	[TP0469-TP0034 (0.86910707)]
COG0457	COG0803	AF2369	AF2369	Hypothetical protein {UniProtKB/TrEMBL:O30301}	AF1983	AF1983	ABC transporter, periplasmic binding protein	[TP0469-TP0034 (0.86910707)]
COG1432	COG1488	AF1062	AF1062	Hypothetical protein {UniProtKB/TrEMBL:O29200}	AF0821	AF0821	Hypothetical protein {UniProtKB/TrEMBL:O29437}	[TP0894-TP0628 (0.59059936)]
COG0697	COG0716	AF1533	AF_1533	Hypothetical transport protein AF_1533	AF2332	AF_2332	Hypothetical protein AF_2332	[TP0986-TP0925 (0.8288174)]
COG0697	COG0716	AF0788	AF_0788	Hypothetical transport protein AF_0788	AF2332	AF_2332	Hypothetical protein AF_2332	[TP0986-TP0925 (0.8288174)]
COG0697	COG0716	AF1552	AF_1552	Hypothetical transport protein AF_1552	AF2332	AF_2332	Hypothetical protein AF_2332	[TP0986-TP0925 (0.8288174)]
COG0697	COG0716	AF0266	AF_0266	Hypothetical transport protein AF_0266	AF2332	AF_2332	Hypothetical protein AF_2332	[TP0986-TP0925 (0.8288174)]
COG0697	COG0716	AF1691	AF1691	Hypothetical protein {UniProtKB/TrEMBL:O28582}	AF2332	AF_2332	Hypothetical protein AF_2332	[TP0986-TP0925 (0.8288174)]
COG0697	COG0716	AF1223	AF1223	Hypothetical protein {UniProtKB/TrEMBL:O29045}	AF2332	AF_2332	Hypothetical protein AF_2332	[TP0986-TP0925 (0.8288174)]
COG0697	COG0716	AF0510	AF_0510	Hypothetical transport protein AF_0510	AF2332	AF_2332	Hypothetical protein AF_2332	[TP0986-TP0925 (0.8288174)]
COG0301	COG0566	AF0879	thiI	Probable thiamine biosynthesis protein thiI	AF2399	AF_2399	Hypothetical tRNA/rRNA methyltransferase AF_2399 (EC 2.1.1.-)	[TP0559-TP0054 (0.678511)]
COG0681	COG1384	AF1791	AF1791	Signal sequence peptidase	AF1216	lysS	Lysyl-tRNA synthetase (EC 6.1.1.6) (Lysine--tRNA ligase) (LysRS)	[TP0185-TP0644 (0.7885255)]
COG0681	COG1384	AF2078	AF2078	Hypothetical protein {UniProtKB/TrEMBL:O28201}	AF1216	lysS	Lysyl-tRNA synthetase (EC 6.1.1.6) (Lysine--tRNA ligase) (LysRS)	[TP0185-TP0644 (0.7885255)]
COG0681	COG1384	AF1657	AF1657	Signal sequence peptidase	AF1216	lysS	Lysyl-tRNA synthetase (EC 6.1.1.6) (Lysine--tRNA ligase) (LysRS)	[TP0185-TP0644 (0.7885255)]
COG0681	COG1384	AF1655	AF1655	Signal sequence peptidase, putative	AF1216	lysS	Lysyl-tRNA synthetase (EC 6.1.1.6) (Lysine--tRNA ligase) (LysRS)	[TP0185-TP0644 (0.7885255)]
COG1196	COG2236	AF1558	AF1558	Chromosome segregation protein	AF1789	AF1789	Xanthine-guanine phosphoribosyltransferase	[TP0367-TP0050 (0.68145895)]
COG1196	COG2236	AF1558	AF1558	Chromosome segregation protein	AF0239	AF0239	Xanthine-guanine phosphoribosyltransferase	[TP0367-TP0050 (0.68145895)]
COG0080	COG0301	AF0538	rpl11p	50S ribosomal protein L11P	AF0879	thiI	Probable thiamine biosynthesis protein thiI	[TP0237-TP0559 (0.59848577)]
COG0024	COG0530	AF1840	map	Methionine aminopeptidase (EC 3.4.11.18) (MAP) (Peptidase M)	AF0251	AF0251	Hypothetical protein {UniProtKB/TrEMBL:O29988}	[TP0842-TP1034 (0.7696508)]
COG0103	COG1432	AF1129	rps9p	30S ribosomal protein S9P	AF1062	AF1062	Hypothetical protein {UniProtKB/TrEMBL:O29200}	[TP1024-TP0894 (0.64955014)]
COG0024	COG1121	AF1840	map	Methionine aminopeptidase (EC 3.4.11.18) (MAP) (Peptidase M)	AF1982	AF1982	ABC transporter, ATP-binding protein	[TP0842-TP0164 (0.77940726)]
COG0457	COG0558	AF2369	AF2369	Hypothetical protein {UniProtKB/TrEMBL:O30301}	AF1143	AF1143	CDP-diacylglycerol--glycerol-3-phosphate-3-phosph	[TP0067-TP0730 (0.86096925)]
COG0457	COG0558	AF1970	AF1970	TPR domain-containing protein	AF2299	AF2299	Hypothetical protein {UniProtKB/TrEMBL:O27985}	[TP0067-TP0730 (0.86096925)]
COG0457	COG0558	AF0955	AF0955	Hypothetical protein {UniProtKB/TrEMBL:O29307}	AF2299	AF2299	Hypothetical protein {UniProtKB/TrEMBL:O27985}	[TP0067-TP0730 (0.86096925)]
COG0457	COG0558	AF2369	AF2369	Hypothetical protein {UniProtKB/TrEMBL:O30301}	AF1744	AF1744	CDP-diacylglycerol--glycerol-3-phosphate	[TP0067-TP0730 (0.86096925)]
COG0457	COG0558	AF1970	AF1970	TPR domain-containing protein	AF1744	AF1744	CDP-diacylglycerol--glycerol-3-phosphate	[TP0067-TP0730 (0.86096925)]
COG0457	COG0558	AF1970	AF1970	TPR domain-containing protein	AF1143	AF1143	CDP-diacylglycerol--glycerol-3-phosphate-3-phosph	[TP0067-TP0730 (0.86096925)]
COG0457	COG0558	AF0955	AF0955	Hypothetical protein {UniProtKB/TrEMBL:O29307}	AF1744	AF1744	CDP-diacylglycerol--glycerol-3-phosphate	[TP0067-TP0730 (0.86096925)]
COG0457	COG0558	AF2369	AF2369	Hypothetical protein {UniProtKB/TrEMBL:O30301}	AF2299	AF2299	Hypothetical protein {UniProtKB/TrEMBL:O27985}	[TP0067-TP0730 (0.86096925)]
COG0457	COG0558	AF0955	AF0955	Hypothetical protein {UniProtKB/TrEMBL:O29307}	AF1143	AF1143	CDP-diacylglycerol--glycerol-3-phosphate-3-phosph	[TP0067-TP0730 (0.86096925)]
COG0495	COG1475	AF2421	leuS	Leucyl-tRNA synthetase (EC 6.1.1.4) (Leucine--tRNA ligase) (LeuRS)	AF1259	AF1259	Inosine monophosphate dehydrogenase, putative	[TP0586-TP0271 (0.63095015)]
COG0803	COG1268	AF1983	AF1983	ABC transporter, periplasmic binding protein	AF1169	AF1169	Hypothetical protein {UniProtKB/TrEMBL:O29098}	[TP0034-TP0228 (0.8514437)]
COG0442	COG0552	AF1609	proS	Prolyl-tRNA synthetase (EC 6.1.1.15) (Proline--tRNA ligase) (ProRS)	AF2062	AF2062	Signal recognition particle receptor	[TP0160-TP0578 (0.56216276)]
COG0457	COG0566	AF0955	AF0955	Hypothetical protein {UniProtKB/TrEMBL:O29307}	AF2399	AF_2399	Hypothetical tRNA/rRNA methyltransferase AF_2399 (EC 2.1.1.-)	[TP0095-TP0054 (0.73981166)]
COG0457	COG0566	AF1970	AF1970	TPR domain-containing protein	AF2399	AF_2399	Hypothetical tRNA/rRNA methyltransferase AF_2399 (EC 2.1.1.-)	[TP0095-TP0054 (0.73981166)]
COG0457	COG0566	AF2369	AF2369	Hypothetical protein {UniProtKB/TrEMBL:O30301}	AF2399	AF_2399	Hypothetical tRNA/rRNA methyltransferase AF_2399 (EC 2.1.1.-)	[TP0095-TP0054 (0.73981166)]
COG0024	COG0462	AF1840	map	Methionine aminopeptidase (EC 3.4.11.18) (MAP) (Peptidase M)	AF1419	prs2	Ribose-phosphate pyrophosphokinase 2 (EC 2.7.6.1) (RPPK 2) (Phosphoribosyl pyrophosphate synthetase 2) (P-Rib-PP synthetase 2) (PRPP synthetase 2)	[TP0842-TP0294 (0.8762697)]
COG0024	COG0462	AF1840	map	Methionine aminopeptidase (EC 3.4.11.18) (MAP) (Peptidase M)	AF0589	prs1	Ribose-phosphate pyrophosphokinase 1 (EC 2.7.6.1) (RPPK 1) (Phosphoribosyl pyrophosphate synthetase 1) (P-Rib-PP synthetase 1) (PRPP synthetase 1)	[TP0842-TP0294 (0.8762697)]
COG0125	COG0361	AF0061	tmk	Probable thymidylate kinase (EC 2.7.4.9) (dTMP kinase)	AF0777	eIF1A	Translation initiation factor 1A (aIF-1A)	[TP0354-TP0097 (0.8382038)]
COG0125	COG0361	AF1308	AF1308	Thymidylate kinase, putative	AF0777	eIF1A	Translation initiation factor 1A (aIF-1A)	[TP0354-TP0097 (0.8382038)]
COG1108	COG1277	AF1981	AF1981	ABC transporter, permease protein	AF1137	AF1137	Hypothetical protein {UniProtKB/TrEMBL:O29128}	[TP0165-TP0880 (0.79878455)]
COG0457	COG0495	AF1970	AF1970	TPR domain-containing protein	AF2421	leuS	Leucyl-tRNA synthetase (EC 6.1.1.4) (Leucine--tRNA ligase) (LeuRS)	[TP0067-TP0586 (0.714839)]
COG0457	COG0495	AF0955	AF0955	Hypothetical protein {UniProtKB/TrEMBL:O29307}	AF2421	leuS	Leucyl-tRNA synthetase (EC 6.1.1.4) (Leucine--tRNA ligase) (LeuRS)	[TP0067-TP0586 (0.714839)]
COG0457	COG0495	AF2369	AF2369	Hypothetical protein {UniProtKB/TrEMBL:O30301}	AF2421	leuS	Leucyl-tRNA synthetase (EC 6.1.1.4) (Leucine--tRNA ligase) (LeuRS)	[TP0067-TP0586 (0.714839)]
COG0358	COG0457	AF1899	AF_1899	UPF0095 protein AF_1899	AF2369	AF2369	Hypothetical protein {UniProtKB/TrEMBL:O30301}	[TP0492-TP0648 (0.5111708)]
COG0358	COG0457	AF1899	AF_1899	UPF0095 protein AF_1899	AF0955	AF0955	Hypothetical protein {UniProtKB/TrEMBL:O29307}	[TP0492-TP0648 (0.5111708)]
COG0358	COG0457	AF1899	AF_1899	UPF0095 protein AF_1899	AF1970	AF1970	TPR domain-containing protein	[TP0492-TP0648 (0.5111708)]
COG0301	COG0301	AF0879	thiI	Probable thiamine biosynthesis protein thiI	AF0879	thiI	Probable thiamine biosynthesis protein thiI	[TP0559-TP0559 (0.6965584)]
COG0608	COG1234	AF0291	AF0291	Hypothetical protein {UniProtKB/TrEMBL:O29950}	AF2155	AF2155	Hypothetical protein {UniProtKB/TrEMBL:O28127}	[TP0704-TP0819 (0.5844061)]
COG0608	COG1234	AF0735	AF0735	Hypothetical protein {UniProtKB/TrEMBL:O29523}	AF2155	AF2155	Hypothetical protein {UniProtKB/TrEMBL:O28127}	[TP0704-TP0819 (0.5844061)]
COG0608	COG1234	AF0291	AF0291	Hypothetical protein {UniProtKB/TrEMBL:O29950}	AF0939	rnz	Ribonuclease Z (EC 3.1.26.11) (RNase Z) (tRNase Z) (tRNA 3 endonuclease)	[TP0704-TP0819 (0.5844061)]
COG0608	COG1234	AF0699	AF0699	Hypothetical protein {UniProtKB/TrEMBL:O29559}	AF0939	rnz	Ribonuclease Z (EC 3.1.26.11) (RNase Z) (tRNase Z) (tRNA 3 endonuclease)	[TP0704-TP0819 (0.5844061)]
COG0608	COG1234	AF0735	AF0735	Hypothetical protein {UniProtKB/TrEMBL:O29523}	AF0939	rnz	Ribonuclease Z (EC 3.1.26.11) (RNase Z) (tRNase Z) (tRNA 3 endonuclease)	[TP0704-TP0819 (0.5844061)]
COG0608	COG1234	AF0075	AF0075	Hypothetical protein {UniProtKB/TrEMBL:O30161}	AF0939	rnz	Ribonuclease Z (EC 3.1.26.11) (RNase Z) (tRNase Z) (tRNA 3 endonuclease)	[TP0704-TP0819 (0.5844061)]
COG0608	COG1234	AF0699	AF0699	Hypothetical protein {UniProtKB/TrEMBL:O29559}	AF2155	AF2155	Hypothetical protein {UniProtKB/TrEMBL:O28127}	[TP0704-TP0819 (0.5844061)]
COG0608	COG1234	AF0075	AF0075	Hypothetical protein {UniProtKB/TrEMBL:O30161}	AF2155	AF2155	Hypothetical protein {UniProtKB/TrEMBL:O28127}	[TP0704-TP0819 (0.5844061)]
COG0024	COG0125	AF1840	map	Methionine aminopeptidase (EC 3.4.11.18) (MAP) (Peptidase M)	AF0061	tmk	Probable thymidylate kinase (EC 2.7.4.9) (dTMP kinase)	[TP0842-TP0354 (0.8096375)]
COG0024	COG0125	AF1840	map	Methionine aminopeptidase (EC 3.4.11.18) (MAP) (Peptidase M)	AF1308	AF1308	Thymidylate kinase, putative	[TP0842-TP0354 (0.8096375)]
COG0048	COG1156	AF1892	rps12p	30S ribosomal protein S12P	AF1167	atpB	V-type ATP synthase beta chain (EC 3.6.3.14) (V-type ATPase subunit B)	[TP0243-TP0427 (0.80866665)]
COG0012	COG0188	AF1364	AF1364	GTP-binding protein {UniProtKB/TrEMBL:O28907}	AF0465	AF0465	DNA gyrase, subunit A {UniProtKB/TrEMBL:O29785}	[TP0124-TP0005 (0.7149395)]
COG0530	COG0621	AF0251	AF0251	Hypothetical protein {UniProtKB/TrEMBL:O29988}	AF1247	AF_1247	Hypothetical UPF0004 protein AF_1247	[TP1034-TP0269 (0.7081234)]
COG0462	COG0492	AF0589	prs1	Ribose-phosphate pyrophosphokinase 1 (EC 2.7.6.1) (RPPK 1) (Phosphoribosyl pyrophosphate synthetase 1) (P-Rib-PP synthetase 1) (PRPP synthetase 1)	AF1554	AF1554	Thioredoxin reductase {UniProtKB/TrEMBL:O28718}	[TP0294-TP0814 (0.8323514)]
COG0462	COG0492	AF1419	prs2	Ribose-phosphate pyrophosphokinase 2 (EC 2.7.6.1) (RPPK 2) (Phosphoribosyl pyrophosphate synthetase 2) (P-Rib-PP synthetase 2) (PRPP synthetase 2)	AF1554	AF1554	Thioredoxin reductase {UniProtKB/TrEMBL:O28718}	[TP0294-TP0814 (0.8323514)]
COG0124	COG0546	AF1642	hisS	Histidyl-tRNA synthetase (EC 6.1.1.21) (Histidine--tRNA ligase) (HisRS)	AF0928	AF0928	Hypothetical protein {UniProtKB/TrEMBL:O29334}	[TP0641-TP0554 (0.5196431)]
COG0457	COG1234	AF2369	AF2369	Hypothetical protein {UniProtKB/TrEMBL:O30301}	AF0939	rnz	Ribonuclease Z (EC 3.1.26.11) (RNase Z) (tRNase Z) (tRNA 3 endonuclease)	[TP0095-TP0819 (0.5178716)]
COG0457	COG1234	AF0955	AF0955	Hypothetical protein {UniProtKB/TrEMBL:O29307}	AF2155	AF2155	Hypothetical protein {UniProtKB/TrEMBL:O28127}	[TP0095-TP0819 (0.5178716)]
COG0457	COG1234	AF2369	AF2369	Hypothetical protein {UniProtKB/TrEMBL:O30301}	AF2155	AF2155	Hypothetical protein {UniProtKB/TrEMBL:O28127}	[TP0095-TP0819 (0.5178716)]
COG0457	COG1234	AF1970	AF1970	TPR domain-containing protein	AF2155	AF2155	Hypothetical protein {UniProtKB/TrEMBL:O28127}	[TP0095-TP0819 (0.5178716)]
COG0457	COG1234	AF0955	AF0955	Hypothetical protein {UniProtKB/TrEMBL:O29307}	AF0939	rnz	Ribonuclease Z (EC 3.1.26.11) (RNase Z) (tRNase Z) (tRNA 3 endonuclease)	[TP0095-TP0819 (0.5178716)]
COG0457	COG1234	AF1970	AF1970	TPR domain-containing protein	AF0939	rnz	Ribonuclease Z (EC 3.1.26.11) (RNase Z) (tRNase Z) (tRNA 3 endonuclease)	[TP0095-TP0819 (0.5178716)]
COG0162	COG2834	AF0776	tyrS	Tyrosyl-tRNA synthetase (EC 6.1.1.1) (Tyrosine--tRNA ligase) (TyrRS)	AF1927	AF1927	Hypothetical protein {UniProtKB/TrEMBL:O28352}	[TP0834-TP0333 (0.5313641)]
COG0162	COG2834	AF0776	tyrS	Tyrosyl-tRNA synthetase (EC 6.1.1.1) (Tyrosine--tRNA ligase) (TyrRS)	AF1312	AF1312	Hypothetical protein {UniProtKB/TrEMBL:O28957}	[TP0834-TP0333 (0.5313641)]
COG0457	COG1061	AF1970	AF1970	TPR domain-containing protein	AF0358	AF0358	DNA repair protein RAD25	[TP0095-TP0380 (0.51337665)]
COG0457	COG1061	AF2369	AF2369	Hypothetical protein {UniProtKB/TrEMBL:O30301}	AF0358	AF0358	DNA repair protein RAD25	[TP0095-TP0380 (0.51337665)]
COG0457	COG1061	AF0955	AF0955	Hypothetical protein {UniProtKB/TrEMBL:O29307}	AF0358	AF0358	DNA repair protein RAD25	[TP0095-TP0380 (0.51337665)]
COG0240	COG0622	AF0871	gpsA	Probable glycerol-3-phosphate dehydrogenase [NAD(P)+] (EC 1.1.1.94) (NAD(P)H-dependent glycerol-3-phosphate dehydrogenase)	AF0919	AF0919	Hypothetical protein {UniProtKB/TrEMBL:O29343}	[TP1009-TP0937 (0.80866665)]
COG0240	COG0622	AF0871	gpsA	Probable glycerol-3-phosphate dehydrogenase [NAD(P)+] (EC 1.1.1.94) (NAD(P)H-dependent glycerol-3-phosphate dehydrogenase)	AF2180	AF2180	Hypothetical protein {UniProtKB/TrEMBL:O28103}	[TP1009-TP0937 (0.80866665)]
COG0240	COG0622	AF0871	gpsA	Probable glycerol-3-phosphate dehydrogenase [NAD(P)+] (EC 1.1.1.94) (NAD(P)H-dependent glycerol-3-phosphate dehydrogenase)	AF0799	AF0799	Hypothetical protein {UniProtKB/TrEMBL:O29459}	[TP1009-TP0937 (0.80866665)]
COG0098	COG0803	AF1905	rps5p	30S ribosomal protein S5P	AF1983	AF1983	ABC transporter, periplasmic binding protein	[TP0206-TP0163 (0.74372905)]
COG0442	COG0459	AF1609	proS	Prolyl-tRNA synthetase (EC 6.1.1.15) (Proline--tRNA ligase) (ProRS)	AF2238	thsA	Thermosome subunit alpha (Thermosome subunit 1) (Chaperonin alpha subunit)	[TP0160-TP0030 (0.7719589)]
COG0442	COG0459	AF1609	proS	Prolyl-tRNA synthetase (EC 6.1.1.15) (Proline--tRNA ligase) (ProRS)	AF1451	thsB	Thermosome subunit beta (Thermosome subunit 2) (Chaperonin beta subunit)	[TP0160-TP0030 (0.7719589)]
COG0255	COG1354	AF1918	rpl29p	50S ribosomal protein L29P	AF1559	AF1559	Hypothetical protein {UniProtKB/TrEMBL:O28713}	[TP0197-TP0691 (0.70609456)]
COG0154	COG1624	AF1954	AF_1954	Putative amidase AF_1954 (EC 3.5.1.4)	AF1759	AF1759	Hypothetical protein {UniProtKB/TrEMBL:O28515}	[TP1020-TP0826 (0.7964557)]
COG0154	COG1624	AF2329	gatA	Glutamyl-tRNA(Gln) amidotransferase subunit A (EC 6.3.5.-) (Glu-ADT subunit A)	AF1759	AF1759	Hypothetical protein {UniProtKB/TrEMBL:O28515}	[TP1020-TP0826 (0.7964557)]
COG1109	COG1488	AF0458	AF0458	Phosphomannomutase {UniProtKB/TrEMBL:O29791}	AF0821	AF0821	Hypothetical protein {UniProtKB/TrEMBL:O29437}	[TP0413-TP0628 (0.6598422)]
COG0477	COG1432	AF0907	AF0907	Hypothetical protein {UniProtKB/TrEMBL:O29355}	AF1062	AF1062	Hypothetical protein {UniProtKB/TrEMBL:O29200}	[TP0840-TP0894 (0.55999315)]
COG0477	COG1432	AF0008	AF0008	Oxalate/formate antiporter	AF1062	AF1062	Hypothetical protein {UniProtKB/TrEMBL:O29200}	[TP0840-TP0894 (0.55999315)]
COG0477	COG1432	AF2014	AF2014	Sugar transporter, putative	AF1062	AF1062	Hypothetical protein {UniProtKB/TrEMBL:O29200}	[TP0840-TP0894 (0.55999315)]
COG0477	COG1432	AF2294	AF2294	Hypothetical protein {UniProtKB/TrEMBL:O27990}	AF1062	AF1062	Hypothetical protein {UniProtKB/TrEMBL:O29200}	[TP0840-TP0894 (0.55999315)]
COG0477	COG1432	AF2309	AF2309	Conserved hypothetical transmembrane protein	AF1062	AF1062	Hypothetical protein {UniProtKB/TrEMBL:O29200}	[TP0840-TP0894 (0.55999315)]
COG0477	COG1432	AF2258	AF2258	Multidrug resistance protein	AF1062	AF1062	Hypothetical protein {UniProtKB/TrEMBL:O29200}	[TP0840-TP0894 (0.55999315)]
COG0477	COG1432	AF2103	AF2103	Hypothetical protein {UniProtKB/TrEMBL:O28177}	AF1062	AF1062	Hypothetical protein {UniProtKB/TrEMBL:O29200}	[TP0840-TP0894 (0.55999315)]
COG0477	COG1432	AF0025	AF0025	Cyanate transport protein	AF1062	AF1062	Hypothetical protein {UniProtKB/TrEMBL:O29200}	[TP0840-TP0894 (0.55999315)]
COG0477	COG1432	AF0367	AF0367	Oxalate/formate antiporter	AF1062	AF1062	Hypothetical protein {UniProtKB/TrEMBL:O29200}	[TP0840-TP0894 (0.55999315)]
COG0477	COG1432	AF1144	AF1144	Multidrug resistance protein	AF1062	AF1062	Hypothetical protein {UniProtKB/TrEMBL:O29200}	[TP0840-TP0894 (0.55999315)]
COG0477	COG1432	AF1541	AF1541	Hypothetical protein {UniProtKB/TrEMBL:O28731}	AF1062	AF1062	Hypothetical protein {UniProtKB/TrEMBL:O29200}	[TP0840-TP0894 (0.55999315)]
COG0477	COG1432	AF0013	AF0013	Hexuronate transporter {UniProtKB/TrEMBL:O30222}	AF1062	AF1062	Hypothetical protein {UniProtKB/TrEMBL:O29200}	[TP0840-TP0894 (0.55999315)]
COG0477	COG1432	AF1325	AF1325	Multidrug resistance protein	AF1062	AF1062	Hypothetical protein {UniProtKB/TrEMBL:O29200}	[TP0840-TP0894 (0.55999315)]
COG0124	COG0124	AF1642	hisS	Histidyl-tRNA synthetase (EC 6.1.1.21) (Histidine--tRNA ligase) (HisRS)	AF1642	hisS	Histidyl-tRNA synthetase (EC 6.1.1.21) (Histidine--tRNA ligase) (HisRS)	[TP0641-TP0641 (0.67365265)]
COG0012	COG0608	AF1364	AF1364	GTP-binding protein {UniProtKB/TrEMBL:O28907}	AF0291	AF0291	Hypothetical protein {UniProtKB/TrEMBL:O29950}	[TP0124-TP0704 (0.626838)]
COG0012	COG0608	AF1364	AF1364	GTP-binding protein {UniProtKB/TrEMBL:O28907}	AF0075	AF0075	Hypothetical protein {UniProtKB/TrEMBL:O30161}	[TP0124-TP0704 (0.626838)]
COG0012	COG0608	AF1364	AF1364	GTP-binding protein {UniProtKB/TrEMBL:O28907}	AF0699	AF0699	Hypothetical protein {UniProtKB/TrEMBL:O29559}	[TP0124-TP0704 (0.626838)]
COG0012	COG0608	AF1364	AF1364	GTP-binding protein {UniProtKB/TrEMBL:O28907}	AF0735	AF0735	Hypothetical protein {UniProtKB/TrEMBL:O29523}	[TP0124-TP0704 (0.626838)]
COG0301	COG0457	AF0879	thiI	Probable thiamine biosynthesis protein thiI	AF0955	AF0955	Hypothetical protein {UniProtKB/TrEMBL:O29307}	[TP0559-TP0095 (0.76004404), TP0559-TP0067 (0.65738976)]
COG0301	COG0457	AF0879	thiI	Probable thiamine biosynthesis protein thiI	AF2369	AF2369	Hypothetical protein {UniProtKB/TrEMBL:O30301}	[TP0559-TP0095 (0.76004404), TP0559-TP0067 (0.65738976)]
COG0301	COG0457	AF0879	thiI	Probable thiamine biosynthesis protein thiI	AF1970	AF1970	TPR domain-containing protein	[TP0559-TP0095 (0.76004404), TP0559-TP0067 (0.65738976)]
COG0255	COG1394	AF1918	rpl29p	50S ribosomal protein L29P	AF1168	atpD	V-type ATP synthase subunit D (EC 3.6.3.14) (V-type ATPase subunit D)	[TP0197-TP0527 (0.51549006)]
COG0840	COG1070	AF1034	AF1034	Methyl-accepting chemotaxis protein	AF1752	AF1752	Carbohydrate kinase, FGGY family	[TP0640-TP0295 (0.8429581)]
COG0840	COG1070	AF1034	AF1034	Methyl-accepting chemotaxis protein	AF1324	AF1324	Carbohydrate kinase, FGGY family	[TP0640-TP0295 (0.8429581)]
