# Supplementary material for: The Binary Protein Interactome of Treponema pallidum – The Syphilis Spirochete
Source: PLoS One. 2008 May 28;3(5):e2292. doi: 10.1371/journal.pone.0002292 (PMC2386257; doi:10.1371/journal.pone.0002292)
Supplement: Data S1 — Predicted protein-protein interactions based on our Treponema pallidum data; zip archive containing 372 files with one file per species. (6.09 MB ZIP) [file pone.0002292.s006.zip › archaea/Haloarcula_marismortui.tab]

272569 Haloarcula marismortui
COG A	COG B	Locus Id A	Preferred Name(s) A	Annotation A	Locus Id B	Preferred Name(s) B	Annotation B	T. pallidum interaction
COG0051	COG0693	rrnAC2405	rps10p	30S ribosomal protein S10P (HmaS10)	rrnAC2581	rrnAC2581	Hypothetical protein {UniProtKB/TrEMBL:Q5UZC9}	[TP0188-TP0445 (0.6307204)]
COG0051	COG0693	rrnAC0660	rrnAC0660	Ribosomal protein S10p {UniProtKB/TrEMBL:Q5V488}	rrnAC2503	rrnAC2503	Transcriptional regulator AraC family	[TP0188-TP0445 (0.6307204)]
COG0051	COG0693	rrnAC0660	rrnAC0660	Ribosomal protein S10p {UniProtKB/TrEMBL:Q5V488}	rrnAC0489	rrnAC0489	Putative intracellular protease	[TP0188-TP0445 (0.6307204)]
COG0051	COG0693	rrnAC0660	rrnAC0660	Ribosomal protein S10p {UniProtKB/TrEMBL:Q5V488}	rrnAC2581	rrnAC2581	Hypothetical protein {UniProtKB/TrEMBL:Q5UZC9}	[TP0188-TP0445 (0.6307204)]
COG0051	COG0693	rrnAC2405	rps10p	30S ribosomal protein S10P (HmaS10)	rrnAC2503	rrnAC2503	Transcriptional regulator AraC family	[TP0188-TP0445 (0.6307204)]
COG0051	COG0693	rrnAC2405	rps10p	30S ribosomal protein S10P (HmaS10)	rrnAC0489	rrnAC0489	Putative intracellular protease	[TP0188-TP0445 (0.6307204)]
COG0457	COG1653	rrnAC3108	rrnAC3108	Tetratricopeptide repeat protein	rrnAC0915	rrnAC0915	Hypothetical protein {UniProtKB/TrEMBL:Q5V3L2}	[TP0067-TP0074 (0.6656524)]
COG0457	COG1653	rrnAC3108	rrnAC3108	Tetratricopeptide repeat protein	rrnB0311	rrnB0311	Glycerol-3-phosphate-binding protein	[TP0067-TP0074 (0.6656524)]
COG0457	COG1653	rrnAC3108	rrnAC3108	Tetratricopeptide repeat protein	rrnAC3197	rrnAC3197	Trehalose/maltose binding protein	[TP0067-TP0074 (0.6656524)]
COG0457	COG1653	rrnAC3108	rrnAC3108	Tetratricopeptide repeat protein	pNG7023	pNG7023	Putative ABC transporter substrate-binding	[TP0067-TP0074 (0.6656524)]
COG0457	COG1653	rrnAC3108	rrnAC3108	Tetratricopeptide repeat protein	pNG7340	pNG7340	Putative extracellular solute binding protein	[TP0067-TP0074 (0.6656524)]
COG0457	COG1653	rrnAC3108	rrnAC3108	Tetratricopeptide repeat protein	rrnB0103	rrnB0103	Putative ABC transporter substrate binding	[TP0067-TP0074 (0.6656524)]
COG0457	COG1653	rrnAC3108	rrnAC3108	Tetratricopeptide repeat protein	rrnAC0923	rrnAC0923	Sugar ABC transporter substrate binding protein	[TP0067-TP0074 (0.6656524)]
COG0125	COG0457	rrnAC3286	tmk	Probable thymidylate kinase (EC 2.7.4.9) (dTMP kinase)	rrnAC3108	rrnAC3108	Tetratricopeptide repeat protein	[TP0354-TP0648 (0.5206915)]
COG0249	COG1156	rrnAC2532	mutS1	DNA mismatch repair protein mutS 1	rrnAC3160	rrnAC3160	V-type sodium ATP synthase subunit B	[TP0328-TP0427 (0.80866665)]
COG0249	COG1156	rrnAC2937	mutS2	DNA mismatch repair protein mutS 2	rrnAC3160	rrnAC3160	V-type sodium ATP synthase subunit B	[TP0328-TP0427 (0.80866665)]
COG0020	COG1390	rrnAC1716	uppS	Undecaprenyl pyrophosphate synthetase (EC 2.5.1.31) (UPP synthetase) (Di-trans,poly-cis-decaprenylcistransferase) (Undecaprenyl diphosphate synthase) (UDS)	rrnAC3156	rrnAC3156	V-type ATP synthase subunit E	[TP0603-TP0424 (0.79878455)]
COG0060	COG0681	rrnAC2634	ileS	Isoleucyl-tRNA synthetase (EC 6.1.1.5) (Isoleucine--tRNA ligase) (IleRS)	rrnAC2982	rrnAC2982	Hypothetical protein {UniProtKB/TrEMBL:Q5UYE0}	[TP0452-TP0185 (0.79878455)]
COG0060	COG0681	rrnAC2634	ileS	Isoleucyl-tRNA synthetase (EC 6.1.1.5) (Isoleucine--tRNA ligase) (IleRS)	rrnAC2712	rrnAC2712	Signal sequence peptidase	[TP0452-TP0185 (0.79878455)]
COG0060	COG0681	rrnAC2634	ileS	Isoleucyl-tRNA synthetase (EC 6.1.1.5) (Isoleucine--tRNA ligase) (IleRS)	rrnAC2713	rrnAC2713	Signal sequence peptidase	[TP0452-TP0185 (0.79878455)]
COG0459	COG2236	rrnAC2939	rrnAC2939	Thermosome beta subunit	rrnAC1757	rrnAC1757	Purine phosphoribosyltransferase	[TP0030-TP0050 (0.733236)]
COG0459	COG2236	rrnAC2891	rrnAC2891	Thermosome alpha subunit	rrnAC1757	rrnAC1757	Purine phosphoribosyltransferase	[TP0030-TP0050 (0.733236)]
COG0459	COG2236	pNG7061	pNG7061	Thermosome alpha subunit	rrnAC1757	rrnAC1757	Purine phosphoribosyltransferase	[TP0030-TP0050 (0.733236)]
COG0459	COG2236	rrnAC1815	rrnAC1815	Thermosome alpha subunit	rrnAC1757	rrnAC1757	Purine phosphoribosyltransferase	[TP0030-TP0050 (0.733236)]
COG0187	COG0358	rrnAC0456	rrnAC0456	DNA gyrase subunit B {UniProtKB/TrEMBL:Q5V4R6}	rrnAC1720	rrnAC1720	DnaG {UniProtKB/TrEMBL:Q5V1H7}	[TP1006-TP0492 (0.55112576)]
COG0237	COG0552	rrnAC3145	rrnAC3145	Adenylate kinase {UniProtKB/TrEMBL:Q5UY01}	rrnAC3118	rrnAC3118	Signal recognition particle receptor	[TP0296-TP0578 (0.7885255)]
COG0080	COG0265	rrnAC1414	rpl11p	50S ribosomal protein L11P (Hmal11)	rrnAC0296	rrnAC0296	Serine protease HtrA {UniProtKB/TrEMBL:Q5V551}	[TP0237-TP0773 (0.6164146)]
COG0783	COG1079	rrnAC0890	rrnAC0890	Ferritin {UniProtKB/TrEMBL:Q5V3N4}	rrnAC2651	rrnAC2651	Ribose ABC transporter permease	[TP1038-TP0302 (0.79878455)]
COG0783	COG1079	rrnAC0890	rrnAC0890	Ferritin {UniProtKB/TrEMBL:Q5V3N4}	pNG7254	pNG7254	Sugar ABC transporter permease protein	[TP1038-TP0302 (0.79878455)]
COG0012	COG0457	rrnAC0269	rrnAC0269	GTP-binding protein {UniProtKB/TrEMBL:Q5V576}	rrnAC3108	rrnAC3108	Tetratricopeptide repeat protein	[TP0124-TP0067 (0.81355333)]
COG0012	COG0457	rrnAC1888	rrnAC1888	GTP-binding protein {UniProtKB/TrEMBL:Q5V136}	rrnAC3108	rrnAC3108	Tetratricopeptide repeat protein	[TP0124-TP0067 (0.81355333)]
COG0552	COG1061	rrnAC3118	rrnAC3118	Signal recognition particle receptor	rrnAC0617	rrnAC0617	DNA repair protein Rad25	[TP0578-TP0380 (0.62695336)]
COG0552	COG1061	rrnAC3118	rrnAC3118	Signal recognition particle receptor	rrnAC0181	rrnAC0181	DNA repair helicase {UniProtKB/TrEMBL:Q5V5F7}	[TP0578-TP0380 (0.62695336)]
COG0265	COG0492	rrnAC0296	rrnAC0296	Serine protease HtrA {UniProtKB/TrEMBL:Q5V551}	pNG7273	pNG7273	Thioredoxin reductase {UniProtKB/TrEMBL:Q5V680}	[TP0773-TP0814 (0.6926654)]
COG0265	COG0492	rrnAC0296	rrnAC0296	Serine protease HtrA {UniProtKB/TrEMBL:Q5V551}	rrnAC3545	rrnAC3545	Thioredoxin reductase {UniProtKB/TrEMBL:Q5UWZ2}	[TP0773-TP0814 (0.6926654)]
COG0265	COG0492	rrnAC0296	rrnAC0296	Serine protease HtrA {UniProtKB/TrEMBL:Q5V551}	rrnAC1470	rrnAC1470	Thioredoxin reductase {UniProtKB/TrEMBL:Q5V257}	[TP0773-TP0814 (0.6926654)]
COG0265	COG0492	rrnAC0296	rrnAC0296	Serine protease HtrA {UniProtKB/TrEMBL:Q5V551}	pNG7078	pNG7078	Thioredoxin reductase {UniProtKB/TrEMBL:Q5V6Q7}	[TP0773-TP0814 (0.6926654)]
COG0265	COG0492	rrnAC0296	rrnAC0296	Serine protease HtrA {UniProtKB/TrEMBL:Q5V551}	rrnAC1129	rrnAC1129	Thioredoxin reductase {UniProtKB/TrEMBL:Q5V318}	[TP0773-TP0814 (0.6926654)]
COG0124	COG0608	rrnAC3183	hisS	Histidyl-tRNA synthetase (EC 6.1.1.21) (Histidine--tRNA ligase) (HisRS)	rrnAC3094	rrnAC3094	RecJ-like exonuclease {UniProtKB/TrEMBL:Q5UY46}	[TP0641-TP0704 (0.75894904)]
COG1122	COG1432	rrnAC2418	rrnAC2418	Cobalt transport ATP-binding protein	rrnAC0208	rrnAC0208	Hypothetical protein {UniProtKB/TrEMBL:Q5V5D3}	[TP0227-TP0894 (0.7171434)]
COG1122	COG1432	rrnAC2418	rrnAC2418	Cobalt transport ATP-binding protein	rrnAC1502	rrnAC1502	Hypothetical protein {UniProtKB/TrEMBL:Q5V228}	[TP0227-TP0894 (0.7171434)]
COG0092	COG0301	rrnAC1605	rps3p	30S ribosomal protein S3P (HmaS3) (HS1)	rrnAC1234	rrnAC1234	Probable thiamine biosynthesis protein ThiI	[TP0195-TP0559 (0.66944)]
COG0188	COG0526	rrnAC0455	rrnAC0455	DNA gyrase subunit A {UniProtKB/TrEMBL:Q5V4R7}	rrnB0277	rrnB0277	Thioredoxin {UniProtKB/TrEMBL:Q5UWA6}	[TP0005-TP0100 (0.7885434)]
COG0188	COG0526	rrnAC0455	rrnAC0455	DNA gyrase subunit A {UniProtKB/TrEMBL:Q5V4R7}	rrnAC1112	rrnAC1112	Hypothetical protein {UniProtKB/TrEMBL:Q5V333}	[TP0005-TP0100 (0.7885434)]
COG0188	COG0526	rrnAC0455	rrnAC0455	DNA gyrase subunit A {UniProtKB/TrEMBL:Q5V4R7}	pNG7134	pNG7134	Thioredoxin {UniProtKB/TrEMBL:Q5V6K7}	[TP0005-TP0100 (0.7885434)]
COG0188	COG0526	rrnAC0455	rrnAC0455	DNA gyrase subunit A {UniProtKB/TrEMBL:Q5V4R7}	rrnAC1254	rrnAC1254	Hypothetical protein {UniProtKB/TrEMBL:Q5V2Q6}	[TP0005-TP0100 (0.7885434)]
COG0188	COG0526	rrnAC0455	rrnAC0455	DNA gyrase subunit A {UniProtKB/TrEMBL:Q5V4R7}	rrnAC2110	rrnAC2110	Thioredoxin {UniProtKB/TrEMBL:Q5V0J2}	[TP0005-TP0100 (0.7885434)]
COG0301	COG2080	rrnAC1234	rrnAC1234	Probable thiamine biosynthesis protein ThiI	pNG7245	pNG7245	Isoquinoline 1-oxidoreductase alpha subunit	[TP0559-TP0080 (0.5968554)]
COG0301	COG2080	rrnAC1234	rrnAC1234	Probable thiamine biosynthesis protein ThiI	pNG7247	pNG7247	Carbon monoxide dehydrogenase small subunit	[TP0559-TP0080 (0.5968554)]
COG0457	COG0457	rrnAC3108	rrnAC3108	Tetratricopeptide repeat protein	rrnAC3108	rrnAC3108	Tetratricopeptide repeat protein	[TP0067-TP0095 (0.6515529)]
COG0457	COG0803	rrnAC3108	rrnAC3108	Tetratricopeptide repeat protein	rrnAC0502	rrnAC0502	Adhesion protein {UniProtKB/TrEMBL:Q5V4M8}	[TP0469-TP0034 (0.86910707)]
COG1432	COG1488	rrnAC1502	rrnAC1502	Hypothetical protein {UniProtKB/TrEMBL:Q5V228}	rrnAC2241	rrnAC2241	Quinolinate phosphoribosyl transferase	[TP0894-TP0628 (0.59059936)]
COG1432	COG1488	rrnAC0208	rrnAC0208	Hypothetical protein {UniProtKB/TrEMBL:Q5V5D3}	rrnAC2241	rrnAC2241	Quinolinate phosphoribosyl transferase	[TP0894-TP0628 (0.59059936)]
COG0250	COG3439	rrnAC0698	rrnAC0698	Transcription antitermination protein NusG	pNG6027	pNG6027	Hypothetical protein {UniProtKB/TrEMBL:Q5V7D7}	[TP0236-TP0895 (0.72267145)]
COG0250	COG3439	rrnAC0698	rrnAC0698	Transcription antitermination protein NusG	pNG7131	pNG7131	Hypothetical protein {UniProtKB/TrEMBL:Q5V6L0}	[TP0236-TP0895 (0.72267145)]
COG0681	COG1384	rrnAC2982	rrnAC2982	Hypothetical protein {UniProtKB/TrEMBL:Q5UYE0}	rrnAC3173	lysS	Lysyl-tRNA synthetase (EC 6.1.1.6) (Lysine--tRNA ligase) (LysRS)	[TP0185-TP0644 (0.7885255)]
COG0681	COG1384	rrnAC2713	rrnAC2713	Signal sequence peptidase	rrnAC3173	lysS	Lysyl-tRNA synthetase (EC 6.1.1.6) (Lysine--tRNA ligase) (LysRS)	[TP0185-TP0644 (0.7885255)]
COG0681	COG1384	rrnAC2712	rrnAC2712	Signal sequence peptidase	rrnAC3173	lysS	Lysyl-tRNA synthetase (EC 6.1.1.6) (Lysine--tRNA ligase) (LysRS)	[TP0185-TP0644 (0.7885255)]
COG0693	COG1653	rrnAC2503	rrnAC2503	Transcriptional regulator AraC family	rrnB0311	rrnB0311	Glycerol-3-phosphate-binding protein	[TP0445-TP0074 (0.5751514)]
COG0693	COG1653	rrnAC0489	rrnAC0489	Putative intracellular protease	rrnAC0915	rrnAC0915	Hypothetical protein {UniProtKB/TrEMBL:Q5V3L2}	[TP0445-TP0074 (0.5751514)]
COG0693	COG1653	rrnAC2503	rrnAC2503	Transcriptional regulator AraC family	pNG7340	pNG7340	Putative extracellular solute binding protein	[TP0445-TP0074 (0.5751514)]
COG0693	COG1653	rrnAC0489	rrnAC0489	Putative intracellular protease	pNG7340	pNG7340	Putative extracellular solute binding protein	[TP0445-TP0074 (0.5751514)]
COG0693	COG1653	rrnAC0489	rrnAC0489	Putative intracellular protease	rrnAC3197	rrnAC3197	Trehalose/maltose binding protein	[TP0445-TP0074 (0.5751514)]
COG0693	COG1653	rrnAC2581	rrnAC2581	Hypothetical protein {UniProtKB/TrEMBL:Q5UZC9}	rrnB0103	rrnB0103	Putative ABC transporter substrate binding	[TP0445-TP0074 (0.5751514)]
COG0693	COG1653	rrnAC2581	rrnAC2581	Hypothetical protein {UniProtKB/TrEMBL:Q5UZC9}	pNG7340	pNG7340	Putative extracellular solute binding protein	[TP0445-TP0074 (0.5751514)]
COG0693	COG1653	rrnAC2581	rrnAC2581	Hypothetical protein {UniProtKB/TrEMBL:Q5UZC9}	pNG7023	pNG7023	Putative ABC transporter substrate-binding	[TP0445-TP0074 (0.5751514)]
COG0693	COG1653	rrnAC2581	rrnAC2581	Hypothetical protein {UniProtKB/TrEMBL:Q5UZC9}	rrnB0311	rrnB0311	Glycerol-3-phosphate-binding protein	[TP0445-TP0074 (0.5751514)]
COG0693	COG1653	rrnAC2503	rrnAC2503	Transcriptional regulator AraC family	rrnAC3197	rrnAC3197	Trehalose/maltose binding protein	[TP0445-TP0074 (0.5751514)]
COG0693	COG1653	rrnAC0489	rrnAC0489	Putative intracellular protease	rrnB0311	rrnB0311	Glycerol-3-phosphate-binding protein	[TP0445-TP0074 (0.5751514)]
COG0693	COG1653	rrnAC2503	rrnAC2503	Transcriptional regulator AraC family	rrnAC0923	rrnAC0923	Sugar ABC transporter substrate binding protein	[TP0445-TP0074 (0.5751514)]
COG0693	COG1653	rrnAC0489	rrnAC0489	Putative intracellular protease	rrnAC0923	rrnAC0923	Sugar ABC transporter substrate binding protein	[TP0445-TP0074 (0.5751514)]
COG0693	COG1653	rrnAC2503	rrnAC2503	Transcriptional regulator AraC family	rrnB0103	rrnB0103	Putative ABC transporter substrate binding	[TP0445-TP0074 (0.5751514)]
COG0693	COG1653	rrnAC0489	rrnAC0489	Putative intracellular protease	pNG7023	pNG7023	Putative ABC transporter substrate-binding	[TP0445-TP0074 (0.5751514)]
COG0693	COG1653	rrnAC2503	rrnAC2503	Transcriptional regulator AraC family	rrnAC0915	rrnAC0915	Hypothetical protein {UniProtKB/TrEMBL:Q5V3L2}	[TP0445-TP0074 (0.5751514)]
COG0693	COG1653	rrnAC2503	rrnAC2503	Transcriptional regulator AraC family	pNG7023	pNG7023	Putative ABC transporter substrate-binding	[TP0445-TP0074 (0.5751514)]
COG0693	COG1653	rrnAC2581	rrnAC2581	Hypothetical protein {UniProtKB/TrEMBL:Q5UZC9}	rrnAC0923	rrnAC0923	Sugar ABC transporter substrate binding protein	[TP0445-TP0074 (0.5751514)]
COG0693	COG1653	rrnAC2581	rrnAC2581	Hypothetical protein {UniProtKB/TrEMBL:Q5UZC9}	rrnAC3197	rrnAC3197	Trehalose/maltose binding protein	[TP0445-TP0074 (0.5751514)]
COG0693	COG1653	rrnAC0489	rrnAC0489	Putative intracellular protease	rrnB0103	rrnB0103	Putative ABC transporter substrate binding	[TP0445-TP0074 (0.5751514)]
COG0693	COG1653	rrnAC2581	rrnAC2581	Hypothetical protein {UniProtKB/TrEMBL:Q5UZC9}	rrnAC0915	rrnAC0915	Hypothetical protein {UniProtKB/TrEMBL:Q5V3L2}	[TP0445-TP0074 (0.5751514)]
COG0687	COG0693	rrnAC2868	rrnAC2868	Spermidine/putrescine ABC transporter	rrnAC0489	rrnAC0489	Putative intracellular protease	[TP0655-TP0445 (0.5706956)]
COG0687	COG0693	rrnAC2868	rrnAC2868	Spermidine/putrescine ABC transporter	rrnAC2503	rrnAC2503	Transcriptional regulator AraC family	[TP0655-TP0445 (0.5706956)]
COG0687	COG0693	rrnAC2868	rrnAC2868	Spermidine/putrescine ABC transporter	rrnAC2581	rrnAC2581	Hypothetical protein {UniProtKB/TrEMBL:Q5UZC9}	[TP0655-TP0445 (0.5706956)]
COG1196	COG2236	pNG7225	pNG7225	Hypothetical protein {UniProtKB/TrEMBL:Q5V6C4}	rrnAC1757	rrnAC1757	Purine phosphoribosyltransferase	[TP0367-TP0050 (0.68145895)]
COG1196	COG2236	rrnAC1639	rrnAC1639	Chromosome segregation protein	rrnAC1757	rrnAC1757	Purine phosphoribosyltransferase	[TP0367-TP0050 (0.68145895)]
COG1196	COG2236	rrnAC1220	rrnAC1220	Hypothetical protein {UniProtKB/TrEMBL:Q5V2T8}	rrnAC1757	rrnAC1757	Purine phosphoribosyltransferase	[TP0367-TP0050 (0.68145895)]
COG0080	COG0301	rrnAC1414	rpl11p	50S ribosomal protein L11P (Hmal11)	rrnAC1234	rrnAC1234	Probable thiamine biosynthesis protein ThiI	[TP0237-TP0559 (0.59848577)]
COG0024	COG0530	rrnAC3421	rrnAC3421	Methionine aminopeptidase	rrnAC0986	rrnAC0986	Na+/Ca2+-exchanging protein	[TP0842-TP1034 (0.7696508)]
COG0024	COG0530	rrnAC3421	rrnAC3421	Methionine aminopeptidase	rrnAC0706	rrnAC0706	Na+/Ca2+-exchanging protein	[TP0842-TP1034 (0.7696508)]
COG0024	COG0530	rrnAC3421	rrnAC3421	Methionine aminopeptidase	rrnAC3276	rrnAC3276	Na+/Ca2+-exchanging protein	[TP0842-TP1034 (0.7696508)]
COG0103	COG1432	rrnAC0066	rps9p	30S ribosomal protein S9P (HmaS9) (HS3) (F1)	rrnAC1502	rrnAC1502	Hypothetical protein {UniProtKB/TrEMBL:Q5V228}	[TP1024-TP0894 (0.64955014)]
COG0103	COG1432	rrnAC0066	rps9p	30S ribosomal protein S9P (HmaS9) (HS3) (F1)	rrnAC0208	rrnAC0208	Hypothetical protein {UniProtKB/TrEMBL:Q5V5D3}	[TP1024-TP0894 (0.64955014)]
COG0024	COG1121	rrnAC3421	rrnAC3421	Methionine aminopeptidase	rrnAC0501	rrnAC0501	Zinc uptake system ATP-binding protein ZurA	[TP0842-TP0164 (0.77940726)]
COG0255	COG1011	rrnAC1604	rpl29p	50S ribosomal protein L29P (Hmal29) (Hl33)	rrnAC3143	rrnAC3143	Putative haloacid dehalogenase-like hydrolase	[TP0197-TP0158 (0.6077605)]
COG0255	COG1011	rrnAC1604	rpl29p	50S ribosomal protein L29P (Hmal29) (Hl33)	rrnAC0241	rrnAC0241	2-haloalkanoic acid dehalogenase	[TP0197-TP0158 (0.6077605)]
COG0457	COG0558	rrnAC3108	rrnAC3108	Tetratricopeptide repeat protein	rrnAC0532	rrnAC0532	CDP-diacylglycerol-glycerol-3-phosphate	[TP0067-TP0730 (0.86096925)]
COG0457	COG0558	rrnAC3108	rrnAC3108	Tetratricopeptide repeat protein	pNG7099	pNG7099	CDP-alcohol phosphatidyltransferase	[TP0067-TP0730 (0.86096925)]
COG1430	COG1619	rrnAC2315	rrnAC2315	Hypothetical protein {UniProtKB/TrEMBL:Q5V014}	rrnAC1893	rrnAC1893	LD-carboxypeptidase {UniProtKB/TrEMBL:Q5V132}	[TP0087-TP0688 (0.70629925)]
COG0272	COG2080	rrnAC3049	rrnAC3049	DNA ligase {UniProtKB/TrEMBL:Q5UY84}	pNG7245	pNG7245	Isoquinoline 1-oxidoreductase alpha subunit	[TP0634-TP0080 (0.5753685)]
COG0272	COG2080	rrnAC3049	rrnAC3049	DNA ligase {UniProtKB/TrEMBL:Q5UY84}	pNG7247	pNG7247	Carbon monoxide dehydrogenase small subunit	[TP0634-TP0080 (0.5753685)]
COG0803	COG1268	rrnAC0502	rrnAC0502	Adhesion protein {UniProtKB/TrEMBL:Q5V4M8}	rrnAC2420	rrnAC2420	Dethiobiotin synthesis protein	[TP0034-TP0228 (0.8514437)]
COG0442	COG0552	rrnAC0166	rrnAC0166	Proline-tRNA synthetase	rrnAC3118	rrnAC3118	Signal recognition particle receptor	[TP0160-TP0578 (0.56216276)]
COG0024	COG0462	rrnAC3421	rrnAC3421	Methionine aminopeptidase	rrnAC2630	rrnAC2630	Ribose-phosphate pyrophosphokinase	[TP0842-TP0294 (0.8762697)]
COG0125	COG0361	rrnAC3286	tmk	Probable thymidylate kinase (EC 2.7.4.9) (dTMP kinase)	rrnAC2474	rrnAC2474	Translation initiation factor 1A	[TP0354-TP0097 (0.8382038)]
COG0125	COG0361	rrnAC3286	tmk	Probable thymidylate kinase (EC 2.7.4.9) (dTMP kinase)	rrnAC1241	rrnAC1241	Translation initiation factor 1A	[TP0354-TP0097 (0.8382038)]
COG0301	COG1529	rrnAC1234	rrnAC1234	Probable thiamine biosynthesis protein ThiI	pNG7246	pNG7246	Possible hypoxanthine oxidase XdhD	[TP0559-TP0079 (0.62660724)]
COG0301	COG1529	rrnAC1234	rrnAC1234	Probable thiamine biosynthesis protein ThiI	pNG7244	pNG7244	Possible hypoxanthine oxidase XdhD	[TP0559-TP0079 (0.62660724)]
COG1108	COG1277	rrnAC0500	rrnAC0500	ABC transporter permease protein	rrnAC3052	rrnAC3052	ABC-type transport system involved in	[TP0165-TP0880 (0.79878455)]
COG1108	COG1277	rrnAC0500	rrnAC0500	ABC transporter permease protein	rrnAC1656	rrnAC1656	Nitrite/nitrate reduction protein	[TP0165-TP0880 (0.79878455)]
COG1108	COG1277	rrnAC0500	rrnAC0500	ABC transporter permease protein	rrnAC0396	rrnAC0396	ABC-type transport system involved in	[TP0165-TP0880 (0.79878455)]
COG0457	COG0495	rrnAC3108	rrnAC3108	Tetratricopeptide repeat protein	rrnAC2650	rrnAC2650	Leucyl-tRNA synthetase {UniProtKB/TrEMBL:Q5UZ73}	[TP0067-TP0586 (0.714839)]
COG0457	COG0495	rrnAC3108	rrnAC3108	Tetratricopeptide repeat protein	rrnAC2947	rrnAC2947	Leucyl-tRNA synthetase {UniProtKB/TrEMBL:Q5UYH2}	[TP0067-TP0586 (0.714839)]
COG0358	COG0457	rrnAC1720	rrnAC1720	DnaG {UniProtKB/TrEMBL:Q5V1H7}	rrnAC3108	rrnAC3108	Tetratricopeptide repeat protein	[TP0492-TP0648 (0.5111708)]
COG0301	COG0301	rrnAC1234	rrnAC1234	Probable thiamine biosynthesis protein ThiI	rrnAC1234	rrnAC1234	Probable thiamine biosynthesis protein ThiI	[TP0559-TP0559 (0.6965584)]
COG0569	COG1430	rrnAC3289	rrnAC3289	TRK potassium uptake system protein	rrnAC2315	rrnAC2315	Hypothetical protein {UniProtKB/TrEMBL:Q5V014}	[TP0024-TP0087 (0.61624503)]
COG0569	COG1430	rrnAC2811	rrnAC2811	Potassium channel related protein	rrnAC2315	rrnAC2315	Hypothetical protein {UniProtKB/TrEMBL:Q5V014}	[TP0024-TP0087 (0.61624503)]
COG0569	COG1430	rrnAC0243	rrnAC0243	TRK potassium uptake system protein	rrnAC2315	rrnAC2315	Hypothetical protein {UniProtKB/TrEMBL:Q5V014}	[TP0024-TP0087 (0.61624503)]
COG0569	COG1430	rrnAC0245	rrnAC0245	Trk potassium uptake system protein	rrnAC2315	rrnAC2315	Hypothetical protein {UniProtKB/TrEMBL:Q5V014}	[TP0024-TP0087 (0.61624503)]
COG0569	COG1430	rrnAC2498	rrnAC2498	TRK potassium uptake system protein	rrnAC2315	rrnAC2315	Hypothetical protein {UniProtKB/TrEMBL:Q5V014}	[TP0024-TP0087 (0.61624503)]
COG0569	COG1430	rrnAC0754	rrnAC0754	Trk potassium uptake system protein	rrnAC2315	rrnAC2315	Hypothetical protein {UniProtKB/TrEMBL:Q5V014}	[TP0024-TP0087 (0.61624503)]
COG0569	COG1430	rrnAC1536	rrnAC1536	Potassium uptake protein TrkA	rrnAC2315	rrnAC2315	Hypothetical protein {UniProtKB/TrEMBL:Q5V014}	[TP0024-TP0087 (0.61624503)]
COG0608	COG1234	rrnAC3094	rrnAC3094	RecJ-like exonuclease {UniProtKB/TrEMBL:Q5UY46}	rrnAC0963	rrnAC0963	Hypothetical protein {UniProtKB/TrEMBL:Q5V3G8}	[TP0704-TP0819 (0.5844061)]
COG0608	COG1234	rrnAC3094	rrnAC3094	RecJ-like exonuclease {UniProtKB/TrEMBL:Q5UY46}	rrnAC2500	rnz	Ribonuclease Z (EC 3.1.26.11) (RNase Z) (tRNase Z) (tRNA 3 endonuclease)	[TP0704-TP0819 (0.5844061)]
COG0024	COG0125	rrnAC3421	rrnAC3421	Methionine aminopeptidase	rrnAC3286	tmk	Probable thymidylate kinase (EC 2.7.4.9) (dTMP kinase)	[TP0842-TP0354 (0.8096375)]
COG0265	COG1430	rrnAC0296	rrnAC0296	Serine protease HtrA {UniProtKB/TrEMBL:Q5V551}	rrnAC2315	rrnAC2315	Hypothetical protein {UniProtKB/TrEMBL:Q5V014}	[TP0773-TP0087 (0.5241626)]
COG0048	COG1156	rrnAC2424	rps12p	30S ribosomal protein S12P	rrnAC3160	rrnAC3160	V-type sodium ATP synthase subunit B	[TP0243-TP0427 (0.80866665)]
COG0012	COG0188	rrnAC1888	rrnAC1888	GTP-binding protein {UniProtKB/TrEMBL:Q5V136}	rrnAC0455	rrnAC0455	DNA gyrase subunit A {UniProtKB/TrEMBL:Q5V4R7}	[TP0124-TP0005 (0.7149395)]
COG0012	COG0188	rrnAC0269	rrnAC0269	GTP-binding protein {UniProtKB/TrEMBL:Q5V576}	rrnAC0455	rrnAC0455	DNA gyrase subunit A {UniProtKB/TrEMBL:Q5V4R7}	[TP0124-TP0005 (0.7149395)]
COG0530	COG0621	rrnAC3276	rrnAC3276	Na+/Ca2+-exchanging protein	rrnAC3428	rrnAC3428	Hypothetical protein {UniProtKB/TrEMBL:Q5UX96}	[TP1034-TP0269 (0.7081234)]
COG0530	COG0621	rrnAC0706	rrnAC0706	Na+/Ca2+-exchanging protein	rrnAC3428	rrnAC3428	Hypothetical protein {UniProtKB/TrEMBL:Q5UX96}	[TP1034-TP0269 (0.7081234)]
COG0530	COG0621	rrnAC0986	rrnAC0986	Na+/Ca2+-exchanging protein	rrnAC3428	rrnAC3428	Hypothetical protein {UniProtKB/TrEMBL:Q5UX96}	[TP1034-TP0269 (0.7081234)]
COG0462	COG0492	rrnAC2630	rrnAC2630	Ribose-phosphate pyrophosphokinase	rrnAC1129	rrnAC1129	Thioredoxin reductase {UniProtKB/TrEMBL:Q5V318}	[TP0294-TP0814 (0.8323514)]
COG0462	COG0492	rrnAC2630	rrnAC2630	Ribose-phosphate pyrophosphokinase	rrnAC1470	rrnAC1470	Thioredoxin reductase {UniProtKB/TrEMBL:Q5V257}	[TP0294-TP0814 (0.8323514)]
COG0462	COG0492	rrnAC2630	rrnAC2630	Ribose-phosphate pyrophosphokinase	rrnAC3545	rrnAC3545	Thioredoxin reductase {UniProtKB/TrEMBL:Q5UWZ2}	[TP0294-TP0814 (0.8323514)]
COG0462	COG0492	rrnAC2630	rrnAC2630	Ribose-phosphate pyrophosphokinase	pNG7273	pNG7273	Thioredoxin reductase {UniProtKB/TrEMBL:Q5V680}	[TP0294-TP0814 (0.8323514)]
COG0462	COG0492	rrnAC2630	rrnAC2630	Ribose-phosphate pyrophosphokinase	pNG7078	pNG7078	Thioredoxin reductase {UniProtKB/TrEMBL:Q5V6Q7}	[TP0294-TP0814 (0.8323514)]
COG0178	COG0272	rrnAC2116	rrnAC2116	Excinuclease ABC subunit A	rrnAC3049	rrnAC3049	DNA ligase {UniProtKB/TrEMBL:Q5UY84}	[TP0514-TP0634 (0.7537598)]
COG0124	COG0546	rrnAC3183	hisS	Histidyl-tRNA synthetase (EC 6.1.1.21) (Histidine--tRNA ligase) (HisRS)	rrnAC0875	rrnAC0875	Putative haloacid dehalogenase-like hydrolase	[TP0641-TP0554 (0.5196431)]
COG0124	COG0546	rrnAC3183	hisS	Histidyl-tRNA synthetase (EC 6.1.1.21) (Histidine--tRNA ligase) (HisRS)	rrnAC1706	rrnAC1706	3-phosphoglycerate kinase	[TP0641-TP0554 (0.5196431)]
COG0124	COG0546	rrnAC3183	hisS	Histidyl-tRNA synthetase (EC 6.1.1.21) (Histidine--tRNA ligase) (HisRS)	rrnAC1686	rrnAC1686	Hypothetical protein {UniProtKB/TrEMBL:Q5V1K8}	[TP0641-TP0554 (0.5196431)]
COG0124	COG0546	rrnAC3183	hisS	Histidyl-tRNA synthetase (EC 6.1.1.21) (Histidine--tRNA ligase) (HisRS)	rrnAC2106	rrnAC2106	Hypothetical protein {UniProtKB/TrEMBL:Q5V0J6}	[TP0641-TP0554 (0.5196431)]
COG0457	COG1234	rrnAC3108	rrnAC3108	Tetratricopeptide repeat protein	rrnAC2500	rnz	Ribonuclease Z (EC 3.1.26.11) (RNase Z) (tRNase Z) (tRNA 3 endonuclease)	[TP0095-TP0819 (0.5178716)]
COG0457	COG1234	rrnAC3108	rrnAC3108	Tetratricopeptide repeat protein	rrnAC0963	rrnAC0963	Hypothetical protein {UniProtKB/TrEMBL:Q5V3G8}	[TP0095-TP0819 (0.5178716)]
COG0503	COG1488	rrnAC1903	rrnAC1903	Adenine phosphoribosyltransferase	rrnAC2241	rrnAC2241	Quinolinate phosphoribosyl transferase	[TP1039-TP0628 (0.6658587)]
COG0503	COG1488	rrnAC3523	apt	Adenine phosphoribosyltransferase (EC 2.4.2.7) (APRT)	rrnAC2241	rrnAC2241	Quinolinate phosphoribosyl transferase	[TP1039-TP0628 (0.6658587)]
COG0249	COG0546	rrnAC2937	mutS2	DNA mismatch repair protein mutS 2	rrnAC0875	rrnAC0875	Putative haloacid dehalogenase-like hydrolase	[TP0328-TP0554 (0.5196431)]
COG0249	COG0546	rrnAC2937	mutS2	DNA mismatch repair protein mutS 2	rrnAC1706	rrnAC1706	3-phosphoglycerate kinase	[TP0328-TP0554 (0.5196431)]
COG0249	COG0546	rrnAC2532	mutS1	DNA mismatch repair protein mutS 1	rrnAC2106	rrnAC2106	Hypothetical protein {UniProtKB/TrEMBL:Q5V0J6}	[TP0328-TP0554 (0.5196431)]
COG0249	COG0546	rrnAC2532	mutS1	DNA mismatch repair protein mutS 1	rrnAC1686	rrnAC1686	Hypothetical protein {UniProtKB/TrEMBL:Q5V1K8}	[TP0328-TP0554 (0.5196431)]
COG0249	COG0546	rrnAC2532	mutS1	DNA mismatch repair protein mutS 1	rrnAC1706	rrnAC1706	3-phosphoglycerate kinase	[TP0328-TP0554 (0.5196431)]
COG0249	COG0546	rrnAC2937	mutS2	DNA mismatch repair protein mutS 2	rrnAC1686	rrnAC1686	Hypothetical protein {UniProtKB/TrEMBL:Q5V1K8}	[TP0328-TP0554 (0.5196431)]
COG0249	COG0546	rrnAC2532	mutS1	DNA mismatch repair protein mutS 1	rrnAC0875	rrnAC0875	Putative haloacid dehalogenase-like hydrolase	[TP0328-TP0554 (0.5196431)]
COG0249	COG0546	rrnAC2937	mutS2	DNA mismatch repair protein mutS 2	rrnAC2106	rrnAC2106	Hypothetical protein {UniProtKB/TrEMBL:Q5V0J6}	[TP0328-TP0554 (0.5196431)]
COG0162	COG2834	rrnAC0543	tyrS	Tyrosyl-tRNA synthetase (EC 6.1.1.1) (Tyrosine--tRNA ligase) (TyrRS)	rrnAC0667	rrnAC0667	Hypothetical protein {UniProtKB/TrEMBL:Q5V481}	[TP0834-TP0333 (0.5313641)]
COG0162	COG2834	rrnAC0543	tyrS	Tyrosyl-tRNA synthetase (EC 6.1.1.1) (Tyrosine--tRNA ligase) (TyrRS)	rrnAC2537	rrnAC2537	Hypothetical protein {UniProtKB/TrEMBL:Q5UZG5}	[TP0834-TP0333 (0.5313641)]
COG0162	COG2834	rrnAC0543	tyrS	Tyrosyl-tRNA synthetase (EC 6.1.1.1) (Tyrosine--tRNA ligase) (TyrRS)	rrnAC2538	rrnAC2538	Hypothetical protein {UniProtKB/TrEMBL:Q5UZG4}	[TP0834-TP0333 (0.5313641)]
COG0162	COG2834	rrnAC0543	tyrS	Tyrosyl-tRNA synthetase (EC 6.1.1.1) (Tyrosine--tRNA ligase) (TyrRS)	rrnB0030	rrnB0030	Hypothetical protein {UniProtKB/TrEMBL:Q5UWV9}	[TP0834-TP0333 (0.5313641)]
COG0457	COG1061	rrnAC3108	rrnAC3108	Tetratricopeptide repeat protein	rrnAC0181	rrnAC0181	DNA repair helicase {UniProtKB/TrEMBL:Q5V5F7}	[TP0095-TP0380 (0.51337665)]
COG0457	COG1061	rrnAC3108	rrnAC3108	Tetratricopeptide repeat protein	rrnAC0617	rrnAC0617	DNA repair protein Rad25	[TP0095-TP0380 (0.51337665)]
COG0342	COG0546	rrnAC3215	rrnAC3215	Protein-export membrane protein SecD	rrnAC1706	rrnAC1706	3-phosphoglycerate kinase	[TP0410-TP0554 (0.6160348)]
COG0342	COG0546	rrnAC3215	rrnAC3215	Protein-export membrane protein SecD	rrnAC1686	rrnAC1686	Hypothetical protein {UniProtKB/TrEMBL:Q5V1K8}	[TP0410-TP0554 (0.6160348)]
COG0342	COG0546	rrnAC3215	rrnAC3215	Protein-export membrane protein SecD	rrnAC2106	rrnAC2106	Hypothetical protein {UniProtKB/TrEMBL:Q5V0J6}	[TP0410-TP0554 (0.6160348)]
COG0342	COG0546	rrnAC3215	rrnAC3215	Protein-export membrane protein SecD	rrnAC0875	rrnAC0875	Putative haloacid dehalogenase-like hydrolase	[TP0410-TP0554 (0.6160348)]
COG0051	COG1192	rrnAC2405	rps10p	30S ribosomal protein S10P (HmaS10)	pNG6012	pNG6012	Partition protein {UniProtKB/TrEMBL:Q5V7D9}	[TP0188-TP0272 (0.7732025)]
COG0051	COG1192	rrnAC2405	rps10p	30S ribosomal protein S10P (HmaS10)	pNG2014	pNG2014	Chromosome partitioning protein	[TP0188-TP0272 (0.7732025)]
COG0051	COG1192	rrnAC0660	rrnAC0660	Ribosomal protein S10p {UniProtKB/TrEMBL:Q5V488}	pNG4012	pNG4012	Chromosome partitioning protein ParA	[TP0188-TP0272 (0.7732025)]
COG0051	COG1192	rrnAC2405	rps10p	30S ribosomal protein S10P (HmaS10)	pNG3037	pNG3037	Putative plasmid partitioning protein Soj	[TP0188-TP0272 (0.7732025)]
COG0051	COG1192	rrnAC0660	rrnAC0660	Ribosomal protein S10p {UniProtKB/TrEMBL:Q5V488}	pNG5121	pNG5121	Spo0A activation inhibitor	[TP0188-TP0272 (0.7732025)]
COG0051	COG1192	rrnAC2405	rps10p	30S ribosomal protein S10P (HmaS10)	pNG7175	pNG7175	Putative plasmid partitioning protein Soj	[TP0188-TP0272 (0.7732025)]
COG0051	COG1192	rrnAC2405	rps10p	30S ribosomal protein S10P (HmaS10)	rrnAC1483	rrnAC1483	Chromosome partitioning protein ParA	[TP0188-TP0272 (0.7732025)]
COG0051	COG1192	rrnAC0660	rrnAC0660	Ribosomal protein S10p {UniProtKB/TrEMBL:Q5V488}	rrnB0335	rrnB0335	ParA/minD-like bacterial cell division regulator	[TP0188-TP0272 (0.7732025)]
COG0051	COG1192	rrnAC0660	rrnAC0660	Ribosomal protein S10p {UniProtKB/TrEMBL:Q5V488}	pNG5019	pNG5019	Spo0A activation inhibitor	[TP0188-TP0272 (0.7732025)]
COG0051	COG1192	rrnAC2405	rps10p	30S ribosomal protein S10P (HmaS10)	pNG5019	pNG5019	Spo0A activation inhibitor	[TP0188-TP0272 (0.7732025)]
COG0051	COG1192	rrnAC0660	rrnAC0660	Ribosomal protein S10p {UniProtKB/TrEMBL:Q5V488}	rrnAC1483	rrnAC1483	Chromosome partitioning protein ParA	[TP0188-TP0272 (0.7732025)]
COG0051	COG1192	rrnAC0660	rrnAC0660	Ribosomal protein S10p {UniProtKB/TrEMBL:Q5V488}	rrnB0062	rrnB0062	Chromosome partitioning protein ParA family	[TP0188-TP0272 (0.7732025)]
COG0051	COG1192	rrnAC2405	rps10p	30S ribosomal protein S10P (HmaS10)	pNG4012	pNG4012	Chromosome partitioning protein ParA	[TP0188-TP0272 (0.7732025)]
COG0051	COG1192	rrnAC2405	rps10p	30S ribosomal protein S10P (HmaS10)	pNG5121	pNG5121	Spo0A activation inhibitor	[TP0188-TP0272 (0.7732025)]
COG0051	COG1192	rrnAC2405	rps10p	30S ribosomal protein S10P (HmaS10)	rrnB0335	rrnB0335	ParA/minD-like bacterial cell division regulator	[TP0188-TP0272 (0.7732025)]
COG0051	COG1192	rrnAC0660	rrnAC0660	Ribosomal protein S10p {UniProtKB/TrEMBL:Q5V488}	pNG6012	pNG6012	Partition protein {UniProtKB/TrEMBL:Q5V7D9}	[TP0188-TP0272 (0.7732025)]
COG0051	COG1192	rrnAC0660	rrnAC0660	Ribosomal protein S10p {UniProtKB/TrEMBL:Q5V488}	pNG2014	pNG2014	Chromosome partitioning protein	[TP0188-TP0272 (0.7732025)]
COG0051	COG1192	rrnAC0660	rrnAC0660	Ribosomal protein S10p {UniProtKB/TrEMBL:Q5V488}	pNG7175	pNG7175	Putative plasmid partitioning protein Soj	[TP0188-TP0272 (0.7732025)]
COG0051	COG1192	rrnAC2405	rps10p	30S ribosomal protein S10P (HmaS10)	rrnB0062	rrnB0062	Chromosome partitioning protein ParA family	[TP0188-TP0272 (0.7732025)]
COG0051	COG1192	rrnAC0660	rrnAC0660	Ribosomal protein S10p {UniProtKB/TrEMBL:Q5V488}	pNG3037	pNG3037	Putative plasmid partitioning protein Soj	[TP0188-TP0272 (0.7732025)]
COG0098	COG0803	rrnAC1592	rps5p	30S ribosomal protein S5P (HmaS5)	rrnAC0502	rrnAC0502	Adhesion protein {UniProtKB/TrEMBL:Q5V4M8}	[TP0206-TP0163 (0.74372905)]
COG0249	COG0457	rrnAC2937	mutS2	DNA mismatch repair protein mutS 2	rrnAC3108	rrnAC3108	Tetratricopeptide repeat protein	[TP0328-TP0095 (0.63719666)]
COG0249	COG0457	rrnAC2532	mutS1	DNA mismatch repair protein mutS 1	rrnAC3108	rrnAC3108	Tetratricopeptide repeat protein	[TP0328-TP0095 (0.63719666)]
COG0442	COG0459	rrnAC0166	rrnAC0166	Proline-tRNA synthetase	rrnAC2891	rrnAC2891	Thermosome alpha subunit	[TP0160-TP0030 (0.7719589)]
COG0442	COG0459	rrnAC0166	rrnAC0166	Proline-tRNA synthetase	rrnAC1815	rrnAC1815	Thermosome alpha subunit	[TP0160-TP0030 (0.7719589)]
COG0442	COG0459	rrnAC0166	rrnAC0166	Proline-tRNA synthetase	pNG7061	pNG7061	Thermosome alpha subunit	[TP0160-TP0030 (0.7719589)]
COG0442	COG0459	rrnAC0166	rrnAC0166	Proline-tRNA synthetase	rrnAC2939	rrnAC2939	Thermosome beta subunit	[TP0160-TP0030 (0.7719589)]
COG0255	COG1354	rrnAC1604	rpl29p	50S ribosomal protein L29P (Hmal29) (Hl33)	rrnAC1638	rrnAC1638	Hypothetical protein {UniProtKB/TrEMBL:Q5V1Q0}	[TP0197-TP0691 (0.70609456)]
COG0154	COG1624	rrnB0113	rrnB0113	Glutamyl-tRNA (Gln) amidotransferase subunit A	rrnAC1103	rrnAC1103	Hypothetical protein {UniProtKB/TrEMBL:Q5V340}	[TP1020-TP0826 (0.7964557)]
COG0154	COG1624	rrnAC1355	gatA	Glutamyl-tRNA(Gln) amidotransferase subunit A (EC 6.3.5.-) (Glu-ADT subunit A)	rrnAC1103	rrnAC1103	Hypothetical protein {UniProtKB/TrEMBL:Q5V340}	[TP1020-TP0826 (0.7964557)]
COG1109	COG1488	rrnAC2522	rrnAC2522	Phosphoglucomutase/phosphomannomutase	rrnAC2241	rrnAC2241	Quinolinate phosphoribosyl transferase	[TP0413-TP0628 (0.6598422)]
COG1109	COG1488	rrnAC0444	rrnAC0444	Phosphoglucomutase/phosphomannomutase	rrnAC2241	rrnAC2241	Quinolinate phosphoribosyl transferase	[TP0413-TP0628 (0.6598422)]
COG1109	COG1488	rrnAC2574	rrnAC2574	Phosphoglucomutase/phosphomannomutase	rrnAC2241	rrnAC2241	Quinolinate phosphoribosyl transferase	[TP0413-TP0628 (0.6598422)]
COG1109	COG1488	rrnAC2568	rrnAC2568	Phosphoglucomutase/phosphomannomutase	rrnAC2241	rrnAC2241	Quinolinate phosphoribosyl transferase	[TP0413-TP0628 (0.6598422)]
COG0477	COG1432	rrnAC1860	rrnAC1860	Sugar transporter {UniProtKB/TrEMBL:Q5V159}	rrnAC0208	rrnAC0208	Hypothetical protein {UniProtKB/TrEMBL:Q5V5D3}	[TP0840-TP0894 (0.55999315)]
COG0477	COG1432	rrnAC1907	rrnAC1907	Putative sugar transporter	rrnAC1502	rrnAC1502	Hypothetical protein {UniProtKB/TrEMBL:Q5V228}	[TP0840-TP0894 (0.55999315)]
COG0477	COG1432	rrnAC2836	rrnAC2836	Sugar and other transporter	rrnAC1502	rrnAC1502	Hypothetical protein {UniProtKB/TrEMBL:Q5V228}	[TP0840-TP0894 (0.55999315)]
COG0477	COG1432	rrnAC1351	rrnAC1351	Putative sugar transporter	rrnAC0208	rrnAC0208	Hypothetical protein {UniProtKB/TrEMBL:Q5V5D3}	[TP0840-TP0894 (0.55999315)]
COG0477	COG1432	rrnAC1907	rrnAC1907	Putative sugar transporter	rrnAC0208	rrnAC0208	Hypothetical protein {UniProtKB/TrEMBL:Q5V5D3}	[TP0840-TP0894 (0.55999315)]
COG0477	COG1432	rrnAC1860	rrnAC1860	Sugar transporter {UniProtKB/TrEMBL:Q5V159}	rrnAC1502	rrnAC1502	Hypothetical protein {UniProtKB/TrEMBL:Q5V228}	[TP0840-TP0894 (0.55999315)]
COG0477	COG1432	rrnAC1760	rrnAC1760	Transporter possibly hexose	rrnAC0208	rrnAC0208	Hypothetical protein {UniProtKB/TrEMBL:Q5V5D3}	[TP0840-TP0894 (0.55999315)]
COG0477	COG1432	pNG7043	pNG7043	Probable metabolite transport protein CsbC	rrnAC0208	rrnAC0208	Hypothetical protein {UniProtKB/TrEMBL:Q5V5D3}	[TP0840-TP0894 (0.55999315)]
COG0477	COG1432	rrnAC1760	rrnAC1760	Transporter possibly hexose	rrnAC1502	rrnAC1502	Hypothetical protein {UniProtKB/TrEMBL:Q5V228}	[TP0840-TP0894 (0.55999315)]
COG0477	COG1432	pNG7043	pNG7043	Probable metabolite transport protein CsbC	rrnAC1502	rrnAC1502	Hypothetical protein {UniProtKB/TrEMBL:Q5V228}	[TP0840-TP0894 (0.55999315)]
COG0477	COG1432	rrnAC1351	rrnAC1351	Putative sugar transporter	rrnAC1502	rrnAC1502	Hypothetical protein {UniProtKB/TrEMBL:Q5V228}	[TP0840-TP0894 (0.55999315)]
COG0477	COG1432	rrnAC0194	rrnAC0194	Multidrug resistance protein-like	rrnAC0208	rrnAC0208	Hypothetical protein {UniProtKB/TrEMBL:Q5V5D3}	[TP0840-TP0894 (0.55999315)]
COG0477	COG1432	rrnAC0194	rrnAC0194	Multidrug resistance protein-like	rrnAC1502	rrnAC1502	Hypothetical protein {UniProtKB/TrEMBL:Q5V228}	[TP0840-TP0894 (0.55999315)]
COG0477	COG1432	rrnAC2836	rrnAC2836	Sugar and other transporter	rrnAC0208	rrnAC0208	Hypothetical protein {UniProtKB/TrEMBL:Q5V5D3}	[TP0840-TP0894 (0.55999315)]
COG0457	COG2080	rrnAC3108	rrnAC3108	Tetratricopeptide repeat protein	pNG7247	pNG7247	Carbon monoxide dehydrogenase small subunit	[TP0820-TP0080 (0.6775143)]
COG0457	COG2080	rrnAC3108	rrnAC3108	Tetratricopeptide repeat protein	pNG7245	pNG7245	Isoquinoline 1-oxidoreductase alpha subunit	[TP0820-TP0080 (0.6775143)]
COG0322	COG1432	rrnAC3041	uvrC	UvrABC system protein C (Protein uvrC) (Excinuclease ABC subunit C)	rrnAC0208	rrnAC0208	Hypothetical protein {UniProtKB/TrEMBL:Q5V5D3}	[TP0472-TP0894 (0.7171434)]
COG0322	COG1432	rrnAC3041	uvrC	UvrABC system protein C (Protein uvrC) (Excinuclease ABC subunit C)	rrnAC1502	rrnAC1502	Hypothetical protein {UniProtKB/TrEMBL:Q5V228}	[TP0472-TP0894 (0.7171434)]
COG0124	COG0124	rrnAC3183	hisS	Histidyl-tRNA synthetase (EC 6.1.1.21) (Histidine--tRNA ligase) (HisRS)	rrnAC3183	hisS	Histidyl-tRNA synthetase (EC 6.1.1.21) (Histidine--tRNA ligase) (HisRS)	[TP0641-TP0641 (0.67365265)]
COG0012	COG0608	rrnAC0269	rrnAC0269	GTP-binding protein {UniProtKB/TrEMBL:Q5V576}	rrnAC3094	rrnAC3094	RecJ-like exonuclease {UniProtKB/TrEMBL:Q5UY46}	[TP0124-TP0704 (0.626838)]
COG0012	COG0608	rrnAC1888	rrnAC1888	GTP-binding protein {UniProtKB/TrEMBL:Q5V136}	rrnAC3094	rrnAC3094	RecJ-like exonuclease {UniProtKB/TrEMBL:Q5UY46}	[TP0124-TP0704 (0.626838)]
COG0301	COG0457	rrnAC1234	rrnAC1234	Probable thiamine biosynthesis protein ThiI	rrnAC3108	rrnAC3108	Tetratricopeptide repeat protein	[TP0559-TP0095 (0.76004404), TP0559-TP0067 (0.65738976)]
COG0255	COG1394	rrnAC1604	rpl29p	50S ribosomal protein L29P (Hmal29) (Hl33)	rrnAC3162	rrnAC3162	V-type ATP synthase subunit D	[TP0197-TP0527 (0.51549006)]
COG0840	COG1070	rrnAC0976	rrnAC0976	MCP domain signal transducer	pNG7029	pNG7029	Rhamnulokinase {UniProtKB/TrEMBL:Q5V6V1}	[TP0640-TP0295 (0.8429581)]
COG0840	COG1070	rrnAC2528	rrnAC2528	Hypothetical protein {UniProtKB/TrEMBL:Q5UZH2}	pNG7029	pNG7029	Rhamnulokinase {UniProtKB/TrEMBL:Q5V6V1}	[TP0640-TP0295 (0.8429581)]
COG0840	COG1070	rrnAC0371	rrnAC0371	MCP domain signal transducer	pNG7029	pNG7029	Rhamnulokinase {UniProtKB/TrEMBL:Q5V6V1}	[TP0640-TP0295 (0.8429581)]
COG0840	COG1070	pNG7084	pNG7084	MCP domain signal transducer	pNG7029	pNG7029	Rhamnulokinase {UniProtKB/TrEMBL:Q5V6V1}	[TP0640-TP0295 (0.8429581)]
COG0840	COG1070	rrnAC0183	rrnAC0183	Heme-based aerotactic transducer HemAT	pNG7029	pNG7029	Rhamnulokinase {UniProtKB/TrEMBL:Q5V6V1}	[TP0640-TP0295 (0.8429581)]
COG0840	COG1070	rrnAC1752	rrnAC1752	MCP domain signal transducer	pNG7029	pNG7029	Rhamnulokinase {UniProtKB/TrEMBL:Q5V6V1}	[TP0640-TP0295 (0.8429581)]
COG0840	COG1070	rrnAC2091	rrnAC2091	MCP domain signal transducer	pNG7029	pNG7029	Rhamnulokinase {UniProtKB/TrEMBL:Q5V6V1}	[TP0640-TP0295 (0.8429581)]
COG0840	COG1070	rrnAC2633	rrnAC2633	MCP domain signal transducer	pNG7029	pNG7029	Rhamnulokinase {UniProtKB/TrEMBL:Q5V6V1}	[TP0640-TP0295 (0.8429581)]
COG0840	COG1070	rrnAC0701	rrnAC0701	MCP domain signal transducer	pNG7029	pNG7029	Rhamnulokinase {UniProtKB/TrEMBL:Q5V6V1}	[TP0640-TP0295 (0.8429581)]
COG0840	COG1070	rrnAC2760	rrnAC2760	MCP domain signal transducer	pNG7029	pNG7029	Rhamnulokinase {UniProtKB/TrEMBL:Q5V6V1}	[TP0640-TP0295 (0.8429581)]
COG0840	COG1070	rrnAC0013	rrnAC0013	MCP domain signal transducer	pNG7029	pNG7029	Rhamnulokinase {UniProtKB/TrEMBL:Q5V6V1}	[TP0640-TP0295 (0.8429581)]
COG0840	COG1070	rrnAC0942	rrnAC0942	MCP domain signal transducer	pNG7029	pNG7029	Rhamnulokinase {UniProtKB/TrEMBL:Q5V6V1}	[TP0640-TP0295 (0.8429581)]
COG0840	COG1070	rrnAC2425	rrnAC2425	MCP domain signal transducer	pNG7029	pNG7029	Rhamnulokinase {UniProtKB/TrEMBL:Q5V6V1}	[TP0640-TP0295 (0.8429581)]
COG0840	COG1070	rrnAC2495	rrnAC2495	MCP domain signal transducer	pNG7029	pNG7029	Rhamnulokinase {UniProtKB/TrEMBL:Q5V6V1}	[TP0640-TP0295 (0.8429581)]
COG0840	COG1070	rrnAC3281	rrnAC3281	MCP domain signal transducer	pNG7029	pNG7029	Rhamnulokinase {UniProtKB/TrEMBL:Q5V6V1}	[TP0640-TP0295 (0.8429581)]
COG0840	COG1070	rrnAC0988	rrnAC0988	HTR-like protein {UniProtKB/TrEMBL:Q5V3E6}	pNG7029	pNG7029	Rhamnulokinase {UniProtKB/TrEMBL:Q5V6V1}	[TP0640-TP0295 (0.8429581)]
COG0840	COG1070	rrnAC0404	rrnAC0404	MCP domain signal transducer	pNG7029	pNG7029	Rhamnulokinase {UniProtKB/TrEMBL:Q5V6V1}	[TP0640-TP0295 (0.8429581)]
COG0840	COG1070	rrnAC2728	rrnAC2728	Putative HAMP and MCP domain signal transducer	pNG7029	pNG7029	Rhamnulokinase {UniProtKB/TrEMBL:Q5V6V1}	[TP0640-TP0295 (0.8429581)]
