# Supplementary material for: The Binary Protein Interactome of Treponema pallidum – The Syphilis Spirochete
Source: PLoS One. 2008 May 28;3(5):e2292. doi: 10.1371/journal.pone.0002292 (PMC2386257; doi:10.1371/journal.pone.0002292)
Supplement: Data S1 — Predicted protein-protein interactions based on our Treponema pallidum data; zip archive containing 372 files with one file per species. (6.09 MB ZIP) [file pone.0002292.s006.zip › archaea/Halobacterium_sp__NRC-1.tab]

64091 Halobacterium sp. NRC-1
COG A	COG B	Locus Id A	Preferred Name(s) A	Annotation A	Locus Id B	Preferred Name(s) B	Annotation B	T. pallidum interaction
COG0201	COG0550	VNG1719G	secY	Preprotein translocase secY subunit (Protein transport protein SEC61 subunit alpha homolog)	VNG0349G	VNG0349G	DNA topoisomerase I {UniProtKB/TrEMBL:Q9HS90}	[TP0208-TP0394 (0.8044664)]
COG0051	COG0693	VNG2648G	rps10p	30S ribosomal protein S10P	VNG0557H	VNG0557H	Vng0557h {UniProtKB/TrEMBL:Q9HRT2}	[TP0188-TP0445 (0.6307204)]
COG0051	COG0693	VNG2648G	rps10p	30S ribosomal protein S10P	VNG2554H	VNG2554H	Vng2554h {UniProtKB/TrEMBL:Q9HMG4}	[TP0188-TP0445 (0.6307204)]
COG0051	COG0693	VNG0433C	VNG0433C	Vng0433c {UniProtKB/TrEMBL:Q9HS28}	VNG0557H	VNG0557H	Vng0557h {UniProtKB/TrEMBL:Q9HRT2}	[TP0188-TP0445 (0.6307204)]
COG0051	COG0693	VNG0433C	VNG0433C	Vng0433c {UniProtKB/TrEMBL:Q9HS28}	VNG2554H	VNG2554H	Vng2554h {UniProtKB/TrEMBL:Q9HMG4}	[TP0188-TP0445 (0.6307204)]
COG0457	COG1653	VNG2468C	VNG2468C	Vng2468c {UniProtKB/TrEMBL:Q9HMM8}	VNG6277G	VNG6277G	Glycerol-3-phosphate-binding protein	[TP0067-TP0074 (0.6656524)]
COG0125	COG0457	VNG1929G	tmk	Probable thymidylate kinase (EC 2.7.4.9) (dTMP kinase)	VNG2468C	VNG2468C	Vng2468c {UniProtKB/TrEMBL:Q9HMM8}	[TP0354-TP0648 (0.5206915)]
COG0249	COG1156	VNG0163G	mutS1	DNA mismatch repair protein mutS 1	VNG2138G	atpB	V-type ATP synthase beta chain (EC 3.6.3.14) (V-type ATPase subunit B)	[TP0328-TP0427 (0.80866665)]
COG0249	COG1156	VNG0172G	mutS2	DNA mismatch repair protein mutS 2	VNG2138G	atpB	V-type ATP synthase beta chain (EC 3.6.3.14) (V-type ATPase subunit B)	[TP0328-TP0427 (0.80866665)]
COG0020	COG1390	VNG1779C	uppS	Undecaprenyl pyrophosphate synthetase (EC 2.5.1.31) (UPP synthetase) (Di-trans,poly-cis-decaprenylcistransferase) (Undecaprenyl diphosphate synthase) (UDS)	VNG2142G	atpE	V-type ATP synthase subunit E (EC 3.6.3.14) (V-type ATPase subunit E)	[TP0603-TP0424 (0.79878455)]
COG0020	COG1390	VNG1781C	VNG1781C	Vng1781c {UniProtKB/TrEMBL:Q9HP67}	VNG2142G	atpE	V-type ATP synthase subunit E (EC 3.6.3.14) (V-type ATPase subunit E)	[TP0603-TP0424 (0.79878455)]
COG0060	COG0681	VNG2190G	ileS	Isoleucyl-tRNA synthetase (EC 6.1.1.5) (Isoleucine--tRNA ligase) (IleRS)	VNG2416G	VNG2416G	Signal sequence peptidase	[TP0452-TP0185 (0.79878455)]
COG0459	COG2236	VNG2226G	thsA	Thermosome subunit alpha (Thermosome subunit 1) (Chaperonin alpha subunit)	VNG0335G	VNG0335G	Purine phosphoribosyltransferase	[TP0030-TP0050 (0.733236)]
COG0459	COG2236	VNG2096G	cctB	Thermosome subunit beta (Thermosome subunit 2) (Chaperonin beta subunit)	VNG0335G	VNG0335G	Purine phosphoribosyltransferase	[TP0030-TP0050 (0.733236)]
COG0187	COG0358	VNG0887G	VNG0887G	DNA gyrase subunit B {UniProtKB/TrEMBL:Q9HR30}	VNG1784C	VNG1784C	Vng1784c {UniProtKB/TrEMBL:Q9HP65}	[TP1006-TP0492 (0.55112576)]
COG0237	COG0552	VNG2452C	VNG2452C	UPF0200 protein Vng2452c	VNG2462G	VNG2462G	Signal recognition particle receptor	[TP0296-TP0578 (0.7885255)]
COG0080	COG0265	VNG1108G	rpl11p	50S ribosomal protein L11P	VNG0226G	VNG0226G	Serine proteinase {UniProtKB/TrEMBL:Q9HSH6}	[TP0237-TP0773 (0.6164146)]
COG0783	COG1079	VNG2443G	dpsA	Iron-rich dpsA-homolog protein (Bacterioferritin dpsA)	VNG0897G	VNG0897G	Ribose ABC transporter permease	[TP1038-TP0302 (0.79878455)]
COG0012	COG0457	VNG0504G	VNG0504G	GTP-binding protein homolog	VNG2468C	VNG2468C	Vng2468c {UniProtKB/TrEMBL:Q9HMM8}	[TP0124-TP0067 (0.81355333)]
COG0012	COG0457	VNG1749G	VNG1749G	GTP-binding protein homolog	VNG2468C	VNG2468C	Vng2468c {UniProtKB/TrEMBL:Q9HMM8}	[TP0124-TP0067 (0.81355333)]
COG0552	COG1061	VNG2462G	VNG2462G	Signal recognition particle receptor	VNG1406G	VNG1406G	Putative DNA helicase {UniProtKB/TrEMBL:Q9HPZ2}	[TP0578-TP0380 (0.62695336)]
COG0552	COG1061	VNG2462G	VNG2462G	Signal recognition particle receptor	VNG6130G	VNG6130G	Hypothetical protein {UniProtKB/TrEMBL:O51997}	[TP0578-TP0380 (0.62695336)]
COG0552	COG1061	VNG2462G	VNG2462G	Signal recognition particle receptor	VNG5134G	VNG5134G	Hypothetical protein {UniProtKB/TrEMBL:O51997}	[TP0578-TP0380 (0.62695336)]
COG0265	COG0492	VNG0226G	VNG0226G	Serine proteinase {UniProtKB/TrEMBL:Q9HSH6}	VNG6451G	VNG6451G	Thioredoxin reductase-like protein	[TP0773-TP0814 (0.6926654)]
COG0265	COG0492	VNG0226G	VNG0226G	Serine proteinase {UniProtKB/TrEMBL:Q9HSH6}	VNG6074G	VNG6074G	TrxB {UniProtKB/TrEMBL:O54535}	[TP0773-TP0814 (0.6926654)]
COG0265	COG0492	VNG0226G	VNG0226G	Serine proteinase {UniProtKB/TrEMBL:Q9HSH6}	VNG1259G	VNG1259G	Thioredoxin {UniProtKB/TrEMBL:P82854}	[TP0773-TP0814 (0.6926654)]
COG0265	COG0492	VNG0226G	VNG0226G	Serine proteinase {UniProtKB/TrEMBL:Q9HSH6}	VNG5220G	VNG5220G	TrxB {UniProtKB/TrEMBL:O54535}	[TP0773-TP0814 (0.6926654)]
COG0265	COG0492	VNG0226G	VNG0226G	Serine proteinase {UniProtKB/TrEMBL:Q9HSH6}	VNG2301G	VNG2301G	Thioredoxin reductase {UniProtKB/TrEMBL:Q9HN08}	[TP0773-TP0814 (0.6926654)]
COG0265	COG0492	VNG0226G	VNG0226G	Serine proteinase {UniProtKB/TrEMBL:Q9HSH6}	VNG6452G	VNG6452G	TrxB {UniProtKB/TrEMBL:O54535}	[TP0773-TP0814 (0.6926654)]
COG0265	COG0492	VNG0226G	VNG0226G	Serine proteinase {UniProtKB/TrEMBL:Q9HSH6}	VNG6075G	VNG6075G	Thioredoxin reductase-like protein	[TP0773-TP0814 (0.6926654)]
COG0265	COG0492	VNG0226G	VNG0226G	Serine proteinase {UniProtKB/TrEMBL:Q9HSH6}	VNG5077G	VNG5077G	TrxB {UniProtKB/TrEMBL:O54535}	[TP0773-TP0814 (0.6926654)]
COG0124	COG0608	VNG2005G	hisS	Histidyl-tRNA synthetase (EC 6.1.1.21) (Histidine--tRNA ligase) (HisRS)	VNG2333C	VNG2333C	Vng2333c {UniProtKB/TrEMBL:Q9HMY2}	[TP0641-TP0704 (0.75894904)]
COG1122	COG1432	VNG2317G	cbiO1	Putative cobalt import ATP-binding protein cbiO 1	VNG0419C	VNG0419C	Vng0419c {UniProtKB/TrEMBL:Q9HS40}	[TP0227-TP0894 (0.7171434)]
COG1122	COG1432	VNG1631G	cbiO2	Putative cobalt import ATP-binding protein cbiO 2	VNG1608C	VNG1608C	Vng1608c {UniProtKB/TrEMBL:Q9HPJ5}	[TP0227-TP0894 (0.7171434)]
COG1122	COG1432	VNG1631G	cbiO2	Putative cobalt import ATP-binding protein cbiO 2	VNG0419C	VNG0419C	Vng0419c {UniProtKB/TrEMBL:Q9HS40}	[TP0227-TP0894 (0.7171434)]
COG1122	COG1432	VNG2317G	cbiO1	Putative cobalt import ATP-binding protein cbiO 1	VNG1608C	VNG1608C	Vng1608c {UniProtKB/TrEMBL:Q9HPJ5}	[TP0227-TP0894 (0.7171434)]
COG0092	COG0301	VNG1697G	rps3p	30S ribosomal protein S3P (HS4) (HHAS3)	VNG1299C	thiI	Probable thiamine biosynthesis protein thiI	[TP0195-TP0559 (0.66944)]
COG0188	COG0526	VNG0889G	VNG0889G	DNA gyrase subunit A {UniProtKB/TrEMBL:Q9HR29}	VNG5076G	VNG5076G	TrxA {UniProtKB/TrEMBL:O46709}	[TP0005-TP0100 (0.7885434)]
COG0188	COG0526	VNG0889G	VNG0889G	DNA gyrase subunit A {UniProtKB/TrEMBL:Q9HR29}	VNG1302H	VNG1302H	Vng1302h {UniProtKB/TrEMBL:Q9HQ69}	[TP0005-TP0100 (0.7885434)]
COG0188	COG0526	VNG0889G	VNG0889G	DNA gyrase subunit A {UniProtKB/TrEMBL:Q9HR29}	VNG0711C	VNG0711C	Vng0711c {UniProtKB/TrEMBL:Q9HRG4}	[TP0005-TP0100 (0.7885434)]
COG0188	COG0526	VNG0889G	VNG0889G	DNA gyrase subunit A {UniProtKB/TrEMBL:Q9HR29}	VNG5221G	VNG5221G	TrxA {UniProtKB/TrEMBL:O46709}	[TP0005-TP0100 (0.7885434)]
COG0188	COG0526	VNG0889G	VNG0889G	DNA gyrase subunit A {UniProtKB/TrEMBL:Q9HR29}	VNG6453G	VNG6453G	TrxA {UniProtKB/TrEMBL:O46709}	[TP0005-TP0100 (0.7885434)]
COG0188	COG0526	VNG0889G	VNG0889G	DNA gyrase subunit A {UniProtKB/TrEMBL:Q9HR29}	VNG6073G	VNG6073G	TrxA {UniProtKB/TrEMBL:O46709}	[TP0005-TP0100 (0.7885434)]
COG0188	COG0526	VNG0889G	VNG0889G	DNA gyrase subunit A {UniProtKB/TrEMBL:Q9HR29}	VNG2600G	VNG2600G	Thioredoxin {UniProtKB/TrEMBL:Q9HMD0}	[TP0005-TP0100 (0.7885434)]
COG0457	COG0457	VNG2468C	VNG2468C	Vng2468c {UniProtKB/TrEMBL:Q9HMM8}	VNG2468C	VNG2468C	Vng2468c {UniProtKB/TrEMBL:Q9HMM8}	[TP0067-TP0095 (0.6515529)]
COG0457	COG0803	VNG2468C	VNG2468C	Vng2468c {UniProtKB/TrEMBL:Q9HMM8}	VNG6265G	VNG6265G	Adhesion protein {UniProtKB/TrEMBL:Q9HHR6}	[TP0469-TP0034 (0.86910707)]
COG1432	COG1488	VNG1608C	VNG1608C	Vng1608c {UniProtKB/TrEMBL:Q9HPJ5}	VNG2541C	VNG2541C	Vng2541c {UniProtKB/TrEMBL:Q9HMH3}	[TP0894-TP0628 (0.59059936)]
COG1432	COG1488	VNG0419C	VNG0419C	Vng0419c {UniProtKB/TrEMBL:Q9HS40}	VNG2541C	VNG2541C	Vng2541c {UniProtKB/TrEMBL:Q9HMH3}	[TP0894-TP0628 (0.59059936)]
COG0250	COG3439	VNG0374G	VNG0374G	Transcription termination-antitermination factor	VNG0144H	VNG0144H	Vng0144h {UniProtKB/TrEMBL:Q9HSN9}	[TP0236-TP0895 (0.72267145)]
COG0681	COG1384	VNG2416G	VNG2416G	Signal sequence peptidase	VNG2017G	lysS	Lysyl-tRNA synthetase (EC 6.1.1.6) (Lysine--tRNA ligase) (LysRS)	[TP0185-TP0644 (0.7885255)]
COG0693	COG1653	VNG2554H	VNG2554H	Vng2554h {UniProtKB/TrEMBL:Q9HMG4}	VNG6277G	VNG6277G	Glycerol-3-phosphate-binding protein	[TP0445-TP0074 (0.5751514)]
COG0693	COG1653	VNG0557H	VNG0557H	Vng0557h {UniProtKB/TrEMBL:Q9HRT2}	VNG6277G	VNG6277G	Glycerol-3-phosphate-binding protein	[TP0445-TP0074 (0.5751514)]
COG0687	COG0693	VNG1869C	VNG1869C	Vng1869c {UniProtKB/TrEMBL:Q9HP00}	VNG0557H	VNG0557H	Vng0557h {UniProtKB/TrEMBL:Q9HRT2}	[TP0655-TP0445 (0.5706956)]
COG0687	COG0693	VNG1869C	VNG1869C	Vng1869c {UniProtKB/TrEMBL:Q9HP00}	VNG2554H	VNG2554H	Vng2554h {UniProtKB/TrEMBL:Q9HMG4}	[TP0655-TP0445 (0.5706956)]
COG0687	COG0693	VNG0813G	VNG0813G	Spermidine/putrescine-binding protein	VNG0557H	VNG0557H	Vng0557h {UniProtKB/TrEMBL:Q9HRT2}	[TP0655-TP0445 (0.5706956)]
COG0687	COG0693	VNG0813G	VNG0813G	Spermidine/putrescine-binding protein	VNG2554H	VNG2554H	Vng2554h {UniProtKB/TrEMBL:Q9HMG4}	[TP0655-TP0445 (0.5706956)]
COG1196	COG2236	VNG6173C	VNG6173C	Vng6173c {UniProtKB/TrEMBL:Q9HHY2}	VNG0335G	VNG0335G	Purine phosphoribosyltransferase	[TP0367-TP0050 (0.68145895)]
COG1196	COG2236	VNG0342G	VNG0342G	Chromosome segregation {UniProtKB/TrEMBL:Q9HS95}	VNG0335G	VNG0335G	Purine phosphoribosyltransferase	[TP0367-TP0050 (0.68145895)]
COG0080	COG0301	VNG1108G	rpl11p	50S ribosomal protein L11P	VNG1299C	thiI	Probable thiamine biosynthesis protein thiI	[TP0237-TP0559 (0.59848577)]
COG0024	COG0530	VNG1866G	VNG1866G	Methionyl aminopeptidase	VNG0380G	VNG0380G	Cation antiporter {UniProtKB/TrEMBL:Q9HS69}	[TP0842-TP1034 (0.7696508)]
COG0024	COG0530	VNG1866G	VNG1866G	Methionyl aminopeptidase	VNG2257G	VNG2257G	Na+/Ca2+-exchanging protein	[TP0842-TP1034 (0.7696508)]
COG0103	COG1432	VNG1139G	rps9p	30S ribosomal protein S9P	VNG0419C	VNG0419C	Vng0419c {UniProtKB/TrEMBL:Q9HS40}	[TP1024-TP0894 (0.64955014)]
COG0103	COG1432	VNG1139G	rps9p	30S ribosomal protein S9P	VNG1608C	VNG1608C	Vng1608c {UniProtKB/TrEMBL:Q9HPJ5}	[TP1024-TP0894 (0.64955014)]
COG0024	COG1121	VNG1866G	VNG1866G	Methionyl aminopeptidase	VNG6264G	VNG6264G	ABC transporter, ATP-binding protein	[TP0842-TP0164 (0.77940726)]
COG0255	COG1011	VNG1698G	rpl29p	50S ribosomal protein L29P (HHAL29)	VNG1577C	VNG1577C	Vng1577c {UniProtKB/TrEMBL:Q9HPL4}	[TP0197-TP0158 (0.6077605)]
COG0255	COG1011	VNG1698G	rpl29p	50S ribosomal protein L29P (HHAL29)	VNG1202C	VNG1202C	Vng1202c {UniProtKB/TrEMBL:Q9HQE2}	[TP0197-TP0158 (0.6077605)]
COG0457	COG0558	VNG2468C	VNG2468C	Vng2468c {UniProtKB/TrEMBL:Q9HMM8}	VNG1020C	VNG1020C	Vng1020c {UniProtKB/TrEMBL:Q9HQT0}	[TP0067-TP0730 (0.86096925)]
COG0457	COG0558	VNG2468C	VNG2468C	Vng2468c {UniProtKB/TrEMBL:Q9HMM8}	VNG1030G	VNG1030G	CDP-diacylglycerol-glycerol-3-phosphate	[TP0067-TP0730 (0.86096925)]
COG0803	COG1268	VNG6265G	VNG6265G	Adhesion protein {UniProtKB/TrEMBL:Q9HHR6}	VNG2316C	VNG2316C	Vng2316c {UniProtKB/TrEMBL:Q9HMZ5}	[TP0034-TP0228 (0.8514437)]
COG0442	COG0552	VNG0403G	VNG0403G	Proline-tRNA synthetase	VNG2462G	VNG2462G	Signal recognition particle receptor	[TP0160-TP0578 (0.56216276)]
COG0024	COG0462	VNG1866G	VNG1866G	Methionyl aminopeptidase	VNG2203G	prs	Ribose-phosphate pyrophosphokinase (EC 2.7.6.1) (RPPK) (Phosphoribosyl pyrophosphate synthetase) (P-Rib-PP synthetase) (PRPP synthetase)	[TP0842-TP0294 (0.8762697)]
COG0125	COG0361	VNG1929G	tmk	Probable thymidylate kinase (EC 2.7.4.9) (dTMP kinase)	VNG2234G	eIF1A1	Translation initiation factor 1A-1 (aIF-1A-1)	[TP0354-TP0097 (0.8382038)]
COG0125	COG0361	VNG1929G	tmk	Probable thymidylate kinase (EC 2.7.4.9) (dTMP kinase)	VNG1756G	eIF1A2	Translation initiation factor 1A-2 (aIF-1A-2)	[TP0354-TP0097 (0.8382038)]
COG1108	COG1277	VNG6262G	VNG6262G	ABC transporter, permease protein	VNG2377G	VNG2377G	Nitrite/nitrate reduction protein	[TP0165-TP0880 (0.79878455)]
COG0457	COG0495	VNG2468C	VNG2468C	Vng2468c {UniProtKB/TrEMBL:Q9HMM8}	VNG2223G	leuS	Leucyl-tRNA synthetase (EC 6.1.1.4) (Leucine--tRNA ligase) (LeuRS)	[TP0067-TP0586 (0.714839)]
COG0358	COG0457	VNG1784C	VNG1784C	Vng1784c {UniProtKB/TrEMBL:Q9HP65}	VNG2468C	VNG2468C	Vng2468c {UniProtKB/TrEMBL:Q9HMM8}	[TP0492-TP0648 (0.5111708)]
COG0301	COG0301	VNG1299C	thiI	Probable thiamine biosynthesis protein thiI	VNG1299C	thiI	Probable thiamine biosynthesis protein thiI	[TP0559-TP0559 (0.6965584)]
COG0569	COG1430	VNG6223C	VNG6223C	Vng6223c {UniProtKB/TrEMBL:Q9HHU4}	VNG0121H	VNG0121H	Vng0121h {UniProtKB/TrEMBL:Q9HSQ8}	[TP0024-TP0087 (0.61624503)]
COG0569	COG1430	VNG0175G	VNG0175G	TRK potassium uptake system protein	VNG0121H	VNG0121H	Vng0121h {UniProtKB/TrEMBL:Q9HSQ8}	[TP0024-TP0087 (0.61624503)]
COG0569	COG1430	VNG6247G	VNG6247G	TRK potassium uptake system protein	VNG0121H	VNG0121H	Vng0121h {UniProtKB/TrEMBL:Q9HSQ8}	[TP0024-TP0087 (0.61624503)]
COG0569	COG1430	VNG1924G	VNG1924G	TRK potassium uptake system protein	VNG0121H	VNG0121H	Vng0121h {UniProtKB/TrEMBL:Q9HSQ8}	[TP0024-TP0087 (0.61624503)]
COG0569	COG1430	VNG1282G	VNG1282G	TRK potassium uptake system protein	VNG0121H	VNG0121H	Vng0121h {UniProtKB/TrEMBL:Q9HSQ8}	[TP0024-TP0087 (0.61624503)]
COG0569	COG1430	VNG6175G	VNG6175G	TRK potassium uptake system protein	VNG0121H	VNG0121H	Vng0121h {UniProtKB/TrEMBL:Q9HSQ8}	[TP0024-TP0087 (0.61624503)]
COG0569	COG1430	VNG6218G	VNG6218G	TRK potassium uptake system protein	VNG0121H	VNG0121H	Vng0121h {UniProtKB/TrEMBL:Q9HSQ8}	[TP0024-TP0087 (0.61624503)]
COG0608	COG1234	VNG2333C	VNG2333C	Vng2333c {UniProtKB/TrEMBL:Q9HMY2}	VNG2239C	rnz	Ribonuclease Z (EC 3.1.26.11) (RNase Z) (tRNase Z) (tRNA 3 endonuclease)	[TP0704-TP0819 (0.5844061)]
COG0608	COG1234	VNG2333C	VNG2333C	Vng2333c {UniProtKB/TrEMBL:Q9HMY2}	VNG1503C	VNG1503C	Vng1503c {UniProtKB/TrEMBL:Q9HPR7}	[TP0704-TP0819 (0.5844061)]
COG0024	COG0125	VNG1866G	VNG1866G	Methionyl aminopeptidase	VNG1929G	tmk	Probable thymidylate kinase (EC 2.7.4.9) (dTMP kinase)	[TP0842-TP0354 (0.8096375)]
COG0265	COG1430	VNG0226G	VNG0226G	Serine proteinase {UniProtKB/TrEMBL:Q9HSH6}	VNG0121H	VNG0121H	Vng0121h {UniProtKB/TrEMBL:Q9HSQ8}	[TP0773-TP0087 (0.5241626)]
COG0048	COG1156	VNG2658G	rps12p	30S ribosomal protein S12P (HmaS12)	VNG2138G	atpB	V-type ATP synthase beta chain (EC 3.6.3.14) (V-type ATPase subunit B)	[TP0243-TP0427 (0.80866665)]
COG0012	COG0188	VNG0504G	VNG0504G	GTP-binding protein homolog	VNG0889G	VNG0889G	DNA gyrase subunit A {UniProtKB/TrEMBL:Q9HR29}	[TP0124-TP0005 (0.7149395)]
COG0012	COG0188	VNG1749G	VNG1749G	GTP-binding protein homolog	VNG0889G	VNG0889G	DNA gyrase subunit A {UniProtKB/TrEMBL:Q9HR29}	[TP0124-TP0005 (0.7149395)]
COG0530	COG0621	VNG0380G	VNG0380G	Cation antiporter {UniProtKB/TrEMBL:Q9HS69}	VNG1861C	VNG1861C	Vng1861c {UniProtKB/TrEMBL:Q9HP07}	[TP1034-TP0269 (0.7081234)]
COG0530	COG0621	VNG2257G	VNG2257G	Na+/Ca2+-exchanging protein	VNG1861C	VNG1861C	Vng1861c {UniProtKB/TrEMBL:Q9HP07}	[TP1034-TP0269 (0.7081234)]
COG0462	COG0492	VNG2203G	prs	Ribose-phosphate pyrophosphokinase (EC 2.7.6.1) (RPPK) (Phosphoribosyl pyrophosphate synthetase) (P-Rib-PP synthetase) (PRPP synthetase)	VNG1259G	VNG1259G	Thioredoxin {UniProtKB/TrEMBL:P82854}	[TP0294-TP0814 (0.8323514)]
COG0462	COG0492	VNG2203G	prs	Ribose-phosphate pyrophosphokinase (EC 2.7.6.1) (RPPK) (Phosphoribosyl pyrophosphate synthetase) (P-Rib-PP synthetase) (PRPP synthetase)	VNG2301G	VNG2301G	Thioredoxin reductase {UniProtKB/TrEMBL:Q9HN08}	[TP0294-TP0814 (0.8323514)]
COG0462	COG0492	VNG2203G	prs	Ribose-phosphate pyrophosphokinase (EC 2.7.6.1) (RPPK) (Phosphoribosyl pyrophosphate synthetase) (P-Rib-PP synthetase) (PRPP synthetase)	VNG6074G	VNG6074G	TrxB {UniProtKB/TrEMBL:O54535}	[TP0294-TP0814 (0.8323514)]
COG0462	COG0492	VNG2203G	prs	Ribose-phosphate pyrophosphokinase (EC 2.7.6.1) (RPPK) (Phosphoribosyl pyrophosphate synthetase) (P-Rib-PP synthetase) (PRPP synthetase)	VNG6451G	VNG6451G	Thioredoxin reductase-like protein	[TP0294-TP0814 (0.8323514)]
COG0462	COG0492	VNG2203G	prs	Ribose-phosphate pyrophosphokinase (EC 2.7.6.1) (RPPK) (Phosphoribosyl pyrophosphate synthetase) (P-Rib-PP synthetase) (PRPP synthetase)	VNG6075G	VNG6075G	Thioredoxin reductase-like protein	[TP0294-TP0814 (0.8323514)]
COG0462	COG0492	VNG2203G	prs	Ribose-phosphate pyrophosphokinase (EC 2.7.6.1) (RPPK) (Phosphoribosyl pyrophosphate synthetase) (P-Rib-PP synthetase) (PRPP synthetase)	VNG5220G	VNG5220G	TrxB {UniProtKB/TrEMBL:O54535}	[TP0294-TP0814 (0.8323514)]
COG0462	COG0492	VNG2203G	prs	Ribose-phosphate pyrophosphokinase (EC 2.7.6.1) (RPPK) (Phosphoribosyl pyrophosphate synthetase) (P-Rib-PP synthetase) (PRPP synthetase)	VNG5077G	VNG5077G	TrxB {UniProtKB/TrEMBL:O54535}	[TP0294-TP0814 (0.8323514)]
COG0462	COG0492	VNG2203G	prs	Ribose-phosphate pyrophosphokinase (EC 2.7.6.1) (RPPK) (Phosphoribosyl pyrophosphate synthetase) (P-Rib-PP synthetase) (PRPP synthetase)	VNG6452G	VNG6452G	TrxB {UniProtKB/TrEMBL:O54535}	[TP0294-TP0814 (0.8323514)]
COG1192	COG2214	VNG5035G	VNG5035G	SojB {UniProtKB/TrEMBL:O51969}	VNG1675H	VNG1675H	Vng1675h {UniProtKB/TrEMBL:Q9HPE5}	[TP0272-TP0843 (0.8210422)]
COG1192	COG2214	VNG6034G	VNG6034G	SojB {UniProtKB/TrEMBL:O51969}	VNG1675H	VNG1675H	Vng1675h {UniProtKB/TrEMBL:Q9HPE5}	[TP0272-TP0843 (0.8210422)]
COG1192	COG2214	VNG5126G	VNG5126G	SojD {UniProtKB/TrEMBL:O51991}	VNG1675H	VNG1675H	Vng1675h {UniProtKB/TrEMBL:Q9HPE5}	[TP0272-TP0843 (0.8210422)]
COG1192	COG2214	VNG6225C	VNG6225C	Vng6225c {UniProtKB/TrEMBL:Q9HHU2}	VNG1675H	VNG1675H	Vng1675h {UniProtKB/TrEMBL:Q9HPE5}	[TP0272-TP0843 (0.8210422)]
COG1192	COG2214	VNG6123G	VNG6123G	SojD {UniProtKB/TrEMBL:O51991}	VNG1675H	VNG1675H	Vng1675h {UniProtKB/TrEMBL:Q9HPE5}	[TP0272-TP0843 (0.8210422)]
COG1192	COG2214	VNG6153G	VNG6153G	Spo0A activation inhibitor	VNG1675H	VNG1675H	Vng1675h {UniProtKB/TrEMBL:Q9HPE5}	[TP0272-TP0843 (0.8210422)]
COG1192	COG2214	VNG5010G	VNG5010G	SojA {UniProtKB/TrEMBL:O51962}	VNG1675H	VNG1675H	Vng1675h {UniProtKB/TrEMBL:Q9HPE5}	[TP0272-TP0843 (0.8210422)]
COG1192	COG2214	VNG6010G	VNG6010G	SojA {UniProtKB/TrEMBL:O51962}	VNG1675H	VNG1675H	Vng1675h {UniProtKB/TrEMBL:Q9HPE5}	[TP0272-TP0843 (0.8210422)]
COG1192	COG2214	VNG5089G	VNG5089G	SojC {UniProtKB/TrEMBL:O54573}	VNG1675H	VNG1675H	Vng1675h {UniProtKB/TrEMBL:Q9HPE5}	[TP0272-TP0843 (0.8210422)]
COG1192	COG2214	VNG5208G	VNG5208G	SojC {UniProtKB/TrEMBL:O54573}	VNG1675H	VNG1675H	Vng1675h {UniProtKB/TrEMBL:Q9HPE5}	[TP0272-TP0843 (0.8210422)]
COG1192	COG2214	VNG6337G	VNG6337G	Spo0A activation inhibitor	VNG1675H	VNG1675H	Vng1675h {UniProtKB/TrEMBL:Q9HPE5}	[TP0272-TP0843 (0.8210422)]
COG1192	COG2214	VNG6086G	VNG6086G	SojC {UniProtKB/TrEMBL:O54573}	VNG1675H	VNG1675H	Vng1675h {UniProtKB/TrEMBL:Q9HPE5}	[TP0272-TP0843 (0.8210422)]
COG0124	COG0546	VNG2005G	hisS	Histidyl-tRNA synthetase (EC 6.1.1.21) (Histidine--tRNA ligase) (HisRS)	VNG0102C	VNG0102C	Vng0102c {UniProtKB/TrEMBL:Q9HSS2}	[TP0641-TP0554 (0.5196431)]
COG0124	COG0546	VNG2005G	hisS	Histidyl-tRNA synthetase (EC 6.1.1.21) (Histidine--tRNA ligase) (HisRS)	VNG1772G	VNG1772G	3-phosphoglycerate kinase	[TP0641-TP0554 (0.5196431)]
COG0124	COG0546	VNG2005G	hisS	Histidyl-tRNA synthetase (EC 6.1.1.21) (Histidine--tRNA ligase) (HisRS)	VNG2608C	VNG2608C	Vng2608c {UniProtKB/TrEMBL:Q9HMC4}	[TP0641-TP0554 (0.5196431)]
COG0124	COG0546	VNG2005G	hisS	Histidyl-tRNA synthetase (EC 6.1.1.21) (Histidine--tRNA ligase) (HisRS)	VNG1480C	VNG1480C	Vng1480c {UniProtKB/TrEMBL:Q9HPT4}	[TP0641-TP0554 (0.5196431)]
COG0457	COG1234	VNG2468C	VNG2468C	Vng2468c {UniProtKB/TrEMBL:Q9HMM8}	VNG1503C	VNG1503C	Vng1503c {UniProtKB/TrEMBL:Q9HPR7}	[TP0095-TP0819 (0.5178716)]
COG0457	COG1234	VNG2468C	VNG2468C	Vng2468c {UniProtKB/TrEMBL:Q9HMM8}	VNG2239C	rnz	Ribonuclease Z (EC 3.1.26.11) (RNase Z) (tRNase Z) (tRNA 3 endonuclease)	[TP0095-TP0819 (0.5178716)]
COG0503	COG1488	VNG0559G	apt	Adenine phosphoribosyltransferase (EC 2.4.2.7) (APRT)	VNG2541C	VNG2541C	Vng2541c {UniProtKB/TrEMBL:Q9HMH3}	[TP1039-TP0628 (0.6658587)]
COG0503	COG1488	VNG2117C	VNG2117C	Vng2117c {UniProtKB/TrEMBL:Q9HNG3}	VNG2541C	VNG2541C	Vng2541c {UniProtKB/TrEMBL:Q9HMH3}	[TP1039-TP0628 (0.6658587)]
COG0249	COG0546	VNG0172G	mutS2	DNA mismatch repair protein mutS 2	VNG1480C	VNG1480C	Vng1480c {UniProtKB/TrEMBL:Q9HPT4}	[TP0328-TP0554 (0.5196431)]
COG0249	COG0546	VNG0163G	mutS1	DNA mismatch repair protein mutS 1	VNG0102C	VNG0102C	Vng0102c {UniProtKB/TrEMBL:Q9HSS2}	[TP0328-TP0554 (0.5196431)]
COG0249	COG0546	VNG0163G	mutS1	DNA mismatch repair protein mutS 1	VNG2608C	VNG2608C	Vng2608c {UniProtKB/TrEMBL:Q9HMC4}	[TP0328-TP0554 (0.5196431)]
COG0249	COG0546	VNG0163G	mutS1	DNA mismatch repair protein mutS 1	VNG1480C	VNG1480C	Vng1480c {UniProtKB/TrEMBL:Q9HPT4}	[TP0328-TP0554 (0.5196431)]
COG0249	COG0546	VNG0163G	mutS1	DNA mismatch repair protein mutS 1	VNG1772G	VNG1772G	3-phosphoglycerate kinase	[TP0328-TP0554 (0.5196431)]
COG0249	COG0546	VNG0172G	mutS2	DNA mismatch repair protein mutS 2	VNG1772G	VNG1772G	3-phosphoglycerate kinase	[TP0328-TP0554 (0.5196431)]
COG0249	COG0546	VNG0172G	mutS2	DNA mismatch repair protein mutS 2	VNG0102C	VNG0102C	Vng0102c {UniProtKB/TrEMBL:Q9HSS2}	[TP0328-TP0554 (0.5196431)]
COG0249	COG0546	VNG0172G	mutS2	DNA mismatch repair protein mutS 2	VNG2608C	VNG2608C	Vng2608c {UniProtKB/TrEMBL:Q9HMC4}	[TP0328-TP0554 (0.5196431)]
COG0162	COG2834	VNG2237G	tyrS	Tyrosyl-tRNA synthetase (EC 6.1.1.1) (Tyrosine--tRNA ligase) (TyrRS)	VNG1094H	VNG1094H	Vng1094h {UniProtKB/TrEMBL:Q9HQM2}	[TP0834-TP0333 (0.5313641)]
COG0162	COG2834	VNG2237G	tyrS	Tyrosyl-tRNA synthetase (EC 6.1.1.1) (Tyrosine--tRNA ligase) (TyrRS)	VNG0483C	VNG0483C	Vng0483c {UniProtKB/TrEMBL:Q9HRY9}	[TP0834-TP0333 (0.5313641)]
COG0457	COG1061	VNG2468C	VNG2468C	Vng2468c {UniProtKB/TrEMBL:Q9HMM8}	VNG5134G	VNG5134G	Hypothetical protein {UniProtKB/TrEMBL:O51997}	[TP0095-TP0380 (0.51337665)]
COG0457	COG1061	VNG2468C	VNG2468C	Vng2468c {UniProtKB/TrEMBL:Q9HMM8}	VNG1406G	VNG1406G	Putative DNA helicase {UniProtKB/TrEMBL:Q9HPZ2}	[TP0095-TP0380 (0.51337665)]
COG0457	COG1061	VNG2468C	VNG2468C	Vng2468c {UniProtKB/TrEMBL:Q9HMM8}	VNG6130G	VNG6130G	Hypothetical protein {UniProtKB/TrEMBL:O51997}	[TP0095-TP0380 (0.51337665)]
COG0342	COG0546	VNG1987G	VNG1987G	Protein-export membrane protein	VNG0102C	VNG0102C	Vng0102c {UniProtKB/TrEMBL:Q9HSS2}	[TP0410-TP0554 (0.6160348)]
COG0342	COG0546	VNG1987G	VNG1987G	Protein-export membrane protein	VNG1772G	VNG1772G	3-phosphoglycerate kinase	[TP0410-TP0554 (0.6160348)]
COG0342	COG0546	VNG1987G	VNG1987G	Protein-export membrane protein	VNG1480C	VNG1480C	Vng1480c {UniProtKB/TrEMBL:Q9HPT4}	[TP0410-TP0554 (0.6160348)]
COG0342	COG0546	VNG1987G	VNG1987G	Protein-export membrane protein	VNG2608C	VNG2608C	Vng2608c {UniProtKB/TrEMBL:Q9HMC4}	[TP0410-TP0554 (0.6160348)]
COG0051	COG1192	VNG0433C	VNG0433C	Vng0433c {UniProtKB/TrEMBL:Q9HS28}	VNG6034G	VNG6034G	SojB {UniProtKB/TrEMBL:O51969}	[TP0188-TP0272 (0.7732025)]
COG0051	COG1192	VNG0433C	VNG0433C	Vng0433c {UniProtKB/TrEMBL:Q9HS28}	VNG6010G	VNG6010G	SojA {UniProtKB/TrEMBL:O51962}	[TP0188-TP0272 (0.7732025)]
COG0051	COG1192	VNG0433C	VNG0433C	Vng0433c {UniProtKB/TrEMBL:Q9HS28}	VNG5208G	VNG5208G	SojC {UniProtKB/TrEMBL:O54573}	[TP0188-TP0272 (0.7732025)]
COG0051	COG1192	VNG2648G	rps10p	30S ribosomal protein S10P	VNG5089G	VNG5089G	SojC {UniProtKB/TrEMBL:O54573}	[TP0188-TP0272 (0.7732025)]
COG0051	COG1192	VNG0433C	VNG0433C	Vng0433c {UniProtKB/TrEMBL:Q9HS28}	VNG6153G	VNG6153G	Spo0A activation inhibitor	[TP0188-TP0272 (0.7732025)]
COG0051	COG1192	VNG2648G	rps10p	30S ribosomal protein S10P	VNG6034G	VNG6034G	SojB {UniProtKB/TrEMBL:O51969}	[TP0188-TP0272 (0.7732025)]
COG0051	COG1192	VNG0433C	VNG0433C	Vng0433c {UniProtKB/TrEMBL:Q9HS28}	VNG5010G	VNG5010G	SojA {UniProtKB/TrEMBL:O51962}	[TP0188-TP0272 (0.7732025)]
COG0051	COG1192	VNG2648G	rps10p	30S ribosomal protein S10P	VNG6086G	VNG6086G	SojC {UniProtKB/TrEMBL:O54573}	[TP0188-TP0272 (0.7732025)]
COG0051	COG1192	VNG2648G	rps10p	30S ribosomal protein S10P	VNG5126G	VNG5126G	SojD {UniProtKB/TrEMBL:O51991}	[TP0188-TP0272 (0.7732025)]
COG0051	COG1192	VNG0433C	VNG0433C	Vng0433c {UniProtKB/TrEMBL:Q9HS28}	VNG5089G	VNG5089G	SojC {UniProtKB/TrEMBL:O54573}	[TP0188-TP0272 (0.7732025)]
COG0051	COG1192	VNG2648G	rps10p	30S ribosomal protein S10P	VNG6153G	VNG6153G	Spo0A activation inhibitor	[TP0188-TP0272 (0.7732025)]
COG0051	COG1192	VNG2648G	rps10p	30S ribosomal protein S10P	VNG5035G	VNG5035G	SojB {UniProtKB/TrEMBL:O51969}	[TP0188-TP0272 (0.7732025)]
COG0051	COG1192	VNG2648G	rps10p	30S ribosomal protein S10P	VNG5010G	VNG5010G	SojA {UniProtKB/TrEMBL:O51962}	[TP0188-TP0272 (0.7732025)]
COG0051	COG1192	VNG2648G	rps10p	30S ribosomal protein S10P	VNG6010G	VNG6010G	SojA {UniProtKB/TrEMBL:O51962}	[TP0188-TP0272 (0.7732025)]
COG0051	COG1192	VNG0433C	VNG0433C	Vng0433c {UniProtKB/TrEMBL:Q9HS28}	VNG6123G	VNG6123G	SojD {UniProtKB/TrEMBL:O51991}	[TP0188-TP0272 (0.7732025)]
COG0051	COG1192	VNG0433C	VNG0433C	Vng0433c {UniProtKB/TrEMBL:Q9HS28}	VNG6086G	VNG6086G	SojC {UniProtKB/TrEMBL:O54573}	[TP0188-TP0272 (0.7732025)]
COG0051	COG1192	VNG0433C	VNG0433C	Vng0433c {UniProtKB/TrEMBL:Q9HS28}	VNG5035G	VNG5035G	SojB {UniProtKB/TrEMBL:O51969}	[TP0188-TP0272 (0.7732025)]
COG0051	COG1192	VNG2648G	rps10p	30S ribosomal protein S10P	VNG5208G	VNG5208G	SojC {UniProtKB/TrEMBL:O54573}	[TP0188-TP0272 (0.7732025)]
COG0051	COG1192	VNG0433C	VNG0433C	Vng0433c {UniProtKB/TrEMBL:Q9HS28}	VNG6337G	VNG6337G	Spo0A activation inhibitor	[TP0188-TP0272 (0.7732025)]
COG0051	COG1192	VNG2648G	rps10p	30S ribosomal protein S10P	VNG6123G	VNG6123G	SojD {UniProtKB/TrEMBL:O51991}	[TP0188-TP0272 (0.7732025)]
COG0051	COG1192	VNG0433C	VNG0433C	Vng0433c {UniProtKB/TrEMBL:Q9HS28}	VNG6225C	VNG6225C	Vng6225c {UniProtKB/TrEMBL:Q9HHU2}	[TP0188-TP0272 (0.7732025)]
COG0051	COG1192	VNG0433C	VNG0433C	Vng0433c {UniProtKB/TrEMBL:Q9HS28}	VNG5126G	VNG5126G	SojD {UniProtKB/TrEMBL:O51991}	[TP0188-TP0272 (0.7732025)]
COG0051	COG1192	VNG2648G	rps10p	30S ribosomal protein S10P	VNG6225C	VNG6225C	Vng6225c {UniProtKB/TrEMBL:Q9HHU2}	[TP0188-TP0272 (0.7732025)]
COG0051	COG1192	VNG2648G	rps10p	30S ribosomal protein S10P	VNG6337G	VNG6337G	Spo0A activation inhibitor	[TP0188-TP0272 (0.7732025)]
COG0098	COG0803	VNG1715G	rps5p	30S ribosomal protein S5P	VNG6265G	VNG6265G	Adhesion protein {UniProtKB/TrEMBL:Q9HHR6}	[TP0206-TP0163 (0.74372905)]
COG0249	COG0457	VNG0163G	mutS1	DNA mismatch repair protein mutS 1	VNG2468C	VNG2468C	Vng2468c {UniProtKB/TrEMBL:Q9HMM8}	[TP0328-TP0095 (0.63719666)]
COG0249	COG0457	VNG0172G	mutS2	DNA mismatch repair protein mutS 2	VNG2468C	VNG2468C	Vng2468c {UniProtKB/TrEMBL:Q9HMM8}	[TP0328-TP0095 (0.63719666)]
COG0442	COG0459	VNG0403G	VNG0403G	Proline-tRNA synthetase	VNG2226G	thsA	Thermosome subunit alpha (Thermosome subunit 1) (Chaperonin alpha subunit)	[TP0160-TP0030 (0.7719589)]
COG0442	COG0459	VNG0403G	VNG0403G	Proline-tRNA synthetase	VNG2096G	cctB	Thermosome subunit beta (Thermosome subunit 2) (Chaperonin beta subunit)	[TP0160-TP0030 (0.7719589)]
COG0255	COG1354	VNG1698G	rpl29p	50S ribosomal protein L29P (HHAL29)	VNG0340C	VNG0340C	Vng0340c {UniProtKB/TrEMBL:Q9HS96}	[TP0197-TP0691 (0.70609456)]
COG0154	COG1624	VNG0872G	gatA	Glutamyl-tRNA(Gln) amidotransferase subunit A (EC 6.3.5.-) (Glu-ADT subunit A)	VNG1389C	VNG1389C	Vng1389c {UniProtKB/TrEMBL:Q9HQ03}	[TP1020-TP0826 (0.7964557)]
COG1109	COG1488	VNG2206G	VNG2206G	Phosphomannomutase {UniProtKB/TrEMBL:Q9HN85}	VNG2541C	VNG2541C	Vng2541c {UniProtKB/TrEMBL:Q9HMH3}	[TP0413-TP0628 (0.6598422)]
COG1109	COG1488	VNG2276G	VNG2276G	Phosphoglucomutase/phospho-mannomutase	VNG2541C	VNG2541C	Vng2541c {UniProtKB/TrEMBL:Q9HMH3}	[TP0413-TP0628 (0.6598422)]
COG1109	COG1488	VNG0905G	VNG0905G	Phosphomannomutase {UniProtKB/TrEMBL:Q9HR19}	VNG2541C	VNG2541C	Vng2541c {UniProtKB/TrEMBL:Q9HMH3}	[TP0413-TP0628 (0.6598422)]
COG0477	COG1432	VNG6068C	VNG6068C	Hypothetical protein {UniProtKB/TrEMBL:O54630}	VNG1608C	VNG1608C	Vng1608c {UniProtKB/TrEMBL:Q9HPJ5}	[TP0840-TP0894 (0.55999315)]
COG0477	COG1432	VNG5225C	VNG5225C	Hypothetical protein {UniProtKB/TrEMBL:O54630}	VNG1608C	VNG1608C	Vng1608c {UniProtKB/TrEMBL:Q9HPJ5}	[TP0840-TP0894 (0.55999315)]
COG0477	COG1432	VNG0427G	VNG0427G	Multidrug resistance protein homolog	VNG0419C	VNG0419C	Vng0419c {UniProtKB/TrEMBL:Q9HS40}	[TP0840-TP0894 (0.55999315)]
COG0477	COG1432	VNG2429G	VNG2429G	D-lactate dehydrogenase	VNG1608C	VNG1608C	Vng1608c {UniProtKB/TrEMBL:Q9HPJ5}	[TP0840-TP0894 (0.55999315)]
COG0477	COG1432	VNG2429G	VNG2429G	D-lactate dehydrogenase	VNG0419C	VNG0419C	Vng0419c {UniProtKB/TrEMBL:Q9HS40}	[TP0840-TP0894 (0.55999315)]
COG0477	COG1432	VNG1687C	VNG1687C	Vng1687c {UniProtKB/TrEMBL:Q9HPD6}	VNG0419C	VNG0419C	Vng0419c {UniProtKB/TrEMBL:Q9HS40}	[TP0840-TP0894 (0.55999315)]
COG0477	COG1432	VNG0501G	VNG0501G	Multidrug resistance protein homolog	VNG0419C	VNG0419C	Vng0419c {UniProtKB/TrEMBL:Q9HS40}	[TP0840-TP0894 (0.55999315)]
COG0477	COG1432	VNG5071C	VNG5071C	Hypothetical protein {UniProtKB/TrEMBL:O54630}	VNG0419C	VNG0419C	Vng0419c {UniProtKB/TrEMBL:Q9HS40}	[TP0840-TP0894 (0.55999315)]
COG0477	COG1432	VNG0157G	VNG0157G	Oxalate/formate antiporter	VNG1608C	VNG1608C	Vng1608c {UniProtKB/TrEMBL:Q9HPJ5}	[TP0840-TP0894 (0.55999315)]
COG0477	COG1432	VNG0501G	VNG0501G	Multidrug resistance protein homolog	VNG1608C	VNG1608C	Vng1608c {UniProtKB/TrEMBL:Q9HPJ5}	[TP0840-TP0894 (0.55999315)]
COG0477	COG1432	VNG0427G	VNG0427G	Multidrug resistance protein homolog	VNG1608C	VNG1608C	Vng1608c {UniProtKB/TrEMBL:Q9HPJ5}	[TP0840-TP0894 (0.55999315)]
COG0477	COG1432	VNG0188H	VNG0188H	Vng0188h {UniProtKB/TrEMBL:Q9HSK3}	VNG1608C	VNG1608C	Vng1608c {UniProtKB/TrEMBL:Q9HPJ5}	[TP0840-TP0894 (0.55999315)]
COG0477	COG1432	VNG1687C	VNG1687C	Vng1687c {UniProtKB/TrEMBL:Q9HPD6}	VNG1608C	VNG1608C	Vng1608c {UniProtKB/TrEMBL:Q9HPJ5}	[TP0840-TP0894 (0.55999315)]
COG0477	COG1432	VNG6457C	VNG6457C	Hypothetical protein {UniProtKB/TrEMBL:O54630}	VNG1608C	VNG1608C	Vng1608c {UniProtKB/TrEMBL:Q9HPJ5}	[TP0840-TP0894 (0.55999315)]
COG0477	COG1432	VNG5225C	VNG5225C	Hypothetical protein {UniProtKB/TrEMBL:O54630}	VNG0419C	VNG0419C	Vng0419c {UniProtKB/TrEMBL:Q9HS40}	[TP0840-TP0894 (0.55999315)]
COG0477	COG1432	VNG6457C	VNG6457C	Hypothetical protein {UniProtKB/TrEMBL:O54630}	VNG0419C	VNG0419C	Vng0419c {UniProtKB/TrEMBL:Q9HS40}	[TP0840-TP0894 (0.55999315)]
COG0477	COG1432	VNG6068C	VNG6068C	Hypothetical protein {UniProtKB/TrEMBL:O54630}	VNG0419C	VNG0419C	Vng0419c {UniProtKB/TrEMBL:Q9HS40}	[TP0840-TP0894 (0.55999315)]
COG0477	COG1432	VNG2231C	VNG2231C	Vng2231c {UniProtKB/TrEMBL:Q9HN67}	VNG0419C	VNG0419C	Vng0419c {UniProtKB/TrEMBL:Q9HS40}	[TP0840-TP0894 (0.55999315)]
COG0477	COG1432	VNG2231C	VNG2231C	Vng2231c {UniProtKB/TrEMBL:Q9HN67}	VNG1608C	VNG1608C	Vng1608c {UniProtKB/TrEMBL:Q9HPJ5}	[TP0840-TP0894 (0.55999315)]
COG0477	COG1432	VNG0188H	VNG0188H	Vng0188h {UniProtKB/TrEMBL:Q9HSK3}	VNG0419C	VNG0419C	Vng0419c {UniProtKB/TrEMBL:Q9HS40}	[TP0840-TP0894 (0.55999315)]
COG0477	COG1432	VNG0270C	VNG0270C	Vng0270c {UniProtKB/TrEMBL:Q9HSE5}	VNG0419C	VNG0419C	Vng0419c {UniProtKB/TrEMBL:Q9HS40}	[TP0840-TP0894 (0.55999315)]
COG0477	COG1432	VNG0270C	VNG0270C	Vng0270c {UniProtKB/TrEMBL:Q9HSE5}	VNG1608C	VNG1608C	Vng1608c {UniProtKB/TrEMBL:Q9HPJ5}	[TP0840-TP0894 (0.55999315)]
COG0477	COG1432	VNG0157G	VNG0157G	Oxalate/formate antiporter	VNG0419C	VNG0419C	Vng0419c {UniProtKB/TrEMBL:Q9HS40}	[TP0840-TP0894 (0.55999315)]
COG0477	COG1432	VNG5071C	VNG5071C	Hypothetical protein {UniProtKB/TrEMBL:O54630}	VNG1608C	VNG1608C	Vng1608c {UniProtKB/TrEMBL:Q9HPJ5}	[TP0840-TP0894 (0.55999315)]
COG0322	COG1432	VNG2381G	uvrC	UvrABC system protein C (Protein uvrC) (Excinuclease ABC subunit C)	VNG0419C	VNG0419C	Vng0419c {UniProtKB/TrEMBL:Q9HS40}	[TP0472-TP0894 (0.7171434)]
COG0322	COG1432	VNG2381G	uvrC	UvrABC system protein C (Protein uvrC) (Excinuclease ABC subunit C)	VNG1608C	VNG1608C	Vng1608c {UniProtKB/TrEMBL:Q9HPJ5}	[TP0472-TP0894 (0.7171434)]
COG0124	COG0124	VNG2005G	hisS	Histidyl-tRNA synthetase (EC 6.1.1.21) (Histidine--tRNA ligase) (HisRS)	VNG2005G	hisS	Histidyl-tRNA synthetase (EC 6.1.1.21) (Histidine--tRNA ligase) (HisRS)	[TP0641-TP0641 (0.67365265)]
COG0012	COG0608	VNG0504G	VNG0504G	GTP-binding protein homolog	VNG2333C	VNG2333C	Vng2333c {UniProtKB/TrEMBL:Q9HMY2}	[TP0124-TP0704 (0.626838)]
COG0012	COG0608	VNG1749G	VNG1749G	GTP-binding protein homolog	VNG2333C	VNG2333C	Vng2333c {UniProtKB/TrEMBL:Q9HMY2}	[TP0124-TP0704 (0.626838)]
COG0301	COG0457	VNG1299C	thiI	Probable thiamine biosynthesis protein thiI	VNG2468C	VNG2468C	Vng2468c {UniProtKB/TrEMBL:Q9HMM8}	[TP0559-TP0095 (0.76004404), TP0559-TP0067 (0.65738976)]
COG0255	COG1394	VNG1698G	rpl29p	50S ribosomal protein L29P (HHAL29)	VNG2135G	atpD	V-type ATP synthase subunit D (EC 3.6.3.14) (V-type ATPase subunit D)	[TP0197-TP0527 (0.51549006)]
