# Supplementary material for: The Binary Protein Interactome of Treponema pallidum – The Syphilis Spirochete
Source: PLoS One. 2008 May 28;3(5):e2292. doi: 10.1371/journal.pone.0002292 (PMC2386257; doi:10.1371/journal.pone.0002292)
Supplement: Data S1 — Predicted protein-protein interactions based on our Treponema pallidum data; zip archive containing 372 files with one file per species. (6.09 MB ZIP) [file pone.0002292.s006.zip › archaea/Methanocaldococcus_jannaschii.tab]

243232 Methanocaldococcus jannaschii
COG A	COG B	Locus Id A	Preferred Name(s) A	Annotation A	Locus Id B	Preferred Name(s) B	Annotation B	T. pallidum interaction
COG0201	COG0550	MJ0478	secY	Preprotein translocase secY subunit (Protein transport protein SEC61 subunit alpha homolog)	MJ1652	topA	DNA topoisomerase 1 (EC 5.99.1.2) (DNA topoisomerase I) (Omega- protein) (Relaxing enzyme) (Untwisting enzyme) (Swivelase)	[TP0208-TP0394 (0.8044664)]
COG0051	COG0693	MJ0322	rps10p	30S ribosomal protein S10P	MJ0967	MJ0967	Hypothetical protein MJ0967	[TP0188-TP0445 (0.6307204)]
COG0125	COG0457	MJ0293	tmk	Probable thymidylate kinase (EC 2.7.4.9) (dTMP kinase)	MJ1345	MJ1345	Hypothetical protein MJ1345	[TP0354-TP0648 (0.5206915)]
COG0125	COG0457	MJ0293	tmk	Probable thymidylate kinase (EC 2.7.4.9) (dTMP kinase)	MJ1428	MJ1428	Hypothetical protein MJ1428	[TP0354-TP0648 (0.5206915)]
COG0125	COG0457	MJ0293	tmk	Probable thymidylate kinase (EC 2.7.4.9) (dTMP kinase)	MJ0798	MJ0798	Hypothetical protein MJ0798	[TP0354-TP0648 (0.5206915)]
COG0125	COG0457	MJ0293	tmk	Probable thymidylate kinase (EC 2.7.4.9) (dTMP kinase)	MJ0572	MJ0572	Hypothetical protein MJ0572	[TP0354-TP0648 (0.5206915)]
COG0125	COG0457	MJ0293	tmk	Probable thymidylate kinase (EC 2.7.4.9) (dTMP kinase)	MJ0263	MJ0263	Hypothetical protein MJ0263	[TP0354-TP0648 (0.5206915)]
COG0125	COG0457	MJ0293	tmk	Probable thymidylate kinase (EC 2.7.4.9) (dTMP kinase)	MJ0940	MJ0940	Hypothetical protein MJ0940	[TP0354-TP0648 (0.5206915)]
COG0125	COG0457	MJ0293	tmk	Probable thymidylate kinase (EC 2.7.4.9) (dTMP kinase)	MJ0941	MJ0941	Hypothetical protein MJ0941	[TP0354-TP0648 (0.5206915)]
COG0020	COG1390	MJ1372	uppS	Undecaprenyl pyrophosphate synthetase (EC 2.5.1.31) (UPP synthetase) (Di-trans,poly-cis-decaprenylcistransferase) (Undecaprenyl diphosphate synthase) (UDS)	MJ0220	atpE	V-type ATP synthase subunit E (EC 3.6.3.14) (V-type ATPase subunit E)	[TP0603-TP0424 (0.79878455)]
COG1509	COG1509	MJ0634	MJ0634	Hypothetical UPF0069 protein MJ0634	MJ0634	MJ0634	Hypothetical UPF0069 protein MJ0634	[TP0121-TP0121 (0.7367639)]
COG0060	COG0681	MJ0947	ileS	Isoleucyl-tRNA synthetase (EC 6.1.1.5) (Isoleucine--tRNA ligase) (IleRS)	MJ0260	MJ0260	Hypothetical protein MJ0260	[TP0452-TP0185 (0.79878455)]
COG0237	COG0552	MJ1399	MJ1399	UPF0200 protein MJ1399	MJ0291	MJ0291	Probable signal recognition particle protein MJ0291	[TP0296-TP0578 (0.7885255)]
COG0012	COG0457	MJ1332	MJ1332	Hypothetical GTP-binding protein MJ1332	MJ1428	MJ1428	Hypothetical protein MJ1428	[TP0124-TP0067 (0.81355333)]
COG0012	COG0457	MJ1332	MJ1332	Hypothetical GTP-binding protein MJ1332	MJ0263	MJ0263	Hypothetical protein MJ0263	[TP0124-TP0067 (0.81355333)]
COG0012	COG0457	MJ1332	MJ1332	Hypothetical GTP-binding protein MJ1332	MJ0572	MJ0572	Hypothetical protein MJ0572	[TP0124-TP0067 (0.81355333)]
COG0012	COG0457	MJ1332	MJ1332	Hypothetical GTP-binding protein MJ1332	MJ1345	MJ1345	Hypothetical protein MJ1345	[TP0124-TP0067 (0.81355333)]
COG0012	COG0457	MJ1332	MJ1332	Hypothetical GTP-binding protein MJ1332	MJ0941	MJ0941	Hypothetical protein MJ0941	[TP0124-TP0067 (0.81355333)]
COG0012	COG0457	MJ1332	MJ1332	Hypothetical GTP-binding protein MJ1332	MJ0940	MJ0940	Hypothetical protein MJ0940	[TP0124-TP0067 (0.81355333)]
COG0012	COG0457	MJ1332	MJ1332	Hypothetical GTP-binding protein MJ1332	MJ0798	MJ0798	Hypothetical protein MJ0798	[TP0124-TP0067 (0.81355333)]
COG0124	COG0608	MJ1000	hisS	Histidyl-tRNA synthetase (EC 6.1.1.21) (Histidine--tRNA ligase) (HisRS)	MJ1071	MJ1071	Hypothetical protein MJ1071	[TP0641-TP0704 (0.75894904)]
COG0124	COG0608	MJ1000	hisS	Histidyl-tRNA synthetase (EC 6.1.1.21) (Histidine--tRNA ligase) (HisRS)	MJ0831	MJ0831	Hypothetical protein MJ0831	[TP0641-TP0704 (0.75894904)]
COG0124	COG0608	MJ1000	hisS	Histidyl-tRNA synthetase (EC 6.1.1.21) (Histidine--tRNA ligase) (HisRS)	MJ0977	recJ	Single-stranded-DNA-specific exonuclease recJ (EC 3.1.-.-)	[TP0641-TP0704 (0.75894904)]
COG1122	COG1432	MJ1088	cbiO1	Putative cobalt import ATP-binding protein cbiO 1	MJ0482	MJ0482	Hypothetical protein MJ0482	[TP0227-TP0894 (0.7171434)]
COG1122	COG1432	MJ1572	cbiO2	Putative cobalt import ATP-binding protein cbiO 2	MJ0482	MJ0482	Hypothetical protein MJ0482	[TP0227-TP0894 (0.7171434)]
COG0092	COG0301	MJ0461	rps3p	30S ribosomal protein S3P	MJ0931	thiI	Probable thiamine biosynthesis protein thiI	[TP0195-TP0559 (0.66944)]
COG0457	COG0457	MJ1345	MJ1345	Hypothetical protein MJ1345	MJ0798	MJ0798	Hypothetical protein MJ0798	[TP0067-TP0095 (0.6515529)]
COG0457	COG0457	MJ0798	MJ0798	Hypothetical protein MJ0798	MJ1345	MJ1345	Hypothetical protein MJ1345	[TP0067-TP0095 (0.6515529)]
COG0457	COG0457	MJ0798	MJ0798	Hypothetical protein MJ0798	MJ0941	MJ0941	Hypothetical protein MJ0941	[TP0067-TP0095 (0.6515529)]
COG0457	COG0457	MJ0941	MJ0941	Hypothetical protein MJ0941	MJ0798	MJ0798	Hypothetical protein MJ0798	[TP0067-TP0095 (0.6515529)]
COG0457	COG0457	MJ0263	MJ0263	Hypothetical protein MJ0263	MJ0572	MJ0572	Hypothetical protein MJ0572	[TP0067-TP0095 (0.6515529)]
COG0457	COG0457	MJ0572	MJ0572	Hypothetical protein MJ0572	MJ0263	MJ0263	Hypothetical protein MJ0263	[TP0067-TP0095 (0.6515529)]
COG0457	COG0457	MJ0798	MJ0798	Hypothetical protein MJ0798	MJ1428	MJ1428	Hypothetical protein MJ1428	[TP0067-TP0095 (0.6515529)]
COG0457	COG0457	MJ1428	MJ1428	Hypothetical protein MJ1428	MJ0798	MJ0798	Hypothetical protein MJ0798	[TP0067-TP0095 (0.6515529)]
COG0457	COG0457	MJ0940	MJ0940	Hypothetical protein MJ0940	MJ0940	MJ0940	Hypothetical protein MJ0940	[TP0067-TP0095 (0.6515529)]
COG0457	COG0457	MJ1345	MJ1345	Hypothetical protein MJ1345	MJ0263	MJ0263	Hypothetical protein MJ0263	[TP0067-TP0095 (0.6515529)]
COG0457	COG0457	MJ0263	MJ0263	Hypothetical protein MJ0263	MJ1345	MJ1345	Hypothetical protein MJ1345	[TP0067-TP0095 (0.6515529)]
COG0457	COG0457	MJ0941	MJ0941	Hypothetical protein MJ0941	MJ0572	MJ0572	Hypothetical protein MJ0572	[TP0067-TP0095 (0.6515529)]
COG0457	COG0457	MJ0572	MJ0572	Hypothetical protein MJ0572	MJ0941	MJ0941	Hypothetical protein MJ0941	[TP0067-TP0095 (0.6515529)]
COG0457	COG0457	MJ0798	MJ0798	Hypothetical protein MJ0798	MJ0572	MJ0572	Hypothetical protein MJ0572	[TP0067-TP0095 (0.6515529)]
COG0457	COG0457	MJ0572	MJ0572	Hypothetical protein MJ0572	MJ0798	MJ0798	Hypothetical protein MJ0798	[TP0067-TP0095 (0.6515529)]
COG0457	COG0457	MJ1428	MJ1428	Hypothetical protein MJ1428	MJ0941	MJ0941	Hypothetical protein MJ0941	[TP0067-TP0095 (0.6515529)]
COG0457	COG0457	MJ0941	MJ0941	Hypothetical protein MJ0941	MJ1428	MJ1428	Hypothetical protein MJ1428	[TP0067-TP0095 (0.6515529)]
COG0457	COG0457	MJ0940	MJ0940	Hypothetical protein MJ0940	MJ0941	MJ0941	Hypothetical protein MJ0941	[TP0067-TP0095 (0.6515529)]
COG0457	COG0457	MJ0941	MJ0941	Hypothetical protein MJ0941	MJ0940	MJ0940	Hypothetical protein MJ0940	[TP0067-TP0095 (0.6515529)]
COG0457	COG0457	MJ0941	MJ0941	Hypothetical protein MJ0941	MJ0941	MJ0941	Hypothetical protein MJ0941	[TP0067-TP0095 (0.6515529)]
COG0457	COG0457	MJ0263	MJ0263	Hypothetical protein MJ0263	MJ0263	MJ0263	Hypothetical protein MJ0263	[TP0067-TP0095 (0.6515529)]
COG0457	COG0457	MJ0940	MJ0940	Hypothetical protein MJ0940	MJ0798	MJ0798	Hypothetical protein MJ0798	[TP0067-TP0095 (0.6515529)]
COG0457	COG0457	MJ1345	MJ1345	Hypothetical protein MJ1345	MJ1345	MJ1345	Hypothetical protein MJ1345	[TP0067-TP0095 (0.6515529)]
COG0457	COG0457	MJ0798	MJ0798	Hypothetical protein MJ0798	MJ0940	MJ0940	Hypothetical protein MJ0940	[TP0067-TP0095 (0.6515529)]
COG0457	COG0457	MJ0940	MJ0940	Hypothetical protein MJ0940	MJ1428	MJ1428	Hypothetical protein MJ1428	[TP0067-TP0095 (0.6515529)]
COG0457	COG0457	MJ1428	MJ1428	Hypothetical protein MJ1428	MJ0940	MJ0940	Hypothetical protein MJ0940	[TP0067-TP0095 (0.6515529)]
COG0457	COG0457	MJ1428	MJ1428	Hypothetical protein MJ1428	MJ1428	MJ1428	Hypothetical protein MJ1428	[TP0067-TP0095 (0.6515529)]
COG0457	COG0457	MJ1345	MJ1345	Hypothetical protein MJ1345	MJ1428	MJ1428	Hypothetical protein MJ1428	[TP0067-TP0095 (0.6515529)]
COG0457	COG0457	MJ1428	MJ1428	Hypothetical protein MJ1428	MJ1345	MJ1345	Hypothetical protein MJ1345	[TP0067-TP0095 (0.6515529)]
COG0457	COG0457	MJ0940	MJ0940	Hypothetical protein MJ0940	MJ0572	MJ0572	Hypothetical protein MJ0572	[TP0067-TP0095 (0.6515529)]
COG0457	COG0457	MJ0572	MJ0572	Hypothetical protein MJ0572	MJ0940	MJ0940	Hypothetical protein MJ0940	[TP0067-TP0095 (0.6515529)]
COG0457	COG0457	MJ1345	MJ1345	Hypothetical protein MJ1345	MJ0941	MJ0941	Hypothetical protein MJ0941	[TP0067-TP0095 (0.6515529)]
COG0457	COG0457	MJ0941	MJ0941	Hypothetical protein MJ0941	MJ1345	MJ1345	Hypothetical protein MJ1345	[TP0067-TP0095 (0.6515529)]
COG0457	COG0457	MJ0798	MJ0798	Hypothetical protein MJ0798	MJ0798	MJ0798	Hypothetical protein MJ0798	[TP0067-TP0095 (0.6515529)]
COG0457	COG0457	MJ1428	MJ1428	Hypothetical protein MJ1428	MJ0263	MJ0263	Hypothetical protein MJ0263	[TP0067-TP0095 (0.6515529)]
COG0457	COG0457	MJ0263	MJ0263	Hypothetical protein MJ0263	MJ1428	MJ1428	Hypothetical protein MJ1428	[TP0067-TP0095 (0.6515529)]
COG0457	COG0457	MJ0572	MJ0572	Hypothetical protein MJ0572	MJ0572	MJ0572	Hypothetical protein MJ0572	[TP0067-TP0095 (0.6515529)]
COG0457	COG0457	MJ1428	MJ1428	Hypothetical protein MJ1428	MJ0572	MJ0572	Hypothetical protein MJ0572	[TP0067-TP0095 (0.6515529)]
COG0457	COG0457	MJ0940	MJ0940	Hypothetical protein MJ0940	MJ0263	MJ0263	Hypothetical protein MJ0263	[TP0067-TP0095 (0.6515529)]
COG0457	COG0457	MJ0263	MJ0263	Hypothetical protein MJ0263	MJ0940	MJ0940	Hypothetical protein MJ0940	[TP0067-TP0095 (0.6515529)]
COG0457	COG0457	MJ0572	MJ0572	Hypothetical protein MJ0572	MJ1428	MJ1428	Hypothetical protein MJ1428	[TP0067-TP0095 (0.6515529)]
COG0457	COG0457	MJ1345	MJ1345	Hypothetical protein MJ1345	MJ0572	MJ0572	Hypothetical protein MJ0572	[TP0067-TP0095 (0.6515529)]
COG0457	COG0457	MJ0798	MJ0798	Hypothetical protein MJ0798	MJ0263	MJ0263	Hypothetical protein MJ0263	[TP0067-TP0095 (0.6515529)]
COG0457	COG0457	MJ0263	MJ0263	Hypothetical protein MJ0263	MJ0798	MJ0798	Hypothetical protein MJ0798	[TP0067-TP0095 (0.6515529)]
COG0457	COG0457	MJ0572	MJ0572	Hypothetical protein MJ0572	MJ1345	MJ1345	Hypothetical protein MJ1345	[TP0067-TP0095 (0.6515529)]
COG0457	COG0457	MJ0940	MJ0940	Hypothetical protein MJ0940	MJ1345	MJ1345	Hypothetical protein MJ1345	[TP0067-TP0095 (0.6515529)]
COG0457	COG0457	MJ1345	MJ1345	Hypothetical protein MJ1345	MJ0940	MJ0940	Hypothetical protein MJ0940	[TP0067-TP0095 (0.6515529)]
COG0457	COG0457	MJ0941	MJ0941	Hypothetical protein MJ0941	MJ0263	MJ0263	Hypothetical protein MJ0263	[TP0067-TP0095 (0.6515529)]
COG0457	COG0457	MJ0263	MJ0263	Hypothetical protein MJ0263	MJ0941	MJ0941	Hypothetical protein MJ0941	[TP0067-TP0095 (0.6515529)]
COG0681	COG1384	MJ0260	MJ0260	Hypothetical protein MJ0260	MJ0539	lysS	Lysyl-tRNA synthetase (EC 6.1.1.6) (Lysine--tRNA ligase) (LysRS)	[TP0185-TP0644 (0.7885255)]
COG0080	COG0301	MJ0373	MJ0373	50S ribosomal protein L11P	MJ0931	thiI	Probable thiamine biosynthesis protein thiI	[TP0237-TP0559 (0.59848577)]
COG0024	COG0530	MJ1329	map	Methionine aminopeptidase (EC 3.4.11.18) (MAP) (Peptidase M)	MJ0091	MJ0091	Hypothetical protein MJ0091	[TP0842-TP1034 (0.7696508)]
COG0103	COG1432	MJ0195	rps9p	30S ribosomal protein S9P	MJ0482	MJ0482	Hypothetical protein MJ0482	[TP1024-TP0894 (0.64955014)]
COG0255	COG1011	MJ0462	rpl29p	50S ribosomal protein L29P	MJ1437	MJ1437	Putative HAD-hydrolase MJ1437 (EC 3.-.-.-)	[TP0197-TP0158 (0.6077605)]
COG0301	COG1509	MJ0931	thiI	Probable thiamine biosynthesis protein thiI	MJ0634	MJ0634	Hypothetical UPF0069 protein MJ0634	[TP0559-TP0121 (0.62660724)]
COG0442	COG0552	MJ1238	proS	Bifunctional aminoacyl-tRNA synthetase (ProCysRS) (AATS-CysPro) [Includes: Prolyl-tRNA synthetase (EC 6.1.1.15) (Proline--tRNA ligase); Cysteinyl-tRNA synthetase (EC 6.1.1.16) (Cysteine--tRNA ligase)]	MJ0291	MJ0291	Probable signal recognition particle protein MJ0291	[TP0160-TP0578 (0.56216276)]
COG0024	COG0462	MJ1329	map	Methionine aminopeptidase (EC 3.4.11.18) (MAP) (Peptidase M)	MJ1366	prs	Ribose-phosphate pyrophosphokinase (EC 2.7.6.1) (RPPK) (Phosphoribosyl pyrophosphate synthetase) (P-Rib-PP synthetase) (PRPP synthetase)	[TP0842-TP0294 (0.8762697)]
COG0125	COG0361	MJ0293	tmk	Probable thymidylate kinase (EC 2.7.4.9) (dTMP kinase)	MJ0445	eIF1A	Translation initiation factor 1A (aIF-1A)	[TP0354-TP0097 (0.8382038)]
COG0457	COG0495	MJ1428	MJ1428	Hypothetical protein MJ1428	MJ0633	leuS	Leucyl-tRNA synthetase (EC 6.1.1.4) (Leucine--tRNA ligase) (LeuRS)	[TP0067-TP0586 (0.714839)]
COG0457	COG0495	MJ0572	MJ0572	Hypothetical protein MJ0572	MJ0633	leuS	Leucyl-tRNA synthetase (EC 6.1.1.4) (Leucine--tRNA ligase) (LeuRS)	[TP0067-TP0586 (0.714839)]
COG0457	COG0495	MJ0940	MJ0940	Hypothetical protein MJ0940	MJ0633	leuS	Leucyl-tRNA synthetase (EC 6.1.1.4) (Leucine--tRNA ligase) (LeuRS)	[TP0067-TP0586 (0.714839)]
COG0457	COG0495	MJ0263	MJ0263	Hypothetical protein MJ0263	MJ0633	leuS	Leucyl-tRNA synthetase (EC 6.1.1.4) (Leucine--tRNA ligase) (LeuRS)	[TP0067-TP0586 (0.714839)]
COG0457	COG0495	MJ0941	MJ0941	Hypothetical protein MJ0941	MJ0633	leuS	Leucyl-tRNA synthetase (EC 6.1.1.4) (Leucine--tRNA ligase) (LeuRS)	[TP0067-TP0586 (0.714839)]
COG0457	COG0495	MJ0798	MJ0798	Hypothetical protein MJ0798	MJ0633	leuS	Leucyl-tRNA synthetase (EC 6.1.1.4) (Leucine--tRNA ligase) (LeuRS)	[TP0067-TP0586 (0.714839)]
COG0457	COG0495	MJ1345	MJ1345	Hypothetical protein MJ1345	MJ0633	leuS	Leucyl-tRNA synthetase (EC 6.1.1.4) (Leucine--tRNA ligase) (LeuRS)	[TP0067-TP0586 (0.714839)]
COG0358	COG0457	MJ1206	MJ1206	UPF0095 protein MJ1206	MJ1345	MJ1345	Hypothetical protein MJ1345	[TP0492-TP0648 (0.5111708)]
COG0358	COG0457	MJ1206	MJ1206	UPF0095 protein MJ1206	MJ0798	MJ0798	Hypothetical protein MJ0798	[TP0492-TP0648 (0.5111708)]
COG0358	COG0457	MJ1206	MJ1206	UPF0095 protein MJ1206	MJ0941	MJ0941	Hypothetical protein MJ0941	[TP0492-TP0648 (0.5111708)]
COG0358	COG0457	MJ1206	MJ1206	UPF0095 protein MJ1206	MJ0940	MJ0940	Hypothetical protein MJ0940	[TP0492-TP0648 (0.5111708)]
COG0358	COG0457	MJ1206	MJ1206	UPF0095 protein MJ1206	MJ1428	MJ1428	Hypothetical protein MJ1428	[TP0492-TP0648 (0.5111708)]
COG0358	COG0457	MJ1206	MJ1206	UPF0095 protein MJ1206	MJ0263	MJ0263	Hypothetical protein MJ0263	[TP0492-TP0648 (0.5111708)]
COG0358	COG0457	MJ1206	MJ1206	UPF0095 protein MJ1206	MJ0572	MJ0572	Hypothetical protein MJ0572	[TP0492-TP0648 (0.5111708)]
COG0301	COG0301	MJ0931	thiI	Probable thiamine biosynthesis protein thiI	MJ0931	thiI	Probable thiamine biosynthesis protein thiI	[TP0559-TP0559 (0.6965584)]
COG0569	COG1430	MJ1105	trkA	Trk system potassium uptake protein trkA homolog (K(+)-uptake protein trkA homolog)	MJ1496	MJ1496	UPF0127 protein MJ1496	[TP0024-TP0087 (0.61624503)]
COG0608	COG1234	MJ0977	recJ	Single-stranded-DNA-specific exonuclease recJ (EC 3.1.-.-)	MJ1502	rnz	Ribonuclease Z (EC 3.1.26.11) (RNase Z) (tRNase Z) (tRNA 3 endonuclease)	[TP0704-TP0819 (0.5844061)]
COG0608	COG1234	MJ0831	MJ0831	Hypothetical protein MJ0831	MJ1502	rnz	Ribonuclease Z (EC 3.1.26.11) (RNase Z) (tRNase Z) (tRNA 3 endonuclease)	[TP0704-TP0819 (0.5844061)]
COG0608	COG1234	MJ1071	MJ1071	Hypothetical protein MJ1071	MJ1502	rnz	Ribonuclease Z (EC 3.1.26.11) (RNase Z) (tRNase Z) (tRNA 3 endonuclease)	[TP0704-TP0819 (0.5844061)]
COG0024	COG0125	MJ1329	map	Methionine aminopeptidase (EC 3.4.11.18) (MAP) (Peptidase M)	MJ0293	tmk	Probable thymidylate kinase (EC 2.7.4.9) (dTMP kinase)	[TP0842-TP0354 (0.8096375)]
COG0048	COG1156	MJ1046	MJ1046	30S ribosomal protein S12P	MJ0216	atpB	V-type ATP synthase beta chain (EC 3.6.3.14) (V-type ATPase subunit B)	[TP0243-TP0427 (0.80866665)]
COG0530	COG0621	MJ0091	MJ0091	Hypothetical protein MJ0091	MJ0867	MJ0867	Hypothetical UPF0004 protein MJ0867	[TP1034-TP0269 (0.7081234)]
COG0462	COG0492	MJ1366	prs	Ribose-phosphate pyrophosphokinase (EC 2.7.6.1) (RPPK) (Phosphoribosyl pyrophosphate synthetase) (P-Rib-PP synthetase) (PRPP synthetase)	MJ1536	MJ1536	Putative thioredoxin reductase (EC 1.8.1.9) (TRXR)	[TP0294-TP0814 (0.8323514)]
COG0457	COG1234	MJ0572	MJ0572	Hypothetical protein MJ0572	MJ1502	rnz	Ribonuclease Z (EC 3.1.26.11) (RNase Z) (tRNase Z) (tRNA 3 endonuclease)	[TP0095-TP0819 (0.5178716)]
COG0457	COG1234	MJ0263	MJ0263	Hypothetical protein MJ0263	MJ1502	rnz	Ribonuclease Z (EC 3.1.26.11) (RNase Z) (tRNase Z) (tRNA 3 endonuclease)	[TP0095-TP0819 (0.5178716)]
COG0457	COG1234	MJ0941	MJ0941	Hypothetical protein MJ0941	MJ1502	rnz	Ribonuclease Z (EC 3.1.26.11) (RNase Z) (tRNase Z) (tRNA 3 endonuclease)	[TP0095-TP0819 (0.5178716)]
COG0457	COG1234	MJ0940	MJ0940	Hypothetical protein MJ0940	MJ1502	rnz	Ribonuclease Z (EC 3.1.26.11) (RNase Z) (tRNase Z) (tRNA 3 endonuclease)	[TP0095-TP0819 (0.5178716)]
COG0457	COG1234	MJ1345	MJ1345	Hypothetical protein MJ1345	MJ1502	rnz	Ribonuclease Z (EC 3.1.26.11) (RNase Z) (tRNase Z) (tRNA 3 endonuclease)	[TP0095-TP0819 (0.5178716)]
COG0457	COG1234	MJ0798	MJ0798	Hypothetical protein MJ0798	MJ1502	rnz	Ribonuclease Z (EC 3.1.26.11) (RNase Z) (tRNase Z) (tRNA 3 endonuclease)	[TP0095-TP0819 (0.5178716)]
COG0457	COG1234	MJ1428	MJ1428	Hypothetical protein MJ1428	MJ1502	rnz	Ribonuclease Z (EC 3.1.26.11) (RNase Z) (tRNase Z) (tRNA 3 endonuclease)	[TP0095-TP0819 (0.5178716)]
COG0162	COG2834	MJ0389	tyrS	Tyrosyl-tRNA synthetase (EC 6.1.1.1) (Tyrosine--tRNA ligase) (TyrRS)	MJ0687	MJ0687	Hypothetical protein MJ0687	[TP0834-TP0333 (0.5313641)]
COG0051	COG1192	MJ0322	rps10p	30S ribosomal protein S10P	MJECL24	MJECL24	Hypothetical protein MJECL24	[TP0188-TP0272 (0.7732025)]
COG0442	COG0459	MJ1238	proS	Bifunctional aminoacyl-tRNA synthetase (ProCysRS) (AATS-CysPro) [Includes: Prolyl-tRNA synthetase (EC 6.1.1.15) (Proline--tRNA ligase); Cysteinyl-tRNA synthetase (EC 6.1.1.16) (Cysteine--tRNA ligase)]	MJ0999	ths	Thermosome subunit {UniProtKB/Swiss-Prot:Q58405}	[TP0160-TP0030 (0.7719589)]
COG0255	COG1354	MJ0462	rpl29p	50S ribosomal protein L29P	MJ1134	MJ1134	Hypothetical protein MJ1134	[TP0197-TP0691 (0.70609456)]
COG0154	COG1624	MJ1160	gatA	Glutamyl-tRNA(Gln) amidotransferase subunit A (EC 6.3.5.-) (Glu-ADT subunit A)	MJ1002	MJ1002	Hypothetical protein MJ1002	[TP1020-TP0826 (0.7964557)]
COG0477	COG1432	MJ1560	MJ1560	Putative transporter MJ1560	MJ0482	MJ0482	Hypothetical protein MJ0482	[TP0840-TP0894 (0.55999315)]
COG0477	COG1432	MJ1317	MJ1317	Putative transporter MJ1317	MJ0482	MJ0482	Hypothetical protein MJ0482	[TP0840-TP0894 (0.55999315)]
COG0124	COG0124	MJ1000	hisS	Histidyl-tRNA synthetase (EC 6.1.1.21) (Histidine--tRNA ligase) (HisRS)	MJ1000	hisS	Histidyl-tRNA synthetase (EC 6.1.1.21) (Histidine--tRNA ligase) (HisRS)	[TP0641-TP0641 (0.67365265)]
COG0012	COG0608	MJ1332	MJ1332	Hypothetical GTP-binding protein MJ1332	MJ0977	recJ	Single-stranded-DNA-specific exonuclease recJ (EC 3.1.-.-)	[TP0124-TP0704 (0.626838)]
COG0012	COG0608	MJ1332	MJ1332	Hypothetical GTP-binding protein MJ1332	MJ0831	MJ0831	Hypothetical protein MJ0831	[TP0124-TP0704 (0.626838)]
COG0012	COG0608	MJ1332	MJ1332	Hypothetical GTP-binding protein MJ1332	MJ1071	MJ1071	Hypothetical protein MJ1071	[TP0124-TP0704 (0.626838)]
COG0301	COG0457	MJ0931	thiI	Probable thiamine biosynthesis protein thiI	MJ0941	MJ0941	Hypothetical protein MJ0941	[TP0559-TP0095 (0.76004404), TP0559-TP0067 (0.65738976)]
COG0301	COG0457	MJ0931	thiI	Probable thiamine biosynthesis protein thiI	MJ0798	MJ0798	Hypothetical protein MJ0798	[TP0559-TP0095 (0.76004404), TP0559-TP0067 (0.65738976)]
COG0301	COG0457	MJ0931	thiI	Probable thiamine biosynthesis protein thiI	MJ1428	MJ1428	Hypothetical protein MJ1428	[TP0559-TP0095 (0.76004404), TP0559-TP0067 (0.65738976)]
COG0301	COG0457	MJ0931	thiI	Probable thiamine biosynthesis protein thiI	MJ0940	MJ0940	Hypothetical protein MJ0940	[TP0559-TP0095 (0.76004404), TP0559-TP0067 (0.65738976)]
COG0301	COG0457	MJ0931	thiI	Probable thiamine biosynthesis protein thiI	MJ1345	MJ1345	Hypothetical protein MJ1345	[TP0559-TP0095 (0.76004404), TP0559-TP0067 (0.65738976)]
COG0301	COG0457	MJ0931	thiI	Probable thiamine biosynthesis protein thiI	MJ0572	MJ0572	Hypothetical protein MJ0572	[TP0559-TP0095 (0.76004404), TP0559-TP0067 (0.65738976)]
COG0301	COG0457	MJ0931	thiI	Probable thiamine biosynthesis protein thiI	MJ0263	MJ0263	Hypothetical protein MJ0263	[TP0559-TP0095 (0.76004404), TP0559-TP0067 (0.65738976)]
COG0255	COG1394	MJ0462	rpl29p	50S ribosomal protein L29P	MJ0615	atpD	V-type ATP synthase subunit D (EC 3.6.3.14) (V-type ATPase subunit D)	[TP0197-TP0527 (0.51549006)]
