# Supplementary material for: The Binary Protein Interactome of Treponema pallidum – The Syphilis Spirochete
Source: PLoS One. 2008 May 28;3(5):e2292. doi: 10.1371/journal.pone.0002292 (PMC2386257; doi:10.1371/journal.pone.0002292)
Supplement: Data S1 — Predicted protein-protein interactions based on our Treponema pallidum data; zip archive containing 372 files with one file per species. (6.09 MB ZIP) [file pone.0002292.s006.zip › archaea/Methanococcoides_burtonii.tab]

259564 Methanococcoides burtonii
COG A	COG B	Locus Id A	Preferred Name(s) A	Annotation A	Locus Id B	Preferred Name(s) B	Annotation B	T. pallidum interaction
COG0201	COG0550	Mbur_0024	Mbur_0024	SecY protein	Mbur_0095	Mbur_0095	DNA topoisomerase	[TP0208-TP0394 (0.8044664)]
COG0201	COG0550	Mbur_0024	Mbur_0024	SecY protein	Mbur_0705	Mbur_0705	DNA topoisomerase	[TP0208-TP0394 (0.8044664)]
COG0051	COG0693	Mbur_1169	Mbur_1169	ribosomal protein S10	Mbur_0031	Mbur_0031	ThiJ/PfpI	[TP0188-TP0445 (0.6307204)]
COG0125	COG0586	Mbur_1673	Mbur_1673	Thymidylate kinase	Mbur_0149	Mbur_0149	Uncharacterized membrane-associated protein	[TP0354-TP0779 (0.67954355)]
COG1061	COG3391	Mbur_1537	Mbur_1537	type III restriction enzyme, res subunit	Mbur_1111	Mbur_1111	40-residue YVTN beta-propeller repeat protein	[TP0380-TP0421 (0.5112116)]
COG1061	COG3391	Mbur_1537	Mbur_1537	type III restriction enzyme, res subunit	Mbur_0059	Mbur_0059	Protein of unknown function DUF11	[TP0380-TP0421 (0.5112116)]
COG0125	COG0457	Mbur_1673	Mbur_1673	Thymidylate kinase	Mbur_0216	Mbur_0216	TPR repeat protein	[TP0354-TP0648 (0.5206915)]
COG0125	COG0457	Mbur_1673	Mbur_1673	Thymidylate kinase	Mbur_0629	Mbur_0629	TPR repeat protein	[TP0354-TP0648 (0.5206915)]
COG0125	COG0457	Mbur_1673	Mbur_1673	Thymidylate kinase	Mbur_2046	Mbur_2046	Tetratricopeptide protein	[TP0354-TP0648 (0.5206915)]
COG0125	COG0457	Mbur_1673	Mbur_1673	Thymidylate kinase	Mbur_2318	Mbur_2318	Tetratricopeptide protein	[TP0354-TP0648 (0.5206915)]
COG0125	COG0457	Mbur_1673	Mbur_1673	Thymidylate kinase	Mbur_0464	Mbur_0464	TPR repeat protein	[TP0354-TP0648 (0.5206915)]
COG0125	COG0457	Mbur_1673	Mbur_1673	Thymidylate kinase	Mbur_0225	Mbur_0225	TPR repeat protein	[TP0354-TP0648 (0.5206915)]
COG0249	COG1156	Mbur_1704	Mbur_1704	DNA mismatch repair protein MutS	Mbur_1244	Mbur_1244	ATP synthase, B subunit	[TP0328-TP0427 (0.80866665)]
COG0020	COG1390	Mbur_0041	Mbur_0041	undecaprenyl diphosphate synthase	Mbur_1240	Mbur_1240	H+-transporting two-sector ATPase, E subunit	[TP0603-TP0424 (0.79878455)]
COG1509	COG1509	Mbur_0274	Mbur_0274	Protein of unknown function DUF160	Mbur_0274	Mbur_0274	Protein of unknown function DUF160	[TP0121-TP0121 (0.7367639)]
COG1509	COG1509	Mbur_0186	Mbur_0186	lysine 2,3-aminomutase related protein	Mbur_0274	Mbur_0274	Protein of unknown function DUF160	[TP0121-TP0121 (0.7367639)]
COG1509	COG1509	Mbur_0274	Mbur_0274	Protein of unknown function DUF160	Mbur_0186	Mbur_0186	lysine 2,3-aminomutase related protein	[TP0121-TP0121 (0.7367639)]
COG1509	COG1509	Mbur_0186	Mbur_0186	lysine 2,3-aminomutase related protein	Mbur_0186	Mbur_0186	lysine 2,3-aminomutase related protein	[TP0121-TP0121 (0.7367639)]
COG0084	COG2201	Mbur_1778	Mbur_1778	TatD-related deoxyribonuclease	Mbur_0360	Mbur_0360	Protein-glutamate methylesterase	[TP0994-TP0631 (0.71912634)]
COG0060	COG0681	Mbur_0185	Mbur_0185	isoleucyl-tRNA synthetase	Mbur_1734	Mbur_1734	peptidase S26B, signal peptidase	[TP0452-TP0185 (0.79878455)]
COG0187	COG0358	Mbur_0419	Mbur_0419	DNA gyrase, B subunit	Mbur_1769	Mbur_1769	DNA primase like protein	[TP1006-TP0492 (0.55112576)]
COG0301	COG0514	Mbur_1320	Mbur_1320	thiamine biosynthesis protein	Mbur_0061	Mbur_0061	ATP-dependent DNA helicase RecQ	[TP0559-TP0103 (0.6411465)]
COG0237	COG0552	Mbur_2153	Mbur_2153	hypothetical protein	Mbur_0110	Mbur_0110	signal recognition particle-docking protein	[TP0296-TP0578 (0.7885255)]
COG0012	COG0457	Mbur_1959	Mbur_1959	GTP-binding protein, HSR1-related	Mbur_0216	Mbur_0216	TPR repeat protein	[TP0124-TP0067 (0.81355333)]
COG0012	COG0457	Mbur_1959	Mbur_1959	GTP-binding protein, HSR1-related	Mbur_0225	Mbur_0225	TPR repeat protein	[TP0124-TP0067 (0.81355333)]
COG0012	COG0457	Mbur_1959	Mbur_1959	GTP-binding protein, HSR1-related	Mbur_0464	Mbur_0464	TPR repeat protein	[TP0124-TP0067 (0.81355333)]
COG0012	COG0457	Mbur_1959	Mbur_1959	GTP-binding protein, HSR1-related	Mbur_2046	Mbur_2046	Tetratricopeptide protein	[TP0124-TP0067 (0.81355333)]
COG0012	COG0457	Mbur_1959	Mbur_1959	GTP-binding protein, HSR1-related	Mbur_2318	Mbur_2318	Tetratricopeptide protein	[TP0124-TP0067 (0.81355333)]
COG0012	COG0457	Mbur_1959	Mbur_1959	GTP-binding protein, HSR1-related	Mbur_0629	Mbur_0629	TPR repeat protein	[TP0124-TP0067 (0.81355333)]
COG0552	COG1061	Mbur_0110	Mbur_0110	signal recognition particle-docking protein	Mbur_1537	Mbur_1537	type III restriction enzyme, res subunit	[TP0578-TP0380 (0.62695336)]
COG0124	COG0608	Mbur_2348	Mbur_2348	histidyl-tRNA synthetase	Mbur_1505	Mbur_1505	phosphoesterase, RecJ-like protein	[TP0641-TP0704 (0.75894904)]
COG0124	COG0608	Mbur_2348	Mbur_2348	histidyl-tRNA synthetase	Mbur_2340	Mbur_2340	phosphoesterase, RecJ-like protein	[TP0641-TP0704 (0.75894904)]
COG1122	COG1432	Mbur_1962	Mbur_1962	ABC transporter, ATPase subunit	Mbur_0520	Mbur_0520	hypothetical protein	[TP0227-TP0894 (0.7171434)]
COG1122	COG1432	Mbur_1963	Mbur_1963	ABC transporter, ATPase subunit	Mbur_0855	Mbur_0855	protein of unknown function DUF88	[TP0227-TP0894 (0.7171434)]
COG1122	COG1432	Mbur_1794	Mbur_1794	cobalt ABC transporter, ATPase subunit	Mbur_0855	Mbur_0855	protein of unknown function DUF88	[TP0227-TP0894 (0.7171434)]
COG1122	COG1432	Mbur_1697	Mbur_1697	cobalt ABC transporter, ATPase subunit	Mbur_0855	Mbur_0855	protein of unknown function DUF88	[TP0227-TP0894 (0.7171434)]
COG1122	COG1432	Mbur_1963	Mbur_1963	ABC transporter, ATPase subunit	Mbur_0520	Mbur_0520	hypothetical protein	[TP0227-TP0894 (0.7171434)]
COG1122	COG1432	Mbur_1794	Mbur_1794	cobalt ABC transporter, ATPase subunit	Mbur_0520	Mbur_0520	hypothetical protein	[TP0227-TP0894 (0.7171434)]
COG1122	COG1432	Mbur_1962	Mbur_1962	ABC transporter, ATPase subunit	Mbur_0855	Mbur_0855	protein of unknown function DUF88	[TP0227-TP0894 (0.7171434)]
COG1122	COG1432	Mbur_1697	Mbur_1697	cobalt ABC transporter, ATPase subunit	Mbur_0520	Mbur_0520	hypothetical protein	[TP0227-TP0894 (0.7171434)]
COG0092	COG0301	Mbur_0007	Mbur_0007	ribosomal protein S3	Mbur_1320	Mbur_1320	thiamine biosynthesis protein	[TP0195-TP0559 (0.66944)]
COG0188	COG0526	Mbur_0420	Mbur_0420	DNA gyrase, A subunit	Mbur_2353	Mbur_2353	thioredoxin	[TP0005-TP0100 (0.7885434)]
COG0188	COG0526	Mbur_0420	Mbur_0420	DNA gyrase, A subunit	Mbur_0227	Mbur_0227	thioredoxin-related	[TP0005-TP0100 (0.7885434)]
COG0188	COG0526	Mbur_0420	Mbur_0420	DNA gyrase, A subunit	Mbur_1670	Mbur_1670	thioredoxin	[TP0005-TP0100 (0.7885434)]
COG0188	COG0526	Mbur_0420	Mbur_0420	DNA gyrase, A subunit	Mbur_1851	Mbur_1851	thioredoxin-related	[TP0005-TP0100 (0.7885434)]
COG0188	COG0526	Mbur_0420	Mbur_0420	DNA gyrase, A subunit	Mbur_0943	Mbur_0943	redox-active disulfide protein 2	[TP0005-TP0100 (0.7885434)]
COG0188	COG0526	Mbur_0420	Mbur_0420	DNA gyrase, A subunit	Mbur_0264	Mbur_0264	redox-active disulfide protein 2	[TP0005-TP0100 (0.7885434)]
COG0457	COG3391	Mbur_0629	Mbur_0629	TPR repeat protein	Mbur_0059	Mbur_0059	Protein of unknown function DUF11	[TP0095-TP0421 (0.8119976)]
COG0457	COG3391	Mbur_2318	Mbur_2318	Tetratricopeptide protein	Mbur_1111	Mbur_1111	40-residue YVTN beta-propeller repeat protein	[TP0095-TP0421 (0.8119976)]
COG0457	COG3391	Mbur_2318	Mbur_2318	Tetratricopeptide protein	Mbur_0059	Mbur_0059	Protein of unknown function DUF11	[TP0095-TP0421 (0.8119976)]
COG0457	COG3391	Mbur_0216	Mbur_0216	TPR repeat protein	Mbur_1111	Mbur_1111	40-residue YVTN beta-propeller repeat protein	[TP0095-TP0421 (0.8119976)]
COG0457	COG3391	Mbur_0225	Mbur_0225	TPR repeat protein	Mbur_1111	Mbur_1111	40-residue YVTN beta-propeller repeat protein	[TP0095-TP0421 (0.8119976)]
COG0457	COG3391	Mbur_0216	Mbur_0216	TPR repeat protein	Mbur_0059	Mbur_0059	Protein of unknown function DUF11	[TP0095-TP0421 (0.8119976)]
COG0457	COG3391	Mbur_2046	Mbur_2046	Tetratricopeptide protein	Mbur_1111	Mbur_1111	40-residue YVTN beta-propeller repeat protein	[TP0095-TP0421 (0.8119976)]
COG0457	COG3391	Mbur_0464	Mbur_0464	TPR repeat protein	Mbur_0059	Mbur_0059	Protein of unknown function DUF11	[TP0095-TP0421 (0.8119976)]
COG0457	COG3391	Mbur_0225	Mbur_0225	TPR repeat protein	Mbur_0059	Mbur_0059	Protein of unknown function DUF11	[TP0095-TP0421 (0.8119976)]
COG0457	COG3391	Mbur_0464	Mbur_0464	TPR repeat protein	Mbur_1111	Mbur_1111	40-residue YVTN beta-propeller repeat protein	[TP0095-TP0421 (0.8119976)]
COG0457	COG3391	Mbur_0629	Mbur_0629	TPR repeat protein	Mbur_1111	Mbur_1111	40-residue YVTN beta-propeller repeat protein	[TP0095-TP0421 (0.8119976)]
COG0457	COG3391	Mbur_2046	Mbur_2046	Tetratricopeptide protein	Mbur_0059	Mbur_0059	Protein of unknown function DUF11	[TP0095-TP0421 (0.8119976)]
COG0457	COG0457	Mbur_2046	Mbur_2046	Tetratricopeptide protein	Mbur_0464	Mbur_0464	TPR repeat protein	[TP0067-TP0095 (0.6515529)]
COG0457	COG0457	Mbur_0464	Mbur_0464	TPR repeat protein	Mbur_2046	Mbur_2046	Tetratricopeptide protein	[TP0067-TP0095 (0.6515529)]
COG0457	COG0457	Mbur_2046	Mbur_2046	Tetratricopeptide protein	Mbur_2046	Mbur_2046	Tetratricopeptide protein	[TP0067-TP0095 (0.6515529)]
COG0457	COG0457	Mbur_2046	Mbur_2046	Tetratricopeptide protein	Mbur_2318	Mbur_2318	Tetratricopeptide protein	[TP0067-TP0095 (0.6515529)]
COG0457	COG0457	Mbur_2318	Mbur_2318	Tetratricopeptide protein	Mbur_2046	Mbur_2046	Tetratricopeptide protein	[TP0067-TP0095 (0.6515529)]
COG0457	COG0457	Mbur_0225	Mbur_0225	TPR repeat protein	Mbur_0225	Mbur_0225	TPR repeat protein	[TP0067-TP0095 (0.6515529)]
COG0457	COG0457	Mbur_0216	Mbur_0216	TPR repeat protein	Mbur_0464	Mbur_0464	TPR repeat protein	[TP0067-TP0095 (0.6515529)]
COG0457	COG0457	Mbur_0464	Mbur_0464	TPR repeat protein	Mbur_0216	Mbur_0216	TPR repeat protein	[TP0067-TP0095 (0.6515529)]
COG0457	COG0457	Mbur_0225	Mbur_0225	TPR repeat protein	Mbur_0629	Mbur_0629	TPR repeat protein	[TP0067-TP0095 (0.6515529)]
COG0457	COG0457	Mbur_0629	Mbur_0629	TPR repeat protein	Mbur_0225	Mbur_0225	TPR repeat protein	[TP0067-TP0095 (0.6515529)]
COG0457	COG0457	Mbur_2318	Mbur_2318	Tetratricopeptide protein	Mbur_0629	Mbur_0629	TPR repeat protein	[TP0067-TP0095 (0.6515529)]
COG0457	COG0457	Mbur_2318	Mbur_2318	Tetratricopeptide protein	Mbur_2318	Mbur_2318	Tetratricopeptide protein	[TP0067-TP0095 (0.6515529)]
COG0457	COG0457	Mbur_0629	Mbur_0629	TPR repeat protein	Mbur_2318	Mbur_2318	Tetratricopeptide protein	[TP0067-TP0095 (0.6515529)]
COG0457	COG0457	Mbur_2046	Mbur_2046	Tetratricopeptide protein	Mbur_0216	Mbur_0216	TPR repeat protein	[TP0067-TP0095 (0.6515529)]
COG0457	COG0457	Mbur_0216	Mbur_0216	TPR repeat protein	Mbur_2046	Mbur_2046	Tetratricopeptide protein	[TP0067-TP0095 (0.6515529)]
COG0457	COG0457	Mbur_2318	Mbur_2318	Tetratricopeptide protein	Mbur_0464	Mbur_0464	TPR repeat protein	[TP0067-TP0095 (0.6515529)]
COG0457	COG0457	Mbur_0464	Mbur_0464	TPR repeat protein	Mbur_2318	Mbur_2318	Tetratricopeptide protein	[TP0067-TP0095 (0.6515529)]
COG0457	COG0457	Mbur_0225	Mbur_0225	TPR repeat protein	Mbur_0464	Mbur_0464	TPR repeat protein	[TP0067-TP0095 (0.6515529)]
COG0457	COG0457	Mbur_0464	Mbur_0464	TPR repeat protein	Mbur_0225	Mbur_0225	TPR repeat protein	[TP0067-TP0095 (0.6515529)]
COG0457	COG0457	Mbur_0225	Mbur_0225	TPR repeat protein	Mbur_2318	Mbur_2318	Tetratricopeptide protein	[TP0067-TP0095 (0.6515529)]
COG0457	COG0457	Mbur_2318	Mbur_2318	Tetratricopeptide protein	Mbur_0225	Mbur_0225	TPR repeat protein	[TP0067-TP0095 (0.6515529)]
COG0457	COG0457	Mbur_0464	Mbur_0464	TPR repeat protein	Mbur_0464	Mbur_0464	TPR repeat protein	[TP0067-TP0095 (0.6515529)]
COG0457	COG0457	Mbur_0629	Mbur_0629	TPR repeat protein	Mbur_0216	Mbur_0216	TPR repeat protein	[TP0067-TP0095 (0.6515529)]
COG0457	COG0457	Mbur_0216	Mbur_0216	TPR repeat protein	Mbur_2318	Mbur_2318	Tetratricopeptide protein	[TP0067-TP0095 (0.6515529)]
COG0457	COG0457	Mbur_2318	Mbur_2318	Tetratricopeptide protein	Mbur_0216	Mbur_0216	TPR repeat protein	[TP0067-TP0095 (0.6515529)]
COG0457	COG0457	Mbur_0216	Mbur_0216	TPR repeat protein	Mbur_0629	Mbur_0629	TPR repeat protein	[TP0067-TP0095 (0.6515529)]
COG0457	COG0457	Mbur_0216	Mbur_0216	TPR repeat protein	Mbur_0216	Mbur_0216	TPR repeat protein	[TP0067-TP0095 (0.6515529)]
COG0457	COG0457	Mbur_0225	Mbur_0225	TPR repeat protein	Mbur_2046	Mbur_2046	Tetratricopeptide protein	[TP0067-TP0095 (0.6515529)]
COG0457	COG0457	Mbur_2046	Mbur_2046	Tetratricopeptide protein	Mbur_0225	Mbur_0225	TPR repeat protein	[TP0067-TP0095 (0.6515529)]
COG0457	COG0457	Mbur_0629	Mbur_0629	TPR repeat protein	Mbur_0629	Mbur_0629	TPR repeat protein	[TP0067-TP0095 (0.6515529)]
COG0457	COG0457	Mbur_0225	Mbur_0225	TPR repeat protein	Mbur_0216	Mbur_0216	TPR repeat protein	[TP0067-TP0095 (0.6515529)]
COG0457	COG0457	Mbur_0216	Mbur_0216	TPR repeat protein	Mbur_0225	Mbur_0225	TPR repeat protein	[TP0067-TP0095 (0.6515529)]
COG0457	COG0457	Mbur_0629	Mbur_0629	TPR repeat protein	Mbur_2046	Mbur_2046	Tetratricopeptide protein	[TP0067-TP0095 (0.6515529)]
COG0457	COG0457	Mbur_2046	Mbur_2046	Tetratricopeptide protein	Mbur_0629	Mbur_0629	TPR repeat protein	[TP0067-TP0095 (0.6515529)]
COG0457	COG0457	Mbur_0629	Mbur_0629	TPR repeat protein	Mbur_0464	Mbur_0464	TPR repeat protein	[TP0067-TP0095 (0.6515529)]
COG0457	COG0457	Mbur_0464	Mbur_0464	TPR repeat protein	Mbur_0629	Mbur_0629	TPR repeat protein	[TP0067-TP0095 (0.6515529)]
COG0457	COG0803	Mbur_0629	Mbur_0629	TPR repeat protein	Mbur_1015	Mbur_1015	solute binding protein	[TP0469-TP0034 (0.86910707)]
COG0457	COG0803	Mbur_2318	Mbur_2318	Tetratricopeptide protein	Mbur_1015	Mbur_1015	solute binding protein	[TP0469-TP0034 (0.86910707)]
COG0457	COG0803	Mbur_0225	Mbur_0225	TPR repeat protein	Mbur_1015	Mbur_1015	solute binding protein	[TP0469-TP0034 (0.86910707)]
COG0457	COG0803	Mbur_0464	Mbur_0464	TPR repeat protein	Mbur_1015	Mbur_1015	solute binding protein	[TP0469-TP0034 (0.86910707)]
COG0457	COG0803	Mbur_0216	Mbur_0216	TPR repeat protein	Mbur_1015	Mbur_1015	solute binding protein	[TP0469-TP0034 (0.86910707)]
COG0457	COG0803	Mbur_2046	Mbur_2046	Tetratricopeptide protein	Mbur_1015	Mbur_1015	solute binding protein	[TP0469-TP0034 (0.86910707)]
COG1432	COG1488	Mbur_0855	Mbur_0855	protein of unknown function DUF88	Mbur_0321	Mbur_0321	Nicotinate phosphoribosyltransferase	[TP0894-TP0628 (0.59059936)]
COG1432	COG1488	Mbur_0520	Mbur_0520	hypothetical protein	Mbur_0321	Mbur_0321	Nicotinate phosphoribosyltransferase	[TP0894-TP0628 (0.59059936)]
COG0493	COG1488	Mbur_1328	Mbur_1328	glutamate synthase (NADPH), homotetrameric	Mbur_0321	Mbur_0321	Nicotinate phosphoribosyltransferase	[TP0735-TP0628 (0.6598422)]
COG0681	COG1384	Mbur_1734	Mbur_1734	peptidase S26B, signal peptidase	Mbur_1865	Mbur_1865	lysyl-tRNA synthetase	[TP0185-TP0644 (0.7885255)]
COG0080	COG0301	Mbur_1945	Mbur_1945	ribosomal protein L11	Mbur_1320	Mbur_1320	thiamine biosynthesis protein	[TP0237-TP0559 (0.59848577)]
COG0024	COG0530	Mbur_1620	Mbur_1620	methionine aminopeptidase, type II	Mbur_0430	Mbur_0430	K+-dependent Na+/Ca+ exchanger related-protein	[TP0842-TP1034 (0.7696508)]
COG0024	COG0530	Mbur_1620	Mbur_1620	methionine aminopeptidase, type II	Mbur_0831	Mbur_0831	K+-dependent Na+/Ca+ exchanger related-protein	[TP0842-TP1034 (0.7696508)]
COG0103	COG1432	Mbur_2390	Mbur_2390	ribosomal protein S9	Mbur_0855	Mbur_0855	protein of unknown function DUF88	[TP1024-TP0894 (0.64955014)]
COG0103	COG1432	Mbur_2390	Mbur_2390	ribosomal protein S9	Mbur_0520	Mbur_0520	hypothetical protein	[TP1024-TP0894 (0.64955014)]
COG0024	COG1121	Mbur_1620	Mbur_1620	methionine aminopeptidase, type II	Mbur_1016	Mbur_1016	ABC transporter, ATPase subunit	[TP0842-TP0164 (0.77940726)]
COG0255	COG1011	Mbur_0008	Mbur_0008	ribosomal protein L29	Mbur_0033	Mbur_0033	HAD-superfamily hydrolase subfamily IA, variant	[TP0197-TP0158 (0.6077605)]
COG0457	COG0558	Mbur_0629	Mbur_0629	TPR repeat protein	Mbur_2209	Mbur_2209	CDP-alcohol phosphatidyltransferase	[TP0067-TP0730 (0.86096925)]
COG0457	COG0558	Mbur_0225	Mbur_0225	TPR repeat protein	Mbur_0463	Mbur_0463	CDP-alcohol phosphatidyltransferase	[TP0067-TP0730 (0.86096925)]
COG0457	COG0558	Mbur_0216	Mbur_0216	TPR repeat protein	Mbur_0463	Mbur_0463	CDP-alcohol phosphatidyltransferase	[TP0067-TP0730 (0.86096925)]
COG0457	COG0558	Mbur_2318	Mbur_2318	Tetratricopeptide protein	Mbur_2209	Mbur_2209	CDP-alcohol phosphatidyltransferase	[TP0067-TP0730 (0.86096925)]
COG0457	COG0558	Mbur_0464	Mbur_0464	TPR repeat protein	Mbur_0463	Mbur_0463	CDP-alcohol phosphatidyltransferase	[TP0067-TP0730 (0.86096925)]
COG0457	COG0558	Mbur_0464	Mbur_0464	TPR repeat protein	Mbur_2209	Mbur_2209	CDP-alcohol phosphatidyltransferase	[TP0067-TP0730 (0.86096925)]
COG0457	COG0558	Mbur_0216	Mbur_0216	TPR repeat protein	Mbur_2209	Mbur_2209	CDP-alcohol phosphatidyltransferase	[TP0067-TP0730 (0.86096925)]
COG0457	COG0558	Mbur_2046	Mbur_2046	Tetratricopeptide protein	Mbur_0463	Mbur_0463	CDP-alcohol phosphatidyltransferase	[TP0067-TP0730 (0.86096925)]
COG0457	COG0558	Mbur_2318	Mbur_2318	Tetratricopeptide protein	Mbur_0463	Mbur_0463	CDP-alcohol phosphatidyltransferase	[TP0067-TP0730 (0.86096925)]
COG0457	COG0558	Mbur_2046	Mbur_2046	Tetratricopeptide protein	Mbur_2209	Mbur_2209	CDP-alcohol phosphatidyltransferase	[TP0067-TP0730 (0.86096925)]
COG0457	COG0558	Mbur_0629	Mbur_0629	TPR repeat protein	Mbur_0463	Mbur_0463	CDP-alcohol phosphatidyltransferase	[TP0067-TP0730 (0.86096925)]
COG0457	COG0558	Mbur_0225	Mbur_0225	TPR repeat protein	Mbur_2209	Mbur_2209	CDP-alcohol phosphatidyltransferase	[TP0067-TP0730 (0.86096925)]
COG0301	COG1509	Mbur_1320	Mbur_1320	thiamine biosynthesis protein	Mbur_0186	Mbur_0186	lysine 2,3-aminomutase related protein	[TP0559-TP0121 (0.62660724)]
COG0301	COG1509	Mbur_1320	Mbur_1320	thiamine biosynthesis protein	Mbur_0274	Mbur_0274	Protein of unknown function DUF160	[TP0559-TP0121 (0.62660724)]
COG0803	COG1268	Mbur_1015	Mbur_1015	solute binding protein	Mbur_1961	Mbur_1961	BioY protein	[TP0034-TP0228 (0.8514437)]
COG0442	COG0552	Mbur_0190	Mbur_0190	prolyl-tRNA synthetase	Mbur_0110	Mbur_0110	signal recognition particle-docking protein	[TP0160-TP0578 (0.56216276)]
COG0024	COG0462	Mbur_1620	Mbur_1620	methionine aminopeptidase, type II	Mbur_1877	Mbur_1877	ribose-phosphate pyrophosphokinase	[TP0842-TP0294 (0.8762697)]
COG0125	COG0361	Mbur_1673	Mbur_1673	Thymidylate kinase	Mbur_0456	Mbur_0456	translation initiation factor eIF-1A	[TP0354-TP0097 (0.8382038)]
COG1108	COG1277	Mbur_1017	Mbur_1017	ABC transporter, inner membrane subunit	Mbur_1834	Mbur_1834	ABC efflux pump, inner membrane subunit	[TP0165-TP0880 (0.79878455)]
COG1108	COG1277	Mbur_1017	Mbur_1017	ABC transporter, inner membrane subunit	Mbur_1835	Mbur_1835	hypothetical protein	[TP0165-TP0880 (0.79878455)]
COG0457	COG0495	Mbur_0225	Mbur_0225	TPR repeat protein	Mbur_1356	Mbur_1356	leucyl-tRNA synthetase	[TP0067-TP0586 (0.714839)]
COG0457	COG0495	Mbur_2046	Mbur_2046	Tetratricopeptide protein	Mbur_1356	Mbur_1356	leucyl-tRNA synthetase	[TP0067-TP0586 (0.714839)]
COG0457	COG0495	Mbur_0216	Mbur_0216	TPR repeat protein	Mbur_1356	Mbur_1356	leucyl-tRNA synthetase	[TP0067-TP0586 (0.714839)]
COG0457	COG0495	Mbur_2318	Mbur_2318	Tetratricopeptide protein	Mbur_1356	Mbur_1356	leucyl-tRNA synthetase	[TP0067-TP0586 (0.714839)]
COG0457	COG0495	Mbur_0629	Mbur_0629	TPR repeat protein	Mbur_1356	Mbur_1356	leucyl-tRNA synthetase	[TP0067-TP0586 (0.714839)]
COG0457	COG0495	Mbur_0464	Mbur_0464	TPR repeat protein	Mbur_1356	Mbur_1356	leucyl-tRNA synthetase	[TP0067-TP0586 (0.714839)]
COG0358	COG0457	Mbur_1769	Mbur_1769	DNA primase like protein	Mbur_2318	Mbur_2318	Tetratricopeptide protein	[TP0492-TP0648 (0.5111708)]
COG0358	COG0457	Mbur_1769	Mbur_1769	DNA primase like protein	Mbur_0225	Mbur_0225	TPR repeat protein	[TP0492-TP0648 (0.5111708)]
COG0358	COG0457	Mbur_1769	Mbur_1769	DNA primase like protein	Mbur_0216	Mbur_0216	TPR repeat protein	[TP0492-TP0648 (0.5111708)]
COG0358	COG0457	Mbur_1769	Mbur_1769	DNA primase like protein	Mbur_2046	Mbur_2046	Tetratricopeptide protein	[TP0492-TP0648 (0.5111708)]
COG0358	COG0457	Mbur_1769	Mbur_1769	DNA primase like protein	Mbur_0464	Mbur_0464	TPR repeat protein	[TP0492-TP0648 (0.5111708)]
COG0358	COG0457	Mbur_1769	Mbur_1769	DNA primase like protein	Mbur_0629	Mbur_0629	TPR repeat protein	[TP0492-TP0648 (0.5111708)]
COG0301	COG0301	Mbur_1320	Mbur_1320	thiamine biosynthesis protein	Mbur_1320	Mbur_1320	thiamine biosynthesis protein	[TP0559-TP0559 (0.6965584)]
COG0569	COG1430	Mbur_1310	Mbur_1310	TrkA-N	Mbur_2050	Mbur_2050	protein of unknown function DUF192	[TP0024-TP0087 (0.61624503)]
COG0569	COG1430	Mbur_0547	Mbur_0547	K+ transport systems NAD-binding subunit	Mbur_2050	Mbur_2050	protein of unknown function DUF192	[TP0024-TP0087 (0.61624503)]
COG0608	COG1234	Mbur_1505	Mbur_1505	phosphoesterase, RecJ-like protein	Mbur_0681	Mbur_0681	beta-lactamase-like protein	[TP0704-TP0819 (0.5844061)]
COG0608	COG1234	Mbur_2340	Mbur_2340	phosphoesterase, RecJ-like protein	Mbur_0681	Mbur_0681	beta-lactamase-like protein	[TP0704-TP0819 (0.5844061)]
COG0608	COG1234	Mbur_1505	Mbur_1505	phosphoesterase, RecJ-like protein	Mbur_2102	Mbur_2102	Ribonuclease Z	[TP0704-TP0819 (0.5844061)]
COG0608	COG1234	Mbur_2340	Mbur_2340	phosphoesterase, RecJ-like protein	Mbur_2102	Mbur_2102	Ribonuclease Z	[TP0704-TP0819 (0.5844061)]
COG0024	COG0125	Mbur_1620	Mbur_1620	methionine aminopeptidase, type II	Mbur_1673	Mbur_1673	Thymidylate kinase	[TP0842-TP0354 (0.8096375)]
COG0048	COG1156	Mbur_1173	Mbur_1173	ribosomal protein S23 (S12)	Mbur_1244	Mbur_1244	ATP synthase, B subunit	[TP0243-TP0427 (0.80866665)]
COG0012	COG0188	Mbur_1959	Mbur_1959	GTP-binding protein, HSR1-related	Mbur_0420	Mbur_0420	DNA gyrase, A subunit	[TP0124-TP0005 (0.7149395)]
COG0530	COG0621	Mbur_0430	Mbur_0430	K+-dependent Na+/Ca+ exchanger related-protein	Mbur_1353	Mbur_1353	MiaB-like tRNA modifying enzyme	[TP1034-TP0269 (0.7081234)]
COG0530	COG0621	Mbur_0831	Mbur_0831	K+-dependent Na+/Ca+ exchanger related-protein	Mbur_1353	Mbur_1353	MiaB-like tRNA modifying enzyme	[TP1034-TP0269 (0.7081234)]
COG0462	COG0492	Mbur_1877	Mbur_1877	ribose-phosphate pyrophosphokinase	Mbur_0101	Mbur_0101	thioredoxin reductase	[TP0294-TP0814 (0.8323514)]
COG0124	COG0546	Mbur_2348	Mbur_2348	histidyl-tRNA synthetase	Mbur_1599	Mbur_1599	Haloacid dehalogenase-like hydrolase	[TP0641-TP0554 (0.5196431)]
COG0457	COG1234	Mbur_0225	Mbur_0225	TPR repeat protein	Mbur_2102	Mbur_2102	Ribonuclease Z	[TP0095-TP0819 (0.5178716)]
COG0457	COG1234	Mbur_0216	Mbur_0216	TPR repeat protein	Mbur_0681	Mbur_0681	beta-lactamase-like protein	[TP0095-TP0819 (0.5178716)]
COG0457	COG1234	Mbur_0225	Mbur_0225	TPR repeat protein	Mbur_0681	Mbur_0681	beta-lactamase-like protein	[TP0095-TP0819 (0.5178716)]
COG0457	COG1234	Mbur_0629	Mbur_0629	TPR repeat protein	Mbur_2102	Mbur_2102	Ribonuclease Z	[TP0095-TP0819 (0.5178716)]
COG0457	COG1234	Mbur_0464	Mbur_0464	TPR repeat protein	Mbur_0681	Mbur_0681	beta-lactamase-like protein	[TP0095-TP0819 (0.5178716)]
COG0457	COG1234	Mbur_2318	Mbur_2318	Tetratricopeptide protein	Mbur_0681	Mbur_0681	beta-lactamase-like protein	[TP0095-TP0819 (0.5178716)]
COG0457	COG1234	Mbur_0216	Mbur_0216	TPR repeat protein	Mbur_2102	Mbur_2102	Ribonuclease Z	[TP0095-TP0819 (0.5178716)]
COG0457	COG1234	Mbur_2046	Mbur_2046	Tetratricopeptide protein	Mbur_2102	Mbur_2102	Ribonuclease Z	[TP0095-TP0819 (0.5178716)]
COG0457	COG1234	Mbur_2318	Mbur_2318	Tetratricopeptide protein	Mbur_2102	Mbur_2102	Ribonuclease Z	[TP0095-TP0819 (0.5178716)]
COG0457	COG1234	Mbur_0629	Mbur_0629	TPR repeat protein	Mbur_0681	Mbur_0681	beta-lactamase-like protein	[TP0095-TP0819 (0.5178716)]
COG0457	COG1234	Mbur_0464	Mbur_0464	TPR repeat protein	Mbur_2102	Mbur_2102	Ribonuclease Z	[TP0095-TP0819 (0.5178716)]
COG0457	COG1234	Mbur_2046	Mbur_2046	Tetratricopeptide protein	Mbur_0681	Mbur_0681	beta-lactamase-like protein	[TP0095-TP0819 (0.5178716)]
COG0503	COG1488	Mbur_1435	Mbur_1435	phosphoribosyltransferase	Mbur_0321	Mbur_0321	Nicotinate phosphoribosyltransferase	[TP1039-TP0628 (0.6658587)]
COG0249	COG0546	Mbur_1704	Mbur_1704	DNA mismatch repair protein MutS	Mbur_1599	Mbur_1599	Haloacid dehalogenase-like hydrolase	[TP0328-TP0554 (0.5196431)]
COG0162	COG2834	Mbur_1463	Mbur_1463	tyrosyl-tRNA synthetase	Mbur_1824	Mbur_1824	hypothetical protein	[TP0834-TP0333 (0.5313641)]
COG0162	COG2834	Mbur_1463	Mbur_1463	tyrosyl-tRNA synthetase	Mbur_0235	Mbur_0235	hypothetical protein	[TP0834-TP0333 (0.5313641)]
COG0457	COG1061	Mbur_0225	Mbur_0225	TPR repeat protein	Mbur_1537	Mbur_1537	type III restriction enzyme, res subunit	[TP0095-TP0380 (0.51337665)]
COG0457	COG1061	Mbur_2318	Mbur_2318	Tetratricopeptide protein	Mbur_1537	Mbur_1537	type III restriction enzyme, res subunit	[TP0095-TP0380 (0.51337665)]
COG0457	COG1061	Mbur_0464	Mbur_0464	TPR repeat protein	Mbur_1537	Mbur_1537	type III restriction enzyme, res subunit	[TP0095-TP0380 (0.51337665)]
COG0457	COG1061	Mbur_0216	Mbur_0216	TPR repeat protein	Mbur_1537	Mbur_1537	type III restriction enzyme, res subunit	[TP0095-TP0380 (0.51337665)]
COG0457	COG1061	Mbur_2046	Mbur_2046	Tetratricopeptide protein	Mbur_1537	Mbur_1537	type III restriction enzyme, res subunit	[TP0095-TP0380 (0.51337665)]
COG0457	COG1061	Mbur_0629	Mbur_0629	TPR repeat protein	Mbur_1537	Mbur_1537	type III restriction enzyme, res subunit	[TP0095-TP0380 (0.51337665)]
COG0342	COG0546	Mbur_1987	Mbur_1987	SecD/SecF/SecDF export membrane protein	Mbur_1599	Mbur_1599	Haloacid dehalogenase-like hydrolase	[TP0410-TP0554 (0.6160348)]
COG0098	COG0803	Mbur_0021	Mbur_0021	ribosomal protein S5	Mbur_1015	Mbur_1015	solute binding protein	[TP0206-TP0163 (0.74372905)]
COG0249	COG0457	Mbur_1704	Mbur_1704	DNA mismatch repair protein MutS	Mbur_0216	Mbur_0216	TPR repeat protein	[TP0328-TP0095 (0.63719666)]
COG0249	COG0457	Mbur_1704	Mbur_1704	DNA mismatch repair protein MutS	Mbur_2318	Mbur_2318	Tetratricopeptide protein	[TP0328-TP0095 (0.63719666)]
COG0249	COG0457	Mbur_1704	Mbur_1704	DNA mismatch repair protein MutS	Mbur_0464	Mbur_0464	TPR repeat protein	[TP0328-TP0095 (0.63719666)]
COG0249	COG0457	Mbur_1704	Mbur_1704	DNA mismatch repair protein MutS	Mbur_0225	Mbur_0225	TPR repeat protein	[TP0328-TP0095 (0.63719666)]
COG0249	COG0457	Mbur_1704	Mbur_1704	DNA mismatch repair protein MutS	Mbur_0629	Mbur_0629	TPR repeat protein	[TP0328-TP0095 (0.63719666)]
COG0249	COG0457	Mbur_1704	Mbur_1704	DNA mismatch repair protein MutS	Mbur_2046	Mbur_2046	Tetratricopeptide protein	[TP0328-TP0095 (0.63719666)]
COG0442	COG0459	Mbur_0190	Mbur_0190	prolyl-tRNA synthetase	Mbur_2146	Mbur_2146	thermosome, Chaperonin Cpn60/TCP-1	[TP0160-TP0030 (0.7719589)]
COG0442	COG0459	Mbur_0190	Mbur_0190	prolyl-tRNA synthetase	Mbur_0972	Mbur_0972	chaperonin Cpn60/TCP-1	[TP0160-TP0030 (0.7719589)]
COG0442	COG0459	Mbur_0190	Mbur_0190	prolyl-tRNA synthetase	Mbur_1960	Mbur_1960	thermosome subunit, group II chaperonin	[TP0160-TP0030 (0.7719589)]
COG0255	COG1354	Mbur_0008	Mbur_0008	ribosomal protein L29	Mbur_1498	Mbur_1498	chromosome segregation and condensation protein	[TP0197-TP0691 (0.70609456)]
COG0154	COG1624	Mbur_1655	Mbur_1655	glutamyl-tRNA(Gln) amidotransferase, A subunit	Mbur_1389	Mbur_1389	protein of unknown function DUF147	[TP1020-TP0826 (0.7964557)]
COG1109	COG1488	Mbur_2342	Mbur_2342	phosphoglucomutase/phosphomannomutase	Mbur_0321	Mbur_0321	Nicotinate phosphoribosyltransferase	[TP0413-TP0628 (0.6598422)]
COG1109	COG1488	Mbur_2115	Mbur_2115	Phosphoglucosamine mutase	Mbur_0321	Mbur_0321	Nicotinate phosphoribosyltransferase	[TP0413-TP0628 (0.6598422)]
COG0477	COG1432	Mbur_0075	Mbur_0075	major facilitator superfamily (MFS) transporter	Mbur_0855	Mbur_0855	protein of unknown function DUF88	[TP0840-TP0894 (0.55999315)]
COG0477	COG1432	Mbur_0075	Mbur_0075	major facilitator superfamily (MFS) transporter	Mbur_0520	Mbur_0520	hypothetical protein	[TP0840-TP0894 (0.55999315)]
COG0477	COG1432	Mbur_2219	Mbur_2219	major facilitator superfamily (MFS) transporter	Mbur_0855	Mbur_0855	protein of unknown function DUF88	[TP0840-TP0894 (0.55999315)]
COG0477	COG1432	Mbur_0826	Mbur_0826	major facilitator superfamily (MFS) transporter	Mbur_0855	Mbur_0855	protein of unknown function DUF88	[TP0840-TP0894 (0.55999315)]
COG0477	COG1432	Mbur_0826	Mbur_0826	major facilitator superfamily (MFS) transporter	Mbur_0520	Mbur_0520	hypothetical protein	[TP0840-TP0894 (0.55999315)]
COG0477	COG1432	Mbur_2219	Mbur_2219	major facilitator superfamily (MFS) transporter	Mbur_0520	Mbur_0520	hypothetical protein	[TP0840-TP0894 (0.55999315)]
COG0586	COG1061	Mbur_0149	Mbur_0149	Uncharacterized membrane-associated protein	Mbur_1537	Mbur_1537	type III restriction enzyme, res subunit	[TP0779-TP0380 (0.6968711)]
COG0457	COG1396	Mbur_0629	Mbur_0629	TPR repeat protein	Mbur_0609	Mbur_0609	Cupin sensor transcriptional regulator, XRE	[TP0648-TP0461 (0.6214171)]
COG0457	COG1396	Mbur_2318	Mbur_2318	Tetratricopeptide protein	Mbur_0609	Mbur_0609	Cupin sensor transcriptional regulator, XRE	[TP0648-TP0461 (0.6214171)]
COG0457	COG1396	Mbur_0216	Mbur_0216	TPR repeat protein	Mbur_0661	Mbur_0661	Cupin sensor transcriptional regulator, XRE	[TP0648-TP0461 (0.6214171)]
COG0457	COG1396	Mbur_0225	Mbur_0225	TPR repeat protein	Mbur_0661	Mbur_0661	Cupin sensor transcriptional regulator, XRE	[TP0648-TP0461 (0.6214171)]
COG0457	COG1396	Mbur_2046	Mbur_2046	Tetratricopeptide protein	Mbur_0609	Mbur_0609	Cupin sensor transcriptional regulator, XRE	[TP0648-TP0461 (0.6214171)]
COG0457	COG1396	Mbur_0629	Mbur_0629	TPR repeat protein	Mbur_0661	Mbur_0661	Cupin sensor transcriptional regulator, XRE	[TP0648-TP0461 (0.6214171)]
COG0457	COG1396	Mbur_2318	Mbur_2318	Tetratricopeptide protein	Mbur_0661	Mbur_0661	Cupin sensor transcriptional regulator, XRE	[TP0648-TP0461 (0.6214171)]
COG0457	COG1396	Mbur_0225	Mbur_0225	TPR repeat protein	Mbur_0609	Mbur_0609	Cupin sensor transcriptional regulator, XRE	[TP0648-TP0461 (0.6214171)]
COG0457	COG1396	Mbur_2046	Mbur_2046	Tetratricopeptide protein	Mbur_0661	Mbur_0661	Cupin sensor transcriptional regulator, XRE	[TP0648-TP0461 (0.6214171)]
COG0457	COG1396	Mbur_0464	Mbur_0464	TPR repeat protein	Mbur_0609	Mbur_0609	Cupin sensor transcriptional regulator, XRE	[TP0648-TP0461 (0.6214171)]
COG0457	COG1396	Mbur_0464	Mbur_0464	TPR repeat protein	Mbur_0661	Mbur_0661	Cupin sensor transcriptional regulator, XRE	[TP0648-TP0461 (0.6214171)]
COG0457	COG1396	Mbur_0216	Mbur_0216	TPR repeat protein	Mbur_0609	Mbur_0609	Cupin sensor transcriptional regulator, XRE	[TP0648-TP0461 (0.6214171)]
COG0322	COG1432	Mbur_1467	Mbur_1467	excinuclease ABC, C subunit	Mbur_0520	Mbur_0520	hypothetical protein	[TP0472-TP0894 (0.7171434)]
COG0322	COG1432	Mbur_1467	Mbur_1467	excinuclease ABC, C subunit	Mbur_0855	Mbur_0855	protein of unknown function DUF88	[TP0472-TP0894 (0.7171434)]
COG0124	COG0124	Mbur_2348	Mbur_2348	histidyl-tRNA synthetase	Mbur_2348	Mbur_2348	histidyl-tRNA synthetase	[TP0641-TP0641 (0.67365265)]
COG0012	COG0608	Mbur_1959	Mbur_1959	GTP-binding protein, HSR1-related	Mbur_1505	Mbur_1505	phosphoesterase, RecJ-like protein	[TP0124-TP0704 (0.626838)]
COG0012	COG0608	Mbur_1959	Mbur_1959	GTP-binding protein, HSR1-related	Mbur_2340	Mbur_2340	phosphoesterase, RecJ-like protein	[TP0124-TP0704 (0.626838)]
COG0301	COG0457	Mbur_1320	Mbur_1320	thiamine biosynthesis protein	Mbur_0629	Mbur_0629	TPR repeat protein	[TP0559-TP0095 (0.76004404), TP0559-TP0067 (0.65738976)]
COG0301	COG0457	Mbur_1320	Mbur_1320	thiamine biosynthesis protein	Mbur_2046	Mbur_2046	Tetratricopeptide protein	[TP0559-TP0095 (0.76004404), TP0559-TP0067 (0.65738976)]
COG0301	COG0457	Mbur_1320	Mbur_1320	thiamine biosynthesis protein	Mbur_2318	Mbur_2318	Tetratricopeptide protein	[TP0559-TP0095 (0.76004404), TP0559-TP0067 (0.65738976)]
COG0301	COG0457	Mbur_1320	Mbur_1320	thiamine biosynthesis protein	Mbur_0225	Mbur_0225	TPR repeat protein	[TP0559-TP0095 (0.76004404), TP0559-TP0067 (0.65738976)]
COG0301	COG0457	Mbur_1320	Mbur_1320	thiamine biosynthesis protein	Mbur_0464	Mbur_0464	TPR repeat protein	[TP0559-TP0095 (0.76004404), TP0559-TP0067 (0.65738976)]
COG0301	COG0457	Mbur_1320	Mbur_1320	thiamine biosynthesis protein	Mbur_0216	Mbur_0216	TPR repeat protein	[TP0559-TP0095 (0.76004404), TP0559-TP0067 (0.65738976)]
COG0255	COG1394	Mbur_0008	Mbur_0008	ribosomal protein L29	Mbur_1245	Mbur_1245	V-type ATPase, D subunit	[TP0197-TP0527 (0.51549006)]
