# Supplementary material for: The Binary Protein Interactome of Treponema pallidum – The Syphilis Spirochete
Source: PLoS One. 2008 May 28;3(5):e2292. doi: 10.1371/journal.pone.0002292 (PMC2386257; doi:10.1371/journal.pone.0002292)
Supplement: Data S1 — Predicted protein-protein interactions based on our Treponema pallidum data; zip archive containing 372 files with one file per species. (6.09 MB ZIP) [file pone.0002292.s006.zip › archaea/Methanococcus_maripaludis.tab]

39152 Methanococcus maripaludis
COG A	COG B	Locus Id A	Preferred Name(s) A	Annotation A	Locus Id B	Preferred Name(s) B	Annotation B	T. pallidum interaction
COG0201	COG0550	MMP1422	MMP1422	Preprotein translocase secY subunit	MMP0956	MMP0956	DNA topoisomerase I {UniProtKB/TrEMBL:Q6LYN4}	[TP0208-TP0394 (0.8044664)]
COG0051	COG0693	MMP1371	rpsJ	30S ribosomal protein S10P	MMP0559	MMP0559	Hypothetical protein {UniProtKB/TrEMBL:Q6LZR5}	[TP0188-TP0445 (0.6307204)]
COG0180	COG0564	MMP1592	MMP1592	Tryptophanyl-tRNA synthetase	MMP1010	MMP1010	Pseudouridine synthase:Pseudouridine synthase,	[TP0632-TP0339 (0.7885255)]
COG0125	COG0457	MMP1034	tmk	Probable thymidylate kinase (EC 2.7.4.9) (dTMP kinase)	MMP0762	MMP0762	TPR repeat precursor {UniProtKB/TrEMBL:Q6LZ67}	[TP0354-TP0648 (0.5206915)]
COG0125	COG0457	MMP1034	tmk	Probable thymidylate kinase (EC 2.7.4.9) (dTMP kinase)	MMP0895	MMP0895	TPR repeat {UniProtKB/TrEMBL:Q6LYU2}	[TP0354-TP0648 (0.5206915)]
COG0125	COG0457	MMP1034	tmk	Probable thymidylate kinase (EC 2.7.4.9) (dTMP kinase)	MMP0885	MMP0885	TPR repeat:ATP/GTP-binding site motif A	[TP0354-TP0648 (0.5206915)]
COG0125	COG0457	MMP1034	tmk	Probable thymidylate kinase (EC 2.7.4.9) (dTMP kinase)	MMP1143	MMP1143	TPR repeat precursor {UniProtKB/TrEMBL:Q6LY49}	[TP0354-TP0648 (0.5206915)]
COG0125	COG0457	MMP1034	tmk	Probable thymidylate kinase (EC 2.7.4.9) (dTMP kinase)	MMP0673	MMP0673	TPR repeat precursor {UniProtKB/TrEMBL:Q6LZF6}	[TP0354-TP0648 (0.5206915)]
COG0125	COG0457	MMP1034	tmk	Probable thymidylate kinase (EC 2.7.4.9) (dTMP kinase)	MMP0276	MMP0276	Hypothetical protein precursor	[TP0354-TP0648 (0.5206915)]
COG0020	COG1390	MMP1345	MMP1345	Undecaprenyl pyrophospahte synthetase related	MMP1041	MMP1041	A1A0 ATPase, subunit IE	[TP0603-TP0424 (0.79878455)]
COG1509	COG1509	MMP0861	MMP0861	Lysine 2,3-aminomutase {UniProtKB/TrEMBL:Q6LYX4}	MMP0861	MMP0861	Lysine 2,3-aminomutase {UniProtKB/TrEMBL:Q6LYX4}	[TP0121-TP0121 (0.7367639)]
COG0084	COG2201	MMP1570	MMP1570	TatD-related protein {UniProtKB/TrEMBL:Q6LWY4}	MMP0926	cheB	Chemotaxis response regulator protein-glutamate methylesterase (EC 3.1.1.61)	[TP0994-TP0631 (0.71912634)]
COG0060	COG0681	MMP1474	ileS	Isoleucyl-tRNA synthetase (EC 6.1.1.5) (Isoleucine--tRNA ligase) (IleRS)	MMP0387	MMP0387	Microsomal signal peptidase 21 KD subunit	[TP0452-TP0185 (0.79878455)]
COG0237	COG0552	MMP1282	MMP1282	Hypothetical protein {UniProtKB/TrEMBL:Q6LXR7}	MMP0683	MMP0683	Signal recognition particle receptor SRalpha	[TP0296-TP0578 (0.7885255)]
COG0012	COG0457	MMP1122	MMP1122	GTP1/OBG family:ATP/GTP-binding site motif A	MMP0762	MMP0762	TPR repeat precursor {UniProtKB/TrEMBL:Q6LZ67}	[TP0124-TP0067 (0.81355333)]
COG0012	COG0457	MMP1122	MMP1122	GTP1/OBG family:ATP/GTP-binding site motif A	MMP0885	MMP0885	TPR repeat:ATP/GTP-binding site motif A	[TP0124-TP0067 (0.81355333)]
COG0012	COG0457	MMP1122	MMP1122	GTP1/OBG family:ATP/GTP-binding site motif A	MMP0276	MMP0276	Hypothetical protein precursor	[TP0124-TP0067 (0.81355333)]
COG0012	COG0457	MMP1122	MMP1122	GTP1/OBG family:ATP/GTP-binding site motif A	MMP0895	MMP0895	TPR repeat {UniProtKB/TrEMBL:Q6LYU2}	[TP0124-TP0067 (0.81355333)]
COG0012	COG0457	MMP1122	MMP1122	GTP1/OBG family:ATP/GTP-binding site motif A	MMP0673	MMP0673	TPR repeat precursor {UniProtKB/TrEMBL:Q6LZF6}	[TP0124-TP0067 (0.81355333)]
COG0012	COG0457	MMP1122	MMP1122	GTP1/OBG family:ATP/GTP-binding site motif A	MMP1143	MMP1143	TPR repeat precursor {UniProtKB/TrEMBL:Q6LY49}	[TP0124-TP0067 (0.81355333)]
COG0124	COG0608	MMP1614	hisS	Histidyl-tRNA synthetase (EC 6.1.1.21) (Histidine--tRNA ligase) (HisRS)	MMP1078	MMP1078	Conserved Hypothetical Archael Protein	[TP0641-TP0704 (0.75894904)]
COG0124	COG0608	MMP1614	hisS	Histidyl-tRNA synthetase (EC 6.1.1.21) (Histidine--tRNA ligase) (HisRS)	MMP1682	MMP1682	Single stranded DNA-specific exonuclease	[TP0641-TP0704 (0.75894904)]
COG0124	COG0608	MMP1614	hisS	Histidyl-tRNA synthetase (EC 6.1.1.21) (Histidine--tRNA ligase) (HisRS)	MMP0547	MMP0547	RecJ related protein {UniProtKB/TrEMBL:Q6LZS6}	[TP0641-TP0704 (0.75894904)]
COG1122	COG1432	MMP1484	cbiO	Cobalt import ATP-binding protein cbiO	MMP1050	MMP1050	Hypothetical protein {UniProtKB/TrEMBL:Q6LYE1}	[TP0227-TP0894 (0.7171434)]
COG0092	COG0301	MMP1404	rps3p	30S ribosomal protein S3P	MMP1354	MMP1354	Thiamine biosynthesis protein:THUMP domain	[TP0195-TP0559 (0.66944)]
COG0457	COG0457	MMP0276	MMP0276	Hypothetical protein precursor	MMP1143	MMP1143	TPR repeat precursor {UniProtKB/TrEMBL:Q6LY49}	[TP0067-TP0095 (0.6515529)]
COG0457	COG0457	MMP1143	MMP1143	TPR repeat precursor {UniProtKB/TrEMBL:Q6LY49}	MMP0276	MMP0276	Hypothetical protein precursor	[TP0067-TP0095 (0.6515529)]
COG0457	COG0457	MMP1143	MMP1143	TPR repeat precursor {UniProtKB/TrEMBL:Q6LY49}	MMP1143	MMP1143	TPR repeat precursor {UniProtKB/TrEMBL:Q6LY49}	[TP0067-TP0095 (0.6515529)]
COG0457	COG0457	MMP0895	MMP0895	TPR repeat {UniProtKB/TrEMBL:Q6LYU2}	MMP1143	MMP1143	TPR repeat precursor {UniProtKB/TrEMBL:Q6LY49}	[TP0067-TP0095 (0.6515529)]
COG0457	COG0457	MMP1143	MMP1143	TPR repeat precursor {UniProtKB/TrEMBL:Q6LY49}	MMP0895	MMP0895	TPR repeat {UniProtKB/TrEMBL:Q6LYU2}	[TP0067-TP0095 (0.6515529)]
COG0457	COG0457	MMP0885	MMP0885	TPR repeat:ATP/GTP-binding site motif A	MMP0885	MMP0885	TPR repeat:ATP/GTP-binding site motif A	[TP0067-TP0095 (0.6515529)]
COG0457	COG0457	MMP0276	MMP0276	Hypothetical protein precursor	MMP0895	MMP0895	TPR repeat {UniProtKB/TrEMBL:Q6LYU2}	[TP0067-TP0095 (0.6515529)]
COG0457	COG0457	MMP0895	MMP0895	TPR repeat {UniProtKB/TrEMBL:Q6LYU2}	MMP0276	MMP0276	Hypothetical protein precursor	[TP0067-TP0095 (0.6515529)]
COG0457	COG0457	MMP0276	MMP0276	Hypothetical protein precursor	MMP0885	MMP0885	TPR repeat:ATP/GTP-binding site motif A	[TP0067-TP0095 (0.6515529)]
COG0457	COG0457	MMP0276	MMP0276	Hypothetical protein precursor	MMP0673	MMP0673	TPR repeat precursor {UniProtKB/TrEMBL:Q6LZF6}	[TP0067-TP0095 (0.6515529)]
COG0457	COG0457	MMP0885	MMP0885	TPR repeat:ATP/GTP-binding site motif A	MMP0276	MMP0276	Hypothetical protein precursor	[TP0067-TP0095 (0.6515529)]
COG0457	COG0457	MMP0673	MMP0673	TPR repeat precursor {UniProtKB/TrEMBL:Q6LZF6}	MMP0276	MMP0276	Hypothetical protein precursor	[TP0067-TP0095 (0.6515529)]
COG0457	COG0457	MMP0885	MMP0885	TPR repeat:ATP/GTP-binding site motif A	MMP0673	MMP0673	TPR repeat precursor {UniProtKB/TrEMBL:Q6LZF6}	[TP0067-TP0095 (0.6515529)]
COG0457	COG0457	MMP0673	MMP0673	TPR repeat precursor {UniProtKB/TrEMBL:Q6LZF6}	MMP0885	MMP0885	TPR repeat:ATP/GTP-binding site motif A	[TP0067-TP0095 (0.6515529)]
COG0457	COG0457	MMP0885	MMP0885	TPR repeat:ATP/GTP-binding site motif A	MMP1143	MMP1143	TPR repeat precursor {UniProtKB/TrEMBL:Q6LY49}	[TP0067-TP0095 (0.6515529)]
COG0457	COG0457	MMP1143	MMP1143	TPR repeat precursor {UniProtKB/TrEMBL:Q6LY49}	MMP0885	MMP0885	TPR repeat:ATP/GTP-binding site motif A	[TP0067-TP0095 (0.6515529)]
COG0457	COG0457	MMP0762	MMP0762	TPR repeat precursor {UniProtKB/TrEMBL:Q6LZ67}	MMP1143	MMP1143	TPR repeat precursor {UniProtKB/TrEMBL:Q6LY49}	[TP0067-TP0095 (0.6515529)]
COG0457	COG0457	MMP1143	MMP1143	TPR repeat precursor {UniProtKB/TrEMBL:Q6LY49}	MMP0762	MMP0762	TPR repeat precursor {UniProtKB/TrEMBL:Q6LZ67}	[TP0067-TP0095 (0.6515529)]
COG0457	COG0457	MMP0276	MMP0276	Hypothetical protein precursor	MMP0762	MMP0762	TPR repeat precursor {UniProtKB/TrEMBL:Q6LZ67}	[TP0067-TP0095 (0.6515529)]
COG0457	COG0457	MMP0762	MMP0762	TPR repeat precursor {UniProtKB/TrEMBL:Q6LZ67}	MMP0276	MMP0276	Hypothetical protein precursor	[TP0067-TP0095 (0.6515529)]
COG0457	COG0457	MMP0673	MMP0673	TPR repeat precursor {UniProtKB/TrEMBL:Q6LZF6}	MMP0762	MMP0762	TPR repeat precursor {UniProtKB/TrEMBL:Q6LZ67}	[TP0067-TP0095 (0.6515529)]
COG0457	COG0457	MMP0762	MMP0762	TPR repeat precursor {UniProtKB/TrEMBL:Q6LZ67}	MMP0673	MMP0673	TPR repeat precursor {UniProtKB/TrEMBL:Q6LZF6}	[TP0067-TP0095 (0.6515529)]
COG0457	COG0457	MMP0762	MMP0762	TPR repeat precursor {UniProtKB/TrEMBL:Q6LZ67}	MMP0895	MMP0895	TPR repeat {UniProtKB/TrEMBL:Q6LYU2}	[TP0067-TP0095 (0.6515529)]
COG0457	COG0457	MMP0895	MMP0895	TPR repeat {UniProtKB/TrEMBL:Q6LYU2}	MMP0762	MMP0762	TPR repeat precursor {UniProtKB/TrEMBL:Q6LZ67}	[TP0067-TP0095 (0.6515529)]
COG0457	COG0457	MMP0895	MMP0895	TPR repeat {UniProtKB/TrEMBL:Q6LYU2}	MMP0885	MMP0885	TPR repeat:ATP/GTP-binding site motif A	[TP0067-TP0095 (0.6515529)]
COG0457	COG0457	MMP0885	MMP0885	TPR repeat:ATP/GTP-binding site motif A	MMP0895	MMP0895	TPR repeat {UniProtKB/TrEMBL:Q6LYU2}	[TP0067-TP0095 (0.6515529)]
COG0457	COG0457	MMP0673	MMP0673	TPR repeat precursor {UniProtKB/TrEMBL:Q6LZF6}	MMP0895	MMP0895	TPR repeat {UniProtKB/TrEMBL:Q6LYU2}	[TP0067-TP0095 (0.6515529)]
COG0457	COG0457	MMP0895	MMP0895	TPR repeat {UniProtKB/TrEMBL:Q6LYU2}	MMP0673	MMP0673	TPR repeat precursor {UniProtKB/TrEMBL:Q6LZF6}	[TP0067-TP0095 (0.6515529)]
COG0457	COG0457	MMP0276	MMP0276	Hypothetical protein precursor	MMP0276	MMP0276	Hypothetical protein precursor	[TP0067-TP0095 (0.6515529)]
COG0457	COG0457	MMP0895	MMP0895	TPR repeat {UniProtKB/TrEMBL:Q6LYU2}	MMP0895	MMP0895	TPR repeat {UniProtKB/TrEMBL:Q6LYU2}	[TP0067-TP0095 (0.6515529)]
COG0457	COG0457	MMP0673	MMP0673	TPR repeat precursor {UniProtKB/TrEMBL:Q6LZF6}	MMP0673	MMP0673	TPR repeat precursor {UniProtKB/TrEMBL:Q6LZF6}	[TP0067-TP0095 (0.6515529)]
COG0457	COG0457	MMP0673	MMP0673	TPR repeat precursor {UniProtKB/TrEMBL:Q6LZF6}	MMP1143	MMP1143	TPR repeat precursor {UniProtKB/TrEMBL:Q6LY49}	[TP0067-TP0095 (0.6515529)]
COG0457	COG0457	MMP1143	MMP1143	TPR repeat precursor {UniProtKB/TrEMBL:Q6LY49}	MMP0673	MMP0673	TPR repeat precursor {UniProtKB/TrEMBL:Q6LZF6}	[TP0067-TP0095 (0.6515529)]
COG0457	COG0457	MMP0885	MMP0885	TPR repeat:ATP/GTP-binding site motif A	MMP0762	MMP0762	TPR repeat precursor {UniProtKB/TrEMBL:Q6LZ67}	[TP0067-TP0095 (0.6515529)]
COG0457	COG0457	MMP0762	MMP0762	TPR repeat precursor {UniProtKB/TrEMBL:Q6LZ67}	MMP0885	MMP0885	TPR repeat:ATP/GTP-binding site motif A	[TP0067-TP0095 (0.6515529)]
COG0457	COG0457	MMP0762	MMP0762	TPR repeat precursor {UniProtKB/TrEMBL:Q6LZ67}	MMP0762	MMP0762	TPR repeat precursor {UniProtKB/TrEMBL:Q6LZ67}	[TP0067-TP0095 (0.6515529)]
COG0697	COG0716	MMP0552	MMP0552	Hypothetical protein {UniProtKB/TrEMBL:Q6LZS2}	MMP0805	MMP0805	Predicted protein {UniProtKB/TrEMBL:Q6LZ24}	[TP0986-TP0925 (0.8288174)]
COG0697	COG0716	MMP0210	MMP0210	Hypothetical protein precursor	MMP0805	MMP0805	Predicted protein {UniProtKB/TrEMBL:Q6LZ24}	[TP0986-TP0925 (0.8288174)]
COG0697	COG0716	MMP0552	MMP0552	Hypothetical protein {UniProtKB/TrEMBL:Q6LZS2}	MMP0433	MMP0433	Putative flavodoxin {UniProtKB/TrEMBL:Q6M039}	[TP0986-TP0925 (0.8288174)]
COG0697	COG0716	MMP0670	MMP0670	Hypothetical protein precursor	MMP0805	MMP0805	Predicted protein {UniProtKB/TrEMBL:Q6LZ24}	[TP0986-TP0925 (0.8288174)]
COG0697	COG0716	MMP0210	MMP0210	Hypothetical protein precursor	MMP0433	MMP0433	Putative flavodoxin {UniProtKB/TrEMBL:Q6M039}	[TP0986-TP0925 (0.8288174)]
COG0697	COG0716	MMP0670	MMP0670	Hypothetical protein precursor	MMP0433	MMP0433	Putative flavodoxin {UniProtKB/TrEMBL:Q6M039}	[TP0986-TP0925 (0.8288174)]
COG0681	COG1384	MMP0387	MMP0387	Microsomal signal peptidase 21 KD subunit	MMP1318	lysS	Lysyl-tRNA synthetase (EC 6.1.1.6) (Lysine--tRNA ligase) (LysRS)	[TP0185-TP0644 (0.7885255)]
COG0080	COG0301	MMP1433	rpl11p	50S ribosomal protein L11P	MMP1354	MMP1354	Thiamine biosynthesis protein:THUMP domain	[TP0237-TP0559 (0.59848577)]
COG0024	COG0530	MMP1444	MMP1444	Metallopeptidase family M24:Methionine	MMP1068	MMP1068	K+-dependent Na+/Ca+ exchanger	[TP0842-TP1034 (0.7696508)]
COG0024	COG0530	MMP1444	MMP1444	Metallopeptidase family M24:Methionine	MMP0190	MMP0190	Hypothetical protein {UniProtKB/TrEMBL:Q6M0S9}	[TP0842-TP1034 (0.7696508)]
COG0103	COG1432	MMP1325	MMP1325	30S ribosomal protein S9P	MMP1050	MMP1050	Hypothetical protein {UniProtKB/TrEMBL:Q6LYE1}	[TP1024-TP0894 (0.64955014)]
COG0255	COG1011	MMP1405	rpl29p	50S ribosomal protein L29P	MMP0939	MMP0939	Hypothetical protein {UniProtKB/TrEMBL:Q6LYP9}	[TP0197-TP0158 (0.6077605)]
COG0301	COG1509	MMP1354	MMP1354	Thiamine biosynthesis protein:THUMP domain	MMP0861	MMP0861	Lysine 2,3-aminomutase {UniProtKB/TrEMBL:Q6LYX4}	[TP0559-TP0121 (0.62660724)]
COG0442	COG0552	MMP0696	MMP0696	Prolyl-tRNA synthetase {UniProtKB/TrEMBL:Q6LZD3}	MMP0683	MMP0683	Signal recognition particle receptor SRalpha	[TP0160-TP0578 (0.56216276)]
COG0024	COG0462	MMP1444	MMP1444	Metallopeptidase family M24:Methionine	MMP0410	MMP0410	Phosphoribosyltransferase:Purine/pyrimidine	[TP0842-TP0294 (0.8762697)]
COG0125	COG0361	MMP1034	tmk	Probable thymidylate kinase (EC 2.7.4.9) (dTMP kinase)	MMP0603	eif1a	Translation initiation factor 1A (aIF-1A)	[TP0354-TP0097 (0.8382038)]
COG0564	COG1418	MMP1010	MMP1010	Pseudouridine synthase:Pseudouridine synthase,	MMP0037	MMP0037	Hypothetical protein {UniProtKB/TrEMBL:Q6M180}	[TP0154-TP1018 (0.7668753)]
COG0457	COG0495	MMP0276	MMP0276	Hypothetical protein precursor	MMP0697	leuS	Leucyl-tRNA synthetase (EC 6.1.1.4) (Leucine--tRNA ligase) (LeuRS)	[TP0067-TP0586 (0.714839)]
COG0457	COG0495	MMP0673	MMP0673	TPR repeat precursor {UniProtKB/TrEMBL:Q6LZF6}	MMP0697	leuS	Leucyl-tRNA synthetase (EC 6.1.1.4) (Leucine--tRNA ligase) (LeuRS)	[TP0067-TP0586 (0.714839)]
COG0457	COG0495	MMP0885	MMP0885	TPR repeat:ATP/GTP-binding site motif A	MMP0697	leuS	Leucyl-tRNA synthetase (EC 6.1.1.4) (Leucine--tRNA ligase) (LeuRS)	[TP0067-TP0586 (0.714839)]
COG0457	COG0495	MMP0762	MMP0762	TPR repeat precursor {UniProtKB/TrEMBL:Q6LZ67}	MMP0697	leuS	Leucyl-tRNA synthetase (EC 6.1.1.4) (Leucine--tRNA ligase) (LeuRS)	[TP0067-TP0586 (0.714839)]
COG0457	COG0495	MMP0895	MMP0895	TPR repeat {UniProtKB/TrEMBL:Q6LYU2}	MMP0697	leuS	Leucyl-tRNA synthetase (EC 6.1.1.4) (Leucine--tRNA ligase) (LeuRS)	[TP0067-TP0586 (0.714839)]
COG0457	COG0495	MMP1143	MMP1143	TPR repeat precursor {UniProtKB/TrEMBL:Q6LY49}	MMP0697	leuS	Leucyl-tRNA synthetase (EC 6.1.1.4) (Leucine--tRNA ligase) (LeuRS)	[TP0067-TP0586 (0.714839)]
COG0358	COG0457	MMP1286	MMP1286	Possible DnaG-type primase	MMP1143	MMP1143	TPR repeat precursor {UniProtKB/TrEMBL:Q6LY49}	[TP0492-TP0648 (0.5111708)]
COG0358	COG0457	MMP1286	MMP1286	Possible DnaG-type primase	MMP0895	MMP0895	TPR repeat {UniProtKB/TrEMBL:Q6LYU2}	[TP0492-TP0648 (0.5111708)]
COG0358	COG0457	MMP1286	MMP1286	Possible DnaG-type primase	MMP0276	MMP0276	Hypothetical protein precursor	[TP0492-TP0648 (0.5111708)]
COG0358	COG0457	MMP1286	MMP1286	Possible DnaG-type primase	MMP0762	MMP0762	TPR repeat precursor {UniProtKB/TrEMBL:Q6LZ67}	[TP0492-TP0648 (0.5111708)]
COG0358	COG0457	MMP1286	MMP1286	Possible DnaG-type primase	MMP0885	MMP0885	TPR repeat:ATP/GTP-binding site motif A	[TP0492-TP0648 (0.5111708)]
COG0358	COG0457	MMP1286	MMP1286	Possible DnaG-type primase	MMP0673	MMP0673	TPR repeat precursor {UniProtKB/TrEMBL:Q6LZF6}	[TP0492-TP0648 (0.5111708)]
COG0301	COG0301	MMP1354	MMP1354	Thiamine biosynthesis protein:THUMP domain	MMP1354	MMP1354	Thiamine biosynthesis protein:THUMP domain	[TP0559-TP0559 (0.6965584)]
COG0569	COG1430	MMP1599	MMP1599	Trk system potassium uptake protein A	MMP0022	MMP0022	Hypothetical protein {UniProtKB/TrEMBL:Q6M195}	[TP0024-TP0087 (0.61624503)]
COG0608	COG1234	MMP1682	MMP1682	Single stranded DNA-specific exonuclease	MMP0906	rnz	Ribonuclease Z (EC 3.1.26.11) (RNase Z) (tRNase Z) (tRNA 3 endonuclease)	[TP0704-TP0819 (0.5844061)]
COG0608	COG1234	MMP1078	MMP1078	Conserved Hypothetical Archael Protein	MMP0906	rnz	Ribonuclease Z (EC 3.1.26.11) (RNase Z) (tRNase Z) (tRNA 3 endonuclease)	[TP0704-TP0819 (0.5844061)]
COG0608	COG1234	MMP0547	MMP0547	RecJ related protein {UniProtKB/TrEMBL:Q6LZS6}	MMP0906	rnz	Ribonuclease Z (EC 3.1.26.11) (RNase Z) (tRNase Z) (tRNA 3 endonuclease)	[TP0704-TP0819 (0.5844061)]
COG0024	COG0125	MMP1444	MMP1444	Metallopeptidase family M24:Methionine	MMP1034	tmk	Probable thymidylate kinase (EC 2.7.4.9) (dTMP kinase)	[TP0842-TP0354 (0.8096375)]
COG0048	COG1156	MMP1367	rps12p	30S ribosomal protein S12P	MMP1045	MMP1045	A1A0 ATPase, subunit B {UniProtKB/TrEMBL:Q6LYE6}	[TP0243-TP0427 (0.80866665)]
COG0530	COG0621	MMP0190	MMP0190	Hypothetical protein {UniProtKB/TrEMBL:Q6M0S9}	MMP0412	MMP0412	Hypothetical protein {UniProtKB/TrEMBL:Q6M059}	[TP1034-TP0269 (0.7081234)]
COG0530	COG0621	MMP1068	MMP1068	K+-dependent Na+/Ca+ exchanger	MMP0412	MMP0412	Hypothetical protein {UniProtKB/TrEMBL:Q6M059}	[TP1034-TP0269 (0.7081234)]
COG0462	COG0492	MMP0410	MMP0410	Phosphoribosyltransferase:Purine/pyrimidine	MMP0959	MMP0959	Thioredoxin reductase {UniProtKB/TrEMBL:Q6LYN1}	[TP0294-TP0814 (0.8323514)]
COG0457	COG1234	MMP1143	MMP1143	TPR repeat precursor {UniProtKB/TrEMBL:Q6LY49}	MMP0906	rnz	Ribonuclease Z (EC 3.1.26.11) (RNase Z) (tRNase Z) (tRNA 3 endonuclease)	[TP0095-TP0819 (0.5178716)]
COG0457	COG1234	MMP0276	MMP0276	Hypothetical protein precursor	MMP0906	rnz	Ribonuclease Z (EC 3.1.26.11) (RNase Z) (tRNase Z) (tRNA 3 endonuclease)	[TP0095-TP0819 (0.5178716)]
COG0457	COG1234	MMP0895	MMP0895	TPR repeat {UniProtKB/TrEMBL:Q6LYU2}	MMP0906	rnz	Ribonuclease Z (EC 3.1.26.11) (RNase Z) (tRNase Z) (tRNA 3 endonuclease)	[TP0095-TP0819 (0.5178716)]
COG0457	COG1234	MMP0762	MMP0762	TPR repeat precursor {UniProtKB/TrEMBL:Q6LZ67}	MMP0906	rnz	Ribonuclease Z (EC 3.1.26.11) (RNase Z) (tRNase Z) (tRNA 3 endonuclease)	[TP0095-TP0819 (0.5178716)]
COG0457	COG1234	MMP0885	MMP0885	TPR repeat:ATP/GTP-binding site motif A	MMP0906	rnz	Ribonuclease Z (EC 3.1.26.11) (RNase Z) (tRNase Z) (tRNA 3 endonuclease)	[TP0095-TP0819 (0.5178716)]
COG0457	COG1234	MMP0673	MMP0673	TPR repeat precursor {UniProtKB/TrEMBL:Q6LZF6}	MMP0906	rnz	Ribonuclease Z (EC 3.1.26.11) (RNase Z) (tRNase Z) (tRNA 3 endonuclease)	[TP0095-TP0819 (0.5178716)]
COG0442	COG0459	MMP0696	MMP0696	Prolyl-tRNA synthetase {UniProtKB/TrEMBL:Q6LZD3}	MMP1515	MMP1515	Chaperonin GroEL {UniProtKB/TrEMBL:Q877G8}	[TP0160-TP0030 (0.7719589)]
COG0255	COG1354	MMP1405	rpl29p	50S ribosomal protein L29P	MMP1516	MMP1516	Conserved hypothetical archaeal protein	[TP0197-TP0691 (0.70609456)]
COG0154	COG1624	MMP1510	gatA	Glutamyl-tRNA(Gln) amidotransferase subunit A (EC 6.3.5.-) (Glu-ADT subunit A)	MMP1479	MMP1479	Hypothetical protein {UniProtKB/TrEMBL:Q6LX73}	[TP1020-TP0826 (0.7964557)]
COG0477	COG1432	MMP1636	MMP1636	General substrate transporter precursor	MMP1050	MMP1050	Hypothetical protein {UniProtKB/TrEMBL:Q6LYE1}	[TP0840-TP0894 (0.55999315)]
COG0477	COG1432	MMP0099	MMP0099	General substrate transporter	MMP1050	MMP1050	Hypothetical protein {UniProtKB/TrEMBL:Q6LYE1}	[TP0840-TP0894 (0.55999315)]
COG0477	COG1432	MMP0835	MMP0835	Hypothetical protein precursor	MMP1050	MMP1050	Hypothetical protein {UniProtKB/TrEMBL:Q6LYE1}	[TP0840-TP0894 (0.55999315)]
COG0477	COG1432	MMP0797	MMP0797	General substrate transporter precursor	MMP1050	MMP1050	Hypothetical protein {UniProtKB/TrEMBL:Q6LYE1}	[TP0840-TP0894 (0.55999315)]
COG0457	COG1396	MMP0673	MMP0673	TPR repeat precursor {UniProtKB/TrEMBL:Q6LZF6}	MMP0097	MMP0097	Transcriptional regulator protein,	[TP0648-TP0461 (0.6214171)]
COG0457	COG1396	MMP0895	MMP0895	TPR repeat {UniProtKB/TrEMBL:Q6LYU2}	MMP0209	MMP0209	Hypothetical protein {UniProtKB/TrEMBL:Q6M0R0}	[TP0648-TP0461 (0.6214171)]
COG0457	COG1396	MMP0276	MMP0276	Hypothetical protein precursor	MMP0209	MMP0209	Hypothetical protein {UniProtKB/TrEMBL:Q6M0R0}	[TP0648-TP0461 (0.6214171)]
COG0457	COG1396	MMP0885	MMP0885	TPR repeat:ATP/GTP-binding site motif A	MMP0097	MMP0097	Transcriptional regulator protein,	[TP0648-TP0461 (0.6214171)]
COG0457	COG1396	MMP0673	MMP0673	TPR repeat precursor {UniProtKB/TrEMBL:Q6LZF6}	MMP0209	MMP0209	Hypothetical protein {UniProtKB/TrEMBL:Q6M0R0}	[TP0648-TP0461 (0.6214171)]
COG0457	COG1396	MMP0762	MMP0762	TPR repeat precursor {UniProtKB/TrEMBL:Q6LZ67}	MMP0209	MMP0209	Hypothetical protein {UniProtKB/TrEMBL:Q6M0R0}	[TP0648-TP0461 (0.6214171)]
COG0457	COG1396	MMP0885	MMP0885	TPR repeat:ATP/GTP-binding site motif A	MMP0209	MMP0209	Hypothetical protein {UniProtKB/TrEMBL:Q6M0R0}	[TP0648-TP0461 (0.6214171)]
COG0457	COG1396	MMP0673	MMP0673	TPR repeat precursor {UniProtKB/TrEMBL:Q6LZF6}	MMP0568	MMP0568	Transcriptional regulator related protein	[TP0648-TP0461 (0.6214171)]
COG0457	COG1396	MMP0276	MMP0276	Hypothetical protein precursor	MMP1275	MMP1275	Hypothetical protein {UniProtKB/TrEMBL:Q6LXS3}	[TP0648-TP0461 (0.6214171)]
COG0457	COG1396	MMP0885	MMP0885	TPR repeat:ATP/GTP-binding site motif A	MMP0568	MMP0568	Transcriptional regulator related protein	[TP0648-TP0461 (0.6214171)]
COG0457	COG1396	MMP1143	MMP1143	TPR repeat precursor {UniProtKB/TrEMBL:Q6LY49}	MMP1275	MMP1275	Hypothetical protein {UniProtKB/TrEMBL:Q6LXS3}	[TP0648-TP0461 (0.6214171)]
COG0457	COG1396	MMP1143	MMP1143	TPR repeat precursor {UniProtKB/TrEMBL:Q6LY49}	MMP0568	MMP0568	Transcriptional regulator related protein	[TP0648-TP0461 (0.6214171)]
COG0457	COG1396	MMP0276	MMP0276	Hypothetical protein precursor	MMP0097	MMP0097	Transcriptional regulator protein,	[TP0648-TP0461 (0.6214171)]
COG0457	COG1396	MMP0895	MMP0895	TPR repeat {UniProtKB/TrEMBL:Q6LYU2}	MMP0568	MMP0568	Transcriptional regulator related protein	[TP0648-TP0461 (0.6214171)]
COG0457	COG1396	MMP0895	MMP0895	TPR repeat {UniProtKB/TrEMBL:Q6LYU2}	MMP1275	MMP1275	Hypothetical protein {UniProtKB/TrEMBL:Q6LXS3}	[TP0648-TP0461 (0.6214171)]
COG0457	COG1396	MMP0762	MMP0762	TPR repeat precursor {UniProtKB/TrEMBL:Q6LZ67}	MMP0568	MMP0568	Transcriptional regulator related protein	[TP0648-TP0461 (0.6214171)]
COG0457	COG1396	MMP1143	MMP1143	TPR repeat precursor {UniProtKB/TrEMBL:Q6LY49}	MMP0209	MMP0209	Hypothetical protein {UniProtKB/TrEMBL:Q6M0R0}	[TP0648-TP0461 (0.6214171)]
COG0457	COG1396	MMP0762	MMP0762	TPR repeat precursor {UniProtKB/TrEMBL:Q6LZ67}	MMP1275	MMP1275	Hypothetical protein {UniProtKB/TrEMBL:Q6LXS3}	[TP0648-TP0461 (0.6214171)]
COG0457	COG1396	MMP0762	MMP0762	TPR repeat precursor {UniProtKB/TrEMBL:Q6LZ67}	MMP0097	MMP0097	Transcriptional regulator protein,	[TP0648-TP0461 (0.6214171)]
COG0457	COG1396	MMP0885	MMP0885	TPR repeat:ATP/GTP-binding site motif A	MMP1275	MMP1275	Hypothetical protein {UniProtKB/TrEMBL:Q6LXS3}	[TP0648-TP0461 (0.6214171)]
COG0457	COG1396	MMP0895	MMP0895	TPR repeat {UniProtKB/TrEMBL:Q6LYU2}	MMP0097	MMP0097	Transcriptional regulator protein,	[TP0648-TP0461 (0.6214171)]
COG0457	COG1396	MMP0276	MMP0276	Hypothetical protein precursor	MMP0568	MMP0568	Transcriptional regulator related protein	[TP0648-TP0461 (0.6214171)]
COG0457	COG1396	MMP0673	MMP0673	TPR repeat precursor {UniProtKB/TrEMBL:Q6LZF6}	MMP1275	MMP1275	Hypothetical protein {UniProtKB/TrEMBL:Q6LXS3}	[TP0648-TP0461 (0.6214171)]
COG0457	COG1396	MMP1143	MMP1143	TPR repeat precursor {UniProtKB/TrEMBL:Q6LY49}	MMP0097	MMP0097	Transcriptional regulator protein,	[TP0648-TP0461 (0.6214171)]
COG0322	COG1432	MMP0728	MMP0728	Excinuclease ABC subunit C	MMP1050	MMP1050	Hypothetical protein {UniProtKB/TrEMBL:Q6LYE1}	[TP0472-TP0894 (0.7171434)]
COG0124	COG0124	MMP1614	hisS	Histidyl-tRNA synthetase (EC 6.1.1.21) (Histidine--tRNA ligase) (HisRS)	MMP1614	hisS	Histidyl-tRNA synthetase (EC 6.1.1.21) (Histidine--tRNA ligase) (HisRS)	[TP0641-TP0641 (0.67365265)]
COG0012	COG0608	MMP1122	MMP1122	GTP1/OBG family:ATP/GTP-binding site motif A	MMP0547	MMP0547	RecJ related protein {UniProtKB/TrEMBL:Q6LZS6}	[TP0124-TP0704 (0.626838)]
COG0012	COG0608	MMP1122	MMP1122	GTP1/OBG family:ATP/GTP-binding site motif A	MMP1078	MMP1078	Conserved Hypothetical Archael Protein	[TP0124-TP0704 (0.626838)]
COG0012	COG0608	MMP1122	MMP1122	GTP1/OBG family:ATP/GTP-binding site motif A	MMP1682	MMP1682	Single stranded DNA-specific exonuclease	[TP0124-TP0704 (0.626838)]
COG0301	COG0457	MMP1354	MMP1354	Thiamine biosynthesis protein:THUMP domain	MMP0895	MMP0895	TPR repeat {UniProtKB/TrEMBL:Q6LYU2}	[TP0559-TP0095 (0.76004404), TP0559-TP0067 (0.65738976)]
COG0301	COG0457	MMP1354	MMP1354	Thiamine biosynthesis protein:THUMP domain	MMP0673	MMP0673	TPR repeat precursor {UniProtKB/TrEMBL:Q6LZF6}	[TP0559-TP0095 (0.76004404), TP0559-TP0067 (0.65738976)]
COG0301	COG0457	MMP1354	MMP1354	Thiamine biosynthesis protein:THUMP domain	MMP0276	MMP0276	Hypothetical protein precursor	[TP0559-TP0095 (0.76004404), TP0559-TP0067 (0.65738976)]
COG0301	COG0457	MMP1354	MMP1354	Thiamine biosynthesis protein:THUMP domain	MMP1143	MMP1143	TPR repeat precursor {UniProtKB/TrEMBL:Q6LY49}	[TP0559-TP0095 (0.76004404), TP0559-TP0067 (0.65738976)]
COG0301	COG0457	MMP1354	MMP1354	Thiamine biosynthesis protein:THUMP domain	MMP0885	MMP0885	TPR repeat:ATP/GTP-binding site motif A	[TP0559-TP0095 (0.76004404), TP0559-TP0067 (0.65738976)]
COG0301	COG0457	MMP1354	MMP1354	Thiamine biosynthesis protein:THUMP domain	MMP0762	MMP0762	TPR repeat precursor {UniProtKB/TrEMBL:Q6LZ67}	[TP0559-TP0095 (0.76004404), TP0559-TP0067 (0.65738976)]
COG0255	COG1394	MMP1405	rpl29p	50S ribosomal protein L29P	MMP1046	MMP1046	A1A0 ATPase, subunit D {UniProtKB/TrEMBL:Q6LYE5}	[TP0197-TP0527 (0.51549006)]
