# Supplementary material for: The Binary Protein Interactome of Treponema pallidum – The Syphilis Spirochete
Source: PLoS One. 2008 May 28;3(5):e2292. doi: 10.1371/journal.pone.0002292 (PMC2386257; doi:10.1371/journal.pone.0002292)
Supplement: Data S1 — Predicted protein-protein interactions based on our Treponema pallidum data; zip archive containing 372 files with one file per species. (6.09 MB ZIP) [file pone.0002292.s006.zip › archaea/Methanopyrus_kandleri.tab]

190192 Methanopyrus kandleri
COG A	COG B	Locus Id A	Preferred Name(s) A	Annotation A	Locus Id B	Preferred Name(s) B	Annotation B	T. pallidum interaction
COG0201	COG0550	AE009439_GR_22954-24330	AAM01243.1	Preprotein translocase subunit SecY	AE009439_GR_1612436-1614199	AAM02817.1	Topoisomerase IA {UniProtKB/TrEMBL:Q8TUZ7}	[TP0208-TP0394 (0.8044664)]
COG0051	COG0693	MK0246	rps10p	30S ribosomal protein S10P	MK1129	MK1129	Predicted protease or amidase	[TP0188-TP0445 (0.6307204)]
COG0051	COG0693	MK0246	rps10p	30S ribosomal protein S10P	MK0409	MK0409	Predicted intracellular protease/amidase	[TP0188-TP0445 (0.6307204)]
COG0020	COG1390	MK0767	uppS	Undecaprenyl pyrophosphate synthetase (EC 2.5.1.31) (UPP synthetase) (Di-trans,poly-cis-decaprenylcistransferase) (Undecaprenyl diphosphate synthase) (UDS)	MK1014	atpE	V-type ATP synthase subunit E (EC 3.6.3.14) (V-type ATPase subunit E)	[TP0603-TP0424 (0.79878455)]
COG0060	COG0681	MK0895	ileS	Isoleucyl-tRNA synthetase (EC 6.1.1.5) (Isoleucine--tRNA ligase) (IleRS)	AE009439_GR_991571-992038	AAM02244.1	Type I signal peptidase	[TP0452-TP0185 (0.79878455)]
COG0237	COG0552	MK0400	MK0400	UPF0200 protein MK0400	AE009439_GR_1620719-1621768	AAM02826.1	Signal recognition particle GTPase	[TP0296-TP0578 (0.7885255)]
COG0124	COG0608	MK1538	hisS	Histidyl-tRNA synthetase (EC 6.1.1.21) (Histidine--tRNA ligase) (HisRS)	AE009439_GR_58044-59066	AAM01278.1	Single-stranded DNA-specific exonuclease	[TP0641-TP0704 (0.75894904)]
COG0124	COG0608	MK1538	hisS	Histidyl-tRNA synthetase (EC 6.1.1.21) (Histidine--tRNA ligase) (HisRS)	AE009439_GR_1601691-1603019	AAM02805.1	Single-stranded-DNA-specific exonuclease	[TP0641-TP0704 (0.75894904)]
COG0124	COG0608	MK1538	hisS	Histidyl-tRNA synthetase (EC 6.1.1.21) (Histidine--tRNA ligase) (HisRS)	AE009439_GR_196414-197445	AAM01421.1	Single-stranded DNA-specific exonuclease	[TP0641-TP0704 (0.75894904)]
COG1122	COG1432	MK0182	cbiO	Cobalt import ATP-binding protein cbiO	MK0763	MK0763	Uncharacterized conserved protein	[TP0227-TP0894 (0.7171434)]
COG0092	COG0301	MK0842	rps3p	30S ribosomal protein S3P	MK0908	MK0908	ATP pyrophosphatase involved in thiamine	[TP0195-TP0559 (0.66944)]
COG0092	COG0301	MK0842	rps3p	30S ribosomal protein S3P	AE009439_GR_739816-740862	AAM01992.1	Thiamine biosynthesis ATP pyrophosphatase	[TP0195-TP0559 (0.66944)]
COG1432	COG1488	MK0763	MK0763	Uncharacterized conserved protein	AE009439_GR_1424001-1425185	AAM02613.1	Nicotinic acid phosphoribosyltransferase	[TP0894-TP0628 (0.59059936)]
COG0681	COG1384	AE009439_GR_991571-992038	AAM02244.1	Type I signal peptidase	MK0986	lysS	Lysyl-tRNA synthetase (EC 6.1.1.6) (Lysine--tRNA ligase) (LysRS)	[TP0185-TP0644 (0.7885255)]
COG0301	COG0849	MK0908	MK0908	ATP pyrophosphatase involved in thiamine	MK0451	MK0451	Predicted ATPase of the HSP70 class involved in	[TP0559-TP0389 (0.64923996)]
COG0301	COG0849	AE009439_GR_739816-740862	AAM01992.1	Thiamine biosynthesis ATP pyrophosphatase	MK0451	MK0451	Predicted ATPase of the HSP70 class involved in	[TP0559-TP0389 (0.64923996)]
COG0080	COG0301	MK0824	rpl11p	50S ribosomal protein L11P	AE009439_GR_739816-740862	AAM01992.1	Thiamine biosynthesis ATP pyrophosphatase	[TP0237-TP0559 (0.59848577)]
COG0080	COG0301	MK0824	rpl11p	50S ribosomal protein L11P	MK0908	MK0908	ATP pyrophosphatase involved in thiamine	[TP0237-TP0559 (0.59848577)]
COG0024	COG0530	AE009439_GR_570239-571111	AAM01828.1	Methionine aminopeptidase	MK0951	MK0951	Ca2+/Na+ antiporter {UniProtKB/TrEMBL:Q8TWT1}	[TP0842-TP1034 (0.7696508)]
COG0024	COG0530	AE009439_GR_570239-571111	AAM01828.1	Methionine aminopeptidase	AE009439_GR_385121-386080	AAM01619.1	Ca2+/Na+ antiporter {UniProtKB/TrEMBL:Q8TYA1}	[TP0842-TP1034 (0.7696508)]
COG0103	COG1432	MK1477	rps9p	30S ribosomal protein S9P	MK0763	MK0763	Uncharacterized conserved protein	[TP1024-TP0894 (0.64955014)]
COG0530	COG0771	MK0951	MK0951	Ca2+/Na+ antiporter {UniProtKB/TrEMBL:Q8TWT1}	AE009439_GR_954953-956260	AAM02208.1	UDP-N-acetylmuramoylalanine-D-glutamate ligase	[TP1034-TP0903 (0.71912634)]
COG0530	COG0771	AE009439_GR_385121-386080	AAM01619.1	Ca2+/Na+ antiporter {UniProtKB/TrEMBL:Q8TYA1}	AE009439_GR_954953-956260	AAM02208.1	UDP-N-acetylmuramoylalanine-D-glutamate ligase	[TP1034-TP0903 (0.71912634)]
COG0255	COG1011	MK0843	rpl29p	50S ribosomal protein L29P	MK0970	MK0970	Putative HAD-hydrolase MK0970 (EC 3.-.-.-)	[TP0197-TP0158 (0.6077605)]
COG0442	COG0552	AE009439_GR_1214563-1216020	AAM02442.1	Prolyl-tRNA synthetase {UniProtKB/TrEMBL:Q8TW09}	AE009439_GR_1620719-1621768	AAM02826.1	Signal recognition particle GTPase	[TP0160-TP0578 (0.56216276)]
COG0024	COG0462	AE009439_GR_570239-571111	AAM01828.1	Methionine aminopeptidase	MK1667	prs	Ribose-phosphate pyrophosphokinase (EC 2.7.6.1) (RPPK) (Phosphoribosyl pyrophosphate synthetase) (P-Rib-PP synthetase) (PRPP synthetase)	[TP0842-TP0294 (0.8762697)]
COG0125	COG0361	MK0101	tmk	Probable thymidylate kinase (EC 2.7.4.9) (dTMP kinase)	MK0515	eIF1A	Translation initiation factor 1A (aIF-1A)	[TP0354-TP0097 (0.8382038)]
COG0301	COG0301	AE009439_GR_739816-740862	AAM01992.1	Thiamine biosynthesis ATP pyrophosphatase	AE009439_GR_739816-740862	AAM01992.1	Thiamine biosynthesis ATP pyrophosphatase	[TP0559-TP0559 (0.6965584)]
COG0301	COG0301	AE009439_GR_739816-740862	AAM01992.1	Thiamine biosynthesis ATP pyrophosphatase	MK0908	MK0908	ATP pyrophosphatase involved in thiamine	[TP0559-TP0559 (0.6965584)]
COG0301	COG0301	MK0908	MK0908	ATP pyrophosphatase involved in thiamine	AE009439_GR_739816-740862	AAM01992.1	Thiamine biosynthesis ATP pyrophosphatase	[TP0559-TP0559 (0.6965584)]
COG0301	COG0301	MK0908	MK0908	ATP pyrophosphatase involved in thiamine	MK0908	MK0908	ATP pyrophosphatase involved in thiamine	[TP0559-TP0559 (0.6965584)]
COG0569	COG1430	AE009439_GR_971489-972157	AAM02224.1	NAD-binding component of a K+ transport system	MK1506	MK1506	Uncharacterized conserved protein	[TP0024-TP0087 (0.61624503)]
COG0608	COG1234	AE009439_GR_58044-59066	AAM01278.1	Single-stranded DNA-specific exonuclease	MK1033	rnz	Ribonuclease Z (EC 3.1.26.11) (RNase Z) (tRNase Z) (tRNA 3 endonuclease)	[TP0704-TP0819 (0.5844061)]
COG0608	COG1234	AE009439_GR_196414-197445	AAM01421.1	Single-stranded DNA-specific exonuclease	MK1033	rnz	Ribonuclease Z (EC 3.1.26.11) (RNase Z) (tRNase Z) (tRNA 3 endonuclease)	[TP0704-TP0819 (0.5844061)]
COG0608	COG1234	AE009439_GR_1601691-1603019	AAM02805.1	Single-stranded-DNA-specific exonuclease	MK1033	rnz	Ribonuclease Z (EC 3.1.26.11) (RNase Z) (tRNase Z) (tRNA 3 endonuclease)	[TP0704-TP0819 (0.5844061)]
COG0024	COG0125	AE009439_GR_570239-571111	AAM01828.1	Methionine aminopeptidase	MK0101	tmk	Probable thymidylate kinase (EC 2.7.4.9) (dTMP kinase)	[TP0842-TP0354 (0.8096375)]
COG0530	COG0621	AE009439_GR_385121-386080	AAM01619.1	Ca2+/Na+ antiporter {UniProtKB/TrEMBL:Q8TYA1}	AE009439_GR_1048183-1049454	AAM02294.1	2-methylthioadenine synthetase	[TP1034-TP0269 (0.7081234)]
COG0530	COG0621	MK0951	MK0951	Ca2+/Na+ antiporter {UniProtKB/TrEMBL:Q8TWT1}	AE009439_GR_1048183-1049454	AAM02294.1	2-methylthioadenine synthetase	[TP1034-TP0269 (0.7081234)]
COG0462	COG0492	MK1667	prs	Ribose-phosphate pyrophosphokinase (EC 2.7.6.1) (RPPK) (Phosphoribosyl pyrophosphate synthetase) (P-Rib-PP synthetase) (PRPP synthetase)	AE009439_GR_1575400-1575780	AAM02774.1	Thioredoxin reductase {UniProtKB/TrEMBL:Q8TV39}	[TP0294-TP0814 (0.8323514)]
COG0503	COG1488	MK0610	apt	Adenine phosphoribosyltransferase (EC 2.4.2.7) (APRT)	AE009439_GR_1424001-1425185	AAM02613.1	Nicotinic acid phosphoribosyltransferase	[TP1039-TP0628 (0.6658587)]
COG0051	COG1192	MK0246	rps10p	30S ribosomal protein S10P	MK0309	MK0309	ATPase involved in chromosome partitioning	[TP0188-TP0272 (0.7732025)]
COG0051	COG1192	MK0246	rps10p	30S ribosomal protein S10P	MK1262	MK1262	ATPase involved in chromosome partitioning	[TP0188-TP0272 (0.7732025)]
COG0442	COG0459	AE009439_GR_1214563-1216020	AAM02442.1	Prolyl-tRNA synthetase {UniProtKB/TrEMBL:Q8TW09}	MK1006	ths	Thermosome subunit (Chaperonin-like complex) (CLIC)	[TP0160-TP0030 (0.7719589)]
COG0154	COG1624	MK0238	MK0238	Asp-tRNAAsn/Glu-tRNAGln amidotransferase A	MK1507	MK1507	Uncharacterized conserved protein	[TP1020-TP0826 (0.7964557)]
COG1109	COG1488	AE009439_GR_876957-878327	AAM02133.1	Phosphomannomutase {UniProtKB/TrEMBL:Q8TWW1}	AE009439_GR_1424001-1425185	AAM02613.1	Nicotinic acid phosphoribosyltransferase	[TP0413-TP0628 (0.6598422)]
COG1109	COG1488	AE009439_GR_841103-842461	AAM02106.1	Phosphomannomutase {UniProtKB/TrEMBL:Q8TWY8}	AE009439_GR_1424001-1425185	AAM02613.1	Nicotinic acid phosphoribosyltransferase	[TP0413-TP0628 (0.6598422)]
COG0477	COG1432	MK1135	MK1135	Permease of the major facilitator superfamily	MK0763	MK0763	Uncharacterized conserved protein	[TP0840-TP0894 (0.55999315)]
COG0477	COG1432	MK1569	MK1569	Permease of the major facilitator superfamily	MK0763	MK0763	Uncharacterized conserved protein	[TP0840-TP0894 (0.55999315)]
COG0477	COG1432	MK1128	MK1128	Permease of the major facilitator superfamily	MK0763	MK0763	Uncharacterized conserved protein	[TP0840-TP0894 (0.55999315)]
COG0237	COG1493	MK0400	MK0400	UPF0200 protein MK0400	MK1512	MK1512	Predicted serine protein kinase homologous to HPr	[TP0296-TP0591 (0.7885255)]
COG0124	COG0124	MK1538	hisS	Histidyl-tRNA synthetase (EC 6.1.1.21) (Histidine--tRNA ligase) (HisRS)	MK1538	hisS	Histidyl-tRNA synthetase (EC 6.1.1.21) (Histidine--tRNA ligase) (HisRS)	[TP0641-TP0641 (0.67365265)]
COG0012	COG0608	MK0373	MK0373	Predicted GTPase, probable translation factor	AE009439_GR_196414-197445	AAM01421.1	Single-stranded DNA-specific exonuclease	[TP0124-TP0704 (0.626838)]
COG0012	COG0608	MK0373	MK0373	Predicted GTPase, probable translation factor	AE009439_GR_58044-59066	AAM01278.1	Single-stranded DNA-specific exonuclease	[TP0124-TP0704 (0.626838)]
COG0012	COG0608	MK0373	MK0373	Predicted GTPase, probable translation factor	AE009439_GR_1601691-1603019	AAM02805.1	Single-stranded-DNA-specific exonuclease	[TP0124-TP0704 (0.626838)]
COG0255	COG1394	MK0843	rpl29p	50S ribosomal protein L29P	MK1674	atpD	V-type ATP synthase subunit D (EC 3.6.3.14) (V-type ATPase subunit D)	[TP0197-TP0527 (0.51549006)]
