# Supplementary material for: The Binary Protein Interactome of Treponema pallidum – The Syphilis Spirochete
Source: PLoS One. 2008 May 28;3(5):e2292. doi: 10.1371/journal.pone.0002292 (PMC2386257; doi:10.1371/journal.pone.0002292)
Supplement: Data S1 — Predicted protein-protein interactions based on our Treponema pallidum data; zip archive containing 372 files with one file per species. (6.09 MB ZIP) [file pone.0002292.s006.zip › archaea/Methanosarcina_acetivorans.tab]

188937 Methanosarcina acetivorans
COG A	COG B	Locus Id A	Preferred Name(s) A	Annotation A	Locus Id B	Preferred Name(s) B	Annotation B	T. pallidum interaction
COG0201	COG0550	MA1095	MA1095	Protein translocase {UniProtKB/TrEMBL:Q8TRS4}	MA2510	MA2510	DNA topoisomerase, type I	[TP0208-TP0394 (0.8044664)]
COG0201	COG0550	MA1095	MA1095	Protein translocase {UniProtKB/TrEMBL:Q8TRS4}	MA1789	MA1789	DNA topoisomerase, type I	[TP0208-TP0394 (0.8044664)]
COG0051	COG0693	MA1255	rps10p	30S ribosomal protein S10P	MA1654	MA1654	Intracellular protease {UniProtKB/TrEMBL:Q8TQ97}	[TP0188-TP0445 (0.6307204)]
COG0051	COG0693	MA1255	rps10p	30S ribosomal protein S10P	MA2741	MA2741	Predicted protein {UniProtKB/TrEMBL:Q8TMC3}	[TP0188-TP0445 (0.6307204)]
COG0051	COG0693	MA1255	rps10p	30S ribosomal protein S10P	MA2531	MA2531	Intracellular protease I	[TP0188-TP0445 (0.6307204)]
COG0090	COG0223	MA1075	rpl2p	50S ribosomal protein L2P	MA4584	MA4584	Hypothetical protein MA4584	[TP0192-TP0756 (0.8610547)]
COG1061	COG3391	MA1603	MA1603	Hypothetical protein MA1603	MA3118	MA3118	Surface antigen gene {UniProtKB/TrEMBL:Q8TLB9}	[TP0380-TP0421 (0.5112116)]
COG1061	COG3391	MA2403	MA2403	DNA repair protein {UniProtKB/TrEMBL:Q8TN90}	MA1590	MA1590	Surface antigen gene {UniProtKB/TrEMBL:Q8TQF4}	[TP0380-TP0421 (0.5112116)]
COG1061	COG3391	MA2403	MA2403	DNA repair protein {UniProtKB/TrEMBL:Q8TN90}	MA0425	MA0425	Hypothetical protein MA0425	[TP0380-TP0421 (0.5112116)]
COG1061	COG3391	MA2897	MA2897	Hypothetical protein MA2897	MA0512	MA0512	Surface antigen gene {UniProtKB/TrEMBL:Q8TTC5}	[TP0380-TP0421 (0.5112116)]
COG1061	COG3391	MA1603	MA1603	Hypothetical protein MA1603	MA1590	MA1590	Surface antigen gene {UniProtKB/TrEMBL:Q8TQF4}	[TP0380-TP0421 (0.5112116)]
COG1061	COG3391	MA2897	MA2897	Hypothetical protein MA2897	MA0425	MA0425	Hypothetical protein MA0425	[TP0380-TP0421 (0.5112116)]
COG1061	COG3391	MA1603	MA1603	Hypothetical protein MA1603	MA3120	MA3120	Surface antigen gene {UniProtKB/TrEMBL:Q8TLB7}	[TP0380-TP0421 (0.5112116)]
COG1061	COG3391	MA2403	MA2403	DNA repair protein {UniProtKB/TrEMBL:Q8TN90}	MA0509	MA0509	Surface antigen gene {UniProtKB/TrEMBL:Q8TTC8}	[TP0380-TP0421 (0.5112116)]
COG1061	COG3391	MA1603	MA1603	Hypothetical protein MA1603	MA1591	MA1591	Surface antigen gene {UniProtKB/TrEMBL:Q8TQF3}	[TP0380-TP0421 (0.5112116)]
COG1061	COG3391	MA2897	MA2897	Hypothetical protein MA2897	MA3122	MA3122	Surface antigen gene {UniProtKB/TrEMBL:Q8TLB5}	[TP0380-TP0421 (0.5112116)]
COG1061	COG3391	MA2403	MA2403	DNA repair protein {UniProtKB/TrEMBL:Q8TN90}	MA1591	MA1591	Surface antigen gene {UniProtKB/TrEMBL:Q8TQF3}	[TP0380-TP0421 (0.5112116)]
COG1061	COG3391	MA2403	MA2403	DNA repair protein {UniProtKB/TrEMBL:Q8TN90}	MA3122	MA3122	Surface antigen gene {UniProtKB/TrEMBL:Q8TLB5}	[TP0380-TP0421 (0.5112116)]
COG1061	COG3391	MA1603	MA1603	Hypothetical protein MA1603	MA3122	MA3122	Surface antigen gene {UniProtKB/TrEMBL:Q8TLB5}	[TP0380-TP0421 (0.5112116)]
COG1061	COG3391	MA2897	MA2897	Hypothetical protein MA2897	MA4033	MA4033	Surface antigen gene {UniProtKB/TrEMBL:Q8TIV8}	[TP0380-TP0421 (0.5112116)]
COG1061	COG3391	MA2403	MA2403	DNA repair protein {UniProtKB/TrEMBL:Q8TN90}	MA3120	MA3120	Surface antigen gene {UniProtKB/TrEMBL:Q8TLB7}	[TP0380-TP0421 (0.5112116)]
COG1061	COG3391	MA1603	MA1603	Hypothetical protein MA1603	MA4033	MA4033	Surface antigen gene {UniProtKB/TrEMBL:Q8TIV8}	[TP0380-TP0421 (0.5112116)]
COG1061	COG3391	MA2403	MA2403	DNA repair protein {UniProtKB/TrEMBL:Q8TN90}	MA4033	MA4033	Surface antigen gene {UniProtKB/TrEMBL:Q8TIV8}	[TP0380-TP0421 (0.5112116)]
COG1061	COG3391	MA2897	MA2897	Hypothetical protein MA2897	MA3120	MA3120	Surface antigen gene {UniProtKB/TrEMBL:Q8TLB7}	[TP0380-TP0421 (0.5112116)]
COG1061	COG3391	MA2403	MA2403	DNA repair protein {UniProtKB/TrEMBL:Q8TN90}	MA0512	MA0512	Surface antigen gene {UniProtKB/TrEMBL:Q8TTC5}	[TP0380-TP0421 (0.5112116)]
COG1061	COG3391	MA1603	MA1603	Hypothetical protein MA1603	MA0509	MA0509	Surface antigen gene {UniProtKB/TrEMBL:Q8TTC8}	[TP0380-TP0421 (0.5112116)]
COG1061	COG3391	MA2897	MA2897	Hypothetical protein MA2897	MA0509	MA0509	Surface antigen gene {UniProtKB/TrEMBL:Q8TTC8}	[TP0380-TP0421 (0.5112116)]
COG1061	COG3391	MA1603	MA1603	Hypothetical protein MA1603	MA0425	MA0425	Hypothetical protein MA0425	[TP0380-TP0421 (0.5112116)]
COG1061	COG3391	MA1603	MA1603	Hypothetical protein MA1603	MA0512	MA0512	Surface antigen gene {UniProtKB/TrEMBL:Q8TTC5}	[TP0380-TP0421 (0.5112116)]
COG1061	COG3391	MA2897	MA2897	Hypothetical protein MA2897	MA1591	MA1591	Surface antigen gene {UniProtKB/TrEMBL:Q8TQF3}	[TP0380-TP0421 (0.5112116)]
COG1061	COG3391	MA2897	MA2897	Hypothetical protein MA2897	MA3118	MA3118	Surface antigen gene {UniProtKB/TrEMBL:Q8TLB9}	[TP0380-TP0421 (0.5112116)]
COG1061	COG3391	MA2897	MA2897	Hypothetical protein MA2897	MA1590	MA1590	Surface antigen gene {UniProtKB/TrEMBL:Q8TQF4}	[TP0380-TP0421 (0.5112116)]
COG1061	COG3391	MA2403	MA2403	DNA repair protein {UniProtKB/TrEMBL:Q8TN90}	MA3118	MA3118	Surface antigen gene {UniProtKB/TrEMBL:Q8TLB9}	[TP0380-TP0421 (0.5112116)]
COG0125	COG0457	MA2176	MA2176	Predicted protein {UniProtKB/TrEMBL:Q8TNV2}	MA1582	MA1582	Hypothetical protein MA1582	[TP0354-TP0648 (0.5206915)]
COG0125	COG0457	MA4433	tmk	Probable thymidylate kinase (EC 2.7.4.9) (dTMP kinase)	MA0188	MA0188	Hypothetical protein MA0188	[TP0354-TP0648 (0.5206915)]
COG0125	COG0457	MA4433	tmk	Probable thymidylate kinase (EC 2.7.4.9) (dTMP kinase)	MA1613	MA1613	TPR-domain containing protein	[TP0354-TP0648 (0.5206915)]
COG0125	COG0457	MA2176	MA2176	Predicted protein {UniProtKB/TrEMBL:Q8TNV2}	MA1362	MA1362	O-linked GlcNAc transferase	[TP0354-TP0648 (0.5206915)]
COG0125	COG0457	MA4433	tmk	Probable thymidylate kinase (EC 2.7.4.9) (dTMP kinase)	MA1698	MA1698	Predicted protein {UniProtKB/TrEMBL:Q8TQ54}	[TP0354-TP0648 (0.5206915)]
COG0125	COG0457	MA4433	tmk	Probable thymidylate kinase (EC 2.7.4.9) (dTMP kinase)	MA1873	MA1873	Hypothetical protein MA1873	[TP0354-TP0648 (0.5206915)]
COG0125	COG0457	MA4433	tmk	Probable thymidylate kinase (EC 2.7.4.9) (dTMP kinase)	MA2255	MA2255	Kinesin light chain {UniProtKB/TrEMBL:Q8TNN0}	[TP0354-TP0648 (0.5206915)]
COG0125	COG0457	MA2176	MA2176	Predicted protein {UniProtKB/TrEMBL:Q8TNV2}	MA2097	MA2097	Predicted protein {UniProtKB/TrEMBL:Q8TP27}	[TP0354-TP0648 (0.5206915)]
COG0125	COG0457	MA4433	tmk	Probable thymidylate kinase (EC 2.7.4.9) (dTMP kinase)	MA2086	MA2086	Predicted protein {UniProtKB/TrEMBL:Q8TP37}	[TP0354-TP0648 (0.5206915)]
COG0125	COG0457	MA2176	MA2176	Predicted protein {UniProtKB/TrEMBL:Q8TNV2}	MA2255	MA2255	Kinesin light chain {UniProtKB/TrEMBL:Q8TNN0}	[TP0354-TP0648 (0.5206915)]
COG0125	COG0457	MA4433	tmk	Probable thymidylate kinase (EC 2.7.4.9) (dTMP kinase)	MA2243	MA2243	Hypothetical protein MA2243	[TP0354-TP0648 (0.5206915)]
COG0125	COG0457	MA4433	tmk	Probable thymidylate kinase (EC 2.7.4.9) (dTMP kinase)	MA4306	MA4306	TPR-domain containing protein	[TP0354-TP0648 (0.5206915)]
COG0125	COG0457	MA4433	tmk	Probable thymidylate kinase (EC 2.7.4.9) (dTMP kinase)	MA1970	MA1970	Hypothetical protein MA1970	[TP0354-TP0648 (0.5206915)]
COG0125	COG0457	MA2176	MA2176	Predicted protein {UniProtKB/TrEMBL:Q8TNV2}	MA3495	MA3495	Hypothetical protein MA3495	[TP0354-TP0648 (0.5206915)]
COG0125	COG0457	MA2176	MA2176	Predicted protein {UniProtKB/TrEMBL:Q8TNV2}	MA2826	MA2826	Hypothetical protein MA2826	[TP0354-TP0648 (0.5206915)]
COG0125	COG0457	MA2176	MA2176	Predicted protein {UniProtKB/TrEMBL:Q8TNV2}	MA1968	MA1968	Hypothetical protein MA1968	[TP0354-TP0648 (0.5206915)]
COG0125	COG0457	MA4433	tmk	Probable thymidylate kinase (EC 2.7.4.9) (dTMP kinase)	MA3254	MA3254	O-GlcNAc transferase, p110 subunit	[TP0354-TP0648 (0.5206915)]
COG0125	COG0457	MA2176	MA2176	Predicted protein {UniProtKB/TrEMBL:Q8TNV2}	MA1873	MA1873	Hypothetical protein MA1873	[TP0354-TP0648 (0.5206915)]
COG0125	COG0457	MA4433	tmk	Probable thymidylate kinase (EC 2.7.4.9) (dTMP kinase)	MA1364	MA1364	O-linked N-acetylglucosamine transferase	[TP0354-TP0648 (0.5206915)]
COG0125	COG0457	MA2176	MA2176	Predicted protein {UniProtKB/TrEMBL:Q8TNV2}	MA2088	MA2088	TPR-domain containing protein	[TP0354-TP0648 (0.5206915)]
COG0125	COG0457	MA2176	MA2176	Predicted protein {UniProtKB/TrEMBL:Q8TNV2}	MA2086	MA2086	Predicted protein {UniProtKB/TrEMBL:Q8TP37}	[TP0354-TP0648 (0.5206915)]
COG0125	COG0457	MA2176	MA2176	Predicted protein {UniProtKB/TrEMBL:Q8TNV2}	MA2099	MA2099	Hypothetical protein MA2099	[TP0354-TP0648 (0.5206915)]
COG0125	COG0457	MA4433	tmk	Probable thymidylate kinase (EC 2.7.4.9) (dTMP kinase)	MA1699	MA1699	Hypothetical protein MA1699	[TP0354-TP0648 (0.5206915)]
COG0125	COG0457	MA2176	MA2176	Predicted protein {UniProtKB/TrEMBL:Q8TNV2}	MA3260	MA3260	O-GlcNAc transferase, p110 subunit	[TP0354-TP0648 (0.5206915)]
COG0125	COG0457	MA2176	MA2176	Predicted protein {UniProtKB/TrEMBL:Q8TNV2}	MA3293	MA3293	Hypothetical protein MA3293	[TP0354-TP0648 (0.5206915)]
COG0125	COG0457	MA4433	tmk	Probable thymidylate kinase (EC 2.7.4.9) (dTMP kinase)	MA3418	MA3418	Hypothetical protein MA3418	[TP0354-TP0648 (0.5206915)]
COG0125	COG0457	MA4433	tmk	Probable thymidylate kinase (EC 2.7.4.9) (dTMP kinase)	MA1943	MA1943	Hypothetical protein MA1943	[TP0354-TP0648 (0.5206915)]
COG0125	COG0457	MA2176	MA2176	Predicted protein {UniProtKB/TrEMBL:Q8TNV2}	MA0188	MA0188	Hypothetical protein MA0188	[TP0354-TP0648 (0.5206915)]
COG0125	COG0457	MA4433	tmk	Probable thymidylate kinase (EC 2.7.4.9) (dTMP kinase)	MA3292	MA3292	Hypothetical protein MA3292	[TP0354-TP0648 (0.5206915)]
COG0125	COG0457	MA2176	MA2176	Predicted protein {UniProtKB/TrEMBL:Q8TNV2}	MA1970	MA1970	Hypothetical protein MA1970	[TP0354-TP0648 (0.5206915)]
COG0125	COG0457	MA4433	tmk	Probable thymidylate kinase (EC 2.7.4.9) (dTMP kinase)	MA2097	MA2097	Predicted protein {UniProtKB/TrEMBL:Q8TP27}	[TP0354-TP0648 (0.5206915)]
COG0125	COG0457	MA4433	tmk	Probable thymidylate kinase (EC 2.7.4.9) (dTMP kinase)	MA3293	MA3293	Hypothetical protein MA3293	[TP0354-TP0648 (0.5206915)]
COG0125	COG0457	MA4433	tmk	Probable thymidylate kinase (EC 2.7.4.9) (dTMP kinase)	MA3495	MA3495	Hypothetical protein MA3495	[TP0354-TP0648 (0.5206915)]
COG0125	COG0457	MA4433	tmk	Probable thymidylate kinase (EC 2.7.4.9) (dTMP kinase)	MA1582	MA1582	Hypothetical protein MA1582	[TP0354-TP0648 (0.5206915)]
COG0125	COG0457	MA4433	tmk	Probable thymidylate kinase (EC 2.7.4.9) (dTMP kinase)	MA1968	MA1968	Hypothetical protein MA1968	[TP0354-TP0648 (0.5206915)]
COG0125	COG0457	MA2176	MA2176	Predicted protein {UniProtKB/TrEMBL:Q8TNV2}	MA1364	MA1364	O-linked N-acetylglucosamine transferase	[TP0354-TP0648 (0.5206915)]
COG0125	COG0457	MA4433	tmk	Probable thymidylate kinase (EC 2.7.4.9) (dTMP kinase)	MA2193	MA2193	Hypothetical protein MA2193	[TP0354-TP0648 (0.5206915)]
COG0125	COG0457	MA2176	MA2176	Predicted protein {UniProtKB/TrEMBL:Q8TNV2}	MA4306	MA4306	TPR-domain containing protein	[TP0354-TP0648 (0.5206915)]
COG0125	COG0457	MA4433	tmk	Probable thymidylate kinase (EC 2.7.4.9) (dTMP kinase)	MA3704	MA3704	TPR-domain containing protein	[TP0354-TP0648 (0.5206915)]
COG0125	COG0457	MA2176	MA2176	Predicted protein {UniProtKB/TrEMBL:Q8TNV2}	MA3290	MA3290	Hypothetical protein MA3290	[TP0354-TP0648 (0.5206915)]
COG0125	COG0457	MA4433	tmk	Probable thymidylate kinase (EC 2.7.4.9) (dTMP kinase)	MA2088	MA2088	TPR-domain containing protein	[TP0354-TP0648 (0.5206915)]
COG0125	COG0457	MA2176	MA2176	Predicted protein {UniProtKB/TrEMBL:Q8TNV2}	MA3704	MA3704	TPR-domain containing protein	[TP0354-TP0648 (0.5206915)]
COG0125	COG0457	MA4433	tmk	Probable thymidylate kinase (EC 2.7.4.9) (dTMP kinase)	MA3260	MA3260	O-GlcNAc transferase, p110 subunit	[TP0354-TP0648 (0.5206915)]
COG0125	COG0457	MA4433	tmk	Probable thymidylate kinase (EC 2.7.4.9) (dTMP kinase)	MA2239	MA2239	Hypothetical protein MA2239	[TP0354-TP0648 (0.5206915)]
COG0125	COG0457	MA2176	MA2176	Predicted protein {UniProtKB/TrEMBL:Q8TNV2}	MA2239	MA2239	Hypothetical protein MA2239	[TP0354-TP0648 (0.5206915)]
COG0125	COG0457	MA2176	MA2176	Predicted protein {UniProtKB/TrEMBL:Q8TNV2}	MA2193	MA2193	Hypothetical protein MA2193	[TP0354-TP0648 (0.5206915)]
COG0125	COG0457	MA4433	tmk	Probable thymidylate kinase (EC 2.7.4.9) (dTMP kinase)	MA3290	MA3290	Hypothetical protein MA3290	[TP0354-TP0648 (0.5206915)]
COG0125	COG0457	MA2176	MA2176	Predicted protein {UniProtKB/TrEMBL:Q8TNV2}	MA3254	MA3254	O-GlcNAc transferase, p110 subunit	[TP0354-TP0648 (0.5206915)]
COG0125	COG0457	MA2176	MA2176	Predicted protein {UniProtKB/TrEMBL:Q8TNV2}	MA1699	MA1699	Hypothetical protein MA1699	[TP0354-TP0648 (0.5206915)]
COG0125	COG0457	MA4433	tmk	Probable thymidylate kinase (EC 2.7.4.9) (dTMP kinase)	MA2826	MA2826	Hypothetical protein MA2826	[TP0354-TP0648 (0.5206915)]
COG0125	COG0457	MA2176	MA2176	Predicted protein {UniProtKB/TrEMBL:Q8TNV2}	MA1943	MA1943	Hypothetical protein MA1943	[TP0354-TP0648 (0.5206915)]
COG0125	COG0457	MA2176	MA2176	Predicted protein {UniProtKB/TrEMBL:Q8TNV2}	MA1698	MA1698	Predicted protein {UniProtKB/TrEMBL:Q8TQ54}	[TP0354-TP0648 (0.5206915)]
COG0125	COG0457	MA2176	MA2176	Predicted protein {UniProtKB/TrEMBL:Q8TNV2}	MA2243	MA2243	Hypothetical protein MA2243	[TP0354-TP0648 (0.5206915)]
COG0125	COG0457	MA4433	tmk	Probable thymidylate kinase (EC 2.7.4.9) (dTMP kinase)	MA2099	MA2099	Hypothetical protein MA2099	[TP0354-TP0648 (0.5206915)]
COG0125	COG0457	MA2176	MA2176	Predicted protein {UniProtKB/TrEMBL:Q8TNV2}	MA1613	MA1613	TPR-domain containing protein	[TP0354-TP0648 (0.5206915)]
COG0125	COG0457	MA2176	MA2176	Predicted protein {UniProtKB/TrEMBL:Q8TNV2}	MA3292	MA3292	Hypothetical protein MA3292	[TP0354-TP0648 (0.5206915)]
COG0125	COG0457	MA2176	MA2176	Predicted protein {UniProtKB/TrEMBL:Q8TNV2}	MA3418	MA3418	Hypothetical protein MA3418	[TP0354-TP0648 (0.5206915)]
COG0125	COG0457	MA4433	tmk	Probable thymidylate kinase (EC 2.7.4.9) (dTMP kinase)	MA1362	MA1362	O-linked GlcNAc transferase	[TP0354-TP0648 (0.5206915)]
COG0249	COG1156	MA0523	mutS	DNA mismatch repair protein mutS	MA4159	atpB	V-type ATP synthase beta chain (EC 3.6.3.14) (V-type ATPase subunit B)	[TP0328-TP0427 (0.80866665)]
COG0020	COG1390	MA4402	MA4402	Undecaprenyl diphosphate synthase	MA4155	atpE	V-type ATP synthase subunit E (EC 3.6.3.14) (V-type ATPase subunit E)	[TP0603-TP0424 (0.79878455)]
COG0020	COG1390	MA1831	MA1831	Di-trans-poly-cis-decaprenylcistransferase	MA4155	atpE	V-type ATP synthase subunit E (EC 3.6.3.14) (V-type ATPase subunit E)	[TP0603-TP0424 (0.79878455)]
COG0020	COG1390	MA3723	uppS	Undecaprenyl pyrophosphate synthetase (EC 2.5.1.31) (UPP synthetase) (Di-trans,poly-cis-decaprenylcistransferase) (Undecaprenyl diphosphate synthase) (UDS)	MA4155	atpE	V-type ATP synthase subunit E (EC 3.6.3.14) (V-type ATPase subunit E)	[TP0603-TP0424 (0.79878455)]
COG1509	COG1509	MA3979	MA3979	Lysine 2,3-aminomutase {UniProtKB/TrEMBL:Q8TJ11}	MA3979	MA3979	Lysine 2,3-aminomutase {UniProtKB/TrEMBL:Q8TJ11}	[TP0121-TP0121 (0.7367639)]
COG0084	COG2201	MA4616	MA4616	Membrane targeting/translocation system protein	MA3067	cheB1	Chemotaxis response regulator protein-glutamate methylesterase of group 1 operon (EC 3.1.1.61)	[TP0994-TP0631 (0.71912634)]
COG0084	COG2201	MA4616	MA4616	Membrane targeting/translocation system protein	MA0015	cheB2	Chemotaxis response regulator protein-glutamate methylesterase of group 2 operon (EC 3.1.1.61)	[TP0994-TP0631 (0.71912634)]
COG0060	COG0681	MA2431	ileS	Isoleucyl-tRNA synthetase (EC 6.1.1.5) (Isoleucine--tRNA ligase) (IleRS)	MA0036	MA0036	Signal sequence peptidase	[TP0452-TP0185 (0.79878455)]
COG0652	COG1879	MA1661	MA1661	Peptidylprolyl isomerase	MA3266	MA3266	Predicted protein {UniProtKB/TrEMBL:Q8TKX7}	[TP0947-TP0684 (0.5775195)]
COG0459	COG2236	MA1682	MA1682	Hsp60 {UniProtKB/TrEMBL:Q8TQ70}	MA4581	MA4581	Phosphoribosyltransferase	[TP0030-TP0050 (0.733236)]
COG0459	COG2236	MA1682	MA1682	Hsp60 {UniProtKB/TrEMBL:Q8TQ70}	MA1687	MA1687	Xanthine-guanine phosphoribosyltransferase	[TP0030-TP0050 (0.733236)]
COG0459	COG2236	MA4386	MA4386	Hsp60 {UniProtKB/TrEMBL:Q8THX2}	MA4581	MA4581	Phosphoribosyltransferase	[TP0030-TP0050 (0.733236)]
COG0459	COG2236	MA0857	MA0857	Hsp60 {UniProtKB/TrEMBL:Q8TSE1}	MA1687	MA1687	Xanthine-guanine phosphoribosyltransferase	[TP0030-TP0050 (0.733236)]
COG0459	COG2236	MA4413	MA4413	Hsp60 {UniProtKB/TrEMBL:Q8THU8}	MA1687	MA1687	Xanthine-guanine phosphoribosyltransferase	[TP0030-TP0050 (0.733236)]
COG0459	COG2236	MA0631	groL	60 kDa chaperonin (Protein Cpn60) (groEL protein)	MA1687	MA1687	Xanthine-guanine phosphoribosyltransferase	[TP0030-TP0050 (0.733236)]
COG0459	COG2236	MA0086	MA0086	Hsp60 {UniProtKB/TrEMBL:Q8TUI1}	MA4581	MA4581	Phosphoribosyltransferase	[TP0030-TP0050 (0.733236)]
COG0459	COG2236	MA0086	MA0086	Hsp60 {UniProtKB/TrEMBL:Q8TUI1}	MA1687	MA1687	Xanthine-guanine phosphoribosyltransferase	[TP0030-TP0050 (0.733236)]
COG0459	COG2236	MA0631	groL	60 kDa chaperonin (Protein Cpn60) (groEL protein)	MA4581	MA4581	Phosphoribosyltransferase	[TP0030-TP0050 (0.733236)]
COG0459	COG2236	MA0857	MA0857	Hsp60 {UniProtKB/TrEMBL:Q8TSE1}	MA4581	MA4581	Phosphoribosyltransferase	[TP0030-TP0050 (0.733236)]
COG0459	COG2236	MA4386	MA4386	Hsp60 {UniProtKB/TrEMBL:Q8THX2}	MA1687	MA1687	Xanthine-guanine phosphoribosyltransferase	[TP0030-TP0050 (0.733236)]
COG0459	COG2236	MA4413	MA4413	Hsp60 {UniProtKB/TrEMBL:Q8THU8}	MA4581	MA4581	Phosphoribosyltransferase	[TP0030-TP0050 (0.733236)]
COG0187	COG0358	MA1584	MA1584	DNA topoisomerase (ATP-hydrolyzing), subunit B	MA4635	MA_4635	Hypothetical protein MA4635	[TP1006-TP0492 (0.55112576)]
COG0301	COG0514	MA1466	thiI	Probable thiamine biosynthesis protein thiI	MA4507	MA4507	DNA helicase RecQ {UniProtKB/TrEMBL:Q8THK7}	[TP0559-TP0103 (0.6411465)]
COG0237	COG0552	MA4660	MA_4660	UPF0200 protein MA_4660	MA4109	MA4109	Signal recognition particle receptor	[TP0296-TP0578 (0.7885255)]
COG0080	COG0265	MA4274	rpl11p	50S ribosomal protein L11P	MA3330	MA3330	Hypothetical protein MA3330	[TP0237-TP0773 (0.6164146)]
COG0223	COG0234	MA4584	MA4584	Hypothetical protein MA4584	MA0630	groS	10 kDa chaperonin (Protein Cpn10) (groES protein)	[TP0756-TP1013 (0.64276713)]
COG0012	COG0457	MA4401	MA4401	GTP-binding protein {UniProtKB/TrEMBL:Q8THW0}	MA2088	MA2088	TPR-domain containing protein	[TP0124-TP0067 (0.81355333)]
COG0012	COG0457	MA4401	MA4401	GTP-binding protein {UniProtKB/TrEMBL:Q8THW0}	MA3290	MA3290	Hypothetical protein MA3290	[TP0124-TP0067 (0.81355333)]
COG0012	COG0457	MA4401	MA4401	GTP-binding protein {UniProtKB/TrEMBL:Q8THW0}	MA0188	MA0188	Hypothetical protein MA0188	[TP0124-TP0067 (0.81355333)]
COG0012	COG0457	MA4401	MA4401	GTP-binding protein {UniProtKB/TrEMBL:Q8THW0}	MA3495	MA3495	Hypothetical protein MA3495	[TP0124-TP0067 (0.81355333)]
COG0012	COG0457	MA4401	MA4401	GTP-binding protein {UniProtKB/TrEMBL:Q8THW0}	MA3418	MA3418	Hypothetical protein MA3418	[TP0124-TP0067 (0.81355333)]
COG0012	COG0457	MA4401	MA4401	GTP-binding protein {UniProtKB/TrEMBL:Q8THW0}	MA2086	MA2086	Predicted protein {UniProtKB/TrEMBL:Q8TP37}	[TP0124-TP0067 (0.81355333)]
COG0012	COG0457	MA4401	MA4401	GTP-binding protein {UniProtKB/TrEMBL:Q8THW0}	MA2099	MA2099	Hypothetical protein MA2099	[TP0124-TP0067 (0.81355333)]
COG0012	COG0457	MA4401	MA4401	GTP-binding protein {UniProtKB/TrEMBL:Q8THW0}	MA2826	MA2826	Hypothetical protein MA2826	[TP0124-TP0067 (0.81355333)]
COG0012	COG0457	MA4401	MA4401	GTP-binding protein {UniProtKB/TrEMBL:Q8THW0}	MA1613	MA1613	TPR-domain containing protein	[TP0124-TP0067 (0.81355333)]
COG0012	COG0457	MA4401	MA4401	GTP-binding protein {UniProtKB/TrEMBL:Q8THW0}	MA3292	MA3292	Hypothetical protein MA3292	[TP0124-TP0067 (0.81355333)]
COG0012	COG0457	MA4401	MA4401	GTP-binding protein {UniProtKB/TrEMBL:Q8THW0}	MA2193	MA2193	Hypothetical protein MA2193	[TP0124-TP0067 (0.81355333)]
COG0012	COG0457	MA4401	MA4401	GTP-binding protein {UniProtKB/TrEMBL:Q8THW0}	MA2239	MA2239	Hypothetical protein MA2239	[TP0124-TP0067 (0.81355333)]
COG0012	COG0457	MA4401	MA4401	GTP-binding protein {UniProtKB/TrEMBL:Q8THW0}	MA2243	MA2243	Hypothetical protein MA2243	[TP0124-TP0067 (0.81355333)]
COG0012	COG0457	MA4401	MA4401	GTP-binding protein {UniProtKB/TrEMBL:Q8THW0}	MA3704	MA3704	TPR-domain containing protein	[TP0124-TP0067 (0.81355333)]
COG0012	COG0457	MA4401	MA4401	GTP-binding protein {UniProtKB/TrEMBL:Q8THW0}	MA1364	MA1364	O-linked N-acetylglucosamine transferase	[TP0124-TP0067 (0.81355333)]
COG0012	COG0457	MA4401	MA4401	GTP-binding protein {UniProtKB/TrEMBL:Q8THW0}	MA2097	MA2097	Predicted protein {UniProtKB/TrEMBL:Q8TP27}	[TP0124-TP0067 (0.81355333)]
COG0012	COG0457	MA4401	MA4401	GTP-binding protein {UniProtKB/TrEMBL:Q8THW0}	MA1362	MA1362	O-linked GlcNAc transferase	[TP0124-TP0067 (0.81355333)]
COG0012	COG0457	MA4401	MA4401	GTP-binding protein {UniProtKB/TrEMBL:Q8THW0}	MA4306	MA4306	TPR-domain containing protein	[TP0124-TP0067 (0.81355333)]
COG0012	COG0457	MA4401	MA4401	GTP-binding protein {UniProtKB/TrEMBL:Q8THW0}	MA1698	MA1698	Predicted protein {UniProtKB/TrEMBL:Q8TQ54}	[TP0124-TP0067 (0.81355333)]
COG0012	COG0457	MA4401	MA4401	GTP-binding protein {UniProtKB/TrEMBL:Q8THW0}	MA1970	MA1970	Hypothetical protein MA1970	[TP0124-TP0067 (0.81355333)]
COG0012	COG0457	MA4401	MA4401	GTP-binding protein {UniProtKB/TrEMBL:Q8THW0}	MA3254	MA3254	O-GlcNAc transferase, p110 subunit	[TP0124-TP0067 (0.81355333)]
COG0012	COG0457	MA4401	MA4401	GTP-binding protein {UniProtKB/TrEMBL:Q8THW0}	MA1582	MA1582	Hypothetical protein MA1582	[TP0124-TP0067 (0.81355333)]
COG0012	COG0457	MA4401	MA4401	GTP-binding protein {UniProtKB/TrEMBL:Q8THW0}	MA3260	MA3260	O-GlcNAc transferase, p110 subunit	[TP0124-TP0067 (0.81355333)]
COG0012	COG0457	MA4401	MA4401	GTP-binding protein {UniProtKB/TrEMBL:Q8THW0}	MA1968	MA1968	Hypothetical protein MA1968	[TP0124-TP0067 (0.81355333)]
COG0012	COG0457	MA4401	MA4401	GTP-binding protein {UniProtKB/TrEMBL:Q8THW0}	MA1699	MA1699	Hypothetical protein MA1699	[TP0124-TP0067 (0.81355333)]
COG0012	COG0457	MA4401	MA4401	GTP-binding protein {UniProtKB/TrEMBL:Q8THW0}	MA2255	MA2255	Kinesin light chain {UniProtKB/TrEMBL:Q8TNN0}	[TP0124-TP0067 (0.81355333)]
COG0012	COG0457	MA4401	MA4401	GTP-binding protein {UniProtKB/TrEMBL:Q8THW0}	MA1873	MA1873	Hypothetical protein MA1873	[TP0124-TP0067 (0.81355333)]
COG0012	COG0457	MA4401	MA4401	GTP-binding protein {UniProtKB/TrEMBL:Q8THW0}	MA1943	MA1943	Hypothetical protein MA1943	[TP0124-TP0067 (0.81355333)]
COG0012	COG0457	MA4401	MA4401	GTP-binding protein {UniProtKB/TrEMBL:Q8THW0}	MA3293	MA3293	Hypothetical protein MA3293	[TP0124-TP0067 (0.81355333)]
COG0552	COG1061	MA4109	MA4109	Signal recognition particle receptor	MA2403	MA2403	DNA repair protein {UniProtKB/TrEMBL:Q8TN90}	[TP0578-TP0380 (0.62695336)]
COG0552	COG1061	MA4109	MA4109	Signal recognition particle receptor	MA1603	MA1603	Hypothetical protein MA1603	[TP0578-TP0380 (0.62695336)]
COG0552	COG1061	MA4109	MA4109	Signal recognition particle receptor	MA2897	MA2897	Hypothetical protein MA2897	[TP0578-TP0380 (0.62695336)]
COG0265	COG0492	MA3330	MA3330	Hypothetical protein MA3330	MA1368	MA1368	Thioredoxin reductase {UniProtKB/TrEMBL:Q8TR16}	[TP0773-TP0814 (0.6926654)]
COG0124	COG0608	MA0943	hisS	Histidyl-tRNA synthetase (EC 6.1.1.21) (Histidine--tRNA ligase) (HisRS)	MA2569	MA2569	Phosphoesterase {UniProtKB/TrEMBL:Q8TMT3}	[TP0641-TP0704 (0.75894904)]
COG0124	COG0608	MA0943	hisS	Histidyl-tRNA synthetase (EC 6.1.1.21) (Histidine--tRNA ligase) (HisRS)	MA3432	MA3432	Hypothetical protein MA3432	[TP0641-TP0704 (0.75894904)]
COG0124	COG0608	MA0943	hisS	Histidyl-tRNA synthetase (EC 6.1.1.21) (Histidine--tRNA ligase) (HisRS)	MA0823	MA0823	Ss-DNA-specific exonuclease	[TP0641-TP0704 (0.75894904)]
COG1122	COG1432	MA4342	cbiO8	Putative cobalt import ATP-binding protein cbiO 8	MA3857	MA3857	Hypothetical protein MA3857	[TP0227-TP0894 (0.7171434)]
COG1122	COG1432	MA0870	cbiO4	Putative cobalt import ATP-binding protein cbiO 4	MA3857	MA3857	Hypothetical protein MA3857	[TP0227-TP0894 (0.7171434)]
COG1122	COG1432	MA1747	cbiO6	Putative cobalt import ATP-binding protein cbiO 6	MA3857	MA3857	Hypothetical protein MA3857	[TP0227-TP0894 (0.7171434)]
COG1122	COG1432	MA0394	cbiO3	Putative cobalt import ATP-binding protein cbiO 3	MA3857	MA3857	Hypothetical protein MA3857	[TP0227-TP0894 (0.7171434)]
COG1122	COG1432	MA3551	cbiO7	Putative cobalt import ATP-binding protein cbiO 7	MA3857	MA3857	Hypothetical protein MA3857	[TP0227-TP0894 (0.7171434)]
COG1122	COG1432	MA4021	cbiO2	Cobalt import ATP-binding protein cbiO 2	MA3857	MA3857	Hypothetical protein MA3857	[TP0227-TP0894 (0.7171434)]
COG1122	COG1432	MA4341	MA4341	Membrane associated ATPase	MA3857	MA3857	Hypothetical protein MA3857	[TP0227-TP0894 (0.7171434)]
COG1122	COG1432	MA4020	cbiO1	Cobalt import ATP-binding protein cbiO 1	MA3857	MA3857	Hypothetical protein MA3857	[TP0227-TP0894 (0.7171434)]
COG1122	COG1432	MA1418	cbiO5	Putative cobalt import ATP-binding protein cbiO 5	MA3857	MA3857	Hypothetical protein MA3857	[TP0227-TP0894 (0.7171434)]
COG0092	COG0301	MA1078	rps3p	30S ribosomal protein S3P	MA1466	thiI	Probable thiamine biosynthesis protein thiI	[TP0195-TP0559 (0.66944)]
COG0188	COG0526	MA1583	MA1583	DNA topoisomerase (ATP-hydrolyzing), subunit A	MA3702	MA3702	Thioredoxin {UniProtKB/TrEMBL:Q8TJS5}	[TP0005-TP0100 (0.7885434)]
COG0188	COG0526	MA1583	MA1583	DNA topoisomerase (ATP-hydrolyzing), subunit A	MA3212	MA3212	Thioredoxin {UniProtKB/TrEMBL:Q8TL30}	[TP0005-TP0100 (0.7885434)]
COG0188	COG0526	MA1583	MA1583	DNA topoisomerase (ATP-hydrolyzing), subunit A	MA4254	MA4254	Thioredoxin {UniProtKB/TrEMBL:Q8TIA1}	[TP0005-TP0100 (0.7885434)]
COG0188	COG0526	MA1583	MA1583	DNA topoisomerase (ATP-hydrolyzing), subunit A	MA3942	MA3942	Hypothetical protein MA3942	[TP0005-TP0100 (0.7885434)]
COG0188	COG0526	MA1583	MA1583	DNA topoisomerase (ATP-hydrolyzing), subunit A	MA3938	MA3938	Hypothetical protein MA3938	[TP0005-TP0100 (0.7885434)]
COG0188	COG0526	MA1583	MA1583	DNA topoisomerase (ATP-hydrolyzing), subunit A	MA0965	MA0965	Thioredoxin {UniProtKB/TrEMBL:Q8TS40}	[TP0005-TP0100 (0.7885434)]
COG0457	COG3391	MA2826	MA2826	Hypothetical protein MA2826	MA3118	MA3118	Surface antigen gene {UniProtKB/TrEMBL:Q8TLB9}	[TP0095-TP0421 (0.8119976)]
COG0457	COG3391	MA1613	MA1613	TPR-domain containing protein	MA1590	MA1590	Surface antigen gene {UniProtKB/TrEMBL:Q8TQF4}	[TP0095-TP0421 (0.8119976)]
COG0457	COG3391	MA1873	MA1873	Hypothetical protein MA1873	MA1590	MA1590	Surface antigen gene {UniProtKB/TrEMBL:Q8TQF4}	[TP0095-TP0421 (0.8119976)]
COG0457	COG3391	MA1699	MA1699	Hypothetical protein MA1699	MA0425	MA0425	Hypothetical protein MA0425	[TP0095-TP0421 (0.8119976)]
COG0457	COG3391	MA3495	MA3495	Hypothetical protein MA3495	MA0512	MA0512	Surface antigen gene {UniProtKB/TrEMBL:Q8TTC5}	[TP0095-TP0421 (0.8119976)]
COG0457	COG3391	MA2239	MA2239	Hypothetical protein MA2239	MA4033	MA4033	Surface antigen gene {UniProtKB/TrEMBL:Q8TIV8}	[TP0095-TP0421 (0.8119976)]
COG0457	COG3391	MA1698	MA1698	Predicted protein {UniProtKB/TrEMBL:Q8TQ54}	MA1590	MA1590	Surface antigen gene {UniProtKB/TrEMBL:Q8TQF4}	[TP0095-TP0421 (0.8119976)]
COG0457	COG3391	MA1362	MA1362	O-linked GlcNAc transferase	MA0512	MA0512	Surface antigen gene {UniProtKB/TrEMBL:Q8TTC5}	[TP0095-TP0421 (0.8119976)]
COG0457	COG3391	MA3293	MA3293	Hypothetical protein MA3293	MA0425	MA0425	Hypothetical protein MA0425	[TP0095-TP0421 (0.8119976)]
COG0457	COG3391	MA3704	MA3704	TPR-domain containing protein	MA0425	MA0425	Hypothetical protein MA0425	[TP0095-TP0421 (0.8119976)]
COG0457	COG3391	MA0188	MA0188	Hypothetical protein MA0188	MA3122	MA3122	Surface antigen gene {UniProtKB/TrEMBL:Q8TLB5}	[TP0095-TP0421 (0.8119976)]
COG0457	COG3391	MA3290	MA3290	Hypothetical protein MA3290	MA0425	MA0425	Hypothetical protein MA0425	[TP0095-TP0421 (0.8119976)]
COG0457	COG3391	MA3704	MA3704	TPR-domain containing protein	MA4033	MA4033	Surface antigen gene {UniProtKB/TrEMBL:Q8TIV8}	[TP0095-TP0421 (0.8119976)]
COG0457	COG3391	MA3290	MA3290	Hypothetical protein MA3290	MA4033	MA4033	Surface antigen gene {UniProtKB/TrEMBL:Q8TIV8}	[TP0095-TP0421 (0.8119976)]
COG0457	COG3391	MA3495	MA3495	Hypothetical protein MA3495	MA3118	MA3118	Surface antigen gene {UniProtKB/TrEMBL:Q8TLB9}	[TP0095-TP0421 (0.8119976)]
COG0457	COG3391	MA1698	MA1698	Predicted protein {UniProtKB/TrEMBL:Q8TQ54}	MA1591	MA1591	Surface antigen gene {UniProtKB/TrEMBL:Q8TQF3}	[TP0095-TP0421 (0.8119976)]
COG0457	COG3391	MA1699	MA1699	Hypothetical protein MA1699	MA1590	MA1590	Surface antigen gene {UniProtKB/TrEMBL:Q8TQF4}	[TP0095-TP0421 (0.8119976)]
COG0457	COG3391	MA2088	MA2088	TPR-domain containing protein	MA0425	MA0425	Hypothetical protein MA0425	[TP0095-TP0421 (0.8119976)]
COG0457	COG3391	MA1364	MA1364	O-linked N-acetylglucosamine transferase	MA1590	MA1590	Surface antigen gene {UniProtKB/TrEMBL:Q8TQF4}	[TP0095-TP0421 (0.8119976)]
COG0457	COG3391	MA3495	MA3495	Hypothetical protein MA3495	MA3120	MA3120	Surface antigen gene {UniProtKB/TrEMBL:Q8TLB7}	[TP0095-TP0421 (0.8119976)]
COG0457	COG3391	MA2255	MA2255	Kinesin light chain {UniProtKB/TrEMBL:Q8TNN0}	MA1591	MA1591	Surface antigen gene {UniProtKB/TrEMBL:Q8TQF3}	[TP0095-TP0421 (0.8119976)]
COG0457	COG3391	MA0188	MA0188	Hypothetical protein MA0188	MA1591	MA1591	Surface antigen gene {UniProtKB/TrEMBL:Q8TQF3}	[TP0095-TP0421 (0.8119976)]
COG0457	COG3391	MA3292	MA3292	Hypothetical protein MA3292	MA0512	MA0512	Surface antigen gene {UniProtKB/TrEMBL:Q8TTC5}	[TP0095-TP0421 (0.8119976)]
COG0457	COG3391	MA0188	MA0188	Hypothetical protein MA0188	MA3120	MA3120	Surface antigen gene {UniProtKB/TrEMBL:Q8TLB7}	[TP0095-TP0421 (0.8119976)]
COG0457	COG3391	MA1873	MA1873	Hypothetical protein MA1873	MA3118	MA3118	Surface antigen gene {UniProtKB/TrEMBL:Q8TLB9}	[TP0095-TP0421 (0.8119976)]
COG0457	COG3391	MA2826	MA2826	Hypothetical protein MA2826	MA0512	MA0512	Surface antigen gene {UniProtKB/TrEMBL:Q8TTC5}	[TP0095-TP0421 (0.8119976)]
COG0457	COG3391	MA2826	MA2826	Hypothetical protein MA2826	MA0509	MA0509	Surface antigen gene {UniProtKB/TrEMBL:Q8TTC8}	[TP0095-TP0421 (0.8119976)]
COG0457	COG3391	MA1613	MA1613	TPR-domain containing protein	MA0509	MA0509	Surface antigen gene {UniProtKB/TrEMBL:Q8TTC8}	[TP0095-TP0421 (0.8119976)]
COG0457	COG3391	MA2255	MA2255	Kinesin light chain {UniProtKB/TrEMBL:Q8TNN0}	MA0512	MA0512	Surface antigen gene {UniProtKB/TrEMBL:Q8TTC5}	[TP0095-TP0421 (0.8119976)]
COG0457	COG3391	MA2255	MA2255	Kinesin light chain {UniProtKB/TrEMBL:Q8TNN0}	MA0509	MA0509	Surface antigen gene {UniProtKB/TrEMBL:Q8TTC8}	[TP0095-TP0421 (0.8119976)]
COG0457	COG3391	MA2239	MA2239	Hypothetical protein MA2239	MA3118	MA3118	Surface antigen gene {UniProtKB/TrEMBL:Q8TLB9}	[TP0095-TP0421 (0.8119976)]
COG0457	COG3391	MA3495	MA3495	Hypothetical protein MA3495	MA0509	MA0509	Surface antigen gene {UniProtKB/TrEMBL:Q8TTC8}	[TP0095-TP0421 (0.8119976)]
COG0457	COG3391	MA1364	MA1364	O-linked N-acetylglucosamine transferase	MA1591	MA1591	Surface antigen gene {UniProtKB/TrEMBL:Q8TQF3}	[TP0095-TP0421 (0.8119976)]
COG0457	COG3391	MA2239	MA2239	Hypothetical protein MA2239	MA0425	MA0425	Hypothetical protein MA0425	[TP0095-TP0421 (0.8119976)]
COG0457	COG3391	MA3260	MA3260	O-GlcNAc transferase, p110 subunit	MA4033	MA4033	Surface antigen gene {UniProtKB/TrEMBL:Q8TIV8}	[TP0095-TP0421 (0.8119976)]
COG0457	COG3391	MA1970	MA1970	Hypothetical protein MA1970	MA3122	MA3122	Surface antigen gene {UniProtKB/TrEMBL:Q8TLB5}	[TP0095-TP0421 (0.8119976)]
COG0457	COG3391	MA1582	MA1582	Hypothetical protein MA1582	MA3120	MA3120	Surface antigen gene {UniProtKB/TrEMBL:Q8TLB7}	[TP0095-TP0421 (0.8119976)]
COG0457	COG3391	MA1699	MA1699	Hypothetical protein MA1699	MA1591	MA1591	Surface antigen gene {UniProtKB/TrEMBL:Q8TQF3}	[TP0095-TP0421 (0.8119976)]
COG0457	COG3391	MA0188	MA0188	Hypothetical protein MA0188	MA3118	MA3118	Surface antigen gene {UniProtKB/TrEMBL:Q8TLB9}	[TP0095-TP0421 (0.8119976)]
COG0457	COG3391	MA1968	MA1968	Hypothetical protein MA1968	MA0425	MA0425	Hypothetical protein MA0425	[TP0095-TP0421 (0.8119976)]
COG0457	COG3391	MA3418	MA3418	Hypothetical protein MA3418	MA4033	MA4033	Surface antigen gene {UniProtKB/TrEMBL:Q8TIV8}	[TP0095-TP0421 (0.8119976)]
COG0457	COG3391	MA2193	MA2193	Hypothetical protein MA2193	MA4033	MA4033	Surface antigen gene {UniProtKB/TrEMBL:Q8TIV8}	[TP0095-TP0421 (0.8119976)]
COG0457	COG3391	MA2088	MA2088	TPR-domain containing protein	MA3118	MA3118	Surface antigen gene {UniProtKB/TrEMBL:Q8TLB9}	[TP0095-TP0421 (0.8119976)]
COG0457	COG3391	MA2086	MA2086	Predicted protein {UniProtKB/TrEMBL:Q8TP37}	MA3120	MA3120	Surface antigen gene {UniProtKB/TrEMBL:Q8TLB7}	[TP0095-TP0421 (0.8119976)]
COG0457	COG3391	MA2255	MA2255	Kinesin light chain {UniProtKB/TrEMBL:Q8TNN0}	MA3118	MA3118	Surface antigen gene {UniProtKB/TrEMBL:Q8TLB9}	[TP0095-TP0421 (0.8119976)]
COG0457	COG3391	MA4306	MA4306	TPR-domain containing protein	MA3120	MA3120	Surface antigen gene {UniProtKB/TrEMBL:Q8TLB7}	[TP0095-TP0421 (0.8119976)]
COG0457	COG3391	MA1582	MA1582	Hypothetical protein MA1582	MA3118	MA3118	Surface antigen gene {UniProtKB/TrEMBL:Q8TLB9}	[TP0095-TP0421 (0.8119976)]
COG0457	COG3391	MA0188	MA0188	Hypothetical protein MA0188	MA0512	MA0512	Surface antigen gene {UniProtKB/TrEMBL:Q8TTC5}	[TP0095-TP0421 (0.8119976)]
COG0457	COG3391	MA1873	MA1873	Hypothetical protein MA1873	MA3122	MA3122	Surface antigen gene {UniProtKB/TrEMBL:Q8TLB5}	[TP0095-TP0421 (0.8119976)]
COG0457	COG3391	MA1873	MA1873	Hypothetical protein MA1873	MA1591	MA1591	Surface antigen gene {UniProtKB/TrEMBL:Q8TQF3}	[TP0095-TP0421 (0.8119976)]
COG0457	COG3391	MA1699	MA1699	Hypothetical protein MA1699	MA3122	MA3122	Surface antigen gene {UniProtKB/TrEMBL:Q8TLB5}	[TP0095-TP0421 (0.8119976)]
COG0457	COG3391	MA3495	MA3495	Hypothetical protein MA3495	MA1591	MA1591	Surface antigen gene {UniProtKB/TrEMBL:Q8TQF3}	[TP0095-TP0421 (0.8119976)]
COG0457	COG3391	MA2088	MA2088	TPR-domain containing protein	MA1590	MA1590	Surface antigen gene {UniProtKB/TrEMBL:Q8TQF4}	[TP0095-TP0421 (0.8119976)]
COG0457	COG3391	MA3704	MA3704	TPR-domain containing protein	MA1591	MA1591	Surface antigen gene {UniProtKB/TrEMBL:Q8TQF3}	[TP0095-TP0421 (0.8119976)]
COG0457	COG3391	MA2086	MA2086	Predicted protein {UniProtKB/TrEMBL:Q8TP37}	MA0509	MA0509	Surface antigen gene {UniProtKB/TrEMBL:Q8TTC8}	[TP0095-TP0421 (0.8119976)]
COG0457	COG3391	MA2826	MA2826	Hypothetical protein MA2826	MA3120	MA3120	Surface antigen gene {UniProtKB/TrEMBL:Q8TLB7}	[TP0095-TP0421 (0.8119976)]
COG0457	COG3391	MA3260	MA3260	O-GlcNAc transferase, p110 subunit	MA0509	MA0509	Surface antigen gene {UniProtKB/TrEMBL:Q8TTC8}	[TP0095-TP0421 (0.8119976)]
COG0457	COG3391	MA1943	MA1943	Hypothetical protein MA1943	MA1590	MA1590	Surface antigen gene {UniProtKB/TrEMBL:Q8TQF4}	[TP0095-TP0421 (0.8119976)]
COG0457	COG3391	MA2088	MA2088	TPR-domain containing protein	MA1591	MA1591	Surface antigen gene {UniProtKB/TrEMBL:Q8TQF3}	[TP0095-TP0421 (0.8119976)]
COG0457	COG3391	MA0188	MA0188	Hypothetical protein MA0188	MA4033	MA4033	Surface antigen gene {UniProtKB/TrEMBL:Q8TIV8}	[TP0095-TP0421 (0.8119976)]
COG0457	COG3391	MA1362	MA1362	O-linked GlcNAc transferase	MA4033	MA4033	Surface antigen gene {UniProtKB/TrEMBL:Q8TIV8}	[TP0095-TP0421 (0.8119976)]
COG0457	COG3391	MA3292	MA3292	Hypothetical protein MA3292	MA1591	MA1591	Surface antigen gene {UniProtKB/TrEMBL:Q8TQF3}	[TP0095-TP0421 (0.8119976)]
COG0457	COG3391	MA3293	MA3293	Hypothetical protein MA3293	MA1590	MA1590	Surface antigen gene {UniProtKB/TrEMBL:Q8TQF4}	[TP0095-TP0421 (0.8119976)]
COG0457	COG3391	MA0188	MA0188	Hypothetical protein MA0188	MA0509	MA0509	Surface antigen gene {UniProtKB/TrEMBL:Q8TTC8}	[TP0095-TP0421 (0.8119976)]
COG0457	COG3391	MA1968	MA1968	Hypothetical protein MA1968	MA1591	MA1591	Surface antigen gene {UniProtKB/TrEMBL:Q8TQF3}	[TP0095-TP0421 (0.8119976)]
COG0457	COG3391	MA3293	MA3293	Hypothetical protein MA3293	MA1591	MA1591	Surface antigen gene {UniProtKB/TrEMBL:Q8TQF3}	[TP0095-TP0421 (0.8119976)]
COG0457	COG3391	MA1873	MA1873	Hypothetical protein MA1873	MA0425	MA0425	Hypothetical protein MA0425	[TP0095-TP0421 (0.8119976)]
COG0457	COG3391	MA3254	MA3254	O-GlcNAc transferase, p110 subunit	MA3120	MA3120	Surface antigen gene {UniProtKB/TrEMBL:Q8TLB7}	[TP0095-TP0421 (0.8119976)]
COG0457	COG3391	MA3418	MA3418	Hypothetical protein MA3418	MA3118	MA3118	Surface antigen gene {UniProtKB/TrEMBL:Q8TLB9}	[TP0095-TP0421 (0.8119976)]
COG0457	COG3391	MA1364	MA1364	O-linked N-acetylglucosamine transferase	MA0425	MA0425	Hypothetical protein MA0425	[TP0095-TP0421 (0.8119976)]
COG0457	COG3391	MA2099	MA2099	Hypothetical protein MA2099	MA4033	MA4033	Surface antigen gene {UniProtKB/TrEMBL:Q8TIV8}	[TP0095-TP0421 (0.8119976)]
COG0457	COG3391	MA1362	MA1362	O-linked GlcNAc transferase	MA3122	MA3122	Surface antigen gene {UniProtKB/TrEMBL:Q8TLB5}	[TP0095-TP0421 (0.8119976)]
COG0457	COG3391	MA2239	MA2239	Hypothetical protein MA2239	MA3122	MA3122	Surface antigen gene {UniProtKB/TrEMBL:Q8TLB5}	[TP0095-TP0421 (0.8119976)]
COG0457	COG3391	MA2243	MA2243	Hypothetical protein MA2243	MA3118	MA3118	Surface antigen gene {UniProtKB/TrEMBL:Q8TLB9}	[TP0095-TP0421 (0.8119976)]
COG0457	COG3391	MA3290	MA3290	Hypothetical protein MA3290	MA3120	MA3120	Surface antigen gene {UniProtKB/TrEMBL:Q8TLB7}	[TP0095-TP0421 (0.8119976)]
COG0457	COG3391	MA3292	MA3292	Hypothetical protein MA3292	MA3118	MA3118	Surface antigen gene {UniProtKB/TrEMBL:Q8TLB9}	[TP0095-TP0421 (0.8119976)]
COG0457	COG3391	MA3254	MA3254	O-GlcNAc transferase, p110 subunit	MA0512	MA0512	Surface antigen gene {UniProtKB/TrEMBL:Q8TTC5}	[TP0095-TP0421 (0.8119976)]
COG0457	COG3391	MA1968	MA1968	Hypothetical protein MA1968	MA3122	MA3122	Surface antigen gene {UniProtKB/TrEMBL:Q8TLB5}	[TP0095-TP0421 (0.8119976)]
COG0457	COG3391	MA3254	MA3254	O-GlcNAc transferase, p110 subunit	MA3122	MA3122	Surface antigen gene {UniProtKB/TrEMBL:Q8TLB5}	[TP0095-TP0421 (0.8119976)]
COG0457	COG3391	MA2239	MA2239	Hypothetical protein MA2239	MA3120	MA3120	Surface antigen gene {UniProtKB/TrEMBL:Q8TLB7}	[TP0095-TP0421 (0.8119976)]
COG0457	COG3391	MA3290	MA3290	Hypothetical protein MA3290	MA3118	MA3118	Surface antigen gene {UniProtKB/TrEMBL:Q8TLB9}	[TP0095-TP0421 (0.8119976)]
COG0457	COG3391	MA1364	MA1364	O-linked N-acetylglucosamine transferase	MA3122	MA3122	Surface antigen gene {UniProtKB/TrEMBL:Q8TLB5}	[TP0095-TP0421 (0.8119976)]
COG0457	COG3391	MA2826	MA2826	Hypothetical protein MA2826	MA3122	MA3122	Surface antigen gene {UniProtKB/TrEMBL:Q8TLB5}	[TP0095-TP0421 (0.8119976)]
COG0457	COG3391	MA1362	MA1362	O-linked GlcNAc transferase	MA3120	MA3120	Surface antigen gene {UniProtKB/TrEMBL:Q8TLB7}	[TP0095-TP0421 (0.8119976)]
COG0457	COG3391	MA1613	MA1613	TPR-domain containing protein	MA3120	MA3120	Surface antigen gene {UniProtKB/TrEMBL:Q8TLB7}	[TP0095-TP0421 (0.8119976)]
COG0457	COG3391	MA2086	MA2086	Predicted protein {UniProtKB/TrEMBL:Q8TP37}	MA1591	MA1591	Surface antigen gene {UniProtKB/TrEMBL:Q8TQF3}	[TP0095-TP0421 (0.8119976)]
COG0457	COG3391	MA2099	MA2099	Hypothetical protein MA2099	MA0512	MA0512	Surface antigen gene {UniProtKB/TrEMBL:Q8TTC5}	[TP0095-TP0421 (0.8119976)]
COG0457	COG3391	MA1582	MA1582	Hypothetical protein MA1582	MA3122	MA3122	Surface antigen gene {UniProtKB/TrEMBL:Q8TLB5}	[TP0095-TP0421 (0.8119976)]
COG0457	COG3391	MA2193	MA2193	Hypothetical protein MA2193	MA1590	MA1590	Surface antigen gene {UniProtKB/TrEMBL:Q8TQF4}	[TP0095-TP0421 (0.8119976)]
COG0457	COG3391	MA2086	MA2086	Predicted protein {UniProtKB/TrEMBL:Q8TP37}	MA1590	MA1590	Surface antigen gene {UniProtKB/TrEMBL:Q8TQF4}	[TP0095-TP0421 (0.8119976)]
COG0457	COG3391	MA3495	MA3495	Hypothetical protein MA3495	MA4033	MA4033	Surface antigen gene {UniProtKB/TrEMBL:Q8TIV8}	[TP0095-TP0421 (0.8119976)]
COG0457	COG3391	MA1873	MA1873	Hypothetical protein MA1873	MA0509	MA0509	Surface antigen gene {UniProtKB/TrEMBL:Q8TTC8}	[TP0095-TP0421 (0.8119976)]
COG0457	COG3391	MA2255	MA2255	Kinesin light chain {UniProtKB/TrEMBL:Q8TNN0}	MA1590	MA1590	Surface antigen gene {UniProtKB/TrEMBL:Q8TQF4}	[TP0095-TP0421 (0.8119976)]
COG0457	COG3391	MA1699	MA1699	Hypothetical protein MA1699	MA0509	MA0509	Surface antigen gene {UniProtKB/TrEMBL:Q8TTC8}	[TP0095-TP0421 (0.8119976)]
COG0457	COG3391	MA3495	MA3495	Hypothetical protein MA3495	MA3122	MA3122	Surface antigen gene {UniProtKB/TrEMBL:Q8TLB5}	[TP0095-TP0421 (0.8119976)]
COG0457	COG3391	MA3254	MA3254	O-GlcNAc transferase, p110 subunit	MA0425	MA0425	Hypothetical protein MA0425	[TP0095-TP0421 (0.8119976)]
COG0457	COG3391	MA2193	MA2193	Hypothetical protein MA2193	MA1591	MA1591	Surface antigen gene {UniProtKB/TrEMBL:Q8TQF3}	[TP0095-TP0421 (0.8119976)]
COG0457	COG3391	MA3418	MA3418	Hypothetical protein MA3418	MA1590	MA1590	Surface antigen gene {UniProtKB/TrEMBL:Q8TQF4}	[TP0095-TP0421 (0.8119976)]
COG0457	COG3391	MA1698	MA1698	Predicted protein {UniProtKB/TrEMBL:Q8TQ54}	MA3122	MA3122	Surface antigen gene {UniProtKB/TrEMBL:Q8TLB5}	[TP0095-TP0421 (0.8119976)]
COG0457	COG3391	MA3418	MA3418	Hypothetical protein MA3418	MA3120	MA3120	Surface antigen gene {UniProtKB/TrEMBL:Q8TLB7}	[TP0095-TP0421 (0.8119976)]
COG0457	COG3391	MA3254	MA3254	O-GlcNAc transferase, p110 subunit	MA3118	MA3118	Surface antigen gene {UniProtKB/TrEMBL:Q8TLB9}	[TP0095-TP0421 (0.8119976)]
COG0457	COG3391	MA2826	MA2826	Hypothetical protein MA2826	MA0425	MA0425	Hypothetical protein MA0425	[TP0095-TP0421 (0.8119976)]
COG0457	COG3391	MA3290	MA3290	Hypothetical protein MA3290	MA3122	MA3122	Surface antigen gene {UniProtKB/TrEMBL:Q8TLB5}	[TP0095-TP0421 (0.8119976)]
COG0457	COG3391	MA3292	MA3292	Hypothetical protein MA3292	MA0425	MA0425	Hypothetical protein MA0425	[TP0095-TP0421 (0.8119976)]
COG0457	COG3391	MA3292	MA3292	Hypothetical protein MA3292	MA3120	MA3120	Surface antigen gene {UniProtKB/TrEMBL:Q8TLB7}	[TP0095-TP0421 (0.8119976)]
COG0457	COG3391	MA1364	MA1364	O-linked N-acetylglucosamine transferase	MA3118	MA3118	Surface antigen gene {UniProtKB/TrEMBL:Q8TLB9}	[TP0095-TP0421 (0.8119976)]
COG0457	COG3391	MA1970	MA1970	Hypothetical protein MA1970	MA3120	MA3120	Surface antigen gene {UniProtKB/TrEMBL:Q8TLB7}	[TP0095-TP0421 (0.8119976)]
COG0457	COG3391	MA2243	MA2243	Hypothetical protein MA2243	MA3120	MA3120	Surface antigen gene {UniProtKB/TrEMBL:Q8TLB7}	[TP0095-TP0421 (0.8119976)]
COG0457	COG3391	MA1968	MA1968	Hypothetical protein MA1968	MA4033	MA4033	Surface antigen gene {UniProtKB/TrEMBL:Q8TIV8}	[TP0095-TP0421 (0.8119976)]
COG0457	COG3391	MA3418	MA3418	Hypothetical protein MA3418	MA1591	MA1591	Surface antigen gene {UniProtKB/TrEMBL:Q8TQF3}	[TP0095-TP0421 (0.8119976)]
COG0457	COG3391	MA4306	MA4306	TPR-domain containing protein	MA0512	MA0512	Surface antigen gene {UniProtKB/TrEMBL:Q8TTC5}	[TP0095-TP0421 (0.8119976)]
COG0457	COG3391	MA1699	MA1699	Hypothetical protein MA1699	MA3120	MA3120	Surface antigen gene {UniProtKB/TrEMBL:Q8TLB7}	[TP0095-TP0421 (0.8119976)]
COG0457	COG3391	MA2099	MA2099	Hypothetical protein MA2099	MA3122	MA3122	Surface antigen gene {UniProtKB/TrEMBL:Q8TLB5}	[TP0095-TP0421 (0.8119976)]
COG0457	COG3391	MA3293	MA3293	Hypothetical protein MA3293	MA3118	MA3118	Surface antigen gene {UniProtKB/TrEMBL:Q8TLB9}	[TP0095-TP0421 (0.8119976)]
COG0457	COG3391	MA2086	MA2086	Predicted protein {UniProtKB/TrEMBL:Q8TP37}	MA0425	MA0425	Hypothetical protein MA0425	[TP0095-TP0421 (0.8119976)]
COG0457	COG3391	MA1582	MA1582	Hypothetical protein MA1582	MA0512	MA0512	Surface antigen gene {UniProtKB/TrEMBL:Q8TTC5}	[TP0095-TP0421 (0.8119976)]
COG0457	COG3391	MA3260	MA3260	O-GlcNAc transferase, p110 subunit	MA3120	MA3120	Surface antigen gene {UniProtKB/TrEMBL:Q8TLB7}	[TP0095-TP0421 (0.8119976)]
COG0457	COG3391	MA2243	MA2243	Hypothetical protein MA2243	MA0425	MA0425	Hypothetical protein MA0425	[TP0095-TP0421 (0.8119976)]
COG0457	COG3391	MA3254	MA3254	O-GlcNAc transferase, p110 subunit	MA0509	MA0509	Surface antigen gene {UniProtKB/TrEMBL:Q8TTC8}	[TP0095-TP0421 (0.8119976)]
COG0457	COG3391	MA3293	MA3293	Hypothetical protein MA3293	MA3120	MA3120	Surface antigen gene {UniProtKB/TrEMBL:Q8TLB7}	[TP0095-TP0421 (0.8119976)]
COG0457	COG3391	MA3260	MA3260	O-GlcNAc transferase, p110 subunit	MA3118	MA3118	Surface antigen gene {UniProtKB/TrEMBL:Q8TLB9}	[TP0095-TP0421 (0.8119976)]
COG0457	COG3391	MA1943	MA1943	Hypothetical protein MA1943	MA4033	MA4033	Surface antigen gene {UniProtKB/TrEMBL:Q8TIV8}	[TP0095-TP0421 (0.8119976)]
COG0457	COG3391	MA2193	MA2193	Hypothetical protein MA2193	MA0425	MA0425	Hypothetical protein MA0425	[TP0095-TP0421 (0.8119976)]
COG0457	COG3391	MA2255	MA2255	Kinesin light chain {UniProtKB/TrEMBL:Q8TNN0}	MA3122	MA3122	Surface antigen gene {UniProtKB/TrEMBL:Q8TLB5}	[TP0095-TP0421 (0.8119976)]
COG0457	COG3391	MA1698	MA1698	Predicted protein {UniProtKB/TrEMBL:Q8TQ54}	MA0425	MA0425	Hypothetical protein MA0425	[TP0095-TP0421 (0.8119976)]
COG0457	COG3391	MA1970	MA1970	Hypothetical protein MA1970	MA0512	MA0512	Surface antigen gene {UniProtKB/TrEMBL:Q8TTC5}	[TP0095-TP0421 (0.8119976)]
COG0457	COG3391	MA0188	MA0188	Hypothetical protein MA0188	MA0425	MA0425	Hypothetical protein MA0425	[TP0095-TP0421 (0.8119976)]
COG0457	COG3391	MA1698	MA1698	Predicted protein {UniProtKB/TrEMBL:Q8TQ54}	MA4033	MA4033	Surface antigen gene {UniProtKB/TrEMBL:Q8TIV8}	[TP0095-TP0421 (0.8119976)]
COG0457	COG3391	MA1698	MA1698	Predicted protein {UniProtKB/TrEMBL:Q8TQ54}	MA0509	MA0509	Surface antigen gene {UniProtKB/TrEMBL:Q8TTC8}	[TP0095-TP0421 (0.8119976)]
COG0457	COG3391	MA1970	MA1970	Hypothetical protein MA1970	MA4033	MA4033	Surface antigen gene {UniProtKB/TrEMBL:Q8TIV8}	[TP0095-TP0421 (0.8119976)]
COG0457	COG3391	MA1613	MA1613	TPR-domain containing protein	MA0512	MA0512	Surface antigen gene {UniProtKB/TrEMBL:Q8TTC5}	[TP0095-TP0421 (0.8119976)]
COG0457	COG3391	MA1699	MA1699	Hypothetical protein MA1699	MA4033	MA4033	Surface antigen gene {UniProtKB/TrEMBL:Q8TIV8}	[TP0095-TP0421 (0.8119976)]
COG0457	COG3391	MA2255	MA2255	Kinesin light chain {UniProtKB/TrEMBL:Q8TNN0}	MA3120	MA3120	Surface antigen gene {UniProtKB/TrEMBL:Q8TLB7}	[TP0095-TP0421 (0.8119976)]
COG0457	COG3391	MA1364	MA1364	O-linked N-acetylglucosamine transferase	MA4033	MA4033	Surface antigen gene {UniProtKB/TrEMBL:Q8TIV8}	[TP0095-TP0421 (0.8119976)]
COG0457	COG3391	MA1364	MA1364	O-linked N-acetylglucosamine transferase	MA3120	MA3120	Surface antigen gene {UniProtKB/TrEMBL:Q8TLB7}	[TP0095-TP0421 (0.8119976)]
COG0457	COG3391	MA3292	MA3292	Hypothetical protein MA3292	MA3122	MA3122	Surface antigen gene {UniProtKB/TrEMBL:Q8TLB5}	[TP0095-TP0421 (0.8119976)]
COG0457	COG3391	MA1970	MA1970	Hypothetical protein MA1970	MA0509	MA0509	Surface antigen gene {UniProtKB/TrEMBL:Q8TTC8}	[TP0095-TP0421 (0.8119976)]
COG0457	COG3391	MA1943	MA1943	Hypothetical protein MA1943	MA1591	MA1591	Surface antigen gene {UniProtKB/TrEMBL:Q8TQF3}	[TP0095-TP0421 (0.8119976)]
COG0457	COG3391	MA3704	MA3704	TPR-domain containing protein	MA1590	MA1590	Surface antigen gene {UniProtKB/TrEMBL:Q8TQF4}	[TP0095-TP0421 (0.8119976)]
COG0457	COG3391	MA1613	MA1613	TPR-domain containing protein	MA3122	MA3122	Surface antigen gene {UniProtKB/TrEMBL:Q8TLB5}	[TP0095-TP0421 (0.8119976)]
COG0457	COG3391	MA2086	MA2086	Predicted protein {UniProtKB/TrEMBL:Q8TP37}	MA3118	MA3118	Surface antigen gene {UniProtKB/TrEMBL:Q8TLB9}	[TP0095-TP0421 (0.8119976)]
COG0457	COG3391	MA1968	MA1968	Hypothetical protein MA1968	MA0512	MA0512	Surface antigen gene {UniProtKB/TrEMBL:Q8TTC5}	[TP0095-TP0421 (0.8119976)]
COG0457	COG3391	MA2193	MA2193	Hypothetical protein MA2193	MA3122	MA3122	Surface antigen gene {UniProtKB/TrEMBL:Q8TLB5}	[TP0095-TP0421 (0.8119976)]
COG0457	COG3391	MA2243	MA2243	Hypothetical protein MA2243	MA0512	MA0512	Surface antigen gene {UniProtKB/TrEMBL:Q8TTC5}	[TP0095-TP0421 (0.8119976)]
COG0457	COG3391	MA2099	MA2099	Hypothetical protein MA2099	MA0425	MA0425	Hypothetical protein MA0425	[TP0095-TP0421 (0.8119976)]
COG0457	COG3391	MA1582	MA1582	Hypothetical protein MA1582	MA0425	MA0425	Hypothetical protein MA0425	[TP0095-TP0421 (0.8119976)]
COG0457	COG3391	MA1968	MA1968	Hypothetical protein MA1968	MA3120	MA3120	Surface antigen gene {UniProtKB/TrEMBL:Q8TLB7}	[TP0095-TP0421 (0.8119976)]
COG0457	COG3391	MA1613	MA1613	TPR-domain containing protein	MA1591	MA1591	Surface antigen gene {UniProtKB/TrEMBL:Q8TQF3}	[TP0095-TP0421 (0.8119976)]
COG0457	COG3391	MA3260	MA3260	O-GlcNAc transferase, p110 subunit	MA0512	MA0512	Surface antigen gene {UniProtKB/TrEMBL:Q8TTC5}	[TP0095-TP0421 (0.8119976)]
COG0457	COG3391	MA1970	MA1970	Hypothetical protein MA1970	MA3118	MA3118	Surface antigen gene {UniProtKB/TrEMBL:Q8TLB9}	[TP0095-TP0421 (0.8119976)]
COG0457	COG3391	MA2097	MA2097	Predicted protein {UniProtKB/TrEMBL:Q8TP27}	MA3122	MA3122	Surface antigen gene {UniProtKB/TrEMBL:Q8TLB5}	[TP0095-TP0421 (0.8119976)]
COG0457	COG3391	MA3260	MA3260	O-GlcNAc transferase, p110 subunit	MA0425	MA0425	Hypothetical protein MA0425	[TP0095-TP0421 (0.8119976)]
COG0457	COG3391	MA1698	MA1698	Predicted protein {UniProtKB/TrEMBL:Q8TQ54}	MA3118	MA3118	Surface antigen gene {UniProtKB/TrEMBL:Q8TLB9}	[TP0095-TP0421 (0.8119976)]
COG0457	COG3391	MA2239	MA2239	Hypothetical protein MA2239	MA0512	MA0512	Surface antigen gene {UniProtKB/TrEMBL:Q8TTC5}	[TP0095-TP0421 (0.8119976)]
COG0457	COG3391	MA2239	MA2239	Hypothetical protein MA2239	MA1590	MA1590	Surface antigen gene {UniProtKB/TrEMBL:Q8TQF4}	[TP0095-TP0421 (0.8119976)]
COG0457	COG3391	MA4306	MA4306	TPR-domain containing protein	MA0509	MA0509	Surface antigen gene {UniProtKB/TrEMBL:Q8TTC8}	[TP0095-TP0421 (0.8119976)]
COG0457	COG3391	MA4306	MA4306	TPR-domain containing protein	MA0425	MA0425	Hypothetical protein MA0425	[TP0095-TP0421 (0.8119976)]
COG0457	COG3391	MA3292	MA3292	Hypothetical protein MA3292	MA1590	MA1590	Surface antigen gene {UniProtKB/TrEMBL:Q8TQF4}	[TP0095-TP0421 (0.8119976)]
COG0457	COG3391	MA4306	MA4306	TPR-domain containing protein	MA4033	MA4033	Surface antigen gene {UniProtKB/TrEMBL:Q8TIV8}	[TP0095-TP0421 (0.8119976)]
COG0457	COG3391	MA1613	MA1613	TPR-domain containing protein	MA3118	MA3118	Surface antigen gene {UniProtKB/TrEMBL:Q8TLB9}	[TP0095-TP0421 (0.8119976)]
COG0457	COG3391	MA2193	MA2193	Hypothetical protein MA2193	MA3118	MA3118	Surface antigen gene {UniProtKB/TrEMBL:Q8TLB9}	[TP0095-TP0421 (0.8119976)]
COG0457	COG3391	MA2099	MA2099	Hypothetical protein MA2099	MA3120	MA3120	Surface antigen gene {UniProtKB/TrEMBL:Q8TLB7}	[TP0095-TP0421 (0.8119976)]
COG0457	COG3391	MA2097	MA2097	Predicted protein {UniProtKB/TrEMBL:Q8TP27}	MA0512	MA0512	Surface antigen gene {UniProtKB/TrEMBL:Q8TTC5}	[TP0095-TP0421 (0.8119976)]
COG0457	COG3391	MA2826	MA2826	Hypothetical protein MA2826	MA1591	MA1591	Surface antigen gene {UniProtKB/TrEMBL:Q8TQF3}	[TP0095-TP0421 (0.8119976)]
COG0457	COG3391	MA2193	MA2193	Hypothetical protein MA2193	MA0509	MA0509	Surface antigen gene {UniProtKB/TrEMBL:Q8TTC8}	[TP0095-TP0421 (0.8119976)]
COG0457	COG3391	MA2097	MA2097	Predicted protein {UniProtKB/TrEMBL:Q8TP27}	MA3120	MA3120	Surface antigen gene {UniProtKB/TrEMBL:Q8TLB7}	[TP0095-TP0421 (0.8119976)]
COG0457	COG3391	MA2243	MA2243	Hypothetical protein MA2243	MA0509	MA0509	Surface antigen gene {UniProtKB/TrEMBL:Q8TTC8}	[TP0095-TP0421 (0.8119976)]
COG0457	COG3391	MA1698	MA1698	Predicted protein {UniProtKB/TrEMBL:Q8TQ54}	MA3120	MA3120	Surface antigen gene {UniProtKB/TrEMBL:Q8TLB7}	[TP0095-TP0421 (0.8119976)]
COG0457	COG3391	MA4306	MA4306	TPR-domain containing protein	MA3122	MA3122	Surface antigen gene {UniProtKB/TrEMBL:Q8TLB5}	[TP0095-TP0421 (0.8119976)]
COG0457	COG3391	MA1873	MA1873	Hypothetical protein MA1873	MA4033	MA4033	Surface antigen gene {UniProtKB/TrEMBL:Q8TIV8}	[TP0095-TP0421 (0.8119976)]
COG0457	COG3391	MA2097	MA2097	Predicted protein {UniProtKB/TrEMBL:Q8TP27}	MA0425	MA0425	Hypothetical protein MA0425	[TP0095-TP0421 (0.8119976)]
COG0457	COG3391	MA1943	MA1943	Hypothetical protein MA1943	MA0509	MA0509	Surface antigen gene {UniProtKB/TrEMBL:Q8TTC8}	[TP0095-TP0421 (0.8119976)]
COG0457	COG3391	MA4306	MA4306	TPR-domain containing protein	MA1591	MA1591	Surface antigen gene {UniProtKB/TrEMBL:Q8TQF3}	[TP0095-TP0421 (0.8119976)]
COG0457	COG3391	MA3495	MA3495	Hypothetical protein MA3495	MA0425	MA0425	Hypothetical protein MA0425	[TP0095-TP0421 (0.8119976)]
COG0457	COG3391	MA2239	MA2239	Hypothetical protein MA2239	MA0509	MA0509	Surface antigen gene {UniProtKB/TrEMBL:Q8TTC8}	[TP0095-TP0421 (0.8119976)]
COG0457	COG3391	MA2099	MA2099	Hypothetical protein MA2099	MA1591	MA1591	Surface antigen gene {UniProtKB/TrEMBL:Q8TQF3}	[TP0095-TP0421 (0.8119976)]
COG0457	COG3391	MA2099	MA2099	Hypothetical protein MA2099	MA1590	MA1590	Surface antigen gene {UniProtKB/TrEMBL:Q8TQF4}	[TP0095-TP0421 (0.8119976)]
COG0457	COG3391	MA2097	MA2097	Predicted protein {UniProtKB/TrEMBL:Q8TP27}	MA1591	MA1591	Surface antigen gene {UniProtKB/TrEMBL:Q8TQF3}	[TP0095-TP0421 (0.8119976)]
COG0457	COG3391	MA2826	MA2826	Hypothetical protein MA2826	MA1590	MA1590	Surface antigen gene {UniProtKB/TrEMBL:Q8TQF4}	[TP0095-TP0421 (0.8119976)]
COG0457	COG3391	MA1873	MA1873	Hypothetical protein MA1873	MA0512	MA0512	Surface antigen gene {UniProtKB/TrEMBL:Q8TTC5}	[TP0095-TP0421 (0.8119976)]
COG0457	COG3391	MA3260	MA3260	O-GlcNAc transferase, p110 subunit	MA1590	MA1590	Surface antigen gene {UniProtKB/TrEMBL:Q8TQF4}	[TP0095-TP0421 (0.8119976)]
COG0457	COG3391	MA2097	MA2097	Predicted protein {UniProtKB/TrEMBL:Q8TP27}	MA1590	MA1590	Surface antigen gene {UniProtKB/TrEMBL:Q8TQF4}	[TP0095-TP0421 (0.8119976)]
COG0457	COG3391	MA2088	MA2088	TPR-domain containing protein	MA3122	MA3122	Surface antigen gene {UniProtKB/TrEMBL:Q8TLB5}	[TP0095-TP0421 (0.8119976)]
COG0457	COG3391	MA1970	MA1970	Hypothetical protein MA1970	MA0425	MA0425	Hypothetical protein MA0425	[TP0095-TP0421 (0.8119976)]
COG0457	COG3391	MA3290	MA3290	Hypothetical protein MA3290	MA1590	MA1590	Surface antigen gene {UniProtKB/TrEMBL:Q8TQF4}	[TP0095-TP0421 (0.8119976)]
COG0457	COG3391	MA3704	MA3704	TPR-domain containing protein	MA3122	MA3122	Surface antigen gene {UniProtKB/TrEMBL:Q8TLB5}	[TP0095-TP0421 (0.8119976)]
COG0457	COG3391	MA3260	MA3260	O-GlcNAc transferase, p110 subunit	MA1591	MA1591	Surface antigen gene {UniProtKB/TrEMBL:Q8TQF3}	[TP0095-TP0421 (0.8119976)]
COG0457	COG3391	MA2243	MA2243	Hypothetical protein MA2243	MA1590	MA1590	Surface antigen gene {UniProtKB/TrEMBL:Q8TQF4}	[TP0095-TP0421 (0.8119976)]
COG0457	COG3391	MA2097	MA2097	Predicted protein {UniProtKB/TrEMBL:Q8TP27}	MA4033	MA4033	Surface antigen gene {UniProtKB/TrEMBL:Q8TIV8}	[TP0095-TP0421 (0.8119976)]
COG0457	COG3391	MA3293	MA3293	Hypothetical protein MA3293	MA3122	MA3122	Surface antigen gene {UniProtKB/TrEMBL:Q8TLB5}	[TP0095-TP0421 (0.8119976)]
COG0457	COG3391	MA1613	MA1613	TPR-domain containing protein	MA4033	MA4033	Surface antigen gene {UniProtKB/TrEMBL:Q8TIV8}	[TP0095-TP0421 (0.8119976)]
COG0457	COG3391	MA1970	MA1970	Hypothetical protein MA1970	MA1591	MA1591	Surface antigen gene {UniProtKB/TrEMBL:Q8TQF3}	[TP0095-TP0421 (0.8119976)]
COG0457	COG3391	MA1970	MA1970	Hypothetical protein MA1970	MA1590	MA1590	Surface antigen gene {UniProtKB/TrEMBL:Q8TQF4}	[TP0095-TP0421 (0.8119976)]
COG0457	COG3391	MA2826	MA2826	Hypothetical protein MA2826	MA4033	MA4033	Surface antigen gene {UniProtKB/TrEMBL:Q8TIV8}	[TP0095-TP0421 (0.8119976)]
COG0457	COG3391	MA3418	MA3418	Hypothetical protein MA3418	MA0512	MA0512	Surface antigen gene {UniProtKB/TrEMBL:Q8TTC5}	[TP0095-TP0421 (0.8119976)]
COG0457	COG3391	MA2255	MA2255	Kinesin light chain {UniProtKB/TrEMBL:Q8TNN0}	MA4033	MA4033	Surface antigen gene {UniProtKB/TrEMBL:Q8TIV8}	[TP0095-TP0421 (0.8119976)]
COG0457	COG3391	MA2243	MA2243	Hypothetical protein MA2243	MA1591	MA1591	Surface antigen gene {UniProtKB/TrEMBL:Q8TQF3}	[TP0095-TP0421 (0.8119976)]
COG0457	COG3391	MA2097	MA2097	Predicted protein {UniProtKB/TrEMBL:Q8TP27}	MA0509	MA0509	Surface antigen gene {UniProtKB/TrEMBL:Q8TTC8}	[TP0095-TP0421 (0.8119976)]
COG0457	COG3391	MA2088	MA2088	TPR-domain containing protein	MA0512	MA0512	Surface antigen gene {UniProtKB/TrEMBL:Q8TTC5}	[TP0095-TP0421 (0.8119976)]
COG0457	COG3391	MA3704	MA3704	TPR-domain containing protein	MA3118	MA3118	Surface antigen gene {UniProtKB/TrEMBL:Q8TLB9}	[TP0095-TP0421 (0.8119976)]
COG0457	COG3391	MA1613	MA1613	TPR-domain containing protein	MA0425	MA0425	Hypothetical protein MA0425	[TP0095-TP0421 (0.8119976)]
COG0457	COG3391	MA1968	MA1968	Hypothetical protein MA1968	MA0509	MA0509	Surface antigen gene {UniProtKB/TrEMBL:Q8TTC8}	[TP0095-TP0421 (0.8119976)]
COG0457	COG3391	MA1943	MA1943	Hypothetical protein MA1943	MA3122	MA3122	Surface antigen gene {UniProtKB/TrEMBL:Q8TLB5}	[TP0095-TP0421 (0.8119976)]
COG0457	COG3391	MA3704	MA3704	TPR-domain containing protein	MA3120	MA3120	Surface antigen gene {UniProtKB/TrEMBL:Q8TLB7}	[TP0095-TP0421 (0.8119976)]
COG0457	COG3391	MA3290	MA3290	Hypothetical protein MA3290	MA0509	MA0509	Surface antigen gene {UniProtKB/TrEMBL:Q8TTC8}	[TP0095-TP0421 (0.8119976)]
COG0457	COG3391	MA1943	MA1943	Hypothetical protein MA1943	MA0512	MA0512	Surface antigen gene {UniProtKB/TrEMBL:Q8TTC5}	[TP0095-TP0421 (0.8119976)]
COG0457	COG3391	MA2193	MA2193	Hypothetical protein MA2193	MA0512	MA0512	Surface antigen gene {UniProtKB/TrEMBL:Q8TTC5}	[TP0095-TP0421 (0.8119976)]
COG0457	COG3391	MA3418	MA3418	Hypothetical protein MA3418	MA0425	MA0425	Hypothetical protein MA0425	[TP0095-TP0421 (0.8119976)]
COG0457	COG3391	MA1582	MA1582	Hypothetical protein MA1582	MA1590	MA1590	Surface antigen gene {UniProtKB/TrEMBL:Q8TQF4}	[TP0095-TP0421 (0.8119976)]
COG0457	COG3391	MA1362	MA1362	O-linked GlcNAc transferase	MA0509	MA0509	Surface antigen gene {UniProtKB/TrEMBL:Q8TTC8}	[TP0095-TP0421 (0.8119976)]
COG0457	COG3391	MA3704	MA3704	TPR-domain containing protein	MA0509	MA0509	Surface antigen gene {UniProtKB/TrEMBL:Q8TTC8}	[TP0095-TP0421 (0.8119976)]
COG0457	COG3391	MA0188	MA0188	Hypothetical protein MA0188	MA1590	MA1590	Surface antigen gene {UniProtKB/TrEMBL:Q8TQF4}	[TP0095-TP0421 (0.8119976)]
COG0457	COG3391	MA4306	MA4306	TPR-domain containing protein	MA3118	MA3118	Surface antigen gene {UniProtKB/TrEMBL:Q8TLB9}	[TP0095-TP0421 (0.8119976)]
COG0457	COG3391	MA1699	MA1699	Hypothetical protein MA1699	MA0512	MA0512	Surface antigen gene {UniProtKB/TrEMBL:Q8TTC5}	[TP0095-TP0421 (0.8119976)]
COG0457	COG3391	MA1362	MA1362	O-linked GlcNAc transferase	MA0425	MA0425	Hypothetical protein MA0425	[TP0095-TP0421 (0.8119976)]
COG0457	COG3391	MA1698	MA1698	Predicted protein {UniProtKB/TrEMBL:Q8TQ54}	MA0512	MA0512	Surface antigen gene {UniProtKB/TrEMBL:Q8TTC5}	[TP0095-TP0421 (0.8119976)]
COG0457	COG3391	MA3704	MA3704	TPR-domain containing protein	MA0512	MA0512	Surface antigen gene {UniProtKB/TrEMBL:Q8TTC5}	[TP0095-TP0421 (0.8119976)]
COG0457	COG3391	MA3292	MA3292	Hypothetical protein MA3292	MA0509	MA0509	Surface antigen gene {UniProtKB/TrEMBL:Q8TTC8}	[TP0095-TP0421 (0.8119976)]
COG0457	COG3391	MA1968	MA1968	Hypothetical protein MA1968	MA1590	MA1590	Surface antigen gene {UniProtKB/TrEMBL:Q8TQF4}	[TP0095-TP0421 (0.8119976)]
COG0457	COG3391	MA3495	MA3495	Hypothetical protein MA3495	MA1590	MA1590	Surface antigen gene {UniProtKB/TrEMBL:Q8TQF4}	[TP0095-TP0421 (0.8119976)]
COG0457	COG3391	MA1943	MA1943	Hypothetical protein MA1943	MA3118	MA3118	Surface antigen gene {UniProtKB/TrEMBL:Q8TLB9}	[TP0095-TP0421 (0.8119976)]
COG0457	COG3391	MA1582	MA1582	Hypothetical protein MA1582	MA4033	MA4033	Surface antigen gene {UniProtKB/TrEMBL:Q8TIV8}	[TP0095-TP0421 (0.8119976)]
COG0457	COG3391	MA4306	MA4306	TPR-domain containing protein	MA1590	MA1590	Surface antigen gene {UniProtKB/TrEMBL:Q8TQF4}	[TP0095-TP0421 (0.8119976)]
COG0457	COG3391	MA1362	MA1362	O-linked GlcNAc transferase	MA1591	MA1591	Surface antigen gene {UniProtKB/TrEMBL:Q8TQF3}	[TP0095-TP0421 (0.8119976)]
COG0457	COG3391	MA3254	MA3254	O-GlcNAc transferase, p110 subunit	MA1591	MA1591	Surface antigen gene {UniProtKB/TrEMBL:Q8TQF3}	[TP0095-TP0421 (0.8119976)]
COG0457	COG3391	MA1582	MA1582	Hypothetical protein MA1582	MA0509	MA0509	Surface antigen gene {UniProtKB/TrEMBL:Q8TTC8}	[TP0095-TP0421 (0.8119976)]
COG0457	COG3391	MA3292	MA3292	Hypothetical protein MA3292	MA4033	MA4033	Surface antigen gene {UniProtKB/TrEMBL:Q8TIV8}	[TP0095-TP0421 (0.8119976)]
COG0457	COG3391	MA2243	MA2243	Hypothetical protein MA2243	MA4033	MA4033	Surface antigen gene {UniProtKB/TrEMBL:Q8TIV8}	[TP0095-TP0421 (0.8119976)]
COG0457	COG3391	MA1362	MA1362	O-linked GlcNAc transferase	MA1590	MA1590	Surface antigen gene {UniProtKB/TrEMBL:Q8TQF4}	[TP0095-TP0421 (0.8119976)]
COG0457	COG3391	MA3293	MA3293	Hypothetical protein MA3293	MA4033	MA4033	Surface antigen gene {UniProtKB/TrEMBL:Q8TIV8}	[TP0095-TP0421 (0.8119976)]
COG0457	COG3391	MA3293	MA3293	Hypothetical protein MA3293	MA0512	MA0512	Surface antigen gene {UniProtKB/TrEMBL:Q8TTC5}	[TP0095-TP0421 (0.8119976)]
COG0457	COG3391	MA1943	MA1943	Hypothetical protein MA1943	MA0425	MA0425	Hypothetical protein MA0425	[TP0095-TP0421 (0.8119976)]
COG0457	COG3391	MA2255	MA2255	Kinesin light chain {UniProtKB/TrEMBL:Q8TNN0}	MA0425	MA0425	Hypothetical protein MA0425	[TP0095-TP0421 (0.8119976)]
COG0457	COG3391	MA1364	MA1364	O-linked N-acetylglucosamine transferase	MA0512	MA0512	Surface antigen gene {UniProtKB/TrEMBL:Q8TTC5}	[TP0095-TP0421 (0.8119976)]
COG0457	COG3391	MA3254	MA3254	O-GlcNAc transferase, p110 subunit	MA1590	MA1590	Surface antigen gene {UniProtKB/TrEMBL:Q8TQF4}	[TP0095-TP0421 (0.8119976)]
COG0457	COG3391	MA1873	MA1873	Hypothetical protein MA1873	MA3120	MA3120	Surface antigen gene {UniProtKB/TrEMBL:Q8TLB7}	[TP0095-TP0421 (0.8119976)]
COG0457	COG3391	MA3254	MA3254	O-GlcNAc transferase, p110 subunit	MA4033	MA4033	Surface antigen gene {UniProtKB/TrEMBL:Q8TIV8}	[TP0095-TP0421 (0.8119976)]
COG0457	COG3391	MA2099	MA2099	Hypothetical protein MA2099	MA3118	MA3118	Surface antigen gene {UniProtKB/TrEMBL:Q8TLB9}	[TP0095-TP0421 (0.8119976)]
COG0457	COG3391	MA1943	MA1943	Hypothetical protein MA1943	MA3120	MA3120	Surface antigen gene {UniProtKB/TrEMBL:Q8TLB7}	[TP0095-TP0421 (0.8119976)]
COG0457	COG3391	MA1968	MA1968	Hypothetical protein MA1968	MA3118	MA3118	Surface antigen gene {UniProtKB/TrEMBL:Q8TLB9}	[TP0095-TP0421 (0.8119976)]
COG0457	COG3391	MA3418	MA3418	Hypothetical protein MA3418	MA0509	MA0509	Surface antigen gene {UniProtKB/TrEMBL:Q8TTC8}	[TP0095-TP0421 (0.8119976)]
COG0457	COG3391	MA2239	MA2239	Hypothetical protein MA2239	MA1591	MA1591	Surface antigen gene {UniProtKB/TrEMBL:Q8TQF3}	[TP0095-TP0421 (0.8119976)]
COG0457	COG3391	MA1699	MA1699	Hypothetical protein MA1699	MA3118	MA3118	Surface antigen gene {UniProtKB/TrEMBL:Q8TLB9}	[TP0095-TP0421 (0.8119976)]
COG0457	COG3391	MA3290	MA3290	Hypothetical protein MA3290	MA1591	MA1591	Surface antigen gene {UniProtKB/TrEMBL:Q8TQF3}	[TP0095-TP0421 (0.8119976)]
COG0457	COG3391	MA3260	MA3260	O-GlcNAc transferase, p110 subunit	MA3122	MA3122	Surface antigen gene {UniProtKB/TrEMBL:Q8TLB5}	[TP0095-TP0421 (0.8119976)]
COG0457	COG3391	MA2099	MA2099	Hypothetical protein MA2099	MA0509	MA0509	Surface antigen gene {UniProtKB/TrEMBL:Q8TTC8}	[TP0095-TP0421 (0.8119976)]
COG0457	COG3391	MA2086	MA2086	Predicted protein {UniProtKB/TrEMBL:Q8TP37}	MA4033	MA4033	Surface antigen gene {UniProtKB/TrEMBL:Q8TIV8}	[TP0095-TP0421 (0.8119976)]
COG0457	COG3391	MA2088	MA2088	TPR-domain containing protein	MA3120	MA3120	Surface antigen gene {UniProtKB/TrEMBL:Q8TLB7}	[TP0095-TP0421 (0.8119976)]
COG0457	COG3391	MA2086	MA2086	Predicted protein {UniProtKB/TrEMBL:Q8TP37}	MA3122	MA3122	Surface antigen gene {UniProtKB/TrEMBL:Q8TLB5}	[TP0095-TP0421 (0.8119976)]
COG0457	COG3391	MA2086	MA2086	Predicted protein {UniProtKB/TrEMBL:Q8TP37}	MA0512	MA0512	Surface antigen gene {UniProtKB/TrEMBL:Q8TTC5}	[TP0095-TP0421 (0.8119976)]
COG0457	COG3391	MA2097	MA2097	Predicted protein {UniProtKB/TrEMBL:Q8TP27}	MA3118	MA3118	Surface antigen gene {UniProtKB/TrEMBL:Q8TLB9}	[TP0095-TP0421 (0.8119976)]
COG0457	COG3391	MA2088	MA2088	TPR-domain containing protein	MA4033	MA4033	Surface antigen gene {UniProtKB/TrEMBL:Q8TIV8}	[TP0095-TP0421 (0.8119976)]
COG0457	COG3391	MA2243	MA2243	Hypothetical protein MA2243	MA3122	MA3122	Surface antigen gene {UniProtKB/TrEMBL:Q8TLB5}	[TP0095-TP0421 (0.8119976)]
COG0457	COG3391	MA2193	MA2193	Hypothetical protein MA2193	MA3120	MA3120	Surface antigen gene {UniProtKB/TrEMBL:Q8TLB7}	[TP0095-TP0421 (0.8119976)]
COG0457	COG3391	MA3290	MA3290	Hypothetical protein MA3290	MA0512	MA0512	Surface antigen gene {UniProtKB/TrEMBL:Q8TTC5}	[TP0095-TP0421 (0.8119976)]
COG0457	COG3391	MA3293	MA3293	Hypothetical protein MA3293	MA0509	MA0509	Surface antigen gene {UniProtKB/TrEMBL:Q8TTC8}	[TP0095-TP0421 (0.8119976)]
COG0457	COG3391	MA2088	MA2088	TPR-domain containing protein	MA0509	MA0509	Surface antigen gene {UniProtKB/TrEMBL:Q8TTC8}	[TP0095-TP0421 (0.8119976)]
COG0457	COG3391	MA1362	MA1362	O-linked GlcNAc transferase	MA3118	MA3118	Surface antigen gene {UniProtKB/TrEMBL:Q8TLB9}	[TP0095-TP0421 (0.8119976)]
COG0457	COG3391	MA3418	MA3418	Hypothetical protein MA3418	MA3122	MA3122	Surface antigen gene {UniProtKB/TrEMBL:Q8TLB5}	[TP0095-TP0421 (0.8119976)]
COG0457	COG3391	MA1582	MA1582	Hypothetical protein MA1582	MA1591	MA1591	Surface antigen gene {UniProtKB/TrEMBL:Q8TQF3}	[TP0095-TP0421 (0.8119976)]
COG0457	COG3391	MA1364	MA1364	O-linked N-acetylglucosamine transferase	MA0509	MA0509	Surface antigen gene {UniProtKB/TrEMBL:Q8TTC8}	[TP0095-TP0421 (0.8119976)]
COG0457	COG0457	MA2099	MA2099	Hypothetical protein MA2099	MA1943	MA1943	Hypothetical protein MA1943	[TP0067-TP0095 (0.6515529)]
COG0457	COG0457	MA1943	MA1943	Hypothetical protein MA1943	MA2099	MA2099	Hypothetical protein MA2099	[TP0067-TP0095 (0.6515529)]
COG0457	COG0457	MA1364	MA1364	O-linked N-acetylglucosamine transferase	MA1968	MA1968	Hypothetical protein MA1968	[TP0067-TP0095 (0.6515529)]
COG0457	COG0457	MA1968	MA1968	Hypothetical protein MA1968	MA1364	MA1364	O-linked N-acetylglucosamine transferase	[TP0067-TP0095 (0.6515529)]
COG0457	COG0457	MA3704	MA3704	TPR-domain containing protein	MA2086	MA2086	Predicted protein {UniProtKB/TrEMBL:Q8TP37}	[TP0067-TP0095 (0.6515529)]
COG0457	COG0457	MA2086	MA2086	Predicted protein {UniProtKB/TrEMBL:Q8TP37}	MA3704	MA3704	TPR-domain containing protein	[TP0067-TP0095 (0.6515529)]
COG0457	COG0457	MA1699	MA1699	Hypothetical protein MA1699	MA3495	MA3495	Hypothetical protein MA3495	[TP0067-TP0095 (0.6515529)]
COG0457	COG0457	MA3495	MA3495	Hypothetical protein MA3495	MA1699	MA1699	Hypothetical protein MA1699	[TP0067-TP0095 (0.6515529)]
COG0457	COG0457	MA1582	MA1582	Hypothetical protein MA1582	MA1873	MA1873	Hypothetical protein MA1873	[TP0067-TP0095 (0.6515529)]
COG0457	COG0457	MA1873	MA1873	Hypothetical protein MA1873	MA1582	MA1582	Hypothetical protein MA1582	[TP0067-TP0095 (0.6515529)]
COG0457	COG0457	MA1362	MA1362	O-linked GlcNAc transferase	MA1943	MA1943	Hypothetical protein MA1943	[TP0067-TP0095 (0.6515529)]
COG0457	COG0457	MA1943	MA1943	Hypothetical protein MA1943	MA1362	MA1362	O-linked GlcNAc transferase	[TP0067-TP0095 (0.6515529)]
COG0457	COG0457	MA2193	MA2193	Hypothetical protein MA2193	MA3260	MA3260	O-GlcNAc transferase, p110 subunit	[TP0067-TP0095 (0.6515529)]
COG0457	COG0457	MA3260	MA3260	O-GlcNAc transferase, p110 subunit	MA2193	MA2193	Hypothetical protein MA2193	[TP0067-TP0095 (0.6515529)]
COG0457	COG0457	MA1364	MA1364	O-linked N-acetylglucosamine transferase	MA3260	MA3260	O-GlcNAc transferase, p110 subunit	[TP0067-TP0095 (0.6515529)]
COG0457	COG0457	MA3260	MA3260	O-GlcNAc transferase, p110 subunit	MA1364	MA1364	O-linked N-acetylglucosamine transferase	[TP0067-TP0095 (0.6515529)]
COG0457	COG0457	MA1698	MA1698	Predicted protein {UniProtKB/TrEMBL:Q8TQ54}	MA1699	MA1699	Hypothetical protein MA1699	[TP0067-TP0095 (0.6515529)]
COG0457	COG0457	MA1699	MA1699	Hypothetical protein MA1699	MA1698	MA1698	Predicted protein {UniProtKB/TrEMBL:Q8TQ54}	[TP0067-TP0095 (0.6515529)]
COG0457	COG0457	MA3292	MA3292	Hypothetical protein MA3292	MA4306	MA4306	TPR-domain containing protein	[TP0067-TP0095 (0.6515529)]
COG0457	COG0457	MA4306	MA4306	TPR-domain containing protein	MA3292	MA3292	Hypothetical protein MA3292	[TP0067-TP0095 (0.6515529)]
COG0457	COG0457	MA3418	MA3418	Hypothetical protein MA3418	MA4306	MA4306	TPR-domain containing protein	[TP0067-TP0095 (0.6515529)]
COG0457	COG0457	MA4306	MA4306	TPR-domain containing protein	MA3418	MA3418	Hypothetical protein MA3418	[TP0067-TP0095 (0.6515529)]
COG0457	COG0457	MA2088	MA2088	TPR-domain containing protein	MA1943	MA1943	Hypothetical protein MA1943	[TP0067-TP0095 (0.6515529)]
COG0457	COG0457	MA1943	MA1943	Hypothetical protein MA1943	MA2088	MA2088	TPR-domain containing protein	[TP0067-TP0095 (0.6515529)]
COG0457	COG0457	MA1362	MA1362	O-linked GlcNAc transferase	MA1613	MA1613	TPR-domain containing protein	[TP0067-TP0095 (0.6515529)]
COG0457	COG0457	MA1613	MA1613	TPR-domain containing protein	MA1362	MA1362	O-linked GlcNAc transferase	[TP0067-TP0095 (0.6515529)]
COG0457	COG0457	MA1582	MA1582	Hypothetical protein MA1582	MA3293	MA3293	Hypothetical protein MA3293	[TP0067-TP0095 (0.6515529)]
COG0457	COG0457	MA3293	MA3293	Hypothetical protein MA3293	MA1582	MA1582	Hypothetical protein MA1582	[TP0067-TP0095 (0.6515529)]
COG0457	COG0457	MA3704	MA3704	TPR-domain containing protein	MA4306	MA4306	TPR-domain containing protein	[TP0067-TP0095 (0.6515529)]
COG0457	COG0457	MA4306	MA4306	TPR-domain containing protein	MA3704	MA3704	TPR-domain containing protein	[TP0067-TP0095 (0.6515529)]
COG0457	COG0457	MA1364	MA1364	O-linked N-acetylglucosamine transferase	MA3704	MA3704	TPR-domain containing protein	[TP0067-TP0095 (0.6515529)]
COG0457	COG0457	MA3704	MA3704	TPR-domain containing protein	MA1364	MA1364	O-linked N-acetylglucosamine transferase	[TP0067-TP0095 (0.6515529)]
COG0457	COG0457	MA2239	MA2239	Hypothetical protein MA2239	MA1873	MA1873	Hypothetical protein MA1873	[TP0067-TP0095 (0.6515529)]
COG0457	COG0457	MA1873	MA1873	Hypothetical protein MA1873	MA2239	MA2239	Hypothetical protein MA2239	[TP0067-TP0095 (0.6515529)]
COG0457	COG0457	MA1364	MA1364	O-linked N-acetylglucosamine transferase	MA2097	MA2097	Predicted protein {UniProtKB/TrEMBL:Q8TP27}	[TP0067-TP0095 (0.6515529)]
COG0457	COG0457	MA2097	MA2097	Predicted protein {UniProtKB/TrEMBL:Q8TP27}	MA1364	MA1364	O-linked N-acetylglucosamine transferase	[TP0067-TP0095 (0.6515529)]
COG0457	COG0457	MA2088	MA2088	TPR-domain containing protein	MA4306	MA4306	TPR-domain containing protein	[TP0067-TP0095 (0.6515529)]
COG0457	COG0457	MA4306	MA4306	TPR-domain containing protein	MA2088	MA2088	TPR-domain containing protein	[TP0067-TP0095 (0.6515529)]
COG0457	COG0457	MA1582	MA1582	Hypothetical protein MA1582	MA2097	MA2097	Predicted protein {UniProtKB/TrEMBL:Q8TP27}	[TP0067-TP0095 (0.6515529)]
COG0457	COG0457	MA2097	MA2097	Predicted protein {UniProtKB/TrEMBL:Q8TP27}	MA1582	MA1582	Hypothetical protein MA1582	[TP0067-TP0095 (0.6515529)]
COG0457	COG0457	MA2243	MA2243	Hypothetical protein MA2243	MA1873	MA1873	Hypothetical protein MA1873	[TP0067-TP0095 (0.6515529)]
COG0457	COG0457	MA1873	MA1873	Hypothetical protein MA1873	MA2243	MA2243	Hypothetical protein MA2243	[TP0067-TP0095 (0.6515529)]
COG0457	COG0457	MA3418	MA3418	Hypothetical protein MA3418	MA1873	MA1873	Hypothetical protein MA1873	[TP0067-TP0095 (0.6515529)]
COG0457	COG0457	MA1873	MA1873	Hypothetical protein MA1873	MA3418	MA3418	Hypothetical protein MA3418	[TP0067-TP0095 (0.6515529)]
COG0457	COG0457	MA1970	MA1970	Hypothetical protein MA1970	MA3254	MA3254	O-GlcNAc transferase, p110 subunit	[TP0067-TP0095 (0.6515529)]
COG0457	COG0457	MA3254	MA3254	O-GlcNAc transferase, p110 subunit	MA1970	MA1970	Hypothetical protein MA1970	[TP0067-TP0095 (0.6515529)]
COG0457	COG0457	MA4306	MA4306	TPR-domain containing protein	MA1873	MA1873	Hypothetical protein MA1873	[TP0067-TP0095 (0.6515529)]
COG0457	COG0457	MA1873	MA1873	Hypothetical protein MA1873	MA4306	MA4306	TPR-domain containing protein	[TP0067-TP0095 (0.6515529)]
COG0457	COG0457	MA2099	MA2099	Hypothetical protein MA2099	MA2099	MA2099	Hypothetical protein MA2099	[TP0067-TP0095 (0.6515529)]
COG0457	COG0457	MA2239	MA2239	Hypothetical protein MA2239	MA1968	MA1968	Hypothetical protein MA1968	[TP0067-TP0095 (0.6515529)]
COG0457	COG0457	MA1968	MA1968	Hypothetical protein MA1968	MA2239	MA2239	Hypothetical protein MA2239	[TP0067-TP0095 (0.6515529)]
COG0457	COG0457	MA0188	MA0188	Hypothetical protein MA0188	MA1699	MA1699	Hypothetical protein MA1699	[TP0067-TP0095 (0.6515529)]
COG0457	COG0457	MA1699	MA1699	Hypothetical protein MA1699	MA0188	MA0188	Hypothetical protein MA0188	[TP0067-TP0095 (0.6515529)]
COG0457	COG0457	MA1698	MA1698	Predicted protein {UniProtKB/TrEMBL:Q8TQ54}	MA3290	MA3290	Hypothetical protein MA3290	[TP0067-TP0095 (0.6515529)]
COG0457	COG0457	MA3290	MA3290	Hypothetical protein MA3290	MA1698	MA1698	Predicted protein {UniProtKB/TrEMBL:Q8TQ54}	[TP0067-TP0095 (0.6515529)]
COG0457	COG0457	MA2243	MA2243	Hypothetical protein MA2243	MA2086	MA2086	Predicted protein {UniProtKB/TrEMBL:Q8TP37}	[TP0067-TP0095 (0.6515529)]
COG0457	COG0457	MA2086	MA2086	Predicted protein {UniProtKB/TrEMBL:Q8TP37}	MA2243	MA2243	Hypothetical protein MA2243	[TP0067-TP0095 (0.6515529)]
COG0457	COG0457	MA2255	MA2255	Kinesin light chain {UniProtKB/TrEMBL:Q8TNN0}	MA1698	MA1698	Predicted protein {UniProtKB/TrEMBL:Q8TQ54}	[TP0067-TP0095 (0.6515529)]
COG0457	COG0457	MA1698	MA1698	Predicted protein {UniProtKB/TrEMBL:Q8TQ54}	MA2255	MA2255	Kinesin light chain {UniProtKB/TrEMBL:Q8TNN0}	[TP0067-TP0095 (0.6515529)]
COG0457	COG0457	MA2826	MA2826	Hypothetical protein MA2826	MA3290	MA3290	Hypothetical protein MA3290	[TP0067-TP0095 (0.6515529)]
COG0457	COG0457	MA3290	MA3290	Hypothetical protein MA3290	MA2826	MA2826	Hypothetical protein MA2826	[TP0067-TP0095 (0.6515529)]
COG0457	COG0457	MA0188	MA0188	Hypothetical protein MA0188	MA3293	MA3293	Hypothetical protein MA3293	[TP0067-TP0095 (0.6515529)]
COG0457	COG0457	MA3293	MA3293	Hypothetical protein MA3293	MA0188	MA0188	Hypothetical protein MA0188	[TP0067-TP0095 (0.6515529)]
COG0457	COG0457	MA1699	MA1699	Hypothetical protein MA1699	MA2086	MA2086	Predicted protein {UniProtKB/TrEMBL:Q8TP37}	[TP0067-TP0095 (0.6515529)]
COG0457	COG0457	MA2086	MA2086	Predicted protein {UniProtKB/TrEMBL:Q8TP37}	MA1699	MA1699	Hypothetical protein MA1699	[TP0067-TP0095 (0.6515529)]
COG0457	COG0457	MA1970	MA1970	Hypothetical protein MA1970	MA3293	MA3293	Hypothetical protein MA3293	[TP0067-TP0095 (0.6515529)]
COG0457	COG0457	MA3293	MA3293	Hypothetical protein MA3293	MA1970	MA1970	Hypothetical protein MA1970	[TP0067-TP0095 (0.6515529)]
COG0457	COG0457	MA2088	MA2088	TPR-domain containing protein	MA1968	MA1968	Hypothetical protein MA1968	[TP0067-TP0095 (0.6515529)]
COG0457	COG0457	MA1968	MA1968	Hypothetical protein MA1968	MA2088	MA2088	TPR-domain containing protein	[TP0067-TP0095 (0.6515529)]
COG0457	COG0457	MA2193	MA2193	Hypothetical protein MA2193	MA1943	MA1943	Hypothetical protein MA1943	[TP0067-TP0095 (0.6515529)]
COG0457	COG0457	MA1943	MA1943	Hypothetical protein MA1943	MA2193	MA2193	Hypothetical protein MA2193	[TP0067-TP0095 (0.6515529)]
COG0457	COG0457	MA2255	MA2255	Kinesin light chain {UniProtKB/TrEMBL:Q8TNN0}	MA3495	MA3495	Hypothetical protein MA3495	[TP0067-TP0095 (0.6515529)]
COG0457	COG0457	MA3495	MA3495	Hypothetical protein MA3495	MA2255	MA2255	Kinesin light chain {UniProtKB/TrEMBL:Q8TNN0}	[TP0067-TP0095 (0.6515529)]
COG0457	COG0457	MA2239	MA2239	Hypothetical protein MA2239	MA2193	MA2193	Hypothetical protein MA2193	[TP0067-TP0095 (0.6515529)]
COG0457	COG0457	MA2193	MA2193	Hypothetical protein MA2193	MA2239	MA2239	Hypothetical protein MA2239	[TP0067-TP0095 (0.6515529)]
COG0457	COG0457	MA3418	MA3418	Hypothetical protein MA3418	MA1613	MA1613	TPR-domain containing protein	[TP0067-TP0095 (0.6515529)]
COG0457	COG0457	MA1613	MA1613	TPR-domain containing protein	MA3418	MA3418	Hypothetical protein MA3418	[TP0067-TP0095 (0.6515529)]
COG0457	COG0457	MA3292	MA3292	Hypothetical protein MA3292	MA1943	MA1943	Hypothetical protein MA1943	[TP0067-TP0095 (0.6515529)]
COG0457	COG0457	MA1943	MA1943	Hypothetical protein MA1943	MA3292	MA3292	Hypothetical protein MA3292	[TP0067-TP0095 (0.6515529)]
COG0457	COG0457	MA1698	MA1698	Predicted protein {UniProtKB/TrEMBL:Q8TQ54}	MA1873	MA1873	Hypothetical protein MA1873	[TP0067-TP0095 (0.6515529)]
COG0457	COG0457	MA1873	MA1873	Hypothetical protein MA1873	MA1698	MA1698	Predicted protein {UniProtKB/TrEMBL:Q8TQ54}	[TP0067-TP0095 (0.6515529)]
COG0457	COG0457	MA1698	MA1698	Predicted protein {UniProtKB/TrEMBL:Q8TQ54}	MA4306	MA4306	TPR-domain containing protein	[TP0067-TP0095 (0.6515529)]
COG0457	COG0457	MA4306	MA4306	TPR-domain containing protein	MA1698	MA1698	Predicted protein {UniProtKB/TrEMBL:Q8TQ54}	[TP0067-TP0095 (0.6515529)]
COG0457	COG0457	MA3292	MA3292	Hypothetical protein MA3292	MA2099	MA2099	Hypothetical protein MA2099	[TP0067-TP0095 (0.6515529)]
COG0457	COG0457	MA2097	MA2097	Predicted protein {UniProtKB/TrEMBL:Q8TP27}	MA3293	MA3293	Hypothetical protein MA3293	[TP0067-TP0095 (0.6515529)]
COG0457	COG0457	MA3293	MA3293	Hypothetical protein MA3293	MA2097	MA2097	Predicted protein {UniProtKB/TrEMBL:Q8TP27}	[TP0067-TP0095 (0.6515529)]
COG0457	COG0457	MA2099	MA2099	Hypothetical protein MA2099	MA3292	MA3292	Hypothetical protein MA3292	[TP0067-TP0095 (0.6515529)]
COG0457	COG0457	MA3418	MA3418	Hypothetical protein MA3418	MA2826	MA2826	Hypothetical protein MA2826	[TP0067-TP0095 (0.6515529)]
COG0457	COG0457	MA2826	MA2826	Hypothetical protein MA2826	MA3418	MA3418	Hypothetical protein MA3418	[TP0067-TP0095 (0.6515529)]
COG0457	COG0457	MA1970	MA1970	Hypothetical protein MA1970	MA1699	MA1699	Hypothetical protein MA1699	[TP0067-TP0095 (0.6515529)]
COG0457	COG0457	MA1699	MA1699	Hypothetical protein MA1699	MA1970	MA1970	Hypothetical protein MA1970	[TP0067-TP0095 (0.6515529)]
COG0457	COG0457	MA1364	MA1364	O-linked N-acetylglucosamine transferase	MA2243	MA2243	Hypothetical protein MA2243	[TP0067-TP0095 (0.6515529)]
COG0457	COG0457	MA2243	MA2243	Hypothetical protein MA2243	MA1364	MA1364	O-linked N-acetylglucosamine transferase	[TP0067-TP0095 (0.6515529)]
COG0457	COG0457	MA2243	MA2243	Hypothetical protein MA2243	MA3254	MA3254	O-GlcNAc transferase, p110 subunit	[TP0067-TP0095 (0.6515529)]
COG0457	COG0457	MA3254	MA3254	O-GlcNAc transferase, p110 subunit	MA2243	MA2243	Hypothetical protein MA2243	[TP0067-TP0095 (0.6515529)]
COG0457	COG0457	MA2193	MA2193	Hypothetical protein MA2193	MA2086	MA2086	Predicted protein {UniProtKB/TrEMBL:Q8TP37}	[TP0067-TP0095 (0.6515529)]
COG0457	COG0457	MA1613	MA1613	TPR-domain containing protein	MA2243	MA2243	Hypothetical protein MA2243	[TP0067-TP0095 (0.6515529)]
COG0457	COG0457	MA2243	MA2243	Hypothetical protein MA2243	MA1613	MA1613	TPR-domain containing protein	[TP0067-TP0095 (0.6515529)]
COG0457	COG0457	MA2086	MA2086	Predicted protein {UniProtKB/TrEMBL:Q8TP37}	MA2193	MA2193	Hypothetical protein MA2193	[TP0067-TP0095 (0.6515529)]
COG0457	COG0457	MA0188	MA0188	Hypothetical protein MA0188	MA3254	MA3254	O-GlcNAc transferase, p110 subunit	[TP0067-TP0095 (0.6515529)]
COG0457	COG0457	MA3254	MA3254	O-GlcNAc transferase, p110 subunit	MA0188	MA0188	Hypothetical protein MA0188	[TP0067-TP0095 (0.6515529)]
COG0457	COG0457	MA2826	MA2826	Hypothetical protein MA2826	MA3704	MA3704	TPR-domain containing protein	[TP0067-TP0095 (0.6515529)]
COG0457	COG0457	MA3704	MA3704	TPR-domain containing protein	MA2826	MA2826	Hypothetical protein MA2826	[TP0067-TP0095 (0.6515529)]
COG0457	COG0457	MA3254	MA3254	O-GlcNAc transferase, p110 subunit	MA2086	MA2086	Predicted protein {UniProtKB/TrEMBL:Q8TP37}	[TP0067-TP0095 (0.6515529)]
COG0457	COG0457	MA2086	MA2086	Predicted protein {UniProtKB/TrEMBL:Q8TP37}	MA3254	MA3254	O-GlcNAc transferase, p110 subunit	[TP0067-TP0095 (0.6515529)]
COG0457	COG0457	MA2088	MA2088	TPR-domain containing protein	MA3418	MA3418	Hypothetical protein MA3418	[TP0067-TP0095 (0.6515529)]
COG0457	COG0457	MA3418	MA3418	Hypothetical protein MA3418	MA2088	MA2088	TPR-domain containing protein	[TP0067-TP0095 (0.6515529)]
COG0457	COG0457	MA1364	MA1364	O-linked N-acetylglucosamine transferase	MA3290	MA3290	Hypothetical protein MA3290	[TP0067-TP0095 (0.6515529)]
COG0457	COG0457	MA3290	MA3290	Hypothetical protein MA3290	MA1364	MA1364	O-linked N-acetylglucosamine transferase	[TP0067-TP0095 (0.6515529)]
COG0457	COG0457	MA2243	MA2243	Hypothetical protein MA2243	MA2099	MA2099	Hypothetical protein MA2099	[TP0067-TP0095 (0.6515529)]
COG0457	COG0457	MA2099	MA2099	Hypothetical protein MA2099	MA2243	MA2243	Hypothetical protein MA2243	[TP0067-TP0095 (0.6515529)]
COG0457	COG0457	MA3418	MA3418	Hypothetical protein MA3418	MA0188	MA0188	Hypothetical protein MA0188	[TP0067-TP0095 (0.6515529)]
COG0457	COG0457	MA0188	MA0188	Hypothetical protein MA0188	MA3418	MA3418	Hypothetical protein MA3418	[TP0067-TP0095 (0.6515529)]
COG0457	COG0457	MA3704	MA3704	TPR-domain containing protein	MA3260	MA3260	O-GlcNAc transferase, p110 subunit	[TP0067-TP0095 (0.6515529)]
COG0457	COG0457	MA3260	MA3260	O-GlcNAc transferase, p110 subunit	MA3704	MA3704	TPR-domain containing protein	[TP0067-TP0095 (0.6515529)]
COG0457	COG0457	MA2097	MA2097	Predicted protein {UniProtKB/TrEMBL:Q8TP27}	MA4306	MA4306	TPR-domain containing protein	[TP0067-TP0095 (0.6515529)]
COG0457	COG0457	MA4306	MA4306	TPR-domain containing protein	MA2097	MA2097	Predicted protein {UniProtKB/TrEMBL:Q8TP27}	[TP0067-TP0095 (0.6515529)]
COG0457	COG0457	MA2193	MA2193	Hypothetical protein MA2193	MA3495	MA3495	Hypothetical protein MA3495	[TP0067-TP0095 (0.6515529)]
COG0457	COG0457	MA3495	MA3495	Hypothetical protein MA3495	MA2193	MA2193	Hypothetical protein MA2193	[TP0067-TP0095 (0.6515529)]
COG0457	COG0457	MA1364	MA1364	O-linked N-acetylglucosamine transferase	MA3418	MA3418	Hypothetical protein MA3418	[TP0067-TP0095 (0.6515529)]
COG0457	COG0457	MA3418	MA3418	Hypothetical protein MA3418	MA1364	MA1364	O-linked N-acetylglucosamine transferase	[TP0067-TP0095 (0.6515529)]
COG0457	COG0457	MA1362	MA1362	O-linked GlcNAc transferase	MA2086	MA2086	Predicted protein {UniProtKB/TrEMBL:Q8TP37}	[TP0067-TP0095 (0.6515529)]
COG0457	COG0457	MA2086	MA2086	Predicted protein {UniProtKB/TrEMBL:Q8TP37}	MA1362	MA1362	O-linked GlcNAc transferase	[TP0067-TP0095 (0.6515529)]
COG0457	COG0457	MA3418	MA3418	Hypothetical protein MA3418	MA3704	MA3704	TPR-domain containing protein	[TP0067-TP0095 (0.6515529)]
COG0457	COG0457	MA3704	MA3704	TPR-domain containing protein	MA3418	MA3418	Hypothetical protein MA3418	[TP0067-TP0095 (0.6515529)]
COG0457	COG0457	MA1970	MA1970	Hypothetical protein MA1970	MA2097	MA2097	Predicted protein {UniProtKB/TrEMBL:Q8TP27}	[TP0067-TP0095 (0.6515529)]
COG0457	COG0457	MA3292	MA3292	Hypothetical protein MA3292	MA3704	MA3704	TPR-domain containing protein	[TP0067-TP0095 (0.6515529)]
COG0457	COG0457	MA2097	MA2097	Predicted protein {UniProtKB/TrEMBL:Q8TP27}	MA1970	MA1970	Hypothetical protein MA1970	[TP0067-TP0095 (0.6515529)]
COG0457	COG0457	MA3704	MA3704	TPR-domain containing protein	MA3292	MA3292	Hypothetical protein MA3292	[TP0067-TP0095 (0.6515529)]
COG0457	COG0457	MA3292	MA3292	Hypothetical protein MA3292	MA0188	MA0188	Hypothetical protein MA0188	[TP0067-TP0095 (0.6515529)]
COG0457	COG0457	MA0188	MA0188	Hypothetical protein MA0188	MA3292	MA3292	Hypothetical protein MA3292	[TP0067-TP0095 (0.6515529)]
COG0457	COG0457	MA2255	MA2255	Kinesin light chain {UniProtKB/TrEMBL:Q8TNN0}	MA4306	MA4306	TPR-domain containing protein	[TP0067-TP0095 (0.6515529)]
COG0457	COG0457	MA2193	MA2193	Hypothetical protein MA2193	MA0188	MA0188	Hypothetical protein MA0188	[TP0067-TP0095 (0.6515529)]
COG0457	COG0457	MA0188	MA0188	Hypothetical protein MA0188	MA2193	MA2193	Hypothetical protein MA2193	[TP0067-TP0095 (0.6515529)]
COG0457	COG0457	MA4306	MA4306	TPR-domain containing protein	MA2255	MA2255	Kinesin light chain {UniProtKB/TrEMBL:Q8TNN0}	[TP0067-TP0095 (0.6515529)]
COG0457	COG0457	MA2088	MA2088	TPR-domain containing protein	MA3293	MA3293	Hypothetical protein MA3293	[TP0067-TP0095 (0.6515529)]
COG0457	COG0457	MA2239	MA2239	Hypothetical protein MA2239	MA2086	MA2086	Predicted protein {UniProtKB/TrEMBL:Q8TP37}	[TP0067-TP0095 (0.6515529)]
COG0457	COG0457	MA3293	MA3293	Hypothetical protein MA3293	MA2088	MA2088	TPR-domain containing protein	[TP0067-TP0095 (0.6515529)]
COG0457	COG0457	MA2086	MA2086	Predicted protein {UniProtKB/TrEMBL:Q8TP37}	MA2239	MA2239	Hypothetical protein MA2239	[TP0067-TP0095 (0.6515529)]
COG0457	COG0457	MA1970	MA1970	Hypothetical protein MA1970	MA2193	MA2193	Hypothetical protein MA2193	[TP0067-TP0095 (0.6515529)]
COG0457	COG0457	MA2193	MA2193	Hypothetical protein MA2193	MA1970	MA1970	Hypothetical protein MA1970	[TP0067-TP0095 (0.6515529)]
COG0457	COG0457	MA2193	MA2193	Hypothetical protein MA2193	MA4306	MA4306	TPR-domain containing protein	[TP0067-TP0095 (0.6515529)]
COG0457	COG0457	MA4306	MA4306	TPR-domain containing protein	MA2193	MA2193	Hypothetical protein MA2193	[TP0067-TP0095 (0.6515529)]
COG0457	COG0457	MA1364	MA1364	O-linked N-acetylglucosamine transferase	MA1362	MA1362	O-linked GlcNAc transferase	[TP0067-TP0095 (0.6515529)]
COG0457	COG0457	MA1362	MA1362	O-linked GlcNAc transferase	MA1364	MA1364	O-linked N-acetylglucosamine transferase	[TP0067-TP0095 (0.6515529)]
COG0457	COG0457	MA1364	MA1364	O-linked N-acetylglucosamine transferase	MA3254	MA3254	O-GlcNAc transferase, p110 subunit	[TP0067-TP0095 (0.6515529)]
COG0457	COG0457	MA3254	MA3254	O-GlcNAc transferase, p110 subunit	MA1364	MA1364	O-linked N-acetylglucosamine transferase	[TP0067-TP0095 (0.6515529)]
COG0457	COG0457	MA1970	MA1970	Hypothetical protein MA1970	MA2086	MA2086	Predicted protein {UniProtKB/TrEMBL:Q8TP37}	[TP0067-TP0095 (0.6515529)]
COG0457	COG0457	MA2086	MA2086	Predicted protein {UniProtKB/TrEMBL:Q8TP37}	MA1970	MA1970	Hypothetical protein MA1970	[TP0067-TP0095 (0.6515529)]
COG0457	COG0457	MA0188	MA0188	Hypothetical protein MA0188	MA1968	MA1968	Hypothetical protein MA1968	[TP0067-TP0095 (0.6515529)]
COG0457	COG0457	MA1968	MA1968	Hypothetical protein MA1968	MA0188	MA0188	Hypothetical protein MA0188	[TP0067-TP0095 (0.6515529)]
COG0457	COG0457	MA2097	MA2097	Predicted protein {UniProtKB/TrEMBL:Q8TP27}	MA1968	MA1968	Hypothetical protein MA1968	[TP0067-TP0095 (0.6515529)]
COG0457	COG0457	MA1968	MA1968	Hypothetical protein MA1968	MA2097	MA2097	Predicted protein {UniProtKB/TrEMBL:Q8TP27}	[TP0067-TP0095 (0.6515529)]
COG0457	COG0457	MA2239	MA2239	Hypothetical protein MA2239	MA1943	MA1943	Hypothetical protein MA1943	[TP0067-TP0095 (0.6515529)]
COG0457	COG0457	MA1943	MA1943	Hypothetical protein MA1943	MA2239	MA2239	Hypothetical protein MA2239	[TP0067-TP0095 (0.6515529)]
COG0457	COG0457	MA3290	MA3290	Hypothetical protein MA3290	MA2243	MA2243	Hypothetical protein MA2243	[TP0067-TP0095 (0.6515529)]
COG0457	COG0457	MA2243	MA2243	Hypothetical protein MA2243	MA3290	MA3290	Hypothetical protein MA3290	[TP0067-TP0095 (0.6515529)]
COG0457	COG0457	MA2239	MA2239	Hypothetical protein MA2239	MA2099	MA2099	Hypothetical protein MA2099	[TP0067-TP0095 (0.6515529)]
COG0457	COG0457	MA3293	MA3293	Hypothetical protein MA3293	MA1699	MA1699	Hypothetical protein MA1699	[TP0067-TP0095 (0.6515529)]
COG0457	COG0457	MA1699	MA1699	Hypothetical protein MA1699	MA3293	MA3293	Hypothetical protein MA3293	[TP0067-TP0095 (0.6515529)]
COG0457	COG0457	MA2099	MA2099	Hypothetical protein MA2099	MA2239	MA2239	Hypothetical protein MA2239	[TP0067-TP0095 (0.6515529)]
COG0457	COG0457	MA3292	MA3292	Hypothetical protein MA3292	MA3260	MA3260	O-GlcNAc transferase, p110 subunit	[TP0067-TP0095 (0.6515529)]
COG0457	COG0457	MA3260	MA3260	O-GlcNAc transferase, p110 subunit	MA3292	MA3292	Hypothetical protein MA3292	[TP0067-TP0095 (0.6515529)]
COG0457	COG0457	MA1699	MA1699	Hypothetical protein MA1699	MA1873	MA1873	Hypothetical protein MA1873	[TP0067-TP0095 (0.6515529)]
COG0457	COG0457	MA1873	MA1873	Hypothetical protein MA1873	MA1699	MA1699	Hypothetical protein MA1699	[TP0067-TP0095 (0.6515529)]
COG0457	COG0457	MA2255	MA2255	Kinesin light chain {UniProtKB/TrEMBL:Q8TNN0}	MA1873	MA1873	Hypothetical protein MA1873	[TP0067-TP0095 (0.6515529)]
COG0457	COG0457	MA1873	MA1873	Hypothetical protein MA1873	MA2255	MA2255	Kinesin light chain {UniProtKB/TrEMBL:Q8TNN0}	[TP0067-TP0095 (0.6515529)]
COG0457	COG0457	MA3260	MA3260	O-GlcNAc transferase, p110 subunit	MA2086	MA2086	Predicted protein {UniProtKB/TrEMBL:Q8TP37}	[TP0067-TP0095 (0.6515529)]
COG0457	COG0457	MA2086	MA2086	Predicted protein {UniProtKB/TrEMBL:Q8TP37}	MA3260	MA3260	O-GlcNAc transferase, p110 subunit	[TP0067-TP0095 (0.6515529)]
COG0457	COG0457	MA3292	MA3292	Hypothetical protein MA3292	MA3293	MA3293	Hypothetical protein MA3293	[TP0067-TP0095 (0.6515529)]
COG0457	COG0457	MA3293	MA3293	Hypothetical protein MA3293	MA3292	MA3292	Hypothetical protein MA3292	[TP0067-TP0095 (0.6515529)]
COG0457	COG0457	MA3254	MA3254	O-GlcNAc transferase, p110 subunit	MA1943	MA1943	Hypothetical protein MA1943	[TP0067-TP0095 (0.6515529)]
COG0457	COG0457	MA1943	MA1943	Hypothetical protein MA1943	MA3254	MA3254	O-GlcNAc transferase, p110 subunit	[TP0067-TP0095 (0.6515529)]
COG0457	COG0457	MA1698	MA1698	Predicted protein {UniProtKB/TrEMBL:Q8TQ54}	MA2826	MA2826	Hypothetical protein MA2826	[TP0067-TP0095 (0.6515529)]
COG0457	COG0457	MA2826	MA2826	Hypothetical protein MA2826	MA1698	MA1698	Predicted protein {UniProtKB/TrEMBL:Q8TQ54}	[TP0067-TP0095 (0.6515529)]
COG0457	COG0457	MA1968	MA1968	Hypothetical protein MA1968	MA2243	MA2243	Hypothetical protein MA2243	[TP0067-TP0095 (0.6515529)]
COG0457	COG0457	MA2243	MA2243	Hypothetical protein MA2243	MA1968	MA1968	Hypothetical protein MA1968	[TP0067-TP0095 (0.6515529)]
COG0457	COG0457	MA4306	MA4306	TPR-domain containing protein	MA3260	MA3260	O-GlcNAc transferase, p110 subunit	[TP0067-TP0095 (0.6515529)]
COG0457	COG0457	MA3260	MA3260	O-GlcNAc transferase, p110 subunit	MA4306	MA4306	TPR-domain containing protein	[TP0067-TP0095 (0.6515529)]
COG0457	COG0457	MA1970	MA1970	Hypothetical protein MA1970	MA3260	MA3260	O-GlcNAc transferase, p110 subunit	[TP0067-TP0095 (0.6515529)]
COG0457	COG0457	MA3260	MA3260	O-GlcNAc transferase, p110 subunit	MA1970	MA1970	Hypothetical protein MA1970	[TP0067-TP0095 (0.6515529)]
COG0457	COG0457	MA3704	MA3704	TPR-domain containing protein	MA3254	MA3254	O-GlcNAc transferase, p110 subunit	[TP0067-TP0095 (0.6515529)]
COG0457	COG0457	MA3254	MA3254	O-GlcNAc transferase, p110 subunit	MA3704	MA3704	TPR-domain containing protein	[TP0067-TP0095 (0.6515529)]
COG0457	COG0457	MA2097	MA2097	Predicted protein {UniProtKB/TrEMBL:Q8TP27}	MA1873	MA1873	Hypothetical protein MA1873	[TP0067-TP0095 (0.6515529)]
COG0457	COG0457	MA1873	MA1873	Hypothetical protein MA1873	MA2097	MA2097	Predicted protein {UniProtKB/TrEMBL:Q8TP27}	[TP0067-TP0095 (0.6515529)]
COG0457	COG0457	MA2243	MA2243	Hypothetical protein MA2243	MA1943	MA1943	Hypothetical protein MA1943	[TP0067-TP0095 (0.6515529)]
COG0457	COG0457	MA1943	MA1943	Hypothetical protein MA1943	MA2243	MA2243	Hypothetical protein MA2243	[TP0067-TP0095 (0.6515529)]
COG0457	COG0457	MA1699	MA1699	Hypothetical protein MA1699	MA2099	MA2099	Hypothetical protein MA2099	[TP0067-TP0095 (0.6515529)]
COG0457	COG0457	MA2099	MA2099	Hypothetical protein MA2099	MA1699	MA1699	Hypothetical protein MA1699	[TP0067-TP0095 (0.6515529)]
COG0457	COG0457	MA1364	MA1364	O-linked N-acetylglucosamine transferase	MA1698	MA1698	Predicted protein {UniProtKB/TrEMBL:Q8TQ54}	[TP0067-TP0095 (0.6515529)]
COG0457	COG0457	MA1698	MA1698	Predicted protein {UniProtKB/TrEMBL:Q8TQ54}	MA1364	MA1364	O-linked N-acetylglucosamine transferase	[TP0067-TP0095 (0.6515529)]
COG0457	COG0457	MA1970	MA1970	Hypothetical protein MA1970	MA4306	MA4306	TPR-domain containing protein	[TP0067-TP0095 (0.6515529)]
COG0457	COG0457	MA4306	MA4306	TPR-domain containing protein	MA1970	MA1970	Hypothetical protein MA1970	[TP0067-TP0095 (0.6515529)]
COG0457	COG0457	MA3418	MA3418	Hypothetical protein MA3418	MA3260	MA3260	O-GlcNAc transferase, p110 subunit	[TP0067-TP0095 (0.6515529)]
COG0457	COG0457	MA3260	MA3260	O-GlcNAc transferase, p110 subunit	MA3418	MA3418	Hypothetical protein MA3418	[TP0067-TP0095 (0.6515529)]
COG0457	COG0457	MA1613	MA1613	TPR-domain containing protein	MA2086	MA2086	Predicted protein {UniProtKB/TrEMBL:Q8TP37}	[TP0067-TP0095 (0.6515529)]
COG0457	COG0457	MA2086	MA2086	Predicted protein {UniProtKB/TrEMBL:Q8TP37}	MA1613	MA1613	TPR-domain containing protein	[TP0067-TP0095 (0.6515529)]
COG0457	COG0457	MA3292	MA3292	Hypothetical protein MA3292	MA2097	MA2097	Predicted protein {UniProtKB/TrEMBL:Q8TP27}	[TP0067-TP0095 (0.6515529)]
COG0457	COG0457	MA2097	MA2097	Predicted protein {UniProtKB/TrEMBL:Q8TP27}	MA3292	MA3292	Hypothetical protein MA3292	[TP0067-TP0095 (0.6515529)]
COG0457	COG0457	MA3418	MA3418	Hypothetical protein MA3418	MA2097	MA2097	Predicted protein {UniProtKB/TrEMBL:Q8TP27}	[TP0067-TP0095 (0.6515529)]
COG0457	COG0457	MA2097	MA2097	Predicted protein {UniProtKB/TrEMBL:Q8TP27}	MA3418	MA3418	Hypothetical protein MA3418	[TP0067-TP0095 (0.6515529)]
COG0457	COG0457	MA1968	MA1968	Hypothetical protein MA1968	MA3260	MA3260	O-GlcNAc transferase, p110 subunit	[TP0067-TP0095 (0.6515529)]
COG0457	COG0457	MA3260	MA3260	O-GlcNAc transferase, p110 subunit	MA1968	MA1968	Hypothetical protein MA1968	[TP0067-TP0095 (0.6515529)]
COG0457	COG0457	MA1968	MA1968	Hypothetical protein MA1968	MA1968	MA1968	Hypothetical protein MA1968	[TP0067-TP0095 (0.6515529)]
COG0457	COG0457	MA1970	MA1970	Hypothetical protein MA1970	MA1970	MA1970	Hypothetical protein MA1970	[TP0067-TP0095 (0.6515529)]
COG0457	COG0457	MA2255	MA2255	Kinesin light chain {UniProtKB/TrEMBL:Q8TNN0}	MA1364	MA1364	O-linked N-acetylglucosamine transferase	[TP0067-TP0095 (0.6515529)]
COG0457	COG0457	MA1364	MA1364	O-linked N-acetylglucosamine transferase	MA2255	MA2255	Kinesin light chain {UniProtKB/TrEMBL:Q8TNN0}	[TP0067-TP0095 (0.6515529)]
COG0457	COG0457	MA1582	MA1582	Hypothetical protein MA1582	MA1613	MA1613	TPR-domain containing protein	[TP0067-TP0095 (0.6515529)]
COG0457	COG0457	MA1613	MA1613	TPR-domain containing protein	MA1582	MA1582	Hypothetical protein MA1582	[TP0067-TP0095 (0.6515529)]
COG0457	COG0457	MA3293	MA3293	Hypothetical protein MA3293	MA1873	MA1873	Hypothetical protein MA1873	[TP0067-TP0095 (0.6515529)]
COG0457	COG0457	MA1873	MA1873	Hypothetical protein MA1873	MA3293	MA3293	Hypothetical protein MA3293	[TP0067-TP0095 (0.6515529)]
COG0457	COG0457	MA3293	MA3293	Hypothetical protein MA3293	MA4306	MA4306	TPR-domain containing protein	[TP0067-TP0095 (0.6515529)]
COG0457	COG0457	MA4306	MA4306	TPR-domain containing protein	MA3293	MA3293	Hypothetical protein MA3293	[TP0067-TP0095 (0.6515529)]
COG0457	COG0457	MA0188	MA0188	Hypothetical protein MA0188	MA2086	MA2086	Predicted protein {UniProtKB/TrEMBL:Q8TP37}	[TP0067-TP0095 (0.6515529)]
COG0457	COG0457	MA2086	MA2086	Predicted protein {UniProtKB/TrEMBL:Q8TP37}	MA0188	MA0188	Hypothetical protein MA0188	[TP0067-TP0095 (0.6515529)]
COG0457	COG0457	MA3292	MA3292	Hypothetical protein MA3292	MA1582	MA1582	Hypothetical protein MA1582	[TP0067-TP0095 (0.6515529)]
COG0457	COG0457	MA1582	MA1582	Hypothetical protein MA1582	MA3292	MA3292	Hypothetical protein MA3292	[TP0067-TP0095 (0.6515529)]
COG0457	COG0457	MA1613	MA1613	TPR-domain containing protein	MA3260	MA3260	O-GlcNAc transferase, p110 subunit	[TP0067-TP0095 (0.6515529)]
COG0457	COG0457	MA3260	MA3260	O-GlcNAc transferase, p110 subunit	MA1613	MA1613	TPR-domain containing protein	[TP0067-TP0095 (0.6515529)]
COG0457	COG0457	MA1613	MA1613	TPR-domain containing protein	MA1613	MA1613	TPR-domain containing protein	[TP0067-TP0095 (0.6515529)]
COG0457	COG0457	MA1699	MA1699	Hypothetical protein MA1699	MA1699	MA1699	Hypothetical protein MA1699	[TP0067-TP0095 (0.6515529)]
COG0457	COG0457	MA1970	MA1970	Hypothetical protein MA1970	MA3290	MA3290	Hypothetical protein MA3290	[TP0067-TP0095 (0.6515529)]
COG0457	COG0457	MA3290	MA3290	Hypothetical protein MA3290	MA1970	MA1970	Hypothetical protein MA1970	[TP0067-TP0095 (0.6515529)]
COG0457	COG0457	MA1698	MA1698	Predicted protein {UniProtKB/TrEMBL:Q8TQ54}	MA3704	MA3704	TPR-domain containing protein	[TP0067-TP0095 (0.6515529)]
COG0457	COG0457	MA3704	MA3704	TPR-domain containing protein	MA1698	MA1698	Predicted protein {UniProtKB/TrEMBL:Q8TQ54}	[TP0067-TP0095 (0.6515529)]
COG0457	COG0457	MA1613	MA1613	TPR-domain containing protein	MA3704	MA3704	TPR-domain containing protein	[TP0067-TP0095 (0.6515529)]
COG0457	COG0457	MA3704	MA3704	TPR-domain containing protein	MA1613	MA1613	TPR-domain containing protein	[TP0067-TP0095 (0.6515529)]
COG0457	COG0457	MA3290	MA3290	Hypothetical protein MA3290	MA2086	MA2086	Predicted protein {UniProtKB/TrEMBL:Q8TP37}	[TP0067-TP0095 (0.6515529)]
COG0457	COG0457	MA2086	MA2086	Predicted protein {UniProtKB/TrEMBL:Q8TP37}	MA3290	MA3290	Hypothetical protein MA3290	[TP0067-TP0095 (0.6515529)]
COG0457	COG0457	MA2088	MA2088	TPR-domain containing protein	MA1698	MA1698	Predicted protein {UniProtKB/TrEMBL:Q8TQ54}	[TP0067-TP0095 (0.6515529)]
COG0457	COG0457	MA1698	MA1698	Predicted protein {UniProtKB/TrEMBL:Q8TQ54}	MA2088	MA2088	TPR-domain containing protein	[TP0067-TP0095 (0.6515529)]
COG0457	COG0457	MA2826	MA2826	Hypothetical protein MA2826	MA3495	MA3495	Hypothetical protein MA3495	[TP0067-TP0095 (0.6515529)]
COG0457	COG0457	MA3495	MA3495	Hypothetical protein MA3495	MA2826	MA2826	Hypothetical protein MA2826	[TP0067-TP0095 (0.6515529)]
COG0457	COG0457	MA1582	MA1582	Hypothetical protein MA1582	MA2099	MA2099	Hypothetical protein MA2099	[TP0067-TP0095 (0.6515529)]
COG0457	COG0457	MA2099	MA2099	Hypothetical protein MA2099	MA1582	MA1582	Hypothetical protein MA1582	[TP0067-TP0095 (0.6515529)]
COG0457	COG0457	MA3290	MA3290	Hypothetical protein MA3290	MA1699	MA1699	Hypothetical protein MA1699	[TP0067-TP0095 (0.6515529)]
COG0457	COG0457	MA1699	MA1699	Hypothetical protein MA1699	MA3290	MA3290	Hypothetical protein MA3290	[TP0067-TP0095 (0.6515529)]
COG0457	COG0457	MA2097	MA2097	Predicted protein {UniProtKB/TrEMBL:Q8TP27}	MA3260	MA3260	O-GlcNAc transferase, p110 subunit	[TP0067-TP0095 (0.6515529)]
COG0457	COG0457	MA3260	MA3260	O-GlcNAc transferase, p110 subunit	MA2097	MA2097	Predicted protein {UniProtKB/TrEMBL:Q8TP27}	[TP0067-TP0095 (0.6515529)]
COG0457	COG0457	MA2088	MA2088	TPR-domain containing protein	MA3495	MA3495	Hypothetical protein MA3495	[TP0067-TP0095 (0.6515529)]
COG0457	COG0457	MA3495	MA3495	Hypothetical protein MA3495	MA2088	MA2088	TPR-domain containing protein	[TP0067-TP0095 (0.6515529)]
COG0457	COG0457	MA4306	MA4306	TPR-domain containing protein	MA2099	MA2099	Hypothetical protein MA2099	[TP0067-TP0095 (0.6515529)]
COG0457	COG0457	MA2099	MA2099	Hypothetical protein MA2099	MA4306	MA4306	TPR-domain containing protein	[TP0067-TP0095 (0.6515529)]
COG0457	COG0457	MA3290	MA3290	Hypothetical protein MA3290	MA1968	MA1968	Hypothetical protein MA1968	[TP0067-TP0095 (0.6515529)]
COG0457	COG0457	MA1968	MA1968	Hypothetical protein MA1968	MA3290	MA3290	Hypothetical protein MA3290	[TP0067-TP0095 (0.6515529)]
COG0457	COG0457	MA2239	MA2239	Hypothetical protein MA2239	MA3290	MA3290	Hypothetical protein MA3290	[TP0067-TP0095 (0.6515529)]
COG0457	COG0457	MA3290	MA3290	Hypothetical protein MA3290	MA2239	MA2239	Hypothetical protein MA2239	[TP0067-TP0095 (0.6515529)]
COG0457	COG0457	MA1968	MA1968	Hypothetical protein MA1968	MA1699	MA1699	Hypothetical protein MA1699	[TP0067-TP0095 (0.6515529)]
COG0457	COG0457	MA1699	MA1699	Hypothetical protein MA1699	MA1968	MA1968	Hypothetical protein MA1968	[TP0067-TP0095 (0.6515529)]
COG0457	COG0457	MA2255	MA2255	Kinesin light chain {UniProtKB/TrEMBL:Q8TNN0}	MA1970	MA1970	Hypothetical protein MA1970	[TP0067-TP0095 (0.6515529)]
COG0457	COG0457	MA1970	MA1970	Hypothetical protein MA1970	MA2255	MA2255	Kinesin light chain {UniProtKB/TrEMBL:Q8TNN0}	[TP0067-TP0095 (0.6515529)]
COG0457	COG0457	MA1582	MA1582	Hypothetical protein MA1582	MA1968	MA1968	Hypothetical protein MA1968	[TP0067-TP0095 (0.6515529)]
COG0457	COG0457	MA4306	MA4306	TPR-domain containing protein	MA4306	MA4306	TPR-domain containing protein	[TP0067-TP0095 (0.6515529)]
COG0457	COG0457	MA1968	MA1968	Hypothetical protein MA1968	MA1582	MA1582	Hypothetical protein MA1582	[TP0067-TP0095 (0.6515529)]
COG0457	COG0457	MA3292	MA3292	Hypothetical protein MA3292	MA3254	MA3254	O-GlcNAc transferase, p110 subunit	[TP0067-TP0095 (0.6515529)]
COG0457	COG0457	MA3254	MA3254	O-GlcNAc transferase, p110 subunit	MA3292	MA3292	Hypothetical protein MA3292	[TP0067-TP0095 (0.6515529)]
COG0457	COG0457	MA1362	MA1362	O-linked GlcNAc transferase	MA1968	MA1968	Hypothetical protein MA1968	[TP0067-TP0095 (0.6515529)]
COG0457	COG0457	MA1968	MA1968	Hypothetical protein MA1968	MA1362	MA1362	O-linked GlcNAc transferase	[TP0067-TP0095 (0.6515529)]
COG0457	COG0457	MA2088	MA2088	TPR-domain containing protein	MA2086	MA2086	Predicted protein {UniProtKB/TrEMBL:Q8TP37}	[TP0067-TP0095 (0.6515529)]
COG0457	COG0457	MA2086	MA2086	Predicted protein {UniProtKB/TrEMBL:Q8TP37}	MA2088	MA2088	TPR-domain containing protein	[TP0067-TP0095 (0.6515529)]
COG0457	COG0457	MA3290	MA3290	Hypothetical protein MA3290	MA3495	MA3495	Hypothetical protein MA3495	[TP0067-TP0095 (0.6515529)]
COG0457	COG0457	MA3495	MA3495	Hypothetical protein MA3495	MA3290	MA3290	Hypothetical protein MA3290	[TP0067-TP0095 (0.6515529)]
COG0457	COG0457	MA3418	MA3418	Hypothetical protein MA3418	MA1698	MA1698	Predicted protein {UniProtKB/TrEMBL:Q8TQ54}	[TP0067-TP0095 (0.6515529)]
COG0457	COG0457	MA1698	MA1698	Predicted protein {UniProtKB/TrEMBL:Q8TQ54}	MA3418	MA3418	Hypothetical protein MA3418	[TP0067-TP0095 (0.6515529)]
COG0457	COG0457	MA2255	MA2255	Kinesin light chain {UniProtKB/TrEMBL:Q8TNN0}	MA2255	MA2255	Kinesin light chain {UniProtKB/TrEMBL:Q8TNN0}	[TP0067-TP0095 (0.6515529)]
COG0457	COG0457	MA2088	MA2088	TPR-domain containing protein	MA1873	MA1873	Hypothetical protein MA1873	[TP0067-TP0095 (0.6515529)]
COG0457	COG0457	MA1873	MA1873	Hypothetical protein MA1873	MA2088	MA2088	TPR-domain containing protein	[TP0067-TP0095 (0.6515529)]
COG0457	COG0457	MA2097	MA2097	Predicted protein {UniProtKB/TrEMBL:Q8TP27}	MA2086	MA2086	Predicted protein {UniProtKB/TrEMBL:Q8TP37}	[TP0067-TP0095 (0.6515529)]
COG0457	COG0457	MA2086	MA2086	Predicted protein {UniProtKB/TrEMBL:Q8TP37}	MA2097	MA2097	Predicted protein {UniProtKB/TrEMBL:Q8TP27}	[TP0067-TP0095 (0.6515529)]
COG0457	COG0457	MA4306	MA4306	TPR-domain containing protein	MA1699	MA1699	Hypothetical protein MA1699	[TP0067-TP0095 (0.6515529)]
COG0457	COG0457	MA1699	MA1699	Hypothetical protein MA1699	MA4306	MA4306	TPR-domain containing protein	[TP0067-TP0095 (0.6515529)]
COG0457	COG0457	MA3293	MA3293	Hypothetical protein MA3293	MA1943	MA1943	Hypothetical protein MA1943	[TP0067-TP0095 (0.6515529)]
COG0457	COG0457	MA1943	MA1943	Hypothetical protein MA1943	MA3293	MA3293	Hypothetical protein MA3293	[TP0067-TP0095 (0.6515529)]
COG0457	COG0457	MA1613	MA1613	TPR-domain containing protein	MA3293	MA3293	Hypothetical protein MA3293	[TP0067-TP0095 (0.6515529)]
COG0457	COG0457	MA3293	MA3293	Hypothetical protein MA3293	MA1613	MA1613	TPR-domain containing protein	[TP0067-TP0095 (0.6515529)]
COG0457	COG0457	MA3290	MA3290	Hypothetical protein MA3290	MA2193	MA2193	Hypothetical protein MA2193	[TP0067-TP0095 (0.6515529)]
COG0457	COG0457	MA2193	MA2193	Hypothetical protein MA2193	MA3290	MA3290	Hypothetical protein MA3290	[TP0067-TP0095 (0.6515529)]
COG0457	COG0457	MA2239	MA2239	Hypothetical protein MA2239	MA3254	MA3254	O-GlcNAc transferase, p110 subunit	[TP0067-TP0095 (0.6515529)]
COG0457	COG0457	MA3254	MA3254	O-GlcNAc transferase, p110 subunit	MA2239	MA2239	Hypothetical protein MA2239	[TP0067-TP0095 (0.6515529)]
COG0457	COG0457	MA3704	MA3704	TPR-domain containing protein	MA3495	MA3495	Hypothetical protein MA3495	[TP0067-TP0095 (0.6515529)]
COG0457	COG0457	MA3495	MA3495	Hypothetical protein MA3495	MA3704	MA3704	TPR-domain containing protein	[TP0067-TP0095 (0.6515529)]
COG0457	COG0457	MA1613	MA1613	TPR-domain containing protein	MA2193	MA2193	Hypothetical protein MA2193	[TP0067-TP0095 (0.6515529)]
COG0457	COG0457	MA2193	MA2193	Hypothetical protein MA2193	MA1613	MA1613	TPR-domain containing protein	[TP0067-TP0095 (0.6515529)]
COG0457	COG0457	MA2255	MA2255	Kinesin light chain {UniProtKB/TrEMBL:Q8TNN0}	MA3704	MA3704	TPR-domain containing protein	[TP0067-TP0095 (0.6515529)]
COG0457	COG0457	MA3704	MA3704	TPR-domain containing protein	MA2255	MA2255	Kinesin light chain {UniProtKB/TrEMBL:Q8TNN0}	[TP0067-TP0095 (0.6515529)]
COG0457	COG0457	MA0188	MA0188	Hypothetical protein MA0188	MA3495	MA3495	Hypothetical protein MA3495	[TP0067-TP0095 (0.6515529)]
COG0457	COG0457	MA3495	MA3495	Hypothetical protein MA3495	MA0188	MA0188	Hypothetical protein MA0188	[TP0067-TP0095 (0.6515529)]
COG0457	COG0457	MA1613	MA1613	TPR-domain containing protein	MA2099	MA2099	Hypothetical protein MA2099	[TP0067-TP0095 (0.6515529)]
COG0457	COG0457	MA2099	MA2099	Hypothetical protein MA2099	MA1613	MA1613	TPR-domain containing protein	[TP0067-TP0095 (0.6515529)]
COG0457	COG0457	MA3290	MA3290	Hypothetical protein MA3290	MA3290	MA3290	Hypothetical protein MA3290	[TP0067-TP0095 (0.6515529)]
COG0457	COG0457	MA3418	MA3418	Hypothetical protein MA3418	MA1943	MA1943	Hypothetical protein MA1943	[TP0067-TP0095 (0.6515529)]
COG0457	COG0457	MA1943	MA1943	Hypothetical protein MA1943	MA3418	MA3418	Hypothetical protein MA3418	[TP0067-TP0095 (0.6515529)]
COG0457	COG0457	MA1364	MA1364	O-linked N-acetylglucosamine transferase	MA0188	MA0188	Hypothetical protein MA0188	[TP0067-TP0095 (0.6515529)]
COG0457	COG0457	MA0188	MA0188	Hypothetical protein MA0188	MA1364	MA1364	O-linked N-acetylglucosamine transferase	[TP0067-TP0095 (0.6515529)]
COG0457	COG0457	MA1362	MA1362	O-linked GlcNAc transferase	MA3260	MA3260	O-GlcNAc transferase, p110 subunit	[TP0067-TP0095 (0.6515529)]
COG0457	COG0457	MA3260	MA3260	O-GlcNAc transferase, p110 subunit	MA1362	MA1362	O-linked GlcNAc transferase	[TP0067-TP0095 (0.6515529)]
COG0457	COG0457	MA1364	MA1364	O-linked N-acetylglucosamine transferase	MA1699	MA1699	Hypothetical protein MA1699	[TP0067-TP0095 (0.6515529)]
COG0457	COG0457	MA1699	MA1699	Hypothetical protein MA1699	MA1364	MA1364	O-linked N-acetylglucosamine transferase	[TP0067-TP0095 (0.6515529)]
COG0457	COG0457	MA1364	MA1364	O-linked N-acetylglucosamine transferase	MA1613	MA1613	TPR-domain containing protein	[TP0067-TP0095 (0.6515529)]
COG0457	COG0457	MA1613	MA1613	TPR-domain containing protein	MA1364	MA1364	O-linked N-acetylglucosamine transferase	[TP0067-TP0095 (0.6515529)]
COG0457	COG0457	MA1613	MA1613	TPR-domain containing protein	MA3254	MA3254	O-GlcNAc transferase, p110 subunit	[TP0067-TP0095 (0.6515529)]
COG0457	COG0457	MA3254	MA3254	O-GlcNAc transferase, p110 subunit	MA1613	MA1613	TPR-domain containing protein	[TP0067-TP0095 (0.6515529)]
COG0457	COG0457	MA4306	MA4306	TPR-domain containing protein	MA3254	MA3254	O-GlcNAc transferase, p110 subunit	[TP0067-TP0095 (0.6515529)]
COG0457	COG0457	MA3254	MA3254	O-GlcNAc transferase, p110 subunit	MA4306	MA4306	TPR-domain containing protein	[TP0067-TP0095 (0.6515529)]
COG0457	COG0457	MA1582	MA1582	Hypothetical protein MA1582	MA1362	MA1362	O-linked GlcNAc transferase	[TP0067-TP0095 (0.6515529)]
COG0457	COG0457	MA1362	MA1362	O-linked GlcNAc transferase	MA1582	MA1582	Hypothetical protein MA1582	[TP0067-TP0095 (0.6515529)]
COG0457	COG0457	MA1582	MA1582	Hypothetical protein MA1582	MA1582	MA1582	Hypothetical protein MA1582	[TP0067-TP0095 (0.6515529)]
COG0457	COG0457	MA2097	MA2097	Predicted protein {UniProtKB/TrEMBL:Q8TP27}	MA1613	MA1613	TPR-domain containing protein	[TP0067-TP0095 (0.6515529)]
COG0457	COG0457	MA1613	MA1613	TPR-domain containing protein	MA2097	MA2097	Predicted protein {UniProtKB/TrEMBL:Q8TP27}	[TP0067-TP0095 (0.6515529)]
COG0457	COG0457	MA3292	MA3292	Hypothetical protein MA3292	MA1362	MA1362	O-linked GlcNAc transferase	[TP0067-TP0095 (0.6515529)]
COG0457	COG0457	MA2097	MA2097	Predicted protein {UniProtKB/TrEMBL:Q8TP27}	MA2239	MA2239	Hypothetical protein MA2239	[TP0067-TP0095 (0.6515529)]
COG0457	COG0457	MA1362	MA1362	O-linked GlcNAc transferase	MA3292	MA3292	Hypothetical protein MA3292	[TP0067-TP0095 (0.6515529)]
COG0457	COG0457	MA2239	MA2239	Hypothetical protein MA2239	MA2097	MA2097	Predicted protein {UniProtKB/TrEMBL:Q8TP27}	[TP0067-TP0095 (0.6515529)]
COG0457	COG0457	MA2193	MA2193	Hypothetical protein MA2193	MA3293	MA3293	Hypothetical protein MA3293	[TP0067-TP0095 (0.6515529)]
COG0457	COG0457	MA3293	MA3293	Hypothetical protein MA3293	MA2193	MA2193	Hypothetical protein MA2193	[TP0067-TP0095 (0.6515529)]
COG0457	COG0457	MA2255	MA2255	Kinesin light chain {UniProtKB/TrEMBL:Q8TNN0}	MA3292	MA3292	Hypothetical protein MA3292	[TP0067-TP0095 (0.6515529)]
COG0457	COG0457	MA3292	MA3292	Hypothetical protein MA3292	MA2255	MA2255	Kinesin light chain {UniProtKB/TrEMBL:Q8TNN0}	[TP0067-TP0095 (0.6515529)]
COG0457	COG0457	MA2826	MA2826	Hypothetical protein MA2826	MA1968	MA1968	Hypothetical protein MA1968	[TP0067-TP0095 (0.6515529)]
COG0457	COG0457	MA1968	MA1968	Hypothetical protein MA1968	MA2826	MA2826	Hypothetical protein MA2826	[TP0067-TP0095 (0.6515529)]
COG0457	COG0457	MA3418	MA3418	Hypothetical protein MA3418	MA2239	MA2239	Hypothetical protein MA2239	[TP0067-TP0095 (0.6515529)]
COG0457	COG0457	MA2239	MA2239	Hypothetical protein MA2239	MA3418	MA3418	Hypothetical protein MA3418	[TP0067-TP0095 (0.6515529)]
COG0457	COG0457	MA1970	MA1970	Hypothetical protein MA1970	MA2099	MA2099	Hypothetical protein MA2099	[TP0067-TP0095 (0.6515529)]
COG0457	COG0457	MA2099	MA2099	Hypothetical protein MA2099	MA1970	MA1970	Hypothetical protein MA1970	[TP0067-TP0095 (0.6515529)]
COG0457	COG0457	MA1582	MA1582	Hypothetical protein MA1582	MA1699	MA1699	Hypothetical protein MA1699	[TP0067-TP0095 (0.6515529)]
COG0457	COG0457	MA1699	MA1699	Hypothetical protein MA1699	MA1582	MA1582	Hypothetical protein MA1582	[TP0067-TP0095 (0.6515529)]
COG0457	COG0457	MA3293	MA3293	Hypothetical protein MA3293	MA3260	MA3260	O-GlcNAc transferase, p110 subunit	[TP0067-TP0095 (0.6515529)]
COG0457	COG0457	MA4306	MA4306	TPR-domain containing protein	MA2243	MA2243	Hypothetical protein MA2243	[TP0067-TP0095 (0.6515529)]
COG0457	COG0457	MA3260	MA3260	O-GlcNAc transferase, p110 subunit	MA3293	MA3293	Hypothetical protein MA3293	[TP0067-TP0095 (0.6515529)]
COG0457	COG0457	MA2243	MA2243	Hypothetical protein MA2243	MA4306	MA4306	TPR-domain containing protein	[TP0067-TP0095 (0.6515529)]
COG0457	COG0457	MA2255	MA2255	Kinesin light chain {UniProtKB/TrEMBL:Q8TNN0}	MA2086	MA2086	Predicted protein {UniProtKB/TrEMBL:Q8TP37}	[TP0067-TP0095 (0.6515529)]
COG0457	COG0457	MA2097	MA2097	Predicted protein {UniProtKB/TrEMBL:Q8TP27}	MA2243	MA2243	Hypothetical protein MA2243	[TP0067-TP0095 (0.6515529)]
COG0457	COG0457	MA2243	MA2243	Hypothetical protein MA2243	MA2097	MA2097	Predicted protein {UniProtKB/TrEMBL:Q8TP27}	[TP0067-TP0095 (0.6515529)]
COG0457	COG0457	MA2086	MA2086	Predicted protein {UniProtKB/TrEMBL:Q8TP37}	MA2255	MA2255	Kinesin light chain {UniProtKB/TrEMBL:Q8TNN0}	[TP0067-TP0095 (0.6515529)]
COG0457	COG0457	MA1582	MA1582	Hypothetical protein MA1582	MA2086	MA2086	Predicted protein {UniProtKB/TrEMBL:Q8TP37}	[TP0067-TP0095 (0.6515529)]
COG0457	COG0457	MA2086	MA2086	Predicted protein {UniProtKB/TrEMBL:Q8TP37}	MA1582	MA1582	Hypothetical protein MA1582	[TP0067-TP0095 (0.6515529)]
COG0457	COG0457	MA1364	MA1364	O-linked N-acetylglucosamine transferase	MA2086	MA2086	Predicted protein {UniProtKB/TrEMBL:Q8TP37}	[TP0067-TP0095 (0.6515529)]
COG0457	COG0457	MA2086	MA2086	Predicted protein {UniProtKB/TrEMBL:Q8TP37}	MA1364	MA1364	O-linked N-acetylglucosamine transferase	[TP0067-TP0095 (0.6515529)]
COG0457	COG0457	MA2088	MA2088	TPR-domain containing protein	MA3260	MA3260	O-GlcNAc transferase, p110 subunit	[TP0067-TP0095 (0.6515529)]
COG0457	COG0457	MA1364	MA1364	O-linked N-acetylglucosamine transferase	MA3293	MA3293	Hypothetical protein MA3293	[TP0067-TP0095 (0.6515529)]
COG0457	COG0457	MA3293	MA3293	Hypothetical protein MA3293	MA1364	MA1364	O-linked N-acetylglucosamine transferase	[TP0067-TP0095 (0.6515529)]
COG0457	COG0457	MA3260	MA3260	O-GlcNAc transferase, p110 subunit	MA2088	MA2088	TPR-domain containing protein	[TP0067-TP0095 (0.6515529)]
COG0457	COG0457	MA2088	MA2088	TPR-domain containing protein	MA3292	MA3292	Hypothetical protein MA3292	[TP0067-TP0095 (0.6515529)]
COG0457	COG0457	MA3292	MA3292	Hypothetical protein MA3292	MA2088	MA2088	TPR-domain containing protein	[TP0067-TP0095 (0.6515529)]
COG0457	COG0457	MA2239	MA2239	Hypothetical protein MA2239	MA4306	MA4306	TPR-domain containing protein	[TP0067-TP0095 (0.6515529)]
COG0457	COG0457	MA4306	MA4306	TPR-domain containing protein	MA2239	MA2239	Hypothetical protein MA2239	[TP0067-TP0095 (0.6515529)]
COG0457	COG0457	MA2826	MA2826	Hypothetical protein MA2826	MA3293	MA3293	Hypothetical protein MA3293	[TP0067-TP0095 (0.6515529)]
COG0457	COG0457	MA3293	MA3293	Hypothetical protein MA3293	MA2826	MA2826	Hypothetical protein MA2826	[TP0067-TP0095 (0.6515529)]
COG0457	COG0457	MA4306	MA4306	TPR-domain containing protein	MA1943	MA1943	Hypothetical protein MA1943	[TP0067-TP0095 (0.6515529)]
COG0457	COG0457	MA1943	MA1943	Hypothetical protein MA1943	MA4306	MA4306	TPR-domain containing protein	[TP0067-TP0095 (0.6515529)]
COG0457	COG0457	MA1873	MA1873	Hypothetical protein MA1873	MA3254	MA3254	O-GlcNAc transferase, p110 subunit	[TP0067-TP0095 (0.6515529)]
COG0457	COG0457	MA3254	MA3254	O-GlcNAc transferase, p110 subunit	MA1873	MA1873	Hypothetical protein MA1873	[TP0067-TP0095 (0.6515529)]
COG0457	COG0457	MA0188	MA0188	Hypothetical protein MA0188	MA0188	MA0188	Hypothetical protein MA0188	[TP0067-TP0095 (0.6515529)]
COG0457	COG0457	MA2255	MA2255	Kinesin light chain {UniProtKB/TrEMBL:Q8TNN0}	MA1613	MA1613	TPR-domain containing protein	[TP0067-TP0095 (0.6515529)]
COG0457	COG0457	MA1613	MA1613	TPR-domain containing protein	MA3290	MA3290	Hypothetical protein MA3290	[TP0067-TP0095 (0.6515529)]
COG0457	COG0457	MA1613	MA1613	TPR-domain containing protein	MA2255	MA2255	Kinesin light chain {UniProtKB/TrEMBL:Q8TNN0}	[TP0067-TP0095 (0.6515529)]
COG0457	COG0457	MA3290	MA3290	Hypothetical protein MA3290	MA1613	MA1613	TPR-domain containing protein	[TP0067-TP0095 (0.6515529)]
COG0457	COG0457	MA2239	MA2239	Hypothetical protein MA2239	MA3293	MA3293	Hypothetical protein MA3293	[TP0067-TP0095 (0.6515529)]
COG0457	COG0457	MA3293	MA3293	Hypothetical protein MA3293	MA2239	MA2239	Hypothetical protein MA2239	[TP0067-TP0095 (0.6515529)]
COG0457	COG0457	MA2088	MA2088	TPR-domain containing protein	MA2099	MA2099	Hypothetical protein MA2099	[TP0067-TP0095 (0.6515529)]
COG0457	COG0457	MA2099	MA2099	Hypothetical protein MA2099	MA2088	MA2088	TPR-domain containing protein	[TP0067-TP0095 (0.6515529)]
COG0457	COG0457	MA3418	MA3418	Hypothetical protein MA3418	MA2243	MA2243	Hypothetical protein MA2243	[TP0067-TP0095 (0.6515529)]
COG0457	COG0457	MA2243	MA2243	Hypothetical protein MA2243	MA3418	MA3418	Hypothetical protein MA3418	[TP0067-TP0095 (0.6515529)]
COG0457	COG0457	MA3418	MA3418	Hypothetical protein MA3418	MA3418	MA3418	Hypothetical protein MA3418	[TP0067-TP0095 (0.6515529)]
COG0457	COG0457	MA3292	MA3292	Hypothetical protein MA3292	MA3418	MA3418	Hypothetical protein MA3418	[TP0067-TP0095 (0.6515529)]
COG0457	COG0457	MA3418	MA3418	Hypothetical protein MA3418	MA3292	MA3292	Hypothetical protein MA3292	[TP0067-TP0095 (0.6515529)]
COG0457	COG0457	MA2088	MA2088	TPR-domain containing protein	MA2826	MA2826	Hypothetical protein MA2826	[TP0067-TP0095 (0.6515529)]
COG0457	COG0457	MA2826	MA2826	Hypothetical protein MA2826	MA2088	MA2088	TPR-domain containing protein	[TP0067-TP0095 (0.6515529)]
COG0457	COG0457	MA3292	MA3292	Hypothetical protein MA3292	MA3292	MA3292	Hypothetical protein MA3292	[TP0067-TP0095 (0.6515529)]
COG0457	COG0457	MA3418	MA3418	Hypothetical protein MA3418	MA2086	MA2086	Predicted protein {UniProtKB/TrEMBL:Q8TP37}	[TP0067-TP0095 (0.6515529)]
COG0457	COG0457	MA2086	MA2086	Predicted protein {UniProtKB/TrEMBL:Q8TP37}	MA3418	MA3418	Hypothetical protein MA3418	[TP0067-TP0095 (0.6515529)]
COG0457	COG0457	MA3704	MA3704	TPR-domain containing protein	MA2243	MA2243	Hypothetical protein MA2243	[TP0067-TP0095 (0.6515529)]
COG0457	COG0457	MA2243	MA2243	Hypothetical protein MA2243	MA3704	MA3704	TPR-domain containing protein	[TP0067-TP0095 (0.6515529)]
COG0457	COG0457	MA3293	MA3293	Hypothetical protein MA3293	MA2243	MA2243	Hypothetical protein MA2243	[TP0067-TP0095 (0.6515529)]
COG0457	COG0457	MA2243	MA2243	Hypothetical protein MA2243	MA3293	MA3293	Hypothetical protein MA3293	[TP0067-TP0095 (0.6515529)]
COG0457	COG0457	MA1698	MA1698	Predicted protein {UniProtKB/TrEMBL:Q8TQ54}	MA2099	MA2099	Hypothetical protein MA2099	[TP0067-TP0095 (0.6515529)]
COG0457	COG0457	MA2826	MA2826	Hypothetical protein MA2826	MA1873	MA1873	Hypothetical protein MA1873	[TP0067-TP0095 (0.6515529)]
COG0457	COG0457	MA2097	MA2097	Predicted protein {UniProtKB/TrEMBL:Q8TP27}	MA1699	MA1699	Hypothetical protein MA1699	[TP0067-TP0095 (0.6515529)]
COG0457	COG0457	MA1699	MA1699	Hypothetical protein MA1699	MA2097	MA2097	Predicted protein {UniProtKB/TrEMBL:Q8TP27}	[TP0067-TP0095 (0.6515529)]
COG0457	COG0457	MA1873	MA1873	Hypothetical protein MA1873	MA2826	MA2826	Hypothetical protein MA2826	[TP0067-TP0095 (0.6515529)]
COG0457	COG0457	MA2099	MA2099	Hypothetical protein MA2099	MA1698	MA1698	Predicted protein {UniProtKB/TrEMBL:Q8TQ54}	[TP0067-TP0095 (0.6515529)]
COG0457	COG0457	MA3290	MA3290	Hypothetical protein MA3290	MA1873	MA1873	Hypothetical protein MA1873	[TP0067-TP0095 (0.6515529)]
COG0457	COG0457	MA1873	MA1873	Hypothetical protein MA1873	MA3290	MA3290	Hypothetical protein MA3290	[TP0067-TP0095 (0.6515529)]
COG0457	COG0457	MA2193	MA2193	Hypothetical protein MA2193	MA1873	MA1873	Hypothetical protein MA1873	[TP0067-TP0095 (0.6515529)]
COG0457	COG0457	MA1873	MA1873	Hypothetical protein MA1873	MA2193	MA2193	Hypothetical protein MA2193	[TP0067-TP0095 (0.6515529)]
COG0457	COG0457	MA3495	MA3495	Hypothetical protein MA3495	MA2099	MA2099	Hypothetical protein MA2099	[TP0067-TP0095 (0.6515529)]
COG0457	COG0457	MA2099	MA2099	Hypothetical protein MA2099	MA3495	MA3495	Hypothetical protein MA3495	[TP0067-TP0095 (0.6515529)]
COG0457	COG0457	MA1873	MA1873	Hypothetical protein MA1873	MA2099	MA2099	Hypothetical protein MA2099	[TP0067-TP0095 (0.6515529)]
COG0457	COG0457	MA2099	MA2099	Hypothetical protein MA2099	MA1873	MA1873	Hypothetical protein MA1873	[TP0067-TP0095 (0.6515529)]
COG0457	COG0457	MA3495	MA3495	Hypothetical protein MA3495	MA1943	MA1943	Hypothetical protein MA1943	[TP0067-TP0095 (0.6515529)]
COG0457	COG0457	MA1943	MA1943	Hypothetical protein MA1943	MA3495	MA3495	Hypothetical protein MA3495	[TP0067-TP0095 (0.6515529)]
COG0457	COG0457	MA2826	MA2826	Hypothetical protein MA2826	MA1699	MA1699	Hypothetical protein MA1699	[TP0067-TP0095 (0.6515529)]
COG0457	COG0457	MA1699	MA1699	Hypothetical protein MA1699	MA2826	MA2826	Hypothetical protein MA2826	[TP0067-TP0095 (0.6515529)]
COG0457	COG0457	MA2826	MA2826	Hypothetical protein MA2826	MA2099	MA2099	Hypothetical protein MA2099	[TP0067-TP0095 (0.6515529)]
COG0457	COG0457	MA2099	MA2099	Hypothetical protein MA2099	MA2826	MA2826	Hypothetical protein MA2826	[TP0067-TP0095 (0.6515529)]
COG0457	COG0457	MA0188	MA0188	Hypothetical protein MA0188	MA1873	MA1873	Hypothetical protein MA1873	[TP0067-TP0095 (0.6515529)]
COG0457	COG0457	MA1873	MA1873	Hypothetical protein MA1873	MA0188	MA0188	Hypothetical protein MA0188	[TP0067-TP0095 (0.6515529)]
COG0457	COG0457	MA1970	MA1970	Hypothetical protein MA1970	MA1613	MA1613	TPR-domain containing protein	[TP0067-TP0095 (0.6515529)]
COG0457	COG0457	MA1613	MA1613	TPR-domain containing protein	MA1970	MA1970	Hypothetical protein MA1970	[TP0067-TP0095 (0.6515529)]
COG0457	COG0457	MA2088	MA2088	TPR-domain containing protein	MA1699	MA1699	Hypothetical protein MA1699	[TP0067-TP0095 (0.6515529)]
COG0457	COG0457	MA1699	MA1699	Hypothetical protein MA1699	MA2088	MA2088	TPR-domain containing protein	[TP0067-TP0095 (0.6515529)]
COG0457	COG0457	MA2239	MA2239	Hypothetical protein MA2239	MA3260	MA3260	O-GlcNAc transferase, p110 subunit	[TP0067-TP0095 (0.6515529)]
COG0457	COG0457	MA3260	MA3260	O-GlcNAc transferase, p110 subunit	MA2239	MA2239	Hypothetical protein MA2239	[TP0067-TP0095 (0.6515529)]
COG0457	COG0457	MA1970	MA1970	Hypothetical protein MA1970	MA3495	MA3495	Hypothetical protein MA3495	[TP0067-TP0095 (0.6515529)]
COG0457	COG0457	MA3495	MA3495	Hypothetical protein MA3495	MA1970	MA1970	Hypothetical protein MA1970	[TP0067-TP0095 (0.6515529)]
COG0457	COG0457	MA1970	MA1970	Hypothetical protein MA1970	MA3704	MA3704	TPR-domain containing protein	[TP0067-TP0095 (0.6515529)]
COG0457	COG0457	MA3704	MA3704	TPR-domain containing protein	MA1970	MA1970	Hypothetical protein MA1970	[TP0067-TP0095 (0.6515529)]
COG0457	COG0457	MA3495	MA3495	Hypothetical protein MA3495	MA3495	MA3495	Hypothetical protein MA3495	[TP0067-TP0095 (0.6515529)]
COG0457	COG0457	MA0188	MA0188	Hypothetical protein MA0188	MA3260	MA3260	O-GlcNAc transferase, p110 subunit	[TP0067-TP0095 (0.6515529)]
COG0457	COG0457	MA3260	MA3260	O-GlcNAc transferase, p110 subunit	MA0188	MA0188	Hypothetical protein MA0188	[TP0067-TP0095 (0.6515529)]
COG0457	COG0457	MA1362	MA1362	O-linked GlcNAc transferase	MA3254	MA3254	O-GlcNAc transferase, p110 subunit	[TP0067-TP0095 (0.6515529)]
COG0457	COG0457	MA3254	MA3254	O-GlcNAc transferase, p110 subunit	MA1362	MA1362	O-linked GlcNAc transferase	[TP0067-TP0095 (0.6515529)]
COG0457	COG0457	MA1698	MA1698	Predicted protein {UniProtKB/TrEMBL:Q8TQ54}	MA3260	MA3260	O-GlcNAc transferase, p110 subunit	[TP0067-TP0095 (0.6515529)]
COG0457	COG0457	MA3260	MA3260	O-GlcNAc transferase, p110 subunit	MA1698	MA1698	Predicted protein {UniProtKB/TrEMBL:Q8TQ54}	[TP0067-TP0095 (0.6515529)]
COG0457	COG0457	MA1698	MA1698	Predicted protein {UniProtKB/TrEMBL:Q8TQ54}	MA2243	MA2243	Hypothetical protein MA2243	[TP0067-TP0095 (0.6515529)]
COG0457	COG0457	MA2243	MA2243	Hypothetical protein MA2243	MA1698	MA1698	Predicted protein {UniProtKB/TrEMBL:Q8TQ54}	[TP0067-TP0095 (0.6515529)]
COG0457	COG0457	MA1364	MA1364	O-linked N-acetylglucosamine transferase	MA1943	MA1943	Hypothetical protein MA1943	[TP0067-TP0095 (0.6515529)]
COG0457	COG0457	MA1943	MA1943	Hypothetical protein MA1943	MA1364	MA1364	O-linked N-acetylglucosamine transferase	[TP0067-TP0095 (0.6515529)]
COG0457	COG0457	MA2826	MA2826	Hypothetical protein MA2826	MA2239	MA2239	Hypothetical protein MA2239	[TP0067-TP0095 (0.6515529)]
COG0457	COG0457	MA2239	MA2239	Hypothetical protein MA2239	MA2826	MA2826	Hypothetical protein MA2826	[TP0067-TP0095 (0.6515529)]
COG0457	COG0457	MA2243	MA2243	Hypothetical protein MA2243	MA3495	MA3495	Hypothetical protein MA3495	[TP0067-TP0095 (0.6515529)]
COG0457	COG0457	MA3495	MA3495	Hypothetical protein MA3495	MA2243	MA2243	Hypothetical protein MA2243	[TP0067-TP0095 (0.6515529)]
COG0457	COG0457	MA2255	MA2255	Kinesin light chain {UniProtKB/TrEMBL:Q8TNN0}	MA3260	MA3260	O-GlcNAc transferase, p110 subunit	[TP0067-TP0095 (0.6515529)]
COG0457	COG0457	MA3260	MA3260	O-GlcNAc transferase, p110 subunit	MA2255	MA2255	Kinesin light chain {UniProtKB/TrEMBL:Q8TNN0}	[TP0067-TP0095 (0.6515529)]
COG0457	COG0457	MA2086	MA2086	Predicted protein {UniProtKB/TrEMBL:Q8TP37}	MA1943	MA1943	Hypothetical protein MA1943	[TP0067-TP0095 (0.6515529)]
COG0457	COG0457	MA1943	MA1943	Hypothetical protein MA1943	MA2086	MA2086	Predicted protein {UniProtKB/TrEMBL:Q8TP37}	[TP0067-TP0095 (0.6515529)]
COG0457	COG0457	MA1613	MA1613	TPR-domain containing protein	MA4306	MA4306	TPR-domain containing protein	[TP0067-TP0095 (0.6515529)]
COG0457	COG0457	MA4306	MA4306	TPR-domain containing protein	MA1613	MA1613	TPR-domain containing protein	[TP0067-TP0095 (0.6515529)]
COG0457	COG0457	MA1698	MA1698	Predicted protein {UniProtKB/TrEMBL:Q8TQ54}	MA1362	MA1362	O-linked GlcNAc transferase	[TP0067-TP0095 (0.6515529)]
COG0457	COG0457	MA1362	MA1362	O-linked GlcNAc transferase	MA1698	MA1698	Predicted protein {UniProtKB/TrEMBL:Q8TQ54}	[TP0067-TP0095 (0.6515529)]
COG0457	COG0457	MA2255	MA2255	Kinesin light chain {UniProtKB/TrEMBL:Q8TNN0}	MA2097	MA2097	Predicted protein {UniProtKB/TrEMBL:Q8TP27}	[TP0067-TP0095 (0.6515529)]
COG0457	COG0457	MA2097	MA2097	Predicted protein {UniProtKB/TrEMBL:Q8TP27}	MA2255	MA2255	Kinesin light chain {UniProtKB/TrEMBL:Q8TNN0}	[TP0067-TP0095 (0.6515529)]
COG0457	COG0457	MA3254	MA3254	O-GlcNAc transferase, p110 subunit	MA3495	MA3495	Hypothetical protein MA3495	[TP0067-TP0095 (0.6515529)]
COG0457	COG0457	MA3495	MA3495	Hypothetical protein MA3495	MA3254	MA3254	O-GlcNAc transferase, p110 subunit	[TP0067-TP0095 (0.6515529)]
COG0457	COG0457	MA1699	MA1699	Hypothetical protein MA1699	MA3254	MA3254	O-GlcNAc transferase, p110 subunit	[TP0067-TP0095 (0.6515529)]
COG0457	COG0457	MA3254	MA3254	O-GlcNAc transferase, p110 subunit	MA1699	MA1699	Hypothetical protein MA1699	[TP0067-TP0095 (0.6515529)]
COG0457	COG0457	MA1582	MA1582	Hypothetical protein MA1582	MA3704	MA3704	TPR-domain containing protein	[TP0067-TP0095 (0.6515529)]
COG0457	COG0457	MA1362	MA1362	O-linked GlcNAc transferase	MA3704	MA3704	TPR-domain containing protein	[TP0067-TP0095 (0.6515529)]
COG0457	COG0457	MA3704	MA3704	TPR-domain containing protein	MA1362	MA1362	O-linked GlcNAc transferase	[TP0067-TP0095 (0.6515529)]
COG0457	COG0457	MA3704	MA3704	TPR-domain containing protein	MA1582	MA1582	Hypothetical protein MA1582	[TP0067-TP0095 (0.6515529)]
COG0457	COG0457	MA2255	MA2255	Kinesin light chain {UniProtKB/TrEMBL:Q8TNN0}	MA2193	MA2193	Hypothetical protein MA2193	[TP0067-TP0095 (0.6515529)]
COG0457	COG0457	MA2193	MA2193	Hypothetical protein MA2193	MA2255	MA2255	Kinesin light chain {UniProtKB/TrEMBL:Q8TNN0}	[TP0067-TP0095 (0.6515529)]
COG0457	COG0457	MA3704	MA3704	TPR-domain containing protein	MA1699	MA1699	Hypothetical protein MA1699	[TP0067-TP0095 (0.6515529)]
COG0457	COG0457	MA1699	MA1699	Hypothetical protein MA1699	MA3704	MA3704	TPR-domain containing protein	[TP0067-TP0095 (0.6515529)]
COG0457	COG0457	MA4306	MA4306	TPR-domain containing protein	MA3495	MA3495	Hypothetical protein MA3495	[TP0067-TP0095 (0.6515529)]
COG0457	COG0457	MA3495	MA3495	Hypothetical protein MA3495	MA4306	MA4306	TPR-domain containing protein	[TP0067-TP0095 (0.6515529)]
COG0457	COG0457	MA2088	MA2088	TPR-domain containing protein	MA3704	MA3704	TPR-domain containing protein	[TP0067-TP0095 (0.6515529)]
COG0457	COG0457	MA3704	MA3704	TPR-domain containing protein	MA2088	MA2088	TPR-domain containing protein	[TP0067-TP0095 (0.6515529)]
COG0457	COG0457	MA3704	MA3704	TPR-domain containing protein	MA2193	MA2193	Hypothetical protein MA2193	[TP0067-TP0095 (0.6515529)]
COG0457	COG0457	MA2193	MA2193	Hypothetical protein MA2193	MA3704	MA3704	TPR-domain containing protein	[TP0067-TP0095 (0.6515529)]
COG0457	COG0457	MA2088	MA2088	TPR-domain containing protein	MA2193	MA2193	Hypothetical protein MA2193	[TP0067-TP0095 (0.6515529)]
COG0457	COG0457	MA2255	MA2255	Kinesin light chain {UniProtKB/TrEMBL:Q8TNN0}	MA3293	MA3293	Hypothetical protein MA3293	[TP0067-TP0095 (0.6515529)]
COG0457	COG0457	MA2193	MA2193	Hypothetical protein MA2193	MA2088	MA2088	TPR-domain containing protein	[TP0067-TP0095 (0.6515529)]
COG0457	COG0457	MA3293	MA3293	Hypothetical protein MA3293	MA2255	MA2255	Kinesin light chain {UniProtKB/TrEMBL:Q8TNN0}	[TP0067-TP0095 (0.6515529)]
COG0457	COG0457	MA2826	MA2826	Hypothetical protein MA2826	MA3260	MA3260	O-GlcNAc transferase, p110 subunit	[TP0067-TP0095 (0.6515529)]
COG0457	COG0457	MA3260	MA3260	O-GlcNAc transferase, p110 subunit	MA2826	MA2826	Hypothetical protein MA2826	[TP0067-TP0095 (0.6515529)]
COG0457	COG0457	MA3260	MA3260	O-GlcNAc transferase, p110 subunit	MA2099	MA2099	Hypothetical protein MA2099	[TP0067-TP0095 (0.6515529)]
COG0457	COG0457	MA2099	MA2099	Hypothetical protein MA2099	MA3260	MA3260	O-GlcNAc transferase, p110 subunit	[TP0067-TP0095 (0.6515529)]
COG0457	COG0457	MA1968	MA1968	Hypothetical protein MA1968	MA3293	MA3293	Hypothetical protein MA3293	[TP0067-TP0095 (0.6515529)]
COG0457	COG0457	MA3293	MA3293	Hypothetical protein MA3293	MA1968	MA1968	Hypothetical protein MA1968	[TP0067-TP0095 (0.6515529)]
COG0457	COG0457	MA3704	MA3704	TPR-domain containing protein	MA2239	MA2239	Hypothetical protein MA2239	[TP0067-TP0095 (0.6515529)]
COG0457	COG0457	MA2239	MA2239	Hypothetical protein MA2239	MA3704	MA3704	TPR-domain containing protein	[TP0067-TP0095 (0.6515529)]
COG0457	COG0457	MA2193	MA2193	Hypothetical protein MA2193	MA2193	MA2193	Hypothetical protein MA2193	[TP0067-TP0095 (0.6515529)]
COG0457	COG0457	MA3704	MA3704	TPR-domain containing protein	MA2099	MA2099	Hypothetical protein MA2099	[TP0067-TP0095 (0.6515529)]
COG0457	COG0457	MA2099	MA2099	Hypothetical protein MA2099	MA3704	MA3704	TPR-domain containing protein	[TP0067-TP0095 (0.6515529)]
COG0457	COG0457	MA1364	MA1364	O-linked N-acetylglucosamine transferase	MA1582	MA1582	Hypothetical protein MA1582	[TP0067-TP0095 (0.6515529)]
COG0457	COG0457	MA1582	MA1582	Hypothetical protein MA1582	MA1364	MA1364	O-linked N-acetylglucosamine transferase	[TP0067-TP0095 (0.6515529)]
COG0457	COG0457	MA3418	MA3418	Hypothetical protein MA3418	MA1699	MA1699	Hypothetical protein MA1699	[TP0067-TP0095 (0.6515529)]
COG0457	COG0457	MA1699	MA1699	Hypothetical protein MA1699	MA3418	MA3418	Hypothetical protein MA3418	[TP0067-TP0095 (0.6515529)]
COG0457	COG0457	MA2088	MA2088	TPR-domain containing protein	MA2243	MA2243	Hypothetical protein MA2243	[TP0067-TP0095 (0.6515529)]
COG0457	COG0457	MA2255	MA2255	Kinesin light chain {UniProtKB/TrEMBL:Q8TNN0}	MA2826	MA2826	Hypothetical protein MA2826	[TP0067-TP0095 (0.6515529)]
COG0457	COG0457	MA1582	MA1582	Hypothetical protein MA1582	MA3495	MA3495	Hypothetical protein MA3495	[TP0067-TP0095 (0.6515529)]
COG0457	COG0457	MA2826	MA2826	Hypothetical protein MA2826	MA2255	MA2255	Kinesin light chain {UniProtKB/TrEMBL:Q8TNN0}	[TP0067-TP0095 (0.6515529)]
COG0457	COG0457	MA2243	MA2243	Hypothetical protein MA2243	MA2088	MA2088	TPR-domain containing protein	[TP0067-TP0095 (0.6515529)]
COG0457	COG0457	MA3495	MA3495	Hypothetical protein MA3495	MA1582	MA1582	Hypothetical protein MA1582	[TP0067-TP0095 (0.6515529)]
COG0457	COG0457	MA1698	MA1698	Predicted protein {UniProtKB/TrEMBL:Q8TQ54}	MA1968	MA1968	Hypothetical protein MA1968	[TP0067-TP0095 (0.6515529)]
COG0457	COG0457	MA1968	MA1968	Hypothetical protein MA1968	MA1698	MA1698	Predicted protein {UniProtKB/TrEMBL:Q8TQ54}	[TP0067-TP0095 (0.6515529)]
COG0457	COG0457	MA2826	MA2826	Hypothetical protein MA2826	MA1943	MA1943	Hypothetical protein MA1943	[TP0067-TP0095 (0.6515529)]
COG0457	COG0457	MA1943	MA1943	Hypothetical protein MA1943	MA2826	MA2826	Hypothetical protein MA2826	[TP0067-TP0095 (0.6515529)]
COG0457	COG0457	MA3418	MA3418	Hypothetical protein MA3418	MA3254	MA3254	O-GlcNAc transferase, p110 subunit	[TP0067-TP0095 (0.6515529)]
COG0457	COG0457	MA3254	MA3254	O-GlcNAc transferase, p110 subunit	MA3418	MA3418	Hypothetical protein MA3418	[TP0067-TP0095 (0.6515529)]
COG0457	COG0457	MA3292	MA3292	Hypothetical protein MA3292	MA2826	MA2826	Hypothetical protein MA2826	[TP0067-TP0095 (0.6515529)]
COG0457	COG0457	MA2826	MA2826	Hypothetical protein MA2826	MA3292	MA3292	Hypothetical protein MA3292	[TP0067-TP0095 (0.6515529)]
COG0457	COG0457	MA3292	MA3292	Hypothetical protein MA3292	MA1613	MA1613	TPR-domain containing protein	[TP0067-TP0095 (0.6515529)]
COG0457	COG0457	MA1613	MA1613	TPR-domain containing protein	MA3292	MA3292	Hypothetical protein MA3292	[TP0067-TP0095 (0.6515529)]
COG0457	COG0457	MA1970	MA1970	Hypothetical protein MA1970	MA1968	MA1968	Hypothetical protein MA1968	[TP0067-TP0095 (0.6515529)]
COG0457	COG0457	MA1968	MA1968	Hypothetical protein MA1968	MA1970	MA1970	Hypothetical protein MA1970	[TP0067-TP0095 (0.6515529)]
COG0457	COG0457	MA2255	MA2255	Kinesin light chain {UniProtKB/TrEMBL:Q8TNN0}	MA2239	MA2239	Hypothetical protein MA2239	[TP0067-TP0095 (0.6515529)]
COG0457	COG0457	MA2239	MA2239	Hypothetical protein MA2239	MA2255	MA2255	Kinesin light chain {UniProtKB/TrEMBL:Q8TNN0}	[TP0067-TP0095 (0.6515529)]
COG0457	COG0457	MA3293	MA3293	Hypothetical protein MA3293	MA3495	MA3495	Hypothetical protein MA3495	[TP0067-TP0095 (0.6515529)]
COG0457	COG0457	MA3495	MA3495	Hypothetical protein MA3495	MA3293	MA3293	Hypothetical protein MA3293	[TP0067-TP0095 (0.6515529)]
COG0457	COG0457	MA3418	MA3418	Hypothetical protein MA3418	MA2099	MA2099	Hypothetical protein MA2099	[TP0067-TP0095 (0.6515529)]
COG0457	COG0457	MA2099	MA2099	Hypothetical protein MA2099	MA3418	MA3418	Hypothetical protein MA3418	[TP0067-TP0095 (0.6515529)]
COG0457	COG0457	MA2088	MA2088	TPR-domain containing protein	MA3254	MA3254	O-GlcNAc transferase, p110 subunit	[TP0067-TP0095 (0.6515529)]
COG0457	COG0457	MA3254	MA3254	O-GlcNAc transferase, p110 subunit	MA2088	MA2088	TPR-domain containing protein	[TP0067-TP0095 (0.6515529)]
COG0457	COG0457	MA3290	MA3290	Hypothetical protein MA3290	MA2099	MA2099	Hypothetical protein MA2099	[TP0067-TP0095 (0.6515529)]
COG0457	COG0457	MA1873	MA1873	Hypothetical protein MA1873	MA1943	MA1943	Hypothetical protein MA1943	[TP0067-TP0095 (0.6515529)]
COG0457	COG0457	MA2099	MA2099	Hypothetical protein MA2099	MA3290	MA3290	Hypothetical protein MA3290	[TP0067-TP0095 (0.6515529)]
COG0457	COG0457	MA1943	MA1943	Hypothetical protein MA1943	MA1873	MA1873	Hypothetical protein MA1873	[TP0067-TP0095 (0.6515529)]
COG0457	COG0457	MA1364	MA1364	O-linked N-acetylglucosamine transferase	MA1873	MA1873	Hypothetical protein MA1873	[TP0067-TP0095 (0.6515529)]
COG0457	COG0457	MA1873	MA1873	Hypothetical protein MA1873	MA1364	MA1364	O-linked N-acetylglucosamine transferase	[TP0067-TP0095 (0.6515529)]
COG0457	COG0457	MA1613	MA1613	TPR-domain containing protein	MA3495	MA3495	Hypothetical protein MA3495	[TP0067-TP0095 (0.6515529)]
COG0457	COG0457	MA3495	MA3495	Hypothetical protein MA3495	MA1613	MA1613	TPR-domain containing protein	[TP0067-TP0095 (0.6515529)]
COG0457	COG0457	MA3290	MA3290	Hypothetical protein MA3290	MA3293	MA3293	Hypothetical protein MA3293	[TP0067-TP0095 (0.6515529)]
COG0457	COG0457	MA3293	MA3293	Hypothetical protein MA3293	MA3290	MA3290	Hypothetical protein MA3290	[TP0067-TP0095 (0.6515529)]
COG0457	COG0457	MA2243	MA2243	Hypothetical protein MA2243	MA2243	MA2243	Hypothetical protein MA2243	[TP0067-TP0095 (0.6515529)]
COG0457	COG0457	MA1698	MA1698	Predicted protein {UniProtKB/TrEMBL:Q8TQ54}	MA1613	MA1613	TPR-domain containing protein	[TP0067-TP0095 (0.6515529)]
COG0457	COG0457	MA1613	MA1613	TPR-domain containing protein	MA1698	MA1698	Predicted protein {UniProtKB/TrEMBL:Q8TQ54}	[TP0067-TP0095 (0.6515529)]
COG0457	COG0457	MA3290	MA3290	Hypothetical protein MA3290	MA0188	MA0188	Hypothetical protein MA0188	[TP0067-TP0095 (0.6515529)]
COG0457	COG0457	MA0188	MA0188	Hypothetical protein MA0188	MA3290	MA3290	Hypothetical protein MA3290	[TP0067-TP0095 (0.6515529)]
COG0457	COG0457	MA3704	MA3704	TPR-domain containing protein	MA1968	MA1968	Hypothetical protein MA1968	[TP0067-TP0095 (0.6515529)]
COG0457	COG0457	MA1968	MA1968	Hypothetical protein MA1968	MA3704	MA3704	TPR-domain containing protein	[TP0067-TP0095 (0.6515529)]
COG0457	COG0457	MA2826	MA2826	Hypothetical protein MA2826	MA3254	MA3254	O-GlcNAc transferase, p110 subunit	[TP0067-TP0095 (0.6515529)]
COG0457	COG0457	MA3254	MA3254	O-GlcNAc transferase, p110 subunit	MA2826	MA2826	Hypothetical protein MA2826	[TP0067-TP0095 (0.6515529)]
COG0457	COG0457	MA1613	MA1613	TPR-domain containing protein	MA0188	MA0188	Hypothetical protein MA0188	[TP0067-TP0095 (0.6515529)]
COG0457	COG0457	MA0188	MA0188	Hypothetical protein MA0188	MA1613	MA1613	TPR-domain containing protein	[TP0067-TP0095 (0.6515529)]
COG0457	COG0457	MA1698	MA1698	Predicted protein {UniProtKB/TrEMBL:Q8TQ54}	MA2193	MA2193	Hypothetical protein MA2193	[TP0067-TP0095 (0.6515529)]
COG0457	COG0457	MA2193	MA2193	Hypothetical protein MA2193	MA1698	MA1698	Predicted protein {UniProtKB/TrEMBL:Q8TQ54}	[TP0067-TP0095 (0.6515529)]
COG0457	COG0457	MA1968	MA1968	Hypothetical protein MA1968	MA3495	MA3495	Hypothetical protein MA3495	[TP0067-TP0095 (0.6515529)]
COG0457	COG0457	MA3495	MA3495	Hypothetical protein MA3495	MA1968	MA1968	Hypothetical protein MA1968	[TP0067-TP0095 (0.6515529)]
COG0457	COG0457	MA0188	MA0188	Hypothetical protein MA0188	MA2099	MA2099	Hypothetical protein MA2099	[TP0067-TP0095 (0.6515529)]
COG0457	COG0457	MA2099	MA2099	Hypothetical protein MA2099	MA0188	MA0188	Hypothetical protein MA0188	[TP0067-TP0095 (0.6515529)]
COG0457	COG0457	MA3418	MA3418	Hypothetical protein MA3418	MA1970	MA1970	Hypothetical protein MA1970	[TP0067-TP0095 (0.6515529)]
COG0457	COG0457	MA1970	MA1970	Hypothetical protein MA1970	MA3418	MA3418	Hypothetical protein MA3418	[TP0067-TP0095 (0.6515529)]
COG0457	COG0457	MA3418	MA3418	Hypothetical protein MA3418	MA2193	MA2193	Hypothetical protein MA2193	[TP0067-TP0095 (0.6515529)]
COG0457	COG0457	MA1362	MA1362	O-linked GlcNAc transferase	MA3495	MA3495	Hypothetical protein MA3495	[TP0067-TP0095 (0.6515529)]
COG0457	COG0457	MA2193	MA2193	Hypothetical protein MA2193	MA3418	MA3418	Hypothetical protein MA3418	[TP0067-TP0095 (0.6515529)]
COG0457	COG0457	MA3495	MA3495	Hypothetical protein MA3495	MA1362	MA1362	O-linked GlcNAc transferase	[TP0067-TP0095 (0.6515529)]
COG0457	COG0457	MA3254	MA3254	O-GlcNAc transferase, p110 subunit	MA2099	MA2099	Hypothetical protein MA2099	[TP0067-TP0095 (0.6515529)]
COG0457	COG0457	MA2099	MA2099	Hypothetical protein MA2099	MA3254	MA3254	O-GlcNAc transferase, p110 subunit	[TP0067-TP0095 (0.6515529)]
COG0457	COG0457	MA1582	MA1582	Hypothetical protein MA1582	MA1698	MA1698	Predicted protein {UniProtKB/TrEMBL:Q8TQ54}	[TP0067-TP0095 (0.6515529)]
COG0457	COG0457	MA1698	MA1698	Predicted protein {UniProtKB/TrEMBL:Q8TQ54}	MA1582	MA1582	Hypothetical protein MA1582	[TP0067-TP0095 (0.6515529)]
COG0457	COG0457	MA2088	MA2088	TPR-domain containing protein	MA2239	MA2239	Hypothetical protein MA2239	[TP0067-TP0095 (0.6515529)]
COG0457	COG0457	MA2239	MA2239	Hypothetical protein MA2239	MA2088	MA2088	TPR-domain containing protein	[TP0067-TP0095 (0.6515529)]
COG0457	COG0457	MA1873	MA1873	Hypothetical protein MA1873	MA2086	MA2086	Predicted protein {UniProtKB/TrEMBL:Q8TP37}	[TP0067-TP0095 (0.6515529)]
COG0457	COG0457	MA2086	MA2086	Predicted protein {UniProtKB/TrEMBL:Q8TP37}	MA1873	MA1873	Hypothetical protein MA1873	[TP0067-TP0095 (0.6515529)]
COG0457	COG0457	MA3292	MA3292	Hypothetical protein MA3292	MA1698	MA1698	Predicted protein {UniProtKB/TrEMBL:Q8TQ54}	[TP0067-TP0095 (0.6515529)]
COG0457	COG0457	MA1698	MA1698	Predicted protein {UniProtKB/TrEMBL:Q8TQ54}	MA3292	MA3292	Hypothetical protein MA3292	[TP0067-TP0095 (0.6515529)]
COG0457	COG0457	MA1364	MA1364	O-linked N-acetylglucosamine transferase	MA3292	MA3292	Hypothetical protein MA3292	[TP0067-TP0095 (0.6515529)]
COG0457	COG0457	MA3292	MA3292	Hypothetical protein MA3292	MA1364	MA1364	O-linked N-acetylglucosamine transferase	[TP0067-TP0095 (0.6515529)]
COG0457	COG0457	MA0188	MA0188	Hypothetical protein MA0188	MA1943	MA1943	Hypothetical protein MA1943	[TP0067-TP0095 (0.6515529)]
COG0457	COG0457	MA1943	MA1943	Hypothetical protein MA1943	MA0188	MA0188	Hypothetical protein MA0188	[TP0067-TP0095 (0.6515529)]
COG0457	COG0457	MA2826	MA2826	Hypothetical protein MA2826	MA2826	MA2826	Hypothetical protein MA2826	[TP0067-TP0095 (0.6515529)]
COG0457	COG0457	MA2255	MA2255	Kinesin light chain {UniProtKB/TrEMBL:Q8TNN0}	MA3418	MA3418	Hypothetical protein MA3418	[TP0067-TP0095 (0.6515529)]
COG0457	COG0457	MA3418	MA3418	Hypothetical protein MA3418	MA2255	MA2255	Kinesin light chain {UniProtKB/TrEMBL:Q8TNN0}	[TP0067-TP0095 (0.6515529)]
COG0457	COG0457	MA1364	MA1364	O-linked N-acetylglucosamine transferase	MA1970	MA1970	Hypothetical protein MA1970	[TP0067-TP0095 (0.6515529)]
COG0457	COG0457	MA1970	MA1970	Hypothetical protein MA1970	MA1364	MA1364	O-linked N-acetylglucosamine transferase	[TP0067-TP0095 (0.6515529)]
COG0457	COG0457	MA2239	MA2239	Hypothetical protein MA2239	MA0188	MA0188	Hypothetical protein MA0188	[TP0067-TP0095 (0.6515529)]
COG0457	COG0457	MA0188	MA0188	Hypothetical protein MA0188	MA2239	MA2239	Hypothetical protein MA2239	[TP0067-TP0095 (0.6515529)]
COG0457	COG0457	MA1362	MA1362	O-linked GlcNAc transferase	MA3293	MA3293	Hypothetical protein MA3293	[TP0067-TP0095 (0.6515529)]
COG0457	COG0457	MA3293	MA3293	Hypothetical protein MA3293	MA1362	MA1362	O-linked GlcNAc transferase	[TP0067-TP0095 (0.6515529)]
COG0457	COG0457	MA1698	MA1698	Predicted protein {UniProtKB/TrEMBL:Q8TQ54}	MA1970	MA1970	Hypothetical protein MA1970	[TP0067-TP0095 (0.6515529)]
COG0457	COG0457	MA1970	MA1970	Hypothetical protein MA1970	MA1698	MA1698	Predicted protein {UniProtKB/TrEMBL:Q8TQ54}	[TP0067-TP0095 (0.6515529)]
COG0457	COG0457	MA1364	MA1364	O-linked N-acetylglucosamine transferase	MA3495	MA3495	Hypothetical protein MA3495	[TP0067-TP0095 (0.6515529)]
COG0457	COG0457	MA3495	MA3495	Hypothetical protein MA3495	MA1364	MA1364	O-linked N-acetylglucosamine transferase	[TP0067-TP0095 (0.6515529)]
COG0457	COG0457	MA1698	MA1698	Predicted protein {UniProtKB/TrEMBL:Q8TQ54}	MA3254	MA3254	O-GlcNAc transferase, p110 subunit	[TP0067-TP0095 (0.6515529)]
COG0457	COG0457	MA3254	MA3254	O-GlcNAc transferase, p110 subunit	MA1698	MA1698	Predicted protein {UniProtKB/TrEMBL:Q8TQ54}	[TP0067-TP0095 (0.6515529)]
COG0457	COG0457	MA1362	MA1362	O-linked GlcNAc transferase	MA2099	MA2099	Hypothetical protein MA2099	[TP0067-TP0095 (0.6515529)]
COG0457	COG0457	MA2099	MA2099	Hypothetical protein MA2099	MA1362	MA1362	O-linked GlcNAc transferase	[TP0067-TP0095 (0.6515529)]
COG0457	COG0457	MA1698	MA1698	Predicted protein {UniProtKB/TrEMBL:Q8TQ54}	MA2239	MA2239	Hypothetical protein MA2239	[TP0067-TP0095 (0.6515529)]
COG0457	COG0457	MA2239	MA2239	Hypothetical protein MA2239	MA1698	MA1698	Predicted protein {UniProtKB/TrEMBL:Q8TQ54}	[TP0067-TP0095 (0.6515529)]
COG0457	COG0457	MA1364	MA1364	O-linked N-acetylglucosamine transferase	MA2826	MA2826	Hypothetical protein MA2826	[TP0067-TP0095 (0.6515529)]
COG0457	COG0457	MA2826	MA2826	Hypothetical protein MA2826	MA1364	MA1364	O-linked N-acetylglucosamine transferase	[TP0067-TP0095 (0.6515529)]
COG0457	COG0457	MA2826	MA2826	Hypothetical protein MA2826	MA2243	MA2243	Hypothetical protein MA2243	[TP0067-TP0095 (0.6515529)]
COG0457	COG0457	MA2243	MA2243	Hypothetical protein MA2243	MA2826	MA2826	Hypothetical protein MA2826	[TP0067-TP0095 (0.6515529)]
COG0457	COG0457	MA3292	MA3292	Hypothetical protein MA3292	MA2239	MA2239	Hypothetical protein MA2239	[TP0067-TP0095 (0.6515529)]
COG0457	COG0457	MA2239	MA2239	Hypothetical protein MA2239	MA3292	MA3292	Hypothetical protein MA3292	[TP0067-TP0095 (0.6515529)]
COG0457	COG0457	MA1698	MA1698	Predicted protein {UniProtKB/TrEMBL:Q8TQ54}	MA2097	MA2097	Predicted protein {UniProtKB/TrEMBL:Q8TP27}	[TP0067-TP0095 (0.6515529)]
COG0457	COG0457	MA2097	MA2097	Predicted protein {UniProtKB/TrEMBL:Q8TP27}	MA1698	MA1698	Predicted protein {UniProtKB/TrEMBL:Q8TQ54}	[TP0067-TP0095 (0.6515529)]
COG0457	COG0457	MA3290	MA3290	Hypothetical protein MA3290	MA3260	MA3260	O-GlcNAc transferase, p110 subunit	[TP0067-TP0095 (0.6515529)]
COG0457	COG0457	MA3260	MA3260	O-GlcNAc transferase, p110 subunit	MA3290	MA3290	Hypothetical protein MA3290	[TP0067-TP0095 (0.6515529)]
COG0457	COG0457	MA1582	MA1582	Hypothetical protein MA1582	MA3290	MA3290	Hypothetical protein MA3290	[TP0067-TP0095 (0.6515529)]
COG0457	COG0457	MA3290	MA3290	Hypothetical protein MA3290	MA1582	MA1582	Hypothetical protein MA1582	[TP0067-TP0095 (0.6515529)]
COG0457	COG0457	MA1613	MA1613	TPR-domain containing protein	MA1873	MA1873	Hypothetical protein MA1873	[TP0067-TP0095 (0.6515529)]
COG0457	COG0457	MA1362	MA1362	O-linked GlcNAc transferase	MA1699	MA1699	Hypothetical protein MA1699	[TP0067-TP0095 (0.6515529)]
COG0457	COG0457	MA1699	MA1699	Hypothetical protein MA1699	MA1362	MA1362	O-linked GlcNAc transferase	[TP0067-TP0095 (0.6515529)]
COG0457	COG0457	MA1873	MA1873	Hypothetical protein MA1873	MA1613	MA1613	TPR-domain containing protein	[TP0067-TP0095 (0.6515529)]
COG0457	COG0457	MA2097	MA2097	Predicted protein {UniProtKB/TrEMBL:Q8TP27}	MA2193	MA2193	Hypothetical protein MA2193	[TP0067-TP0095 (0.6515529)]
COG0457	COG0457	MA2193	MA2193	Hypothetical protein MA2193	MA2097	MA2097	Predicted protein {UniProtKB/TrEMBL:Q8TP27}	[TP0067-TP0095 (0.6515529)]
COG0457	COG0457	MA2826	MA2826	Hypothetical protein MA2826	MA2097	MA2097	Predicted protein {UniProtKB/TrEMBL:Q8TP27}	[TP0067-TP0095 (0.6515529)]
COG0457	COG0457	MA2097	MA2097	Predicted protein {UniProtKB/TrEMBL:Q8TP27}	MA2826	MA2826	Hypothetical protein MA2826	[TP0067-TP0095 (0.6515529)]
COG0457	COG0457	MA2097	MA2097	Predicted protein {UniProtKB/TrEMBL:Q8TP27}	MA3495	MA3495	Hypothetical protein MA3495	[TP0067-TP0095 (0.6515529)]
COG0457	COG0457	MA3290	MA3290	Hypothetical protein MA3290	MA4306	MA4306	TPR-domain containing protein	[TP0067-TP0095 (0.6515529)]
COG0457	COG0457	MA4306	MA4306	TPR-domain containing protein	MA3290	MA3290	Hypothetical protein MA3290	[TP0067-TP0095 (0.6515529)]
COG0457	COG0457	MA3495	MA3495	Hypothetical protein MA3495	MA2097	MA2097	Predicted protein {UniProtKB/TrEMBL:Q8TP27}	[TP0067-TP0095 (0.6515529)]
COG0457	COG0457	MA3260	MA3260	O-GlcNAc transferase, p110 subunit	MA2243	MA2243	Hypothetical protein MA2243	[TP0067-TP0095 (0.6515529)]
COG0457	COG0457	MA2243	MA2243	Hypothetical protein MA2243	MA3260	MA3260	O-GlcNAc transferase, p110 subunit	[TP0067-TP0095 (0.6515529)]
COG0457	COG0457	MA3704	MA3704	TPR-domain containing protein	MA0188	MA0188	Hypothetical protein MA0188	[TP0067-TP0095 (0.6515529)]
COG0457	COG0457	MA0188	MA0188	Hypothetical protein MA0188	MA3704	MA3704	TPR-domain containing protein	[TP0067-TP0095 (0.6515529)]
COG0457	COG0457	MA1698	MA1698	Predicted protein {UniProtKB/TrEMBL:Q8TQ54}	MA1943	MA1943	Hypothetical protein MA1943	[TP0067-TP0095 (0.6515529)]
COG0457	COG0457	MA1943	MA1943	Hypothetical protein MA1943	MA1698	MA1698	Predicted protein {UniProtKB/TrEMBL:Q8TQ54}	[TP0067-TP0095 (0.6515529)]
COG0457	COG0457	MA3293	MA3293	Hypothetical protein MA3293	MA2086	MA2086	Predicted protein {UniProtKB/TrEMBL:Q8TP37}	[TP0067-TP0095 (0.6515529)]
COG0457	COG0457	MA2086	MA2086	Predicted protein {UniProtKB/TrEMBL:Q8TP37}	MA3293	MA3293	Hypothetical protein MA3293	[TP0067-TP0095 (0.6515529)]
COG0457	COG0457	MA2255	MA2255	Kinesin light chain {UniProtKB/TrEMBL:Q8TNN0}	MA3254	MA3254	O-GlcNAc transferase, p110 subunit	[TP0067-TP0095 (0.6515529)]
COG0457	COG0457	MA3254	MA3254	O-GlcNAc transferase, p110 subunit	MA2255	MA2255	Kinesin light chain {UniProtKB/TrEMBL:Q8TNN0}	[TP0067-TP0095 (0.6515529)]
COG0457	COG0457	MA2088	MA2088	TPR-domain containing protein	MA1970	MA1970	Hypothetical protein MA1970	[TP0067-TP0095 (0.6515529)]
COG0457	COG0457	MA1970	MA1970	Hypothetical protein MA1970	MA2088	MA2088	TPR-domain containing protein	[TP0067-TP0095 (0.6515529)]
COG0457	COG0457	MA3418	MA3418	Hypothetical protein MA3418	MA3293	MA3293	Hypothetical protein MA3293	[TP0067-TP0095 (0.6515529)]
COG0457	COG0457	MA3293	MA3293	Hypothetical protein MA3293	MA3418	MA3418	Hypothetical protein MA3418	[TP0067-TP0095 (0.6515529)]
COG0457	COG0457	MA3292	MA3292	Hypothetical protein MA3292	MA2243	MA2243	Hypothetical protein MA2243	[TP0067-TP0095 (0.6515529)]
COG0457	COG0457	MA2243	MA2243	Hypothetical protein MA2243	MA3292	MA3292	Hypothetical protein MA3292	[TP0067-TP0095 (0.6515529)]
COG0457	COG0457	MA2088	MA2088	TPR-domain containing protein	MA2097	MA2097	Predicted protein {UniProtKB/TrEMBL:Q8TP27}	[TP0067-TP0095 (0.6515529)]
COG0457	COG0457	MA2097	MA2097	Predicted protein {UniProtKB/TrEMBL:Q8TP27}	MA2088	MA2088	TPR-domain containing protein	[TP0067-TP0095 (0.6515529)]
COG0457	COG0457	MA1582	MA1582	Hypothetical protein MA1582	MA2826	MA2826	Hypothetical protein MA2826	[TP0067-TP0095 (0.6515529)]
COG0457	COG0457	MA2826	MA2826	Hypothetical protein MA2826	MA1582	MA1582	Hypothetical protein MA1582	[TP0067-TP0095 (0.6515529)]
COG0457	COG0457	MA1970	MA1970	Hypothetical protein MA1970	MA2826	MA2826	Hypothetical protein MA2826	[TP0067-TP0095 (0.6515529)]
COG0457	COG0457	MA2826	MA2826	Hypothetical protein MA2826	MA1970	MA1970	Hypothetical protein MA1970	[TP0067-TP0095 (0.6515529)]
COG0457	COG0457	MA2097	MA2097	Predicted protein {UniProtKB/TrEMBL:Q8TP27}	MA2099	MA2099	Hypothetical protein MA2099	[TP0067-TP0095 (0.6515529)]
COG0457	COG0457	MA2099	MA2099	Hypothetical protein MA2099	MA2097	MA2097	Predicted protein {UniProtKB/TrEMBL:Q8TP27}	[TP0067-TP0095 (0.6515529)]
COG0457	COG0457	MA1970	MA1970	Hypothetical protein MA1970	MA1943	MA1943	Hypothetical protein MA1943	[TP0067-TP0095 (0.6515529)]
COG0457	COG0457	MA1943	MA1943	Hypothetical protein MA1943	MA1970	MA1970	Hypothetical protein MA1970	[TP0067-TP0095 (0.6515529)]
COG0457	COG0457	MA3418	MA3418	Hypothetical protein MA3418	MA1968	MA1968	Hypothetical protein MA1968	[TP0067-TP0095 (0.6515529)]
COG0457	COG0457	MA1968	MA1968	Hypothetical protein MA1968	MA3418	MA3418	Hypothetical protein MA3418	[TP0067-TP0095 (0.6515529)]
COG0457	COG0457	MA1943	MA1943	Hypothetical protein MA1943	MA1943	MA1943	Hypothetical protein MA1943	[TP0067-TP0095 (0.6515529)]
COG0457	COG0457	MA2243	MA2243	Hypothetical protein MA2243	MA1699	MA1699	Hypothetical protein MA1699	[TP0067-TP0095 (0.6515529)]
COG0457	COG0457	MA1699	MA1699	Hypothetical protein MA1699	MA2243	MA2243	Hypothetical protein MA2243	[TP0067-TP0095 (0.6515529)]
COG0457	COG0457	MA2255	MA2255	Kinesin light chain {UniProtKB/TrEMBL:Q8TNN0}	MA0188	MA0188	Hypothetical protein MA0188	[TP0067-TP0095 (0.6515529)]
COG0457	COG0457	MA0188	MA0188	Hypothetical protein MA0188	MA2255	MA2255	Kinesin light chain {UniProtKB/TrEMBL:Q8TNN0}	[TP0067-TP0095 (0.6515529)]
COG0457	COG0457	MA2255	MA2255	Kinesin light chain {UniProtKB/TrEMBL:Q8TNN0}	MA2099	MA2099	Hypothetical protein MA2099	[TP0067-TP0095 (0.6515529)]
COG0457	COG0457	MA2099	MA2099	Hypothetical protein MA2099	MA2255	MA2255	Kinesin light chain {UniProtKB/TrEMBL:Q8TNN0}	[TP0067-TP0095 (0.6515529)]
COG0457	COG0457	MA3260	MA3260	O-GlcNAc transferase, p110 subunit	MA1699	MA1699	Hypothetical protein MA1699	[TP0067-TP0095 (0.6515529)]
COG0457	COG0457	MA1699	MA1699	Hypothetical protein MA1699	MA3260	MA3260	O-GlcNAc transferase, p110 subunit	[TP0067-TP0095 (0.6515529)]
COG0457	COG0457	MA1970	MA1970	Hypothetical protein MA1970	MA1873	MA1873	Hypothetical protein MA1873	[TP0067-TP0095 (0.6515529)]
COG0457	COG0457	MA1873	MA1873	Hypothetical protein MA1873	MA1970	MA1970	Hypothetical protein MA1970	[TP0067-TP0095 (0.6515529)]
COG0457	COG0457	MA3704	MA3704	TPR-domain containing protein	MA3290	MA3290	Hypothetical protein MA3290	[TP0067-TP0095 (0.6515529)]
COG0457	COG0457	MA3290	MA3290	Hypothetical protein MA3290	MA3704	MA3704	TPR-domain containing protein	[TP0067-TP0095 (0.6515529)]
COG0457	COG0457	MA2088	MA2088	TPR-domain containing protein	MA1613	MA1613	TPR-domain containing protein	[TP0067-TP0095 (0.6515529)]
COG0457	COG0457	MA1613	MA1613	TPR-domain containing protein	MA2088	MA2088	TPR-domain containing protein	[TP0067-TP0095 (0.6515529)]
COG0457	COG0457	MA2193	MA2193	Hypothetical protein MA2193	MA3254	MA3254	O-GlcNAc transferase, p110 subunit	[TP0067-TP0095 (0.6515529)]
COG0457	COG0457	MA3254	MA3254	O-GlcNAc transferase, p110 subunit	MA2193	MA2193	Hypothetical protein MA2193	[TP0067-TP0095 (0.6515529)]
COG0457	COG0457	MA3293	MA3293	Hypothetical protein MA3293	MA2099	MA2099	Hypothetical protein MA2099	[TP0067-TP0095 (0.6515529)]
COG0457	COG0457	MA2099	MA2099	Hypothetical protein MA2099	MA3293	MA3293	Hypothetical protein MA3293	[TP0067-TP0095 (0.6515529)]
COG0457	COG0457	MA2826	MA2826	Hypothetical protein MA2826	MA4306	MA4306	TPR-domain containing protein	[TP0067-TP0095 (0.6515529)]
COG0457	COG0457	MA4306	MA4306	TPR-domain containing protein	MA2826	MA2826	Hypothetical protein MA2826	[TP0067-TP0095 (0.6515529)]
COG0457	COG0457	MA2826	MA2826	Hypothetical protein MA2826	MA2086	MA2086	Predicted protein {UniProtKB/TrEMBL:Q8TP37}	[TP0067-TP0095 (0.6515529)]
COG0457	COG0457	MA2086	MA2086	Predicted protein {UniProtKB/TrEMBL:Q8TP37}	MA2826	MA2826	Hypothetical protein MA2826	[TP0067-TP0095 (0.6515529)]
COG0457	COG0457	MA1970	MA1970	Hypothetical protein MA1970	MA0188	MA0188	Hypothetical protein MA0188	[TP0067-TP0095 (0.6515529)]
COG0457	COG0457	MA0188	MA0188	Hypothetical protein MA0188	MA1970	MA1970	Hypothetical protein MA1970	[TP0067-TP0095 (0.6515529)]
COG0457	COG0457	MA1364	MA1364	O-linked N-acetylglucosamine transferase	MA2099	MA2099	Hypothetical protein MA2099	[TP0067-TP0095 (0.6515529)]
COG0457	COG0457	MA1582	MA1582	Hypothetical protein MA1582	MA3254	MA3254	O-GlcNAc transferase, p110 subunit	[TP0067-TP0095 (0.6515529)]
COG0457	COG0457	MA3254	MA3254	O-GlcNAc transferase, p110 subunit	MA1582	MA1582	Hypothetical protein MA1582	[TP0067-TP0095 (0.6515529)]
COG0457	COG0457	MA2099	MA2099	Hypothetical protein MA2099	MA1364	MA1364	O-linked N-acetylglucosamine transferase	[TP0067-TP0095 (0.6515529)]
COG0457	COG0457	MA2097	MA2097	Predicted protein {UniProtKB/TrEMBL:Q8TP27}	MA3290	MA3290	Hypothetical protein MA3290	[TP0067-TP0095 (0.6515529)]
COG0457	COG0457	MA3290	MA3290	Hypothetical protein MA3290	MA2097	MA2097	Predicted protein {UniProtKB/TrEMBL:Q8TP27}	[TP0067-TP0095 (0.6515529)]
COG0457	COG0457	MA1582	MA1582	Hypothetical protein MA1582	MA2243	MA2243	Hypothetical protein MA2243	[TP0067-TP0095 (0.6515529)]
COG0457	COG0457	MA2243	MA2243	Hypothetical protein MA2243	MA1582	MA1582	Hypothetical protein MA1582	[TP0067-TP0095 (0.6515529)]
COG0457	COG0457	MA1698	MA1698	Predicted protein {UniProtKB/TrEMBL:Q8TQ54}	MA1698	MA1698	Predicted protein {UniProtKB/TrEMBL:Q8TQ54}	[TP0067-TP0095 (0.6515529)]
COG0457	COG0457	MA1582	MA1582	Hypothetical protein MA1582	MA0188	MA0188	Hypothetical protein MA0188	[TP0067-TP0095 (0.6515529)]
COG0457	COG0457	MA0188	MA0188	Hypothetical protein MA0188	MA1582	MA1582	Hypothetical protein MA1582	[TP0067-TP0095 (0.6515529)]
COG0457	COG0457	MA2097	MA2097	Predicted protein {UniProtKB/TrEMBL:Q8TP27}	MA3704	MA3704	TPR-domain containing protein	[TP0067-TP0095 (0.6515529)]
COG0457	COG0457	MA3704	MA3704	TPR-domain containing protein	MA2097	MA2097	Predicted protein {UniProtKB/TrEMBL:Q8TP27}	[TP0067-TP0095 (0.6515529)]
COG0457	COG0457	MA1364	MA1364	O-linked N-acetylglucosamine transferase	MA1364	MA1364	O-linked N-acetylglucosamine transferase	[TP0067-TP0095 (0.6515529)]
COG0457	COG0457	MA3704	MA3704	TPR-domain containing protein	MA1873	MA1873	Hypothetical protein MA1873	[TP0067-TP0095 (0.6515529)]
COG0457	COG0457	MA1873	MA1873	Hypothetical protein MA1873	MA3704	MA3704	TPR-domain containing protein	[TP0067-TP0095 (0.6515529)]
COG0457	COG0457	MA2239	MA2239	Hypothetical protein MA2239	MA3495	MA3495	Hypothetical protein MA3495	[TP0067-TP0095 (0.6515529)]
COG0457	COG0457	MA3495	MA3495	Hypothetical protein MA3495	MA2239	MA2239	Hypothetical protein MA2239	[TP0067-TP0095 (0.6515529)]
COG0457	COG0457	MA2239	MA2239	Hypothetical protein MA2239	MA1699	MA1699	Hypothetical protein MA1699	[TP0067-TP0095 (0.6515529)]
COG0457	COG0457	MA1699	MA1699	Hypothetical protein MA1699	MA2239	MA2239	Hypothetical protein MA2239	[TP0067-TP0095 (0.6515529)]
COG0457	COG0457	MA1968	MA1968	Hypothetical protein MA1968	MA4306	MA4306	TPR-domain containing protein	[TP0067-TP0095 (0.6515529)]
COG0457	COG0457	MA3290	MA3290	Hypothetical protein MA3290	MA3254	MA3254	O-GlcNAc transferase, p110 subunit	[TP0067-TP0095 (0.6515529)]
COG0457	COG0457	MA4306	MA4306	TPR-domain containing protein	MA1968	MA1968	Hypothetical protein MA1968	[TP0067-TP0095 (0.6515529)]
COG0457	COG0457	MA3254	MA3254	O-GlcNAc transferase, p110 subunit	MA3290	MA3290	Hypothetical protein MA3290	[TP0067-TP0095 (0.6515529)]
COG0457	COG0457	MA1613	MA1613	TPR-domain containing protein	MA1943	MA1943	Hypothetical protein MA1943	[TP0067-TP0095 (0.6515529)]
COG0457	COG0457	MA1943	MA1943	Hypothetical protein MA1943	MA1613	MA1613	TPR-domain containing protein	[TP0067-TP0095 (0.6515529)]
COG0457	COG0457	MA3292	MA3292	Hypothetical protein MA3292	MA1968	MA1968	Hypothetical protein MA1968	[TP0067-TP0095 (0.6515529)]
COG0457	COG0457	MA1968	MA1968	Hypothetical protein MA1968	MA3292	MA3292	Hypothetical protein MA3292	[TP0067-TP0095 (0.6515529)]
COG0457	COG0457	MA2255	MA2255	Kinesin light chain {UniProtKB/TrEMBL:Q8TNN0}	MA1968	MA1968	Hypothetical protein MA1968	[TP0067-TP0095 (0.6515529)]
COG0457	COG0457	MA1968	MA1968	Hypothetical protein MA1968	MA2255	MA2255	Kinesin light chain {UniProtKB/TrEMBL:Q8TNN0}	[TP0067-TP0095 (0.6515529)]
COG0457	COG0457	MA1873	MA1873	Hypothetical protein MA1873	MA3495	MA3495	Hypothetical protein MA3495	[TP0067-TP0095 (0.6515529)]
COG0457	COG0457	MA3495	MA3495	Hypothetical protein MA3495	MA1873	MA1873	Hypothetical protein MA1873	[TP0067-TP0095 (0.6515529)]
COG0457	COG0457	MA1582	MA1582	Hypothetical protein MA1582	MA4306	MA4306	TPR-domain containing protein	[TP0067-TP0095 (0.6515529)]
COG0457	COG0457	MA4306	MA4306	TPR-domain containing protein	MA1582	MA1582	Hypothetical protein MA1582	[TP0067-TP0095 (0.6515529)]
COG0457	COG0457	MA2097	MA2097	Predicted protein {UniProtKB/TrEMBL:Q8TP27}	MA3254	MA3254	O-GlcNAc transferase, p110 subunit	[TP0067-TP0095 (0.6515529)]
COG0457	COG0457	MA3254	MA3254	O-GlcNAc transferase, p110 subunit	MA2097	MA2097	Predicted protein {UniProtKB/TrEMBL:Q8TP27}	[TP0067-TP0095 (0.6515529)]
COG0457	COG0457	MA3418	MA3418	Hypothetical protein MA3418	MA3495	MA3495	Hypothetical protein MA3495	[TP0067-TP0095 (0.6515529)]
COG0457	COG0457	MA3495	MA3495	Hypothetical protein MA3495	MA3418	MA3418	Hypothetical protein MA3418	[TP0067-TP0095 (0.6515529)]
COG0457	COG0457	MA3418	MA3418	Hypothetical protein MA3418	MA1582	MA1582	Hypothetical protein MA1582	[TP0067-TP0095 (0.6515529)]
COG0457	COG0457	MA1582	MA1582	Hypothetical protein MA1582	MA3418	MA3418	Hypothetical protein MA3418	[TP0067-TP0095 (0.6515529)]
COG0457	COG0457	MA3292	MA3292	Hypothetical protein MA3292	MA3495	MA3495	Hypothetical protein MA3495	[TP0067-TP0095 (0.6515529)]
COG0457	COG0457	MA3495	MA3495	Hypothetical protein MA3495	MA3292	MA3292	Hypothetical protein MA3292	[TP0067-TP0095 (0.6515529)]
COG0457	COG0457	MA2088	MA2088	TPR-domain containing protein	MA2088	MA2088	TPR-domain containing protein	[TP0067-TP0095 (0.6515529)]
COG0457	COG0457	MA1362	MA1362	O-linked GlcNAc transferase	MA1873	MA1873	Hypothetical protein MA1873	[TP0067-TP0095 (0.6515529)]
COG0457	COG0457	MA1873	MA1873	Hypothetical protein MA1873	MA1362	MA1362	O-linked GlcNAc transferase	[TP0067-TP0095 (0.6515529)]
COG0457	COG0457	MA2088	MA2088	TPR-domain containing protein	MA0188	MA0188	Hypothetical protein MA0188	[TP0067-TP0095 (0.6515529)]
COG0457	COG0457	MA0188	MA0188	Hypothetical protein MA0188	MA2088	MA2088	TPR-domain containing protein	[TP0067-TP0095 (0.6515529)]
COG0457	COG0457	MA2088	MA2088	TPR-domain containing protein	MA1582	MA1582	Hypothetical protein MA1582	[TP0067-TP0095 (0.6515529)]
COG0457	COG0457	MA1582	MA1582	Hypothetical protein MA1582	MA2088	MA2088	TPR-domain containing protein	[TP0067-TP0095 (0.6515529)]
COG0457	COG0457	MA3260	MA3260	O-GlcNAc transferase, p110 subunit	MA3495	MA3495	Hypothetical protein MA3495	[TP0067-TP0095 (0.6515529)]
COG0457	COG0457	MA3495	MA3495	Hypothetical protein MA3495	MA3260	MA3260	O-GlcNAc transferase, p110 subunit	[TP0067-TP0095 (0.6515529)]
COG0457	COG0457	MA2255	MA2255	Kinesin light chain {UniProtKB/TrEMBL:Q8TNN0}	MA2243	MA2243	Hypothetical protein MA2243	[TP0067-TP0095 (0.6515529)]
COG0457	COG0457	MA2243	MA2243	Hypothetical protein MA2243	MA2255	MA2255	Kinesin light chain {UniProtKB/TrEMBL:Q8TNN0}	[TP0067-TP0095 (0.6515529)]
COG0457	COG0457	MA3260	MA3260	O-GlcNAc transferase, p110 subunit	MA3254	MA3254	O-GlcNAc transferase, p110 subunit	[TP0067-TP0095 (0.6515529)]
COG0457	COG0457	MA3254	MA3254	O-GlcNAc transferase, p110 subunit	MA3260	MA3260	O-GlcNAc transferase, p110 subunit	[TP0067-TP0095 (0.6515529)]
COG0457	COG0457	MA0188	MA0188	Hypothetical protein MA0188	MA2243	MA2243	Hypothetical protein MA2243	[TP0067-TP0095 (0.6515529)]
COG0457	COG0457	MA2243	MA2243	Hypothetical protein MA2243	MA0188	MA0188	Hypothetical protein MA0188	[TP0067-TP0095 (0.6515529)]
COG0457	COG0457	MA1698	MA1698	Predicted protein {UniProtKB/TrEMBL:Q8TQ54}	MA2086	MA2086	Predicted protein {UniProtKB/TrEMBL:Q8TP37}	[TP0067-TP0095 (0.6515529)]
COG0457	COG0457	MA2086	MA2086	Predicted protein {UniProtKB/TrEMBL:Q8TP37}	MA1698	MA1698	Predicted protein {UniProtKB/TrEMBL:Q8TQ54}	[TP0067-TP0095 (0.6515529)]
COG0457	COG0457	MA3292	MA3292	Hypothetical protein MA3292	MA1970	MA1970	Hypothetical protein MA1970	[TP0067-TP0095 (0.6515529)]
COG0457	COG0457	MA1970	MA1970	Hypothetical protein MA1970	MA3292	MA3292	Hypothetical protein MA3292	[TP0067-TP0095 (0.6515529)]
COG0457	COG0457	MA2255	MA2255	Kinesin light chain {UniProtKB/TrEMBL:Q8TNN0}	MA1699	MA1699	Hypothetical protein MA1699	[TP0067-TP0095 (0.6515529)]
COG0457	COG0457	MA1699	MA1699	Hypothetical protein MA1699	MA2255	MA2255	Kinesin light chain {UniProtKB/TrEMBL:Q8TNN0}	[TP0067-TP0095 (0.6515529)]
COG0457	COG0457	MA1364	MA1364	O-linked N-acetylglucosamine transferase	MA2193	MA2193	Hypothetical protein MA2193	[TP0067-TP0095 (0.6515529)]
COG0457	COG0457	MA2193	MA2193	Hypothetical protein MA2193	MA1364	MA1364	O-linked N-acetylglucosamine transferase	[TP0067-TP0095 (0.6515529)]
COG0457	COG0457	MA2826	MA2826	Hypothetical protein MA2826	MA0188	MA0188	Hypothetical protein MA0188	[TP0067-TP0095 (0.6515529)]
COG0457	COG0457	MA0188	MA0188	Hypothetical protein MA0188	MA2826	MA2826	Hypothetical protein MA2826	[TP0067-TP0095 (0.6515529)]
COG0457	COG0457	MA3292	MA3292	Hypothetical protein MA3292	MA2193	MA2193	Hypothetical protein MA2193	[TP0067-TP0095 (0.6515529)]
COG0457	COG0457	MA1698	MA1698	Predicted protein {UniProtKB/TrEMBL:Q8TQ54}	MA0188	MA0188	Hypothetical protein MA0188	[TP0067-TP0095 (0.6515529)]
COG0457	COG0457	MA2193	MA2193	Hypothetical protein MA2193	MA3292	MA3292	Hypothetical protein MA3292	[TP0067-TP0095 (0.6515529)]
COG0457	COG0457	MA0188	MA0188	Hypothetical protein MA0188	MA1698	MA1698	Predicted protein {UniProtKB/TrEMBL:Q8TQ54}	[TP0067-TP0095 (0.6515529)]
COG0457	COG0457	MA1968	MA1968	Hypothetical protein MA1968	MA2086	MA2086	Predicted protein {UniProtKB/TrEMBL:Q8TP37}	[TP0067-TP0095 (0.6515529)]
COG0457	COG0457	MA2086	MA2086	Predicted protein {UniProtKB/TrEMBL:Q8TP37}	MA1968	MA1968	Hypothetical protein MA1968	[TP0067-TP0095 (0.6515529)]
COG0457	COG0457	MA3260	MA3260	O-GlcNAc transferase, p110 subunit	MA3260	MA3260	O-GlcNAc transferase, p110 subunit	[TP0067-TP0095 (0.6515529)]
COG0457	COG0457	MA1364	MA1364	O-linked N-acetylglucosamine transferase	MA2239	MA2239	Hypothetical protein MA2239	[TP0067-TP0095 (0.6515529)]
COG0457	COG0457	MA2239	MA2239	Hypothetical protein MA2239	MA1364	MA1364	O-linked N-acetylglucosamine transferase	[TP0067-TP0095 (0.6515529)]
COG0457	COG0457	MA1362	MA1362	O-linked GlcNAc transferase	MA1362	MA1362	O-linked GlcNAc transferase	[TP0067-TP0095 (0.6515529)]
COG0457	COG0457	MA1582	MA1582	Hypothetical protein MA1582	MA1943	MA1943	Hypothetical protein MA1943	[TP0067-TP0095 (0.6515529)]
COG0457	COG0457	MA1943	MA1943	Hypothetical protein MA1943	MA1582	MA1582	Hypothetical protein MA1582	[TP0067-TP0095 (0.6515529)]
COG0457	COG0457	MA3293	MA3293	Hypothetical protein MA3293	MA3254	MA3254	O-GlcNAc transferase, p110 subunit	[TP0067-TP0095 (0.6515529)]
COG0457	COG0457	MA3254	MA3254	O-GlcNAc transferase, p110 subunit	MA3293	MA3293	Hypothetical protein MA3293	[TP0067-TP0095 (0.6515529)]
COG0457	COG0457	MA1582	MA1582	Hypothetical protein MA1582	MA2239	MA2239	Hypothetical protein MA2239	[TP0067-TP0095 (0.6515529)]
COG0457	COG0457	MA2239	MA2239	Hypothetical protein MA2239	MA1582	MA1582	Hypothetical protein MA1582	[TP0067-TP0095 (0.6515529)]
COG0457	COG0457	MA2086	MA2086	Predicted protein {UniProtKB/TrEMBL:Q8TP37}	MA2086	MA2086	Predicted protein {UniProtKB/TrEMBL:Q8TP37}	[TP0067-TP0095 (0.6515529)]
COG0457	COG0457	MA2088	MA2088	TPR-domain containing protein	MA2255	MA2255	Kinesin light chain {UniProtKB/TrEMBL:Q8TNN0}	[TP0067-TP0095 (0.6515529)]
COG0457	COG0457	MA2255	MA2255	Kinesin light chain {UniProtKB/TrEMBL:Q8TNN0}	MA2088	MA2088	TPR-domain containing protein	[TP0067-TP0095 (0.6515529)]
COG0457	COG0457	MA1362	MA1362	O-linked GlcNAc transferase	MA2239	MA2239	Hypothetical protein MA2239	[TP0067-TP0095 (0.6515529)]
COG0457	COG0457	MA2239	MA2239	Hypothetical protein MA2239	MA1362	MA1362	O-linked GlcNAc transferase	[TP0067-TP0095 (0.6515529)]
COG0457	COG0457	MA1613	MA1613	TPR-domain containing protein	MA1968	MA1968	Hypothetical protein MA1968	[TP0067-TP0095 (0.6515529)]
COG0457	COG0457	MA1968	MA1968	Hypothetical protein MA1968	MA1613	MA1613	TPR-domain containing protein	[TP0067-TP0095 (0.6515529)]
COG0457	COG0457	MA1970	MA1970	Hypothetical protein MA1970	MA1362	MA1362	O-linked GlcNAc transferase	[TP0067-TP0095 (0.6515529)]
COG0457	COG0457	MA1362	MA1362	O-linked GlcNAc transferase	MA1970	MA1970	Hypothetical protein MA1970	[TP0067-TP0095 (0.6515529)]
COG0457	COG0457	MA3260	MA3260	O-GlcNAc transferase, p110 subunit	MA1943	MA1943	Hypothetical protein MA1943	[TP0067-TP0095 (0.6515529)]
COG0457	COG0457	MA1943	MA1943	Hypothetical protein MA1943	MA3260	MA3260	O-GlcNAc transferase, p110 subunit	[TP0067-TP0095 (0.6515529)]
COG0457	COG0457	MA3704	MA3704	TPR-domain containing protein	MA3704	MA3704	TPR-domain containing protein	[TP0067-TP0095 (0.6515529)]
COG0457	COG0457	MA2826	MA2826	Hypothetical protein MA2826	MA1362	MA1362	O-linked GlcNAc transferase	[TP0067-TP0095 (0.6515529)]
COG0457	COG0457	MA1362	MA1362	O-linked GlcNAc transferase	MA2826	MA2826	Hypothetical protein MA2826	[TP0067-TP0095 (0.6515529)]
COG0457	COG0457	MA1362	MA1362	O-linked GlcNAc transferase	MA2243	MA2243	Hypothetical protein MA2243	[TP0067-TP0095 (0.6515529)]
COG0457	COG0457	MA2243	MA2243	Hypothetical protein MA2243	MA1362	MA1362	O-linked GlcNAc transferase	[TP0067-TP0095 (0.6515529)]
COG0457	COG0457	MA2826	MA2826	Hypothetical protein MA2826	MA2193	MA2193	Hypothetical protein MA2193	[TP0067-TP0095 (0.6515529)]
COG0457	COG0457	MA2193	MA2193	Hypothetical protein MA2193	MA2826	MA2826	Hypothetical protein MA2826	[TP0067-TP0095 (0.6515529)]
COG0457	COG0457	MA1970	MA1970	Hypothetical protein MA1970	MA2239	MA2239	Hypothetical protein MA2239	[TP0067-TP0095 (0.6515529)]
COG0457	COG0457	MA2239	MA2239	Hypothetical protein MA2239	MA1970	MA1970	Hypothetical protein MA1970	[TP0067-TP0095 (0.6515529)]
COG0457	COG0457	MA2193	MA2193	Hypothetical protein MA2193	MA1699	MA1699	Hypothetical protein MA1699	[TP0067-TP0095 (0.6515529)]
COG0457	COG0457	MA3293	MA3293	Hypothetical protein MA3293	MA3293	MA3293	Hypothetical protein MA3293	[TP0067-TP0095 (0.6515529)]
COG0457	COG0457	MA1699	MA1699	Hypothetical protein MA1699	MA2193	MA2193	Hypothetical protein MA2193	[TP0067-TP0095 (0.6515529)]
COG0457	COG0457	MA1364	MA1364	O-linked N-acetylglucosamine transferase	MA4306	MA4306	TPR-domain containing protein	[TP0067-TP0095 (0.6515529)]
COG0457	COG0457	MA2097	MA2097	Predicted protein {UniProtKB/TrEMBL:Q8TP27}	MA0188	MA0188	Hypothetical protein MA0188	[TP0067-TP0095 (0.6515529)]
COG0457	COG0457	MA0188	MA0188	Hypothetical protein MA0188	MA2097	MA2097	Predicted protein {UniProtKB/TrEMBL:Q8TP27}	[TP0067-TP0095 (0.6515529)]
COG0457	COG0457	MA4306	MA4306	TPR-domain containing protein	MA1364	MA1364	O-linked N-acetylglucosamine transferase	[TP0067-TP0095 (0.6515529)]
COG0457	COG0457	MA2255	MA2255	Kinesin light chain {UniProtKB/TrEMBL:Q8TNN0}	MA1582	MA1582	Hypothetical protein MA1582	[TP0067-TP0095 (0.6515529)]
COG0457	COG0457	MA1582	MA1582	Hypothetical protein MA1582	MA2255	MA2255	Kinesin light chain {UniProtKB/TrEMBL:Q8TNN0}	[TP0067-TP0095 (0.6515529)]
COG0457	COG0457	MA3260	MA3260	O-GlcNAc transferase, p110 subunit	MA1873	MA1873	Hypothetical protein MA1873	[TP0067-TP0095 (0.6515529)]
COG0457	COG0457	MA1873	MA1873	Hypothetical protein MA1873	MA3260	MA3260	O-GlcNAc transferase, p110 subunit	[TP0067-TP0095 (0.6515529)]
COG0457	COG0457	MA2193	MA2193	Hypothetical protein MA2193	MA2243	MA2243	Hypothetical protein MA2243	[TP0067-TP0095 (0.6515529)]
COG0457	COG0457	MA2243	MA2243	Hypothetical protein MA2243	MA2193	MA2193	Hypothetical protein MA2193	[TP0067-TP0095 (0.6515529)]
COG0457	COG0457	MA3292	MA3292	Hypothetical protein MA3292	MA3290	MA3290	Hypothetical protein MA3290	[TP0067-TP0095 (0.6515529)]
COG0457	COG0457	MA3290	MA3290	Hypothetical protein MA3290	MA3292	MA3292	Hypothetical protein MA3292	[TP0067-TP0095 (0.6515529)]
COG0457	COG0457	MA1968	MA1968	Hypothetical protein MA1968	MA3254	MA3254	O-GlcNAc transferase, p110 subunit	[TP0067-TP0095 (0.6515529)]
COG0457	COG0457	MA3254	MA3254	O-GlcNAc transferase, p110 subunit	MA1968	MA1968	Hypothetical protein MA1968	[TP0067-TP0095 (0.6515529)]
COG0457	COG0457	MA2088	MA2088	TPR-domain containing protein	MA1364	MA1364	O-linked N-acetylglucosamine transferase	[TP0067-TP0095 (0.6515529)]
COG0457	COG0457	MA1364	MA1364	O-linked N-acetylglucosamine transferase	MA2088	MA2088	TPR-domain containing protein	[TP0067-TP0095 (0.6515529)]
COG0457	COG0457	MA3292	MA3292	Hypothetical protein MA3292	MA1699	MA1699	Hypothetical protein MA1699	[TP0067-TP0095 (0.6515529)]
COG0457	COG0457	MA1698	MA1698	Predicted protein {UniProtKB/TrEMBL:Q8TQ54}	MA3293	MA3293	Hypothetical protein MA3293	[TP0067-TP0095 (0.6515529)]
COG0457	COG0457	MA3293	MA3293	Hypothetical protein MA3293	MA1698	MA1698	Predicted protein {UniProtKB/TrEMBL:Q8TQ54}	[TP0067-TP0095 (0.6515529)]
COG0457	COG0457	MA1699	MA1699	Hypothetical protein MA1699	MA3292	MA3292	Hypothetical protein MA3292	[TP0067-TP0095 (0.6515529)]
COG0457	COG0457	MA1698	MA1698	Predicted protein {UniProtKB/TrEMBL:Q8TQ54}	MA3495	MA3495	Hypothetical protein MA3495	[TP0067-TP0095 (0.6515529)]
COG0457	COG0457	MA3495	MA3495	Hypothetical protein MA3495	MA1698	MA1698	Predicted protein {UniProtKB/TrEMBL:Q8TQ54}	[TP0067-TP0095 (0.6515529)]
COG0457	COG0457	MA1968	MA1968	Hypothetical protein MA1968	MA1943	MA1943	Hypothetical protein MA1943	[TP0067-TP0095 (0.6515529)]
COG0457	COG0457	MA1943	MA1943	Hypothetical protein MA1943	MA1968	MA1968	Hypothetical protein MA1968	[TP0067-TP0095 (0.6515529)]
COG0457	COG0457	MA1582	MA1582	Hypothetical protein MA1582	MA2193	MA2193	Hypothetical protein MA2193	[TP0067-TP0095 (0.6515529)]
COG0457	COG0457	MA2193	MA2193	Hypothetical protein MA2193	MA1582	MA1582	Hypothetical protein MA1582	[TP0067-TP0095 (0.6515529)]
COG0457	COG0457	MA1613	MA1613	TPR-domain containing protein	MA2239	MA2239	Hypothetical protein MA2239	[TP0067-TP0095 (0.6515529)]
COG0457	COG0457	MA2239	MA2239	Hypothetical protein MA2239	MA1613	MA1613	TPR-domain containing protein	[TP0067-TP0095 (0.6515529)]
COG0457	COG0457	MA3704	MA3704	TPR-domain containing protein	MA3293	MA3293	Hypothetical protein MA3293	[TP0067-TP0095 (0.6515529)]
COG0457	COG0457	MA3293	MA3293	Hypothetical protein MA3293	MA3704	MA3704	TPR-domain containing protein	[TP0067-TP0095 (0.6515529)]
COG0457	COG0457	MA3704	MA3704	TPR-domain containing protein	MA1943	MA1943	Hypothetical protein MA1943	[TP0067-TP0095 (0.6515529)]
COG0457	COG0457	MA1943	MA1943	Hypothetical protein MA1943	MA3704	MA3704	TPR-domain containing protein	[TP0067-TP0095 (0.6515529)]
COG0457	COG0457	MA2255	MA2255	Kinesin light chain {UniProtKB/TrEMBL:Q8TNN0}	MA3290	MA3290	Hypothetical protein MA3290	[TP0067-TP0095 (0.6515529)]
COG0457	COG0457	MA3290	MA3290	Hypothetical protein MA3290	MA2255	MA2255	Kinesin light chain {UniProtKB/TrEMBL:Q8TNN0}	[TP0067-TP0095 (0.6515529)]
COG0457	COG0457	MA1968	MA1968	Hypothetical protein MA1968	MA1873	MA1873	Hypothetical protein MA1873	[TP0067-TP0095 (0.6515529)]
COG0457	COG0457	MA1873	MA1873	Hypothetical protein MA1873	MA1968	MA1968	Hypothetical protein MA1968	[TP0067-TP0095 (0.6515529)]
COG0457	COG0457	MA1613	MA1613	TPR-domain containing protein	MA1699	MA1699	Hypothetical protein MA1699	[TP0067-TP0095 (0.6515529)]
COG0457	COG0457	MA1699	MA1699	Hypothetical protein MA1699	MA1613	MA1613	TPR-domain containing protein	[TP0067-TP0095 (0.6515529)]
COG0457	COG0457	MA3290	MA3290	Hypothetical protein MA3290	MA1943	MA1943	Hypothetical protein MA1943	[TP0067-TP0095 (0.6515529)]
COG0457	COG0457	MA1943	MA1943	Hypothetical protein MA1943	MA3290	MA3290	Hypothetical protein MA3290	[TP0067-TP0095 (0.6515529)]
COG0457	COG0457	MA1968	MA1968	Hypothetical protein MA1968	MA2099	MA2099	Hypothetical protein MA2099	[TP0067-TP0095 (0.6515529)]
COG0457	COG0457	MA1362	MA1362	O-linked GlcNAc transferase	MA2097	MA2097	Predicted protein {UniProtKB/TrEMBL:Q8TP27}	[TP0067-TP0095 (0.6515529)]
COG0457	COG0457	MA2097	MA2097	Predicted protein {UniProtKB/TrEMBL:Q8TP27}	MA1362	MA1362	O-linked GlcNAc transferase	[TP0067-TP0095 (0.6515529)]
COG0457	COG0457	MA4306	MA4306	TPR-domain containing protein	MA2086	MA2086	Predicted protein {UniProtKB/TrEMBL:Q8TP37}	[TP0067-TP0095 (0.6515529)]
COG0457	COG0457	MA2086	MA2086	Predicted protein {UniProtKB/TrEMBL:Q8TP37}	MA4306	MA4306	TPR-domain containing protein	[TP0067-TP0095 (0.6515529)]
COG0457	COG0457	MA2099	MA2099	Hypothetical protein MA2099	MA1968	MA1968	Hypothetical protein MA1968	[TP0067-TP0095 (0.6515529)]
COG0457	COG0457	MA2255	MA2255	Kinesin light chain {UniProtKB/TrEMBL:Q8TNN0}	MA1943	MA1943	Hypothetical protein MA1943	[TP0067-TP0095 (0.6515529)]
COG0457	COG0457	MA1943	MA1943	Hypothetical protein MA1943	MA2255	MA2255	Kinesin light chain {UniProtKB/TrEMBL:Q8TNN0}	[TP0067-TP0095 (0.6515529)]
COG0457	COG0457	MA3495	MA3495	Hypothetical protein MA3495	MA2086	MA2086	Predicted protein {UniProtKB/TrEMBL:Q8TP37}	[TP0067-TP0095 (0.6515529)]
COG0457	COG0457	MA2086	MA2086	Predicted protein {UniProtKB/TrEMBL:Q8TP37}	MA3495	MA3495	Hypothetical protein MA3495	[TP0067-TP0095 (0.6515529)]
COG0457	COG0457	MA2086	MA2086	Predicted protein {UniProtKB/TrEMBL:Q8TP37}	MA2099	MA2099	Hypothetical protein MA2099	[TP0067-TP0095 (0.6515529)]
COG0457	COG0457	MA2099	MA2099	Hypothetical protein MA2099	MA2086	MA2086	Predicted protein {UniProtKB/TrEMBL:Q8TP37}	[TP0067-TP0095 (0.6515529)]
COG0457	COG0457	MA2255	MA2255	Kinesin light chain {UniProtKB/TrEMBL:Q8TNN0}	MA1362	MA1362	O-linked GlcNAc transferase	[TP0067-TP0095 (0.6515529)]
COG0457	COG0457	MA1362	MA1362	O-linked GlcNAc transferase	MA2255	MA2255	Kinesin light chain {UniProtKB/TrEMBL:Q8TNN0}	[TP0067-TP0095 (0.6515529)]
COG0457	COG0457	MA1362	MA1362	O-linked GlcNAc transferase	MA4306	MA4306	TPR-domain containing protein	[TP0067-TP0095 (0.6515529)]
COG0457	COG0457	MA4306	MA4306	TPR-domain containing protein	MA1362	MA1362	O-linked GlcNAc transferase	[TP0067-TP0095 (0.6515529)]
COG0457	COG0457	MA1362	MA1362	O-linked GlcNAc transferase	MA3290	MA3290	Hypothetical protein MA3290	[TP0067-TP0095 (0.6515529)]
COG0457	COG0457	MA3290	MA3290	Hypothetical protein MA3290	MA1362	MA1362	O-linked GlcNAc transferase	[TP0067-TP0095 (0.6515529)]
COG0457	COG0457	MA1362	MA1362	O-linked GlcNAc transferase	MA2193	MA2193	Hypothetical protein MA2193	[TP0067-TP0095 (0.6515529)]
COG0457	COG0457	MA2193	MA2193	Hypothetical protein MA2193	MA1362	MA1362	O-linked GlcNAc transferase	[TP0067-TP0095 (0.6515529)]
COG0457	COG0457	MA1582	MA1582	Hypothetical protein MA1582	MA3260	MA3260	O-GlcNAc transferase, p110 subunit	[TP0067-TP0095 (0.6515529)]
COG0457	COG0457	MA3260	MA3260	O-GlcNAc transferase, p110 subunit	MA1582	MA1582	Hypothetical protein MA1582	[TP0067-TP0095 (0.6515529)]
COG0457	COG0457	MA3292	MA3292	Hypothetical protein MA3292	MA1873	MA1873	Hypothetical protein MA1873	[TP0067-TP0095 (0.6515529)]
COG0457	COG0457	MA1873	MA1873	Hypothetical protein MA1873	MA3292	MA3292	Hypothetical protein MA3292	[TP0067-TP0095 (0.6515529)]
COG0457	COG0457	MA1873	MA1873	Hypothetical protein MA1873	MA1873	MA1873	Hypothetical protein MA1873	[TP0067-TP0095 (0.6515529)]
COG0457	COG0457	MA2193	MA2193	Hypothetical protein MA2193	MA2099	MA2099	Hypothetical protein MA2099	[TP0067-TP0095 (0.6515529)]
COG0457	COG0457	MA2099	MA2099	Hypothetical protein MA2099	MA2193	MA2193	Hypothetical protein MA2193	[TP0067-TP0095 (0.6515529)]
COG0457	COG0457	MA2088	MA2088	TPR-domain containing protein	MA3290	MA3290	Hypothetical protein MA3290	[TP0067-TP0095 (0.6515529)]
COG0457	COG0457	MA3292	MA3292	Hypothetical protein MA3292	MA2086	MA2086	Predicted protein {UniProtKB/TrEMBL:Q8TP37}	[TP0067-TP0095 (0.6515529)]
COG0457	COG0457	MA3290	MA3290	Hypothetical protein MA3290	MA2088	MA2088	TPR-domain containing protein	[TP0067-TP0095 (0.6515529)]
COG0457	COG0457	MA2086	MA2086	Predicted protein {UniProtKB/TrEMBL:Q8TP37}	MA3292	MA3292	Hypothetical protein MA3292	[TP0067-TP0095 (0.6515529)]
COG0457	COG0457	MA2088	MA2088	TPR-domain containing protein	MA1362	MA1362	O-linked GlcNAc transferase	[TP0067-TP0095 (0.6515529)]
COG0457	COG0457	MA1362	MA1362	O-linked GlcNAc transferase	MA2088	MA2088	TPR-domain containing protein	[TP0067-TP0095 (0.6515529)]
COG0457	COG0457	MA1970	MA1970	Hypothetical protein MA1970	MA2243	MA2243	Hypothetical protein MA2243	[TP0067-TP0095 (0.6515529)]
COG0457	COG0457	MA2243	MA2243	Hypothetical protein MA2243	MA1970	MA1970	Hypothetical protein MA1970	[TP0067-TP0095 (0.6515529)]
COG0457	COG0457	MA2239	MA2239	Hypothetical protein MA2239	MA2243	MA2243	Hypothetical protein MA2243	[TP0067-TP0095 (0.6515529)]
COG0457	COG0457	MA2243	MA2243	Hypothetical protein MA2243	MA2239	MA2239	Hypothetical protein MA2239	[TP0067-TP0095 (0.6515529)]
COG0457	COG0457	MA0188	MA0188	Hypothetical protein MA0188	MA4306	MA4306	TPR-domain containing protein	[TP0067-TP0095 (0.6515529)]
COG0457	COG0457	MA4306	MA4306	TPR-domain containing protein	MA0188	MA0188	Hypothetical protein MA0188	[TP0067-TP0095 (0.6515529)]
COG0457	COG0457	MA3418	MA3418	Hypothetical protein MA3418	MA3290	MA3290	Hypothetical protein MA3290	[TP0067-TP0095 (0.6515529)]
COG0457	COG0457	MA3290	MA3290	Hypothetical protein MA3290	MA3418	MA3418	Hypothetical protein MA3418	[TP0067-TP0095 (0.6515529)]
COG0457	COG0457	MA3418	MA3418	Hypothetical protein MA3418	MA1362	MA1362	O-linked GlcNAc transferase	[TP0067-TP0095 (0.6515529)]
COG0457	COG0457	MA1362	MA1362	O-linked GlcNAc transferase	MA3418	MA3418	Hypothetical protein MA3418	[TP0067-TP0095 (0.6515529)]
COG0457	COG0457	MA2097	MA2097	Predicted protein {UniProtKB/TrEMBL:Q8TP27}	MA1943	MA1943	Hypothetical protein MA1943	[TP0067-TP0095 (0.6515529)]
COG0457	COG0457	MA1943	MA1943	Hypothetical protein MA1943	MA2097	MA2097	Predicted protein {UniProtKB/TrEMBL:Q8TP27}	[TP0067-TP0095 (0.6515529)]
COG0457	COG0457	MA2193	MA2193	Hypothetical protein MA2193	MA1968	MA1968	Hypothetical protein MA1968	[TP0067-TP0095 (0.6515529)]
COG0457	COG0457	MA1968	MA1968	Hypothetical protein MA1968	MA2193	MA2193	Hypothetical protein MA2193	[TP0067-TP0095 (0.6515529)]
COG0457	COG0457	MA1582	MA1582	Hypothetical protein MA1582	MA1970	MA1970	Hypothetical protein MA1970	[TP0067-TP0095 (0.6515529)]
COG0457	COG0457	MA1970	MA1970	Hypothetical protein MA1970	MA1582	MA1582	Hypothetical protein MA1582	[TP0067-TP0095 (0.6515529)]
COG0457	COG0457	MA3254	MA3254	O-GlcNAc transferase, p110 subunit	MA3254	MA3254	O-GlcNAc transferase, p110 subunit	[TP0067-TP0095 (0.6515529)]
COG0457	COG0457	MA2826	MA2826	Hypothetical protein MA2826	MA1613	MA1613	TPR-domain containing protein	[TP0067-TP0095 (0.6515529)]
COG0457	COG0457	MA1613	MA1613	TPR-domain containing protein	MA2826	MA2826	Hypothetical protein MA2826	[TP0067-TP0095 (0.6515529)]
COG0457	COG0457	MA1699	MA1699	Hypothetical protein MA1699	MA1943	MA1943	Hypothetical protein MA1943	[TP0067-TP0095 (0.6515529)]
COG0457	COG0457	MA1943	MA1943	Hypothetical protein MA1943	MA1699	MA1699	Hypothetical protein MA1699	[TP0067-TP0095 (0.6515529)]
COG0457	COG0457	MA2239	MA2239	Hypothetical protein MA2239	MA2239	MA2239	Hypothetical protein MA2239	[TP0067-TP0095 (0.6515529)]
COG0457	COG0457	MA2097	MA2097	Predicted protein {UniProtKB/TrEMBL:Q8TP27}	MA2097	MA2097	Predicted protein {UniProtKB/TrEMBL:Q8TP27}	[TP0067-TP0095 (0.6515529)]
COG0457	COG0457	MA1362	MA1362	O-linked GlcNAc transferase	MA0188	MA0188	Hypothetical protein MA0188	[TP0067-TP0095 (0.6515529)]
COG0457	COG0457	MA0188	MA0188	Hypothetical protein MA0188	MA1362	MA1362	O-linked GlcNAc transferase	[TP0067-TP0095 (0.6515529)]
COG0457	COG0803	MA2086	MA2086	Predicted protein {UniProtKB/TrEMBL:Q8TP37}	MA0023	MA0023	Zinc ABC transporter, solute-binding lipoprotein	[TP0469-TP0034 (0.86910707)]
COG0457	COG0803	MA3495	MA3495	Hypothetical protein MA3495	MA0023	MA0023	Zinc ABC transporter, solute-binding lipoprotein	[TP0469-TP0034 (0.86910707)]
COG0457	COG0803	MA2099	MA2099	Hypothetical protein MA2099	MA0023	MA0023	Zinc ABC transporter, solute-binding lipoprotein	[TP0469-TP0034 (0.86910707)]
COG0457	COG0803	MA1613	MA1613	TPR-domain containing protein	MA0023	MA0023	Zinc ABC transporter, solute-binding lipoprotein	[TP0469-TP0034 (0.86910707)]
COG0457	COG0803	MA3704	MA3704	TPR-domain containing protein	MA0023	MA0023	Zinc ABC transporter, solute-binding lipoprotein	[TP0469-TP0034 (0.86910707)]
COG0457	COG0803	MA3293	MA3293	Hypothetical protein MA3293	MA0023	MA0023	Zinc ABC transporter, solute-binding lipoprotein	[TP0469-TP0034 (0.86910707)]
COG0457	COG0803	MA1699	MA1699	Hypothetical protein MA1699	MA0023	MA0023	Zinc ABC transporter, solute-binding lipoprotein	[TP0469-TP0034 (0.86910707)]
COG0457	COG0803	MA4306	MA4306	TPR-domain containing protein	MA0023	MA0023	Zinc ABC transporter, solute-binding lipoprotein	[TP0469-TP0034 (0.86910707)]
COG0457	COG0803	MA2243	MA2243	Hypothetical protein MA2243	MA0023	MA0023	Zinc ABC transporter, solute-binding lipoprotein	[TP0469-TP0034 (0.86910707)]
COG0457	COG0803	MA1364	MA1364	O-linked N-acetylglucosamine transferase	MA0023	MA0023	Zinc ABC transporter, solute-binding lipoprotein	[TP0469-TP0034 (0.86910707)]
COG0457	COG0803	MA1968	MA1968	Hypothetical protein MA1968	MA0023	MA0023	Zinc ABC transporter, solute-binding lipoprotein	[TP0469-TP0034 (0.86910707)]
COG0457	COG0803	MA1943	MA1943	Hypothetical protein MA1943	MA0023	MA0023	Zinc ABC transporter, solute-binding lipoprotein	[TP0469-TP0034 (0.86910707)]
COG0457	COG0803	MA0188	MA0188	Hypothetical protein MA0188	MA0023	MA0023	Zinc ABC transporter, solute-binding lipoprotein	[TP0469-TP0034 (0.86910707)]
COG0457	COG0803	MA1873	MA1873	Hypothetical protein MA1873	MA0023	MA0023	Zinc ABC transporter, solute-binding lipoprotein	[TP0469-TP0034 (0.86910707)]
COG0457	COG0803	MA2255	MA2255	Kinesin light chain {UniProtKB/TrEMBL:Q8TNN0}	MA0023	MA0023	Zinc ABC transporter, solute-binding lipoprotein	[TP0469-TP0034 (0.86910707)]
COG0457	COG0803	MA2826	MA2826	Hypothetical protein MA2826	MA0023	MA0023	Zinc ABC transporter, solute-binding lipoprotein	[TP0469-TP0034 (0.86910707)]
COG0457	COG0803	MA2239	MA2239	Hypothetical protein MA2239	MA0023	MA0023	Zinc ABC transporter, solute-binding lipoprotein	[TP0469-TP0034 (0.86910707)]
COG0457	COG0803	MA1582	MA1582	Hypothetical protein MA1582	MA0023	MA0023	Zinc ABC transporter, solute-binding lipoprotein	[TP0469-TP0034 (0.86910707)]
COG0457	COG0803	MA2088	MA2088	TPR-domain containing protein	MA0023	MA0023	Zinc ABC transporter, solute-binding lipoprotein	[TP0469-TP0034 (0.86910707)]
COG0457	COG0803	MA1362	MA1362	O-linked GlcNAc transferase	MA0023	MA0023	Zinc ABC transporter, solute-binding lipoprotein	[TP0469-TP0034 (0.86910707)]
COG0457	COG0803	MA2097	MA2097	Predicted protein {UniProtKB/TrEMBL:Q8TP27}	MA0023	MA0023	Zinc ABC transporter, solute-binding lipoprotein	[TP0469-TP0034 (0.86910707)]
COG0457	COG0803	MA1970	MA1970	Hypothetical protein MA1970	MA0023	MA0023	Zinc ABC transporter, solute-binding lipoprotein	[TP0469-TP0034 (0.86910707)]
COG0457	COG0803	MA2193	MA2193	Hypothetical protein MA2193	MA0023	MA0023	Zinc ABC transporter, solute-binding lipoprotein	[TP0469-TP0034 (0.86910707)]
COG0457	COG0803	MA3290	MA3290	Hypothetical protein MA3290	MA0023	MA0023	Zinc ABC transporter, solute-binding lipoprotein	[TP0469-TP0034 (0.86910707)]
COG0457	COG0803	MA3254	MA3254	O-GlcNAc transferase, p110 subunit	MA0023	MA0023	Zinc ABC transporter, solute-binding lipoprotein	[TP0469-TP0034 (0.86910707)]
COG0457	COG0803	MA3418	MA3418	Hypothetical protein MA3418	MA0023	MA0023	Zinc ABC transporter, solute-binding lipoprotein	[TP0469-TP0034 (0.86910707)]
COG0457	COG0803	MA1698	MA1698	Predicted protein {UniProtKB/TrEMBL:Q8TQ54}	MA0023	MA0023	Zinc ABC transporter, solute-binding lipoprotein	[TP0469-TP0034 (0.86910707)]
COG0457	COG0803	MA3260	MA3260	O-GlcNAc transferase, p110 subunit	MA0023	MA0023	Zinc ABC transporter, solute-binding lipoprotein	[TP0469-TP0034 (0.86910707)]
COG0457	COG0803	MA3292	MA3292	Hypothetical protein MA3292	MA0023	MA0023	Zinc ABC transporter, solute-binding lipoprotein	[TP0469-TP0034 (0.86910707)]
COG0442	COG4591	MA3886	MA3886	Prolyl-tRNA synthetase {UniProtKB/TrEMBL:Q8TJA2}	MA2489	MA2489	Hypothetical protein MA2489	[TP0160-TP0582 (0.74148)]
COG0442	COG4591	MA3886	MA3886	Prolyl-tRNA synthetase {UniProtKB/TrEMBL:Q8TJA2}	MA2490	MA2490	Hypothetical protein MA2490	[TP0160-TP0582 (0.74148)]
COG0442	COG4591	MA3886	MA3886	Prolyl-tRNA synthetase {UniProtKB/TrEMBL:Q8TJA2}	MA1674	MA1674	Hypothetical protein MA1674	[TP0160-TP0582 (0.74148)]
COG0442	COG4591	MA3886	MA3886	Prolyl-tRNA synthetase {UniProtKB/TrEMBL:Q8TJA2}	MA3247	MA3247	Hypothetical protein MA3247	[TP0160-TP0582 (0.74148)]
COG1432	COG1488	MA3857	MA3857	Hypothetical protein MA3857	MA2533	pncB	Nicotinate phosphoribosyltransferase (EC 2.4.2.11) (NAPRTase)	[TP0894-TP0628 (0.59059936)]
COG0697	COG0716	MA0780	MA0780	Integral membrane protein	MA2699	MA2699	Flavodoxin {UniProtKB/TrEMBL:Q8TMF9}	[TP0986-TP0925 (0.8288174)]
COG0697	COG0716	MA1666	MA1666	Integral membrane protein	MA0361	MA0361	Hypothetical protein MA0361	[TP0986-TP0925 (0.8288174)]
COG0697	COG0716	MA1666	MA1666	Integral membrane protein	MA0407	MA0407	Predicted protein {UniProtKB/TrEMBL:Q8TTM2}	[TP0986-TP0925 (0.8288174)]
COG0697	COG0716	MA0780	MA0780	Integral membrane protein	MA0361	MA0361	Hypothetical protein MA0361	[TP0986-TP0925 (0.8288174)]
COG0697	COG0716	MA0929	MA0929	Transmembrane protein MttP	MA0407	MA0407	Predicted protein {UniProtKB/TrEMBL:Q8TTM2}	[TP0986-TP0925 (0.8288174)]
COG0697	COG0716	MA3243	MA3243	Integral membrane protein	MA0407	MA0407	Predicted protein {UniProtKB/TrEMBL:Q8TTM2}	[TP0986-TP0925 (0.8288174)]
COG0697	COG0716	MA3243	MA3243	Integral membrane protein	MA0361	MA0361	Hypothetical protein MA0361	[TP0986-TP0925 (0.8288174)]
COG0697	COG0716	MA3489	MA3489	Integral membrane protein	MA0363	MA0363	Hypothetical protein MA0363	[TP0986-TP0925 (0.8288174)]
COG0697	COG0716	MA1667	MA1667	Integral membrane protein	MA0407	MA0407	Predicted protein {UniProtKB/TrEMBL:Q8TTM2}	[TP0986-TP0925 (0.8288174)]
COG0697	COG0716	MA0930	MA0930	Transmembrane protein MttP	MA2699	MA2699	Flavodoxin {UniProtKB/TrEMBL:Q8TMF9}	[TP0986-TP0925 (0.8288174)]
COG0697	COG0716	MA0530	MA0530	Transmembrane protein MttP	MA0407	MA0407	Predicted protein {UniProtKB/TrEMBL:Q8TTM2}	[TP0986-TP0925 (0.8288174)]
COG0697	COG0716	MA0780	MA0780	Integral membrane protein	MA0407	MA0407	Predicted protein {UniProtKB/TrEMBL:Q8TTM2}	[TP0986-TP0925 (0.8288174)]
COG0697	COG0716	MA0530	MA0530	Transmembrane protein MttP	MA0363	MA0363	Hypothetical protein MA0363	[TP0986-TP0925 (0.8288174)]
COG0697	COG0716	MA3243	MA3243	Integral membrane protein	MA0363	MA0363	Hypothetical protein MA0363	[TP0986-TP0925 (0.8288174)]
COG0697	COG0716	MA1667	MA1667	Integral membrane protein	MA0363	MA0363	Hypothetical protein MA0363	[TP0986-TP0925 (0.8288174)]
COG0697	COG0716	MA0929	MA0929	Transmembrane protein MttP	MA2699	MA2699	Flavodoxin {UniProtKB/TrEMBL:Q8TMF9}	[TP0986-TP0925 (0.8288174)]
COG0697	COG0716	MA0530	MA0530	Transmembrane protein MttP	MA0361	MA0361	Hypothetical protein MA0361	[TP0986-TP0925 (0.8288174)]
COG0697	COG0716	MA0930	MA0930	Transmembrane protein MttP	MA0363	MA0363	Hypothetical protein MA0363	[TP0986-TP0925 (0.8288174)]
COG0697	COG0716	MA3489	MA3489	Integral membrane protein	MA0407	MA0407	Predicted protein {UniProtKB/TrEMBL:Q8TTM2}	[TP0986-TP0925 (0.8288174)]
COG0697	COG0716	MA0780	MA0780	Integral membrane protein	MA0363	MA0363	Hypothetical protein MA0363	[TP0986-TP0925 (0.8288174)]
COG0697	COG0716	MA1666	MA1666	Integral membrane protein	MA2699	MA2699	Flavodoxin {UniProtKB/TrEMBL:Q8TMF9}	[TP0986-TP0925 (0.8288174)]
COG0697	COG0716	MA0929	MA0929	Transmembrane protein MttP	MA0361	MA0361	Hypothetical protein MA0361	[TP0986-TP0925 (0.8288174)]
COG0697	COG0716	MA0930	MA0930	Transmembrane protein MttP	MA0407	MA0407	Predicted protein {UniProtKB/TrEMBL:Q8TTM2}	[TP0986-TP0925 (0.8288174)]
COG0697	COG0716	MA3243	MA3243	Integral membrane protein	MA2699	MA2699	Flavodoxin {UniProtKB/TrEMBL:Q8TMF9}	[TP0986-TP0925 (0.8288174)]
COG0697	COG0716	MA1666	MA1666	Integral membrane protein	MA0363	MA0363	Hypothetical protein MA0363	[TP0986-TP0925 (0.8288174)]
COG0697	COG0716	MA1667	MA1667	Integral membrane protein	MA2699	MA2699	Flavodoxin {UniProtKB/TrEMBL:Q8TMF9}	[TP0986-TP0925 (0.8288174)]
COG0697	COG0716	MA0530	MA0530	Transmembrane protein MttP	MA2699	MA2699	Flavodoxin {UniProtKB/TrEMBL:Q8TMF9}	[TP0986-TP0925 (0.8288174)]
COG0697	COG0716	MA1667	MA1667	Integral membrane protein	MA0361	MA0361	Hypothetical protein MA0361	[TP0986-TP0925 (0.8288174)]
COG0697	COG0716	MA0930	MA0930	Transmembrane protein MttP	MA0361	MA0361	Hypothetical protein MA0361	[TP0986-TP0925 (0.8288174)]
COG0697	COG0716	MA0929	MA0929	Transmembrane protein MttP	MA0363	MA0363	Hypothetical protein MA0363	[TP0986-TP0925 (0.8288174)]
COG0697	COG0716	MA3489	MA3489	Integral membrane protein	MA2699	MA2699	Flavodoxin {UniProtKB/TrEMBL:Q8TMF9}	[TP0986-TP0925 (0.8288174)]
COG0697	COG0716	MA3489	MA3489	Integral membrane protein	MA0361	MA0361	Hypothetical protein MA0361	[TP0986-TP0925 (0.8288174)]
COG0250	COG3439	MA4273	MA4273	Transcription antitermination protein NusG	MA3947	MA3947	Hypothetical protein MA3947	[TP0236-TP0895 (0.72267145)]
COG0493	COG1488	MA3787	MA3787	Glutamate synthase {UniProtKB/TrEMBL:Q8TJJ7}	MA2533	pncB	Nicotinate phosphoribosyltransferase (EC 2.4.2.11) (NAPRTase)	[TP0735-TP0628 (0.6598422)]
COG0681	COG1384	MA0036	MA0036	Signal sequence peptidase	MA0534	lysS1	Lysyl-tRNA synthetase 1 (EC 6.1.1.6) (Lysine--tRNA ligase 1) (LysRS 1)	[TP0185-TP0644 (0.7885255)]
COG1196	COG2236	MA4334	MA4334	Chromosome segregation protein	MA1687	MA1687	Xanthine-guanine phosphoribosyltransferase	[TP0367-TP0050 (0.68145895)]
COG1196	COG2236	MA4334	MA4334	Chromosome segregation protein	MA4581	MA4581	Phosphoribosyltransferase	[TP0367-TP0050 (0.68145895)]
COG0080	COG0301	MA4274	rpl11p	50S ribosomal protein L11P	MA1466	thiI	Probable thiamine biosynthesis protein thiI	[TP0237-TP0559 (0.59848577)]
COG0024	COG0530	MA0212	MA0212	Methionyl aminopeptidase	MA2817	MA2817	Sodium/calcium exchanger protein	[TP0842-TP1034 (0.7696508)]
COG0024	COG0530	MA0212	MA0212	Methionyl aminopeptidase	MA3021	MA3021	Sodium/calcium exchanger protein	[TP0842-TP1034 (0.7696508)]
COG0024	COG0530	MA0212	MA0212	Methionyl aminopeptidase	MA2008	MA2008	Sodium/calcium exchanger protein	[TP0842-TP1034 (0.7696508)]
COG0103	COG1432	MA0597	rps9p	30S ribosomal protein S9P	MA3857	MA3857	Hypothetical protein MA3857	[TP1024-TP0894 (0.64955014)]
COG0024	COG1121	MA0212	MA0212	Methionyl aminopeptidase	MA0024	MA0024	Zinc ABC transporter, ATP-binding protein	[TP0842-TP0164 (0.77940726)]
COG0255	COG1011	MA1079	rpl29p	50S ribosomal protein L29P	MA1252	MA1252	Haloacid dehalogenase-like hydrolase family	[TP0197-TP0158 (0.6077605)]
COG0255	COG1011	MA1079	rpl29p	50S ribosomal protein L29P	MA3043	MA3043	Haloacid dehalogenase-like hydrolase	[TP0197-TP0158 (0.6077605)]
COG0255	COG1011	MA1079	rpl29p	50S ribosomal protein L29P	MA3051	MA3051	Haloacid dehalogenase-like hydrolase	[TP0197-TP0158 (0.6077605)]
COG0255	COG1011	MA1079	rpl29p	50S ribosomal protein L29P	MA1363	MA1363	Phosphoglycolate phosphatase	[TP0197-TP0158 (0.6077605)]
COG0255	COG1011	MA1079	rpl29p	50S ribosomal protein L29P	MA1918	MA1918	Hypothetical protein MA1918	[TP0197-TP0158 (0.6077605)]
COG0457	COG0558	MA1613	MA1613	TPR-domain containing protein	MA0264	MA0264	CDP-alcohol phosphatidyltransferase	[TP0067-TP0730 (0.86096925)]
COG0457	COG0558	MA3293	MA3293	Hypothetical protein MA3293	MA0525	MA0525	CDP-diacylglycerol-inositol	[TP0067-TP0730 (0.86096925)]
COG0457	COG0558	MA2088	MA2088	TPR-domain containing protein	MA0525	MA0525	CDP-diacylglycerol-inositol	[TP0067-TP0730 (0.86096925)]
COG0457	COG0558	MA2239	MA2239	Hypothetical protein MA2239	MA0525	MA0525	CDP-diacylglycerol-inositol	[TP0067-TP0730 (0.86096925)]
COG0457	COG0558	MA2243	MA2243	Hypothetical protein MA2243	MA0525	MA0525	CDP-diacylglycerol-inositol	[TP0067-TP0730 (0.86096925)]
COG0457	COG0558	MA2099	MA2099	Hypothetical protein MA2099	MA0264	MA0264	CDP-alcohol phosphatidyltransferase	[TP0067-TP0730 (0.86096925)]
COG0457	COG0558	MA1873	MA1873	Hypothetical protein MA1873	MA0264	MA0264	CDP-alcohol phosphatidyltransferase	[TP0067-TP0730 (0.86096925)]
COG0457	COG0558	MA3254	MA3254	O-GlcNAc transferase, p110 subunit	MA0525	MA0525	CDP-diacylglycerol-inositol	[TP0067-TP0730 (0.86096925)]
COG0457	COG0558	MA2097	MA2097	Predicted protein {UniProtKB/TrEMBL:Q8TP27}	MA0264	MA0264	CDP-alcohol phosphatidyltransferase	[TP0067-TP0730 (0.86096925)]
COG0457	COG0558	MA4306	MA4306	TPR-domain containing protein	MA0264	MA0264	CDP-alcohol phosphatidyltransferase	[TP0067-TP0730 (0.86096925)]
COG0457	COG0558	MA1698	MA1698	Predicted protein {UniProtKB/TrEMBL:Q8TQ54}	MA0525	MA0525	CDP-diacylglycerol-inositol	[TP0067-TP0730 (0.86096925)]
COG0457	COG0558	MA2088	MA2088	TPR-domain containing protein	MA0264	MA0264	CDP-alcohol phosphatidyltransferase	[TP0067-TP0730 (0.86096925)]
COG0457	COG0558	MA3254	MA3254	O-GlcNAc transferase, p110 subunit	MA0264	MA0264	CDP-alcohol phosphatidyltransferase	[TP0067-TP0730 (0.86096925)]
COG0457	COG0558	MA3292	MA3292	Hypothetical protein MA3292	MA0525	MA0525	CDP-diacylglycerol-inositol	[TP0067-TP0730 (0.86096925)]
COG0457	COG0558	MA2239	MA2239	Hypothetical protein MA2239	MA0264	MA0264	CDP-alcohol phosphatidyltransferase	[TP0067-TP0730 (0.86096925)]
COG0457	COG0558	MA1943	MA1943	Hypothetical protein MA1943	MA0264	MA0264	CDP-alcohol phosphatidyltransferase	[TP0067-TP0730 (0.86096925)]
COG0457	COG0558	MA2826	MA2826	Hypothetical protein MA2826	MA0264	MA0264	CDP-alcohol phosphatidyltransferase	[TP0067-TP0730 (0.86096925)]
COG0457	COG0558	MA1943	MA1943	Hypothetical protein MA1943	MA0525	MA0525	CDP-diacylglycerol-inositol	[TP0067-TP0730 (0.86096925)]
COG0457	COG0558	MA3293	MA3293	Hypothetical protein MA3293	MA0264	MA0264	CDP-alcohol phosphatidyltransferase	[TP0067-TP0730 (0.86096925)]
COG0457	COG0558	MA2243	MA2243	Hypothetical protein MA2243	MA0264	MA0264	CDP-alcohol phosphatidyltransferase	[TP0067-TP0730 (0.86096925)]
COG0457	COG0558	MA2086	MA2086	Predicted protein {UniProtKB/TrEMBL:Q8TP37}	MA0525	MA0525	CDP-diacylglycerol-inositol	[TP0067-TP0730 (0.86096925)]
COG0457	COG0558	MA3704	MA3704	TPR-domain containing protein	MA0264	MA0264	CDP-alcohol phosphatidyltransferase	[TP0067-TP0730 (0.86096925)]
COG0457	COG0558	MA1970	MA1970	Hypothetical protein MA1970	MA0525	MA0525	CDP-diacylglycerol-inositol	[TP0067-TP0730 (0.86096925)]
COG0457	COG0558	MA2097	MA2097	Predicted protein {UniProtKB/TrEMBL:Q8TP27}	MA0525	MA0525	CDP-diacylglycerol-inositol	[TP0067-TP0730 (0.86096925)]
COG0457	COG0558	MA3290	MA3290	Hypothetical protein MA3290	MA0525	MA0525	CDP-diacylglycerol-inositol	[TP0067-TP0730 (0.86096925)]
COG0457	COG0558	MA1699	MA1699	Hypothetical protein MA1699	MA0525	MA0525	CDP-diacylglycerol-inositol	[TP0067-TP0730 (0.86096925)]
COG0457	COG0558	MA1968	MA1968	Hypothetical protein MA1968	MA0264	MA0264	CDP-alcohol phosphatidyltransferase	[TP0067-TP0730 (0.86096925)]
COG0457	COG0558	MA2826	MA2826	Hypothetical protein MA2826	MA0525	MA0525	CDP-diacylglycerol-inositol	[TP0067-TP0730 (0.86096925)]
COG0457	COG0558	MA2193	MA2193	Hypothetical protein MA2193	MA0525	MA0525	CDP-diacylglycerol-inositol	[TP0067-TP0730 (0.86096925)]
COG0457	COG0558	MA4306	MA4306	TPR-domain containing protein	MA0525	MA0525	CDP-diacylglycerol-inositol	[TP0067-TP0730 (0.86096925)]
COG0457	COG0558	MA3495	MA3495	Hypothetical protein MA3495	MA0264	MA0264	CDP-alcohol phosphatidyltransferase	[TP0067-TP0730 (0.86096925)]
COG0457	COG0558	MA1582	MA1582	Hypothetical protein MA1582	MA0525	MA0525	CDP-diacylglycerol-inositol	[TP0067-TP0730 (0.86096925)]
COG0457	COG0558	MA3290	MA3290	Hypothetical protein MA3290	MA0264	MA0264	CDP-alcohol phosphatidyltransferase	[TP0067-TP0730 (0.86096925)]
COG0457	COG0558	MA1362	MA1362	O-linked GlcNAc transferase	MA0264	MA0264	CDP-alcohol phosphatidyltransferase	[TP0067-TP0730 (0.86096925)]
COG0457	COG0558	MA2099	MA2099	Hypothetical protein MA2099	MA0525	MA0525	CDP-diacylglycerol-inositol	[TP0067-TP0730 (0.86096925)]
COG0457	COG0558	MA1698	MA1698	Predicted protein {UniProtKB/TrEMBL:Q8TQ54}	MA0264	MA0264	CDP-alcohol phosphatidyltransferase	[TP0067-TP0730 (0.86096925)]
COG0457	COG0558	MA2193	MA2193	Hypothetical protein MA2193	MA0264	MA0264	CDP-alcohol phosphatidyltransferase	[TP0067-TP0730 (0.86096925)]
COG0457	COG0558	MA2086	MA2086	Predicted protein {UniProtKB/TrEMBL:Q8TP37}	MA0264	MA0264	CDP-alcohol phosphatidyltransferase	[TP0067-TP0730 (0.86096925)]
COG0457	COG0558	MA3418	MA3418	Hypothetical protein MA3418	MA0264	MA0264	CDP-alcohol phosphatidyltransferase	[TP0067-TP0730 (0.86096925)]
COG0457	COG0558	MA3292	MA3292	Hypothetical protein MA3292	MA0264	MA0264	CDP-alcohol phosphatidyltransferase	[TP0067-TP0730 (0.86096925)]
COG0457	COG0558	MA1613	MA1613	TPR-domain containing protein	MA0525	MA0525	CDP-diacylglycerol-inositol	[TP0067-TP0730 (0.86096925)]
COG0457	COG0558	MA1364	MA1364	O-linked N-acetylglucosamine transferase	MA0264	MA0264	CDP-alcohol phosphatidyltransferase	[TP0067-TP0730 (0.86096925)]
COG0457	COG0558	MA1970	MA1970	Hypothetical protein MA1970	MA0264	MA0264	CDP-alcohol phosphatidyltransferase	[TP0067-TP0730 (0.86096925)]
COG0457	COG0558	MA3260	MA3260	O-GlcNAc transferase, p110 subunit	MA0264	MA0264	CDP-alcohol phosphatidyltransferase	[TP0067-TP0730 (0.86096925)]
COG0457	COG0558	MA3418	MA3418	Hypothetical protein MA3418	MA0525	MA0525	CDP-diacylglycerol-inositol	[TP0067-TP0730 (0.86096925)]
COG0457	COG0558	MA3260	MA3260	O-GlcNAc transferase, p110 subunit	MA0525	MA0525	CDP-diacylglycerol-inositol	[TP0067-TP0730 (0.86096925)]
COG0457	COG0558	MA3495	MA3495	Hypothetical protein MA3495	MA0525	MA0525	CDP-diacylglycerol-inositol	[TP0067-TP0730 (0.86096925)]
COG0457	COG0558	MA2255	MA2255	Kinesin light chain {UniProtKB/TrEMBL:Q8TNN0}	MA0525	MA0525	CDP-diacylglycerol-inositol	[TP0067-TP0730 (0.86096925)]
COG0457	COG0558	MA2255	MA2255	Kinesin light chain {UniProtKB/TrEMBL:Q8TNN0}	MA0264	MA0264	CDP-alcohol phosphatidyltransferase	[TP0067-TP0730 (0.86096925)]
COG0457	COG0558	MA1362	MA1362	O-linked GlcNAc transferase	MA0525	MA0525	CDP-diacylglycerol-inositol	[TP0067-TP0730 (0.86096925)]
COG0457	COG0558	MA1699	MA1699	Hypothetical protein MA1699	MA0264	MA0264	CDP-alcohol phosphatidyltransferase	[TP0067-TP0730 (0.86096925)]
COG0457	COG0558	MA1873	MA1873	Hypothetical protein MA1873	MA0525	MA0525	CDP-diacylglycerol-inositol	[TP0067-TP0730 (0.86096925)]
COG0457	COG0558	MA1364	MA1364	O-linked N-acetylglucosamine transferase	MA0525	MA0525	CDP-diacylglycerol-inositol	[TP0067-TP0730 (0.86096925)]
COG0457	COG0558	MA1968	MA1968	Hypothetical protein MA1968	MA0525	MA0525	CDP-diacylglycerol-inositol	[TP0067-TP0730 (0.86096925)]
COG0457	COG0558	MA1582	MA1582	Hypothetical protein MA1582	MA0264	MA0264	CDP-alcohol phosphatidyltransferase	[TP0067-TP0730 (0.86096925)]
COG0457	COG0558	MA0188	MA0188	Hypothetical protein MA0188	MA0525	MA0525	CDP-diacylglycerol-inositol	[TP0067-TP0730 (0.86096925)]
COG0457	COG0558	MA0188	MA0188	Hypothetical protein MA0188	MA0264	MA0264	CDP-alcohol phosphatidyltransferase	[TP0067-TP0730 (0.86096925)]
COG0457	COG0558	MA3704	MA3704	TPR-domain containing protein	MA0525	MA0525	CDP-diacylglycerol-inositol	[TP0067-TP0730 (0.86096925)]
COG0301	COG1509	MA1466	thiI	Probable thiamine biosynthesis protein thiI	MA3979	MA3979	Lysine 2,3-aminomutase {UniProtKB/TrEMBL:Q8TJ11}	[TP0559-TP0121 (0.62660724)]
COG0803	COG1268	MA0023	MA0023	Zinc ABC transporter, solute-binding lipoprotein	MA4340	MA4340	Biotin synthesis BioY protein	[TP0034-TP0228 (0.8514437)]
COG0442	COG0552	MA3886	MA3886	Prolyl-tRNA synthetase {UniProtKB/TrEMBL:Q8TJA2}	MA4109	MA4109	Signal recognition particle receptor	[TP0160-TP0578 (0.56216276)]
COG0024	COG0462	MA0212	MA0212	Methionyl aminopeptidase	MA1167	prs	Ribose-phosphate pyrophosphokinase (EC 2.7.6.1) (RPPK) (Phosphoribosyl pyrophosphate synthetase) (P-Rib-PP synthetase) (PRPP synthetase)	[TP0842-TP0294 (0.8762697)]
COG0125	COG0361	MA2176	MA2176	Predicted protein {UniProtKB/TrEMBL:Q8TNV2}	MA1351	eIF1A2	Translation initiation factor 1A-2 (aIF-1A-2)	[TP0354-TP0097 (0.8382038)]
COG0125	COG0361	MA2176	MA2176	Predicted protein {UniProtKB/TrEMBL:Q8TNV2}	MA1353	eIF1A3	Translation initiation factor 1A-3 (aIF-1A-3)	[TP0354-TP0097 (0.8382038)]
COG0125	COG0361	MA4433	tmk	Probable thymidylate kinase (EC 2.7.4.9) (dTMP kinase)	MA1351	eIF1A2	Translation initiation factor 1A-2 (aIF-1A-2)	[TP0354-TP0097 (0.8382038)]
COG0125	COG0361	MA4433	tmk	Probable thymidylate kinase (EC 2.7.4.9) (dTMP kinase)	MA0895	eIF1A1	Translation initiation factor 1A-1 (aIF-1A-1)	[TP0354-TP0097 (0.8382038)]
COG0125	COG0361	MA2176	MA2176	Predicted protein {UniProtKB/TrEMBL:Q8TNV2}	MA0895	eIF1A1	Translation initiation factor 1A-1 (aIF-1A-1)	[TP0354-TP0097 (0.8382038)]
COG0125	COG0361	MA4433	tmk	Probable thymidylate kinase (EC 2.7.4.9) (dTMP kinase)	MA1353	eIF1A3	Translation initiation factor 1A-3 (aIF-1A-3)	[TP0354-TP0097 (0.8382038)]
COG0280	COG0457	MA3607	MA3607	Phosphate acetyltransferase	MA2088	MA2088	TPR-domain containing protein	[TP0094-TP0067 (0.5068833)]
COG0280	COG0457	MA3607	MA3607	Phosphate acetyltransferase	MA1968	MA1968	Hypothetical protein MA1968	[TP0094-TP0067 (0.5068833)]
COG0280	COG0457	MA3607	MA3607	Phosphate acetyltransferase	MA2255	MA2255	Kinesin light chain {UniProtKB/TrEMBL:Q8TNN0}	[TP0094-TP0067 (0.5068833)]
COG0280	COG0457	MA3607	MA3607	Phosphate acetyltransferase	MA1364	MA1364	O-linked N-acetylglucosamine transferase	[TP0094-TP0067 (0.5068833)]
COG0280	COG0457	MA3607	MA3607	Phosphate acetyltransferase	MA1873	MA1873	Hypothetical protein MA1873	[TP0094-TP0067 (0.5068833)]
COG0280	COG0457	MA3607	MA3607	Phosphate acetyltransferase	MA3418	MA3418	Hypothetical protein MA3418	[TP0094-TP0067 (0.5068833)]
COG0280	COG0457	MA3607	MA3607	Phosphate acetyltransferase	MA2193	MA2193	Hypothetical protein MA2193	[TP0094-TP0067 (0.5068833)]
COG0280	COG0457	MA3607	MA3607	Phosphate acetyltransferase	MA3254	MA3254	O-GlcNAc transferase, p110 subunit	[TP0094-TP0067 (0.5068833)]
COG0280	COG0457	MA3607	MA3607	Phosphate acetyltransferase	MA1582	MA1582	Hypothetical protein MA1582	[TP0094-TP0067 (0.5068833)]
COG0280	COG0457	MA3607	MA3607	Phosphate acetyltransferase	MA3293	MA3293	Hypothetical protein MA3293	[TP0094-TP0067 (0.5068833)]
COG0280	COG0457	MA3607	MA3607	Phosphate acetyltransferase	MA2086	MA2086	Predicted protein {UniProtKB/TrEMBL:Q8TP37}	[TP0094-TP0067 (0.5068833)]
COG0280	COG0457	MA3607	MA3607	Phosphate acetyltransferase	MA2099	MA2099	Hypothetical protein MA2099	[TP0094-TP0067 (0.5068833)]
COG0280	COG0457	MA3607	MA3607	Phosphate acetyltransferase	MA3290	MA3290	Hypothetical protein MA3290	[TP0094-TP0067 (0.5068833)]
COG0280	COG0457	MA3607	MA3607	Phosphate acetyltransferase	MA1970	MA1970	Hypothetical protein MA1970	[TP0094-TP0067 (0.5068833)]
COG0280	COG0457	MA3607	MA3607	Phosphate acetyltransferase	MA1613	MA1613	TPR-domain containing protein	[TP0094-TP0067 (0.5068833)]
COG0280	COG0457	MA3607	MA3607	Phosphate acetyltransferase	MA3292	MA3292	Hypothetical protein MA3292	[TP0094-TP0067 (0.5068833)]
COG0280	COG0457	MA3607	MA3607	Phosphate acetyltransferase	MA1362	MA1362	O-linked GlcNAc transferase	[TP0094-TP0067 (0.5068833)]
COG0280	COG0457	MA3607	MA3607	Phosphate acetyltransferase	MA0188	MA0188	Hypothetical protein MA0188	[TP0094-TP0067 (0.5068833)]
COG0280	COG0457	MA3607	MA3607	Phosphate acetyltransferase	MA3260	MA3260	O-GlcNAc transferase, p110 subunit	[TP0094-TP0067 (0.5068833)]
COG0280	COG0457	MA3607	MA3607	Phosphate acetyltransferase	MA3495	MA3495	Hypothetical protein MA3495	[TP0094-TP0067 (0.5068833)]
COG0280	COG0457	MA3607	MA3607	Phosphate acetyltransferase	MA3704	MA3704	TPR-domain containing protein	[TP0094-TP0067 (0.5068833)]
COG0280	COG0457	MA3607	MA3607	Phosphate acetyltransferase	MA1698	MA1698	Predicted protein {UniProtKB/TrEMBL:Q8TQ54}	[TP0094-TP0067 (0.5068833)]
COG0280	COG0457	MA3607	MA3607	Phosphate acetyltransferase	MA4306	MA4306	TPR-domain containing protein	[TP0094-TP0067 (0.5068833)]
COG0280	COG0457	MA3607	MA3607	Phosphate acetyltransferase	MA2239	MA2239	Hypothetical protein MA2239	[TP0094-TP0067 (0.5068833)]
COG0280	COG0457	MA3607	MA3607	Phosphate acetyltransferase	MA2097	MA2097	Predicted protein {UniProtKB/TrEMBL:Q8TP27}	[TP0094-TP0067 (0.5068833)]
COG0280	COG0457	MA3607	MA3607	Phosphate acetyltransferase	MA1943	MA1943	Hypothetical protein MA1943	[TP0094-TP0067 (0.5068833)]
COG0280	COG0457	MA3607	MA3607	Phosphate acetyltransferase	MA1699	MA1699	Hypothetical protein MA1699	[TP0094-TP0067 (0.5068833)]
COG0280	COG0457	MA3607	MA3607	Phosphate acetyltransferase	MA2826	MA2826	Hypothetical protein MA2826	[TP0094-TP0067 (0.5068833)]
COG0280	COG0457	MA3607	MA3607	Phosphate acetyltransferase	MA2243	MA2243	Hypothetical protein MA2243	[TP0094-TP0067 (0.5068833)]
COG1108	COG1277	MA0025	MA0025	Zinc ABC transporter, permease protein	MA1545	MA1545	Hypothetical protein MA1545	[TP0165-TP0880 (0.79878455)]
COG1108	COG1277	MA0025	MA0025	Zinc ABC transporter, permease protein	MA1538	MA1538	Hypothetical protein MA1538	[TP0165-TP0880 (0.79878455)]
COG1108	COG1277	MA0025	MA0025	Zinc ABC transporter, permease protein	MA4359	MA4359	Hypothetical protein MA4359	[TP0165-TP0880 (0.79878455)]
COG1108	COG1277	MA0025	MA0025	Zinc ABC transporter, permease protein	MA0852	MA0852	Bacitracin ABC transporter, permease protein	[TP0165-TP0880 (0.79878455)]
COG1108	COG1277	MA0025	MA0025	Zinc ABC transporter, permease protein	MA1546	MA1546	Hypothetical protein MA1546	[TP0165-TP0880 (0.79878455)]
COG1108	COG1277	MA0025	MA0025	Zinc ABC transporter, permease protein	MA1544	MA1544	Hypothetical protein MA1544	[TP0165-TP0880 (0.79878455)]
COG1108	COG1277	MA0025	MA0025	Zinc ABC transporter, permease protein	MA1539	MA1539	Hypothetical protein MA1539	[TP0165-TP0880 (0.79878455)]
COG1108	COG1277	MA0025	MA0025	Zinc ABC transporter, permease protein	MA1547	MA1547	Hypothetical protein MA1547	[TP0165-TP0880 (0.79878455)]
COG0457	COG0495	MA1613	MA1613	TPR-domain containing protein	MA1611	leuS	Leucyl-tRNA synthetase (EC 6.1.1.4) (Leucine--tRNA ligase) (LeuRS)	[TP0067-TP0586 (0.714839)]
COG0457	COG0495	MA2088	MA2088	TPR-domain containing protein	MA1611	leuS	Leucyl-tRNA synthetase (EC 6.1.1.4) (Leucine--tRNA ligase) (LeuRS)	[TP0067-TP0586 (0.714839)]
COG0457	COG0495	MA1698	MA1698	Predicted protein {UniProtKB/TrEMBL:Q8TQ54}	MA1611	leuS	Leucyl-tRNA synthetase (EC 6.1.1.4) (Leucine--tRNA ligase) (LeuRS)	[TP0067-TP0586 (0.714839)]
COG0457	COG0495	MA1873	MA1873	Hypothetical protein MA1873	MA1611	leuS	Leucyl-tRNA synthetase (EC 6.1.1.4) (Leucine--tRNA ligase) (LeuRS)	[TP0067-TP0586 (0.714839)]
COG0457	COG0495	MA2255	MA2255	Kinesin light chain {UniProtKB/TrEMBL:Q8TNN0}	MA1611	leuS	Leucyl-tRNA synthetase (EC 6.1.1.4) (Leucine--tRNA ligase) (LeuRS)	[TP0067-TP0586 (0.714839)]
COG0457	COG0495	MA1699	MA1699	Hypothetical protein MA1699	MA1611	leuS	Leucyl-tRNA synthetase (EC 6.1.1.4) (Leucine--tRNA ligase) (LeuRS)	[TP0067-TP0586 (0.714839)]
COG0457	COG0495	MA1582	MA1582	Hypothetical protein MA1582	MA1611	leuS	Leucyl-tRNA synthetase (EC 6.1.1.4) (Leucine--tRNA ligase) (LeuRS)	[TP0067-TP0586 (0.714839)]
COG0457	COG0495	MA1364	MA1364	O-linked N-acetylglucosamine transferase	MA1611	leuS	Leucyl-tRNA synthetase (EC 6.1.1.4) (Leucine--tRNA ligase) (LeuRS)	[TP0067-TP0586 (0.714839)]
COG0457	COG0495	MA3260	MA3260	O-GlcNAc transferase, p110 subunit	MA1611	leuS	Leucyl-tRNA synthetase (EC 6.1.1.4) (Leucine--tRNA ligase) (LeuRS)	[TP0067-TP0586 (0.714839)]
COG0457	COG0495	MA2239	MA2239	Hypothetical protein MA2239	MA1611	leuS	Leucyl-tRNA synthetase (EC 6.1.1.4) (Leucine--tRNA ligase) (LeuRS)	[TP0067-TP0586 (0.714839)]
COG0457	COG0495	MA1362	MA1362	O-linked GlcNAc transferase	MA1611	leuS	Leucyl-tRNA synthetase (EC 6.1.1.4) (Leucine--tRNA ligase) (LeuRS)	[TP0067-TP0586 (0.714839)]
COG0457	COG0495	MA4306	MA4306	TPR-domain containing protein	MA1611	leuS	Leucyl-tRNA synthetase (EC 6.1.1.4) (Leucine--tRNA ligase) (LeuRS)	[TP0067-TP0586 (0.714839)]
COG0457	COG0495	MA3495	MA3495	Hypothetical protein MA3495	MA1611	leuS	Leucyl-tRNA synthetase (EC 6.1.1.4) (Leucine--tRNA ligase) (LeuRS)	[TP0067-TP0586 (0.714839)]
COG0457	COG0495	MA3704	MA3704	TPR-domain containing protein	MA1611	leuS	Leucyl-tRNA synthetase (EC 6.1.1.4) (Leucine--tRNA ligase) (LeuRS)	[TP0067-TP0586 (0.714839)]
COG0457	COG0495	MA2826	MA2826	Hypothetical protein MA2826	MA1611	leuS	Leucyl-tRNA synthetase (EC 6.1.1.4) (Leucine--tRNA ligase) (LeuRS)	[TP0067-TP0586 (0.714839)]
COG0457	COG0495	MA2099	MA2099	Hypothetical protein MA2099	MA1611	leuS	Leucyl-tRNA synthetase (EC 6.1.1.4) (Leucine--tRNA ligase) (LeuRS)	[TP0067-TP0586 (0.714839)]
COG0457	COG0495	MA3418	MA3418	Hypothetical protein MA3418	MA1611	leuS	Leucyl-tRNA synthetase (EC 6.1.1.4) (Leucine--tRNA ligase) (LeuRS)	[TP0067-TP0586 (0.714839)]
COG0457	COG0495	MA3293	MA3293	Hypothetical protein MA3293	MA1611	leuS	Leucyl-tRNA synthetase (EC 6.1.1.4) (Leucine--tRNA ligase) (LeuRS)	[TP0067-TP0586 (0.714839)]
COG0457	COG0495	MA1943	MA1943	Hypothetical protein MA1943	MA1611	leuS	Leucyl-tRNA synthetase (EC 6.1.1.4) (Leucine--tRNA ligase) (LeuRS)	[TP0067-TP0586 (0.714839)]
COG0457	COG0495	MA3290	MA3290	Hypothetical protein MA3290	MA1611	leuS	Leucyl-tRNA synthetase (EC 6.1.1.4) (Leucine--tRNA ligase) (LeuRS)	[TP0067-TP0586 (0.714839)]
COG0457	COG0495	MA3292	MA3292	Hypothetical protein MA3292	MA1611	leuS	Leucyl-tRNA synthetase (EC 6.1.1.4) (Leucine--tRNA ligase) (LeuRS)	[TP0067-TP0586 (0.714839)]
COG0457	COG0495	MA2193	MA2193	Hypothetical protein MA2193	MA1611	leuS	Leucyl-tRNA synthetase (EC 6.1.1.4) (Leucine--tRNA ligase) (LeuRS)	[TP0067-TP0586 (0.714839)]
COG0457	COG0495	MA2097	MA2097	Predicted protein {UniProtKB/TrEMBL:Q8TP27}	MA1611	leuS	Leucyl-tRNA synthetase (EC 6.1.1.4) (Leucine--tRNA ligase) (LeuRS)	[TP0067-TP0586 (0.714839)]
COG0457	COG0495	MA3254	MA3254	O-GlcNAc transferase, p110 subunit	MA1611	leuS	Leucyl-tRNA synthetase (EC 6.1.1.4) (Leucine--tRNA ligase) (LeuRS)	[TP0067-TP0586 (0.714839)]
COG0457	COG0495	MA2086	MA2086	Predicted protein {UniProtKB/TrEMBL:Q8TP37}	MA1611	leuS	Leucyl-tRNA synthetase (EC 6.1.1.4) (Leucine--tRNA ligase) (LeuRS)	[TP0067-TP0586 (0.714839)]
COG0457	COG0495	MA1970	MA1970	Hypothetical protein MA1970	MA1611	leuS	Leucyl-tRNA synthetase (EC 6.1.1.4) (Leucine--tRNA ligase) (LeuRS)	[TP0067-TP0586 (0.714839)]
COG0457	COG0495	MA2243	MA2243	Hypothetical protein MA2243	MA1611	leuS	Leucyl-tRNA synthetase (EC 6.1.1.4) (Leucine--tRNA ligase) (LeuRS)	[TP0067-TP0586 (0.714839)]
COG0457	COG0495	MA1968	MA1968	Hypothetical protein MA1968	MA1611	leuS	Leucyl-tRNA synthetase (EC 6.1.1.4) (Leucine--tRNA ligase) (LeuRS)	[TP0067-TP0586 (0.714839)]
COG0457	COG0495	MA0188	MA0188	Hypothetical protein MA0188	MA1611	leuS	Leucyl-tRNA synthetase (EC 6.1.1.4) (Leucine--tRNA ligase) (LeuRS)	[TP0067-TP0586 (0.714839)]
COG0358	COG0457	MA4635	MA_4635	Hypothetical protein MA4635	MA2088	MA2088	TPR-domain containing protein	[TP0492-TP0648 (0.5111708)]
COG0358	COG0457	MA4635	MA_4635	Hypothetical protein MA4635	MA2255	MA2255	Kinesin light chain {UniProtKB/TrEMBL:Q8TNN0}	[TP0492-TP0648 (0.5111708)]
COG0358	COG0457	MA4635	MA_4635	Hypothetical protein MA4635	MA1873	MA1873	Hypothetical protein MA1873	[TP0492-TP0648 (0.5111708)]
COG0358	COG0457	MA4635	MA_4635	Hypothetical protein MA4635	MA2826	MA2826	Hypothetical protein MA2826	[TP0492-TP0648 (0.5111708)]
COG0358	COG0457	MA4635	MA_4635	Hypothetical protein MA4635	MA2193	MA2193	Hypothetical protein MA2193	[TP0492-TP0648 (0.5111708)]
COG0358	COG0457	MA4635	MA_4635	Hypothetical protein MA4635	MA1613	MA1613	TPR-domain containing protein	[TP0492-TP0648 (0.5111708)]
COG0358	COG0457	MA4635	MA_4635	Hypothetical protein MA4635	MA3254	MA3254	O-GlcNAc transferase, p110 subunit	[TP0492-TP0648 (0.5111708)]
COG0358	COG0457	MA4635	MA_4635	Hypothetical protein MA4635	MA1970	MA1970	Hypothetical protein MA1970	[TP0492-TP0648 (0.5111708)]
COG0358	COG0457	MA4635	MA_4635	Hypothetical protein MA4635	MA2239	MA2239	Hypothetical protein MA2239	[TP0492-TP0648 (0.5111708)]
COG0358	COG0457	MA4635	MA_4635	Hypothetical protein MA4635	MA2097	MA2097	Predicted protein {UniProtKB/TrEMBL:Q8TP27}	[TP0492-TP0648 (0.5111708)]
COG0358	COG0457	MA4635	MA_4635	Hypothetical protein MA4635	MA1364	MA1364	O-linked N-acetylglucosamine transferase	[TP0492-TP0648 (0.5111708)]
COG0358	COG0457	MA4635	MA_4635	Hypothetical protein MA4635	MA1968	MA1968	Hypothetical protein MA1968	[TP0492-TP0648 (0.5111708)]
COG0358	COG0457	MA4635	MA_4635	Hypothetical protein MA4635	MA2099	MA2099	Hypothetical protein MA2099	[TP0492-TP0648 (0.5111708)]
COG0358	COG0457	MA4635	MA_4635	Hypothetical protein MA4635	MA2086	MA2086	Predicted protein {UniProtKB/TrEMBL:Q8TP37}	[TP0492-TP0648 (0.5111708)]
COG0358	COG0457	MA4635	MA_4635	Hypothetical protein MA4635	MA3260	MA3260	O-GlcNAc transferase, p110 subunit	[TP0492-TP0648 (0.5111708)]
COG0358	COG0457	MA4635	MA_4635	Hypothetical protein MA4635	MA1698	MA1698	Predicted protein {UniProtKB/TrEMBL:Q8TQ54}	[TP0492-TP0648 (0.5111708)]
COG0358	COG0457	MA4635	MA_4635	Hypothetical protein MA4635	MA1362	MA1362	O-linked GlcNAc transferase	[TP0492-TP0648 (0.5111708)]
COG0358	COG0457	MA4635	MA_4635	Hypothetical protein MA4635	MA3418	MA3418	Hypothetical protein MA3418	[TP0492-TP0648 (0.5111708)]
COG0358	COG0457	MA4635	MA_4635	Hypothetical protein MA4635	MA1943	MA1943	Hypothetical protein MA1943	[TP0492-TP0648 (0.5111708)]
COG0358	COG0457	MA4635	MA_4635	Hypothetical protein MA4635	MA3292	MA3292	Hypothetical protein MA3292	[TP0492-TP0648 (0.5111708)]
COG0358	COG0457	MA4635	MA_4635	Hypothetical protein MA4635	MA3495	MA3495	Hypothetical protein MA3495	[TP0492-TP0648 (0.5111708)]
COG0358	COG0457	MA4635	MA_4635	Hypothetical protein MA4635	MA1582	MA1582	Hypothetical protein MA1582	[TP0492-TP0648 (0.5111708)]
COG0358	COG0457	MA4635	MA_4635	Hypothetical protein MA4635	MA3704	MA3704	TPR-domain containing protein	[TP0492-TP0648 (0.5111708)]
COG0358	COG0457	MA4635	MA_4635	Hypothetical protein MA4635	MA3293	MA3293	Hypothetical protein MA3293	[TP0492-TP0648 (0.5111708)]
COG0358	COG0457	MA4635	MA_4635	Hypothetical protein MA4635	MA2243	MA2243	Hypothetical protein MA2243	[TP0492-TP0648 (0.5111708)]
COG0358	COG0457	MA4635	MA_4635	Hypothetical protein MA4635	MA1699	MA1699	Hypothetical protein MA1699	[TP0492-TP0648 (0.5111708)]
COG0358	COG0457	MA4635	MA_4635	Hypothetical protein MA4635	MA0188	MA0188	Hypothetical protein MA0188	[TP0492-TP0648 (0.5111708)]
COG0358	COG0457	MA4635	MA_4635	Hypothetical protein MA4635	MA4306	MA4306	TPR-domain containing protein	[TP0492-TP0648 (0.5111708)]
COG0358	COG0457	MA4635	MA_4635	Hypothetical protein MA4635	MA3290	MA3290	Hypothetical protein MA3290	[TP0492-TP0648 (0.5111708)]
COG0301	COG0301	MA1466	thiI	Probable thiamine biosynthesis protein thiI	MA1466	thiI	Probable thiamine biosynthesis protein thiI	[TP0559-TP0559 (0.6965584)]
COG0608	COG1234	MA2569	MA2569	Phosphoesterase {UniProtKB/TrEMBL:Q8TMT3}	MA2375	MA2375	Arylsulfatase {UniProtKB/TrEMBL:Q8TNB6}	[TP0704-TP0819 (0.5844061)]
COG0608	COG1234	MA0823	MA0823	Ss-DNA-specific exonuclease	MA2375	MA2375	Arylsulfatase {UniProtKB/TrEMBL:Q8TNB6}	[TP0704-TP0819 (0.5844061)]
COG0608	COG1234	MA3432	MA3432	Hypothetical protein MA3432	MA2375	MA2375	Arylsulfatase {UniProtKB/TrEMBL:Q8TNB6}	[TP0704-TP0819 (0.5844061)]
COG0608	COG1234	MA3432	MA3432	Hypothetical protein MA3432	MA3031	rnz	Ribonuclease Z (EC 3.1.26.11) (RNase Z) (tRNase Z) (tRNA 3 endonuclease)	[TP0704-TP0819 (0.5844061)]
COG0608	COG1234	MA0823	MA0823	Ss-DNA-specific exonuclease	MA3031	rnz	Ribonuclease Z (EC 3.1.26.11) (RNase Z) (tRNase Z) (tRNA 3 endonuclease)	[TP0704-TP0819 (0.5844061)]
COG0608	COG1234	MA2569	MA2569	Phosphoesterase {UniProtKB/TrEMBL:Q8TMT3}	MA3031	rnz	Ribonuclease Z (EC 3.1.26.11) (RNase Z) (tRNase Z) (tRNA 3 endonuclease)	[TP0704-TP0819 (0.5844061)]
COG0024	COG0125	MA0212	MA0212	Methionyl aminopeptidase	MA2176	MA2176	Predicted protein {UniProtKB/TrEMBL:Q8TNV2}	[TP0842-TP0354 (0.8096375)]
COG0024	COG0125	MA0212	MA0212	Methionyl aminopeptidase	MA4433	tmk	Probable thymidylate kinase (EC 2.7.4.9) (dTMP kinase)	[TP0842-TP0354 (0.8096375)]
COG0048	COG1156	MA1259	rps12p	30S ribosomal protein S12P	MA4159	atpB	V-type ATP synthase beta chain (EC 3.6.3.14) (V-type ATPase subunit B)	[TP0243-TP0427 (0.80866665)]
COG0012	COG0188	MA4401	MA4401	GTP-binding protein {UniProtKB/TrEMBL:Q8THW0}	MA1583	MA1583	DNA topoisomerase (ATP-hydrolyzing), subunit A	[TP0124-TP0005 (0.7149395)]
COG0530	COG0621	MA3021	MA3021	Sodium/calcium exchanger protein	MA1153	MA1153	2-methylthioadenine synthase	[TP1034-TP0269 (0.7081234)]
COG0530	COG0621	MA2008	MA2008	Sodium/calcium exchanger protein	MA1153	MA1153	2-methylthioadenine synthase	[TP1034-TP0269 (0.7081234)]
COG0530	COG0621	MA2817	MA2817	Sodium/calcium exchanger protein	MA1153	MA1153	2-methylthioadenine synthase	[TP1034-TP0269 (0.7081234)]
COG0462	COG0492	MA1167	prs	Ribose-phosphate pyrophosphokinase (EC 2.7.6.1) (RPPK) (Phosphoribosyl pyrophosphate synthetase) (P-Rib-PP synthetase) (PRPP synthetase)	MA1368	MA1368	Thioredoxin reductase {UniProtKB/TrEMBL:Q8TR16}	[TP0294-TP0814 (0.8323514)]
COG0124	COG0546	MA0943	hisS	Histidyl-tRNA synthetase (EC 6.1.1.21) (Histidine--tRNA ligase) (HisRS)	MA2967	MA2967	Haloacid dehalogenase-like hydrolase	[TP0641-TP0554 (0.5196431)]
COG0457	COG1234	MA2086	MA2086	Predicted protein {UniProtKB/TrEMBL:Q8TP37}	MA3031	rnz	Ribonuclease Z (EC 3.1.26.11) (RNase Z) (tRNase Z) (tRNA 3 endonuclease)	[TP0095-TP0819 (0.5178716)]
COG0457	COG1234	MA1968	MA1968	Hypothetical protein MA1968	MA2375	MA2375	Arylsulfatase {UniProtKB/TrEMBL:Q8TNB6}	[TP0095-TP0819 (0.5178716)]
COG0457	COG1234	MA3704	MA3704	TPR-domain containing protein	MA2375	MA2375	Arylsulfatase {UniProtKB/TrEMBL:Q8TNB6}	[TP0095-TP0819 (0.5178716)]
COG0457	COG1234	MA3293	MA3293	Hypothetical protein MA3293	MA3031	rnz	Ribonuclease Z (EC 3.1.26.11) (RNase Z) (tRNase Z) (tRNA 3 endonuclease)	[TP0095-TP0819 (0.5178716)]
COG0457	COG1234	MA2243	MA2243	Hypothetical protein MA2243	MA3031	rnz	Ribonuclease Z (EC 3.1.26.11) (RNase Z) (tRNase Z) (tRNA 3 endonuclease)	[TP0095-TP0819 (0.5178716)]
COG0457	COG1234	MA2826	MA2826	Hypothetical protein MA2826	MA2375	MA2375	Arylsulfatase {UniProtKB/TrEMBL:Q8TNB6}	[TP0095-TP0819 (0.5178716)]
COG0457	COG1234	MA3292	MA3292	Hypothetical protein MA3292	MA3031	rnz	Ribonuclease Z (EC 3.1.26.11) (RNase Z) (tRNase Z) (tRNA 3 endonuclease)	[TP0095-TP0819 (0.5178716)]
COG0457	COG1234	MA2088	MA2088	TPR-domain containing protein	MA3031	rnz	Ribonuclease Z (EC 3.1.26.11) (RNase Z) (tRNase Z) (tRNA 3 endonuclease)	[TP0095-TP0819 (0.5178716)]
COG0457	COG1234	MA1699	MA1699	Hypothetical protein MA1699	MA2375	MA2375	Arylsulfatase {UniProtKB/TrEMBL:Q8TNB6}	[TP0095-TP0819 (0.5178716)]
COG0457	COG1234	MA2099	MA2099	Hypothetical protein MA2099	MA3031	rnz	Ribonuclease Z (EC 3.1.26.11) (RNase Z) (tRNase Z) (tRNA 3 endonuclease)	[TP0095-TP0819 (0.5178716)]
COG0457	COG1234	MA2255	MA2255	Kinesin light chain {UniProtKB/TrEMBL:Q8TNN0}	MA3031	rnz	Ribonuclease Z (EC 3.1.26.11) (RNase Z) (tRNase Z) (tRNA 3 endonuclease)	[TP0095-TP0819 (0.5178716)]
COG0457	COG1234	MA0188	MA0188	Hypothetical protein MA0188	MA3031	rnz	Ribonuclease Z (EC 3.1.26.11) (RNase Z) (tRNase Z) (tRNA 3 endonuclease)	[TP0095-TP0819 (0.5178716)]
COG0457	COG1234	MA1873	MA1873	Hypothetical protein MA1873	MA3031	rnz	Ribonuclease Z (EC 3.1.26.11) (RNase Z) (tRNase Z) (tRNA 3 endonuclease)	[TP0095-TP0819 (0.5178716)]
COG0457	COG1234	MA1613	MA1613	TPR-domain containing protein	MA3031	rnz	Ribonuclease Z (EC 3.1.26.11) (RNase Z) (tRNase Z) (tRNA 3 endonuclease)	[TP0095-TP0819 (0.5178716)]
COG0457	COG1234	MA2097	MA2097	Predicted protein {UniProtKB/TrEMBL:Q8TP27}	MA2375	MA2375	Arylsulfatase {UniProtKB/TrEMBL:Q8TNB6}	[TP0095-TP0819 (0.5178716)]
COG0457	COG1234	MA2099	MA2099	Hypothetical protein MA2099	MA2375	MA2375	Arylsulfatase {UniProtKB/TrEMBL:Q8TNB6}	[TP0095-TP0819 (0.5178716)]
COG0457	COG1234	MA1362	MA1362	O-linked GlcNAc transferase	MA3031	rnz	Ribonuclease Z (EC 3.1.26.11) (RNase Z) (tRNase Z) (tRNA 3 endonuclease)	[TP0095-TP0819 (0.5178716)]
COG0457	COG1234	MA3293	MA3293	Hypothetical protein MA3293	MA2375	MA2375	Arylsulfatase {UniProtKB/TrEMBL:Q8TNB6}	[TP0095-TP0819 (0.5178716)]
COG0457	COG1234	MA2086	MA2086	Predicted protein {UniProtKB/TrEMBL:Q8TP37}	MA2375	MA2375	Arylsulfatase {UniProtKB/TrEMBL:Q8TNB6}	[TP0095-TP0819 (0.5178716)]
COG0457	COG1234	MA1699	MA1699	Hypothetical protein MA1699	MA3031	rnz	Ribonuclease Z (EC 3.1.26.11) (RNase Z) (tRNase Z) (tRNA 3 endonuclease)	[TP0095-TP0819 (0.5178716)]
COG0457	COG1234	MA2088	MA2088	TPR-domain containing protein	MA2375	MA2375	Arylsulfatase {UniProtKB/TrEMBL:Q8TNB6}	[TP0095-TP0819 (0.5178716)]
COG0457	COG1234	MA1362	MA1362	O-linked GlcNAc transferase	MA2375	MA2375	Arylsulfatase {UniProtKB/TrEMBL:Q8TNB6}	[TP0095-TP0819 (0.5178716)]
COG0457	COG1234	MA0188	MA0188	Hypothetical protein MA0188	MA2375	MA2375	Arylsulfatase {UniProtKB/TrEMBL:Q8TNB6}	[TP0095-TP0819 (0.5178716)]
COG0457	COG1234	MA3254	MA3254	O-GlcNAc transferase, p110 subunit	MA2375	MA2375	Arylsulfatase {UniProtKB/TrEMBL:Q8TNB6}	[TP0095-TP0819 (0.5178716)]
COG0457	COG1234	MA3418	MA3418	Hypothetical protein MA3418	MA2375	MA2375	Arylsulfatase {UniProtKB/TrEMBL:Q8TNB6}	[TP0095-TP0819 (0.5178716)]
COG0457	COG1234	MA1970	MA1970	Hypothetical protein MA1970	MA3031	rnz	Ribonuclease Z (EC 3.1.26.11) (RNase Z) (tRNase Z) (tRNA 3 endonuclease)	[TP0095-TP0819 (0.5178716)]
COG0457	COG1234	MA2255	MA2255	Kinesin light chain {UniProtKB/TrEMBL:Q8TNN0}	MA2375	MA2375	Arylsulfatase {UniProtKB/TrEMBL:Q8TNB6}	[TP0095-TP0819 (0.5178716)]
COG0457	COG1234	MA2826	MA2826	Hypothetical protein MA2826	MA3031	rnz	Ribonuclease Z (EC 3.1.26.11) (RNase Z) (tRNase Z) (tRNA 3 endonuclease)	[TP0095-TP0819 (0.5178716)]
COG0457	COG1234	MA1364	MA1364	O-linked N-acetylglucosamine transferase	MA2375	MA2375	Arylsulfatase {UniProtKB/TrEMBL:Q8TNB6}	[TP0095-TP0819 (0.5178716)]
COG0457	COG1234	MA3260	MA3260	O-GlcNAc transferase, p110 subunit	MA3031	rnz	Ribonuclease Z (EC 3.1.26.11) (RNase Z) (tRNase Z) (tRNA 3 endonuclease)	[TP0095-TP0819 (0.5178716)]
COG0457	COG1234	MA3418	MA3418	Hypothetical protein MA3418	MA3031	rnz	Ribonuclease Z (EC 3.1.26.11) (RNase Z) (tRNase Z) (tRNA 3 endonuclease)	[TP0095-TP0819 (0.5178716)]
COG0457	COG1234	MA2193	MA2193	Hypothetical protein MA2193	MA3031	rnz	Ribonuclease Z (EC 3.1.26.11) (RNase Z) (tRNase Z) (tRNA 3 endonuclease)	[TP0095-TP0819 (0.5178716)]
COG0457	COG1234	MA2243	MA2243	Hypothetical protein MA2243	MA2375	MA2375	Arylsulfatase {UniProtKB/TrEMBL:Q8TNB6}	[TP0095-TP0819 (0.5178716)]
COG0457	COG1234	MA3290	MA3290	Hypothetical protein MA3290	MA3031	rnz	Ribonuclease Z (EC 3.1.26.11) (RNase Z) (tRNase Z) (tRNA 3 endonuclease)	[TP0095-TP0819 (0.5178716)]
COG0457	COG1234	MA1968	MA1968	Hypothetical protein MA1968	MA3031	rnz	Ribonuclease Z (EC 3.1.26.11) (RNase Z) (tRNase Z) (tRNA 3 endonuclease)	[TP0095-TP0819 (0.5178716)]
COG0457	COG1234	MA1943	MA1943	Hypothetical protein MA1943	MA2375	MA2375	Arylsulfatase {UniProtKB/TrEMBL:Q8TNB6}	[TP0095-TP0819 (0.5178716)]
COG0457	COG1234	MA2239	MA2239	Hypothetical protein MA2239	MA3031	rnz	Ribonuclease Z (EC 3.1.26.11) (RNase Z) (tRNase Z) (tRNA 3 endonuclease)	[TP0095-TP0819 (0.5178716)]
COG0457	COG1234	MA3704	MA3704	TPR-domain containing protein	MA3031	rnz	Ribonuclease Z (EC 3.1.26.11) (RNase Z) (tRNase Z) (tRNA 3 endonuclease)	[TP0095-TP0819 (0.5178716)]
COG0457	COG1234	MA2239	MA2239	Hypothetical protein MA2239	MA2375	MA2375	Arylsulfatase {UniProtKB/TrEMBL:Q8TNB6}	[TP0095-TP0819 (0.5178716)]
COG0457	COG1234	MA1582	MA1582	Hypothetical protein MA1582	MA2375	MA2375	Arylsulfatase {UniProtKB/TrEMBL:Q8TNB6}	[TP0095-TP0819 (0.5178716)]
COG0457	COG1234	MA3495	MA3495	Hypothetical protein MA3495	MA3031	rnz	Ribonuclease Z (EC 3.1.26.11) (RNase Z) (tRNase Z) (tRNA 3 endonuclease)	[TP0095-TP0819 (0.5178716)]
COG0457	COG1234	MA3260	MA3260	O-GlcNAc transferase, p110 subunit	MA2375	MA2375	Arylsulfatase {UniProtKB/TrEMBL:Q8TNB6}	[TP0095-TP0819 (0.5178716)]
COG0457	COG1234	MA1698	MA1698	Predicted protein {UniProtKB/TrEMBL:Q8TQ54}	MA2375	MA2375	Arylsulfatase {UniProtKB/TrEMBL:Q8TNB6}	[TP0095-TP0819 (0.5178716)]
COG0457	COG1234	MA1970	MA1970	Hypothetical protein MA1970	MA2375	MA2375	Arylsulfatase {UniProtKB/TrEMBL:Q8TNB6}	[TP0095-TP0819 (0.5178716)]
COG0457	COG1234	MA1698	MA1698	Predicted protein {UniProtKB/TrEMBL:Q8TQ54}	MA3031	rnz	Ribonuclease Z (EC 3.1.26.11) (RNase Z) (tRNase Z) (tRNA 3 endonuclease)	[TP0095-TP0819 (0.5178716)]
COG0457	COG1234	MA2193	MA2193	Hypothetical protein MA2193	MA2375	MA2375	Arylsulfatase {UniProtKB/TrEMBL:Q8TNB6}	[TP0095-TP0819 (0.5178716)]
COG0457	COG1234	MA1873	MA1873	Hypothetical protein MA1873	MA2375	MA2375	Arylsulfatase {UniProtKB/TrEMBL:Q8TNB6}	[TP0095-TP0819 (0.5178716)]
COG0457	COG1234	MA1613	MA1613	TPR-domain containing protein	MA2375	MA2375	Arylsulfatase {UniProtKB/TrEMBL:Q8TNB6}	[TP0095-TP0819 (0.5178716)]
COG0457	COG1234	MA3495	MA3495	Hypothetical protein MA3495	MA2375	MA2375	Arylsulfatase {UniProtKB/TrEMBL:Q8TNB6}	[TP0095-TP0819 (0.5178716)]
COG0457	COG1234	MA4306	MA4306	TPR-domain containing protein	MA3031	rnz	Ribonuclease Z (EC 3.1.26.11) (RNase Z) (tRNase Z) (tRNA 3 endonuclease)	[TP0095-TP0819 (0.5178716)]
COG0457	COG1234	MA3290	MA3290	Hypothetical protein MA3290	MA2375	MA2375	Arylsulfatase {UniProtKB/TrEMBL:Q8TNB6}	[TP0095-TP0819 (0.5178716)]
COG0457	COG1234	MA2097	MA2097	Predicted protein {UniProtKB/TrEMBL:Q8TP27}	MA3031	rnz	Ribonuclease Z (EC 3.1.26.11) (RNase Z) (tRNase Z) (tRNA 3 endonuclease)	[TP0095-TP0819 (0.5178716)]
COG0457	COG1234	MA1943	MA1943	Hypothetical protein MA1943	MA3031	rnz	Ribonuclease Z (EC 3.1.26.11) (RNase Z) (tRNase Z) (tRNA 3 endonuclease)	[TP0095-TP0819 (0.5178716)]
COG0457	COG1234	MA1582	MA1582	Hypothetical protein MA1582	MA3031	rnz	Ribonuclease Z (EC 3.1.26.11) (RNase Z) (tRNase Z) (tRNA 3 endonuclease)	[TP0095-TP0819 (0.5178716)]
COG0457	COG1234	MA1364	MA1364	O-linked N-acetylglucosamine transferase	MA3031	rnz	Ribonuclease Z (EC 3.1.26.11) (RNase Z) (tRNase Z) (tRNA 3 endonuclease)	[TP0095-TP0819 (0.5178716)]
COG0457	COG1234	MA3292	MA3292	Hypothetical protein MA3292	MA2375	MA2375	Arylsulfatase {UniProtKB/TrEMBL:Q8TNB6}	[TP0095-TP0819 (0.5178716)]
COG0457	COG1234	MA3254	MA3254	O-GlcNAc transferase, p110 subunit	MA3031	rnz	Ribonuclease Z (EC 3.1.26.11) (RNase Z) (tRNase Z) (tRNA 3 endonuclease)	[TP0095-TP0819 (0.5178716)]
COG0457	COG1234	MA4306	MA4306	TPR-domain containing protein	MA2375	MA2375	Arylsulfatase {UniProtKB/TrEMBL:Q8TNB6}	[TP0095-TP0819 (0.5178716)]
COG1102	COG4591	MA1104	cmk	Cytidylate kinase (EC 2.7.4.14) (CK) (Cytidine monophosphate kinase) (CMP kinase)	MA3247	MA3247	Hypothetical protein MA3247	[TP0342-TP0582 (0.6658587)]
COG1102	COG4591	MA1104	cmk	Cytidylate kinase (EC 2.7.4.14) (CK) (Cytidine monophosphate kinase) (CMP kinase)	MA2489	MA2489	Hypothetical protein MA2489	[TP0342-TP0582 (0.6658587)]
COG1102	COG4591	MA1104	cmk	Cytidylate kinase (EC 2.7.4.14) (CK) (Cytidine monophosphate kinase) (CMP kinase)	MA1674	MA1674	Hypothetical protein MA1674	[TP0342-TP0582 (0.6658587)]
COG1102	COG4591	MA1104	cmk	Cytidylate kinase (EC 2.7.4.14) (CK) (Cytidine monophosphate kinase) (CMP kinase)	MA2490	MA2490	Hypothetical protein MA2490	[TP0342-TP0582 (0.6658587)]
COG0528	COG4591	MA0372	pyrH	Probable uridylate kinase (EC 2.7.4.-) (UK) (Uridine monophosphate kinase) (UMP kinase)	MA2489	MA2489	Hypothetical protein MA2489	[TP0099-TP0580 (0.8561369)]
COG0528	COG4591	MA0372	pyrH	Probable uridylate kinase (EC 2.7.4.-) (UK) (Uridine monophosphate kinase) (UMP kinase)	MA3247	MA3247	Hypothetical protein MA3247	[TP0099-TP0580 (0.8561369)]
COG0528	COG4591	MA0372	pyrH	Probable uridylate kinase (EC 2.7.4.-) (UK) (Uridine monophosphate kinase) (UMP kinase)	MA2490	MA2490	Hypothetical protein MA2490	[TP0099-TP0580 (0.8561369)]
COG0528	COG4591	MA0372	pyrH	Probable uridylate kinase (EC 2.7.4.-) (UK) (Uridine monophosphate kinase) (UMP kinase)	MA1674	MA1674	Hypothetical protein MA1674	[TP0099-TP0580 (0.8561369)]
COG0503	COG1488	MA0717	MA0717	Hypoxanthine phosphoribosyltransferase	MA2533	pncB	Nicotinate phosphoribosyltransferase (EC 2.4.2.11) (NAPRTase)	[TP1039-TP0628 (0.6658587)]
COG0249	COG0546	MA0523	mutS	DNA mismatch repair protein mutS	MA2967	MA2967	Haloacid dehalogenase-like hydrolase	[TP0328-TP0554 (0.5196431)]
COG0234	COG0803	MA0630	groS	10 kDa chaperonin (Protein Cpn10) (groES protein)	MA0023	MA0023	Zinc ABC transporter, solute-binding lipoprotein	[TP1013-TP0163 (0.67160416)]
COG0162	COG2834	MA0815	tyrS	Tyrosyl-tRNA synthetase (EC 6.1.1.1) (Tyrosine--tRNA ligase) (TyrRS)	MA4327	MA4327	Hypothetical protein MA4327	[TP0834-TP0333 (0.5313641)]
COG0162	COG2834	MA0815	tyrS	Tyrosyl-tRNA synthetase (EC 6.1.1.1) (Tyrosine--tRNA ligase) (TyrRS)	MA0199	MA0199	Hypothetical protein MA0199	[TP0834-TP0333 (0.5313641)]
COG0162	COG2834	MA0815	tyrS	Tyrosyl-tRNA synthetase (EC 6.1.1.1) (Tyrosine--tRNA ligase) (TyrRS)	MA4325	MA4325	Hypothetical protein MA4325	[TP0834-TP0333 (0.5313641)]
COG0162	COG2834	MA0815	tyrS	Tyrosyl-tRNA synthetase (EC 6.1.1.1) (Tyrosine--tRNA ligase) (TyrRS)	MA4328	MA4328	Hypothetical protein MA4328	[TP0834-TP0333 (0.5313641)]
COG0162	COG2834	MA0815	tyrS	Tyrosyl-tRNA synthetase (EC 6.1.1.1) (Tyrosine--tRNA ligase) (TyrRS)	MA1528	MA1528	Hypothetical protein MA1528	[TP0834-TP0333 (0.5313641)]
COG0162	COG2834	MA0815	tyrS	Tyrosyl-tRNA synthetase (EC 6.1.1.1) (Tyrosine--tRNA ligase) (TyrRS)	MA4326	MA4326	Hypothetical protein MA4326	[TP0834-TP0333 (0.5313641)]
COG0162	COG2834	MA0815	tyrS	Tyrosyl-tRNA synthetase (EC 6.1.1.1) (Tyrosine--tRNA ligase) (TyrRS)	MA0563	MA0563	Hypothetical protein MA0563	[TP0834-TP0333 (0.5313641)]
COG0457	COG1061	MA2097	MA2097	Predicted protein {UniProtKB/TrEMBL:Q8TP27}	MA1603	MA1603	Hypothetical protein MA1603	[TP0095-TP0380 (0.51337665)]
COG0457	COG1061	MA1699	MA1699	Hypothetical protein MA1699	MA2897	MA2897	Hypothetical protein MA2897	[TP0095-TP0380 (0.51337665)]
COG0457	COG1061	MA1364	MA1364	O-linked N-acetylglucosamine transferase	MA1603	MA1603	Hypothetical protein MA1603	[TP0095-TP0380 (0.51337665)]
COG0457	COG1061	MA1699	MA1699	Hypothetical protein MA1699	MA1603	MA1603	Hypothetical protein MA1603	[TP0095-TP0380 (0.51337665)]
COG0457	COG1061	MA2255	MA2255	Kinesin light chain {UniProtKB/TrEMBL:Q8TNN0}	MA2897	MA2897	Hypothetical protein MA2897	[TP0095-TP0380 (0.51337665)]
COG0457	COG1061	MA0188	MA0188	Hypothetical protein MA0188	MA2403	MA2403	DNA repair protein {UniProtKB/TrEMBL:Q8TN90}	[TP0095-TP0380 (0.51337665)]
COG0457	COG1061	MA3254	MA3254	O-GlcNAc transferase, p110 subunit	MA1603	MA1603	Hypothetical protein MA1603	[TP0095-TP0380 (0.51337665)]
COG0457	COG1061	MA1699	MA1699	Hypothetical protein MA1699	MA2403	MA2403	DNA repair protein {UniProtKB/TrEMBL:Q8TN90}	[TP0095-TP0380 (0.51337665)]
COG0457	COG1061	MA3254	MA3254	O-GlcNAc transferase, p110 subunit	MA2403	MA2403	DNA repair protein {UniProtKB/TrEMBL:Q8TN90}	[TP0095-TP0380 (0.51337665)]
COG0457	COG1061	MA2097	MA2097	Predicted protein {UniProtKB/TrEMBL:Q8TP27}	MA2403	MA2403	DNA repair protein {UniProtKB/TrEMBL:Q8TN90}	[TP0095-TP0380 (0.51337665)]
COG0457	COG1061	MA3418	MA3418	Hypothetical protein MA3418	MA2403	MA2403	DNA repair protein {UniProtKB/TrEMBL:Q8TN90}	[TP0095-TP0380 (0.51337665)]
COG0457	COG1061	MA2239	MA2239	Hypothetical protein MA2239	MA1603	MA1603	Hypothetical protein MA1603	[TP0095-TP0380 (0.51337665)]
COG0457	COG1061	MA1968	MA1968	Hypothetical protein MA1968	MA2897	MA2897	Hypothetical protein MA2897	[TP0095-TP0380 (0.51337665)]
COG0457	COG1061	MA1613	MA1613	TPR-domain containing protein	MA1603	MA1603	Hypothetical protein MA1603	[TP0095-TP0380 (0.51337665)]
COG0457	COG1061	MA2099	MA2099	Hypothetical protein MA2099	MA2403	MA2403	DNA repair protein {UniProtKB/TrEMBL:Q8TN90}	[TP0095-TP0380 (0.51337665)]
COG0457	COG1061	MA2086	MA2086	Predicted protein {UniProtKB/TrEMBL:Q8TP37}	MA2403	MA2403	DNA repair protein {UniProtKB/TrEMBL:Q8TN90}	[TP0095-TP0380 (0.51337665)]
COG0457	COG1061	MA2243	MA2243	Hypothetical protein MA2243	MA2897	MA2897	Hypothetical protein MA2897	[TP0095-TP0380 (0.51337665)]
COG0457	COG1061	MA1698	MA1698	Predicted protein {UniProtKB/TrEMBL:Q8TQ54}	MA1603	MA1603	Hypothetical protein MA1603	[TP0095-TP0380 (0.51337665)]
COG0457	COG1061	MA1362	MA1362	O-linked GlcNAc transferase	MA2897	MA2897	Hypothetical protein MA2897	[TP0095-TP0380 (0.51337665)]
COG0457	COG1061	MA1698	MA1698	Predicted protein {UniProtKB/TrEMBL:Q8TQ54}	MA2403	MA2403	DNA repair protein {UniProtKB/TrEMBL:Q8TN90}	[TP0095-TP0380 (0.51337665)]
COG0457	COG1061	MA1362	MA1362	O-linked GlcNAc transferase	MA1603	MA1603	Hypothetical protein MA1603	[TP0095-TP0380 (0.51337665)]
COG0457	COG1061	MA3290	MA3290	Hypothetical protein MA3290	MA1603	MA1603	Hypothetical protein MA1603	[TP0095-TP0380 (0.51337665)]
COG0457	COG1061	MA1873	MA1873	Hypothetical protein MA1873	MA2897	MA2897	Hypothetical protein MA2897	[TP0095-TP0380 (0.51337665)]
COG0457	COG1061	MA3260	MA3260	O-GlcNAc transferase, p110 subunit	MA2897	MA2897	Hypothetical protein MA2897	[TP0095-TP0380 (0.51337665)]
COG0457	COG1061	MA1943	MA1943	Hypothetical protein MA1943	MA2897	MA2897	Hypothetical protein MA2897	[TP0095-TP0380 (0.51337665)]
COG0457	COG1061	MA2099	MA2099	Hypothetical protein MA2099	MA1603	MA1603	Hypothetical protein MA1603	[TP0095-TP0380 (0.51337665)]
COG0457	COG1061	MA3260	MA3260	O-GlcNAc transferase, p110 subunit	MA1603	MA1603	Hypothetical protein MA1603	[TP0095-TP0380 (0.51337665)]
COG0457	COG1061	MA3704	MA3704	TPR-domain containing protein	MA1603	MA1603	Hypothetical protein MA1603	[TP0095-TP0380 (0.51337665)]
COG0457	COG1061	MA4306	MA4306	TPR-domain containing protein	MA2897	MA2897	Hypothetical protein MA2897	[TP0095-TP0380 (0.51337665)]
COG0457	COG1061	MA1582	MA1582	Hypothetical protein MA1582	MA1603	MA1603	Hypothetical protein MA1603	[TP0095-TP0380 (0.51337665)]
COG0457	COG1061	MA2088	MA2088	TPR-domain containing protein	MA2897	MA2897	Hypothetical protein MA2897	[TP0095-TP0380 (0.51337665)]
COG0457	COG1061	MA1582	MA1582	Hypothetical protein MA1582	MA2897	MA2897	Hypothetical protein MA2897	[TP0095-TP0380 (0.51337665)]
COG0457	COG1061	MA1943	MA1943	Hypothetical protein MA1943	MA1603	MA1603	Hypothetical protein MA1603	[TP0095-TP0380 (0.51337665)]
COG0457	COG1061	MA0188	MA0188	Hypothetical protein MA0188	MA1603	MA1603	Hypothetical protein MA1603	[TP0095-TP0380 (0.51337665)]
COG0457	COG1061	MA3254	MA3254	O-GlcNAc transferase, p110 subunit	MA2897	MA2897	Hypothetical protein MA2897	[TP0095-TP0380 (0.51337665)]
COG0457	COG1061	MA2193	MA2193	Hypothetical protein MA2193	MA1603	MA1603	Hypothetical protein MA1603	[TP0095-TP0380 (0.51337665)]
COG0457	COG1061	MA1970	MA1970	Hypothetical protein MA1970	MA2403	MA2403	DNA repair protein {UniProtKB/TrEMBL:Q8TN90}	[TP0095-TP0380 (0.51337665)]
COG0457	COG1061	MA1943	MA1943	Hypothetical protein MA1943	MA2403	MA2403	DNA repair protein {UniProtKB/TrEMBL:Q8TN90}	[TP0095-TP0380 (0.51337665)]
COG0457	COG1061	MA3293	MA3293	Hypothetical protein MA3293	MA2403	MA2403	DNA repair protein {UniProtKB/TrEMBL:Q8TN90}	[TP0095-TP0380 (0.51337665)]
COG0457	COG1061	MA1873	MA1873	Hypothetical protein MA1873	MA1603	MA1603	Hypothetical protein MA1603	[TP0095-TP0380 (0.51337665)]
COG0457	COG1061	MA2099	MA2099	Hypothetical protein MA2099	MA2897	MA2897	Hypothetical protein MA2897	[TP0095-TP0380 (0.51337665)]
COG0457	COG1061	MA1698	MA1698	Predicted protein {UniProtKB/TrEMBL:Q8TQ54}	MA2897	MA2897	Hypothetical protein MA2897	[TP0095-TP0380 (0.51337665)]
COG0457	COG1061	MA2255	MA2255	Kinesin light chain {UniProtKB/TrEMBL:Q8TNN0}	MA2403	MA2403	DNA repair protein {UniProtKB/TrEMBL:Q8TN90}	[TP0095-TP0380 (0.51337665)]
COG0457	COG1061	MA3290	MA3290	Hypothetical protein MA3290	MA2403	MA2403	DNA repair protein {UniProtKB/TrEMBL:Q8TN90}	[TP0095-TP0380 (0.51337665)]
COG0457	COG1061	MA3704	MA3704	TPR-domain containing protein	MA2897	MA2897	Hypothetical protein MA2897	[TP0095-TP0380 (0.51337665)]
COG0457	COG1061	MA2193	MA2193	Hypothetical protein MA2193	MA2403	MA2403	DNA repair protein {UniProtKB/TrEMBL:Q8TN90}	[TP0095-TP0380 (0.51337665)]
COG0457	COG1061	MA1582	MA1582	Hypothetical protein MA1582	MA2403	MA2403	DNA repair protein {UniProtKB/TrEMBL:Q8TN90}	[TP0095-TP0380 (0.51337665)]
COG0457	COG1061	MA2086	MA2086	Predicted protein {UniProtKB/TrEMBL:Q8TP37}	MA1603	MA1603	Hypothetical protein MA1603	[TP0095-TP0380 (0.51337665)]
COG0457	COG1061	MA2239	MA2239	Hypothetical protein MA2239	MA2897	MA2897	Hypothetical protein MA2897	[TP0095-TP0380 (0.51337665)]
COG0457	COG1061	MA1364	MA1364	O-linked N-acetylglucosamine transferase	MA2403	MA2403	DNA repair protein {UniProtKB/TrEMBL:Q8TN90}	[TP0095-TP0380 (0.51337665)]
COG0457	COG1061	MA3495	MA3495	Hypothetical protein MA3495	MA1603	MA1603	Hypothetical protein MA1603	[TP0095-TP0380 (0.51337665)]
COG0457	COG1061	MA1970	MA1970	Hypothetical protein MA1970	MA1603	MA1603	Hypothetical protein MA1603	[TP0095-TP0380 (0.51337665)]
COG0457	COG1061	MA2826	MA2826	Hypothetical protein MA2826	MA1603	MA1603	Hypothetical protein MA1603	[TP0095-TP0380 (0.51337665)]
COG0457	COG1061	MA3704	MA3704	TPR-domain containing protein	MA2403	MA2403	DNA repair protein {UniProtKB/TrEMBL:Q8TN90}	[TP0095-TP0380 (0.51337665)]
COG0457	COG1061	MA3292	MA3292	Hypothetical protein MA3292	MA1603	MA1603	Hypothetical protein MA1603	[TP0095-TP0380 (0.51337665)]
COG0457	COG1061	MA3418	MA3418	Hypothetical protein MA3418	MA1603	MA1603	Hypothetical protein MA1603	[TP0095-TP0380 (0.51337665)]
COG0457	COG1061	MA1970	MA1970	Hypothetical protein MA1970	MA2897	MA2897	Hypothetical protein MA2897	[TP0095-TP0380 (0.51337665)]
COG0457	COG1061	MA2243	MA2243	Hypothetical protein MA2243	MA2403	MA2403	DNA repair protein {UniProtKB/TrEMBL:Q8TN90}	[TP0095-TP0380 (0.51337665)]
COG0457	COG1061	MA2243	MA2243	Hypothetical protein MA2243	MA1603	MA1603	Hypothetical protein MA1603	[TP0095-TP0380 (0.51337665)]
COG0457	COG1061	MA2097	MA2097	Predicted protein {UniProtKB/TrEMBL:Q8TP27}	MA2897	MA2897	Hypothetical protein MA2897	[TP0095-TP0380 (0.51337665)]
COG0457	COG1061	MA3292	MA3292	Hypothetical protein MA3292	MA2897	MA2897	Hypothetical protein MA2897	[TP0095-TP0380 (0.51337665)]
COG0457	COG1061	MA2088	MA2088	TPR-domain containing protein	MA1603	MA1603	Hypothetical protein MA1603	[TP0095-TP0380 (0.51337665)]
COG0457	COG1061	MA2239	MA2239	Hypothetical protein MA2239	MA2403	MA2403	DNA repair protein {UniProtKB/TrEMBL:Q8TN90}	[TP0095-TP0380 (0.51337665)]
COG0457	COG1061	MA3418	MA3418	Hypothetical protein MA3418	MA2897	MA2897	Hypothetical protein MA2897	[TP0095-TP0380 (0.51337665)]
COG0457	COG1061	MA1362	MA1362	O-linked GlcNAc transferase	MA2403	MA2403	DNA repair protein {UniProtKB/TrEMBL:Q8TN90}	[TP0095-TP0380 (0.51337665)]
COG0457	COG1061	MA2086	MA2086	Predicted protein {UniProtKB/TrEMBL:Q8TP37}	MA2897	MA2897	Hypothetical protein MA2897	[TP0095-TP0380 (0.51337665)]
COG0457	COG1061	MA3260	MA3260	O-GlcNAc transferase, p110 subunit	MA2403	MA2403	DNA repair protein {UniProtKB/TrEMBL:Q8TN90}	[TP0095-TP0380 (0.51337665)]
COG0457	COG1061	MA2826	MA2826	Hypothetical protein MA2826	MA2897	MA2897	Hypothetical protein MA2897	[TP0095-TP0380 (0.51337665)]
COG0457	COG1061	MA3293	MA3293	Hypothetical protein MA3293	MA1603	MA1603	Hypothetical protein MA1603	[TP0095-TP0380 (0.51337665)]
COG0457	COG1061	MA2193	MA2193	Hypothetical protein MA2193	MA2897	MA2897	Hypothetical protein MA2897	[TP0095-TP0380 (0.51337665)]
COG0457	COG1061	MA1613	MA1613	TPR-domain containing protein	MA2403	MA2403	DNA repair protein {UniProtKB/TrEMBL:Q8TN90}	[TP0095-TP0380 (0.51337665)]
COG0457	COG1061	MA3293	MA3293	Hypothetical protein MA3293	MA2897	MA2897	Hypothetical protein MA2897	[TP0095-TP0380 (0.51337665)]
COG0457	COG1061	MA1968	MA1968	Hypothetical protein MA1968	MA2403	MA2403	DNA repair protein {UniProtKB/TrEMBL:Q8TN90}	[TP0095-TP0380 (0.51337665)]
COG0457	COG1061	MA2826	MA2826	Hypothetical protein MA2826	MA2403	MA2403	DNA repair protein {UniProtKB/TrEMBL:Q8TN90}	[TP0095-TP0380 (0.51337665)]
COG0457	COG1061	MA2088	MA2088	TPR-domain containing protein	MA2403	MA2403	DNA repair protein {UniProtKB/TrEMBL:Q8TN90}	[TP0095-TP0380 (0.51337665)]
COG0457	COG1061	MA0188	MA0188	Hypothetical protein MA0188	MA2897	MA2897	Hypothetical protein MA2897	[TP0095-TP0380 (0.51337665)]
COG0457	COG1061	MA4306	MA4306	TPR-domain containing protein	MA1603	MA1603	Hypothetical protein MA1603	[TP0095-TP0380 (0.51337665)]
COG0457	COG1061	MA3495	MA3495	Hypothetical protein MA3495	MA2403	MA2403	DNA repair protein {UniProtKB/TrEMBL:Q8TN90}	[TP0095-TP0380 (0.51337665)]
COG0457	COG1061	MA3292	MA3292	Hypothetical protein MA3292	MA2403	MA2403	DNA repair protein {UniProtKB/TrEMBL:Q8TN90}	[TP0095-TP0380 (0.51337665)]
COG0457	COG1061	MA1613	MA1613	TPR-domain containing protein	MA2897	MA2897	Hypothetical protein MA2897	[TP0095-TP0380 (0.51337665)]
COG0457	COG1061	MA2255	MA2255	Kinesin light chain {UniProtKB/TrEMBL:Q8TNN0}	MA1603	MA1603	Hypothetical protein MA1603	[TP0095-TP0380 (0.51337665)]
COG0457	COG1061	MA1873	MA1873	Hypothetical protein MA1873	MA2403	MA2403	DNA repair protein {UniProtKB/TrEMBL:Q8TN90}	[TP0095-TP0380 (0.51337665)]
COG0457	COG1061	MA3290	MA3290	Hypothetical protein MA3290	MA2897	MA2897	Hypothetical protein MA2897	[TP0095-TP0380 (0.51337665)]
COG0457	COG1061	MA4306	MA4306	TPR-domain containing protein	MA2403	MA2403	DNA repair protein {UniProtKB/TrEMBL:Q8TN90}	[TP0095-TP0380 (0.51337665)]
COG0457	COG1061	MA1968	MA1968	Hypothetical protein MA1968	MA1603	MA1603	Hypothetical protein MA1603	[TP0095-TP0380 (0.51337665)]
COG0457	COG1061	MA1364	MA1364	O-linked N-acetylglucosamine transferase	MA2897	MA2897	Hypothetical protein MA2897	[TP0095-TP0380 (0.51337665)]
COG0457	COG1061	MA3495	MA3495	Hypothetical protein MA3495	MA2897	MA2897	Hypothetical protein MA2897	[TP0095-TP0380 (0.51337665)]
COG0342	COG0546	MA0139	MA0139	Protein-export membrane protein SecD	MA2967	MA2967	Haloacid dehalogenase-like hydrolase	[TP0410-TP0554 (0.6160348)]
COG0098	COG0803	MA1092	rps5p	30S ribosomal protein S5P	MA0023	MA0023	Zinc ABC transporter, solute-binding lipoprotein	[TP0206-TP0163 (0.74372905)]
COG0249	COG0457	MA0523	mutS	DNA mismatch repair protein mutS	MA1698	MA1698	Predicted protein {UniProtKB/TrEMBL:Q8TQ54}	[TP0328-TP0095 (0.63719666)]
COG0249	COG0457	MA0523	mutS	DNA mismatch repair protein mutS	MA0188	MA0188	Hypothetical protein MA0188	[TP0328-TP0095 (0.63719666)]
COG0249	COG0457	MA0523	mutS	DNA mismatch repair protein mutS	MA2243	MA2243	Hypothetical protein MA2243	[TP0328-TP0095 (0.63719666)]
COG0249	COG0457	MA0523	mutS	DNA mismatch repair protein mutS	MA4306	MA4306	TPR-domain containing protein	[TP0328-TP0095 (0.63719666)]
COG0249	COG0457	MA0523	mutS	DNA mismatch repair protein mutS	MA1613	MA1613	TPR-domain containing protein	[TP0328-TP0095 (0.63719666)]
COG0249	COG0457	MA0523	mutS	DNA mismatch repair protein mutS	MA1873	MA1873	Hypothetical protein MA1873	[TP0328-TP0095 (0.63719666)]
COG0249	COG0457	MA0523	mutS	DNA mismatch repair protein mutS	MA1943	MA1943	Hypothetical protein MA1943	[TP0328-TP0095 (0.63719666)]
COG0249	COG0457	MA0523	mutS	DNA mismatch repair protein mutS	MA3418	MA3418	Hypothetical protein MA3418	[TP0328-TP0095 (0.63719666)]
COG0249	COG0457	MA0523	mutS	DNA mismatch repair protein mutS	MA1582	MA1582	Hypothetical protein MA1582	[TP0328-TP0095 (0.63719666)]
COG0249	COG0457	MA0523	mutS	DNA mismatch repair protein mutS	MA3290	MA3290	Hypothetical protein MA3290	[TP0328-TP0095 (0.63719666)]
COG0249	COG0457	MA0523	mutS	DNA mismatch repair protein mutS	MA3254	MA3254	O-GlcNAc transferase, p110 subunit	[TP0328-TP0095 (0.63719666)]
COG0249	COG0457	MA0523	mutS	DNA mismatch repair protein mutS	MA2826	MA2826	Hypothetical protein MA2826	[TP0328-TP0095 (0.63719666)]
COG0249	COG0457	MA0523	mutS	DNA mismatch repair protein mutS	MA1968	MA1968	Hypothetical protein MA1968	[TP0328-TP0095 (0.63719666)]
COG0249	COG0457	MA0523	mutS	DNA mismatch repair protein mutS	MA3704	MA3704	TPR-domain containing protein	[TP0328-TP0095 (0.63719666)]
COG0249	COG0457	MA0523	mutS	DNA mismatch repair protein mutS	MA3293	MA3293	Hypothetical protein MA3293	[TP0328-TP0095 (0.63719666)]
COG0249	COG0457	MA0523	mutS	DNA mismatch repair protein mutS	MA1970	MA1970	Hypothetical protein MA1970	[TP0328-TP0095 (0.63719666)]
COG0249	COG0457	MA0523	mutS	DNA mismatch repair protein mutS	MA2088	MA2088	TPR-domain containing protein	[TP0328-TP0095 (0.63719666)]
COG0249	COG0457	MA0523	mutS	DNA mismatch repair protein mutS	MA3495	MA3495	Hypothetical protein MA3495	[TP0328-TP0095 (0.63719666)]
COG0249	COG0457	MA0523	mutS	DNA mismatch repair protein mutS	MA3292	MA3292	Hypothetical protein MA3292	[TP0328-TP0095 (0.63719666)]
COG0249	COG0457	MA0523	mutS	DNA mismatch repair protein mutS	MA2193	MA2193	Hypothetical protein MA2193	[TP0328-TP0095 (0.63719666)]
COG0249	COG0457	MA0523	mutS	DNA mismatch repair protein mutS	MA2255	MA2255	Kinesin light chain {UniProtKB/TrEMBL:Q8TNN0}	[TP0328-TP0095 (0.63719666)]
COG0249	COG0457	MA0523	mutS	DNA mismatch repair protein mutS	MA2086	MA2086	Predicted protein {UniProtKB/TrEMBL:Q8TP37}	[TP0328-TP0095 (0.63719666)]
COG0249	COG0457	MA0523	mutS	DNA mismatch repair protein mutS	MA2239	MA2239	Hypothetical protein MA2239	[TP0328-TP0095 (0.63719666)]
COG0249	COG0457	MA0523	mutS	DNA mismatch repair protein mutS	MA2099	MA2099	Hypothetical protein MA2099	[TP0328-TP0095 (0.63719666)]
COG0249	COG0457	MA0523	mutS	DNA mismatch repair protein mutS	MA1364	MA1364	O-linked N-acetylglucosamine transferase	[TP0328-TP0095 (0.63719666)]
COG0249	COG0457	MA0523	mutS	DNA mismatch repair protein mutS	MA1362	MA1362	O-linked GlcNAc transferase	[TP0328-TP0095 (0.63719666)]
COG0249	COG0457	MA0523	mutS	DNA mismatch repair protein mutS	MA3260	MA3260	O-GlcNAc transferase, p110 subunit	[TP0328-TP0095 (0.63719666)]
COG0249	COG0457	MA0523	mutS	DNA mismatch repair protein mutS	MA2097	MA2097	Predicted protein {UniProtKB/TrEMBL:Q8TP27}	[TP0328-TP0095 (0.63719666)]
COG0249	COG0457	MA0523	mutS	DNA mismatch repair protein mutS	MA1699	MA1699	Hypothetical protein MA1699	[TP0328-TP0095 (0.63719666)]
COG0442	COG0459	MA3886	MA3886	Prolyl-tRNA synthetase {UniProtKB/TrEMBL:Q8TJA2}	MA4413	MA4413	Hsp60 {UniProtKB/TrEMBL:Q8THU8}	[TP0160-TP0030 (0.7719589)]
COG0442	COG0459	MA3886	MA3886	Prolyl-tRNA synthetase {UniProtKB/TrEMBL:Q8TJA2}	MA1682	MA1682	Hsp60 {UniProtKB/TrEMBL:Q8TQ70}	[TP0160-TP0030 (0.7719589)]
COG0442	COG0459	MA3886	MA3886	Prolyl-tRNA synthetase {UniProtKB/TrEMBL:Q8TJA2}	MA0086	MA0086	Hsp60 {UniProtKB/TrEMBL:Q8TUI1}	[TP0160-TP0030 (0.7719589)]
COG0442	COG0459	MA3886	MA3886	Prolyl-tRNA synthetase {UniProtKB/TrEMBL:Q8TJA2}	MA0631	groL	60 kDa chaperonin (Protein Cpn60) (groEL protein)	[TP0160-TP0030 (0.7719589)]
COG0442	COG0459	MA3886	MA3886	Prolyl-tRNA synthetase {UniProtKB/TrEMBL:Q8TJA2}	MA0857	MA0857	Hsp60 {UniProtKB/TrEMBL:Q8TSE1}	[TP0160-TP0030 (0.7719589)]
COG0442	COG0459	MA3886	MA3886	Prolyl-tRNA synthetase {UniProtKB/TrEMBL:Q8TJA2}	MA4386	MA4386	Hsp60 {UniProtKB/TrEMBL:Q8THX2}	[TP0160-TP0030 (0.7719589)]
COG0255	COG1354	MA1079	rpl29p	50S ribosomal protein L29P	MA4333	MA4333	Hypothetical protein MA4333	[TP0197-TP0691 (0.70609456)]
COG0154	COG1624	MA4523	gatA	Glutamyl-tRNA(Gln) amidotransferase subunit A (EC 6.3.5.-) (Glu-ADT subunit A)	MA0655	MA0655	Hypothetical protein MA0655	[TP1020-TP0826 (0.7964557)]
COG1109	COG1488	MA2665	MA2665	Phosphomannomutase {UniProtKB/TrEMBL:Q8TMJ2}	MA2533	pncB	Nicotinate phosphoribosyltransferase (EC 2.4.2.11) (NAPRTase)	[TP0413-TP0628 (0.6598422)]
COG1109	COG1488	MA0241	MA0241	Phosphomannomutase {UniProtKB/TrEMBL:Q8TU33}	MA2533	pncB	Nicotinate phosphoribosyltransferase (EC 2.4.2.11) (NAPRTase)	[TP0413-TP0628 (0.6598422)]
COG1109	COG1488	MA3024	MA3024	Phosphomannomutase {UniProtKB/TrEMBL:Q8TLL2}	MA2533	pncB	Nicotinate phosphoribosyltransferase (EC 2.4.2.11) (NAPRTase)	[TP0413-TP0628 (0.6598422)]
COG0477	COG1432	MA1346	MA1346	Drug-efflux transporter	MA3857	MA3857	Hypothetical protein MA3857	[TP0840-TP0894 (0.55999315)]
COG0477	COG1432	MA1858	MA1858	Membrane transport protein	MA3857	MA3857	Hypothetical protein MA3857	[TP0840-TP0894 (0.55999315)]
COG0477	COG1432	MA4644	MA4644	Hypothetical protein MA4644	MA3857	MA3857	Hypothetical protein MA3857	[TP0840-TP0894 (0.55999315)]
COG0477	COG1432	MA4166	MA4166	Sugar transport family protein	MA3857	MA3857	Hypothetical protein MA3857	[TP0840-TP0894 (0.55999315)]
COG0477	COG1432	MA1161	MA1161	Macrolide-efflux protein	MA3857	MA3857	Hypothetical protein MA3857	[TP0840-TP0894 (0.55999315)]
COG0477	COG1432	MA3881	MA3881	Sugar transport family protein	MA3857	MA3857	Hypothetical protein MA3857	[TP0840-TP0894 (0.55999315)]
COG0477	COG1432	MA0185	MA0185	Multidrug efflux protein	MA3857	MA3857	Hypothetical protein MA3857	[TP0840-TP0894 (0.55999315)]
COG0477	COG1432	MA0181	MA0181	Multidrug-efflux transporter	MA3857	MA3857	Hypothetical protein MA3857	[TP0840-TP0894 (0.55999315)]
COG0477	COG1432	MA1516	MA1516	Transport protein {UniProtKB/TrEMBL:Q8TQM4}	MA3857	MA3857	Hypothetical protein MA3857	[TP0840-TP0894 (0.55999315)]
COG0477	COG1432	MA4663	MA4663	Multidrug resistance efflux pump	MA3857	MA3857	Hypothetical protein MA3857	[TP0840-TP0894 (0.55999315)]
COG0477	COG1432	MA1657	MA1657	Efflux pump antibiotic resistance protein	MA3857	MA3857	Hypothetical protein MA3857	[TP0840-TP0894 (0.55999315)]
COG0477	COG1432	MA0615	MA0615	Transmembrane transport protein	MA3857	MA3857	Hypothetical protein MA3857	[TP0840-TP0894 (0.55999315)]
COG0477	COG1432	MA2503	MA2503	Transmembrane efflux protein	MA3857	MA3857	Hypothetical protein MA3857	[TP0840-TP0894 (0.55999315)]
COG0477	COG1432	MA4621	MA4621	Multidrug resistance protein	MA3857	MA3857	Hypothetical protein MA3857	[TP0840-TP0894 (0.55999315)]
COG0477	COG1432	MA0169	MA0169	Class H tetracycline resistance efflux protein	MA3857	MA3857	Hypothetical protein MA3857	[TP0840-TP0894 (0.55999315)]
COG0477	COG1432	MA2263	MA2263	Hypothetical protein MA2263	MA3857	MA3857	Hypothetical protein MA3857	[TP0840-TP0894 (0.55999315)]
COG0457	COG1396	MA1582	MA1582	Hypothetical protein MA1582	MA2914	MA2914	Transcriptional regulator, Hth-3 family	[TP0648-TP0461 (0.6214171)]
COG0457	COG1396	MA2239	MA2239	Hypothetical protein MA2239	MA2914	MA2914	Transcriptional regulator, Hth-3 family	[TP0648-TP0461 (0.6214171)]
COG0457	COG1396	MA1970	MA1970	Hypothetical protein MA1970	MA1424	MA1424	Transcriptional regulator, Hth-3 family	[TP0648-TP0461 (0.6214171)]
COG0457	COG1396	MA2088	MA2088	TPR-domain containing protein	MA1424	MA1424	Transcriptional regulator, Hth-3 family	[TP0648-TP0461 (0.6214171)]
COG0457	COG1396	MA3254	MA3254	O-GlcNAc transferase, p110 subunit	MA1424	MA1424	Transcriptional regulator, Hth-3 family	[TP0648-TP0461 (0.6214171)]
COG0457	COG1396	MA1699	MA1699	Hypothetical protein MA1699	MA2914	MA2914	Transcriptional regulator, Hth-3 family	[TP0648-TP0461 (0.6214171)]
COG0457	COG1396	MA1613	MA1613	TPR-domain containing protein	MA2914	MA2914	Transcriptional regulator, Hth-3 family	[TP0648-TP0461 (0.6214171)]
COG0457	COG1396	MA3704	MA3704	TPR-domain containing protein	MA2914	MA2914	Transcriptional regulator, Hth-3 family	[TP0648-TP0461 (0.6214171)]
COG0457	COG1396	MA1362	MA1362	O-linked GlcNAc transferase	MA1424	MA1424	Transcriptional regulator, Hth-3 family	[TP0648-TP0461 (0.6214171)]
COG0457	COG1396	MA1698	MA1698	Predicted protein {UniProtKB/TrEMBL:Q8TQ54}	MA2914	MA2914	Transcriptional regulator, Hth-3 family	[TP0648-TP0461 (0.6214171)]
COG0457	COG1396	MA3292	MA3292	Hypothetical protein MA3292	MA1424	MA1424	Transcriptional regulator, Hth-3 family	[TP0648-TP0461 (0.6214171)]
COG0457	COG1396	MA3704	MA3704	TPR-domain containing protein	MA1424	MA1424	Transcriptional regulator, Hth-3 family	[TP0648-TP0461 (0.6214171)]
COG0457	COG1396	MA1364	MA1364	O-linked N-acetylglucosamine transferase	MA2914	MA2914	Transcriptional regulator, Hth-3 family	[TP0648-TP0461 (0.6214171)]
COG0457	COG1396	MA2086	MA2086	Predicted protein {UniProtKB/TrEMBL:Q8TP37}	MA2914	MA2914	Transcriptional regulator, Hth-3 family	[TP0648-TP0461 (0.6214171)]
COG0457	COG1396	MA3495	MA3495	Hypothetical protein MA3495	MA2914	MA2914	Transcriptional regulator, Hth-3 family	[TP0648-TP0461 (0.6214171)]
COG0457	COG1396	MA2088	MA2088	TPR-domain containing protein	MA2914	MA2914	Transcriptional regulator, Hth-3 family	[TP0648-TP0461 (0.6214171)]
COG0457	COG1396	MA2097	MA2097	Predicted protein {UniProtKB/TrEMBL:Q8TP27}	MA2914	MA2914	Transcriptional regulator, Hth-3 family	[TP0648-TP0461 (0.6214171)]
COG0457	COG1396	MA4306	MA4306	TPR-domain containing protein	MA1424	MA1424	Transcriptional regulator, Hth-3 family	[TP0648-TP0461 (0.6214171)]
COG0457	COG1396	MA2826	MA2826	Hypothetical protein MA2826	MA2914	MA2914	Transcriptional regulator, Hth-3 family	[TP0648-TP0461 (0.6214171)]
COG0457	COG1396	MA2193	MA2193	Hypothetical protein MA2193	MA2914	MA2914	Transcriptional regulator, Hth-3 family	[TP0648-TP0461 (0.6214171)]
COG0457	COG1396	MA2243	MA2243	Hypothetical protein MA2243	MA2914	MA2914	Transcriptional regulator, Hth-3 family	[TP0648-TP0461 (0.6214171)]
COG0457	COG1396	MA3292	MA3292	Hypothetical protein MA3292	MA2914	MA2914	Transcriptional regulator, Hth-3 family	[TP0648-TP0461 (0.6214171)]
COG0457	COG1396	MA1943	MA1943	Hypothetical protein MA1943	MA2914	MA2914	Transcriptional regulator, Hth-3 family	[TP0648-TP0461 (0.6214171)]
COG0457	COG1396	MA3418	MA3418	Hypothetical protein MA3418	MA2914	MA2914	Transcriptional regulator, Hth-3 family	[TP0648-TP0461 (0.6214171)]
COG0457	COG1396	MA1968	MA1968	Hypothetical protein MA1968	MA2914	MA2914	Transcriptional regulator, Hth-3 family	[TP0648-TP0461 (0.6214171)]
COG0457	COG1396	MA2239	MA2239	Hypothetical protein MA2239	MA1424	MA1424	Transcriptional regulator, Hth-3 family	[TP0648-TP0461 (0.6214171)]
COG0457	COG1396	MA3293	MA3293	Hypothetical protein MA3293	MA1424	MA1424	Transcriptional regulator, Hth-3 family	[TP0648-TP0461 (0.6214171)]
COG0457	COG1396	MA1699	MA1699	Hypothetical protein MA1699	MA1424	MA1424	Transcriptional regulator, Hth-3 family	[TP0648-TP0461 (0.6214171)]
COG0457	COG1396	MA1970	MA1970	Hypothetical protein MA1970	MA2914	MA2914	Transcriptional regulator, Hth-3 family	[TP0648-TP0461 (0.6214171)]
COG0457	COG1396	MA1873	MA1873	Hypothetical protein MA1873	MA1424	MA1424	Transcriptional regulator, Hth-3 family	[TP0648-TP0461 (0.6214171)]
COG0457	COG1396	MA2099	MA2099	Hypothetical protein MA2099	MA1424	MA1424	Transcriptional regulator, Hth-3 family	[TP0648-TP0461 (0.6214171)]
COG0457	COG1396	MA1698	MA1698	Predicted protein {UniProtKB/TrEMBL:Q8TQ54}	MA1424	MA1424	Transcriptional regulator, Hth-3 family	[TP0648-TP0461 (0.6214171)]
COG0457	COG1396	MA2193	MA2193	Hypothetical protein MA2193	MA1424	MA1424	Transcriptional regulator, Hth-3 family	[TP0648-TP0461 (0.6214171)]
COG0457	COG1396	MA1873	MA1873	Hypothetical protein MA1873	MA2914	MA2914	Transcriptional regulator, Hth-3 family	[TP0648-TP0461 (0.6214171)]
COG0457	COG1396	MA0188	MA0188	Hypothetical protein MA0188	MA2914	MA2914	Transcriptional regulator, Hth-3 family	[TP0648-TP0461 (0.6214171)]
COG0457	COG1396	MA1968	MA1968	Hypothetical protein MA1968	MA1424	MA1424	Transcriptional regulator, Hth-3 family	[TP0648-TP0461 (0.6214171)]
COG0457	COG1396	MA3293	MA3293	Hypothetical protein MA3293	MA2914	MA2914	Transcriptional regulator, Hth-3 family	[TP0648-TP0461 (0.6214171)]
COG0457	COG1396	MA2255	MA2255	Kinesin light chain {UniProtKB/TrEMBL:Q8TNN0}	MA1424	MA1424	Transcriptional regulator, Hth-3 family	[TP0648-TP0461 (0.6214171)]
COG0457	COG1396	MA1582	MA1582	Hypothetical protein MA1582	MA1424	MA1424	Transcriptional regulator, Hth-3 family	[TP0648-TP0461 (0.6214171)]
COG0457	COG1396	MA0188	MA0188	Hypothetical protein MA0188	MA1424	MA1424	Transcriptional regulator, Hth-3 family	[TP0648-TP0461 (0.6214171)]
COG0457	COG1396	MA3260	MA3260	O-GlcNAc transferase, p110 subunit	MA2914	MA2914	Transcriptional regulator, Hth-3 family	[TP0648-TP0461 (0.6214171)]
COG0457	COG1396	MA2826	MA2826	Hypothetical protein MA2826	MA1424	MA1424	Transcriptional regulator, Hth-3 family	[TP0648-TP0461 (0.6214171)]
COG0457	COG1396	MA3290	MA3290	Hypothetical protein MA3290	MA1424	MA1424	Transcriptional regulator, Hth-3 family	[TP0648-TP0461 (0.6214171)]
COG0457	COG1396	MA2097	MA2097	Predicted protein {UniProtKB/TrEMBL:Q8TP27}	MA1424	MA1424	Transcriptional regulator, Hth-3 family	[TP0648-TP0461 (0.6214171)]
COG0457	COG1396	MA1943	MA1943	Hypothetical protein MA1943	MA1424	MA1424	Transcriptional regulator, Hth-3 family	[TP0648-TP0461 (0.6214171)]
COG0457	COG1396	MA3254	MA3254	O-GlcNAc transferase, p110 subunit	MA2914	MA2914	Transcriptional regulator, Hth-3 family	[TP0648-TP0461 (0.6214171)]
COG0457	COG1396	MA2255	MA2255	Kinesin light chain {UniProtKB/TrEMBL:Q8TNN0}	MA2914	MA2914	Transcriptional regulator, Hth-3 family	[TP0648-TP0461 (0.6214171)]
COG0457	COG1396	MA3418	MA3418	Hypothetical protein MA3418	MA1424	MA1424	Transcriptional regulator, Hth-3 family	[TP0648-TP0461 (0.6214171)]
COG0457	COG1396	MA3495	MA3495	Hypothetical protein MA3495	MA1424	MA1424	Transcriptional regulator, Hth-3 family	[TP0648-TP0461 (0.6214171)]
COG0457	COG1396	MA2099	MA2099	Hypothetical protein MA2099	MA2914	MA2914	Transcriptional regulator, Hth-3 family	[TP0648-TP0461 (0.6214171)]
COG0457	COG1396	MA1362	MA1362	O-linked GlcNAc transferase	MA2914	MA2914	Transcriptional regulator, Hth-3 family	[TP0648-TP0461 (0.6214171)]
COG0457	COG1396	MA4306	MA4306	TPR-domain containing protein	MA2914	MA2914	Transcriptional regulator, Hth-3 family	[TP0648-TP0461 (0.6214171)]
COG0457	COG1396	MA3260	MA3260	O-GlcNAc transferase, p110 subunit	MA1424	MA1424	Transcriptional regulator, Hth-3 family	[TP0648-TP0461 (0.6214171)]
COG0457	COG1396	MA1364	MA1364	O-linked N-acetylglucosamine transferase	MA1424	MA1424	Transcriptional regulator, Hth-3 family	[TP0648-TP0461 (0.6214171)]
COG0457	COG1396	MA1613	MA1613	TPR-domain containing protein	MA1424	MA1424	Transcriptional regulator, Hth-3 family	[TP0648-TP0461 (0.6214171)]
COG0457	COG1396	MA3290	MA3290	Hypothetical protein MA3290	MA2914	MA2914	Transcriptional regulator, Hth-3 family	[TP0648-TP0461 (0.6214171)]
COG0457	COG1396	MA2086	MA2086	Predicted protein {UniProtKB/TrEMBL:Q8TP37}	MA1424	MA1424	Transcriptional regulator, Hth-3 family	[TP0648-TP0461 (0.6214171)]
COG0457	COG1396	MA2243	MA2243	Hypothetical protein MA2243	MA1424	MA1424	Transcriptional regulator, Hth-3 family	[TP0648-TP0461 (0.6214171)]
COG0322	COG1432	MA3324	uvrC	UvrABC system protein C (Protein uvrC) (Excinuclease ABC subunit C)	MA3857	MA3857	Hypothetical protein MA3857	[TP0472-TP0894 (0.7171434)]
COG0124	COG0124	MA0943	hisS	Histidyl-tRNA synthetase (EC 6.1.1.21) (Histidine--tRNA ligase) (HisRS)	MA0943	hisS	Histidyl-tRNA synthetase (EC 6.1.1.21) (Histidine--tRNA ligase) (HisRS)	[TP0641-TP0641 (0.67365265)]
COG0012	COG0608	MA4401	MA4401	GTP-binding protein {UniProtKB/TrEMBL:Q8THW0}	MA2569	MA2569	Phosphoesterase {UniProtKB/TrEMBL:Q8TMT3}	[TP0124-TP0704 (0.626838)]
COG0012	COG0608	MA4401	MA4401	GTP-binding protein {UniProtKB/TrEMBL:Q8THW0}	MA3432	MA3432	Hypothetical protein MA3432	[TP0124-TP0704 (0.626838)]
COG0012	COG0608	MA4401	MA4401	GTP-binding protein {UniProtKB/TrEMBL:Q8THW0}	MA0823	MA0823	Ss-DNA-specific exonuclease	[TP0124-TP0704 (0.626838)]
COG0301	COG0457	MA1466	thiI	Probable thiamine biosynthesis protein thiI	MA2239	MA2239	Hypothetical protein MA2239	[TP0559-TP0095 (0.76004404), TP0559-TP0067 (0.65738976)]
COG0301	COG0457	MA1466	thiI	Probable thiamine biosynthesis protein thiI	MA1613	MA1613	TPR-domain containing protein	[TP0559-TP0095 (0.76004404), TP0559-TP0067 (0.65738976)]
COG0301	COG0457	MA1466	thiI	Probable thiamine biosynthesis protein thiI	MA1582	MA1582	Hypothetical protein MA1582	[TP0559-TP0095 (0.76004404), TP0559-TP0067 (0.65738976)]
COG0301	COG0457	MA1466	thiI	Probable thiamine biosynthesis protein thiI	MA1699	MA1699	Hypothetical protein MA1699	[TP0559-TP0095 (0.76004404), TP0559-TP0067 (0.65738976)]
COG0301	COG0457	MA1466	thiI	Probable thiamine biosynthesis protein thiI	MA2099	MA2099	Hypothetical protein MA2099	[TP0559-TP0095 (0.76004404), TP0559-TP0067 (0.65738976)]
COG0301	COG0457	MA1466	thiI	Probable thiamine biosynthesis protein thiI	MA2086	MA2086	Predicted protein {UniProtKB/TrEMBL:Q8TP37}	[TP0559-TP0095 (0.76004404), TP0559-TP0067 (0.65738976)]
COG0301	COG0457	MA1466	thiI	Probable thiamine biosynthesis protein thiI	MA1970	MA1970	Hypothetical protein MA1970	[TP0559-TP0095 (0.76004404), TP0559-TP0067 (0.65738976)]
COG0301	COG0457	MA1466	thiI	Probable thiamine biosynthesis protein thiI	MA1364	MA1364	O-linked N-acetylglucosamine transferase	[TP0559-TP0095 (0.76004404), TP0559-TP0067 (0.65738976)]
COG0301	COG0457	MA1466	thiI	Probable thiamine biosynthesis protein thiI	MA2097	MA2097	Predicted protein {UniProtKB/TrEMBL:Q8TP27}	[TP0559-TP0095 (0.76004404), TP0559-TP0067 (0.65738976)]
COG0301	COG0457	MA1466	thiI	Probable thiamine biosynthesis protein thiI	MA1362	MA1362	O-linked GlcNAc transferase	[TP0559-TP0095 (0.76004404), TP0559-TP0067 (0.65738976)]
COG0301	COG0457	MA1466	thiI	Probable thiamine biosynthesis protein thiI	MA1873	MA1873	Hypothetical protein MA1873	[TP0559-TP0095 (0.76004404), TP0559-TP0067 (0.65738976)]
COG0301	COG0457	MA1466	thiI	Probable thiamine biosynthesis protein thiI	MA2255	MA2255	Kinesin light chain {UniProtKB/TrEMBL:Q8TNN0}	[TP0559-TP0095 (0.76004404), TP0559-TP0067 (0.65738976)]
COG0301	COG0457	MA1466	thiI	Probable thiamine biosynthesis protein thiI	MA3290	MA3290	Hypothetical protein MA3290	[TP0559-TP0095 (0.76004404), TP0559-TP0067 (0.65738976)]
COG0301	COG0457	MA1466	thiI	Probable thiamine biosynthesis protein thiI	MA3495	MA3495	Hypothetical protein MA3495	[TP0559-TP0095 (0.76004404), TP0559-TP0067 (0.65738976)]
COG0301	COG0457	MA1466	thiI	Probable thiamine biosynthesis protein thiI	MA1698	MA1698	Predicted protein {UniProtKB/TrEMBL:Q8TQ54}	[TP0559-TP0095 (0.76004404), TP0559-TP0067 (0.65738976)]
COG0301	COG0457	MA1466	thiI	Probable thiamine biosynthesis protein thiI	MA2826	MA2826	Hypothetical protein MA2826	[TP0559-TP0095 (0.76004404), TP0559-TP0067 (0.65738976)]
COG0301	COG0457	MA1466	thiI	Probable thiamine biosynthesis protein thiI	MA1943	MA1943	Hypothetical protein MA1943	[TP0559-TP0095 (0.76004404), TP0559-TP0067 (0.65738976)]
COG0301	COG0457	MA1466	thiI	Probable thiamine biosynthesis protein thiI	MA2243	MA2243	Hypothetical protein MA2243	[TP0559-TP0095 (0.76004404), TP0559-TP0067 (0.65738976)]
COG0301	COG0457	MA1466	thiI	Probable thiamine biosynthesis protein thiI	MA1968	MA1968	Hypothetical protein MA1968	[TP0559-TP0095 (0.76004404), TP0559-TP0067 (0.65738976)]
COG0301	COG0457	MA1466	thiI	Probable thiamine biosynthesis protein thiI	MA2193	MA2193	Hypothetical protein MA2193	[TP0559-TP0095 (0.76004404), TP0559-TP0067 (0.65738976)]
COG0301	COG0457	MA1466	thiI	Probable thiamine biosynthesis protein thiI	MA3704	MA3704	TPR-domain containing protein	[TP0559-TP0095 (0.76004404), TP0559-TP0067 (0.65738976)]
COG0301	COG0457	MA1466	thiI	Probable thiamine biosynthesis protein thiI	MA3418	MA3418	Hypothetical protein MA3418	[TP0559-TP0095 (0.76004404), TP0559-TP0067 (0.65738976)]
COG0301	COG0457	MA1466	thiI	Probable thiamine biosynthesis protein thiI	MA3292	MA3292	Hypothetical protein MA3292	[TP0559-TP0095 (0.76004404), TP0559-TP0067 (0.65738976)]
COG0301	COG0457	MA1466	thiI	Probable thiamine biosynthesis protein thiI	MA3293	MA3293	Hypothetical protein MA3293	[TP0559-TP0095 (0.76004404), TP0559-TP0067 (0.65738976)]
COG0301	COG0457	MA1466	thiI	Probable thiamine biosynthesis protein thiI	MA0188	MA0188	Hypothetical protein MA0188	[TP0559-TP0095 (0.76004404), TP0559-TP0067 (0.65738976)]
COG0301	COG0457	MA1466	thiI	Probable thiamine biosynthesis protein thiI	MA3254	MA3254	O-GlcNAc transferase, p110 subunit	[TP0559-TP0095 (0.76004404), TP0559-TP0067 (0.65738976)]
COG0301	COG0457	MA1466	thiI	Probable thiamine biosynthesis protein thiI	MA2088	MA2088	TPR-domain containing protein	[TP0559-TP0095 (0.76004404), TP0559-TP0067 (0.65738976)]
COG0301	COG0457	MA1466	thiI	Probable thiamine biosynthesis protein thiI	MA4306	MA4306	TPR-domain containing protein	[TP0559-TP0095 (0.76004404), TP0559-TP0067 (0.65738976)]
COG0301	COG0457	MA1466	thiI	Probable thiamine biosynthesis protein thiI	MA3260	MA3260	O-GlcNAc transferase, p110 subunit	[TP0559-TP0095 (0.76004404), TP0559-TP0067 (0.65738976)]
COG0255	COG1394	MA1079	rpl29p	50S ribosomal protein L29P	MA4160	atpD	V-type ATP synthase subunit D (EC 3.6.3.14) (V-type ATPase subunit D)	[TP0197-TP0527 (0.51549006)]
