# Supplementary material for: The Binary Protein Interactome of Treponema pallidum – The Syphilis Spirochete
Source: PLoS One. 2008 May 28;3(5):e2292. doi: 10.1371/journal.pone.0002292 (PMC2386257; doi:10.1371/journal.pone.0002292)
Supplement: Data S1 — Predicted protein-protein interactions based on our Treponema pallidum data; zip archive containing 372 files with one file per species. (6.09 MB ZIP) [file pone.0002292.s006.zip › archaea/Methanosarcina_barkeri.tab]

269797 Methanosarcina barkeri
COG A	COG B	Locus Id A	Preferred Name(s) A	Annotation A	Locus Id B	Preferred Name(s) B	Annotation B	T. pallidum interaction
COG0201	COG0550	Mbar_A0087	Mbar_A0087	Protein translocase subunit SecY	Mbar_A2410	Mbar_A2410	DNA topoisomerase I {UniProtKB/TrEMBL:Q469W2}	[TP0208-TP0394 (0.8044664)]
COG0201	COG0550	Mbar_A0087	Mbar_A0087	Protein translocase subunit SecY	Mbar_A2128	AAZ71059.1	DNA topoisomerase, type I	[TP0208-TP0394 (0.8044664)]
COG0051	COG0693	Mbar_A3684	rps10p	30S ribosomal protein S10P	Mbar_A3696	Mbar_A3696	Putative intracellular protease	[TP0188-TP0445 (0.6307204)]
COG0051	COG0693	Mbar_A3684	rps10p	30S ribosomal protein S10P	Mbar_A3024	AAZ71918.1	Intracellular protease I	[TP0188-TP0445 (0.6307204)]
COG0051	COG0693	Mbar_A3684	rps10p	30S ribosomal protein S10P	Mbar_A0353	AAZ69337.1	Intracellular protease, ThiJ/PfpI family	[TP0188-TP0445 (0.6307204)]
COG0051	COG0693	Mbar_A3684	rps10p	30S ribosomal protein S10P	Mbar_A3309	Mbar_A3309	Intracellular protease {UniProtKB/TrEMBL:Q466K3}	[TP0188-TP0445 (0.6307204)]
COG0090	COG0223	Mbar_A0107	rpl2p	50S ribosomal protein L2P	Mbar_A0915	Mbar_A0915	Hypothetical protein {UniProtKB/TrEMBL:Q46E04}	[TP0192-TP0756 (0.8610547)]
COG1061	COG3391	Mbar_A2946	Mbar_A2946	Hypothetical protein {UniProtKB/TrEMBL:Q467V1}	Mbar_A1814	Mbar_A1814	Hypothetical protein {UniProtKB/TrEMBL:Q46BI7}	[TP0380-TP0421 (0.5112116)]
COG1061	COG3391	Mbar_A2946	Mbar_A2946	Hypothetical protein {UniProtKB/TrEMBL:Q467V1}	Mbar_A1435	Mbar_A1435	Hypothetical protein {UniProtKB/TrEMBL:Q46CJ8}	[TP0380-TP0421 (0.5112116)]
COG1061	COG3391	Mbar_A2643	AAZ71549.1	DNA repair helicase {UniProtKB/TrEMBL:Q468Z3}	Mbar_A1435	Mbar_A1435	Hypothetical protein {UniProtKB/TrEMBL:Q46CJ8}	[TP0380-TP0421 (0.5112116)]
COG1061	COG3391	Mbar_A2946	Mbar_A2946	Hypothetical protein {UniProtKB/TrEMBL:Q467V1}	Mbar_A2584	Mbar_A2584	Surface antigen gene {UniProtKB/TrEMBL:Q469E7}	[TP0380-TP0421 (0.5112116)]
COG1061	COG3391	Mbar_A2946	Mbar_A2946	Hypothetical protein {UniProtKB/TrEMBL:Q467V1}	Mbar_A1813	AAZ70754.1	Hypothetical protein {UniProtKB/TrEMBL:Q46BI8}	[TP0380-TP0421 (0.5112116)]
COG1061	COG3391	Mbar_A2946	Mbar_A2946	Hypothetical protein {UniProtKB/TrEMBL:Q467V1}	Mbar_A0162	Mbar_A0162	Hypothetical protein {UniProtKB/TrEMBL:Q46G45}	[TP0380-TP0421 (0.5112116)]
COG1061	COG3391	Mbar_A2946	Mbar_A2946	Hypothetical protein {UniProtKB/TrEMBL:Q467V1}	Mbar_A3263	Mbar_A3263	Hypothetical protein {UniProtKB/TrEMBL:Q466P8}	[TP0380-TP0421 (0.5112116)]
COG1061	COG3391	Mbar_A2643	AAZ71549.1	DNA repair helicase {UniProtKB/TrEMBL:Q468Z3}	Mbar_A3263	Mbar_A3263	Hypothetical protein {UniProtKB/TrEMBL:Q466P8}	[TP0380-TP0421 (0.5112116)]
COG1061	COG3391	Mbar_A2643	AAZ71549.1	DNA repair helicase {UniProtKB/TrEMBL:Q468Z3}	Mbar_A2584	Mbar_A2584	Surface antigen gene {UniProtKB/TrEMBL:Q469E7}	[TP0380-TP0421 (0.5112116)]
COG1061	COG3391	Mbar_A2643	AAZ71549.1	DNA repair helicase {UniProtKB/TrEMBL:Q468Z3}	Mbar_A0162	Mbar_A0162	Hypothetical protein {UniProtKB/TrEMBL:Q46G45}	[TP0380-TP0421 (0.5112116)]
COG1061	COG3391	Mbar_A2643	AAZ71549.1	DNA repair helicase {UniProtKB/TrEMBL:Q468Z3}	Mbar_A1814	Mbar_A1814	Hypothetical protein {UniProtKB/TrEMBL:Q46BI7}	[TP0380-TP0421 (0.5112116)]
COG1061	COG3391	Mbar_A2643	AAZ71549.1	DNA repair helicase {UniProtKB/TrEMBL:Q468Z3}	Mbar_A1813	AAZ70754.1	Hypothetical protein {UniProtKB/TrEMBL:Q46BI8}	[TP0380-TP0421 (0.5112116)]
COG0125	COG0457	Mbar_A1098	AAZ70066.1	Thymidylate kinase Tmk {UniProtKB/TrEMBL:Q46DH6}	Mbar_A2461	AAZ71376.1	Hypothetical protein {UniProtKB/TrEMBL:Q469R6}	[TP0354-TP0648 (0.5206915)]
COG0125	COG0457	Mbar_A1098	AAZ70066.1	Thymidylate kinase Tmk {UniProtKB/TrEMBL:Q46DH6}	Mbar_A2379	Mbar_A2379	Hypothetical protein {UniProtKB/TrEMBL:Q469Z2}	[TP0354-TP0648 (0.5206915)]
COG0125	COG0457	Mbar_A1098	AAZ70066.1	Thymidylate kinase Tmk {UniProtKB/TrEMBL:Q46DH6}	Mbar_A0011	AAZ69004.1	Hypothetical protein {UniProtKB/TrEMBL:Q46GI8}	[TP0354-TP0648 (0.5206915)]
COG0125	COG0457	Mbar_A1098	AAZ70066.1	Thymidylate kinase Tmk {UniProtKB/TrEMBL:Q46DH6}	Mbar_A2893	AAZ71791.1	O-linked N-acetylglucosamine transferase	[TP0354-TP0648 (0.5206915)]
COG0125	COG0457	Mbar_A1098	AAZ70066.1	Thymidylate kinase Tmk {UniProtKB/TrEMBL:Q46DH6}	Mbar_A0419	AAZ69402.1	Hypothetical protein {UniProtKB/TrEMBL:Q46FE0}	[TP0354-TP0648 (0.5206915)]
COG0125	COG0457	Mbar_A1098	AAZ70066.1	Thymidylate kinase Tmk {UniProtKB/TrEMBL:Q46DH6}	Mbar_A3708	AAZ72571.1	Hypothetical protein {UniProtKB/TrEMBL:Q464X1}	[TP0354-TP0648 (0.5206915)]
COG0125	COG0457	Mbar_A1098	AAZ70066.1	Thymidylate kinase Tmk {UniProtKB/TrEMBL:Q46DH6}	Mbar_A2968	AAZ71863.1	Kinesin light chain {UniProtKB/TrEMBL:Q467S9}	[TP0354-TP0648 (0.5206915)]
COG0125	COG0457	Mbar_A1098	AAZ70066.1	Thymidylate kinase Tmk {UniProtKB/TrEMBL:Q46DH6}	Mbar_A2994	Mbar_A2994	Hypothetical protein {UniProtKB/TrEMBL:Q467Q4}	[TP0354-TP0648 (0.5206915)]
COG0125	COG0457	Mbar_A1098	AAZ70066.1	Thymidylate kinase Tmk {UniProtKB/TrEMBL:Q46DH6}	Mbar_A3197	Mbar_A3197	O-GlcNAc transferase, p110 subunit	[TP0354-TP0648 (0.5206915)]
COG0125	COG0457	Mbar_A1098	AAZ70066.1	Thymidylate kinase Tmk {UniProtKB/TrEMBL:Q46DH6}	Mbar_A0280	Mbar_A0280	TPR-domain containing protein	[TP0354-TP0648 (0.5206915)]
COG0125	COG0457	Mbar_A1098	AAZ70066.1	Thymidylate kinase Tmk {UniProtKB/TrEMBL:Q46DH6}	Mbar_A3643	Mbar_A3643	TPR-domain containing protein	[TP0354-TP0648 (0.5206915)]
COG0125	COG0457	Mbar_A1098	AAZ70066.1	Thymidylate kinase Tmk {UniProtKB/TrEMBL:Q46DH6}	Mbar_A3535	Mbar_A3535	Hypothetical protein {UniProtKB/TrEMBL:Q465N8}	[TP0354-TP0648 (0.5206915)]
COG0125	COG0457	Mbar_A1098	AAZ70066.1	Thymidylate kinase Tmk {UniProtKB/TrEMBL:Q46DH6}	Mbar_A2255	Mbar_A2255	Hypothetical protein {UniProtKB/TrEMBL:Q46AB2}	[TP0354-TP0648 (0.5206915)]
COG0125	COG0457	Mbar_A1098	AAZ70066.1	Thymidylate kinase Tmk {UniProtKB/TrEMBL:Q46DH6}	Mbar_A2716	AAZ71620.1	Hypothetical protein {UniProtKB/TrEMBL:Q468S2}	[TP0354-TP0648 (0.5206915)]
COG0125	COG0457	Mbar_A1098	AAZ70066.1	Thymidylate kinase Tmk {UniProtKB/TrEMBL:Q46DH6}	Mbar_A2895	Mbar_A2895	O-linked N-acetylglucosamine transferase	[TP0354-TP0648 (0.5206915)]
COG0125	COG0457	Mbar_A1098	AAZ70066.1	Thymidylate kinase Tmk {UniProtKB/TrEMBL:Q46DH6}	Mbar_A3062	AAZ71952.1	Hypothetical protein {UniProtKB/TrEMBL:Q467J0}	[TP0354-TP0648 (0.5206915)]
COG0125	COG0457	Mbar_A1098	AAZ70066.1	Thymidylate kinase Tmk {UniProtKB/TrEMBL:Q46DH6}	Mbar_A2604	Mbar_A2604	TPR repeat {UniProtKB/TrEMBL:Q469C8}	[TP0354-TP0648 (0.5206915)]
COG0125	COG0457	Mbar_A1098	AAZ70066.1	Thymidylate kinase Tmk {UniProtKB/TrEMBL:Q46DH6}	Mbar_A3194	Mbar_A3194	O-GlcNAc transferase, p110 subunit	[TP0354-TP0648 (0.5206915)]
COG0125	COG0457	Mbar_A1098	AAZ70066.1	Thymidylate kinase Tmk {UniProtKB/TrEMBL:Q46DH6}	Mbar_A3533	AAZ72402.1	Hypothetical protein {UniProtKB/TrEMBL:Q465P0}	[TP0354-TP0648 (0.5206915)]
COG0125	COG0457	Mbar_A1098	AAZ70066.1	Thymidylate kinase Tmk {UniProtKB/TrEMBL:Q46DH6}	Mbar_A2419	Mbar_A2419	Hypothetical protein {UniProtKB/TrEMBL:Q469V3}	[TP0354-TP0648 (0.5206915)]
COG0125	COG0457	Mbar_A1098	AAZ70066.1	Thymidylate kinase Tmk {UniProtKB/TrEMBL:Q46DH6}	Mbar_A1366	Mbar_A1366	Hypothetical protein {UniProtKB/TrEMBL:Q46CR5}	[TP0354-TP0648 (0.5206915)]
COG0125	COG0457	Mbar_A1098	AAZ70066.1	Thymidylate kinase Tmk {UniProtKB/TrEMBL:Q46DH6}	Mbar_A2652	Mbar_A2652	Hypothetical protein {UniProtKB/TrEMBL:Q468Y4}	[TP0354-TP0648 (0.5206915)]
COG0125	COG0457	Mbar_A1098	AAZ70066.1	Thymidylate kinase Tmk {UniProtKB/TrEMBL:Q46DH6}	Mbar_A2526	AAZ71439.1	Hypothetical protein {UniProtKB/TrEMBL:Q469K3}	[TP0354-TP0648 (0.5206915)]
COG0249	COG1156	Mbar_A1495	mutS	DNA mismatch repair protein mutS	Mbar_A0385	atpB	V-type ATP synthase beta chain (EC 3.6.3.14) (V-type ATPase subunit B)	[TP0328-TP0427 (0.80866665)]
COG0020	COG1390	Mbar_A1074	Mbar_A1074	Undecaprenyl pyrophosphate synthetase	Mbar_A0389	AAZ69372.1	A1AO H+ ATPase subunit E	[TP0603-TP0424 (0.79878455)]
COG0020	COG1390	Mbar_A0263	AAZ69247.1	Di-trans-poly-cis-decaprenylcistransferase	Mbar_A0389	AAZ69372.1	A1AO H+ ATPase subunit E	[TP0603-TP0424 (0.79878455)]
COG0020	COG1390	Mbar_A2346	Mbar_A2346	Di-trans-poly-cis-decaprenylcistransferase	Mbar_A0389	AAZ69372.1	A1AO H+ ATPase subunit E	[TP0603-TP0424 (0.79878455)]
COG1509	COG1509	Mbar_A0670	AAZ69649.1	Lysine 2,3-aminomutase {UniProtKB/TrEMBL:Q46EP3}	Mbar_A0670	AAZ69649.1	Lysine 2,3-aminomutase {UniProtKB/TrEMBL:Q46EP3}	[TP0121-TP0121 (0.7367639)]
COG0084	COG2201	Mbar_A0943	Mbar_A0943	Sec-independent transport protein TatD	Mbar_A0985	cheB	Chemotaxis response regulator protein-glutamate methylesterase (EC 3.1.1.61)	[TP0994-TP0631 (0.71912634)]
COG0060	COG0681	Mbar_A3613	Mbar_A3613	Isoleucyl-tRNA synthetase	Mbar_A1004	AAZ69972.1	Signal sequence peptidase	[TP0452-TP0185 (0.79878455)]
COG0459	COG2236	Mbar_A1201	Mbar_A1201	Hsp60 {UniProtKB/TrEMBL:Q46D74}	Mbar_A3178	Mbar_A3178	Xanthine-guanine phosphoribosyltransferase	[TP0030-TP0050 (0.733236)]
COG0459	COG2236	Mbar_A1084	AAZ70052.1	Hsp60 {UniProtKB/TrEMBL:Q46DJ0}	Mbar_A0913	Mbar_A0913	Xanthine-guanine phosphoribosyltransferase	[TP0030-TP0050 (0.733236)]
COG0459	COG2236	Mbar_A1543	Mbar_A1543	60 kDa chaperonin {UniProtKB/TrEMBL:Q46CA1}	Mbar_A3178	Mbar_A3178	Xanthine-guanine phosphoribosyltransferase	[TP0030-TP0050 (0.733236)]
COG0459	COG2236	Mbar_A1201	Mbar_A1201	Hsp60 {UniProtKB/TrEMBL:Q46D74}	Mbar_A0913	Mbar_A0913	Xanthine-guanine phosphoribosyltransferase	[TP0030-TP0050 (0.733236)]
COG0459	COG2236	Mbar_A3171	AAZ72055.1	Thermosome subunit {UniProtKB/TrEMBL:Q466Y7}	Mbar_A3178	Mbar_A3178	Xanthine-guanine phosphoribosyltransferase	[TP0030-TP0050 (0.733236)]
COG0459	COG2236	Mbar_A1084	AAZ70052.1	Hsp60 {UniProtKB/TrEMBL:Q46DJ0}	Mbar_A3178	Mbar_A3178	Xanthine-guanine phosphoribosyltransferase	[TP0030-TP0050 (0.733236)]
COG0459	COG2236	Mbar_A3171	AAZ72055.1	Thermosome subunit {UniProtKB/TrEMBL:Q466Y7}	Mbar_A0913	Mbar_A0913	Xanthine-guanine phosphoribosyltransferase	[TP0030-TP0050 (0.733236)]
COG0459	COG2236	Mbar_A1543	Mbar_A1543	60 kDa chaperonin {UniProtKB/TrEMBL:Q46CA1}	Mbar_A0913	Mbar_A0913	Xanthine-guanine phosphoribosyltransferase	[TP0030-TP0050 (0.733236)]
COG0187	COG0358	Mbar_A2805	Mbar_A2805	DNA topoisomerase (ATP-hydrolyzing), subunit B	Mbar_A0959	Mbar_A0959	DNA primase {UniProtKB/TrEMBL:Q46DW1}	[TP1006-TP0492 (0.55112576)]
COG0301	COG0514	Mbar_A0010	Mbar_A0010	Thiazole biosynthesis protein	Mbar_A1171	AAZ70139.1	DNA helicase RecQ {UniProtKB/TrEMBL:Q46DA3}	[TP0559-TP0103 (0.6411465)]
COG0237	COG0552	Mbar_A0975	Mbar_A0975	Hypothetical protein {UniProtKB/TrEMBL:Q46DU5}	Mbar_A0462	AAZ69444.1	Signal recognition particle receptor	[TP0296-TP0578 (0.7885255)]
COG0080	COG0265	Mbar_A0615	AAZ69595.1	Ribosomal protein L11p {UniProtKB/TrEMBL:Q46EU7}	Mbar_A2975	Mbar_A2975	Hypothetical protein {UniProtKB/TrEMBL:Q467S2}	[TP0237-TP0773 (0.6164146)]
COG0223	COG0234	Mbar_A0915	Mbar_A0915	Hypothetical protein {UniProtKB/TrEMBL:Q46E04}	Mbar_A1542	AAZ70490.1	GroES protein {UniProtKB/TrEMBL:Q46CA2}	[TP0756-TP1013 (0.64276713)]
COG0012	COG0457	Mbar_A1073	AAZ70041.1	GTP-binding protein {UniProtKB/TrEMBL:Q46DK1}	Mbar_A2461	AAZ71376.1	Hypothetical protein {UniProtKB/TrEMBL:Q469R6}	[TP0124-TP0067 (0.81355333)]
COG0012	COG0457	Mbar_A1073	AAZ70041.1	GTP-binding protein {UniProtKB/TrEMBL:Q46DK1}	Mbar_A2604	Mbar_A2604	TPR repeat {UniProtKB/TrEMBL:Q469C8}	[TP0124-TP0067 (0.81355333)]
COG0012	COG0457	Mbar_A1073	AAZ70041.1	GTP-binding protein {UniProtKB/TrEMBL:Q46DK1}	Mbar_A3643	Mbar_A3643	TPR-domain containing protein	[TP0124-TP0067 (0.81355333)]
COG0012	COG0457	Mbar_A1073	AAZ70041.1	GTP-binding protein {UniProtKB/TrEMBL:Q46DK1}	Mbar_A3197	Mbar_A3197	O-GlcNAc transferase, p110 subunit	[TP0124-TP0067 (0.81355333)]
COG0012	COG0457	Mbar_A1073	AAZ70041.1	GTP-binding protein {UniProtKB/TrEMBL:Q46DK1}	Mbar_A3533	AAZ72402.1	Hypothetical protein {UniProtKB/TrEMBL:Q465P0}	[TP0124-TP0067 (0.81355333)]
COG0012	COG0457	Mbar_A1073	AAZ70041.1	GTP-binding protein {UniProtKB/TrEMBL:Q46DK1}	Mbar_A2895	Mbar_A2895	O-linked N-acetylglucosamine transferase	[TP0124-TP0067 (0.81355333)]
COG0012	COG0457	Mbar_A1073	AAZ70041.1	GTP-binding protein {UniProtKB/TrEMBL:Q46DK1}	Mbar_A2255	Mbar_A2255	Hypothetical protein {UniProtKB/TrEMBL:Q46AB2}	[TP0124-TP0067 (0.81355333)]
COG0012	COG0457	Mbar_A1073	AAZ70041.1	GTP-binding protein {UniProtKB/TrEMBL:Q46DK1}	Mbar_A0419	AAZ69402.1	Hypothetical protein {UniProtKB/TrEMBL:Q46FE0}	[TP0124-TP0067 (0.81355333)]
COG0012	COG0457	Mbar_A1073	AAZ70041.1	GTP-binding protein {UniProtKB/TrEMBL:Q46DK1}	Mbar_A2652	Mbar_A2652	Hypothetical protein {UniProtKB/TrEMBL:Q468Y4}	[TP0124-TP0067 (0.81355333)]
COG0012	COG0457	Mbar_A1073	AAZ70041.1	GTP-binding protein {UniProtKB/TrEMBL:Q46DK1}	Mbar_A2968	AAZ71863.1	Kinesin light chain {UniProtKB/TrEMBL:Q467S9}	[TP0124-TP0067 (0.81355333)]
COG0012	COG0457	Mbar_A1073	AAZ70041.1	GTP-binding protein {UniProtKB/TrEMBL:Q46DK1}	Mbar_A2994	Mbar_A2994	Hypothetical protein {UniProtKB/TrEMBL:Q467Q4}	[TP0124-TP0067 (0.81355333)]
COG0012	COG0457	Mbar_A1073	AAZ70041.1	GTP-binding protein {UniProtKB/TrEMBL:Q46DK1}	Mbar_A0280	Mbar_A0280	TPR-domain containing protein	[TP0124-TP0067 (0.81355333)]
COG0012	COG0457	Mbar_A1073	AAZ70041.1	GTP-binding protein {UniProtKB/TrEMBL:Q46DK1}	Mbar_A2526	AAZ71439.1	Hypothetical protein {UniProtKB/TrEMBL:Q469K3}	[TP0124-TP0067 (0.81355333)]
COG0012	COG0457	Mbar_A1073	AAZ70041.1	GTP-binding protein {UniProtKB/TrEMBL:Q46DK1}	Mbar_A3062	AAZ71952.1	Hypothetical protein {UniProtKB/TrEMBL:Q467J0}	[TP0124-TP0067 (0.81355333)]
COG0012	COG0457	Mbar_A1073	AAZ70041.1	GTP-binding protein {UniProtKB/TrEMBL:Q46DK1}	Mbar_A3535	Mbar_A3535	Hypothetical protein {UniProtKB/TrEMBL:Q465N8}	[TP0124-TP0067 (0.81355333)]
COG0012	COG0457	Mbar_A1073	AAZ70041.1	GTP-binding protein {UniProtKB/TrEMBL:Q46DK1}	Mbar_A2893	AAZ71791.1	O-linked N-acetylglucosamine transferase	[TP0124-TP0067 (0.81355333)]
COG0012	COG0457	Mbar_A1073	AAZ70041.1	GTP-binding protein {UniProtKB/TrEMBL:Q46DK1}	Mbar_A0011	AAZ69004.1	Hypothetical protein {UniProtKB/TrEMBL:Q46GI8}	[TP0124-TP0067 (0.81355333)]
COG0012	COG0457	Mbar_A1073	AAZ70041.1	GTP-binding protein {UniProtKB/TrEMBL:Q46DK1}	Mbar_A2419	Mbar_A2419	Hypothetical protein {UniProtKB/TrEMBL:Q469V3}	[TP0124-TP0067 (0.81355333)]
COG0012	COG0457	Mbar_A1073	AAZ70041.1	GTP-binding protein {UniProtKB/TrEMBL:Q46DK1}	Mbar_A3708	AAZ72571.1	Hypothetical protein {UniProtKB/TrEMBL:Q464X1}	[TP0124-TP0067 (0.81355333)]
COG0012	COG0457	Mbar_A1073	AAZ70041.1	GTP-binding protein {UniProtKB/TrEMBL:Q46DK1}	Mbar_A2379	Mbar_A2379	Hypothetical protein {UniProtKB/TrEMBL:Q469Z2}	[TP0124-TP0067 (0.81355333)]
COG0012	COG0457	Mbar_A1073	AAZ70041.1	GTP-binding protein {UniProtKB/TrEMBL:Q46DK1}	Mbar_A1366	Mbar_A1366	Hypothetical protein {UniProtKB/TrEMBL:Q46CR5}	[TP0124-TP0067 (0.81355333)]
COG0012	COG0457	Mbar_A1073	AAZ70041.1	GTP-binding protein {UniProtKB/TrEMBL:Q46DK1}	Mbar_A2716	AAZ71620.1	Hypothetical protein {UniProtKB/TrEMBL:Q468S2}	[TP0124-TP0067 (0.81355333)]
COG0012	COG0457	Mbar_A1073	AAZ70041.1	GTP-binding protein {UniProtKB/TrEMBL:Q46DK1}	Mbar_A3194	Mbar_A3194	O-GlcNAc transferase, p110 subunit	[TP0124-TP0067 (0.81355333)]
COG0552	COG1061	Mbar_A0462	AAZ69444.1	Signal recognition particle receptor	Mbar_A2946	Mbar_A2946	Hypothetical protein {UniProtKB/TrEMBL:Q467V1}	[TP0578-TP0380 (0.62695336)]
COG0552	COG1061	Mbar_A0462	AAZ69444.1	Signal recognition particle receptor	Mbar_A2643	AAZ71549.1	DNA repair helicase {UniProtKB/TrEMBL:Q468Z3}	[TP0578-TP0380 (0.62695336)]
COG0265	COG0492	Mbar_A2975	Mbar_A2975	Hypothetical protein {UniProtKB/TrEMBL:Q467S2}	Mbar_A2898	AAZ71796.1	Thioredoxin reductase {UniProtKB/TrEMBL:Q467Z6}	[TP0773-TP0814 (0.6926654)]
COG0124	COG0608	Mbar_A3452	Mbar_A3452	Histidyl-tRNA synthetase	Mbar_A0016	Mbar_A0016	Hypothetical protein {UniProtKB/TrEMBL:Q46GI4}	[TP0641-TP0704 (0.75894904)]
COG0124	COG0608	Mbar_A3452	Mbar_A3452	Histidyl-tRNA synthetase	Mbar_A1752	Mbar_A1752	Single-stranded-DNA-specific exonuclease RecJ	[TP0641-TP0704 (0.75894904)]
COG0124	COG0608	Mbar_A3452	Mbar_A3452	Histidyl-tRNA synthetase	Mbar_A2111	Mbar_A2111	Hypothetical protein {UniProtKB/TrEMBL:Q46AQ0}	[TP0641-TP0704 (0.75894904)]
COG1122	COG1432	Mbar_A0585	Mbar_A0585	Membrane associated ATPase	Mbar_A0207	Mbar_A0207	Hypothetical protein {UniProtKB/TrEMBL:Q46G01}	[TP0227-TP0894 (0.7171434)]
COG1122	COG1432	Mbar_A1059	AAZ70027.1	ABC transporter, ATP-binding protein	Mbar_A0207	Mbar_A0207	Hypothetical protein {UniProtKB/TrEMBL:Q46G01}	[TP0227-TP0894 (0.7171434)]
COG1122	COG1432	Mbar_A2562	Mbar_A2562	ABC transporter, ATP-binding protein	Mbar_A0207	Mbar_A0207	Hypothetical protein {UniProtKB/TrEMBL:Q46G01}	[TP0227-TP0894 (0.7171434)]
COG1122	COG1432	Mbar_A1219	AAZ70186.1	Cobalt ABC transporter, ATP-binding protein	Mbar_A0207	Mbar_A0207	Hypothetical protein {UniProtKB/TrEMBL:Q46G01}	[TP0227-TP0894 (0.7171434)]
COG1122	COG1432	Mbar_A1769	Mbar_A1769	ABC transporter, ATP-binding protein	Mbar_A0207	Mbar_A0207	Hypothetical protein {UniProtKB/TrEMBL:Q46G01}	[TP0227-TP0894 (0.7171434)]
COG1122	COG1432	Mbar_A0584	Mbar_A0584	Membrane associated ATPase	Mbar_A0207	Mbar_A0207	Hypothetical protein {UniProtKB/TrEMBL:Q46G01}	[TP0227-TP0894 (0.7171434)]
COG1122	COG1432	Mbar_A2149	Mbar_A2149	Cobalt ABC transporter, ATP-binding protein	Mbar_A0207	Mbar_A0207	Hypothetical protein {UniProtKB/TrEMBL:Q46G01}	[TP0227-TP0894 (0.7171434)]
COG1122	COG1432	Mbar_A3550	AAZ72419.1	Cobalt transport ATP-binding protein	Mbar_A0207	Mbar_A0207	Hypothetical protein {UniProtKB/TrEMBL:Q46G01}	[TP0227-TP0894 (0.7171434)]
COG1122	COG1432	Mbar_A2823	Mbar_A2823	Putative cobalt transport system ATP-binding	Mbar_A0207	Mbar_A0207	Hypothetical protein {UniProtKB/TrEMBL:Q46G01}	[TP0227-TP0894 (0.7171434)]
COG0092	COG0301	Mbar_A0104	rps3p	30S ribosomal protein S3P	Mbar_A0010	Mbar_A0010	Thiazole biosynthesis protein	[TP0195-TP0559 (0.66944)]
COG0188	COG0526	Mbar_A2804	AAZ71704.1	DNA topoisomerase (ATP-hydrolyzing), subunit A	Mbar_A0633	Mbar_A0633	Thiol-disulfide isomerase/thioredoxin	[TP0005-TP0100 (0.7885434)]
COG0188	COG0526	Mbar_A2804	AAZ71704.1	DNA topoisomerase (ATP-hydrolyzing), subunit A	Mbar_A1716	Mbar_A1716	Hypothetical protein {UniProtKB/TrEMBL:Q46BT4}	[TP0005-TP0100 (0.7885434)]
COG0188	COG0526	Mbar_A2804	AAZ71704.1	DNA topoisomerase (ATP-hydrolyzing), subunit A	Mbar_A2577	Mbar_A2577	Thioredoxin {UniProtKB/TrEMBL:Q469F4}	[TP0005-TP0100 (0.7885434)]
COG0188	COG0526	Mbar_A2804	AAZ71704.1	DNA topoisomerase (ATP-hydrolyzing), subunit A	Mbar_A2310	AAZ71234.1	Thioredoxin {UniProtKB/TrEMBL:Q46A58}	[TP0005-TP0100 (0.7885434)]
COG0188	COG0526	Mbar_A2804	AAZ71704.1	DNA topoisomerase (ATP-hydrolyzing), subunit A	Mbar_A0155	Mbar_A0155	Hypothetical protein {UniProtKB/TrEMBL:Q46G52}	[TP0005-TP0100 (0.7885434)]
COG0188	COG0526	Mbar_A2804	AAZ71704.1	DNA topoisomerase (ATP-hydrolyzing), subunit A	Mbar_A1710	AAZ70652.1	Hypothetical protein {UniProtKB/TrEMBL:Q46BU0}	[TP0005-TP0100 (0.7885434)]
COG0188	COG0526	Mbar_A2804	AAZ71704.1	DNA topoisomerase (ATP-hydrolyzing), subunit A	Mbar_A1859	AAZ70799.1	Thioredoxin {UniProtKB/TrEMBL:Q46BE3}	[TP0005-TP0100 (0.7885434)]
COG0188	COG0526	Mbar_A2804	AAZ71704.1	DNA topoisomerase (ATP-hydrolyzing), subunit A	Mbar_A3617	AAZ72482.1	Thioredoxin {UniProtKB/TrEMBL:Q465G0}	[TP0005-TP0100 (0.7885434)]
COG0188	COG0526	Mbar_A2804	AAZ71704.1	DNA topoisomerase (ATP-hydrolyzing), subunit A	Mbar_A2283	AAZ71208.1	Thioredoxin {UniProtKB/TrEMBL:Q46A84}	[TP0005-TP0100 (0.7885434)]
COG0457	COG3391	Mbar_A2994	Mbar_A2994	Hypothetical protein {UniProtKB/TrEMBL:Q467Q4}	Mbar_A1813	AAZ70754.1	Hypothetical protein {UniProtKB/TrEMBL:Q46BI8}	[TP0095-TP0421 (0.8119976)]
COG0457	COG3391	Mbar_A0280	Mbar_A0280	TPR-domain containing protein	Mbar_A1814	Mbar_A1814	Hypothetical protein {UniProtKB/TrEMBL:Q46BI7}	[TP0095-TP0421 (0.8119976)]
COG0457	COG3391	Mbar_A3197	Mbar_A3197	O-GlcNAc transferase, p110 subunit	Mbar_A1813	AAZ70754.1	Hypothetical protein {UniProtKB/TrEMBL:Q46BI8}	[TP0095-TP0421 (0.8119976)]
COG0457	COG3391	Mbar_A2893	AAZ71791.1	O-linked N-acetylglucosamine transferase	Mbar_A3263	Mbar_A3263	Hypothetical protein {UniProtKB/TrEMBL:Q466P8}	[TP0095-TP0421 (0.8119976)]
COG0457	COG3391	Mbar_A2461	AAZ71376.1	Hypothetical protein {UniProtKB/TrEMBL:Q469R6}	Mbar_A1813	AAZ70754.1	Hypothetical protein {UniProtKB/TrEMBL:Q46BI8}	[TP0095-TP0421 (0.8119976)]
COG0457	COG3391	Mbar_A3062	AAZ71952.1	Hypothetical protein {UniProtKB/TrEMBL:Q467J0}	Mbar_A1814	Mbar_A1814	Hypothetical protein {UniProtKB/TrEMBL:Q46BI7}	[TP0095-TP0421 (0.8119976)]
COG0457	COG3391	Mbar_A0011	AAZ69004.1	Hypothetical protein {UniProtKB/TrEMBL:Q46GI8}	Mbar_A3263	Mbar_A3263	Hypothetical protein {UniProtKB/TrEMBL:Q466P8}	[TP0095-TP0421 (0.8119976)]
COG0457	COG3391	Mbar_A2255	Mbar_A2255	Hypothetical protein {UniProtKB/TrEMBL:Q46AB2}	Mbar_A2584	Mbar_A2584	Surface antigen gene {UniProtKB/TrEMBL:Q469E7}	[TP0095-TP0421 (0.8119976)]
COG0457	COG3391	Mbar_A2461	AAZ71376.1	Hypothetical protein {UniProtKB/TrEMBL:Q469R6}	Mbar_A1814	Mbar_A1814	Hypothetical protein {UniProtKB/TrEMBL:Q46BI7}	[TP0095-TP0421 (0.8119976)]
COG0457	COG3391	Mbar_A2379	Mbar_A2379	Hypothetical protein {UniProtKB/TrEMBL:Q469Z2}	Mbar_A1814	Mbar_A1814	Hypothetical protein {UniProtKB/TrEMBL:Q46BI7}	[TP0095-TP0421 (0.8119976)]
COG0457	COG3391	Mbar_A2893	AAZ71791.1	O-linked N-acetylglucosamine transferase	Mbar_A1435	Mbar_A1435	Hypothetical protein {UniProtKB/TrEMBL:Q46CJ8}	[TP0095-TP0421 (0.8119976)]
COG0457	COG3391	Mbar_A0280	Mbar_A0280	TPR-domain containing protein	Mbar_A2584	Mbar_A2584	Surface antigen gene {UniProtKB/TrEMBL:Q469E7}	[TP0095-TP0421 (0.8119976)]
COG0457	COG3391	Mbar_A1366	Mbar_A1366	Hypothetical protein {UniProtKB/TrEMBL:Q46CR5}	Mbar_A0162	Mbar_A0162	Hypothetical protein {UniProtKB/TrEMBL:Q46G45}	[TP0095-TP0421 (0.8119976)]
COG0457	COG3391	Mbar_A1366	Mbar_A1366	Hypothetical protein {UniProtKB/TrEMBL:Q46CR5}	Mbar_A3263	Mbar_A3263	Hypothetical protein {UniProtKB/TrEMBL:Q466P8}	[TP0095-TP0421 (0.8119976)]
COG0457	COG3391	Mbar_A2379	Mbar_A2379	Hypothetical protein {UniProtKB/TrEMBL:Q469Z2}	Mbar_A2584	Mbar_A2584	Surface antigen gene {UniProtKB/TrEMBL:Q469E7}	[TP0095-TP0421 (0.8119976)]
COG0457	COG3391	Mbar_A3194	Mbar_A3194	O-GlcNAc transferase, p110 subunit	Mbar_A0162	Mbar_A0162	Hypothetical protein {UniProtKB/TrEMBL:Q46G45}	[TP0095-TP0421 (0.8119976)]
COG0457	COG3391	Mbar_A2716	AAZ71620.1	Hypothetical protein {UniProtKB/TrEMBL:Q468S2}	Mbar_A0162	Mbar_A0162	Hypothetical protein {UniProtKB/TrEMBL:Q46G45}	[TP0095-TP0421 (0.8119976)]
COG0457	COG3391	Mbar_A3197	Mbar_A3197	O-GlcNAc transferase, p110 subunit	Mbar_A2584	Mbar_A2584	Surface antigen gene {UniProtKB/TrEMBL:Q469E7}	[TP0095-TP0421 (0.8119976)]
COG0457	COG3391	Mbar_A3708	AAZ72571.1	Hypothetical protein {UniProtKB/TrEMBL:Q464X1}	Mbar_A1435	Mbar_A1435	Hypothetical protein {UniProtKB/TrEMBL:Q46CJ8}	[TP0095-TP0421 (0.8119976)]
COG0457	COG3391	Mbar_A3708	AAZ72571.1	Hypothetical protein {UniProtKB/TrEMBL:Q464X1}	Mbar_A3263	Mbar_A3263	Hypothetical protein {UniProtKB/TrEMBL:Q466P8}	[TP0095-TP0421 (0.8119976)]
COG0457	COG3391	Mbar_A2968	AAZ71863.1	Kinesin light chain {UniProtKB/TrEMBL:Q467S9}	Mbar_A0162	Mbar_A0162	Hypothetical protein {UniProtKB/TrEMBL:Q46G45}	[TP0095-TP0421 (0.8119976)]
COG0457	COG3391	Mbar_A3194	Mbar_A3194	O-GlcNAc transferase, p110 subunit	Mbar_A2584	Mbar_A2584	Surface antigen gene {UniProtKB/TrEMBL:Q469E7}	[TP0095-TP0421 (0.8119976)]
COG0457	COG3391	Mbar_A2652	Mbar_A2652	Hypothetical protein {UniProtKB/TrEMBL:Q468Y4}	Mbar_A1435	Mbar_A1435	Hypothetical protein {UniProtKB/TrEMBL:Q46CJ8}	[TP0095-TP0421 (0.8119976)]
COG0457	COG3391	Mbar_A2968	AAZ71863.1	Kinesin light chain {UniProtKB/TrEMBL:Q467S9}	Mbar_A1813	AAZ70754.1	Hypothetical protein {UniProtKB/TrEMBL:Q46BI8}	[TP0095-TP0421 (0.8119976)]
COG0457	COG3391	Mbar_A0011	AAZ69004.1	Hypothetical protein {UniProtKB/TrEMBL:Q46GI8}	Mbar_A1814	Mbar_A1814	Hypothetical protein {UniProtKB/TrEMBL:Q46BI7}	[TP0095-TP0421 (0.8119976)]
COG0457	COG3391	Mbar_A2461	AAZ71376.1	Hypothetical protein {UniProtKB/TrEMBL:Q469R6}	Mbar_A1435	Mbar_A1435	Hypothetical protein {UniProtKB/TrEMBL:Q46CJ8}	[TP0095-TP0421 (0.8119976)]
COG0457	COG3391	Mbar_A3643	Mbar_A3643	TPR-domain containing protein	Mbar_A3263	Mbar_A3263	Hypothetical protein {UniProtKB/TrEMBL:Q466P8}	[TP0095-TP0421 (0.8119976)]
COG0457	COG3391	Mbar_A2895	Mbar_A2895	O-linked N-acetylglucosamine transferase	Mbar_A1814	Mbar_A1814	Hypothetical protein {UniProtKB/TrEMBL:Q46BI7}	[TP0095-TP0421 (0.8119976)]
COG0457	COG3391	Mbar_A3535	Mbar_A3535	Hypothetical protein {UniProtKB/TrEMBL:Q465N8}	Mbar_A1435	Mbar_A1435	Hypothetical protein {UniProtKB/TrEMBL:Q46CJ8}	[TP0095-TP0421 (0.8119976)]
COG0457	COG3391	Mbar_A2379	Mbar_A2379	Hypothetical protein {UniProtKB/TrEMBL:Q469Z2}	Mbar_A1813	AAZ70754.1	Hypothetical protein {UniProtKB/TrEMBL:Q46BI8}	[TP0095-TP0421 (0.8119976)]
COG0457	COG3391	Mbar_A3535	Mbar_A3535	Hypothetical protein {UniProtKB/TrEMBL:Q465N8}	Mbar_A0162	Mbar_A0162	Hypothetical protein {UniProtKB/TrEMBL:Q46G45}	[TP0095-TP0421 (0.8119976)]
COG0457	COG3391	Mbar_A2604	Mbar_A2604	TPR repeat {UniProtKB/TrEMBL:Q469C8}	Mbar_A1814	Mbar_A1814	Hypothetical protein {UniProtKB/TrEMBL:Q46BI7}	[TP0095-TP0421 (0.8119976)]
COG0457	COG3391	Mbar_A2994	Mbar_A2994	Hypothetical protein {UniProtKB/TrEMBL:Q467Q4}	Mbar_A1435	Mbar_A1435	Hypothetical protein {UniProtKB/TrEMBL:Q46CJ8}	[TP0095-TP0421 (0.8119976)]
COG0457	COG3391	Mbar_A2893	AAZ71791.1	O-linked N-acetylglucosamine transferase	Mbar_A0162	Mbar_A0162	Hypothetical protein {UniProtKB/TrEMBL:Q46G45}	[TP0095-TP0421 (0.8119976)]
COG0457	COG3391	Mbar_A3535	Mbar_A3535	Hypothetical protein {UniProtKB/TrEMBL:Q465N8}	Mbar_A2584	Mbar_A2584	Surface antigen gene {UniProtKB/TrEMBL:Q469E7}	[TP0095-TP0421 (0.8119976)]
COG0457	COG3391	Mbar_A2893	AAZ71791.1	O-linked N-acetylglucosamine transferase	Mbar_A1813	AAZ70754.1	Hypothetical protein {UniProtKB/TrEMBL:Q46BI8}	[TP0095-TP0421 (0.8119976)]
COG0457	COG3391	Mbar_A2604	Mbar_A2604	TPR repeat {UniProtKB/TrEMBL:Q469C8}	Mbar_A1813	AAZ70754.1	Hypothetical protein {UniProtKB/TrEMBL:Q46BI8}	[TP0095-TP0421 (0.8119976)]
COG0457	COG3391	Mbar_A2968	AAZ71863.1	Kinesin light chain {UniProtKB/TrEMBL:Q467S9}	Mbar_A3263	Mbar_A3263	Hypothetical protein {UniProtKB/TrEMBL:Q466P8}	[TP0095-TP0421 (0.8119976)]
COG0457	COG3391	Mbar_A3708	AAZ72571.1	Hypothetical protein {UniProtKB/TrEMBL:Q464X1}	Mbar_A1813	AAZ70754.1	Hypothetical protein {UniProtKB/TrEMBL:Q46BI8}	[TP0095-TP0421 (0.8119976)]
COG0457	COG3391	Mbar_A2419	Mbar_A2419	Hypothetical protein {UniProtKB/TrEMBL:Q469V3}	Mbar_A3263	Mbar_A3263	Hypothetical protein {UniProtKB/TrEMBL:Q466P8}	[TP0095-TP0421 (0.8119976)]
COG0457	COG3391	Mbar_A2716	AAZ71620.1	Hypothetical protein {UniProtKB/TrEMBL:Q468S2}	Mbar_A2584	Mbar_A2584	Surface antigen gene {UniProtKB/TrEMBL:Q469E7}	[TP0095-TP0421 (0.8119976)]
COG0457	COG3391	Mbar_A2994	Mbar_A2994	Hypothetical protein {UniProtKB/TrEMBL:Q467Q4}	Mbar_A0162	Mbar_A0162	Hypothetical protein {UniProtKB/TrEMBL:Q46G45}	[TP0095-TP0421 (0.8119976)]
COG0457	COG3391	Mbar_A3533	AAZ72402.1	Hypothetical protein {UniProtKB/TrEMBL:Q465P0}	Mbar_A2584	Mbar_A2584	Surface antigen gene {UniProtKB/TrEMBL:Q469E7}	[TP0095-TP0421 (0.8119976)]
COG0457	COG3391	Mbar_A3062	AAZ71952.1	Hypothetical protein {UniProtKB/TrEMBL:Q467J0}	Mbar_A1435	Mbar_A1435	Hypothetical protein {UniProtKB/TrEMBL:Q46CJ8}	[TP0095-TP0421 (0.8119976)]
COG0457	COG3391	Mbar_A2893	AAZ71791.1	O-linked N-acetylglucosamine transferase	Mbar_A1814	Mbar_A1814	Hypothetical protein {UniProtKB/TrEMBL:Q46BI7}	[TP0095-TP0421 (0.8119976)]
COG0457	COG3391	Mbar_A2379	Mbar_A2379	Hypothetical protein {UniProtKB/TrEMBL:Q469Z2}	Mbar_A3263	Mbar_A3263	Hypothetical protein {UniProtKB/TrEMBL:Q466P8}	[TP0095-TP0421 (0.8119976)]
COG0457	COG3391	Mbar_A3533	AAZ72402.1	Hypothetical protein {UniProtKB/TrEMBL:Q465P0}	Mbar_A3263	Mbar_A3263	Hypothetical protein {UniProtKB/TrEMBL:Q466P8}	[TP0095-TP0421 (0.8119976)]
COG0457	COG3391	Mbar_A0011	AAZ69004.1	Hypothetical protein {UniProtKB/TrEMBL:Q46GI8}	Mbar_A1813	AAZ70754.1	Hypothetical protein {UniProtKB/TrEMBL:Q46BI8}	[TP0095-TP0421 (0.8119976)]
COG0457	COG3391	Mbar_A2652	Mbar_A2652	Hypothetical protein {UniProtKB/TrEMBL:Q468Y4}	Mbar_A0162	Mbar_A0162	Hypothetical protein {UniProtKB/TrEMBL:Q46G45}	[TP0095-TP0421 (0.8119976)]
COG0457	COG3391	Mbar_A3062	AAZ71952.1	Hypothetical protein {UniProtKB/TrEMBL:Q467J0}	Mbar_A3263	Mbar_A3263	Hypothetical protein {UniProtKB/TrEMBL:Q466P8}	[TP0095-TP0421 (0.8119976)]
COG0457	COG3391	Mbar_A3643	Mbar_A3643	TPR-domain containing protein	Mbar_A2584	Mbar_A2584	Surface antigen gene {UniProtKB/TrEMBL:Q469E7}	[TP0095-TP0421 (0.8119976)]
COG0457	COG3391	Mbar_A2604	Mbar_A2604	TPR repeat {UniProtKB/TrEMBL:Q469C8}	Mbar_A0162	Mbar_A0162	Hypothetical protein {UniProtKB/TrEMBL:Q46G45}	[TP0095-TP0421 (0.8119976)]
COG0457	COG3391	Mbar_A2526	AAZ71439.1	Hypothetical protein {UniProtKB/TrEMBL:Q469K3}	Mbar_A1435	Mbar_A1435	Hypothetical protein {UniProtKB/TrEMBL:Q46CJ8}	[TP0095-TP0421 (0.8119976)]
COG0457	COG3391	Mbar_A3062	AAZ71952.1	Hypothetical protein {UniProtKB/TrEMBL:Q467J0}	Mbar_A1813	AAZ70754.1	Hypothetical protein {UniProtKB/TrEMBL:Q46BI8}	[TP0095-TP0421 (0.8119976)]
COG0457	COG3391	Mbar_A3708	AAZ72571.1	Hypothetical protein {UniProtKB/TrEMBL:Q464X1}	Mbar_A0162	Mbar_A0162	Hypothetical protein {UniProtKB/TrEMBL:Q46G45}	[TP0095-TP0421 (0.8119976)]
COG0457	COG3391	Mbar_A0280	Mbar_A0280	TPR-domain containing protein	Mbar_A0162	Mbar_A0162	Hypothetical protein {UniProtKB/TrEMBL:Q46G45}	[TP0095-TP0421 (0.8119976)]
COG0457	COG3391	Mbar_A2893	AAZ71791.1	O-linked N-acetylglucosamine transferase	Mbar_A2584	Mbar_A2584	Surface antigen gene {UniProtKB/TrEMBL:Q469E7}	[TP0095-TP0421 (0.8119976)]
COG0457	COG3391	Mbar_A2895	Mbar_A2895	O-linked N-acetylglucosamine transferase	Mbar_A3263	Mbar_A3263	Hypothetical protein {UniProtKB/TrEMBL:Q466P8}	[TP0095-TP0421 (0.8119976)]
COG0457	COG3391	Mbar_A2604	Mbar_A2604	TPR repeat {UniProtKB/TrEMBL:Q469C8}	Mbar_A3263	Mbar_A3263	Hypothetical protein {UniProtKB/TrEMBL:Q466P8}	[TP0095-TP0421 (0.8119976)]
COG0457	COG3391	Mbar_A3194	Mbar_A3194	O-GlcNAc transferase, p110 subunit	Mbar_A1814	Mbar_A1814	Hypothetical protein {UniProtKB/TrEMBL:Q46BI7}	[TP0095-TP0421 (0.8119976)]
COG0457	COG3391	Mbar_A2994	Mbar_A2994	Hypothetical protein {UniProtKB/TrEMBL:Q467Q4}	Mbar_A2584	Mbar_A2584	Surface antigen gene {UniProtKB/TrEMBL:Q469E7}	[TP0095-TP0421 (0.8119976)]
COG0457	COG3391	Mbar_A2652	Mbar_A2652	Hypothetical protein {UniProtKB/TrEMBL:Q468Y4}	Mbar_A3263	Mbar_A3263	Hypothetical protein {UniProtKB/TrEMBL:Q466P8}	[TP0095-TP0421 (0.8119976)]
COG0457	COG3391	Mbar_A0280	Mbar_A0280	TPR-domain containing protein	Mbar_A3263	Mbar_A3263	Hypothetical protein {UniProtKB/TrEMBL:Q466P8}	[TP0095-TP0421 (0.8119976)]
COG0457	COG3391	Mbar_A2379	Mbar_A2379	Hypothetical protein {UniProtKB/TrEMBL:Q469Z2}	Mbar_A1435	Mbar_A1435	Hypothetical protein {UniProtKB/TrEMBL:Q46CJ8}	[TP0095-TP0421 (0.8119976)]
COG0457	COG3391	Mbar_A2255	Mbar_A2255	Hypothetical protein {UniProtKB/TrEMBL:Q46AB2}	Mbar_A0162	Mbar_A0162	Hypothetical protein {UniProtKB/TrEMBL:Q46G45}	[TP0095-TP0421 (0.8119976)]
COG0457	COG3391	Mbar_A1366	Mbar_A1366	Hypothetical protein {UniProtKB/TrEMBL:Q46CR5}	Mbar_A1814	Mbar_A1814	Hypothetical protein {UniProtKB/TrEMBL:Q46BI7}	[TP0095-TP0421 (0.8119976)]
COG0457	COG3391	Mbar_A2895	Mbar_A2895	O-linked N-acetylglucosamine transferase	Mbar_A0162	Mbar_A0162	Hypothetical protein {UniProtKB/TrEMBL:Q46G45}	[TP0095-TP0421 (0.8119976)]
COG0457	COG3391	Mbar_A2379	Mbar_A2379	Hypothetical protein {UniProtKB/TrEMBL:Q469Z2}	Mbar_A0162	Mbar_A0162	Hypothetical protein {UniProtKB/TrEMBL:Q46G45}	[TP0095-TP0421 (0.8119976)]
COG0457	COG3391	Mbar_A3194	Mbar_A3194	O-GlcNAc transferase, p110 subunit	Mbar_A3263	Mbar_A3263	Hypothetical protein {UniProtKB/TrEMBL:Q466P8}	[TP0095-TP0421 (0.8119976)]
COG0457	COG3391	Mbar_A1366	Mbar_A1366	Hypothetical protein {UniProtKB/TrEMBL:Q46CR5}	Mbar_A1813	AAZ70754.1	Hypothetical protein {UniProtKB/TrEMBL:Q46BI8}	[TP0095-TP0421 (0.8119976)]
COG0457	COG3391	Mbar_A0011	AAZ69004.1	Hypothetical protein {UniProtKB/TrEMBL:Q46GI8}	Mbar_A1435	Mbar_A1435	Hypothetical protein {UniProtKB/TrEMBL:Q46CJ8}	[TP0095-TP0421 (0.8119976)]
COG0457	COG3391	Mbar_A1366	Mbar_A1366	Hypothetical protein {UniProtKB/TrEMBL:Q46CR5}	Mbar_A2584	Mbar_A2584	Surface antigen gene {UniProtKB/TrEMBL:Q469E7}	[TP0095-TP0421 (0.8119976)]
COG0457	COG3391	Mbar_A0419	AAZ69402.1	Hypothetical protein {UniProtKB/TrEMBL:Q46FE0}	Mbar_A1814	Mbar_A1814	Hypothetical protein {UniProtKB/TrEMBL:Q46BI7}	[TP0095-TP0421 (0.8119976)]
COG0457	COG3391	Mbar_A1366	Mbar_A1366	Hypothetical protein {UniProtKB/TrEMBL:Q46CR5}	Mbar_A1435	Mbar_A1435	Hypothetical protein {UniProtKB/TrEMBL:Q46CJ8}	[TP0095-TP0421 (0.8119976)]
COG0457	COG3391	Mbar_A3194	Mbar_A3194	O-GlcNAc transferase, p110 subunit	Mbar_A1813	AAZ70754.1	Hypothetical protein {UniProtKB/TrEMBL:Q46BI8}	[TP0095-TP0421 (0.8119976)]
COG0457	COG3391	Mbar_A2716	AAZ71620.1	Hypothetical protein {UniProtKB/TrEMBL:Q468S2}	Mbar_A3263	Mbar_A3263	Hypothetical protein {UniProtKB/TrEMBL:Q466P8}	[TP0095-TP0421 (0.8119976)]
COG0457	COG3391	Mbar_A2526	AAZ71439.1	Hypothetical protein {UniProtKB/TrEMBL:Q469K3}	Mbar_A3263	Mbar_A3263	Hypothetical protein {UniProtKB/TrEMBL:Q466P8}	[TP0095-TP0421 (0.8119976)]
COG0457	COG3391	Mbar_A3533	AAZ72402.1	Hypothetical protein {UniProtKB/TrEMBL:Q465P0}	Mbar_A0162	Mbar_A0162	Hypothetical protein {UniProtKB/TrEMBL:Q46G45}	[TP0095-TP0421 (0.8119976)]
COG0457	COG3391	Mbar_A3535	Mbar_A3535	Hypothetical protein {UniProtKB/TrEMBL:Q465N8}	Mbar_A3263	Mbar_A3263	Hypothetical protein {UniProtKB/TrEMBL:Q466P8}	[TP0095-TP0421 (0.8119976)]
COG0457	COG3391	Mbar_A2526	AAZ71439.1	Hypothetical protein {UniProtKB/TrEMBL:Q469K3}	Mbar_A0162	Mbar_A0162	Hypothetical protein {UniProtKB/TrEMBL:Q46G45}	[TP0095-TP0421 (0.8119976)]
COG0457	COG3391	Mbar_A3643	Mbar_A3643	TPR-domain containing protein	Mbar_A1813	AAZ70754.1	Hypothetical protein {UniProtKB/TrEMBL:Q46BI8}	[TP0095-TP0421 (0.8119976)]
COG0457	COG3391	Mbar_A2716	AAZ71620.1	Hypothetical protein {UniProtKB/TrEMBL:Q468S2}	Mbar_A1814	Mbar_A1814	Hypothetical protein {UniProtKB/TrEMBL:Q46BI7}	[TP0095-TP0421 (0.8119976)]
COG0457	COG3391	Mbar_A2716	AAZ71620.1	Hypothetical protein {UniProtKB/TrEMBL:Q468S2}	Mbar_A1435	Mbar_A1435	Hypothetical protein {UniProtKB/TrEMBL:Q46CJ8}	[TP0095-TP0421 (0.8119976)]
COG0457	COG3391	Mbar_A3643	Mbar_A3643	TPR-domain containing protein	Mbar_A0162	Mbar_A0162	Hypothetical protein {UniProtKB/TrEMBL:Q46G45}	[TP0095-TP0421 (0.8119976)]
COG0457	COG3391	Mbar_A2895	Mbar_A2895	O-linked N-acetylglucosamine transferase	Mbar_A2584	Mbar_A2584	Surface antigen gene {UniProtKB/TrEMBL:Q469E7}	[TP0095-TP0421 (0.8119976)]
COG0457	COG3391	Mbar_A2968	AAZ71863.1	Kinesin light chain {UniProtKB/TrEMBL:Q467S9}	Mbar_A2584	Mbar_A2584	Surface antigen gene {UniProtKB/TrEMBL:Q469E7}	[TP0095-TP0421 (0.8119976)]
COG0457	COG3391	Mbar_A0419	AAZ69402.1	Hypothetical protein {UniProtKB/TrEMBL:Q46FE0}	Mbar_A2584	Mbar_A2584	Surface antigen gene {UniProtKB/TrEMBL:Q469E7}	[TP0095-TP0421 (0.8119976)]
COG0457	COG3391	Mbar_A0419	AAZ69402.1	Hypothetical protein {UniProtKB/TrEMBL:Q46FE0}	Mbar_A1813	AAZ70754.1	Hypothetical protein {UniProtKB/TrEMBL:Q46BI8}	[TP0095-TP0421 (0.8119976)]
COG0457	COG3391	Mbar_A2895	Mbar_A2895	O-linked N-acetylglucosamine transferase	Mbar_A1813	AAZ70754.1	Hypothetical protein {UniProtKB/TrEMBL:Q46BI8}	[TP0095-TP0421 (0.8119976)]
COG0457	COG3391	Mbar_A2994	Mbar_A2994	Hypothetical protein {UniProtKB/TrEMBL:Q467Q4}	Mbar_A3263	Mbar_A3263	Hypothetical protein {UniProtKB/TrEMBL:Q466P8}	[TP0095-TP0421 (0.8119976)]
COG0457	COG3391	Mbar_A2419	Mbar_A2419	Hypothetical protein {UniProtKB/TrEMBL:Q469V3}	Mbar_A0162	Mbar_A0162	Hypothetical protein {UniProtKB/TrEMBL:Q46G45}	[TP0095-TP0421 (0.8119976)]
COG0457	COG3391	Mbar_A3643	Mbar_A3643	TPR-domain containing protein	Mbar_A1814	Mbar_A1814	Hypothetical protein {UniProtKB/TrEMBL:Q46BI7}	[TP0095-TP0421 (0.8119976)]
COG0457	COG3391	Mbar_A2526	AAZ71439.1	Hypothetical protein {UniProtKB/TrEMBL:Q469K3}	Mbar_A1814	Mbar_A1814	Hypothetical protein {UniProtKB/TrEMBL:Q46BI7}	[TP0095-TP0421 (0.8119976)]
COG0457	COG3391	Mbar_A0011	AAZ69004.1	Hypothetical protein {UniProtKB/TrEMBL:Q46GI8}	Mbar_A2584	Mbar_A2584	Surface antigen gene {UniProtKB/TrEMBL:Q469E7}	[TP0095-TP0421 (0.8119976)]
COG0457	COG3391	Mbar_A2461	AAZ71376.1	Hypothetical protein {UniProtKB/TrEMBL:Q469R6}	Mbar_A0162	Mbar_A0162	Hypothetical protein {UniProtKB/TrEMBL:Q46G45}	[TP0095-TP0421 (0.8119976)]
COG0457	COG3391	Mbar_A3533	AAZ72402.1	Hypothetical protein {UniProtKB/TrEMBL:Q465P0}	Mbar_A1814	Mbar_A1814	Hypothetical protein {UniProtKB/TrEMBL:Q46BI7}	[TP0095-TP0421 (0.8119976)]
COG0457	COG3391	Mbar_A2604	Mbar_A2604	TPR repeat {UniProtKB/TrEMBL:Q469C8}	Mbar_A1435	Mbar_A1435	Hypothetical protein {UniProtKB/TrEMBL:Q46CJ8}	[TP0095-TP0421 (0.8119976)]
COG0457	COG3391	Mbar_A3197	Mbar_A3197	O-GlcNAc transferase, p110 subunit	Mbar_A0162	Mbar_A0162	Hypothetical protein {UniProtKB/TrEMBL:Q46G45}	[TP0095-TP0421 (0.8119976)]
COG0457	COG3391	Mbar_A2526	AAZ71439.1	Hypothetical protein {UniProtKB/TrEMBL:Q469K3}	Mbar_A1813	AAZ70754.1	Hypothetical protein {UniProtKB/TrEMBL:Q46BI8}	[TP0095-TP0421 (0.8119976)]
COG0457	COG3391	Mbar_A0419	AAZ69402.1	Hypothetical protein {UniProtKB/TrEMBL:Q46FE0}	Mbar_A1435	Mbar_A1435	Hypothetical protein {UniProtKB/TrEMBL:Q46CJ8}	[TP0095-TP0421 (0.8119976)]
COG0457	COG3391	Mbar_A2716	AAZ71620.1	Hypothetical protein {UniProtKB/TrEMBL:Q468S2}	Mbar_A1813	AAZ70754.1	Hypothetical protein {UniProtKB/TrEMBL:Q46BI8}	[TP0095-TP0421 (0.8119976)]
COG0457	COG3391	Mbar_A2461	AAZ71376.1	Hypothetical protein {UniProtKB/TrEMBL:Q469R6}	Mbar_A2584	Mbar_A2584	Surface antigen gene {UniProtKB/TrEMBL:Q469E7}	[TP0095-TP0421 (0.8119976)]
COG0457	COG3391	Mbar_A2968	AAZ71863.1	Kinesin light chain {UniProtKB/TrEMBL:Q467S9}	Mbar_A1435	Mbar_A1435	Hypothetical protein {UniProtKB/TrEMBL:Q46CJ8}	[TP0095-TP0421 (0.8119976)]
COG0457	COG3391	Mbar_A2895	Mbar_A2895	O-linked N-acetylglucosamine transferase	Mbar_A1435	Mbar_A1435	Hypothetical protein {UniProtKB/TrEMBL:Q46CJ8}	[TP0095-TP0421 (0.8119976)]
COG0457	COG3391	Mbar_A2652	Mbar_A2652	Hypothetical protein {UniProtKB/TrEMBL:Q468Y4}	Mbar_A1814	Mbar_A1814	Hypothetical protein {UniProtKB/TrEMBL:Q46BI7}	[TP0095-TP0421 (0.8119976)]
COG0457	COG3391	Mbar_A3535	Mbar_A3535	Hypothetical protein {UniProtKB/TrEMBL:Q465N8}	Mbar_A1814	Mbar_A1814	Hypothetical protein {UniProtKB/TrEMBL:Q46BI7}	[TP0095-TP0421 (0.8119976)]
COG0457	COG3391	Mbar_A2419	Mbar_A2419	Hypothetical protein {UniProtKB/TrEMBL:Q469V3}	Mbar_A2584	Mbar_A2584	Surface antigen gene {UniProtKB/TrEMBL:Q469E7}	[TP0095-TP0421 (0.8119976)]
COG0457	COG3391	Mbar_A3533	AAZ72402.1	Hypothetical protein {UniProtKB/TrEMBL:Q465P0}	Mbar_A1435	Mbar_A1435	Hypothetical protein {UniProtKB/TrEMBL:Q46CJ8}	[TP0095-TP0421 (0.8119976)]
COG0457	COG3391	Mbar_A3533	AAZ72402.1	Hypothetical protein {UniProtKB/TrEMBL:Q465P0}	Mbar_A1813	AAZ70754.1	Hypothetical protein {UniProtKB/TrEMBL:Q46BI8}	[TP0095-TP0421 (0.8119976)]
COG0457	COG3391	Mbar_A2652	Mbar_A2652	Hypothetical protein {UniProtKB/TrEMBL:Q468Y4}	Mbar_A1813	AAZ70754.1	Hypothetical protein {UniProtKB/TrEMBL:Q46BI8}	[TP0095-TP0421 (0.8119976)]
COG0457	COG3391	Mbar_A2526	AAZ71439.1	Hypothetical protein {UniProtKB/TrEMBL:Q469K3}	Mbar_A2584	Mbar_A2584	Surface antigen gene {UniProtKB/TrEMBL:Q469E7}	[TP0095-TP0421 (0.8119976)]
COG0457	COG3391	Mbar_A3535	Mbar_A3535	Hypothetical protein {UniProtKB/TrEMBL:Q465N8}	Mbar_A1813	AAZ70754.1	Hypothetical protein {UniProtKB/TrEMBL:Q46BI8}	[TP0095-TP0421 (0.8119976)]
COG0457	COG3391	Mbar_A3062	AAZ71952.1	Hypothetical protein {UniProtKB/TrEMBL:Q467J0}	Mbar_A0162	Mbar_A0162	Hypothetical protein {UniProtKB/TrEMBL:Q46G45}	[TP0095-TP0421 (0.8119976)]
COG0457	COG3391	Mbar_A2652	Mbar_A2652	Hypothetical protein {UniProtKB/TrEMBL:Q468Y4}	Mbar_A2584	Mbar_A2584	Surface antigen gene {UniProtKB/TrEMBL:Q469E7}	[TP0095-TP0421 (0.8119976)]
COG0457	COG3391	Mbar_A0419	AAZ69402.1	Hypothetical protein {UniProtKB/TrEMBL:Q46FE0}	Mbar_A3263	Mbar_A3263	Hypothetical protein {UniProtKB/TrEMBL:Q466P8}	[TP0095-TP0421 (0.8119976)]
COG0457	COG3391	Mbar_A2604	Mbar_A2604	TPR repeat {UniProtKB/TrEMBL:Q469C8}	Mbar_A2584	Mbar_A2584	Surface antigen gene {UniProtKB/TrEMBL:Q469E7}	[TP0095-TP0421 (0.8119976)]
COG0457	COG3391	Mbar_A2255	Mbar_A2255	Hypothetical protein {UniProtKB/TrEMBL:Q46AB2}	Mbar_A3263	Mbar_A3263	Hypothetical protein {UniProtKB/TrEMBL:Q466P8}	[TP0095-TP0421 (0.8119976)]
COG0457	COG3391	Mbar_A3062	AAZ71952.1	Hypothetical protein {UniProtKB/TrEMBL:Q467J0}	Mbar_A2584	Mbar_A2584	Surface antigen gene {UniProtKB/TrEMBL:Q469E7}	[TP0095-TP0421 (0.8119976)]
COG0457	COG3391	Mbar_A3643	Mbar_A3643	TPR-domain containing protein	Mbar_A1435	Mbar_A1435	Hypothetical protein {UniProtKB/TrEMBL:Q46CJ8}	[TP0095-TP0421 (0.8119976)]
COG0457	COG3391	Mbar_A2968	AAZ71863.1	Kinesin light chain {UniProtKB/TrEMBL:Q467S9}	Mbar_A1814	Mbar_A1814	Hypothetical protein {UniProtKB/TrEMBL:Q46BI7}	[TP0095-TP0421 (0.8119976)]
COG0457	COG3391	Mbar_A3197	Mbar_A3197	O-GlcNAc transferase, p110 subunit	Mbar_A3263	Mbar_A3263	Hypothetical protein {UniProtKB/TrEMBL:Q466P8}	[TP0095-TP0421 (0.8119976)]
COG0457	COG3391	Mbar_A0280	Mbar_A0280	TPR-domain containing protein	Mbar_A1435	Mbar_A1435	Hypothetical protein {UniProtKB/TrEMBL:Q46CJ8}	[TP0095-TP0421 (0.8119976)]
COG0457	COG3391	Mbar_A2255	Mbar_A2255	Hypothetical protein {UniProtKB/TrEMBL:Q46AB2}	Mbar_A1813	AAZ70754.1	Hypothetical protein {UniProtKB/TrEMBL:Q46BI8}	[TP0095-TP0421 (0.8119976)]
COG0457	COG3391	Mbar_A3708	AAZ72571.1	Hypothetical protein {UniProtKB/TrEMBL:Q464X1}	Mbar_A1814	Mbar_A1814	Hypothetical protein {UniProtKB/TrEMBL:Q46BI7}	[TP0095-TP0421 (0.8119976)]
COG0457	COG3391	Mbar_A0280	Mbar_A0280	TPR-domain containing protein	Mbar_A1813	AAZ70754.1	Hypothetical protein {UniProtKB/TrEMBL:Q46BI8}	[TP0095-TP0421 (0.8119976)]
COG0457	COG3391	Mbar_A2419	Mbar_A2419	Hypothetical protein {UniProtKB/TrEMBL:Q469V3}	Mbar_A1813	AAZ70754.1	Hypothetical protein {UniProtKB/TrEMBL:Q46BI8}	[TP0095-TP0421 (0.8119976)]
COG0457	COG3391	Mbar_A2994	Mbar_A2994	Hypothetical protein {UniProtKB/TrEMBL:Q467Q4}	Mbar_A1814	Mbar_A1814	Hypothetical protein {UniProtKB/TrEMBL:Q46BI7}	[TP0095-TP0421 (0.8119976)]
COG0457	COG3391	Mbar_A2255	Mbar_A2255	Hypothetical protein {UniProtKB/TrEMBL:Q46AB2}	Mbar_A1814	Mbar_A1814	Hypothetical protein {UniProtKB/TrEMBL:Q46BI7}	[TP0095-TP0421 (0.8119976)]
COG0457	COG3391	Mbar_A2419	Mbar_A2419	Hypothetical protein {UniProtKB/TrEMBL:Q469V3}	Mbar_A1814	Mbar_A1814	Hypothetical protein {UniProtKB/TrEMBL:Q46BI7}	[TP0095-TP0421 (0.8119976)]
COG0457	COG3391	Mbar_A0419	AAZ69402.1	Hypothetical protein {UniProtKB/TrEMBL:Q46FE0}	Mbar_A0162	Mbar_A0162	Hypothetical protein {UniProtKB/TrEMBL:Q46G45}	[TP0095-TP0421 (0.8119976)]
COG0457	COG3391	Mbar_A2255	Mbar_A2255	Hypothetical protein {UniProtKB/TrEMBL:Q46AB2}	Mbar_A1435	Mbar_A1435	Hypothetical protein {UniProtKB/TrEMBL:Q46CJ8}	[TP0095-TP0421 (0.8119976)]
COG0457	COG3391	Mbar_A2419	Mbar_A2419	Hypothetical protein {UniProtKB/TrEMBL:Q469V3}	Mbar_A1435	Mbar_A1435	Hypothetical protein {UniProtKB/TrEMBL:Q46CJ8}	[TP0095-TP0421 (0.8119976)]
COG0457	COG3391	Mbar_A2461	AAZ71376.1	Hypothetical protein {UniProtKB/TrEMBL:Q469R6}	Mbar_A3263	Mbar_A3263	Hypothetical protein {UniProtKB/TrEMBL:Q466P8}	[TP0095-TP0421 (0.8119976)]
COG0457	COG3391	Mbar_A3197	Mbar_A3197	O-GlcNAc transferase, p110 subunit	Mbar_A1814	Mbar_A1814	Hypothetical protein {UniProtKB/TrEMBL:Q46BI7}	[TP0095-TP0421 (0.8119976)]
COG0457	COG3391	Mbar_A3194	Mbar_A3194	O-GlcNAc transferase, p110 subunit	Mbar_A1435	Mbar_A1435	Hypothetical protein {UniProtKB/TrEMBL:Q46CJ8}	[TP0095-TP0421 (0.8119976)]
COG0457	COG3391	Mbar_A3708	AAZ72571.1	Hypothetical protein {UniProtKB/TrEMBL:Q464X1}	Mbar_A2584	Mbar_A2584	Surface antigen gene {UniProtKB/TrEMBL:Q469E7}	[TP0095-TP0421 (0.8119976)]
COG0457	COG3391	Mbar_A0011	AAZ69004.1	Hypothetical protein {UniProtKB/TrEMBL:Q46GI8}	Mbar_A0162	Mbar_A0162	Hypothetical protein {UniProtKB/TrEMBL:Q46G45}	[TP0095-TP0421 (0.8119976)]
COG0457	COG3391	Mbar_A3197	Mbar_A3197	O-GlcNAc transferase, p110 subunit	Mbar_A1435	Mbar_A1435	Hypothetical protein {UniProtKB/TrEMBL:Q46CJ8}	[TP0095-TP0421 (0.8119976)]
COG0457	COG0457	Mbar_A0280	Mbar_A0280	TPR-domain containing protein	Mbar_A2968	AAZ71863.1	Kinesin light chain {UniProtKB/TrEMBL:Q467S9}	[TP0067-TP0095 (0.6515529)]
COG0457	COG0457	Mbar_A2968	AAZ71863.1	Kinesin light chain {UniProtKB/TrEMBL:Q467S9}	Mbar_A0280	Mbar_A0280	TPR-domain containing protein	[TP0067-TP0095 (0.6515529)]
COG0457	COG0457	Mbar_A2994	Mbar_A2994	Hypothetical protein {UniProtKB/TrEMBL:Q467Q4}	Mbar_A2461	AAZ71376.1	Hypothetical protein {UniProtKB/TrEMBL:Q469R6}	[TP0067-TP0095 (0.6515529)]
COG0457	COG0457	Mbar_A2461	AAZ71376.1	Hypothetical protein {UniProtKB/TrEMBL:Q469R6}	Mbar_A2994	Mbar_A2994	Hypothetical protein {UniProtKB/TrEMBL:Q467Q4}	[TP0067-TP0095 (0.6515529)]
COG0457	COG0457	Mbar_A1366	Mbar_A1366	Hypothetical protein {UniProtKB/TrEMBL:Q46CR5}	Mbar_A3197	Mbar_A3197	O-GlcNAc transferase, p110 subunit	[TP0067-TP0095 (0.6515529)]
COG0457	COG0457	Mbar_A3197	Mbar_A3197	O-GlcNAc transferase, p110 subunit	Mbar_A1366	Mbar_A1366	Hypothetical protein {UniProtKB/TrEMBL:Q46CR5}	[TP0067-TP0095 (0.6515529)]
COG0457	COG0457	Mbar_A2716	AAZ71620.1	Hypothetical protein {UniProtKB/TrEMBL:Q468S2}	Mbar_A2716	AAZ71620.1	Hypothetical protein {UniProtKB/TrEMBL:Q468S2}	[TP0067-TP0095 (0.6515529)]
COG0457	COG0457	Mbar_A3708	AAZ72571.1	Hypothetical protein {UniProtKB/TrEMBL:Q464X1}	Mbar_A2893	AAZ71791.1	O-linked N-acetylglucosamine transferase	[TP0067-TP0095 (0.6515529)]
COG0457	COG0457	Mbar_A3533	AAZ72402.1	Hypothetical protein {UniProtKB/TrEMBL:Q465P0}	Mbar_A1366	Mbar_A1366	Hypothetical protein {UniProtKB/TrEMBL:Q46CR5}	[TP0067-TP0095 (0.6515529)]
COG0457	COG0457	Mbar_A1366	Mbar_A1366	Hypothetical protein {UniProtKB/TrEMBL:Q46CR5}	Mbar_A3533	AAZ72402.1	Hypothetical protein {UniProtKB/TrEMBL:Q465P0}	[TP0067-TP0095 (0.6515529)]
COG0457	COG0457	Mbar_A2893	AAZ71791.1	O-linked N-acetylglucosamine transferase	Mbar_A3708	AAZ72571.1	Hypothetical protein {UniProtKB/TrEMBL:Q464X1}	[TP0067-TP0095 (0.6515529)]
COG0457	COG0457	Mbar_A3197	Mbar_A3197	O-GlcNAc transferase, p110 subunit	Mbar_A3643	Mbar_A3643	TPR-domain containing protein	[TP0067-TP0095 (0.6515529)]
COG0457	COG0457	Mbar_A3643	Mbar_A3643	TPR-domain containing protein	Mbar_A3197	Mbar_A3197	O-GlcNAc transferase, p110 subunit	[TP0067-TP0095 (0.6515529)]
COG0457	COG0457	Mbar_A2604	Mbar_A2604	TPR repeat {UniProtKB/TrEMBL:Q469C8}	Mbar_A2893	AAZ71791.1	O-linked N-acetylglucosamine transferase	[TP0067-TP0095 (0.6515529)]
COG0457	COG0457	Mbar_A2893	AAZ71791.1	O-linked N-acetylglucosamine transferase	Mbar_A2604	Mbar_A2604	TPR repeat {UniProtKB/TrEMBL:Q469C8}	[TP0067-TP0095 (0.6515529)]
COG0457	COG0457	Mbar_A0419	AAZ69402.1	Hypothetical protein {UniProtKB/TrEMBL:Q46FE0}	Mbar_A3197	Mbar_A3197	O-GlcNAc transferase, p110 subunit	[TP0067-TP0095 (0.6515529)]
COG0457	COG0457	Mbar_A3197	Mbar_A3197	O-GlcNAc transferase, p110 subunit	Mbar_A0419	AAZ69402.1	Hypothetical protein {UniProtKB/TrEMBL:Q46FE0}	[TP0067-TP0095 (0.6515529)]
COG0457	COG0457	Mbar_A3533	AAZ72402.1	Hypothetical protein {UniProtKB/TrEMBL:Q465P0}	Mbar_A3062	AAZ71952.1	Hypothetical protein {UniProtKB/TrEMBL:Q467J0}	[TP0067-TP0095 (0.6515529)]
COG0457	COG0457	Mbar_A2994	Mbar_A2994	Hypothetical protein {UniProtKB/TrEMBL:Q467Q4}	Mbar_A3535	Mbar_A3535	Hypothetical protein {UniProtKB/TrEMBL:Q465N8}	[TP0067-TP0095 (0.6515529)]
COG0457	COG0457	Mbar_A3062	AAZ71952.1	Hypothetical protein {UniProtKB/TrEMBL:Q467J0}	Mbar_A3533	AAZ72402.1	Hypothetical protein {UniProtKB/TrEMBL:Q465P0}	[TP0067-TP0095 (0.6515529)]
COG0457	COG0457	Mbar_A3535	Mbar_A3535	Hypothetical protein {UniProtKB/TrEMBL:Q465N8}	Mbar_A2994	Mbar_A2994	Hypothetical protein {UniProtKB/TrEMBL:Q467Q4}	[TP0067-TP0095 (0.6515529)]
COG0457	COG0457	Mbar_A2419	Mbar_A2419	Hypothetical protein {UniProtKB/TrEMBL:Q469V3}	Mbar_A0011	AAZ69004.1	Hypothetical protein {UniProtKB/TrEMBL:Q46GI8}	[TP0067-TP0095 (0.6515529)]
COG0457	COG0457	Mbar_A0011	AAZ69004.1	Hypothetical protein {UniProtKB/TrEMBL:Q46GI8}	Mbar_A2419	Mbar_A2419	Hypothetical protein {UniProtKB/TrEMBL:Q469V3}	[TP0067-TP0095 (0.6515529)]
COG0457	COG0457	Mbar_A3708	AAZ72571.1	Hypothetical protein {UniProtKB/TrEMBL:Q464X1}	Mbar_A2379	Mbar_A2379	Hypothetical protein {UniProtKB/TrEMBL:Q469Z2}	[TP0067-TP0095 (0.6515529)]
COG0457	COG0457	Mbar_A2379	Mbar_A2379	Hypothetical protein {UniProtKB/TrEMBL:Q469Z2}	Mbar_A3708	AAZ72571.1	Hypothetical protein {UniProtKB/TrEMBL:Q464X1}	[TP0067-TP0095 (0.6515529)]
COG0457	COG0457	Mbar_A2895	Mbar_A2895	O-linked N-acetylglucosamine transferase	Mbar_A2968	AAZ71863.1	Kinesin light chain {UniProtKB/TrEMBL:Q467S9}	[TP0067-TP0095 (0.6515529)]
COG0457	COG0457	Mbar_A2968	AAZ71863.1	Kinesin light chain {UniProtKB/TrEMBL:Q467S9}	Mbar_A2895	Mbar_A2895	O-linked N-acetylglucosamine transferase	[TP0067-TP0095 (0.6515529)]
COG0457	COG0457	Mbar_A2255	Mbar_A2255	Hypothetical protein {UniProtKB/TrEMBL:Q46AB2}	Mbar_A3194	Mbar_A3194	O-GlcNAc transferase, p110 subunit	[TP0067-TP0095 (0.6515529)]
COG0457	COG0457	Mbar_A3194	Mbar_A3194	O-GlcNAc transferase, p110 subunit	Mbar_A2255	Mbar_A2255	Hypothetical protein {UniProtKB/TrEMBL:Q46AB2}	[TP0067-TP0095 (0.6515529)]
COG0457	COG0457	Mbar_A3708	AAZ72571.1	Hypothetical protein {UniProtKB/TrEMBL:Q464X1}	Mbar_A3643	Mbar_A3643	TPR-domain containing protein	[TP0067-TP0095 (0.6515529)]
COG0457	COG0457	Mbar_A3643	Mbar_A3643	TPR-domain containing protein	Mbar_A3708	AAZ72571.1	Hypothetical protein {UniProtKB/TrEMBL:Q464X1}	[TP0067-TP0095 (0.6515529)]
COG0457	COG0457	Mbar_A2461	AAZ71376.1	Hypothetical protein {UniProtKB/TrEMBL:Q469R6}	Mbar_A3643	Mbar_A3643	TPR-domain containing protein	[TP0067-TP0095 (0.6515529)]
COG0457	COG0457	Mbar_A3643	Mbar_A3643	TPR-domain containing protein	Mbar_A2461	AAZ71376.1	Hypothetical protein {UniProtKB/TrEMBL:Q469R6}	[TP0067-TP0095 (0.6515529)]
COG0457	COG0457	Mbar_A3708	AAZ72571.1	Hypothetical protein {UniProtKB/TrEMBL:Q464X1}	Mbar_A2716	AAZ71620.1	Hypothetical protein {UniProtKB/TrEMBL:Q468S2}	[TP0067-TP0095 (0.6515529)]
COG0457	COG0457	Mbar_A2716	AAZ71620.1	Hypothetical protein {UniProtKB/TrEMBL:Q468S2}	Mbar_A3708	AAZ72571.1	Hypothetical protein {UniProtKB/TrEMBL:Q464X1}	[TP0067-TP0095 (0.6515529)]
COG0457	COG0457	Mbar_A3194	Mbar_A3194	O-GlcNAc transferase, p110 subunit	Mbar_A3194	Mbar_A3194	O-GlcNAc transferase, p110 subunit	[TP0067-TP0095 (0.6515529)]
COG0457	COG0457	Mbar_A2895	Mbar_A2895	O-linked N-acetylglucosamine transferase	Mbar_A2604	Mbar_A2604	TPR repeat {UniProtKB/TrEMBL:Q469C8}	[TP0067-TP0095 (0.6515529)]
COG0457	COG0457	Mbar_A2604	Mbar_A2604	TPR repeat {UniProtKB/TrEMBL:Q469C8}	Mbar_A2895	Mbar_A2895	O-linked N-acetylglucosamine transferase	[TP0067-TP0095 (0.6515529)]
COG0457	COG0457	Mbar_A2895	Mbar_A2895	O-linked N-acetylglucosamine transferase	Mbar_A2652	Mbar_A2652	Hypothetical protein {UniProtKB/TrEMBL:Q468Y4}	[TP0067-TP0095 (0.6515529)]
COG0457	COG0457	Mbar_A2652	Mbar_A2652	Hypothetical protein {UniProtKB/TrEMBL:Q468Y4}	Mbar_A2895	Mbar_A2895	O-linked N-acetylglucosamine transferase	[TP0067-TP0095 (0.6515529)]
COG0457	COG0457	Mbar_A1366	Mbar_A1366	Hypothetical protein {UniProtKB/TrEMBL:Q46CR5}	Mbar_A2461	AAZ71376.1	Hypothetical protein {UniProtKB/TrEMBL:Q469R6}	[TP0067-TP0095 (0.6515529)]
COG0457	COG0457	Mbar_A2461	AAZ71376.1	Hypothetical protein {UniProtKB/TrEMBL:Q469R6}	Mbar_A1366	Mbar_A1366	Hypothetical protein {UniProtKB/TrEMBL:Q46CR5}	[TP0067-TP0095 (0.6515529)]
COG0457	COG0457	Mbar_A2968	AAZ71863.1	Kinesin light chain {UniProtKB/TrEMBL:Q467S9}	Mbar_A2893	AAZ71791.1	O-linked N-acetylglucosamine transferase	[TP0067-TP0095 (0.6515529)]
COG0457	COG0457	Mbar_A2893	AAZ71791.1	O-linked N-acetylglucosamine transferase	Mbar_A2968	AAZ71863.1	Kinesin light chain {UniProtKB/TrEMBL:Q467S9}	[TP0067-TP0095 (0.6515529)]
COG0457	COG0457	Mbar_A2604	Mbar_A2604	TPR repeat {UniProtKB/TrEMBL:Q469C8}	Mbar_A0011	AAZ69004.1	Hypothetical protein {UniProtKB/TrEMBL:Q46GI8}	[TP0067-TP0095 (0.6515529)]
COG0457	COG0457	Mbar_A0011	AAZ69004.1	Hypothetical protein {UniProtKB/TrEMBL:Q46GI8}	Mbar_A2604	Mbar_A2604	TPR repeat {UniProtKB/TrEMBL:Q469C8}	[TP0067-TP0095 (0.6515529)]
COG0457	COG0457	Mbar_A2652	Mbar_A2652	Hypothetical protein {UniProtKB/TrEMBL:Q468Y4}	Mbar_A3194	Mbar_A3194	O-GlcNAc transferase, p110 subunit	[TP0067-TP0095 (0.6515529)]
COG0457	COG0457	Mbar_A3194	Mbar_A3194	O-GlcNAc transferase, p110 subunit	Mbar_A2652	Mbar_A2652	Hypothetical protein {UniProtKB/TrEMBL:Q468Y4}	[TP0067-TP0095 (0.6515529)]
COG0457	COG0457	Mbar_A2604	Mbar_A2604	TPR repeat {UniProtKB/TrEMBL:Q469C8}	Mbar_A3194	Mbar_A3194	O-GlcNAc transferase, p110 subunit	[TP0067-TP0095 (0.6515529)]
COG0457	COG0457	Mbar_A3194	Mbar_A3194	O-GlcNAc transferase, p110 subunit	Mbar_A2604	Mbar_A2604	TPR repeat {UniProtKB/TrEMBL:Q469C8}	[TP0067-TP0095 (0.6515529)]
COG0457	COG0457	Mbar_A1366	Mbar_A1366	Hypothetical protein {UniProtKB/TrEMBL:Q46CR5}	Mbar_A2716	AAZ71620.1	Hypothetical protein {UniProtKB/TrEMBL:Q468S2}	[TP0067-TP0095 (0.6515529)]
COG0457	COG0457	Mbar_A2716	AAZ71620.1	Hypothetical protein {UniProtKB/TrEMBL:Q468S2}	Mbar_A1366	Mbar_A1366	Hypothetical protein {UniProtKB/TrEMBL:Q46CR5}	[TP0067-TP0095 (0.6515529)]
COG0457	COG0457	Mbar_A2255	Mbar_A2255	Hypothetical protein {UniProtKB/TrEMBL:Q46AB2}	Mbar_A2895	Mbar_A2895	O-linked N-acetylglucosamine transferase	[TP0067-TP0095 (0.6515529)]
COG0457	COG0457	Mbar_A2895	Mbar_A2895	O-linked N-acetylglucosamine transferase	Mbar_A2255	Mbar_A2255	Hypothetical protein {UniProtKB/TrEMBL:Q46AB2}	[TP0067-TP0095 (0.6515529)]
COG0457	COG0457	Mbar_A2895	Mbar_A2895	O-linked N-acetylglucosamine transferase	Mbar_A2893	AAZ71791.1	O-linked N-acetylglucosamine transferase	[TP0067-TP0095 (0.6515529)]
COG0457	COG0457	Mbar_A2893	AAZ71791.1	O-linked N-acetylglucosamine transferase	Mbar_A2895	Mbar_A2895	O-linked N-acetylglucosamine transferase	[TP0067-TP0095 (0.6515529)]
COG0457	COG0457	Mbar_A3197	Mbar_A3197	O-GlcNAc transferase, p110 subunit	Mbar_A2893	AAZ71791.1	O-linked N-acetylglucosamine transferase	[TP0067-TP0095 (0.6515529)]
COG0457	COG0457	Mbar_A2893	AAZ71791.1	O-linked N-acetylglucosamine transferase	Mbar_A3197	Mbar_A3197	O-GlcNAc transferase, p110 subunit	[TP0067-TP0095 (0.6515529)]
COG0457	COG0457	Mbar_A0419	AAZ69402.1	Hypothetical protein {UniProtKB/TrEMBL:Q46FE0}	Mbar_A1366	Mbar_A1366	Hypothetical protein {UniProtKB/TrEMBL:Q46CR5}	[TP0067-TP0095 (0.6515529)]
COG0457	COG0457	Mbar_A1366	Mbar_A1366	Hypothetical protein {UniProtKB/TrEMBL:Q46CR5}	Mbar_A0419	AAZ69402.1	Hypothetical protein {UniProtKB/TrEMBL:Q46FE0}	[TP0067-TP0095 (0.6515529)]
COG0457	COG0457	Mbar_A3533	AAZ72402.1	Hypothetical protein {UniProtKB/TrEMBL:Q465P0}	Mbar_A2968	AAZ71863.1	Kinesin light chain {UniProtKB/TrEMBL:Q467S9}	[TP0067-TP0095 (0.6515529)]
COG0457	COG0457	Mbar_A2968	AAZ71863.1	Kinesin light chain {UniProtKB/TrEMBL:Q467S9}	Mbar_A3533	AAZ72402.1	Hypothetical protein {UniProtKB/TrEMBL:Q465P0}	[TP0067-TP0095 (0.6515529)]
COG0457	COG0457	Mbar_A0011	AAZ69004.1	Hypothetical protein {UniProtKB/TrEMBL:Q46GI8}	Mbar_A2461	AAZ71376.1	Hypothetical protein {UniProtKB/TrEMBL:Q469R6}	[TP0067-TP0095 (0.6515529)]
COG0457	COG0457	Mbar_A2461	AAZ71376.1	Hypothetical protein {UniProtKB/TrEMBL:Q469R6}	Mbar_A0011	AAZ69004.1	Hypothetical protein {UniProtKB/TrEMBL:Q46GI8}	[TP0067-TP0095 (0.6515529)]
COG0457	COG0457	Mbar_A3533	AAZ72402.1	Hypothetical protein {UniProtKB/TrEMBL:Q465P0}	Mbar_A0280	Mbar_A0280	TPR-domain containing protein	[TP0067-TP0095 (0.6515529)]
COG0457	COG0457	Mbar_A0280	Mbar_A0280	TPR-domain containing protein	Mbar_A3533	AAZ72402.1	Hypothetical protein {UniProtKB/TrEMBL:Q465P0}	[TP0067-TP0095 (0.6515529)]
COG0457	COG0457	Mbar_A1366	Mbar_A1366	Hypothetical protein {UniProtKB/TrEMBL:Q46CR5}	Mbar_A2379	Mbar_A2379	Hypothetical protein {UniProtKB/TrEMBL:Q469Z2}	[TP0067-TP0095 (0.6515529)]
COG0457	COG0457	Mbar_A2379	Mbar_A2379	Hypothetical protein {UniProtKB/TrEMBL:Q469Z2}	Mbar_A1366	Mbar_A1366	Hypothetical protein {UniProtKB/TrEMBL:Q46CR5}	[TP0067-TP0095 (0.6515529)]
COG0457	COG0457	Mbar_A2526	AAZ71439.1	Hypothetical protein {UniProtKB/TrEMBL:Q469K3}	Mbar_A2419	Mbar_A2419	Hypothetical protein {UniProtKB/TrEMBL:Q469V3}	[TP0067-TP0095 (0.6515529)]
COG0457	COG0457	Mbar_A2419	Mbar_A2419	Hypothetical protein {UniProtKB/TrEMBL:Q469V3}	Mbar_A2526	AAZ71439.1	Hypothetical protein {UniProtKB/TrEMBL:Q469K3}	[TP0067-TP0095 (0.6515529)]
COG0457	COG0457	Mbar_A3535	Mbar_A3535	Hypothetical protein {UniProtKB/TrEMBL:Q465N8}	Mbar_A3643	Mbar_A3643	TPR-domain containing protein	[TP0067-TP0095 (0.6515529)]
COG0457	COG0457	Mbar_A2893	AAZ71791.1	O-linked N-acetylglucosamine transferase	Mbar_A2893	AAZ71791.1	O-linked N-acetylglucosamine transferase	[TP0067-TP0095 (0.6515529)]
COG0457	COG0457	Mbar_A3643	Mbar_A3643	TPR-domain containing protein	Mbar_A3535	Mbar_A3535	Hypothetical protein {UniProtKB/TrEMBL:Q465N8}	[TP0067-TP0095 (0.6515529)]
COG0457	COG0457	Mbar_A3708	AAZ72571.1	Hypothetical protein {UniProtKB/TrEMBL:Q464X1}	Mbar_A0011	AAZ69004.1	Hypothetical protein {UniProtKB/TrEMBL:Q46GI8}	[TP0067-TP0095 (0.6515529)]
COG0457	COG0457	Mbar_A0011	AAZ69004.1	Hypothetical protein {UniProtKB/TrEMBL:Q46GI8}	Mbar_A3708	AAZ72571.1	Hypothetical protein {UniProtKB/TrEMBL:Q464X1}	[TP0067-TP0095 (0.6515529)]
COG0457	COG0457	Mbar_A2526	AAZ71439.1	Hypothetical protein {UniProtKB/TrEMBL:Q469K3}	Mbar_A0280	Mbar_A0280	TPR-domain containing protein	[TP0067-TP0095 (0.6515529)]
COG0457	COG0457	Mbar_A0280	Mbar_A0280	TPR-domain containing protein	Mbar_A2526	AAZ71439.1	Hypothetical protein {UniProtKB/TrEMBL:Q469K3}	[TP0067-TP0095 (0.6515529)]
COG0457	COG0457	Mbar_A3535	Mbar_A3535	Hypothetical protein {UniProtKB/TrEMBL:Q465N8}	Mbar_A0011	AAZ69004.1	Hypothetical protein {UniProtKB/TrEMBL:Q46GI8}	[TP0067-TP0095 (0.6515529)]
COG0457	COG0457	Mbar_A0011	AAZ69004.1	Hypothetical protein {UniProtKB/TrEMBL:Q46GI8}	Mbar_A3535	Mbar_A3535	Hypothetical protein {UniProtKB/TrEMBL:Q465N8}	[TP0067-TP0095 (0.6515529)]
COG0457	COG0457	Mbar_A0419	AAZ69402.1	Hypothetical protein {UniProtKB/TrEMBL:Q46FE0}	Mbar_A3643	Mbar_A3643	TPR-domain containing protein	[TP0067-TP0095 (0.6515529)]
COG0457	COG0457	Mbar_A0419	AAZ69402.1	Hypothetical protein {UniProtKB/TrEMBL:Q46FE0}	Mbar_A2419	Mbar_A2419	Hypothetical protein {UniProtKB/TrEMBL:Q469V3}	[TP0067-TP0095 (0.6515529)]
COG0457	COG0457	Mbar_A2419	Mbar_A2419	Hypothetical protein {UniProtKB/TrEMBL:Q469V3}	Mbar_A0419	AAZ69402.1	Hypothetical protein {UniProtKB/TrEMBL:Q46FE0}	[TP0067-TP0095 (0.6515529)]
COG0457	COG0457	Mbar_A3643	Mbar_A3643	TPR-domain containing protein	Mbar_A0419	AAZ69402.1	Hypothetical protein {UniProtKB/TrEMBL:Q46FE0}	[TP0067-TP0095 (0.6515529)]
COG0457	COG0457	Mbar_A2379	Mbar_A2379	Hypothetical protein {UniProtKB/TrEMBL:Q469Z2}	Mbar_A3062	AAZ71952.1	Hypothetical protein {UniProtKB/TrEMBL:Q467J0}	[TP0067-TP0095 (0.6515529)]
COG0457	COG0457	Mbar_A3062	AAZ71952.1	Hypothetical protein {UniProtKB/TrEMBL:Q467J0}	Mbar_A2379	Mbar_A2379	Hypothetical protein {UniProtKB/TrEMBL:Q469Z2}	[TP0067-TP0095 (0.6515529)]
COG0457	COG0457	Mbar_A2716	AAZ71620.1	Hypothetical protein {UniProtKB/TrEMBL:Q468S2}	Mbar_A0011	AAZ69004.1	Hypothetical protein {UniProtKB/TrEMBL:Q46GI8}	[TP0067-TP0095 (0.6515529)]
COG0457	COG0457	Mbar_A0011	AAZ69004.1	Hypothetical protein {UniProtKB/TrEMBL:Q46GI8}	Mbar_A2716	AAZ71620.1	Hypothetical protein {UniProtKB/TrEMBL:Q468S2}	[TP0067-TP0095 (0.6515529)]
COG0457	COG0457	Mbar_A2604	Mbar_A2604	TPR repeat {UniProtKB/TrEMBL:Q469C8}	Mbar_A3535	Mbar_A3535	Hypothetical protein {UniProtKB/TrEMBL:Q465N8}	[TP0067-TP0095 (0.6515529)]
COG0457	COG0457	Mbar_A3535	Mbar_A3535	Hypothetical protein {UniProtKB/TrEMBL:Q465N8}	Mbar_A2604	Mbar_A2604	TPR repeat {UniProtKB/TrEMBL:Q469C8}	[TP0067-TP0095 (0.6515529)]
COG0457	COG0457	Mbar_A0280	Mbar_A0280	TPR-domain containing protein	Mbar_A0011	AAZ69004.1	Hypothetical protein {UniProtKB/TrEMBL:Q46GI8}	[TP0067-TP0095 (0.6515529)]
COG0457	COG0457	Mbar_A0011	AAZ69004.1	Hypothetical protein {UniProtKB/TrEMBL:Q46GI8}	Mbar_A0280	Mbar_A0280	TPR-domain containing protein	[TP0067-TP0095 (0.6515529)]
COG0457	COG0457	Mbar_A3533	AAZ72402.1	Hypothetical protein {UniProtKB/TrEMBL:Q465P0}	Mbar_A2604	Mbar_A2604	TPR repeat {UniProtKB/TrEMBL:Q469C8}	[TP0067-TP0095 (0.6515529)]
COG0457	COG0457	Mbar_A2604	Mbar_A2604	TPR repeat {UniProtKB/TrEMBL:Q469C8}	Mbar_A3533	AAZ72402.1	Hypothetical protein {UniProtKB/TrEMBL:Q465P0}	[TP0067-TP0095 (0.6515529)]
COG0457	COG0457	Mbar_A2968	AAZ71863.1	Kinesin light chain {UniProtKB/TrEMBL:Q467S9}	Mbar_A2716	AAZ71620.1	Hypothetical protein {UniProtKB/TrEMBL:Q468S2}	[TP0067-TP0095 (0.6515529)]
COG0457	COG0457	Mbar_A2716	AAZ71620.1	Hypothetical protein {UniProtKB/TrEMBL:Q468S2}	Mbar_A2968	AAZ71863.1	Kinesin light chain {UniProtKB/TrEMBL:Q467S9}	[TP0067-TP0095 (0.6515529)]
COG0457	COG0457	Mbar_A2895	Mbar_A2895	O-linked N-acetylglucosamine transferase	Mbar_A2895	Mbar_A2895	O-linked N-acetylglucosamine transferase	[TP0067-TP0095 (0.6515529)]
COG0457	COG0457	Mbar_A2968	AAZ71863.1	Kinesin light chain {UniProtKB/TrEMBL:Q467S9}	Mbar_A2968	AAZ71863.1	Kinesin light chain {UniProtKB/TrEMBL:Q467S9}	[TP0067-TP0095 (0.6515529)]
COG0457	COG0457	Mbar_A2255	Mbar_A2255	Hypothetical protein {UniProtKB/TrEMBL:Q46AB2}	Mbar_A1366	Mbar_A1366	Hypothetical protein {UniProtKB/TrEMBL:Q46CR5}	[TP0067-TP0095 (0.6515529)]
COG0457	COG0457	Mbar_A1366	Mbar_A1366	Hypothetical protein {UniProtKB/TrEMBL:Q46CR5}	Mbar_A2255	Mbar_A2255	Hypothetical protein {UniProtKB/TrEMBL:Q46AB2}	[TP0067-TP0095 (0.6515529)]
COG0457	COG0457	Mbar_A2895	Mbar_A2895	O-linked N-acetylglucosamine transferase	Mbar_A2716	AAZ71620.1	Hypothetical protein {UniProtKB/TrEMBL:Q468S2}	[TP0067-TP0095 (0.6515529)]
COG0457	COG0457	Mbar_A2716	AAZ71620.1	Hypothetical protein {UniProtKB/TrEMBL:Q468S2}	Mbar_A2895	Mbar_A2895	O-linked N-acetylglucosamine transferase	[TP0067-TP0095 (0.6515529)]
COG0457	COG0457	Mbar_A1366	Mbar_A1366	Hypothetical protein {UniProtKB/TrEMBL:Q46CR5}	Mbar_A3643	Mbar_A3643	TPR-domain containing protein	[TP0067-TP0095 (0.6515529)]
COG0457	COG0457	Mbar_A3643	Mbar_A3643	TPR-domain containing protein	Mbar_A1366	Mbar_A1366	Hypothetical protein {UniProtKB/TrEMBL:Q46CR5}	[TP0067-TP0095 (0.6515529)]
COG0457	COG0457	Mbar_A2255	Mbar_A2255	Hypothetical protein {UniProtKB/TrEMBL:Q46AB2}	Mbar_A2994	Mbar_A2994	Hypothetical protein {UniProtKB/TrEMBL:Q467Q4}	[TP0067-TP0095 (0.6515529)]
COG0457	COG0457	Mbar_A2994	Mbar_A2994	Hypothetical protein {UniProtKB/TrEMBL:Q467Q4}	Mbar_A2255	Mbar_A2255	Hypothetical protein {UniProtKB/TrEMBL:Q46AB2}	[TP0067-TP0095 (0.6515529)]
COG0457	COG0457	Mbar_A2526	AAZ71439.1	Hypothetical protein {UniProtKB/TrEMBL:Q469K3}	Mbar_A2526	AAZ71439.1	Hypothetical protein {UniProtKB/TrEMBL:Q469K3}	[TP0067-TP0095 (0.6515529)]
COG0457	COG0457	Mbar_A2379	Mbar_A2379	Hypothetical protein {UniProtKB/TrEMBL:Q469Z2}	Mbar_A3643	Mbar_A3643	TPR-domain containing protein	[TP0067-TP0095 (0.6515529)]
COG0457	COG0457	Mbar_A3643	Mbar_A3643	TPR-domain containing protein	Mbar_A2379	Mbar_A2379	Hypothetical protein {UniProtKB/TrEMBL:Q469Z2}	[TP0067-TP0095 (0.6515529)]
COG0457	COG0457	Mbar_A3533	AAZ72402.1	Hypothetical protein {UniProtKB/TrEMBL:Q465P0}	Mbar_A3533	AAZ72402.1	Hypothetical protein {UniProtKB/TrEMBL:Q465P0}	[TP0067-TP0095 (0.6515529)]
COG0457	COG0457	Mbar_A3194	Mbar_A3194	O-GlcNAc transferase, p110 subunit	Mbar_A2461	AAZ71376.1	Hypothetical protein {UniProtKB/TrEMBL:Q469R6}	[TP0067-TP0095 (0.6515529)]
COG0457	COG0457	Mbar_A2461	AAZ71376.1	Hypothetical protein {UniProtKB/TrEMBL:Q469R6}	Mbar_A3194	Mbar_A3194	O-GlcNAc transferase, p110 subunit	[TP0067-TP0095 (0.6515529)]
COG0457	COG0457	Mbar_A3643	Mbar_A3643	TPR-domain containing protein	Mbar_A3643	Mbar_A3643	TPR-domain containing protein	[TP0067-TP0095 (0.6515529)]
COG0457	COG0457	Mbar_A0419	AAZ69402.1	Hypothetical protein {UniProtKB/TrEMBL:Q46FE0}	Mbar_A0419	AAZ69402.1	Hypothetical protein {UniProtKB/TrEMBL:Q46FE0}	[TP0067-TP0095 (0.6515529)]
COG0457	COG0457	Mbar_A3708	AAZ72571.1	Hypothetical protein {UniProtKB/TrEMBL:Q464X1}	Mbar_A3533	AAZ72402.1	Hypothetical protein {UniProtKB/TrEMBL:Q465P0}	[TP0067-TP0095 (0.6515529)]
COG0457	COG0457	Mbar_A3533	AAZ72402.1	Hypothetical protein {UniProtKB/TrEMBL:Q465P0}	Mbar_A3708	AAZ72571.1	Hypothetical protein {UniProtKB/TrEMBL:Q464X1}	[TP0067-TP0095 (0.6515529)]
COG0457	COG0457	Mbar_A2604	Mbar_A2604	TPR repeat {UniProtKB/TrEMBL:Q469C8}	Mbar_A2526	AAZ71439.1	Hypothetical protein {UniProtKB/TrEMBL:Q469K3}	[TP0067-TP0095 (0.6515529)]
COG0457	COG0457	Mbar_A2526	AAZ71439.1	Hypothetical protein {UniProtKB/TrEMBL:Q469K3}	Mbar_A2604	Mbar_A2604	TPR repeat {UniProtKB/TrEMBL:Q469C8}	[TP0067-TP0095 (0.6515529)]
COG0457	COG0457	Mbar_A2604	Mbar_A2604	TPR repeat {UniProtKB/TrEMBL:Q469C8}	Mbar_A0280	Mbar_A0280	TPR-domain containing protein	[TP0067-TP0095 (0.6515529)]
COG0457	COG0457	Mbar_A0280	Mbar_A0280	TPR-domain containing protein	Mbar_A2604	Mbar_A2604	TPR repeat {UniProtKB/TrEMBL:Q469C8}	[TP0067-TP0095 (0.6515529)]
COG0457	COG0457	Mbar_A2652	Mbar_A2652	Hypothetical protein {UniProtKB/TrEMBL:Q468Y4}	Mbar_A2526	AAZ71439.1	Hypothetical protein {UniProtKB/TrEMBL:Q469K3}	[TP0067-TP0095 (0.6515529)]
COG0457	COG0457	Mbar_A2526	AAZ71439.1	Hypothetical protein {UniProtKB/TrEMBL:Q469K3}	Mbar_A2652	Mbar_A2652	Hypothetical protein {UniProtKB/TrEMBL:Q468Y4}	[TP0067-TP0095 (0.6515529)]
COG0457	COG0457	Mbar_A0419	AAZ69402.1	Hypothetical protein {UniProtKB/TrEMBL:Q46FE0}	Mbar_A2716	AAZ71620.1	Hypothetical protein {UniProtKB/TrEMBL:Q468S2}	[TP0067-TP0095 (0.6515529)]
COG0457	COG0457	Mbar_A2716	AAZ71620.1	Hypothetical protein {UniProtKB/TrEMBL:Q468S2}	Mbar_A0419	AAZ69402.1	Hypothetical protein {UniProtKB/TrEMBL:Q46FE0}	[TP0067-TP0095 (0.6515529)]
COG0457	COG0457	Mbar_A3535	Mbar_A3535	Hypothetical protein {UniProtKB/TrEMBL:Q465N8}	Mbar_A3062	AAZ71952.1	Hypothetical protein {UniProtKB/TrEMBL:Q467J0}	[TP0067-TP0095 (0.6515529)]
COG0457	COG0457	Mbar_A3535	Mbar_A3535	Hypothetical protein {UniProtKB/TrEMBL:Q465N8}	Mbar_A0280	Mbar_A0280	TPR-domain containing protein	[TP0067-TP0095 (0.6515529)]
COG0457	COG0457	Mbar_A0280	Mbar_A0280	TPR-domain containing protein	Mbar_A3535	Mbar_A3535	Hypothetical protein {UniProtKB/TrEMBL:Q465N8}	[TP0067-TP0095 (0.6515529)]
COG0457	COG0457	Mbar_A3062	AAZ71952.1	Hypothetical protein {UniProtKB/TrEMBL:Q467J0}	Mbar_A3535	Mbar_A3535	Hypothetical protein {UniProtKB/TrEMBL:Q465N8}	[TP0067-TP0095 (0.6515529)]
COG0457	COG0457	Mbar_A0419	AAZ69402.1	Hypothetical protein {UniProtKB/TrEMBL:Q46FE0}	Mbar_A2255	Mbar_A2255	Hypothetical protein {UniProtKB/TrEMBL:Q46AB2}	[TP0067-TP0095 (0.6515529)]
COG0457	COG0457	Mbar_A2255	Mbar_A2255	Hypothetical protein {UniProtKB/TrEMBL:Q46AB2}	Mbar_A0419	AAZ69402.1	Hypothetical protein {UniProtKB/TrEMBL:Q46FE0}	[TP0067-TP0095 (0.6515529)]
COG0457	COG0457	Mbar_A3197	Mbar_A3197	O-GlcNAc transferase, p110 subunit	Mbar_A0280	Mbar_A0280	TPR-domain containing protein	[TP0067-TP0095 (0.6515529)]
COG0457	COG0457	Mbar_A0280	Mbar_A0280	TPR-domain containing protein	Mbar_A3197	Mbar_A3197	O-GlcNAc transferase, p110 subunit	[TP0067-TP0095 (0.6515529)]
COG0457	COG0457	Mbar_A2255	Mbar_A2255	Hypothetical protein {UniProtKB/TrEMBL:Q46AB2}	Mbar_A0280	Mbar_A0280	TPR-domain containing protein	[TP0067-TP0095 (0.6515529)]
COG0457	COG0457	Mbar_A0280	Mbar_A0280	TPR-domain containing protein	Mbar_A2255	Mbar_A2255	Hypothetical protein {UniProtKB/TrEMBL:Q46AB2}	[TP0067-TP0095 (0.6515529)]
COG0457	COG0457	Mbar_A2379	Mbar_A2379	Hypothetical protein {UniProtKB/TrEMBL:Q469Z2}	Mbar_A2716	AAZ71620.1	Hypothetical protein {UniProtKB/TrEMBL:Q468S2}	[TP0067-TP0095 (0.6515529)]
COG0457	COG0457	Mbar_A2716	AAZ71620.1	Hypothetical protein {UniProtKB/TrEMBL:Q468S2}	Mbar_A2379	Mbar_A2379	Hypothetical protein {UniProtKB/TrEMBL:Q469Z2}	[TP0067-TP0095 (0.6515529)]
COG0457	COG0457	Mbar_A3533	AAZ72402.1	Hypothetical protein {UniProtKB/TrEMBL:Q465P0}	Mbar_A2526	AAZ71439.1	Hypothetical protein {UniProtKB/TrEMBL:Q469K3}	[TP0067-TP0095 (0.6515529)]
COG0457	COG0457	Mbar_A2526	AAZ71439.1	Hypothetical protein {UniProtKB/TrEMBL:Q469K3}	Mbar_A3533	AAZ72402.1	Hypothetical protein {UniProtKB/TrEMBL:Q465P0}	[TP0067-TP0095 (0.6515529)]
COG0457	COG0457	Mbar_A3533	AAZ72402.1	Hypothetical protein {UniProtKB/TrEMBL:Q465P0}	Mbar_A3643	Mbar_A3643	TPR-domain containing protein	[TP0067-TP0095 (0.6515529)]
COG0457	COG0457	Mbar_A3535	Mbar_A3535	Hypothetical protein {UniProtKB/TrEMBL:Q465N8}	Mbar_A2379	Mbar_A2379	Hypothetical protein {UniProtKB/TrEMBL:Q469Z2}	[TP0067-TP0095 (0.6515529)]
COG0457	COG0457	Mbar_A2379	Mbar_A2379	Hypothetical protein {UniProtKB/TrEMBL:Q469Z2}	Mbar_A3535	Mbar_A3535	Hypothetical protein {UniProtKB/TrEMBL:Q465N8}	[TP0067-TP0095 (0.6515529)]
COG0457	COG0457	Mbar_A3643	Mbar_A3643	TPR-domain containing protein	Mbar_A3533	AAZ72402.1	Hypothetical protein {UniProtKB/TrEMBL:Q465P0}	[TP0067-TP0095 (0.6515529)]
COG0457	COG0457	Mbar_A2716	AAZ71620.1	Hypothetical protein {UniProtKB/TrEMBL:Q468S2}	Mbar_A3643	Mbar_A3643	TPR-domain containing protein	[TP0067-TP0095 (0.6515529)]
COG0457	COG0457	Mbar_A3643	Mbar_A3643	TPR-domain containing protein	Mbar_A2716	AAZ71620.1	Hypothetical protein {UniProtKB/TrEMBL:Q468S2}	[TP0067-TP0095 (0.6515529)]
COG0457	COG0457	Mbar_A2994	Mbar_A2994	Hypothetical protein {UniProtKB/TrEMBL:Q467Q4}	Mbar_A3062	AAZ71952.1	Hypothetical protein {UniProtKB/TrEMBL:Q467J0}	[TP0067-TP0095 (0.6515529)]
COG0457	COG0457	Mbar_A3062	AAZ71952.1	Hypothetical protein {UniProtKB/TrEMBL:Q467J0}	Mbar_A2994	Mbar_A2994	Hypothetical protein {UniProtKB/TrEMBL:Q467Q4}	[TP0067-TP0095 (0.6515529)]
COG0457	COG0457	Mbar_A3535	Mbar_A3535	Hypothetical protein {UniProtKB/TrEMBL:Q465N8}	Mbar_A2461	AAZ71376.1	Hypothetical protein {UniProtKB/TrEMBL:Q469R6}	[TP0067-TP0095 (0.6515529)]
COG0457	COG0457	Mbar_A2461	AAZ71376.1	Hypothetical protein {UniProtKB/TrEMBL:Q469R6}	Mbar_A3535	Mbar_A3535	Hypothetical protein {UniProtKB/TrEMBL:Q465N8}	[TP0067-TP0095 (0.6515529)]
COG0457	COG0457	Mbar_A3708	AAZ72571.1	Hypothetical protein {UniProtKB/TrEMBL:Q464X1}	Mbar_A2526	AAZ71439.1	Hypothetical protein {UniProtKB/TrEMBL:Q469K3}	[TP0067-TP0095 (0.6515529)]
COG0457	COG0457	Mbar_A2526	AAZ71439.1	Hypothetical protein {UniProtKB/TrEMBL:Q469K3}	Mbar_A3708	AAZ72571.1	Hypothetical protein {UniProtKB/TrEMBL:Q464X1}	[TP0067-TP0095 (0.6515529)]
COG0457	COG0457	Mbar_A2994	Mbar_A2994	Hypothetical protein {UniProtKB/TrEMBL:Q467Q4}	Mbar_A0011	AAZ69004.1	Hypothetical protein {UniProtKB/TrEMBL:Q46GI8}	[TP0067-TP0095 (0.6515529)]
COG0457	COG0457	Mbar_A0011	AAZ69004.1	Hypothetical protein {UniProtKB/TrEMBL:Q46GI8}	Mbar_A2994	Mbar_A2994	Hypothetical protein {UniProtKB/TrEMBL:Q467Q4}	[TP0067-TP0095 (0.6515529)]
COG0457	COG0457	Mbar_A2379	Mbar_A2379	Hypothetical protein {UniProtKB/TrEMBL:Q469Z2}	Mbar_A2461	AAZ71376.1	Hypothetical protein {UniProtKB/TrEMBL:Q469R6}	[TP0067-TP0095 (0.6515529)]
COG0457	COG0457	Mbar_A2461	AAZ71376.1	Hypothetical protein {UniProtKB/TrEMBL:Q469R6}	Mbar_A2379	Mbar_A2379	Hypothetical protein {UniProtKB/TrEMBL:Q469Z2}	[TP0067-TP0095 (0.6515529)]
COG0457	COG0457	Mbar_A2895	Mbar_A2895	O-linked N-acetylglucosamine transferase	Mbar_A2461	AAZ71376.1	Hypothetical protein {UniProtKB/TrEMBL:Q469R6}	[TP0067-TP0095 (0.6515529)]
COG0457	COG0457	Mbar_A2461	AAZ71376.1	Hypothetical protein {UniProtKB/TrEMBL:Q469R6}	Mbar_A2895	Mbar_A2895	O-linked N-acetylglucosamine transferase	[TP0067-TP0095 (0.6515529)]
COG0457	COG0457	Mbar_A3708	AAZ72571.1	Hypothetical protein {UniProtKB/TrEMBL:Q464X1}	Mbar_A2604	Mbar_A2604	TPR repeat {UniProtKB/TrEMBL:Q469C8}	[TP0067-TP0095 (0.6515529)]
COG0457	COG0457	Mbar_A2604	Mbar_A2604	TPR repeat {UniProtKB/TrEMBL:Q469C8}	Mbar_A3708	AAZ72571.1	Hypothetical protein {UniProtKB/TrEMBL:Q464X1}	[TP0067-TP0095 (0.6515529)]
COG0457	COG0457	Mbar_A0419	AAZ69402.1	Hypothetical protein {UniProtKB/TrEMBL:Q46FE0}	Mbar_A3535	Mbar_A3535	Hypothetical protein {UniProtKB/TrEMBL:Q465N8}	[TP0067-TP0095 (0.6515529)]
COG0457	COG0457	Mbar_A3535	Mbar_A3535	Hypothetical protein {UniProtKB/TrEMBL:Q465N8}	Mbar_A0419	AAZ69402.1	Hypothetical protein {UniProtKB/TrEMBL:Q46FE0}	[TP0067-TP0095 (0.6515529)]
COG0457	COG0457	Mbar_A2893	AAZ71791.1	O-linked N-acetylglucosamine transferase	Mbar_A2461	AAZ71376.1	Hypothetical protein {UniProtKB/TrEMBL:Q469R6}	[TP0067-TP0095 (0.6515529)]
COG0457	COG0457	Mbar_A2461	AAZ71376.1	Hypothetical protein {UniProtKB/TrEMBL:Q469R6}	Mbar_A2893	AAZ71791.1	O-linked N-acetylglucosamine transferase	[TP0067-TP0095 (0.6515529)]
COG0457	COG0457	Mbar_A2526	AAZ71439.1	Hypothetical protein {UniProtKB/TrEMBL:Q469K3}	Mbar_A3062	AAZ71952.1	Hypothetical protein {UniProtKB/TrEMBL:Q467J0}	[TP0067-TP0095 (0.6515529)]
COG0457	COG0457	Mbar_A3062	AAZ71952.1	Hypothetical protein {UniProtKB/TrEMBL:Q467J0}	Mbar_A2526	AAZ71439.1	Hypothetical protein {UniProtKB/TrEMBL:Q469K3}	[TP0067-TP0095 (0.6515529)]
COG0457	COG0457	Mbar_A2994	Mbar_A2994	Hypothetical protein {UniProtKB/TrEMBL:Q467Q4}	Mbar_A3643	Mbar_A3643	TPR-domain containing protein	[TP0067-TP0095 (0.6515529)]
COG0457	COG0457	Mbar_A2379	Mbar_A2379	Hypothetical protein {UniProtKB/TrEMBL:Q469Z2}	Mbar_A0011	AAZ69004.1	Hypothetical protein {UniProtKB/TrEMBL:Q46GI8}	[TP0067-TP0095 (0.6515529)]
COG0457	COG0457	Mbar_A0011	AAZ69004.1	Hypothetical protein {UniProtKB/TrEMBL:Q46GI8}	Mbar_A2379	Mbar_A2379	Hypothetical protein {UniProtKB/TrEMBL:Q469Z2}	[TP0067-TP0095 (0.6515529)]
COG0457	COG0457	Mbar_A3643	Mbar_A3643	TPR-domain containing protein	Mbar_A2994	Mbar_A2994	Hypothetical protein {UniProtKB/TrEMBL:Q467Q4}	[TP0067-TP0095 (0.6515529)]
COG0457	COG0457	Mbar_A3533	AAZ72402.1	Hypothetical protein {UniProtKB/TrEMBL:Q465P0}	Mbar_A2379	Mbar_A2379	Hypothetical protein {UniProtKB/TrEMBL:Q469Z2}	[TP0067-TP0095 (0.6515529)]
COG0457	COG0457	Mbar_A2379	Mbar_A2379	Hypothetical protein {UniProtKB/TrEMBL:Q469Z2}	Mbar_A3533	AAZ72402.1	Hypothetical protein {UniProtKB/TrEMBL:Q465P0}	[TP0067-TP0095 (0.6515529)]
COG0457	COG0457	Mbar_A2968	AAZ71863.1	Kinesin light chain {UniProtKB/TrEMBL:Q467S9}	Mbar_A0011	AAZ69004.1	Hypothetical protein {UniProtKB/TrEMBL:Q46GI8}	[TP0067-TP0095 (0.6515529)]
COG0457	COG0457	Mbar_A0011	AAZ69004.1	Hypothetical protein {UniProtKB/TrEMBL:Q46GI8}	Mbar_A2968	AAZ71863.1	Kinesin light chain {UniProtKB/TrEMBL:Q467S9}	[TP0067-TP0095 (0.6515529)]
COG0457	COG0457	Mbar_A2652	Mbar_A2652	Hypothetical protein {UniProtKB/TrEMBL:Q468Y4}	Mbar_A2968	AAZ71863.1	Kinesin light chain {UniProtKB/TrEMBL:Q467S9}	[TP0067-TP0095 (0.6515529)]
COG0457	COG0457	Mbar_A2526	AAZ71439.1	Hypothetical protein {UniProtKB/TrEMBL:Q469K3}	Mbar_A3643	Mbar_A3643	TPR-domain containing protein	[TP0067-TP0095 (0.6515529)]
COG0457	COG0457	Mbar_A2968	AAZ71863.1	Kinesin light chain {UniProtKB/TrEMBL:Q467S9}	Mbar_A2652	Mbar_A2652	Hypothetical protein {UniProtKB/TrEMBL:Q468Y4}	[TP0067-TP0095 (0.6515529)]
COG0457	COG0457	Mbar_A3643	Mbar_A3643	TPR-domain containing protein	Mbar_A2526	AAZ71439.1	Hypothetical protein {UniProtKB/TrEMBL:Q469K3}	[TP0067-TP0095 (0.6515529)]
COG0457	COG0457	Mbar_A1366	Mbar_A1366	Hypothetical protein {UniProtKB/TrEMBL:Q46CR5}	Mbar_A1366	Mbar_A1366	Hypothetical protein {UniProtKB/TrEMBL:Q46CR5}	[TP0067-TP0095 (0.6515529)]
COG0457	COG0457	Mbar_A2255	Mbar_A2255	Hypothetical protein {UniProtKB/TrEMBL:Q46AB2}	Mbar_A2652	Mbar_A2652	Hypothetical protein {UniProtKB/TrEMBL:Q468Y4}	[TP0067-TP0095 (0.6515529)]
COG0457	COG0457	Mbar_A2652	Mbar_A2652	Hypothetical protein {UniProtKB/TrEMBL:Q468Y4}	Mbar_A2255	Mbar_A2255	Hypothetical protein {UniProtKB/TrEMBL:Q46AB2}	[TP0067-TP0095 (0.6515529)]
COG0457	COG0457	Mbar_A0419	AAZ69402.1	Hypothetical protein {UniProtKB/TrEMBL:Q46FE0}	Mbar_A0280	Mbar_A0280	TPR-domain containing protein	[TP0067-TP0095 (0.6515529)]
COG0457	COG0457	Mbar_A2419	Mbar_A2419	Hypothetical protein {UniProtKB/TrEMBL:Q469V3}	Mbar_A3194	Mbar_A3194	O-GlcNAc transferase, p110 subunit	[TP0067-TP0095 (0.6515529)]
COG0457	COG0457	Mbar_A0280	Mbar_A0280	TPR-domain containing protein	Mbar_A0419	AAZ69402.1	Hypothetical protein {UniProtKB/TrEMBL:Q46FE0}	[TP0067-TP0095 (0.6515529)]
COG0457	COG0457	Mbar_A3194	Mbar_A3194	O-GlcNAc transferase, p110 subunit	Mbar_A2419	Mbar_A2419	Hypothetical protein {UniProtKB/TrEMBL:Q469V3}	[TP0067-TP0095 (0.6515529)]
COG0457	COG0457	Mbar_A3533	AAZ72402.1	Hypothetical protein {UniProtKB/TrEMBL:Q465P0}	Mbar_A3535	Mbar_A3535	Hypothetical protein {UniProtKB/TrEMBL:Q465N8}	[TP0067-TP0095 (0.6515529)]
COG0457	COG0457	Mbar_A3535	Mbar_A3535	Hypothetical protein {UniProtKB/TrEMBL:Q465N8}	Mbar_A3533	AAZ72402.1	Hypothetical protein {UniProtKB/TrEMBL:Q465P0}	[TP0067-TP0095 (0.6515529)]
COG0457	COG0457	Mbar_A2652	Mbar_A2652	Hypothetical protein {UniProtKB/TrEMBL:Q468Y4}	Mbar_A3062	AAZ71952.1	Hypothetical protein {UniProtKB/TrEMBL:Q467J0}	[TP0067-TP0095 (0.6515529)]
COG0457	COG0457	Mbar_A3062	AAZ71952.1	Hypothetical protein {UniProtKB/TrEMBL:Q467J0}	Mbar_A2652	Mbar_A2652	Hypothetical protein {UniProtKB/TrEMBL:Q468Y4}	[TP0067-TP0095 (0.6515529)]
COG0457	COG0457	Mbar_A2895	Mbar_A2895	O-linked N-acetylglucosamine transferase	Mbar_A3197	Mbar_A3197	O-GlcNAc transferase, p110 subunit	[TP0067-TP0095 (0.6515529)]
COG0457	COG0457	Mbar_A2604	Mbar_A2604	TPR repeat {UniProtKB/TrEMBL:Q469C8}	Mbar_A2652	Mbar_A2652	Hypothetical protein {UniProtKB/TrEMBL:Q468Y4}	[TP0067-TP0095 (0.6515529)]
COG0457	COG0457	Mbar_A2652	Mbar_A2652	Hypothetical protein {UniProtKB/TrEMBL:Q468Y4}	Mbar_A2604	Mbar_A2604	TPR repeat {UniProtKB/TrEMBL:Q469C8}	[TP0067-TP0095 (0.6515529)]
COG0457	COG0457	Mbar_A3197	Mbar_A3197	O-GlcNAc transferase, p110 subunit	Mbar_A2895	Mbar_A2895	O-linked N-acetylglucosamine transferase	[TP0067-TP0095 (0.6515529)]
COG0457	COG0457	Mbar_A2652	Mbar_A2652	Hypothetical protein {UniProtKB/TrEMBL:Q468Y4}	Mbar_A2716	AAZ71620.1	Hypothetical protein {UniProtKB/TrEMBL:Q468S2}	[TP0067-TP0095 (0.6515529)]
COG0457	COG0457	Mbar_A2716	AAZ71620.1	Hypothetical protein {UniProtKB/TrEMBL:Q468S2}	Mbar_A2652	Mbar_A2652	Hypothetical protein {UniProtKB/TrEMBL:Q468Y4}	[TP0067-TP0095 (0.6515529)]
COG0457	COG0457	Mbar_A2526	AAZ71439.1	Hypothetical protein {UniProtKB/TrEMBL:Q469K3}	Mbar_A2461	AAZ71376.1	Hypothetical protein {UniProtKB/TrEMBL:Q469R6}	[TP0067-TP0095 (0.6515529)]
COG0457	COG0457	Mbar_A2461	AAZ71376.1	Hypothetical protein {UniProtKB/TrEMBL:Q469R6}	Mbar_A2526	AAZ71439.1	Hypothetical protein {UniProtKB/TrEMBL:Q469K3}	[TP0067-TP0095 (0.6515529)]
COG0457	COG0457	Mbar_A2994	Mbar_A2994	Hypothetical protein {UniProtKB/TrEMBL:Q467Q4}	Mbar_A2652	Mbar_A2652	Hypothetical protein {UniProtKB/TrEMBL:Q468Y4}	[TP0067-TP0095 (0.6515529)]
COG0457	COG0457	Mbar_A2652	Mbar_A2652	Hypothetical protein {UniProtKB/TrEMBL:Q468Y4}	Mbar_A2994	Mbar_A2994	Hypothetical protein {UniProtKB/TrEMBL:Q467Q4}	[TP0067-TP0095 (0.6515529)]
COG0457	COG0457	Mbar_A0280	Mbar_A0280	TPR-domain containing protein	Mbar_A3062	AAZ71952.1	Hypothetical protein {UniProtKB/TrEMBL:Q467J0}	[TP0067-TP0095 (0.6515529)]
COG0457	COG0457	Mbar_A3062	AAZ71952.1	Hypothetical protein {UniProtKB/TrEMBL:Q467J0}	Mbar_A0280	Mbar_A0280	TPR-domain containing protein	[TP0067-TP0095 (0.6515529)]
COG0457	COG0457	Mbar_A3197	Mbar_A3197	O-GlcNAc transferase, p110 subunit	Mbar_A2419	Mbar_A2419	Hypothetical protein {UniProtKB/TrEMBL:Q469V3}	[TP0067-TP0095 (0.6515529)]
COG0457	COG0457	Mbar_A2419	Mbar_A2419	Hypothetical protein {UniProtKB/TrEMBL:Q469V3}	Mbar_A3197	Mbar_A3197	O-GlcNAc transferase, p110 subunit	[TP0067-TP0095 (0.6515529)]
COG0457	COG0457	Mbar_A3535	Mbar_A3535	Hypothetical protein {UniProtKB/TrEMBL:Q465N8}	Mbar_A2526	AAZ71439.1	Hypothetical protein {UniProtKB/TrEMBL:Q469K3}	[TP0067-TP0095 (0.6515529)]
COG0457	COG0457	Mbar_A2526	AAZ71439.1	Hypothetical protein {UniProtKB/TrEMBL:Q469K3}	Mbar_A3535	Mbar_A3535	Hypothetical protein {UniProtKB/TrEMBL:Q465N8}	[TP0067-TP0095 (0.6515529)]
COG0457	COG0457	Mbar_A2255	Mbar_A2255	Hypothetical protein {UniProtKB/TrEMBL:Q46AB2}	Mbar_A2255	Mbar_A2255	Hypothetical protein {UniProtKB/TrEMBL:Q46AB2}	[TP0067-TP0095 (0.6515529)]
COG0457	COG0457	Mbar_A2895	Mbar_A2895	O-linked N-acetylglucosamine transferase	Mbar_A3533	AAZ72402.1	Hypothetical protein {UniProtKB/TrEMBL:Q465P0}	[TP0067-TP0095 (0.6515529)]
COG0457	COG0457	Mbar_A3533	AAZ72402.1	Hypothetical protein {UniProtKB/TrEMBL:Q465P0}	Mbar_A2895	Mbar_A2895	O-linked N-acetylglucosamine transferase	[TP0067-TP0095 (0.6515529)]
COG0457	COG0457	Mbar_A3533	AAZ72402.1	Hypothetical protein {UniProtKB/TrEMBL:Q465P0}	Mbar_A3197	Mbar_A3197	O-GlcNAc transferase, p110 subunit	[TP0067-TP0095 (0.6515529)]
COG0457	COG0457	Mbar_A3197	Mbar_A3197	O-GlcNAc transferase, p110 subunit	Mbar_A3062	AAZ71952.1	Hypothetical protein {UniProtKB/TrEMBL:Q467J0}	[TP0067-TP0095 (0.6515529)]
COG0457	COG0457	Mbar_A3197	Mbar_A3197	O-GlcNAc transferase, p110 subunit	Mbar_A3533	AAZ72402.1	Hypothetical protein {UniProtKB/TrEMBL:Q465P0}	[TP0067-TP0095 (0.6515529)]
COG0457	COG0457	Mbar_A3062	AAZ71952.1	Hypothetical protein {UniProtKB/TrEMBL:Q467J0}	Mbar_A3197	Mbar_A3197	O-GlcNAc transferase, p110 subunit	[TP0067-TP0095 (0.6515529)]
COG0457	COG0457	Mbar_A3197	Mbar_A3197	O-GlcNAc transferase, p110 subunit	Mbar_A3194	Mbar_A3194	O-GlcNAc transferase, p110 subunit	[TP0067-TP0095 (0.6515529)]
COG0457	COG0457	Mbar_A3194	Mbar_A3194	O-GlcNAc transferase, p110 subunit	Mbar_A3197	Mbar_A3197	O-GlcNAc transferase, p110 subunit	[TP0067-TP0095 (0.6515529)]
COG0457	COG0457	Mbar_A2255	Mbar_A2255	Hypothetical protein {UniProtKB/TrEMBL:Q46AB2}	Mbar_A2968	AAZ71863.1	Kinesin light chain {UniProtKB/TrEMBL:Q467S9}	[TP0067-TP0095 (0.6515529)]
COG0457	COG0457	Mbar_A2968	AAZ71863.1	Kinesin light chain {UniProtKB/TrEMBL:Q467S9}	Mbar_A2255	Mbar_A2255	Hypothetical protein {UniProtKB/TrEMBL:Q46AB2}	[TP0067-TP0095 (0.6515529)]
COG0457	COG0457	Mbar_A2652	Mbar_A2652	Hypothetical protein {UniProtKB/TrEMBL:Q468Y4}	Mbar_A2419	Mbar_A2419	Hypothetical protein {UniProtKB/TrEMBL:Q469V3}	[TP0067-TP0095 (0.6515529)]
COG0457	COG0457	Mbar_A2419	Mbar_A2419	Hypothetical protein {UniProtKB/TrEMBL:Q469V3}	Mbar_A2652	Mbar_A2652	Hypothetical protein {UniProtKB/TrEMBL:Q468Y4}	[TP0067-TP0095 (0.6515529)]
COG0457	COG0457	Mbar_A2994	Mbar_A2994	Hypothetical protein {UniProtKB/TrEMBL:Q467Q4}	Mbar_A3194	Mbar_A3194	O-GlcNAc transferase, p110 subunit	[TP0067-TP0095 (0.6515529)]
COG0457	COG0457	Mbar_A3194	Mbar_A3194	O-GlcNAc transferase, p110 subunit	Mbar_A2994	Mbar_A2994	Hypothetical protein {UniProtKB/TrEMBL:Q467Q4}	[TP0067-TP0095 (0.6515529)]
COG0457	COG0457	Mbar_A2604	Mbar_A2604	TPR repeat {UniProtKB/TrEMBL:Q469C8}	Mbar_A2419	Mbar_A2419	Hypothetical protein {UniProtKB/TrEMBL:Q469V3}	[TP0067-TP0095 (0.6515529)]
COG0457	COG0457	Mbar_A2652	Mbar_A2652	Hypothetical protein {UniProtKB/TrEMBL:Q468Y4}	Mbar_A3535	Mbar_A3535	Hypothetical protein {UniProtKB/TrEMBL:Q465N8}	[TP0067-TP0095 (0.6515529)]
COG0457	COG0457	Mbar_A3535	Mbar_A3535	Hypothetical protein {UniProtKB/TrEMBL:Q465N8}	Mbar_A2652	Mbar_A2652	Hypothetical protein {UniProtKB/TrEMBL:Q468Y4}	[TP0067-TP0095 (0.6515529)]
COG0457	COG0457	Mbar_A2419	Mbar_A2419	Hypothetical protein {UniProtKB/TrEMBL:Q469V3}	Mbar_A2604	Mbar_A2604	TPR repeat {UniProtKB/TrEMBL:Q469C8}	[TP0067-TP0095 (0.6515529)]
COG0457	COG0457	Mbar_A2895	Mbar_A2895	O-linked N-acetylglucosamine transferase	Mbar_A3708	AAZ72571.1	Hypothetical protein {UniProtKB/TrEMBL:Q464X1}	[TP0067-TP0095 (0.6515529)]
COG0457	COG0457	Mbar_A3708	AAZ72571.1	Hypothetical protein {UniProtKB/TrEMBL:Q464X1}	Mbar_A2895	Mbar_A2895	O-linked N-acetylglucosamine transferase	[TP0067-TP0095 (0.6515529)]
COG0457	COG0457	Mbar_A1366	Mbar_A1366	Hypothetical protein {UniProtKB/TrEMBL:Q46CR5}	Mbar_A2893	AAZ71791.1	O-linked N-acetylglucosamine transferase	[TP0067-TP0095 (0.6515529)]
COG0457	COG0457	Mbar_A2893	AAZ71791.1	O-linked N-acetylglucosamine transferase	Mbar_A1366	Mbar_A1366	Hypothetical protein {UniProtKB/TrEMBL:Q46CR5}	[TP0067-TP0095 (0.6515529)]
COG0457	COG0457	Mbar_A3197	Mbar_A3197	O-GlcNAc transferase, p110 subunit	Mbar_A2379	Mbar_A2379	Hypothetical protein {UniProtKB/TrEMBL:Q469Z2}	[TP0067-TP0095 (0.6515529)]
COG0457	COG0457	Mbar_A2379	Mbar_A2379	Hypothetical protein {UniProtKB/TrEMBL:Q469Z2}	Mbar_A3197	Mbar_A3197	O-GlcNAc transferase, p110 subunit	[TP0067-TP0095 (0.6515529)]
COG0457	COG0457	Mbar_A2652	Mbar_A2652	Hypothetical protein {UniProtKB/TrEMBL:Q468Y4}	Mbar_A2461	AAZ71376.1	Hypothetical protein {UniProtKB/TrEMBL:Q469R6}	[TP0067-TP0095 (0.6515529)]
COG0457	COG0457	Mbar_A2461	AAZ71376.1	Hypothetical protein {UniProtKB/TrEMBL:Q469R6}	Mbar_A2652	Mbar_A2652	Hypothetical protein {UniProtKB/TrEMBL:Q468Y4}	[TP0067-TP0095 (0.6515529)]
COG0457	COG0457	Mbar_A3708	AAZ72571.1	Hypothetical protein {UniProtKB/TrEMBL:Q464X1}	Mbar_A2652	Mbar_A2652	Hypothetical protein {UniProtKB/TrEMBL:Q468Y4}	[TP0067-TP0095 (0.6515529)]
COG0457	COG0457	Mbar_A2652	Mbar_A2652	Hypothetical protein {UniProtKB/TrEMBL:Q468Y4}	Mbar_A3708	AAZ72571.1	Hypothetical protein {UniProtKB/TrEMBL:Q464X1}	[TP0067-TP0095 (0.6515529)]
COG0457	COG0457	Mbar_A3708	AAZ72571.1	Hypothetical protein {UniProtKB/TrEMBL:Q464X1}	Mbar_A2419	Mbar_A2419	Hypothetical protein {UniProtKB/TrEMBL:Q469V3}	[TP0067-TP0095 (0.6515529)]
COG0457	COG0457	Mbar_A2419	Mbar_A2419	Hypothetical protein {UniProtKB/TrEMBL:Q469V3}	Mbar_A3708	AAZ72571.1	Hypothetical protein {UniProtKB/TrEMBL:Q464X1}	[TP0067-TP0095 (0.6515529)]
COG0457	COG0457	Mbar_A2526	AAZ71439.1	Hypothetical protein {UniProtKB/TrEMBL:Q469K3}	Mbar_A3197	Mbar_A3197	O-GlcNAc transferase, p110 subunit	[TP0067-TP0095 (0.6515529)]
COG0457	COG0457	Mbar_A3197	Mbar_A3197	O-GlcNAc transferase, p110 subunit	Mbar_A2526	AAZ71439.1	Hypothetical protein {UniProtKB/TrEMBL:Q469K3}	[TP0067-TP0095 (0.6515529)]
COG0457	COG0457	Mbar_A0011	AAZ69004.1	Hypothetical protein {UniProtKB/TrEMBL:Q46GI8}	Mbar_A3643	Mbar_A3643	TPR-domain containing protein	[TP0067-TP0095 (0.6515529)]
COG0457	COG0457	Mbar_A3643	Mbar_A3643	TPR-domain containing protein	Mbar_A0011	AAZ69004.1	Hypothetical protein {UniProtKB/TrEMBL:Q46GI8}	[TP0067-TP0095 (0.6515529)]
COG0457	COG0457	Mbar_A3535	Mbar_A3535	Hypothetical protein {UniProtKB/TrEMBL:Q465N8}	Mbar_A2893	AAZ71791.1	O-linked N-acetylglucosamine transferase	[TP0067-TP0095 (0.6515529)]
COG0457	COG0457	Mbar_A2893	AAZ71791.1	O-linked N-acetylglucosamine transferase	Mbar_A3535	Mbar_A3535	Hypothetical protein {UniProtKB/TrEMBL:Q465N8}	[TP0067-TP0095 (0.6515529)]
COG0457	COG0457	Mbar_A2255	Mbar_A2255	Hypothetical protein {UniProtKB/TrEMBL:Q46AB2}	Mbar_A2604	Mbar_A2604	TPR repeat {UniProtKB/TrEMBL:Q469C8}	[TP0067-TP0095 (0.6515529)]
COG0457	COG0457	Mbar_A2604	Mbar_A2604	TPR repeat {UniProtKB/TrEMBL:Q469C8}	Mbar_A2255	Mbar_A2255	Hypothetical protein {UniProtKB/TrEMBL:Q46AB2}	[TP0067-TP0095 (0.6515529)]
COG0457	COG0457	Mbar_A2968	AAZ71863.1	Kinesin light chain {UniProtKB/TrEMBL:Q467S9}	Mbar_A3194	Mbar_A3194	O-GlcNAc transferase, p110 subunit	[TP0067-TP0095 (0.6515529)]
COG0457	COG0457	Mbar_A3194	Mbar_A3194	O-GlcNAc transferase, p110 subunit	Mbar_A2968	AAZ71863.1	Kinesin light chain {UniProtKB/TrEMBL:Q467S9}	[TP0067-TP0095 (0.6515529)]
COG0457	COG0457	Mbar_A3643	Mbar_A3643	TPR-domain containing protein	Mbar_A3062	AAZ71952.1	Hypothetical protein {UniProtKB/TrEMBL:Q467J0}	[TP0067-TP0095 (0.6515529)]
COG0457	COG0457	Mbar_A3062	AAZ71952.1	Hypothetical protein {UniProtKB/TrEMBL:Q467J0}	Mbar_A3643	Mbar_A3643	TPR-domain containing protein	[TP0067-TP0095 (0.6515529)]
COG0457	COG0457	Mbar_A0419	AAZ69402.1	Hypothetical protein {UniProtKB/TrEMBL:Q46FE0}	Mbar_A3062	AAZ71952.1	Hypothetical protein {UniProtKB/TrEMBL:Q467J0}	[TP0067-TP0095 (0.6515529)]
COG0457	COG0457	Mbar_A3062	AAZ71952.1	Hypothetical protein {UniProtKB/TrEMBL:Q467J0}	Mbar_A0419	AAZ69402.1	Hypothetical protein {UniProtKB/TrEMBL:Q46FE0}	[TP0067-TP0095 (0.6515529)]
COG0457	COG0457	Mbar_A2419	Mbar_A2419	Hypothetical protein {UniProtKB/TrEMBL:Q469V3}	Mbar_A3062	AAZ71952.1	Hypothetical protein {UniProtKB/TrEMBL:Q467J0}	[TP0067-TP0095 (0.6515529)]
COG0457	COG0457	Mbar_A3062	AAZ71952.1	Hypothetical protein {UniProtKB/TrEMBL:Q467J0}	Mbar_A2419	Mbar_A2419	Hypothetical protein {UniProtKB/TrEMBL:Q469V3}	[TP0067-TP0095 (0.6515529)]
COG0457	COG0457	Mbar_A0419	AAZ69402.1	Hypothetical protein {UniProtKB/TrEMBL:Q46FE0}	Mbar_A2379	Mbar_A2379	Hypothetical protein {UniProtKB/TrEMBL:Q469Z2}	[TP0067-TP0095 (0.6515529)]
COG0457	COG0457	Mbar_A2379	Mbar_A2379	Hypothetical protein {UniProtKB/TrEMBL:Q469Z2}	Mbar_A0419	AAZ69402.1	Hypothetical protein {UniProtKB/TrEMBL:Q46FE0}	[TP0067-TP0095 (0.6515529)]
COG0457	COG0457	Mbar_A2604	Mbar_A2604	TPR repeat {UniProtKB/TrEMBL:Q469C8}	Mbar_A2461	AAZ71376.1	Hypothetical protein {UniProtKB/TrEMBL:Q469R6}	[TP0067-TP0095 (0.6515529)]
COG0457	COG0457	Mbar_A2461	AAZ71376.1	Hypothetical protein {UniProtKB/TrEMBL:Q469R6}	Mbar_A2604	Mbar_A2604	TPR repeat {UniProtKB/TrEMBL:Q469C8}	[TP0067-TP0095 (0.6515529)]
COG0457	COG0457	Mbar_A3533	AAZ72402.1	Hypothetical protein {UniProtKB/TrEMBL:Q465P0}	Mbar_A2893	AAZ71791.1	O-linked N-acetylglucosamine transferase	[TP0067-TP0095 (0.6515529)]
COG0457	COG0457	Mbar_A2893	AAZ71791.1	O-linked N-acetylglucosamine transferase	Mbar_A3533	AAZ72402.1	Hypothetical protein {UniProtKB/TrEMBL:Q465P0}	[TP0067-TP0095 (0.6515529)]
COG0457	COG0457	Mbar_A2652	Mbar_A2652	Hypothetical protein {UniProtKB/TrEMBL:Q468Y4}	Mbar_A2652	Mbar_A2652	Hypothetical protein {UniProtKB/TrEMBL:Q468Y4}	[TP0067-TP0095 (0.6515529)]
COG0457	COG0457	Mbar_A3535	Mbar_A3535	Hypothetical protein {UniProtKB/TrEMBL:Q465N8}	Mbar_A2419	Mbar_A2419	Hypothetical protein {UniProtKB/TrEMBL:Q469V3}	[TP0067-TP0095 (0.6515529)]
COG0457	COG0457	Mbar_A2419	Mbar_A2419	Hypothetical protein {UniProtKB/TrEMBL:Q469V3}	Mbar_A3535	Mbar_A3535	Hypothetical protein {UniProtKB/TrEMBL:Q465N8}	[TP0067-TP0095 (0.6515529)]
COG0457	COG0457	Mbar_A2994	Mbar_A2994	Hypothetical protein {UniProtKB/TrEMBL:Q467Q4}	Mbar_A2419	Mbar_A2419	Hypothetical protein {UniProtKB/TrEMBL:Q469V3}	[TP0067-TP0095 (0.6515529)]
COG0457	COG0457	Mbar_A2419	Mbar_A2419	Hypothetical protein {UniProtKB/TrEMBL:Q469V3}	Mbar_A2994	Mbar_A2994	Hypothetical protein {UniProtKB/TrEMBL:Q467Q4}	[TP0067-TP0095 (0.6515529)]
COG0457	COG0457	Mbar_A3194	Mbar_A3194	O-GlcNAc transferase, p110 subunit	Mbar_A0011	AAZ69004.1	Hypothetical protein {UniProtKB/TrEMBL:Q46GI8}	[TP0067-TP0095 (0.6515529)]
COG0457	COG0457	Mbar_A0011	AAZ69004.1	Hypothetical protein {UniProtKB/TrEMBL:Q46GI8}	Mbar_A3194	Mbar_A3194	O-GlcNAc transferase, p110 subunit	[TP0067-TP0095 (0.6515529)]
COG0457	COG0457	Mbar_A2255	Mbar_A2255	Hypothetical protein {UniProtKB/TrEMBL:Q46AB2}	Mbar_A3643	Mbar_A3643	TPR-domain containing protein	[TP0067-TP0095 (0.6515529)]
COG0457	COG0457	Mbar_A3643	Mbar_A3643	TPR-domain containing protein	Mbar_A2255	Mbar_A2255	Hypothetical protein {UniProtKB/TrEMBL:Q46AB2}	[TP0067-TP0095 (0.6515529)]
COG0457	COG0457	Mbar_A2526	AAZ71439.1	Hypothetical protein {UniProtKB/TrEMBL:Q469K3}	Mbar_A2716	AAZ71620.1	Hypothetical protein {UniProtKB/TrEMBL:Q468S2}	[TP0067-TP0095 (0.6515529)]
COG0457	COG0457	Mbar_A2716	AAZ71620.1	Hypothetical protein {UniProtKB/TrEMBL:Q468S2}	Mbar_A2526	AAZ71439.1	Hypothetical protein {UniProtKB/TrEMBL:Q469K3}	[TP0067-TP0095 (0.6515529)]
COG0457	COG0457	Mbar_A3533	AAZ72402.1	Hypothetical protein {UniProtKB/TrEMBL:Q465P0}	Mbar_A2716	AAZ71620.1	Hypothetical protein {UniProtKB/TrEMBL:Q468S2}	[TP0067-TP0095 (0.6515529)]
COG0457	COG0457	Mbar_A2716	AAZ71620.1	Hypothetical protein {UniProtKB/TrEMBL:Q468S2}	Mbar_A3533	AAZ72402.1	Hypothetical protein {UniProtKB/TrEMBL:Q465P0}	[TP0067-TP0095 (0.6515529)]
COG0457	COG0457	Mbar_A3708	AAZ72571.1	Hypothetical protein {UniProtKB/TrEMBL:Q464X1}	Mbar_A2461	AAZ71376.1	Hypothetical protein {UniProtKB/TrEMBL:Q469R6}	[TP0067-TP0095 (0.6515529)]
COG0457	COG0457	Mbar_A2461	AAZ71376.1	Hypothetical protein {UniProtKB/TrEMBL:Q469R6}	Mbar_A3708	AAZ72571.1	Hypothetical protein {UniProtKB/TrEMBL:Q464X1}	[TP0067-TP0095 (0.6515529)]
COG0457	COG0457	Mbar_A0419	AAZ69402.1	Hypothetical protein {UniProtKB/TrEMBL:Q46FE0}	Mbar_A3194	Mbar_A3194	O-GlcNAc transferase, p110 subunit	[TP0067-TP0095 (0.6515529)]
COG0457	COG0457	Mbar_A3194	Mbar_A3194	O-GlcNAc transferase, p110 subunit	Mbar_A0419	AAZ69402.1	Hypothetical protein {UniProtKB/TrEMBL:Q46FE0}	[TP0067-TP0095 (0.6515529)]
COG0457	COG0457	Mbar_A2994	Mbar_A2994	Hypothetical protein {UniProtKB/TrEMBL:Q467Q4}	Mbar_A1366	Mbar_A1366	Hypothetical protein {UniProtKB/TrEMBL:Q46CR5}	[TP0067-TP0095 (0.6515529)]
COG0457	COG0457	Mbar_A1366	Mbar_A1366	Hypothetical protein {UniProtKB/TrEMBL:Q46CR5}	Mbar_A2994	Mbar_A2994	Hypothetical protein {UniProtKB/TrEMBL:Q467Q4}	[TP0067-TP0095 (0.6515529)]
COG0457	COG0457	Mbar_A3533	AAZ72402.1	Hypothetical protein {UniProtKB/TrEMBL:Q465P0}	Mbar_A2419	Mbar_A2419	Hypothetical protein {UniProtKB/TrEMBL:Q469V3}	[TP0067-TP0095 (0.6515529)]
COG0457	COG0457	Mbar_A2419	Mbar_A2419	Hypothetical protein {UniProtKB/TrEMBL:Q469V3}	Mbar_A3533	AAZ72402.1	Hypothetical protein {UniProtKB/TrEMBL:Q465P0}	[TP0067-TP0095 (0.6515529)]
COG0457	COG0457	Mbar_A3708	AAZ72571.1	Hypothetical protein {UniProtKB/TrEMBL:Q464X1}	Mbar_A3708	AAZ72571.1	Hypothetical protein {UniProtKB/TrEMBL:Q464X1}	[TP0067-TP0095 (0.6515529)]
COG0457	COG0457	Mbar_A2652	Mbar_A2652	Hypothetical protein {UniProtKB/TrEMBL:Q468Y4}	Mbar_A3197	Mbar_A3197	O-GlcNAc transferase, p110 subunit	[TP0067-TP0095 (0.6515529)]
COG0457	COG0457	Mbar_A3197	Mbar_A3197	O-GlcNAc transferase, p110 subunit	Mbar_A2652	Mbar_A2652	Hypothetical protein {UniProtKB/TrEMBL:Q468Y4}	[TP0067-TP0095 (0.6515529)]
COG0457	COG0457	Mbar_A2604	Mbar_A2604	TPR repeat {UniProtKB/TrEMBL:Q469C8}	Mbar_A3197	Mbar_A3197	O-GlcNAc transferase, p110 subunit	[TP0067-TP0095 (0.6515529)]
COG0457	COG0457	Mbar_A3197	Mbar_A3197	O-GlcNAc transferase, p110 subunit	Mbar_A2604	Mbar_A2604	TPR repeat {UniProtKB/TrEMBL:Q469C8}	[TP0067-TP0095 (0.6515529)]
COG0457	COG0457	Mbar_A0280	Mbar_A0280	TPR-domain containing protein	Mbar_A2716	AAZ71620.1	Hypothetical protein {UniProtKB/TrEMBL:Q468S2}	[TP0067-TP0095 (0.6515529)]
COG0457	COG0457	Mbar_A2716	AAZ71620.1	Hypothetical protein {UniProtKB/TrEMBL:Q468S2}	Mbar_A0280	Mbar_A0280	TPR-domain containing protein	[TP0067-TP0095 (0.6515529)]
COG0457	COG0457	Mbar_A2994	Mbar_A2994	Hypothetical protein {UniProtKB/TrEMBL:Q467Q4}	Mbar_A2526	AAZ71439.1	Hypothetical protein {UniProtKB/TrEMBL:Q469K3}	[TP0067-TP0095 (0.6515529)]
COG0457	COG0457	Mbar_A2526	AAZ71439.1	Hypothetical protein {UniProtKB/TrEMBL:Q469K3}	Mbar_A2994	Mbar_A2994	Hypothetical protein {UniProtKB/TrEMBL:Q467Q4}	[TP0067-TP0095 (0.6515529)]
COG0457	COG0457	Mbar_A0419	AAZ69402.1	Hypothetical protein {UniProtKB/TrEMBL:Q46FE0}	Mbar_A2994	Mbar_A2994	Hypothetical protein {UniProtKB/TrEMBL:Q467Q4}	[TP0067-TP0095 (0.6515529)]
COG0457	COG0457	Mbar_A2994	Mbar_A2994	Hypothetical protein {UniProtKB/TrEMBL:Q467Q4}	Mbar_A0419	AAZ69402.1	Hypothetical protein {UniProtKB/TrEMBL:Q46FE0}	[TP0067-TP0095 (0.6515529)]
COG0457	COG0457	Mbar_A2255	Mbar_A2255	Hypothetical protein {UniProtKB/TrEMBL:Q46AB2}	Mbar_A3062	AAZ71952.1	Hypothetical protein {UniProtKB/TrEMBL:Q467J0}	[TP0067-TP0095 (0.6515529)]
COG0457	COG0457	Mbar_A2895	Mbar_A2895	O-linked N-acetylglucosamine transferase	Mbar_A2419	Mbar_A2419	Hypothetical protein {UniProtKB/TrEMBL:Q469V3}	[TP0067-TP0095 (0.6515529)]
COG0457	COG0457	Mbar_A3062	AAZ71952.1	Hypothetical protein {UniProtKB/TrEMBL:Q467J0}	Mbar_A2255	Mbar_A2255	Hypothetical protein {UniProtKB/TrEMBL:Q46AB2}	[TP0067-TP0095 (0.6515529)]
COG0457	COG0457	Mbar_A2419	Mbar_A2419	Hypothetical protein {UniProtKB/TrEMBL:Q469V3}	Mbar_A2895	Mbar_A2895	O-linked N-acetylglucosamine transferase	[TP0067-TP0095 (0.6515529)]
COG0457	COG0457	Mbar_A2255	Mbar_A2255	Hypothetical protein {UniProtKB/TrEMBL:Q46AB2}	Mbar_A2379	Mbar_A2379	Hypothetical protein {UniProtKB/TrEMBL:Q469Z2}	[TP0067-TP0095 (0.6515529)]
COG0457	COG0457	Mbar_A2379	Mbar_A2379	Hypothetical protein {UniProtKB/TrEMBL:Q469Z2}	Mbar_A2255	Mbar_A2255	Hypothetical protein {UniProtKB/TrEMBL:Q46AB2}	[TP0067-TP0095 (0.6515529)]
COG0457	COG0457	Mbar_A2604	Mbar_A2604	TPR repeat {UniProtKB/TrEMBL:Q469C8}	Mbar_A2604	Mbar_A2604	TPR repeat {UniProtKB/TrEMBL:Q469C8}	[TP0067-TP0095 (0.6515529)]
COG0457	COG0457	Mbar_A2994	Mbar_A2994	Hypothetical protein {UniProtKB/TrEMBL:Q467Q4}	Mbar_A2994	Mbar_A2994	Hypothetical protein {UniProtKB/TrEMBL:Q467Q4}	[TP0067-TP0095 (0.6515529)]
COG0457	COG0457	Mbar_A3535	Mbar_A3535	Hypothetical protein {UniProtKB/TrEMBL:Q465N8}	Mbar_A2716	AAZ71620.1	Hypothetical protein {UniProtKB/TrEMBL:Q468S2}	[TP0067-TP0095 (0.6515529)]
COG0457	COG0457	Mbar_A2716	AAZ71620.1	Hypothetical protein {UniProtKB/TrEMBL:Q468S2}	Mbar_A3535	Mbar_A3535	Hypothetical protein {UniProtKB/TrEMBL:Q465N8}	[TP0067-TP0095 (0.6515529)]
COG0457	COG0457	Mbar_A1366	Mbar_A1366	Hypothetical protein {UniProtKB/TrEMBL:Q46CR5}	Mbar_A3194	Mbar_A3194	O-GlcNAc transferase, p110 subunit	[TP0067-TP0095 (0.6515529)]
COG0457	COG0457	Mbar_A3194	Mbar_A3194	O-GlcNAc transferase, p110 subunit	Mbar_A1366	Mbar_A1366	Hypothetical protein {UniProtKB/TrEMBL:Q46CR5}	[TP0067-TP0095 (0.6515529)]
COG0457	COG0457	Mbar_A2994	Mbar_A2994	Hypothetical protein {UniProtKB/TrEMBL:Q467Q4}	Mbar_A3197	Mbar_A3197	O-GlcNAc transferase, p110 subunit	[TP0067-TP0095 (0.6515529)]
COG0457	COG0457	Mbar_A3197	Mbar_A3197	O-GlcNAc transferase, p110 subunit	Mbar_A2994	Mbar_A2994	Hypothetical protein {UniProtKB/TrEMBL:Q467Q4}	[TP0067-TP0095 (0.6515529)]
COG0457	COG0457	Mbar_A0280	Mbar_A0280	TPR-domain containing protein	Mbar_A2461	AAZ71376.1	Hypothetical protein {UniProtKB/TrEMBL:Q469R6}	[TP0067-TP0095 (0.6515529)]
COG0457	COG0457	Mbar_A2461	AAZ71376.1	Hypothetical protein {UniProtKB/TrEMBL:Q469R6}	Mbar_A0280	Mbar_A0280	TPR-domain containing protein	[TP0067-TP0095 (0.6515529)]
COG0457	COG0457	Mbar_A3062	AAZ71952.1	Hypothetical protein {UniProtKB/TrEMBL:Q467J0}	Mbar_A3062	AAZ71952.1	Hypothetical protein {UniProtKB/TrEMBL:Q467J0}	[TP0067-TP0095 (0.6515529)]
COG0457	COG0457	Mbar_A2526	AAZ71439.1	Hypothetical protein {UniProtKB/TrEMBL:Q469K3}	Mbar_A2893	AAZ71791.1	O-linked N-acetylglucosamine transferase	[TP0067-TP0095 (0.6515529)]
COG0457	COG0457	Mbar_A2893	AAZ71791.1	O-linked N-acetylglucosamine transferase	Mbar_A2526	AAZ71439.1	Hypothetical protein {UniProtKB/TrEMBL:Q469K3}	[TP0067-TP0095 (0.6515529)]
COG0457	COG0457	Mbar_A2604	Mbar_A2604	TPR repeat {UniProtKB/TrEMBL:Q469C8}	Mbar_A2968	AAZ71863.1	Kinesin light chain {UniProtKB/TrEMBL:Q467S9}	[TP0067-TP0095 (0.6515529)]
COG0457	COG0457	Mbar_A2968	AAZ71863.1	Kinesin light chain {UniProtKB/TrEMBL:Q467S9}	Mbar_A2604	Mbar_A2604	TPR repeat {UniProtKB/TrEMBL:Q469C8}	[TP0067-TP0095 (0.6515529)]
COG0457	COG0457	Mbar_A2255	Mbar_A2255	Hypothetical protein {UniProtKB/TrEMBL:Q46AB2}	Mbar_A3197	Mbar_A3197	O-GlcNAc transferase, p110 subunit	[TP0067-TP0095 (0.6515529)]
COG0457	COG0457	Mbar_A3197	Mbar_A3197	O-GlcNAc transferase, p110 subunit	Mbar_A2255	Mbar_A2255	Hypothetical protein {UniProtKB/TrEMBL:Q46AB2}	[TP0067-TP0095 (0.6515529)]
COG0457	COG0457	Mbar_A2895	Mbar_A2895	O-linked N-acetylglucosamine transferase	Mbar_A3535	Mbar_A3535	Hypothetical protein {UniProtKB/TrEMBL:Q465N8}	[TP0067-TP0095 (0.6515529)]
COG0457	COG0457	Mbar_A2895	Mbar_A2895	O-linked N-acetylglucosamine transferase	Mbar_A2526	AAZ71439.1	Hypothetical protein {UniProtKB/TrEMBL:Q469K3}	[TP0067-TP0095 (0.6515529)]
COG0457	COG0457	Mbar_A3535	Mbar_A3535	Hypothetical protein {UniProtKB/TrEMBL:Q465N8}	Mbar_A2895	Mbar_A2895	O-linked N-acetylglucosamine transferase	[TP0067-TP0095 (0.6515529)]
COG0457	COG0457	Mbar_A2526	AAZ71439.1	Hypothetical protein {UniProtKB/TrEMBL:Q469K3}	Mbar_A2895	Mbar_A2895	O-linked N-acetylglucosamine transferase	[TP0067-TP0095 (0.6515529)]
COG0457	COG0457	Mbar_A1366	Mbar_A1366	Hypothetical protein {UniProtKB/TrEMBL:Q46CR5}	Mbar_A2419	Mbar_A2419	Hypothetical protein {UniProtKB/TrEMBL:Q469V3}	[TP0067-TP0095 (0.6515529)]
COG0457	COG0457	Mbar_A2419	Mbar_A2419	Hypothetical protein {UniProtKB/TrEMBL:Q469V3}	Mbar_A1366	Mbar_A1366	Hypothetical protein {UniProtKB/TrEMBL:Q46CR5}	[TP0067-TP0095 (0.6515529)]
COG0457	COG0457	Mbar_A3708	AAZ72571.1	Hypothetical protein {UniProtKB/TrEMBL:Q464X1}	Mbar_A2968	AAZ71863.1	Kinesin light chain {UniProtKB/TrEMBL:Q467S9}	[TP0067-TP0095 (0.6515529)]
COG0457	COG0457	Mbar_A1366	Mbar_A1366	Hypothetical protein {UniProtKB/TrEMBL:Q46CR5}	Mbar_A0011	AAZ69004.1	Hypothetical protein {UniProtKB/TrEMBL:Q46GI8}	[TP0067-TP0095 (0.6515529)]
COG0457	COG0457	Mbar_A2968	AAZ71863.1	Kinesin light chain {UniProtKB/TrEMBL:Q467S9}	Mbar_A3708	AAZ72571.1	Hypothetical protein {UniProtKB/TrEMBL:Q464X1}	[TP0067-TP0095 (0.6515529)]
COG0457	COG0457	Mbar_A0011	AAZ69004.1	Hypothetical protein {UniProtKB/TrEMBL:Q46GI8}	Mbar_A1366	Mbar_A1366	Hypothetical protein {UniProtKB/TrEMBL:Q46CR5}	[TP0067-TP0095 (0.6515529)]
COG0457	COG0457	Mbar_A2604	Mbar_A2604	TPR repeat {UniProtKB/TrEMBL:Q469C8}	Mbar_A2716	AAZ71620.1	Hypothetical protein {UniProtKB/TrEMBL:Q468S2}	[TP0067-TP0095 (0.6515529)]
COG0457	COG0457	Mbar_A2716	AAZ71620.1	Hypothetical protein {UniProtKB/TrEMBL:Q468S2}	Mbar_A2604	Mbar_A2604	TPR repeat {UniProtKB/TrEMBL:Q469C8}	[TP0067-TP0095 (0.6515529)]
COG0457	COG0457	Mbar_A3708	AAZ72571.1	Hypothetical protein {UniProtKB/TrEMBL:Q464X1}	Mbar_A3062	AAZ71952.1	Hypothetical protein {UniProtKB/TrEMBL:Q467J0}	[TP0067-TP0095 (0.6515529)]
COG0457	COG0457	Mbar_A3062	AAZ71952.1	Hypothetical protein {UniProtKB/TrEMBL:Q467J0}	Mbar_A3708	AAZ72571.1	Hypothetical protein {UniProtKB/TrEMBL:Q464X1}	[TP0067-TP0095 (0.6515529)]
COG0457	COG0457	Mbar_A3533	AAZ72402.1	Hypothetical protein {UniProtKB/TrEMBL:Q465P0}	Mbar_A2652	Mbar_A2652	Hypothetical protein {UniProtKB/TrEMBL:Q468Y4}	[TP0067-TP0095 (0.6515529)]
COG0457	COG0457	Mbar_A2652	Mbar_A2652	Hypothetical protein {UniProtKB/TrEMBL:Q468Y4}	Mbar_A3533	AAZ72402.1	Hypothetical protein {UniProtKB/TrEMBL:Q465P0}	[TP0067-TP0095 (0.6515529)]
COG0457	COG0457	Mbar_A3533	AAZ72402.1	Hypothetical protein {UniProtKB/TrEMBL:Q465P0}	Mbar_A3194	Mbar_A3194	O-GlcNAc transferase, p110 subunit	[TP0067-TP0095 (0.6515529)]
COG0457	COG0457	Mbar_A3194	Mbar_A3194	O-GlcNAc transferase, p110 subunit	Mbar_A3533	AAZ72402.1	Hypothetical protein {UniProtKB/TrEMBL:Q465P0}	[TP0067-TP0095 (0.6515529)]
COG0457	COG0457	Mbar_A2255	Mbar_A2255	Hypothetical protein {UniProtKB/TrEMBL:Q46AB2}	Mbar_A2893	AAZ71791.1	O-linked N-acetylglucosamine transferase	[TP0067-TP0095 (0.6515529)]
COG0457	COG0457	Mbar_A2893	AAZ71791.1	O-linked N-acetylglucosamine transferase	Mbar_A2255	Mbar_A2255	Hypothetical protein {UniProtKB/TrEMBL:Q46AB2}	[TP0067-TP0095 (0.6515529)]
COG0457	COG0457	Mbar_A0419	AAZ69402.1	Hypothetical protein {UniProtKB/TrEMBL:Q46FE0}	Mbar_A0011	AAZ69004.1	Hypothetical protein {UniProtKB/TrEMBL:Q46GI8}	[TP0067-TP0095 (0.6515529)]
COG0457	COG0457	Mbar_A0011	AAZ69004.1	Hypothetical protein {UniProtKB/TrEMBL:Q46GI8}	Mbar_A0419	AAZ69402.1	Hypothetical protein {UniProtKB/TrEMBL:Q46FE0}	[TP0067-TP0095 (0.6515529)]
COG0457	COG0457	Mbar_A3708	AAZ72571.1	Hypothetical protein {UniProtKB/TrEMBL:Q464X1}	Mbar_A3194	Mbar_A3194	O-GlcNAc transferase, p110 subunit	[TP0067-TP0095 (0.6515529)]
COG0457	COG0457	Mbar_A3194	Mbar_A3194	O-GlcNAc transferase, p110 subunit	Mbar_A3708	AAZ72571.1	Hypothetical protein {UniProtKB/TrEMBL:Q464X1}	[TP0067-TP0095 (0.6515529)]
COG0457	COG0457	Mbar_A2379	Mbar_A2379	Hypothetical protein {UniProtKB/TrEMBL:Q469Z2}	Mbar_A2968	AAZ71863.1	Kinesin light chain {UniProtKB/TrEMBL:Q467S9}	[TP0067-TP0095 (0.6515529)]
COG0457	COG0457	Mbar_A2968	AAZ71863.1	Kinesin light chain {UniProtKB/TrEMBL:Q467S9}	Mbar_A2379	Mbar_A2379	Hypothetical protein {UniProtKB/TrEMBL:Q469Z2}	[TP0067-TP0095 (0.6515529)]
COG0457	COG0457	Mbar_A2895	Mbar_A2895	O-linked N-acetylglucosamine transferase	Mbar_A1366	Mbar_A1366	Hypothetical protein {UniProtKB/TrEMBL:Q46CR5}	[TP0067-TP0095 (0.6515529)]
COG0457	COG0457	Mbar_A2994	Mbar_A2994	Hypothetical protein {UniProtKB/TrEMBL:Q467Q4}	Mbar_A2716	AAZ71620.1	Hypothetical protein {UniProtKB/TrEMBL:Q468S2}	[TP0067-TP0095 (0.6515529)]
COG0457	COG0457	Mbar_A1366	Mbar_A1366	Hypothetical protein {UniProtKB/TrEMBL:Q46CR5}	Mbar_A2895	Mbar_A2895	O-linked N-acetylglucosamine transferase	[TP0067-TP0095 (0.6515529)]
COG0457	COG0457	Mbar_A2716	AAZ71620.1	Hypothetical protein {UniProtKB/TrEMBL:Q468S2}	Mbar_A2994	Mbar_A2994	Hypothetical protein {UniProtKB/TrEMBL:Q467Q4}	[TP0067-TP0095 (0.6515529)]
COG0457	COG0457	Mbar_A2419	Mbar_A2419	Hypothetical protein {UniProtKB/TrEMBL:Q469V3}	Mbar_A2716	AAZ71620.1	Hypothetical protein {UniProtKB/TrEMBL:Q468S2}	[TP0067-TP0095 (0.6515529)]
COG0457	COG0457	Mbar_A2716	AAZ71620.1	Hypothetical protein {UniProtKB/TrEMBL:Q468S2}	Mbar_A2419	Mbar_A2419	Hypothetical protein {UniProtKB/TrEMBL:Q469V3}	[TP0067-TP0095 (0.6515529)]
COG0457	COG0457	Mbar_A2716	AAZ71620.1	Hypothetical protein {UniProtKB/TrEMBL:Q468S2}	Mbar_A2461	AAZ71376.1	Hypothetical protein {UniProtKB/TrEMBL:Q469R6}	[TP0067-TP0095 (0.6515529)]
COG0457	COG0457	Mbar_A2461	AAZ71376.1	Hypothetical protein {UniProtKB/TrEMBL:Q469R6}	Mbar_A2716	AAZ71620.1	Hypothetical protein {UniProtKB/TrEMBL:Q468S2}	[TP0067-TP0095 (0.6515529)]
COG0457	COG0457	Mbar_A3533	AAZ72402.1	Hypothetical protein {UniProtKB/TrEMBL:Q465P0}	Mbar_A2994	Mbar_A2994	Hypothetical protein {UniProtKB/TrEMBL:Q467Q4}	[TP0067-TP0095 (0.6515529)]
COG0457	COG0457	Mbar_A2994	Mbar_A2994	Hypothetical protein {UniProtKB/TrEMBL:Q467Q4}	Mbar_A3533	AAZ72402.1	Hypothetical protein {UniProtKB/TrEMBL:Q465P0}	[TP0067-TP0095 (0.6515529)]
COG0457	COG0457	Mbar_A2994	Mbar_A2994	Hypothetical protein {UniProtKB/TrEMBL:Q467Q4}	Mbar_A2379	Mbar_A2379	Hypothetical protein {UniProtKB/TrEMBL:Q469Z2}	[TP0067-TP0095 (0.6515529)]
COG0457	COG0457	Mbar_A2379	Mbar_A2379	Hypothetical protein {UniProtKB/TrEMBL:Q469Z2}	Mbar_A2994	Mbar_A2994	Hypothetical protein {UniProtKB/TrEMBL:Q467Q4}	[TP0067-TP0095 (0.6515529)]
COG0457	COG0457	Mbar_A2994	Mbar_A2994	Hypothetical protein {UniProtKB/TrEMBL:Q467Q4}	Mbar_A0280	Mbar_A0280	TPR-domain containing protein	[TP0067-TP0095 (0.6515529)]
COG0457	COG0457	Mbar_A0280	Mbar_A0280	TPR-domain containing protein	Mbar_A2994	Mbar_A2994	Hypothetical protein {UniProtKB/TrEMBL:Q467Q4}	[TP0067-TP0095 (0.6515529)]
COG0457	COG0457	Mbar_A3535	Mbar_A3535	Hypothetical protein {UniProtKB/TrEMBL:Q465N8}	Mbar_A2968	AAZ71863.1	Kinesin light chain {UniProtKB/TrEMBL:Q467S9}	[TP0067-TP0095 (0.6515529)]
COG0457	COG0457	Mbar_A2419	Mbar_A2419	Hypothetical protein {UniProtKB/TrEMBL:Q469V3}	Mbar_A2893	AAZ71791.1	O-linked N-acetylglucosamine transferase	[TP0067-TP0095 (0.6515529)]
COG0457	COG0457	Mbar_A2968	AAZ71863.1	Kinesin light chain {UniProtKB/TrEMBL:Q467S9}	Mbar_A3535	Mbar_A3535	Hypothetical protein {UniProtKB/TrEMBL:Q465N8}	[TP0067-TP0095 (0.6515529)]
COG0457	COG0457	Mbar_A2893	AAZ71791.1	O-linked N-acetylglucosamine transferase	Mbar_A2419	Mbar_A2419	Hypothetical protein {UniProtKB/TrEMBL:Q469V3}	[TP0067-TP0095 (0.6515529)]
COG0457	COG0457	Mbar_A2994	Mbar_A2994	Hypothetical protein {UniProtKB/TrEMBL:Q467Q4}	Mbar_A2968	AAZ71863.1	Kinesin light chain {UniProtKB/TrEMBL:Q467S9}	[TP0067-TP0095 (0.6515529)]
COG0457	COG0457	Mbar_A2968	AAZ71863.1	Kinesin light chain {UniProtKB/TrEMBL:Q467S9}	Mbar_A2994	Mbar_A2994	Hypothetical protein {UniProtKB/TrEMBL:Q467Q4}	[TP0067-TP0095 (0.6515529)]
COG0457	COG0457	Mbar_A2652	Mbar_A2652	Hypothetical protein {UniProtKB/TrEMBL:Q468Y4}	Mbar_A0280	Mbar_A0280	TPR-domain containing protein	[TP0067-TP0095 (0.6515529)]
COG0457	COG0457	Mbar_A0280	Mbar_A0280	TPR-domain containing protein	Mbar_A2652	Mbar_A2652	Hypothetical protein {UniProtKB/TrEMBL:Q468Y4}	[TP0067-TP0095 (0.6515529)]
COG0457	COG0457	Mbar_A2893	AAZ71791.1	O-linked N-acetylglucosamine transferase	Mbar_A2716	AAZ71620.1	Hypothetical protein {UniProtKB/TrEMBL:Q468S2}	[TP0067-TP0095 (0.6515529)]
COG0457	COG0457	Mbar_A2716	AAZ71620.1	Hypothetical protein {UniProtKB/TrEMBL:Q468S2}	Mbar_A2893	AAZ71791.1	O-linked N-acetylglucosamine transferase	[TP0067-TP0095 (0.6515529)]
COG0457	COG0457	Mbar_A2255	Mbar_A2255	Hypothetical protein {UniProtKB/TrEMBL:Q46AB2}	Mbar_A2419	Mbar_A2419	Hypothetical protein {UniProtKB/TrEMBL:Q469V3}	[TP0067-TP0095 (0.6515529)]
COG0457	COG0457	Mbar_A2419	Mbar_A2419	Hypothetical protein {UniProtKB/TrEMBL:Q469V3}	Mbar_A2255	Mbar_A2255	Hypothetical protein {UniProtKB/TrEMBL:Q46AB2}	[TP0067-TP0095 (0.6515529)]
COG0457	COG0457	Mbar_A2419	Mbar_A2419	Hypothetical protein {UniProtKB/TrEMBL:Q469V3}	Mbar_A2968	AAZ71863.1	Kinesin light chain {UniProtKB/TrEMBL:Q467S9}	[TP0067-TP0095 (0.6515529)]
COG0457	COG0457	Mbar_A2968	AAZ71863.1	Kinesin light chain {UniProtKB/TrEMBL:Q467S9}	Mbar_A2419	Mbar_A2419	Hypothetical protein {UniProtKB/TrEMBL:Q469V3}	[TP0067-TP0095 (0.6515529)]
COG0457	COG0457	Mbar_A2255	Mbar_A2255	Hypothetical protein {UniProtKB/TrEMBL:Q46AB2}	Mbar_A2461	AAZ71376.1	Hypothetical protein {UniProtKB/TrEMBL:Q469R6}	[TP0067-TP0095 (0.6515529)]
COG0457	COG0457	Mbar_A2461	AAZ71376.1	Hypothetical protein {UniProtKB/TrEMBL:Q469R6}	Mbar_A2255	Mbar_A2255	Hypothetical protein {UniProtKB/TrEMBL:Q46AB2}	[TP0067-TP0095 (0.6515529)]
COG0457	COG0457	Mbar_A3194	Mbar_A3194	O-GlcNAc transferase, p110 subunit	Mbar_A3062	AAZ71952.1	Hypothetical protein {UniProtKB/TrEMBL:Q467J0}	[TP0067-TP0095 (0.6515529)]
COG0457	COG0457	Mbar_A3062	AAZ71952.1	Hypothetical protein {UniProtKB/TrEMBL:Q467J0}	Mbar_A3194	Mbar_A3194	O-GlcNAc transferase, p110 subunit	[TP0067-TP0095 (0.6515529)]
COG0457	COG0457	Mbar_A0419	AAZ69402.1	Hypothetical protein {UniProtKB/TrEMBL:Q46FE0}	Mbar_A3533	AAZ72402.1	Hypothetical protein {UniProtKB/TrEMBL:Q465P0}	[TP0067-TP0095 (0.6515529)]
COG0457	COG0457	Mbar_A3533	AAZ72402.1	Hypothetical protein {UniProtKB/TrEMBL:Q465P0}	Mbar_A0419	AAZ69402.1	Hypothetical protein {UniProtKB/TrEMBL:Q46FE0}	[TP0067-TP0095 (0.6515529)]
COG0457	COG0457	Mbar_A3535	Mbar_A3535	Hypothetical protein {UniProtKB/TrEMBL:Q465N8}	Mbar_A3194	Mbar_A3194	O-GlcNAc transferase, p110 subunit	[TP0067-TP0095 (0.6515529)]
COG0457	COG0457	Mbar_A3194	Mbar_A3194	O-GlcNAc transferase, p110 subunit	Mbar_A3535	Mbar_A3535	Hypothetical protein {UniProtKB/TrEMBL:Q465N8}	[TP0067-TP0095 (0.6515529)]
COG0457	COG0457	Mbar_A2526	AAZ71439.1	Hypothetical protein {UniProtKB/TrEMBL:Q469K3}	Mbar_A1366	Mbar_A1366	Hypothetical protein {UniProtKB/TrEMBL:Q46CR5}	[TP0067-TP0095 (0.6515529)]
COG0457	COG0457	Mbar_A1366	Mbar_A1366	Hypothetical protein {UniProtKB/TrEMBL:Q46CR5}	Mbar_A2526	AAZ71439.1	Hypothetical protein {UniProtKB/TrEMBL:Q469K3}	[TP0067-TP0095 (0.6515529)]
COG0457	COG0457	Mbar_A3708	AAZ72571.1	Hypothetical protein {UniProtKB/TrEMBL:Q464X1}	Mbar_A1366	Mbar_A1366	Hypothetical protein {UniProtKB/TrEMBL:Q46CR5}	[TP0067-TP0095 (0.6515529)]
COG0457	COG0457	Mbar_A1366	Mbar_A1366	Hypothetical protein {UniProtKB/TrEMBL:Q46CR5}	Mbar_A3708	AAZ72571.1	Hypothetical protein {UniProtKB/TrEMBL:Q464X1}	[TP0067-TP0095 (0.6515529)]
COG0457	COG0457	Mbar_A2893	AAZ71791.1	O-linked N-acetylglucosamine transferase	Mbar_A3643	Mbar_A3643	TPR-domain containing protein	[TP0067-TP0095 (0.6515529)]
COG0457	COG0457	Mbar_A3643	Mbar_A3643	TPR-domain containing protein	Mbar_A2893	AAZ71791.1	O-linked N-acetylglucosamine transferase	[TP0067-TP0095 (0.6515529)]
COG0457	COG0457	Mbar_A0280	Mbar_A0280	TPR-domain containing protein	Mbar_A2893	AAZ71791.1	O-linked N-acetylglucosamine transferase	[TP0067-TP0095 (0.6515529)]
COG0457	COG0457	Mbar_A2893	AAZ71791.1	O-linked N-acetylglucosamine transferase	Mbar_A0280	Mbar_A0280	TPR-domain containing protein	[TP0067-TP0095 (0.6515529)]
COG0457	COG0457	Mbar_A2652	Mbar_A2652	Hypothetical protein {UniProtKB/TrEMBL:Q468Y4}	Mbar_A3643	Mbar_A3643	TPR-domain containing protein	[TP0067-TP0095 (0.6515529)]
COG0457	COG0457	Mbar_A2526	AAZ71439.1	Hypothetical protein {UniProtKB/TrEMBL:Q469K3}	Mbar_A2379	Mbar_A2379	Hypothetical protein {UniProtKB/TrEMBL:Q469Z2}	[TP0067-TP0095 (0.6515529)]
COG0457	COG0457	Mbar_A2379	Mbar_A2379	Hypothetical protein {UniProtKB/TrEMBL:Q469Z2}	Mbar_A2526	AAZ71439.1	Hypothetical protein {UniProtKB/TrEMBL:Q469K3}	[TP0067-TP0095 (0.6515529)]
COG0457	COG0457	Mbar_A3643	Mbar_A3643	TPR-domain containing protein	Mbar_A2652	Mbar_A2652	Hypothetical protein {UniProtKB/TrEMBL:Q468Y4}	[TP0067-TP0095 (0.6515529)]
COG0457	COG0457	Mbar_A0419	AAZ69402.1	Hypothetical protein {UniProtKB/TrEMBL:Q46FE0}	Mbar_A2652	Mbar_A2652	Hypothetical protein {UniProtKB/TrEMBL:Q468Y4}	[TP0067-TP0095 (0.6515529)]
COG0457	COG0457	Mbar_A2652	Mbar_A2652	Hypothetical protein {UniProtKB/TrEMBL:Q468Y4}	Mbar_A0419	AAZ69402.1	Hypothetical protein {UniProtKB/TrEMBL:Q46FE0}	[TP0067-TP0095 (0.6515529)]
COG0457	COG0457	Mbar_A3194	Mbar_A3194	O-GlcNAc transferase, p110 subunit	Mbar_A2716	AAZ71620.1	Hypothetical protein {UniProtKB/TrEMBL:Q468S2}	[TP0067-TP0095 (0.6515529)]
COG0457	COG0457	Mbar_A2716	AAZ71620.1	Hypothetical protein {UniProtKB/TrEMBL:Q468S2}	Mbar_A3194	Mbar_A3194	O-GlcNAc transferase, p110 subunit	[TP0067-TP0095 (0.6515529)]
COG0457	COG0457	Mbar_A2895	Mbar_A2895	O-linked N-acetylglucosamine transferase	Mbar_A3643	Mbar_A3643	TPR-domain containing protein	[TP0067-TP0095 (0.6515529)]
COG0457	COG0457	Mbar_A3643	Mbar_A3643	TPR-domain containing protein	Mbar_A2895	Mbar_A2895	O-linked N-acetylglucosamine transferase	[TP0067-TP0095 (0.6515529)]
COG0457	COG0457	Mbar_A2419	Mbar_A2419	Hypothetical protein {UniProtKB/TrEMBL:Q469V3}	Mbar_A2461	AAZ71376.1	Hypothetical protein {UniProtKB/TrEMBL:Q469R6}	[TP0067-TP0095 (0.6515529)]
COG0457	COG0457	Mbar_A2461	AAZ71376.1	Hypothetical protein {UniProtKB/TrEMBL:Q469R6}	Mbar_A2419	Mbar_A2419	Hypothetical protein {UniProtKB/TrEMBL:Q469V3}	[TP0067-TP0095 (0.6515529)]
COG0457	COG0457	Mbar_A2255	Mbar_A2255	Hypothetical protein {UniProtKB/TrEMBL:Q46AB2}	Mbar_A2716	AAZ71620.1	Hypothetical protein {UniProtKB/TrEMBL:Q468S2}	[TP0067-TP0095 (0.6515529)]
COG0457	COG0457	Mbar_A2716	AAZ71620.1	Hypothetical protein {UniProtKB/TrEMBL:Q468S2}	Mbar_A2255	Mbar_A2255	Hypothetical protein {UniProtKB/TrEMBL:Q46AB2}	[TP0067-TP0095 (0.6515529)]
COG0457	COG0457	Mbar_A0011	AAZ69004.1	Hypothetical protein {UniProtKB/TrEMBL:Q46GI8}	Mbar_A3062	AAZ71952.1	Hypothetical protein {UniProtKB/TrEMBL:Q467J0}	[TP0067-TP0095 (0.6515529)]
COG0457	COG0457	Mbar_A3062	AAZ71952.1	Hypothetical protein {UniProtKB/TrEMBL:Q467J0}	Mbar_A0011	AAZ69004.1	Hypothetical protein {UniProtKB/TrEMBL:Q46GI8}	[TP0067-TP0095 (0.6515529)]
COG0457	COG0457	Mbar_A2716	AAZ71620.1	Hypothetical protein {UniProtKB/TrEMBL:Q468S2}	Mbar_A3062	AAZ71952.1	Hypothetical protein {UniProtKB/TrEMBL:Q467J0}	[TP0067-TP0095 (0.6515529)]
COG0457	COG0457	Mbar_A3062	AAZ71952.1	Hypothetical protein {UniProtKB/TrEMBL:Q467J0}	Mbar_A2716	AAZ71620.1	Hypothetical protein {UniProtKB/TrEMBL:Q468S2}	[TP0067-TP0095 (0.6515529)]
COG0457	COG0457	Mbar_A3533	AAZ72402.1	Hypothetical protein {UniProtKB/TrEMBL:Q465P0}	Mbar_A0011	AAZ69004.1	Hypothetical protein {UniProtKB/TrEMBL:Q46GI8}	[TP0067-TP0095 (0.6515529)]
COG0457	COG0457	Mbar_A0011	AAZ69004.1	Hypothetical protein {UniProtKB/TrEMBL:Q46GI8}	Mbar_A3533	AAZ72402.1	Hypothetical protein {UniProtKB/TrEMBL:Q465P0}	[TP0067-TP0095 (0.6515529)]
COG0457	COG0457	Mbar_A3535	Mbar_A3535	Hypothetical protein {UniProtKB/TrEMBL:Q465N8}	Mbar_A3197	Mbar_A3197	O-GlcNAc transferase, p110 subunit	[TP0067-TP0095 (0.6515529)]
COG0457	COG0457	Mbar_A3197	Mbar_A3197	O-GlcNAc transferase, p110 subunit	Mbar_A3535	Mbar_A3535	Hypothetical protein {UniProtKB/TrEMBL:Q465N8}	[TP0067-TP0095 (0.6515529)]
COG0457	COG0457	Mbar_A3197	Mbar_A3197	O-GlcNAc transferase, p110 subunit	Mbar_A2716	AAZ71620.1	Hypothetical protein {UniProtKB/TrEMBL:Q468S2}	[TP0067-TP0095 (0.6515529)]
COG0457	COG0457	Mbar_A2716	AAZ71620.1	Hypothetical protein {UniProtKB/TrEMBL:Q468S2}	Mbar_A3197	Mbar_A3197	O-GlcNAc transferase, p110 subunit	[TP0067-TP0095 (0.6515529)]
COG0457	COG0457	Mbar_A3533	AAZ72402.1	Hypothetical protein {UniProtKB/TrEMBL:Q465P0}	Mbar_A2461	AAZ71376.1	Hypothetical protein {UniProtKB/TrEMBL:Q469R6}	[TP0067-TP0095 (0.6515529)]
COG0457	COG0457	Mbar_A2461	AAZ71376.1	Hypothetical protein {UniProtKB/TrEMBL:Q469R6}	Mbar_A3533	AAZ72402.1	Hypothetical protein {UniProtKB/TrEMBL:Q465P0}	[TP0067-TP0095 (0.6515529)]
COG0457	COG0457	Mbar_A2604	Mbar_A2604	TPR repeat {UniProtKB/TrEMBL:Q469C8}	Mbar_A1366	Mbar_A1366	Hypothetical protein {UniProtKB/TrEMBL:Q46CR5}	[TP0067-TP0095 (0.6515529)]
COG0457	COG0457	Mbar_A1366	Mbar_A1366	Hypothetical protein {UniProtKB/TrEMBL:Q46CR5}	Mbar_A2604	Mbar_A2604	TPR repeat {UniProtKB/TrEMBL:Q469C8}	[TP0067-TP0095 (0.6515529)]
COG0457	COG0457	Mbar_A2968	AAZ71863.1	Kinesin light chain {UniProtKB/TrEMBL:Q467S9}	Mbar_A3062	AAZ71952.1	Hypothetical protein {UniProtKB/TrEMBL:Q467J0}	[TP0067-TP0095 (0.6515529)]
COG0457	COG0457	Mbar_A3062	AAZ71952.1	Hypothetical protein {UniProtKB/TrEMBL:Q467J0}	Mbar_A2968	AAZ71863.1	Kinesin light chain {UniProtKB/TrEMBL:Q467S9}	[TP0067-TP0095 (0.6515529)]
COG0457	COG0457	Mbar_A0419	AAZ69402.1	Hypothetical protein {UniProtKB/TrEMBL:Q46FE0}	Mbar_A2895	Mbar_A2895	O-linked N-acetylglucosamine transferase	[TP0067-TP0095 (0.6515529)]
COG0457	COG0457	Mbar_A2895	Mbar_A2895	O-linked N-acetylglucosamine transferase	Mbar_A0419	AAZ69402.1	Hypothetical protein {UniProtKB/TrEMBL:Q46FE0}	[TP0067-TP0095 (0.6515529)]
COG0457	COG0457	Mbar_A1366	Mbar_A1366	Hypothetical protein {UniProtKB/TrEMBL:Q46CR5}	Mbar_A2968	AAZ71863.1	Kinesin light chain {UniProtKB/TrEMBL:Q467S9}	[TP0067-TP0095 (0.6515529)]
COG0457	COG0457	Mbar_A2968	AAZ71863.1	Kinesin light chain {UniProtKB/TrEMBL:Q467S9}	Mbar_A1366	Mbar_A1366	Hypothetical protein {UniProtKB/TrEMBL:Q46CR5}	[TP0067-TP0095 (0.6515529)]
COG0457	COG0457	Mbar_A2895	Mbar_A2895	O-linked N-acetylglucosamine transferase	Mbar_A0280	Mbar_A0280	TPR-domain containing protein	[TP0067-TP0095 (0.6515529)]
COG0457	COG0457	Mbar_A0280	Mbar_A0280	TPR-domain containing protein	Mbar_A2895	Mbar_A2895	O-linked N-acetylglucosamine transferase	[TP0067-TP0095 (0.6515529)]
COG0457	COG0457	Mbar_A2652	Mbar_A2652	Hypothetical protein {UniProtKB/TrEMBL:Q468Y4}	Mbar_A1366	Mbar_A1366	Hypothetical protein {UniProtKB/TrEMBL:Q46CR5}	[TP0067-TP0095 (0.6515529)]
COG0457	COG0457	Mbar_A1366	Mbar_A1366	Hypothetical protein {UniProtKB/TrEMBL:Q46CR5}	Mbar_A2652	Mbar_A2652	Hypothetical protein {UniProtKB/TrEMBL:Q468Y4}	[TP0067-TP0095 (0.6515529)]
COG0457	COG0457	Mbar_A2379	Mbar_A2379	Hypothetical protein {UniProtKB/TrEMBL:Q469Z2}	Mbar_A2419	Mbar_A2419	Hypothetical protein {UniProtKB/TrEMBL:Q469V3}	[TP0067-TP0095 (0.6515529)]
COG0457	COG0457	Mbar_A2419	Mbar_A2419	Hypothetical protein {UniProtKB/TrEMBL:Q469V3}	Mbar_A2379	Mbar_A2379	Hypothetical protein {UniProtKB/TrEMBL:Q469Z2}	[TP0067-TP0095 (0.6515529)]
COG0457	COG0457	Mbar_A2419	Mbar_A2419	Hypothetical protein {UniProtKB/TrEMBL:Q469V3}	Mbar_A2419	Mbar_A2419	Hypothetical protein {UniProtKB/TrEMBL:Q469V3}	[TP0067-TP0095 (0.6515529)]
COG0457	COG0457	Mbar_A3708	AAZ72571.1	Hypothetical protein {UniProtKB/TrEMBL:Q464X1}	Mbar_A0280	Mbar_A0280	TPR-domain containing protein	[TP0067-TP0095 (0.6515529)]
COG0457	COG0457	Mbar_A0280	Mbar_A0280	TPR-domain containing protein	Mbar_A3708	AAZ72571.1	Hypothetical protein {UniProtKB/TrEMBL:Q464X1}	[TP0067-TP0095 (0.6515529)]
COG0457	COG0457	Mbar_A3197	Mbar_A3197	O-GlcNAc transferase, p110 subunit	Mbar_A0011	AAZ69004.1	Hypothetical protein {UniProtKB/TrEMBL:Q46GI8}	[TP0067-TP0095 (0.6515529)]
COG0457	COG0457	Mbar_A2893	AAZ71791.1	O-linked N-acetylglucosamine transferase	Mbar_A3062	AAZ71952.1	Hypothetical protein {UniProtKB/TrEMBL:Q467J0}	[TP0067-TP0095 (0.6515529)]
COG0457	COG0457	Mbar_A0011	AAZ69004.1	Hypothetical protein {UniProtKB/TrEMBL:Q46GI8}	Mbar_A3197	Mbar_A3197	O-GlcNAc transferase, p110 subunit	[TP0067-TP0095 (0.6515529)]
COG0457	COG0457	Mbar_A3062	AAZ71952.1	Hypothetical protein {UniProtKB/TrEMBL:Q467J0}	Mbar_A2893	AAZ71791.1	O-linked N-acetylglucosamine transferase	[TP0067-TP0095 (0.6515529)]
COG0457	COG0457	Mbar_A2895	Mbar_A2895	O-linked N-acetylglucosamine transferase	Mbar_A3062	AAZ71952.1	Hypothetical protein {UniProtKB/TrEMBL:Q467J0}	[TP0067-TP0095 (0.6515529)]
COG0457	COG0457	Mbar_A3062	AAZ71952.1	Hypothetical protein {UniProtKB/TrEMBL:Q467J0}	Mbar_A2895	Mbar_A2895	O-linked N-acetylglucosamine transferase	[TP0067-TP0095 (0.6515529)]
COG0457	COG0457	Mbar_A2461	AAZ71376.1	Hypothetical protein {UniProtKB/TrEMBL:Q469R6}	Mbar_A2461	AAZ71376.1	Hypothetical protein {UniProtKB/TrEMBL:Q469R6}	[TP0067-TP0095 (0.6515529)]
COG0457	COG0457	Mbar_A2255	Mbar_A2255	Hypothetical protein {UniProtKB/TrEMBL:Q46AB2}	Mbar_A2526	AAZ71439.1	Hypothetical protein {UniProtKB/TrEMBL:Q469K3}	[TP0067-TP0095 (0.6515529)]
COG0457	COG0457	Mbar_A2526	AAZ71439.1	Hypothetical protein {UniProtKB/TrEMBL:Q469K3}	Mbar_A2255	Mbar_A2255	Hypothetical protein {UniProtKB/TrEMBL:Q46AB2}	[TP0067-TP0095 (0.6515529)]
COG0457	COG0457	Mbar_A1366	Mbar_A1366	Hypothetical protein {UniProtKB/TrEMBL:Q46CR5}	Mbar_A0280	Mbar_A0280	TPR-domain containing protein	[TP0067-TP0095 (0.6515529)]
COG0457	COG0457	Mbar_A0280	Mbar_A0280	TPR-domain containing protein	Mbar_A1366	Mbar_A1366	Hypothetical protein {UniProtKB/TrEMBL:Q46CR5}	[TP0067-TP0095 (0.6515529)]
COG0457	COG0457	Mbar_A0419	AAZ69402.1	Hypothetical protein {UniProtKB/TrEMBL:Q46FE0}	Mbar_A2461	AAZ71376.1	Hypothetical protein {UniProtKB/TrEMBL:Q469R6}	[TP0067-TP0095 (0.6515529)]
COG0457	COG0457	Mbar_A2461	AAZ71376.1	Hypothetical protein {UniProtKB/TrEMBL:Q469R6}	Mbar_A0419	AAZ69402.1	Hypothetical protein {UniProtKB/TrEMBL:Q46FE0}	[TP0067-TP0095 (0.6515529)]
COG0457	COG0457	Mbar_A2968	AAZ71863.1	Kinesin light chain {UniProtKB/TrEMBL:Q467S9}	Mbar_A2461	AAZ71376.1	Hypothetical protein {UniProtKB/TrEMBL:Q469R6}	[TP0067-TP0095 (0.6515529)]
COG0457	COG0457	Mbar_A2461	AAZ71376.1	Hypothetical protein {UniProtKB/TrEMBL:Q469R6}	Mbar_A2968	AAZ71863.1	Kinesin light chain {UniProtKB/TrEMBL:Q467S9}	[TP0067-TP0095 (0.6515529)]
COG0457	COG0457	Mbar_A2526	AAZ71439.1	Hypothetical protein {UniProtKB/TrEMBL:Q469K3}	Mbar_A2968	AAZ71863.1	Kinesin light chain {UniProtKB/TrEMBL:Q467S9}	[TP0067-TP0095 (0.6515529)]
COG0457	COG0457	Mbar_A2419	Mbar_A2419	Hypothetical protein {UniProtKB/TrEMBL:Q469V3}	Mbar_A3643	Mbar_A3643	TPR-domain containing protein	[TP0067-TP0095 (0.6515529)]
COG0457	COG0457	Mbar_A2968	AAZ71863.1	Kinesin light chain {UniProtKB/TrEMBL:Q467S9}	Mbar_A2526	AAZ71439.1	Hypothetical protein {UniProtKB/TrEMBL:Q469K3}	[TP0067-TP0095 (0.6515529)]
COG0457	COG0457	Mbar_A2893	AAZ71791.1	O-linked N-acetylglucosamine transferase	Mbar_A0011	AAZ69004.1	Hypothetical protein {UniProtKB/TrEMBL:Q46GI8}	[TP0067-TP0095 (0.6515529)]
COG0457	COG0457	Mbar_A0011	AAZ69004.1	Hypothetical protein {UniProtKB/TrEMBL:Q46GI8}	Mbar_A2893	AAZ71791.1	O-linked N-acetylglucosamine transferase	[TP0067-TP0095 (0.6515529)]
COG0457	COG0457	Mbar_A3643	Mbar_A3643	TPR-domain containing protein	Mbar_A2419	Mbar_A2419	Hypothetical protein {UniProtKB/TrEMBL:Q469V3}	[TP0067-TP0095 (0.6515529)]
COG0457	COG0457	Mbar_A2255	Mbar_A2255	Hypothetical protein {UniProtKB/TrEMBL:Q46AB2}	Mbar_A0011	AAZ69004.1	Hypothetical protein {UniProtKB/TrEMBL:Q46GI8}	[TP0067-TP0095 (0.6515529)]
COG0457	COG0457	Mbar_A0011	AAZ69004.1	Hypothetical protein {UniProtKB/TrEMBL:Q46GI8}	Mbar_A2255	Mbar_A2255	Hypothetical protein {UniProtKB/TrEMBL:Q46AB2}	[TP0067-TP0095 (0.6515529)]
COG0457	COG0457	Mbar_A0280	Mbar_A0280	TPR-domain containing protein	Mbar_A3194	Mbar_A3194	O-GlcNAc transferase, p110 subunit	[TP0067-TP0095 (0.6515529)]
COG0457	COG0457	Mbar_A3194	Mbar_A3194	O-GlcNAc transferase, p110 subunit	Mbar_A0280	Mbar_A0280	TPR-domain containing protein	[TP0067-TP0095 (0.6515529)]
COG0457	COG0457	Mbar_A0011	AAZ69004.1	Hypothetical protein {UniProtKB/TrEMBL:Q46GI8}	Mbar_A0011	AAZ69004.1	Hypothetical protein {UniProtKB/TrEMBL:Q46GI8}	[TP0067-TP0095 (0.6515529)]
COG0457	COG0457	Mbar_A2895	Mbar_A2895	O-linked N-acetylglucosamine transferase	Mbar_A0011	AAZ69004.1	Hypothetical protein {UniProtKB/TrEMBL:Q46GI8}	[TP0067-TP0095 (0.6515529)]
COG0457	COG0457	Mbar_A0011	AAZ69004.1	Hypothetical protein {UniProtKB/TrEMBL:Q46GI8}	Mbar_A2895	Mbar_A2895	O-linked N-acetylglucosamine transferase	[TP0067-TP0095 (0.6515529)]
COG0457	COG0457	Mbar_A1366	Mbar_A1366	Hypothetical protein {UniProtKB/TrEMBL:Q46CR5}	Mbar_A3062	AAZ71952.1	Hypothetical protein {UniProtKB/TrEMBL:Q467J0}	[TP0067-TP0095 (0.6515529)]
COG0457	COG0457	Mbar_A3062	AAZ71952.1	Hypothetical protein {UniProtKB/TrEMBL:Q467J0}	Mbar_A1366	Mbar_A1366	Hypothetical protein {UniProtKB/TrEMBL:Q46CR5}	[TP0067-TP0095 (0.6515529)]
COG0457	COG0457	Mbar_A2994	Mbar_A2994	Hypothetical protein {UniProtKB/TrEMBL:Q467Q4}	Mbar_A2604	Mbar_A2604	TPR repeat {UniProtKB/TrEMBL:Q469C8}	[TP0067-TP0095 (0.6515529)]
COG0457	COG0457	Mbar_A2604	Mbar_A2604	TPR repeat {UniProtKB/TrEMBL:Q469C8}	Mbar_A2994	Mbar_A2994	Hypothetical protein {UniProtKB/TrEMBL:Q467Q4}	[TP0067-TP0095 (0.6515529)]
COG0457	COG0457	Mbar_A2255	Mbar_A2255	Hypothetical protein {UniProtKB/TrEMBL:Q46AB2}	Mbar_A3535	Mbar_A3535	Hypothetical protein {UniProtKB/TrEMBL:Q465N8}	[TP0067-TP0095 (0.6515529)]
COG0457	COG0457	Mbar_A3535	Mbar_A3535	Hypothetical protein {UniProtKB/TrEMBL:Q465N8}	Mbar_A2255	Mbar_A2255	Hypothetical protein {UniProtKB/TrEMBL:Q46AB2}	[TP0067-TP0095 (0.6515529)]
COG0457	COG0457	Mbar_A2652	Mbar_A2652	Hypothetical protein {UniProtKB/TrEMBL:Q468Y4}	Mbar_A2379	Mbar_A2379	Hypothetical protein {UniProtKB/TrEMBL:Q469Z2}	[TP0067-TP0095 (0.6515529)]
COG0457	COG0457	Mbar_A2379	Mbar_A2379	Hypothetical protein {UniProtKB/TrEMBL:Q469Z2}	Mbar_A2652	Mbar_A2652	Hypothetical protein {UniProtKB/TrEMBL:Q468Y4}	[TP0067-TP0095 (0.6515529)]
COG0457	COG0457	Mbar_A2895	Mbar_A2895	O-linked N-acetylglucosamine transferase	Mbar_A3194	Mbar_A3194	O-GlcNAc transferase, p110 subunit	[TP0067-TP0095 (0.6515529)]
COG0457	COG0457	Mbar_A3194	Mbar_A3194	O-GlcNAc transferase, p110 subunit	Mbar_A2895	Mbar_A2895	O-linked N-acetylglucosamine transferase	[TP0067-TP0095 (0.6515529)]
COG0457	COG0457	Mbar_A2379	Mbar_A2379	Hypothetical protein {UniProtKB/TrEMBL:Q469Z2}	Mbar_A3194	Mbar_A3194	O-GlcNAc transferase, p110 subunit	[TP0067-TP0095 (0.6515529)]
COG0457	COG0457	Mbar_A3194	Mbar_A3194	O-GlcNAc transferase, p110 subunit	Mbar_A2379	Mbar_A2379	Hypothetical protein {UniProtKB/TrEMBL:Q469Z2}	[TP0067-TP0095 (0.6515529)]
COG0457	COG0457	Mbar_A0280	Mbar_A0280	TPR-domain containing protein	Mbar_A0280	Mbar_A0280	TPR-domain containing protein	[TP0067-TP0095 (0.6515529)]
COG0457	COG0457	Mbar_A2604	Mbar_A2604	TPR repeat {UniProtKB/TrEMBL:Q469C8}	Mbar_A3643	Mbar_A3643	TPR-domain containing protein	[TP0067-TP0095 (0.6515529)]
COG0457	COG0457	Mbar_A3643	Mbar_A3643	TPR-domain containing protein	Mbar_A2604	Mbar_A2604	TPR repeat {UniProtKB/TrEMBL:Q469C8}	[TP0067-TP0095 (0.6515529)]
COG0457	COG0457	Mbar_A2526	AAZ71439.1	Hypothetical protein {UniProtKB/TrEMBL:Q469K3}	Mbar_A3194	Mbar_A3194	O-GlcNAc transferase, p110 subunit	[TP0067-TP0095 (0.6515529)]
COG0457	COG0457	Mbar_A3194	Mbar_A3194	O-GlcNAc transferase, p110 subunit	Mbar_A2526	AAZ71439.1	Hypothetical protein {UniProtKB/TrEMBL:Q469K3}	[TP0067-TP0095 (0.6515529)]
COG0457	COG0457	Mbar_A2895	Mbar_A2895	O-linked N-acetylglucosamine transferase	Mbar_A2379	Mbar_A2379	Hypothetical protein {UniProtKB/TrEMBL:Q469Z2}	[TP0067-TP0095 (0.6515529)]
COG0457	COG0457	Mbar_A2379	Mbar_A2379	Hypothetical protein {UniProtKB/TrEMBL:Q469Z2}	Mbar_A2895	Mbar_A2895	O-linked N-acetylglucosamine transferase	[TP0067-TP0095 (0.6515529)]
COG0457	COG0457	Mbar_A2893	AAZ71791.1	O-linked N-acetylglucosamine transferase	Mbar_A3194	Mbar_A3194	O-GlcNAc transferase, p110 subunit	[TP0067-TP0095 (0.6515529)]
COG0457	COG0457	Mbar_A3194	Mbar_A3194	O-GlcNAc transferase, p110 subunit	Mbar_A2893	AAZ71791.1	O-linked N-acetylglucosamine transferase	[TP0067-TP0095 (0.6515529)]
COG0457	COG0457	Mbar_A0419	AAZ69402.1	Hypothetical protein {UniProtKB/TrEMBL:Q46FE0}	Mbar_A2968	AAZ71863.1	Kinesin light chain {UniProtKB/TrEMBL:Q467S9}	[TP0067-TP0095 (0.6515529)]
COG0457	COG0457	Mbar_A2968	AAZ71863.1	Kinesin light chain {UniProtKB/TrEMBL:Q467S9}	Mbar_A0419	AAZ69402.1	Hypothetical protein {UniProtKB/TrEMBL:Q46FE0}	[TP0067-TP0095 (0.6515529)]
COG0457	COG0457	Mbar_A0280	Mbar_A0280	TPR-domain containing protein	Mbar_A2419	Mbar_A2419	Hypothetical protein {UniProtKB/TrEMBL:Q469V3}	[TP0067-TP0095 (0.6515529)]
COG0457	COG0457	Mbar_A2419	Mbar_A2419	Hypothetical protein {UniProtKB/TrEMBL:Q469V3}	Mbar_A0280	Mbar_A0280	TPR-domain containing protein	[TP0067-TP0095 (0.6515529)]
COG0457	COG0457	Mbar_A2255	Mbar_A2255	Hypothetical protein {UniProtKB/TrEMBL:Q46AB2}	Mbar_A3533	AAZ72402.1	Hypothetical protein {UniProtKB/TrEMBL:Q465P0}	[TP0067-TP0095 (0.6515529)]
COG0457	COG0457	Mbar_A3533	AAZ72402.1	Hypothetical protein {UniProtKB/TrEMBL:Q465P0}	Mbar_A2255	Mbar_A2255	Hypothetical protein {UniProtKB/TrEMBL:Q46AB2}	[TP0067-TP0095 (0.6515529)]
COG0457	COG0457	Mbar_A0419	AAZ69402.1	Hypothetical protein {UniProtKB/TrEMBL:Q46FE0}	Mbar_A2604	Mbar_A2604	TPR repeat {UniProtKB/TrEMBL:Q469C8}	[TP0067-TP0095 (0.6515529)]
COG0457	COG0457	Mbar_A2604	Mbar_A2604	TPR repeat {UniProtKB/TrEMBL:Q469C8}	Mbar_A0419	AAZ69402.1	Hypothetical protein {UniProtKB/TrEMBL:Q46FE0}	[TP0067-TP0095 (0.6515529)]
COG0457	COG0457	Mbar_A2379	Mbar_A2379	Hypothetical protein {UniProtKB/TrEMBL:Q469Z2}	Mbar_A2893	AAZ71791.1	O-linked N-acetylglucosamine transferase	[TP0067-TP0095 (0.6515529)]
COG0457	COG0457	Mbar_A2893	AAZ71791.1	O-linked N-acetylglucosamine transferase	Mbar_A2379	Mbar_A2379	Hypothetical protein {UniProtKB/TrEMBL:Q469Z2}	[TP0067-TP0095 (0.6515529)]
COG0457	COG0457	Mbar_A0419	AAZ69402.1	Hypothetical protein {UniProtKB/TrEMBL:Q46FE0}	Mbar_A3708	AAZ72571.1	Hypothetical protein {UniProtKB/TrEMBL:Q464X1}	[TP0067-TP0095 (0.6515529)]
COG0457	COG0457	Mbar_A3708	AAZ72571.1	Hypothetical protein {UniProtKB/TrEMBL:Q464X1}	Mbar_A0419	AAZ69402.1	Hypothetical protein {UniProtKB/TrEMBL:Q46FE0}	[TP0067-TP0095 (0.6515529)]
COG0457	COG0457	Mbar_A0419	AAZ69402.1	Hypothetical protein {UniProtKB/TrEMBL:Q46FE0}	Mbar_A2893	AAZ71791.1	O-linked N-acetylglucosamine transferase	[TP0067-TP0095 (0.6515529)]
COG0457	COG0457	Mbar_A2893	AAZ71791.1	O-linked N-acetylglucosamine transferase	Mbar_A0419	AAZ69402.1	Hypothetical protein {UniProtKB/TrEMBL:Q46FE0}	[TP0067-TP0095 (0.6515529)]
COG0457	COG0457	Mbar_A2255	Mbar_A2255	Hypothetical protein {UniProtKB/TrEMBL:Q46AB2}	Mbar_A3708	AAZ72571.1	Hypothetical protein {UniProtKB/TrEMBL:Q464X1}	[TP0067-TP0095 (0.6515529)]
COG0457	COG0457	Mbar_A3708	AAZ72571.1	Hypothetical protein {UniProtKB/TrEMBL:Q464X1}	Mbar_A2255	Mbar_A2255	Hypothetical protein {UniProtKB/TrEMBL:Q46AB2}	[TP0067-TP0095 (0.6515529)]
COG0457	COG0457	Mbar_A3708	AAZ72571.1	Hypothetical protein {UniProtKB/TrEMBL:Q464X1}	Mbar_A2994	Mbar_A2994	Hypothetical protein {UniProtKB/TrEMBL:Q467Q4}	[TP0067-TP0095 (0.6515529)]
COG0457	COG0457	Mbar_A2994	Mbar_A2994	Hypothetical protein {UniProtKB/TrEMBL:Q467Q4}	Mbar_A3708	AAZ72571.1	Hypothetical protein {UniProtKB/TrEMBL:Q464X1}	[TP0067-TP0095 (0.6515529)]
COG0457	COG0457	Mbar_A2968	AAZ71863.1	Kinesin light chain {UniProtKB/TrEMBL:Q467S9}	Mbar_A3643	Mbar_A3643	TPR-domain containing protein	[TP0067-TP0095 (0.6515529)]
COG0457	COG0457	Mbar_A3643	Mbar_A3643	TPR-domain containing protein	Mbar_A2968	AAZ71863.1	Kinesin light chain {UniProtKB/TrEMBL:Q467S9}	[TP0067-TP0095 (0.6515529)]
COG0457	COG0457	Mbar_A3535	Mbar_A3535	Hypothetical protein {UniProtKB/TrEMBL:Q465N8}	Mbar_A3535	Mbar_A3535	Hypothetical protein {UniProtKB/TrEMBL:Q465N8}	[TP0067-TP0095 (0.6515529)]
COG0457	COG0457	Mbar_A2461	AAZ71376.1	Hypothetical protein {UniProtKB/TrEMBL:Q469R6}	Mbar_A3062	AAZ71952.1	Hypothetical protein {UniProtKB/TrEMBL:Q467J0}	[TP0067-TP0095 (0.6515529)]
COG0457	COG0457	Mbar_A3062	AAZ71952.1	Hypothetical protein {UniProtKB/TrEMBL:Q467J0}	Mbar_A2461	AAZ71376.1	Hypothetical protein {UniProtKB/TrEMBL:Q469R6}	[TP0067-TP0095 (0.6515529)]
COG0457	COG0457	Mbar_A2652	Mbar_A2652	Hypothetical protein {UniProtKB/TrEMBL:Q468Y4}	Mbar_A2893	AAZ71791.1	O-linked N-acetylglucosamine transferase	[TP0067-TP0095 (0.6515529)]
COG0457	COG0457	Mbar_A2379	Mbar_A2379	Hypothetical protein {UniProtKB/TrEMBL:Q469Z2}	Mbar_A2379	Mbar_A2379	Hypothetical protein {UniProtKB/TrEMBL:Q469Z2}	[TP0067-TP0095 (0.6515529)]
COG0457	COG0457	Mbar_A2893	AAZ71791.1	O-linked N-acetylglucosamine transferase	Mbar_A2652	Mbar_A2652	Hypothetical protein {UniProtKB/TrEMBL:Q468Y4}	[TP0067-TP0095 (0.6515529)]
COG0457	COG0457	Mbar_A0280	Mbar_A0280	TPR-domain containing protein	Mbar_A3643	Mbar_A3643	TPR-domain containing protein	[TP0067-TP0095 (0.6515529)]
COG0457	COG0457	Mbar_A3643	Mbar_A3643	TPR-domain containing protein	Mbar_A0280	Mbar_A0280	TPR-domain containing protein	[TP0067-TP0095 (0.6515529)]
COG0457	COG0457	Mbar_A3197	Mbar_A3197	O-GlcNAc transferase, p110 subunit	Mbar_A2461	AAZ71376.1	Hypothetical protein {UniProtKB/TrEMBL:Q469R6}	[TP0067-TP0095 (0.6515529)]
COG0457	COG0457	Mbar_A2461	AAZ71376.1	Hypothetical protein {UniProtKB/TrEMBL:Q469R6}	Mbar_A3197	Mbar_A3197	O-GlcNAc transferase, p110 subunit	[TP0067-TP0095 (0.6515529)]
COG0457	COG0457	Mbar_A3197	Mbar_A3197	O-GlcNAc transferase, p110 subunit	Mbar_A3197	Mbar_A3197	O-GlcNAc transferase, p110 subunit	[TP0067-TP0095 (0.6515529)]
COG0457	COG0457	Mbar_A3708	AAZ72571.1	Hypothetical protein {UniProtKB/TrEMBL:Q464X1}	Mbar_A3197	Mbar_A3197	O-GlcNAc transferase, p110 subunit	[TP0067-TP0095 (0.6515529)]
COG0457	COG0457	Mbar_A3197	Mbar_A3197	O-GlcNAc transferase, p110 subunit	Mbar_A3708	AAZ72571.1	Hypothetical protein {UniProtKB/TrEMBL:Q464X1}	[TP0067-TP0095 (0.6515529)]
COG0457	COG0457	Mbar_A3194	Mbar_A3194	O-GlcNAc transferase, p110 subunit	Mbar_A3643	Mbar_A3643	TPR-domain containing protein	[TP0067-TP0095 (0.6515529)]
COG0457	COG0457	Mbar_A3643	Mbar_A3643	TPR-domain containing protein	Mbar_A3194	Mbar_A3194	O-GlcNAc transferase, p110 subunit	[TP0067-TP0095 (0.6515529)]
COG0457	COG0457	Mbar_A2526	AAZ71439.1	Hypothetical protein {UniProtKB/TrEMBL:Q469K3}	Mbar_A0011	AAZ69004.1	Hypothetical protein {UniProtKB/TrEMBL:Q46GI8}	[TP0067-TP0095 (0.6515529)]
COG0457	COG0457	Mbar_A0011	AAZ69004.1	Hypothetical protein {UniProtKB/TrEMBL:Q46GI8}	Mbar_A2526	AAZ71439.1	Hypothetical protein {UniProtKB/TrEMBL:Q469K3}	[TP0067-TP0095 (0.6515529)]
COG0457	COG0457	Mbar_A3708	AAZ72571.1	Hypothetical protein {UniProtKB/TrEMBL:Q464X1}	Mbar_A3535	Mbar_A3535	Hypothetical protein {UniProtKB/TrEMBL:Q465N8}	[TP0067-TP0095 (0.6515529)]
COG0457	COG0457	Mbar_A3535	Mbar_A3535	Hypothetical protein {UniProtKB/TrEMBL:Q465N8}	Mbar_A3708	AAZ72571.1	Hypothetical protein {UniProtKB/TrEMBL:Q464X1}	[TP0067-TP0095 (0.6515529)]
COG0457	COG0457	Mbar_A3535	Mbar_A3535	Hypothetical protein {UniProtKB/TrEMBL:Q465N8}	Mbar_A1366	Mbar_A1366	Hypothetical protein {UniProtKB/TrEMBL:Q46CR5}	[TP0067-TP0095 (0.6515529)]
COG0457	COG0457	Mbar_A1366	Mbar_A1366	Hypothetical protein {UniProtKB/TrEMBL:Q46CR5}	Mbar_A3535	Mbar_A3535	Hypothetical protein {UniProtKB/TrEMBL:Q465N8}	[TP0067-TP0095 (0.6515529)]
COG0457	COG0457	Mbar_A2604	Mbar_A2604	TPR repeat {UniProtKB/TrEMBL:Q469C8}	Mbar_A3062	AAZ71952.1	Hypothetical protein {UniProtKB/TrEMBL:Q467J0}	[TP0067-TP0095 (0.6515529)]
COG0457	COG0457	Mbar_A3062	AAZ71952.1	Hypothetical protein {UniProtKB/TrEMBL:Q467J0}	Mbar_A2604	Mbar_A2604	TPR repeat {UniProtKB/TrEMBL:Q469C8}	[TP0067-TP0095 (0.6515529)]
COG0457	COG0457	Mbar_A0280	Mbar_A0280	TPR-domain containing protein	Mbar_A2379	Mbar_A2379	Hypothetical protein {UniProtKB/TrEMBL:Q469Z2}	[TP0067-TP0095 (0.6515529)]
COG0457	COG0457	Mbar_A2379	Mbar_A2379	Hypothetical protein {UniProtKB/TrEMBL:Q469Z2}	Mbar_A0280	Mbar_A0280	TPR-domain containing protein	[TP0067-TP0095 (0.6515529)]
COG0457	COG0457	Mbar_A2895	Mbar_A2895	O-linked N-acetylglucosamine transferase	Mbar_A2994	Mbar_A2994	Hypothetical protein {UniProtKB/TrEMBL:Q467Q4}	[TP0067-TP0095 (0.6515529)]
COG0457	COG0457	Mbar_A2994	Mbar_A2994	Hypothetical protein {UniProtKB/TrEMBL:Q467Q4}	Mbar_A2895	Mbar_A2895	O-linked N-acetylglucosamine transferase	[TP0067-TP0095 (0.6515529)]
COG0457	COG0457	Mbar_A3197	Mbar_A3197	O-GlcNAc transferase, p110 subunit	Mbar_A2968	AAZ71863.1	Kinesin light chain {UniProtKB/TrEMBL:Q467S9}	[TP0067-TP0095 (0.6515529)]
COG0457	COG0457	Mbar_A2968	AAZ71863.1	Kinesin light chain {UniProtKB/TrEMBL:Q467S9}	Mbar_A3197	Mbar_A3197	O-GlcNAc transferase, p110 subunit	[TP0067-TP0095 (0.6515529)]
COG0457	COG0457	Mbar_A0419	AAZ69402.1	Hypothetical protein {UniProtKB/TrEMBL:Q46FE0}	Mbar_A2526	AAZ71439.1	Hypothetical protein {UniProtKB/TrEMBL:Q469K3}	[TP0067-TP0095 (0.6515529)]
COG0457	COG0457	Mbar_A2526	AAZ71439.1	Hypothetical protein {UniProtKB/TrEMBL:Q469K3}	Mbar_A0419	AAZ69402.1	Hypothetical protein {UniProtKB/TrEMBL:Q46FE0}	[TP0067-TP0095 (0.6515529)]
COG0457	COG0457	Mbar_A2652	Mbar_A2652	Hypothetical protein {UniProtKB/TrEMBL:Q468Y4}	Mbar_A0011	AAZ69004.1	Hypothetical protein {UniProtKB/TrEMBL:Q46GI8}	[TP0067-TP0095 (0.6515529)]
COG0457	COG0457	Mbar_A0011	AAZ69004.1	Hypothetical protein {UniProtKB/TrEMBL:Q46GI8}	Mbar_A2652	Mbar_A2652	Hypothetical protein {UniProtKB/TrEMBL:Q468Y4}	[TP0067-TP0095 (0.6515529)]
COG0457	COG0457	Mbar_A2604	Mbar_A2604	TPR repeat {UniProtKB/TrEMBL:Q469C8}	Mbar_A2379	Mbar_A2379	Hypothetical protein {UniProtKB/TrEMBL:Q469Z2}	[TP0067-TP0095 (0.6515529)]
COG0457	COG0457	Mbar_A2379	Mbar_A2379	Hypothetical protein {UniProtKB/TrEMBL:Q469Z2}	Mbar_A2604	Mbar_A2604	TPR repeat {UniProtKB/TrEMBL:Q469C8}	[TP0067-TP0095 (0.6515529)]
COG0457	COG0457	Mbar_A2994	Mbar_A2994	Hypothetical protein {UniProtKB/TrEMBL:Q467Q4}	Mbar_A2893	AAZ71791.1	O-linked N-acetylglucosamine transferase	[TP0067-TP0095 (0.6515529)]
COG0457	COG0457	Mbar_A2893	AAZ71791.1	O-linked N-acetylglucosamine transferase	Mbar_A2994	Mbar_A2994	Hypothetical protein {UniProtKB/TrEMBL:Q467Q4}	[TP0067-TP0095 (0.6515529)]
COG0457	COG0803	Mbar_A3533	AAZ72402.1	Hypothetical protein {UniProtKB/TrEMBL:Q465P0}	Mbar_A0993	Mbar_A0993	Zinc ABC transporter, zinc-binding protein	[TP0469-TP0034 (0.86910707)]
COG0457	COG0803	Mbar_A2604	Mbar_A2604	TPR repeat {UniProtKB/TrEMBL:Q469C8}	Mbar_A0993	Mbar_A0993	Zinc ABC transporter, zinc-binding protein	[TP0469-TP0034 (0.86910707)]
COG0457	COG0803	Mbar_A2255	Mbar_A2255	Hypothetical protein {UniProtKB/TrEMBL:Q46AB2}	Mbar_A0993	Mbar_A0993	Zinc ABC transporter, zinc-binding protein	[TP0469-TP0034 (0.86910707)]
COG0457	COG0803	Mbar_A3643	Mbar_A3643	TPR-domain containing protein	Mbar_A0993	Mbar_A0993	Zinc ABC transporter, zinc-binding protein	[TP0469-TP0034 (0.86910707)]
COG0457	COG0803	Mbar_A2652	Mbar_A2652	Hypothetical protein {UniProtKB/TrEMBL:Q468Y4}	Mbar_A0993	Mbar_A0993	Zinc ABC transporter, zinc-binding protein	[TP0469-TP0034 (0.86910707)]
COG0457	COG0803	Mbar_A3062	AAZ71952.1	Hypothetical protein {UniProtKB/TrEMBL:Q467J0}	Mbar_A0993	Mbar_A0993	Zinc ABC transporter, zinc-binding protein	[TP0469-TP0034 (0.86910707)]
COG0457	COG0803	Mbar_A2526	AAZ71439.1	Hypothetical protein {UniProtKB/TrEMBL:Q469K3}	Mbar_A0993	Mbar_A0993	Zinc ABC transporter, zinc-binding protein	[TP0469-TP0034 (0.86910707)]
COG0457	COG0803	Mbar_A2716	AAZ71620.1	Hypothetical protein {UniProtKB/TrEMBL:Q468S2}	Mbar_A0993	Mbar_A0993	Zinc ABC transporter, zinc-binding protein	[TP0469-TP0034 (0.86910707)]
COG0457	COG0803	Mbar_A0280	Mbar_A0280	TPR-domain containing protein	Mbar_A0993	Mbar_A0993	Zinc ABC transporter, zinc-binding protein	[TP0469-TP0034 (0.86910707)]
COG0457	COG0803	Mbar_A2994	Mbar_A2994	Hypothetical protein {UniProtKB/TrEMBL:Q467Q4}	Mbar_A0993	Mbar_A0993	Zinc ABC transporter, zinc-binding protein	[TP0469-TP0034 (0.86910707)]
COG0457	COG0803	Mbar_A2968	AAZ71863.1	Kinesin light chain {UniProtKB/TrEMBL:Q467S9}	Mbar_A0993	Mbar_A0993	Zinc ABC transporter, zinc-binding protein	[TP0469-TP0034 (0.86910707)]
COG0457	COG0803	Mbar_A0011	AAZ69004.1	Hypothetical protein {UniProtKB/TrEMBL:Q46GI8}	Mbar_A0993	Mbar_A0993	Zinc ABC transporter, zinc-binding protein	[TP0469-TP0034 (0.86910707)]
COG0457	COG0803	Mbar_A3535	Mbar_A3535	Hypothetical protein {UniProtKB/TrEMBL:Q465N8}	Mbar_A0993	Mbar_A0993	Zinc ABC transporter, zinc-binding protein	[TP0469-TP0034 (0.86910707)]
COG0457	COG0803	Mbar_A3194	Mbar_A3194	O-GlcNAc transferase, p110 subunit	Mbar_A0993	Mbar_A0993	Zinc ABC transporter, zinc-binding protein	[TP0469-TP0034 (0.86910707)]
COG0457	COG0803	Mbar_A0419	AAZ69402.1	Hypothetical protein {UniProtKB/TrEMBL:Q46FE0}	Mbar_A0993	Mbar_A0993	Zinc ABC transporter, zinc-binding protein	[TP0469-TP0034 (0.86910707)]
COG0457	COG0803	Mbar_A2895	Mbar_A2895	O-linked N-acetylglucosamine transferase	Mbar_A0993	Mbar_A0993	Zinc ABC transporter, zinc-binding protein	[TP0469-TP0034 (0.86910707)]
COG0457	COG0803	Mbar_A3708	AAZ72571.1	Hypothetical protein {UniProtKB/TrEMBL:Q464X1}	Mbar_A0993	Mbar_A0993	Zinc ABC transporter, zinc-binding protein	[TP0469-TP0034 (0.86910707)]
COG0457	COG0803	Mbar_A1366	Mbar_A1366	Hypothetical protein {UniProtKB/TrEMBL:Q46CR5}	Mbar_A0993	Mbar_A0993	Zinc ABC transporter, zinc-binding protein	[TP0469-TP0034 (0.86910707)]
COG0457	COG0803	Mbar_A3197	Mbar_A3197	O-GlcNAc transferase, p110 subunit	Mbar_A0993	Mbar_A0993	Zinc ABC transporter, zinc-binding protein	[TP0469-TP0034 (0.86910707)]
COG0457	COG0803	Mbar_A2379	Mbar_A2379	Hypothetical protein {UniProtKB/TrEMBL:Q469Z2}	Mbar_A0993	Mbar_A0993	Zinc ABC transporter, zinc-binding protein	[TP0469-TP0034 (0.86910707)]
COG0457	COG0803	Mbar_A2461	AAZ71376.1	Hypothetical protein {UniProtKB/TrEMBL:Q469R6}	Mbar_A0993	Mbar_A0993	Zinc ABC transporter, zinc-binding protein	[TP0469-TP0034 (0.86910707)]
COG0457	COG0803	Mbar_A2893	AAZ71791.1	O-linked N-acetylglucosamine transferase	Mbar_A0993	Mbar_A0993	Zinc ABC transporter, zinc-binding protein	[TP0469-TP0034 (0.86910707)]
COG0457	COG0803	Mbar_A2419	Mbar_A2419	Hypothetical protein {UniProtKB/TrEMBL:Q469V3}	Mbar_A0993	Mbar_A0993	Zinc ABC transporter, zinc-binding protein	[TP0469-TP0034 (0.86910707)]
COG0442	COG4591	Mbar_A0179	Mbar_A0179	Prolyl-tRNA synthetase {UniProtKB/TrEMBL:Q46G28}	Mbar_A3445	Mbar_A3445	Hypothetical protein {UniProtKB/TrEMBL:Q465X4}	[TP0160-TP0582 (0.74148)]
COG0442	COG4591	Mbar_A0179	Mbar_A0179	Prolyl-tRNA synthetase {UniProtKB/TrEMBL:Q46G28}	Mbar_A3444	AAZ72317.1	Putative ABC transporter permease protein	[TP0160-TP0582 (0.74148)]
COG1432	COG1488	Mbar_A0207	Mbar_A0207	Hypothetical protein {UniProtKB/TrEMBL:Q46G01}	Mbar_A3022	Mbar_A3022	Nicotinate phosphoribosyltransferase	[TP0894-TP0628 (0.59059936)]
COG0697	COG0716	Mbar_A1504	Mbar_A1504	Trimethylamine permease	Mbar_A0781	AAZ69758.1	Hypothetical protein {UniProtKB/TrEMBL:Q46ED4}	[TP0986-TP0925 (0.8288174)]
COG0697	COG0716	Mbar_A3614	AAZ72479.1	Integral membrane protein	Mbar_A0781	AAZ69758.1	Hypothetical protein {UniProtKB/TrEMBL:Q46ED4}	[TP0986-TP0925 (0.8288174)]
COG0697	COG0716	Mbar_A1504	Mbar_A1504	Trimethylamine permease	Mbar_A0770	AAZ69747.1	Hypothetical protein {UniProtKB/TrEMBL:Q46EE5}	[TP0986-TP0925 (0.8288174)]
COG0697	COG0716	Mbar_A3095	Mbar_A3095	Integral membrane protein	Mbar_A0781	AAZ69758.1	Hypothetical protein {UniProtKB/TrEMBL:Q46ED4}	[TP0986-TP0925 (0.8288174)]
COG0697	COG0716	Mbar_A2545	Mbar_A2545	Integral membrane protein	Mbar_A0770	AAZ69747.1	Hypothetical protein {UniProtKB/TrEMBL:Q46EE5}	[TP0986-TP0925 (0.8288174)]
COG0697	COG0716	Mbar_A1323	AAZ70285.1	Hypothetical protein {UniProtKB/TrEMBL:Q46CV7}	Mbar_A0781	AAZ69758.1	Hypothetical protein {UniProtKB/TrEMBL:Q46ED4}	[TP0986-TP0925 (0.8288174)]
COG0697	COG0716	Mbar_A1323	AAZ70285.1	Hypothetical protein {UniProtKB/TrEMBL:Q46CV7}	Mbar_A0770	AAZ69747.1	Hypothetical protein {UniProtKB/TrEMBL:Q46EE5}	[TP0986-TP0925 (0.8288174)]
COG0697	COG0716	Mbar_A3095	Mbar_A3095	Integral membrane protein	Mbar_A0770	AAZ69747.1	Hypothetical protein {UniProtKB/TrEMBL:Q46EE5}	[TP0986-TP0925 (0.8288174)]
COG0697	COG0716	Mbar_A2545	Mbar_A2545	Integral membrane protein	Mbar_A0781	AAZ69758.1	Hypothetical protein {UniProtKB/TrEMBL:Q46ED4}	[TP0986-TP0925 (0.8288174)]
COG0697	COG0716	Mbar_A3614	AAZ72479.1	Integral membrane protein	Mbar_A0770	AAZ69747.1	Hypothetical protein {UniProtKB/TrEMBL:Q46EE5}	[TP0986-TP0925 (0.8288174)]
COG0493	COG1488	Mbar_A0227	Mbar_A0227	Glutamate synthase {UniProtKB/TrEMBL:Q46FY1}	Mbar_A3022	Mbar_A3022	Nicotinate phosphoribosyltransferase	[TP0735-TP0628 (0.6598422)]
COG0681	COG1384	Mbar_A1004	AAZ69972.1	Signal sequence peptidase	Mbar_A1507	lysS	Lysyl-tRNA synthetase (EC 6.1.1.6) (Lysine--tRNA ligase) (LysRS)	[TP0185-TP0644 (0.7885255)]
COG1196	COG2236	Mbar_A0592	Mbar_A0592	Chromosome segregation protein	Mbar_A0913	Mbar_A0913	Xanthine-guanine phosphoribosyltransferase	[TP0367-TP0050 (0.68145895)]
COG1196	COG2236	Mbar_A0592	Mbar_A0592	Chromosome segregation protein	Mbar_A3178	Mbar_A3178	Xanthine-guanine phosphoribosyltransferase	[TP0367-TP0050 (0.68145895)]
COG0080	COG0301	Mbar_A0615	AAZ69595.1	Ribosomal protein L11p {UniProtKB/TrEMBL:Q46EU7}	Mbar_A0010	Mbar_A0010	Thiazole biosynthesis protein	[TP0237-TP0559 (0.59848577)]
COG0024	COG0530	Mbar_A1316	AAZ70279.1	Methionine aminopeptidase	Mbar_A2093	AAZ71024.1	Sodium/calcium exchanger protein	[TP0842-TP1034 (0.7696508)]
COG0024	COG0530	Mbar_A1316	AAZ70279.1	Methionine aminopeptidase	Mbar_A2253	Mbar_A2253	Sodium/calcium exchanger protein	[TP0842-TP1034 (0.7696508)]
COG0103	COG1432	Mbar_A1426	AAZ70385.1	Ribosomal protein S9p {UniProtKB/TrEMBL:Q46CK7}	Mbar_A0207	Mbar_A0207	Hypothetical protein {UniProtKB/TrEMBL:Q46G01}	[TP1024-TP0894 (0.64955014)]
COG0024	COG1121	Mbar_A1316	AAZ70279.1	Methionine aminopeptidase	Mbar_A0995	Mbar_A0995	Zinc ABC transporter, ATP-binding protein	[TP0842-TP0164 (0.77940726)]
COG0255	COG1011	Mbar_A0103	Mbar_A0103	Ribosomal protein L29p {UniProtKB/TrEMBL:Q46GA2}	Mbar_A2894	Mbar_A2894	Phosphoglycolate phosphatase	[TP0197-TP0158 (0.6077605)]
COG0255	COG1011	Mbar_A0103	Mbar_A0103	Ribosomal protein L29p {UniProtKB/TrEMBL:Q46GA2}	Mbar_A3426	AAZ72299.1	Hypothetical protein {UniProtKB/TrEMBL:Q465Z3}	[TP0197-TP0158 (0.6077605)]
COG0255	COG1011	Mbar_A0103	Mbar_A0103	Ribosomal protein L29p {UniProtKB/TrEMBL:Q46GA2}	Mbar_A0712	Mbar_A0712	Haloacid dehalogenase-like hydrolase	[TP0197-TP0158 (0.6077605)]
COG0255	COG1011	Mbar_A0103	Mbar_A0103	Ribosomal protein L29p {UniProtKB/TrEMBL:Q46GA2}	Mbar_A2949	Mbar_A2949	Haloacid dehalogenase-like hydrolase	[TP0197-TP0158 (0.6077605)]
COG0255	COG1011	Mbar_A0103	Mbar_A0103	Ribosomal protein L29p {UniProtKB/TrEMBL:Q46GA2}	Mbar_A0557	Mbar_A0557	Haloacid dehalogenase-like hydrolase family	[TP0197-TP0158 (0.6077605)]
COG0255	COG1011	Mbar_A0103	Mbar_A0103	Ribosomal protein L29p {UniProtKB/TrEMBL:Q46GA2}	Mbar_A1984	AAZ70918.1	Haloacid dehalogenase-like hydrolase	[TP0197-TP0158 (0.6077605)]
COG0255	COG1011	Mbar_A0103	Mbar_A0103	Ribosomal protein L29p {UniProtKB/TrEMBL:Q46GA2}	Mbar_A0713	Mbar_A0713	Hypothetical protein {UniProtKB/TrEMBL:Q46EK1}	[TP0197-TP0158 (0.6077605)]
COG0457	COG0558	Mbar_A3535	Mbar_A3535	Hypothetical protein {UniProtKB/TrEMBL:Q465N8}	Mbar_A1498	AAZ70453.1	CDP-diacylglycerol-inositol	[TP0067-TP0730 (0.86096925)]
COG0457	COG0558	Mbar_A2379	Mbar_A2379	Hypothetical protein {UniProtKB/TrEMBL:Q469Z2}	Mbar_A1250	Mbar_A1250	CDP-alcohol phosphatidyltransferase	[TP0067-TP0730 (0.86096925)]
COG0457	COG0558	Mbar_A3533	AAZ72402.1	Hypothetical protein {UniProtKB/TrEMBL:Q465P0}	Mbar_A1250	Mbar_A1250	CDP-alcohol phosphatidyltransferase	[TP0067-TP0730 (0.86096925)]
COG0457	COG0558	Mbar_A2716	AAZ71620.1	Hypothetical protein {UniProtKB/TrEMBL:Q468S2}	Mbar_A1498	AAZ70453.1	CDP-diacylglycerol-inositol	[TP0067-TP0730 (0.86096925)]
COG0457	COG0558	Mbar_A3062	AAZ71952.1	Hypothetical protein {UniProtKB/TrEMBL:Q467J0}	Mbar_A1498	AAZ70453.1	CDP-diacylglycerol-inositol	[TP0067-TP0730 (0.86096925)]
COG0457	COG0558	Mbar_A2968	AAZ71863.1	Kinesin light chain {UniProtKB/TrEMBL:Q467S9}	Mbar_A1498	AAZ70453.1	CDP-diacylglycerol-inositol	[TP0067-TP0730 (0.86096925)]
COG0457	COG0558	Mbar_A2893	AAZ71791.1	O-linked N-acetylglucosamine transferase	Mbar_A1250	Mbar_A1250	CDP-alcohol phosphatidyltransferase	[TP0067-TP0730 (0.86096925)]
COG0457	COG0558	Mbar_A1366	Mbar_A1366	Hypothetical protein {UniProtKB/TrEMBL:Q46CR5}	Mbar_A1250	Mbar_A1250	CDP-alcohol phosphatidyltransferase	[TP0067-TP0730 (0.86096925)]
COG0457	COG0558	Mbar_A3194	Mbar_A3194	O-GlcNAc transferase, p110 subunit	Mbar_A1498	AAZ70453.1	CDP-diacylglycerol-inositol	[TP0067-TP0730 (0.86096925)]
COG0457	COG0558	Mbar_A0011	AAZ69004.1	Hypothetical protein {UniProtKB/TrEMBL:Q46GI8}	Mbar_A1498	AAZ70453.1	CDP-diacylglycerol-inositol	[TP0067-TP0730 (0.86096925)]
COG0457	COG0558	Mbar_A2461	AAZ71376.1	Hypothetical protein {UniProtKB/TrEMBL:Q469R6}	Mbar_A1498	AAZ70453.1	CDP-diacylglycerol-inositol	[TP0067-TP0730 (0.86096925)]
COG0457	COG0558	Mbar_A2255	Mbar_A2255	Hypothetical protein {UniProtKB/TrEMBL:Q46AB2}	Mbar_A1250	Mbar_A1250	CDP-alcohol phosphatidyltransferase	[TP0067-TP0730 (0.86096925)]
COG0457	COG0558	Mbar_A0419	AAZ69402.1	Hypothetical protein {UniProtKB/TrEMBL:Q46FE0}	Mbar_A1498	AAZ70453.1	CDP-diacylglycerol-inositol	[TP0067-TP0730 (0.86096925)]
COG0457	COG0558	Mbar_A2895	Mbar_A2895	O-linked N-acetylglucosamine transferase	Mbar_A1250	Mbar_A1250	CDP-alcohol phosphatidyltransferase	[TP0067-TP0730 (0.86096925)]
COG0457	COG0558	Mbar_A3708	AAZ72571.1	Hypothetical protein {UniProtKB/TrEMBL:Q464X1}	Mbar_A1250	Mbar_A1250	CDP-alcohol phosphatidyltransferase	[TP0067-TP0730 (0.86096925)]
COG0457	COG0558	Mbar_A2994	Mbar_A2994	Hypothetical protein {UniProtKB/TrEMBL:Q467Q4}	Mbar_A1498	AAZ70453.1	CDP-diacylglycerol-inositol	[TP0067-TP0730 (0.86096925)]
COG0457	COG0558	Mbar_A2461	AAZ71376.1	Hypothetical protein {UniProtKB/TrEMBL:Q469R6}	Mbar_A1250	Mbar_A1250	CDP-alcohol phosphatidyltransferase	[TP0067-TP0730 (0.86096925)]
COG0457	COG0558	Mbar_A2652	Mbar_A2652	Hypothetical protein {UniProtKB/TrEMBL:Q468Y4}	Mbar_A1250	Mbar_A1250	CDP-alcohol phosphatidyltransferase	[TP0067-TP0730 (0.86096925)]
COG0457	COG0558	Mbar_A3708	AAZ72571.1	Hypothetical protein {UniProtKB/TrEMBL:Q464X1}	Mbar_A1498	AAZ70453.1	CDP-diacylglycerol-inositol	[TP0067-TP0730 (0.86096925)]
COG0457	COG0558	Mbar_A3062	AAZ71952.1	Hypothetical protein {UniProtKB/TrEMBL:Q467J0}	Mbar_A1250	Mbar_A1250	CDP-alcohol phosphatidyltransferase	[TP0067-TP0730 (0.86096925)]
COG0457	COG0558	Mbar_A2526	AAZ71439.1	Hypothetical protein {UniProtKB/TrEMBL:Q469K3}	Mbar_A1498	AAZ70453.1	CDP-diacylglycerol-inositol	[TP0067-TP0730 (0.86096925)]
COG0457	COG0558	Mbar_A2604	Mbar_A2604	TPR repeat {UniProtKB/TrEMBL:Q469C8}	Mbar_A1250	Mbar_A1250	CDP-alcohol phosphatidyltransferase	[TP0067-TP0730 (0.86096925)]
COG0457	COG0558	Mbar_A0011	AAZ69004.1	Hypothetical protein {UniProtKB/TrEMBL:Q46GI8}	Mbar_A1250	Mbar_A1250	CDP-alcohol phosphatidyltransferase	[TP0067-TP0730 (0.86096925)]
COG0457	COG0558	Mbar_A2419	Mbar_A2419	Hypothetical protein {UniProtKB/TrEMBL:Q469V3}	Mbar_A1250	Mbar_A1250	CDP-alcohol phosphatidyltransferase	[TP0067-TP0730 (0.86096925)]
COG0457	COG0558	Mbar_A2604	Mbar_A2604	TPR repeat {UniProtKB/TrEMBL:Q469C8}	Mbar_A1498	AAZ70453.1	CDP-diacylglycerol-inositol	[TP0067-TP0730 (0.86096925)]
COG0457	COG0558	Mbar_A3643	Mbar_A3643	TPR-domain containing protein	Mbar_A1498	AAZ70453.1	CDP-diacylglycerol-inositol	[TP0067-TP0730 (0.86096925)]
COG0457	COG0558	Mbar_A0280	Mbar_A0280	TPR-domain containing protein	Mbar_A1250	Mbar_A1250	CDP-alcohol phosphatidyltransferase	[TP0067-TP0730 (0.86096925)]
COG0457	COG0558	Mbar_A3535	Mbar_A3535	Hypothetical protein {UniProtKB/TrEMBL:Q465N8}	Mbar_A1250	Mbar_A1250	CDP-alcohol phosphatidyltransferase	[TP0067-TP0730 (0.86096925)]
COG0457	COG0558	Mbar_A3194	Mbar_A3194	O-GlcNAc transferase, p110 subunit	Mbar_A1250	Mbar_A1250	CDP-alcohol phosphatidyltransferase	[TP0067-TP0730 (0.86096925)]
COG0457	COG0558	Mbar_A3533	AAZ72402.1	Hypothetical protein {UniProtKB/TrEMBL:Q465P0}	Mbar_A1498	AAZ70453.1	CDP-diacylglycerol-inositol	[TP0067-TP0730 (0.86096925)]
COG0457	COG0558	Mbar_A2379	Mbar_A2379	Hypothetical protein {UniProtKB/TrEMBL:Q469Z2}	Mbar_A1498	AAZ70453.1	CDP-diacylglycerol-inositol	[TP0067-TP0730 (0.86096925)]
COG0457	COG0558	Mbar_A2419	Mbar_A2419	Hypothetical protein {UniProtKB/TrEMBL:Q469V3}	Mbar_A1498	AAZ70453.1	CDP-diacylglycerol-inositol	[TP0067-TP0730 (0.86096925)]
COG0457	COG0558	Mbar_A2893	AAZ71791.1	O-linked N-acetylglucosamine transferase	Mbar_A1498	AAZ70453.1	CDP-diacylglycerol-inositol	[TP0067-TP0730 (0.86096925)]
COG0457	COG0558	Mbar_A1366	Mbar_A1366	Hypothetical protein {UniProtKB/TrEMBL:Q46CR5}	Mbar_A1498	AAZ70453.1	CDP-diacylglycerol-inositol	[TP0067-TP0730 (0.86096925)]
COG0457	COG0558	Mbar_A2255	Mbar_A2255	Hypothetical protein {UniProtKB/TrEMBL:Q46AB2}	Mbar_A1498	AAZ70453.1	CDP-diacylglycerol-inositol	[TP0067-TP0730 (0.86096925)]
COG0457	COG0558	Mbar_A2968	AAZ71863.1	Kinesin light chain {UniProtKB/TrEMBL:Q467S9}	Mbar_A1250	Mbar_A1250	CDP-alcohol phosphatidyltransferase	[TP0067-TP0730 (0.86096925)]
COG0457	COG0558	Mbar_A3643	Mbar_A3643	TPR-domain containing protein	Mbar_A1250	Mbar_A1250	CDP-alcohol phosphatidyltransferase	[TP0067-TP0730 (0.86096925)]
COG0457	COG0558	Mbar_A2716	AAZ71620.1	Hypothetical protein {UniProtKB/TrEMBL:Q468S2}	Mbar_A1250	Mbar_A1250	CDP-alcohol phosphatidyltransferase	[TP0067-TP0730 (0.86096925)]
COG0457	COG0558	Mbar_A2526	AAZ71439.1	Hypothetical protein {UniProtKB/TrEMBL:Q469K3}	Mbar_A1250	Mbar_A1250	CDP-alcohol phosphatidyltransferase	[TP0067-TP0730 (0.86096925)]
COG0457	COG0558	Mbar_A0280	Mbar_A0280	TPR-domain containing protein	Mbar_A1498	AAZ70453.1	CDP-diacylglycerol-inositol	[TP0067-TP0730 (0.86096925)]
COG0457	COG0558	Mbar_A2994	Mbar_A2994	Hypothetical protein {UniProtKB/TrEMBL:Q467Q4}	Mbar_A1250	Mbar_A1250	CDP-alcohol phosphatidyltransferase	[TP0067-TP0730 (0.86096925)]
COG0457	COG0558	Mbar_A2895	Mbar_A2895	O-linked N-acetylglucosamine transferase	Mbar_A1498	AAZ70453.1	CDP-diacylglycerol-inositol	[TP0067-TP0730 (0.86096925)]
COG0457	COG0558	Mbar_A3197	Mbar_A3197	O-GlcNAc transferase, p110 subunit	Mbar_A1250	Mbar_A1250	CDP-alcohol phosphatidyltransferase	[TP0067-TP0730 (0.86096925)]
COG0457	COG0558	Mbar_A2652	Mbar_A2652	Hypothetical protein {UniProtKB/TrEMBL:Q468Y4}	Mbar_A1498	AAZ70453.1	CDP-diacylglycerol-inositol	[TP0067-TP0730 (0.86096925)]
COG0457	COG0558	Mbar_A0419	AAZ69402.1	Hypothetical protein {UniProtKB/TrEMBL:Q46FE0}	Mbar_A1250	Mbar_A1250	CDP-alcohol phosphatidyltransferase	[TP0067-TP0730 (0.86096925)]
COG0457	COG0558	Mbar_A3197	Mbar_A3197	O-GlcNAc transferase, p110 subunit	Mbar_A1498	AAZ70453.1	CDP-diacylglycerol-inositol	[TP0067-TP0730 (0.86096925)]
COG0301	COG1509	Mbar_A0010	Mbar_A0010	Thiazole biosynthesis protein	Mbar_A0670	AAZ69649.1	Lysine 2,3-aminomutase {UniProtKB/TrEMBL:Q46EP3}	[TP0559-TP0121 (0.62660724)]
COG0803	COG1268	Mbar_A0993	Mbar_A0993	Zinc ABC transporter, zinc-binding protein	Mbar_A0586	Mbar_A0586	Biotin synthesis BioY protein	[TP0034-TP0228 (0.8514437)]
COG0442	COG0552	Mbar_A0179	Mbar_A0179	Prolyl-tRNA synthetase {UniProtKB/TrEMBL:Q46G28}	Mbar_A0462	AAZ69444.1	Signal recognition particle receptor	[TP0160-TP0578 (0.56216276)]
COG0024	COG0462	Mbar_A1316	AAZ70279.1	Methionine aminopeptidase	Mbar_A0363	AAZ69347.1	Ribose-phosphate pyrophosphokinase	[TP0842-TP0294 (0.8762697)]
COG0125	COG0361	Mbar_A1098	AAZ70066.1	Thymidylate kinase Tmk {UniProtKB/TrEMBL:Q46DH6}	Mbar_A1786	AAZ70727.1	Translation initiation factor 1A	[TP0354-TP0097 (0.8382038)]
COG0125	COG0361	Mbar_A1098	AAZ70066.1	Thymidylate kinase Tmk {UniProtKB/TrEMBL:Q46DH6}	Mbar_A2366	AAZ71287.1	Translation initiation factor 1A	[TP0354-TP0097 (0.8382038)]
COG0125	COG0361	Mbar_A1098	AAZ70066.1	Thymidylate kinase Tmk {UniProtKB/TrEMBL:Q46DH6}	Mbar_A2160	AAZ71089.1	Translation initiation factor 1A	[TP0354-TP0097 (0.8382038)]
COG0125	COG0361	Mbar_A1098	AAZ70066.1	Thymidylate kinase Tmk {UniProtKB/TrEMBL:Q46DH6}	Mbar_A2537	Mbar_A2537	Translation initiation factor 1A	[TP0354-TP0097 (0.8382038)]
COG0125	COG0361	Mbar_A1098	AAZ70066.1	Thymidylate kinase Tmk {UniProtKB/TrEMBL:Q46DH6}	Mbar_A2540	Mbar_A2540	Hypothetical protein {UniProtKB/TrEMBL:Q469I9}	[TP0354-TP0097 (0.8382038)]
COG0280	COG0457	Mbar_A1821	Mbar_A1821	Phosphate acetyltransferase	Mbar_A2968	AAZ71863.1	Kinesin light chain {UniProtKB/TrEMBL:Q467S9}	[TP0094-TP0067 (0.5068833)]
COG0280	COG0457	Mbar_A1821	Mbar_A1821	Phosphate acetyltransferase	Mbar_A3194	Mbar_A3194	O-GlcNAc transferase, p110 subunit	[TP0094-TP0067 (0.5068833)]
COG0280	COG0457	Mbar_A1821	Mbar_A1821	Phosphate acetyltransferase	Mbar_A3535	Mbar_A3535	Hypothetical protein {UniProtKB/TrEMBL:Q465N8}	[TP0094-TP0067 (0.5068833)]
COG0280	COG0457	Mbar_A1821	Mbar_A1821	Phosphate acetyltransferase	Mbar_A0419	AAZ69402.1	Hypothetical protein {UniProtKB/TrEMBL:Q46FE0}	[TP0094-TP0067 (0.5068833)]
COG0280	COG0457	Mbar_A1821	Mbar_A1821	Phosphate acetyltransferase	Mbar_A0280	Mbar_A0280	TPR-domain containing protein	[TP0094-TP0067 (0.5068833)]
COG0280	COG0457	Mbar_A1821	Mbar_A1821	Phosphate acetyltransferase	Mbar_A2893	AAZ71791.1	O-linked N-acetylglucosamine transferase	[TP0094-TP0067 (0.5068833)]
COG0280	COG0457	Mbar_A1821	Mbar_A1821	Phosphate acetyltransferase	Mbar_A3062	AAZ71952.1	Hypothetical protein {UniProtKB/TrEMBL:Q467J0}	[TP0094-TP0067 (0.5068833)]
COG0280	COG0457	Mbar_A1821	Mbar_A1821	Phosphate acetyltransferase	Mbar_A2895	Mbar_A2895	O-linked N-acetylglucosamine transferase	[TP0094-TP0067 (0.5068833)]
COG0280	COG0457	Mbar_A1821	Mbar_A1821	Phosphate acetyltransferase	Mbar_A0011	AAZ69004.1	Hypothetical protein {UniProtKB/TrEMBL:Q46GI8}	[TP0094-TP0067 (0.5068833)]
COG0280	COG0457	Mbar_A1821	Mbar_A1821	Phosphate acetyltransferase	Mbar_A2419	Mbar_A2419	Hypothetical protein {UniProtKB/TrEMBL:Q469V3}	[TP0094-TP0067 (0.5068833)]
COG0280	COG0457	Mbar_A1821	Mbar_A1821	Phosphate acetyltransferase	Mbar_A3533	AAZ72402.1	Hypothetical protein {UniProtKB/TrEMBL:Q465P0}	[TP0094-TP0067 (0.5068833)]
COG0280	COG0457	Mbar_A1821	Mbar_A1821	Phosphate acetyltransferase	Mbar_A3197	Mbar_A3197	O-GlcNAc transferase, p110 subunit	[TP0094-TP0067 (0.5068833)]
COG0280	COG0457	Mbar_A1821	Mbar_A1821	Phosphate acetyltransferase	Mbar_A2461	AAZ71376.1	Hypothetical protein {UniProtKB/TrEMBL:Q469R6}	[TP0094-TP0067 (0.5068833)]
COG0280	COG0457	Mbar_A1821	Mbar_A1821	Phosphate acetyltransferase	Mbar_A2604	Mbar_A2604	TPR repeat {UniProtKB/TrEMBL:Q469C8}	[TP0094-TP0067 (0.5068833)]
COG0280	COG0457	Mbar_A1821	Mbar_A1821	Phosphate acetyltransferase	Mbar_A2379	Mbar_A2379	Hypothetical protein {UniProtKB/TrEMBL:Q469Z2}	[TP0094-TP0067 (0.5068833)]
COG0280	COG0457	Mbar_A1821	Mbar_A1821	Phosphate acetyltransferase	Mbar_A3708	AAZ72571.1	Hypothetical protein {UniProtKB/TrEMBL:Q464X1}	[TP0094-TP0067 (0.5068833)]
COG0280	COG0457	Mbar_A1821	Mbar_A1821	Phosphate acetyltransferase	Mbar_A2255	Mbar_A2255	Hypothetical protein {UniProtKB/TrEMBL:Q46AB2}	[TP0094-TP0067 (0.5068833)]
COG0280	COG0457	Mbar_A1821	Mbar_A1821	Phosphate acetyltransferase	Mbar_A2526	AAZ71439.1	Hypothetical protein {UniProtKB/TrEMBL:Q469K3}	[TP0094-TP0067 (0.5068833)]
COG0280	COG0457	Mbar_A1821	Mbar_A1821	Phosphate acetyltransferase	Mbar_A1366	Mbar_A1366	Hypothetical protein {UniProtKB/TrEMBL:Q46CR5}	[TP0094-TP0067 (0.5068833)]
COG0280	COG0457	Mbar_A1821	Mbar_A1821	Phosphate acetyltransferase	Mbar_A2716	AAZ71620.1	Hypothetical protein {UniProtKB/TrEMBL:Q468S2}	[TP0094-TP0067 (0.5068833)]
COG0280	COG0457	Mbar_A1821	Mbar_A1821	Phosphate acetyltransferase	Mbar_A2994	Mbar_A2994	Hypothetical protein {UniProtKB/TrEMBL:Q467Q4}	[TP0094-TP0067 (0.5068833)]
COG0280	COG0457	Mbar_A1821	Mbar_A1821	Phosphate acetyltransferase	Mbar_A3643	Mbar_A3643	TPR-domain containing protein	[TP0094-TP0067 (0.5068833)]
COG0280	COG0457	Mbar_A1821	Mbar_A1821	Phosphate acetyltransferase	Mbar_A2652	Mbar_A2652	Hypothetical protein {UniProtKB/TrEMBL:Q468Y4}	[TP0094-TP0067 (0.5068833)]
COG1108	COG1277	Mbar_A0996	Mbar_A0996	Zinc ABC transporter, permease protein	Mbar_A3365	Mbar_A3365	Hypothetical protein {UniProtKB/TrEMBL:Q466F4}	[TP0165-TP0880 (0.79878455)]
COG1108	COG1277	Mbar_A0996	Mbar_A0996	Zinc ABC transporter, permease protein	Mbar_A3359	AAZ72233.1	Hypothetical protein {UniProtKB/TrEMBL:Q466F9}	[TP0165-TP0880 (0.79878455)]
COG1108	COG1277	Mbar_A0996	Mbar_A0996	Zinc ABC transporter, permease protein	Mbar_A3358	Mbar_A3358	Putative ABC-2 type transport system permease	[TP0165-TP0880 (0.79878455)]
COG1108	COG1277	Mbar_A0996	Mbar_A0996	Zinc ABC transporter, permease protein	Mbar_A3366	AAZ72239.1	Hypothetical protein {UniProtKB/TrEMBL:Q466F3}	[TP0165-TP0880 (0.79878455)]
COG0457	COG0495	Mbar_A2968	AAZ71863.1	Kinesin light chain {UniProtKB/TrEMBL:Q467S9}	Mbar_A2048	Mbar_A2048	Leucyl-tRNA synthetase {UniProtKB/TrEMBL:Q46AW0}	[TP0067-TP0586 (0.714839)]
COG0457	COG0495	Mbar_A0419	AAZ69402.1	Hypothetical protein {UniProtKB/TrEMBL:Q46FE0}	Mbar_A2048	Mbar_A2048	Leucyl-tRNA synthetase {UniProtKB/TrEMBL:Q46AW0}	[TP0067-TP0586 (0.714839)]
COG0457	COG0495	Mbar_A3197	Mbar_A3197	O-GlcNAc transferase, p110 subunit	Mbar_A2048	Mbar_A2048	Leucyl-tRNA synthetase {UniProtKB/TrEMBL:Q46AW0}	[TP0067-TP0586 (0.714839)]
COG0457	COG0495	Mbar_A3062	AAZ71952.1	Hypothetical protein {UniProtKB/TrEMBL:Q467J0}	Mbar_A2048	Mbar_A2048	Leucyl-tRNA synthetase {UniProtKB/TrEMBL:Q46AW0}	[TP0067-TP0586 (0.714839)]
COG0457	COG0495	Mbar_A1366	Mbar_A1366	Hypothetical protein {UniProtKB/TrEMBL:Q46CR5}	Mbar_A2048	Mbar_A2048	Leucyl-tRNA synthetase {UniProtKB/TrEMBL:Q46AW0}	[TP0067-TP0586 (0.714839)]
COG0457	COG0495	Mbar_A2419	Mbar_A2419	Hypothetical protein {UniProtKB/TrEMBL:Q469V3}	Mbar_A2048	Mbar_A2048	Leucyl-tRNA synthetase {UniProtKB/TrEMBL:Q46AW0}	[TP0067-TP0586 (0.714839)]
COG0457	COG0495	Mbar_A2893	AAZ71791.1	O-linked N-acetylglucosamine transferase	Mbar_A2048	Mbar_A2048	Leucyl-tRNA synthetase {UniProtKB/TrEMBL:Q46AW0}	[TP0067-TP0586 (0.714839)]
COG0457	COG0495	Mbar_A2716	AAZ71620.1	Hypothetical protein {UniProtKB/TrEMBL:Q468S2}	Mbar_A2048	Mbar_A2048	Leucyl-tRNA synthetase {UniProtKB/TrEMBL:Q46AW0}	[TP0067-TP0586 (0.714839)]
COG0457	COG0495	Mbar_A2652	Mbar_A2652	Hypothetical protein {UniProtKB/TrEMBL:Q468Y4}	Mbar_A2048	Mbar_A2048	Leucyl-tRNA synthetase {UniProtKB/TrEMBL:Q46AW0}	[TP0067-TP0586 (0.714839)]
COG0457	COG0495	Mbar_A3194	Mbar_A3194	O-GlcNAc transferase, p110 subunit	Mbar_A2048	Mbar_A2048	Leucyl-tRNA synthetase {UniProtKB/TrEMBL:Q46AW0}	[TP0067-TP0586 (0.714839)]
COG0457	COG0495	Mbar_A2526	AAZ71439.1	Hypothetical protein {UniProtKB/TrEMBL:Q469K3}	Mbar_A2048	Mbar_A2048	Leucyl-tRNA synthetase {UniProtKB/TrEMBL:Q46AW0}	[TP0067-TP0586 (0.714839)]
COG0457	COG0495	Mbar_A2604	Mbar_A2604	TPR repeat {UniProtKB/TrEMBL:Q469C8}	Mbar_A2048	Mbar_A2048	Leucyl-tRNA synthetase {UniProtKB/TrEMBL:Q46AW0}	[TP0067-TP0586 (0.714839)]
COG0457	COG0495	Mbar_A3708	AAZ72571.1	Hypothetical protein {UniProtKB/TrEMBL:Q464X1}	Mbar_A2048	Mbar_A2048	Leucyl-tRNA synthetase {UniProtKB/TrEMBL:Q46AW0}	[TP0067-TP0586 (0.714839)]
COG0457	COG0495	Mbar_A2994	Mbar_A2994	Hypothetical protein {UniProtKB/TrEMBL:Q467Q4}	Mbar_A2048	Mbar_A2048	Leucyl-tRNA synthetase {UniProtKB/TrEMBL:Q46AW0}	[TP0067-TP0586 (0.714839)]
COG0457	COG0495	Mbar_A0280	Mbar_A0280	TPR-domain containing protein	Mbar_A2048	Mbar_A2048	Leucyl-tRNA synthetase {UniProtKB/TrEMBL:Q46AW0}	[TP0067-TP0586 (0.714839)]
COG0457	COG0495	Mbar_A3533	AAZ72402.1	Hypothetical protein {UniProtKB/TrEMBL:Q465P0}	Mbar_A2048	Mbar_A2048	Leucyl-tRNA synthetase {UniProtKB/TrEMBL:Q46AW0}	[TP0067-TP0586 (0.714839)]
COG0457	COG0495	Mbar_A3535	Mbar_A3535	Hypothetical protein {UniProtKB/TrEMBL:Q465N8}	Mbar_A2048	Mbar_A2048	Leucyl-tRNA synthetase {UniProtKB/TrEMBL:Q46AW0}	[TP0067-TP0586 (0.714839)]
COG0457	COG0495	Mbar_A2895	Mbar_A2895	O-linked N-acetylglucosamine transferase	Mbar_A2048	Mbar_A2048	Leucyl-tRNA synthetase {UniProtKB/TrEMBL:Q46AW0}	[TP0067-TP0586 (0.714839)]
COG0457	COG0495	Mbar_A3643	Mbar_A3643	TPR-domain containing protein	Mbar_A2048	Mbar_A2048	Leucyl-tRNA synthetase {UniProtKB/TrEMBL:Q46AW0}	[TP0067-TP0586 (0.714839)]
COG0457	COG0495	Mbar_A2379	Mbar_A2379	Hypothetical protein {UniProtKB/TrEMBL:Q469Z2}	Mbar_A2048	Mbar_A2048	Leucyl-tRNA synthetase {UniProtKB/TrEMBL:Q46AW0}	[TP0067-TP0586 (0.714839)]
COG0457	COG0495	Mbar_A2461	AAZ71376.1	Hypothetical protein {UniProtKB/TrEMBL:Q469R6}	Mbar_A2048	Mbar_A2048	Leucyl-tRNA synthetase {UniProtKB/TrEMBL:Q46AW0}	[TP0067-TP0586 (0.714839)]
COG0457	COG0495	Mbar_A0011	AAZ69004.1	Hypothetical protein {UniProtKB/TrEMBL:Q46GI8}	Mbar_A2048	Mbar_A2048	Leucyl-tRNA synthetase {UniProtKB/TrEMBL:Q46AW0}	[TP0067-TP0586 (0.714839)]
COG0457	COG0495	Mbar_A2255	Mbar_A2255	Hypothetical protein {UniProtKB/TrEMBL:Q46AB2}	Mbar_A2048	Mbar_A2048	Leucyl-tRNA synthetase {UniProtKB/TrEMBL:Q46AW0}	[TP0067-TP0586 (0.714839)]
COG0358	COG0457	Mbar_A0959	Mbar_A0959	DNA primase {UniProtKB/TrEMBL:Q46DW1}	Mbar_A0011	AAZ69004.1	Hypothetical protein {UniProtKB/TrEMBL:Q46GI8}	[TP0492-TP0648 (0.5111708)]
COG0358	COG0457	Mbar_A0959	Mbar_A0959	DNA primase {UniProtKB/TrEMBL:Q46DW1}	Mbar_A2716	AAZ71620.1	Hypothetical protein {UniProtKB/TrEMBL:Q468S2}	[TP0492-TP0648 (0.5111708)]
COG0358	COG0457	Mbar_A0959	Mbar_A0959	DNA primase {UniProtKB/TrEMBL:Q46DW1}	Mbar_A3708	AAZ72571.1	Hypothetical protein {UniProtKB/TrEMBL:Q464X1}	[TP0492-TP0648 (0.5111708)]
COG0358	COG0457	Mbar_A0959	Mbar_A0959	DNA primase {UniProtKB/TrEMBL:Q46DW1}	Mbar_A2893	AAZ71791.1	O-linked N-acetylglucosamine transferase	[TP0492-TP0648 (0.5111708)]
COG0358	COG0457	Mbar_A0959	Mbar_A0959	DNA primase {UniProtKB/TrEMBL:Q46DW1}	Mbar_A3197	Mbar_A3197	O-GlcNAc transferase, p110 subunit	[TP0492-TP0648 (0.5111708)]
COG0358	COG0457	Mbar_A0959	Mbar_A0959	DNA primase {UniProtKB/TrEMBL:Q46DW1}	Mbar_A3194	Mbar_A3194	O-GlcNAc transferase, p110 subunit	[TP0492-TP0648 (0.5111708)]
COG0358	COG0457	Mbar_A0959	Mbar_A0959	DNA primase {UniProtKB/TrEMBL:Q46DW1}	Mbar_A3533	AAZ72402.1	Hypothetical protein {UniProtKB/TrEMBL:Q465P0}	[TP0492-TP0648 (0.5111708)]
COG0358	COG0457	Mbar_A0959	Mbar_A0959	DNA primase {UniProtKB/TrEMBL:Q46DW1}	Mbar_A2379	Mbar_A2379	Hypothetical protein {UniProtKB/TrEMBL:Q469Z2}	[TP0492-TP0648 (0.5111708)]
COG0358	COG0457	Mbar_A0959	Mbar_A0959	DNA primase {UniProtKB/TrEMBL:Q46DW1}	Mbar_A2461	AAZ71376.1	Hypothetical protein {UniProtKB/TrEMBL:Q469R6}	[TP0492-TP0648 (0.5111708)]
COG0358	COG0457	Mbar_A0959	Mbar_A0959	DNA primase {UniProtKB/TrEMBL:Q46DW1}	Mbar_A2604	Mbar_A2604	TPR repeat {UniProtKB/TrEMBL:Q469C8}	[TP0492-TP0648 (0.5111708)]
COG0358	COG0457	Mbar_A0959	Mbar_A0959	DNA primase {UniProtKB/TrEMBL:Q46DW1}	Mbar_A3062	AAZ71952.1	Hypothetical protein {UniProtKB/TrEMBL:Q467J0}	[TP0492-TP0648 (0.5111708)]
COG0358	COG0457	Mbar_A0959	Mbar_A0959	DNA primase {UniProtKB/TrEMBL:Q46DW1}	Mbar_A2526	AAZ71439.1	Hypothetical protein {UniProtKB/TrEMBL:Q469K3}	[TP0492-TP0648 (0.5111708)]
COG0358	COG0457	Mbar_A0959	Mbar_A0959	DNA primase {UniProtKB/TrEMBL:Q46DW1}	Mbar_A1366	Mbar_A1366	Hypothetical protein {UniProtKB/TrEMBL:Q46CR5}	[TP0492-TP0648 (0.5111708)]
COG0358	COG0457	Mbar_A0959	Mbar_A0959	DNA primase {UniProtKB/TrEMBL:Q46DW1}	Mbar_A0419	AAZ69402.1	Hypothetical protein {UniProtKB/TrEMBL:Q46FE0}	[TP0492-TP0648 (0.5111708)]
COG0358	COG0457	Mbar_A0959	Mbar_A0959	DNA primase {UniProtKB/TrEMBL:Q46DW1}	Mbar_A2994	Mbar_A2994	Hypothetical protein {UniProtKB/TrEMBL:Q467Q4}	[TP0492-TP0648 (0.5111708)]
COG0358	COG0457	Mbar_A0959	Mbar_A0959	DNA primase {UniProtKB/TrEMBL:Q46DW1}	Mbar_A3643	Mbar_A3643	TPR-domain containing protein	[TP0492-TP0648 (0.5111708)]
COG0358	COG0457	Mbar_A0959	Mbar_A0959	DNA primase {UniProtKB/TrEMBL:Q46DW1}	Mbar_A2895	Mbar_A2895	O-linked N-acetylglucosamine transferase	[TP0492-TP0648 (0.5111708)]
COG0358	COG0457	Mbar_A0959	Mbar_A0959	DNA primase {UniProtKB/TrEMBL:Q46DW1}	Mbar_A2652	Mbar_A2652	Hypothetical protein {UniProtKB/TrEMBL:Q468Y4}	[TP0492-TP0648 (0.5111708)]
COG0358	COG0457	Mbar_A0959	Mbar_A0959	DNA primase {UniProtKB/TrEMBL:Q46DW1}	Mbar_A2255	Mbar_A2255	Hypothetical protein {UniProtKB/TrEMBL:Q46AB2}	[TP0492-TP0648 (0.5111708)]
COG0358	COG0457	Mbar_A0959	Mbar_A0959	DNA primase {UniProtKB/TrEMBL:Q46DW1}	Mbar_A2419	Mbar_A2419	Hypothetical protein {UniProtKB/TrEMBL:Q469V3}	[TP0492-TP0648 (0.5111708)]
COG0358	COG0457	Mbar_A0959	Mbar_A0959	DNA primase {UniProtKB/TrEMBL:Q46DW1}	Mbar_A2968	AAZ71863.1	Kinesin light chain {UniProtKB/TrEMBL:Q467S9}	[TP0492-TP0648 (0.5111708)]
COG0358	COG0457	Mbar_A0959	Mbar_A0959	DNA primase {UniProtKB/TrEMBL:Q46DW1}	Mbar_A3535	Mbar_A3535	Hypothetical protein {UniProtKB/TrEMBL:Q465N8}	[TP0492-TP0648 (0.5111708)]
COG0358	COG0457	Mbar_A0959	Mbar_A0959	DNA primase {UniProtKB/TrEMBL:Q46DW1}	Mbar_A0280	Mbar_A0280	TPR-domain containing protein	[TP0492-TP0648 (0.5111708)]
COG0301	COG0301	Mbar_A0010	Mbar_A0010	Thiazole biosynthesis protein	Mbar_A0010	Mbar_A0010	Thiazole biosynthesis protein	[TP0559-TP0559 (0.6965584)]
COG0608	COG1234	Mbar_A2111	Mbar_A2111	Hypothetical protein {UniProtKB/TrEMBL:Q46AQ0}	Mbar_A3142	Mbar_A3142	Metal dependent hydrolase	[TP0704-TP0819 (0.5844061)]
COG0608	COG1234	Mbar_A1752	Mbar_A1752	Single-stranded-DNA-specific exonuclease RecJ	Mbar_A3142	Mbar_A3142	Metal dependent hydrolase	[TP0704-TP0819 (0.5844061)]
COG0608	COG1234	Mbar_A0016	Mbar_A0016	Hypothetical protein {UniProtKB/TrEMBL:Q46GI4}	Mbar_A3142	Mbar_A3142	Metal dependent hydrolase	[TP0704-TP0819 (0.5844061)]
COG0608	COG1234	Mbar_A1752	Mbar_A1752	Single-stranded-DNA-specific exonuclease RecJ	Mbar_A1789	AAZ70730.1	Ribonuclease Z {UniProtKB/TrEMBL:Q46BL2}	[TP0704-TP0819 (0.5844061)]
COG0608	COG1234	Mbar_A2111	Mbar_A2111	Hypothetical protein {UniProtKB/TrEMBL:Q46AQ0}	Mbar_A1789	AAZ70730.1	Ribonuclease Z {UniProtKB/TrEMBL:Q46BL2}	[TP0704-TP0819 (0.5844061)]
COG0608	COG1234	Mbar_A0016	Mbar_A0016	Hypothetical protein {UniProtKB/TrEMBL:Q46GI4}	Mbar_A1789	AAZ70730.1	Ribonuclease Z {UniProtKB/TrEMBL:Q46BL2}	[TP0704-TP0819 (0.5844061)]
COG0024	COG0125	Mbar_A1316	AAZ70279.1	Methionine aminopeptidase	Mbar_A1098	AAZ70066.1	Thymidylate kinase Tmk {UniProtKB/TrEMBL:Q46DH6}	[TP0842-TP0354 (0.8096375)]
COG0048	COG1156	Mbar_A3688	rps12p	30S ribosomal protein S12P	Mbar_A0385	atpB	V-type ATP synthase beta chain (EC 3.6.3.14) (V-type ATPase subunit B)	[TP0243-TP0427 (0.80866665)]
COG0012	COG0188	Mbar_A1073	AAZ70041.1	GTP-binding protein {UniProtKB/TrEMBL:Q46DK1}	Mbar_A2804	AAZ71704.1	DNA topoisomerase (ATP-hydrolyzing), subunit A	[TP0124-TP0005 (0.7149395)]
COG0530	COG0621	Mbar_A2253	Mbar_A2253	Sodium/calcium exchanger protein	Mbar_A1835	Mbar_A1835	2-methylthioadenine synthase	[TP1034-TP0269 (0.7081234)]
COG0530	COG0621	Mbar_A2093	AAZ71024.1	Sodium/calcium exchanger protein	Mbar_A1835	Mbar_A1835	2-methylthioadenine synthase	[TP1034-TP0269 (0.7081234)]
COG0462	COG0492	Mbar_A0363	AAZ69347.1	Ribose-phosphate pyrophosphokinase	Mbar_A2898	AAZ71796.1	Thioredoxin reductase {UniProtKB/TrEMBL:Q467Z6}	[TP0294-TP0814 (0.8323514)]
COG0124	COG0546	Mbar_A3452	Mbar_A3452	Histidyl-tRNA synthetase	Mbar_A2726	AAZ71629.1	Phosphoglycolate phosphatase	[TP0641-TP0554 (0.5196431)]
COG0457	COG1234	Mbar_A3197	Mbar_A3197	O-GlcNAc transferase, p110 subunit	Mbar_A1789	AAZ70730.1	Ribonuclease Z {UniProtKB/TrEMBL:Q46BL2}	[TP0095-TP0819 (0.5178716)]
COG0457	COG1234	Mbar_A2994	Mbar_A2994	Hypothetical protein {UniProtKB/TrEMBL:Q467Q4}	Mbar_A3142	Mbar_A3142	Metal dependent hydrolase	[TP0095-TP0819 (0.5178716)]
COG0457	COG1234	Mbar_A3194	Mbar_A3194	O-GlcNAc transferase, p110 subunit	Mbar_A1789	AAZ70730.1	Ribonuclease Z {UniProtKB/TrEMBL:Q46BL2}	[TP0095-TP0819 (0.5178716)]
COG0457	COG1234	Mbar_A2895	Mbar_A2895	O-linked N-acetylglucosamine transferase	Mbar_A1789	AAZ70730.1	Ribonuclease Z {UniProtKB/TrEMBL:Q46BL2}	[TP0095-TP0819 (0.5178716)]
COG0457	COG1234	Mbar_A3533	AAZ72402.1	Hypothetical protein {UniProtKB/TrEMBL:Q465P0}	Mbar_A1789	AAZ70730.1	Ribonuclease Z {UniProtKB/TrEMBL:Q46BL2}	[TP0095-TP0819 (0.5178716)]
COG0457	COG1234	Mbar_A2994	Mbar_A2994	Hypothetical protein {UniProtKB/TrEMBL:Q467Q4}	Mbar_A1789	AAZ70730.1	Ribonuclease Z {UniProtKB/TrEMBL:Q46BL2}	[TP0095-TP0819 (0.5178716)]
COG0457	COG1234	Mbar_A3708	AAZ72571.1	Hypothetical protein {UniProtKB/TrEMBL:Q464X1}	Mbar_A1789	AAZ70730.1	Ribonuclease Z {UniProtKB/TrEMBL:Q46BL2}	[TP0095-TP0819 (0.5178716)]
COG0457	COG1234	Mbar_A1366	Mbar_A1366	Hypothetical protein {UniProtKB/TrEMBL:Q46CR5}	Mbar_A3142	Mbar_A3142	Metal dependent hydrolase	[TP0095-TP0819 (0.5178716)]
COG0457	COG1234	Mbar_A3535	Mbar_A3535	Hypothetical protein {UniProtKB/TrEMBL:Q465N8}	Mbar_A1789	AAZ70730.1	Ribonuclease Z {UniProtKB/TrEMBL:Q46BL2}	[TP0095-TP0819 (0.5178716)]
COG0457	COG1234	Mbar_A2526	AAZ71439.1	Hypothetical protein {UniProtKB/TrEMBL:Q469K3}	Mbar_A3142	Mbar_A3142	Metal dependent hydrolase	[TP0095-TP0819 (0.5178716)]
COG0457	COG1234	Mbar_A2379	Mbar_A2379	Hypothetical protein {UniProtKB/TrEMBL:Q469Z2}	Mbar_A1789	AAZ70730.1	Ribonuclease Z {UniProtKB/TrEMBL:Q46BL2}	[TP0095-TP0819 (0.5178716)]
COG0457	COG1234	Mbar_A3643	Mbar_A3643	TPR-domain containing protein	Mbar_A1789	AAZ70730.1	Ribonuclease Z {UniProtKB/TrEMBL:Q46BL2}	[TP0095-TP0819 (0.5178716)]
COG0457	COG1234	Mbar_A2604	Mbar_A2604	TPR repeat {UniProtKB/TrEMBL:Q469C8}	Mbar_A3142	Mbar_A3142	Metal dependent hydrolase	[TP0095-TP0819 (0.5178716)]
COG0457	COG1234	Mbar_A2255	Mbar_A2255	Hypothetical protein {UniProtKB/TrEMBL:Q46AB2}	Mbar_A1789	AAZ70730.1	Ribonuclease Z {UniProtKB/TrEMBL:Q46BL2}	[TP0095-TP0819 (0.5178716)]
COG0457	COG1234	Mbar_A3708	AAZ72571.1	Hypothetical protein {UniProtKB/TrEMBL:Q464X1}	Mbar_A3142	Mbar_A3142	Metal dependent hydrolase	[TP0095-TP0819 (0.5178716)]
COG0457	COG1234	Mbar_A0280	Mbar_A0280	TPR-domain containing protein	Mbar_A3142	Mbar_A3142	Metal dependent hydrolase	[TP0095-TP0819 (0.5178716)]
COG0457	COG1234	Mbar_A2652	Mbar_A2652	Hypothetical protein {UniProtKB/TrEMBL:Q468Y4}	Mbar_A3142	Mbar_A3142	Metal dependent hydrolase	[TP0095-TP0819 (0.5178716)]
COG0457	COG1234	Mbar_A3643	Mbar_A3643	TPR-domain containing protein	Mbar_A3142	Mbar_A3142	Metal dependent hydrolase	[TP0095-TP0819 (0.5178716)]
COG0457	COG1234	Mbar_A2604	Mbar_A2604	TPR repeat {UniProtKB/TrEMBL:Q469C8}	Mbar_A1789	AAZ70730.1	Ribonuclease Z {UniProtKB/TrEMBL:Q46BL2}	[TP0095-TP0819 (0.5178716)]
COG0457	COG1234	Mbar_A2419	Mbar_A2419	Hypothetical protein {UniProtKB/TrEMBL:Q469V3}	Mbar_A3142	Mbar_A3142	Metal dependent hydrolase	[TP0095-TP0819 (0.5178716)]
COG0457	COG1234	Mbar_A0280	Mbar_A0280	TPR-domain containing protein	Mbar_A1789	AAZ70730.1	Ribonuclease Z {UniProtKB/TrEMBL:Q46BL2}	[TP0095-TP0819 (0.5178716)]
COG0457	COG1234	Mbar_A0011	AAZ69004.1	Hypothetical protein {UniProtKB/TrEMBL:Q46GI8}	Mbar_A3142	Mbar_A3142	Metal dependent hydrolase	[TP0095-TP0819 (0.5178716)]
COG0457	COG1234	Mbar_A2526	AAZ71439.1	Hypothetical protein {UniProtKB/TrEMBL:Q469K3}	Mbar_A1789	AAZ70730.1	Ribonuclease Z {UniProtKB/TrEMBL:Q46BL2}	[TP0095-TP0819 (0.5178716)]
COG0457	COG1234	Mbar_A3062	AAZ71952.1	Hypothetical protein {UniProtKB/TrEMBL:Q467J0}	Mbar_A1789	AAZ70730.1	Ribonuclease Z {UniProtKB/TrEMBL:Q46BL2}	[TP0095-TP0819 (0.5178716)]
COG0457	COG1234	Mbar_A0419	AAZ69402.1	Hypothetical protein {UniProtKB/TrEMBL:Q46FE0}	Mbar_A3142	Mbar_A3142	Metal dependent hydrolase	[TP0095-TP0819 (0.5178716)]
COG0457	COG1234	Mbar_A3533	AAZ72402.1	Hypothetical protein {UniProtKB/TrEMBL:Q465P0}	Mbar_A3142	Mbar_A3142	Metal dependent hydrolase	[TP0095-TP0819 (0.5178716)]
COG0457	COG1234	Mbar_A2968	AAZ71863.1	Kinesin light chain {UniProtKB/TrEMBL:Q467S9}	Mbar_A3142	Mbar_A3142	Metal dependent hydrolase	[TP0095-TP0819 (0.5178716)]
COG0457	COG1234	Mbar_A2716	AAZ71620.1	Hypothetical protein {UniProtKB/TrEMBL:Q468S2}	Mbar_A1789	AAZ70730.1	Ribonuclease Z {UniProtKB/TrEMBL:Q46BL2}	[TP0095-TP0819 (0.5178716)]
COG0457	COG1234	Mbar_A2893	AAZ71791.1	O-linked N-acetylglucosamine transferase	Mbar_A3142	Mbar_A3142	Metal dependent hydrolase	[TP0095-TP0819 (0.5178716)]
COG0457	COG1234	Mbar_A2652	Mbar_A2652	Hypothetical protein {UniProtKB/TrEMBL:Q468Y4}	Mbar_A1789	AAZ70730.1	Ribonuclease Z {UniProtKB/TrEMBL:Q46BL2}	[TP0095-TP0819 (0.5178716)]
COG0457	COG1234	Mbar_A2419	Mbar_A2419	Hypothetical protein {UniProtKB/TrEMBL:Q469V3}	Mbar_A1789	AAZ70730.1	Ribonuclease Z {UniProtKB/TrEMBL:Q46BL2}	[TP0095-TP0819 (0.5178716)]
COG0457	COG1234	Mbar_A0011	AAZ69004.1	Hypothetical protein {UniProtKB/TrEMBL:Q46GI8}	Mbar_A1789	AAZ70730.1	Ribonuclease Z {UniProtKB/TrEMBL:Q46BL2}	[TP0095-TP0819 (0.5178716)]
COG0457	COG1234	Mbar_A3062	AAZ71952.1	Hypothetical protein {UniProtKB/TrEMBL:Q467J0}	Mbar_A3142	Mbar_A3142	Metal dependent hydrolase	[TP0095-TP0819 (0.5178716)]
COG0457	COG1234	Mbar_A2255	Mbar_A2255	Hypothetical protein {UniProtKB/TrEMBL:Q46AB2}	Mbar_A3142	Mbar_A3142	Metal dependent hydrolase	[TP0095-TP0819 (0.5178716)]
COG0457	COG1234	Mbar_A2716	AAZ71620.1	Hypothetical protein {UniProtKB/TrEMBL:Q468S2}	Mbar_A3142	Mbar_A3142	Metal dependent hydrolase	[TP0095-TP0819 (0.5178716)]
COG0457	COG1234	Mbar_A2461	AAZ71376.1	Hypothetical protein {UniProtKB/TrEMBL:Q469R6}	Mbar_A3142	Mbar_A3142	Metal dependent hydrolase	[TP0095-TP0819 (0.5178716)]
COG0457	COG1234	Mbar_A3535	Mbar_A3535	Hypothetical protein {UniProtKB/TrEMBL:Q465N8}	Mbar_A3142	Mbar_A3142	Metal dependent hydrolase	[TP0095-TP0819 (0.5178716)]
COG0457	COG1234	Mbar_A0419	AAZ69402.1	Hypothetical protein {UniProtKB/TrEMBL:Q46FE0}	Mbar_A1789	AAZ70730.1	Ribonuclease Z {UniProtKB/TrEMBL:Q46BL2}	[TP0095-TP0819 (0.5178716)]
COG0457	COG1234	Mbar_A2379	Mbar_A2379	Hypothetical protein {UniProtKB/TrEMBL:Q469Z2}	Mbar_A3142	Mbar_A3142	Metal dependent hydrolase	[TP0095-TP0819 (0.5178716)]
COG0457	COG1234	Mbar_A2968	AAZ71863.1	Kinesin light chain {UniProtKB/TrEMBL:Q467S9}	Mbar_A1789	AAZ70730.1	Ribonuclease Z {UniProtKB/TrEMBL:Q46BL2}	[TP0095-TP0819 (0.5178716)]
COG0457	COG1234	Mbar_A3197	Mbar_A3197	O-GlcNAc transferase, p110 subunit	Mbar_A3142	Mbar_A3142	Metal dependent hydrolase	[TP0095-TP0819 (0.5178716)]
COG0457	COG1234	Mbar_A2461	AAZ71376.1	Hypothetical protein {UniProtKB/TrEMBL:Q469R6}	Mbar_A1789	AAZ70730.1	Ribonuclease Z {UniProtKB/TrEMBL:Q46BL2}	[TP0095-TP0819 (0.5178716)]
COG0457	COG1234	Mbar_A3194	Mbar_A3194	O-GlcNAc transferase, p110 subunit	Mbar_A3142	Mbar_A3142	Metal dependent hydrolase	[TP0095-TP0819 (0.5178716)]
COG0457	COG1234	Mbar_A2893	AAZ71791.1	O-linked N-acetylglucosamine transferase	Mbar_A1789	AAZ70730.1	Ribonuclease Z {UniProtKB/TrEMBL:Q46BL2}	[TP0095-TP0819 (0.5178716)]
COG0457	COG1234	Mbar_A2895	Mbar_A2895	O-linked N-acetylglucosamine transferase	Mbar_A3142	Mbar_A3142	Metal dependent hydrolase	[TP0095-TP0819 (0.5178716)]
COG0457	COG1234	Mbar_A1366	Mbar_A1366	Hypothetical protein {UniProtKB/TrEMBL:Q46CR5}	Mbar_A1789	AAZ70730.1	Ribonuclease Z {UniProtKB/TrEMBL:Q46BL2}	[TP0095-TP0819 (0.5178716)]
COG1102	COG4591	Mbar_A0083	Mbar_A0083	Cytidylate kinase {UniProtKB/TrEMBL:Q46GC2}	Mbar_A3444	AAZ72317.1	Putative ABC transporter permease protein	[TP0342-TP0582 (0.6658587)]
COG1102	COG4591	Mbar_A0083	Mbar_A0083	Cytidylate kinase {UniProtKB/TrEMBL:Q46GC2}	Mbar_A3445	Mbar_A3445	Hypothetical protein {UniProtKB/TrEMBL:Q465X4}	[TP0342-TP0582 (0.6658587)]
COG0528	COG4591	Mbar_A0788	Mbar_A0788	Uridylate kinase {UniProtKB/TrEMBL:Q46EC7}	Mbar_A3445	Mbar_A3445	Hypothetical protein {UniProtKB/TrEMBL:Q465X4}	[TP0099-TP0580 (0.8561369)]
COG0528	COG4591	Mbar_A0788	Mbar_A0788	Uridylate kinase {UniProtKB/TrEMBL:Q46EC7}	Mbar_A3444	AAZ72317.1	Putative ABC transporter permease protein	[TP0099-TP0580 (0.8561369)]
COG0503	COG1488	Mbar_A1633	Mbar_A1633	Purine phosphoribosyltransferase	Mbar_A3022	Mbar_A3022	Nicotinate phosphoribosyltransferase	[TP1039-TP0628 (0.6658587)]
COG0249	COG0546	Mbar_A1495	mutS	DNA mismatch repair protein mutS	Mbar_A2726	AAZ71629.1	Phosphoglycolate phosphatase	[TP0328-TP0554 (0.5196431)]
COG0234	COG0803	Mbar_A1542	AAZ70490.1	GroES protein {UniProtKB/TrEMBL:Q46CA2}	Mbar_A0993	Mbar_A0993	Zinc ABC transporter, zinc-binding protein	[TP1013-TP0163 (0.67160416)]
COG0162	COG2834	Mbar_A1745	tyrS	Tyrosyl-tRNA synthetase (EC 6.1.1.1) (Tyrosine--tRNA ligase) (TyrRS)	Mbar_A3379	Mbar_A3379	Hypothetical protein {UniProtKB/TrEMBL:Q466E0}	[TP0834-TP0333 (0.5313641)]
COG0162	COG2834	Mbar_A1745	tyrS	Tyrosyl-tRNA synthetase (EC 6.1.1.1) (Tyrosine--tRNA ligase) (TyrRS)	Mbar_A1446	Mbar_A1446	Hypothetical protein {UniProtKB/TrEMBL:Q46CI8}	[TP0834-TP0333 (0.5313641)]
COG0162	COG2834	Mbar_A1745	tyrS	Tyrosyl-tRNA synthetase (EC 6.1.1.1) (Tyrosine--tRNA ligase) (TyrRS)	Mbar_A3382	Mbar_A3382	Hypothetical protein {UniProtKB/TrEMBL:Q466D7}	[TP0834-TP0333 (0.5313641)]
COG0457	COG1061	Mbar_A2461	AAZ71376.1	Hypothetical protein {UniProtKB/TrEMBL:Q469R6}	Mbar_A2643	AAZ71549.1	DNA repair helicase {UniProtKB/TrEMBL:Q468Z3}	[TP0095-TP0380 (0.51337665)]
COG0457	COG1061	Mbar_A2419	Mbar_A2419	Hypothetical protein {UniProtKB/TrEMBL:Q469V3}	Mbar_A2643	AAZ71549.1	DNA repair helicase {UniProtKB/TrEMBL:Q468Z3}	[TP0095-TP0380 (0.51337665)]
COG0457	COG1061	Mbar_A2379	Mbar_A2379	Hypothetical protein {UniProtKB/TrEMBL:Q469Z2}	Mbar_A2643	AAZ71549.1	DNA repair helicase {UniProtKB/TrEMBL:Q468Z3}	[TP0095-TP0380 (0.51337665)]
COG0457	COG1061	Mbar_A3708	AAZ72571.1	Hypothetical protein {UniProtKB/TrEMBL:Q464X1}	Mbar_A2946	Mbar_A2946	Hypothetical protein {UniProtKB/TrEMBL:Q467V1}	[TP0095-TP0380 (0.51337665)]
COG0457	COG1061	Mbar_A3197	Mbar_A3197	O-GlcNAc transferase, p110 subunit	Mbar_A2643	AAZ71549.1	DNA repair helicase {UniProtKB/TrEMBL:Q468Z3}	[TP0095-TP0380 (0.51337665)]
COG0457	COG1061	Mbar_A0419	AAZ69402.1	Hypothetical protein {UniProtKB/TrEMBL:Q46FE0}	Mbar_A2643	AAZ71549.1	DNA repair helicase {UniProtKB/TrEMBL:Q468Z3}	[TP0095-TP0380 (0.51337665)]
COG0457	COG1061	Mbar_A2895	Mbar_A2895	O-linked N-acetylglucosamine transferase	Mbar_A2643	AAZ71549.1	DNA repair helicase {UniProtKB/TrEMBL:Q468Z3}	[TP0095-TP0380 (0.51337665)]
COG0457	COG1061	Mbar_A2461	AAZ71376.1	Hypothetical protein {UniProtKB/TrEMBL:Q469R6}	Mbar_A2946	Mbar_A2946	Hypothetical protein {UniProtKB/TrEMBL:Q467V1}	[TP0095-TP0380 (0.51337665)]
COG0457	COG1061	Mbar_A0280	Mbar_A0280	TPR-domain containing protein	Mbar_A2946	Mbar_A2946	Hypothetical protein {UniProtKB/TrEMBL:Q467V1}	[TP0095-TP0380 (0.51337665)]
COG0457	COG1061	Mbar_A3535	Mbar_A3535	Hypothetical protein {UniProtKB/TrEMBL:Q465N8}	Mbar_A2946	Mbar_A2946	Hypothetical protein {UniProtKB/TrEMBL:Q467V1}	[TP0095-TP0380 (0.51337665)]
COG0457	COG1061	Mbar_A3194	Mbar_A3194	O-GlcNAc transferase, p110 subunit	Mbar_A2643	AAZ71549.1	DNA repair helicase {UniProtKB/TrEMBL:Q468Z3}	[TP0095-TP0380 (0.51337665)]
COG0457	COG1061	Mbar_A2604	Mbar_A2604	TPR repeat {UniProtKB/TrEMBL:Q469C8}	Mbar_A2946	Mbar_A2946	Hypothetical protein {UniProtKB/TrEMBL:Q467V1}	[TP0095-TP0380 (0.51337665)]
COG0457	COG1061	Mbar_A2895	Mbar_A2895	O-linked N-acetylglucosamine transferase	Mbar_A2946	Mbar_A2946	Hypothetical protein {UniProtKB/TrEMBL:Q467V1}	[TP0095-TP0380 (0.51337665)]
COG0457	COG1061	Mbar_A2893	AAZ71791.1	O-linked N-acetylglucosamine transferase	Mbar_A2643	AAZ71549.1	DNA repair helicase {UniProtKB/TrEMBL:Q468Z3}	[TP0095-TP0380 (0.51337665)]
COG0457	COG1061	Mbar_A1366	Mbar_A1366	Hypothetical protein {UniProtKB/TrEMBL:Q46CR5}	Mbar_A2643	AAZ71549.1	DNA repair helicase {UniProtKB/TrEMBL:Q468Z3}	[TP0095-TP0380 (0.51337665)]
COG0457	COG1061	Mbar_A0280	Mbar_A0280	TPR-domain containing protein	Mbar_A2643	AAZ71549.1	DNA repair helicase {UniProtKB/TrEMBL:Q468Z3}	[TP0095-TP0380 (0.51337665)]
COG0457	COG1061	Mbar_A3062	AAZ71952.1	Hypothetical protein {UniProtKB/TrEMBL:Q467J0}	Mbar_A2643	AAZ71549.1	DNA repair helicase {UniProtKB/TrEMBL:Q468Z3}	[TP0095-TP0380 (0.51337665)]
COG0457	COG1061	Mbar_A0419	AAZ69402.1	Hypothetical protein {UniProtKB/TrEMBL:Q46FE0}	Mbar_A2946	Mbar_A2946	Hypothetical protein {UniProtKB/TrEMBL:Q467V1}	[TP0095-TP0380 (0.51337665)]
COG0457	COG1061	Mbar_A3533	AAZ72402.1	Hypothetical protein {UniProtKB/TrEMBL:Q465P0}	Mbar_A2946	Mbar_A2946	Hypothetical protein {UniProtKB/TrEMBL:Q467V1}	[TP0095-TP0380 (0.51337665)]
COG0457	COG1061	Mbar_A2526	AAZ71439.1	Hypothetical protein {UniProtKB/TrEMBL:Q469K3}	Mbar_A2946	Mbar_A2946	Hypothetical protein {UniProtKB/TrEMBL:Q467V1}	[TP0095-TP0380 (0.51337665)]
COG0457	COG1061	Mbar_A3643	Mbar_A3643	TPR-domain containing protein	Mbar_A2643	AAZ71549.1	DNA repair helicase {UniProtKB/TrEMBL:Q468Z3}	[TP0095-TP0380 (0.51337665)]
COG0457	COG1061	Mbar_A2255	Mbar_A2255	Hypothetical protein {UniProtKB/TrEMBL:Q46AB2}	Mbar_A2643	AAZ71549.1	DNA repair helicase {UniProtKB/TrEMBL:Q468Z3}	[TP0095-TP0380 (0.51337665)]
COG0457	COG1061	Mbar_A2994	Mbar_A2994	Hypothetical protein {UniProtKB/TrEMBL:Q467Q4}	Mbar_A2946	Mbar_A2946	Hypothetical protein {UniProtKB/TrEMBL:Q467V1}	[TP0095-TP0380 (0.51337665)]
COG0457	COG1061	Mbar_A2526	AAZ71439.1	Hypothetical protein {UniProtKB/TrEMBL:Q469K3}	Mbar_A2643	AAZ71549.1	DNA repair helicase {UniProtKB/TrEMBL:Q468Z3}	[TP0095-TP0380 (0.51337665)]
COG0457	COG1061	Mbar_A2716	AAZ71620.1	Hypothetical protein {UniProtKB/TrEMBL:Q468S2}	Mbar_A2643	AAZ71549.1	DNA repair helicase {UniProtKB/TrEMBL:Q468Z3}	[TP0095-TP0380 (0.51337665)]
COG0457	COG1061	Mbar_A3643	Mbar_A3643	TPR-domain containing protein	Mbar_A2946	Mbar_A2946	Hypothetical protein {UniProtKB/TrEMBL:Q467V1}	[TP0095-TP0380 (0.51337665)]
COG0457	COG1061	Mbar_A3194	Mbar_A3194	O-GlcNAc transferase, p110 subunit	Mbar_A2946	Mbar_A2946	Hypothetical protein {UniProtKB/TrEMBL:Q467V1}	[TP0095-TP0380 (0.51337665)]
COG0457	COG1061	Mbar_A2968	AAZ71863.1	Kinesin light chain {UniProtKB/TrEMBL:Q467S9}	Mbar_A2643	AAZ71549.1	DNA repair helicase {UniProtKB/TrEMBL:Q468Z3}	[TP0095-TP0380 (0.51337665)]
COG0457	COG1061	Mbar_A2255	Mbar_A2255	Hypothetical protein {UniProtKB/TrEMBL:Q46AB2}	Mbar_A2946	Mbar_A2946	Hypothetical protein {UniProtKB/TrEMBL:Q467V1}	[TP0095-TP0380 (0.51337665)]
COG0457	COG1061	Mbar_A2419	Mbar_A2419	Hypothetical protein {UniProtKB/TrEMBL:Q469V3}	Mbar_A2946	Mbar_A2946	Hypothetical protein {UniProtKB/TrEMBL:Q467V1}	[TP0095-TP0380 (0.51337665)]
COG0457	COG1061	Mbar_A0011	AAZ69004.1	Hypothetical protein {UniProtKB/TrEMBL:Q46GI8}	Mbar_A2643	AAZ71549.1	DNA repair helicase {UniProtKB/TrEMBL:Q468Z3}	[TP0095-TP0380 (0.51337665)]
COG0457	COG1061	Mbar_A2994	Mbar_A2994	Hypothetical protein {UniProtKB/TrEMBL:Q467Q4}	Mbar_A2643	AAZ71549.1	DNA repair helicase {UniProtKB/TrEMBL:Q468Z3}	[TP0095-TP0380 (0.51337665)]
COG0457	COG1061	Mbar_A3535	Mbar_A3535	Hypothetical protein {UniProtKB/TrEMBL:Q465N8}	Mbar_A2643	AAZ71549.1	DNA repair helicase {UniProtKB/TrEMBL:Q468Z3}	[TP0095-TP0380 (0.51337665)]
COG0457	COG1061	Mbar_A2968	AAZ71863.1	Kinesin light chain {UniProtKB/TrEMBL:Q467S9}	Mbar_A2946	Mbar_A2946	Hypothetical protein {UniProtKB/TrEMBL:Q467V1}	[TP0095-TP0380 (0.51337665)]
COG0457	COG1061	Mbar_A2379	Mbar_A2379	Hypothetical protein {UniProtKB/TrEMBL:Q469Z2}	Mbar_A2946	Mbar_A2946	Hypothetical protein {UniProtKB/TrEMBL:Q467V1}	[TP0095-TP0380 (0.51337665)]
COG0457	COG1061	Mbar_A3197	Mbar_A3197	O-GlcNAc transferase, p110 subunit	Mbar_A2946	Mbar_A2946	Hypothetical protein {UniProtKB/TrEMBL:Q467V1}	[TP0095-TP0380 (0.51337665)]
COG0457	COG1061	Mbar_A2652	Mbar_A2652	Hypothetical protein {UniProtKB/TrEMBL:Q468Y4}	Mbar_A2946	Mbar_A2946	Hypothetical protein {UniProtKB/TrEMBL:Q467V1}	[TP0095-TP0380 (0.51337665)]
COG0457	COG1061	Mbar_A2604	Mbar_A2604	TPR repeat {UniProtKB/TrEMBL:Q469C8}	Mbar_A2643	AAZ71549.1	DNA repair helicase {UniProtKB/TrEMBL:Q468Z3}	[TP0095-TP0380 (0.51337665)]
COG0457	COG1061	Mbar_A3708	AAZ72571.1	Hypothetical protein {UniProtKB/TrEMBL:Q464X1}	Mbar_A2643	AAZ71549.1	DNA repair helicase {UniProtKB/TrEMBL:Q468Z3}	[TP0095-TP0380 (0.51337665)]
COG0457	COG1061	Mbar_A3062	AAZ71952.1	Hypothetical protein {UniProtKB/TrEMBL:Q467J0}	Mbar_A2946	Mbar_A2946	Hypothetical protein {UniProtKB/TrEMBL:Q467V1}	[TP0095-TP0380 (0.51337665)]
COG0457	COG1061	Mbar_A3533	AAZ72402.1	Hypothetical protein {UniProtKB/TrEMBL:Q465P0}	Mbar_A2643	AAZ71549.1	DNA repair helicase {UniProtKB/TrEMBL:Q468Z3}	[TP0095-TP0380 (0.51337665)]
COG0457	COG1061	Mbar_A2716	AAZ71620.1	Hypothetical protein {UniProtKB/TrEMBL:Q468S2}	Mbar_A2946	Mbar_A2946	Hypothetical protein {UniProtKB/TrEMBL:Q467V1}	[TP0095-TP0380 (0.51337665)]
COG0457	COG1061	Mbar_A1366	Mbar_A1366	Hypothetical protein {UniProtKB/TrEMBL:Q46CR5}	Mbar_A2946	Mbar_A2946	Hypothetical protein {UniProtKB/TrEMBL:Q467V1}	[TP0095-TP0380 (0.51337665)]
COG0457	COG1061	Mbar_A0011	AAZ69004.1	Hypothetical protein {UniProtKB/TrEMBL:Q46GI8}	Mbar_A2946	Mbar_A2946	Hypothetical protein {UniProtKB/TrEMBL:Q467V1}	[TP0095-TP0380 (0.51337665)]
COG0457	COG1061	Mbar_A2652	Mbar_A2652	Hypothetical protein {UniProtKB/TrEMBL:Q468Y4}	Mbar_A2643	AAZ71549.1	DNA repair helicase {UniProtKB/TrEMBL:Q468Z3}	[TP0095-TP0380 (0.51337665)]
COG0457	COG1061	Mbar_A2893	AAZ71791.1	O-linked N-acetylglucosamine transferase	Mbar_A2946	Mbar_A2946	Hypothetical protein {UniProtKB/TrEMBL:Q467V1}	[TP0095-TP0380 (0.51337665)]
COG0342	COG0546	Mbar_A0851	Mbar_A0851	Protein translocase subunit SecD	Mbar_A2726	AAZ71629.1	Phosphoglycolate phosphatase	[TP0410-TP0554 (0.6160348)]
COG0051	COG1192	Mbar_A3684	rps10p	30S ribosomal protein S10P	Mbar_B3749	Mbar_B3749	ParA {UniProtKB/TrEMBL:Q46GK8}	[TP0188-TP0272 (0.7732025)]
COG0098	COG0803	Mbar_A0090	rps5p	30S ribosomal protein S5P	Mbar_A0993	Mbar_A0993	Zinc ABC transporter, zinc-binding protein	[TP0206-TP0163 (0.74372905)]
COG0249	COG0457	Mbar_A1495	mutS	DNA mismatch repair protein mutS	Mbar_A2255	Mbar_A2255	Hypothetical protein {UniProtKB/TrEMBL:Q46AB2}	[TP0328-TP0095 (0.63719666)]
COG0249	COG0457	Mbar_A1495	mutS	DNA mismatch repair protein mutS	Mbar_A2716	AAZ71620.1	Hypothetical protein {UniProtKB/TrEMBL:Q468S2}	[TP0328-TP0095 (0.63719666)]
COG0249	COG0457	Mbar_A1495	mutS	DNA mismatch repair protein mutS	Mbar_A2893	AAZ71791.1	O-linked N-acetylglucosamine transferase	[TP0328-TP0095 (0.63719666)]
COG0249	COG0457	Mbar_A1495	mutS	DNA mismatch repair protein mutS	Mbar_A0011	AAZ69004.1	Hypothetical protein {UniProtKB/TrEMBL:Q46GI8}	[TP0328-TP0095 (0.63719666)]
COG0249	COG0457	Mbar_A1495	mutS	DNA mismatch repair protein mutS	Mbar_A3535	Mbar_A3535	Hypothetical protein {UniProtKB/TrEMBL:Q465N8}	[TP0328-TP0095 (0.63719666)]
COG0249	COG0457	Mbar_A1495	mutS	DNA mismatch repair protein mutS	Mbar_A0280	Mbar_A0280	TPR-domain containing protein	[TP0328-TP0095 (0.63719666)]
COG0249	COG0457	Mbar_A1495	mutS	DNA mismatch repair protein mutS	Mbar_A3197	Mbar_A3197	O-GlcNAc transferase, p110 subunit	[TP0328-TP0095 (0.63719666)]
COG0249	COG0457	Mbar_A1495	mutS	DNA mismatch repair protein mutS	Mbar_A0419	AAZ69402.1	Hypothetical protein {UniProtKB/TrEMBL:Q46FE0}	[TP0328-TP0095 (0.63719666)]
COG0249	COG0457	Mbar_A1495	mutS	DNA mismatch repair protein mutS	Mbar_A3062	AAZ71952.1	Hypothetical protein {UniProtKB/TrEMBL:Q467J0}	[TP0328-TP0095 (0.63719666)]
COG0249	COG0457	Mbar_A1495	mutS	DNA mismatch repair protein mutS	Mbar_A3708	AAZ72571.1	Hypothetical protein {UniProtKB/TrEMBL:Q464X1}	[TP0328-TP0095 (0.63719666)]
COG0249	COG0457	Mbar_A1495	mutS	DNA mismatch repair protein mutS	Mbar_A2419	Mbar_A2419	Hypothetical protein {UniProtKB/TrEMBL:Q469V3}	[TP0328-TP0095 (0.63719666)]
COG0249	COG0457	Mbar_A1495	mutS	DNA mismatch repair protein mutS	Mbar_A2895	Mbar_A2895	O-linked N-acetylglucosamine transferase	[TP0328-TP0095 (0.63719666)]
COG0249	COG0457	Mbar_A1495	mutS	DNA mismatch repair protein mutS	Mbar_A3643	Mbar_A3643	TPR-domain containing protein	[TP0328-TP0095 (0.63719666)]
COG0249	COG0457	Mbar_A1495	mutS	DNA mismatch repair protein mutS	Mbar_A1366	Mbar_A1366	Hypothetical protein {UniProtKB/TrEMBL:Q46CR5}	[TP0328-TP0095 (0.63719666)]
COG0249	COG0457	Mbar_A1495	mutS	DNA mismatch repair protein mutS	Mbar_A2994	Mbar_A2994	Hypothetical protein {UniProtKB/TrEMBL:Q467Q4}	[TP0328-TP0095 (0.63719666)]
COG0249	COG0457	Mbar_A1495	mutS	DNA mismatch repair protein mutS	Mbar_A3194	Mbar_A3194	O-GlcNAc transferase, p110 subunit	[TP0328-TP0095 (0.63719666)]
COG0249	COG0457	Mbar_A1495	mutS	DNA mismatch repair protein mutS	Mbar_A3533	AAZ72402.1	Hypothetical protein {UniProtKB/TrEMBL:Q465P0}	[TP0328-TP0095 (0.63719666)]
COG0249	COG0457	Mbar_A1495	mutS	DNA mismatch repair protein mutS	Mbar_A2526	AAZ71439.1	Hypothetical protein {UniProtKB/TrEMBL:Q469K3}	[TP0328-TP0095 (0.63719666)]
COG0249	COG0457	Mbar_A1495	mutS	DNA mismatch repair protein mutS	Mbar_A2379	Mbar_A2379	Hypothetical protein {UniProtKB/TrEMBL:Q469Z2}	[TP0328-TP0095 (0.63719666)]
COG0249	COG0457	Mbar_A1495	mutS	DNA mismatch repair protein mutS	Mbar_A2461	AAZ71376.1	Hypothetical protein {UniProtKB/TrEMBL:Q469R6}	[TP0328-TP0095 (0.63719666)]
COG0249	COG0457	Mbar_A1495	mutS	DNA mismatch repair protein mutS	Mbar_A2604	Mbar_A2604	TPR repeat {UniProtKB/TrEMBL:Q469C8}	[TP0328-TP0095 (0.63719666)]
COG0249	COG0457	Mbar_A1495	mutS	DNA mismatch repair protein mutS	Mbar_A2968	AAZ71863.1	Kinesin light chain {UniProtKB/TrEMBL:Q467S9}	[TP0328-TP0095 (0.63719666)]
COG0249	COG0457	Mbar_A1495	mutS	DNA mismatch repair protein mutS	Mbar_A2652	Mbar_A2652	Hypothetical protein {UniProtKB/TrEMBL:Q468Y4}	[TP0328-TP0095 (0.63719666)]
COG0442	COG0459	Mbar_A0179	Mbar_A0179	Prolyl-tRNA synthetase {UniProtKB/TrEMBL:Q46G28}	Mbar_A1084	AAZ70052.1	Hsp60 {UniProtKB/TrEMBL:Q46DJ0}	[TP0160-TP0030 (0.7719589)]
COG0442	COG0459	Mbar_A0179	Mbar_A0179	Prolyl-tRNA synthetase {UniProtKB/TrEMBL:Q46G28}	Mbar_A3171	AAZ72055.1	Thermosome subunit {UniProtKB/TrEMBL:Q466Y7}	[TP0160-TP0030 (0.7719589)]
COG0442	COG0459	Mbar_A0179	Mbar_A0179	Prolyl-tRNA synthetase {UniProtKB/TrEMBL:Q46G28}	Mbar_A1543	Mbar_A1543	60 kDa chaperonin {UniProtKB/TrEMBL:Q46CA1}	[TP0160-TP0030 (0.7719589)]
COG0442	COG0459	Mbar_A0179	Mbar_A0179	Prolyl-tRNA synthetase {UniProtKB/TrEMBL:Q46G28}	Mbar_A1201	Mbar_A1201	Hsp60 {UniProtKB/TrEMBL:Q46D74}	[TP0160-TP0030 (0.7719589)]
COG0255	COG1354	Mbar_A0103	Mbar_A0103	Ribosomal protein L29p {UniProtKB/TrEMBL:Q46GA2}	Mbar_A0593	Mbar_A0593	Putative segregation and condensation protein A	[TP0197-TP0691 (0.70609456)]
COG0154	COG1624	Mbar_A0883	gatA	Glutamyl-tRNA(Gln) amidotransferase subunit A (EC 6.3.5.-) (Glu-ADT subunit A)	Mbar_A1579	Mbar_A1579	Hypothetical protein {UniProtKB/TrEMBL:Q46C66}	[TP1020-TP0826 (0.7964557)]
COG1109	COG1488	Mbar_A2225	AAZ71151.1	Phosphomannomutase {UniProtKB/TrEMBL:Q46AE1}	Mbar_A3022	Mbar_A3022	Nicotinate phosphoribosyltransferase	[TP0413-TP0628 (0.6598422)]
COG1109	COG1488	Mbar_A2021	AAZ70955.1	Phosphoglucomutase {UniProtKB/TrEMBL:Q46AY7}	Mbar_A3022	Mbar_A3022	Nicotinate phosphoribosyltransferase	[TP0413-TP0628 (0.6598422)]
COG1109	COG1488	Mbar_A0721	AAZ69699.1	Phosphomannomutase {UniProtKB/TrEMBL:Q46EJ3}	Mbar_A3022	Mbar_A3022	Nicotinate phosphoribosyltransferase	[TP0413-TP0628 (0.6598422)]
COG0477	COG1432	Mbar_A0813	Mbar_A0813	Class H tetracycline resistance efflux protein	Mbar_A0207	Mbar_A0207	Hypothetical protein {UniProtKB/TrEMBL:Q46G01}	[TP0840-TP0894 (0.55999315)]
COG0477	COG1432	Mbar_A0183	AAZ69168.1	Multidrug efflux protein	Mbar_A0207	Mbar_A0207	Hypothetical protein {UniProtKB/TrEMBL:Q46G01}	[TP0840-TP0894 (0.55999315)]
COG0477	COG1432	Mbar_A3485	Mbar_A3485	Multidrug efflux protein	Mbar_A0207	Mbar_A0207	Hypothetical protein {UniProtKB/TrEMBL:Q46G01}	[TP0840-TP0894 (0.55999315)]
COG0477	COG1432	Mbar_A0405	Mbar_A0405	Probable transporter {UniProtKB/TrEMBL:Q46FF4}	Mbar_A0207	Mbar_A0207	Hypothetical protein {UniProtKB/TrEMBL:Q46G01}	[TP0840-TP0894 (0.55999315)]
COG0477	COG1432	Mbar_A2046	AAZ70980.1	Hypothetical protein {UniProtKB/TrEMBL:Q46AW2}	Mbar_A0207	Mbar_A0207	Hypothetical protein {UniProtKB/TrEMBL:Q46G01}	[TP0840-TP0894 (0.55999315)]
COG0477	COG1432	Mbar_A2910	AAZ71806.1	Transport protein {UniProtKB/TrEMBL:Q467Y6}	Mbar_A0207	Mbar_A0207	Hypothetical protein {UniProtKB/TrEMBL:Q46G01}	[TP0840-TP0894 (0.55999315)]
COG0477	COG1432	Mbar_A2415	Mbar_A2415	Transmembrane efflux protein	Mbar_A0207	Mbar_A0207	Hypothetical protein {UniProtKB/TrEMBL:Q46G01}	[TP0840-TP0894 (0.55999315)]
COG0477	COG1432	Mbar_A2581	Mbar_A2581	Membrane transport protein	Mbar_A0207	Mbar_A0207	Hypothetical protein {UniProtKB/TrEMBL:Q46G01}	[TP0840-TP0894 (0.55999315)]
COG0477	COG1432	Mbar_A0782	Mbar_A0782	Putative transmembrane efflux protein	Mbar_A0207	Mbar_A0207	Hypothetical protein {UniProtKB/TrEMBL:Q46G01}	[TP0840-TP0894 (0.55999315)]
COG0477	COG1432	Mbar_A3306	AAZ72186.1	Efflux PumP antibiotic resistance protein	Mbar_A0207	Mbar_A0207	Hypothetical protein {UniProtKB/TrEMBL:Q46G01}	[TP0840-TP0894 (0.55999315)]
COG0457	COG1396	Mbar_A2895	Mbar_A2895	O-linked N-acetylglucosamine transferase	Mbar_A2819	Mbar_A2819	Transcriptional regulator, MerR family	[TP0648-TP0461 (0.6214171)]
COG0457	COG1396	Mbar_A2716	AAZ71620.1	Hypothetical protein {UniProtKB/TrEMBL:Q468S2}	Mbar_A2819	Mbar_A2819	Transcriptional regulator, MerR family	[TP0648-TP0461 (0.6214171)]
COG0457	COG1396	Mbar_A3533	AAZ72402.1	Hypothetical protein {UniProtKB/TrEMBL:Q465P0}	Mbar_A2171	AAZ71099.1	Transcriptional regulator	[TP0648-TP0461 (0.6214171)]
COG0457	COG1396	Mbar_A0419	AAZ69402.1	Hypothetical protein {UniProtKB/TrEMBL:Q46FE0}	Mbar_A2171	AAZ71099.1	Transcriptional regulator	[TP0648-TP0461 (0.6214171)]
COG0457	COG1396	Mbar_A3643	Mbar_A3643	TPR-domain containing protein	Mbar_A2171	AAZ71099.1	Transcriptional regulator	[TP0648-TP0461 (0.6214171)]
COG0457	COG1396	Mbar_A2526	AAZ71439.1	Hypothetical protein {UniProtKB/TrEMBL:Q469K3}	Mbar_A2171	AAZ71099.1	Transcriptional regulator	[TP0648-TP0461 (0.6214171)]
COG0457	COG1396	Mbar_A0011	AAZ69004.1	Hypothetical protein {UniProtKB/TrEMBL:Q46GI8}	Mbar_A2171	AAZ71099.1	Transcriptional regulator	[TP0648-TP0461 (0.6214171)]
COG0457	COG1396	Mbar_A0280	Mbar_A0280	TPR-domain containing protein	Mbar_A2819	Mbar_A2819	Transcriptional regulator, MerR family	[TP0648-TP0461 (0.6214171)]
COG0457	COG1396	Mbar_A2255	Mbar_A2255	Hypothetical protein {UniProtKB/TrEMBL:Q46AB2}	Mbar_A2819	Mbar_A2819	Transcriptional regulator, MerR family	[TP0648-TP0461 (0.6214171)]
COG0457	COG1396	Mbar_A3062	AAZ71952.1	Hypothetical protein {UniProtKB/TrEMBL:Q467J0}	Mbar_A2819	Mbar_A2819	Transcriptional regulator, MerR family	[TP0648-TP0461 (0.6214171)]
COG0457	COG1396	Mbar_A3535	Mbar_A3535	Hypothetical protein {UniProtKB/TrEMBL:Q465N8}	Mbar_A2819	Mbar_A2819	Transcriptional regulator, MerR family	[TP0648-TP0461 (0.6214171)]
COG0457	COG1396	Mbar_A3197	Mbar_A3197	O-GlcNAc transferase, p110 subunit	Mbar_A2171	AAZ71099.1	Transcriptional regulator	[TP0648-TP0461 (0.6214171)]
COG0457	COG1396	Mbar_A2419	Mbar_A2419	Hypothetical protein {UniProtKB/TrEMBL:Q469V3}	Mbar_A2819	Mbar_A2819	Transcriptional regulator, MerR family	[TP0648-TP0461 (0.6214171)]
COG0457	COG1396	Mbar_A2893	AAZ71791.1	O-linked N-acetylglucosamine transferase	Mbar_A2819	Mbar_A2819	Transcriptional regulator, MerR family	[TP0648-TP0461 (0.6214171)]
COG0457	COG1396	Mbar_A0011	AAZ69004.1	Hypothetical protein {UniProtKB/TrEMBL:Q46GI8}	Mbar_A2819	Mbar_A2819	Transcriptional regulator, MerR family	[TP0648-TP0461 (0.6214171)]
COG0457	COG1396	Mbar_A2895	Mbar_A2895	O-linked N-acetylglucosamine transferase	Mbar_A2171	AAZ71099.1	Transcriptional regulator	[TP0648-TP0461 (0.6214171)]
COG0457	COG1396	Mbar_A1366	Mbar_A1366	Hypothetical protein {UniProtKB/TrEMBL:Q46CR5}	Mbar_A2819	Mbar_A2819	Transcriptional regulator, MerR family	[TP0648-TP0461 (0.6214171)]
COG0457	COG1396	Mbar_A2461	AAZ71376.1	Hypothetical protein {UniProtKB/TrEMBL:Q469R6}	Mbar_A2819	Mbar_A2819	Transcriptional regulator, MerR family	[TP0648-TP0461 (0.6214171)]
COG0457	COG1396	Mbar_A3062	AAZ71952.1	Hypothetical protein {UniProtKB/TrEMBL:Q467J0}	Mbar_A2171	AAZ71099.1	Transcriptional regulator	[TP0648-TP0461 (0.6214171)]
COG0457	COG1396	Mbar_A2994	Mbar_A2994	Hypothetical protein {UniProtKB/TrEMBL:Q467Q4}	Mbar_A2171	AAZ71099.1	Transcriptional regulator	[TP0648-TP0461 (0.6214171)]
COG0457	COG1396	Mbar_A2604	Mbar_A2604	TPR repeat {UniProtKB/TrEMBL:Q469C8}	Mbar_A2819	Mbar_A2819	Transcriptional regulator, MerR family	[TP0648-TP0461 (0.6214171)]
COG0457	COG1396	Mbar_A2652	Mbar_A2652	Hypothetical protein {UniProtKB/TrEMBL:Q468Y4}	Mbar_A2171	AAZ71099.1	Transcriptional regulator	[TP0648-TP0461 (0.6214171)]
COG0457	COG1396	Mbar_A2379	Mbar_A2379	Hypothetical protein {UniProtKB/TrEMBL:Q469Z2}	Mbar_A2819	Mbar_A2819	Transcriptional regulator, MerR family	[TP0648-TP0461 (0.6214171)]
COG0457	COG1396	Mbar_A2652	Mbar_A2652	Hypothetical protein {UniProtKB/TrEMBL:Q468Y4}	Mbar_A2819	Mbar_A2819	Transcriptional regulator, MerR family	[TP0648-TP0461 (0.6214171)]
COG0457	COG1396	Mbar_A2604	Mbar_A2604	TPR repeat {UniProtKB/TrEMBL:Q469C8}	Mbar_A2171	AAZ71099.1	Transcriptional regulator	[TP0648-TP0461 (0.6214171)]
COG0457	COG1396	Mbar_A2255	Mbar_A2255	Hypothetical protein {UniProtKB/TrEMBL:Q46AB2}	Mbar_A2171	AAZ71099.1	Transcriptional regulator	[TP0648-TP0461 (0.6214171)]
COG0457	COG1396	Mbar_A2716	AAZ71620.1	Hypothetical protein {UniProtKB/TrEMBL:Q468S2}	Mbar_A2171	AAZ71099.1	Transcriptional regulator	[TP0648-TP0461 (0.6214171)]
COG0457	COG1396	Mbar_A3533	AAZ72402.1	Hypothetical protein {UniProtKB/TrEMBL:Q465P0}	Mbar_A2819	Mbar_A2819	Transcriptional regulator, MerR family	[TP0648-TP0461 (0.6214171)]
COG0457	COG1396	Mbar_A2968	AAZ71863.1	Kinesin light chain {UniProtKB/TrEMBL:Q467S9}	Mbar_A2819	Mbar_A2819	Transcriptional regulator, MerR family	[TP0648-TP0461 (0.6214171)]
COG0457	COG1396	Mbar_A0419	AAZ69402.1	Hypothetical protein {UniProtKB/TrEMBL:Q46FE0}	Mbar_A2819	Mbar_A2819	Transcriptional regulator, MerR family	[TP0648-TP0461 (0.6214171)]
COG0457	COG1396	Mbar_A2893	AAZ71791.1	O-linked N-acetylglucosamine transferase	Mbar_A2171	AAZ71099.1	Transcriptional regulator	[TP0648-TP0461 (0.6214171)]
COG0457	COG1396	Mbar_A3535	Mbar_A3535	Hypothetical protein {UniProtKB/TrEMBL:Q465N8}	Mbar_A2171	AAZ71099.1	Transcriptional regulator	[TP0648-TP0461 (0.6214171)]
COG0457	COG1396	Mbar_A2379	Mbar_A2379	Hypothetical protein {UniProtKB/TrEMBL:Q469Z2}	Mbar_A2171	AAZ71099.1	Transcriptional regulator	[TP0648-TP0461 (0.6214171)]
COG0457	COG1396	Mbar_A3643	Mbar_A3643	TPR-domain containing protein	Mbar_A2819	Mbar_A2819	Transcriptional regulator, MerR family	[TP0648-TP0461 (0.6214171)]
COG0457	COG1396	Mbar_A3708	AAZ72571.1	Hypothetical protein {UniProtKB/TrEMBL:Q464X1}	Mbar_A2171	AAZ71099.1	Transcriptional regulator	[TP0648-TP0461 (0.6214171)]
COG0457	COG1396	Mbar_A0280	Mbar_A0280	TPR-domain containing protein	Mbar_A2171	AAZ71099.1	Transcriptional regulator	[TP0648-TP0461 (0.6214171)]
COG0457	COG1396	Mbar_A3708	AAZ72571.1	Hypothetical protein {UniProtKB/TrEMBL:Q464X1}	Mbar_A2819	Mbar_A2819	Transcriptional regulator, MerR family	[TP0648-TP0461 (0.6214171)]
COG0457	COG1396	Mbar_A3197	Mbar_A3197	O-GlcNAc transferase, p110 subunit	Mbar_A2819	Mbar_A2819	Transcriptional regulator, MerR family	[TP0648-TP0461 (0.6214171)]
COG0457	COG1396	Mbar_A2461	AAZ71376.1	Hypothetical protein {UniProtKB/TrEMBL:Q469R6}	Mbar_A2171	AAZ71099.1	Transcriptional regulator	[TP0648-TP0461 (0.6214171)]
COG0457	COG1396	Mbar_A2968	AAZ71863.1	Kinesin light chain {UniProtKB/TrEMBL:Q467S9}	Mbar_A2171	AAZ71099.1	Transcriptional regulator	[TP0648-TP0461 (0.6214171)]
COG0457	COG1396	Mbar_A2419	Mbar_A2419	Hypothetical protein {UniProtKB/TrEMBL:Q469V3}	Mbar_A2171	AAZ71099.1	Transcriptional regulator	[TP0648-TP0461 (0.6214171)]
COG0457	COG1396	Mbar_A3194	Mbar_A3194	O-GlcNAc transferase, p110 subunit	Mbar_A2819	Mbar_A2819	Transcriptional regulator, MerR family	[TP0648-TP0461 (0.6214171)]
COG0457	COG1396	Mbar_A2526	AAZ71439.1	Hypothetical protein {UniProtKB/TrEMBL:Q469K3}	Mbar_A2819	Mbar_A2819	Transcriptional regulator, MerR family	[TP0648-TP0461 (0.6214171)]
COG0457	COG1396	Mbar_A1366	Mbar_A1366	Hypothetical protein {UniProtKB/TrEMBL:Q46CR5}	Mbar_A2171	AAZ71099.1	Transcriptional regulator	[TP0648-TP0461 (0.6214171)]
COG0457	COG1396	Mbar_A2994	Mbar_A2994	Hypothetical protein {UniProtKB/TrEMBL:Q467Q4}	Mbar_A2819	Mbar_A2819	Transcriptional regulator, MerR family	[TP0648-TP0461 (0.6214171)]
COG0457	COG1396	Mbar_A3194	Mbar_A3194	O-GlcNAc transferase, p110 subunit	Mbar_A2171	AAZ71099.1	Transcriptional regulator	[TP0648-TP0461 (0.6214171)]
COG0322	COG1432	Mbar_A2709	Mbar_A2709	Excinuclease ABC, subunit C	Mbar_A0207	Mbar_A0207	Hypothetical protein {UniProtKB/TrEMBL:Q46G01}	[TP0472-TP0894 (0.7171434)]
COG0124	COG0124	Mbar_A3452	Mbar_A3452	Histidyl-tRNA synthetase	Mbar_A3452	Mbar_A3452	Histidyl-tRNA synthetase	[TP0641-TP0641 (0.67365265)]
COG0012	COG0608	Mbar_A1073	AAZ70041.1	GTP-binding protein {UniProtKB/TrEMBL:Q46DK1}	Mbar_A2111	Mbar_A2111	Hypothetical protein {UniProtKB/TrEMBL:Q46AQ0}	[TP0124-TP0704 (0.626838)]
COG0012	COG0608	Mbar_A1073	AAZ70041.1	GTP-binding protein {UniProtKB/TrEMBL:Q46DK1}	Mbar_A0016	Mbar_A0016	Hypothetical protein {UniProtKB/TrEMBL:Q46GI4}	[TP0124-TP0704 (0.626838)]
COG0012	COG0608	Mbar_A1073	AAZ70041.1	GTP-binding protein {UniProtKB/TrEMBL:Q46DK1}	Mbar_A1752	Mbar_A1752	Single-stranded-DNA-specific exonuclease RecJ	[TP0124-TP0704 (0.626838)]
COG0301	COG0457	Mbar_A0010	Mbar_A0010	Thiazole biosynthesis protein	Mbar_A0011	AAZ69004.1	Hypothetical protein {UniProtKB/TrEMBL:Q46GI8}	[TP0559-TP0095 (0.76004404), TP0559-TP0067 (0.65738976)]
COG0301	COG0457	Mbar_A0010	Mbar_A0010	Thiazole biosynthesis protein	Mbar_A2461	AAZ71376.1	Hypothetical protein {UniProtKB/TrEMBL:Q469R6}	[TP0559-TP0095 (0.76004404), TP0559-TP0067 (0.65738976)]
COG0301	COG0457	Mbar_A0010	Mbar_A0010	Thiazole biosynthesis protein	Mbar_A2895	Mbar_A2895	O-linked N-acetylglucosamine transferase	[TP0559-TP0095 (0.76004404), TP0559-TP0067 (0.65738976)]
COG0301	COG0457	Mbar_A0010	Mbar_A0010	Thiazole biosynthesis protein	Mbar_A3062	AAZ71952.1	Hypothetical protein {UniProtKB/TrEMBL:Q467J0}	[TP0559-TP0095 (0.76004404), TP0559-TP0067 (0.65738976)]
COG0301	COG0457	Mbar_A0010	Mbar_A0010	Thiazole biosynthesis protein	Mbar_A0280	Mbar_A0280	TPR-domain containing protein	[TP0559-TP0095 (0.76004404), TP0559-TP0067 (0.65738976)]
COG0301	COG0457	Mbar_A0010	Mbar_A0010	Thiazole biosynthesis protein	Mbar_A3194	Mbar_A3194	O-GlcNAc transferase, p110 subunit	[TP0559-TP0095 (0.76004404), TP0559-TP0067 (0.65738976)]
COG0301	COG0457	Mbar_A0010	Mbar_A0010	Thiazole biosynthesis protein	Mbar_A1366	Mbar_A1366	Hypothetical protein {UniProtKB/TrEMBL:Q46CR5}	[TP0559-TP0095 (0.76004404), TP0559-TP0067 (0.65738976)]
COG0301	COG0457	Mbar_A0010	Mbar_A0010	Thiazole biosynthesis protein	Mbar_A2652	Mbar_A2652	Hypothetical protein {UniProtKB/TrEMBL:Q468Y4}	[TP0559-TP0095 (0.76004404), TP0559-TP0067 (0.65738976)]
COG0301	COG0457	Mbar_A0010	Mbar_A0010	Thiazole biosynthesis protein	Mbar_A2604	Mbar_A2604	TPR repeat {UniProtKB/TrEMBL:Q469C8}	[TP0559-TP0095 (0.76004404), TP0559-TP0067 (0.65738976)]
COG0301	COG0457	Mbar_A0010	Mbar_A0010	Thiazole biosynthesis protein	Mbar_A3533	AAZ72402.1	Hypothetical protein {UniProtKB/TrEMBL:Q465P0}	[TP0559-TP0095 (0.76004404), TP0559-TP0067 (0.65738976)]
COG0301	COG0457	Mbar_A0010	Mbar_A0010	Thiazole biosynthesis protein	Mbar_A3197	Mbar_A3197	O-GlcNAc transferase, p110 subunit	[TP0559-TP0095 (0.76004404), TP0559-TP0067 (0.65738976)]
COG0301	COG0457	Mbar_A0010	Mbar_A0010	Thiazole biosynthesis protein	Mbar_A3643	Mbar_A3643	TPR-domain containing protein	[TP0559-TP0095 (0.76004404), TP0559-TP0067 (0.65738976)]
COG0301	COG0457	Mbar_A0010	Mbar_A0010	Thiazole biosynthesis protein	Mbar_A2419	Mbar_A2419	Hypothetical protein {UniProtKB/TrEMBL:Q469V3}	[TP0559-TP0095 (0.76004404), TP0559-TP0067 (0.65738976)]
COG0301	COG0457	Mbar_A0010	Mbar_A0010	Thiazole biosynthesis protein	Mbar_A2716	AAZ71620.1	Hypothetical protein {UniProtKB/TrEMBL:Q468S2}	[TP0559-TP0095 (0.76004404), TP0559-TP0067 (0.65738976)]
COG0301	COG0457	Mbar_A0010	Mbar_A0010	Thiazole biosynthesis protein	Mbar_A0419	AAZ69402.1	Hypothetical protein {UniProtKB/TrEMBL:Q46FE0}	[TP0559-TP0095 (0.76004404), TP0559-TP0067 (0.65738976)]
COG0301	COG0457	Mbar_A0010	Mbar_A0010	Thiazole biosynthesis protein	Mbar_A2379	Mbar_A2379	Hypothetical protein {UniProtKB/TrEMBL:Q469Z2}	[TP0559-TP0095 (0.76004404), TP0559-TP0067 (0.65738976)]
COG0301	COG0457	Mbar_A0010	Mbar_A0010	Thiazole biosynthesis protein	Mbar_A3535	Mbar_A3535	Hypothetical protein {UniProtKB/TrEMBL:Q465N8}	[TP0559-TP0095 (0.76004404), TP0559-TP0067 (0.65738976)]
COG0301	COG0457	Mbar_A0010	Mbar_A0010	Thiazole biosynthesis protein	Mbar_A2968	AAZ71863.1	Kinesin light chain {UniProtKB/TrEMBL:Q467S9}	[TP0559-TP0095 (0.76004404), TP0559-TP0067 (0.65738976)]
COG0301	COG0457	Mbar_A0010	Mbar_A0010	Thiazole biosynthesis protein	Mbar_A2255	Mbar_A2255	Hypothetical protein {UniProtKB/TrEMBL:Q46AB2}	[TP0559-TP0095 (0.76004404), TP0559-TP0067 (0.65738976)]
COG0301	COG0457	Mbar_A0010	Mbar_A0010	Thiazole biosynthesis protein	Mbar_A2994	Mbar_A2994	Hypothetical protein {UniProtKB/TrEMBL:Q467Q4}	[TP0559-TP0095 (0.76004404), TP0559-TP0067 (0.65738976)]
COG0301	COG0457	Mbar_A0010	Mbar_A0010	Thiazole biosynthesis protein	Mbar_A2526	AAZ71439.1	Hypothetical protein {UniProtKB/TrEMBL:Q469K3}	[TP0559-TP0095 (0.76004404), TP0559-TP0067 (0.65738976)]
COG0301	COG0457	Mbar_A0010	Mbar_A0010	Thiazole biosynthesis protein	Mbar_A2893	AAZ71791.1	O-linked N-acetylglucosamine transferase	[TP0559-TP0095 (0.76004404), TP0559-TP0067 (0.65738976)]
COG0301	COG0457	Mbar_A0010	Mbar_A0010	Thiazole biosynthesis protein	Mbar_A3708	AAZ72571.1	Hypothetical protein {UniProtKB/TrEMBL:Q464X1}	[TP0559-TP0095 (0.76004404), TP0559-TP0067 (0.65738976)]
COG0255	COG1394	Mbar_A0103	Mbar_A0103	Ribosomal protein L29p {UniProtKB/TrEMBL:Q46GA2}	Mbar_A0384	AAZ69367.1	A1AO H+ ATPase subunit D	[TP0197-TP0527 (0.51549006)]
