# Supplementary material for: The Binary Protein Interactome of Treponema pallidum – The Syphilis Spirochete
Source: PLoS One. 2008 May 28;3(5):e2292. doi: 10.1371/journal.pone.0002292 (PMC2386257; doi:10.1371/journal.pone.0002292)
Supplement: Data S1 — Predicted protein-protein interactions based on our Treponema pallidum data; zip archive containing 372 files with one file per species. (6.09 MB ZIP) [file pone.0002292.s006.zip › archaea/Methanosarcina_mazei.tab]

192952 Methanosarcina mazei
COG A	COG B	Locus Id A	Preferred Name(s) A	Annotation A	Locus Id B	Preferred Name(s) B	Annotation B	T. pallidum interaction
COG0201	COG0550	MM2147	MM2147	preprotein translocase SecY	MM0183	MM0183	DNA topoisomerase III	[TP0208-TP0394 (0.8044664)]
COG0201	COG0550	MM2147	MM2147	preprotein translocase SecY	MM3076	MM3076	DNA topoisomerase I	[TP0208-TP0394 (0.8044664)]
COG0051	COG0693	MM2263	rps10p	30S ribosomal protein S10P	MM3277	MM3277	protease I	[TP0188-TP0445 (0.6307204)]
COG0051	COG0693	MM2263	rps10p	30S ribosomal protein S10P	MM3084	MM3084	Protease I	[TP0188-TP0445 (0.6307204)]
COG1061	COG3391	MM3305	MM3305	putative DNA or RNA helicase of superfamily II	MM0395	MM0395	putative surface layer protein	[TP0380-TP0421 (0.5112116)]
COG1061	COG3391	MM3305	MM3305	putative DNA or RNA helicase of superfamily II	MM0214	MM0214	hypothetical protein	[TP0380-TP0421 (0.5112116)]
COG1061	COG3391	MM3000	MM3000	DNA repair helicase	MM0405	MM0405	putative surface layer protein	[TP0380-TP0421 (0.5112116)]
COG1061	COG3391	MM3000	MM3000	DNA repair helicase	MM0390	MM0390	putative surface layer protein	[TP0380-TP0421 (0.5112116)]
COG1061	COG3391	MM3305	MM3305	putative DNA or RNA helicase of superfamily II	MM0405	MM0405	putative surface layer protein	[TP0380-TP0421 (0.5112116)]
COG1061	COG3391	MM3305	MM3305	putative DNA or RNA helicase of superfamily II	MM2728	MM2728	hypothetical protein	[TP0380-TP0421 (0.5112116)]
COG1061	COG3391	MM3000	MM3000	DNA repair helicase	MM0214	MM0214	hypothetical protein	[TP0380-TP0421 (0.5112116)]
COG1061	COG3391	MM3000	MM3000	DNA repair helicase	MM0395	MM0395	putative surface layer protein	[TP0380-TP0421 (0.5112116)]
COG1061	COG3391	MM3000	MM3000	DNA repair helicase	MM2159	MM2159	hypothetical protein	[TP0380-TP0421 (0.5112116)]
COG1061	COG3391	MM3305	MM3305	putative DNA or RNA helicase of superfamily II	MM0390	MM0390	putative surface layer protein	[TP0380-TP0421 (0.5112116)]
COG1061	COG3391	MM3305	MM3305	putative DNA or RNA helicase of superfamily II	MM2159	MM2159	hypothetical protein	[TP0380-TP0421 (0.5112116)]
COG1061	COG3391	MM3305	MM3305	putative DNA or RNA helicase of superfamily II	MM3026	MM3026	hypothetical protein	[TP0380-TP0421 (0.5112116)]
COG1061	COG3391	MM3000	MM3000	DNA repair helicase	MM3171	MM3171	hypothetical protein	[TP0380-TP0421 (0.5112116)]
COG1061	COG3391	MM3000	MM3000	DNA repair helicase	MM2728	MM2728	hypothetical protein	[TP0380-TP0421 (0.5112116)]
COG1061	COG3391	MM3305	MM3305	putative DNA or RNA helicase of superfamily II	MM3171	MM3171	hypothetical protein	[TP0380-TP0421 (0.5112116)]
COG1061	COG3391	MM3000	MM3000	DNA repair helicase	MM3026	MM3026	hypothetical protein	[TP0380-TP0421 (0.5112116)]
COG0125	COG0457	MM1111	tmk	Probable thymidylate kinase (EC 2.7.4.9) (dTMP kinase)	MM3146	MM3146	hypothetical protein	[TP0354-TP0648 (0.5206915)]
COG0125	COG0457	MM1111	tmk	Probable thymidylate kinase (EC 2.7.4.9) (dTMP kinase)	MM3110	MM3110	hypothetical protein	[TP0354-TP0648 (0.5206915)]
COG0125	COG0457	MM1111	tmk	Probable thymidylate kinase (EC 2.7.4.9) (dTMP kinase)	MM0129	MM0129	hypothetical protein	[TP0354-TP0648 (0.5206915)]
COG0125	COG0457	MM1111	tmk	Probable thymidylate kinase (EC 2.7.4.9) (dTMP kinase)	MM0178	MM0178	hypothetical protein	[TP0354-TP0648 (0.5206915)]
COG0125	COG0457	MM1111	tmk	Probable thymidylate kinase (EC 2.7.4.9) (dTMP kinase)	MM2801	MM2801	hypothetical protein	[TP0354-TP0648 (0.5206915)]
COG0125	COG0457	MM1111	tmk	Probable thymidylate kinase (EC 2.7.4.9) (dTMP kinase)	MM3143	MM3143	hypothetical protein	[TP0354-TP0648 (0.5206915)]
COG0125	COG0457	MM1111	tmk	Probable thymidylate kinase (EC 2.7.4.9) (dTMP kinase)	MM0103	MM0103	O-linked N-acetylglucosamine transferase	[TP0354-TP0648 (0.5206915)]
COG0125	COG0457	MM1111	tmk	Probable thymidylate kinase (EC 2.7.4.9) (dTMP kinase)	MM2879	MM2879	tetratricopeptide repeat family protein	[TP0354-TP0648 (0.5206915)]
COG0125	COG0457	MM1111	tmk	Probable thymidylate kinase (EC 2.7.4.9) (dTMP kinase)	MM2562	MM2562	hypothetical protein	[TP0354-TP0648 (0.5206915)]
COG0125	COG0457	MM1111	tmk	Probable thymidylate kinase (EC 2.7.4.9) (dTMP kinase)	MM0131	MM0131	hypothetical protein	[TP0354-TP0648 (0.5206915)]
COG0125	COG0457	MM1111	tmk	Probable thymidylate kinase (EC 2.7.4.9) (dTMP kinase)	MM2802	MM2802	hypothetical protein	[TP0354-TP0648 (0.5206915)]
COG0125	COG0457	MM1111	tmk	Probable thymidylate kinase (EC 2.7.4.9) (dTMP kinase)	MM2720	MM2720	hypothetical protein	[TP0354-TP0648 (0.5206915)]
COG0125	COG0457	MM1111	tmk	Probable thymidylate kinase (EC 2.7.4.9) (dTMP kinase)	MM0044	MM0044	hypothetical protein	[TP0354-TP0648 (0.5206915)]
COG0125	COG0457	MM1111	tmk	Probable thymidylate kinase (EC 2.7.4.9) (dTMP kinase)	MM0601	MM0601	hypothetical protein	[TP0354-TP0648 (0.5206915)]
COG0125	COG0457	MM1111	tmk	Probable thymidylate kinase (EC 2.7.4.9) (dTMP kinase)	MM2348	MM2348	O-linked N-acetylglucosamine transferase	[TP0354-TP0648 (0.5206915)]
COG0125	COG0457	MM1111	tmk	Probable thymidylate kinase (EC 2.7.4.9) (dTMP kinase)	MM2594	MM2594	hypothetical protein	[TP0354-TP0648 (0.5206915)]
COG0125	COG0457	MM1111	tmk	Probable thymidylate kinase (EC 2.7.4.9) (dTMP kinase)	MM0155	MM0155	hypothetical protein	[TP0354-TP0648 (0.5206915)]
COG0125	COG0457	MM1111	tmk	Probable thymidylate kinase (EC 2.7.4.9) (dTMP kinase)	MM0099	MM0099	O-linked N-acetylglucosamine transferase	[TP0354-TP0648 (0.5206915)]
COG0125	COG0457	MM1111	tmk	Probable thymidylate kinase (EC 2.7.4.9) (dTMP kinase)	MM3330	MM3330	O-linked N-acetylglucosamine transferase	[TP0354-TP0648 (0.5206915)]
COG0125	COG0457	MM1111	tmk	Probable thymidylate kinase (EC 2.7.4.9) (dTMP kinase)	MM2350	MM2350	O-linked N-acetylglucosamine transferase	[TP0354-TP0648 (0.5206915)]
COG0125	COG0457	MM1111	tmk	Probable thymidylate kinase (EC 2.7.4.9) (dTMP kinase)	MM3342	MM3342	hypothetical protein	[TP0354-TP0648 (0.5206915)]
COG0249	COG1156	MM1683	MM_1683	DNA mismatch repair protein mutS	MM0779	atpB	V-type ATP synthase beta chain (EC 3.6.3.14) (V-type ATPase subunit B)	[TP0328-TP0427 (0.80866665)]
COG0020	COG1390	MM0014	MM0014	Undecaprenyl pyrophosphate synthetase	MM0783	atpE	V-type ATP synthase subunit E (EC 3.6.3.14) (V-type ATPase subunit E)	[TP0603-TP0424 (0.79878455)]
COG0020	COG1390	MM1083	MM1083	Undecaprenyl pyrophosphate synthetase	MM0783	atpE	V-type ATP synthase subunit E (EC 3.6.3.14) (V-type ATPase subunit E)	[TP0603-TP0424 (0.79878455)]
COG0020	COG1390	MM0618	uppS	Undecaprenyl pyrophosphate synthetase (EC 2.5.1.31) (UPP synthetase) (Di-trans,poly-cis-decaprenylcistransferase) (Undecaprenyl diphosphate synthase) (UDS)	MM0783	atpE	V-type ATP synthase subunit E (EC 3.6.3.14) (V-type ATPase subunit E)	[TP0603-TP0424 (0.79878455)]
COG1509	COG1509	MM0934	MM0934	lysine 2,3-aminomutase	MM0934	MM0934	lysine 2,3-aminomutase	[TP0121-TP0121 (0.7367639)]
COG0084	COG2201	MM1285	MM1285	Sec-independent transport protein TatD	MM1326	cheB	Chemotaxis response regulator protein-glutamate methylesterase of group 2 operon (EC 3.1.1.61)	[TP0994-TP0631 (0.71912634)]
COG0084	COG2201	MM1285	MM1285	Sec-independent transport protein TatD	MM0329	cheB1	Chemotaxis response regulator protein-glutamate methylesterase of group 1 operon (EC 3.1.1.61)	[TP0994-TP0631 (0.71912634)]
COG0060	COG0681	MM2967	ileS	Isoleucyl-tRNA synthetase (EC 6.1.1.5) (Isoleucine--tRNA ligase) (IleRS)	MM1344	MM1344	signal sequence peptidase	[TP0452-TP0185 (0.79878455)]
COG0558	COG2239	MM1536	MM1536	CDP-diacylglycerol--glycerol-3-phosphate	MM1660	mgtE	MG2+ transporter MGTE	[TP0256-TP0917 (0.6007029)]
COG0558	COG2239	MM1685	MM1685	CDP-diacylglycerol--glycerol-3-phosphate	MM1660	mgtE	MG2+ transporter MGTE	[TP0256-TP0917 (0.6007029)]
COG0459	COG2236	MM1379	MM1379	Thermosome, alpha subunit	MM1262	MM1262	Xanthine-guanine phosphoribosyltransferase	[TP0030-TP0050 (0.733236)]
COG0459	COG2236	MM0072	MM0072	Thermosome subunit	MM0078	MM0078	Xanthine-guanine phosphoribosyltransferase	[TP0030-TP0050 (0.733236)]
COG0459	COG2236	MM1379	MM1379	Thermosome, alpha subunit	MM0078	MM0078	Xanthine-guanine phosphoribosyltransferase	[TP0030-TP0050 (0.733236)]
COG0459	COG2236	MM0072	MM0072	Thermosome subunit	MM1262	MM1262	Xanthine-guanine phosphoribosyltransferase	[TP0030-TP0050 (0.733236)]
COG0459	COG2236	MM1096	MM1096	Thermosome, alpha subunit	MM1262	MM1262	Xanthine-guanine phosphoribosyltransferase	[TP0030-TP0050 (0.733236)]
COG0459	COG2236	MM1798	groL	60 kDa chaperonin (Protein Cpn60) (groEL protein)	MM0078	MM0078	Xanthine-guanine phosphoribosyltransferase	[TP0030-TP0050 (0.733236)]
COG0459	COG2236	MM1798	groL	60 kDa chaperonin (Protein Cpn60) (groEL protein)	MM1262	MM1262	Xanthine-guanine phosphoribosyltransferase	[TP0030-TP0050 (0.733236)]
COG0459	COG2236	MM1096	MM1096	Thermosome, alpha subunit	MM0078	MM0078	Xanthine-guanine phosphoribosyltransferase	[TP0030-TP0050 (0.733236)]
COG0187	COG0358	MM2419	MM2419	DNA gyrase, subunit B	MM1295	MM_1295	UPF0095 protein MM_1295	[TP1006-TP0492 (0.55112576)]
COG0301	COG0514	MM2517	thiI	Probable thiamine biosynthesis protein thiI	MM1217	recQ	ATP-dependent DNA helicase	[TP0559-TP0103 (0.6411465)]
COG0237	COG0552	MM1313	MM_1313	UPF0200 protein MM_1313	MM0810	MM0810	signal recognition particle subunit Ffh/SRP54	[TP0296-TP0578 (0.7885255)]
COG0012	COG0457	MM1082	MM1082	GTP-binding protein	MM0044	MM0044	hypothetical protein	[TP0124-TP0067 (0.81355333)]
COG0012	COG0457	MM1082	MM1082	GTP-binding protein	MM3143	MM3143	hypothetical protein	[TP0124-TP0067 (0.81355333)]
COG0012	COG0457	MM1082	MM1082	GTP-binding protein	MM2594	MM2594	hypothetical protein	[TP0124-TP0067 (0.81355333)]
COG0012	COG0457	MM1082	MM1082	GTP-binding protein	MM0178	MM0178	hypothetical protein	[TP0124-TP0067 (0.81355333)]
COG0012	COG0457	MM1082	MM1082	GTP-binding protein	MM2879	MM2879	tetratricopeptide repeat family protein	[TP0124-TP0067 (0.81355333)]
COG0012	COG0457	MM1082	MM1082	GTP-binding protein	MM3110	MM3110	hypothetical protein	[TP0124-TP0067 (0.81355333)]
COG0012	COG0457	MM1082	MM1082	GTP-binding protein	MM3330	MM3330	O-linked N-acetylglucosamine transferase	[TP0124-TP0067 (0.81355333)]
COG0012	COG0457	MM1082	MM1082	GTP-binding protein	MM0155	MM0155	hypothetical protein	[TP0124-TP0067 (0.81355333)]
COG0012	COG0457	MM1082	MM1082	GTP-binding protein	MM2350	MM2350	O-linked N-acetylglucosamine transferase	[TP0124-TP0067 (0.81355333)]
COG0012	COG0457	MM1082	MM1082	GTP-binding protein	MM2348	MM2348	O-linked N-acetylglucosamine transferase	[TP0124-TP0067 (0.81355333)]
COG0012	COG0457	MM1082	MM1082	GTP-binding protein	MM3342	MM3342	hypothetical protein	[TP0124-TP0067 (0.81355333)]
COG0012	COG0457	MM1082	MM1082	GTP-binding protein	MM0099	MM0099	O-linked N-acetylglucosamine transferase	[TP0124-TP0067 (0.81355333)]
COG0012	COG0457	MM1082	MM1082	GTP-binding protein	MM0103	MM0103	O-linked N-acetylglucosamine transferase	[TP0124-TP0067 (0.81355333)]
COG0012	COG0457	MM1082	MM1082	GTP-binding protein	MM3146	MM3146	hypothetical protein	[TP0124-TP0067 (0.81355333)]
COG0012	COG0457	MM1082	MM1082	GTP-binding protein	MM0131	MM0131	hypothetical protein	[TP0124-TP0067 (0.81355333)]
COG0012	COG0457	MM1082	MM1082	GTP-binding protein	MM0129	MM0129	hypothetical protein	[TP0124-TP0067 (0.81355333)]
COG0012	COG0457	MM1082	MM1082	GTP-binding protein	MM2802	MM2802	hypothetical protein	[TP0124-TP0067 (0.81355333)]
COG0012	COG0457	MM1082	MM1082	GTP-binding protein	MM2720	MM2720	hypothetical protein	[TP0124-TP0067 (0.81355333)]
COG0012	COG0457	MM1082	MM1082	GTP-binding protein	MM0601	MM0601	hypothetical protein	[TP0124-TP0067 (0.81355333)]
COG0012	COG0457	MM1082	MM1082	GTP-binding protein	MM2801	MM2801	hypothetical protein	[TP0124-TP0067 (0.81355333)]
COG0012	COG0457	MM1082	MM1082	GTP-binding protein	MM2562	MM2562	hypothetical protein	[TP0124-TP0067 (0.81355333)]
COG0552	COG1061	MM0810	MM0810	signal recognition particle subunit Ffh/SRP54	MM3305	MM3305	putative DNA or RNA helicase of superfamily II	[TP0578-TP0380 (0.62695336)]
COG0552	COG1061	MM0810	MM0810	signal recognition particle subunit Ffh/SRP54	MM3000	MM3000	DNA repair helicase	[TP0578-TP0380 (0.62695336)]
COG0124	COG0608	MM2061	hisS	Histidyl-tRNA synthetase (EC 6.1.1.21) (Histidine--tRNA ligase) (HisRS)	MM0213	recJ	putative single-stranded-DNA-specific	[TP0641-TP0704 (0.75894904)]
COG0124	COG0608	MM2061	hisS	Histidyl-tRNA synthetase (EC 6.1.1.21) (Histidine--tRNA ligase) (HisRS)	MM2716	MM2716	hypothetical protein	[TP0641-TP0704 (0.75894904)]
COG0124	COG0608	MM2061	hisS	Histidyl-tRNA synthetase (EC 6.1.1.21) (Histidine--tRNA ligase) (HisRS)	MM1970	MM1970	Single-stranded-DNA-specific exonuclease recJ	[TP0641-TP0704 (0.75894904)]
COG1122	COG1432	MM2387	cbiO6	Putative cobalt import ATP-binding protein cbiO 6	MM0680	MM0680	hypothetical protein	[TP0227-TP0894 (0.7171434)]
COG1122	COG1432	MM1037	cbiO1	Cobalt import ATP-binding protein cbiO 1	MM0680	MM0680	hypothetical protein	[TP0227-TP0894 (0.7171434)]
COG1122	COG1432	MM0462	cbiO3	Putative cobalt import ATP-binding protein cbiO 3	MM0680	MM0680	hypothetical protein	[TP0227-TP0894 (0.7171434)]
COG1122	COG1432	MM1996	cbiO5	Putative cobalt import ATP-binding protein cbiO 5	MM0680	MM0680	hypothetical protein	[TP0227-TP0894 (0.7171434)]
COG1122	COG1432	MM3016	cbiO7	Putative cobalt import ATP-binding protein cbiO 7	MM0680	MM0680	hypothetical protein	[TP0227-TP0894 (0.7171434)]
COG1122	COG1432	MM0887	cbiO4	Putative cobalt import ATP-binding protein cbiO 4	MM0680	MM0680	hypothetical protein	[TP0227-TP0894 (0.7171434)]
COG1122	COG1432	MM1038	cbiO2	Cobalt import ATP-binding protein cbiO 2	MM0680	MM0680	hypothetical protein	[TP0227-TP0894 (0.7171434)]
COG0201	COG2239	MM2147	MM2147	preprotein translocase SecY	MM1660	mgtE	MG2+ transporter MGTE	[TP0208-TP0917 (0.5527395)]
COG0092	COG0301	MM2130	rps3p	30S ribosomal protein S3P	MM2517	thiI	Probable thiamine biosynthesis protein thiI	[TP0195-TP0559 (0.66944)]
COG0188	COG0526	MM2420	MM2420	DNA gyrase, subunit A	MM2079	MM2079	Thioredoxin	[TP0005-TP0100 (0.7885434)]
COG0188	COG0526	MM2420	MM2420	DNA gyrase, subunit A	MM1091	MM1091	thiol-disulfide isomerase	[TP0005-TP0100 (0.7885434)]
COG0188	COG0526	MM2420	MM2420	DNA gyrase, subunit A	MM0991	MM0991	Thiol-disulfide isomerase/thioredoxin	[TP0005-TP0100 (0.7885434)]
COG0188	COG0526	MM2420	MM2420	DNA gyrase, subunit A	MM2240	MM2240	hypothetical protein	[TP0005-TP0100 (0.7885434)]
COG0188	COG0526	MM2420	MM2420	DNA gyrase, subunit A	MM0436	MM0436	Thioredoxin	[TP0005-TP0100 (0.7885434)]
COG0188	COG0526	MM2420	MM2420	DNA gyrase, subunit A	MM0737	MM0737	hypothetical protein	[TP0005-TP0100 (0.7885434)]
COG0188	COG0526	MM2420	MM2420	DNA gyrase, subunit A	MM1092	MM1092	thiol-disulfide isomerase	[TP0005-TP0100 (0.7885434)]
COG0188	COG0526	MM2420	MM2420	DNA gyrase, subunit A	MM2249	MM2249	hypothetical protein	[TP0005-TP0100 (0.7885434)]
COG0149	COG2239	MM1278	tpiA	Triosephosphate isomerase (EC 5.3.1.1) (TIM) (Triose-phosphate isomerase)	MM1660	mgtE	MG2+ transporter MGTE	[TP0537-TP0917 (0.5527395)]
COG0457	COG3391	MM3330	MM3330	O-linked N-acetylglucosamine transferase	MM0395	MM0395	putative surface layer protein	[TP0095-TP0421 (0.8119976)]
COG0457	COG3391	MM2802	MM2802	hypothetical protein	MM2159	MM2159	hypothetical protein	[TP0095-TP0421 (0.8119976)]
COG0457	COG3391	MM3146	MM3146	hypothetical protein	MM3171	MM3171	hypothetical protein	[TP0095-TP0421 (0.8119976)]
COG0457	COG3391	MM0129	MM0129	hypothetical protein	MM0214	MM0214	hypothetical protein	[TP0095-TP0421 (0.8119976)]
COG0457	COG3391	MM0178	MM0178	hypothetical protein	MM2159	MM2159	hypothetical protein	[TP0095-TP0421 (0.8119976)]
COG0457	COG3391	MM0099	MM0099	O-linked N-acetylglucosamine transferase	MM0405	MM0405	putative surface layer protein	[TP0095-TP0421 (0.8119976)]
COG0457	COG3391	MM2562	MM2562	hypothetical protein	MM2159	MM2159	hypothetical protein	[TP0095-TP0421 (0.8119976)]
COG0457	COG3391	MM3110	MM3110	hypothetical protein	MM0395	MM0395	putative surface layer protein	[TP0095-TP0421 (0.8119976)]
COG0457	COG3391	MM2801	MM2801	hypothetical protein	MM2159	MM2159	hypothetical protein	[TP0095-TP0421 (0.8119976)]
COG0457	COG3391	MM0178	MM0178	hypothetical protein	MM0405	MM0405	putative surface layer protein	[TP0095-TP0421 (0.8119976)]
COG0457	COG3391	MM3143	MM3143	hypothetical protein	MM2728	MM2728	hypothetical protein	[TP0095-TP0421 (0.8119976)]
COG0457	COG3391	MM2720	MM2720	hypothetical protein	MM0405	MM0405	putative surface layer protein	[TP0095-TP0421 (0.8119976)]
COG0457	COG3391	MM2350	MM2350	O-linked N-acetylglucosamine transferase	MM0395	MM0395	putative surface layer protein	[TP0095-TP0421 (0.8119976)]
COG0457	COG3391	MM3146	MM3146	hypothetical protein	MM2728	MM2728	hypothetical protein	[TP0095-TP0421 (0.8119976)]
COG0457	COG3391	MM0155	MM0155	hypothetical protein	MM0395	MM0395	putative surface layer protein	[TP0095-TP0421 (0.8119976)]
COG0457	COG3391	MM2802	MM2802	hypothetical protein	MM0395	MM0395	putative surface layer protein	[TP0095-TP0421 (0.8119976)]
COG0457	COG3391	MM3146	MM3146	hypothetical protein	MM0214	MM0214	hypothetical protein	[TP0095-TP0421 (0.8119976)]
COG0457	COG3391	MM3143	MM3143	hypothetical protein	MM0390	MM0390	putative surface layer protein	[TP0095-TP0421 (0.8119976)]
COG0457	COG3391	MM0099	MM0099	O-linked N-acetylglucosamine transferase	MM3171	MM3171	hypothetical protein	[TP0095-TP0421 (0.8119976)]
COG0457	COG3391	MM2350	MM2350	O-linked N-acetylglucosamine transferase	MM3026	MM3026	hypothetical protein	[TP0095-TP0421 (0.8119976)]
COG0457	COG3391	MM2594	MM2594	hypothetical protein	MM2159	MM2159	hypothetical protein	[TP0095-TP0421 (0.8119976)]
COG0457	COG3391	MM0178	MM0178	hypothetical protein	MM2728	MM2728	hypothetical protein	[TP0095-TP0421 (0.8119976)]
COG0457	COG3391	MM0601	MM0601	hypothetical protein	MM0405	MM0405	putative surface layer protein	[TP0095-TP0421 (0.8119976)]
COG0457	COG3391	MM2350	MM2350	O-linked N-acetylglucosamine transferase	MM2159	MM2159	hypothetical protein	[TP0095-TP0421 (0.8119976)]
COG0457	COG3391	MM0131	MM0131	hypothetical protein	MM3026	MM3026	hypothetical protein	[TP0095-TP0421 (0.8119976)]
COG0457	COG3391	MM2801	MM2801	hypothetical protein	MM0214	MM0214	hypothetical protein	[TP0095-TP0421 (0.8119976)]
COG0457	COG3391	MM2350	MM2350	O-linked N-acetylglucosamine transferase	MM0390	MM0390	putative surface layer protein	[TP0095-TP0421 (0.8119976)]
COG0457	COG3391	MM0129	MM0129	hypothetical protein	MM0390	MM0390	putative surface layer protein	[TP0095-TP0421 (0.8119976)]
COG0457	COG3391	MM3146	MM3146	hypothetical protein	MM0405	MM0405	putative surface layer protein	[TP0095-TP0421 (0.8119976)]
COG0457	COG3391	MM0601	MM0601	hypothetical protein	MM0214	MM0214	hypothetical protein	[TP0095-TP0421 (0.8119976)]
COG0457	COG3391	MM0099	MM0099	O-linked N-acetylglucosamine transferase	MM2728	MM2728	hypothetical protein	[TP0095-TP0421 (0.8119976)]
COG0457	COG3391	MM3143	MM3143	hypothetical protein	MM2159	MM2159	hypothetical protein	[TP0095-TP0421 (0.8119976)]
COG0457	COG3391	MM0131	MM0131	hypothetical protein	MM0390	MM0390	putative surface layer protein	[TP0095-TP0421 (0.8119976)]
COG0457	COG3391	MM3110	MM3110	hypothetical protein	MM0405	MM0405	putative surface layer protein	[TP0095-TP0421 (0.8119976)]
COG0457	COG3391	MM3342	MM3342	hypothetical protein	MM0405	MM0405	putative surface layer protein	[TP0095-TP0421 (0.8119976)]
COG0457	COG3391	MM2802	MM2802	hypothetical protein	MM2728	MM2728	hypothetical protein	[TP0095-TP0421 (0.8119976)]
COG0457	COG3391	MM3143	MM3143	hypothetical protein	MM0214	MM0214	hypothetical protein	[TP0095-TP0421 (0.8119976)]
COG0457	COG3391	MM3342	MM3342	hypothetical protein	MM3171	MM3171	hypothetical protein	[TP0095-TP0421 (0.8119976)]
COG0457	COG3391	MM0178	MM0178	hypothetical protein	MM0214	MM0214	hypothetical protein	[TP0095-TP0421 (0.8119976)]
COG0457	COG3391	MM0129	MM0129	hypothetical protein	MM2159	MM2159	hypothetical protein	[TP0095-TP0421 (0.8119976)]
COG0457	COG3391	MM2348	MM2348	O-linked N-acetylglucosamine transferase	MM0214	MM0214	hypothetical protein	[TP0095-TP0421 (0.8119976)]
COG0457	COG3391	MM2594	MM2594	hypothetical protein	MM0214	MM0214	hypothetical protein	[TP0095-TP0421 (0.8119976)]
COG0457	COG3391	MM0129	MM0129	hypothetical protein	MM3171	MM3171	hypothetical protein	[TP0095-TP0421 (0.8119976)]
COG0457	COG3391	MM3143	MM3143	hypothetical protein	MM3171	MM3171	hypothetical protein	[TP0095-TP0421 (0.8119976)]
COG0457	COG3391	MM2562	MM2562	hypothetical protein	MM0214	MM0214	hypothetical protein	[TP0095-TP0421 (0.8119976)]
COG0457	COG3391	MM0155	MM0155	hypothetical protein	MM0405	MM0405	putative surface layer protein	[TP0095-TP0421 (0.8119976)]
COG0457	COG3391	MM2562	MM2562	hypothetical protein	MM3171	MM3171	hypothetical protein	[TP0095-TP0421 (0.8119976)]
COG0457	COG3391	MM3342	MM3342	hypothetical protein	MM3026	MM3026	hypothetical protein	[TP0095-TP0421 (0.8119976)]
COG0457	COG3391	MM0131	MM0131	hypothetical protein	MM0405	MM0405	putative surface layer protein	[TP0095-TP0421 (0.8119976)]
COG0457	COG3391	MM2562	MM2562	hypothetical protein	MM0405	MM0405	putative surface layer protein	[TP0095-TP0421 (0.8119976)]
COG0457	COG3391	MM2802	MM2802	hypothetical protein	MM0405	MM0405	putative surface layer protein	[TP0095-TP0421 (0.8119976)]
COG0457	COG3391	MM0099	MM0099	O-linked N-acetylglucosamine transferase	MM0395	MM0395	putative surface layer protein	[TP0095-TP0421 (0.8119976)]
COG0457	COG3391	MM0099	MM0099	O-linked N-acetylglucosamine transferase	MM3026	MM3026	hypothetical protein	[TP0095-TP0421 (0.8119976)]
COG0457	COG3391	MM0155	MM0155	hypothetical protein	MM3026	MM3026	hypothetical protein	[TP0095-TP0421 (0.8119976)]
COG0457	COG3391	MM2720	MM2720	hypothetical protein	MM0395	MM0395	putative surface layer protein	[TP0095-TP0421 (0.8119976)]
COG0457	COG3391	MM0131	MM0131	hypothetical protein	MM3171	MM3171	hypothetical protein	[TP0095-TP0421 (0.8119976)]
COG0457	COG3391	MM3110	MM3110	hypothetical protein	MM2728	MM2728	hypothetical protein	[TP0095-TP0421 (0.8119976)]
COG0457	COG3391	MM3342	MM3342	hypothetical protein	MM0214	MM0214	hypothetical protein	[TP0095-TP0421 (0.8119976)]
COG0457	COG3391	MM3143	MM3143	hypothetical protein	MM0395	MM0395	putative surface layer protein	[TP0095-TP0421 (0.8119976)]
COG0457	COG3391	MM3143	MM3143	hypothetical protein	MM0405	MM0405	putative surface layer protein	[TP0095-TP0421 (0.8119976)]
COG0457	COG3391	MM3146	MM3146	hypothetical protein	MM0395	MM0395	putative surface layer protein	[TP0095-TP0421 (0.8119976)]
COG0457	COG3391	MM0044	MM0044	hypothetical protein	MM0405	MM0405	putative surface layer protein	[TP0095-TP0421 (0.8119976)]
COG0457	COG3391	MM3146	MM3146	hypothetical protein	MM2159	MM2159	hypothetical protein	[TP0095-TP0421 (0.8119976)]
COG0457	COG3391	MM3110	MM3110	hypothetical protein	MM2159	MM2159	hypothetical protein	[TP0095-TP0421 (0.8119976)]
COG0457	COG3391	MM2562	MM2562	hypothetical protein	MM2728	MM2728	hypothetical protein	[TP0095-TP0421 (0.8119976)]
COG0457	COG3391	MM2879	MM2879	tetratricopeptide repeat family protein	MM0390	MM0390	putative surface layer protein	[TP0095-TP0421 (0.8119976)]
COG0457	COG3391	MM0601	MM0601	hypothetical protein	MM0395	MM0395	putative surface layer protein	[TP0095-TP0421 (0.8119976)]
COG0457	COG3391	MM0103	MM0103	O-linked N-acetylglucosamine transferase	MM2159	MM2159	hypothetical protein	[TP0095-TP0421 (0.8119976)]
COG0457	COG3391	MM0103	MM0103	O-linked N-acetylglucosamine transferase	MM2728	MM2728	hypothetical protein	[TP0095-TP0421 (0.8119976)]
COG0457	COG3391	MM3110	MM3110	hypothetical protein	MM3171	MM3171	hypothetical protein	[TP0095-TP0421 (0.8119976)]
COG0457	COG3391	MM0155	MM0155	hypothetical protein	MM2728	MM2728	hypothetical protein	[TP0095-TP0421 (0.8119976)]
COG0457	COG3391	MM2801	MM2801	hypothetical protein	MM2728	MM2728	hypothetical protein	[TP0095-TP0421 (0.8119976)]
COG0457	COG3391	MM2594	MM2594	hypothetical protein	MM0390	MM0390	putative surface layer protein	[TP0095-TP0421 (0.8119976)]
COG0457	COG3391	MM0601	MM0601	hypothetical protein	MM2159	MM2159	hypothetical protein	[TP0095-TP0421 (0.8119976)]
COG0457	COG3391	MM3342	MM3342	hypothetical protein	MM2159	MM2159	hypothetical protein	[TP0095-TP0421 (0.8119976)]
COG0457	COG3391	MM3146	MM3146	hypothetical protein	MM3026	MM3026	hypothetical protein	[TP0095-TP0421 (0.8119976)]
COG0457	COG3391	MM0103	MM0103	O-linked N-acetylglucosamine transferase	MM3026	MM3026	hypothetical protein	[TP0095-TP0421 (0.8119976)]
COG0457	COG3391	MM2348	MM2348	O-linked N-acetylglucosamine transferase	MM0390	MM0390	putative surface layer protein	[TP0095-TP0421 (0.8119976)]
COG0457	COG3391	MM3342	MM3342	hypothetical protein	MM0390	MM0390	putative surface layer protein	[TP0095-TP0421 (0.8119976)]
COG0457	COG3391	MM0103	MM0103	O-linked N-acetylglucosamine transferase	MM0214	MM0214	hypothetical protein	[TP0095-TP0421 (0.8119976)]
COG0457	COG3391	MM0131	MM0131	hypothetical protein	MM0395	MM0395	putative surface layer protein	[TP0095-TP0421 (0.8119976)]
COG0457	COG3391	MM0099	MM0099	O-linked N-acetylglucosamine transferase	MM0390	MM0390	putative surface layer protein	[TP0095-TP0421 (0.8119976)]
COG0457	COG3391	MM2879	MM2879	tetratricopeptide repeat family protein	MM3026	MM3026	hypothetical protein	[TP0095-TP0421 (0.8119976)]
COG0457	COG3391	MM2594	MM2594	hypothetical protein	MM3171	MM3171	hypothetical protein	[TP0095-TP0421 (0.8119976)]
COG0457	COG3391	MM0155	MM0155	hypothetical protein	MM3171	MM3171	hypothetical protein	[TP0095-TP0421 (0.8119976)]
COG0457	COG3391	MM2720	MM2720	hypothetical protein	MM0390	MM0390	putative surface layer protein	[TP0095-TP0421 (0.8119976)]
COG0457	COG3391	MM3330	MM3330	O-linked N-acetylglucosamine transferase	MM0390	MM0390	putative surface layer protein	[TP0095-TP0421 (0.8119976)]
COG0457	COG3391	MM2720	MM2720	hypothetical protein	MM2728	MM2728	hypothetical protein	[TP0095-TP0421 (0.8119976)]
COG0457	COG3391	MM0178	MM0178	hypothetical protein	MM3171	MM3171	hypothetical protein	[TP0095-TP0421 (0.8119976)]
COG0457	COG3391	MM2879	MM2879	tetratricopeptide repeat family protein	MM0405	MM0405	putative surface layer protein	[TP0095-TP0421 (0.8119976)]
COG0457	COG3391	MM2348	MM2348	O-linked N-acetylglucosamine transferase	MM2728	MM2728	hypothetical protein	[TP0095-TP0421 (0.8119976)]
COG0457	COG3391	MM2594	MM2594	hypothetical protein	MM2728	MM2728	hypothetical protein	[TP0095-TP0421 (0.8119976)]
COG0457	COG3391	MM0103	MM0103	O-linked N-acetylglucosamine transferase	MM0390	MM0390	putative surface layer protein	[TP0095-TP0421 (0.8119976)]
COG0457	COG3391	MM2594	MM2594	hypothetical protein	MM0405	MM0405	putative surface layer protein	[TP0095-TP0421 (0.8119976)]
COG0457	COG3391	MM2879	MM2879	tetratricopeptide repeat family protein	MM3171	MM3171	hypothetical protein	[TP0095-TP0421 (0.8119976)]
COG0457	COG3391	MM0044	MM0044	hypothetical protein	MM2728	MM2728	hypothetical protein	[TP0095-TP0421 (0.8119976)]
COG0457	COG3391	MM0131	MM0131	hypothetical protein	MM0214	MM0214	hypothetical protein	[TP0095-TP0421 (0.8119976)]
COG0457	COG3391	MM2720	MM2720	hypothetical protein	MM2159	MM2159	hypothetical protein	[TP0095-TP0421 (0.8119976)]
COG0457	COG3391	MM2348	MM2348	O-linked N-acetylglucosamine transferase	MM0395	MM0395	putative surface layer protein	[TP0095-TP0421 (0.8119976)]
COG0457	COG3391	MM2594	MM2594	hypothetical protein	MM0395	MM0395	putative surface layer protein	[TP0095-TP0421 (0.8119976)]
COG0457	COG3391	MM0044	MM0044	hypothetical protein	MM3171	MM3171	hypothetical protein	[TP0095-TP0421 (0.8119976)]
COG0457	COG3391	MM2348	MM2348	O-linked N-acetylglucosamine transferase	MM2159	MM2159	hypothetical protein	[TP0095-TP0421 (0.8119976)]
COG0457	COG3391	MM3110	MM3110	hypothetical protein	MM3026	MM3026	hypothetical protein	[TP0095-TP0421 (0.8119976)]
COG0457	COG3391	MM3146	MM3146	hypothetical protein	MM0390	MM0390	putative surface layer protein	[TP0095-TP0421 (0.8119976)]
COG0457	COG3391	MM2348	MM2348	O-linked N-acetylglucosamine transferase	MM0405	MM0405	putative surface layer protein	[TP0095-TP0421 (0.8119976)]
COG0457	COG3391	MM3330	MM3330	O-linked N-acetylglucosamine transferase	MM2159	MM2159	hypothetical protein	[TP0095-TP0421 (0.8119976)]
COG0457	COG3391	MM0155	MM0155	hypothetical protein	MM2159	MM2159	hypothetical protein	[TP0095-TP0421 (0.8119976)]
COG0457	COG3391	MM3330	MM3330	O-linked N-acetylglucosamine transferase	MM0405	MM0405	putative surface layer protein	[TP0095-TP0421 (0.8119976)]
COG0457	COG3391	MM3110	MM3110	hypothetical protein	MM0214	MM0214	hypothetical protein	[TP0095-TP0421 (0.8119976)]
COG0457	COG3391	MM2350	MM2350	O-linked N-acetylglucosamine transferase	MM0214	MM0214	hypothetical protein	[TP0095-TP0421 (0.8119976)]
COG0457	COG3391	MM0099	MM0099	O-linked N-acetylglucosamine transferase	MM0214	MM0214	hypothetical protein	[TP0095-TP0421 (0.8119976)]
COG0457	COG3391	MM0129	MM0129	hypothetical protein	MM0405	MM0405	putative surface layer protein	[TP0095-TP0421 (0.8119976)]
COG0457	COG3391	MM2879	MM2879	tetratricopeptide repeat family protein	MM2728	MM2728	hypothetical protein	[TP0095-TP0421 (0.8119976)]
COG0457	COG3391	MM2350	MM2350	O-linked N-acetylglucosamine transferase	MM0405	MM0405	putative surface layer protein	[TP0095-TP0421 (0.8119976)]
COG0457	COG3391	MM2801	MM2801	hypothetical protein	MM3171	MM3171	hypothetical protein	[TP0095-TP0421 (0.8119976)]
COG0457	COG3391	MM0131	MM0131	hypothetical protein	MM2159	MM2159	hypothetical protein	[TP0095-TP0421 (0.8119976)]
COG0457	COG3391	MM0601	MM0601	hypothetical protein	MM3026	MM3026	hypothetical protein	[TP0095-TP0421 (0.8119976)]
COG0457	COG3391	MM2562	MM2562	hypothetical protein	MM0390	MM0390	putative surface layer protein	[TP0095-TP0421 (0.8119976)]
COG0457	COG3391	MM2562	MM2562	hypothetical protein	MM3026	MM3026	hypothetical protein	[TP0095-TP0421 (0.8119976)]
COG0457	COG3391	MM3110	MM3110	hypothetical protein	MM0390	MM0390	putative surface layer protein	[TP0095-TP0421 (0.8119976)]
COG0457	COG3391	MM2562	MM2562	hypothetical protein	MM0395	MM0395	putative surface layer protein	[TP0095-TP0421 (0.8119976)]
COG0457	COG3391	MM2802	MM2802	hypothetical protein	MM3171	MM3171	hypothetical protein	[TP0095-TP0421 (0.8119976)]
COG0457	COG3391	MM0601	MM0601	hypothetical protein	MM3171	MM3171	hypothetical protein	[TP0095-TP0421 (0.8119976)]
COG0457	COG3391	MM3330	MM3330	O-linked N-acetylglucosamine transferase	MM0214	MM0214	hypothetical protein	[TP0095-TP0421 (0.8119976)]
COG0457	COG3391	MM2802	MM2802	hypothetical protein	MM0214	MM0214	hypothetical protein	[TP0095-TP0421 (0.8119976)]
COG0457	COG3391	MM0129	MM0129	hypothetical protein	MM3026	MM3026	hypothetical protein	[TP0095-TP0421 (0.8119976)]
COG0457	COG3391	MM0044	MM0044	hypothetical protein	MM0395	MM0395	putative surface layer protein	[TP0095-TP0421 (0.8119976)]
COG0457	COG3391	MM2801	MM2801	hypothetical protein	MM0390	MM0390	putative surface layer protein	[TP0095-TP0421 (0.8119976)]
COG0457	COG3391	MM2801	MM2801	hypothetical protein	MM0405	MM0405	putative surface layer protein	[TP0095-TP0421 (0.8119976)]
COG0457	COG3391	MM0044	MM0044	hypothetical protein	MM3026	MM3026	hypothetical protein	[TP0095-TP0421 (0.8119976)]
COG0457	COG3391	MM3330	MM3330	O-linked N-acetylglucosamine transferase	MM2728	MM2728	hypothetical protein	[TP0095-TP0421 (0.8119976)]
COG0457	COG3391	MM0044	MM0044	hypothetical protein	MM0390	MM0390	putative surface layer protein	[TP0095-TP0421 (0.8119976)]
COG0457	COG3391	MM2879	MM2879	tetratricopeptide repeat family protein	MM0214	MM0214	hypothetical protein	[TP0095-TP0421 (0.8119976)]
COG0457	COG3391	MM0099	MM0099	O-linked N-acetylglucosamine transferase	MM2159	MM2159	hypothetical protein	[TP0095-TP0421 (0.8119976)]
COG0457	COG3391	MM2348	MM2348	O-linked N-acetylglucosamine transferase	MM3026	MM3026	hypothetical protein	[TP0095-TP0421 (0.8119976)]
COG0457	COG3391	MM3342	MM3342	hypothetical protein	MM2728	MM2728	hypothetical protein	[TP0095-TP0421 (0.8119976)]
COG0457	COG3391	MM0129	MM0129	hypothetical protein	MM0395	MM0395	putative surface layer protein	[TP0095-TP0421 (0.8119976)]
COG0457	COG3391	MM0131	MM0131	hypothetical protein	MM2728	MM2728	hypothetical protein	[TP0095-TP0421 (0.8119976)]
COG0457	COG3391	MM0103	MM0103	O-linked N-acetylglucosamine transferase	MM3171	MM3171	hypothetical protein	[TP0095-TP0421 (0.8119976)]
COG0457	COG3391	MM0178	MM0178	hypothetical protein	MM3026	MM3026	hypothetical protein	[TP0095-TP0421 (0.8119976)]
COG0457	COG3391	MM2802	MM2802	hypothetical protein	MM3026	MM3026	hypothetical protein	[TP0095-TP0421 (0.8119976)]
COG0457	COG3391	MM0178	MM0178	hypothetical protein	MM0395	MM0395	putative surface layer protein	[TP0095-TP0421 (0.8119976)]
COG0457	COG3391	MM3330	MM3330	O-linked N-acetylglucosamine transferase	MM3171	MM3171	hypothetical protein	[TP0095-TP0421 (0.8119976)]
COG0457	COG3391	MM2720	MM2720	hypothetical protein	MM3171	MM3171	hypothetical protein	[TP0095-TP0421 (0.8119976)]
COG0457	COG3391	MM0044	MM0044	hypothetical protein	MM0214	MM0214	hypothetical protein	[TP0095-TP0421 (0.8119976)]
COG0457	COG3391	MM2802	MM2802	hypothetical protein	MM0390	MM0390	putative surface layer protein	[TP0095-TP0421 (0.8119976)]
COG0457	COG3391	MM2350	MM2350	O-linked N-acetylglucosamine transferase	MM2728	MM2728	hypothetical protein	[TP0095-TP0421 (0.8119976)]
COG0457	COG3391	MM0044	MM0044	hypothetical protein	MM2159	MM2159	hypothetical protein	[TP0095-TP0421 (0.8119976)]
COG0457	COG3391	MM0601	MM0601	hypothetical protein	MM0390	MM0390	putative surface layer protein	[TP0095-TP0421 (0.8119976)]
COG0457	COG3391	MM0103	MM0103	O-linked N-acetylglucosamine transferase	MM0405	MM0405	putative surface layer protein	[TP0095-TP0421 (0.8119976)]
COG0457	COG3391	MM3143	MM3143	hypothetical protein	MM3026	MM3026	hypothetical protein	[TP0095-TP0421 (0.8119976)]
COG0457	COG3391	MM2720	MM2720	hypothetical protein	MM0214	MM0214	hypothetical protein	[TP0095-TP0421 (0.8119976)]
COG0457	COG3391	MM0155	MM0155	hypothetical protein	MM0214	MM0214	hypothetical protein	[TP0095-TP0421 (0.8119976)]
COG0457	COG3391	MM2350	MM2350	O-linked N-acetylglucosamine transferase	MM3171	MM3171	hypothetical protein	[TP0095-TP0421 (0.8119976)]
COG0457	COG3391	MM0601	MM0601	hypothetical protein	MM2728	MM2728	hypothetical protein	[TP0095-TP0421 (0.8119976)]
COG0457	COG3391	MM2801	MM2801	hypothetical protein	MM0395	MM0395	putative surface layer protein	[TP0095-TP0421 (0.8119976)]
COG0457	COG3391	MM3330	MM3330	O-linked N-acetylglucosamine transferase	MM3026	MM3026	hypothetical protein	[TP0095-TP0421 (0.8119976)]
COG0457	COG3391	MM2879	MM2879	tetratricopeptide repeat family protein	MM0395	MM0395	putative surface layer protein	[TP0095-TP0421 (0.8119976)]
COG0457	COG3391	MM2879	MM2879	tetratricopeptide repeat family protein	MM2159	MM2159	hypothetical protein	[TP0095-TP0421 (0.8119976)]
COG0457	COG3391	MM2594	MM2594	hypothetical protein	MM3026	MM3026	hypothetical protein	[TP0095-TP0421 (0.8119976)]
COG0457	COG3391	MM0155	MM0155	hypothetical protein	MM0390	MM0390	putative surface layer protein	[TP0095-TP0421 (0.8119976)]
COG0457	COG3391	MM0103	MM0103	O-linked N-acetylglucosamine transferase	MM0395	MM0395	putative surface layer protein	[TP0095-TP0421 (0.8119976)]
COG0457	COG3391	MM2720	MM2720	hypothetical protein	MM3026	MM3026	hypothetical protein	[TP0095-TP0421 (0.8119976)]
COG0457	COG3391	MM0129	MM0129	hypothetical protein	MM2728	MM2728	hypothetical protein	[TP0095-TP0421 (0.8119976)]
COG0457	COG3391	MM0178	MM0178	hypothetical protein	MM0390	MM0390	putative surface layer protein	[TP0095-TP0421 (0.8119976)]
COG0457	COG3391	MM2348	MM2348	O-linked N-acetylglucosamine transferase	MM3171	MM3171	hypothetical protein	[TP0095-TP0421 (0.8119976)]
COG0457	COG3391	MM2801	MM2801	hypothetical protein	MM3026	MM3026	hypothetical protein	[TP0095-TP0421 (0.8119976)]
COG0457	COG3391	MM3342	MM3342	hypothetical protein	MM0395	MM0395	putative surface layer protein	[TP0095-TP0421 (0.8119976)]
COG0457	COG0457	MM2350	MM2350	O-linked N-acetylglucosamine transferase	MM0178	MM0178	hypothetical protein	[TP0067-TP0095 (0.6515529)]
COG0457	COG0457	MM0178	MM0178	hypothetical protein	MM2350	MM2350	O-linked N-acetylglucosamine transferase	[TP0067-TP0095 (0.6515529)]
COG0457	COG0457	MM2594	MM2594	hypothetical protein	MM2594	MM2594	hypothetical protein	[TP0067-TP0095 (0.6515529)]
COG0457	COG0457	MM3146	MM3146	hypothetical protein	MM0044	MM0044	hypothetical protein	[TP0067-TP0095 (0.6515529)]
COG0457	COG0457	MM0044	MM0044	hypothetical protein	MM3146	MM3146	hypothetical protein	[TP0067-TP0095 (0.6515529)]
COG0457	COG0457	MM2720	MM2720	hypothetical protein	MM3110	MM3110	hypothetical protein	[TP0067-TP0095 (0.6515529)]
COG0457	COG0457	MM3110	MM3110	hypothetical protein	MM2720	MM2720	hypothetical protein	[TP0067-TP0095 (0.6515529)]
COG0457	COG0457	MM0178	MM0178	hypothetical protein	MM2348	MM2348	O-linked N-acetylglucosamine transferase	[TP0067-TP0095 (0.6515529)]
COG0457	COG0457	MM2348	MM2348	O-linked N-acetylglucosamine transferase	MM0178	MM0178	hypothetical protein	[TP0067-TP0095 (0.6515529)]
COG0457	COG0457	MM0099	MM0099	O-linked N-acetylglucosamine transferase	MM3330	MM3330	O-linked N-acetylglucosamine transferase	[TP0067-TP0095 (0.6515529)]
COG0457	COG0457	MM3330	MM3330	O-linked N-acetylglucosamine transferase	MM0099	MM0099	O-linked N-acetylglucosamine transferase	[TP0067-TP0095 (0.6515529)]
COG0457	COG0457	MM3342	MM3342	hypothetical protein	MM0044	MM0044	hypothetical protein	[TP0067-TP0095 (0.6515529)]
COG0457	COG0457	MM0044	MM0044	hypothetical protein	MM3342	MM3342	hypothetical protein	[TP0067-TP0095 (0.6515529)]
COG0457	COG0457	MM0601	MM0601	hypothetical protein	MM0099	MM0099	O-linked N-acetylglucosamine transferase	[TP0067-TP0095 (0.6515529)]
COG0457	COG0457	MM0099	MM0099	O-linked N-acetylglucosamine transferase	MM0601	MM0601	hypothetical protein	[TP0067-TP0095 (0.6515529)]
COG0457	COG0457	MM2802	MM2802	hypothetical protein	MM2562	MM2562	hypothetical protein	[TP0067-TP0095 (0.6515529)]
COG0457	COG0457	MM2562	MM2562	hypothetical protein	MM2802	MM2802	hypothetical protein	[TP0067-TP0095 (0.6515529)]
COG0457	COG0457	MM0099	MM0099	O-linked N-acetylglucosamine transferase	MM0178	MM0178	hypothetical protein	[TP0067-TP0095 (0.6515529)]
COG0457	COG0457	MM0178	MM0178	hypothetical protein	MM0099	MM0099	O-linked N-acetylglucosamine transferase	[TP0067-TP0095 (0.6515529)]
COG0457	COG0457	MM2802	MM2802	hypothetical protein	MM2802	MM2802	hypothetical protein	[TP0067-TP0095 (0.6515529)]
COG0457	COG0457	MM2801	MM2801	hypothetical protein	MM2348	MM2348	O-linked N-acetylglucosamine transferase	[TP0067-TP0095 (0.6515529)]
COG0457	COG0457	MM3143	MM3143	hypothetical protein	MM0103	MM0103	O-linked N-acetylglucosamine transferase	[TP0067-TP0095 (0.6515529)]
COG0457	COG0457	MM0103	MM0103	O-linked N-acetylglucosamine transferase	MM3143	MM3143	hypothetical protein	[TP0067-TP0095 (0.6515529)]
COG0457	COG0457	MM2348	MM2348	O-linked N-acetylglucosamine transferase	MM2801	MM2801	hypothetical protein	[TP0067-TP0095 (0.6515529)]
COG0457	COG0457	MM0601	MM0601	hypothetical protein	MM0103	MM0103	O-linked N-acetylglucosamine transferase	[TP0067-TP0095 (0.6515529)]
COG0457	COG0457	MM0103	MM0103	O-linked N-acetylglucosamine transferase	MM0601	MM0601	hypothetical protein	[TP0067-TP0095 (0.6515529)]
COG0457	COG0457	MM0155	MM0155	hypothetical protein	MM2350	MM2350	O-linked N-acetylglucosamine transferase	[TP0067-TP0095 (0.6515529)]
COG0457	COG0457	MM2350	MM2350	O-linked N-acetylglucosamine transferase	MM0155	MM0155	hypothetical protein	[TP0067-TP0095 (0.6515529)]
COG0457	COG0457	MM0601	MM0601	hypothetical protein	MM2594	MM2594	hypothetical protein	[TP0067-TP0095 (0.6515529)]
COG0457	COG0457	MM2594	MM2594	hypothetical protein	MM0601	MM0601	hypothetical protein	[TP0067-TP0095 (0.6515529)]
COG0457	COG0457	MM0099	MM0099	O-linked N-acetylglucosamine transferase	MM0044	MM0044	hypothetical protein	[TP0067-TP0095 (0.6515529)]
COG0457	COG0457	MM0044	MM0044	hypothetical protein	MM0099	MM0099	O-linked N-acetylglucosamine transferase	[TP0067-TP0095 (0.6515529)]
COG0457	COG0457	MM2562	MM2562	hypothetical protein	MM2720	MM2720	hypothetical protein	[TP0067-TP0095 (0.6515529)]
COG0457	COG0457	MM3146	MM3146	hypothetical protein	MM3146	MM3146	hypothetical protein	[TP0067-TP0095 (0.6515529)]
COG0457	COG0457	MM2720	MM2720	hypothetical protein	MM2562	MM2562	hypothetical protein	[TP0067-TP0095 (0.6515529)]
COG0457	COG0457	MM0099	MM0099	O-linked N-acetylglucosamine transferase	MM0129	MM0129	hypothetical protein	[TP0067-TP0095 (0.6515529)]
COG0457	COG0457	MM0129	MM0129	hypothetical protein	MM0099	MM0099	O-linked N-acetylglucosamine transferase	[TP0067-TP0095 (0.6515529)]
COG0457	COG0457	MM2802	MM2802	hypothetical protein	MM3330	MM3330	O-linked N-acetylglucosamine transferase	[TP0067-TP0095 (0.6515529)]
COG0457	COG0457	MM3330	MM3330	O-linked N-acetylglucosamine transferase	MM2802	MM2802	hypothetical protein	[TP0067-TP0095 (0.6515529)]
COG0457	COG0457	MM3342	MM3342	hypothetical protein	MM3110	MM3110	hypothetical protein	[TP0067-TP0095 (0.6515529)]
COG0457	COG0457	MM3110	MM3110	hypothetical protein	MM3342	MM3342	hypothetical protein	[TP0067-TP0095 (0.6515529)]
COG0457	COG0457	MM3146	MM3146	hypothetical protein	MM2350	MM2350	O-linked N-acetylglucosamine transferase	[TP0067-TP0095 (0.6515529)]
COG0457	COG0457	MM2350	MM2350	O-linked N-acetylglucosamine transferase	MM3146	MM3146	hypothetical protein	[TP0067-TP0095 (0.6515529)]
COG0457	COG0457	MM0601	MM0601	hypothetical protein	MM2350	MM2350	O-linked N-acetylglucosamine transferase	[TP0067-TP0095 (0.6515529)]
COG0457	COG0457	MM2350	MM2350	O-linked N-acetylglucosamine transferase	MM0601	MM0601	hypothetical protein	[TP0067-TP0095 (0.6515529)]
COG0457	COG0457	MM0601	MM0601	hypothetical protein	MM0601	MM0601	hypothetical protein	[TP0067-TP0095 (0.6515529)]
COG0457	COG0457	MM3146	MM3146	hypothetical protein	MM3330	MM3330	O-linked N-acetylglucosamine transferase	[TP0067-TP0095 (0.6515529)]
COG0457	COG0457	MM3330	MM3330	O-linked N-acetylglucosamine transferase	MM3146	MM3146	hypothetical protein	[TP0067-TP0095 (0.6515529)]
COG0457	COG0457	MM3330	MM3330	O-linked N-acetylglucosamine transferase	MM3330	MM3330	O-linked N-acetylglucosamine transferase	[TP0067-TP0095 (0.6515529)]
COG0457	COG0457	MM0103	MM0103	O-linked N-acetylglucosamine transferase	MM0178	MM0178	hypothetical protein	[TP0067-TP0095 (0.6515529)]
COG0457	COG0457	MM0178	MM0178	hypothetical protein	MM0103	MM0103	O-linked N-acetylglucosamine transferase	[TP0067-TP0095 (0.6515529)]
COG0457	COG0457	MM0099	MM0099	O-linked N-acetylglucosamine transferase	MM0103	MM0103	O-linked N-acetylglucosamine transferase	[TP0067-TP0095 (0.6515529)]
COG0457	COG0457	MM0103	MM0103	O-linked N-acetylglucosamine transferase	MM0099	MM0099	O-linked N-acetylglucosamine transferase	[TP0067-TP0095 (0.6515529)]
COG0457	COG0457	MM2879	MM2879	tetratricopeptide repeat family protein	MM3342	MM3342	hypothetical protein	[TP0067-TP0095 (0.6515529)]
COG0457	COG0457	MM2562	MM2562	hypothetical protein	MM2348	MM2348	O-linked N-acetylglucosamine transferase	[TP0067-TP0095 (0.6515529)]
COG0457	COG0457	MM2348	MM2348	O-linked N-acetylglucosamine transferase	MM2562	MM2562	hypothetical protein	[TP0067-TP0095 (0.6515529)]
COG0457	COG0457	MM3342	MM3342	hypothetical protein	MM2879	MM2879	tetratricopeptide repeat family protein	[TP0067-TP0095 (0.6515529)]
COG0457	COG0457	MM2801	MM2801	hypothetical protein	MM0601	MM0601	hypothetical protein	[TP0067-TP0095 (0.6515529)]
COG0457	COG0457	MM0601	MM0601	hypothetical protein	MM2801	MM2801	hypothetical protein	[TP0067-TP0095 (0.6515529)]
COG0457	COG0457	MM0155	MM0155	hypothetical protein	MM3330	MM3330	O-linked N-acetylglucosamine transferase	[TP0067-TP0095 (0.6515529)]
COG0457	COG0457	MM3330	MM3330	O-linked N-acetylglucosamine transferase	MM0155	MM0155	hypothetical protein	[TP0067-TP0095 (0.6515529)]
COG0457	COG0457	MM0131	MM0131	hypothetical protein	MM0178	MM0178	hypothetical protein	[TP0067-TP0095 (0.6515529)]
COG0457	COG0457	MM0178	MM0178	hypothetical protein	MM0131	MM0131	hypothetical protein	[TP0067-TP0095 (0.6515529)]
COG0457	COG0457	MM0155	MM0155	hypothetical protein	MM3146	MM3146	hypothetical protein	[TP0067-TP0095 (0.6515529)]
COG0457	COG0457	MM3146	MM3146	hypothetical protein	MM0155	MM0155	hypothetical protein	[TP0067-TP0095 (0.6515529)]
COG0457	COG0457	MM3143	MM3143	hypothetical protein	MM3143	MM3143	hypothetical protein	[TP0067-TP0095 (0.6515529)]
COG0457	COG0457	MM2801	MM2801	hypothetical protein	MM0044	MM0044	hypothetical protein	[TP0067-TP0095 (0.6515529)]
COG0457	COG0457	MM0044	MM0044	hypothetical protein	MM2801	MM2801	hypothetical protein	[TP0067-TP0095 (0.6515529)]
COG0457	COG0457	MM3143	MM3143	hypothetical protein	MM2802	MM2802	hypothetical protein	[TP0067-TP0095 (0.6515529)]
COG0457	COG0457	MM2802	MM2802	hypothetical protein	MM3143	MM3143	hypothetical protein	[TP0067-TP0095 (0.6515529)]
COG0457	COG0457	MM2801	MM2801	hypothetical protein	MM3110	MM3110	hypothetical protein	[TP0067-TP0095 (0.6515529)]
COG0457	COG0457	MM3110	MM3110	hypothetical protein	MM2801	MM2801	hypothetical protein	[TP0067-TP0095 (0.6515529)]
COG0457	COG0457	MM2802	MM2802	hypothetical protein	MM2720	MM2720	hypothetical protein	[TP0067-TP0095 (0.6515529)]
COG0457	COG0457	MM2720	MM2720	hypothetical protein	MM2802	MM2802	hypothetical protein	[TP0067-TP0095 (0.6515529)]
COG0457	COG0457	MM0103	MM0103	O-linked N-acetylglucosamine transferase	MM0103	MM0103	O-linked N-acetylglucosamine transferase	[TP0067-TP0095 (0.6515529)]
COG0457	COG0457	MM2720	MM2720	hypothetical protein	MM0044	MM0044	hypothetical protein	[TP0067-TP0095 (0.6515529)]
COG0457	COG0457	MM0044	MM0044	hypothetical protein	MM2720	MM2720	hypothetical protein	[TP0067-TP0095 (0.6515529)]
COG0457	COG0457	MM0044	MM0044	hypothetical protein	MM3110	MM3110	hypothetical protein	[TP0067-TP0095 (0.6515529)]
COG0457	COG0457	MM3110	MM3110	hypothetical protein	MM0044	MM0044	hypothetical protein	[TP0067-TP0095 (0.6515529)]
COG0457	COG0457	MM2801	MM2801	hypothetical protein	MM2594	MM2594	hypothetical protein	[TP0067-TP0095 (0.6515529)]
COG0457	COG0457	MM3143	MM3143	hypothetical protein	MM2562	MM2562	hypothetical protein	[TP0067-TP0095 (0.6515529)]
COG0457	COG0457	MM2594	MM2594	hypothetical protein	MM2801	MM2801	hypothetical protein	[TP0067-TP0095 (0.6515529)]
COG0457	COG0457	MM2562	MM2562	hypothetical protein	MM3143	MM3143	hypothetical protein	[TP0067-TP0095 (0.6515529)]
COG0457	COG0457	MM2801	MM2801	hypothetical protein	MM2801	MM2801	hypothetical protein	[TP0067-TP0095 (0.6515529)]
COG0457	COG0457	MM3143	MM3143	hypothetical protein	MM3342	MM3342	hypothetical protein	[TP0067-TP0095 (0.6515529)]
COG0457	COG0457	MM3342	MM3342	hypothetical protein	MM3143	MM3143	hypothetical protein	[TP0067-TP0095 (0.6515529)]
COG0457	COG0457	MM2801	MM2801	hypothetical protein	MM2350	MM2350	O-linked N-acetylglucosamine transferase	[TP0067-TP0095 (0.6515529)]
COG0457	COG0457	MM2350	MM2350	O-linked N-acetylglucosamine transferase	MM2801	MM2801	hypothetical protein	[TP0067-TP0095 (0.6515529)]
COG0457	COG0457	MM0601	MM0601	hypothetical protein	MM2348	MM2348	O-linked N-acetylglucosamine transferase	[TP0067-TP0095 (0.6515529)]
COG0457	COG0457	MM2348	MM2348	O-linked N-acetylglucosamine transferase	MM0601	MM0601	hypothetical protein	[TP0067-TP0095 (0.6515529)]
COG0457	COG0457	MM2879	MM2879	tetratricopeptide repeat family protein	MM0131	MM0131	hypothetical protein	[TP0067-TP0095 (0.6515529)]
COG0457	COG0457	MM0131	MM0131	hypothetical protein	MM2879	MM2879	tetratricopeptide repeat family protein	[TP0067-TP0095 (0.6515529)]
COG0457	COG0457	MM3146	MM3146	hypothetical protein	MM2594	MM2594	hypothetical protein	[TP0067-TP0095 (0.6515529)]
COG0457	COG0457	MM2594	MM2594	hypothetical protein	MM3146	MM3146	hypothetical protein	[TP0067-TP0095 (0.6515529)]
COG0457	COG0457	MM2879	MM2879	tetratricopeptide repeat family protein	MM0129	MM0129	hypothetical protein	[TP0067-TP0095 (0.6515529)]
COG0457	COG0457	MM0129	MM0129	hypothetical protein	MM2879	MM2879	tetratricopeptide repeat family protein	[TP0067-TP0095 (0.6515529)]
COG0457	COG0457	MM0129	MM0129	hypothetical protein	MM0178	MM0178	hypothetical protein	[TP0067-TP0095 (0.6515529)]
COG0457	COG0457	MM0178	MM0178	hypothetical protein	MM0129	MM0129	hypothetical protein	[TP0067-TP0095 (0.6515529)]
COG0457	COG0457	MM3146	MM3146	hypothetical protein	MM2348	MM2348	O-linked N-acetylglucosamine transferase	[TP0067-TP0095 (0.6515529)]
COG0457	COG0457	MM2348	MM2348	O-linked N-acetylglucosamine transferase	MM3146	MM3146	hypothetical protein	[TP0067-TP0095 (0.6515529)]
COG0457	COG0457	MM2801	MM2801	hypothetical protein	MM3342	MM3342	hypothetical protein	[TP0067-TP0095 (0.6515529)]
COG0457	COG0457	MM2801	MM2801	hypothetical protein	MM3146	MM3146	hypothetical protein	[TP0067-TP0095 (0.6515529)]
COG0457	COG0457	MM0155	MM0155	hypothetical protein	MM0155	MM0155	hypothetical protein	[TP0067-TP0095 (0.6515529)]
COG0457	COG0457	MM3146	MM3146	hypothetical protein	MM2801	MM2801	hypothetical protein	[TP0067-TP0095 (0.6515529)]
COG0457	COG0457	MM3342	MM3342	hypothetical protein	MM2801	MM2801	hypothetical protein	[TP0067-TP0095 (0.6515529)]
COG0457	COG0457	MM2879	MM2879	tetratricopeptide repeat family protein	MM2802	MM2802	hypothetical protein	[TP0067-TP0095 (0.6515529)]
COG0457	COG0457	MM3146	MM3146	hypothetical protein	MM0129	MM0129	hypothetical protein	[TP0067-TP0095 (0.6515529)]
COG0457	COG0457	MM0129	MM0129	hypothetical protein	MM3146	MM3146	hypothetical protein	[TP0067-TP0095 (0.6515529)]
COG0457	COG0457	MM2802	MM2802	hypothetical protein	MM2879	MM2879	tetratricopeptide repeat family protein	[TP0067-TP0095 (0.6515529)]
COG0457	COG0457	MM0131	MM0131	hypothetical protein	MM0155	MM0155	hypothetical protein	[TP0067-TP0095 (0.6515529)]
COG0457	COG0457	MM0155	MM0155	hypothetical protein	MM0131	MM0131	hypothetical protein	[TP0067-TP0095 (0.6515529)]
COG0457	COG0457	MM0601	MM0601	hypothetical protein	MM0131	MM0131	hypothetical protein	[TP0067-TP0095 (0.6515529)]
COG0457	COG0457	MM0131	MM0131	hypothetical protein	MM0601	MM0601	hypothetical protein	[TP0067-TP0095 (0.6515529)]
COG0457	COG0457	MM0099	MM0099	O-linked N-acetylglucosamine transferase	MM3342	MM3342	hypothetical protein	[TP0067-TP0095 (0.6515529)]
COG0457	COG0457	MM3342	MM3342	hypothetical protein	MM0099	MM0099	O-linked N-acetylglucosamine transferase	[TP0067-TP0095 (0.6515529)]
COG0457	COG0457	MM2879	MM2879	tetratricopeptide repeat family protein	MM0601	MM0601	hypothetical protein	[TP0067-TP0095 (0.6515529)]
COG0457	COG0457	MM0601	MM0601	hypothetical protein	MM2879	MM2879	tetratricopeptide repeat family protein	[TP0067-TP0095 (0.6515529)]
COG0457	COG0457	MM2879	MM2879	tetratricopeptide repeat family protein	MM0178	MM0178	hypothetical protein	[TP0067-TP0095 (0.6515529)]
COG0457	COG0457	MM0178	MM0178	hypothetical protein	MM2879	MM2879	tetratricopeptide repeat family protein	[TP0067-TP0095 (0.6515529)]
COG0457	COG0457	MM2801	MM2801	hypothetical protein	MM0103	MM0103	O-linked N-acetylglucosamine transferase	[TP0067-TP0095 (0.6515529)]
COG0457	COG0457	MM0103	MM0103	O-linked N-acetylglucosamine transferase	MM2801	MM2801	hypothetical protein	[TP0067-TP0095 (0.6515529)]
COG0457	COG0457	MM2720	MM2720	hypothetical protein	MM2594	MM2594	hypothetical protein	[TP0067-TP0095 (0.6515529)]
COG0457	COG0457	MM2594	MM2594	hypothetical protein	MM2720	MM2720	hypothetical protein	[TP0067-TP0095 (0.6515529)]
COG0457	COG0457	MM0099	MM0099	O-linked N-acetylglucosamine transferase	MM3110	MM3110	hypothetical protein	[TP0067-TP0095 (0.6515529)]
COG0457	COG0457	MM3110	MM3110	hypothetical protein	MM0099	MM0099	O-linked N-acetylglucosamine transferase	[TP0067-TP0095 (0.6515529)]
COG0457	COG0457	MM2879	MM2879	tetratricopeptide repeat family protein	MM0103	MM0103	O-linked N-acetylglucosamine transferase	[TP0067-TP0095 (0.6515529)]
COG0457	COG0457	MM0103	MM0103	O-linked N-acetylglucosamine transferase	MM2879	MM2879	tetratricopeptide repeat family protein	[TP0067-TP0095 (0.6515529)]
COG0457	COG0457	MM2594	MM2594	hypothetical protein	MM0044	MM0044	hypothetical protein	[TP0067-TP0095 (0.6515529)]
COG0457	COG0457	MM0044	MM0044	hypothetical protein	MM2594	MM2594	hypothetical protein	[TP0067-TP0095 (0.6515529)]
COG0457	COG0457	MM2562	MM2562	hypothetical protein	MM0601	MM0601	hypothetical protein	[TP0067-TP0095 (0.6515529)]
COG0457	COG0457	MM0601	MM0601	hypothetical protein	MM2562	MM2562	hypothetical protein	[TP0067-TP0095 (0.6515529)]
COG0457	COG0457	MM0131	MM0131	hypothetical protein	MM3146	MM3146	hypothetical protein	[TP0067-TP0095 (0.6515529)]
COG0457	COG0457	MM3146	MM3146	hypothetical protein	MM0131	MM0131	hypothetical protein	[TP0067-TP0095 (0.6515529)]
COG0457	COG0457	MM2562	MM2562	hypothetical protein	MM3342	MM3342	hypothetical protein	[TP0067-TP0095 (0.6515529)]
COG0457	COG0457	MM3342	MM3342	hypothetical protein	MM2562	MM2562	hypothetical protein	[TP0067-TP0095 (0.6515529)]
COG0457	COG0457	MM2879	MM2879	tetratricopeptide repeat family protein	MM0099	MM0099	O-linked N-acetylglucosamine transferase	[TP0067-TP0095 (0.6515529)]
COG0457	COG0457	MM0099	MM0099	O-linked N-acetylglucosamine transferase	MM2879	MM2879	tetratricopeptide repeat family protein	[TP0067-TP0095 (0.6515529)]
COG0457	COG0457	MM2720	MM2720	hypothetical protein	MM2720	MM2720	hypothetical protein	[TP0067-TP0095 (0.6515529)]
COG0457	COG0457	MM0178	MM0178	hypothetical protein	MM3110	MM3110	hypothetical protein	[TP0067-TP0095 (0.6515529)]
COG0457	COG0457	MM3110	MM3110	hypothetical protein	MM0178	MM0178	hypothetical protein	[TP0067-TP0095 (0.6515529)]
COG0457	COG0457	MM2801	MM2801	hypothetical protein	MM0129	MM0129	hypothetical protein	[TP0067-TP0095 (0.6515529)]
COG0457	COG0457	MM0129	MM0129	hypothetical protein	MM2801	MM2801	hypothetical protein	[TP0067-TP0095 (0.6515529)]
COG0457	COG0457	MM0129	MM0129	hypothetical protein	MM0103	MM0103	O-linked N-acetylglucosamine transferase	[TP0067-TP0095 (0.6515529)]
COG0457	COG0457	MM0103	MM0103	O-linked N-acetylglucosamine transferase	MM0129	MM0129	hypothetical protein	[TP0067-TP0095 (0.6515529)]
COG0457	COG0457	MM2801	MM2801	hypothetical protein	MM0099	MM0099	O-linked N-acetylglucosamine transferase	[TP0067-TP0095 (0.6515529)]
COG0457	COG0457	MM0099	MM0099	O-linked N-acetylglucosamine transferase	MM2801	MM2801	hypothetical protein	[TP0067-TP0095 (0.6515529)]
COG0457	COG0457	MM3146	MM3146	hypothetical protein	MM3342	MM3342	hypothetical protein	[TP0067-TP0095 (0.6515529)]
COG0457	COG0457	MM3342	MM3342	hypothetical protein	MM3146	MM3146	hypothetical protein	[TP0067-TP0095 (0.6515529)]
COG0457	COG0457	MM3146	MM3146	hypothetical protein	MM0178	MM0178	hypothetical protein	[TP0067-TP0095 (0.6515529)]
COG0457	COG0457	MM0178	MM0178	hypothetical protein	MM3146	MM3146	hypothetical protein	[TP0067-TP0095 (0.6515529)]
COG0457	COG0457	MM2879	MM2879	tetratricopeptide repeat family protein	MM2879	MM2879	tetratricopeptide repeat family protein	[TP0067-TP0095 (0.6515529)]
COG0457	COG0457	MM3143	MM3143	hypothetical protein	MM2594	MM2594	hypothetical protein	[TP0067-TP0095 (0.6515529)]
COG0457	COG0457	MM2594	MM2594	hypothetical protein	MM3143	MM3143	hypothetical protein	[TP0067-TP0095 (0.6515529)]
COG0457	COG0457	MM0178	MM0178	hypothetical protein	MM2720	MM2720	hypothetical protein	[TP0067-TP0095 (0.6515529)]
COG0457	COG0457	MM2720	MM2720	hypothetical protein	MM0178	MM0178	hypothetical protein	[TP0067-TP0095 (0.6515529)]
COG0457	COG0457	MM0131	MM0131	hypothetical protein	MM0099	MM0099	O-linked N-acetylglucosamine transferase	[TP0067-TP0095 (0.6515529)]
COG0457	COG0457	MM0099	MM0099	O-linked N-acetylglucosamine transferase	MM0131	MM0131	hypothetical protein	[TP0067-TP0095 (0.6515529)]
COG0457	COG0457	MM3143	MM3143	hypothetical protein	MM2348	MM2348	O-linked N-acetylglucosamine transferase	[TP0067-TP0095 (0.6515529)]
COG0457	COG0457	MM2348	MM2348	O-linked N-acetylglucosamine transferase	MM3143	MM3143	hypothetical protein	[TP0067-TP0095 (0.6515529)]
COG0457	COG0457	MM2350	MM2350	O-linked N-acetylglucosamine transferase	MM2350	MM2350	O-linked N-acetylglucosamine transferase	[TP0067-TP0095 (0.6515529)]
COG0457	COG0457	MM3143	MM3143	hypothetical protein	MM2720	MM2720	hypothetical protein	[TP0067-TP0095 (0.6515529)]
COG0457	COG0457	MM2720	MM2720	hypothetical protein	MM3143	MM3143	hypothetical protein	[TP0067-TP0095 (0.6515529)]
COG0457	COG0457	MM2879	MM2879	tetratricopeptide repeat family protein	MM3330	MM3330	O-linked N-acetylglucosamine transferase	[TP0067-TP0095 (0.6515529)]
COG0457	COG0457	MM3330	MM3330	O-linked N-acetylglucosamine transferase	MM2879	MM2879	tetratricopeptide repeat family protein	[TP0067-TP0095 (0.6515529)]
COG0457	COG0457	MM0155	MM0155	hypothetical protein	MM3342	MM3342	hypothetical protein	[TP0067-TP0095 (0.6515529)]
COG0457	COG0457	MM3342	MM3342	hypothetical protein	MM0155	MM0155	hypothetical protein	[TP0067-TP0095 (0.6515529)]
COG0457	COG0457	MM0601	MM0601	hypothetical protein	MM0155	MM0155	hypothetical protein	[TP0067-TP0095 (0.6515529)]
COG0457	COG0457	MM0155	MM0155	hypothetical protein	MM0601	MM0601	hypothetical protein	[TP0067-TP0095 (0.6515529)]
COG0457	COG0457	MM0129	MM0129	hypothetical protein	MM3342	MM3342	hypothetical protein	[TP0067-TP0095 (0.6515529)]
COG0457	COG0457	MM3342	MM3342	hypothetical protein	MM0129	MM0129	hypothetical protein	[TP0067-TP0095 (0.6515529)]
COG0457	COG0457	MM0131	MM0131	hypothetical protein	MM0131	MM0131	hypothetical protein	[TP0067-TP0095 (0.6515529)]
COG0457	COG0457	MM0103	MM0103	O-linked N-acetylglucosamine transferase	MM3110	MM3110	hypothetical protein	[TP0067-TP0095 (0.6515529)]
COG0457	COG0457	MM3110	MM3110	hypothetical protein	MM0103	MM0103	O-linked N-acetylglucosamine transferase	[TP0067-TP0095 (0.6515529)]
COG0457	COG0457	MM0601	MM0601	hypothetical protein	MM3110	MM3110	hypothetical protein	[TP0067-TP0095 (0.6515529)]
COG0457	COG0457	MM3110	MM3110	hypothetical protein	MM0601	MM0601	hypothetical protein	[TP0067-TP0095 (0.6515529)]
COG0457	COG0457	MM2562	MM2562	hypothetical protein	MM0044	MM0044	hypothetical protein	[TP0067-TP0095 (0.6515529)]
COG0457	COG0457	MM0044	MM0044	hypothetical protein	MM2562	MM2562	hypothetical protein	[TP0067-TP0095 (0.6515529)]
COG0457	COG0457	MM0178	MM0178	hypothetical protein	MM3342	MM3342	hypothetical protein	[TP0067-TP0095 (0.6515529)]
COG0457	COG0457	MM3342	MM3342	hypothetical protein	MM0178	MM0178	hypothetical protein	[TP0067-TP0095 (0.6515529)]
COG0457	COG0457	MM2801	MM2801	hypothetical protein	MM3330	MM3330	O-linked N-acetylglucosamine transferase	[TP0067-TP0095 (0.6515529)]
COG0457	COG0457	MM3330	MM3330	O-linked N-acetylglucosamine transferase	MM2801	MM2801	hypothetical protein	[TP0067-TP0095 (0.6515529)]
COG0457	COG0457	MM2594	MM2594	hypothetical protein	MM3330	MM3330	O-linked N-acetylglucosamine transferase	[TP0067-TP0095 (0.6515529)]
COG0457	COG0457	MM3330	MM3330	O-linked N-acetylglucosamine transferase	MM2594	MM2594	hypothetical protein	[TP0067-TP0095 (0.6515529)]
COG0457	COG0457	MM2879	MM2879	tetratricopeptide repeat family protein	MM3110	MM3110	hypothetical protein	[TP0067-TP0095 (0.6515529)]
COG0457	COG0457	MM3110	MM3110	hypothetical protein	MM2879	MM2879	tetratricopeptide repeat family protein	[TP0067-TP0095 (0.6515529)]
COG0457	COG0457	MM0155	MM0155	hypothetical protein	MM2594	MM2594	hypothetical protein	[TP0067-TP0095 (0.6515529)]
COG0457	COG0457	MM2594	MM2594	hypothetical protein	MM0155	MM0155	hypothetical protein	[TP0067-TP0095 (0.6515529)]
COG0457	COG0457	MM0129	MM0129	hypothetical protein	MM0129	MM0129	hypothetical protein	[TP0067-TP0095 (0.6515529)]
COG0457	COG0457	MM2801	MM2801	hypothetical protein	MM0155	MM0155	hypothetical protein	[TP0067-TP0095 (0.6515529)]
COG0457	COG0457	MM0155	MM0155	hypothetical protein	MM2801	MM2801	hypothetical protein	[TP0067-TP0095 (0.6515529)]
COG0457	COG0457	MM0131	MM0131	hypothetical protein	MM3110	MM3110	hypothetical protein	[TP0067-TP0095 (0.6515529)]
COG0457	COG0457	MM3110	MM3110	hypothetical protein	MM0131	MM0131	hypothetical protein	[TP0067-TP0095 (0.6515529)]
COG0457	COG0457	MM0155	MM0155	hypothetical protein	MM2348	MM2348	O-linked N-acetylglucosamine transferase	[TP0067-TP0095 (0.6515529)]
COG0457	COG0457	MM2348	MM2348	O-linked N-acetylglucosamine transferase	MM0155	MM0155	hypothetical protein	[TP0067-TP0095 (0.6515529)]
COG0457	COG0457	MM0131	MM0131	hypothetical protein	MM0129	MM0129	hypothetical protein	[TP0067-TP0095 (0.6515529)]
COG0457	COG0457	MM0129	MM0129	hypothetical protein	MM0131	MM0131	hypothetical protein	[TP0067-TP0095 (0.6515529)]
COG0457	COG0457	MM3143	MM3143	hypothetical protein	MM3330	MM3330	O-linked N-acetylglucosamine transferase	[TP0067-TP0095 (0.6515529)]
COG0457	COG0457	MM3330	MM3330	O-linked N-acetylglucosamine transferase	MM3143	MM3143	hypothetical protein	[TP0067-TP0095 (0.6515529)]
COG0457	COG0457	MM2801	MM2801	hypothetical protein	MM0131	MM0131	hypothetical protein	[TP0067-TP0095 (0.6515529)]
COG0457	COG0457	MM0601	MM0601	hypothetical protein	MM3146	MM3146	hypothetical protein	[TP0067-TP0095 (0.6515529)]
COG0457	COG0457	MM0131	MM0131	hypothetical protein	MM2801	MM2801	hypothetical protein	[TP0067-TP0095 (0.6515529)]
COG0457	COG0457	MM3146	MM3146	hypothetical protein	MM0601	MM0601	hypothetical protein	[TP0067-TP0095 (0.6515529)]
COG0457	COG0457	MM2350	MM2350	O-linked N-acetylglucosamine transferase	MM2562	MM2562	hypothetical protein	[TP0067-TP0095 (0.6515529)]
COG0457	COG0457	MM2562	MM2562	hypothetical protein	MM2350	MM2350	O-linked N-acetylglucosamine transferase	[TP0067-TP0095 (0.6515529)]
COG0457	COG0457	MM3146	MM3146	hypothetical protein	MM3143	MM3143	hypothetical protein	[TP0067-TP0095 (0.6515529)]
COG0457	COG0457	MM3143	MM3143	hypothetical protein	MM3146	MM3146	hypothetical protein	[TP0067-TP0095 (0.6515529)]
COG0457	COG0457	MM0155	MM0155	hypothetical protein	MM0044	MM0044	hypothetical protein	[TP0067-TP0095 (0.6515529)]
COG0457	COG0457	MM0044	MM0044	hypothetical protein	MM0155	MM0155	hypothetical protein	[TP0067-TP0095 (0.6515529)]
COG0457	COG0457	MM2562	MM2562	hypothetical protein	MM3146	MM3146	hypothetical protein	[TP0067-TP0095 (0.6515529)]
COG0457	COG0457	MM3146	MM3146	hypothetical protein	MM2562	MM2562	hypothetical protein	[TP0067-TP0095 (0.6515529)]
COG0457	COG0457	MM0131	MM0131	hypothetical protein	MM2350	MM2350	O-linked N-acetylglucosamine transferase	[TP0067-TP0095 (0.6515529)]
COG0457	COG0457	MM2350	MM2350	O-linked N-acetylglucosamine transferase	MM0131	MM0131	hypothetical protein	[TP0067-TP0095 (0.6515529)]
COG0457	COG0457	MM3143	MM3143	hypothetical protein	MM0044	MM0044	hypothetical protein	[TP0067-TP0095 (0.6515529)]
COG0457	COG0457	MM0044	MM0044	hypothetical protein	MM3143	MM3143	hypothetical protein	[TP0067-TP0095 (0.6515529)]
COG0457	COG0457	MM0178	MM0178	hypothetical protein	MM0044	MM0044	hypothetical protein	[TP0067-TP0095 (0.6515529)]
COG0457	COG0457	MM0044	MM0044	hypothetical protein	MM0178	MM0178	hypothetical protein	[TP0067-TP0095 (0.6515529)]
COG0457	COG0457	MM2350	MM2350	O-linked N-acetylglucosamine transferase	MM3342	MM3342	hypothetical protein	[TP0067-TP0095 (0.6515529)]
COG0457	COG0457	MM3342	MM3342	hypothetical protein	MM2350	MM2350	O-linked N-acetylglucosamine transferase	[TP0067-TP0095 (0.6515529)]
COG0457	COG0457	MM0103	MM0103	O-linked N-acetylglucosamine transferase	MM0044	MM0044	hypothetical protein	[TP0067-TP0095 (0.6515529)]
COG0457	COG0457	MM0044	MM0044	hypothetical protein	MM0103	MM0103	O-linked N-acetylglucosamine transferase	[TP0067-TP0095 (0.6515529)]
COG0457	COG0457	MM0155	MM0155	hypothetical protein	MM0129	MM0129	hypothetical protein	[TP0067-TP0095 (0.6515529)]
COG0457	COG0457	MM0129	MM0129	hypothetical protein	MM0155	MM0155	hypothetical protein	[TP0067-TP0095 (0.6515529)]
COG0457	COG0457	MM2350	MM2350	O-linked N-acetylglucosamine transferase	MM2348	MM2348	O-linked N-acetylglucosamine transferase	[TP0067-TP0095 (0.6515529)]
COG0457	COG0457	MM2348	MM2348	O-linked N-acetylglucosamine transferase	MM2350	MM2350	O-linked N-acetylglucosamine transferase	[TP0067-TP0095 (0.6515529)]
COG0457	COG0457	MM0129	MM0129	hypothetical protein	MM0044	MM0044	hypothetical protein	[TP0067-TP0095 (0.6515529)]
COG0457	COG0457	MM2802	MM2802	hypothetical protein	MM2594	MM2594	hypothetical protein	[TP0067-TP0095 (0.6515529)]
COG0457	COG0457	MM2594	MM2594	hypothetical protein	MM2802	MM2802	hypothetical protein	[TP0067-TP0095 (0.6515529)]
COG0457	COG0457	MM0044	MM0044	hypothetical protein	MM0129	MM0129	hypothetical protein	[TP0067-TP0095 (0.6515529)]
COG0457	COG0457	MM2350	MM2350	O-linked N-acetylglucosamine transferase	MM2594	MM2594	hypothetical protein	[TP0067-TP0095 (0.6515529)]
COG0457	COG0457	MM2594	MM2594	hypothetical protein	MM2350	MM2350	O-linked N-acetylglucosamine transferase	[TP0067-TP0095 (0.6515529)]
COG0457	COG0457	MM3143	MM3143	hypothetical protein	MM0178	MM0178	hypothetical protein	[TP0067-TP0095 (0.6515529)]
COG0457	COG0457	MM0178	MM0178	hypothetical protein	MM3143	MM3143	hypothetical protein	[TP0067-TP0095 (0.6515529)]
COG0457	COG0457	MM2348	MM2348	O-linked N-acetylglucosamine transferase	MM3342	MM3342	hypothetical protein	[TP0067-TP0095 (0.6515529)]
COG0457	COG0457	MM3342	MM3342	hypothetical protein	MM2348	MM2348	O-linked N-acetylglucosamine transferase	[TP0067-TP0095 (0.6515529)]
COG0457	COG0457	MM0103	MM0103	O-linked N-acetylglucosamine transferase	MM3146	MM3146	hypothetical protein	[TP0067-TP0095 (0.6515529)]
COG0457	COG0457	MM3146	MM3146	hypothetical protein	MM0103	MM0103	O-linked N-acetylglucosamine transferase	[TP0067-TP0095 (0.6515529)]
COG0457	COG0457	MM0103	MM0103	O-linked N-acetylglucosamine transferase	MM2720	MM2720	hypothetical protein	[TP0067-TP0095 (0.6515529)]
COG0457	COG0457	MM2720	MM2720	hypothetical protein	MM0103	MM0103	O-linked N-acetylglucosamine transferase	[TP0067-TP0095 (0.6515529)]
COG0457	COG0457	MM2350	MM2350	O-linked N-acetylglucosamine transferase	MM3143	MM3143	hypothetical protein	[TP0067-TP0095 (0.6515529)]
COG0457	COG0457	MM3143	MM3143	hypothetical protein	MM2350	MM2350	O-linked N-acetylglucosamine transferase	[TP0067-TP0095 (0.6515529)]
COG0457	COG0457	MM0099	MM0099	O-linked N-acetylglucosamine transferase	MM2348	MM2348	O-linked N-acetylglucosamine transferase	[TP0067-TP0095 (0.6515529)]
COG0457	COG0457	MM2348	MM2348	O-linked N-acetylglucosamine transferase	MM0099	MM0099	O-linked N-acetylglucosamine transferase	[TP0067-TP0095 (0.6515529)]
COG0457	COG0457	MM2562	MM2562	hypothetical protein	MM0131	MM0131	hypothetical protein	[TP0067-TP0095 (0.6515529)]
COG0457	COG0457	MM0131	MM0131	hypothetical protein	MM2562	MM2562	hypothetical protein	[TP0067-TP0095 (0.6515529)]
COG0457	COG0457	MM0099	MM0099	O-linked N-acetylglucosamine transferase	MM2594	MM2594	hypothetical protein	[TP0067-TP0095 (0.6515529)]
COG0457	COG0457	MM2594	MM2594	hypothetical protein	MM0099	MM0099	O-linked N-acetylglucosamine transferase	[TP0067-TP0095 (0.6515529)]
COG0457	COG0457	MM0155	MM0155	hypothetical protein	MM3110	MM3110	hypothetical protein	[TP0067-TP0095 (0.6515529)]
COG0457	COG0457	MM3110	MM3110	hypothetical protein	MM0155	MM0155	hypothetical protein	[TP0067-TP0095 (0.6515529)]
COG0457	COG0457	MM0099	MM0099	O-linked N-acetylglucosamine transferase	MM2720	MM2720	hypothetical protein	[TP0067-TP0095 (0.6515529)]
COG0457	COG0457	MM2720	MM2720	hypothetical protein	MM0099	MM0099	O-linked N-acetylglucosamine transferase	[TP0067-TP0095 (0.6515529)]
COG0457	COG0457	MM0103	MM0103	O-linked N-acetylglucosamine transferase	MM2562	MM2562	hypothetical protein	[TP0067-TP0095 (0.6515529)]
COG0457	COG0457	MM2562	MM2562	hypothetical protein	MM0103	MM0103	O-linked N-acetylglucosamine transferase	[TP0067-TP0095 (0.6515529)]
COG0457	COG0457	MM2350	MM2350	O-linked N-acetylglucosamine transferase	MM0044	MM0044	hypothetical protein	[TP0067-TP0095 (0.6515529)]
COG0457	COG0457	MM0044	MM0044	hypothetical protein	MM2350	MM2350	O-linked N-acetylglucosamine transferase	[TP0067-TP0095 (0.6515529)]
COG0457	COG0457	MM0099	MM0099	O-linked N-acetylglucosamine transferase	MM3146	MM3146	hypothetical protein	[TP0067-TP0095 (0.6515529)]
COG0457	COG0457	MM3146	MM3146	hypothetical protein	MM0099	MM0099	O-linked N-acetylglucosamine transferase	[TP0067-TP0095 (0.6515529)]
COG0457	COG0457	MM0099	MM0099	O-linked N-acetylglucosamine transferase	MM0099	MM0099	O-linked N-acetylglucosamine transferase	[TP0067-TP0095 (0.6515529)]
COG0457	COG0457	MM2879	MM2879	tetratricopeptide repeat family protein	MM2720	MM2720	hypothetical protein	[TP0067-TP0095 (0.6515529)]
COG0457	COG0457	MM2720	MM2720	hypothetical protein	MM2879	MM2879	tetratricopeptide repeat family protein	[TP0067-TP0095 (0.6515529)]
COG0457	COG0457	MM0103	MM0103	O-linked N-acetylglucosamine transferase	MM3342	MM3342	hypothetical protein	[TP0067-TP0095 (0.6515529)]
COG0457	COG0457	MM3342	MM3342	hypothetical protein	MM0103	MM0103	O-linked N-acetylglucosamine transferase	[TP0067-TP0095 (0.6515529)]
COG0457	COG0457	MM0129	MM0129	hypothetical protein	MM2348	MM2348	O-linked N-acetylglucosamine transferase	[TP0067-TP0095 (0.6515529)]
COG0457	COG0457	MM2348	MM2348	O-linked N-acetylglucosamine transferase	MM0129	MM0129	hypothetical protein	[TP0067-TP0095 (0.6515529)]
COG0457	COG0457	MM2562	MM2562	hypothetical protein	MM3110	MM3110	hypothetical protein	[TP0067-TP0095 (0.6515529)]
COG0457	COG0457	MM3110	MM3110	hypothetical protein	MM2562	MM2562	hypothetical protein	[TP0067-TP0095 (0.6515529)]
COG0457	COG0457	MM0129	MM0129	hypothetical protein	MM3110	MM3110	hypothetical protein	[TP0067-TP0095 (0.6515529)]
COG0457	COG0457	MM3110	MM3110	hypothetical protein	MM0129	MM0129	hypothetical protein	[TP0067-TP0095 (0.6515529)]
COG0457	COG0457	MM0131	MM0131	hypothetical protein	MM2594	MM2594	hypothetical protein	[TP0067-TP0095 (0.6515529)]
COG0457	COG0457	MM2594	MM2594	hypothetical protein	MM0131	MM0131	hypothetical protein	[TP0067-TP0095 (0.6515529)]
COG0457	COG0457	MM3342	MM3342	hypothetical protein	MM3330	MM3330	O-linked N-acetylglucosamine transferase	[TP0067-TP0095 (0.6515529)]
COG0457	COG0457	MM3330	MM3330	O-linked N-acetylglucosamine transferase	MM3342	MM3342	hypothetical protein	[TP0067-TP0095 (0.6515529)]
COG0457	COG0457	MM0131	MM0131	hypothetical protein	MM3342	MM3342	hypothetical protein	[TP0067-TP0095 (0.6515529)]
COG0457	COG0457	MM3342	MM3342	hypothetical protein	MM0131	MM0131	hypothetical protein	[TP0067-TP0095 (0.6515529)]
COG0457	COG0457	MM2879	MM2879	tetratricopeptide repeat family protein	MM3143	MM3143	hypothetical protein	[TP0067-TP0095 (0.6515529)]
COG0457	COG0457	MM3143	MM3143	hypothetical protein	MM2879	MM2879	tetratricopeptide repeat family protein	[TP0067-TP0095 (0.6515529)]
COG0457	COG0457	MM2802	MM2802	hypothetical protein	MM3110	MM3110	hypothetical protein	[TP0067-TP0095 (0.6515529)]
COG0457	COG0457	MM3110	MM3110	hypothetical protein	MM2802	MM2802	hypothetical protein	[TP0067-TP0095 (0.6515529)]
COG0457	COG0457	MM2720	MM2720	hypothetical protein	MM3330	MM3330	O-linked N-acetylglucosamine transferase	[TP0067-TP0095 (0.6515529)]
COG0457	COG0457	MM3330	MM3330	O-linked N-acetylglucosamine transferase	MM2720	MM2720	hypothetical protein	[TP0067-TP0095 (0.6515529)]
COG0457	COG0457	MM2350	MM2350	O-linked N-acetylglucosamine transferase	MM3330	MM3330	O-linked N-acetylglucosamine transferase	[TP0067-TP0095 (0.6515529)]
COG0457	COG0457	MM3330	MM3330	O-linked N-acetylglucosamine transferase	MM2350	MM2350	O-linked N-acetylglucosamine transferase	[TP0067-TP0095 (0.6515529)]
COG0457	COG0457	MM2879	MM2879	tetratricopeptide repeat family protein	MM0044	MM0044	hypothetical protein	[TP0067-TP0095 (0.6515529)]
COG0457	COG0457	MM0044	MM0044	hypothetical protein	MM2879	MM2879	tetratricopeptide repeat family protein	[TP0067-TP0095 (0.6515529)]
COG0457	COG0457	MM3143	MM3143	hypothetical protein	MM3110	MM3110	hypothetical protein	[TP0067-TP0095 (0.6515529)]
COG0457	COG0457	MM3110	MM3110	hypothetical protein	MM3143	MM3143	hypothetical protein	[TP0067-TP0095 (0.6515529)]
COG0457	COG0457	MM0601	MM0601	hypothetical protein	MM0129	MM0129	hypothetical protein	[TP0067-TP0095 (0.6515529)]
COG0457	COG0457	MM0129	MM0129	hypothetical protein	MM0601	MM0601	hypothetical protein	[TP0067-TP0095 (0.6515529)]
COG0457	COG0457	MM2350	MM2350	O-linked N-acetylglucosamine transferase	MM2720	MM2720	hypothetical protein	[TP0067-TP0095 (0.6515529)]
COG0457	COG0457	MM2720	MM2720	hypothetical protein	MM2350	MM2350	O-linked N-acetylglucosamine transferase	[TP0067-TP0095 (0.6515529)]
COG0457	COG0457	MM0601	MM0601	hypothetical protein	MM0044	MM0044	hypothetical protein	[TP0067-TP0095 (0.6515529)]
COG0457	COG0457	MM0155	MM0155	hypothetical protein	MM2720	MM2720	hypothetical protein	[TP0067-TP0095 (0.6515529)]
COG0457	COG0457	MM2720	MM2720	hypothetical protein	MM0155	MM0155	hypothetical protein	[TP0067-TP0095 (0.6515529)]
COG0457	COG0457	MM0044	MM0044	hypothetical protein	MM0601	MM0601	hypothetical protein	[TP0067-TP0095 (0.6515529)]
COG0457	COG0457	MM2802	MM2802	hypothetical protein	MM2348	MM2348	O-linked N-acetylglucosamine transferase	[TP0067-TP0095 (0.6515529)]
COG0457	COG0457	MM2348	MM2348	O-linked N-acetylglucosamine transferase	MM2802	MM2802	hypothetical protein	[TP0067-TP0095 (0.6515529)]
COG0457	COG0457	MM2594	MM2594	hypothetical protein	MM3342	MM3342	hypothetical protein	[TP0067-TP0095 (0.6515529)]
COG0457	COG0457	MM3342	MM3342	hypothetical protein	MM2594	MM2594	hypothetical protein	[TP0067-TP0095 (0.6515529)]
COG0457	COG0457	MM2802	MM2802	hypothetical protein	MM3342	MM3342	hypothetical protein	[TP0067-TP0095 (0.6515529)]
COG0457	COG0457	MM3342	MM3342	hypothetical protein	MM2802	MM2802	hypothetical protein	[TP0067-TP0095 (0.6515529)]
COG0457	COG0457	MM3110	MM3110	hypothetical protein	MM3110	MM3110	hypothetical protein	[TP0067-TP0095 (0.6515529)]
COG0457	COG0457	MM2801	MM2801	hypothetical protein	MM2802	MM2802	hypothetical protein	[TP0067-TP0095 (0.6515529)]
COG0457	COG0457	MM2802	MM2802	hypothetical protein	MM2801	MM2801	hypothetical protein	[TP0067-TP0095 (0.6515529)]
COG0457	COG0457	MM2350	MM2350	O-linked N-acetylglucosamine transferase	MM2802	MM2802	hypothetical protein	[TP0067-TP0095 (0.6515529)]
COG0457	COG0457	MM2802	MM2802	hypothetical protein	MM2350	MM2350	O-linked N-acetylglucosamine transferase	[TP0067-TP0095 (0.6515529)]
COG0457	COG0457	MM0155	MM0155	hypothetical protein	MM0103	MM0103	O-linked N-acetylglucosamine transferase	[TP0067-TP0095 (0.6515529)]
COG0457	COG0457	MM0103	MM0103	O-linked N-acetylglucosamine transferase	MM0155	MM0155	hypothetical protein	[TP0067-TP0095 (0.6515529)]
COG0457	COG0457	MM3146	MM3146	hypothetical protein	MM2802	MM2802	hypothetical protein	[TP0067-TP0095 (0.6515529)]
COG0457	COG0457	MM0601	MM0601	hypothetical protein	MM3342	MM3342	hypothetical protein	[TP0067-TP0095 (0.6515529)]
COG0457	COG0457	MM0601	MM0601	hypothetical protein	MM2802	MM2802	hypothetical protein	[TP0067-TP0095 (0.6515529)]
COG0457	COG0457	MM2350	MM2350	O-linked N-acetylglucosamine transferase	MM3110	MM3110	hypothetical protein	[TP0067-TP0095 (0.6515529)]
COG0457	COG0457	MM2802	MM2802	hypothetical protein	MM0601	MM0601	hypothetical protein	[TP0067-TP0095 (0.6515529)]
COG0457	COG0457	MM2802	MM2802	hypothetical protein	MM3146	MM3146	hypothetical protein	[TP0067-TP0095 (0.6515529)]
COG0457	COG0457	MM3342	MM3342	hypothetical protein	MM0601	MM0601	hypothetical protein	[TP0067-TP0095 (0.6515529)]
COG0457	COG0457	MM3110	MM3110	hypothetical protein	MM2350	MM2350	O-linked N-acetylglucosamine transferase	[TP0067-TP0095 (0.6515529)]
COG0457	COG0457	MM0178	MM0178	hypothetical protein	MM3330	MM3330	O-linked N-acetylglucosamine transferase	[TP0067-TP0095 (0.6515529)]
COG0457	COG0457	MM3330	MM3330	O-linked N-acetylglucosamine transferase	MM0178	MM0178	hypothetical protein	[TP0067-TP0095 (0.6515529)]
COG0457	COG0457	MM2879	MM2879	tetratricopeptide repeat family protein	MM2350	MM2350	O-linked N-acetylglucosamine transferase	[TP0067-TP0095 (0.6515529)]
COG0457	COG0457	MM2350	MM2350	O-linked N-acetylglucosamine transferase	MM2879	MM2879	tetratricopeptide repeat family protein	[TP0067-TP0095 (0.6515529)]
COG0457	COG0457	MM2802	MM2802	hypothetical protein	MM0178	MM0178	hypothetical protein	[TP0067-TP0095 (0.6515529)]
COG0457	COG0457	MM0178	MM0178	hypothetical protein	MM2802	MM2802	hypothetical protein	[TP0067-TP0095 (0.6515529)]
COG0457	COG0457	MM3342	MM3342	hypothetical protein	MM3342	MM3342	hypothetical protein	[TP0067-TP0095 (0.6515529)]
COG0457	COG0457	MM2594	MM2594	hypothetical protein	MM3110	MM3110	hypothetical protein	[TP0067-TP0095 (0.6515529)]
COG0457	COG0457	MM3110	MM3110	hypothetical protein	MM2594	MM2594	hypothetical protein	[TP0067-TP0095 (0.6515529)]
COG0457	COG0457	MM2348	MM2348	O-linked N-acetylglucosamine transferase	MM3110	MM3110	hypothetical protein	[TP0067-TP0095 (0.6515529)]
COG0457	COG0457	MM3110	MM3110	hypothetical protein	MM2348	MM2348	O-linked N-acetylglucosamine transferase	[TP0067-TP0095 (0.6515529)]
COG0457	COG0457	MM2801	MM2801	hypothetical protein	MM2720	MM2720	hypothetical protein	[TP0067-TP0095 (0.6515529)]
COG0457	COG0457	MM2720	MM2720	hypothetical protein	MM2801	MM2801	hypothetical protein	[TP0067-TP0095 (0.6515529)]
COG0457	COG0457	MM0129	MM0129	hypothetical protein	MM2594	MM2594	hypothetical protein	[TP0067-TP0095 (0.6515529)]
COG0457	COG0457	MM2594	MM2594	hypothetical protein	MM0129	MM0129	hypothetical protein	[TP0067-TP0095 (0.6515529)]
COG0457	COG0457	MM0131	MM0131	hypothetical protein	MM0044	MM0044	hypothetical protein	[TP0067-TP0095 (0.6515529)]
COG0457	COG0457	MM2802	MM2802	hypothetical protein	MM0044	MM0044	hypothetical protein	[TP0067-TP0095 (0.6515529)]
COG0457	COG0457	MM0044	MM0044	hypothetical protein	MM2802	MM2802	hypothetical protein	[TP0067-TP0095 (0.6515529)]
COG0457	COG0457	MM0044	MM0044	hypothetical protein	MM0131	MM0131	hypothetical protein	[TP0067-TP0095 (0.6515529)]
COG0457	COG0457	MM0044	MM0044	hypothetical protein	MM0044	MM0044	hypothetical protein	[TP0067-TP0095 (0.6515529)]
COG0457	COG0457	MM0131	MM0131	hypothetical protein	MM2348	MM2348	O-linked N-acetylglucosamine transferase	[TP0067-TP0095 (0.6515529)]
COG0457	COG0457	MM2350	MM2350	O-linked N-acetylglucosamine transferase	MM0129	MM0129	hypothetical protein	[TP0067-TP0095 (0.6515529)]
COG0457	COG0457	MM0129	MM0129	hypothetical protein	MM2350	MM2350	O-linked N-acetylglucosamine transferase	[TP0067-TP0095 (0.6515529)]
COG0457	COG0457	MM2348	MM2348	O-linked N-acetylglucosamine transferase	MM0131	MM0131	hypothetical protein	[TP0067-TP0095 (0.6515529)]
COG0457	COG0457	MM0099	MM0099	O-linked N-acetylglucosamine transferase	MM2562	MM2562	hypothetical protein	[TP0067-TP0095 (0.6515529)]
COG0457	COG0457	MM2562	MM2562	hypothetical protein	MM0099	MM0099	O-linked N-acetylglucosamine transferase	[TP0067-TP0095 (0.6515529)]
COG0457	COG0457	MM2348	MM2348	O-linked N-acetylglucosamine transferase	MM3330	MM3330	O-linked N-acetylglucosamine transferase	[TP0067-TP0095 (0.6515529)]
COG0457	COG0457	MM3330	MM3330	O-linked N-acetylglucosamine transferase	MM2348	MM2348	O-linked N-acetylglucosamine transferase	[TP0067-TP0095 (0.6515529)]
COG0457	COG0457	MM2562	MM2562	hypothetical protein	MM2594	MM2594	hypothetical protein	[TP0067-TP0095 (0.6515529)]
COG0457	COG0457	MM2594	MM2594	hypothetical protein	MM2562	MM2562	hypothetical protein	[TP0067-TP0095 (0.6515529)]
COG0457	COG0457	MM3146	MM3146	hypothetical protein	MM3110	MM3110	hypothetical protein	[TP0067-TP0095 (0.6515529)]
COG0457	COG0457	MM3110	MM3110	hypothetical protein	MM3146	MM3146	hypothetical protein	[TP0067-TP0095 (0.6515529)]
COG0457	COG0457	MM2562	MM2562	hypothetical protein	MM0178	MM0178	hypothetical protein	[TP0067-TP0095 (0.6515529)]
COG0457	COG0457	MM0178	MM0178	hypothetical protein	MM2562	MM2562	hypothetical protein	[TP0067-TP0095 (0.6515529)]
COG0457	COG0457	MM2879	MM2879	tetratricopeptide repeat family protein	MM2594	MM2594	hypothetical protein	[TP0067-TP0095 (0.6515529)]
COG0457	COG0457	MM2594	MM2594	hypothetical protein	MM2879	MM2879	tetratricopeptide repeat family protein	[TP0067-TP0095 (0.6515529)]
COG0457	COG0457	MM2802	MM2802	hypothetical protein	MM0103	MM0103	O-linked N-acetylglucosamine transferase	[TP0067-TP0095 (0.6515529)]
COG0457	COG0457	MM0103	MM0103	O-linked N-acetylglucosamine transferase	MM2802	MM2802	hypothetical protein	[TP0067-TP0095 (0.6515529)]
COG0457	COG0457	MM2879	MM2879	tetratricopeptide repeat family protein	MM2348	MM2348	O-linked N-acetylglucosamine transferase	[TP0067-TP0095 (0.6515529)]
COG0457	COG0457	MM2348	MM2348	O-linked N-acetylglucosamine transferase	MM2879	MM2879	tetratricopeptide repeat family protein	[TP0067-TP0095 (0.6515529)]
COG0457	COG0457	MM3330	MM3330	O-linked N-acetylglucosamine transferase	MM0044	MM0044	hypothetical protein	[TP0067-TP0095 (0.6515529)]
COG0457	COG0457	MM0044	MM0044	hypothetical protein	MM3330	MM3330	O-linked N-acetylglucosamine transferase	[TP0067-TP0095 (0.6515529)]
COG0457	COG0457	MM0601	MM0601	hypothetical protein	MM3330	MM3330	O-linked N-acetylglucosamine transferase	[TP0067-TP0095 (0.6515529)]
COG0457	COG0457	MM3330	MM3330	O-linked N-acetylglucosamine transferase	MM0601	MM0601	hypothetical protein	[TP0067-TP0095 (0.6515529)]
COG0457	COG0457	MM0155	MM0155	hypothetical protein	MM2562	MM2562	hypothetical protein	[TP0067-TP0095 (0.6515529)]
COG0457	COG0457	MM2562	MM2562	hypothetical protein	MM0155	MM0155	hypothetical protein	[TP0067-TP0095 (0.6515529)]
COG0457	COG0457	MM2801	MM2801	hypothetical protein	MM2879	MM2879	tetratricopeptide repeat family protein	[TP0067-TP0095 (0.6515529)]
COG0457	COG0457	MM2879	MM2879	tetratricopeptide repeat family protein	MM2801	MM2801	hypothetical protein	[TP0067-TP0095 (0.6515529)]
COG0457	COG0457	MM3146	MM3146	hypothetical protein	MM2720	MM2720	hypothetical protein	[TP0067-TP0095 (0.6515529)]
COG0457	COG0457	MM2720	MM2720	hypothetical protein	MM3146	MM3146	hypothetical protein	[TP0067-TP0095 (0.6515529)]
COG0457	COG0457	MM0131	MM0131	hypothetical protein	MM2720	MM2720	hypothetical protein	[TP0067-TP0095 (0.6515529)]
COG0457	COG0457	MM2720	MM2720	hypothetical protein	MM0131	MM0131	hypothetical protein	[TP0067-TP0095 (0.6515529)]
COG0457	COG0457	MM0178	MM0178	hypothetical protein	MM0178	MM0178	hypothetical protein	[TP0067-TP0095 (0.6515529)]
COG0457	COG0457	MM2348	MM2348	O-linked N-acetylglucosamine transferase	MM2720	MM2720	hypothetical protein	[TP0067-TP0095 (0.6515529)]
COG0457	COG0457	MM2720	MM2720	hypothetical protein	MM2348	MM2348	O-linked N-acetylglucosamine transferase	[TP0067-TP0095 (0.6515529)]
COG0457	COG0457	MM2720	MM2720	hypothetical protein	MM3342	MM3342	hypothetical protein	[TP0067-TP0095 (0.6515529)]
COG0457	COG0457	MM3342	MM3342	hypothetical protein	MM2720	MM2720	hypothetical protein	[TP0067-TP0095 (0.6515529)]
COG0457	COG0457	MM0601	MM0601	hypothetical protein	MM0178	MM0178	hypothetical protein	[TP0067-TP0095 (0.6515529)]
COG0457	COG0457	MM0178	MM0178	hypothetical protein	MM0601	MM0601	hypothetical protein	[TP0067-TP0095 (0.6515529)]
COG0457	COG0457	MM2879	MM2879	tetratricopeptide repeat family protein	MM3146	MM3146	hypothetical protein	[TP0067-TP0095 (0.6515529)]
COG0457	COG0457	MM3146	MM3146	hypothetical protein	MM2879	MM2879	tetratricopeptide repeat family protein	[TP0067-TP0095 (0.6515529)]
COG0457	COG0457	MM0155	MM0155	hypothetical protein	MM3143	MM3143	hypothetical protein	[TP0067-TP0095 (0.6515529)]
COG0457	COG0457	MM3143	MM3143	hypothetical protein	MM0155	MM0155	hypothetical protein	[TP0067-TP0095 (0.6515529)]
COG0457	COG0457	MM0601	MM0601	hypothetical protein	MM3143	MM3143	hypothetical protein	[TP0067-TP0095 (0.6515529)]
COG0457	COG0457	MM3143	MM3143	hypothetical protein	MM0601	MM0601	hypothetical protein	[TP0067-TP0095 (0.6515529)]
COG0457	COG0457	MM0099	MM0099	O-linked N-acetylglucosamine transferase	MM0155	MM0155	hypothetical protein	[TP0067-TP0095 (0.6515529)]
COG0457	COG0457	MM0155	MM0155	hypothetical protein	MM0099	MM0099	O-linked N-acetylglucosamine transferase	[TP0067-TP0095 (0.6515529)]
COG0457	COG0457	MM2801	MM2801	hypothetical protein	MM0178	MM0178	hypothetical protein	[TP0067-TP0095 (0.6515529)]
COG0457	COG0457	MM0178	MM0178	hypothetical protein	MM2801	MM2801	hypothetical protein	[TP0067-TP0095 (0.6515529)]
COG0457	COG0457	MM0129	MM0129	hypothetical protein	MM2802	MM2802	hypothetical protein	[TP0067-TP0095 (0.6515529)]
COG0457	COG0457	MM2802	MM2802	hypothetical protein	MM0129	MM0129	hypothetical protein	[TP0067-TP0095 (0.6515529)]
COG0457	COG0457	MM0103	MM0103	O-linked N-acetylglucosamine transferase	MM3330	MM3330	O-linked N-acetylglucosamine transferase	[TP0067-TP0095 (0.6515529)]
COG0457	COG0457	MM3330	MM3330	O-linked N-acetylglucosamine transferase	MM0103	MM0103	O-linked N-acetylglucosamine transferase	[TP0067-TP0095 (0.6515529)]
COG0457	COG0457	MM2562	MM2562	hypothetical protein	MM3330	MM3330	O-linked N-acetylglucosamine transferase	[TP0067-TP0095 (0.6515529)]
COG0457	COG0457	MM3330	MM3330	O-linked N-acetylglucosamine transferase	MM2562	MM2562	hypothetical protein	[TP0067-TP0095 (0.6515529)]
COG0457	COG0457	MM2879	MM2879	tetratricopeptide repeat family protein	MM0155	MM0155	hypothetical protein	[TP0067-TP0095 (0.6515529)]
COG0457	COG0457	MM0155	MM0155	hypothetical protein	MM2879	MM2879	tetratricopeptide repeat family protein	[TP0067-TP0095 (0.6515529)]
COG0457	COG0457	MM0601	MM0601	hypothetical protein	MM2720	MM2720	hypothetical protein	[TP0067-TP0095 (0.6515529)]
COG0457	COG0457	MM2720	MM2720	hypothetical protein	MM0601	MM0601	hypothetical protein	[TP0067-TP0095 (0.6515529)]
COG0457	COG0457	MM0129	MM0129	hypothetical protein	MM3330	MM3330	O-linked N-acetylglucosamine transferase	[TP0067-TP0095 (0.6515529)]
COG0457	COG0457	MM3330	MM3330	O-linked N-acetylglucosamine transferase	MM0129	MM0129	hypothetical protein	[TP0067-TP0095 (0.6515529)]
COG0457	COG0457	MM0099	MM0099	O-linked N-acetylglucosamine transferase	MM2802	MM2802	hypothetical protein	[TP0067-TP0095 (0.6515529)]
COG0457	COG0457	MM0099	MM0099	O-linked N-acetylglucosamine transferase	MM2350	MM2350	O-linked N-acetylglucosamine transferase	[TP0067-TP0095 (0.6515529)]
COG0457	COG0457	MM2350	MM2350	O-linked N-acetylglucosamine transferase	MM0099	MM0099	O-linked N-acetylglucosamine transferase	[TP0067-TP0095 (0.6515529)]
COG0457	COG0457	MM2802	MM2802	hypothetical protein	MM0099	MM0099	O-linked N-acetylglucosamine transferase	[TP0067-TP0095 (0.6515529)]
COG0457	COG0457	MM0131	MM0131	hypothetical protein	MM3330	MM3330	O-linked N-acetylglucosamine transferase	[TP0067-TP0095 (0.6515529)]
COG0457	COG0457	MM3330	MM3330	O-linked N-acetylglucosamine transferase	MM0131	MM0131	hypothetical protein	[TP0067-TP0095 (0.6515529)]
COG0457	COG0457	MM0178	MM0178	hypothetical protein	MM2594	MM2594	hypothetical protein	[TP0067-TP0095 (0.6515529)]
COG0457	COG0457	MM2594	MM2594	hypothetical protein	MM0178	MM0178	hypothetical protein	[TP0067-TP0095 (0.6515529)]
COG0457	COG0457	MM0129	MM0129	hypothetical protein	MM2562	MM2562	hypothetical protein	[TP0067-TP0095 (0.6515529)]
COG0457	COG0457	MM2562	MM2562	hypothetical protein	MM0129	MM0129	hypothetical protein	[TP0067-TP0095 (0.6515529)]
COG0457	COG0457	MM0155	MM0155	hypothetical protein	MM2802	MM2802	hypothetical protein	[TP0067-TP0095 (0.6515529)]
COG0457	COG0457	MM2802	MM2802	hypothetical protein	MM0155	MM0155	hypothetical protein	[TP0067-TP0095 (0.6515529)]
COG0457	COG0457	MM2801	MM2801	hypothetical protein	MM2562	MM2562	hypothetical protein	[TP0067-TP0095 (0.6515529)]
COG0457	COG0457	MM2562	MM2562	hypothetical protein	MM2801	MM2801	hypothetical protein	[TP0067-TP0095 (0.6515529)]
COG0457	COG0457	MM2348	MM2348	O-linked N-acetylglucosamine transferase	MM0044	MM0044	hypothetical protein	[TP0067-TP0095 (0.6515529)]
COG0457	COG0457	MM0044	MM0044	hypothetical protein	MM2348	MM2348	O-linked N-acetylglucosamine transferase	[TP0067-TP0095 (0.6515529)]
COG0457	COG0457	MM2879	MM2879	tetratricopeptide repeat family protein	MM2562	MM2562	hypothetical protein	[TP0067-TP0095 (0.6515529)]
COG0457	COG0457	MM2562	MM2562	hypothetical protein	MM2879	MM2879	tetratricopeptide repeat family protein	[TP0067-TP0095 (0.6515529)]
COG0457	COG0457	MM0103	MM0103	O-linked N-acetylglucosamine transferase	MM2594	MM2594	hypothetical protein	[TP0067-TP0095 (0.6515529)]
COG0457	COG0457	MM2594	MM2594	hypothetical protein	MM0103	MM0103	O-linked N-acetylglucosamine transferase	[TP0067-TP0095 (0.6515529)]
COG0457	COG0457	MM0131	MM0131	hypothetical protein	MM0103	MM0103	O-linked N-acetylglucosamine transferase	[TP0067-TP0095 (0.6515529)]
COG0457	COG0457	MM0103	MM0103	O-linked N-acetylglucosamine transferase	MM0131	MM0131	hypothetical protein	[TP0067-TP0095 (0.6515529)]
COG0457	COG0457	MM0131	MM0131	hypothetical protein	MM3143	MM3143	hypothetical protein	[TP0067-TP0095 (0.6515529)]
COG0457	COG0457	MM3143	MM3143	hypothetical protein	MM0131	MM0131	hypothetical protein	[TP0067-TP0095 (0.6515529)]
COG0457	COG0457	MM2801	MM2801	hypothetical protein	MM3143	MM3143	hypothetical protein	[TP0067-TP0095 (0.6515529)]
COG0457	COG0457	MM3143	MM3143	hypothetical protein	MM2801	MM2801	hypothetical protein	[TP0067-TP0095 (0.6515529)]
COG0457	COG0457	MM0103	MM0103	O-linked N-acetylglucosamine transferase	MM2348	MM2348	O-linked N-acetylglucosamine transferase	[TP0067-TP0095 (0.6515529)]
COG0457	COG0457	MM2348	MM2348	O-linked N-acetylglucosamine transferase	MM0103	MM0103	O-linked N-acetylglucosamine transferase	[TP0067-TP0095 (0.6515529)]
COG0457	COG0457	MM3330	MM3330	O-linked N-acetylglucosamine transferase	MM3110	MM3110	hypothetical protein	[TP0067-TP0095 (0.6515529)]
COG0457	COG0457	MM3110	MM3110	hypothetical protein	MM3330	MM3330	O-linked N-acetylglucosamine transferase	[TP0067-TP0095 (0.6515529)]
COG0457	COG0457	MM0099	MM0099	O-linked N-acetylglucosamine transferase	MM3143	MM3143	hypothetical protein	[TP0067-TP0095 (0.6515529)]
COG0457	COG0457	MM3143	MM3143	hypothetical protein	MM0099	MM0099	O-linked N-acetylglucosamine transferase	[TP0067-TP0095 (0.6515529)]
COG0457	COG0457	MM0129	MM0129	hypothetical protein	MM2720	MM2720	hypothetical protein	[TP0067-TP0095 (0.6515529)]
COG0457	COG0457	MM2348	MM2348	O-linked N-acetylglucosamine transferase	MM2348	MM2348	O-linked N-acetylglucosamine transferase	[TP0067-TP0095 (0.6515529)]
COG0457	COG0457	MM2720	MM2720	hypothetical protein	MM0129	MM0129	hypothetical protein	[TP0067-TP0095 (0.6515529)]
COG0457	COG0457	MM2348	MM2348	O-linked N-acetylglucosamine transferase	MM2594	MM2594	hypothetical protein	[TP0067-TP0095 (0.6515529)]
COG0457	COG0457	MM2594	MM2594	hypothetical protein	MM2348	MM2348	O-linked N-acetylglucosamine transferase	[TP0067-TP0095 (0.6515529)]
COG0457	COG0457	MM2562	MM2562	hypothetical protein	MM2562	MM2562	hypothetical protein	[TP0067-TP0095 (0.6515529)]
COG0457	COG0457	MM0155	MM0155	hypothetical protein	MM0178	MM0178	hypothetical protein	[TP0067-TP0095 (0.6515529)]
COG0457	COG0457	MM0129	MM0129	hypothetical protein	MM3143	MM3143	hypothetical protein	[TP0067-TP0095 (0.6515529)]
COG0457	COG0457	MM3143	MM3143	hypothetical protein	MM0129	MM0129	hypothetical protein	[TP0067-TP0095 (0.6515529)]
COG0457	COG0457	MM0178	MM0178	hypothetical protein	MM0155	MM0155	hypothetical protein	[TP0067-TP0095 (0.6515529)]
COG0457	COG0457	MM2350	MM2350	O-linked N-acetylglucosamine transferase	MM0103	MM0103	O-linked N-acetylglucosamine transferase	[TP0067-TP0095 (0.6515529)]
COG0457	COG0457	MM0103	MM0103	O-linked N-acetylglucosamine transferase	MM2350	MM2350	O-linked N-acetylglucosamine transferase	[TP0067-TP0095 (0.6515529)]
COG0457	COG0457	MM0131	MM0131	hypothetical protein	MM2802	MM2802	hypothetical protein	[TP0067-TP0095 (0.6515529)]
COG0457	COG0457	MM2802	MM2802	hypothetical protein	MM0131	MM0131	hypothetical protein	[TP0067-TP0095 (0.6515529)]
COG0457	COG0803	MM0044	MM0044	hypothetical protein	MM1333	MM1333	Zinc ABC transporter, zinc-binding protein	[TP0469-TP0034 (0.86910707)]
COG0457	COG0803	MM0601	MM0601	hypothetical protein	MM1333	MM1333	Zinc ABC transporter, zinc-binding protein	[TP0469-TP0034 (0.86910707)]
COG0457	COG0803	MM2720	MM2720	hypothetical protein	MM1333	MM1333	Zinc ABC transporter, zinc-binding protein	[TP0469-TP0034 (0.86910707)]
COG0457	COG0803	MM2348	MM2348	O-linked N-acetylglucosamine transferase	MM1333	MM1333	Zinc ABC transporter, zinc-binding protein	[TP0469-TP0034 (0.86910707)]
COG0457	COG0803	MM0129	MM0129	hypothetical protein	MM1333	MM1333	Zinc ABC transporter, zinc-binding protein	[TP0469-TP0034 (0.86910707)]
COG0457	COG0803	MM0155	MM0155	hypothetical protein	MM1333	MM1333	Zinc ABC transporter, zinc-binding protein	[TP0469-TP0034 (0.86910707)]
COG0457	COG0803	MM2562	MM2562	hypothetical protein	MM1333	MM1333	Zinc ABC transporter, zinc-binding protein	[TP0469-TP0034 (0.86910707)]
COG0457	COG0803	MM2594	MM2594	hypothetical protein	MM1333	MM1333	Zinc ABC transporter, zinc-binding protein	[TP0469-TP0034 (0.86910707)]
COG0457	COG0803	MM0178	MM0178	hypothetical protein	MM1333	MM1333	Zinc ABC transporter, zinc-binding protein	[TP0469-TP0034 (0.86910707)]
COG0457	COG0803	MM3342	MM3342	hypothetical protein	MM1333	MM1333	Zinc ABC transporter, zinc-binding protein	[TP0469-TP0034 (0.86910707)]
COG0457	COG0803	MM3330	MM3330	O-linked N-acetylglucosamine transferase	MM1333	MM1333	Zinc ABC transporter, zinc-binding protein	[TP0469-TP0034 (0.86910707)]
COG0457	COG0803	MM0099	MM0099	O-linked N-acetylglucosamine transferase	MM1333	MM1333	Zinc ABC transporter, zinc-binding protein	[TP0469-TP0034 (0.86910707)]
COG0457	COG0803	MM0103	MM0103	O-linked N-acetylglucosamine transferase	MM1333	MM1333	Zinc ABC transporter, zinc-binding protein	[TP0469-TP0034 (0.86910707)]
COG0457	COG0803	MM2350	MM2350	O-linked N-acetylglucosamine transferase	MM1333	MM1333	Zinc ABC transporter, zinc-binding protein	[TP0469-TP0034 (0.86910707)]
COG0457	COG0803	MM2802	MM2802	hypothetical protein	MM1333	MM1333	Zinc ABC transporter, zinc-binding protein	[TP0469-TP0034 (0.86910707)]
COG0457	COG0803	MM2801	MM2801	hypothetical protein	MM1333	MM1333	Zinc ABC transporter, zinc-binding protein	[TP0469-TP0034 (0.86910707)]
COG0457	COG0803	MM3143	MM3143	hypothetical protein	MM1333	MM1333	Zinc ABC transporter, zinc-binding protein	[TP0469-TP0034 (0.86910707)]
COG0457	COG0803	MM2879	MM2879	tetratricopeptide repeat family protein	MM1333	MM1333	Zinc ABC transporter, zinc-binding protein	[TP0469-TP0034 (0.86910707)]
COG0457	COG0803	MM0131	MM0131	hypothetical protein	MM1333	MM1333	Zinc ABC transporter, zinc-binding protein	[TP0469-TP0034 (0.86910707)]
COG0457	COG0803	MM3110	MM3110	hypothetical protein	MM1333	MM1333	Zinc ABC transporter, zinc-binding protein	[TP0469-TP0034 (0.86910707)]
COG0457	COG0803	MM3146	MM3146	hypothetical protein	MM1333	MM1333	Zinc ABC transporter, zinc-binding protein	[TP0469-TP0034 (0.86910707)]
COG0442	COG4591	MM0707	MM0707	prolyl-tRNA synthetase	MM2850	MM2850	ABC transporter, permease protein	[TP0160-TP0582 (0.74148)]
COG0442	COG4591	MM0707	MM0707	prolyl-tRNA synthetase	MM0091	MM0091	ABC transporter permease protein	[TP0160-TP0582 (0.74148)]
COG1432	COG1488	MM0680	MM0680	hypothetical protein	MM3086	pncB	Nicotinate phosphoribosyltransferase (EC 2.4.2.11) (NAPRTase)	[TP0894-TP0628 (0.59059936)]
COG0493	COG1488	MM0664	MM0664	glutamate synthase [NADPH]	MM3086	pncB	Nicotinate phosphoribosyltransferase (EC 2.4.2.11) (NAPRTase)	[TP0735-TP0628 (0.6598422)]
COG0681	COG1384	MM1344	MM1344	signal sequence peptidase	MM1696	lysS1	Lysyl-tRNA synthetase 1 (EC 6.1.1.6) (Lysine--tRNA ligase 1) (LysRS 1)	[TP0185-TP0644 (0.7885255)]
COG0530	COG2239	MM2660	MM2660	sodium-calcium exchanger protein	MM1660	mgtE	MG2+ transporter MGTE	[TP1034-TP0917 (0.5728957)]
COG0530	COG2239	MM0230	MM0230	sodium-calcium exchanger	MM1660	mgtE	MG2+ transporter MGTE	[TP1034-TP0917 (0.5728957)]
COG1196	COG2236	MM1031	MM1031	Chromosome partition protein	MM0078	MM0078	Xanthine-guanine phosphoribosyltransferase	[TP0367-TP0050 (0.68145895)]
COG1196	COG2236	MM1031	MM1031	Chromosome partition protein	MM1262	MM1262	Xanthine-guanine phosphoribosyltransferase	[TP0367-TP0050 (0.68145895)]
COG0080	COG0301	MM1011	rpl11p	50S ribosomal protein L11P	MM2517	thiI	Probable thiamine biosynthesis protein thiI	[TP0237-TP0559 (0.59848577)]
COG0024	COG0530	MM1499	MM1499	methionine aminopeptidase	MM2660	MM2660	sodium-calcium exchanger protein	[TP0842-TP1034 (0.7696508)]
COG0024	COG0530	MM1499	MM1499	methionine aminopeptidase	MM0230	MM0230	sodium-calcium exchanger	[TP0842-TP1034 (0.7696508)]
COG0103	COG1432	MM1757	rps9p	30S ribosomal protein S9P	MM0680	MM0680	hypothetical protein	[TP1024-TP0894 (0.64955014)]
COG0024	COG1121	MM1499	MM1499	methionine aminopeptidase	MM1334	MM1334	Zinc ABC transporter, ATP-binding protein	[TP0842-TP0164 (0.77940726)]
COG0255	COG1011	MM2131	rpl29p	50S ribosomal protein L29P	MM0580	MM0580	hypothetical protein	[TP0197-TP0158 (0.6077605)]
COG0255	COG1011	MM2131	rpl29p	50S ribosomal protein L29P	MM0312	MM0312	hypothetical protein	[TP0197-TP0158 (0.6077605)]
COG0255	COG1011	MM2131	rpl29p	50S ribosomal protein L29P	MM2349	MM2349	putative phosphatase	[TP0197-TP0158 (0.6077605)]
COG0255	COG1011	MM2131	rpl29p	50S ribosomal protein L29P	MM0313	MM0313	hypothetical protein	[TP0197-TP0158 (0.6077605)]
COG1108	COG2239	MM1335	MM1335	Zinc ABC transporter, permease protein	MM1660	mgtE	MG2+ transporter MGTE	[TP0165-TP0917 (0.5215956)]
COG0457	COG0558	MM0178	MM0178	hypothetical protein	MM1536	MM1536	CDP-diacylglycerol--glycerol-3-phosphate	[TP0067-TP0730 (0.86096925)]
COG0457	COG0558	MM2801	MM2801	hypothetical protein	MM1536	MM1536	CDP-diacylglycerol--glycerol-3-phosphate	[TP0067-TP0730 (0.86096925)]
COG0457	COG0558	MM2879	MM2879	tetratricopeptide repeat family protein	MM1536	MM1536	CDP-diacylglycerol--glycerol-3-phosphate	[TP0067-TP0730 (0.86096925)]
COG0457	COG0558	MM2562	MM2562	hypothetical protein	MM1536	MM1536	CDP-diacylglycerol--glycerol-3-phosphate	[TP0067-TP0730 (0.86096925)]
COG0457	COG0558	MM3146	MM3146	hypothetical protein	MM1536	MM1536	CDP-diacylglycerol--glycerol-3-phosphate	[TP0067-TP0730 (0.86096925)]
COG0457	COG0558	MM2348	MM2348	O-linked N-acetylglucosamine transferase	MM1685	MM1685	CDP-diacylglycerol--glycerol-3-phosphate	[TP0067-TP0730 (0.86096925)]
COG0457	COG0558	MM0131	MM0131	hypothetical protein	MM1536	MM1536	CDP-diacylglycerol--glycerol-3-phosphate	[TP0067-TP0730 (0.86096925)]
COG0457	COG0558	MM2594	MM2594	hypothetical protein	MM1685	MM1685	CDP-diacylglycerol--glycerol-3-phosphate	[TP0067-TP0730 (0.86096925)]
COG0457	COG0558	MM3110	MM3110	hypothetical protein	MM1685	MM1685	CDP-diacylglycerol--glycerol-3-phosphate	[TP0067-TP0730 (0.86096925)]
COG0457	COG0558	MM0601	MM0601	hypothetical protein	MM1685	MM1685	CDP-diacylglycerol--glycerol-3-phosphate	[TP0067-TP0730 (0.86096925)]
COG0457	COG0558	MM0131	MM0131	hypothetical protein	MM1685	MM1685	CDP-diacylglycerol--glycerol-3-phosphate	[TP0067-TP0730 (0.86096925)]
COG0457	COG0558	MM2802	MM2802	hypothetical protein	MM1685	MM1685	CDP-diacylglycerol--glycerol-3-phosphate	[TP0067-TP0730 (0.86096925)]
COG0457	COG0558	MM0178	MM0178	hypothetical protein	MM1685	MM1685	CDP-diacylglycerol--glycerol-3-phosphate	[TP0067-TP0730 (0.86096925)]
COG0457	COG0558	MM0099	MM0099	O-linked N-acetylglucosamine transferase	MM1536	MM1536	CDP-diacylglycerol--glycerol-3-phosphate	[TP0067-TP0730 (0.86096925)]
COG0457	COG0558	MM3342	MM3342	hypothetical protein	MM1536	MM1536	CDP-diacylglycerol--glycerol-3-phosphate	[TP0067-TP0730 (0.86096925)]
COG0457	COG0558	MM3110	MM3110	hypothetical protein	MM1536	MM1536	CDP-diacylglycerol--glycerol-3-phosphate	[TP0067-TP0730 (0.86096925)]
COG0457	COG0558	MM0601	MM0601	hypothetical protein	MM1536	MM1536	CDP-diacylglycerol--glycerol-3-phosphate	[TP0067-TP0730 (0.86096925)]
COG0457	COG0558	MM2720	MM2720	hypothetical protein	MM1536	MM1536	CDP-diacylglycerol--glycerol-3-phosphate	[TP0067-TP0730 (0.86096925)]
COG0457	COG0558	MM3342	MM3342	hypothetical protein	MM1685	MM1685	CDP-diacylglycerol--glycerol-3-phosphate	[TP0067-TP0730 (0.86096925)]
COG0457	COG0558	MM3146	MM3146	hypothetical protein	MM1685	MM1685	CDP-diacylglycerol--glycerol-3-phosphate	[TP0067-TP0730 (0.86096925)]
COG0457	COG0558	MM0099	MM0099	O-linked N-acetylglucosamine transferase	MM1685	MM1685	CDP-diacylglycerol--glycerol-3-phosphate	[TP0067-TP0730 (0.86096925)]
COG0457	COG0558	MM2562	MM2562	hypothetical protein	MM1685	MM1685	CDP-diacylglycerol--glycerol-3-phosphate	[TP0067-TP0730 (0.86096925)]
COG0457	COG0558	MM0044	MM0044	hypothetical protein	MM1536	MM1536	CDP-diacylglycerol--glycerol-3-phosphate	[TP0067-TP0730 (0.86096925)]
COG0457	COG0558	MM0129	MM0129	hypothetical protein	MM1685	MM1685	CDP-diacylglycerol--glycerol-3-phosphate	[TP0067-TP0730 (0.86096925)]
COG0457	COG0558	MM2720	MM2720	hypothetical protein	MM1685	MM1685	CDP-diacylglycerol--glycerol-3-phosphate	[TP0067-TP0730 (0.86096925)]
COG0457	COG0558	MM3143	MM3143	hypothetical protein	MM1685	MM1685	CDP-diacylglycerol--glycerol-3-phosphate	[TP0067-TP0730 (0.86096925)]
COG0457	COG0558	MM2879	MM2879	tetratricopeptide repeat family protein	MM1685	MM1685	CDP-diacylglycerol--glycerol-3-phosphate	[TP0067-TP0730 (0.86096925)]
COG0457	COG0558	MM3143	MM3143	hypothetical protein	MM1536	MM1536	CDP-diacylglycerol--glycerol-3-phosphate	[TP0067-TP0730 (0.86096925)]
COG0457	COG0558	MM2594	MM2594	hypothetical protein	MM1536	MM1536	CDP-diacylglycerol--glycerol-3-phosphate	[TP0067-TP0730 (0.86096925)]
COG0457	COG0558	MM0044	MM0044	hypothetical protein	MM1685	MM1685	CDP-diacylglycerol--glycerol-3-phosphate	[TP0067-TP0730 (0.86096925)]
COG0457	COG0558	MM0103	MM0103	O-linked N-acetylglucosamine transferase	MM1536	MM1536	CDP-diacylglycerol--glycerol-3-phosphate	[TP0067-TP0730 (0.86096925)]
COG0457	COG0558	MM0155	MM0155	hypothetical protein	MM1536	MM1536	CDP-diacylglycerol--glycerol-3-phosphate	[TP0067-TP0730 (0.86096925)]
COG0457	COG0558	MM2348	MM2348	O-linked N-acetylglucosamine transferase	MM1536	MM1536	CDP-diacylglycerol--glycerol-3-phosphate	[TP0067-TP0730 (0.86096925)]
COG0457	COG0558	MM0155	MM0155	hypothetical protein	MM1685	MM1685	CDP-diacylglycerol--glycerol-3-phosphate	[TP0067-TP0730 (0.86096925)]
COG0457	COG0558	MM3330	MM3330	O-linked N-acetylglucosamine transferase	MM1685	MM1685	CDP-diacylglycerol--glycerol-3-phosphate	[TP0067-TP0730 (0.86096925)]
COG0457	COG0558	MM0103	MM0103	O-linked N-acetylglucosamine transferase	MM1685	MM1685	CDP-diacylglycerol--glycerol-3-phosphate	[TP0067-TP0730 (0.86096925)]
COG0457	COG0558	MM2802	MM2802	hypothetical protein	MM1536	MM1536	CDP-diacylglycerol--glycerol-3-phosphate	[TP0067-TP0730 (0.86096925)]
COG0457	COG0558	MM3330	MM3330	O-linked N-acetylglucosamine transferase	MM1536	MM1536	CDP-diacylglycerol--glycerol-3-phosphate	[TP0067-TP0730 (0.86096925)]
COG0457	COG0558	MM0129	MM0129	hypothetical protein	MM1536	MM1536	CDP-diacylglycerol--glycerol-3-phosphate	[TP0067-TP0730 (0.86096925)]
COG0457	COG0558	MM2350	MM2350	O-linked N-acetylglucosamine transferase	MM1536	MM1536	CDP-diacylglycerol--glycerol-3-phosphate	[TP0067-TP0730 (0.86096925)]
COG0457	COG0558	MM2801	MM2801	hypothetical protein	MM1685	MM1685	CDP-diacylglycerol--glycerol-3-phosphate	[TP0067-TP0730 (0.86096925)]
COG0457	COG0558	MM2350	MM2350	O-linked N-acetylglucosamine transferase	MM1685	MM1685	CDP-diacylglycerol--glycerol-3-phosphate	[TP0067-TP0730 (0.86096925)]
COG0301	COG1509	MM2517	thiI	Probable thiamine biosynthesis protein thiI	MM0934	MM0934	lysine 2,3-aminomutase	[TP0559-TP0121 (0.62660724)]
COG0785	COG2239	MM0992	MM0992	Cytochrome c-type biogenesis protein	MM1660	mgtE	MG2+ transporter MGTE	[TP0101-TP0917 (0.5215956)]
COG0785	COG2239	MM2445	MM2445	hypothetical protein	MM1660	mgtE	MG2+ transporter MGTE	[TP0101-TP0917 (0.5215956)]
COG0785	COG2239	MM2369	MM2369	Cytochrome c-type biogenesis protein	MM1660	mgtE	MG2+ transporter MGTE	[TP0101-TP0917 (0.5215956)]
COG0785	COG2239	MM2241	MM2241	Cytochrome c-type biogenesis protein CcdA	MM1660	mgtE	MG2+ transporter MGTE	[TP0101-TP0917 (0.5215956)]
COG0705	COG2239	MM0682	MM0682	integral membrane protein	MM1660	mgtE	MG2+ transporter MGTE	[TP0982-TP0917 (0.5527395)]
COG0803	COG1268	MM1333	MM1333	Zinc ABC transporter, zinc-binding protein	MM1036	MM1036	BioY protein	[TP0034-TP0228 (0.8514437)]
COG1269	COG2239	MM0785	atpI	V-type ATP synthase subunit I (EC 3.6.3.14) (V-type ATPase subunit I)	MM1660	mgtE	MG2+ transporter MGTE	[TP0533-TP0917 (0.53720385)]
COG0442	COG0552	MM0707	MM0707	prolyl-tRNA synthetase	MM0810	MM0810	signal recognition particle subunit Ffh/SRP54	[TP0160-TP0578 (0.56216276)]
COG0024	COG0462	MM1499	MM1499	methionine aminopeptidase	MM2205	prs	Ribose-phosphate pyrophosphokinase (EC 2.7.6.1) (RPPK) (Phosphoribosyl pyrophosphate synthetase) (P-Rib-PP synthetase) (PRPP synthetase)	[TP0842-TP0294 (0.8762697)]
COG0125	COG0361	MM1111	tmk	Probable thymidylate kinase (EC 2.7.4.9) (dTMP kinase)	MM2339	MM2339	translation initiation factor IF-1A	[TP0354-TP0097 (0.8382038)]
COG0125	COG0361	MM1111	tmk	Probable thymidylate kinase (EC 2.7.4.9) (dTMP kinase)	MM2336	eIF1A2	Translation initiation factor 1A-2 (aIF-1A-2)	[TP0354-TP0097 (0.8382038)]
COG0125	COG0361	MM1111	tmk	Probable thymidylate kinase (EC 2.7.4.9) (dTMP kinase)	MM2014	eIF1A1	Translation initiation factor 1A-1 (aIF-1A-1)	[TP0354-TP0097 (0.8382038)]
COG0125	COG0361	MM1111	tmk	Probable thymidylate kinase (EC 2.7.4.9) (dTMP kinase)	MM0016	MM0016	translation initiation factor IF-1A	[TP0354-TP0097 (0.8382038)]
COG0280	COG0457	MM0496	MM0496	Phosphate acetyltransferase	MM2801	MM2801	hypothetical protein	[TP0094-TP0067 (0.5068833)]
COG0280	COG0457	MM0496	MM0496	Phosphate acetyltransferase	MM3342	MM3342	hypothetical protein	[TP0094-TP0067 (0.5068833)]
COG0280	COG0457	MM0496	MM0496	Phosphate acetyltransferase	MM0178	MM0178	hypothetical protein	[TP0094-TP0067 (0.5068833)]
COG0280	COG0457	MM0496	MM0496	Phosphate acetyltransferase	MM2720	MM2720	hypothetical protein	[TP0094-TP0067 (0.5068833)]
COG0280	COG0457	MM0496	MM0496	Phosphate acetyltransferase	MM0131	MM0131	hypothetical protein	[TP0094-TP0067 (0.5068833)]
COG0280	COG0457	MM0496	MM0496	Phosphate acetyltransferase	MM2350	MM2350	O-linked N-acetylglucosamine transferase	[TP0094-TP0067 (0.5068833)]
COG0280	COG0457	MM0496	MM0496	Phosphate acetyltransferase	MM2348	MM2348	O-linked N-acetylglucosamine transferase	[TP0094-TP0067 (0.5068833)]
COG0280	COG0457	MM0496	MM0496	Phosphate acetyltransferase	MM2594	MM2594	hypothetical protein	[TP0094-TP0067 (0.5068833)]
COG0280	COG0457	MM0496	MM0496	Phosphate acetyltransferase	MM0155	MM0155	hypothetical protein	[TP0094-TP0067 (0.5068833)]
COG0280	COG0457	MM0496	MM0496	Phosphate acetyltransferase	MM2562	MM2562	hypothetical protein	[TP0094-TP0067 (0.5068833)]
COG0280	COG0457	MM0496	MM0496	Phosphate acetyltransferase	MM0129	MM0129	hypothetical protein	[TP0094-TP0067 (0.5068833)]
COG0280	COG0457	MM0496	MM0496	Phosphate acetyltransferase	MM0099	MM0099	O-linked N-acetylglucosamine transferase	[TP0094-TP0067 (0.5068833)]
COG0280	COG0457	MM0496	MM0496	Phosphate acetyltransferase	MM0601	MM0601	hypothetical protein	[TP0094-TP0067 (0.5068833)]
COG0280	COG0457	MM0496	MM0496	Phosphate acetyltransferase	MM0103	MM0103	O-linked N-acetylglucosamine transferase	[TP0094-TP0067 (0.5068833)]
COG0280	COG0457	MM0496	MM0496	Phosphate acetyltransferase	MM3110	MM3110	hypothetical protein	[TP0094-TP0067 (0.5068833)]
COG0280	COG0457	MM0496	MM0496	Phosphate acetyltransferase	MM2802	MM2802	hypothetical protein	[TP0094-TP0067 (0.5068833)]
COG0280	COG0457	MM0496	MM0496	Phosphate acetyltransferase	MM2879	MM2879	tetratricopeptide repeat family protein	[TP0094-TP0067 (0.5068833)]
COG0280	COG0457	MM0496	MM0496	Phosphate acetyltransferase	MM0044	MM0044	hypothetical protein	[TP0094-TP0067 (0.5068833)]
COG0280	COG0457	MM0496	MM0496	Phosphate acetyltransferase	MM3330	MM3330	O-linked N-acetylglucosamine transferase	[TP0094-TP0067 (0.5068833)]
COG0280	COG0457	MM0496	MM0496	Phosphate acetyltransferase	MM3143	MM3143	hypothetical protein	[TP0094-TP0067 (0.5068833)]
COG0280	COG0457	MM0496	MM0496	Phosphate acetyltransferase	MM3146	MM3146	hypothetical protein	[TP0094-TP0067 (0.5068833)]
COG0457	COG0495	MM3330	MM3330	O-linked N-acetylglucosamine transferase	MM0283	leuS	Leucyl-tRNA synthetase (EC 6.1.1.4) (Leucine--tRNA ligase) (LeuRS)	[TP0067-TP0586 (0.714839)]
COG0457	COG0495	MM3342	MM3342	hypothetical protein	MM0283	leuS	Leucyl-tRNA synthetase (EC 6.1.1.4) (Leucine--tRNA ligase) (LeuRS)	[TP0067-TP0586 (0.714839)]
COG0457	COG0495	MM3143	MM3143	hypothetical protein	MM0283	leuS	Leucyl-tRNA synthetase (EC 6.1.1.4) (Leucine--tRNA ligase) (LeuRS)	[TP0067-TP0586 (0.714839)]
COG0457	COG0495	MM2720	MM2720	hypothetical protein	MM0283	leuS	Leucyl-tRNA synthetase (EC 6.1.1.4) (Leucine--tRNA ligase) (LeuRS)	[TP0067-TP0586 (0.714839)]
COG0457	COG0495	MM0129	MM0129	hypothetical protein	MM0283	leuS	Leucyl-tRNA synthetase (EC 6.1.1.4) (Leucine--tRNA ligase) (LeuRS)	[TP0067-TP0586 (0.714839)]
COG0457	COG0495	MM2348	MM2348	O-linked N-acetylglucosamine transferase	MM0283	leuS	Leucyl-tRNA synthetase (EC 6.1.1.4) (Leucine--tRNA ligase) (LeuRS)	[TP0067-TP0586 (0.714839)]
COG0457	COG0495	MM0044	MM0044	hypothetical protein	MM0283	leuS	Leucyl-tRNA synthetase (EC 6.1.1.4) (Leucine--tRNA ligase) (LeuRS)	[TP0067-TP0586 (0.714839)]
COG0457	COG0495	MM2802	MM2802	hypothetical protein	MM0283	leuS	Leucyl-tRNA synthetase (EC 6.1.1.4) (Leucine--tRNA ligase) (LeuRS)	[TP0067-TP0586 (0.714839)]
COG0457	COG0495	MM2594	MM2594	hypothetical protein	MM0283	leuS	Leucyl-tRNA synthetase (EC 6.1.1.4) (Leucine--tRNA ligase) (LeuRS)	[TP0067-TP0586 (0.714839)]
COG0457	COG0495	MM2879	MM2879	tetratricopeptide repeat family protein	MM0283	leuS	Leucyl-tRNA synthetase (EC 6.1.1.4) (Leucine--tRNA ligase) (LeuRS)	[TP0067-TP0586 (0.714839)]
COG0457	COG0495	MM0601	MM0601	hypothetical protein	MM0283	leuS	Leucyl-tRNA synthetase (EC 6.1.1.4) (Leucine--tRNA ligase) (LeuRS)	[TP0067-TP0586 (0.714839)]
COG0457	COG0495	MM0103	MM0103	O-linked N-acetylglucosamine transferase	MM0283	leuS	Leucyl-tRNA synthetase (EC 6.1.1.4) (Leucine--tRNA ligase) (LeuRS)	[TP0067-TP0586 (0.714839)]
COG0457	COG0495	MM2801	MM2801	hypothetical protein	MM0283	leuS	Leucyl-tRNA synthetase (EC 6.1.1.4) (Leucine--tRNA ligase) (LeuRS)	[TP0067-TP0586 (0.714839)]
COG0457	COG0495	MM0131	MM0131	hypothetical protein	MM0283	leuS	Leucyl-tRNA synthetase (EC 6.1.1.4) (Leucine--tRNA ligase) (LeuRS)	[TP0067-TP0586 (0.714839)]
COG0457	COG0495	MM0155	MM0155	hypothetical protein	MM0283	leuS	Leucyl-tRNA synthetase (EC 6.1.1.4) (Leucine--tRNA ligase) (LeuRS)	[TP0067-TP0586 (0.714839)]
COG0457	COG0495	MM0178	MM0178	hypothetical protein	MM0283	leuS	Leucyl-tRNA synthetase (EC 6.1.1.4) (Leucine--tRNA ligase) (LeuRS)	[TP0067-TP0586 (0.714839)]
COG0457	COG0495	MM2350	MM2350	O-linked N-acetylglucosamine transferase	MM0283	leuS	Leucyl-tRNA synthetase (EC 6.1.1.4) (Leucine--tRNA ligase) (LeuRS)	[TP0067-TP0586 (0.714839)]
COG0457	COG0495	MM2562	MM2562	hypothetical protein	MM0283	leuS	Leucyl-tRNA synthetase (EC 6.1.1.4) (Leucine--tRNA ligase) (LeuRS)	[TP0067-TP0586 (0.714839)]
COG0457	COG0495	MM3110	MM3110	hypothetical protein	MM0283	leuS	Leucyl-tRNA synthetase (EC 6.1.1.4) (Leucine--tRNA ligase) (LeuRS)	[TP0067-TP0586 (0.714839)]
COG0457	COG0495	MM0099	MM0099	O-linked N-acetylglucosamine transferase	MM0283	leuS	Leucyl-tRNA synthetase (EC 6.1.1.4) (Leucine--tRNA ligase) (LeuRS)	[TP0067-TP0586 (0.714839)]
COG0457	COG0495	MM3146	MM3146	hypothetical protein	MM0283	leuS	Leucyl-tRNA synthetase (EC 6.1.1.4) (Leucine--tRNA ligase) (LeuRS)	[TP0067-TP0586 (0.714839)]
COG0358	COG0457	MM1295	MM_1295	UPF0095 protein MM_1295	MM2348	MM2348	O-linked N-acetylglucosamine transferase	[TP0492-TP0648 (0.5111708)]
COG0358	COG0457	MM1295	MM_1295	UPF0095 protein MM_1295	MM0601	MM0601	hypothetical protein	[TP0492-TP0648 (0.5111708)]
COG0358	COG0457	MM1295	MM_1295	UPF0095 protein MM_1295	MM3143	MM3143	hypothetical protein	[TP0492-TP0648 (0.5111708)]
COG0358	COG0457	MM1295	MM_1295	UPF0095 protein MM_1295	MM2879	MM2879	tetratricopeptide repeat family protein	[TP0492-TP0648 (0.5111708)]
COG0358	COG0457	MM1295	MM_1295	UPF0095 protein MM_1295	MM0103	MM0103	O-linked N-acetylglucosamine transferase	[TP0492-TP0648 (0.5111708)]
COG0358	COG0457	MM1295	MM_1295	UPF0095 protein MM_1295	MM3342	MM3342	hypothetical protein	[TP0492-TP0648 (0.5111708)]
COG0358	COG0457	MM1295	MM_1295	UPF0095 protein MM_1295	MM2594	MM2594	hypothetical protein	[TP0492-TP0648 (0.5111708)]
COG0358	COG0457	MM1295	MM_1295	UPF0095 protein MM_1295	MM0099	MM0099	O-linked N-acetylglucosamine transferase	[TP0492-TP0648 (0.5111708)]
COG0358	COG0457	MM1295	MM_1295	UPF0095 protein MM_1295	MM3110	MM3110	hypothetical protein	[TP0492-TP0648 (0.5111708)]
COG0358	COG0457	MM1295	MM_1295	UPF0095 protein MM_1295	MM0129	MM0129	hypothetical protein	[TP0492-TP0648 (0.5111708)]
COG0358	COG0457	MM1295	MM_1295	UPF0095 protein MM_1295	MM3330	MM3330	O-linked N-acetylglucosamine transferase	[TP0492-TP0648 (0.5111708)]
COG0358	COG0457	MM1295	MM_1295	UPF0095 protein MM_1295	MM0044	MM0044	hypothetical protein	[TP0492-TP0648 (0.5111708)]
COG0358	COG0457	MM1295	MM_1295	UPF0095 protein MM_1295	MM3146	MM3146	hypothetical protein	[TP0492-TP0648 (0.5111708)]
COG0358	COG0457	MM1295	MM_1295	UPF0095 protein MM_1295	MM2802	MM2802	hypothetical protein	[TP0492-TP0648 (0.5111708)]
COG0358	COG0457	MM1295	MM_1295	UPF0095 protein MM_1295	MM2720	MM2720	hypothetical protein	[TP0492-TP0648 (0.5111708)]
COG0358	COG0457	MM1295	MM_1295	UPF0095 protein MM_1295	MM0155	MM0155	hypothetical protein	[TP0492-TP0648 (0.5111708)]
COG0358	COG0457	MM1295	MM_1295	UPF0095 protein MM_1295	MM2350	MM2350	O-linked N-acetylglucosamine transferase	[TP0492-TP0648 (0.5111708)]
COG0358	COG0457	MM1295	MM_1295	UPF0095 protein MM_1295	MM0131	MM0131	hypothetical protein	[TP0492-TP0648 (0.5111708)]
COG0358	COG0457	MM1295	MM_1295	UPF0095 protein MM_1295	MM0178	MM0178	hypothetical protein	[TP0492-TP0648 (0.5111708)]
COG0358	COG0457	MM1295	MM_1295	UPF0095 protein MM_1295	MM2562	MM2562	hypothetical protein	[TP0492-TP0648 (0.5111708)]
COG0358	COG0457	MM1295	MM_1295	UPF0095 protein MM_1295	MM2801	MM2801	hypothetical protein	[TP0492-TP0648 (0.5111708)]
COG0301	COG0301	MM2517	thiI	Probable thiamine biosynthesis protein thiI	MM2517	thiI	Probable thiamine biosynthesis protein thiI	[TP0559-TP0559 (0.6965584)]
COG0608	COG1234	MM0213	recJ	putative single-stranded-DNA-specific	MM2941	MM2941	metal dependent hydrolase	[TP0704-TP0819 (0.5844061)]
COG0608	COG1234	MM1970	MM1970	Single-stranded-DNA-specific exonuclease recJ	MM2941	MM2941	metal dependent hydrolase	[TP0704-TP0819 (0.5844061)]
COG0608	COG1234	MM2716	MM2716	hypothetical protein	MM0306	rnz	Ribonuclease Z (EC 3.1.26.11) (RNase Z) (tRNase Z) (tRNA 3 endonuclease)	[TP0704-TP0819 (0.5844061)]
COG0608	COG1234	MM2716	MM2716	hypothetical protein	MM2941	MM2941	metal dependent hydrolase	[TP0704-TP0819 (0.5844061)]
COG0608	COG1234	MM1970	MM1970	Single-stranded-DNA-specific exonuclease recJ	MM0306	rnz	Ribonuclease Z (EC 3.1.26.11) (RNase Z) (tRNase Z) (tRNA 3 endonuclease)	[TP0704-TP0819 (0.5844061)]
COG0608	COG1234	MM0213	recJ	putative single-stranded-DNA-specific	MM0306	rnz	Ribonuclease Z (EC 3.1.26.11) (RNase Z) (tRNase Z) (tRNA 3 endonuclease)	[TP0704-TP0819 (0.5844061)]
COG0024	COG0125	MM1499	MM1499	methionine aminopeptidase	MM1111	tmk	Probable thymidylate kinase (EC 2.7.4.9) (dTMP kinase)	[TP0842-TP0354 (0.8096375)]
COG0048	COG1156	MM2267	rps12p	30S ribosomal protein S12P	MM0779	atpB	V-type ATP synthase beta chain (EC 3.6.3.14) (V-type ATPase subunit B)	[TP0243-TP0427 (0.80866665)]
COG0012	COG0188	MM1082	MM1082	GTP-binding protein	MM2420	MM2420	DNA gyrase, subunit A	[TP0124-TP0005 (0.7149395)]
COG0530	COG0621	MM2660	MM2660	sodium-calcium exchanger protein	MM2182	MM2182	hypothetical protein	[TP1034-TP0269 (0.7081234)]
COG0530	COG0621	MM0230	MM0230	sodium-calcium exchanger	MM2182	MM2182	hypothetical protein	[TP1034-TP0269 (0.7081234)]
COG0462	COG0492	MM2205	prs	Ribose-phosphate pyrophosphokinase (EC 2.7.6.1) (RPPK) (Phosphoribosyl pyrophosphate synthetase) (P-Rib-PP synthetase) (PRPP synthetase)	MM2353	MM2353	Thioredoxin reductase	[TP0294-TP0814 (0.8323514)]
COG1115	COG2239	MM2662	MM2662	Na(+)-linked D-alanine glycine permease	MM1660	mgtE	MG2+ transporter MGTE	[TP0414-TP0917 (0.53720385)]
COG0124	COG0546	MM2061	hisS	Histidyl-tRNA synthetase (EC 6.1.1.21) (Histidine--tRNA ligase) (HisRS)	MM3329	MM3329	Phosphoglycolate phosphatase	[TP0641-TP0554 (0.5196431)]
COG0457	COG1234	MM2720	MM2720	hypothetical protein	MM2941	MM2941	metal dependent hydrolase	[TP0095-TP0819 (0.5178716)]
COG0457	COG1234	MM2348	MM2348	O-linked N-acetylglucosamine transferase	MM2941	MM2941	metal dependent hydrolase	[TP0095-TP0819 (0.5178716)]
COG0457	COG1234	MM3110	MM3110	hypothetical protein	MM2941	MM2941	metal dependent hydrolase	[TP0095-TP0819 (0.5178716)]
COG0457	COG1234	MM0178	MM0178	hypothetical protein	MM2941	MM2941	metal dependent hydrolase	[TP0095-TP0819 (0.5178716)]
COG0457	COG1234	MM0131	MM0131	hypothetical protein	MM0306	rnz	Ribonuclease Z (EC 3.1.26.11) (RNase Z) (tRNase Z) (tRNA 3 endonuclease)	[TP0095-TP0819 (0.5178716)]
COG0457	COG1234	MM0103	MM0103	O-linked N-acetylglucosamine transferase	MM0306	rnz	Ribonuclease Z (EC 3.1.26.11) (RNase Z) (tRNase Z) (tRNA 3 endonuclease)	[TP0095-TP0819 (0.5178716)]
COG0457	COG1234	MM3143	MM3143	hypothetical protein	MM2941	MM2941	metal dependent hydrolase	[TP0095-TP0819 (0.5178716)]
COG0457	COG1234	MM3342	MM3342	hypothetical protein	MM2941	MM2941	metal dependent hydrolase	[TP0095-TP0819 (0.5178716)]
COG0457	COG1234	MM0155	MM0155	hypothetical protein	MM0306	rnz	Ribonuclease Z (EC 3.1.26.11) (RNase Z) (tRNase Z) (tRNA 3 endonuclease)	[TP0095-TP0819 (0.5178716)]
COG0457	COG1234	MM3342	MM3342	hypothetical protein	MM0306	rnz	Ribonuclease Z (EC 3.1.26.11) (RNase Z) (tRNase Z) (tRNA 3 endonuclease)	[TP0095-TP0819 (0.5178716)]
COG0457	COG1234	MM2562	MM2562	hypothetical protein	MM2941	MM2941	metal dependent hydrolase	[TP0095-TP0819 (0.5178716)]
COG0457	COG1234	MM0155	MM0155	hypothetical protein	MM2941	MM2941	metal dependent hydrolase	[TP0095-TP0819 (0.5178716)]
COG0457	COG1234	MM2562	MM2562	hypothetical protein	MM0306	rnz	Ribonuclease Z (EC 3.1.26.11) (RNase Z) (tRNase Z) (tRNA 3 endonuclease)	[TP0095-TP0819 (0.5178716)]
COG0457	COG1234	MM3330	MM3330	O-linked N-acetylglucosamine transferase	MM0306	rnz	Ribonuclease Z (EC 3.1.26.11) (RNase Z) (tRNase Z) (tRNA 3 endonuclease)	[TP0095-TP0819 (0.5178716)]
COG0457	COG1234	MM2594	MM2594	hypothetical protein	MM2941	MM2941	metal dependent hydrolase	[TP0095-TP0819 (0.5178716)]
COG0457	COG1234	MM2879	MM2879	tetratricopeptide repeat family protein	MM2941	MM2941	metal dependent hydrolase	[TP0095-TP0819 (0.5178716)]
COG0457	COG1234	MM2350	MM2350	O-linked N-acetylglucosamine transferase	MM0306	rnz	Ribonuclease Z (EC 3.1.26.11) (RNase Z) (tRNase Z) (tRNA 3 endonuclease)	[TP0095-TP0819 (0.5178716)]
COG0457	COG1234	MM2879	MM2879	tetratricopeptide repeat family protein	MM0306	rnz	Ribonuclease Z (EC 3.1.26.11) (RNase Z) (tRNase Z) (tRNA 3 endonuclease)	[TP0095-TP0819 (0.5178716)]
COG0457	COG1234	MM0129	MM0129	hypothetical protein	MM0306	rnz	Ribonuclease Z (EC 3.1.26.11) (RNase Z) (tRNase Z) (tRNA 3 endonuclease)	[TP0095-TP0819 (0.5178716)]
COG0457	COG1234	MM2720	MM2720	hypothetical protein	MM0306	rnz	Ribonuclease Z (EC 3.1.26.11) (RNase Z) (tRNase Z) (tRNA 3 endonuclease)	[TP0095-TP0819 (0.5178716)]
COG0457	COG1234	MM0601	MM0601	hypothetical protein	MM0306	rnz	Ribonuclease Z (EC 3.1.26.11) (RNase Z) (tRNase Z) (tRNA 3 endonuclease)	[TP0095-TP0819 (0.5178716)]
COG0457	COG1234	MM2801	MM2801	hypothetical protein	MM2941	MM2941	metal dependent hydrolase	[TP0095-TP0819 (0.5178716)]
COG0457	COG1234	MM3146	MM3146	hypothetical protein	MM0306	rnz	Ribonuclease Z (EC 3.1.26.11) (RNase Z) (tRNase Z) (tRNA 3 endonuclease)	[TP0095-TP0819 (0.5178716)]
COG0457	COG1234	MM3330	MM3330	O-linked N-acetylglucosamine transferase	MM2941	MM2941	metal dependent hydrolase	[TP0095-TP0819 (0.5178716)]
COG0457	COG1234	MM0129	MM0129	hypothetical protein	MM2941	MM2941	metal dependent hydrolase	[TP0095-TP0819 (0.5178716)]
COG0457	COG1234	MM0131	MM0131	hypothetical protein	MM2941	MM2941	metal dependent hydrolase	[TP0095-TP0819 (0.5178716)]
COG0457	COG1234	MM0044	MM0044	hypothetical protein	MM0306	rnz	Ribonuclease Z (EC 3.1.26.11) (RNase Z) (tRNase Z) (tRNA 3 endonuclease)	[TP0095-TP0819 (0.5178716)]
COG0457	COG1234	MM0099	MM0099	O-linked N-acetylglucosamine transferase	MM2941	MM2941	metal dependent hydrolase	[TP0095-TP0819 (0.5178716)]
COG0457	COG1234	MM3143	MM3143	hypothetical protein	MM0306	rnz	Ribonuclease Z (EC 3.1.26.11) (RNase Z) (tRNase Z) (tRNA 3 endonuclease)	[TP0095-TP0819 (0.5178716)]
COG0457	COG1234	MM3110	MM3110	hypothetical protein	MM0306	rnz	Ribonuclease Z (EC 3.1.26.11) (RNase Z) (tRNase Z) (tRNA 3 endonuclease)	[TP0095-TP0819 (0.5178716)]
COG0457	COG1234	MM2348	MM2348	O-linked N-acetylglucosamine transferase	MM0306	rnz	Ribonuclease Z (EC 3.1.26.11) (RNase Z) (tRNase Z) (tRNA 3 endonuclease)	[TP0095-TP0819 (0.5178716)]
COG0457	COG1234	MM0099	MM0099	O-linked N-acetylglucosamine transferase	MM0306	rnz	Ribonuclease Z (EC 3.1.26.11) (RNase Z) (tRNase Z) (tRNA 3 endonuclease)	[TP0095-TP0819 (0.5178716)]
COG0457	COG1234	MM2802	MM2802	hypothetical protein	MM0306	rnz	Ribonuclease Z (EC 3.1.26.11) (RNase Z) (tRNase Z) (tRNA 3 endonuclease)	[TP0095-TP0819 (0.5178716)]
COG0457	COG1234	MM0601	MM0601	hypothetical protein	MM2941	MM2941	metal dependent hydrolase	[TP0095-TP0819 (0.5178716)]
COG0457	COG1234	MM2801	MM2801	hypothetical protein	MM0306	rnz	Ribonuclease Z (EC 3.1.26.11) (RNase Z) (tRNase Z) (tRNA 3 endonuclease)	[TP0095-TP0819 (0.5178716)]
COG0457	COG1234	MM0044	MM0044	hypothetical protein	MM2941	MM2941	metal dependent hydrolase	[TP0095-TP0819 (0.5178716)]
COG0457	COG1234	MM2594	MM2594	hypothetical protein	MM0306	rnz	Ribonuclease Z (EC 3.1.26.11) (RNase Z) (tRNase Z) (tRNA 3 endonuclease)	[TP0095-TP0819 (0.5178716)]
COG0457	COG1234	MM3146	MM3146	hypothetical protein	MM2941	MM2941	metal dependent hydrolase	[TP0095-TP0819 (0.5178716)]
COG0457	COG1234	MM0103	MM0103	O-linked N-acetylglucosamine transferase	MM2941	MM2941	metal dependent hydrolase	[TP0095-TP0819 (0.5178716)]
COG0457	COG1234	MM2350	MM2350	O-linked N-acetylglucosamine transferase	MM2941	MM2941	metal dependent hydrolase	[TP0095-TP0819 (0.5178716)]
COG0457	COG1234	MM2802	MM2802	hypothetical protein	MM2941	MM2941	metal dependent hydrolase	[TP0095-TP0819 (0.5178716)]
COG0457	COG1234	MM0178	MM0178	hypothetical protein	MM0306	rnz	Ribonuclease Z (EC 3.1.26.11) (RNase Z) (tRNase Z) (tRNA 3 endonuclease)	[TP0095-TP0819 (0.5178716)]
COG1102	COG4591	MM2153	cmk	Cytidylate kinase (EC 2.7.4.14) (CK) (Cytidine monophosphate kinase) (CMP kinase)	MM0091	MM0091	ABC transporter permease protein	[TP0342-TP0582 (0.6658587)]
COG1102	COG4591	MM2153	cmk	Cytidylate kinase (EC 2.7.4.14) (CK) (Cytidine monophosphate kinase) (CMP kinase)	MM2850	MM2850	ABC transporter, permease protein	[TP0342-TP0582 (0.6658587)]
COG0528	COG4591	MM1611	pyrH	Probable uridylate kinase (EC 2.7.4.-) (UK) (Uridine monophosphate kinase) (UMP kinase)	MM2850	MM2850	ABC transporter, permease protein	[TP0099-TP0580 (0.8561369)]
COG0528	COG4591	MM1611	pyrH	Probable uridylate kinase (EC 2.7.4.-) (UK) (Uridine monophosphate kinase) (UMP kinase)	MM0091	MM0091	ABC transporter permease protein	[TP0099-TP0580 (0.8561369)]
COG0503	COG1488	MM1876	MM1876	adenine phosphoribosyltransferase	MM3086	pncB	Nicotinate phosphoribosyltransferase (EC 2.4.2.11) (NAPRTase)	[TP1039-TP0628 (0.6658587)]
COG0249	COG0546	MM1683	MM_1683	DNA mismatch repair protein mutS	MM3329	MM3329	Phosphoglycolate phosphatase	[TP0328-TP0554 (0.5196431)]
COG0234	COG0803	MM1797	groS	10 kDa chaperonin (Protein Cpn10) (groES protein)	MM1333	MM1333	Zinc ABC transporter, zinc-binding protein	[TP1013-TP0163 (0.67160416)]
COG0162	COG2834	MM1963	tyrS	Tyrosyl-tRNA synthetase (EC 6.1.1.1) (Tyrosine--tRNA ligase) (TyrRS)	MM1023	MM1023	hypothetical protein	[TP0834-TP0333 (0.5313641)]
COG0162	COG2834	MM1963	tyrS	Tyrosyl-tRNA synthetase (EC 6.1.1.1) (Tyrosine--tRNA ligase) (TyrRS)	MM2443	MM2443	hypothetical protein	[TP0834-TP0333 (0.5313641)]
COG0162	COG2834	MM1963	tyrS	Tyrosyl-tRNA synthetase (EC 6.1.1.1) (Tyrosine--tRNA ligase) (TyrRS)	MM1024	MM1024	hypothetical protein	[TP0834-TP0333 (0.5313641)]
COG0162	COG2834	MM1963	tyrS	Tyrosyl-tRNA synthetase (EC 6.1.1.1) (Tyrosine--tRNA ligase) (TyrRS)	MM0880	MM0880	hypothetical protein	[TP0834-TP0333 (0.5313641)]
COG0162	COG2834	MM1963	tyrS	Tyrosyl-tRNA synthetase (EC 6.1.1.1) (Tyrosine--tRNA ligase) (TyrRS)	MM1717	MM1717	hypothetical protein	[TP0834-TP0333 (0.5313641)]
COG0162	COG2834	MM1963	tyrS	Tyrosyl-tRNA synthetase (EC 6.1.1.1) (Tyrosine--tRNA ligase) (TyrRS)	MM1022	MM1022	hypothetical protein	[TP0834-TP0333 (0.5313641)]
COG0457	COG1061	MM2720	MM2720	hypothetical protein	MM3000	MM3000	DNA repair helicase	[TP0095-TP0380 (0.51337665)]
COG0457	COG1061	MM0044	MM0044	hypothetical protein	MM3000	MM3000	DNA repair helicase	[TP0095-TP0380 (0.51337665)]
COG0457	COG1061	MM3110	MM3110	hypothetical protein	MM3305	MM3305	putative DNA or RNA helicase of superfamily II	[TP0095-TP0380 (0.51337665)]
COG0457	COG1061	MM0129	MM0129	hypothetical protein	MM3305	MM3305	putative DNA or RNA helicase of superfamily II	[TP0095-TP0380 (0.51337665)]
COG0457	COG1061	MM0131	MM0131	hypothetical protein	MM3000	MM3000	DNA repair helicase	[TP0095-TP0380 (0.51337665)]
COG0457	COG1061	MM3143	MM3143	hypothetical protein	MM3305	MM3305	putative DNA or RNA helicase of superfamily II	[TP0095-TP0380 (0.51337665)]
COG0457	COG1061	MM3110	MM3110	hypothetical protein	MM3000	MM3000	DNA repair helicase	[TP0095-TP0380 (0.51337665)]
COG0457	COG1061	MM3143	MM3143	hypothetical protein	MM3000	MM3000	DNA repair helicase	[TP0095-TP0380 (0.51337665)]
COG0457	COG1061	MM0044	MM0044	hypothetical protein	MM3305	MM3305	putative DNA or RNA helicase of superfamily II	[TP0095-TP0380 (0.51337665)]
COG0457	COG1061	MM0103	MM0103	O-linked N-acetylglucosamine transferase	MM3000	MM3000	DNA repair helicase	[TP0095-TP0380 (0.51337665)]
COG0457	COG1061	MM0099	MM0099	O-linked N-acetylglucosamine transferase	MM3000	MM3000	DNA repair helicase	[TP0095-TP0380 (0.51337665)]
COG0457	COG1061	MM2562	MM2562	hypothetical protein	MM3000	MM3000	DNA repair helicase	[TP0095-TP0380 (0.51337665)]
COG0457	COG1061	MM2562	MM2562	hypothetical protein	MM3305	MM3305	putative DNA or RNA helicase of superfamily II	[TP0095-TP0380 (0.51337665)]
COG0457	COG1061	MM3146	MM3146	hypothetical protein	MM3000	MM3000	DNA repair helicase	[TP0095-TP0380 (0.51337665)]
COG0457	COG1061	MM0178	MM0178	hypothetical protein	MM3000	MM3000	DNA repair helicase	[TP0095-TP0380 (0.51337665)]
COG0457	COG1061	MM2802	MM2802	hypothetical protein	MM3000	MM3000	DNA repair helicase	[TP0095-TP0380 (0.51337665)]
COG0457	COG1061	MM3330	MM3330	O-linked N-acetylglucosamine transferase	MM3305	MM3305	putative DNA or RNA helicase of superfamily II	[TP0095-TP0380 (0.51337665)]
COG0457	COG1061	MM0099	MM0099	O-linked N-acetylglucosamine transferase	MM3305	MM3305	putative DNA or RNA helicase of superfamily II	[TP0095-TP0380 (0.51337665)]
COG0457	COG1061	MM0129	MM0129	hypothetical protein	MM3000	MM3000	DNA repair helicase	[TP0095-TP0380 (0.51337665)]
COG0457	COG1061	MM0103	MM0103	O-linked N-acetylglucosamine transferase	MM3305	MM3305	putative DNA or RNA helicase of superfamily II	[TP0095-TP0380 (0.51337665)]
COG0457	COG1061	MM0601	MM0601	hypothetical protein	MM3305	MM3305	putative DNA or RNA helicase of superfamily II	[TP0095-TP0380 (0.51337665)]
COG0457	COG1061	MM2348	MM2348	O-linked N-acetylglucosamine transferase	MM3305	MM3305	putative DNA or RNA helicase of superfamily II	[TP0095-TP0380 (0.51337665)]
COG0457	COG1061	MM2594	MM2594	hypothetical protein	MM3305	MM3305	putative DNA or RNA helicase of superfamily II	[TP0095-TP0380 (0.51337665)]
COG0457	COG1061	MM3146	MM3146	hypothetical protein	MM3305	MM3305	putative DNA or RNA helicase of superfamily II	[TP0095-TP0380 (0.51337665)]
COG0457	COG1061	MM2720	MM2720	hypothetical protein	MM3305	MM3305	putative DNA or RNA helicase of superfamily II	[TP0095-TP0380 (0.51337665)]
COG0457	COG1061	MM2879	MM2879	tetratricopeptide repeat family protein	MM3000	MM3000	DNA repair helicase	[TP0095-TP0380 (0.51337665)]
COG0457	COG1061	MM0601	MM0601	hypothetical protein	MM3000	MM3000	DNA repair helicase	[TP0095-TP0380 (0.51337665)]
COG0457	COG1061	MM3342	MM3342	hypothetical protein	MM3000	MM3000	DNA repair helicase	[TP0095-TP0380 (0.51337665)]
COG0457	COG1061	MM2350	MM2350	O-linked N-acetylglucosamine transferase	MM3305	MM3305	putative DNA or RNA helicase of superfamily II	[TP0095-TP0380 (0.51337665)]
COG0457	COG1061	MM3330	MM3330	O-linked N-acetylglucosamine transferase	MM3000	MM3000	DNA repair helicase	[TP0095-TP0380 (0.51337665)]
COG0457	COG1061	MM2801	MM2801	hypothetical protein	MM3305	MM3305	putative DNA or RNA helicase of superfamily II	[TP0095-TP0380 (0.51337665)]
COG0457	COG1061	MM2879	MM2879	tetratricopeptide repeat family protein	MM3305	MM3305	putative DNA or RNA helicase of superfamily II	[TP0095-TP0380 (0.51337665)]
COG0457	COG1061	MM2594	MM2594	hypothetical protein	MM3000	MM3000	DNA repair helicase	[TP0095-TP0380 (0.51337665)]
COG0457	COG1061	MM0131	MM0131	hypothetical protein	MM3305	MM3305	putative DNA or RNA helicase of superfamily II	[TP0095-TP0380 (0.51337665)]
COG0457	COG1061	MM2802	MM2802	hypothetical protein	MM3305	MM3305	putative DNA or RNA helicase of superfamily II	[TP0095-TP0380 (0.51337665)]
COG0457	COG1061	MM2348	MM2348	O-linked N-acetylglucosamine transferase	MM3000	MM3000	DNA repair helicase	[TP0095-TP0380 (0.51337665)]
COG0457	COG1061	MM3342	MM3342	hypothetical protein	MM3305	MM3305	putative DNA or RNA helicase of superfamily II	[TP0095-TP0380 (0.51337665)]
COG0457	COG1061	MM0155	MM0155	hypothetical protein	MM3000	MM3000	DNA repair helicase	[TP0095-TP0380 (0.51337665)]
COG0457	COG1061	MM0178	MM0178	hypothetical protein	MM3305	MM3305	putative DNA or RNA helicase of superfamily II	[TP0095-TP0380 (0.51337665)]
COG0457	COG1061	MM2801	MM2801	hypothetical protein	MM3000	MM3000	DNA repair helicase	[TP0095-TP0380 (0.51337665)]
COG0457	COG1061	MM0155	MM0155	hypothetical protein	MM3305	MM3305	putative DNA or RNA helicase of superfamily II	[TP0095-TP0380 (0.51337665)]
COG0457	COG1061	MM2350	MM2350	O-linked N-acetylglucosamine transferase	MM3000	MM3000	DNA repair helicase	[TP0095-TP0380 (0.51337665)]
COG0342	COG0546	MM1425	MM1425	protein translocase subunit SedD	MM3329	MM3329	Phosphoglycolate phosphatase	[TP0410-TP0554 (0.6160348)]
COG0098	COG0803	MM2144	rps5p	30S ribosomal protein S5P	MM1333	MM1333	Zinc ABC transporter, zinc-binding protein	[TP0206-TP0163 (0.74372905)]
COG0249	COG0457	MM1683	MM_1683	DNA mismatch repair protein mutS	MM0601	MM0601	hypothetical protein	[TP0328-TP0095 (0.63719666)]
COG0249	COG0457	MM1683	MM_1683	DNA mismatch repair protein mutS	MM2594	MM2594	hypothetical protein	[TP0328-TP0095 (0.63719666)]
COG0249	COG0457	MM1683	MM_1683	DNA mismatch repair protein mutS	MM2802	MM2802	hypothetical protein	[TP0328-TP0095 (0.63719666)]
COG0249	COG0457	MM1683	MM_1683	DNA mismatch repair protein mutS	MM0131	MM0131	hypothetical protein	[TP0328-TP0095 (0.63719666)]
COG0249	COG0457	MM1683	MM_1683	DNA mismatch repair protein mutS	MM2348	MM2348	O-linked N-acetylglucosamine transferase	[TP0328-TP0095 (0.63719666)]
COG0249	COG0457	MM1683	MM_1683	DNA mismatch repair protein mutS	MM3330	MM3330	O-linked N-acetylglucosamine transferase	[TP0328-TP0095 (0.63719666)]
COG0249	COG0457	MM1683	MM_1683	DNA mismatch repair protein mutS	MM0103	MM0103	O-linked N-acetylglucosamine transferase	[TP0328-TP0095 (0.63719666)]
COG0249	COG0457	MM1683	MM_1683	DNA mismatch repair protein mutS	MM2350	MM2350	O-linked N-acetylglucosamine transferase	[TP0328-TP0095 (0.63719666)]
COG0249	COG0457	MM1683	MM_1683	DNA mismatch repair protein mutS	MM0155	MM0155	hypothetical protein	[TP0328-TP0095 (0.63719666)]
COG0249	COG0457	MM1683	MM_1683	DNA mismatch repair protein mutS	MM2801	MM2801	hypothetical protein	[TP0328-TP0095 (0.63719666)]
COG0249	COG0457	MM1683	MM_1683	DNA mismatch repair protein mutS	MM0178	MM0178	hypothetical protein	[TP0328-TP0095 (0.63719666)]
COG0249	COG0457	MM1683	MM_1683	DNA mismatch repair protein mutS	MM3110	MM3110	hypothetical protein	[TP0328-TP0095 (0.63719666)]
COG0249	COG0457	MM1683	MM_1683	DNA mismatch repair protein mutS	MM2562	MM2562	hypothetical protein	[TP0328-TP0095 (0.63719666)]
COG0249	COG0457	MM1683	MM_1683	DNA mismatch repair protein mutS	MM3143	MM3143	hypothetical protein	[TP0328-TP0095 (0.63719666)]
COG0249	COG0457	MM1683	MM_1683	DNA mismatch repair protein mutS	MM3342	MM3342	hypothetical protein	[TP0328-TP0095 (0.63719666)]
COG0249	COG0457	MM1683	MM_1683	DNA mismatch repair protein mutS	MM0099	MM0099	O-linked N-acetylglucosamine transferase	[TP0328-TP0095 (0.63719666)]
COG0249	COG0457	MM1683	MM_1683	DNA mismatch repair protein mutS	MM2879	MM2879	tetratricopeptide repeat family protein	[TP0328-TP0095 (0.63719666)]
COG0249	COG0457	MM1683	MM_1683	DNA mismatch repair protein mutS	MM0129	MM0129	hypothetical protein	[TP0328-TP0095 (0.63719666)]
COG0249	COG0457	MM1683	MM_1683	DNA mismatch repair protein mutS	MM3146	MM3146	hypothetical protein	[TP0328-TP0095 (0.63719666)]
COG0249	COG0457	MM1683	MM_1683	DNA mismatch repair protein mutS	MM2720	MM2720	hypothetical protein	[TP0328-TP0095 (0.63719666)]
COG0249	COG0457	MM1683	MM_1683	DNA mismatch repair protein mutS	MM0044	MM0044	hypothetical protein	[TP0328-TP0095 (0.63719666)]
COG0442	COG0459	MM0707	MM0707	prolyl-tRNA synthetase	MM1096	MM1096	Thermosome, alpha subunit	[TP0160-TP0030 (0.7719589)]
COG0442	COG0459	MM0707	MM0707	prolyl-tRNA synthetase	MM1798	groL	60 kDa chaperonin (Protein Cpn60) (groEL protein)	[TP0160-TP0030 (0.7719589)]
COG0442	COG0459	MM0707	MM0707	prolyl-tRNA synthetase	MM1379	MM1379	Thermosome, alpha subunit	[TP0160-TP0030 (0.7719589)]
COG0442	COG0459	MM0707	MM0707	prolyl-tRNA synthetase	MM0072	MM0072	Thermosome subunit	[TP0160-TP0030 (0.7719589)]
COG0255	COG1354	MM2131	rpl29p	50S ribosomal protein L29P	MM1030	MM1030	hypothetical protein	[TP0197-TP0691 (0.70609456)]
COG0341	COG2239	MM1424	MM1424	protein export protein SecF	MM1660	mgtE	MG2+ transporter MGTE	[TP0411-TP0917 (0.6093018)]
COG0472	COG2239	MM2096	MM2096	UDP-N-Acetylglucosamine-1-phosphate transferase	MM1660	mgtE	MG2+ transporter MGTE	[TP0345-TP0917 (0.5059451)]
COG0154	COG1624	MM1227	gatA	Glutamyl-tRNA(Gln) amidotransferase subunit A (EC 6.3.5.-) (Glu-ADT subunit A)	MM1818	MM1818	hypothetical protein	[TP1020-TP0826 (0.7964557)]
COG0546	COG2815	MM3329	MM3329	Phosphoglycolate phosphatase	MM2122	MM2122	putative serine/threonine protein kinase	[TP0554-TP0307 (0.56625235)]
COG1109	COG1488	MM0301	MM0301	phosphoglucomutase	MM3086	pncB	Nicotinate phosphoribosyltransferase (EC 2.4.2.11) (NAPRTase)	[TP0413-TP0628 (0.6598422)]
COG1109	COG1488	MM1521	MM1521	phosphoglucomutase	MM3086	pncB	Nicotinate phosphoribosyltransferase (EC 2.4.2.11) (NAPRTase)	[TP0413-TP0628 (0.6598422)]
COG0477	COG1432	MM3121	MM3121	hypothetical protein	MM0680	MM0680	hypothetical protein	[TP0840-TP0894 (0.55999315)]
COG0477	COG1432	MM0702	MM0702	hypothetical permease	MM0680	MM0680	hypothetical protein	[TP0840-TP0894 (0.55999315)]
COG0477	COG1432	MM1862	MM1862	Transporter	MM0680	MM0680	hypothetical protein	[TP0840-TP0894 (0.55999315)]
COG0477	COG1432	MM1465	MM1465	hypothetical membrane spanning protein	MM0680	MM0680	hypothetical protein	[TP0840-TP0894 (0.55999315)]
COG0477	COG1432	MM3319	MM3319	Transport protein	MM0680	MM0680	hypothetical protein	[TP0840-TP0894 (0.55999315)]
COG0477	COG1432	MM3272	MM3272	putative transport protein	MM0680	MM0680	hypothetical protein	[TP0840-TP0894 (0.55999315)]
COG0477	COG1432	MM2331	MM2331	Uncharacterized permease	MM0680	MM0680	hypothetical protein	[TP0840-TP0894 (0.55999315)]
COG0477	COG1432	MM0703	MM0703	hypothetical permease	MM0680	MM0680	hypothetical protein	[TP0840-TP0894 (0.55999315)]
COG0477	COG1432	MM3071	MM3071	putative membrane transport protein	MM0680	MM0680	hypothetical protein	[TP0840-TP0894 (0.55999315)]
COG0457	COG1396	MM0099	MM0099	O-linked N-acetylglucosamine transferase	MM2394	MM2394	transcriptional regulator, MerR family	[TP0648-TP0461 (0.6214171)]
COG0457	COG1396	MM0131	MM0131	hypothetical protein	MM3179	MM3179	transcriptional regulator	[TP0648-TP0461 (0.6214171)]
COG0457	COG1396	MM2879	MM2879	tetratricopeptide repeat family protein	MM3179	MM3179	transcriptional regulator	[TP0648-TP0461 (0.6214171)]
COG0457	COG1396	MM2720	MM2720	hypothetical protein	MM3179	MM3179	transcriptional regulator	[TP0648-TP0461 (0.6214171)]
COG0457	COG1396	MM0099	MM0099	O-linked N-acetylglucosamine transferase	MM3179	MM3179	transcriptional regulator	[TP0648-TP0461 (0.6214171)]
COG0457	COG1396	MM2720	MM2720	hypothetical protein	MM2394	MM2394	transcriptional regulator, MerR family	[TP0648-TP0461 (0.6214171)]
COG0457	COG1396	MM3110	MM3110	hypothetical protein	MM3179	MM3179	transcriptional regulator	[TP0648-TP0461 (0.6214171)]
COG0457	COG1396	MM3146	MM3146	hypothetical protein	MM3179	MM3179	transcriptional regulator	[TP0648-TP0461 (0.6214171)]
COG0457	COG1396	MM0131	MM0131	hypothetical protein	MM2394	MM2394	transcriptional regulator, MerR family	[TP0648-TP0461 (0.6214171)]
COG0457	COG1396	MM2562	MM2562	hypothetical protein	MM3179	MM3179	transcriptional regulator	[TP0648-TP0461 (0.6214171)]
COG0457	COG1396	MM2802	MM2802	hypothetical protein	MM2394	MM2394	transcriptional regulator, MerR family	[TP0648-TP0461 (0.6214171)]
COG0457	COG1396	MM0178	MM0178	hypothetical protein	MM2394	MM2394	transcriptional regulator, MerR family	[TP0648-TP0461 (0.6214171)]
COG0457	COG1396	MM3342	MM3342	hypothetical protein	MM2394	MM2394	transcriptional regulator, MerR family	[TP0648-TP0461 (0.6214171)]
COG0457	COG1396	MM2801	MM2801	hypothetical protein	MM3179	MM3179	transcriptional regulator	[TP0648-TP0461 (0.6214171)]
COG0457	COG1396	MM3110	MM3110	hypothetical protein	MM2394	MM2394	transcriptional regulator, MerR family	[TP0648-TP0461 (0.6214171)]
COG0457	COG1396	MM2801	MM2801	hypothetical protein	MM2394	MM2394	transcriptional regulator, MerR family	[TP0648-TP0461 (0.6214171)]
COG0457	COG1396	MM2350	MM2350	O-linked N-acetylglucosamine transferase	MM3179	MM3179	transcriptional regulator	[TP0648-TP0461 (0.6214171)]
COG0457	COG1396	MM2879	MM2879	tetratricopeptide repeat family protein	MM2394	MM2394	transcriptional regulator, MerR family	[TP0648-TP0461 (0.6214171)]
COG0457	COG1396	MM3330	MM3330	O-linked N-acetylglucosamine transferase	MM3179	MM3179	transcriptional regulator	[TP0648-TP0461 (0.6214171)]
COG0457	COG1396	MM0155	MM0155	hypothetical protein	MM3179	MM3179	transcriptional regulator	[TP0648-TP0461 (0.6214171)]
COG0457	COG1396	MM2348	MM2348	O-linked N-acetylglucosamine transferase	MM2394	MM2394	transcriptional regulator, MerR family	[TP0648-TP0461 (0.6214171)]
COG0457	COG1396	MM3342	MM3342	hypothetical protein	MM3179	MM3179	transcriptional regulator	[TP0648-TP0461 (0.6214171)]
COG0457	COG1396	MM0044	MM0044	hypothetical protein	MM3179	MM3179	transcriptional regulator	[TP0648-TP0461 (0.6214171)]
COG0457	COG1396	MM2562	MM2562	hypothetical protein	MM2394	MM2394	transcriptional regulator, MerR family	[TP0648-TP0461 (0.6214171)]
COG0457	COG1396	MM2594	MM2594	hypothetical protein	MM2394	MM2394	transcriptional regulator, MerR family	[TP0648-TP0461 (0.6214171)]
COG0457	COG1396	MM0178	MM0178	hypothetical protein	MM3179	MM3179	transcriptional regulator	[TP0648-TP0461 (0.6214171)]
COG0457	COG1396	MM0103	MM0103	O-linked N-acetylglucosamine transferase	MM3179	MM3179	transcriptional regulator	[TP0648-TP0461 (0.6214171)]
COG0457	COG1396	MM2594	MM2594	hypothetical protein	MM3179	MM3179	transcriptional regulator	[TP0648-TP0461 (0.6214171)]
COG0457	COG1396	MM0601	MM0601	hypothetical protein	MM3179	MM3179	transcriptional regulator	[TP0648-TP0461 (0.6214171)]
COG0457	COG1396	MM0044	MM0044	hypothetical protein	MM2394	MM2394	transcriptional regulator, MerR family	[TP0648-TP0461 (0.6214171)]
COG0457	COG1396	MM0155	MM0155	hypothetical protein	MM2394	MM2394	transcriptional regulator, MerR family	[TP0648-TP0461 (0.6214171)]
COG0457	COG1396	MM3143	MM3143	hypothetical protein	MM3179	MM3179	transcriptional regulator	[TP0648-TP0461 (0.6214171)]
COG0457	COG1396	MM0103	MM0103	O-linked N-acetylglucosamine transferase	MM2394	MM2394	transcriptional regulator, MerR family	[TP0648-TP0461 (0.6214171)]
COG0457	COG1396	MM3146	MM3146	hypothetical protein	MM2394	MM2394	transcriptional regulator, MerR family	[TP0648-TP0461 (0.6214171)]
COG0457	COG1396	MM3330	MM3330	O-linked N-acetylglucosamine transferase	MM2394	MM2394	transcriptional regulator, MerR family	[TP0648-TP0461 (0.6214171)]
COG0457	COG1396	MM2348	MM2348	O-linked N-acetylglucosamine transferase	MM3179	MM3179	transcriptional regulator	[TP0648-TP0461 (0.6214171)]
COG0457	COG1396	MM3143	MM3143	hypothetical protein	MM2394	MM2394	transcriptional regulator, MerR family	[TP0648-TP0461 (0.6214171)]
COG0457	COG1396	MM0601	MM0601	hypothetical protein	MM2394	MM2394	transcriptional regulator, MerR family	[TP0648-TP0461 (0.6214171)]
COG0457	COG1396	MM2350	MM2350	O-linked N-acetylglucosamine transferase	MM2394	MM2394	transcriptional regulator, MerR family	[TP0648-TP0461 (0.6214171)]
COG0457	COG1396	MM0129	MM0129	hypothetical protein	MM3179	MM3179	transcriptional regulator	[TP0648-TP0461 (0.6214171)]
COG0457	COG1396	MM0129	MM0129	hypothetical protein	MM2394	MM2394	transcriptional regulator, MerR family	[TP0648-TP0461 (0.6214171)]
COG0457	COG1396	MM2802	MM2802	hypothetical protein	MM3179	MM3179	transcriptional regulator	[TP0648-TP0461 (0.6214171)]
COG0322	COG1432	MM3290	uvrC	UvrABC system protein C (Protein uvrC) (Excinuclease ABC subunit C)	MM0680	MM0680	hypothetical protein	[TP0472-TP0894 (0.7171434)]
COG0124	COG0124	MM2061	hisS	Histidyl-tRNA synthetase (EC 6.1.1.21) (Histidine--tRNA ligase) (HisRS)	MM2061	hisS	Histidyl-tRNA synthetase (EC 6.1.1.21) (Histidine--tRNA ligase) (HisRS)	[TP0641-TP0641 (0.67365265)]
COG0012	COG0608	MM1082	MM1082	GTP-binding protein	MM1970	MM1970	Single-stranded-DNA-specific exonuclease recJ	[TP0124-TP0704 (0.626838)]
COG0012	COG0608	MM1082	MM1082	GTP-binding protein	MM2716	MM2716	hypothetical protein	[TP0124-TP0704 (0.626838)]
COG0012	COG0608	MM1082	MM1082	GTP-binding protein	MM0213	recJ	putative single-stranded-DNA-specific	[TP0124-TP0704 (0.626838)]
COG0301	COG0457	MM2517	thiI	Probable thiamine biosynthesis protein thiI	MM2801	MM2801	hypothetical protein	[TP0559-TP0095 (0.76004404), TP0559-TP0067 (0.65738976)]
COG0301	COG0457	MM2517	thiI	Probable thiamine biosynthesis protein thiI	MM0044	MM0044	hypothetical protein	[TP0559-TP0095 (0.76004404), TP0559-TP0067 (0.65738976)]
COG0301	COG0457	MM2517	thiI	Probable thiamine biosynthesis protein thiI	MM2562	MM2562	hypothetical protein	[TP0559-TP0095 (0.76004404), TP0559-TP0067 (0.65738976)]
COG0301	COG0457	MM2517	thiI	Probable thiamine biosynthesis protein thiI	MM0129	MM0129	hypothetical protein	[TP0559-TP0095 (0.76004404), TP0559-TP0067 (0.65738976)]
COG0301	COG0457	MM2517	thiI	Probable thiamine biosynthesis protein thiI	MM3146	MM3146	hypothetical protein	[TP0559-TP0095 (0.76004404), TP0559-TP0067 (0.65738976)]
COG0301	COG0457	MM2517	thiI	Probable thiamine biosynthesis protein thiI	MM2350	MM2350	O-linked N-acetylglucosamine transferase	[TP0559-TP0095 (0.76004404), TP0559-TP0067 (0.65738976)]
COG0301	COG0457	MM2517	thiI	Probable thiamine biosynthesis protein thiI	MM2802	MM2802	hypothetical protein	[TP0559-TP0095 (0.76004404), TP0559-TP0067 (0.65738976)]
COG0301	COG0457	MM2517	thiI	Probable thiamine biosynthesis protein thiI	MM0099	MM0099	O-linked N-acetylglucosamine transferase	[TP0559-TP0095 (0.76004404), TP0559-TP0067 (0.65738976)]
COG0301	COG0457	MM2517	thiI	Probable thiamine biosynthesis protein thiI	MM0103	MM0103	O-linked N-acetylglucosamine transferase	[TP0559-TP0095 (0.76004404), TP0559-TP0067 (0.65738976)]
COG0301	COG0457	MM2517	thiI	Probable thiamine biosynthesis protein thiI	MM2720	MM2720	hypothetical protein	[TP0559-TP0095 (0.76004404), TP0559-TP0067 (0.65738976)]
COG0301	COG0457	MM2517	thiI	Probable thiamine biosynthesis protein thiI	MM0131	MM0131	hypothetical protein	[TP0559-TP0095 (0.76004404), TP0559-TP0067 (0.65738976)]
COG0301	COG0457	MM2517	thiI	Probable thiamine biosynthesis protein thiI	MM3330	MM3330	O-linked N-acetylglucosamine transferase	[TP0559-TP0095 (0.76004404), TP0559-TP0067 (0.65738976)]
COG0301	COG0457	MM2517	thiI	Probable thiamine biosynthesis protein thiI	MM2348	MM2348	O-linked N-acetylglucosamine transferase	[TP0559-TP0095 (0.76004404), TP0559-TP0067 (0.65738976)]
COG0301	COG0457	MM2517	thiI	Probable thiamine biosynthesis protein thiI	MM3342	MM3342	hypothetical protein	[TP0559-TP0095 (0.76004404), TP0559-TP0067 (0.65738976)]
COG0301	COG0457	MM2517	thiI	Probable thiamine biosynthesis protein thiI	MM2879	MM2879	tetratricopeptide repeat family protein	[TP0559-TP0095 (0.76004404), TP0559-TP0067 (0.65738976)]
COG0301	COG0457	MM2517	thiI	Probable thiamine biosynthesis protein thiI	MM0155	MM0155	hypothetical protein	[TP0559-TP0095 (0.76004404), TP0559-TP0067 (0.65738976)]
COG0301	COG0457	MM2517	thiI	Probable thiamine biosynthesis protein thiI	MM3110	MM3110	hypothetical protein	[TP0559-TP0095 (0.76004404), TP0559-TP0067 (0.65738976)]
COG0301	COG0457	MM2517	thiI	Probable thiamine biosynthesis protein thiI	MM2594	MM2594	hypothetical protein	[TP0559-TP0095 (0.76004404), TP0559-TP0067 (0.65738976)]
COG0301	COG0457	MM2517	thiI	Probable thiamine biosynthesis protein thiI	MM3143	MM3143	hypothetical protein	[TP0559-TP0095 (0.76004404), TP0559-TP0067 (0.65738976)]
COG0301	COG0457	MM2517	thiI	Probable thiamine biosynthesis protein thiI	MM0601	MM0601	hypothetical protein	[TP0559-TP0095 (0.76004404), TP0559-TP0067 (0.65738976)]
COG0301	COG0457	MM2517	thiI	Probable thiamine biosynthesis protein thiI	MM0178	MM0178	hypothetical protein	[TP0559-TP0095 (0.76004404), TP0559-TP0067 (0.65738976)]
COG0255	COG1394	MM2131	rpl29p	50S ribosomal protein L29P	MM0778	atpD	V-type ATP synthase subunit D (EC 3.6.3.14) (V-type ATPase subunit D)	[TP0197-TP0527 (0.51549006)]
