# Supplementary material for: The Binary Protein Interactome of Treponema pallidum – The Syphilis Spirochete
Source: PLoS One. 2008 May 28;3(5):e2292. doi: 10.1371/journal.pone.0002292 (PMC2386257; doi:10.1371/journal.pone.0002292)
Supplement: Data S1 — Predicted protein-protein interactions based on our Treponema pallidum data; zip archive containing 372 files with one file per species. (6.09 MB ZIP) [file pone.0002292.s006.zip › archaea/Methanosphaera_stadtmanae.tab]

339860 Methanosphaera stadtmanae
COG A	COG B	Locus Id A	Preferred Name(s) A	Annotation A	Locus Id B	Preferred Name(s) B	Annotation B	T. pallidum interaction
COG0201	COG0550	Msp_0885	secY	SecY	Msp_0366	topA	TopA	[TP0208-TP0394 (0.8044664)]
COG0125	COG0457	Msp_0357	tmk	putative thymidylate kinase	Msp_1323	Msp_1323	hypothetical protein	[TP0354-TP0648 (0.5206915)]
COG0020	COG1390	Msp_1182	uppS	UppS	Msp_1138	ahaE	AhaE	[TP0603-TP0424 (0.79878455)]
COG0060	COG0681	Msp_1468	ileS	IleS	Msp_1575	Msp_1575	putative signal peptidase	[TP0452-TP0185 (0.79878455)]
COG0558	COG2239	Msp_1513	Msp_1513	hypothetical membrane-spanning protein	Msp_1555	Msp_1555	hypothetical protein	[TP0256-TP0917 (0.6007029)]
COG0558	COG2239	Msp_0095	Msp_0095	predicted phosphatidylglycerophosphate synthase	Msp_1555	Msp_1555	hypothetical protein	[TP0256-TP0917 (0.6007029)]
COG0237	COG0552	Msp_0561	Msp_0561	predicted dephospho-CoA kinase	Msp_0601	Msp_0601	partially conserved hypothetical protein,	[TP0296-TP0578 (0.7885255)]
COG0012	COG0457	Msp_1463	Msp_1463	predicted GTPase	Msp_1323	Msp_1323	hypothetical protein	[TP0124-TP0067 (0.81355333)]
COG0552	COG1061	Msp_0601	Msp_0601	partially conserved hypothetical protein,	Msp_0005	Msp_0005	predicted helicase	[TP0578-TP0380 (0.62695336)]
COG0552	COG1061	Msp_0601	Msp_0601	partially conserved hypothetical protein,	Msp_0767	Msp_0767	predicted helicase	[TP0578-TP0380 (0.62695336)]
COG0124	COG0608	Msp_0648	hisS	HisS	Msp_0009	Msp_0009	putative single-stranded-DNA-specific	[TP0641-TP0704 (0.75894904)]
COG0124	COG0608	Msp_0648	hisS	HisS	Msp_1189	recJ	RecJ	[TP0641-TP0704 (0.75894904)]
COG0201	COG2239	Msp_0885	secY	SecY	Msp_1555	Msp_1555	hypothetical protein	[TP0208-TP0917 (0.5527395)]
COG0092	COG0301	Msp_0903	Msp_0903	30S ribosomal protein S3P	Msp_0160	thiI	ThiI	[TP0195-TP0559 (0.66944)]
COG0526	COG0771	Msp_0103	Msp_0103	putative thioredoxin	Msp_1286	Msp_1286	hypothetical protein	[TP0100-TP0903 (0.59509045)]
COG0526	COG0771	Msp_0820	Msp_0820	putative thioredoxin	Msp_1286	Msp_1286	hypothetical protein	[TP0100-TP0903 (0.59509045)]
COG0149	COG2239	Msp_1382	tpiA	TpiA	Msp_1555	Msp_1555	hypothetical protein	[TP0537-TP0917 (0.5527395)]
COG0457	COG0457	Msp_1323	Msp_1323	hypothetical protein	Msp_1323	Msp_1323	hypothetical protein	[TP0067-TP0095 (0.6515529)]
COG0681	COG1384	Msp_1575	Msp_1575	putative signal peptidase	Msp_0249	lysS	LysS	[TP0185-TP0644 (0.7885255)]
COG0080	COG0301	Msp_1266	rpl11p	50S ribosomal protein L11P	Msp_0160	thiI	ThiI	[TP0237-TP0559 (0.59848577)]
COG0255	COG1011	Msp_0902	rpl29p	50S ribosomal protein L29P	Msp_1260	Msp_1260	predicted hydrolase	[TP0197-TP0158 (0.6077605)]
COG0457	COG0558	Msp_1323	Msp_1323	hypothetical protein	Msp_1513	Msp_1513	hypothetical membrane-spanning protein	[TP0067-TP0730 (0.86096925)]
COG0457	COG0558	Msp_1323	Msp_1323	hypothetical protein	Msp_0095	Msp_0095	predicted phosphatidylglycerophosphate synthase	[TP0067-TP0730 (0.86096925)]
COG1269	COG2239	Msp_1140	ahaI	AhaI	Msp_1555	Msp_1555	hypothetical protein	[TP0533-TP0917 (0.53720385)]
COG0442	COG0552	Msp_1004	proS	ProS	Msp_0601	Msp_0601	partially conserved hypothetical protein,	[TP0160-TP0578 (0.56216276)]
COG0024	COG0462	Msp_1496	map	methionine aminopeptidase	Msp_1229	prs	ribose-phosphate pyrophosphokinase	[TP0842-TP0294 (0.8762697)]
COG0125	COG0361	Msp_0357	tmk	putative thymidylate kinase	Msp_1335	Msp_1335	translation initiation factor 1A (aIF-1A)	[TP0354-TP0097 (0.8382038)]
COG0457	COG0495	Msp_1323	Msp_1323	hypothetical protein	Msp_0171	leuS	LeuS	[TP0067-TP0586 (0.714839)]
COG0358	COG0457	Msp_1356	Msp_1356	UPF0095 protein Msp_1356	Msp_1323	Msp_1323	hypothetical protein	[TP0492-TP0648 (0.5111708)]
COG0301	COG0301	Msp_0160	thiI	ThiI	Msp_0160	thiI	ThiI	[TP0559-TP0559 (0.6965584)]
COG0608	COG1234	Msp_0009	Msp_0009	putative single-stranded-DNA-specific	Msp_0411	rnz	putative ribonuclease Z	[TP0704-TP0819 (0.5844061)]
COG0608	COG1234	Msp_1189	recJ	RecJ	Msp_0411	rnz	putative ribonuclease Z	[TP0704-TP0819 (0.5844061)]
COG0024	COG0125	Msp_1496	map	methionine aminopeptidase	Msp_0357	tmk	putative thymidylate kinase	[TP0842-TP0354 (0.8096375)]
COG0048	COG1156	Msp_1369	rps12p	30S ribosomal protein S12P	Msp_1134	ahaB	AhaB	[TP0243-TP0427 (0.80866665)]
COG0462	COG0492	Msp_1229	prs	ribose-phosphate pyrophosphokinase	Msp_1413	Msp_1413	predicted thioredoxin reductase	[TP0294-TP0814 (0.8323514)]
COG0124	COG0546	Msp_0648	hisS	HisS	Msp_0700	Msp_0700	predicted phosphatase	[TP0641-TP0554 (0.5196431)]
COG0457	COG1234	Msp_1323	Msp_1323	hypothetical protein	Msp_0411	rnz	putative ribonuclease Z	[TP0095-TP0819 (0.5178716)]
COG0503	COG1488	Msp_1538	apt	putative adenine phosphoribosyltransferase	Msp_0764	Msp_0764	predicted nicotinate phosphoribosyltransferase	[TP1039-TP0628 (0.6658587)]
COG0457	COG1061	Msp_1323	Msp_1323	hypothetical protein	Msp_0767	Msp_0767	predicted helicase	[TP0095-TP0380 (0.51337665)]
COG0457	COG1061	Msp_1323	Msp_1323	hypothetical protein	Msp_0005	Msp_0005	predicted helicase	[TP0095-TP0380 (0.51337665)]
COG0342	COG0546	Msp_0559	Msp_0559	predicted preprotein translocase, subunit SecD	Msp_0700	Msp_0700	predicted phosphatase	[TP0410-TP0554 (0.6160348)]
COG0051	COG1192	Msp_1365	rps10p	30S ribosomal protein S10P	Msp_1571	Msp_1571	predicted ATPase	[TP0188-TP0272 (0.7732025)]
COG0442	COG0459	Msp_1004	proS	ProS	Msp_0130	thsA	ThsA	[TP0160-TP0030 (0.7719589)]
COG0442	COG0459	Msp_1004	proS	ProS	Msp_0114	thsB	ThsB	[TP0160-TP0030 (0.7719589)]
COG0341	COG2239	Msp_0558	Msp_0558	predicted preprotein translocase, subunit SecF	Msp_1555	Msp_1555	hypothetical protein	[TP0411-TP0917 (0.6093018)]
COG0472	COG2239	Msp_0080	Msp_0080	predicted glycosyltransferase	Msp_1555	Msp_1555	hypothetical protein	[TP0345-TP0917 (0.5059451)]
COG0472	COG2239	Msp_1214	Msp_1214	predicted UDP-N-acetylmuramyl pentapeptide	Msp_1555	Msp_1555	hypothetical protein	[TP0345-TP0917 (0.5059451)]
COG1109	COG1488	Msp_0263	Msp_0263	predicted phosphomannomutase	Msp_0764	Msp_0764	predicted nicotinate phosphoribosyltransferase	[TP0413-TP0628 (0.6598422)]
COG1109	COG1488	Msp_1300	Msp_1300	predicted phosphomannomutase	Msp_0764	Msp_0764	predicted nicotinate phosphoribosyltransferase	[TP0413-TP0628 (0.6598422)]
COG0457	COG1396	Msp_1323	Msp_1323	hypothetical protein	Msp_0265	Msp_0265	hypothetical protein	[TP0648-TP0461 (0.6214171)]
COG0124	COG0124	Msp_0648	hisS	HisS	Msp_0648	hisS	HisS	[TP0641-TP0641 (0.67365265)]
COG0012	COG0608	Msp_1463	Msp_1463	predicted GTPase	Msp_0009	Msp_0009	putative single-stranded-DNA-specific	[TP0124-TP0704 (0.626838)]
COG0012	COG0608	Msp_1463	Msp_1463	predicted GTPase	Msp_1189	recJ	RecJ	[TP0124-TP0704 (0.626838)]
COG0301	COG0457	Msp_0160	thiI	ThiI	Msp_1323	Msp_1323	hypothetical protein	[TP0559-TP0095 (0.76004404), TP0559-TP0067 (0.65738976)]
COG0255	COG1394	Msp_0902	rpl29p	50S ribosomal protein L29P	Msp_1133	ahaD	AhaD	[TP0197-TP0527 (0.51549006)]
