# Supplementary material for: The Binary Protein Interactome of Treponema pallidum – The Syphilis Spirochete
Source: PLoS One. 2008 May 28;3(5):e2292. doi: 10.1371/journal.pone.0002292 (PMC2386257; doi:10.1371/journal.pone.0002292)
Supplement: Data S1 — Predicted protein-protein interactions based on our Treponema pallidum data; zip archive containing 372 files with one file per species. (6.09 MB ZIP) [file pone.0002292.s006.zip › archaea/Methanothermobacter_thermautotr_.tab]

187420 Methanothermobacter thermautotr.
COG A	COG B	Locus Id A	Preferred Name(s) A	Annotation A	Locus Id B	Preferred Name(s) B	Annotation B	T. pallidum interaction
COG0201	COG0550	MTH26	secY	Preprotein translocase secY subunit (Protein transport protein SEC61 subunit alpha homolog)	MTH1624	topA	DNA topoisomerase 1 (EC 5.99.1.2) (DNA topoisomerase I) (Omega- protein) (Relaxing enzyme) (Untwisting enzyme) (Swivelase)	[TP0208-TP0394 (0.8044664)]
COG0125	COG0457	MTH1765	tmk	Probable thymidylate kinase (EC 2.7.4.9) (dTMP kinase)	MTH83	MTH83	O-linked GlcNAc transferase	[TP0354-TP0648 (0.5206915)]
COG0125	COG0457	MTH1100	MTH1100	Conserved protein {UniProtKB/TrEMBL:O27172}	MTH82	MTH82	Hypothetical protein {UniProtKB/TrEMBL:O34794}	[TP0354-TP0648 (0.5206915)]
COG0125	COG0457	MTH1765	tmk	Probable thymidylate kinase (EC 2.7.4.9) (dTMP kinase)	MTH633	MTH633	Conserved protein {UniProtKB/TrEMBL:O26730}	[TP0354-TP0648 (0.5206915)]
COG0125	COG0457	MTH1765	tmk	Probable thymidylate kinase (EC 2.7.4.9) (dTMP kinase)	MTH67	MTH67	Hypothetical protein {UniProtKB/TrEMBL:O34794}	[TP0354-TP0648 (0.5206915)]
COG0125	COG0457	MTH1765	tmk	Probable thymidylate kinase (EC 2.7.4.9) (dTMP kinase)	MTH591	MTH591	Conserved protein {UniProtKB/TrEMBL:O26691}	[TP0354-TP0648 (0.5206915)]
COG0125	COG0457	MTH1100	MTH1100	Conserved protein {UniProtKB/TrEMBL:O27172}	MTH67	MTH67	Hypothetical protein {UniProtKB/TrEMBL:O34794}	[TP0354-TP0648 (0.5206915)]
COG0125	COG0457	MTH1765	tmk	Probable thymidylate kinase (EC 2.7.4.9) (dTMP kinase)	MTH82	MTH82	Hypothetical protein {UniProtKB/TrEMBL:O34794}	[TP0354-TP0648 (0.5206915)]
COG0125	COG0457	MTH1100	MTH1100	Conserved protein {UniProtKB/TrEMBL:O27172}	MTH83	MTH83	O-linked GlcNAc transferase	[TP0354-TP0648 (0.5206915)]
COG0125	COG0457	MTH1100	MTH1100	Conserved protein {UniProtKB/TrEMBL:O27172}	MTH1585	MTH1585	O-linked GlcNAc transferase	[TP0354-TP0648 (0.5206915)]
COG0125	COG0457	MTH1765	tmk	Probable thymidylate kinase (EC 2.7.4.9) (dTMP kinase)	MTH1585	MTH1585	O-linked GlcNAc transferase	[TP0354-TP0648 (0.5206915)]
COG0125	COG0457	MTH1100	MTH1100	Conserved protein {UniProtKB/TrEMBL:O27172}	MTH185	MTH185	Conserved protein {UniProtKB/TrEMBL:O26287}	[TP0354-TP0648 (0.5206915)]
COG0125	COG0457	MTH1765	tmk	Probable thymidylate kinase (EC 2.7.4.9) (dTMP kinase)	MTH185	MTH185	Conserved protein {UniProtKB/TrEMBL:O26287}	[TP0354-TP0648 (0.5206915)]
COG0125	COG0457	MTH1100	MTH1100	Conserved protein {UniProtKB/TrEMBL:O27172}	MTH72	MTH72	O-linked GlcNAc transferase	[TP0354-TP0648 (0.5206915)]
COG0125	COG0457	MTH1100	MTH1100	Conserved protein {UniProtKB/TrEMBL:O27172}	MTH633	MTH633	Conserved protein {UniProtKB/TrEMBL:O26730}	[TP0354-TP0648 (0.5206915)]
COG0125	COG0457	MTH1765	tmk	Probable thymidylate kinase (EC 2.7.4.9) (dTMP kinase)	MTH72	MTH72	O-linked GlcNAc transferase	[TP0354-TP0648 (0.5206915)]
COG0125	COG0457	MTH1100	MTH1100	Conserved protein {UniProtKB/TrEMBL:O27172}	MTH591	MTH591	Conserved protein {UniProtKB/TrEMBL:O26691}	[TP0354-TP0648 (0.5206915)]
COG0020	COG1390	MTH232	uppS	Undecaprenyl pyrophosphate synthetase (EC 2.5.1.31) (UPP synthetase) (Di-trans,poly-cis-decaprenylcistransferase) (Undecaprenyl diphosphate synthase) (UDS)	MTH958	atpE	V-type ATP synthase subunit E (EC 3.6.3.14) (V-type ATPase subunit E)	[TP0603-TP0424 (0.79878455)]
COG0060	COG0681	MTH1375	ileS	Isoleucyl-tRNA synthetase (EC 6.1.1.5) (Isoleucine--tRNA ligase) (IleRS)	MTH1448	MTH1448	Signal peptidase {UniProtKB/TrEMBL:O27497}	[TP0452-TP0185 (0.79878455)]
COG0060	COG0681	MTH1375	ileS	Isoleucyl-tRNA synthetase (EC 6.1.1.5) (Isoleucine--tRNA ligase) (IleRS)	MTH567	MTH567	Hypothetical protein {UniProtKB/TrEMBL:O26667}	[TP0452-TP0185 (0.79878455)]
COG0558	COG2239	MTH1691	MTH1691	Conserved protein {UniProtKB/TrEMBL:O27726}	MTH620	MTH620	Mg2+ transporter {UniProtKB/TrEMBL:O26717}	[TP0256-TP0917 (0.6007029)]
COG0237	COG0552	MTH434	MTH_434	UPF0200 protein MTH_434	MTH1608	MTH1608	Signal recognition particle protein	[TP0296-TP0578 (0.7885255)]
COG0080	COG0265	MTH1679	rpl11p	50S ribosomal protein L11P	MTH1813	MTH1813	Serine protease HtrA {UniProtKB/TrEMBL:O27841}	[TP0237-TP0773 (0.6164146)]
COG0012	COG0457	MTH1515	MTH1515	GTP-binding protein {UniProtKB/TrEMBL:O27559}	MTH1585	MTH1585	O-linked GlcNAc transferase	[TP0124-TP0067 (0.81355333)]
COG0012	COG0457	MTH1515	MTH1515	GTP-binding protein {UniProtKB/TrEMBL:O27559}	MTH185	MTH185	Conserved protein {UniProtKB/TrEMBL:O26287}	[TP0124-TP0067 (0.81355333)]
COG0012	COG0457	MTH1515	MTH1515	GTP-binding protein {UniProtKB/TrEMBL:O27559}	MTH83	MTH83	O-linked GlcNAc transferase	[TP0124-TP0067 (0.81355333)]
COG0012	COG0457	MTH1515	MTH1515	GTP-binding protein {UniProtKB/TrEMBL:O27559}	MTH82	MTH82	Hypothetical protein {UniProtKB/TrEMBL:O34794}	[TP0124-TP0067 (0.81355333)]
COG0012	COG0457	MTH1515	MTH1515	GTP-binding protein {UniProtKB/TrEMBL:O27559}	MTH591	MTH591	Conserved protein {UniProtKB/TrEMBL:O26691}	[TP0124-TP0067 (0.81355333)]
COG0012	COG0457	MTH1515	MTH1515	GTP-binding protein {UniProtKB/TrEMBL:O27559}	MTH633	MTH633	Conserved protein {UniProtKB/TrEMBL:O26730}	[TP0124-TP0067 (0.81355333)]
COG0012	COG0457	MTH1515	MTH1515	GTP-binding protein {UniProtKB/TrEMBL:O27559}	MTH72	MTH72	O-linked GlcNAc transferase	[TP0124-TP0067 (0.81355333)]
COG0012	COG0457	MTH1515	MTH1515	GTP-binding protein {UniProtKB/TrEMBL:O27559}	MTH67	MTH67	Hypothetical protein {UniProtKB/TrEMBL:O34794}	[TP0124-TP0067 (0.81355333)]
COG0265	COG0492	MTH1813	MTH1813	Serine protease HtrA {UniProtKB/TrEMBL:O27841}	MTH708	MTH708	Thioredoxin reductase {UniProtKB/TrEMBL:O26804}	[TP0773-TP0814 (0.6926654)]
COG0124	COG0608	MTH244	hisS	Histidyl-tRNA synthetase (EC 6.1.1.21) (Histidine--tRNA ligase) (HisRS)	MTH1422	MTH1422	Conserved protein {UniProtKB/TrEMBL:O27473}	[TP0641-TP0704 (0.75894904)]
COG0124	COG0608	MTH244	hisS	Histidyl-tRNA synthetase (EC 6.1.1.21) (Histidine--tRNA ligase) (HisRS)	MTH164	MTH164	Single-stranded DNA exonuclease RecJ related	[TP0641-TP0704 (0.75894904)]
COG1122	COG1432	MTH133	cbiO1	Putative cobalt import ATP-binding protein cbiO 1	MTH1064	MTH1064	Conserved protein {UniProtKB/TrEMBL:O27136}	[TP0227-TP0894 (0.7171434)]
COG1122	COG1432	MTH454	MTH454	Methyl coenzyme M reductase system, component A2	MTH1913	MTH1913	Conserved protein {UniProtKB/TrEMBL:O27935}	[TP0227-TP0894 (0.7171434)]
COG1122	COG1432	MTH1704	cbiO2	Putative cobalt import ATP-binding protein cbiO 2	MTH1064	MTH1064	Conserved protein {UniProtKB/TrEMBL:O27136}	[TP0227-TP0894 (0.7171434)]
COG1122	COG1432	MTH1704	cbiO2	Putative cobalt import ATP-binding protein cbiO 2	MTH1913	MTH1913	Conserved protein {UniProtKB/TrEMBL:O27935}	[TP0227-TP0894 (0.7171434)]
COG1122	COG1432	MTH454	MTH454	Methyl coenzyme M reductase system, component A2	MTH1064	MTH1064	Conserved protein {UniProtKB/TrEMBL:O27136}	[TP0227-TP0894 (0.7171434)]
COG1122	COG1432	MTH133	cbiO1	Putative cobalt import ATP-binding protein cbiO 1	MTH1913	MTH1913	Conserved protein {UniProtKB/TrEMBL:O27935}	[TP0227-TP0894 (0.7171434)]
COG0201	COG2239	MTH26	secY	Preprotein translocase secY subunit (Protein transport protein SEC61 subunit alpha homolog)	MTH620	MTH620	Mg2+ transporter {UniProtKB/TrEMBL:O26717}	[TP0208-TP0917 (0.5527395)]
COG0092	COG0301	MTH8	rps3p	30S ribosomal protein S3P	MTH1685	thiI	Probable thiamine biosynthesis protein thiI	[TP0195-TP0559 (0.66944)]
COG0526	COG0771	MTH1745	MTH1745	Protein disulphide isomerase	MTH531	MTH_531	Hypothetical protein MTH_531	[TP0100-TP0903 (0.59509045)]
COG0526	COG0771	MTH895	MTH895	Conserved protein {UniProtKB/TrEMBL:O26981}	MTH532	MTH532	UDP-N-acetylmuramyl tripeptide synthetase related	[TP0100-TP0903 (0.59509045)]
COG0526	COG0771	MTH807	MTH_807	Probable Thioredoxin (Glutaredoxin-like protein)	MTH531	MTH_531	Hypothetical protein MTH_531	[TP0100-TP0903 (0.59509045)]
COG0526	COG0771	MTH1095	MTH1095	Conserved protein {UniProtKB/TrEMBL:O27167}	MTH532	MTH532	UDP-N-acetylmuramyl tripeptide synthetase related	[TP0100-TP0903 (0.59509045)]
COG0526	COG0771	MTH807	MTH_807	Probable Thioredoxin (Glutaredoxin-like protein)	MTH532	MTH532	UDP-N-acetylmuramyl tripeptide synthetase related	[TP0100-TP0903 (0.59509045)]
COG0526	COG0771	MTH895	MTH895	Conserved protein {UniProtKB/TrEMBL:O26981}	MTH531	MTH_531	Hypothetical protein MTH_531	[TP0100-TP0903 (0.59509045)]
COG0526	COG0771	MTH1095	MTH1095	Conserved protein {UniProtKB/TrEMBL:O27167}	MTH531	MTH_531	Hypothetical protein MTH_531	[TP0100-TP0903 (0.59509045)]
COG0526	COG0771	MTH1745	MTH1745	Protein disulphide isomerase	MTH532	MTH532	UDP-N-acetylmuramyl tripeptide synthetase related	[TP0100-TP0903 (0.59509045)]
COG0149	COG2239	MTH1041	tpiA	Triosephosphate isomerase (EC 5.3.1.1) (TIM) (Triose-phosphate isomerase)	MTH620	MTH620	Mg2+ transporter {UniProtKB/TrEMBL:O26717}	[TP0537-TP0917 (0.5527395)]
COG0457	COG0457	MTH82	MTH82	Hypothetical protein {UniProtKB/TrEMBL:O34794}	MTH82	MTH82	Hypothetical protein {UniProtKB/TrEMBL:O34794}	[TP0067-TP0095 (0.6515529)]
COG0457	COG0457	MTH633	MTH633	Conserved protein {UniProtKB/TrEMBL:O26730}	MTH591	MTH591	Conserved protein {UniProtKB/TrEMBL:O26691}	[TP0067-TP0095 (0.6515529)]
COG0457	COG0457	MTH591	MTH591	Conserved protein {UniProtKB/TrEMBL:O26691}	MTH633	MTH633	Conserved protein {UniProtKB/TrEMBL:O26730}	[TP0067-TP0095 (0.6515529)]
COG0457	COG0457	MTH1585	MTH1585	O-linked GlcNAc transferase	MTH1585	MTH1585	O-linked GlcNAc transferase	[TP0067-TP0095 (0.6515529)]
COG0457	COG0457	MTH1585	MTH1585	O-linked GlcNAc transferase	MTH82	MTH82	Hypothetical protein {UniProtKB/TrEMBL:O34794}	[TP0067-TP0095 (0.6515529)]
COG0457	COG0457	MTH82	MTH82	Hypothetical protein {UniProtKB/TrEMBL:O34794}	MTH1585	MTH1585	O-linked GlcNAc transferase	[TP0067-TP0095 (0.6515529)]
COG0457	COG0457	MTH633	MTH633	Conserved protein {UniProtKB/TrEMBL:O26730}	MTH82	MTH82	Hypothetical protein {UniProtKB/TrEMBL:O34794}	[TP0067-TP0095 (0.6515529)]
COG0457	COG0457	MTH82	MTH82	Hypothetical protein {UniProtKB/TrEMBL:O34794}	MTH633	MTH633	Conserved protein {UniProtKB/TrEMBL:O26730}	[TP0067-TP0095 (0.6515529)]
COG0457	COG0457	MTH591	MTH591	Conserved protein {UniProtKB/TrEMBL:O26691}	MTH185	MTH185	Conserved protein {UniProtKB/TrEMBL:O26287}	[TP0067-TP0095 (0.6515529)]
COG0457	COG0457	MTH185	MTH185	Conserved protein {UniProtKB/TrEMBL:O26287}	MTH591	MTH591	Conserved protein {UniProtKB/TrEMBL:O26691}	[TP0067-TP0095 (0.6515529)]
COG0457	COG0457	MTH633	MTH633	Conserved protein {UniProtKB/TrEMBL:O26730}	MTH72	MTH72	O-linked GlcNAc transferase	[TP0067-TP0095 (0.6515529)]
COG0457	COG0457	MTH72	MTH72	O-linked GlcNAc transferase	MTH633	MTH633	Conserved protein {UniProtKB/TrEMBL:O26730}	[TP0067-TP0095 (0.6515529)]
COG0457	COG0457	MTH633	MTH633	Conserved protein {UniProtKB/TrEMBL:O26730}	MTH1585	MTH1585	O-linked GlcNAc transferase	[TP0067-TP0095 (0.6515529)]
COG0457	COG0457	MTH1585	MTH1585	O-linked GlcNAc transferase	MTH633	MTH633	Conserved protein {UniProtKB/TrEMBL:O26730}	[TP0067-TP0095 (0.6515529)]
COG0457	COG0457	MTH591	MTH591	Conserved protein {UniProtKB/TrEMBL:O26691}	MTH591	MTH591	Conserved protein {UniProtKB/TrEMBL:O26691}	[TP0067-TP0095 (0.6515529)]
COG0457	COG0457	MTH67	MTH67	Hypothetical protein {UniProtKB/TrEMBL:O34794}	MTH591	MTH591	Conserved protein {UniProtKB/TrEMBL:O26691}	[TP0067-TP0095 (0.6515529)]
COG0457	COG0457	MTH591	MTH591	Conserved protein {UniProtKB/TrEMBL:O26691}	MTH67	MTH67	Hypothetical protein {UniProtKB/TrEMBL:O34794}	[TP0067-TP0095 (0.6515529)]
COG0457	COG0457	MTH633	MTH633	Conserved protein {UniProtKB/TrEMBL:O26730}	MTH83	MTH83	O-linked GlcNAc transferase	[TP0067-TP0095 (0.6515529)]
COG0457	COG0457	MTH83	MTH83	O-linked GlcNAc transferase	MTH633	MTH633	Conserved protein {UniProtKB/TrEMBL:O26730}	[TP0067-TP0095 (0.6515529)]
COG0457	COG0457	MTH185	MTH185	Conserved protein {UniProtKB/TrEMBL:O26287}	MTH185	MTH185	Conserved protein {UniProtKB/TrEMBL:O26287}	[TP0067-TP0095 (0.6515529)]
COG0457	COG0457	MTH83	MTH83	O-linked GlcNAc transferase	MTH82	MTH82	Hypothetical protein {UniProtKB/TrEMBL:O34794}	[TP0067-TP0095 (0.6515529)]
COG0457	COG0457	MTH82	MTH82	Hypothetical protein {UniProtKB/TrEMBL:O34794}	MTH83	MTH83	O-linked GlcNAc transferase	[TP0067-TP0095 (0.6515529)]
COG0457	COG0457	MTH67	MTH67	Hypothetical protein {UniProtKB/TrEMBL:O34794}	MTH72	MTH72	O-linked GlcNAc transferase	[TP0067-TP0095 (0.6515529)]
COG0457	COG0457	MTH72	MTH72	O-linked GlcNAc transferase	MTH67	MTH67	Hypothetical protein {UniProtKB/TrEMBL:O34794}	[TP0067-TP0095 (0.6515529)]
COG0457	COG0457	MTH83	MTH83	O-linked GlcNAc transferase	MTH185	MTH185	Conserved protein {UniProtKB/TrEMBL:O26287}	[TP0067-TP0095 (0.6515529)]
COG0457	COG0457	MTH185	MTH185	Conserved protein {UniProtKB/TrEMBL:O26287}	MTH83	MTH83	O-linked GlcNAc transferase	[TP0067-TP0095 (0.6515529)]
COG0457	COG0457	MTH633	MTH633	Conserved protein {UniProtKB/TrEMBL:O26730}	MTH67	MTH67	Hypothetical protein {UniProtKB/TrEMBL:O34794}	[TP0067-TP0095 (0.6515529)]
COG0457	COG0457	MTH67	MTH67	Hypothetical protein {UniProtKB/TrEMBL:O34794}	MTH633	MTH633	Conserved protein {UniProtKB/TrEMBL:O26730}	[TP0067-TP0095 (0.6515529)]
COG0457	COG0457	MTH591	MTH591	Conserved protein {UniProtKB/TrEMBL:O26691}	MTH72	MTH72	O-linked GlcNAc transferase	[TP0067-TP0095 (0.6515529)]
COG0457	COG0457	MTH72	MTH72	O-linked GlcNAc transferase	MTH591	MTH591	Conserved protein {UniProtKB/TrEMBL:O26691}	[TP0067-TP0095 (0.6515529)]
COG0457	COG0457	MTH72	MTH72	O-linked GlcNAc transferase	MTH185	MTH185	Conserved protein {UniProtKB/TrEMBL:O26287}	[TP0067-TP0095 (0.6515529)]
COG0457	COG0457	MTH185	MTH185	Conserved protein {UniProtKB/TrEMBL:O26287}	MTH72	MTH72	O-linked GlcNAc transferase	[TP0067-TP0095 (0.6515529)]
COG0457	COG0457	MTH82	MTH82	Hypothetical protein {UniProtKB/TrEMBL:O34794}	MTH185	MTH185	Conserved protein {UniProtKB/TrEMBL:O26287}	[TP0067-TP0095 (0.6515529)]
COG0457	COG0457	MTH185	MTH185	Conserved protein {UniProtKB/TrEMBL:O26287}	MTH82	MTH82	Hypothetical protein {UniProtKB/TrEMBL:O34794}	[TP0067-TP0095 (0.6515529)]
COG0457	COG0457	MTH82	MTH82	Hypothetical protein {UniProtKB/TrEMBL:O34794}	MTH72	MTH72	O-linked GlcNAc transferase	[TP0067-TP0095 (0.6515529)]
COG0457	COG0457	MTH72	MTH72	O-linked GlcNAc transferase	MTH82	MTH82	Hypothetical protein {UniProtKB/TrEMBL:O34794}	[TP0067-TP0095 (0.6515529)]
COG0457	COG0457	MTH67	MTH67	Hypothetical protein {UniProtKB/TrEMBL:O34794}	MTH83	MTH83	O-linked GlcNAc transferase	[TP0067-TP0095 (0.6515529)]
COG0457	COG0457	MTH83	MTH83	O-linked GlcNAc transferase	MTH67	MTH67	Hypothetical protein {UniProtKB/TrEMBL:O34794}	[TP0067-TP0095 (0.6515529)]
COG0457	COG0457	MTH1585	MTH1585	O-linked GlcNAc transferase	MTH185	MTH185	Conserved protein {UniProtKB/TrEMBL:O26287}	[TP0067-TP0095 (0.6515529)]
COG0457	COG0457	MTH185	MTH185	Conserved protein {UniProtKB/TrEMBL:O26287}	MTH1585	MTH1585	O-linked GlcNAc transferase	[TP0067-TP0095 (0.6515529)]
COG0457	COG0457	MTH1585	MTH1585	O-linked GlcNAc transferase	MTH72	MTH72	O-linked GlcNAc transferase	[TP0067-TP0095 (0.6515529)]
COG0457	COG0457	MTH72	MTH72	O-linked GlcNAc transferase	MTH1585	MTH1585	O-linked GlcNAc transferase	[TP0067-TP0095 (0.6515529)]
COG0457	COG0457	MTH83	MTH83	O-linked GlcNAc transferase	MTH1585	MTH1585	O-linked GlcNAc transferase	[TP0067-TP0095 (0.6515529)]
COG0457	COG0457	MTH1585	MTH1585	O-linked GlcNAc transferase	MTH83	MTH83	O-linked GlcNAc transferase	[TP0067-TP0095 (0.6515529)]
COG0457	COG0457	MTH83	MTH83	O-linked GlcNAc transferase	MTH591	MTH591	Conserved protein {UniProtKB/TrEMBL:O26691}	[TP0067-TP0095 (0.6515529)]
COG0457	COG0457	MTH591	MTH591	Conserved protein {UniProtKB/TrEMBL:O26691}	MTH83	MTH83	O-linked GlcNAc transferase	[TP0067-TP0095 (0.6515529)]
COG0457	COG0457	MTH83	MTH83	O-linked GlcNAc transferase	MTH72	MTH72	O-linked GlcNAc transferase	[TP0067-TP0095 (0.6515529)]
COG0457	COG0457	MTH72	MTH72	O-linked GlcNAc transferase	MTH83	MTH83	O-linked GlcNAc transferase	[TP0067-TP0095 (0.6515529)]
COG0457	COG0457	MTH633	MTH633	Conserved protein {UniProtKB/TrEMBL:O26730}	MTH185	MTH185	Conserved protein {UniProtKB/TrEMBL:O26287}	[TP0067-TP0095 (0.6515529)]
COG0457	COG0457	MTH1585	MTH1585	O-linked GlcNAc transferase	MTH67	MTH67	Hypothetical protein {UniProtKB/TrEMBL:O34794}	[TP0067-TP0095 (0.6515529)]
COG0457	COG0457	MTH67	MTH67	Hypothetical protein {UniProtKB/TrEMBL:O34794}	MTH67	MTH67	Hypothetical protein {UniProtKB/TrEMBL:O34794}	[TP0067-TP0095 (0.6515529)]
COG0457	COG0457	MTH67	MTH67	Hypothetical protein {UniProtKB/TrEMBL:O34794}	MTH1585	MTH1585	O-linked GlcNAc transferase	[TP0067-TP0095 (0.6515529)]
COG0457	COG0457	MTH185	MTH185	Conserved protein {UniProtKB/TrEMBL:O26287}	MTH633	MTH633	Conserved protein {UniProtKB/TrEMBL:O26730}	[TP0067-TP0095 (0.6515529)]
COG0457	COG0457	MTH72	MTH72	O-linked GlcNAc transferase	MTH72	MTH72	O-linked GlcNAc transferase	[TP0067-TP0095 (0.6515529)]
COG0457	COG0457	MTH83	MTH83	O-linked GlcNAc transferase	MTH83	MTH83	O-linked GlcNAc transferase	[TP0067-TP0095 (0.6515529)]
COG0457	COG0457	MTH633	MTH633	Conserved protein {UniProtKB/TrEMBL:O26730}	MTH633	MTH633	Conserved protein {UniProtKB/TrEMBL:O26730}	[TP0067-TP0095 (0.6515529)]
COG0457	COG0457	MTH67	MTH67	Hypothetical protein {UniProtKB/TrEMBL:O34794}	MTH185	MTH185	Conserved protein {UniProtKB/TrEMBL:O26287}	[TP0067-TP0095 (0.6515529)]
COG0457	COG0457	MTH185	MTH185	Conserved protein {UniProtKB/TrEMBL:O26287}	MTH67	MTH67	Hypothetical protein {UniProtKB/TrEMBL:O34794}	[TP0067-TP0095 (0.6515529)]
COG0457	COG0457	MTH591	MTH591	Conserved protein {UniProtKB/TrEMBL:O26691}	MTH82	MTH82	Hypothetical protein {UniProtKB/TrEMBL:O34794}	[TP0067-TP0095 (0.6515529)]
COG0457	COG0457	MTH82	MTH82	Hypothetical protein {UniProtKB/TrEMBL:O34794}	MTH591	MTH591	Conserved protein {UniProtKB/TrEMBL:O26691}	[TP0067-TP0095 (0.6515529)]
COG0457	COG0457	MTH1585	MTH1585	O-linked GlcNAc transferase	MTH591	MTH591	Conserved protein {UniProtKB/TrEMBL:O26691}	[TP0067-TP0095 (0.6515529)]
COG0457	COG0457	MTH591	MTH591	Conserved protein {UniProtKB/TrEMBL:O26691}	MTH1585	MTH1585	O-linked GlcNAc transferase	[TP0067-TP0095 (0.6515529)]
COG0457	COG0457	MTH82	MTH82	Hypothetical protein {UniProtKB/TrEMBL:O34794}	MTH67	MTH67	Hypothetical protein {UniProtKB/TrEMBL:O34794}	[TP0067-TP0095 (0.6515529)]
COG0457	COG0457	MTH67	MTH67	Hypothetical protein {UniProtKB/TrEMBL:O34794}	MTH82	MTH82	Hypothetical protein {UniProtKB/TrEMBL:O34794}	[TP0067-TP0095 (0.6515529)]
COG0457	COG0803	MTH633	MTH633	Conserved protein {UniProtKB/TrEMBL:O26730}	MTH604	MTH604	Adhesion protein {UniProtKB/TrEMBL:O26704}	[TP0469-TP0034 (0.86910707)]
COG0457	COG0803	MTH1585	MTH1585	O-linked GlcNAc transferase	MTH604	MTH604	Adhesion protein {UniProtKB/TrEMBL:O26704}	[TP0469-TP0034 (0.86910707)]
COG0457	COG0803	MTH67	MTH67	Hypothetical protein {UniProtKB/TrEMBL:O34794}	MTH604	MTH604	Adhesion protein {UniProtKB/TrEMBL:O26704}	[TP0469-TP0034 (0.86910707)]
COG0457	COG0803	MTH72	MTH72	O-linked GlcNAc transferase	MTH604	MTH604	Adhesion protein {UniProtKB/TrEMBL:O26704}	[TP0469-TP0034 (0.86910707)]
COG0457	COG0803	MTH185	MTH185	Conserved protein {UniProtKB/TrEMBL:O26287}	MTH604	MTH604	Adhesion protein {UniProtKB/TrEMBL:O26704}	[TP0469-TP0034 (0.86910707)]
COG0457	COG0803	MTH591	MTH591	Conserved protein {UniProtKB/TrEMBL:O26691}	MTH604	MTH604	Adhesion protein {UniProtKB/TrEMBL:O26704}	[TP0469-TP0034 (0.86910707)]
COG0457	COG0803	MTH82	MTH82	Hypothetical protein {UniProtKB/TrEMBL:O34794}	MTH604	MTH604	Adhesion protein {UniProtKB/TrEMBL:O26704}	[TP0469-TP0034 (0.86910707)]
COG0457	COG0803	MTH83	MTH83	O-linked GlcNAc transferase	MTH604	MTH604	Adhesion protein {UniProtKB/TrEMBL:O26704}	[TP0469-TP0034 (0.86910707)]
COG0697	COG0716	MTH841	MTH_841	Hypothetical transport protein MTH_841	MTH1799	MTH1799	Hypothetical protein {UniProtKB/TrEMBL:O27827}	[TP0986-TP0925 (0.8288174)]
COG0697	COG0716	MTH841	MTH_841	Hypothetical transport protein MTH_841	MTH847	MTH847	Hypothetical protein {UniProtKB/TrEMBL:O26935}	[TP0986-TP0925 (0.8288174)]
COG0681	COG1384	MTH567	MTH567	Hypothetical protein {UniProtKB/TrEMBL:O26667}	MTH1542	lysS	Lysyl-tRNA synthetase (EC 6.1.1.6) (Lysine--tRNA ligase) (LysRS)	[TP0185-TP0644 (0.7885255)]
COG0681	COG1384	MTH1448	MTH1448	Signal peptidase {UniProtKB/TrEMBL:O27497}	MTH1542	lysS	Lysyl-tRNA synthetase (EC 6.1.1.6) (Lysine--tRNA ligase) (LysRS)	[TP0185-TP0644 (0.7885255)]
COG0530	COG2239	MTH1073	MTH1073	Cation antiporter {UniProtKB/TrEMBL:O27145}	MTH620	MTH620	Mg2+ transporter {UniProtKB/TrEMBL:O26717}	[TP1034-TP0917 (0.5728957)]
COG0530	COG2239	MTH1155	MTH1155	Na+/Ca+ exchanging protein related	MTH620	MTH620	Mg2+ transporter {UniProtKB/TrEMBL:O26717}	[TP1034-TP0917 (0.5728957)]
COG0080	COG0301	MTH1679	rpl11p	50S ribosomal protein L11P	MTH1685	thiI	Probable thiamine biosynthesis protein thiI	[TP0237-TP0559 (0.59848577)]
COG0024	COG0530	MTH1296	map	Methionine aminopeptidase (EC 3.4.11.18) (MAP) (Peptidase M)	MTH1073	MTH1073	Cation antiporter {UniProtKB/TrEMBL:O27145}	[TP0842-TP1034 (0.7696508)]
COG0024	COG0530	MTH1296	map	Methionine aminopeptidase (EC 3.4.11.18) (MAP) (Peptidase M)	MTH1155	MTH1155	Na+/Ca+ exchanging protein related	[TP0842-TP1034 (0.7696508)]
COG0530	COG0771	MTH1073	MTH1073	Cation antiporter {UniProtKB/TrEMBL:O27145}	MTH532	MTH532	UDP-N-acetylmuramyl tripeptide synthetase related	[TP1034-TP0903 (0.71912634)]
COG0530	COG0771	MTH1155	MTH1155	Na+/Ca+ exchanging protein related	MTH532	MTH532	UDP-N-acetylmuramyl tripeptide synthetase related	[TP1034-TP0903 (0.71912634)]
COG0530	COG0771	MTH1073	MTH1073	Cation antiporter {UniProtKB/TrEMBL:O27145}	MTH531	MTH_531	Hypothetical protein MTH_531	[TP1034-TP0903 (0.71912634)]
COG0530	COG0771	MTH1155	MTH1155	Na+/Ca+ exchanging protein related	MTH531	MTH_531	Hypothetical protein MTH_531	[TP1034-TP0903 (0.71912634)]
COG0024	COG1121	MTH1296	map	Methionine aminopeptidase (EC 3.4.11.18) (MAP) (Peptidase M)	MTH605	MTH605	ABC transporter {UniProtKB/TrEMBL:O26705}	[TP0842-TP0164 (0.77940726)]
COG0255	COG1011	MTH9	rpl29p	50S ribosomal protein L29P	MTH209	MTH_209	Putative HAD-hydrolase MTH_209 (EC 3.-.-.-)	[TP0197-TP0158 (0.6077605)]
COG1108	COG2239	MTH606	MTH606	Manganese transport system membrane protein	MTH620	MTH620	Mg2+ transporter {UniProtKB/TrEMBL:O26717}	[TP0165-TP0917 (0.5215956)]
COG0457	COG0558	MTH1585	MTH1585	O-linked GlcNAc transferase	MTH1691	MTH1691	Conserved protein {UniProtKB/TrEMBL:O27726}	[TP0067-TP0730 (0.86096925)]
COG0457	COG0558	MTH633	MTH633	Conserved protein {UniProtKB/TrEMBL:O26730}	MTH1691	MTH1691	Conserved protein {UniProtKB/TrEMBL:O27726}	[TP0067-TP0730 (0.86096925)]
COG0457	COG0558	MTH83	MTH83	O-linked GlcNAc transferase	MTH1691	MTH1691	Conserved protein {UniProtKB/TrEMBL:O27726}	[TP0067-TP0730 (0.86096925)]
COG0457	COG0558	MTH67	MTH67	Hypothetical protein {UniProtKB/TrEMBL:O34794}	MTH1691	MTH1691	Conserved protein {UniProtKB/TrEMBL:O27726}	[TP0067-TP0730 (0.86096925)]
COG0457	COG0558	MTH72	MTH72	O-linked GlcNAc transferase	MTH1691	MTH1691	Conserved protein {UniProtKB/TrEMBL:O27726}	[TP0067-TP0730 (0.86096925)]
COG0457	COG0558	MTH82	MTH82	Hypothetical protein {UniProtKB/TrEMBL:O34794}	MTH1691	MTH1691	Conserved protein {UniProtKB/TrEMBL:O27726}	[TP0067-TP0730 (0.86096925)]
COG0457	COG0558	MTH185	MTH185	Conserved protein {UniProtKB/TrEMBL:O26287}	MTH1691	MTH1691	Conserved protein {UniProtKB/TrEMBL:O27726}	[TP0067-TP0730 (0.86096925)]
COG0457	COG0558	MTH591	MTH591	Conserved protein {UniProtKB/TrEMBL:O26691}	MTH1691	MTH1691	Conserved protein {UniProtKB/TrEMBL:O27726}	[TP0067-TP0730 (0.86096925)]
COG0785	COG2239	MTH1746	MTH1746	Cytochrome C-type biogenesis protein	MTH620	MTH620	Mg2+ transporter {UniProtKB/TrEMBL:O26717}	[TP0101-TP0917 (0.5215956)]
COG0803	COG1268	MTH604	MTH604	Adhesion protein {UniProtKB/TrEMBL:O26704}	MTH905	MTH_905	Hypothetical protein MTH_905	[TP0034-TP0228 (0.8514437)]
COG1269	COG2239	MTH960	atpI	V-type ATP synthase subunit I (EC 3.6.3.14) (V-type ATPase subunit I)	MTH620	MTH620	Mg2+ transporter {UniProtKB/TrEMBL:O26717}	[TP0533-TP0917 (0.53720385)]
COG0442	COG0552	MTH611	proS	Prolyl-tRNA synthetase (EC 6.1.1.15) (Proline--tRNA ligase) (ProRS)	MTH1608	MTH1608	Signal recognition particle protein	[TP0160-TP0578 (0.56216276)]
COG0024	COG0462	MTH1296	map	Methionine aminopeptidase (EC 3.4.11.18) (MAP) (Peptidase M)	MTH784	prs	Ribose-phosphate pyrophosphokinase (EC 2.7.6.1) (RPPK) (Phosphoribosyl pyrophosphate synthetase) (P-Rib-PP synthetase) (PRPP synthetase)	[TP0842-TP0294 (0.8762697)]
COG0125	COG0361	MTH1100	MTH1100	Conserved protein {UniProtKB/TrEMBL:O27172}	MTH1004	eIF1A	Translation initiation factor 1A (aIF-1A)	[TP0354-TP0097 (0.8382038)]
COG0125	COG0361	MTH1765	tmk	Probable thymidylate kinase (EC 2.7.4.9) (dTMP kinase)	MTH1004	eIF1A	Translation initiation factor 1A (aIF-1A)	[TP0354-TP0097 (0.8382038)]
COG0457	COG0495	MTH185	MTH185	Conserved protein {UniProtKB/TrEMBL:O26287}	MTH1508	leuS	Leucyl-tRNA synthetase (EC 6.1.1.4) (Leucine--tRNA ligase) (LeuRS)	[TP0067-TP0586 (0.714839)]
COG0457	COG0495	MTH1585	MTH1585	O-linked GlcNAc transferase	MTH1508	leuS	Leucyl-tRNA synthetase (EC 6.1.1.4) (Leucine--tRNA ligase) (LeuRS)	[TP0067-TP0586 (0.714839)]
COG0457	COG0495	MTH67	MTH67	Hypothetical protein {UniProtKB/TrEMBL:O34794}	MTH1508	leuS	Leucyl-tRNA synthetase (EC 6.1.1.4) (Leucine--tRNA ligase) (LeuRS)	[TP0067-TP0586 (0.714839)]
COG0457	COG0495	MTH72	MTH72	O-linked GlcNAc transferase	MTH1508	leuS	Leucyl-tRNA synthetase (EC 6.1.1.4) (Leucine--tRNA ligase) (LeuRS)	[TP0067-TP0586 (0.714839)]
COG0457	COG0495	MTH633	MTH633	Conserved protein {UniProtKB/TrEMBL:O26730}	MTH1508	leuS	Leucyl-tRNA synthetase (EC 6.1.1.4) (Leucine--tRNA ligase) (LeuRS)	[TP0067-TP0586 (0.714839)]
COG0457	COG0495	MTH83	MTH83	O-linked GlcNAc transferase	MTH1508	leuS	Leucyl-tRNA synthetase (EC 6.1.1.4) (Leucine--tRNA ligase) (LeuRS)	[TP0067-TP0586 (0.714839)]
COG0457	COG0495	MTH82	MTH82	Hypothetical protein {UniProtKB/TrEMBL:O34794}	MTH1508	leuS	Leucyl-tRNA synthetase (EC 6.1.1.4) (Leucine--tRNA ligase) (LeuRS)	[TP0067-TP0586 (0.714839)]
COG0457	COG0495	MTH591	MTH591	Conserved protein {UniProtKB/TrEMBL:O26691}	MTH1508	leuS	Leucyl-tRNA synthetase (EC 6.1.1.4) (Leucine--tRNA ligase) (LeuRS)	[TP0067-TP0586 (0.714839)]
COG0358	COG0457	MTH891	MTH_891	UPF0095 protein MTH_891	MTH67	MTH67	Hypothetical protein {UniProtKB/TrEMBL:O34794}	[TP0492-TP0648 (0.5111708)]
COG0358	COG0457	MTH891	MTH_891	UPF0095 protein MTH_891	MTH83	MTH83	O-linked GlcNAc transferase	[TP0492-TP0648 (0.5111708)]
COG0358	COG0457	MTH891	MTH_891	UPF0095 protein MTH_891	MTH1585	MTH1585	O-linked GlcNAc transferase	[TP0492-TP0648 (0.5111708)]
COG0358	COG0457	MTH891	MTH_891	UPF0095 protein MTH_891	MTH82	MTH82	Hypothetical protein {UniProtKB/TrEMBL:O34794}	[TP0492-TP0648 (0.5111708)]
COG0358	COG0457	MTH891	MTH_891	UPF0095 protein MTH_891	MTH72	MTH72	O-linked GlcNAc transferase	[TP0492-TP0648 (0.5111708)]
COG0358	COG0457	MTH891	MTH_891	UPF0095 protein MTH_891	MTH591	MTH591	Conserved protein {UniProtKB/TrEMBL:O26691}	[TP0492-TP0648 (0.5111708)]
COG0358	COG0457	MTH891	MTH_891	UPF0095 protein MTH_891	MTH185	MTH185	Conserved protein {UniProtKB/TrEMBL:O26287}	[TP0492-TP0648 (0.5111708)]
COG0358	COG0457	MTH891	MTH_891	UPF0095 protein MTH_891	MTH633	MTH633	Conserved protein {UniProtKB/TrEMBL:O26730}	[TP0492-TP0648 (0.5111708)]
COG0301	COG0301	MTH1685	thiI	Probable thiamine biosynthesis protein thiI	MTH1685	thiI	Probable thiamine biosynthesis protein thiI	[TP0559-TP0559 (0.6965584)]
COG0569	COG1430	MTH1265	trkA	Trk system potassium uptake protein trkA homolog (K(+)-uptake protein trkA homolog)	MTH1377	MTH_1377	UPF0127 protein MTH_1377	[TP0024-TP0087 (0.61624503)]
COG0608	COG1234	MTH1422	MTH1422	Conserved protein {UniProtKB/TrEMBL:O27473}	MTH1831	rnz	Ribonuclease Z (EC 3.1.26.11) (RNase Z) (tRNase Z) (tRNA 3 endonuclease)	[TP0704-TP0819 (0.5844061)]
COG0608	COG1234	MTH164	MTH164	Single-stranded DNA exonuclease RecJ related	MTH1831	rnz	Ribonuclease Z (EC 3.1.26.11) (RNase Z) (tRNase Z) (tRNA 3 endonuclease)	[TP0704-TP0819 (0.5844061)]
COG0024	COG0125	MTH1296	map	Methionine aminopeptidase (EC 3.4.11.18) (MAP) (Peptidase M)	MTH1100	MTH1100	Conserved protein {UniProtKB/TrEMBL:O27172}	[TP0842-TP0354 (0.8096375)]
COG0024	COG0125	MTH1296	map	Methionine aminopeptidase (EC 3.4.11.18) (MAP) (Peptidase M)	MTH1765	tmk	Probable thymidylate kinase (EC 2.7.4.9) (dTMP kinase)	[TP0842-TP0354 (0.8096375)]
COG0265	COG1430	MTH1813	MTH1813	Serine protease HtrA {UniProtKB/TrEMBL:O27841}	MTH1377	MTH_1377	UPF0127 protein MTH_1377	[TP0773-TP0087 (0.5241626)]
COG0048	COG1156	MTH1055	rps12p	30S ribosomal protein S12P	MTH954	atpB	V-type ATP synthase beta chain (EC 3.6.3.14) (V-type ATPase subunit B)	[TP0243-TP0427 (0.80866665)]
COG0530	COG0621	MTH1073	MTH1073	Cation antiporter {UniProtKB/TrEMBL:O27145}	MTH826	MTH_826	Hypothetical UPF0004 protein MTH_826	[TP1034-TP0269 (0.7081234)]
COG0530	COG0621	MTH1155	MTH1155	Na+/Ca+ exchanging protein related	MTH826	MTH_826	Hypothetical UPF0004 protein MTH_826	[TP1034-TP0269 (0.7081234)]
COG0462	COG0492	MTH784	prs	Ribose-phosphate pyrophosphokinase (EC 2.7.6.1) (RPPK) (Phosphoribosyl pyrophosphate synthetase) (P-Rib-PP synthetase) (PRPP synthetase)	MTH708	MTH708	Thioredoxin reductase {UniProtKB/TrEMBL:O26804}	[TP0294-TP0814 (0.8323514)]
COG0124	COG0546	MTH244	hisS	Histidyl-tRNA synthetase (EC 6.1.1.21) (Histidine--tRNA ligase) (HisRS)	MTH1503	MTH1503	Hypothetical protein {UniProtKB/TrEMBL:O27547}	[TP0641-TP0554 (0.5196431)]
COG0124	COG0546	MTH244	hisS	Histidyl-tRNA synthetase (EC 6.1.1.21) (Histidine--tRNA ligase) (HisRS)	MTH1504	MTH1504	Hypothetical protein {UniProtKB/TrEMBL:O27548}	[TP0641-TP0554 (0.5196431)]
COG0124	COG0546	MTH244	hisS	Histidyl-tRNA synthetase (EC 6.1.1.21) (Histidine--tRNA ligase) (HisRS)	MTH1793	MTH1793	Hypothetical protein {UniProtKB/TrEMBL:O27821}	[TP0641-TP0554 (0.5196431)]
COG0457	COG1234	MTH72	MTH72	O-linked GlcNAc transferase	MTH1831	rnz	Ribonuclease Z (EC 3.1.26.11) (RNase Z) (tRNase Z) (tRNA 3 endonuclease)	[TP0095-TP0819 (0.5178716)]
COG0457	COG1234	MTH591	MTH591	Conserved protein {UniProtKB/TrEMBL:O26691}	MTH1831	rnz	Ribonuclease Z (EC 3.1.26.11) (RNase Z) (tRNase Z) (tRNA 3 endonuclease)	[TP0095-TP0819 (0.5178716)]
COG0457	COG1234	MTH67	MTH67	Hypothetical protein {UniProtKB/TrEMBL:O34794}	MTH1831	rnz	Ribonuclease Z (EC 3.1.26.11) (RNase Z) (tRNase Z) (tRNA 3 endonuclease)	[TP0095-TP0819 (0.5178716)]
COG0457	COG1234	MTH1585	MTH1585	O-linked GlcNAc transferase	MTH1831	rnz	Ribonuclease Z (EC 3.1.26.11) (RNase Z) (tRNase Z) (tRNA 3 endonuclease)	[TP0095-TP0819 (0.5178716)]
COG0457	COG1234	MTH633	MTH633	Conserved protein {UniProtKB/TrEMBL:O26730}	MTH1831	rnz	Ribonuclease Z (EC 3.1.26.11) (RNase Z) (tRNase Z) (tRNA 3 endonuclease)	[TP0095-TP0819 (0.5178716)]
COG0457	COG1234	MTH83	MTH83	O-linked GlcNAc transferase	MTH1831	rnz	Ribonuclease Z (EC 3.1.26.11) (RNase Z) (tRNase Z) (tRNA 3 endonuclease)	[TP0095-TP0819 (0.5178716)]
COG0457	COG1234	MTH82	MTH82	Hypothetical protein {UniProtKB/TrEMBL:O34794}	MTH1831	rnz	Ribonuclease Z (EC 3.1.26.11) (RNase Z) (tRNase Z) (tRNA 3 endonuclease)	[TP0095-TP0819 (0.5178716)]
COG0457	COG1234	MTH185	MTH185	Conserved protein {UniProtKB/TrEMBL:O26287}	MTH1831	rnz	Ribonuclease Z (EC 3.1.26.11) (RNase Z) (tRNase Z) (tRNA 3 endonuclease)	[TP0095-TP0819 (0.5178716)]
COG0342	COG0546	MTH849	MTH_849	Hypothetical protein MTH_849	MTH1504	MTH1504	Hypothetical protein {UniProtKB/TrEMBL:O27548}	[TP0410-TP0554 (0.6160348)]
COG0342	COG0546	MTH849	MTH_849	Hypothetical protein MTH_849	MTH1503	MTH1503	Hypothetical protein {UniProtKB/TrEMBL:O27547}	[TP0410-TP0554 (0.6160348)]
COG0342	COG0546	MTH849	MTH_849	Hypothetical protein MTH_849	MTH1793	MTH1793	Hypothetical protein {UniProtKB/TrEMBL:O27821}	[TP0410-TP0554 (0.6160348)]
COG0240	COG0622	MTH368	gpsA	Probable glycerol-3-phosphate dehydrogenase [NAD(P)+] (EC 1.1.1.94) (NAD(P)H-dependent glycerol-3-phosphate dehydrogenase)	MTH1262	MTH1262	Conserved protein {UniProtKB/TrEMBL:O27330}	[TP1009-TP0937 (0.80866665)]
COG0240	COG0622	MTH368	gpsA	Probable glycerol-3-phosphate dehydrogenase [NAD(P)+] (EC 1.1.1.94) (NAD(P)H-dependent glycerol-3-phosphate dehydrogenase)	MTH1774	MTH_1774	Putative metallophosphoesterase MTH_1774 (EC 3.1.4.-)	[TP1009-TP0937 (0.80866665)]
COG0051	COG1192	MTH1059	rps10p	30S ribosomal protein S10P	MTH1456	MTH1456	Chromosome partitioning protein Soj	[TP0188-TP0272 (0.7732025)]
COG0098	COG0803	MTH23	rps5p	30S ribosomal protein S5P	MTH604	MTH604	Adhesion protein {UniProtKB/TrEMBL:O26704}	[TP0206-TP0163 (0.74372905)]
COG0442	COG0459	MTH611	proS	Prolyl-tRNA synthetase (EC 6.1.1.15) (Proline--tRNA ligase) (ProRS)	MTH218	thsA	Thermosome subunit alpha (Thermosome subunit 1) (Chaperonin alpha subunit)	[TP0160-TP0030 (0.7719589)]
COG0442	COG0459	MTH611	proS	Prolyl-tRNA synthetase (EC 6.1.1.15) (Proline--tRNA ligase) (ProRS)	MTH794	thsB	Thermosome subunit beta (Thermosome subunit 2) (Chaperonin beta subunit)	[TP0160-TP0030 (0.7719589)]
COG0341	COG2239	MTH848	MTH848	Protein-export membrane protein, SecF	MTH620	MTH620	Mg2+ transporter {UniProtKB/TrEMBL:O26717}	[TP0411-TP0917 (0.6093018)]
COG0472	COG2239	MTH590	MTH590	N-acetylglucosamine-1-phosphate transferase	MTH620	MTH620	Mg2+ transporter {UniProtKB/TrEMBL:O26717}	[TP0345-TP0917 (0.5059451)]
COG0472	COG2239	MTH735	MTH_735	Putative phospho-N-acetylmuramoyl-pentapeptide-transferase (EC 2.7.8.13) (UDP-MurNAc-pentapeptide phosphotransferase)	MTH620	MTH620	Mg2+ transporter {UniProtKB/TrEMBL:O26717}	[TP0345-TP0917 (0.5059451)]
COG0477	COG1432	MTH104	MTH104	Multidrug transporter homolog	MTH1913	MTH1913	Conserved protein {UniProtKB/TrEMBL:O27935}	[TP0840-TP0894 (0.55999315)]
COG0477	COG1432	MTH195	MTH195	Efflux pump antibiotic resistance protein	MTH1913	MTH1913	Conserved protein {UniProtKB/TrEMBL:O27935}	[TP0840-TP0894 (0.55999315)]
COG0477	COG1432	MTH104	MTH104	Multidrug transporter homolog	MTH1064	MTH1064	Conserved protein {UniProtKB/TrEMBL:O27136}	[TP0840-TP0894 (0.55999315)]
COG0477	COG1432	MTH195	MTH195	Efflux pump antibiotic resistance protein	MTH1064	MTH1064	Conserved protein {UniProtKB/TrEMBL:O27136}	[TP0840-TP0894 (0.55999315)]
COG0477	COG1432	MTH761	MTH761	Conserved protein {UniProtKB/TrEMBL:O26855}	MTH1064	MTH1064	Conserved protein {UniProtKB/TrEMBL:O27136}	[TP0840-TP0894 (0.55999315)]
COG0477	COG1432	MTH761	MTH761	Conserved protein {UniProtKB/TrEMBL:O26855}	MTH1913	MTH1913	Conserved protein {UniProtKB/TrEMBL:O27935}	[TP0840-TP0894 (0.55999315)]
COG0457	COG1396	MTH1585	MTH1585	O-linked GlcNAc transferase	MTH700	MTH700	Conserved protein {UniProtKB/TrEMBL:O26796}	[TP0648-TP0461 (0.6214171)]
COG0457	COG1396	MTH82	MTH82	Hypothetical protein {UniProtKB/TrEMBL:O34794}	MTH659	MTH659	Epoxidase {UniProtKB/TrEMBL:O26755}	[TP0648-TP0461 (0.6214171)]
COG0457	COG1396	MTH185	MTH185	Conserved protein {UniProtKB/TrEMBL:O26287}	MTH700	MTH700	Conserved protein {UniProtKB/TrEMBL:O26796}	[TP0648-TP0461 (0.6214171)]
COG0457	COG1396	MTH1585	MTH1585	O-linked GlcNAc transferase	MTH659	MTH659	Epoxidase {UniProtKB/TrEMBL:O26755}	[TP0648-TP0461 (0.6214171)]
COG0457	COG1396	MTH591	MTH591	Conserved protein {UniProtKB/TrEMBL:O26691}	MTH700	MTH700	Conserved protein {UniProtKB/TrEMBL:O26796}	[TP0648-TP0461 (0.6214171)]
COG0457	COG1396	MTH72	MTH72	O-linked GlcNAc transferase	MTH700	MTH700	Conserved protein {UniProtKB/TrEMBL:O26796}	[TP0648-TP0461 (0.6214171)]
COG0457	COG1396	MTH591	MTH591	Conserved protein {UniProtKB/TrEMBL:O26691}	MTH659	MTH659	Epoxidase {UniProtKB/TrEMBL:O26755}	[TP0648-TP0461 (0.6214171)]
COG0457	COG1396	MTH67	MTH67	Hypothetical protein {UniProtKB/TrEMBL:O34794}	MTH659	MTH659	Epoxidase {UniProtKB/TrEMBL:O26755}	[TP0648-TP0461 (0.6214171)]
COG0457	COG1396	MTH83	MTH83	O-linked GlcNAc transferase	MTH659	MTH659	Epoxidase {UniProtKB/TrEMBL:O26755}	[TP0648-TP0461 (0.6214171)]
COG0457	COG1396	MTH633	MTH633	Conserved protein {UniProtKB/TrEMBL:O26730}	MTH700	MTH700	Conserved protein {UniProtKB/TrEMBL:O26796}	[TP0648-TP0461 (0.6214171)]
COG0457	COG1396	MTH82	MTH82	Hypothetical protein {UniProtKB/TrEMBL:O34794}	MTH700	MTH700	Conserved protein {UniProtKB/TrEMBL:O26796}	[TP0648-TP0461 (0.6214171)]
COG0457	COG1396	MTH72	MTH72	O-linked GlcNAc transferase	MTH659	MTH659	Epoxidase {UniProtKB/TrEMBL:O26755}	[TP0648-TP0461 (0.6214171)]
COG0457	COG1396	MTH83	MTH83	O-linked GlcNAc transferase	MTH700	MTH700	Conserved protein {UniProtKB/TrEMBL:O26796}	[TP0648-TP0461 (0.6214171)]
COG0457	COG1396	MTH633	MTH633	Conserved protein {UniProtKB/TrEMBL:O26730}	MTH659	MTH659	Epoxidase {UniProtKB/TrEMBL:O26755}	[TP0648-TP0461 (0.6214171)]
COG0457	COG1396	MTH67	MTH67	Hypothetical protein {UniProtKB/TrEMBL:O34794}	MTH700	MTH700	Conserved protein {UniProtKB/TrEMBL:O26796}	[TP0648-TP0461 (0.6214171)]
COG0457	COG1396	MTH185	MTH185	Conserved protein {UniProtKB/TrEMBL:O26287}	MTH659	MTH659	Epoxidase {UniProtKB/TrEMBL:O26755}	[TP0648-TP0461 (0.6214171)]
COG0322	COG1432	MTH441	uvrC	UvrABC system protein C (Protein uvrC) (Excinuclease ABC subunit C)	MTH1064	MTH1064	Conserved protein {UniProtKB/TrEMBL:O27136}	[TP0472-TP0894 (0.7171434)]
COG0322	COG1432	MTH441	uvrC	UvrABC system protein C (Protein uvrC) (Excinuclease ABC subunit C)	MTH1913	MTH1913	Conserved protein {UniProtKB/TrEMBL:O27935}	[TP0472-TP0894 (0.7171434)]
COG0124	COG0124	MTH244	hisS	Histidyl-tRNA synthetase (EC 6.1.1.21) (Histidine--tRNA ligase) (HisRS)	MTH244	hisS	Histidyl-tRNA synthetase (EC 6.1.1.21) (Histidine--tRNA ligase) (HisRS)	[TP0641-TP0641 (0.67365265)]
COG0012	COG0608	MTH1515	MTH1515	GTP-binding protein {UniProtKB/TrEMBL:O27559}	MTH1422	MTH1422	Conserved protein {UniProtKB/TrEMBL:O27473}	[TP0124-TP0704 (0.626838)]
COG0012	COG0608	MTH1515	MTH1515	GTP-binding protein {UniProtKB/TrEMBL:O27559}	MTH164	MTH164	Single-stranded DNA exonuclease RecJ related	[TP0124-TP0704 (0.626838)]
COG0301	COG0457	MTH1685	thiI	Probable thiamine biosynthesis protein thiI	MTH633	MTH633	Conserved protein {UniProtKB/TrEMBL:O26730}	[TP0559-TP0095 (0.76004404), TP0559-TP0067 (0.65738976)]
COG0301	COG0457	MTH1685	thiI	Probable thiamine biosynthesis protein thiI	MTH72	MTH72	O-linked GlcNAc transferase	[TP0559-TP0095 (0.76004404), TP0559-TP0067 (0.65738976)]
COG0301	COG0457	MTH1685	thiI	Probable thiamine biosynthesis protein thiI	MTH83	MTH83	O-linked GlcNAc transferase	[TP0559-TP0095 (0.76004404), TP0559-TP0067 (0.65738976)]
COG0301	COG0457	MTH1685	thiI	Probable thiamine biosynthesis protein thiI	MTH1585	MTH1585	O-linked GlcNAc transferase	[TP0559-TP0095 (0.76004404), TP0559-TP0067 (0.65738976)]
COG0301	COG0457	MTH1685	thiI	Probable thiamine biosynthesis protein thiI	MTH82	MTH82	Hypothetical protein {UniProtKB/TrEMBL:O34794}	[TP0559-TP0095 (0.76004404), TP0559-TP0067 (0.65738976)]
COG0301	COG0457	MTH1685	thiI	Probable thiamine biosynthesis protein thiI	MTH591	MTH591	Conserved protein {UniProtKB/TrEMBL:O26691}	[TP0559-TP0095 (0.76004404), TP0559-TP0067 (0.65738976)]
COG0301	COG0457	MTH1685	thiI	Probable thiamine biosynthesis protein thiI	MTH67	MTH67	Hypothetical protein {UniProtKB/TrEMBL:O34794}	[TP0559-TP0095 (0.76004404), TP0559-TP0067 (0.65738976)]
COG0301	COG0457	MTH1685	thiI	Probable thiamine biosynthesis protein thiI	MTH185	MTH185	Conserved protein {UniProtKB/TrEMBL:O26287}	[TP0559-TP0095 (0.76004404), TP0559-TP0067 (0.65738976)]
COG0255	COG1394	MTH9	rpl29p	50S ribosomal protein L29P	MTH953	atpD	V-type ATP synthase subunit D (EC 3.6.3.14) (V-type ATPase subunit D)	[TP0197-TP0527 (0.51549006)]
