# Supplementary material for: The Binary Protein Interactome of Treponema pallidum – The Syphilis Spirochete
Source: PLoS One. 2008 May 28;3(5):e2292. doi: 10.1371/journal.pone.0002292 (PMC2386257; doi:10.1371/journal.pone.0002292)
Supplement: Data S1 — Predicted protein-protein interactions based on our Treponema pallidum data; zip archive containing 372 files with one file per species. (6.09 MB ZIP) [file pone.0002292.s006.zip › archaea/Nanoarchaeum_equitans.tab]

228908 Nanoarchaeum equitans
COG A	COG B	Locus Id A	Preferred Name(s) A	Annotation A	Locus Id B	Preferred Name(s) B	Annotation B	T. pallidum interaction
COG0201	COG0550	NEQ168	NEQ168	Preprotein translocase secY subunit	NEQ045	NEQ045	NEQ045 {UniProtKB/TrEMBL:Q74N66}	[TP0208-TP0394 (0.8044664)]
COG0201	COG0550	NEQ168	NEQ168	Preprotein translocase secY subunit	NEQ324	NEQ324	NEQ324 {UniProtKB/TrEMBL:Q74M99}	[TP0208-TP0394 (0.8044664)]
COG0092	COG0301	NEQ481	NEQ481	NEQ481 {UniProtKB/TrEMBL:Q74MZ4}	NEQ423	NEQ423	NEQ423 {UniProtKB/TrEMBL:Q74MY1}	[TP0195-TP0559 (0.66944)]
COG0080	COG0301	NEQ101	NEQ101	50S ribosomal protein L11P	NEQ423	NEQ423	NEQ423 {UniProtKB/TrEMBL:Q74MY1}	[TP0237-TP0559 (0.59848577)]
COG0024	COG0530	NEQ399	NEQ399	Methionine aminopeptidase	NEQ486	NEQ486	NEQ486 {UniProtKB/TrEMBL:Q74MB9}	[TP0842-TP1034 (0.7696508)]
COG0301	COG0301	NEQ423	NEQ423	NEQ423 {UniProtKB/TrEMBL:Q74MY1}	NEQ423	NEQ423	NEQ423 {UniProtKB/TrEMBL:Q74MY1}	[TP0559-TP0559 (0.6965584)]
COG0048	COG1156	NEQ058	NEQ058	NEQ058 {UniProtKB/TrEMBL:Q74MH8}	NEQ263	NEQ263	NEQ263 {UniProtKB/TrEMBL:Q74MS5}	[TP0243-TP0427 (0.80866665)]
COG0530	COG0621	NEQ486	NEQ486	NEQ486 {UniProtKB/TrEMBL:Q74MB9}	NEQ008	NEQ008	NEQ008 {UniProtKB/TrEMBL:Q74MF6}	[TP1034-TP0269 (0.7081234)]
COG0442	COG0459	NEQ210	NEQ210	NEQ210 {UniProtKB/TrEMBL:Q74ND5}	NEQ141	NEQ141	NEQ141 {UniProtKB/TrEMBL:Q74N99}	[TP0160-TP0030 (0.7719589)]
COG0124	COG0124	NEQ102	hisS	Histidyl-tRNA synthetase (EC 6.1.1.21) (Histidine--tRNA ligase) (HisRS)	NEQ102	hisS	Histidyl-tRNA synthetase (EC 6.1.1.21) (Histidine--tRNA ligase) (HisRS)	[TP0641-TP0641 (0.67365265)]
