# Supplementary material for: The Binary Protein Interactome of Treponema pallidum – The Syphilis Spirochete
Source: PLoS One. 2008 May 28;3(5):e2292. doi: 10.1371/journal.pone.0002292 (PMC2386257; doi:10.1371/journal.pone.0002292)
Supplement: Data S1 — Predicted protein-protein interactions based on our Treponema pallidum data; zip archive containing 372 files with one file per species. (6.09 MB ZIP) [file pone.0002292.s006.zip › archaea/Natronomonas_pharaonis.tab]

348780 Natronomonas pharaonis
COG A	COG B	Locus Id A	Preferred Name(s) A	Annotation A	Locus Id B	Preferred Name(s) B	Annotation B	T. pallidum interaction
COG0201	COG0550	NP4900A	NP4900A	Preprotein translocase subunit secY	NP1222A	NP1222A	DNA topoisomerase I {UniProtKB/TrEMBL:Q3IT32}	[TP0208-TP0394 (0.8044664)]
COG0051	COG0693	NP0306A	rps10p	Ribosomal protein S10 {UniProtKB/TrEMBL:Q3IUD7}	NP5112A	NP5112A	Homolog to RNA-binding protein regulatory	[TP0188-TP0445 (0.6307204)]
COG0051	COG0693	NP4090A	NP4090A	Ribosomal protein S10 homolog	NP5112A	NP5112A	Homolog to RNA-binding protein regulatory	[TP0188-TP0445 (0.6307204)]
COG0051	COG0693	NP4090A	NP4090A	Ribosomal protein S10 homolog	NP3462A	NP3462A	Probable chaperone protein	[TP0188-TP0445 (0.6307204)]
COG0051	COG0693	NP0306A	rps10p	Ribosomal protein S10 {UniProtKB/TrEMBL:Q3IUD7}	NP3462A	NP3462A	Probable chaperone protein	[TP0188-TP0445 (0.6307204)]
COG0125	COG0586	NP2478A	NP2478A	Thymidylate kinase {UniProtKB/TrEMBL:Q3IRB3}	NP4714A	NP4714A	Hypothetical protein {UniProtKB/TrEMBL:Q3IN56}	[TP0354-TP0779 (0.67954355)]
COG0125	COG0457	NP2478A	NP2478A	Thymidylate kinase {UniProtKB/TrEMBL:Q3IRB3}	NP0994A	NP0994A	Hypothetical protein {UniProtKB/TrEMBL:Q3ITE6}	[TP0354-TP0648 (0.5206915)]
COG0249	COG1156	NP0538A	NP0538A	DNA mismatch repair protein MutS 1	NP1032A	NP1032A	H(+)-transporting two-sector ATPase (EC 3.6.3.14)	[TP0328-TP0427 (0.80866665)]
COG0249	COG1156	NP0232A	mutS	DNA mismatch repair protein MutS 2	NP1032A	NP1032A	H(+)-transporting two-sector ATPase (EC 3.6.3.14)	[TP0328-TP0427 (0.80866665)]
COG0020	COG1390	NP4550A	NP4550A	Di-trans,poly-cis-decaprenylcistransferase (EC	NP1024A	NP1024A	H(+)-transporting two-sector ATPase (EC 3.6.3.14)	[TP0603-TP0424 (0.79878455)]
COG0020	COG1390	NP4544A	NP4544A	Di-trans,poly-cis-decaprenylcistransferase (EC	NP1024A	NP1024A	H(+)-transporting two-sector ATPase (EC 3.6.3.14)	[TP0603-TP0424 (0.79878455)]
COG0060	COG0681	NP0610A	ileS	Isoleucyl-tRNA synthetase (EC 6.1.1.5) (Isoleucine--tRNA ligase) (IleRS)	NP0484A	NP0484A	Signal peptidase I {UniProtKB/TrEMBL:Q3IU50}	[TP0452-TP0185 (0.79878455)]
COG0558	COG2239	NP1334A	NP1334A	Homolog to	NP2472A	NP2472A	CBS-domain protein, transporter 32	[TP0256-TP0917 (0.6007029)]
COG0558	COG2239	NP2144A	NP2144A	Probable CDP-diacylglycerol--glycerol-3-phosphate	NP2472A	NP2472A	CBS-domain protein, transporter 32	[TP0256-TP0917 (0.6007029)]
COG0459	COG2236	NP1182A	NP1182A	Thermosome subunit 3 {UniProtKB/TrEMBL:Q3IT52}	NP1204A	NP1204A	Predicted phosphoribosyltransferase	[TP0030-TP0050 (0.733236)]
COG0459	COG2236	NP1008A	NP1008A	Thermosome subunit 1 {UniProtKB/TrEMBL:Q3ITD9}	NP1204A	NP1204A	Predicted phosphoribosyltransferase	[TP0030-TP0050 (0.733236)]
COG0459	COG2236	NP6206A	NP6206A	Thermosome subunit 4 {UniProtKB/TrEMBL:Q3ILY6}	NP1204A	NP1204A	Predicted phosphoribosyltransferase	[TP0030-TP0050 (0.733236)]
COG0459	COG2236	NP0570A	NP0570A	Thermosome subunit 2 {UniProtKB/TrEMBL:Q3IU07}	NP1204A	NP1204A	Predicted phosphoribosyltransferase	[TP0030-TP0050 (0.733236)]
COG0187	COG0358	NP3498A	NP3498A	DNA topoisomerase II subunit B	NP4538A	NP4538A	Hypothetical protein {UniProtKB/TrEMBL:Q3INE3}	[TP1006-TP0492 (0.55112576)]
COG0237	COG0552	NP0870A	NP0870A	Dephospho-CoA kinase {UniProtKB/TrEMBL:Q3ITK7}	NP0182A	NP0182A	Signal recognition particle receptor SRalpha	[TP0296-TP0578 (0.7885255)]
COG0080	COG0265	NP4454A	NP4454A	Ribosomal protein L11 {UniProtKB/TrEMBL:Q3INI5}	NP0660A	NP0660A	Probable periplasmic serine proteinase	[TP0237-TP0773 (0.6164146)]
COG0012	COG0457	NP1668A	NP1668A	Probable GTP-binding protein	NP0994A	NP0994A	Hypothetical protein {UniProtKB/TrEMBL:Q3ITE6}	[TP0124-TP0067 (0.81355333)]
COG0012	COG0457	NP2538A	NP2538A	Probable GTP-binding protein	NP0994A	NP0994A	Hypothetical protein {UniProtKB/TrEMBL:Q3ITE6}	[TP0124-TP0067 (0.81355333)]
COG0552	COG1061	NP0182A	NP0182A	Signal recognition particle receptor SRalpha	NP3846A	NP3846A	Helicase homolog {UniProtKB/TrEMBL:Q3IPD7}	[TP0578-TP0380 (0.62695336)]
COG0552	COG1061	NP0182A	NP0182A	Signal recognition particle receptor SRalpha	NP0212A	NP0212A	Helicase homolog {UniProtKB/TrEMBL:Q3IUI3}	[TP0578-TP0380 (0.62695336)]
COG0552	COG1061	NP0182A	NP0182A	Signal recognition particle receptor SRalpha	NP4200A	NP4200A	Probable DNA repair helicase	[TP0578-TP0380 (0.62695336)]
COG0265	COG0492	NP0660A	NP0660A	Probable periplasmic serine proteinase	NP3544A	NP3544A	Thioredoxin reductase homolog	[TP0773-TP0814 (0.6926654)]
COG0265	COG0492	NP0660A	NP0660A	Probable periplasmic serine proteinase	NP1388A	NP1388A	Thioredoxin reductase {UniProtKB/TrEMBL:Q3ISV0}	[TP0773-TP0814 (0.6926654)]
COG0265	COG0492	NP0660A	NP0660A	Probable periplasmic serine proteinase	NP1384A	NP1384A	Thioredoxin reductase homolog	[TP0773-TP0814 (0.6926654)]
COG0265	COG0492	NP0660A	NP0660A	Probable periplasmic serine proteinase	NP3586A	NP3586A	Thioredoxin reductase homolog	[TP0773-TP0814 (0.6926654)]
COG0265	COG0492	NP0660A	NP0660A	Probable periplasmic serine proteinase	NP2680A	NP2680A	Thioredoxin reductase {UniProtKB/TrEMBL:Q3IR13}	[TP0773-TP0814 (0.6926654)]
COG0124	COG0608	NP5044A	NP5044A	Histidine--tRNA ligase {UniProtKB/TrEMBL:Q3IMP5}	NP0202A	NP0202A	Single-stranded-DNA-specific exonuclease	[TP0641-TP0704 (0.75894904)]
COG1122	COG1432	NP1396A	NP1396A	ABC-type transport system ATP-binding protein	NP4076A	NP4076A	Hypothetical protein {UniProtKB/TrEMBL:Q3IP23}	[TP0227-TP0894 (0.7171434)]
COG1122	COG1432	NP1396A	NP1396A	ABC-type transport system ATP-binding protein	NP4776A	NP4776A	Hypothetical protein {UniProtKB/TrEMBL:Q3IN27}	[TP0227-TP0894 (0.7171434)]
COG0201	COG2239	NP4900A	NP4900A	Preprotein translocase subunit secY	NP2472A	NP2472A	CBS-domain protein, transporter 32	[TP0208-TP0917 (0.5527395)]
COG0092	COG0301	NP4866A	rps3p	Ribosomal protein S3 {UniProtKB/TrEMBL:Q3IMY2}	NP3782A	NP3782A	Thiamine biosynthesis protein ThiI	[TP0195-TP0559 (0.66944)]
COG0188	COG0526	NP3500A	NP3500A	DNA gyrase subunit A {UniProtKB/TrEMBL:Q3IPV7}	NP3704A	NP3704A	Thioredoxin {UniProtKB/TrEMBL:Q3IPK7}	[TP0005-TP0100 (0.7885434)]
COG0188	COG0526	NP3500A	NP3500A	DNA gyrase subunit A {UniProtKB/TrEMBL:Q3IPV7}	NP4154A	NP4154A	Hypothetical protein {UniProtKB/TrEMBL:Q3INY4}	[TP0005-TP0100 (0.7885434)]
COG0188	COG0526	NP3500A	NP3500A	DNA gyrase subunit A {UniProtKB/TrEMBL:Q3IPV7}	NP4120A	NP4120A	Thioredoxin {UniProtKB/TrEMBL:Q3IP01}	[TP0005-TP0100 (0.7885434)]
COG0188	COG0526	NP3500A	NP3500A	DNA gyrase subunit A {UniProtKB/TrEMBL:Q3IPV7}	NP3114A	NP3114A	Thioredoxin {UniProtKB/TrEMBL:Q3IQE8}	[TP0005-TP0100 (0.7885434)]
COG0188	COG0526	NP3500A	NP3500A	DNA gyrase subunit A {UniProtKB/TrEMBL:Q3IPV7}	NP1310A	NP1310A	Thioredoxin {UniProtKB/TrEMBL:Q3ISY9}	[TP0005-TP0100 (0.7885434)]
COG0149	COG2239	NP3716A	NP3716A	Triosephosphate isomerase (EC 5.3.1.1) 2	NP2472A	NP2472A	CBS-domain protein, transporter 32	[TP0537-TP0917 (0.5527395)]
COG0149	COG2239	NP2182A	NP2182A	Triosephosphate isomerase (EC 5.3.1.1) 1	NP2472A	NP2472A	CBS-domain protein, transporter 32	[TP0537-TP0917 (0.5527395)]
COG0457	COG0457	NP0994A	NP0994A	Hypothetical protein {UniProtKB/TrEMBL:Q3ITE6}	NP0994A	NP0994A	Hypothetical protein {UniProtKB/TrEMBL:Q3ITE6}	[TP0067-TP0095 (0.6515529)]
COG0457	COG0803	NP0994A	NP0994A	Hypothetical protein {UniProtKB/TrEMBL:Q3ITE6}	NP4728A	NP4728A	ABC-type transport system periplasmic	[TP0469-TP0034 (0.86910707)]
COG1432	COG1488	NP4776A	NP4776A	Hypothetical protein {UniProtKB/TrEMBL:Q3IN27}	NP1174A	NP1174A	Nicotinate phosphoribosyltransferase	[TP0894-TP0628 (0.59059936)]
COG1432	COG1488	NP4076A	NP4076A	Hypothetical protein {UniProtKB/TrEMBL:Q3IP23}	NP1174A	NP1174A	Nicotinate phosphoribosyltransferase	[TP0894-TP0628 (0.59059936)]
COG0250	COG3439	NP0814A	NP0814A	Transcription antitermination protein homolog	NP5178A	NP5178A	Hypothetical protein {UniProtKB/TrEMBL:Q3IMH8}	[TP0236-TP0895 (0.72267145)]
COG0681	COG1384	NP0484A	NP0484A	Signal peptidase I {UniProtKB/TrEMBL:Q3IU50}	NP2270A	lysS	Lysyl-tRNA synthetase (EC 6.1.1.6) (Lysine--tRNA ligase) (LysRS)	[TP0185-TP0644 (0.7885255)]
COG0530	COG2239	NP4778A	NP4778A	Transporter 44 {UniProtKB/TrEMBL:Q3IN26}	NP2472A	NP2472A	CBS-domain protein, transporter 32	[TP1034-TP0917 (0.5728957)]
COG1196	COG2236	NP1216A	NP1216A	Chromosome partition protein	NP1204A	NP1204A	Predicted phosphoribosyltransferase	[TP0367-TP0050 (0.68145895)]
COG0080	COG0301	NP4454A	NP4454A	Ribosomal protein L11 {UniProtKB/TrEMBL:Q3INI5}	NP3782A	NP3782A	Thiamine biosynthesis protein ThiI	[TP0237-TP0559 (0.59848577)]
COG0024	COG0530	NP3190A	NP3190A	Methionyl aminopeptidase	NP4778A	NP4778A	Transporter 44 {UniProtKB/TrEMBL:Q3IN26}	[TP0842-TP1034 (0.7696508)]
COG0103	COG1432	NP2840A	NP2840A	Ribosomal protein S9 {UniProtKB/TrEMBL:Q3IQT3}	NP4076A	NP4076A	Hypothetical protein {UniProtKB/TrEMBL:Q3IP23}	[TP1024-TP0894 (0.64955014)]
COG0103	COG1432	NP2840A	NP2840A	Ribosomal protein S9 {UniProtKB/TrEMBL:Q3IQT3}	NP4776A	NP4776A	Hypothetical protein {UniProtKB/TrEMBL:Q3IN27}	[TP1024-TP0894 (0.64955014)]
COG0024	COG1121	NP3190A	NP3190A	Methionyl aminopeptidase	NP4730A	NP4730A	ABC-type transport system ATP-binding protein	[TP0842-TP0164 (0.77940726)]
COG0024	COG1121	NP3190A	NP3190A	Methionyl aminopeptidase	NP2864A	NP2864A	ABC-type transport system ATP-binding protein	[TP0842-TP0164 (0.77940726)]
COG0255	COG1011	NP4868A	NP4868A	Ribosomal protein L29 {UniProtKB/TrEMBL:Q3IMY1}	NP3182A	NP3182A	Hypothetical protein {UniProtKB/TrEMBL:Q3IQB4}	[TP0197-TP0158 (0.6077605)]
COG0255	COG1011	NP4868A	NP4868A	Ribosomal protein L29 {UniProtKB/TrEMBL:Q3IMY1}	NP5310A	NP5310A	Conserved cobalamine operon protein	[TP0197-TP0158 (0.6077605)]
COG0255	COG1011	NP4868A	NP4868A	Ribosomal protein L29 {UniProtKB/TrEMBL:Q3IMY1}	NP1896A	NP1896A	Hypothetical protein {UniProtKB/TrEMBL:Q3IS49}	[TP0197-TP0158 (0.6077605)]
COG1108	COG2239	NP4732A	NP4732A	ABC-type transport system permease protein	NP2472A	NP2472A	CBS-domain protein, transporter 32	[TP0165-TP0917 (0.5215956)]
COG1108	COG2239	NP2866A	NP2866A	ABC-type transport system permease protein	NP2472A	NP2472A	CBS-domain protein, transporter 32	[TP0165-TP0917 (0.5215956)]
COG0457	COG0558	NP0994A	NP0994A	Hypothetical protein {UniProtKB/TrEMBL:Q3ITE6}	NP1334A	NP1334A	Homolog to	[TP0067-TP0730 (0.86096925)]
COG0457	COG0558	NP0994A	NP0994A	Hypothetical protein {UniProtKB/TrEMBL:Q3ITE6}	NP2144A	NP2144A	Probable CDP-diacylglycerol--glycerol-3-phosphate	[TP0067-TP0730 (0.86096925)]
COG0785	COG2239	NP2040A	NP2040A	Cytochrome c-type biogenesis protein	NP2472A	NP2472A	CBS-domain protein, transporter 32	[TP0101-TP0917 (0.5215956)]
COG0705	COG2239	NP3724A	NP3724A	Homolog to GlpG-like protein	NP2472A	NP2472A	CBS-domain protein, transporter 32	[TP0982-TP0917 (0.5527395)]
COG0803	COG1268	NP4728A	NP4728A	ABC-type transport system periplasmic	NP1394A	NP1394A	ABC-type transport system operon protein	[TP0034-TP0228 (0.8514437)]
COG1269	COG2239	NP1020A	NP1020A	H(+)-transporting two-sector ATPase (EC 3.6.3.14)	NP2472A	NP2472A	CBS-domain protein, transporter 32	[TP0533-TP0917 (0.53720385)]
COG0442	COG0552	NP1796A	NP1796A	Proline--tRNA ligase {UniProtKB/TrEMBL:Q3IS99}	NP0182A	NP0182A	Signal recognition particle receptor SRalpha	[TP0160-TP0578 (0.56216276)]
COG0024	COG0462	NP3190A	NP3190A	Methionyl aminopeptidase	NP0606A	NP0606A	Ribose-phosphate pyrophosphokinase	[TP0842-TP0294 (0.8762697)]
COG0125	COG0361	NP2478A	NP2478A	Thymidylate kinase {UniProtKB/TrEMBL:Q3IRB3}	NP0334A	NP0334A	Translation initiation factor aIF-1A II	[TP0354-TP0097 (0.8382038)]
COG0125	COG0361	NP2478A	NP2478A	Thymidylate kinase {UniProtKB/TrEMBL:Q3IRB3}	NP1258A	NP1258A	Translation initiation factor aIF-1A I	[TP0354-TP0097 (0.8382038)]
COG1108	COG1277	NP4732A	NP4732A	ABC-type transport system permease protein	NP1080A	NP1080A	ABC-type transport system permease protein	[TP0165-TP0880 (0.79878455)]
COG1108	COG1277	NP4732A	NP4732A	ABC-type transport system permease protein	NP1200A	NP1200A	ABC-type transport system permease protein	[TP0165-TP0880 (0.79878455)]
COG1108	COG1277	NP2866A	NP2866A	ABC-type transport system permease protein	NP1200A	NP1200A	ABC-type transport system permease protein	[TP0165-TP0880 (0.79878455)]
COG1108	COG1277	NP2866A	NP2866A	ABC-type transport system permease protein	NP1080A	NP1080A	ABC-type transport system permease protein	[TP0165-TP0880 (0.79878455)]
COG1108	COG1277	NP4732A	NP4732A	ABC-type transport system permease protein	NP3926A	NP3926A	ABC-type transport system permease protein	[TP0165-TP0880 (0.79878455)]
COG1108	COG1277	NP2866A	NP2866A	ABC-type transport system permease protein	NP3926A	NP3926A	ABC-type transport system permease protein	[TP0165-TP0880 (0.79878455)]
COG0457	COG0495	NP0994A	NP0994A	Hypothetical protein {UniProtKB/TrEMBL:Q3ITE6}	NP0452A	NP0452A	Leucine--tRNA ligase {UniProtKB/TrEMBL:Q3IU66}	[TP0067-TP0586 (0.714839)]
COG0358	COG0457	NP4538A	NP4538A	Hypothetical protein {UniProtKB/TrEMBL:Q3INE3}	NP0994A	NP0994A	Hypothetical protein {UniProtKB/TrEMBL:Q3ITE6}	[TP0492-TP0648 (0.5111708)]
COG0301	COG0301	NP3782A	NP3782A	Thiamine biosynthesis protein ThiI	NP3782A	NP3782A	Thiamine biosynthesis protein ThiI	[TP0559-TP0559 (0.6965584)]
COG0569	COG1430	NP4902A	NP4902A	Trk-type transport system (Probable substrate	NP0004A	NP0004A	Hypothetical protein {UniProtKB/TrEMBL:Q3IUT7}	[TP0024-TP0087 (0.61624503)]
COG0569	COG1430	NP6110A	NP6110A	Trk-type transport system (Probable substrate	NP0004A	NP0004A	Hypothetical protein {UniProtKB/TrEMBL:Q3IUT7}	[TP0024-TP0087 (0.61624503)]
COG0608	COG1234	NP0202A	NP0202A	Single-stranded-DNA-specific exonuclease	NP4346A	NP4346A	Hypothetical protein {UniProtKB/TrEMBL:Q3INN8}	[TP0704-TP0819 (0.5844061)]
COG0608	COG1234	NP0202A	NP0202A	Single-stranded-DNA-specific exonuclease	NP2254A	NP2254A	Hypothetical protein {UniProtKB/TrEMBL:Q3IRM5}	[TP0704-TP0819 (0.5844061)]
COG0024	COG0125	NP3190A	NP3190A	Methionyl aminopeptidase	NP2478A	NP2478A	Thymidylate kinase {UniProtKB/TrEMBL:Q3IRB3}	[TP0842-TP0354 (0.8096375)]
COG0265	COG1430	NP0660A	NP0660A	Probable periplasmic serine proteinase	NP0004A	NP0004A	Hypothetical protein {UniProtKB/TrEMBL:Q3IUT7}	[TP0773-TP0087 (0.5241626)]
COG0048	COG1156	NP0122A	rps12p	Ribosomal protein S12 {UniProtKB/TrEMBL:Q3IUM8}	NP1032A	NP1032A	H(+)-transporting two-sector ATPase (EC 3.6.3.14)	[TP0243-TP0427 (0.80866665)]
COG0012	COG0188	NP2538A	NP2538A	Probable GTP-binding protein	NP3500A	NP3500A	DNA gyrase subunit A {UniProtKB/TrEMBL:Q3IPV7}	[TP0124-TP0005 (0.7149395)]
COG0012	COG0188	NP1668A	NP1668A	Probable GTP-binding protein	NP3500A	NP3500A	DNA gyrase subunit A {UniProtKB/TrEMBL:Q3IPV7}	[TP0124-TP0005 (0.7149395)]
COG0530	COG0621	NP4778A	NP4778A	Transporter 44 {UniProtKB/TrEMBL:Q3IN26}	NP3198A	NP3198A	Hypothetical protein {UniProtKB/TrEMBL:Q3IQA6}	[TP1034-TP0269 (0.7081234)]
COG0462	COG0492	NP0606A	NP0606A	Ribose-phosphate pyrophosphokinase	NP3544A	NP3544A	Thioredoxin reductase homolog	[TP0294-TP0814 (0.8323514)]
COG0462	COG0492	NP0606A	NP0606A	Ribose-phosphate pyrophosphokinase	NP2680A	NP2680A	Thioredoxin reductase {UniProtKB/TrEMBL:Q3IR13}	[TP0294-TP0814 (0.8323514)]
COG0462	COG0492	NP0606A	NP0606A	Ribose-phosphate pyrophosphokinase	NP1388A	NP1388A	Thioredoxin reductase {UniProtKB/TrEMBL:Q3ISV0}	[TP0294-TP0814 (0.8323514)]
COG0462	COG0492	NP0606A	NP0606A	Ribose-phosphate pyrophosphokinase	NP3586A	NP3586A	Thioredoxin reductase homolog	[TP0294-TP0814 (0.8323514)]
COG0462	COG0492	NP0606A	NP0606A	Ribose-phosphate pyrophosphokinase	NP1384A	NP1384A	Thioredoxin reductase homolog	[TP0294-TP0814 (0.8323514)]
COG0178	COG0272	NP0504A	NP0504A	Excinuclease ABC chain A	NP0882A	NP0882A	DNA ligase {UniProtKB/TrEMBL:Q3ITK1}	[TP0514-TP0634 (0.7537598)]
COG0124	COG0546	NP5044A	NP5044A	Histidine--tRNA ligase {UniProtKB/TrEMBL:Q3IMP5}	NP1762A	NP1762A	Hypothetical protein {UniProtKB/TrEMBL:Q3ISB5}	[TP0641-TP0554 (0.5196431)]
COG0124	COG0546	NP5044A	NP5044A	Histidine--tRNA ligase {UniProtKB/TrEMBL:Q3IMP5}	NP0770A	NP0770A	Hypothetical protein {UniProtKB/TrEMBL:Q3ITQ7}	[TP0641-TP0554 (0.5196431)]
COG0457	COG1234	NP0994A	NP0994A	Hypothetical protein {UniProtKB/TrEMBL:Q3ITE6}	NP2254A	NP2254A	Hypothetical protein {UniProtKB/TrEMBL:Q3IRM5}	[TP0095-TP0819 (0.5178716)]
COG0457	COG1234	NP0994A	NP0994A	Hypothetical protein {UniProtKB/TrEMBL:Q3ITE6}	NP4346A	NP4346A	Hypothetical protein {UniProtKB/TrEMBL:Q3INN8}	[TP0095-TP0819 (0.5178716)]
COG0503	COG1488	NP1254A	NP1254A	Purine phosphoribosyltransferase 2 (Adenine	NP1174A	NP1174A	Nicotinate phosphoribosyltransferase	[TP1039-TP0628 (0.6658587)]
COG0503	COG1488	NP1426A	NP1426A	Purine phosphoribosyltransferase 1 (Adenine	NP1174A	NP1174A	Nicotinate phosphoribosyltransferase	[TP1039-TP0628 (0.6658587)]
COG0249	COG0546	NP0538A	NP0538A	DNA mismatch repair protein MutS 1	NP0770A	NP0770A	Hypothetical protein {UniProtKB/TrEMBL:Q3ITQ7}	[TP0328-TP0554 (0.5196431)]
COG0249	COG0546	NP0538A	NP0538A	DNA mismatch repair protein MutS 1	NP1762A	NP1762A	Hypothetical protein {UniProtKB/TrEMBL:Q3ISB5}	[TP0328-TP0554 (0.5196431)]
COG0249	COG0546	NP0232A	mutS	DNA mismatch repair protein MutS 2	NP1762A	NP1762A	Hypothetical protein {UniProtKB/TrEMBL:Q3ISB5}	[TP0328-TP0554 (0.5196431)]
COG0249	COG0546	NP0232A	mutS	DNA mismatch repair protein MutS 2	NP0770A	NP0770A	Hypothetical protein {UniProtKB/TrEMBL:Q3ITQ7}	[TP0328-TP0554 (0.5196431)]
COG0457	COG1061	NP0994A	NP0994A	Hypothetical protein {UniProtKB/TrEMBL:Q3ITE6}	NP4200A	NP4200A	Probable DNA repair helicase	[TP0095-TP0380 (0.51337665)]
COG0457	COG1061	NP0994A	NP0994A	Hypothetical protein {UniProtKB/TrEMBL:Q3ITE6}	NP0212A	NP0212A	Helicase homolog {UniProtKB/TrEMBL:Q3IUI3}	[TP0095-TP0380 (0.51337665)]
COG0457	COG1061	NP0994A	NP0994A	Hypothetical protein {UniProtKB/TrEMBL:Q3ITE6}	NP3846A	NP3846A	Helicase homolog {UniProtKB/TrEMBL:Q3IPD7}	[TP0095-TP0380 (0.51337665)]
COG0342	COG0546	NP2522A	NP2522A	Preprotein translocase subunit secD	NP0770A	NP0770A	Hypothetical protein {UniProtKB/TrEMBL:Q3ITQ7}	[TP0410-TP0554 (0.6160348)]
COG0342	COG0546	NP2522A	NP2522A	Preprotein translocase subunit secD	NP1762A	NP1762A	Hypothetical protein {UniProtKB/TrEMBL:Q3ISB5}	[TP0410-TP0554 (0.6160348)]
COG0051	COG1192	NP4090A	NP4090A	Ribosomal protein S10 homolog	NP6174A	NP6174A	ParA domain protein {UniProtKB/TrEMBL:Q3IM02}	[TP0188-TP0272 (0.7732025)]
COG0051	COG1192	NP0306A	rps10p	Ribosomal protein S10 {UniProtKB/TrEMBL:Q3IUD7}	NP6174A	NP6174A	ParA domain protein {UniProtKB/TrEMBL:Q3IM02}	[TP0188-TP0272 (0.7732025)]
COG0098	COG0803	NP4894A	NP4894A	Ribosomal protein S5 {UniProtKB/TrEMBL:Q3IMW8}	NP4728A	NP4728A	ABC-type transport system periplasmic	[TP0206-TP0163 (0.74372905)]
COG0249	COG0457	NP0538A	NP0538A	DNA mismatch repair protein MutS 1	NP0994A	NP0994A	Hypothetical protein {UniProtKB/TrEMBL:Q3ITE6}	[TP0328-TP0095 (0.63719666)]
COG0249	COG0457	NP0232A	mutS	DNA mismatch repair protein MutS 2	NP0994A	NP0994A	Hypothetical protein {UniProtKB/TrEMBL:Q3ITE6}	[TP0328-TP0095 (0.63719666)]
COG0442	COG0459	NP1796A	NP1796A	Proline--tRNA ligase {UniProtKB/TrEMBL:Q3IS99}	NP6206A	NP6206A	Thermosome subunit 4 {UniProtKB/TrEMBL:Q3ILY6}	[TP0160-TP0030 (0.7719589)]
COG0442	COG0459	NP1796A	NP1796A	Proline--tRNA ligase {UniProtKB/TrEMBL:Q3IS99}	NP1008A	NP1008A	Thermosome subunit 1 {UniProtKB/TrEMBL:Q3ITD9}	[TP0160-TP0030 (0.7719589)]
COG0442	COG0459	NP1796A	NP1796A	Proline--tRNA ligase {UniProtKB/TrEMBL:Q3IS99}	NP1182A	NP1182A	Thermosome subunit 3 {UniProtKB/TrEMBL:Q3IT52}	[TP0160-TP0030 (0.7719589)]
COG0442	COG0459	NP1796A	NP1796A	Proline--tRNA ligase {UniProtKB/TrEMBL:Q3IS99}	NP0570A	NP0570A	Thermosome subunit 2 {UniProtKB/TrEMBL:Q3IU07}	[TP0160-TP0030 (0.7719589)]
COG0255	COG1354	NP4868A	NP4868A	Ribosomal protein L29 {UniProtKB/TrEMBL:Q3IMY1}	NP1214A	NP1214A	Conserved smc operon protein	[TP0197-TP0691 (0.70609456)]
COG0341	COG2239	NP2524A	NP2524A	Preprotein translocase subunit secF	NP2472A	NP2472A	CBS-domain protein, transporter 32	[TP0411-TP0917 (0.6093018)]
COG0154	COG1624	NP1456A	gatA	Glutamyl-tRNA(Gln) amidotransferase subunit A (EC 6.3.5.-) (Glu-ADT subunit A)	NP4194A	NP4194A	Hypothetical protein {UniProtKB/TrEMBL:Q3INW4}	[TP1020-TP0826 (0.7964557)]
COG0154	COG1624	NP0256A	NP0256A	Probable amidase {UniProtKB/TrEMBL:Q3IUG1}	NP4194A	NP4194A	Hypothetical protein {UniProtKB/TrEMBL:Q3INW4}	[TP1020-TP0826 (0.7964557)]
COG0154	COG1624	NP4566A	NP4566A	Probable amidase {UniProtKB/TrEMBL:Q3INC9}	NP4194A	NP4194A	Hypothetical protein {UniProtKB/TrEMBL:Q3INW4}	[TP1020-TP0826 (0.7964557)]
COG1109	COG1488	NP3514A	NP3514A	Phosphohexomutase 3 (Phosphoglucomutase (EC	NP1174A	NP1174A	Nicotinate phosphoribosyltransferase	[TP0413-TP0628 (0.6598422)]
COG1109	COG1488	NP5158A	NP5158A	Phosphohexomutase 4 (Phosphoglucomutase (EC	NP1174A	NP1174A	Nicotinate phosphoribosyltransferase	[TP0413-TP0628 (0.6598422)]
COG1109	COG1488	NP4676A	NP4676A	Phosphohexomutase 2 (Phosphoglucomutase (EC	NP1174A	NP1174A	Nicotinate phosphoribosyltransferase	[TP0413-TP0628 (0.6598422)]
COG1109	COG1488	NP4660A	NP4660A	Phosphohexomutase 1 (Phosphoglucomutase (EC	NP1174A	NP1174A	Nicotinate phosphoribosyltransferase	[TP0413-TP0628 (0.6598422)]
COG0477	COG1432	NP3560A	NP3560A	Major facilitator family transporter 3	NP4076A	NP4076A	Hypothetical protein {UniProtKB/TrEMBL:Q3IP23}	[TP0840-TP0894 (0.55999315)]
COG0477	COG1432	NP3538A	NP3538A	Major facilitator family transporter 7	NP4076A	NP4076A	Hypothetical protein {UniProtKB/TrEMBL:Q3IP23}	[TP0840-TP0894 (0.55999315)]
COG0477	COG1432	NP5220A	NP5220A	Major facilitator family transporter 9	NP4776A	NP4776A	Hypothetical protein {UniProtKB/TrEMBL:Q3IN27}	[TP0840-TP0894 (0.55999315)]
COG0477	COG1432	NP5220A	NP5220A	Major facilitator family transporter 9	NP4076A	NP4076A	Hypothetical protein {UniProtKB/TrEMBL:Q3IP23}	[TP0840-TP0894 (0.55999315)]
COG0477	COG1432	NP0500A	NP0500A	Major facilitator family transporter 4	NP4776A	NP4776A	Hypothetical protein {UniProtKB/TrEMBL:Q3IN27}	[TP0840-TP0894 (0.55999315)]
COG0477	COG1432	NP1362A	NP1362A	Major facilitator family transporter 5	NP4776A	NP4776A	Hypothetical protein {UniProtKB/TrEMBL:Q3IN27}	[TP0840-TP0894 (0.55999315)]
COG0477	COG1432	NP3798A	NP3798A	Major facilitator family transporter 1	NP4076A	NP4076A	Hypothetical protein {UniProtKB/TrEMBL:Q3IP23}	[TP0840-TP0894 (0.55999315)]
COG0477	COG1432	NP3798A	NP3798A	Major facilitator family transporter 1	NP4776A	NP4776A	Hypothetical protein {UniProtKB/TrEMBL:Q3IN27}	[TP0840-TP0894 (0.55999315)]
COG0477	COG1432	NP1362A	NP1362A	Major facilitator family transporter 5	NP4076A	NP4076A	Hypothetical protein {UniProtKB/TrEMBL:Q3IP23}	[TP0840-TP0894 (0.55999315)]
COG0477	COG1432	NP0366A	NP0366A	Major facilitator family transporter 2	NP4076A	NP4076A	Hypothetical protein {UniProtKB/TrEMBL:Q3IP23}	[TP0840-TP0894 (0.55999315)]
COG0477	COG1432	NP3538A	NP3538A	Major facilitator family transporter 7	NP4776A	NP4776A	Hypothetical protein {UniProtKB/TrEMBL:Q3IN27}	[TP0840-TP0894 (0.55999315)]
COG0477	COG1432	NP3560A	NP3560A	Major facilitator family transporter 3	NP4776A	NP4776A	Hypothetical protein {UniProtKB/TrEMBL:Q3IN27}	[TP0840-TP0894 (0.55999315)]
COG0477	COG1432	NP2616A	NP2616A	Major facilitator family transporter 6	NP4076A	NP4076A	Hypothetical protein {UniProtKB/TrEMBL:Q3IP23}	[TP0840-TP0894 (0.55999315)]
COG0477	COG1432	NP0366A	NP0366A	Major facilitator family transporter 2	NP4776A	NP4776A	Hypothetical protein {UniProtKB/TrEMBL:Q3IN27}	[TP0840-TP0894 (0.55999315)]
COG0477	COG1432	NP0888A	NP0888A	Major facilitator family transporter 10	NP4076A	NP4076A	Hypothetical protein {UniProtKB/TrEMBL:Q3IP23}	[TP0840-TP0894 (0.55999315)]
COG0477	COG1432	NP0500A	NP0500A	Major facilitator family transporter 4	NP4076A	NP4076A	Hypothetical protein {UniProtKB/TrEMBL:Q3IP23}	[TP0840-TP0894 (0.55999315)]
COG0477	COG1432	NP2616A	NP2616A	Major facilitator family transporter 6	NP4776A	NP4776A	Hypothetical protein {UniProtKB/TrEMBL:Q3IN27}	[TP0840-TP0894 (0.55999315)]
COG0477	COG1432	NP4030A	NP4030A	Major facilitator family transporter 11	NP4076A	NP4076A	Hypothetical protein {UniProtKB/TrEMBL:Q3IP23}	[TP0840-TP0894 (0.55999315)]
COG0477	COG1432	NP0530A	NP0530A	Major facilitator family transporter 8	NP4076A	NP4076A	Hypothetical protein {UniProtKB/TrEMBL:Q3IP23}	[TP0840-TP0894 (0.55999315)]
COG0477	COG1432	NP0530A	NP0530A	Major facilitator family transporter 8	NP4776A	NP4776A	Hypothetical protein {UniProtKB/TrEMBL:Q3IN27}	[TP0840-TP0894 (0.55999315)]
COG0477	COG1432	NP0888A	NP0888A	Major facilitator family transporter 10	NP4776A	NP4776A	Hypothetical protein {UniProtKB/TrEMBL:Q3IN27}	[TP0840-TP0894 (0.55999315)]
COG0477	COG1432	NP4030A	NP4030A	Major facilitator family transporter 11	NP4776A	NP4776A	Hypothetical protein {UniProtKB/TrEMBL:Q3IN27}	[TP0840-TP0894 (0.55999315)]
COG0586	COG1061	NP4714A	NP4714A	Hypothetical protein {UniProtKB/TrEMBL:Q3IN56}	NP4200A	NP4200A	Probable DNA repair helicase	[TP0779-TP0380 (0.6968711)]
COG0586	COG1061	NP4714A	NP4714A	Hypothetical protein {UniProtKB/TrEMBL:Q3IN56}	NP0212A	NP0212A	Helicase homolog {UniProtKB/TrEMBL:Q3IUI3}	[TP0779-TP0380 (0.6968711)]
COG0586	COG1061	NP4714A	NP4714A	Hypothetical protein {UniProtKB/TrEMBL:Q3IN56}	NP3846A	NP3846A	Helicase homolog {UniProtKB/TrEMBL:Q3IPD7}	[TP0779-TP0380 (0.6968711)]
COG0322	COG1432	NP1086A	uvrC	UvrABC system protein C (Protein uvrC) (Excinuclease ABC subunit C)	NP4776A	NP4776A	Hypothetical protein {UniProtKB/TrEMBL:Q3IN27}	[TP0472-TP0894 (0.7171434)]
COG0322	COG1432	NP1086A	uvrC	UvrABC system protein C (Protein uvrC) (Excinuclease ABC subunit C)	NP4076A	NP4076A	Hypothetical protein {UniProtKB/TrEMBL:Q3IP23}	[TP0472-TP0894 (0.7171434)]
COG0124	COG0124	NP5044A	NP5044A	Histidine--tRNA ligase {UniProtKB/TrEMBL:Q3IMP5}	NP5044A	NP5044A	Histidine--tRNA ligase {UniProtKB/TrEMBL:Q3IMP5}	[TP0641-TP0641 (0.67365265)]
COG0586	COG2236	NP4714A	NP4714A	Hypothetical protein {UniProtKB/TrEMBL:Q3IN56}	NP1204A	NP1204A	Predicted phosphoribosyltransferase	[TP0779-TP0050 (0.66770643)]
COG0012	COG0608	NP2538A	NP2538A	Probable GTP-binding protein	NP0202A	NP0202A	Single-stranded-DNA-specific exonuclease	[TP0124-TP0704 (0.626838)]
COG0012	COG0608	NP1668A	NP1668A	Probable GTP-binding protein	NP0202A	NP0202A	Single-stranded-DNA-specific exonuclease	[TP0124-TP0704 (0.626838)]
COG0301	COG0457	NP3782A	NP3782A	Thiamine biosynthesis protein ThiI	NP0994A	NP0994A	Hypothetical protein {UniProtKB/TrEMBL:Q3ITE6}	[TP0559-TP0095 (0.76004404), TP0559-TP0067 (0.65738976)]
COG0255	COG1394	NP4868A	NP4868A	Ribosomal protein L29 {UniProtKB/TrEMBL:Q3IMY1}	NP0264A	NP0264A	H(+)-transporting two-sector ATPase (EC 3.6.3.14)	[TP0197-TP0527 (0.51549006)]
COG1292	COG2239	NP3588A	NP3588A	Compatible solute transporter	NP2472A	NP2472A	CBS-domain protein, transporter 32	[TP0106-TP0917 (0.5215956)]
