# Supplementary material for: The Binary Protein Interactome of Treponema pallidum – The Syphilis Spirochete
Source: PLoS One. 2008 May 28;3(5):e2292. doi: 10.1371/journal.pone.0002292 (PMC2386257; doi:10.1371/journal.pone.0002292)
Supplement: Data S1 — Predicted protein-protein interactions based on our Treponema pallidum data; zip archive containing 372 files with one file per species. (6.09 MB ZIP) [file pone.0002292.s006.zip › archaea/Picrophilus_torridus.tab]

263820 Picrophilus torridus
COG A	COG B	Locus Id A	Preferred Name(s) A	Annotation A	Locus Id B	Preferred Name(s) B	Annotation B	T. pallidum interaction
COG0201	COG0550	PTO0663	PTO0663	Preprotein translocase secY subunit	PTO0747	PTO0747	DNA topoisomerase I {UniProtKB/TrEMBL:Q6L120}	[TP0208-TP0394 (0.8044664)]
COG0051	COG0693	PTO0416	rps10p	30S ribosomal protein S10P	PTO1077	PTO1077	Protease I {UniProtKB/TrEMBL:Q6L040}	[TP0188-TP0445 (0.6307204)]
COG0125	COG0586	PTO1101	tmk	Probable thymidylate kinase (EC 2.7.4.9) (dTMP kinase)	PTO1146	PTO1146	Alkaline phosphatase like protein	[TP0354-TP0779 (0.67954355)]
COG0457	COG1653	PTO0158	PTO0158	TPR-repeat-containing protein	PTO1088	PTO1088	Sugar binding protein {UniProtKB/TrEMBL:Q6L029}	[TP0067-TP0074 (0.6656524)]
COG0457	COG1653	PTO1142	PTO1142	Hypothetical protein {UniProtKB/TrEMBL:Q6KZX5}	PTO1390	PTO1390	Alpha glucoside ABC transporter solute binding	[TP0067-TP0074 (0.6656524)]
COG0457	COG1653	PTO1142	PTO1142	Hypothetical protein {UniProtKB/TrEMBL:Q6KZX5}	PTO0090	PTO0090	Glycerol-3-P ABC transporter solute binding	[TP0067-TP0074 (0.6656524)]
COG0457	COG1653	PTO0158	PTO0158	TPR-repeat-containing protein	PTO1390	PTO1390	Alpha glucoside ABC transporter solute binding	[TP0067-TP0074 (0.6656524)]
COG0457	COG1653	PTO0158	PTO0158	TPR-repeat-containing protein	PTO1036	PTO1036	Sugar ABC transporter 1, extracellular binding	[TP0067-TP0074 (0.6656524)]
COG0457	COG1653	PTO0847	PTO0847	Tetratricopeptide repeat family protein	PTO1391	PTO1391	Alpha glucoside ABC transporter solute binding	[TP0067-TP0074 (0.6656524)]
COG0457	COG1653	PTO0847	PTO0847	Tetratricopeptide repeat family protein	PTO1088	PTO1088	Sugar binding protein {UniProtKB/TrEMBL:Q6L029}	[TP0067-TP0074 (0.6656524)]
COG0457	COG1653	PTO0847	PTO0847	Tetratricopeptide repeat family protein	PTO1390	PTO1390	Alpha glucoside ABC transporter solute binding	[TP0067-TP0074 (0.6656524)]
COG0457	COG1653	PTO1142	PTO1142	Hypothetical protein {UniProtKB/TrEMBL:Q6KZX5}	PTO1088	PTO1088	Sugar binding protein {UniProtKB/TrEMBL:Q6L029}	[TP0067-TP0074 (0.6656524)]
COG0457	COG1653	PTO1142	PTO1142	Hypothetical protein {UniProtKB/TrEMBL:Q6KZX5}	PTO0582	PTO0582	Maltose ABC transporter solute binding protein	[TP0067-TP0074 (0.6656524)]
COG0457	COG1653	PTO0158	PTO0158	TPR-repeat-containing protein	PTO0582	PTO0582	Maltose ABC transporter solute binding protein	[TP0067-TP0074 (0.6656524)]
COG0457	COG1653	PTO0847	PTO0847	Tetratricopeptide repeat family protein	PTO1036	PTO1036	Sugar ABC transporter 1, extracellular binding	[TP0067-TP0074 (0.6656524)]
COG0457	COG1653	PTO1142	PTO1142	Hypothetical protein {UniProtKB/TrEMBL:Q6KZX5}	PTO1036	PTO1036	Sugar ABC transporter 1, extracellular binding	[TP0067-TP0074 (0.6656524)]
COG0457	COG1653	PTO0847	PTO0847	Tetratricopeptide repeat family protein	PTO0582	PTO0582	Maltose ABC transporter solute binding protein	[TP0067-TP0074 (0.6656524)]
COG0457	COG1653	PTO1142	PTO1142	Hypothetical protein {UniProtKB/TrEMBL:Q6KZX5}	PTO1391	PTO1391	Alpha glucoside ABC transporter solute binding	[TP0067-TP0074 (0.6656524)]
COG0457	COG1653	PTO0158	PTO0158	TPR-repeat-containing protein	PTO1391	PTO1391	Alpha glucoside ABC transporter solute binding	[TP0067-TP0074 (0.6656524)]
COG0457	COG1653	PTO0158	PTO0158	TPR-repeat-containing protein	PTO0090	PTO0090	Glycerol-3-P ABC transporter solute binding	[TP0067-TP0074 (0.6656524)]
COG0457	COG1653	PTO0847	PTO0847	Tetratricopeptide repeat family protein	PTO0090	PTO0090	Glycerol-3-P ABC transporter solute binding	[TP0067-TP0074 (0.6656524)]
COG1061	COG3391	PTO1322	PTO1322	DNA repair helicase {UniProtKB/TrEMBL:Q6KZE5}	PTO0333	PTO0333	Putative surface layer protein	[TP0380-TP0421 (0.5112116)]
COG0125	COG0457	PTO1101	tmk	Probable thymidylate kinase (EC 2.7.4.9) (dTMP kinase)	PTO0158	PTO0158	TPR-repeat-containing protein	[TP0354-TP0648 (0.5206915)]
COG0125	COG0457	PTO1101	tmk	Probable thymidylate kinase (EC 2.7.4.9) (dTMP kinase)	PTO1142	PTO1142	Hypothetical protein {UniProtKB/TrEMBL:Q6KZX5}	[TP0354-TP0648 (0.5206915)]
COG0125	COG0457	PTO1101	tmk	Probable thymidylate kinase (EC 2.7.4.9) (dTMP kinase)	PTO0847	PTO0847	Tetratricopeptide repeat family protein	[TP0354-TP0648 (0.5206915)]
COG0020	COG1390	PTO1378	uppS	Undecaprenyl pyrophosphate synthetase (EC 2.5.1.31) (UPP synthetase) (Di-trans,poly-cis-decaprenylcistransferase) (Undecaprenyl diphosphate synthase) (UDS)	PTO0493	PTO0493	A1AO H+ ATPase subunit E	[TP0603-TP0424 (0.79878455)]
COG0060	COG0681	PTO0411	ileS	Isoleucyl-tRNA synthetase (EC 6.1.1.5) (Isoleucine--tRNA ligase) (IleRS)	PTO1349	PTO1349	Signal sequence processing protein Sec11	[TP0452-TP0185 (0.79878455)]
COG0459	COG2236	PTO1195	PTO1195	Thermosome subunit {UniProtKB/TrEMBL:Q6KZS2}	PTO0589	PTO0589	Xanthine-guanine phosphoribosyltransferase	[TP0030-TP0050 (0.733236)]
COG0459	COG2236	PTO0735	PTO0735	Thermosome subunit {UniProtKB/TrEMBL:Q6L132}	PTO0589	PTO0589	Xanthine-guanine phosphoribosyltransferase	[TP0030-TP0050 (0.733236)]
COG0187	COG0358	PTO1414	PTO1414	DNA gyrase subunit B {UniProtKB/TrEMBL:Q6KZ53}	PTO0617	PTO0617	DNA primase {UniProtKB/TrEMBL:Q6L1F0}	[TP1006-TP0492 (0.55112576)]
COG0237	COG0552	PTO0809	PTO0809	UMP/CMP kinase related protein	PTO1516	PTO1516	Signal recognition particle receptor FtsY	[TP0296-TP0578 (0.7885255)]
COG0036	COG1653	PTO0845	PTO0845	Ribulose-phosphate 3-epimerase	PTO1036	PTO1036	Sugar ABC transporter 1, extracellular binding	[TP0945-TP0074 (0.654426)]
COG0036	COG1653	PTO0845	PTO0845	Ribulose-phosphate 3-epimerase	PTO0090	PTO0090	Glycerol-3-P ABC transporter solute binding	[TP0945-TP0074 (0.654426)]
COG0036	COG1653	PTO0845	PTO0845	Ribulose-phosphate 3-epimerase	PTO0582	PTO0582	Maltose ABC transporter solute binding protein	[TP0945-TP0074 (0.654426)]
COG0036	COG1653	PTO0845	PTO0845	Ribulose-phosphate 3-epimerase	PTO1390	PTO1390	Alpha glucoside ABC transporter solute binding	[TP0945-TP0074 (0.654426)]
COG0036	COG1653	PTO0845	PTO0845	Ribulose-phosphate 3-epimerase	PTO1391	PTO1391	Alpha glucoside ABC transporter solute binding	[TP0945-TP0074 (0.654426)]
COG0036	COG1653	PTO0845	PTO0845	Ribulose-phosphate 3-epimerase	PTO1088	PTO1088	Sugar binding protein {UniProtKB/TrEMBL:Q6L029}	[TP0945-TP0074 (0.654426)]
COG0012	COG0457	PTO0852	PTO0852	GTP-binding protein {UniProtKB/TrEMBL:Q6L0R5}	PTO1142	PTO1142	Hypothetical protein {UniProtKB/TrEMBL:Q6KZX5}	[TP0124-TP0067 (0.81355333)]
COG0012	COG0457	PTO0852	PTO0852	GTP-binding protein {UniProtKB/TrEMBL:Q6L0R5}	PTO0847	PTO0847	Tetratricopeptide repeat family protein	[TP0124-TP0067 (0.81355333)]
COG0012	COG0457	PTO0852	PTO0852	GTP-binding protein {UniProtKB/TrEMBL:Q6L0R5}	PTO0158	PTO0158	TPR-repeat-containing protein	[TP0124-TP0067 (0.81355333)]
COG0552	COG1061	PTO1516	PTO1516	Signal recognition particle receptor FtsY	PTO1322	PTO1322	DNA repair helicase {UniProtKB/TrEMBL:Q6KZE5}	[TP0578-TP0380 (0.62695336)]
COG0124	COG0608	PTO0512	hisS	Histidyl-tRNA synthetase (EC 6.1.1.21) (Histidine--tRNA ligase) (HisRS)	PTO0245	PTO0245	Single-stranded-DNA-specific exonuclease RecJ	[TP0641-TP0704 (0.75894904)]
COG0092	COG0301	PTO0646	rps3p	30S ribosomal protein S3P	PTO0483	PTO0483	Hypothetical thiamine biosynthesis protein thiI	[TP0195-TP0559 (0.66944)]
COG0188	COG0526	PTO1415	PTO1415	DNA gyrase subunit A {UniProtKB/TrEMBL:Q6KZ52}	PTO0121	PTO0121	Thioredoxin {UniProtKB/TrEMBL:Q6L2U6}	[TP0005-TP0100 (0.7885434)]
COG0188	COG0526	PTO1415	PTO1415	DNA gyrase subunit A {UniProtKB/TrEMBL:Q6KZ52}	PTO0369	PTO0369	Glutaredoxin related protein	[TP0005-TP0100 (0.7885434)]
COG0301	COG2080	PTO0483	PTO0483	Hypothetical thiamine biosynthesis protein thiI	PTO1120	PTO1120	Carbon monoxide dehydrogenase alpha subunit	[TP0559-TP0080 (0.5968554)]
COG0457	COG3391	PTO0158	PTO0158	TPR-repeat-containing protein	PTO0333	PTO0333	Putative surface layer protein	[TP0095-TP0421 (0.8119976)]
COG0457	COG3391	PTO1142	PTO1142	Hypothetical protein {UniProtKB/TrEMBL:Q6KZX5}	PTO0333	PTO0333	Putative surface layer protein	[TP0095-TP0421 (0.8119976)]
COG0457	COG3391	PTO0847	PTO0847	Tetratricopeptide repeat family protein	PTO0333	PTO0333	Putative surface layer protein	[TP0095-TP0421 (0.8119976)]
COG0457	COG0457	PTO0158	PTO0158	TPR-repeat-containing protein	PTO0158	PTO0158	TPR-repeat-containing protein	[TP0067-TP0095 (0.6515529)]
COG0457	COG0457	PTO1142	PTO1142	Hypothetical protein {UniProtKB/TrEMBL:Q6KZX5}	PTO1142	PTO1142	Hypothetical protein {UniProtKB/TrEMBL:Q6KZX5}	[TP0067-TP0095 (0.6515529)]
COG0457	COG0457	PTO0158	PTO0158	TPR-repeat-containing protein	PTO1142	PTO1142	Hypothetical protein {UniProtKB/TrEMBL:Q6KZX5}	[TP0067-TP0095 (0.6515529)]
COG0457	COG0457	PTO1142	PTO1142	Hypothetical protein {UniProtKB/TrEMBL:Q6KZX5}	PTO0158	PTO0158	TPR-repeat-containing protein	[TP0067-TP0095 (0.6515529)]
COG0457	COG0457	PTO1142	PTO1142	Hypothetical protein {UniProtKB/TrEMBL:Q6KZX5}	PTO0847	PTO0847	Tetratricopeptide repeat family protein	[TP0067-TP0095 (0.6515529)]
COG0457	COG0457	PTO0847	PTO0847	Tetratricopeptide repeat family protein	PTO1142	PTO1142	Hypothetical protein {UniProtKB/TrEMBL:Q6KZX5}	[TP0067-TP0095 (0.6515529)]
COG0457	COG0457	PTO0847	PTO0847	Tetratricopeptide repeat family protein	PTO0847	PTO0847	Tetratricopeptide repeat family protein	[TP0067-TP0095 (0.6515529)]
COG0457	COG0457	PTO0158	PTO0158	TPR-repeat-containing protein	PTO0847	PTO0847	Tetratricopeptide repeat family protein	[TP0067-TP0095 (0.6515529)]
COG0457	COG0457	PTO0847	PTO0847	Tetratricopeptide repeat family protein	PTO0158	PTO0158	TPR-repeat-containing protein	[TP0067-TP0095 (0.6515529)]
COG0250	COG3439	PTO0445	PTO0445	Hypothetical transcription antitermination	PTO0263	PTO0263	Hypothetical protein {UniProtKB/TrEMBL:Q6L2F4}	[TP0236-TP0895 (0.72267145)]
COG0250	COG3439	PTO0445	PTO0445	Hypothetical transcription antitermination	PTO1160	PTO1160	Hypothetical protein {UniProtKB/TrEMBL:Q6KZV7}	[TP0236-TP0895 (0.72267145)]
COG0681	COG1384	PTO1349	PTO1349	Signal sequence processing protein Sec11	PTO0466	PTO0466	Lysyl-tRNA synthetase {UniProtKB/TrEMBL:Q6L1V1}	[TP0185-TP0644 (0.7885255)]
COG0693	COG1653	PTO1077	PTO1077	Protease I {UniProtKB/TrEMBL:Q6L040}	PTO1390	PTO1390	Alpha glucoside ABC transporter solute binding	[TP0445-TP0074 (0.5751514)]
COG0693	COG1653	PTO1077	PTO1077	Protease I {UniProtKB/TrEMBL:Q6L040}	PTO1391	PTO1391	Alpha glucoside ABC transporter solute binding	[TP0445-TP0074 (0.5751514)]
COG0693	COG1653	PTO1077	PTO1077	Protease I {UniProtKB/TrEMBL:Q6L040}	PTO0090	PTO0090	Glycerol-3-P ABC transporter solute binding	[TP0445-TP0074 (0.5751514)]
COG0693	COG1653	PTO1077	PTO1077	Protease I {UniProtKB/TrEMBL:Q6L040}	PTO0582	PTO0582	Maltose ABC transporter solute binding protein	[TP0445-TP0074 (0.5751514)]
COG0693	COG1653	PTO1077	PTO1077	Protease I {UniProtKB/TrEMBL:Q6L040}	PTO1036	PTO1036	Sugar ABC transporter 1, extracellular binding	[TP0445-TP0074 (0.5751514)]
COG0693	COG1653	PTO1077	PTO1077	Protease I {UniProtKB/TrEMBL:Q6L040}	PTO1088	PTO1088	Sugar binding protein {UniProtKB/TrEMBL:Q6L029}	[TP0445-TP0074 (0.5751514)]
COG1196	COG2236	PTO0856	PTO0856	Chromosome partition protein smc	PTO0589	PTO0589	Xanthine-guanine phosphoribosyltransferase	[TP0367-TP0050 (0.68145895)]
COG0080	COG0301	PTO0437	rpl11p	50S ribosomal protein L11P	PTO0483	PTO0483	Hypothetical thiamine biosynthesis protein thiI	[TP0237-TP0559 (0.59848577)]
COG0024	COG0530	PTO1091	PTO1091	Methionine aminopeptidase	PTO1285	PTO1285	Sodium/calcium exchanger protein	[TP0842-TP1034 (0.7696508)]
COG0024	COG1121	PTO1091	PTO1091	Methionine aminopeptidase	PTO0917	PTO0917	ABC transporter ATP-binding protein	[TP0842-TP0164 (0.77940726)]
COG0457	COG0558	PTO0158	PTO0158	TPR-repeat-containing protein	PTO1167	PTO1167	CDP-diacylglycerol--glycerol-3-phosphate	[TP0067-TP0730 (0.86096925)]
COG0457	COG0558	PTO0847	PTO0847	Tetratricopeptide repeat family protein	PTO1167	PTO1167	CDP-diacylglycerol--glycerol-3-phosphate	[TP0067-TP0730 (0.86096925)]
COG0457	COG0558	PTO1142	PTO1142	Hypothetical protein {UniProtKB/TrEMBL:Q6KZX5}	PTO1167	PTO1167	CDP-diacylglycerol--glycerol-3-phosphate	[TP0067-TP0730 (0.86096925)]
COG0442	COG0552	PTO1364	PTO1364	Prolyl-tRNA synthetase {UniProtKB/TrEMBL:Q6KZA3}	PTO1516	PTO1516	Signal recognition particle receptor FtsY	[TP0160-TP0578 (0.56216276)]
COG0024	COG0462	PTO1091	PTO1091	Methionine aminopeptidase	PTO0906	PTO0906	Ribose-phosphate pyrophosphokinase	[TP0842-TP0294 (0.8762697)]
COG0125	COG0361	PTO1101	tmk	Probable thymidylate kinase (EC 2.7.4.9) (dTMP kinase)	PTO0253	eif1a	Translation initiation factor 1A (aIF-1A)	[TP0354-TP0097 (0.8382038)]
COG0301	COG1529	PTO0483	PTO0483	Hypothetical thiamine biosynthesis protein thiI	PTO1121	PTO1121	Carbon monoxide dehydrogenase beta subunit	[TP0559-TP0079 (0.62660724)]
COG0457	COG0495	PTO0158	PTO0158	TPR-repeat-containing protein	PTO1191	PTO1191	Leucyl-tRNA synthetase {UniProtKB/TrEMBL:Q6KZS6}	[TP0067-TP0586 (0.714839)]
COG0457	COG0495	PTO0847	PTO0847	Tetratricopeptide repeat family protein	PTO1191	PTO1191	Leucyl-tRNA synthetase {UniProtKB/TrEMBL:Q6KZS6}	[TP0067-TP0586 (0.714839)]
COG0457	COG0495	PTO1142	PTO1142	Hypothetical protein {UniProtKB/TrEMBL:Q6KZX5}	PTO1191	PTO1191	Leucyl-tRNA synthetase {UniProtKB/TrEMBL:Q6KZS6}	[TP0067-TP0586 (0.714839)]
COG0358	COG0457	PTO0617	PTO0617	DNA primase {UniProtKB/TrEMBL:Q6L1F0}	PTO0158	PTO0158	TPR-repeat-containing protein	[TP0492-TP0648 (0.5111708)]
COG0358	COG0457	PTO0617	PTO0617	DNA primase {UniProtKB/TrEMBL:Q6L1F0}	PTO1142	PTO1142	Hypothetical protein {UniProtKB/TrEMBL:Q6KZX5}	[TP0492-TP0648 (0.5111708)]
COG0358	COG0457	PTO0617	PTO0617	DNA primase {UniProtKB/TrEMBL:Q6L1F0}	PTO0847	PTO0847	Tetratricopeptide repeat family protein	[TP0492-TP0648 (0.5111708)]
COG0301	COG0301	PTO0483	PTO0483	Hypothetical thiamine biosynthesis protein thiI	PTO0483	PTO0483	Hypothetical thiamine biosynthesis protein thiI	[TP0559-TP0559 (0.6965584)]
COG0608	COG1234	PTO0245	PTO0245	Single-stranded-DNA-specific exonuclease RecJ	PTO1273	rnz	Ribonuclease Z (EC 3.1.26.11) (RNase Z) (tRNase Z) (tRNA 3 endonuclease)	[TP0704-TP0819 (0.5844061)]
COG0608	COG1234	PTO0245	PTO0245	Single-stranded-DNA-specific exonuclease RecJ	PTO0275	PTO0275	Metal dependent hydrolase	[TP0704-TP0819 (0.5844061)]
COG0024	COG0125	PTO1091	PTO1091	Methionine aminopeptidase	PTO1101	tmk	Probable thymidylate kinase (EC 2.7.4.9) (dTMP kinase)	[TP0842-TP0354 (0.8096375)]
COG0048	COG1156	PTO0853	rps12p	30S ribosomal protein S12P	PTO0489	atpB	V-type ATP synthase beta chain (EC 3.6.3.14) (V-type ATPase subunit B)	[TP0243-TP0427 (0.80866665)]
COG0012	COG0188	PTO0852	PTO0852	GTP-binding protein {UniProtKB/TrEMBL:Q6L0R5}	PTO1415	PTO1415	DNA gyrase subunit A {UniProtKB/TrEMBL:Q6KZ52}	[TP0124-TP0005 (0.7149395)]
COG0530	COG0621	PTO1285	PTO1285	Sodium/calcium exchanger protein	PTO0429	PTO0429	Hypothetical oxidoreductase	[TP1034-TP0269 (0.7081234)]
COG0462	COG0492	PTO0906	PTO0906	Ribose-phosphate pyrophosphokinase	PTO0431	PTO0431	Thioredoxin reductase {UniProtKB/TrEMBL:Q6L1Y6}	[TP0294-TP0814 (0.8323514)]
COG0462	COG0492	PTO0906	PTO0906	Ribose-phosphate pyrophosphokinase	PTO0734	PTO0734	Thioredoxin reductase {UniProtKB/TrEMBL:Q6L133}	[TP0294-TP0814 (0.8323514)]
COG0457	COG1234	PTO1142	PTO1142	Hypothetical protein {UniProtKB/TrEMBL:Q6KZX5}	PTO0275	PTO0275	Metal dependent hydrolase	[TP0095-TP0819 (0.5178716)]
COG0457	COG1234	PTO0847	PTO0847	Tetratricopeptide repeat family protein	PTO1273	rnz	Ribonuclease Z (EC 3.1.26.11) (RNase Z) (tRNase Z) (tRNA 3 endonuclease)	[TP0095-TP0819 (0.5178716)]
COG0457	COG1234	PTO1142	PTO1142	Hypothetical protein {UniProtKB/TrEMBL:Q6KZX5}	PTO1273	rnz	Ribonuclease Z (EC 3.1.26.11) (RNase Z) (tRNase Z) (tRNA 3 endonuclease)	[TP0095-TP0819 (0.5178716)]
COG0457	COG1234	PTO0158	PTO0158	TPR-repeat-containing protein	PTO1273	rnz	Ribonuclease Z (EC 3.1.26.11) (RNase Z) (tRNase Z) (tRNA 3 endonuclease)	[TP0095-TP0819 (0.5178716)]
COG0457	COG1234	PTO0847	PTO0847	Tetratricopeptide repeat family protein	PTO0275	PTO0275	Metal dependent hydrolase	[TP0095-TP0819 (0.5178716)]
COG0457	COG1234	PTO0158	PTO0158	TPR-repeat-containing protein	PTO0275	PTO0275	Metal dependent hydrolase	[TP0095-TP0819 (0.5178716)]
COG0457	COG1061	PTO1142	PTO1142	Hypothetical protein {UniProtKB/TrEMBL:Q6KZX5}	PTO1322	PTO1322	DNA repair helicase {UniProtKB/TrEMBL:Q6KZE5}	[TP0095-TP0380 (0.51337665)]
COG0457	COG1061	PTO0847	PTO0847	Tetratricopeptide repeat family protein	PTO1322	PTO1322	DNA repair helicase {UniProtKB/TrEMBL:Q6KZE5}	[TP0095-TP0380 (0.51337665)]
COG0457	COG1061	PTO0158	PTO0158	TPR-repeat-containing protein	PTO1322	PTO1322	DNA repair helicase {UniProtKB/TrEMBL:Q6KZE5}	[TP0095-TP0380 (0.51337665)]
COG0051	COG1192	PTO0416	rps10p	30S ribosomal protein S10P	PTO1106	PTO1106	Hypothetical regulatory protein	[TP0188-TP0272 (0.7732025)]
COG0442	COG0459	PTO1364	PTO1364	Prolyl-tRNA synthetase {UniProtKB/TrEMBL:Q6KZA3}	PTO1195	PTO1195	Thermosome subunit {UniProtKB/TrEMBL:Q6KZS2}	[TP0160-TP0030 (0.7719589)]
COG0442	COG0459	PTO1364	PTO1364	Prolyl-tRNA synthetase {UniProtKB/TrEMBL:Q6KZA3}	PTO0735	PTO0735	Thermosome subunit {UniProtKB/TrEMBL:Q6L132}	[TP0160-TP0030 (0.7719589)]
COG0255	COG1354	PTO0647	rpl29p	50S ribosomal protein L29P	PTO0857	PTO0857	Hypothetical protein {UniProtKB/TrEMBL:Q6L0R0}	[TP0197-TP0691 (0.70609456)]
COG0036	COG1573	PTO0845	PTO0845	Ribulose-phosphate 3-epimerase	PTO0989	PTO0989	Uracil-DNA glycosylase {UniProtKB/TrEMBL:Q6L0C8}	[TP0945-TP0229 (0.685165)]
COG1109	COG1488	PTO1166	PTO1166	Phosphoglucomutase/phosphomannomutase	PTO1004	PTO1004	Nicotinate phosphoribosyltransferase	[TP0413-TP0628 (0.6598422)]
COG0586	COG1061	PTO1146	PTO1146	Alkaline phosphatase like protein	PTO1322	PTO1322	DNA repair helicase {UniProtKB/TrEMBL:Q6KZE5}	[TP0779-TP0380 (0.6968711)]
COG0457	COG2080	PTO1142	PTO1142	Hypothetical protein {UniProtKB/TrEMBL:Q6KZX5}	PTO1120	PTO1120	Carbon monoxide dehydrogenase alpha subunit	[TP0820-TP0080 (0.6775143)]
COG0457	COG2080	PTO0158	PTO0158	TPR-repeat-containing protein	PTO1120	PTO1120	Carbon monoxide dehydrogenase alpha subunit	[TP0820-TP0080 (0.6775143)]
COG0457	COG2080	PTO0847	PTO0847	Tetratricopeptide repeat family protein	PTO1120	PTO1120	Carbon monoxide dehydrogenase alpha subunit	[TP0820-TP0080 (0.6775143)]
COG0124	COG0124	PTO0512	hisS	Histidyl-tRNA synthetase (EC 6.1.1.21) (Histidine--tRNA ligase) (HisRS)	PTO0512	hisS	Histidyl-tRNA synthetase (EC 6.1.1.21) (Histidine--tRNA ligase) (HisRS)	[TP0641-TP0641 (0.67365265)]
COG0586	COG2236	PTO1146	PTO1146	Alkaline phosphatase like protein	PTO0589	PTO0589	Xanthine-guanine phosphoribosyltransferase	[TP0779-TP0050 (0.66770643)]
COG0012	COG0608	PTO0852	PTO0852	GTP-binding protein {UniProtKB/TrEMBL:Q6L0R5}	PTO0245	PTO0245	Single-stranded-DNA-specific exonuclease RecJ	[TP0124-TP0704 (0.626838)]
COG0301	COG0457	PTO0483	PTO0483	Hypothetical thiamine biosynthesis protein thiI	PTO1142	PTO1142	Hypothetical protein {UniProtKB/TrEMBL:Q6KZX5}	[TP0559-TP0095 (0.76004404), TP0559-TP0067 (0.65738976)]
COG0301	COG0457	PTO0483	PTO0483	Hypothetical thiamine biosynthesis protein thiI	PTO0158	PTO0158	TPR-repeat-containing protein	[TP0559-TP0095 (0.76004404), TP0559-TP0067 (0.65738976)]
COG0301	COG0457	PTO0483	PTO0483	Hypothetical thiamine biosynthesis protein thiI	PTO0847	PTO0847	Tetratricopeptide repeat family protein	[TP0559-TP0095 (0.76004404), TP0559-TP0067 (0.65738976)]
COG0255	COG1394	PTO0647	rpl29p	50S ribosomal protein L29P	PTO0488	PTO0488	A1AO H+ ATPase subunit D	[TP0197-TP0527 (0.51549006)]
