# Supplementary material for: The Binary Protein Interactome of Treponema pallidum – The Syphilis Spirochete
Source: PLoS One. 2008 May 28;3(5):e2292. doi: 10.1371/journal.pone.0002292 (PMC2386257; doi:10.1371/journal.pone.0002292)
Supplement: Data S1 — Predicted protein-protein interactions based on our Treponema pallidum data; zip archive containing 372 files with one file per species. (6.09 MB ZIP) [file pone.0002292.s006.zip › archaea/Pyrobaculum_aerophilum.tab]

13773 Pyrobaculum aerophilum
COG A	COG B	Locus Id A	Preferred Name(s) A	Annotation A	Locus Id B	Preferred Name(s) B	Annotation B	T. pallidum interaction
COG0201	COG0550	PAE3435	PAE3435	Preprotein translocase secY subunit	PAE2993	PAE2993	DNA topoisomerase {UniProtKB/TrEMBL:Q8ZU12}	[TP0208-TP0394 (0.8044664)]
COG0051	COG0693	PAE2907	rps10p	30S ribosomal protein S10P	PAE0267	PAE0267	Intracellular protease {UniProtKB/TrEMBL:Q8ZZH1}	[TP0188-TP0445 (0.6307204)]
COG0051	COG0693	PAE2907	rps10p	30S ribosomal protein S10P	PAE1683	PAE1683	Hypothetical protein PAE1683	[TP0188-TP0445 (0.6307204)]
COG0020	COG1390	PAE2942	uppS	Undecaprenyl pyrophosphate synthetase (EC 2.5.1.31) (UPP synthetase) (Di-trans,poly-cis-decaprenylcistransferase) (Undecaprenyl diphosphate synthase) (UDS)	PAE0662	PAE0662	Hypothetical protein PAE0662	[TP0603-TP0424 (0.79878455)]
COG0060	COG0681	PAE1617	ileS	Isoleucyl-tRNA synthetase (EC 6.1.1.5) (Isoleucine--tRNA ligase) (IleRS)	PAE0264	PAE0264	Signal peptidase {UniProtKB/TrEMBL:Q8ZZH3}	[TP0452-TP0185 (0.79878455)]
COG0459	COG2236	PAE3273	PAE3273	Thermosome (Chaperonin) beta subunit	PAE3049	PAE3049	Phosphoribosyl transferase	[TP0030-TP0050 (0.733236)]
COG0459	COG2236	PAE3273	PAE3273	Thermosome (Chaperonin) beta subunit	PAE3514	PAE3514	Xanthine-guanine phosphoribosyltransferase,	[TP0030-TP0050 (0.733236)]
COG0459	COG2236	PAE2117	PAE2117	Thermosome (Chaperonin) alpha subunit	PAE3049	PAE3049	Phosphoribosyl transferase	[TP0030-TP0050 (0.733236)]
COG0459	COG2236	PAE2117	PAE2117	Thermosome (Chaperonin) alpha subunit	PAE3514	PAE3514	Xanthine-guanine phosphoribosyltransferase,	[TP0030-TP0050 (0.733236)]
COG0237	COG0552	PAE1629	PAE1629	UPF0200 protein PAE1629	PAE3100	PAE3100	Signal recognition particle protein (Docking	[TP0296-TP0578 (0.7885255)]
COG0080	COG0265	PAE3104	rpl11p	50S ribosomal protein L11P	PAE2795	PAE2795	Serine protease {UniProtKB/TrEMBL:Q8ZUG5}	[TP0237-TP0773 (0.6164146)]
COG0552	COG1061	PAE3100	PAE3100	Signal recognition particle protein (Docking	PAE1611	PAE1611	Helicase, possible DNA repair rad25	[TP0578-TP0380 (0.62695336)]
COG0552	COG1061	PAE3100	PAE3100	Signal recognition particle protein (Docking	PAE2446	PAE2446	Helicase, possible DNA repair	[TP0578-TP0380 (0.62695336)]
COG0265	COG0492	PAE2795	PAE2795	Serine protease {UniProtKB/TrEMBL:Q8ZUG5}	PAE1725	PAE1725	Thioredoxin reductase {UniProtKB/TrEMBL:Q8ZWL7}	[TP0773-TP0814 (0.6926654)]
COG0265	COG0492	PAE2795	PAE2795	Serine protease {UniProtKB/TrEMBL:Q8ZUG5}	PAE2744	PAE2744	Thioredoxin reductase {UniProtKB/TrEMBL:Q8ZUK0}	[TP0773-TP0814 (0.6926654)]
COG0124	COG0608	PAE1553	hisS	Histidyl-tRNA synthetase (EC 6.1.1.21) (Histidine--tRNA ligase) (HisRS)	PAE2792	PAE2792	Hypothetical protein PAE2792	[TP0641-TP0704 (0.75894904)]
COG0124	COG0608	PAE1553	hisS	Histidyl-tRNA synthetase (EC 6.1.1.21) (Histidine--tRNA ligase) (HisRS)	PAE2794.1	PAE2794.1	Hypothetical protein PAE2794a	[TP0641-TP0704 (0.75894904)]
COG0092	COG0301	PAE1779	rps3p	30S ribosomal protein S3P	PAE3421	thiI	Probable thiamine biosynthesis protein thiI	[TP0195-TP0559 (0.66944)]
COG0301	COG2080	PAE3421	thiI	Probable thiamine biosynthesis protein thiI	PAE1936	PAE1936	Carbon monoxide dehydrogenase small subunit,	[TP0559-TP0080 (0.5968554)]
COG0493	COG1488	PAE3227	PAE3227	Glutamate synthase small subunit gltD	PAE2990	PAE2990	Hypothetical protein PAE2990	[TP0735-TP0628 (0.6598422)]
COG0693	COG1653	PAE1683	PAE1683	Hypothetical protein PAE1683	PAE1324	PAE1324	Multiple sugar binding protein	[TP0445-TP0074 (0.5751514)]
COG0693	COG1653	PAE0267	PAE0267	Intracellular protease {UniProtKB/TrEMBL:Q8ZZH1}	PAE1324	PAE1324	Multiple sugar binding protein	[TP0445-TP0074 (0.5751514)]
COG0693	COG1653	PAE1683	PAE1683	Hypothetical protein PAE1683	PAE0689	PAE0689	Multiple sugar binding protein	[TP0445-TP0074 (0.5751514)]
COG0693	COG1653	PAE0267	PAE0267	Intracellular protease {UniProtKB/TrEMBL:Q8ZZH1}	PAE0689	PAE0689	Multiple sugar binding protein	[TP0445-TP0074 (0.5751514)]
COG0687	COG0693	PAE0953	PAE0953	Putrescine/spermidine binding protein,	PAE1683	PAE1683	Hypothetical protein PAE1683	[TP0655-TP0445 (0.5706956)]
COG0687	COG0693	PAE0953	PAE0953	Putrescine/spermidine binding protein,	PAE0267	PAE0267	Intracellular protease {UniProtKB/TrEMBL:Q8ZZH1}	[TP0655-TP0445 (0.5706956)]
COG0153	COG2080	PAE1185	PAE1185	Galactokinase {UniProtKB/TrEMBL:Q8ZXN6}	PAE1936	PAE1936	Carbon monoxide dehydrogenase small subunit,	[TP0418-TP0080 (0.66367555)]
COG0080	COG0301	PAE3104	rpl11p	50S ribosomal protein L11P	PAE3421	thiI	Probable thiamine biosynthesis protein thiI	[TP0237-TP0559 (0.59848577)]
COG0024	COG0530	PAE2116	PAE2116	Methionine aminopeptidase	PAE0566	PAE0566	Conserved within P. aerophilum	[TP0842-TP1034 (0.7696508)]
COG0024	COG0530	PAE2116	PAE2116	Methionine aminopeptidase	PAE1290	PAE1290	Conserved within P. aerophilum part 2, authentic	[TP0842-TP1034 (0.7696508)]
COG0024	COG1121	PAE2116	PAE2116	Methionine aminopeptidase	PAE1246	PAE1246	Manganese ABC transporter ATP-binding protein	[TP0842-TP0164 (0.77940726)]
COG0255	COG1011	PAE1778	rpl29p	50S ribosomal protein L29P	PAE1785	PAE1785	Hypothetical protein PAE1785	[TP0197-TP0158 (0.6077605)]
COG0255	COG1011	PAE1778	rpl29p	50S ribosomal protein L29P	PAE2293	PAE2293	Hypothetical protein PAE2293	[TP0197-TP0158 (0.6077605)]
COG0255	COG1011	PAE1778	rpl29p	50S ribosomal protein L29P	PAE2947	PAE2947	Hypothetical protein PAE2947	[TP0197-TP0158 (0.6077605)]
COG0442	COG0552	PAE2165	PAE2165	Prolyl-tRNA synthetase {UniProtKB/TrEMBL:Q8ZVQ9}	PAE3100	PAE3100	Signal recognition particle protein (Docking	[TP0160-TP0578 (0.56216276)]
COG0024	COG0462	PAE2116	PAE2116	Methionine aminopeptidase	PAE2980	prs	Ribose-phosphate pyrophosphokinase (EC 2.7.6.1) (RPPK) (Phosphoribosyl pyrophosphate synthetase) (P-Rib-PP synthetase) (PRPP synthetase)	[TP0842-TP0294 (0.8762697)]
COG0125	COG0361	PAE0964	tmk	Probable thymidylate kinase (EC 2.7.4.9) (dTMP kinase)	PAE1072	eIF1A	Translation initiation factor 1A (aIF-1A)	[TP0354-TP0097 (0.8382038)]
COG0301	COG1529	PAE3421	thiI	Probable thiamine biosynthesis protein thiI	PAE1935	PAE1935	Carbon monoxide dehydrogenase large subunit,	[TP0559-TP0079 (0.62660724)]
COG0301	COG1529	PAE3421	thiI	Probable thiamine biosynthesis protein thiI	PAE2478	PAE2478	Molybdopterin binding oxidoreductase large	[TP0559-TP0079 (0.62660724)]
COG0301	COG0301	PAE3421	thiI	Probable thiamine biosynthesis protein thiI	PAE3421	thiI	Probable thiamine biosynthesis protein thiI	[TP0559-TP0559 (0.6965584)]
COG0569	COG1430	PAE2421	PAE2421	Potassium transport peripheral protein,	PAE2955	PAE2955	Hypothetical protein PAE2955	[TP0024-TP0087 (0.61624503)]
COG0608	COG1234	PAE2794.1	PAE2794.1	Hypothetical protein PAE2794a	PAE3282	PAE3282	Hypothetical protein PAE3282	[TP0704-TP0819 (0.5844061)]
COG0608	COG1234	PAE2794.1	PAE2794.1	Hypothetical protein PAE2794a	PAE3218	rnz	Ribonuclease Z (EC 3.1.26.11) (RNase Z) (tRNase Z) (tRNA 3 endonuclease)	[TP0704-TP0819 (0.5844061)]
COG0608	COG1234	PAE2792	PAE2792	Hypothetical protein PAE2792	PAE3218	rnz	Ribonuclease Z (EC 3.1.26.11) (RNase Z) (tRNase Z) (tRNA 3 endonuclease)	[TP0704-TP0819 (0.5844061)]
COG0608	COG1234	PAE2792	PAE2792	Hypothetical protein PAE2792	PAE3282	PAE3282	Hypothetical protein PAE3282	[TP0704-TP0819 (0.5844061)]
COG0024	COG0125	PAE2116	PAE2116	Methionine aminopeptidase	PAE0964	tmk	Probable thymidylate kinase (EC 2.7.4.9) (dTMP kinase)	[TP0842-TP0354 (0.8096375)]
COG0265	COG1430	PAE2795	PAE2795	Serine protease {UniProtKB/TrEMBL:Q8ZUG5}	PAE2955	PAE2955	Hypothetical protein PAE2955	[TP0773-TP0087 (0.5241626)]
COG0048	COG1156	PAE0670	rps12p	30S ribosomal protein S12P	PAE1146	atpB	V-type ATP synthase beta chain (EC 3.6.3.14) (V-type ATPase subunit B)	[TP0243-TP0427 (0.80866665)]
COG0530	COG0621	PAE0566	PAE0566	Conserved within P. aerophilum	PAE2939	PAE2939	Hypothetical protein PAE2939	[TP1034-TP0269 (0.7081234)]
COG0530	COG0621	PAE1290	PAE1290	Conserved within P. aerophilum part 2, authentic	PAE2939	PAE2939	Hypothetical protein PAE2939	[TP1034-TP0269 (0.7081234)]
COG0462	COG0492	PAE2980	prs	Ribose-phosphate pyrophosphokinase (EC 2.7.6.1) (RPPK) (Phosphoribosyl pyrophosphate synthetase) (P-Rib-PP synthetase) (PRPP synthetase)	PAE2744	PAE2744	Thioredoxin reductase {UniProtKB/TrEMBL:Q8ZUK0}	[TP0294-TP0814 (0.8323514)]
COG0462	COG0492	PAE2980	prs	Ribose-phosphate pyrophosphokinase (EC 2.7.6.1) (RPPK) (Phosphoribosyl pyrophosphate synthetase) (P-Rib-PP synthetase) (PRPP synthetase)	PAE1725	PAE1725	Thioredoxin reductase {UniProtKB/TrEMBL:Q8ZWL7}	[TP0294-TP0814 (0.8323514)]
COG0503	COG1488	PAE2071	PAE2071	Phosphoribosyl transferase	PAE2990	PAE2990	Hypothetical protein PAE2990	[TP1039-TP0628 (0.6658587)]
COG0051	COG1192	PAE2907	rps10p	30S ribosomal protein S10P	PAE0153	PAE0153	Hypothetical protein PAE0153	[TP0188-TP0272 (0.7732025)]
COG0051	COG1192	PAE2907	rps10p	30S ribosomal protein S10P	PAE3393	PAE3393	Hypothetical protein PAE3393	[TP0188-TP0272 (0.7732025)]
COG0051	COG1192	PAE2907	rps10p	30S ribosomal protein S10P	PAE1775	PAE1775	Hypothetical protein PAE1775	[TP0188-TP0272 (0.7732025)]
COG0051	COG1192	PAE2907	rps10p	30S ribosomal protein S10P	PAE3244	PAE3244	Chromosome partitioning ATPase, parA family	[TP0188-TP0272 (0.7732025)]
COG0098	COG0803	PAE1182	rps5p	30S ribosomal protein S5P	PAE0564	PAE0564	Hypothetical protein PAE0564	[TP0206-TP0163 (0.74372905)]
COG0442	COG0459	PAE2165	PAE2165	Prolyl-tRNA synthetase {UniProtKB/TrEMBL:Q8ZVQ9}	PAE2117	PAE2117	Thermosome (Chaperonin) alpha subunit	[TP0160-TP0030 (0.7719589)]
COG0442	COG0459	PAE2165	PAE2165	Prolyl-tRNA synthetase {UniProtKB/TrEMBL:Q8ZVQ9}	PAE3273	PAE3273	Thermosome (Chaperonin) beta subunit	[TP0160-TP0030 (0.7719589)]
COG1109	COG1488	PAE0764	PAE0764	Phosphomannomutase {UniProtKB/TrEMBL:Q8ZYI0}	PAE2990	PAE2990	Hypothetical protein PAE2990	[TP0413-TP0628 (0.6598422)]
COG0124	COG0124	PAE1553	hisS	Histidyl-tRNA synthetase (EC 6.1.1.21) (Histidine--tRNA ligase) (HisRS)	PAE1553	hisS	Histidyl-tRNA synthetase (EC 6.1.1.21) (Histidine--tRNA ligase) (HisRS)	[TP0641-TP0641 (0.67365265)]
COG0012	COG0608	PAE3165	PAE3165	GTP binding protein, putative	PAE2792	PAE2792	Hypothetical protein PAE2792	[TP0124-TP0704 (0.626838)]
COG0012	COG0608	PAE3165	PAE3165	GTP binding protein, putative	PAE2794.1	PAE2794.1	Hypothetical protein PAE2794a	[TP0124-TP0704 (0.626838)]
COG0255	COG1394	PAE1778	rpl29p	50S ribosomal protein L29P	PAE0758	PAE0758	H+-transporting ATP synthase subunit D	[TP0197-TP0527 (0.51549006)]
