# Supplementary material for: The Binary Protein Interactome of Treponema pallidum – The Syphilis Spirochete
Source: PLoS One. 2008 May 28;3(5):e2292. doi: 10.1371/journal.pone.0002292 (PMC2386257; doi:10.1371/journal.pone.0002292)
Supplement: Data S1 — Predicted protein-protein interactions based on our Treponema pallidum data; zip archive containing 372 files with one file per species. (6.09 MB ZIP) [file pone.0002292.s006.zip › archaea/Pyrococcus_abyssi.tab]

272844 Pyrococcus abyssi
COG A	COG B	Locus Id A	Preferred Name(s) A	Annotation A	Locus Id B	Preferred Name(s) B	Annotation B	T. pallidum interaction
COG0186	COG1475	PYRAB03320	rps17p	30S ribosomal protein S17P	PYRAB15150	PAB1362	ParB-like nuclease, putative	[TP0198-TP0271 (0.71912634)]
COG0186	COG1475	PYRAB03320	rps17p	30S ribosomal protein S17P	PYRAB06430	PABs4772	Predicted transcriptional regulators	[TP0198-TP0271 (0.71912634)]
COG0201	COG0550	PYRAB03180	secY	Preprotein translocase secY subunit (Protein transport protein SEC61 subunit alpha homolog)	PYRAB14290	topA	DNA topoisomerase 1 (EC 5.99.1.2) (DNA topoisomerase I) (Omega- protein) (Relaxing enzyme) (Untwisting enzyme) (Swivelase)	[TP0208-TP0394 (0.8044664)]
COG0051	COG0693	PYRAB06840	rps10p	30S ribosomal protein S10P	PYRAB04690	pfpI	Intracellular protease 1 (EC 3.2.-.-) (Intracellular protease I)	[TP0188-TP0445 (0.6307204)]
COG0457	COG1653	PYRAB14510	PAB2380	TRP-repeat-containing protein	PYRAB00270	PAB2333	Hypothetical protein {UniProtKB/TrEMBL:Q9V2P8}	[TP0067-TP0074 (0.6656524)]
COG0457	COG1653	PYRAB03910	PAB2408	TRP-repeat-containing protein	PYRAB00270	PAB2333	Hypothetical protein {UniProtKB/TrEMBL:Q9V2P8}	[TP0067-TP0074 (0.6656524)]
COG0457	COG1653	PYRAB00280	PAB0017	Hypothetical protein {UniProtKB/TrEMBL:Q9V2P7}	PYRAB00270	PAB2333	Hypothetical protein {UniProtKB/TrEMBL:Q9V2P8}	[TP0067-TP0074 (0.6656524)]
COG0457	COG1653	PYRAB17320	PAB1137	Hypothetical protein {UniProtKB/TrEMBL:Q9UXX6}	PYRAB00270	PAB2333	Hypothetical protein {UniProtKB/TrEMBL:Q9V2P8}	[TP0067-TP0074 (0.6656524)]
COG0457	COG1653	PYRAB01660	PAB2243	TRP-repeat-containing protein	PYRAB00270	PAB2333	Hypothetical protein {UniProtKB/TrEMBL:Q9V2P8}	[TP0067-TP0074 (0.6656524)]
COG0125	COG0457	PYRAB04780	tmk	Probable thymidylate kinase (EC 2.7.4.9) (dTMP kinase)	PYRAB17320	PAB1137	Hypothetical protein {UniProtKB/TrEMBL:Q9UXX6}	[TP0354-TP0648 (0.5206915)]
COG0125	COG0457	PYRAB04780	tmk	Probable thymidylate kinase (EC 2.7.4.9) (dTMP kinase)	PYRAB01660	PAB2243	TRP-repeat-containing protein	[TP0354-TP0648 (0.5206915)]
COG0125	COG0457	PYRAB04780	tmk	Probable thymidylate kinase (EC 2.7.4.9) (dTMP kinase)	PYRAB00280	PAB0017	Hypothetical protein {UniProtKB/TrEMBL:Q9V2P7}	[TP0354-TP0648 (0.5206915)]
COG0125	COG0457	PYRAB04780	tmk	Probable thymidylate kinase (EC 2.7.4.9) (dTMP kinase)	PYRAB14510	PAB2380	TRP-repeat-containing protein	[TP0354-TP0648 (0.5206915)]
COG0125	COG0457	PYRAB04780	tmk	Probable thymidylate kinase (EC 2.7.4.9) (dTMP kinase)	PYRAB03910	PAB2408	TRP-repeat-containing protein	[TP0354-TP0648 (0.5206915)]
COG0020	COG1390	PYRAB05720	uppS	Undecaprenyl pyrophosphate synthetase (EC 2.5.1.31) (UPP synthetase) (Di-trans,poly-cis-decaprenylcistransferase) (Undecaprenyl diphosphate synthase) (UDS)	PYRAB17640	atpE	V-type ATP synthase subunit E (EC 3.6.3.14) (V-type ATPase subunit E)	[TP0603-TP0424 (0.79878455)]
COG0084	COG2201	PYRAB10630	PAB0707	TatD related DNAse {UniProtKB/TrEMBL:Q9UZT3}	PYRAB15550	cheB	Chemotaxis response regulator protein-glutamate methylesterase (EC 3.1.1.61)	[TP0994-TP0631 (0.71912634)]
COG0060	COG0681	PYRAB09190	ileS	Isoleucyl-tRNA synthetase (EC 6.1.1.5) (Isoleucine--tRNA ligase) (IleRS)	PYRAB14530	PAB0966	Signal peptidase {UniProtKB/TrEMBL:Q9UYQ4}	[TP0452-TP0185 (0.79878455)]
COG0060	COG0681	PYRAB09190	ileS	Isoleucyl-tRNA synthetase (EC 6.1.1.5) (Isoleucine--tRNA ligase) (IleRS)	PYRAB14820	PAB0983	Signal peptidase related protein, putative	[TP0452-TP0185 (0.79878455)]
COG0459	COG2236	PYRAB00180	ths	Thermosome subunit {UniProtKB/Swiss-Prot:Q9V2Q7}	PYRAB02470	PAB2405	GptA purine phosphoribosyltransferase	[TP0030-TP0050 (0.733236)]
COG0459	COG2236	PYRAB00180	ths	Thermosome subunit {UniProtKB/Swiss-Prot:Q9V2Q7}	PYRAB01000	PAB0060	Hypoxanthine guanine phosphoribosyltransferase	[TP0030-TP0050 (0.733236)]
COG0237	COG0552	PYRAB15320	PAB1012	Predicted nucleotide kinase	PYRAB05020	PAB2025	GTP-binding signal recognition particle receptor	[TP0296-TP0578 (0.7885255)]
COG0237	COG0552	PYRAB09750	PAB1725	UPF0200 protein PYRAB09750	PYRAB05020	PAB2025	GTP-binding signal recognition particle receptor	[TP0296-TP0578 (0.7885255)]
COG0012	COG0457	PYRAB15240	PAB1357	GTP-binding protein {UniProtKB/TrEMBL:Q9UYI3}	PYRAB00280	PAB0017	Hypothetical protein {UniProtKB/TrEMBL:Q9V2P7}	[TP0124-TP0067 (0.81355333)]
COG0012	COG0457	PYRAB15240	PAB1357	GTP-binding protein {UniProtKB/TrEMBL:Q9UYI3}	PYRAB01660	PAB2243	TRP-repeat-containing protein	[TP0124-TP0067 (0.81355333)]
COG0012	COG0457	PYRAB15240	PAB1357	GTP-binding protein {UniProtKB/TrEMBL:Q9UYI3}	PYRAB17320	PAB1137	Hypothetical protein {UniProtKB/TrEMBL:Q9UXX6}	[TP0124-TP0067 (0.81355333)]
COG0012	COG0457	PYRAB15240	PAB1357	GTP-binding protein {UniProtKB/TrEMBL:Q9UYI3}	PYRAB03910	PAB2408	TRP-repeat-containing protein	[TP0124-TP0067 (0.81355333)]
COG0012	COG0457	PYRAB15240	PAB1357	GTP-binding protein {UniProtKB/TrEMBL:Q9UYI3}	PYRAB14510	PAB2380	TRP-repeat-containing protein	[TP0124-TP0067 (0.81355333)]
COG0552	COG1061	PYRAB05020	PAB2025	GTP-binding signal recognition particle receptor	PYRAB15840	PAB1312	ERCC3/XPB TFIIH basal transcription factor	[TP0578-TP0380 (0.62695336)]
COG0552	COG1061	PYRAB05020	PAB2025	GTP-binding signal recognition particle receptor	PYRAB01960	PAB0128	DNA/RNA repair helicase	[TP0578-TP0380 (0.62695336)]
COG0124	COG0608	PYRAB16770	hisS	Histidyl-tRNA synthetase (EC 6.1.1.21) (Histidine--tRNA ligase) (HisRS)	PYRAB00670	PAB0034	RecJ-like single-stranded exonuclease recJ	[TP0641-TP0704 (0.75894904)]
COG0124	COG0608	PYRAB16770	hisS	Histidyl-tRNA synthetase (EC 6.1.1.21) (Histidine--tRNA ligase) (HisRS)	PYRAB11690	PAB1596	Phosphoesterase, recJ-like	[TP0641-TP0704 (0.75894904)]
COG1122	COG1432	PYRAB01300	cbiO1	Putative cobalt import ATP-binding protein cbiO 1	PYRAB00820	PAB0043	Conserved archaebacterial protein, DUF88 family	[TP0227-TP0894 (0.7171434)]
COG1122	COG1432	PYRAB03730	cbiO2	Putative cobalt import ATP-binding protein cbiO 2	PYRAB00810	PAB0042	Conserved archaebacterial protein, DUF88 family	[TP0227-TP0894 (0.7171434)]
COG1122	COG1432	PYRAB03730	cbiO2	Putative cobalt import ATP-binding protein cbiO 2	PYRAB00820	PAB0043	Conserved archaebacterial protein, DUF88 family	[TP0227-TP0894 (0.7171434)]
COG1122	COG1432	PYRAB01300	cbiO1	Putative cobalt import ATP-binding protein cbiO 1	PYRAB00810	PAB0042	Conserved archaebacterial protein, DUF88 family	[TP0227-TP0894 (0.7171434)]
COG0092	COG0301	PYRAB03360	rps3p	30S ribosomal protein S3P	PYRAB08330	PAB0561	ThiI-like thiamin biosynthesis protein	[TP0195-TP0559 (0.66944)]
COG0092	COG0301	PYRAB03360	rps3p	30S ribosomal protein S3P	PYRAB03510	PAB0226	ThiI thiamin biosynthesis protein thiI	[TP0195-TP0559 (0.66944)]
COG0504	COG1475	PYRAB03550	pyrG	CTP synthase (EC 6.3.4.2) (UTP--ammonia ligase) (CTP synthetase)	PYRAB06430	PABs4772	Predicted transcriptional regulators	[TP0305-TP0271 (0.70252794)]
COG0504	COG1475	PYRAB03550	pyrG	CTP synthase (EC 6.3.4.2) (UTP--ammonia ligase) (CTP synthetase)	PYRAB15150	PAB1362	ParB-like nuclease, putative	[TP0305-TP0271 (0.70252794)]
COG0457	COG0457	PYRAB14510	PAB2380	TRP-repeat-containing protein	PYRAB03910	PAB2408	TRP-repeat-containing protein	[TP0067-TP0095 (0.6515529)]
COG0457	COG0457	PYRAB03910	PAB2408	TRP-repeat-containing protein	PYRAB14510	PAB2380	TRP-repeat-containing protein	[TP0067-TP0095 (0.6515529)]
COG0457	COG0457	PYRAB03910	PAB2408	TRP-repeat-containing protein	PYRAB03910	PAB2408	TRP-repeat-containing protein	[TP0067-TP0095 (0.6515529)]
COG0457	COG0457	PYRAB17320	PAB1137	Hypothetical protein {UniProtKB/TrEMBL:Q9UXX6}	PYRAB17320	PAB1137	Hypothetical protein {UniProtKB/TrEMBL:Q9UXX6}	[TP0067-TP0095 (0.6515529)]
COG0457	COG0457	PYRAB14510	PAB2380	TRP-repeat-containing protein	PYRAB00280	PAB0017	Hypothetical protein {UniProtKB/TrEMBL:Q9V2P7}	[TP0067-TP0095 (0.6515529)]
COG0457	COG0457	PYRAB00280	PAB0017	Hypothetical protein {UniProtKB/TrEMBL:Q9V2P7}	PYRAB14510	PAB2380	TRP-repeat-containing protein	[TP0067-TP0095 (0.6515529)]
COG0457	COG0457	PYRAB01660	PAB2243	TRP-repeat-containing protein	PYRAB03910	PAB2408	TRP-repeat-containing protein	[TP0067-TP0095 (0.6515529)]
COG0457	COG0457	PYRAB03910	PAB2408	TRP-repeat-containing protein	PYRAB01660	PAB2243	TRP-repeat-containing protein	[TP0067-TP0095 (0.6515529)]
COG0457	COG0457	PYRAB14510	PAB2380	TRP-repeat-containing protein	PYRAB14510	PAB2380	TRP-repeat-containing protein	[TP0067-TP0095 (0.6515529)]
COG0457	COG0457	PYRAB01660	PAB2243	TRP-repeat-containing protein	PYRAB17320	PAB1137	Hypothetical protein {UniProtKB/TrEMBL:Q9UXX6}	[TP0067-TP0095 (0.6515529)]
COG0457	COG0457	PYRAB17320	PAB1137	Hypothetical protein {UniProtKB/TrEMBL:Q9UXX6}	PYRAB00280	PAB0017	Hypothetical protein {UniProtKB/TrEMBL:Q9V2P7}	[TP0067-TP0095 (0.6515529)]
COG0457	COG0457	PYRAB17320	PAB1137	Hypothetical protein {UniProtKB/TrEMBL:Q9UXX6}	PYRAB03910	PAB2408	TRP-repeat-containing protein	[TP0067-TP0095 (0.6515529)]
COG0457	COG0457	PYRAB17320	PAB1137	Hypothetical protein {UniProtKB/TrEMBL:Q9UXX6}	PYRAB01660	PAB2243	TRP-repeat-containing protein	[TP0067-TP0095 (0.6515529)]
COG0457	COG0457	PYRAB03910	PAB2408	TRP-repeat-containing protein	PYRAB17320	PAB1137	Hypothetical protein {UniProtKB/TrEMBL:Q9UXX6}	[TP0067-TP0095 (0.6515529)]
COG0457	COG0457	PYRAB00280	PAB0017	Hypothetical protein {UniProtKB/TrEMBL:Q9V2P7}	PYRAB17320	PAB1137	Hypothetical protein {UniProtKB/TrEMBL:Q9UXX6}	[TP0067-TP0095 (0.6515529)]
COG0457	COG0457	PYRAB01660	PAB2243	TRP-repeat-containing protein	PYRAB01660	PAB2243	TRP-repeat-containing protein	[TP0067-TP0095 (0.6515529)]
COG0457	COG0457	PYRAB14510	PAB2380	TRP-repeat-containing protein	PYRAB01660	PAB2243	TRP-repeat-containing protein	[TP0067-TP0095 (0.6515529)]
COG0457	COG0457	PYRAB01660	PAB2243	TRP-repeat-containing protein	PYRAB14510	PAB2380	TRP-repeat-containing protein	[TP0067-TP0095 (0.6515529)]
COG0457	COG0457	PYRAB14510	PAB2380	TRP-repeat-containing protein	PYRAB17320	PAB1137	Hypothetical protein {UniProtKB/TrEMBL:Q9UXX6}	[TP0067-TP0095 (0.6515529)]
COG0457	COG0457	PYRAB17320	PAB1137	Hypothetical protein {UniProtKB/TrEMBL:Q9UXX6}	PYRAB14510	PAB2380	TRP-repeat-containing protein	[TP0067-TP0095 (0.6515529)]
COG0457	COG0457	PYRAB01660	PAB2243	TRP-repeat-containing protein	PYRAB00280	PAB0017	Hypothetical protein {UniProtKB/TrEMBL:Q9V2P7}	[TP0067-TP0095 (0.6515529)]
COG0457	COG0457	PYRAB00280	PAB0017	Hypothetical protein {UniProtKB/TrEMBL:Q9V2P7}	PYRAB01660	PAB2243	TRP-repeat-containing protein	[TP0067-TP0095 (0.6515529)]
COG0457	COG0457	PYRAB00280	PAB0017	Hypothetical protein {UniProtKB/TrEMBL:Q9V2P7}	PYRAB00280	PAB0017	Hypothetical protein {UniProtKB/TrEMBL:Q9V2P7}	[TP0067-TP0095 (0.6515529)]
COG0457	COG0457	PYRAB03910	PAB2408	TRP-repeat-containing protein	PYRAB00280	PAB0017	Hypothetical protein {UniProtKB/TrEMBL:Q9V2P7}	[TP0067-TP0095 (0.6515529)]
COG0457	COG0457	PYRAB00280	PAB0017	Hypothetical protein {UniProtKB/TrEMBL:Q9V2P7}	PYRAB03910	PAB2408	TRP-repeat-containing protein	[TP0067-TP0095 (0.6515529)]
COG0457	COG0803	PYRAB03910	PAB2408	TRP-repeat-containing protein	PYRAB15250	PAB1356	Putative adhesion lipoprotein	[TP0469-TP0034 (0.86910707)]
COG0457	COG0803	PYRAB14510	PAB2380	TRP-repeat-containing protein	PYRAB15250	PAB1356	Putative adhesion lipoprotein	[TP0469-TP0034 (0.86910707)]
COG0457	COG0803	PYRAB01660	PAB2243	TRP-repeat-containing protein	PYRAB15250	PAB1356	Putative adhesion lipoprotein	[TP0469-TP0034 (0.86910707)]
COG0457	COG0803	PYRAB00280	PAB0017	Hypothetical protein {UniProtKB/TrEMBL:Q9V2P7}	PYRAB15250	PAB1356	Putative adhesion lipoprotein	[TP0469-TP0034 (0.86910707)]
COG0457	COG0803	PYRAB17320	PAB1137	Hypothetical protein {UniProtKB/TrEMBL:Q9UXX6}	PYRAB15250	PAB1356	Putative adhesion lipoprotein	[TP0469-TP0034 (0.86910707)]
COG1432	COG1488	PYRAB00820	PAB0043	Conserved archaebacterial protein, DUF88 family	PYRAB17250	PAB1131	Quinolinate phosphoribosyl transferase, putative	[TP0894-TP0628 (0.59059936)]
COG1432	COG1488	PYRAB00810	PAB0042	Conserved archaebacterial protein, DUF88 family	PYRAB17250	PAB1131	Quinolinate phosphoribosyl transferase, putative	[TP0894-TP0628 (0.59059936)]
COG0493	COG1488	PYRAB09500	PAB1738	GltB-1 glutamate synthase small chain	PYRAB17250	PAB1131	Quinolinate phosphoribosyl transferase, putative	[TP0735-TP0628 (0.6598422)]
COG0493	COG1488	PYRAB17270	PAB1214	GltB-2 glutamate synthase small chain	PYRAB17250	PAB1131	Quinolinate phosphoribosyl transferase, putative	[TP0735-TP0628 (0.6598422)]
COG0681	COG1384	PYRAB14530	PAB0966	Signal peptidase {UniProtKB/TrEMBL:Q9UYQ4}	PYRAB02040	lysS	Lysyl-tRNA synthetase (EC 6.1.1.6) (Lysine--tRNA ligase) (LysRS)	[TP0185-TP0644 (0.7885255)]
COG0681	COG1384	PYRAB14820	PAB0983	Signal peptidase related protein, putative	PYRAB02040	lysS	Lysyl-tRNA synthetase (EC 6.1.1.6) (Lysine--tRNA ligase) (LysRS)	[TP0185-TP0644 (0.7885255)]
COG0693	COG1653	PYRAB04690	pfpI	Intracellular protease 1 (EC 3.2.-.-) (Intracellular protease I)	PYRAB00270	PAB2333	Hypothetical protein {UniProtKB/TrEMBL:Q9V2P8}	[TP0445-TP0074 (0.5751514)]
COG1196	COG2236	PYRAB02570	PAB2181	Hypothetical protein {UniProtKB/TrEMBL:Q9V217}	PYRAB02470	PAB2405	GptA purine phosphoribosyltransferase	[TP0367-TP0050 (0.68145895)]
COG1196	COG2236	PYRAB02570	PAB2181	Hypothetical protein {UniProtKB/TrEMBL:Q9V217}	PYRAB01000	PAB0060	Hypoxanthine guanine phosphoribosyltransferase	[TP0367-TP0050 (0.68145895)]
COG1196	COG2236	PYRAB03590	PAB2109	Smc1 chromosome segregation protein	PYRAB02470	PAB2405	GptA purine phosphoribosyltransferase	[TP0367-TP0050 (0.68145895)]
COG1196	COG2236	PYRAB03590	PAB2109	Smc1 chromosome segregation protein	PYRAB01000	PAB0060	Hypoxanthine guanine phosphoribosyltransferase	[TP0367-TP0050 (0.68145895)]
COG0080	COG0301	PYRAB00020	rpl11p	50S ribosomal protein L11P	PYRAB03510	PAB0226	ThiI thiamin biosynthesis protein thiI	[TP0237-TP0559 (0.59848577)]
COG0080	COG0301	PYRAB00020	rpl11p	50S ribosomal protein L11P	PYRAB08330	PAB0561	ThiI-like thiamin biosynthesis protein	[TP0237-TP0559 (0.59848577)]
COG0024	COG0530	PYRAB14230	map	Methionine aminopeptidase (EC 3.4.11.18) (MAP) (Peptidase M)	PYRAB15610	PAB1029	Na+/Ca2+ exchange integral membrane protein	[TP0842-TP1034 (0.7696508)]
COG0103	COG1432	PYRAB05330	rps9p	30S ribosomal protein S9P	PYRAB00820	PAB0043	Conserved archaebacterial protein, DUF88 family	[TP1024-TP0894 (0.64955014)]
COG0103	COG1432	PYRAB05330	rps9p	30S ribosomal protein S9P	PYRAB00810	PAB0042	Conserved archaebacterial protein, DUF88 family	[TP1024-TP0894 (0.64955014)]
COG0024	COG1121	PYRAB14230	map	Methionine aminopeptidase (EC 3.4.11.18) (MAP) (Peptidase M)	PYRAB05160	PAB0350	ABC transporter ATP-binding protein	[TP0842-TP0164 (0.77940726)]
COG0255	COG1011	PYRAB03350	rpl29p	50S ribosomal protein L29P	PYRAB15790	PAB1316	2-haloalkanoic acid dehalogenase (EC 3.8.1.2)	[TP0197-TP0158 (0.6077605)]
COG0255	COG1011	PYRAB03350	rpl29p	50S ribosomal protein L29P	PYRAB12150	PAB1576	Haloacid dehalogenase-like hydrolase	[TP0197-TP0158 (0.6077605)]
COG0255	COG1011	PYRAB03350	rpl29p	50S ribosomal protein L29P	PYRAB17790	PAB1170	Hydrolase, putative {UniProtKB/TrEMBL:Q9UXS9}	[TP0197-TP0158 (0.6077605)]
COG0255	COG1011	PYRAB03350	rpl29p	50S ribosomal protein L29P	PYRAB17100	PAB1224	Hydrolase, HAD family {UniProtKB/TrEMBL:Q9UXZ7}	[TP0197-TP0158 (0.6077605)]
COG0255	COG1011	PYRAB03350	rpl29p	50S ribosomal protein L29P	PYRAB02330	PAB2197	Haloacid dehalogenase-like hydrolase	[TP0197-TP0158 (0.6077605)]
COG0255	COG1011	PYRAB03350	rpl29p	50S ribosomal protein L29P	PYRAB05140	PAB2019	Putative HAD-hydrolase PYRAB05140 (EC 3.-.-.-)	[TP0197-TP0158 (0.6077605)]
COG0457	COG0558	PYRAB01660	PAB2243	TRP-repeat-containing protein	PYRAB15780	PAB1041	Putative CDP-alcohol phosphatidyltransferase	[TP0067-TP0730 (0.86096925)]
COG0457	COG0558	PYRAB14510	PAB2380	TRP-repeat-containing protein	PYRAB15780	PAB1041	Putative CDP-alcohol phosphatidyltransferase	[TP0067-TP0730 (0.86096925)]
COG0457	COG0558	PYRAB00280	PAB0017	Hypothetical protein {UniProtKB/TrEMBL:Q9V2P7}	PYRAB15780	PAB1041	Putative CDP-alcohol phosphatidyltransferase	[TP0067-TP0730 (0.86096925)]
COG0457	COG0558	PYRAB17320	PAB1137	Hypothetical protein {UniProtKB/TrEMBL:Q9UXX6}	PYRAB15780	PAB1041	Putative CDP-alcohol phosphatidyltransferase	[TP0067-TP0730 (0.86096925)]
COG0457	COG0558	PYRAB03910	PAB2408	TRP-repeat-containing protein	PYRAB15780	PAB1041	Putative CDP-alcohol phosphatidyltransferase	[TP0067-TP0730 (0.86096925)]
COG0495	COG1475	PYRAB08710	leuS	Leucyl-tRNA synthetase (EC 6.1.1.4) (Leucine--tRNA ligase) (LeuRS)	PYRAB06430	PABs4772	Predicted transcriptional regulators	[TP0586-TP0271 (0.63095015)]
COG0495	COG1475	PYRAB08710	leuS	Leucyl-tRNA synthetase (EC 6.1.1.4) (Leucine--tRNA ligase) (LeuRS)	PYRAB15150	PAB1362	ParB-like nuclease, putative	[TP0586-TP0271 (0.63095015)]
COG0803	COG1268	PYRAB15250	PAB1356	Putative adhesion lipoprotein	PYRAB01550	PAB2248	BioY biotin biosynthesis protein	[TP0034-TP0228 (0.8514437)]
COG0442	COG0552	PYRAB09760	PAB1724	ProS prolyl-tRNA synthetase	PYRAB05020	PAB2025	GTP-binding signal recognition particle receptor	[TP0160-TP0578 (0.56216276)]
COG0024	COG0462	PYRAB14230	map	Methionine aminopeptidase (EC 3.4.11.18) (MAP) (Peptidase M)	PYRAB17000	prs	Ribose-phosphate pyrophosphokinase (EC 2.7.6.1) (RPPK) (Phosphoribosyl pyrophosphate synthetase) (P-Rib-PP synthetase) (PRPP synthetase)	[TP0842-TP0294 (0.8762697)]
COG0125	COG0361	PYRAB04780	tmk	Probable thymidylate kinase (EC 2.7.4.9) (dTMP kinase)	PYRAB05910	eIF1A	Translation initiation factor 1A (aIF-1A)	[TP0354-TP0097 (0.8382038)]
COG1108	COG1277	PYRAB05170	PAB0351	ABC transporter, permease component	PYRAB07780	PAB1848	Hypothetical protein {UniProtKB/TrEMBL:Q9V0L1}	[TP0165-TP0880 (0.79878455)]
COG1108	COG1277	PYRAB05170	PAB0351	ABC transporter, permease component	PYRAB10550	PAB1669	Hypothetical protein {UniProtKB/TrEMBL:Q9UZU1}	[TP0165-TP0880 (0.79878455)]
COG1108	COG1277	PYRAB05170	PAB0351	ABC transporter, permease component	PYRAB07810	PAB1844	Hypothetical protein {UniProtKB/TrEMBL:Q9V0K8}	[TP0165-TP0880 (0.79878455)]
COG0457	COG0495	PYRAB14510	PAB2380	TRP-repeat-containing protein	PYRAB08710	leuS	Leucyl-tRNA synthetase (EC 6.1.1.4) (Leucine--tRNA ligase) (LeuRS)	[TP0067-TP0586 (0.714839)]
COG0457	COG0495	PYRAB17320	PAB1137	Hypothetical protein {UniProtKB/TrEMBL:Q9UXX6}	PYRAB08710	leuS	Leucyl-tRNA synthetase (EC 6.1.1.4) (Leucine--tRNA ligase) (LeuRS)	[TP0067-TP0586 (0.714839)]
COG0457	COG0495	PYRAB03910	PAB2408	TRP-repeat-containing protein	PYRAB08710	leuS	Leucyl-tRNA synthetase (EC 6.1.1.4) (Leucine--tRNA ligase) (LeuRS)	[TP0067-TP0586 (0.714839)]
COG0457	COG0495	PYRAB01660	PAB2243	TRP-repeat-containing protein	PYRAB08710	leuS	Leucyl-tRNA synthetase (EC 6.1.1.4) (Leucine--tRNA ligase) (LeuRS)	[TP0067-TP0586 (0.714839)]
COG0457	COG0495	PYRAB00280	PAB0017	Hypothetical protein {UniProtKB/TrEMBL:Q9V2P7}	PYRAB08710	leuS	Leucyl-tRNA synthetase (EC 6.1.1.4) (Leucine--tRNA ligase) (LeuRS)	[TP0067-TP0586 (0.714839)]
COG0358	COG0457	PYRAB04750	PAB0316	UPF0095 protein PYRAB04750	PYRAB00280	PAB0017	Hypothetical protein {UniProtKB/TrEMBL:Q9V2P7}	[TP0492-TP0648 (0.5111708)]
COG0358	COG0457	PYRAB04750	PAB0316	UPF0095 protein PYRAB04750	PYRAB17320	PAB1137	Hypothetical protein {UniProtKB/TrEMBL:Q9UXX6}	[TP0492-TP0648 (0.5111708)]
COG0358	COG0457	PYRAB04750	PAB0316	UPF0095 protein PYRAB04750	PYRAB01660	PAB2243	TRP-repeat-containing protein	[TP0492-TP0648 (0.5111708)]
COG0358	COG0457	PYRAB04750	PAB0316	UPF0095 protein PYRAB04750	PYRAB14510	PAB2380	TRP-repeat-containing protein	[TP0492-TP0648 (0.5111708)]
COG0358	COG0457	PYRAB04750	PAB0316	UPF0095 protein PYRAB04750	PYRAB03910	PAB2408	TRP-repeat-containing protein	[TP0492-TP0648 (0.5111708)]
COG0301	COG0301	PYRAB08330	PAB0561	ThiI-like thiamin biosynthesis protein	PYRAB08330	PAB0561	ThiI-like thiamin biosynthesis protein	[TP0559-TP0559 (0.6965584)]
COG0301	COG0301	PYRAB03510	PAB0226	ThiI thiamin biosynthesis protein thiI	PYRAB03510	PAB0226	ThiI thiamin biosynthesis protein thiI	[TP0559-TP0559 (0.6965584)]
COG0301	COG0301	PYRAB08330	PAB0561	ThiI-like thiamin biosynthesis protein	PYRAB03510	PAB0226	ThiI thiamin biosynthesis protein thiI	[TP0559-TP0559 (0.6965584)]
COG0301	COG0301	PYRAB03510	PAB0226	ThiI thiamin biosynthesis protein thiI	PYRAB08330	PAB0561	ThiI-like thiamin biosynthesis protein	[TP0559-TP0559 (0.6965584)]
COG0569	COG1430	PYRAB17680	trkA	Trk system potassium uptake protein trkA homolog (K(+)-uptake protein trkA homolog)	PYRAB11210	PAB0743	UPF0127 protein PYRAB11210	[TP0024-TP0087 (0.61624503)]
COG0608	COG1234	PYRAB11690	PAB1596	Phosphoesterase, recJ-like	PYRAB11010	rnz	Ribonuclease Z (EC 3.1.26.11) (RNase Z) (tRNase Z) (tRNA 3 endonuclease)	[TP0704-TP0819 (0.5844061)]
COG0608	COG1234	PYRAB00670	PAB0034	RecJ-like single-stranded exonuclease recJ	PYRAB11010	rnz	Ribonuclease Z (EC 3.1.26.11) (RNase Z) (tRNase Z) (tRNA 3 endonuclease)	[TP0704-TP0819 (0.5844061)]
COG0024	COG0125	PYRAB14230	map	Methionine aminopeptidase (EC 3.4.11.18) (MAP) (Peptidase M)	PYRAB04780	tmk	Probable thymidylate kinase (EC 2.7.4.9) (dTMP kinase)	[TP0842-TP0354 (0.8096375)]
COG0048	COG1156	PYRAB06190	rps12p	30S ribosomal protein S12P	PYRAB17600	atpB	V-type ATP synthase beta chain (EC 3.6.3.14) (V-type ATPase subunit B)	[TP0243-TP0427 (0.80866665)]
COG0530	COG0621	PYRAB15610	PAB1029	Na+/Ca2+ exchange integral membrane protein	PYRAB17290	PAB1134	Hypothetical UPF0004 protein PYRAB17290	[TP1034-TP0269 (0.7081234)]
COG0462	COG0492	PYRAB17000	prs	Ribose-phosphate pyrophosphokinase (EC 2.7.6.1) (RPPK) (Phosphoribosyl pyrophosphate synthetase) (P-Rib-PP synthetase) (PRPP synthetase)	PYRAB07310	PAB0500	TrxB thioredoxin reductase	[TP0294-TP0814 (0.8323514)]
COG0124	COG0546	PYRAB16770	hisS	Histidyl-tRNA synthetase (EC 6.1.1.21) (Histidine--tRNA ligase) (HisRS)	PYRAB03060	PAB0207	Gph phosphoglycolate phosphatase	[TP0641-TP0554 (0.5196431)]
COG0457	COG1234	PYRAB01660	PAB2243	TRP-repeat-containing protein	PYRAB11010	rnz	Ribonuclease Z (EC 3.1.26.11) (RNase Z) (tRNase Z) (tRNA 3 endonuclease)	[TP0095-TP0819 (0.5178716)]
COG0457	COG1234	PYRAB17320	PAB1137	Hypothetical protein {UniProtKB/TrEMBL:Q9UXX6}	PYRAB11010	rnz	Ribonuclease Z (EC 3.1.26.11) (RNase Z) (tRNase Z) (tRNA 3 endonuclease)	[TP0095-TP0819 (0.5178716)]
COG0457	COG1234	PYRAB00280	PAB0017	Hypothetical protein {UniProtKB/TrEMBL:Q9V2P7}	PYRAB11010	rnz	Ribonuclease Z (EC 3.1.26.11) (RNase Z) (tRNase Z) (tRNA 3 endonuclease)	[TP0095-TP0819 (0.5178716)]
COG0457	COG1234	PYRAB03910	PAB2408	TRP-repeat-containing protein	PYRAB11010	rnz	Ribonuclease Z (EC 3.1.26.11) (RNase Z) (tRNase Z) (tRNA 3 endonuclease)	[TP0095-TP0819 (0.5178716)]
COG0457	COG1234	PYRAB14510	PAB2380	TRP-repeat-containing protein	PYRAB11010	rnz	Ribonuclease Z (EC 3.1.26.11) (RNase Z) (tRNase Z) (tRNA 3 endonuclease)	[TP0095-TP0819 (0.5178716)]
COG0503	COG1488	PYRAB04830	PAB2035	Pur operon repressor related protein	PYRAB17250	PAB1131	Quinolinate phosphoribosyl transferase, putative	[TP1039-TP0628 (0.6658587)]
COG0457	COG1061	PYRAB00280	PAB0017	Hypothetical protein {UniProtKB/TrEMBL:Q9V2P7}	PYRAB15840	PAB1312	ERCC3/XPB TFIIH basal transcription factor	[TP0095-TP0380 (0.51337665)]
COG0457	COG1061	PYRAB00280	PAB0017	Hypothetical protein {UniProtKB/TrEMBL:Q9V2P7}	PYRAB01960	PAB0128	DNA/RNA repair helicase	[TP0095-TP0380 (0.51337665)]
COG0457	COG1061	PYRAB17320	PAB1137	Hypothetical protein {UniProtKB/TrEMBL:Q9UXX6}	PYRAB01960	PAB0128	DNA/RNA repair helicase	[TP0095-TP0380 (0.51337665)]
COG0457	COG1061	PYRAB17320	PAB1137	Hypothetical protein {UniProtKB/TrEMBL:Q9UXX6}	PYRAB15840	PAB1312	ERCC3/XPB TFIIH basal transcription factor	[TP0095-TP0380 (0.51337665)]
COG0457	COG1061	PYRAB14510	PAB2380	TRP-repeat-containing protein	PYRAB01960	PAB0128	DNA/RNA repair helicase	[TP0095-TP0380 (0.51337665)]
COG0457	COG1061	PYRAB14510	PAB2380	TRP-repeat-containing protein	PYRAB15840	PAB1312	ERCC3/XPB TFIIH basal transcription factor	[TP0095-TP0380 (0.51337665)]
COG0457	COG1061	PYRAB03910	PAB2408	TRP-repeat-containing protein	PYRAB01960	PAB0128	DNA/RNA repair helicase	[TP0095-TP0380 (0.51337665)]
COG0457	COG1061	PYRAB03910	PAB2408	TRP-repeat-containing protein	PYRAB15840	PAB1312	ERCC3/XPB TFIIH basal transcription factor	[TP0095-TP0380 (0.51337665)]
COG0457	COG1061	PYRAB01660	PAB2243	TRP-repeat-containing protein	PYRAB01960	PAB0128	DNA/RNA repair helicase	[TP0095-TP0380 (0.51337665)]
COG0457	COG1061	PYRAB01660	PAB2243	TRP-repeat-containing protein	PYRAB15840	PAB1312	ERCC3/XPB TFIIH basal transcription factor	[TP0095-TP0380 (0.51337665)]
COG0342	COG0546	PYRAB17690	PAB1177	SecD protein-export membrane protein	PYRAB03060	PAB0207	Gph phosphoglycolate phosphatase	[TP0410-TP0554 (0.6160348)]
COG0051	COG1192	PYRAB06840	rps10p	30S ribosomal protein S10P	PYRAB12940	PAB0852	ATPase involved in chromosome partitioning,	[TP0188-TP0272 (0.7732025)]
COG0098	COG0803	PYRAB03210	rps5p	30S ribosomal protein S5P	PYRAB15250	PAB1356	Putative adhesion lipoprotein	[TP0206-TP0163 (0.74372905)]
COG0442	COG0459	PYRAB09760	PAB1724	ProS prolyl-tRNA synthetase	PYRAB00180	ths	Thermosome subunit {UniProtKB/Swiss-Prot:Q9V2Q7}	[TP0160-TP0030 (0.7719589)]
COG0255	COG1354	PYRAB03350	rpl29p	50S ribosomal protein L29P	PYRAB03580	PAB2110	Hypothetical protein {UniProtKB/TrEMBL:Q9V1R9}	[TP0197-TP0691 (0.70609456)]
COG1109	COG1488	PYRAB12300	PAB0819	PMM phosphomannomutase {UniProtKB/TrEMBL:Q9UZB8}	PYRAB17250	PAB1131	Quinolinate phosphoribosyl transferase, putative	[TP0413-TP0628 (0.6598422)]
COG1109	COG1488	PYRAB10610	PAB1666	Phosphohexose mutase {UniProtKB/TrEMBL:Q9UZT5}	PYRAB17250	PAB1131	Quinolinate phosphoribosyl transferase, putative	[TP0413-TP0628 (0.6598422)]
COG1109	COG1488	PYRAB04770	PAB0318	PMM-like probable phosphomannomutase	PYRAB17250	PAB1131	Quinolinate phosphoribosyl transferase, putative	[TP0413-TP0628 (0.6598422)]
COG0477	COG1432	PYRAB02100	PAB2211	Putative permease, major facilitator superfamily	PYRAB00810	PAB0042	Conserved archaebacterial protein, DUF88 family	[TP0840-TP0894 (0.55999315)]
COG0477	COG1432	PYRAB13980	PAB1450	Hypothetical protein {UniProtKB/TrEMBL:Q9UYV9}	PYRAB00810	PAB0042	Conserved archaebacterial protein, DUF88 family	[TP0840-TP0894 (0.55999315)]
COG0477	COG1432	PYRAB10880	PAB0724	Glucose-dependent multidrug resistance protein	PYRAB00820	PAB0043	Conserved archaebacterial protein, DUF88 family	[TP0840-TP0894 (0.55999315)]
COG0477	COG1432	PYRAB11460	PAB0761	Hypothetical protein {UniProtKB/TrEMBL:Q9UZK0}	PYRAB00820	PAB0043	Conserved archaebacterial protein, DUF88 family	[TP0840-TP0894 (0.55999315)]
COG0477	COG1432	PYRAB02130	PAB0146	Multidrug resistance protein	PYRAB00820	PAB0043	Conserved archaebacterial protein, DUF88 family	[TP0840-TP0894 (0.55999315)]
COG0477	COG1432	PYRAB13420	PAB0885	Permease, putative {UniProtKB/TrEMBL:Q9UZ15}	PYRAB00810	PAB0042	Conserved archaebacterial protein, DUF88 family	[TP0840-TP0894 (0.55999315)]
COG0477	COG1432	PYRAB02130	PAB0146	Multidrug resistance protein	PYRAB00810	PAB0042	Conserved archaebacterial protein, DUF88 family	[TP0840-TP0894 (0.55999315)]
COG0477	COG1432	PYRAB10880	PAB0724	Glucose-dependent multidrug resistance protein	PYRAB00810	PAB0042	Conserved archaebacterial protein, DUF88 family	[TP0840-TP0894 (0.55999315)]
COG0477	COG1432	PYRAB13770	PAB0913	Multidrug resistance protein	PYRAB00820	PAB0043	Conserved archaebacterial protein, DUF88 family	[TP0840-TP0894 (0.55999315)]
COG0477	COG1432	PYRAB08700	PAB0582	Predicted permease {UniProtKB/TrEMBL:Q9V0C0}	PYRAB00810	PAB0042	Conserved archaebacterial protein, DUF88 family	[TP0840-TP0894 (0.55999315)]
COG0477	COG1432	PYRAB11380	PAB0754	Glucose-dependent multidrug resistance protein	PYRAB00810	PAB0042	Conserved archaebacterial protein, DUF88 family	[TP0840-TP0894 (0.55999315)]
COG0477	COG1432	PYRAB01520	PAB2250	Hypothetical protein {UniProtKB/TrEMBL:Q9V2C2}	PYRAB00810	PAB0042	Conserved archaebacterial protein, DUF88 family	[TP0840-TP0894 (0.55999315)]
COG0477	COG1432	PYRAB13290	PAB0874	Permease of the major facilitator family, related	PYRAB00820	PAB0043	Conserved archaebacterial protein, DUF88 family	[TP0840-TP0894 (0.55999315)]
COG0477	COG1432	PYRAB01520	PAB2250	Hypothetical protein {UniProtKB/TrEMBL:Q9V2C2}	PYRAB00820	PAB0043	Conserved archaebacterial protein, DUF88 family	[TP0840-TP0894 (0.55999315)]
COG0477	COG1432	PYRAB08700	PAB0582	Predicted permease {UniProtKB/TrEMBL:Q9V0C0}	PYRAB00820	PAB0043	Conserved archaebacterial protein, DUF88 family	[TP0840-TP0894 (0.55999315)]
COG0477	COG1432	PYRAB02100	PAB2211	Putative permease, major facilitator superfamily	PYRAB00820	PAB0043	Conserved archaebacterial protein, DUF88 family	[TP0840-TP0894 (0.55999315)]
COG0477	COG1432	PYRAB13770	PAB0913	Multidrug resistance protein	PYRAB00810	PAB0042	Conserved archaebacterial protein, DUF88 family	[TP0840-TP0894 (0.55999315)]
COG0477	COG1432	PYRAB13980	PAB1450	Hypothetical protein {UniProtKB/TrEMBL:Q9UYV9}	PYRAB00820	PAB0043	Conserved archaebacterial protein, DUF88 family	[TP0840-TP0894 (0.55999315)]
COG0477	COG1432	PYRAB11380	PAB0754	Glucose-dependent multidrug resistance protein	PYRAB00820	PAB0043	Conserved archaebacterial protein, DUF88 family	[TP0840-TP0894 (0.55999315)]
COG0477	COG1432	PYRAB11460	PAB0761	Hypothetical protein {UniProtKB/TrEMBL:Q9UZK0}	PYRAB00810	PAB0042	Conserved archaebacterial protein, DUF88 family	[TP0840-TP0894 (0.55999315)]
COG0477	COG1432	PYRAB13290	PAB0874	Permease of the major facilitator family, related	PYRAB00810	PAB0042	Conserved archaebacterial protein, DUF88 family	[TP0840-TP0894 (0.55999315)]
COG0477	COG1432	PYRAB13420	PAB0885	Permease, putative {UniProtKB/TrEMBL:Q9UZ15}	PYRAB00820	PAB0043	Conserved archaebacterial protein, DUF88 family	[TP0840-TP0894 (0.55999315)]
COG0124	COG0124	PYRAB16770	hisS	Histidyl-tRNA synthetase (EC 6.1.1.21) (Histidine--tRNA ligase) (HisRS)	PYRAB16770	hisS	Histidyl-tRNA synthetase (EC 6.1.1.21) (Histidine--tRNA ligase) (HisRS)	[TP0641-TP0641 (0.67365265)]
COG0012	COG0608	PYRAB15240	PAB1357	GTP-binding protein {UniProtKB/TrEMBL:Q9UYI3}	PYRAB00670	PAB0034	RecJ-like single-stranded exonuclease recJ	[TP0124-TP0704 (0.626838)]
COG0012	COG0608	PYRAB15240	PAB1357	GTP-binding protein {UniProtKB/TrEMBL:Q9UYI3}	PYRAB11690	PAB1596	Phosphoesterase, recJ-like	[TP0124-TP0704 (0.626838)]
COG0301	COG0457	PYRAB08330	PAB0561	ThiI-like thiamin biosynthesis protein	PYRAB01660	PAB2243	TRP-repeat-containing protein	[TP0559-TP0095 (0.76004404), TP0559-TP0067 (0.65738976)]
COG0301	COG0457	PYRAB03510	PAB0226	ThiI thiamin biosynthesis protein thiI	PYRAB03910	PAB2408	TRP-repeat-containing protein	[TP0559-TP0095 (0.76004404), TP0559-TP0067 (0.65738976)]
COG0301	COG0457	PYRAB08330	PAB0561	ThiI-like thiamin biosynthesis protein	PYRAB00280	PAB0017	Hypothetical protein {UniProtKB/TrEMBL:Q9V2P7}	[TP0559-TP0095 (0.76004404), TP0559-TP0067 (0.65738976)]
COG0301	COG0457	PYRAB08330	PAB0561	ThiI-like thiamin biosynthesis protein	PYRAB17320	PAB1137	Hypothetical protein {UniProtKB/TrEMBL:Q9UXX6}	[TP0559-TP0095 (0.76004404), TP0559-TP0067 (0.65738976)]
COG0301	COG0457	PYRAB03510	PAB0226	ThiI thiamin biosynthesis protein thiI	PYRAB01660	PAB2243	TRP-repeat-containing protein	[TP0559-TP0095 (0.76004404), TP0559-TP0067 (0.65738976)]
COG0301	COG0457	PYRAB03510	PAB0226	ThiI thiamin biosynthesis protein thiI	PYRAB00280	PAB0017	Hypothetical protein {UniProtKB/TrEMBL:Q9V2P7}	[TP0559-TP0095 (0.76004404), TP0559-TP0067 (0.65738976)]
COG0301	COG0457	PYRAB03510	PAB0226	ThiI thiamin biosynthesis protein thiI	PYRAB17320	PAB1137	Hypothetical protein {UniProtKB/TrEMBL:Q9UXX6}	[TP0559-TP0095 (0.76004404), TP0559-TP0067 (0.65738976)]
COG0301	COG0457	PYRAB08330	PAB0561	ThiI-like thiamin biosynthesis protein	PYRAB03910	PAB2408	TRP-repeat-containing protein	[TP0559-TP0095 (0.76004404), TP0559-TP0067 (0.65738976)]
COG0301	COG0457	PYRAB03510	PAB0226	ThiI thiamin biosynthesis protein thiI	PYRAB14510	PAB2380	TRP-repeat-containing protein	[TP0559-TP0095 (0.76004404), TP0559-TP0067 (0.65738976)]
COG0301	COG0457	PYRAB08330	PAB0561	ThiI-like thiamin biosynthesis protein	PYRAB14510	PAB2380	TRP-repeat-containing protein	[TP0559-TP0095 (0.76004404), TP0559-TP0067 (0.65738976)]
COG0255	COG1394	PYRAB03350	rpl29p	50S ribosomal protein L29P	PYRAB17590	atpD	V-type ATP synthase subunit D (EC 3.6.3.14) (V-type ATPase subunit D)	[TP0197-TP0527 (0.51549006)]
