# Supplementary material for: The Binary Protein Interactome of Treponema pallidum – The Syphilis Spirochete
Source: PLoS One. 2008 May 28;3(5):e2292. doi: 10.1371/journal.pone.0002292 (PMC2386257; doi:10.1371/journal.pone.0002292)
Supplement: Data S1 — Predicted protein-protein interactions based on our Treponema pallidum data; zip archive containing 372 files with one file per species. (6.09 MB ZIP) [file pone.0002292.s006.zip › archaea/Pyrococcus_furiosus.tab]

186497 Pyrococcus furiosus
COG A	COG B	Locus Id A	Preferred Name(s) A	Annotation A	Locus Id B	Preferred Name(s) B	Annotation B	T. pallidum interaction
COG0186	COG1475	PF1815	rps17p	30S ribosomal protein S17P	PF0380	PF0380	Hypothetical protein PF0380	[TP0198-TP0271 (0.71912634)]
COG0186	COG1475	PF1815	rps17p	30S ribosomal protein S17P	PF0614	PF0614	Inosine-5'-monophosphate dehydrogenase related	[TP0198-TP0271 (0.71912634)]
COG0201	COG0550	PF1801	secY	Preprotein translocase secY subunit (Protein transport protein SEC61 subunit alpha homolog)	PF0494	topA	DNA topoisomerase 1 (EC 5.99.1.2) (DNA topoisomerase I) (Omega- protein) (Relaxing enzyme) (Untwisting enzyme) (Swivelase) [Contains: Endonuclease PI-PfuI (EC 3.1.-.-) (Pfu topA intein)]	[TP0208-TP0394 (0.8044664)]
COG0051	COG0693	PF1376	rps10p	30S ribosomal protein S10P	PF1719	pfpI	Intracellular protease 1 (EC 3.2.-.-) (Intracellular protease I)	[TP0188-TP0445 (0.6307204)]
COG0457	COG1653	PF0316	PF0316	Hypothetical protein PF0316	PF1739	PF1739	Trehalose/maltose binding protein	[TP0067-TP0074 (0.6656524)]
COG0457	COG1653	PF0099	PF0099	Hypothetical protein PF0099	PF1967	PF1967	Hypothetical protein PF1967	[TP0067-TP0074 (0.6656524)]
COG0457	COG1653	PF1966	PF1966	Hypothetical protein PF1966	PF1967	PF1967	Hypothetical protein PF1967	[TP0067-TP0074 (0.6656524)]
COG0457	COG1653	PF1879	PF1879	O-linked glcnac transferase	PF1739	PF1739	Trehalose/maltose binding protein	[TP0067-TP0074 (0.6656524)]
COG0457	COG1653	PF0099	PF0099	Hypothetical protein PF0099	PF1739	PF1739	Trehalose/maltose binding protein	[TP0067-TP0074 (0.6656524)]
COG0457	COG1653	PF1915	PF1915	Hypothetical protein PF1915	PF1967	PF1967	Hypothetical protein PF1967	[TP0067-TP0074 (0.6656524)]
COG0457	COG1653	PF1966	PF1966	Hypothetical protein PF1966	PF1739	PF1739	Trehalose/maltose binding protein	[TP0067-TP0074 (0.6656524)]
COG0457	COG1653	PF1879	PF1879	O-linked glcnac transferase	PF1967	PF1967	Hypothetical protein PF1967	[TP0067-TP0074 (0.6656524)]
COG0457	COG1653	PF0316	PF0316	Hypothetical protein PF0316	PF1967	PF1967	Hypothetical protein PF1967	[TP0067-TP0074 (0.6656524)]
COG0457	COG1653	PF1915	PF1915	Hypothetical protein PF1915	PF1739	PF1739	Trehalose/maltose binding protein	[TP0067-TP0074 (0.6656524)]
COG0125	COG0457	PF1730	tmk	Probable thymidylate kinase (EC 2.7.4.9) (dTMP kinase)	PF1879	PF1879	O-linked glcnac transferase	[TP0354-TP0648 (0.5206915)]
COG0125	COG0457	PF1730	tmk	Probable thymidylate kinase (EC 2.7.4.9) (dTMP kinase)	PF1915	PF1915	Hypothetical protein PF1915	[TP0354-TP0648 (0.5206915)]
COG0125	COG0457	PF1730	tmk	Probable thymidylate kinase (EC 2.7.4.9) (dTMP kinase)	PF0099	PF0099	Hypothetical protein PF0099	[TP0354-TP0648 (0.5206915)]
COG0125	COG0457	PF1730	tmk	Probable thymidylate kinase (EC 2.7.4.9) (dTMP kinase)	PF0316	PF0316	Hypothetical protein PF0316	[TP0354-TP0648 (0.5206915)]
COG0125	COG0457	PF1730	tmk	Probable thymidylate kinase (EC 2.7.4.9) (dTMP kinase)	PF1966	PF1966	Hypothetical protein PF1966	[TP0354-TP0648 (0.5206915)]
COG0020	COG1390	PF1599	uppS	Undecaprenyl pyrophosphate synthetase (EC 2.5.1.31) (UPP synthetase) (Di-trans,poly-cis-decaprenylcistransferase) (Undecaprenyl diphosphate synthase) (UDS)	PF0179	atpE	V-type ATP synthase subunit E (EC 3.6.3.14) (V-type ATPase subunit E)	[TP0603-TP0424 (0.79878455)]
COG0060	COG0681	PF1096	ileS	Isoleucyl-tRNA synthetase (EC 6.1.1.5) (Isoleucine--tRNA ligase) (IleRS)	PF0313	PF0313	Signal sequence peptidase I	[TP0452-TP0185 (0.79878455)]
COG0060	COG0681	PF1096	ileS	Isoleucyl-tRNA synthetase (EC 6.1.1.5) (Isoleucine--tRNA ligase) (IleRS)	PF0326	PF0326	Hypothetical protein PF0326	[TP0452-TP0185 (0.79878455)]
COG0459	COG2236	PF1974	PF1974	Thermosome, single subunit	PF0039	PF0039	Xanthine-guanine phosphoribosyltransferase	[TP0030-TP0050 (0.733236)]
COG0459	COG2236	PF1974	PF1974	Thermosome, single subunit	PF1950	PF1950	Xanthine-guanine phosphoribosyltransferase	[TP0030-TP0050 (0.733236)]
COG0237	COG0552	PF1294	PF1294	UPF0200 protein PF1294	PF1766	PF1766	Signal recognition particle receptor	[TP0296-TP0578 (0.7885255)]
COG0237	COG0552	PF0366	PF0366	Hypothetical protein PF0366	PF1766	PF1766	Signal recognition particle receptor	[TP0296-TP0578 (0.7885255)]
COG0012	COG0457	PF0374	PF0374	GTP-binding protein {UniProtKB/TrEMBL:Q8U3T1}	PF0316	PF0316	Hypothetical protein PF0316	[TP0124-TP0067 (0.81355333)]
COG0012	COG0457	PF0374	PF0374	GTP-binding protein {UniProtKB/TrEMBL:Q8U3T1}	PF1879	PF1879	O-linked glcnac transferase	[TP0124-TP0067 (0.81355333)]
COG0012	COG0457	PF0374	PF0374	GTP-binding protein {UniProtKB/TrEMBL:Q8U3T1}	PF1966	PF1966	Hypothetical protein PF1966	[TP0124-TP0067 (0.81355333)]
COG0012	COG0457	PF0374	PF0374	GTP-binding protein {UniProtKB/TrEMBL:Q8U3T1}	PF1915	PF1915	Hypothetical protein PF1915	[TP0124-TP0067 (0.81355333)]
COG0012	COG0457	PF0374	PF0374	GTP-binding protein {UniProtKB/TrEMBL:Q8U3T1}	PF0099	PF0099	Hypothetical protein PF0099	[TP0124-TP0067 (0.81355333)]
COG0552	COG1061	PF1766	PF1766	Signal recognition particle receptor	PF0126	PF0126	DNA repair protein rad25	[TP0578-TP0380 (0.62695336)]
COG0552	COG1061	PF1766	PF1766	Signal recognition particle receptor	PF1902	PF1902	DNA repair helicase putative	[TP0578-TP0380 (0.62695336)]
COG0124	COG0608	PF0264	hisS	Histidyl-tRNA synthetase (EC 6.1.1.21) (Histidine--tRNA ligase) (HisRS)	PF2055	PF2055	Hypothetical protein PF2055	[TP0641-TP0704 (0.75894904)]
COG1122	COG1432	PF1857	PF1857	Cobalt transport ATP-binding protein cbio	PF2040	PF2040	Hypothetical protein PF2040	[TP0227-TP0894 (0.7171434)]
COG1122	COG1432	PF0528	cbiO2	Putative cobalt import ATP-binding protein cbiO 2	PF2039	PF2039	Hypothetical protein PF2039	[TP0227-TP0894 (0.7171434)]
COG1122	COG1432	PF0068	cbiO1	Putative cobalt import ATP-binding protein cbiO 1	PF2040	PF2040	Hypothetical protein PF2040	[TP0227-TP0894 (0.7171434)]
COG1122	COG1432	PF1857	PF1857	Cobalt transport ATP-binding protein cbio	PF2039	PF2039	Hypothetical protein PF2039	[TP0227-TP0894 (0.7171434)]
COG1122	COG1432	PF0068	cbiO1	Putative cobalt import ATP-binding protein cbiO 1	PF2039	PF2039	Hypothetical protein PF2039	[TP0227-TP0894 (0.7171434)]
COG1122	COG1432	PF0528	cbiO2	Putative cobalt import ATP-binding protein cbiO 2	PF2040	PF2040	Hypothetical protein PF2040	[TP0227-TP0894 (0.7171434)]
COG0092	COG0301	PF1819	rps3p	30S ribosomal protein S3P	PF1288	PF1288	Putative thiamine biosynthesis protein THII	[TP0195-TP0559 (0.66944)]
COG0092	COG0301	PF1819	rps3p	30S ribosomal protein S3P	PF1835	PF1835	Putative thiamin biosynthesis protein thiI	[TP0195-TP0559 (0.66944)]
COG0092	COG0301	PF1819	rps3p	30S ribosomal protein S3P	PF1487	PF1487	Putative thiamin biosynthesis protein thiI	[TP0195-TP0559 (0.66944)]
COG0504	COG1475	PF1839	pyrG	CTP synthase (EC 6.3.4.2) (UTP--ammonia ligase) (CTP synthetase)	PF0614	PF0614	Inosine-5'-monophosphate dehydrogenase related	[TP0305-TP0271 (0.70252794)]
COG0504	COG1475	PF1839	pyrG	CTP synthase (EC 6.3.4.2) (UTP--ammonia ligase) (CTP synthetase)	PF0380	PF0380	Hypothetical protein PF0380	[TP0305-TP0271 (0.70252794)]
COG0457	COG0457	PF0316	PF0316	Hypothetical protein PF0316	PF0316	PF0316	Hypothetical protein PF0316	[TP0067-TP0095 (0.6515529)]
COG0457	COG0457	PF0099	PF0099	Hypothetical protein PF0099	PF1915	PF1915	Hypothetical protein PF1915	[TP0067-TP0095 (0.6515529)]
COG0457	COG0457	PF1915	PF1915	Hypothetical protein PF1915	PF0099	PF0099	Hypothetical protein PF0099	[TP0067-TP0095 (0.6515529)]
COG0457	COG0457	PF1915	PF1915	Hypothetical protein PF1915	PF0316	PF0316	Hypothetical protein PF0316	[TP0067-TP0095 (0.6515529)]
COG0457	COG0457	PF0316	PF0316	Hypothetical protein PF0316	PF1915	PF1915	Hypothetical protein PF1915	[TP0067-TP0095 (0.6515529)]
COG0457	COG0457	PF0316	PF0316	Hypothetical protein PF0316	PF1879	PF1879	O-linked glcnac transferase	[TP0067-TP0095 (0.6515529)]
COG0457	COG0457	PF1879	PF1879	O-linked glcnac transferase	PF0316	PF0316	Hypothetical protein PF0316	[TP0067-TP0095 (0.6515529)]
COG0457	COG0457	PF1966	PF1966	Hypothetical protein PF1966	PF1879	PF1879	O-linked glcnac transferase	[TP0067-TP0095 (0.6515529)]
COG0457	COG0457	PF1879	PF1879	O-linked glcnac transferase	PF1966	PF1966	Hypothetical protein PF1966	[TP0067-TP0095 (0.6515529)]
COG0457	COG0457	PF0099	PF0099	Hypothetical protein PF0099	PF0099	PF0099	Hypothetical protein PF0099	[TP0067-TP0095 (0.6515529)]
COG0457	COG0457	PF1915	PF1915	Hypothetical protein PF1915	PF1879	PF1879	O-linked glcnac transferase	[TP0067-TP0095 (0.6515529)]
COG0457	COG0457	PF1879	PF1879	O-linked glcnac transferase	PF1915	PF1915	Hypothetical protein PF1915	[TP0067-TP0095 (0.6515529)]
COG0457	COG0457	PF1879	PF1879	O-linked glcnac transferase	PF1879	PF1879	O-linked glcnac transferase	[TP0067-TP0095 (0.6515529)]
COG0457	COG0457	PF0099	PF0099	Hypothetical protein PF0099	PF0316	PF0316	Hypothetical protein PF0316	[TP0067-TP0095 (0.6515529)]
COG0457	COG0457	PF0316	PF0316	Hypothetical protein PF0316	PF0099	PF0099	Hypothetical protein PF0099	[TP0067-TP0095 (0.6515529)]
COG0457	COG0457	PF0099	PF0099	Hypothetical protein PF0099	PF1966	PF1966	Hypothetical protein PF1966	[TP0067-TP0095 (0.6515529)]
COG0457	COG0457	PF1966	PF1966	Hypothetical protein PF1966	PF0099	PF0099	Hypothetical protein PF0099	[TP0067-TP0095 (0.6515529)]
COG0457	COG0457	PF1966	PF1966	Hypothetical protein PF1966	PF1966	PF1966	Hypothetical protein PF1966	[TP0067-TP0095 (0.6515529)]
COG0457	COG0457	PF1915	PF1915	Hypothetical protein PF1915	PF1966	PF1966	Hypothetical protein PF1966	[TP0067-TP0095 (0.6515529)]
COG0457	COG0457	PF1966	PF1966	Hypothetical protein PF1966	PF0316	PF0316	Hypothetical protein PF0316	[TP0067-TP0095 (0.6515529)]
COG0457	COG0457	PF1966	PF1966	Hypothetical protein PF1966	PF1915	PF1915	Hypothetical protein PF1915	[TP0067-TP0095 (0.6515529)]
COG0457	COG0457	PF0316	PF0316	Hypothetical protein PF0316	PF1966	PF1966	Hypothetical protein PF1966	[TP0067-TP0095 (0.6515529)]
COG0457	COG0457	PF1915	PF1915	Hypothetical protein PF1915	PF1915	PF1915	Hypothetical protein PF1915	[TP0067-TP0095 (0.6515529)]
COG0457	COG0457	PF0099	PF0099	Hypothetical protein PF0099	PF1879	PF1879	O-linked glcnac transferase	[TP0067-TP0095 (0.6515529)]
COG0457	COG0457	PF1879	PF1879	O-linked glcnac transferase	PF0099	PF0099	Hypothetical protein PF0099	[TP0067-TP0095 (0.6515529)]
COG0457	COG0803	PF1915	PF1915	Hypothetical protein PF1915	PF0373	PF0373	Putative ABC transporter, periplasmic binding	[TP0469-TP0034 (0.86910707)]
COG0457	COG0803	PF1966	PF1966	Hypothetical protein PF1966	PF0373	PF0373	Putative ABC transporter, periplasmic binding	[TP0469-TP0034 (0.86910707)]
COG0457	COG0803	PF0099	PF0099	Hypothetical protein PF0099	PF0373	PF0373	Putative ABC transporter, periplasmic binding	[TP0469-TP0034 (0.86910707)]
COG0457	COG0803	PF1879	PF1879	O-linked glcnac transferase	PF0373	PF0373	Putative ABC transporter, periplasmic binding	[TP0469-TP0034 (0.86910707)]
COG0457	COG0803	PF0316	PF0316	Hypothetical protein PF0316	PF0373	PF0373	Putative ABC transporter, periplasmic binding	[TP0469-TP0034 (0.86910707)]
COG1432	COG1488	PF2040	PF2040	Hypothetical protein PF2040	PF1904	PF1904	Nicotinate-nucleotide pyrophosphorylase	[TP0894-TP0628 (0.59059936)]
COG1432	COG1488	PF2039	PF2039	Hypothetical protein PF2039	PF1904	PF1904	Nicotinate-nucleotide pyrophosphorylase	[TP0894-TP0628 (0.59059936)]
COG0697	COG0716	PF2043	PF2043	Hypothetical protein PF2043	PF0633	PF0633	Hypothetical protein PF0633	[TP0986-TP0925 (0.8288174)]
COG0697	COG0716	PF0486	PF0486	Hypothetical protein PF0486	PF0633	PF0633	Hypothetical protein PF0633	[TP0986-TP0925 (0.8288174)]
COG0697	COG0716	PF1371	PF1371	Hypothetical protein PF1371	PF0633	PF0633	Hypothetical protein PF0633	[TP0986-TP0925 (0.8288174)]
COG0697	COG0716	PF0109	PF0109	Hypothetical protein PF0109	PF0633	PF0633	Hypothetical protein PF0633	[TP0986-TP0925 (0.8288174)]
COG0697	COG0716	PF0317	PF0317	Hypothetical protein PF0317	PF0633	PF0633	Hypothetical protein PF0633	[TP0986-TP0925 (0.8288174)]
COG0697	COG0716	PF1144	PF1144	Hypothetical protein PF1144	PF0633	PF0633	Hypothetical protein PF0633	[TP0986-TP0925 (0.8288174)]
COG0697	COG0716	PF1671	PF1671	Hypothetical protein PF1671	PF0633	PF0633	Hypothetical protein PF0633	[TP0986-TP0925 (0.8288174)]
COG0493	COG1488	PF1852	PF1852	Glutamate synthase small subunit	PF1904	PF1904	Nicotinate-nucleotide pyrophosphorylase	[TP0735-TP0628 (0.6598422)]
COG0493	COG1488	PF1327	PF1327	Glutamate synthase {UniProtKB/TrEMBL:Q8U195}	PF1904	PF1904	Nicotinate-nucleotide pyrophosphorylase	[TP0735-TP0628 (0.6598422)]
COG0493	COG1488	PF1910	PF1910	Glutamate synthase {UniProtKB/TrEMBL:Q8TZS4}	PF1904	PF1904	Nicotinate-nucleotide pyrophosphorylase	[TP0735-TP0628 (0.6598422)]
COG0681	COG1384	PF0326	PF0326	Hypothetical protein PF0326	PF0135	lysS	Lysyl-tRNA synthetase (EC 6.1.1.6) (Lysine--tRNA ligase) (LysRS)	[TP0185-TP0644 (0.7885255)]
COG0681	COG1384	PF0313	PF0313	Signal sequence peptidase I	PF0135	lysS	Lysyl-tRNA synthetase (EC 6.1.1.6) (Lysine--tRNA ligase) (LysRS)	[TP0185-TP0644 (0.7885255)]
COG0693	COG1653	PF1719	pfpI	Intracellular protease 1 (EC 3.2.-.-) (Intracellular protease I)	PF1967	PF1967	Hypothetical protein PF1967	[TP0445-TP0074 (0.5751514)]
COG0693	COG1653	PF1719	pfpI	Intracellular protease 1 (EC 3.2.-.-) (Intracellular protease I)	PF1739	PF1739	Trehalose/maltose binding protein	[TP0445-TP0074 (0.5751514)]
COG1196	COG2236	PF1843	PF1843	Chromosome segregation protein smc	PF1950	PF1950	Xanthine-guanine phosphoribosyltransferase	[TP0367-TP0050 (0.68145895)]
COG1196	COG2236	PF1843	PF1843	Chromosome segregation protein smc	PF0039	PF0039	Xanthine-guanine phosphoribosyltransferase	[TP0367-TP0050 (0.68145895)]
COG0080	COG0301	PF1991	rpl11p	50S ribosomal protein L11P	PF1835	PF1835	Putative thiamin biosynthesis protein thiI	[TP0237-TP0559 (0.59848577)]
COG0080	COG0301	PF1991	rpl11p	50S ribosomal protein L11P	PF1487	PF1487	Putative thiamin biosynthesis protein thiI	[TP0237-TP0559 (0.59848577)]
COG0080	COG0301	PF1991	rpl11p	50S ribosomal protein L11P	PF1288	PF1288	Putative thiamine biosynthesis protein THII	[TP0237-TP0559 (0.59848577)]
COG0024	COG0530	PF0541	map	Methionine aminopeptidase (EC 3.4.11.18) (MAP) (Peptidase M)	PF0350	PF0350	Putative cation antiporter	[TP0842-TP1034 (0.7696508)]
COG0103	COG1432	PF1644	rps9p	30S ribosomal protein S9P	PF2040	PF2040	Hypothetical protein PF2040	[TP1024-TP0894 (0.64955014)]
COG0103	COG1432	PF1644	rps9p	30S ribosomal protein S9P	PF2039	PF2039	Hypothetical protein PF2039	[TP1024-TP0894 (0.64955014)]
COG0024	COG1121	PF0541	map	Methionine aminopeptidase (EC 3.4.11.18) (MAP) (Peptidase M)	PF0005	PF0005	ABC transporter, ATP-binding protein	[TP0842-TP0164 (0.77940726)]
COG0024	COG1121	PF0541	map	Methionine aminopeptidase (EC 3.4.11.18) (MAP) (Peptidase M)	PF1779	PF1779	Putative ABC transporter	[TP0842-TP0164 (0.77940726)]
COG0255	COG1011	PF1818	rpl29p	50S ribosomal protein L29P	PF1161	PF1161	Hypothetical protein PF1161	[TP0197-TP0158 (0.6077605)]
COG0255	COG1011	PF1818	rpl29p	50S ribosomal protein L29P	PF0165	PF0165	Hydrolase related to 2-haloalkanoic acid	[TP0197-TP0158 (0.6077605)]
COG0255	COG1011	PF1818	rpl29p	50S ribosomal protein L29P	PF0463	PF0463	Hydrolase related to 2-haloalkanoic acid	[TP0197-TP0158 (0.6077605)]
COG0255	COG1011	PF1818	rpl29p	50S ribosomal protein L29P	PF1777	PF1777	Putative HAD-hydrolase PF1777 (EC 3.-.-.-)	[TP0197-TP0158 (0.6077605)]
COG0255	COG1011	PF1818	rpl29p	50S ribosomal protein L29P	PF1998	PF1998	Hypothetical protein PF1998	[TP0197-TP0158 (0.6077605)]
COG0255	COG1011	PF1818	rpl29p	50S ribosomal protein L29P	PF0222	PF0222	Hydrolase related to 2-haloalkanoic acid	[TP0197-TP0158 (0.6077605)]
COG0457	COG0558	PF0099	PF0099	Hypothetical protein PF0099	PF0462	PF0462	CDP-diacylglycerol--glycerol-3-phosphate	[TP0067-TP0730 (0.86096925)]
COG0457	COG0558	PF0316	PF0316	Hypothetical protein PF0316	PF0462	PF0462	CDP-diacylglycerol--glycerol-3-phosphate	[TP0067-TP0730 (0.86096925)]
COG0457	COG0558	PF1915	PF1915	Hypothetical protein PF1915	PF0462	PF0462	CDP-diacylglycerol--glycerol-3-phosphate	[TP0067-TP0730 (0.86096925)]
COG0457	COG0558	PF1966	PF1966	Hypothetical protein PF1966	PF0462	PF0462	CDP-diacylglycerol--glycerol-3-phosphate	[TP0067-TP0730 (0.86096925)]
COG0457	COG0558	PF1879	PF1879	O-linked glcnac transferase	PF0462	PF0462	CDP-diacylglycerol--glycerol-3-phosphate	[TP0067-TP0730 (0.86096925)]
COG0495	COG1475	PF0890	leuS	Leucyl-tRNA synthetase (EC 6.1.1.4) (Leucine--tRNA ligase) (LeuRS)	PF0614	PF0614	Inosine-5'-monophosphate dehydrogenase related	[TP0586-TP0271 (0.63095015)]
COG0495	COG1475	PF0890	leuS	Leucyl-tRNA synthetase (EC 6.1.1.4) (Leucine--tRNA ligase) (LeuRS)	PF0380	PF0380	Hypothetical protein PF0380	[TP0586-TP0271 (0.63095015)]
COG0803	COG1268	PF0373	PF0373	Putative ABC transporter, periplasmic binding	PF1677	PF1677	Hypothetical protein PF1677	[TP0034-TP0228 (0.8514437)]
COG0442	COG0552	PF1293	PF1293	Prolyl-tRNA synthetase {UniProtKB/TrEMBL:Q8U1C4}	PF1766	PF1766	Signal recognition particle receptor	[TP0160-TP0578 (0.56216276)]
COG0024	COG0462	PF0541	map	Methionine aminopeptidase (EC 3.4.11.18) (MAP) (Peptidase M)	PF0236	prs	Ribose-phosphate pyrophosphokinase (EC 2.7.6.1) (RPPK) (Phosphoribosyl pyrophosphate synthetase) (P-Rib-PP synthetase) (PRPP synthetase)	[TP0842-TP0294 (0.8762697)]
COG0125	COG0361	PF1730	tmk	Probable thymidylate kinase (EC 2.7.4.9) (dTMP kinase)	PF1582	eIF1A	Translation initiation factor 1A (aIF-1A)	[TP0354-TP0097 (0.8382038)]
COG1108	COG1277	PF1780	PF1780	Putative ABC transporter	PF1252	PF1252	Hypothetical protein PF1252	[TP0165-TP0880 (0.79878455)]
COG1108	COG1277	PF1780	PF1780	Putative ABC transporter	PF0278	PF0278	Hypothetical protein PF0278	[TP0165-TP0880 (0.79878455)]
COG1108	COG1277	PF1780	PF1780	Putative ABC transporter	PF1247	PF1247	Hypothetical protein PF1247	[TP0165-TP0880 (0.79878455)]
COG0457	COG0495	PF1966	PF1966	Hypothetical protein PF1966	PF0890	leuS	Leucyl-tRNA synthetase (EC 6.1.1.4) (Leucine--tRNA ligase) (LeuRS)	[TP0067-TP0586 (0.714839)]
COG0457	COG0495	PF0316	PF0316	Hypothetical protein PF0316	PF0890	leuS	Leucyl-tRNA synthetase (EC 6.1.1.4) (Leucine--tRNA ligase) (LeuRS)	[TP0067-TP0586 (0.714839)]
COG0457	COG0495	PF1879	PF1879	O-linked glcnac transferase	PF0890	leuS	Leucyl-tRNA synthetase (EC 6.1.1.4) (Leucine--tRNA ligase) (LeuRS)	[TP0067-TP0586 (0.714839)]
COG0457	COG0495	PF0099	PF0099	Hypothetical protein PF0099	PF0890	leuS	Leucyl-tRNA synthetase (EC 6.1.1.4) (Leucine--tRNA ligase) (LeuRS)	[TP0067-TP0586 (0.714839)]
COG0457	COG0495	PF1915	PF1915	Hypothetical protein PF1915	PF0890	leuS	Leucyl-tRNA synthetase (EC 6.1.1.4) (Leucine--tRNA ligase) (LeuRS)	[TP0067-TP0586 (0.714839)]
COG0358	COG0457	PF1725	PF1725	UPF0095 protein PF1725	PF1915	PF1915	Hypothetical protein PF1915	[TP0492-TP0648 (0.5111708)]
COG0358	COG0457	PF1725	PF1725	UPF0095 protein PF1725	PF0316	PF0316	Hypothetical protein PF0316	[TP0492-TP0648 (0.5111708)]
COG0358	COG0457	PF1725	PF1725	UPF0095 protein PF1725	PF0099	PF0099	Hypothetical protein PF0099	[TP0492-TP0648 (0.5111708)]
COG0358	COG0457	PF1725	PF1725	UPF0095 protein PF1725	PF1966	PF1966	Hypothetical protein PF1966	[TP0492-TP0648 (0.5111708)]
COG0358	COG0457	PF1725	PF1725	UPF0095 protein PF1725	PF1879	PF1879	O-linked glcnac transferase	[TP0492-TP0648 (0.5111708)]
COG0301	COG0301	PF1835	PF1835	Putative thiamin biosynthesis protein thiI	PF1835	PF1835	Putative thiamin biosynthesis protein thiI	[TP0559-TP0559 (0.6965584)]
COG0301	COG0301	PF1288	PF1288	Putative thiamine biosynthesis protein THII	PF1288	PF1288	Putative thiamine biosynthesis protein THII	[TP0559-TP0559 (0.6965584)]
COG0301	COG0301	PF1835	PF1835	Putative thiamin biosynthesis protein thiI	PF1288	PF1288	Putative thiamine biosynthesis protein THII	[TP0559-TP0559 (0.6965584)]
COG0301	COG0301	PF1288	PF1288	Putative thiamine biosynthesis protein THII	PF1835	PF1835	Putative thiamin biosynthesis protein thiI	[TP0559-TP0559 (0.6965584)]
COG0301	COG0301	PF1835	PF1835	Putative thiamin biosynthesis protein thiI	PF1487	PF1487	Putative thiamin biosynthesis protein thiI	[TP0559-TP0559 (0.6965584)]
COG0301	COG0301	PF1487	PF1487	Putative thiamin biosynthesis protein thiI	PF1835	PF1835	Putative thiamin biosynthesis protein thiI	[TP0559-TP0559 (0.6965584)]
COG0301	COG0301	PF1288	PF1288	Putative thiamine biosynthesis protein THII	PF1487	PF1487	Putative thiamin biosynthesis protein thiI	[TP0559-TP0559 (0.6965584)]
COG0301	COG0301	PF1487	PF1487	Putative thiamin biosynthesis protein thiI	PF1288	PF1288	Putative thiamine biosynthesis protein THII	[TP0559-TP0559 (0.6965584)]
COG0301	COG0301	PF1487	PF1487	Putative thiamin biosynthesis protein thiI	PF1487	PF1487	Putative thiamin biosynthesis protein thiI	[TP0559-TP0559 (0.6965584)]
COG0569	COG1430	PF0175	PF0175	Trk system potassium uptake protein a homolog	PF1050	PF1050	UPF0127 protein PF1050	[TP0024-TP0087 (0.61624503)]
COG0608	COG1234	PF2055	PF2055	Hypothetical protein PF2055	PF1345	rnz	Ribonuclease Z (EC 3.1.26.11) (RNase Z) (tRNase Z) (tRNA 3 endonuclease)	[TP0704-TP0819 (0.5844061)]
COG0024	COG0125	PF0541	map	Methionine aminopeptidase (EC 3.4.11.18) (MAP) (Peptidase M)	PF1730	tmk	Probable thymidylate kinase (EC 2.7.4.9) (dTMP kinase)	[TP0842-TP0354 (0.8096375)]
COG0048	COG1156	PF1559	rps12p	30S ribosomal protein S12P	PF0183	atpB	V-type ATP synthase beta chain (EC 3.6.3.14) (V-type ATPase subunit B)	[TP0243-TP0427 (0.80866665)]
COG0530	COG0621	PF0350	PF0350	Putative cation antiporter	PF1912	PF1912	Hypothetical protein PF1912	[TP1034-TP0269 (0.7081234)]
COG0462	COG0492	PF0236	prs	Ribose-phosphate pyrophosphokinase (EC 2.7.6.1) (RPPK) (Phosphoribosyl pyrophosphate synthetase) (P-Rib-PP synthetase) (PRPP synthetase)	PF1422	PF1422	Thioredoxin reductase {UniProtKB/TrEMBL:Q8U108}	[TP0294-TP0814 (0.8323514)]
COG0124	COG0546	PF0264	hisS	Histidyl-tRNA synthetase (EC 6.1.1.21) (Histidine--tRNA ligase) (HisRS)	PF1789	PF1789	Hydrolase related to 2-haloalkanoic acid	[TP0641-TP0554 (0.5196431)]
COG0457	COG1234	PF0099	PF0099	Hypothetical protein PF0099	PF1345	rnz	Ribonuclease Z (EC 3.1.26.11) (RNase Z) (tRNase Z) (tRNA 3 endonuclease)	[TP0095-TP0819 (0.5178716)]
COG0457	COG1234	PF0316	PF0316	Hypothetical protein PF0316	PF1345	rnz	Ribonuclease Z (EC 3.1.26.11) (RNase Z) (tRNase Z) (tRNA 3 endonuclease)	[TP0095-TP0819 (0.5178716)]
COG0457	COG1234	PF1966	PF1966	Hypothetical protein PF1966	PF1345	rnz	Ribonuclease Z (EC 3.1.26.11) (RNase Z) (tRNase Z) (tRNA 3 endonuclease)	[TP0095-TP0819 (0.5178716)]
COG0457	COG1234	PF1879	PF1879	O-linked glcnac transferase	PF1345	rnz	Ribonuclease Z (EC 3.1.26.11) (RNase Z) (tRNase Z) (tRNA 3 endonuclease)	[TP0095-TP0819 (0.5178716)]
COG0457	COG1234	PF1915	PF1915	Hypothetical protein PF1915	PF1345	rnz	Ribonuclease Z (EC 3.1.26.11) (RNase Z) (tRNase Z) (tRNA 3 endonuclease)	[TP0095-TP0819 (0.5178716)]
COG0503	COG1488	PF1735	PF1735	Hypothetical protein PF1735	PF1904	PF1904	Nicotinate-nucleotide pyrophosphorylase	[TP1039-TP0628 (0.6658587)]
COG0457	COG1061	PF1966	PF1966	Hypothetical protein PF1966	PF0126	PF0126	DNA repair protein rad25	[TP0095-TP0380 (0.51337665)]
COG0457	COG1061	PF0316	PF0316	Hypothetical protein PF0316	PF1902	PF1902	DNA repair helicase putative	[TP0095-TP0380 (0.51337665)]
COG0457	COG1061	PF1915	PF1915	Hypothetical protein PF1915	PF1902	PF1902	DNA repair helicase putative	[TP0095-TP0380 (0.51337665)]
COG0457	COG1061	PF1879	PF1879	O-linked glcnac transferase	PF0126	PF0126	DNA repair protein rad25	[TP0095-TP0380 (0.51337665)]
COG0457	COG1061	PF1915	PF1915	Hypothetical protein PF1915	PF0126	PF0126	DNA repair protein rad25	[TP0095-TP0380 (0.51337665)]
COG0457	COG1061	PF0099	PF0099	Hypothetical protein PF0099	PF0126	PF0126	DNA repair protein rad25	[TP0095-TP0380 (0.51337665)]
COG0457	COG1061	PF1966	PF1966	Hypothetical protein PF1966	PF1902	PF1902	DNA repair helicase putative	[TP0095-TP0380 (0.51337665)]
COG0457	COG1061	PF1879	PF1879	O-linked glcnac transferase	PF1902	PF1902	DNA repair helicase putative	[TP0095-TP0380 (0.51337665)]
COG0457	COG1061	PF0099	PF0099	Hypothetical protein PF0099	PF1902	PF1902	DNA repair helicase putative	[TP0095-TP0380 (0.51337665)]
COG0457	COG1061	PF0316	PF0316	Hypothetical protein PF0316	PF0126	PF0126	DNA repair protein rad25	[TP0095-TP0380 (0.51337665)]
COG0342	COG0546	PF0174	PF0174	Protein export membrane protein	PF1789	PF1789	Hydrolase related to 2-haloalkanoic acid	[TP0410-TP0554 (0.6160348)]
COG0051	COG1192	PF1376	rps10p	30S ribosomal protein S10P	PF0526	PF0526	Soj homolog {UniProtKB/TrEMBL:Q8U3E2}	[TP0188-TP0272 (0.7732025)]
COG0098	COG0803	PF1804	rps5p	30S ribosomal protein S5P (PfS5)	PF0373	PF0373	Putative ABC transporter, periplasmic binding	[TP0206-TP0163 (0.74372905)]
COG0442	COG0459	PF1293	PF1293	Prolyl-tRNA synthetase {UniProtKB/TrEMBL:Q8U1C4}	PF1974	PF1974	Thermosome, single subunit	[TP0160-TP0030 (0.7719589)]
COG0255	COG1354	PF1818	rpl29p	50S ribosomal protein L29P	PF1842	PF1842	Hypothetical protein PF1842	[TP0197-TP0691 (0.70609456)]
COG1109	COG1488	PF0861	PF0861	Phospho-sugar mutase {UniProtKB/TrEMBL:Q8U2H4}	PF1904	PF1904	Nicotinate-nucleotide pyrophosphorylase	[TP0413-TP0628 (0.6598422)]
COG1109	COG1488	PF1729	PF1729	Phospho-sugar mutase {UniProtKB/TrEMBL:Q8U072}	PF1904	PF1904	Nicotinate-nucleotide pyrophosphorylase	[TP0413-TP0628 (0.6598422)]
COG1109	COG1488	PF0588	PF0588	Phospho-sugar mutase {UniProtKB/TrEMBL:Q8U383}	PF1904	PF1904	Nicotinate-nucleotide pyrophosphorylase	[TP0413-TP0628 (0.6598422)]
COG0477	COG1432	PF2002	PF2002	Sucrose transport protein	PF2040	PF2040	Hypothetical protein PF2040	[TP0840-TP0894 (0.55999315)]
COG0477	COG1432	PF0032	PF0032	Hypothetical protein PF0032	PF2040	PF2040	Hypothetical protein PF2040	[TP0840-TP0894 (0.55999315)]
COG0477	COG1432	PF0697	PF0697	Multidrug resistance protein	PF2040	PF2040	Hypothetical protein PF2040	[TP0840-TP0894 (0.55999315)]
COG0477	COG1432	PF0140	PF0140	Putative sugar transporter protein	PF2040	PF2040	Hypothetical protein PF2040	[TP0840-TP0894 (0.55999315)]
COG0477	COG1432	PF0606	PF0606	Hypothetical protein PF0606	PF2040	PF2040	Hypothetical protein PF2040	[TP0840-TP0894 (0.55999315)]
COG0477	COG1432	PF0140	PF0140	Putative sugar transporter protein	PF2039	PF2039	Hypothetical protein PF2039	[TP0840-TP0894 (0.55999315)]
COG0477	COG1432	PF0697	PF0697	Multidrug resistance protein	PF2039	PF2039	Hypothetical protein PF2039	[TP0840-TP0894 (0.55999315)]
COG0477	COG1432	PF0143	PF0143	Quinolone resistance protein norA homolog	PF2039	PF2039	Hypothetical protein PF2039	[TP0840-TP0894 (0.55999315)]
COG0477	COG1432	PF1350	PF1350	Hypothetical protein PF1350	PF2039	PF2039	Hypothetical protein PF2039	[TP0840-TP0894 (0.55999315)]
COG0477	COG1432	PF0945	PF0945	Hypothetical protein PF0945	PF2039	PF2039	Hypothetical protein PF2039	[TP0840-TP0894 (0.55999315)]
COG0477	COG1432	PF0945	PF0945	Hypothetical protein PF0945	PF2040	PF2040	Hypothetical protein PF2040	[TP0840-TP0894 (0.55999315)]
COG0477	COG1432	PF0032	PF0032	Hypothetical protein PF0032	PF2039	PF2039	Hypothetical protein PF2039	[TP0840-TP0894 (0.55999315)]
COG0477	COG1432	PF0826	PF0826	Putative transport membrane protein	PF2039	PF2039	Hypothetical protein PF2039	[TP0840-TP0894 (0.55999315)]
COG0477	COG1432	PF0947	PF0947	Hypothetical protein PF0947	PF2040	PF2040	Hypothetical protein PF2040	[TP0840-TP0894 (0.55999315)]
COG0477	COG1432	PF0606	PF0606	Hypothetical protein PF0606	PF2039	PF2039	Hypothetical protein PF2039	[TP0840-TP0894 (0.55999315)]
COG0477	COG1432	PF0443	PF0443	Putative transporter {UniProtKB/TrEMBL:Q9HHB4}	PF2039	PF2039	Hypothetical protein PF2039	[TP0840-TP0894 (0.55999315)]
COG0477	COG1432	PF0947	PF0947	Hypothetical protein PF0947	PF2039	PF2039	Hypothetical protein PF2039	[TP0840-TP0894 (0.55999315)]
COG0477	COG1432	PF0826	PF0826	Putative transport membrane protein	PF2040	PF2040	Hypothetical protein PF2040	[TP0840-TP0894 (0.55999315)]
COG0477	COG1432	PF0143	PF0143	Quinolone resistance protein norA homolog	PF2040	PF2040	Hypothetical protein PF2040	[TP0840-TP0894 (0.55999315)]
COG0477	COG1432	PF0981	PF0981	Hypothetical efflux transport protein	PF2039	PF2039	Hypothetical protein PF2039	[TP0840-TP0894 (0.55999315)]
COG0477	COG1432	PF0443	PF0443	Putative transporter {UniProtKB/TrEMBL:Q9HHB4}	PF2040	PF2040	Hypothetical protein PF2040	[TP0840-TP0894 (0.55999315)]
COG0477	COG1432	PF2002	PF2002	Sucrose transport protein	PF2039	PF2039	Hypothetical protein PF2039	[TP0840-TP0894 (0.55999315)]
COG0477	COG1432	PF0981	PF0981	Hypothetical efflux transport protein	PF2040	PF2040	Hypothetical protein PF2040	[TP0840-TP0894 (0.55999315)]
COG0477	COG1432	PF1350	PF1350	Hypothetical protein PF1350	PF2040	PF2040	Hypothetical protein PF2040	[TP0840-TP0894 (0.55999315)]
COG0153	COG0457	PF0445	galK	Galactokinase (EC 2.7.1.6) (Galactose kinase)	PF0316	PF0316	Hypothetical protein PF0316	[TP0418-TP0095 (0.6515529), TP0418-TP0067 (0.62672263)]
COG0153	COG0457	PF0445	galK	Galactokinase (EC 2.7.1.6) (Galactose kinase)	PF0099	PF0099	Hypothetical protein PF0099	[TP0418-TP0095 (0.6515529), TP0418-TP0067 (0.62672263)]
COG0153	COG0457	PF0445	galK	Galactokinase (EC 2.7.1.6) (Galactose kinase)	PF1915	PF1915	Hypothetical protein PF1915	[TP0418-TP0095 (0.6515529), TP0418-TP0067 (0.62672263)]
COG0153	COG0457	PF0445	galK	Galactokinase (EC 2.7.1.6) (Galactose kinase)	PF1879	PF1879	O-linked glcnac transferase	[TP0418-TP0095 (0.6515529), TP0418-TP0067 (0.62672263)]
COG0153	COG0457	PF0445	galK	Galactokinase (EC 2.7.1.6) (Galactose kinase)	PF1966	PF1966	Hypothetical protein PF1966	[TP0418-TP0095 (0.6515529), TP0418-TP0067 (0.62672263)]
COG0124	COG0124	PF0264	hisS	Histidyl-tRNA synthetase (EC 6.1.1.21) (Histidine--tRNA ligase) (HisRS)	PF0264	hisS	Histidyl-tRNA synthetase (EC 6.1.1.21) (Histidine--tRNA ligase) (HisRS)	[TP0641-TP0641 (0.67365265)]
COG0012	COG0608	PF0374	PF0374	GTP-binding protein {UniProtKB/TrEMBL:Q8U3T1}	PF2055	PF2055	Hypothetical protein PF2055	[TP0124-TP0704 (0.626838)]
COG0301	COG0457	PF1487	PF1487	Putative thiamin biosynthesis protein thiI	PF0316	PF0316	Hypothetical protein PF0316	[TP0559-TP0095 (0.76004404), TP0559-TP0067 (0.65738976)]
COG0301	COG0457	PF1288	PF1288	Putative thiamine biosynthesis protein THII	PF1966	PF1966	Hypothetical protein PF1966	[TP0559-TP0095 (0.76004404), TP0559-TP0067 (0.65738976)]
COG0301	COG0457	PF1835	PF1835	Putative thiamin biosynthesis protein thiI	PF1915	PF1915	Hypothetical protein PF1915	[TP0559-TP0095 (0.76004404), TP0559-TP0067 (0.65738976)]
COG0301	COG0457	PF1288	PF1288	Putative thiamine biosynthesis protein THII	PF1915	PF1915	Hypothetical protein PF1915	[TP0559-TP0095 (0.76004404), TP0559-TP0067 (0.65738976)]
COG0301	COG0457	PF1288	PF1288	Putative thiamine biosynthesis protein THII	PF0316	PF0316	Hypothetical protein PF0316	[TP0559-TP0095 (0.76004404), TP0559-TP0067 (0.65738976)]
COG0301	COG0457	PF1835	PF1835	Putative thiamin biosynthesis protein thiI	PF1966	PF1966	Hypothetical protein PF1966	[TP0559-TP0095 (0.76004404), TP0559-TP0067 (0.65738976)]
COG0301	COG0457	PF1487	PF1487	Putative thiamin biosynthesis protein thiI	PF1915	PF1915	Hypothetical protein PF1915	[TP0559-TP0095 (0.76004404), TP0559-TP0067 (0.65738976)]
COG0301	COG0457	PF1288	PF1288	Putative thiamine biosynthesis protein THII	PF0099	PF0099	Hypothetical protein PF0099	[TP0559-TP0095 (0.76004404), TP0559-TP0067 (0.65738976)]
COG0301	COG0457	PF1835	PF1835	Putative thiamin biosynthesis protein thiI	PF0316	PF0316	Hypothetical protein PF0316	[TP0559-TP0095 (0.76004404), TP0559-TP0067 (0.65738976)]
COG0301	COG0457	PF1835	PF1835	Putative thiamin biosynthesis protein thiI	PF1879	PF1879	O-linked glcnac transferase	[TP0559-TP0095 (0.76004404), TP0559-TP0067 (0.65738976)]
COG0301	COG0457	PF1487	PF1487	Putative thiamin biosynthesis protein thiI	PF1966	PF1966	Hypothetical protein PF1966	[TP0559-TP0095 (0.76004404), TP0559-TP0067 (0.65738976)]
COG0301	COG0457	PF1835	PF1835	Putative thiamin biosynthesis protein thiI	PF0099	PF0099	Hypothetical protein PF0099	[TP0559-TP0095 (0.76004404), TP0559-TP0067 (0.65738976)]
COG0301	COG0457	PF1288	PF1288	Putative thiamine biosynthesis protein THII	PF1879	PF1879	O-linked glcnac transferase	[TP0559-TP0095 (0.76004404), TP0559-TP0067 (0.65738976)]
COG0301	COG0457	PF1487	PF1487	Putative thiamin biosynthesis protein thiI	PF0099	PF0099	Hypothetical protein PF0099	[TP0559-TP0095 (0.76004404), TP0559-TP0067 (0.65738976)]
COG0301	COG0457	PF1487	PF1487	Putative thiamin biosynthesis protein thiI	PF1879	PF1879	O-linked glcnac transferase	[TP0559-TP0095 (0.76004404), TP0559-TP0067 (0.65738976)]
COG0255	COG1394	PF1818	rpl29p	50S ribosomal protein L29P	PF0184	atpD	V-type ATP synthase subunit D (EC 3.6.3.14) (V-type ATPase subunit D)	[TP0197-TP0527 (0.51549006)]
