# Supplementary material for: The Binary Protein Interactome of Treponema pallidum – The Syphilis Spirochete
Source: PLoS One. 2008 May 28;3(5):e2292. doi: 10.1371/journal.pone.0002292 (PMC2386257; doi:10.1371/journal.pone.0002292)
Supplement: Data S1 — Predicted protein-protein interactions based on our Treponema pallidum data; zip archive containing 372 files with one file per species. (6.09 MB ZIP) [file pone.0002292.s006.zip › archaea/Pyrococcus_horikoshii.tab]

70601 Pyrococcus horikoshii
COG A	COG B	Locus Id A	Preferred Name(s) A	Annotation A	Locus Id B	Preferred Name(s) B	Annotation B	T. pallidum interaction
COG0186	COG1475	PH1770	rps17p	30S ribosomal protein S17P	PH0530	PH0530	Hypothetical protein PH0530	[TP0198-TP0271 (0.71912634)]
COG0186	COG1475	PH1770	rps17p	30S ribosomal protein S17P	PH1311	PH1311	Hypothetical protein PH1311	[TP0198-TP0271 (0.71912634)]
COG0201	COG0550	PH1754	secY	Preprotein translocase secY subunit (Protein transport protein SEC61 subunit alpha homolog)	PH0622	topA	DNA topoisomerase 1 (EC 5.99.1.2) (DNA topoisomerase I) (Omega- protein) (Relaxing enzyme) (Untwisting enzyme) (Swivelase)	[TP0208-TP0394 (0.8044664)]
COG0051	COG0693	PH1483	rps10p	30S ribosomal protein S10P	PH1704	pfpI	Intracellular protease 1 (EC 3.2.-.-) (Intracellular protease I)	[TP0188-TP0445 (0.6307204)]
COG0457	COG1653	PH0592	PH0592	Hypothetical protein PH0592	PH0753	PH0753	Hypothetical protein PH0753	[TP0067-TP0074 (0.6656524)]
COG0457	COG1653	PH0592	PH0592	Hypothetical protein PH0592	PH1214	PH1214	Hypothetical ABC transporter extracellular-binding protein PH1214 precursor	[TP0067-TP0074 (0.6656524)]
COG0457	COG1653	PH1836	PH1836	Hypothetical protein PH1836	PH1039	PH1039	Hypothetical ABC transporter extracellular-binding protein PH1039 precursor	[TP0067-TP0074 (0.6656524)]
COG0457	COG1653	PH0183	PH0183	Hypothetical protein PH0183	PH1039	PH1039	Hypothetical ABC transporter extracellular-binding protein PH1039 precursor	[TP0067-TP0074 (0.6656524)]
COG0457	COG1653	PH1878	PH1878	Hypothetical protein PH1878	PH0753	PH0753	Hypothetical protein PH0753	[TP0067-TP0074 (0.6656524)]
COG0457	COG1653	PH0026	PH0026	Hypothetical protein PH0026	PH1214	PH1214	Hypothetical ABC transporter extracellular-binding protein PH1214 precursor	[TP0067-TP0074 (0.6656524)]
COG0457	COG1653	PH1836	PH1836	Hypothetical protein PH1836	PH0025	PH0025	Hypothetical protein PH0025	[TP0067-TP0074 (0.6656524)]
COG0457	COG1653	PH0183	PH0183	Hypothetical protein PH0183	PH1214	PH1214	Hypothetical ABC transporter extracellular-binding protein PH1214 precursor	[TP0067-TP0074 (0.6656524)]
COG0457	COG1653	PH0026	PH0026	Hypothetical protein PH0026	PH0025	PH0025	Hypothetical protein PH0025	[TP0067-TP0074 (0.6656524)]
COG0457	COG1653	PH1878	PH1878	Hypothetical protein PH1878	PH0025	PH0025	Hypothetical protein PH0025	[TP0067-TP0074 (0.6656524)]
COG0457	COG1653	PH1836	PH1836	Hypothetical protein PH1836	PH0753	PH0753	Hypothetical protein PH0753	[TP0067-TP0074 (0.6656524)]
COG0457	COG1653	PH0026	PH0026	Hypothetical protein PH0026	PH0753	PH0753	Hypothetical protein PH0753	[TP0067-TP0074 (0.6656524)]
COG0457	COG1653	PH0026	PH0026	Hypothetical protein PH0026	PH1039	PH1039	Hypothetical ABC transporter extracellular-binding protein PH1039 precursor	[TP0067-TP0074 (0.6656524)]
COG0457	COG1653	PH0183	PH0183	Hypothetical protein PH0183	PH0753	PH0753	Hypothetical protein PH0753	[TP0067-TP0074 (0.6656524)]
COG0457	COG1653	PH0592	PH0592	Hypothetical protein PH0592	PH1039	PH1039	Hypothetical ABC transporter extracellular-binding protein PH1039 precursor	[TP0067-TP0074 (0.6656524)]
COG0457	COG1653	PH1878	PH1878	Hypothetical protein PH1878	PH1039	PH1039	Hypothetical ABC transporter extracellular-binding protein PH1039 precursor	[TP0067-TP0074 (0.6656524)]
COG0457	COG1653	PH0592	PH0592	Hypothetical protein PH0592	PH0025	PH0025	Hypothetical protein PH0025	[TP0067-TP0074 (0.6656524)]
COG0457	COG1653	PH1836	PH1836	Hypothetical protein PH1836	PH1214	PH1214	Hypothetical ABC transporter extracellular-binding protein PH1214 precursor	[TP0067-TP0074 (0.6656524)]
COG0457	COG1653	PH1878	PH1878	Hypothetical protein PH1878	PH1214	PH1214	Hypothetical ABC transporter extracellular-binding protein PH1214 precursor	[TP0067-TP0074 (0.6656524)]
COG0457	COG1653	PH0183	PH0183	Hypothetical protein PH0183	PH0025	PH0025	Hypothetical protein PH0025	[TP0067-TP0074 (0.6656524)]
COG0125	COG0457	PH1695	tmk	Probable thymidylate kinase (EC 2.7.4.9) (dTMP kinase)	PH0026	PH0026	Hypothetical protein PH0026	[TP0354-TP0648 (0.5206915)]
COG0125	COG0457	PH1695	tmk	Probable thymidylate kinase (EC 2.7.4.9) (dTMP kinase)	PH1836	PH1836	Hypothetical protein PH1836	[TP0354-TP0648 (0.5206915)]
COG0125	COG0457	PH1695	tmk	Probable thymidylate kinase (EC 2.7.4.9) (dTMP kinase)	PH0183	PH0183	Hypothetical protein PH0183	[TP0354-TP0648 (0.5206915)]
COG0125	COG0457	PH1695	tmk	Probable thymidylate kinase (EC 2.7.4.9) (dTMP kinase)	PH1878	PH1878	Hypothetical protein PH1878	[TP0354-TP0648 (0.5206915)]
COG0125	COG0457	PH1695	tmk	Probable thymidylate kinase (EC 2.7.4.9) (dTMP kinase)	PH0592	PH0592	Hypothetical protein PH0592	[TP0354-TP0648 (0.5206915)]
COG0020	COG1390	PH1590	uppS	Undecaprenyl pyrophosphate synthetase (EC 2.5.1.31) (UPP synthetase) (Di-trans,poly-cis-decaprenylcistransferase) (Undecaprenyl diphosphate synthase) (UDS)	PH1978	atpE	V-type ATP synthase subunit E (EC 3.6.3.14) (V-type ATPase subunit E)	[TP0603-TP0424 (0.79878455)]
COG0084	COG2201	PH1208	PH1208	Hypothetical protein PH1208	PH0483	cheB	Chemotaxis response regulator protein-glutamate methylesterase (EC 3.1.1.61)	[TP0994-TP0631 (0.71912634)]
COG0060	COG0681	PH1065	ileS	Isoleucyl-tRNA synthetase (EC 6.1.1.5) (Isoleucine--tRNA ligase) (IleRS)	PH0590	PH0590	154aa long hypothetical signal peptidase subunit	[TP0452-TP0185 (0.79878455)]
COG0060	COG0681	PH1065	ileS	Isoleucyl-tRNA synthetase (EC 6.1.1.5) (Isoleucine--tRNA ligase) (IleRS)	PH0563	PH0563	Hypothetical protein PH0563	[TP0452-TP0185 (0.79878455)]
COG0459	COG2236	PH0017	ths	Thermosome subunit {UniProtKB/Swiss-Prot:O57762}	PH0095	PH0095	153aa long hypothetical purine	[TP0030-TP0050 (0.733236)]
COG0459	COG2236	PH0017	ths	Thermosome subunit {UniProtKB/Swiss-Prot:O57762}	PH0271	PH0271	Hypothetical protein PH0271	[TP0030-TP0050 (0.733236)]
COG0237	COG0552	PH0515	PH0515	Hypothetical protein PH0515	PH1669	PH1669	326aa long hypothetical signal recognition	[TP0296-TP0578 (0.7885255)]
COG0237	COG0552	PH1008	PH1008	UPF0200 protein PH1008	PH1669	PH1669	326aa long hypothetical signal recognition	[TP0296-TP0578 (0.7885255)]
COG0012	COG0457	PH0525	PH0525	397aa long hypothetical GTP-binding protein	PH1878	PH1878	Hypothetical protein PH1878	[TP0124-TP0067 (0.81355333)]
COG0012	COG0457	PH0525	PH0525	397aa long hypothetical GTP-binding protein	PH1836	PH1836	Hypothetical protein PH1836	[TP0124-TP0067 (0.81355333)]
COG0012	COG0457	PH0525	PH0525	397aa long hypothetical GTP-binding protein	PH0026	PH0026	Hypothetical protein PH0026	[TP0124-TP0067 (0.81355333)]
COG0012	COG0457	PH0525	PH0525	397aa long hypothetical GTP-binding protein	PH0183	PH0183	Hypothetical protein PH0183	[TP0124-TP0067 (0.81355333)]
COG0012	COG0457	PH0525	PH0525	397aa long hypothetical GTP-binding protein	PH0592	PH0592	Hypothetical protein PH0592	[TP0124-TP0067 (0.81355333)]
COG0552	COG1061	PH1669	PH1669	326aa long hypothetical signal recognition	PH0450	PH0450	Hypothetical protein PH0450	[TP0578-TP0380 (0.62695336)]
COG0552	COG1061	PH1669	PH1669	326aa long hypothetical signal recognition	PH1064	PH1064	Hypothetical protein PH1064	[TP0578-TP0380 (0.62695336)]
COG0552	COG1061	PH1669	PH1669	326aa long hypothetical signal recognition	PH0210	PH0210	Hypothetical protein PH0210	[TP0578-TP0380 (0.62695336)]
COG0124	COG0608	PH0290	hisS	Histidyl-tRNA synthetase (EC 6.1.1.21) (Histidine--tRNA ligase) (HisRS)	PH0059	PH0059	Hypothetical protein PH0059	[TP0641-TP0704 (0.75894904)]
COG1122	COG1432	PH1815	cbiO2	Putative cobalt import ATP-binding protein cbiO 2	PH0073	PH0073	Hypothetical protein PH0073	[TP0227-TP0894 (0.7171434)]
COG1122	COG1432	PH0132	cbiO1	Putative cobalt import ATP-binding protein cbiO 1	PH0073	PH0073	Hypothetical protein PH0073	[TP0227-TP0894 (0.7171434)]
COG1122	COG1432	PH0132	cbiO1	Putative cobalt import ATP-binding protein cbiO 1	PH0074	PH0074	Hypothetical protein PH0074	[TP0227-TP0894 (0.7171434)]
COG1122	COG1432	PH1815	cbiO2	Putative cobalt import ATP-binding protein cbiO 2	PH0074	PH0074	Hypothetical protein PH0074	[TP0227-TP0894 (0.7171434)]
COG0092	COG0301	PH1772	rps3p	30S ribosomal protein S3P	PH1313	PH1313	Hypothetical protein PH1313	[TP0195-TP0559 (0.66944)]
COG0092	COG0301	PH1772	rps3p	30S ribosomal protein S3P	PH1786	PH1786	Hypothetical protein PH1786	[TP0195-TP0559 (0.66944)]
COG0504	COG1475	PH1792	pyrG	CTP synthase (EC 6.3.4.2) (UTP--ammonia ligase) (CTP synthetase)	PH1311	PH1311	Hypothetical protein PH1311	[TP0305-TP0271 (0.70252794)]
COG0504	COG1475	PH1792	pyrG	CTP synthase (EC 6.3.4.2) (UTP--ammonia ligase) (CTP synthetase)	PH0530	PH0530	Hypothetical protein PH0530	[TP0305-TP0271 (0.70252794)]
COG0457	COG0457	PH1878	PH1878	Hypothetical protein PH1878	PH0592	PH0592	Hypothetical protein PH0592	[TP0067-TP0095 (0.6515529)]
COG0457	COG0457	PH0592	PH0592	Hypothetical protein PH0592	PH1878	PH1878	Hypothetical protein PH1878	[TP0067-TP0095 (0.6515529)]
COG0457	COG0457	PH1836	PH1836	Hypothetical protein PH1836	PH1836	PH1836	Hypothetical protein PH1836	[TP0067-TP0095 (0.6515529)]
COG0457	COG0457	PH1878	PH1878	Hypothetical protein PH1878	PH0026	PH0026	Hypothetical protein PH0026	[TP0067-TP0095 (0.6515529)]
COG0457	COG0457	PH0026	PH0026	Hypothetical protein PH0026	PH1878	PH1878	Hypothetical protein PH1878	[TP0067-TP0095 (0.6515529)]
COG0457	COG0457	PH1836	PH1836	Hypothetical protein PH1836	PH0026	PH0026	Hypothetical protein PH0026	[TP0067-TP0095 (0.6515529)]
COG0457	COG0457	PH0026	PH0026	Hypothetical protein PH0026	PH1836	PH1836	Hypothetical protein PH1836	[TP0067-TP0095 (0.6515529)]
COG0457	COG0457	PH0183	PH0183	Hypothetical protein PH0183	PH0183	PH0183	Hypothetical protein PH0183	[TP0067-TP0095 (0.6515529)]
COG0457	COG0457	PH0026	PH0026	Hypothetical protein PH0026	PH0183	PH0183	Hypothetical protein PH0183	[TP0067-TP0095 (0.6515529)]
COG0457	COG0457	PH0183	PH0183	Hypothetical protein PH0183	PH0026	PH0026	Hypothetical protein PH0026	[TP0067-TP0095 (0.6515529)]
COG0457	COG0457	PH0592	PH0592	Hypothetical protein PH0592	PH0183	PH0183	Hypothetical protein PH0183	[TP0067-TP0095 (0.6515529)]
COG0457	COG0457	PH0183	PH0183	Hypothetical protein PH0183	PH0592	PH0592	Hypothetical protein PH0592	[TP0067-TP0095 (0.6515529)]
COG0457	COG0457	PH1878	PH1878	Hypothetical protein PH1878	PH0183	PH0183	Hypothetical protein PH0183	[TP0067-TP0095 (0.6515529)]
COG0457	COG0457	PH0183	PH0183	Hypothetical protein PH0183	PH1878	PH1878	Hypothetical protein PH1878	[TP0067-TP0095 (0.6515529)]
COG0457	COG0457	PH0592	PH0592	Hypothetical protein PH0592	PH0026	PH0026	Hypothetical protein PH0026	[TP0067-TP0095 (0.6515529)]
COG0457	COG0457	PH0026	PH0026	Hypothetical protein PH0026	PH0592	PH0592	Hypothetical protein PH0592	[TP0067-TP0095 (0.6515529)]
COG0457	COG0457	PH0026	PH0026	Hypothetical protein PH0026	PH0026	PH0026	Hypothetical protein PH0026	[TP0067-TP0095 (0.6515529)]
COG0457	COG0457	PH1878	PH1878	Hypothetical protein PH1878	PH1878	PH1878	Hypothetical protein PH1878	[TP0067-TP0095 (0.6515529)]
COG0457	COG0457	PH1836	PH1836	Hypothetical protein PH1836	PH1878	PH1878	Hypothetical protein PH1878	[TP0067-TP0095 (0.6515529)]
COG0457	COG0457	PH1878	PH1878	Hypothetical protein PH1878	PH1836	PH1836	Hypothetical protein PH1836	[TP0067-TP0095 (0.6515529)]
COG0457	COG0457	PH0592	PH0592	Hypothetical protein PH0592	PH0592	PH0592	Hypothetical protein PH0592	[TP0067-TP0095 (0.6515529)]
COG0457	COG0457	PH1836	PH1836	Hypothetical protein PH1836	PH0183	PH0183	Hypothetical protein PH0183	[TP0067-TP0095 (0.6515529)]
COG0457	COG0457	PH0183	PH0183	Hypothetical protein PH0183	PH1836	PH1836	Hypothetical protein PH1836	[TP0067-TP0095 (0.6515529)]
COG0457	COG0457	PH1836	PH1836	Hypothetical protein PH1836	PH0592	PH0592	Hypothetical protein PH0592	[TP0067-TP0095 (0.6515529)]
COG0457	COG0457	PH0592	PH0592	Hypothetical protein PH0592	PH1836	PH1836	Hypothetical protein PH1836	[TP0067-TP0095 (0.6515529)]
COG0457	COG0803	PH1836	PH1836	Hypothetical protein PH1836	PH0524	PH0524	Hypothetical protein PH0524	[TP0469-TP0034 (0.86910707)]
COG0457	COG0803	PH0592	PH0592	Hypothetical protein PH0592	PH0524	PH0524	Hypothetical protein PH0524	[TP0469-TP0034 (0.86910707)]
COG0457	COG0803	PH0183	PH0183	Hypothetical protein PH0183	PH0524	PH0524	Hypothetical protein PH0524	[TP0469-TP0034 (0.86910707)]
COG0457	COG0803	PH1878	PH1878	Hypothetical protein PH1878	PH0524	PH0524	Hypothetical protein PH0524	[TP0469-TP0034 (0.86910707)]
COG0457	COG0803	PH0026	PH0026	Hypothetical protein PH0026	PH0524	PH0524	Hypothetical protein PH0524	[TP0469-TP0034 (0.86910707)]
COG1432	COG1488	PH0073	PH0073	Hypothetical protein PH0073	PH1868	PH1868	Hypothetical protein PH1868	[TP0894-TP0628 (0.59059936)]
COG1432	COG1488	PH0074	PH0074	Hypothetical protein PH0074	PH1868	PH1868	Hypothetical protein PH1868	[TP0894-TP0628 (0.59059936)]
COG0493	COG1488	PH0876	PH0876	472aa long hypothetical glutamate synthase small	PH1868	PH1868	Hypothetical protein PH1868	[TP0735-TP0628 (0.6598422)]
COG0493	COG1488	PH1873	PH1873	476aa long hypothetical glutamate synthase small	PH1868	PH1868	Hypothetical protein PH1868	[TP0735-TP0628 (0.6598422)]
COG0681	COG1384	PH0563	PH0563	Hypothetical protein PH0563	PH0224	lysS	Lysyl-tRNA synthetase (EC 6.1.1.6) (Lysine--tRNA ligase) (LysRS)	[TP0185-TP0644 (0.7885255)]
COG0681	COG1384	PH0590	PH0590	154aa long hypothetical signal peptidase subunit	PH0224	lysS	Lysyl-tRNA synthetase (EC 6.1.1.6) (Lysine--tRNA ligase) (LysRS)	[TP0185-TP0644 (0.7885255)]
COG0693	COG1653	PH1704	pfpI	Intracellular protease 1 (EC 3.2.-.-) (Intracellular protease I)	PH1214	PH1214	Hypothetical ABC transporter extracellular-binding protein PH1214 precursor	[TP0445-TP0074 (0.5751514)]
COG0693	COG1653	PH1704	pfpI	Intracellular protease 1 (EC 3.2.-.-) (Intracellular protease I)	PH0753	PH0753	Hypothetical protein PH0753	[TP0445-TP0074 (0.5751514)]
COG0693	COG1653	PH1704	pfpI	Intracellular protease 1 (EC 3.2.-.-) (Intracellular protease I)	PH0025	PH0025	Hypothetical protein PH0025	[TP0445-TP0074 (0.5751514)]
COG0693	COG1653	PH1704	pfpI	Intracellular protease 1 (EC 3.2.-.-) (Intracellular protease I)	PH1039	PH1039	Hypothetical ABC transporter extracellular-binding protein PH1039 precursor	[TP0445-TP0074 (0.5751514)]
COG1196	COG2236	PH1798	PH1798	1179aa long hypothetical chromosome assembly	PH0095	PH0095	153aa long hypothetical purine	[TP0367-TP0050 (0.68145895)]
COG1196	COG2236	PH1798	PH1798	1179aa long hypothetical chromosome assembly	PH0271	PH0271	Hypothetical protein PH0271	[TP0367-TP0050 (0.68145895)]
COG0080	COG0301	PH0001	PH0001	50S ribosomal protein L11P	PH1313	PH1313	Hypothetical protein PH1313	[TP0237-TP0559 (0.59848577)]
COG0080	COG0301	PH0001	PH0001	50S ribosomal protein L11P	PH1786	PH1786	Hypothetical protein PH1786	[TP0237-TP0559 (0.59848577)]
COG0024	COG0530	PH0628	map	Methionine aminopeptidase (EC 3.4.11.18) (MAP) (Peptidase M)	PH0473	PH0473	325aa long hypothetical Na(+)/Ca(2+)-exchanging	[TP0842-TP1034 (0.7696508)]
COG0103	COG1432	PH1633	rps9p	30S ribosomal protein S9P	PH0074	PH0074	Hypothetical protein PH0074	[TP1024-TP0894 (0.64955014)]
COG0103	COG1432	PH1633	rps9p	30S ribosomal protein S9P	PH0073	PH0073	Hypothetical protein PH0073	[TP1024-TP0894 (0.64955014)]
COG0024	COG1121	PH0628	map	Methionine aminopeptidase (EC 3.4.11.18) (MAP) (Peptidase M)	PH1653	PH1653	260aa long hypothetical ABC transporter	[TP0842-TP0164 (0.77940726)]
COG0457	COG0558	PH1836	PH1836	Hypothetical protein PH1836	PH0460	PH0460	Hypothetical protein PH0460	[TP0067-TP0730 (0.86096925)]
COG0457	COG0558	PH0592	PH0592	Hypothetical protein PH0592	PH0460	PH0460	Hypothetical protein PH0460	[TP0067-TP0730 (0.86096925)]
COG0457	COG0558	PH1878	PH1878	Hypothetical protein PH1878	PH0460	PH0460	Hypothetical protein PH0460	[TP0067-TP0730 (0.86096925)]
COG0457	COG0558	PH0026	PH0026	Hypothetical protein PH0026	PH0460	PH0460	Hypothetical protein PH0460	[TP0067-TP0730 (0.86096925)]
COG0457	COG0558	PH0183	PH0183	Hypothetical protein PH0183	PH0460	PH0460	Hypothetical protein PH0460	[TP0067-TP0730 (0.86096925)]
COG0495	COG1475	PH0965	leuS	Leucyl-tRNA synthetase (EC 6.1.1.4) (Leucine--tRNA ligase) (LeuRS)	PH1311	PH1311	Hypothetical protein PH1311	[TP0586-TP0271 (0.63095015)]
COG0495	COG1475	PH0965	leuS	Leucyl-tRNA synthetase (EC 6.1.1.4) (Leucine--tRNA ligase) (LeuRS)	PH0530	PH0530	Hypothetical protein PH0530	[TP0586-TP0271 (0.63095015)]
COG0803	COG1268	PH0524	PH0524	Hypothetical protein PH0524	PH0159	PH0159	Hypothetical protein PH0159	[TP0034-TP0228 (0.8514437)]
COG0442	COG0552	PH1006	PH1006	480aa long hypothetical prolyl-tRNA synthetase	PH1669	PH1669	326aa long hypothetical signal recognition	[TP0160-TP0578 (0.56216276)]
COG0024	COG0462	PH0628	map	Methionine aminopeptidase (EC 3.4.11.18) (MAP) (Peptidase M)	PH1923	prs	Ribose-phosphate pyrophosphokinase (EC 2.7.6.1) (RPPK) (Phosphoribosyl pyrophosphate synthetase) (P-Rib-PP synthetase) (PRPP synthetase)	[TP0842-TP0294 (0.8762697)]
COG0125	COG0361	PH1695	tmk	Probable thymidylate kinase (EC 2.7.4.9) (dTMP kinase)	PH1568	eIF1A	Translation initiation factor 1A (aIF-1A)	[TP0354-TP0097 (0.8382038)]
COG1108	COG1277	PH1651	PH1651	276aa long hypothetical membrane protein	PH1369	PH1369	Hypothetical protein PH1369	[TP0165-TP0880 (0.79878455)]
COG1108	COG1277	PH1651	PH1651	276aa long hypothetical membrane protein	PH0865	PH0865	Hypothetical protein PH0865	[TP0165-TP0880 (0.79878455)]
COG1108	COG1277	PH1651	PH1651	276aa long hypothetical membrane protein	PH1365	PH1365	Hypothetical protein PH1365	[TP0165-TP0880 (0.79878455)]
COG0457	COG0495	PH0026	PH0026	Hypothetical protein PH0026	PH0965	leuS	Leucyl-tRNA synthetase (EC 6.1.1.4) (Leucine--tRNA ligase) (LeuRS)	[TP0067-TP0586 (0.714839)]
COG0457	COG0495	PH0183	PH0183	Hypothetical protein PH0183	PH0965	leuS	Leucyl-tRNA synthetase (EC 6.1.1.4) (Leucine--tRNA ligase) (LeuRS)	[TP0067-TP0586 (0.714839)]
COG0457	COG0495	PH1836	PH1836	Hypothetical protein PH1836	PH0965	leuS	Leucyl-tRNA synthetase (EC 6.1.1.4) (Leucine--tRNA ligase) (LeuRS)	[TP0067-TP0586 (0.714839)]
COG0457	COG0495	PH1878	PH1878	Hypothetical protein PH1878	PH0965	leuS	Leucyl-tRNA synthetase (EC 6.1.1.4) (Leucine--tRNA ligase) (LeuRS)	[TP0067-TP0586 (0.714839)]
COG0457	COG0495	PH0592	PH0592	Hypothetical protein PH0592	PH0965	leuS	Leucyl-tRNA synthetase (EC 6.1.1.4) (Leucine--tRNA ligase) (LeuRS)	[TP0067-TP0586 (0.714839)]
COG0358	COG0457	PH1699	PH1699	UPF0095 protein PH1699	PH1878	PH1878	Hypothetical protein PH1878	[TP0492-TP0648 (0.5111708)]
COG0358	COG0457	PH1699	PH1699	UPF0095 protein PH1699	PH0592	PH0592	Hypothetical protein PH0592	[TP0492-TP0648 (0.5111708)]
COG0358	COG0457	PH1699	PH1699	UPF0095 protein PH1699	PH0183	PH0183	Hypothetical protein PH0183	[TP0492-TP0648 (0.5111708)]
COG0358	COG0457	PH1699	PH1699	UPF0095 protein PH1699	PH1836	PH1836	Hypothetical protein PH1836	[TP0492-TP0648 (0.5111708)]
COG0358	COG0457	PH1699	PH1699	UPF0095 protein PH1699	PH0026	PH0026	Hypothetical protein PH0026	[TP0492-TP0648 (0.5111708)]
COG0301	COG0301	PH1313	PH1313	Hypothetical protein PH1313	PH1313	PH1313	Hypothetical protein PH1313	[TP0559-TP0559 (0.6965584)]
COG0301	COG0301	PH1786	PH1786	Hypothetical protein PH1786	PH1786	PH1786	Hypothetical protein PH1786	[TP0559-TP0559 (0.6965584)]
COG0301	COG0301	PH1786	PH1786	Hypothetical protein PH1786	PH1313	PH1313	Hypothetical protein PH1313	[TP0559-TP0559 (0.6965584)]
COG0301	COG0301	PH1313	PH1313	Hypothetical protein PH1313	PH1786	PH1786	Hypothetical protein PH1786	[TP0559-TP0559 (0.6965584)]
COG0569	COG1430	PH1984	trkA	Trk system potassium uptake protein trkA homolog (K(+)-uptake protein trkA homolog)	PH1112	PH1112	UPF0127 protein PH1112	[TP0024-TP0087 (0.61624503)]
COG0608	COG1234	PH0059	PH0059	Hypothetical protein PH0059	PH1151	rnz	Ribonuclease Z (EC 3.1.26.11) (RNase Z) (tRNase Z) (tRNA 3 endonuclease)	[TP0704-TP0819 (0.5844061)]
COG0024	COG0125	PH0628	map	Methionine aminopeptidase (EC 3.4.11.18) (MAP) (Peptidase M)	PH1695	tmk	Probable thymidylate kinase (EC 2.7.4.9) (dTMP kinase)	[TP0842-TP0354 (0.8096375)]
COG0048	COG1156	PH1542	PH1542	30S ribosomal protein S12P	PH1974	atpB	V-type ATP synthase beta chain (EC 3.6.3.14) (V-type ATPase subunit B)	[TP0243-TP0427 (0.80866665)]
COG0530	COG0621	PH0473	PH0473	325aa long hypothetical Na(+)/Ca(2+)-exchanging	PH1875	PH1875	Hypothetical UPF0004 protein PH1875	[TP1034-TP0269 (0.7081234)]
COG0462	COG0492	PH1923	prs	Ribose-phosphate pyrophosphokinase (EC 2.7.6.1) (RPPK) (Phosphoribosyl pyrophosphate synthetase) (P-Rib-PP synthetase) (PRPP synthetase)	PH1426	PH1426	336aa long hypothetical thioredoxin reductase	[TP0294-TP0814 (0.8323514)]
COG0124	COG0546	PH0290	hisS	Histidyl-tRNA synthetase (EC 6.1.1.21) (Histidine--tRNA ligase) (HisRS)	PH1743	PH1743	Hypothetical protein PH1743	[TP0641-TP0554 (0.5196431)]
COG0457	COG1234	PH1878	PH1878	Hypothetical protein PH1878	PH1151	rnz	Ribonuclease Z (EC 3.1.26.11) (RNase Z) (tRNase Z) (tRNA 3 endonuclease)	[TP0095-TP0819 (0.5178716)]
COG0457	COG1234	PH0026	PH0026	Hypothetical protein PH0026	PH1151	rnz	Ribonuclease Z (EC 3.1.26.11) (RNase Z) (tRNase Z) (tRNA 3 endonuclease)	[TP0095-TP0819 (0.5178716)]
COG0457	COG1234	PH1836	PH1836	Hypothetical protein PH1836	PH1151	rnz	Ribonuclease Z (EC 3.1.26.11) (RNase Z) (tRNase Z) (tRNA 3 endonuclease)	[TP0095-TP0819 (0.5178716)]
COG0457	COG1234	PH0592	PH0592	Hypothetical protein PH0592	PH1151	rnz	Ribonuclease Z (EC 3.1.26.11) (RNase Z) (tRNase Z) (tRNA 3 endonuclease)	[TP0095-TP0819 (0.5178716)]
COG0457	COG1234	PH0183	PH0183	Hypothetical protein PH0183	PH1151	rnz	Ribonuclease Z (EC 3.1.26.11) (RNase Z) (tRNase Z) (tRNA 3 endonuclease)	[TP0095-TP0819 (0.5178716)]
COG0503	COG1488	PH1691	PH1691	Hypothetical protein PH1691	PH1868	PH1868	Hypothetical protein PH1868	[TP1039-TP0628 (0.6658587)]
COG0457	COG1061	PH0026	PH0026	Hypothetical protein PH0026	PH1064	PH1064	Hypothetical protein PH1064	[TP0095-TP0380 (0.51337665)]
COG0457	COG1061	PH0592	PH0592	Hypothetical protein PH0592	PH0450	PH0450	Hypothetical protein PH0450	[TP0095-TP0380 (0.51337665)]
COG0457	COG1061	PH0183	PH0183	Hypothetical protein PH0183	PH1064	PH1064	Hypothetical protein PH1064	[TP0095-TP0380 (0.51337665)]
COG0457	COG1061	PH1878	PH1878	Hypothetical protein PH1878	PH0210	PH0210	Hypothetical protein PH0210	[TP0095-TP0380 (0.51337665)]
COG0457	COG1061	PH0183	PH0183	Hypothetical protein PH0183	PH0450	PH0450	Hypothetical protein PH0450	[TP0095-TP0380 (0.51337665)]
COG0457	COG1061	PH1836	PH1836	Hypothetical protein PH1836	PH0450	PH0450	Hypothetical protein PH0450	[TP0095-TP0380 (0.51337665)]
COG0457	COG1061	PH0026	PH0026	Hypothetical protein PH0026	PH0450	PH0450	Hypothetical protein PH0450	[TP0095-TP0380 (0.51337665)]
COG0457	COG1061	PH0183	PH0183	Hypothetical protein PH0183	PH0210	PH0210	Hypothetical protein PH0210	[TP0095-TP0380 (0.51337665)]
COG0457	COG1061	PH1836	PH1836	Hypothetical protein PH1836	PH1064	PH1064	Hypothetical protein PH1064	[TP0095-TP0380 (0.51337665)]
COG0457	COG1061	PH1836	PH1836	Hypothetical protein PH1836	PH0210	PH0210	Hypothetical protein PH0210	[TP0095-TP0380 (0.51337665)]
COG0457	COG1061	PH0592	PH0592	Hypothetical protein PH0592	PH1064	PH1064	Hypothetical protein PH1064	[TP0095-TP0380 (0.51337665)]
COG0457	COG1061	PH0026	PH0026	Hypothetical protein PH0026	PH0210	PH0210	Hypothetical protein PH0210	[TP0095-TP0380 (0.51337665)]
COG0457	COG1061	PH1878	PH1878	Hypothetical protein PH1878	PH1064	PH1064	Hypothetical protein PH1064	[TP0095-TP0380 (0.51337665)]
COG0457	COG1061	PH0592	PH0592	Hypothetical protein PH0592	PH0210	PH0210	Hypothetical protein PH0210	[TP0095-TP0380 (0.51337665)]
COG0457	COG1061	PH1878	PH1878	Hypothetical protein PH1878	PH0450	PH0450	Hypothetical protein PH0450	[TP0095-TP0380 (0.51337665)]
COG0342	COG0546	PH1985	PH1985	Hypothetical protein PH1985	PH1743	PH1743	Hypothetical protein PH1743	[TP0410-TP0554 (0.6160348)]
COG0051	COG1192	PH1483	rps10p	30S ribosomal protein S10P	PH0768	PH0768	256aa long hypothetical SOJ protein	[TP0188-TP0272 (0.7732025)]
COG0098	COG0803	PH1757	rps5p	30S ribosomal protein S5P	PH0524	PH0524	Hypothetical protein PH0524	[TP0206-TP0163 (0.74372905)]
COG0442	COG0459	PH1006	PH1006	480aa long hypothetical prolyl-tRNA synthetase	PH0017	ths	Thermosome subunit {UniProtKB/Swiss-Prot:O57762}	[TP0160-TP0030 (0.7719589)]
COG1109	COG1488	PH0923	PH0923	455aa long hypothetical phospho-sugar mutase	PH1868	PH1868	Hypothetical protein PH1868	[TP0413-TP0628 (0.6598422)]
COG1109	COG1488	PH1210	PH1210	453aa long hypothetical phospho-sugar mutase	PH1868	PH1868	Hypothetical protein PH1868	[TP0413-TP0628 (0.6598422)]
COG1109	COG1488	PH1696	PH1696	Hypothetical protein PH1696	PH1868	PH1868	Hypothetical protein PH1868	[TP0413-TP0628 (0.6598422)]
COG0477	COG1432	PH0367	PH0367	Hypothetical protein PH0367	PH0074	PH0074	Hypothetical protein PH0074	[TP0840-TP0894 (0.55999315)]
COG0477	COG1432	PH0153	PH0153	Hypothetical protein PH0153	PH0073	PH0073	Hypothetical protein PH0073	[TP0840-TP0894 (0.55999315)]
COG0477	COG1432	PH0695	PH0695	Hypothetical protein PH0695	PH0073	PH0073	Hypothetical protein PH0073	[TP0840-TP0894 (0.55999315)]
COG0477	COG1432	PH1260	PH1260	Hypothetical protein PH1260	PH0074	PH0074	Hypothetical protein PH0074	[TP0840-TP0894 (0.55999315)]
COG0477	COG1432	PH0233	PH0233	Hypothetical protein PH0233	PH0074	PH0074	Hypothetical protein PH0074	[TP0840-TP0894 (0.55999315)]
COG0477	COG1432	PH0233	PH0233	Hypothetical protein PH0233	PH0073	PH0073	Hypothetical protein PH0073	[TP0840-TP0894 (0.55999315)]
COG0477	COG1432	PH1098	PH1098	403aa long hypothetical macrolide-efflux	PH0073	PH0073	Hypothetical protein PH0073	[TP0840-TP0894 (0.55999315)]
COG0477	COG1432	PH0718	PH0718	Hypothetical protein PH0718	PH0074	PH0074	Hypothetical protein PH0074	[TP0840-TP0894 (0.55999315)]
COG0477	COG1432	PH0667	PH0667	Hypothetical protein PH0667	PH0073	PH0073	Hypothetical protein PH0073	[TP0840-TP0894 (0.55999315)]
COG0477	COG1432	PH0700	PH0700	Hypothetical protein PH0700	PH0073	PH0073	Hypothetical protein PH0073	[TP0840-TP0894 (0.55999315)]
COG0477	COG1432	PH0695	PH0695	Hypothetical protein PH0695	PH0074	PH0074	Hypothetical protein PH0074	[TP0840-TP0894 (0.55999315)]
COG0477	COG1432	PH0367	PH0367	Hypothetical protein PH0367	PH0073	PH0073	Hypothetical protein PH0073	[TP0840-TP0894 (0.55999315)]
COG0477	COG1432	PH0718	PH0718	Hypothetical protein PH0718	PH0073	PH0073	Hypothetical protein PH0073	[TP0840-TP0894 (0.55999315)]
COG0477	COG1432	PH0230	PH0230	Hypothetical protein PH0230	PH0073	PH0073	Hypothetical protein PH0073	[TP0840-TP0894 (0.55999315)]
COG0477	COG1432	PH0230	PH0230	Hypothetical protein PH0230	PH0074	PH0074	Hypothetical protein PH0074	[TP0840-TP0894 (0.55999315)]
COG0477	COG1432	PH0667	PH0667	Hypothetical protein PH0667	PH0074	PH0074	Hypothetical protein PH0074	[TP0840-TP0894 (0.55999315)]
COG0477	COG1432	PH0700	PH0700	Hypothetical protein PH0700	PH0074	PH0074	Hypothetical protein PH0074	[TP0840-TP0894 (0.55999315)]
COG0477	COG1432	PH1260	PH1260	Hypothetical protein PH1260	PH0073	PH0073	Hypothetical protein PH0073	[TP0840-TP0894 (0.55999315)]
COG0477	COG1432	PH0153	PH0153	Hypothetical protein PH0153	PH0074	PH0074	Hypothetical protein PH0074	[TP0840-TP0894 (0.55999315)]
COG0477	COG1432	PH1098	PH1098	403aa long hypothetical macrolide-efflux	PH0074	PH0074	Hypothetical protein PH0074	[TP0840-TP0894 (0.55999315)]
COG0153	COG0457	PH0369	galK	Probable galactokinase (EC 2.7.1.6) (Galactose kinase)	PH0026	PH0026	Hypothetical protein PH0026	[TP0418-TP0095 (0.6515529), TP0418-TP0067 (0.62672263)]
COG0153	COG0457	PH0369	galK	Probable galactokinase (EC 2.7.1.6) (Galactose kinase)	PH1836	PH1836	Hypothetical protein PH1836	[TP0418-TP0095 (0.6515529), TP0418-TP0067 (0.62672263)]
COG0153	COG0457	PH0369	galK	Probable galactokinase (EC 2.7.1.6) (Galactose kinase)	PH0592	PH0592	Hypothetical protein PH0592	[TP0418-TP0095 (0.6515529), TP0418-TP0067 (0.62672263)]
COG0153	COG0457	PH0369	galK	Probable galactokinase (EC 2.7.1.6) (Galactose kinase)	PH0183	PH0183	Hypothetical protein PH0183	[TP0418-TP0095 (0.6515529), TP0418-TP0067 (0.62672263)]
COG0153	COG0457	PH0369	galK	Probable galactokinase (EC 2.7.1.6) (Galactose kinase)	PH1878	PH1878	Hypothetical protein PH1878	[TP0418-TP0095 (0.6515529), TP0418-TP0067 (0.62672263)]
COG0124	COG0124	PH0290	hisS	Histidyl-tRNA synthetase (EC 6.1.1.21) (Histidine--tRNA ligase) (HisRS)	PH0290	hisS	Histidyl-tRNA synthetase (EC 6.1.1.21) (Histidine--tRNA ligase) (HisRS)	[TP0641-TP0641 (0.67365265)]
COG0012	COG0608	PH0525	PH0525	397aa long hypothetical GTP-binding protein	PH0059	PH0059	Hypothetical protein PH0059	[TP0124-TP0704 (0.626838)]
COG0301	COG0457	PH1313	PH1313	Hypothetical protein PH1313	PH0183	PH0183	Hypothetical protein PH0183	[TP0559-TP0095 (0.76004404), TP0559-TP0067 (0.65738976)]
COG0301	COG0457	PH1313	PH1313	Hypothetical protein PH1313	PH0592	PH0592	Hypothetical protein PH0592	[TP0559-TP0095 (0.76004404), TP0559-TP0067 (0.65738976)]
COG0301	COG0457	PH1313	PH1313	Hypothetical protein PH1313	PH1836	PH1836	Hypothetical protein PH1836	[TP0559-TP0095 (0.76004404), TP0559-TP0067 (0.65738976)]
COG0301	COG0457	PH1786	PH1786	Hypothetical protein PH1786	PH1836	PH1836	Hypothetical protein PH1836	[TP0559-TP0095 (0.76004404), TP0559-TP0067 (0.65738976)]
COG0301	COG0457	PH1786	PH1786	Hypothetical protein PH1786	PH0026	PH0026	Hypothetical protein PH0026	[TP0559-TP0095 (0.76004404), TP0559-TP0067 (0.65738976)]
COG0301	COG0457	PH1786	PH1786	Hypothetical protein PH1786	PH1878	PH1878	Hypothetical protein PH1878	[TP0559-TP0095 (0.76004404), TP0559-TP0067 (0.65738976)]
COG0301	COG0457	PH1786	PH1786	Hypothetical protein PH1786	PH0183	PH0183	Hypothetical protein PH0183	[TP0559-TP0095 (0.76004404), TP0559-TP0067 (0.65738976)]
COG0301	COG0457	PH1313	PH1313	Hypothetical protein PH1313	PH1878	PH1878	Hypothetical protein PH1878	[TP0559-TP0095 (0.76004404), TP0559-TP0067 (0.65738976)]
COG0301	COG0457	PH1786	PH1786	Hypothetical protein PH1786	PH0592	PH0592	Hypothetical protein PH0592	[TP0559-TP0095 (0.76004404), TP0559-TP0067 (0.65738976)]
COG0301	COG0457	PH1313	PH1313	Hypothetical protein PH1313	PH0026	PH0026	Hypothetical protein PH0026	[TP0559-TP0095 (0.76004404), TP0559-TP0067 (0.65738976)]
