# Supplementary material for: The Binary Protein Interactome of Treponema pallidum – The Syphilis Spirochete
Source: PLoS One. 2008 May 28;3(5):e2292. doi: 10.1371/journal.pone.0002292 (PMC2386257; doi:10.1371/journal.pone.0002292)
Supplement: Data S1 — Predicted protein-protein interactions based on our Treponema pallidum data; zip archive containing 372 files with one file per species. (6.09 MB ZIP) [file pone.0002292.s006.zip › archaea/Sulfolobus_acidocaldarius.tab]

330779 Sulfolobus acidocaldarius
COG A	COG B	Locus Id A	Preferred Name(s) A	Annotation A	Locus Id B	Preferred Name(s) B	Annotation B	T. pallidum interaction
COG0186	COG1475	Saci_0588	rps17p	30S ribosomal protein S17P	Saci_1498	Saci_1498	Conserved protein {UniProtKB/TrEMBL:Q4J8R0}	[TP0198-TP0271 (0.71912634)]
COG0201	COG0550	Saci_0574	secY	Preprotein translocase secY subunit (Protein transport protein SEC61 subunit alpha homolog)	Saci_1371	Saci_1371	DNA topoisomerase I family A	[TP0208-TP0394 (0.8044664)]
COG0051	COG0693	Saci_0684	rps10p	30S ribosomal protein S10P	Saci_2278	Saci_2278	Intracellular proteinase	[TP0188-TP0445 (0.6307204)]
COG0125	COG0586	Saci_2020	Saci_2020	Thymidylate kinase-like protein	Saci_0286	Saci_0286	Conserved DedA family protein	[TP0354-TP0779 (0.67954355)]
COG0125	COG0586	Saci_2019	Saci_2019	Thymidylate kinase {UniProtKB/TrEMBL:Q4J7B6}	Saci_0286	Saci_0286	Conserved DedA family protein	[TP0354-TP0779 (0.67954355)]
COG0125	COG0586	Saci_0893	tmk	Probable thymidylate kinase (EC 2.7.4.9) (dTMP kinase)	Saci_0286	Saci_0286	Conserved DedA family protein	[TP0354-TP0779 (0.67954355)]
COG0125	COG0457	Saci_2019	Saci_2019	Thymidylate kinase {UniProtKB/TrEMBL:Q4J7B6}	Saci_2026	Saci_2026	Conserved TPR domain protein	[TP0354-TP0648 (0.5206915)]
COG0125	COG0457	Saci_0893	tmk	Probable thymidylate kinase (EC 2.7.4.9) (dTMP kinase)	Saci_1193	Saci_1193	Conserved protein {UniProtKB/TrEMBL:Q4J9J0}	[TP0354-TP0648 (0.5206915)]
COG0125	COG0457	Saci_2019	Saci_2019	Thymidylate kinase {UniProtKB/TrEMBL:Q4J7B6}	Saci_1193	Saci_1193	Conserved protein {UniProtKB/TrEMBL:Q4J9J0}	[TP0354-TP0648 (0.5206915)]
COG0125	COG0457	Saci_2020	Saci_2020	Thymidylate kinase-like protein	Saci_1239	Saci_1239	TPR domain protein {UniProtKB/TrEMBL:Q4J9E5}	[TP0354-TP0648 (0.5206915)]
COG0125	COG0457	Saci_2020	Saci_2020	Thymidylate kinase-like protein	Saci_2105	Saci_2105	Conserved TPR domain protein	[TP0354-TP0648 (0.5206915)]
COG0125	COG0457	Saci_2020	Saci_2020	Thymidylate kinase-like protein	Saci_2026	Saci_2026	Conserved TPR domain protein	[TP0354-TP0648 (0.5206915)]
COG0125	COG0457	Saci_2020	Saci_2020	Thymidylate kinase-like protein	Saci_1193	Saci_1193	Conserved protein {UniProtKB/TrEMBL:Q4J9J0}	[TP0354-TP0648 (0.5206915)]
COG0125	COG0457	Saci_0893	tmk	Probable thymidylate kinase (EC 2.7.4.9) (dTMP kinase)	Saci_1239	Saci_1239	TPR domain protein {UniProtKB/TrEMBL:Q4J9E5}	[TP0354-TP0648 (0.5206915)]
COG0125	COG0457	Saci_2019	Saci_2019	Thymidylate kinase {UniProtKB/TrEMBL:Q4J7B6}	Saci_2105	Saci_2105	Conserved TPR domain protein	[TP0354-TP0648 (0.5206915)]
COG0125	COG0457	Saci_2019	Saci_2019	Thymidylate kinase {UniProtKB/TrEMBL:Q4J7B6}	Saci_1239	Saci_1239	TPR domain protein {UniProtKB/TrEMBL:Q4J9E5}	[TP0354-TP0648 (0.5206915)]
COG0125	COG0457	Saci_0893	tmk	Probable thymidylate kinase (EC 2.7.4.9) (dTMP kinase)	Saci_2026	Saci_2026	Conserved TPR domain protein	[TP0354-TP0648 (0.5206915)]
COG0125	COG0457	Saci_0893	tmk	Probable thymidylate kinase (EC 2.7.4.9) (dTMP kinase)	Saci_2105	Saci_2105	Conserved TPR domain protein	[TP0354-TP0648 (0.5206915)]
COG0060	COG0681	Saci_0599	ileS	Isoleucyl-tRNA synthetase (EC 6.1.1.5) (Isoleucine--tRNA ligase) (IleRS)	Saci_1795	Saci_1795	Membrane protein {UniProtKB/TrEMBL:Q4J7Y0}	[TP0452-TP0185 (0.79878455)]
COG0060	COG0681	Saci_0599	ileS	Isoleucyl-tRNA synthetase (EC 6.1.1.5) (Isoleucine--tRNA ligase) (IleRS)	Saci_1380	Saci_1380	Conserved Archaeal protein	[TP0452-TP0185 (0.79878455)]
COG0459	COG2236	Saci_1203	Saci_1203	Thermosome gamma subunit	Saci_0925	Saci_0925	Phosphoribosyltransferase	[TP0030-TP0050 (0.733236)]
COG0459	COG2236	Saci_1401	thsA	Thermosome subunit alpha (Thermosome subunit 1) (Chaperonin alpha subunit) (Thermophilic factor 55 alpha) (TF55-alpha)	Saci_0925	Saci_0925	Phosphoribosyltransferase	[TP0030-TP0050 (0.733236)]
COG0459	COG2236	Saci_1203	Saci_1203	Thermosome gamma subunit	Saci_0998	Saci_0998	Purine phosphoribosyltransferase	[TP0030-TP0050 (0.733236)]
COG0459	COG2236	Saci_0666	thsB	Thermosome subunit beta (Thermosome subunit 2) (Chaperonin beta subunit) (Thermophilic factor 55 beta) (TF55-beta)	Saci_0998	Saci_0998	Purine phosphoribosyltransferase	[TP0030-TP0050 (0.733236)]
COG0459	COG2236	Saci_0666	thsB	Thermosome subunit beta (Thermosome subunit 2) (Chaperonin beta subunit) (Thermophilic factor 55 beta) (TF55-beta)	Saci_0925	Saci_0925	Phosphoribosyltransferase	[TP0030-TP0050 (0.733236)]
COG0459	COG2236	Saci_1401	thsA	Thermosome subunit alpha (Thermosome subunit 1) (Chaperonin alpha subunit) (Thermophilic factor 55 alpha) (TF55-alpha)	Saci_0998	Saci_0998	Purine phosphoribosyltransferase	[TP0030-TP0050 (0.733236)]
COG0237	COG0552	Saci_1286	Saci_1286	Conserved Archaeal protein	Saci_1462	dpa	Probable signal recognition particle protein (Docking protein) (P41)	[TP0296-TP0578 (0.7885255)]
COG0080	COG0265	Saci_1459	rpl11p	50S ribosomal protein L11P	Saci_1024	Saci_1024	Protease {UniProtKB/TrEMBL:Q4J9Z4}	[TP0237-TP0773 (0.6164146)]
COG0012	COG0457	Saci_0618	Saci_0618	GTPase {UniProtKB/TrEMBL:Q4JB19}	Saci_1193	Saci_1193	Conserved protein {UniProtKB/TrEMBL:Q4J9J0}	[TP0124-TP0067 (0.81355333)]
COG0012	COG0457	Saci_0618	Saci_0618	GTPase {UniProtKB/TrEMBL:Q4JB19}	Saci_1239	Saci_1239	TPR domain protein {UniProtKB/TrEMBL:Q4J9E5}	[TP0124-TP0067 (0.81355333)]
COG0012	COG0457	Saci_0618	Saci_0618	GTPase {UniProtKB/TrEMBL:Q4JB19}	Saci_2105	Saci_2105	Conserved TPR domain protein	[TP0124-TP0067 (0.81355333)]
COG0012	COG0457	Saci_0618	Saci_0618	GTPase {UniProtKB/TrEMBL:Q4JB19}	Saci_2026	Saci_2026	Conserved TPR domain protein	[TP0124-TP0067 (0.81355333)]
COG0552	COG1061	Saci_1462	dpa	Probable signal recognition particle protein (Docking protein) (P41)	Saci_1657	Saci_1657	Conserved Archaeal protein	[TP0578-TP0380 (0.62695336)]
COG0552	COG1061	Saci_1462	dpa	Probable signal recognition particle protein (Docking protein) (P41)	Saci_1326	Saci_1326	XPB/RAD25-related helicase	[TP0578-TP0380 (0.62695336)]
COG0265	COG0492	Saci_1024	Saci_1024	Protease {UniProtKB/TrEMBL:Q4J9Z4}	Saci_0029	Saci_0029	Thioredoxin reductase {UniProtKB/TrEMBL:Q4JCM0}	[TP0773-TP0814 (0.6926654)]
COG0265	COG0492	Saci_1024	Saci_1024	Protease {UniProtKB/TrEMBL:Q4J9Z4}	Saci_1169	Saci_1169	Thioredoxin reductase {UniProtKB/TrEMBL:Q4J9L4}	[TP0773-TP0814 (0.6926654)]
COG0265	COG0492	Saci_1024	Saci_1024	Protease {UniProtKB/TrEMBL:Q4J9Z4}	Saci_2144	Saci_2144	Thioredoxin reductase {UniProtKB/TrEMBL:Q4J6Z4}	[TP0773-TP0814 (0.6926654)]
COG0265	COG0492	Saci_1024	Saci_1024	Protease {UniProtKB/TrEMBL:Q4J9Z4}	Saci_0931	Saci_0931	Thioredoxin reductase {UniProtKB/TrEMBL:Q4JA87}	[TP0773-TP0814 (0.6926654)]
COG0124	COG0608	Saci_0663	hisS	Histidyl-tRNA synthetase (EC 6.1.1.21) (Histidine--tRNA ligase) (HisRS)	Saci_0177	Saci_0177	Conserved protein {UniProtKB/TrEMBL:Q4JC83}	[TP0641-TP0704 (0.75894904)]
COG0092	COG0301	Saci_0591	rps3p	30S ribosomal protein S3P	Saci_2336	thiI	Probable thiamine biosynthesis protein thiI	[TP0195-TP0559 (0.66944)]
COG0301	COG2080	Saci_2336	thiI	Probable thiamine biosynthesis protein thiI	Saci_2270	Saci_2270	Carbon monoxide dehydrogenase small chain	[TP0559-TP0080 (0.5968554)]
COG0301	COG2080	Saci_2336	thiI	Probable thiamine biosynthesis protein thiI	Saci_0917	Saci_0917	Carbon monoxide dehydrogenase small chain	[TP0559-TP0080 (0.5968554)]
COG0504	COG1475	Saci_0801	pyrG	CTP synthase (EC 6.3.4.2) (UTP--ammonia ligase) (CTP synthetase)	Saci_1498	Saci_1498	Conserved protein {UniProtKB/TrEMBL:Q4J8R0}	[TP0305-TP0271 (0.70252794)]
COG0457	COG0457	Saci_1239	Saci_1239	TPR domain protein {UniProtKB/TrEMBL:Q4J9E5}	Saci_1239	Saci_1239	TPR domain protein {UniProtKB/TrEMBL:Q4J9E5}	[TP0067-TP0095 (0.6515529)]
COG0457	COG0457	Saci_1193	Saci_1193	Conserved protein {UniProtKB/TrEMBL:Q4J9J0}	Saci_1193	Saci_1193	Conserved protein {UniProtKB/TrEMBL:Q4J9J0}	[TP0067-TP0095 (0.6515529)]
COG0457	COG0457	Saci_2026	Saci_2026	Conserved TPR domain protein	Saci_1239	Saci_1239	TPR domain protein {UniProtKB/TrEMBL:Q4J9E5}	[TP0067-TP0095 (0.6515529)]
COG0457	COG0457	Saci_1239	Saci_1239	TPR domain protein {UniProtKB/TrEMBL:Q4J9E5}	Saci_2026	Saci_2026	Conserved TPR domain protein	[TP0067-TP0095 (0.6515529)]
COG0457	COG0457	Saci_2026	Saci_2026	Conserved TPR domain protein	Saci_2026	Saci_2026	Conserved TPR domain protein	[TP0067-TP0095 (0.6515529)]
COG0457	COG0457	Saci_2105	Saci_2105	Conserved TPR domain protein	Saci_1239	Saci_1239	TPR domain protein {UniProtKB/TrEMBL:Q4J9E5}	[TP0067-TP0095 (0.6515529)]
COG0457	COG0457	Saci_1239	Saci_1239	TPR domain protein {UniProtKB/TrEMBL:Q4J9E5}	Saci_2105	Saci_2105	Conserved TPR domain protein	[TP0067-TP0095 (0.6515529)]
COG0457	COG0457	Saci_2105	Saci_2105	Conserved TPR domain protein	Saci_2105	Saci_2105	Conserved TPR domain protein	[TP0067-TP0095 (0.6515529)]
COG0457	COG0457	Saci_2105	Saci_2105	Conserved TPR domain protein	Saci_2026	Saci_2026	Conserved TPR domain protein	[TP0067-TP0095 (0.6515529)]
COG0457	COG0457	Saci_2026	Saci_2026	Conserved TPR domain protein	Saci_2105	Saci_2105	Conserved TPR domain protein	[TP0067-TP0095 (0.6515529)]
COG0457	COG0457	Saci_1193	Saci_1193	Conserved protein {UniProtKB/TrEMBL:Q4J9J0}	Saci_1239	Saci_1239	TPR domain protein {UniProtKB/TrEMBL:Q4J9E5}	[TP0067-TP0095 (0.6515529)]
COG0457	COG0457	Saci_1239	Saci_1239	TPR domain protein {UniProtKB/TrEMBL:Q4J9E5}	Saci_1193	Saci_1193	Conserved protein {UniProtKB/TrEMBL:Q4J9J0}	[TP0067-TP0095 (0.6515529)]
COG0457	COG0457	Saci_2105	Saci_2105	Conserved TPR domain protein	Saci_1193	Saci_1193	Conserved protein {UniProtKB/TrEMBL:Q4J9J0}	[TP0067-TP0095 (0.6515529)]
COG0457	COG0457	Saci_1193	Saci_1193	Conserved protein {UniProtKB/TrEMBL:Q4J9J0}	Saci_2105	Saci_2105	Conserved TPR domain protein	[TP0067-TP0095 (0.6515529)]
COG0457	COG0457	Saci_2026	Saci_2026	Conserved TPR domain protein	Saci_1193	Saci_1193	Conserved protein {UniProtKB/TrEMBL:Q4J9J0}	[TP0067-TP0095 (0.6515529)]
COG0457	COG0457	Saci_1193	Saci_1193	Conserved protein {UniProtKB/TrEMBL:Q4J9J0}	Saci_2026	Saci_2026	Conserved TPR domain protein	[TP0067-TP0095 (0.6515529)]
COG1196	COG2236	Saci_0046	Saci_0046	Conserved Archaeal protein	Saci_0925	Saci_0925	Phosphoribosyltransferase	[TP0367-TP0050 (0.68145895)]
COG1196	COG2236	Saci_0046	Saci_0046	Conserved Archaeal protein	Saci_0998	Saci_0998	Purine phosphoribosyltransferase	[TP0367-TP0050 (0.68145895)]
COG0080	COG0301	Saci_1459	rpl11p	50S ribosomal protein L11P	Saci_2336	thiI	Probable thiamine biosynthesis protein thiI	[TP0237-TP0559 (0.59848577)]
COG0024	COG0530	Saci_1513	Saci_1513	Methionine aminopeptidase	Saci_1723	Saci_1723	Conserved membrane protein	[TP0842-TP1034 (0.7696508)]
COG0024	COG0530	Saci_1513	Saci_1513	Methionine aminopeptidase	Saci_1693	Saci_1693	Sodium/calcium exchanger protein	[TP0842-TP1034 (0.7696508)]
COG0024	COG1121	Saci_1513	Saci_1513	Methionine aminopeptidase	Saci_0531	Saci_0531	High-affinity zinc uptake system ATP-binding	[TP0842-TP0164 (0.77940726)]
COG0024	COG1121	Saci_1513	Saci_1513	Methionine aminopeptidase	Saci_1066	Saci_1066	ABC transporter {UniProtKB/TrEMBL:Q4J9V7}	[TP0842-TP0164 (0.77940726)]
COG0457	COG0558	Saci_1239	Saci_1239	TPR domain protein {UniProtKB/TrEMBL:Q4J9E5}	Saci_1541	Saci_1541	CDP-alcohol phosphatidyltransferase	[TP0067-TP0730 (0.86096925)]
COG0457	COG0558	Saci_1193	Saci_1193	Conserved protein {UniProtKB/TrEMBL:Q4J9J0}	Saci_1541	Saci_1541	CDP-alcohol phosphatidyltransferase	[TP0067-TP0730 (0.86096925)]
COG0457	COG0558	Saci_2026	Saci_2026	Conserved TPR domain protein	Saci_1541	Saci_1541	CDP-alcohol phosphatidyltransferase	[TP0067-TP0730 (0.86096925)]
COG0457	COG0558	Saci_2105	Saci_2105	Conserved TPR domain protein	Saci_1541	Saci_1541	CDP-alcohol phosphatidyltransferase	[TP0067-TP0730 (0.86096925)]
COG0495	COG1475	Saci_0373	leuS1	Leucyl-tRNA synthetase 1 (EC 6.1.1.4) (Leucine--tRNA ligase 1) (LeuRS 1)	Saci_1498	Saci_1498	Conserved protein {UniProtKB/TrEMBL:Q4J8R0}	[TP0586-TP0271 (0.63095015)]
COG0495	COG1475	Saci_1572	leuS2	Leucyl-tRNA synthetase 2 (EC 6.1.1.4) (Leucine--tRNA ligase 2) (LeuRS 2)	Saci_1498	Saci_1498	Conserved protein {UniProtKB/TrEMBL:Q4J8R0}	[TP0586-TP0271 (0.63095015)]
COG0442	COG0552	Saci_1553	Saci_1553	Bifunctional aminoacyl-tRNA synthetase	Saci_1462	dpa	Probable signal recognition particle protein (Docking protein) (P41)	[TP0160-TP0578 (0.56216276)]
COG0024	COG0462	Saci_1513	Saci_1513	Methionine aminopeptidase	Saci_1282	prs	Ribose-phosphate pyrophosphokinase (EC 2.7.6.1) (RPPK) (Phosphoribosyl pyrophosphate synthetase) (P-Rib-PP synthetase) (PRPP synthetase)	[TP0842-TP0294 (0.8762697)]
COG0125	COG0361	Saci_0893	tmk	Probable thymidylate kinase (EC 2.7.4.9) (dTMP kinase)	Saci_0964	eif1a	Translation initiation factor 1A (aIF-1A)	[TP0354-TP0097 (0.8382038)]
COG0125	COG0361	Saci_2020	Saci_2020	Thymidylate kinase-like protein	Saci_0964	eif1a	Translation initiation factor 1A (aIF-1A)	[TP0354-TP0097 (0.8382038)]
COG0125	COG0361	Saci_2019	Saci_2019	Thymidylate kinase {UniProtKB/TrEMBL:Q4J7B6}	Saci_0964	eif1a	Translation initiation factor 1A (aIF-1A)	[TP0354-TP0097 (0.8382038)]
COG0301	COG1529	Saci_2336	thiI	Probable thiamine biosynthesis protein thiI	Saci_2064	Saci_2064	Aldehyde oxidase and xanthine dehydrogenase	[TP0559-TP0079 (0.62660724)]
COG0301	COG1529	Saci_2336	thiI	Probable thiamine biosynthesis protein thiI	Saci_2271	Saci_2271	Carbon monoxide dehydrogenase large chain	[TP0559-TP0079 (0.62660724)]
COG0301	COG1529	Saci_2336	thiI	Probable thiamine biosynthesis protein thiI	Saci_1838	Saci_1838	Carbon monoxide dehydrogenase large chain	[TP0559-TP0079 (0.62660724)]
COG0301	COG1529	Saci_2336	thiI	Probable thiamine biosynthesis protein thiI	Saci_1020	Saci_1020	Aldehyde oxidase {UniProtKB/TrEMBL:Q4J9Z7}	[TP0559-TP0079 (0.62660724)]
COG0301	COG1529	Saci_2336	thiI	Probable thiamine biosynthesis protein thiI	Saci_1009	Saci_1009	Carbon monoxide dehydrogenase	[TP0559-TP0079 (0.62660724)]
COG0301	COG1529	Saci_2336	thiI	Probable thiamine biosynthesis protein thiI	Saci_2117	Saci_2117	Carbon monoxide dehydrogenase large chain	[TP0559-TP0079 (0.62660724)]
COG0301	COG1529	Saci_2336	thiI	Probable thiamine biosynthesis protein thiI	Saci_1742	Saci_1742	Carbon monoxide dehydrogenase large chain	[TP0559-TP0079 (0.62660724)]
COG0301	COG1529	Saci_2336	thiI	Probable thiamine biosynthesis protein thiI	Saci_2247	Saci_2247	Carbon monoxide dehydrogenase large chain	[TP0559-TP0079 (0.62660724)]
COG0457	COG0495	Saci_2026	Saci_2026	Conserved TPR domain protein	Saci_0373	leuS1	Leucyl-tRNA synthetase 1 (EC 6.1.1.4) (Leucine--tRNA ligase 1) (LeuRS 1)	[TP0067-TP0586 (0.714839)]
COG0457	COG0495	Saci_1239	Saci_1239	TPR domain protein {UniProtKB/TrEMBL:Q4J9E5}	Saci_0373	leuS1	Leucyl-tRNA synthetase 1 (EC 6.1.1.4) (Leucine--tRNA ligase 1) (LeuRS 1)	[TP0067-TP0586 (0.714839)]
COG0457	COG0495	Saci_2026	Saci_2026	Conserved TPR domain protein	Saci_1572	leuS2	Leucyl-tRNA synthetase 2 (EC 6.1.1.4) (Leucine--tRNA ligase 2) (LeuRS 2)	[TP0067-TP0586 (0.714839)]
COG0457	COG0495	Saci_2105	Saci_2105	Conserved TPR domain protein	Saci_0373	leuS1	Leucyl-tRNA synthetase 1 (EC 6.1.1.4) (Leucine--tRNA ligase 1) (LeuRS 1)	[TP0067-TP0586 (0.714839)]
COG0457	COG0495	Saci_2105	Saci_2105	Conserved TPR domain protein	Saci_1572	leuS2	Leucyl-tRNA synthetase 2 (EC 6.1.1.4) (Leucine--tRNA ligase 2) (LeuRS 2)	[TP0067-TP0586 (0.714839)]
COG0457	COG0495	Saci_1239	Saci_1239	TPR domain protein {UniProtKB/TrEMBL:Q4J9E5}	Saci_1572	leuS2	Leucyl-tRNA synthetase 2 (EC 6.1.1.4) (Leucine--tRNA ligase 2) (LeuRS 2)	[TP0067-TP0586 (0.714839)]
COG0457	COG0495	Saci_1193	Saci_1193	Conserved protein {UniProtKB/TrEMBL:Q4J9J0}	Saci_1572	leuS2	Leucyl-tRNA synthetase 2 (EC 6.1.1.4) (Leucine--tRNA ligase 2) (LeuRS 2)	[TP0067-TP0586 (0.714839)]
COG0457	COG0495	Saci_1193	Saci_1193	Conserved protein {UniProtKB/TrEMBL:Q4J9J0}	Saci_0373	leuS1	Leucyl-tRNA synthetase 1 (EC 6.1.1.4) (Leucine--tRNA ligase 1) (LeuRS 1)	[TP0067-TP0586 (0.714839)]
COG0358	COG0457	Saci_0075	Saci_0075	UPF0095 protein Saci_0075	Saci_1239	Saci_1239	TPR domain protein {UniProtKB/TrEMBL:Q4J9E5}	[TP0492-TP0648 (0.5111708)]
COG0358	COG0457	Saci_0075	Saci_0075	UPF0095 protein Saci_0075	Saci_2026	Saci_2026	Conserved TPR domain protein	[TP0492-TP0648 (0.5111708)]
COG0358	COG0457	Saci_0075	Saci_0075	UPF0095 protein Saci_0075	Saci_1193	Saci_1193	Conserved protein {UniProtKB/TrEMBL:Q4J9J0}	[TP0492-TP0648 (0.5111708)]
COG0358	COG0457	Saci_0075	Saci_0075	UPF0095 protein Saci_0075	Saci_2105	Saci_2105	Conserved TPR domain protein	[TP0492-TP0648 (0.5111708)]
COG0301	COG0301	Saci_2336	thiI	Probable thiamine biosynthesis protein thiI	Saci_2336	thiI	Probable thiamine biosynthesis protein thiI	[TP0559-TP0559 (0.6965584)]
COG0608	COG1234	Saci_0177	Saci_0177	Conserved protein {UniProtKB/TrEMBL:Q4JC83}	Saci_1284	rnz	Ribonuclease Z (EC 3.1.26.11) (RNase Z) (tRNase Z) (tRNA 3 endonuclease)	[TP0704-TP0819 (0.5844061)]
COG0608	COG1234	Saci_0177	Saci_0177	Conserved protein {UniProtKB/TrEMBL:Q4JC83}	Saci_0271	Saci_0271	Conserved protein {UniProtKB/TrEMBL:Q4JBZ2}	[TP0704-TP0819 (0.5844061)]
COG0024	COG0125	Saci_1513	Saci_1513	Methionine aminopeptidase	Saci_0893	tmk	Probable thymidylate kinase (EC 2.7.4.9) (dTMP kinase)	[TP0842-TP0354 (0.8096375)]
COG0024	COG0125	Saci_1513	Saci_1513	Methionine aminopeptidase	Saci_2020	Saci_2020	Thymidylate kinase-like protein	[TP0842-TP0354 (0.8096375)]
COG0024	COG0125	Saci_1513	Saci_1513	Methionine aminopeptidase	Saci_2019	Saci_2019	Thymidylate kinase {UniProtKB/TrEMBL:Q4J7B6}	[TP0842-TP0354 (0.8096375)]
COG0048	COG1156	Saci_0688	rps12p	30S ribosomal protein S12P	Saci_1549	atpB	V-type ATP synthase beta chain (EC 3.6.3.14) (V-type ATPase subunit B)	[TP0243-TP0427 (0.80866665)]
COG0530	COG0621	Saci_1723	Saci_1723	Conserved membrane protein	Saci_0962	Saci_0962	Universally conserved protein	[TP1034-TP0269 (0.7081234)]
COG0530	COG0621	Saci_1693	Saci_1693	Sodium/calcium exchanger protein	Saci_0962	Saci_0962	Universally conserved protein	[TP1034-TP0269 (0.7081234)]
COG0462	COG0492	Saci_1282	prs	Ribose-phosphate pyrophosphokinase (EC 2.7.6.1) (RPPK) (Phosphoribosyl pyrophosphate synthetase) (P-Rib-PP synthetase) (PRPP synthetase)	Saci_0931	Saci_0931	Thioredoxin reductase {UniProtKB/TrEMBL:Q4JA87}	[TP0294-TP0814 (0.8323514)]
COG0462	COG0492	Saci_1282	prs	Ribose-phosphate pyrophosphokinase (EC 2.7.6.1) (RPPK) (Phosphoribosyl pyrophosphate synthetase) (P-Rib-PP synthetase) (PRPP synthetase)	Saci_1169	Saci_1169	Thioredoxin reductase {UniProtKB/TrEMBL:Q4J9L4}	[TP0294-TP0814 (0.8323514)]
COG0462	COG0492	Saci_1282	prs	Ribose-phosphate pyrophosphokinase (EC 2.7.6.1) (RPPK) (Phosphoribosyl pyrophosphate synthetase) (P-Rib-PP synthetase) (PRPP synthetase)	Saci_2144	Saci_2144	Thioredoxin reductase {UniProtKB/TrEMBL:Q4J6Z4}	[TP0294-TP0814 (0.8323514)]
COG0462	COG0492	Saci_1282	prs	Ribose-phosphate pyrophosphokinase (EC 2.7.6.1) (RPPK) (Phosphoribosyl pyrophosphate synthetase) (P-Rib-PP synthetase) (PRPP synthetase)	Saci_0029	Saci_0029	Thioredoxin reductase {UniProtKB/TrEMBL:Q4JCM0}	[TP0294-TP0814 (0.8323514)]
COG0457	COG1234	Saci_1239	Saci_1239	TPR domain protein {UniProtKB/TrEMBL:Q4J9E5}	Saci_1284	rnz	Ribonuclease Z (EC 3.1.26.11) (RNase Z) (tRNase Z) (tRNA 3 endonuclease)	[TP0095-TP0819 (0.5178716)]
COG0457	COG1234	Saci_2105	Saci_2105	Conserved TPR domain protein	Saci_1284	rnz	Ribonuclease Z (EC 3.1.26.11) (RNase Z) (tRNase Z) (tRNA 3 endonuclease)	[TP0095-TP0819 (0.5178716)]
COG0457	COG1234	Saci_1193	Saci_1193	Conserved protein {UniProtKB/TrEMBL:Q4J9J0}	Saci_0271	Saci_0271	Conserved protein {UniProtKB/TrEMBL:Q4JBZ2}	[TP0095-TP0819 (0.5178716)]
COG0457	COG1234	Saci_1193	Saci_1193	Conserved protein {UniProtKB/TrEMBL:Q4J9J0}	Saci_1284	rnz	Ribonuclease Z (EC 3.1.26.11) (RNase Z) (tRNase Z) (tRNA 3 endonuclease)	[TP0095-TP0819 (0.5178716)]
COG0457	COG1234	Saci_2105	Saci_2105	Conserved TPR domain protein	Saci_0271	Saci_0271	Conserved protein {UniProtKB/TrEMBL:Q4JBZ2}	[TP0095-TP0819 (0.5178716)]
COG0457	COG1234	Saci_2026	Saci_2026	Conserved TPR domain protein	Saci_0271	Saci_0271	Conserved protein {UniProtKB/TrEMBL:Q4JBZ2}	[TP0095-TP0819 (0.5178716)]
COG0457	COG1234	Saci_2026	Saci_2026	Conserved TPR domain protein	Saci_1284	rnz	Ribonuclease Z (EC 3.1.26.11) (RNase Z) (tRNase Z) (tRNA 3 endonuclease)	[TP0095-TP0819 (0.5178716)]
COG0457	COG1234	Saci_1239	Saci_1239	TPR domain protein {UniProtKB/TrEMBL:Q4J9E5}	Saci_0271	Saci_0271	Conserved protein {UniProtKB/TrEMBL:Q4JBZ2}	[TP0095-TP0819 (0.5178716)]
COG0503	COG1488	Saci_0701	Saci_0701	Conserved Archaeal protein	Saci_1470	Saci_1470	Quinolinate phosphoribosyl transferase	[TP1039-TP0628 (0.6658587)]
COG0457	COG1061	Saci_2026	Saci_2026	Conserved TPR domain protein	Saci_1326	Saci_1326	XPB/RAD25-related helicase	[TP0095-TP0380 (0.51337665)]
COG0457	COG1061	Saci_2105	Saci_2105	Conserved TPR domain protein	Saci_1657	Saci_1657	Conserved Archaeal protein	[TP0095-TP0380 (0.51337665)]
COG0457	COG1061	Saci_1193	Saci_1193	Conserved protein {UniProtKB/TrEMBL:Q4J9J0}	Saci_1657	Saci_1657	Conserved Archaeal protein	[TP0095-TP0380 (0.51337665)]
COG0457	COG1061	Saci_1193	Saci_1193	Conserved protein {UniProtKB/TrEMBL:Q4J9J0}	Saci_1326	Saci_1326	XPB/RAD25-related helicase	[TP0095-TP0380 (0.51337665)]
COG0457	COG1061	Saci_1239	Saci_1239	TPR domain protein {UniProtKB/TrEMBL:Q4J9E5}	Saci_1326	Saci_1326	XPB/RAD25-related helicase	[TP0095-TP0380 (0.51337665)]
COG0457	COG1061	Saci_2105	Saci_2105	Conserved TPR domain protein	Saci_1326	Saci_1326	XPB/RAD25-related helicase	[TP0095-TP0380 (0.51337665)]
COG0457	COG1061	Saci_1239	Saci_1239	TPR domain protein {UniProtKB/TrEMBL:Q4J9E5}	Saci_1657	Saci_1657	Conserved Archaeal protein	[TP0095-TP0380 (0.51337665)]
COG0457	COG1061	Saci_2026	Saci_2026	Conserved TPR domain protein	Saci_1657	Saci_1657	Conserved Archaeal protein	[TP0095-TP0380 (0.51337665)]
COG0051	COG1192	Saci_0684	rps10p	30S ribosomal protein S10P	Saci_1050	Saci_1050	Conserved protein {UniProtKB/TrEMBL:Q4J9X4}	[TP0188-TP0272 (0.7732025)]
COG0051	COG1192	Saci_0684	rps10p	30S ribosomal protein S10P	Saci_0204	Saci_0204	ParA ATPase {UniProtKB/TrEMBL:Q4JC56}	[TP0188-TP0272 (0.7732025)]
COG0442	COG0459	Saci_1553	Saci_1553	Bifunctional aminoacyl-tRNA synthetase	Saci_0666	thsB	Thermosome subunit beta (Thermosome subunit 2) (Chaperonin beta subunit) (Thermophilic factor 55 beta) (TF55-beta)	[TP0160-TP0030 (0.7719589)]
COG0442	COG0459	Saci_1553	Saci_1553	Bifunctional aminoacyl-tRNA synthetase	Saci_1203	Saci_1203	Thermosome gamma subunit	[TP0160-TP0030 (0.7719589)]
COG0442	COG0459	Saci_1553	Saci_1553	Bifunctional aminoacyl-tRNA synthetase	Saci_1401	thsA	Thermosome subunit alpha (Thermosome subunit 1) (Chaperonin alpha subunit) (Thermophilic factor 55 alpha) (TF55-alpha)	[TP0160-TP0030 (0.7719589)]
COG1109	COG1488	Saci_0806	Saci_0806	Phosphoglucomutase/phosphomannomutase	Saci_1470	Saci_1470	Quinolinate phosphoribosyl transferase	[TP0413-TP0628 (0.6598422)]
COG0586	COG1061	Saci_0286	Saci_0286	Conserved DedA family protein	Saci_1326	Saci_1326	XPB/RAD25-related helicase	[TP0779-TP0380 (0.6968711)]
COG0586	COG1061	Saci_0286	Saci_0286	Conserved DedA family protein	Saci_1657	Saci_1657	Conserved Archaeal protein	[TP0779-TP0380 (0.6968711)]
COG0457	COG2080	Saci_2026	Saci_2026	Conserved TPR domain protein	Saci_0917	Saci_0917	Carbon monoxide dehydrogenase small chain	[TP0820-TP0080 (0.6775143)]
COG0457	COG2080	Saci_1239	Saci_1239	TPR domain protein {UniProtKB/TrEMBL:Q4J9E5}	Saci_0917	Saci_0917	Carbon monoxide dehydrogenase small chain	[TP0820-TP0080 (0.6775143)]
COG0457	COG2080	Saci_2105	Saci_2105	Conserved TPR domain protein	Saci_2270	Saci_2270	Carbon monoxide dehydrogenase small chain	[TP0820-TP0080 (0.6775143)]
COG0457	COG2080	Saci_2105	Saci_2105	Conserved TPR domain protein	Saci_0917	Saci_0917	Carbon monoxide dehydrogenase small chain	[TP0820-TP0080 (0.6775143)]
COG0457	COG2080	Saci_1193	Saci_1193	Conserved protein {UniProtKB/TrEMBL:Q4J9J0}	Saci_0917	Saci_0917	Carbon monoxide dehydrogenase small chain	[TP0820-TP0080 (0.6775143)]
COG0457	COG2080	Saci_1193	Saci_1193	Conserved protein {UniProtKB/TrEMBL:Q4J9J0}	Saci_2270	Saci_2270	Carbon monoxide dehydrogenase small chain	[TP0820-TP0080 (0.6775143)]
COG0457	COG2080	Saci_1239	Saci_1239	TPR domain protein {UniProtKB/TrEMBL:Q4J9E5}	Saci_2270	Saci_2270	Carbon monoxide dehydrogenase small chain	[TP0820-TP0080 (0.6775143)]
COG0457	COG2080	Saci_2026	Saci_2026	Conserved TPR domain protein	Saci_2270	Saci_2270	Carbon monoxide dehydrogenase small chain	[TP0820-TP0080 (0.6775143)]
COG0124	COG0124	Saci_0663	hisS	Histidyl-tRNA synthetase (EC 6.1.1.21) (Histidine--tRNA ligase) (HisRS)	Saci_0663	hisS	Histidyl-tRNA synthetase (EC 6.1.1.21) (Histidine--tRNA ligase) (HisRS)	[TP0641-TP0641 (0.67365265)]
COG0586	COG2236	Saci_0286	Saci_0286	Conserved DedA family protein	Saci_0998	Saci_0998	Purine phosphoribosyltransferase	[TP0779-TP0050 (0.66770643)]
COG0586	COG2236	Saci_0286	Saci_0286	Conserved DedA family protein	Saci_0925	Saci_0925	Phosphoribosyltransferase	[TP0779-TP0050 (0.66770643)]
COG0012	COG0608	Saci_0618	Saci_0618	GTPase {UniProtKB/TrEMBL:Q4JB19}	Saci_0177	Saci_0177	Conserved protein {UniProtKB/TrEMBL:Q4JC83}	[TP0124-TP0704 (0.626838)]
COG0301	COG0457	Saci_2336	thiI	Probable thiamine biosynthesis protein thiI	Saci_1239	Saci_1239	TPR domain protein {UniProtKB/TrEMBL:Q4J9E5}	[TP0559-TP0095 (0.76004404), TP0559-TP0067 (0.65738976)]
COG0301	COG0457	Saci_2336	thiI	Probable thiamine biosynthesis protein thiI	Saci_1193	Saci_1193	Conserved protein {UniProtKB/TrEMBL:Q4J9J0}	[TP0559-TP0095 (0.76004404), TP0559-TP0067 (0.65738976)]
COG0301	COG0457	Saci_2336	thiI	Probable thiamine biosynthesis protein thiI	Saci_2105	Saci_2105	Conserved TPR domain protein	[TP0559-TP0095 (0.76004404), TP0559-TP0067 (0.65738976)]
COG0301	COG0457	Saci_2336	thiI	Probable thiamine biosynthesis protein thiI	Saci_2026	Saci_2026	Conserved TPR domain protein	[TP0559-TP0095 (0.76004404), TP0559-TP0067 (0.65738976)]
