# Supplementary material for: The Binary Protein Interactome of Treponema pallidum – The Syphilis Spirochete
Source: PLoS One. 2008 May 28;3(5):e2292. doi: 10.1371/journal.pone.0002292 (PMC2386257; doi:10.1371/journal.pone.0002292)
Supplement: Data S1 — Predicted protein-protein interactions based on our Treponema pallidum data; zip archive containing 372 files with one file per species. (6.09 MB ZIP) [file pone.0002292.s006.zip › archaea/Sulfolobus_solfataricus.tab]

2287 Sulfolobus solfataricus
COG A	COG B	Locus Id A	Preferred Name(s) A	Annotation A	Locus Id B	Preferred Name(s) B	Annotation B	T. pallidum interaction
COG0186	COG1475	SSO0709	rps17p	30S ribosomal protein S17P	SSO0115	SSO0115	Orf c04007 protein {UniProtKB/TrEMBL:P95946}	[TP0198-TP0271 (0.71912634)]
COG0201	COG0550	SSO0695	secY	Preprotein translocase secY subunit (Protein transport protein SEC61 subunit alpha homolog)	SSO0907	SSO0907	DNA topoisomerase I family A	[TP0208-TP0394 (0.8044664)]
COG0051	COG0693	SSO0215	rps10	30S ribosomal protein S10P	SSO1067	SSO1067	Intracellular proteinase	[TP0188-TP0445 (0.6307204)]
COG0125	COG0586	SSO1192	tmk2	Probable thymidylate kinase 2 (EC 2.7.4.9) (dTMP kinase 2)	SSO2787	SSO2787	Membrane protein, putative	[TP0354-TP0779 (0.67954355)]
COG0125	COG0586	SSO1191	SSO1191	Thymidylate kinase related protein	SSO2787	SSO2787	Membrane protein, putative	[TP0354-TP0779 (0.67954355)]
COG0125	COG0586	SSO0780	tmk	Probable thymidylate kinase 1 (EC 2.7.4.9) (dTMP kinase 1)	SSO2787	SSO2787	Membrane protein, putative	[TP0354-TP0779 (0.67954355)]
COG0457	COG1653	SSO0506	SSO0506	Hypothetical protein SSO0506	SSO0999	SSO0999	ABC Transporter {UniProtKB/TrEMBL:Q97ZC3}	[TP0067-TP0074 (0.6656524)]
COG0457	COG1653	SSO3207	SSO3207	Ser/thr protein kinase, putative	SSO3066	SSO3066	Arabinose ABC transporter, arabinose binding	[TP0067-TP0074 (0.6656524)]
COG0457	COG1653	SSO2710	SSO2710	Hypothetical protein {UniProtKB/TrEMBL:Q97VC4}	SSO0999	SSO0999	ABC Transporter {UniProtKB/TrEMBL:Q97ZC3}	[TP0067-TP0074 (0.6656524)]
COG0457	COG1653	SSO0506	SSO0506	Hypothetical protein SSO0506	SSO2847	SSO2847	Sugar-binding periplasmic protein	[TP0067-TP0074 (0.6656524)]
COG0457	COG1653	SSO2796	SSO2796	Hypothetical protein {UniProtKB/TrEMBL:Q97V36}	SSO0999	SSO0999	ABC Transporter {UniProtKB/TrEMBL:Q97ZC3}	[TP0067-TP0074 (0.6656524)]
COG0457	COG1653	SSO2710	SSO2710	Hypothetical protein {UniProtKB/TrEMBL:Q97VC4}	SSO2847	SSO2847	Sugar-binding periplasmic protein	[TP0067-TP0074 (0.6656524)]
COG0457	COG1653	SSO2710	SSO2710	Hypothetical protein {UniProtKB/TrEMBL:Q97VC4}	SSO3066	SSO3066	Arabinose ABC transporter, arabinose binding	[TP0067-TP0074 (0.6656524)]
COG0457	COG1653	SSO2191	SSO2191	Hypothetical protein {UniProtKB/TrEMBL:Q97WM3}	SSO2847	SSO2847	Sugar-binding periplasmic protein	[TP0067-TP0074 (0.6656524)]
COG0457	COG1653	SSO2796	SSO2796	Hypothetical protein {UniProtKB/TrEMBL:Q97V36}	SSO2847	SSO2847	Sugar-binding periplasmic protein	[TP0067-TP0074 (0.6656524)]
COG0457	COG1653	SSO2796	SSO2796	Hypothetical protein {UniProtKB/TrEMBL:Q97V36}	SSO3066	SSO3066	Arabinose ABC transporter, arabinose binding	[TP0067-TP0074 (0.6656524)]
COG0457	COG1653	SSO2191	SSO2191	Hypothetical protein {UniProtKB/TrEMBL:Q97WM3}	SSO0999	SSO0999	ABC Transporter {UniProtKB/TrEMBL:Q97ZC3}	[TP0067-TP0074 (0.6656524)]
COG0457	COG1653	SSO2191	SSO2191	Hypothetical protein {UniProtKB/TrEMBL:Q97WM3}	SSO3066	SSO3066	Arabinose ABC transporter, arabinose binding	[TP0067-TP0074 (0.6656524)]
COG0457	COG1653	SSO3207	SSO3207	Ser/thr protein kinase, putative	SSO2847	SSO2847	Sugar-binding periplasmic protein	[TP0067-TP0074 (0.6656524)]
COG0457	COG1653	SSO0506	SSO0506	Hypothetical protein SSO0506	SSO3066	SSO3066	Arabinose ABC transporter, arabinose binding	[TP0067-TP0074 (0.6656524)]
COG0457	COG1653	SSO3207	SSO3207	Ser/thr protein kinase, putative	SSO0999	SSO0999	ABC Transporter {UniProtKB/TrEMBL:Q97ZC3}	[TP0067-TP0074 (0.6656524)]
COG1061	COG3391	SSO1879	SSO1879	ATP-dependent helicase, putative	SSO3089	SSO3089	Hypothetical protein {UniProtKB/TrEMBL:Q97UC6}	[TP0380-TP0421 (0.5112116)]
COG1061	COG3391	SSO0473	SSO0473	DNA repair protein rad25	SSO3089	SSO3089	Hypothetical protein {UniProtKB/TrEMBL:Q97UC6}	[TP0380-TP0421 (0.5112116)]
COG1061	COG3391	SSO0959	SSO0959	DNA repair protein rad25	SSO3089	SSO3089	Hypothetical protein {UniProtKB/TrEMBL:Q97UC6}	[TP0380-TP0421 (0.5112116)]
COG0125	COG0457	SSO1192	tmk2	Probable thymidylate kinase 2 (EC 2.7.4.9) (dTMP kinase 2)	SSO2796	SSO2796	Hypothetical protein {UniProtKB/TrEMBL:Q97V36}	[TP0354-TP0648 (0.5206915)]
COG0125	COG0457	SSO1192	tmk2	Probable thymidylate kinase 2 (EC 2.7.4.9) (dTMP kinase 2)	SSO0506	SSO0506	Hypothetical protein SSO0506	[TP0354-TP0648 (0.5206915)]
COG0125	COG0457	SSO0780	tmk	Probable thymidylate kinase 1 (EC 2.7.4.9) (dTMP kinase 1)	SSO0506	SSO0506	Hypothetical protein SSO0506	[TP0354-TP0648 (0.5206915)]
COG0125	COG0457	SSO0780	tmk	Probable thymidylate kinase 1 (EC 2.7.4.9) (dTMP kinase 1)	SSO2710	SSO2710	Hypothetical protein {UniProtKB/TrEMBL:Q97VC4}	[TP0354-TP0648 (0.5206915)]
COG0125	COG0457	SSO1191	SSO1191	Thymidylate kinase related protein	SSO3207	SSO3207	Ser/thr protein kinase, putative	[TP0354-TP0648 (0.5206915)]
COG0125	COG0457	SSO1192	tmk2	Probable thymidylate kinase 2 (EC 2.7.4.9) (dTMP kinase 2)	SSO3207	SSO3207	Ser/thr protein kinase, putative	[TP0354-TP0648 (0.5206915)]
COG0125	COG0457	SSO1191	SSO1191	Thymidylate kinase related protein	SSO2191	SSO2191	Hypothetical protein {UniProtKB/TrEMBL:Q97WM3}	[TP0354-TP0648 (0.5206915)]
COG0125	COG0457	SSO1192	tmk2	Probable thymidylate kinase 2 (EC 2.7.4.9) (dTMP kinase 2)	SSO2191	SSO2191	Hypothetical protein {UniProtKB/TrEMBL:Q97WM3}	[TP0354-TP0648 (0.5206915)]
COG0125	COG0457	SSO1192	tmk2	Probable thymidylate kinase 2 (EC 2.7.4.9) (dTMP kinase 2)	SSO2710	SSO2710	Hypothetical protein {UniProtKB/TrEMBL:Q97VC4}	[TP0354-TP0648 (0.5206915)]
COG0125	COG0457	SSO1191	SSO1191	Thymidylate kinase related protein	SSO2710	SSO2710	Hypothetical protein {UniProtKB/TrEMBL:Q97VC4}	[TP0354-TP0648 (0.5206915)]
COG0125	COG0457	SSO0780	tmk	Probable thymidylate kinase 1 (EC 2.7.4.9) (dTMP kinase 1)	SSO2191	SSO2191	Hypothetical protein {UniProtKB/TrEMBL:Q97WM3}	[TP0354-TP0648 (0.5206915)]
COG0125	COG0457	SSO1191	SSO1191	Thymidylate kinase related protein	SSO2796	SSO2796	Hypothetical protein {UniProtKB/TrEMBL:Q97V36}	[TP0354-TP0648 (0.5206915)]
COG0125	COG0457	SSO1191	SSO1191	Thymidylate kinase related protein	SSO0506	SSO0506	Hypothetical protein SSO0506	[TP0354-TP0648 (0.5206915)]
COG0125	COG0457	SSO0780	tmk	Probable thymidylate kinase 1 (EC 2.7.4.9) (dTMP kinase 1)	SSO2796	SSO2796	Hypothetical protein {UniProtKB/TrEMBL:Q97V36}	[TP0354-TP0648 (0.5206915)]
COG0125	COG0457	SSO0780	tmk	Probable thymidylate kinase 1 (EC 2.7.4.9) (dTMP kinase 1)	SSO3207	SSO3207	Ser/thr protein kinase, putative	[TP0354-TP0648 (0.5206915)]
COG0060	COG0681	SSO0722	ileS	Isoleucyl-tRNA synthetase (EC 6.1.1.5) (Isoleucine--tRNA ligase) (IleRS)	SSO0916	SSO0916	Signal peptidase, putative	[TP0452-TP0185 (0.79878455)]
COG0459	COG2236	SSO0282	thsB	Thermosome subunit beta (Thermosome subunit 2) (Chaperonin beta subunit) (Thermophilic factor 55 beta) (TF55-beta)	SSO2424	SSO2424	Purine phosphoribosyltransferase	[TP0030-TP0050 (0.733236)]
COG0459	COG2236	SSO3000	thsG	Thermosome subunit gamma (Thermosome subunit 3) (Chaperonin gamma subunit)	SSO2424	SSO2424	Purine phosphoribosyltransferase	[TP0030-TP0050 (0.733236)]
COG0459	COG2236	SSO3000	thsG	Thermosome subunit gamma (Thermosome subunit 3) (Chaperonin gamma subunit)	SSO2342	SSO2342	Purine phosphoribosyltransferase	[TP0030-TP0050 (0.733236)]
COG0459	COG2236	SSO0282	thsB	Thermosome subunit beta (Thermosome subunit 2) (Chaperonin beta subunit) (Thermophilic factor 55 beta) (TF55-beta)	SSO2342	SSO2342	Purine phosphoribosyltransferase	[TP0030-TP0050 (0.733236)]
COG0459	COG2236	SSO0862	thsA	Thermosome subunit alpha (Thermosome subunit 1) (Chaperonin alpha subunit) (Thermophilic factor 55 alpha) (TF55-alpha)	SSO2424	SSO2424	Purine phosphoribosyltransferase	[TP0030-TP0050 (0.733236)]
COG0459	COG2236	SSO0862	thsA	Thermosome subunit alpha (Thermosome subunit 1) (Chaperonin alpha subunit) (Thermophilic factor 55 alpha) (TF55-alpha)	SSO2342	SSO2342	Purine phosphoribosyltransferase	[TP0030-TP0050 (0.733236)]
COG0237	COG0552	SSO1041	SSO1041	UPF0200 protein SSO1041	SSO0348	SSO0348	Signal recognition particle protein	[TP0296-TP0578 (0.7885255)]
COG0080	COG0265	SSO0346	rpl11p	50S ribosomal protein L11P	SSO2612	SSO2612	HtrA like serine protease	[TP0237-TP0773 (0.6164146)]
COG0012	COG0457	SSO0743	SSO0743	Gtp-binding protein {UniProtKB/TrEMBL:Q9UXD2}	SSO2191	SSO2191	Hypothetical protein {UniProtKB/TrEMBL:Q97WM3}	[TP0124-TP0067 (0.81355333)]
COG0012	COG0457	SSO0743	SSO0743	Gtp-binding protein {UniProtKB/TrEMBL:Q9UXD2}	SSO0506	SSO0506	Hypothetical protein SSO0506	[TP0124-TP0067 (0.81355333)]
COG0012	COG0457	SSO0743	SSO0743	Gtp-binding protein {UniProtKB/TrEMBL:Q9UXD2}	SSO3207	SSO3207	Ser/thr protein kinase, putative	[TP0124-TP0067 (0.81355333)]
COG0012	COG0457	SSO0743	SSO0743	Gtp-binding protein {UniProtKB/TrEMBL:Q9UXD2}	SSO2796	SSO2796	Hypothetical protein {UniProtKB/TrEMBL:Q97V36}	[TP0124-TP0067 (0.81355333)]
COG0012	COG0457	SSO0743	SSO0743	Gtp-binding protein {UniProtKB/TrEMBL:Q9UXD2}	SSO2710	SSO2710	Hypothetical protein {UniProtKB/TrEMBL:Q97VC4}	[TP0124-TP0067 (0.81355333)]
COG0552	COG1061	SSO0348	SSO0348	Signal recognition particle protein	SSO0473	SSO0473	DNA repair protein rad25	[TP0578-TP0380 (0.62695336)]
COG0552	COG1061	SSO0348	SSO0348	Signal recognition particle protein	SSO0959	SSO0959	DNA repair protein rad25	[TP0578-TP0380 (0.62695336)]
COG0552	COG1061	SSO0348	SSO0348	Signal recognition particle protein	SSO1879	SSO1879	ATP-dependent helicase, putative	[TP0578-TP0380 (0.62695336)]
COG0265	COG0492	SSO2612	SSO2612	HtrA like serine protease	SSO2222	SSO2222	Thioredoxin reductase {UniProtKB/TrEMBL:Q97WJ5}	[TP0773-TP0814 (0.6926654)]
COG0265	COG0492	SSO2612	SSO2612	HtrA like serine protease	SSO2765	SSO2765	Thioredoxin reductase {UniProtKB/TrEMBL:Q97V69}	[TP0773-TP0814 (0.6926654)]
COG0265	COG0492	SSO2612	SSO2612	HtrA like serine protease	SSO2416	SSO2416	Thioredoxin reductase {UniProtKB/TrEMBL:Q97W27}	[TP0773-TP0814 (0.6926654)]
COG0124	COG0608	SSO0279	hisS	Histidyl-tRNA synthetase (EC 6.1.1.21) (Histidine--tRNA ligase) (HisRS)	SSO0295	SSO0295	Hypothetical protein {UniProtKB/TrEMBL:Q980J6}	[TP0641-TP0704 (0.75894904)]
COG0092	COG0301	SSO0712	rps3p	30S ribosomal protein S3P	SSO0333	thiI	Probable thiamine biosynthesis protein thiI	[TP0195-TP0559 (0.66944)]
COG0301	COG2080	SSO0333	thiI	Probable thiamine biosynthesis protein thiI	SSO2433	SSO2433	Carbon monoxide dehydrogenase, small chain	[TP0559-TP0080 (0.5968554)]
COG0301	COG2080	SSO0333	thiI	Probable thiamine biosynthesis protein thiI	SSO2637	SSO2637	Carbon monoxide dehydrogenase, small chain	[TP0559-TP0080 (0.5968554)]
COG0504	COG1475	SSO0201	pyrG	CTP synthase (EC 6.3.4.2) (UTP--ammonia ligase) (CTP synthetase)	SSO0115	SSO0115	Orf c04007 protein {UniProtKB/TrEMBL:P95946}	[TP0305-TP0271 (0.70252794)]
COG0457	COG3391	SSO2796	SSO2796	Hypothetical protein {UniProtKB/TrEMBL:Q97V36}	SSO3089	SSO3089	Hypothetical protein {UniProtKB/TrEMBL:Q97UC6}	[TP0095-TP0421 (0.8119976)]
COG0457	COG3391	SSO0506	SSO0506	Hypothetical protein SSO0506	SSO3089	SSO3089	Hypothetical protein {UniProtKB/TrEMBL:Q97UC6}	[TP0095-TP0421 (0.8119976)]
COG0457	COG3391	SSO3207	SSO3207	Ser/thr protein kinase, putative	SSO3089	SSO3089	Hypothetical protein {UniProtKB/TrEMBL:Q97UC6}	[TP0095-TP0421 (0.8119976)]
COG0457	COG3391	SSO2191	SSO2191	Hypothetical protein {UniProtKB/TrEMBL:Q97WM3}	SSO3089	SSO3089	Hypothetical protein {UniProtKB/TrEMBL:Q97UC6}	[TP0095-TP0421 (0.8119976)]
COG0457	COG3391	SSO2710	SSO2710	Hypothetical protein {UniProtKB/TrEMBL:Q97VC4}	SSO3089	SSO3089	Hypothetical protein {UniProtKB/TrEMBL:Q97UC6}	[TP0095-TP0421 (0.8119976)]
COG0457	COG0457	SSO2796	SSO2796	Hypothetical protein {UniProtKB/TrEMBL:Q97V36}	SSO0506	SSO0506	Hypothetical protein SSO0506	[TP0067-TP0095 (0.6515529)]
COG0457	COG0457	SSO0506	SSO0506	Hypothetical protein SSO0506	SSO2796	SSO2796	Hypothetical protein {UniProtKB/TrEMBL:Q97V36}	[TP0067-TP0095 (0.6515529)]
COG0457	COG0457	SSO0506	SSO0506	Hypothetical protein SSO0506	SSO0506	SSO0506	Hypothetical protein SSO0506	[TP0067-TP0095 (0.6515529)]
COG0457	COG0457	SSO2710	SSO2710	Hypothetical protein {UniProtKB/TrEMBL:Q97VC4}	SSO2796	SSO2796	Hypothetical protein {UniProtKB/TrEMBL:Q97V36}	[TP0067-TP0095 (0.6515529)]
COG0457	COG0457	SSO2796	SSO2796	Hypothetical protein {UniProtKB/TrEMBL:Q97V36}	SSO2710	SSO2710	Hypothetical protein {UniProtKB/TrEMBL:Q97VC4}	[TP0067-TP0095 (0.6515529)]
COG0457	COG0457	SSO2191	SSO2191	Hypothetical protein {UniProtKB/TrEMBL:Q97WM3}	SSO2796	SSO2796	Hypothetical protein {UniProtKB/TrEMBL:Q97V36}	[TP0067-TP0095 (0.6515529)]
COG0457	COG0457	SSO2796	SSO2796	Hypothetical protein {UniProtKB/TrEMBL:Q97V36}	SSO2191	SSO2191	Hypothetical protein {UniProtKB/TrEMBL:Q97WM3}	[TP0067-TP0095 (0.6515529)]
COG0457	COG0457	SSO3207	SSO3207	Ser/thr protein kinase, putative	SSO3207	SSO3207	Ser/thr protein kinase, putative	[TP0067-TP0095 (0.6515529)]
COG0457	COG0457	SSO2710	SSO2710	Hypothetical protein {UniProtKB/TrEMBL:Q97VC4}	SSO2191	SSO2191	Hypothetical protein {UniProtKB/TrEMBL:Q97WM3}	[TP0067-TP0095 (0.6515529)]
COG0457	COG0457	SSO2191	SSO2191	Hypothetical protein {UniProtKB/TrEMBL:Q97WM3}	SSO2710	SSO2710	Hypothetical protein {UniProtKB/TrEMBL:Q97VC4}	[TP0067-TP0095 (0.6515529)]
COG0457	COG0457	SSO2710	SSO2710	Hypothetical protein {UniProtKB/TrEMBL:Q97VC4}	SSO2710	SSO2710	Hypothetical protein {UniProtKB/TrEMBL:Q97VC4}	[TP0067-TP0095 (0.6515529)]
COG0457	COG0457	SSO2710	SSO2710	Hypothetical protein {UniProtKB/TrEMBL:Q97VC4}	SSO0506	SSO0506	Hypothetical protein SSO0506	[TP0067-TP0095 (0.6515529)]
COG0457	COG0457	SSO0506	SSO0506	Hypothetical protein SSO0506	SSO2710	SSO2710	Hypothetical protein {UniProtKB/TrEMBL:Q97VC4}	[TP0067-TP0095 (0.6515529)]
COG0457	COG0457	SSO3207	SSO3207	Ser/thr protein kinase, putative	SSO0506	SSO0506	Hypothetical protein SSO0506	[TP0067-TP0095 (0.6515529)]
COG0457	COG0457	SSO0506	SSO0506	Hypothetical protein SSO0506	SSO3207	SSO3207	Ser/thr protein kinase, putative	[TP0067-TP0095 (0.6515529)]
COG0457	COG0457	SSO2710	SSO2710	Hypothetical protein {UniProtKB/TrEMBL:Q97VC4}	SSO3207	SSO3207	Ser/thr protein kinase, putative	[TP0067-TP0095 (0.6515529)]
COG0457	COG0457	SSO3207	SSO3207	Ser/thr protein kinase, putative	SSO2710	SSO2710	Hypothetical protein {UniProtKB/TrEMBL:Q97VC4}	[TP0067-TP0095 (0.6515529)]
COG0457	COG0457	SSO2796	SSO2796	Hypothetical protein {UniProtKB/TrEMBL:Q97V36}	SSO2796	SSO2796	Hypothetical protein {UniProtKB/TrEMBL:Q97V36}	[TP0067-TP0095 (0.6515529)]
COG0457	COG0457	SSO2191	SSO2191	Hypothetical protein {UniProtKB/TrEMBL:Q97WM3}	SSO2191	SSO2191	Hypothetical protein {UniProtKB/TrEMBL:Q97WM3}	[TP0067-TP0095 (0.6515529)]
COG0457	COG0457	SSO3207	SSO3207	Ser/thr protein kinase, putative	SSO2796	SSO2796	Hypothetical protein {UniProtKB/TrEMBL:Q97V36}	[TP0067-TP0095 (0.6515529)]
COG0457	COG0457	SSO2796	SSO2796	Hypothetical protein {UniProtKB/TrEMBL:Q97V36}	SSO3207	SSO3207	Ser/thr protein kinase, putative	[TP0067-TP0095 (0.6515529)]
COG0457	COG0457	SSO3207	SSO3207	Ser/thr protein kinase, putative	SSO2191	SSO2191	Hypothetical protein {UniProtKB/TrEMBL:Q97WM3}	[TP0067-TP0095 (0.6515529)]
COG0457	COG0457	SSO2191	SSO2191	Hypothetical protein {UniProtKB/TrEMBL:Q97WM3}	SSO0506	SSO0506	Hypothetical protein SSO0506	[TP0067-TP0095 (0.6515529)]
COG0457	COG0457	SSO2191	SSO2191	Hypothetical protein {UniProtKB/TrEMBL:Q97WM3}	SSO3207	SSO3207	Ser/thr protein kinase, putative	[TP0067-TP0095 (0.6515529)]
COG0457	COG0457	SSO0506	SSO0506	Hypothetical protein SSO0506	SSO2191	SSO2191	Hypothetical protein {UniProtKB/TrEMBL:Q97WM3}	[TP0067-TP0095 (0.6515529)]
COG0250	COG3439	SSO0347	nusG	Putative transcription antitermination protein nusG	SSO0995	SSO0995	Hypothetical protein {UniProtKB/TrEMBL:Q97ZC7}	[TP0236-TP0895 (0.72267145)]
COG0693	COG1653	SSO1067	SSO1067	Intracellular proteinase	SSO2847	SSO2847	Sugar-binding periplasmic protein	[TP0445-TP0074 (0.5751514)]
COG0693	COG1653	SSO1067	SSO1067	Intracellular proteinase	SSO0999	SSO0999	ABC Transporter {UniProtKB/TrEMBL:Q97ZC3}	[TP0445-TP0074 (0.5751514)]
COG0693	COG1653	SSO1067	SSO1067	Intracellular proteinase	SSO3066	SSO3066	Arabinose ABC transporter, arabinose binding	[TP0445-TP0074 (0.5751514)]
COG1196	COG2236	SSO2241	SSO2241	BPS2 protein homolog {UniProtKB/TrEMBL:Q97WH8}	SSO2342	SSO2342	Purine phosphoribosyltransferase	[TP0367-TP0050 (0.68145895)]
COG1196	COG2236	SSO2241	SSO2241	BPS2 protein homolog {UniProtKB/TrEMBL:Q97WH8}	SSO2424	SSO2424	Purine phosphoribosyltransferase	[TP0367-TP0050 (0.68145895)]
COG0080	COG0301	SSO0346	rpl11p	50S ribosomal protein L11P	SSO0333	thiI	Probable thiamine biosynthesis protein thiI	[TP0237-TP0559 (0.59848577)]
COG0024	COG0530	SSO0098	map	Methionine aminopeptidase (EC 3.4.11.18) (MAP) (Peptidase M)	SSO1174	SSO1174	Na(+)/Ca(2+) exchanging protein related	[TP0842-TP1034 (0.7696508)]
COG0024	COG0530	SSO0098	map	Methionine aminopeptidase (EC 3.4.11.18) (MAP) (Peptidase M)	SSO3192	SSO3192	Hypothetical protein {UniProtKB/TrEMBL:Q97U31}	[TP0842-TP1034 (0.7696508)]
COG0024	COG1121	SSO0098	map	Methionine aminopeptidase (EC 3.4.11.18) (MAP) (Peptidase M)	SSO2116	SSO2116	Orf c02010 protein (Cobalt transport ATP-binding	[TP0842-TP0164 (0.77940726)]
COG0255	COG1011	SSO0711	rpl29p	50S ribosomal protein L29P	SSO0726	SSO0726	Hypothetical protein ORF-c10_004	[TP0197-TP0158 (0.6077605)]
COG0255	COG1011	SSO0711	rpl29p	50S ribosomal protein L29P	SSO1896	SSO1896	2-haloalkanoic acid dehalogenase	[TP0197-TP0158 (0.6077605)]
COG0255	COG1011	SSO0711	rpl29p	50S ribosomal protein L29P	SSO1159	SSO1159	Haloacetate dehalogenase	[TP0197-TP0158 (0.6077605)]
COG0255	COG1011	SSO0711	rpl29p	50S ribosomal protein L29P	SSO2028	SSO2028	2-haloalkanoic acid dehalogenase	[TP0197-TP0158 (0.6077605)]
COG0255	COG1011	SSO0711	rpl29p	50S ribosomal protein L29P	SSO2159	SSO2159	Orf c01035 protein {UniProtKB/TrEMBL:P95933}	[TP0197-TP0158 (0.6077605)]
COG0457	COG0558	SSO3207	SSO3207	Ser/thr protein kinase, putative	SSO0556	SSO0556	Hypothetical protein ORF-c21_043	[TP0067-TP0730 (0.86096925)]
COG0457	COG0558	SSO2710	SSO2710	Hypothetical protein {UniProtKB/TrEMBL:Q97VC4}	SSO0556	SSO0556	Hypothetical protein ORF-c21_043	[TP0067-TP0730 (0.86096925)]
COG0457	COG0558	SSO2191	SSO2191	Hypothetical protein {UniProtKB/TrEMBL:Q97WM3}	SSO0556	SSO0556	Hypothetical protein ORF-c21_043	[TP0067-TP0730 (0.86096925)]
COG0457	COG0558	SSO2796	SSO2796	Hypothetical protein {UniProtKB/TrEMBL:Q97V36}	SSO0556	SSO0556	Hypothetical protein ORF-c21_043	[TP0067-TP0730 (0.86096925)]
COG0457	COG0558	SSO0506	SSO0506	Hypothetical protein SSO0506	SSO0556	SSO0556	Hypothetical protein ORF-c21_043	[TP0067-TP0730 (0.86096925)]
COG0495	COG1475	SSO0504	leuS1	Leucyl-tRNA synthetase 1 (EC 6.1.1.4) (Leucine--tRNA ligase 1) (LeuRS 1)	SSO0115	SSO0115	Orf c04007 protein {UniProtKB/TrEMBL:P95946}	[TP0586-TP0271 (0.63095015)]
COG0495	COG1475	SSO0589	leuS	Leucyl-tRNA synthetase 2 (EC 6.1.1.4) (Leucine--tRNA ligase 2) (LeuRS 2)	SSO0115	SSO0115	Orf c04007 protein {UniProtKB/TrEMBL:P95946}	[TP0586-TP0271 (0.63095015)]
COG0442	COG0552	SSO0569	SSO0569	Prolyl (Glutamyl) tRNA synthetase (EC 6.1.1.-)	SSO0348	SSO0348	Signal recognition particle protein	[TP0160-TP0578 (0.56216276)]
COG0024	COG0462	SSO0098	map	Methionine aminopeptidase (EC 3.4.11.18) (MAP) (Peptidase M)	SSO1045	prs	Ribose-phosphate pyrophosphokinase (EC 2.7.6.1) (RPPK) (Phosphoribosyl pyrophosphate synthetase) (P-Rib-PP synthetase) (PRPP synthetase)	[TP0842-TP0294 (0.8762697)]
COG0125	COG0361	SSO1192	tmk2	Probable thymidylate kinase 2 (EC 2.7.4.9) (dTMP kinase 2)	SSO2375	eIF1A	Translation initiation factor 1A (aIF-1A)	[TP0354-TP0097 (0.8382038)]
COG0125	COG0361	SSO1191	SSO1191	Thymidylate kinase related protein	SSO2375	eIF1A	Translation initiation factor 1A (aIF-1A)	[TP0354-TP0097 (0.8382038)]
COG0125	COG0361	SSO0780	tmk	Probable thymidylate kinase 1 (EC 2.7.4.9) (dTMP kinase 1)	SSO2375	eIF1A	Translation initiation factor 1A (aIF-1A)	[TP0354-TP0097 (0.8382038)]
COG0301	COG1529	SSO0333	thiI	Probable thiamine biosynthesis protein thiI	SSO2760	SSO2760	Carbon monoxide dehydrogenase, large chain	[TP0559-TP0079 (0.62660724)]
COG0301	COG1529	SSO0333	thiI	Probable thiamine biosynthesis protein thiI	SSO2942	SSO2942	Carbon monoxide dehydrogenase, large chain	[TP0559-TP0079 (0.62660724)]
COG0301	COG1529	SSO0333	thiI	Probable thiamine biosynthesis protein thiI	SSO2091	SSO2091	Orf c06018 protein (Carbon monoxide	[TP0559-TP0079 (0.62660724)]
COG0301	COG1529	SSO0333	thiI	Probable thiamine biosynthesis protein thiI	SSO2150	SSO2150	Oxidoreductase (Carbon monoxide dehydrogenase,	[TP0559-TP0079 (0.62660724)]
COG0301	COG1529	SSO0333	thiI	Probable thiamine biosynthesis protein thiI	SSO3009	SSO3009	Carbon monoxide dehydrogenase, large chain	[TP0559-TP0079 (0.62660724)]
COG0301	COG1529	SSO0333	thiI	Probable thiamine biosynthesis protein thiI	SSO2639	SSO2639	Carbon monoxide dehydrogenase, large chain	[TP0559-TP0079 (0.62660724)]
COG0301	COG1529	SSO0333	thiI	Probable thiamine biosynthesis protein thiI	SSO1209	SSO1209	Carbon monoxide dehydrogenase, large chain	[TP0559-TP0079 (0.62660724)]
COG0301	COG1529	SSO0333	thiI	Probable thiamine biosynthesis protein thiI	SSO3239	SSO3239	Carbon monoxide dehydrogenase, large chain	[TP0559-TP0079 (0.62660724)]
COG0457	COG0495	SSO0506	SSO0506	Hypothetical protein SSO0506	SSO0504	leuS1	Leucyl-tRNA synthetase 1 (EC 6.1.1.4) (Leucine--tRNA ligase 1) (LeuRS 1)	[TP0067-TP0586 (0.714839)]
COG0457	COG0495	SSO2796	SSO2796	Hypothetical protein {UniProtKB/TrEMBL:Q97V36}	SSO0589	leuS	Leucyl-tRNA synthetase 2 (EC 6.1.1.4) (Leucine--tRNA ligase 2) (LeuRS 2)	[TP0067-TP0586 (0.714839)]
COG0457	COG0495	SSO2710	SSO2710	Hypothetical protein {UniProtKB/TrEMBL:Q97VC4}	SSO0504	leuS1	Leucyl-tRNA synthetase 1 (EC 6.1.1.4) (Leucine--tRNA ligase 1) (LeuRS 1)	[TP0067-TP0586 (0.714839)]
COG0457	COG0495	SSO0506	SSO0506	Hypothetical protein SSO0506	SSO0589	leuS	Leucyl-tRNA synthetase 2 (EC 6.1.1.4) (Leucine--tRNA ligase 2) (LeuRS 2)	[TP0067-TP0586 (0.714839)]
COG0457	COG0495	SSO3207	SSO3207	Ser/thr protein kinase, putative	SSO0504	leuS1	Leucyl-tRNA synthetase 1 (EC 6.1.1.4) (Leucine--tRNA ligase 1) (LeuRS 1)	[TP0067-TP0586 (0.714839)]
COG0457	COG0495	SSO3207	SSO3207	Ser/thr protein kinase, putative	SSO0589	leuS	Leucyl-tRNA synthetase 2 (EC 6.1.1.4) (Leucine--tRNA ligase 2) (LeuRS 2)	[TP0067-TP0586 (0.714839)]
COG0457	COG0495	SSO2191	SSO2191	Hypothetical protein {UniProtKB/TrEMBL:Q97WM3}	SSO0504	leuS1	Leucyl-tRNA synthetase 1 (EC 6.1.1.4) (Leucine--tRNA ligase 1) (LeuRS 1)	[TP0067-TP0586 (0.714839)]
COG0457	COG0495	SSO2796	SSO2796	Hypothetical protein {UniProtKB/TrEMBL:Q97V36}	SSO0504	leuS1	Leucyl-tRNA synthetase 1 (EC 6.1.1.4) (Leucine--tRNA ligase 1) (LeuRS 1)	[TP0067-TP0586 (0.714839)]
COG0457	COG0495	SSO2710	SSO2710	Hypothetical protein {UniProtKB/TrEMBL:Q97VC4}	SSO0589	leuS	Leucyl-tRNA synthetase 2 (EC 6.1.1.4) (Leucine--tRNA ligase 2) (LeuRS 2)	[TP0067-TP0586 (0.714839)]
COG0457	COG0495	SSO2191	SSO2191	Hypothetical protein {UniProtKB/TrEMBL:Q97WM3}	SSO0589	leuS	Leucyl-tRNA synthetase 2 (EC 6.1.1.4) (Leucine--tRNA ligase 2) (LeuRS 2)	[TP0067-TP0586 (0.714839)]
COG0358	COG0457	SSO0079	C04_042	UPF0095 protein SSO0079	SSO2796	SSO2796	Hypothetical protein {UniProtKB/TrEMBL:Q97V36}	[TP0492-TP0648 (0.5111708)]
COG0358	COG0457	SSO0079	C04_042	UPF0095 protein SSO0079	SSO3207	SSO3207	Ser/thr protein kinase, putative	[TP0492-TP0648 (0.5111708)]
COG0358	COG0457	SSO0079	C04_042	UPF0095 protein SSO0079	SSO0506	SSO0506	Hypothetical protein SSO0506	[TP0492-TP0648 (0.5111708)]
COG0358	COG0457	SSO0079	C04_042	UPF0095 protein SSO0079	SSO2191	SSO2191	Hypothetical protein {UniProtKB/TrEMBL:Q97WM3}	[TP0492-TP0648 (0.5111708)]
COG0358	COG0457	SSO0079	C04_042	UPF0095 protein SSO0079	SSO2710	SSO2710	Hypothetical protein {UniProtKB/TrEMBL:Q97VC4}	[TP0492-TP0648 (0.5111708)]
COG0301	COG0301	SSO0333	thiI	Probable thiamine biosynthesis protein thiI	SSO0333	thiI	Probable thiamine biosynthesis protein thiI	[TP0559-TP0559 (0.6965584)]
COG0608	COG1234	SSO0295	SSO0295	Hypothetical protein {UniProtKB/TrEMBL:Q980J6}	SSO1043	rnz	Ribonuclease Z (EC 3.1.26.11) (RNase Z) (tRNase Z) (tRNA 3 endonuclease)	[TP0704-TP0819 (0.5844061)]
COG0608	COG1234	SSO0295	SSO0295	Hypothetical protein {UniProtKB/TrEMBL:Q980J6}	SSO0006	SSO0006	Hypothetical protein {UniProtKB/TrEMBL:Q981E1}	[TP0704-TP0819 (0.5844061)]
COG0024	COG0125	SSO0098	map	Methionine aminopeptidase (EC 3.4.11.18) (MAP) (Peptidase M)	SSO1191	SSO1191	Thymidylate kinase related protein	[TP0842-TP0354 (0.8096375)]
COG0024	COG0125	SSO0098	map	Methionine aminopeptidase (EC 3.4.11.18) (MAP) (Peptidase M)	SSO0780	tmk	Probable thymidylate kinase 1 (EC 2.7.4.9) (dTMP kinase 1)	[TP0842-TP0354 (0.8096375)]
COG0024	COG0125	SSO0098	map	Methionine aminopeptidase (EC 3.4.11.18) (MAP) (Peptidase M)	SSO1192	tmk2	Probable thymidylate kinase 2 (EC 2.7.4.9) (dTMP kinase 2)	[TP0842-TP0354 (0.8096375)]
COG0048	COG1156	SSO0219	rps12	30S ribosomal protein S12P	SSO0564	atpB	V-type ATP synthase beta chain (EC 3.6.3.14) (V-type ATPase subunit B)	[TP0243-TP0427 (0.80866665)]
COG0530	COG0621	SSO3192	SSO3192	Hypothetical protein {UniProtKB/TrEMBL:Q97U31}	SSO2380	SSO2380	Hypothetical protein SSO2380	[TP1034-TP0269 (0.7081234)]
COG0530	COG0621	SSO1174	SSO1174	Na(+)/Ca(2+) exchanging protein related	SSO2380	SSO2380	Hypothetical protein SSO2380	[TP1034-TP0269 (0.7081234)]
COG0462	COG0492	SSO1045	prs	Ribose-phosphate pyrophosphokinase (EC 2.7.6.1) (RPPK) (Phosphoribosyl pyrophosphate synthetase) (P-Rib-PP synthetase) (PRPP synthetase)	SSO2765	SSO2765	Thioredoxin reductase {UniProtKB/TrEMBL:Q97V69}	[TP0294-TP0814 (0.8323514)]
COG0462	COG0492	SSO1045	prs	Ribose-phosphate pyrophosphokinase (EC 2.7.6.1) (RPPK) (Phosphoribosyl pyrophosphate synthetase) (P-Rib-PP synthetase) (PRPP synthetase)	SSO2416	SSO2416	Thioredoxin reductase {UniProtKB/TrEMBL:Q97W27}	[TP0294-TP0814 (0.8323514)]
COG0462	COG0492	SSO1045	prs	Ribose-phosphate pyrophosphokinase (EC 2.7.6.1) (RPPK) (Phosphoribosyl pyrophosphate synthetase) (P-Rib-PP synthetase) (PRPP synthetase)	SSO2222	SSO2222	Thioredoxin reductase {UniProtKB/TrEMBL:Q97WJ5}	[TP0294-TP0814 (0.8323514)]
COG0457	COG1234	SSO0506	SSO0506	Hypothetical protein SSO0506	SSO0006	SSO0006	Hypothetical protein {UniProtKB/TrEMBL:Q981E1}	[TP0095-TP0819 (0.5178716)]
COG0457	COG1234	SSO2796	SSO2796	Hypothetical protein {UniProtKB/TrEMBL:Q97V36}	SSO1043	rnz	Ribonuclease Z (EC 3.1.26.11) (RNase Z) (tRNase Z) (tRNA 3 endonuclease)	[TP0095-TP0819 (0.5178716)]
COG0457	COG1234	SSO2710	SSO2710	Hypothetical protein {UniProtKB/TrEMBL:Q97VC4}	SSO0006	SSO0006	Hypothetical protein {UniProtKB/TrEMBL:Q981E1}	[TP0095-TP0819 (0.5178716)]
COG0457	COG1234	SSO3207	SSO3207	Ser/thr protein kinase, putative	SSO1043	rnz	Ribonuclease Z (EC 3.1.26.11) (RNase Z) (tRNase Z) (tRNA 3 endonuclease)	[TP0095-TP0819 (0.5178716)]
COG0457	COG1234	SSO2191	SSO2191	Hypothetical protein {UniProtKB/TrEMBL:Q97WM3}	SSO0006	SSO0006	Hypothetical protein {UniProtKB/TrEMBL:Q981E1}	[TP0095-TP0819 (0.5178716)]
COG0457	COG1234	SSO2191	SSO2191	Hypothetical protein {UniProtKB/TrEMBL:Q97WM3}	SSO1043	rnz	Ribonuclease Z (EC 3.1.26.11) (RNase Z) (tRNase Z) (tRNA 3 endonuclease)	[TP0095-TP0819 (0.5178716)]
COG0457	COG1234	SSO3207	SSO3207	Ser/thr protein kinase, putative	SSO0006	SSO0006	Hypothetical protein {UniProtKB/TrEMBL:Q981E1}	[TP0095-TP0819 (0.5178716)]
COG0457	COG1234	SSO0506	SSO0506	Hypothetical protein SSO0506	SSO1043	rnz	Ribonuclease Z (EC 3.1.26.11) (RNase Z) (tRNase Z) (tRNA 3 endonuclease)	[TP0095-TP0819 (0.5178716)]
COG0457	COG1234	SSO2796	SSO2796	Hypothetical protein {UniProtKB/TrEMBL:Q97V36}	SSO0006	SSO0006	Hypothetical protein {UniProtKB/TrEMBL:Q981E1}	[TP0095-TP0819 (0.5178716)]
COG0457	COG1234	SSO2710	SSO2710	Hypothetical protein {UniProtKB/TrEMBL:Q97VC4}	SSO1043	rnz	Ribonuclease Z (EC 3.1.26.11) (RNase Z) (tRNase Z) (tRNA 3 endonuclease)	[TP0095-TP0819 (0.5178716)]
COG0503	COG1488	SSO0233	SSO0233	Hypothetical protein {UniProtKB/TrEMBL:Q980Q2}	SSO0354	SSO0354	Nicotinic acid phosphoribosyltransferase,	[TP1039-TP0628 (0.6658587)]
COG0457	COG1061	SSO2796	SSO2796	Hypothetical protein {UniProtKB/TrEMBL:Q97V36}	SSO0959	SSO0959	DNA repair protein rad25	[TP0095-TP0380 (0.51337665)]
COG0457	COG1061	SSO2710	SSO2710	Hypothetical protein {UniProtKB/TrEMBL:Q97VC4}	SSO1879	SSO1879	ATP-dependent helicase, putative	[TP0095-TP0380 (0.51337665)]
COG0457	COG1061	SSO2191	SSO2191	Hypothetical protein {UniProtKB/TrEMBL:Q97WM3}	SSO0473	SSO0473	DNA repair protein rad25	[TP0095-TP0380 (0.51337665)]
COG0457	COG1061	SSO2191	SSO2191	Hypothetical protein {UniProtKB/TrEMBL:Q97WM3}	SSO1879	SSO1879	ATP-dependent helicase, putative	[TP0095-TP0380 (0.51337665)]
COG0457	COG1061	SSO2191	SSO2191	Hypothetical protein {UniProtKB/TrEMBL:Q97WM3}	SSO0959	SSO0959	DNA repair protein rad25	[TP0095-TP0380 (0.51337665)]
COG0457	COG1061	SSO0506	SSO0506	Hypothetical protein SSO0506	SSO0473	SSO0473	DNA repair protein rad25	[TP0095-TP0380 (0.51337665)]
COG0457	COG1061	SSO2710	SSO2710	Hypothetical protein {UniProtKB/TrEMBL:Q97VC4}	SSO0473	SSO0473	DNA repair protein rad25	[TP0095-TP0380 (0.51337665)]
COG0457	COG1061	SSO2796	SSO2796	Hypothetical protein {UniProtKB/TrEMBL:Q97V36}	SSO1879	SSO1879	ATP-dependent helicase, putative	[TP0095-TP0380 (0.51337665)]
COG0457	COG1061	SSO2710	SSO2710	Hypothetical protein {UniProtKB/TrEMBL:Q97VC4}	SSO0959	SSO0959	DNA repair protein rad25	[TP0095-TP0380 (0.51337665)]
COG0457	COG1061	SSO3207	SSO3207	Ser/thr protein kinase, putative	SSO0959	SSO0959	DNA repair protein rad25	[TP0095-TP0380 (0.51337665)]
COG0457	COG1061	SSO2796	SSO2796	Hypothetical protein {UniProtKB/TrEMBL:Q97V36}	SSO0473	SSO0473	DNA repair protein rad25	[TP0095-TP0380 (0.51337665)]
COG0457	COG1061	SSO0506	SSO0506	Hypothetical protein SSO0506	SSO1879	SSO1879	ATP-dependent helicase, putative	[TP0095-TP0380 (0.51337665)]
COG0457	COG1061	SSO3207	SSO3207	Ser/thr protein kinase, putative	SSO0473	SSO0473	DNA repair protein rad25	[TP0095-TP0380 (0.51337665)]
COG0457	COG1061	SSO0506	SSO0506	Hypothetical protein SSO0506	SSO0959	SSO0959	DNA repair protein rad25	[TP0095-TP0380 (0.51337665)]
COG0457	COG1061	SSO3207	SSO3207	Ser/thr protein kinase, putative	SSO1879	SSO1879	ATP-dependent helicase, putative	[TP0095-TP0380 (0.51337665)]
COG0051	COG1192	SSO0215	rps10	30S ribosomal protein S10P	SSO2331	SSO2331	Hypothetical protein {UniProtKB/TrEMBL:Q97WA3}	[TP0188-TP0272 (0.7732025)]
COG0051	COG1192	SSO0215	rps10	30S ribosomal protein S10P	SSO2332	SSO2332	Hypothetical protein {UniProtKB/TrEMBL:Q97WA2}	[TP0188-TP0272 (0.7732025)]
COG0051	COG1192	SSO0215	rps10	30S ribosomal protein S10P	SSO2336	SSO2336	Hypothetical protein {UniProtKB/TrEMBL:Q97W99}	[TP0188-TP0272 (0.7732025)]
COG0051	COG1192	SSO0215	rps10	30S ribosomal protein S10P	SSO2475	SSO2475	Hypothetical protein {UniProtKB/TrEMBL:Q97VX7}	[TP0188-TP0272 (0.7732025)]
COG0051	COG1192	SSO0215	rps10	30S ribosomal protein S10P	SSO0034	SSO0034	SOJ protein {UniProtKB/TrEMBL:Q981B3}	[TP0188-TP0272 (0.7732025)]
COG0051	COG1192	SSO0215	rps10	30S ribosomal protein S10P	SSO1294	SSO1294	Hypothetical protein SSO1294	[TP0188-TP0272 (0.7732025)]
COG0051	COG1192	SSO0215	rps10	30S ribosomal protein S10P	SSO2492	SSO2492	Hypothetical protein {UniProtKB/TrEMBL:Q97VW2}	[TP0188-TP0272 (0.7732025)]
COG0442	COG0459	SSO0569	SSO0569	Prolyl (Glutamyl) tRNA synthetase (EC 6.1.1.-)	SSO0862	thsA	Thermosome subunit alpha (Thermosome subunit 1) (Chaperonin alpha subunit) (Thermophilic factor 55 alpha) (TF55-alpha)	[TP0160-TP0030 (0.7719589)]
COG0442	COG0459	SSO0569	SSO0569	Prolyl (Glutamyl) tRNA synthetase (EC 6.1.1.-)	SSO3000	thsG	Thermosome subunit gamma (Thermosome subunit 3) (Chaperonin gamma subunit)	[TP0160-TP0030 (0.7719589)]
COG0442	COG0459	SSO0569	SSO0569	Prolyl (Glutamyl) tRNA synthetase (EC 6.1.1.-)	SSO0282	thsB	Thermosome subunit beta (Thermosome subunit 2) (Chaperonin beta subunit) (Thermophilic factor 55 beta) (TF55-beta)	[TP0160-TP0030 (0.7719589)]
COG1109	COG1488	SSO0207	SSO0207	Phosphomannomutase {UniProtKB/TrEMBL:Q980S1}	SSO0354	SSO0354	Nicotinic acid phosphoribosyltransferase,	[TP0413-TP0628 (0.6598422)]
COG0586	COG1061	SSO2787	SSO2787	Membrane protein, putative	SSO1879	SSO1879	ATP-dependent helicase, putative	[TP0779-TP0380 (0.6968711)]
COG0586	COG1061	SSO2787	SSO2787	Membrane protein, putative	SSO0473	SSO0473	DNA repair protein rad25	[TP0779-TP0380 (0.6968711)]
COG0586	COG1061	SSO2787	SSO2787	Membrane protein, putative	SSO0959	SSO0959	DNA repair protein rad25	[TP0779-TP0380 (0.6968711)]
COG0457	COG2080	SSO2796	SSO2796	Hypothetical protein {UniProtKB/TrEMBL:Q97V36}	SSO2637	SSO2637	Carbon monoxide dehydrogenase, small chain	[TP0820-TP0080 (0.6775143)]
COG0457	COG2080	SSO2710	SSO2710	Hypothetical protein {UniProtKB/TrEMBL:Q97VC4}	SSO2433	SSO2433	Carbon monoxide dehydrogenase, small chain	[TP0820-TP0080 (0.6775143)]
COG0457	COG2080	SSO3207	SSO3207	Ser/thr protein kinase, putative	SSO2433	SSO2433	Carbon monoxide dehydrogenase, small chain	[TP0820-TP0080 (0.6775143)]
COG0457	COG2080	SSO2191	SSO2191	Hypothetical protein {UniProtKB/TrEMBL:Q97WM3}	SSO2433	SSO2433	Carbon monoxide dehydrogenase, small chain	[TP0820-TP0080 (0.6775143)]
COG0457	COG2080	SSO0506	SSO0506	Hypothetical protein SSO0506	SSO2637	SSO2637	Carbon monoxide dehydrogenase, small chain	[TP0820-TP0080 (0.6775143)]
COG0457	COG2080	SSO0506	SSO0506	Hypothetical protein SSO0506	SSO2433	SSO2433	Carbon monoxide dehydrogenase, small chain	[TP0820-TP0080 (0.6775143)]
COG0457	COG2080	SSO2191	SSO2191	Hypothetical protein {UniProtKB/TrEMBL:Q97WM3}	SSO2637	SSO2637	Carbon monoxide dehydrogenase, small chain	[TP0820-TP0080 (0.6775143)]
COG0457	COG2080	SSO2710	SSO2710	Hypothetical protein {UniProtKB/TrEMBL:Q97VC4}	SSO2637	SSO2637	Carbon monoxide dehydrogenase, small chain	[TP0820-TP0080 (0.6775143)]
COG0457	COG2080	SSO2796	SSO2796	Hypothetical protein {UniProtKB/TrEMBL:Q97V36}	SSO2433	SSO2433	Carbon monoxide dehydrogenase, small chain	[TP0820-TP0080 (0.6775143)]
COG0457	COG2080	SSO3207	SSO3207	Ser/thr protein kinase, putative	SSO2637	SSO2637	Carbon monoxide dehydrogenase, small chain	[TP0820-TP0080 (0.6775143)]
COG0124	COG0124	SSO0279	hisS	Histidyl-tRNA synthetase (EC 6.1.1.21) (Histidine--tRNA ligase) (HisRS)	SSO0279	hisS	Histidyl-tRNA synthetase (EC 6.1.1.21) (Histidine--tRNA ligase) (HisRS)	[TP0641-TP0641 (0.67365265)]
COG0586	COG2236	SSO2787	SSO2787	Membrane protein, putative	SSO2424	SSO2424	Purine phosphoribosyltransferase	[TP0779-TP0050 (0.66770643)]
COG0586	COG2236	SSO2787	SSO2787	Membrane protein, putative	SSO2342	SSO2342	Purine phosphoribosyltransferase	[TP0779-TP0050 (0.66770643)]
COG0012	COG0608	SSO0743	SSO0743	Gtp-binding protein {UniProtKB/TrEMBL:Q9UXD2}	SSO0295	SSO0295	Hypothetical protein {UniProtKB/TrEMBL:Q980J6}	[TP0124-TP0704 (0.626838)]
COG0301	COG0457	SSO0333	thiI	Probable thiamine biosynthesis protein thiI	SSO0506	SSO0506	Hypothetical protein SSO0506	[TP0559-TP0095 (0.76004404), TP0559-TP0067 (0.65738976)]
COG0301	COG0457	SSO0333	thiI	Probable thiamine biosynthesis protein thiI	SSO2796	SSO2796	Hypothetical protein {UniProtKB/TrEMBL:Q97V36}	[TP0559-TP0095 (0.76004404), TP0559-TP0067 (0.65738976)]
COG0301	COG0457	SSO0333	thiI	Probable thiamine biosynthesis protein thiI	SSO3207	SSO3207	Ser/thr protein kinase, putative	[TP0559-TP0095 (0.76004404), TP0559-TP0067 (0.65738976)]
COG0301	COG0457	SSO0333	thiI	Probable thiamine biosynthesis protein thiI	SSO2191	SSO2191	Hypothetical protein {UniProtKB/TrEMBL:Q97WM3}	[TP0559-TP0095 (0.76004404), TP0559-TP0067 (0.65738976)]
COG0301	COG0457	SSO0333	thiI	Probable thiamine biosynthesis protein thiI	SSO2710	SSO2710	Hypothetical protein {UniProtKB/TrEMBL:Q97VC4}	[TP0559-TP0095 (0.76004404), TP0559-TP0067 (0.65738976)]
COG0255	COG1394	SSO0711	rpl29p	50S ribosomal protein L29P	SSO0566	atpD	V-type ATP synthase subunit D (EC 3.6.3.14) (V-type ATPase subunit D)	[TP0197-TP0527 (0.51549006)]
