# Supplementary material for: The Binary Protein Interactome of Treponema pallidum – The Syphilis Spirochete
Source: PLoS One. 2008 May 28;3(5):e2292. doi: 10.1371/journal.pone.0002292 (PMC2386257; doi:10.1371/journal.pone.0002292)
Supplement: Data S1 — Predicted protein-protein interactions based on our Treponema pallidum data; zip archive containing 372 files with one file per species. (6.09 MB ZIP) [file pone.0002292.s006.zip › archaea/Sulfolobus_tokodaii.tab]

273063 Sulfolobus tokodaii
COG A	COG B	Locus Id A	Preferred Name(s) A	Annotation A	Locus Id B	Preferred Name(s) B	Annotation B	T. pallidum interaction
COG0186	COG1475	ST0423	rps17p	116aa long hypothetical 30S ribosomal protein S17	ST1402	ST1402	Hypothetical protein ST1402	[TP0198-TP0271 (0.71912634)]
COG0201	COG0550	ST0411	ST0411	463aa long hypothetical preprotein translocase	ST1216	ST1216	664aa long hypothetical DNA topoisomerase	[TP0208-TP0394 (0.8044664)]
COG0051	COG0693	ST0268	ST0268	30S ribosomal protein S10P	ST0890	ST0890	173aa long hypothetical protease I	[TP0188-TP0445 (0.6307204)]
COG0125	COG0586	ST1543	tmk	Probable thymidylate kinase (EC 2.7.4.9) (dTMP kinase)	ST2494	ST2494	Hypothetical protein ST2494	[TP0354-TP0779 (0.67954355)]
COG0125	COG0586	ST0462	tmk1	Probable thymidylate kinase (EC 2.7.4.9) (dTMP kinase)	ST2494	ST2494	Hypothetical protein ST2494	[TP0354-TP0779 (0.67954355)]
COG0125	COG0586	ST1542	ST1542	Hypothetical protein ST1542	ST2494	ST2494	Hypothetical protein ST2494	[TP0354-TP0779 (0.67954355)]
COG1061	COG3391	ST1287	ST1287	Hypothetical protein ST1287	ST1748	ST1748	Hypothetical protein ST1748	[TP0380-TP0421 (0.5112116)]
COG1061	COG3391	ST1287	ST1287	Hypothetical protein ST1287	ST0877	ST0877	Hypothetical protein ST0877	[TP0380-TP0421 (0.5112116)]
COG1061	COG3391	ST1613	ST1613	Hypothetical protein ST1613	ST1138	ST1138	Hypothetical protein ST1138	[TP0380-TP0421 (0.5112116)]
COG1061	COG3391	ST1287	ST1287	Hypothetical protein ST1287	ST2622	ST2622	Hypothetical protein ST2622	[TP0380-TP0421 (0.5112116)]
COG1061	COG3391	ST1613	ST1613	Hypothetical protein ST1613	ST0877	ST0877	Hypothetical protein ST0877	[TP0380-TP0421 (0.5112116)]
COG1061	COG3391	ST1613	ST1613	Hypothetical protein ST1613	ST1748	ST1748	Hypothetical protein ST1748	[TP0380-TP0421 (0.5112116)]
COG1061	COG3391	ST1287	ST1287	Hypothetical protein ST1287	ST1138	ST1138	Hypothetical protein ST1138	[TP0380-TP0421 (0.5112116)]
COG1061	COG3391	ST1613	ST1613	Hypothetical protein ST1613	ST2622	ST2622	Hypothetical protein ST2622	[TP0380-TP0421 (0.5112116)]
COG0125	COG0457	ST0462	tmk1	Probable thymidylate kinase (EC 2.7.4.9) (dTMP kinase)	ST0810	ST0810	Hypothetical protein ST0810	[TP0354-TP0648 (0.5206915)]
COG0125	COG0457	ST1542	ST1542	Hypothetical protein ST1542	ST2385	ST2385	Hypothetical protein ST2385	[TP0354-TP0648 (0.5206915)]
COG0125	COG0457	ST1542	ST1542	Hypothetical protein ST1542	ST0810	ST0810	Hypothetical protein ST0810	[TP0354-TP0648 (0.5206915)]
COG0125	COG0457	ST1542	ST1542	Hypothetical protein ST1542	ST0983	ST0983	Hypothetical protein ST0983	[TP0354-TP0648 (0.5206915)]
COG0125	COG0457	ST1543	tmk	Probable thymidylate kinase (EC 2.7.4.9) (dTMP kinase)	ST0810	ST0810	Hypothetical protein ST0810	[TP0354-TP0648 (0.5206915)]
COG0125	COG0457	ST1542	ST1542	Hypothetical protein ST1542	ST1841	ST1841	Hypothetical protein ST1841	[TP0354-TP0648 (0.5206915)]
COG0125	COG0457	ST0462	tmk1	Probable thymidylate kinase (EC 2.7.4.9) (dTMP kinase)	ST0983	ST0983	Hypothetical protein ST0983	[TP0354-TP0648 (0.5206915)]
COG0125	COG0457	ST0462	tmk1	Probable thymidylate kinase (EC 2.7.4.9) (dTMP kinase)	ST1841	ST1841	Hypothetical protein ST1841	[TP0354-TP0648 (0.5206915)]
COG0125	COG0457	ST1543	tmk	Probable thymidylate kinase (EC 2.7.4.9) (dTMP kinase)	ST0983	ST0983	Hypothetical protein ST0983	[TP0354-TP0648 (0.5206915)]
COG0125	COG0457	ST0462	tmk1	Probable thymidylate kinase (EC 2.7.4.9) (dTMP kinase)	ST2385	ST2385	Hypothetical protein ST2385	[TP0354-TP0648 (0.5206915)]
COG0125	COG0457	ST1543	tmk	Probable thymidylate kinase (EC 2.7.4.9) (dTMP kinase)	ST2385	ST2385	Hypothetical protein ST2385	[TP0354-TP0648 (0.5206915)]
COG0125	COG0457	ST1543	tmk	Probable thymidylate kinase (EC 2.7.4.9) (dTMP kinase)	ST1841	ST1841	Hypothetical protein ST1841	[TP0354-TP0648 (0.5206915)]
COG0060	COG0681	ST0431	ileS	Isoleucyl-tRNA synthetase (EC 6.1.1.5) (Isoleucine--tRNA ligase) (IleRS)	ST1209	ST1209	Hypothetical protein ST1209	[TP0452-TP0185 (0.79878455)]
COG0459	COG2236	ST0820	ST0820	545aa long hypothetical thermosome, unidentified	ST0551	ST0551	176aa long hypothetical purine	[TP0030-TP0050 (0.733236)]
COG0459	COG2236	ST0321	thsB	Thermosome subunit beta (Thermosome subunit 2) (Chaperonin beta subunit)	ST0551	ST0551	176aa long hypothetical purine	[TP0030-TP0050 (0.733236)]
COG0459	COG2236	ST0321	thsB	Thermosome subunit beta (Thermosome subunit 2) (Chaperonin beta subunit)	ST0484	ST0484	155aa long hypothetical hypoxanthine-guanine	[TP0030-TP0050 (0.733236)]
COG0459	COG2236	ST1253	thsA	Thermosome subunit alpha (Thermosome subunit 1) (Chaperonin alpha subunit)	ST0551	ST0551	176aa long hypothetical purine	[TP0030-TP0050 (0.733236)]
COG0459	COG2236	ST1253	thsA	Thermosome subunit alpha (Thermosome subunit 1) (Chaperonin alpha subunit)	ST0484	ST0484	155aa long hypothetical hypoxanthine-guanine	[TP0030-TP0050 (0.733236)]
COG0459	COG2236	ST0820	ST0820	545aa long hypothetical thermosome, unidentified	ST0484	ST0484	155aa long hypothetical hypoxanthine-guanine	[TP0030-TP0050 (0.733236)]
COG0237	COG0552	ST0950	ST0950	UPF0200 protein ST0950	ST1370	ST1370	103aa long hypothetical signal recognition	[TP0296-TP0578 (0.7885255)]
COG0080	COG0265	ST1368	ST1368	50S ribosomal protein L11P	ST0920	ST0920	310aa long hypothetical mucD	[TP0237-TP0773 (0.6164146)]
COG0012	COG0457	ST0451	ST0451	400aa long hypothetical GTP-binding protein	ST1841	ST1841	Hypothetical protein ST1841	[TP0124-TP0067 (0.81355333)]
COG0012	COG0457	ST0451	ST0451	400aa long hypothetical GTP-binding protein	ST0810	ST0810	Hypothetical protein ST0810	[TP0124-TP0067 (0.81355333)]
COG0012	COG0457	ST0451	ST0451	400aa long hypothetical GTP-binding protein	ST2385	ST2385	Hypothetical protein ST2385	[TP0124-TP0067 (0.81355333)]
COG0012	COG0457	ST0451	ST0451	400aa long hypothetical GTP-binding protein	ST0983	ST0983	Hypothetical protein ST0983	[TP0124-TP0067 (0.81355333)]
COG0552	COG1061	ST1370	ST1370	103aa long hypothetical signal recognition	ST1287	ST1287	Hypothetical protein ST1287	[TP0578-TP0380 (0.62695336)]
COG0552	COG1061	ST1370	ST1370	103aa long hypothetical signal recognition	ST1613	ST1613	Hypothetical protein ST1613	[TP0578-TP0380 (0.62695336)]
COG0265	COG0492	ST0920	ST0920	310aa long hypothetical mucD	ST2133	ST2133	327aa long hypothetical thioredoxin reductase	[TP0773-TP0814 (0.6926654)]
COG0265	COG0492	ST0920	ST0920	310aa long hypothetical mucD	ST0546	ST0546	324aa long hypothetical thioredoxin reductase	[TP0773-TP0814 (0.6926654)]
COG0265	COG0492	ST0920	ST0920	310aa long hypothetical mucD	ST0438	ST0438	335aa long hypothetical thioredoxin reductase	[TP0773-TP0814 (0.6926654)]
COG0124	COG0608	ST0323	hisS	Histidyl-tRNA synthetase (EC 6.1.1.21) (Histidine--tRNA ligase) (HisRS)	ST2265	ST2265	Hypothetical protein ST2265	[TP0641-TP0704 (0.75894904)]
COG0092	COG0301	ST0424	rps3p	30S ribosomal protein S3P	ST2225	thiI	Probable thiamine biosynthesis protein thiI	[TP0195-TP0559 (0.66944)]
COG0301	COG2080	ST2225	thiI	Probable thiamine biosynthesis protein thiI	ST1782	ST1782	135aa long hypothetical carbon-monoxide	[TP0559-TP0080 (0.5968554)]
COG0301	COG2080	ST2225	thiI	Probable thiamine biosynthesis protein thiI	ST0561	ST0561	171aa long hypothetical dehydrogenase	[TP0559-TP0080 (0.5968554)]
COG0504	COG1475	ST0237	pyrG	CTP synthase (EC 6.3.4.2) (UTP--ammonia ligase) (CTP synthetase)	ST1402	ST1402	Hypothetical protein ST1402	[TP0305-TP0271 (0.70252794)]
COG0457	COG3391	ST0983	ST0983	Hypothetical protein ST0983	ST1138	ST1138	Hypothetical protein ST1138	[TP0095-TP0421 (0.8119976)]
COG0457	COG3391	ST2385	ST2385	Hypothetical protein ST2385	ST1748	ST1748	Hypothetical protein ST1748	[TP0095-TP0421 (0.8119976)]
COG0457	COG3391	ST2385	ST2385	Hypothetical protein ST2385	ST1138	ST1138	Hypothetical protein ST1138	[TP0095-TP0421 (0.8119976)]
COG0457	COG3391	ST0983	ST0983	Hypothetical protein ST0983	ST1748	ST1748	Hypothetical protein ST1748	[TP0095-TP0421 (0.8119976)]
COG0457	COG3391	ST1841	ST1841	Hypothetical protein ST1841	ST0877	ST0877	Hypothetical protein ST0877	[TP0095-TP0421 (0.8119976)]
COG0457	COG3391	ST0983	ST0983	Hypothetical protein ST0983	ST0877	ST0877	Hypothetical protein ST0877	[TP0095-TP0421 (0.8119976)]
COG0457	COG3391	ST0810	ST0810	Hypothetical protein ST0810	ST1748	ST1748	Hypothetical protein ST1748	[TP0095-TP0421 (0.8119976)]
COG0457	COG3391	ST1841	ST1841	Hypothetical protein ST1841	ST1748	ST1748	Hypothetical protein ST1748	[TP0095-TP0421 (0.8119976)]
COG0457	COG3391	ST2385	ST2385	Hypothetical protein ST2385	ST0877	ST0877	Hypothetical protein ST0877	[TP0095-TP0421 (0.8119976)]
COG0457	COG3391	ST1841	ST1841	Hypothetical protein ST1841	ST1138	ST1138	Hypothetical protein ST1138	[TP0095-TP0421 (0.8119976)]
COG0457	COG3391	ST0983	ST0983	Hypothetical protein ST0983	ST2622	ST2622	Hypothetical protein ST2622	[TP0095-TP0421 (0.8119976)]
COG0457	COG3391	ST0810	ST0810	Hypothetical protein ST0810	ST2622	ST2622	Hypothetical protein ST2622	[TP0095-TP0421 (0.8119976)]
COG0457	COG3391	ST2385	ST2385	Hypothetical protein ST2385	ST2622	ST2622	Hypothetical protein ST2622	[TP0095-TP0421 (0.8119976)]
COG0457	COG3391	ST0810	ST0810	Hypothetical protein ST0810	ST1138	ST1138	Hypothetical protein ST1138	[TP0095-TP0421 (0.8119976)]
COG0457	COG3391	ST0810	ST0810	Hypothetical protein ST0810	ST0877	ST0877	Hypothetical protein ST0877	[TP0095-TP0421 (0.8119976)]
COG0457	COG3391	ST1841	ST1841	Hypothetical protein ST1841	ST2622	ST2622	Hypothetical protein ST2622	[TP0095-TP0421 (0.8119976)]
COG0457	COG0457	ST0983	ST0983	Hypothetical protein ST0983	ST0983	ST0983	Hypothetical protein ST0983	[TP0067-TP0095 (0.6515529)]
COG0457	COG0457	ST0983	ST0983	Hypothetical protein ST0983	ST2385	ST2385	Hypothetical protein ST2385	[TP0067-TP0095 (0.6515529)]
COG0457	COG0457	ST2385	ST2385	Hypothetical protein ST2385	ST0983	ST0983	Hypothetical protein ST0983	[TP0067-TP0095 (0.6515529)]
COG0457	COG0457	ST2385	ST2385	Hypothetical protein ST2385	ST2385	ST2385	Hypothetical protein ST2385	[TP0067-TP0095 (0.6515529)]
COG0457	COG0457	ST0810	ST0810	Hypothetical protein ST0810	ST2385	ST2385	Hypothetical protein ST2385	[TP0067-TP0095 (0.6515529)]
COG0457	COG0457	ST2385	ST2385	Hypothetical protein ST2385	ST0810	ST0810	Hypothetical protein ST0810	[TP0067-TP0095 (0.6515529)]
COG0457	COG0457	ST1841	ST1841	Hypothetical protein ST1841	ST1841	ST1841	Hypothetical protein ST1841	[TP0067-TP0095 (0.6515529)]
COG0457	COG0457	ST1841	ST1841	Hypothetical protein ST1841	ST0983	ST0983	Hypothetical protein ST0983	[TP0067-TP0095 (0.6515529)]
COG0457	COG0457	ST0983	ST0983	Hypothetical protein ST0983	ST1841	ST1841	Hypothetical protein ST1841	[TP0067-TP0095 (0.6515529)]
COG0457	COG0457	ST1841	ST1841	Hypothetical protein ST1841	ST0810	ST0810	Hypothetical protein ST0810	[TP0067-TP0095 (0.6515529)]
COG0457	COG0457	ST0810	ST0810	Hypothetical protein ST0810	ST1841	ST1841	Hypothetical protein ST1841	[TP0067-TP0095 (0.6515529)]
COG0457	COG0457	ST0810	ST0810	Hypothetical protein ST0810	ST0983	ST0983	Hypothetical protein ST0983	[TP0067-TP0095 (0.6515529)]
COG0457	COG0457	ST0983	ST0983	Hypothetical protein ST0983	ST0810	ST0810	Hypothetical protein ST0810	[TP0067-TP0095 (0.6515529)]
COG0457	COG0457	ST0810	ST0810	Hypothetical protein ST0810	ST0810	ST0810	Hypothetical protein ST0810	[TP0067-TP0095 (0.6515529)]
COG0457	COG0457	ST1841	ST1841	Hypothetical protein ST1841	ST2385	ST2385	Hypothetical protein ST2385	[TP0067-TP0095 (0.6515529)]
COG0457	COG0457	ST2385	ST2385	Hypothetical protein ST2385	ST1841	ST1841	Hypothetical protein ST1841	[TP0067-TP0095 (0.6515529)]
COG0250	COG3439	ST1369	ST1369	152aa long hypothetical transcription	ST1815	ST1815	Hypothetical protein ST1815	[TP0236-TP0895 (0.72267145)]
COG0080	COG0301	ST1368	ST1368	50S ribosomal protein L11P	ST2225	thiI	Probable thiamine biosynthesis protein thiI	[TP0237-TP0559 (0.59848577)]
COG0024	COG0530	ST1419	ST1419	Methionine aminopeptidase	ST2464	ST2464	Hypothetical protein ST2464	[TP0842-TP1034 (0.7696508)]
COG0024	COG1121	ST1419	ST1419	Methionine aminopeptidase	ST0802	ST0802	Hypothetical protein ST0802	[TP0842-TP0164 (0.77940726)]
COG0024	COG1121	ST1419	ST1419	Methionine aminopeptidase	ST1066	ST1066	Hypothetical protein ST1066	[TP0842-TP0164 (0.77940726)]
COG0457	COG0558	ST0810	ST0810	Hypothetical protein ST0810	ST1430	ST1430	Hypothetical protein ST1430	[TP0067-TP0730 (0.86096925)]
COG0457	COG0558	ST2385	ST2385	Hypothetical protein ST2385	ST1430	ST1430	Hypothetical protein ST1430	[TP0067-TP0730 (0.86096925)]
COG0457	COG0558	ST0983	ST0983	Hypothetical protein ST0983	ST1430	ST1430	Hypothetical protein ST1430	[TP0067-TP0730 (0.86096925)]
COG0457	COG0558	ST1841	ST1841	Hypothetical protein ST1841	ST1430	ST1430	Hypothetical protein ST1430	[TP0067-TP0730 (0.86096925)]
COG0495	COG1475	ST1455	leuS2	Leucyl-tRNA synthetase 2 (EC 6.1.1.4) (Leucine--tRNA ligase 2) (LeuRS 2)	ST1402	ST1402	Hypothetical protein ST1402	[TP0586-TP0271 (0.63095015)]
COG0495	COG1475	ST0625	leuS1	Leucyl-tRNA synthetase 1 (EC 6.1.1.4) (Leucine--tRNA ligase 1) (LeuRS 1)	ST1402	ST1402	Hypothetical protein ST1402	[TP0586-TP0271 (0.63095015)]
COG0442	COG0552	ST1440	ST1440	483aa long hypothetical prolyl-tRNA synthetase	ST1370	ST1370	103aa long hypothetical signal recognition	[TP0160-TP0578 (0.56216276)]
COG0024	COG0462	ST1419	ST1419	Methionine aminopeptidase	ST0946	prs	Ribose-phosphate pyrophosphokinase (EC 2.7.6.1) (RPPK) (Phosphoribosyl pyrophosphate synthetase) (P-Rib-PP synthetase) (PRPP synthetase)	[TP0842-TP0294 (0.8762697)]
COG0125	COG0361	ST1542	ST1542	Hypothetical protein ST1542	ST0513.1	eIF1A	Translation initiation factor 1A (aIF-1A)	[TP0354-TP0097 (0.8382038)]
COG0125	COG0361	ST0462	tmk1	Probable thymidylate kinase (EC 2.7.4.9) (dTMP kinase)	ST0513.1	eIF1A	Translation initiation factor 1A (aIF-1A)	[TP0354-TP0097 (0.8382038)]
COG0125	COG0361	ST1543	tmk	Probable thymidylate kinase (EC 2.7.4.9) (dTMP kinase)	ST0513.1	eIF1A	Translation initiation factor 1A (aIF-1A)	[TP0354-TP0097 (0.8382038)]
COG0301	COG1529	ST2225	thiI	Probable thiamine biosynthesis protein thiI	ST1013	ST1013	637aa long hypothetical quinoline	[TP0559-TP0079 (0.62660724)]
COG0301	COG1529	ST2225	thiI	Probable thiamine biosynthesis protein thiI	ST0093	ST0093	762aa long hypothetical xanthine dehydrogenase	[TP0559-TP0079 (0.62660724)]
COG0301	COG1529	ST2225	thiI	Probable thiamine biosynthesis protein thiI	ST1571	ST1571	693aa long hypothetical quinoline	[TP0559-TP0079 (0.62660724)]
COG0301	COG1529	ST2225	thiI	Probable thiamine biosynthesis protein thiI	ST0045	ST0045	214aa long hypothetical dehydrogenase	[TP0559-TP0079 (0.62660724)]
COG0301	COG1529	ST2225	thiI	Probable thiamine biosynthesis protein thiI	ST1781	ST1781	744aa long hypothetical carbon-monoxide	[TP0559-TP0079 (0.62660724)]
COG0301	COG1529	ST2225	thiI	Probable thiamine biosynthesis protein thiI	ST2484	ST2484	730aa long hypothetical aldehyde oxidoreductase	[TP0559-TP0079 (0.62660724)]
COG0301	COG1529	ST2225	thiI	Probable thiamine biosynthesis protein thiI	ST0047	ST0047	560aa long hypothetical dehydrogenase	[TP0559-TP0079 (0.62660724)]
COG0301	COG1529	ST2225	thiI	Probable thiamine biosynthesis protein thiI	ST2339	ST2339	706aa long hypothetical carbon-monoxide	[TP0559-TP0079 (0.62660724)]
COG0301	COG1529	ST2225	thiI	Probable thiamine biosynthesis protein thiI	ST0739	ST0739	682aa long hypothetical carbon-monoxide	[TP0559-TP0079 (0.62660724)]
COG0301	COG1529	ST2225	thiI	Probable thiamine biosynthesis protein thiI	ST2490	ST2490	685aa long hypothetical nicotine dehydrogenase	[TP0559-TP0079 (0.62660724)]
COG0457	COG0495	ST2385	ST2385	Hypothetical protein ST2385	ST1455	leuS2	Leucyl-tRNA synthetase 2 (EC 6.1.1.4) (Leucine--tRNA ligase 2) (LeuRS 2)	[TP0067-TP0586 (0.714839)]
COG0457	COG0495	ST0983	ST0983	Hypothetical protein ST0983	ST0625	leuS1	Leucyl-tRNA synthetase 1 (EC 6.1.1.4) (Leucine--tRNA ligase 1) (LeuRS 1)	[TP0067-TP0586 (0.714839)]
COG0457	COG0495	ST0983	ST0983	Hypothetical protein ST0983	ST1455	leuS2	Leucyl-tRNA synthetase 2 (EC 6.1.1.4) (Leucine--tRNA ligase 2) (LeuRS 2)	[TP0067-TP0586 (0.714839)]
COG0457	COG0495	ST1841	ST1841	Hypothetical protein ST1841	ST1455	leuS2	Leucyl-tRNA synthetase 2 (EC 6.1.1.4) (Leucine--tRNA ligase 2) (LeuRS 2)	[TP0067-TP0586 (0.714839)]
COG0457	COG0495	ST2385	ST2385	Hypothetical protein ST2385	ST0625	leuS1	Leucyl-tRNA synthetase 1 (EC 6.1.1.4) (Leucine--tRNA ligase 1) (LeuRS 1)	[TP0067-TP0586 (0.714839)]
COG0457	COG0495	ST1841	ST1841	Hypothetical protein ST1841	ST0625	leuS1	Leucyl-tRNA synthetase 1 (EC 6.1.1.4) (Leucine--tRNA ligase 1) (LeuRS 1)	[TP0067-TP0586 (0.714839)]
COG0457	COG0495	ST0810	ST0810	Hypothetical protein ST0810	ST0625	leuS1	Leucyl-tRNA synthetase 1 (EC 6.1.1.4) (Leucine--tRNA ligase 1) (LeuRS 1)	[TP0067-TP0586 (0.714839)]
COG0457	COG0495	ST0810	ST0810	Hypothetical protein ST0810	ST1455	leuS2	Leucyl-tRNA synthetase 2 (EC 6.1.1.4) (Leucine--tRNA ligase 2) (LeuRS 2)	[TP0067-TP0586 (0.714839)]
COG0358	COG0457	ST2075	ST2075	Hypothetical protein ST2075	ST0983	ST0983	Hypothetical protein ST0983	[TP0492-TP0648 (0.5111708)]
COG0358	COG0457	ST2075	ST2075	Hypothetical protein ST2075	ST0810	ST0810	Hypothetical protein ST0810	[TP0492-TP0648 (0.5111708)]
COG0358	COG0457	ST2075	ST2075	Hypothetical protein ST2075	ST2385	ST2385	Hypothetical protein ST2385	[TP0492-TP0648 (0.5111708)]
COG0358	COG0457	ST2075	ST2075	Hypothetical protein ST2075	ST1841	ST1841	Hypothetical protein ST1841	[TP0492-TP0648 (0.5111708)]
COG0301	COG0301	ST2225	thiI	Probable thiamine biosynthesis protein thiI	ST2225	thiI	Probable thiamine biosynthesis protein thiI	[TP0559-TP0559 (0.6965584)]
COG0608	COG1234	ST2265	ST2265	Hypothetical protein ST2265	ST0948	rnz	Ribonuclease Z (EC 3.1.26.11) (RNase Z) (tRNase Z) (tRNA 3 endonuclease)	[TP0704-TP0819 (0.5844061)]
COG0608	COG1234	ST2265	ST2265	Hypothetical protein ST2265	ST2327	ST2327	Hypothetical protein ST2327	[TP0704-TP0819 (0.5844061)]
COG0024	COG0125	ST1419	ST1419	Methionine aminopeptidase	ST0462	tmk1	Probable thymidylate kinase (EC 2.7.4.9) (dTMP kinase)	[TP0842-TP0354 (0.8096375)]
COG0024	COG0125	ST1419	ST1419	Methionine aminopeptidase	ST1542	ST1542	Hypothetical protein ST1542	[TP0842-TP0354 (0.8096375)]
COG0024	COG0125	ST1419	ST1419	Methionine aminopeptidase	ST1543	tmk	Probable thymidylate kinase (EC 2.7.4.9) (dTMP kinase)	[TP0842-TP0354 (0.8096375)]
COG0048	COG1156	ST0272	rps12p	30S ribosomal protein S12P	ST1437	atpB	V-type ATP synthase beta chain (EC 3.6.3.14) (V-type ATPase subunit B) (Sul-ATPase beta chain)	[TP0243-TP0427 (0.80866665)]
COG0530	COG0621	ST2464	ST2464	Hypothetical protein ST2464	ST0515	ST0515	Hypothetical protein ST0515	[TP1034-TP0269 (0.7081234)]
COG0462	COG0492	ST0946	prs	Ribose-phosphate pyrophosphokinase (EC 2.7.6.1) (RPPK) (Phosphoribosyl pyrophosphate synthetase) (P-Rib-PP synthetase) (PRPP synthetase)	ST0438	ST0438	335aa long hypothetical thioredoxin reductase	[TP0294-TP0814 (0.8323514)]
COG0462	COG0492	ST0946	prs	Ribose-phosphate pyrophosphokinase (EC 2.7.6.1) (RPPK) (Phosphoribosyl pyrophosphate synthetase) (P-Rib-PP synthetase) (PRPP synthetase)	ST0546	ST0546	324aa long hypothetical thioredoxin reductase	[TP0294-TP0814 (0.8323514)]
COG0462	COG0492	ST0946	prs	Ribose-phosphate pyrophosphokinase (EC 2.7.6.1) (RPPK) (Phosphoribosyl pyrophosphate synthetase) (P-Rib-PP synthetase) (PRPP synthetase)	ST2133	ST2133	327aa long hypothetical thioredoxin reductase	[TP0294-TP0814 (0.8323514)]
COG0457	COG1234	ST2385	ST2385	Hypothetical protein ST2385	ST2327	ST2327	Hypothetical protein ST2327	[TP0095-TP0819 (0.5178716)]
COG0457	COG1234	ST0983	ST0983	Hypothetical protein ST0983	ST0948	rnz	Ribonuclease Z (EC 3.1.26.11) (RNase Z) (tRNase Z) (tRNA 3 endonuclease)	[TP0095-TP0819 (0.5178716)]
COG0457	COG1234	ST1841	ST1841	Hypothetical protein ST1841	ST0948	rnz	Ribonuclease Z (EC 3.1.26.11) (RNase Z) (tRNase Z) (tRNA 3 endonuclease)	[TP0095-TP0819 (0.5178716)]
COG0457	COG1234	ST2385	ST2385	Hypothetical protein ST2385	ST0948	rnz	Ribonuclease Z (EC 3.1.26.11) (RNase Z) (tRNase Z) (tRNA 3 endonuclease)	[TP0095-TP0819 (0.5178716)]
COG0457	COG1234	ST0810	ST0810	Hypothetical protein ST0810	ST0948	rnz	Ribonuclease Z (EC 3.1.26.11) (RNase Z) (tRNase Z) (tRNA 3 endonuclease)	[TP0095-TP0819 (0.5178716)]
COG0457	COG1234	ST1841	ST1841	Hypothetical protein ST1841	ST2327	ST2327	Hypothetical protein ST2327	[TP0095-TP0819 (0.5178716)]
COG0457	COG1234	ST0983	ST0983	Hypothetical protein ST0983	ST2327	ST2327	Hypothetical protein ST2327	[TP0095-TP0819 (0.5178716)]
COG0457	COG1234	ST0810	ST0810	Hypothetical protein ST0810	ST2327	ST2327	Hypothetical protein ST2327	[TP0095-TP0819 (0.5178716)]
COG0503	COG1488	ST0283	ST0283	Hypothetical protein ST0283	ST1376	ST1376	Hypothetical protein ST1376	[TP1039-TP0628 (0.6658587)]
COG0457	COG1061	ST1841	ST1841	Hypothetical protein ST1841	ST1287	ST1287	Hypothetical protein ST1287	[TP0095-TP0380 (0.51337665)]
COG0457	COG1061	ST1841	ST1841	Hypothetical protein ST1841	ST1613	ST1613	Hypothetical protein ST1613	[TP0095-TP0380 (0.51337665)]
COG0457	COG1061	ST2385	ST2385	Hypothetical protein ST2385	ST1613	ST1613	Hypothetical protein ST1613	[TP0095-TP0380 (0.51337665)]
COG0457	COG1061	ST0983	ST0983	Hypothetical protein ST0983	ST1287	ST1287	Hypothetical protein ST1287	[TP0095-TP0380 (0.51337665)]
COG0457	COG1061	ST2385	ST2385	Hypothetical protein ST2385	ST1287	ST1287	Hypothetical protein ST1287	[TP0095-TP0380 (0.51337665)]
COG0457	COG1061	ST0983	ST0983	Hypothetical protein ST0983	ST1613	ST1613	Hypothetical protein ST1613	[TP0095-TP0380 (0.51337665)]
COG0457	COG1061	ST0810	ST0810	Hypothetical protein ST0810	ST1613	ST1613	Hypothetical protein ST1613	[TP0095-TP0380 (0.51337665)]
COG0457	COG1061	ST0810	ST0810	Hypothetical protein ST0810	ST1287	ST1287	Hypothetical protein ST1287	[TP0095-TP0380 (0.51337665)]
COG0051	COG1192	ST0268	ST0268	30S ribosomal protein S10P	ST2512	ST2512	Hypothetical protein ST2512	[TP0188-TP0272 (0.7732025)]
COG0051	COG1192	ST0268	ST0268	30S ribosomal protein S10P	ST0985	ST0985	Hypothetical protein ST0985	[TP0188-TP0272 (0.7732025)]
COG0051	COG1192	ST0268	ST0268	30S ribosomal protein S10P	ST1320	ST1320	Hypothetical protein ST1320	[TP0188-TP0272 (0.7732025)]
COG0051	COG1192	ST0268	ST0268	30S ribosomal protein S10P	ST2293	ST2293	221aa long hypothetical soj protein	[TP0188-TP0272 (0.7732025)]
COG0051	COG1192	ST0268	ST0268	30S ribosomal protein S10P	ST2439	ST2439	Hypothetical protein ST2439	[TP0188-TP0272 (0.7732025)]
COG0442	COG0459	ST1440	ST1440	483aa long hypothetical prolyl-tRNA synthetase	ST0820	ST0820	545aa long hypothetical thermosome, unidentified	[TP0160-TP0030 (0.7719589)]
COG0442	COG0459	ST1440	ST1440	483aa long hypothetical prolyl-tRNA synthetase	ST0321	thsB	Thermosome subunit beta (Thermosome subunit 2) (Chaperonin beta subunit)	[TP0160-TP0030 (0.7719589)]
COG0442	COG0459	ST1440	ST1440	483aa long hypothetical prolyl-tRNA synthetase	ST1253	thsA	Thermosome subunit alpha (Thermosome subunit 1) (Chaperonin alpha subunit)	[TP0160-TP0030 (0.7719589)]
COG1109	COG1488	ST0242	ST0242	455aa long hypothetical phospho-sugar mutase	ST1376	ST1376	Hypothetical protein ST1376	[TP0413-TP0628 (0.6598422)]
COG0586	COG1061	ST2494	ST2494	Hypothetical protein ST2494	ST1287	ST1287	Hypothetical protein ST1287	[TP0779-TP0380 (0.6968711)]
COG0586	COG1061	ST2494	ST2494	Hypothetical protein ST2494	ST1613	ST1613	Hypothetical protein ST1613	[TP0779-TP0380 (0.6968711)]
COG0457	COG2080	ST1841	ST1841	Hypothetical protein ST1841	ST0561	ST0561	171aa long hypothetical dehydrogenase	[TP0820-TP0080 (0.6775143)]
COG0457	COG2080	ST1841	ST1841	Hypothetical protein ST1841	ST1782	ST1782	135aa long hypothetical carbon-monoxide	[TP0820-TP0080 (0.6775143)]
COG0457	COG2080	ST0983	ST0983	Hypothetical protein ST0983	ST0561	ST0561	171aa long hypothetical dehydrogenase	[TP0820-TP0080 (0.6775143)]
COG0457	COG2080	ST0810	ST0810	Hypothetical protein ST0810	ST0561	ST0561	171aa long hypothetical dehydrogenase	[TP0820-TP0080 (0.6775143)]
COG0457	COG2080	ST0810	ST0810	Hypothetical protein ST0810	ST1782	ST1782	135aa long hypothetical carbon-monoxide	[TP0820-TP0080 (0.6775143)]
COG0457	COG2080	ST0983	ST0983	Hypothetical protein ST0983	ST1782	ST1782	135aa long hypothetical carbon-monoxide	[TP0820-TP0080 (0.6775143)]
COG0457	COG2080	ST2385	ST2385	Hypothetical protein ST2385	ST1782	ST1782	135aa long hypothetical carbon-monoxide	[TP0820-TP0080 (0.6775143)]
COG0457	COG2080	ST2385	ST2385	Hypothetical protein ST2385	ST0561	ST0561	171aa long hypothetical dehydrogenase	[TP0820-TP0080 (0.6775143)]
COG0457	COG1396	ST2385	ST2385	Hypothetical protein ST2385	ST2084	ST2084	515aa long hypothetical transcriptional regulator	[TP0648-TP0461 (0.6214171)]
COG0457	COG1396	ST1841	ST1841	Hypothetical protein ST1841	ST2084	ST2084	515aa long hypothetical transcriptional regulator	[TP0648-TP0461 (0.6214171)]
COG0457	COG1396	ST0983	ST0983	Hypothetical protein ST0983	ST2084	ST2084	515aa long hypothetical transcriptional regulator	[TP0648-TP0461 (0.6214171)]
COG0457	COG1396	ST0810	ST0810	Hypothetical protein ST0810	ST2084	ST2084	515aa long hypothetical transcriptional regulator	[TP0648-TP0461 (0.6214171)]
COG0124	COG0124	ST0323	hisS	Histidyl-tRNA synthetase (EC 6.1.1.21) (Histidine--tRNA ligase) (HisRS)	ST0323	hisS	Histidyl-tRNA synthetase (EC 6.1.1.21) (Histidine--tRNA ligase) (HisRS)	[TP0641-TP0641 (0.67365265)]
COG0586	COG2236	ST2494	ST2494	Hypothetical protein ST2494	ST0551	ST0551	176aa long hypothetical purine	[TP0779-TP0050 (0.66770643)]
COG0586	COG2236	ST2494	ST2494	Hypothetical protein ST2494	ST0484	ST0484	155aa long hypothetical hypoxanthine-guanine	[TP0779-TP0050 (0.66770643)]
COG0012	COG0608	ST0451	ST0451	400aa long hypothetical GTP-binding protein	ST2265	ST2265	Hypothetical protein ST2265	[TP0124-TP0704 (0.626838)]
COG0301	COG0457	ST2225	thiI	Probable thiamine biosynthesis protein thiI	ST0810	ST0810	Hypothetical protein ST0810	[TP0559-TP0095 (0.76004404), TP0559-TP0067 (0.65738976)]
COG0301	COG0457	ST2225	thiI	Probable thiamine biosynthesis protein thiI	ST2385	ST2385	Hypothetical protein ST2385	[TP0559-TP0095 (0.76004404), TP0559-TP0067 (0.65738976)]
COG0301	COG0457	ST2225	thiI	Probable thiamine biosynthesis protein thiI	ST0983	ST0983	Hypothetical protein ST0983	[TP0559-TP0095 (0.76004404), TP0559-TP0067 (0.65738976)]
COG0301	COG0457	ST2225	thiI	Probable thiamine biosynthesis protein thiI	ST1841	ST1841	Hypothetical protein ST1841	[TP0559-TP0095 (0.76004404), TP0559-TP0067 (0.65738976)]
