# Supplementary material for: The Binary Protein Interactome of Treponema pallidum – The Syphilis Spirochete
Source: PLoS One. 2008 May 28;3(5):e2292. doi: 10.1371/journal.pone.0002292 (PMC2386257; doi:10.1371/journal.pone.0002292)
Supplement: Data S1 — Predicted protein-protein interactions based on our Treponema pallidum data; zip archive containing 372 files with one file per species. (6.09 MB ZIP) [file pone.0002292.s006.zip › archaea/Thermococcus_kodakarensis.tab]

69014 Thermococcus kodakarensis
COG A	COG B	Locus Id A	Preferred Name(s) A	Annotation A	Locus Id B	Preferred Name(s) B	Annotation B	T. pallidum interaction
COG0186	COG1475	TK1532	TK1532	30S ribosomal protein S17P	TK0378	TK0378	Chromosome partitioning protein ParB homolog	[TP0198-TP0271 (0.71912634)]
COG0201	COG0550	TK1518	TK1518	Preprotein translocase, Secy subunit	TK1091	TK1091	DNA topoisomerase I {UniProtKB/TrEMBL:Q5JE24}	[TP0208-TP0394 (0.8044664)]
COG0051	COG0693	TK0307	rps10p	30S ribosomal protein S10P	TK1284	pfpI	Intracellular protease 1 (EC 3.2.-.-) (Intracellular protease I)	[TP0188-TP0445 (0.6307204)]
COG0125	COG0457	TK1403	tmk	Probable thymidylate kinase (EC 2.7.4.9) (dTMP kinase)	TK0648	TK0648	Hypothetical protein {UniProtKB/TrEMBL:Q5JF79}	[TP0354-TP0648 (0.5206915)]
COG0125	COG0457	TK1403	tmk	Probable thymidylate kinase (EC 2.7.4.9) (dTMP kinase)	TK1115	TK1115	Hypothetical protein {UniProtKB/TrEMBL:Q5JE69}	[TP0354-TP0648 (0.5206915)]
COG0125	COG0457	TK1403	tmk	Probable thymidylate kinase (EC 2.7.4.9) (dTMP kinase)	TK2039	TK2039	Hypothetical protein {UniProtKB/TrEMBL:Q5JDR6}	[TP0354-TP0648 (0.5206915)]
COG0125	COG0457	TK1403	tmk	Probable thymidylate kinase (EC 2.7.4.9) (dTMP kinase)	TK0947	TK0947	Hypothetical protein {UniProtKB/TrEMBL:Q5JIA5}	[TP0354-TP0648 (0.5206915)]
COG0125	COG0457	TK1403	tmk	Probable thymidylate kinase (EC 2.7.4.9) (dTMP kinase)	TK2297	TK2297	Hypothetical protein {UniProtKB/TrEMBL:Q5JDC1}	[TP0354-TP0648 (0.5206915)]
COG0125	COG0457	TK1403	tmk	Probable thymidylate kinase (EC 2.7.4.9) (dTMP kinase)	TK1972	TK1972	Hypothetical membrane protein, conserved,	[TP0354-TP0648 (0.5206915)]
COG0020	COG1390	TK1173	uppS	Undecaprenyl pyrophosphate synthetase (EC 2.5.1.31) (UPP synthetase) (Di-trans,poly-cis-decaprenylcistransferase) (Undecaprenyl diphosphate synthase) (UDS)	TK1599	atpE	V-type ATP synthase subunit E (EC 3.6.3.14) (V-type ATPase subunit E)	[TP0603-TP0424 (0.79878455)]
COG0084	COG2201	TK0317	TK0317	TatD-related deoxyribonuclease	TK0633	cheB	Chemotaxis response regulator protein-glutamate methylesterase (EC 3.1.1.61)	[TP0994-TP0631 (0.71912634)]
COG0060	COG0681	TK1748	ileS	Isoleucyl-tRNA synthetase (EC 6.1.1.5) (Isoleucine--tRNA ligase) (IleRS)	TK2037	TK2037	Signal peptidase I {UniProtKB/TrEMBL:Q5JDG1}	[TP0452-TP0185 (0.79878455)]
COG0060	COG0681	TK1748	ileS	Isoleucyl-tRNA synthetase (EC 6.1.1.5) (Isoleucine--tRNA ligase) (IleRS)	TK1703	TK1703	Signal peptidase I, fused to C-terminal	[TP0452-TP0185 (0.79878455)]
COG0459	COG2236	TK0678	thsA	Thermosome subunit alpha (Thermosome subunit 1) (Chaperonin alpha subunit)	TK1737	TK1737	Xanthine/guanine phosphoribosyltransferase	[TP0030-TP0050 (0.733236)]
COG0459	COG2236	TK0678	thsA	Thermosome subunit alpha (Thermosome subunit 1) (Chaperonin alpha subunit)	TK0664	TK0664	Hypoxanthine/guanine phosphoribosyltransferase	[TP0030-TP0050 (0.733236)]
COG0459	COG2236	TK2303	thsB	Thermosome subunit beta (Thermosome subunit 2) (Chaperonin beta subunit)	TK0664	TK0664	Hypoxanthine/guanine phosphoribosyltransferase	[TP0030-TP0050 (0.733236)]
COG0459	COG2236	TK2303	thsB	Thermosome subunit beta (Thermosome subunit 2) (Chaperonin beta subunit)	TK1737	TK1737	Xanthine/guanine phosphoribosyltransferase	[TP0030-TP0050 (0.733236)]
COG0237	COG0552	TK2192	TK2192	Dephospho-CoA kinase {UniProtKB/TrEMBL:Q5JHJ9}	TK0653	TK0653	Signal recognition particle GTPase	[TP0296-TP0578 (0.7885255)]
COG0237	COG0552	TK1334	TK1334	UPF0200 protein TK1334	TK0653	TK0653	Signal recognition particle GTPase	[TP0296-TP0578 (0.7885255)]
COG0012	COG0457	TK0506	TK0506	Predicted GTPase, containing TGS domain	TK1972	TK1972	Hypothetical membrane protein, conserved,	[TP0124-TP0067 (0.81355333)]
COG0012	COG0457	TK0506	TK0506	Predicted GTPase, containing TGS domain	TK1115	TK1115	Hypothetical protein {UniProtKB/TrEMBL:Q5JE69}	[TP0124-TP0067 (0.81355333)]
COG0012	COG0457	TK0506	TK0506	Predicted GTPase, containing TGS domain	TK2297	TK2297	Hypothetical protein {UniProtKB/TrEMBL:Q5JDC1}	[TP0124-TP0067 (0.81355333)]
COG0012	COG0457	TK0506	TK0506	Predicted GTPase, containing TGS domain	TK2039	TK2039	Hypothetical protein {UniProtKB/TrEMBL:Q5JDR6}	[TP0124-TP0067 (0.81355333)]
COG0012	COG0457	TK0506	TK0506	Predicted GTPase, containing TGS domain	TK0648	TK0648	Hypothetical protein {UniProtKB/TrEMBL:Q5JF79}	[TP0124-TP0067 (0.81355333)]
COG0012	COG0457	TK0506	TK0506	Predicted GTPase, containing TGS domain	TK0947	TK0947	Hypothetical protein {UniProtKB/TrEMBL:Q5JIA5}	[TP0124-TP0067 (0.81355333)]
COG0552	COG1061	TK0653	TK0653	Signal recognition particle GTPase	TK0928	TK0928	Predicted DNA/RNA repair helicase	[TP0578-TP0380 (0.62695336)]
COG0124	COG0608	TK0242	TK0242	ATP phosphoribosyltransferase, predicted	TK1252	TK1252	SsDNA-specific exonuclease	[TP0641-TP0704 (0.75894904)]
COG0124	COG0608	TK1562	hisS	Histidyl-tRNA synthetase (EC 6.1.1.21) (Histidine--tRNA ligase) (HisRS)	TK1252	TK1252	SsDNA-specific exonuclease	[TP0641-TP0704 (0.75894904)]
COG1122	COG1432	TK1181	TK1181	ABC-type cobalt transport system, ATPase	TK0755	TK0755	Hypothetical protein {UniProtKB/TrEMBL:Q5JHC5}	[TP0227-TP0894 (0.7171434)]
COG1122	COG1432	TK1106	TK1106	ABC-type cobalt transport system, ATPase	TK0756	TK0756	Hypothetical protein {UniProtKB/TrEMBL:Q5JHC4}	[TP0227-TP0894 (0.7171434)]
COG1122	COG1432	TK1106	TK1106	ABC-type cobalt transport system, ATPase	TK0755	TK0755	Hypothetical protein {UniProtKB/TrEMBL:Q5JHC5}	[TP0227-TP0894 (0.7171434)]
COG1122	COG1432	TK0746	TK0746	ABC-type cobalt transport system, ATPase	TK0755	TK0755	Hypothetical protein {UniProtKB/TrEMBL:Q5JHC5}	[TP0227-TP0894 (0.7171434)]
COG1122	COG1432	TK1181	TK1181	ABC-type cobalt transport system, ATPase	TK0756	TK0756	Hypothetical protein {UniProtKB/TrEMBL:Q5JHC4}	[TP0227-TP0894 (0.7171434)]
COG1122	COG1432	TK0746	TK0746	ABC-type cobalt transport system, ATPase	TK0756	TK0756	Hypothetical protein {UniProtKB/TrEMBL:Q5JHC4}	[TP0227-TP0894 (0.7171434)]
COG0092	COG0301	TK1536	rps3p	30S ribosomal protein S3P	TK0368	thiI	Probable thiamine biosynthesis protein thiI	[TP0195-TP0559 (0.66944)]
COG0092	COG0301	TK1536	rps3p	30S ribosomal protein S3P	TK0366	TK0366	ThiI-related protein {UniProtKB/TrEMBL:Q5JCY3}	[TP0195-TP0559 (0.66944)]
COG0504	COG1475	TK1193	pyrG	CTP synthase (EC 6.3.4.2) (UTP--ammonia ligase) (CTP synthetase)	TK0378	TK0378	Chromosome partitioning protein ParB homolog	[TP0305-TP0271 (0.70252794)]
COG0457	COG0457	TK2039	TK2039	Hypothetical protein {UniProtKB/TrEMBL:Q5JDR6}	TK1972	TK1972	Hypothetical membrane protein, conserved,	[TP0067-TP0095 (0.6515529)]
COG0457	COG0457	TK1972	TK1972	Hypothetical membrane protein, conserved,	TK2039	TK2039	Hypothetical protein {UniProtKB/TrEMBL:Q5JDR6}	[TP0067-TP0095 (0.6515529)]
COG0457	COG0457	TK0648	TK0648	Hypothetical protein {UniProtKB/TrEMBL:Q5JF79}	TK0648	TK0648	Hypothetical protein {UniProtKB/TrEMBL:Q5JF79}	[TP0067-TP0095 (0.6515529)]
COG0457	COG0457	TK1115	TK1115	Hypothetical protein {UniProtKB/TrEMBL:Q5JE69}	TK1115	TK1115	Hypothetical protein {UniProtKB/TrEMBL:Q5JE69}	[TP0067-TP0095 (0.6515529)]
COG0457	COG0457	TK0947	TK0947	Hypothetical protein {UniProtKB/TrEMBL:Q5JIA5}	TK0947	TK0947	Hypothetical protein {UniProtKB/TrEMBL:Q5JIA5}	[TP0067-TP0095 (0.6515529)]
COG0457	COG0457	TK2039	TK2039	Hypothetical protein {UniProtKB/TrEMBL:Q5JDR6}	TK2039	TK2039	Hypothetical protein {UniProtKB/TrEMBL:Q5JDR6}	[TP0067-TP0095 (0.6515529)]
COG0457	COG0457	TK1115	TK1115	Hypothetical protein {UniProtKB/TrEMBL:Q5JE69}	TK1972	TK1972	Hypothetical membrane protein, conserved,	[TP0067-TP0095 (0.6515529)]
COG0457	COG0457	TK1972	TK1972	Hypothetical membrane protein, conserved,	TK1115	TK1115	Hypothetical protein {UniProtKB/TrEMBL:Q5JE69}	[TP0067-TP0095 (0.6515529)]
COG0457	COG0457	TK2039	TK2039	Hypothetical protein {UniProtKB/TrEMBL:Q5JDR6}	TK0947	TK0947	Hypothetical protein {UniProtKB/TrEMBL:Q5JIA5}	[TP0067-TP0095 (0.6515529)]
COG0457	COG0457	TK0947	TK0947	Hypothetical protein {UniProtKB/TrEMBL:Q5JIA5}	TK2039	TK2039	Hypothetical protein {UniProtKB/TrEMBL:Q5JDR6}	[TP0067-TP0095 (0.6515529)]
COG0457	COG0457	TK0648	TK0648	Hypothetical protein {UniProtKB/TrEMBL:Q5JF79}	TK1972	TK1972	Hypothetical membrane protein, conserved,	[TP0067-TP0095 (0.6515529)]
COG0457	COG0457	TK1972	TK1972	Hypothetical membrane protein, conserved,	TK0648	TK0648	Hypothetical protein {UniProtKB/TrEMBL:Q5JF79}	[TP0067-TP0095 (0.6515529)]
COG0457	COG0457	TK1972	TK1972	Hypothetical membrane protein, conserved,	TK1972	TK1972	Hypothetical membrane protein, conserved,	[TP0067-TP0095 (0.6515529)]
COG0457	COG0457	TK2297	TK2297	Hypothetical protein {UniProtKB/TrEMBL:Q5JDC1}	TK2297	TK2297	Hypothetical protein {UniProtKB/TrEMBL:Q5JDC1}	[TP0067-TP0095 (0.6515529)]
COG0457	COG0457	TK1115	TK1115	Hypothetical protein {UniProtKB/TrEMBL:Q5JE69}	TK0648	TK0648	Hypothetical protein {UniProtKB/TrEMBL:Q5JF79}	[TP0067-TP0095 (0.6515529)]
COG0457	COG0457	TK0648	TK0648	Hypothetical protein {UniProtKB/TrEMBL:Q5JF79}	TK1115	TK1115	Hypothetical protein {UniProtKB/TrEMBL:Q5JE69}	[TP0067-TP0095 (0.6515529)]
COG0457	COG0457	TK2297	TK2297	Hypothetical protein {UniProtKB/TrEMBL:Q5JDC1}	TK1972	TK1972	Hypothetical membrane protein, conserved,	[TP0067-TP0095 (0.6515529)]
COG0457	COG0457	TK1972	TK1972	Hypothetical membrane protein, conserved,	TK2297	TK2297	Hypothetical protein {UniProtKB/TrEMBL:Q5JDC1}	[TP0067-TP0095 (0.6515529)]
COG0457	COG0457	TK1115	TK1115	Hypothetical protein {UniProtKB/TrEMBL:Q5JE69}	TK2297	TK2297	Hypothetical protein {UniProtKB/TrEMBL:Q5JDC1}	[TP0067-TP0095 (0.6515529)]
COG0457	COG0457	TK0648	TK0648	Hypothetical protein {UniProtKB/TrEMBL:Q5JF79}	TK0947	TK0947	Hypothetical protein {UniProtKB/TrEMBL:Q5JIA5}	[TP0067-TP0095 (0.6515529)]
COG0457	COG0457	TK2297	TK2297	Hypothetical protein {UniProtKB/TrEMBL:Q5JDC1}	TK1115	TK1115	Hypothetical protein {UniProtKB/TrEMBL:Q5JE69}	[TP0067-TP0095 (0.6515529)]
COG0457	COG0457	TK0947	TK0947	Hypothetical protein {UniProtKB/TrEMBL:Q5JIA5}	TK0648	TK0648	Hypothetical protein {UniProtKB/TrEMBL:Q5JF79}	[TP0067-TP0095 (0.6515529)]
COG0457	COG0457	TK0947	TK0947	Hypothetical protein {UniProtKB/TrEMBL:Q5JIA5}	TK2297	TK2297	Hypothetical protein {UniProtKB/TrEMBL:Q5JDC1}	[TP0067-TP0095 (0.6515529)]
COG0457	COG0457	TK2297	TK2297	Hypothetical protein {UniProtKB/TrEMBL:Q5JDC1}	TK0947	TK0947	Hypothetical protein {UniProtKB/TrEMBL:Q5JIA5}	[TP0067-TP0095 (0.6515529)]
COG0457	COG0457	TK2039	TK2039	Hypothetical protein {UniProtKB/TrEMBL:Q5JDR6}	TK0648	TK0648	Hypothetical protein {UniProtKB/TrEMBL:Q5JF79}	[TP0067-TP0095 (0.6515529)]
COG0457	COG0457	TK0648	TK0648	Hypothetical protein {UniProtKB/TrEMBL:Q5JF79}	TK2039	TK2039	Hypothetical protein {UniProtKB/TrEMBL:Q5JDR6}	[TP0067-TP0095 (0.6515529)]
COG0457	COG0457	TK2039	TK2039	Hypothetical protein {UniProtKB/TrEMBL:Q5JDR6}	TK2297	TK2297	Hypothetical protein {UniProtKB/TrEMBL:Q5JDC1}	[TP0067-TP0095 (0.6515529)]
COG0457	COG0457	TK2297	TK2297	Hypothetical protein {UniProtKB/TrEMBL:Q5JDC1}	TK2039	TK2039	Hypothetical protein {UniProtKB/TrEMBL:Q5JDR6}	[TP0067-TP0095 (0.6515529)]
COG0457	COG0457	TK0947	TK0947	Hypothetical protein {UniProtKB/TrEMBL:Q5JIA5}	TK1115	TK1115	Hypothetical protein {UniProtKB/TrEMBL:Q5JE69}	[TP0067-TP0095 (0.6515529)]
COG0457	COG0457	TK1115	TK1115	Hypothetical protein {UniProtKB/TrEMBL:Q5JE69}	TK0947	TK0947	Hypothetical protein {UniProtKB/TrEMBL:Q5JIA5}	[TP0067-TP0095 (0.6515529)]
COG0457	COG0457	TK0947	TK0947	Hypothetical protein {UniProtKB/TrEMBL:Q5JIA5}	TK1972	TK1972	Hypothetical membrane protein, conserved,	[TP0067-TP0095 (0.6515529)]
COG0457	COG0457	TK1972	TK1972	Hypothetical membrane protein, conserved,	TK0947	TK0947	Hypothetical protein {UniProtKB/TrEMBL:Q5JIA5}	[TP0067-TP0095 (0.6515529)]
COG0457	COG0457	TK2297	TK2297	Hypothetical protein {UniProtKB/TrEMBL:Q5JDC1}	TK0648	TK0648	Hypothetical protein {UniProtKB/TrEMBL:Q5JF79}	[TP0067-TP0095 (0.6515529)]
COG0457	COG0457	TK0648	TK0648	Hypothetical protein {UniProtKB/TrEMBL:Q5JF79}	TK2297	TK2297	Hypothetical protein {UniProtKB/TrEMBL:Q5JDC1}	[TP0067-TP0095 (0.6515529)]
COG0457	COG0457	TK2039	TK2039	Hypothetical protein {UniProtKB/TrEMBL:Q5JDR6}	TK1115	TK1115	Hypothetical protein {UniProtKB/TrEMBL:Q5JE69}	[TP0067-TP0095 (0.6515529)]
COG0457	COG0457	TK1115	TK1115	Hypothetical protein {UniProtKB/TrEMBL:Q5JE69}	TK2039	TK2039	Hypothetical protein {UniProtKB/TrEMBL:Q5JDR6}	[TP0067-TP0095 (0.6515529)]
COG0457	COG0803	TK2039	TK2039	Hypothetical protein {UniProtKB/TrEMBL:Q5JDR6}	TK0661	TK0661	ABC-type manganese/zinc transport system,	[TP0469-TP0034 (0.86910707)]
COG0457	COG0803	TK1972	TK1972	Hypothetical membrane protein, conserved,	TK0661	TK0661	ABC-type manganese/zinc transport system,	[TP0469-TP0034 (0.86910707)]
COG0457	COG0803	TK0947	TK0947	Hypothetical protein {UniProtKB/TrEMBL:Q5JIA5}	TK0661	TK0661	ABC-type manganese/zinc transport system,	[TP0469-TP0034 (0.86910707)]
COG0457	COG0803	TK0648	TK0648	Hypothetical protein {UniProtKB/TrEMBL:Q5JF79}	TK0661	TK0661	ABC-type manganese/zinc transport system,	[TP0469-TP0034 (0.86910707)]
COG0457	COG0803	TK2297	TK2297	Hypothetical protein {UniProtKB/TrEMBL:Q5JDC1}	TK0661	TK0661	ABC-type manganese/zinc transport system,	[TP0469-TP0034 (0.86910707)]
COG0457	COG0803	TK1115	TK1115	Hypothetical protein {UniProtKB/TrEMBL:Q5JE69}	TK0661	TK0661	ABC-type manganese/zinc transport system,	[TP0469-TP0034 (0.86910707)]
COG1432	COG1488	TK0755	TK0755	Hypothetical protein {UniProtKB/TrEMBL:Q5JHC5}	TK1676	TK1676	Nicotinate-nucleotide pyrophosphorylase	[TP0894-TP0628 (0.59059936)]
COG1432	COG1488	TK0756	TK0756	Hypothetical protein {UniProtKB/TrEMBL:Q5JHC4}	TK1676	TK1676	Nicotinate-nucleotide pyrophosphorylase	[TP0894-TP0628 (0.59059936)]
COG0493	COG1488	TK1325	TK1325	Ferredoxin:NADP oxidoreductase, alpha subunit	TK1676	TK1676	Nicotinate-nucleotide pyrophosphorylase	[TP0735-TP0628 (0.6598422)]
COG0493	COG1488	TK0672	TK0672	Glutamate synthase beta chain-related	TK1676	TK1676	Nicotinate-nucleotide pyrophosphorylase	[TP0735-TP0628 (0.6598422)]
COG0493	COG1488	TK2074	TK2074	Glutamate synthase beta chain-related	TK1676	TK1676	Nicotinate-nucleotide pyrophosphorylase	[TP0735-TP0628 (0.6598422)]
COG0493	COG1488	TK1684	TK1684	Ferredoxin:NADP oxidoreductase, alpha subunit	TK1676	TK1676	Nicotinate-nucleotide pyrophosphorylase	[TP0735-TP0628 (0.6598422)]
COG0681	COG1384	TK2037	TK2037	Signal peptidase I {UniProtKB/TrEMBL:Q5JDG1}	TK2240	lysS	Lysyl-tRNA synthetase (EC 6.1.1.6) (Lysine--tRNA ligase) (LysRS)	[TP0185-TP0644 (0.7885255)]
COG0681	COG1384	TK1703	TK1703	Signal peptidase I, fused to C-terminal	TK2240	lysS	Lysyl-tRNA synthetase (EC 6.1.1.6) (Lysine--tRNA ligase) (LysRS)	[TP0185-TP0644 (0.7885255)]
COG1196	COG2236	TK1017	TK1017	Chromosome segregation ATPase	TK0664	TK0664	Hypoxanthine/guanine phosphoribosyltransferase	[TP0367-TP0050 (0.68145895)]
COG1196	COG2236	TK1017	TK1017	Chromosome segregation ATPase	TK1737	TK1737	Xanthine/guanine phosphoribosyltransferase	[TP0367-TP0050 (0.68145895)]
COG0080	COG0301	TK1418	TK1418	50S ribosomal protein L11P	TK0366	TK0366	ThiI-related protein {UniProtKB/TrEMBL:Q5JCY3}	[TP0237-TP0559 (0.59848577)]
COG0080	COG0301	TK1418	TK1418	50S ribosomal protein L11P	TK0368	thiI	Probable thiamine biosynthesis protein thiI	[TP0237-TP0559 (0.59848577)]
COG0024	COG0530	TK1183	map	Methionine aminopeptidase (EC 3.4.11.18) (MAP) (Peptidase M)	TK0867	TK0867	Sodium/calcium antiporter	[TP0842-TP1034 (0.7696508)]
COG0103	COG1432	TK1500	rps9p	30S ribosomal protein S9P	TK0756	TK0756	Hypothetical protein {UniProtKB/TrEMBL:Q5JHC4}	[TP1024-TP0894 (0.64955014)]
COG0103	COG1432	TK1500	rps9p	30S ribosomal protein S9P	TK0755	TK0755	Hypothetical protein {UniProtKB/TrEMBL:Q5JHC5}	[TP1024-TP0894 (0.64955014)]
COG0024	COG1121	TK1183	map	Methionine aminopeptidase (EC 3.4.11.18) (MAP) (Peptidase M)	TK0803	TK0803	ABC-type manganese/zinc transport system, ATPase	[TP0842-TP0164 (0.77940726)]
COG0255	COG1011	TK1535	TK1535	50S ribosomal protein L29P	TK0686	TK0686	Hydrolase, HAD superfamily	[TP0197-TP0158 (0.6077605)]
COG0255	COG1011	TK1535	TK1535	50S ribosomal protein L29P	TK0110	TK0110	Hydrolase, HAD superfamily	[TP0197-TP0158 (0.6077605)]
COG0255	COG1011	TK1535	TK1535	50S ribosomal protein L29P	TK0477	TK0477	Hydrolase, HAD superfamily	[TP0197-TP0158 (0.6077605)]
COG0255	COG1011	TK1535	TK1535	50S ribosomal protein L29P	TK0968	TK0968	Predicted hydrolase, HAD superfamily	[TP0197-TP0158 (0.6077605)]
COG0255	COG1011	TK1535	TK1535	50S ribosomal protein L29P	TK1383	TK1383	Hydrolase, HAD superfamily	[TP0197-TP0158 (0.6077605)]
COG0255	COG1011	TK1535	TK1535	50S ribosomal protein L29P	TK1811	TK1811	Hydrolase, HAD superfamily	[TP0197-TP0158 (0.6077605)]
COG0255	COG1011	TK1535	TK1535	50S ribosomal protein L29P	TK0058	TK0058	Hydrolase, HAD superfamily	[TP0197-TP0158 (0.6077605)]
COG0457	COG0558	TK0947	TK0947	Hypothetical protein {UniProtKB/TrEMBL:Q5JIA5}	TK0059	TK0059	CDP-alcohol phosphatidyltransferase	[TP0067-TP0730 (0.86096925)]
COG0457	COG0558	TK2039	TK2039	Hypothetical protein {UniProtKB/TrEMBL:Q5JDR6}	TK0059	TK0059	CDP-alcohol phosphatidyltransferase	[TP0067-TP0730 (0.86096925)]
COG0457	COG0558	TK0648	TK0648	Hypothetical protein {UniProtKB/TrEMBL:Q5JF79}	TK0059	TK0059	CDP-alcohol phosphatidyltransferase	[TP0067-TP0730 (0.86096925)]
COG0457	COG0558	TK1115	TK1115	Hypothetical protein {UniProtKB/TrEMBL:Q5JE69}	TK0059	TK0059	CDP-alcohol phosphatidyltransferase	[TP0067-TP0730 (0.86096925)]
COG0457	COG0558	TK1972	TK1972	Hypothetical membrane protein, conserved,	TK0059	TK0059	CDP-alcohol phosphatidyltransferase	[TP0067-TP0730 (0.86096925)]
COG0457	COG0558	TK2297	TK2297	Hypothetical protein {UniProtKB/TrEMBL:Q5JDC1}	TK0059	TK0059	CDP-alcohol phosphatidyltransferase	[TP0067-TP0730 (0.86096925)]
COG0495	COG1475	TK1461	leuS	Leucyl-tRNA synthetase (EC 6.1.1.4) (Leucine--tRNA ligase) (LeuRS)	TK0378	TK0378	Chromosome partitioning protein ParB homolog	[TP0586-TP0271 (0.63095015)]
COG0803	COG1268	TK0661	TK0661	ABC-type manganese/zinc transport system,	TK0748	TK0748	Biotin biosynthesis protein BioY	[TP0034-TP0228 (0.8514437)]
COG0442	COG0552	TK0550	TK0550	Prolyl-tRNA synthetase {UniProtKB/TrEMBL:Q5JF49}	TK0653	TK0653	Signal recognition particle GTPase	[TP0160-TP0578 (0.56216276)]
COG0024	COG0462	TK1183	map	Methionine aminopeptidase (EC 3.4.11.18) (MAP) (Peptidase M)	TK2235	prs	Ribose-phosphate pyrophosphokinase (EC 2.7.6.1) (RPPK) (Phosphoribosyl pyrophosphate synthetase) (P-Rib-PP synthetase) (PRPP synthetase)	[TP0842-TP0294 (0.8762697)]
COG0125	COG0361	TK1403	tmk	Probable thymidylate kinase (EC 2.7.4.9) (dTMP kinase)	TK0802	eif1a	Translation initiation factor 1A (aIF-1A)	[TP0354-TP0097 (0.8382038)]
COG1108	COG1277	TK0804	TK0804	ABC-type manganese/zinc transport system,	TK2054	TK2054	ABC-type transport system, probable permease	[TP0165-TP0880 (0.79878455)]
COG1108	COG1277	TK0804	TK0804	ABC-type manganese/zinc transport system,	TK0357	TK0357	Hypothetical membrane protein, conserved	[TP0165-TP0880 (0.79878455)]
COG1108	COG1277	TK0804	TK0804	ABC-type manganese/zinc transport system,	TK1578	TK1578	Hypothetical membrane protein, conserved	[TP0165-TP0880 (0.79878455)]
COG1108	COG1277	TK0804	TK0804	ABC-type manganese/zinc transport system,	TK1151	TK1151	ABC-type transport system, permease component	[TP0165-TP0880 (0.79878455)]
COG1108	COG1277	TK0804	TK0804	ABC-type manganese/zinc transport system,	TK0941	TK0941	Hypothetical membrane protein, conserved	[TP0165-TP0880 (0.79878455)]
COG0457	COG0495	TK1972	TK1972	Hypothetical membrane protein, conserved,	TK1461	leuS	Leucyl-tRNA synthetase (EC 6.1.1.4) (Leucine--tRNA ligase) (LeuRS)	[TP0067-TP0586 (0.714839)]
COG0457	COG0495	TK0947	TK0947	Hypothetical protein {UniProtKB/TrEMBL:Q5JIA5}	TK1461	leuS	Leucyl-tRNA synthetase (EC 6.1.1.4) (Leucine--tRNA ligase) (LeuRS)	[TP0067-TP0586 (0.714839)]
COG0457	COG0495	TK1115	TK1115	Hypothetical protein {UniProtKB/TrEMBL:Q5JE69}	TK1461	leuS	Leucyl-tRNA synthetase (EC 6.1.1.4) (Leucine--tRNA ligase) (LeuRS)	[TP0067-TP0586 (0.714839)]
COG0457	COG0495	TK0648	TK0648	Hypothetical protein {UniProtKB/TrEMBL:Q5JF79}	TK1461	leuS	Leucyl-tRNA synthetase (EC 6.1.1.4) (Leucine--tRNA ligase) (LeuRS)	[TP0067-TP0586 (0.714839)]
COG0457	COG0495	TK2039	TK2039	Hypothetical protein {UniProtKB/TrEMBL:Q5JDR6}	TK1461	leuS	Leucyl-tRNA synthetase (EC 6.1.1.4) (Leucine--tRNA ligase) (LeuRS)	[TP0067-TP0586 (0.714839)]
COG0457	COG0495	TK2297	TK2297	Hypothetical protein {UniProtKB/TrEMBL:Q5JDC1}	TK1461	leuS	Leucyl-tRNA synthetase (EC 6.1.1.4) (Leucine--tRNA ligase) (LeuRS)	[TP0067-TP0586 (0.714839)]
COG0358	COG0457	TK1410	TK1410	UPF0095 protein TK1410	TK2297	TK2297	Hypothetical protein {UniProtKB/TrEMBL:Q5JDC1}	[TP0492-TP0648 (0.5111708)]
COG0358	COG0457	TK1410	TK1410	UPF0095 protein TK1410	TK0648	TK0648	Hypothetical protein {UniProtKB/TrEMBL:Q5JF79}	[TP0492-TP0648 (0.5111708)]
COG0358	COG0457	TK1410	TK1410	UPF0095 protein TK1410	TK2039	TK2039	Hypothetical protein {UniProtKB/TrEMBL:Q5JDR6}	[TP0492-TP0648 (0.5111708)]
COG0358	COG0457	TK1410	TK1410	UPF0095 protein TK1410	TK1972	TK1972	Hypothetical membrane protein, conserved,	[TP0492-TP0648 (0.5111708)]
COG0358	COG0457	TK1410	TK1410	UPF0095 protein TK1410	TK1115	TK1115	Hypothetical protein {UniProtKB/TrEMBL:Q5JE69}	[TP0492-TP0648 (0.5111708)]
COG0358	COG0457	TK1410	TK1410	UPF0095 protein TK1410	TK0947	TK0947	Hypothetical protein {UniProtKB/TrEMBL:Q5JIA5}	[TP0492-TP0648 (0.5111708)]
COG0301	COG0301	TK0368	thiI	Probable thiamine biosynthesis protein thiI	TK0368	thiI	Probable thiamine biosynthesis protein thiI	[TP0559-TP0559 (0.6965584)]
COG0301	COG0301	TK0368	thiI	Probable thiamine biosynthesis protein thiI	TK0366	TK0366	ThiI-related protein {UniProtKB/TrEMBL:Q5JCY3}	[TP0559-TP0559 (0.6965584)]
COG0301	COG0301	TK0366	TK0366	ThiI-related protein {UniProtKB/TrEMBL:Q5JCY3}	TK0368	thiI	Probable thiamine biosynthesis protein thiI	[TP0559-TP0559 (0.6965584)]
COG0301	COG0301	TK0366	TK0366	ThiI-related protein {UniProtKB/TrEMBL:Q5JCY3}	TK0366	TK0366	ThiI-related protein {UniProtKB/TrEMBL:Q5JCY3}	[TP0559-TP0559 (0.6965584)]
COG0569	COG1430	TK1595	TK1595	Trk-type pottasium transport system, NAD-binding	TK1120	TK1120	UPF0127 protein TK1120	[TP0024-TP0087 (0.61624503)]
COG0608	COG1234	TK1252	TK1252	SsDNA-specific exonuclease	TK1114	rnz	Ribonuclease Z (EC 3.1.26.11) (RNase Z) (tRNase Z) (tRNA 3 endonuclease)	[TP0704-TP0819 (0.5844061)]
COG0024	COG0125	TK1183	map	Methionine aminopeptidase (EC 3.4.11.18) (MAP) (Peptidase M)	TK1403	tmk	Probable thymidylate kinase (EC 2.7.4.9) (dTMP kinase)	[TP0842-TP0354 (0.8096375)]
COG0048	COG1156	TK1078	rps12p	30S ribosomal protein S12P	TK1603	atpB	V-type ATP synthase beta chain (EC 3.6.3.14) (V-type ATPase subunit B)	[TP0243-TP0427 (0.80866665)]
COG0530	COG0621	TK0867	TK0867	Sodium/calcium antiporter	TK2064	TK2064	Probable 2-methylthioadenine synthetase	[TP1034-TP0269 (0.7081234)]
COG0462	COG0492	TK2235	prs	Ribose-phosphate pyrophosphokinase (EC 2.7.6.1) (RPPK) (Phosphoribosyl pyrophosphate synthetase) (P-Rib-PP synthetase) (PRPP synthetase)	TK2100	TK2100	Thioredoxin reductase {UniProtKB/TrEMBL:Q5JIK4}	[TP0294-TP0814 (0.8323514)]
COG0124	COG0546	TK1562	hisS	Histidyl-tRNA synthetase (EC 6.1.1.21) (Histidine--tRNA ligase) (HisRS)	TK0026	TK0026	Probable phosphoglycolate phosphatase, HAD	[TP0641-TP0554 (0.5196431)]
COG0124	COG0546	TK0242	TK0242	ATP phosphoribosyltransferase, predicted	TK0026	TK0026	Probable phosphoglycolate phosphatase, HAD	[TP0641-TP0554 (0.5196431)]
COG0457	COG1234	TK0648	TK0648	Hypothetical protein {UniProtKB/TrEMBL:Q5JF79}	TK1114	rnz	Ribonuclease Z (EC 3.1.26.11) (RNase Z) (tRNase Z) (tRNA 3 endonuclease)	[TP0095-TP0819 (0.5178716)]
COG0457	COG1234	TK2297	TK2297	Hypothetical protein {UniProtKB/TrEMBL:Q5JDC1}	TK1114	rnz	Ribonuclease Z (EC 3.1.26.11) (RNase Z) (tRNase Z) (tRNA 3 endonuclease)	[TP0095-TP0819 (0.5178716)]
COG0457	COG1234	TK1115	TK1115	Hypothetical protein {UniProtKB/TrEMBL:Q5JE69}	TK1114	rnz	Ribonuclease Z (EC 3.1.26.11) (RNase Z) (tRNase Z) (tRNA 3 endonuclease)	[TP0095-TP0819 (0.5178716)]
COG0457	COG1234	TK2039	TK2039	Hypothetical protein {UniProtKB/TrEMBL:Q5JDR6}	TK1114	rnz	Ribonuclease Z (EC 3.1.26.11) (RNase Z) (tRNase Z) (tRNA 3 endonuclease)	[TP0095-TP0819 (0.5178716)]
COG0457	COG1234	TK1972	TK1972	Hypothetical membrane protein, conserved,	TK1114	rnz	Ribonuclease Z (EC 3.1.26.11) (RNase Z) (tRNase Z) (tRNA 3 endonuclease)	[TP0095-TP0819 (0.5178716)]
COG0457	COG1234	TK0947	TK0947	Hypothetical protein {UniProtKB/TrEMBL:Q5JIA5}	TK1114	rnz	Ribonuclease Z (EC 3.1.26.11) (RNase Z) (tRNase Z) (tRNA 3 endonuclease)	[TP0095-TP0819 (0.5178716)]
COG0503	COG1488	TK1489	TK1489	Adenine phosphoribosyltransferase, fused to	TK1676	TK1676	Nicotinate-nucleotide pyrophosphorylase	[TP1039-TP0628 (0.6658587)]
COG0457	COG1061	TK2039	TK2039	Hypothetical protein {UniProtKB/TrEMBL:Q5JDR6}	TK0928	TK0928	Predicted DNA/RNA repair helicase	[TP0095-TP0380 (0.51337665)]
COG0457	COG1061	TK0947	TK0947	Hypothetical protein {UniProtKB/TrEMBL:Q5JIA5}	TK0928	TK0928	Predicted DNA/RNA repair helicase	[TP0095-TP0380 (0.51337665)]
COG0457	COG1061	TK1115	TK1115	Hypothetical protein {UniProtKB/TrEMBL:Q5JE69}	TK0928	TK0928	Predicted DNA/RNA repair helicase	[TP0095-TP0380 (0.51337665)]
COG0457	COG1061	TK1972	TK1972	Hypothetical membrane protein, conserved,	TK0928	TK0928	Predicted DNA/RNA repair helicase	[TP0095-TP0380 (0.51337665)]
COG0457	COG1061	TK2297	TK2297	Hypothetical protein {UniProtKB/TrEMBL:Q5JDC1}	TK0928	TK0928	Predicted DNA/RNA repair helicase	[TP0095-TP0380 (0.51337665)]
COG0457	COG1061	TK0648	TK0648	Hypothetical protein {UniProtKB/TrEMBL:Q5JF79}	TK0928	TK0928	Predicted DNA/RNA repair helicase	[TP0095-TP0380 (0.51337665)]
COG0342	COG0546	TK1594	TK1594	Protein-export membrane protein SecD	TK0026	TK0026	Probable phosphoglycolate phosphatase, HAD	[TP0410-TP0554 (0.6160348)]
COG0051	COG1192	TK0307	rps10p	30S ribosomal protein S10P	TK2272	TK2272	ATPase involved in chromosome partitioning,	[TP0188-TP0272 (0.7732025)]
COG0098	COG0803	TK1521	rps5p	30S ribosomal protein S5P	TK0661	TK0661	ABC-type manganese/zinc transport system,	[TP0206-TP0163 (0.74372905)]
COG0442	COG0459	TK0550	TK0550	Prolyl-tRNA synthetase {UniProtKB/TrEMBL:Q5JF49}	TK2303	thsB	Thermosome subunit beta (Thermosome subunit 2) (Chaperonin beta subunit)	[TP0160-TP0030 (0.7719589)]
COG0442	COG0459	TK0550	TK0550	Prolyl-tRNA synthetase {UniProtKB/TrEMBL:Q5JF49}	TK0678	thsA	Thermosome subunit alpha (Thermosome subunit 1) (Chaperonin alpha subunit)	[TP0160-TP0030 (0.7719589)]
COG0255	COG1354	TK1535	TK1535	50S ribosomal protein L29P	TK1018	TK1018	Hypothetical protein {UniProtKB/TrEMBL:Q5JJA1}	[TP0197-TP0691 (0.70609456)]
COG1109	COG1488	TK2185	TK2185	Phosphosugar mutase {UniProtKB/TrEMBL:Q68BJ7}	TK1676	TK1676	Nicotinate-nucleotide pyrophosphorylase	[TP0413-TP0628 (0.6598422)]
COG1109	COG1488	TK1108	TK1108	Phosphoglucomutase {UniProtKB/TrEMBL:Q68BJ6}	TK1676	TK1676	Nicotinate-nucleotide pyrophosphorylase	[TP0413-TP0628 (0.6598422)]
COG1109	COG1488	TK1404	TK1404	Phosphosugar mutase {UniProtKB/TrEMBL:Q68BJ5}	TK1676	TK1676	Nicotinate-nucleotide pyrophosphorylase	[TP0413-TP0628 (0.6598422)]
COG1109	COG1488	TK1777	TK1777	Phosphopentomutase {UniProtKB/TrEMBL:Q6I7B6}	TK1676	TK1676	Nicotinate-nucleotide pyrophosphorylase	[TP0413-TP0628 (0.6598422)]
COG0477	COG1432	TK1655	TK1655	Predcited permease, major facilitator superfamily	TK0756	TK0756	Hypothetical protein {UniProtKB/TrEMBL:Q5JHC4}	[TP0840-TP0894 (0.55999315)]
COG0477	COG1432	TK1011	TK1011	Permease, major facilitator superfamily, flame	TK0756	TK0756	Hypothetical protein {UniProtKB/TrEMBL:Q5JHC4}	[TP0840-TP0894 (0.55999315)]
COG0477	COG1432	TK1012	TK1012	Permease, major facilitator superfamily, flame	TK0755	TK0755	Hypothetical protein {UniProtKB/TrEMBL:Q5JHC5}	[TP0840-TP0894 (0.55999315)]
COG0477	COG1432	TK1007	TK1007	Predicted permease, major facilitator superfamily	TK0755	TK0755	Hypothetical protein {UniProtKB/TrEMBL:Q5JHC5}	[TP0840-TP0894 (0.55999315)]
COG0477	COG1432	TK1547	TK1547	Predicted permease, major facilitator superfamily	TK0756	TK0756	Hypothetical protein {UniProtKB/TrEMBL:Q5JHC4}	[TP0840-TP0894 (0.55999315)]
COG0477	COG1432	TK1829	TK1829	Permease, major facilitator superfamily	TK0756	TK0756	Hypothetical protein {UniProtKB/TrEMBL:Q5JHC4}	[TP0840-TP0894 (0.55999315)]
COG0477	COG1432	TK0123	TK0123	Multidrug-efflux transporter	TK0756	TK0756	Hypothetical protein {UniProtKB/TrEMBL:Q5JHC4}	[TP0840-TP0894 (0.55999315)]
COG0477	COG1432	TK1655	TK1655	Predcited permease, major facilitator superfamily	TK0755	TK0755	Hypothetical protein {UniProtKB/TrEMBL:Q5JHC5}	[TP0840-TP0894 (0.55999315)]
COG0477	COG1432	TK1012	TK1012	Permease, major facilitator superfamily, flame	TK0756	TK0756	Hypothetical protein {UniProtKB/TrEMBL:Q5JHC4}	[TP0840-TP0894 (0.55999315)]
COG0477	COG1432	TK1007	TK1007	Predicted permease, major facilitator superfamily	TK0756	TK0756	Hypothetical protein {UniProtKB/TrEMBL:Q5JHC4}	[TP0840-TP0894 (0.55999315)]
COG0477	COG1432	TK1547	TK1547	Predicted permease, major facilitator superfamily	TK0755	TK0755	Hypothetical protein {UniProtKB/TrEMBL:Q5JHC5}	[TP0840-TP0894 (0.55999315)]
COG0477	COG1432	TK2247	TK2247	Predicted permease, major facilitator superfamily	TK0755	TK0755	Hypothetical protein {UniProtKB/TrEMBL:Q5JHC5}	[TP0840-TP0894 (0.55999315)]
COG0477	COG1432	TK1044	TK1044	Predicted permease, major facilitator superfamily	TK0756	TK0756	Hypothetical protein {UniProtKB/TrEMBL:Q5JHC4}	[TP0840-TP0894 (0.55999315)]
COG0477	COG1432	TK0199	TK0199	Predicted permease, major facilitator	TK0756	TK0756	Hypothetical protein {UniProtKB/TrEMBL:Q5JHC4}	[TP0840-TP0894 (0.55999315)]
COG0477	COG1432	TK1992	TK1992	Permease, major facilitator superfamily	TK0756	TK0756	Hypothetical protein {UniProtKB/TrEMBL:Q5JHC4}	[TP0840-TP0894 (0.55999315)]
COG0477	COG1432	TK2247	TK2247	Predicted permease, major facilitator superfamily	TK0756	TK0756	Hypothetical protein {UniProtKB/TrEMBL:Q5JHC4}	[TP0840-TP0894 (0.55999315)]
COG0477	COG1432	TK0223	TK0223	Predicted permease, major facilitator superfamily	TK0756	TK0756	Hypothetical protein {UniProtKB/TrEMBL:Q5JHC4}	[TP0840-TP0894 (0.55999315)]
COG0477	COG1432	TK0123	TK0123	Multidrug-efflux transporter	TK0755	TK0755	Hypothetical protein {UniProtKB/TrEMBL:Q5JHC5}	[TP0840-TP0894 (0.55999315)]
COG0477	COG1432	TK1992	TK1992	Permease, major facilitator superfamily	TK0755	TK0755	Hypothetical protein {UniProtKB/TrEMBL:Q5JHC5}	[TP0840-TP0894 (0.55999315)]
COG0477	COG1432	TK0223	TK0223	Predicted permease, major facilitator superfamily	TK0755	TK0755	Hypothetical protein {UniProtKB/TrEMBL:Q5JHC5}	[TP0840-TP0894 (0.55999315)]
COG0477	COG1432	TK0827	TK0827	Predicted permease, major facilitator superfamily	TK0755	TK0755	Hypothetical protein {UniProtKB/TrEMBL:Q5JHC5}	[TP0840-TP0894 (0.55999315)]
COG0477	COG1432	TK1044	TK1044	Predicted permease, major facilitator superfamily	TK0755	TK0755	Hypothetical protein {UniProtKB/TrEMBL:Q5JHC5}	[TP0840-TP0894 (0.55999315)]
COG0477	COG1432	TK1829	TK1829	Permease, major facilitator superfamily	TK0755	TK0755	Hypothetical protein {UniProtKB/TrEMBL:Q5JHC5}	[TP0840-TP0894 (0.55999315)]
COG0477	COG1432	TK2251	TK2251	Permease, major facilitator superfamily	TK0755	TK0755	Hypothetical protein {UniProtKB/TrEMBL:Q5JHC5}	[TP0840-TP0894 (0.55999315)]
COG0477	COG1432	TK0827	TK0827	Predicted permease, major facilitator superfamily	TK0756	TK0756	Hypothetical protein {UniProtKB/TrEMBL:Q5JHC4}	[TP0840-TP0894 (0.55999315)]
COG0477	COG1432	TK1011	TK1011	Permease, major facilitator superfamily, flame	TK0755	TK0755	Hypothetical protein {UniProtKB/TrEMBL:Q5JHC5}	[TP0840-TP0894 (0.55999315)]
COG0477	COG1432	TK2251	TK2251	Permease, major facilitator superfamily	TK0756	TK0756	Hypothetical protein {UniProtKB/TrEMBL:Q5JHC4}	[TP0840-TP0894 (0.55999315)]
COG0477	COG1432	TK0199	TK0199	Predicted permease, major facilitator	TK0755	TK0755	Hypothetical protein {UniProtKB/TrEMBL:Q5JHC5}	[TP0840-TP0894 (0.55999315)]
COG0153	COG0457	TK1831	galK	Galactokinase (EC 2.7.1.6) (Galactose kinase)	TK2039	TK2039	Hypothetical protein {UniProtKB/TrEMBL:Q5JDR6}	[TP0418-TP0095 (0.6515529), TP0418-TP0067 (0.62672263)]
COG0153	COG0457	TK1831	galK	Galactokinase (EC 2.7.1.6) (Galactose kinase)	TK0947	TK0947	Hypothetical protein {UniProtKB/TrEMBL:Q5JIA5}	[TP0418-TP0095 (0.6515529), TP0418-TP0067 (0.62672263)]
COG0153	COG0457	TK1831	galK	Galactokinase (EC 2.7.1.6) (Galactose kinase)	TK2297	TK2297	Hypothetical protein {UniProtKB/TrEMBL:Q5JDC1}	[TP0418-TP0095 (0.6515529), TP0418-TP0067 (0.62672263)]
COG0153	COG0457	TK1831	galK	Galactokinase (EC 2.7.1.6) (Galactose kinase)	TK0648	TK0648	Hypothetical protein {UniProtKB/TrEMBL:Q5JF79}	[TP0418-TP0095 (0.6515529), TP0418-TP0067 (0.62672263)]
COG0153	COG0457	TK1831	galK	Galactokinase (EC 2.7.1.6) (Galactose kinase)	TK1115	TK1115	Hypothetical protein {UniProtKB/TrEMBL:Q5JE69}	[TP0418-TP0095 (0.6515529), TP0418-TP0067 (0.62672263)]
COG0153	COG0457	TK1831	galK	Galactokinase (EC 2.7.1.6) (Galactose kinase)	TK1972	TK1972	Hypothetical membrane protein, conserved,	[TP0418-TP0095 (0.6515529), TP0418-TP0067 (0.62672263)]
COG0124	COG0124	TK0242	TK0242	ATP phosphoribosyltransferase, predicted	TK0242	TK0242	ATP phosphoribosyltransferase, predicted	[TP0641-TP0641 (0.67365265)]
COG0124	COG0124	TK1562	hisS	Histidyl-tRNA synthetase (EC 6.1.1.21) (Histidine--tRNA ligase) (HisRS)	TK1562	hisS	Histidyl-tRNA synthetase (EC 6.1.1.21) (Histidine--tRNA ligase) (HisRS)	[TP0641-TP0641 (0.67365265)]
COG0124	COG0124	TK0242	TK0242	ATP phosphoribosyltransferase, predicted	TK1562	hisS	Histidyl-tRNA synthetase (EC 6.1.1.21) (Histidine--tRNA ligase) (HisRS)	[TP0641-TP0641 (0.67365265)]
COG0124	COG0124	TK1562	hisS	Histidyl-tRNA synthetase (EC 6.1.1.21) (Histidine--tRNA ligase) (HisRS)	TK0242	TK0242	ATP phosphoribosyltransferase, predicted	[TP0641-TP0641 (0.67365265)]
COG0012	COG0608	TK0506	TK0506	Predicted GTPase, containing TGS domain	TK1252	TK1252	SsDNA-specific exonuclease	[TP0124-TP0704 (0.626838)]
COG0301	COG0457	TK0366	TK0366	ThiI-related protein {UniProtKB/TrEMBL:Q5JCY3}	TK2297	TK2297	Hypothetical protein {UniProtKB/TrEMBL:Q5JDC1}	[TP0559-TP0095 (0.76004404), TP0559-TP0067 (0.65738976)]
COG0301	COG0457	TK0368	thiI	Probable thiamine biosynthesis protein thiI	TK0947	TK0947	Hypothetical protein {UniProtKB/TrEMBL:Q5JIA5}	[TP0559-TP0095 (0.76004404), TP0559-TP0067 (0.65738976)]
COG0301	COG0457	TK0366	TK0366	ThiI-related protein {UniProtKB/TrEMBL:Q5JCY3}	TK1115	TK1115	Hypothetical protein {UniProtKB/TrEMBL:Q5JE69}	[TP0559-TP0095 (0.76004404), TP0559-TP0067 (0.65738976)]
COG0301	COG0457	TK0368	thiI	Probable thiamine biosynthesis protein thiI	TK1972	TK1972	Hypothetical membrane protein, conserved,	[TP0559-TP0095 (0.76004404), TP0559-TP0067 (0.65738976)]
COG0301	COG0457	TK0368	thiI	Probable thiamine biosynthesis protein thiI	TK1115	TK1115	Hypothetical protein {UniProtKB/TrEMBL:Q5JE69}	[TP0559-TP0095 (0.76004404), TP0559-TP0067 (0.65738976)]
COG0301	COG0457	TK0368	thiI	Probable thiamine biosynthesis protein thiI	TK2297	TK2297	Hypothetical protein {UniProtKB/TrEMBL:Q5JDC1}	[TP0559-TP0095 (0.76004404), TP0559-TP0067 (0.65738976)]
COG0301	COG0457	TK0366	TK0366	ThiI-related protein {UniProtKB/TrEMBL:Q5JCY3}	TK0947	TK0947	Hypothetical protein {UniProtKB/TrEMBL:Q5JIA5}	[TP0559-TP0095 (0.76004404), TP0559-TP0067 (0.65738976)]
COG0301	COG0457	TK0368	thiI	Probable thiamine biosynthesis protein thiI	TK0648	TK0648	Hypothetical protein {UniProtKB/TrEMBL:Q5JF79}	[TP0559-TP0095 (0.76004404), TP0559-TP0067 (0.65738976)]
COG0301	COG0457	TK0366	TK0366	ThiI-related protein {UniProtKB/TrEMBL:Q5JCY3}	TK2039	TK2039	Hypothetical protein {UniProtKB/TrEMBL:Q5JDR6}	[TP0559-TP0095 (0.76004404), TP0559-TP0067 (0.65738976)]
COG0301	COG0457	TK0366	TK0366	ThiI-related protein {UniProtKB/TrEMBL:Q5JCY3}	TK0648	TK0648	Hypothetical protein {UniProtKB/TrEMBL:Q5JF79}	[TP0559-TP0095 (0.76004404), TP0559-TP0067 (0.65738976)]
COG0301	COG0457	TK0368	thiI	Probable thiamine biosynthesis protein thiI	TK2039	TK2039	Hypothetical protein {UniProtKB/TrEMBL:Q5JDR6}	[TP0559-TP0095 (0.76004404), TP0559-TP0067 (0.65738976)]
COG0301	COG0457	TK0366	TK0366	ThiI-related protein {UniProtKB/TrEMBL:Q5JCY3}	TK1972	TK1972	Hypothetical membrane protein, conserved,	[TP0559-TP0095 (0.76004404), TP0559-TP0067 (0.65738976)]
COG0255	COG1394	TK1535	TK1535	50S ribosomal protein L29P	TK1604	atpD	V-type ATP synthase subunit D (EC 3.6.3.14) (V-type ATPase subunit D)	[TP0197-TP0527 (0.51549006)]
