# Supplementary material for: The Binary Protein Interactome of Treponema pallidum – The Syphilis Spirochete
Source: PLoS One. 2008 May 28;3(5):e2292. doi: 10.1371/journal.pone.0002292 (PMC2386257; doi:10.1371/journal.pone.0002292)
Supplement: Data S1 — Predicted protein-protein interactions based on our Treponema pallidum data; zip archive containing 372 files with one file per species. (6.09 MB ZIP) [file pone.0002292.s006.zip › archaea/Thermoplasma_acidophilum.tab]

273075 Thermoplasma acidophilum
COG A	COG B	Locus Id A	Preferred Name(s) A	Annotation A	Locus Id B	Preferred Name(s) B	Annotation B	T. pallidum interaction
COG0201	COG0550	Ta1248	Ta1248	Preprotein translocase secY subunit	Ta0063	topA	DNA topoisomerase 1 (EC 5.99.1.2) (DNA topoisomerase I) (Omega- protein) (Relaxing enzyme) (Untwisting enzyme) (Swivelase)	[TP0208-TP0394 (0.8044664)]
COG0051	COG0693	Ta0445	Ta0445	30S ribosomal protein S10P	Ta0465	Ta0465	Probable intracellular proteinase I	[TP0188-TP0445 (0.6307204)]
COG0125	COG0586	Ta0081	tmk	Probable thymidylate kinase (EC 2.7.4.9) (dTMP kinase)	Ta0578	Ta0578	Hypothetical protein Ta0578	[TP0354-TP0779 (0.67954355)]
COG0125	COG0586	Ta0081	tmk	Probable thymidylate kinase (EC 2.7.4.9) (dTMP kinase)	Ta1273	Ta1273	Hypothetical membrane protein	[TP0354-TP0779 (0.67954355)]
COG0457	COG1653	Ta0038	Ta0038	72K mitochondrial outer membrane protein related	Ta0144	Ta0144	Hypothetical protein Ta0144	[TP0067-TP0074 (0.6656524)]
COG0457	COG1653	Ta0458	Ta0458	Hypothetical protein Ta0458	Ta0144	Ta0144	Hypothetical protein Ta0144	[TP0067-TP0074 (0.6656524)]
COG0457	COG1653	Ta0402	Ta0402	Hypothetical protein Ta0402	Ta0144	Ta0144	Hypothetical protein Ta0144	[TP0067-TP0074 (0.6656524)]
COG0457	COG1653	Ta0401	Ta0401	Hypothetical protein Ta0401	Ta0144	Ta0144	Hypothetical protein Ta0144	[TP0067-TP0074 (0.6656524)]
COG0457	COG1653	Ta1127	Ta1127	Hypothetical protein Ta1127	Ta0144	Ta0144	Hypothetical protein Ta0144	[TP0067-TP0074 (0.6656524)]
COG0457	COG1653	Ta0561	Ta0561	Hypothetical protein Ta0561	Ta0144	Ta0144	Hypothetical protein Ta0144	[TP0067-TP0074 (0.6656524)]
COG1061	COG3391	Ta1016	Ta1016	DNA repair protein RAD25 related protein	Ta1322	Ta1322	Surface antigen genes (Methanosarcina mazei)	[TP0380-TP0421 (0.5112116)]
COG0125	COG0457	Ta0081	tmk	Probable thymidylate kinase (EC 2.7.4.9) (dTMP kinase)	Ta1127	Ta1127	Hypothetical protein Ta1127	[TP0354-TP0648 (0.5206915)]
COG0125	COG0457	Ta0081	tmk	Probable thymidylate kinase (EC 2.7.4.9) (dTMP kinase)	Ta0401	Ta0401	Hypothetical protein Ta0401	[TP0354-TP0648 (0.5206915)]
COG0125	COG0457	Ta0081	tmk	Probable thymidylate kinase (EC 2.7.4.9) (dTMP kinase)	Ta0561	Ta0561	Hypothetical protein Ta0561	[TP0354-TP0648 (0.5206915)]
COG0125	COG0457	Ta0081	tmk	Probable thymidylate kinase (EC 2.7.4.9) (dTMP kinase)	Ta0458	Ta0458	Hypothetical protein Ta0458	[TP0354-TP0648 (0.5206915)]
COG0125	COG0457	Ta0081	tmk	Probable thymidylate kinase (EC 2.7.4.9) (dTMP kinase)	Ta0038	Ta0038	72K mitochondrial outer membrane protein related	[TP0354-TP0648 (0.5206915)]
COG0125	COG0457	Ta0081	tmk	Probable thymidylate kinase (EC 2.7.4.9) (dTMP kinase)	Ta0402	Ta0402	Hypothetical protein Ta0402	[TP0354-TP0648 (0.5206915)]
COG0020	COG1390	Ta0546	uppS	Undecaprenyl pyrophosphate synthetase (EC 2.5.1.31) (UPP synthetase) (Di-trans,poly-cis-decaprenylcistransferase) (Undecaprenyl diphosphate synthase) (UDS)	Ta0001	atpE	V-type ATP synthase subunit E (EC 3.6.3.14) (V-type ATPase subunit E)	[TP0603-TP0424 (0.79878455)]
COG0060	COG0681	Ta0879	ileS	Isoleucyl-tRNA synthetase (EC 6.1.1.5) (Isoleucine--tRNA ligase) (IleRS)	Ta0151	Ta0151	Hypothetical protein Ta0151	[TP0452-TP0185 (0.79878455)]
COG0060	COG0681	Ta0879	ileS	Isoleucyl-tRNA synthetase (EC 6.1.1.5) (Isoleucine--tRNA ligase) (IleRS)	Ta0378	Ta0378	Conserved hypothetical membrane protein	[TP0452-TP0185 (0.79878455)]
COG0459	COG2236	Ta1276	thsB	Thermosome subunit beta (Thermosome subunit 2) (Chaperonin beta subunit)	Ta1351	Ta1351	Purine phosphoribosyltransferase related protein	[TP0030-TP0050 (0.733236)]
COG0459	COG2236	Ta0980	thsA	Thermosome subunit alpha (Thermosome subunit 1) (Chaperonin alpha subunit)	Ta1351	Ta1351	Purine phosphoribosyltransferase related protein	[TP0030-TP0050 (0.733236)]
COG0187	COG0358	Ta1055	Ta1055	Probable DNA gyrase, subunit B	Ta0097	Ta0097	Hypothetical protein Ta0097	[TP1006-TP0492 (0.55112576)]
COG0237	COG0552	Ta0179	Ta0179	UPF0200 protein Ta0179	Ta1077	Ta1077	Probable signal recognition particle protein	[TP0296-TP0578 (0.7885255)]
COG0036	COG1653	Ta1315	Ta1315	Probable ribulose-5-phosphate 3-epimerase	Ta0144	Ta0144	Hypothetical protein Ta0144	[TP0945-TP0074 (0.654426)]
COG0012	COG0457	Ta0905	Ta0905	GTP-binding protein Obg related protein	Ta0561	Ta0561	Hypothetical protein Ta0561	[TP0124-TP0067 (0.81355333)]
COG0012	COG0457	Ta0905	Ta0905	GTP-binding protein Obg related protein	Ta0458	Ta0458	Hypothetical protein Ta0458	[TP0124-TP0067 (0.81355333)]
COG0012	COG0457	Ta0905	Ta0905	GTP-binding protein Obg related protein	Ta0402	Ta0402	Hypothetical protein Ta0402	[TP0124-TP0067 (0.81355333)]
COG0012	COG0457	Ta0905	Ta0905	GTP-binding protein Obg related protein	Ta0401	Ta0401	Hypothetical protein Ta0401	[TP0124-TP0067 (0.81355333)]
COG0012	COG0457	Ta0905	Ta0905	GTP-binding protein Obg related protein	Ta0038	Ta0038	72K mitochondrial outer membrane protein related	[TP0124-TP0067 (0.81355333)]
COG0012	COG0457	Ta0905	Ta0905	GTP-binding protein Obg related protein	Ta1127	Ta1127	Hypothetical protein Ta1127	[TP0124-TP0067 (0.81355333)]
COG0552	COG1061	Ta1077	Ta1077	Probable signal recognition particle protein	Ta1016	Ta1016	DNA repair protein RAD25 related protein	[TP0578-TP0380 (0.62695336)]
COG0124	COG0608	Ta0099	hisS	Histidyl-tRNA synthetase (EC 6.1.1.21) (Histidine--tRNA ligase) (HisRS)	Ta0527	Ta0527	Hypothetical protein Ta0527	[TP0641-TP0704 (0.75894904)]
COG0124	COG0608	Ta0099	hisS	Histidyl-tRNA synthetase (EC 6.1.1.21) (Histidine--tRNA ligase) (HisRS)	Ta1133	Ta1133	Hypothetical protein Ta1133	[TP0641-TP0704 (0.75894904)]
COG0124	COG0608	Ta0099	hisS	Histidyl-tRNA synthetase (EC 6.1.1.21) (Histidine--tRNA ligase) (HisRS)	Ta1132	Ta1132	Hypothetical protein Ta1132	[TP0641-TP0704 (0.75894904)]
COG0092	COG0301	Ta1265	rps3p	30S ribosomal protein S3P	Ta0506	thiI	Probable thiamine biosynthesis protein thiI	[TP0195-TP0559 (0.66944)]
COG0188	COG0526	Ta1054	Ta1054	DNA gyrase, subunit A (GyrA) related protein	Ta0866	Ta0866	Thioredoxin related protein	[TP0005-TP0100 (0.7885434)]
COG0188	COG0526	Ta1054	Ta1054	DNA gyrase, subunit A (GyrA) related protein	Ta0125	Ta0125	Alkyl hydroperoxide reductase subunit f related	[TP0005-TP0100 (0.7885434)]
COG0457	COG3391	Ta0402	Ta0402	Hypothetical protein Ta0402	Ta1322	Ta1322	Surface antigen genes (Methanosarcina mazei)	[TP0095-TP0421 (0.8119976)]
COG0457	COG3391	Ta0458	Ta0458	Hypothetical protein Ta0458	Ta1322	Ta1322	Surface antigen genes (Methanosarcina mazei)	[TP0095-TP0421 (0.8119976)]
COG0457	COG3391	Ta0401	Ta0401	Hypothetical protein Ta0401	Ta1322	Ta1322	Surface antigen genes (Methanosarcina mazei)	[TP0095-TP0421 (0.8119976)]
COG0457	COG3391	Ta0038	Ta0038	72K mitochondrial outer membrane protein related	Ta1322	Ta1322	Surface antigen genes (Methanosarcina mazei)	[TP0095-TP0421 (0.8119976)]
COG0457	COG3391	Ta1127	Ta1127	Hypothetical protein Ta1127	Ta1322	Ta1322	Surface antigen genes (Methanosarcina mazei)	[TP0095-TP0421 (0.8119976)]
COG0457	COG3391	Ta0561	Ta0561	Hypothetical protein Ta0561	Ta1322	Ta1322	Surface antigen genes (Methanosarcina mazei)	[TP0095-TP0421 (0.8119976)]
COG0457	COG0457	Ta0458	Ta0458	Hypothetical protein Ta0458	Ta1127	Ta1127	Hypothetical protein Ta1127	[TP0067-TP0095 (0.6515529)]
COG0457	COG0457	Ta0038	Ta0038	72K mitochondrial outer membrane protein related	Ta0038	Ta0038	72K mitochondrial outer membrane protein related	[TP0067-TP0095 (0.6515529)]
COG0457	COG0457	Ta1127	Ta1127	Hypothetical protein Ta1127	Ta0458	Ta0458	Hypothetical protein Ta0458	[TP0067-TP0095 (0.6515529)]
COG0457	COG0457	Ta0402	Ta0402	Hypothetical protein Ta0402	Ta0401	Ta0401	Hypothetical protein Ta0401	[TP0067-TP0095 (0.6515529)]
COG0457	COG0457	Ta0401	Ta0401	Hypothetical protein Ta0401	Ta0402	Ta0402	Hypothetical protein Ta0402	[TP0067-TP0095 (0.6515529)]
COG0457	COG0457	Ta0561	Ta0561	Hypothetical protein Ta0561	Ta0038	Ta0038	72K mitochondrial outer membrane protein related	[TP0067-TP0095 (0.6515529)]
COG0457	COG0457	Ta0038	Ta0038	72K mitochondrial outer membrane protein related	Ta0561	Ta0561	Hypothetical protein Ta0561	[TP0067-TP0095 (0.6515529)]
COG0457	COG0457	Ta0038	Ta0038	72K mitochondrial outer membrane protein related	Ta0401	Ta0401	Hypothetical protein Ta0401	[TP0067-TP0095 (0.6515529)]
COG0457	COG0457	Ta0401	Ta0401	Hypothetical protein Ta0401	Ta0038	Ta0038	72K mitochondrial outer membrane protein related	[TP0067-TP0095 (0.6515529)]
COG0457	COG0457	Ta0561	Ta0561	Hypothetical protein Ta0561	Ta0561	Ta0561	Hypothetical protein Ta0561	[TP0067-TP0095 (0.6515529)]
COG0457	COG0457	Ta0401	Ta0401	Hypothetical protein Ta0401	Ta0401	Ta0401	Hypothetical protein Ta0401	[TP0067-TP0095 (0.6515529)]
COG0457	COG0457	Ta0401	Ta0401	Hypothetical protein Ta0401	Ta1127	Ta1127	Hypothetical protein Ta1127	[TP0067-TP0095 (0.6515529)]
COG0457	COG0457	Ta1127	Ta1127	Hypothetical protein Ta1127	Ta0401	Ta0401	Hypothetical protein Ta0401	[TP0067-TP0095 (0.6515529)]
COG0457	COG0457	Ta0038	Ta0038	72K mitochondrial outer membrane protein related	Ta1127	Ta1127	Hypothetical protein Ta1127	[TP0067-TP0095 (0.6515529)]
COG0457	COG0457	Ta1127	Ta1127	Hypothetical protein Ta1127	Ta0038	Ta0038	72K mitochondrial outer membrane protein related	[TP0067-TP0095 (0.6515529)]
COG0457	COG0457	Ta0402	Ta0402	Hypothetical protein Ta0402	Ta1127	Ta1127	Hypothetical protein Ta1127	[TP0067-TP0095 (0.6515529)]
COG0457	COG0457	Ta0561	Ta0561	Hypothetical protein Ta0561	Ta0458	Ta0458	Hypothetical protein Ta0458	[TP0067-TP0095 (0.6515529)]
COG0457	COG0457	Ta0458	Ta0458	Hypothetical protein Ta0458	Ta0561	Ta0561	Hypothetical protein Ta0561	[TP0067-TP0095 (0.6515529)]
COG0457	COG0457	Ta1127	Ta1127	Hypothetical protein Ta1127	Ta0402	Ta0402	Hypothetical protein Ta0402	[TP0067-TP0095 (0.6515529)]
COG0457	COG0457	Ta0561	Ta0561	Hypothetical protein Ta0561	Ta1127	Ta1127	Hypothetical protein Ta1127	[TP0067-TP0095 (0.6515529)]
COG0457	COG0457	Ta1127	Ta1127	Hypothetical protein Ta1127	Ta0561	Ta0561	Hypothetical protein Ta0561	[TP0067-TP0095 (0.6515529)]
COG0457	COG0457	Ta0402	Ta0402	Hypothetical protein Ta0402	Ta0561	Ta0561	Hypothetical protein Ta0561	[TP0067-TP0095 (0.6515529)]
COG0457	COG0457	Ta0561	Ta0561	Hypothetical protein Ta0561	Ta0402	Ta0402	Hypothetical protein Ta0402	[TP0067-TP0095 (0.6515529)]
COG0457	COG0457	Ta0402	Ta0402	Hypothetical protein Ta0402	Ta0458	Ta0458	Hypothetical protein Ta0458	[TP0067-TP0095 (0.6515529)]
COG0457	COG0457	Ta0458	Ta0458	Hypothetical protein Ta0458	Ta0402	Ta0402	Hypothetical protein Ta0402	[TP0067-TP0095 (0.6515529)]
COG0457	COG0457	Ta1127	Ta1127	Hypothetical protein Ta1127	Ta1127	Ta1127	Hypothetical protein Ta1127	[TP0067-TP0095 (0.6515529)]
COG0457	COG0457	Ta0401	Ta0401	Hypothetical protein Ta0401	Ta0561	Ta0561	Hypothetical protein Ta0561	[TP0067-TP0095 (0.6515529)]
COG0457	COG0457	Ta0561	Ta0561	Hypothetical protein Ta0561	Ta0401	Ta0401	Hypothetical protein Ta0401	[TP0067-TP0095 (0.6515529)]
COG0457	COG0457	Ta0402	Ta0402	Hypothetical protein Ta0402	Ta0038	Ta0038	72K mitochondrial outer membrane protein related	[TP0067-TP0095 (0.6515529)]
COG0457	COG0457	Ta0038	Ta0038	72K mitochondrial outer membrane protein related	Ta0402	Ta0402	Hypothetical protein Ta0402	[TP0067-TP0095 (0.6515529)]
COG0457	COG0457	Ta0458	Ta0458	Hypothetical protein Ta0458	Ta0038	Ta0038	72K mitochondrial outer membrane protein related	[TP0067-TP0095 (0.6515529)]
COG0457	COG0457	Ta0038	Ta0038	72K mitochondrial outer membrane protein related	Ta0458	Ta0458	Hypothetical protein Ta0458	[TP0067-TP0095 (0.6515529)]
COG0457	COG0457	Ta0458	Ta0458	Hypothetical protein Ta0458	Ta0458	Ta0458	Hypothetical protein Ta0458	[TP0067-TP0095 (0.6515529)]
COG0457	COG0457	Ta0402	Ta0402	Hypothetical protein Ta0402	Ta0402	Ta0402	Hypothetical protein Ta0402	[TP0067-TP0095 (0.6515529)]
COG0457	COG0457	Ta0458	Ta0458	Hypothetical protein Ta0458	Ta0401	Ta0401	Hypothetical protein Ta0401	[TP0067-TP0095 (0.6515529)]
COG0457	COG0457	Ta0401	Ta0401	Hypothetical protein Ta0401	Ta0458	Ta0458	Hypothetical protein Ta0458	[TP0067-TP0095 (0.6515529)]
COG0250	COG3439	Ta1425	Ta1425	Probable transcription	Ta0533	Ta0533	Hypothetical protein Ta0533	[TP0236-TP0895 (0.72267145)]
COG0493	COG1488	Ta0414	Ta0414	GLUTAMATE SYNTHASE {UniProtKB/TrEMBL:Q9HL26}	Ta1145	Ta1145	Hypothetical protein Ta1145	[TP0735-TP0628 (0.6598422)]
COG0681	COG1384	Ta0151	Ta0151	Hypothetical protein Ta0151	Ta1163	lysS	Lysyl-tRNA synthetase (EC 6.1.1.6) (Lysine--tRNA ligase) (LysRS)	[TP0185-TP0644 (0.7885255)]
COG0681	COG1384	Ta0378	Ta0378	Conserved hypothetical membrane protein	Ta1163	lysS	Lysyl-tRNA synthetase (EC 6.1.1.6) (Lysine--tRNA ligase) (LysRS)	[TP0185-TP0644 (0.7885255)]
COG0693	COG1653	Ta0465	Ta0465	Probable intracellular proteinase I	Ta0144	Ta0144	Hypothetical protein Ta0144	[TP0445-TP0074 (0.5751514)]
COG1196	COG2236	Ta0787	Ta0787	Chromosome segregation protein related ptotein	Ta1351	Ta1351	Purine phosphoribosyltransferase related protein	[TP0367-TP0050 (0.68145895)]
COG0080	COG0301	Ta0361	Ta0361	50S ribosomal protein L11P	Ta0506	thiI	Probable thiamine biosynthesis protein thiI	[TP0237-TP0559 (0.59848577)]
COG0024	COG0530	Ta1439	Ta1439	Methionine aminopeptidase	Ta1195	Ta1195	Conserved hypothetical membrane protein	[TP0842-TP1034 (0.7696508)]
COG0457	COG0558	Ta0038	Ta0038	72K mitochondrial outer membrane protein related	Ta0569	Ta0569	Hypothetical protein Ta0569	[TP0067-TP0730 (0.86096925)]
COG0457	COG0558	Ta0402	Ta0402	Hypothetical protein Ta0402	Ta0569	Ta0569	Hypothetical protein Ta0569	[TP0067-TP0730 (0.86096925)]
COG0457	COG0558	Ta0561	Ta0561	Hypothetical protein Ta0561	Ta0569	Ta0569	Hypothetical protein Ta0569	[TP0067-TP0730 (0.86096925)]
COG0457	COG0558	Ta0401	Ta0401	Hypothetical protein Ta0401	Ta0569	Ta0569	Hypothetical protein Ta0569	[TP0067-TP0730 (0.86096925)]
COG0457	COG0558	Ta0458	Ta0458	Hypothetical protein Ta0458	Ta0569	Ta0569	Hypothetical protein Ta0569	[TP0067-TP0730 (0.86096925)]
COG0457	COG0558	Ta1127	Ta1127	Hypothetical protein Ta1127	Ta0569	Ta0569	Hypothetical protein Ta0569	[TP0067-TP0730 (0.86096925)]
COG0442	COG0552	Ta0937	Ta0937	Prolyl-tRNA synthetase related protein	Ta1077	Ta1077	Probable signal recognition particle protein	[TP0160-TP0578 (0.56216276)]
COG0024	COG0462	Ta1439	Ta1439	Methionine aminopeptidase	Ta0119	prs	Ribose-phosphate pyrophosphokinase (EC 2.7.6.1) (RPPK) (Phosphoribosyl pyrophosphate synthetase) (P-Rib-PP synthetase) (PRPP synthetase)	[TP0842-TP0294 (0.8762697)]
COG0125	COG0361	Ta0081	tmk	Probable thymidylate kinase (EC 2.7.4.9) (dTMP kinase)	Ta0393.1	eIF1A	Translation initiation factor 1A (aIF-1A)	[TP0354-TP0097 (0.8382038)]
COG0457	COG0495	Ta0561	Ta0561	Hypothetical protein Ta0561	Ta0777	leuS	Leucyl-tRNA synthetase (EC 6.1.1.4) (Leucine--tRNA ligase) (LeuRS)	[TP0067-TP0586 (0.714839)]
COG0457	COG0495	Ta1127	Ta1127	Hypothetical protein Ta1127	Ta0777	leuS	Leucyl-tRNA synthetase (EC 6.1.1.4) (Leucine--tRNA ligase) (LeuRS)	[TP0067-TP0586 (0.714839)]
COG0457	COG0495	Ta0402	Ta0402	Hypothetical protein Ta0402	Ta0777	leuS	Leucyl-tRNA synthetase (EC 6.1.1.4) (Leucine--tRNA ligase) (LeuRS)	[TP0067-TP0586 (0.714839)]
COG0457	COG0495	Ta0038	Ta0038	72K mitochondrial outer membrane protein related	Ta0777	leuS	Leucyl-tRNA synthetase (EC 6.1.1.4) (Leucine--tRNA ligase) (LeuRS)	[TP0067-TP0586 (0.714839)]
COG0457	COG0495	Ta0458	Ta0458	Hypothetical protein Ta0458	Ta0777	leuS	Leucyl-tRNA synthetase (EC 6.1.1.4) (Leucine--tRNA ligase) (LeuRS)	[TP0067-TP0586 (0.714839)]
COG0457	COG0495	Ta0401	Ta0401	Hypothetical protein Ta0401	Ta0777	leuS	Leucyl-tRNA synthetase (EC 6.1.1.4) (Leucine--tRNA ligase) (LeuRS)	[TP0067-TP0586 (0.714839)]
COG0358	COG0457	Ta0097	Ta0097	Hypothetical protein Ta0097	Ta0561	Ta0561	Hypothetical protein Ta0561	[TP0492-TP0648 (0.5111708)]
COG0358	COG0457	Ta0097	Ta0097	Hypothetical protein Ta0097	Ta0038	Ta0038	72K mitochondrial outer membrane protein related	[TP0492-TP0648 (0.5111708)]
COG0358	COG0457	Ta0097	Ta0097	Hypothetical protein Ta0097	Ta0401	Ta0401	Hypothetical protein Ta0401	[TP0492-TP0648 (0.5111708)]
COG0358	COG0457	Ta0097	Ta0097	Hypothetical protein Ta0097	Ta0458	Ta0458	Hypothetical protein Ta0458	[TP0492-TP0648 (0.5111708)]
COG0358	COG0457	Ta0097	Ta0097	Hypothetical protein Ta0097	Ta1127	Ta1127	Hypothetical protein Ta1127	[TP0492-TP0648 (0.5111708)]
COG0358	COG0457	Ta0097	Ta0097	Hypothetical protein Ta0097	Ta0402	Ta0402	Hypothetical protein Ta0402	[TP0492-TP0648 (0.5111708)]
COG0301	COG0301	Ta0506	thiI	Probable thiamine biosynthesis protein thiI	Ta0506	thiI	Probable thiamine biosynthesis protein thiI	[TP0559-TP0559 (0.6965584)]
COG0608	COG1234	Ta0527	Ta0527	Hypothetical protein Ta0527	Ta1155	rnz	Ribonuclease Z (EC 3.1.26.11) (RNase Z) (tRNase Z) (tRNA 3 endonuclease)	[TP0704-TP0819 (0.5844061)]
COG0608	COG1234	Ta1132	Ta1132	Hypothetical protein Ta1132	Ta1155	rnz	Ribonuclease Z (EC 3.1.26.11) (RNase Z) (tRNase Z) (tRNA 3 endonuclease)	[TP0704-TP0819 (0.5844061)]
COG0608	COG1234	Ta1133	Ta1133	Hypothetical protein Ta1133	Ta1155	rnz	Ribonuclease Z (EC 3.1.26.11) (RNase Z) (tRNase Z) (tRNA 3 endonuclease)	[TP0704-TP0819 (0.5844061)]
COG0024	COG0125	Ta1439	Ta1439	Methionine aminopeptidase	Ta0081	tmk	Probable thymidylate kinase (EC 2.7.4.9) (dTMP kinase)	[TP0842-TP0354 (0.8096375)]
COG0048	COG1156	Ta0091	rps12p	30S ribosomal protein S12P	Ta0005	atpB	V-type ATP synthase beta chain (EC 3.6.3.14) (V-type ATPase subunit B)	[TP0243-TP0427 (0.80866665)]
COG0012	COG0188	Ta0905	Ta0905	GTP-binding protein Obg related protein	Ta1054	Ta1054	DNA gyrase, subunit A (GyrA) related protein	[TP0124-TP0005 (0.7149395)]
COG0530	COG0621	Ta1195	Ta1195	Conserved hypothetical membrane protein	Ta0256	Ta0256	Hypothetical protein Ta0256	[TP1034-TP0269 (0.7081234)]
COG0462	COG0492	Ta0119	prs	Ribose-phosphate pyrophosphokinase (EC 2.7.6.1) (RPPK) (Phosphoribosyl pyrophosphate synthetase) (P-Rib-PP synthetase) (PRPP synthetase)	Ta0984	Ta0984	Probable thioredoxin reductase	[TP0294-TP0814 (0.8323514)]
COG0457	COG1234	Ta0038	Ta0038	72K mitochondrial outer membrane protein related	Ta1155	rnz	Ribonuclease Z (EC 3.1.26.11) (RNase Z) (tRNase Z) (tRNA 3 endonuclease)	[TP0095-TP0819 (0.5178716)]
COG0457	COG1234	Ta0561	Ta0561	Hypothetical protein Ta0561	Ta1155	rnz	Ribonuclease Z (EC 3.1.26.11) (RNase Z) (tRNase Z) (tRNA 3 endonuclease)	[TP0095-TP0819 (0.5178716)]
COG0457	COG1234	Ta0402	Ta0402	Hypothetical protein Ta0402	Ta1155	rnz	Ribonuclease Z (EC 3.1.26.11) (RNase Z) (tRNase Z) (tRNA 3 endonuclease)	[TP0095-TP0819 (0.5178716)]
COG0457	COG1234	Ta1127	Ta1127	Hypothetical protein Ta1127	Ta1155	rnz	Ribonuclease Z (EC 3.1.26.11) (RNase Z) (tRNase Z) (tRNA 3 endonuclease)	[TP0095-TP0819 (0.5178716)]
COG0457	COG1234	Ta0458	Ta0458	Hypothetical protein Ta0458	Ta1155	rnz	Ribonuclease Z (EC 3.1.26.11) (RNase Z) (tRNase Z) (tRNA 3 endonuclease)	[TP0095-TP0819 (0.5178716)]
COG0457	COG1234	Ta0401	Ta0401	Hypothetical protein Ta0401	Ta1155	rnz	Ribonuclease Z (EC 3.1.26.11) (RNase Z) (tRNase Z) (tRNA 3 endonuclease)	[TP0095-TP0819 (0.5178716)]
COG0457	COG1061	Ta1127	Ta1127	Hypothetical protein Ta1127	Ta1016	Ta1016	DNA repair protein RAD25 related protein	[TP0095-TP0380 (0.51337665)]
COG0457	COG1061	Ta0038	Ta0038	72K mitochondrial outer membrane protein related	Ta1016	Ta1016	DNA repair protein RAD25 related protein	[TP0095-TP0380 (0.51337665)]
COG0457	COG1061	Ta0401	Ta0401	Hypothetical protein Ta0401	Ta1016	Ta1016	DNA repair protein RAD25 related protein	[TP0095-TP0380 (0.51337665)]
COG0457	COG1061	Ta0458	Ta0458	Hypothetical protein Ta0458	Ta1016	Ta1016	DNA repair protein RAD25 related protein	[TP0095-TP0380 (0.51337665)]
COG0457	COG1061	Ta0561	Ta0561	Hypothetical protein Ta0561	Ta1016	Ta1016	DNA repair protein RAD25 related protein	[TP0095-TP0380 (0.51337665)]
COG0457	COG1061	Ta0402	Ta0402	Hypothetical protein Ta0402	Ta1016	Ta1016	DNA repair protein RAD25 related protein	[TP0095-TP0380 (0.51337665)]
COG0442	COG0459	Ta0937	Ta0937	Prolyl-tRNA synthetase related protein	Ta0980	thsA	Thermosome subunit alpha (Thermosome subunit 1) (Chaperonin alpha subunit)	[TP0160-TP0030 (0.7719589)]
COG0442	COG0459	Ta0937	Ta0937	Prolyl-tRNA synthetase related protein	Ta1276	thsB	Thermosome subunit beta (Thermosome subunit 2) (Chaperonin beta subunit)	[TP0160-TP0030 (0.7719589)]
COG0255	COG1354	Ta1264.1	rpl29p	50S ribosomal protein L29P	Ta0786	Ta0786	Hypothetical protein Ta0786	[TP0197-TP0691 (0.70609456)]
COG0036	COG1573	Ta1315	Ta1315	Probable ribulose-5-phosphate 3-epimerase	Ta0477	Ta0477	Hypothetical protein Ta0477	[TP0945-TP0229 (0.685165)]
COG1109	COG1488	Ta0568	Ta0568	Phosphomannomutase related protein	Ta1145	Ta1145	Hypothetical protein Ta1145	[TP0413-TP0628 (0.6598422)]
COG0586	COG1061	Ta1273	Ta1273	Hypothetical membrane protein	Ta1016	Ta1016	DNA repair protein RAD25 related protein	[TP0779-TP0380 (0.6968711)]
COG0586	COG1061	Ta0578	Ta0578	Hypothetical protein Ta0578	Ta1016	Ta1016	DNA repair protein RAD25 related protein	[TP0779-TP0380 (0.6968711)]
COG0124	COG0124	Ta0099	hisS	Histidyl-tRNA synthetase (EC 6.1.1.21) (Histidine--tRNA ligase) (HisRS)	Ta0099	hisS	Histidyl-tRNA synthetase (EC 6.1.1.21) (Histidine--tRNA ligase) (HisRS)	[TP0641-TP0641 (0.67365265)]
COG0586	COG2236	Ta1273	Ta1273	Hypothetical membrane protein	Ta1351	Ta1351	Purine phosphoribosyltransferase related protein	[TP0779-TP0050 (0.66770643)]
COG0586	COG2236	Ta0578	Ta0578	Hypothetical protein Ta0578	Ta1351	Ta1351	Purine phosphoribosyltransferase related protein	[TP0779-TP0050 (0.66770643)]
COG0012	COG0608	Ta0905	Ta0905	GTP-binding protein Obg related protein	Ta1133	Ta1133	Hypothetical protein Ta1133	[TP0124-TP0704 (0.626838)]
COG0012	COG0608	Ta0905	Ta0905	GTP-binding protein Obg related protein	Ta0527	Ta0527	Hypothetical protein Ta0527	[TP0124-TP0704 (0.626838)]
COG0012	COG0608	Ta0905	Ta0905	GTP-binding protein Obg related protein	Ta1132	Ta1132	Hypothetical protein Ta1132	[TP0124-TP0704 (0.626838)]
COG0301	COG0457	Ta0506	thiI	Probable thiamine biosynthesis protein thiI	Ta0401	Ta0401	Hypothetical protein Ta0401	[TP0559-TP0095 (0.76004404), TP0559-TP0067 (0.65738976)]
COG0301	COG0457	Ta0506	thiI	Probable thiamine biosynthesis protein thiI	Ta0458	Ta0458	Hypothetical protein Ta0458	[TP0559-TP0095 (0.76004404), TP0559-TP0067 (0.65738976)]
COG0301	COG0457	Ta0506	thiI	Probable thiamine biosynthesis protein thiI	Ta0402	Ta0402	Hypothetical protein Ta0402	[TP0559-TP0095 (0.76004404), TP0559-TP0067 (0.65738976)]
COG0301	COG0457	Ta0506	thiI	Probable thiamine biosynthesis protein thiI	Ta0038	Ta0038	72K mitochondrial outer membrane protein related	[TP0559-TP0095 (0.76004404), TP0559-TP0067 (0.65738976)]
COG0301	COG0457	Ta0506	thiI	Probable thiamine biosynthesis protein thiI	Ta1127	Ta1127	Hypothetical protein Ta1127	[TP0559-TP0095 (0.76004404), TP0559-TP0067 (0.65738976)]
COG0301	COG0457	Ta0506	thiI	Probable thiamine biosynthesis protein thiI	Ta0561	Ta0561	Hypothetical protein Ta0561	[TP0559-TP0095 (0.76004404), TP0559-TP0067 (0.65738976)]
COG0255	COG1394	Ta1264.1	rpl29p	50S ribosomal protein L29P	Ta0006	atpD	V-type ATP synthase subunit D (EC 3.6.3.14) (V-type ATPase subunit D)	[TP0197-TP0527 (0.51549006)]
