# Supplementary material for: The Binary Protein Interactome of Treponema pallidum – The Syphilis Spirochete
Source: PLoS One. 2008 May 28;3(5):e2292. doi: 10.1371/journal.pone.0002292 (PMC2386257; doi:10.1371/journal.pone.0002292)
Supplement: Data S1 — Predicted protein-protein interactions based on our Treponema pallidum data; zip archive containing 372 files with one file per species. (6.09 MB ZIP) [file pone.0002292.s006.zip › archaea/Thermoplasma_volcanium.tab]

273116 Thermoplasma volcanium
COG A	COG B	Locus Id A	Preferred Name(s) A	Annotation A	Locus Id B	Preferred Name(s) B	Annotation B	T. pallidum interaction
COG0201	COG0550	TV0352	TV0352	Preprotein translocase secY subunit	TV0019	TV0019	DNA topoisomerase 1 {UniProtKB/TrEMBL:Q97CT2}	[TP0208-TP0394 (0.8044664)]
COG0051	COG0693	TV1078	TV1078	30S ribosomal protein S10P	TV0425	TV0425	Intracellular proteinase	[TP0188-TP0445 (0.6307204)]
COG0125	COG0586	TV0174	tmk	Probable thymidylate kinase (EC 2.7.4.9) (dTMP kinase)	TV0324	TV0324	Alkaline phosphatase {UniProtKB/TrEMBL:Q97BY1}	[TP0354-TP0779 (0.67954355)]
COG0125	COG0586	TV0174	tmk	Probable thymidylate kinase (EC 2.7.4.9) (dTMP kinase)	TV0650	TV0650	Alkaline phosphatase {UniProtKB/TrEMBL:Q97B09}	[TP0354-TP0779 (0.67954355)]
COG0457	COG1653	TV1197	TV1197	Hypothetical protein TVG1228122	TV0204	TV0204	TVG0210789 protein {UniProtKB/TrEMBL:Q97C99}	[TP0067-TP0074 (0.6656524)]
COG0457	COG1653	TV1227	TV1227	Hypothetical protein TVG1265169	TV0204	TV0204	TVG0210789 protein {UniProtKB/TrEMBL:Q97C99}	[TP0067-TP0074 (0.6656524)]
COG0457	COG1653	TV0793	TV0793	TVG0794454 protein {UniProtKB/TrEMBL:Q97AL7}	TV1168	TV1168	ABC transport system protein SP1P2A	[TP0067-TP0074 (0.6656524)]
COG0457	COG1653	TV1198	TV1198	TVG1228061 protein {UniProtKB/TrEMBL:Q979G3}	TV1168	TV1168	ABC transport system protein SP1P2A	[TP0067-TP0074 (0.6656524)]
COG0457	COG1653	TV1198	TV1198	TVG1228061 protein {UniProtKB/TrEMBL:Q979G3}	TV0204	TV0204	TVG0210789 protein {UniProtKB/TrEMBL:Q97C99}	[TP0067-TP0074 (0.6656524)]
COG0457	COG1653	TV0793	TV0793	TVG0794454 protein {UniProtKB/TrEMBL:Q97AL7}	TV0204	TV0204	TVG0210789 protein {UniProtKB/TrEMBL:Q97C99}	[TP0067-TP0074 (0.6656524)]
COG0457	COG1653	TV0615	TV0615	TVG0609019 protein {UniProtKB/TrEMBL:Q97B44}	TV0204	TV0204	TVG0210789 protein {UniProtKB/TrEMBL:Q97C99}	[TP0067-TP0074 (0.6656524)]
COG0457	COG1653	TV0043	TV0043	Hypothetical protein TVG0046971	TV0204	TV0204	TVG0210789 protein {UniProtKB/TrEMBL:Q97C99}	[TP0067-TP0074 (0.6656524)]
COG0457	COG1653	TV0043	TV0043	Hypothetical protein TVG0046971	TV1168	TV1168	ABC transport system protein SP1P2A	[TP0067-TP0074 (0.6656524)]
COG0457	COG1653	TV0615	TV0615	TVG0609019 protein {UniProtKB/TrEMBL:Q97B44}	TV1168	TV1168	ABC transport system protein SP1P2A	[TP0067-TP0074 (0.6656524)]
COG0457	COG1653	TV1197	TV1197	Hypothetical protein TVG1228122	TV1168	TV1168	ABC transport system protein SP1P2A	[TP0067-TP0074 (0.6656524)]
COG0457	COG1653	TV1227	TV1227	Hypothetical protein TVG1265169	TV1168	TV1168	ABC transport system protein SP1P2A	[TP0067-TP0074 (0.6656524)]
COG0125	COG0457	TV0174	tmk	Probable thymidylate kinase (EC 2.7.4.9) (dTMP kinase)	TV1198	TV1198	TVG1228061 protein {UniProtKB/TrEMBL:Q979G3}	[TP0354-TP0648 (0.5206915)]
COG0125	COG0457	TV0174	tmk	Probable thymidylate kinase (EC 2.7.4.9) (dTMP kinase)	TV1227	TV1227	Hypothetical protein TVG1265169	[TP0354-TP0648 (0.5206915)]
COG0125	COG0457	TV0174	tmk	Probable thymidylate kinase (EC 2.7.4.9) (dTMP kinase)	TV0043	TV0043	Hypothetical protein TVG0046971	[TP0354-TP0648 (0.5206915)]
COG0125	COG0457	TV0174	tmk	Probable thymidylate kinase (EC 2.7.4.9) (dTMP kinase)	TV0793	TV0793	TVG0794454 protein {UniProtKB/TrEMBL:Q97AL7}	[TP0354-TP0648 (0.5206915)]
COG0125	COG0457	TV0174	tmk	Probable thymidylate kinase (EC 2.7.4.9) (dTMP kinase)	TV1197	TV1197	Hypothetical protein TVG1228122	[TP0354-TP0648 (0.5206915)]
COG0125	COG0457	TV0174	tmk	Probable thymidylate kinase (EC 2.7.4.9) (dTMP kinase)	TV0615	TV0615	TVG0609019 protein {UniProtKB/TrEMBL:Q97B44}	[TP0354-TP0648 (0.5206915)]
COG0249	COG1156	TV0672	TV0672	Mismatch binding protein	TV0052	atpB	V-type ATP synthase beta chain (EC 3.6.3.14) (V-type ATPase subunit B)	[TP0328-TP0427 (0.80866665)]
COG0249	COG1156	TV0673	TV0673	DNA mismatch repair protein	TV0052	atpB	V-type ATP synthase beta chain (EC 3.6.3.14) (V-type ATPase subunit B)	[TP0328-TP0427 (0.80866665)]
COG0020	COG1390	TV0600	uppS	Undecaprenyl pyrophosphate synthetase (EC 2.5.1.31) (UPP synthetase) (Di-trans,poly-cis-decaprenylcistransferase) (Undecaprenyl diphosphate synthase) (UDS)	TV0048	atpE	V-type ATP synthase subunit E (EC 3.6.3.14) (V-type ATPase subunit E)	[TP0603-TP0424 (0.79878455)]
COG0060	COG0681	TV0843	ileS	Isoleucyl-tRNA synthetase (EC 6.1.1.5) (Isoleucine--tRNA ligase) (IleRS)	TV0222	TV0222	Signal sequence peptidase	[TP0452-TP0185 (0.79878455)]
COG0459	COG2236	TV0507	TV0507	Archaeal chaperonin {UniProtKB/TrEMBL:Q97BE9}	TV0261	TV0261	Hypoxanthine-guanine phosphoribosyltransferase	[TP0030-TP0050 (0.733236)]
COG0459	COG2236	TV1152	TV1152	Archaeal chaperonin {UniProtKB/TrEMBL:Q979K9}	TV0261	TV0261	Hypoxanthine-guanine phosphoribosyltransferase	[TP0030-TP0050 (0.733236)]
COG0187	COG0358	TV0541	TV0541	DNA gyrase subunit b {UniProtKB/TrEMBL:Q97BB6}	TV0157	TV0157	Hypothetical protein TVG0167197	[TP1006-TP0492 (0.55112576)]
COG0237	COG0552	TV0279	TV0279	UPF0200 protein TV0279	TV0532	TV0532	Signal recognition particle protein dpa	[TP0296-TP0578 (0.7885255)]
COG0036	COG1653	TV0266	TV0266	Ribulose-5-phosphate 3-epimerase	TV0204	TV0204	TVG0210789 protein {UniProtKB/TrEMBL:Q97C99}	[TP0945-TP0074 (0.654426)]
COG0036	COG1653	TV0266	TV0266	Ribulose-5-phosphate 3-epimerase	TV1168	TV1168	ABC transport system protein SP1P2A	[TP0945-TP0074 (0.654426)]
COG0012	COG0457	TV1038	TV1038	GTP-binding protein {UniProtKB/TrEMBL:Q979X2}	TV1197	TV1197	Hypothetical protein TVG1228122	[TP0124-TP0067 (0.81355333)]
COG0012	COG0457	TV1038	TV1038	GTP-binding protein {UniProtKB/TrEMBL:Q979X2}	TV1198	TV1198	TVG1228061 protein {UniProtKB/TrEMBL:Q979G3}	[TP0124-TP0067 (0.81355333)]
COG0012	COG0457	TV1038	TV1038	GTP-binding protein {UniProtKB/TrEMBL:Q979X2}	TV0793	TV0793	TVG0794454 protein {UniProtKB/TrEMBL:Q97AL7}	[TP0124-TP0067 (0.81355333)]
COG0012	COG0457	TV1038	TV1038	GTP-binding protein {UniProtKB/TrEMBL:Q979X2}	TV0043	TV0043	Hypothetical protein TVG0046971	[TP0124-TP0067 (0.81355333)]
COG0012	COG0457	TV1038	TV1038	GTP-binding protein {UniProtKB/TrEMBL:Q979X2}	TV0615	TV0615	TVG0609019 protein {UniProtKB/TrEMBL:Q97B44}	[TP0124-TP0067 (0.81355333)]
COG0012	COG0457	TV1038	TV1038	GTP-binding protein {UniProtKB/TrEMBL:Q979X2}	TV1227	TV1227	Hypothetical protein TVG1265169	[TP0124-TP0067 (0.81355333)]
COG0552	COG1061	TV0532	TV0532	Signal recognition particle protein dpa	TV0572	TV0572	DNA helicase {UniProtKB/TrEMBL:Q97B85}	[TP0578-TP0380 (0.62695336)]
COG0124	COG0608	TV0155	hisS	Histidyl-tRNA synthetase (EC 6.1.1.21) (Histidine--tRNA ligase) (HisRS)	TV1032	TV1032	Hypothetical protein TVG1055578	[TP0641-TP0704 (0.75894904)]
COG0124	COG0608	TV0155	hisS	Histidyl-tRNA synthetase (EC 6.1.1.21) (Histidine--tRNA ligase) (HisRS)	TV1232	TV1232	Hypothetical protein TVG1269687	[TP0641-TP0704 (0.75894904)]
COG0092	COG0301	TV0334	rps3p	30S ribosomal protein S3P	TV0804	thiI	Probable thiamine biosynthesis protein thiI	[TP0195-TP0559 (0.66944)]
COG0188	COG0526	TV0542	TV0542	DNA gyrase subunit a {UniProtKB/TrEMBL:Q97BB5}	TV0202	TV0202	Thioredoxin/glutaredoxin	[TP0005-TP0100 (0.7885434)]
COG0188	COG0526	TV0542	TV0542	DNA gyrase subunit a {UniProtKB/TrEMBL:Q97BB5}	TV0791	TV0791	Thioredoxin {UniProtKB/TrEMBL:Q97AL9}	[TP0005-TP0100 (0.7885434)]
COG0457	COG0457	TV0793	TV0793	TVG0794454 protein {UniProtKB/TrEMBL:Q97AL7}	TV1198	TV1198	TVG1228061 protein {UniProtKB/TrEMBL:Q979G3}	[TP0067-TP0095 (0.6515529)]
COG0457	COG0457	TV1198	TV1198	TVG1228061 protein {UniProtKB/TrEMBL:Q979G3}	TV0793	TV0793	TVG0794454 protein {UniProtKB/TrEMBL:Q97AL7}	[TP0067-TP0095 (0.6515529)]
COG0457	COG0457	TV0615	TV0615	TVG0609019 protein {UniProtKB/TrEMBL:Q97B44}	TV1227	TV1227	Hypothetical protein TVG1265169	[TP0067-TP0095 (0.6515529)]
COG0457	COG0457	TV1227	TV1227	Hypothetical protein TVG1265169	TV0615	TV0615	TVG0609019 protein {UniProtKB/TrEMBL:Q97B44}	[TP0067-TP0095 (0.6515529)]
COG0457	COG0457	TV1227	TV1227	Hypothetical protein TVG1265169	TV1227	TV1227	Hypothetical protein TVG1265169	[TP0067-TP0095 (0.6515529)]
COG0457	COG0457	TV0043	TV0043	Hypothetical protein TVG0046971	TV1227	TV1227	Hypothetical protein TVG1265169	[TP0067-TP0095 (0.6515529)]
COG0457	COG0457	TV1227	TV1227	Hypothetical protein TVG1265169	TV0043	TV0043	Hypothetical protein TVG0046971	[TP0067-TP0095 (0.6515529)]
COG0457	COG0457	TV0615	TV0615	TVG0609019 protein {UniProtKB/TrEMBL:Q97B44}	TV0615	TV0615	TVG0609019 protein {UniProtKB/TrEMBL:Q97B44}	[TP0067-TP0095 (0.6515529)]
COG0457	COG0457	TV0615	TV0615	TVG0609019 protein {UniProtKB/TrEMBL:Q97B44}	TV1197	TV1197	Hypothetical protein TVG1228122	[TP0067-TP0095 (0.6515529)]
COG0457	COG0457	TV1197	TV1197	Hypothetical protein TVG1228122	TV0615	TV0615	TVG0609019 protein {UniProtKB/TrEMBL:Q97B44}	[TP0067-TP0095 (0.6515529)]
COG0457	COG0457	TV1197	TV1197	Hypothetical protein TVG1228122	TV0043	TV0043	Hypothetical protein TVG0046971	[TP0067-TP0095 (0.6515529)]
COG0457	COG0457	TV0043	TV0043	Hypothetical protein TVG0046971	TV1197	TV1197	Hypothetical protein TVG1228122	[TP0067-TP0095 (0.6515529)]
COG0457	COG0457	TV0615	TV0615	TVG0609019 protein {UniProtKB/TrEMBL:Q97B44}	TV1198	TV1198	TVG1228061 protein {UniProtKB/TrEMBL:Q979G3}	[TP0067-TP0095 (0.6515529)]
COG0457	COG0457	TV1198	TV1198	TVG1228061 protein {UniProtKB/TrEMBL:Q979G3}	TV0615	TV0615	TVG0609019 protein {UniProtKB/TrEMBL:Q97B44}	[TP0067-TP0095 (0.6515529)]
COG0457	COG0457	TV0793	TV0793	TVG0794454 protein {UniProtKB/TrEMBL:Q97AL7}	TV0043	TV0043	Hypothetical protein TVG0046971	[TP0067-TP0095 (0.6515529)]
COG0457	COG0457	TV0043	TV0043	Hypothetical protein TVG0046971	TV0793	TV0793	TVG0794454 protein {UniProtKB/TrEMBL:Q97AL7}	[TP0067-TP0095 (0.6515529)]
COG0457	COG0457	TV1198	TV1198	TVG1228061 protein {UniProtKB/TrEMBL:Q979G3}	TV1197	TV1197	Hypothetical protein TVG1228122	[TP0067-TP0095 (0.6515529)]
COG0457	COG0457	TV1197	TV1197	Hypothetical protein TVG1228122	TV1198	TV1198	TVG1228061 protein {UniProtKB/TrEMBL:Q979G3}	[TP0067-TP0095 (0.6515529)]
COG0457	COG0457	TV1197	TV1197	Hypothetical protein TVG1228122	TV0793	TV0793	TVG0794454 protein {UniProtKB/TrEMBL:Q97AL7}	[TP0067-TP0095 (0.6515529)]
COG0457	COG0457	TV0793	TV0793	TVG0794454 protein {UniProtKB/TrEMBL:Q97AL7}	TV1197	TV1197	Hypothetical protein TVG1228122	[TP0067-TP0095 (0.6515529)]
COG0457	COG0457	TV1198	TV1198	TVG1228061 protein {UniProtKB/TrEMBL:Q979G3}	TV1227	TV1227	Hypothetical protein TVG1265169	[TP0067-TP0095 (0.6515529)]
COG0457	COG0457	TV1227	TV1227	Hypothetical protein TVG1265169	TV1198	TV1198	TVG1228061 protein {UniProtKB/TrEMBL:Q979G3}	[TP0067-TP0095 (0.6515529)]
COG0457	COG0457	TV1197	TV1197	Hypothetical protein TVG1228122	TV1197	TV1197	Hypothetical protein TVG1228122	[TP0067-TP0095 (0.6515529)]
COG0457	COG0457	TV0793	TV0793	TVG0794454 protein {UniProtKB/TrEMBL:Q97AL7}	TV0793	TV0793	TVG0794454 protein {UniProtKB/TrEMBL:Q97AL7}	[TP0067-TP0095 (0.6515529)]
COG0457	COG0457	TV0615	TV0615	TVG0609019 protein {UniProtKB/TrEMBL:Q97B44}	TV0043	TV0043	Hypothetical protein TVG0046971	[TP0067-TP0095 (0.6515529)]
COG0457	COG0457	TV0043	TV0043	Hypothetical protein TVG0046971	TV0615	TV0615	TVG0609019 protein {UniProtKB/TrEMBL:Q97B44}	[TP0067-TP0095 (0.6515529)]
COG0457	COG0457	TV0793	TV0793	TVG0794454 protein {UniProtKB/TrEMBL:Q97AL7}	TV1227	TV1227	Hypothetical protein TVG1265169	[TP0067-TP0095 (0.6515529)]
COG0457	COG0457	TV1227	TV1227	Hypothetical protein TVG1265169	TV0793	TV0793	TVG0794454 protein {UniProtKB/TrEMBL:Q97AL7}	[TP0067-TP0095 (0.6515529)]
COG0457	COG0457	TV0043	TV0043	Hypothetical protein TVG0046971	TV0043	TV0043	Hypothetical protein TVG0046971	[TP0067-TP0095 (0.6515529)]
COG0457	COG0457	TV0043	TV0043	Hypothetical protein TVG0046971	TV1198	TV1198	TVG1228061 protein {UniProtKB/TrEMBL:Q979G3}	[TP0067-TP0095 (0.6515529)]
COG0457	COG0457	TV1198	TV1198	TVG1228061 protein {UniProtKB/TrEMBL:Q979G3}	TV0043	TV0043	Hypothetical protein TVG0046971	[TP0067-TP0095 (0.6515529)]
COG0457	COG0457	TV0615	TV0615	TVG0609019 protein {UniProtKB/TrEMBL:Q97B44}	TV0793	TV0793	TVG0794454 protein {UniProtKB/TrEMBL:Q97AL7}	[TP0067-TP0095 (0.6515529)]
COG0457	COG0457	TV1197	TV1197	Hypothetical protein TVG1228122	TV1227	TV1227	Hypothetical protein TVG1265169	[TP0067-TP0095 (0.6515529)]
COG0457	COG0457	TV0793	TV0793	TVG0794454 protein {UniProtKB/TrEMBL:Q97AL7}	TV0615	TV0615	TVG0609019 protein {UniProtKB/TrEMBL:Q97B44}	[TP0067-TP0095 (0.6515529)]
COG0457	COG0457	TV1227	TV1227	Hypothetical protein TVG1265169	TV1197	TV1197	Hypothetical protein TVG1228122	[TP0067-TP0095 (0.6515529)]
COG0457	COG0457	TV1198	TV1198	TVG1228061 protein {UniProtKB/TrEMBL:Q979G3}	TV1198	TV1198	TVG1228061 protein {UniProtKB/TrEMBL:Q979G3}	[TP0067-TP0095 (0.6515529)]
COG0036	COG0249	TV0266	TV0266	Ribulose-5-phosphate 3-epimerase	TV0673	TV0673	DNA mismatch repair protein	[TP0945-TP0328 (0.6742458)]
COG0036	COG0249	TV0266	TV0266	Ribulose-5-phosphate 3-epimerase	TV0672	TV0672	Mismatch binding protein	[TP0945-TP0328 (0.6742458)]
COG0250	COG3439	TV1468	TV1468	Transcription termination-antitermination factor	TV1037	TV1037	TVG1061681 protein {UniProtKB/TrEMBL:Q979X3}	[TP0236-TP0895 (0.72267145)]
COG0250	COG3439	TV1468	TV1468	Transcription termination-antitermination factor	TV0122	TV0122	TVG0128375 protein {UniProtKB/TrEMBL:Q97CH9}	[TP0236-TP0895 (0.72267145)]
COG0493	COG1488	TV1182	TV1182	Sulfide dehydrogenase alpha subunit , glutamate	TV1266	TV1266	Hypothetical protein TVG1306677	[TP0735-TP0628 (0.6598422)]
COG0681	COG1384	TV0222	TV0222	Signal sequence peptidase	TV1243	lysS	Lysyl-tRNA synthetase (EC 6.1.1.6) (Lysine--tRNA ligase) (LysRS)	[TP0185-TP0644 (0.7885255)]
COG0693	COG1653	TV0425	TV0425	Intracellular proteinase	TV0204	TV0204	TVG0210789 protein {UniProtKB/TrEMBL:Q97C99}	[TP0445-TP0074 (0.5751514)]
COG0693	COG1653	TV0425	TV0425	Intracellular proteinase	TV1168	TV1168	ABC transport system protein SP1P2A	[TP0445-TP0074 (0.5751514)]
COG1196	COG2236	TV0821	TV0821	Chromosome scaffold protein	TV0261	TV0261	Hypoxanthine-guanine phosphoribosyltransferase	[TP0367-TP0050 (0.68145895)]
COG0080	COG0301	TV0424	TV0424	50S ribosomal protein L11P	TV0804	thiI	Probable thiamine biosynthesis protein thiI	[TP0237-TP0559 (0.59848577)]
COG0024	COG0530	TV0102	TV0102	Methionine aminopeptidase	TV0406	TV0406	Hypothetical protein TVG0394567	[TP0842-TP1034 (0.7696508)]
COG0457	COG0558	TV0615	TV0615	TVG0609019 protein {UniProtKB/TrEMBL:Q97B44}	TV0620	TV0620	Phosphatidyltransferase	[TP0067-TP0730 (0.86096925)]
COG0457	COG0558	TV1227	TV1227	Hypothetical protein TVG1265169	TV0620	TV0620	Phosphatidyltransferase	[TP0067-TP0730 (0.86096925)]
COG0457	COG0558	TV0793	TV0793	TVG0794454 protein {UniProtKB/TrEMBL:Q97AL7}	TV0620	TV0620	Phosphatidyltransferase	[TP0067-TP0730 (0.86096925)]
COG0457	COG0558	TV1197	TV1197	Hypothetical protein TVG1228122	TV0620	TV0620	Phosphatidyltransferase	[TP0067-TP0730 (0.86096925)]
COG0457	COG0558	TV1198	TV1198	TVG1228061 protein {UniProtKB/TrEMBL:Q979G3}	TV0620	TV0620	Phosphatidyltransferase	[TP0067-TP0730 (0.86096925)]
COG0457	COG0558	TV0043	TV0043	Hypothetical protein TVG0046971	TV0620	TV0620	Phosphatidyltransferase	[TP0067-TP0730 (0.86096925)]
COG0442	COG0552	TV1105	TV1105	TRNA synthetase Pro {UniProtKB/TrEMBL:Q979Q5}	TV0532	TV0532	Signal recognition particle protein dpa	[TP0160-TP0578 (0.56216276)]
COG0024	COG0462	TV0102	TV0102	Methionine aminopeptidase	TV0197	prs	Ribose-phosphate pyrophosphokinase (EC 2.7.6.1) (RPPK) (Phosphoribosyl pyrophosphate synthetase) (P-Rib-PP synthetase) (PRPP synthetase)	[TP0842-TP0294 (0.8762697)]
COG0125	COG0361	TV0174	tmk	Probable thymidylate kinase (EC 2.7.4.9) (dTMP kinase)	TV1204	eIF1A	Translation initiation factor 1A (aIF-1A)	[TP0354-TP0097 (0.8382038)]
COG0125	COG0361	TV0174	tmk	Probable thymidylate kinase (EC 2.7.4.9) (dTMP kinase)	TV0895	TV0895	TVG0912906 protein {UniProtKB/TrEMBL:Q97AB5}	[TP0354-TP0097 (0.8382038)]
COG0457	COG0495	TV0615	TV0615	TVG0609019 protein {UniProtKB/TrEMBL:Q97B44}	TV0772	leuS	Leucyl-tRNA synthetase (EC 6.1.1.4) (Leucine--tRNA ligase) (LeuRS)	[TP0067-TP0586 (0.714839)]
COG0457	COG0495	TV1198	TV1198	TVG1228061 protein {UniProtKB/TrEMBL:Q979G3}	TV0772	leuS	Leucyl-tRNA synthetase (EC 6.1.1.4) (Leucine--tRNA ligase) (LeuRS)	[TP0067-TP0586 (0.714839)]
COG0457	COG0495	TV0793	TV0793	TVG0794454 protein {UniProtKB/TrEMBL:Q97AL7}	TV0772	leuS	Leucyl-tRNA synthetase (EC 6.1.1.4) (Leucine--tRNA ligase) (LeuRS)	[TP0067-TP0586 (0.714839)]
COG0457	COG0495	TV1227	TV1227	Hypothetical protein TVG1265169	TV0772	leuS	Leucyl-tRNA synthetase (EC 6.1.1.4) (Leucine--tRNA ligase) (LeuRS)	[TP0067-TP0586 (0.714839)]
COG0457	COG0495	TV0043	TV0043	Hypothetical protein TVG0046971	TV0772	leuS	Leucyl-tRNA synthetase (EC 6.1.1.4) (Leucine--tRNA ligase) (LeuRS)	[TP0067-TP0586 (0.714839)]
COG0457	COG0495	TV1197	TV1197	Hypothetical protein TVG1228122	TV0772	leuS	Leucyl-tRNA synthetase (EC 6.1.1.4) (Leucine--tRNA ligase) (LeuRS)	[TP0067-TP0586 (0.714839)]
COG0358	COG0457	TV0157	TV0157	Hypothetical protein TVG0167197	TV0793	TV0793	TVG0794454 protein {UniProtKB/TrEMBL:Q97AL7}	[TP0492-TP0648 (0.5111708)]
COG0358	COG0457	TV0157	TV0157	Hypothetical protein TVG0167197	TV1197	TV1197	Hypothetical protein TVG1228122	[TP0492-TP0648 (0.5111708)]
COG0358	COG0457	TV0157	TV0157	Hypothetical protein TVG0167197	TV1198	TV1198	TVG1228061 protein {UniProtKB/TrEMBL:Q979G3}	[TP0492-TP0648 (0.5111708)]
COG0358	COG0457	TV0157	TV0157	Hypothetical protein TVG0167197	TV0043	TV0043	Hypothetical protein TVG0046971	[TP0492-TP0648 (0.5111708)]
COG0358	COG0457	TV0157	TV0157	Hypothetical protein TVG0167197	TV0615	TV0615	TVG0609019 protein {UniProtKB/TrEMBL:Q97B44}	[TP0492-TP0648 (0.5111708)]
COG0358	COG0457	TV0157	TV0157	Hypothetical protein TVG0167197	TV1227	TV1227	Hypothetical protein TVG1265169	[TP0492-TP0648 (0.5111708)]
COG0301	COG0301	TV0804	thiI	Probable thiamine biosynthesis protein thiI	TV0804	thiI	Probable thiamine biosynthesis protein thiI	[TP0559-TP0559 (0.6965584)]
COG0608	COG1234	TV1032	TV1032	Hypothetical protein TVG1055578	TV1254	rnz	Ribonuclease Z (EC 3.1.26.11) (RNase Z) (tRNase Z) (tRNA 3 endonuclease)	[TP0704-TP0819 (0.5844061)]
COG0608	COG1234	TV1232	TV1232	Hypothetical protein TVG1269687	TV1254	rnz	Ribonuclease Z (EC 3.1.26.11) (RNase Z) (tRNase Z) (tRNA 3 endonuclease)	[TP0704-TP0819 (0.5844061)]
COG0024	COG0125	TV0102	TV0102	Methionine aminopeptidase	TV0174	tmk	Probable thymidylate kinase (EC 2.7.4.9) (dTMP kinase)	[TP0842-TP0354 (0.8096375)]
COG0048	COG1156	TV0164	rps12p	30S ribosomal protein S12P	TV0052	atpB	V-type ATP synthase beta chain (EC 3.6.3.14) (V-type ATPase subunit B)	[TP0243-TP0427 (0.80866665)]
COG0012	COG0188	TV1038	TV1038	GTP-binding protein {UniProtKB/TrEMBL:Q979X2}	TV0542	TV0542	DNA gyrase subunit a {UniProtKB/TrEMBL:Q97BB5}	[TP0124-TP0005 (0.7149395)]
COG0530	COG0621	TV0406	TV0406	Hypothetical protein TVG0394567	TV1362	TV1362	Hypothetical protein TVG1411343	[TP1034-TP0269 (0.7081234)]
COG0462	COG0492	TV0197	prs	Ribose-phosphate pyrophosphokinase (EC 2.7.6.1) (RPPK) (Phosphoribosyl pyrophosphate synthetase) (P-Rib-PP synthetase) (PRPP synthetase)	TV1153	TV1153	Thioredoxin reductase {UniProtKB/TrEMBL:Q979K8}	[TP0294-TP0814 (0.8323514)]
COG0462	COG0492	TV0197	prs	Ribose-phosphate pyrophosphokinase (EC 2.7.6.1) (RPPK) (Phosphoribosyl pyrophosphate synthetase) (P-Rib-PP synthetase) (PRPP synthetase)	TV0468	TV0468	Hypothetical protein TVG0457223	[TP0294-TP0814 (0.8323514)]
COG0457	COG1234	TV1197	TV1197	Hypothetical protein TVG1228122	TV1254	rnz	Ribonuclease Z (EC 3.1.26.11) (RNase Z) (tRNase Z) (tRNA 3 endonuclease)	[TP0095-TP0819 (0.5178716)]
COG0457	COG1234	TV0615	TV0615	TVG0609019 protein {UniProtKB/TrEMBL:Q97B44}	TV1254	rnz	Ribonuclease Z (EC 3.1.26.11) (RNase Z) (tRNase Z) (tRNA 3 endonuclease)	[TP0095-TP0819 (0.5178716)]
COG0457	COG1234	TV1227	TV1227	Hypothetical protein TVG1265169	TV1254	rnz	Ribonuclease Z (EC 3.1.26.11) (RNase Z) (tRNase Z) (tRNA 3 endonuclease)	[TP0095-TP0819 (0.5178716)]
COG0457	COG1234	TV0043	TV0043	Hypothetical protein TVG0046971	TV1254	rnz	Ribonuclease Z (EC 3.1.26.11) (RNase Z) (tRNase Z) (tRNA 3 endonuclease)	[TP0095-TP0819 (0.5178716)]
COG0457	COG1234	TV0793	TV0793	TVG0794454 protein {UniProtKB/TrEMBL:Q97AL7}	TV1254	rnz	Ribonuclease Z (EC 3.1.26.11) (RNase Z) (tRNase Z) (tRNA 3 endonuclease)	[TP0095-TP0819 (0.5178716)]
COG0457	COG1234	TV1198	TV1198	TVG1228061 protein {UniProtKB/TrEMBL:Q979G3}	TV1254	rnz	Ribonuclease Z (EC 3.1.26.11) (RNase Z) (tRNase Z) (tRNA 3 endonuclease)	[TP0095-TP0819 (0.5178716)]
COG0457	COG1061	TV1198	TV1198	TVG1228061 protein {UniProtKB/TrEMBL:Q979G3}	TV0572	TV0572	DNA helicase {UniProtKB/TrEMBL:Q97B85}	[TP0095-TP0380 (0.51337665)]
COG0457	COG1061	TV0615	TV0615	TVG0609019 protein {UniProtKB/TrEMBL:Q97B44}	TV0572	TV0572	DNA helicase {UniProtKB/TrEMBL:Q97B85}	[TP0095-TP0380 (0.51337665)]
COG0457	COG1061	TV1227	TV1227	Hypothetical protein TVG1265169	TV0572	TV0572	DNA helicase {UniProtKB/TrEMBL:Q97B85}	[TP0095-TP0380 (0.51337665)]
COG0457	COG1061	TV0043	TV0043	Hypothetical protein TVG0046971	TV0572	TV0572	DNA helicase {UniProtKB/TrEMBL:Q97B85}	[TP0095-TP0380 (0.51337665)]
COG0457	COG1061	TV0793	TV0793	TVG0794454 protein {UniProtKB/TrEMBL:Q97AL7}	TV0572	TV0572	DNA helicase {UniProtKB/TrEMBL:Q97B85}	[TP0095-TP0380 (0.51337665)]
COG0457	COG1061	TV1197	TV1197	Hypothetical protein TVG1228122	TV0572	TV0572	DNA helicase {UniProtKB/TrEMBL:Q97B85}	[TP0095-TP0380 (0.51337665)]
COG0051	COG1192	TV1078	TV1078	30S ribosomal protein S10P	TV1507	TV1507	Cell division inhibitor	[TP0188-TP0272 (0.7732025)]
COG0249	COG0457	TV0673	TV0673	DNA mismatch repair protein	TV0615	TV0615	TVG0609019 protein {UniProtKB/TrEMBL:Q97B44}	[TP0328-TP0095 (0.63719666)]
COG0249	COG0457	TV0673	TV0673	DNA mismatch repair protein	TV1197	TV1197	Hypothetical protein TVG1228122	[TP0328-TP0095 (0.63719666)]
COG0249	COG0457	TV0673	TV0673	DNA mismatch repair protein	TV0043	TV0043	Hypothetical protein TVG0046971	[TP0328-TP0095 (0.63719666)]
COG0249	COG0457	TV0672	TV0672	Mismatch binding protein	TV1227	TV1227	Hypothetical protein TVG1265169	[TP0328-TP0095 (0.63719666)]
COG0249	COG0457	TV0672	TV0672	Mismatch binding protein	TV1198	TV1198	TVG1228061 protein {UniProtKB/TrEMBL:Q979G3}	[TP0328-TP0095 (0.63719666)]
COG0249	COG0457	TV0672	TV0672	Mismatch binding protein	TV0793	TV0793	TVG0794454 protein {UniProtKB/TrEMBL:Q97AL7}	[TP0328-TP0095 (0.63719666)]
COG0249	COG0457	TV0673	TV0673	DNA mismatch repair protein	TV1227	TV1227	Hypothetical protein TVG1265169	[TP0328-TP0095 (0.63719666)]
COG0249	COG0457	TV0672	TV0672	Mismatch binding protein	TV1197	TV1197	Hypothetical protein TVG1228122	[TP0328-TP0095 (0.63719666)]
COG0249	COG0457	TV0672	TV0672	Mismatch binding protein	TV0615	TV0615	TVG0609019 protein {UniProtKB/TrEMBL:Q97B44}	[TP0328-TP0095 (0.63719666)]
COG0249	COG0457	TV0672	TV0672	Mismatch binding protein	TV0043	TV0043	Hypothetical protein TVG0046971	[TP0328-TP0095 (0.63719666)]
COG0249	COG0457	TV0673	TV0673	DNA mismatch repair protein	TV0793	TV0793	TVG0794454 protein {UniProtKB/TrEMBL:Q97AL7}	[TP0328-TP0095 (0.63719666)]
COG0249	COG0457	TV0673	TV0673	DNA mismatch repair protein	TV1198	TV1198	TVG1228061 protein {UniProtKB/TrEMBL:Q979G3}	[TP0328-TP0095 (0.63719666)]
COG0442	COG0459	TV1105	TV1105	TRNA synthetase Pro {UniProtKB/TrEMBL:Q979Q5}	TV1152	TV1152	Archaeal chaperonin {UniProtKB/TrEMBL:Q979K9}	[TP0160-TP0030 (0.7719589)]
COG0442	COG0459	TV1105	TV1105	TRNA synthetase Pro {UniProtKB/TrEMBL:Q979Q5}	TV0507	TV0507	Archaeal chaperonin {UniProtKB/TrEMBL:Q97BE9}	[TP0160-TP0030 (0.7719589)]
COG0255	COG1354	TV0335	TV0335	50S ribosomal protein L29P	TV0822	TV0822	TVG0831891 protein {UniProtKB/TrEMBL:Q97AI8}	[TP0197-TP0691 (0.70609456)]
COG0036	COG1573	TV0266	TV0266	Ribulose-5-phosphate 3-epimerase	TV0841	TV0841	Hypothetical protein TVG0863458	[TP0945-TP0229 (0.685165)]
COG1109	COG1488	TV0619	TV0619	Phosphomannomutase {UniProtKB/TrEMBL:Q97B40}	TV1266	TV1266	Hypothetical protein TVG1306677	[TP0413-TP0628 (0.6598422)]
COG0586	COG1061	TV0324	TV0324	Alkaline phosphatase {UniProtKB/TrEMBL:Q97BY1}	TV0572	TV0572	DNA helicase {UniProtKB/TrEMBL:Q97B85}	[TP0779-TP0380 (0.6968711)]
COG0586	COG1061	TV0650	TV0650	Alkaline phosphatase {UniProtKB/TrEMBL:Q97B09}	TV0572	TV0572	DNA helicase {UniProtKB/TrEMBL:Q97B85}	[TP0779-TP0380 (0.6968711)]
COG0124	COG0124	TV0155	hisS	Histidyl-tRNA synthetase (EC 6.1.1.21) (Histidine--tRNA ligase) (HisRS)	TV0155	hisS	Histidyl-tRNA synthetase (EC 6.1.1.21) (Histidine--tRNA ligase) (HisRS)	[TP0641-TP0641 (0.67365265)]
COG0586	COG2236	TV0324	TV0324	Alkaline phosphatase {UniProtKB/TrEMBL:Q97BY1}	TV0261	TV0261	Hypoxanthine-guanine phosphoribosyltransferase	[TP0779-TP0050 (0.66770643)]
COG0586	COG2236	TV0650	TV0650	Alkaline phosphatase {UniProtKB/TrEMBL:Q97B09}	TV0261	TV0261	Hypoxanthine-guanine phosphoribosyltransferase	[TP0779-TP0050 (0.66770643)]
COG0012	COG0608	TV1038	TV1038	GTP-binding protein {UniProtKB/TrEMBL:Q979X2}	TV1032	TV1032	Hypothetical protein TVG1055578	[TP0124-TP0704 (0.626838)]
COG0012	COG0608	TV1038	TV1038	GTP-binding protein {UniProtKB/TrEMBL:Q979X2}	TV1232	TV1232	Hypothetical protein TVG1269687	[TP0124-TP0704 (0.626838)]
COG0301	COG0457	TV0804	thiI	Probable thiamine biosynthesis protein thiI	TV1198	TV1198	TVG1228061 protein {UniProtKB/TrEMBL:Q979G3}	[TP0559-TP0095 (0.76004404), TP0559-TP0067 (0.65738976)]
COG0301	COG0457	TV0804	thiI	Probable thiamine biosynthesis protein thiI	TV0043	TV0043	Hypothetical protein TVG0046971	[TP0559-TP0095 (0.76004404), TP0559-TP0067 (0.65738976)]
COG0301	COG0457	TV0804	thiI	Probable thiamine biosynthesis protein thiI	TV0615	TV0615	TVG0609019 protein {UniProtKB/TrEMBL:Q97B44}	[TP0559-TP0095 (0.76004404), TP0559-TP0067 (0.65738976)]
COG0301	COG0457	TV0804	thiI	Probable thiamine biosynthesis protein thiI	TV1227	TV1227	Hypothetical protein TVG1265169	[TP0559-TP0095 (0.76004404), TP0559-TP0067 (0.65738976)]
COG0301	COG0457	TV0804	thiI	Probable thiamine biosynthesis protein thiI	TV0793	TV0793	TVG0794454 protein {UniProtKB/TrEMBL:Q97AL7}	[TP0559-TP0095 (0.76004404), TP0559-TP0067 (0.65738976)]
COG0301	COG0457	TV0804	thiI	Probable thiamine biosynthesis protein thiI	TV1197	TV1197	Hypothetical protein TVG1228122	[TP0559-TP0095 (0.76004404), TP0559-TP0067 (0.65738976)]
COG0255	COG1394	TV0335	TV0335	50S ribosomal protein L29P	TV0053	atpD	V-type ATP synthase subunit D (EC 3.6.3.14) (V-type ATPase subunit D)	[TP0197-TP0527 (0.51549006)]
