# Supplementary material for: The Binary Protein Interactome of Treponema pallidum – The Syphilis Spirochete
Source: PLoS One. 2008 May 28;3(5):e2292. doi: 10.1371/journal.pone.0002292 (PMC2386257; doi:10.1371/journal.pone.0002292)
Supplement: Data S1 — Predicted protein-protein interactions based on our Treponema pallidum data; zip archive containing 372 files with one file per species. (6.09 MB ZIP) [file pone.0002292.s006.zip › bacteria/Acidobacterium_sp__Ellin345.tab]

204669 Acidobacterium sp. Ellin345
COG A	COG B	Locus Id A	Preferred Name(s) A	Annotation A	Locus Id B	Preferred Name(s) B	Annotation B	T. pallidum interaction
COG0186	COG1475	Acid345_1235	Acid345_1235	ribosomal protein S17	Acid345_0040	Acid345_0040	parB-like partition proteins	[TP0198-TP0271 (0.71912634)]
COG2812	NOG22441	Acid345_1975	Acid345_1975	DNA polymerase III, subunits gamma and tau	Acid345_1460	Acid345_1460	Fibronectin, type III	[TP1005-TP0484 (0.52391654)]
COG2812	NOG22441	Acid345_1189	Acid345_1189	DNA-directed DNA polymerase	Acid345_1460	Acid345_1460	Fibronectin, type III	[TP1005-TP0484 (0.52391654)]
COG0608	COG0817	Acid345_4172	Acid345_4172	single-stranded-DNA-specific exonuclease RecJ	Acid345_3618	Acid345_3618	crossover junction endodeoxyribonuclease RuvC	[TP0704-TP0517 (0.81382185)]
COG0845	COG4591	Acid345_1700	Acid345_1700	secretion protein HlyD	Acid345_3567	Acid345_3567	Lipoprotein releasing system, transmembrane	[TP0965-TP0582 (0.8143851)]
COG0845	COG4591	Acid345_0308	Acid345_0308	secretion protein HlyD	Acid345_3567	Acid345_3567	Lipoprotein releasing system, transmembrane	[TP0965-TP0582 (0.8143851)]
COG0845	COG4591	Acid345_3531	Acid345_3531	secretion protein HlyD	Acid345_3567	Acid345_3567	Lipoprotein releasing system, transmembrane	[TP0965-TP0582 (0.8143851)]
COG0845	COG4591	Acid345_1621	Acid345_1621	secretion protein HlyD	Acid345_3567	Acid345_3567	Lipoprotein releasing system, transmembrane	[TP0965-TP0582 (0.8143851)]
COG0845	COG4591	Acid345_0448	Acid345_0448	secretion protein HlyD	Acid345_3567	Acid345_3567	Lipoprotein releasing system, transmembrane	[TP0965-TP0582 (0.8143851)]
COG0845	COG4591	Acid345_1830	Acid345_1830	secretion protein HlyD	Acid345_3567	Acid345_3567	Lipoprotein releasing system, transmembrane	[TP0965-TP0582 (0.8143851)]
COG0845	COG4591	Acid345_1719	Acid345_1719	secretion protein HlyD	Acid345_3567	Acid345_3567	Lipoprotein releasing system, transmembrane	[TP0965-TP0582 (0.8143851)]
COG0845	COG4591	Acid345_2552	Acid345_2552	secretion protein HlyD	Acid345_3567	Acid345_3567	Lipoprotein releasing system, transmembrane	[TP0965-TP0582 (0.8143851)]
COG0845	COG4591	Acid345_0366	Acid345_0366	Secretion protein HlyD	Acid345_3567	Acid345_3567	Lipoprotein releasing system, transmembrane	[TP0965-TP0582 (0.8143851)]
COG0845	COG4591	Acid345_2829	Acid345_2829	secretion protein HlyD	Acid345_3567	Acid345_3567	Lipoprotein releasing system, transmembrane	[TP0965-TP0582 (0.8143851)]
COG0845	COG4591	Acid345_2818	Acid345_2818	secretion protein HlyD	Acid345_3567	Acid345_3567	Lipoprotein releasing system, transmembrane	[TP0965-TP0582 (0.8143851)]
COG0845	COG4591	Acid345_4021	Acid345_4021	secretion protein HlyD	Acid345_3567	Acid345_3567	Lipoprotein releasing system, transmembrane	[TP0965-TP0582 (0.8143851)]
COG0845	COG4591	Acid345_4070	Acid345_4070	secretion protein HlyD	Acid345_3567	Acid345_3567	Lipoprotein releasing system, transmembrane	[TP0965-TP0582 (0.8143851)]
COG0845	COG4591	Acid345_3323	Acid345_3323	secretion protein HlyD	Acid345_3567	Acid345_3567	Lipoprotein releasing system, transmembrane	[TP0965-TP0582 (0.8143851)]
COG0845	COG4591	Acid345_1067	Acid345_1067	secretion protein HlyD	Acid345_3567	Acid345_3567	Lipoprotein releasing system, transmembrane	[TP0965-TP0582 (0.8143851)]
COG0201	COG0550	Acid345_1246	Acid345_1246	SecY protein	Acid345_3340	Acid345_3340	DNA topoisomerase	[TP0208-TP0394 (0.8044664)]
COG0693	COG1922	Acid345_0093	Acid345_0093	ThiJ/PfpI	Acid345_0894	Acid345_0894	glycosyl transferase, WecB/TagA/CpsF family	[TP0445-TP0275 (0.6010877)]
COG0693	COG1922	Acid345_2316	Acid345_2316	Peptidase C56, PfpI	Acid345_0894	Acid345_0894	glycosyl transferase, WecB/TagA/CpsF family	[TP0445-TP0275 (0.6010877)]
COG0693	COG1922	Acid345_2446	Acid345_2446	ThiJ/PfpI family protein	Acid345_0894	Acid345_0894	glycosyl transferase, WecB/TagA/CpsF family	[TP0445-TP0275 (0.6010877)]
COG0768	COG2812	Acid345_3450	Acid345_3450	penicillin-binding protein, transpeptidase	Acid345_1189	Acid345_1189	DNA-directed DNA polymerase	[TP0500-TP1005 (0.655462)]
COG0768	COG2812	Acid345_3635	Acid345_3635	Peptidoglycan glycosyltransferase	Acid345_1975	Acid345_1975	DNA polymerase III, subunits gamma and tau	[TP0500-TP1005 (0.655462)]
COG0768	COG2812	Acid345_3635	Acid345_3635	Peptidoglycan glycosyltransferase	Acid345_1189	Acid345_1189	DNA-directed DNA polymerase	[TP0500-TP1005 (0.655462)]
COG0768	COG2812	Acid345_0931	Acid345_0931	penicillin-binding protein, transpeptidase	Acid345_1975	Acid345_1975	DNA polymerase III, subunits gamma and tau	[TP0500-TP1005 (0.655462)]
COG0768	COG2812	Acid345_1465	Acid345_1465	Peptidoglycan glycosyltransferase	Acid345_1189	Acid345_1189	DNA-directed DNA polymerase	[TP0500-TP1005 (0.655462)]
COG0768	COG2812	Acid345_3450	Acid345_3450	penicillin-binding protein, transpeptidase	Acid345_1975	Acid345_1975	DNA polymerase III, subunits gamma and tau	[TP0500-TP1005 (0.655462)]
COG0768	COG2812	Acid345_0931	Acid345_0931	penicillin-binding protein, transpeptidase	Acid345_1189	Acid345_1189	DNA-directed DNA polymerase	[TP0500-TP1005 (0.655462)]
COG0768	COG2812	Acid345_1465	Acid345_1465	Peptidoglycan glycosyltransferase	Acid345_1975	Acid345_1975	DNA polymerase III, subunits gamma and tau	[TP0500-TP1005 (0.655462)]
COG0051	COG0693	Acid345_1225	Acid345_1225	ribosomal protein S10	Acid345_0093	Acid345_0093	ThiJ/PfpI	[TP0188-TP0445 (0.6307204)]
COG0051	COG0693	Acid345_1225	Acid345_1225	ribosomal protein S10	Acid345_2316	Acid345_2316	Peptidase C56, PfpI	[TP0188-TP0445 (0.6307204)]
COG0051	COG0693	Acid345_1225	Acid345_1225	ribosomal protein S10	Acid345_2446	Acid345_2446	ThiJ/PfpI family protein	[TP0188-TP0445 (0.6307204)]
COG0180	COG0564	Acid345_3860	Acid345_3860	tryptophanyl-tRNA synthetase	Acid345_3345	Acid345_3345	Pseudouridine synthase, RluD	[TP0632-TP0339 (0.7885255)]
COG0090	COG0223	Acid345_1229	Acid345_1229	ribosomal protein L2	Acid345_4228	Acid345_4228	methionyl-tRNA formyltransferase	[TP0192-TP0756 (0.8610547)]
COG0632	COG2255	Acid345_4725	Acid345_4725	Holliday junction DNA helicase RuvA	Acid345_4544	Acid345_4544	Holliday junction DNA helicase RuvB	[TP0543-TP0162 (0.9659884)]
COG0462	COG0817	Acid345_4540	Acid345_4540	ribose-phosphate pyrophosphokinase	Acid345_3618	Acid345_3618	crossover junction endodeoxyribonuclease RuvC	[TP0294-TP0517 (0.54911256)]
COG0125	COG0586	Acid345_3227	Acid345_3227	Thymidylate kinase	Acid345_3050	Acid345_3050	hypothetical protein	[TP0354-TP0779 (0.67954355)]
COG0125	COG0586	Acid345_3227	Acid345_3227	Thymidylate kinase	Acid345_1959	Acid345_1959	DedA	[TP0354-TP0779 (0.67954355)]
COG0125	COG0586	Acid345_3227	Acid345_3227	Thymidylate kinase	Acid345_0628	Acid345_0628	hypothetical protein	[TP0354-TP0779 (0.67954355)]
COG0257	COG0577	Acid345_1250	Acid345_1250	ribosomal protein L36	Acid345_4631	Acid345_4631	ABC efflux pump, inner membrane subunit	[TP0209-TP0962 (0.5903608)]
COG0257	COG0577	Acid345_1250	Acid345_1250	ribosomal protein L36	Acid345_0559	Acid345_0559	ABC efflux pump, inner membrane subunit	[TP0209-TP0962 (0.5903608)]
COG0257	COG0577	Acid345_1250	Acid345_1250	ribosomal protein L36	Acid345_4023	Acid345_4023	ABC efflux pump, inner membrane subunit	[TP0209-TP0962 (0.5903608)]
COG0257	COG0577	Acid345_1250	Acid345_1250	ribosomal protein L36	Acid345_4630	Acid345_4630	ABC efflux pump, inner membrane subunit	[TP0209-TP0962 (0.5903608)]
COG0257	COG0577	Acid345_1250	Acid345_1250	ribosomal protein L36	Acid345_1619	Acid345_1619	ABC efflux pump, inner membrane subunit	[TP0209-TP0962 (0.5903608)]
COG0257	COG0577	Acid345_1250	Acid345_1250	ribosomal protein L36	Acid345_1868	Acid345_1868	ABC efflux pump, inner membrane subunit	[TP0209-TP0962 (0.5903608)]
COG0257	COG0577	Acid345_1250	Acid345_1250	ribosomal protein L36	Acid345_4414	Acid345_4414	ABC efflux pump, inner membrane subunit	[TP0209-TP0962 (0.5903608)]
COG0257	COG0577	Acid345_1250	Acid345_1250	ribosomal protein L36	Acid345_0722	Acid345_0722	ABC efflux pump, inner membrane subunit	[TP0209-TP0962 (0.5903608)]
COG0257	COG0577	Acid345_1250	Acid345_1250	ribosomal protein L36	Acid345_2758	Acid345_2758	ABC efflux pump, inner membrane subunit	[TP0209-TP0962 (0.5903608)]
COG0257	COG0577	Acid345_1250	Acid345_1250	ribosomal protein L36	Acid345_1869	Acid345_1869	ABC efflux pump, inner membrane subunit	[TP0209-TP0962 (0.5903608)]
COG0257	COG0577	Acid345_1250	Acid345_1250	ribosomal protein L36	Acid345_2757	Acid345_2757	ABC efflux pump, inner membrane subunit	[TP0209-TP0962 (0.5903608)]
COG0257	COG0577	Acid345_1250	Acid345_1250	ribosomal protein L36	Acid345_0721	Acid345_0721	ABC efflux pump, inner membrane subunit	[TP0209-TP0962 (0.5903608)]
COG0257	COG0577	Acid345_1250	Acid345_1250	ribosomal protein L36	Acid345_4377	Acid345_4377	ABC efflux pump, inner membrane subunit	[TP0209-TP0962 (0.5903608)]
COG0257	COG0577	Acid345_1250	Acid345_1250	ribosomal protein L36	Acid345_1618	Acid345_1618	ABC efflux pump, inner membrane subunit	[TP0209-TP0962 (0.5903608)]
COG0257	COG0577	Acid345_1250	Acid345_1250	ribosomal protein L36	Acid345_1505	Acid345_1505	ABC efflux pump, inner membrane subunit	[TP0209-TP0962 (0.5903608)]
COG0257	COG0577	Acid345_1250	Acid345_1250	ribosomal protein L36	Acid345_1506	Acid345_1506	ABC efflux pump, inner membrane subunit	[TP0209-TP0962 (0.5903608)]
COG0257	COG0577	Acid345_1250	Acid345_1250	ribosomal protein L36	Acid345_4376	Acid345_4376	ABC efflux pump, inner membrane subunit	[TP0209-TP0962 (0.5903608)]
COG1291	COG1684	Acid345_3481	Acid345_3481	chemotaxis protein	Acid345_1640	Acid345_1640	flagellar biosynthetic protein FliR	[TP0725-TP0716 (0.9601814)]
COG1291	COG1684	Acid345_2933	Acid345_2933	MotA/TolQ/ExbB proton channel	Acid345_1640	Acid345_1640	flagellar biosynthetic protein FliR	[TP0725-TP0716 (0.9601814)]
COG0222	COG0802	Acid345_4677	Acid345_4677	ribosomal protein L7/L12	Acid345_3281	Acid345_3281	protein of unknown function UPF0079	[TP0240-TP0875 (0.8481433)]
COG0495	COG1214	Acid345_1328	Acid345_1328	leucyl-tRNA synthetase	Acid345_2363	Acid345_2363	peptidase M22, glycoprotease	[TP0586-TP0876 (0.5571989)]
COG0192	COG0592	Acid345_4566	Acid345_4566	Methionine adenosyltransferase	Acid345_0002	Acid345_0002	DNA polymerase III, beta subunit	[TP0794-TP0002 (0.8412751)]
COG0192	COG0592	Acid345_3661	Acid345_3661	Methionine adenosyltransferase	Acid345_0002	Acid345_0002	DNA polymerase III, beta subunit	[TP0794-TP0002 (0.8412751)]
COG0360	COG0616	Acid345_4537	Acid345_4537	ribosomal protein S6	Acid345_4106	Acid345_4106	signal peptide peptidase SppA, 36K type	[TP0063-TP0997 (0.6657489)]
COG0125	COG0457	Acid345_3227	Acid345_3227	Thymidylate kinase	Acid345_3871	Acid345_3871	TPR repeat protein	[TP0354-TP0648 (0.5206915)]
COG0125	COG0457	Acid345_3227	Acid345_3227	Thymidylate kinase	Acid345_4603	Acid345_4603	Tetratricopeptide repeat protein	[TP0354-TP0648 (0.5206915)]
COG0125	COG0457	Acid345_3227	Acid345_3227	Thymidylate kinase	Acid345_0292	Acid345_0292	hypothetical protein	[TP0354-TP0648 (0.5206915)]
COG0125	COG0457	Acid345_3227	Acid345_3227	Thymidylate kinase	Acid345_0915	Acid345_0915	Tetratricopeptide repeat protein	[TP0354-TP0648 (0.5206915)]
COG0125	COG0457	Acid345_3227	Acid345_3227	Thymidylate kinase	Acid345_0446	Acid345_0446	Tetratricopeptide repeat protein	[TP0354-TP0648 (0.5206915)]
COG0125	COG0457	Acid345_3227	Acid345_3227	Thymidylate kinase	Acid345_0823	Acid345_0823	Tetratricopeptide repeat protein	[TP0354-TP0648 (0.5206915)]
COG0125	COG0457	Acid345_3227	Acid345_3227	Thymidylate kinase	Acid345_1794	Acid345_1794	TPR repeat protein	[TP0354-TP0648 (0.5206915)]
COG0125	COG0457	Acid345_3227	Acid345_3227	Thymidylate kinase	Acid345_1963	Acid345_1963	Tetratricopeptide repeat protein	[TP0354-TP0648 (0.5206915)]
COG0125	COG0457	Acid345_3227	Acid345_3227	Thymidylate kinase	Acid345_2439	Acid345_2439	Tetratricopeptide repeat protein	[TP0354-TP0648 (0.5206915)]
COG0125	COG0457	Acid345_3227	Acid345_3227	Thymidylate kinase	Acid345_3768	Acid345_3768	Tetratricopeptide repeat protein	[TP0354-TP0648 (0.5206915)]
COG0125	COG0457	Acid345_3227	Acid345_3227	Thymidylate kinase	Acid345_0917	Acid345_0917	Tetratricopeptide repeat protein	[TP0354-TP0648 (0.5206915)]
COG0125	COG0457	Acid345_3227	Acid345_3227	Thymidylate kinase	Acid345_3544	Acid345_3544	transcriptional regulator, CadC	[TP0354-TP0648 (0.5206915)]
COG0125	COG0457	Acid345_3227	Acid345_3227	Thymidylate kinase	Acid345_4645	Acid345_4645	Tetratricopeptide repeat protein	[TP0354-TP0648 (0.5206915)]
COG0125	COG0457	Acid345_3227	Acid345_3227	Thymidylate kinase	Acid345_0912	Acid345_0912	Tetratricopeptide repeat protein	[TP0354-TP0648 (0.5206915)]
COG0125	COG0457	Acid345_3227	Acid345_3227	Thymidylate kinase	Acid345_2021	Acid345_2021	Tetratricopeptide repeat protein	[TP0354-TP0648 (0.5206915)]
COG0265	COG0333	Acid345_4415	Acid345_4415	peptidase S1 and S6, chymotrypsin/Hap	Acid345_4144	Acid345_4144	ribosomal protein L32	[TP0773-TP0807 (0.5060325)]
COG0265	COG0333	Acid345_1435	Acid345_1435	Peptidase S1C, Do	Acid345_4144	Acid345_4144	ribosomal protein L32	[TP0773-TP0807 (0.5060325)]
COG0265	COG0333	Acid345_4524	Acid345_4524	PDZ/DHR/GLGF	Acid345_4144	Acid345_4144	ribosomal protein L32	[TP0773-TP0807 (0.5060325)]
COG0265	COG0333	Acid345_3298	Acid345_3298	Peptidase S1C, Do	Acid345_4144	Acid345_4144	ribosomal protein L32	[TP0773-TP0807 (0.5060325)]
COG0495	COG0761	Acid345_1328	Acid345_1328	leucyl-tRNA synthetase	Acid345_1739	Acid345_1739	hydroxymethylbutenyl pyrophosphate reductase	[TP0586-TP0547 (0.63095015)]
COG1536	COG1677	Acid345_1651	Acid345_1651	flagellar motor switch protein FliG	Acid345_1653	Acid345_1653	flagellar hook-basal body complex protein	[TP0026-TP0398 (0.81876683)]
COG0820	COG2812	Acid345_1567	Acid345_1567	hypothetical protein	Acid345_1975	Acid345_1975	DNA polymerase III, subunits gamma and tau	[TP0068-TP1005 (0.60435057)]
COG0820	COG2812	Acid345_1567	Acid345_1567	hypothetical protein	Acid345_1189	Acid345_1189	DNA-directed DNA polymerase	[TP0068-TP1005 (0.60435057)]
COG0771	COG1815	Acid345_3631	Acid345_3631	UDP-N-acetylmuramoylalanine--D-glutamate ligase	Acid345_1655	Acid345_1655	flagellar basal-body rod protein FlgB	[TP0903-TP0396 (0.6336193)]
COG1684	COG2239	Acid345_1640	Acid345_1640	flagellar biosynthetic protein FliR	Acid345_2656	Acid345_2656	Mg/Co/Ni transporter MgtE	[TP0716-TP0917 (0.5059451)]
COG1512	COG1766	Acid345_1517	Acid345_1517	protein of unknown function DUF477	Acid345_1652	Acid345_1652	flagellar M-ring protein FliF	[TP0561-TP0399 (0.53951585)]
COG0272	COG1396	Acid345_4656	Acid345_4656	DNA ligase, NAD-dependent	Acid345_4148	Acid345_4148	transcriptional regulator, XRE family	[TP0634-TP0461 (0.7134334)]
COG0272	COG1396	Acid345_4656	Acid345_4656	DNA ligase, NAD-dependent	Acid345_3046	Acid345_3046	transcriptional regulator, XRE family with cupin	[TP0634-TP0461 (0.7134334)]
COG0272	COG1396	Acid345_4656	Acid345_4656	DNA ligase, NAD-dependent	Acid345_1539	Acid345_1539	transcriptional regulator, MerR family	[TP0634-TP0461 (0.7134334)]
COG0577	COG0845	Acid345_4630	Acid345_4630	ABC efflux pump, inner membrane subunit	Acid345_0366	Acid345_0366	Secretion protein HlyD	[TP0963-TP0965 (0.93032813)]
COG0577	COG0845	Acid345_0559	Acid345_0559	ABC efflux pump, inner membrane subunit	Acid345_2552	Acid345_2552	secretion protein HlyD	[TP0963-TP0965 (0.93032813)]
COG0577	COG0845	Acid345_1868	Acid345_1868	ABC efflux pump, inner membrane subunit	Acid345_0366	Acid345_0366	Secretion protein HlyD	[TP0963-TP0965 (0.93032813)]
COG0577	COG0845	Acid345_1505	Acid345_1505	ABC efflux pump, inner membrane subunit	Acid345_2818	Acid345_2818	secretion protein HlyD	[TP0963-TP0965 (0.93032813)]
COG0577	COG0845	Acid345_4376	Acid345_4376	ABC efflux pump, inner membrane subunit	Acid345_0366	Acid345_0366	Secretion protein HlyD	[TP0963-TP0965 (0.93032813)]
COG0577	COG0845	Acid345_1869	Acid345_1869	ABC efflux pump, inner membrane subunit	Acid345_0366	Acid345_0366	Secretion protein HlyD	[TP0963-TP0965 (0.93032813)]
COG0577	COG0845	Acid345_1869	Acid345_1869	ABC efflux pump, inner membrane subunit	Acid345_0308	Acid345_0308	secretion protein HlyD	[TP0963-TP0965 (0.93032813)]
COG0577	COG0845	Acid345_1868	Acid345_1868	ABC efflux pump, inner membrane subunit	Acid345_4070	Acid345_4070	secretion protein HlyD	[TP0963-TP0965 (0.93032813)]
COG0577	COG0845	Acid345_4630	Acid345_4630	ABC efflux pump, inner membrane subunit	Acid345_4021	Acid345_4021	secretion protein HlyD	[TP0963-TP0965 (0.93032813)]
COG0577	COG0845	Acid345_2758	Acid345_2758	ABC efflux pump, inner membrane subunit	Acid345_2829	Acid345_2829	secretion protein HlyD	[TP0963-TP0965 (0.93032813)]
COG0577	COG0845	Acid345_4631	Acid345_4631	ABC efflux pump, inner membrane subunit	Acid345_3323	Acid345_3323	secretion protein HlyD	[TP0963-TP0965 (0.93032813)]
COG0577	COG0845	Acid345_4414	Acid345_4414	ABC efflux pump, inner membrane subunit	Acid345_4021	Acid345_4021	secretion protein HlyD	[TP0963-TP0965 (0.93032813)]
COG0577	COG0845	Acid345_2758	Acid345_2758	ABC efflux pump, inner membrane subunit	Acid345_3323	Acid345_3323	secretion protein HlyD	[TP0963-TP0965 (0.93032813)]
COG0577	COG0845	Acid345_0559	Acid345_0559	ABC efflux pump, inner membrane subunit	Acid345_0366	Acid345_0366	Secretion protein HlyD	[TP0963-TP0965 (0.93032813)]
COG0577	COG0845	Acid345_1506	Acid345_1506	ABC efflux pump, inner membrane subunit	Acid345_2552	Acid345_2552	secretion protein HlyD	[TP0963-TP0965 (0.93032813)]
COG0577	COG0845	Acid345_1868	Acid345_1868	ABC efflux pump, inner membrane subunit	Acid345_2552	Acid345_2552	secretion protein HlyD	[TP0963-TP0965 (0.93032813)]
COG0577	COG0845	Acid345_4377	Acid345_4377	ABC efflux pump, inner membrane subunit	Acid345_0366	Acid345_0366	Secretion protein HlyD	[TP0963-TP0965 (0.93032813)]
COG0577	COG0845	Acid345_2757	Acid345_2757	ABC efflux pump, inner membrane subunit	Acid345_1621	Acid345_1621	secretion protein HlyD	[TP0963-TP0965 (0.93032813)]
COG0577	COG0845	Acid345_1869	Acid345_1869	ABC efflux pump, inner membrane subunit	Acid345_4070	Acid345_4070	secretion protein HlyD	[TP0963-TP0965 (0.93032813)]
COG0577	COG0845	Acid345_1868	Acid345_1868	ABC efflux pump, inner membrane subunit	Acid345_1719	Acid345_1719	secretion protein HlyD	[TP0963-TP0965 (0.93032813)]
COG0577	COG0845	Acid345_0721	Acid345_0721	ABC efflux pump, inner membrane subunit	Acid345_0448	Acid345_0448	secretion protein HlyD	[TP0963-TP0965 (0.93032813)]
COG0577	COG0845	Acid345_1506	Acid345_1506	ABC efflux pump, inner membrane subunit	Acid345_0366	Acid345_0366	Secretion protein HlyD	[TP0963-TP0965 (0.93032813)]
COG0577	COG0845	Acid345_1505	Acid345_1505	ABC efflux pump, inner membrane subunit	Acid345_2552	Acid345_2552	secretion protein HlyD	[TP0963-TP0965 (0.93032813)]
COG0577	COG0845	Acid345_2758	Acid345_2758	ABC efflux pump, inner membrane subunit	Acid345_0308	Acid345_0308	secretion protein HlyD	[TP0963-TP0965 (0.93032813)]
COG0577	COG0845	Acid345_4414	Acid345_4414	ABC efflux pump, inner membrane subunit	Acid345_1719	Acid345_1719	secretion protein HlyD	[TP0963-TP0965 (0.93032813)]
COG0577	COG0845	Acid345_4631	Acid345_4631	ABC efflux pump, inner membrane subunit	Acid345_4021	Acid345_4021	secretion protein HlyD	[TP0963-TP0965 (0.93032813)]
COG0577	COG0845	Acid345_0559	Acid345_0559	ABC efflux pump, inner membrane subunit	Acid345_1067	Acid345_1067	secretion protein HlyD	[TP0963-TP0965 (0.93032813)]
COG0577	COG0845	Acid345_2757	Acid345_2757	ABC efflux pump, inner membrane subunit	Acid345_0308	Acid345_0308	secretion protein HlyD	[TP0963-TP0965 (0.93032813)]
COG0577	COG0845	Acid345_4631	Acid345_4631	ABC efflux pump, inner membrane subunit	Acid345_0366	Acid345_0366	Secretion protein HlyD	[TP0963-TP0965 (0.93032813)]
COG0577	COG0845	Acid345_1506	Acid345_1506	ABC efflux pump, inner membrane subunit	Acid345_1621	Acid345_1621	secretion protein HlyD	[TP0963-TP0965 (0.93032813)]
COG0577	COG0845	Acid345_1869	Acid345_1869	ABC efflux pump, inner membrane subunit	Acid345_1830	Acid345_1830	secretion protein HlyD	[TP0963-TP0965 (0.93032813)]
COG0577	COG0845	Acid345_4630	Acid345_4630	ABC efflux pump, inner membrane subunit	Acid345_2552	Acid345_2552	secretion protein HlyD	[TP0963-TP0965 (0.93032813)]
COG0577	COG0845	Acid345_1505	Acid345_1505	ABC efflux pump, inner membrane subunit	Acid345_0448	Acid345_0448	secretion protein HlyD	[TP0963-TP0965 (0.93032813)]
COG0577	COG0845	Acid345_0559	Acid345_0559	ABC efflux pump, inner membrane subunit	Acid345_3531	Acid345_3531	secretion protein HlyD	[TP0963-TP0965 (0.93032813)]
COG0577	COG0845	Acid345_1619	Acid345_1619	ABC efflux pump, inner membrane subunit	Acid345_2829	Acid345_2829	secretion protein HlyD	[TP0963-TP0965 (0.93032813)]
COG0577	COG0845	Acid345_4631	Acid345_4631	ABC efflux pump, inner membrane subunit	Acid345_4070	Acid345_4070	secretion protein HlyD	[TP0963-TP0965 (0.93032813)]
COG0577	COG0845	Acid345_0559	Acid345_0559	ABC efflux pump, inner membrane subunit	Acid345_2829	Acid345_2829	secretion protein HlyD	[TP0963-TP0965 (0.93032813)]
COG0577	COG0845	Acid345_1868	Acid345_1868	ABC efflux pump, inner membrane subunit	Acid345_4021	Acid345_4021	secretion protein HlyD	[TP0963-TP0965 (0.93032813)]
COG0577	COG0845	Acid345_1869	Acid345_1869	ABC efflux pump, inner membrane subunit	Acid345_2552	Acid345_2552	secretion protein HlyD	[TP0963-TP0965 (0.93032813)]
COG0577	COG0845	Acid345_1505	Acid345_1505	ABC efflux pump, inner membrane subunit	Acid345_4070	Acid345_4070	secretion protein HlyD	[TP0963-TP0965 (0.93032813)]
COG0577	COG0845	Acid345_0722	Acid345_0722	ABC efflux pump, inner membrane subunit	Acid345_0448	Acid345_0448	secretion protein HlyD	[TP0963-TP0965 (0.93032813)]
COG0577	COG0845	Acid345_1505	Acid345_1505	ABC efflux pump, inner membrane subunit	Acid345_1719	Acid345_1719	secretion protein HlyD	[TP0963-TP0965 (0.93032813)]
COG0577	COG0845	Acid345_1506	Acid345_1506	ABC efflux pump, inner membrane subunit	Acid345_0448	Acid345_0448	secretion protein HlyD	[TP0963-TP0965 (0.93032813)]
COG0577	COG0845	Acid345_1868	Acid345_1868	ABC efflux pump, inner membrane subunit	Acid345_3323	Acid345_3323	secretion protein HlyD	[TP0963-TP0965 (0.93032813)]
COG0577	COG0845	Acid345_1506	Acid345_1506	ABC efflux pump, inner membrane subunit	Acid345_0308	Acid345_0308	secretion protein HlyD	[TP0963-TP0965 (0.93032813)]
COG0577	COG0845	Acid345_4023	Acid345_4023	ABC efflux pump, inner membrane subunit	Acid345_3531	Acid345_3531	secretion protein HlyD	[TP0963-TP0965 (0.93032813)]
COG0577	COG0845	Acid345_2757	Acid345_2757	ABC efflux pump, inner membrane subunit	Acid345_1830	Acid345_1830	secretion protein HlyD	[TP0963-TP0965 (0.93032813)]
COG0577	COG0845	Acid345_2757	Acid345_2757	ABC efflux pump, inner membrane subunit	Acid345_4070	Acid345_4070	secretion protein HlyD	[TP0963-TP0965 (0.93032813)]
COG0577	COG0845	Acid345_1505	Acid345_1505	ABC efflux pump, inner membrane subunit	Acid345_1067	Acid345_1067	secretion protein HlyD	[TP0963-TP0965 (0.93032813)]
COG0577	COG0845	Acid345_1869	Acid345_1869	ABC efflux pump, inner membrane subunit	Acid345_4021	Acid345_4021	secretion protein HlyD	[TP0963-TP0965 (0.93032813)]
COG0577	COG0845	Acid345_4376	Acid345_4376	ABC efflux pump, inner membrane subunit	Acid345_0308	Acid345_0308	secretion protein HlyD	[TP0963-TP0965 (0.93032813)]
COG0577	COG0845	Acid345_4377	Acid345_4377	ABC efflux pump, inner membrane subunit	Acid345_3531	Acid345_3531	secretion protein HlyD	[TP0963-TP0965 (0.93032813)]
COG0577	COG0845	Acid345_2758	Acid345_2758	ABC efflux pump, inner membrane subunit	Acid345_4021	Acid345_4021	secretion protein HlyD	[TP0963-TP0965 (0.93032813)]
COG0577	COG0845	Acid345_4630	Acid345_4630	ABC efflux pump, inner membrane subunit	Acid345_3323	Acid345_3323	secretion protein HlyD	[TP0963-TP0965 (0.93032813)]
COG0577	COG0845	Acid345_1618	Acid345_1618	ABC efflux pump, inner membrane subunit	Acid345_1067	Acid345_1067	secretion protein HlyD	[TP0963-TP0965 (0.93032813)]
COG0577	COG0845	Acid345_2757	Acid345_2757	ABC efflux pump, inner membrane subunit	Acid345_1719	Acid345_1719	secretion protein HlyD	[TP0963-TP0965 (0.93032813)]
COG0577	COG0845	Acid345_4376	Acid345_4376	ABC efflux pump, inner membrane subunit	Acid345_1719	Acid345_1719	secretion protein HlyD	[TP0963-TP0965 (0.93032813)]
COG0577	COG0845	Acid345_0722	Acid345_0722	ABC efflux pump, inner membrane subunit	Acid345_1700	Acid345_1700	secretion protein HlyD	[TP0963-TP0965 (0.93032813)]
COG0577	COG0845	Acid345_4631	Acid345_4631	ABC efflux pump, inner membrane subunit	Acid345_1621	Acid345_1621	secretion protein HlyD	[TP0963-TP0965 (0.93032813)]
COG0577	COG0845	Acid345_1618	Acid345_1618	ABC efflux pump, inner membrane subunit	Acid345_2829	Acid345_2829	secretion protein HlyD	[TP0963-TP0965 (0.93032813)]
COG0577	COG0845	Acid345_0722	Acid345_0722	ABC efflux pump, inner membrane subunit	Acid345_2552	Acid345_2552	secretion protein HlyD	[TP0963-TP0965 (0.93032813)]
COG0577	COG0845	Acid345_1618	Acid345_1618	ABC efflux pump, inner membrane subunit	Acid345_1621	Acid345_1621	secretion protein HlyD	[TP0963-TP0965 (0.93032813)]
COG0577	COG0845	Acid345_1619	Acid345_1619	ABC efflux pump, inner membrane subunit	Acid345_1700	Acid345_1700	secretion protein HlyD	[TP0963-TP0965 (0.93032813)]
COG0577	COG0845	Acid345_1619	Acid345_1619	ABC efflux pump, inner membrane subunit	Acid345_4070	Acid345_4070	secretion protein HlyD	[TP0963-TP0965 (0.93032813)]
COG0577	COG0845	Acid345_4377	Acid345_4377	ABC efflux pump, inner membrane subunit	Acid345_1719	Acid345_1719	secretion protein HlyD	[TP0963-TP0965 (0.93032813)]
COG0577	COG0845	Acid345_4023	Acid345_4023	ABC efflux pump, inner membrane subunit	Acid345_1067	Acid345_1067	secretion protein HlyD	[TP0963-TP0965 (0.93032813)]
COG0577	COG0845	Acid345_0721	Acid345_0721	ABC efflux pump, inner membrane subunit	Acid345_1700	Acid345_1700	secretion protein HlyD	[TP0963-TP0965 (0.93032813)]
COG0577	COG0845	Acid345_4630	Acid345_4630	ABC efflux pump, inner membrane subunit	Acid345_4070	Acid345_4070	secretion protein HlyD	[TP0963-TP0965 (0.93032813)]
COG0577	COG0845	Acid345_0721	Acid345_0721	ABC efflux pump, inner membrane subunit	Acid345_2552	Acid345_2552	secretion protein HlyD	[TP0963-TP0965 (0.93032813)]
COG0577	COG0845	Acid345_4023	Acid345_4023	ABC efflux pump, inner membrane subunit	Acid345_4021	Acid345_4021	secretion protein HlyD	[TP0963-TP0965 (0.93032813)]
COG0577	COG0845	Acid345_0559	Acid345_0559	ABC efflux pump, inner membrane subunit	Acid345_4021	Acid345_4021	secretion protein HlyD	[TP0963-TP0965 (0.93032813)]
COG0577	COG0845	Acid345_2758	Acid345_2758	ABC efflux pump, inner membrane subunit	Acid345_1830	Acid345_1830	secretion protein HlyD	[TP0963-TP0965 (0.93032813)]
COG0577	COG0845	Acid345_1868	Acid345_1868	ABC efflux pump, inner membrane subunit	Acid345_1621	Acid345_1621	secretion protein HlyD	[TP0963-TP0965 (0.93032813)]
COG0577	COG0845	Acid345_0722	Acid345_0722	ABC efflux pump, inner membrane subunit	Acid345_2829	Acid345_2829	secretion protein HlyD	[TP0963-TP0965 (0.93032813)]
COG0577	COG0845	Acid345_4630	Acid345_4630	ABC efflux pump, inner membrane subunit	Acid345_1621	Acid345_1621	secretion protein HlyD	[TP0963-TP0965 (0.93032813)]
COG0577	COG0845	Acid345_4376	Acid345_4376	ABC efflux pump, inner membrane subunit	Acid345_3323	Acid345_3323	secretion protein HlyD	[TP0963-TP0965 (0.93032813)]
COG0577	COG0845	Acid345_4630	Acid345_4630	ABC efflux pump, inner membrane subunit	Acid345_2818	Acid345_2818	secretion protein HlyD	[TP0963-TP0965 (0.93032813)]
COG0577	COG0845	Acid345_0721	Acid345_0721	ABC efflux pump, inner membrane subunit	Acid345_4070	Acid345_4070	secretion protein HlyD	[TP0963-TP0965 (0.93032813)]
COG0577	COG0845	Acid345_4376	Acid345_4376	ABC efflux pump, inner membrane subunit	Acid345_2552	Acid345_2552	secretion protein HlyD	[TP0963-TP0965 (0.93032813)]
COG0577	COG0845	Acid345_1869	Acid345_1869	ABC efflux pump, inner membrane subunit	Acid345_3323	Acid345_3323	secretion protein HlyD	[TP0963-TP0965 (0.93032813)]
COG0577	COG0845	Acid345_2757	Acid345_2757	ABC efflux pump, inner membrane subunit	Acid345_3323	Acid345_3323	secretion protein HlyD	[TP0963-TP0965 (0.93032813)]
COG0577	COG0845	Acid345_4376	Acid345_4376	ABC efflux pump, inner membrane subunit	Acid345_4021	Acid345_4021	secretion protein HlyD	[TP0963-TP0965 (0.93032813)]
COG0577	COG0845	Acid345_1618	Acid345_1618	ABC efflux pump, inner membrane subunit	Acid345_1719	Acid345_1719	secretion protein HlyD	[TP0963-TP0965 (0.93032813)]
COG0577	COG0845	Acid345_0559	Acid345_0559	ABC efflux pump, inner membrane subunit	Acid345_1700	Acid345_1700	secretion protein HlyD	[TP0963-TP0965 (0.93032813)]
COG0577	COG0845	Acid345_1506	Acid345_1506	ABC efflux pump, inner membrane subunit	Acid345_3323	Acid345_3323	secretion protein HlyD	[TP0963-TP0965 (0.93032813)]
COG0577	COG0845	Acid345_2757	Acid345_2757	ABC efflux pump, inner membrane subunit	Acid345_0366	Acid345_0366	Secretion protein HlyD	[TP0963-TP0965 (0.93032813)]
COG0577	COG0845	Acid345_4631	Acid345_4631	ABC efflux pump, inner membrane subunit	Acid345_2552	Acid345_2552	secretion protein HlyD	[TP0963-TP0965 (0.93032813)]
COG0577	COG0845	Acid345_2757	Acid345_2757	ABC efflux pump, inner membrane subunit	Acid345_3531	Acid345_3531	secretion protein HlyD	[TP0963-TP0965 (0.93032813)]
COG0577	COG0845	Acid345_2758	Acid345_2758	ABC efflux pump, inner membrane subunit	Acid345_1621	Acid345_1621	secretion protein HlyD	[TP0963-TP0965 (0.93032813)]
COG0577	COG0845	Acid345_4377	Acid345_4377	ABC efflux pump, inner membrane subunit	Acid345_4021	Acid345_4021	secretion protein HlyD	[TP0963-TP0965 (0.93032813)]
COG0577	COG0845	Acid345_4376	Acid345_4376	ABC efflux pump, inner membrane subunit	Acid345_3531	Acid345_3531	secretion protein HlyD	[TP0963-TP0965 (0.93032813)]
COG0577	COG0845	Acid345_4376	Acid345_4376	ABC efflux pump, inner membrane subunit	Acid345_1067	Acid345_1067	secretion protein HlyD	[TP0963-TP0965 (0.93032813)]
COG0577	COG0845	Acid345_1506	Acid345_1506	ABC efflux pump, inner membrane subunit	Acid345_2829	Acid345_2829	secretion protein HlyD	[TP0963-TP0965 (0.93032813)]
COG0577	COG0845	Acid345_0721	Acid345_0721	ABC efflux pump, inner membrane subunit	Acid345_1067	Acid345_1067	secretion protein HlyD	[TP0963-TP0965 (0.93032813)]
COG0577	COG0845	Acid345_4376	Acid345_4376	ABC efflux pump, inner membrane subunit	Acid345_1830	Acid345_1830	secretion protein HlyD	[TP0963-TP0965 (0.93032813)]
COG0577	COG0845	Acid345_0559	Acid345_0559	ABC efflux pump, inner membrane subunit	Acid345_3323	Acid345_3323	secretion protein HlyD	[TP0963-TP0965 (0.93032813)]
COG0577	COG0845	Acid345_1619	Acid345_1619	ABC efflux pump, inner membrane subunit	Acid345_1719	Acid345_1719	secretion protein HlyD	[TP0963-TP0965 (0.93032813)]
COG0577	COG0845	Acid345_4377	Acid345_4377	ABC efflux pump, inner membrane subunit	Acid345_4070	Acid345_4070	secretion protein HlyD	[TP0963-TP0965 (0.93032813)]
COG0577	COG0845	Acid345_0722	Acid345_0722	ABC efflux pump, inner membrane subunit	Acid345_1067	Acid345_1067	secretion protein HlyD	[TP0963-TP0965 (0.93032813)]
COG0577	COG0845	Acid345_4377	Acid345_4377	ABC efflux pump, inner membrane subunit	Acid345_1067	Acid345_1067	secretion protein HlyD	[TP0963-TP0965 (0.93032813)]
COG0577	COG0845	Acid345_4414	Acid345_4414	ABC efflux pump, inner membrane subunit	Acid345_2552	Acid345_2552	secretion protein HlyD	[TP0963-TP0965 (0.93032813)]
COG0577	COG0845	Acid345_2757	Acid345_2757	ABC efflux pump, inner membrane subunit	Acid345_2829	Acid345_2829	secretion protein HlyD	[TP0963-TP0965 (0.93032813)]
COG0577	COG0845	Acid345_0559	Acid345_0559	ABC efflux pump, inner membrane subunit	Acid345_0308	Acid345_0308	secretion protein HlyD	[TP0963-TP0965 (0.93032813)]
COG0577	COG0845	Acid345_2758	Acid345_2758	ABC efflux pump, inner membrane subunit	Acid345_0366	Acid345_0366	Secretion protein HlyD	[TP0963-TP0965 (0.93032813)]
COG0577	COG0845	Acid345_1506	Acid345_1506	ABC efflux pump, inner membrane subunit	Acid345_3531	Acid345_3531	secretion protein HlyD	[TP0963-TP0965 (0.93032813)]
COG0577	COG0845	Acid345_1618	Acid345_1618	ABC efflux pump, inner membrane subunit	Acid345_1700	Acid345_1700	secretion protein HlyD	[TP0963-TP0965 (0.93032813)]
COG0577	COG0845	Acid345_4023	Acid345_4023	ABC efflux pump, inner membrane subunit	Acid345_4070	Acid345_4070	secretion protein HlyD	[TP0963-TP0965 (0.93032813)]
COG0577	COG0845	Acid345_1618	Acid345_1618	ABC efflux pump, inner membrane subunit	Acid345_2552	Acid345_2552	secretion protein HlyD	[TP0963-TP0965 (0.93032813)]
COG0577	COG0845	Acid345_1869	Acid345_1869	ABC efflux pump, inner membrane subunit	Acid345_1621	Acid345_1621	secretion protein HlyD	[TP0963-TP0965 (0.93032813)]
COG0577	COG0845	Acid345_2758	Acid345_2758	ABC efflux pump, inner membrane subunit	Acid345_3531	Acid345_3531	secretion protein HlyD	[TP0963-TP0965 (0.93032813)]
COG0577	COG0845	Acid345_1618	Acid345_1618	ABC efflux pump, inner membrane subunit	Acid345_0366	Acid345_0366	Secretion protein HlyD	[TP0963-TP0965 (0.93032813)]
COG0577	COG0845	Acid345_0721	Acid345_0721	ABC efflux pump, inner membrane subunit	Acid345_1719	Acid345_1719	secretion protein HlyD	[TP0963-TP0965 (0.93032813)]
COG0577	COG0845	Acid345_1868	Acid345_1868	ABC efflux pump, inner membrane subunit	Acid345_0308	Acid345_0308	secretion protein HlyD	[TP0963-TP0965 (0.93032813)]
COG0577	COG0845	Acid345_1619	Acid345_1619	ABC efflux pump, inner membrane subunit	Acid345_2552	Acid345_2552	secretion protein HlyD	[TP0963-TP0965 (0.93032813)]
COG0577	COG0845	Acid345_1868	Acid345_1868	ABC efflux pump, inner membrane subunit	Acid345_1700	Acid345_1700	secretion protein HlyD	[TP0963-TP0965 (0.93032813)]
COG0577	COG0845	Acid345_0559	Acid345_0559	ABC efflux pump, inner membrane subunit	Acid345_1621	Acid345_1621	secretion protein HlyD	[TP0963-TP0965 (0.93032813)]
COG0577	COG0845	Acid345_4414	Acid345_4414	ABC efflux pump, inner membrane subunit	Acid345_0308	Acid345_0308	secretion protein HlyD	[TP0963-TP0965 (0.93032813)]
COG0577	COG0845	Acid345_4414	Acid345_4414	ABC efflux pump, inner membrane subunit	Acid345_2829	Acid345_2829	secretion protein HlyD	[TP0963-TP0965 (0.93032813)]
COG0577	COG0845	Acid345_1619	Acid345_1619	ABC efflux pump, inner membrane subunit	Acid345_0366	Acid345_0366	Secretion protein HlyD	[TP0963-TP0965 (0.93032813)]
COG0577	COG0845	Acid345_0721	Acid345_0721	ABC efflux pump, inner membrane subunit	Acid345_2829	Acid345_2829	secretion protein HlyD	[TP0963-TP0965 (0.93032813)]
COG0577	COG0845	Acid345_1505	Acid345_1505	ABC efflux pump, inner membrane subunit	Acid345_3323	Acid345_3323	secretion protein HlyD	[TP0963-TP0965 (0.93032813)]
COG0577	COG0845	Acid345_1869	Acid345_1869	ABC efflux pump, inner membrane subunit	Acid345_2829	Acid345_2829	secretion protein HlyD	[TP0963-TP0965 (0.93032813)]
COG0577	COG0845	Acid345_0559	Acid345_0559	ABC efflux pump, inner membrane subunit	Acid345_1719	Acid345_1719	secretion protein HlyD	[TP0963-TP0965 (0.93032813)]
COG0577	COG0845	Acid345_4023	Acid345_4023	ABC efflux pump, inner membrane subunit	Acid345_3323	Acid345_3323	secretion protein HlyD	[TP0963-TP0965 (0.93032813)]
COG0577	COG0845	Acid345_1619	Acid345_1619	ABC efflux pump, inner membrane subunit	Acid345_1621	Acid345_1621	secretion protein HlyD	[TP0963-TP0965 (0.93032813)]
COG0577	COG0845	Acid345_1506	Acid345_1506	ABC efflux pump, inner membrane subunit	Acid345_1830	Acid345_1830	secretion protein HlyD	[TP0963-TP0965 (0.93032813)]
COG0577	COG0845	Acid345_1868	Acid345_1868	ABC efflux pump, inner membrane subunit	Acid345_1067	Acid345_1067	secretion protein HlyD	[TP0963-TP0965 (0.93032813)]
COG0577	COG0845	Acid345_0721	Acid345_0721	ABC efflux pump, inner membrane subunit	Acid345_0366	Acid345_0366	Secretion protein HlyD	[TP0963-TP0965 (0.93032813)]
COG0577	COG0845	Acid345_2757	Acid345_2757	ABC efflux pump, inner membrane subunit	Acid345_2552	Acid345_2552	secretion protein HlyD	[TP0963-TP0965 (0.93032813)]
COG0577	COG0845	Acid345_4376	Acid345_4376	ABC efflux pump, inner membrane subunit	Acid345_2829	Acid345_2829	secretion protein HlyD	[TP0963-TP0965 (0.93032813)]
COG0577	COG0845	Acid345_1869	Acid345_1869	ABC efflux pump, inner membrane subunit	Acid345_1067	Acid345_1067	secretion protein HlyD	[TP0963-TP0965 (0.93032813)]
COG0577	COG0845	Acid345_1505	Acid345_1505	ABC efflux pump, inner membrane subunit	Acid345_1621	Acid345_1621	secretion protein HlyD	[TP0963-TP0965 (0.93032813)]
COG0577	COG0845	Acid345_4023	Acid345_4023	ABC efflux pump, inner membrane subunit	Acid345_0366	Acid345_0366	Secretion protein HlyD	[TP0963-TP0965 (0.93032813)]
COG0577	COG0845	Acid345_4630	Acid345_4630	ABC efflux pump, inner membrane subunit	Acid345_0448	Acid345_0448	secretion protein HlyD	[TP0963-TP0965 (0.93032813)]
COG0577	COG0845	Acid345_2758	Acid345_2758	ABC efflux pump, inner membrane subunit	Acid345_2818	Acid345_2818	secretion protein HlyD	[TP0963-TP0965 (0.93032813)]
COG0577	COG0845	Acid345_1506	Acid345_1506	ABC efflux pump, inner membrane subunit	Acid345_4070	Acid345_4070	secretion protein HlyD	[TP0963-TP0965 (0.93032813)]
COG0577	COG0845	Acid345_4377	Acid345_4377	ABC efflux pump, inner membrane subunit	Acid345_2552	Acid345_2552	secretion protein HlyD	[TP0963-TP0965 (0.93032813)]
COG0577	COG0845	Acid345_1869	Acid345_1869	ABC efflux pump, inner membrane subunit	Acid345_1700	Acid345_1700	secretion protein HlyD	[TP0963-TP0965 (0.93032813)]
COG0577	COG0845	Acid345_0722	Acid345_0722	ABC efflux pump, inner membrane subunit	Acid345_4070	Acid345_4070	secretion protein HlyD	[TP0963-TP0965 (0.93032813)]
COG0577	COG0845	Acid345_1868	Acid345_1868	ABC efflux pump, inner membrane subunit	Acid345_3531	Acid345_3531	secretion protein HlyD	[TP0963-TP0965 (0.93032813)]
COG0577	COG0845	Acid345_1618	Acid345_1618	ABC efflux pump, inner membrane subunit	Acid345_4021	Acid345_4021	secretion protein HlyD	[TP0963-TP0965 (0.93032813)]
COG0577	COG0845	Acid345_4631	Acid345_4631	ABC efflux pump, inner membrane subunit	Acid345_1719	Acid345_1719	secretion protein HlyD	[TP0963-TP0965 (0.93032813)]
COG0577	COG0845	Acid345_4631	Acid345_4631	ABC efflux pump, inner membrane subunit	Acid345_2829	Acid345_2829	secretion protein HlyD	[TP0963-TP0965 (0.93032813)]
COG0577	COG0845	Acid345_2757	Acid345_2757	ABC efflux pump, inner membrane subunit	Acid345_4021	Acid345_4021	secretion protein HlyD	[TP0963-TP0965 (0.93032813)]
COG0577	COG0845	Acid345_4631	Acid345_4631	ABC efflux pump, inner membrane subunit	Acid345_1700	Acid345_1700	secretion protein HlyD	[TP0963-TP0965 (0.93032813)]
COG0577	COG0845	Acid345_4630	Acid345_4630	ABC efflux pump, inner membrane subunit	Acid345_1700	Acid345_1700	secretion protein HlyD	[TP0963-TP0965 (0.93032813)]
COG0577	COG0845	Acid345_2758	Acid345_2758	ABC efflux pump, inner membrane subunit	Acid345_1700	Acid345_1700	secretion protein HlyD	[TP0963-TP0965 (0.93032813)]
COG0577	COG0845	Acid345_1868	Acid345_1868	ABC efflux pump, inner membrane subunit	Acid345_2829	Acid345_2829	secretion protein HlyD	[TP0963-TP0965 (0.93032813)]
COG0577	COG0845	Acid345_2757	Acid345_2757	ABC efflux pump, inner membrane subunit	Acid345_2818	Acid345_2818	secretion protein HlyD	[TP0963-TP0965 (0.93032813)]
COG0577	COG0845	Acid345_1505	Acid345_1505	ABC efflux pump, inner membrane subunit	Acid345_1700	Acid345_1700	secretion protein HlyD	[TP0963-TP0965 (0.93032813)]
COG0577	COG0845	Acid345_4023	Acid345_4023	ABC efflux pump, inner membrane subunit	Acid345_2552	Acid345_2552	secretion protein HlyD	[TP0963-TP0965 (0.93032813)]
COG0577	COG0845	Acid345_0721	Acid345_0721	ABC efflux pump, inner membrane subunit	Acid345_3323	Acid345_3323	secretion protein HlyD	[TP0963-TP0965 (0.93032813)]
COG0577	COG0845	Acid345_4377	Acid345_4377	ABC efflux pump, inner membrane subunit	Acid345_2829	Acid345_2829	secretion protein HlyD	[TP0963-TP0965 (0.93032813)]
COG0577	COG0845	Acid345_2757	Acid345_2757	ABC efflux pump, inner membrane subunit	Acid345_1700	Acid345_1700	secretion protein HlyD	[TP0963-TP0965 (0.93032813)]
COG0577	COG0845	Acid345_4023	Acid345_4023	ABC efflux pump, inner membrane subunit	Acid345_0308	Acid345_0308	secretion protein HlyD	[TP0963-TP0965 (0.93032813)]
COG0577	COG0845	Acid345_4414	Acid345_4414	ABC efflux pump, inner membrane subunit	Acid345_1700	Acid345_1700	secretion protein HlyD	[TP0963-TP0965 (0.93032813)]
COG0577	COG0845	Acid345_1619	Acid345_1619	ABC efflux pump, inner membrane subunit	Acid345_0448	Acid345_0448	secretion protein HlyD	[TP0963-TP0965 (0.93032813)]
COG0577	COG0845	Acid345_0721	Acid345_0721	ABC efflux pump, inner membrane subunit	Acid345_1621	Acid345_1621	secretion protein HlyD	[TP0963-TP0965 (0.93032813)]
COG0577	COG0845	Acid345_0721	Acid345_0721	ABC efflux pump, inner membrane subunit	Acid345_3531	Acid345_3531	secretion protein HlyD	[TP0963-TP0965 (0.93032813)]
COG0577	COG0845	Acid345_2758	Acid345_2758	ABC efflux pump, inner membrane subunit	Acid345_1067	Acid345_1067	secretion protein HlyD	[TP0963-TP0965 (0.93032813)]
COG0577	COG0845	Acid345_1506	Acid345_1506	ABC efflux pump, inner membrane subunit	Acid345_2818	Acid345_2818	secretion protein HlyD	[TP0963-TP0965 (0.93032813)]
COG0577	COG0845	Acid345_0722	Acid345_0722	ABC efflux pump, inner membrane subunit	Acid345_1719	Acid345_1719	secretion protein HlyD	[TP0963-TP0965 (0.93032813)]
COG0577	COG0845	Acid345_4631	Acid345_4631	ABC efflux pump, inner membrane subunit	Acid345_2818	Acid345_2818	secretion protein HlyD	[TP0963-TP0965 (0.93032813)]
COG0577	COG0845	Acid345_2758	Acid345_2758	ABC efflux pump, inner membrane subunit	Acid345_1719	Acid345_1719	secretion protein HlyD	[TP0963-TP0965 (0.93032813)]
COG0577	COG0845	Acid345_1506	Acid345_1506	ABC efflux pump, inner membrane subunit	Acid345_1067	Acid345_1067	secretion protein HlyD	[TP0963-TP0965 (0.93032813)]
COG0577	COG0845	Acid345_4630	Acid345_4630	ABC efflux pump, inner membrane subunit	Acid345_2829	Acid345_2829	secretion protein HlyD	[TP0963-TP0965 (0.93032813)]
COG0577	COG0845	Acid345_0722	Acid345_0722	ABC efflux pump, inner membrane subunit	Acid345_3531	Acid345_3531	secretion protein HlyD	[TP0963-TP0965 (0.93032813)]
COG0577	COG0845	Acid345_4414	Acid345_4414	ABC efflux pump, inner membrane subunit	Acid345_3531	Acid345_3531	secretion protein HlyD	[TP0963-TP0965 (0.93032813)]
COG0577	COG0845	Acid345_1506	Acid345_1506	ABC efflux pump, inner membrane subunit	Acid345_1700	Acid345_1700	secretion protein HlyD	[TP0963-TP0965 (0.93032813)]
COG0577	COG0845	Acid345_2757	Acid345_2757	ABC efflux pump, inner membrane subunit	Acid345_1067	Acid345_1067	secretion protein HlyD	[TP0963-TP0965 (0.93032813)]
COG0577	COG0845	Acid345_4377	Acid345_4377	ABC efflux pump, inner membrane subunit	Acid345_3323	Acid345_3323	secretion protein HlyD	[TP0963-TP0965 (0.93032813)]
COG0577	COG0845	Acid345_4376	Acid345_4376	ABC efflux pump, inner membrane subunit	Acid345_1700	Acid345_1700	secretion protein HlyD	[TP0963-TP0965 (0.93032813)]
COG0577	COG0845	Acid345_0722	Acid345_0722	ABC efflux pump, inner membrane subunit	Acid345_0366	Acid345_0366	Secretion protein HlyD	[TP0963-TP0965 (0.93032813)]
COG0577	COG0845	Acid345_0722	Acid345_0722	ABC efflux pump, inner membrane subunit	Acid345_1621	Acid345_1621	secretion protein HlyD	[TP0963-TP0965 (0.93032813)]
COG0577	COG0845	Acid345_2758	Acid345_2758	ABC efflux pump, inner membrane subunit	Acid345_2552	Acid345_2552	secretion protein HlyD	[TP0963-TP0965 (0.93032813)]
COG0577	COG0845	Acid345_4023	Acid345_4023	ABC efflux pump, inner membrane subunit	Acid345_2829	Acid345_2829	secretion protein HlyD	[TP0963-TP0965 (0.93032813)]
COG0577	COG0845	Acid345_4377	Acid345_4377	ABC efflux pump, inner membrane subunit	Acid345_1700	Acid345_1700	secretion protein HlyD	[TP0963-TP0965 (0.93032813)]
COG0577	COG0845	Acid345_1869	Acid345_1869	ABC efflux pump, inner membrane subunit	Acid345_3531	Acid345_3531	secretion protein HlyD	[TP0963-TP0965 (0.93032813)]
COG0577	COG0845	Acid345_4023	Acid345_4023	ABC efflux pump, inner membrane subunit	Acid345_1700	Acid345_1700	secretion protein HlyD	[TP0963-TP0965 (0.93032813)]
COG0577	COG0845	Acid345_4414	Acid345_4414	ABC efflux pump, inner membrane subunit	Acid345_0448	Acid345_0448	secretion protein HlyD	[TP0963-TP0965 (0.93032813)]
COG0577	COG0845	Acid345_0722	Acid345_0722	ABC efflux pump, inner membrane subunit	Acid345_3323	Acid345_3323	secretion protein HlyD	[TP0963-TP0965 (0.93032813)]
COG0577	COG0845	Acid345_1619	Acid345_1619	ABC efflux pump, inner membrane subunit	Acid345_4021	Acid345_4021	secretion protein HlyD	[TP0963-TP0965 (0.93032813)]
COG0577	COG0845	Acid345_1869	Acid345_1869	ABC efflux pump, inner membrane subunit	Acid345_1719	Acid345_1719	secretion protein HlyD	[TP0963-TP0965 (0.93032813)]
COG0577	COG0845	Acid345_4414	Acid345_4414	ABC efflux pump, inner membrane subunit	Acid345_4070	Acid345_4070	secretion protein HlyD	[TP0963-TP0965 (0.93032813)]
COG0577	COG0845	Acid345_1618	Acid345_1618	ABC efflux pump, inner membrane subunit	Acid345_0448	Acid345_0448	secretion protein HlyD	[TP0963-TP0965 (0.93032813)]
COG0577	COG0845	Acid345_4023	Acid345_4023	ABC efflux pump, inner membrane subunit	Acid345_0448	Acid345_0448	secretion protein HlyD	[TP0963-TP0965 (0.93032813)]
COG0577	COG0845	Acid345_1505	Acid345_1505	ABC efflux pump, inner membrane subunit	Acid345_1830	Acid345_1830	secretion protein HlyD	[TP0963-TP0965 (0.93032813)]
COG0577	COG0845	Acid345_1618	Acid345_1618	ABC efflux pump, inner membrane subunit	Acid345_3323	Acid345_3323	secretion protein HlyD	[TP0963-TP0965 (0.93032813)]
COG0577	COG0845	Acid345_4631	Acid345_4631	ABC efflux pump, inner membrane subunit	Acid345_0308	Acid345_0308	secretion protein HlyD	[TP0963-TP0965 (0.93032813)]
COG0577	COG0845	Acid345_4631	Acid345_4631	ABC efflux pump, inner membrane subunit	Acid345_0448	Acid345_0448	secretion protein HlyD	[TP0963-TP0965 (0.93032813)]
COG0577	COG0845	Acid345_0721	Acid345_0721	ABC efflux pump, inner membrane subunit	Acid345_1830	Acid345_1830	secretion protein HlyD	[TP0963-TP0965 (0.93032813)]
COG0577	COG0845	Acid345_1505	Acid345_1505	ABC efflux pump, inner membrane subunit	Acid345_4021	Acid345_4021	secretion protein HlyD	[TP0963-TP0965 (0.93032813)]
COG0577	COG0845	Acid345_1505	Acid345_1505	ABC efflux pump, inner membrane subunit	Acid345_2829	Acid345_2829	secretion protein HlyD	[TP0963-TP0965 (0.93032813)]
COG0577	COG0845	Acid345_1618	Acid345_1618	ABC efflux pump, inner membrane subunit	Acid345_3531	Acid345_3531	secretion protein HlyD	[TP0963-TP0965 (0.93032813)]
COG0577	COG0845	Acid345_0559	Acid345_0559	ABC efflux pump, inner membrane subunit	Acid345_0448	Acid345_0448	secretion protein HlyD	[TP0963-TP0965 (0.93032813)]
COG0577	COG0845	Acid345_0722	Acid345_0722	ABC efflux pump, inner membrane subunit	Acid345_1830	Acid345_1830	secretion protein HlyD	[TP0963-TP0965 (0.93032813)]
COG0577	COG0845	Acid345_0722	Acid345_0722	ABC efflux pump, inner membrane subunit	Acid345_0308	Acid345_0308	secretion protein HlyD	[TP0963-TP0965 (0.93032813)]
COG0577	COG0845	Acid345_1619	Acid345_1619	ABC efflux pump, inner membrane subunit	Acid345_3323	Acid345_3323	secretion protein HlyD	[TP0963-TP0965 (0.93032813)]
COG0577	COG0845	Acid345_0722	Acid345_0722	ABC efflux pump, inner membrane subunit	Acid345_2818	Acid345_2818	secretion protein HlyD	[TP0963-TP0965 (0.93032813)]
COG0577	COG0845	Acid345_1505	Acid345_1505	ABC efflux pump, inner membrane subunit	Acid345_0366	Acid345_0366	Secretion protein HlyD	[TP0963-TP0965 (0.93032813)]
COG0577	COG0845	Acid345_4376	Acid345_4376	ABC efflux pump, inner membrane subunit	Acid345_0448	Acid345_0448	secretion protein HlyD	[TP0963-TP0965 (0.93032813)]
COG0577	COG0845	Acid345_4414	Acid345_4414	ABC efflux pump, inner membrane subunit	Acid345_1621	Acid345_1621	secretion protein HlyD	[TP0963-TP0965 (0.93032813)]
COG0577	COG0845	Acid345_1868	Acid345_1868	ABC efflux pump, inner membrane subunit	Acid345_2818	Acid345_2818	secretion protein HlyD	[TP0963-TP0965 (0.93032813)]
COG0577	COG0845	Acid345_4414	Acid345_4414	ABC efflux pump, inner membrane subunit	Acid345_0366	Acid345_0366	Secretion protein HlyD	[TP0963-TP0965 (0.93032813)]
COG0577	COG0845	Acid345_1505	Acid345_1505	ABC efflux pump, inner membrane subunit	Acid345_3531	Acid345_3531	secretion protein HlyD	[TP0963-TP0965 (0.93032813)]
COG0577	COG0845	Acid345_4377	Acid345_4377	ABC efflux pump, inner membrane subunit	Acid345_1621	Acid345_1621	secretion protein HlyD	[TP0963-TP0965 (0.93032813)]
COG0577	COG0845	Acid345_4376	Acid345_4376	ABC efflux pump, inner membrane subunit	Acid345_2818	Acid345_2818	secretion protein HlyD	[TP0963-TP0965 (0.93032813)]
COG0577	COG0845	Acid345_1506	Acid345_1506	ABC efflux pump, inner membrane subunit	Acid345_4021	Acid345_4021	secretion protein HlyD	[TP0963-TP0965 (0.93032813)]
COG0577	COG0845	Acid345_1618	Acid345_1618	ABC efflux pump, inner membrane subunit	Acid345_4070	Acid345_4070	secretion protein HlyD	[TP0963-TP0965 (0.93032813)]
COG0577	COG0845	Acid345_1619	Acid345_1619	ABC efflux pump, inner membrane subunit	Acid345_3531	Acid345_3531	secretion protein HlyD	[TP0963-TP0965 (0.93032813)]
COG0577	COG0845	Acid345_1618	Acid345_1618	ABC efflux pump, inner membrane subunit	Acid345_1830	Acid345_1830	secretion protein HlyD	[TP0963-TP0965 (0.93032813)]
COG0577	COG0845	Acid345_0559	Acid345_0559	ABC efflux pump, inner membrane subunit	Acid345_4070	Acid345_4070	secretion protein HlyD	[TP0963-TP0965 (0.93032813)]
COG0577	COG0845	Acid345_2758	Acid345_2758	ABC efflux pump, inner membrane subunit	Acid345_4070	Acid345_4070	secretion protein HlyD	[TP0963-TP0965 (0.93032813)]
COG0577	COG0845	Acid345_4414	Acid345_4414	ABC efflux pump, inner membrane subunit	Acid345_2818	Acid345_2818	secretion protein HlyD	[TP0963-TP0965 (0.93032813)]
COG0577	COG0845	Acid345_4631	Acid345_4631	ABC efflux pump, inner membrane subunit	Acid345_1830	Acid345_1830	secretion protein HlyD	[TP0963-TP0965 (0.93032813)]
COG0577	COG0845	Acid345_1619	Acid345_1619	ABC efflux pump, inner membrane subunit	Acid345_2818	Acid345_2818	secretion protein HlyD	[TP0963-TP0965 (0.93032813)]
COG0577	COG0845	Acid345_4414	Acid345_4414	ABC efflux pump, inner membrane subunit	Acid345_3323	Acid345_3323	secretion protein HlyD	[TP0963-TP0965 (0.93032813)]
COG0577	COG0845	Acid345_4023	Acid345_4023	ABC efflux pump, inner membrane subunit	Acid345_1830	Acid345_1830	secretion protein HlyD	[TP0963-TP0965 (0.93032813)]
COG0577	COG0845	Acid345_4023	Acid345_4023	ABC efflux pump, inner membrane subunit	Acid345_2818	Acid345_2818	secretion protein HlyD	[TP0963-TP0965 (0.93032813)]
COG0577	COG0845	Acid345_0721	Acid345_0721	ABC efflux pump, inner membrane subunit	Acid345_0308	Acid345_0308	secretion protein HlyD	[TP0963-TP0965 (0.93032813)]
COG0577	COG0845	Acid345_4376	Acid345_4376	ABC efflux pump, inner membrane subunit	Acid345_1621	Acid345_1621	secretion protein HlyD	[TP0963-TP0965 (0.93032813)]
COG0577	COG0845	Acid345_4630	Acid345_4630	ABC efflux pump, inner membrane subunit	Acid345_1830	Acid345_1830	secretion protein HlyD	[TP0963-TP0965 (0.93032813)]
COG0577	COG0845	Acid345_4414	Acid345_4414	ABC efflux pump, inner membrane subunit	Acid345_1830	Acid345_1830	secretion protein HlyD	[TP0963-TP0965 (0.93032813)]
COG0577	COG0845	Acid345_4630	Acid345_4630	ABC efflux pump, inner membrane subunit	Acid345_0308	Acid345_0308	secretion protein HlyD	[TP0963-TP0965 (0.93032813)]
COG0577	COG0845	Acid345_1619	Acid345_1619	ABC efflux pump, inner membrane subunit	Acid345_1830	Acid345_1830	secretion protein HlyD	[TP0963-TP0965 (0.93032813)]
COG0577	COG0845	Acid345_4023	Acid345_4023	ABC efflux pump, inner membrane subunit	Acid345_1719	Acid345_1719	secretion protein HlyD	[TP0963-TP0965 (0.93032813)]
COG0577	COG0845	Acid345_2757	Acid345_2757	ABC efflux pump, inner membrane subunit	Acid345_0448	Acid345_0448	secretion protein HlyD	[TP0963-TP0965 (0.93032813)]
COG0577	COG0845	Acid345_4377	Acid345_4377	ABC efflux pump, inner membrane subunit	Acid345_1830	Acid345_1830	secretion protein HlyD	[TP0963-TP0965 (0.93032813)]
COG0577	COG0845	Acid345_0559	Acid345_0559	ABC efflux pump, inner membrane subunit	Acid345_1830	Acid345_1830	secretion protein HlyD	[TP0963-TP0965 (0.93032813)]
COG0577	COG0845	Acid345_1506	Acid345_1506	ABC efflux pump, inner membrane subunit	Acid345_1719	Acid345_1719	secretion protein HlyD	[TP0963-TP0965 (0.93032813)]
COG0577	COG0845	Acid345_4630	Acid345_4630	ABC efflux pump, inner membrane subunit	Acid345_3531	Acid345_3531	secretion protein HlyD	[TP0963-TP0965 (0.93032813)]
COG0577	COG0845	Acid345_4023	Acid345_4023	ABC efflux pump, inner membrane subunit	Acid345_1621	Acid345_1621	secretion protein HlyD	[TP0963-TP0965 (0.93032813)]
COG0577	COG0845	Acid345_4631	Acid345_4631	ABC efflux pump, inner membrane subunit	Acid345_1067	Acid345_1067	secretion protein HlyD	[TP0963-TP0965 (0.93032813)]
COG0577	COG0845	Acid345_4376	Acid345_4376	ABC efflux pump, inner membrane subunit	Acid345_4070	Acid345_4070	secretion protein HlyD	[TP0963-TP0965 (0.93032813)]
COG0577	COG0845	Acid345_4631	Acid345_4631	ABC efflux pump, inner membrane subunit	Acid345_3531	Acid345_3531	secretion protein HlyD	[TP0963-TP0965 (0.93032813)]
COG0577	COG0845	Acid345_4377	Acid345_4377	ABC efflux pump, inner membrane subunit	Acid345_2818	Acid345_2818	secretion protein HlyD	[TP0963-TP0965 (0.93032813)]
COG0577	COG0845	Acid345_1505	Acid345_1505	ABC efflux pump, inner membrane subunit	Acid345_0308	Acid345_0308	secretion protein HlyD	[TP0963-TP0965 (0.93032813)]
COG0577	COG0845	Acid345_1619	Acid345_1619	ABC efflux pump, inner membrane subunit	Acid345_1067	Acid345_1067	secretion protein HlyD	[TP0963-TP0965 (0.93032813)]
COG0577	COG0845	Acid345_1618	Acid345_1618	ABC efflux pump, inner membrane subunit	Acid345_0308	Acid345_0308	secretion protein HlyD	[TP0963-TP0965 (0.93032813)]
COG0577	COG0845	Acid345_4414	Acid345_4414	ABC efflux pump, inner membrane subunit	Acid345_1067	Acid345_1067	secretion protein HlyD	[TP0963-TP0965 (0.93032813)]
COG0577	COG0845	Acid345_2758	Acid345_2758	ABC efflux pump, inner membrane subunit	Acid345_0448	Acid345_0448	secretion protein HlyD	[TP0963-TP0965 (0.93032813)]
COG0577	COG0845	Acid345_4377	Acid345_4377	ABC efflux pump, inner membrane subunit	Acid345_0308	Acid345_0308	secretion protein HlyD	[TP0963-TP0965 (0.93032813)]
COG0577	COG0845	Acid345_1619	Acid345_1619	ABC efflux pump, inner membrane subunit	Acid345_0308	Acid345_0308	secretion protein HlyD	[TP0963-TP0965 (0.93032813)]
COG0577	COG0845	Acid345_0721	Acid345_0721	ABC efflux pump, inner membrane subunit	Acid345_2818	Acid345_2818	secretion protein HlyD	[TP0963-TP0965 (0.93032813)]
COG0577	COG0845	Acid345_0559	Acid345_0559	ABC efflux pump, inner membrane subunit	Acid345_2818	Acid345_2818	secretion protein HlyD	[TP0963-TP0965 (0.93032813)]
COG0577	COG0845	Acid345_0722	Acid345_0722	ABC efflux pump, inner membrane subunit	Acid345_4021	Acid345_4021	secretion protein HlyD	[TP0963-TP0965 (0.93032813)]
COG0577	COG0845	Acid345_1869	Acid345_1869	ABC efflux pump, inner membrane subunit	Acid345_0448	Acid345_0448	secretion protein HlyD	[TP0963-TP0965 (0.93032813)]
COG0577	COG0845	Acid345_1869	Acid345_1869	ABC efflux pump, inner membrane subunit	Acid345_2818	Acid345_2818	secretion protein HlyD	[TP0963-TP0965 (0.93032813)]
COG0577	COG0845	Acid345_4630	Acid345_4630	ABC efflux pump, inner membrane subunit	Acid345_1719	Acid345_1719	secretion protein HlyD	[TP0963-TP0965 (0.93032813)]
COG0577	COG0845	Acid345_4377	Acid345_4377	ABC efflux pump, inner membrane subunit	Acid345_0448	Acid345_0448	secretion protein HlyD	[TP0963-TP0965 (0.93032813)]
COG0577	COG0845	Acid345_1618	Acid345_1618	ABC efflux pump, inner membrane subunit	Acid345_2818	Acid345_2818	secretion protein HlyD	[TP0963-TP0965 (0.93032813)]
COG0577	COG0845	Acid345_1868	Acid345_1868	ABC efflux pump, inner membrane subunit	Acid345_1830	Acid345_1830	secretion protein HlyD	[TP0963-TP0965 (0.93032813)]
COG0577	COG0845	Acid345_1868	Acid345_1868	ABC efflux pump, inner membrane subunit	Acid345_0448	Acid345_0448	secretion protein HlyD	[TP0963-TP0965 (0.93032813)]
COG0577	COG0845	Acid345_4630	Acid345_4630	ABC efflux pump, inner membrane subunit	Acid345_1067	Acid345_1067	secretion protein HlyD	[TP0963-TP0965 (0.93032813)]
COG0577	COG0845	Acid345_0721	Acid345_0721	ABC efflux pump, inner membrane subunit	Acid345_4021	Acid345_4021	secretion protein HlyD	[TP0963-TP0965 (0.93032813)]
COG0333	COG1077	Acid345_4144	Acid345_4144	ribosomal protein L32	Acid345_1461	Acid345_1461	cell shape determining protein, MreB/Mrl family	[TP0807-TP0497 (0.61855906)]
COG0234	COG1200	Acid345_1098	Acid345_1098	chaperonin Cpn10/GroES	Acid345_4522	Acid345_4522	ATP-dependent DNA helicase RecG	[TP1013-TP0687 (0.84594196)]
COG0084	COG2201	Acid345_2029	Acid345_2029	TatD-related deoxyribonuclease	Acid345_1770	Acid345_1770	response regulator receiver modulated CheB	[TP0994-TP0631 (0.71912634)]
COG0084	COG2201	Acid345_2029	Acid345_2029	TatD-related deoxyribonuclease	Acid345_1528	Acid345_1528	response regulator receiver modulated CheB	[TP0994-TP0631 (0.71912634)]
COG0257	COG1253	Acid345_1250	Acid345_1250	ribosomal protein L36	Acid345_3532	Acid345_3532	protein of unknown function DUF21	[TP0209-TP0027 (0.74441797)]
COG0257	COG1253	Acid345_1250	Acid345_1250	ribosomal protein L36	Acid345_3536	Acid345_3536	CBS domain protein	[TP0209-TP0027 (0.74441797)]
COG0608	COG2206	Acid345_4172	Acid345_4172	single-stranded-DNA-specific exonuclease RecJ	Acid345_4432	Acid345_4432	metal dependent phosphohydrolase	[TP0704-TP0912 (0.7469796)]
COG0608	COG2206	Acid345_4172	Acid345_4172	single-stranded-DNA-specific exonuclease RecJ	Acid345_4403	Acid345_4403	metal dependent phosphohydrolase	[TP0704-TP0912 (0.7469796)]
COG0060	COG0681	Acid345_1861	Acid345_1861	isoleucyl-tRNA synthetase	Acid345_3855	Acid345_3855	Peptidase S26A, signal peptidase I	[TP0452-TP0185 (0.79878455)]
COG0060	COG0681	Acid345_1861	Acid345_1861	isoleucyl-tRNA synthetase	Acid345_2191	Acid345_2191	Peptidase S26A, signal peptidase I	[TP0452-TP0185 (0.79878455)]
COG0060	COG0681	Acid345_1861	Acid345_1861	isoleucyl-tRNA synthetase	Acid345_3856	Acid345_3856	Peptidase S26A, signal peptidase I	[TP0452-TP0185 (0.79878455)]
COG0558	COG2239	Acid345_3995	Acid345_3995	CDP-alcohol phosphatidyltransferase	Acid345_2656	Acid345_2656	Mg/Co/Ni transporter MgtE	[TP0256-TP0917 (0.6007029)]
COG0558	COG2239	Acid345_0551	Acid345_0551	CDP-alcohol phosphatidyltransferase	Acid345_2656	Acid345_2656	Mg/Co/Ni transporter MgtE	[TP0256-TP0917 (0.6007029)]
COG0558	COG2239	Acid345_4113	Acid345_4113	CDP-diacylglycerol--glycerol-3-phosphate	Acid345_2656	Acid345_2656	Mg/Co/Ni transporter MgtE	[TP0256-TP0917 (0.6007029)]
COG1344	COG1815	Acid345_2931	Acid345_2931	flagellin-like	Acid345_1655	Acid345_1655	flagellar basal-body rod protein FlgB	[TP0870-TP0396 (0.7209834)]
COG1344	COG1815	Acid345_2935	Acid345_2935	flagellin-like	Acid345_1655	Acid345_1655	flagellar basal-body rod protein FlgB	[TP0870-TP0396 (0.7209834)]
COG0242	COG1879	Acid345_3916	Acid345_3916	Peptide deformylase	Acid345_2052	Acid345_2052	ABC sugar transporter, periplasmic ligand	[TP0757-TP0684 (0.80039173)]
COG0242	COG1879	Acid345_3916	Acid345_3916	Peptide deformylase	Acid345_4006	Acid345_4006	ABC sugar transporter, periplasmic ligand	[TP0757-TP0684 (0.80039173)]
COG0242	COG1879	Acid345_4287	Acid345_4287	Peptide deformylase	Acid345_2052	Acid345_2052	ABC sugar transporter, periplasmic ligand	[TP0757-TP0684 (0.80039173)]
COG0242	COG1879	Acid345_4287	Acid345_4287	Peptide deformylase	Acid345_0444	Acid345_0444	transcriptional regulator, LacI family	[TP0757-TP0684 (0.80039173)]
COG0242	COG1879	Acid345_3916	Acid345_3916	Peptide deformylase	Acid345_0444	Acid345_0444	transcriptional regulator, LacI family	[TP0757-TP0684 (0.80039173)]
COG0242	COG1879	Acid345_4287	Acid345_4287	Peptide deformylase	Acid345_4002	Acid345_4002	ABC sugar transporter, periplasmic ligand	[TP0757-TP0684 (0.80039173)]
COG0242	COG1879	Acid345_3916	Acid345_3916	Peptide deformylase	Acid345_0908	Acid345_0908	transcriptional regulator, LacI family	[TP0757-TP0684 (0.80039173)]
COG0242	COG1879	Acid345_4287	Acid345_4287	Peptide deformylase	Acid345_4006	Acid345_4006	ABC sugar transporter, periplasmic ligand	[TP0757-TP0684 (0.80039173)]
COG0242	COG1879	Acid345_4287	Acid345_4287	Peptide deformylase	Acid345_0908	Acid345_0908	transcriptional regulator, LacI family	[TP0757-TP0684 (0.80039173)]
COG0242	COG1879	Acid345_3916	Acid345_3916	Peptide deformylase	Acid345_4002	Acid345_4002	ABC sugar transporter, periplasmic ligand	[TP0757-TP0684 (0.80039173)]
COG0257	COG1749	Acid345_1250	Acid345_1250	ribosomal protein L36	Acid345_1645	Acid345_1645	flagellar basal body FlaE	[TP0209-TP0727 (0.6772987)]
COG0652	COG1879	Acid345_2561	Acid345_2561	Peptidylprolyl isomerase	Acid345_2052	Acid345_2052	ABC sugar transporter, periplasmic ligand	[TP0947-TP0684 (0.5775195)]
COG0652	COG1879	Acid345_2580	Acid345_2580	Peptidylprolyl isomerase	Acid345_4002	Acid345_4002	ABC sugar transporter, periplasmic ligand	[TP0947-TP0684 (0.5775195)]
COG0652	COG1879	Acid345_2580	Acid345_2580	Peptidylprolyl isomerase	Acid345_0444	Acid345_0444	transcriptional regulator, LacI family	[TP0947-TP0684 (0.5775195)]
COG0652	COG1879	Acid345_2580	Acid345_2580	Peptidylprolyl isomerase	Acid345_2052	Acid345_2052	ABC sugar transporter, periplasmic ligand	[TP0947-TP0684 (0.5775195)]
COG0652	COG1879	Acid345_2580	Acid345_2580	Peptidylprolyl isomerase	Acid345_0908	Acid345_0908	transcriptional regulator, LacI family	[TP0947-TP0684 (0.5775195)]
COG0652	COG1879	Acid345_2561	Acid345_2561	Peptidylprolyl isomerase	Acid345_4006	Acid345_4006	ABC sugar transporter, periplasmic ligand	[TP0947-TP0684 (0.5775195)]
COG0652	COG1879	Acid345_2561	Acid345_2561	Peptidylprolyl isomerase	Acid345_4002	Acid345_4002	ABC sugar transporter, periplasmic ligand	[TP0947-TP0684 (0.5775195)]
COG0652	COG1879	Acid345_2561	Acid345_2561	Peptidylprolyl isomerase	Acid345_0908	Acid345_0908	transcriptional regulator, LacI family	[TP0947-TP0684 (0.5775195)]
COG0652	COG1879	Acid345_2561	Acid345_2561	Peptidylprolyl isomerase	Acid345_0444	Acid345_0444	transcriptional regulator, LacI family	[TP0947-TP0684 (0.5775195)]
COG0652	COG1879	Acid345_2580	Acid345_2580	Peptidylprolyl isomerase	Acid345_4006	Acid345_4006	ABC sugar transporter, periplasmic ligand	[TP0947-TP0684 (0.5775195)]
COG1352	COG1815	Acid345_1529	Acid345_1529	MCP methyltransferase, CheR-type	Acid345_1655	Acid345_1655	flagellar basal-body rod protein FlgB	[TP0630-TP0396 (0.7590469)]
COG1352	COG1815	Acid345_1772	Acid345_1772	MCP methyltransferase, CheR-type	Acid345_1655	Acid345_1655	flagellar basal-body rod protein FlgB	[TP0630-TP0396 (0.7590469)]
COG1352	COG1595	Acid345_1529	Acid345_1529	MCP methyltransferase, CheR-type	Acid345_3710	Acid345_3710	sigma-24, ECF subfamily	[TP0630-TP0092 (0.6191048)]
COG1352	COG1595	Acid345_1772	Acid345_1772	MCP methyltransferase, CheR-type	Acid345_1800	Acid345_1800	sigma-24, ECF subfamily	[TP0630-TP0092 (0.6191048)]
COG1352	COG1595	Acid345_1529	Acid345_1529	MCP methyltransferase, CheR-type	Acid345_2100	Acid345_2100	sigma-24, ECF subfamily	[TP0630-TP0092 (0.6191048)]
COG1352	COG1595	Acid345_1529	Acid345_1529	MCP methyltransferase, CheR-type	Acid345_3667	Acid345_3667	sigma-24, ECF subfamily	[TP0630-TP0092 (0.6191048)]
COG1352	COG1595	Acid345_1529	Acid345_1529	MCP methyltransferase, CheR-type	Acid345_3448	Acid345_3448	sigma-24, ECF subfamily	[TP0630-TP0092 (0.6191048)]
COG1352	COG1595	Acid345_1772	Acid345_1772	MCP methyltransferase, CheR-type	Acid345_1027	Acid345_1027	sigma-24, ECF subfamily	[TP0630-TP0092 (0.6191048)]
COG1352	COG1595	Acid345_1772	Acid345_1772	MCP methyltransferase, CheR-type	Acid345_1825	Acid345_1825	sigma-24, ECF subfamily	[TP0630-TP0092 (0.6191048)]
COG1352	COG1595	Acid345_1772	Acid345_1772	MCP methyltransferase, CheR-type	Acid345_1342	Acid345_1342	sigma-24, ECF subfamily	[TP0630-TP0092 (0.6191048)]
COG1352	COG1595	Acid345_1772	Acid345_1772	MCP methyltransferase, CheR-type	Acid345_3512	Acid345_3512	sigma-24, ECF subfamily	[TP0630-TP0092 (0.6191048)]
COG1352	COG1595	Acid345_1772	Acid345_1772	MCP methyltransferase, CheR-type	Acid345_1787	Acid345_1787	sigma-24, ECF subfamily	[TP0630-TP0092 (0.6191048)]
COG1352	COG1595	Acid345_1772	Acid345_1772	MCP methyltransferase, CheR-type	Acid345_4688	Acid345_4688	sigma-24, ECF subfamily	[TP0630-TP0092 (0.6191048)]
COG1352	COG1595	Acid345_1529	Acid345_1529	MCP methyltransferase, CheR-type	Acid345_3850	Acid345_3850	sigma-24, ECF subfamily	[TP0630-TP0092 (0.6191048)]
COG1352	COG1595	Acid345_1772	Acid345_1772	MCP methyltransferase, CheR-type	Acid345_3132	Acid345_3132	sigma-24, ECF subfamily	[TP0630-TP0092 (0.6191048)]
COG1352	COG1595	Acid345_1772	Acid345_1772	MCP methyltransferase, CheR-type	Acid345_3082	Acid345_3082	sigma-24, ECF subfamily	[TP0630-TP0092 (0.6191048)]
COG1352	COG1595	Acid345_1529	Acid345_1529	MCP methyltransferase, CheR-type	Acid345_4397	Acid345_4397	sigma-24, ECF subfamily	[TP0630-TP0092 (0.6191048)]
COG1352	COG1595	Acid345_1529	Acid345_1529	MCP methyltransferase, CheR-type	Acid345_0587	Acid345_0587	sigma-24, ECF subfamily	[TP0630-TP0092 (0.6191048)]
COG1352	COG1595	Acid345_1772	Acid345_1772	MCP methyltransferase, CheR-type	Acid345_0294	Acid345_0294	sigma-24, ECF subfamily	[TP0630-TP0092 (0.6191048)]
COG1352	COG1595	Acid345_1529	Acid345_1529	MCP methyltransferase, CheR-type	Acid345_1787	Acid345_1787	sigma-24, ECF subfamily	[TP0630-TP0092 (0.6191048)]
COG1352	COG1595	Acid345_1529	Acid345_1529	MCP methyltransferase, CheR-type	Acid345_0545	Acid345_0545	sigma-24, ECF subfamily	[TP0630-TP0092 (0.6191048)]
COG1352	COG1595	Acid345_1772	Acid345_1772	MCP methyltransferase, CheR-type	Acid345_0525	Acid345_0525	sigma-24, ECF subfamily	[TP0630-TP0092 (0.6191048)]
COG1352	COG1595	Acid345_1772	Acid345_1772	MCP methyltransferase, CheR-type	Acid345_3448	Acid345_3448	sigma-24, ECF subfamily	[TP0630-TP0092 (0.6191048)]
COG1352	COG1595	Acid345_1772	Acid345_1772	MCP methyltransferase, CheR-type	Acid345_2486	Acid345_2486	sigma-24, ECF subfamily	[TP0630-TP0092 (0.6191048)]
COG1352	COG1595	Acid345_1772	Acid345_1772	MCP methyltransferase, CheR-type	Acid345_2100	Acid345_2100	sigma-24, ECF subfamily	[TP0630-TP0092 (0.6191048)]
COG1352	COG1595	Acid345_1529	Acid345_1529	MCP methyltransferase, CheR-type	Acid345_1800	Acid345_1800	sigma-24, ECF subfamily	[TP0630-TP0092 (0.6191048)]
COG1352	COG1595	Acid345_1529	Acid345_1529	MCP methyltransferase, CheR-type	Acid345_1825	Acid345_1825	sigma-24, ECF subfamily	[TP0630-TP0092 (0.6191048)]
COG1352	COG1595	Acid345_1529	Acid345_1529	MCP methyltransferase, CheR-type	Acid345_3512	Acid345_3512	sigma-24, ECF subfamily	[TP0630-TP0092 (0.6191048)]
COG1352	COG1595	Acid345_1772	Acid345_1772	MCP methyltransferase, CheR-type	Acid345_3710	Acid345_3710	sigma-24, ECF subfamily	[TP0630-TP0092 (0.6191048)]
COG1352	COG1595	Acid345_1772	Acid345_1772	MCP methyltransferase, CheR-type	Acid345_4527	Acid345_4527	sigma-24, ECF subfamily	[TP0630-TP0092 (0.6191048)]
COG1352	COG1595	Acid345_1529	Acid345_1529	MCP methyltransferase, CheR-type	Acid345_3132	Acid345_3132	sigma-24, ECF subfamily	[TP0630-TP0092 (0.6191048)]
COG1352	COG1595	Acid345_1772	Acid345_1772	MCP methyltransferase, CheR-type	Acid345_3850	Acid345_3850	sigma-24, ECF subfamily	[TP0630-TP0092 (0.6191048)]
COG1352	COG1595	Acid345_1772	Acid345_1772	MCP methyltransferase, CheR-type	Acid345_3667	Acid345_3667	sigma-24, ECF subfamily	[TP0630-TP0092 (0.6191048)]
COG1352	COG1595	Acid345_1529	Acid345_1529	MCP methyltransferase, CheR-type	Acid345_2693	Acid345_2693	sigma-24, ECF subfamily	[TP0630-TP0092 (0.6191048)]
COG1352	COG1595	Acid345_1529	Acid345_1529	MCP methyltransferase, CheR-type	Acid345_1027	Acid345_1027	sigma-24, ECF subfamily	[TP0630-TP0092 (0.6191048)]
COG1352	COG1595	Acid345_1529	Acid345_1529	MCP methyltransferase, CheR-type	Acid345_3082	Acid345_3082	sigma-24, ECF subfamily	[TP0630-TP0092 (0.6191048)]
COG1352	COG1595	Acid345_1529	Acid345_1529	MCP methyltransferase, CheR-type	Acid345_1342	Acid345_1342	sigma-24, ECF subfamily	[TP0630-TP0092 (0.6191048)]
COG1352	COG1595	Acid345_1772	Acid345_1772	MCP methyltransferase, CheR-type	Acid345_2693	Acid345_2693	sigma-24, ECF subfamily	[TP0630-TP0092 (0.6191048)]
COG1352	COG1595	Acid345_1772	Acid345_1772	MCP methyltransferase, CheR-type	Acid345_0545	Acid345_0545	sigma-24, ECF subfamily	[TP0630-TP0092 (0.6191048)]
COG1352	COG1595	Acid345_1529	Acid345_1529	MCP methyltransferase, CheR-type	Acid345_4688	Acid345_4688	sigma-24, ECF subfamily	[TP0630-TP0092 (0.6191048)]
COG1352	COG1595	Acid345_1529	Acid345_1529	MCP methyltransferase, CheR-type	Acid345_0525	Acid345_0525	sigma-24, ECF subfamily	[TP0630-TP0092 (0.6191048)]
COG1352	COG1595	Acid345_1529	Acid345_1529	MCP methyltransferase, CheR-type	Acid345_0294	Acid345_0294	sigma-24, ECF subfamily	[TP0630-TP0092 (0.6191048)]
COG1352	COG1595	Acid345_1529	Acid345_1529	MCP methyltransferase, CheR-type	Acid345_2486	Acid345_2486	sigma-24, ECF subfamily	[TP0630-TP0092 (0.6191048)]
COG1352	COG1595	Acid345_1772	Acid345_1772	MCP methyltransferase, CheR-type	Acid345_4397	Acid345_4397	sigma-24, ECF subfamily	[TP0630-TP0092 (0.6191048)]
COG1352	COG1595	Acid345_1529	Acid345_1529	MCP methyltransferase, CheR-type	Acid345_4527	Acid345_4527	sigma-24, ECF subfamily	[TP0630-TP0092 (0.6191048)]
COG1352	COG1595	Acid345_1772	Acid345_1772	MCP methyltransferase, CheR-type	Acid345_0587	Acid345_0587	sigma-24, ECF subfamily	[TP0630-TP0092 (0.6191048)]
COG1344	COG4786	Acid345_2931	Acid345_2931	flagellin-like	Acid345_2922	Acid345_2922	flagellar basal-body rod protein FlgG	[TP0792-TP0961 (0.7009321), TP0659-TP0961 (0.6018447)]
COG1344	COG4786	Acid345_2935	Acid345_2935	flagellin-like	Acid345_2922	Acid345_2922	flagellar basal-body rod protein FlgG	[TP0792-TP0961 (0.7009321), TP0659-TP0961 (0.6018447)]
COG1344	COG4786	Acid345_2931	Acid345_2931	flagellin-like	Acid345_2923	Acid345_2923	Flagellar basal-body rod FlgG	[TP0792-TP0961 (0.7009321), TP0659-TP0961 (0.6018447)]
COG1344	COG4786	Acid345_2935	Acid345_2935	flagellin-like	Acid345_2923	Acid345_2923	Flagellar basal-body rod FlgG	[TP0792-TP0961 (0.7009321), TP0659-TP0961 (0.6018447)]
COG1512	COG2208	Acid345_1517	Acid345_1517	protein of unknown function DUF477	Acid345_3439	Acid345_3439	serine phosphatase	[TP0561-TP0218 (0.53951585)]
COG1512	COG2208	Acid345_1517	Acid345_1517	protein of unknown function DUF477	Acid345_4657	Acid345_4657	serine phosphatase	[TP0561-TP0218 (0.53951585)]
COG1512	COG2208	Acid345_1517	Acid345_1517	protein of unknown function DUF477	Acid345_2035	Acid345_2035	serine phosphatase	[TP0561-TP0218 (0.53951585)]
COG1512	COG2208	Acid345_1517	Acid345_1517	protein of unknown function DUF477	Acid345_1448	Acid345_1448	serine phosphatase	[TP0561-TP0218 (0.53951585)]
COG1512	COG2208	Acid345_1517	Acid345_1517	protein of unknown function DUF477	Acid345_2946	Acid345_2946	response regulator receiver modulated serine	[TP0561-TP0218 (0.53951585)]
COG1512	COG2208	Acid345_1517	Acid345_1517	protein of unknown function DUF477	Acid345_3068	Acid345_3068	serine phosphatase	[TP0561-TP0218 (0.53951585)]
COG1512	COG2208	Acid345_1517	Acid345_1517	protein of unknown function DUF477	Acid345_3932	Acid345_3932	response regulator receiver modulated serine	[TP0561-TP0218 (0.53951585)]
COG1512	COG2208	Acid345_1517	Acid345_1517	protein of unknown function DUF477	Acid345_0959	Acid345_0959	serine phosphatase	[TP0561-TP0218 (0.53951585)]
COG0593	COG1077	Acid345_0001	Acid345_0001	chromosomal replication initiator protein DnaA	Acid345_1461	Acid345_1461	cell shape determining protein, MreB/Mrl family	[TP0001-TP0497 (0.678435)]
COG0249	COG0357	Acid345_2697	Acid345_2697	DNA mismatch repair protein MutS	Acid345_0042	Acid345_0042	methyltransferase GidB	[TP0328-TP0946 (0.7367136)]
COG0465	COG0465	Acid345_2241	Acid345_2241	AAA ATPase	Acid345_2241	Acid345_2241	AAA ATPase	[TP0330-TP0330 (0.73856413)]
COG0465	COG0465	Acid345_0064	Acid345_0064	ATP-dependent metalloprotease FtsH	Acid345_2241	Acid345_2241	AAA ATPase	[TP0330-TP0330 (0.73856413)]
COG0465	COG0465	Acid345_2241	Acid345_2241	AAA ATPase	Acid345_0064	Acid345_0064	ATP-dependent metalloprotease FtsH	[TP0330-TP0330 (0.73856413)]
COG0465	COG0465	Acid345_0064	Acid345_0064	ATP-dependent metalloprotease FtsH	Acid345_0064	Acid345_0064	ATP-dependent metalloprotease FtsH	[TP0330-TP0330 (0.73856413)]
COG1558	COG1792	Acid345_1654	Acid345_1654	flagellar basal-body rod protein FlgC	Acid345_1462	Acid345_1462	rod shape-determining protein MreC	[TP0397-TP0498 (0.58822864)]
COG0817	COG1558	Acid345_3618	Acid345_3618	crossover junction endodeoxyribonuclease RuvC	Acid345_1654	Acid345_1654	flagellar basal-body rod protein FlgC	[TP0517-TP0397 (0.53212774)]
COG0592	COG1344	Acid345_0002	Acid345_0002	DNA polymerase III, beta subunit	Acid345_2931	Acid345_2931	flagellin-like	[TP0002-TP0659 (0.6618167)]
COG0592	COG1344	Acid345_0002	Acid345_0002	DNA polymerase III, beta subunit	Acid345_2935	Acid345_2935	flagellin-like	[TP0002-TP0659 (0.6618167)]
COG0242	COG0272	Acid345_3916	Acid345_3916	Peptide deformylase	Acid345_4656	Acid345_4656	DNA ligase, NAD-dependent	[TP0757-TP0634 (0.68197167)]
COG0242	COG0272	Acid345_4287	Acid345_4287	Peptide deformylase	Acid345_4656	Acid345_4656	DNA ligase, NAD-dependent	[TP0757-TP0634 (0.68197167)]
COG0265	COG0817	Acid345_3298	Acid345_3298	Peptidase S1C, Do	Acid345_3618	Acid345_3618	crossover junction endodeoxyribonuclease RuvC	[TP0773-TP0517 (0.5118523)]
COG0265	COG0817	Acid345_4415	Acid345_4415	peptidase S1 and S6, chymotrypsin/Hap	Acid345_3618	Acid345_3618	crossover junction endodeoxyribonuclease RuvC	[TP0773-TP0517 (0.5118523)]
COG0265	COG0817	Acid345_4524	Acid345_4524	PDZ/DHR/GLGF	Acid345_3618	Acid345_3618	crossover junction endodeoxyribonuclease RuvC	[TP0773-TP0517 (0.5118523)]
COG0265	COG0817	Acid345_1435	Acid345_1435	Peptidase S1C, Do	Acid345_3618	Acid345_3618	crossover junction endodeoxyribonuclease RuvC	[TP0773-TP0517 (0.5118523)]
COG0187	COG0358	Acid345_0008	Acid345_0008	DNA gyrase, B subunit	Acid345_4297	Acid345_4297	DNA primase	[TP1006-TP0492 (0.55112576)]
COG0237	COG0552	Acid345_4423	Acid345_4423	Dephospho-CoA kinase	Acid345_3336	Acid345_3336	signal recognition particle-docking protein	[TP0296-TP0578 (0.7885255)]
COG0080	COG0265	Acid345_4680	Acid345_4680	ribosomal protein L11	Acid345_4524	Acid345_4524	PDZ/DHR/GLGF	[TP0237-TP0773 (0.6164146)]
COG0080	COG0265	Acid345_4680	Acid345_4680	ribosomal protein L11	Acid345_1435	Acid345_1435	Peptidase S1C, Do	[TP0237-TP0773 (0.6164146)]
COG0080	COG0265	Acid345_4680	Acid345_4680	ribosomal protein L11	Acid345_4415	Acid345_4415	peptidase S1 and S6, chymotrypsin/Hap	[TP0237-TP0773 (0.6164146)]
COG0080	COG0265	Acid345_4680	Acid345_4680	ribosomal protein L11	Acid345_3298	Acid345_3298	Peptidase S1C, Do	[TP0237-TP0773 (0.6164146)]
COG2812	COG2812	Acid345_1189	Acid345_1189	DNA-directed DNA polymerase	Acid345_1189	Acid345_1189	DNA-directed DNA polymerase	[TP1005-TP1005 (0.52391654)]
COG2812	COG2812	Acid345_1975	Acid345_1975	DNA polymerase III, subunits gamma and tau	Acid345_1975	Acid345_1975	DNA polymerase III, subunits gamma and tau	[TP1005-TP1005 (0.52391654)]
COG2812	COG2812	Acid345_1189	Acid345_1189	DNA-directed DNA polymerase	Acid345_1975	Acid345_1975	DNA polymerase III, subunits gamma and tau	[TP1005-TP1005 (0.52391654)]
COG2812	COG2812	Acid345_1975	Acid345_1975	DNA polymerase III, subunits gamma and tau	Acid345_1189	Acid345_1189	DNA-directed DNA polymerase	[TP1005-TP1005 (0.52391654)]
COG1466	COG1847	Acid345_2356	Acid345_2356	DNA polymerase III, delta subunit	Acid345_0216	Acid345_0216	single-stranded nucleic acid binding R3H	[TP0588-TP0948 (0.74372905)]
COG0223	COG0234	Acid345_4228	Acid345_4228	methionyl-tRNA formyltransferase	Acid345_1098	Acid345_1098	chaperonin Cpn10/GroES	[TP0756-TP1013 (0.64276713)]
COG0357	COG0459	Acid345_0042	Acid345_0042	methyltransferase GidB	Acid345_1097	Acid345_1097	chaperonin GroEL	[TP0946-TP0030 (0.68326145)]
COG0664	COG1074	Acid345_1499	Acid345_1499	cyclic nucleotide-binding protein	Acid345_3622	Acid345_3622	UvrD/REP helicase	[TP0089-TP0898 (0.8304331)]
COG0664	COG1074	Acid345_2703	Acid345_2703	cyclic nucleotide-binding protein	Acid345_3622	Acid345_3622	UvrD/REP helicase	[TP0089-TP0898 (0.8304331)]
COG0664	COG1074	Acid345_0065	Acid345_0065	cyclic nucleotide-binding (cNMP-BD) protein	Acid345_3622	Acid345_3622	UvrD/REP helicase	[TP0089-TP0898 (0.8304331)]
COG0664	COG1074	Acid345_0362	Acid345_0362	transcriptional regulator, Crp/Fnr family	Acid345_3622	Acid345_3622	UvrD/REP helicase	[TP0089-TP0898 (0.8304331)]
COG0664	COG1074	Acid345_2437	Acid345_2437	cyclic nucleotide-binding protein	Acid345_3622	Acid345_3622	UvrD/REP helicase	[TP0089-TP0898 (0.8304331)]
COG0664	COG1074	Acid345_1498	Acid345_1498	transcriptional regulator, Crp/Fnr family	Acid345_3622	Acid345_3622	UvrD/REP helicase	[TP0089-TP0898 (0.8304331)]
COG0664	COG1074	Acid345_1422	Acid345_1422	cyclic nucleotide-binding protein	Acid345_3622	Acid345_3622	UvrD/REP helicase	[TP0089-TP0898 (0.8304331)]
COG0664	COG1074	Acid345_3455	Acid345_3455	transcriptional regulator, Crp/Fnr family	Acid345_3622	Acid345_3622	UvrD/REP helicase	[TP0089-TP0898 (0.8304331)]
COG0664	COG1074	Acid345_2702	Acid345_2702	cyclic nucleotide-binding protein	Acid345_3622	Acid345_3622	UvrD/REP helicase	[TP0089-TP0898 (0.8304331)]
COG0664	COG1074	Acid345_0657	Acid345_0657	cyclic nucleotide-binding protein	Acid345_3622	Acid345_3622	UvrD/REP helicase	[TP0089-TP0898 (0.8304331)]
COG0223	COG0242	Acid345_4228	Acid345_4228	methionyl-tRNA formyltransferase	Acid345_3916	Acid345_3916	Peptide deformylase	[TP0756-TP0757 (0.8300303)]
COG0223	COG0242	Acid345_4228	Acid345_4228	methionyl-tRNA formyltransferase	Acid345_4287	Acid345_4287	Peptide deformylase	[TP0756-TP0757 (0.8300303)]
COG0233	COG0359	Acid345_0261	Acid345_0261	ribosome recycling factor	Acid345_4535	Acid345_4535	ribosomal protein L9	[TP0604-TP0060 (0.5105792)]
COG0012	COG0457	Acid345_3198	Acid345_3198	Protein of unknown function DUF933	Acid345_0917	Acid345_0917	Tetratricopeptide repeat protein	[TP0124-TP0067 (0.81355333)]
COG0012	COG0457	Acid345_3198	Acid345_3198	Protein of unknown function DUF933	Acid345_1794	Acid345_1794	TPR repeat protein	[TP0124-TP0067 (0.81355333)]
COG0012	COG0457	Acid345_3198	Acid345_3198	Protein of unknown function DUF933	Acid345_1963	Acid345_1963	Tetratricopeptide repeat protein	[TP0124-TP0067 (0.81355333)]
COG0012	COG0457	Acid345_3198	Acid345_3198	Protein of unknown function DUF933	Acid345_0446	Acid345_0446	Tetratricopeptide repeat protein	[TP0124-TP0067 (0.81355333)]
COG0012	COG0457	Acid345_3198	Acid345_3198	Protein of unknown function DUF933	Acid345_2021	Acid345_2021	Tetratricopeptide repeat protein	[TP0124-TP0067 (0.81355333)]
COG0012	COG0457	Acid345_3198	Acid345_3198	Protein of unknown function DUF933	Acid345_0823	Acid345_0823	Tetratricopeptide repeat protein	[TP0124-TP0067 (0.81355333)]
COG0012	COG0457	Acid345_3198	Acid345_3198	Protein of unknown function DUF933	Acid345_0292	Acid345_0292	hypothetical protein	[TP0124-TP0067 (0.81355333)]
COG0012	COG0457	Acid345_3198	Acid345_3198	Protein of unknown function DUF933	Acid345_4645	Acid345_4645	Tetratricopeptide repeat protein	[TP0124-TP0067 (0.81355333)]
COG0012	COG0457	Acid345_3198	Acid345_3198	Protein of unknown function DUF933	Acid345_3871	Acid345_3871	TPR repeat protein	[TP0124-TP0067 (0.81355333)]
COG0012	COG0457	Acid345_3198	Acid345_3198	Protein of unknown function DUF933	Acid345_0915	Acid345_0915	Tetratricopeptide repeat protein	[TP0124-TP0067 (0.81355333)]
COG0012	COG0457	Acid345_3198	Acid345_3198	Protein of unknown function DUF933	Acid345_2439	Acid345_2439	Tetratricopeptide repeat protein	[TP0124-TP0067 (0.81355333)]
COG0012	COG0457	Acid345_3198	Acid345_3198	Protein of unknown function DUF933	Acid345_0912	Acid345_0912	Tetratricopeptide repeat protein	[TP0124-TP0067 (0.81355333)]
COG0012	COG0457	Acid345_3198	Acid345_3198	Protein of unknown function DUF933	Acid345_3768	Acid345_3768	Tetratricopeptide repeat protein	[TP0124-TP0067 (0.81355333)]
COG0012	COG0457	Acid345_3198	Acid345_3198	Protein of unknown function DUF933	Acid345_3544	Acid345_3544	transcriptional regulator, CadC	[TP0124-TP0067 (0.81355333)]
COG0012	COG0457	Acid345_3198	Acid345_3198	Protein of unknown function DUF933	Acid345_4603	Acid345_4603	Tetratricopeptide repeat protein	[TP0124-TP0067 (0.81355333)]
COG0265	COG0492	Acid345_4524	Acid345_4524	PDZ/DHR/GLGF	Acid345_0476	Acid345_0476	4Fe-4S ferredoxin, iron-sulfur binding	[TP0773-TP0814 (0.6926654)]
COG0265	COG0492	Acid345_1435	Acid345_1435	Peptidase S1C, Do	Acid345_0476	Acid345_0476	4Fe-4S ferredoxin, iron-sulfur binding	[TP0773-TP0814 (0.6926654)]
COG0265	COG0492	Acid345_4524	Acid345_4524	PDZ/DHR/GLGF	Acid345_1748	Acid345_1748	cyclic nucleotide-regulated FAD-dependent	[TP0773-TP0814 (0.6926654)]
COG0265	COG0492	Acid345_4415	Acid345_4415	peptidase S1 and S6, chymotrypsin/Hap	Acid345_0476	Acid345_0476	4Fe-4S ferredoxin, iron-sulfur binding	[TP0773-TP0814 (0.6926654)]
COG0265	COG0492	Acid345_1435	Acid345_1435	Peptidase S1C, Do	Acid345_2686	Acid345_2686	FAD-dependent pyridine nucleotide-disulphide	[TP0773-TP0814 (0.6926654)]
COG0265	COG0492	Acid345_4415	Acid345_4415	peptidase S1 and S6, chymotrypsin/Hap	Acid345_1337	Acid345_1337	thioredoxin reductase	[TP0773-TP0814 (0.6926654)]
COG0265	COG0492	Acid345_4415	Acid345_4415	peptidase S1 and S6, chymotrypsin/Hap	Acid345_1748	Acid345_1748	cyclic nucleotide-regulated FAD-dependent	[TP0773-TP0814 (0.6926654)]
COG0265	COG0492	Acid345_3298	Acid345_3298	Peptidase S1C, Do	Acid345_0476	Acid345_0476	4Fe-4S ferredoxin, iron-sulfur binding	[TP0773-TP0814 (0.6926654)]
COG0265	COG0492	Acid345_4524	Acid345_4524	PDZ/DHR/GLGF	Acid345_2686	Acid345_2686	FAD-dependent pyridine nucleotide-disulphide	[TP0773-TP0814 (0.6926654)]
COG0265	COG0492	Acid345_3298	Acid345_3298	Peptidase S1C, Do	Acid345_1337	Acid345_1337	thioredoxin reductase	[TP0773-TP0814 (0.6926654)]
COG0265	COG0492	Acid345_3298	Acid345_3298	Peptidase S1C, Do	Acid345_2686	Acid345_2686	FAD-dependent pyridine nucleotide-disulphide	[TP0773-TP0814 (0.6926654)]
COG0265	COG0492	Acid345_4524	Acid345_4524	PDZ/DHR/GLGF	Acid345_1337	Acid345_1337	thioredoxin reductase	[TP0773-TP0814 (0.6926654)]
COG0265	COG0492	Acid345_1435	Acid345_1435	Peptidase S1C, Do	Acid345_1748	Acid345_1748	cyclic nucleotide-regulated FAD-dependent	[TP0773-TP0814 (0.6926654)]
COG0265	COG0492	Acid345_1435	Acid345_1435	Peptidase S1C, Do	Acid345_1337	Acid345_1337	thioredoxin reductase	[TP0773-TP0814 (0.6926654)]
COG0265	COG0492	Acid345_3298	Acid345_3298	Peptidase S1C, Do	Acid345_1748	Acid345_1748	cyclic nucleotide-regulated FAD-dependent	[TP0773-TP0814 (0.6926654)]
COG0265	COG0492	Acid345_4415	Acid345_4415	peptidase S1 and S6, chymotrypsin/Hap	Acid345_2686	Acid345_2686	FAD-dependent pyridine nucleotide-disulphide	[TP0773-TP0814 (0.6926654)]
COG1377	COG2239	Acid345_1639	Acid345_1639	type III secretion exporter	Acid345_2656	Acid345_2656	Mg/Co/Ni transporter MgtE	[TP0715-TP0917 (0.53720385)]
COG0124	COG0608	Acid345_1205	Acid345_1205	histidyl-tRNA synthetase	Acid345_4172	Acid345_4172	single-stranded-DNA-specific exonuclease RecJ	[TP0641-TP0704 (0.75894904)]
COG0153	COG0242	Acid345_1701	Acid345_1701	galactokinase	Acid345_4287	Acid345_4287	Peptide deformylase	[TP0418-TP0757 (0.51512045)]
COG0153	COG0242	Acid345_1701	Acid345_1701	galactokinase	Acid345_3916	Acid345_3916	Peptide deformylase	[TP0418-TP0757 (0.51512045)]
COG0465	COG0772	Acid345_0064	Acid345_0064	ATP-dependent metalloprotease FtsH	Acid345_1466	Acid345_1466	Rod shape-determining protein RodA	[TP0330-TP0387 (0.8016956)]
COG0465	COG0772	Acid345_2241	Acid345_2241	AAA ATPase	Acid345_1466	Acid345_1466	Rod shape-determining protein RodA	[TP0330-TP0387 (0.8016956)]
COG0465	COG0772	Acid345_2241	Acid345_2241	AAA ATPase	Acid345_3630	Acid345_3630	cell cycle protein	[TP0330-TP0387 (0.8016956)]
COG0465	COG0772	Acid345_0064	Acid345_0064	ATP-dependent metalloprotease FtsH	Acid345_3630	Acid345_3630	cell cycle protein	[TP0330-TP0387 (0.8016956)]
COG0234	COG0792	Acid345_1098	Acid345_1098	chaperonin Cpn10/GroES	Acid345_3985	Acid345_3985	protein of unknown function UPF0102	[TP1013-TP0913 (0.7815084)]
COG0457	COG1426	Acid345_0915	Acid345_0915	Tetratricopeptide repeat protein	Acid345_3660	Acid345_3660	hypothetical protein	[TP0268-TP0334 (0.739808)]
COG0457	COG1426	Acid345_0917	Acid345_0917	Tetratricopeptide repeat protein	Acid345_3660	Acid345_3660	hypothetical protein	[TP0268-TP0334 (0.739808)]
COG0457	COG1426	Acid345_1794	Acid345_1794	TPR repeat protein	Acid345_3660	Acid345_3660	hypothetical protein	[TP0268-TP0334 (0.739808)]
COG0457	COG1426	Acid345_0823	Acid345_0823	Tetratricopeptide repeat protein	Acid345_3660	Acid345_3660	hypothetical protein	[TP0268-TP0334 (0.739808)]
COG0457	COG1426	Acid345_4603	Acid345_4603	Tetratricopeptide repeat protein	Acid345_3660	Acid345_3660	hypothetical protein	[TP0268-TP0334 (0.739808)]
COG0457	COG1426	Acid345_3544	Acid345_3544	transcriptional regulator, CadC	Acid345_3660	Acid345_3660	hypothetical protein	[TP0268-TP0334 (0.739808)]
COG0457	COG1426	Acid345_0446	Acid345_0446	Tetratricopeptide repeat protein	Acid345_3660	Acid345_3660	hypothetical protein	[TP0268-TP0334 (0.739808)]
COG0457	COG1426	Acid345_4645	Acid345_4645	Tetratricopeptide repeat protein	Acid345_3660	Acid345_3660	hypothetical protein	[TP0268-TP0334 (0.739808)]
COG0457	COG1426	Acid345_0292	Acid345_0292	hypothetical protein	Acid345_3660	Acid345_3660	hypothetical protein	[TP0268-TP0334 (0.739808)]
COG0457	COG1426	Acid345_3871	Acid345_3871	TPR repeat protein	Acid345_3660	Acid345_3660	hypothetical protein	[TP0268-TP0334 (0.739808)]
COG0457	COG1426	Acid345_2021	Acid345_2021	Tetratricopeptide repeat protein	Acid345_3660	Acid345_3660	hypothetical protein	[TP0268-TP0334 (0.739808)]
COG0457	COG1426	Acid345_2439	Acid345_2439	Tetratricopeptide repeat protein	Acid345_3660	Acid345_3660	hypothetical protein	[TP0268-TP0334 (0.739808)]
COG0457	COG1426	Acid345_1963	Acid345_1963	Tetratricopeptide repeat protein	Acid345_3660	Acid345_3660	hypothetical protein	[TP0268-TP0334 (0.739808)]
COG0457	COG1426	Acid345_0912	Acid345_0912	Tetratricopeptide repeat protein	Acid345_3660	Acid345_3660	hypothetical protein	[TP0268-TP0334 (0.739808)]
COG0457	COG1426	Acid345_3768	Acid345_3768	Tetratricopeptide repeat protein	Acid345_3660	Acid345_3660	hypothetical protein	[TP0268-TP0334 (0.739808)]
COG0192	COG0217	Acid345_4566	Acid345_4566	Methionine adenosyltransferase	Acid345_2125	Acid345_2125	protein of unknown function DUF28	[TP0794-TP0474 (0.71912634)]
COG0192	COG0217	Acid345_3661	Acid345_3661	Methionine adenosyltransferase	Acid345_2125	Acid345_2125	protein of unknown function DUF28	[TP0794-TP0474 (0.71912634)]
COG0201	COG2239	Acid345_1246	Acid345_1246	SecY protein	Acid345_2656	Acid345_2656	Mg/Co/Ni transporter MgtE	[TP0208-TP0917 (0.5527395)]
COG0477	COG0845	Acid345_2643	Acid345_2643	major facilitator superfamily (MFS) transporter	Acid345_1621	Acid345_1621	secretion protein HlyD	[TP0840-TP0965 (0.8653204)]
COG0477	COG0845	Acid345_2643	Acid345_2643	major facilitator superfamily (MFS) transporter	Acid345_2552	Acid345_2552	secretion protein HlyD	[TP0840-TP0965 (0.8653204)]
COG0477	COG0845	Acid345_3278	Acid345_3278	major facilitator superfamily (MFS) transporter	Acid345_2818	Acid345_2818	secretion protein HlyD	[TP0840-TP0965 (0.8653204)]
COG0477	COG0845	Acid345_2380	Acid345_2380	major facilitator superfamily (MFS) transporter	Acid345_1067	Acid345_1067	secretion protein HlyD	[TP0840-TP0965 (0.8653204)]
COG0477	COG0845	Acid345_2122	Acid345_2122	major facilitator superfamily (MFS) transporter	Acid345_1067	Acid345_1067	secretion protein HlyD	[TP0840-TP0965 (0.8653204)]
COG0477	COG0845	Acid345_3976	Acid345_3976	major facilitator superfamily (MFS) transporter	Acid345_3531	Acid345_3531	secretion protein HlyD	[TP0840-TP0965 (0.8653204)]
COG0477	COG0845	Acid345_1053	Acid345_1053	Sugar transporter	Acid345_1830	Acid345_1830	secretion protein HlyD	[TP0840-TP0965 (0.8653204)]
COG0477	COG0845	Acid345_1627	Acid345_1627	major facilitator superfamily (MFS) transporter	Acid345_0366	Acid345_0366	Secretion protein HlyD	[TP0840-TP0965 (0.8653204)]
COG0477	COG0845	Acid345_1627	Acid345_1627	major facilitator superfamily (MFS) transporter	Acid345_0448	Acid345_0448	secretion protein HlyD	[TP0840-TP0965 (0.8653204)]
COG0477	COG0845	Acid345_1476	Acid345_1476	Drug resistance transporter EmrB/QacA subfamily	Acid345_0366	Acid345_0366	Secretion protein HlyD	[TP0840-TP0965 (0.8653204)]
COG0477	COG0845	Acid345_1149	Acid345_1149	major facilitator superfamily (MFS) transporter	Acid345_1700	Acid345_1700	secretion protein HlyD	[TP0840-TP0965 (0.8653204)]
COG0477	COG0845	Acid345_4478	Acid345_4478	major facilitator superfamily (MFS) transporter	Acid345_3531	Acid345_3531	secretion protein HlyD	[TP0840-TP0965 (0.8653204)]
COG0477	COG0845	Acid345_2380	Acid345_2380	major facilitator superfamily (MFS) transporter	Acid345_4070	Acid345_4070	secretion protein HlyD	[TP0840-TP0965 (0.8653204)]
COG0477	COG0845	Acid345_3976	Acid345_3976	major facilitator superfamily (MFS) transporter	Acid345_2829	Acid345_2829	secretion protein HlyD	[TP0840-TP0965 (0.8653204)]
COG0477	COG0845	Acid345_0654	Acid345_0654	Sugar transporter, major facilitator	Acid345_1067	Acid345_1067	secretion protein HlyD	[TP0840-TP0965 (0.8653204)]
COG0477	COG0845	Acid345_1834	Acid345_1834	major facilitator superfamily (MFS) transporter	Acid345_1621	Acid345_1621	secretion protein HlyD	[TP0840-TP0965 (0.8653204)]
COG0477	COG0845	Acid345_2484	Acid345_2484	major facilitator superfamily (MFS) transporter	Acid345_0366	Acid345_0366	Secretion protein HlyD	[TP0840-TP0965 (0.8653204)]
COG0477	COG0845	Acid345_2380	Acid345_2380	major facilitator superfamily (MFS) transporter	Acid345_0448	Acid345_0448	secretion protein HlyD	[TP0840-TP0965 (0.8653204)]
COG0477	COG0845	Acid345_2122	Acid345_2122	major facilitator superfamily (MFS) transporter	Acid345_0448	Acid345_0448	secretion protein HlyD	[TP0840-TP0965 (0.8653204)]
COG0477	COG0845	Acid345_4307	Acid345_4307	major facilitator superfamily (MFS) transporter	Acid345_1719	Acid345_1719	secretion protein HlyD	[TP0840-TP0965 (0.8653204)]
COG0477	COG0845	Acid345_3733	Acid345_3733	major facilitator superfamily (MFS) transporter	Acid345_2818	Acid345_2818	secretion protein HlyD	[TP0840-TP0965 (0.8653204)]
COG0477	COG0845	Acid345_3278	Acid345_3278	major facilitator superfamily (MFS) transporter	Acid345_4021	Acid345_4021	secretion protein HlyD	[TP0840-TP0965 (0.8653204)]
COG0477	COG0845	Acid345_3094	Acid345_3094	Drug resistance transporter EmrB/QacA subfamily	Acid345_1719	Acid345_1719	secretion protein HlyD	[TP0840-TP0965 (0.8653204)]
COG0477	COG0845	Acid345_1834	Acid345_1834	major facilitator superfamily (MFS) transporter	Acid345_1067	Acid345_1067	secretion protein HlyD	[TP0840-TP0965 (0.8653204)]
COG0477	COG0845	Acid345_1476	Acid345_1476	Drug resistance transporter EmrB/QacA subfamily	Acid345_1621	Acid345_1621	secretion protein HlyD	[TP0840-TP0965 (0.8653204)]
COG0477	COG0845	Acid345_3460	Acid345_3460	major facilitator superfamily (MFS) transporter	Acid345_0366	Acid345_0366	Secretion protein HlyD	[TP0840-TP0965 (0.8653204)]
COG0477	COG0845	Acid345_1476	Acid345_1476	Drug resistance transporter EmrB/QacA subfamily	Acid345_3531	Acid345_3531	secretion protein HlyD	[TP0840-TP0965 (0.8653204)]
COG0477	COG0845	Acid345_2632	Acid345_2632	major facilitator superfamily (MFS) transporter	Acid345_1700	Acid345_1700	secretion protein HlyD	[TP0840-TP0965 (0.8653204)]
COG0477	COG0845	Acid345_3976	Acid345_3976	major facilitator superfamily (MFS) transporter	Acid345_3323	Acid345_3323	secretion protein HlyD	[TP0840-TP0965 (0.8653204)]
COG0477	COG0845	Acid345_3094	Acid345_3094	Drug resistance transporter EmrB/QacA subfamily	Acid345_3531	Acid345_3531	secretion protein HlyD	[TP0840-TP0965 (0.8653204)]
COG0477	COG0845	Acid345_3034	Acid345_3034	major facilitator superfamily (MFS) transporter	Acid345_1830	Acid345_1830	secretion protein HlyD	[TP0840-TP0965 (0.8653204)]
COG0477	COG0845	Acid345_0243	Acid345_0243	major facilitator superfamily (MFS) transporter	Acid345_3531	Acid345_3531	secretion protein HlyD	[TP0840-TP0965 (0.8653204)]
COG0477	COG0845	Acid345_2122	Acid345_2122	major facilitator superfamily (MFS) transporter	Acid345_3531	Acid345_3531	secretion protein HlyD	[TP0840-TP0965 (0.8653204)]
COG0477	COG0845	Acid345_2632	Acid345_2632	major facilitator superfamily (MFS) transporter	Acid345_2818	Acid345_2818	secretion protein HlyD	[TP0840-TP0965 (0.8653204)]
COG0477	COG0845	Acid345_1627	Acid345_1627	major facilitator superfamily (MFS) transporter	Acid345_3323	Acid345_3323	secretion protein HlyD	[TP0840-TP0965 (0.8653204)]
COG0477	COG0845	Acid345_1053	Acid345_1053	Sugar transporter	Acid345_1067	Acid345_1067	secretion protein HlyD	[TP0840-TP0965 (0.8653204)]
COG0477	COG0845	Acid345_4307	Acid345_4307	major facilitator superfamily (MFS) transporter	Acid345_2818	Acid345_2818	secretion protein HlyD	[TP0840-TP0965 (0.8653204)]
COG0477	COG0845	Acid345_1834	Acid345_1834	major facilitator superfamily (MFS) transporter	Acid345_2829	Acid345_2829	secretion protein HlyD	[TP0840-TP0965 (0.8653204)]
COG0477	COG0845	Acid345_4478	Acid345_4478	major facilitator superfamily (MFS) transporter	Acid345_4021	Acid345_4021	secretion protein HlyD	[TP0840-TP0965 (0.8653204)]
COG0477	COG0845	Acid345_4478	Acid345_4478	major facilitator superfamily (MFS) transporter	Acid345_2829	Acid345_2829	secretion protein HlyD	[TP0840-TP0965 (0.8653204)]
COG0477	COG0845	Acid345_3923	Acid345_3923	major facilitator superfamily (MFS) transporter	Acid345_1700	Acid345_1700	secretion protein HlyD	[TP0840-TP0965 (0.8653204)]
COG0477	COG0845	Acid345_3094	Acid345_3094	Drug resistance transporter EmrB/QacA subfamily	Acid345_4021	Acid345_4021	secretion protein HlyD	[TP0840-TP0965 (0.8653204)]
COG0477	COG0845	Acid345_2559	Acid345_2559	major facilitator superfamily (MFS) transporter	Acid345_1700	Acid345_1700	secretion protein HlyD	[TP0840-TP0965 (0.8653204)]
COG0477	COG0845	Acid345_1627	Acid345_1627	major facilitator superfamily (MFS) transporter	Acid345_0308	Acid345_0308	secretion protein HlyD	[TP0840-TP0965 (0.8653204)]
COG0477	COG0845	Acid345_3460	Acid345_3460	major facilitator superfamily (MFS) transporter	Acid345_4021	Acid345_4021	secretion protein HlyD	[TP0840-TP0965 (0.8653204)]
COG0477	COG0845	Acid345_3976	Acid345_3976	major facilitator superfamily (MFS) transporter	Acid345_0448	Acid345_0448	secretion protein HlyD	[TP0840-TP0965 (0.8653204)]
COG0477	COG0845	Acid345_2380	Acid345_2380	major facilitator superfamily (MFS) transporter	Acid345_2829	Acid345_2829	secretion protein HlyD	[TP0840-TP0965 (0.8653204)]
COG0477	COG0845	Acid345_2632	Acid345_2632	major facilitator superfamily (MFS) transporter	Acid345_1830	Acid345_1830	secretion protein HlyD	[TP0840-TP0965 (0.8653204)]
COG0477	COG0845	Acid345_3976	Acid345_3976	major facilitator superfamily (MFS) transporter	Acid345_1621	Acid345_1621	secretion protein HlyD	[TP0840-TP0965 (0.8653204)]
COG0477	COG0845	Acid345_4307	Acid345_4307	major facilitator superfamily (MFS) transporter	Acid345_1621	Acid345_1621	secretion protein HlyD	[TP0840-TP0965 (0.8653204)]
COG0477	COG0845	Acid345_4307	Acid345_4307	major facilitator superfamily (MFS) transporter	Acid345_1830	Acid345_1830	secretion protein HlyD	[TP0840-TP0965 (0.8653204)]
COG0477	COG0845	Acid345_2559	Acid345_2559	major facilitator superfamily (MFS) transporter	Acid345_1719	Acid345_1719	secretion protein HlyD	[TP0840-TP0965 (0.8653204)]
COG0477	COG0845	Acid345_0243	Acid345_0243	major facilitator superfamily (MFS) transporter	Acid345_1067	Acid345_1067	secretion protein HlyD	[TP0840-TP0965 (0.8653204)]
COG0477	COG0845	Acid345_0243	Acid345_0243	major facilitator superfamily (MFS) transporter	Acid345_1830	Acid345_1830	secretion protein HlyD	[TP0840-TP0965 (0.8653204)]
COG0477	COG0845	Acid345_2910	Acid345_2910	major facilitator superfamily (MFS) transporter	Acid345_0448	Acid345_0448	secretion protein HlyD	[TP0840-TP0965 (0.8653204)]
COG0477	COG0845	Acid345_2484	Acid345_2484	major facilitator superfamily (MFS) transporter	Acid345_2818	Acid345_2818	secretion protein HlyD	[TP0840-TP0965 (0.8653204)]
COG0477	COG0845	Acid345_3923	Acid345_3923	major facilitator superfamily (MFS) transporter	Acid345_2818	Acid345_2818	secretion protein HlyD	[TP0840-TP0965 (0.8653204)]
COG0477	COG0845	Acid345_2559	Acid345_2559	major facilitator superfamily (MFS) transporter	Acid345_2552	Acid345_2552	secretion protein HlyD	[TP0840-TP0965 (0.8653204)]
COG0477	COG0845	Acid345_2484	Acid345_2484	major facilitator superfamily (MFS) transporter	Acid345_0448	Acid345_0448	secretion protein HlyD	[TP0840-TP0965 (0.8653204)]
COG0477	COG0845	Acid345_2484	Acid345_2484	major facilitator superfamily (MFS) transporter	Acid345_1830	Acid345_1830	secretion protein HlyD	[TP0840-TP0965 (0.8653204)]
COG0477	COG0845	Acid345_1834	Acid345_1834	major facilitator superfamily (MFS) transporter	Acid345_0448	Acid345_0448	secretion protein HlyD	[TP0840-TP0965 (0.8653204)]
COG0477	COG0845	Acid345_1149	Acid345_1149	major facilitator superfamily (MFS) transporter	Acid345_1719	Acid345_1719	secretion protein HlyD	[TP0840-TP0965 (0.8653204)]
COG0477	COG0845	Acid345_1834	Acid345_1834	major facilitator superfamily (MFS) transporter	Acid345_2552	Acid345_2552	secretion protein HlyD	[TP0840-TP0965 (0.8653204)]
COG0477	COG0845	Acid345_3733	Acid345_3733	major facilitator superfamily (MFS) transporter	Acid345_1621	Acid345_1621	secretion protein HlyD	[TP0840-TP0965 (0.8653204)]
COG0477	COG0845	Acid345_3094	Acid345_3094	Drug resistance transporter EmrB/QacA subfamily	Acid345_1067	Acid345_1067	secretion protein HlyD	[TP0840-TP0965 (0.8653204)]
COG0477	COG0845	Acid345_1476	Acid345_1476	Drug resistance transporter EmrB/QacA subfamily	Acid345_1067	Acid345_1067	secretion protein HlyD	[TP0840-TP0965 (0.8653204)]
COG0477	COG0845	Acid345_3278	Acid345_3278	major facilitator superfamily (MFS) transporter	Acid345_1621	Acid345_1621	secretion protein HlyD	[TP0840-TP0965 (0.8653204)]
COG0477	COG0845	Acid345_3460	Acid345_3460	major facilitator superfamily (MFS) transporter	Acid345_0308	Acid345_0308	secretion protein HlyD	[TP0840-TP0965 (0.8653204)]
COG0477	COG0845	Acid345_2910	Acid345_2910	major facilitator superfamily (MFS) transporter	Acid345_2818	Acid345_2818	secretion protein HlyD	[TP0840-TP0965 (0.8653204)]
COG0477	COG0845	Acid345_4307	Acid345_4307	major facilitator superfamily (MFS) transporter	Acid345_1700	Acid345_1700	secretion protein HlyD	[TP0840-TP0965 (0.8653204)]
COG0477	COG0845	Acid345_0654	Acid345_0654	Sugar transporter, major facilitator	Acid345_0366	Acid345_0366	Secretion protein HlyD	[TP0840-TP0965 (0.8653204)]
COG0477	COG0845	Acid345_4307	Acid345_4307	major facilitator superfamily (MFS) transporter	Acid345_4070	Acid345_4070	secretion protein HlyD	[TP0840-TP0965 (0.8653204)]
COG0477	COG0845	Acid345_1149	Acid345_1149	major facilitator superfamily (MFS) transporter	Acid345_0366	Acid345_0366	Secretion protein HlyD	[TP0840-TP0965 (0.8653204)]
COG0477	COG0845	Acid345_3976	Acid345_3976	major facilitator superfamily (MFS) transporter	Acid345_4070	Acid345_4070	secretion protein HlyD	[TP0840-TP0965 (0.8653204)]
COG0477	COG0845	Acid345_2380	Acid345_2380	major facilitator superfamily (MFS) transporter	Acid345_0308	Acid345_0308	secretion protein HlyD	[TP0840-TP0965 (0.8653204)]
COG0477	COG0845	Acid345_0654	Acid345_0654	Sugar transporter, major facilitator	Acid345_1621	Acid345_1621	secretion protein HlyD	[TP0840-TP0965 (0.8653204)]
COG0477	COG0845	Acid345_3976	Acid345_3976	major facilitator superfamily (MFS) transporter	Acid345_0308	Acid345_0308	secretion protein HlyD	[TP0840-TP0965 (0.8653204)]
COG0477	COG0845	Acid345_1500	Acid345_1500	major facilitator superfamily (MFS) transporter	Acid345_3323	Acid345_3323	secretion protein HlyD	[TP0840-TP0965 (0.8653204)]
COG0477	COG0845	Acid345_2643	Acid345_2643	major facilitator superfamily (MFS) transporter	Acid345_4070	Acid345_4070	secretion protein HlyD	[TP0840-TP0965 (0.8653204)]
COG0477	COG0845	Acid345_1500	Acid345_1500	major facilitator superfamily (MFS) transporter	Acid345_1067	Acid345_1067	secretion protein HlyD	[TP0840-TP0965 (0.8653204)]
COG0477	COG0845	Acid345_1149	Acid345_1149	major facilitator superfamily (MFS) transporter	Acid345_4070	Acid345_4070	secretion protein HlyD	[TP0840-TP0965 (0.8653204)]
COG0477	COG0845	Acid345_3278	Acid345_3278	major facilitator superfamily (MFS) transporter	Acid345_0366	Acid345_0366	Secretion protein HlyD	[TP0840-TP0965 (0.8653204)]
COG0477	COG0845	Acid345_2559	Acid345_2559	major facilitator superfamily (MFS) transporter	Acid345_1830	Acid345_1830	secretion protein HlyD	[TP0840-TP0965 (0.8653204)]
COG0477	COG0845	Acid345_1053	Acid345_1053	Sugar transporter	Acid345_3323	Acid345_3323	secretion protein HlyD	[TP0840-TP0965 (0.8653204)]
COG0477	COG0845	Acid345_2632	Acid345_2632	major facilitator superfamily (MFS) transporter	Acid345_4070	Acid345_4070	secretion protein HlyD	[TP0840-TP0965 (0.8653204)]
COG0477	COG0845	Acid345_2632	Acid345_2632	major facilitator superfamily (MFS) transporter	Acid345_0308	Acid345_0308	secretion protein HlyD	[TP0840-TP0965 (0.8653204)]
COG0477	COG0845	Acid345_3976	Acid345_3976	major facilitator superfamily (MFS) transporter	Acid345_4021	Acid345_4021	secretion protein HlyD	[TP0840-TP0965 (0.8653204)]
COG0477	COG0845	Acid345_3460	Acid345_3460	major facilitator superfamily (MFS) transporter	Acid345_4070	Acid345_4070	secretion protein HlyD	[TP0840-TP0965 (0.8653204)]
COG0477	COG0845	Acid345_0654	Acid345_0654	Sugar transporter, major facilitator	Acid345_0448	Acid345_0448	secretion protein HlyD	[TP0840-TP0965 (0.8653204)]
COG0477	COG0845	Acid345_1476	Acid345_1476	Drug resistance transporter EmrB/QacA subfamily	Acid345_0308	Acid345_0308	secretion protein HlyD	[TP0840-TP0965 (0.8653204)]
COG0477	COG0845	Acid345_1476	Acid345_1476	Drug resistance transporter EmrB/QacA subfamily	Acid345_2552	Acid345_2552	secretion protein HlyD	[TP0840-TP0965 (0.8653204)]
COG0477	COG0845	Acid345_3094	Acid345_3094	Drug resistance transporter EmrB/QacA subfamily	Acid345_4070	Acid345_4070	secretion protein HlyD	[TP0840-TP0965 (0.8653204)]
COG0477	COG0845	Acid345_2559	Acid345_2559	major facilitator superfamily (MFS) transporter	Acid345_4070	Acid345_4070	secretion protein HlyD	[TP0840-TP0965 (0.8653204)]
COG0477	COG0845	Acid345_1149	Acid345_1149	major facilitator superfamily (MFS) transporter	Acid345_0308	Acid345_0308	secretion protein HlyD	[TP0840-TP0965 (0.8653204)]
COG0477	COG0845	Acid345_1053	Acid345_1053	Sugar transporter	Acid345_4021	Acid345_4021	secretion protein HlyD	[TP0840-TP0965 (0.8653204)]
COG0477	COG0845	Acid345_1053	Acid345_1053	Sugar transporter	Acid345_2829	Acid345_2829	secretion protein HlyD	[TP0840-TP0965 (0.8653204)]
COG0477	COG0845	Acid345_3733	Acid345_3733	major facilitator superfamily (MFS) transporter	Acid345_3531	Acid345_3531	secretion protein HlyD	[TP0840-TP0965 (0.8653204)]
COG0477	COG0845	Acid345_4478	Acid345_4478	major facilitator superfamily (MFS) transporter	Acid345_2552	Acid345_2552	secretion protein HlyD	[TP0840-TP0965 (0.8653204)]
COG0477	COG0845	Acid345_1500	Acid345_1500	major facilitator superfamily (MFS) transporter	Acid345_2829	Acid345_2829	secretion protein HlyD	[TP0840-TP0965 (0.8653204)]
COG0477	COG0845	Acid345_4478	Acid345_4478	major facilitator superfamily (MFS) transporter	Acid345_0308	Acid345_0308	secretion protein HlyD	[TP0840-TP0965 (0.8653204)]
COG0477	COG0845	Acid345_2484	Acid345_2484	major facilitator superfamily (MFS) transporter	Acid345_2552	Acid345_2552	secretion protein HlyD	[TP0840-TP0965 (0.8653204)]
COG0477	COG0845	Acid345_1834	Acid345_1834	major facilitator superfamily (MFS) transporter	Acid345_3531	Acid345_3531	secretion protein HlyD	[TP0840-TP0965 (0.8653204)]
COG0477	COG0845	Acid345_2122	Acid345_2122	major facilitator superfamily (MFS) transporter	Acid345_2818	Acid345_2818	secretion protein HlyD	[TP0840-TP0965 (0.8653204)]
COG0477	COG0845	Acid345_3923	Acid345_3923	major facilitator superfamily (MFS) transporter	Acid345_0366	Acid345_0366	Secretion protein HlyD	[TP0840-TP0965 (0.8653204)]
COG0477	COG0845	Acid345_3094	Acid345_3094	Drug resistance transporter EmrB/QacA subfamily	Acid345_1700	Acid345_1700	secretion protein HlyD	[TP0840-TP0965 (0.8653204)]
COG0477	COG0845	Acid345_4478	Acid345_4478	major facilitator superfamily (MFS) transporter	Acid345_1830	Acid345_1830	secretion protein HlyD	[TP0840-TP0965 (0.8653204)]
COG0477	COG0845	Acid345_1149	Acid345_1149	major facilitator superfamily (MFS) transporter	Acid345_1830	Acid345_1830	secretion protein HlyD	[TP0840-TP0965 (0.8653204)]
COG0477	COG0845	Acid345_1500	Acid345_1500	major facilitator superfamily (MFS) transporter	Acid345_1719	Acid345_1719	secretion protein HlyD	[TP0840-TP0965 (0.8653204)]
COG0477	COG0845	Acid345_4307	Acid345_4307	major facilitator superfamily (MFS) transporter	Acid345_0448	Acid345_0448	secretion protein HlyD	[TP0840-TP0965 (0.8653204)]
COG0477	COG0845	Acid345_2484	Acid345_2484	major facilitator superfamily (MFS) transporter	Acid345_4070	Acid345_4070	secretion protein HlyD	[TP0840-TP0965 (0.8653204)]
COG0477	COG0845	Acid345_1149	Acid345_1149	major facilitator superfamily (MFS) transporter	Acid345_1067	Acid345_1067	secretion protein HlyD	[TP0840-TP0965 (0.8653204)]
COG0477	COG0845	Acid345_2559	Acid345_2559	major facilitator superfamily (MFS) transporter	Acid345_3531	Acid345_3531	secretion protein HlyD	[TP0840-TP0965 (0.8653204)]
COG0477	COG0845	Acid345_2380	Acid345_2380	major facilitator superfamily (MFS) transporter	Acid345_2552	Acid345_2552	secretion protein HlyD	[TP0840-TP0965 (0.8653204)]
COG0477	COG0845	Acid345_2559	Acid345_2559	major facilitator superfamily (MFS) transporter	Acid345_2818	Acid345_2818	secretion protein HlyD	[TP0840-TP0965 (0.8653204)]
COG0477	COG0845	Acid345_3733	Acid345_3733	major facilitator superfamily (MFS) transporter	Acid345_2552	Acid345_2552	secretion protein HlyD	[TP0840-TP0965 (0.8653204)]
COG0477	COG0845	Acid345_1627	Acid345_1627	major facilitator superfamily (MFS) transporter	Acid345_3531	Acid345_3531	secretion protein HlyD	[TP0840-TP0965 (0.8653204)]
COG0477	COG0845	Acid345_1476	Acid345_1476	Drug resistance transporter EmrB/QacA subfamily	Acid345_1719	Acid345_1719	secretion protein HlyD	[TP0840-TP0965 (0.8653204)]
COG0477	COG0845	Acid345_4307	Acid345_4307	major facilitator superfamily (MFS) transporter	Acid345_0366	Acid345_0366	Secretion protein HlyD	[TP0840-TP0965 (0.8653204)]
COG0477	COG0845	Acid345_1500	Acid345_1500	major facilitator superfamily (MFS) transporter	Acid345_2552	Acid345_2552	secretion protein HlyD	[TP0840-TP0965 (0.8653204)]
COG0477	COG0845	Acid345_3976	Acid345_3976	major facilitator superfamily (MFS) transporter	Acid345_1067	Acid345_1067	secretion protein HlyD	[TP0840-TP0965 (0.8653204)]
COG0477	COG0845	Acid345_2643	Acid345_2643	major facilitator superfamily (MFS) transporter	Acid345_2829	Acid345_2829	secretion protein HlyD	[TP0840-TP0965 (0.8653204)]
COG0477	COG0845	Acid345_1149	Acid345_1149	major facilitator superfamily (MFS) transporter	Acid345_2818	Acid345_2818	secretion protein HlyD	[TP0840-TP0965 (0.8653204)]
COG0477	COG0845	Acid345_3278	Acid345_3278	major facilitator superfamily (MFS) transporter	Acid345_3323	Acid345_3323	secretion protein HlyD	[TP0840-TP0965 (0.8653204)]
COG0477	COG0845	Acid345_1834	Acid345_1834	major facilitator superfamily (MFS) transporter	Acid345_1700	Acid345_1700	secretion protein HlyD	[TP0840-TP0965 (0.8653204)]
COG0477	COG0845	Acid345_1476	Acid345_1476	Drug resistance transporter EmrB/QacA subfamily	Acid345_4021	Acid345_4021	secretion protein HlyD	[TP0840-TP0965 (0.8653204)]
COG0477	COG0845	Acid345_3733	Acid345_3733	major facilitator superfamily (MFS) transporter	Acid345_1719	Acid345_1719	secretion protein HlyD	[TP0840-TP0965 (0.8653204)]
COG0477	COG0845	Acid345_1627	Acid345_1627	major facilitator superfamily (MFS) transporter	Acid345_2818	Acid345_2818	secretion protein HlyD	[TP0840-TP0965 (0.8653204)]
COG0477	COG0845	Acid345_0654	Acid345_0654	Sugar transporter, major facilitator	Acid345_2818	Acid345_2818	secretion protein HlyD	[TP0840-TP0965 (0.8653204)]
COG0477	COG0845	Acid345_0243	Acid345_0243	major facilitator superfamily (MFS) transporter	Acid345_1719	Acid345_1719	secretion protein HlyD	[TP0840-TP0965 (0.8653204)]
COG0477	COG0845	Acid345_2380	Acid345_2380	major facilitator superfamily (MFS) transporter	Acid345_1700	Acid345_1700	secretion protein HlyD	[TP0840-TP0965 (0.8653204)]
COG0477	COG0845	Acid345_3094	Acid345_3094	Drug resistance transporter EmrB/QacA subfamily	Acid345_1830	Acid345_1830	secretion protein HlyD	[TP0840-TP0965 (0.8653204)]
COG0477	COG0845	Acid345_3034	Acid345_3034	major facilitator superfamily (MFS) transporter	Acid345_3323	Acid345_3323	secretion protein HlyD	[TP0840-TP0965 (0.8653204)]
COG0477	COG0845	Acid345_2643	Acid345_2643	major facilitator superfamily (MFS) transporter	Acid345_1719	Acid345_1719	secretion protein HlyD	[TP0840-TP0965 (0.8653204)]
COG0477	COG0845	Acid345_1834	Acid345_1834	major facilitator superfamily (MFS) transporter	Acid345_0308	Acid345_0308	secretion protein HlyD	[TP0840-TP0965 (0.8653204)]
COG0477	COG0845	Acid345_0243	Acid345_0243	major facilitator superfamily (MFS) transporter	Acid345_2829	Acid345_2829	secretion protein HlyD	[TP0840-TP0965 (0.8653204)]
COG0477	COG0845	Acid345_0654	Acid345_0654	Sugar transporter, major facilitator	Acid345_1719	Acid345_1719	secretion protein HlyD	[TP0840-TP0965 (0.8653204)]
COG0477	COG0845	Acid345_3460	Acid345_3460	major facilitator superfamily (MFS) transporter	Acid345_2829	Acid345_2829	secretion protein HlyD	[TP0840-TP0965 (0.8653204)]
COG0477	COG0845	Acid345_1500	Acid345_1500	major facilitator superfamily (MFS) transporter	Acid345_4070	Acid345_4070	secretion protein HlyD	[TP0840-TP0965 (0.8653204)]
COG0477	COG0845	Acid345_2559	Acid345_2559	major facilitator superfamily (MFS) transporter	Acid345_0366	Acid345_0366	Secretion protein HlyD	[TP0840-TP0965 (0.8653204)]
COG0477	COG0845	Acid345_2643	Acid345_2643	major facilitator superfamily (MFS) transporter	Acid345_0366	Acid345_0366	Secretion protein HlyD	[TP0840-TP0965 (0.8653204)]
COG0477	COG0845	Acid345_1627	Acid345_1627	major facilitator superfamily (MFS) transporter	Acid345_1621	Acid345_1621	secretion protein HlyD	[TP0840-TP0965 (0.8653204)]
COG0477	COG0845	Acid345_3460	Acid345_3460	major facilitator superfamily (MFS) transporter	Acid345_1700	Acid345_1700	secretion protein HlyD	[TP0840-TP0965 (0.8653204)]
COG0477	COG0845	Acid345_1627	Acid345_1627	major facilitator superfamily (MFS) transporter	Acid345_1067	Acid345_1067	secretion protein HlyD	[TP0840-TP0965 (0.8653204)]
COG0477	COG0845	Acid345_2122	Acid345_2122	major facilitator superfamily (MFS) transporter	Acid345_3323	Acid345_3323	secretion protein HlyD	[TP0840-TP0965 (0.8653204)]
COG0477	COG0845	Acid345_4478	Acid345_4478	major facilitator superfamily (MFS) transporter	Acid345_0448	Acid345_0448	secretion protein HlyD	[TP0840-TP0965 (0.8653204)]
COG0477	COG0845	Acid345_2643	Acid345_2643	major facilitator superfamily (MFS) transporter	Acid345_4021	Acid345_4021	secretion protein HlyD	[TP0840-TP0965 (0.8653204)]
COG0477	COG0845	Acid345_1627	Acid345_1627	major facilitator superfamily (MFS) transporter	Acid345_1830	Acid345_1830	secretion protein HlyD	[TP0840-TP0965 (0.8653204)]
COG0477	COG0845	Acid345_2122	Acid345_2122	major facilitator superfamily (MFS) transporter	Acid345_1621	Acid345_1621	secretion protein HlyD	[TP0840-TP0965 (0.8653204)]
COG0477	COG0845	Acid345_4478	Acid345_4478	major facilitator superfamily (MFS) transporter	Acid345_4070	Acid345_4070	secretion protein HlyD	[TP0840-TP0965 (0.8653204)]
COG0477	COG0845	Acid345_2643	Acid345_2643	major facilitator superfamily (MFS) transporter	Acid345_1700	Acid345_1700	secretion protein HlyD	[TP0840-TP0965 (0.8653204)]
COG0477	COG0845	Acid345_1834	Acid345_1834	major facilitator superfamily (MFS) transporter	Acid345_0366	Acid345_0366	Secretion protein HlyD	[TP0840-TP0965 (0.8653204)]
COG0477	COG0845	Acid345_3976	Acid345_3976	major facilitator superfamily (MFS) transporter	Acid345_1719	Acid345_1719	secretion protein HlyD	[TP0840-TP0965 (0.8653204)]
COG0477	COG0845	Acid345_2484	Acid345_2484	major facilitator superfamily (MFS) transporter	Acid345_1067	Acid345_1067	secretion protein HlyD	[TP0840-TP0965 (0.8653204)]
COG0477	COG0845	Acid345_2380	Acid345_2380	major facilitator superfamily (MFS) transporter	Acid345_3531	Acid345_3531	secretion protein HlyD	[TP0840-TP0965 (0.8653204)]
COG0477	COG0845	Acid345_2484	Acid345_2484	major facilitator superfamily (MFS) transporter	Acid345_0308	Acid345_0308	secretion protein HlyD	[TP0840-TP0965 (0.8653204)]
COG0477	COG0845	Acid345_1834	Acid345_1834	major facilitator superfamily (MFS) transporter	Acid345_4070	Acid345_4070	secretion protein HlyD	[TP0840-TP0965 (0.8653204)]
COG0477	COG0845	Acid345_4307	Acid345_4307	major facilitator superfamily (MFS) transporter	Acid345_3323	Acid345_3323	secretion protein HlyD	[TP0840-TP0965 (0.8653204)]
COG0477	COG0845	Acid345_3923	Acid345_3923	major facilitator superfamily (MFS) transporter	Acid345_4070	Acid345_4070	secretion protein HlyD	[TP0840-TP0965 (0.8653204)]
COG0477	COG0845	Acid345_1476	Acid345_1476	Drug resistance transporter EmrB/QacA subfamily	Acid345_1830	Acid345_1830	secretion protein HlyD	[TP0840-TP0965 (0.8653204)]
COG0477	COG0845	Acid345_1627	Acid345_1627	major facilitator superfamily (MFS) transporter	Acid345_4070	Acid345_4070	secretion protein HlyD	[TP0840-TP0965 (0.8653204)]
COG0477	COG0845	Acid345_3278	Acid345_3278	major facilitator superfamily (MFS) transporter	Acid345_1700	Acid345_1700	secretion protein HlyD	[TP0840-TP0965 (0.8653204)]
COG0477	COG0845	Acid345_3094	Acid345_3094	Drug resistance transporter EmrB/QacA subfamily	Acid345_2818	Acid345_2818	secretion protein HlyD	[TP0840-TP0965 (0.8653204)]
COG0477	COG0845	Acid345_3976	Acid345_3976	major facilitator superfamily (MFS) transporter	Acid345_0366	Acid345_0366	Secretion protein HlyD	[TP0840-TP0965 (0.8653204)]
COG0477	COG0845	Acid345_1834	Acid345_1834	major facilitator superfamily (MFS) transporter	Acid345_1719	Acid345_1719	secretion protein HlyD	[TP0840-TP0965 (0.8653204)]
COG0477	COG0845	Acid345_1834	Acid345_1834	major facilitator superfamily (MFS) transporter	Acid345_2818	Acid345_2818	secretion protein HlyD	[TP0840-TP0965 (0.8653204)]
COG0477	COG0845	Acid345_0654	Acid345_0654	Sugar transporter, major facilitator	Acid345_3323	Acid345_3323	secretion protein HlyD	[TP0840-TP0965 (0.8653204)]
COG0477	COG0845	Acid345_1476	Acid345_1476	Drug resistance transporter EmrB/QacA subfamily	Acid345_3323	Acid345_3323	secretion protein HlyD	[TP0840-TP0965 (0.8653204)]
COG0477	COG0845	Acid345_3923	Acid345_3923	major facilitator superfamily (MFS) transporter	Acid345_1719	Acid345_1719	secretion protein HlyD	[TP0840-TP0965 (0.8653204)]
COG0477	COG0845	Acid345_2380	Acid345_2380	major facilitator superfamily (MFS) transporter	Acid345_1719	Acid345_1719	secretion protein HlyD	[TP0840-TP0965 (0.8653204)]
COG0477	COG0845	Acid345_1476	Acid345_1476	Drug resistance transporter EmrB/QacA subfamily	Acid345_4070	Acid345_4070	secretion protein HlyD	[TP0840-TP0965 (0.8653204)]
COG0477	COG0845	Acid345_4478	Acid345_4478	major facilitator superfamily (MFS) transporter	Acid345_1067	Acid345_1067	secretion protein HlyD	[TP0840-TP0965 (0.8653204)]
COG0477	COG0845	Acid345_0654	Acid345_0654	Sugar transporter, major facilitator	Acid345_0308	Acid345_0308	secretion protein HlyD	[TP0840-TP0965 (0.8653204)]
COG0477	COG0845	Acid345_3460	Acid345_3460	major facilitator superfamily (MFS) transporter	Acid345_3531	Acid345_3531	secretion protein HlyD	[TP0840-TP0965 (0.8653204)]
COG0477	COG0845	Acid345_2632	Acid345_2632	major facilitator superfamily (MFS) transporter	Acid345_4021	Acid345_4021	secretion protein HlyD	[TP0840-TP0965 (0.8653204)]
COG0477	COG0845	Acid345_3976	Acid345_3976	major facilitator superfamily (MFS) transporter	Acid345_1700	Acid345_1700	secretion protein HlyD	[TP0840-TP0965 (0.8653204)]
COG0477	COG0845	Acid345_1476	Acid345_1476	Drug resistance transporter EmrB/QacA subfamily	Acid345_0448	Acid345_0448	secretion protein HlyD	[TP0840-TP0965 (0.8653204)]
COG0477	COG0845	Acid345_3733	Acid345_3733	major facilitator superfamily (MFS) transporter	Acid345_1067	Acid345_1067	secretion protein HlyD	[TP0840-TP0965 (0.8653204)]
COG0477	COG0845	Acid345_1053	Acid345_1053	Sugar transporter	Acid345_0448	Acid345_0448	secretion protein HlyD	[TP0840-TP0965 (0.8653204)]
COG0477	COG0845	Acid345_3278	Acid345_3278	major facilitator superfamily (MFS) transporter	Acid345_1830	Acid345_1830	secretion protein HlyD	[TP0840-TP0965 (0.8653204)]
COG0477	COG0845	Acid345_3094	Acid345_3094	Drug resistance transporter EmrB/QacA subfamily	Acid345_0366	Acid345_0366	Secretion protein HlyD	[TP0840-TP0965 (0.8653204)]
COG0477	COG0845	Acid345_0654	Acid345_0654	Sugar transporter, major facilitator	Acid345_1700	Acid345_1700	secretion protein HlyD	[TP0840-TP0965 (0.8653204)]
COG0477	COG0845	Acid345_1500	Acid345_1500	major facilitator superfamily (MFS) transporter	Acid345_4021	Acid345_4021	secretion protein HlyD	[TP0840-TP0965 (0.8653204)]
COG0477	COG0845	Acid345_1053	Acid345_1053	Sugar transporter	Acid345_1719	Acid345_1719	secretion protein HlyD	[TP0840-TP0965 (0.8653204)]
COG0477	COG0845	Acid345_2559	Acid345_2559	major facilitator superfamily (MFS) transporter	Acid345_0448	Acid345_0448	secretion protein HlyD	[TP0840-TP0965 (0.8653204)]
COG0477	COG0845	Acid345_3034	Acid345_3034	major facilitator superfamily (MFS) transporter	Acid345_0366	Acid345_0366	Secretion protein HlyD	[TP0840-TP0965 (0.8653204)]
COG0477	COG0845	Acid345_2122	Acid345_2122	major facilitator superfamily (MFS) transporter	Acid345_1719	Acid345_1719	secretion protein HlyD	[TP0840-TP0965 (0.8653204)]
COG0477	COG0845	Acid345_1053	Acid345_1053	Sugar transporter	Acid345_3531	Acid345_3531	secretion protein HlyD	[TP0840-TP0965 (0.8653204)]
COG0477	COG0845	Acid345_3034	Acid345_3034	major facilitator superfamily (MFS) transporter	Acid345_1067	Acid345_1067	secretion protein HlyD	[TP0840-TP0965 (0.8653204)]
COG0477	COG0845	Acid345_3923	Acid345_3923	major facilitator superfamily (MFS) transporter	Acid345_1621	Acid345_1621	secretion protein HlyD	[TP0840-TP0965 (0.8653204)]
COG0477	COG0845	Acid345_2643	Acid345_2643	major facilitator superfamily (MFS) transporter	Acid345_3531	Acid345_3531	secretion protein HlyD	[TP0840-TP0965 (0.8653204)]
COG0477	COG0845	Acid345_2910	Acid345_2910	major facilitator superfamily (MFS) transporter	Acid345_2829	Acid345_2829	secretion protein HlyD	[TP0840-TP0965 (0.8653204)]
COG0477	COG0845	Acid345_2380	Acid345_2380	major facilitator superfamily (MFS) transporter	Acid345_1621	Acid345_1621	secretion protein HlyD	[TP0840-TP0965 (0.8653204)]
COG0477	COG0845	Acid345_2632	Acid345_2632	major facilitator superfamily (MFS) transporter	Acid345_2552	Acid345_2552	secretion protein HlyD	[TP0840-TP0965 (0.8653204)]
COG0477	COG0845	Acid345_2122	Acid345_2122	major facilitator superfamily (MFS) transporter	Acid345_1700	Acid345_1700	secretion protein HlyD	[TP0840-TP0965 (0.8653204)]
COG0477	COG0845	Acid345_2122	Acid345_2122	major facilitator superfamily (MFS) transporter	Acid345_4070	Acid345_4070	secretion protein HlyD	[TP0840-TP0965 (0.8653204)]
COG0477	COG0845	Acid345_2484	Acid345_2484	major facilitator superfamily (MFS) transporter	Acid345_4021	Acid345_4021	secretion protein HlyD	[TP0840-TP0965 (0.8653204)]
COG0477	COG0845	Acid345_2559	Acid345_2559	major facilitator superfamily (MFS) transporter	Acid345_4021	Acid345_4021	secretion protein HlyD	[TP0840-TP0965 (0.8653204)]
COG0477	COG0845	Acid345_4307	Acid345_4307	major facilitator superfamily (MFS) transporter	Acid345_2829	Acid345_2829	secretion protein HlyD	[TP0840-TP0965 (0.8653204)]
COG0477	COG0845	Acid345_1627	Acid345_1627	major facilitator superfamily (MFS) transporter	Acid345_1700	Acid345_1700	secretion protein HlyD	[TP0840-TP0965 (0.8653204)]
COG0477	COG0845	Acid345_2910	Acid345_2910	major facilitator superfamily (MFS) transporter	Acid345_0366	Acid345_0366	Secretion protein HlyD	[TP0840-TP0965 (0.8653204)]
COG0477	COG0845	Acid345_3460	Acid345_3460	major facilitator superfamily (MFS) transporter	Acid345_1067	Acid345_1067	secretion protein HlyD	[TP0840-TP0965 (0.8653204)]
COG0477	COG0845	Acid345_3923	Acid345_3923	major facilitator superfamily (MFS) transporter	Acid345_2552	Acid345_2552	secretion protein HlyD	[TP0840-TP0965 (0.8653204)]
COG0477	COG0845	Acid345_2380	Acid345_2380	major facilitator superfamily (MFS) transporter	Acid345_0366	Acid345_0366	Secretion protein HlyD	[TP0840-TP0965 (0.8653204)]
COG0477	COG0845	Acid345_1500	Acid345_1500	major facilitator superfamily (MFS) transporter	Acid345_1700	Acid345_1700	secretion protein HlyD	[TP0840-TP0965 (0.8653204)]
COG0477	COG0845	Acid345_1149	Acid345_1149	major facilitator superfamily (MFS) transporter	Acid345_3531	Acid345_3531	secretion protein HlyD	[TP0840-TP0965 (0.8653204)]
COG0477	COG0845	Acid345_2380	Acid345_2380	major facilitator superfamily (MFS) transporter	Acid345_3323	Acid345_3323	secretion protein HlyD	[TP0840-TP0965 (0.8653204)]
COG0477	COG0845	Acid345_2122	Acid345_2122	major facilitator superfamily (MFS) transporter	Acid345_1830	Acid345_1830	secretion protein HlyD	[TP0840-TP0965 (0.8653204)]
COG0477	COG0845	Acid345_2910	Acid345_2910	major facilitator superfamily (MFS) transporter	Acid345_3323	Acid345_3323	secretion protein HlyD	[TP0840-TP0965 (0.8653204)]
COG0477	COG0845	Acid345_3923	Acid345_3923	major facilitator superfamily (MFS) transporter	Acid345_4021	Acid345_4021	secretion protein HlyD	[TP0840-TP0965 (0.8653204)]
COG0477	COG0845	Acid345_1627	Acid345_1627	major facilitator superfamily (MFS) transporter	Acid345_2829	Acid345_2829	secretion protein HlyD	[TP0840-TP0965 (0.8653204)]
COG0477	COG0845	Acid345_3034	Acid345_3034	major facilitator superfamily (MFS) transporter	Acid345_3531	Acid345_3531	secretion protein HlyD	[TP0840-TP0965 (0.8653204)]
COG0477	COG0845	Acid345_0243	Acid345_0243	major facilitator superfamily (MFS) transporter	Acid345_4021	Acid345_4021	secretion protein HlyD	[TP0840-TP0965 (0.8653204)]
COG0477	COG0845	Acid345_3733	Acid345_3733	major facilitator superfamily (MFS) transporter	Acid345_4070	Acid345_4070	secretion protein HlyD	[TP0840-TP0965 (0.8653204)]
COG0477	COG0845	Acid345_2643	Acid345_2643	major facilitator superfamily (MFS) transporter	Acid345_1067	Acid345_1067	secretion protein HlyD	[TP0840-TP0965 (0.8653204)]
COG0477	COG0845	Acid345_3034	Acid345_3034	major facilitator superfamily (MFS) transporter	Acid345_1700	Acid345_1700	secretion protein HlyD	[TP0840-TP0965 (0.8653204)]
COG0477	COG0845	Acid345_3278	Acid345_3278	major facilitator superfamily (MFS) transporter	Acid345_2552	Acid345_2552	secretion protein HlyD	[TP0840-TP0965 (0.8653204)]
COG0477	COG0845	Acid345_2643	Acid345_2643	major facilitator superfamily (MFS) transporter	Acid345_3323	Acid345_3323	secretion protein HlyD	[TP0840-TP0965 (0.8653204)]
COG0477	COG0845	Acid345_1053	Acid345_1053	Sugar transporter	Acid345_0366	Acid345_0366	Secretion protein HlyD	[TP0840-TP0965 (0.8653204)]
COG0477	COG0845	Acid345_0243	Acid345_0243	major facilitator superfamily (MFS) transporter	Acid345_1700	Acid345_1700	secretion protein HlyD	[TP0840-TP0965 (0.8653204)]
COG0477	COG0845	Acid345_0243	Acid345_0243	major facilitator superfamily (MFS) transporter	Acid345_0366	Acid345_0366	Secretion protein HlyD	[TP0840-TP0965 (0.8653204)]
COG0477	COG0845	Acid345_0243	Acid345_0243	major facilitator superfamily (MFS) transporter	Acid345_0448	Acid345_0448	secretion protein HlyD	[TP0840-TP0965 (0.8653204)]
COG0477	COG0845	Acid345_3094	Acid345_3094	Drug resistance transporter EmrB/QacA subfamily	Acid345_2552	Acid345_2552	secretion protein HlyD	[TP0840-TP0965 (0.8653204)]
COG0477	COG0845	Acid345_4478	Acid345_4478	major facilitator superfamily (MFS) transporter	Acid345_3323	Acid345_3323	secretion protein HlyD	[TP0840-TP0965 (0.8653204)]
COG0477	COG0845	Acid345_2910	Acid345_2910	major facilitator superfamily (MFS) transporter	Acid345_1719	Acid345_1719	secretion protein HlyD	[TP0840-TP0965 (0.8653204)]
COG0477	COG0845	Acid345_1500	Acid345_1500	major facilitator superfamily (MFS) transporter	Acid345_0366	Acid345_0366	Secretion protein HlyD	[TP0840-TP0965 (0.8653204)]
COG0477	COG0845	Acid345_2910	Acid345_2910	major facilitator superfamily (MFS) transporter	Acid345_1700	Acid345_1700	secretion protein HlyD	[TP0840-TP0965 (0.8653204)]
COG0477	COG0845	Acid345_3034	Acid345_3034	major facilitator superfamily (MFS) transporter	Acid345_2829	Acid345_2829	secretion protein HlyD	[TP0840-TP0965 (0.8653204)]
COG0477	COG0845	Acid345_3034	Acid345_3034	major facilitator superfamily (MFS) transporter	Acid345_4021	Acid345_4021	secretion protein HlyD	[TP0840-TP0965 (0.8653204)]
COG0477	COG0845	Acid345_1500	Acid345_1500	major facilitator superfamily (MFS) transporter	Acid345_1621	Acid345_1621	secretion protein HlyD	[TP0840-TP0965 (0.8653204)]
COG0477	COG0845	Acid345_3460	Acid345_3460	major facilitator superfamily (MFS) transporter	Acid345_3323	Acid345_3323	secretion protein HlyD	[TP0840-TP0965 (0.8653204)]
COG0477	COG0845	Acid345_3923	Acid345_3923	major facilitator superfamily (MFS) transporter	Acid345_3323	Acid345_3323	secretion protein HlyD	[TP0840-TP0965 (0.8653204)]
COG0477	COG0845	Acid345_0243	Acid345_0243	major facilitator superfamily (MFS) transporter	Acid345_4070	Acid345_4070	secretion protein HlyD	[TP0840-TP0965 (0.8653204)]
COG0477	COG0845	Acid345_2484	Acid345_2484	major facilitator superfamily (MFS) transporter	Acid345_1719	Acid345_1719	secretion protein HlyD	[TP0840-TP0965 (0.8653204)]
COG0477	COG0845	Acid345_2643	Acid345_2643	major facilitator superfamily (MFS) transporter	Acid345_1830	Acid345_1830	secretion protein HlyD	[TP0840-TP0965 (0.8653204)]
COG0477	COG0845	Acid345_2910	Acid345_2910	major facilitator superfamily (MFS) transporter	Acid345_3531	Acid345_3531	secretion protein HlyD	[TP0840-TP0965 (0.8653204)]
COG0477	COG0845	Acid345_2380	Acid345_2380	major facilitator superfamily (MFS) transporter	Acid345_2818	Acid345_2818	secretion protein HlyD	[TP0840-TP0965 (0.8653204)]
COG0477	COG0845	Acid345_3278	Acid345_3278	major facilitator superfamily (MFS) transporter	Acid345_1719	Acid345_1719	secretion protein HlyD	[TP0840-TP0965 (0.8653204)]
COG0477	COG0845	Acid345_0654	Acid345_0654	Sugar transporter, major facilitator	Acid345_4021	Acid345_4021	secretion protein HlyD	[TP0840-TP0965 (0.8653204)]
COG0477	COG0845	Acid345_3976	Acid345_3976	major facilitator superfamily (MFS) transporter	Acid345_1830	Acid345_1830	secretion protein HlyD	[TP0840-TP0965 (0.8653204)]
COG0477	COG0845	Acid345_3976	Acid345_3976	major facilitator superfamily (MFS) transporter	Acid345_2552	Acid345_2552	secretion protein HlyD	[TP0840-TP0965 (0.8653204)]
COG0477	COG0845	Acid345_3733	Acid345_3733	major facilitator superfamily (MFS) transporter	Acid345_0366	Acid345_0366	Secretion protein HlyD	[TP0840-TP0965 (0.8653204)]
COG0477	COG0845	Acid345_1500	Acid345_1500	major facilitator superfamily (MFS) transporter	Acid345_0448	Acid345_0448	secretion protein HlyD	[TP0840-TP0965 (0.8653204)]
COG0477	COG0845	Acid345_2643	Acid345_2643	major facilitator superfamily (MFS) transporter	Acid345_0308	Acid345_0308	secretion protein HlyD	[TP0840-TP0965 (0.8653204)]
COG0477	COG0845	Acid345_2484	Acid345_2484	major facilitator superfamily (MFS) transporter	Acid345_2829	Acid345_2829	secretion protein HlyD	[TP0840-TP0965 (0.8653204)]
COG0477	COG0845	Acid345_3923	Acid345_3923	major facilitator superfamily (MFS) transporter	Acid345_2829	Acid345_2829	secretion protein HlyD	[TP0840-TP0965 (0.8653204)]
COG0477	COG0845	Acid345_2559	Acid345_2559	major facilitator superfamily (MFS) transporter	Acid345_0308	Acid345_0308	secretion protein HlyD	[TP0840-TP0965 (0.8653204)]
COG0477	COG0845	Acid345_2122	Acid345_2122	major facilitator superfamily (MFS) transporter	Acid345_2829	Acid345_2829	secretion protein HlyD	[TP0840-TP0965 (0.8653204)]
COG0477	COG0845	Acid345_1053	Acid345_1053	Sugar transporter	Acid345_4070	Acid345_4070	secretion protein HlyD	[TP0840-TP0965 (0.8653204)]
COG0477	COG0845	Acid345_3733	Acid345_3733	major facilitator superfamily (MFS) transporter	Acid345_2829	Acid345_2829	secretion protein HlyD	[TP0840-TP0965 (0.8653204)]
COG0477	COG0845	Acid345_2484	Acid345_2484	major facilitator superfamily (MFS) transporter	Acid345_3323	Acid345_3323	secretion protein HlyD	[TP0840-TP0965 (0.8653204)]
COG0477	COG0845	Acid345_4478	Acid345_4478	major facilitator superfamily (MFS) transporter	Acid345_2818	Acid345_2818	secretion protein HlyD	[TP0840-TP0965 (0.8653204)]
COG0477	COG0845	Acid345_1053	Acid345_1053	Sugar transporter	Acid345_1700	Acid345_1700	secretion protein HlyD	[TP0840-TP0965 (0.8653204)]
COG0477	COG0845	Acid345_1149	Acid345_1149	major facilitator superfamily (MFS) transporter	Acid345_2829	Acid345_2829	secretion protein HlyD	[TP0840-TP0965 (0.8653204)]
COG0477	COG0845	Acid345_3976	Acid345_3976	major facilitator superfamily (MFS) transporter	Acid345_2818	Acid345_2818	secretion protein HlyD	[TP0840-TP0965 (0.8653204)]
COG0477	COG0845	Acid345_1149	Acid345_1149	major facilitator superfamily (MFS) transporter	Acid345_1621	Acid345_1621	secretion protein HlyD	[TP0840-TP0965 (0.8653204)]
COG0477	COG0845	Acid345_4478	Acid345_4478	major facilitator superfamily (MFS) transporter	Acid345_1621	Acid345_1621	secretion protein HlyD	[TP0840-TP0965 (0.8653204)]
COG0477	COG0845	Acid345_1053	Acid345_1053	Sugar transporter	Acid345_1621	Acid345_1621	secretion protein HlyD	[TP0840-TP0965 (0.8653204)]
COG0477	COG0845	Acid345_2122	Acid345_2122	major facilitator superfamily (MFS) transporter	Acid345_4021	Acid345_4021	secretion protein HlyD	[TP0840-TP0965 (0.8653204)]
COG0477	COG0845	Acid345_0243	Acid345_0243	major facilitator superfamily (MFS) transporter	Acid345_1621	Acid345_1621	secretion protein HlyD	[TP0840-TP0965 (0.8653204)]
COG0477	COG0845	Acid345_2910	Acid345_2910	major facilitator superfamily (MFS) transporter	Acid345_4021	Acid345_4021	secretion protein HlyD	[TP0840-TP0965 (0.8653204)]
COG0477	COG0845	Acid345_1149	Acid345_1149	major facilitator superfamily (MFS) transporter	Acid345_3323	Acid345_3323	secretion protein HlyD	[TP0840-TP0965 (0.8653204)]
COG0477	COG0845	Acid345_2632	Acid345_2632	major facilitator superfamily (MFS) transporter	Acid345_3323	Acid345_3323	secretion protein HlyD	[TP0840-TP0965 (0.8653204)]
COG0477	COG0845	Acid345_3923	Acid345_3923	major facilitator superfamily (MFS) transporter	Acid345_1067	Acid345_1067	secretion protein HlyD	[TP0840-TP0965 (0.8653204)]
COG0477	COG0845	Acid345_3460	Acid345_3460	major facilitator superfamily (MFS) transporter	Acid345_1621	Acid345_1621	secretion protein HlyD	[TP0840-TP0965 (0.8653204)]
COG0477	COG0845	Acid345_4307	Acid345_4307	major facilitator superfamily (MFS) transporter	Acid345_2552	Acid345_2552	secretion protein HlyD	[TP0840-TP0965 (0.8653204)]
COG0477	COG0845	Acid345_3923	Acid345_3923	major facilitator superfamily (MFS) transporter	Acid345_0308	Acid345_0308	secretion protein HlyD	[TP0840-TP0965 (0.8653204)]
COG0477	COG0845	Acid345_0243	Acid345_0243	major facilitator superfamily (MFS) transporter	Acid345_2552	Acid345_2552	secretion protein HlyD	[TP0840-TP0965 (0.8653204)]
COG0477	COG0845	Acid345_3094	Acid345_3094	Drug resistance transporter EmrB/QacA subfamily	Acid345_1621	Acid345_1621	secretion protein HlyD	[TP0840-TP0965 (0.8653204)]
COG0477	COG0845	Acid345_1500	Acid345_1500	major facilitator superfamily (MFS) transporter	Acid345_2818	Acid345_2818	secretion protein HlyD	[TP0840-TP0965 (0.8653204)]
COG0477	COG0845	Acid345_2910	Acid345_2910	major facilitator superfamily (MFS) transporter	Acid345_0308	Acid345_0308	secretion protein HlyD	[TP0840-TP0965 (0.8653204)]
COG0477	COG0845	Acid345_3460	Acid345_3460	major facilitator superfamily (MFS) transporter	Acid345_0448	Acid345_0448	secretion protein HlyD	[TP0840-TP0965 (0.8653204)]
COG0477	COG0845	Acid345_1627	Acid345_1627	major facilitator superfamily (MFS) transporter	Acid345_4021	Acid345_4021	secretion protein HlyD	[TP0840-TP0965 (0.8653204)]
COG0477	COG0845	Acid345_2632	Acid345_2632	major facilitator superfamily (MFS) transporter	Acid345_0366	Acid345_0366	Secretion protein HlyD	[TP0840-TP0965 (0.8653204)]
COG0477	COG0845	Acid345_1500	Acid345_1500	major facilitator superfamily (MFS) transporter	Acid345_0308	Acid345_0308	secretion protein HlyD	[TP0840-TP0965 (0.8653204)]
COG0477	COG0845	Acid345_3094	Acid345_3094	Drug resistance transporter EmrB/QacA subfamily	Acid345_0308	Acid345_0308	secretion protein HlyD	[TP0840-TP0965 (0.8653204)]
COG0477	COG0845	Acid345_2559	Acid345_2559	major facilitator superfamily (MFS) transporter	Acid345_1067	Acid345_1067	secretion protein HlyD	[TP0840-TP0965 (0.8653204)]
COG0477	COG0845	Acid345_1053	Acid345_1053	Sugar transporter	Acid345_2552	Acid345_2552	secretion protein HlyD	[TP0840-TP0965 (0.8653204)]
COG0477	COG0845	Acid345_4478	Acid345_4478	major facilitator superfamily (MFS) transporter	Acid345_0366	Acid345_0366	Secretion protein HlyD	[TP0840-TP0965 (0.8653204)]
COG0477	COG0845	Acid345_0654	Acid345_0654	Sugar transporter, major facilitator	Acid345_1830	Acid345_1830	secretion protein HlyD	[TP0840-TP0965 (0.8653204)]
COG0477	COG0845	Acid345_1149	Acid345_1149	major facilitator superfamily (MFS) transporter	Acid345_2552	Acid345_2552	secretion protein HlyD	[TP0840-TP0965 (0.8653204)]
COG0477	COG0845	Acid345_3034	Acid345_3034	major facilitator superfamily (MFS) transporter	Acid345_2552	Acid345_2552	secretion protein HlyD	[TP0840-TP0965 (0.8653204)]
COG0477	COG0845	Acid345_2559	Acid345_2559	major facilitator superfamily (MFS) transporter	Acid345_3323	Acid345_3323	secretion protein HlyD	[TP0840-TP0965 (0.8653204)]
COG0477	COG0845	Acid345_3923	Acid345_3923	major facilitator superfamily (MFS) transporter	Acid345_1830	Acid345_1830	secretion protein HlyD	[TP0840-TP0965 (0.8653204)]
COG0477	COG0845	Acid345_3733	Acid345_3733	major facilitator superfamily (MFS) transporter	Acid345_3323	Acid345_3323	secretion protein HlyD	[TP0840-TP0965 (0.8653204)]
COG0477	COG0845	Acid345_4478	Acid345_4478	major facilitator superfamily (MFS) transporter	Acid345_1719	Acid345_1719	secretion protein HlyD	[TP0840-TP0965 (0.8653204)]
COG0477	COG0845	Acid345_0243	Acid345_0243	major facilitator superfamily (MFS) transporter	Acid345_2818	Acid345_2818	secretion protein HlyD	[TP0840-TP0965 (0.8653204)]
COG0477	COG0845	Acid345_1834	Acid345_1834	major facilitator superfamily (MFS) transporter	Acid345_1830	Acid345_1830	secretion protein HlyD	[TP0840-TP0965 (0.8653204)]
COG0477	COG0845	Acid345_1627	Acid345_1627	major facilitator superfamily (MFS) transporter	Acid345_1719	Acid345_1719	secretion protein HlyD	[TP0840-TP0965 (0.8653204)]
COG0477	COG0845	Acid345_3034	Acid345_3034	major facilitator superfamily (MFS) transporter	Acid345_0448	Acid345_0448	secretion protein HlyD	[TP0840-TP0965 (0.8653204)]
COG0477	COG0845	Acid345_2910	Acid345_2910	major facilitator superfamily (MFS) transporter	Acid345_1621	Acid345_1621	secretion protein HlyD	[TP0840-TP0965 (0.8653204)]
COG0477	COG0845	Acid345_2643	Acid345_2643	major facilitator superfamily (MFS) transporter	Acid345_2818	Acid345_2818	secretion protein HlyD	[TP0840-TP0965 (0.8653204)]
COG0477	COG0845	Acid345_2632	Acid345_2632	major facilitator superfamily (MFS) transporter	Acid345_2829	Acid345_2829	secretion protein HlyD	[TP0840-TP0965 (0.8653204)]
COG0477	COG0845	Acid345_3094	Acid345_3094	Drug resistance transporter EmrB/QacA subfamily	Acid345_2829	Acid345_2829	secretion protein HlyD	[TP0840-TP0965 (0.8653204)]
COG0477	COG0845	Acid345_3733	Acid345_3733	major facilitator superfamily (MFS) transporter	Acid345_1700	Acid345_1700	secretion protein HlyD	[TP0840-TP0965 (0.8653204)]
COG0477	COG0845	Acid345_3460	Acid345_3460	major facilitator superfamily (MFS) transporter	Acid345_1719	Acid345_1719	secretion protein HlyD	[TP0840-TP0965 (0.8653204)]
COG0477	COG0845	Acid345_1834	Acid345_1834	major facilitator superfamily (MFS) transporter	Acid345_3323	Acid345_3323	secretion protein HlyD	[TP0840-TP0965 (0.8653204)]
COG0477	COG0845	Acid345_4307	Acid345_4307	major facilitator superfamily (MFS) transporter	Acid345_3531	Acid345_3531	secretion protein HlyD	[TP0840-TP0965 (0.8653204)]
COG0477	COG0845	Acid345_3034	Acid345_3034	major facilitator superfamily (MFS) transporter	Acid345_2818	Acid345_2818	secretion protein HlyD	[TP0840-TP0965 (0.8653204)]
COG0477	COG0845	Acid345_2122	Acid345_2122	major facilitator superfamily (MFS) transporter	Acid345_0308	Acid345_0308	secretion protein HlyD	[TP0840-TP0965 (0.8653204)]
COG0477	COG0845	Acid345_2910	Acid345_2910	major facilitator superfamily (MFS) transporter	Acid345_2552	Acid345_2552	secretion protein HlyD	[TP0840-TP0965 (0.8653204)]
COG0477	COG0845	Acid345_1149	Acid345_1149	major facilitator superfamily (MFS) transporter	Acid345_4021	Acid345_4021	secretion protein HlyD	[TP0840-TP0965 (0.8653204)]
COG0477	COG0845	Acid345_3733	Acid345_3733	major facilitator superfamily (MFS) transporter	Acid345_4021	Acid345_4021	secretion protein HlyD	[TP0840-TP0965 (0.8653204)]
COG0477	COG0845	Acid345_0654	Acid345_0654	Sugar transporter, major facilitator	Acid345_2829	Acid345_2829	secretion protein HlyD	[TP0840-TP0965 (0.8653204)]
COG0477	COG0845	Acid345_4307	Acid345_4307	major facilitator superfamily (MFS) transporter	Acid345_4021	Acid345_4021	secretion protein HlyD	[TP0840-TP0965 (0.8653204)]
COG0477	COG0845	Acid345_2380	Acid345_2380	major facilitator superfamily (MFS) transporter	Acid345_1830	Acid345_1830	secretion protein HlyD	[TP0840-TP0965 (0.8653204)]
COG0477	COG0845	Acid345_1053	Acid345_1053	Sugar transporter	Acid345_2818	Acid345_2818	secretion protein HlyD	[TP0840-TP0965 (0.8653204)]
COG0477	COG0845	Acid345_2910	Acid345_2910	major facilitator superfamily (MFS) transporter	Acid345_4070	Acid345_4070	secretion protein HlyD	[TP0840-TP0965 (0.8653204)]
COG0477	COG0845	Acid345_2632	Acid345_2632	major facilitator superfamily (MFS) transporter	Acid345_0448	Acid345_0448	secretion protein HlyD	[TP0840-TP0965 (0.8653204)]
COG0477	COG0845	Acid345_3034	Acid345_3034	major facilitator superfamily (MFS) transporter	Acid345_4070	Acid345_4070	secretion protein HlyD	[TP0840-TP0965 (0.8653204)]
COG0477	COG0845	Acid345_1500	Acid345_1500	major facilitator superfamily (MFS) transporter	Acid345_3531	Acid345_3531	secretion protein HlyD	[TP0840-TP0965 (0.8653204)]
COG0477	COG0845	Acid345_1053	Acid345_1053	Sugar transporter	Acid345_0308	Acid345_0308	secretion protein HlyD	[TP0840-TP0965 (0.8653204)]
COG0477	COG0845	Acid345_2910	Acid345_2910	major facilitator superfamily (MFS) transporter	Acid345_1067	Acid345_1067	secretion protein HlyD	[TP0840-TP0965 (0.8653204)]
COG0477	COG0845	Acid345_2559	Acid345_2559	major facilitator superfamily (MFS) transporter	Acid345_1621	Acid345_1621	secretion protein HlyD	[TP0840-TP0965 (0.8653204)]
COG0477	COG0845	Acid345_4478	Acid345_4478	major facilitator superfamily (MFS) transporter	Acid345_1700	Acid345_1700	secretion protein HlyD	[TP0840-TP0965 (0.8653204)]
COG0477	COG0845	Acid345_2122	Acid345_2122	major facilitator superfamily (MFS) transporter	Acid345_2552	Acid345_2552	secretion protein HlyD	[TP0840-TP0965 (0.8653204)]
COG0477	COG0845	Acid345_3034	Acid345_3034	major facilitator superfamily (MFS) transporter	Acid345_1719	Acid345_1719	secretion protein HlyD	[TP0840-TP0965 (0.8653204)]
COG0477	COG0845	Acid345_2484	Acid345_2484	major facilitator superfamily (MFS) transporter	Acid345_3531	Acid345_3531	secretion protein HlyD	[TP0840-TP0965 (0.8653204)]
COG0477	COG0845	Acid345_3278	Acid345_3278	major facilitator superfamily (MFS) transporter	Acid345_1067	Acid345_1067	secretion protein HlyD	[TP0840-TP0965 (0.8653204)]
COG0477	COG0845	Acid345_3278	Acid345_3278	major facilitator superfamily (MFS) transporter	Acid345_3531	Acid345_3531	secretion protein HlyD	[TP0840-TP0965 (0.8653204)]
COG0477	COG0845	Acid345_0654	Acid345_0654	Sugar transporter, major facilitator	Acid345_3531	Acid345_3531	secretion protein HlyD	[TP0840-TP0965 (0.8653204)]
COG0477	COG0845	Acid345_3278	Acid345_3278	major facilitator superfamily (MFS) transporter	Acid345_0308	Acid345_0308	secretion protein HlyD	[TP0840-TP0965 (0.8653204)]
COG0477	COG0845	Acid345_0654	Acid345_0654	Sugar transporter, major facilitator	Acid345_4070	Acid345_4070	secretion protein HlyD	[TP0840-TP0965 (0.8653204)]
COG0477	COG0845	Acid345_3460	Acid345_3460	major facilitator superfamily (MFS) transporter	Acid345_1830	Acid345_1830	secretion protein HlyD	[TP0840-TP0965 (0.8653204)]
COG0477	COG0845	Acid345_3460	Acid345_3460	major facilitator superfamily (MFS) transporter	Acid345_2818	Acid345_2818	secretion protein HlyD	[TP0840-TP0965 (0.8653204)]
COG0477	COG0845	Acid345_3733	Acid345_3733	major facilitator superfamily (MFS) transporter	Acid345_0308	Acid345_0308	secretion protein HlyD	[TP0840-TP0965 (0.8653204)]
COG0477	COG0845	Acid345_2643	Acid345_2643	major facilitator superfamily (MFS) transporter	Acid345_0448	Acid345_0448	secretion protein HlyD	[TP0840-TP0965 (0.8653204)]
COG0477	COG0845	Acid345_1500	Acid345_1500	major facilitator superfamily (MFS) transporter	Acid345_1830	Acid345_1830	secretion protein HlyD	[TP0840-TP0965 (0.8653204)]
COG0477	COG0845	Acid345_2910	Acid345_2910	major facilitator superfamily (MFS) transporter	Acid345_1830	Acid345_1830	secretion protein HlyD	[TP0840-TP0965 (0.8653204)]
COG0477	COG0845	Acid345_1834	Acid345_1834	major facilitator superfamily (MFS) transporter	Acid345_4021	Acid345_4021	secretion protein HlyD	[TP0840-TP0965 (0.8653204)]
COG0477	COG0845	Acid345_2632	Acid345_2632	major facilitator superfamily (MFS) transporter	Acid345_1621	Acid345_1621	secretion protein HlyD	[TP0840-TP0965 (0.8653204)]
COG0477	COG0845	Acid345_2632	Acid345_2632	major facilitator superfamily (MFS) transporter	Acid345_3531	Acid345_3531	secretion protein HlyD	[TP0840-TP0965 (0.8653204)]
COG0477	COG0845	Acid345_2484	Acid345_2484	major facilitator superfamily (MFS) transporter	Acid345_1621	Acid345_1621	secretion protein HlyD	[TP0840-TP0965 (0.8653204)]
COG0477	COG0845	Acid345_4307	Acid345_4307	major facilitator superfamily (MFS) transporter	Acid345_1067	Acid345_1067	secretion protein HlyD	[TP0840-TP0965 (0.8653204)]
COG0477	COG0845	Acid345_3923	Acid345_3923	major facilitator superfamily (MFS) transporter	Acid345_0448	Acid345_0448	secretion protein HlyD	[TP0840-TP0965 (0.8653204)]
COG0477	COG0845	Acid345_0654	Acid345_0654	Sugar transporter, major facilitator	Acid345_2552	Acid345_2552	secretion protein HlyD	[TP0840-TP0965 (0.8653204)]
COG0477	COG0845	Acid345_3094	Acid345_3094	Drug resistance transporter EmrB/QacA subfamily	Acid345_0448	Acid345_0448	secretion protein HlyD	[TP0840-TP0965 (0.8653204)]
COG0477	COG0845	Acid345_3278	Acid345_3278	major facilitator superfamily (MFS) transporter	Acid345_2829	Acid345_2829	secretion protein HlyD	[TP0840-TP0965 (0.8653204)]
COG0477	COG0845	Acid345_3278	Acid345_3278	major facilitator superfamily (MFS) transporter	Acid345_4070	Acid345_4070	secretion protein HlyD	[TP0840-TP0965 (0.8653204)]
COG0477	COG0845	Acid345_1476	Acid345_1476	Drug resistance transporter EmrB/QacA subfamily	Acid345_2818	Acid345_2818	secretion protein HlyD	[TP0840-TP0965 (0.8653204)]
COG0477	COG0845	Acid345_2632	Acid345_2632	major facilitator superfamily (MFS) transporter	Acid345_1067	Acid345_1067	secretion protein HlyD	[TP0840-TP0965 (0.8653204)]
COG0477	COG0845	Acid345_1627	Acid345_1627	major facilitator superfamily (MFS) transporter	Acid345_2552	Acid345_2552	secretion protein HlyD	[TP0840-TP0965 (0.8653204)]
COG0477	COG0845	Acid345_3094	Acid345_3094	Drug resistance transporter EmrB/QacA subfamily	Acid345_3323	Acid345_3323	secretion protein HlyD	[TP0840-TP0965 (0.8653204)]
COG0477	COG0845	Acid345_1149	Acid345_1149	major facilitator superfamily (MFS) transporter	Acid345_0448	Acid345_0448	secretion protein HlyD	[TP0840-TP0965 (0.8653204)]
COG0477	COG0845	Acid345_3034	Acid345_3034	major facilitator superfamily (MFS) transporter	Acid345_1621	Acid345_1621	secretion protein HlyD	[TP0840-TP0965 (0.8653204)]
COG0477	COG0845	Acid345_1476	Acid345_1476	Drug resistance transporter EmrB/QacA subfamily	Acid345_2829	Acid345_2829	secretion protein HlyD	[TP0840-TP0965 (0.8653204)]
COG0477	COG0845	Acid345_0243	Acid345_0243	major facilitator superfamily (MFS) transporter	Acid345_3323	Acid345_3323	secretion protein HlyD	[TP0840-TP0965 (0.8653204)]
COG0477	COG0845	Acid345_3034	Acid345_3034	major facilitator superfamily (MFS) transporter	Acid345_0308	Acid345_0308	secretion protein HlyD	[TP0840-TP0965 (0.8653204)]
COG0477	COG0845	Acid345_2122	Acid345_2122	major facilitator superfamily (MFS) transporter	Acid345_0366	Acid345_0366	Secretion protein HlyD	[TP0840-TP0965 (0.8653204)]
COG0477	COG0845	Acid345_3278	Acid345_3278	major facilitator superfamily (MFS) transporter	Acid345_0448	Acid345_0448	secretion protein HlyD	[TP0840-TP0965 (0.8653204)]
COG0477	COG0845	Acid345_3460	Acid345_3460	major facilitator superfamily (MFS) transporter	Acid345_2552	Acid345_2552	secretion protein HlyD	[TP0840-TP0965 (0.8653204)]
COG0477	COG0845	Acid345_0243	Acid345_0243	major facilitator superfamily (MFS) transporter	Acid345_0308	Acid345_0308	secretion protein HlyD	[TP0840-TP0965 (0.8653204)]
COG0477	COG0845	Acid345_2484	Acid345_2484	major facilitator superfamily (MFS) transporter	Acid345_1700	Acid345_1700	secretion protein HlyD	[TP0840-TP0965 (0.8653204)]
COG0477	COG0845	Acid345_2380	Acid345_2380	major facilitator superfamily (MFS) transporter	Acid345_4021	Acid345_4021	secretion protein HlyD	[TP0840-TP0965 (0.8653204)]
COG0477	COG0845	Acid345_3923	Acid345_3923	major facilitator superfamily (MFS) transporter	Acid345_3531	Acid345_3531	secretion protein HlyD	[TP0840-TP0965 (0.8653204)]
COG0477	COG0845	Acid345_2632	Acid345_2632	major facilitator superfamily (MFS) transporter	Acid345_1719	Acid345_1719	secretion protein HlyD	[TP0840-TP0965 (0.8653204)]
COG0477	COG0845	Acid345_2559	Acid345_2559	major facilitator superfamily (MFS) transporter	Acid345_2829	Acid345_2829	secretion protein HlyD	[TP0840-TP0965 (0.8653204)]
COG0477	COG0845	Acid345_3733	Acid345_3733	major facilitator superfamily (MFS) transporter	Acid345_1830	Acid345_1830	secretion protein HlyD	[TP0840-TP0965 (0.8653204)]
COG0477	COG0845	Acid345_1476	Acid345_1476	Drug resistance transporter EmrB/QacA subfamily	Acid345_1700	Acid345_1700	secretion protein HlyD	[TP0840-TP0965 (0.8653204)]
COG0477	COG0845	Acid345_3733	Acid345_3733	major facilitator superfamily (MFS) transporter	Acid345_0448	Acid345_0448	secretion protein HlyD	[TP0840-TP0965 (0.8653204)]
COG0477	COG0845	Acid345_4307	Acid345_4307	major facilitator superfamily (MFS) transporter	Acid345_0308	Acid345_0308	secretion protein HlyD	[TP0840-TP0965 (0.8653204)]
COG0305	COG2812	Acid345_4223	Acid345_4223	replicative DNA helicase	Acid345_1975	Acid345_1975	DNA polymerase III, subunits gamma and tau	[TP0058-TP1005 (0.7130585)]
COG0305	COG2812	Acid345_4223	Acid345_4223	replicative DNA helicase	Acid345_1189	Acid345_1189	DNA-directed DNA polymerase	[TP0058-TP1005 (0.7130585)]
COG0188	COG0526	Acid345_4772	Acid345_4772	DNA gyrase, A subunit	Acid345_4409	Acid345_4409	hypothetical protein	[TP0005-TP0100 (0.7885434)]
COG0188	COG0526	Acid345_4772	Acid345_4772	DNA gyrase, A subunit	Acid345_3927	Acid345_3927	Thioredoxin-like	[TP0005-TP0100 (0.7885434)]
COG0188	COG0526	Acid345_4772	Acid345_4772	DNA gyrase, A subunit	Acid345_1843	Acid345_1843	Thioredoxin-like	[TP0005-TP0100 (0.7885434)]
COG0188	COG0526	Acid345_4772	Acid345_4772	DNA gyrase, A subunit	Acid345_0805	Acid345_0805	Peroxiredoxin-like	[TP0005-TP0100 (0.7885434)]
COG0188	COG0526	Acid345_4772	Acid345_4772	DNA gyrase, A subunit	Acid345_3668	Acid345_3668	putative thiol-disulfide isomerase and	[TP0005-TP0100 (0.7885434)]
COG0188	COG0526	Acid345_4772	Acid345_4772	DNA gyrase, A subunit	Acid345_0181	Acid345_0181	alkyl hydroperoxide reductase	[TP0005-TP0100 (0.7885434)]
COG0188	COG0526	Acid345_4772	Acid345_4772	DNA gyrase, A subunit	Acid345_3067	Acid345_3067	thioredoxin	[TP0005-TP0100 (0.7885434)]
COG0188	COG0526	Acid345_4772	Acid345_4772	DNA gyrase, A subunit	Acid345_2212	Acid345_2212	Thioredoxin-like	[TP0005-TP0100 (0.7885434)]
COG0526	COG0771	Acid345_2212	Acid345_2212	Thioredoxin-like	Acid345_3631	Acid345_3631	UDP-N-acetylmuramoylalanine--D-glutamate ligase	[TP0100-TP0903 (0.59509045)]
COG0526	COG0771	Acid345_0181	Acid345_0181	alkyl hydroperoxide reductase	Acid345_3631	Acid345_3631	UDP-N-acetylmuramoylalanine--D-glutamate ligase	[TP0100-TP0903 (0.59509045)]
COG0526	COG0771	Acid345_4409	Acid345_4409	hypothetical protein	Acid345_3631	Acid345_3631	UDP-N-acetylmuramoylalanine--D-glutamate ligase	[TP0100-TP0903 (0.59509045)]
COG0526	COG0771	Acid345_3927	Acid345_3927	Thioredoxin-like	Acid345_3631	Acid345_3631	UDP-N-acetylmuramoylalanine--D-glutamate ligase	[TP0100-TP0903 (0.59509045)]
COG0526	COG0771	Acid345_1843	Acid345_1843	Thioredoxin-like	Acid345_3631	Acid345_3631	UDP-N-acetylmuramoylalanine--D-glutamate ligase	[TP0100-TP0903 (0.59509045)]
COG0526	COG0771	Acid345_0805	Acid345_0805	Peroxiredoxin-like	Acid345_3631	Acid345_3631	UDP-N-acetylmuramoylalanine--D-glutamate ligase	[TP0100-TP0903 (0.59509045)]
COG0526	COG0771	Acid345_3067	Acid345_3067	thioredoxin	Acid345_3631	Acid345_3631	UDP-N-acetylmuramoylalanine--D-glutamate ligase	[TP0100-TP0903 (0.59509045)]
COG0526	COG0771	Acid345_3668	Acid345_3668	putative thiol-disulfide isomerase and	Acid345_3631	Acid345_3631	UDP-N-acetylmuramoylalanine--D-glutamate ligase	[TP0100-TP0903 (0.59509045)]
COG0143	COG0845	Acid345_2030	Acid345_2030	methionyl-tRNA synthetase	Acid345_3323	Acid345_3323	secretion protein HlyD	[TP0798-TP0965 (0.7246752)]
COG0143	COG0845	Acid345_2030	Acid345_2030	methionyl-tRNA synthetase	Acid345_4070	Acid345_4070	secretion protein HlyD	[TP0798-TP0965 (0.7246752)]
COG0143	COG0845	Acid345_2030	Acid345_2030	methionyl-tRNA synthetase	Acid345_2552	Acid345_2552	secretion protein HlyD	[TP0798-TP0965 (0.7246752)]
COG0143	COG0845	Acid345_2030	Acid345_2030	methionyl-tRNA synthetase	Acid345_1700	Acid345_1700	secretion protein HlyD	[TP0798-TP0965 (0.7246752)]
COG0143	COG0845	Acid345_2030	Acid345_2030	methionyl-tRNA synthetase	Acid345_3531	Acid345_3531	secretion protein HlyD	[TP0798-TP0965 (0.7246752)]
COG0143	COG0845	Acid345_2030	Acid345_2030	methionyl-tRNA synthetase	Acid345_1830	Acid345_1830	secretion protein HlyD	[TP0798-TP0965 (0.7246752)]
COG0143	COG0845	Acid345_2030	Acid345_2030	methionyl-tRNA synthetase	Acid345_2829	Acid345_2829	secretion protein HlyD	[TP0798-TP0965 (0.7246752)]
COG0143	COG0845	Acid345_2030	Acid345_2030	methionyl-tRNA synthetase	Acid345_1719	Acid345_1719	secretion protein HlyD	[TP0798-TP0965 (0.7246752)]
COG0143	COG0845	Acid345_2030	Acid345_2030	methionyl-tRNA synthetase	Acid345_1067	Acid345_1067	secretion protein HlyD	[TP0798-TP0965 (0.7246752)]
COG0143	COG0845	Acid345_2030	Acid345_2030	methionyl-tRNA synthetase	Acid345_0366	Acid345_0366	Secretion protein HlyD	[TP0798-TP0965 (0.7246752)]
COG0143	COG0845	Acid345_2030	Acid345_2030	methionyl-tRNA synthetase	Acid345_4021	Acid345_4021	secretion protein HlyD	[TP0798-TP0965 (0.7246752)]
COG0143	COG0845	Acid345_2030	Acid345_2030	methionyl-tRNA synthetase	Acid345_0448	Acid345_0448	secretion protein HlyD	[TP0798-TP0965 (0.7246752)]
COG0143	COG0845	Acid345_2030	Acid345_2030	methionyl-tRNA synthetase	Acid345_1621	Acid345_1621	secretion protein HlyD	[TP0798-TP0965 (0.7246752)]
COG0143	COG0845	Acid345_2030	Acid345_2030	methionyl-tRNA synthetase	Acid345_2818	Acid345_2818	secretion protein HlyD	[TP0798-TP0965 (0.7246752)]
COG0143	COG0845	Acid345_2030	Acid345_2030	methionyl-tRNA synthetase	Acid345_0308	Acid345_0308	secretion protein HlyD	[TP0798-TP0965 (0.7246752)]
COG1536	COG1868	Acid345_1651	Acid345_1651	flagellar motor switch protein FliG	Acid345_1636	Acid345_1636	flagellar motor switch protein FliM	[TP0026-TP0721 (0.9539454)]
COG1366	COG1536	Acid345_2415	Acid345_2415	anti-sigma-factor antagonist	Acid345_1651	Acid345_1651	flagellar motor switch protein FliG	[TP0233-TP0400 (0.68778783)]
COG0504	COG1475	Acid345_2856	Acid345_2856	CTP synthase	Acid345_0040	Acid345_0040	parB-like partition proteins	[TP0305-TP0271 (0.70252794)]
COG0504	COG1475	Acid345_3670	Acid345_3670	CTP synthase	Acid345_0040	Acid345_0040	parB-like partition proteins	[TP0305-TP0271 (0.70252794)]
COG2206	COG4786	Acid345_4432	Acid345_4432	metal dependent phosphohydrolase	Acid345_2922	Acid345_2922	flagellar basal-body rod protein FlgG	[TP0877-TP0961 (0.57706213)]
COG2206	COG4786	Acid345_4403	Acid345_4403	metal dependent phosphohydrolase	Acid345_2922	Acid345_2922	flagellar basal-body rod protein FlgG	[TP0877-TP0961 (0.57706213)]
COG2206	COG4786	Acid345_4403	Acid345_4403	metal dependent phosphohydrolase	Acid345_2923	Acid345_2923	Flagellar basal-body rod FlgG	[TP0877-TP0961 (0.57706213)]
COG2206	COG4786	Acid345_4432	Acid345_4432	metal dependent phosphohydrolase	Acid345_2923	Acid345_2923	Flagellar basal-body rod FlgG	[TP0877-TP0961 (0.57706213)]
COG0149	COG2239	Acid345_2544	Acid345_2544	Triosephosphate isomerase	Acid345_2656	Acid345_2656	Mg/Co/Ni transporter MgtE	[TP0537-TP0917 (0.5527395)]
COG0457	COG3391	Acid345_0912	Acid345_0912	Tetratricopeptide repeat protein	Acid345_3053	Acid345_3053	hypothetical protein	[TP0095-TP0421 (0.8119976)]
COG0457	COG3391	Acid345_4645	Acid345_4645	Tetratricopeptide repeat protein	Acid345_1165	Acid345_1165	hypothetical protein	[TP0095-TP0421 (0.8119976)]
COG0457	COG3391	Acid345_2021	Acid345_2021	Tetratricopeptide repeat protein	Acid345_0746	Acid345_0746	NHL repeat protein	[TP0095-TP0421 (0.8119976)]
COG0457	COG3391	Acid345_0446	Acid345_0446	Tetratricopeptide repeat protein	Acid345_0742	Acid345_0742	NHL repeat protein	[TP0095-TP0421 (0.8119976)]
COG0457	COG3391	Acid345_3871	Acid345_3871	TPR repeat protein	Acid345_4436	Acid345_4436	hypothetical protein	[TP0095-TP0421 (0.8119976)]
COG0457	COG3391	Acid345_3871	Acid345_3871	TPR repeat protein	Acid345_0312	Acid345_0312	hypothetical protein	[TP0095-TP0421 (0.8119976)]
COG0457	COG3391	Acid345_0292	Acid345_0292	hypothetical protein	Acid345_0746	Acid345_0746	NHL repeat protein	[TP0095-TP0421 (0.8119976)]
COG0457	COG3391	Acid345_1794	Acid345_1794	TPR repeat protein	Acid345_3053	Acid345_3053	hypothetical protein	[TP0095-TP0421 (0.8119976)]
COG0457	COG3391	Acid345_4645	Acid345_4645	Tetratricopeptide repeat protein	Acid345_1767	Acid345_1767	40-residue YVTN beta-propeller repeat protein	[TP0095-TP0421 (0.8119976)]
COG0457	COG3391	Acid345_0446	Acid345_0446	Tetratricopeptide repeat protein	Acid345_1882	Acid345_1882	40-residue YVTN beta-propeller repeat protein	[TP0095-TP0421 (0.8119976)]
COG0457	COG3391	Acid345_4645	Acid345_4645	Tetratricopeptide repeat protein	Acid345_3053	Acid345_3053	hypothetical protein	[TP0095-TP0421 (0.8119976)]
COG0457	COG3391	Acid345_1794	Acid345_1794	TPR repeat protein	Acid345_1165	Acid345_1165	hypothetical protein	[TP0095-TP0421 (0.8119976)]
COG0457	COG3391	Acid345_3768	Acid345_3768	Tetratricopeptide repeat protein	Acid345_1984	Acid345_1984	40-residue YVTN beta-propeller repeat protein	[TP0095-TP0421 (0.8119976)]
COG0457	COG3391	Acid345_0912	Acid345_0912	Tetratricopeptide repeat protein	Acid345_0746	Acid345_0746	NHL repeat protein	[TP0095-TP0421 (0.8119976)]
COG0457	COG3391	Acid345_4645	Acid345_4645	Tetratricopeptide repeat protein	Acid345_0312	Acid345_0312	hypothetical protein	[TP0095-TP0421 (0.8119976)]
COG0457	COG3391	Acid345_0915	Acid345_0915	Tetratricopeptide repeat protein	Acid345_3053	Acid345_3053	hypothetical protein	[TP0095-TP0421 (0.8119976)]
COG0457	COG3391	Acid345_3544	Acid345_3544	transcriptional regulator, CadC	Acid345_1165	Acid345_1165	hypothetical protein	[TP0095-TP0421 (0.8119976)]
COG0457	COG3391	Acid345_0912	Acid345_0912	Tetratricopeptide repeat protein	Acid345_1882	Acid345_1882	40-residue YVTN beta-propeller repeat protein	[TP0095-TP0421 (0.8119976)]
COG0457	COG3391	Acid345_0912	Acid345_0912	Tetratricopeptide repeat protein	Acid345_2141	Acid345_2141	hypothetical protein	[TP0095-TP0421 (0.8119976)]
COG0457	COG3391	Acid345_0915	Acid345_0915	Tetratricopeptide repeat protein	Acid345_1984	Acid345_1984	40-residue YVTN beta-propeller repeat protein	[TP0095-TP0421 (0.8119976)]
COG0457	COG3391	Acid345_2439	Acid345_2439	Tetratricopeptide repeat protein	Acid345_1984	Acid345_1984	40-residue YVTN beta-propeller repeat protein	[TP0095-TP0421 (0.8119976)]
COG0457	COG3391	Acid345_0917	Acid345_0917	Tetratricopeptide repeat protein	Acid345_0742	Acid345_0742	NHL repeat protein	[TP0095-TP0421 (0.8119976)]
COG0457	COG3391	Acid345_3871	Acid345_3871	TPR repeat protein	Acid345_1882	Acid345_1882	40-residue YVTN beta-propeller repeat protein	[TP0095-TP0421 (0.8119976)]
COG0457	COG3391	Acid345_2439	Acid345_2439	Tetratricopeptide repeat protein	Acid345_0312	Acid345_0312	hypothetical protein	[TP0095-TP0421 (0.8119976)]
COG0457	COG3391	Acid345_0446	Acid345_0446	Tetratricopeptide repeat protein	Acid345_0746	Acid345_0746	NHL repeat protein	[TP0095-TP0421 (0.8119976)]
COG0457	COG3391	Acid345_4645	Acid345_4645	Tetratricopeptide repeat protein	Acid345_1882	Acid345_1882	40-residue YVTN beta-propeller repeat protein	[TP0095-TP0421 (0.8119976)]
COG0457	COG3391	Acid345_0292	Acid345_0292	hypothetical protein	Acid345_3053	Acid345_3053	hypothetical protein	[TP0095-TP0421 (0.8119976)]
COG0457	COG3391	Acid345_1794	Acid345_1794	TPR repeat protein	Acid345_1767	Acid345_1767	40-residue YVTN beta-propeller repeat protein	[TP0095-TP0421 (0.8119976)]
COG0457	COG3391	Acid345_3544	Acid345_3544	transcriptional regulator, CadC	Acid345_1984	Acid345_1984	40-residue YVTN beta-propeller repeat protein	[TP0095-TP0421 (0.8119976)]
COG0457	COG3391	Acid345_1963	Acid345_1963	Tetratricopeptide repeat protein	Acid345_1767	Acid345_1767	40-residue YVTN beta-propeller repeat protein	[TP0095-TP0421 (0.8119976)]
COG0457	COG3391	Acid345_3768	Acid345_3768	Tetratricopeptide repeat protein	Acid345_1882	Acid345_1882	40-residue YVTN beta-propeller repeat protein	[TP0095-TP0421 (0.8119976)]
COG0457	COG3391	Acid345_0915	Acid345_0915	Tetratricopeptide repeat protein	Acid345_0742	Acid345_0742	NHL repeat protein	[TP0095-TP0421 (0.8119976)]
COG0457	COG3391	Acid345_0917	Acid345_0917	Tetratricopeptide repeat protein	Acid345_1984	Acid345_1984	40-residue YVTN beta-propeller repeat protein	[TP0095-TP0421 (0.8119976)]
COG0457	COG3391	Acid345_1963	Acid345_1963	Tetratricopeptide repeat protein	Acid345_0746	Acid345_0746	NHL repeat protein	[TP0095-TP0421 (0.8119976)]
COG0457	COG3391	Acid345_2439	Acid345_2439	Tetratricopeptide repeat protein	Acid345_2141	Acid345_2141	hypothetical protein	[TP0095-TP0421 (0.8119976)]
COG0457	COG3391	Acid345_4603	Acid345_4603	Tetratricopeptide repeat protein	Acid345_1165	Acid345_1165	hypothetical protein	[TP0095-TP0421 (0.8119976)]
COG0457	COG3391	Acid345_3768	Acid345_3768	Tetratricopeptide repeat protein	Acid345_1165	Acid345_1165	hypothetical protein	[TP0095-TP0421 (0.8119976)]
COG0457	COG3391	Acid345_2439	Acid345_2439	Tetratricopeptide repeat protein	Acid345_4436	Acid345_4436	hypothetical protein	[TP0095-TP0421 (0.8119976)]
COG0457	COG3391	Acid345_0823	Acid345_0823	Tetratricopeptide repeat protein	Acid345_4436	Acid345_4436	hypothetical protein	[TP0095-TP0421 (0.8119976)]
COG0457	COG3391	Acid345_0912	Acid345_0912	Tetratricopeptide repeat protein	Acid345_1767	Acid345_1767	40-residue YVTN beta-propeller repeat protein	[TP0095-TP0421 (0.8119976)]
COG0457	COG3391	Acid345_1794	Acid345_1794	TPR repeat protein	Acid345_1882	Acid345_1882	40-residue YVTN beta-propeller repeat protein	[TP0095-TP0421 (0.8119976)]
COG0457	COG3391	Acid345_3871	Acid345_3871	TPR repeat protein	Acid345_0742	Acid345_0742	NHL repeat protein	[TP0095-TP0421 (0.8119976)]
COG0457	COG3391	Acid345_1794	Acid345_1794	TPR repeat protein	Acid345_0742	Acid345_0742	NHL repeat protein	[TP0095-TP0421 (0.8119976)]
COG0457	COG3391	Acid345_0446	Acid345_0446	Tetratricopeptide repeat protein	Acid345_2141	Acid345_2141	hypothetical protein	[TP0095-TP0421 (0.8119976)]
COG0457	COG3391	Acid345_3544	Acid345_3544	transcriptional regulator, CadC	Acid345_1882	Acid345_1882	40-residue YVTN beta-propeller repeat protein	[TP0095-TP0421 (0.8119976)]
COG0457	COG3391	Acid345_2439	Acid345_2439	Tetratricopeptide repeat protein	Acid345_1767	Acid345_1767	40-residue YVTN beta-propeller repeat protein	[TP0095-TP0421 (0.8119976)]
COG0457	COG3391	Acid345_4603	Acid345_4603	Tetratricopeptide repeat protein	Acid345_0742	Acid345_0742	NHL repeat protein	[TP0095-TP0421 (0.8119976)]
COG0457	COG3391	Acid345_1963	Acid345_1963	Tetratricopeptide repeat protein	Acid345_1165	Acid345_1165	hypothetical protein	[TP0095-TP0421 (0.8119976)]
COG0457	COG3391	Acid345_2439	Acid345_2439	Tetratricopeptide repeat protein	Acid345_1165	Acid345_1165	hypothetical protein	[TP0095-TP0421 (0.8119976)]
COG0457	COG3391	Acid345_3871	Acid345_3871	TPR repeat protein	Acid345_1767	Acid345_1767	40-residue YVTN beta-propeller repeat protein	[TP0095-TP0421 (0.8119976)]
COG0457	COG3391	Acid345_3871	Acid345_3871	TPR repeat protein	Acid345_1984	Acid345_1984	40-residue YVTN beta-propeller repeat protein	[TP0095-TP0421 (0.8119976)]
COG0457	COG3391	Acid345_4645	Acid345_4645	Tetratricopeptide repeat protein	Acid345_1984	Acid345_1984	40-residue YVTN beta-propeller repeat protein	[TP0095-TP0421 (0.8119976)]
COG0457	COG3391	Acid345_2021	Acid345_2021	Tetratricopeptide repeat protein	Acid345_1165	Acid345_1165	hypothetical protein	[TP0095-TP0421 (0.8119976)]
COG0457	COG3391	Acid345_0915	Acid345_0915	Tetratricopeptide repeat protein	Acid345_1882	Acid345_1882	40-residue YVTN beta-propeller repeat protein	[TP0095-TP0421 (0.8119976)]
COG0457	COG3391	Acid345_4645	Acid345_4645	Tetratricopeptide repeat protein	Acid345_4436	Acid345_4436	hypothetical protein	[TP0095-TP0421 (0.8119976)]
COG0457	COG3391	Acid345_0823	Acid345_0823	Tetratricopeptide repeat protein	Acid345_1767	Acid345_1767	40-residue YVTN beta-propeller repeat protein	[TP0095-TP0421 (0.8119976)]
COG0457	COG3391	Acid345_1963	Acid345_1963	Tetratricopeptide repeat protein	Acid345_0742	Acid345_0742	NHL repeat protein	[TP0095-TP0421 (0.8119976)]
COG0457	COG3391	Acid345_0915	Acid345_0915	Tetratricopeptide repeat protein	Acid345_0746	Acid345_0746	NHL repeat protein	[TP0095-TP0421 (0.8119976)]
COG0457	COG3391	Acid345_0446	Acid345_0446	Tetratricopeptide repeat protein	Acid345_1165	Acid345_1165	hypothetical protein	[TP0095-TP0421 (0.8119976)]
COG0457	COG3391	Acid345_4603	Acid345_4603	Tetratricopeptide repeat protein	Acid345_0312	Acid345_0312	hypothetical protein	[TP0095-TP0421 (0.8119976)]
COG0457	COG3391	Acid345_0823	Acid345_0823	Tetratricopeptide repeat protein	Acid345_0742	Acid345_0742	NHL repeat protein	[TP0095-TP0421 (0.8119976)]
COG0457	COG3391	Acid345_4645	Acid345_4645	Tetratricopeptide repeat protein	Acid345_0742	Acid345_0742	NHL repeat protein	[TP0095-TP0421 (0.8119976)]
COG0457	COG3391	Acid345_2021	Acid345_2021	Tetratricopeptide repeat protein	Acid345_1882	Acid345_1882	40-residue YVTN beta-propeller repeat protein	[TP0095-TP0421 (0.8119976)]
COG0457	COG3391	Acid345_0917	Acid345_0917	Tetratricopeptide repeat protein	Acid345_4436	Acid345_4436	hypothetical protein	[TP0095-TP0421 (0.8119976)]
COG0457	COG3391	Acid345_2021	Acid345_2021	Tetratricopeptide repeat protein	Acid345_3053	Acid345_3053	hypothetical protein	[TP0095-TP0421 (0.8119976)]
COG0457	COG3391	Acid345_0917	Acid345_0917	Tetratricopeptide repeat protein	Acid345_1767	Acid345_1767	40-residue YVTN beta-propeller repeat protein	[TP0095-TP0421 (0.8119976)]
COG0457	COG3391	Acid345_3544	Acid345_3544	transcriptional regulator, CadC	Acid345_1767	Acid345_1767	40-residue YVTN beta-propeller repeat protein	[TP0095-TP0421 (0.8119976)]
COG0457	COG3391	Acid345_0292	Acid345_0292	hypothetical protein	Acid345_1165	Acid345_1165	hypothetical protein	[TP0095-TP0421 (0.8119976)]
COG0457	COG3391	Acid345_3768	Acid345_3768	Tetratricopeptide repeat protein	Acid345_4436	Acid345_4436	hypothetical protein	[TP0095-TP0421 (0.8119976)]
COG0457	COG3391	Acid345_4603	Acid345_4603	Tetratricopeptide repeat protein	Acid345_0746	Acid345_0746	NHL repeat protein	[TP0095-TP0421 (0.8119976)]
COG0457	COG3391	Acid345_0915	Acid345_0915	Tetratricopeptide repeat protein	Acid345_4436	Acid345_4436	hypothetical protein	[TP0095-TP0421 (0.8119976)]
COG0457	COG3391	Acid345_4603	Acid345_4603	Tetratricopeptide repeat protein	Acid345_1882	Acid345_1882	40-residue YVTN beta-propeller repeat protein	[TP0095-TP0421 (0.8119976)]
COG0457	COG3391	Acid345_2439	Acid345_2439	Tetratricopeptide repeat protein	Acid345_3053	Acid345_3053	hypothetical protein	[TP0095-TP0421 (0.8119976)]
COG0457	COG3391	Acid345_0917	Acid345_0917	Tetratricopeptide repeat protein	Acid345_0746	Acid345_0746	NHL repeat protein	[TP0095-TP0421 (0.8119976)]
COG0457	COG3391	Acid345_4603	Acid345_4603	Tetratricopeptide repeat protein	Acid345_3053	Acid345_3053	hypothetical protein	[TP0095-TP0421 (0.8119976)]
COG0457	COG3391	Acid345_1794	Acid345_1794	TPR repeat protein	Acid345_4436	Acid345_4436	hypothetical protein	[TP0095-TP0421 (0.8119976)]
COG0457	COG3391	Acid345_2021	Acid345_2021	Tetratricopeptide repeat protein	Acid345_1767	Acid345_1767	40-residue YVTN beta-propeller repeat protein	[TP0095-TP0421 (0.8119976)]
COG0457	COG3391	Acid345_0823	Acid345_0823	Tetratricopeptide repeat protein	Acid345_2141	Acid345_2141	hypothetical protein	[TP0095-TP0421 (0.8119976)]
COG0457	COG3391	Acid345_0917	Acid345_0917	Tetratricopeptide repeat protein	Acid345_1882	Acid345_1882	40-residue YVTN beta-propeller repeat protein	[TP0095-TP0421 (0.8119976)]
COG0457	COG3391	Acid345_0823	Acid345_0823	Tetratricopeptide repeat protein	Acid345_1882	Acid345_1882	40-residue YVTN beta-propeller repeat protein	[TP0095-TP0421 (0.8119976)]
COG0457	COG3391	Acid345_2021	Acid345_2021	Tetratricopeptide repeat protein	Acid345_0742	Acid345_0742	NHL repeat protein	[TP0095-TP0421 (0.8119976)]
COG0457	COG3391	Acid345_3768	Acid345_3768	Tetratricopeptide repeat protein	Acid345_0312	Acid345_0312	hypothetical protein	[TP0095-TP0421 (0.8119976)]
COG0457	COG3391	Acid345_0823	Acid345_0823	Tetratricopeptide repeat protein	Acid345_0312	Acid345_0312	hypothetical protein	[TP0095-TP0421 (0.8119976)]
COG0457	COG3391	Acid345_0823	Acid345_0823	Tetratricopeptide repeat protein	Acid345_0746	Acid345_0746	NHL repeat protein	[TP0095-TP0421 (0.8119976)]
COG0457	COG3391	Acid345_0446	Acid345_0446	Tetratricopeptide repeat protein	Acid345_0312	Acid345_0312	hypothetical protein	[TP0095-TP0421 (0.8119976)]
COG0457	COG3391	Acid345_4603	Acid345_4603	Tetratricopeptide repeat protein	Acid345_1767	Acid345_1767	40-residue YVTN beta-propeller repeat protein	[TP0095-TP0421 (0.8119976)]
COG0457	COG3391	Acid345_1794	Acid345_1794	TPR repeat protein	Acid345_0312	Acid345_0312	hypothetical protein	[TP0095-TP0421 (0.8119976)]
COG0457	COG3391	Acid345_0917	Acid345_0917	Tetratricopeptide repeat protein	Acid345_0312	Acid345_0312	hypothetical protein	[TP0095-TP0421 (0.8119976)]
COG0457	COG3391	Acid345_2021	Acid345_2021	Tetratricopeptide repeat protein	Acid345_1984	Acid345_1984	40-residue YVTN beta-propeller repeat protein	[TP0095-TP0421 (0.8119976)]
COG0457	COG3391	Acid345_0912	Acid345_0912	Tetratricopeptide repeat protein	Acid345_0742	Acid345_0742	NHL repeat protein	[TP0095-TP0421 (0.8119976)]
COG0457	COG3391	Acid345_2439	Acid345_2439	Tetratricopeptide repeat protein	Acid345_0746	Acid345_0746	NHL repeat protein	[TP0095-TP0421 (0.8119976)]
COG0457	COG3391	Acid345_0292	Acid345_0292	hypothetical protein	Acid345_1767	Acid345_1767	40-residue YVTN beta-propeller repeat protein	[TP0095-TP0421 (0.8119976)]
COG0457	COG3391	Acid345_1794	Acid345_1794	TPR repeat protein	Acid345_0746	Acid345_0746	NHL repeat protein	[TP0095-TP0421 (0.8119976)]
COG0457	COG3391	Acid345_2021	Acid345_2021	Tetratricopeptide repeat protein	Acid345_0312	Acid345_0312	hypothetical protein	[TP0095-TP0421 (0.8119976)]
COG0457	COG3391	Acid345_4603	Acid345_4603	Tetratricopeptide repeat protein	Acid345_2141	Acid345_2141	hypothetical protein	[TP0095-TP0421 (0.8119976)]
COG0457	COG3391	Acid345_0912	Acid345_0912	Tetratricopeptide repeat protein	Acid345_1984	Acid345_1984	40-residue YVTN beta-propeller repeat protein	[TP0095-TP0421 (0.8119976)]
COG0457	COG3391	Acid345_0292	Acid345_0292	hypothetical protein	Acid345_1882	Acid345_1882	40-residue YVTN beta-propeller repeat protein	[TP0095-TP0421 (0.8119976)]
COG0457	COG3391	Acid345_2021	Acid345_2021	Tetratricopeptide repeat protein	Acid345_4436	Acid345_4436	hypothetical protein	[TP0095-TP0421 (0.8119976)]
COG0457	COG3391	Acid345_0292	Acid345_0292	hypothetical protein	Acid345_0312	Acid345_0312	hypothetical protein	[TP0095-TP0421 (0.8119976)]
COG0457	COG3391	Acid345_1963	Acid345_1963	Tetratricopeptide repeat protein	Acid345_0312	Acid345_0312	hypothetical protein	[TP0095-TP0421 (0.8119976)]
COG0457	COG3391	Acid345_3871	Acid345_3871	TPR repeat protein	Acid345_0746	Acid345_0746	NHL repeat protein	[TP0095-TP0421 (0.8119976)]
COG0457	COG3391	Acid345_0292	Acid345_0292	hypothetical protein	Acid345_2141	Acid345_2141	hypothetical protein	[TP0095-TP0421 (0.8119976)]
COG0457	COG3391	Acid345_0912	Acid345_0912	Tetratricopeptide repeat protein	Acid345_0312	Acid345_0312	hypothetical protein	[TP0095-TP0421 (0.8119976)]
COG0457	COG3391	Acid345_4603	Acid345_4603	Tetratricopeptide repeat protein	Acid345_4436	Acid345_4436	hypothetical protein	[TP0095-TP0421 (0.8119976)]
COG0457	COG3391	Acid345_0823	Acid345_0823	Tetratricopeptide repeat protein	Acid345_1984	Acid345_1984	40-residue YVTN beta-propeller repeat protein	[TP0095-TP0421 (0.8119976)]
COG0457	COG3391	Acid345_3544	Acid345_3544	transcriptional regulator, CadC	Acid345_0746	Acid345_0746	NHL repeat protein	[TP0095-TP0421 (0.8119976)]
COG0457	COG3391	Acid345_3768	Acid345_3768	Tetratricopeptide repeat protein	Acid345_0742	Acid345_0742	NHL repeat protein	[TP0095-TP0421 (0.8119976)]
COG0457	COG3391	Acid345_0446	Acid345_0446	Tetratricopeptide repeat protein	Acid345_1767	Acid345_1767	40-residue YVTN beta-propeller repeat protein	[TP0095-TP0421 (0.8119976)]
COG0457	COG3391	Acid345_0912	Acid345_0912	Tetratricopeptide repeat protein	Acid345_1165	Acid345_1165	hypothetical protein	[TP0095-TP0421 (0.8119976)]
COG0457	COG3391	Acid345_2021	Acid345_2021	Tetratricopeptide repeat protein	Acid345_2141	Acid345_2141	hypothetical protein	[TP0095-TP0421 (0.8119976)]
COG0457	COG3391	Acid345_0823	Acid345_0823	Tetratricopeptide repeat protein	Acid345_3053	Acid345_3053	hypothetical protein	[TP0095-TP0421 (0.8119976)]
COG0457	COG3391	Acid345_1794	Acid345_1794	TPR repeat protein	Acid345_2141	Acid345_2141	hypothetical protein	[TP0095-TP0421 (0.8119976)]
COG0457	COG3391	Acid345_3544	Acid345_3544	transcriptional regulator, CadC	Acid345_4436	Acid345_4436	hypothetical protein	[TP0095-TP0421 (0.8119976)]
COG0457	COG3391	Acid345_0915	Acid345_0915	Tetratricopeptide repeat protein	Acid345_1165	Acid345_1165	hypothetical protein	[TP0095-TP0421 (0.8119976)]
COG0457	COG3391	Acid345_1794	Acid345_1794	TPR repeat protein	Acid345_1984	Acid345_1984	40-residue YVTN beta-propeller repeat protein	[TP0095-TP0421 (0.8119976)]
COG0457	COG3391	Acid345_0446	Acid345_0446	Tetratricopeptide repeat protein	Acid345_1984	Acid345_1984	40-residue YVTN beta-propeller repeat protein	[TP0095-TP0421 (0.8119976)]
COG0457	COG3391	Acid345_3768	Acid345_3768	Tetratricopeptide repeat protein	Acid345_2141	Acid345_2141	hypothetical protein	[TP0095-TP0421 (0.8119976)]
COG0457	COG3391	Acid345_4645	Acid345_4645	Tetratricopeptide repeat protein	Acid345_0746	Acid345_0746	NHL repeat protein	[TP0095-TP0421 (0.8119976)]
COG0457	COG3391	Acid345_3768	Acid345_3768	Tetratricopeptide repeat protein	Acid345_3053	Acid345_3053	hypothetical protein	[TP0095-TP0421 (0.8119976)]
COG0457	COG3391	Acid345_0292	Acid345_0292	hypothetical protein	Acid345_1984	Acid345_1984	40-residue YVTN beta-propeller repeat protein	[TP0095-TP0421 (0.8119976)]
COG0457	COG3391	Acid345_4603	Acid345_4603	Tetratricopeptide repeat protein	Acid345_1984	Acid345_1984	40-residue YVTN beta-propeller repeat protein	[TP0095-TP0421 (0.8119976)]
COG0457	COG3391	Acid345_3871	Acid345_3871	TPR repeat protein	Acid345_2141	Acid345_2141	hypothetical protein	[TP0095-TP0421 (0.8119976)]
COG0457	COG3391	Acid345_3544	Acid345_3544	transcriptional regulator, CadC	Acid345_0742	Acid345_0742	NHL repeat protein	[TP0095-TP0421 (0.8119976)]
COG0457	COG3391	Acid345_0917	Acid345_0917	Tetratricopeptide repeat protein	Acid345_1165	Acid345_1165	hypothetical protein	[TP0095-TP0421 (0.8119976)]
COG0457	COG3391	Acid345_1963	Acid345_1963	Tetratricopeptide repeat protein	Acid345_4436	Acid345_4436	hypothetical protein	[TP0095-TP0421 (0.8119976)]
COG0457	COG3391	Acid345_1963	Acid345_1963	Tetratricopeptide repeat protein	Acid345_1882	Acid345_1882	40-residue YVTN beta-propeller repeat protein	[TP0095-TP0421 (0.8119976)]
COG0457	COG3391	Acid345_1963	Acid345_1963	Tetratricopeptide repeat protein	Acid345_3053	Acid345_3053	hypothetical protein	[TP0095-TP0421 (0.8119976)]
COG0457	COG3391	Acid345_0292	Acid345_0292	hypothetical protein	Acid345_0742	Acid345_0742	NHL repeat protein	[TP0095-TP0421 (0.8119976)]
COG0457	COG3391	Acid345_1963	Acid345_1963	Tetratricopeptide repeat protein	Acid345_1984	Acid345_1984	40-residue YVTN beta-propeller repeat protein	[TP0095-TP0421 (0.8119976)]
COG0457	COG3391	Acid345_0915	Acid345_0915	Tetratricopeptide repeat protein	Acid345_0312	Acid345_0312	hypothetical protein	[TP0095-TP0421 (0.8119976)]
COG0457	COG3391	Acid345_0915	Acid345_0915	Tetratricopeptide repeat protein	Acid345_1767	Acid345_1767	40-residue YVTN beta-propeller repeat protein	[TP0095-TP0421 (0.8119976)]
COG0457	COG3391	Acid345_0917	Acid345_0917	Tetratricopeptide repeat protein	Acid345_3053	Acid345_3053	hypothetical protein	[TP0095-TP0421 (0.8119976)]
COG0457	COG3391	Acid345_3544	Acid345_3544	transcriptional regulator, CadC	Acid345_2141	Acid345_2141	hypothetical protein	[TP0095-TP0421 (0.8119976)]
COG0457	COG3391	Acid345_0446	Acid345_0446	Tetratricopeptide repeat protein	Acid345_3053	Acid345_3053	hypothetical protein	[TP0095-TP0421 (0.8119976)]
COG0457	COG3391	Acid345_0912	Acid345_0912	Tetratricopeptide repeat protein	Acid345_4436	Acid345_4436	hypothetical protein	[TP0095-TP0421 (0.8119976)]
COG0457	COG3391	Acid345_3871	Acid345_3871	TPR repeat protein	Acid345_1165	Acid345_1165	hypothetical protein	[TP0095-TP0421 (0.8119976)]
COG0457	COG3391	Acid345_0292	Acid345_0292	hypothetical protein	Acid345_4436	Acid345_4436	hypothetical protein	[TP0095-TP0421 (0.8119976)]
COG0457	COG3391	Acid345_0915	Acid345_0915	Tetratricopeptide repeat protein	Acid345_2141	Acid345_2141	hypothetical protein	[TP0095-TP0421 (0.8119976)]
COG0457	COG3391	Acid345_0917	Acid345_0917	Tetratricopeptide repeat protein	Acid345_2141	Acid345_2141	hypothetical protein	[TP0095-TP0421 (0.8119976)]
COG0457	COG3391	Acid345_3871	Acid345_3871	TPR repeat protein	Acid345_3053	Acid345_3053	hypothetical protein	[TP0095-TP0421 (0.8119976)]
COG0457	COG3391	Acid345_3544	Acid345_3544	transcriptional regulator, CadC	Acid345_0312	Acid345_0312	hypothetical protein	[TP0095-TP0421 (0.8119976)]
COG0457	COG3391	Acid345_4645	Acid345_4645	Tetratricopeptide repeat protein	Acid345_2141	Acid345_2141	hypothetical protein	[TP0095-TP0421 (0.8119976)]
COG0457	COG3391	Acid345_3544	Acid345_3544	transcriptional regulator, CadC	Acid345_3053	Acid345_3053	hypothetical protein	[TP0095-TP0421 (0.8119976)]
COG0457	COG3391	Acid345_3768	Acid345_3768	Tetratricopeptide repeat protein	Acid345_1767	Acid345_1767	40-residue YVTN beta-propeller repeat protein	[TP0095-TP0421 (0.8119976)]
COG0457	COG3391	Acid345_0823	Acid345_0823	Tetratricopeptide repeat protein	Acid345_1165	Acid345_1165	hypothetical protein	[TP0095-TP0421 (0.8119976)]
COG0457	COG3391	Acid345_2439	Acid345_2439	Tetratricopeptide repeat protein	Acid345_0742	Acid345_0742	NHL repeat protein	[TP0095-TP0421 (0.8119976)]
COG0457	COG3391	Acid345_1963	Acid345_1963	Tetratricopeptide repeat protein	Acid345_2141	Acid345_2141	hypothetical protein	[TP0095-TP0421 (0.8119976)]
COG0457	COG3391	Acid345_2439	Acid345_2439	Tetratricopeptide repeat protein	Acid345_1882	Acid345_1882	40-residue YVTN beta-propeller repeat protein	[TP0095-TP0421 (0.8119976)]
COG0457	COG3391	Acid345_0446	Acid345_0446	Tetratricopeptide repeat protein	Acid345_4436	Acid345_4436	hypothetical protein	[TP0095-TP0421 (0.8119976)]
COG0457	COG3391	Acid345_3768	Acid345_3768	Tetratricopeptide repeat protein	Acid345_0746	Acid345_0746	NHL repeat protein	[TP0095-TP0421 (0.8119976)]
COG0250	COG0772	Acid345_4681	Acid345_4681	NusG antitermination factor	Acid345_3630	Acid345_3630	cell cycle protein	[TP0236-TP0387 (0.7470728)]
COG0250	COG0772	Acid345_4681	Acid345_4681	NusG antitermination factor	Acid345_1466	Acid345_1466	Rod shape-determining protein RodA	[TP0236-TP0387 (0.7470728)]
COG0227	COG0740	Acid345_0165	Acid345_0165	ribosomal protein L28	Acid345_1560	Acid345_1560	ATP-dependent Clp protease, proteolytic subunit	[TP0362-TP0507 (0.75048)]
COG0457	COG0457	Acid345_2439	Acid345_2439	Tetratricopeptide repeat protein	Acid345_1963	Acid345_1963	Tetratricopeptide repeat protein	[TP0067-TP0095 (0.6515529)]
COG0457	COG0457	Acid345_1963	Acid345_1963	Tetratricopeptide repeat protein	Acid345_2439	Acid345_2439	Tetratricopeptide repeat protein	[TP0067-TP0095 (0.6515529)]
COG0457	COG0457	Acid345_3544	Acid345_3544	transcriptional regulator, CadC	Acid345_0917	Acid345_0917	Tetratricopeptide repeat protein	[TP0067-TP0095 (0.6515529)]
COG0457	COG0457	Acid345_0917	Acid345_0917	Tetratricopeptide repeat protein	Acid345_3544	Acid345_3544	transcriptional regulator, CadC	[TP0067-TP0095 (0.6515529)]
COG0457	COG0457	Acid345_3871	Acid345_3871	TPR repeat protein	Acid345_2021	Acid345_2021	Tetratricopeptide repeat protein	[TP0067-TP0095 (0.6515529)]
COG0457	COG0457	Acid345_2021	Acid345_2021	Tetratricopeptide repeat protein	Acid345_3871	Acid345_3871	TPR repeat protein	[TP0067-TP0095 (0.6515529)]
COG0457	COG0457	Acid345_3871	Acid345_3871	TPR repeat protein	Acid345_3871	Acid345_3871	TPR repeat protein	[TP0067-TP0095 (0.6515529)]
COG0457	COG0457	Acid345_4603	Acid345_4603	Tetratricopeptide repeat protein	Acid345_0823	Acid345_0823	Tetratricopeptide repeat protein	[TP0067-TP0095 (0.6515529)]
COG0457	COG0457	Acid345_0823	Acid345_0823	Tetratricopeptide repeat protein	Acid345_4603	Acid345_4603	Tetratricopeptide repeat protein	[TP0067-TP0095 (0.6515529)]
COG0457	COG0457	Acid345_1794	Acid345_1794	TPR repeat protein	Acid345_0446	Acid345_0446	Tetratricopeptide repeat protein	[TP0067-TP0095 (0.6515529)]
COG0457	COG0457	Acid345_0292	Acid345_0292	hypothetical protein	Acid345_3871	Acid345_3871	TPR repeat protein	[TP0067-TP0095 (0.6515529)]
COG0457	COG0457	Acid345_3871	Acid345_3871	TPR repeat protein	Acid345_0292	Acid345_0292	hypothetical protein	[TP0067-TP0095 (0.6515529)]
COG0457	COG0457	Acid345_0446	Acid345_0446	Tetratricopeptide repeat protein	Acid345_1794	Acid345_1794	TPR repeat protein	[TP0067-TP0095 (0.6515529)]
COG0457	COG0457	Acid345_0292	Acid345_0292	hypothetical protein	Acid345_0446	Acid345_0446	Tetratricopeptide repeat protein	[TP0067-TP0095 (0.6515529)]
COG0457	COG0457	Acid345_0446	Acid345_0446	Tetratricopeptide repeat protein	Acid345_0292	Acid345_0292	hypothetical protein	[TP0067-TP0095 (0.6515529)]
COG0457	COG0457	Acid345_1794	Acid345_1794	TPR repeat protein	Acid345_0917	Acid345_0917	Tetratricopeptide repeat protein	[TP0067-TP0095 (0.6515529)]
COG0457	COG0457	Acid345_0917	Acid345_0917	Tetratricopeptide repeat protein	Acid345_1794	Acid345_1794	TPR repeat protein	[TP0067-TP0095 (0.6515529)]
COG0457	COG0457	Acid345_3544	Acid345_3544	transcriptional regulator, CadC	Acid345_0446	Acid345_0446	Tetratricopeptide repeat protein	[TP0067-TP0095 (0.6515529)]
COG0457	COG0457	Acid345_0446	Acid345_0446	Tetratricopeptide repeat protein	Acid345_3544	Acid345_3544	transcriptional regulator, CadC	[TP0067-TP0095 (0.6515529)]
COG0457	COG0457	Acid345_2439	Acid345_2439	Tetratricopeptide repeat protein	Acid345_0292	Acid345_0292	hypothetical protein	[TP0067-TP0095 (0.6515529)]
COG0457	COG0457	Acid345_0292	Acid345_0292	hypothetical protein	Acid345_2439	Acid345_2439	Tetratricopeptide repeat protein	[TP0067-TP0095 (0.6515529)]
COG0457	COG0457	Acid345_0823	Acid345_0823	Tetratricopeptide repeat protein	Acid345_0446	Acid345_0446	Tetratricopeptide repeat protein	[TP0067-TP0095 (0.6515529)]
COG0457	COG0457	Acid345_0446	Acid345_0446	Tetratricopeptide repeat protein	Acid345_0823	Acid345_0823	Tetratricopeptide repeat protein	[TP0067-TP0095 (0.6515529)]
COG0457	COG0457	Acid345_3544	Acid345_3544	transcriptional regulator, CadC	Acid345_0915	Acid345_0915	Tetratricopeptide repeat protein	[TP0067-TP0095 (0.6515529)]
COG0457	COG0457	Acid345_0915	Acid345_0915	Tetratricopeptide repeat protein	Acid345_3544	Acid345_3544	transcriptional regulator, CadC	[TP0067-TP0095 (0.6515529)]
COG0457	COG0457	Acid345_3768	Acid345_3768	Tetratricopeptide repeat protein	Acid345_3768	Acid345_3768	Tetratricopeptide repeat protein	[TP0067-TP0095 (0.6515529)]
COG0457	COG0457	Acid345_0915	Acid345_0915	Tetratricopeptide repeat protein	Acid345_3768	Acid345_3768	Tetratricopeptide repeat protein	[TP0067-TP0095 (0.6515529)]
COG0457	COG0457	Acid345_3768	Acid345_3768	Tetratricopeptide repeat protein	Acid345_0915	Acid345_0915	Tetratricopeptide repeat protein	[TP0067-TP0095 (0.6515529)]
COG0457	COG0457	Acid345_3544	Acid345_3544	transcriptional regulator, CadC	Acid345_0823	Acid345_0823	Tetratricopeptide repeat protein	[TP0067-TP0095 (0.6515529)]
COG0457	COG0457	Acid345_0823	Acid345_0823	Tetratricopeptide repeat protein	Acid345_3544	Acid345_3544	transcriptional regulator, CadC	[TP0067-TP0095 (0.6515529)]
COG0457	COG0457	Acid345_1794	Acid345_1794	TPR repeat protein	Acid345_0823	Acid345_0823	Tetratricopeptide repeat protein	[TP0067-TP0095 (0.6515529)]
COG0457	COG0457	Acid345_1794	Acid345_1794	TPR repeat protein	Acid345_2439	Acid345_2439	Tetratricopeptide repeat protein	[TP0067-TP0095 (0.6515529)]
COG0457	COG0457	Acid345_2439	Acid345_2439	Tetratricopeptide repeat protein	Acid345_1794	Acid345_1794	TPR repeat protein	[TP0067-TP0095 (0.6515529)]
COG0457	COG0457	Acid345_0823	Acid345_0823	Tetratricopeptide repeat protein	Acid345_1794	Acid345_1794	TPR repeat protein	[TP0067-TP0095 (0.6515529)]
COG0457	COG0457	Acid345_4603	Acid345_4603	Tetratricopeptide repeat protein	Acid345_3871	Acid345_3871	TPR repeat protein	[TP0067-TP0095 (0.6515529)]
COG0457	COG0457	Acid345_3871	Acid345_3871	TPR repeat protein	Acid345_4603	Acid345_4603	Tetratricopeptide repeat protein	[TP0067-TP0095 (0.6515529)]
COG0457	COG0457	Acid345_4645	Acid345_4645	Tetratricopeptide repeat protein	Acid345_0912	Acid345_0912	Tetratricopeptide repeat protein	[TP0067-TP0095 (0.6515529)]
COG0457	COG0457	Acid345_0912	Acid345_0912	Tetratricopeptide repeat protein	Acid345_4645	Acid345_4645	Tetratricopeptide repeat protein	[TP0067-TP0095 (0.6515529)]
COG0457	COG0457	Acid345_4645	Acid345_4645	Tetratricopeptide repeat protein	Acid345_3544	Acid345_3544	transcriptional regulator, CadC	[TP0067-TP0095 (0.6515529)]
COG0457	COG0457	Acid345_0912	Acid345_0912	Tetratricopeptide repeat protein	Acid345_2021	Acid345_2021	Tetratricopeptide repeat protein	[TP0067-TP0095 (0.6515529)]
COG0457	COG0457	Acid345_3544	Acid345_3544	transcriptional regulator, CadC	Acid345_4645	Acid345_4645	Tetratricopeptide repeat protein	[TP0067-TP0095 (0.6515529)]
COG0457	COG0457	Acid345_2021	Acid345_2021	Tetratricopeptide repeat protein	Acid345_0912	Acid345_0912	Tetratricopeptide repeat protein	[TP0067-TP0095 (0.6515529)]
COG0457	COG0457	Acid345_0823	Acid345_0823	Tetratricopeptide repeat protein	Acid345_2021	Acid345_2021	Tetratricopeptide repeat protein	[TP0067-TP0095 (0.6515529)]
COG0457	COG0457	Acid345_2021	Acid345_2021	Tetratricopeptide repeat protein	Acid345_0823	Acid345_0823	Tetratricopeptide repeat protein	[TP0067-TP0095 (0.6515529)]
COG0457	COG0457	Acid345_1963	Acid345_1963	Tetratricopeptide repeat protein	Acid345_0446	Acid345_0446	Tetratricopeptide repeat protein	[TP0067-TP0095 (0.6515529)]
COG0457	COG0457	Acid345_0446	Acid345_0446	Tetratricopeptide repeat protein	Acid345_1963	Acid345_1963	Tetratricopeptide repeat protein	[TP0067-TP0095 (0.6515529)]
COG0457	COG0457	Acid345_1794	Acid345_1794	TPR repeat protein	Acid345_3768	Acid345_3768	Tetratricopeptide repeat protein	[TP0067-TP0095 (0.6515529)]
COG0457	COG0457	Acid345_3768	Acid345_3768	Tetratricopeptide repeat protein	Acid345_1794	Acid345_1794	TPR repeat protein	[TP0067-TP0095 (0.6515529)]
COG0457	COG0457	Acid345_0292	Acid345_0292	hypothetical protein	Acid345_2021	Acid345_2021	Tetratricopeptide repeat protein	[TP0067-TP0095 (0.6515529)]
COG0457	COG0457	Acid345_2021	Acid345_2021	Tetratricopeptide repeat protein	Acid345_0292	Acid345_0292	hypothetical protein	[TP0067-TP0095 (0.6515529)]
COG0457	COG0457	Acid345_0292	Acid345_0292	hypothetical protein	Acid345_0917	Acid345_0917	Tetratricopeptide repeat protein	[TP0067-TP0095 (0.6515529)]
COG0457	COG0457	Acid345_0917	Acid345_0917	Tetratricopeptide repeat protein	Acid345_0292	Acid345_0292	hypothetical protein	[TP0067-TP0095 (0.6515529)]
COG0457	COG0457	Acid345_3871	Acid345_3871	TPR repeat protein	Acid345_0917	Acid345_0917	Tetratricopeptide repeat protein	[TP0067-TP0095 (0.6515529)]
COG0457	COG0457	Acid345_0917	Acid345_0917	Tetratricopeptide repeat protein	Acid345_3871	Acid345_3871	TPR repeat protein	[TP0067-TP0095 (0.6515529)]
COG0457	COG0457	Acid345_0912	Acid345_0912	Tetratricopeptide repeat protein	Acid345_4603	Acid345_4603	Tetratricopeptide repeat protein	[TP0067-TP0095 (0.6515529)]
COG0457	COG0457	Acid345_4603	Acid345_4603	Tetratricopeptide repeat protein	Acid345_0912	Acid345_0912	Tetratricopeptide repeat protein	[TP0067-TP0095 (0.6515529)]
COG0457	COG0457	Acid345_1794	Acid345_1794	TPR repeat protein	Acid345_1794	Acid345_1794	TPR repeat protein	[TP0067-TP0095 (0.6515529)]
COG0457	COG0457	Acid345_3768	Acid345_3768	Tetratricopeptide repeat protein	Acid345_0446	Acid345_0446	Tetratricopeptide repeat protein	[TP0067-TP0095 (0.6515529)]
COG0457	COG0457	Acid345_0446	Acid345_0446	Tetratricopeptide repeat protein	Acid345_3768	Acid345_3768	Tetratricopeptide repeat protein	[TP0067-TP0095 (0.6515529)]
COG0457	COG0457	Acid345_3871	Acid345_3871	TPR repeat protein	Acid345_3768	Acid345_3768	Tetratricopeptide repeat protein	[TP0067-TP0095 (0.6515529)]
COG0457	COG0457	Acid345_3768	Acid345_3768	Tetratricopeptide repeat protein	Acid345_3871	Acid345_3871	TPR repeat protein	[TP0067-TP0095 (0.6515529)]
COG0457	COG0457	Acid345_3544	Acid345_3544	transcriptional regulator, CadC	Acid345_2021	Acid345_2021	Tetratricopeptide repeat protein	[TP0067-TP0095 (0.6515529)]
COG0457	COG0457	Acid345_2021	Acid345_2021	Tetratricopeptide repeat protein	Acid345_3544	Acid345_3544	transcriptional regulator, CadC	[TP0067-TP0095 (0.6515529)]
COG0457	COG0457	Acid345_2439	Acid345_2439	Tetratricopeptide repeat protein	Acid345_0823	Acid345_0823	Tetratricopeptide repeat protein	[TP0067-TP0095 (0.6515529)]
COG0457	COG0457	Acid345_0823	Acid345_0823	Tetratricopeptide repeat protein	Acid345_2439	Acid345_2439	Tetratricopeptide repeat protein	[TP0067-TP0095 (0.6515529)]
COG0457	COG0457	Acid345_2439	Acid345_2439	Tetratricopeptide repeat protein	Acid345_2021	Acid345_2021	Tetratricopeptide repeat protein	[TP0067-TP0095 (0.6515529)]
COG0457	COG0457	Acid345_2021	Acid345_2021	Tetratricopeptide repeat protein	Acid345_2439	Acid345_2439	Tetratricopeptide repeat protein	[TP0067-TP0095 (0.6515529)]
COG0457	COG0457	Acid345_0915	Acid345_0915	Tetratricopeptide repeat protein	Acid345_0915	Acid345_0915	Tetratricopeptide repeat protein	[TP0067-TP0095 (0.6515529)]
COG0457	COG0457	Acid345_0915	Acid345_0915	Tetratricopeptide repeat protein	Acid345_0446	Acid345_0446	Tetratricopeptide repeat protein	[TP0067-TP0095 (0.6515529)]
COG0457	COG0457	Acid345_0446	Acid345_0446	Tetratricopeptide repeat protein	Acid345_0915	Acid345_0915	Tetratricopeptide repeat protein	[TP0067-TP0095 (0.6515529)]
COG0457	COG0457	Acid345_1963	Acid345_1963	Tetratricopeptide repeat protein	Acid345_0915	Acid345_0915	Tetratricopeptide repeat protein	[TP0067-TP0095 (0.6515529)]
COG0457	COG0457	Acid345_0915	Acid345_0915	Tetratricopeptide repeat protein	Acid345_1963	Acid345_1963	Tetratricopeptide repeat protein	[TP0067-TP0095 (0.6515529)]
COG0457	COG0457	Acid345_0823	Acid345_0823	Tetratricopeptide repeat protein	Acid345_0823	Acid345_0823	Tetratricopeptide repeat protein	[TP0067-TP0095 (0.6515529)]
COG0457	COG0457	Acid345_1963	Acid345_1963	Tetratricopeptide repeat protein	Acid345_0917	Acid345_0917	Tetratricopeptide repeat protein	[TP0067-TP0095 (0.6515529)]
COG0457	COG0457	Acid345_0917	Acid345_0917	Tetratricopeptide repeat protein	Acid345_1963	Acid345_1963	Tetratricopeptide repeat protein	[TP0067-TP0095 (0.6515529)]
COG0457	COG0457	Acid345_0823	Acid345_0823	Tetratricopeptide repeat protein	Acid345_3768	Acid345_3768	Tetratricopeptide repeat protein	[TP0067-TP0095 (0.6515529)]
COG0457	COG0457	Acid345_3768	Acid345_3768	Tetratricopeptide repeat protein	Acid345_0823	Acid345_0823	Tetratricopeptide repeat protein	[TP0067-TP0095 (0.6515529)]
COG0457	COG0457	Acid345_4645	Acid345_4645	Tetratricopeptide repeat protein	Acid345_2439	Acid345_2439	Tetratricopeptide repeat protein	[TP0067-TP0095 (0.6515529)]
COG0457	COG0457	Acid345_2439	Acid345_2439	Tetratricopeptide repeat protein	Acid345_4645	Acid345_4645	Tetratricopeptide repeat protein	[TP0067-TP0095 (0.6515529)]
COG0457	COG0457	Acid345_3544	Acid345_3544	transcriptional regulator, CadC	Acid345_3871	Acid345_3871	TPR repeat protein	[TP0067-TP0095 (0.6515529)]
COG0457	COG0457	Acid345_3871	Acid345_3871	TPR repeat protein	Acid345_3544	Acid345_3544	transcriptional regulator, CadC	[TP0067-TP0095 (0.6515529)]
COG0457	COG0457	Acid345_0917	Acid345_0917	Tetratricopeptide repeat protein	Acid345_0446	Acid345_0446	Tetratricopeptide repeat protein	[TP0067-TP0095 (0.6515529)]
COG0457	COG0457	Acid345_0446	Acid345_0446	Tetratricopeptide repeat protein	Acid345_0917	Acid345_0917	Tetratricopeptide repeat protein	[TP0067-TP0095 (0.6515529)]
COG0457	COG0457	Acid345_4645	Acid345_4645	Tetratricopeptide repeat protein	Acid345_0446	Acid345_0446	Tetratricopeptide repeat protein	[TP0067-TP0095 (0.6515529)]
COG0457	COG0457	Acid345_0446	Acid345_0446	Tetratricopeptide repeat protein	Acid345_4645	Acid345_4645	Tetratricopeptide repeat protein	[TP0067-TP0095 (0.6515529)]
COG0457	COG0457	Acid345_4603	Acid345_4603	Tetratricopeptide repeat protein	Acid345_2021	Acid345_2021	Tetratricopeptide repeat protein	[TP0067-TP0095 (0.6515529)]
COG0457	COG0457	Acid345_2021	Acid345_2021	Tetratricopeptide repeat protein	Acid345_4603	Acid345_4603	Tetratricopeptide repeat protein	[TP0067-TP0095 (0.6515529)]
COG0457	COG0457	Acid345_4645	Acid345_4645	Tetratricopeptide repeat protein	Acid345_0823	Acid345_0823	Tetratricopeptide repeat protein	[TP0067-TP0095 (0.6515529)]
COG0457	COG0457	Acid345_0823	Acid345_0823	Tetratricopeptide repeat protein	Acid345_4645	Acid345_4645	Tetratricopeptide repeat protein	[TP0067-TP0095 (0.6515529)]
COG0457	COG0457	Acid345_4645	Acid345_4645	Tetratricopeptide repeat protein	Acid345_3871	Acid345_3871	TPR repeat protein	[TP0067-TP0095 (0.6515529)]
COG0457	COG0457	Acid345_3871	Acid345_3871	TPR repeat protein	Acid345_4645	Acid345_4645	Tetratricopeptide repeat protein	[TP0067-TP0095 (0.6515529)]
COG0457	COG0457	Acid345_1794	Acid345_1794	TPR repeat protein	Acid345_4603	Acid345_4603	Tetratricopeptide repeat protein	[TP0067-TP0095 (0.6515529)]
COG0457	COG0457	Acid345_4603	Acid345_4603	Tetratricopeptide repeat protein	Acid345_1794	Acid345_1794	TPR repeat protein	[TP0067-TP0095 (0.6515529)]
COG0457	COG0457	Acid345_2021	Acid345_2021	Tetratricopeptide repeat protein	Acid345_2021	Acid345_2021	Tetratricopeptide repeat protein	[TP0067-TP0095 (0.6515529)]
COG0457	COG0457	Acid345_2439	Acid345_2439	Tetratricopeptide repeat protein	Acid345_0915	Acid345_0915	Tetratricopeptide repeat protein	[TP0067-TP0095 (0.6515529)]
COG0457	COG0457	Acid345_0915	Acid345_0915	Tetratricopeptide repeat protein	Acid345_2439	Acid345_2439	Tetratricopeptide repeat protein	[TP0067-TP0095 (0.6515529)]
COG0457	COG0457	Acid345_3768	Acid345_3768	Tetratricopeptide repeat protein	Acid345_2021	Acid345_2021	Tetratricopeptide repeat protein	[TP0067-TP0095 (0.6515529)]
COG0457	COG0457	Acid345_2021	Acid345_2021	Tetratricopeptide repeat protein	Acid345_3768	Acid345_3768	Tetratricopeptide repeat protein	[TP0067-TP0095 (0.6515529)]
COG0457	COG0457	Acid345_0292	Acid345_0292	hypothetical protein	Acid345_4603	Acid345_4603	Tetratricopeptide repeat protein	[TP0067-TP0095 (0.6515529)]
COG0457	COG0457	Acid345_4603	Acid345_4603	Tetratricopeptide repeat protein	Acid345_0292	Acid345_0292	hypothetical protein	[TP0067-TP0095 (0.6515529)]
COG0457	COG0457	Acid345_2439	Acid345_2439	Tetratricopeptide repeat protein	Acid345_2439	Acid345_2439	Tetratricopeptide repeat protein	[TP0067-TP0095 (0.6515529)]
COG0457	COG0457	Acid345_0912	Acid345_0912	Tetratricopeptide repeat protein	Acid345_0912	Acid345_0912	Tetratricopeptide repeat protein	[TP0067-TP0095 (0.6515529)]
COG0457	COG0457	Acid345_4603	Acid345_4603	Tetratricopeptide repeat protein	Acid345_0915	Acid345_0915	Tetratricopeptide repeat protein	[TP0067-TP0095 (0.6515529)]
COG0457	COG0457	Acid345_0915	Acid345_0915	Tetratricopeptide repeat protein	Acid345_4603	Acid345_4603	Tetratricopeptide repeat protein	[TP0067-TP0095 (0.6515529)]
COG0457	COG0457	Acid345_2439	Acid345_2439	Tetratricopeptide repeat protein	Acid345_0446	Acid345_0446	Tetratricopeptide repeat protein	[TP0067-TP0095 (0.6515529)]
COG0457	COG0457	Acid345_0446	Acid345_0446	Tetratricopeptide repeat protein	Acid345_2439	Acid345_2439	Tetratricopeptide repeat protein	[TP0067-TP0095 (0.6515529)]
COG0457	COG0457	Acid345_3871	Acid345_3871	TPR repeat protein	Acid345_0446	Acid345_0446	Tetratricopeptide repeat protein	[TP0067-TP0095 (0.6515529)]
COG0457	COG0457	Acid345_0446	Acid345_0446	Tetratricopeptide repeat protein	Acid345_3871	Acid345_3871	TPR repeat protein	[TP0067-TP0095 (0.6515529)]
COG0457	COG0457	Acid345_0912	Acid345_0912	Tetratricopeptide repeat protein	Acid345_0446	Acid345_0446	Tetratricopeptide repeat protein	[TP0067-TP0095 (0.6515529)]
COG0457	COG0457	Acid345_0446	Acid345_0446	Tetratricopeptide repeat protein	Acid345_0912	Acid345_0912	Tetratricopeptide repeat protein	[TP0067-TP0095 (0.6515529)]
COG0457	COG0457	Acid345_0292	Acid345_0292	hypothetical protein	Acid345_0823	Acid345_0823	Tetratricopeptide repeat protein	[TP0067-TP0095 (0.6515529)]
COG0457	COG0457	Acid345_0823	Acid345_0823	Tetratricopeptide repeat protein	Acid345_0292	Acid345_0292	hypothetical protein	[TP0067-TP0095 (0.6515529)]
COG0457	COG0457	Acid345_1794	Acid345_1794	TPR repeat protein	Acid345_2021	Acid345_2021	Tetratricopeptide repeat protein	[TP0067-TP0095 (0.6515529)]
COG0457	COG0457	Acid345_2021	Acid345_2021	Tetratricopeptide repeat protein	Acid345_1794	Acid345_1794	TPR repeat protein	[TP0067-TP0095 (0.6515529)]
COG0457	COG0457	Acid345_4603	Acid345_4603	Tetratricopeptide repeat protein	Acid345_0917	Acid345_0917	Tetratricopeptide repeat protein	[TP0067-TP0095 (0.6515529)]
COG0457	COG0457	Acid345_0917	Acid345_0917	Tetratricopeptide repeat protein	Acid345_4603	Acid345_4603	Tetratricopeptide repeat protein	[TP0067-TP0095 (0.6515529)]
COG0457	COG0457	Acid345_0912	Acid345_0912	Tetratricopeptide repeat protein	Acid345_0915	Acid345_0915	Tetratricopeptide repeat protein	[TP0067-TP0095 (0.6515529)]
COG0457	COG0457	Acid345_0915	Acid345_0915	Tetratricopeptide repeat protein	Acid345_0912	Acid345_0912	Tetratricopeptide repeat protein	[TP0067-TP0095 (0.6515529)]
COG0457	COG0457	Acid345_0912	Acid345_0912	Tetratricopeptide repeat protein	Acid345_3768	Acid345_3768	Tetratricopeptide repeat protein	[TP0067-TP0095 (0.6515529)]
COG0457	COG0457	Acid345_3768	Acid345_3768	Tetratricopeptide repeat protein	Acid345_0912	Acid345_0912	Tetratricopeptide repeat protein	[TP0067-TP0095 (0.6515529)]
COG0457	COG0457	Acid345_3544	Acid345_3544	transcriptional regulator, CadC	Acid345_3768	Acid345_3768	Tetratricopeptide repeat protein	[TP0067-TP0095 (0.6515529)]
COG0457	COG0457	Acid345_3768	Acid345_3768	Tetratricopeptide repeat protein	Acid345_3544	Acid345_3544	transcriptional regulator, CadC	[TP0067-TP0095 (0.6515529)]
COG0457	COG0457	Acid345_2439	Acid345_2439	Tetratricopeptide repeat protein	Acid345_4603	Acid345_4603	Tetratricopeptide repeat protein	[TP0067-TP0095 (0.6515529)]
COG0457	COG0457	Acid345_4603	Acid345_4603	Tetratricopeptide repeat protein	Acid345_2439	Acid345_2439	Tetratricopeptide repeat protein	[TP0067-TP0095 (0.6515529)]
COG0457	COG0457	Acid345_0292	Acid345_0292	hypothetical protein	Acid345_3768	Acid345_3768	Tetratricopeptide repeat protein	[TP0067-TP0095 (0.6515529)]
COG0457	COG0457	Acid345_3768	Acid345_3768	Tetratricopeptide repeat protein	Acid345_0292	Acid345_0292	hypothetical protein	[TP0067-TP0095 (0.6515529)]
COG0457	COG0457	Acid345_4645	Acid345_4645	Tetratricopeptide repeat protein	Acid345_0915	Acid345_0915	Tetratricopeptide repeat protein	[TP0067-TP0095 (0.6515529)]
COG0457	COG0457	Acid345_0915	Acid345_0915	Tetratricopeptide repeat protein	Acid345_4645	Acid345_4645	Tetratricopeptide repeat protein	[TP0067-TP0095 (0.6515529)]
COG0457	COG0457	Acid345_3871	Acid345_3871	TPR repeat protein	Acid345_0823	Acid345_0823	Tetratricopeptide repeat protein	[TP0067-TP0095 (0.6515529)]
COG0457	COG0457	Acid345_0823	Acid345_0823	Tetratricopeptide repeat protein	Acid345_3871	Acid345_3871	TPR repeat protein	[TP0067-TP0095 (0.6515529)]
COG0457	COG0457	Acid345_2439	Acid345_2439	Tetratricopeptide repeat protein	Acid345_3768	Acid345_3768	Tetratricopeptide repeat protein	[TP0067-TP0095 (0.6515529)]
COG0457	COG0457	Acid345_3768	Acid345_3768	Tetratricopeptide repeat protein	Acid345_2439	Acid345_2439	Tetratricopeptide repeat protein	[TP0067-TP0095 (0.6515529)]
COG0457	COG0457	Acid345_1794	Acid345_1794	TPR repeat protein	Acid345_1963	Acid345_1963	Tetratricopeptide repeat protein	[TP0067-TP0095 (0.6515529)]
COG0457	COG0457	Acid345_1963	Acid345_1963	Tetratricopeptide repeat protein	Acid345_1794	Acid345_1794	TPR repeat protein	[TP0067-TP0095 (0.6515529)]
COG0457	COG0457	Acid345_1963	Acid345_1963	Tetratricopeptide repeat protein	Acid345_4603	Acid345_4603	Tetratricopeptide repeat protein	[TP0067-TP0095 (0.6515529)]
COG0457	COG0457	Acid345_4603	Acid345_4603	Tetratricopeptide repeat protein	Acid345_1963	Acid345_1963	Tetratricopeptide repeat protein	[TP0067-TP0095 (0.6515529)]
COG0457	COG0457	Acid345_3871	Acid345_3871	TPR repeat protein	Acid345_0915	Acid345_0915	Tetratricopeptide repeat protein	[TP0067-TP0095 (0.6515529)]
COG0457	COG0457	Acid345_4603	Acid345_4603	Tetratricopeptide repeat protein	Acid345_4603	Acid345_4603	Tetratricopeptide repeat protein	[TP0067-TP0095 (0.6515529)]
COG0457	COG0457	Acid345_0915	Acid345_0915	Tetratricopeptide repeat protein	Acid345_3871	Acid345_3871	TPR repeat protein	[TP0067-TP0095 (0.6515529)]
COG0457	COG0457	Acid345_4645	Acid345_4645	Tetratricopeptide repeat protein	Acid345_2021	Acid345_2021	Tetratricopeptide repeat protein	[TP0067-TP0095 (0.6515529)]
COG0457	COG0457	Acid345_2021	Acid345_2021	Tetratricopeptide repeat protein	Acid345_4645	Acid345_4645	Tetratricopeptide repeat protein	[TP0067-TP0095 (0.6515529)]
COG0457	COG0457	Acid345_1963	Acid345_1963	Tetratricopeptide repeat protein	Acid345_2021	Acid345_2021	Tetratricopeptide repeat protein	[TP0067-TP0095 (0.6515529)]
COG0457	COG0457	Acid345_2021	Acid345_2021	Tetratricopeptide repeat protein	Acid345_1963	Acid345_1963	Tetratricopeptide repeat protein	[TP0067-TP0095 (0.6515529)]
COG0457	COG0457	Acid345_4645	Acid345_4645	Tetratricopeptide repeat protein	Acid345_4603	Acid345_4603	Tetratricopeptide repeat protein	[TP0067-TP0095 (0.6515529)]
COG0457	COG0457	Acid345_4603	Acid345_4603	Tetratricopeptide repeat protein	Acid345_4645	Acid345_4645	Tetratricopeptide repeat protein	[TP0067-TP0095 (0.6515529)]
COG0457	COG0457	Acid345_0292	Acid345_0292	hypothetical protein	Acid345_0292	Acid345_0292	hypothetical protein	[TP0067-TP0095 (0.6515529)]
COG0457	COG0457	Acid345_0446	Acid345_0446	Tetratricopeptide repeat protein	Acid345_2021	Acid345_2021	Tetratricopeptide repeat protein	[TP0067-TP0095 (0.6515529)]
COG0457	COG0457	Acid345_2021	Acid345_2021	Tetratricopeptide repeat protein	Acid345_0446	Acid345_0446	Tetratricopeptide repeat protein	[TP0067-TP0095 (0.6515529)]
COG0457	COG0457	Acid345_2439	Acid345_2439	Tetratricopeptide repeat protein	Acid345_0912	Acid345_0912	Tetratricopeptide repeat protein	[TP0067-TP0095 (0.6515529)]
COG0457	COG0457	Acid345_0912	Acid345_0912	Tetratricopeptide repeat protein	Acid345_2439	Acid345_2439	Tetratricopeptide repeat protein	[TP0067-TP0095 (0.6515529)]
COG0457	COG0457	Acid345_1963	Acid345_1963	Tetratricopeptide repeat protein	Acid345_0823	Acid345_0823	Tetratricopeptide repeat protein	[TP0067-TP0095 (0.6515529)]
COG0457	COG0457	Acid345_0823	Acid345_0823	Tetratricopeptide repeat protein	Acid345_1963	Acid345_1963	Tetratricopeptide repeat protein	[TP0067-TP0095 (0.6515529)]
COG0457	COG0457	Acid345_4645	Acid345_4645	Tetratricopeptide repeat protein	Acid345_0292	Acid345_0292	hypothetical protein	[TP0067-TP0095 (0.6515529)]
COG0457	COG0457	Acid345_0292	Acid345_0292	hypothetical protein	Acid345_4645	Acid345_4645	Tetratricopeptide repeat protein	[TP0067-TP0095 (0.6515529)]
COG0457	COG0457	Acid345_2439	Acid345_2439	Tetratricopeptide repeat protein	Acid345_3871	Acid345_3871	TPR repeat protein	[TP0067-TP0095 (0.6515529)]
COG0457	COG0457	Acid345_0912	Acid345_0912	Tetratricopeptide repeat protein	Acid345_1963	Acid345_1963	Tetratricopeptide repeat protein	[TP0067-TP0095 (0.6515529)]
COG0457	COG0457	Acid345_3871	Acid345_3871	TPR repeat protein	Acid345_2439	Acid345_2439	Tetratricopeptide repeat protein	[TP0067-TP0095 (0.6515529)]
COG0457	COG0457	Acid345_1963	Acid345_1963	Tetratricopeptide repeat protein	Acid345_0912	Acid345_0912	Tetratricopeptide repeat protein	[TP0067-TP0095 (0.6515529)]
COG0457	COG0457	Acid345_0292	Acid345_0292	hypothetical protein	Acid345_0915	Acid345_0915	Tetratricopeptide repeat protein	[TP0067-TP0095 (0.6515529)]
COG0457	COG0457	Acid345_0915	Acid345_0915	Tetratricopeptide repeat protein	Acid345_0292	Acid345_0292	hypothetical protein	[TP0067-TP0095 (0.6515529)]
COG0457	COG0457	Acid345_0915	Acid345_0915	Tetratricopeptide repeat protein	Acid345_2021	Acid345_2021	Tetratricopeptide repeat protein	[TP0067-TP0095 (0.6515529)]
COG0457	COG0457	Acid345_2021	Acid345_2021	Tetratricopeptide repeat protein	Acid345_0915	Acid345_0915	Tetratricopeptide repeat protein	[TP0067-TP0095 (0.6515529)]
COG0457	COG0457	Acid345_0915	Acid345_0915	Tetratricopeptide repeat protein	Acid345_0917	Acid345_0917	Tetratricopeptide repeat protein	[TP0067-TP0095 (0.6515529)]
COG0457	COG0457	Acid345_0917	Acid345_0917	Tetratricopeptide repeat protein	Acid345_0915	Acid345_0915	Tetratricopeptide repeat protein	[TP0067-TP0095 (0.6515529)]
COG0457	COG0457	Acid345_1963	Acid345_1963	Tetratricopeptide repeat protein	Acid345_0292	Acid345_0292	hypothetical protein	[TP0067-TP0095 (0.6515529)]
COG0457	COG0457	Acid345_0292	Acid345_0292	hypothetical protein	Acid345_1963	Acid345_1963	Tetratricopeptide repeat protein	[TP0067-TP0095 (0.6515529)]
COG0457	COG0457	Acid345_4603	Acid345_4603	Tetratricopeptide repeat protein	Acid345_0446	Acid345_0446	Tetratricopeptide repeat protein	[TP0067-TP0095 (0.6515529)]
COG0457	COG0457	Acid345_0446	Acid345_0446	Tetratricopeptide repeat protein	Acid345_4603	Acid345_4603	Tetratricopeptide repeat protein	[TP0067-TP0095 (0.6515529)]
COG0457	COG0457	Acid345_2439	Acid345_2439	Tetratricopeptide repeat protein	Acid345_0917	Acid345_0917	Tetratricopeptide repeat protein	[TP0067-TP0095 (0.6515529)]
COG0457	COG0457	Acid345_0917	Acid345_0917	Tetratricopeptide repeat protein	Acid345_2439	Acid345_2439	Tetratricopeptide repeat protein	[TP0067-TP0095 (0.6515529)]
COG0457	COG0457	Acid345_0917	Acid345_0917	Tetratricopeptide repeat protein	Acid345_3768	Acid345_3768	Tetratricopeptide repeat protein	[TP0067-TP0095 (0.6515529)]
COG0457	COG0457	Acid345_3768	Acid345_3768	Tetratricopeptide repeat protein	Acid345_0917	Acid345_0917	Tetratricopeptide repeat protein	[TP0067-TP0095 (0.6515529)]
COG0457	COG0457	Acid345_3544	Acid345_3544	transcriptional regulator, CadC	Acid345_1963	Acid345_1963	Tetratricopeptide repeat protein	[TP0067-TP0095 (0.6515529)]
COG0457	COG0457	Acid345_1963	Acid345_1963	Tetratricopeptide repeat protein	Acid345_3544	Acid345_3544	transcriptional regulator, CadC	[TP0067-TP0095 (0.6515529)]
COG0457	COG0457	Acid345_3544	Acid345_3544	transcriptional regulator, CadC	Acid345_2439	Acid345_2439	Tetratricopeptide repeat protein	[TP0067-TP0095 (0.6515529)]
COG0457	COG0457	Acid345_2439	Acid345_2439	Tetratricopeptide repeat protein	Acid345_3544	Acid345_3544	transcriptional regulator, CadC	[TP0067-TP0095 (0.6515529)]
COG0457	COG0457	Acid345_1794	Acid345_1794	TPR repeat protein	Acid345_0915	Acid345_0915	Tetratricopeptide repeat protein	[TP0067-TP0095 (0.6515529)]
COG0457	COG0457	Acid345_0915	Acid345_0915	Tetratricopeptide repeat protein	Acid345_1794	Acid345_1794	TPR repeat protein	[TP0067-TP0095 (0.6515529)]
COG0457	COG0457	Acid345_1963	Acid345_1963	Tetratricopeptide repeat protein	Acid345_3768	Acid345_3768	Tetratricopeptide repeat protein	[TP0067-TP0095 (0.6515529)]
COG0457	COG0457	Acid345_3768	Acid345_3768	Tetratricopeptide repeat protein	Acid345_1963	Acid345_1963	Tetratricopeptide repeat protein	[TP0067-TP0095 (0.6515529)]
COG0457	COG0457	Acid345_3544	Acid345_3544	transcriptional regulator, CadC	Acid345_0292	Acid345_0292	hypothetical protein	[TP0067-TP0095 (0.6515529)]
COG0457	COG0457	Acid345_0292	Acid345_0292	hypothetical protein	Acid345_3544	Acid345_3544	transcriptional regulator, CadC	[TP0067-TP0095 (0.6515529)]
COG0457	COG0457	Acid345_0917	Acid345_0917	Tetratricopeptide repeat protein	Acid345_2021	Acid345_2021	Tetratricopeptide repeat protein	[TP0067-TP0095 (0.6515529)]
COG0457	COG0457	Acid345_2021	Acid345_2021	Tetratricopeptide repeat protein	Acid345_0917	Acid345_0917	Tetratricopeptide repeat protein	[TP0067-TP0095 (0.6515529)]
COG0457	COG0457	Acid345_0912	Acid345_0912	Tetratricopeptide repeat protein	Acid345_0917	Acid345_0917	Tetratricopeptide repeat protein	[TP0067-TP0095 (0.6515529)]
COG0457	COG0457	Acid345_0917	Acid345_0917	Tetratricopeptide repeat protein	Acid345_0912	Acid345_0912	Tetratricopeptide repeat protein	[TP0067-TP0095 (0.6515529)]
COG0457	COG0457	Acid345_4645	Acid345_4645	Tetratricopeptide repeat protein	Acid345_3768	Acid345_3768	Tetratricopeptide repeat protein	[TP0067-TP0095 (0.6515529)]
COG0457	COG0457	Acid345_3768	Acid345_3768	Tetratricopeptide repeat protein	Acid345_4645	Acid345_4645	Tetratricopeptide repeat protein	[TP0067-TP0095 (0.6515529)]
COG0457	COG0457	Acid345_3544	Acid345_3544	transcriptional regulator, CadC	Acid345_0912	Acid345_0912	Tetratricopeptide repeat protein	[TP0067-TP0095 (0.6515529)]
COG0457	COG0457	Acid345_0912	Acid345_0912	Tetratricopeptide repeat protein	Acid345_3544	Acid345_3544	transcriptional regulator, CadC	[TP0067-TP0095 (0.6515529)]
COG0457	COG0457	Acid345_1794	Acid345_1794	TPR repeat protein	Acid345_3544	Acid345_3544	transcriptional regulator, CadC	[TP0067-TP0095 (0.6515529)]
COG0457	COG0457	Acid345_3544	Acid345_3544	transcriptional regulator, CadC	Acid345_1794	Acid345_1794	TPR repeat protein	[TP0067-TP0095 (0.6515529)]
COG0457	COG0457	Acid345_0912	Acid345_0912	Tetratricopeptide repeat protein	Acid345_3871	Acid345_3871	TPR repeat protein	[TP0067-TP0095 (0.6515529)]
COG0457	COG0457	Acid345_3871	Acid345_3871	TPR repeat protein	Acid345_0912	Acid345_0912	Tetratricopeptide repeat protein	[TP0067-TP0095 (0.6515529)]
COG0457	COG0457	Acid345_4645	Acid345_4645	Tetratricopeptide repeat protein	Acid345_1794	Acid345_1794	TPR repeat protein	[TP0067-TP0095 (0.6515529)]
COG0457	COG0457	Acid345_1794	Acid345_1794	TPR repeat protein	Acid345_4645	Acid345_4645	Tetratricopeptide repeat protein	[TP0067-TP0095 (0.6515529)]
COG0457	COG0457	Acid345_1794	Acid345_1794	TPR repeat protein	Acid345_0912	Acid345_0912	Tetratricopeptide repeat protein	[TP0067-TP0095 (0.6515529)]
COG0457	COG0457	Acid345_0912	Acid345_0912	Tetratricopeptide repeat protein	Acid345_1794	Acid345_1794	TPR repeat protein	[TP0067-TP0095 (0.6515529)]
COG0457	COG0457	Acid345_0446	Acid345_0446	Tetratricopeptide repeat protein	Acid345_0446	Acid345_0446	Tetratricopeptide repeat protein	[TP0067-TP0095 (0.6515529)]
COG0457	COG0457	Acid345_0912	Acid345_0912	Tetratricopeptide repeat protein	Acid345_0823	Acid345_0823	Tetratricopeptide repeat protein	[TP0067-TP0095 (0.6515529)]
COG0457	COG0457	Acid345_0823	Acid345_0823	Tetratricopeptide repeat protein	Acid345_0912	Acid345_0912	Tetratricopeptide repeat protein	[TP0067-TP0095 (0.6515529)]
COG0457	COG0457	Acid345_1963	Acid345_1963	Tetratricopeptide repeat protein	Acid345_3871	Acid345_3871	TPR repeat protein	[TP0067-TP0095 (0.6515529)]
COG0457	COG0457	Acid345_3871	Acid345_3871	TPR repeat protein	Acid345_1963	Acid345_1963	Tetratricopeptide repeat protein	[TP0067-TP0095 (0.6515529)]
COG0457	COG0457	Acid345_0823	Acid345_0823	Tetratricopeptide repeat protein	Acid345_0917	Acid345_0917	Tetratricopeptide repeat protein	[TP0067-TP0095 (0.6515529)]
COG0457	COG0457	Acid345_0917	Acid345_0917	Tetratricopeptide repeat protein	Acid345_0823	Acid345_0823	Tetratricopeptide repeat protein	[TP0067-TP0095 (0.6515529)]
COG0457	COG0457	Acid345_0912	Acid345_0912	Tetratricopeptide repeat protein	Acid345_0292	Acid345_0292	hypothetical protein	[TP0067-TP0095 (0.6515529)]
COG0457	COG0457	Acid345_0292	Acid345_0292	hypothetical protein	Acid345_0912	Acid345_0912	Tetratricopeptide repeat protein	[TP0067-TP0095 (0.6515529)]
COG0457	COG0457	Acid345_4603	Acid345_4603	Tetratricopeptide repeat protein	Acid345_3768	Acid345_3768	Tetratricopeptide repeat protein	[TP0067-TP0095 (0.6515529)]
COG0457	COG0457	Acid345_3768	Acid345_3768	Tetratricopeptide repeat protein	Acid345_4603	Acid345_4603	Tetratricopeptide repeat protein	[TP0067-TP0095 (0.6515529)]
COG0457	COG0457	Acid345_0917	Acid345_0917	Tetratricopeptide repeat protein	Acid345_0917	Acid345_0917	Tetratricopeptide repeat protein	[TP0067-TP0095 (0.6515529)]
COG0457	COG0457	Acid345_3544	Acid345_3544	transcriptional regulator, CadC	Acid345_4603	Acid345_4603	Tetratricopeptide repeat protein	[TP0067-TP0095 (0.6515529)]
COG0457	COG0457	Acid345_4603	Acid345_4603	Tetratricopeptide repeat protein	Acid345_3544	Acid345_3544	transcriptional regulator, CadC	[TP0067-TP0095 (0.6515529)]
COG0457	COG0457	Acid345_3544	Acid345_3544	transcriptional regulator, CadC	Acid345_3544	Acid345_3544	transcriptional regulator, CadC	[TP0067-TP0095 (0.6515529)]
COG0457	COG0457	Acid345_0915	Acid345_0915	Tetratricopeptide repeat protein	Acid345_0823	Acid345_0823	Tetratricopeptide repeat protein	[TP0067-TP0095 (0.6515529)]
COG0457	COG0457	Acid345_0823	Acid345_0823	Tetratricopeptide repeat protein	Acid345_0915	Acid345_0915	Tetratricopeptide repeat protein	[TP0067-TP0095 (0.6515529)]
COG0457	COG0457	Acid345_1794	Acid345_1794	TPR repeat protein	Acid345_3871	Acid345_3871	TPR repeat protein	[TP0067-TP0095 (0.6515529)]
COG0457	COG0457	Acid345_3871	Acid345_3871	TPR repeat protein	Acid345_1794	Acid345_1794	TPR repeat protein	[TP0067-TP0095 (0.6515529)]
COG0457	COG0457	Acid345_1963	Acid345_1963	Tetratricopeptide repeat protein	Acid345_1963	Acid345_1963	Tetratricopeptide repeat protein	[TP0067-TP0095 (0.6515529)]
COG0457	COG0457	Acid345_1794	Acid345_1794	TPR repeat protein	Acid345_0292	Acid345_0292	hypothetical protein	[TP0067-TP0095 (0.6515529)]
COG0457	COG0457	Acid345_0292	Acid345_0292	hypothetical protein	Acid345_1794	Acid345_1794	TPR repeat protein	[TP0067-TP0095 (0.6515529)]
COG0457	COG0457	Acid345_4645	Acid345_4645	Tetratricopeptide repeat protein	Acid345_4645	Acid345_4645	Tetratricopeptide repeat protein	[TP0067-TP0095 (0.6515529)]
COG0457	COG0457	Acid345_4645	Acid345_4645	Tetratricopeptide repeat protein	Acid345_1963	Acid345_1963	Tetratricopeptide repeat protein	[TP0067-TP0095 (0.6515529)]
COG0457	COG0457	Acid345_1963	Acid345_1963	Tetratricopeptide repeat protein	Acid345_4645	Acid345_4645	Tetratricopeptide repeat protein	[TP0067-TP0095 (0.6515529)]
COG0457	COG0457	Acid345_4645	Acid345_4645	Tetratricopeptide repeat protein	Acid345_0917	Acid345_0917	Tetratricopeptide repeat protein	[TP0067-TP0095 (0.6515529)]
COG0457	COG0457	Acid345_0917	Acid345_0917	Tetratricopeptide repeat protein	Acid345_4645	Acid345_4645	Tetratricopeptide repeat protein	[TP0067-TP0095 (0.6515529)]
COG0445	COG3839	Acid345_0080	Acid345_0080	glucose inhibited division protein A	Acid345_2821	Acid345_2821	ABC transporter, ATPase subunit	[TP0044-TP0804 (0.81002605)]
COG0103	COG0211	Acid345_0562	Acid345_0562	ribosomal protein S9	Acid345_0019	Acid345_0019	ribosomal protein L27	[TP1024-TP0743 (0.87139803)]
COG0472	COG1512	Acid345_3632	Acid345_3632	phospho-N-acetylmuramoyl-pentapeptide-	Acid345_1517	Acid345_1517	protein of unknown function DUF477	[TP0345-TP0561 (0.53951585)]
COG0621	COG2812	Acid345_2144	Acid345_2144	hypothetical protein	Acid345_1975	Acid345_1975	DNA polymerase III, subunits gamma and tau	[TP0754-TP1005 (0.5550382)]
COG0621	COG2812	Acid345_1874	Acid345_1874	tRNA-i(6)A37 modification enzyme MiaB	Acid345_1189	Acid345_1189	DNA-directed DNA polymerase	[TP0754-TP1005 (0.5550382)]
COG0621	COG2812	Acid345_1874	Acid345_1874	tRNA-i(6)A37 modification enzyme MiaB	Acid345_1975	Acid345_1975	DNA polymerase III, subunits gamma and tau	[TP0754-TP1005 (0.5550382)]
COG0621	COG2812	Acid345_1211	Acid345_1211	MiaB-like tRNA modifying enzyme	Acid345_1189	Acid345_1189	DNA-directed DNA polymerase	[TP0754-TP1005 (0.5550382)]
COG0621	COG2812	Acid345_1211	Acid345_1211	MiaB-like tRNA modifying enzyme	Acid345_1975	Acid345_1975	DNA polymerase III, subunits gamma and tau	[TP0754-TP1005 (0.5550382)]
COG0621	COG2812	Acid345_2144	Acid345_2144	hypothetical protein	Acid345_1189	Acid345_1189	DNA-directed DNA polymerase	[TP0754-TP1005 (0.5550382)]
COG0442	COG4591	Acid345_1063	Acid345_1063	prolyl-tRNA synthetase	Acid345_3567	Acid345_3567	Lipoprotein releasing system, transmembrane	[TP0160-TP0582 (0.74148)]
COG0693	COG0761	Acid345_2316	Acid345_2316	Peptidase C56, PfpI	Acid345_1739	Acid345_1739	hydroxymethylbutenyl pyrophosphate reductase	[TP0445-TP0547 (0.53976095)]
COG0693	COG0761	Acid345_0093	Acid345_0093	ThiJ/PfpI	Acid345_1739	Acid345_1739	hydroxymethylbutenyl pyrophosphate reductase	[TP0445-TP0547 (0.53976095)]
COG0693	COG0761	Acid345_2446	Acid345_2446	ThiJ/PfpI family protein	Acid345_1739	Acid345_1739	hydroxymethylbutenyl pyrophosphate reductase	[TP0445-TP0547 (0.53976095)]
COG1291	COG2239	Acid345_3481	Acid345_3481	chemotaxis protein	Acid345_2656	Acid345_2656	Mg/Co/Ni transporter MgtE	[TP0725-TP0917 (0.53720385)]
COG1291	COG2239	Acid345_2933	Acid345_2933	MotA/TolQ/ExbB proton channel	Acid345_2656	Acid345_2656	Mg/Co/Ni transporter MgtE	[TP0725-TP0917 (0.53720385)]
COG1536	COG4786	Acid345_1651	Acid345_1651	flagellar motor switch protein FliG	Acid345_2923	Acid345_2923	Flagellar basal-body rod FlgG	[TP0026-TP0961 (0.8107165)]
COG1536	COG4786	Acid345_1651	Acid345_1651	flagellar motor switch protein FliG	Acid345_2922	Acid345_2922	flagellar basal-body rod protein FlgG	[TP0026-TP0961 (0.8107165)]
COG0223	COG0664	Acid345_4228	Acid345_4228	methionyl-tRNA formyltransferase	Acid345_0362	Acid345_0362	transcriptional regulator, Crp/Fnr family	[TP0756-TP0995 (0.69102824)]
COG0223	COG0664	Acid345_4228	Acid345_4228	methionyl-tRNA formyltransferase	Acid345_1499	Acid345_1499	cyclic nucleotide-binding protein	[TP0756-TP0995 (0.69102824)]
COG0223	COG0664	Acid345_4228	Acid345_4228	methionyl-tRNA formyltransferase	Acid345_0657	Acid345_0657	cyclic nucleotide-binding protein	[TP0756-TP0995 (0.69102824)]
COG0223	COG0664	Acid345_4228	Acid345_4228	methionyl-tRNA formyltransferase	Acid345_3455	Acid345_3455	transcriptional regulator, Crp/Fnr family	[TP0756-TP0995 (0.69102824)]
COG0223	COG0664	Acid345_4228	Acid345_4228	methionyl-tRNA formyltransferase	Acid345_1498	Acid345_1498	transcriptional regulator, Crp/Fnr family	[TP0756-TP0995 (0.69102824)]
COG0223	COG0664	Acid345_4228	Acid345_4228	methionyl-tRNA formyltransferase	Acid345_2702	Acid345_2702	cyclic nucleotide-binding protein	[TP0756-TP0995 (0.69102824)]
COG0223	COG0664	Acid345_4228	Acid345_4228	methionyl-tRNA formyltransferase	Acid345_0065	Acid345_0065	cyclic nucleotide-binding (cNMP-BD) protein	[TP0756-TP0995 (0.69102824)]
COG0223	COG0664	Acid345_4228	Acid345_4228	methionyl-tRNA formyltransferase	Acid345_1422	Acid345_1422	cyclic nucleotide-binding protein	[TP0756-TP0995 (0.69102824)]
COG0223	COG0664	Acid345_4228	Acid345_4228	methionyl-tRNA formyltransferase	Acid345_2437	Acid345_2437	cyclic nucleotide-binding protein	[TP0756-TP0995 (0.69102824)]
COG0223	COG0664	Acid345_4228	Acid345_4228	methionyl-tRNA formyltransferase	Acid345_2703	Acid345_2703	cyclic nucleotide-binding protein	[TP0756-TP0995 (0.69102824)]
COG0785	COG1512	Acid345_0180	Acid345_0180	cytochrome c biogenesis protein, transmembrane	Acid345_1517	Acid345_1517	protein of unknown function DUF477	[TP0101-TP0561 (0.5550382)]
COG0465	COG4591	Acid345_2241	Acid345_2241	AAA ATPase	Acid345_3567	Acid345_3567	Lipoprotein releasing system, transmembrane	[TP0765-TP0582 (0.6598422)]
COG0465	COG4591	Acid345_0064	Acid345_0064	ATP-dependent metalloprotease FtsH	Acid345_3567	Acid345_3567	Lipoprotein releasing system, transmembrane	[TP0765-TP0582 (0.6598422)]
COG0773	COG0817	Acid345_2620	Acid345_2620	UDP-N-acetylmuramate	Acid345_3618	Acid345_3618	crossover junction endodeoxyribonuclease RuvC	[TP0341-TP0517 (0.7285616)]
COG0773	COG0817	Acid345_3628	Acid345_3628	UDP-N-acetylmuramate--alanine ligase	Acid345_3618	Acid345_3618	crossover junction endodeoxyribonuclease RuvC	[TP0341-TP0517 (0.7285616)]
COG0272	COG0773	Acid345_4656	Acid345_4656	DNA ligase, NAD-dependent	Acid345_2620	Acid345_2620	UDP-N-acetylmuramate	[TP0634-TP0341 (0.8201813)]
COG0272	COG0773	Acid345_4656	Acid345_4656	DNA ligase, NAD-dependent	Acid345_3628	Acid345_3628	UDP-N-acetylmuramate--alanine ligase	[TP0634-TP0341 (0.8201813)]
COG1512	COG2095	Acid345_1517	Acid345_1517	protein of unknown function DUF477	Acid345_0603	Acid345_0603	multiple antibiotic resistance MarC-related	[TP0561-TP0988 (0.5704539)]
COG0353	COG0514	Acid345_1973	Acid345_1973	recombination protein RecR	Acid345_3541	Acid345_3541	ATP-dependent DNA helicase, RecQ family	[TP1004-TP0103 (0.6917512)]
COG0036	COG0249	Acid345_0074	Acid345_0074	Ribulose-phosphate 3-epimerase	Acid345_2697	Acid345_2697	DNA mismatch repair protein MutS	[TP0945-TP0328 (0.6742458)]
COG0124	COG0465	Acid345_1205	Acid345_1205	histidyl-tRNA synthetase	Acid345_0064	Acid345_0064	ATP-dependent metalloprotease FtsH	[TP0641-TP0330 (0.76316583)]
COG0124	COG0465	Acid345_1205	Acid345_1205	histidyl-tRNA synthetase	Acid345_2241	Acid345_2241	AAA ATPase	[TP0641-TP0330 (0.76316583)]
COG1396	COG2206	Acid345_1539	Acid345_1539	transcriptional regulator, MerR family	Acid345_4403	Acid345_4403	metal dependent phosphohydrolase	[TP0461-TP0877 (0.81002605)]
COG1396	COG2206	Acid345_1539	Acid345_1539	transcriptional regulator, MerR family	Acid345_4432	Acid345_4432	metal dependent phosphohydrolase	[TP0461-TP0877 (0.81002605)]
COG1396	COG2206	Acid345_3046	Acid345_3046	transcriptional regulator, XRE family with cupin	Acid345_4403	Acid345_4403	metal dependent phosphohydrolase	[TP0461-TP0877 (0.81002605)]
COG1396	COG2206	Acid345_3046	Acid345_3046	transcriptional regulator, XRE family with cupin	Acid345_4432	Acid345_4432	metal dependent phosphohydrolase	[TP0461-TP0877 (0.81002605)]
COG1396	COG2206	Acid345_4148	Acid345_4148	transcriptional regulator, XRE family	Acid345_4403	Acid345_4403	metal dependent phosphohydrolase	[TP0461-TP0877 (0.81002605)]
COG1396	COG2206	Acid345_4148	Acid345_4148	transcriptional regulator, XRE family	Acid345_4432	Acid345_4432	metal dependent phosphohydrolase	[TP0461-TP0877 (0.81002605)]
COG0250	COG3439	Acid345_4681	Acid345_4681	NusG antitermination factor	Acid345_1823	Acid345_1823	protein of unknown function DUF302	[TP0236-TP0895 (0.72267145)]
COG0772	COG1512	Acid345_3630	Acid345_3630	cell cycle protein	Acid345_1517	Acid345_1517	protein of unknown function DUF477	[TP0387-TP0561 (0.5082704)]
COG0772	COG1512	Acid345_1466	Acid345_1466	Rod shape-determining protein RodA	Acid345_1517	Acid345_1517	protein of unknown function DUF477	[TP0387-TP0561 (0.5082704)]
COG0173	COG0493	Acid345_1204	Acid345_1204	aspartyl-tRNA synthetase	Acid345_2796	Acid345_2796	glutamate synthase (NADPH), homotetrameric	[TP0985-TP0735 (0.50901)]
COG0173	COG0493	Acid345_1204	Acid345_1204	aspartyl-tRNA synthetase	Acid345_3679	Acid345_3679	glutamate synthases, NADH/NADPH, small subunit	[TP0985-TP0735 (0.50901)]
COG0504	COG0728	Acid345_3670	Acid345_3670	CTP synthase	Acid345_3967	Acid345_3967	integral membrane protein MviN	[TP0305-TP0516 (0.84299135)]
COG0504	COG0728	Acid345_2856	Acid345_2856	CTP synthase	Acid345_3967	Acid345_3967	integral membrane protein MviN	[TP0305-TP0516 (0.84299135)]
COG0275	COG0820	Acid345_3638	Acid345_3638	methyltransferase	Acid345_1567	Acid345_1567	hypothetical protein	[TP0384-TP0068 (0.79878455)]
COG0445	COG1366	Acid345_0080	Acid345_0080	glucose inhibited division protein A	Acid345_2415	Acid345_2415	anti-sigma-factor antagonist	[TP0044-TP0233 (0.74185747)]
COG0242	COG0360	Acid345_4287	Acid345_4287	Peptide deformylase	Acid345_4537	Acid345_4537	ribosomal protein S6	[TP0757-TP0063 (0.54983324)]
COG0242	COG0360	Acid345_3916	Acid345_3916	Peptide deformylase	Acid345_4537	Acid345_4537	ribosomal protein S6	[TP0757-TP0063 (0.54983324)]
COG0267	COG0357	Acid345_4683	Acid345_4683	ribosomal protein L33	Acid345_0042	Acid345_0042	methyltransferase GidB	[TP0234-TP0946 (0.6249908)]
COG0234	COG0772	Acid345_1098	Acid345_1098	chaperonin Cpn10/GroES	Acid345_3630	Acid345_3630	cell cycle protein	[TP1013-TP0387 (0.81326103)]
COG0234	COG0772	Acid345_1098	Acid345_1098	chaperonin Cpn10/GroES	Acid345_1466	Acid345_1466	Rod shape-determining protein RodA	[TP1013-TP0387 (0.81326103)]
COG0445	COG0457	Acid345_0080	Acid345_0080	glucose inhibited division protein A	Acid345_3768	Acid345_3768	Tetratricopeptide repeat protein	[TP0044-TP0954 (0.8549597)]
COG0445	COG0457	Acid345_0080	Acid345_0080	glucose inhibited division protein A	Acid345_4603	Acid345_4603	Tetratricopeptide repeat protein	[TP0044-TP0954 (0.8549597)]
COG0445	COG0457	Acid345_0080	Acid345_0080	glucose inhibited division protein A	Acid345_0292	Acid345_0292	hypothetical protein	[TP0044-TP0954 (0.8549597)]
COG0445	COG0457	Acid345_0080	Acid345_0080	glucose inhibited division protein A	Acid345_3871	Acid345_3871	TPR repeat protein	[TP0044-TP0954 (0.8549597)]
COG0445	COG0457	Acid345_0080	Acid345_0080	glucose inhibited division protein A	Acid345_0917	Acid345_0917	Tetratricopeptide repeat protein	[TP0044-TP0954 (0.8549597)]
COG0445	COG0457	Acid345_0080	Acid345_0080	glucose inhibited division protein A	Acid345_2021	Acid345_2021	Tetratricopeptide repeat protein	[TP0044-TP0954 (0.8549597)]
COG0445	COG0457	Acid345_0080	Acid345_0080	glucose inhibited division protein A	Acid345_1963	Acid345_1963	Tetratricopeptide repeat protein	[TP0044-TP0954 (0.8549597)]
COG0445	COG0457	Acid345_0080	Acid345_0080	glucose inhibited division protein A	Acid345_4645	Acid345_4645	Tetratricopeptide repeat protein	[TP0044-TP0954 (0.8549597)]
COG0445	COG0457	Acid345_0080	Acid345_0080	glucose inhibited division protein A	Acid345_0912	Acid345_0912	Tetratricopeptide repeat protein	[TP0044-TP0954 (0.8549597)]
COG0445	COG0457	Acid345_0080	Acid345_0080	glucose inhibited division protein A	Acid345_1794	Acid345_1794	TPR repeat protein	[TP0044-TP0954 (0.8549597)]
COG0445	COG0457	Acid345_0080	Acid345_0080	glucose inhibited division protein A	Acid345_0915	Acid345_0915	Tetratricopeptide repeat protein	[TP0044-TP0954 (0.8549597)]
COG0445	COG0457	Acid345_0080	Acid345_0080	glucose inhibited division protein A	Acid345_2439	Acid345_2439	Tetratricopeptide repeat protein	[TP0044-TP0954 (0.8549597)]
COG0445	COG0457	Acid345_0080	Acid345_0080	glucose inhibited division protein A	Acid345_3544	Acid345_3544	transcriptional regulator, CadC	[TP0044-TP0954 (0.8549597)]
COG0445	COG0457	Acid345_0080	Acid345_0080	glucose inhibited division protein A	Acid345_0823	Acid345_0823	Tetratricopeptide repeat protein	[TP0044-TP0954 (0.8549597)]
COG0445	COG0457	Acid345_0080	Acid345_0080	glucose inhibited division protein A	Acid345_0446	Acid345_0446	Tetratricopeptide repeat protein	[TP0044-TP0954 (0.8549597)]
COG0305	COG1595	Acid345_4223	Acid345_4223	replicative DNA helicase	Acid345_1027	Acid345_1027	sigma-24, ECF subfamily	[TP0058-TP0092 (0.74082893)]
COG0305	COG1595	Acid345_4223	Acid345_4223	replicative DNA helicase	Acid345_2100	Acid345_2100	sigma-24, ECF subfamily	[TP0058-TP0092 (0.74082893)]
COG0305	COG1595	Acid345_4223	Acid345_4223	replicative DNA helicase	Acid345_3082	Acid345_3082	sigma-24, ECF subfamily	[TP0058-TP0092 (0.74082893)]
COG0305	COG1595	Acid345_4223	Acid345_4223	replicative DNA helicase	Acid345_2693	Acid345_2693	sigma-24, ECF subfamily	[TP0058-TP0092 (0.74082893)]
COG0305	COG1595	Acid345_4223	Acid345_4223	replicative DNA helicase	Acid345_3512	Acid345_3512	sigma-24, ECF subfamily	[TP0058-TP0092 (0.74082893)]
COG0305	COG1595	Acid345_4223	Acid345_4223	replicative DNA helicase	Acid345_0545	Acid345_0545	sigma-24, ECF subfamily	[TP0058-TP0092 (0.74082893)]
COG0305	COG1595	Acid345_4223	Acid345_4223	replicative DNA helicase	Acid345_1800	Acid345_1800	sigma-24, ECF subfamily	[TP0058-TP0092 (0.74082893)]
COG0305	COG1595	Acid345_4223	Acid345_4223	replicative DNA helicase	Acid345_0294	Acid345_0294	sigma-24, ECF subfamily	[TP0058-TP0092 (0.74082893)]
COG0305	COG1595	Acid345_4223	Acid345_4223	replicative DNA helicase	Acid345_4527	Acid345_4527	sigma-24, ECF subfamily	[TP0058-TP0092 (0.74082893)]
COG0305	COG1595	Acid345_4223	Acid345_4223	replicative DNA helicase	Acid345_4688	Acid345_4688	sigma-24, ECF subfamily	[TP0058-TP0092 (0.74082893)]
COG0305	COG1595	Acid345_4223	Acid345_4223	replicative DNA helicase	Acid345_3448	Acid345_3448	sigma-24, ECF subfamily	[TP0058-TP0092 (0.74082893)]
COG0305	COG1595	Acid345_4223	Acid345_4223	replicative DNA helicase	Acid345_1825	Acid345_1825	sigma-24, ECF subfamily	[TP0058-TP0092 (0.74082893)]
COG0305	COG1595	Acid345_4223	Acid345_4223	replicative DNA helicase	Acid345_3667	Acid345_3667	sigma-24, ECF subfamily	[TP0058-TP0092 (0.74082893)]
COG0305	COG1595	Acid345_4223	Acid345_4223	replicative DNA helicase	Acid345_3710	Acid345_3710	sigma-24, ECF subfamily	[TP0058-TP0092 (0.74082893)]
COG0305	COG1595	Acid345_4223	Acid345_4223	replicative DNA helicase	Acid345_3132	Acid345_3132	sigma-24, ECF subfamily	[TP0058-TP0092 (0.74082893)]
COG0305	COG1595	Acid345_4223	Acid345_4223	replicative DNA helicase	Acid345_4397	Acid345_4397	sigma-24, ECF subfamily	[TP0058-TP0092 (0.74082893)]
COG0305	COG1595	Acid345_4223	Acid345_4223	replicative DNA helicase	Acid345_2486	Acid345_2486	sigma-24, ECF subfamily	[TP0058-TP0092 (0.74082893)]
COG0305	COG1595	Acid345_4223	Acid345_4223	replicative DNA helicase	Acid345_1342	Acid345_1342	sigma-24, ECF subfamily	[TP0058-TP0092 (0.74082893)]
COG0305	COG1595	Acid345_4223	Acid345_4223	replicative DNA helicase	Acid345_0587	Acid345_0587	sigma-24, ECF subfamily	[TP0058-TP0092 (0.74082893)]
COG0305	COG1595	Acid345_4223	Acid345_4223	replicative DNA helicase	Acid345_1787	Acid345_1787	sigma-24, ECF subfamily	[TP0058-TP0092 (0.74082893)]
COG0305	COG1595	Acid345_4223	Acid345_4223	replicative DNA helicase	Acid345_0525	Acid345_0525	sigma-24, ECF subfamily	[TP0058-TP0092 (0.74082893)]
COG0305	COG1595	Acid345_4223	Acid345_4223	replicative DNA helicase	Acid345_3850	Acid345_3850	sigma-24, ECF subfamily	[TP0058-TP0092 (0.74082893)]
COG0228	COG0250	Acid345_2872	Acid345_2872	ribosomal protein S16	Acid345_4681	Acid345_4681	NusG antitermination factor	[TP0905-TP0236 (0.7099409)]
COG1595	COG1868	Acid345_4688	Acid345_4688	sigma-24, ECF subfamily	Acid345_1636	Acid345_1636	flagellar motor switch protein FliM	[TP0092-TP0721 (0.802411)]
COG1595	COG1868	Acid345_0587	Acid345_0587	sigma-24, ECF subfamily	Acid345_1636	Acid345_1636	flagellar motor switch protein FliM	[TP0092-TP0721 (0.802411)]
COG1595	COG1868	Acid345_2693	Acid345_2693	sigma-24, ECF subfamily	Acid345_1636	Acid345_1636	flagellar motor switch protein FliM	[TP0092-TP0721 (0.802411)]
COG1595	COG1868	Acid345_1800	Acid345_1800	sigma-24, ECF subfamily	Acid345_1636	Acid345_1636	flagellar motor switch protein FliM	[TP0092-TP0721 (0.802411)]
COG1595	COG1868	Acid345_2100	Acid345_2100	sigma-24, ECF subfamily	Acid345_1636	Acid345_1636	flagellar motor switch protein FliM	[TP0092-TP0721 (0.802411)]
COG1595	COG1868	Acid345_3448	Acid345_3448	sigma-24, ECF subfamily	Acid345_1636	Acid345_1636	flagellar motor switch protein FliM	[TP0092-TP0721 (0.802411)]
COG1595	COG1868	Acid345_1342	Acid345_1342	sigma-24, ECF subfamily	Acid345_1636	Acid345_1636	flagellar motor switch protein FliM	[TP0092-TP0721 (0.802411)]
COG1595	COG1868	Acid345_3512	Acid345_3512	sigma-24, ECF subfamily	Acid345_1636	Acid345_1636	flagellar motor switch protein FliM	[TP0092-TP0721 (0.802411)]
COG1595	COG1868	Acid345_0525	Acid345_0525	sigma-24, ECF subfamily	Acid345_1636	Acid345_1636	flagellar motor switch protein FliM	[TP0092-TP0721 (0.802411)]
COG1595	COG1868	Acid345_3710	Acid345_3710	sigma-24, ECF subfamily	Acid345_1636	Acid345_1636	flagellar motor switch protein FliM	[TP0092-TP0721 (0.802411)]
COG1595	COG1868	Acid345_0294	Acid345_0294	sigma-24, ECF subfamily	Acid345_1636	Acid345_1636	flagellar motor switch protein FliM	[TP0092-TP0721 (0.802411)]
COG1595	COG1868	Acid345_3082	Acid345_3082	sigma-24, ECF subfamily	Acid345_1636	Acid345_1636	flagellar motor switch protein FliM	[TP0092-TP0721 (0.802411)]
COG1595	COG1868	Acid345_4397	Acid345_4397	sigma-24, ECF subfamily	Acid345_1636	Acid345_1636	flagellar motor switch protein FliM	[TP0092-TP0721 (0.802411)]
COG1595	COG1868	Acid345_2486	Acid345_2486	sigma-24, ECF subfamily	Acid345_1636	Acid345_1636	flagellar motor switch protein FliM	[TP0092-TP0721 (0.802411)]
COG1595	COG1868	Acid345_1825	Acid345_1825	sigma-24, ECF subfamily	Acid345_1636	Acid345_1636	flagellar motor switch protein FliM	[TP0092-TP0721 (0.802411)]
COG1595	COG1868	Acid345_3850	Acid345_3850	sigma-24, ECF subfamily	Acid345_1636	Acid345_1636	flagellar motor switch protein FliM	[TP0092-TP0721 (0.802411)]
COG1595	COG1868	Acid345_3667	Acid345_3667	sigma-24, ECF subfamily	Acid345_1636	Acid345_1636	flagellar motor switch protein FliM	[TP0092-TP0721 (0.802411)]
COG1595	COG1868	Acid345_3132	Acid345_3132	sigma-24, ECF subfamily	Acid345_1636	Acid345_1636	flagellar motor switch protein FliM	[TP0092-TP0721 (0.802411)]
COG1595	COG1868	Acid345_1027	Acid345_1027	sigma-24, ECF subfamily	Acid345_1636	Acid345_1636	flagellar motor switch protein FliM	[TP0092-TP0721 (0.802411)]
COG1595	COG1868	Acid345_0545	Acid345_0545	sigma-24, ECF subfamily	Acid345_1636	Acid345_1636	flagellar motor switch protein FliM	[TP0092-TP0721 (0.802411)]
COG1595	COG1868	Acid345_1787	Acid345_1787	sigma-24, ECF subfamily	Acid345_1636	Acid345_1636	flagellar motor switch protein FliM	[TP0092-TP0721 (0.802411)]
COG1595	COG1868	Acid345_4527	Acid345_4527	sigma-24, ECF subfamily	Acid345_1636	Acid345_1636	flagellar motor switch protein FliM	[TP0092-TP0721 (0.802411)]
COG0173	COG1512	Acid345_1204	Acid345_1204	aspartyl-tRNA synthetase	Acid345_1517	Acid345_1517	protein of unknown function DUF477	[TP0985-TP0561 (0.83540547)]
COG0465	COG0532	Acid345_0064	Acid345_0064	ATP-dependent metalloprotease FtsH	Acid345_4217	Acid345_4217	translation initiation factor IF-2	[TP0330-TP0891 (0.8751731)]
COG0465	COG0532	Acid345_2241	Acid345_2241	AAA ATPase	Acid345_4217	Acid345_4217	translation initiation factor IF-2	[TP0330-TP0891 (0.8751731)]
COG0234	COG0445	Acid345_1098	Acid345_1098	chaperonin Cpn10/GroES	Acid345_0080	Acid345_0080	glucose inhibited division protein A	[TP1013-TP0044 (0.813164)]
COG0265	COG1381	Acid345_4415	Acid345_4415	peptidase S1 and S6, chymotrypsin/Hap	Acid345_1193	Acid345_1193	DNA repair protein RecO	[TP0773-TP0636 (0.870009)]
COG0265	COG1381	Acid345_3298	Acid345_3298	Peptidase S1C, Do	Acid345_1193	Acid345_1193	DNA repair protein RecO	[TP0773-TP0636 (0.870009)]
COG0265	COG1381	Acid345_1435	Acid345_1435	Peptidase S1C, Do	Acid345_1193	Acid345_1193	DNA repair protein RecO	[TP0773-TP0636 (0.870009)]
COG0265	COG1381	Acid345_4524	Acid345_4524	PDZ/DHR/GLGF	Acid345_1193	Acid345_1193	DNA repair protein RecO	[TP0773-TP0636 (0.870009)]
COG2201	COG4786	Acid345_1528	Acid345_1528	response regulator receiver modulated CheB	Acid345_2923	Acid345_2923	Flagellar basal-body rod FlgG	[TP0631-TP0961 (0.5728655)]
COG2201	COG4786	Acid345_1770	Acid345_1770	response regulator receiver modulated CheB	Acid345_2923	Acid345_2923	Flagellar basal-body rod FlgG	[TP0631-TP0961 (0.5728655)]
COG2201	COG4786	Acid345_1770	Acid345_1770	response regulator receiver modulated CheB	Acid345_2922	Acid345_2922	flagellar basal-body rod protein FlgG	[TP0631-TP0961 (0.5728655)]
COG2201	COG4786	Acid345_1528	Acid345_1528	response regulator receiver modulated CheB	Acid345_2922	Acid345_2922	flagellar basal-body rod protein FlgG	[TP0631-TP0961 (0.5728655)]
COG0652	COG1749	Acid345_2561	Acid345_2561	Peptidylprolyl isomerase	Acid345_1645	Acid345_1645	flagellar basal body FlaE	[TP0947-TP0727 (0.6414869)]
COG0652	COG1749	Acid345_2580	Acid345_2580	Peptidylprolyl isomerase	Acid345_1645	Acid345_1645	flagellar basal body FlaE	[TP0947-TP0727 (0.6414869)]
COG1749	COG2885	Acid345_1645	Acid345_1645	flagellar basal body FlaE	Acid345_0591	Acid345_0591	outer membrane protein, OmpA/MotB family	[TP0727-TP0292 (0.89187646)]
COG1177	COG1558	Acid345_1543	Acid345_1543	ABC spermidine/putrescine transporter, inner	Acid345_1654	Acid345_1654	flagellar basal-body rod protein FlgC	[TP0654-TP0397 (0.7022186)]
COG0319	COG0333	Acid345_3537	Acid345_3537	protein of unknown function UPF0054	Acid345_4144	Acid345_4144	ribosomal protein L32	[TP0650-TP0807 (0.80809164)]
COG0216	COG0457	Acid345_4472	Acid345_4472	peptide chain release factor 1	Acid345_1963	Acid345_1963	Tetratricopeptide repeat protein	[TP0051-TP0067 (0.7097377)]
COG0216	COG0457	Acid345_4472	Acid345_4472	peptide chain release factor 1	Acid345_4645	Acid345_4645	Tetratricopeptide repeat protein	[TP0051-TP0067 (0.7097377)]
COG0216	COG0457	Acid345_4472	Acid345_4472	peptide chain release factor 1	Acid345_0823	Acid345_0823	Tetratricopeptide repeat protein	[TP0051-TP0067 (0.7097377)]
COG0216	COG0457	Acid345_4472	Acid345_4472	peptide chain release factor 1	Acid345_2439	Acid345_2439	Tetratricopeptide repeat protein	[TP0051-TP0067 (0.7097377)]
COG0216	COG0457	Acid345_4472	Acid345_4472	peptide chain release factor 1	Acid345_0917	Acid345_0917	Tetratricopeptide repeat protein	[TP0051-TP0067 (0.7097377)]
COG0216	COG0457	Acid345_4472	Acid345_4472	peptide chain release factor 1	Acid345_0292	Acid345_0292	hypothetical protein	[TP0051-TP0067 (0.7097377)]
COG0216	COG0457	Acid345_4472	Acid345_4472	peptide chain release factor 1	Acid345_3871	Acid345_3871	TPR repeat protein	[TP0051-TP0067 (0.7097377)]
COG0216	COG0457	Acid345_4472	Acid345_4472	peptide chain release factor 1	Acid345_1794	Acid345_1794	TPR repeat protein	[TP0051-TP0067 (0.7097377)]
COG0216	COG0457	Acid345_4472	Acid345_4472	peptide chain release factor 1	Acid345_3768	Acid345_3768	Tetratricopeptide repeat protein	[TP0051-TP0067 (0.7097377)]
COG0216	COG0457	Acid345_4472	Acid345_4472	peptide chain release factor 1	Acid345_3544	Acid345_3544	transcriptional regulator, CadC	[TP0051-TP0067 (0.7097377)]
COG0216	COG0457	Acid345_4472	Acid345_4472	peptide chain release factor 1	Acid345_2021	Acid345_2021	Tetratricopeptide repeat protein	[TP0051-TP0067 (0.7097377)]
COG0216	COG0457	Acid345_4472	Acid345_4472	peptide chain release factor 1	Acid345_0446	Acid345_0446	Tetratricopeptide repeat protein	[TP0051-TP0067 (0.7097377)]
COG0216	COG0457	Acid345_4472	Acid345_4472	peptide chain release factor 1	Acid345_0912	Acid345_0912	Tetratricopeptide repeat protein	[TP0051-TP0067 (0.7097377)]
COG0216	COG0457	Acid345_4472	Acid345_4472	peptide chain release factor 1	Acid345_0915	Acid345_0915	Tetratricopeptide repeat protein	[TP0051-TP0067 (0.7097377)]
COG0216	COG0457	Acid345_4472	Acid345_4472	peptide chain release factor 1	Acid345_4603	Acid345_4603	Tetratricopeptide repeat protein	[TP0051-TP0067 (0.7097377)]
COG1360	COG4786	Acid345_3482	Acid345_3482	outer membrane protein, OmpA/MotB family	Acid345_2922	Acid345_2922	flagellar basal-body rod protein FlgG	[TP0724-TP0961 (0.729456)]
COG1360	COG4786	Acid345_2932	Acid345_2932	outer membrane protein, OmpA/MotB family	Acid345_2923	Acid345_2923	Flagellar basal-body rod FlgG	[TP0724-TP0961 (0.729456)]
COG1360	COG4786	Acid345_3482	Acid345_3482	outer membrane protein, OmpA/MotB family	Acid345_2923	Acid345_2923	Flagellar basal-body rod FlgG	[TP0724-TP0961 (0.729456)]
COG1360	COG4786	Acid345_2932	Acid345_2932	outer membrane protein, OmpA/MotB family	Acid345_2922	Acid345_2922	flagellar basal-body rod protein FlgG	[TP0724-TP0961 (0.729456)]
COG0687	COG0693	Acid345_1540	Acid345_1540	ABC spermidine/putrescine transporter,	Acid345_2316	Acid345_2316	Peptidase C56, PfpI	[TP0655-TP0445 (0.5706956)]
COG0687	COG0693	Acid345_1540	Acid345_1540	ABC spermidine/putrescine transporter,	Acid345_2446	Acid345_2446	ThiJ/PfpI family protein	[TP0655-TP0445 (0.5706956)]
COG0687	COG0693	Acid345_1540	Acid345_1540	ABC spermidine/putrescine transporter,	Acid345_0093	Acid345_0093	ThiJ/PfpI	[TP0655-TP0445 (0.5706956)]
COG1352	COG2206	Acid345_1772	Acid345_1772	MCP methyltransferase, CheR-type	Acid345_4403	Acid345_4403	metal dependent phosphohydrolase	[TP0630-TP0877 (0.67253613)]
COG1352	COG2206	Acid345_1529	Acid345_1529	MCP methyltransferase, CheR-type	Acid345_4403	Acid345_4403	metal dependent phosphohydrolase	[TP0630-TP0877 (0.67253613)]
COG1352	COG2206	Acid345_1772	Acid345_1772	MCP methyltransferase, CheR-type	Acid345_4432	Acid345_4432	metal dependent phosphohydrolase	[TP0630-TP0877 (0.67253613)]
COG1352	COG2206	Acid345_1529	Acid345_1529	MCP methyltransferase, CheR-type	Acid345_4432	Acid345_4432	metal dependent phosphohydrolase	[TP0630-TP0877 (0.67253613)]
COG1385	COG2204	Acid345_3241	Acid345_3241	protein of unknown function DUF558	Acid345_1734	Acid345_1734	two component, sigma54 specific, transcriptional	[TP0032-TP0519 (0.67332727)]
COG1385	COG2204	Acid345_3241	Acid345_3241	protein of unknown function DUF558	Acid345_3356	Acid345_3356	two component, sigma54 specific, transcriptional	[TP0032-TP0519 (0.67332727)]
COG1385	COG2204	Acid345_3241	Acid345_3241	protein of unknown function DUF558	Acid345_3274	Acid345_3274	two component, sigma54 specific, transcriptional	[TP0032-TP0519 (0.67332727)]
COG1385	COG2204	Acid345_3241	Acid345_3241	protein of unknown function DUF558	Acid345_1588	Acid345_1588	two component, sigma54 specific, transcriptional	[TP0032-TP0519 (0.67332727)]
COG1385	COG2204	Acid345_3241	Acid345_3241	protein of unknown function DUF558	Acid345_4291	Acid345_4291	response regulator receiver protein	[TP0032-TP0519 (0.67332727)]
COG1385	COG2204	Acid345_3241	Acid345_3241	protein of unknown function DUF558	Acid345_4029	Acid345_4029	response regulator receiver protein	[TP0032-TP0519 (0.67332727)]
COG1385	COG2204	Acid345_3241	Acid345_3241	protein of unknown function DUF558	Acid345_1210	Acid345_1210	response regulator receiver protein	[TP0032-TP0519 (0.67332727)]
COG1385	COG2204	Acid345_3241	Acid345_3241	protein of unknown function DUF558	Acid345_1388	Acid345_1388	two component, sigma54 specific, transcriptional	[TP0032-TP0519 (0.67332727)]
COG1385	COG2204	Acid345_3241	Acid345_3241	protein of unknown function DUF558	Acid345_0475	Acid345_0475	two component, sigma54 specific, transcriptional	[TP0032-TP0519 (0.67332727)]
COG1385	COG2204	Acid345_3241	Acid345_3241	protein of unknown function DUF558	Acid345_1394	Acid345_1394	two component, sigma54 specific, transcriptional	[TP0032-TP0519 (0.67332727)]
COG1385	COG2204	Acid345_3241	Acid345_3241	protein of unknown function DUF558	Acid345_0374	Acid345_0374	two component, sigma54 specific, transcriptional	[TP0032-TP0519 (0.67332727)]
COG1385	COG2204	Acid345_3241	Acid345_3241	protein of unknown function DUF558	Acid345_2604	Acid345_2604	two component, sigma54 specific, transcriptional	[TP0032-TP0519 (0.67332727)]
COG1385	COG2204	Acid345_3241	Acid345_3241	protein of unknown function DUF558	Acid345_1778	Acid345_1778	two component, sigma54 specific, transcriptional	[TP0032-TP0519 (0.67332727)]
COG1385	COG2204	Acid345_3241	Acid345_3241	protein of unknown function DUF558	Acid345_3017	Acid345_3017	two component, sigma54 specific, transcriptional	[TP0032-TP0519 (0.67332727)]
COG1385	COG2204	Acid345_3241	Acid345_3241	protein of unknown function DUF558	Acid345_2782	Acid345_2782	two component, sigma54 specific, transcriptional	[TP0032-TP0519 (0.67332727)]
COG1385	COG2204	Acid345_3241	Acid345_3241	protein of unknown function DUF558	Acid345_0751	Acid345_0751	two component, sigma54 specific, transcriptional	[TP0032-TP0519 (0.67332727)]
COG1385	COG2204	Acid345_3241	Acid345_3241	protein of unknown function DUF558	Acid345_2462	Acid345_2462	response regulator receiver protein	[TP0032-TP0519 (0.67332727)]
COG1385	COG2204	Acid345_3241	Acid345_3241	protein of unknown function DUF558	Acid345_4134	Acid345_4134	two component, sigma54 specific, transcriptional	[TP0032-TP0519 (0.67332727)]
COG1385	COG2204	Acid345_3241	Acid345_3241	protein of unknown function DUF558	Acid345_3269	Acid345_3269	two component, sigma54 specific, transcriptional	[TP0032-TP0519 (0.67332727)]
COG0542	COG2204	Acid345_0710	Acid345_0710	ATPase AAA-2	Acid345_3017	Acid345_3017	two component, sigma54 specific, transcriptional	[TP0071-TP0519 (0.6908589)]
COG0542	COG2204	Acid345_0710	Acid345_0710	ATPase AAA-2	Acid345_1734	Acid345_1734	two component, sigma54 specific, transcriptional	[TP0071-TP0519 (0.6908589)]
COG0542	COG2204	Acid345_3573	Acid345_3573	ATPase AAA-2	Acid345_4029	Acid345_4029	response regulator receiver protein	[TP0071-TP0519 (0.6908589)]
COG0542	COG2204	Acid345_0710	Acid345_0710	ATPase AAA-2	Acid345_0374	Acid345_0374	two component, sigma54 specific, transcriptional	[TP0071-TP0519 (0.6908589)]
COG0542	COG2204	Acid345_0710	Acid345_0710	ATPase AAA-2	Acid345_0475	Acid345_0475	two component, sigma54 specific, transcriptional	[TP0071-TP0519 (0.6908589)]
COG0542	COG2204	Acid345_0710	Acid345_0710	ATPase AAA-2	Acid345_1388	Acid345_1388	two component, sigma54 specific, transcriptional	[TP0071-TP0519 (0.6908589)]
COG0542	COG2204	Acid345_0710	Acid345_0710	ATPase AAA-2	Acid345_2462	Acid345_2462	response regulator receiver protein	[TP0071-TP0519 (0.6908589)]
COG0542	COG2204	Acid345_4765	Acid345_4765	ATPase AAA-2	Acid345_3017	Acid345_3017	two component, sigma54 specific, transcriptional	[TP0071-TP0519 (0.6908589)]
COG0542	COG2204	Acid345_3573	Acid345_3573	ATPase AAA-2	Acid345_0751	Acid345_0751	two component, sigma54 specific, transcriptional	[TP0071-TP0519 (0.6908589)]
COG0542	COG2204	Acid345_4765	Acid345_4765	ATPase AAA-2	Acid345_0751	Acid345_0751	two component, sigma54 specific, transcriptional	[TP0071-TP0519 (0.6908589)]
COG0542	COG2204	Acid345_0710	Acid345_0710	ATPase AAA-2	Acid345_4291	Acid345_4291	response regulator receiver protein	[TP0071-TP0519 (0.6908589)]
COG0542	COG2204	Acid345_4765	Acid345_4765	ATPase AAA-2	Acid345_4291	Acid345_4291	response regulator receiver protein	[TP0071-TP0519 (0.6908589)]
COG0542	COG2204	Acid345_4765	Acid345_4765	ATPase AAA-2	Acid345_4029	Acid345_4029	response regulator receiver protein	[TP0071-TP0519 (0.6908589)]
COG0542	COG2204	Acid345_4765	Acid345_4765	ATPase AAA-2	Acid345_1778	Acid345_1778	two component, sigma54 specific, transcriptional	[TP0071-TP0519 (0.6908589)]
COG0542	COG2204	Acid345_0710	Acid345_0710	ATPase AAA-2	Acid345_1210	Acid345_1210	response regulator receiver protein	[TP0071-TP0519 (0.6908589)]
COG0542	COG2204	Acid345_0710	Acid345_0710	ATPase AAA-2	Acid345_3274	Acid345_3274	two component, sigma54 specific, transcriptional	[TP0071-TP0519 (0.6908589)]
COG0542	COG2204	Acid345_4765	Acid345_4765	ATPase AAA-2	Acid345_1734	Acid345_1734	two component, sigma54 specific, transcriptional	[TP0071-TP0519 (0.6908589)]
COG0542	COG2204	Acid345_3573	Acid345_3573	ATPase AAA-2	Acid345_4291	Acid345_4291	response regulator receiver protein	[TP0071-TP0519 (0.6908589)]
COG0542	COG2204	Acid345_0710	Acid345_0710	ATPase AAA-2	Acid345_1588	Acid345_1588	two component, sigma54 specific, transcriptional	[TP0071-TP0519 (0.6908589)]
COG0542	COG2204	Acid345_3573	Acid345_3573	ATPase AAA-2	Acid345_1588	Acid345_1588	two component, sigma54 specific, transcriptional	[TP0071-TP0519 (0.6908589)]
COG0542	COG2204	Acid345_4765	Acid345_4765	ATPase AAA-2	Acid345_3356	Acid345_3356	two component, sigma54 specific, transcriptional	[TP0071-TP0519 (0.6908589)]
COG0542	COG2204	Acid345_3573	Acid345_3573	ATPase AAA-2	Acid345_2604	Acid345_2604	two component, sigma54 specific, transcriptional	[TP0071-TP0519 (0.6908589)]
COG0542	COG2204	Acid345_4765	Acid345_4765	ATPase AAA-2	Acid345_3269	Acid345_3269	two component, sigma54 specific, transcriptional	[TP0071-TP0519 (0.6908589)]
COG0542	COG2204	Acid345_3573	Acid345_3573	ATPase AAA-2	Acid345_1734	Acid345_1734	two component, sigma54 specific, transcriptional	[TP0071-TP0519 (0.6908589)]
COG0542	COG2204	Acid345_4765	Acid345_4765	ATPase AAA-2	Acid345_1394	Acid345_1394	two component, sigma54 specific, transcriptional	[TP0071-TP0519 (0.6908589)]
COG0542	COG2204	Acid345_4765	Acid345_4765	ATPase AAA-2	Acid345_2604	Acid345_2604	two component, sigma54 specific, transcriptional	[TP0071-TP0519 (0.6908589)]
COG0542	COG2204	Acid345_0710	Acid345_0710	ATPase AAA-2	Acid345_3356	Acid345_3356	two component, sigma54 specific, transcriptional	[TP0071-TP0519 (0.6908589)]
COG0542	COG2204	Acid345_4765	Acid345_4765	ATPase AAA-2	Acid345_3274	Acid345_3274	two component, sigma54 specific, transcriptional	[TP0071-TP0519 (0.6908589)]
COG0542	COG2204	Acid345_3573	Acid345_3573	ATPase AAA-2	Acid345_2462	Acid345_2462	response regulator receiver protein	[TP0071-TP0519 (0.6908589)]
COG0542	COG2204	Acid345_4765	Acid345_4765	ATPase AAA-2	Acid345_4134	Acid345_4134	two component, sigma54 specific, transcriptional	[TP0071-TP0519 (0.6908589)]
COG0542	COG2204	Acid345_0710	Acid345_0710	ATPase AAA-2	Acid345_2604	Acid345_2604	two component, sigma54 specific, transcriptional	[TP0071-TP0519 (0.6908589)]
COG0542	COG2204	Acid345_4765	Acid345_4765	ATPase AAA-2	Acid345_2462	Acid345_2462	response regulator receiver protein	[TP0071-TP0519 (0.6908589)]
COG0542	COG2204	Acid345_4765	Acid345_4765	ATPase AAA-2	Acid345_1388	Acid345_1388	two component, sigma54 specific, transcriptional	[TP0071-TP0519 (0.6908589)]
COG0542	COG2204	Acid345_3573	Acid345_3573	ATPase AAA-2	Acid345_0475	Acid345_0475	two component, sigma54 specific, transcriptional	[TP0071-TP0519 (0.6908589)]
COG0542	COG2204	Acid345_3573	Acid345_3573	ATPase AAA-2	Acid345_0374	Acid345_0374	two component, sigma54 specific, transcriptional	[TP0071-TP0519 (0.6908589)]
COG0542	COG2204	Acid345_3573	Acid345_3573	ATPase AAA-2	Acid345_3017	Acid345_3017	two component, sigma54 specific, transcriptional	[TP0071-TP0519 (0.6908589)]
COG0542	COG2204	Acid345_4765	Acid345_4765	ATPase AAA-2	Acid345_2782	Acid345_2782	two component, sigma54 specific, transcriptional	[TP0071-TP0519 (0.6908589)]
COG0542	COG2204	Acid345_3573	Acid345_3573	ATPase AAA-2	Acid345_1388	Acid345_1388	two component, sigma54 specific, transcriptional	[TP0071-TP0519 (0.6908589)]
COG0542	COG2204	Acid345_0710	Acid345_0710	ATPase AAA-2	Acid345_4029	Acid345_4029	response regulator receiver protein	[TP0071-TP0519 (0.6908589)]
COG0542	COG2204	Acid345_3573	Acid345_3573	ATPase AAA-2	Acid345_1778	Acid345_1778	two component, sigma54 specific, transcriptional	[TP0071-TP0519 (0.6908589)]
COG0542	COG2204	Acid345_0710	Acid345_0710	ATPase AAA-2	Acid345_1394	Acid345_1394	two component, sigma54 specific, transcriptional	[TP0071-TP0519 (0.6908589)]
COG0542	COG2204	Acid345_4765	Acid345_4765	ATPase AAA-2	Acid345_0374	Acid345_0374	two component, sigma54 specific, transcriptional	[TP0071-TP0519 (0.6908589)]
COG0542	COG2204	Acid345_4765	Acid345_4765	ATPase AAA-2	Acid345_0475	Acid345_0475	two component, sigma54 specific, transcriptional	[TP0071-TP0519 (0.6908589)]
COG0542	COG2204	Acid345_3573	Acid345_3573	ATPase AAA-2	Acid345_2782	Acid345_2782	two component, sigma54 specific, transcriptional	[TP0071-TP0519 (0.6908589)]
COG0542	COG2204	Acid345_3573	Acid345_3573	ATPase AAA-2	Acid345_3274	Acid345_3274	two component, sigma54 specific, transcriptional	[TP0071-TP0519 (0.6908589)]
COG0542	COG2204	Acid345_3573	Acid345_3573	ATPase AAA-2	Acid345_3356	Acid345_3356	two component, sigma54 specific, transcriptional	[TP0071-TP0519 (0.6908589)]
COG0542	COG2204	Acid345_3573	Acid345_3573	ATPase AAA-2	Acid345_1394	Acid345_1394	two component, sigma54 specific, transcriptional	[TP0071-TP0519 (0.6908589)]
COG0542	COG2204	Acid345_0710	Acid345_0710	ATPase AAA-2	Acid345_4134	Acid345_4134	two component, sigma54 specific, transcriptional	[TP0071-TP0519 (0.6908589)]
COG0542	COG2204	Acid345_0710	Acid345_0710	ATPase AAA-2	Acid345_2782	Acid345_2782	two component, sigma54 specific, transcriptional	[TP0071-TP0519 (0.6908589)]
COG0542	COG2204	Acid345_3573	Acid345_3573	ATPase AAA-2	Acid345_1210	Acid345_1210	response regulator receiver protein	[TP0071-TP0519 (0.6908589)]
COG0542	COG2204	Acid345_0710	Acid345_0710	ATPase AAA-2	Acid345_1778	Acid345_1778	two component, sigma54 specific, transcriptional	[TP0071-TP0519 (0.6908589)]
COG0542	COG2204	Acid345_4765	Acid345_4765	ATPase AAA-2	Acid345_1588	Acid345_1588	two component, sigma54 specific, transcriptional	[TP0071-TP0519 (0.6908589)]
COG0542	COG2204	Acid345_4765	Acid345_4765	ATPase AAA-2	Acid345_1210	Acid345_1210	response regulator receiver protein	[TP0071-TP0519 (0.6908589)]
COG0542	COG2204	Acid345_3573	Acid345_3573	ATPase AAA-2	Acid345_3269	Acid345_3269	two component, sigma54 specific, transcriptional	[TP0071-TP0519 (0.6908589)]
COG0542	COG2204	Acid345_0710	Acid345_0710	ATPase AAA-2	Acid345_0751	Acid345_0751	two component, sigma54 specific, transcriptional	[TP0071-TP0519 (0.6908589)]
COG0542	COG2204	Acid345_3573	Acid345_3573	ATPase AAA-2	Acid345_4134	Acid345_4134	two component, sigma54 specific, transcriptional	[TP0071-TP0519 (0.6908589)]
COG0542	COG2204	Acid345_0710	Acid345_0710	ATPase AAA-2	Acid345_3269	Acid345_3269	two component, sigma54 specific, transcriptional	[TP0071-TP0519 (0.6908589)]
COG0153	COG2080	Acid345_1701	Acid345_1701	galactokinase	Acid345_3111	Acid345_3111	(2Fe-2S)-binding protein	[TP0418-TP0080 (0.66367555)]
COG0153	COG2080	Acid345_1701	Acid345_1701	galactokinase	Acid345_1931	Acid345_1931	(2Fe-2S)-binding protein	[TP0418-TP0080 (0.66367555)]
COG0153	COG2080	Acid345_1701	Acid345_1701	galactokinase	Acid345_0761	Acid345_0761	2Fe-2S protein	[TP0418-TP0080 (0.66367555)]
COG0608	COG1366	Acid345_4172	Acid345_4172	single-stranded-DNA-specific exonuclease RecJ	Acid345_2415	Acid345_2415	anti-sigma-factor antagonist	[TP0704-TP0540 (0.7098393)]
COG0705	COG1187	Acid345_2204	Acid345_2204	Rhomboid-like protein	Acid345_1630	Acid345_1630	Pseudouridine synthase, Rsu	[TP0982-TP0459 (0.6079956)]
COG0705	COG1187	Acid345_4665	Acid345_4665	Rhomboid-like protein	Acid345_1630	Acid345_1630	Pseudouridine synthase, Rsu	[TP0982-TP0459 (0.6079956)]
COG0290	COG0457	Acid345_0713	Acid345_0713	translation initiation factor IF-3	Acid345_0917	Acid345_0917	Tetratricopeptide repeat protein	[TP0850-TP0095 (0.6947713)]
COG0290	COG0457	Acid345_0713	Acid345_0713	translation initiation factor IF-3	Acid345_0292	Acid345_0292	hypothetical protein	[TP0850-TP0095 (0.6947713)]
COG0290	COG0457	Acid345_0713	Acid345_0713	translation initiation factor IF-3	Acid345_3544	Acid345_3544	transcriptional regulator, CadC	[TP0850-TP0095 (0.6947713)]
COG0290	COG0457	Acid345_0713	Acid345_0713	translation initiation factor IF-3	Acid345_0912	Acid345_0912	Tetratricopeptide repeat protein	[TP0850-TP0095 (0.6947713)]
COG0290	COG0457	Acid345_0713	Acid345_0713	translation initiation factor IF-3	Acid345_0446	Acid345_0446	Tetratricopeptide repeat protein	[TP0850-TP0095 (0.6947713)]
COG0290	COG0457	Acid345_0713	Acid345_0713	translation initiation factor IF-3	Acid345_3871	Acid345_3871	TPR repeat protein	[TP0850-TP0095 (0.6947713)]
COG0290	COG0457	Acid345_0713	Acid345_0713	translation initiation factor IF-3	Acid345_0823	Acid345_0823	Tetratricopeptide repeat protein	[TP0850-TP0095 (0.6947713)]
COG0290	COG0457	Acid345_0713	Acid345_0713	translation initiation factor IF-3	Acid345_1963	Acid345_1963	Tetratricopeptide repeat protein	[TP0850-TP0095 (0.6947713)]
COG0290	COG0457	Acid345_0713	Acid345_0713	translation initiation factor IF-3	Acid345_0915	Acid345_0915	Tetratricopeptide repeat protein	[TP0850-TP0095 (0.6947713)]
COG0290	COG0457	Acid345_0713	Acid345_0713	translation initiation factor IF-3	Acid345_2439	Acid345_2439	Tetratricopeptide repeat protein	[TP0850-TP0095 (0.6947713)]
COG0290	COG0457	Acid345_0713	Acid345_0713	translation initiation factor IF-3	Acid345_4603	Acid345_4603	Tetratricopeptide repeat protein	[TP0850-TP0095 (0.6947713)]
COG0290	COG0457	Acid345_0713	Acid345_0713	translation initiation factor IF-3	Acid345_4645	Acid345_4645	Tetratricopeptide repeat protein	[TP0850-TP0095 (0.6947713)]
COG0290	COG0457	Acid345_0713	Acid345_0713	translation initiation factor IF-3	Acid345_3768	Acid345_3768	Tetratricopeptide repeat protein	[TP0850-TP0095 (0.6947713)]
COG0290	COG0457	Acid345_0713	Acid345_0713	translation initiation factor IF-3	Acid345_2021	Acid345_2021	Tetratricopeptide repeat protein	[TP0850-TP0095 (0.6947713)]
COG0290	COG0457	Acid345_0713	Acid345_0713	translation initiation factor IF-3	Acid345_1794	Acid345_1794	TPR repeat protein	[TP0850-TP0095 (0.6947713)]
COG0234	COG1619	Acid345_1098	Acid345_1098	chaperonin Cpn10/GroES	Acid345_2621	Acid345_2621	peptidase U61, LD-carboxypeptidase A	[TP1013-TP0688 (0.6288964)]
COG0322	COG0353	Acid345_0057	Acid345_0057	UvrB/UvrC protein	Acid345_1973	Acid345_1973	recombination protein RecR	[TP0472-TP1004 (0.53674763)]
COG0322	COG0353	Acid345_3117	Acid345_3117	excinuclease ABC, C subunit	Acid345_1973	Acid345_1973	recombination protein RecR	[TP0472-TP1004 (0.53674763)]
COG0771	COG1595	Acid345_3631	Acid345_3631	UDP-N-acetylmuramoylalanine--D-glutamate ligase	Acid345_0525	Acid345_0525	sigma-24, ECF subfamily	[TP0903-TP0092 (0.6651206)]
COG0771	COG1595	Acid345_3631	Acid345_3631	UDP-N-acetylmuramoylalanine--D-glutamate ligase	Acid345_0587	Acid345_0587	sigma-24, ECF subfamily	[TP0903-TP0092 (0.6651206)]
COG0771	COG1595	Acid345_3631	Acid345_3631	UDP-N-acetylmuramoylalanine--D-glutamate ligase	Acid345_0294	Acid345_0294	sigma-24, ECF subfamily	[TP0903-TP0092 (0.6651206)]
COG0771	COG1595	Acid345_3631	Acid345_3631	UDP-N-acetylmuramoylalanine--D-glutamate ligase	Acid345_4688	Acid345_4688	sigma-24, ECF subfamily	[TP0903-TP0092 (0.6651206)]
COG0771	COG1595	Acid345_3631	Acid345_3631	UDP-N-acetylmuramoylalanine--D-glutamate ligase	Acid345_2693	Acid345_2693	sigma-24, ECF subfamily	[TP0903-TP0092 (0.6651206)]
COG0771	COG1595	Acid345_3631	Acid345_3631	UDP-N-acetylmuramoylalanine--D-glutamate ligase	Acid345_3448	Acid345_3448	sigma-24, ECF subfamily	[TP0903-TP0092 (0.6651206)]
COG0771	COG1595	Acid345_3631	Acid345_3631	UDP-N-acetylmuramoylalanine--D-glutamate ligase	Acid345_0545	Acid345_0545	sigma-24, ECF subfamily	[TP0903-TP0092 (0.6651206)]
COG0771	COG1595	Acid345_3631	Acid345_3631	UDP-N-acetylmuramoylalanine--D-glutamate ligase	Acid345_3667	Acid345_3667	sigma-24, ECF subfamily	[TP0903-TP0092 (0.6651206)]
COG0771	COG1595	Acid345_3631	Acid345_3631	UDP-N-acetylmuramoylalanine--D-glutamate ligase	Acid345_3082	Acid345_3082	sigma-24, ECF subfamily	[TP0903-TP0092 (0.6651206)]
COG0771	COG1595	Acid345_3631	Acid345_3631	UDP-N-acetylmuramoylalanine--D-glutamate ligase	Acid345_1027	Acid345_1027	sigma-24, ECF subfamily	[TP0903-TP0092 (0.6651206)]
COG0771	COG1595	Acid345_3631	Acid345_3631	UDP-N-acetylmuramoylalanine--D-glutamate ligase	Acid345_1825	Acid345_1825	sigma-24, ECF subfamily	[TP0903-TP0092 (0.6651206)]
COG0771	COG1595	Acid345_3631	Acid345_3631	UDP-N-acetylmuramoylalanine--D-glutamate ligase	Acid345_4527	Acid345_4527	sigma-24, ECF subfamily	[TP0903-TP0092 (0.6651206)]
COG0771	COG1595	Acid345_3631	Acid345_3631	UDP-N-acetylmuramoylalanine--D-glutamate ligase	Acid345_1800	Acid345_1800	sigma-24, ECF subfamily	[TP0903-TP0092 (0.6651206)]
COG0771	COG1595	Acid345_3631	Acid345_3631	UDP-N-acetylmuramoylalanine--D-glutamate ligase	Acid345_1787	Acid345_1787	sigma-24, ECF subfamily	[TP0903-TP0092 (0.6651206)]
COG0771	COG1595	Acid345_3631	Acid345_3631	UDP-N-acetylmuramoylalanine--D-glutamate ligase	Acid345_1342	Acid345_1342	sigma-24, ECF subfamily	[TP0903-TP0092 (0.6651206)]
COG0771	COG1595	Acid345_3631	Acid345_3631	UDP-N-acetylmuramoylalanine--D-glutamate ligase	Acid345_3850	Acid345_3850	sigma-24, ECF subfamily	[TP0903-TP0092 (0.6651206)]
COG0771	COG1595	Acid345_3631	Acid345_3631	UDP-N-acetylmuramoylalanine--D-glutamate ligase	Acid345_3512	Acid345_3512	sigma-24, ECF subfamily	[TP0903-TP0092 (0.6651206)]
COG0771	COG1595	Acid345_3631	Acid345_3631	UDP-N-acetylmuramoylalanine--D-glutamate ligase	Acid345_3710	Acid345_3710	sigma-24, ECF subfamily	[TP0903-TP0092 (0.6651206)]
COG0771	COG1595	Acid345_3631	Acid345_3631	UDP-N-acetylmuramoylalanine--D-glutamate ligase	Acid345_3132	Acid345_3132	sigma-24, ECF subfamily	[TP0903-TP0092 (0.6651206)]
COG0771	COG1595	Acid345_3631	Acid345_3631	UDP-N-acetylmuramoylalanine--D-glutamate ligase	Acid345_4397	Acid345_4397	sigma-24, ECF subfamily	[TP0903-TP0092 (0.6651206)]
COG0771	COG1595	Acid345_3631	Acid345_3631	UDP-N-acetylmuramoylalanine--D-glutamate ligase	Acid345_2486	Acid345_2486	sigma-24, ECF subfamily	[TP0903-TP0092 (0.6651206)]
COG0771	COG1595	Acid345_3631	Acid345_3631	UDP-N-acetylmuramoylalanine--D-glutamate ligase	Acid345_2100	Acid345_2100	sigma-24, ECF subfamily	[TP0903-TP0092 (0.6651206)]
COG1677	COG1815	Acid345_1653	Acid345_1653	flagellar hook-basal body complex protein	Acid345_1655	Acid345_1655	flagellar basal-body rod protein FlgB	[TP0398-TP0396 (0.79194725)]
COG0188	COG0305	Acid345_4772	Acid345_4772	DNA gyrase, A subunit	Acid345_4223	Acid345_4223	replicative DNA helicase	[TP0005-TP0058 (0.73312306)]
COG0840	COG1344	Acid345_1774	Acid345_1774	methyl-accepting chemotaxis sensory transducer	Acid345_2935	Acid345_2935	flagellin-like	[TP0640-TP0870 (0.6975479)]
COG0840	COG1344	Acid345_1774	Acid345_1774	methyl-accepting chemotaxis sensory transducer	Acid345_2931	Acid345_2931	flagellin-like	[TP0640-TP0870 (0.6975479)]
COG1825	COG2812	Acid345_4539	Acid345_4539	ribosomal 5S rRNA E-loop binding protein	Acid345_1189	Acid345_1189	DNA-directed DNA polymerase	[TP0372-TP1005 (0.6540257)]
COG1825	COG2812	Acid345_4539	Acid345_4539	ribosomal 5S rRNA E-loop binding protein	Acid345_1975	Acid345_1975	DNA polymerase III, subunits gamma and tau	[TP0372-TP1005 (0.6540257)]
COG0361	COG1214	Acid345_1249	Acid345_1249	translation initiation factor IF-1	Acid345_2363	Acid345_2363	peptidase M22, glycoprotease	[TP0097-TP0876 (0.56457245)]
COG0255	COG1011	Acid345_1234	Acid345_1234	ribosomal protein L29	Acid345_3819	Acid345_3819	Haloacid dehalogenase-like hydrolase	[TP0197-TP0158 (0.6077605)]
COG0255	COG1011	Acid345_1234	Acid345_1234	ribosomal protein L29	Acid345_0142	Acid345_0142	HAD-superfamily hydrolase subfamily IA, variant	[TP0197-TP0158 (0.6077605)]
COG0255	COG1011	Acid345_1234	Acid345_1234	ribosomal protein L29	Acid345_3328	Acid345_3328	Haloacid dehalogenase-like hydrolase	[TP0197-TP0158 (0.6077605)]
COG0255	COG1011	Acid345_1234	Acid345_1234	ribosomal protein L29	Acid345_4292	Acid345_4292	HAD-superfamily hydrolase, subfamily IA, variant	[TP0197-TP0158 (0.6077605)]
COG2204	COG2204	Acid345_0751	Acid345_0751	two component, sigma54 specific, transcriptional	Acid345_1778	Acid345_1778	two component, sigma54 specific, transcriptional	[TP0519-TP0519 (0.65939915)]
COG2204	COG2204	Acid345_1778	Acid345_1778	two component, sigma54 specific, transcriptional	Acid345_0751	Acid345_0751	two component, sigma54 specific, transcriptional	[TP0519-TP0519 (0.65939915)]
COG2204	COG2204	Acid345_0751	Acid345_0751	two component, sigma54 specific, transcriptional	Acid345_1394	Acid345_1394	two component, sigma54 specific, transcriptional	[TP0519-TP0519 (0.65939915)]
COG2204	COG2204	Acid345_0475	Acid345_0475	two component, sigma54 specific, transcriptional	Acid345_2782	Acid345_2782	two component, sigma54 specific, transcriptional	[TP0519-TP0519 (0.65939915)]
COG2204	COG2204	Acid345_1394	Acid345_1394	two component, sigma54 specific, transcriptional	Acid345_0751	Acid345_0751	two component, sigma54 specific, transcriptional	[TP0519-TP0519 (0.65939915)]
COG2204	COG2204	Acid345_2782	Acid345_2782	two component, sigma54 specific, transcriptional	Acid345_0475	Acid345_0475	two component, sigma54 specific, transcriptional	[TP0519-TP0519 (0.65939915)]
COG2204	COG2204	Acid345_1388	Acid345_1388	two component, sigma54 specific, transcriptional	Acid345_3356	Acid345_3356	two component, sigma54 specific, transcriptional	[TP0519-TP0519 (0.65939915)]
COG2204	COG2204	Acid345_3356	Acid345_3356	two component, sigma54 specific, transcriptional	Acid345_1388	Acid345_1388	two component, sigma54 specific, transcriptional	[TP0519-TP0519 (0.65939915)]
COG2204	COG2204	Acid345_4029	Acid345_4029	response regulator receiver protein	Acid345_3274	Acid345_3274	two component, sigma54 specific, transcriptional	[TP0519-TP0519 (0.65939915)]
COG2204	COG2204	Acid345_3274	Acid345_3274	two component, sigma54 specific, transcriptional	Acid345_4029	Acid345_4029	response regulator receiver protein	[TP0519-TP0519 (0.65939915)]
COG2204	COG2204	Acid345_2604	Acid345_2604	two component, sigma54 specific, transcriptional	Acid345_1388	Acid345_1388	two component, sigma54 specific, transcriptional	[TP0519-TP0519 (0.65939915)]
COG2204	COG2204	Acid345_1210	Acid345_1210	response regulator receiver protein	Acid345_2782	Acid345_2782	two component, sigma54 specific, transcriptional	[TP0519-TP0519 (0.65939915)]
COG2204	COG2204	Acid345_1388	Acid345_1388	two component, sigma54 specific, transcriptional	Acid345_2604	Acid345_2604	two component, sigma54 specific, transcriptional	[TP0519-TP0519 (0.65939915)]
COG2204	COG2204	Acid345_2782	Acid345_2782	two component, sigma54 specific, transcriptional	Acid345_1210	Acid345_1210	response regulator receiver protein	[TP0519-TP0519 (0.65939915)]
COG2204	COG2204	Acid345_0751	Acid345_0751	two component, sigma54 specific, transcriptional	Acid345_1588	Acid345_1588	two component, sigma54 specific, transcriptional	[TP0519-TP0519 (0.65939915)]
COG2204	COG2204	Acid345_1588	Acid345_1588	two component, sigma54 specific, transcriptional	Acid345_0751	Acid345_0751	two component, sigma54 specific, transcriptional	[TP0519-TP0519 (0.65939915)]
COG2204	COG2204	Acid345_0374	Acid345_0374	two component, sigma54 specific, transcriptional	Acid345_3356	Acid345_3356	two component, sigma54 specific, transcriptional	[TP0519-TP0519 (0.65939915)]
COG2204	COG2204	Acid345_0475	Acid345_0475	two component, sigma54 specific, transcriptional	Acid345_3356	Acid345_3356	two component, sigma54 specific, transcriptional	[TP0519-TP0519 (0.65939915)]
COG2204	COG2204	Acid345_3356	Acid345_3356	two component, sigma54 specific, transcriptional	Acid345_0475	Acid345_0475	two component, sigma54 specific, transcriptional	[TP0519-TP0519 (0.65939915)]
COG2204	COG2204	Acid345_3356	Acid345_3356	two component, sigma54 specific, transcriptional	Acid345_0374	Acid345_0374	two component, sigma54 specific, transcriptional	[TP0519-TP0519 (0.65939915)]
COG2204	COG2204	Acid345_3274	Acid345_3274	two component, sigma54 specific, transcriptional	Acid345_3269	Acid345_3269	two component, sigma54 specific, transcriptional	[TP0519-TP0519 (0.65939915)]
COG2204	COG2204	Acid345_1388	Acid345_1388	two component, sigma54 specific, transcriptional	Acid345_3269	Acid345_3269	two component, sigma54 specific, transcriptional	[TP0519-TP0519 (0.65939915)]
COG2204	COG2204	Acid345_3269	Acid345_3269	two component, sigma54 specific, transcriptional	Acid345_3274	Acid345_3274	two component, sigma54 specific, transcriptional	[TP0519-TP0519 (0.65939915)]
COG2204	COG2204	Acid345_3269	Acid345_3269	two component, sigma54 specific, transcriptional	Acid345_1388	Acid345_1388	two component, sigma54 specific, transcriptional	[TP0519-TP0519 (0.65939915)]
COG2204	COG2204	Acid345_2462	Acid345_2462	response regulator receiver protein	Acid345_1388	Acid345_1388	two component, sigma54 specific, transcriptional	[TP0519-TP0519 (0.65939915)]
COG2204	COG2204	Acid345_1388	Acid345_1388	two component, sigma54 specific, transcriptional	Acid345_2462	Acid345_2462	response regulator receiver protein	[TP0519-TP0519 (0.65939915)]
COG2204	COG2204	Acid345_0751	Acid345_0751	two component, sigma54 specific, transcriptional	Acid345_2462	Acid345_2462	response regulator receiver protein	[TP0519-TP0519 (0.65939915)]
COG2204	COG2204	Acid345_2462	Acid345_2462	response regulator receiver protein	Acid345_0751	Acid345_0751	two component, sigma54 specific, transcriptional	[TP0519-TP0519 (0.65939915)]
COG2204	COG2204	Acid345_4291	Acid345_4291	response regulator receiver protein	Acid345_0475	Acid345_0475	two component, sigma54 specific, transcriptional	[TP0519-TP0519 (0.65939915)]
COG2204	COG2204	Acid345_0475	Acid345_0475	two component, sigma54 specific, transcriptional	Acid345_4291	Acid345_4291	response regulator receiver protein	[TP0519-TP0519 (0.65939915)]
COG2204	COG2204	Acid345_1734	Acid345_1734	two component, sigma54 specific, transcriptional	Acid345_1778	Acid345_1778	two component, sigma54 specific, transcriptional	[TP0519-TP0519 (0.65939915)]
COG2204	COG2204	Acid345_1778	Acid345_1778	two component, sigma54 specific, transcriptional	Acid345_1734	Acid345_1734	two component, sigma54 specific, transcriptional	[TP0519-TP0519 (0.65939915)]
COG2204	COG2204	Acid345_1588	Acid345_1588	two component, sigma54 specific, transcriptional	Acid345_3274	Acid345_3274	two component, sigma54 specific, transcriptional	[TP0519-TP0519 (0.65939915)]
COG2204	COG2204	Acid345_3274	Acid345_3274	two component, sigma54 specific, transcriptional	Acid345_1588	Acid345_1588	two component, sigma54 specific, transcriptional	[TP0519-TP0519 (0.65939915)]
COG2204	COG2204	Acid345_1778	Acid345_1778	two component, sigma54 specific, transcriptional	Acid345_1388	Acid345_1388	two component, sigma54 specific, transcriptional	[TP0519-TP0519 (0.65939915)]
COG2204	COG2204	Acid345_1388	Acid345_1388	two component, sigma54 specific, transcriptional	Acid345_1778	Acid345_1778	two component, sigma54 specific, transcriptional	[TP0519-TP0519 (0.65939915)]
COG2204	COG2204	Acid345_2604	Acid345_2604	two component, sigma54 specific, transcriptional	Acid345_3017	Acid345_3017	two component, sigma54 specific, transcriptional	[TP0519-TP0519 (0.65939915)]
COG2204	COG2204	Acid345_3017	Acid345_3017	two component, sigma54 specific, transcriptional	Acid345_2604	Acid345_2604	two component, sigma54 specific, transcriptional	[TP0519-TP0519 (0.65939915)]
COG2204	COG2204	Acid345_0374	Acid345_0374	two component, sigma54 specific, transcriptional	Acid345_0374	Acid345_0374	two component, sigma54 specific, transcriptional	[TP0519-TP0519 (0.65939915)]
COG2204	COG2204	Acid345_3269	Acid345_3269	two component, sigma54 specific, transcriptional	Acid345_3269	Acid345_3269	two component, sigma54 specific, transcriptional	[TP0519-TP0519 (0.65939915)]
COG2204	COG2204	Acid345_0751	Acid345_0751	two component, sigma54 specific, transcriptional	Acid345_4029	Acid345_4029	response regulator receiver protein	[TP0519-TP0519 (0.65939915)]
COG2204	COG2204	Acid345_4029	Acid345_4029	response regulator receiver protein	Acid345_0751	Acid345_0751	two component, sigma54 specific, transcriptional	[TP0519-TP0519 (0.65939915)]
COG2204	COG2204	Acid345_4291	Acid345_4291	response regulator receiver protein	Acid345_1210	Acid345_1210	response regulator receiver protein	[TP0519-TP0519 (0.65939915)]
COG2204	COG2204	Acid345_1210	Acid345_1210	response regulator receiver protein	Acid345_4291	Acid345_4291	response regulator receiver protein	[TP0519-TP0519 (0.65939915)]
COG2204	COG2204	Acid345_4029	Acid345_4029	response regulator receiver protein	Acid345_1778	Acid345_1778	two component, sigma54 specific, transcriptional	[TP0519-TP0519 (0.65939915)]
COG2204	COG2204	Acid345_1778	Acid345_1778	two component, sigma54 specific, transcriptional	Acid345_4029	Acid345_4029	response regulator receiver protein	[TP0519-TP0519 (0.65939915)]
COG2204	COG2204	Acid345_1588	Acid345_1588	two component, sigma54 specific, transcriptional	Acid345_3017	Acid345_3017	two component, sigma54 specific, transcriptional	[TP0519-TP0519 (0.65939915)]
COG2204	COG2204	Acid345_3017	Acid345_3017	two component, sigma54 specific, transcriptional	Acid345_1588	Acid345_1588	two component, sigma54 specific, transcriptional	[TP0519-TP0519 (0.65939915)]
COG2204	COG2204	Acid345_1588	Acid345_1588	two component, sigma54 specific, transcriptional	Acid345_2604	Acid345_2604	two component, sigma54 specific, transcriptional	[TP0519-TP0519 (0.65939915)]
COG2204	COG2204	Acid345_2604	Acid345_2604	two component, sigma54 specific, transcriptional	Acid345_1588	Acid345_1588	two component, sigma54 specific, transcriptional	[TP0519-TP0519 (0.65939915)]
COG2204	COG2204	Acid345_1588	Acid345_1588	two component, sigma54 specific, transcriptional	Acid345_1388	Acid345_1388	two component, sigma54 specific, transcriptional	[TP0519-TP0519 (0.65939915)]
COG2204	COG2204	Acid345_1388	Acid345_1388	two component, sigma54 specific, transcriptional	Acid345_1588	Acid345_1588	two component, sigma54 specific, transcriptional	[TP0519-TP0519 (0.65939915)]
COG2204	COG2204	Acid345_1588	Acid345_1588	two component, sigma54 specific, transcriptional	Acid345_3356	Acid345_3356	two component, sigma54 specific, transcriptional	[TP0519-TP0519 (0.65939915)]
COG2204	COG2204	Acid345_3356	Acid345_3356	two component, sigma54 specific, transcriptional	Acid345_1588	Acid345_1588	two component, sigma54 specific, transcriptional	[TP0519-TP0519 (0.65939915)]
COG2204	COG2204	Acid345_0374	Acid345_0374	two component, sigma54 specific, transcriptional	Acid345_1210	Acid345_1210	response regulator receiver protein	[TP0519-TP0519 (0.65939915)]
COG2204	COG2204	Acid345_1210	Acid345_1210	response regulator receiver protein	Acid345_0374	Acid345_0374	two component, sigma54 specific, transcriptional	[TP0519-TP0519 (0.65939915)]
COG2204	COG2204	Acid345_4029	Acid345_4029	response regulator receiver protein	Acid345_3356	Acid345_3356	two component, sigma54 specific, transcriptional	[TP0519-TP0519 (0.65939915)]
COG2204	COG2204	Acid345_3356	Acid345_3356	two component, sigma54 specific, transcriptional	Acid345_4029	Acid345_4029	response regulator receiver protein	[TP0519-TP0519 (0.65939915)]
COG2204	COG2204	Acid345_0475	Acid345_0475	two component, sigma54 specific, transcriptional	Acid345_0475	Acid345_0475	two component, sigma54 specific, transcriptional	[TP0519-TP0519 (0.65939915)]
COG2204	COG2204	Acid345_4291	Acid345_4291	response regulator receiver protein	Acid345_4134	Acid345_4134	two component, sigma54 specific, transcriptional	[TP0519-TP0519 (0.65939915)]
COG2204	COG2204	Acid345_4134	Acid345_4134	two component, sigma54 specific, transcriptional	Acid345_4291	Acid345_4291	response regulator receiver protein	[TP0519-TP0519 (0.65939915)]
COG2204	COG2204	Acid345_2604	Acid345_2604	two component, sigma54 specific, transcriptional	Acid345_3274	Acid345_3274	two component, sigma54 specific, transcriptional	[TP0519-TP0519 (0.65939915)]
COG2204	COG2204	Acid345_3274	Acid345_3274	two component, sigma54 specific, transcriptional	Acid345_2604	Acid345_2604	two component, sigma54 specific, transcriptional	[TP0519-TP0519 (0.65939915)]
COG2204	COG2204	Acid345_4029	Acid345_4029	response regulator receiver protein	Acid345_1394	Acid345_1394	two component, sigma54 specific, transcriptional	[TP0519-TP0519 (0.65939915)]
COG2204	COG2204	Acid345_3356	Acid345_3356	two component, sigma54 specific, transcriptional	Acid345_2462	Acid345_2462	response regulator receiver protein	[TP0519-TP0519 (0.65939915)]
COG2204	COG2204	Acid345_2462	Acid345_2462	response regulator receiver protein	Acid345_3356	Acid345_3356	two component, sigma54 specific, transcriptional	[TP0519-TP0519 (0.65939915)]
COG2204	COG2204	Acid345_1394	Acid345_1394	two component, sigma54 specific, transcriptional	Acid345_4029	Acid345_4029	response regulator receiver protein	[TP0519-TP0519 (0.65939915)]
COG2204	COG2204	Acid345_2604	Acid345_2604	two component, sigma54 specific, transcriptional	Acid345_1778	Acid345_1778	two component, sigma54 specific, transcriptional	[TP0519-TP0519 (0.65939915)]
COG2204	COG2204	Acid345_1778	Acid345_1778	two component, sigma54 specific, transcriptional	Acid345_2604	Acid345_2604	two component, sigma54 specific, transcriptional	[TP0519-TP0519 (0.65939915)]
COG2204	COG2204	Acid345_3274	Acid345_3274	two component, sigma54 specific, transcriptional	Acid345_3356	Acid345_3356	two component, sigma54 specific, transcriptional	[TP0519-TP0519 (0.65939915)]
COG2204	COG2204	Acid345_3356	Acid345_3356	two component, sigma54 specific, transcriptional	Acid345_3274	Acid345_3274	two component, sigma54 specific, transcriptional	[TP0519-TP0519 (0.65939915)]
COG2204	COG2204	Acid345_2604	Acid345_2604	two component, sigma54 specific, transcriptional	Acid345_1394	Acid345_1394	two component, sigma54 specific, transcriptional	[TP0519-TP0519 (0.65939915)]
COG2204	COG2204	Acid345_1394	Acid345_1394	two component, sigma54 specific, transcriptional	Acid345_2604	Acid345_2604	two component, sigma54 specific, transcriptional	[TP0519-TP0519 (0.65939915)]
COG2204	COG2204	Acid345_0475	Acid345_0475	two component, sigma54 specific, transcriptional	Acid345_3017	Acid345_3017	two component, sigma54 specific, transcriptional	[TP0519-TP0519 (0.65939915)]
COG2204	COG2204	Acid345_3017	Acid345_3017	two component, sigma54 specific, transcriptional	Acid345_0475	Acid345_0475	two component, sigma54 specific, transcriptional	[TP0519-TP0519 (0.65939915)]
COG2204	COG2204	Acid345_1734	Acid345_1734	two component, sigma54 specific, transcriptional	Acid345_1388	Acid345_1388	two component, sigma54 specific, transcriptional	[TP0519-TP0519 (0.65939915)]
COG2204	COG2204	Acid345_1388	Acid345_1388	two component, sigma54 specific, transcriptional	Acid345_1734	Acid345_1734	two component, sigma54 specific, transcriptional	[TP0519-TP0519 (0.65939915)]
COG2204	COG2204	Acid345_4291	Acid345_4291	response regulator receiver protein	Acid345_3269	Acid345_3269	two component, sigma54 specific, transcriptional	[TP0519-TP0519 (0.65939915)]
COG2204	COG2204	Acid345_3269	Acid345_3269	two component, sigma54 specific, transcriptional	Acid345_4291	Acid345_4291	response regulator receiver protein	[TP0519-TP0519 (0.65939915)]
COG2204	COG2204	Acid345_3017	Acid345_3017	two component, sigma54 specific, transcriptional	Acid345_2782	Acid345_2782	two component, sigma54 specific, transcriptional	[TP0519-TP0519 (0.65939915)]
COG2204	COG2204	Acid345_2782	Acid345_2782	two component, sigma54 specific, transcriptional	Acid345_3017	Acid345_3017	two component, sigma54 specific, transcriptional	[TP0519-TP0519 (0.65939915)]
COG2204	COG2204	Acid345_2462	Acid345_2462	response regulator receiver protein	Acid345_2782	Acid345_2782	two component, sigma54 specific, transcriptional	[TP0519-TP0519 (0.65939915)]
COG2204	COG2204	Acid345_2782	Acid345_2782	two component, sigma54 specific, transcriptional	Acid345_2462	Acid345_2462	response regulator receiver protein	[TP0519-TP0519 (0.65939915)]
COG2204	COG2204	Acid345_0751	Acid345_0751	two component, sigma54 specific, transcriptional	Acid345_0374	Acid345_0374	two component, sigma54 specific, transcriptional	[TP0519-TP0519 (0.65939915)]
COG2204	COG2204	Acid345_0374	Acid345_0374	two component, sigma54 specific, transcriptional	Acid345_0751	Acid345_0751	two component, sigma54 specific, transcriptional	[TP0519-TP0519 (0.65939915)]
COG2204	COG2204	Acid345_1210	Acid345_1210	response regulator receiver protein	Acid345_4134	Acid345_4134	two component, sigma54 specific, transcriptional	[TP0519-TP0519 (0.65939915)]
COG2204	COG2204	Acid345_4134	Acid345_4134	two component, sigma54 specific, transcriptional	Acid345_1210	Acid345_1210	response regulator receiver protein	[TP0519-TP0519 (0.65939915)]
COG2204	COG2204	Acid345_4291	Acid345_4291	response regulator receiver protein	Acid345_3017	Acid345_3017	two component, sigma54 specific, transcriptional	[TP0519-TP0519 (0.65939915)]
COG2204	COG2204	Acid345_3017	Acid345_3017	two component, sigma54 specific, transcriptional	Acid345_4291	Acid345_4291	response regulator receiver protein	[TP0519-TP0519 (0.65939915)]
COG2204	COG2204	Acid345_1588	Acid345_1588	two component, sigma54 specific, transcriptional	Acid345_0374	Acid345_0374	two component, sigma54 specific, transcriptional	[TP0519-TP0519 (0.65939915)]
COG2204	COG2204	Acid345_0374	Acid345_0374	two component, sigma54 specific, transcriptional	Acid345_1588	Acid345_1588	two component, sigma54 specific, transcriptional	[TP0519-TP0519 (0.65939915)]
COG2204	COG2204	Acid345_2604	Acid345_2604	two component, sigma54 specific, transcriptional	Acid345_0374	Acid345_0374	two component, sigma54 specific, transcriptional	[TP0519-TP0519 (0.65939915)]
COG2204	COG2204	Acid345_0374	Acid345_0374	two component, sigma54 specific, transcriptional	Acid345_2604	Acid345_2604	two component, sigma54 specific, transcriptional	[TP0519-TP0519 (0.65939915)]
COG2204	COG2204	Acid345_1734	Acid345_1734	two component, sigma54 specific, transcriptional	Acid345_2462	Acid345_2462	response regulator receiver protein	[TP0519-TP0519 (0.65939915)]
COG2204	COG2204	Acid345_2462	Acid345_2462	response regulator receiver protein	Acid345_1734	Acid345_1734	two component, sigma54 specific, transcriptional	[TP0519-TP0519 (0.65939915)]
COG2204	COG2204	Acid345_0751	Acid345_0751	two component, sigma54 specific, transcriptional	Acid345_1388	Acid345_1388	two component, sigma54 specific, transcriptional	[TP0519-TP0519 (0.65939915)]
COG2204	COG2204	Acid345_1388	Acid345_1388	two component, sigma54 specific, transcriptional	Acid345_0751	Acid345_0751	two component, sigma54 specific, transcriptional	[TP0519-TP0519 (0.65939915)]
COG2204	COG2204	Acid345_1734	Acid345_1734	two component, sigma54 specific, transcriptional	Acid345_3017	Acid345_3017	two component, sigma54 specific, transcriptional	[TP0519-TP0519 (0.65939915)]
COG2204	COG2204	Acid345_3017	Acid345_3017	two component, sigma54 specific, transcriptional	Acid345_1734	Acid345_1734	two component, sigma54 specific, transcriptional	[TP0519-TP0519 (0.65939915)]
COG2204	COG2204	Acid345_0374	Acid345_0374	two component, sigma54 specific, transcriptional	Acid345_0475	Acid345_0475	two component, sigma54 specific, transcriptional	[TP0519-TP0519 (0.65939915)]
COG2204	COG2204	Acid345_0475	Acid345_0475	two component, sigma54 specific, transcriptional	Acid345_0374	Acid345_0374	two component, sigma54 specific, transcriptional	[TP0519-TP0519 (0.65939915)]
COG2204	COG2204	Acid345_3356	Acid345_3356	two component, sigma54 specific, transcriptional	Acid345_1394	Acid345_1394	two component, sigma54 specific, transcriptional	[TP0519-TP0519 (0.65939915)]
COG2204	COG2204	Acid345_1394	Acid345_1394	two component, sigma54 specific, transcriptional	Acid345_3356	Acid345_3356	two component, sigma54 specific, transcriptional	[TP0519-TP0519 (0.65939915)]
COG2204	COG2204	Acid345_0751	Acid345_0751	two component, sigma54 specific, transcriptional	Acid345_2782	Acid345_2782	two component, sigma54 specific, transcriptional	[TP0519-TP0519 (0.65939915)]
COG2204	COG2204	Acid345_0374	Acid345_0374	two component, sigma54 specific, transcriptional	Acid345_1388	Acid345_1388	two component, sigma54 specific, transcriptional	[TP0519-TP0519 (0.65939915)]
COG2204	COG2204	Acid345_1388	Acid345_1388	two component, sigma54 specific, transcriptional	Acid345_0374	Acid345_0374	two component, sigma54 specific, transcriptional	[TP0519-TP0519 (0.65939915)]
COG2204	COG2204	Acid345_2782	Acid345_2782	two component, sigma54 specific, transcriptional	Acid345_0751	Acid345_0751	two component, sigma54 specific, transcriptional	[TP0519-TP0519 (0.65939915)]
COG2204	COG2204	Acid345_1734	Acid345_1734	two component, sigma54 specific, transcriptional	Acid345_1210	Acid345_1210	response regulator receiver protein	[TP0519-TP0519 (0.65939915)]
COG2204	COG2204	Acid345_1210	Acid345_1210	response regulator receiver protein	Acid345_1734	Acid345_1734	two component, sigma54 specific, transcriptional	[TP0519-TP0519 (0.65939915)]
COG2204	COG2204	Acid345_1588	Acid345_1588	two component, sigma54 specific, transcriptional	Acid345_2462	Acid345_2462	response regulator receiver protein	[TP0519-TP0519 (0.65939915)]
COG2204	COG2204	Acid345_2462	Acid345_2462	response regulator receiver protein	Acid345_1588	Acid345_1588	two component, sigma54 specific, transcriptional	[TP0519-TP0519 (0.65939915)]
COG2204	COG2204	Acid345_2462	Acid345_2462	response regulator receiver protein	Acid345_1394	Acid345_1394	two component, sigma54 specific, transcriptional	[TP0519-TP0519 (0.65939915)]
COG2204	COG2204	Acid345_1394	Acid345_1394	two component, sigma54 specific, transcriptional	Acid345_2462	Acid345_2462	response regulator receiver protein	[TP0519-TP0519 (0.65939915)]
COG2204	COG2204	Acid345_1778	Acid345_1778	two component, sigma54 specific, transcriptional	Acid345_2782	Acid345_2782	two component, sigma54 specific, transcriptional	[TP0519-TP0519 (0.65939915)]
COG2204	COG2204	Acid345_2782	Acid345_2782	two component, sigma54 specific, transcriptional	Acid345_1778	Acid345_1778	two component, sigma54 specific, transcriptional	[TP0519-TP0519 (0.65939915)]
COG2204	COG2204	Acid345_0751	Acid345_0751	two component, sigma54 specific, transcriptional	Acid345_3356	Acid345_3356	two component, sigma54 specific, transcriptional	[TP0519-TP0519 (0.65939915)]
COG2204	COG2204	Acid345_3356	Acid345_3356	two component, sigma54 specific, transcriptional	Acid345_0751	Acid345_0751	two component, sigma54 specific, transcriptional	[TP0519-TP0519 (0.65939915)]
COG2204	COG2204	Acid345_4029	Acid345_4029	response regulator receiver protein	Acid345_0374	Acid345_0374	two component, sigma54 specific, transcriptional	[TP0519-TP0519 (0.65939915)]
COG2204	COG2204	Acid345_0374	Acid345_0374	two component, sigma54 specific, transcriptional	Acid345_4029	Acid345_4029	response regulator receiver protein	[TP0519-TP0519 (0.65939915)]
COG2204	COG2204	Acid345_3017	Acid345_3017	two component, sigma54 specific, transcriptional	Acid345_1388	Acid345_1388	two component, sigma54 specific, transcriptional	[TP0519-TP0519 (0.65939915)]
COG2204	COG2204	Acid345_1388	Acid345_1388	two component, sigma54 specific, transcriptional	Acid345_3017	Acid345_3017	two component, sigma54 specific, transcriptional	[TP0519-TP0519 (0.65939915)]
COG2204	COG2204	Acid345_0374	Acid345_0374	two component, sigma54 specific, transcriptional	Acid345_2462	Acid345_2462	response regulator receiver protein	[TP0519-TP0519 (0.65939915)]
COG2204	COG2204	Acid345_2462	Acid345_2462	response regulator receiver protein	Acid345_0374	Acid345_0374	two component, sigma54 specific, transcriptional	[TP0519-TP0519 (0.65939915)]
COG2204	COG2204	Acid345_3356	Acid345_3356	two component, sigma54 specific, transcriptional	Acid345_3017	Acid345_3017	two component, sigma54 specific, transcriptional	[TP0519-TP0519 (0.65939915)]
COG2204	COG2204	Acid345_3017	Acid345_3017	two component, sigma54 specific, transcriptional	Acid345_3356	Acid345_3356	two component, sigma54 specific, transcriptional	[TP0519-TP0519 (0.65939915)]
COG2204	COG2204	Acid345_0475	Acid345_0475	two component, sigma54 specific, transcriptional	Acid345_2462	Acid345_2462	response regulator receiver protein	[TP0519-TP0519 (0.65939915)]
COG2204	COG2204	Acid345_2462	Acid345_2462	response regulator receiver protein	Acid345_0475	Acid345_0475	two component, sigma54 specific, transcriptional	[TP0519-TP0519 (0.65939915)]
COG2204	COG2204	Acid345_0374	Acid345_0374	two component, sigma54 specific, transcriptional	Acid345_3274	Acid345_3274	two component, sigma54 specific, transcriptional	[TP0519-TP0519 (0.65939915)]
COG2204	COG2204	Acid345_3274	Acid345_3274	two component, sigma54 specific, transcriptional	Acid345_0374	Acid345_0374	two component, sigma54 specific, transcriptional	[TP0519-TP0519 (0.65939915)]
COG2204	COG2204	Acid345_2604	Acid345_2604	two component, sigma54 specific, transcriptional	Acid345_1210	Acid345_1210	response regulator receiver protein	[TP0519-TP0519 (0.65939915)]
COG2204	COG2204	Acid345_1210	Acid345_1210	response regulator receiver protein	Acid345_2604	Acid345_2604	two component, sigma54 specific, transcriptional	[TP0519-TP0519 (0.65939915)]
COG2204	COG2204	Acid345_2604	Acid345_2604	two component, sigma54 specific, transcriptional	Acid345_2782	Acid345_2782	two component, sigma54 specific, transcriptional	[TP0519-TP0519 (0.65939915)]
COG2204	COG2204	Acid345_2782	Acid345_2782	two component, sigma54 specific, transcriptional	Acid345_2604	Acid345_2604	two component, sigma54 specific, transcriptional	[TP0519-TP0519 (0.65939915)]
COG2204	COG2204	Acid345_4029	Acid345_4029	response regulator receiver protein	Acid345_2782	Acid345_2782	two component, sigma54 specific, transcriptional	[TP0519-TP0519 (0.65939915)]
COG2204	COG2204	Acid345_2782	Acid345_2782	two component, sigma54 specific, transcriptional	Acid345_4029	Acid345_4029	response regulator receiver protein	[TP0519-TP0519 (0.65939915)]
COG2204	COG2204	Acid345_4029	Acid345_4029	response regulator receiver protein	Acid345_1210	Acid345_1210	response regulator receiver protein	[TP0519-TP0519 (0.65939915)]
COG2204	COG2204	Acid345_1210	Acid345_1210	response regulator receiver protein	Acid345_4029	Acid345_4029	response regulator receiver protein	[TP0519-TP0519 (0.65939915)]
COG2204	COG2204	Acid345_4291	Acid345_4291	response regulator receiver protein	Acid345_2782	Acid345_2782	two component, sigma54 specific, transcriptional	[TP0519-TP0519 (0.65939915)]
COG2204	COG2204	Acid345_2782	Acid345_2782	two component, sigma54 specific, transcriptional	Acid345_4291	Acid345_4291	response regulator receiver protein	[TP0519-TP0519 (0.65939915)]
COG2204	COG2204	Acid345_4029	Acid345_4029	response regulator receiver protein	Acid345_1734	Acid345_1734	two component, sigma54 specific, transcriptional	[TP0519-TP0519 (0.65939915)]
COG2204	COG2204	Acid345_1734	Acid345_1734	two component, sigma54 specific, transcriptional	Acid345_4029	Acid345_4029	response regulator receiver protein	[TP0519-TP0519 (0.65939915)]
COG2204	COG2204	Acid345_4291	Acid345_4291	response regulator receiver protein	Acid345_1734	Acid345_1734	two component, sigma54 specific, transcriptional	[TP0519-TP0519 (0.65939915)]
COG2204	COG2204	Acid345_4291	Acid345_4291	response regulator receiver protein	Acid345_3356	Acid345_3356	two component, sigma54 specific, transcriptional	[TP0519-TP0519 (0.65939915)]
COG2204	COG2204	Acid345_1734	Acid345_1734	two component, sigma54 specific, transcriptional	Acid345_4291	Acid345_4291	response regulator receiver protein	[TP0519-TP0519 (0.65939915)]
COG2204	COG2204	Acid345_3356	Acid345_3356	two component, sigma54 specific, transcriptional	Acid345_4291	Acid345_4291	response regulator receiver protein	[TP0519-TP0519 (0.65939915)]
COG2204	COG2204	Acid345_1210	Acid345_1210	response regulator receiver protein	Acid345_3269	Acid345_3269	two component, sigma54 specific, transcriptional	[TP0519-TP0519 (0.65939915)]
COG2204	COG2204	Acid345_3269	Acid345_3269	two component, sigma54 specific, transcriptional	Acid345_1210	Acid345_1210	response regulator receiver protein	[TP0519-TP0519 (0.65939915)]
COG2204	COG2204	Acid345_1734	Acid345_1734	two component, sigma54 specific, transcriptional	Acid345_3269	Acid345_3269	two component, sigma54 specific, transcriptional	[TP0519-TP0519 (0.65939915)]
COG2204	COG2204	Acid345_3269	Acid345_3269	two component, sigma54 specific, transcriptional	Acid345_1734	Acid345_1734	two component, sigma54 specific, transcriptional	[TP0519-TP0519 (0.65939915)]
COG2204	COG2204	Acid345_1388	Acid345_1388	two component, sigma54 specific, transcriptional	Acid345_2782	Acid345_2782	two component, sigma54 specific, transcriptional	[TP0519-TP0519 (0.65939915)]
COG2204	COG2204	Acid345_2782	Acid345_2782	two component, sigma54 specific, transcriptional	Acid345_1388	Acid345_1388	two component, sigma54 specific, transcriptional	[TP0519-TP0519 (0.65939915)]
COG2204	COG2204	Acid345_1734	Acid345_1734	two component, sigma54 specific, transcriptional	Acid345_0374	Acid345_0374	two component, sigma54 specific, transcriptional	[TP0519-TP0519 (0.65939915)]
COG2204	COG2204	Acid345_0374	Acid345_0374	two component, sigma54 specific, transcriptional	Acid345_1734	Acid345_1734	two component, sigma54 specific, transcriptional	[TP0519-TP0519 (0.65939915)]
COG2204	COG2204	Acid345_2604	Acid345_2604	two component, sigma54 specific, transcriptional	Acid345_3356	Acid345_3356	two component, sigma54 specific, transcriptional	[TP0519-TP0519 (0.65939915)]
COG2204	COG2204	Acid345_3356	Acid345_3356	two component, sigma54 specific, transcriptional	Acid345_2604	Acid345_2604	two component, sigma54 specific, transcriptional	[TP0519-TP0519 (0.65939915)]
COG2204	COG2204	Acid345_1588	Acid345_1588	two component, sigma54 specific, transcriptional	Acid345_1734	Acid345_1734	two component, sigma54 specific, transcriptional	[TP0519-TP0519 (0.65939915)]
COG2204	COG2204	Acid345_1734	Acid345_1734	two component, sigma54 specific, transcriptional	Acid345_1588	Acid345_1588	two component, sigma54 specific, transcriptional	[TP0519-TP0519 (0.65939915)]
COG2204	COG2204	Acid345_0475	Acid345_0475	two component, sigma54 specific, transcriptional	Acid345_1778	Acid345_1778	two component, sigma54 specific, transcriptional	[TP0519-TP0519 (0.65939915)]
COG2204	COG2204	Acid345_1778	Acid345_1778	two component, sigma54 specific, transcriptional	Acid345_0475	Acid345_0475	two component, sigma54 specific, transcriptional	[TP0519-TP0519 (0.65939915)]
COG2204	COG2204	Acid345_2462	Acid345_2462	response regulator receiver protein	Acid345_2462	Acid345_2462	response regulator receiver protein	[TP0519-TP0519 (0.65939915)]
COG2204	COG2204	Acid345_0475	Acid345_0475	two component, sigma54 specific, transcriptional	Acid345_1394	Acid345_1394	two component, sigma54 specific, transcriptional	[TP0519-TP0519 (0.65939915)]
COG2204	COG2204	Acid345_0475	Acid345_0475	two component, sigma54 specific, transcriptional	Acid345_1388	Acid345_1388	two component, sigma54 specific, transcriptional	[TP0519-TP0519 (0.65939915)]
COG2204	COG2204	Acid345_1388	Acid345_1388	two component, sigma54 specific, transcriptional	Acid345_0475	Acid345_0475	two component, sigma54 specific, transcriptional	[TP0519-TP0519 (0.65939915)]
COG2204	COG2204	Acid345_1394	Acid345_1394	two component, sigma54 specific, transcriptional	Acid345_0475	Acid345_0475	two component, sigma54 specific, transcriptional	[TP0519-TP0519 (0.65939915)]
COG2204	COG2204	Acid345_3017	Acid345_3017	two component, sigma54 specific, transcriptional	Acid345_3269	Acid345_3269	two component, sigma54 specific, transcriptional	[TP0519-TP0519 (0.65939915)]
COG2204	COG2204	Acid345_3269	Acid345_3269	two component, sigma54 specific, transcriptional	Acid345_3017	Acid345_3017	two component, sigma54 specific, transcriptional	[TP0519-TP0519 (0.65939915)]
COG2204	COG2204	Acid345_4291	Acid345_4291	response regulator receiver protein	Acid345_1394	Acid345_1394	two component, sigma54 specific, transcriptional	[TP0519-TP0519 (0.65939915)]
COG2204	COG2204	Acid345_1394	Acid345_1394	two component, sigma54 specific, transcriptional	Acid345_4291	Acid345_4291	response regulator receiver protein	[TP0519-TP0519 (0.65939915)]
COG2204	COG2204	Acid345_0374	Acid345_0374	two component, sigma54 specific, transcriptional	Acid345_1394	Acid345_1394	two component, sigma54 specific, transcriptional	[TP0519-TP0519 (0.65939915)]
COG2204	COG2204	Acid345_1394	Acid345_1394	two component, sigma54 specific, transcriptional	Acid345_0374	Acid345_0374	two component, sigma54 specific, transcriptional	[TP0519-TP0519 (0.65939915)]
COG2204	COG2204	Acid345_1210	Acid345_1210	response regulator receiver protein	Acid345_3274	Acid345_3274	two component, sigma54 specific, transcriptional	[TP0519-TP0519 (0.65939915)]
COG2204	COG2204	Acid345_3274	Acid345_3274	two component, sigma54 specific, transcriptional	Acid345_1210	Acid345_1210	response regulator receiver protein	[TP0519-TP0519 (0.65939915)]
COG2204	COG2204	Acid345_0751	Acid345_0751	two component, sigma54 specific, transcriptional	Acid345_3274	Acid345_3274	two component, sigma54 specific, transcriptional	[TP0519-TP0519 (0.65939915)]
COG2204	COG2204	Acid345_1588	Acid345_1588	two component, sigma54 specific, transcriptional	Acid345_1394	Acid345_1394	two component, sigma54 specific, transcriptional	[TP0519-TP0519 (0.65939915)]
COG2204	COG2204	Acid345_3274	Acid345_3274	two component, sigma54 specific, transcriptional	Acid345_0751	Acid345_0751	two component, sigma54 specific, transcriptional	[TP0519-TP0519 (0.65939915)]
COG2204	COG2204	Acid345_1394	Acid345_1394	two component, sigma54 specific, transcriptional	Acid345_1588	Acid345_1588	two component, sigma54 specific, transcriptional	[TP0519-TP0519 (0.65939915)]
COG2204	COG2204	Acid345_3274	Acid345_3274	two component, sigma54 specific, transcriptional	Acid345_2782	Acid345_2782	two component, sigma54 specific, transcriptional	[TP0519-TP0519 (0.65939915)]
COG2204	COG2204	Acid345_2782	Acid345_2782	two component, sigma54 specific, transcriptional	Acid345_3274	Acid345_3274	two component, sigma54 specific, transcriptional	[TP0519-TP0519 (0.65939915)]
COG2204	COG2204	Acid345_0751	Acid345_0751	two component, sigma54 specific, transcriptional	Acid345_4291	Acid345_4291	response regulator receiver protein	[TP0519-TP0519 (0.65939915)]
COG2204	COG2204	Acid345_4291	Acid345_4291	response regulator receiver protein	Acid345_0751	Acid345_0751	two component, sigma54 specific, transcriptional	[TP0519-TP0519 (0.65939915)]
COG2204	COG2204	Acid345_2462	Acid345_2462	response regulator receiver protein	Acid345_3017	Acid345_3017	two component, sigma54 specific, transcriptional	[TP0519-TP0519 (0.65939915)]
COG2204	COG2204	Acid345_3017	Acid345_3017	two component, sigma54 specific, transcriptional	Acid345_2462	Acid345_2462	response regulator receiver protein	[TP0519-TP0519 (0.65939915)]
COG2204	COG2204	Acid345_0751	Acid345_0751	two component, sigma54 specific, transcriptional	Acid345_0751	Acid345_0751	two component, sigma54 specific, transcriptional	[TP0519-TP0519 (0.65939915)]
COG2204	COG2204	Acid345_4291	Acid345_4291	response regulator receiver protein	Acid345_1388	Acid345_1388	two component, sigma54 specific, transcriptional	[TP0519-TP0519 (0.65939915)]
COG2204	COG2204	Acid345_3017	Acid345_3017	two component, sigma54 specific, transcriptional	Acid345_1394	Acid345_1394	two component, sigma54 specific, transcriptional	[TP0519-TP0519 (0.65939915)]
COG2204	COG2204	Acid345_1388	Acid345_1388	two component, sigma54 specific, transcriptional	Acid345_4291	Acid345_4291	response regulator receiver protein	[TP0519-TP0519 (0.65939915)]
COG2204	COG2204	Acid345_1394	Acid345_1394	two component, sigma54 specific, transcriptional	Acid345_3017	Acid345_3017	two component, sigma54 specific, transcriptional	[TP0519-TP0519 (0.65939915)]
COG2204	COG2204	Acid345_1778	Acid345_1778	two component, sigma54 specific, transcriptional	Acid345_1210	Acid345_1210	response regulator receiver protein	[TP0519-TP0519 (0.65939915)]
COG2204	COG2204	Acid345_1210	Acid345_1210	response regulator receiver protein	Acid345_1778	Acid345_1778	two component, sigma54 specific, transcriptional	[TP0519-TP0519 (0.65939915)]
COG2204	COG2204	Acid345_1388	Acid345_1388	two component, sigma54 specific, transcriptional	Acid345_3274	Acid345_3274	two component, sigma54 specific, transcriptional	[TP0519-TP0519 (0.65939915)]
COG2204	COG2204	Acid345_1210	Acid345_1210	response regulator receiver protein	Acid345_1210	Acid345_1210	response regulator receiver protein	[TP0519-TP0519 (0.65939915)]
COG2204	COG2204	Acid345_3274	Acid345_3274	two component, sigma54 specific, transcriptional	Acid345_1388	Acid345_1388	two component, sigma54 specific, transcriptional	[TP0519-TP0519 (0.65939915)]
COG2204	COG2204	Acid345_0374	Acid345_0374	two component, sigma54 specific, transcriptional	Acid345_2782	Acid345_2782	two component, sigma54 specific, transcriptional	[TP0519-TP0519 (0.65939915)]
COG2204	COG2204	Acid345_2782	Acid345_2782	two component, sigma54 specific, transcriptional	Acid345_0374	Acid345_0374	two component, sigma54 specific, transcriptional	[TP0519-TP0519 (0.65939915)]
COG2204	COG2204	Acid345_1394	Acid345_1394	two component, sigma54 specific, transcriptional	Acid345_3269	Acid345_3269	two component, sigma54 specific, transcriptional	[TP0519-TP0519 (0.65939915)]
COG2204	COG2204	Acid345_3269	Acid345_3269	two component, sigma54 specific, transcriptional	Acid345_1394	Acid345_1394	two component, sigma54 specific, transcriptional	[TP0519-TP0519 (0.65939915)]
COG2204	COG2204	Acid345_1734	Acid345_1734	two component, sigma54 specific, transcriptional	Acid345_3356	Acid345_3356	two component, sigma54 specific, transcriptional	[TP0519-TP0519 (0.65939915)]
COG2204	COG2204	Acid345_3356	Acid345_3356	two component, sigma54 specific, transcriptional	Acid345_1734	Acid345_1734	two component, sigma54 specific, transcriptional	[TP0519-TP0519 (0.65939915)]
COG2204	COG2204	Acid345_1734	Acid345_1734	two component, sigma54 specific, transcriptional	Acid345_1394	Acid345_1394	two component, sigma54 specific, transcriptional	[TP0519-TP0519 (0.65939915)]
COG2204	COG2204	Acid345_1394	Acid345_1394	two component, sigma54 specific, transcriptional	Acid345_1734	Acid345_1734	two component, sigma54 specific, transcriptional	[TP0519-TP0519 (0.65939915)]
COG2204	COG2204	Acid345_4029	Acid345_4029	response regulator receiver protein	Acid345_2462	Acid345_2462	response regulator receiver protein	[TP0519-TP0519 (0.65939915)]
COG2204	COG2204	Acid345_2462	Acid345_2462	response regulator receiver protein	Acid345_4029	Acid345_4029	response regulator receiver protein	[TP0519-TP0519 (0.65939915)]
COG2204	COG2204	Acid345_3269	Acid345_3269	two component, sigma54 specific, transcriptional	Acid345_2782	Acid345_2782	two component, sigma54 specific, transcriptional	[TP0519-TP0519 (0.65939915)]
COG2204	COG2204	Acid345_2782	Acid345_2782	two component, sigma54 specific, transcriptional	Acid345_3269	Acid345_3269	two component, sigma54 specific, transcriptional	[TP0519-TP0519 (0.65939915)]
COG2204	COG2204	Acid345_4291	Acid345_4291	response regulator receiver protein	Acid345_1778	Acid345_1778	two component, sigma54 specific, transcriptional	[TP0519-TP0519 (0.65939915)]
COG2204	COG2204	Acid345_1778	Acid345_1778	two component, sigma54 specific, transcriptional	Acid345_4291	Acid345_4291	response regulator receiver protein	[TP0519-TP0519 (0.65939915)]
COG2204	COG2204	Acid345_1394	Acid345_1394	two component, sigma54 specific, transcriptional	Acid345_2782	Acid345_2782	two component, sigma54 specific, transcriptional	[TP0519-TP0519 (0.65939915)]
COG2204	COG2204	Acid345_2782	Acid345_2782	two component, sigma54 specific, transcriptional	Acid345_1394	Acid345_1394	two component, sigma54 specific, transcriptional	[TP0519-TP0519 (0.65939915)]
COG2204	COG2204	Acid345_3017	Acid345_3017	two component, sigma54 specific, transcriptional	Acid345_1778	Acid345_1778	two component, sigma54 specific, transcriptional	[TP0519-TP0519 (0.65939915)]
COG2204	COG2204	Acid345_1778	Acid345_1778	two component, sigma54 specific, transcriptional	Acid345_3017	Acid345_3017	two component, sigma54 specific, transcriptional	[TP0519-TP0519 (0.65939915)]
COG2204	COG2204	Acid345_0751	Acid345_0751	two component, sigma54 specific, transcriptional	Acid345_3017	Acid345_3017	two component, sigma54 specific, transcriptional	[TP0519-TP0519 (0.65939915)]
COG2204	COG2204	Acid345_3017	Acid345_3017	two component, sigma54 specific, transcriptional	Acid345_0751	Acid345_0751	two component, sigma54 specific, transcriptional	[TP0519-TP0519 (0.65939915)]
COG2204	COG2204	Acid345_1388	Acid345_1388	two component, sigma54 specific, transcriptional	Acid345_4134	Acid345_4134	two component, sigma54 specific, transcriptional	[TP0519-TP0519 (0.65939915)]
COG2204	COG2204	Acid345_4134	Acid345_4134	two component, sigma54 specific, transcriptional	Acid345_1388	Acid345_1388	two component, sigma54 specific, transcriptional	[TP0519-TP0519 (0.65939915)]
COG2204	COG2204	Acid345_1210	Acid345_1210	response regulator receiver protein	Acid345_3356	Acid345_3356	two component, sigma54 specific, transcriptional	[TP0519-TP0519 (0.65939915)]
COG2204	COG2204	Acid345_3356	Acid345_3356	two component, sigma54 specific, transcriptional	Acid345_1210	Acid345_1210	response regulator receiver protein	[TP0519-TP0519 (0.65939915)]
COG2204	COG2204	Acid345_0751	Acid345_0751	two component, sigma54 specific, transcriptional	Acid345_3269	Acid345_3269	two component, sigma54 specific, transcriptional	[TP0519-TP0519 (0.65939915)]
COG2204	COG2204	Acid345_3274	Acid345_3274	two component, sigma54 specific, transcriptional	Acid345_4134	Acid345_4134	two component, sigma54 specific, transcriptional	[TP0519-TP0519 (0.65939915)]
COG2204	COG2204	Acid345_3269	Acid345_3269	two component, sigma54 specific, transcriptional	Acid345_0751	Acid345_0751	two component, sigma54 specific, transcriptional	[TP0519-TP0519 (0.65939915)]
COG2204	COG2204	Acid345_4134	Acid345_4134	two component, sigma54 specific, transcriptional	Acid345_3274	Acid345_3274	two component, sigma54 specific, transcriptional	[TP0519-TP0519 (0.65939915)]
COG2204	COG2204	Acid345_0374	Acid345_0374	two component, sigma54 specific, transcriptional	Acid345_1778	Acid345_1778	two component, sigma54 specific, transcriptional	[TP0519-TP0519 (0.65939915)]
COG2204	COG2204	Acid345_1778	Acid345_1778	two component, sigma54 specific, transcriptional	Acid345_0374	Acid345_0374	two component, sigma54 specific, transcriptional	[TP0519-TP0519 (0.65939915)]
COG2204	COG2204	Acid345_2462	Acid345_2462	response regulator receiver protein	Acid345_4134	Acid345_4134	two component, sigma54 specific, transcriptional	[TP0519-TP0519 (0.65939915)]
COG2204	COG2204	Acid345_4134	Acid345_4134	two component, sigma54 specific, transcriptional	Acid345_2462	Acid345_2462	response regulator receiver protein	[TP0519-TP0519 (0.65939915)]
COG2204	COG2204	Acid345_4029	Acid345_4029	response regulator receiver protein	Acid345_4029	Acid345_4029	response regulator receiver protein	[TP0519-TP0519 (0.65939915)]
COG2204	COG2204	Acid345_2462	Acid345_2462	response regulator receiver protein	Acid345_3269	Acid345_3269	two component, sigma54 specific, transcriptional	[TP0519-TP0519 (0.65939915)]
COG2204	COG2204	Acid345_3269	Acid345_3269	two component, sigma54 specific, transcriptional	Acid345_2462	Acid345_2462	response regulator receiver protein	[TP0519-TP0519 (0.65939915)]
COG2204	COG2204	Acid345_1778	Acid345_1778	two component, sigma54 specific, transcriptional	Acid345_4134	Acid345_4134	two component, sigma54 specific, transcriptional	[TP0519-TP0519 (0.65939915)]
COG2204	COG2204	Acid345_4134	Acid345_4134	two component, sigma54 specific, transcriptional	Acid345_1778	Acid345_1778	two component, sigma54 specific, transcriptional	[TP0519-TP0519 (0.65939915)]
COG2204	COG2204	Acid345_0475	Acid345_0475	two component, sigma54 specific, transcriptional	Acid345_4134	Acid345_4134	two component, sigma54 specific, transcriptional	[TP0519-TP0519 (0.65939915)]
COG2204	COG2204	Acid345_4134	Acid345_4134	two component, sigma54 specific, transcriptional	Acid345_0475	Acid345_0475	two component, sigma54 specific, transcriptional	[TP0519-TP0519 (0.65939915)]
COG2204	COG2204	Acid345_1588	Acid345_1588	two component, sigma54 specific, transcriptional	Acid345_0475	Acid345_0475	two component, sigma54 specific, transcriptional	[TP0519-TP0519 (0.65939915)]
COG2204	COG2204	Acid345_0475	Acid345_0475	two component, sigma54 specific, transcriptional	Acid345_1588	Acid345_1588	two component, sigma54 specific, transcriptional	[TP0519-TP0519 (0.65939915)]
COG2204	COG2204	Acid345_1778	Acid345_1778	two component, sigma54 specific, transcriptional	Acid345_3274	Acid345_3274	two component, sigma54 specific, transcriptional	[TP0519-TP0519 (0.65939915)]
COG2204	COG2204	Acid345_3274	Acid345_3274	two component, sigma54 specific, transcriptional	Acid345_1778	Acid345_1778	two component, sigma54 specific, transcriptional	[TP0519-TP0519 (0.65939915)]
COG2204	COG2204	Acid345_1394	Acid345_1394	two component, sigma54 specific, transcriptional	Acid345_4134	Acid345_4134	two component, sigma54 specific, transcriptional	[TP0519-TP0519 (0.65939915)]
COG2204	COG2204	Acid345_4134	Acid345_4134	two component, sigma54 specific, transcriptional	Acid345_1394	Acid345_1394	two component, sigma54 specific, transcriptional	[TP0519-TP0519 (0.65939915)]
COG2204	COG2204	Acid345_1734	Acid345_1734	two component, sigma54 specific, transcriptional	Acid345_4134	Acid345_4134	two component, sigma54 specific, transcriptional	[TP0519-TP0519 (0.65939915)]
COG2204	COG2204	Acid345_0475	Acid345_0475	two component, sigma54 specific, transcriptional	Acid345_3274	Acid345_3274	two component, sigma54 specific, transcriptional	[TP0519-TP0519 (0.65939915)]
COG2204	COG2204	Acid345_3274	Acid345_3274	two component, sigma54 specific, transcriptional	Acid345_0475	Acid345_0475	two component, sigma54 specific, transcriptional	[TP0519-TP0519 (0.65939915)]
COG2204	COG2204	Acid345_4134	Acid345_4134	two component, sigma54 specific, transcriptional	Acid345_1734	Acid345_1734	two component, sigma54 specific, transcriptional	[TP0519-TP0519 (0.65939915)]
COG2204	COG2204	Acid345_0751	Acid345_0751	two component, sigma54 specific, transcriptional	Acid345_1210	Acid345_1210	response regulator receiver protein	[TP0519-TP0519 (0.65939915)]
COG2204	COG2204	Acid345_1210	Acid345_1210	response regulator receiver protein	Acid345_0751	Acid345_0751	two component, sigma54 specific, transcriptional	[TP0519-TP0519 (0.65939915)]
COG2204	COG2204	Acid345_2604	Acid345_2604	two component, sigma54 specific, transcriptional	Acid345_3269	Acid345_3269	two component, sigma54 specific, transcriptional	[TP0519-TP0519 (0.65939915)]
COG2204	COG2204	Acid345_3269	Acid345_3269	two component, sigma54 specific, transcriptional	Acid345_2604	Acid345_2604	two component, sigma54 specific, transcriptional	[TP0519-TP0519 (0.65939915)]
COG2204	COG2204	Acid345_2782	Acid345_2782	two component, sigma54 specific, transcriptional	Acid345_2782	Acid345_2782	two component, sigma54 specific, transcriptional	[TP0519-TP0519 (0.65939915)]
COG2204	COG2204	Acid345_4291	Acid345_4291	response regulator receiver protein	Acid345_4291	Acid345_4291	response regulator receiver protein	[TP0519-TP0519 (0.65939915)]
COG2204	COG2204	Acid345_0751	Acid345_0751	two component, sigma54 specific, transcriptional	Acid345_2604	Acid345_2604	two component, sigma54 specific, transcriptional	[TP0519-TP0519 (0.65939915)]
COG2204	COG2204	Acid345_2604	Acid345_2604	two component, sigma54 specific, transcriptional	Acid345_0751	Acid345_0751	two component, sigma54 specific, transcriptional	[TP0519-TP0519 (0.65939915)]
COG2204	COG2204	Acid345_0475	Acid345_0475	two component, sigma54 specific, transcriptional	Acid345_1210	Acid345_1210	response regulator receiver protein	[TP0519-TP0519 (0.65939915)]
COG2204	COG2204	Acid345_1210	Acid345_1210	response regulator receiver protein	Acid345_0475	Acid345_0475	two component, sigma54 specific, transcriptional	[TP0519-TP0519 (0.65939915)]
COG2204	COG2204	Acid345_1588	Acid345_1588	two component, sigma54 specific, transcriptional	Acid345_4029	Acid345_4029	response regulator receiver protein	[TP0519-TP0519 (0.65939915)]
COG2204	COG2204	Acid345_4029	Acid345_4029	response regulator receiver protein	Acid345_1588	Acid345_1588	two component, sigma54 specific, transcriptional	[TP0519-TP0519 (0.65939915)]
COG2204	COG2204	Acid345_1388	Acid345_1388	two component, sigma54 specific, transcriptional	Acid345_1388	Acid345_1388	two component, sigma54 specific, transcriptional	[TP0519-TP0519 (0.65939915)]
COG2204	COG2204	Acid345_2604	Acid345_2604	two component, sigma54 specific, transcriptional	Acid345_4134	Acid345_4134	two component, sigma54 specific, transcriptional	[TP0519-TP0519 (0.65939915)]
COG2204	COG2204	Acid345_4134	Acid345_4134	two component, sigma54 specific, transcriptional	Acid345_2604	Acid345_2604	two component, sigma54 specific, transcriptional	[TP0519-TP0519 (0.65939915)]
COG2204	COG2204	Acid345_0374	Acid345_0374	two component, sigma54 specific, transcriptional	Acid345_3269	Acid345_3269	two component, sigma54 specific, transcriptional	[TP0519-TP0519 (0.65939915)]
COG2204	COG2204	Acid345_3269	Acid345_3269	two component, sigma54 specific, transcriptional	Acid345_0374	Acid345_0374	two component, sigma54 specific, transcriptional	[TP0519-TP0519 (0.65939915)]
COG2204	COG2204	Acid345_4291	Acid345_4291	response regulator receiver protein	Acid345_0374	Acid345_0374	two component, sigma54 specific, transcriptional	[TP0519-TP0519 (0.65939915)]
COG2204	COG2204	Acid345_0374	Acid345_0374	two component, sigma54 specific, transcriptional	Acid345_4291	Acid345_4291	response regulator receiver protein	[TP0519-TP0519 (0.65939915)]
COG2204	COG2204	Acid345_4134	Acid345_4134	two component, sigma54 specific, transcriptional	Acid345_4134	Acid345_4134	two component, sigma54 specific, transcriptional	[TP0519-TP0519 (0.65939915)]
COG2204	COG2204	Acid345_3356	Acid345_3356	two component, sigma54 specific, transcriptional	Acid345_4134	Acid345_4134	two component, sigma54 specific, transcriptional	[TP0519-TP0519 (0.65939915)]
COG2204	COG2204	Acid345_4134	Acid345_4134	two component, sigma54 specific, transcriptional	Acid345_3356	Acid345_3356	two component, sigma54 specific, transcriptional	[TP0519-TP0519 (0.65939915)]
COG2204	COG2204	Acid345_1388	Acid345_1388	two component, sigma54 specific, transcriptional	Acid345_1394	Acid345_1394	two component, sigma54 specific, transcriptional	[TP0519-TP0519 (0.65939915)]
COG2204	COG2204	Acid345_1394	Acid345_1394	two component, sigma54 specific, transcriptional	Acid345_1388	Acid345_1388	two component, sigma54 specific, transcriptional	[TP0519-TP0519 (0.65939915)]
COG2204	COG2204	Acid345_0475	Acid345_0475	two component, sigma54 specific, transcriptional	Acid345_3269	Acid345_3269	two component, sigma54 specific, transcriptional	[TP0519-TP0519 (0.65939915)]
COG2204	COG2204	Acid345_3269	Acid345_3269	two component, sigma54 specific, transcriptional	Acid345_0475	Acid345_0475	two component, sigma54 specific, transcriptional	[TP0519-TP0519 (0.65939915)]
COG2204	COG2204	Acid345_0751	Acid345_0751	two component, sigma54 specific, transcriptional	Acid345_4134	Acid345_4134	two component, sigma54 specific, transcriptional	[TP0519-TP0519 (0.65939915)]
COG2204	COG2204	Acid345_4134	Acid345_4134	two component, sigma54 specific, transcriptional	Acid345_0751	Acid345_0751	two component, sigma54 specific, transcriptional	[TP0519-TP0519 (0.65939915)]
COG2204	COG2204	Acid345_3274	Acid345_3274	two component, sigma54 specific, transcriptional	Acid345_1394	Acid345_1394	two component, sigma54 specific, transcriptional	[TP0519-TP0519 (0.65939915)]
COG2204	COG2204	Acid345_1394	Acid345_1394	two component, sigma54 specific, transcriptional	Acid345_3274	Acid345_3274	two component, sigma54 specific, transcriptional	[TP0519-TP0519 (0.65939915)]
COG2204	COG2204	Acid345_1734	Acid345_1734	two component, sigma54 specific, transcriptional	Acid345_0475	Acid345_0475	two component, sigma54 specific, transcriptional	[TP0519-TP0519 (0.65939915)]
COG2204	COG2204	Acid345_0475	Acid345_0475	two component, sigma54 specific, transcriptional	Acid345_1734	Acid345_1734	two component, sigma54 specific, transcriptional	[TP0519-TP0519 (0.65939915)]
COG2204	COG2204	Acid345_1588	Acid345_1588	two component, sigma54 specific, transcriptional	Acid345_1778	Acid345_1778	two component, sigma54 specific, transcriptional	[TP0519-TP0519 (0.65939915)]
COG2204	COG2204	Acid345_1778	Acid345_1778	two component, sigma54 specific, transcriptional	Acid345_1588	Acid345_1588	two component, sigma54 specific, transcriptional	[TP0519-TP0519 (0.65939915)]
COG2204	COG2204	Acid345_4291	Acid345_4291	response regulator receiver protein	Acid345_3274	Acid345_3274	two component, sigma54 specific, transcriptional	[TP0519-TP0519 (0.65939915)]
COG2204	COG2204	Acid345_4029	Acid345_4029	response regulator receiver protein	Acid345_4134	Acid345_4134	two component, sigma54 specific, transcriptional	[TP0519-TP0519 (0.65939915)]
COG2204	COG2204	Acid345_3274	Acid345_3274	two component, sigma54 specific, transcriptional	Acid345_4291	Acid345_4291	response regulator receiver protein	[TP0519-TP0519 (0.65939915)]
COG2204	COG2204	Acid345_4134	Acid345_4134	two component, sigma54 specific, transcriptional	Acid345_4029	Acid345_4029	response regulator receiver protein	[TP0519-TP0519 (0.65939915)]
COG2204	COG2204	Acid345_2604	Acid345_2604	two component, sigma54 specific, transcriptional	Acid345_0475	Acid345_0475	two component, sigma54 specific, transcriptional	[TP0519-TP0519 (0.65939915)]
COG2204	COG2204	Acid345_0475	Acid345_0475	two component, sigma54 specific, transcriptional	Acid345_2604	Acid345_2604	two component, sigma54 specific, transcriptional	[TP0519-TP0519 (0.65939915)]
COG2204	COG2204	Acid345_3274	Acid345_3274	two component, sigma54 specific, transcriptional	Acid345_3274	Acid345_3274	two component, sigma54 specific, transcriptional	[TP0519-TP0519 (0.65939915)]
COG2204	COG2204	Acid345_1734	Acid345_1734	two component, sigma54 specific, transcriptional	Acid345_1734	Acid345_1734	two component, sigma54 specific, transcriptional	[TP0519-TP0519 (0.65939915)]
COG2204	COG2204	Acid345_3356	Acid345_3356	two component, sigma54 specific, transcriptional	Acid345_2782	Acid345_2782	two component, sigma54 specific, transcriptional	[TP0519-TP0519 (0.65939915)]
COG2204	COG2204	Acid345_3274	Acid345_3274	two component, sigma54 specific, transcriptional	Acid345_3017	Acid345_3017	two component, sigma54 specific, transcriptional	[TP0519-TP0519 (0.65939915)]
COG2204	COG2204	Acid345_2782	Acid345_2782	two component, sigma54 specific, transcriptional	Acid345_3356	Acid345_3356	two component, sigma54 specific, transcriptional	[TP0519-TP0519 (0.65939915)]
COG2204	COG2204	Acid345_3017	Acid345_3017	two component, sigma54 specific, transcriptional	Acid345_3274	Acid345_3274	two component, sigma54 specific, transcriptional	[TP0519-TP0519 (0.65939915)]
COG2204	COG2204	Acid345_0751	Acid345_0751	two component, sigma54 specific, transcriptional	Acid345_0475	Acid345_0475	two component, sigma54 specific, transcriptional	[TP0519-TP0519 (0.65939915)]
COG2204	COG2204	Acid345_0475	Acid345_0475	two component, sigma54 specific, transcriptional	Acid345_0751	Acid345_0751	two component, sigma54 specific, transcriptional	[TP0519-TP0519 (0.65939915)]
COG2204	COG2204	Acid345_2604	Acid345_2604	two component, sigma54 specific, transcriptional	Acid345_2462	Acid345_2462	response regulator receiver protein	[TP0519-TP0519 (0.65939915)]
COG2204	COG2204	Acid345_2462	Acid345_2462	response regulator receiver protein	Acid345_2604	Acid345_2604	two component, sigma54 specific, transcriptional	[TP0519-TP0519 (0.65939915)]
COG2204	COG2204	Acid345_2604	Acid345_2604	two component, sigma54 specific, transcriptional	Acid345_2604	Acid345_2604	two component, sigma54 specific, transcriptional	[TP0519-TP0519 (0.65939915)]
COG2204	COG2204	Acid345_0374	Acid345_0374	two component, sigma54 specific, transcriptional	Acid345_4134	Acid345_4134	two component, sigma54 specific, transcriptional	[TP0519-TP0519 (0.65939915)]
COG2204	COG2204	Acid345_4134	Acid345_4134	two component, sigma54 specific, transcriptional	Acid345_0374	Acid345_0374	two component, sigma54 specific, transcriptional	[TP0519-TP0519 (0.65939915)]
COG2204	COG2204	Acid345_3017	Acid345_3017	two component, sigma54 specific, transcriptional	Acid345_3017	Acid345_3017	two component, sigma54 specific, transcriptional	[TP0519-TP0519 (0.65939915)]
COG2204	COG2204	Acid345_4291	Acid345_4291	response regulator receiver protein	Acid345_2462	Acid345_2462	response regulator receiver protein	[TP0519-TP0519 (0.65939915)]
COG2204	COG2204	Acid345_2462	Acid345_2462	response regulator receiver protein	Acid345_4291	Acid345_4291	response regulator receiver protein	[TP0519-TP0519 (0.65939915)]
COG2204	COG2204	Acid345_2782	Acid345_2782	two component, sigma54 specific, transcriptional	Acid345_4134	Acid345_4134	two component, sigma54 specific, transcriptional	[TP0519-TP0519 (0.65939915)]
COG2204	COG2204	Acid345_4134	Acid345_4134	two component, sigma54 specific, transcriptional	Acid345_2782	Acid345_2782	two component, sigma54 specific, transcriptional	[TP0519-TP0519 (0.65939915)]
COG2204	COG2204	Acid345_1588	Acid345_1588	two component, sigma54 specific, transcriptional	Acid345_1210	Acid345_1210	response regulator receiver protein	[TP0519-TP0519 (0.65939915)]
COG2204	COG2204	Acid345_1210	Acid345_1210	response regulator receiver protein	Acid345_1588	Acid345_1588	two component, sigma54 specific, transcriptional	[TP0519-TP0519 (0.65939915)]
COG2204	COG2204	Acid345_0374	Acid345_0374	two component, sigma54 specific, transcriptional	Acid345_3017	Acid345_3017	two component, sigma54 specific, transcriptional	[TP0519-TP0519 (0.65939915)]
COG2204	COG2204	Acid345_3017	Acid345_3017	two component, sigma54 specific, transcriptional	Acid345_0374	Acid345_0374	two component, sigma54 specific, transcriptional	[TP0519-TP0519 (0.65939915)]
COG2204	COG2204	Acid345_3269	Acid345_3269	two component, sigma54 specific, transcriptional	Acid345_4134	Acid345_4134	two component, sigma54 specific, transcriptional	[TP0519-TP0519 (0.65939915)]
COG2204	COG2204	Acid345_4134	Acid345_4134	two component, sigma54 specific, transcriptional	Acid345_3269	Acid345_3269	two component, sigma54 specific, transcriptional	[TP0519-TP0519 (0.65939915)]
COG2204	COG2204	Acid345_3017	Acid345_3017	two component, sigma54 specific, transcriptional	Acid345_4134	Acid345_4134	two component, sigma54 specific, transcriptional	[TP0519-TP0519 (0.65939915)]
COG2204	COG2204	Acid345_3274	Acid345_3274	two component, sigma54 specific, transcriptional	Acid345_2462	Acid345_2462	response regulator receiver protein	[TP0519-TP0519 (0.65939915)]
COG2204	COG2204	Acid345_2462	Acid345_2462	response regulator receiver protein	Acid345_3274	Acid345_3274	two component, sigma54 specific, transcriptional	[TP0519-TP0519 (0.65939915)]
COG2204	COG2204	Acid345_4134	Acid345_4134	two component, sigma54 specific, transcriptional	Acid345_3017	Acid345_3017	two component, sigma54 specific, transcriptional	[TP0519-TP0519 (0.65939915)]
COG2204	COG2204	Acid345_1588	Acid345_1588	two component, sigma54 specific, transcriptional	Acid345_1588	Acid345_1588	two component, sigma54 specific, transcriptional	[TP0519-TP0519 (0.65939915)]
COG2204	COG2204	Acid345_3356	Acid345_3356	two component, sigma54 specific, transcriptional	Acid345_3356	Acid345_3356	two component, sigma54 specific, transcriptional	[TP0519-TP0519 (0.65939915)]
COG2204	COG2204	Acid345_1210	Acid345_1210	response regulator receiver protein	Acid345_1388	Acid345_1388	two component, sigma54 specific, transcriptional	[TP0519-TP0519 (0.65939915)]
COG2204	COG2204	Acid345_1388	Acid345_1388	two component, sigma54 specific, transcriptional	Acid345_1210	Acid345_1210	response regulator receiver protein	[TP0519-TP0519 (0.65939915)]
COG2204	COG2204	Acid345_1778	Acid345_1778	two component, sigma54 specific, transcriptional	Acid345_1778	Acid345_1778	two component, sigma54 specific, transcriptional	[TP0519-TP0519 (0.65939915)]
COG2204	COG2204	Acid345_4029	Acid345_4029	response regulator receiver protein	Acid345_3017	Acid345_3017	two component, sigma54 specific, transcriptional	[TP0519-TP0519 (0.65939915)]
COG2204	COG2204	Acid345_3017	Acid345_3017	two component, sigma54 specific, transcriptional	Acid345_4029	Acid345_4029	response regulator receiver protein	[TP0519-TP0519 (0.65939915)]
COG2204	COG2204	Acid345_1778	Acid345_1778	two component, sigma54 specific, transcriptional	Acid345_1394	Acid345_1394	two component, sigma54 specific, transcriptional	[TP0519-TP0519 (0.65939915)]
COG2204	COG2204	Acid345_1394	Acid345_1394	two component, sigma54 specific, transcriptional	Acid345_1778	Acid345_1778	two component, sigma54 specific, transcriptional	[TP0519-TP0519 (0.65939915)]
COG2204	COG2204	Acid345_4291	Acid345_4291	response regulator receiver protein	Acid345_1588	Acid345_1588	two component, sigma54 specific, transcriptional	[TP0519-TP0519 (0.65939915)]
COG2204	COG2204	Acid345_1588	Acid345_1588	two component, sigma54 specific, transcriptional	Acid345_4291	Acid345_4291	response regulator receiver protein	[TP0519-TP0519 (0.65939915)]
COG2204	COG2204	Acid345_1778	Acid345_1778	two component, sigma54 specific, transcriptional	Acid345_3269	Acid345_3269	two component, sigma54 specific, transcriptional	[TP0519-TP0519 (0.65939915)]
COG2204	COG2204	Acid345_1394	Acid345_1394	two component, sigma54 specific, transcriptional	Acid345_1394	Acid345_1394	two component, sigma54 specific, transcriptional	[TP0519-TP0519 (0.65939915)]
COG2204	COG2204	Acid345_3269	Acid345_3269	two component, sigma54 specific, transcriptional	Acid345_1778	Acid345_1778	two component, sigma54 specific, transcriptional	[TP0519-TP0519 (0.65939915)]
COG2204	COG2204	Acid345_1778	Acid345_1778	two component, sigma54 specific, transcriptional	Acid345_3356	Acid345_3356	two component, sigma54 specific, transcriptional	[TP0519-TP0519 (0.65939915)]
COG2204	COG2204	Acid345_3356	Acid345_3356	two component, sigma54 specific, transcriptional	Acid345_1778	Acid345_1778	two component, sigma54 specific, transcriptional	[TP0519-TP0519 (0.65939915)]
COG2204	COG2204	Acid345_1734	Acid345_1734	two component, sigma54 specific, transcriptional	Acid345_3274	Acid345_3274	two component, sigma54 specific, transcriptional	[TP0519-TP0519 (0.65939915)]
COG2204	COG2204	Acid345_3274	Acid345_3274	two component, sigma54 specific, transcriptional	Acid345_1734	Acid345_1734	two component, sigma54 specific, transcriptional	[TP0519-TP0519 (0.65939915)]
COG2204	COG2204	Acid345_0751	Acid345_0751	two component, sigma54 specific, transcriptional	Acid345_1734	Acid345_1734	two component, sigma54 specific, transcriptional	[TP0519-TP0519 (0.65939915)]
COG2204	COG2204	Acid345_4029	Acid345_4029	response regulator receiver protein	Acid345_2604	Acid345_2604	two component, sigma54 specific, transcriptional	[TP0519-TP0519 (0.65939915)]
COG2204	COG2204	Acid345_1734	Acid345_1734	two component, sigma54 specific, transcriptional	Acid345_0751	Acid345_0751	two component, sigma54 specific, transcriptional	[TP0519-TP0519 (0.65939915)]
COG2204	COG2204	Acid345_2604	Acid345_2604	two component, sigma54 specific, transcriptional	Acid345_4029	Acid345_4029	response regulator receiver protein	[TP0519-TP0519 (0.65939915)]
COG2204	COG2204	Acid345_1734	Acid345_1734	two component, sigma54 specific, transcriptional	Acid345_2782	Acid345_2782	two component, sigma54 specific, transcriptional	[TP0519-TP0519 (0.65939915)]
COG2204	COG2204	Acid345_2782	Acid345_2782	two component, sigma54 specific, transcriptional	Acid345_1734	Acid345_1734	two component, sigma54 specific, transcriptional	[TP0519-TP0519 (0.65939915)]
COG2204	COG2204	Acid345_1588	Acid345_1588	two component, sigma54 specific, transcriptional	Acid345_3269	Acid345_3269	two component, sigma54 specific, transcriptional	[TP0519-TP0519 (0.65939915)]
COG2204	COG2204	Acid345_3269	Acid345_3269	two component, sigma54 specific, transcriptional	Acid345_1588	Acid345_1588	two component, sigma54 specific, transcriptional	[TP0519-TP0519 (0.65939915)]
COG2204	COG2204	Acid345_3356	Acid345_3356	two component, sigma54 specific, transcriptional	Acid345_3269	Acid345_3269	two component, sigma54 specific, transcriptional	[TP0519-TP0519 (0.65939915)]
COG2204	COG2204	Acid345_3269	Acid345_3269	two component, sigma54 specific, transcriptional	Acid345_3356	Acid345_3356	two component, sigma54 specific, transcriptional	[TP0519-TP0519 (0.65939915)]
COG2204	COG2204	Acid345_1210	Acid345_1210	response regulator receiver protein	Acid345_1394	Acid345_1394	two component, sigma54 specific, transcriptional	[TP0519-TP0519 (0.65939915)]
COG2204	COG2204	Acid345_1394	Acid345_1394	two component, sigma54 specific, transcriptional	Acid345_1210	Acid345_1210	response regulator receiver protein	[TP0519-TP0519 (0.65939915)]
COG2204	COG2204	Acid345_1588	Acid345_1588	two component, sigma54 specific, transcriptional	Acid345_2782	Acid345_2782	two component, sigma54 specific, transcriptional	[TP0519-TP0519 (0.65939915)]
COG2204	COG2204	Acid345_2782	Acid345_2782	two component, sigma54 specific, transcriptional	Acid345_1588	Acid345_1588	two component, sigma54 specific, transcriptional	[TP0519-TP0519 (0.65939915)]
COG2204	COG2204	Acid345_1210	Acid345_1210	response regulator receiver protein	Acid345_2462	Acid345_2462	response regulator receiver protein	[TP0519-TP0519 (0.65939915)]
COG2204	COG2204	Acid345_2462	Acid345_2462	response regulator receiver protein	Acid345_1210	Acid345_1210	response regulator receiver protein	[TP0519-TP0519 (0.65939915)]
COG2204	COG2204	Acid345_1734	Acid345_1734	two component, sigma54 specific, transcriptional	Acid345_2604	Acid345_2604	two component, sigma54 specific, transcriptional	[TP0519-TP0519 (0.65939915)]
COG2204	COG2204	Acid345_2604	Acid345_2604	two component, sigma54 specific, transcriptional	Acid345_1734	Acid345_1734	two component, sigma54 specific, transcriptional	[TP0519-TP0519 (0.65939915)]
COG2204	COG2204	Acid345_4291	Acid345_4291	response regulator receiver protein	Acid345_4029	Acid345_4029	response regulator receiver protein	[TP0519-TP0519 (0.65939915)]
COG2204	COG2204	Acid345_4029	Acid345_4029	response regulator receiver protein	Acid345_4291	Acid345_4291	response regulator receiver protein	[TP0519-TP0519 (0.65939915)]
COG2204	COG2204	Acid345_1778	Acid345_1778	two component, sigma54 specific, transcriptional	Acid345_2462	Acid345_2462	response regulator receiver protein	[TP0519-TP0519 (0.65939915)]
COG2204	COG2204	Acid345_2462	Acid345_2462	response regulator receiver protein	Acid345_1778	Acid345_1778	two component, sigma54 specific, transcriptional	[TP0519-TP0519 (0.65939915)]
COG2204	COG2204	Acid345_4029	Acid345_4029	response regulator receiver protein	Acid345_1388	Acid345_1388	two component, sigma54 specific, transcriptional	[TP0519-TP0519 (0.65939915)]
COG2204	COG2204	Acid345_1388	Acid345_1388	two component, sigma54 specific, transcriptional	Acid345_4029	Acid345_4029	response regulator receiver protein	[TP0519-TP0519 (0.65939915)]
COG2204	COG2204	Acid345_1588	Acid345_1588	two component, sigma54 specific, transcriptional	Acid345_4134	Acid345_4134	two component, sigma54 specific, transcriptional	[TP0519-TP0519 (0.65939915)]
COG2204	COG2204	Acid345_4134	Acid345_4134	two component, sigma54 specific, transcriptional	Acid345_1588	Acid345_1588	two component, sigma54 specific, transcriptional	[TP0519-TP0519 (0.65939915)]
COG2204	COG2204	Acid345_4029	Acid345_4029	response regulator receiver protein	Acid345_0475	Acid345_0475	two component, sigma54 specific, transcriptional	[TP0519-TP0519 (0.65939915)]
COG2204	COG2204	Acid345_4029	Acid345_4029	response regulator receiver protein	Acid345_3269	Acid345_3269	two component, sigma54 specific, transcriptional	[TP0519-TP0519 (0.65939915)]
COG2204	COG2204	Acid345_0475	Acid345_0475	two component, sigma54 specific, transcriptional	Acid345_4029	Acid345_4029	response regulator receiver protein	[TP0519-TP0519 (0.65939915)]
COG2204	COG2204	Acid345_3269	Acid345_3269	two component, sigma54 specific, transcriptional	Acid345_4029	Acid345_4029	response regulator receiver protein	[TP0519-TP0519 (0.65939915)]
COG2204	COG2204	Acid345_4291	Acid345_4291	response regulator receiver protein	Acid345_2604	Acid345_2604	two component, sigma54 specific, transcriptional	[TP0519-TP0519 (0.65939915)]
COG2204	COG2204	Acid345_2604	Acid345_2604	two component, sigma54 specific, transcriptional	Acid345_4291	Acid345_4291	response regulator receiver protein	[TP0519-TP0519 (0.65939915)]
COG2204	COG2204	Acid345_3017	Acid345_3017	two component, sigma54 specific, transcriptional	Acid345_1210	Acid345_1210	response regulator receiver protein	[TP0519-TP0519 (0.65939915)]
COG2204	COG2204	Acid345_1210	Acid345_1210	response regulator receiver protein	Acid345_3017	Acid345_3017	two component, sigma54 specific, transcriptional	[TP0519-TP0519 (0.65939915)]
COG0242	COG1187	Acid345_3916	Acid345_3916	Peptide deformylase	Acid345_1630	Acid345_1630	Pseudouridine synthase, Rsu	[TP0757-TP0459 (0.5284328)]
COG0242	COG1187	Acid345_4287	Acid345_4287	Peptide deformylase	Acid345_1630	Acid345_1630	Pseudouridine synthase, Rsu	[TP0757-TP0459 (0.5284328)]
COG0457	COG0558	Acid345_1794	Acid345_1794	TPR repeat protein	Acid345_0551	Acid345_0551	CDP-alcohol phosphatidyltransferase	[TP0067-TP0730 (0.86096925)]
COG0457	COG0558	Acid345_2439	Acid345_2439	Tetratricopeptide repeat protein	Acid345_3995	Acid345_3995	CDP-alcohol phosphatidyltransferase	[TP0067-TP0730 (0.86096925)]
COG0457	COG0558	Acid345_0446	Acid345_0446	Tetratricopeptide repeat protein	Acid345_4113	Acid345_4113	CDP-diacylglycerol--glycerol-3-phosphate	[TP0067-TP0730 (0.86096925)]
COG0457	COG0558	Acid345_4645	Acid345_4645	Tetratricopeptide repeat protein	Acid345_4113	Acid345_4113	CDP-diacylglycerol--glycerol-3-phosphate	[TP0067-TP0730 (0.86096925)]
COG0457	COG0558	Acid345_3768	Acid345_3768	Tetratricopeptide repeat protein	Acid345_3995	Acid345_3995	CDP-alcohol phosphatidyltransferase	[TP0067-TP0730 (0.86096925)]
COG0457	COG0558	Acid345_0915	Acid345_0915	Tetratricopeptide repeat protein	Acid345_3995	Acid345_3995	CDP-alcohol phosphatidyltransferase	[TP0067-TP0730 (0.86096925)]
COG0457	COG0558	Acid345_0912	Acid345_0912	Tetratricopeptide repeat protein	Acid345_4113	Acid345_4113	CDP-diacylglycerol--glycerol-3-phosphate	[TP0067-TP0730 (0.86096925)]
COG0457	COG0558	Acid345_3871	Acid345_3871	TPR repeat protein	Acid345_0551	Acid345_0551	CDP-alcohol phosphatidyltransferase	[TP0067-TP0730 (0.86096925)]
COG0457	COG0558	Acid345_0292	Acid345_0292	hypothetical protein	Acid345_3995	Acid345_3995	CDP-alcohol phosphatidyltransferase	[TP0067-TP0730 (0.86096925)]
COG0457	COG0558	Acid345_0292	Acid345_0292	hypothetical protein	Acid345_0551	Acid345_0551	CDP-alcohol phosphatidyltransferase	[TP0067-TP0730 (0.86096925)]
COG0457	COG0558	Acid345_3544	Acid345_3544	transcriptional regulator, CadC	Acid345_3995	Acid345_3995	CDP-alcohol phosphatidyltransferase	[TP0067-TP0730 (0.86096925)]
COG0457	COG0558	Acid345_1963	Acid345_1963	Tetratricopeptide repeat protein	Acid345_3995	Acid345_3995	CDP-alcohol phosphatidyltransferase	[TP0067-TP0730 (0.86096925)]
COG0457	COG0558	Acid345_4603	Acid345_4603	Tetratricopeptide repeat protein	Acid345_4113	Acid345_4113	CDP-diacylglycerol--glycerol-3-phosphate	[TP0067-TP0730 (0.86096925)]
COG0457	COG0558	Acid345_0823	Acid345_0823	Tetratricopeptide repeat protein	Acid345_3995	Acid345_3995	CDP-alcohol phosphatidyltransferase	[TP0067-TP0730 (0.86096925)]
COG0457	COG0558	Acid345_0917	Acid345_0917	Tetratricopeptide repeat protein	Acid345_3995	Acid345_3995	CDP-alcohol phosphatidyltransferase	[TP0067-TP0730 (0.86096925)]
COG0457	COG0558	Acid345_2439	Acid345_2439	Tetratricopeptide repeat protein	Acid345_0551	Acid345_0551	CDP-alcohol phosphatidyltransferase	[TP0067-TP0730 (0.86096925)]
[truncated: 1,239 more rows]
