# Supplementary material for: The Binary Protein Interactome of Treponema pallidum – The Syphilis Spirochete
Source: PLoS One. 2008 May 28;3(5):e2292. doi: 10.1371/journal.pone.0002292 (PMC2386257; doi:10.1371/journal.pone.0002292)
Supplement: Data S1 — Predicted protein-protein interactions based on our Treponema pallidum data; zip archive containing 372 files with one file per species. (6.09 MB ZIP) [file pone.0002292.s006.zip › bacteria/Acinetobacter_sp__ADP1.tab]

62977 Acinetobacter sp. ADP1
COG A	COG B	Locus Id A	Preferred Name(s) A	Annotation A	Locus Id B	Preferred Name(s) B	Annotation B	T. pallidum interaction
COG0186	COG1475	ACIAD3210	rpsQ	30S ribosomal protein S17	ACIAD2366	ACIAD2366	Chromosome partitioning protein	[TP0198-TP0271 (0.71912634)]
COG0608	COG0817	ACIAD3500	ACIAD3500	SsDNA exonuclease, 5'--> 3' specific , Mg	ACIAD2041	ruvC	Crossover junction endodeoxyribonuclease ruvC (EC 3.1.22.4) (Holliday junction nuclease ruvC) (Holliday junction resolvase ruvC)	[TP0704-TP0517 (0.81382185)]
COG0845	COG4591	ACIAD2649	ACIAD2649	Hypothetical protein {UniProtKB/TrEMBL:Q6F959}	ACIAD2641	ACIAD2641	Transport protein of outer membrane lipoproteins	[TP0965-TP0582 (0.8143851)]
COG0845	COG4591	ACIAD3424	ACIAD3424	Membrane protein inolved in drug resistance	ACIAD2641	ACIAD2641	Transport protein of outer membrane lipoproteins	[TP0965-TP0582 (0.8143851)]
COG0845	COG4591	ACIAD0784	ACIAD0784	Nodulation protein {UniProtKB/TrEMBL:Q6FE21}	ACIAD2641	ACIAD2641	Transport protein of outer membrane lipoproteins	[TP0965-TP0582 (0.8143851)]
COG0845	COG4591	ACIAD1157	ACIAD1157	Putative RND transporter, membrane fusion protein	ACIAD2641	ACIAD2641	Transport protein of outer membrane lipoproteins	[TP0965-TP0582 (0.8143851)]
COG0845	COG4591	ACIAD2943	ACIAD2943	Acriflavine resistance protein A	ACIAD2641	ACIAD2641	Transport protein of outer membrane lipoproteins	[TP0965-TP0582 (0.8143851)]
COG0845	COG4591	ACIAD3625	ACIAD3625	Putative RND efflux membrane fusion protein	ACIAD2641	ACIAD2641	Transport protein of outer membrane lipoproteins	[TP0965-TP0582 (0.8143851)]
COG0845	COG4591	ACIAD1489	ACIAD1489	Hypothetical protein {UniProtKB/TrEMBL:Q6FC63}	ACIAD2641	ACIAD2641	Transport protein of outer membrane lipoproteins	[TP0965-TP0582 (0.8143851)]
COG0845	COG4591	ACIAD3376	ACIAD3376	RND divalent metal cation efflux membrane fusion	ACIAD2641	ACIAD2641	Transport protein of outer membrane lipoproteins	[TP0965-TP0582 (0.8143851)]
COG0845	COG4591	ACIAD3109	ACIAD3109	Putative secretion protein	ACIAD2641	ACIAD2641	Transport protein of outer membrane lipoproteins	[TP0965-TP0582 (0.8143851)]
COG0201	COG0550	ACIAD3199	ACIAD3199	Preprotein translocase secY subunit	ACIAD0493	ACIAD0493	DNA topoisomerase type I, omega protein	[TP0208-TP0394 (0.8044664)]
COG0768	COG2812	ACIAD1101	ACIAD1101	Penicillin-binding protein 2	ACIAD1970	ACIAD1970	DNA polymerase III, tau and gamma subunits	[TP0500-TP1005 (0.655462)]
COG0768	COG2812	ACIAD3366	ACIAD3366	Septum formation, penicillin binding protein 3,	ACIAD1970	ACIAD1970	DNA polymerase III, tau and gamma subunits	[TP0500-TP1005 (0.655462)]
COG0051	COG0693	ACIAD3220	rpsJ	30S ribosomal protein S10	ACIAD3646	ACIAD3646	Putative protease {UniProtKB/TrEMBL:Q6F6P0}	[TP0188-TP0445 (0.6307204)]
COG0051	COG0693	ACIAD3220	rpsJ	30S ribosomal protein S10	ACIAD0808	ACIAD0808	Putative protease {UniProtKB/TrEMBL:Q6FDZ8}	[TP0188-TP0445 (0.6307204)]
COG0051	COG0693	ACIAD3220	rpsJ	30S ribosomal protein S10	ACIAD2225	ACIAD2225	Hypothetical protein {UniProtKB/TrEMBL:Q6FA92}	[TP0188-TP0445 (0.6307204)]
COG0051	COG0693	ACIAD3220	rpsJ	30S ribosomal protein S10	ACIAD2739	ACIAD2739	Hypothetical protein {UniProtKB/TrEMBL:Q6F8X9}	[TP0188-TP0445 (0.6307204)]
COG0051	COG0693	ACIAD3220	rpsJ	30S ribosomal protein S10	ACIAD1164	ACIAD1164	Hypothetical protein {UniProtKB/TrEMBL:Q6FD16}	[TP0188-TP0445 (0.6307204)]
COG0180	COG0564	ACIAD2871	ACIAD2871	Tryptophanyl-tRNA synthetase	ACIAD2897	ACIAD2897	Pseudouridine synthase {UniProtKB/TrEMBL:Q6F8J6}	[TP0632-TP0339 (0.7885255)]
COG0180	COG0564	ACIAD2871	ACIAD2871	Tryptophanyl-tRNA synthetase	ACIAD1203	ACIAD1203	Pseudouridine synthase {UniProtKB/TrEMBL:Q6FCX9}	[TP0632-TP0339 (0.7885255)]
COG0180	COG0564	ACIAD2871	ACIAD2871	Tryptophanyl-tRNA synthetase	ACIAD2377	ACIAD2377	Pseudouridine synthase {UniProtKB/TrEMBL:Q6F9V8}	[TP0632-TP0339 (0.7885255)]
COG0180	COG0564	ACIAD2871	ACIAD2871	Tryptophanyl-tRNA synthetase	ACIAD0715	ACIAD0715	Dual specificity pseudouridine synthase for 23S	[TP0632-TP0339 (0.7885255)]
COG0180	COG0564	ACIAD2871	ACIAD2871	Tryptophanyl-tRNA synthetase	ACIAD0442	ACIAD0442	Pseudouridine synthase {UniProtKB/TrEMBL:Q6FEX8}	[TP0632-TP0339 (0.7885255)]
COG0090	COG0223	ACIAD3216	rplB	50S ribosomal protein L2	ACIAD3637	fmt	Methionyl-tRNA formyltransferase (EC 2.1.2.9)	[TP0192-TP0756 (0.8610547)]
COG0632	COG2255	ACIAD2614	ruvA	Holliday junction ATP-dependent DNA helicase ruvA (EC 3.6.1.-)	ACIAD2615	ruvB	Holliday junction ATP-dependent DNA helicase ruvB (EC 3.6.1.-)	[TP0543-TP0162 (0.9659884)]
COG0462	COG0817	ACIAD2907	ACIAD2907	Ribose-phosphate pyrophosphokinase	ACIAD2041	ruvC	Crossover junction endodeoxyribonuclease ruvC (EC 3.1.22.4) (Holliday junction nuclease ruvC) (Holliday junction resolvase ruvC)	[TP0294-TP0517 (0.54911256)]
COG0462	COG0817	ACIAD0964	ACIAD0964	Putative ribose-phosphate pyrophosphokinase	ACIAD2041	ruvC	Crossover junction endodeoxyribonuclease ruvC (EC 3.1.22.4) (Holliday junction nuclease ruvC) (Holliday junction resolvase ruvC)	[TP0294-TP0517 (0.54911256)]
COG0125	COG0586	ACIAD2588	tmk	Thymidylate kinase {UniProtKB/Swiss-Prot:Q6F9B5}	ACIAD2471	ACIAD2471	Putative DedA family protein	[TP0354-TP0779 (0.67954355)]
COG0125	COG0586	ACIAD2588	tmk	Thymidylate kinase {UniProtKB/Swiss-Prot:Q6F9B5}	ACIAD0148	ACIAD0148	Putative integral membrane protein	[TP0354-TP0779 (0.67954355)]
COG0125	COG0586	ACIAD2588	tmk	Thymidylate kinase {UniProtKB/Swiss-Prot:Q6F9B5}	ACIAD2919	ACIAD2919	Putative DedA family protein	[TP0354-TP0779 (0.67954355)]
COG0257	COG0577	ACIAD3198	ACIAD3198	50S ribosomal protein L36	ACIAD3110	ACIAD3110	Macrolide transport protein (ABC superfamily,	[TP0209-TP0962 (0.5903608)]
COG0222	COG0802	ACIAD0306	rplL	50S ribosomal protein L7/L12	ACIAD2376	ACIAD2376	Hypothetical protein {UniProtKB/TrEMBL:Q6F9V9}	[TP0240-TP0875 (0.8481433)]
COG0495	COG1214	ACIAD3106	leuS	Leucyl-tRNA synthetase (EC 6.1.1.4) (Leucine--tRNA ligase) (LeuRS)	ACIAD0677	ACIAD0677	Putative glycoprotein endopeptidase	[TP0586-TP0876 (0.5571989)]
COG0192	COG0592	ACIAD2037	metK	S-adenosylmethionine synthetase (EC 2.5.1.6) (Methionine adenosyltransferase) (AdoMet synthetase) (MAT)	ACIAD0002	ACIAD0002	DNA polymerase III, beta chain	[TP0794-TP0002 (0.8412751)]
COG0360	COG0616	ACIAD2430	rpsF	30S ribosomal protein S6	ACIAD1216	ACIAD1216	Putative protease {UniProtKB/TrEMBL:Q6FCW6}	[TP0063-TP0997 (0.6657489)]
COG0360	COG0616	ACIAD2430	rpsF	30S ribosomal protein S6	ACIAD2637	ACIAD2637	Putative protease; putative signal peptide	[TP0063-TP0997 (0.6657489)]
COG0125	COG0457	ACIAD2588	tmk	Thymidylate kinase {UniProtKB/Swiss-Prot:Q6F9B5}	ACIAD2901	ACIAD2901	Hypothetical protein {UniProtKB/TrEMBL:Q6F8J2}	[TP0354-TP0648 (0.5206915)]
COG0265	COG0333	ACIAD1348	ACIAD1348	HtrA-like serine protease	ACIAD0869	rpmF	50S ribosomal protein L32	[TP0773-TP0807 (0.5060325)]
COG0265	COG0333	ACIAD2586	ACIAD2586	Putative serine protease	ACIAD0869	rpmF	50S ribosomal protein L32	[TP0773-TP0807 (0.5060325)]
COG0495	COG0761	ACIAD3106	leuS	Leucyl-tRNA synthetase (EC 6.1.1.4) (Leucine--tRNA ligase) (LeuRS)	ACIAD3322	lytB	4-hydroxy-3-methylbut-2-enyl diphosphate reductase (EC 1.17.1.2)	[TP0586-TP0547 (0.63095015)]
COG0820	COG2812	ACIAD0557	ACIAD0557	Hypothetical protein {UniProtKB/TrEMBL:Q6FEM6}	ACIAD1970	ACIAD1970	DNA polymerase III, tau and gamma subunits	[TP0068-TP1005 (0.60435057)]
COG0272	COG1396	ACIAD0848	ACIAD0848	DNA ligase {UniProtKB/TrEMBL:Q6FDW0}	ACIAD1638	ACIAD1638	Putative transcription regulator protein	[TP0634-TP0461 (0.7134334)]
COG0272	COG1396	ACIAD0848	ACIAD0848	DNA ligase {UniProtKB/TrEMBL:Q6FDW0}	ACIAD1802	ACIAD1802	Putative transcriptional regulator	[TP0634-TP0461 (0.7134334)]
COG0272	COG1396	ACIAD0848	ACIAD0848	DNA ligase {UniProtKB/TrEMBL:Q6FDW0}	ACIAD2530	ACIAD2530	Putative transcriptional regulator	[TP0634-TP0461 (0.7134334)]
COG0272	COG1396	ACIAD0848	ACIAD0848	DNA ligase {UniProtKB/TrEMBL:Q6FDW0}	ACIAD2342	ACIAD2342	Hypothetical protein {UniProtKB/TrEMBL:Q6F9Z2}	[TP0634-TP0461 (0.7134334)]
COG1509	COG1509	ACIAD2207	ACIAD2207	Hypothetical protein {UniProtKB/TrEMBL:Q6FAA8}	ACIAD2207	ACIAD2207	Hypothetical protein {UniProtKB/TrEMBL:Q6FAA8}	[TP0121-TP0121 (0.7367639)]
COG0577	COG0845	ACIAD3110	ACIAD3110	Macrolide transport protein (ABC superfamily,	ACIAD1489	ACIAD1489	Hypothetical protein {UniProtKB/TrEMBL:Q6FC63}	[TP0963-TP0965 (0.93032813)]
COG0577	COG0845	ACIAD3110	ACIAD3110	Macrolide transport protein (ABC superfamily,	ACIAD2649	ACIAD2649	Hypothetical protein {UniProtKB/TrEMBL:Q6F959}	[TP0963-TP0965 (0.93032813)]
COG0577	COG0845	ACIAD3110	ACIAD3110	Macrolide transport protein (ABC superfamily,	ACIAD3376	ACIAD3376	RND divalent metal cation efflux membrane fusion	[TP0963-TP0965 (0.93032813)]
COG0577	COG0845	ACIAD3110	ACIAD3110	Macrolide transport protein (ABC superfamily,	ACIAD2943	ACIAD2943	Acriflavine resistance protein A	[TP0963-TP0965 (0.93032813)]
COG0577	COG0845	ACIAD3110	ACIAD3110	Macrolide transport protein (ABC superfamily,	ACIAD3424	ACIAD3424	Membrane protein inolved in drug resistance	[TP0963-TP0965 (0.93032813)]
COG0577	COG0845	ACIAD3110	ACIAD3110	Macrolide transport protein (ABC superfamily,	ACIAD3625	ACIAD3625	Putative RND efflux membrane fusion protein	[TP0963-TP0965 (0.93032813)]
COG0577	COG0845	ACIAD3110	ACIAD3110	Macrolide transport protein (ABC superfamily,	ACIAD3109	ACIAD3109	Putative secretion protein	[TP0963-TP0965 (0.93032813)]
COG0577	COG0845	ACIAD3110	ACIAD3110	Macrolide transport protein (ABC superfamily,	ACIAD1157	ACIAD1157	Putative RND transporter, membrane fusion protein	[TP0963-TP0965 (0.93032813)]
COG0577	COG0845	ACIAD3110	ACIAD3110	Macrolide transport protein (ABC superfamily,	ACIAD0784	ACIAD0784	Nodulation protein {UniProtKB/TrEMBL:Q6FE21}	[TP0963-TP0965 (0.93032813)]
COG0333	COG1077	ACIAD0869	rpmF	50S ribosomal protein L32	ACIAD0825	ACIAD0825	Rod shape-determining protein	[TP0807-TP0497 (0.61855906)]
COG0234	COG1200	ACIAD2839	groS	10 kDa chaperonin (Protein Cpn10) (groES protein)	ACIAD3235	ACIAD3235	ATP-dependent DNA helicase	[TP1013-TP0687 (0.84594196)]
COG1671	COG2812	ACIAD2644	ACIAD2644	Hypothetical UPF0178 protein ACIAD2644	ACIAD1970	ACIAD1970	DNA polymerase III, tau and gamma subunits	[TP0845-TP1005 (0.5704539)]
COG0257	COG1253	ACIAD3198	ACIAD3198	50S ribosomal protein L36	ACIAD0230	ACIAD0230	Hypothetical protein {UniProtKB/TrEMBL:Q6FFG0}	[TP0209-TP0027 (0.74441797)]
COG0257	COG1253	ACIAD3198	ACIAD3198	50S ribosomal protein L36	ACIAD2331	ACIAD2331	Putative membrane protein	[TP0209-TP0027 (0.74441797)]
COG0257	COG1253	ACIAD3198	ACIAD3198	50S ribosomal protein L36	ACIAD1081	ACIAD1081	Putative hemolysin-related protein	[TP0209-TP0027 (0.74441797)]
COG0060	COG0681	ACIAD0022	ileS	Isoleucyl-tRNA synthetase (EC 6.1.1.5) (Isoleucine--tRNA ligase) (IleRS)	ACIAD2583	ACIAD2583	Leader peptidase (Signal peptidase I) , serine	[TP0452-TP0185 (0.79878455)]
COG0558	COG2239	ACIAD0342	ACIAD0342	CDP-diacylglycerol--glycerol-3-phosphate	ACIAD2835	ACIAD2835	Putative Mg transporter	[TP0256-TP0917 (0.6007029)]
COG0558	COG2239	ACIAD1669	ACIAD1669	Putative CDP-alcohol phosphatidyltransferase	ACIAD2835	ACIAD2835	Putative Mg transporter	[TP0256-TP0917 (0.6007029)]
COG0593	COG1077	ACIAD2632	ACIAD2632	Putative chromosomal replication initiator,	ACIAD0825	ACIAD0825	Rod shape-determining protein	[TP0001-TP0497 (0.678435)]
COG0593	COG1077	ACIAD0001	dnaA	Chromosomal replication initiator protein dnaA	ACIAD0825	ACIAD0825	Rod shape-determining protein	[TP0001-TP0497 (0.678435)]
COG0249	COG0357	ACIAD1500	mutS	Methyl-directed mismatch repair, recognize	ACIAD2368	gidB	Methyltransferase gidB (EC 2.1.-.-) (Glucose-inhibited division protein B)	[TP0328-TP0946 (0.7367136)]
COG0465	COG0465	ACIAD2853	ACIAD2853	Cell division protein {UniProtKB/TrEMBL:Q6F8N2}	ACIAD2853	ACIAD2853	Cell division protein {UniProtKB/TrEMBL:Q6F8N2}	[TP0330-TP0330 (0.73856413)]
COG0242	COG0272	ACIAD1039	ACIAD1039	Peptide deformylase {UniProtKB/TrEMBL:Q6FDC9}	ACIAD0848	ACIAD0848	DNA ligase {UniProtKB/TrEMBL:Q6FDW0}	[TP0757-TP0634 (0.68197167)]
COG0242	COG0272	ACIAD0211	ACIAD0211	Peptide deformylase {UniProtKB/TrEMBL:Q6FFH6}	ACIAD0848	ACIAD0848	DNA ligase {UniProtKB/TrEMBL:Q6FDW0}	[TP0757-TP0634 (0.68197167)]
COG0265	COG0817	ACIAD1348	ACIAD1348	HtrA-like serine protease	ACIAD2041	ruvC	Crossover junction endodeoxyribonuclease ruvC (EC 3.1.22.4) (Holliday junction nuclease ruvC) (Holliday junction resolvase ruvC)	[TP0773-TP0517 (0.5118523)]
COG0265	COG0817	ACIAD2586	ACIAD2586	Putative serine protease	ACIAD2041	ruvC	Crossover junction endodeoxyribonuclease ruvC (EC 3.1.22.4) (Holliday junction nuclease ruvC) (Holliday junction resolvase ruvC)	[TP0773-TP0517 (0.5118523)]
COG0187	COG0358	ACIAD3544	ACIAD3544	Topoisomerase IV subunit B	ACIAD2899	ACIAD2899	DNA primase {UniProtKB/TrEMBL:Q6F8J4}	[TP1006-TP0492 (0.55112576)]
COG0187	COG0358	ACIAD0004	ACIAD0004	DNA gyrase, subunit B {UniProtKB/TrEMBL:Q6FG18}	ACIAD2899	ACIAD2899	DNA primase {UniProtKB/TrEMBL:Q6F8J4}	[TP1006-TP0492 (0.55112576)]
COG1154	COG2812	ACIAD3247	ACIAD3247	1-deoxyxylulose-5-phosphate synthase	ACIAD1970	ACIAD1970	DNA polymerase III, tau and gamma subunits	[TP0824-TP1005 (0.68180764)]
COG0223	COG1551	ACIAD3637	fmt	Methionyl-tRNA formyltransferase (EC 2.1.2.9)	ACIAD1251	csrA	Carbon storage regulator homolog	[TP0756-TP0657 (0.72355264)]
COG0237	COG0552	ACIAD0359	coaE	Dephospho-CoA kinase (EC 2.7.1.24) (Dephosphocoenzyme A kinase)	ACIAD2296	ACIAD2296	Cell division protein {UniProtKB/TrEMBL:Q6FA31}	[TP0296-TP0578 (0.7885255)]
COG0080	COG0265	ACIAD0302	rplK	50S ribosomal protein L11	ACIAD2586	ACIAD2586	Putative serine protease	[TP0237-TP0773 (0.6164146)]
COG0080	COG0265	ACIAD0302	rplK	50S ribosomal protein L11	ACIAD1348	ACIAD1348	HtrA-like serine protease	[TP0237-TP0773 (0.6164146)]
COG0783	COG1079	ACIAD1205	ACIAD1205	Stress response DNA-binding protein, starvation	ACIAD0207	ACIAD0207	Putative transport protein	[TP1038-TP0302 (0.79878455)]
COG2812	COG2812	ACIAD1970	ACIAD1970	DNA polymerase III, tau and gamma subunits	ACIAD1970	ACIAD1970	DNA polymerase III, tau and gamma subunits	[TP1005-TP1005 (0.52391654)]
COG0223	COG0234	ACIAD3637	fmt	Methionyl-tRNA formyltransferase (EC 2.1.2.9)	ACIAD2839	groS	10 kDa chaperonin (Protein Cpn10) (groES protein)	[TP0756-TP1013 (0.64276713)]
COG0357	COG0459	ACIAD2368	gidB	Methyltransferase gidB (EC 2.1.-.-) (Glucose-inhibited division protein B)	ACIAD2838	groL	60 kDa chaperonin (Protein Cpn60) (groEL protein)	[TP0946-TP0030 (0.68326145)]
COG0664	COG1074	ACIAD1262	ACIAD1262	Cyclic AMP receptor protein	ACIAD0398	ACIAD0398	Exonuclease V, beta chain	[TP0089-TP0898 (0.8304331)]
COG0223	COG0242	ACIAD3637	fmt	Methionyl-tRNA formyltransferase (EC 2.1.2.9)	ACIAD0211	ACIAD0211	Peptide deformylase {UniProtKB/TrEMBL:Q6FFH6}	[TP0756-TP0757 (0.8300303)]
COG0223	COG0242	ACIAD3637	fmt	Methionyl-tRNA formyltransferase (EC 2.1.2.9)	ACIAD1039	ACIAD1039	Peptide deformylase {UniProtKB/TrEMBL:Q6FDC9}	[TP0756-TP0757 (0.8300303)]
COG0233	COG0359	ACIAD1373	frr	Ribosome recycling factor (Ribosome-releasing factor) (RRF)	ACIAD2432	rplI	50S ribosomal protein L9	[TP0604-TP0060 (0.5105792)]
COG0012	COG0457	ACIAD2071	ACIAD2071	Putative GTP-binding protein	ACIAD2901	ACIAD2901	Hypothetical protein {UniProtKB/TrEMBL:Q6F8J2}	[TP0124-TP0067 (0.81355333)]
COG0265	COG0492	ACIAD1348	ACIAD1348	HtrA-like serine protease	ACIAD0890	ACIAD0890	Thioredoxin reductase 1	[TP0773-TP0814 (0.6926654)]
COG0265	COG0492	ACIAD2586	ACIAD2586	Putative serine protease	ACIAD0890	ACIAD0890	Thioredoxin reductase 1	[TP0773-TP0814 (0.6926654)]
COG0124	COG0608	ACIAD0562	hisS	Histidyl-tRNA synthetase (EC 6.1.1.21) (Histidine--tRNA ligase) (HisRS)	ACIAD3500	ACIAD3500	SsDNA exonuclease, 5'--> 3' specific , Mg	[TP0641-TP0704 (0.75894904)]
COG0465	COG0772	ACIAD2853	ACIAD2853	Cell division protein {UniProtKB/TrEMBL:Q6F8N2}	ACIAD2263	ACIAD2263	Rod shape-determining protein	[TP0330-TP0387 (0.8016956)]
COG0465	COG0772	ACIAD2853	ACIAD2853	Cell division protein {UniProtKB/TrEMBL:Q6F8N2}	ACIAD0271	ACIAD0271	Cell division protein, stabililzes FtsZ ring	[TP0330-TP0387 (0.8016956)]
COG0234	COG0792	ACIAD2839	groS	10 kDa chaperonin (Protein Cpn10) (groES protein)	ACIAD1132	ACIAD1132	Hypothetical protein {UniProtKB/TrEMBL:Q6FD45}	[TP1013-TP0913 (0.7815084)]
COG0192	COG0217	ACIAD2037	metK	S-adenosylmethionine synthetase (EC 2.5.1.6) (Methionine adenosyltransferase) (AdoMet synthetase) (MAT)	ACIAD2052	ACIAD2052	Hypothetical UPF0082 protein ACIAD2052	[TP0794-TP0474 (0.71912634)]
COG0201	COG2239	ACIAD3199	ACIAD3199	Preprotein translocase secY subunit	ACIAD2835	ACIAD2835	Putative Mg transporter	[TP0208-TP0917 (0.5527395)]
COG0477	COG0845	ACIAD0233	ACIAD0233	Putative transport protein	ACIAD1157	ACIAD1157	Putative RND transporter, membrane fusion protein	[TP0840-TP0965 (0.8653204)]
COG0477	COG0845	ACIAD1694	ACIAD1694	Transport protein in catabolism of dicarboxylic	ACIAD1489	ACIAD1489	Hypothetical protein {UniProtKB/TrEMBL:Q6FC63}	[TP0840-TP0965 (0.8653204)]
COG0477	COG0845	ACIAD0228	ACIAD0228	Putative transport protein	ACIAD3625	ACIAD3625	Putative RND efflux membrane fusion protein	[TP0840-TP0965 (0.8653204)]
COG0477	COG0845	ACIAD1042	ACIAD1042	Fosmidomycin/multidrug transport protein	ACIAD3376	ACIAD3376	RND divalent metal cation efflux membrane fusion	[TP0840-TP0965 (0.8653204)]
COG0477	COG0845	ACIAD1709	pcaK	4-hydroxybenzoate transporter	ACIAD3376	ACIAD3376	RND divalent metal cation efflux membrane fusion	[TP0840-TP0965 (0.8653204)]
COG0477	COG0845	ACIAD3084	ACIAD3084	Putative transport protein	ACIAD3376	ACIAD3376	RND divalent metal cation efflux membrane fusion	[TP0840-TP0965 (0.8653204)]
COG0477	COG0845	ACIAD1006	ACIAD1006	Putative permease {UniProtKB/TrEMBL:Q6FDG1}	ACIAD0784	ACIAD0784	Nodulation protein {UniProtKB/TrEMBL:Q6FE21}	[TP0840-TP0965 (0.8653204)]
COG0477	COG0845	ACIAD0982	ACIAD0982	VanK {UniProtKB/TrEMBL:O24842}	ACIAD1157	ACIAD1157	Putative RND transporter, membrane fusion protein	[TP0840-TP0965 (0.8653204)]
COG0477	COG0845	ACIAD2472	ACIAD2472	Putative transport protein	ACIAD1489	ACIAD1489	Hypothetical protein {UniProtKB/TrEMBL:Q6FC63}	[TP0840-TP0965 (0.8653204)]
COG0477	COG0845	ACIAD1434	benK	Benzoate transport protein	ACIAD3109	ACIAD3109	Putative secretion protein	[TP0840-TP0965 (0.8653204)]
COG0477	COG0845	ACIAD1694	ACIAD1694	Transport protein in catabolism of dicarboxylic	ACIAD2943	ACIAD2943	Acriflavine resistance protein A	[TP0840-TP0965 (0.8653204)]
COG0477	COG0845	ACIAD3292	ACIAD3292	Multidrug/chloramphenicol efflux transport	ACIAD1489	ACIAD1489	Hypothetical protein {UniProtKB/TrEMBL:Q6FC63}	[TP0840-TP0965 (0.8653204)]
COG0477	COG0845	ACIAD1727	ACIAD1727	Transporter of hydroxycinnamates	ACIAD3109	ACIAD3109	Putative secretion protein	[TP0840-TP0965 (0.8653204)]
COG0477	COG0845	ACIAD2280	ACIAD2280	Proline/betaine transporter	ACIAD3424	ACIAD3424	Membrane protein inolved in drug resistance	[TP0840-TP0965 (0.8653204)]
COG0477	COG0845	ACIAD3048	ACIAD3048	Putative transporter {UniProtKB/TrEMBL:Q6F866}	ACIAD0784	ACIAD0784	Nodulation protein {UniProtKB/TrEMBL:Q6FE21}	[TP0840-TP0965 (0.8653204)]
COG0477	COG0845	ACIAD3048	ACIAD3048	Putative transporter {UniProtKB/TrEMBL:Q6F866}	ACIAD3376	ACIAD3376	RND divalent metal cation efflux membrane fusion	[TP0840-TP0965 (0.8653204)]
COG0477	COG0845	ACIAD2100	ACIAD2100	Putative permease {UniProtKB/TrEMBL:Q6FAK5}	ACIAD0784	ACIAD0784	Nodulation protein {UniProtKB/TrEMBL:Q6FE21}	[TP0840-TP0965 (0.8653204)]
COG0477	COG0845	ACIAD0802	ACIAD0802	Putative bicyclomycin/multidrug transport protein	ACIAD3625	ACIAD3625	Putative RND efflux membrane fusion protein	[TP0840-TP0965 (0.8653204)]
COG0477	COG0845	ACIAD1870	ACIAD1870	Putative metabolite transporter	ACIAD3376	ACIAD3376	RND divalent metal cation efflux membrane fusion	[TP0840-TP0965 (0.8653204)]
COG0477	COG0845	ACIAD1971	ACIAD1971	Methyl viologen resistance protein	ACIAD3625	ACIAD3625	Putative RND efflux membrane fusion protein	[TP0840-TP0965 (0.8653204)]
COG0477	COG0845	ACIAD1651	ACIAD1651	Dicarboxylic acid transport protein;	ACIAD0784	ACIAD0784	Nodulation protein {UniProtKB/TrEMBL:Q6FE21}	[TP0840-TP0965 (0.8653204)]
COG0477	COG0845	ACIAD1042	ACIAD1042	Fosmidomycin/multidrug transport protein	ACIAD3109	ACIAD3109	Putative secretion protein	[TP0840-TP0965 (0.8653204)]
COG0477	COG0845	ACIAD3292	ACIAD3292	Multidrug/chloramphenicol efflux transport	ACIAD2943	ACIAD2943	Acriflavine resistance protein A	[TP0840-TP0965 (0.8653204)]
COG0477	COG0845	ACIAD1870	ACIAD1870	Putative metabolite transporter	ACIAD1489	ACIAD1489	Hypothetical protein {UniProtKB/TrEMBL:Q6FC63}	[TP0840-TP0965 (0.8653204)]
COG0477	COG0845	ACIAD1036	ACIAD1036	Putative permease {UniProtKB/TrEMBL:Q6FDD2}	ACIAD1157	ACIAD1157	Putative RND transporter, membrane fusion protein	[TP0840-TP0965 (0.8653204)]
COG0477	COG0845	ACIAD1773	ACIAD1773	Putative transport protein	ACIAD1157	ACIAD1157	Putative RND transporter, membrane fusion protein	[TP0840-TP0965 (0.8653204)]
COG0477	COG0845	ACIAD1709	pcaK	4-hydroxybenzoate transporter	ACIAD1157	ACIAD1157	Putative RND transporter, membrane fusion protein	[TP0840-TP0965 (0.8653204)]
COG0477	COG0845	ACIAD1727	ACIAD1727	Transporter of hydroxycinnamates	ACIAD3424	ACIAD3424	Membrane protein inolved in drug resistance	[TP0840-TP0965 (0.8653204)]
COG0477	COG0845	ACIAD0223	ACIAD0223	Shikimate and dehydroshikimate transport protein	ACIAD3376	ACIAD3376	RND divalent metal cation efflux membrane fusion	[TP0840-TP0965 (0.8653204)]
COG0477	COG0845	ACIAD2763	ACIAD2763	Putative transport protein	ACIAD3109	ACIAD3109	Putative secretion protein	[TP0840-TP0965 (0.8653204)]
COG0477	COG0845	ACIAD2763	ACIAD2763	Putative transport protein	ACIAD3625	ACIAD3625	Putative RND efflux membrane fusion protein	[TP0840-TP0965 (0.8653204)]
COG0477	COG0845	ACIAD1541	ACIAD1541	Citrate-proton symporter	ACIAD2649	ACIAD2649	Hypothetical protein {UniProtKB/TrEMBL:Q6F959}	[TP0840-TP0965 (0.8653204)]
COG0477	COG0845	ACIAD1541	ACIAD1541	Citrate-proton symporter	ACIAD3625	ACIAD3625	Putative RND efflux membrane fusion protein	[TP0840-TP0965 (0.8653204)]
COG0477	COG0845	ACIAD0756	ACIAD0756	Putative transporter {UniProtKB/TrEMBL:Q6FE47}	ACIAD3424	ACIAD3424	Membrane protein inolved in drug resistance	[TP0840-TP0965 (0.8653204)]
COG0477	COG0845	ACIAD0127	ACIAD0127	D-glucarate/D-galactarate permease	ACIAD1157	ACIAD1157	Putative RND transporter, membrane fusion protein	[TP0840-TP0965 (0.8653204)]
COG0477	COG0845	ACIAD2963	ACIAD2963	Putative transporter {UniProtKB/TrEMBL:Q6F8E1}	ACIAD3109	ACIAD3109	Putative secretion protein	[TP0840-TP0965 (0.8653204)]
COG0477	COG0845	ACIAD3450	ACIAD3450	Putative transport protein	ACIAD2943	ACIAD2943	Acriflavine resistance protein A	[TP0840-TP0965 (0.8653204)]
COG0477	COG0845	ACIAD0127	ACIAD0127	D-glucarate/D-galactarate permease	ACIAD3109	ACIAD3109	Putative secretion protein	[TP0840-TP0965 (0.8653204)]
COG0477	COG0845	ACIAD1698	ACIAD1698	Putative transport protein	ACIAD3109	ACIAD3109	Putative secretion protein	[TP0840-TP0965 (0.8653204)]
COG0477	COG0845	ACIAD1651	ACIAD1651	Dicarboxylic acid transport protein;	ACIAD3625	ACIAD3625	Putative RND efflux membrane fusion protein	[TP0840-TP0965 (0.8653204)]
COG0477	COG0845	ACIAD1815	ACIAD1815	Putative benzoate transport protein	ACIAD3424	ACIAD3424	Membrane protein inolved in drug resistance	[TP0840-TP0965 (0.8653204)]
COG0477	COG0845	ACIAD3450	ACIAD3450	Putative transport protein	ACIAD3376	ACIAD3376	RND divalent metal cation efflux membrane fusion	[TP0840-TP0965 (0.8653204)]
COG0477	COG0845	ACIAD1727	ACIAD1727	Transporter of hydroxycinnamates	ACIAD1489	ACIAD1489	Hypothetical protein {UniProtKB/TrEMBL:Q6FC63}	[TP0840-TP0965 (0.8653204)]
COG0477	COG0845	ACIAD2472	ACIAD2472	Putative transport protein	ACIAD2943	ACIAD2943	Acriflavine resistance protein A	[TP0840-TP0965 (0.8653204)]
COG0477	COG0845	ACIAD2822	ACIAD2822	Putative transport protein	ACIAD3625	ACIAD3625	Putative RND efflux membrane fusion protein	[TP0840-TP0965 (0.8653204)]
COG0477	COG0845	ACIAD0233	ACIAD0233	Putative transport protein	ACIAD3109	ACIAD3109	Putative secretion protein	[TP0840-TP0965 (0.8653204)]
COG0477	COG0845	ACIAD1709	pcaK	4-hydroxybenzoate transporter	ACIAD2649	ACIAD2649	Hypothetical protein {UniProtKB/TrEMBL:Q6F959}	[TP0840-TP0965 (0.8653204)]
COG0477	COG0845	ACIAD3450	ACIAD3450	Putative transport protein	ACIAD1157	ACIAD1157	Putative RND transporter, membrane fusion protein	[TP0840-TP0965 (0.8653204)]
COG0477	COG0845	ACIAD1773	ACIAD1773	Putative transport protein	ACIAD3625	ACIAD3625	Putative RND efflux membrane fusion protein	[TP0840-TP0965 (0.8653204)]
COG0477	COG0845	ACIAD1870	ACIAD1870	Putative metabolite transporter	ACIAD3424	ACIAD3424	Membrane protein inolved in drug resistance	[TP0840-TP0965 (0.8653204)]
COG0477	COG0845	ACIAD1685	ACIAD1685	Putative transport protein	ACIAD2943	ACIAD2943	Acriflavine resistance protein A	[TP0840-TP0965 (0.8653204)]
COG0477	COG0845	ACIAD0927	ACIAD0927	Multidrug resistance transmembrane protein	ACIAD3109	ACIAD3109	Putative secretion protein	[TP0840-TP0965 (0.8653204)]
COG0477	COG0845	ACIAD0927	ACIAD0927	Multidrug resistance transmembrane protein	ACIAD2649	ACIAD2649	Hypothetical protein {UniProtKB/TrEMBL:Q6F959}	[TP0840-TP0965 (0.8653204)]
COG0477	COG0845	ACIAD0982	ACIAD0982	VanK {UniProtKB/TrEMBL:O24842}	ACIAD3376	ACIAD3376	RND divalent metal cation efflux membrane fusion	[TP0840-TP0965 (0.8653204)]
COG0477	COG0845	ACIAD1698	ACIAD1698	Putative transport protein	ACIAD3376	ACIAD3376	RND divalent metal cation efflux membrane fusion	[TP0840-TP0965 (0.8653204)]
COG0477	COG0845	ACIAD1434	benK	Benzoate transport protein	ACIAD3424	ACIAD3424	Membrane protein inolved in drug resistance	[TP0840-TP0965 (0.8653204)]
COG0477	COG0845	ACIAD2472	ACIAD2472	Putative transport protein	ACIAD3109	ACIAD3109	Putative secretion protein	[TP0840-TP0965 (0.8653204)]
COG0477	COG0845	ACIAD3170	ACIAD3170	Putative transporter {UniProtKB/TrEMBL:Q6F7V6}	ACIAD3625	ACIAD3625	Putative RND efflux membrane fusion protein	[TP0840-TP0965 (0.8653204)]
COG0477	COG0845	ACIAD2997	ACIAD2997	Putative transport protein	ACIAD0784	ACIAD0784	Nodulation protein {UniProtKB/TrEMBL:Q6FE21}	[TP0840-TP0965 (0.8653204)]
COG0477	COG0845	ACIAD1773	ACIAD1773	Putative transport protein	ACIAD3424	ACIAD3424	Membrane protein inolved in drug resistance	[TP0840-TP0965 (0.8653204)]
COG0477	COG0845	ACIAD0802	ACIAD0802	Putative bicyclomycin/multidrug transport protein	ACIAD3376	ACIAD3376	RND divalent metal cation efflux membrane fusion	[TP0840-TP0965 (0.8653204)]
COG0477	COG0845	ACIAD1541	ACIAD1541	Citrate-proton symporter	ACIAD1157	ACIAD1157	Putative RND transporter, membrane fusion protein	[TP0840-TP0965 (0.8653204)]
COG0477	COG0845	ACIAD1681	mucK	Cis,cis-muconate transport protein	ACIAD1157	ACIAD1157	Putative RND transporter, membrane fusion protein	[TP0840-TP0965 (0.8653204)]
COG0477	COG0845	ACIAD2963	ACIAD2963	Putative transporter {UniProtKB/TrEMBL:Q6F8E1}	ACIAD2649	ACIAD2649	Hypothetical protein {UniProtKB/TrEMBL:Q6F959}	[TP0840-TP0965 (0.8653204)]
COG0477	COG0845	ACIAD3048	ACIAD3048	Putative transporter {UniProtKB/TrEMBL:Q6F866}	ACIAD3625	ACIAD3625	Putative RND efflux membrane fusion protein	[TP0840-TP0965 (0.8653204)]
COG0477	COG0845	ACIAD1971	ACIAD1971	Methyl viologen resistance protein	ACIAD2943	ACIAD2943	Acriflavine resistance protein A	[TP0840-TP0965 (0.8653204)]
COG0477	COG0845	ACIAD2122	ACIAD2122	Putative multidrug resistance protein	ACIAD3109	ACIAD3109	Putative secretion protein	[TP0840-TP0965 (0.8653204)]
COG0477	COG0845	ACIAD1709	pcaK	4-hydroxybenzoate transporter	ACIAD3625	ACIAD3625	Putative RND efflux membrane fusion protein	[TP0840-TP0965 (0.8653204)]
COG0477	COG0845	ACIAD1681	mucK	Cis,cis-muconate transport protein	ACIAD0784	ACIAD0784	Nodulation protein {UniProtKB/TrEMBL:Q6FE21}	[TP0840-TP0965 (0.8653204)]
COG0477	COG0845	ACIAD2472	ACIAD2472	Putative transport protein	ACIAD3376	ACIAD3376	RND divalent metal cation efflux membrane fusion	[TP0840-TP0965 (0.8653204)]
COG0477	COG0845	ACIAD0927	ACIAD0927	Multidrug resistance transmembrane protein	ACIAD1489	ACIAD1489	Hypothetical protein {UniProtKB/TrEMBL:Q6FC63}	[TP0840-TP0965 (0.8653204)]
COG0477	COG0845	ACIAD3048	ACIAD3048	Putative transporter {UniProtKB/TrEMBL:Q6F866}	ACIAD3109	ACIAD3109	Putative secretion protein	[TP0840-TP0965 (0.8653204)]
COG0477	COG0845	ACIAD1727	ACIAD1727	Transporter of hydroxycinnamates	ACIAD2649	ACIAD2649	Hypothetical protein {UniProtKB/TrEMBL:Q6F959}	[TP0840-TP0965 (0.8653204)]
COG0477	COG0845	ACIAD1006	ACIAD1006	Putative permease {UniProtKB/TrEMBL:Q6FDG1}	ACIAD2943	ACIAD2943	Acriflavine resistance protein A	[TP0840-TP0965 (0.8653204)]
COG0477	COG0845	ACIAD0127	ACIAD0127	D-glucarate/D-galactarate permease	ACIAD2649	ACIAD2649	Hypothetical protein {UniProtKB/TrEMBL:Q6F959}	[TP0840-TP0965 (0.8653204)]
COG0477	COG0845	ACIAD1870	ACIAD1870	Putative metabolite transporter	ACIAD3109	ACIAD3109	Putative secretion protein	[TP0840-TP0965 (0.8653204)]
COG0477	COG0845	ACIAD2763	ACIAD2763	Putative transport protein	ACIAD3424	ACIAD3424	Membrane protein inolved in drug resistance	[TP0840-TP0965 (0.8653204)]
COG0477	COG0845	ACIAD1971	ACIAD1971	Methyl viologen resistance protein	ACIAD1157	ACIAD1157	Putative RND transporter, membrane fusion protein	[TP0840-TP0965 (0.8653204)]
COG0477	COG0845	ACIAD0395	ACIAD0395	Citrate-proton symporter	ACIAD2649	ACIAD2649	Hypothetical protein {UniProtKB/TrEMBL:Q6F959}	[TP0840-TP0965 (0.8653204)]
COG0477	COG0845	ACIAD1541	ACIAD1541	Citrate-proton symporter	ACIAD3109	ACIAD3109	Putative secretion protein	[TP0840-TP0965 (0.8653204)]
COG0477	COG0845	ACIAD2963	ACIAD2963	Putative transporter {UniProtKB/TrEMBL:Q6F8E1}	ACIAD2943	ACIAD2943	Acriflavine resistance protein A	[TP0840-TP0965 (0.8653204)]
COG0477	COG0845	ACIAD0223	ACIAD0223	Shikimate and dehydroshikimate transport protein	ACIAD3625	ACIAD3625	Putative RND efflux membrane fusion protein	[TP0840-TP0965 (0.8653204)]
COG0477	COG0845	ACIAD3678	ACIAD3678	Putative multidrug resistence transporter	ACIAD2943	ACIAD2943	Acriflavine resistance protein A	[TP0840-TP0965 (0.8653204)]
COG0477	COG0845	ACIAD1773	ACIAD1773	Putative transport protein	ACIAD0784	ACIAD0784	Nodulation protein {UniProtKB/TrEMBL:Q6FE21}	[TP0840-TP0965 (0.8653204)]
COG0477	COG0845	ACIAD2472	ACIAD2472	Putative transport protein	ACIAD3424	ACIAD3424	Membrane protein inolved in drug resistance	[TP0840-TP0965 (0.8653204)]
COG0477	COG0845	ACIAD2404	ACIAD2404	Hypothetical protein {UniProtKB/TrEMBL:Q6F9T4}	ACIAD2649	ACIAD2649	Hypothetical protein {UniProtKB/TrEMBL:Q6F959}	[TP0840-TP0965 (0.8653204)]
COG0477	COG0845	ACIAD0756	ACIAD0756	Putative transporter {UniProtKB/TrEMBL:Q6FE47}	ACIAD1157	ACIAD1157	Putative RND transporter, membrane fusion protein	[TP0840-TP0965 (0.8653204)]
COG0477	COG0845	ACIAD0992	ACIAD0992	Putative permease {UniProtKB/TrEMBL:Q6FDH4}	ACIAD2649	ACIAD2649	Hypothetical protein {UniProtKB/TrEMBL:Q6F959}	[TP0840-TP0965 (0.8653204)]
COG0477	COG0845	ACIAD1870	ACIAD1870	Putative metabolite transporter	ACIAD2943	ACIAD2943	Acriflavine resistance protein A	[TP0840-TP0965 (0.8653204)]
COG0477	COG0845	ACIAD3678	ACIAD3678	Putative multidrug resistence transporter	ACIAD1489	ACIAD1489	Hypothetical protein {UniProtKB/TrEMBL:Q6FC63}	[TP0840-TP0965 (0.8653204)]
COG0477	COG0845	ACIAD2822	ACIAD2822	Putative transport protein	ACIAD0784	ACIAD0784	Nodulation protein {UniProtKB/TrEMBL:Q6FE21}	[TP0840-TP0965 (0.8653204)]
COG0477	COG0845	ACIAD1541	ACIAD1541	Citrate-proton symporter	ACIAD0784	ACIAD0784	Nodulation protein {UniProtKB/TrEMBL:Q6FE21}	[TP0840-TP0965 (0.8653204)]
COG0477	COG0845	ACIAD1006	ACIAD1006	Putative permease {UniProtKB/TrEMBL:Q6FDG1}	ACIAD3376	ACIAD3376	RND divalent metal cation efflux membrane fusion	[TP0840-TP0965 (0.8653204)]
COG0477	COG0845	ACIAD1698	ACIAD1698	Putative transport protein	ACIAD0784	ACIAD0784	Nodulation protein {UniProtKB/TrEMBL:Q6FE21}	[TP0840-TP0965 (0.8653204)]
COG0477	COG0845	ACIAD2214	ACIAD2214	Putative transporter {UniProtKB/TrEMBL:Q6FAA2}	ACIAD3625	ACIAD3625	Putative RND efflux membrane fusion protein	[TP0840-TP0965 (0.8653204)]
COG0477	COG0845	ACIAD2997	ACIAD2997	Putative transport protein	ACIAD2649	ACIAD2649	Hypothetical protein {UniProtKB/TrEMBL:Q6F959}	[TP0840-TP0965 (0.8653204)]
COG0477	COG0845	ACIAD2610	ACIAD2610	Putative transport protein	ACIAD3376	ACIAD3376	RND divalent metal cation efflux membrane fusion	[TP0840-TP0965 (0.8653204)]
COG0477	COG0845	ACIAD0802	ACIAD0802	Putative bicyclomycin/multidrug transport protein	ACIAD0784	ACIAD0784	Nodulation protein {UniProtKB/TrEMBL:Q6FE21}	[TP0840-TP0965 (0.8653204)]
COG0477	COG0845	ACIAD2122	ACIAD2122	Putative multidrug resistance protein	ACIAD2943	ACIAD2943	Acriflavine resistance protein A	[TP0840-TP0965 (0.8653204)]
COG0477	COG0845	ACIAD1681	mucK	Cis,cis-muconate transport protein	ACIAD2943	ACIAD2943	Acriflavine resistance protein A	[TP0840-TP0965 (0.8653204)]
COG0477	COG0845	ACIAD3170	ACIAD3170	Putative transporter {UniProtKB/TrEMBL:Q6F7V6}	ACIAD3424	ACIAD3424	Membrane protein inolved in drug resistance	[TP0840-TP0965 (0.8653204)]
COG0477	COG0845	ACIAD0756	ACIAD0756	Putative transporter {UniProtKB/TrEMBL:Q6FE47}	ACIAD2649	ACIAD2649	Hypothetical protein {UniProtKB/TrEMBL:Q6F959}	[TP0840-TP0965 (0.8653204)]
COG0477	COG0845	ACIAD1681	mucK	Cis,cis-muconate transport protein	ACIAD3376	ACIAD3376	RND divalent metal cation efflux membrane fusion	[TP0840-TP0965 (0.8653204)]
COG0477	COG0845	ACIAD0802	ACIAD0802	Putative bicyclomycin/multidrug transport protein	ACIAD2943	ACIAD2943	Acriflavine resistance protein A	[TP0840-TP0965 (0.8653204)]
COG0477	COG0845	ACIAD2535	ACIAD2535	Putative transporter {UniProtKB/TrEMBL:Q6F9G4}	ACIAD1489	ACIAD1489	Hypothetical protein {UniProtKB/TrEMBL:Q6FC63}	[TP0840-TP0965 (0.8653204)]
COG0477	COG0845	ACIAD1971	ACIAD1971	Methyl viologen resistance protein	ACIAD3376	ACIAD3376	RND divalent metal cation efflux membrane fusion	[TP0840-TP0965 (0.8653204)]
COG0477	COG0845	ACIAD0228	ACIAD0228	Putative transport protein	ACIAD2649	ACIAD2649	Hypothetical protein {UniProtKB/TrEMBL:Q6F959}	[TP0840-TP0965 (0.8653204)]
COG0477	COG0845	ACIAD3678	ACIAD3678	Putative multidrug resistence transporter	ACIAD0784	ACIAD0784	Nodulation protein {UniProtKB/TrEMBL:Q6FE21}	[TP0840-TP0965 (0.8653204)]
COG0477	COG0845	ACIAD0395	ACIAD0395	Citrate-proton symporter	ACIAD3424	ACIAD3424	Membrane protein inolved in drug resistance	[TP0840-TP0965 (0.8653204)]
COG0477	COG0845	ACIAD1709	pcaK	4-hydroxybenzoate transporter	ACIAD3109	ACIAD3109	Putative secretion protein	[TP0840-TP0965 (0.8653204)]
COG0477	COG0845	ACIAD1698	ACIAD1698	Putative transport protein	ACIAD2943	ACIAD2943	Acriflavine resistance protein A	[TP0840-TP0965 (0.8653204)]
COG0477	COG0845	ACIAD3450	ACIAD3450	Putative transport protein	ACIAD3424	ACIAD3424	Membrane protein inolved in drug resistance	[TP0840-TP0965 (0.8653204)]
COG0477	COG0845	ACIAD1541	ACIAD1541	Citrate-proton symporter	ACIAD1489	ACIAD1489	Hypothetical protein {UniProtKB/TrEMBL:Q6FC63}	[TP0840-TP0965 (0.8653204)]
COG0477	COG0845	ACIAD1036	ACIAD1036	Putative permease {UniProtKB/TrEMBL:Q6FDD2}	ACIAD3376	ACIAD3376	RND divalent metal cation efflux membrane fusion	[TP0840-TP0965 (0.8653204)]
COG0477	COG0845	ACIAD0233	ACIAD0233	Putative transport protein	ACIAD2943	ACIAD2943	Acriflavine resistance protein A	[TP0840-TP0965 (0.8653204)]
COG0477	COG0845	ACIAD1434	benK	Benzoate transport protein	ACIAD1157	ACIAD1157	Putative RND transporter, membrane fusion protein	[TP0840-TP0965 (0.8653204)]
COG0477	COG0845	ACIAD0127	ACIAD0127	D-glucarate/D-galactarate permease	ACIAD1489	ACIAD1489	Hypothetical protein {UniProtKB/TrEMBL:Q6FC63}	[TP0840-TP0965 (0.8653204)]
COG0477	COG0845	ACIAD1042	ACIAD1042	Fosmidomycin/multidrug transport protein	ACIAD1157	ACIAD1157	Putative RND transporter, membrane fusion protein	[TP0840-TP0965 (0.8653204)]
COG0477	COG0845	ACIAD2763	ACIAD2763	Putative transport protein	ACIAD0784	ACIAD0784	Nodulation protein {UniProtKB/TrEMBL:Q6FE21}	[TP0840-TP0965 (0.8653204)]
COG0477	COG0845	ACIAD0756	ACIAD0756	Putative transporter {UniProtKB/TrEMBL:Q6FE47}	ACIAD3109	ACIAD3109	Putative secretion protein	[TP0840-TP0965 (0.8653204)]
COG0477	COG0845	ACIAD2763	ACIAD2763	Putative transport protein	ACIAD1157	ACIAD1157	Putative RND transporter, membrane fusion protein	[TP0840-TP0965 (0.8653204)]
COG0477	COG0845	ACIAD2763	ACIAD2763	Putative transport protein	ACIAD1489	ACIAD1489	Hypothetical protein {UniProtKB/TrEMBL:Q6FC63}	[TP0840-TP0965 (0.8653204)]
COG0477	COG0845	ACIAD3678	ACIAD3678	Putative multidrug resistence transporter	ACIAD2649	ACIAD2649	Hypothetical protein {UniProtKB/TrEMBL:Q6F959}	[TP0840-TP0965 (0.8653204)]
COG0477	COG0845	ACIAD0992	ACIAD0992	Putative permease {UniProtKB/TrEMBL:Q6FDH4}	ACIAD3424	ACIAD3424	Membrane protein inolved in drug resistance	[TP0840-TP0965 (0.8653204)]
COG0477	COG0845	ACIAD1870	ACIAD1870	Putative metabolite transporter	ACIAD3625	ACIAD3625	Putative RND efflux membrane fusion protein	[TP0840-TP0965 (0.8653204)]
COG0477	COG0845	ACIAD2404	ACIAD2404	Hypothetical protein {UniProtKB/TrEMBL:Q6F9T4}	ACIAD1489	ACIAD1489	Hypothetical protein {UniProtKB/TrEMBL:Q6FC63}	[TP0840-TP0965 (0.8653204)]
COG0477	COG0845	ACIAD1815	ACIAD1815	Putative benzoate transport protein	ACIAD2943	ACIAD2943	Acriflavine resistance protein A	[TP0840-TP0965 (0.8653204)]
COG0477	COG0845	ACIAD2822	ACIAD2822	Putative transport protein	ACIAD3424	ACIAD3424	Membrane protein inolved in drug resistance	[TP0840-TP0965 (0.8653204)]
COG0477	COG0845	ACIAD2997	ACIAD2997	Putative transport protein	ACIAD3424	ACIAD3424	Membrane protein inolved in drug resistance	[TP0840-TP0965 (0.8653204)]
COG0477	COG0845	ACIAD1006	ACIAD1006	Putative permease {UniProtKB/TrEMBL:Q6FDG1}	ACIAD1157	ACIAD1157	Putative RND transporter, membrane fusion protein	[TP0840-TP0965 (0.8653204)]
COG0477	COG0845	ACIAD3084	ACIAD3084	Putative transport protein	ACIAD3625	ACIAD3625	Putative RND efflux membrane fusion protein	[TP0840-TP0965 (0.8653204)]
COG0477	COG0845	ACIAD3084	ACIAD3084	Putative transport protein	ACIAD3424	ACIAD3424	Membrane protein inolved in drug resistance	[TP0840-TP0965 (0.8653204)]
COG0477	COG0845	ACIAD2404	ACIAD2404	Hypothetical protein {UniProtKB/TrEMBL:Q6F9T4}	ACIAD3376	ACIAD3376	RND divalent metal cation efflux membrane fusion	[TP0840-TP0965 (0.8653204)]
COG0477	COG0845	ACIAD2100	ACIAD2100	Putative permease {UniProtKB/TrEMBL:Q6FAK5}	ACIAD3625	ACIAD3625	Putative RND efflux membrane fusion protein	[TP0840-TP0965 (0.8653204)]
COG0477	COG0845	ACIAD2763	ACIAD2763	Putative transport protein	ACIAD2943	ACIAD2943	Acriflavine resistance protein A	[TP0840-TP0965 (0.8653204)]
COG0477	COG0845	ACIAD2122	ACIAD2122	Putative multidrug resistance protein	ACIAD1489	ACIAD1489	Hypothetical protein {UniProtKB/TrEMBL:Q6FC63}	[TP0840-TP0965 (0.8653204)]
COG0477	COG0845	ACIAD1685	ACIAD1685	Putative transport protein	ACIAD3424	ACIAD3424	Membrane protein inolved in drug resistance	[TP0840-TP0965 (0.8653204)]
COG0477	COG0845	ACIAD1036	ACIAD1036	Putative permease {UniProtKB/TrEMBL:Q6FDD2}	ACIAD1489	ACIAD1489	Hypothetical protein {UniProtKB/TrEMBL:Q6FC63}	[TP0840-TP0965 (0.8653204)]
COG0477	COG0845	ACIAD0992	ACIAD0992	Putative permease {UniProtKB/TrEMBL:Q6FDH4}	ACIAD3109	ACIAD3109	Putative secretion protein	[TP0840-TP0965 (0.8653204)]
COG0477	COG0845	ACIAD0395	ACIAD0395	Citrate-proton symporter	ACIAD3109	ACIAD3109	Putative secretion protein	[TP0840-TP0965 (0.8653204)]
COG0477	COG0845	ACIAD1042	ACIAD1042	Fosmidomycin/multidrug transport protein	ACIAD3424	ACIAD3424	Membrane protein inolved in drug resistance	[TP0840-TP0965 (0.8653204)]
COG0477	COG0845	ACIAD1681	mucK	Cis,cis-muconate transport protein	ACIAD2649	ACIAD2649	Hypothetical protein {UniProtKB/TrEMBL:Q6F959}	[TP0840-TP0965 (0.8653204)]
COG0477	COG0845	ACIAD2404	ACIAD2404	Hypothetical protein {UniProtKB/TrEMBL:Q6F9T4}	ACIAD1157	ACIAD1157	Putative RND transporter, membrane fusion protein	[TP0840-TP0965 (0.8653204)]
COG0477	COG0845	ACIAD1685	ACIAD1685	Putative transport protein	ACIAD1489	ACIAD1489	Hypothetical protein {UniProtKB/TrEMBL:Q6FC63}	[TP0840-TP0965 (0.8653204)]
COG0477	COG0845	ACIAD2214	ACIAD2214	Putative transporter {UniProtKB/TrEMBL:Q6FAA2}	ACIAD2649	ACIAD2649	Hypothetical protein {UniProtKB/TrEMBL:Q6F959}	[TP0840-TP0965 (0.8653204)]
COG0477	COG0845	ACIAD0223	ACIAD0223	Shikimate and dehydroshikimate transport protein	ACIAD0784	ACIAD0784	Nodulation protein {UniProtKB/TrEMBL:Q6FE21}	[TP0840-TP0965 (0.8653204)]
COG0477	COG0845	ACIAD2535	ACIAD2535	Putative transporter {UniProtKB/TrEMBL:Q6F9G4}	ACIAD2649	ACIAD2649	Hypothetical protein {UniProtKB/TrEMBL:Q6F959}	[TP0840-TP0965 (0.8653204)]
COG0477	COG0845	ACIAD0395	ACIAD0395	Citrate-proton symporter	ACIAD1157	ACIAD1157	Putative RND transporter, membrane fusion protein	[TP0840-TP0965 (0.8653204)]
COG0477	COG0845	ACIAD1694	ACIAD1694	Transport protein in catabolism of dicarboxylic	ACIAD3424	ACIAD3424	Membrane protein inolved in drug resistance	[TP0840-TP0965 (0.8653204)]
COG0477	COG0845	ACIAD0127	ACIAD0127	D-glucarate/D-galactarate permease	ACIAD3625	ACIAD3625	Putative RND efflux membrane fusion protein	[TP0840-TP0965 (0.8653204)]
COG0477	COG0845	ACIAD3678	ACIAD3678	Putative multidrug resistence transporter	ACIAD3109	ACIAD3109	Putative secretion protein	[TP0840-TP0965 (0.8653204)]
COG0477	COG0845	ACIAD0233	ACIAD0233	Putative transport protein	ACIAD3625	ACIAD3625	Putative RND efflux membrane fusion protein	[TP0840-TP0965 (0.8653204)]
COG0477	COG0845	ACIAD2763	ACIAD2763	Putative transport protein	ACIAD2649	ACIAD2649	Hypothetical protein {UniProtKB/TrEMBL:Q6F959}	[TP0840-TP0965 (0.8653204)]
COG0477	COG0845	ACIAD0223	ACIAD0223	Shikimate and dehydroshikimate transport protein	ACIAD3109	ACIAD3109	Putative secretion protein	[TP0840-TP0965 (0.8653204)]
COG0477	COG0845	ACIAD1434	benK	Benzoate transport protein	ACIAD0784	ACIAD0784	Nodulation protein {UniProtKB/TrEMBL:Q6FE21}	[TP0840-TP0965 (0.8653204)]
COG0477	COG0845	ACIAD0127	ACIAD0127	D-glucarate/D-galactarate permease	ACIAD3424	ACIAD3424	Membrane protein inolved in drug resistance	[TP0840-TP0965 (0.8653204)]
COG0477	COG0845	ACIAD0756	ACIAD0756	Putative transporter {UniProtKB/TrEMBL:Q6FE47}	ACIAD2943	ACIAD2943	Acriflavine resistance protein A	[TP0840-TP0965 (0.8653204)]
COG0477	COG0845	ACIAD3450	ACIAD3450	Putative transport protein	ACIAD2649	ACIAD2649	Hypothetical protein {UniProtKB/TrEMBL:Q6F959}	[TP0840-TP0965 (0.8653204)]
COG0477	COG0845	ACIAD1870	ACIAD1870	Putative metabolite transporter	ACIAD0784	ACIAD0784	Nodulation protein {UniProtKB/TrEMBL:Q6FE21}	[TP0840-TP0965 (0.8653204)]
COG0477	COG0845	ACIAD3678	ACIAD3678	Putative multidrug resistence transporter	ACIAD1157	ACIAD1157	Putative RND transporter, membrane fusion protein	[TP0840-TP0965 (0.8653204)]
COG0477	COG0845	ACIAD0127	ACIAD0127	D-glucarate/D-galactarate permease	ACIAD0784	ACIAD0784	Nodulation protein {UniProtKB/TrEMBL:Q6FE21}	[TP0840-TP0965 (0.8653204)]
COG0477	COG0845	ACIAD1042	ACIAD1042	Fosmidomycin/multidrug transport protein	ACIAD2649	ACIAD2649	Hypothetical protein {UniProtKB/TrEMBL:Q6F959}	[TP0840-TP0965 (0.8653204)]
COG0477	COG0845	ACIAD2122	ACIAD2122	Putative multidrug resistance protein	ACIAD3625	ACIAD3625	Putative RND efflux membrane fusion protein	[TP0840-TP0965 (0.8653204)]
COG0477	COG0845	ACIAD0223	ACIAD0223	Shikimate and dehydroshikimate transport protein	ACIAD2649	ACIAD2649	Hypothetical protein {UniProtKB/TrEMBL:Q6F959}	[TP0840-TP0965 (0.8653204)]
COG0477	COG0845	ACIAD2404	ACIAD2404	Hypothetical protein {UniProtKB/TrEMBL:Q6F9T4}	ACIAD3109	ACIAD3109	Putative secretion protein	[TP0840-TP0965 (0.8653204)]
COG0477	COG0845	ACIAD0228	ACIAD0228	Putative transport protein	ACIAD3424	ACIAD3424	Membrane protein inolved in drug resistance	[TP0840-TP0965 (0.8653204)]
COG0477	COG0845	ACIAD0228	ACIAD0228	Putative transport protein	ACIAD3376	ACIAD3376	RND divalent metal cation efflux membrane fusion	[TP0840-TP0965 (0.8653204)]
COG0477	COG0845	ACIAD3450	ACIAD3450	Putative transport protein	ACIAD3109	ACIAD3109	Putative secretion protein	[TP0840-TP0965 (0.8653204)]
COG0477	COG0845	ACIAD0802	ACIAD0802	Putative bicyclomycin/multidrug transport protein	ACIAD3424	ACIAD3424	Membrane protein inolved in drug resistance	[TP0840-TP0965 (0.8653204)]
COG0477	COG0845	ACIAD0927	ACIAD0927	Multidrug resistance transmembrane protein	ACIAD3424	ACIAD3424	Membrane protein inolved in drug resistance	[TP0840-TP0965 (0.8653204)]
COG0477	COG0845	ACIAD3292	ACIAD3292	Multidrug/chloramphenicol efflux transport	ACIAD3424	ACIAD3424	Membrane protein inolved in drug resistance	[TP0840-TP0965 (0.8653204)]
COG0477	COG0845	ACIAD2280	ACIAD2280	Proline/betaine transporter	ACIAD3376	ACIAD3376	RND divalent metal cation efflux membrane fusion	[TP0840-TP0965 (0.8653204)]
COG0477	COG0845	ACIAD2535	ACIAD2535	Putative transporter {UniProtKB/TrEMBL:Q6F9G4}	ACIAD1157	ACIAD1157	Putative RND transporter, membrane fusion protein	[TP0840-TP0965 (0.8653204)]
COG0477	COG0845	ACIAD1685	ACIAD1685	Putative transport protein	ACIAD3625	ACIAD3625	Putative RND efflux membrane fusion protein	[TP0840-TP0965 (0.8653204)]
COG0477	COG0845	ACIAD2822	ACIAD2822	Putative transport protein	ACIAD3376	ACIAD3376	RND divalent metal cation efflux membrane fusion	[TP0840-TP0965 (0.8653204)]
COG0477	COG0845	ACIAD0992	ACIAD0992	Putative permease {UniProtKB/TrEMBL:Q6FDH4}	ACIAD1489	ACIAD1489	Hypothetical protein {UniProtKB/TrEMBL:Q6FC63}	[TP0840-TP0965 (0.8653204)]
COG0477	COG0845	ACIAD0395	ACIAD0395	Citrate-proton symporter	ACIAD3376	ACIAD3376	RND divalent metal cation efflux membrane fusion	[TP0840-TP0965 (0.8653204)]
COG0477	COG0845	ACIAD0223	ACIAD0223	Shikimate and dehydroshikimate transport protein	ACIAD3424	ACIAD3424	Membrane protein inolved in drug resistance	[TP0840-TP0965 (0.8653204)]
COG0477	COG0845	ACIAD1815	ACIAD1815	Putative benzoate transport protein	ACIAD0784	ACIAD0784	Nodulation protein {UniProtKB/TrEMBL:Q6FE21}	[TP0840-TP0965 (0.8653204)]
COG0477	COG0845	ACIAD2280	ACIAD2280	Proline/betaine transporter	ACIAD2649	ACIAD2649	Hypothetical protein {UniProtKB/TrEMBL:Q6F959}	[TP0840-TP0965 (0.8653204)]
COG0477	COG0845	ACIAD2214	ACIAD2214	Putative transporter {UniProtKB/TrEMBL:Q6FAA2}	ACIAD3424	ACIAD3424	Membrane protein inolved in drug resistance	[TP0840-TP0965 (0.8653204)]
COG0477	COG0845	ACIAD2122	ACIAD2122	Putative multidrug resistance protein	ACIAD3424	ACIAD3424	Membrane protein inolved in drug resistance	[TP0840-TP0965 (0.8653204)]
COG0477	COG0845	ACIAD0223	ACIAD0223	Shikimate and dehydroshikimate transport protein	ACIAD1489	ACIAD1489	Hypothetical protein {UniProtKB/TrEMBL:Q6FC63}	[TP0840-TP0965 (0.8653204)]
COG0477	COG0845	ACIAD2404	ACIAD2404	Hypothetical protein {UniProtKB/TrEMBL:Q6F9T4}	ACIAD3625	ACIAD3625	Putative RND efflux membrane fusion protein	[TP0840-TP0965 (0.8653204)]
COG0477	COG0845	ACIAD2404	ACIAD2404	Hypothetical protein {UniProtKB/TrEMBL:Q6F9T4}	ACIAD0784	ACIAD0784	Nodulation protein {UniProtKB/TrEMBL:Q6FE21}	[TP0840-TP0965 (0.8653204)]
COG0477	COG0845	ACIAD1698	ACIAD1698	Putative transport protein	ACIAD3424	ACIAD3424	Membrane protein inolved in drug resistance	[TP0840-TP0965 (0.8653204)]
COG0477	COG0845	ACIAD3292	ACIAD3292	Multidrug/chloramphenicol efflux transport	ACIAD0784	ACIAD0784	Nodulation protein {UniProtKB/TrEMBL:Q6FE21}	[TP0840-TP0965 (0.8653204)]
COG0477	COG0845	ACIAD3292	ACIAD3292	Multidrug/chloramphenicol efflux transport	ACIAD3109	ACIAD3109	Putative secretion protein	[TP0840-TP0965 (0.8653204)]
COG0477	COG0845	ACIAD1698	ACIAD1698	Putative transport protein	ACIAD2649	ACIAD2649	Hypothetical protein {UniProtKB/TrEMBL:Q6F959}	[TP0840-TP0965 (0.8653204)]
COG0477	COG0845	ACIAD0228	ACIAD0228	Putative transport protein	ACIAD3109	ACIAD3109	Putative secretion protein	[TP0840-TP0965 (0.8653204)]
COG0477	COG0845	ACIAD1698	ACIAD1698	Putative transport protein	ACIAD3625	ACIAD3625	Putative RND efflux membrane fusion protein	[TP0840-TP0965 (0.8653204)]
COG0477	COG0845	ACIAD2610	ACIAD2610	Putative transport protein	ACIAD2649	ACIAD2649	Hypothetical protein {UniProtKB/TrEMBL:Q6F959}	[TP0840-TP0965 (0.8653204)]
COG0477	COG0845	ACIAD1651	ACIAD1651	Dicarboxylic acid transport protein;	ACIAD3424	ACIAD3424	Membrane protein inolved in drug resistance	[TP0840-TP0965 (0.8653204)]
COG0477	COG0845	ACIAD2610	ACIAD2610	Putative transport protein	ACIAD3424	ACIAD3424	Membrane protein inolved in drug resistance	[TP0840-TP0965 (0.8653204)]
COG0477	COG0845	ACIAD1681	mucK	Cis,cis-muconate transport protein	ACIAD3109	ACIAD3109	Putative secretion protein	[TP0840-TP0965 (0.8653204)]
COG0477	COG0845	ACIAD1815	ACIAD1815	Putative benzoate transport protein	ACIAD1489	ACIAD1489	Hypothetical protein {UniProtKB/TrEMBL:Q6FC63}	[TP0840-TP0965 (0.8653204)]
COG0477	COG0845	ACIAD1651	ACIAD1651	Dicarboxylic acid transport protein;	ACIAD3109	ACIAD3109	Putative secretion protein	[TP0840-TP0965 (0.8653204)]
COG0477	COG0845	ACIAD1036	ACIAD1036	Putative permease {UniProtKB/TrEMBL:Q6FDD2}	ACIAD0784	ACIAD0784	Nodulation protein {UniProtKB/TrEMBL:Q6FE21}	[TP0840-TP0965 (0.8653204)]
COG0477	COG0845	ACIAD1773	ACIAD1773	Putative transport protein	ACIAD3376	ACIAD3376	RND divalent metal cation efflux membrane fusion	[TP0840-TP0965 (0.8653204)]
COG0477	COG0845	ACIAD1694	ACIAD1694	Transport protein in catabolism of dicarboxylic	ACIAD2649	ACIAD2649	Hypothetical protein {UniProtKB/TrEMBL:Q6F959}	[TP0840-TP0965 (0.8653204)]
COG0477	COG0845	ACIAD0982	ACIAD0982	VanK {UniProtKB/TrEMBL:O24842}	ACIAD3109	ACIAD3109	Putative secretion protein	[TP0840-TP0965 (0.8653204)]
COG0477	COG0845	ACIAD2610	ACIAD2610	Putative transport protein	ACIAD3625	ACIAD3625	Putative RND efflux membrane fusion protein	[TP0840-TP0965 (0.8653204)]
COG0477	COG0845	ACIAD1727	ACIAD1727	Transporter of hydroxycinnamates	ACIAD1157	ACIAD1157	Putative RND transporter, membrane fusion protein	[TP0840-TP0965 (0.8653204)]
COG0477	COG0845	ACIAD3084	ACIAD3084	Putative transport protein	ACIAD2943	ACIAD2943	Acriflavine resistance protein A	[TP0840-TP0965 (0.8653204)]
COG0477	COG0845	ACIAD2610	ACIAD2610	Putative transport protein	ACIAD2943	ACIAD2943	Acriflavine resistance protein A	[TP0840-TP0965 (0.8653204)]
COG0477	COG0845	ACIAD2963	ACIAD2963	Putative transporter {UniProtKB/TrEMBL:Q6F8E1}	ACIAD1489	ACIAD1489	Hypothetical protein {UniProtKB/TrEMBL:Q6FC63}	[TP0840-TP0965 (0.8653204)]
COG0477	COG0845	ACIAD2122	ACIAD2122	Putative multidrug resistance protein	ACIAD2649	ACIAD2649	Hypothetical protein {UniProtKB/TrEMBL:Q6F959}	[TP0840-TP0965 (0.8653204)]
COG0477	COG0845	ACIAD2763	ACIAD2763	Putative transport protein	ACIAD3376	ACIAD3376	RND divalent metal cation efflux membrane fusion	[TP0840-TP0965 (0.8653204)]
COG0477	COG0845	ACIAD2280	ACIAD2280	Proline/betaine transporter	ACIAD2943	ACIAD2943	Acriflavine resistance protein A	[TP0840-TP0965 (0.8653204)]
COG0477	COG0845	ACIAD0982	ACIAD0982	VanK {UniProtKB/TrEMBL:O24842}	ACIAD3424	ACIAD3424	Membrane protein inolved in drug resistance	[TP0840-TP0965 (0.8653204)]
COG0477	COG0845	ACIAD1434	benK	Benzoate transport protein	ACIAD3376	ACIAD3376	RND divalent metal cation efflux membrane fusion	[TP0840-TP0965 (0.8653204)]
COG0477	COG0845	ACIAD2822	ACIAD2822	Putative transport protein	ACIAD2649	ACIAD2649	Hypothetical protein {UniProtKB/TrEMBL:Q6F959}	[TP0840-TP0965 (0.8653204)]
COG0477	COG0845	ACIAD2214	ACIAD2214	Putative transporter {UniProtKB/TrEMBL:Q6FAA2}	ACIAD3109	ACIAD3109	Putative secretion protein	[TP0840-TP0965 (0.8653204)]
COG0477	COG0845	ACIAD3048	ACIAD3048	Putative transporter {UniProtKB/TrEMBL:Q6F866}	ACIAD2649	ACIAD2649	Hypothetical protein {UniProtKB/TrEMBL:Q6F959}	[TP0840-TP0965 (0.8653204)]
COG0477	COG0845	ACIAD2997	ACIAD2997	Putative transport protein	ACIAD2943	ACIAD2943	Acriflavine resistance protein A	[TP0840-TP0965 (0.8653204)]
COG0477	COG0845	ACIAD0228	ACIAD0228	Putative transport protein	ACIAD0784	ACIAD0784	Nodulation protein {UniProtKB/TrEMBL:Q6FE21}	[TP0840-TP0965 (0.8653204)]
COG0477	COG0845	ACIAD0395	ACIAD0395	Citrate-proton symporter	ACIAD3625	ACIAD3625	Putative RND efflux membrane fusion protein	[TP0840-TP0965 (0.8653204)]
COG0477	COG0845	ACIAD2610	ACIAD2610	Putative transport protein	ACIAD0784	ACIAD0784	Nodulation protein {UniProtKB/TrEMBL:Q6FE21}	[TP0840-TP0965 (0.8653204)]
COG0477	COG0845	ACIAD2822	ACIAD2822	Putative transport protein	ACIAD1157	ACIAD1157	Putative RND transporter, membrane fusion protein	[TP0840-TP0965 (0.8653204)]
COG0477	COG0845	ACIAD1685	ACIAD1685	Putative transport protein	ACIAD0784	ACIAD0784	Nodulation protein {UniProtKB/TrEMBL:Q6FE21}	[TP0840-TP0965 (0.8653204)]
COG0477	COG0845	ACIAD0756	ACIAD0756	Putative transporter {UniProtKB/TrEMBL:Q6FE47}	ACIAD1489	ACIAD1489	Hypothetical protein {UniProtKB/TrEMBL:Q6FC63}	[TP0840-TP0965 (0.8653204)]
COG0477	COG0845	ACIAD0395	ACIAD0395	Citrate-proton symporter	ACIAD1489	ACIAD1489	Hypothetical protein {UniProtKB/TrEMBL:Q6FC63}	[TP0840-TP0965 (0.8653204)]
COG0477	COG0845	ACIAD3292	ACIAD3292	Multidrug/chloramphenicol efflux transport	ACIAD3625	ACIAD3625	Putative RND efflux membrane fusion protein	[TP0840-TP0965 (0.8653204)]
COG0477	COG0845	ACIAD2610	ACIAD2610	Putative transport protein	ACIAD3109	ACIAD3109	Putative secretion protein	[TP0840-TP0965 (0.8653204)]
COG0477	COG0845	ACIAD1036	ACIAD1036	Putative permease {UniProtKB/TrEMBL:Q6FDD2}	ACIAD2943	ACIAD2943	Acriflavine resistance protein A	[TP0840-TP0965 (0.8653204)]
COG0477	COG0845	ACIAD2963	ACIAD2963	Putative transporter {UniProtKB/TrEMBL:Q6F8E1}	ACIAD3625	ACIAD3625	Putative RND efflux membrane fusion protein	[TP0840-TP0965 (0.8653204)]
COG0477	COG0845	ACIAD0228	ACIAD0228	Putative transport protein	ACIAD1489	ACIAD1489	Hypothetical protein {UniProtKB/TrEMBL:Q6FC63}	[TP0840-TP0965 (0.8653204)]
COG0477	COG0845	ACIAD3048	ACIAD3048	Putative transporter {UniProtKB/TrEMBL:Q6F866}	ACIAD1489	ACIAD1489	Hypothetical protein {UniProtKB/TrEMBL:Q6FC63}	[TP0840-TP0965 (0.8653204)]
COG0477	COG0845	ACIAD1036	ACIAD1036	Putative permease {UniProtKB/TrEMBL:Q6FDD2}	ACIAD3625	ACIAD3625	Putative RND efflux membrane fusion protein	[TP0840-TP0965 (0.8653204)]
COG0477	COG0845	ACIAD1036	ACIAD1036	Putative permease {UniProtKB/TrEMBL:Q6FDD2}	ACIAD2649	ACIAD2649	Hypothetical protein {UniProtKB/TrEMBL:Q6F959}	[TP0840-TP0965 (0.8653204)]
COG0477	COG0845	ACIAD2214	ACIAD2214	Putative transporter {UniProtKB/TrEMBL:Q6FAA2}	ACIAD2943	ACIAD2943	Acriflavine resistance protein A	[TP0840-TP0965 (0.8653204)]
COG0477	COG0845	ACIAD1042	ACIAD1042	Fosmidomycin/multidrug transport protein	ACIAD3625	ACIAD3625	Putative RND efflux membrane fusion protein	[TP0840-TP0965 (0.8653204)]
COG0477	COG0845	ACIAD1815	ACIAD1815	Putative benzoate transport protein	ACIAD3625	ACIAD3625	Putative RND efflux membrane fusion protein	[TP0840-TP0965 (0.8653204)]
COG0477	COG0845	ACIAD1685	ACIAD1685	Putative transport protein	ACIAD1157	ACIAD1157	Putative RND transporter, membrane fusion protein	[TP0840-TP0965 (0.8653204)]
COG0477	COG0845	ACIAD0228	ACIAD0228	Putative transport protein	ACIAD1157	ACIAD1157	Putative RND transporter, membrane fusion protein	[TP0840-TP0965 (0.8653204)]
COG0477	COG0845	ACIAD3048	ACIAD3048	Putative transporter {UniProtKB/TrEMBL:Q6F866}	ACIAD3424	ACIAD3424	Membrane protein inolved in drug resistance	[TP0840-TP0965 (0.8653204)]
COG0477	COG0845	ACIAD1006	ACIAD1006	Putative permease {UniProtKB/TrEMBL:Q6FDG1}	ACIAD3424	ACIAD3424	Membrane protein inolved in drug resistance	[TP0840-TP0965 (0.8653204)]
COG0477	COG0845	ACIAD0127	ACIAD0127	D-glucarate/D-galactarate permease	ACIAD2943	ACIAD2943	Acriflavine resistance protein A	[TP0840-TP0965 (0.8653204)]
COG0477	COG0845	ACIAD0802	ACIAD0802	Putative bicyclomycin/multidrug transport protein	ACIAD1157	ACIAD1157	Putative RND transporter, membrane fusion protein	[TP0840-TP0965 (0.8653204)]
COG0477	COG0845	ACIAD2100	ACIAD2100	Putative permease {UniProtKB/TrEMBL:Q6FAK5}	ACIAD2649	ACIAD2649	Hypothetical protein {UniProtKB/TrEMBL:Q6F959}	[TP0840-TP0965 (0.8653204)]
COG0477	COG0845	ACIAD1694	ACIAD1694	Transport protein in catabolism of dicarboxylic	ACIAD3625	ACIAD3625	Putative RND efflux membrane fusion protein	[TP0840-TP0965 (0.8653204)]
COG0477	COG0845	ACIAD0228	ACIAD0228	Putative transport protein	ACIAD2943	ACIAD2943	Acriflavine resistance protein A	[TP0840-TP0965 (0.8653204)]
COG0477	COG0845	ACIAD1036	ACIAD1036	Putative permease {UniProtKB/TrEMBL:Q6FDD2}	ACIAD3109	ACIAD3109	Putative secretion protein	[TP0840-TP0965 (0.8653204)]
COG0477	COG0845	ACIAD1694	ACIAD1694	Transport protein in catabolism of dicarboxylic	ACIAD1157	ACIAD1157	Putative RND transporter, membrane fusion protein	[TP0840-TP0965 (0.8653204)]
COG0477	COG0845	ACIAD2963	ACIAD2963	Putative transporter {UniProtKB/TrEMBL:Q6F8E1}	ACIAD3424	ACIAD3424	Membrane protein inolved in drug resistance	[TP0840-TP0965 (0.8653204)]
COG0477	COG0845	ACIAD2122	ACIAD2122	Putative multidrug resistance protein	ACIAD1157	ACIAD1157	Putative RND transporter, membrane fusion protein	[TP0840-TP0965 (0.8653204)]
COG0477	COG0845	ACIAD1694	ACIAD1694	Transport protein in catabolism of dicarboxylic	ACIAD0784	ACIAD0784	Nodulation protein {UniProtKB/TrEMBL:Q6FE21}	[TP0840-TP0965 (0.8653204)]
COG0477	COG0845	ACIAD1042	ACIAD1042	Fosmidomycin/multidrug transport protein	ACIAD0784	ACIAD0784	Nodulation protein {UniProtKB/TrEMBL:Q6FE21}	[TP0840-TP0965 (0.8653204)]
COG0477	COG0845	ACIAD3292	ACIAD3292	Multidrug/chloramphenicol efflux transport	ACIAD2649	ACIAD2649	Hypothetical protein {UniProtKB/TrEMBL:Q6F959}	[TP0840-TP0965 (0.8653204)]
COG0477	COG0845	ACIAD1541	ACIAD1541	Citrate-proton symporter	ACIAD3424	ACIAD3424	Membrane protein inolved in drug resistance	[TP0840-TP0965 (0.8653204)]
COG0477	COG0845	ACIAD1541	ACIAD1541	Citrate-proton symporter	ACIAD3376	ACIAD3376	RND divalent metal cation efflux membrane fusion	[TP0840-TP0965 (0.8653204)]
COG0477	COG0845	ACIAD3292	ACIAD3292	Multidrug/chloramphenicol efflux transport	ACIAD1157	ACIAD1157	Putative RND transporter, membrane fusion protein	[TP0840-TP0965 (0.8653204)]
COG0477	COG0845	ACIAD2822	ACIAD2822	Putative transport protein	ACIAD2943	ACIAD2943	Acriflavine resistance protein A	[TP0840-TP0965 (0.8653204)]
COG0477	COG0845	ACIAD1870	ACIAD1870	Putative metabolite transporter	ACIAD2649	ACIAD2649	Hypothetical protein {UniProtKB/TrEMBL:Q6F959}	[TP0840-TP0965 (0.8653204)]
COG0477	COG0845	ACIAD3170	ACIAD3170	Putative transporter {UniProtKB/TrEMBL:Q6F7V6}	ACIAD1157	ACIAD1157	Putative RND transporter, membrane fusion protein	[TP0840-TP0965 (0.8653204)]
COG0477	COG0845	ACIAD3450	ACIAD3450	Putative transport protein	ACIAD1489	ACIAD1489	Hypothetical protein {UniProtKB/TrEMBL:Q6FC63}	[TP0840-TP0965 (0.8653204)]
COG0477	COG0845	ACIAD0802	ACIAD0802	Putative bicyclomycin/multidrug transport protein	ACIAD2649	ACIAD2649	Hypothetical protein {UniProtKB/TrEMBL:Q6F959}	[TP0840-TP0965 (0.8653204)]
COG0477	COG0845	ACIAD3678	ACIAD3678	Putative multidrug resistence transporter	ACIAD3424	ACIAD3424	Membrane protein inolved in drug resistance	[TP0840-TP0965 (0.8653204)]
COG0477	COG0845	ACIAD2997	ACIAD2997	Putative transport protein	ACIAD3376	ACIAD3376	RND divalent metal cation efflux membrane fusion	[TP0840-TP0965 (0.8653204)]
COG0477	COG0845	ACIAD2122	ACIAD2122	Putative multidrug resistance protein	ACIAD0784	ACIAD0784	Nodulation protein {UniProtKB/TrEMBL:Q6FE21}	[TP0840-TP0965 (0.8653204)]
COG0477	COG0845	ACIAD2472	ACIAD2472	Putative transport protein	ACIAD2649	ACIAD2649	Hypothetical protein {UniProtKB/TrEMBL:Q6F959}	[TP0840-TP0965 (0.8653204)]
COG0477	COG0845	ACIAD2472	ACIAD2472	Putative transport protein	ACIAD3625	ACIAD3625	Putative RND efflux membrane fusion protein	[TP0840-TP0965 (0.8653204)]
COG0477	COG0845	ACIAD0756	ACIAD0756	Putative transporter {UniProtKB/TrEMBL:Q6FE47}	ACIAD3376	ACIAD3376	RND divalent metal cation efflux membrane fusion	[TP0840-TP0965 (0.8653204)]
COG0477	COG0845	ACIAD0802	ACIAD0802	Putative bicyclomycin/multidrug transport protein	ACIAD1489	ACIAD1489	Hypothetical protein {UniProtKB/TrEMBL:Q6FC63}	[TP0840-TP0965 (0.8653204)]
COG0477	COG0845	ACIAD2535	ACIAD2535	Putative transporter {UniProtKB/TrEMBL:Q6F9G4}	ACIAD2943	ACIAD2943	Acriflavine resistance protein A	[TP0840-TP0965 (0.8653204)]
COG0477	COG0845	ACIAD1773	ACIAD1773	Putative transport protein	ACIAD2649	ACIAD2649	Hypothetical protein {UniProtKB/TrEMBL:Q6F959}	[TP0840-TP0965 (0.8653204)]
COG0477	COG0845	ACIAD1815	ACIAD1815	Putative benzoate transport protein	ACIAD2649	ACIAD2649	Hypothetical protein {UniProtKB/TrEMBL:Q6F959}	[TP0840-TP0965 (0.8653204)]
COG0477	COG0845	ACIAD1815	ACIAD1815	Putative benzoate transport protein	ACIAD3109	ACIAD3109	Putative secretion protein	[TP0840-TP0965 (0.8653204)]
COG0477	COG0845	ACIAD0982	ACIAD0982	VanK {UniProtKB/TrEMBL:O24842}	ACIAD2649	ACIAD2649	Hypothetical protein {UniProtKB/TrEMBL:Q6F959}	[TP0840-TP0965 (0.8653204)]
COG0477	COG0845	ACIAD2280	ACIAD2280	Proline/betaine transporter	ACIAD0784	ACIAD0784	Nodulation protein {UniProtKB/TrEMBL:Q6FE21}	[TP0840-TP0965 (0.8653204)]
COG0477	COG0845	ACIAD1815	ACIAD1815	Putative benzoate transport protein	ACIAD3376	ACIAD3376	RND divalent metal cation efflux membrane fusion	[TP0840-TP0965 (0.8653204)]
COG0477	COG0845	ACIAD2280	ACIAD2280	Proline/betaine transporter	ACIAD1489	ACIAD1489	Hypothetical protein {UniProtKB/TrEMBL:Q6FC63}	[TP0840-TP0965 (0.8653204)]
COG0477	COG0845	ACIAD1727	ACIAD1727	Transporter of hydroxycinnamates	ACIAD3625	ACIAD3625	Putative RND efflux membrane fusion protein	[TP0840-TP0965 (0.8653204)]
COG0477	COG0845	ACIAD1042	ACIAD1042	Fosmidomycin/multidrug transport protein	ACIAD2943	ACIAD2943	Acriflavine resistance protein A	[TP0840-TP0965 (0.8653204)]
COG0477	COG0845	ACIAD2214	ACIAD2214	Putative transporter {UniProtKB/TrEMBL:Q6FAA2}	ACIAD1157	ACIAD1157	Putative RND transporter, membrane fusion protein	[TP0840-TP0965 (0.8653204)]
COG0477	COG0845	ACIAD2404	ACIAD2404	Hypothetical protein {UniProtKB/TrEMBL:Q6F9T4}	ACIAD3424	ACIAD3424	Membrane protein inolved in drug resistance	[TP0840-TP0965 (0.8653204)]
COG0477	COG0845	ACIAD0756	ACIAD0756	Putative transporter {UniProtKB/TrEMBL:Q6FE47}	ACIAD3625	ACIAD3625	Putative RND efflux membrane fusion protein	[TP0840-TP0965 (0.8653204)]
COG0477	COG0845	ACIAD2280	ACIAD2280	Proline/betaine transporter	ACIAD3625	ACIAD3625	Putative RND efflux membrane fusion protein	[TP0840-TP0965 (0.8653204)]
COG0477	COG0845	ACIAD1434	benK	Benzoate transport protein	ACIAD1489	ACIAD1489	Hypothetical protein {UniProtKB/TrEMBL:Q6FC63}	[TP0840-TP0965 (0.8653204)]
COG0477	COG0845	ACIAD2100	ACIAD2100	Putative permease {UniProtKB/TrEMBL:Q6FAK5}	ACIAD3109	ACIAD3109	Putative secretion protein	[TP0840-TP0965 (0.8653204)]
COG0477	COG0845	ACIAD0982	ACIAD0982	VanK {UniProtKB/TrEMBL:O24842}	ACIAD1489	ACIAD1489	Hypothetical protein {UniProtKB/TrEMBL:Q6FC63}	[TP0840-TP0965 (0.8653204)]
COG0477	COG0845	ACIAD0982	ACIAD0982	VanK {UniProtKB/TrEMBL:O24842}	ACIAD0784	ACIAD0784	Nodulation protein {UniProtKB/TrEMBL:Q6FE21}	[TP0840-TP0965 (0.8653204)]
COG0477	COG0845	ACIAD2535	ACIAD2535	Putative transporter {UniProtKB/TrEMBL:Q6F9G4}	ACIAD0784	ACIAD0784	Nodulation protein {UniProtKB/TrEMBL:Q6FE21}	[TP0840-TP0965 (0.8653204)]
COG0477	COG0845	ACIAD3170	ACIAD3170	Putative transporter {UniProtKB/TrEMBL:Q6F7V6}	ACIAD0784	ACIAD0784	Nodulation protein {UniProtKB/TrEMBL:Q6FE21}	[TP0840-TP0965 (0.8653204)]
COG0477	COG0845	ACIAD1694	ACIAD1694	Transport protein in catabolism of dicarboxylic	ACIAD3109	ACIAD3109	Putative secretion protein	[TP0840-TP0965 (0.8653204)]
COG0477	COG0845	ACIAD2535	ACIAD2535	Putative transporter {UniProtKB/TrEMBL:Q6F9G4}	ACIAD3109	ACIAD3109	Putative secretion protein	[TP0840-TP0965 (0.8653204)]
COG0477	COG0845	ACIAD0992	ACIAD0992	Putative permease {UniProtKB/TrEMBL:Q6FDH4}	ACIAD3625	ACIAD3625	Putative RND efflux membrane fusion protein	[TP0840-TP0965 (0.8653204)]
COG0477	COG0845	ACIAD3084	ACIAD3084	Putative transport protein	ACIAD1157	ACIAD1157	Putative RND transporter, membrane fusion protein	[TP0840-TP0965 (0.8653204)]
COG0477	COG0845	ACIAD3170	ACIAD3170	Putative transporter {UniProtKB/TrEMBL:Q6F7V6}	ACIAD2943	ACIAD2943	Acriflavine resistance protein A	[TP0840-TP0965 (0.8653204)]
COG0477	COG0845	ACIAD2100	ACIAD2100	Putative permease {UniProtKB/TrEMBL:Q6FAK5}	ACIAD3424	ACIAD3424	Membrane protein inolved in drug resistance	[TP0840-TP0965 (0.8653204)]
COG0477	COG0845	ACIAD3170	ACIAD3170	Putative transporter {UniProtKB/TrEMBL:Q6F7V6}	ACIAD2649	ACIAD2649	Hypothetical protein {UniProtKB/TrEMBL:Q6F959}	[TP0840-TP0965 (0.8653204)]
COG0477	COG0845	ACIAD2997	ACIAD2997	Putative transport protein	ACIAD1489	ACIAD1489	Hypothetical protein {UniProtKB/TrEMBL:Q6FC63}	[TP0840-TP0965 (0.8653204)]
COG0477	COG0845	ACIAD2963	ACIAD2963	Putative transporter {UniProtKB/TrEMBL:Q6F8E1}	ACIAD3376	ACIAD3376	RND divalent metal cation efflux membrane fusion	[TP0840-TP0965 (0.8653204)]
COG0477	COG0845	ACIAD1709	pcaK	4-hydroxybenzoate transporter	ACIAD3424	ACIAD3424	Membrane protein inolved in drug resistance	[TP0840-TP0965 (0.8653204)]
COG0477	COG0845	ACIAD1971	ACIAD1971	Methyl viologen resistance protein	ACIAD3424	ACIAD3424	Membrane protein inolved in drug resistance	[TP0840-TP0965 (0.8653204)]
COG0477	COG0845	ACIAD2214	ACIAD2214	Putative transporter {UniProtKB/TrEMBL:Q6FAA2}	ACIAD0784	ACIAD0784	Nodulation protein {UniProtKB/TrEMBL:Q6FE21}	[TP0840-TP0965 (0.8653204)]
COG0477	COG0845	ACIAD2280	ACIAD2280	Proline/betaine transporter	ACIAD3109	ACIAD3109	Putative secretion protein	[TP0840-TP0965 (0.8653204)]
COG0477	COG0845	ACIAD1006	ACIAD1006	Putative permease {UniProtKB/TrEMBL:Q6FDG1}	ACIAD1489	ACIAD1489	Hypothetical protein {UniProtKB/TrEMBL:Q6FC63}	[TP0840-TP0965 (0.8653204)]
COG0477	COG0845	ACIAD1434	benK	Benzoate transport protein	ACIAD2943	ACIAD2943	Acriflavine resistance protein A	[TP0840-TP0965 (0.8653204)]
COG0477	COG0845	ACIAD2100	ACIAD2100	Putative permease {UniProtKB/TrEMBL:Q6FAK5}	ACIAD3376	ACIAD3376	RND divalent metal cation efflux membrane fusion	[TP0840-TP0965 (0.8653204)]
COG0477	COG0845	ACIAD3678	ACIAD3678	Putative multidrug resistence transporter	ACIAD3376	ACIAD3376	RND divalent metal cation efflux membrane fusion	[TP0840-TP0965 (0.8653204)]
COG0477	COG0845	ACIAD2963	ACIAD2963	Putative transporter {UniProtKB/TrEMBL:Q6F8E1}	ACIAD0784	ACIAD0784	Nodulation protein {UniProtKB/TrEMBL:Q6FE21}	[TP0840-TP0965 (0.8653204)]
COG0477	COG0845	ACIAD1698	ACIAD1698	Putative transport protein	ACIAD1157	ACIAD1157	Putative RND transporter, membrane fusion protein	[TP0840-TP0965 (0.8653204)]
COG0477	COG0845	ACIAD1971	ACIAD1971	Methyl viologen resistance protein	ACIAD3109	ACIAD3109	Putative secretion protein	[TP0840-TP0965 (0.8653204)]
COG0477	COG0845	ACIAD0395	ACIAD0395	Citrate-proton symporter	ACIAD2943	ACIAD2943	Acriflavine resistance protein A	[TP0840-TP0965 (0.8653204)]
COG0477	COG0845	ACIAD1681	mucK	Cis,cis-muconate transport protein	ACIAD3424	ACIAD3424	Membrane protein inolved in drug resistance	[TP0840-TP0965 (0.8653204)]
COG0477	COG0845	ACIAD2214	ACIAD2214	Putative transporter {UniProtKB/TrEMBL:Q6FAA2}	ACIAD1489	ACIAD1489	Hypothetical protein {UniProtKB/TrEMBL:Q6FC63}	[TP0840-TP0965 (0.8653204)]
COG0477	COG0845	ACIAD1870	ACIAD1870	Putative metabolite transporter	ACIAD1157	ACIAD1157	Putative RND transporter, membrane fusion protein	[TP0840-TP0965 (0.8653204)]
COG0477	COG0845	ACIAD3170	ACIAD3170	Putative transporter {UniProtKB/TrEMBL:Q6F7V6}	ACIAD3376	ACIAD3376	RND divalent metal cation efflux membrane fusion	[TP0840-TP0965 (0.8653204)]
COG0477	COG0845	ACIAD0756	ACIAD0756	Putative transporter {UniProtKB/TrEMBL:Q6FE47}	ACIAD0784	ACIAD0784	Nodulation protein {UniProtKB/TrEMBL:Q6FE21}	[TP0840-TP0965 (0.8653204)]
COG0477	COG0845	ACIAD3084	ACIAD3084	Putative transport protein	ACIAD2649	ACIAD2649	Hypothetical protein {UniProtKB/TrEMBL:Q6F959}	[TP0840-TP0965 (0.8653204)]
COG0477	COG0845	ACIAD0233	ACIAD0233	Putative transport protein	ACIAD3424	ACIAD3424	Membrane protein inolved in drug resistance	[TP0840-TP0965 (0.8653204)]
COG0477	COG0845	ACIAD2610	ACIAD2610	Putative transport protein	ACIAD1489	ACIAD1489	Hypothetical protein {UniProtKB/TrEMBL:Q6FC63}	[TP0840-TP0965 (0.8653204)]
COG0477	COG0845	ACIAD1541	ACIAD1541	Citrate-proton symporter	ACIAD2943	ACIAD2943	Acriflavine resistance protein A	[TP0840-TP0965 (0.8653204)]
COG0477	COG0845	ACIAD2472	ACIAD2472	Putative transport protein	ACIAD0784	ACIAD0784	Nodulation protein {UniProtKB/TrEMBL:Q6FE21}	[TP0840-TP0965 (0.8653204)]
COG0477	COG0845	ACIAD3292	ACIAD3292	Multidrug/chloramphenicol efflux transport	ACIAD3376	ACIAD3376	RND divalent metal cation efflux membrane fusion	[TP0840-TP0965 (0.8653204)]
COG0477	COG0845	ACIAD0802	ACIAD0802	Putative bicyclomycin/multidrug transport protein	ACIAD3109	ACIAD3109	Putative secretion protein	[TP0840-TP0965 (0.8653204)]
COG0477	COG0845	ACIAD1651	ACIAD1651	Dicarboxylic acid transport protein;	ACIAD3376	ACIAD3376	RND divalent metal cation efflux membrane fusion	[TP0840-TP0965 (0.8653204)]
COG0477	COG0845	ACIAD0233	ACIAD0233	Putative transport protein	ACIAD1489	ACIAD1489	Hypothetical protein {UniProtKB/TrEMBL:Q6FC63}	[TP0840-TP0965 (0.8653204)]
COG0477	COG0845	ACIAD0992	ACIAD0992	Putative permease {UniProtKB/TrEMBL:Q6FDH4}	ACIAD1157	ACIAD1157	Putative RND transporter, membrane fusion protein	[TP0840-TP0965 (0.8653204)]
COG0477	COG0845	ACIAD0992	ACIAD0992	Putative permease {UniProtKB/TrEMBL:Q6FDH4}	ACIAD0784	ACIAD0784	Nodulation protein {UniProtKB/TrEMBL:Q6FE21}	[TP0840-TP0965 (0.8653204)]
COG0477	COG0845	ACIAD1651	ACIAD1651	Dicarboxylic acid transport protein;	ACIAD2943	ACIAD2943	Acriflavine resistance protein A	[TP0840-TP0965 (0.8653204)]
COG0477	COG0845	ACIAD1006	ACIAD1006	Putative permease {UniProtKB/TrEMBL:Q6FDG1}	ACIAD3625	ACIAD3625	Putative RND efflux membrane fusion protein	[TP0840-TP0965 (0.8653204)]
COG0477	COG0845	ACIAD1651	ACIAD1651	Dicarboxylic acid transport protein;	ACIAD1489	ACIAD1489	Hypothetical protein {UniProtKB/TrEMBL:Q6FC63}	[TP0840-TP0965 (0.8653204)]
COG0477	COG0845	ACIAD2997	ACIAD2997	Putative transport protein	ACIAD1157	ACIAD1157	Putative RND transporter, membrane fusion protein	[TP0840-TP0965 (0.8653204)]
COG0477	COG0845	ACIAD2535	ACIAD2535	Putative transporter {UniProtKB/TrEMBL:Q6F9G4}	ACIAD3376	ACIAD3376	RND divalent metal cation efflux membrane fusion	[TP0840-TP0965 (0.8653204)]
COG0477	COG0845	ACIAD1042	ACIAD1042	Fosmidomycin/multidrug transport protein	ACIAD1489	ACIAD1489	Hypothetical protein {UniProtKB/TrEMBL:Q6FC63}	[TP0840-TP0965 (0.8653204)]
COG0477	COG0845	ACIAD2280	ACIAD2280	Proline/betaine transporter	ACIAD1157	ACIAD1157	Putative RND transporter, membrane fusion protein	[TP0840-TP0965 (0.8653204)]
COG0477	COG0845	ACIAD1685	ACIAD1685	Putative transport protein	ACIAD3376	ACIAD3376	RND divalent metal cation efflux membrane fusion	[TP0840-TP0965 (0.8653204)]
COG0477	COG0845	ACIAD3084	ACIAD3084	Putative transport protein	ACIAD3109	ACIAD3109	Putative secretion protein	[TP0840-TP0965 (0.8653204)]
COG0477	COG0845	ACIAD2472	ACIAD2472	Putative transport protein	ACIAD1157	ACIAD1157	Putative RND transporter, membrane fusion protein	[TP0840-TP0965 (0.8653204)]
COG0477	COG0845	ACIAD3450	ACIAD3450	Putative transport protein	ACIAD3625	ACIAD3625	Putative RND efflux membrane fusion protein	[TP0840-TP0965 (0.8653204)]
COG0477	COG0845	ACIAD1971	ACIAD1971	Methyl viologen resistance protein	ACIAD0784	ACIAD0784	Nodulation protein {UniProtKB/TrEMBL:Q6FE21}	[TP0840-TP0965 (0.8653204)]
COG0477	COG0845	ACIAD1685	ACIAD1685	Putative transport protein	ACIAD2649	ACIAD2649	Hypothetical protein {UniProtKB/TrEMBL:Q6F959}	[TP0840-TP0965 (0.8653204)]
COG0477	COG0845	ACIAD2963	ACIAD2963	Putative transporter {UniProtKB/TrEMBL:Q6F8E1}	ACIAD1157	ACIAD1157	Putative RND transporter, membrane fusion protein	[TP0840-TP0965 (0.8653204)]
COG0477	COG0845	ACIAD1681	mucK	Cis,cis-muconate transport protein	ACIAD3625	ACIAD3625	Putative RND efflux membrane fusion protein	[TP0840-TP0965 (0.8653204)]
COG0477	COG0845	ACIAD1681	mucK	Cis,cis-muconate transport protein	ACIAD1489	ACIAD1489	Hypothetical protein {UniProtKB/TrEMBL:Q6FC63}	[TP0840-TP0965 (0.8653204)]
COG0477	COG0845	ACIAD0233	ACIAD0233	Putative transport protein	ACIAD3376	ACIAD3376	RND divalent metal cation efflux membrane fusion	[TP0840-TP0965 (0.8653204)]
COG0477	COG0845	ACIAD1434	benK	Benzoate transport protein	ACIAD2649	ACIAD2649	Hypothetical protein {UniProtKB/TrEMBL:Q6F959}	[TP0840-TP0965 (0.8653204)]
COG0477	COG0845	ACIAD0927	ACIAD0927	Multidrug resistance transmembrane protein	ACIAD3625	ACIAD3625	Putative RND efflux membrane fusion protein	[TP0840-TP0965 (0.8653204)]
COG0477	COG0845	ACIAD2535	ACIAD2535	Putative transporter {UniProtKB/TrEMBL:Q6F9G4}	ACIAD3625	ACIAD3625	Putative RND efflux membrane fusion protein	[TP0840-TP0965 (0.8653204)]
COG0477	COG0845	ACIAD1434	benK	Benzoate transport protein	ACIAD3625	ACIAD3625	Putative RND efflux membrane fusion protein	[TP0840-TP0965 (0.8653204)]
COG0477	COG0845	ACIAD1698	ACIAD1698	Putative transport protein	ACIAD1489	ACIAD1489	Hypothetical protein {UniProtKB/TrEMBL:Q6FC63}	[TP0840-TP0965 (0.8653204)]
COG0477	COG0845	ACIAD1694	ACIAD1694	Transport protein in catabolism of dicarboxylic	ACIAD3376	ACIAD3376	RND divalent metal cation efflux membrane fusion	[TP0840-TP0965 (0.8653204)]
COG0477	COG0845	ACIAD1815	ACIAD1815	Putative benzoate transport protein	ACIAD1157	ACIAD1157	Putative RND transporter, membrane fusion protein	[TP0840-TP0965 (0.8653204)]
COG0477	COG0845	ACIAD1651	ACIAD1651	Dicarboxylic acid transport protein;	ACIAD2649	ACIAD2649	Hypothetical protein {UniProtKB/TrEMBL:Q6F959}	[TP0840-TP0965 (0.8653204)]
COG0477	COG0845	ACIAD0395	ACIAD0395	Citrate-proton symporter	ACIAD0784	ACIAD0784	Nodulation protein {UniProtKB/TrEMBL:Q6FE21}	[TP0840-TP0965 (0.8653204)]
COG0477	COG0845	ACIAD1727	ACIAD1727	Transporter of hydroxycinnamates	ACIAD2943	ACIAD2943	Acriflavine resistance protein A	[TP0840-TP0965 (0.8653204)]
COG0477	COG0845	ACIAD3678	ACIAD3678	Putative multidrug resistence transporter	ACIAD3625	ACIAD3625	Putative RND efflux membrane fusion protein	[TP0840-TP0965 (0.8653204)]
COG0477	COG0845	ACIAD3170	ACIAD3170	Putative transporter {UniProtKB/TrEMBL:Q6F7V6}	ACIAD1489	ACIAD1489	Hypothetical protein {UniProtKB/TrEMBL:Q6FC63}	[TP0840-TP0965 (0.8653204)]
COG0477	COG0845	ACIAD2100	ACIAD2100	Putative permease {UniProtKB/TrEMBL:Q6FAK5}	ACIAD1157	ACIAD1157	Putative RND transporter, membrane fusion protein	[TP0840-TP0965 (0.8653204)]
COG0477	COG0845	ACIAD1727	ACIAD1727	Transporter of hydroxycinnamates	ACIAD3376	ACIAD3376	RND divalent metal cation efflux membrane fusion	[TP0840-TP0965 (0.8653204)]
COG0477	COG0845	ACIAD1971	ACIAD1971	Methyl viologen resistance protein	ACIAD2649	ACIAD2649	Hypothetical protein {UniProtKB/TrEMBL:Q6F959}	[TP0840-TP0965 (0.8653204)]
COG0477	COG0845	ACIAD1727	ACIAD1727	Transporter of hydroxycinnamates	ACIAD0784	ACIAD0784	Nodulation protein {UniProtKB/TrEMBL:Q6FE21}	[TP0840-TP0965 (0.8653204)]
COG0477	COG0845	ACIAD3048	ACIAD3048	Putative transporter {UniProtKB/TrEMBL:Q6F866}	ACIAD1157	ACIAD1157	Putative RND transporter, membrane fusion protein	[TP0840-TP0965 (0.8653204)]
COG0477	COG0845	ACIAD1773	ACIAD1773	Putative transport protein	ACIAD1489	ACIAD1489	Hypothetical protein {UniProtKB/TrEMBL:Q6FC63}	[TP0840-TP0965 (0.8653204)]
COG0477	COG0845	ACIAD2822	ACIAD2822	Putative transport protein	ACIAD3109	ACIAD3109	Putative secretion protein	[TP0840-TP0965 (0.8653204)]
COG0477	COG0845	ACIAD2100	ACIAD2100	Putative permease {UniProtKB/TrEMBL:Q6FAK5}	ACIAD1489	ACIAD1489	Hypothetical protein {UniProtKB/TrEMBL:Q6FC63}	[TP0840-TP0965 (0.8653204)]
COG0477	COG0845	ACIAD0992	ACIAD0992	Putative permease {UniProtKB/TrEMBL:Q6FDH4}	ACIAD3376	ACIAD3376	RND divalent metal cation efflux membrane fusion	[TP0840-TP0965 (0.8653204)]
COG0477	COG0845	ACIAD3450	ACIAD3450	Putative transport protein	ACIAD0784	ACIAD0784	Nodulation protein {UniProtKB/TrEMBL:Q6FE21}	[TP0840-TP0965 (0.8653204)]
COG0477	COG0845	ACIAD1709	pcaK	4-hydroxybenzoate transporter	ACIAD2943	ACIAD2943	Acriflavine resistance protein A	[TP0840-TP0965 (0.8653204)]
COG0477	COG0845	ACIAD0223	ACIAD0223	Shikimate and dehydroshikimate transport protein	ACIAD2943	ACIAD2943	Acriflavine resistance protein A	[TP0840-TP0965 (0.8653204)]
COG0477	COG0845	ACIAD1773	ACIAD1773	Putative transport protein	ACIAD2943	ACIAD2943	Acriflavine resistance protein A	[TP0840-TP0965 (0.8653204)]
COG0477	COG0845	ACIAD1006	ACIAD1006	Putative permease {UniProtKB/TrEMBL:Q6FDG1}	ACIAD2649	ACIAD2649	Hypothetical protein {UniProtKB/TrEMBL:Q6F959}	[TP0840-TP0965 (0.8653204)]
COG0477	COG0845	ACIAD1006	ACIAD1006	Putative permease {UniProtKB/TrEMBL:Q6FDG1}	ACIAD3109	ACIAD3109	Putative secretion protein	[TP0840-TP0965 (0.8653204)]
COG0477	COG0845	ACIAD0127	ACIAD0127	D-glucarate/D-galactarate permease	ACIAD3376	ACIAD3376	RND divalent metal cation efflux membrane fusion	[TP0840-TP0965 (0.8653204)]
COG0477	COG0845	ACIAD2822	ACIAD2822	Putative transport protein	ACIAD1489	ACIAD1489	Hypothetical protein {UniProtKB/TrEMBL:Q6FC63}	[TP0840-TP0965 (0.8653204)]
COG0477	COG0845	ACIAD2122	ACIAD2122	Putative multidrug resistance protein	ACIAD3376	ACIAD3376	RND divalent metal cation efflux membrane fusion	[TP0840-TP0965 (0.8653204)]
COG0477	COG0845	ACIAD0927	ACIAD0927	Multidrug resistance transmembrane protein	ACIAD3376	ACIAD3376	RND divalent metal cation efflux membrane fusion	[TP0840-TP0965 (0.8653204)]
COG0477	COG0845	ACIAD3084	ACIAD3084	Putative transport protein	ACIAD0784	ACIAD0784	Nodulation protein {UniProtKB/TrEMBL:Q6FE21}	[TP0840-TP0965 (0.8653204)]
COG0477	COG0845	ACIAD2610	ACIAD2610	Putative transport protein	ACIAD1157	ACIAD1157	Putative RND transporter, membrane fusion protein	[TP0840-TP0965 (0.8653204)]
COG0477	COG0845	ACIAD0233	ACIAD0233	Putative transport protein	ACIAD2649	ACIAD2649	Hypothetical protein {UniProtKB/TrEMBL:Q6F959}	[TP0840-TP0965 (0.8653204)]
COG0477	COG0845	ACIAD1971	ACIAD1971	Methyl viologen resistance protein	ACIAD1489	ACIAD1489	Hypothetical protein {UniProtKB/TrEMBL:Q6FC63}	[TP0840-TP0965 (0.8653204)]
COG0477	COG0845	ACIAD0233	ACIAD0233	Putative transport protein	ACIAD0784	ACIAD0784	Nodulation protein {UniProtKB/TrEMBL:Q6FE21}	[TP0840-TP0965 (0.8653204)]
COG0477	COG0845	ACIAD2214	ACIAD2214	Putative transporter {UniProtKB/TrEMBL:Q6FAA2}	ACIAD3376	ACIAD3376	RND divalent metal cation efflux membrane fusion	[TP0840-TP0965 (0.8653204)]
COG0477	COG0845	ACIAD2404	ACIAD2404	Hypothetical protein {UniProtKB/TrEMBL:Q6F9T4}	ACIAD2943	ACIAD2943	Acriflavine resistance protein A	[TP0840-TP0965 (0.8653204)]
COG0477	COG0845	ACIAD0927	ACIAD0927	Multidrug resistance transmembrane protein	ACIAD0784	ACIAD0784	Nodulation protein {UniProtKB/TrEMBL:Q6FE21}	[TP0840-TP0965 (0.8653204)]
COG0477	COG0845	ACIAD3048	ACIAD3048	Putative transporter {UniProtKB/TrEMBL:Q6F866}	ACIAD2943	ACIAD2943	Acriflavine resistance protein A	[TP0840-TP0965 (0.8653204)]
COG0477	COG0845	ACIAD1709	pcaK	4-hydroxybenzoate transporter	ACIAD0784	ACIAD0784	Nodulation protein {UniProtKB/TrEMBL:Q6FE21}	[TP0840-TP0965 (0.8653204)]
COG0477	COG0845	ACIAD2100	ACIAD2100	Putative permease {UniProtKB/TrEMBL:Q6FAK5}	ACIAD2943	ACIAD2943	Acriflavine resistance protein A	[TP0840-TP0965 (0.8653204)]
COG0477	COG0845	ACIAD0992	ACIAD0992	Putative permease {UniProtKB/TrEMBL:Q6FDH4}	ACIAD2943	ACIAD2943	Acriflavine resistance protein A	[TP0840-TP0965 (0.8653204)]
COG0477	COG0845	ACIAD1773	ACIAD1773	Putative transport protein	ACIAD3109	ACIAD3109	Putative secretion protein	[TP0840-TP0965 (0.8653204)]
COG0477	COG0845	ACIAD0223	ACIAD0223	Shikimate and dehydroshikimate transport protein	ACIAD1157	ACIAD1157	Putative RND transporter, membrane fusion protein	[TP0840-TP0965 (0.8653204)]
COG0477	COG0845	ACIAD2535	ACIAD2535	Putative transporter {UniProtKB/TrEMBL:Q6F9G4}	ACIAD3424	ACIAD3424	Membrane protein inolved in drug resistance	[TP0840-TP0965 (0.8653204)]
COG0477	COG0845	ACIAD2997	ACIAD2997	Putative transport protein	ACIAD3109	ACIAD3109	Putative secretion protein	[TP0840-TP0965 (0.8653204)]
COG0477	COG0845	ACIAD0927	ACIAD0927	Multidrug resistance transmembrane protein	ACIAD1157	ACIAD1157	Putative RND transporter, membrane fusion protein	[TP0840-TP0965 (0.8653204)]
COG0477	COG0845	ACIAD3084	ACIAD3084	Putative transport protein	ACIAD1489	ACIAD1489	Hypothetical protein {UniProtKB/TrEMBL:Q6FC63}	[TP0840-TP0965 (0.8653204)]
COG0477	COG0845	ACIAD0982	ACIAD0982	VanK {UniProtKB/TrEMBL:O24842}	ACIAD3625	ACIAD3625	Putative RND efflux membrane fusion protein	[TP0840-TP0965 (0.8653204)]
COG0477	COG0845	ACIAD3170	ACIAD3170	Putative transporter {UniProtKB/TrEMBL:Q6F7V6}	ACIAD3109	ACIAD3109	Putative secretion protein	[TP0840-TP0965 (0.8653204)]
COG0477	COG0845	ACIAD1685	ACIAD1685	Putative transport protein	ACIAD3109	ACIAD3109	Putative secretion protein	[TP0840-TP0965 (0.8653204)]
COG0477	COG0845	ACIAD2997	ACIAD2997	Putative transport protein	ACIAD3625	ACIAD3625	Putative RND efflux membrane fusion protein	[TP0840-TP0965 (0.8653204)]
COG0477	COG0845	ACIAD1651	ACIAD1651	Dicarboxylic acid transport protein;	ACIAD1157	ACIAD1157	Putative RND transporter, membrane fusion protein	[TP0840-TP0965 (0.8653204)]
COG0477	COG0845	ACIAD1036	ACIAD1036	Putative permease {UniProtKB/TrEMBL:Q6FDD2}	ACIAD3424	ACIAD3424	Membrane protein inolved in drug resistance	[TP0840-TP0965 (0.8653204)]
COG0477	COG0845	ACIAD0982	ACIAD0982	VanK {UniProtKB/TrEMBL:O24842}	ACIAD2943	ACIAD2943	Acriflavine resistance protein A	[TP0840-TP0965 (0.8653204)]
COG0477	COG0845	ACIAD1709	pcaK	4-hydroxybenzoate transporter	ACIAD1489	ACIAD1489	Hypothetical protein {UniProtKB/TrEMBL:Q6FC63}	[TP0840-TP0965 (0.8653204)]
COG0477	COG0845	ACIAD0927	ACIAD0927	Multidrug resistance transmembrane protein	ACIAD2943	ACIAD2943	Acriflavine resistance protein A	[TP0840-TP0965 (0.8653204)]
COG0305	COG2812	ACIAD2433	ACIAD2433	Replicative DNA helicase;chromosome replication,	ACIAD1970	ACIAD1970	DNA polymerase III, tau and gamma subunits	[TP0058-TP1005 (0.7130585)]
COG0305	COG2812	ACIAD2185	ACIAD2185	Putative replicative DNA helicase	ACIAD1970	ACIAD1970	DNA polymerase III, tau and gamma subunits	[TP0058-TP1005 (0.7130585)]
COG0188	COG0526	ACIAD2652	ACIAD2652	DNA gyrase, subunit A, type II topoisomerase	ACIAD3140	ACIAD3140	Thioredoxin C-3 {UniProtKB/TrEMBL:Q6F7Y4}	[TP0005-TP0100 (0.7885434)]
COG0188	COG0526	ACIAD2652	ACIAD2652	DNA gyrase, subunit A, type II topoisomerase	ACIAD3037	ACIAD3037	Thioredoxin {UniProtKB/TrEMBL:Q6F877}	[TP0005-TP0100 (0.7885434)]
COG0188	COG0526	ACIAD0234	ACIAD0234	DNA topoisomerase IV, subunit A	ACIAD3037	ACIAD3037	Thioredoxin {UniProtKB/TrEMBL:Q6F877}	[TP0005-TP0100 (0.7885434)]
COG0188	COG0526	ACIAD0234	ACIAD0234	DNA topoisomerase IV, subunit A	ACIAD0045	ACIAD0045	Thiol:disulfide interchange protein, periplasmic,	[TP0005-TP0100 (0.7885434)]
COG0188	COG0526	ACIAD2652	ACIAD2652	DNA gyrase, subunit A, type II topoisomerase	ACIAD0045	ACIAD0045	Thiol:disulfide interchange protein, periplasmic,	[TP0005-TP0100 (0.7885434)]
COG0188	COG0526	ACIAD0234	ACIAD0234	DNA topoisomerase IV, subunit A	ACIAD3140	ACIAD3140	Thioredoxin C-3 {UniProtKB/TrEMBL:Q6F7Y4}	[TP0005-TP0100 (0.7885434)]
COG0526	COG0771	ACIAD0045	ACIAD0045	Thiol:disulfide interchange protein, periplasmic,	ACIAD0270	murD	UDP-N-acetylmuramoylalanine--D-glutamate ligase (EC 6.3.2.9) (UDP-N- acetylmuramoyl-L-alanyl-D-glutamate synthetase) (D-glutamic acid- adding enzyme)	[TP0100-TP0903 (0.59509045)]
COG0526	COG0771	ACIAD3140	ACIAD3140	Thioredoxin C-3 {UniProtKB/TrEMBL:Q6F7Y4}	ACIAD0270	murD	UDP-N-acetylmuramoylalanine--D-glutamate ligase (EC 6.3.2.9) (UDP-N- acetylmuramoyl-L-alanyl-D-glutamate synthetase) (D-glutamic acid- adding enzyme)	[TP0100-TP0903 (0.59509045)]
COG0526	COG0771	ACIAD3037	ACIAD3037	Thioredoxin {UniProtKB/TrEMBL:Q6F877}	ACIAD0270	murD	UDP-N-acetylmuramoylalanine--D-glutamate ligase (EC 6.3.2.9) (UDP-N- acetylmuramoyl-L-alanyl-D-glutamate synthetase) (D-glutamic acid- adding enzyme)	[TP0100-TP0903 (0.59509045)]
COG0143	COG0845	ACIAD0768	metG	Methionyl-tRNA synthetase (EC 6.1.1.10) (Methionine--tRNA ligase) (MetRS)	ACIAD1157	ACIAD1157	Putative RND transporter, membrane fusion protein	[TP0798-TP0965 (0.7246752)]
COG0143	COG0845	ACIAD0768	metG	Methionyl-tRNA synthetase (EC 6.1.1.10) (Methionine--tRNA ligase) (MetRS)	ACIAD3109	ACIAD3109	Putative secretion protein	[TP0798-TP0965 (0.7246752)]
COG0143	COG0845	ACIAD0768	metG	Methionyl-tRNA synthetase (EC 6.1.1.10) (Methionine--tRNA ligase) (MetRS)	ACIAD2649	ACIAD2649	Hypothetical protein {UniProtKB/TrEMBL:Q6F959}	[TP0798-TP0965 (0.7246752)]
COG0143	COG0845	ACIAD0768	metG	Methionyl-tRNA synthetase (EC 6.1.1.10) (Methionine--tRNA ligase) (MetRS)	ACIAD2943	ACIAD2943	Acriflavine resistance protein A	[TP0798-TP0965 (0.7246752)]
COG0143	COG0845	ACIAD0768	metG	Methionyl-tRNA synthetase (EC 6.1.1.10) (Methionine--tRNA ligase) (MetRS)	ACIAD3625	ACIAD3625	Putative RND efflux membrane fusion protein	[TP0798-TP0965 (0.7246752)]
COG0143	COG0845	ACIAD0768	metG	Methionyl-tRNA synthetase (EC 6.1.1.10) (Methionine--tRNA ligase) (MetRS)	ACIAD3376	ACIAD3376	RND divalent metal cation efflux membrane fusion	[TP0798-TP0965 (0.7246752)]
COG0143	COG0845	ACIAD0768	metG	Methionyl-tRNA synthetase (EC 6.1.1.10) (Methionine--tRNA ligase) (MetRS)	ACIAD3424	ACIAD3424	Membrane protein inolved in drug resistance	[TP0798-TP0965 (0.7246752)]
COG0143	COG0845	ACIAD0768	metG	Methionyl-tRNA synthetase (EC 6.1.1.10) (Methionine--tRNA ligase) (MetRS)	ACIAD1489	ACIAD1489	Hypothetical protein {UniProtKB/TrEMBL:Q6FC63}	[TP0798-TP0965 (0.7246752)]
COG0143	COG0845	ACIAD0768	metG	Methionyl-tRNA synthetase (EC 6.1.1.10) (Methionine--tRNA ligase) (MetRS)	ACIAD0784	ACIAD0784	Nodulation protein {UniProtKB/TrEMBL:Q6FE21}	[TP0798-TP0965 (0.7246752)]
COG0242	COG1744	ACIAD0211	ACIAD0211	Peptide deformylase {UniProtKB/TrEMBL:Q6FFH6}	ACIAD0198	ACIAD0198	Hypothetical protein {UniProtKB/TrEMBL:Q6FFI9}	[TP0757-TP0298 (0.51512045)]
COG0242	COG1744	ACIAD1039	ACIAD1039	Peptide deformylase {UniProtKB/TrEMBL:Q6FDC9}	ACIAD0198	ACIAD0198	Hypothetical protein {UniProtKB/TrEMBL:Q6FFI9}	[TP0757-TP0298 (0.51512045)]
COG0762	COG2239	ACIAD3031	ACIAD3031	Hypothetical protein {UniProtKB/TrEMBL:Q6F882}	ACIAD2835	ACIAD2835	Putative Mg transporter	[TP0668-TP0917 (0.5215956)]
COG0504	COG1475	ACIAD2003	ACIAD2003	CTP synthase {UniProtKB/TrEMBL:Q6FAT7}	ACIAD2366	ACIAD2366	Chromosome partitioning protein	[TP0305-TP0271 (0.70252794)]
COG0149	COG2239	ACIAD0363	ACIAD0363	Triosephosphate isomerase	ACIAD2835	ACIAD2835	Putative Mg transporter	[TP0537-TP0917 (0.5527395)]
COG0250	COG0772	ACIAD0301	ACIAD0301	Transcription antitermination protein	ACIAD2263	ACIAD2263	Rod shape-determining protein	[TP0236-TP0387 (0.7470728)]
COG0250	COG0772	ACIAD0301	ACIAD0301	Transcription antitermination protein	ACIAD0271	ACIAD0271	Cell division protein, stabililzes FtsZ ring	[TP0236-TP0387 (0.7470728)]
COG0227	COG0740	ACIAD0502	rpmB	50S ribosomal protein L28	ACIAD0534	clpP	ATP-dependent Clp protease proteolytic subunit (EC 3.4.21.92) (Endopeptidase Clp)	[TP0362-TP0507 (0.75048)]
COG0457	COG0457	ACIAD2901	ACIAD2901	Hypothetical protein {UniProtKB/TrEMBL:Q6F8J2}	ACIAD2901	ACIAD2901	Hypothetical protein {UniProtKB/TrEMBL:Q6F8J2}	[TP0067-TP0095 (0.6515529)]
COG0103	COG0211	ACIAD3013	ACIAD3013	30S ribosomal protein S9	ACIAD2938	rpmA	50S ribosomal protein L27	[TP1024-TP0743 (0.87139803)]
COG0621	COG2812	ACIAD3158	ACIAD3158	Putative tRNA-i(6)A37 modification enzyme	ACIAD1970	ACIAD1970	DNA polymerase III, tau and gamma subunits	[TP0754-TP1005 (0.5550382)]
COG0621	COG2812	ACIAD1371	ACIAD1371	Hypothetical protein {UniProtKB/TrEMBL:Q6FCH4}	ACIAD1970	ACIAD1970	DNA polymerase III, tau and gamma subunits	[TP0754-TP1005 (0.5550382)]
COG0442	COG4591	ACIAD0782	ACIAD0782	Prolyl-tRNA synthetase {UniProtKB/TrEMBL:Q6FE23}	ACIAD2641	ACIAD2641	Transport protein of outer membrane lipoproteins	[TP0160-TP0582 (0.74148)]
COG0693	COG0761	ACIAD2225	ACIAD2225	Hypothetical protein {UniProtKB/TrEMBL:Q6FA92}	ACIAD3322	lytB	4-hydroxy-3-methylbut-2-enyl diphosphate reductase (EC 1.17.1.2)	[TP0445-TP0547 (0.53976095)]
COG0693	COG0761	ACIAD3646	ACIAD3646	Putative protease {UniProtKB/TrEMBL:Q6F6P0}	ACIAD3322	lytB	4-hydroxy-3-methylbut-2-enyl diphosphate reductase (EC 1.17.1.2)	[TP0445-TP0547 (0.53976095)]
COG0693	COG0761	ACIAD1164	ACIAD1164	Hypothetical protein {UniProtKB/TrEMBL:Q6FD16}	ACIAD3322	lytB	4-hydroxy-3-methylbut-2-enyl diphosphate reductase (EC 1.17.1.2)	[TP0445-TP0547 (0.53976095)]
COG0693	COG0761	ACIAD0808	ACIAD0808	Putative protease {UniProtKB/TrEMBL:Q6FDZ8}	ACIAD3322	lytB	4-hydroxy-3-methylbut-2-enyl diphosphate reductase (EC 1.17.1.2)	[TP0445-TP0547 (0.53976095)]
COG0693	COG0761	ACIAD2739	ACIAD2739	Hypothetical protein {UniProtKB/TrEMBL:Q6F8X9}	ACIAD3322	lytB	4-hydroxy-3-methylbut-2-enyl diphosphate reductase (EC 1.17.1.2)	[TP0445-TP0547 (0.53976095)]
COG0223	COG0664	ACIAD3637	fmt	Methionyl-tRNA formyltransferase (EC 2.1.2.9)	ACIAD1262	ACIAD1262	Cyclic AMP receptor protein	[TP0756-TP0995 (0.69102824)]
COG0465	COG4591	ACIAD2853	ACIAD2853	Cell division protein {UniProtKB/TrEMBL:Q6F8N2}	ACIAD2641	ACIAD2641	Transport protein of outer membrane lipoproteins	[TP0765-TP0582 (0.6598422)]
COG0773	COG0817	ACIAD3516	murC	UDP-N-acetylmuramate--L-alanine ligase (EC 6.3.2.8) (UDP-N- acetylmuramoyl-L-alanine synthetase)	ACIAD2041	ruvC	Crossover junction endodeoxyribonuclease ruvC (EC 3.1.22.4) (Holliday junction nuclease ruvC) (Holliday junction resolvase ruvC)	[TP0341-TP0517 (0.7285616)]
COG0773	COG0817	ACIAD3663	ACIAD3663	UDP-N-acetylmuramate:L-alanyl-gamma-D-glutamyl-me	ACIAD2041	ruvC	Crossover junction endodeoxyribonuclease ruvC (EC 3.1.22.4) (Holliday junction nuclease ruvC) (Holliday junction resolvase ruvC)	[TP0341-TP0517 (0.7285616)]
COG0272	COG0773	ACIAD0848	ACIAD0848	DNA ligase {UniProtKB/TrEMBL:Q6FDW0}	ACIAD3516	murC	UDP-N-acetylmuramate--L-alanine ligase (EC 6.3.2.8) (UDP-N- acetylmuramoyl-L-alanine synthetase)	[TP0634-TP0341 (0.8201813)]
COG0272	COG0773	ACIAD0848	ACIAD0848	DNA ligase {UniProtKB/TrEMBL:Q6FDW0}	ACIAD3663	ACIAD3663	UDP-N-acetylmuramate:L-alanyl-gamma-D-glutamyl-me	[TP0634-TP0341 (0.8201813)]
COG0036	COG0249	ACIAD0685	ACIAD0685	Ribulose-phosphate 3-epimerase	ACIAD1500	mutS	Methyl-directed mismatch repair, recognize	[TP0945-TP0328 (0.6742458)]
COG2011	COG2239	ACIAD2451	ACIAD2451	Putative permease protein	ACIAD2835	ACIAD2835	Putative Mg transporter	[TP0119-TP0917 (0.63653934)]
COG2011	COG2239	ACIAD2070	ACIAD2070	D-and L-methionine transport protein	ACIAD2835	ACIAD2835	Putative Mg transporter	[TP0119-TP0917 (0.63653934)]
COG0124	COG0465	ACIAD0562	hisS	Histidyl-tRNA synthetase (EC 6.1.1.21) (Histidine--tRNA ligase) (HisRS)	ACIAD2853	ACIAD2853	Cell division protein {UniProtKB/TrEMBL:Q6F8N2}	[TP0641-TP0330 (0.76316583)]
COG0493	COG1488	ACIAD3349	ACIAD3349	Glutamate synthase small chain	ACIAD0963	ACIAD0963	Putative nicotinamide phosphoribosyl transferase	[TP0735-TP0628 (0.6598422)]
COG0493	COG1488	ACIAD3349	ACIAD3349	Glutamate synthase small chain	ACIAD3562	pncB	Nicotinate phosphoribosyltransferase (EC 2.4.2.11) (NAPRTase)	[TP0735-TP0628 (0.6598422)]
COG0173	COG0493	ACIAD0609	aspS	Aspartyl-tRNA synthetase (EC 6.1.1.12) (Aspartate--tRNA ligase) (AspRS)	ACIAD3349	ACIAD3349	Glutamate synthase small chain	[TP0985-TP0735 (0.50901)]
COG0504	COG0728	ACIAD2003	ACIAD2003	CTP synthase {UniProtKB/TrEMBL:Q6FAT7}	ACIAD0089	ACIAD0089	Putative virulence factor MviN family	[TP0305-TP0516 (0.84299135)]
COG0504	COG0728	ACIAD2003	ACIAD2003	CTP synthase {UniProtKB/TrEMBL:Q6FAT7}	ACIAD0064	ACIAD0064	Putative virulence factor MviN family	[TP0305-TP0516 (0.84299135)]
COG0275	COG0820	ACIAD3368	mraW	S-adenosyl-methyltransferase mraW (EC 2.1.1.-)	ACIAD0557	ACIAD0557	Hypothetical protein {UniProtKB/TrEMBL:Q6FEM6}	[TP0384-TP0068 (0.79878455)]
COG0445	COG1366	ACIAD2440	gidA	tRNA uridine 5-carboxymethylaminomethyl modification enzyme gidA (Glucose-inhibited division protein A)	ACIAD3020	ACIAD3020	Hypothetical protein {UniProtKB/TrEMBL:Q6F891}	[TP0044-TP0233 (0.74185747)]
COG0242	COG0360	ACIAD1039	ACIAD1039	Peptide deformylase {UniProtKB/TrEMBL:Q6FDC9}	ACIAD2430	rpsF	30S ribosomal protein S6	[TP0757-TP0063 (0.54983324)]
COG0242	COG0360	ACIAD0211	ACIAD0211	Peptide deformylase {UniProtKB/TrEMBL:Q6FFH6}	ACIAD2430	rpsF	30S ribosomal protein S6	[TP0757-TP0063 (0.54983324)]
COG0267	COG0357	ACIAD0501	ACIAD0501	50S ribosomal protein L33	ACIAD2368	gidB	Methyltransferase gidB (EC 2.1.-.-) (Glucose-inhibited division protein B)	[TP0234-TP0946 (0.6249908)]
COG0234	COG0772	ACIAD2839	groS	10 kDa chaperonin (Protein Cpn10) (groES protein)	ACIAD0271	ACIAD0271	Cell division protein, stabililzes FtsZ ring	[TP1013-TP0387 (0.81326103)]
COG0234	COG0772	ACIAD2839	groS	10 kDa chaperonin (Protein Cpn10) (groES protein)	ACIAD2263	ACIAD2263	Rod shape-determining protein	[TP1013-TP0387 (0.81326103)]
COG0445	COG0457	ACIAD2440	gidA	tRNA uridine 5-carboxymethylaminomethyl modification enzyme gidA (Glucose-inhibited division protein A)	ACIAD2901	ACIAD2901	Hypothetical protein {UniProtKB/TrEMBL:Q6F8J2}	[TP0044-TP0954 (0.8549597)]
COG0305	COG1595	ACIAD2185	ACIAD2185	Putative replicative DNA helicase	ACIAD1161	ACIAD1161	Putative RNA polymerase sigma factor	[TP0058-TP0092 (0.74082893)]
COG0305	COG1595	ACIAD2433	ACIAD2433	Replicative DNA helicase;chromosome replication,	ACIAD1469	ACIAD1469	Putative RNA polymerase sigma factor	[TP0058-TP0092 (0.74082893)]
COG0305	COG1595	ACIAD2433	ACIAD2433	Replicative DNA helicase;chromosome replication,	ACIAD1778	ACIAD1778	Alternative RNAP sigma factor required for fecA	[TP0058-TP0092 (0.74082893)]
COG0305	COG1595	ACIAD2185	ACIAD2185	Putative replicative DNA helicase	ACIAD1778	ACIAD1778	Alternative RNAP sigma factor required for fecA	[TP0058-TP0092 (0.74082893)]
COG0305	COG1595	ACIAD2185	ACIAD2185	Putative replicative DNA helicase	ACIAD2627	ACIAD2627	Putative RNA polymerase sigma factor	[TP0058-TP0092 (0.74082893)]
COG0305	COG1595	ACIAD2433	ACIAD2433	Replicative DNA helicase;chromosome replication,	ACIAD2627	ACIAD2627	Putative RNA polymerase sigma factor	[TP0058-TP0092 (0.74082893)]
COG0305	COG1595	ACIAD2185	ACIAD2185	Putative replicative DNA helicase	ACIAD1469	ACIAD1469	Putative RNA polymerase sigma factor	[TP0058-TP0092 (0.74082893)]
COG0305	COG1595	ACIAD2433	ACIAD2433	Replicative DNA helicase;chromosome replication,	ACIAD1161	ACIAD1161	Putative RNA polymerase sigma factor	[TP0058-TP0092 (0.74082893)]
COG0305	COG1595	ACIAD2433	ACIAD2433	Replicative DNA helicase;chromosome replication,	ACIAD0935	ACIAD0935	Putative RNA polymerase sigma factor	[TP0058-TP0092 (0.74082893)]
COG0305	COG1595	ACIAD2185	ACIAD2185	Putative replicative DNA helicase	ACIAD0935	ACIAD0935	Putative RNA polymerase sigma factor	[TP0058-TP0092 (0.74082893)]
COG0228	COG0250	ACIAD3313	rpsP	30S ribosomal protein S16	ACIAD0301	ACIAD0301	Transcription antitermination protein	[TP0905-TP0236 (0.7099409)]
COG0465	COG0532	ACIAD2853	ACIAD2853	Cell division protein {UniProtKB/TrEMBL:Q6F8N2}	ACIAD0369	infB	Translation initiation factor IF-2	[TP0330-TP0891 (0.8751731)]
COG1452	COG1488	ACIAD2371	ACIAD2371	Organic solvent tolerance protein	ACIAD3562	pncB	Nicotinate phosphoribosyltransferase (EC 2.4.2.11) (NAPRTase)	[TP0515-TP0628 (0.6658587)]
COG1452	COG1488	ACIAD2371	ACIAD2371	Organic solvent tolerance protein	ACIAD0963	ACIAD0963	Putative nicotinamide phosphoribosyl transferase	[TP0515-TP0628 (0.6658587)]
COG0234	COG0445	ACIAD2839	groS	10 kDa chaperonin (Protein Cpn10) (groES protein)	ACIAD2440	gidA	tRNA uridine 5-carboxymethylaminomethyl modification enzyme gidA (Glucose-inhibited division protein A)	[TP1013-TP0044 (0.813164)]
COG0326	COG0353	ACIAD0316	htpG	Chaperone protein htpG (Heat shock protein htpG) (High temperature protein G)	ACIAD2312	recR	Recombination protein recR	[TP0984-TP1004 (0.5573069)]
COG0265	COG1381	ACIAD1348	ACIAD1348	HtrA-like serine protease	ACIAD2578	ACIAD2578	DNA repair protein {UniProtKB/TrEMBL:Q6F9C4}	[TP0773-TP0636 (0.870009)]
COG0265	COG1381	ACIAD2586	ACIAD2586	Putative serine protease	ACIAD2578	ACIAD2578	DNA repair protein {UniProtKB/TrEMBL:Q6F9C4}	[TP0773-TP0636 (0.870009)]
COG1186	COG1925	ACIAD3498	ACIAD3498	Peptide chain release factor 2	ACIAD3058	ACIAD3058	Phosphocarrier protein (HPr-like) NPr, nitrogen	[TP0576-TP0589 (0.79878455)]
COG0319	COG0333	ACIAD3160	ACIAD3160	UPF0054 protein ACIAD3160	ACIAD0869	rpmF	50S ribosomal protein L32	[TP0650-TP0807 (0.80809164)]
COG0195	COG1643	ACIAD0368	ACIAD0368	Transcription termination/antitermination, L	ACIAD2102	ACIAD2102	ATP-dependent helicase {UniProtKB/TrEMBL:Q6FAK3}	[TP0892-TP0526 (0.71912634)]
COG0216	COG0457	ACIAD2418	prfA	Peptide chain release factor 1 (RF-1)	ACIAD2901	ACIAD2901	Hypothetical protein {UniProtKB/TrEMBL:Q6F8J2}	[TP0051-TP0067 (0.7097377)]
COG0687	COG0693	ACIAD2524	ACIAD2524	Putative substrate binding protein	ACIAD2225	ACIAD2225	Hypothetical protein {UniProtKB/TrEMBL:Q6FA92}	[TP0655-TP0445 (0.5706956)]
COG0687	COG0693	ACIAD2524	ACIAD2524	Putative substrate binding protein	ACIAD3646	ACIAD3646	Putative protease {UniProtKB/TrEMBL:Q6F6P0}	[TP0655-TP0445 (0.5706956)]
COG0687	COG0693	ACIAD2524	ACIAD2524	Putative substrate binding protein	ACIAD1164	ACIAD1164	Hypothetical protein {UniProtKB/TrEMBL:Q6FD16}	[TP0655-TP0445 (0.5706956)]
COG0687	COG0693	ACIAD2524	ACIAD2524	Putative substrate binding protein	ACIAD2739	ACIAD2739	Hypothetical protein {UniProtKB/TrEMBL:Q6F8X9}	[TP0655-TP0445 (0.5706956)]
COG0687	COG0693	ACIAD2524	ACIAD2524	Putative substrate binding protein	ACIAD0808	ACIAD0808	Putative protease {UniProtKB/TrEMBL:Q6FDZ8}	[TP0655-TP0445 (0.5706956)]
COG1385	COG2204	ACIAD2284	ACIAD2284	Hypothetical protein {UniProtKB/TrEMBL:Q6FA41}	ACIAD1368	ACIAD1368	Response regulator in two-component regulatory	[TP0032-TP0519 (0.67332727)]
COG1385	COG2204	ACIAD3478	ACIAD3478	Hypothetical protein {UniProtKB/TrEMBL:Q6F738}	ACIAD0258	ACIAD0258	Type 4 fimbriae expression regulatory protein	[TP0032-TP0519 (0.67332727)]
COG1385	COG2204	ACIAD3478	ACIAD3478	Hypothetical protein {UniProtKB/TrEMBL:Q6F738}	ACIAD1368	ACIAD1368	Response regulator in two-component regulatory	[TP0032-TP0519 (0.67332727)]
COG1385	COG2204	ACIAD2284	ACIAD2284	Hypothetical protein {UniProtKB/TrEMBL:Q6FA41}	ACIAD0258	ACIAD0258	Type 4 fimbriae expression regulatory protein	[TP0032-TP0519 (0.67332727)]
COG0542	COG2204	ACIAD1265	ACIAD1265	ATP-dependent protease, Hsp 100, part of	ACIAD1368	ACIAD1368	Response regulator in two-component regulatory	[TP0071-TP0519 (0.6908589)]
COG0542	COG2204	ACIAD1363	ACIAD1363	ATP-binding protease component	ACIAD0258	ACIAD0258	Type 4 fimbriae expression regulatory protein	[TP0071-TP0519 (0.6908589)]
COG0542	COG2204	ACIAD2694	ACIAD2694	Putative ClpA/B-type chaperone	ACIAD1368	ACIAD1368	Response regulator in two-component regulatory	[TP0071-TP0519 (0.6908589)]
COG0542	COG2204	ACIAD1265	ACIAD1265	ATP-dependent protease, Hsp 100, part of	ACIAD0258	ACIAD0258	Type 4 fimbriae expression regulatory protein	[TP0071-TP0519 (0.6908589)]
COG0542	COG2204	ACIAD1363	ACIAD1363	ATP-binding protease component	ACIAD1368	ACIAD1368	Response regulator in two-component regulatory	[TP0071-TP0519 (0.6908589)]
COG0542	COG2204	ACIAD2694	ACIAD2694	Putative ClpA/B-type chaperone	ACIAD0258	ACIAD0258	Type 4 fimbriae expression regulatory protein	[TP0071-TP0519 (0.6908589)]
COG0608	COG1366	ACIAD3500	ACIAD3500	SsDNA exonuclease, 5'--> 3' specific , Mg	ACIAD3020	ACIAD3020	Hypothetical protein {UniProtKB/TrEMBL:Q6F891}	[TP0704-TP0540 (0.7098393)]
COG0705	COG1187	ACIAD1051	ACIAD1051	Hypothetical protein {UniProtKB/TrEMBL:Q6FDB9}	ACIAD1189	ACIAD1189	Putative pseudouridine synthase	[TP0982-TP0459 (0.6079956)]
COG0705	COG1187	ACIAD1051	ACIAD1051	Hypothetical protein {UniProtKB/TrEMBL:Q6FDB9}	ACIAD0861	ACIAD0861	Putative ribosomal large subunit pseudouridine	[TP0982-TP0459 (0.6079956)]
COG0705	COG1187	ACIAD1051	ACIAD1051	Hypothetical protein {UniProtKB/TrEMBL:Q6FDB9}	ACIAD2380	ACIAD2380	16S rRNA pseudouridylate 516 synthase	[TP0982-TP0459 (0.6079956)]
COG0705	COG1187	ACIAD1060	ACIAD1060	Hypothetical protein ORF2	ACIAD0861	ACIAD0861	Putative ribosomal large subunit pseudouridine	[TP0982-TP0459 (0.6079956)]
COG0705	COG1187	ACIAD1060	ACIAD1060	Hypothetical protein ORF2	ACIAD2380	ACIAD2380	16S rRNA pseudouridylate 516 synthase	[TP0982-TP0459 (0.6079956)]
COG0705	COG1187	ACIAD1060	ACIAD1060	Hypothetical protein ORF2	ACIAD1189	ACIAD1189	Putative pseudouridine synthase	[TP0982-TP0459 (0.6079956)]
COG0290	COG0457	ACIAD3054	infC	Translation initiation factor IF-3	ACIAD2901	ACIAD2901	Hypothetical protein {UniProtKB/TrEMBL:Q6F8J2}	[TP0850-TP0095 (0.6947713)]
COG0322	COG0353	ACIAD0340	uvrC	UvrABC system protein C (Protein uvrC) (Excinuclease ABC subunit C)	ACIAD2312	recR	Recombination protein recR	[TP0472-TP1004 (0.53674763)]
COG0771	COG1595	ACIAD0270	murD	UDP-N-acetylmuramoylalanine--D-glutamate ligase (EC 6.3.2.9) (UDP-N- acetylmuramoyl-L-alanyl-D-glutamate synthetase) (D-glutamic acid- adding enzyme)	ACIAD1778	ACIAD1778	Alternative RNAP sigma factor required for fecA	[TP0903-TP0092 (0.6651206)]
COG0771	COG1595	ACIAD0270	murD	UDP-N-acetylmuramoylalanine--D-glutamate ligase (EC 6.3.2.9) (UDP-N- acetylmuramoyl-L-alanyl-D-glutamate synthetase) (D-glutamic acid- adding enzyme)	ACIAD0935	ACIAD0935	Putative RNA polymerase sigma factor	[TP0903-TP0092 (0.6651206)]
COG0771	COG1595	ACIAD0270	murD	UDP-N-acetylmuramoylalanine--D-glutamate ligase (EC 6.3.2.9) (UDP-N- acetylmuramoyl-L-alanyl-D-glutamate synthetase) (D-glutamic acid- adding enzyme)	ACIAD1469	ACIAD1469	Putative RNA polymerase sigma factor	[TP0903-TP0092 (0.6651206)]
COG0771	COG1595	ACIAD0270	murD	UDP-N-acetylmuramoylalanine--D-glutamate ligase (EC 6.3.2.9) (UDP-N- acetylmuramoyl-L-alanyl-D-glutamate synthetase) (D-glutamic acid- adding enzyme)	ACIAD1161	ACIAD1161	Putative RNA polymerase sigma factor	[TP0903-TP0092 (0.6651206)]
COG0771	COG1595	ACIAD0270	murD	UDP-N-acetylmuramoylalanine--D-glutamate ligase (EC 6.3.2.9) (UDP-N- acetylmuramoyl-L-alanyl-D-glutamate synthetase) (D-glutamic acid- adding enzyme)	ACIAD2627	ACIAD2627	Putative RNA polymerase sigma factor	[TP0903-TP0092 (0.6651206)]
COG0188	COG0305	ACIAD0234	ACIAD0234	DNA topoisomerase IV, subunit A	ACIAD2185	ACIAD2185	Putative replicative DNA helicase	[TP0005-TP0058 (0.73312306)]
COG0188	COG0305	ACIAD2652	ACIAD2652	DNA gyrase, subunit A, type II topoisomerase	ACIAD2433	ACIAD2433	Replicative DNA helicase;chromosome replication,	[TP0005-TP0058 (0.73312306)]
COG0188	COG0305	ACIAD0234	ACIAD0234	DNA topoisomerase IV, subunit A	ACIAD2433	ACIAD2433	Replicative DNA helicase;chromosome replication,	[TP0005-TP0058 (0.73312306)]
COG0188	COG0305	ACIAD2652	ACIAD2652	DNA gyrase, subunit A, type II topoisomerase	ACIAD2185	ACIAD2185	Putative replicative DNA helicase	[TP0005-TP0058 (0.73312306)]
COG1825	COG2812	ACIAD2908	rplY	50S ribosomal protein L25	ACIAD1970	ACIAD1970	DNA polymerase III, tau and gamma subunits	[TP0372-TP1005 (0.6540257)]
COG0024	COG1121	ACIAD2271	ACIAD2271	Methionine aminopeptidase	ACIAD0175	ACIAD0175	High affinity Zn transport protein	[TP0842-TP0164 (0.77940726)]
COG0024	COG1121	ACIAD1987	ACIAD1987	Methionine aminopeptidase	ACIAD0175	ACIAD0175	High affinity Zn transport protein	[TP0842-TP0164 (0.77940726)]
COG0361	COG1214	ACIAD0472	infA	Translation initiation factor IF-1	ACIAD0677	ACIAD0677	Putative glycoprotein endopeptidase	[TP0097-TP0876 (0.56457245)]
COG1643	COG2137	ACIAD2102	ACIAD2102	ATP-dependent helicase {UniProtKB/TrEMBL:Q6FAK3}	ACIAD1384	recX	Regulatory protein recX	[TP0526-TP1023 (0.64955014)]
COG1509	COG2812	ACIAD2207	ACIAD2207	Hypothetical protein {UniProtKB/TrEMBL:Q6FAA8}	ACIAD1970	ACIAD1970	DNA polymerase III, tau and gamma subunits	[TP0121-TP1005 (0.5082704)]
COG1108	COG2239	ACIAD0174	ACIAD0174	High affinity Zn transport protein	ACIAD2835	ACIAD2835	Putative Mg transporter	[TP0165-TP0917 (0.5215956)]
COG2204	COG2204	ACIAD0258	ACIAD0258	Type 4 fimbriae expression regulatory protein	ACIAD0258	ACIAD0258	Type 4 fimbriae expression regulatory protein	[TP0519-TP0519 (0.65939915)]
COG2204	COG2204	ACIAD1368	ACIAD1368	Response regulator in two-component regulatory	ACIAD0258	ACIAD0258	Type 4 fimbriae expression regulatory protein	[TP0519-TP0519 (0.65939915)]
COG2204	COG2204	ACIAD0258	ACIAD0258	Type 4 fimbriae expression regulatory protein	ACIAD1368	ACIAD1368	Response regulator in two-component regulatory	[TP0519-TP0519 (0.65939915)]
COG2204	COG2204	ACIAD1368	ACIAD1368	Response regulator in two-component regulatory	ACIAD1368	ACIAD1368	Response regulator in two-component regulatory	[TP0519-TP0519 (0.65939915)]
COG0546	COG0739	ACIAD0296	ACIAD0296	Phosphoglycolate phosphatase, contains a	ACIAD3508	ACIAD3508	Hypothetical protein {UniProtKB/TrEMBL:Q6F711}	[TP0554-TP0782 (0.73069036)]
COG0546	COG0739	ACIAD0443	ACIAD0443	Putative phosphoglycolate phosphatase protein	ACIAD3607	ACIAD3607	Putative peptidase {UniProtKB/TrEMBL:Q6F6S3}	[TP0554-TP0782 (0.73069036)]
COG0546	COG0739	ACIAD0443	ACIAD0443	Putative phosphoglycolate phosphatase protein	ACIAD3508	ACIAD3508	Hypothetical protein {UniProtKB/TrEMBL:Q6F711}	[TP0554-TP0782 (0.73069036)]
COG0546	COG0739	ACIAD0876	ACIAD0876	Putative hydrolase {UniProtKB/TrEMBL:Q6FDT3}	ACIAD1229	ACIAD1229	Lipoprotein {UniProtKB/TrEMBL:Q6FCV5}	[TP0554-TP0782 (0.73069036)]
COG0546	COG0739	ACIAD0043	ACIAD0043	Putative phosphoglycolate phosphatase 2	ACIAD1229	ACIAD1229	Lipoprotein {UniProtKB/TrEMBL:Q6FCV5}	[TP0554-TP0782 (0.73069036)]
COG0546	COG0739	ACIAD0876	ACIAD0876	Putative hydrolase {UniProtKB/TrEMBL:Q6FDT3}	ACIAD3508	ACIAD3508	Hypothetical protein {UniProtKB/TrEMBL:Q6F711}	[TP0554-TP0782 (0.73069036)]
COG0546	COG0739	ACIAD0876	ACIAD0876	Putative hydrolase {UniProtKB/TrEMBL:Q6FDT3}	ACIAD3607	ACIAD3607	Putative peptidase {UniProtKB/TrEMBL:Q6F6S3}	[TP0554-TP0782 (0.73069036)]
COG0546	COG0739	ACIAD0296	ACIAD0296	Phosphoglycolate phosphatase, contains a	ACIAD1229	ACIAD1229	Lipoprotein {UniProtKB/TrEMBL:Q6FCV5}	[TP0554-TP0782 (0.73069036)]
COG0546	COG0739	ACIAD0443	ACIAD0443	Putative phosphoglycolate phosphatase protein	ACIAD1229	ACIAD1229	Lipoprotein {UniProtKB/TrEMBL:Q6FCV5}	[TP0554-TP0782 (0.73069036)]
COG0546	COG0739	ACIAD0296	ACIAD0296	Phosphoglycolate phosphatase, contains a	ACIAD3607	ACIAD3607	Putative peptidase {UniProtKB/TrEMBL:Q6F6S3}	[TP0554-TP0782 (0.73069036)]
COG0546	COG0739	ACIAD0043	ACIAD0043	Putative phosphoglycolate phosphatase 2	ACIAD3607	ACIAD3607	Putative peptidase {UniProtKB/TrEMBL:Q6F6S3}	[TP0554-TP0782 (0.73069036)]
COG0546	COG0739	ACIAD0043	ACIAD0043	Putative phosphoglycolate phosphatase 2	ACIAD3508	ACIAD3508	Hypothetical protein {UniProtKB/TrEMBL:Q6F711}	[TP0554-TP0782 (0.73069036)]
COG0242	COG1187	ACIAD0211	ACIAD0211	Peptide deformylase {UniProtKB/TrEMBL:Q6FFH6}	ACIAD0861	ACIAD0861	Putative ribosomal large subunit pseudouridine	[TP0757-TP0459 (0.5284328)]
COG0242	COG1187	ACIAD0211	ACIAD0211	Peptide deformylase {UniProtKB/TrEMBL:Q6FFH6}	ACIAD1189	ACIAD1189	Putative pseudouridine synthase	[TP0757-TP0459 (0.5284328)]
COG0242	COG1187	ACIAD0211	ACIAD0211	Peptide deformylase {UniProtKB/TrEMBL:Q6FFH6}	ACIAD2380	ACIAD2380	16S rRNA pseudouridylate 516 synthase	[TP0757-TP0459 (0.5284328)]
COG0242	COG1187	ACIAD1039	ACIAD1039	Peptide deformylase {UniProtKB/TrEMBL:Q6FDC9}	ACIAD2380	ACIAD2380	16S rRNA pseudouridylate 516 synthase	[TP0757-TP0459 (0.5284328)]
COG0242	COG1187	ACIAD1039	ACIAD1039	Peptide deformylase {UniProtKB/TrEMBL:Q6FDC9}	ACIAD1189	ACIAD1189	Putative pseudouridine synthase	[TP0757-TP0459 (0.5284328)]
COG0242	COG1187	ACIAD1039	ACIAD1039	Peptide deformylase {UniProtKB/TrEMBL:Q6FDC9}	ACIAD0861	ACIAD0861	Putative ribosomal large subunit pseudouridine	[TP0757-TP0459 (0.5284328)]
COG0457	COG0558	ACIAD2901	ACIAD2901	Hypothetical protein {UniProtKB/TrEMBL:Q6F8J2}	ACIAD1669	ACIAD1669	Putative CDP-alcohol phosphatidyltransferase	[TP0067-TP0730 (0.86096925)]
COG0457	COG0558	ACIAD2901	ACIAD2901	Hypothetical protein {UniProtKB/TrEMBL:Q6F8J2}	ACIAD0342	ACIAD0342	CDP-diacylglycerol--glycerol-3-phosphate	[TP0067-TP0730 (0.86096925)]
COG0020	COG1508	ACIAD1374	uppS	Undecaprenyl pyrophosphate synthetase (EC 2.5.1.31) (UPP synthetase) (Di-trans,poly-cis-decaprenylcistransferase) (Undecaprenyl diphosphate synthase) (UDS)	ACIAD0657	ACIAD0657	RNA polymerase sigma-54 factor	[TP0603-TP0111 (0.79878455)]
COG0420	COG0739	ACIAD0917	ACIAD0917	ATP-dependent dsDNA exonuclease	ACIAD3607	ACIAD3607	Putative peptidase {UniProtKB/TrEMBL:Q6F6S3}	[TP0626-TP0782 (0.7781429)]
COG0420	COG0739	ACIAD0917	ACIAD0917	ATP-dependent dsDNA exonuclease	ACIAD1229	ACIAD1229	Lipoprotein {UniProtKB/TrEMBL:Q6FCV5}	[TP0626-TP0782 (0.7781429)]
COG0420	COG0739	ACIAD0917	ACIAD0917	ATP-dependent dsDNA exonuclease	ACIAD3508	ACIAD3508	Hypothetical protein {UniProtKB/TrEMBL:Q6F711}	[TP0626-TP0782 (0.7781429)]
COG1385	COG2812	ACIAD3478	ACIAD3478	Hypothetical protein {UniProtKB/TrEMBL:Q6F738}	ACIAD1970	ACIAD1970	DNA polymerase III, tau and gamma subunits	[TP0276-TP1005 (0.66627616)]
COG1385	COG2812	ACIAD2284	ACIAD2284	Hypothetical protein {UniProtKB/TrEMBL:Q6FA41}	ACIAD1970	ACIAD1970	DNA polymerase III, tau and gamma subunits	[TP0276-TP1005 (0.66627616)]
COG0217	COG0739	ACIAD2052	ACIAD2052	Hypothetical UPF0082 protein ACIAD2052	ACIAD1229	ACIAD1229	Lipoprotein {UniProtKB/TrEMBL:Q6FCV5}	[TP0474-TP0864 (0.82349855)]
COG0217	COG0739	ACIAD2052	ACIAD2052	Hypothetical UPF0082 protein ACIAD2052	ACIAD3607	ACIAD3607	Putative peptidase {UniProtKB/TrEMBL:Q6F6S3}	[TP0474-TP0864 (0.82349855)]
COG0217	COG0739	ACIAD2052	ACIAD2052	Hypothetical UPF0082 protein ACIAD2052	ACIAD3508	ACIAD3508	Hypothetical protein {UniProtKB/TrEMBL:Q6F711}	[TP0474-TP0864 (0.82349855)]
COG0242	COG0254	ACIAD0211	ACIAD0211	Peptide deformylase {UniProtKB/TrEMBL:Q6FFH6}	ACIAD0425	rpmE2	50S ribosomal protein L31 type B	[TP0757-TP0255 (0.6434887)]
COG0242	COG0254	ACIAD0211	ACIAD0211	Peptide deformylase {UniProtKB/TrEMBL:Q6FFH6}	ACIAD2210	rpmE	50S ribosomal protein L31	[TP0757-TP0255 (0.6434887)]
COG0242	COG0254	ACIAD1039	ACIAD1039	Peptide deformylase {UniProtKB/TrEMBL:Q6FDC9}	ACIAD2210	rpmE	50S ribosomal protein L31	[TP0757-TP0255 (0.6434887)]
COG0242	COG0254	ACIAD1039	ACIAD1039	Peptide deformylase {UniProtKB/TrEMBL:Q6FDC9}	ACIAD0425	rpmE2	50S ribosomal protein L31 type B	[TP0757-TP0255 (0.6434887)]
COG0442	COG1466	ACIAD0782	ACIAD0782	Prolyl-tRNA synthetase {UniProtKB/TrEMBL:Q6FE23}	ACIAD3108	ACIAD3108	Putative DNA polymerase III, delta subunit	[TP0160-TP0588 (0.66563916)]
COG0705	COG2239	ACIAD1060	ACIAD1060	Hypothetical protein ORF2	ACIAD2835	ACIAD2835	Putative Mg transporter	[TP0982-TP0917 (0.5527395)]
COG0705	COG2239	ACIAD1051	ACIAD1051	Hypothetical protein {UniProtKB/TrEMBL:Q6FDB9}	ACIAD2835	ACIAD2835	Putative Mg transporter	[TP0982-TP0917 (0.5527395)]
COG0305	COG0593	ACIAD2185	ACIAD2185	Putative replicative DNA helicase	ACIAD0001	dnaA	Chromosomal replication initiator protein dnaA	[TP0058-TP0001 (0.9013428)]
COG0305	COG0593	ACIAD2433	ACIAD2433	Replicative DNA helicase;chromosome replication,	ACIAD0001	dnaA	Chromosomal replication initiator protein dnaA	[TP0058-TP0001 (0.9013428)]
COG0305	COG0593	ACIAD2185	ACIAD2185	Putative replicative DNA helicase	ACIAD2632	ACIAD2632	Putative chromosomal replication initiator,	[TP0058-TP0001 (0.9013428)]
COG0305	COG0593	ACIAD2433	ACIAD2433	Replicative DNA helicase;chromosome replication,	ACIAD2632	ACIAD2632	Putative chromosomal replication initiator,	[TP0058-TP0001 (0.9013428)]
COG0772	COG2239	ACIAD0271	ACIAD0271	Cell division protein, stabililzes FtsZ ring	ACIAD2835	ACIAD2835	Putative Mg transporter	[TP0501-TP0917 (0.53388965), TP0387-TP0917 (0.61041105)]
COG0772	COG2239	ACIAD2263	ACIAD2263	Rod shape-determining protein	ACIAD2835	ACIAD2835	Putative Mg transporter	[TP0501-TP0917 (0.53388965), TP0387-TP0917 (0.61041105)]
COG0178	COG1197	ACIAD3455	ACIAD3455	Excinuclease ABC subunit A	ACIAD1395	ACIAD1395	Transcription-repair coupling protein	[TP0514-TP0344 (0.9414915)]
COG0264	COG0544	ACIAD2268	tsf	Elongation factor Ts (EF-Ts)	ACIAD0533	tig	Trigger factor {UniProtKB/Swiss-Prot:Q6FEP9}	[TP0605-TP0506 (0.9100214)]
COG0495	COG1475	ACIAD3106	leuS	Leucyl-tRNA synthetase (EC 6.1.1.4) (Leucine--tRNA ligase) (LeuRS)	ACIAD2366	ACIAD2366	Chromosome partitioning protein	[TP0586-TP0271 (0.63095015)]
COG0099	COG0216	ACIAD3197	rpsM	30S ribosomal protein S13	ACIAD2418	prfA	Peptide chain release factor 1 (RF-1)	[TP0210-TP0051 (0.8775348)]
COG0442	COG0552	ACIAD0782	ACIAD0782	Prolyl-tRNA synthetase {UniProtKB/TrEMBL:Q6FE23}	ACIAD2296	ACIAD2296	Cell division protein {UniProtKB/TrEMBL:Q6FA31}	[TP0160-TP0578 (0.56216276)]
COG0242	COG0319	ACIAD1039	ACIAD1039	Peptide deformylase {UniProtKB/TrEMBL:Q6FDC9}	ACIAD3160	ACIAD3160	UPF0054 protein ACIAD3160	[TP0757-TP0650 (0.630912)]
COG0242	COG0319	ACIAD0211	ACIAD0211	Peptide deformylase {UniProtKB/TrEMBL:Q6FFH6}	ACIAD3160	ACIAD3160	UPF0054 protein ACIAD3160	[TP0757-TP0650 (0.630912)]
COG0178	COG0845	ACIAD3455	ACIAD3455	Excinuclease ABC subunit A	ACIAD1489	ACIAD1489	Hypothetical protein {UniProtKB/TrEMBL:Q6FC63}	[TP0514-TP0965 (0.87363523)]
COG0178	COG0845	ACIAD3455	ACIAD3455	Excinuclease ABC subunit A	ACIAD2649	ACIAD2649	Hypothetical protein {UniProtKB/TrEMBL:Q6F959}	[TP0514-TP0965 (0.87363523)]
COG0178	COG0845	ACIAD3455	ACIAD3455	Excinuclease ABC subunit A	ACIAD0784	ACIAD0784	Nodulation protein {UniProtKB/TrEMBL:Q6FE21}	[TP0514-TP0965 (0.87363523)]
COG0178	COG0845	ACIAD3455	ACIAD3455	Excinuclease ABC subunit A	ACIAD3424	ACIAD3424	Membrane protein inolved in drug resistance	[TP0514-TP0965 (0.87363523)]
COG0178	COG0845	ACIAD3455	ACIAD3455	Excinuclease ABC subunit A	ACIAD3625	ACIAD3625	Putative RND efflux membrane fusion protein	[TP0514-TP0965 (0.87363523)]
COG0178	COG0845	ACIAD3455	ACIAD3455	Excinuclease ABC subunit A	ACIAD3376	ACIAD3376	RND divalent metal cation efflux membrane fusion	[TP0514-TP0965 (0.87363523)]
COG0178	COG0845	ACIAD3455	ACIAD3455	Excinuclease ABC subunit A	ACIAD1157	ACIAD1157	Putative RND transporter, membrane fusion protein	[TP0514-TP0965 (0.87363523)]
COG0178	COG0845	ACIAD3455	ACIAD3455	Excinuclease ABC subunit A	ACIAD3109	ACIAD3109	Putative secretion protein	[TP0514-TP0965 (0.87363523)]
COG0178	COG0845	ACIAD3455	ACIAD3455	Excinuclease ABC subunit A	ACIAD2943	ACIAD2943	Acriflavine resistance protein A	[TP0514-TP0965 (0.87363523)]
COG0457	COG0566	ACIAD2901	ACIAD2901	Hypothetical protein {UniProtKB/TrEMBL:Q6F8J2}	ACIAD2626	ACIAD2626	Putative tRNA/rRNA methyltransferase	[TP0095-TP0054 (0.73981166)]
COG0457	COG0566	ACIAD2901	ACIAD2901	Hypothetical protein {UniProtKB/TrEMBL:Q6F8J2}	ACIAD0357	rlmB	23S rRNA (guanosine-2'-O-)-methyltransferase rlmB (EC 2.1.1.-) (23S rRNA Gm2251 2'-O-methyltransferase)	[TP0095-TP0054 (0.73981166)]
COG0465	COG0558	ACIAD2853	ACIAD2853	Cell division protein {UniProtKB/TrEMBL:Q6F8N2}	ACIAD0342	ACIAD0342	CDP-diacylglycerol--glycerol-3-phosphate	[TP0765-TP0256 (0.8653493)]
COG0465	COG0558	ACIAD2853	ACIAD2853	Cell division protein {UniProtKB/TrEMBL:Q6F8N2}	ACIAD1669	ACIAD1669	Putative CDP-alcohol phosphatidyltransferase	[TP0765-TP0256 (0.8653493)]
COG0024	COG0462	ACIAD1987	ACIAD1987	Methionine aminopeptidase	ACIAD0964	ACIAD0964	Putative ribose-phosphate pyrophosphokinase	[TP0842-TP0294 (0.8762697)]
COG0024	COG0462	ACIAD1987	ACIAD1987	Methionine aminopeptidase	ACIAD2907	ACIAD2907	Ribose-phosphate pyrophosphokinase	[TP0842-TP0294 (0.8762697)]
COG0024	COG0462	ACIAD2271	ACIAD2271	Methionine aminopeptidase	ACIAD0964	ACIAD0964	Putative ribose-phosphate pyrophosphokinase	[TP0842-TP0294 (0.8762697)]
COG0024	COG0462	ACIAD2271	ACIAD2271	Methionine aminopeptidase	ACIAD2907	ACIAD2907	Ribose-phosphate pyrophosphokinase	[TP0842-TP0294 (0.8762697)]
COG0125	COG0361	ACIAD2588	tmk	Thymidylate kinase {UniProtKB/Swiss-Prot:Q6F9B5}	ACIAD0472	infA	Translation initiation factor IF-1	[TP0354-TP0097 (0.8382038)]
COG0319	COG0787	ACIAD3160	ACIAD3160	UPF0054 protein ACIAD3160	ACIAD0116	ACIAD0116	Alanine racemase 2, PLP-binding, catabolic	[TP0650-TP0681 (0.82058704)]
COG0319	COG0787	ACIAD3160	ACIAD3160	UPF0054 protein ACIAD3160	ACIAD2434	ACIAD2434	Alanine racemase 1, biosynthetic	[TP0650-TP0681 (0.82058704)]
COG0849	COG1595	ACIAD3512	ACIAD3512	Cell division protein {UniProtKB/TrEMBL:Q6F707}	ACIAD2627	ACIAD2627	Putative RNA polymerase sigma factor	[TP0389-TP0092 (0.66770643)]
COG0849	COG1595	ACIAD3512	ACIAD3512	Cell division protein {UniProtKB/TrEMBL:Q6F707}	ACIAD0935	ACIAD0935	Putative RNA polymerase sigma factor	[TP0389-TP0092 (0.66770643)]
COG0849	COG1595	ACIAD3512	ACIAD3512	Cell division protein {UniProtKB/TrEMBL:Q6F707}	ACIAD1469	ACIAD1469	Putative RNA polymerase sigma factor	[TP0389-TP0092 (0.66770643)]
COG0849	COG1595	ACIAD3512	ACIAD3512	Cell division protein {UniProtKB/TrEMBL:Q6F707}	ACIAD1778	ACIAD1778	Alternative RNAP sigma factor required for fecA	[TP0389-TP0092 (0.66770643)]
COG0849	COG1595	ACIAD3512	ACIAD3512	Cell division protein {UniProtKB/TrEMBL:Q6F707}	ACIAD1161	ACIAD1161	Putative RNA polymerase sigma factor	[TP0389-TP0092 (0.66770643)]
COG0739	COG2204	ACIAD3607	ACIAD3607	Putative peptidase {UniProtKB/TrEMBL:Q6F6S3}	ACIAD1368	ACIAD1368	Response regulator in two-component regulatory	[TP0706-TP0519 (0.80130965)]
COG0739	COG2204	ACIAD1229	ACIAD1229	Lipoprotein {UniProtKB/TrEMBL:Q6FCV5}	ACIAD1368	ACIAD1368	Response regulator in two-component regulatory	[TP0706-TP0519 (0.80130965)]
COG0739	COG2204	ACIAD1229	ACIAD1229	Lipoprotein {UniProtKB/TrEMBL:Q6FCV5}	ACIAD0258	ACIAD0258	Type 4 fimbriae expression regulatory protein	[TP0706-TP0519 (0.80130965)]
COG0739	COG2204	ACIAD3607	ACIAD3607	Putative peptidase {UniProtKB/TrEMBL:Q6F6S3}	ACIAD0258	ACIAD0258	Type 4 fimbriae expression regulatory protein	[TP0706-TP0519 (0.80130965)]
COG0739	COG2204	ACIAD3508	ACIAD3508	Hypothetical protein {UniProtKB/TrEMBL:Q6F711}	ACIAD1368	ACIAD1368	Response regulator in two-component regulatory	[TP0706-TP0519 (0.80130965)]
COG0739	COG2204	ACIAD3508	ACIAD3508	Hypothetical protein {UniProtKB/TrEMBL:Q6F711}	ACIAD0258	ACIAD0258	Type 4 fimbriae expression regulatory protein	[TP0706-TP0519 (0.80130965)]
COG0457	COG0495	ACIAD2901	ACIAD2901	Hypothetical protein {UniProtKB/TrEMBL:Q6F8J2}	ACIAD3106	leuS	Leucyl-tRNA synthetase (EC 6.1.1.4) (Leucine--tRNA ligase) (LeuRS)	[TP0067-TP0586 (0.714839)]
COG0257	COG0472	ACIAD3198	ACIAD3198	50S ribosomal protein L36	ACIAD3363	mraY	Phospho-N-acetylmuramoyl-pentapeptide-transferase (EC 2.7.8.13) (UDP- MurNAc-pentapeptide phosphotransferase)	[TP0209-TP0345 (0.64932555)]
COG0358	COG0457	ACIAD2899	ACIAD2899	DNA primase {UniProtKB/TrEMBL:Q6F8J4}	ACIAD2901	ACIAD2901	Hypothetical protein {UniProtKB/TrEMBL:Q6F8J2}	[TP0492-TP0648 (0.5111708)]
COG0795	COG1792	ACIAD0255	ACIAD0255	Hypothetical protein {UniProtKB/TrEMBL:Q6FFD6}	ACIAD0826	ACIAD0826	Rod shape-determining protein	[TP0884-TP0498 (0.8374102)]
COG0795	COG1792	ACIAD0254	ACIAD0254	Hypothetical protein {UniProtKB/TrEMBL:Q6FFD7}	ACIAD0826	ACIAD0826	Rod shape-determining protein	[TP0884-TP0498 (0.8374102)]
COG0024	COG0125	ACIAD2271	ACIAD2271	Methionine aminopeptidase	ACIAD2588	tmk	Thymidylate kinase {UniProtKB/Swiss-Prot:Q6F9B5}	[TP0842-TP0354 (0.8096375)]
COG0024	COG0125	ACIAD1987	ACIAD1987	Methionine aminopeptidase	ACIAD2588	tmk	Thymidylate kinase {UniProtKB/Swiss-Prot:Q6F9B5}	[TP0842-TP0354 (0.8096375)]
COG0257	COG0779	ACIAD3198	ACIAD3198	50S ribosomal protein L36	ACIAD0367	ACIAD0367	Hypothetical UPF0090 protein ACIAD0367	[TP0209-TP0893 (0.7461857)]
COG0457	COG0845	ACIAD2901	ACIAD2901	Hypothetical protein {UniProtKB/TrEMBL:Q6F8J2}	ACIAD0784	ACIAD0784	Nodulation protein {UniProtKB/TrEMBL:Q6FE21}	[TP0648-TP0965 (0.54118866)]
COG0457	COG0845	ACIAD2901	ACIAD2901	Hypothetical protein {UniProtKB/TrEMBL:Q6F8J2}	ACIAD2943	ACIAD2943	Acriflavine resistance protein A	[TP0648-TP0965 (0.54118866)]
COG0457	COG0845	ACIAD2901	ACIAD2901	Hypothetical protein {UniProtKB/TrEMBL:Q6F8J2}	ACIAD3376	ACIAD3376	RND divalent metal cation efflux membrane fusion	[TP0648-TP0965 (0.54118866)]
COG0457	COG0845	ACIAD2901	ACIAD2901	Hypothetical protein {UniProtKB/TrEMBL:Q6F8J2}	ACIAD1157	ACIAD1157	Putative RND transporter, membrane fusion protein	[TP0648-TP0965 (0.54118866)]
COG0457	COG0845	ACIAD2901	ACIAD2901	Hypothetical protein {UniProtKB/TrEMBL:Q6F8J2}	ACIAD3109	ACIAD3109	Putative secretion protein	[TP0648-TP0965 (0.54118866)]
COG0457	COG0845	ACIAD2901	ACIAD2901	Hypothetical protein {UniProtKB/TrEMBL:Q6F8J2}	ACIAD1489	ACIAD1489	Hypothetical protein {UniProtKB/TrEMBL:Q6FC63}	[TP0648-TP0965 (0.54118866)]
COG0457	COG0845	ACIAD2901	ACIAD2901	Hypothetical protein {UniProtKB/TrEMBL:Q6F8J2}	ACIAD3625	ACIAD3625	Putative RND efflux membrane fusion protein	[TP0648-TP0965 (0.54118866)]
COG0457	COG0845	ACIAD2901	ACIAD2901	Hypothetical protein {UniProtKB/TrEMBL:Q6F8J2}	ACIAD3424	ACIAD3424	Membrane protein inolved in drug resistance	[TP0648-TP0965 (0.54118866)]
COG0457	COG0845	ACIAD2901	ACIAD2901	Hypothetical protein {UniProtKB/TrEMBL:Q6F8J2}	ACIAD2649	ACIAD2649	Hypothetical protein {UniProtKB/TrEMBL:Q6F959}	[TP0648-TP0965 (0.54118866)]
COG0760	COG2239	ACIAD1409	ACIAD1409	Peptidyl-prolyl cis-trans isomerase	ACIAD2835	ACIAD2835	Putative Mg transporter	[TP1016-TP0917 (0.81817394)]
COG0760	COG2239	ACIAD0706	ACIAD0706	Peptidyl-prolyl cis-trans isomerase	ACIAD2835	ACIAD2835	Putative Mg transporter	[TP1016-TP0917 (0.81817394)]
COG0760	COG2239	ACIAD2372	ACIAD2372	Peptidyl-prolyl cis-trans isomerase	ACIAD2835	ACIAD2835	Putative Mg transporter	[TP1016-TP0917 (0.81817394)]
COG1079	COG2239	ACIAD0207	ACIAD0207	Putative transport protein	ACIAD2835	ACIAD2835	Putative Mg transporter	[TP0302-TP0917 (0.5527395)]
COG0090	COG1643	ACIAD3216	rplB	50S ribosomal protein L2	ACIAD2102	ACIAD2102	ATP-dependent helicase {UniProtKB/TrEMBL:Q6FAK3}	[TP0192-TP0526 (0.71912634)]
COG0217	COG1235	ACIAD2052	ACIAD2052	Hypothetical UPF0082 protein ACIAD2052	ACIAD2504	pqqB	Coenzyme PQQ synthesis protein B (Pyrroloquinoline quinone biosynthesis protein B)	[TP0474-TP0489 (0.71912634)]
COG1026	COG2269	ACIAD1353	ACIAD1353	Putative metalloprotease	ACIAD2666	ACIAD2666	Putative lysyl-tRNA synthetase	[TP0025-TP1040 (0.8044664)]
COG0012	COG0188	ACIAD2071	ACIAD2071	Putative GTP-binding protein	ACIAD0234	ACIAD0234	DNA topoisomerase IV, subunit A	[TP0124-TP0005 (0.7149395)]
COG0012	COG0188	ACIAD2071	ACIAD2071	Putative GTP-binding protein	ACIAD2652	ACIAD2652	DNA gyrase, subunit A, type II topoisomerase	[TP0124-TP0005 (0.7149395)]
COG0457	COG1643	ACIAD2901	ACIAD2901	Hypothetical protein {UniProtKB/TrEMBL:Q6F8J2}	ACIAD2102	ACIAD2102	ATP-dependent helicase {UniProtKB/TrEMBL:Q6FAK3}	[TP0067-TP0526 (0.80406195)]
COG0462	COG0492	ACIAD0964	ACIAD0964	Putative ribose-phosphate pyrophosphokinase	ACIAD0890	ACIAD0890	Thioredoxin reductase 1	[TP0294-TP0814 (0.8323514)]
COG0462	COG0492	ACIAD2907	ACIAD2907	Ribose-phosphate pyrophosphokinase	ACIAD0890	ACIAD0890	Thioredoxin reductase 1	[TP0294-TP0814 (0.8323514)]
COG0124	COG0254	ACIAD0562	hisS	Histidyl-tRNA synthetase (EC 6.1.1.21) (Histidine--tRNA ligase) (HisRS)	ACIAD0425	rpmE2	50S ribosomal protein L31 type B	[TP0641-TP0255 (0.65973145)]
COG0124	COG0254	ACIAD0562	hisS	Histidyl-tRNA synthetase (EC 6.1.1.21) (Histidine--tRNA ligase) (HisRS)	ACIAD2210	rpmE	50S ribosomal protein L31	[TP0641-TP0255 (0.65973145)]
COG0178	COG0272	ACIAD3455	ACIAD3455	Excinuclease ABC subunit A	ACIAD0848	ACIAD0848	DNA ligase {UniProtKB/TrEMBL:Q6FDW0}	[TP0514-TP0634 (0.7537598)]
COG0257	COG2204	ACIAD3198	ACIAD3198	50S ribosomal protein L36	ACIAD1368	ACIAD1368	Response regulator in two-component regulatory	[TP0209-TP0519 (0.6010877)]
COG0257	COG2204	ACIAD3198	ACIAD3198	50S ribosomal protein L36	ACIAD0258	ACIAD0258	Type 4 fimbriae expression regulatory protein	[TP0209-TP0519 (0.6010877)]
COG1135	COG1466	ACIAD2069	ACIAD2069	D-and L-methionine transport protein	ACIAD3108	ACIAD3108	Putative DNA polymerase III, delta subunit	[TP0120-TP0588 (0.7896185)]
COG1135	COG1466	ACIAD2450	ACIAD2450	D-and L-methionine transport protein	ACIAD3108	ACIAD3108	Putative DNA polymerase III, delta subunit	[TP0120-TP0588 (0.7896185)]
COG1192	COG2214	ACIAD2367	ACIAD2367	Chromosome partitioning protein	ACIAD0406	ACIAD0406	Curved DNA-binding protein	[TP0272-TP0843 (0.8210422)]
COG1192	COG2214	ACIAD0144	ACIAD0144	Putative ATPase involved in chromosome	ACIAD0406	ACIAD0406	Curved DNA-binding protein	[TP0272-TP0843 (0.8210422)]
COG1192	COG2214	ACIAD3288	ACIAD3288	Putative partition-related protein	ACIAD0406	ACIAD0406	Curved DNA-binding protein	[TP0272-TP0843 (0.8210422)]
COG0608	COG1159	ACIAD3500	ACIAD3500	SsDNA exonuclease, 5'--> 3' specific , Mg	ACIAD2580	ACIAD2580	GTP-binding protein,16S	[TP0704-TP0541 (0.7586372)]
COG0242	COG0263	ACIAD0211	ACIAD0211	Peptide deformylase {UniProtKB/TrEMBL:Q6FFH6}	ACIAD2560	proB	Glutamate 5-kinase (EC 2.7.2.11) (Gamma-glutamyl kinase) (GK)	[TP0757-TP0351 (0.5771584)]
COG0242	COG0263	ACIAD1039	ACIAD1039	Peptide deformylase {UniProtKB/TrEMBL:Q6FDC9}	ACIAD2560	proB	Glutamate 5-kinase (EC 2.7.2.11) (Gamma-glutamyl kinase) (GK)	[TP0757-TP0351 (0.5771584)]
COG1115	COG2239	ACIAD0805	ACIAD0805	Putative amino-acid transport protein	ACIAD2835	ACIAD2835	Putative Mg transporter	[TP0414-TP0917 (0.53720385)]
COG0566	COG1589	ACIAD2626	ACIAD2626	Putative tRNA/rRNA methyltransferase	ACIAD3514	ACIAD3514	Cell division protein {UniProtKB/TrEMBL:Q6F706}	[TP0109-TP0388 (0.8512026)]
COG0566	COG1589	ACIAD0357	rlmB	23S rRNA (guanosine-2'-O-)-methyltransferase rlmB (EC 2.1.1.-) (23S rRNA Gm2251 2'-O-methyltransferase)	ACIAD3514	ACIAD3514	Cell division protein {UniProtKB/TrEMBL:Q6F706}	[TP0109-TP0388 (0.8512026)]
COG0124	COG0546	ACIAD0562	hisS	Histidyl-tRNA synthetase (EC 6.1.1.21) (Histidine--tRNA ligase) (HisRS)	ACIAD0876	ACIAD0876	Putative hydrolase {UniProtKB/TrEMBL:Q6FDT3}	[TP0641-TP0554 (0.5196431)]
COG0124	COG0546	ACIAD0562	hisS	Histidyl-tRNA synthetase (EC 6.1.1.21) (Histidine--tRNA ligase) (HisRS)	ACIAD0043	ACIAD0043	Putative phosphoglycolate phosphatase 2	[TP0641-TP0554 (0.5196431)]
COG0124	COG0546	ACIAD0562	hisS	Histidyl-tRNA synthetase (EC 6.1.1.21) (Histidine--tRNA ligase) (HisRS)	ACIAD0443	ACIAD0443	Putative phosphoglycolate phosphatase protein	[TP0641-TP0554 (0.5196431)]
COG0124	COG0546	ACIAD0562	hisS	Histidyl-tRNA synthetase (EC 6.1.1.21) (Histidine--tRNA ligase) (HisRS)	ACIAD0296	ACIAD0296	Phosphoglycolate phosphatase, contains a	[TP0641-TP0554 (0.5196431)]
COG0257	COG0773	ACIAD3198	ACIAD3198	50S ribosomal protein L36	ACIAD3663	ACIAD3663	UDP-N-acetylmuramate:L-alanyl-gamma-D-glutamyl-me	[TP0209-TP0341 (0.6926446)]
COG0257	COG0773	ACIAD3198	ACIAD3198	50S ribosomal protein L36	ACIAD3516	murC	UDP-N-acetylmuramate--L-alanine ligase (EC 6.3.2.8) (UDP-N- acetylmuramoyl-L-alanine synthetase)	[TP0209-TP0341 (0.6926446)]
COG0457	COG2204	ACIAD2901	ACIAD2901	Hypothetical protein {UniProtKB/TrEMBL:Q6F8J2}	ACIAD0258	ACIAD0258	Type 4 fimbriae expression regulatory protein	[TP0067-TP0519 (0.7741208)]
COG0457	COG2204	ACIAD2901	ACIAD2901	Hypothetical protein {UniProtKB/TrEMBL:Q6F8J2}	ACIAD1368	ACIAD1368	Response regulator in two-component regulatory	[TP0067-TP0519 (0.7741208)]
COG2208	COG2239	ACIAD3019	ACIAD3019	Putative two-component response regulator	ACIAD2835	ACIAD2835	Putative Mg transporter	[TP0218-TP0917 (0.6618409)]
COG0257	COG0681	ACIAD3198	ACIAD3198	50S ribosomal protein L36	ACIAD2583	ACIAD2583	Leader peptidase (Signal peptidase I) , serine	[TP0209-TP0926 (0.69083804)]
COG1121	COG2204	ACIAD0175	ACIAD0175	High affinity Zn transport protein	ACIAD0258	ACIAD0258	Type 4 fimbriae expression regulatory protein	[TP0035-TP0519 (0.5085169)]
COG1121	COG2204	ACIAD0175	ACIAD0175	High affinity Zn transport protein	ACIAD1368	ACIAD1368	Response regulator in two-component regulatory	[TP0035-TP0519 (0.5085169)]
COG0528	COG4591	ACIAD1372	ACIAD1372	Uridylate kinase {UniProtKB/TrEMBL:Q6FCH3}	ACIAD2641	ACIAD2641	Transport protein of outer membrane lipoproteins	[TP0099-TP0580 (0.8561369)]
COG0228	COG0546	ACIAD3313	rpsP	30S ribosomal protein S16	ACIAD0043	ACIAD0043	Putative phosphoglycolate phosphatase 2	[TP0905-TP0554 (0.5352583)]
COG0228	COG0546	ACIAD3313	rpsP	30S ribosomal protein S16	ACIAD0876	ACIAD0876	Putative hydrolase {UniProtKB/TrEMBL:Q6FDT3}	[TP0905-TP0554 (0.5352583)]
COG0228	COG0546	ACIAD3313	rpsP	30S ribosomal protein S16	ACIAD0443	ACIAD0443	Putative phosphoglycolate phosphatase protein	[TP0905-TP0554 (0.5352583)]
COG0228	COG0546	ACIAD3313	rpsP	30S ribosomal protein S16	ACIAD0296	ACIAD0296	Phosphoglycolate phosphatase, contains a	[TP0905-TP0554 (0.5352583)]
COG0503	COG1488	ACIAD3164	ACIAD3164	Xanthine phosphoribosyltransferase	ACIAD3562	pncB	Nicotinate phosphoribosyltransferase (EC 2.4.2.11) (NAPRTase)	[TP1039-TP0628 (0.6658587)]
COG0503	COG1488	ACIAD3164	ACIAD3164	Xanthine phosphoribosyltransferase	ACIAD0963	ACIAD0963	Putative nicotinamide phosphoribosyl transferase	[TP1039-TP0628 (0.6658587)]
COG0051	COG2204	ACIAD3220	rpsJ	30S ribosomal protein S10	ACIAD1368	ACIAD1368	Response regulator in two-component regulatory	[TP0188-TP0519 (0.6307204)]
COG0051	COG2204	ACIAD3220	rpsJ	30S ribosomal protein S10	ACIAD0258	ACIAD0258	Type 4 fimbriae expression regulatory protein	[TP0188-TP0519 (0.6307204)]
COG0249	COG0546	ACIAD1500	mutS	Methyl-directed mismatch repair, recognize	ACIAD0296	ACIAD0296	Phosphoglycolate phosphatase, contains a	[TP0328-TP0554 (0.5196431)]
COG0249	COG0546	ACIAD1500	mutS	Methyl-directed mismatch repair, recognize	ACIAD0876	ACIAD0876	Putative hydrolase {UniProtKB/TrEMBL:Q6FDT3}	[TP0328-TP0554 (0.5196431)]
COG0249	COG0546	ACIAD1500	mutS	Methyl-directed mismatch repair, recognize	ACIAD0043	ACIAD0043	Putative phosphoglycolate phosphatase 2	[TP0328-TP0554 (0.5196431)]
COG0249	COG0546	ACIAD1500	mutS	Methyl-directed mismatch repair, recognize	ACIAD0443	ACIAD0443	Putative phosphoglycolate phosphatase protein	[TP0328-TP0554 (0.5196431)]
COG0162	COG2834	ACIAD0013	tyrS	Tyrosyl-tRNA synthetase (EC 6.1.1.1) (Tyrosine--tRNA ligase) (TyrRS)	ACIAD2937	ACIAD2937	Outer-membrane lipoproteins carrier protein	[TP0834-TP0333 (0.5313641)]
COG0342	COG0546	ACIAD0588	ACIAD0588	Preprotein translocase, IISP family, part of the	ACIAD0043	ACIAD0043	Putative phosphoglycolate phosphatase 2	[TP0410-TP0554 (0.6160348)]
COG0342	COG0546	ACIAD0588	ACIAD0588	Preprotein translocase, IISP family, part of the	ACIAD0296	ACIAD0296	Phosphoglycolate phosphatase, contains a	[TP0410-TP0554 (0.6160348)]
COG0342	COG0546	ACIAD0588	ACIAD0588	Preprotein translocase, IISP family, part of the	ACIAD0876	ACIAD0876	Putative hydrolase {UniProtKB/TrEMBL:Q6FDT3}	[TP0410-TP0554 (0.6160348)]
COG0342	COG0546	ACIAD0588	ACIAD0588	Preprotein translocase, IISP family, part of the	ACIAD0443	ACIAD0443	Putative phosphoglycolate phosphatase protein	[TP0410-TP0554 (0.6160348)]
COG0227	COG0492	ACIAD0502	rpmB	50S ribosomal protein L28	ACIAD0890	ACIAD0890	Thioredoxin reductase 1	[TP0362-TP0814 (0.801083)]
COG0051	COG1192	ACIAD3220	rpsJ	30S ribosomal protein S10	ACIAD2367	ACIAD2367	Chromosome partitioning protein	[TP0188-TP0272 (0.7732025)]
COG0051	COG1192	ACIAD3220	rpsJ	30S ribosomal protein S10	ACIAD0144	ACIAD0144	Putative ATPase involved in chromosome	[TP0188-TP0272 (0.7732025)]
COG0051	COG1192	ACIAD3220	rpsJ	30S ribosomal protein S10	ACIAD3288	ACIAD3288	Putative partition-related protein	[TP0188-TP0272 (0.7732025)]
COG0249	COG0457	ACIAD1500	mutS	Methyl-directed mismatch repair, recognize	ACIAD2901	ACIAD2901	Hypothetical protein {UniProtKB/TrEMBL:Q6F8J2}	[TP0328-TP0095 (0.63719666)]
COG0442	COG0459	ACIAD0782	ACIAD0782	Prolyl-tRNA synthetase {UniProtKB/TrEMBL:Q6FE23}	ACIAD2838	groL	60 kDa chaperonin (Protein Cpn60) (groEL protein)	[TP0160-TP0030 (0.7719589)]
COG0255	COG1354	ACIAD3211	rpmC	50S ribosomal protein L29	ACIAD0863	ACIAD0863	Hypothetical protein {UniProtKB/TrEMBL:Q6FDU5}	[TP0197-TP0691 (0.70609456)]
COG0341	COG2239	ACIAD0587	ACIAD0587	Preprotein translocase, IISP family, membrane	ACIAD2835	ACIAD2835	Putative Mg transporter	[TP0411-TP0917 (0.6093018)]
COG0217	COG0481	ACIAD2052	ACIAD2052	Hypothetical UPF0082 protein ACIAD2052	ACIAD2584	lepA	GTP-binding protein lepA	[TP0474-TP0510 (0.76600474)]
COG0178	COG0357	ACIAD3455	ACIAD3455	Excinuclease ABC subunit A	ACIAD2368	gidB	Methyltransferase gidB (EC 2.1.-.-) (Glucose-inhibited division protein B)	[TP0514-TP0946 (0.8569251)]
COG0472	COG2239	ACIAD3363	mraY	Phospho-N-acetylmuramoyl-pentapeptide-transferase (EC 2.7.8.13) (UDP- MurNAc-pentapeptide phosphotransferase)	ACIAD2835	ACIAD2835	Putative Mg transporter	[TP0345-TP0917 (0.5059451)]
COG0330	COG0772	ACIAD2967	ACIAD2967	Hypothetical protein {UniProtKB/TrEMBL:Q6F8D7}	ACIAD0271	ACIAD0271	Cell division protein, stabililzes FtsZ ring	[TP0113-TP0501 (0.70068353)]
COG0330	COG0772	ACIAD2967	ACIAD2967	Hypothetical protein {UniProtKB/TrEMBL:Q6F8D7}	ACIAD2263	ACIAD2263	Rod shape-determining protein	[TP0113-TP0501 (0.70068353)]
COG0267	COG2137	ACIAD0501	ACIAD0501	50S ribosomal protein L33	ACIAD1384	recX	Regulatory protein recX	[TP0234-TP1023 (0.5769722)]
COG1109	COG1488	ACIAD3502	glmM	Phosphoglucosamine mutase (EC 5.4.2.10)	ACIAD0963	ACIAD0963	Putative nicotinamide phosphoribosyl transferase	[TP0413-TP0628 (0.6598422)]
COG1109	COG1488	ACIAD0104	ACIAD0104	Bifunctional protein {UniProtKB/TrEMBL:Q6FFS5}	ACIAD0963	ACIAD0963	Putative nicotinamide phosphoribosyl transferase	[TP0413-TP0628 (0.6598422)]
COG1109	COG1488	ACIAD0902	ACIAD0902	Phosphomannomutase {UniProtKB/TrEMBL:Q6FDQ9}	ACIAD0963	ACIAD0963	Putative nicotinamide phosphoribosyl transferase	[TP0413-TP0628 (0.6598422)]
COG1109	COG1488	ACIAD0104	ACIAD0104	Bifunctional protein {UniProtKB/TrEMBL:Q6FFS5}	ACIAD3562	pncB	Nicotinate phosphoribosyltransferase (EC 2.4.2.11) (NAPRTase)	[TP0413-TP0628 (0.6598422)]
COG1109	COG1488	ACIAD0902	ACIAD0902	Phosphomannomutase {UniProtKB/TrEMBL:Q6FDQ9}	ACIAD3562	pncB	Nicotinate phosphoribosyltransferase (EC 2.4.2.11) (NAPRTase)	[TP0413-TP0628 (0.6598422)]
COG1109	COG1488	ACIAD3502	glmM	Phosphoglucosamine mutase (EC 5.4.2.10)	ACIAD3562	pncB	Nicotinate phosphoribosyltransferase (EC 2.4.2.11) (NAPRTase)	[TP0413-TP0628 (0.6598422)]
COG1214	COG1509	ACIAD0677	ACIAD0677	Putative glycoprotein endopeptidase	ACIAD2207	ACIAD2207	Hypothetical protein {UniProtKB/TrEMBL:Q6FAA8}	[TP0876-TP0121 (0.53793955)]
COG0465	COG2891	ACIAD2853	ACIAD2853	Cell division protein {UniProtKB/TrEMBL:Q6F8N2}	ACIAD0828	ACIAD0828	Rod shape-determining protein	[TP0330-TP0499 (0.74372905)]
COG0143	COG0217	ACIAD0768	metG	Methionyl-tRNA synthetase (EC 6.1.1.10) (Methionine--tRNA ligase) (MetRS)	ACIAD2052	ACIAD2052	Hypothetical UPF0082 protein ACIAD2052	[TP0798-TP0474 (0.7790581)]
COG0357	COG0442	ACIAD2368	gidB	Methyltransferase gidB (EC 2.1.-.-) (Glucose-inhibited division protein B)	ACIAD0782	ACIAD0782	Prolyl-tRNA synthetase {UniProtKB/TrEMBL:Q6FE23}	[TP0946-TP0160 (0.6515529)]
COG0566	COG2204	ACIAD2626	ACIAD2626	Putative tRNA/rRNA methyltransferase	ACIAD0258	ACIAD0258	Type 4 fimbriae expression regulatory protein	[TP0054-TP0519 (0.63495165)]
COG0566	COG2204	ACIAD0357	rlmB	23S rRNA (guanosine-2'-O-)-methyltransferase rlmB (EC 2.1.1.-) (23S rRNA Gm2251 2'-O-methyltransferase)	ACIAD1368	ACIAD1368	Response regulator in two-component regulatory	[TP0054-TP0519 (0.63495165)]
COG0566	COG2204	ACIAD0357	rlmB	23S rRNA (guanosine-2'-O-)-methyltransferase rlmB (EC 2.1.1.-) (23S rRNA Gm2251 2'-O-methyltransferase)	ACIAD0258	ACIAD0258	Type 4 fimbriae expression regulatory protein	[TP0054-TP0519 (0.63495165)]
COG0566	COG2204	ACIAD2626	ACIAD2626	Putative tRNA/rRNA methyltransferase	ACIAD1368	ACIAD1368	Response regulator in two-component regulatory	[TP0054-TP0519 (0.63495165)]
COG0290	COG0724	ACIAD3054	infC	Translation initiation factor IF-3	ACIAD0496	ACIAD0496	Putative RNA-binding protein	[TP0850-TP0356 (0.81817394)]
COG1752	COG2011	ACIAD1335	ACIAD1335	Hypothetical protein {UniProtKB/TrEMBL:Q6FCK6}	ACIAD2070	ACIAD2070	D-and L-methionine transport protein	[TP1033-TP0119 (0.6374247)]
COG1752	COG2011	ACIAD0806	ACIAD0806	Hypothetical protein {UniProtKB/TrEMBL:Q6FE00}	ACIAD2451	ACIAD2451	Putative permease protein	[TP1033-TP0119 (0.6374247)]
COG1752	COG2011	ACIAD0806	ACIAD0806	Hypothetical protein {UniProtKB/TrEMBL:Q6FE00}	ACIAD2070	ACIAD2070	D-and L-methionine transport protein	[TP1033-TP0119 (0.6374247)]
COG1752	COG2011	ACIAD2965	ACIAD2965	Hypothetical protein {UniProtKB/TrEMBL:Q6F8D9}	ACIAD2451	ACIAD2451	Putative permease protein	[TP1033-TP0119 (0.6374247)]
COG1752	COG2011	ACIAD1335	ACIAD1335	Hypothetical protein {UniProtKB/TrEMBL:Q6FCK6}	ACIAD2451	ACIAD2451	Putative permease protein	[TP1033-TP0119 (0.6374247)]
COG1752	COG2011	ACIAD2965	ACIAD2965	Hypothetical protein {UniProtKB/TrEMBL:Q6F8D9}	ACIAD2070	ACIAD2070	D-and L-methionine transport protein	[TP1033-TP0119 (0.6374247)]
COG0564	COG1200	ACIAD1203	ACIAD1203	Pseudouridine synthase {UniProtKB/TrEMBL:Q6FCX9}	ACIAD3235	ACIAD3235	ATP-dependent DNA helicase	[TP0339-TP0687 (0.85149276)]
COG0564	COG1200	ACIAD0715	ACIAD0715	Dual specificity pseudouridine synthase for 23S	ACIAD3235	ACIAD3235	ATP-dependent DNA helicase	[TP0339-TP0687 (0.85149276)]
COG0564	COG1200	ACIAD0442	ACIAD0442	Pseudouridine synthase {UniProtKB/TrEMBL:Q6FEX8}	ACIAD3235	ACIAD3235	ATP-dependent DNA helicase	[TP0339-TP0687 (0.85149276)]
COG0564	COG1200	ACIAD2377	ACIAD2377	Pseudouridine synthase {UniProtKB/TrEMBL:Q6F9V8}	ACIAD3235	ACIAD3235	ATP-dependent DNA helicase	[TP0339-TP0687 (0.85149276)]
COG0564	COG1200	ACIAD2897	ACIAD2897	Pseudouridine synthase {UniProtKB/TrEMBL:Q6F8J6}	ACIAD3235	ACIAD3235	ATP-dependent DNA helicase	[TP0339-TP0687 (0.85149276)]
COG0772	COG1115	ACIAD2263	ACIAD2263	Rod shape-determining protein	ACIAD0805	ACIAD0805	Putative amino-acid transport protein	[TP0501-TP0998 (0.70629925)]
COG0772	COG1115	ACIAD0271	ACIAD0271	Cell division protein, stabililzes FtsZ ring	ACIAD0805	ACIAD0805	Putative amino-acid transport protein	[TP0501-TP0998 (0.70629925)]
COG0457	COG2812	ACIAD2901	ACIAD2901	Hypothetical protein {UniProtKB/TrEMBL:Q6F8J2}	ACIAD1970	ACIAD1970	DNA polymerase III, tau and gamma subunits	[TP0067-TP1005 (0.5652097)]
COG0457	COG1396	ACIAD2901	ACIAD2901	Hypothetical protein {UniProtKB/TrEMBL:Q6F8J2}	ACIAD2530	ACIAD2530	Putative transcriptional regulator	[TP0648-TP0461 (0.6214171)]
COG0457	COG1396	ACIAD2901	ACIAD2901	Hypothetical protein {UniProtKB/TrEMBL:Q6F8J2}	ACIAD2342	ACIAD2342	Hypothetical protein {UniProtKB/TrEMBL:Q6F9Z2}	[TP0648-TP0461 (0.6214171)]
COG0457	COG1396	ACIAD2901	ACIAD2901	Hypothetical protein {UniProtKB/TrEMBL:Q6F8J2}	ACIAD1802	ACIAD1802	Putative transcriptional regulator	[TP0648-TP0461 (0.6214171)]
COG0457	COG1396	ACIAD2901	ACIAD2901	Hypothetical protein {UniProtKB/TrEMBL:Q6F8J2}	ACIAD1638	ACIAD1638	Putative transcription regulator protein	[TP0648-TP0461 (0.6214171)]
COG0124	COG0124	ACIAD0562	hisS	Histidyl-tRNA synthetase (EC 6.1.1.21) (Histidine--tRNA ligase) (HisRS)	ACIAD0562	hisS	Histidyl-tRNA synthetase (EC 6.1.1.21) (Histidine--tRNA ligase) (HisRS)	[TP0641-TP0641 (0.67365265)]
COG0768	COG0815	ACIAD1101	ACIAD1101	Penicillin-binding protein 2	ACIAD0415	ACIAD0415	Apolipoprotein N-acyltransferase, copper	[TP0500-TP0252 (0.87159187)]
COG0768	COG0815	ACIAD3366	ACIAD3366	Septum formation, penicillin binding protein 3,	ACIAD0415	ACIAD0415	Apolipoprotein N-acyltransferase, copper	[TP0500-TP0252 (0.87159187)]
COG2239	COG4603	ACIAD2835	ACIAD2835	Putative Mg transporter	ACIAD0206	ACIAD0206	Putative transport protein	[TP0917-TP0301 (0.53720385)]
COG0012	COG0608	ACIAD2071	ACIAD2071	Putative GTP-binding protein	ACIAD3500	ACIAD3500	SsDNA exonuclease, 5'--> 3' specific , Mg	[TP0124-TP0704 (0.626838)]
COG1214	COG1773	ACIAD0677	ACIAD0677	Putative glycoprotein endopeptidase	ACIAD1066	rubA	Rubredoxin {UniProtKB/Swiss-Prot:P42453}	[TP0876-TP0991 (0.57776016)]
COG0739	COG0773	ACIAD3607	ACIAD3607	Putative peptidase {UniProtKB/TrEMBL:Q6F6S3}	ACIAD3663	ACIAD3663	UDP-N-acetylmuramate:L-alanyl-gamma-D-glutamyl-me	[TP0782-TP0341 (0.8145237)]
COG0739	COG0773	ACIAD3607	ACIAD3607	Putative peptidase {UniProtKB/TrEMBL:Q6F6S3}	ACIAD3516	murC	UDP-N-acetylmuramate--L-alanine ligase (EC 6.3.2.8) (UDP-N- acetylmuramoyl-L-alanine synthetase)	[TP0782-TP0341 (0.8145237)]
COG0739	COG0773	ACIAD1229	ACIAD1229	Lipoprotein {UniProtKB/TrEMBL:Q6FCV5}	ACIAD3663	ACIAD3663	UDP-N-acetylmuramate:L-alanyl-gamma-D-glutamyl-me	[TP0782-TP0341 (0.8145237)]
COG0739	COG0773	ACIAD3508	ACIAD3508	Hypothetical protein {UniProtKB/TrEMBL:Q6F711}	ACIAD3516	murC	UDP-N-acetylmuramate--L-alanine ligase (EC 6.3.2.8) (UDP-N- acetylmuramoyl-L-alanine synthetase)	[TP0782-TP0341 (0.8145237)]
COG0739	COG0773	ACIAD3508	ACIAD3508	Hypothetical protein {UniProtKB/TrEMBL:Q6F711}	ACIAD3663	ACIAD3663	UDP-N-acetylmuramate:L-alanyl-gamma-D-glutamyl-me	[TP0782-TP0341 (0.8145237)]
COG0739	COG0773	ACIAD1229	ACIAD1229	Lipoprotein {UniProtKB/TrEMBL:Q6FCV5}	ACIAD3516	murC	UDP-N-acetylmuramate--L-alanine ligase (EC 6.3.2.8) (UDP-N- acetylmuramoyl-L-alanine synthetase)	[TP0782-TP0341 (0.8145237)]
COG0050	COG0457	ACIAD0885	ACIAD0885	Protein chain elongation factor EF-Tu	ACIAD2901	ACIAD2901	Hypothetical protein {UniProtKB/TrEMBL:Q6F8J2}	[TP0187-TP0067 (0.7854602)]
COG0050	COG0457	ACIAD0299	ACIAD0299	Protein chain elongation factor EF-Tu, possible	ACIAD2901	ACIAD2901	Hypothetical protein {UniProtKB/TrEMBL:Q6F8J2}	[TP0187-TP0067 (0.7854602)]
COG0257	COG0564	ACIAD3198	ACIAD3198	50S ribosomal protein L36	ACIAD2897	ACIAD2897	Pseudouridine synthase {UniProtKB/TrEMBL:Q6F8J6}	[TP0209-TP0154 (0.634929)]
COG0257	COG0564	ACIAD3198	ACIAD3198	50S ribosomal protein L36	ACIAD0442	ACIAD0442	Pseudouridine synthase {UniProtKB/TrEMBL:Q6FEX8}	[TP0209-TP0154 (0.634929)]
COG0257	COG0564	ACIAD3198	ACIAD3198	50S ribosomal protein L36	ACIAD1203	ACIAD1203	Pseudouridine synthase {UniProtKB/TrEMBL:Q6FCX9}	[TP0209-TP0154 (0.634929)]
COG0257	COG0564	ACIAD3198	ACIAD3198	50S ribosomal protein L36	ACIAD0715	ACIAD0715	Dual specificity pseudouridine synthase for 23S	[TP0209-TP0154 (0.634929)]
COG0257	COG0564	ACIAD3198	ACIAD3198	50S ribosomal protein L36	ACIAD2377	ACIAD2377	Pseudouridine synthase {UniProtKB/TrEMBL:Q6F9V8}	[TP0209-TP0154 (0.634929)]
COG0621	COG2208	ACIAD3158	ACIAD3158	Putative tRNA-i(6)A37 modification enzyme	ACIAD3019	ACIAD3019	Putative two-component response regulator	[TP0269-TP0218 (0.77940726)]
COG0621	COG2208	ACIAD1371	ACIAD1371	Hypothetical protein {UniProtKB/TrEMBL:Q6FCH4}	ACIAD3019	ACIAD3019	Putative two-component response regulator	[TP0269-TP0218 (0.77940726)]
COG0739	COG2239	ACIAD1229	ACIAD1229	Lipoprotein {UniProtKB/TrEMBL:Q6FCV5}	ACIAD2835	ACIAD2835	Putative Mg transporter	[TP0155-TP0917 (0.6343327)]
COG0739	COG2239	ACIAD3607	ACIAD3607	Putative peptidase {UniProtKB/TrEMBL:Q6F6S3}	ACIAD2835	ACIAD2835	Putative Mg transporter	[TP0155-TP0917 (0.6343327)]
COG0739	COG2239	ACIAD3508	ACIAD3508	Hypothetical protein {UniProtKB/TrEMBL:Q6F711}	ACIAD2835	ACIAD2835	Putative Mg transporter	[TP0155-TP0917 (0.6343327)]
COG1292	COG2239	ACIAD1012	ACIAD1012	High-affinity choline transporter	ACIAD2835	ACIAD2835	Putative Mg transporter	[TP0106-TP0917 (0.5215956)]
COG1292	COG2239	ACIAD1011	ACIAD1011	Putative choline/carnitine/betaine transporter	ACIAD2835	ACIAD2835	Putative Mg transporter	[TP0106-TP0917 (0.5215956)]
COG1292	COG2239	ACIAD3460	ACIAD3460	Putative high affinity choline transport protein	ACIAD2835	ACIAD2835	Putative Mg transporter	[TP0106-TP0917 (0.5215956)]
COG0457	COG1187	ACIAD2901	ACIAD2901	Hypothetical protein {UniProtKB/TrEMBL:Q6F8J2}	ACIAD2380	ACIAD2380	16S rRNA pseudouridylate 516 synthase	[TP0067-TP0459 (0.6360361)]
COG0457	COG1187	ACIAD2901	ACIAD2901	Hypothetical protein {UniProtKB/TrEMBL:Q6F8J2}	ACIAD0861	ACIAD0861	Putative ribosomal large subunit pseudouridine	[TP0067-TP0459 (0.6360361)]
COG0457	COG1187	ACIAD2901	ACIAD2901	Hypothetical protein {UniProtKB/TrEMBL:Q6F8J2}	ACIAD1189	ACIAD1189	Putative pseudouridine synthase	[TP0067-TP0459 (0.6360361)]
COG0210	COG0305	ACIAD0495	ACIAD0495	Putative ATP-dependent DNA helicase	ACIAD2185	ACIAD2185	Putative replicative DNA helicase	[TP0102-TP0058 (0.8842861)]
COG0210	COG0305	ACIAD0900	ACIAD0900	ATP-dependent DNA helicase	ACIAD2185	ACIAD2185	Putative replicative DNA helicase	[TP0102-TP0058 (0.8842861)]
COG0210	COG0305	ACIAD0495	ACIAD0495	Putative ATP-dependent DNA helicase	ACIAD2433	ACIAD2433	Replicative DNA helicase;chromosome replication,	[TP0102-TP0058 (0.8842861)]
COG0210	COG0305	ACIAD0379	ACIAD0379	Putative DNA helicase {UniProtKB/TrEMBL:Q6FF31}	ACIAD2433	ACIAD2433	Replicative DNA helicase;chromosome replication,	[TP0102-TP0058 (0.8842861)]
COG0210	COG0305	ACIAD0379	ACIAD0379	Putative DNA helicase {UniProtKB/TrEMBL:Q6FF31}	ACIAD2185	ACIAD2185	Putative replicative DNA helicase	[TP0102-TP0058 (0.8842861)]
COG0210	COG0305	ACIAD0900	ACIAD0900	ATP-dependent DNA helicase	ACIAD2433	ACIAD2433	Replicative DNA helicase;chromosome replication,	[TP0102-TP0058 (0.8842861)]
COG0621	COG0739	ACIAD3158	ACIAD3158	Putative tRNA-i(6)A37 modification enzyme	ACIAD3607	ACIAD3607	Putative peptidase {UniProtKB/TrEMBL:Q6F6S3}	[TP0269-TP0702 (0.8475093)]
COG0621	COG0739	ACIAD1371	ACIAD1371	Hypothetical protein {UniProtKB/TrEMBL:Q6FCH4}	ACIAD3607	ACIAD3607	Putative peptidase {UniProtKB/TrEMBL:Q6F6S3}	[TP0269-TP0702 (0.8475093)]
COG0621	COG0739	ACIAD3158	ACIAD3158	Putative tRNA-i(6)A37 modification enzyme	ACIAD1229	ACIAD1229	Lipoprotein {UniProtKB/TrEMBL:Q6FCV5}	[TP0269-TP0702 (0.8475093)]
COG0621	COG0739	ACIAD3158	ACIAD3158	Putative tRNA-i(6)A37 modification enzyme	ACIAD3508	ACIAD3508	Hypothetical protein {UniProtKB/TrEMBL:Q6F711}	[TP0269-TP0702 (0.8475093)]
COG0621	COG0739	ACIAD1371	ACIAD1371	Hypothetical protein {UniProtKB/TrEMBL:Q6FCH4}	ACIAD3508	ACIAD3508	Hypothetical protein {UniProtKB/TrEMBL:Q6F711}	[TP0269-TP0702 (0.8475093)]
COG0621	COG0739	ACIAD1371	ACIAD1371	Hypothetical protein {UniProtKB/TrEMBL:Q6FCH4}	ACIAD1229	ACIAD1229	Lipoprotein {UniProtKB/TrEMBL:Q6FCV5}	[TP0269-TP0702 (0.8475093)]
