# Supplementary material for: The Binary Protein Interactome of Treponema pallidum – The Syphilis Spirochete
Source: PLoS One. 2008 May 28;3(5):e2292. doi: 10.1371/journal.pone.0002292 (PMC2386257; doi:10.1371/journal.pone.0002292)
Supplement: Data S1 — Predicted protein-protein interactions based on our Treponema pallidum data; zip archive containing 372 files with one file per species. (6.09 MB ZIP) [file pone.0002292.s006.zip › bacteria/Agrobacterium_tumefaciens.tab]

176299 Agrobacterium tumefaciens
COG A	COG B	Locus Id A	Preferred Name(s) A	Annotation A	Locus Id B	Preferred Name(s) B	Annotation B	T. pallidum interaction
COG0186	COG1475	Atu1937	rpsQ	30S ribosomal protein S17	AGR_pTi_191	AAK91063.1	AGR_pTi_191p {UniProtKB/TrEMBL:Q7D2I2}	[TP0198-TP0271 (0.71912634)]
COG0186	COG1475	Atu1937	rpsQ	30S ribosomal protein S17	AGR_C_5128	AGR_C_5128	AGR_C_5128p {UniProtKB/TrEMBL:Q7CW61}	[TP0198-TP0271 (0.71912634)]
COG0186	COG1475	Atu1937	rpsQ	30S ribosomal protein S17	AGR_pAT_53	AAK90415.1	Partitioning protein {UniProtKB/TrEMBL:Q8UKQ9}	[TP0198-TP0271 (0.71912634)]
COG0186	COG1475	Atu1937	rpsQ	30S ribosomal protein S17	AGR_L_1845	AGR_L_1845	Replication protein B {UniProtKB/TrEMBL:Q8U907}	[TP0198-TP0271 (0.71912634)]
COG0186	COG1475	Atu1937	rpsQ	30S ribosomal protein S17	AGR_pTi_94	AGR_pTi_94	Replication protein {UniProtKB/TrEMBL:Q8U690}	[TP0198-TP0271 (0.71912634)]
COG0186	COG1475	Atu1937	rpsQ	30S ribosomal protein S17	AGR_pAT_3	AGR_pAT_3	AGR_pAT_3p {UniProtKB/TrEMBL:Q7D452}	[TP0198-TP0271 (0.71912634)]
COG0608	COG0817	AGR_C_2915	AGR_C_2915	Single-stranded-DNA-specific exonuclease	AGR_L_2221	ruvC	Crossover junction endodeoxyribonuclease ruvC (EC 3.1.22.4) (Holliday junction nuclease ruvC) (Holliday junction resolvase ruvC)	[TP0704-TP0517 (0.81382185)]
COG0845	COG4591	AGR_L_1282	AAK89221.1	AGR_L_1282p {UniProtKB/TrEMBL:Q7CUC5}	AGR_C_2376	AGR_C_2376	ABC transporter, membrane spanning protein	[TP0965-TP0582 (0.8143851)]
COG0845	COG4591	AGR_L_2074	AAK89611.1	Efflux protein {UniProtKB/TrEMBL:Q8U9D2}	AGR_C_2376	AGR_C_2376	ABC transporter, membrane spanning protein	[TP0965-TP0582 (0.8143851)]
COG0845	COG4591	AGR_C_3722	AAK87807.1	AGR_C_3722p {UniProtKB/TrEMBL:Q7CXZ5}	AGR_C_2376	AGR_C_2376	ABC transporter, membrane spanning protein	[TP0965-TP0582 (0.8143851)]
COG0845	COG4591	AGR_L_3215	AGR_L_3215	AGR_L_3215p {UniProtKB/TrEMBL:Q7CRV9}	AGR_C_2376	AGR_C_2376	ABC transporter, membrane spanning protein	[TP0965-TP0582 (0.8143851)]
COG0845	COG4591	AGR_C_3332	AGR_C_3332	AGR_C_3332p {UniProtKB/TrEMBL:Q7CYG9}	AGR_C_2376	AGR_C_2376	ABC transporter, membrane spanning protein	[TP0965-TP0582 (0.8143851)]
COG0845	COG4591	AGR_C_4904	AAK88425.1	HlyD family secretion protein	AGR_C_2376	AGR_C_2376	ABC transporter, membrane spanning protein	[TP0965-TP0582 (0.8143851)]
COG0845	COG4591	AGR_C_4619	AAK88275.1	AGR_C_4619p {UniProtKB/TrEMBL:Q7CWT1}	AGR_C_2376	AGR_C_2376	ABC transporter, membrane spanning protein	[TP0965-TP0582 (0.8143851)]
COG0845	COG4591	AGR_pAT_549	AAK90754.1	HlyD family secretion protein	AGR_C_2376	AGR_C_2376	ABC transporter, membrane spanning protein	[TP0965-TP0582 (0.8143851)]
COG0845	COG4591	AGR_C_4337	AGR_C_4337	AGR_C_4337p {UniProtKB/TrEMBL:Q7CX61}	AGR_C_2376	AGR_C_2376	ABC transporter, membrane spanning protein	[TP0965-TP0582 (0.8143851)]
COG0845	COG4591	AGR_L_2071	AAK89610.1	HlyD family secretion protein	AGR_C_2376	AGR_C_2376	ABC transporter, membrane spanning protein	[TP0965-TP0582 (0.8143851)]
COG0845	COG4591	AGR_L_2998	AGR_L_2998	AGR_L_2998p {UniProtKB/TrEMBL:Q7CS59}	AGR_C_2376	AGR_C_2376	ABC transporter, membrane spanning protein	[TP0965-TP0582 (0.8143851)]
COG0845	COG4591	AGR_L_2992	AAK90066.1	Exopolysaccharide production protein	AGR_C_2376	AGR_C_2376	ABC transporter, membrane spanning protein	[TP0965-TP0582 (0.8143851)]
COG0845	COG4591	AGR_L_3090	AAK90117.1	AGR_L_3090p {UniProtKB/TrEMBL:Q7CS20}	AGR_C_2376	AGR_C_2376	ABC transporter, membrane spanning protein	[TP0965-TP0582 (0.8143851)]
COG0845	COG4591	AGR_C_4505	AAK88216.1	HlyD family secretion protein	AGR_C_2376	AGR_C_2376	ABC transporter, membrane spanning protein	[TP0965-TP0582 (0.8143851)]
COG0845	COG4591	AGR_L_906	AGR_L_906	AGR_L_906p {UniProtKB/TrEMBL:Q7CUW3}	AGR_C_2376	AGR_C_2376	ABC transporter, membrane spanning protein	[TP0965-TP0582 (0.8143851)]
COG0845	COG4591	AGR_L_492	AGR_L_492	AGR_L_492p {UniProtKB/TrEMBL:Q7CVG6}	AGR_C_2376	AGR_C_2376	ABC transporter, membrane spanning protein	[TP0965-TP0582 (0.8143851)]
COG0845	COG4591	AGR_L_433	AGR_L_433	HlyD family secretion protein	AGR_C_2376	AGR_C_2376	ABC transporter, membrane spanning protein	[TP0965-TP0582 (0.8143851)]
COG0845	COG4591	AGR_L_2881	AAK90008.1	AGR_L_2881p {UniProtKB/TrEMBL:Q7CSB6}	AGR_C_2376	AGR_C_2376	ABC transporter, membrane spanning protein	[TP0965-TP0582 (0.8143851)]
COG0845	COG4591	AGR_pAT_244	AAK90548.1	Efflux protein {UniProtKB/TrEMBL:Q8UKE5}	AGR_C_2376	AGR_C_2376	ABC transporter, membrane spanning protein	[TP0965-TP0582 (0.8143851)]
COG0617	COG0860	AGR_C_4092	AAK87992.1	AGR_C_4092p {UniProtKB/TrEMBL:Q7CXI6}	AGR_C_2473	AAK87132.1	AGR_C_2473p {UniProtKB/TrEMBL:Q7CZH0}	[TP0270-TP0247 (0.76828843)]
COG0201	COG0550	AGR_C_3523	AAK87688.1	AGR_C_3523p {UniProtKB/TrEMBL:Q7CY83}	AGR_C_2398	AGR_C_2398	DNA topoisomerase I {UniProtKB/TrEMBL:Q8UFU3}	[TP0208-TP0394 (0.8044664)]
COG0693	COG1922	AGR_L_1156	AGR_L_1156	Hypothetical protein Atu4286	AGR_C_1038	AGR_C_1038	Teichoic acid biosynthesis protein	[TP0445-TP0275 (0.6010877)]
COG0693	COG1922	AGR_L_1155	AAK89151.1	NonF-related protein {UniProtKB/TrEMBL:Q8U812}	AGR_C_4311	AGR_C_4311	AGR_C_4311p {UniProtKB/TrEMBL:Q7CX76}	[TP0445-TP0275 (0.6010877)]
COG0693	COG1922	AGR_L_1423	AAK89290.1	Proteinase {UniProtKB/TrEMBL:Q8U8F0}	AGR_C_4311	AGR_C_4311	AGR_C_4311p {UniProtKB/TrEMBL:Q7CX76}	[TP0445-TP0275 (0.6010877)]
COG0693	COG1922	AGR_C_1616	AGR_C_1616	Hypothetical protein Atu0886	AGR_C_1038	AGR_C_1038	Teichoic acid biosynthesis protein	[TP0445-TP0275 (0.6010877)]
COG0693	COG1922	AGR_L_1155	AAK89151.1	NonF-related protein {UniProtKB/TrEMBL:Q8U812}	AGR_C_1038	AGR_C_1038	Teichoic acid biosynthesis protein	[TP0445-TP0275 (0.6010877)]
COG0693	COG1922	AGR_C_1616	AGR_C_1616	Hypothetical protein Atu0886	AGR_C_4311	AGR_C_4311	AGR_C_4311p {UniProtKB/TrEMBL:Q7CX76}	[TP0445-TP0275 (0.6010877)]
COG0693	COG1922	AGR_L_1156	AGR_L_1156	Hypothetical protein Atu4286	AGR_C_4311	AGR_C_4311	AGR_C_4311p {UniProtKB/TrEMBL:Q7CX76}	[TP0445-TP0275 (0.6010877)]
COG0693	COG1922	AGR_L_1423	AAK89290.1	Proteinase {UniProtKB/TrEMBL:Q8U8F0}	AGR_C_1038	AGR_C_1038	Teichoic acid biosynthesis protein	[TP0445-TP0275 (0.6010877)]
COG0693	COG1922	AGR_L_853	AGR_L_853	Hypothetical protein Atu4442	AGR_C_4311	AGR_C_4311	AGR_C_4311p {UniProtKB/TrEMBL:Q7CX76}	[TP0445-TP0275 (0.6010877)]
COG0693	COG1922	AGR_L_853	AGR_L_853	Hypothetical protein Atu4442	AGR_C_1038	AGR_C_1038	Teichoic acid biosynthesis protein	[TP0445-TP0275 (0.6010877)]
COG0768	COG2812	AGR_C_3810	AGR_C_3810	Penicillin binding protein 2	AGR_C_147	AGR_C_147	DNA polymerase III, tau subunit	[TP0500-TP1005 (0.655462)]
COG0768	COG2812	AGR_C_1971	AAK86876.1	AGR_C_1971p {UniProtKB/TrEMBL:Q7D017}	AGR_C_147	AGR_C_147	DNA polymerase III, tau subunit	[TP0500-TP1005 (0.655462)]
COG0051	COG0693	Atu1947	rpsJ	30S ribosomal protein S10	AGR_C_1616	AGR_C_1616	Hypothetical protein Atu0886	[TP0188-TP0445 (0.6307204)]
COG0051	COG0693	Atu1947	rpsJ	30S ribosomal protein S10	AGR_L_1156	AGR_L_1156	Hypothetical protein Atu4286	[TP0188-TP0445 (0.6307204)]
COG0051	COG0693	Atu1947	rpsJ	30S ribosomal protein S10	AGR_L_853	AGR_L_853	Hypothetical protein Atu4442	[TP0188-TP0445 (0.6307204)]
COG0051	COG0693	Atu1947	rpsJ	30S ribosomal protein S10	AGR_L_1155	AAK89151.1	NonF-related protein {UniProtKB/TrEMBL:Q8U812}	[TP0188-TP0445 (0.6307204)]
COG0051	COG0693	Atu1947	rpsJ	30S ribosomal protein S10	AGR_L_1423	AAK89290.1	Proteinase {UniProtKB/TrEMBL:Q8U8F0}	[TP0188-TP0445 (0.6307204)]
COG0180	COG0564	AGR_C_611	trpS	Tryptophanyl-tRNA synthetase (EC 6.1.1.2) (Tryptophan--tRNA ligase) (TrpRS)	AGR_L_1625	AAK89387.1	Ribosomal large subunit pseudouridine synthase A	[TP0632-TP0339 (0.7885255)]
COG0180	COG0564	AGR_C_611	trpS	Tryptophanyl-tRNA synthetase (EC 6.1.1.2) (Tryptophan--tRNA ligase) (TrpRS)	AGR_C_2714	AAK87261.1	AGR_C_2714p {UniProtKB/TrEMBL:Q7CZ66}	[TP0632-TP0339 (0.7885255)]
COG0180	COG0564	AGR_C_611	trpS	Tryptophanyl-tRNA synthetase (EC 6.1.1.2) (Tryptophan--tRNA ligase) (TrpRS)	AGR_C_4432	AAK88180.1	AGR_C_4432p {UniProtKB/TrEMBL:Q7CX17}	[TP0632-TP0339 (0.7885255)]
COG0090	COG0223	AGR_C_3550	rplB	50S ribosomal protein L2	AGR_C_642	fmt	Methionyl-tRNA formyltransferase (EC 2.1.2.9)	[TP0192-TP0756 (0.8610547)]
COG0632	COG2255	AGR_L_2223	ruvA	Holliday junction ATP-dependent DNA helicase ruvA (EC 3.6.1.-)	AGR_L_2225	ruvB	Holliday junction ATP-dependent DNA helicase ruvB (EC 3.6.1.-)	[TP0543-TP0162 (0.9659884)]
COG0462	COG0817	AGR_C_4031	prs	Ribose-phosphate pyrophosphokinase (EC 2.7.6.1) (RPPK) (Phosphoribosyl pyrophosphate synthetase) (P-Rib-PP synthetase) (PRPP synthetase)	AGR_L_2221	ruvC	Crossover junction endodeoxyribonuclease ruvC (EC 3.1.22.4) (Holliday junction nuclease ruvC) (Holliday junction resolvase ruvC)	[TP0294-TP0517 (0.54911256)]
COG0257	COG0577	Atu3756.1	Atu3756.1	annotation not available	AGR_C_3336	AAK87586.1	AGR_C_3336p {UniProtKB/TrEMBL:Q7CYG7}	[TP0209-TP0962 (0.5903608)]
COG0257	COG0577	Atu3756.1	Atu3756.1	annotation not available	AGR_pAT_247	AAK90549.1	ABC transporter, nucleotide binding/ATPase	[TP0209-TP0962 (0.5903608)]
COG0257	COG0577	Atu3756.1	Atu3756.1	annotation not available	AGR_pAT_bx7	AAK90506.1	AGR_pAT_bx7p {UniProtKB/TrEMBL:Q7D3U6}	[TP0209-TP0962 (0.5903608)]
COG0257	COG0577	Atu3756.1	Atu3756.1	annotation not available	AGR_pAT_194	AAK90507.1	Hypothetical protein attG	[TP0209-TP0962 (0.5903608)]
COG0257	COG0577	Atu3756.1	Atu3756.1	annotation not available	AGR_pAT_665	AAK90828.1	AGR_pAT_665p {UniProtKB/TrEMBL:Q7D317}	[TP0209-TP0962 (0.5903608)]
COG0457	COG1653	AGR_L_275	AGR_L_275	AGR_L_275p {UniProtKB/TrEMBL:Q7CVR1}	AGR_L_1777	AGR_L_1777	ABC transporter, substrate binding protein	[TP0067-TP0074 (0.6656524)]
COG0457	COG1653	AGR_C_1124	AAK86440.1	AGR_C_1124p {UniProtKB/TrEMBL:Q7D123}	AGR_C_4715	AAK88324.1	ABC transporter, substrate binding protein	[TP0067-TP0074 (0.6656524)]
COG0457	COG1653	AGR_L_1582	AGR_L_1582	AGR_L_1582p {UniProtKB/TrEMBL:Q7CTZ7}	AGR_L_1217	AAK89187.1	ABC transporter, substrate binding protein	[TP0067-TP0074 (0.6656524)]
COG0457	COG1653	AGR_L_1582	AGR_L_1582	AGR_L_1582p {UniProtKB/TrEMBL:Q7CTZ7}	AGR_C_4552	AGR_C_4552	ABC transporter, substrate binding protein	[TP0067-TP0074 (0.6656524)]
COG0457	COG1653	AGR_L_2153	AAK89650.1	Hypothetical protein Atu3757	AGR_pAT_676	AAK90834.1	ABC transporter, substrate binding protein	[TP0067-TP0074 (0.6656524)]
COG0457	COG1653	AGR_C_1124	AAK86440.1	AGR_C_1124p {UniProtKB/TrEMBL:Q7D123}	AGR_L_3270	AAK90212.1	ABC transporter, substrate binding protein	[TP0067-TP0074 (0.6656524)]
COG0457	COG1653	AGR_L_1582	AGR_L_1582	AGR_L_1582p {UniProtKB/TrEMBL:Q7CTZ7}	AGR_pAT_676	AAK90834.1	ABC transporter, substrate binding protein	[TP0067-TP0074 (0.6656524)]
COG0457	COG1653	AGR_L_275	AGR_L_275	AGR_L_275p {UniProtKB/TrEMBL:Q7CVR1}	AGR_L_2941	AAK90038.1	ABC transporter, substrate binding protein	[TP0067-TP0074 (0.6656524)]
COG0457	COG1653	AGR_L_3032	AGR_L_3032	AGR_L_3032p {UniProtKB/TrEMBL:Q7CS43}	AGR_pAT_587	AAK90777.1	ABC transporter, substrate binding protein	[TP0067-TP0074 (0.6656524)]
COG0457	COG1653	AGR_C_1124	AAK86440.1	AGR_C_1124p {UniProtKB/TrEMBL:Q7D123}	AGR_L_3070	AAK90108.1	ABC transporter, substrate binding protein	[TP0067-TP0074 (0.6656524)]
COG0457	COG1653	AGR_L_2153	AAK89650.1	Hypothetical protein Atu3757	AGR_C_2594	AGR_C_2594	ABC transporter, substrate binding protein	[TP0067-TP0074 (0.6656524)]
COG0457	COG1653	AGR_L_1582	AGR_L_1582	AGR_L_1582p {UniProtKB/TrEMBL:Q7CTZ7}	AGR_L_3424	AGR_L_3424	ABC transporter, substrate binding protein	[TP0067-TP0074 (0.6656524)]
COG0457	COG1653	AGR_L_3032	AGR_L_3032	AGR_L_3032p {UniProtKB/TrEMBL:Q7CS43}	AGR_L_3319	AAK90235.1	ABC transporter, substrate binding protein	[TP0067-TP0074 (0.6656524)]
COG0457	COG1653	AGR_L_275	AGR_L_275	AGR_L_275p {UniProtKB/TrEMBL:Q7CVR1}	AGR_pAT_676	AAK90834.1	ABC transporter, substrate binding protein	[TP0067-TP0074 (0.6656524)]
COG0457	COG1653	AGR_C_1124	AAK86440.1	AGR_C_1124p {UniProtKB/TrEMBL:Q7D123}	AGR_pAT_114	AAK90455.1	AGR_pAT_114p {UniProtKB/TrEMBL:Q8U5X1}	[TP0067-TP0074 (0.6656524)]
COG0457	COG1653	AGR_L_3032	AGR_L_3032	AGR_L_3032p {UniProtKB/TrEMBL:Q7CS43}	AGR_C_529	AGR_C_529	ABC transporter, substrate binding protein	[TP0067-TP0074 (0.6656524)]
COG0457	COG1653	AGR_L_1582	AGR_L_1582	AGR_L_1582p {UniProtKB/TrEMBL:Q7CTZ7}	AGR_L_456	AGR_L_456	ABC transporter, substrate binding protein	[TP0067-TP0074 (0.6656524)]
COG0457	COG1653	AGR_L_1582	AGR_L_1582	AGR_L_1582p {UniProtKB/TrEMBL:Q7CTZ7}	AGR_C_1045	AGR_C_1045	ABC transporter, substrate binding protein	[TP0067-TP0074 (0.6656524)]
COG0457	COG1653	AGR_C_1124	AAK86440.1	AGR_C_1124p {UniProtKB/TrEMBL:Q7D123}	AGR_L_3319	AAK90235.1	ABC transporter, substrate binding protein	[TP0067-TP0074 (0.6656524)]
COG0457	COG1653	AGR_C_1124	AAK86440.1	AGR_C_1124p {UniProtKB/TrEMBL:Q7D123}	AGR_L_3404	AAK90277.1	AGR_L_3404p {UniProtKB/TrEMBL:Q7CRM0}	[TP0067-TP0074 (0.6656524)]
COG0457	COG1653	AGR_L_3032	AGR_L_3032	AGR_L_3032p {UniProtKB/TrEMBL:Q7CS43}	AGR_pAT_379	AAK90639.1	Sugar binding protein {UniProtKB/TrEMBL:Q8UK58}	[TP0067-TP0074 (0.6656524)]
COG0457	COG1653	AGR_L_275	AGR_L_275	AGR_L_275p {UniProtKB/TrEMBL:Q7CVR1}	AGR_L_3389	AGR_L_3389	AGR_L_3389p {UniProtKB/TrEMBL:Q7CRM8}	[TP0067-TP0074 (0.6656524)]
COG0457	COG1653	AGR_C_1124	AAK86440.1	AGR_C_1124p {UniProtKB/TrEMBL:Q7D123}	AGR_L_1009	AGR_L_1009	ABC transporter, substrate binding protein	[TP0067-TP0074 (0.6656524)]
COG0457	COG1653	AGR_L_2153	AAK89650.1	Hypothetical protein Atu3757	AGR_L_3413	AGR_L_3413	ABC transporter, substrate binding protein	[TP0067-TP0074 (0.6656524)]
COG0457	COG1653	AGR_L_3032	AGR_L_3032	AGR_L_3032p {UniProtKB/TrEMBL:Q7CS43}	AGR_L_3248	AGR_L_3248	ABC transporter, substrate binding protein	[TP0067-TP0074 (0.6656524)]
COG0457	COG1653	AGR_L_3032	AGR_L_3032	AGR_L_3032p {UniProtKB/TrEMBL:Q7CS43}	AGR_L_3270	AAK90212.1	ABC transporter, substrate binding protein	[TP0067-TP0074 (0.6656524)]
COG0457	COG1653	AGR_L_2153	AAK89650.1	Hypothetical protein Atu3757	AGR_L_3070	AAK90108.1	ABC transporter, substrate binding protein	[TP0067-TP0074 (0.6656524)]
COG0457	COG1653	AGR_L_3032	AGR_L_3032	AGR_L_3032p {UniProtKB/TrEMBL:Q7CS43}	AGR_L_3404	AAK90277.1	AGR_L_3404p {UniProtKB/TrEMBL:Q7CRM0}	[TP0067-TP0074 (0.6656524)]
COG0457	COG1653	AGR_L_1582	AGR_L_1582	AGR_L_1582p {UniProtKB/TrEMBL:Q7CTZ7}	AGR_pAT_587	AAK90777.1	ABC transporter, substrate binding protein	[TP0067-TP0074 (0.6656524)]
COG0457	COG1653	AGR_C_1124	AAK86440.1	AGR_C_1124p {UniProtKB/TrEMBL:Q7D123}	AGR_L_841	AGR_L_841	AGR_L_841p {UniProtKB/TrEMBL:Q7CUZ5}	[TP0067-TP0074 (0.6656524)]
COG0457	COG1653	AGR_L_2153	AAK89650.1	Hypothetical protein Atu3757	AGR_pAT_77	AGR_pAT_77	ABC transporter, substrate binding protein	[TP0067-TP0074 (0.6656524)]
COG0457	COG1653	AGR_L_2153	AAK89650.1	Hypothetical protein Atu3757	AGR_pAT_587	AAK90777.1	ABC transporter, substrate binding protein	[TP0067-TP0074 (0.6656524)]
COG0457	COG1653	AGR_L_1582	AGR_L_1582	AGR_L_1582p {UniProtKB/TrEMBL:Q7CTZ7}	AGR_L_1009	AGR_L_1009	ABC transporter, substrate binding protein	[TP0067-TP0074 (0.6656524)]
COG0457	COG1653	AGR_L_275	AGR_L_275	AGR_L_275p {UniProtKB/TrEMBL:Q7CVR1}	AGR_pAT_77	AGR_pAT_77	ABC transporter, substrate binding protein	[TP0067-TP0074 (0.6656524)]
COG0457	COG1653	AGR_L_2153	AAK89650.1	Hypothetical protein Atu3757	AGR_L_3270	AAK90212.1	ABC transporter, substrate binding protein	[TP0067-TP0074 (0.6656524)]
COG0457	COG1653	AGR_L_275	AGR_L_275	AGR_L_275p {UniProtKB/TrEMBL:Q7CVR1}	AGR_C_4552	AGR_C_4552	ABC transporter, substrate binding protein	[TP0067-TP0074 (0.6656524)]
COG0457	COG1653	AGR_L_2153	AAK89650.1	Hypothetical protein Atu3757	AGR_C_1045	AGR_C_1045	ABC transporter, substrate binding protein	[TP0067-TP0074 (0.6656524)]
COG0457	COG1653	AGR_L_1582	AGR_L_1582	AGR_L_1582p {UniProtKB/TrEMBL:Q7CTZ7}	AGR_C_689	AGR_C_689	ABC transporter, substrate binding protein	[TP0067-TP0074 (0.6656524)]
COG0457	COG1653	AGR_L_3032	AGR_L_3032	AGR_L_3032p {UniProtKB/TrEMBL:Q7CS43}	AGR_L_1777	AGR_L_1777	ABC transporter, substrate binding protein	[TP0067-TP0074 (0.6656524)]
COG0457	COG1653	AGR_C_1124	AAK86440.1	AGR_C_1124p {UniProtKB/TrEMBL:Q7D123}	AGR_pAT_676	AAK90834.1	ABC transporter, substrate binding protein	[TP0067-TP0074 (0.6656524)]
COG0457	COG1653	AGR_C_1124	AAK86440.1	AGR_C_1124p {UniProtKB/TrEMBL:Q7D123}	AGR_L_2941	AAK90038.1	ABC transporter, substrate binding protein	[TP0067-TP0074 (0.6656524)]
COG0457	COG1653	AGR_L_1582	AGR_L_1582	AGR_L_1582p {UniProtKB/TrEMBL:Q7CTZ7}	AGR_L_3289	AGR_L_3289	AGR_L_3289p {UniProtKB/TrEMBL:Q7CRS2}	[TP0067-TP0074 (0.6656524)]
COG0457	COG1653	AGR_L_275	AGR_L_275	AGR_L_275p {UniProtKB/TrEMBL:Q7CVR1}	AGR_L_3404	AAK90277.1	AGR_L_3404p {UniProtKB/TrEMBL:Q7CRM0}	[TP0067-TP0074 (0.6656524)]
COG0457	COG1653	AGR_C_1124	AAK86440.1	AGR_C_1124p {UniProtKB/TrEMBL:Q7D123}	AGR_L_3248	AGR_L_3248	ABC transporter, substrate binding protein	[TP0067-TP0074 (0.6656524)]
COG0457	COG1653	AGR_C_1124	AAK86440.1	AGR_C_1124p {UniProtKB/TrEMBL:Q7D123}	AGR_L_2966	AGR_L_2966	ABC transporter, substrate binding protein	[TP0067-TP0074 (0.6656524)]
COG0457	COG1653	AGR_L_2153	AAK89650.1	Hypothetical protein Atu3757	AGR_L_841	AGR_L_841	AGR_L_841p {UniProtKB/TrEMBL:Q7CUZ5}	[TP0067-TP0074 (0.6656524)]
COG0457	COG1653	AGR_L_1582	AGR_L_1582	AGR_L_1582p {UniProtKB/TrEMBL:Q7CTZ7}	AGR_L_3404	AAK90277.1	AGR_L_3404p {UniProtKB/TrEMBL:Q7CRM0}	[TP0067-TP0074 (0.6656524)]
COG0457	COG1653	AGR_L_1582	AGR_L_1582	AGR_L_1582p {UniProtKB/TrEMBL:Q7CTZ7}	AGR_L_3389	AGR_L_3389	AGR_L_3389p {UniProtKB/TrEMBL:Q7CRM8}	[TP0067-TP0074 (0.6656524)]
COG0457	COG1653	AGR_L_2153	AAK89650.1	Hypothetical protein Atu3757	AGR_L_1009	AGR_L_1009	ABC transporter, substrate binding protein	[TP0067-TP0074 (0.6656524)]
COG0457	COG1653	AGR_C_1124	AAK86440.1	AGR_C_1124p {UniProtKB/TrEMBL:Q7D123}	AGR_C_4552	AGR_C_4552	ABC transporter, substrate binding protein	[TP0067-TP0074 (0.6656524)]
COG0457	COG1653	AGR_L_3032	AGR_L_3032	AGR_L_3032p {UniProtKB/TrEMBL:Q7CS43}	AGR_L_1009	AGR_L_1009	ABC transporter, substrate binding protein	[TP0067-TP0074 (0.6656524)]
COG0457	COG1653	AGR_L_3032	AGR_L_3032	AGR_L_3032p {UniProtKB/TrEMBL:Q7CS43}	AGR_L_3153	AGR_L_3153	ABC transporter, substrate binding protein	[TP0067-TP0074 (0.6656524)]
COG0457	COG1653	AGR_L_1582	AGR_L_1582	AGR_L_1582p {UniProtKB/TrEMBL:Q7CTZ7}	AGR_L_1777	AGR_L_1777	ABC transporter, substrate binding protein	[TP0067-TP0074 (0.6656524)]
COG0457	COG1653	AGR_C_1124	AAK86440.1	AGR_C_1124p {UniProtKB/TrEMBL:Q7D123}	AGR_pAT_379	AAK90639.1	Sugar binding protein {UniProtKB/TrEMBL:Q8UK58}	[TP0067-TP0074 (0.6656524)]
COG0457	COG1653	AGR_C_1124	AAK86440.1	AGR_C_1124p {UniProtKB/TrEMBL:Q7D123}	AGR_L_3389	AGR_L_3389	AGR_L_3389p {UniProtKB/TrEMBL:Q7CRM8}	[TP0067-TP0074 (0.6656524)]
COG0457	COG1653	AGR_C_1124	AAK86440.1	AGR_C_1124p {UniProtKB/TrEMBL:Q7D123}	AGR_L_1777	AGR_L_1777	ABC transporter, substrate binding protein	[TP0067-TP0074 (0.6656524)]
COG0457	COG1653	AGR_L_1582	AGR_L_1582	AGR_L_1582p {UniProtKB/TrEMBL:Q7CTZ7}	AGR_L_1912	AAK89528.1	Hypothetical protein Atu3891	[TP0067-TP0074 (0.6656524)]
COG0457	COG1653	AGR_L_1582	AGR_L_1582	AGR_L_1582p {UniProtKB/TrEMBL:Q7CTZ7}	AGR_L_3359	AAK90256.1	AGR_L_3359p {UniProtKB/TrEMBL:Q7CRP0}	[TP0067-TP0074 (0.6656524)]
COG0457	COG1653	AGR_L_3032	AGR_L_3032	AGR_L_3032p {UniProtKB/TrEMBL:Q7CS43}	AGR_C_4715	AAK88324.1	ABC transporter, substrate binding protein	[TP0067-TP0074 (0.6656524)]
COG0457	COG1653	AGR_L_2153	AAK89650.1	Hypothetical protein Atu3757	AGR_C_4552	AGR_C_4552	ABC transporter, substrate binding protein	[TP0067-TP0074 (0.6656524)]
COG0457	COG1653	AGR_L_2153	AAK89650.1	Hypothetical protein Atu3757	AGR_L_3560	AGR_L_3560	ABC transporter, membrane spanning protein	[TP0067-TP0074 (0.6656524)]
COG0457	COG1653	AGR_L_275	AGR_L_275	AGR_L_275p {UniProtKB/TrEMBL:Q7CVR1}	AGR_L_3359	AAK90256.1	AGR_L_3359p {UniProtKB/TrEMBL:Q7CRP0}	[TP0067-TP0074 (0.6656524)]
COG0457	COG1653	AGR_L_2153	AAK89650.1	Hypothetical protein Atu3757	AGR_pAT_114	AAK90455.1	AGR_pAT_114p {UniProtKB/TrEMBL:Q8U5X1}	[TP0067-TP0074 (0.6656524)]
COG0457	COG1653	AGR_C_1124	AAK86440.1	AGR_C_1124p {UniProtKB/TrEMBL:Q7D123}	AGR_L_1912	AAK89528.1	Hypothetical protein Atu3891	[TP0067-TP0074 (0.6656524)]
COG0457	COG1653	AGR_L_3032	AGR_L_3032	AGR_L_3032p {UniProtKB/TrEMBL:Q7CS43}	AGR_L_3070	AAK90108.1	ABC transporter, substrate binding protein	[TP0067-TP0074 (0.6656524)]
COG0457	COG1653	AGR_L_2153	AAK89650.1	Hypothetical protein Atu3757	AGR_L_3389	AGR_L_3389	AGR_L_3389p {UniProtKB/TrEMBL:Q7CRM8}	[TP0067-TP0074 (0.6656524)]
COG0457	COG1653	AGR_L_275	AGR_L_275	AGR_L_275p {UniProtKB/TrEMBL:Q7CVR1}	AGR_L_3319	AAK90235.1	ABC transporter, substrate binding protein	[TP0067-TP0074 (0.6656524)]
COG0457	COG1653	AGR_L_275	AGR_L_275	AGR_L_275p {UniProtKB/TrEMBL:Q7CVR1}	AGR_L_3070	AAK90108.1	ABC transporter, substrate binding protein	[TP0067-TP0074 (0.6656524)]
COG0457	COG1653	AGR_L_3032	AGR_L_3032	AGR_L_3032p {UniProtKB/TrEMBL:Q7CS43}	AGR_pAT_77	AGR_pAT_77	ABC transporter, substrate binding protein	[TP0067-TP0074 (0.6656524)]
COG0457	COG1653	AGR_L_275	AGR_L_275	AGR_L_275p {UniProtKB/TrEMBL:Q7CVR1}	AGR_L_841	AGR_L_841	AGR_L_841p {UniProtKB/TrEMBL:Q7CUZ5}	[TP0067-TP0074 (0.6656524)]
COG0457	COG1653	AGR_L_3032	AGR_L_3032	AGR_L_3032p {UniProtKB/TrEMBL:Q7CS43}	AGR_L_1217	AAK89187.1	ABC transporter, substrate binding protein	[TP0067-TP0074 (0.6656524)]
COG0457	COG1653	AGR_L_1582	AGR_L_1582	AGR_L_1582p {UniProtKB/TrEMBL:Q7CTZ7}	AGR_L_3270	AAK90212.1	ABC transporter, substrate binding protein	[TP0067-TP0074 (0.6656524)]
COG0457	COG1653	AGR_L_1582	AGR_L_1582	AGR_L_1582p {UniProtKB/TrEMBL:Q7CTZ7}	AGR_C_2594	AGR_C_2594	ABC transporter, substrate binding protein	[TP0067-TP0074 (0.6656524)]
COG0457	COG1653	AGR_L_1582	AGR_L_1582	AGR_L_1582p {UniProtKB/TrEMBL:Q7CTZ7}	AGR_L_3248	AGR_L_3248	ABC transporter, substrate binding protein	[TP0067-TP0074 (0.6656524)]
COG0457	COG1653	AGR_L_3032	AGR_L_3032	AGR_L_3032p {UniProtKB/TrEMBL:Q7CS43}	AGR_C_2594	AGR_C_2594	ABC transporter, substrate binding protein	[TP0067-TP0074 (0.6656524)]
COG0457	COG1653	AGR_L_2153	AAK89650.1	Hypothetical protein Atu3757	AGR_L_3424	AGR_L_3424	ABC transporter, substrate binding protein	[TP0067-TP0074 (0.6656524)]
COG0457	COG1653	AGR_L_1582	AGR_L_1582	AGR_L_1582p {UniProtKB/TrEMBL:Q7CTZ7}	AGR_C_529	AGR_C_529	ABC transporter, substrate binding protein	[TP0067-TP0074 (0.6656524)]
COG0457	COG1653	AGR_C_1124	AAK86440.1	AGR_C_1124p {UniProtKB/TrEMBL:Q7D123}	AGR_L_3289	AGR_L_3289	AGR_L_3289p {UniProtKB/TrEMBL:Q7CRS2}	[TP0067-TP0074 (0.6656524)]
COG0457	COG1653	AGR_L_1582	AGR_L_1582	AGR_L_1582p {UniProtKB/TrEMBL:Q7CTZ7}	AGR_pAT_77	AGR_pAT_77	ABC transporter, substrate binding protein	[TP0067-TP0074 (0.6656524)]
COG0457	COG1653	AGR_L_1582	AGR_L_1582	AGR_L_1582p {UniProtKB/TrEMBL:Q7CTZ7}	AGR_L_3319	AAK90235.1	ABC transporter, substrate binding protein	[TP0067-TP0074 (0.6656524)]
COG0457	COG1653	AGR_L_1582	AGR_L_1582	AGR_L_1582p {UniProtKB/TrEMBL:Q7CTZ7}	AGR_L_3413	AGR_L_3413	ABC transporter, substrate binding protein	[TP0067-TP0074 (0.6656524)]
COG0457	COG1653	AGR_L_3032	AGR_L_3032	AGR_L_3032p {UniProtKB/TrEMBL:Q7CS43}	AGR_L_2966	AGR_L_2966	ABC transporter, substrate binding protein	[TP0067-TP0074 (0.6656524)]
COG0457	COG1653	AGR_L_3032	AGR_L_3032	AGR_L_3032p {UniProtKB/TrEMBL:Q7CS43}	AGR_pAT_676	AAK90834.1	ABC transporter, substrate binding protein	[TP0067-TP0074 (0.6656524)]
COG0457	COG1653	AGR_L_2153	AAK89650.1	Hypothetical protein Atu3757	AGR_C_4715	AAK88324.1	ABC transporter, substrate binding protein	[TP0067-TP0074 (0.6656524)]
COG0457	COG1653	AGR_C_1124	AAK86440.1	AGR_C_1124p {UniProtKB/TrEMBL:Q7D123}	AGR_C_2594	AGR_C_2594	ABC transporter, substrate binding protein	[TP0067-TP0074 (0.6656524)]
COG0457	COG1653	AGR_L_275	AGR_L_275	AGR_L_275p {UniProtKB/TrEMBL:Q7CVR1}	AGR_L_3248	AGR_L_3248	ABC transporter, substrate binding protein	[TP0067-TP0074 (0.6656524)]
COG0457	COG1653	AGR_L_2153	AAK89650.1	Hypothetical protein Atu3757	AGR_L_3289	AGR_L_3289	AGR_L_3289p {UniProtKB/TrEMBL:Q7CRS2}	[TP0067-TP0074 (0.6656524)]
COG0457	COG1653	AGR_L_3032	AGR_L_3032	AGR_L_3032p {UniProtKB/TrEMBL:Q7CS43}	AGR_L_2941	AAK90038.1	ABC transporter, substrate binding protein	[TP0067-TP0074 (0.6656524)]
COG0457	COG1653	AGR_L_275	AGR_L_275	AGR_L_275p {UniProtKB/TrEMBL:Q7CVR1}	AGR_L_3289	AGR_L_3289	AGR_L_3289p {UniProtKB/TrEMBL:Q7CRS2}	[TP0067-TP0074 (0.6656524)]
COG0457	COG1653	AGR_L_275	AGR_L_275	AGR_L_275p {UniProtKB/TrEMBL:Q7CVR1}	AGR_L_3560	AGR_L_3560	ABC transporter, membrane spanning protein	[TP0067-TP0074 (0.6656524)]
COG0457	COG1653	AGR_L_275	AGR_L_275	AGR_L_275p {UniProtKB/TrEMBL:Q7CVR1}	AGR_C_2594	AGR_C_2594	ABC transporter, substrate binding protein	[TP0067-TP0074 (0.6656524)]
COG0457	COG1653	AGR_L_2153	AAK89650.1	Hypothetical protein Atu3757	AGR_L_1777	AGR_L_1777	ABC transporter, substrate binding protein	[TP0067-TP0074 (0.6656524)]
COG0457	COG1653	AGR_L_2153	AAK89650.1	Hypothetical protein Atu3757	AGR_L_2941	AAK90038.1	ABC transporter, substrate binding protein	[TP0067-TP0074 (0.6656524)]
COG0457	COG1653	AGR_L_3032	AGR_L_3032	AGR_L_3032p {UniProtKB/TrEMBL:Q7CS43}	AGR_L_3424	AGR_L_3424	ABC transporter, substrate binding protein	[TP0067-TP0074 (0.6656524)]
COG0457	COG1653	AGR_L_2153	AAK89650.1	Hypothetical protein Atu3757	AGR_L_1912	AAK89528.1	Hypothetical protein Atu3891	[TP0067-TP0074 (0.6656524)]
COG0457	COG1653	AGR_L_3032	AGR_L_3032	AGR_L_3032p {UniProtKB/TrEMBL:Q7CS43}	AGR_pAT_114	AAK90455.1	AGR_pAT_114p {UniProtKB/TrEMBL:Q8U5X1}	[TP0067-TP0074 (0.6656524)]
COG0457	COG1653	AGR_C_1124	AAK86440.1	AGR_C_1124p {UniProtKB/TrEMBL:Q7D123}	AGR_pAT_587	AAK90777.1	ABC transporter, substrate binding protein	[TP0067-TP0074 (0.6656524)]
COG0457	COG1653	AGR_L_2153	AAK89650.1	Hypothetical protein Atu3757	AGR_L_456	AGR_L_456	ABC transporter, substrate binding protein	[TP0067-TP0074 (0.6656524)]
COG0457	COG1653	AGR_L_1582	AGR_L_1582	AGR_L_1582p {UniProtKB/TrEMBL:Q7CTZ7}	AGR_L_3560	AGR_L_3560	ABC transporter, membrane spanning protein	[TP0067-TP0074 (0.6656524)]
COG0457	COG1653	AGR_C_1124	AAK86440.1	AGR_C_1124p {UniProtKB/TrEMBL:Q7D123}	AGR_L_456	AGR_L_456	ABC transporter, substrate binding protein	[TP0067-TP0074 (0.6656524)]
COG0457	COG1653	AGR_L_1582	AGR_L_1582	AGR_L_1582p {UniProtKB/TrEMBL:Q7CTZ7}	AGR_L_3153	AGR_L_3153	ABC transporter, substrate binding protein	[TP0067-TP0074 (0.6656524)]
COG0457	COG1653	AGR_L_275	AGR_L_275	AGR_L_275p {UniProtKB/TrEMBL:Q7CVR1}	AGR_C_1045	AGR_C_1045	ABC transporter, substrate binding protein	[TP0067-TP0074 (0.6656524)]
COG0457	COG1653	AGR_L_275	AGR_L_275	AGR_L_275p {UniProtKB/TrEMBL:Q7CVR1}	AGR_L_3424	AGR_L_3424	ABC transporter, substrate binding protein	[TP0067-TP0074 (0.6656524)]
COG0457	COG1653	AGR_C_1124	AAK86440.1	AGR_C_1124p {UniProtKB/TrEMBL:Q7D123}	AGR_L_3359	AAK90256.1	AGR_L_3359p {UniProtKB/TrEMBL:Q7CRP0}	[TP0067-TP0074 (0.6656524)]
COG0457	COG1653	AGR_L_2153	AAK89650.1	Hypothetical protein Atu3757	AGR_C_529	AGR_C_529	ABC transporter, substrate binding protein	[TP0067-TP0074 (0.6656524)]
COG0457	COG1653	AGR_L_275	AGR_L_275	AGR_L_275p {UniProtKB/TrEMBL:Q7CVR1}	AGR_pAT_114	AAK90455.1	AGR_pAT_114p {UniProtKB/TrEMBL:Q8U5X1}	[TP0067-TP0074 (0.6656524)]
COG0457	COG1653	AGR_L_2153	AAK89650.1	Hypothetical protein Atu3757	AGR_L_3319	AAK90235.1	ABC transporter, substrate binding protein	[TP0067-TP0074 (0.6656524)]
COG0457	COG1653	AGR_L_2153	AAK89650.1	Hypothetical protein Atu3757	AGR_L_2966	AGR_L_2966	ABC transporter, substrate binding protein	[TP0067-TP0074 (0.6656524)]
COG0457	COG1653	AGR_L_2153	AAK89650.1	Hypothetical protein Atu3757	AGR_L_3153	AGR_L_3153	ABC transporter, substrate binding protein	[TP0067-TP0074 (0.6656524)]
COG0457	COG1653	AGR_L_1582	AGR_L_1582	AGR_L_1582p {UniProtKB/TrEMBL:Q7CTZ7}	AGR_pAT_114	AAK90455.1	AGR_pAT_114p {UniProtKB/TrEMBL:Q8U5X1}	[TP0067-TP0074 (0.6656524)]
COG0457	COG1653	AGR_L_3032	AGR_L_3032	AGR_L_3032p {UniProtKB/TrEMBL:Q7CS43}	AGR_C_4552	AGR_C_4552	ABC transporter, substrate binding protein	[TP0067-TP0074 (0.6656524)]
COG0457	COG1653	AGR_C_1124	AAK86440.1	AGR_C_1124p {UniProtKB/TrEMBL:Q7D123}	AGR_L_3424	AGR_L_3424	ABC transporter, substrate binding protein	[TP0067-TP0074 (0.6656524)]
COG0457	COG1653	AGR_C_1124	AAK86440.1	AGR_C_1124p {UniProtKB/TrEMBL:Q7D123}	AGR_L_3413	AGR_L_3413	ABC transporter, substrate binding protein	[TP0067-TP0074 (0.6656524)]
COG0457	COG1653	AGR_L_2153	AAK89650.1	Hypothetical protein Atu3757	AGR_L_3404	AAK90277.1	AGR_L_3404p {UniProtKB/TrEMBL:Q7CRM0}	[TP0067-TP0074 (0.6656524)]
COG0457	COG1653	AGR_L_2153	AAK89650.1	Hypothetical protein Atu3757	AGR_L_3359	AAK90256.1	AGR_L_3359p {UniProtKB/TrEMBL:Q7CRP0}	[TP0067-TP0074 (0.6656524)]
COG0457	COG1653	AGR_L_3032	AGR_L_3032	AGR_L_3032p {UniProtKB/TrEMBL:Q7CS43}	AGR_L_841	AGR_L_841	AGR_L_841p {UniProtKB/TrEMBL:Q7CUZ5}	[TP0067-TP0074 (0.6656524)]
COG0457	COG1653	AGR_L_2153	AAK89650.1	Hypothetical protein Atu3757	AGR_pAT_379	AAK90639.1	Sugar binding protein {UniProtKB/TrEMBL:Q8UK58}	[TP0067-TP0074 (0.6656524)]
COG0457	COG1653	AGR_L_2153	AAK89650.1	Hypothetical protein Atu3757	AGR_L_1217	AAK89187.1	ABC transporter, substrate binding protein	[TP0067-TP0074 (0.6656524)]
COG0457	COG1653	AGR_L_275	AGR_L_275	AGR_L_275p {UniProtKB/TrEMBL:Q7CVR1}	AGR_L_1912	AAK89528.1	Hypothetical protein Atu3891	[TP0067-TP0074 (0.6656524)]
COG0457	COG1653	AGR_L_275	AGR_L_275	AGR_L_275p {UniProtKB/TrEMBL:Q7CVR1}	AGR_L_3413	AGR_L_3413	ABC transporter, substrate binding protein	[TP0067-TP0074 (0.6656524)]
COG0457	COG1653	AGR_L_1582	AGR_L_1582	AGR_L_1582p {UniProtKB/TrEMBL:Q7CTZ7}	AGR_pAT_379	AAK90639.1	Sugar binding protein {UniProtKB/TrEMBL:Q8UK58}	[TP0067-TP0074 (0.6656524)]
COG0457	COG1653	AGR_L_1582	AGR_L_1582	AGR_L_1582p {UniProtKB/TrEMBL:Q7CTZ7}	AGR_L_2941	AAK90038.1	ABC transporter, substrate binding protein	[TP0067-TP0074 (0.6656524)]
COG0457	COG1653	AGR_L_275	AGR_L_275	AGR_L_275p {UniProtKB/TrEMBL:Q7CVR1}	AGR_L_1009	AGR_L_1009	ABC transporter, substrate binding protein	[TP0067-TP0074 (0.6656524)]
COG0457	COG1653	AGR_L_275	AGR_L_275	AGR_L_275p {UniProtKB/TrEMBL:Q7CVR1}	AGR_C_689	AGR_C_689	ABC transporter, substrate binding protein	[TP0067-TP0074 (0.6656524)]
COG0457	COG1653	AGR_L_3032	AGR_L_3032	AGR_L_3032p {UniProtKB/TrEMBL:Q7CS43}	AGR_L_3389	AGR_L_3389	AGR_L_3389p {UniProtKB/TrEMBL:Q7CRM8}	[TP0067-TP0074 (0.6656524)]
COG0457	COG1653	AGR_L_275	AGR_L_275	AGR_L_275p {UniProtKB/TrEMBL:Q7CVR1}	AGR_L_3270	AAK90212.1	ABC transporter, substrate binding protein	[TP0067-TP0074 (0.6656524)]
COG0457	COG1653	AGR_L_3032	AGR_L_3032	AGR_L_3032p {UniProtKB/TrEMBL:Q7CS43}	AGR_C_689	AGR_C_689	ABC transporter, substrate binding protein	[TP0067-TP0074 (0.6656524)]
COG0457	COG1653	AGR_C_1124	AAK86440.1	AGR_C_1124p {UniProtKB/TrEMBL:Q7D123}	AGR_L_3153	AGR_L_3153	ABC transporter, substrate binding protein	[TP0067-TP0074 (0.6656524)]
COG0457	COG1653	AGR_L_275	AGR_L_275	AGR_L_275p {UniProtKB/TrEMBL:Q7CVR1}	AGR_C_4715	AAK88324.1	ABC transporter, substrate binding protein	[TP0067-TP0074 (0.6656524)]
COG0457	COG1653	AGR_L_275	AGR_L_275	AGR_L_275p {UniProtKB/TrEMBL:Q7CVR1}	AGR_L_2966	AGR_L_2966	ABC transporter, substrate binding protein	[TP0067-TP0074 (0.6656524)]
COG0457	COG1653	AGR_L_3032	AGR_L_3032	AGR_L_3032p {UniProtKB/TrEMBL:Q7CS43}	AGR_L_3289	AGR_L_3289	AGR_L_3289p {UniProtKB/TrEMBL:Q7CRS2}	[TP0067-TP0074 (0.6656524)]
COG0457	COG1653	AGR_L_2153	AAK89650.1	Hypothetical protein Atu3757	AGR_L_3248	AGR_L_3248	ABC transporter, substrate binding protein	[TP0067-TP0074 (0.6656524)]
COG0457	COG1653	AGR_C_1124	AAK86440.1	AGR_C_1124p {UniProtKB/TrEMBL:Q7D123}	AGR_C_1045	AGR_C_1045	ABC transporter, substrate binding protein	[TP0067-TP0074 (0.6656524)]
COG0457	COG1653	AGR_L_2153	AAK89650.1	Hypothetical protein Atu3757	AGR_C_689	AGR_C_689	ABC transporter, substrate binding protein	[TP0067-TP0074 (0.6656524)]
COG0457	COG1653	AGR_L_275	AGR_L_275	AGR_L_275p {UniProtKB/TrEMBL:Q7CVR1}	AGR_pAT_587	AAK90777.1	ABC transporter, substrate binding protein	[TP0067-TP0074 (0.6656524)]
COG0457	COG1653	AGR_L_3032	AGR_L_3032	AGR_L_3032p {UniProtKB/TrEMBL:Q7CS43}	AGR_C_1045	AGR_C_1045	ABC transporter, substrate binding protein	[TP0067-TP0074 (0.6656524)]
COG0457	COG1653	AGR_L_1582	AGR_L_1582	AGR_L_1582p {UniProtKB/TrEMBL:Q7CTZ7}	AGR_L_841	AGR_L_841	AGR_L_841p {UniProtKB/TrEMBL:Q7CUZ5}	[TP0067-TP0074 (0.6656524)]
COG0457	COG1653	AGR_L_3032	AGR_L_3032	AGR_L_3032p {UniProtKB/TrEMBL:Q7CS43}	AGR_L_3413	AGR_L_3413	ABC transporter, substrate binding protein	[TP0067-TP0074 (0.6656524)]
COG0457	COG1653	AGR_L_3032	AGR_L_3032	AGR_L_3032p {UniProtKB/TrEMBL:Q7CS43}	AGR_L_3560	AGR_L_3560	ABC transporter, membrane spanning protein	[TP0067-TP0074 (0.6656524)]
COG0457	COG1653	AGR_L_1582	AGR_L_1582	AGR_L_1582p {UniProtKB/TrEMBL:Q7CTZ7}	AGR_L_2966	AGR_L_2966	ABC transporter, substrate binding protein	[TP0067-TP0074 (0.6656524)]
COG0457	COG1653	AGR_L_3032	AGR_L_3032	AGR_L_3032p {UniProtKB/TrEMBL:Q7CS43}	AGR_L_456	AGR_L_456	ABC transporter, substrate binding protein	[TP0067-TP0074 (0.6656524)]
COG0457	COG1653	AGR_L_3032	AGR_L_3032	AGR_L_3032p {UniProtKB/TrEMBL:Q7CS43}	AGR_L_3359	AAK90256.1	AGR_L_3359p {UniProtKB/TrEMBL:Q7CRP0}	[TP0067-TP0074 (0.6656524)]
COG0457	COG1653	AGR_L_1582	AGR_L_1582	AGR_L_1582p {UniProtKB/TrEMBL:Q7CTZ7}	AGR_C_4715	AAK88324.1	ABC transporter, substrate binding protein	[TP0067-TP0074 (0.6656524)]
COG0457	COG1653	AGR_C_1124	AAK86440.1	AGR_C_1124p {UniProtKB/TrEMBL:Q7D123}	AGR_L_3560	AGR_L_3560	ABC transporter, membrane spanning protein	[TP0067-TP0074 (0.6656524)]
COG0457	COG1653	AGR_L_1582	AGR_L_1582	AGR_L_1582p {UniProtKB/TrEMBL:Q7CTZ7}	AGR_L_3070	AAK90108.1	ABC transporter, substrate binding protein	[TP0067-TP0074 (0.6656524)]
COG0457	COG1653	AGR_C_1124	AAK86440.1	AGR_C_1124p {UniProtKB/TrEMBL:Q7D123}	AGR_C_529	AGR_C_529	ABC transporter, substrate binding protein	[TP0067-TP0074 (0.6656524)]
COG0457	COG1653	AGR_L_275	AGR_L_275	AGR_L_275p {UniProtKB/TrEMBL:Q7CVR1}	AGR_pAT_379	AAK90639.1	Sugar binding protein {UniProtKB/TrEMBL:Q8UK58}	[TP0067-TP0074 (0.6656524)]
COG0457	COG1653	AGR_C_1124	AAK86440.1	AGR_C_1124p {UniProtKB/TrEMBL:Q7D123}	AGR_pAT_77	AGR_pAT_77	ABC transporter, substrate binding protein	[TP0067-TP0074 (0.6656524)]
COG0457	COG1653	AGR_L_275	AGR_L_275	AGR_L_275p {UniProtKB/TrEMBL:Q7CVR1}	AGR_L_3153	AGR_L_3153	ABC transporter, substrate binding protein	[TP0067-TP0074 (0.6656524)]
COG0457	COG1653	AGR_C_1124	AAK86440.1	AGR_C_1124p {UniProtKB/TrEMBL:Q7D123}	AGR_L_1217	AAK89187.1	ABC transporter, substrate binding protein	[TP0067-TP0074 (0.6656524)]
COG0457	COG1653	AGR_C_1124	AAK86440.1	AGR_C_1124p {UniProtKB/TrEMBL:Q7D123}	AGR_C_689	AGR_C_689	ABC transporter, substrate binding protein	[TP0067-TP0074 (0.6656524)]
COG0457	COG1653	AGR_L_275	AGR_L_275	AGR_L_275p {UniProtKB/TrEMBL:Q7CVR1}	AGR_L_1217	AAK89187.1	ABC transporter, substrate binding protein	[TP0067-TP0074 (0.6656524)]
COG0457	COG1653	AGR_L_275	AGR_L_275	AGR_L_275p {UniProtKB/TrEMBL:Q7CVR1}	AGR_L_456	AGR_L_456	ABC transporter, substrate binding protein	[TP0067-TP0074 (0.6656524)]
COG0457	COG1653	AGR_L_3032	AGR_L_3032	AGR_L_3032p {UniProtKB/TrEMBL:Q7CS43}	AGR_L_1912	AAK89528.1	Hypothetical protein Atu3891	[TP0067-TP0074 (0.6656524)]
COG0457	COG1653	AGR_L_275	AGR_L_275	AGR_L_275p {UniProtKB/TrEMBL:Q7CVR1}	AGR_C_529	AGR_C_529	ABC transporter, substrate binding protein	[TP0067-TP0074 (0.6656524)]
COG1291	COG1684	AGR_C_985	motA	Chemotaxis protein motA (Motility protein A)	AGR_C_1028	AAK86393.1	Flagellar biosynthetic protein FLIR	[TP0725-TP0716 (0.9601814)]
COG0495	COG1214	AGR_C_4985	leuS	Leucyl-tRNA synthetase (EC 6.1.1.4) (Leucine--tRNA ligase) (LeuRS)	AGR_C_617	AGR_C_617	Hypothetical protein Atu0352	[TP0586-TP0876 (0.5571989)]
COG0192	COG0592	AGR_C_632	AGR_C_632	S-adenosylmethionine synthetase	AGR_C_520	AGR_C_520	AGR_C_520p {UniProtKB/TrEMBL:Q7D1R0}	[TP0794-TP0002 (0.8412751)]
COG0360	COG0616	Atu1091	rpsF	30S ribosomal protein S6	AGR_C_588	AGR_C_588	Proteinase IV {UniProtKB/TrEMBL:Q8UIG0}	[TP0063-TP0997 (0.6657489)]
COG0360	COG0616	Atu1091	rpsF	30S ribosomal protein S6	AGR_C_1130	AGR_C_1130	AGR_C_1130p {UniProtKB/TrEMBL:Q7D119}	[TP0063-TP0997 (0.6657489)]
COG0125	COG0457	AGR_C_2760	tmk	Thymidylate kinase {UniProtKB/Swiss-Prot:Q8UFA0}	AGR_L_275	AGR_L_275	AGR_L_275p {UniProtKB/TrEMBL:Q7CVR1}	[TP0354-TP0648 (0.5206915)]
COG0125	COG0457	AGR_C_2760	tmk	Thymidylate kinase {UniProtKB/Swiss-Prot:Q8UFA0}	AGR_L_1582	AGR_L_1582	AGR_L_1582p {UniProtKB/TrEMBL:Q7CTZ7}	[TP0354-TP0648 (0.5206915)]
COG0125	COG0457	AGR_C_2760	tmk	Thymidylate kinase {UniProtKB/Swiss-Prot:Q8UFA0}	AGR_L_2153	AAK89650.1	Hypothetical protein Atu3757	[TP0354-TP0648 (0.5206915)]
COG0125	COG0457	AGR_C_2760	tmk	Thymidylate kinase {UniProtKB/Swiss-Prot:Q8UFA0}	AGR_C_1124	AAK86440.1	AGR_C_1124p {UniProtKB/TrEMBL:Q7D123}	[TP0354-TP0648 (0.5206915)]
COG0125	COG0457	AGR_C_2760	tmk	Thymidylate kinase {UniProtKB/Swiss-Prot:Q8UFA0}	AGR_L_3032	AGR_L_3032	AGR_L_3032p {UniProtKB/TrEMBL:Q7CS43}	[TP0354-TP0648 (0.5206915)]
COG0860	COG1396	AGR_C_2473	AAK87132.1	AGR_C_2473p {UniProtKB/TrEMBL:Q7CZH0}	AGR_pTi_183	AAK91058.1	Transcriptional regulator, HTH family	[TP0247-TP0461 (0.8100859)]
COG0860	COG1396	AGR_C_2473	AAK87132.1	AGR_C_2473p {UniProtKB/TrEMBL:Q7CZH0}	AGR_C_418	AGR_C_418	AGR_C_418p {UniProtKB/TrEMBL:Q7D1V5}	[TP0247-TP0461 (0.8100859)]
COG0860	COG1396	AGR_C_2473	AAK87132.1	AGR_C_2473p {UniProtKB/TrEMBL:Q7CZH0}	AGR_C_3371	AAK87605.1	Transcriptional regulator	[TP0247-TP0461 (0.8100859)]
COG0860	COG1396	AGR_C_2473	AAK87132.1	AGR_C_2473p {UniProtKB/TrEMBL:Q7CZH0}	AGR_L_2985	AAK90063.1	Aldehyde dehydrogenase-like protein	[TP0247-TP0461 (0.8100859)]
COG0860	COG1396	AGR_C_2473	AAK87132.1	AGR_C_2473p {UniProtKB/TrEMBL:Q7CZH0}	AGR_C_1347	AGR_C_1347	AGR_C_1347p {UniProtKB/TrEMBL:Q7D0S5}	[TP0247-TP0461 (0.8100859)]
COG0860	COG1396	AGR_C_2473	AAK87132.1	AGR_C_2473p {UniProtKB/TrEMBL:Q7CZH0}	AGR_C_18	AGR_C_18	Transcriptional regulator	[TP0247-TP0461 (0.8100859)]
COG0860	COG1396	AGR_C_2473	AAK87132.1	AGR_C_2473p {UniProtKB/TrEMBL:Q7CZH0}	AGR_C_630	AGR_C_630	AGR_C_630p {UniProtKB/TrEMBL:Q7D1L8}	[TP0247-TP0461 (0.8100859)]
COG0860	COG1396	AGR_C_2473	AAK87132.1	AGR_C_2473p {UniProtKB/TrEMBL:Q7CZH0}	AGR_L_1270	AGR_L_1270	AGR_L_1270p {UniProtKB/TrEMBL:Q7CUD3}	[TP0247-TP0461 (0.8100859)]
COG0860	COG1396	AGR_C_2473	AAK87132.1	AGR_C_2473p {UniProtKB/TrEMBL:Q7CZH0}	AGR_L_2513	AGR_L_2513	Transcriptional regulator, HTH family	[TP0247-TP0461 (0.8100859)]
COG0265	COG0333	AGR_C_3700	AGR_C_3700	AGR_C_3700p {UniProtKB/TrEMBL:Q7CY03}	AGR_C_173	rpmF	50S ribosomal protein L32	[TP0773-TP0807 (0.5060325)]
COG0265	COG0333	AGR_C_3507	AAK87675.1	AGR_C_3507p {UniProtKB/TrEMBL:Q7CY88}	AGR_C_173	rpmF	50S ribosomal protein L32	[TP0773-TP0807 (0.5060325)]
COG0265	COG0333	AGR_C_1792	AAK86786.1	Serine protease DO-like protease	AGR_C_173	rpmF	50S ribosomal protein L32	[TP0773-TP0807 (0.5060325)]
COG0495	COG0761	AGR_C_4985	leuS	Leucyl-tRNA synthetase (EC 6.1.1.4) (Leucine--tRNA ligase) (LeuRS)	AGR_C_1414	lytB	4-hydroxy-3-methylbut-2-enyl diphosphate reductase (EC 1.17.1.2)	[TP0586-TP0547 (0.63095015)]
COG1536	COG1677	AGR_C_989	fliG	Flagellar motor switch protein fliG	AGR_C_974	fliE	Flagellar hook-basal body complex protein fliE	[TP0026-TP0398 (0.81876683)]
COG0820	COG2812	AGR_C_4846	AAK88395.1	AGR_C_4846p {UniProtKB/TrEMBL:Q7CWI1}	AGR_C_147	AGR_C_147	DNA polymerase III, tau subunit	[TP0068-TP1005 (0.60435057)]
COG0771	COG1815	AGR_C_3803	murD	UDP-N-acetylmuramoylalanine--D-glutamate ligase (EC 6.3.2.9) (UDP-N- acetylmuramoyl-L-alanyl-D-glutamate synthetase) (D-glutamic acid- adding enzyme)	AGR_C_976	flgB	Flagellar basal-body rod protein flgB	[TP0903-TP0396 (0.6336193)]
COG1684	COG2239	AGR_C_1028	AAK86393.1	Flagellar biosynthetic protein FLIR	AGR_C_1836	AGR_C_1836	Magnesium transport protein	[TP0716-TP0917 (0.5059451)]
COG1684	COG2239	AGR_C_1028	AAK86393.1	Flagellar biosynthetic protein FLIR	AGR_C_2851	AAK87334.1	AGR_C_2851p {UniProtKB/TrEMBL:Q7CZ03}	[TP0716-TP0917 (0.5059451)]
COG0272	COG1396	AGR_C_3775	AGR_C_3775	DNA ligase {UniProtKB/TrEMBL:Q8UDN9}	AGR_pTi_183	AAK91058.1	Transcriptional regulator, HTH family	[TP0634-TP0461 (0.7134334)]
COG0272	COG1396	AGR_C_3775	AGR_C_3775	DNA ligase {UniProtKB/TrEMBL:Q8UDN9}	AGR_C_18	AGR_C_18	Transcriptional regulator	[TP0634-TP0461 (0.7134334)]
COG0272	COG1396	AGR_C_3775	AGR_C_3775	DNA ligase {UniProtKB/TrEMBL:Q8UDN9}	AGR_L_1270	AGR_L_1270	AGR_L_1270p {UniProtKB/TrEMBL:Q7CUD3}	[TP0634-TP0461 (0.7134334)]
COG0272	COG1396	AGR_C_3775	AGR_C_3775	DNA ligase {UniProtKB/TrEMBL:Q8UDN9}	AGR_L_2513	AGR_L_2513	Transcriptional regulator, HTH family	[TP0634-TP0461 (0.7134334)]
COG0272	COG1396	AGR_C_3775	AGR_C_3775	DNA ligase {UniProtKB/TrEMBL:Q8UDN9}	AGR_L_2985	AAK90063.1	Aldehyde dehydrogenase-like protein	[TP0634-TP0461 (0.7134334)]
COG0272	COG1396	AGR_C_3775	AGR_C_3775	DNA ligase {UniProtKB/TrEMBL:Q8UDN9}	AGR_C_3371	AAK87605.1	Transcriptional regulator	[TP0634-TP0461 (0.7134334)]
COG0272	COG1396	AGR_C_3775	AGR_C_3775	DNA ligase {UniProtKB/TrEMBL:Q8UDN9}	AGR_C_630	AGR_C_630	AGR_C_630p {UniProtKB/TrEMBL:Q7D1L8}	[TP0634-TP0461 (0.7134334)]
COG0272	COG1396	AGR_C_3775	AGR_C_3775	DNA ligase {UniProtKB/TrEMBL:Q8UDN9}	AGR_C_1347	AGR_C_1347	AGR_C_1347p {UniProtKB/TrEMBL:Q7D0S5}	[TP0634-TP0461 (0.7134334)]
COG0272	COG1396	AGR_C_3775	AGR_C_3775	DNA ligase {UniProtKB/TrEMBL:Q8UDN9}	AGR_C_418	AGR_C_418	AGR_C_418p {UniProtKB/TrEMBL:Q7D1V5}	[TP0634-TP0461 (0.7134334)]
COG1509	COG1509	AGR_C_4629	AAK88280.1	L-lysine 2,3-aminomutase	AGR_C_4629	AAK88280.1	L-lysine 2,3-aminomutase	[TP0121-TP0121 (0.7367639)]
COG0577	COG0845	AGR_pAT_194	AAK90507.1	Hypothetical protein attG	AGR_C_4337	AGR_C_4337	AGR_C_4337p {UniProtKB/TrEMBL:Q7CX61}	[TP0963-TP0965 (0.93032813)]
COG0577	COG0845	AGR_C_3336	AAK87586.1	AGR_C_3336p {UniProtKB/TrEMBL:Q7CYG7}	AGR_L_906	AGR_L_906	AGR_L_906p {UniProtKB/TrEMBL:Q7CUW3}	[TP0963-TP0965 (0.93032813)]
COG0577	COG0845	AGR_pAT_665	AAK90828.1	AGR_pAT_665p {UniProtKB/TrEMBL:Q7D317}	AGR_C_3722	AAK87807.1	AGR_C_3722p {UniProtKB/TrEMBL:Q7CXZ5}	[TP0963-TP0965 (0.93032813)]
COG0577	COG0845	AGR_C_3336	AAK87586.1	AGR_C_3336p {UniProtKB/TrEMBL:Q7CYG7}	AGR_C_4904	AAK88425.1	HlyD family secretion protein	[TP0963-TP0965 (0.93032813)]
COG0577	COG0845	AGR_pAT_194	AAK90507.1	Hypothetical protein attG	AGR_L_433	AGR_L_433	HlyD family secretion protein	[TP0963-TP0965 (0.93032813)]
COG0577	COG0845	AGR_C_3336	AAK87586.1	AGR_C_3336p {UniProtKB/TrEMBL:Q7CYG7}	AGR_L_3215	AGR_L_3215	AGR_L_3215p {UniProtKB/TrEMBL:Q7CRV9}	[TP0963-TP0965 (0.93032813)]
COG0577	COG0845	AGR_pAT_bx7	AAK90506.1	AGR_pAT_bx7p {UniProtKB/TrEMBL:Q7D3U6}	AGR_L_2071	AAK89610.1	HlyD family secretion protein	[TP0963-TP0965 (0.93032813)]
COG0577	COG0845	AGR_pAT_247	AAK90549.1	ABC transporter, nucleotide binding/ATPase	AGR_L_2881	AAK90008.1	AGR_L_2881p {UniProtKB/TrEMBL:Q7CSB6}	[TP0963-TP0965 (0.93032813)]
COG0577	COG0845	AGR_pAT_247	AAK90549.1	ABC transporter, nucleotide binding/ATPase	AGR_L_2071	AAK89610.1	HlyD family secretion protein	[TP0963-TP0965 (0.93032813)]
COG0577	COG0845	AGR_pAT_bx7	AAK90506.1	AGR_pAT_bx7p {UniProtKB/TrEMBL:Q7D3U6}	AGR_L_2074	AAK89611.1	Efflux protein {UniProtKB/TrEMBL:Q8U9D2}	[TP0963-TP0965 (0.93032813)]
COG0577	COG0845	AGR_pAT_247	AAK90549.1	ABC transporter, nucleotide binding/ATPase	AGR_L_906	AGR_L_906	AGR_L_906p {UniProtKB/TrEMBL:Q7CUW3}	[TP0963-TP0965 (0.93032813)]
COG0577	COG0845	AGR_pAT_665	AAK90828.1	AGR_pAT_665p {UniProtKB/TrEMBL:Q7D317}	AGR_L_1282	AAK89221.1	AGR_L_1282p {UniProtKB/TrEMBL:Q7CUC5}	[TP0963-TP0965 (0.93032813)]
COG0577	COG0845	AGR_pAT_247	AAK90549.1	ABC transporter, nucleotide binding/ATPase	AGR_L_3090	AAK90117.1	AGR_L_3090p {UniProtKB/TrEMBL:Q7CS20}	[TP0963-TP0965 (0.93032813)]
COG0577	COG0845	AGR_pAT_247	AAK90549.1	ABC transporter, nucleotide binding/ATPase	AGR_pAT_244	AAK90548.1	Efflux protein {UniProtKB/TrEMBL:Q8UKE5}	[TP0963-TP0965 (0.93032813)]
COG0577	COG0845	AGR_pAT_665	AAK90828.1	AGR_pAT_665p {UniProtKB/TrEMBL:Q7D317}	AGR_L_3215	AGR_L_3215	AGR_L_3215p {UniProtKB/TrEMBL:Q7CRV9}	[TP0963-TP0965 (0.93032813)]
COG0577	COG0845	AGR_pAT_665	AAK90828.1	AGR_pAT_665p {UniProtKB/TrEMBL:Q7D317}	AGR_L_492	AGR_L_492	AGR_L_492p {UniProtKB/TrEMBL:Q7CVG6}	[TP0963-TP0965 (0.93032813)]
COG0577	COG0845	AGR_C_3336	AAK87586.1	AGR_C_3336p {UniProtKB/TrEMBL:Q7CYG7}	AGR_L_2992	AAK90066.1	Exopolysaccharide production protein	[TP0963-TP0965 (0.93032813)]
COG0577	COG0845	AGR_pAT_194	AAK90507.1	Hypothetical protein attG	AGR_L_2071	AAK89610.1	HlyD family secretion protein	[TP0963-TP0965 (0.93032813)]
COG0577	COG0845	AGR_pAT_194	AAK90507.1	Hypothetical protein attG	AGR_L_2992	AAK90066.1	Exopolysaccharide production protein	[TP0963-TP0965 (0.93032813)]
COG0577	COG0845	AGR_C_3336	AAK87586.1	AGR_C_3336p {UniProtKB/TrEMBL:Q7CYG7}	AGR_L_492	AGR_L_492	AGR_L_492p {UniProtKB/TrEMBL:Q7CVG6}	[TP0963-TP0965 (0.93032813)]
COG0577	COG0845	AGR_pAT_bx7	AAK90506.1	AGR_pAT_bx7p {UniProtKB/TrEMBL:Q7D3U6}	AGR_L_2992	AAK90066.1	Exopolysaccharide production protein	[TP0963-TP0965 (0.93032813)]
COG0577	COG0845	AGR_pAT_194	AAK90507.1	Hypothetical protein attG	AGR_L_492	AGR_L_492	AGR_L_492p {UniProtKB/TrEMBL:Q7CVG6}	[TP0963-TP0965 (0.93032813)]
COG0577	COG0845	AGR_pAT_247	AAK90549.1	ABC transporter, nucleotide binding/ATPase	AGR_C_4505	AAK88216.1	HlyD family secretion protein	[TP0963-TP0965 (0.93032813)]
COG0577	COG0845	AGR_pAT_665	AAK90828.1	AGR_pAT_665p {UniProtKB/TrEMBL:Q7D317}	AGR_L_2071	AAK89610.1	HlyD family secretion protein	[TP0963-TP0965 (0.93032813)]
COG0577	COG0845	AGR_pAT_bx7	AAK90506.1	AGR_pAT_bx7p {UniProtKB/TrEMBL:Q7D3U6}	AGR_C_4904	AAK88425.1	HlyD family secretion protein	[TP0963-TP0965 (0.93032813)]
COG0577	COG0845	AGR_C_3336	AAK87586.1	AGR_C_3336p {UniProtKB/TrEMBL:Q7CYG7}	AGR_C_4619	AAK88275.1	AGR_C_4619p {UniProtKB/TrEMBL:Q7CWT1}	[TP0963-TP0965 (0.93032813)]
COG0577	COG0845	AGR_C_3336	AAK87586.1	AGR_C_3336p {UniProtKB/TrEMBL:Q7CYG7}	AGR_L_3090	AAK90117.1	AGR_L_3090p {UniProtKB/TrEMBL:Q7CS20}	[TP0963-TP0965 (0.93032813)]
COG0577	COG0845	AGR_pAT_247	AAK90549.1	ABC transporter, nucleotide binding/ATPase	AGR_L_1282	AAK89221.1	AGR_L_1282p {UniProtKB/TrEMBL:Q7CUC5}	[TP0963-TP0965 (0.93032813)]
COG0577	COG0845	AGR_C_3336	AAK87586.1	AGR_C_3336p {UniProtKB/TrEMBL:Q7CYG7}	AGR_C_3722	AAK87807.1	AGR_C_3722p {UniProtKB/TrEMBL:Q7CXZ5}	[TP0963-TP0965 (0.93032813)]
COG0577	COG0845	AGR_pAT_247	AAK90549.1	ABC transporter, nucleotide binding/ATPase	AGR_L_3215	AGR_L_3215	AGR_L_3215p {UniProtKB/TrEMBL:Q7CRV9}	[TP0963-TP0965 (0.93032813)]
COG0577	COG0845	AGR_pAT_194	AAK90507.1	Hypothetical protein attG	AGR_L_3090	AAK90117.1	AGR_L_3090p {UniProtKB/TrEMBL:Q7CS20}	[TP0963-TP0965 (0.93032813)]
COG0577	COG0845	AGR_pAT_bx7	AAK90506.1	AGR_pAT_bx7p {UniProtKB/TrEMBL:Q7D3U6}	AGR_C_4619	AAK88275.1	AGR_C_4619p {UniProtKB/TrEMBL:Q7CWT1}	[TP0963-TP0965 (0.93032813)]
COG0577	COG0845	AGR_pAT_665	AAK90828.1	AGR_pAT_665p {UniProtKB/TrEMBL:Q7D317}	AGR_L_3090	AAK90117.1	AGR_L_3090p {UniProtKB/TrEMBL:Q7CS20}	[TP0963-TP0965 (0.93032813)]
COG0577	COG0845	AGR_pAT_bx7	AAK90506.1	AGR_pAT_bx7p {UniProtKB/TrEMBL:Q7D3U6}	AGR_C_4337	AGR_C_4337	AGR_C_4337p {UniProtKB/TrEMBL:Q7CX61}	[TP0963-TP0965 (0.93032813)]
COG0577	COG0845	AGR_pAT_665	AAK90828.1	AGR_pAT_665p {UniProtKB/TrEMBL:Q7D317}	AGR_pAT_549	AAK90754.1	HlyD family secretion protein	[TP0963-TP0965 (0.93032813)]
COG0577	COG0845	AGR_pAT_665	AAK90828.1	AGR_pAT_665p {UniProtKB/TrEMBL:Q7D317}	AGR_C_4337	AGR_C_4337	AGR_C_4337p {UniProtKB/TrEMBL:Q7CX61}	[TP0963-TP0965 (0.93032813)]
COG0577	COG0845	AGR_pAT_bx7	AAK90506.1	AGR_pAT_bx7p {UniProtKB/TrEMBL:Q7D3U6}	AGR_L_492	AGR_L_492	AGR_L_492p {UniProtKB/TrEMBL:Q7CVG6}	[TP0963-TP0965 (0.93032813)]
COG0577	COG0845	AGR_pAT_247	AAK90549.1	ABC transporter, nucleotide binding/ATPase	AGR_L_2074	AAK89611.1	Efflux protein {UniProtKB/TrEMBL:Q8U9D2}	[TP0963-TP0965 (0.93032813)]
COG0577	COG0845	AGR_C_3336	AAK87586.1	AGR_C_3336p {UniProtKB/TrEMBL:Q7CYG7}	AGR_pAT_549	AAK90754.1	HlyD family secretion protein	[TP0963-TP0965 (0.93032813)]
COG0577	COG0845	AGR_pAT_247	AAK90549.1	ABC transporter, nucleotide binding/ATPase	AGR_C_3722	AAK87807.1	AGR_C_3722p {UniProtKB/TrEMBL:Q7CXZ5}	[TP0963-TP0965 (0.93032813)]
COG0577	COG0845	AGR_pAT_194	AAK90507.1	Hypothetical protein attG	AGR_L_2074	AAK89611.1	Efflux protein {UniProtKB/TrEMBL:Q8U9D2}	[TP0963-TP0965 (0.93032813)]
COG0577	COG0845	AGR_C_3336	AAK87586.1	AGR_C_3336p {UniProtKB/TrEMBL:Q7CYG7}	AGR_L_433	AGR_L_433	HlyD family secretion protein	[TP0963-TP0965 (0.93032813)]
COG0577	COG0845	AGR_pAT_665	AAK90828.1	AGR_pAT_665p {UniProtKB/TrEMBL:Q7D317}	AGR_L_2074	AAK89611.1	Efflux protein {UniProtKB/TrEMBL:Q8U9D2}	[TP0963-TP0965 (0.93032813)]
COG0577	COG0845	AGR_pAT_194	AAK90507.1	Hypothetical protein attG	AGR_C_3332	AGR_C_3332	AGR_C_3332p {UniProtKB/TrEMBL:Q7CYG9}	[TP0963-TP0965 (0.93032813)]
COG0577	COG0845	AGR_C_3336	AAK87586.1	AGR_C_3336p {UniProtKB/TrEMBL:Q7CYG7}	AGR_L_2881	AAK90008.1	AGR_L_2881p {UniProtKB/TrEMBL:Q7CSB6}	[TP0963-TP0965 (0.93032813)]
COG0577	COG0845	AGR_pAT_194	AAK90507.1	Hypothetical protein attG	AGR_L_906	AGR_L_906	AGR_L_906p {UniProtKB/TrEMBL:Q7CUW3}	[TP0963-TP0965 (0.93032813)]
COG0577	COG0845	AGR_pAT_247	AAK90549.1	ABC transporter, nucleotide binding/ATPase	AGR_C_4337	AGR_C_4337	AGR_C_4337p {UniProtKB/TrEMBL:Q7CX61}	[TP0963-TP0965 (0.93032813)]
COG0577	COG0845	AGR_pAT_247	AAK90549.1	ABC transporter, nucleotide binding/ATPase	AGR_C_4619	AAK88275.1	AGR_C_4619p {UniProtKB/TrEMBL:Q7CWT1}	[TP0963-TP0965 (0.93032813)]
COG0577	COG0845	AGR_C_3336	AAK87586.1	AGR_C_3336p {UniProtKB/TrEMBL:Q7CYG7}	AGR_L_2071	AAK89610.1	HlyD family secretion protein	[TP0963-TP0965 (0.93032813)]
COG0577	COG0845	AGR_pAT_bx7	AAK90506.1	AGR_pAT_bx7p {UniProtKB/TrEMBL:Q7D3U6}	AGR_L_433	AGR_L_433	HlyD family secretion protein	[TP0963-TP0965 (0.93032813)]
COG0577	COG0845	AGR_pAT_bx7	AAK90506.1	AGR_pAT_bx7p {UniProtKB/TrEMBL:Q7D3U6}	AGR_C_3722	AAK87807.1	AGR_C_3722p {UniProtKB/TrEMBL:Q7CXZ5}	[TP0963-TP0965 (0.93032813)]
COG0577	COG0845	AGR_pAT_194	AAK90507.1	Hypothetical protein attG	AGR_L_3215	AGR_L_3215	AGR_L_3215p {UniProtKB/TrEMBL:Q7CRV9}	[TP0963-TP0965 (0.93032813)]
COG0577	COG0845	AGR_pAT_247	AAK90549.1	ABC transporter, nucleotide binding/ATPase	AGR_C_3332	AGR_C_3332	AGR_C_3332p {UniProtKB/TrEMBL:Q7CYG9}	[TP0963-TP0965 (0.93032813)]
COG0577	COG0845	AGR_pAT_bx7	AAK90506.1	AGR_pAT_bx7p {UniProtKB/TrEMBL:Q7D3U6}	AGR_pAT_549	AAK90754.1	HlyD family secretion protein	[TP0963-TP0965 (0.93032813)]
COG0577	COG0845	AGR_C_3336	AAK87586.1	AGR_C_3336p {UniProtKB/TrEMBL:Q7CYG7}	AGR_C_4337	AGR_C_4337	AGR_C_4337p {UniProtKB/TrEMBL:Q7CX61}	[TP0963-TP0965 (0.93032813)]
COG0577	COG0845	AGR_pAT_665	AAK90828.1	AGR_pAT_665p {UniProtKB/TrEMBL:Q7D317}	AGR_C_4505	AAK88216.1	HlyD family secretion protein	[TP0963-TP0965 (0.93032813)]
COG0577	COG0845	AGR_pAT_bx7	AAK90506.1	AGR_pAT_bx7p {UniProtKB/TrEMBL:Q7D3U6}	AGR_L_906	AGR_L_906	AGR_L_906p {UniProtKB/TrEMBL:Q7CUW3}	[TP0963-TP0965 (0.93032813)]
COG0577	COG0845	AGR_pAT_665	AAK90828.1	AGR_pAT_665p {UniProtKB/TrEMBL:Q7D317}	AGR_C_4904	AAK88425.1	HlyD family secretion protein	[TP0963-TP0965 (0.93032813)]
COG0577	COG0845	AGR_pAT_665	AAK90828.1	AGR_pAT_665p {UniProtKB/TrEMBL:Q7D317}	AGR_L_2992	AAK90066.1	Exopolysaccharide production protein	[TP0963-TP0965 (0.93032813)]
COG0577	COG0845	AGR_pAT_194	AAK90507.1	Hypothetical protein attG	AGR_C_4619	AAK88275.1	AGR_C_4619p {UniProtKB/TrEMBL:Q7CWT1}	[TP0963-TP0965 (0.93032813)]
COG0577	COG0845	AGR_C_3336	AAK87586.1	AGR_C_3336p {UniProtKB/TrEMBL:Q7CYG7}	AGR_L_2998	AGR_L_2998	AGR_L_2998p {UniProtKB/TrEMBL:Q7CS59}	[TP0963-TP0965 (0.93032813)]
COG0577	COG0845	AGR_C_3336	AAK87586.1	AGR_C_3336p {UniProtKB/TrEMBL:Q7CYG7}	AGR_L_1282	AAK89221.1	AGR_L_1282p {UniProtKB/TrEMBL:Q7CUC5}	[TP0963-TP0965 (0.93032813)]
COG0577	COG0845	AGR_C_3336	AAK87586.1	AGR_C_3336p {UniProtKB/TrEMBL:Q7CYG7}	AGR_C_4505	AAK88216.1	HlyD family secretion protein	[TP0963-TP0965 (0.93032813)]
COG0577	COG0845	AGR_pAT_194	AAK90507.1	Hypothetical protein attG	AGR_L_2881	AAK90008.1	AGR_L_2881p {UniProtKB/TrEMBL:Q7CSB6}	[TP0963-TP0965 (0.93032813)]
COG0577	COG0845	AGR_pAT_247	AAK90549.1	ABC transporter, nucleotide binding/ATPase	AGR_L_2998	AGR_L_2998	AGR_L_2998p {UniProtKB/TrEMBL:Q7CS59}	[TP0963-TP0965 (0.93032813)]
COG0577	COG0845	AGR_pAT_665	AAK90828.1	AGR_pAT_665p {UniProtKB/TrEMBL:Q7D317}	AGR_L_906	AGR_L_906	AGR_L_906p {UniProtKB/TrEMBL:Q7CUW3}	[TP0963-TP0965 (0.93032813)]
COG0577	COG0845	AGR_pAT_665	AAK90828.1	AGR_pAT_665p {UniProtKB/TrEMBL:Q7D317}	AGR_L_2998	AGR_L_2998	AGR_L_2998p {UniProtKB/TrEMBL:Q7CS59}	[TP0963-TP0965 (0.93032813)]
COG0577	COG0845	AGR_pAT_665	AAK90828.1	AGR_pAT_665p {UniProtKB/TrEMBL:Q7D317}	AGR_C_4619	AAK88275.1	AGR_C_4619p {UniProtKB/TrEMBL:Q7CWT1}	[TP0963-TP0965 (0.93032813)]
COG0577	COG0845	AGR_pAT_bx7	AAK90506.1	AGR_pAT_bx7p {UniProtKB/TrEMBL:Q7D3U6}	AGR_C_3332	AGR_C_3332	AGR_C_3332p {UniProtKB/TrEMBL:Q7CYG9}	[TP0963-TP0965 (0.93032813)]
COG0577	COG0845	AGR_pAT_194	AAK90507.1	Hypothetical protein attG	AGR_C_4904	AAK88425.1	HlyD family secretion protein	[TP0963-TP0965 (0.93032813)]
COG0577	COG0845	AGR_pAT_bx7	AAK90506.1	AGR_pAT_bx7p {UniProtKB/TrEMBL:Q7D3U6}	AGR_pAT_244	AAK90548.1	Efflux protein {UniProtKB/TrEMBL:Q8UKE5}	[TP0963-TP0965 (0.93032813)]
COG0577	COG0845	AGR_pAT_665	AAK90828.1	AGR_pAT_665p {UniProtKB/TrEMBL:Q7D317}	AGR_L_2881	AAK90008.1	AGR_L_2881p {UniProtKB/TrEMBL:Q7CSB6}	[TP0963-TP0965 (0.93032813)]
COG0577	COG0845	AGR_pAT_247	AAK90549.1	ABC transporter, nucleotide binding/ATPase	AGR_C_4904	AAK88425.1	HlyD family secretion protein	[TP0963-TP0965 (0.93032813)]
COG0577	COG0845	AGR_pAT_bx7	AAK90506.1	AGR_pAT_bx7p {UniProtKB/TrEMBL:Q7D3U6}	AGR_L_3090	AAK90117.1	AGR_L_3090p {UniProtKB/TrEMBL:Q7CS20}	[TP0963-TP0965 (0.93032813)]
COG0577	COG0845	AGR_pAT_194	AAK90507.1	Hypothetical protein attG	AGR_L_1282	AAK89221.1	AGR_L_1282p {UniProtKB/TrEMBL:Q7CUC5}	[TP0963-TP0965 (0.93032813)]
COG0577	COG0845	AGR_pAT_bx7	AAK90506.1	AGR_pAT_bx7p {UniProtKB/TrEMBL:Q7D3U6}	AGR_L_2881	AAK90008.1	AGR_L_2881p {UniProtKB/TrEMBL:Q7CSB6}	[TP0963-TP0965 (0.93032813)]
COG0577	COG0845	AGR_pAT_194	AAK90507.1	Hypothetical protein attG	AGR_pAT_549	AAK90754.1	HlyD family secretion protein	[TP0963-TP0965 (0.93032813)]
COG0577	COG0845	AGR_pAT_247	AAK90549.1	ABC transporter, nucleotide binding/ATPase	AGR_pAT_549	AAK90754.1	HlyD family secretion protein	[TP0963-TP0965 (0.93032813)]
COG0577	COG0845	AGR_pAT_bx7	AAK90506.1	AGR_pAT_bx7p {UniProtKB/TrEMBL:Q7D3U6}	AGR_C_4505	AAK88216.1	HlyD family secretion protein	[TP0963-TP0965 (0.93032813)]
COG0577	COG0845	AGR_pAT_194	AAK90507.1	Hypothetical protein attG	AGR_pAT_244	AAK90548.1	Efflux protein {UniProtKB/TrEMBL:Q8UKE5}	[TP0963-TP0965 (0.93032813)]
COG0577	COG0845	AGR_pAT_bx7	AAK90506.1	AGR_pAT_bx7p {UniProtKB/TrEMBL:Q7D3U6}	AGR_L_1282	AAK89221.1	AGR_L_1282p {UniProtKB/TrEMBL:Q7CUC5}	[TP0963-TP0965 (0.93032813)]
COG0577	COG0845	AGR_pAT_194	AAK90507.1	Hypothetical protein attG	AGR_C_4505	AAK88216.1	HlyD family secretion protein	[TP0963-TP0965 (0.93032813)]
COG0577	COG0845	AGR_pAT_194	AAK90507.1	Hypothetical protein attG	AGR_L_2998	AGR_L_2998	AGR_L_2998p {UniProtKB/TrEMBL:Q7CS59}	[TP0963-TP0965 (0.93032813)]
COG0577	COG0845	AGR_C_3336	AAK87586.1	AGR_C_3336p {UniProtKB/TrEMBL:Q7CYG7}	AGR_L_2074	AAK89611.1	Efflux protein {UniProtKB/TrEMBL:Q8U9D2}	[TP0963-TP0965 (0.93032813)]
COG0577	COG0845	AGR_pAT_665	AAK90828.1	AGR_pAT_665p {UniProtKB/TrEMBL:Q7D317}	AGR_L_433	AGR_L_433	HlyD family secretion protein	[TP0963-TP0965 (0.93032813)]
COG0577	COG0845	AGR_pAT_bx7	AAK90506.1	AGR_pAT_bx7p {UniProtKB/TrEMBL:Q7D3U6}	AGR_L_2998	AGR_L_2998	AGR_L_2998p {UniProtKB/TrEMBL:Q7CS59}	[TP0963-TP0965 (0.93032813)]
COG0577	COG0845	AGR_pAT_bx7	AAK90506.1	AGR_pAT_bx7p {UniProtKB/TrEMBL:Q7D3U6}	AGR_L_3215	AGR_L_3215	AGR_L_3215p {UniProtKB/TrEMBL:Q7CRV9}	[TP0963-TP0965 (0.93032813)]
COG0577	COG0845	AGR_pAT_665	AAK90828.1	AGR_pAT_665p {UniProtKB/TrEMBL:Q7D317}	AGR_pAT_244	AAK90548.1	Efflux protein {UniProtKB/TrEMBL:Q8UKE5}	[TP0963-TP0965 (0.93032813)]
COG0577	COG0845	AGR_pAT_247	AAK90549.1	ABC transporter, nucleotide binding/ATPase	AGR_L_492	AGR_L_492	AGR_L_492p {UniProtKB/TrEMBL:Q7CVG6}	[TP0963-TP0965 (0.93032813)]
COG0577	COG0845	AGR_C_3336	AAK87586.1	AGR_C_3336p {UniProtKB/TrEMBL:Q7CYG7}	AGR_pAT_244	AAK90548.1	Efflux protein {UniProtKB/TrEMBL:Q8UKE5}	[TP0963-TP0965 (0.93032813)]
COG0577	COG0845	AGR_pAT_194	AAK90507.1	Hypothetical protein attG	AGR_C_3722	AAK87807.1	AGR_C_3722p {UniProtKB/TrEMBL:Q7CXZ5}	[TP0963-TP0965 (0.93032813)]
COG0577	COG0845	AGR_pAT_247	AAK90549.1	ABC transporter, nucleotide binding/ATPase	AGR_L_433	AGR_L_433	HlyD family secretion protein	[TP0963-TP0965 (0.93032813)]
COG0577	COG0845	AGR_pAT_665	AAK90828.1	AGR_pAT_665p {UniProtKB/TrEMBL:Q7D317}	AGR_C_3332	AGR_C_3332	AGR_C_3332p {UniProtKB/TrEMBL:Q7CYG9}	[TP0963-TP0965 (0.93032813)]
COG0577	COG0845	AGR_C_3336	AAK87586.1	AGR_C_3336p {UniProtKB/TrEMBL:Q7CYG7}	AGR_C_3332	AGR_C_3332	AGR_C_3332p {UniProtKB/TrEMBL:Q7CYG9}	[TP0963-TP0965 (0.93032813)]
COG0577	COG0845	AGR_pAT_247	AAK90549.1	ABC transporter, nucleotide binding/ATPase	AGR_L_2992	AAK90066.1	Exopolysaccharide production protein	[TP0963-TP0965 (0.93032813)]
COG0234	COG1200	AGR_C_1221	groS	10 kDa chaperonin (Protein Cpn10) (groES protein)	AGR_C_3275	AGR_C_3275	AGR_C_3275p {UniProtKB/TrEMBL:Q7CYJ6}	[TP1013-TP0687 (0.84594196)]
COG0084	COG2201	AGR_C_2756	AGR_C_2756	AGR_C_2756p {UniProtKB/TrEMBL:Q7CZ45}	AGR_C_916	cheB	Chemotaxis response regulator protein-glutamate methylesterase of group 1 operon (EC 3.1.1.61)	[TP0994-TP0631 (0.71912634)]
COG0084	COG2201	AGR_pAT_25	AAK90397.1	Hypothetical protein Atu5019	AGR_C_916	cheB	Chemotaxis response regulator protein-glutamate methylesterase of group 1 operon (EC 3.1.1.61)	[TP0994-TP0631 (0.71912634)]
COG1121	COG1345	AGR_C_2804	AGR_C_2804	ABC transporter, nucleotide binding/ATPase	AGR_L_1758	AAK89449.1	AGR_L_1758p {UniProtKB/TrEMBL:Q7CTS1}	[TP0035-TP0872 (0.6931363)]
COG1121	COG1345	AGR_L_799	AGR_L_799	AGR_L_799p {UniProtKB/TrEMBL:Q7CV15}	AGR_L_1758	AAK89449.1	AGR_L_1758p {UniProtKB/TrEMBL:Q7CTS1}	[TP0035-TP0872 (0.6931363)]
COG1121	COG1345	AGR_L_3258	AGR_L_3258	ABC transporter, nucleotide binding/ATPase	AGR_L_1758	AAK89449.1	AGR_L_1758p {UniProtKB/TrEMBL:Q7CTS1}	[TP0035-TP0872 (0.6931363)]
COG1671	COG2812	AGR_C_2726	Atu1478	Hypothetical UPF0178 protein Atu1478/AGR_C_2726	AGR_C_147	AGR_C_147	DNA polymerase III, tau subunit	[TP0845-TP1005 (0.5704539)]
COG0257	COG1253	Atu3756.1	Atu3756.1	annotation not available	AGR_C_627	AGR_C_627	AGR_C_627p {UniProtKB/TrEMBL:Q7D1M0}	[TP0209-TP0027 (0.74441797)]
COG0257	COG1253	Atu3756.1	Atu3756.1	annotation not available	AGR_L_1024	AGR_L_1024	Hypothetical protein Atu4355	[TP0209-TP0027 (0.74441797)]
COG0257	COG1253	Atu3756.1	Atu3756.1	annotation not available	AGR_L_2203	AAK89673.1	AGR_L_2203p {UniProtKB/TrEMBL:Q7CT66}	[TP0209-TP0027 (0.74441797)]
COG0608	COG2206	AGR_C_2915	AGR_C_2915	Single-stranded-DNA-specific exonuclease	AGR_C_4164	AAK88033.1	Hypothetical protein Atu2291	[TP0704-TP0912 (0.7469796)]
COG0060	COG0681	AGR_C_1230	ileS	Isoleucyl-tRNA synthetase (EC 6.1.1.5) (Isoleucine--tRNA ligase) (IleRS)	AGR_C_1904	AAK86842.1	Prokaryotic type I signal peptidase	[TP0452-TP0185 (0.79878455)]
COG0558	COG2239	AGR_C_2087	AGR_C_2087	Phosphatidylglycerophosphate synthase	AGR_C_2851	AAK87334.1	AGR_C_2851p {UniProtKB/TrEMBL:Q7CZ03}	[TP0256-TP0917 (0.6007029)]
COG0558	COG2239	AGR_C_2087	AGR_C_2087	Phosphatidylglycerophosphate synthase	AGR_C_1836	AGR_C_1836	Magnesium transport protein	[TP0256-TP0917 (0.6007029)]
COG1344	COG1815	AGR_C_996	AGR_C_996	AGR_C_996p {UniProtKB/TrEMBL:Q7D179}	AGR_C_976	flgB	Flagellar basal-body rod protein flgB	[TP0870-TP0396 (0.7209834)]
COG1344	COG1815	AGR_C_961	AGR_C_961	AGR_C_961p {UniProtKB/TrEMBL:Q7D187}	AGR_C_976	flgB	Flagellar basal-body rod protein flgB	[TP0870-TP0396 (0.7209834)]
COG1344	COG1815	AGR_C_959	AGR_C_959	AGR_C_959p {UniProtKB/TrEMBL:Q7D188}	AGR_C_976	flgB	Flagellar basal-body rod protein flgB	[TP0870-TP0396 (0.7209834)]
COG1344	COG1815	AGR_C_958	AGR_C_958	AGR_C_958p {UniProtKB/TrEMBL:Q7D189}	AGR_C_976	flgB	Flagellar basal-body rod protein flgB	[TP0870-TP0396 (0.7209834)]
COG1344	COG1815	AGR_C_1016	AGR_C_1016	Flagellar hook-associated protein	AGR_C_976	flgB	Flagellar basal-body rod protein flgB	[TP0870-TP0396 (0.7209834)]
COG0242	COG1879	AGR_C_2856	Atu1550	Peptide deformylase-like (Polypeptide deformylase-like)	AGR_C_94	AGR_C_94	ABC transporter, substrate binding protein	[TP0757-TP0684 (0.80039173)]
COG0242	COG1879	AGR_C_640	def	Peptide deformylase (EC 3.5.1.88) (PDF) (Polypeptide deformylase)	AGR_L_1930	AGR_L_1930	AGR_L_1930p {UniProtKB/TrEMBL:Q7CTI9}	[TP0757-TP0684 (0.80039173)]
COG0242	COG1879	AGR_C_2856	Atu1550	Peptide deformylase-like (Polypeptide deformylase-like)	AGR_L_2598	AGR_L_2598	AGR_L_2598p {UniProtKB/TrEMBL:Q7CSP9}	[TP0757-TP0684 (0.80039173)]
COG0242	COG1879	AGR_C_640	def	Peptide deformylase (EC 3.5.1.88) (PDF) (Polypeptide deformylase)	AGR_L_993	AGR_L_993	AGR_L_993p {UniProtKB/TrEMBL:Q7CUS0}	[TP0757-TP0684 (0.80039173)]
COG0242	COG1879	AGR_C_2856	Atu1550	Peptide deformylase-like (Polypeptide deformylase-like)	AGR_L_632	AGR_L_632	ABC transporter, substrate binding protein	[TP0757-TP0684 (0.80039173)]
COG0242	COG1879	AGR_C_2856	Atu1550	Peptide deformylase-like (Polypeptide deformylase-like)	AGR_pTi_139	AAK91030.1	ABC transporter, substrate binding protein	[TP0757-TP0684 (0.80039173)]
COG0242	COG1879	AGR_C_2856	Atu1550	Peptide deformylase-like (Polypeptide deformylase-like)	AGR_L_2023	AGR_L_2023	AGR_L_2023p {UniProtKB/TrEMBL:Q7CTE3}	[TP0757-TP0684 (0.80039173)]
COG0242	COG1879	AGR_C_2856	Atu1550	Peptide deformylase-like (Polypeptide deformylase-like)	AGR_C_3486	AAK87661.1	AGR_C_3486p {UniProtKB/TrEMBL:Q7CYA2}	[TP0757-TP0684 (0.80039173)]
COG0242	COG1879	AGR_C_2856	Atu1550	Peptide deformylase-like (Polypeptide deformylase-like)	AGR_L_3489	AGR_L_3489	ABC transporter, nucleotide binding/ATPase	[TP0757-TP0684 (0.80039173)]
COG0242	COG1879	AGR_C_2856	Atu1550	Peptide deformylase-like (Polypeptide deformylase-like)	AGR_L_3223	AGR_L_3223	ABC transporter, substrate binding protein	[TP0757-TP0684 (0.80039173)]
COG0242	COG1879	AGR_C_640	def	Peptide deformylase (EC 3.5.1.88) (PDF) (Polypeptide deformylase)	AGR_L_632	AGR_L_632	ABC transporter, substrate binding protein	[TP0757-TP0684 (0.80039173)]
COG0242	COG1879	AGR_C_2856	Atu1550	Peptide deformylase-like (Polypeptide deformylase-like)	AGR_L_86	AGR_L_86	AGR_L_86p {UniProtKB/TrEMBL:Q7CW05}	[TP0757-TP0684 (0.80039173)]
COG0242	COG1879	AGR_C_640	def	Peptide deformylase (EC 3.5.1.88) (PDF) (Polypeptide deformylase)	AGR_L_2598	AGR_L_2598	AGR_L_2598p {UniProtKB/TrEMBL:Q7CSP9}	[TP0757-TP0684 (0.80039173)]
COG0242	COG1879	AGR_C_2856	Atu1550	Peptide deformylase-like (Polypeptide deformylase-like)	AGR_L_1084	AGR_L_1084	ABC transporter, substrate binding protein	[TP0757-TP0684 (0.80039173)]
COG0242	COG1879	AGR_C_2856	Atu1550	Peptide deformylase-like (Polypeptide deformylase-like)	AGR_L_993	AGR_L_993	AGR_L_993p {UniProtKB/TrEMBL:Q7CUS0}	[TP0757-TP0684 (0.80039173)]
COG0242	COG1879	AGR_C_2856	Atu1550	Peptide deformylase-like (Polypeptide deformylase-like)	AGR_L_2685	AAK89907.1	ABC transporter, substrate binding protein	[TP0757-TP0684 (0.80039173)]
COG0242	COG1879	AGR_C_640	def	Peptide deformylase (EC 3.5.1.88) (PDF) (Polypeptide deformylase)	AGR_L_2023	AGR_L_2023	AGR_L_2023p {UniProtKB/TrEMBL:Q7CTE3}	[TP0757-TP0684 (0.80039173)]
COG0242	COG1879	AGR_C_640	def	Peptide deformylase (EC 3.5.1.88) (PDF) (Polypeptide deformylase)	AGR_L_1084	AGR_L_1084	ABC transporter, substrate binding protein	[TP0757-TP0684 (0.80039173)]
COG0242	COG1879	AGR_C_2856	Atu1550	Peptide deformylase-like (Polypeptide deformylase-like)	AGR_L_777	AGR_L_777	Transcriptional regulator, LacI family	[TP0757-TP0684 (0.80039173)]
COG0242	COG1879	AGR_C_640	def	Peptide deformylase (EC 3.5.1.88) (PDF) (Polypeptide deformylase)	AGR_C_94	AGR_C_94	ABC transporter, substrate binding protein	[TP0757-TP0684 (0.80039173)]
COG0242	COG1879	AGR_C_2856	Atu1550	Peptide deformylase-like (Polypeptide deformylase-like)	AGR_L_2900	AGR_L_2900	ABC transporter, substrate binding protein	[TP0757-TP0684 (0.80039173)]
COG0242	COG1879	AGR_C_640	def	Peptide deformylase (EC 3.5.1.88) (PDF) (Polypeptide deformylase)	AGR_L_86	AGR_L_86	AGR_L_86p {UniProtKB/TrEMBL:Q7CW05}	[TP0757-TP0684 (0.80039173)]
COG0242	COG1879	AGR_C_2856	Atu1550	Peptide deformylase-like (Polypeptide deformylase-like)	AGR_L_1638	AGR_L_1638	ABC transporter, substrate binding protein	[TP0757-TP0684 (0.80039173)]
COG0242	COG1879	AGR_C_640	def	Peptide deformylase (EC 3.5.1.88) (PDF) (Polypeptide deformylase)	AGR_C_3486	AAK87661.1	AGR_C_3486p {UniProtKB/TrEMBL:Q7CYA2}	[TP0757-TP0684 (0.80039173)]
COG0242	COG1879	AGR_C_640	def	Peptide deformylase (EC 3.5.1.88) (PDF) (Polypeptide deformylase)	AGR_pAT_634	AAK90808.1	AGR_pAT_634p {UniProtKB/TrEMBL:Q7D336}	[TP0757-TP0684 (0.80039173)]
COG0242	COG1879	AGR_C_640	def	Peptide deformylase (EC 3.5.1.88) (PDF) (Polypeptide deformylase)	AGR_C_5109	AGR_C_5109	AGR_C_5109p {UniProtKB/TrEMBL:Q7CW67}	[TP0757-TP0684 (0.80039173)]
COG0242	COG1879	AGR_C_2856	Atu1550	Peptide deformylase-like (Polypeptide deformylase-like)	AGR_L_634	AGR_L_634	AGR_L_634p {UniProtKB/TrEMBL:Q7CV87}	[TP0757-TP0684 (0.80039173)]
COG0242	COG1879	AGR_C_640	def	Peptide deformylase (EC 3.5.1.88) (PDF) (Polypeptide deformylase)	AGR_L_271	AGR_L_271	ABC transporter, substrate binding protein	[TP0757-TP0684 (0.80039173)]
COG0242	COG1879	AGR_C_640	def	Peptide deformylase (EC 3.5.1.88) (PDF) (Polypeptide deformylase)	AGR_L_3489	AGR_L_3489	ABC transporter, nucleotide binding/ATPase	[TP0757-TP0684 (0.80039173)]
COG0242	COG1879	AGR_C_2856	Atu1550	Peptide deformylase-like (Polypeptide deformylase-like)	AGR_L_3185	AGR_L_3185	ABC transporter, substrate binding protein	[TP0757-TP0684 (0.80039173)]
COG0242	COG1879	AGR_C_640	def	Peptide deformylase (EC 3.5.1.88) (PDF) (Polypeptide deformylase)	AGR_L_1638	AGR_L_1638	ABC transporter, substrate binding protein	[TP0757-TP0684 (0.80039173)]
COG0242	COG1879	AGR_C_640	def	Peptide deformylase (EC 3.5.1.88) (PDF) (Polypeptide deformylase)	AGR_pTi_139	AAK91030.1	ABC transporter, substrate binding protein	[TP0757-TP0684 (0.80039173)]
COG0242	COG1879	AGR_C_2856	Atu1550	Peptide deformylase-like (Polypeptide deformylase-like)	AGR_C_5109	AGR_C_5109	AGR_C_5109p {UniProtKB/TrEMBL:Q7CW67}	[TP0757-TP0684 (0.80039173)]
COG0242	COG1879	AGR_C_640	def	Peptide deformylase (EC 3.5.1.88) (PDF) (Polypeptide deformylase)	AGR_L_634	AGR_L_634	AGR_L_634p {UniProtKB/TrEMBL:Q7CV87}	[TP0757-TP0684 (0.80039173)]
COG0242	COG1879	AGR_C_640	def	Peptide deformylase (EC 3.5.1.88) (PDF) (Polypeptide deformylase)	AGR_L_777	AGR_L_777	Transcriptional regulator, LacI family	[TP0757-TP0684 (0.80039173)]
COG0242	COG1879	AGR_C_2856	Atu1550	Peptide deformylase-like (Polypeptide deformylase-like)	AGR_L_1930	AGR_L_1930	AGR_L_1930p {UniProtKB/TrEMBL:Q7CTI9}	[TP0757-TP0684 (0.80039173)]
COG0242	COG1879	AGR_C_640	def	Peptide deformylase (EC 3.5.1.88) (PDF) (Polypeptide deformylase)	AGR_L_2900	AGR_L_2900	ABC transporter, substrate binding protein	[TP0757-TP0684 (0.80039173)]
COG0242	COG1879	AGR_C_640	def	Peptide deformylase (EC 3.5.1.88) (PDF) (Polypeptide deformylase)	AGR_L_3185	AGR_L_3185	ABC transporter, substrate binding protein	[TP0757-TP0684 (0.80039173)]
COG0242	COG1879	AGR_C_2856	Atu1550	Peptide deformylase-like (Polypeptide deformylase-like)	AGR_L_271	AGR_L_271	ABC transporter, substrate binding protein	[TP0757-TP0684 (0.80039173)]
COG0242	COG1879	AGR_C_2856	Atu1550	Peptide deformylase-like (Polypeptide deformylase-like)	AGR_pAT_634	AAK90808.1	AGR_pAT_634p {UniProtKB/TrEMBL:Q7D336}	[TP0757-TP0684 (0.80039173)]
COG0242	COG1879	AGR_C_640	def	Peptide deformylase (EC 3.5.1.88) (PDF) (Polypeptide deformylase)	AGR_L_2685	AAK89907.1	ABC transporter, substrate binding protein	[TP0757-TP0684 (0.80039173)]
COG0242	COG1879	AGR_C_2856	Atu1550	Peptide deformylase-like (Polypeptide deformylase-like)	AGR_L_636	AGR_L_636	AGR_L_636p {UniProtKB/TrEMBL:Q7CV86}	[TP0757-TP0684 (0.80039173)]
COG0242	COG1879	AGR_C_640	def	Peptide deformylase (EC 3.5.1.88) (PDF) (Polypeptide deformylase)	AGR_L_3223	AGR_L_3223	ABC transporter, substrate binding protein	[TP0757-TP0684 (0.80039173)]
COG0242	COG1879	AGR_C_640	def	Peptide deformylase (EC 3.5.1.88) (PDF) (Polypeptide deformylase)	AGR_L_636	AGR_L_636	AGR_L_636p {UniProtKB/TrEMBL:Q7CV86}	[TP0757-TP0684 (0.80039173)]
COG0257	COG1749	Atu3756.1	Atu3756.1	annotation not available	AGR_C_1012	AGR_C_1012	Flagellar hook protein {UniProtKB/TrEMBL:Q8UHV5}	[TP0209-TP0727 (0.6772987)]
COG0652	COG1879	AGR_C_3088	AGR_C_3088	Peptidyl prolyl cis-trans isomerase	AGR_pAT_634	AAK90808.1	AGR_pAT_634p {UniProtKB/TrEMBL:Q7D336}	[TP0947-TP0684 (0.5775195)]
COG0652	COG1879	AGR_C_3090	AGR_C_3090	Peptidyl prolyl cis-trans isomerase	AGR_C_5109	AGR_C_5109	AGR_C_5109p {UniProtKB/TrEMBL:Q7CW67}	[TP0947-TP0684 (0.5775195)]
COG0652	COG1879	AGR_C_3090	AGR_C_3090	Peptidyl prolyl cis-trans isomerase	AGR_L_632	AGR_L_632	ABC transporter, substrate binding protein	[TP0947-TP0684 (0.5775195)]
COG0652	COG1879	AGR_C_3088	AGR_C_3088	Peptidyl prolyl cis-trans isomerase	AGR_L_634	AGR_L_634	AGR_L_634p {UniProtKB/TrEMBL:Q7CV87}	[TP0947-TP0684 (0.5775195)]
COG0652	COG1879	AGR_C_3088	AGR_C_3088	Peptidyl prolyl cis-trans isomerase	AGR_L_1084	AGR_L_1084	ABC transporter, substrate binding protein	[TP0947-TP0684 (0.5775195)]
COG0652	COG1879	AGR_C_3088	AGR_C_3088	Peptidyl prolyl cis-trans isomerase	AGR_L_2598	AGR_L_2598	AGR_L_2598p {UniProtKB/TrEMBL:Q7CSP9}	[TP0947-TP0684 (0.5775195)]
COG0652	COG1879	AGR_C_3090	AGR_C_3090	Peptidyl prolyl cis-trans isomerase	AGR_C_3486	AAK87661.1	AGR_C_3486p {UniProtKB/TrEMBL:Q7CYA2}	[TP0947-TP0684 (0.5775195)]
COG0652	COG1879	AGR_C_3088	AGR_C_3088	Peptidyl prolyl cis-trans isomerase	AGR_L_777	AGR_L_777	Transcriptional regulator, LacI family	[TP0947-TP0684 (0.5775195)]
COG0652	COG1879	AGR_C_3088	AGR_C_3088	Peptidyl prolyl cis-trans isomerase	AGR_L_632	AGR_L_632	ABC transporter, substrate binding protein	[TP0947-TP0684 (0.5775195)]
COG0652	COG1879	AGR_C_3088	AGR_C_3088	Peptidyl prolyl cis-trans isomerase	AGR_L_86	AGR_L_86	AGR_L_86p {UniProtKB/TrEMBL:Q7CW05}	[TP0947-TP0684 (0.5775195)]
COG0652	COG1879	AGR_C_3090	AGR_C_3090	Peptidyl prolyl cis-trans isomerase	AGR_L_1930	AGR_L_1930	AGR_L_1930p {UniProtKB/TrEMBL:Q7CTI9}	[TP0947-TP0684 (0.5775195)]
COG0652	COG1879	AGR_C_3088	AGR_C_3088	Peptidyl prolyl cis-trans isomerase	AGR_L_2685	AAK89907.1	ABC transporter, substrate binding protein	[TP0947-TP0684 (0.5775195)]
COG0652	COG1879	AGR_C_3090	AGR_C_3090	Peptidyl prolyl cis-trans isomerase	AGR_L_86	AGR_L_86	AGR_L_86p {UniProtKB/TrEMBL:Q7CW05}	[TP0947-TP0684 (0.5775195)]
COG0652	COG1879	AGR_C_3088	AGR_C_3088	Peptidyl prolyl cis-trans isomerase	AGR_L_2900	AGR_L_2900	ABC transporter, substrate binding protein	[TP0947-TP0684 (0.5775195)]
COG0652	COG1879	AGR_C_3088	AGR_C_3088	Peptidyl prolyl cis-trans isomerase	AGR_L_271	AGR_L_271	ABC transporter, substrate binding protein	[TP0947-TP0684 (0.5775195)]
COG0652	COG1879	AGR_C_3088	AGR_C_3088	Peptidyl prolyl cis-trans isomerase	AGR_C_94	AGR_C_94	ABC transporter, substrate binding protein	[TP0947-TP0684 (0.5775195)]
COG0652	COG1879	AGR_C_3088	AGR_C_3088	Peptidyl prolyl cis-trans isomerase	AGR_L_3489	AGR_L_3489	ABC transporter, nucleotide binding/ATPase	[TP0947-TP0684 (0.5775195)]
COG0652	COG1879	AGR_C_3090	AGR_C_3090	Peptidyl prolyl cis-trans isomerase	AGR_L_2023	AGR_L_2023	AGR_L_2023p {UniProtKB/TrEMBL:Q7CTE3}	[TP0947-TP0684 (0.5775195)]
COG0652	COG1879	AGR_C_3090	AGR_C_3090	Peptidyl prolyl cis-trans isomerase	AGR_L_636	AGR_L_636	AGR_L_636p {UniProtKB/TrEMBL:Q7CV86}	[TP0947-TP0684 (0.5775195)]
COG0652	COG1879	AGR_C_3090	AGR_C_3090	Peptidyl prolyl cis-trans isomerase	AGR_C_94	AGR_C_94	ABC transporter, substrate binding protein	[TP0947-TP0684 (0.5775195)]
COG0652	COG1879	AGR_C_3090	AGR_C_3090	Peptidyl prolyl cis-trans isomerase	AGR_pAT_634	AAK90808.1	AGR_pAT_634p {UniProtKB/TrEMBL:Q7D336}	[TP0947-TP0684 (0.5775195)]
COG0652	COG1879	AGR_C_3088	AGR_C_3088	Peptidyl prolyl cis-trans isomerase	AGR_L_1638	AGR_L_1638	ABC transporter, substrate binding protein	[TP0947-TP0684 (0.5775195)]
COG0652	COG1879	AGR_C_3090	AGR_C_3090	Peptidyl prolyl cis-trans isomerase	AGR_L_1084	AGR_L_1084	ABC transporter, substrate binding protein	[TP0947-TP0684 (0.5775195)]
COG0652	COG1879	AGR_C_3090	AGR_C_3090	Peptidyl prolyl cis-trans isomerase	AGR_L_2685	AAK89907.1	ABC transporter, substrate binding protein	[TP0947-TP0684 (0.5775195)]
COG0652	COG1879	AGR_C_3090	AGR_C_3090	Peptidyl prolyl cis-trans isomerase	AGR_L_3185	AGR_L_3185	ABC transporter, substrate binding protein	[TP0947-TP0684 (0.5775195)]
COG0652	COG1879	AGR_C_3090	AGR_C_3090	Peptidyl prolyl cis-trans isomerase	AGR_L_3223	AGR_L_3223	ABC transporter, substrate binding protein	[TP0947-TP0684 (0.5775195)]
COG0652	COG1879	AGR_C_3090	AGR_C_3090	Peptidyl prolyl cis-trans isomerase	AGR_L_993	AGR_L_993	AGR_L_993p {UniProtKB/TrEMBL:Q7CUS0}	[TP0947-TP0684 (0.5775195)]
COG0652	COG1879	AGR_C_3090	AGR_C_3090	Peptidyl prolyl cis-trans isomerase	AGR_L_271	AGR_L_271	ABC transporter, substrate binding protein	[TP0947-TP0684 (0.5775195)]
COG0652	COG1879	AGR_C_3088	AGR_C_3088	Peptidyl prolyl cis-trans isomerase	AGR_L_2023	AGR_L_2023	AGR_L_2023p {UniProtKB/TrEMBL:Q7CTE3}	[TP0947-TP0684 (0.5775195)]
COG0652	COG1879	AGR_C_3088	AGR_C_3088	Peptidyl prolyl cis-trans isomerase	AGR_C_3486	AAK87661.1	AGR_C_3486p {UniProtKB/TrEMBL:Q7CYA2}	[TP0947-TP0684 (0.5775195)]
COG0652	COG1879	AGR_C_3090	AGR_C_3090	Peptidyl prolyl cis-trans isomerase	AGR_L_777	AGR_L_777	Transcriptional regulator, LacI family	[TP0947-TP0684 (0.5775195)]
COG0652	COG1879	AGR_C_3088	AGR_C_3088	Peptidyl prolyl cis-trans isomerase	AGR_pTi_139	AAK91030.1	ABC transporter, substrate binding protein	[TP0947-TP0684 (0.5775195)]
COG0652	COG1879	AGR_C_3090	AGR_C_3090	Peptidyl prolyl cis-trans isomerase	AGR_L_1638	AGR_L_1638	ABC transporter, substrate binding protein	[TP0947-TP0684 (0.5775195)]
COG0652	COG1879	AGR_C_3090	AGR_C_3090	Peptidyl prolyl cis-trans isomerase	AGR_L_2900	AGR_L_2900	ABC transporter, substrate binding protein	[TP0947-TP0684 (0.5775195)]
COG0652	COG1879	AGR_C_3088	AGR_C_3088	Peptidyl prolyl cis-trans isomerase	AGR_L_1930	AGR_L_1930	AGR_L_1930p {UniProtKB/TrEMBL:Q7CTI9}	[TP0947-TP0684 (0.5775195)]
COG0652	COG1879	AGR_C_3088	AGR_C_3088	Peptidyl prolyl cis-trans isomerase	AGR_L_993	AGR_L_993	AGR_L_993p {UniProtKB/TrEMBL:Q7CUS0}	[TP0947-TP0684 (0.5775195)]
COG0652	COG1879	AGR_C_3088	AGR_C_3088	Peptidyl prolyl cis-trans isomerase	AGR_C_5109	AGR_C_5109	AGR_C_5109p {UniProtKB/TrEMBL:Q7CW67}	[TP0947-TP0684 (0.5775195)]
COG0652	COG1879	AGR_C_3088	AGR_C_3088	Peptidyl prolyl cis-trans isomerase	AGR_L_3185	AGR_L_3185	ABC transporter, substrate binding protein	[TP0947-TP0684 (0.5775195)]
COG0652	COG1879	AGR_C_3088	AGR_C_3088	Peptidyl prolyl cis-trans isomerase	AGR_L_3223	AGR_L_3223	ABC transporter, substrate binding protein	[TP0947-TP0684 (0.5775195)]
COG0652	COG1879	AGR_C_3090	AGR_C_3090	Peptidyl prolyl cis-trans isomerase	AGR_L_3489	AGR_L_3489	ABC transporter, nucleotide binding/ATPase	[TP0947-TP0684 (0.5775195)]
COG0652	COG1879	AGR_C_3090	AGR_C_3090	Peptidyl prolyl cis-trans isomerase	AGR_L_634	AGR_L_634	AGR_L_634p {UniProtKB/TrEMBL:Q7CV87}	[TP0947-TP0684 (0.5775195)]
COG0652	COG1879	AGR_C_3090	AGR_C_3090	Peptidyl prolyl cis-trans isomerase	AGR_L_2598	AGR_L_2598	AGR_L_2598p {UniProtKB/TrEMBL:Q7CSP9}	[TP0947-TP0684 (0.5775195)]
COG0652	COG1879	AGR_C_3088	AGR_C_3088	Peptidyl prolyl cis-trans isomerase	AGR_L_636	AGR_L_636	AGR_L_636p {UniProtKB/TrEMBL:Q7CV86}	[TP0947-TP0684 (0.5775195)]
COG0652	COG1879	AGR_C_3090	AGR_C_3090	Peptidyl prolyl cis-trans isomerase	AGR_pTi_139	AAK91030.1	ABC transporter, substrate binding protein	[TP0947-TP0684 (0.5775195)]
COG1352	COG1815	AGR_C_914	AGR_C_914	AGR_C_914p {UniProtKB/TrEMBL:Q7D1A6}	AGR_C_976	flgB	Flagellar basal-body rod protein flgB	[TP0630-TP0396 (0.7590469)]
COG1352	COG1595	AGR_C_914	AGR_C_914	AGR_C_914p {UniProtKB/TrEMBL:Q7D1A6}	AGR_pAT_720	AAK90864.1	ECF family sigma factor	[TP0630-TP0092 (0.6191048)]
COG1352	COG1595	AGR_C_914	AGR_C_914	AGR_C_914p {UniProtKB/TrEMBL:Q7D1A6}	AGR_L_2869	AGR_L_2869	Sigma factor {UniProtKB/TrEMBL:Q8UAI6}	[TP0630-TP0092 (0.6191048)]
COG1352	COG1595	AGR_C_914	AGR_C_914	AGR_C_914p {UniProtKB/TrEMBL:Q7D1A6}	AGR_L_3451	AAK90299.1	AGR_L_3451p {UniProtKB/TrEMBL:Q7CRJ8}	[TP0630-TP0092 (0.6191048)]
COG1352	COG1595	AGR_C_914	AGR_C_914	AGR_C_914p {UniProtKB/TrEMBL:Q7D1A6}	AGR_C_3679	AGR_C_3679	AGR_C_3679p {UniProtKB/TrEMBL:Q7CY14}	[TP0630-TP0092 (0.6191048)]
COG1352	COG1595	AGR_C_914	AGR_C_914	AGR_C_914p {UniProtKB/TrEMBL:Q7D1A6}	AGR_L_1386	AAK89275.1	ECF family sigma factor	[TP0630-TP0092 (0.6191048)]
COG1352	COG1595	AGR_C_914	AGR_C_914	AGR_C_914p {UniProtKB/TrEMBL:Q7D1A6}	AGR_C_2739	AAK87276.1	AGR_C_2739p {UniProtKB/TrEMBL:Q7CZ55}	[TP0630-TP0092 (0.6191048)]
COG1352	COG1595	AGR_C_914	AGR_C_914	AGR_C_914p {UniProtKB/TrEMBL:Q7D1A6}	AGR_C_838	AGR_C_838	AGR_C_838p {UniProtKB/TrEMBL:Q7D1E6}	[TP0630-TP0092 (0.6191048)]
COG1352	COG1595	AGR_C_914	AGR_C_914	AGR_C_914p {UniProtKB/TrEMBL:Q7D1A6}	AGR_pAT_407	AAK90659.1	ECF family sigma factor	[TP0630-TP0092 (0.6191048)]
COG1352	COG1595	AGR_C_914	AGR_C_914	AGR_C_914p {UniProtKB/TrEMBL:Q7D1A6}	AGR_L_2290	AAK89710.1	AGR_L_2290p {UniProtKB/TrEMBL:Q7CT36}	[TP0630-TP0092 (0.6191048)]
COG1352	COG1595	AGR_C_914	AGR_C_914	AGR_C_914p {UniProtKB/TrEMBL:Q7D1A6}	AGR_C_3605	AAK87740.1	AGR_C_3605p {UniProtKB/TrEMBL:Q7CY53}	[TP0630-TP0092 (0.6191048)]
COG1352	COG1595	AGR_C_914	AGR_C_914	AGR_C_914p {UniProtKB/TrEMBL:Q7D1A6}	AGR_pAT_442	AAK90683.1	ECF family sigma factor	[TP0630-TP0092 (0.6191048)]
COG1352	COG1595	AGR_C_914	AGR_C_914	AGR_C_914p {UniProtKB/TrEMBL:Q7D1A6}	AGR_C_4121	AGR_C_4121	AGR_C_4121p {UniProtKB/TrEMBL:Q7CXH2}	[TP0630-TP0092 (0.6191048)]
COG1352	COG1595	AGR_C_914	AGR_C_914	AGR_C_914p {UniProtKB/TrEMBL:Q7D1A6}	AGR_L_1384	AGR_L_1384	AGR_L_1384p {UniProtKB/TrEMBL:Q7CU78}	[TP0630-TP0092 (0.6191048)]
COG1344	COG4786	AGR_C_1016	AGR_C_1016	Flagellar hook-associated protein	AGR_C_972	flgG	Flagellar basal-body rod protein flgG (Distal rod protein)	[TP0792-TP0961 (0.7009321), TP0659-TP0961 (0.6018447)]
COG1344	COG4786	AGR_C_959	AGR_C_959	AGR_C_959p {UniProtKB/TrEMBL:Q7D188}	AGR_C_982	AGR_C_982	AGR_C_982p {UniProtKB/TrEMBL:Q7D183}	[TP0792-TP0961 (0.7009321), TP0659-TP0961 (0.6018447)]
COG1344	COG4786	AGR_C_959	AGR_C_959	AGR_C_959p {UniProtKB/TrEMBL:Q7D188}	AGR_C_972	flgG	Flagellar basal-body rod protein flgG (Distal rod protein)	[TP0792-TP0961 (0.7009321), TP0659-TP0961 (0.6018447)]
COG1344	COG4786	AGR_C_961	AGR_C_961	AGR_C_961p {UniProtKB/TrEMBL:Q7D187}	AGR_C_982	AGR_C_982	AGR_C_982p {UniProtKB/TrEMBL:Q7D183}	[TP0792-TP0961 (0.7009321), TP0659-TP0961 (0.6018447)]
COG1344	COG4786	AGR_C_996	AGR_C_996	AGR_C_996p {UniProtKB/TrEMBL:Q7D179}	AGR_C_982	AGR_C_982	AGR_C_982p {UniProtKB/TrEMBL:Q7D183}	[TP0792-TP0961 (0.7009321), TP0659-TP0961 (0.6018447)]
COG1344	COG4786	AGR_C_961	AGR_C_961	AGR_C_961p {UniProtKB/TrEMBL:Q7D187}	AGR_C_972	flgG	Flagellar basal-body rod protein flgG (Distal rod protein)	[TP0792-TP0961 (0.7009321), TP0659-TP0961 (0.6018447)]
COG1344	COG4786	AGR_C_958	AGR_C_958	AGR_C_958p {UniProtKB/TrEMBL:Q7D189}	AGR_C_982	AGR_C_982	AGR_C_982p {UniProtKB/TrEMBL:Q7D183}	[TP0792-TP0961 (0.7009321), TP0659-TP0961 (0.6018447)]
COG1344	COG4786	AGR_C_958	AGR_C_958	AGR_C_958p {UniProtKB/TrEMBL:Q7D189}	AGR_C_972	flgG	Flagellar basal-body rod protein flgG (Distal rod protein)	[TP0792-TP0961 (0.7009321), TP0659-TP0961 (0.6018447)]
COG1344	COG4786	AGR_C_996	AGR_C_996	AGR_C_996p {UniProtKB/TrEMBL:Q7D179}	AGR_C_972	flgG	Flagellar basal-body rod protein flgG (Distal rod protein)	[TP0792-TP0961 (0.7009321), TP0659-TP0961 (0.6018447)]
COG1344	COG4786	AGR_C_1016	AGR_C_1016	Flagellar hook-associated protein	AGR_C_982	AGR_C_982	AGR_C_982p {UniProtKB/TrEMBL:Q7D183}	[TP0792-TP0961 (0.7009321), TP0659-TP0961 (0.6018447)]
COG0249	COG0357	AGR_C_602	mutS	DNA mismatch repair protein mutS	AGR_C_5132	gidB	Methyltransferase gidB (EC 2.1.-.-) (Glucose-inhibited division protein B)	[TP0328-TP0946 (0.7367136)]
COG0658	COG1187	AGR_C_2573	AAK87185.1	AGR_C_2573p {UniProtKB/TrEMBL:Q7CZC9}	AGR_C_1238	AGR_C_1238	Ribosomal large subunit pseudouridine synthase B	[TP0336-TP0459 (0.6079956)]
COG0465	COG0465	AGR_L_2253	AGR_L_2253	AGR_L_2253p {UniProtKB/TrEMBL:Q7CT50}	AGR_L_2253	AGR_L_2253	AGR_L_2253p {UniProtKB/TrEMBL:Q7CT50}	[TP0330-TP0330 (0.73856413)]
COG0817	COG1558	AGR_L_2221	ruvC	Crossover junction endodeoxyribonuclease ruvC (EC 3.1.22.4) (Holliday junction nuclease ruvC) (Holliday junction resolvase ruvC)	AGR_C_975	flgC	Flagellar basal-body rod protein flgC	[TP0517-TP0397 (0.53212774)]
COG0592	COG1344	AGR_C_520	AGR_C_520	AGR_C_520p {UniProtKB/TrEMBL:Q7D1R0}	AGR_C_958	AGR_C_958	AGR_C_958p {UniProtKB/TrEMBL:Q7D189}	[TP0002-TP0659 (0.6618167)]
COG0592	COG1344	AGR_C_520	AGR_C_520	AGR_C_520p {UniProtKB/TrEMBL:Q7D1R0}	AGR_C_996	AGR_C_996	AGR_C_996p {UniProtKB/TrEMBL:Q7D179}	[TP0002-TP0659 (0.6618167)]
COG0592	COG1344	AGR_C_520	AGR_C_520	AGR_C_520p {UniProtKB/TrEMBL:Q7D1R0}	AGR_C_959	AGR_C_959	AGR_C_959p {UniProtKB/TrEMBL:Q7D188}	[TP0002-TP0659 (0.6618167)]
COG0592	COG1344	AGR_C_520	AGR_C_520	AGR_C_520p {UniProtKB/TrEMBL:Q7D1R0}	AGR_C_1016	AGR_C_1016	Flagellar hook-associated protein	[TP0002-TP0659 (0.6618167)]
COG0592	COG1344	AGR_C_520	AGR_C_520	AGR_C_520p {UniProtKB/TrEMBL:Q7D1R0}	AGR_C_961	AGR_C_961	AGR_C_961p {UniProtKB/TrEMBL:Q7D187}	[TP0002-TP0659 (0.6618167)]
COG0860	COG1192	AGR_C_2473	AAK87132.1	AGR_C_2473p {UniProtKB/TrEMBL:Q7CZH0}	AGR_C_3875	AGR_C_3875	Chromosome partitioning protein	[TP0247-TP0272 (0.7527567)]
COG0860	COG1192	AGR_C_2473	AAK87132.1	AGR_C_2473p {UniProtKB/TrEMBL:Q7CZH0}	AGR_pTi_93	AGR_pTi_93	AGR_pTi_93p {UniProtKB/TrEMBL:Q7D2P0}	[TP0247-TP0272 (0.7527567)]
COG0860	COG1192	AGR_C_2473	AAK87132.1	AGR_C_2473p {UniProtKB/TrEMBL:Q7CZH0}	AGR_pAT_1	AGR_pAT_1	AGR_pAT_1p {UniProtKB/TrEMBL:Q7D453}	[TP0247-TP0272 (0.7527567)]
COG0860	COG1192	AGR_C_2473	AAK87132.1	AGR_C_2473p {UniProtKB/TrEMBL:Q7CZH0}	AGR_L_1843	AAK89496.1	AGR_L_1843p {UniProtKB/TrEMBL:Q7CTM7}	[TP0247-TP0272 (0.7527567)]
COG0860	COG1192	AGR_C_2473	AAK87132.1	AGR_C_2473p {UniProtKB/TrEMBL:Q7CZH0}	AGR_pTi_18	virC1	Protein virC1 {UniProtKB/Swiss-Prot:P07165}	[TP0247-TP0272 (0.7527567)]
COG0860	COG1192	AGR_C_2473	AAK87132.1	AGR_C_2473p {UniProtKB/TrEMBL:Q7CZH0}	AGR_C_5130	AGR_C_5130	Chromosome partitioning protein	[TP0247-TP0272 (0.7527567)]
COG0242	COG0272	AGR_C_640	def	Peptide deformylase (EC 3.5.1.88) (PDF) (Polypeptide deformylase)	AGR_C_3775	AGR_C_3775	DNA ligase {UniProtKB/TrEMBL:Q8UDN9}	[TP0757-TP0634 (0.68197167)]
COG0242	COG0272	AGR_C_2856	Atu1550	Peptide deformylase-like (Polypeptide deformylase-like)	AGR_C_3775	AGR_C_3775	DNA ligase {UniProtKB/TrEMBL:Q8UDN9}	[TP0757-TP0634 (0.68197167)]
COG0265	COG0817	AGR_C_1792	AAK86786.1	Serine protease DO-like protease	AGR_L_2221	ruvC	Crossover junction endodeoxyribonuclease ruvC (EC 3.1.22.4) (Holliday junction nuclease ruvC) (Holliday junction resolvase ruvC)	[TP0773-TP0517 (0.5118523)]
COG0265	COG0817	AGR_C_3507	AAK87675.1	AGR_C_3507p {UniProtKB/TrEMBL:Q7CY88}	AGR_L_2221	ruvC	Crossover junction endodeoxyribonuclease ruvC (EC 3.1.22.4) (Holliday junction nuclease ruvC) (Holliday junction resolvase ruvC)	[TP0773-TP0517 (0.5118523)]
COG0265	COG0817	AGR_C_3700	AGR_C_3700	AGR_C_3700p {UniProtKB/TrEMBL:Q7CY03}	AGR_L_2221	ruvC	Crossover junction endodeoxyribonuclease ruvC (EC 3.1.22.4) (Holliday junction nuclease ruvC) (Holliday junction resolvase ruvC)	[TP0773-TP0517 (0.5118523)]
COG0187	COG0358	AGR_C_2992	AAK87401.1	DNA gyrase subunit B {UniProtKB/TrEMBL:Q8UEY1}	AGR_C_3933	AGR_C_3933	DNA primase {UniProtKB/TrEMBL:Q8UDF9}	[TP1006-TP0492 (0.55112576)]
COG0187	COG0358	AGR_C_19	AGR_C_19	DNA gyrase subunit B {UniProtKB/TrEMBL:Q8UJB6}	AGR_C_3933	AGR_C_3933	DNA primase {UniProtKB/TrEMBL:Q8UDF9}	[TP1006-TP0492 (0.55112576)]
COG1154	COG2812	AGR_C_1351	dxs	1-deoxy-D-xylulose-5-phosphate synthase (EC 2.2.1.7) (1-deoxyxylulose- 5-phosphate synthase) (DXP synthase) (DXPS)	AGR_C_147	AGR_C_147	DNA polymerase III, tau subunit	[TP0824-TP1005 (0.68180764)]
COG0237	COG0552	AGR_C_5	coaE	Dephospho-CoA kinase (EC 2.7.1.24) (Dephosphocoenzyme A kinase)	AGR_C_4881	AAK88413.1	Cell division particle {UniProtKB/TrEMBL:Q8UC05}	[TP0296-TP0578 (0.7885255)]
COG0080	COG0265	AGR_C_3575	rplK	50S ribosomal protein L11	AGR_C_3507	AAK87675.1	AGR_C_3507p {UniProtKB/TrEMBL:Q7CY88}	[TP0237-TP0773 (0.6164146)]
COG0080	COG0265	AGR_C_3575	rplK	50S ribosomal protein L11	AGR_C_3700	AGR_C_3700	AGR_C_3700p {UniProtKB/TrEMBL:Q7CY03}	[TP0237-TP0773 (0.6164146)]
COG0080	COG0265	AGR_C_3575	rplK	50S ribosomal protein L11	AGR_C_1792	AAK86786.1	Serine protease DO-like protease	[TP0237-TP0773 (0.6164146)]
COG0783	COG1079	AGR_L_212	AGR_L_212	AGR_L_212p {UniProtKB/TrEMBL:Q7CVU6}	AGR_C_3294	AAK87560.1	ABC transporter, membrane spanning protein	[TP1038-TP0302 (0.79878455)]
COG0783	COG1079	AGR_L_212	AGR_L_212	AGR_L_212p {UniProtKB/TrEMBL:Q7CVU6}	AGR_C_207	AGR_C_207	ABC transporter, membrane spanning protein	[TP1038-TP0302 (0.79878455)]
COG0783	COG1079	AGR_C_4495	AGR_C_4495	DNA-binding protein {UniProtKB/TrEMBL:Q8UCK6}	AGR_C_3294	AAK87560.1	ABC transporter, membrane spanning protein	[TP1038-TP0302 (0.79878455)]
COG0783	COG1079	AGR_C_4495	AGR_C_4495	DNA-binding protein {UniProtKB/TrEMBL:Q8UCK6}	AGR_C_207	AGR_C_207	ABC transporter, membrane spanning protein	[TP1038-TP0302 (0.79878455)]
COG2812	COG2812	AGR_C_147	AGR_C_147	DNA polymerase III, tau subunit	AGR_C_147	AGR_C_147	DNA polymerase III, tau subunit	[TP1005-TP1005 (0.52391654)]
COG0223	COG0234	AGR_C_642	fmt	Methionyl-tRNA formyltransferase (EC 2.1.2.9)	AGR_C_1221	groS	10 kDa chaperonin (Protein Cpn10) (groES protein)	[TP0756-TP1013 (0.64276713)]
COG0036	COG1653	AGR_C_3374	AGR_C_3374	Ribulose-phosphate 3-epimerase	AGR_L_3070	AAK90108.1	ABC transporter, substrate binding protein	[TP0945-TP0074 (0.654426)]
COG0036	COG1653	AGR_C_3374	AGR_C_3374	Ribulose-phosphate 3-epimerase	AGR_L_456	AGR_L_456	ABC transporter, substrate binding protein	[TP0945-TP0074 (0.654426)]
COG0036	COG1653	AGR_C_3374	AGR_C_3374	Ribulose-phosphate 3-epimerase	AGR_L_3413	AGR_L_3413	ABC transporter, substrate binding protein	[TP0945-TP0074 (0.654426)]
COG0036	COG1653	AGR_C_3374	AGR_C_3374	Ribulose-phosphate 3-epimerase	AGR_C_529	AGR_C_529	ABC transporter, substrate binding protein	[TP0945-TP0074 (0.654426)]
COG0036	COG1653	AGR_C_3374	AGR_C_3374	Ribulose-phosphate 3-epimerase	AGR_pAT_379	AAK90639.1	Sugar binding protein {UniProtKB/TrEMBL:Q8UK58}	[TP0945-TP0074 (0.654426)]
COG0036	COG1653	AGR_C_3374	AGR_C_3374	Ribulose-phosphate 3-epimerase	AGR_L_2941	AAK90038.1	ABC transporter, substrate binding protein	[TP0945-TP0074 (0.654426)]
COG0036	COG1653	AGR_C_3374	AGR_C_3374	Ribulose-phosphate 3-epimerase	AGR_L_1912	AAK89528.1	Hypothetical protein Atu3891	[TP0945-TP0074 (0.654426)]
COG0036	COG1653	AGR_C_3374	AGR_C_3374	Ribulose-phosphate 3-epimerase	AGR_pAT_587	AAK90777.1	ABC transporter, substrate binding protein	[TP0945-TP0074 (0.654426)]
COG0036	COG1653	AGR_C_3374	AGR_C_3374	Ribulose-phosphate 3-epimerase	AGR_L_3424	AGR_L_3424	ABC transporter, substrate binding protein	[TP0945-TP0074 (0.654426)]
COG0036	COG1653	AGR_C_3374	AGR_C_3374	Ribulose-phosphate 3-epimerase	AGR_L_3560	AGR_L_3560	ABC transporter, membrane spanning protein	[TP0945-TP0074 (0.654426)]
COG0036	COG1653	AGR_C_3374	AGR_C_3374	Ribulose-phosphate 3-epimerase	AGR_L_3389	AGR_L_3389	AGR_L_3389p {UniProtKB/TrEMBL:Q7CRM8}	[TP0945-TP0074 (0.654426)]
COG0036	COG1653	AGR_C_3374	AGR_C_3374	Ribulose-phosphate 3-epimerase	AGR_L_3270	AAK90212.1	ABC transporter, substrate binding protein	[TP0945-TP0074 (0.654426)]
COG0036	COG1653	AGR_C_3374	AGR_C_3374	Ribulose-phosphate 3-epimerase	AGR_pAT_77	AGR_pAT_77	ABC transporter, substrate binding protein	[TP0945-TP0074 (0.654426)]
COG0036	COG1653	AGR_C_3374	AGR_C_3374	Ribulose-phosphate 3-epimerase	AGR_L_841	AGR_L_841	AGR_L_841p {UniProtKB/TrEMBL:Q7CUZ5}	[TP0945-TP0074 (0.654426)]
COG0036	COG1653	AGR_C_3374	AGR_C_3374	Ribulose-phosphate 3-epimerase	AGR_L_1009	AGR_L_1009	ABC transporter, substrate binding protein	[TP0945-TP0074 (0.654426)]
COG0036	COG1653	AGR_C_3374	AGR_C_3374	Ribulose-phosphate 3-epimerase	AGR_L_3359	AAK90256.1	AGR_L_3359p {UniProtKB/TrEMBL:Q7CRP0}	[TP0945-TP0074 (0.654426)]
COG0036	COG1653	AGR_C_3374	AGR_C_3374	Ribulose-phosphate 3-epimerase	AGR_C_4715	AAK88324.1	ABC transporter, substrate binding protein	[TP0945-TP0074 (0.654426)]
COG0036	COG1653	AGR_C_3374	AGR_C_3374	Ribulose-phosphate 3-epimerase	AGR_pAT_114	AAK90455.1	AGR_pAT_114p {UniProtKB/TrEMBL:Q8U5X1}	[TP0945-TP0074 (0.654426)]
COG0036	COG1653	AGR_C_3374	AGR_C_3374	Ribulose-phosphate 3-epimerase	AGR_L_3404	AAK90277.1	AGR_L_3404p {UniProtKB/TrEMBL:Q7CRM0}	[TP0945-TP0074 (0.654426)]
COG0036	COG1653	AGR_C_3374	AGR_C_3374	Ribulose-phosphate 3-epimerase	AGR_L_2966	AGR_L_2966	ABC transporter, substrate binding protein	[TP0945-TP0074 (0.654426)]
COG0036	COG1653	AGR_C_3374	AGR_C_3374	Ribulose-phosphate 3-epimerase	AGR_C_2594	AGR_C_2594	ABC transporter, substrate binding protein	[TP0945-TP0074 (0.654426)]
COG0036	COG1653	AGR_C_3374	AGR_C_3374	Ribulose-phosphate 3-epimerase	AGR_L_3153	AGR_L_3153	ABC transporter, substrate binding protein	[TP0945-TP0074 (0.654426)]
COG0036	COG1653	AGR_C_3374	AGR_C_3374	Ribulose-phosphate 3-epimerase	AGR_C_4552	AGR_C_4552	ABC transporter, substrate binding protein	[TP0945-TP0074 (0.654426)]
COG0036	COG1653	AGR_C_3374	AGR_C_3374	Ribulose-phosphate 3-epimerase	AGR_C_1045	AGR_C_1045	ABC transporter, substrate binding protein	[TP0945-TP0074 (0.654426)]
COG0036	COG1653	AGR_C_3374	AGR_C_3374	Ribulose-phosphate 3-epimerase	AGR_pAT_676	AAK90834.1	ABC transporter, substrate binding protein	[TP0945-TP0074 (0.654426)]
COG0036	COG1653	AGR_C_3374	AGR_C_3374	Ribulose-phosphate 3-epimerase	AGR_C_689	AGR_C_689	ABC transporter, substrate binding protein	[TP0945-TP0074 (0.654426)]
COG0036	COG1653	AGR_C_3374	AGR_C_3374	Ribulose-phosphate 3-epimerase	AGR_L_1777	AGR_L_1777	ABC transporter, substrate binding protein	[TP0945-TP0074 (0.654426)]
COG0036	COG1653	AGR_C_3374	AGR_C_3374	Ribulose-phosphate 3-epimerase	AGR_L_3248	AGR_L_3248	ABC transporter, substrate binding protein	[TP0945-TP0074 (0.654426)]
COG0036	COG1653	AGR_C_3374	AGR_C_3374	Ribulose-phosphate 3-epimerase	AGR_L_3289	AGR_L_3289	AGR_L_3289p {UniProtKB/TrEMBL:Q7CRS2}	[TP0945-TP0074 (0.654426)]
COG0036	COG1653	AGR_C_3374	AGR_C_3374	Ribulose-phosphate 3-epimerase	AGR_L_1217	AAK89187.1	ABC transporter, substrate binding protein	[TP0945-TP0074 (0.654426)]
COG0036	COG1653	AGR_C_3374	AGR_C_3374	Ribulose-phosphate 3-epimerase	AGR_L_3319	AAK90235.1	ABC transporter, substrate binding protein	[TP0945-TP0074 (0.654426)]
COG0357	COG0459	AGR_C_5132	gidB	Methyltransferase gidB (EC 2.1.-.-) (Glucose-inhibited division protein B)	AGR_C_1220	groL	60 kDa chaperonin (Protein Cpn60) (groEL protein)	[TP0946-TP0030 (0.68326145)]
COG0664	COG1074	AGR_C_4344	AGR_C_4344	AGR_C_4344p {UniProtKB/TrEMBL:Q7CX59}	AGR_C_39	AGR_C_39	AGR_C_39p {UniProtKB/TrEMBL:Q7D2B8}	[TP0089-TP0898 (0.8304331)]
COG0664	COG1074	AGR_C_1912	AGR_C_1912	Nitrogen fixation regulatory protein	AGR_C_39	AGR_C_39	AGR_C_39p {UniProtKB/TrEMBL:Q7D2B8}	[TP0089-TP0898 (0.8304331)]
COG0664	COG1074	AGR_C_4670	AGR_C_4670	AGR_C_4670p {UniProtKB/TrEMBL:Q7CWQ8}	AGR_C_39	AGR_C_39	AGR_C_39p {UniProtKB/TrEMBL:Q7D2B8}	[TP0089-TP0898 (0.8304331)]
COG0664	COG1074	AGR_L_974	AGR_L_974	AGR_L_974p {UniProtKB/TrEMBL:Q7CUT0}	AGR_C_39	AGR_C_39	AGR_C_39p {UniProtKB/TrEMBL:Q7D2B8}	[TP0089-TP0898 (0.8304331)]
COG0664	COG1074	AGR_pAT_717	AAK90861.1	Hypothetical protein Atu5484	AGR_C_39	AGR_C_39	AGR_C_39p {UniProtKB/TrEMBL:Q7D2B8}	[TP0089-TP0898 (0.8304331)]
COG0664	COG1074	AGR_C_5008	AAK88477.1	Hypothetical protein Atu2762	AGR_C_39	AGR_C_39	AGR_C_39p {UniProtKB/TrEMBL:Q7D2B8}	[TP0089-TP0898 (0.8304331)]
COG0664	COG1074	AGR_C_2948	AAK87380.1	Transcriptional activator, Crp family	AGR_C_39	AGR_C_39	AGR_C_39p {UniProtKB/TrEMBL:Q7D2B8}	[TP0089-TP0898 (0.8304331)]
COG0223	COG0242	AGR_C_642	fmt	Methionyl-tRNA formyltransferase (EC 2.1.2.9)	AGR_C_640	def	Peptide deformylase (EC 3.5.1.88) (PDF) (Polypeptide deformylase)	[TP0756-TP0757 (0.8300303)]
COG0223	COG0242	AGR_C_642	fmt	Methionyl-tRNA formyltransferase (EC 2.1.2.9)	AGR_C_2856	Atu1550	Peptide deformylase-like (Polypeptide deformylase-like)	[TP0756-TP0757 (0.8300303)]
COG0233	COG0359	AGR_C_2546	rrf	Ribosome recycling factor (Ribosome-releasing factor) (RRF)	AGR_C_2015	rplI	50S ribosomal protein L9 (Cultivar-specific nodulation protein 1)	[TP0604-TP0060 (0.5105792)]
COG0012	COG0457	AGR_C_4063	AGR_C_4063	AGR_C_4063p {UniProtKB/TrEMBL:Q7CXK1}	AGR_L_1582	AGR_L_1582	AGR_L_1582p {UniProtKB/TrEMBL:Q7CTZ7}	[TP0124-TP0067 (0.81355333)]
COG0012	COG0457	AGR_C_4063	AGR_C_4063	AGR_C_4063p {UniProtKB/TrEMBL:Q7CXK1}	AGR_L_3032	AGR_L_3032	AGR_L_3032p {UniProtKB/TrEMBL:Q7CS43}	[TP0124-TP0067 (0.81355333)]
COG0012	COG0457	AGR_C_4063	AGR_C_4063	AGR_C_4063p {UniProtKB/TrEMBL:Q7CXK1}	AGR_L_275	AGR_L_275	AGR_L_275p {UniProtKB/TrEMBL:Q7CVR1}	[TP0124-TP0067 (0.81355333)]
COG0012	COG0457	AGR_C_4063	AGR_C_4063	AGR_C_4063p {UniProtKB/TrEMBL:Q7CXK1}	AGR_C_1124	AAK86440.1	AGR_C_1124p {UniProtKB/TrEMBL:Q7D123}	[TP0124-TP0067 (0.81355333)]
COG0012	COG0457	AGR_C_4063	AGR_C_4063	AGR_C_4063p {UniProtKB/TrEMBL:Q7CXK1}	AGR_L_2153	AAK89650.1	Hypothetical protein Atu3757	[TP0124-TP0067 (0.81355333)]
COG0265	COG0492	AGR_C_3507	AAK87675.1	AGR_C_3507p {UniProtKB/TrEMBL:Q7CY88}	AGR_C_3970	AGR_C_3970	AGR_C_3970p {UniProtKB/TrEMBL:Q7CXN8}	[TP0773-TP0814 (0.6926654)]
COG0265	COG0492	AGR_C_3700	AGR_C_3700	AGR_C_3700p {UniProtKB/TrEMBL:Q7CY03}	AGR_C_3970	AGR_C_3970	AGR_C_3970p {UniProtKB/TrEMBL:Q7CXN8}	[TP0773-TP0814 (0.6926654)]
COG0265	COG0492	AGR_C_1792	AAK86786.1	Serine protease DO-like protease	AGR_C_2995	AGR_C_2995	Pyridine nucleotide-disulphide oxidoreductase	[TP0773-TP0814 (0.6926654)]
COG0265	COG0492	AGR_C_1792	AAK86786.1	Serine protease DO-like protease	AGR_C_405	AGR_C_405	Oxidoreductase {UniProtKB/TrEMBL:Q8UIQ5}	[TP0773-TP0814 (0.6926654)]
COG0265	COG0492	AGR_C_3700	AGR_C_3700	AGR_C_3700p {UniProtKB/TrEMBL:Q7CY03}	AGR_C_405	AGR_C_405	Oxidoreductase {UniProtKB/TrEMBL:Q8UIQ5}	[TP0773-TP0814 (0.6926654)]
COG0265	COG0492	AGR_C_3507	AAK87675.1	AGR_C_3507p {UniProtKB/TrEMBL:Q7CY88}	AGR_C_405	AGR_C_405	Oxidoreductase {UniProtKB/TrEMBL:Q8UIQ5}	[TP0773-TP0814 (0.6926654)]
COG0265	COG0492	AGR_C_3700	AGR_C_3700	AGR_C_3700p {UniProtKB/TrEMBL:Q7CY03}	AGR_C_2995	AGR_C_2995	Pyridine nucleotide-disulphide oxidoreductase	[TP0773-TP0814 (0.6926654)]
COG0265	COG0492	AGR_C_1792	AAK86786.1	Serine protease DO-like protease	AGR_C_3970	AGR_C_3970	AGR_C_3970p {UniProtKB/TrEMBL:Q7CXN8}	[TP0773-TP0814 (0.6926654)]
COG0265	COG0492	AGR_C_3507	AAK87675.1	AGR_C_3507p {UniProtKB/TrEMBL:Q7CY88}	AGR_C_2995	AGR_C_2995	Pyridine nucleotide-disulphide oxidoreductase	[TP0773-TP0814 (0.6926654)]
COG1377	COG2239	AGR_C_991	AGR_C_991	AGR_C_991p {UniProtKB/TrEMBL:Q7D181}	AGR_C_2851	AAK87334.1	AGR_C_2851p {UniProtKB/TrEMBL:Q7CZ03}	[TP0715-TP0917 (0.53720385)]
COG1377	COG2239	AGR_C_991	AGR_C_991	AGR_C_991p {UniProtKB/TrEMBL:Q7D181}	AGR_C_1836	AGR_C_1836	Magnesium transport protein	[TP0715-TP0917 (0.53720385)]
COG0124	COG0608	AGR_C_1210	hisS	Histidyl-tRNA synthetase (EC 6.1.1.21) (Histidine--tRNA ligase) (HisRS)	AGR_C_2915	AGR_C_2915	Single-stranded-DNA-specific exonuclease	[TP0641-TP0704 (0.75894904)]
COG0465	COG0772	AGR_L_2253	AGR_L_2253	AGR_L_2253p {UniProtKB/TrEMBL:Q7CT50}	AGR_C_3801	AGR_C_3801	Cell division protein {UniProtKB/TrEMBL:Q8UDM7}	[TP0330-TP0387 (0.8016956)]
COG0234	COG0792	AGR_C_1221	groS	10 kDa chaperonin (Protein Cpn10) (groES protein)	AGR_C_525	Atu0303	UPF0102 protein Atu0303/AGR_C_525	[TP1013-TP0913 (0.7815084)]
COG0192	COG0217	AGR_C_632	AGR_C_632	S-adenosylmethionine synthetase	AGR_L_2215	Atu3727	Hypothetical UPF0082 protein Atu3727/AGR_L_2215	[TP0794-TP0474 (0.71912634)]
COG1122	COG1432	AGR_C_1362	AGR_C_1362	AGR_C_1362p {UniProtKB/TrEMBL:Q7D0R9}	AGR_C_1890	AAK86835.1	AGR_C_1890p {UniProtKB/TrEMBL:Q7D046}	[TP0227-TP0894 (0.7171434)]
COG0201	COG2239	AGR_C_3523	AAK87688.1	AGR_C_3523p {UniProtKB/TrEMBL:Q7CY83}	AGR_C_1836	AGR_C_1836	Magnesium transport protein	[TP0208-TP0917 (0.5527395)]
COG0201	COG2239	AGR_C_3523	AAK87688.1	AGR_C_3523p {UniProtKB/TrEMBL:Q7CY83}	AGR_C_2851	AAK87334.1	AGR_C_2851p {UniProtKB/TrEMBL:Q7CZ03}	[TP0208-TP0917 (0.5527395)]
COG0860	COG1214	AGR_C_2473	AAK87132.1	AGR_C_2473p {UniProtKB/TrEMBL:Q7CZH0}	AGR_C_617	AGR_C_617	Hypothetical protein Atu0352	[TP0247-TP0876 (0.6334264)]
COG0544	COG1418	AGR_C_3060	tig	Trigger factor {UniProtKB/Swiss-Prot:Q8UEU0}	AGR_C_1925	AAK86851.1	Hypothetical protein Atu1043	[TP0506-TP1018 (0.7668753)]
COG0477	COG0845	AGR_L_2185	AGR_L_2185	MFS permease {UniProtKB/TrEMBL:Q8U9I7}	AGR_L_3215	AGR_L_3215	AGR_L_3215p {UniProtKB/TrEMBL:Q7CRV9}	[TP0840-TP0965 (0.8653204)]
COG0477	COG0845	AGR_C_3403	AAK87622.1	AGR_C_3403p {UniProtKB/TrEMBL:Q7CYD5}	AGR_C_3722	AAK87807.1	AGR_C_3722p {UniProtKB/TrEMBL:Q7CXZ5}	[TP0840-TP0965 (0.8653204)]
COG0477	COG0845	AGR_L_1300	AGR_L_1300	AGR_L_1300p {UniProtKB/TrEMBL:Q7CUB3}	AGR_L_2992	AAK90066.1	Exopolysaccharide production protein	[TP0840-TP0965 (0.8653204)]
COG0477	COG0845	AGR_C_1716	AAK86747.1	AGR_C_1716p {UniProtKB/TrEMBL:Q7D0B0}	AGR_C_3332	AGR_C_3332	AGR_C_3332p {UniProtKB/TrEMBL:Q7CYG9}	[TP0840-TP0965 (0.8653204)]
COG0477	COG0845	AGR_C_3119	AAK87469.1	MFS permease {UniProtKB/TrEMBL:Q8UEQ8}	AGR_C_3722	AAK87807.1	AGR_C_3722p {UniProtKB/TrEMBL:Q7CXZ5}	[TP0840-TP0965 (0.8653204)]
COG0477	COG0845	AGR_C_2135	AAK86956.1	MFS permease {UniProtKB/TrEMBL:Q8UG88}	AGR_C_4619	AAK88275.1	AGR_C_4619p {UniProtKB/TrEMBL:Q7CWT1}	[TP0840-TP0965 (0.8653204)]
COG0477	COG0845	AGR_C_4834	AGR_C_4834	MFS permease {UniProtKB/TrEMBL:Q8UC32}	AGR_C_4619	AAK88275.1	AGR_C_4619p {UniProtKB/TrEMBL:Q7CWT1}	[TP0840-TP0965 (0.8653204)]
COG0477	COG0845	AGR_L_1300	AGR_L_1300	AGR_L_1300p {UniProtKB/TrEMBL:Q7CUB3}	AGR_L_3215	AGR_L_3215	AGR_L_3215p {UniProtKB/TrEMBL:Q7CRV9}	[TP0840-TP0965 (0.8653204)]
COG0477	COG0845	AGR_C_2011	AAK86895.1	AGR_C_2011p {UniProtKB/TrEMBL:Q7D004}	AGR_L_906	AGR_L_906	AGR_L_906p {UniProtKB/TrEMBL:Q7CUW3}	[TP0840-TP0965 (0.8653204)]
COG0477	COG0845	AGR_C_1532	AGR_C_1532	AGR_C_1532p {UniProtKB/TrEMBL:Q7D0K3}	AGR_L_492	AGR_L_492	AGR_L_492p {UniProtKB/TrEMBL:Q7CVG6}	[TP0840-TP0965 (0.8653204)]
COG0477	COG0845	AGR_C_4938	AGR_C_4938	MFS permease {UniProtKB/TrEMBL:Q8UBX5}	AGR_L_3090	AAK90117.1	AGR_L_3090p {UniProtKB/TrEMBL:Q7CS20}	[TP0840-TP0965 (0.8653204)]
COG0477	COG0845	AGR_C_2135	AAK86956.1	MFS permease {UniProtKB/TrEMBL:Q8UG88}	AGR_L_3215	AGR_L_3215	AGR_L_3215p {UniProtKB/TrEMBL:Q7CRV9}	[TP0840-TP0965 (0.8653204)]
COG0477	COG0845	AGR_L_1071	AAK89113.1	MFS permease {UniProtKB/TrEMBL:Q8U7X3}	AGR_L_1282	AAK89221.1	AGR_L_1282p {UniProtKB/TrEMBL:Q7CUC5}	[TP0840-TP0965 (0.8653204)]
COG0477	COG0845	AGR_C_4589	AGR_C_4589	AGR_C_4589p {UniProtKB/TrEMBL:Q7CWU9}	AGR_L_2071	AAK89610.1	HlyD family secretion protein	[TP0840-TP0965 (0.8653204)]
COG0477	COG0845	AGR_C_231	AGR_C_231	MFS permease {UniProtKB/TrEMBL:Q8UIZ8}	AGR_C_4505	AAK88216.1	HlyD family secretion protein	[TP0840-TP0965 (0.8653204)]
COG0477	COG0845	AGR_C_3904	AAK87901.1	MFS permease[proline/betaine]	AGR_L_2074	AAK89611.1	Efflux protein {UniProtKB/TrEMBL:Q8U9D2}	[TP0840-TP0965 (0.8653204)]
COG0477	COG0845	AGR_C_1756	AGR_C_1756	AGR_C_1756p {UniProtKB/TrEMBL:Q7D096}	AGR_L_2074	AAK89611.1	Efflux protein {UniProtKB/TrEMBL:Q8U9D2}	[TP0840-TP0965 (0.8653204)]
COG0477	COG0845	AGR_C_231	AGR_C_231	MFS permease {UniProtKB/TrEMBL:Q8UIZ8}	AGR_L_2881	AAK90008.1	AGR_L_2881p {UniProtKB/TrEMBL:Q7CSB6}	[TP0840-TP0965 (0.8653204)]
COG0477	COG0845	AGR_C_2135	AAK86956.1	MFS permease {UniProtKB/TrEMBL:Q8UG88}	AGR_C_4337	AGR_C_4337	AGR_C_4337p {UniProtKB/TrEMBL:Q7CX61}	[TP0840-TP0965 (0.8653204)]
COG0477	COG0845	AGR_L_3235	AGR_L_3235	AGR_L_3235p {UniProtKB/TrEMBL:Q7CRU9}	AGR_L_433	AGR_L_433	HlyD family secretion protein	[TP0840-TP0965 (0.8653204)]
COG0477	COG0845	AGR_C_2391	AAK87091.1	MFS permease {UniProtKB/TrEMBL:Q8UFU7}	AGR_L_492	AGR_L_492	AGR_L_492p {UniProtKB/TrEMBL:Q7CVG6}	[TP0840-TP0965 (0.8653204)]
COG0477	COG0845	AGR_L_2008	AGR_L_2008	MFS permease {UniProtKB/TrEMBL:Q8U998}	AGR_L_492	AGR_L_492	AGR_L_492p {UniProtKB/TrEMBL:Q7CVG6}	[TP0840-TP0965 (0.8653204)]
COG0477	COG0845	AGR_C_4286	AAK88101.1	MFS permease {UniProtKB/TrEMBL:Q8UCX2}	AGR_L_3215	AGR_L_3215	AGR_L_3215p {UniProtKB/TrEMBL:Q7CRV9}	[TP0840-TP0965 (0.8653204)]
COG0477	COG0845	AGR_C_2011	AAK86895.1	AGR_C_2011p {UniProtKB/TrEMBL:Q7D004}	AGR_L_2074	AAK89611.1	Efflux protein {UniProtKB/TrEMBL:Q8U9D2}	[TP0840-TP0965 (0.8653204)]
COG0477	COG0845	AGR_C_1532	AGR_C_1532	AGR_C_1532p {UniProtKB/TrEMBL:Q7D0K3}	AGR_L_433	AGR_L_433	HlyD family secretion protein	[TP0840-TP0965 (0.8653204)]
COG0477	COG0845	AGR_L_1729	AAK89438.1	MFS permease {UniProtKB/TrEMBL:Q8U8V0}	AGR_C_4505	AAK88216.1	HlyD family secretion protein	[TP0840-TP0965 (0.8653204)]
COG0477	COG0845	AGR_C_1716	AAK86747.1	AGR_C_1716p {UniProtKB/TrEMBL:Q7D0B0}	AGR_L_906	AGR_L_906	AGR_L_906p {UniProtKB/TrEMBL:Q7CUW3}	[TP0840-TP0965 (0.8653204)]
COG0477	COG0845	AGR_C_4193	AGR_C_4193	MFS permease {UniProtKB/TrEMBL:Q8UD23}	AGR_L_2071	AAK89610.1	HlyD family secretion protein	[TP0840-TP0965 (0.8653204)]
COG0477	COG0845	AGR_L_3313	AGR_L_3313	Fosmidomycin resistance protein	AGR_L_492	AGR_L_492	AGR_L_492p {UniProtKB/TrEMBL:Q7CVG6}	[TP0840-TP0965 (0.8653204)]
COG0477	COG0845	AGR_L_1071	AAK89113.1	MFS permease {UniProtKB/TrEMBL:Q8U7X3}	AGR_L_2074	AAK89611.1	Efflux protein {UniProtKB/TrEMBL:Q8U9D2}	[TP0840-TP0965 (0.8653204)]
COG0477	COG0845	AGR_C_4938	AGR_C_4938	MFS permease {UniProtKB/TrEMBL:Q8UBX5}	AGR_L_906	AGR_L_906	AGR_L_906p {UniProtKB/TrEMBL:Q7CUW3}	[TP0840-TP0965 (0.8653204)]
COG0477	COG0845	AGR_pAT_464	AAK90697.1	Hypothetical protein Atu5323	AGR_L_433	AGR_L_433	HlyD family secretion protein	[TP0840-TP0965 (0.8653204)]
COG0477	COG0845	AGR_C_1103	AAK86429.1	MFS permease {UniProtKB/TrEMBL:Q8UHQ9}	AGR_L_2074	AAK89611.1	Efflux protein {UniProtKB/TrEMBL:Q8U9D2}	[TP0840-TP0965 (0.8653204)]
COG0477	COG0845	AGR_C_4193	AGR_C_4193	MFS permease {UniProtKB/TrEMBL:Q8UD23}	AGR_C_4337	AGR_C_4337	AGR_C_4337p {UniProtKB/TrEMBL:Q7CX61}	[TP0840-TP0965 (0.8653204)]
COG0477	COG0845	AGR_L_3313	AGR_L_3313	Fosmidomycin resistance protein	AGR_L_2071	AAK89610.1	HlyD family secretion protein	[TP0840-TP0965 (0.8653204)]
COG0477	COG0845	AGR_C_4527	AGR_C_4527	AGR_C_4527p {UniProtKB/TrEMBL:Q7CWX7}	AGR_pAT_549	AAK90754.1	HlyD family secretion protein	[TP0840-TP0965 (0.8653204)]
COG0477	COG0845	AGR_L_2185	AGR_L_2185	MFS permease {UniProtKB/TrEMBL:Q8U9I7}	AGR_L_2074	AAK89611.1	Efflux protein {UniProtKB/TrEMBL:Q8U9D2}	[TP0840-TP0965 (0.8653204)]
COG0477	COG0845	AGR_L_1729	AAK89438.1	MFS permease {UniProtKB/TrEMBL:Q8U8V0}	AGR_L_492	AGR_L_492	AGR_L_492p {UniProtKB/TrEMBL:Q7CVG6}	[TP0840-TP0965 (0.8653204)]
COG0477	COG0845	AGR_C_2011	AAK86895.1	AGR_C_2011p {UniProtKB/TrEMBL:Q7D004}	AGR_L_2998	AGR_L_2998	AGR_L_2998p {UniProtKB/TrEMBL:Q7CS59}	[TP0840-TP0965 (0.8653204)]
COG0477	COG0845	AGR_pAT_464	AAK90697.1	Hypothetical protein Atu5323	AGR_L_2998	AGR_L_2998	AGR_L_2998p {UniProtKB/TrEMBL:Q7CS59}	[TP0840-TP0965 (0.8653204)]
COG0477	COG0845	AGR_pAT_464	AAK90697.1	Hypothetical protein Atu5323	AGR_L_2074	AAK89611.1	Efflux protein {UniProtKB/TrEMBL:Q8U9D2}	[TP0840-TP0965 (0.8653204)]
COG0477	COG0845	AGR_C_1756	AGR_C_1756	AGR_C_1756p {UniProtKB/TrEMBL:Q7D096}	AGR_pAT_549	AAK90754.1	HlyD family secretion protein	[TP0840-TP0965 (0.8653204)]
COG0477	COG0845	AGR_C_3872	AGR_C_3872	AGR_C_3872p {UniProtKB/TrEMBL:Q7CXT3}	AGR_pAT_549	AAK90754.1	HlyD family secretion protein	[TP0840-TP0965 (0.8653204)]
COG0477	COG0845	AGR_C_4938	AGR_C_4938	MFS permease {UniProtKB/TrEMBL:Q8UBX5}	AGR_L_3215	AGR_L_3215	AGR_L_3215p {UniProtKB/TrEMBL:Q7CRV9}	[TP0840-TP0965 (0.8653204)]
COG0477	COG0845	AGR_C_3403	AAK87622.1	AGR_C_3403p {UniProtKB/TrEMBL:Q7CYD5}	AGR_L_3215	AGR_L_3215	AGR_L_3215p {UniProtKB/TrEMBL:Q7CRV9}	[TP0840-TP0965 (0.8653204)]
COG0477	COG0845	AGR_C_1103	AAK86429.1	MFS permease {UniProtKB/TrEMBL:Q8UHQ9}	AGR_C_4337	AGR_C_4337	AGR_C_4337p {UniProtKB/TrEMBL:Q7CX61}	[TP0840-TP0965 (0.8653204)]
COG0477	COG0845	AGR_L_3235	AGR_L_3235	AGR_L_3235p {UniProtKB/TrEMBL:Q7CRU9}	AGR_L_3090	AAK90117.1	AGR_L_3090p {UniProtKB/TrEMBL:Q7CS20}	[TP0840-TP0965 (0.8653204)]
COG0477	COG0845	AGR_C_231	AGR_C_231	MFS permease {UniProtKB/TrEMBL:Q8UIZ8}	AGR_L_3215	AGR_L_3215	AGR_L_3215p {UniProtKB/TrEMBL:Q7CRV9}	[TP0840-TP0965 (0.8653204)]
COG0477	COG0845	AGR_C_1103	AAK86429.1	MFS permease {UniProtKB/TrEMBL:Q8UHQ9}	AGR_C_3332	AGR_C_3332	AGR_C_3332p {UniProtKB/TrEMBL:Q7CYG9}	[TP0840-TP0965 (0.8653204)]
COG0477	COG0845	AGR_C_2391	AAK87091.1	MFS permease {UniProtKB/TrEMBL:Q8UFU7}	AGR_L_2074	AAK89611.1	Efflux protein {UniProtKB/TrEMBL:Q8U9D2}	[TP0840-TP0965 (0.8653204)]
COG0477	COG0845	AGR_L_3313	AGR_L_3313	Fosmidomycin resistance protein	AGR_L_2998	AGR_L_2998	AGR_L_2998p {UniProtKB/TrEMBL:Q7CS59}	[TP0840-TP0965 (0.8653204)]
COG0477	COG0845	AGR_L_343	AGR_L_343	AGR_L_343p {UniProtKB/TrEMBL:Q7CVN4}	AGR_L_3215	AGR_L_3215	AGR_L_3215p {UniProtKB/TrEMBL:Q7CRV9}	[TP0840-TP0965 (0.8653204)]
COG0477	COG0845	AGR_L_1740	AAK89442.1	MFS permease {UniProtKB/TrEMBL:Q8U8V4}	AGR_L_433	AGR_L_433	HlyD family secretion protein	[TP0840-TP0965 (0.8653204)]
COG0477	COG0845	AGR_C_4107	AGR_C_4107	MFS permease {UniProtKB/TrEMBL:Q8UD68}	AGR_L_3215	AGR_L_3215	AGR_L_3215p {UniProtKB/TrEMBL:Q7CRV9}	[TP0840-TP0965 (0.8653204)]
COG0477	COG0845	AGR_C_4527	AGR_C_4527	AGR_C_4527p {UniProtKB/TrEMBL:Q7CWX7}	AGR_C_4505	AAK88216.1	HlyD family secretion protein	[TP0840-TP0965 (0.8653204)]
COG0477	COG0845	AGR_C_231	AGR_C_231	MFS permease {UniProtKB/TrEMBL:Q8UIZ8}	AGR_C_4904	AAK88425.1	HlyD family secretion protein	[TP0840-TP0965 (0.8653204)]
COG0477	COG0845	AGR_C_4107	AGR_C_4107	MFS permease {UniProtKB/TrEMBL:Q8UD68}	AGR_L_2881	AAK90008.1	AGR_L_2881p {UniProtKB/TrEMBL:Q7CSB6}	[TP0840-TP0965 (0.8653204)]
COG0477	COG0845	AGR_L_1300	AGR_L_1300	AGR_L_1300p {UniProtKB/TrEMBL:Q7CUB3}	AGR_L_2074	AAK89611.1	Efflux protein {UniProtKB/TrEMBL:Q8U9D2}	[TP0840-TP0965 (0.8653204)]
COG0477	COG0845	AGR_C_139	AGR_C_139	MFS permease {UniProtKB/TrEMBL:Q8UJ47}	AGR_L_1282	AAK89221.1	AGR_L_1282p {UniProtKB/TrEMBL:Q7CUC5}	[TP0840-TP0965 (0.8653204)]
COG0477	COG0845	AGR_C_3790	AGR_C_3790	ABC transporter, membrane spanning protein	AGR_C_3722	AAK87807.1	AGR_C_3722p {UniProtKB/TrEMBL:Q7CXZ5}	[TP0840-TP0965 (0.8653204)]
COG0477	COG0845	AGR_C_3403	AAK87622.1	AGR_C_3403p {UniProtKB/TrEMBL:Q7CYD5}	AGR_L_906	AGR_L_906	AGR_L_906p {UniProtKB/TrEMBL:Q7CUW3}	[TP0840-TP0965 (0.8653204)]
COG0477	COG0845	AGR_C_1756	AGR_C_1756	AGR_C_1756p {UniProtKB/TrEMBL:Q7D096}	AGR_L_906	AGR_L_906	AGR_L_906p {UniProtKB/TrEMBL:Q7CUW3}	[TP0840-TP0965 (0.8653204)]
COG0477	COG0845	AGR_L_1674	AGR_L_1674	AGR_L_1674p {UniProtKB/TrEMBL:Q7CTV4}	AGR_L_2998	AGR_L_2998	AGR_L_2998p {UniProtKB/TrEMBL:Q7CS59}	[TP0840-TP0965 (0.8653204)]
COG0477	COG0845	AGR_C_1756	AGR_C_1756	AGR_C_1756p {UniProtKB/TrEMBL:Q7D096}	AGR_L_2881	AAK90008.1	AGR_L_2881p {UniProtKB/TrEMBL:Q7CSB6}	[TP0840-TP0965 (0.8653204)]
COG0477	COG0845	AGR_C_139	AGR_C_139	MFS permease {UniProtKB/TrEMBL:Q8UJ47}	AGR_L_2992	AAK90066.1	Exopolysaccharide production protein	[TP0840-TP0965 (0.8653204)]
COG0477	COG0845	AGR_C_4908	AAK88427.1	AGR_C_4908p {UniProtKB/TrEMBL:Q7CWF6}	AGR_pAT_244	AAK90548.1	Efflux protein {UniProtKB/TrEMBL:Q8UKE5}	[TP0840-TP0965 (0.8653204)]
COG0477	COG0845	AGR_C_3790	AGR_C_3790	ABC transporter, membrane spanning protein	AGR_L_1282	AAK89221.1	AGR_L_1282p {UniProtKB/TrEMBL:Q7CUC5}	[TP0840-TP0965 (0.8653204)]
COG0477	COG0845	AGR_C_1918	AGR_C_1918	AGR_C_1918p {UniProtKB/TrEMBL:Q7D040}	AGR_C_4619	AAK88275.1	AGR_C_4619p {UniProtKB/TrEMBL:Q7CWT1}	[TP0840-TP0965 (0.8653204)]
COG0477	COG0845	AGR_L_1300	AGR_L_1300	AGR_L_1300p {UniProtKB/TrEMBL:Q7CUB3}	AGR_L_2881	AAK90008.1	AGR_L_2881p {UniProtKB/TrEMBL:Q7CSB6}	[TP0840-TP0965 (0.8653204)]
COG0477	COG0845	AGR_L_3313	AGR_L_3313	Fosmidomycin resistance protein	AGR_C_3332	AGR_C_3332	AGR_C_3332p {UniProtKB/TrEMBL:Q7CYG9}	[TP0840-TP0965 (0.8653204)]
COG0477	COG0845	AGR_L_3313	AGR_L_3313	Fosmidomycin resistance protein	AGR_pAT_549	AAK90754.1	HlyD family secretion protein	[TP0840-TP0965 (0.8653204)]
COG0477	COG0845	AGR_C_1716	AAK86747.1	AGR_C_1716p {UniProtKB/TrEMBL:Q7D0B0}	AGR_L_2998	AGR_L_2998	AGR_L_2998p {UniProtKB/TrEMBL:Q7CS59}	[TP0840-TP0965 (0.8653204)]
COG0477	COG0845	AGR_L_3313	AGR_L_3313	Fosmidomycin resistance protein	AGR_C_3722	AAK87807.1	AGR_C_3722p {UniProtKB/TrEMBL:Q7CXZ5}	[TP0840-TP0965 (0.8653204)]
COG0477	COG0845	AGR_C_139	AGR_C_139	MFS permease {UniProtKB/TrEMBL:Q8UJ47}	AGR_C_4619	AAK88275.1	AGR_C_4619p {UniProtKB/TrEMBL:Q7CWT1}	[TP0840-TP0965 (0.8653204)]
COG0477	COG0845	AGR_C_1716	AAK86747.1	AGR_C_1716p {UniProtKB/TrEMBL:Q7D0B0}	AGR_L_2071	AAK89610.1	HlyD family secretion protein	[TP0840-TP0965 (0.8653204)]
COG0477	COG0845	AGR_C_4193	AGR_C_4193	MFS permease {UniProtKB/TrEMBL:Q8UD23}	AGR_C_4505	AAK88216.1	HlyD family secretion protein	[TP0840-TP0965 (0.8653204)]
COG0477	COG0845	AGR_pAT_571	AAK90769.1	MFS permease {UniProtKB/TrEMBL:Q8UJT0}	AGR_L_3215	AGR_L_3215	AGR_L_3215p {UniProtKB/TrEMBL:Q7CRV9}	[TP0840-TP0965 (0.8653204)]
COG0477	COG0845	AGR_L_3235	AGR_L_3235	AGR_L_3235p {UniProtKB/TrEMBL:Q7CRU9}	AGR_L_1282	AAK89221.1	AGR_L_1282p {UniProtKB/TrEMBL:Q7CUC5}	[TP0840-TP0965 (0.8653204)]
COG0477	COG0845	AGR_C_4589	AGR_C_4589	AGR_C_4589p {UniProtKB/TrEMBL:Q7CWU9}	AGR_L_2992	AAK90066.1	Exopolysaccharide production protein	[TP0840-TP0965 (0.8653204)]
COG0477	COG0845	AGR_L_1740	AAK89442.1	MFS permease {UniProtKB/TrEMBL:Q8U8V4}	AGR_C_4337	AGR_C_4337	AGR_C_4337p {UniProtKB/TrEMBL:Q7CX61}	[TP0840-TP0965 (0.8653204)]
COG0477	COG0845	AGR_L_1300	AGR_L_1300	AGR_L_1300p {UniProtKB/TrEMBL:Q7CUB3}	AGR_pAT_549	AAK90754.1	HlyD family secretion protein	[TP0840-TP0965 (0.8653204)]
COG0477	COG0845	AGR_C_4527	AGR_C_4527	AGR_C_4527p {UniProtKB/TrEMBL:Q7CWX7}	AGR_L_433	AGR_L_433	HlyD family secretion protein	[TP0840-TP0965 (0.8653204)]
COG0477	COG0845	AGR_L_3235	AGR_L_3235	AGR_L_3235p {UniProtKB/TrEMBL:Q7CRU9}	AGR_C_4505	AAK88216.1	HlyD family secretion protein	[TP0840-TP0965 (0.8653204)]
COG0477	COG0845	AGR_C_4107	AGR_C_4107	MFS permease {UniProtKB/TrEMBL:Q8UD68}	AGR_C_4337	AGR_C_4337	AGR_C_4337p {UniProtKB/TrEMBL:Q7CX61}	[TP0840-TP0965 (0.8653204)]
COG0477	COG0845	AGR_pAT_464	AAK90697.1	Hypothetical protein Atu5323	AGR_C_4337	AGR_C_4337	AGR_C_4337p {UniProtKB/TrEMBL:Q7CX61}	[TP0840-TP0965 (0.8653204)]
COG0477	COG0845	AGR_pAT_277	AAK90570.1	AGR_pAT_277p {UniProtKB/TrEMBL:Q7D3N7}	AGR_pAT_244	AAK90548.1	Efflux protein {UniProtKB/TrEMBL:Q8UKE5}	[TP0840-TP0965 (0.8653204)]
COG0477	COG0845	AGR_C_1716	AAK86747.1	AGR_C_1716p {UniProtKB/TrEMBL:Q7D0B0}	AGR_L_3215	AGR_L_3215	AGR_L_3215p {UniProtKB/TrEMBL:Q7CRV9}	[TP0840-TP0965 (0.8653204)]
COG0477	COG0845	AGR_C_231	AGR_C_231	MFS permease {UniProtKB/TrEMBL:Q8UIZ8}	AGR_L_492	AGR_L_492	AGR_L_492p {UniProtKB/TrEMBL:Q7CVG6}	[TP0840-TP0965 (0.8653204)]
COG0477	COG0845	AGR_pAT_277	AAK90570.1	AGR_pAT_277p {UniProtKB/TrEMBL:Q7D3N7}	AGR_L_906	AGR_L_906	AGR_L_906p {UniProtKB/TrEMBL:Q7CUW3}	[TP0840-TP0965 (0.8653204)]
COG0477	COG0845	AGR_L_3313	AGR_L_3313	Fosmidomycin resistance protein	AGR_L_2992	AAK90066.1	Exopolysaccharide production protein	[TP0840-TP0965 (0.8653204)]
COG0477	COG0845	AGR_C_2011	AAK86895.1	AGR_C_2011p {UniProtKB/TrEMBL:Q7D004}	AGR_L_492	AGR_L_492	AGR_L_492p {UniProtKB/TrEMBL:Q7CVG6}	[TP0840-TP0965 (0.8653204)]
COG0477	COG0845	AGR_L_1300	AGR_L_1300	AGR_L_1300p {UniProtKB/TrEMBL:Q7CUB3}	AGR_L_906	AGR_L_906	AGR_L_906p {UniProtKB/TrEMBL:Q7CUW3}	[TP0840-TP0965 (0.8653204)]
COG0477	COG0845	AGR_pAT_571	AAK90769.1	MFS permease {UniProtKB/TrEMBL:Q8UJT0}	AGR_pAT_549	AAK90754.1	HlyD family secretion protein	[TP0840-TP0965 (0.8653204)]
COG0477	COG0845	AGR_C_4700	AAK88317.1	MFS permease {UniProtKB/TrEMBL:Q8UCA4}	AGR_pAT_549	AAK90754.1	HlyD family secretion protein	[TP0840-TP0965 (0.8653204)]
COG0477	COG0845	AGR_C_4834	AGR_C_4834	MFS permease {UniProtKB/TrEMBL:Q8UC32}	AGR_L_3090	AAK90117.1	AGR_L_3090p {UniProtKB/TrEMBL:Q7CS20}	[TP0840-TP0965 (0.8653204)]
COG0477	COG0845	AGR_C_1532	AGR_C_1532	AGR_C_1532p {UniProtKB/TrEMBL:Q7D0K3}	AGR_L_3090	AAK90117.1	AGR_L_3090p {UniProtKB/TrEMBL:Q7CS20}	[TP0840-TP0965 (0.8653204)]
COG0477	COG0845	AGR_L_1729	AAK89438.1	MFS permease {UniProtKB/TrEMBL:Q8U8V0}	AGR_C_3332	AGR_C_3332	AGR_C_3332p {UniProtKB/TrEMBL:Q7CYG9}	[TP0840-TP0965 (0.8653204)]
COG0477	COG0845	AGR_C_1756	AGR_C_1756	AGR_C_1756p {UniProtKB/TrEMBL:Q7D096}	AGR_L_1282	AAK89221.1	AGR_L_1282p {UniProtKB/TrEMBL:Q7CUC5}	[TP0840-TP0965 (0.8653204)]
COG0477	COG0845	AGR_C_4527	AGR_C_4527	AGR_C_4527p {UniProtKB/TrEMBL:Q7CWX7}	AGR_L_3090	AAK90117.1	AGR_L_3090p {UniProtKB/TrEMBL:Q7CS20}	[TP0840-TP0965 (0.8653204)]
COG0477	COG0845	AGR_C_1918	AGR_C_1918	AGR_C_1918p {UniProtKB/TrEMBL:Q7D040}	AGR_C_4505	AAK88216.1	HlyD family secretion protein	[TP0840-TP0965 (0.8653204)]
COG0477	COG0845	AGR_C_4286	AAK88101.1	MFS permease {UniProtKB/TrEMBL:Q8UCX2}	AGR_L_2074	AAK89611.1	Efflux protein {UniProtKB/TrEMBL:Q8U9D2}	[TP0840-TP0965 (0.8653204)]
COG0477	COG0845	AGR_L_3235	AGR_L_3235	AGR_L_3235p {UniProtKB/TrEMBL:Q7CRU9}	AGR_L_2998	AGR_L_2998	AGR_L_2998p {UniProtKB/TrEMBL:Q7CS59}	[TP0840-TP0965 (0.8653204)]
COG0477	COG0845	AGR_L_2185	AGR_L_2185	MFS permease {UniProtKB/TrEMBL:Q8U9I7}	AGR_C_4505	AAK88216.1	HlyD family secretion protein	[TP0840-TP0965 (0.8653204)]
COG0477	COG0845	AGR_C_3872	AGR_C_3872	AGR_C_3872p {UniProtKB/TrEMBL:Q7CXT3}	AGR_C_4619	AAK88275.1	AGR_C_4619p {UniProtKB/TrEMBL:Q7CWT1}	[TP0840-TP0965 (0.8653204)]
COG0477	COG0845	AGR_L_2008	AGR_L_2008	MFS permease {UniProtKB/TrEMBL:Q8U998}	AGR_L_906	AGR_L_906	AGR_L_906p {UniProtKB/TrEMBL:Q7CUW3}	[TP0840-TP0965 (0.8653204)]
COG0477	COG0845	AGR_pAT_277	AAK90570.1	AGR_pAT_277p {UniProtKB/TrEMBL:Q7D3N7}	AGR_L_3215	AGR_L_3215	AGR_L_3215p {UniProtKB/TrEMBL:Q7CRV9}	[TP0840-TP0965 (0.8653204)]
COG0477	COG0845	AGR_C_2391	AAK87091.1	MFS permease {UniProtKB/TrEMBL:Q8UFU7}	AGR_C_4619	AAK88275.1	AGR_C_4619p {UniProtKB/TrEMBL:Q7CWT1}	[TP0840-TP0965 (0.8653204)]
COG0477	COG0845	AGR_C_2011	AAK86895.1	AGR_C_2011p {UniProtKB/TrEMBL:Q7D004}	AGR_C_4904	AAK88425.1	HlyD family secretion protein	[TP0840-TP0965 (0.8653204)]
COG0477	COG0845	AGR_L_738	AGR_L_738	AGR_L_738p {UniProtKB/TrEMBL:Q7CV41}	AGR_pAT_244	AAK90548.1	Efflux protein {UniProtKB/TrEMBL:Q8UKE5}	[TP0840-TP0965 (0.8653204)]
COG0477	COG0845	AGR_C_231	AGR_C_231	MFS permease {UniProtKB/TrEMBL:Q8UIZ8}	AGR_L_433	AGR_L_433	HlyD family secretion protein	[TP0840-TP0965 (0.8653204)]
COG0477	COG0845	AGR_L_1674	AGR_L_1674	AGR_L_1674p {UniProtKB/TrEMBL:Q7CTV4}	AGR_C_4337	AGR_C_4337	AGR_C_4337p {UniProtKB/TrEMBL:Q7CX61}	[TP0840-TP0965 (0.8653204)]
COG0477	COG0845	AGR_C_2011	AAK86895.1	AGR_C_2011p {UniProtKB/TrEMBL:Q7D004}	AGR_C_4337	AGR_C_4337	AGR_C_4337p {UniProtKB/TrEMBL:Q7CX61}	[TP0840-TP0965 (0.8653204)]
COG0477	COG0845	AGR_C_4819	AGR_C_4819	AGR_C_4819p {UniProtKB/TrEMBL:Q7CWJ2}	AGR_pAT_549	AAK90754.1	HlyD family secretion protein	[TP0840-TP0965 (0.8653204)]
COG0477	COG0845	AGR_C_2011	AAK86895.1	AGR_C_2011p {UniProtKB/TrEMBL:Q7D004}	AGR_C_3332	AGR_C_3332	AGR_C_3332p {UniProtKB/TrEMBL:Q7CYG9}	[TP0840-TP0965 (0.8653204)]
COG0477	COG0845	AGR_L_2185	AGR_L_2185	MFS permease {UniProtKB/TrEMBL:Q8U9I7}	AGR_C_4619	AAK88275.1	AGR_C_4619p {UniProtKB/TrEMBL:Q7CWT1}	[TP0840-TP0965 (0.8653204)]
COG0477	COG0845	AGR_L_781	AGR_L_781	MFS permease {UniProtKB/TrEMBL:Q8U7H0}	AGR_C_4505	AAK88216.1	HlyD family secretion protein	[TP0840-TP0965 (0.8653204)]
COG0477	COG0845	AGR_C_231	AGR_C_231	MFS permease {UniProtKB/TrEMBL:Q8UIZ8}	AGR_pAT_244	AAK90548.1	Efflux protein {UniProtKB/TrEMBL:Q8UKE5}	[TP0840-TP0965 (0.8653204)]
COG0477	COG0845	AGR_C_2135	AAK86956.1	MFS permease {UniProtKB/TrEMBL:Q8UG88}	AGR_L_2074	AAK89611.1	Efflux protein {UniProtKB/TrEMBL:Q8U9D2}	[TP0840-TP0965 (0.8653204)]
COG0477	COG0845	AGR_C_4819	AGR_C_4819	AGR_C_4819p {UniProtKB/TrEMBL:Q7CWJ2}	AGR_L_3215	AGR_L_3215	AGR_L_3215p {UniProtKB/TrEMBL:Q7CRV9}	[TP0840-TP0965 (0.8653204)]
COG0477	COG0845	AGR_C_4193	AGR_C_4193	MFS permease {UniProtKB/TrEMBL:Q8UD23}	AGR_C_4904	AAK88425.1	HlyD family secretion protein	[TP0840-TP0965 (0.8653204)]
COG0477	COG0845	AGR_C_3872	AGR_C_3872	AGR_C_3872p {UniProtKB/TrEMBL:Q7CXT3}	AGR_L_2998	AGR_L_2998	AGR_L_2998p {UniProtKB/TrEMBL:Q7CS59}	[TP0840-TP0965 (0.8653204)]
COG0477	COG0845	AGR_pAT_571	AAK90769.1	MFS permease {UniProtKB/TrEMBL:Q8UJT0}	AGR_L_2074	AAK89611.1	Efflux protein {UniProtKB/TrEMBL:Q8U9D2}	[TP0840-TP0965 (0.8653204)]
COG0477	COG0845	AGR_C_3904	AAK87901.1	MFS permease[proline/betaine]	AGR_L_2998	AGR_L_2998	AGR_L_2998p {UniProtKB/TrEMBL:Q7CS59}	[TP0840-TP0965 (0.8653204)]
COG0477	COG0845	AGR_C_3119	AAK87469.1	MFS permease {UniProtKB/TrEMBL:Q8UEQ8}	AGR_L_3090	AAK90117.1	AGR_L_3090p {UniProtKB/TrEMBL:Q7CS20}	[TP0840-TP0965 (0.8653204)]
COG0477	COG0845	AGR_L_1740	AAK89442.1	MFS permease {UniProtKB/TrEMBL:Q8U8V4}	AGR_pAT_244	AAK90548.1	Efflux protein {UniProtKB/TrEMBL:Q8UKE5}	[TP0840-TP0965 (0.8653204)]
COG0477	COG0845	AGR_pAT_464	AAK90697.1	Hypothetical protein Atu5323	AGR_C_4619	AAK88275.1	AGR_C_4619p {UniProtKB/TrEMBL:Q7CWT1}	[TP0840-TP0965 (0.8653204)]
COG0477	COG0845	AGR_L_343	AGR_L_343	AGR_L_343p {UniProtKB/TrEMBL:Q7CVN4}	AGR_C_4337	AGR_C_4337	AGR_C_4337p {UniProtKB/TrEMBL:Q7CX61}	[TP0840-TP0965 (0.8653204)]
COG0477	COG0845	AGR_pAT_571	AAK90769.1	MFS permease {UniProtKB/TrEMBL:Q8UJT0}	AGR_L_3090	AAK90117.1	AGR_L_3090p {UniProtKB/TrEMBL:Q7CS20}	[TP0840-TP0965 (0.8653204)]
COG0477	COG0845	AGR_C_4819	AGR_C_4819	AGR_C_4819p {UniProtKB/TrEMBL:Q7CWJ2}	AGR_C_3332	AGR_C_3332	AGR_C_3332p {UniProtKB/TrEMBL:Q7CYG9}	[TP0840-TP0965 (0.8653204)]
COG0477	COG0845	AGR_pAT_464	AAK90697.1	Hypothetical protein Atu5323	AGR_C_3332	AGR_C_3332	AGR_C_3332p {UniProtKB/TrEMBL:Q7CYG9}	[TP0840-TP0965 (0.8653204)]
COG0477	COG0845	AGR_pAT_277	AAK90570.1	AGR_pAT_277p {UniProtKB/TrEMBL:Q7D3N7}	AGR_L_2071	AAK89610.1	HlyD family secretion protein	[TP0840-TP0965 (0.8653204)]
COG0477	COG0845	AGR_C_4834	AGR_C_4834	MFS permease {UniProtKB/TrEMBL:Q8UC32}	AGR_pAT_244	AAK90548.1	Efflux protein {UniProtKB/TrEMBL:Q8UKE5}	[TP0840-TP0965 (0.8653204)]
COG0477	COG0845	AGR_L_3313	AGR_L_3313	Fosmidomycin resistance protein	AGR_L_1282	AAK89221.1	AGR_L_1282p {UniProtKB/TrEMBL:Q7CUC5}	[TP0840-TP0965 (0.8653204)]
COG0477	COG0845	AGR_L_1740	AAK89442.1	MFS permease {UniProtKB/TrEMBL:Q8U8V4}	AGR_L_2992	AAK90066.1	Exopolysaccharide production protein	[TP0840-TP0965 (0.8653204)]
COG0477	COG0845	AGR_C_4193	AGR_C_4193	MFS permease {UniProtKB/TrEMBL:Q8UD23}	AGR_L_3215	AGR_L_3215	AGR_L_3215p {UniProtKB/TrEMBL:Q7CRV9}	[TP0840-TP0965 (0.8653204)]
COG0477	COG0845	AGR_C_3904	AAK87901.1	MFS permease[proline/betaine]	AGR_C_4619	AAK88275.1	AGR_C_4619p {UniProtKB/TrEMBL:Q7CWT1}	[TP0840-TP0965 (0.8653204)]
COG0477	COG0845	AGR_C_1532	AGR_C_1532	AGR_C_1532p {UniProtKB/TrEMBL:Q7D0K3}	AGR_C_4505	AAK88216.1	HlyD family secretion protein	[TP0840-TP0965 (0.8653204)]
COG0477	COG0845	AGR_L_1071	AAK89113.1	MFS permease {UniProtKB/TrEMBL:Q8U7X3}	AGR_L_3090	AAK90117.1	AGR_L_3090p {UniProtKB/TrEMBL:Q7CS20}	[TP0840-TP0965 (0.8653204)]
COG0477	COG0845	AGR_C_1103	AAK86429.1	MFS permease {UniProtKB/TrEMBL:Q8UHQ9}	AGR_C_3722	AAK87807.1	AGR_C_3722p {UniProtKB/TrEMBL:Q7CXZ5}	[TP0840-TP0965 (0.8653204)]
COG0477	COG0845	AGR_C_139	AGR_C_139	MFS permease {UniProtKB/TrEMBL:Q8UJ47}	AGR_L_2998	AGR_L_2998	AGR_L_2998p {UniProtKB/TrEMBL:Q7CS59}	[TP0840-TP0965 (0.8653204)]
COG0477	COG0845	AGR_L_2185	AGR_L_2185	MFS permease {UniProtKB/TrEMBL:Q8U9I7}	AGR_L_433	AGR_L_433	HlyD family secretion protein	[TP0840-TP0965 (0.8653204)]
COG0477	COG0845	AGR_L_1674	AGR_L_1674	AGR_L_1674p {UniProtKB/TrEMBL:Q7CTV4}	AGR_L_3215	AGR_L_3215	AGR_L_3215p {UniProtKB/TrEMBL:Q7CRV9}	[TP0840-TP0965 (0.8653204)]
COG0477	COG0845	AGR_C_2391	AAK87091.1	MFS permease {UniProtKB/TrEMBL:Q8UFU7}	AGR_C_3722	AAK87807.1	AGR_C_3722p {UniProtKB/TrEMBL:Q7CXZ5}	[TP0840-TP0965 (0.8653204)]
COG0477	COG0845	AGR_C_4193	AGR_C_4193	MFS permease {UniProtKB/TrEMBL:Q8UD23}	AGR_C_3722	AAK87807.1	AGR_C_3722p {UniProtKB/TrEMBL:Q7CXZ5}	[TP0840-TP0965 (0.8653204)]
COG0477	COG0845	AGR_L_343	AGR_L_343	AGR_L_343p {UniProtKB/TrEMBL:Q7CVN4}	AGR_L_2998	AGR_L_2998	AGR_L_2998p {UniProtKB/TrEMBL:Q7CS59}	[TP0840-TP0965 (0.8653204)]
COG0477	COG0845	AGR_C_1716	AAK86747.1	AGR_C_1716p {UniProtKB/TrEMBL:Q7D0B0}	AGR_L_1282	AAK89221.1	AGR_L_1282p {UniProtKB/TrEMBL:Q7CUC5}	[TP0840-TP0965 (0.8653204)]
COG0477	COG0845	AGR_C_4819	AGR_C_4819	AGR_C_4819p {UniProtKB/TrEMBL:Q7CWJ2}	AGR_pAT_244	AAK90548.1	Efflux protein {UniProtKB/TrEMBL:Q8UKE5}	[TP0840-TP0965 (0.8653204)]
COG0477	COG0845	AGR_C_1532	AGR_C_1532	AGR_C_1532p {UniProtKB/TrEMBL:Q7D0K3}	AGR_L_2071	AAK89610.1	HlyD family secretion protein	[TP0840-TP0965 (0.8653204)]
COG0477	COG0845	AGR_L_1674	AGR_L_1674	AGR_L_1674p {UniProtKB/TrEMBL:Q7CTV4}	AGR_L_1282	AAK89221.1	AGR_L_1282p {UniProtKB/TrEMBL:Q7CUC5}	[TP0840-TP0965 (0.8653204)]
COG0477	COG0845	AGR_C_3403	AAK87622.1	AGR_C_3403p {UniProtKB/TrEMBL:Q7CYD5}	AGR_C_4619	AAK88275.1	AGR_C_4619p {UniProtKB/TrEMBL:Q7CWT1}	[TP0840-TP0965 (0.8653204)]
COG0477	COG0845	AGR_C_1103	AAK86429.1	MFS permease {UniProtKB/TrEMBL:Q8UHQ9}	AGR_C_4505	AAK88216.1	HlyD family secretion protein	[TP0840-TP0965 (0.8653204)]
COG0477	COG0845	AGR_L_343	AGR_L_343	AGR_L_343p {UniProtKB/TrEMBL:Q7CVN4}	AGR_L_1282	AAK89221.1	AGR_L_1282p {UniProtKB/TrEMBL:Q7CUC5}	[TP0840-TP0965 (0.8653204)]
COG0477	COG0845	AGR_pAT_464	AAK90697.1	Hypothetical protein Atu5323	AGR_L_3090	AAK90117.1	AGR_L_3090p {UniProtKB/TrEMBL:Q7CS20}	[TP0840-TP0965 (0.8653204)]
COG0477	COG0845	AGR_C_1103	AAK86429.1	MFS permease {UniProtKB/TrEMBL:Q8UHQ9}	AGR_L_3090	AAK90117.1	AGR_L_3090p {UniProtKB/TrEMBL:Q7CS20}	[TP0840-TP0965 (0.8653204)]
COG0477	COG0845	AGR_C_3119	AAK87469.1	MFS permease {UniProtKB/TrEMBL:Q8UEQ8}	AGR_C_4619	AAK88275.1	AGR_C_4619p {UniProtKB/TrEMBL:Q7CWT1}	[TP0840-TP0965 (0.8653204)]
COG0477	COG0845	AGR_C_3790	AGR_C_3790	ABC transporter, membrane spanning protein	AGR_L_2074	AAK89611.1	Efflux protein {UniProtKB/TrEMBL:Q8U9D2}	[TP0840-TP0965 (0.8653204)]
COG0477	COG0845	AGR_C_4938	AGR_C_4938	MFS permease {UniProtKB/TrEMBL:Q8UBX5}	AGR_L_492	AGR_L_492	AGR_L_492p {UniProtKB/TrEMBL:Q7CVG6}	[TP0840-TP0965 (0.8653204)]
COG0477	COG0845	AGR_L_781	AGR_L_781	MFS permease {UniProtKB/TrEMBL:Q8U7H0}	AGR_L_2074	AAK89611.1	Efflux protein {UniProtKB/TrEMBL:Q8U9D2}	[TP0840-TP0965 (0.8653204)]
COG0477	COG0845	AGR_C_2391	AAK87091.1	MFS permease {UniProtKB/TrEMBL:Q8UFU7}	AGR_C_4505	AAK88216.1	HlyD family secretion protein	[TP0840-TP0965 (0.8653204)]
COG0477	COG0845	AGR_C_4286	AAK88101.1	MFS permease {UniProtKB/TrEMBL:Q8UCX2}	AGR_L_3090	AAK90117.1	AGR_L_3090p {UniProtKB/TrEMBL:Q7CS20}	[TP0840-TP0965 (0.8653204)]
COG0477	COG0845	AGR_L_738	AGR_L_738	AGR_L_738p {UniProtKB/TrEMBL:Q7CV41}	AGR_L_3215	AGR_L_3215	AGR_L_3215p {UniProtKB/TrEMBL:Q7CRV9}	[TP0840-TP0965 (0.8653204)]
COG0477	COG0845	AGR_C_4908	AAK88427.1	AGR_C_4908p {UniProtKB/TrEMBL:Q7CWF6}	AGR_L_2881	AAK90008.1	AGR_L_2881p {UniProtKB/TrEMBL:Q7CSB6}	[TP0840-TP0965 (0.8653204)]
COG0477	COG0845	AGR_C_4834	AGR_C_4834	MFS permease {UniProtKB/TrEMBL:Q8UC32}	AGR_pAT_549	AAK90754.1	HlyD family secretion protein	[TP0840-TP0965 (0.8653204)]
COG0477	COG0845	AGR_C_1918	AGR_C_1918	AGR_C_1918p {UniProtKB/TrEMBL:Q7D040}	AGR_L_2074	AAK89611.1	Efflux protein {UniProtKB/TrEMBL:Q8U9D2}	[TP0840-TP0965 (0.8653204)]
COG0477	COG0845	AGR_C_1918	AGR_C_1918	AGR_C_1918p {UniProtKB/TrEMBL:Q7D040}	AGR_L_2881	AAK90008.1	AGR_L_2881p {UniProtKB/TrEMBL:Q7CSB6}	[TP0840-TP0965 (0.8653204)]
COG0477	COG0845	AGR_C_3790	AGR_C_3790	ABC transporter, membrane spanning protein	AGR_pAT_244	AAK90548.1	Efflux protein {UniProtKB/TrEMBL:Q8UKE5}	[TP0840-TP0965 (0.8653204)]
COG0477	COG0845	AGR_C_3403	AAK87622.1	AGR_C_3403p {UniProtKB/TrEMBL:Q7CYD5}	AGR_C_3332	AGR_C_3332	AGR_C_3332p {UniProtKB/TrEMBL:Q7CYG9}	[TP0840-TP0965 (0.8653204)]
COG0477	COG0845	AGR_C_1918	AGR_C_1918	AGR_C_1918p {UniProtKB/TrEMBL:Q7D040}	AGR_L_1282	AAK89221.1	AGR_L_1282p {UniProtKB/TrEMBL:Q7CUC5}	[TP0840-TP0965 (0.8653204)]
COG0477	COG0845	AGR_C_4107	AGR_C_4107	MFS permease {UniProtKB/TrEMBL:Q8UD68}	AGR_L_2071	AAK89610.1	HlyD family secretion protein	[TP0840-TP0965 (0.8653204)]
COG0477	COG0845	AGR_C_1918	AGR_C_1918	AGR_C_1918p {UniProtKB/TrEMBL:Q7D040}	AGR_C_4337	AGR_C_4337	AGR_C_4337p {UniProtKB/TrEMBL:Q7CX61}	[TP0840-TP0965 (0.8653204)]
COG0477	COG0845	AGR_C_2391	AAK87091.1	MFS permease {UniProtKB/TrEMBL:Q8UFU7}	AGR_L_3215	AGR_L_3215	AGR_L_3215p {UniProtKB/TrEMBL:Q7CRV9}	[TP0840-TP0965 (0.8653204)]
COG0477	COG0845	AGR_C_4908	AAK88427.1	AGR_C_4908p {UniProtKB/TrEMBL:Q7CWF6}	AGR_L_492	AGR_L_492	AGR_L_492p {UniProtKB/TrEMBL:Q7CVG6}	[TP0840-TP0965 (0.8653204)]
COG0477	COG0845	AGR_C_4107	AGR_C_4107	MFS permease {UniProtKB/TrEMBL:Q8UD68}	AGR_C_4505	AAK88216.1	HlyD family secretion protein	[TP0840-TP0965 (0.8653204)]
COG0477	COG0845	AGR_C_2135	AAK86956.1	MFS permease {UniProtKB/TrEMBL:Q8UG88}	AGR_L_2881	AAK90008.1	AGR_L_2881p {UniProtKB/TrEMBL:Q7CSB6}	[TP0840-TP0965 (0.8653204)]
COG0477	COG0845	AGR_C_4527	AGR_C_4527	AGR_C_4527p {UniProtKB/TrEMBL:Q7CWX7}	AGR_L_2074	AAK89611.1	Efflux protein {UniProtKB/TrEMBL:Q8U9D2}	[TP0840-TP0965 (0.8653204)]
COG0477	COG0845	AGR_C_4819	AGR_C_4819	AGR_C_4819p {UniProtKB/TrEMBL:Q7CWJ2}	AGR_C_4619	AAK88275.1	AGR_C_4619p {UniProtKB/TrEMBL:Q7CWT1}	[TP0840-TP0965 (0.8653204)]
COG0477	COG0845	AGR_pAT_571	AAK90769.1	MFS permease {UniProtKB/TrEMBL:Q8UJT0}	AGR_L_433	AGR_L_433	HlyD family secretion protein	[TP0840-TP0965 (0.8653204)]
COG0477	COG0845	AGR_L_781	AGR_L_781	MFS permease {UniProtKB/TrEMBL:Q8U7H0}	AGR_L_3215	AGR_L_3215	AGR_L_3215p {UniProtKB/TrEMBL:Q7CRV9}	[TP0840-TP0965 (0.8653204)]
COG0477	COG0845	AGR_C_3904	AAK87901.1	MFS permease[proline/betaine]	AGR_C_4337	AGR_C_4337	AGR_C_4337p {UniProtKB/TrEMBL:Q7CX61}	[TP0840-TP0965 (0.8653204)]
COG0477	COG0845	AGR_L_738	AGR_L_738	AGR_L_738p {UniProtKB/TrEMBL:Q7CV41}	AGR_C_4904	AAK88425.1	HlyD family secretion protein	[TP0840-TP0965 (0.8653204)]
COG0477	COG0845	AGR_C_139	AGR_C_139	MFS permease {UniProtKB/TrEMBL:Q8UJ47}	AGR_L_2071	AAK89610.1	HlyD family secretion protein	[TP0840-TP0965 (0.8653204)]
COG0477	COG0845	AGR_C_3403	AAK87622.1	AGR_C_3403p {UniProtKB/TrEMBL:Q7CYD5}	AGR_L_2074	AAK89611.1	Efflux protein {UniProtKB/TrEMBL:Q8U9D2}	[TP0840-TP0965 (0.8653204)]
COG0477	COG0845	AGR_C_3872	AGR_C_3872	AGR_C_3872p {UniProtKB/TrEMBL:Q7CXT3}	AGR_C_4505	AAK88216.1	HlyD family secretion protein	[TP0840-TP0965 (0.8653204)]
COG0477	COG0845	AGR_pAT_571	AAK90769.1	MFS permease {UniProtKB/TrEMBL:Q8UJT0}	AGR_pAT_244	AAK90548.1	Efflux protein {UniProtKB/TrEMBL:Q8UKE5}	[TP0840-TP0965 (0.8653204)]
COG0477	COG0845	AGR_C_3904	AAK87901.1	MFS permease[proline/betaine]	AGR_L_2992	AAK90066.1	Exopolysaccharide production protein	[TP0840-TP0965 (0.8653204)]
COG0477	COG0845	AGR_C_4908	AAK88427.1	AGR_C_4908p {UniProtKB/TrEMBL:Q7CWF6}	AGR_L_3215	AGR_L_3215	AGR_L_3215p {UniProtKB/TrEMBL:Q7CRV9}	[TP0840-TP0965 (0.8653204)]
COG0477	COG0845	AGR_C_1756	AGR_C_1756	AGR_C_1756p {UniProtKB/TrEMBL:Q7D096}	AGR_C_3722	AAK87807.1	AGR_C_3722p {UniProtKB/TrEMBL:Q7CXZ5}	[TP0840-TP0965 (0.8653204)]
COG0477	COG0845	AGR_C_3904	AAK87901.1	MFS permease[proline/betaine]	AGR_L_2881	AAK90008.1	AGR_L_2881p {UniProtKB/TrEMBL:Q7CSB6}	[TP0840-TP0965 (0.8653204)]
COG0477	COG0845	AGR_C_1532	AGR_C_1532	AGR_C_1532p {UniProtKB/TrEMBL:Q7D0K3}	AGR_C_4904	AAK88425.1	HlyD family secretion protein	[TP0840-TP0965 (0.8653204)]
COG0477	COG0845	AGR_L_1729	AAK89438.1	MFS permease {UniProtKB/TrEMBL:Q8U8V0}	AGR_L_2074	AAK89611.1	Efflux protein {UniProtKB/TrEMBL:Q8U9D2}	[TP0840-TP0965 (0.8653204)]
COG0477	COG0845	AGR_C_1103	AAK86429.1	MFS permease {UniProtKB/TrEMBL:Q8UHQ9}	AGR_C_4904	AAK88425.1	HlyD family secretion protein	[TP0840-TP0965 (0.8653204)]
COG0477	COG0845	AGR_C_4700	AAK88317.1	MFS permease {UniProtKB/TrEMBL:Q8UCA4}	AGR_L_2881	AAK90008.1	AGR_L_2881p {UniProtKB/TrEMBL:Q7CSB6}	[TP0840-TP0965 (0.8653204)]
COG0477	COG0845	AGR_C_1716	AAK86747.1	AGR_C_1716p {UniProtKB/TrEMBL:Q7D0B0}	AGR_C_4619	AAK88275.1	AGR_C_4619p {UniProtKB/TrEMBL:Q7CWT1}	[TP0840-TP0965 (0.8653204)]
COG0477	COG0845	AGR_C_4834	AGR_C_4834	MFS permease {UniProtKB/TrEMBL:Q8UC32}	AGR_C_4505	AAK88216.1	HlyD family secretion protein	[TP0840-TP0965 (0.8653204)]
COG0477	COG0845	AGR_pAT_277	AAK90570.1	AGR_pAT_277p {UniProtKB/TrEMBL:Q7D3N7}	AGR_C_3722	AAK87807.1	AGR_C_3722p {UniProtKB/TrEMBL:Q7CXZ5}	[TP0840-TP0965 (0.8653204)]
COG0477	COG0845	AGR_L_1674	AGR_L_1674	AGR_L_1674p {UniProtKB/TrEMBL:Q7CTV4}	AGR_L_906	AGR_L_906	AGR_L_906p {UniProtKB/TrEMBL:Q7CUW3}	[TP0840-TP0965 (0.8653204)]
COG0477	COG0845	AGR_C_139	AGR_C_139	MFS permease {UniProtKB/TrEMBL:Q8UJ47}	AGR_L_3215	AGR_L_3215	AGR_L_3215p {UniProtKB/TrEMBL:Q7CRV9}	[TP0840-TP0965 (0.8653204)]
COG0477	COG0845	AGR_L_1674	AGR_L_1674	AGR_L_1674p {UniProtKB/TrEMBL:Q7CTV4}	AGR_C_4904	AAK88425.1	HlyD family secretion protein	[TP0840-TP0965 (0.8653204)]
COG0477	COG0845	AGR_C_231	AGR_C_231	MFS permease {UniProtKB/TrEMBL:Q8UIZ8}	AGR_L_3090	AAK90117.1	AGR_L_3090p {UniProtKB/TrEMBL:Q7CS20}	[TP0840-TP0965 (0.8653204)]
COG0477	COG0845	AGR_C_231	AGR_C_231	MFS permease {UniProtKB/TrEMBL:Q8UIZ8}	AGR_L_906	AGR_L_906	AGR_L_906p {UniProtKB/TrEMBL:Q7CUW3}	[TP0840-TP0965 (0.8653204)]
COG0477	COG0845	AGR_C_2011	AAK86895.1	AGR_C_2011p {UniProtKB/TrEMBL:Q7D004}	AGR_C_3722	AAK87807.1	AGR_C_3722p {UniProtKB/TrEMBL:Q7CXZ5}	[TP0840-TP0965 (0.8653204)]
COG0477	COG0845	AGR_C_3904	AAK87901.1	MFS permease[proline/betaine]	AGR_C_3332	AGR_C_3332	AGR_C_3332p {UniProtKB/TrEMBL:Q7CYG9}	[TP0840-TP0965 (0.8653204)]
COG0477	COG0845	AGR_C_1716	AAK86747.1	AGR_C_1716p {UniProtKB/TrEMBL:Q7D0B0}	AGR_C_4337	AGR_C_4337	AGR_C_4337p {UniProtKB/TrEMBL:Q7CX61}	[TP0840-TP0965 (0.8653204)]
COG0477	COG0845	AGR_L_3235	AGR_L_3235	AGR_L_3235p {UniProtKB/TrEMBL:Q7CRU9}	AGR_C_4904	AAK88425.1	HlyD family secretion protein	[TP0840-TP0965 (0.8653204)]
COG0477	COG0845	AGR_L_1071	AAK89113.1	MFS permease {UniProtKB/TrEMBL:Q8U7X3}	AGR_C_3332	AGR_C_3332	AGR_C_3332p {UniProtKB/TrEMBL:Q7CYG9}	[TP0840-TP0965 (0.8653204)]
COG0477	COG0845	AGR_C_1532	AGR_C_1532	AGR_C_1532p {UniProtKB/TrEMBL:Q7D0K3}	AGR_L_2881	AAK90008.1	AGR_L_2881p {UniProtKB/TrEMBL:Q7CSB6}	[TP0840-TP0965 (0.8653204)]
COG0477	COG0845	AGR_C_4819	AGR_C_4819	AGR_C_4819p {UniProtKB/TrEMBL:Q7CWJ2}	AGR_L_2071	AAK89610.1	HlyD family secretion protein	[TP0840-TP0965 (0.8653204)]
COG0477	COG0845	AGR_C_4700	AAK88317.1	MFS permease {UniProtKB/TrEMBL:Q8UCA4}	AGR_L_2071	AAK89610.1	HlyD family secretion protein	[TP0840-TP0965 (0.8653204)]
COG0477	COG0845	AGR_L_2008	AGR_L_2008	MFS permease {UniProtKB/TrEMBL:Q8U998}	AGR_C_3722	AAK87807.1	AGR_C_3722p {UniProtKB/TrEMBL:Q7CXZ5}	[TP0840-TP0965 (0.8653204)]
COG0477	COG0845	AGR_C_2011	AAK86895.1	AGR_C_2011p {UniProtKB/TrEMBL:Q7D004}	AGR_L_1282	AAK89221.1	AGR_L_1282p {UniProtKB/TrEMBL:Q7CUC5}	[TP0840-TP0965 (0.8653204)]
COG0477	COG0845	AGR_C_3872	AGR_C_3872	AGR_C_3872p {UniProtKB/TrEMBL:Q7CXT3}	AGR_L_1282	AAK89221.1	AGR_L_1282p {UniProtKB/TrEMBL:Q7CUC5}	[TP0840-TP0965 (0.8653204)]
COG0477	COG0845	AGR_C_1716	AAK86747.1	AGR_C_1716p {UniProtKB/TrEMBL:Q7D0B0}	AGR_C_4505	AAK88216.1	HlyD family secretion protein	[TP0840-TP0965 (0.8653204)]
COG0477	COG0845	AGR_L_3235	AGR_L_3235	AGR_L_3235p {UniProtKB/TrEMBL:Q7CRU9}	AGR_C_3332	AGR_C_3332	AGR_C_3332p {UniProtKB/TrEMBL:Q7CYG9}	[TP0840-TP0965 (0.8653204)]
COG0477	COG0845	AGR_pAT_277	AAK90570.1	AGR_pAT_277p {UniProtKB/TrEMBL:Q7D3N7}	AGR_pAT_549	AAK90754.1	HlyD family secretion protein	[TP0840-TP0965 (0.8653204)]
COG0477	COG0845	AGR_C_4938	AGR_C_4938	MFS permease {UniProtKB/TrEMBL:Q8UBX5}	AGR_L_433	AGR_L_433	HlyD family secretion protein	[TP0840-TP0965 (0.8653204)]
COG0477	COG0845	AGR_L_738	AGR_L_738	AGR_L_738p {UniProtKB/TrEMBL:Q7CV41}	AGR_L_1282	AAK89221.1	AGR_L_1282p {UniProtKB/TrEMBL:Q7CUC5}	[TP0840-TP0965 (0.8653204)]
COG0477	COG0845	AGR_L_1674	AGR_L_1674	AGR_L_1674p {UniProtKB/TrEMBL:Q7CTV4}	AGR_L_433	AGR_L_433	HlyD family secretion protein	[TP0840-TP0965 (0.8653204)]
COG0477	COG0845	AGR_L_738	AGR_L_738	AGR_L_738p {UniProtKB/TrEMBL:Q7CV41}	AGR_C_4505	AAK88216.1	HlyD family secretion protein	[TP0840-TP0965 (0.8653204)]
COG0477	COG0845	AGR_L_343	AGR_L_343	AGR_L_343p {UniProtKB/TrEMBL:Q7CVN4}	AGR_L_2074	AAK89611.1	Efflux protein {UniProtKB/TrEMBL:Q8U9D2}	[TP0840-TP0965 (0.8653204)]
COG0477	COG0845	AGR_C_3904	AAK87901.1	MFS permease[proline/betaine]	AGR_pAT_244	AAK90548.1	Efflux protein {UniProtKB/TrEMBL:Q8UKE5}	[TP0840-TP0965 (0.8653204)]
COG0477	COG0845	AGR_C_3790	AGR_C_3790	ABC transporter, membrane spanning protein	AGR_C_4619	AAK88275.1	AGR_C_4619p {UniProtKB/TrEMBL:Q7CWT1}	[TP0840-TP0965 (0.8653204)]
COG0477	COG0845	AGR_C_2391	AAK87091.1	MFS permease {UniProtKB/TrEMBL:Q8UFU7}	AGR_pAT_244	AAK90548.1	Efflux protein {UniProtKB/TrEMBL:Q8UKE5}	[TP0840-TP0965 (0.8653204)]
COG0477	COG0845	AGR_C_1103	AAK86429.1	MFS permease {UniProtKB/TrEMBL:Q8UHQ9}	AGR_pAT_549	AAK90754.1	HlyD family secretion protein	[TP0840-TP0965 (0.8653204)]
COG0477	COG0845	AGR_C_4819	AGR_C_4819	AGR_C_4819p {UniProtKB/TrEMBL:Q7CWJ2}	AGR_C_4337	AGR_C_4337	AGR_C_4337p {UniProtKB/TrEMBL:Q7CX61}	[TP0840-TP0965 (0.8653204)]
COG0477	COG0845	AGR_L_2008	AGR_L_2008	MFS permease {UniProtKB/TrEMBL:Q8U998}	AGR_C_4337	AGR_C_4337	AGR_C_4337p {UniProtKB/TrEMBL:Q7CX61}	[TP0840-TP0965 (0.8653204)]
COG0477	COG0845	AGR_C_3904	AAK87901.1	MFS permease[proline/betaine]	AGR_L_433	AGR_L_433	HlyD family secretion protein	[TP0840-TP0965 (0.8653204)]
COG0477	COG0845	AGR_C_3403	AAK87622.1	AGR_C_3403p {UniProtKB/TrEMBL:Q7CYD5}	AGR_pAT_549	AAK90754.1	HlyD family secretion protein	[TP0840-TP0965 (0.8653204)]
COG0477	COG0845	AGR_L_2008	AGR_L_2008	MFS permease {UniProtKB/TrEMBL:Q8U998}	AGR_L_3090	AAK90117.1	AGR_L_3090p {UniProtKB/TrEMBL:Q7CS20}	[TP0840-TP0965 (0.8653204)]
COG0477	COG0845	AGR_L_3235	AGR_L_3235	AGR_L_3235p {UniProtKB/TrEMBL:Q7CRU9}	AGR_L_906	AGR_L_906	AGR_L_906p {UniProtKB/TrEMBL:Q7CUW3}	[TP0840-TP0965 (0.8653204)]
COG0477	COG0845	AGR_C_1532	AGR_C_1532	AGR_C_1532p {UniProtKB/TrEMBL:Q7D0K3}	AGR_C_4619	AAK88275.1	AGR_C_4619p {UniProtKB/TrEMBL:Q7CWT1}	[TP0840-TP0965 (0.8653204)]
COG0477	COG0845	AGR_C_4193	AGR_C_4193	MFS permease {UniProtKB/TrEMBL:Q8UD23}	AGR_L_433	AGR_L_433	HlyD family secretion protein	[TP0840-TP0965 (0.8653204)]
COG0477	COG0845	AGR_L_1740	AAK89442.1	MFS permease {UniProtKB/TrEMBL:Q8U8V4}	AGR_pAT_549	AAK90754.1	HlyD family secretion protein	[TP0840-TP0965 (0.8653204)]
COG0477	COG0845	AGR_C_4938	AGR_C_4938	MFS permease {UniProtKB/TrEMBL:Q8UBX5}	AGR_L_2071	AAK89610.1	HlyD family secretion protein	[TP0840-TP0965 (0.8653204)]
COG0477	COG0845	AGR_C_2135	AAK86956.1	MFS permease {UniProtKB/TrEMBL:Q8UG88}	AGR_C_4505	AAK88216.1	HlyD family secretion protein	[TP0840-TP0965 (0.8653204)]
COG0477	COG0845	AGR_C_3872	AGR_C_3872	AGR_C_3872p {UniProtKB/TrEMBL:Q7CXT3}	AGR_L_433	AGR_L_433	HlyD family secretion protein	[TP0840-TP0965 (0.8653204)]
COG0477	COG0845	AGR_L_3235	AGR_L_3235	AGR_L_3235p {UniProtKB/TrEMBL:Q7CRU9}	AGR_L_2881	AAK90008.1	AGR_L_2881p {UniProtKB/TrEMBL:Q7CSB6}	[TP0840-TP0965 (0.8653204)]
COG0477	COG0845	AGR_C_139	AGR_C_139	MFS permease {UniProtKB/TrEMBL:Q8UJ47}	AGR_C_4337	AGR_C_4337	AGR_C_4337p {UniProtKB/TrEMBL:Q7CX61}	[TP0840-TP0965 (0.8653204)]
COG0477	COG0845	AGR_C_3790	AGR_C_3790	ABC transporter, membrane spanning protein	AGR_C_3332	AGR_C_3332	AGR_C_3332p {UniProtKB/TrEMBL:Q7CYG9}	[TP0840-TP0965 (0.8653204)]
COG0477	COG0845	AGR_C_2011	AAK86895.1	AGR_C_2011p {UniProtKB/TrEMBL:Q7D004}	AGR_L_433	AGR_L_433	HlyD family secretion protein	[TP0840-TP0965 (0.8653204)]
COG0477	COG0845	AGR_C_4286	AAK88101.1	MFS permease {UniProtKB/TrEMBL:Q8UCX2}	AGR_C_4904	AAK88425.1	HlyD family secretion protein	[TP0840-TP0965 (0.8653204)]
COG0477	COG0845	AGR_L_1674	AGR_L_1674	AGR_L_1674p {UniProtKB/TrEMBL:Q7CTV4}	AGR_L_2074	AAK89611.1	Efflux protein {UniProtKB/TrEMBL:Q8U9D2}	[TP0840-TP0965 (0.8653204)]
COG0477	COG0845	AGR_C_4286	AAK88101.1	MFS permease {UniProtKB/TrEMBL:Q8UCX2}	AGR_C_3722	AAK87807.1	AGR_C_3722p {UniProtKB/TrEMBL:Q7CXZ5}	[TP0840-TP0965 (0.8653204)]
COG0477	COG0845	AGR_C_2391	AAK87091.1	MFS permease {UniProtKB/TrEMBL:Q8UFU7}	AGR_C_4904	AAK88425.1	HlyD family secretion protein	[TP0840-TP0965 (0.8653204)]
COG0477	COG0845	AGR_L_1740	AAK89442.1	MFS permease {UniProtKB/TrEMBL:Q8U8V4}	AGR_L_906	AGR_L_906	AGR_L_906p {UniProtKB/TrEMBL:Q7CUW3}	[TP0840-TP0965 (0.8653204)]
COG0477	COG0845	AGR_L_1071	AAK89113.1	MFS permease {UniProtKB/TrEMBL:Q8U7X3}	AGR_L_492	AGR_L_492	AGR_L_492p {UniProtKB/TrEMBL:Q7CVG6}	[TP0840-TP0965 (0.8653204)]
COG0477	COG0845	AGR_C_1918	AGR_C_1918	AGR_C_1918p {UniProtKB/TrEMBL:Q7D040}	AGR_L_433	AGR_L_433	HlyD family secretion protein	[TP0840-TP0965 (0.8653204)]
COG0477	COG0845	AGR_C_4834	AGR_C_4834	MFS permease {UniProtKB/TrEMBL:Q8UC32}	AGR_L_2998	AGR_L_2998	AGR_L_2998p {UniProtKB/TrEMBL:Q7CS59}	[TP0840-TP0965 (0.8653204)]
COG0477	COG0845	AGR_C_4700	AAK88317.1	MFS permease {UniProtKB/TrEMBL:Q8UCA4}	AGR_L_2992	AAK90066.1	Exopolysaccharide production protein	[TP0840-TP0965 (0.8653204)]
COG0477	COG0845	AGR_L_3235	AGR_L_3235	AGR_L_3235p {UniProtKB/TrEMBL:Q7CRU9}	AGR_L_492	AGR_L_492	AGR_L_492p {UniProtKB/TrEMBL:Q7CVG6}	[TP0840-TP0965 (0.8653204)]
COG0477	COG0845	AGR_C_4527	AGR_C_4527	AGR_C_4527p {UniProtKB/TrEMBL:Q7CWX7}	AGR_L_1282	AAK89221.1	AGR_L_1282p {UniProtKB/TrEMBL:Q7CUC5}	[TP0840-TP0965 (0.8653204)]
COG0477	COG0845	AGR_L_3235	AGR_L_3235	AGR_L_3235p {UniProtKB/TrEMBL:Q7CRU9}	AGR_C_3722	AAK87807.1	AGR_C_3722p {UniProtKB/TrEMBL:Q7CXZ5}	[TP0840-TP0965 (0.8653204)]
COG0477	COG0845	AGR_L_781	AGR_L_781	MFS permease {UniProtKB/TrEMBL:Q8U7H0}	AGR_C_3722	AAK87807.1	AGR_C_3722p {UniProtKB/TrEMBL:Q7CXZ5}	[TP0840-TP0965 (0.8653204)]
COG0477	COG0845	AGR_C_2011	AAK86895.1	AGR_C_2011p {UniProtKB/TrEMBL:Q7D004}	AGR_pAT_549	AAK90754.1	HlyD family secretion protein	[TP0840-TP0965 (0.8653204)]
COG0477	COG0845	AGR_C_139	AGR_C_139	MFS permease {UniProtKB/TrEMBL:Q8UJ47}	AGR_L_2881	AAK90008.1	AGR_L_2881p {UniProtKB/TrEMBL:Q7CSB6}	[TP0840-TP0965 (0.8653204)]
COG0477	COG0845	AGR_C_1532	AGR_C_1532	AGR_C_1532p {UniProtKB/TrEMBL:Q7D0K3}	AGR_L_2998	AGR_L_2998	AGR_L_2998p {UniProtKB/TrEMBL:Q7CS59}	[TP0840-TP0965 (0.8653204)]
COG0477	COG0845	AGR_C_4700	AAK88317.1	MFS permease {UniProtKB/TrEMBL:Q8UCA4}	AGR_L_3215	AGR_L_3215	AGR_L_3215p {UniProtKB/TrEMBL:Q7CRV9}	[TP0840-TP0965 (0.8653204)]
COG0477	COG0845	AGR_C_2391	AAK87091.1	MFS permease {UniProtKB/TrEMBL:Q8UFU7}	AGR_L_1282	AAK89221.1	AGR_L_1282p {UniProtKB/TrEMBL:Q7CUC5}	[TP0840-TP0965 (0.8653204)]
COG0477	COG0845	AGR_C_4193	AGR_C_4193	MFS permease {UniProtKB/TrEMBL:Q8UD23}	AGR_L_906	AGR_L_906	AGR_L_906p {UniProtKB/TrEMBL:Q7CUW3}	[TP0840-TP0965 (0.8653204)]
COG0477	COG0845	AGR_C_4589	AGR_C_4589	AGR_C_4589p {UniProtKB/TrEMBL:Q7CWU9}	AGR_L_2998	AGR_L_2998	AGR_L_2998p {UniProtKB/TrEMBL:Q7CS59}	[TP0840-TP0965 (0.8653204)]
COG0477	COG0845	AGR_C_4700	AAK88317.1	MFS permease {UniProtKB/TrEMBL:Q8UCA4}	AGR_L_1282	AAK89221.1	AGR_L_1282p {UniProtKB/TrEMBL:Q7CUC5}	[TP0840-TP0965 (0.8653204)]
COG0477	COG0845	AGR_C_4527	AGR_C_4527	AGR_C_4527p {UniProtKB/TrEMBL:Q7CWX7}	AGR_C_3722	AAK87807.1	AGR_C_3722p {UniProtKB/TrEMBL:Q7CXZ5}	[TP0840-TP0965 (0.8653204)]
COG0477	COG0845	AGR_pAT_571	AAK90769.1	MFS permease {UniProtKB/TrEMBL:Q8UJT0}	AGR_L_2881	AAK90008.1	AGR_L_2881p {UniProtKB/TrEMBL:Q7CSB6}	[TP0840-TP0965 (0.8653204)]
COG0477	COG0845	AGR_C_4527	AGR_C_4527	AGR_C_4527p {UniProtKB/TrEMBL:Q7CWX7}	AGR_L_492	AGR_L_492	AGR_L_492p {UniProtKB/TrEMBL:Q7CVG6}	[TP0840-TP0965 (0.8653204)]
COG0477	COG0845	AGR_C_4819	AGR_C_4819	AGR_C_4819p {UniProtKB/TrEMBL:Q7CWJ2}	AGR_L_2881	AAK90008.1	AGR_L_2881p {UniProtKB/TrEMBL:Q7CSB6}	[TP0840-TP0965 (0.8653204)]
COG0477	COG0845	AGR_C_4834	AGR_C_4834	MFS permease {UniProtKB/TrEMBL:Q8UC32}	AGR_L_1282	AAK89221.1	AGR_L_1282p {UniProtKB/TrEMBL:Q7CUC5}	[TP0840-TP0965 (0.8653204)]
COG0477	COG0845	AGR_C_3403	AAK87622.1	AGR_C_3403p {UniProtKB/TrEMBL:Q7CYD5}	AGR_L_2992	AAK90066.1	Exopolysaccharide production protein	[TP0840-TP0965 (0.8653204)]
COG0477	COG0845	AGR_C_3119	AAK87469.1	MFS permease {UniProtKB/TrEMBL:Q8UEQ8}	AGR_L_2992	AAK90066.1	Exopolysaccharide production protein	[TP0840-TP0965 (0.8653204)]
COG0477	COG0845	AGR_C_4819	AGR_C_4819	AGR_C_4819p {UniProtKB/TrEMBL:Q7CWJ2}	AGR_C_4904	AAK88425.1	HlyD family secretion protein	[TP0840-TP0965 (0.8653204)]
COG0477	COG0845	AGR_L_1729	AAK89438.1	MFS permease {UniProtKB/TrEMBL:Q8U8V0}	AGR_C_4619	AAK88275.1	AGR_C_4619p {UniProtKB/TrEMBL:Q7CWT1}	[TP0840-TP0965 (0.8653204)]
COG0477	COG0845	AGR_L_1071	AAK89113.1	MFS permease {UniProtKB/TrEMBL:Q8U7X3}	AGR_L_2998	AGR_L_2998	AGR_L_2998p {UniProtKB/TrEMBL:Q7CS59}	[TP0840-TP0965 (0.8653204)]
COG0477	COG0845	AGR_C_3790	AGR_C_3790	ABC transporter, membrane spanning protein	AGR_L_433	AGR_L_433	HlyD family secretion protein	[TP0840-TP0965 (0.8653204)]
COG0477	COG0845	AGR_C_3403	AAK87622.1	AGR_C_3403p {UniProtKB/TrEMBL:Q7CYD5}	AGR_C_4337	AGR_C_4337	AGR_C_4337p {UniProtKB/TrEMBL:Q7CX61}	[TP0840-TP0965 (0.8653204)]
COG0477	COG0845	AGR_C_1756	AGR_C_1756	AGR_C_1756p {UniProtKB/TrEMBL:Q7D096}	AGR_L_433	AGR_L_433	HlyD family secretion protein	[TP0840-TP0965 (0.8653204)]
COG0477	COG0845	AGR_L_343	AGR_L_343	AGR_L_343p {UniProtKB/TrEMBL:Q7CVN4}	AGR_C_3332	AGR_C_3332	AGR_C_3332p {UniProtKB/TrEMBL:Q7CYG9}	[TP0840-TP0965 (0.8653204)]
COG0477	COG0845	AGR_L_343	AGR_L_343	AGR_L_343p {UniProtKB/TrEMBL:Q7CVN4}	AGR_C_4505	AAK88216.1	HlyD family secretion protein	[TP0840-TP0965 (0.8653204)]
COG0477	COG0845	AGR_C_2135	AAK86956.1	MFS permease {UniProtKB/TrEMBL:Q8UG88}	AGR_C_3722	AAK87807.1	AGR_C_3722p {UniProtKB/TrEMBL:Q7CXZ5}	[TP0840-TP0965 (0.8653204)]
COG0477	COG0845	AGR_C_139	AGR_C_139	MFS permease {UniProtKB/TrEMBL:Q8UJ47}	AGR_C_4904	AAK88425.1	HlyD family secretion protein	[TP0840-TP0965 (0.8653204)]
COG0477	COG0845	AGR_C_2391	AAK87091.1	MFS permease {UniProtKB/TrEMBL:Q8UFU7}	AGR_C_3332	AGR_C_3332	AGR_C_3332p {UniProtKB/TrEMBL:Q7CYG9}	[TP0840-TP0965 (0.8653204)]
COG0477	COG0845	AGR_L_781	AGR_L_781	MFS permease {UniProtKB/TrEMBL:Q8U7H0}	AGR_L_2992	AAK90066.1	Exopolysaccharide production protein	[TP0840-TP0965 (0.8653204)]
COG0477	COG0845	AGR_C_1532	AGR_C_1532	AGR_C_1532p {UniProtKB/TrEMBL:Q7D0K3}	AGR_pAT_244	AAK90548.1	Efflux protein {UniProtKB/TrEMBL:Q8UKE5}	[TP0840-TP0965 (0.8653204)]
COG0477	COG0845	AGR_L_2185	AGR_L_2185	MFS permease {UniProtKB/TrEMBL:Q8U9I7}	AGR_C_4337	AGR_C_4337	AGR_C_4337p {UniProtKB/TrEMBL:Q7CX61}	[TP0840-TP0965 (0.8653204)]
COG0477	COG0845	AGR_C_1716	AAK86747.1	AGR_C_1716p {UniProtKB/TrEMBL:Q7D0B0}	AGR_L_2992	AAK90066.1	Exopolysaccharide production protein	[TP0840-TP0965 (0.8653204)]
COG0477	COG0845	AGR_L_1300	AGR_L_1300	AGR_L_1300p {UniProtKB/TrEMBL:Q7CUB3}	AGR_L_1282	AAK89221.1	AGR_L_1282p {UniProtKB/TrEMBL:Q7CUC5}	[TP0840-TP0965 (0.8653204)]
COG0477	COG0845	AGR_pAT_277	AAK90570.1	AGR_pAT_277p {UniProtKB/TrEMBL:Q7D3N7}	AGR_L_2998	AGR_L_2998	AGR_L_2998p {UniProtKB/TrEMBL:Q7CS59}	[TP0840-TP0965 (0.8653204)]
COG0477	COG0845	AGR_C_2011	AAK86895.1	AGR_C_2011p {UniProtKB/TrEMBL:Q7D004}	AGR_pAT_244	AAK90548.1	Efflux protein {UniProtKB/TrEMBL:Q8UKE5}	[TP0840-TP0965 (0.8653204)]
COG0477	COG0845	AGR_C_4908	AAK88427.1	AGR_C_4908p {UniProtKB/TrEMBL:Q7CWF6}	AGR_L_2998	AGR_L_2998	AGR_L_2998p {UniProtKB/TrEMBL:Q7CS59}	[TP0840-TP0965 (0.8653204)]
COG0477	COG0845	AGR_L_3313	AGR_L_3313	Fosmidomycin resistance protein	AGR_C_4337	AGR_C_4337	AGR_C_4337p {UniProtKB/TrEMBL:Q7CX61}	[TP0840-TP0965 (0.8653204)]
COG0477	COG0845	AGR_C_3119	AAK87469.1	MFS permease {UniProtKB/TrEMBL:Q8UEQ8}	AGR_L_1282	AAK89221.1	AGR_L_1282p {UniProtKB/TrEMBL:Q7CUC5}	[TP0840-TP0965 (0.8653204)]
COG0477	COG0845	AGR_C_4286	AAK88101.1	MFS permease {UniProtKB/TrEMBL:Q8UCX2}	AGR_L_492	AGR_L_492	AGR_L_492p {UniProtKB/TrEMBL:Q7CVG6}	[TP0840-TP0965 (0.8653204)]
COG0477	COG0845	AGR_C_4700	AAK88317.1	MFS permease {UniProtKB/TrEMBL:Q8UCA4}	AGR_C_3722	AAK87807.1	AGR_C_3722p {UniProtKB/TrEMBL:Q7CXZ5}	[TP0840-TP0965 (0.8653204)]
COG0477	COG0845	AGR_L_1071	AAK89113.1	MFS permease {UniProtKB/TrEMBL:Q8U7X3}	AGR_C_3722	AAK87807.1	AGR_C_3722p {UniProtKB/TrEMBL:Q7CXZ5}	[TP0840-TP0965 (0.8653204)]
COG0477	COG0845	AGR_C_4908	AAK88427.1	AGR_C_4908p {UniProtKB/TrEMBL:Q7CWF6}	AGR_L_3090	AAK90117.1	AGR_L_3090p {UniProtKB/TrEMBL:Q7CS20}	[TP0840-TP0965 (0.8653204)]
COG0477	COG0845	AGR_C_1918	AGR_C_1918	AGR_C_1918p {UniProtKB/TrEMBL:Q7D040}	AGR_pAT_549	AAK90754.1	HlyD family secretion protein	[TP0840-TP0965 (0.8653204)]
COG0477	COG0845	AGR_C_231	AGR_C_231	MFS permease {UniProtKB/TrEMBL:Q8UIZ8}	AGR_C_3722	AAK87807.1	AGR_C_3722p {UniProtKB/TrEMBL:Q7CXZ5}	[TP0840-TP0965 (0.8653204)]
COG0477	COG0845	AGR_C_4834	AGR_C_4834	MFS permease {UniProtKB/TrEMBL:Q8UC32}	AGR_L_2074	AAK89611.1	Efflux protein {UniProtKB/TrEMBL:Q8U9D2}	[TP0840-TP0965 (0.8653204)]
COG0477	COG0845	AGR_L_3313	AGR_L_3313	Fosmidomycin resistance protein	AGR_L_2881	AAK90008.1	AGR_L_2881p {UniProtKB/TrEMBL:Q7CSB6}	[TP0840-TP0965 (0.8653204)]
COG0477	COG0845	AGR_C_4819	AGR_C_4819	AGR_C_4819p {UniProtKB/TrEMBL:Q7CWJ2}	AGR_L_1282	AAK89221.1	AGR_L_1282p {UniProtKB/TrEMBL:Q7CUC5}	[TP0840-TP0965 (0.8653204)]
COG0477	COG0845	AGR_C_2135	AAK86956.1	MFS permease {UniProtKB/TrEMBL:Q8UG88}	AGR_L_433	AGR_L_433	HlyD family secretion protein	[TP0840-TP0965 (0.8653204)]
COG0477	COG0845	AGR_C_1716	AAK86747.1	AGR_C_1716p {UniProtKB/TrEMBL:Q7D0B0}	AGR_L_492	AGR_L_492	AGR_L_492p {UniProtKB/TrEMBL:Q7CVG6}	[TP0840-TP0965 (0.8653204)]
COG0477	COG0845	AGR_C_3790	AGR_C_3790	ABC transporter, membrane spanning protein	AGR_L_2998	AGR_L_2998	AGR_L_2998p {UniProtKB/TrEMBL:Q7CS59}	[TP0840-TP0965 (0.8653204)]
COG0477	COG0845	AGR_L_1740	AAK89442.1	MFS permease {UniProtKB/TrEMBL:Q8U8V4}	AGR_L_2074	AAK89611.1	Efflux protein {UniProtKB/TrEMBL:Q8U9D2}	[TP0840-TP0965 (0.8653204)]
COG0477	COG0845	AGR_C_1918	AGR_C_1918	AGR_C_1918p {UniProtKB/TrEMBL:Q7D040}	AGR_L_3215	AGR_L_3215	AGR_L_3215p {UniProtKB/TrEMBL:Q7CRV9}	[TP0840-TP0965 (0.8653204)]
COG0477	COG0845	AGR_C_139	AGR_C_139	MFS permease {UniProtKB/TrEMBL:Q8UJ47}	AGR_L_433	AGR_L_433	HlyD family secretion protein	[TP0840-TP0965 (0.8653204)]
COG0477	COG0845	AGR_C_4819	AGR_C_4819	AGR_C_4819p {UniProtKB/TrEMBL:Q7CWJ2}	AGR_L_433	AGR_L_433	HlyD family secretion protein	[TP0840-TP0965 (0.8653204)]
COG0477	COG0845	AGR_L_343	AGR_L_343	AGR_L_343p {UniProtKB/TrEMBL:Q7CVN4}	AGR_pAT_244	AAK90548.1	Efflux protein {UniProtKB/TrEMBL:Q8UKE5}	[TP0840-TP0965 (0.8653204)]
COG0477	COG0845	AGR_C_3119	AAK87469.1	MFS permease {UniProtKB/TrEMBL:Q8UEQ8}	AGR_pAT_549	AAK90754.1	HlyD family secretion protein	[TP0840-TP0965 (0.8653204)]
COG0477	COG0845	AGR_L_2008	AGR_L_2008	MFS permease {UniProtKB/TrEMBL:Q8U998}	AGR_L_3215	AGR_L_3215	AGR_L_3215p {UniProtKB/TrEMBL:Q7CRV9}	[TP0840-TP0965 (0.8653204)]
COG0477	COG0845	AGR_C_4193	AGR_C_4193	MFS permease {UniProtKB/TrEMBL:Q8UD23}	AGR_L_3090	AAK90117.1	AGR_L_3090p {UniProtKB/TrEMBL:Q7CS20}	[TP0840-TP0965 (0.8653204)]
COG0477	COG0845	AGR_L_1674	AGR_L_1674	AGR_L_1674p {UniProtKB/TrEMBL:Q7CTV4}	AGR_L_2881	AAK90008.1	AGR_L_2881p {UniProtKB/TrEMBL:Q7CSB6}	[TP0840-TP0965 (0.8653204)]
COG0477	COG0845	AGR_C_4908	AAK88427.1	AGR_C_4908p {UniProtKB/TrEMBL:Q7CWF6}	AGR_C_4619	AAK88275.1	AGR_C_4619p {UniProtKB/TrEMBL:Q7CWT1}	[TP0840-TP0965 (0.8653204)]
COG0477	COG0845	AGR_C_4107	AGR_C_4107	MFS permease {UniProtKB/TrEMBL:Q8UD68}	AGR_L_433	AGR_L_433	HlyD family secretion protein	[TP0840-TP0965 (0.8653204)]
COG0477	COG0845	AGR_C_231	AGR_C_231	MFS permease {UniProtKB/TrEMBL:Q8UIZ8}	AGR_C_4619	AAK88275.1	AGR_C_4619p {UniProtKB/TrEMBL:Q7CWT1}	[TP0840-TP0965 (0.8653204)]
COG0477	COG0845	AGR_C_4700	AAK88317.1	MFS permease {UniProtKB/TrEMBL:Q8UCA4}	AGR_C_4337	AGR_C_4337	AGR_C_4337p {UniProtKB/TrEMBL:Q7CX61}	[TP0840-TP0965 (0.8653204)]
COG0477	COG0845	AGR_C_3119	AAK87469.1	MFS permease {UniProtKB/TrEMBL:Q8UEQ8}	AGR_C_4337	AGR_C_4337	AGR_C_4337p {UniProtKB/TrEMBL:Q7CX61}	[TP0840-TP0965 (0.8653204)]
COG0477	COG0845	AGR_C_139	AGR_C_139	MFS permease {UniProtKB/TrEMBL:Q8UJ47}	AGR_pAT_244	AAK90548.1	Efflux protein {UniProtKB/TrEMBL:Q8UKE5}	[TP0840-TP0965 (0.8653204)]
COG0477	COG0845	AGR_L_3313	AGR_L_3313	Fosmidomycin resistance protein	AGR_C_4904	AAK88425.1	HlyD family secretion protein	[TP0840-TP0965 (0.8653204)]
COG0477	COG0845	AGR_C_4286	AAK88101.1	MFS permease {UniProtKB/TrEMBL:Q8UCX2}	AGR_C_4505	AAK88216.1	HlyD family secretion protein	[TP0840-TP0965 (0.8653204)]
COG0477	COG0845	AGR_C_3872	AGR_C_3872	AGR_C_3872p {UniProtKB/TrEMBL:Q7CXT3}	AGR_C_4904	AAK88425.1	HlyD family secretion protein	[TP0840-TP0965 (0.8653204)]
COG0477	COG0845	AGR_C_1103	AAK86429.1	MFS permease {UniProtKB/TrEMBL:Q8UHQ9}	AGR_L_1282	AAK89221.1	AGR_L_1282p {UniProtKB/TrEMBL:Q7CUC5}	[TP0840-TP0965 (0.8653204)]
COG0477	COG0845	AGR_C_4700	AAK88317.1	MFS permease {UniProtKB/TrEMBL:Q8UCA4}	AGR_C_4904	AAK88425.1	HlyD family secretion protein	[TP0840-TP0965 (0.8653204)]
COG0477	COG0845	AGR_C_4286	AAK88101.1	MFS permease {UniProtKB/TrEMBL:Q8UCX2}	AGR_L_906	AGR_L_906	AGR_L_906p {UniProtKB/TrEMBL:Q7CUW3}	[TP0840-TP0965 (0.8653204)]
COG0477	COG0845	AGR_pAT_571	AAK90769.1	MFS permease {UniProtKB/TrEMBL:Q8UJT0}	AGR_C_3332	AGR_C_3332	AGR_C_3332p {UniProtKB/TrEMBL:Q7CYG9}	[TP0840-TP0965 (0.8653204)]
COG0477	COG0845	AGR_L_1071	AAK89113.1	MFS permease {UniProtKB/TrEMBL:Q8U7X3}	AGR_pAT_244	AAK90548.1	Efflux protein {UniProtKB/TrEMBL:Q8UKE5}	[TP0840-TP0965 (0.8653204)]
COG0477	COG0845	AGR_L_1300	AGR_L_1300	AGR_L_1300p {UniProtKB/TrEMBL:Q7CUB3}	AGR_C_4337	AGR_C_4337	AGR_C_4337p {UniProtKB/TrEMBL:Q7CX61}	[TP0840-TP0965 (0.8653204)]
COG0477	COG0845	AGR_pAT_277	AAK90570.1	AGR_pAT_277p {UniProtKB/TrEMBL:Q7D3N7}	AGR_L_1282	AAK89221.1	AGR_L_1282p {UniProtKB/TrEMBL:Q7CUC5}	[TP0840-TP0965 (0.8653204)]
COG0477	COG0845	AGR_C_1532	AGR_C_1532	AGR_C_1532p {UniProtKB/TrEMBL:Q7D0K3}	AGR_L_906	AGR_L_906	AGR_L_906p {UniProtKB/TrEMBL:Q7CUW3}	[TP0840-TP0965 (0.8653204)]
COG0477	COG0845	AGR_pAT_277	AAK90570.1	AGR_pAT_277p {UniProtKB/TrEMBL:Q7D3N7}	AGR_L_2992	AAK90066.1	Exopolysaccharide production protein	[TP0840-TP0965 (0.8653204)]
COG0477	COG0845	AGR_C_4107	AGR_C_4107	MFS permease {UniProtKB/TrEMBL:Q8UD68}	AGR_L_3090	AAK90117.1	AGR_L_3090p {UniProtKB/TrEMBL:Q7CS20}	[TP0840-TP0965 (0.8653204)]
COG0477	COG0845	AGR_C_3119	AAK87469.1	MFS permease {UniProtKB/TrEMBL:Q8UEQ8}	AGR_L_492	AGR_L_492	AGR_L_492p {UniProtKB/TrEMBL:Q7CVG6}	[TP0840-TP0965 (0.8653204)]
COG0477	COG0845	AGR_C_4193	AGR_C_4193	MFS permease {UniProtKB/TrEMBL:Q8UD23}	AGR_L_2998	AGR_L_2998	AGR_L_2998p {UniProtKB/TrEMBL:Q7CS59}	[TP0840-TP0965 (0.8653204)]
COG0477	COG0845	AGR_L_3313	AGR_L_3313	Fosmidomycin resistance protein	AGR_L_906	AGR_L_906	AGR_L_906p {UniProtKB/TrEMBL:Q7CUW3}	[TP0840-TP0965 (0.8653204)]
COG0477	COG0845	AGR_C_2135	AAK86956.1	MFS permease {UniProtKB/TrEMBL:Q8UG88}	AGR_L_2998	AGR_L_2998	AGR_L_2998p {UniProtKB/TrEMBL:Q7CS59}	[TP0840-TP0965 (0.8653204)]
COG0477	COG0845	AGR_C_3119	AAK87469.1	MFS permease {UniProtKB/TrEMBL:Q8UEQ8}	AGR_L_2071	AAK89610.1	HlyD family secretion protein	[TP0840-TP0965 (0.8653204)]
COG0477	COG0845	AGR_C_4589	AGR_C_4589	AGR_C_4589p {UniProtKB/TrEMBL:Q7CWU9}	AGR_L_492	AGR_L_492	AGR_L_492p {UniProtKB/TrEMBL:Q7CVG6}	[TP0840-TP0965 (0.8653204)]
COG0477	COG0845	AGR_L_343	AGR_L_343	AGR_L_343p {UniProtKB/TrEMBL:Q7CVN4}	AGR_L_492	AGR_L_492	AGR_L_492p {UniProtKB/TrEMBL:Q7CVG6}	[TP0840-TP0965 (0.8653204)]
COG0477	COG0845	AGR_C_1103	AAK86429.1	MFS permease {UniProtKB/TrEMBL:Q8UHQ9}	AGR_L_3215	AGR_L_3215	AGR_L_3215p {UniProtKB/TrEMBL:Q7CRV9}	[TP0840-TP0965 (0.8653204)]
COG0477	COG0845	AGR_C_1756	AGR_C_1756	AGR_C_1756p {UniProtKB/TrEMBL:Q7D096}	AGR_pAT_244	AAK90548.1	Efflux protein {UniProtKB/TrEMBL:Q8UKE5}	[TP0840-TP0965 (0.8653204)]
COG0477	COG0845	AGR_C_4193	AGR_C_4193	MFS permease {UniProtKB/TrEMBL:Q8UD23}	AGR_C_3332	AGR_C_3332	AGR_C_3332p {UniProtKB/TrEMBL:Q7CYG9}	[TP0840-TP0965 (0.8653204)]
COG0477	COG0845	AGR_L_1729	AAK89438.1	MFS permease {UniProtKB/TrEMBL:Q8U8V0}	AGR_C_4337	AGR_C_4337	AGR_C_4337p {UniProtKB/TrEMBL:Q7CX61}	[TP0840-TP0965 (0.8653204)]
COG0477	COG0845	AGR_pAT_277	AAK90570.1	AGR_pAT_277p {UniProtKB/TrEMBL:Q7D3N7}	AGR_C_4619	AAK88275.1	AGR_C_4619p {UniProtKB/TrEMBL:Q7CWT1}	[TP0840-TP0965 (0.8653204)]
COG0477	COG0845	AGR_C_1716	AAK86747.1	AGR_C_1716p {UniProtKB/TrEMBL:Q7D0B0}	AGR_C_3722	AAK87807.1	AGR_C_3722p {UniProtKB/TrEMBL:Q7CXZ5}	[TP0840-TP0965 (0.8653204)]
COG0477	COG0845	AGR_pAT_464	AAK90697.1	Hypothetical protein Atu5323	AGR_L_2071	AAK89610.1	HlyD family secretion protein	[TP0840-TP0965 (0.8653204)]
COG0477	COG0845	AGR_C_231	AGR_C_231	MFS permease {UniProtKB/TrEMBL:Q8UIZ8}	AGR_L_2071	AAK89610.1	HlyD family secretion protein	[TP0840-TP0965 (0.8653204)]
COG0477	COG0845	AGR_C_3872	AGR_C_3872	AGR_C_3872p {UniProtKB/TrEMBL:Q7CXT3}	AGR_L_2074	AAK89611.1	Efflux protein {UniProtKB/TrEMBL:Q8U9D2}	[TP0840-TP0965 (0.8653204)]
COG0477	COG0845	AGR_C_4193	AGR_C_4193	MFS permease {UniProtKB/TrEMBL:Q8UD23}	AGR_L_2992	AAK90066.1	Exopolysaccharide production protein	[TP0840-TP0965 (0.8653204)]
COG0477	COG0845	AGR_C_4107	AGR_C_4107	MFS permease {UniProtKB/TrEMBL:Q8UD68}	AGR_C_4619	AAK88275.1	AGR_C_4619p {UniProtKB/TrEMBL:Q7CWT1}	[TP0840-TP0965 (0.8653204)]
COG0477	COG0845	AGR_C_3790	AGR_C_3790	ABC transporter, membrane spanning protein	AGR_L_3090	AAK90117.1	AGR_L_3090p {UniProtKB/TrEMBL:Q7CS20}	[TP0840-TP0965 (0.8653204)]
COG0477	COG0845	AGR_C_1532	AGR_C_1532	AGR_C_1532p {UniProtKB/TrEMBL:Q7D0K3}	AGR_C_3722	AAK87807.1	AGR_C_3722p {UniProtKB/TrEMBL:Q7CXZ5}	[TP0840-TP0965 (0.8653204)]
COG0477	COG0845	AGR_C_4527	AGR_C_4527	AGR_C_4527p {UniProtKB/TrEMBL:Q7CWX7}	AGR_C_4619	AAK88275.1	AGR_C_4619p {UniProtKB/TrEMBL:Q7CWT1}	[TP0840-TP0965 (0.8653204)]
COG0477	COG0845	AGR_L_3313	AGR_L_3313	Fosmidomycin resistance protein	AGR_L_3215	AGR_L_3215	AGR_L_3215p {UniProtKB/TrEMBL:Q7CRV9}	[TP0840-TP0965 (0.8653204)]
COG0477	COG0845	AGR_C_4834	AGR_C_4834	MFS permease {UniProtKB/TrEMBL:Q8UC32}	AGR_C_3722	AAK87807.1	AGR_C_3722p {UniProtKB/TrEMBL:Q7CXZ5}	[TP0840-TP0965 (0.8653204)]
COG0477	COG0845	AGR_C_1918	AGR_C_1918	AGR_C_1918p {UniProtKB/TrEMBL:Q7D040}	AGR_C_4904	AAK88425.1	HlyD family secretion protein	[TP0840-TP0965 (0.8653204)]
COG0477	COG0845	AGR_L_2185	AGR_L_2185	MFS permease {UniProtKB/TrEMBL:Q8U9I7}	AGR_C_3332	AGR_C_3332	AGR_C_3332p {UniProtKB/TrEMBL:Q7CYG9}	[TP0840-TP0965 (0.8653204)]
COG0477	COG0845	AGR_pAT_571	AAK90769.1	MFS permease {UniProtKB/TrEMBL:Q8UJT0}	AGR_L_2998	AGR_L_2998	AGR_L_2998p {UniProtKB/TrEMBL:Q7CS59}	[TP0840-TP0965 (0.8653204)]
COG0477	COG0845	AGR_C_4527	AGR_C_4527	AGR_C_4527p {UniProtKB/TrEMBL:Q7CWX7}	AGR_L_2998	AGR_L_2998	AGR_L_2998p {UniProtKB/TrEMBL:Q7CS59}	[TP0840-TP0965 (0.8653204)]
COG0477	COG0845	AGR_L_1729	AAK89438.1	MFS permease {UniProtKB/TrEMBL:Q8U8V0}	AGR_C_3722	AAK87807.1	AGR_C_3722p {UniProtKB/TrEMBL:Q7CXZ5}	[TP0840-TP0965 (0.8653204)]
COG0477	COG0845	AGR_C_4589	AGR_C_4589	AGR_C_4589p {UniProtKB/TrEMBL:Q7CWU9}	AGR_C_3332	AGR_C_3332	AGR_C_3332p {UniProtKB/TrEMBL:Q7CYG9}	[TP0840-TP0965 (0.8653204)]
COG0477	COG0845	AGR_C_4938	AGR_C_4938	MFS permease {UniProtKB/TrEMBL:Q8UBX5}	AGR_pAT_244	AAK90548.1	Efflux protein {UniProtKB/TrEMBL:Q8UKE5}	[TP0840-TP0965 (0.8653204)]
COG0477	COG0845	AGR_L_2008	AGR_L_2008	MFS permease {UniProtKB/TrEMBL:Q8U998}	AGR_L_2074	AAK89611.1	Efflux protein {UniProtKB/TrEMBL:Q8U9D2}	[TP0840-TP0965 (0.8653204)]
COG0477	COG0845	AGR_L_1300	AGR_L_1300	AGR_L_1300p {UniProtKB/TrEMBL:Q7CUB3}	AGR_L_492	AGR_L_492	AGR_L_492p {UniProtKB/TrEMBL:Q7CVG6}	[TP0840-TP0965 (0.8653204)]
COG0477	COG0845	AGR_pAT_571	AAK90769.1	MFS permease {UniProtKB/TrEMBL:Q8UJT0}	AGR_C_4337	AGR_C_4337	AGR_C_4337p {UniProtKB/TrEMBL:Q7CX61}	[TP0840-TP0965 (0.8653204)]
COG0477	COG0845	AGR_pAT_277	AAK90570.1	AGR_pAT_277p {UniProtKB/TrEMBL:Q7D3N7}	AGR_C_4337	AGR_C_4337	AGR_C_4337p {UniProtKB/TrEMBL:Q7CX61}	[TP0840-TP0965 (0.8653204)]
COG0477	COG0845	AGR_L_1729	AAK89438.1	MFS permease {UniProtKB/TrEMBL:Q8U8V0}	AGR_L_1282	AAK89221.1	AGR_L_1282p {UniProtKB/TrEMBL:Q7CUC5}	[TP0840-TP0965 (0.8653204)]
COG0477	COG0845	AGR_L_738	AGR_L_738	AGR_L_738p {UniProtKB/TrEMBL:Q7CV41}	AGR_L_2998	AGR_L_2998	AGR_L_2998p {UniProtKB/TrEMBL:Q7CS59}	[TP0840-TP0965 (0.8653204)]
COG0477	COG0845	AGR_C_3403	AAK87622.1	AGR_C_3403p {UniProtKB/TrEMBL:Q7CYD5}	AGR_L_1282	AAK89221.1	AGR_L_1282p {UniProtKB/TrEMBL:Q7CUC5}	[TP0840-TP0965 (0.8653204)]
COG0477	COG0845	AGR_C_4286	AAK88101.1	MFS permease {UniProtKB/TrEMBL:Q8UCX2}	AGR_L_1282	AAK89221.1	AGR_L_1282p {UniProtKB/TrEMBL:Q7CUC5}	[TP0840-TP0965 (0.8653204)]
COG0477	COG0845	AGR_C_4527	AGR_C_4527	AGR_C_4527p {UniProtKB/TrEMBL:Q7CWX7}	AGR_C_3332	AGR_C_3332	AGR_C_3332p {UniProtKB/TrEMBL:Q7CYG9}	[TP0840-TP0965 (0.8653204)]
COG0477	COG0845	AGR_C_4834	AGR_C_4834	MFS permease {UniProtKB/TrEMBL:Q8UC32}	AGR_L_2992	AAK90066.1	Exopolysaccharide production protein	[TP0840-TP0965 (0.8653204)]
COG0477	COG0845	AGR_C_4908	AAK88427.1	AGR_C_4908p {UniProtKB/TrEMBL:Q7CWF6}	AGR_L_2071	AAK89610.1	HlyD family secretion protein	[TP0840-TP0965 (0.8653204)]
COG0477	COG0845	AGR_L_2008	AGR_L_2008	MFS permease {UniProtKB/TrEMBL:Q8U998}	AGR_C_3332	AGR_C_3332	AGR_C_3332p {UniProtKB/TrEMBL:Q7CYG9}	[TP0840-TP0965 (0.8653204)]
COG0477	COG0845	AGR_L_1674	AGR_L_1674	AGR_L_1674p {UniProtKB/TrEMBL:Q7CTV4}	AGR_C_4619	AAK88275.1	AGR_C_4619p {UniProtKB/TrEMBL:Q7CWT1}	[TP0840-TP0965 (0.8653204)]
COG0477	COG0845	AGR_L_1674	AGR_L_1674	AGR_L_1674p {UniProtKB/TrEMBL:Q7CTV4}	AGR_pAT_549	AAK90754.1	HlyD family secretion protein	[TP0840-TP0965 (0.8653204)]
COG0477	COG0845	AGR_C_4107	AGR_C_4107	MFS permease {UniProtKB/TrEMBL:Q8UD68}	AGR_C_3722	AAK87807.1	AGR_C_3722p {UniProtKB/TrEMBL:Q7CXZ5}	[TP0840-TP0965 (0.8653204)]
COG0477	COG0845	AGR_L_1674	AGR_L_1674	AGR_L_1674p {UniProtKB/TrEMBL:Q7CTV4}	AGR_C_3722	AAK87807.1	AGR_C_3722p {UniProtKB/TrEMBL:Q7CXZ5}	[TP0840-TP0965 (0.8653204)]
COG0477	COG0845	AGR_C_4527	AGR_C_4527	AGR_C_4527p {UniProtKB/TrEMBL:Q7CWX7}	AGR_L_2992	AAK90066.1	Exopolysaccharide production protein	[TP0840-TP0965 (0.8653204)]
COG0477	COG0845	AGR_L_781	AGR_L_781	MFS permease {UniProtKB/TrEMBL:Q8U7H0}	AGR_C_4619	AAK88275.1	AGR_C_4619p {UniProtKB/TrEMBL:Q7CWT1}	[TP0840-TP0965 (0.8653204)]
COG0477	COG0845	AGR_C_4834	AGR_C_4834	MFS permease {UniProtKB/TrEMBL:Q8UC32}	AGR_C_4904	AAK88425.1	HlyD family secretion protein	[TP0840-TP0965 (0.8653204)]
COG0477	COG0845	AGR_C_3403	AAK87622.1	AGR_C_3403p {UniProtKB/TrEMBL:Q7CYD5}	AGR_C_4505	AAK88216.1	HlyD family secretion protein	[TP0840-TP0965 (0.8653204)]
COG0477	COG0845	AGR_C_1103	AAK86429.1	MFS permease {UniProtKB/TrEMBL:Q8UHQ9}	AGR_L_2881	AAK90008.1	AGR_L_2881p {UniProtKB/TrEMBL:Q7CSB6}	[TP0840-TP0965 (0.8653204)]
COG0477	COG0845	AGR_L_738	AGR_L_738	AGR_L_738p {UniProtKB/TrEMBL:Q7CV41}	AGR_C_4337	AGR_C_4337	AGR_C_4337p {UniProtKB/TrEMBL:Q7CX61}	[TP0840-TP0965 (0.8653204)]
COG0477	COG0845	AGR_C_4286	AAK88101.1	MFS permease {UniProtKB/TrEMBL:Q8UCX2}	AGR_pAT_549	AAK90754.1	HlyD family secretion protein	[TP0840-TP0965 (0.8653204)]
COG0477	COG0845	AGR_C_4700	AAK88317.1	MFS permease {UniProtKB/TrEMBL:Q8UCA4}	AGR_pAT_244	AAK90548.1	Efflux protein {UniProtKB/TrEMBL:Q8UKE5}	[TP0840-TP0965 (0.8653204)]
COG0477	COG0845	AGR_C_3403	AAK87622.1	AGR_C_3403p {UniProtKB/TrEMBL:Q7CYD5}	AGR_L_492	AGR_L_492	AGR_L_492p {UniProtKB/TrEMBL:Q7CVG6}	[TP0840-TP0965 (0.8653204)]
COG0477	COG0845	AGR_L_1674	AGR_L_1674	AGR_L_1674p {UniProtKB/TrEMBL:Q7CTV4}	AGR_C_4505	AAK88216.1	HlyD family secretion protein	[TP0840-TP0965 (0.8653204)]
COG0477	COG0845	AGR_pAT_464	AAK90697.1	Hypothetical protein Atu5323	AGR_L_1282	AAK89221.1	AGR_L_1282p {UniProtKB/TrEMBL:Q7CUC5}	[TP0840-TP0965 (0.8653204)]
COG0477	COG0845	AGR_C_1103	AAK86429.1	MFS permease {UniProtKB/TrEMBL:Q8UHQ9}	AGR_L_2992	AAK90066.1	Exopolysaccharide production protein	[TP0840-TP0965 (0.8653204)]
COG0477	COG0845	AGR_C_1532	AGR_C_1532	AGR_C_1532p {UniProtKB/TrEMBL:Q7D0K3}	AGR_L_3215	AGR_L_3215	AGR_L_3215p {UniProtKB/TrEMBL:Q7CRV9}	[TP0840-TP0965 (0.8653204)]
COG0477	COG0845	AGR_C_3872	AGR_C_3872	AGR_C_3872p {UniProtKB/TrEMBL:Q7CXT3}	AGR_L_492	AGR_L_492	AGR_L_492p {UniProtKB/TrEMBL:Q7CVG6}	[TP0840-TP0965 (0.8653204)]
COG0477	COG0845	AGR_C_3403	AAK87622.1	AGR_C_3403p {UniProtKB/TrEMBL:Q7CYD5}	AGR_L_2881	AAK90008.1	AGR_L_2881p {UniProtKB/TrEMBL:Q7CSB6}	[TP0840-TP0965 (0.8653204)]
COG0477	COG0845	AGR_C_4527	AGR_C_4527	AGR_C_4527p {UniProtKB/TrEMBL:Q7CWX7}	AGR_C_4337	AGR_C_4337	AGR_C_4337p {UniProtKB/TrEMBL:Q7CX61}	[TP0840-TP0965 (0.8653204)]
COG0477	COG0845	AGR_C_231	AGR_C_231	MFS permease {UniProtKB/TrEMBL:Q8UIZ8}	AGR_L_1282	AAK89221.1	AGR_L_1282p {UniProtKB/TrEMBL:Q7CUC5}	[TP0840-TP0965 (0.8653204)]
COG0477	COG0845	AGR_L_3235	AGR_L_3235	AGR_L_3235p {UniProtKB/TrEMBL:Q7CRU9}	AGR_pAT_244	AAK90548.1	Efflux protein {UniProtKB/TrEMBL:Q8UKE5}	[TP0840-TP0965 (0.8653204)]
COG0477	COG0845	AGR_C_3904	AAK87901.1	MFS permease[proline/betaine]	AGR_L_1282	AAK89221.1	AGR_L_1282p {UniProtKB/TrEMBL:Q7CUC5}	[TP0840-TP0965 (0.8653204)]
COG0477	COG0845	AGR_C_2391	AAK87091.1	MFS permease {UniProtKB/TrEMBL:Q8UFU7}	AGR_L_906	AGR_L_906	AGR_L_906p {UniProtKB/TrEMBL:Q7CUW3}	[TP0840-TP0965 (0.8653204)]
COG0477	COG0845	AGR_L_738	AGR_L_738	AGR_L_738p {UniProtKB/TrEMBL:Q7CV41}	AGR_C_3332	AGR_C_3332	AGR_C_3332p {UniProtKB/TrEMBL:Q7CYG9}	[TP0840-TP0965 (0.8653204)]
COG0477	COG0845	AGR_L_1740	AAK89442.1	MFS permease {UniProtKB/TrEMBL:Q8U8V4}	AGR_L_2881	AAK90008.1	AGR_L_2881p {UniProtKB/TrEMBL:Q7CSB6}	[TP0840-TP0965 (0.8653204)]
COG0477	COG0845	AGR_C_4700	AAK88317.1	MFS permease {UniProtKB/TrEMBL:Q8UCA4}	AGR_C_3332	AGR_C_3332	AGR_C_3332p {UniProtKB/TrEMBL:Q7CYG9}	[TP0840-TP0965 (0.8653204)]
COG0477	COG0845	AGR_C_4700	AAK88317.1	MFS permease {UniProtKB/TrEMBL:Q8UCA4}	AGR_L_433	AGR_L_433	HlyD family secretion protein	[TP0840-TP0965 (0.8653204)]
COG0477	COG0845	AGR_C_2135	AAK86956.1	MFS permease {UniProtKB/TrEMBL:Q8UG88}	AGR_C_4904	AAK88425.1	HlyD family secretion protein	[TP0840-TP0965 (0.8653204)]
COG0477	COG0845	AGR_L_781	AGR_L_781	MFS permease {UniProtKB/TrEMBL:Q8U7H0}	AGR_L_2998	AGR_L_2998	AGR_L_2998p {UniProtKB/TrEMBL:Q7CS59}	[TP0840-TP0965 (0.8653204)]
COG0477	COG0845	AGR_L_781	AGR_L_781	MFS permease {UniProtKB/TrEMBL:Q8U7H0}	AGR_pAT_244	AAK90548.1	Efflux protein {UniProtKB/TrEMBL:Q8UKE5}	[TP0840-TP0965 (0.8653204)]
COG0477	COG0845	AGR_L_3235	AGR_L_3235	AGR_L_3235p {UniProtKB/TrEMBL:Q7CRU9}	AGR_L_2071	AAK89610.1	HlyD family secretion protein	[TP0840-TP0965 (0.8653204)]
COG0477	COG0845	AGR_C_1716	AAK86747.1	AGR_C_1716p {UniProtKB/TrEMBL:Q7D0B0}	AGR_L_2881	AAK90008.1	AGR_L_2881p {UniProtKB/TrEMBL:Q7CSB6}	[TP0840-TP0965 (0.8653204)]
COG0477	COG0845	AGR_C_139	AGR_C_139	MFS permease {UniProtKB/TrEMBL:Q8UJ47}	AGR_pAT_549	AAK90754.1	HlyD family secretion protein	[TP0840-TP0965 (0.8653204)]
COG0477	COG0845	AGR_C_2391	AAK87091.1	MFS permease {UniProtKB/TrEMBL:Q8UFU7}	AGR_L_2998	AGR_L_2998	AGR_L_2998p {UniProtKB/TrEMBL:Q7CS59}	[TP0840-TP0965 (0.8653204)]
COG0477	COG0845	AGR_C_4193	AGR_C_4193	MFS permease {UniProtKB/TrEMBL:Q8UD23}	AGR_pAT_549	AAK90754.1	HlyD family secretion protein	[TP0840-TP0965 (0.8653204)]
COG0477	COG0845	AGR_C_4938	AGR_C_4938	MFS permease {UniProtKB/TrEMBL:Q8UBX5}	AGR_L_2881	AAK90008.1	AGR_L_2881p {UniProtKB/TrEMBL:Q7CSB6}	[TP0840-TP0965 (0.8653204)]
COG0477	COG0845	AGR_C_4286	AAK88101.1	MFS permease {UniProtKB/TrEMBL:Q8UCX2}	AGR_L_433	AGR_L_433	HlyD family secretion protein	[TP0840-TP0965 (0.8653204)]
COG0477	COG0845	AGR_L_1300	AGR_L_1300	AGR_L_1300p {UniProtKB/TrEMBL:Q7CUB3}	AGR_C_4619	AAK88275.1	AGR_C_4619p {UniProtKB/TrEMBL:Q7CWT1}	[TP0840-TP0965 (0.8653204)]
COG0477	COG0845	AGR_L_1729	AAK89438.1	MFS permease {UniProtKB/TrEMBL:Q8U8V0}	AGR_pAT_244	AAK90548.1	Efflux protein {UniProtKB/TrEMBL:Q8UKE5}	[TP0840-TP0965 (0.8653204)]
COG0477	COG0845	AGR_C_3119	AAK87469.1	MFS permease {UniProtKB/TrEMBL:Q8UEQ8}	AGR_L_2074	AAK89611.1	Efflux protein {UniProtKB/TrEMBL:Q8U9D2}	[TP0840-TP0965 (0.8653204)]
COG0477	COG0845	AGR_C_4908	AAK88427.1	AGR_C_4908p {UniProtKB/TrEMBL:Q7CWF6}	AGR_pAT_549	AAK90754.1	HlyD family secretion protein	[TP0840-TP0965 (0.8653204)]
COG0477	COG0845	AGR_C_1756	AGR_C_1756	AGR_C_1756p {UniProtKB/TrEMBL:Q7D096}	AGR_L_2071	AAK89610.1	HlyD family secretion protein	[TP0840-TP0965 (0.8653204)]
COG0477	COG0845	AGR_C_1716	AAK86747.1	AGR_C_1716p {UniProtKB/TrEMBL:Q7D0B0}	AGR_L_2074	AAK89611.1	Efflux protein {UniProtKB/TrEMBL:Q8U9D2}	[TP0840-TP0965 (0.8653204)]
COG0477	COG0845	AGR_L_3313	AGR_L_3313	Fosmidomycin resistance protein	AGR_L_3090	AAK90117.1	AGR_L_3090p {UniProtKB/TrEMBL:Q7CS20}	[TP0840-TP0965 (0.8653204)]
COG0477	COG0845	AGR_L_1300	AGR_L_1300	AGR_L_1300p {UniProtKB/TrEMBL:Q7CUB3}	AGR_C_4904	AAK88425.1	HlyD family secretion protein	[TP0840-TP0965 (0.8653204)]
COG0477	COG0845	AGR_C_2135	AAK86956.1	MFS permease {UniProtKB/TrEMBL:Q8UG88}	AGR_pAT_244	AAK90548.1	Efflux protein {UniProtKB/TrEMBL:Q8UKE5}	[TP0840-TP0965 (0.8653204)]
COG0477	COG0845	AGR_L_738	AGR_L_738	AGR_L_738p {UniProtKB/TrEMBL:Q7CV41}	AGR_L_2881	AAK90008.1	AGR_L_2881p {UniProtKB/TrEMBL:Q7CSB6}	[TP0840-TP0965 (0.8653204)]
COG0477	COG0845	AGR_C_3904	AAK87901.1	MFS permease[proline/betaine]	AGR_L_2071	AAK89610.1	HlyD family secretion protein	[TP0840-TP0965 (0.8653204)]
COG0477	COG0845	AGR_C_139	AGR_C_139	MFS permease {UniProtKB/TrEMBL:Q8UJ47}	AGR_C_3332	AGR_C_3332	AGR_C_3332p {UniProtKB/TrEMBL:Q7CYG9}	[TP0840-TP0965 (0.8653204)]
COG0477	COG0845	AGR_C_2391	AAK87091.1	MFS permease {UniProtKB/TrEMBL:Q8UFU7}	AGR_L_2071	AAK89610.1	HlyD family secretion protein	[TP0840-TP0965 (0.8653204)]
COG0477	COG0845	AGR_C_3403	AAK87622.1	AGR_C_3403p {UniProtKB/TrEMBL:Q7CYD5}	AGR_pAT_244	AAK90548.1	Efflux protein {UniProtKB/TrEMBL:Q8UKE5}	[TP0840-TP0965 (0.8653204)]
COG0477	COG0845	AGR_C_4589	AGR_C_4589	AGR_C_4589p {UniProtKB/TrEMBL:Q7CWU9}	AGR_L_2881	AAK90008.1	AGR_L_2881p {UniProtKB/TrEMBL:Q7CSB6}	[TP0840-TP0965 (0.8653204)]
COG0477	COG0845	AGR_C_4589	AGR_C_4589	AGR_C_4589p {UniProtKB/TrEMBL:Q7CWU9}	AGR_L_2074	AAK89611.1	Efflux protein {UniProtKB/TrEMBL:Q8U9D2}	[TP0840-TP0965 (0.8653204)]
COG0477	COG0845	AGR_L_738	AGR_L_738	AGR_L_738p {UniProtKB/TrEMBL:Q7CV41}	AGR_L_3090	AAK90117.1	AGR_L_3090p {UniProtKB/TrEMBL:Q7CS20}	[TP0840-TP0965 (0.8653204)]
COG0477	COG0845	AGR_L_1729	AAK89438.1	MFS permease {UniProtKB/TrEMBL:Q8U8V0}	AGR_L_433	AGR_L_433	HlyD family secretion protein	[TP0840-TP0965 (0.8653204)]
COG0477	COG0845	AGR_C_1532	AGR_C_1532	AGR_C_1532p {UniProtKB/TrEMBL:Q7D0K3}	AGR_L_1282	AAK89221.1	AGR_L_1282p {UniProtKB/TrEMBL:Q7CUC5}	[TP0840-TP0965 (0.8653204)]
COG0477	COG0845	AGR_C_2011	AAK86895.1	AGR_C_2011p {UniProtKB/TrEMBL:Q7D004}	AGR_L_3090	AAK90117.1	AGR_L_3090p {UniProtKB/TrEMBL:Q7CS20}	[TP0840-TP0965 (0.8653204)]
COG0477	COG0845	AGR_pAT_464	AAK90697.1	Hypothetical protein Atu5323	AGR_C_4904	AAK88425.1	HlyD family secretion protein	[TP0840-TP0965 (0.8653204)]
COG0477	COG0845	AGR_L_3235	AGR_L_3235	AGR_L_3235p {UniProtKB/TrEMBL:Q7CRU9}	AGR_L_2992	AAK90066.1	Exopolysaccharide production protein	[TP0840-TP0965 (0.8653204)]
COG0477	COG0845	AGR_L_781	AGR_L_781	MFS permease {UniProtKB/TrEMBL:Q8U7H0}	AGR_L_2881	AAK90008.1	AGR_L_2881p {UniProtKB/TrEMBL:Q7CSB6}	[TP0840-TP0965 (0.8653204)]
COG0477	COG0845	AGR_C_4286	AAK88101.1	MFS permease {UniProtKB/TrEMBL:Q8UCX2}	AGR_C_3332	AGR_C_3332	AGR_C_3332p {UniProtKB/TrEMBL:Q7CYG9}	[TP0840-TP0965 (0.8653204)]
COG0477	COG0845	AGR_C_4834	AGR_C_4834	MFS permease {UniProtKB/TrEMBL:Q8UC32}	AGR_C_4337	AGR_C_4337	AGR_C_4337p {UniProtKB/TrEMBL:Q7CX61}	[TP0840-TP0965 (0.8653204)]
COG0477	COG0845	AGR_C_1532	AGR_C_1532	AGR_C_1532p {UniProtKB/TrEMBL:Q7D0K3}	AGR_L_2992	AAK90066.1	Exopolysaccharide production protein	[TP0840-TP0965 (0.8653204)]
COG0477	COG0845	AGR_C_2391	AAK87091.1	MFS permease {UniProtKB/TrEMBL:Q8UFU7}	AGR_L_2992	AAK90066.1	Exopolysaccharide production protein	[TP0840-TP0965 (0.8653204)]
COG0477	COG0845	AGR_L_3313	AGR_L_3313	Fosmidomycin resistance protein	AGR_L_2074	AAK89611.1	Efflux protein {UniProtKB/TrEMBL:Q8U9D2}	[TP0840-TP0965 (0.8653204)]
COG0477	COG0845	AGR_C_3872	AGR_C_3872	AGR_C_3872p {UniProtKB/TrEMBL:Q7CXT3}	AGR_L_2992	AAK90066.1	Exopolysaccharide production protein	[TP0840-TP0965 (0.8653204)]
COG0477	COG0845	AGR_C_4527	AGR_C_4527	AGR_C_4527p {UniProtKB/TrEMBL:Q7CWX7}	AGR_C_4904	AAK88425.1	HlyD family secretion protein	[TP0840-TP0965 (0.8653204)]
COG0477	COG0845	AGR_C_4589	AGR_C_4589	AGR_C_4589p {UniProtKB/TrEMBL:Q7CWU9}	AGR_L_906	AGR_L_906	AGR_L_906p {UniProtKB/TrEMBL:Q7CUW3}	[TP0840-TP0965 (0.8653204)]
COG0477	COG0845	AGR_L_1300	AGR_L_1300	AGR_L_1300p {UniProtKB/TrEMBL:Q7CUB3}	AGR_C_4505	AAK88216.1	HlyD family secretion protein	[TP0840-TP0965 (0.8653204)]
COG0477	COG0845	AGR_C_4107	AGR_C_4107	MFS permease {UniProtKB/TrEMBL:Q8UD68}	AGR_C_4904	AAK88425.1	HlyD family secretion protein	[TP0840-TP0965 (0.8653204)]
COG0477	COG0845	AGR_pAT_571	AAK90769.1	MFS permease {UniProtKB/TrEMBL:Q8UJT0}	AGR_C_4619	AAK88275.1	AGR_C_4619p {UniProtKB/TrEMBL:Q7CWT1}	[TP0840-TP0965 (0.8653204)]
COG0477	COG0845	AGR_C_4819	AGR_C_4819	AGR_C_4819p {UniProtKB/TrEMBL:Q7CWJ2}	AGR_C_4505	AAK88216.1	HlyD family secretion protein	[TP0840-TP0965 (0.8653204)]
COG0477	COG0845	AGR_C_4700	AAK88317.1	MFS permease {UniProtKB/TrEMBL:Q8UCA4}	AGR_L_492	AGR_L_492	AGR_L_492p {UniProtKB/TrEMBL:Q7CVG6}	[TP0840-TP0965 (0.8653204)]
COG0477	COG0845	AGR_C_3790	AGR_C_3790	ABC transporter, membrane spanning protein	AGR_L_492	AGR_L_492	AGR_L_492p {UniProtKB/TrEMBL:Q7CVG6}	[TP0840-TP0965 (0.8653204)]
COG0477	COG0845	AGR_L_1300	AGR_L_1300	AGR_L_1300p {UniProtKB/TrEMBL:Q7CUB3}	AGR_L_3090	AAK90117.1	AGR_L_3090p {UniProtKB/TrEMBL:Q7CS20}	[TP0840-TP0965 (0.8653204)]
COG0477	COG0845	AGR_C_4589	AGR_C_4589	AGR_C_4589p {UniProtKB/TrEMBL:Q7CWU9}	AGR_L_433	AGR_L_433	HlyD family secretion protein	[TP0840-TP0965 (0.8653204)]
COG0477	COG0845	AGR_pAT_464	AAK90697.1	Hypothetical protein Atu5323	AGR_L_2992	AAK90066.1	Exopolysaccharide production protein	[TP0840-TP0965 (0.8653204)]
COG0477	COG0845	AGR_C_4834	AGR_C_4834	MFS permease {UniProtKB/TrEMBL:Q8UC32}	AGR_L_433	AGR_L_433	HlyD family secretion protein	[TP0840-TP0965 (0.8653204)]
COG0477	COG0845	AGR_C_3790	AGR_C_3790	ABC transporter, membrane spanning protein	AGR_C_4904	AAK88425.1	HlyD family secretion protein	[TP0840-TP0965 (0.8653204)]
COG0477	COG0845	AGR_C_3119	AAK87469.1	MFS permease {UniProtKB/TrEMBL:Q8UEQ8}	AGR_L_2998	AGR_L_2998	AGR_L_2998p {UniProtKB/TrEMBL:Q7CS59}	[TP0840-TP0965 (0.8653204)]
COG0477	COG0845	AGR_C_1918	AGR_C_1918	AGR_C_1918p {UniProtKB/TrEMBL:Q7D040}	AGR_pAT_244	AAK90548.1	Efflux protein {UniProtKB/TrEMBL:Q8UKE5}	[TP0840-TP0965 (0.8653204)]
COG0477	COG0845	AGR_pAT_464	AAK90697.1	Hypothetical protein Atu5323	AGR_L_906	AGR_L_906	AGR_L_906p {UniProtKB/TrEMBL:Q7CUW3}	[TP0840-TP0965 (0.8653204)]
COG0477	COG0845	AGR_pAT_571	AAK90769.1	MFS permease {UniProtKB/TrEMBL:Q8UJT0}	AGR_L_1282	AAK89221.1	AGR_L_1282p {UniProtKB/TrEMBL:Q7CUC5}	[TP0840-TP0965 (0.8653204)]
COG0477	COG0845	AGR_C_3872	AGR_C_3872	AGR_C_3872p {UniProtKB/TrEMBL:Q7CXT3}	AGR_C_3722	AAK87807.1	AGR_C_3722p {UniProtKB/TrEMBL:Q7CXZ5}	[TP0840-TP0965 (0.8653204)]
COG0477	COG0845	AGR_C_4908	AAK88427.1	AGR_C_4908p {UniProtKB/TrEMBL:Q7CWF6}	AGR_C_4337	AGR_C_4337	AGR_C_4337p {UniProtKB/TrEMBL:Q7CX61}	[TP0840-TP0965 (0.8653204)]
COG0477	COG0845	AGR_L_1300	AGR_L_1300	AGR_L_1300p {UniProtKB/TrEMBL:Q7CUB3}	AGR_C_3332	AGR_C_3332	AGR_C_3332p {UniProtKB/TrEMBL:Q7CYG9}	[TP0840-TP0965 (0.8653204)]
COG0477	COG0845	AGR_C_3119	AAK87469.1	MFS permease {UniProtKB/TrEMBL:Q8UEQ8}	AGR_L_3215	AGR_L_3215	AGR_L_3215p {UniProtKB/TrEMBL:Q7CRV9}	[TP0840-TP0965 (0.8653204)]
COG0477	COG0845	AGR_C_1918	AGR_C_1918	AGR_C_1918p {UniProtKB/TrEMBL:Q7D040}	AGR_L_2992	AAK90066.1	Exopolysaccharide production protein	[TP0840-TP0965 (0.8653204)]
COG0477	COG0845	AGR_C_2135	AAK86956.1	MFS permease {UniProtKB/TrEMBL:Q8UG88}	AGR_L_2992	AAK90066.1	Exopolysaccharide production protein	[TP0840-TP0965 (0.8653204)]
COG0477	COG0845	AGR_pAT_464	AAK90697.1	Hypothetical protein Atu5323	AGR_pAT_549	AAK90754.1	HlyD family secretion protein	[TP0840-TP0965 (0.8653204)]
COG0477	COG0845	AGR_L_2185	AGR_L_2185	MFS permease {UniProtKB/TrEMBL:Q8U9I7}	AGR_L_2881	AAK90008.1	AGR_L_2881p {UniProtKB/TrEMBL:Q7CSB6}	[TP0840-TP0965 (0.8653204)]
COG0477	COG0845	AGR_C_3790	AGR_C_3790	ABC transporter, membrane spanning protein	AGR_C_4337	AGR_C_4337	AGR_C_4337p {UniProtKB/TrEMBL:Q7CX61}	[TP0840-TP0965 (0.8653204)]
COG0477	COG0845	AGR_C_4938	AGR_C_4938	MFS permease {UniProtKB/TrEMBL:Q8UBX5}	AGR_C_3722	AAK87807.1	AGR_C_3722p {UniProtKB/TrEMBL:Q7CXZ5}	[TP0840-TP0965 (0.8653204)]
COG0477	COG0845	AGR_pAT_464	AAK90697.1	Hypothetical protein Atu5323	AGR_L_2881	AAK90008.1	AGR_L_2881p {UniProtKB/TrEMBL:Q7CSB6}	[TP0840-TP0965 (0.8653204)]
COG0477	COG0845	AGR_pAT_277	AAK90570.1	AGR_pAT_277p {UniProtKB/TrEMBL:Q7D3N7}	AGR_L_2074	AAK89611.1	Efflux protein {UniProtKB/TrEMBL:Q8U9D2}	[TP0840-TP0965 (0.8653204)]
COG0477	COG0845	AGR_C_139	AGR_C_139	MFS permease {UniProtKB/TrEMBL:Q8UJ47}	AGR_L_2074	AAK89611.1	Efflux protein {UniProtKB/TrEMBL:Q8U9D2}	[TP0840-TP0965 (0.8653204)]
COG0477	COG0845	AGR_C_4819	AGR_C_4819	AGR_C_4819p {UniProtKB/TrEMBL:Q7CWJ2}	AGR_L_2998	AGR_L_2998	AGR_L_2998p {UniProtKB/TrEMBL:Q7CS59}	[TP0840-TP0965 (0.8653204)]
COG0477	COG0845	AGR_C_1103	AAK86429.1	MFS permease {UniProtKB/TrEMBL:Q8UHQ9}	AGR_L_492	AGR_L_492	AGR_L_492p {UniProtKB/TrEMBL:Q7CVG6}	[TP0840-TP0965 (0.8653204)]
COG0477	COG0845	AGR_C_3790	AGR_C_3790	ABC transporter, membrane spanning protein	AGR_L_2071	AAK89610.1	HlyD family secretion protein	[TP0840-TP0965 (0.8653204)]
COG0477	COG0845	AGR_C_1918	AGR_C_1918	AGR_C_1918p {UniProtKB/TrEMBL:Q7D040}	AGR_L_2998	AGR_L_2998	AGR_L_2998p {UniProtKB/TrEMBL:Q7CS59}	[TP0840-TP0965 (0.8653204)]
COG0477	COG0845	AGR_C_4589	AGR_C_4589	AGR_C_4589p {UniProtKB/TrEMBL:Q7CWU9}	AGR_pAT_549	AAK90754.1	HlyD family secretion protein	[TP0840-TP0965 (0.8653204)]
COG0477	COG0845	AGR_C_4938	AGR_C_4938	MFS permease {UniProtKB/TrEMBL:Q8UBX5}	AGR_C_4337	AGR_C_4337	AGR_C_4337p {UniProtKB/TrEMBL:Q7CX61}	[TP0840-TP0965 (0.8653204)]
COG0477	COG0845	AGR_C_4834	AGR_C_4834	MFS permease {UniProtKB/TrEMBL:Q8UC32}	AGR_C_3332	AGR_C_3332	AGR_C_3332p {UniProtKB/TrEMBL:Q7CYG9}	[TP0840-TP0965 (0.8653204)]
COG0477	COG0845	AGR_pAT_277	AAK90570.1	AGR_pAT_277p {UniProtKB/TrEMBL:Q7D3N7}	AGR_L_3090	AAK90117.1	AGR_L_3090p {UniProtKB/TrEMBL:Q7CS20}	[TP0840-TP0965 (0.8653204)]
COG0477	COG0845	AGR_C_4527	AGR_C_4527	AGR_C_4527p {UniProtKB/TrEMBL:Q7CWX7}	AGR_L_906	AGR_L_906	AGR_L_906p {UniProtKB/TrEMBL:Q7CUW3}	[TP0840-TP0965 (0.8653204)]
COG0477	COG0845	AGR_C_3872	AGR_C_3872	AGR_C_3872p {UniProtKB/TrEMBL:Q7CXT3}	AGR_L_906	AGR_L_906	AGR_L_906p {UniProtKB/TrEMBL:Q7CUW3}	[TP0840-TP0965 (0.8653204)]
COG0477	COG0845	AGR_L_1674	AGR_L_1674	AGR_L_1674p {UniProtKB/TrEMBL:Q7CTV4}	AGR_L_2992	AAK90066.1	Exopolysaccharide production protein	[TP0840-TP0965 (0.8653204)]
COG0477	COG0845	AGR_C_1716	AAK86747.1	AGR_C_1716p {UniProtKB/TrEMBL:Q7D0B0}	AGR_L_433	AGR_L_433	HlyD family secretion protein	[TP0840-TP0965 (0.8653204)]
COG0477	COG0845	AGR_C_1532	AGR_C_1532	AGR_C_1532p {UniProtKB/TrEMBL:Q7D0K3}	AGR_pAT_549	AAK90754.1	HlyD family secretion protein	[TP0840-TP0965 (0.8653204)]
COG0477	COG0845	AGR_C_4107	AGR_C_4107	MFS permease {UniProtKB/TrEMBL:Q8UD68}	AGR_L_2992	AAK90066.1	Exopolysaccharide production protein	[TP0840-TP0965 (0.8653204)]
COG0477	COG0845	AGR_C_3119	AAK87469.1	MFS permease {UniProtKB/TrEMBL:Q8UEQ8}	AGR_C_4904	AAK88425.1	HlyD family secretion protein	[TP0840-TP0965 (0.8653204)]
COG0477	COG0845	AGR_C_3904	AAK87901.1	MFS permease[proline/betaine]	AGR_C_4505	AAK88216.1	HlyD family secretion protein	[TP0840-TP0965 (0.8653204)]
COG0477	COG0845	AGR_C_4700	AAK88317.1	MFS permease {UniProtKB/TrEMBL:Q8UCA4}	AGR_C_4505	AAK88216.1	HlyD family secretion protein	[TP0840-TP0965 (0.8653204)]
COG0477	COG0845	AGR_C_4193	AGR_C_4193	MFS permease {UniProtKB/TrEMBL:Q8UD23}	AGR_L_2074	AAK89611.1	Efflux protein {UniProtKB/TrEMBL:Q8U9D2}	[TP0840-TP0965 (0.8653204)]
COG0477	COG0845	AGR_C_1103	AAK86429.1	MFS permease {UniProtKB/TrEMBL:Q8UHQ9}	AGR_L_2071	AAK89610.1	HlyD family secretion protein	[TP0840-TP0965 (0.8653204)]
COG0477	COG0845	AGR_C_4193	AGR_C_4193	MFS permease {UniProtKB/TrEMBL:Q8UD23}	AGR_C_4619	AAK88275.1	AGR_C_4619p {UniProtKB/TrEMBL:Q7CWT1}	[TP0840-TP0965 (0.8653204)]
COG0477	COG0845	AGR_C_3790	AGR_C_3790	ABC transporter, membrane spanning protein	AGR_C_4505	AAK88216.1	HlyD family secretion protein	[TP0840-TP0965 (0.8653204)]
COG0477	COG0845	AGR_C_4286	AAK88101.1	MFS permease {UniProtKB/TrEMBL:Q8UCX2}	AGR_L_2071	AAK89610.1	HlyD family secretion protein	[TP0840-TP0965 (0.8653204)]
COG0477	COG0845	AGR_C_4938	AGR_C_4938	MFS permease {UniProtKB/TrEMBL:Q8UBX5}	AGR_C_4505	AAK88216.1	HlyD family secretion protein	[TP0840-TP0965 (0.8653204)]
COG0477	COG0845	AGR_C_4834	AGR_C_4834	MFS permease {UniProtKB/TrEMBL:Q8UC32}	AGR_L_492	AGR_L_492	AGR_L_492p {UniProtKB/TrEMBL:Q7CVG6}	[TP0840-TP0965 (0.8653204)]
COG0477	COG0845	AGR_C_4834	AGR_C_4834	MFS permease {UniProtKB/TrEMBL:Q8UC32}	AGR_L_2881	AAK90008.1	AGR_L_2881p {UniProtKB/TrEMBL:Q7CSB6}	[TP0840-TP0965 (0.8653204)]
COG0477	COG0845	AGR_C_4908	AAK88427.1	AGR_C_4908p {UniProtKB/TrEMBL:Q7CWF6}	AGR_C_3332	AGR_C_3332	AGR_C_3332p {UniProtKB/TrEMBL:Q7CYG9}	[TP0840-TP0965 (0.8653204)]
COG0477	COG0845	AGR_C_4107	AGR_C_4107	MFS permease {UniProtKB/TrEMBL:Q8UD68}	AGR_pAT_244	AAK90548.1	Efflux protein {UniProtKB/TrEMBL:Q8UKE5}	[TP0840-TP0965 (0.8653204)]
COG0477	COG0845	AGR_pAT_464	AAK90697.1	Hypothetical protein Atu5323	AGR_L_3215	AGR_L_3215	AGR_L_3215p {UniProtKB/TrEMBL:Q7CRV9}	[TP0840-TP0965 (0.8653204)]
COG0477	COG0845	AGR_C_2135	AAK86956.1	MFS permease {UniProtKB/TrEMBL:Q8UG88}	AGR_pAT_549	AAK90754.1	HlyD family secretion protein	[TP0840-TP0965 (0.8653204)]
COG0477	COG0845	AGR_C_1756	AGR_C_1756	AGR_C_1756p {UniProtKB/TrEMBL:Q7D096}	AGR_C_4904	AAK88425.1	HlyD family secretion protein	[TP0840-TP0965 (0.8653204)]
COG0477	COG0845	AGR_L_1674	AGR_L_1674	AGR_L_1674p {UniProtKB/TrEMBL:Q7CTV4}	AGR_pAT_244	AAK90548.1	Efflux protein {UniProtKB/TrEMBL:Q8UKE5}	[TP0840-TP0965 (0.8653204)]
COG0477	COG0845	AGR_C_4819	AGR_C_4819	AGR_C_4819p {UniProtKB/TrEMBL:Q7CWJ2}	AGR_L_2992	AAK90066.1	Exopolysaccharide production protein	[TP0840-TP0965 (0.8653204)]
COG0477	COG0845	AGR_C_4589	AGR_C_4589	AGR_C_4589p {UniProtKB/TrEMBL:Q7CWU9}	AGR_pAT_244	AAK90548.1	Efflux protein {UniProtKB/TrEMBL:Q8UKE5}	[TP0840-TP0965 (0.8653204)]
COG0477	COG0845	AGR_C_4527	AGR_C_4527	AGR_C_4527p {UniProtKB/TrEMBL:Q7CWX7}	AGR_pAT_244	AAK90548.1	Efflux protein {UniProtKB/TrEMBL:Q8UKE5}	[TP0840-TP0965 (0.8653204)]
COG0477	COG0845	AGR_C_1756	AGR_C_1756	AGR_C_1756p {UniProtKB/TrEMBL:Q7D096}	AGR_L_492	AGR_L_492	AGR_L_492p {UniProtKB/TrEMBL:Q7CVG6}	[TP0840-TP0965 (0.8653204)]
COG0477	COG0845	AGR_C_4107	AGR_C_4107	MFS permease {UniProtKB/TrEMBL:Q8UD68}	AGR_L_1282	AAK89221.1	AGR_L_1282p {UniProtKB/TrEMBL:Q7CUC5}	[TP0840-TP0965 (0.8653204)]
COG0477	COG0845	AGR_C_1103	AAK86429.1	MFS permease {UniProtKB/TrEMBL:Q8UHQ9}	AGR_L_433	AGR_L_433	HlyD family secretion protein	[TP0840-TP0965 (0.8653204)]
COG0477	COG0845	AGR_C_1756	AGR_C_1756	AGR_C_1756p {UniProtKB/TrEMBL:Q7D096}	AGR_L_2998	AGR_L_2998	AGR_L_2998p {UniProtKB/TrEMBL:Q7CS59}	[TP0840-TP0965 (0.8653204)]
COG0477	COG0845	AGR_L_3235	AGR_L_3235	AGR_L_3235p {UniProtKB/TrEMBL:Q7CRU9}	AGR_L_2074	AAK89611.1	Efflux protein {UniProtKB/TrEMBL:Q8U9D2}	[TP0840-TP0965 (0.8653204)]
COG0477	COG0845	AGR_L_1729	AAK89438.1	MFS permease {UniProtKB/TrEMBL:Q8U8V0}	AGR_L_2992	AAK90066.1	Exopolysaccharide production protein	[TP0840-TP0965 (0.8653204)]
COG0477	COG0845	AGR_L_781	AGR_L_781	MFS permease {UniProtKB/TrEMBL:Q8U7H0}	AGR_L_906	AGR_L_906	AGR_L_906p {UniProtKB/TrEMBL:Q7CUW3}	[TP0840-TP0965 (0.8653204)]
COG0477	COG0845	AGR_L_1740	AAK89442.1	MFS permease {UniProtKB/TrEMBL:Q8U8V4}	AGR_L_492	AGR_L_492	AGR_L_492p {UniProtKB/TrEMBL:Q7CVG6}	[TP0840-TP0965 (0.8653204)]
COG0477	COG0845	AGR_C_1918	AGR_C_1918	AGR_C_1918p {UniProtKB/TrEMBL:Q7D040}	AGR_L_492	AGR_L_492	AGR_L_492p {UniProtKB/TrEMBL:Q7CVG6}	[TP0840-TP0965 (0.8653204)]
COG0477	COG0845	AGR_L_2008	AGR_L_2008	MFS permease {UniProtKB/TrEMBL:Q8U998}	AGR_C_4619	AAK88275.1	AGR_C_4619p {UniProtKB/TrEMBL:Q7CWT1}	[TP0840-TP0965 (0.8653204)]
COG0477	COG0845	AGR_C_2011	AAK86895.1	AGR_C_2011p {UniProtKB/TrEMBL:Q7D004}	AGR_L_3215	AGR_L_3215	AGR_L_3215p {UniProtKB/TrEMBL:Q7CRV9}	[TP0840-TP0965 (0.8653204)]
COG0477	COG0845	AGR_L_2185	AGR_L_2185	MFS permease {UniProtKB/TrEMBL:Q8U9I7}	AGR_C_4904	AAK88425.1	HlyD family secretion protein	[TP0840-TP0965 (0.8653204)]
COG0477	COG0845	AGR_C_4589	AGR_C_4589	AGR_C_4589p {UniProtKB/TrEMBL:Q7CWU9}	AGR_C_4505	AAK88216.1	HlyD family secretion protein	[TP0840-TP0965 (0.8653204)]
COG0477	COG0845	AGR_C_3119	AAK87469.1	MFS permease {UniProtKB/TrEMBL:Q8UEQ8}	AGR_L_2881	AAK90008.1	AGR_L_2881p {UniProtKB/TrEMBL:Q7CSB6}	[TP0840-TP0965 (0.8653204)]
COG0477	COG0845	AGR_C_139	AGR_C_139	MFS permease {UniProtKB/TrEMBL:Q8UJ47}	AGR_L_906	AGR_L_906	AGR_L_906p {UniProtKB/TrEMBL:Q7CUW3}	[TP0840-TP0965 (0.8653204)]
COG0477	COG0845	AGR_C_3904	AAK87901.1	MFS permease[proline/betaine]	AGR_L_3090	AAK90117.1	AGR_L_3090p {UniProtKB/TrEMBL:Q7CS20}	[TP0840-TP0965 (0.8653204)]
COG0477	COG0845	AGR_C_2391	AAK87091.1	MFS permease {UniProtKB/TrEMBL:Q8UFU7}	AGR_C_4337	AGR_C_4337	AGR_C_4337p {UniProtKB/TrEMBL:Q7CX61}	[TP0840-TP0965 (0.8653204)]
COG0477	COG0845	AGR_L_1071	AAK89113.1	MFS permease {UniProtKB/TrEMBL:Q8U7X3}	AGR_L_2992	AAK90066.1	Exopolysaccharide production protein	[TP0840-TP0965 (0.8653204)]
COG0477	COG0845	AGR_C_4286	AAK88101.1	MFS permease {UniProtKB/TrEMBL:Q8UCX2}	AGR_L_2998	AGR_L_2998	AGR_L_2998p {UniProtKB/TrEMBL:Q7CS59}	[TP0840-TP0965 (0.8653204)]
COG0477	COG0845	AGR_C_4908	AAK88427.1	AGR_C_4908p {UniProtKB/TrEMBL:Q7CWF6}	AGR_L_906	AGR_L_906	AGR_L_906p {UniProtKB/TrEMBL:Q7CUW3}	[TP0840-TP0965 (0.8653204)]
COG0477	COG0845	AGR_C_1716	AAK86747.1	AGR_C_1716p {UniProtKB/TrEMBL:Q7D0B0}	AGR_pAT_549	AAK90754.1	HlyD family secretion protein	[TP0840-TP0965 (0.8653204)]
COG0477	COG0845	AGR_C_4589	AGR_C_4589	AGR_C_4589p {UniProtKB/TrEMBL:Q7CWU9}	AGR_C_4904	AAK88425.1	HlyD family secretion protein	[TP0840-TP0965 (0.8653204)]
COG0477	COG0845	AGR_C_1756	AGR_C_1756	AGR_C_1756p {UniProtKB/TrEMBL:Q7D096}	AGR_L_3090	AAK90117.1	AGR_L_3090p {UniProtKB/TrEMBL:Q7CS20}	[TP0840-TP0965 (0.8653204)]
COG0477	COG0845	AGR_pAT_571	AAK90769.1	MFS permease {UniProtKB/TrEMBL:Q8UJT0}	AGR_L_2071	AAK89610.1	HlyD family secretion protein	[TP0840-TP0965 (0.8653204)]
COG0477	COG0845	AGR_C_4938	AGR_C_4938	MFS permease {UniProtKB/TrEMBL:Q8UBX5}	AGR_L_2998	AGR_L_2998	AGR_L_2998p {UniProtKB/TrEMBL:Q7CS59}	[TP0840-TP0965 (0.8653204)]
COG0477	COG0845	AGR_pAT_571	AAK90769.1	MFS permease {UniProtKB/TrEMBL:Q8UJT0}	AGR_C_4904	AAK88425.1	HlyD family secretion protein	[TP0840-TP0965 (0.8653204)]
COG0477	COG0845	AGR_C_4193	AGR_C_4193	MFS permease {UniProtKB/TrEMBL:Q8UD23}	AGR_L_492	AGR_L_492	AGR_L_492p {UniProtKB/TrEMBL:Q7CVG6}	[TP0840-TP0965 (0.8653204)]
COG0477	COG0845	AGR_C_1756	AGR_C_1756	AGR_C_1756p {UniProtKB/TrEMBL:Q7D096}	AGR_C_4619	AAK88275.1	AGR_C_4619p {UniProtKB/TrEMBL:Q7CWT1}	[TP0840-TP0965 (0.8653204)]
COG0477	COG0845	AGR_L_3313	AGR_L_3313	Fosmidomycin resistance protein	AGR_C_4505	AAK88216.1	HlyD family secretion protein	[TP0840-TP0965 (0.8653204)]
COG0477	COG0845	AGR_pAT_277	AAK90570.1	AGR_pAT_277p {UniProtKB/TrEMBL:Q7D3N7}	AGR_C_4904	AAK88425.1	HlyD family secretion protein	[TP0840-TP0965 (0.8653204)]
COG0477	COG0845	AGR_C_2011	AAK86895.1	AGR_C_2011p {UniProtKB/TrEMBL:Q7D004}	AGR_C_4619	AAK88275.1	AGR_C_4619p {UniProtKB/TrEMBL:Q7CWT1}	[TP0840-TP0965 (0.8653204)]
COG0477	COG0845	AGR_C_3904	AAK87901.1	MFS permease[proline/betaine]	AGR_C_4904	AAK88425.1	HlyD family secretion protein	[TP0840-TP0965 (0.8653204)]
COG0477	COG0845	AGR_C_4527	AGR_C_4527	AGR_C_4527p {UniProtKB/TrEMBL:Q7CWX7}	AGR_L_2881	AAK90008.1	AGR_L_2881p {UniProtKB/TrEMBL:Q7CSB6}	[TP0840-TP0965 (0.8653204)]
COG0477	COG0845	AGR_C_4527	AGR_C_4527	AGR_C_4527p {UniProtKB/TrEMBL:Q7CWX7}	AGR_L_2071	AAK89610.1	HlyD family secretion protein	[TP0840-TP0965 (0.8653204)]
COG0477	COG0845	AGR_C_4527	AGR_C_4527	AGR_C_4527p {UniProtKB/TrEMBL:Q7CWX7}	AGR_L_3215	AGR_L_3215	AGR_L_3215p {UniProtKB/TrEMBL:Q7CRV9}	[TP0840-TP0965 (0.8653204)]
COG0477	COG0845	AGR_C_1532	AGR_C_1532	AGR_C_1532p {UniProtKB/TrEMBL:Q7D0K3}	AGR_L_2074	AAK89611.1	Efflux protein {UniProtKB/TrEMBL:Q8U9D2}	[TP0840-TP0965 (0.8653204)]
COG0477	COG0845	AGR_L_738	AGR_L_738	AGR_L_738p {UniProtKB/TrEMBL:Q7CV41}	AGR_pAT_549	AAK90754.1	HlyD family secretion protein	[TP0840-TP0965 (0.8653204)]
COG0477	COG0845	AGR_L_343	AGR_L_343	AGR_L_343p {UniProtKB/TrEMBL:Q7CVN4}	AGR_L_433	AGR_L_433	HlyD family secretion protein	[TP0840-TP0965 (0.8653204)]
COG0477	COG0845	AGR_C_4286	AAK88101.1	MFS permease {UniProtKB/TrEMBL:Q8UCX2}	AGR_C_4619	AAK88275.1	AGR_C_4619p {UniProtKB/TrEMBL:Q7CWT1}	[TP0840-TP0965 (0.8653204)]
COG0477	COG0845	AGR_L_1740	AAK89442.1	MFS permease {UniProtKB/TrEMBL:Q8U8V4}	AGR_C_4619	AAK88275.1	AGR_C_4619p {UniProtKB/TrEMBL:Q7CWT1}	[TP0840-TP0965 (0.8653204)]
COG0477	COG0845	AGR_L_781	AGR_L_781	MFS permease {UniProtKB/TrEMBL:Q8U7H0}	AGR_L_1282	AAK89221.1	AGR_L_1282p {UniProtKB/TrEMBL:Q7CUC5}	[TP0840-TP0965 (0.8653204)]
COG0477	COG0845	AGR_L_1071	AAK89113.1	MFS permease {UniProtKB/TrEMBL:Q8U7X3}	AGR_L_2881	AAK90008.1	AGR_L_2881p {UniProtKB/TrEMBL:Q7CSB6}	[TP0840-TP0965 (0.8653204)]
COG0477	COG0845	AGR_L_343	AGR_L_343	AGR_L_343p {UniProtKB/TrEMBL:Q7CVN4}	AGR_pAT_549	AAK90754.1	HlyD family secretion protein	[TP0840-TP0965 (0.8653204)]
COG0477	COG0845	AGR_C_1918	AGR_C_1918	AGR_C_1918p {UniProtKB/TrEMBL:Q7D040}	AGR_C_3722	AAK87807.1	AGR_C_3722p {UniProtKB/TrEMBL:Q7CXZ5}	[TP0840-TP0965 (0.8653204)]
COG0477	COG0845	AGR_C_2011	AAK86895.1	AGR_C_2011p {UniProtKB/TrEMBL:Q7D004}	AGR_L_2071	AAK89610.1	HlyD family secretion protein	[TP0840-TP0965 (0.8653204)]
COG0477	COG0845	AGR_C_4938	AGR_C_4938	MFS permease {UniProtKB/TrEMBL:Q8UBX5}	AGR_pAT_549	AAK90754.1	HlyD family secretion protein	[TP0840-TP0965 (0.8653204)]
COG0477	COG0845	AGR_L_738	AGR_L_738	AGR_L_738p {UniProtKB/TrEMBL:Q7CV41}	AGR_L_2074	AAK89611.1	Efflux protein {UniProtKB/TrEMBL:Q8U9D2}	[TP0840-TP0965 (0.8653204)]
COG0477	COG0845	AGR_L_3313	AGR_L_3313	Fosmidomycin resistance protein	AGR_L_433	AGR_L_433	HlyD family secretion protein	[TP0840-TP0965 (0.8653204)]
COG0477	COG0845	AGR_C_3403	AAK87622.1	AGR_C_3403p {UniProtKB/TrEMBL:Q7CYD5}	AGR_L_2071	AAK89610.1	HlyD family secretion protein	[TP0840-TP0965 (0.8653204)]
COG0477	COG0845	AGR_C_2135	AAK86956.1	MFS permease {UniProtKB/TrEMBL:Q8UG88}	AGR_L_3090	AAK90117.1	AGR_L_3090p {UniProtKB/TrEMBL:Q7CS20}	[TP0840-TP0965 (0.8653204)]
COG0477	COG0845	AGR_L_2185	AGR_L_2185	MFS permease {UniProtKB/TrEMBL:Q8U9I7}	AGR_L_2071	AAK89610.1	HlyD family secretion protein	[TP0840-TP0965 (0.8653204)]
COG0477	COG0845	AGR_C_1532	AGR_C_1532	AGR_C_1532p {UniProtKB/TrEMBL:Q7D0K3}	AGR_C_3332	AGR_C_3332	AGR_C_3332p {UniProtKB/TrEMBL:Q7CYG9}	[TP0840-TP0965 (0.8653204)]
COG0477	COG0845	AGR_C_1918	AGR_C_1918	AGR_C_1918p {UniProtKB/TrEMBL:Q7D040}	AGR_L_3090	AAK90117.1	AGR_L_3090p {UniProtKB/TrEMBL:Q7CS20}	[TP0840-TP0965 (0.8653204)]
COG0477	COG0845	AGR_C_2011	AAK86895.1	AGR_C_2011p {UniProtKB/TrEMBL:Q7D004}	AGR_L_2992	AAK90066.1	Exopolysaccharide production protein	[TP0840-TP0965 (0.8653204)]
COG0477	COG0845	AGR_L_1740	AAK89442.1	MFS permease {UniProtKB/TrEMBL:Q8U8V4}	AGR_L_3090	AAK90117.1	AGR_L_3090p {UniProtKB/TrEMBL:Q7CS20}	[TP0840-TP0965 (0.8653204)]
COG0477	COG0845	AGR_L_781	AGR_L_781	MFS permease {UniProtKB/TrEMBL:Q8U7H0}	AGR_L_492	AGR_L_492	AGR_L_492p {UniProtKB/TrEMBL:Q7CVG6}	[TP0840-TP0965 (0.8653204)]
COG0477	COG0845	AGR_L_1729	AAK89438.1	MFS permease {UniProtKB/TrEMBL:Q8U8V0}	AGR_L_2881	AAK90008.1	AGR_L_2881p {UniProtKB/TrEMBL:Q7CSB6}	[TP0840-TP0965 (0.8653204)]
COG0477	COG0845	AGR_L_1674	AGR_L_1674	AGR_L_1674p {UniProtKB/TrEMBL:Q7CTV4}	AGR_L_492	AGR_L_492	AGR_L_492p {UniProtKB/TrEMBL:Q7CVG6}	[TP0840-TP0965 (0.8653204)]
COG0477	COG0845	AGR_C_4938	AGR_C_4938	MFS permease {UniProtKB/TrEMBL:Q8UBX5}	AGR_L_2992	AAK90066.1	Exopolysaccharide production protein	[TP0840-TP0965 (0.8653204)]
COG0477	COG0845	AGR_L_2185	AGR_L_2185	MFS permease {UniProtKB/TrEMBL:Q8U9I7}	AGR_L_3090	AAK90117.1	AGR_L_3090p {UniProtKB/TrEMBL:Q7CS20}	[TP0840-TP0965 (0.8653204)]
COG0477	COG0845	AGR_C_3872	AGR_C_3872	AGR_C_3872p {UniProtKB/TrEMBL:Q7CXT3}	AGR_L_2071	AAK89610.1	HlyD family secretion protein	[TP0840-TP0965 (0.8653204)]
COG0477	COG0845	AGR_L_1300	AGR_L_1300	AGR_L_1300p {UniProtKB/TrEMBL:Q7CUB3}	AGR_C_3722	AAK87807.1	AGR_C_3722p {UniProtKB/TrEMBL:Q7CXZ5}	[TP0840-TP0965 (0.8653204)]
COG0477	COG0845	AGR_C_2135	AAK86956.1	MFS permease {UniProtKB/TrEMBL:Q8UG88}	AGR_L_2071	AAK89610.1	HlyD family secretion protein	[TP0840-TP0965 (0.8653204)]
COG0477	COG0845	AGR_C_4589	AGR_C_4589	AGR_C_4589p {UniProtKB/TrEMBL:Q7CWU9}	AGR_C_4337	AGR_C_4337	AGR_C_4337p {UniProtKB/TrEMBL:Q7CX61}	[TP0840-TP0965 (0.8653204)]
COG0477	COG0845	AGR_L_3313	AGR_L_3313	Fosmidomycin resistance protein	AGR_pAT_244	AAK90548.1	Efflux protein {UniProtKB/TrEMBL:Q8UKE5}	[TP0840-TP0965 (0.8653204)]
COG0477	COG0845	AGR_L_1729	AAK89438.1	MFS permease {UniProtKB/TrEMBL:Q8U8V0}	AGR_L_2071	AAK89610.1	HlyD family secretion protein	[TP0840-TP0965 (0.8653204)]
COG0477	COG0845	AGR_L_2185	AGR_L_2185	MFS permease {UniProtKB/TrEMBL:Q8U9I7}	AGR_L_492	AGR_L_492	AGR_L_492p {UniProtKB/TrEMBL:Q7CVG6}	[TP0840-TP0965 (0.8653204)]
COG0477	COG0845	AGR_C_1756	AGR_C_1756	AGR_C_1756p {UniProtKB/TrEMBL:Q7D096}	AGR_L_2992	AAK90066.1	Exopolysaccharide production protein	[TP0840-TP0965 (0.8653204)]
COG0477	COG0845	AGR_L_343	AGR_L_343	AGR_L_343p {UniProtKB/TrEMBL:Q7CVN4}	AGR_C_3722	AAK87807.1	AGR_C_3722p {UniProtKB/TrEMBL:Q7CXZ5}	[TP0840-TP0965 (0.8653204)]
COG0477	COG0845	AGR_pAT_277	AAK90570.1	AGR_pAT_277p {UniProtKB/TrEMBL:Q7D3N7}	AGR_L_2881	AAK90008.1	AGR_L_2881p {UniProtKB/TrEMBL:Q7CSB6}	[TP0840-TP0965 (0.8653204)]
COG0477	COG0845	AGR_L_738	AGR_L_738	AGR_L_738p {UniProtKB/TrEMBL:Q7CV41}	AGR_C_3722	AAK87807.1	AGR_C_3722p {UniProtKB/TrEMBL:Q7CXZ5}	[TP0840-TP0965 (0.8653204)]
COG0477	COG0845	AGR_L_1300	AGR_L_1300	AGR_L_1300p {UniProtKB/TrEMBL:Q7CUB3}	AGR_L_433	AGR_L_433	HlyD family secretion protein	[TP0840-TP0965 (0.8653204)]
COG0477	COG0845	AGR_pAT_464	AAK90697.1	Hypothetical protein Atu5323	AGR_pAT_244	AAK90548.1	Efflux protein {UniProtKB/TrEMBL:Q8UKE5}	[TP0840-TP0965 (0.8653204)]
COG0477	COG0845	AGR_L_1729	AAK89438.1	MFS permease {UniProtKB/TrEMBL:Q8U8V0}	AGR_L_3090	AAK90117.1	AGR_L_3090p {UniProtKB/TrEMBL:Q7CS20}	[TP0840-TP0965 (0.8653204)]
COG0477	COG0845	AGR_C_4107	AGR_C_4107	MFS permease {UniProtKB/TrEMBL:Q8UD68}	AGR_C_3332	AGR_C_3332	AGR_C_3332p {UniProtKB/TrEMBL:Q7CYG9}	[TP0840-TP0965 (0.8653204)]
COG0477	COG0845	AGR_C_4834	AGR_C_4834	MFS permease {UniProtKB/TrEMBL:Q8UC32}	AGR_L_906	AGR_L_906	AGR_L_906p {UniProtKB/TrEMBL:Q7CUW3}	[TP0840-TP0965 (0.8653204)]
COG0477	COG0845	AGR_C_3403	AAK87622.1	AGR_C_3403p {UniProtKB/TrEMBL:Q7CYD5}	AGR_L_433	AGR_L_433	HlyD family secretion protein	[TP0840-TP0965 (0.8653204)]
COG0477	COG0845	AGR_C_2135	AAK86956.1	MFS permease {UniProtKB/TrEMBL:Q8UG88}	AGR_L_906	AGR_L_906	AGR_L_906p {UniProtKB/TrEMBL:Q7CUW3}	[TP0840-TP0965 (0.8653204)]
COG0477	COG0845	AGR_C_3872	AGR_C_3872	AGR_C_3872p {UniProtKB/TrEMBL:Q7CXT3}	AGR_L_2881	AAK90008.1	AGR_L_2881p {UniProtKB/TrEMBL:Q7CSB6}	[TP0840-TP0965 (0.8653204)]
COG0477	COG0845	AGR_C_231	AGR_C_231	MFS permease {UniProtKB/TrEMBL:Q8UIZ8}	AGR_C_4337	AGR_C_4337	AGR_C_4337p {UniProtKB/TrEMBL:Q7CX61}	[TP0840-TP0965 (0.8653204)]
COG0477	COG0845	AGR_C_4286	AAK88101.1	MFS permease {UniProtKB/TrEMBL:Q8UCX2}	AGR_C_4337	AGR_C_4337	AGR_C_4337p {UniProtKB/TrEMBL:Q7CX61}	[TP0840-TP0965 (0.8653204)]
COG0477	COG0845	AGR_pAT_571	AAK90769.1	MFS permease {UniProtKB/TrEMBL:Q8UJT0}	AGR_L_2992	AAK90066.1	Exopolysaccharide production protein	[TP0840-TP0965 (0.8653204)]
COG0477	COG0845	AGR_L_1071	AAK89113.1	MFS permease {UniProtKB/TrEMBL:Q8U7X3}	AGR_L_3215	AGR_L_3215	AGR_L_3215p {UniProtKB/TrEMBL:Q7CRV9}	[TP0840-TP0965 (0.8653204)]
COG0477	COG0845	AGR_C_3790	AGR_C_3790	ABC transporter, membrane spanning protein	AGR_L_2881	AAK90008.1	AGR_L_2881p {UniProtKB/TrEMBL:Q7CSB6}	[TP0840-TP0965 (0.8653204)]
COG0477	COG0845	AGR_L_1740	AAK89442.1	MFS permease {UniProtKB/TrEMBL:Q8U8V4}	AGR_L_3215	AGR_L_3215	AGR_L_3215p {UniProtKB/TrEMBL:Q7CRV9}	[TP0840-TP0965 (0.8653204)]
COG0477	COG0845	AGR_pAT_464	AAK90697.1	Hypothetical protein Atu5323	AGR_L_492	AGR_L_492	AGR_L_492p {UniProtKB/TrEMBL:Q7CVG6}	[TP0840-TP0965 (0.8653204)]
COG0477	COG0845	AGR_C_3904	AAK87901.1	MFS permease[proline/betaine]	AGR_pAT_549	AAK90754.1	HlyD family secretion protein	[TP0840-TP0965 (0.8653204)]
COG0477	COG0845	AGR_L_3313	AGR_L_3313	Fosmidomycin resistance protein	AGR_C_4619	AAK88275.1	AGR_C_4619p {UniProtKB/TrEMBL:Q7CWT1}	[TP0840-TP0965 (0.8653204)]
COG0477	COG0845	AGR_C_1756	AGR_C_1756	AGR_C_1756p {UniProtKB/TrEMBL:Q7D096}	AGR_C_4337	AGR_C_4337	AGR_C_4337p {UniProtKB/TrEMBL:Q7CX61}	[TP0840-TP0965 (0.8653204)]
COG0477	COG0845	AGR_C_4107	AGR_C_4107	MFS permease {UniProtKB/TrEMBL:Q8UD68}	AGR_L_2074	AAK89611.1	Efflux protein {UniProtKB/TrEMBL:Q8U9D2}	[TP0840-TP0965 (0.8653204)]
COG0477	COG0845	AGR_L_1300	AGR_L_1300	AGR_L_1300p {UniProtKB/TrEMBL:Q7CUB3}	AGR_pAT_244	AAK90548.1	Efflux protein {UniProtKB/TrEMBL:Q8UKE5}	[TP0840-TP0965 (0.8653204)]
COG0477	COG0845	AGR_L_3235	AGR_L_3235	AGR_L_3235p {UniProtKB/TrEMBL:Q7CRU9}	AGR_pAT_549	AAK90754.1	HlyD family secretion protein	[TP0840-TP0965 (0.8653204)]
COG0477	COG0845	AGR_L_2008	AGR_L_2008	MFS permease {UniProtKB/TrEMBL:Q8U998}	AGR_pAT_549	AAK90754.1	HlyD family secretion protein	[TP0840-TP0965 (0.8653204)]
COG0477	COG0845	AGR_L_738	AGR_L_738	AGR_L_738p {UniProtKB/TrEMBL:Q7CV41}	AGR_L_2071	AAK89610.1	HlyD family secretion protein	[TP0840-TP0965 (0.8653204)]
COG0477	COG0845	AGR_L_2008	AGR_L_2008	MFS permease {UniProtKB/TrEMBL:Q8U998}	AGR_L_2992	AAK90066.1	Exopolysaccharide production protein	[TP0840-TP0965 (0.8653204)]
COG0477	COG0845	AGR_C_1756	AGR_C_1756	AGR_C_1756p {UniProtKB/TrEMBL:Q7D096}	AGR_C_3332	AGR_C_3332	AGR_C_3332p {UniProtKB/TrEMBL:Q7CYG9}	[TP0840-TP0965 (0.8653204)]
COG0477	COG0845	AGR_L_1071	AAK89113.1	MFS permease {UniProtKB/TrEMBL:Q8U7X3}	AGR_pAT_549	AAK90754.1	HlyD family secretion protein	[TP0840-TP0965 (0.8653204)]
COG0477	COG0845	AGR_C_4938	AGR_C_4938	MFS permease {UniProtKB/TrEMBL:Q8UBX5}	AGR_C_4619	AAK88275.1	AGR_C_4619p {UniProtKB/TrEMBL:Q7CWT1}	[TP0840-TP0965 (0.8653204)]
COG0477	COG0845	AGR_L_1740	AAK89442.1	MFS permease {UniProtKB/TrEMBL:Q8U8V4}	AGR_L_2998	AGR_L_2998	AGR_L_2998p {UniProtKB/TrEMBL:Q7CS59}	[TP0840-TP0965 (0.8653204)]
COG0477	COG0845	AGR_C_4938	AGR_C_4938	MFS permease {UniProtKB/TrEMBL:Q8UBX5}	AGR_C_3332	AGR_C_3332	AGR_C_3332p {UniProtKB/TrEMBL:Q7CYG9}	[TP0840-TP0965 (0.8653204)]
COG0477	COG0845	AGR_L_1729	AAK89438.1	MFS permease {UniProtKB/TrEMBL:Q8U8V0}	AGR_L_3215	AGR_L_3215	AGR_L_3215p {UniProtKB/TrEMBL:Q7CRV9}	[TP0840-TP0965 (0.8653204)]
COG0477	COG0845	AGR_C_2391	AAK87091.1	MFS permease {UniProtKB/TrEMBL:Q8UFU7}	AGR_L_2881	AAK90008.1	AGR_L_2881p {UniProtKB/TrEMBL:Q7CSB6}	[TP0840-TP0965 (0.8653204)]
COG0477	COG0845	AGR_L_781	AGR_L_781	MFS permease {UniProtKB/TrEMBL:Q8U7H0}	AGR_L_2071	AAK89610.1	HlyD family secretion protein	[TP0840-TP0965 (0.8653204)]
COG0477	COG0845	AGR_L_1674	AGR_L_1674	AGR_L_1674p {UniProtKB/TrEMBL:Q7CTV4}	AGR_L_2071	AAK89610.1	HlyD family secretion protein	[TP0840-TP0965 (0.8653204)]
COG0477	COG0845	AGR_C_4908	AAK88427.1	AGR_C_4908p {UniProtKB/TrEMBL:Q7CWF6}	AGR_C_3722	AAK87807.1	AGR_C_3722p {UniProtKB/TrEMBL:Q7CXZ5}	[TP0840-TP0965 (0.8653204)]
COG0477	COG0845	AGR_L_2008	AGR_L_2008	MFS permease {UniProtKB/TrEMBL:Q8U998}	AGR_L_2071	AAK89610.1	HlyD family secretion protein	[TP0840-TP0965 (0.8653204)]
COG0477	COG0845	AGR_L_1729	AAK89438.1	MFS permease {UniProtKB/TrEMBL:Q8U8V0}	AGR_pAT_549	AAK90754.1	HlyD family secretion protein	[TP0840-TP0965 (0.8653204)]
COG0477	COG0845	AGR_C_4834	AGR_C_4834	MFS permease {UniProtKB/TrEMBL:Q8UC32}	AGR_L_3215	AGR_L_3215	AGR_L_3215p {UniProtKB/TrEMBL:Q7CRV9}	[TP0840-TP0965 (0.8653204)]
COG0477	COG0845	AGR_C_4938	AGR_C_4938	MFS permease {UniProtKB/TrEMBL:Q8UBX5}	AGR_C_4904	AAK88425.1	HlyD family secretion protein	[TP0840-TP0965 (0.8653204)]
COG0477	COG0845	AGR_L_343	AGR_L_343	AGR_L_343p {UniProtKB/TrEMBL:Q7CVN4}	AGR_L_2881	AAK90008.1	AGR_L_2881p {UniProtKB/TrEMBL:Q7CSB6}	[TP0840-TP0965 (0.8653204)]
COG0477	COG0845	AGR_C_4589	AGR_C_4589	AGR_C_4589p {UniProtKB/TrEMBL:Q7CWU9}	AGR_C_3722	AAK87807.1	AGR_C_3722p {UniProtKB/TrEMBL:Q7CXZ5}	[TP0840-TP0965 (0.8653204)]
COG0477	COG0845	AGR_C_4938	AGR_C_4938	MFS permease {UniProtKB/TrEMBL:Q8UBX5}	AGR_L_2074	AAK89611.1	Efflux protein {UniProtKB/TrEMBL:Q8U9D2}	[TP0840-TP0965 (0.8653204)]
COG0477	COG0845	AGR_L_2185	AGR_L_2185	MFS permease {UniProtKB/TrEMBL:Q8U9I7}	AGR_pAT_549	AAK90754.1	HlyD family secretion protein	[TP0840-TP0965 (0.8653204)]
COG0477	COG0845	AGR_C_4819	AGR_C_4819	AGR_C_4819p {UniProtKB/TrEMBL:Q7CWJ2}	AGR_C_3722	AAK87807.1	AGR_C_3722p {UniProtKB/TrEMBL:Q7CXZ5}	[TP0840-TP0965 (0.8653204)]
COG0477	COG0845	AGR_C_1918	AGR_C_1918	AGR_C_1918p {UniProtKB/TrEMBL:Q7D040}	AGR_L_2071	AAK89610.1	HlyD family secretion protein	[TP0840-TP0965 (0.8653204)]
COG0477	COG0845	AGR_C_3119	AAK87469.1	MFS permease {UniProtKB/TrEMBL:Q8UEQ8}	AGR_C_4505	AAK88216.1	HlyD family secretion protein	[TP0840-TP0965 (0.8653204)]
COG0477	COG0845	AGR_L_2185	AGR_L_2185	MFS permease {UniProtKB/TrEMBL:Q8U9I7}	AGR_pAT_244	AAK90548.1	Efflux protein {UniProtKB/TrEMBL:Q8UKE5}	[TP0840-TP0965 (0.8653204)]
COG0477	COG0845	AGR_L_2008	AGR_L_2008	MFS permease {UniProtKB/TrEMBL:Q8U998}	AGR_L_1282	AAK89221.1	AGR_L_1282p {UniProtKB/TrEMBL:Q7CUC5}	[TP0840-TP0965 (0.8653204)]
COG0477	COG0845	AGR_L_1729	AAK89438.1	MFS permease {UniProtKB/TrEMBL:Q8U8V0}	AGR_C_4904	AAK88425.1	HlyD family secretion protein	[TP0840-TP0965 (0.8653204)]
COG0477	COG0845	AGR_C_2391	AAK87091.1	MFS permease {UniProtKB/TrEMBL:Q8UFU7}	AGR_L_433	AGR_L_433	HlyD family secretion protein	[TP0840-TP0965 (0.8653204)]
COG0477	COG0845	AGR_C_1716	AAK86747.1	AGR_C_1716p {UniProtKB/TrEMBL:Q7D0B0}	AGR_L_3090	AAK90117.1	AGR_L_3090p {UniProtKB/TrEMBL:Q7CS20}	[TP0840-TP0965 (0.8653204)]
COG0477	COG0845	AGR_L_2185	AGR_L_2185	MFS permease {UniProtKB/TrEMBL:Q8U9I7}	AGR_L_2992	AAK90066.1	Exopolysaccharide production protein	[TP0840-TP0965 (0.8653204)]
COG0477	COG0845	AGR_L_1674	AGR_L_1674	AGR_L_1674p {UniProtKB/TrEMBL:Q7CTV4}	AGR_C_3332	AGR_C_3332	AGR_C_3332p {UniProtKB/TrEMBL:Q7CYG9}	[TP0840-TP0965 (0.8653204)]
COG0477	COG0845	AGR_C_2011	AAK86895.1	AGR_C_2011p {UniProtKB/TrEMBL:Q7D004}	AGR_L_2881	AAK90008.1	AGR_L_2881p {UniProtKB/TrEMBL:Q7CSB6}	[TP0840-TP0965 (0.8653204)]
COG0477	COG0845	AGR_C_4819	AGR_C_4819	AGR_C_4819p {UniProtKB/TrEMBL:Q7CWJ2}	AGR_L_2074	AAK89611.1	Efflux protein {UniProtKB/TrEMBL:Q8U9D2}	[TP0840-TP0965 (0.8653204)]
COG0477	COG0845	AGR_L_738	AGR_L_738	AGR_L_738p {UniProtKB/TrEMBL:Q7CV41}	AGR_L_492	AGR_L_492	AGR_L_492p {UniProtKB/TrEMBL:Q7CVG6}	[TP0840-TP0965 (0.8653204)]
COG0477	COG0845	AGR_C_3403	AAK87622.1	AGR_C_3403p {UniProtKB/TrEMBL:Q7CYD5}	AGR_C_4904	AAK88425.1	HlyD family secretion protein	[TP0840-TP0965 (0.8653204)]
COG0477	COG0845	AGR_C_1103	AAK86429.1	MFS permease {UniProtKB/TrEMBL:Q8UHQ9}	AGR_C_4619	AAK88275.1	AGR_C_4619p {UniProtKB/TrEMBL:Q7CWT1}	[TP0840-TP0965 (0.8653204)]
COG0477	COG0845	AGR_L_343	AGR_L_343	AGR_L_343p {UniProtKB/TrEMBL:Q7CVN4}	AGR_C_4904	AAK88425.1	HlyD family secretion protein	[TP0840-TP0965 (0.8653204)]
COG0477	COG0845	AGR_C_1103	AAK86429.1	MFS permease {UniProtKB/TrEMBL:Q8UHQ9}	AGR_pAT_244	AAK90548.1	Efflux protein {UniProtKB/TrEMBL:Q8UKE5}	[TP0840-TP0965 (0.8653204)]
COG0477	COG0845	AGR_C_3904	AAK87901.1	MFS permease[proline/betaine]	AGR_L_906	AGR_L_906	AGR_L_906p {UniProtKB/TrEMBL:Q7CUW3}	[TP0840-TP0965 (0.8653204)]
COG0477	COG0845	AGR_C_3872	AGR_C_3872	AGR_C_3872p {UniProtKB/TrEMBL:Q7CXT3}	AGR_C_4337	AGR_C_4337	AGR_C_4337p {UniProtKB/TrEMBL:Q7CX61}	[TP0840-TP0965 (0.8653204)]
COG0477	COG0845	AGR_L_3235	AGR_L_3235	AGR_L_3235p {UniProtKB/TrEMBL:Q7CRU9}	AGR_L_3215	AGR_L_3215	AGR_L_3215p {UniProtKB/TrEMBL:Q7CRV9}	[TP0840-TP0965 (0.8653204)]
COG0477	COG0845	AGR_L_1071	AAK89113.1	MFS permease {UniProtKB/TrEMBL:Q8U7X3}	AGR_C_4337	AGR_C_4337	AGR_C_4337p {UniProtKB/TrEMBL:Q7CX61}	[TP0840-TP0965 (0.8653204)]
COG0477	COG0845	AGR_C_4700	AAK88317.1	MFS permease {UniProtKB/TrEMBL:Q8UCA4}	AGR_L_906	AGR_L_906	AGR_L_906p {UniProtKB/TrEMBL:Q7CUW3}	[TP0840-TP0965 (0.8653204)]
COG0477	COG0845	AGR_C_3904	AAK87901.1	MFS permease[proline/betaine]	AGR_L_3215	AGR_L_3215	AGR_L_3215p {UniProtKB/TrEMBL:Q7CRV9}	[TP0840-TP0965 (0.8653204)]
COG0477	COG0845	AGR_L_2185	AGR_L_2185	MFS permease {UniProtKB/TrEMBL:Q8U9I7}	AGR_L_906	AGR_L_906	AGR_L_906p {UniProtKB/TrEMBL:Q7CUW3}	[TP0840-TP0965 (0.8653204)]
COG0477	COG0845	AGR_L_343	AGR_L_343	AGR_L_343p {UniProtKB/TrEMBL:Q7CVN4}	AGR_L_2992	AAK90066.1	Exopolysaccharide production protein	[TP0840-TP0965 (0.8653204)]
COG0477	COG0845	AGR_C_139	AGR_C_139	MFS permease {UniProtKB/TrEMBL:Q8UJ47}	AGR_C_4505	AAK88216.1	HlyD family secretion protein	[TP0840-TP0965 (0.8653204)]
COG0477	COG0845	AGR_L_1740	AAK89442.1	MFS permease {UniProtKB/TrEMBL:Q8U8V4}	AGR_C_4505	AAK88216.1	HlyD family secretion protein	[TP0840-TP0965 (0.8653204)]
COG0477	COG0845	AGR_L_1740	AAK89442.1	MFS permease {UniProtKB/TrEMBL:Q8U8V4}	AGR_C_3332	AGR_C_3332	AGR_C_3332p {UniProtKB/TrEMBL:Q7CYG9}	[TP0840-TP0965 (0.8653204)]
COG0477	COG0845	AGR_C_1716	AAK86747.1	AGR_C_1716p {UniProtKB/TrEMBL:Q7D0B0}	AGR_C_4904	AAK88425.1	HlyD family secretion protein	[TP0840-TP0965 (0.8653204)]
COG0477	COG0845	AGR_L_343	AGR_L_343	AGR_L_343p {UniProtKB/TrEMBL:Q7CVN4}	AGR_L_2071	AAK89610.1	HlyD family secretion protein	[TP0840-TP0965 (0.8653204)]
COG0477	COG0845	AGR_C_3872	AGR_C_3872	AGR_C_3872p {UniProtKB/TrEMBL:Q7CXT3}	AGR_C_3332	AGR_C_3332	AGR_C_3332p {UniProtKB/TrEMBL:Q7CYG9}	[TP0840-TP0965 (0.8653204)]
COG0477	COG0845	AGR_C_4286	AAK88101.1	MFS permease {UniProtKB/TrEMBL:Q8UCX2}	AGR_L_2992	AAK90066.1	Exopolysaccharide production protein	[TP0840-TP0965 (0.8653204)]
COG0477	COG0845	AGR_L_1729	AAK89438.1	MFS permease {UniProtKB/TrEMBL:Q8U8V0}	AGR_L_906	AGR_L_906	AGR_L_906p {UniProtKB/TrEMBL:Q7CUW3}	[TP0840-TP0965 (0.8653204)]
COG0477	COG0845	AGR_C_4286	AAK88101.1	MFS permease {UniProtKB/TrEMBL:Q8UCX2}	AGR_L_2881	AAK90008.1	AGR_L_2881p {UniProtKB/TrEMBL:Q7CSB6}	[TP0840-TP0965 (0.8653204)]
COG0477	COG0845	AGR_L_343	AGR_L_343	AGR_L_343p {UniProtKB/TrEMBL:Q7CVN4}	AGR_C_4619	AAK88275.1	AGR_C_4619p {UniProtKB/TrEMBL:Q7CWT1}	[TP0840-TP0965 (0.8653204)]
COG0477	COG0845	AGR_C_2135	AAK86956.1	MFS permease {UniProtKB/TrEMBL:Q8UG88}	AGR_L_1282	AAK89221.1	AGR_L_1282p {UniProtKB/TrEMBL:Q7CUC5}	[TP0840-TP0965 (0.8653204)]
COG0477	COG0845	AGR_C_1918	AGR_C_1918	AGR_C_1918p {UniProtKB/TrEMBL:Q7D040}	AGR_L_906	AGR_L_906	AGR_L_906p {UniProtKB/TrEMBL:Q7CUW3}	[TP0840-TP0965 (0.8653204)]
COG0477	COG0845	AGR_C_3872	AGR_C_3872	AGR_C_3872p {UniProtKB/TrEMBL:Q7CXT3}	AGR_L_3090	AAK90117.1	AGR_L_3090p {UniProtKB/TrEMBL:Q7CS20}	[TP0840-TP0965 (0.8653204)]
COG0477	COG0845	AGR_L_738	AGR_L_738	AGR_L_738p {UniProtKB/TrEMBL:Q7CV41}	AGR_L_906	AGR_L_906	AGR_L_906p {UniProtKB/TrEMBL:Q7CUW3}	[TP0840-TP0965 (0.8653204)]
COG0477	COG0845	AGR_L_343	AGR_L_343	AGR_L_343p {UniProtKB/TrEMBL:Q7CVN4}	AGR_L_906	AGR_L_906	AGR_L_906p {UniProtKB/TrEMBL:Q7CUW3}	[TP0840-TP0965 (0.8653204)]
COG0477	COG0845	AGR_L_1071	AAK89113.1	MFS permease {UniProtKB/TrEMBL:Q8U7X3}	AGR_L_906	AGR_L_906	AGR_L_906p {UniProtKB/TrEMBL:Q7CUW3}	[TP0840-TP0965 (0.8653204)]
COG0477	COG0845	AGR_L_1300	AGR_L_1300	AGR_L_1300p {UniProtKB/TrEMBL:Q7CUB3}	AGR_L_2998	AGR_L_2998	AGR_L_2998p {UniProtKB/TrEMBL:Q7CS59}	[TP0840-TP0965 (0.8653204)]
COG0477	COG0845	AGR_C_2135	AAK86956.1	MFS permease {UniProtKB/TrEMBL:Q8UG88}	AGR_L_492	AGR_L_492	AGR_L_492p {UniProtKB/TrEMBL:Q7CVG6}	[TP0840-TP0965 (0.8653204)]
COG0477	COG0845	AGR_C_3904	AAK87901.1	MFS permease[proline/betaine]	AGR_C_3722	AAK87807.1	AGR_C_3722p {UniProtKB/TrEMBL:Q7CXZ5}	[TP0840-TP0965 (0.8653204)]
COG0477	COG0845	AGR_C_1756	AGR_C_1756	AGR_C_1756p {UniProtKB/TrEMBL:Q7D096}	AGR_C_4505	AAK88216.1	HlyD family secretion protein	[TP0840-TP0965 (0.8653204)]
COG0477	COG0845	AGR_L_1071	AAK89113.1	MFS permease {UniProtKB/TrEMBL:Q8U7X3}	AGR_L_433	AGR_L_433	HlyD family secretion protein	[TP0840-TP0965 (0.8653204)]
COG0477	COG0845	AGR_L_2008	AGR_L_2008	MFS permease {UniProtKB/TrEMBL:Q8U998}	AGR_C_4904	AAK88425.1	HlyD family secretion protein	[TP0840-TP0965 (0.8653204)]
COG0477	COG0845	AGR_C_231	AGR_C_231	MFS permease {UniProtKB/TrEMBL:Q8UIZ8}	AGR_L_2074	AAK89611.1	Efflux protein {UniProtKB/TrEMBL:Q8U9D2}	[TP0840-TP0965 (0.8653204)]
COG0477	COG0845	AGR_L_781	AGR_L_781	MFS permease {UniProtKB/TrEMBL:Q8U7H0}	AGR_pAT_549	AAK90754.1	HlyD family secretion protein	[TP0840-TP0965 (0.8653204)]
COG0477	COG0845	AGR_L_2008	AGR_L_2008	MFS permease {UniProtKB/TrEMBL:Q8U998}	AGR_L_2881	AAK90008.1	AGR_L_2881p {UniProtKB/TrEMBL:Q7CSB6}	[TP0840-TP0965 (0.8653204)]
COG0477	COG0845	AGR_C_4193	AGR_C_4193	MFS permease {UniProtKB/TrEMBL:Q8UD23}	AGR_pAT_244	AAK90548.1	Efflux protein {UniProtKB/TrEMBL:Q8UKE5}	[TP0840-TP0965 (0.8653204)]
COG0477	COG0845	AGR_L_1071	AAK89113.1	MFS permease {UniProtKB/TrEMBL:Q8U7X3}	AGR_C_4505	AAK88216.1	HlyD family secretion protein	[TP0840-TP0965 (0.8653204)]
COG0477	COG0845	AGR_C_4819	AGR_C_4819	AGR_C_4819p {UniProtKB/TrEMBL:Q7CWJ2}	AGR_L_906	AGR_L_906	AGR_L_906p {UniProtKB/TrEMBL:Q7CUW3}	[TP0840-TP0965 (0.8653204)]
COG0477	COG0845	AGR_pAT_571	AAK90769.1	MFS permease {UniProtKB/TrEMBL:Q8UJT0}	AGR_L_492	AGR_L_492	AGR_L_492p {UniProtKB/TrEMBL:Q7CVG6}	[TP0840-TP0965 (0.8653204)]
COG0477	COG0845	AGR_C_3904	AAK87901.1	MFS permease[proline/betaine]	AGR_L_492	AGR_L_492	AGR_L_492p {UniProtKB/TrEMBL:Q7CVG6}	[TP0840-TP0965 (0.8653204)]
COG0477	COG0845	AGR_C_4193	AGR_C_4193	MFS permease {UniProtKB/TrEMBL:Q8UD23}	AGR_L_1282	AAK89221.1	AGR_L_1282p {UniProtKB/TrEMBL:Q7CUC5}	[TP0840-TP0965 (0.8653204)]
COG0477	COG0845	AGR_L_1674	AGR_L_1674	AGR_L_1674p {UniProtKB/TrEMBL:Q7CTV4}	AGR_L_3090	AAK90117.1	AGR_L_3090p {UniProtKB/TrEMBL:Q7CS20}	[TP0840-TP0965 (0.8653204)]
COG0477	COG0845	AGR_C_4908	AAK88427.1	AGR_C_4908p {UniProtKB/TrEMBL:Q7CWF6}	AGR_C_4505	AAK88216.1	HlyD family secretion protein	[TP0840-TP0965 (0.8653204)]
COG0477	COG0845	AGR_L_343	AGR_L_343	AGR_L_343p {UniProtKB/TrEMBL:Q7CVN4}	AGR_L_3090	AAK90117.1	AGR_L_3090p {UniProtKB/TrEMBL:Q7CS20}	[TP0840-TP0965 (0.8653204)]
COG0477	COG0845	AGR_L_1071	AAK89113.1	MFS permease {UniProtKB/TrEMBL:Q8U7X3}	AGR_C_4904	AAK88425.1	HlyD family secretion protein	[TP0840-TP0965 (0.8653204)]
COG0477	COG0845	AGR_L_2185	AGR_L_2185	MFS permease {UniProtKB/TrEMBL:Q8U9I7}	AGR_C_3722	AAK87807.1	AGR_C_3722p {UniProtKB/TrEMBL:Q7CXZ5}	[TP0840-TP0965 (0.8653204)]
COG0477	COG0845	AGR_C_231	AGR_C_231	MFS permease {UniProtKB/TrEMBL:Q8UIZ8}	AGR_C_3332	AGR_C_3332	AGR_C_3332p {UniProtKB/TrEMBL:Q7CYG9}	[TP0840-TP0965 (0.8653204)]
COG0477	COG0845	AGR_C_4908	AAK88427.1	AGR_C_4908p {UniProtKB/TrEMBL:Q7CWF6}	AGR_L_1282	AAK89221.1	AGR_L_1282p {UniProtKB/TrEMBL:Q7CUC5}	[TP0840-TP0965 (0.8653204)]
COG0477	COG0845	AGR_C_4193	AGR_C_4193	MFS permease {UniProtKB/TrEMBL:Q8UD23}	AGR_L_2881	AAK90008.1	AGR_L_2881p {UniProtKB/TrEMBL:Q7CSB6}	[TP0840-TP0965 (0.8653204)]
COG0477	COG0845	AGR_C_3119	AAK87469.1	MFS permease {UniProtKB/TrEMBL:Q8UEQ8}	AGR_L_433	AGR_L_433	HlyD family secretion protein	[TP0840-TP0965 (0.8653204)]
COG0477	COG0845	AGR_C_4107	AGR_C_4107	MFS permease {UniProtKB/TrEMBL:Q8UD68}	AGR_L_2998	AGR_L_2998	AGR_L_2998p {UniProtKB/TrEMBL:Q7CS59}	[TP0840-TP0965 (0.8653204)]
COG0477	COG0845	AGR_L_2008	AGR_L_2008	MFS permease {UniProtKB/TrEMBL:Q8U998}	AGR_C_4505	AAK88216.1	HlyD family secretion protein	[TP0840-TP0965 (0.8653204)]
COG0477	COG0845	AGR_L_2185	AGR_L_2185	MFS permease {UniProtKB/TrEMBL:Q8U9I7}	AGR_L_2998	AGR_L_2998	AGR_L_2998p {UniProtKB/TrEMBL:Q7CS59}	[TP0840-TP0965 (0.8653204)]
COG0477	COG0845	AGR_C_4286	AAK88101.1	MFS permease {UniProtKB/TrEMBL:Q8UCX2}	AGR_pAT_244	AAK90548.1	Efflux protein {UniProtKB/TrEMBL:Q8UKE5}	[TP0840-TP0965 (0.8653204)]
COG0477	COG0845	AGR_L_2185	AGR_L_2185	MFS permease {UniProtKB/TrEMBL:Q8U9I7}	AGR_L_1282	AAK89221.1	AGR_L_1282p {UniProtKB/TrEMBL:Q7CUC5}	[TP0840-TP0965 (0.8653204)]
COG0477	COG0845	AGR_C_1532	AGR_C_1532	AGR_C_1532p {UniProtKB/TrEMBL:Q7D0K3}	AGR_C_4337	AGR_C_4337	AGR_C_4337p {UniProtKB/TrEMBL:Q7CX61}	[TP0840-TP0965 (0.8653204)]
COG0477	COG0845	AGR_C_3119	AAK87469.1	MFS permease {UniProtKB/TrEMBL:Q8UEQ8}	AGR_C_3332	AGR_C_3332	AGR_C_3332p {UniProtKB/TrEMBL:Q7CYG9}	[TP0840-TP0965 (0.8653204)]
COG0477	COG0845	AGR_C_4819	AGR_C_4819	AGR_C_4819p {UniProtKB/TrEMBL:Q7CWJ2}	AGR_L_3090	AAK90117.1	AGR_L_3090p {UniProtKB/TrEMBL:Q7CS20}	[TP0840-TP0965 (0.8653204)]
COG0477	COG0845	AGR_C_3119	AAK87469.1	MFS permease {UniProtKB/TrEMBL:Q8UEQ8}	AGR_L_906	AGR_L_906	AGR_L_906p {UniProtKB/TrEMBL:Q7CUW3}	[TP0840-TP0965 (0.8653204)]
COG0477	COG0845	AGR_C_3790	AGR_C_3790	ABC transporter, membrane spanning protein	AGR_pAT_549	AAK90754.1	HlyD family secretion protein	[TP0840-TP0965 (0.8653204)]
COG0477	COG0845	AGR_L_3235	AGR_L_3235	AGR_L_3235p {UniProtKB/TrEMBL:Q7CRU9}	AGR_C_4337	AGR_C_4337	AGR_C_4337p {UniProtKB/TrEMBL:Q7CX61}	[TP0840-TP0965 (0.8653204)]
COG0477	COG0845	AGR_pAT_277	AAK90570.1	AGR_pAT_277p {UniProtKB/TrEMBL:Q7D3N7}	AGR_L_492	AGR_L_492	AGR_L_492p {UniProtKB/TrEMBL:Q7CVG6}	[TP0840-TP0965 (0.8653204)]
COG0477	COG0845	AGR_C_139	AGR_C_139	MFS permease {UniProtKB/TrEMBL:Q8UJ47}	AGR_L_3090	AAK90117.1	AGR_L_3090p {UniProtKB/TrEMBL:Q7CS20}	[TP0840-TP0965 (0.8653204)]
COG0477	COG0845	AGR_C_4834	AGR_C_4834	MFS permease {UniProtKB/TrEMBL:Q8UC32}	AGR_L_2071	AAK89610.1	HlyD family secretion protein	[TP0840-TP0965 (0.8653204)]
COG0477	COG0845	AGR_L_781	AGR_L_781	MFS permease {UniProtKB/TrEMBL:Q8U7H0}	AGR_C_4904	AAK88425.1	HlyD family secretion protein	[TP0840-TP0965 (0.8653204)]
COG0477	COG0845	AGR_C_3403	AAK87622.1	AGR_C_3403p {UniProtKB/TrEMBL:Q7CYD5}	AGR_L_2998	AGR_L_2998	AGR_L_2998p {UniProtKB/TrEMBL:Q7CS59}	[TP0840-TP0965 (0.8653204)]
COG0477	COG0845	AGR_C_4908	AAK88427.1	AGR_C_4908p {UniProtKB/TrEMBL:Q7CWF6}	AGR_L_2074	AAK89611.1	Efflux protein {UniProtKB/TrEMBL:Q8U9D2}	[TP0840-TP0965 (0.8653204)]
COG0477	COG0845	AGR_C_3790	AGR_C_3790	ABC transporter, membrane spanning protein	AGR_L_3215	AGR_L_3215	AGR_L_3215p {UniProtKB/TrEMBL:Q7CRV9}	[TP0840-TP0965 (0.8653204)]
COG0477	COG0845	AGR_L_781	AGR_L_781	MFS permease {UniProtKB/TrEMBL:Q8U7H0}	AGR_L_3090	AAK90117.1	AGR_L_3090p {UniProtKB/TrEMBL:Q7CS20}	[TP0840-TP0965 (0.8653204)]
COG0477	COG0845	AGR_C_1756	AGR_C_1756	AGR_C_1756p {UniProtKB/TrEMBL:Q7D096}	AGR_L_3215	AGR_L_3215	AGR_L_3215p {UniProtKB/TrEMBL:Q7CRV9}	[TP0840-TP0965 (0.8653204)]
COG0477	COG0845	AGR_L_2008	AGR_L_2008	MFS permease {UniProtKB/TrEMBL:Q8U998}	AGR_L_433	AGR_L_433	HlyD family secretion protein	[TP0840-TP0965 (0.8653204)]
COG0477	COG0845	AGR_L_738	AGR_L_738	AGR_L_738p {UniProtKB/TrEMBL:Q7CV41}	AGR_L_433	AGR_L_433	HlyD family secretion protein	[TP0840-TP0965 (0.8653204)]
COG0477	COG0845	AGR_pAT_571	AAK90769.1	MFS permease {UniProtKB/TrEMBL:Q8UJT0}	AGR_L_906	AGR_L_906	AGR_L_906p {UniProtKB/TrEMBL:Q7CUW3}	[TP0840-TP0965 (0.8653204)]
COG0477	COG0845	AGR_L_781	AGR_L_781	MFS permease {UniProtKB/TrEMBL:Q8U7H0}	AGR_C_3332	AGR_C_3332	AGR_C_3332p {UniProtKB/TrEMBL:Q7CYG9}	[TP0840-TP0965 (0.8653204)]
COG0477	COG0845	AGR_C_4700	AAK88317.1	MFS permease {UniProtKB/TrEMBL:Q8UCA4}	AGR_C_4619	AAK88275.1	AGR_C_4619p {UniProtKB/TrEMBL:Q7CWT1}	[TP0840-TP0965 (0.8653204)]
COG0477	COG0845	AGR_C_231	AGR_C_231	MFS permease {UniProtKB/TrEMBL:Q8UIZ8}	AGR_pAT_549	AAK90754.1	HlyD family secretion protein	[TP0840-TP0965 (0.8653204)]
COG0477	COG0845	AGR_C_4700	AAK88317.1	MFS permease {UniProtKB/TrEMBL:Q8UCA4}	AGR_L_3090	AAK90117.1	AGR_L_3090p {UniProtKB/TrEMBL:Q7CS20}	[TP0840-TP0965 (0.8653204)]
COG0477	COG0845	AGR_C_4107	AGR_C_4107	MFS permease {UniProtKB/TrEMBL:Q8UD68}	AGR_L_492	AGR_L_492	AGR_L_492p {UniProtKB/TrEMBL:Q7CVG6}	[TP0840-TP0965 (0.8653204)]
COG0477	COG0845	AGR_C_4589	AGR_C_4589	AGR_C_4589p {UniProtKB/TrEMBL:Q7CWU9}	AGR_C_4619	AAK88275.1	AGR_C_4619p {UniProtKB/TrEMBL:Q7CWT1}	[TP0840-TP0965 (0.8653204)]
COG0477	COG0845	AGR_L_1740	AAK89442.1	MFS permease {UniProtKB/TrEMBL:Q8U8V4}	AGR_L_1282	AAK89221.1	AGR_L_1282p {UniProtKB/TrEMBL:Q7CUC5}	[TP0840-TP0965 (0.8653204)]
COG0477	COG0845	AGR_C_231	AGR_C_231	MFS permease {UniProtKB/TrEMBL:Q8UIZ8}	AGR_L_2998	AGR_L_2998	AGR_L_2998p {UniProtKB/TrEMBL:Q7CS59}	[TP0840-TP0965 (0.8653204)]
COG0477	COG0845	AGR_L_738	AGR_L_738	AGR_L_738p {UniProtKB/TrEMBL:Q7CV41}	AGR_C_4619	AAK88275.1	AGR_C_4619p {UniProtKB/TrEMBL:Q7CWT1}	[TP0840-TP0965 (0.8653204)]
COG0477	COG0845	AGR_L_1740	AAK89442.1	MFS permease {UniProtKB/TrEMBL:Q8U8V4}	AGR_C_4904	AAK88425.1	HlyD family secretion protein	[TP0840-TP0965 (0.8653204)]
COG0477	COG0845	AGR_C_4589	AGR_C_4589	AGR_C_4589p {UniProtKB/TrEMBL:Q7CWU9}	AGR_L_3090	AAK90117.1	AGR_L_3090p {UniProtKB/TrEMBL:Q7CS20}	[TP0840-TP0965 (0.8653204)]
COG0477	COG0845	AGR_L_1740	AAK89442.1	MFS permease {UniProtKB/TrEMBL:Q8U8V4}	AGR_C_3722	AAK87807.1	AGR_C_3722p {UniProtKB/TrEMBL:Q7CXZ5}	[TP0840-TP0965 (0.8653204)]
COG0477	COG0845	AGR_L_781	AGR_L_781	MFS permease {UniProtKB/TrEMBL:Q8U7H0}	AGR_C_4337	AGR_C_4337	AGR_C_4337p {UniProtKB/TrEMBL:Q7CX61}	[TP0840-TP0965 (0.8653204)]
COG0477	COG0845	AGR_C_1918	AGR_C_1918	AGR_C_1918p {UniProtKB/TrEMBL:Q7D040}	AGR_C_3332	AGR_C_3332	AGR_C_3332p {UniProtKB/TrEMBL:Q7CYG9}	[TP0840-TP0965 (0.8653204)]
COG0477	COG0845	AGR_C_2011	AAK86895.1	AGR_C_2011p {UniProtKB/TrEMBL:Q7D004}	AGR_C_4505	AAK88216.1	HlyD family secretion protein	[TP0840-TP0965 (0.8653204)]
COG0477	COG0845	AGR_C_2135	AAK86956.1	MFS permease {UniProtKB/TrEMBL:Q8UG88}	AGR_C_3332	AGR_C_3332	AGR_C_3332p {UniProtKB/TrEMBL:Q7CYG9}	[TP0840-TP0965 (0.8653204)]
COG0477	COG0845	AGR_pAT_277	AAK90570.1	AGR_pAT_277p {UniProtKB/TrEMBL:Q7D3N7}	AGR_L_433	AGR_L_433	HlyD family secretion protein	[TP0840-TP0965 (0.8653204)]
COG0477	COG0845	AGR_C_3119	AAK87469.1	MFS permease {UniProtKB/TrEMBL:Q8UEQ8}	AGR_pAT_244	AAK90548.1	Efflux protein {UniProtKB/TrEMBL:Q8UKE5}	[TP0840-TP0965 (0.8653204)]
COG0477	COG0845	AGR_C_1103	AAK86429.1	MFS permease {UniProtKB/TrEMBL:Q8UHQ9}	AGR_L_906	AGR_L_906	AGR_L_906p {UniProtKB/TrEMBL:Q7CUW3}	[TP0840-TP0965 (0.8653204)]
COG0477	COG0845	AGR_C_4700	AAK88317.1	MFS permease {UniProtKB/TrEMBL:Q8UCA4}	AGR_L_2074	AAK89611.1	Efflux protein {UniProtKB/TrEMBL:Q8U9D2}	[TP0840-TP0965 (0.8653204)]
COG0477	COG0845	AGR_C_3403	AAK87622.1	AGR_C_3403p {UniProtKB/TrEMBL:Q7CYD5}	AGR_L_3090	AAK90117.1	AGR_L_3090p {UniProtKB/TrEMBL:Q7CS20}	[TP0840-TP0965 (0.8653204)]
COG0477	COG0845	AGR_C_4908	AAK88427.1	AGR_C_4908p {UniProtKB/TrEMBL:Q7CWF6}	AGR_C_4904	AAK88425.1	HlyD family secretion protein	[TP0840-TP0965 (0.8653204)]
COG0477	COG0845	AGR_C_4107	AGR_C_4107	MFS permease {UniProtKB/TrEMBL:Q8UD68}	AGR_L_906	AGR_L_906	AGR_L_906p {UniProtKB/TrEMBL:Q7CUW3}	[TP0840-TP0965 (0.8653204)]
COG0477	COG0845	AGR_L_1729	AAK89438.1	MFS permease {UniProtKB/TrEMBL:Q8U8V0}	AGR_L_2998	AGR_L_2998	AGR_L_2998p {UniProtKB/TrEMBL:Q7CS59}	[TP0840-TP0965 (0.8653204)]
COG0477	COG0845	AGR_L_738	AGR_L_738	AGR_L_738p {UniProtKB/TrEMBL:Q7CV41}	AGR_L_2992	AAK90066.1	Exopolysaccharide production protein	[TP0840-TP0965 (0.8653204)]
COG0477	COG0845	AGR_C_4908	AAK88427.1	AGR_C_4908p {UniProtKB/TrEMBL:Q7CWF6}	AGR_L_433	AGR_L_433	HlyD family secretion protein	[TP0840-TP0965 (0.8653204)]
COG0477	COG0845	AGR_C_2391	AAK87091.1	MFS permease {UniProtKB/TrEMBL:Q8UFU7}	AGR_L_3090	AAK90117.1	AGR_L_3090p {UniProtKB/TrEMBL:Q7CS20}	[TP0840-TP0965 (0.8653204)]
COG0477	COG0845	AGR_pAT_277	AAK90570.1	AGR_pAT_277p {UniProtKB/TrEMBL:Q7D3N7}	AGR_C_3332	AGR_C_3332	AGR_C_3332p {UniProtKB/TrEMBL:Q7CYG9}	[TP0840-TP0965 (0.8653204)]
COG0477	COG0845	AGR_C_1103	AAK86429.1	MFS permease {UniProtKB/TrEMBL:Q8UHQ9}	AGR_L_2998	AGR_L_2998	AGR_L_2998p {UniProtKB/TrEMBL:Q7CS59}	[TP0840-TP0965 (0.8653204)]
COG0477	COG0845	AGR_C_139	AGR_C_139	MFS permease {UniProtKB/TrEMBL:Q8UJ47}	AGR_L_492	AGR_L_492	AGR_L_492p {UniProtKB/TrEMBL:Q7CVG6}	[TP0840-TP0965 (0.8653204)]
COG0477	COG0845	AGR_C_4819	AGR_C_4819	AGR_C_4819p {UniProtKB/TrEMBL:Q7CWJ2}	AGR_L_492	AGR_L_492	AGR_L_492p {UniProtKB/TrEMBL:Q7CVG6}	[TP0840-TP0965 (0.8653204)]
COG0477	COG0845	AGR_L_2008	AGR_L_2008	MFS permease {UniProtKB/TrEMBL:Q8U998}	AGR_pAT_244	AAK90548.1	Efflux protein {UniProtKB/TrEMBL:Q8UKE5}	[TP0840-TP0965 (0.8653204)]
COG0477	COG0845	AGR_L_1740	AAK89442.1	MFS permease {UniProtKB/TrEMBL:Q8U8V4}	AGR_L_2071	AAK89610.1	HlyD family secretion protein	[TP0840-TP0965 (0.8653204)]
COG0477	COG0845	AGR_L_781	AGR_L_781	MFS permease {UniProtKB/TrEMBL:Q8U7H0}	AGR_L_433	AGR_L_433	HlyD family secretion protein	[TP0840-TP0965 (0.8653204)]
COG0477	COG0845	AGR_C_4908	AAK88427.1	AGR_C_4908p {UniProtKB/TrEMBL:Q7CWF6}	AGR_L_2992	AAK90066.1	Exopolysaccharide production protein	[TP0840-TP0965 (0.8653204)]
COG0477	COG0845	AGR_pAT_464	AAK90697.1	Hypothetical protein Atu5323	AGR_C_4505	AAK88216.1	HlyD family secretion protein	[TP0840-TP0965 (0.8653204)]
COG0477	COG0845	AGR_L_1300	AGR_L_1300	AGR_L_1300p {UniProtKB/TrEMBL:Q7CUB3}	AGR_L_2071	AAK89610.1	HlyD family secretion protein	[TP0840-TP0965 (0.8653204)]
COG0477	COG0845	AGR_C_3790	AGR_C_3790	ABC transporter, membrane spanning protein	AGR_L_2992	AAK90066.1	Exopolysaccharide production protein	[TP0840-TP0965 (0.8653204)]
COG0477	COG0845	AGR_L_1071	AAK89113.1	MFS permease {UniProtKB/TrEMBL:Q8U7X3}	AGR_L_2071	AAK89610.1	HlyD family secretion protein	[TP0840-TP0965 (0.8653204)]
COG0477	COG0845	AGR_C_139	AGR_C_139	MFS permease {UniProtKB/TrEMBL:Q8UJ47}	AGR_C_3722	AAK87807.1	AGR_C_3722p {UniProtKB/TrEMBL:Q7CXZ5}	[TP0840-TP0965 (0.8653204)]
COG0477	COG0845	AGR_pAT_277	AAK90570.1	AGR_pAT_277p {UniProtKB/TrEMBL:Q7D3N7}	AGR_C_4505	AAK88216.1	HlyD family secretion protein	[TP0840-TP0965 (0.8653204)]
COG0477	COG0845	AGR_C_4107	AGR_C_4107	MFS permease {UniProtKB/TrEMBL:Q8UD68}	AGR_pAT_549	AAK90754.1	HlyD family secretion protein	[TP0840-TP0965 (0.8653204)]
COG0477	COG0845	AGR_L_2008	AGR_L_2008	MFS permease {UniProtKB/TrEMBL:Q8U998}	AGR_L_2998	AGR_L_2998	AGR_L_2998p {UniProtKB/TrEMBL:Q7CS59}	[TP0840-TP0965 (0.8653204)]
COG0477	COG0845	AGR_pAT_571	AAK90769.1	MFS permease {UniProtKB/TrEMBL:Q8UJT0}	AGR_C_4505	AAK88216.1	HlyD family secretion protein	[TP0840-TP0965 (0.8653204)]
COG0477	COG0845	AGR_pAT_464	AAK90697.1	Hypothetical protein Atu5323	AGR_C_3722	AAK87807.1	AGR_C_3722p {UniProtKB/TrEMBL:Q7CXZ5}	[TP0840-TP0965 (0.8653204)]
COG0477	COG0845	AGR_C_3790	AGR_C_3790	ABC transporter, membrane spanning protein	AGR_L_906	AGR_L_906	AGR_L_906p {UniProtKB/TrEMBL:Q7CUW3}	[TP0840-TP0965 (0.8653204)]
COG0477	COG0845	AGR_C_4700	AAK88317.1	MFS permease {UniProtKB/TrEMBL:Q8UCA4}	AGR_L_2998	AGR_L_2998	AGR_L_2998p {UniProtKB/TrEMBL:Q7CS59}	[TP0840-TP0965 (0.8653204)]
COG0477	COG0845	AGR_C_1716	AAK86747.1	AGR_C_1716p {UniProtKB/TrEMBL:Q7D0B0}	AGR_pAT_244	AAK90548.1	Efflux protein {UniProtKB/TrEMBL:Q8UKE5}	[TP0840-TP0965 (0.8653204)]
COG0477	COG0845	AGR_L_1071	AAK89113.1	MFS permease {UniProtKB/TrEMBL:Q8U7X3}	AGR_C_4619	AAK88275.1	AGR_C_4619p {UniProtKB/TrEMBL:Q7CWT1}	[TP0840-TP0965 (0.8653204)]
COG0477	COG0845	AGR_C_4589	AGR_C_4589	AGR_C_4589p {UniProtKB/TrEMBL:Q7CWU9}	AGR_L_3215	AGR_L_3215	AGR_L_3215p {UniProtKB/TrEMBL:Q7CRV9}	[TP0840-TP0965 (0.8653204)]
COG0477	COG0845	AGR_C_4938	AGR_C_4938	MFS permease {UniProtKB/TrEMBL:Q8UBX5}	AGR_L_1282	AAK89221.1	AGR_L_1282p {UniProtKB/TrEMBL:Q7CUC5}	[TP0840-TP0965 (0.8653204)]
COG0477	COG0845	AGR_C_231	AGR_C_231	MFS permease {UniProtKB/TrEMBL:Q8UIZ8}	AGR_L_2992	AAK90066.1	Exopolysaccharide production protein	[TP0840-TP0965 (0.8653204)]
COG0477	COG0845	AGR_L_3235	AGR_L_3235	AGR_L_3235p {UniProtKB/TrEMBL:Q7CRU9}	AGR_C_4619	AAK88275.1	AGR_C_4619p {UniProtKB/TrEMBL:Q7CWT1}	[TP0840-TP0965 (0.8653204)]
COG0477	COG0845	AGR_C_4589	AGR_C_4589	AGR_C_4589p {UniProtKB/TrEMBL:Q7CWU9}	AGR_L_1282	AAK89221.1	AGR_L_1282p {UniProtKB/TrEMBL:Q7CUC5}	[TP0840-TP0965 (0.8653204)]
COG0477	COG0845	AGR_C_2391	AAK87091.1	MFS permease {UniProtKB/TrEMBL:Q8UFU7}	AGR_pAT_549	AAK90754.1	HlyD family secretion protein	[TP0840-TP0965 (0.8653204)]
COG0477	COG0845	AGR_C_3872	AGR_C_3872	AGR_C_3872p {UniProtKB/TrEMBL:Q7CXT3}	AGR_pAT_244	AAK90548.1	Efflux protein {UniProtKB/TrEMBL:Q8UKE5}	[TP0840-TP0965 (0.8653204)]
COG0477	COG0845	AGR_pAT_571	AAK90769.1	MFS permease {UniProtKB/TrEMBL:Q8UJT0}	AGR_C_3722	AAK87807.1	AGR_C_3722p {UniProtKB/TrEMBL:Q7CXZ5}	[TP0840-TP0965 (0.8653204)]
COG0477	COG0845	AGR_C_3872	AGR_C_3872	AGR_C_3872p {UniProtKB/TrEMBL:Q7CXT3}	AGR_L_3215	AGR_L_3215	AGR_L_3215p {UniProtKB/TrEMBL:Q7CRV9}	[TP0840-TP0965 (0.8653204)]
COG0305	COG2812	AGR_C_2006	AAK86893.1	Replicative DNA helicase	AGR_C_147	AGR_C_147	DNA polymerase III, tau subunit	[TP0058-TP1005 (0.7130585)]
COG0305	COG2812	AGR_L_882	AGR_L_882	AGR_L_882p {UniProtKB/TrEMBL:Q7CUX5}	AGR_C_147	AGR_C_147	DNA polymerase III, tau subunit	[TP0058-TP1005 (0.7130585)]
COG0188	COG0526	AGR_C_2778	AGR_C_2778	AGR_C_2778p {UniProtKB/TrEMBL:Q7CZ37}	AGR_C_4873	AAK88410.1	Thiol:disulfide interchange protein	[TP0005-TP0100 (0.7885434)]
COG0188	COG0526	AGR_C_2144	AAK86962.1	Topoisomerase IV subunit A	AGR_L_2458	AAK89799.1	Thiol:disulfide interchange protein	[TP0005-TP0100 (0.7885434)]
COG0188	COG0526	AGR_C_2778	AGR_C_2778	AGR_C_2778p {UniProtKB/TrEMBL:Q7CZ37}	AGR_L_2458	AAK89799.1	Thiol:disulfide interchange protein	[TP0005-TP0100 (0.7885434)]
COG0188	COG0526	AGR_C_2144	AAK86962.1	Topoisomerase IV subunit A	AGR_C_4873	AAK88410.1	Thiol:disulfide interchange protein	[TP0005-TP0100 (0.7885434)]
COG0188	COG0526	AGR_C_2778	AGR_C_2778	AGR_C_2778p {UniProtKB/TrEMBL:Q7CZ37}	AGR_C_37	AGR_C_37	AGR_C_37p {UniProtKB/TrEMBL:Q7D2B9}	[TP0005-TP0100 (0.7885434)]
COG0188	COG0526	AGR_C_2144	AAK86962.1	Topoisomerase IV subunit A	AGR_C_37	AGR_C_37	AGR_C_37p {UniProtKB/TrEMBL:Q7D2B9}	[TP0005-TP0100 (0.7885434)]
COG0526	COG0771	AGR_C_37	AGR_C_37	AGR_C_37p {UniProtKB/TrEMBL:Q7D2B9}	AGR_C_3803	murD	UDP-N-acetylmuramoylalanine--D-glutamate ligase (EC 6.3.2.9) (UDP-N- acetylmuramoyl-L-alanyl-D-glutamate synthetase) (D-glutamic acid- adding enzyme)	[TP0100-TP0903 (0.59509045)]
COG0526	COG0771	AGR_L_2458	AAK89799.1	Thiol:disulfide interchange protein	AGR_C_3803	murD	UDP-N-acetylmuramoylalanine--D-glutamate ligase (EC 6.3.2.9) (UDP-N- acetylmuramoyl-L-alanyl-D-glutamate synthetase) (D-glutamic acid- adding enzyme)	[TP0100-TP0903 (0.59509045)]
COG0526	COG0771	AGR_C_4873	AAK88410.1	Thiol:disulfide interchange protein	AGR_C_3803	murD	UDP-N-acetylmuramoylalanine--D-glutamate ligase (EC 6.3.2.9) (UDP-N- acetylmuramoyl-L-alanyl-D-glutamate synthetase) (D-glutamic acid- adding enzyme)	[TP0100-TP0903 (0.59509045)]
COG1283	COG1286	AGR_C_4085	AGR_C_4085	AGR_C_4085p {UniProtKB/TrEMBL:Q7CXJ0}	AGR_C_1988	AGR_C_1988	AGR_C_1988p {UniProtKB/TrEMBL:Q8U5E3}	[TP0771-TP0522 (0.80866665)]
COG1283	COG1286	AGR_pTi_253	AAL16772.1	Hypothetical protein Atu6136	AGR_C_1988	AGR_C_1988	AGR_C_1988p {UniProtKB/TrEMBL:Q8U5E3}	[TP0771-TP0522 (0.80866665)]
COG1283	COG1286	AGR_pTi_bx25	AAK91100.1	AGR_pTi_bx25p {UniProtKB/TrEMBL:Q7D2F6}	AGR_C_1988	AGR_C_1988	AGR_C_1988p {UniProtKB/TrEMBL:Q8U5E3}	[TP0771-TP0522 (0.80866665)]
COG0143	COG0845	AGR_C_2757	metS	Methionyl-tRNA synthetase (EC 6.1.1.10) (Methionine--tRNA ligase) (MetRS)	AGR_L_1282	AAK89221.1	AGR_L_1282p {UniProtKB/TrEMBL:Q7CUC5}	[TP0798-TP0965 (0.7246752)]
COG0143	COG0845	AGR_C_2757	metS	Methionyl-tRNA synthetase (EC 6.1.1.10) (Methionine--tRNA ligase) (MetRS)	AGR_L_433	AGR_L_433	HlyD family secretion protein	[TP0798-TP0965 (0.7246752)]
COG0143	COG0845	AGR_C_2757	metS	Methionyl-tRNA synthetase (EC 6.1.1.10) (Methionine--tRNA ligase) (MetRS)	AGR_pAT_244	AAK90548.1	Efflux protein {UniProtKB/TrEMBL:Q8UKE5}	[TP0798-TP0965 (0.7246752)]
COG0143	COG0845	AGR_C_2757	metS	Methionyl-tRNA synthetase (EC 6.1.1.10) (Methionine--tRNA ligase) (MetRS)	AGR_pAT_549	AAK90754.1	HlyD family secretion protein	[TP0798-TP0965 (0.7246752)]
COG0143	COG0845	AGR_C_2757	metS	Methionyl-tRNA synthetase (EC 6.1.1.10) (Methionine--tRNA ligase) (MetRS)	AGR_C_3332	AGR_C_3332	AGR_C_3332p {UniProtKB/TrEMBL:Q7CYG9}	[TP0798-TP0965 (0.7246752)]
COG0143	COG0845	AGR_C_2757	metS	Methionyl-tRNA synthetase (EC 6.1.1.10) (Methionine--tRNA ligase) (MetRS)	AGR_L_2074	AAK89611.1	Efflux protein {UniProtKB/TrEMBL:Q8U9D2}	[TP0798-TP0965 (0.7246752)]
COG0143	COG0845	AGR_C_2757	metS	Methionyl-tRNA synthetase (EC 6.1.1.10) (Methionine--tRNA ligase) (MetRS)	AGR_L_2071	AAK89610.1	HlyD family secretion protein	[TP0798-TP0965 (0.7246752)]
COG0143	COG0845	AGR_C_2757	metS	Methionyl-tRNA synthetase (EC 6.1.1.10) (Methionine--tRNA ligase) (MetRS)	AGR_C_3722	AAK87807.1	AGR_C_3722p {UniProtKB/TrEMBL:Q7CXZ5}	[TP0798-TP0965 (0.7246752)]
COG0143	COG0845	AGR_C_2757	metS	Methionyl-tRNA synthetase (EC 6.1.1.10) (Methionine--tRNA ligase) (MetRS)	AGR_C_4505	AAK88216.1	HlyD family secretion protein	[TP0798-TP0965 (0.7246752)]
COG0143	COG0845	AGR_C_2757	metS	Methionyl-tRNA synthetase (EC 6.1.1.10) (Methionine--tRNA ligase) (MetRS)	AGR_C_4337	AGR_C_4337	AGR_C_4337p {UniProtKB/TrEMBL:Q7CX61}	[TP0798-TP0965 (0.7246752)]
COG0143	COG0845	AGR_C_2757	metS	Methionyl-tRNA synthetase (EC 6.1.1.10) (Methionine--tRNA ligase) (MetRS)	AGR_C_4904	AAK88425.1	HlyD family secretion protein	[TP0798-TP0965 (0.7246752)]
COG0143	COG0845	AGR_C_2757	metS	Methionyl-tRNA synthetase (EC 6.1.1.10) (Methionine--tRNA ligase) (MetRS)	AGR_L_3215	AGR_L_3215	AGR_L_3215p {UniProtKB/TrEMBL:Q7CRV9}	[TP0798-TP0965 (0.7246752)]
COG0143	COG0845	AGR_C_2757	metS	Methionyl-tRNA synthetase (EC 6.1.1.10) (Methionine--tRNA ligase) (MetRS)	AGR_L_2881	AAK90008.1	AGR_L_2881p {UniProtKB/TrEMBL:Q7CSB6}	[TP0798-TP0965 (0.7246752)]
COG0143	COG0845	AGR_C_2757	metS	Methionyl-tRNA synthetase (EC 6.1.1.10) (Methionine--tRNA ligase) (MetRS)	AGR_C_4619	AAK88275.1	AGR_C_4619p {UniProtKB/TrEMBL:Q7CWT1}	[TP0798-TP0965 (0.7246752)]
COG0143	COG0845	AGR_C_2757	metS	Methionyl-tRNA synthetase (EC 6.1.1.10) (Methionine--tRNA ligase) (MetRS)	AGR_L_2992	AAK90066.1	Exopolysaccharide production protein	[TP0798-TP0965 (0.7246752)]
COG0143	COG0845	AGR_C_2757	metS	Methionyl-tRNA synthetase (EC 6.1.1.10) (Methionine--tRNA ligase) (MetRS)	AGR_L_906	AGR_L_906	AGR_L_906p {UniProtKB/TrEMBL:Q7CUW3}	[TP0798-TP0965 (0.7246752)]
COG0143	COG0845	AGR_C_2757	metS	Methionyl-tRNA synthetase (EC 6.1.1.10) (Methionine--tRNA ligase) (MetRS)	AGR_L_3090	AAK90117.1	AGR_L_3090p {UniProtKB/TrEMBL:Q7CS20}	[TP0798-TP0965 (0.7246752)]
COG0143	COG0845	AGR_C_2757	metS	Methionyl-tRNA synthetase (EC 6.1.1.10) (Methionine--tRNA ligase) (MetRS)	AGR_L_2998	AGR_L_2998	AGR_L_2998p {UniProtKB/TrEMBL:Q7CS59}	[TP0798-TP0965 (0.7246752)]
COG0143	COG0845	AGR_C_2757	metS	Methionyl-tRNA synthetase (EC 6.1.1.10) (Methionine--tRNA ligase) (MetRS)	AGR_L_492	AGR_L_492	AGR_L_492p {UniProtKB/TrEMBL:Q7CVG6}	[TP0798-TP0965 (0.7246752)]
COG0242	COG1744	AGR_C_2856	Atu1550	Peptide deformylase-like (Polypeptide deformylase-like)	AGR_C_200	AGR_C_200	Membrane lipoprotein {UniProtKB/TrEMBL:Q8UJ15}	[TP0757-TP0298 (0.51512045)]
COG0242	COG1744	AGR_C_640	def	Peptide deformylase (EC 3.5.1.88) (PDF) (Polypeptide deformylase)	AGR_C_3292	AAK87559.1	AGR_C_3292p {UniProtKB/TrEMBL:Q7CYI8}	[TP0757-TP0298 (0.51512045)]
COG0242	COG1744	AGR_C_2856	Atu1550	Peptide deformylase-like (Polypeptide deformylase-like)	AGR_C_3292	AAK87559.1	AGR_C_3292p {UniProtKB/TrEMBL:Q7CYI8}	[TP0757-TP0298 (0.51512045)]
COG0242	COG1744	AGR_C_640	def	Peptide deformylase (EC 3.5.1.88) (PDF) (Polypeptide deformylase)	AGR_C_200	AGR_C_200	Membrane lipoprotein {UniProtKB/TrEMBL:Q8UJ15}	[TP0757-TP0298 (0.51512045)]
COG0762	COG2239	AGR_C_4820	Atu2659.1	Hypothetical protein Atu2659.1/AGR_C_4820	AGR_C_2851	AAK87334.1	AGR_C_2851p {UniProtKB/TrEMBL:Q7CZ03}	[TP0668-TP0917 (0.5215956)]
COG0762	COG2239	AGR_C_4820	Atu2659.1	Hypothetical protein Atu2659.1/AGR_C_4820	AGR_C_1836	AGR_C_1836	Magnesium transport protein	[TP0668-TP0917 (0.5215956)]
COG1536	COG1868	AGR_C_989	fliG	Flagellar motor switch protein fliG	AGR_C_987	fliM	Flagellar motor switch protein fliM	[TP0026-TP0721 (0.9539454)]
COG1366	COG1536	AGR_L_60	AGR_L_60	Mobilization protein C {UniProtKB/TrEMBL:Q8U6F0}	AGR_C_989	fliG	Flagellar motor switch protein fliG	[TP0233-TP0400 (0.68778783)]
COG1366	COG1536	AGR_C_908	AGR_C_908	AGR_C_908p {UniProtKB/TrEMBL:Q7D1A9}	AGR_C_989	fliG	Flagellar motor switch protein fliG	[TP0233-TP0400 (0.68778783)]
COG0504	COG1475	AGR_C_2984	pyrG	CTP synthase (EC 6.3.4.2) (UTP--ammonia ligase) (CTP synthetase)	AGR_L_1845	AGR_L_1845	Replication protein B {UniProtKB/TrEMBL:Q8U907}	[TP0305-TP0271 (0.70252794)]
COG0504	COG1475	AGR_pAT_703	AAK90852.1	CTP synthase {UniProtKB/TrEMBL:Q8UJK1}	AGR_pTi_94	AGR_pTi_94	Replication protein {UniProtKB/TrEMBL:Q8U690}	[TP0305-TP0271 (0.70252794)]
COG0504	COG1475	AGR_pAT_703	AAK90852.1	CTP synthase {UniProtKB/TrEMBL:Q8UJK1}	AGR_C_5128	AGR_C_5128	AGR_C_5128p {UniProtKB/TrEMBL:Q7CW61}	[TP0305-TP0271 (0.70252794)]
COG0504	COG1475	AGR_pAT_703	AAK90852.1	CTP synthase {UniProtKB/TrEMBL:Q8UJK1}	AGR_pAT_53	AAK90415.1	Partitioning protein {UniProtKB/TrEMBL:Q8UKQ9}	[TP0305-TP0271 (0.70252794)]
COG0504	COG1475	AGR_C_2984	pyrG	CTP synthase (EC 6.3.4.2) (UTP--ammonia ligase) (CTP synthetase)	AGR_pAT_3	AGR_pAT_3	AGR_pAT_3p {UniProtKB/TrEMBL:Q7D452}	[TP0305-TP0271 (0.70252794)]
COG0504	COG1475	AGR_pAT_703	AAK90852.1	CTP synthase {UniProtKB/TrEMBL:Q8UJK1}	AGR_pAT_3	AGR_pAT_3	AGR_pAT_3p {UniProtKB/TrEMBL:Q7D452}	[TP0305-TP0271 (0.70252794)]
COG0504	COG1475	AGR_C_2984	pyrG	CTP synthase (EC 6.3.4.2) (UTP--ammonia ligase) (CTP synthetase)	AGR_pTi_94	AGR_pTi_94	Replication protein {UniProtKB/TrEMBL:Q8U690}	[TP0305-TP0271 (0.70252794)]
COG0504	COG1475	AGR_pAT_703	AAK90852.1	CTP synthase {UniProtKB/TrEMBL:Q8UJK1}	AGR_L_1845	AGR_L_1845	Replication protein B {UniProtKB/TrEMBL:Q8U907}	[TP0305-TP0271 (0.70252794)]
COG0504	COG1475	AGR_C_2984	pyrG	CTP synthase (EC 6.3.4.2) (UTP--ammonia ligase) (CTP synthetase)	AGR_C_5128	AGR_C_5128	AGR_C_5128p {UniProtKB/TrEMBL:Q7CW61}	[TP0305-TP0271 (0.70252794)]
COG0504	COG1475	AGR_C_2984	pyrG	CTP synthase (EC 6.3.4.2) (UTP--ammonia ligase) (CTP synthetase)	AGR_pTi_191	AAK91063.1	AGR_pTi_191p {UniProtKB/TrEMBL:Q7D2I2}	[TP0305-TP0271 (0.70252794)]
COG0504	COG1475	AGR_C_2984	pyrG	CTP synthase (EC 6.3.4.2) (UTP--ammonia ligase) (CTP synthetase)	AGR_pAT_53	AAK90415.1	Partitioning protein {UniProtKB/TrEMBL:Q8UKQ9}	[TP0305-TP0271 (0.70252794)]
COG0504	COG1475	AGR_pAT_703	AAK90852.1	CTP synthase {UniProtKB/TrEMBL:Q8UJK1}	AGR_pTi_191	AAK91063.1	AGR_pTi_191p {UniProtKB/TrEMBL:Q7D2I2}	[TP0305-TP0271 (0.70252794)]
COG2206	COG4786	AGR_C_4164	AAK88033.1	Hypothetical protein Atu2291	AGR_C_972	flgG	Flagellar basal-body rod protein flgG (Distal rod protein)	[TP0877-TP0961 (0.57706213)]
COG2206	COG4786	AGR_C_4164	AAK88033.1	Hypothetical protein Atu2291	AGR_C_982	AGR_C_982	AGR_C_982p {UniProtKB/TrEMBL:Q7D183}	[TP0877-TP0961 (0.57706213)]
COG0149	COG2239	AGR_C_2987	tpiA	Triosephosphate isomerase (EC 5.3.1.1) (TIM) (Triose-phosphate isomerase)	AGR_C_1836	AGR_C_1836	Magnesium transport protein	[TP0537-TP0917 (0.5527395)]
COG0149	COG2239	AGR_C_2987	tpiA	Triosephosphate isomerase (EC 5.3.1.1) (TIM) (Triose-phosphate isomerase)	AGR_C_2851	AAK87334.1	AGR_C_2851p {UniProtKB/TrEMBL:Q7CZ03}	[TP0537-TP0917 (0.5527395)]
COG0250	COG0772	AGR_C_797	AGR_C_797	AGR_C_797p {UniProtKB/TrEMBL:Q7D1F8}	AGR_C_3801	AGR_C_3801	Cell division protein {UniProtKB/TrEMBL:Q8UDM7}	[TP0236-TP0387 (0.7470728)]
COG0250	COG0772	AGR_C_3576	AAK87721.1	Transcription antitermination protein NusG	AGR_C_3801	AGR_C_3801	Cell division protein {UniProtKB/TrEMBL:Q8UDM7}	[TP0236-TP0387 (0.7470728)]
COG0227	COG0740	Atu3617	rpmB	50S ribosomal protein L28	AGR_C_3003	clpP1	ATP-dependent Clp protease proteolytic subunit 1 (EC 3.4.21.92) (Endopeptidase Clp 1)	[TP0362-TP0507 (0.75048)]
COG0227	COG0740	Atu3617	rpmB	50S ribosomal protein L28	AGR_C_2324	clpP2	ATP-dependent Clp protease proteolytic subunit 2 (EC 3.4.21.92) (Endopeptidase Clp 2)	[TP0362-TP0507 (0.75048)]
COG0227	COG0740	Atu3617	rpmB	50S ribosomal protein L28	AGR_C_4125	clpP3	ATP-dependent Clp protease proteolytic subunit 3 (EC 3.4.21.92) (Endopeptidase Clp 3)	[TP0362-TP0507 (0.75048)]
COG0457	COG0457	AGR_C_1124	AAK86440.1	AGR_C_1124p {UniProtKB/TrEMBL:Q7D123}	AGR_C_1124	AAK86440.1	AGR_C_1124p {UniProtKB/TrEMBL:Q7D123}	[TP0067-TP0095 (0.6515529)]
COG0457	COG0457	AGR_L_275	AGR_L_275	AGR_L_275p {UniProtKB/TrEMBL:Q7CVR1}	AGR_L_1582	AGR_L_1582	AGR_L_1582p {UniProtKB/TrEMBL:Q7CTZ7}	[TP0067-TP0095 (0.6515529)]
COG0457	COG0457	AGR_L_1582	AGR_L_1582	AGR_L_1582p {UniProtKB/TrEMBL:Q7CTZ7}	AGR_L_275	AGR_L_275	AGR_L_275p {UniProtKB/TrEMBL:Q7CVR1}	[TP0067-TP0095 (0.6515529)]
COG0457	COG0457	AGR_L_2153	AAK89650.1	Hypothetical protein Atu3757	AGR_L_275	AGR_L_275	AGR_L_275p {UniProtKB/TrEMBL:Q7CVR1}	[TP0067-TP0095 (0.6515529)]
COG0457	COG0457	AGR_L_275	AGR_L_275	AGR_L_275p {UniProtKB/TrEMBL:Q7CVR1}	AGR_L_2153	AAK89650.1	Hypothetical protein Atu3757	[TP0067-TP0095 (0.6515529)]
COG0457	COG0457	AGR_L_275	AGR_L_275	AGR_L_275p {UniProtKB/TrEMBL:Q7CVR1}	AGR_L_3032	AGR_L_3032	AGR_L_3032p {UniProtKB/TrEMBL:Q7CS43}	[TP0067-TP0095 (0.6515529)]
COG0457	COG0457	AGR_L_3032	AGR_L_3032	AGR_L_3032p {UniProtKB/TrEMBL:Q7CS43}	AGR_L_275	AGR_L_275	AGR_L_275p {UniProtKB/TrEMBL:Q7CVR1}	[TP0067-TP0095 (0.6515529)]
COG0457	COG0457	AGR_L_1582	AGR_L_1582	AGR_L_1582p {UniProtKB/TrEMBL:Q7CTZ7}	AGR_L_1582	AGR_L_1582	AGR_L_1582p {UniProtKB/TrEMBL:Q7CTZ7}	[TP0067-TP0095 (0.6515529)]
COG0457	COG0457	AGR_L_2153	AAK89650.1	Hypothetical protein Atu3757	AGR_L_1582	AGR_L_1582	AGR_L_1582p {UniProtKB/TrEMBL:Q7CTZ7}	[TP0067-TP0095 (0.6515529)]
COG0457	COG0457	AGR_L_1582	AGR_L_1582	AGR_L_1582p {UniProtKB/TrEMBL:Q7CTZ7}	AGR_L_2153	AAK89650.1	Hypothetical protein Atu3757	[TP0067-TP0095 (0.6515529)]
COG0457	COG0457	AGR_C_1124	AAK86440.1	AGR_C_1124p {UniProtKB/TrEMBL:Q7D123}	AGR_L_2153	AAK89650.1	Hypothetical protein Atu3757	[TP0067-TP0095 (0.6515529)]
COG0457	COG0457	AGR_L_2153	AAK89650.1	Hypothetical protein Atu3757	AGR_C_1124	AAK86440.1	AGR_C_1124p {UniProtKB/TrEMBL:Q7D123}	[TP0067-TP0095 (0.6515529)]
COG0457	COG0457	AGR_L_2153	AAK89650.1	Hypothetical protein Atu3757	AGR_L_2153	AAK89650.1	Hypothetical protein Atu3757	[TP0067-TP0095 (0.6515529)]
COG0457	COG0457	AGR_C_1124	AAK86440.1	AGR_C_1124p {UniProtKB/TrEMBL:Q7D123}	AGR_L_275	AGR_L_275	AGR_L_275p {UniProtKB/TrEMBL:Q7CVR1}	[TP0067-TP0095 (0.6515529)]
COG0457	COG0457	AGR_L_275	AGR_L_275	AGR_L_275p {UniProtKB/TrEMBL:Q7CVR1}	AGR_C_1124	AAK86440.1	AGR_C_1124p {UniProtKB/TrEMBL:Q7D123}	[TP0067-TP0095 (0.6515529)]
COG0457	COG0457	AGR_C_1124	AAK86440.1	AGR_C_1124p {UniProtKB/TrEMBL:Q7D123}	AGR_L_3032	AGR_L_3032	AGR_L_3032p {UniProtKB/TrEMBL:Q7CS43}	[TP0067-TP0095 (0.6515529)]
COG0457	COG0457	AGR_L_3032	AGR_L_3032	AGR_L_3032p {UniProtKB/TrEMBL:Q7CS43}	AGR_C_1124	AAK86440.1	AGR_C_1124p {UniProtKB/TrEMBL:Q7D123}	[TP0067-TP0095 (0.6515529)]
COG0457	COG0457	AGR_L_3032	AGR_L_3032	AGR_L_3032p {UniProtKB/TrEMBL:Q7CS43}	AGR_L_1582	AGR_L_1582	AGR_L_1582p {UniProtKB/TrEMBL:Q7CTZ7}	[TP0067-TP0095 (0.6515529)]
COG0457	COG0457	AGR_L_1582	AGR_L_1582	AGR_L_1582p {UniProtKB/TrEMBL:Q7CTZ7}	AGR_L_3032	AGR_L_3032	AGR_L_3032p {UniProtKB/TrEMBL:Q7CS43}	[TP0067-TP0095 (0.6515529)]
COG0457	COG0457	AGR_L_275	AGR_L_275	AGR_L_275p {UniProtKB/TrEMBL:Q7CVR1}	AGR_L_275	AGR_L_275	AGR_L_275p {UniProtKB/TrEMBL:Q7CVR1}	[TP0067-TP0095 (0.6515529)]
COG0457	COG0457	AGR_C_1124	AAK86440.1	AGR_C_1124p {UniProtKB/TrEMBL:Q7D123}	AGR_L_1582	AGR_L_1582	AGR_L_1582p {UniProtKB/TrEMBL:Q7CTZ7}	[TP0067-TP0095 (0.6515529)]
COG0457	COG0457	AGR_L_1582	AGR_L_1582	AGR_L_1582p {UniProtKB/TrEMBL:Q7CTZ7}	AGR_C_1124	AAK86440.1	AGR_C_1124p {UniProtKB/TrEMBL:Q7D123}	[TP0067-TP0095 (0.6515529)]
COG0457	COG0457	AGR_L_2153	AAK89650.1	Hypothetical protein Atu3757	AGR_L_3032	AGR_L_3032	AGR_L_3032p {UniProtKB/TrEMBL:Q7CS43}	[TP0067-TP0095 (0.6515529)]
COG0457	COG0457	AGR_L_3032	AGR_L_3032	AGR_L_3032p {UniProtKB/TrEMBL:Q7CS43}	AGR_L_2153	AAK89650.1	Hypothetical protein Atu3757	[TP0067-TP0095 (0.6515529)]
COG0457	COG0457	AGR_L_3032	AGR_L_3032	AGR_L_3032p {UniProtKB/TrEMBL:Q7CS43}	AGR_L_3032	AGR_L_3032	AGR_L_3032p {UniProtKB/TrEMBL:Q7CS43}	[TP0067-TP0095 (0.6515529)]
COG0445	COG3839	AGR_C_5134	gidA	tRNA uridine 5-carboxymethylaminomethyl modification enzyme gidA (Glucose-inhibited division protein A)	AGR_L_1292	AGR_L_1292	ABC transporter, nucleotide binding/ATPase	[TP0044-TP0804 (0.81002605)]
COG0445	COG3839	AGR_C_5134	gidA	tRNA uridine 5-carboxymethylaminomethyl modification enzyme gidA (Glucose-inhibited division protein A)	AGR_C_3650	AAK87766.1	ABC transporter, nucleotide binding/ATPase	[TP0044-TP0804 (0.81002605)]
COG0445	COG3839	AGR_C_5134	gidA	tRNA uridine 5-carboxymethylaminomethyl modification enzyme gidA (Glucose-inhibited division protein A)	AGR_L_621	AGR_L_621	AGR_L_621p {UniProtKB/TrEMBL:Q7CV95}	[TP0044-TP0804 (0.81002605)]
COG0445	COG3839	AGR_C_5134	gidA	tRNA uridine 5-carboxymethylaminomethyl modification enzyme gidA (Glucose-inhibited division protein A)	AGR_L_1907	AGR_L_1907	ABC transporter, nucleotide binding/ATPase	[TP0044-TP0804 (0.81002605)]
COG0445	COG3839	AGR_C_5134	gidA	tRNA uridine 5-carboxymethylaminomethyl modification enzyme gidA (Glucose-inhibited division protein A)	AGR_C_4558	AGR_C_4558	ABC transporter, nucleotide binding/ATPase	[TP0044-TP0804 (0.81002605)]
COG0445	COG3839	AGR_C_5134	gidA	tRNA uridine 5-carboxymethylaminomethyl modification enzyme gidA (Glucose-inhibited division protein A)	AGR_L_3418	AGR_L_3418	AGR_L_3418p {UniProtKB/TrEMBL:Q7CRL3}	[TP0044-TP0804 (0.81002605)]
COG0445	COG3839	AGR_C_5134	gidA	tRNA uridine 5-carboxymethylaminomethyl modification enzyme gidA (Glucose-inhibited division protein A)	AGR_L_3324	AGR_L_3324	ABC transporter, nucleotide binding/ATPase	[TP0044-TP0804 (0.81002605)]
COG0445	COG3839	AGR_C_5134	gidA	tRNA uridine 5-carboxymethylaminomethyl modification enzyme gidA (Glucose-inhibited division protein A)	AGR_pAT_681	AAK90837.1	ABC transporter, nucleotide binding/ATPase	[TP0044-TP0804 (0.81002605)]
COG0445	COG3839	AGR_C_5134	gidA	tRNA uridine 5-carboxymethylaminomethyl modification enzyme gidA (Glucose-inhibited division protein A)	AGR_pAT_82	AGR_pAT_82	ABC transporter, nucleotide binding/ATPase	[TP0044-TP0804 (0.81002605)]
COG0445	COG3839	AGR_C_5134	gidA	tRNA uridine 5-carboxymethylaminomethyl modification enzyme gidA (Glucose-inhibited division protein A)	AGR_C_4711	AAK88323.1	ABC transporter, nucleotide binding/ATPase	[TP0044-TP0804 (0.81002605)]
COG0445	COG3839	AGR_C_5134	gidA	tRNA uridine 5-carboxymethylaminomethyl modification enzyme gidA (Glucose-inhibited division protein A)	AGR_C_685	AGR_C_685	AGR_C_685p {UniProtKB/TrEMBL:Q7D1J9}	[TP0044-TP0804 (0.81002605)]
COG0445	COG3839	AGR_C_5134	gidA	tRNA uridine 5-carboxymethylaminomethyl modification enzyme gidA (Glucose-inhibited division protein A)	AGR_L_1904	AAK89523.1	ABC transporter, nucleotide binding/ATPase	[TP0044-TP0804 (0.81002605)]
COG0445	COG3839	AGR_C_5134	gidA	tRNA uridine 5-carboxymethylaminomethyl modification enzyme gidA (Glucose-inhibited division protein A)	AGR_L_604	AGR_L_604	ABC transporter, nucleotide binding/ATPase	[TP0044-TP0804 (0.81002605)]
COG0445	COG3839	AGR_C_5134	gidA	tRNA uridine 5-carboxymethylaminomethyl modification enzyme gidA (Glucose-inhibited division protein A)	AGR_L_832	AGR_L_832	ABC transporter, nucleotide binding/ATPase	[TP0044-TP0804 (0.81002605)]
COG0445	COG3839	AGR_C_5134	gidA	tRNA uridine 5-carboxymethylaminomethyl modification enzyme gidA (Glucose-inhibited division protein A)	AGR_L_3160	AAK90153.1	ABC transporter, nucleotide binding/ATPase	[TP0044-TP0804 (0.81002605)]
COG0445	COG3839	AGR_C_5134	gidA	tRNA uridine 5-carboxymethylaminomethyl modification enzyme gidA (Glucose-inhibited division protein A)	AGR_C_1052	AAK86406.1	ABC transporter, nucleotide binding/ATPase	[TP0044-TP0804 (0.81002605)]
COG0445	COG3839	AGR_C_5134	gidA	tRNA uridine 5-carboxymethylaminomethyl modification enzyme gidA (Glucose-inhibited division protein A)	AGR_L_3244	AGR_L_3244	ABC transporter, nucleotide binding/ATPase	[TP0044-TP0804 (0.81002605)]
COG0445	COG3839	AGR_C_5134	gidA	tRNA uridine 5-carboxymethylaminomethyl modification enzyme gidA (Glucose-inhibited division protein A)	AGR_L_2946	AGR_L_2946	ABC transporter, nucleotide binding/ATPase	[TP0044-TP0804 (0.81002605)]
COG0445	COG3839	AGR_C_5134	gidA	tRNA uridine 5-carboxymethylaminomethyl modification enzyme gidA (Glucose-inhibited division protein A)	AGR_L_3396	AGR_L_3396	AGR_L_3396p {UniProtKB/TrEMBL:Q7CRM5}	[TP0044-TP0804 (0.81002605)]
COG0445	COG3839	AGR_C_5134	gidA	tRNA uridine 5-carboxymethylaminomethyl modification enzyme gidA (Glucose-inhibited division protein A)	AGR_L_3411	AAK90280.1	ABC transporter, nucleotide binding/ATPase	[TP0044-TP0804 (0.81002605)]
COG0445	COG3839	AGR_C_5134	gidA	tRNA uridine 5-carboxymethylaminomethyl modification enzyme gidA (Glucose-inhibited division protein A)	AGR_L_466	AGR_L_466	ABC transporter, nucleotide binding/ATPase	[TP0044-TP0804 (0.81002605)]
COG0445	COG3839	AGR_C_5134	gidA	tRNA uridine 5-carboxymethylaminomethyl modification enzyme gidA (Glucose-inhibited division protein A)	AGR_L_1016	AGR_L_1016	ABC transporter, nucleotide binding/ATPase	[TP0044-TP0804 (0.81002605)]
COG0445	COG3839	AGR_C_5134	gidA	tRNA uridine 5-carboxymethylaminomethyl modification enzyme gidA (Glucose-inhibited division protein A)	AGR_L_3356	AAK90255.1	ABC transporter, nucleotide binding/ATPase	[TP0044-TP0804 (0.81002605)]
COG0445	COG3839	AGR_C_5134	gidA	tRNA uridine 5-carboxymethylaminomethyl modification enzyme gidA (Glucose-inhibited division protein A)	AGR_C_533	AGR_C_533	ABC transporter, nucleotide binding/ATPase	[TP0044-TP0804 (0.81002605)]
COG0445	COG3839	AGR_C_5134	gidA	tRNA uridine 5-carboxymethylaminomethyl modification enzyme gidA (Glucose-inhibited division protein A)	AGR_pAT_124	AAK90461.1	AGR_pAT_124p {UniProtKB/TrEMBL:Q7D3Y5}	[TP0044-TP0804 (0.81002605)]
COG0445	COG3839	AGR_C_5134	gidA	tRNA uridine 5-carboxymethylaminomethyl modification enzyme gidA (Glucose-inhibited division protein A)	AGR_L_3276	AAK90215.1	ABC transporter, nucleotide binding/ATPase	[TP0044-TP0804 (0.81002605)]
COG0445	COG3839	AGR_C_5134	gidA	tRNA uridine 5-carboxymethylaminomethyl modification enzyme gidA (Glucose-inhibited division protein A)	AGR_L_3073	AAK90109.1	AGR_L_3073p {UniProtKB/TrEMBL:Q7CS28}	[TP0044-TP0804 (0.81002605)]
COG0445	COG3839	AGR_C_5134	gidA	tRNA uridine 5-carboxymethylaminomethyl modification enzyme gidA (Glucose-inhibited division protein A)	AGR_L_3278	AGR_L_3278	ABC transporter, nucleotide binding/ATPase	[TP0044-TP0804 (0.81002605)]
COG0445	COG3839	AGR_C_5134	gidA	tRNA uridine 5-carboxymethylaminomethyl modification enzyme gidA (Glucose-inhibited division protein A)	AGR_C_2590	AGR_C_2590	ABC transporter, nucleotide binding/ATPase	[TP0044-TP0804 (0.81002605)]
COG0445	COG3839	AGR_C_5134	gidA	tRNA uridine 5-carboxymethylaminomethyl modification enzyme gidA (Glucose-inhibited division protein A)	AGR_pAT_580	AAK90774.1	ABC transporter, nucleotide binding/ATPase	[TP0044-TP0804 (0.81002605)]
COG0445	COG3839	AGR_C_5134	gidA	tRNA uridine 5-carboxymethylaminomethyl modification enzyme gidA (Glucose-inhibited division protein A)	AGR_L_2960	AGR_L_2960	ABC transporter, nucleotide binding/ATPase	[TP0044-TP0804 (0.81002605)]
COG0445	COG3839	AGR_C_5134	gidA	tRNA uridine 5-carboxymethylaminomethyl modification enzyme gidA (Glucose-inhibited division protein A)	AGR_L_3567	AGR_L_3567	ABC transporter, nucleotide binding/ATPase	[TP0044-TP0804 (0.81002605)]
COG0445	COG3839	AGR_C_5134	gidA	tRNA uridine 5-carboxymethylaminomethyl modification enzyme gidA (Glucose-inhibited division protein A)	AGR_L_1223	AGR_L_1223	ABC transporter, nucleotide binding/ATPase	[TP0044-TP0804 (0.81002605)]
COG0445	COG3839	AGR_C_5134	gidA	tRNA uridine 5-carboxymethylaminomethyl modification enzyme gidA (Glucose-inhibited division protein A)	AGR_L_1771	AGR_L_1771	AGR_L_1771p {UniProtKB/TrEMBL:Q7CTR4}	[TP0044-TP0804 (0.81002605)]
COG0103	COG0211	AGR_C_2299	rpsI	30S ribosomal protein S9	AGR_C_5052	rpmA	50S ribosomal protein L27	[TP1024-TP0743 (0.87139803)]
COG0457	COG0803	AGR_L_2153	AAK89650.1	Hypothetical protein Atu3757	AGR_L_798	AGR_L_798	AGR_L_798p {UniProtKB/TrEMBL:Q7CV16}	[TP0469-TP0034 (0.86910707)]
COG0457	COG0803	AGR_C_1124	AAK86440.1	AGR_C_1124p {UniProtKB/TrEMBL:Q7D123}	AGR_L_798	AGR_L_798	AGR_L_798p {UniProtKB/TrEMBL:Q7CV16}	[TP0469-TP0034 (0.86910707)]
COG0457	COG0803	AGR_L_1582	AGR_L_1582	AGR_L_1582p {UniProtKB/TrEMBL:Q7CTZ7}	AGR_L_798	AGR_L_798	AGR_L_798p {UniProtKB/TrEMBL:Q7CV16}	[TP0469-TP0034 (0.86910707)]
COG0457	COG0803	AGR_L_275	AGR_L_275	AGR_L_275p {UniProtKB/TrEMBL:Q7CVR1}	AGR_L_3262	AAK90208.1	ABC transporter, substrate binding protein	[TP0469-TP0034 (0.86910707)]
COG0457	COG0803	AGR_L_275	AGR_L_275	AGR_L_275p {UniProtKB/TrEMBL:Q7CVR1}	AGR_L_798	AGR_L_798	AGR_L_798p {UniProtKB/TrEMBL:Q7CV16}	[TP0469-TP0034 (0.86910707)]
COG0457	COG0803	AGR_L_1582	AGR_L_1582	AGR_L_1582p {UniProtKB/TrEMBL:Q7CTZ7}	AGR_L_3262	AAK90208.1	ABC transporter, substrate binding protein	[TP0469-TP0034 (0.86910707)]
COG0457	COG0803	AGR_L_3032	AGR_L_3032	AGR_L_3032p {UniProtKB/TrEMBL:Q7CS43}	AGR_L_3262	AAK90208.1	ABC transporter, substrate binding protein	[TP0469-TP0034 (0.86910707)]
COG0457	COG0803	AGR_L_3032	AGR_L_3032	AGR_L_3032p {UniProtKB/TrEMBL:Q7CS43}	AGR_L_798	AGR_L_798	AGR_L_798p {UniProtKB/TrEMBL:Q7CV16}	[TP0469-TP0034 (0.86910707)]
COG0457	COG0803	AGR_C_1124	AAK86440.1	AGR_C_1124p {UniProtKB/TrEMBL:Q7D123}	AGR_L_3262	AAK90208.1	ABC transporter, substrate binding protein	[TP0469-TP0034 (0.86910707)]
COG0457	COG0803	AGR_L_2153	AAK89650.1	Hypothetical protein Atu3757	AGR_L_3262	AAK90208.1	ABC transporter, substrate binding protein	[TP0469-TP0034 (0.86910707)]
COG1285	COG1684	AGR_pAT_bx97	AAK90521.1	Mg(2+) transport ATPase	AGR_C_1028	AAK86393.1	Flagellar biosynthetic protein FLIR	[TP0774-TP0716 (0.78400123)]
COG1285	COG1684	AGR_L_1431	AGR_L_1431	Hypothetical protein Atu4137	AGR_C_1028	AAK86393.1	Flagellar biosynthetic protein FLIR	[TP0774-TP0716 (0.78400123)]
COG0621	COG2812	AGR_C_623	AGR_C_623	AGR_C_623p {UniProtKB/TrEMBL:Q7D1M2}	AGR_C_147	AGR_C_147	DNA polymerase III, tau subunit	[TP0754-TP1005 (0.5550382)]
COG0621	COG2812	AGR_C_4885	AGR_C_4885	AGR_C_4885p {UniProtKB/TrEMBL:Q7CWG5}	AGR_C_147	AGR_C_147	DNA polymerase III, tau subunit	[TP0754-TP1005 (0.5550382)]
COG0739	COG1418	AGR_C_3364	AGR_C_3364	Membrane protein associated metalloendopeptidase	AGR_C_1925	AAK86851.1	Hypothetical protein Atu1043	[TP0702-TP1018 (0.7620277)]
COG0739	COG1418	AGR_L_1345	AGR_L_1345	Hypothetical protein Atu4178	AGR_C_1925	AAK86851.1	Hypothetical protein Atu1043	[TP0702-TP1018 (0.7620277)]
COG0739	COG1418	AGR_C_3124	AGR_C_3124	AGR_C_3124p {UniProtKB/TrEMBL:Q7CYQ3}	AGR_C_1925	AAK86851.1	Hypothetical protein Atu1043	[TP0702-TP1018 (0.7620277)]
COG0739	COG1344	AGR_C_3364	AGR_C_3364	Membrane protein associated metalloendopeptidase	AGR_C_959	AGR_C_959	AGR_C_959p {UniProtKB/TrEMBL:Q7D188}	[TP0702-TP0870 (0.64395046)]
COG0739	COG1344	AGR_L_1345	AGR_L_1345	Hypothetical protein Atu4178	AGR_C_958	AGR_C_958	AGR_C_958p {UniProtKB/TrEMBL:Q7D189}	[TP0702-TP0870 (0.64395046)]
COG0739	COG1344	AGR_C_3124	AGR_C_3124	AGR_C_3124p {UniProtKB/TrEMBL:Q7CYQ3}	AGR_C_959	AGR_C_959	AGR_C_959p {UniProtKB/TrEMBL:Q7D188}	[TP0702-TP0870 (0.64395046)]
COG0739	COG1344	AGR_C_3124	AGR_C_3124	AGR_C_3124p {UniProtKB/TrEMBL:Q7CYQ3}	AGR_C_1016	AGR_C_1016	Flagellar hook-associated protein	[TP0702-TP0870 (0.64395046)]
COG0739	COG1344	AGR_C_3364	AGR_C_3364	Membrane protein associated metalloendopeptidase	AGR_C_958	AGR_C_958	AGR_C_958p {UniProtKB/TrEMBL:Q7D189}	[TP0702-TP0870 (0.64395046)]
COG0739	COG1344	AGR_L_1345	AGR_L_1345	Hypothetical protein Atu4178	AGR_C_959	AGR_C_959	AGR_C_959p {UniProtKB/TrEMBL:Q7D188}	[TP0702-TP0870 (0.64395046)]
COG0739	COG1344	AGR_C_3124	AGR_C_3124	AGR_C_3124p {UniProtKB/TrEMBL:Q7CYQ3}	AGR_C_961	AGR_C_961	AGR_C_961p {UniProtKB/TrEMBL:Q7D187}	[TP0702-TP0870 (0.64395046)]
COG0739	COG1344	AGR_L_1345	AGR_L_1345	Hypothetical protein Atu4178	AGR_C_996	AGR_C_996	AGR_C_996p {UniProtKB/TrEMBL:Q7D179}	[TP0702-TP0870 (0.64395046)]
COG0739	COG1344	AGR_C_3124	AGR_C_3124	AGR_C_3124p {UniProtKB/TrEMBL:Q7CYQ3}	AGR_C_996	AGR_C_996	AGR_C_996p {UniProtKB/TrEMBL:Q7D179}	[TP0702-TP0870 (0.64395046)]
COG0739	COG1344	AGR_C_3364	AGR_C_3364	Membrane protein associated metalloendopeptidase	AGR_C_961	AGR_C_961	AGR_C_961p {UniProtKB/TrEMBL:Q7D187}	[TP0702-TP0870 (0.64395046)]
COG0739	COG1344	AGR_C_3364	AGR_C_3364	Membrane protein associated metalloendopeptidase	AGR_C_996	AGR_C_996	AGR_C_996p {UniProtKB/TrEMBL:Q7D179}	[TP0702-TP0870 (0.64395046)]
COG0739	COG1344	AGR_C_3364	AGR_C_3364	Membrane protein associated metalloendopeptidase	AGR_C_1016	AGR_C_1016	Flagellar hook-associated protein	[TP0702-TP0870 (0.64395046)]
COG0739	COG1344	AGR_L_1345	AGR_L_1345	Hypothetical protein Atu4178	AGR_C_1016	AGR_C_1016	Flagellar hook-associated protein	[TP0702-TP0870 (0.64395046)]
COG0739	COG1344	AGR_C_3124	AGR_C_3124	AGR_C_3124p {UniProtKB/TrEMBL:Q7CYQ3}	AGR_C_958	AGR_C_958	AGR_C_958p {UniProtKB/TrEMBL:Q7D189}	[TP0702-TP0870 (0.64395046)]
COG0739	COG1344	AGR_L_1345	AGR_L_1345	Hypothetical protein Atu4178	AGR_C_961	AGR_C_961	AGR_C_961p {UniProtKB/TrEMBL:Q7D187}	[TP0702-TP0870 (0.64395046)]
COG0442	COG4591	AGR_C_2372	AGR_C_2372	AGR_C_2372p {UniProtKB/TrEMBL:Q7CZK5}	AGR_C_2376	AGR_C_2376	ABC transporter, membrane spanning protein	[TP0160-TP0582 (0.74148)]
COG1432	COG1488	AGR_C_1890	AAK86835.1	AGR_C_1890p {UniProtKB/TrEMBL:Q7D046}	AGR_C_367	pncB	Nicotinate phosphoribosyltransferase (EC 2.4.2.11) (NAPRTase)	[TP0894-TP0628 (0.59059936)]
COG0693	COG0761	AGR_C_1616	AGR_C_1616	Hypothetical protein Atu0886	AGR_C_1414	lytB	4-hydroxy-3-methylbut-2-enyl diphosphate reductase (EC 1.17.1.2)	[TP0445-TP0547 (0.53976095)]
COG0693	COG0761	AGR_L_1423	AAK89290.1	Proteinase {UniProtKB/TrEMBL:Q8U8F0}	AGR_C_1414	lytB	4-hydroxy-3-methylbut-2-enyl diphosphate reductase (EC 1.17.1.2)	[TP0445-TP0547 (0.53976095)]
COG0693	COG0761	AGR_L_853	AGR_L_853	Hypothetical protein Atu4442	AGR_C_1414	lytB	4-hydroxy-3-methylbut-2-enyl diphosphate reductase (EC 1.17.1.2)	[TP0445-TP0547 (0.53976095)]
COG0693	COG0761	AGR_L_1156	AGR_L_1156	Hypothetical protein Atu4286	AGR_C_1414	lytB	4-hydroxy-3-methylbut-2-enyl diphosphate reductase (EC 1.17.1.2)	[TP0445-TP0547 (0.53976095)]
COG0693	COG0761	AGR_L_1155	AAK89151.1	NonF-related protein {UniProtKB/TrEMBL:Q8U812}	AGR_C_1414	lytB	4-hydroxy-3-methylbut-2-enyl diphosphate reductase (EC 1.17.1.2)	[TP0445-TP0547 (0.53976095)]
COG1291	COG2239	AGR_C_985	motA	Chemotaxis protein motA (Motility protein A)	AGR_C_1836	AGR_C_1836	Magnesium transport protein	[TP0725-TP0917 (0.53720385)]
COG1291	COG2239	AGR_C_985	motA	Chemotaxis protein motA (Motility protein A)	AGR_C_2851	AAK87334.1	AGR_C_2851p {UniProtKB/TrEMBL:Q7CZ03}	[TP0725-TP0917 (0.53720385)]
COG0584	COG1493	AGR_pTi_266	AAK91108.1	AGR_pTi_266p {UniProtKB/TrEMBL:Q7D2E9}	AGR_C_51	AGR_C_51	Hypothetical protein Atu0032	[TP0257-TP0591 (0.75711113)]
COG0584	COG1493	AGR_L_598	AGR_L_598	AGR_L_598p {UniProtKB/TrEMBL:Q7CVA6}	AGR_C_51	AGR_C_51	Hypothetical protein Atu0032	[TP0257-TP0591 (0.75711113)]
COG0584	COG1493	AGR_C_2533	AGR_C_2533	AGR_C_2533p {UniProtKB/TrEMBL:Q7CZE2}	AGR_C_51	AGR_C_51	Hypothetical protein Atu0032	[TP0257-TP0591 (0.75711113)]
COG0584	COG1493	AGR_pAT_81	AAK90436.1	Glycerophosphoryl diester phosphodiesterase	AGR_C_51	AGR_C_51	Hypothetical protein Atu0032	[TP0257-TP0591 (0.75711113)]
COG0584	COG1493	AGR_L_1291	AGR_L_1291	Glycerophosphodiester phosphodiesterase	AGR_C_51	AGR_C_51	Hypothetical protein Atu0032	[TP0257-TP0591 (0.75711113)]
COG0584	COG1493	AGR_pTi_38	AAK90958.1	Agrocinopine phosphodiesterase	AGR_C_51	AGR_C_51	Hypothetical protein Atu0032	[TP0257-TP0591 (0.75711113)]
COG1536	COG4786	AGR_C_989	fliG	Flagellar motor switch protein fliG	AGR_C_972	flgG	Flagellar basal-body rod protein flgG (Distal rod protein)	[TP0026-TP0961 (0.8107165)]
COG1536	COG4786	AGR_C_989	fliG	Flagellar motor switch protein fliG	AGR_C_982	AGR_C_982	AGR_C_982p {UniProtKB/TrEMBL:Q7D183}	[TP0026-TP0961 (0.8107165)]
COG0223	COG0664	AGR_C_642	fmt	Methionyl-tRNA formyltransferase (EC 2.1.2.9)	AGR_pAT_717	AAK90861.1	Hypothetical protein Atu5484	[TP0756-TP0995 (0.69102824)]
COG0223	COG0664	AGR_C_642	fmt	Methionyl-tRNA formyltransferase (EC 2.1.2.9)	AGR_C_1912	AGR_C_1912	Nitrogen fixation regulatory protein	[TP0756-TP0995 (0.69102824)]
COG0223	COG0664	AGR_C_642	fmt	Methionyl-tRNA formyltransferase (EC 2.1.2.9)	AGR_C_4670	AGR_C_4670	AGR_C_4670p {UniProtKB/TrEMBL:Q7CWQ8}	[TP0756-TP0995 (0.69102824)]
COG0223	COG0664	AGR_C_642	fmt	Methionyl-tRNA formyltransferase (EC 2.1.2.9)	AGR_L_974	AGR_L_974	AGR_L_974p {UniProtKB/TrEMBL:Q7CUT0}	[TP0756-TP0995 (0.69102824)]
COG0223	COG0664	AGR_C_642	fmt	Methionyl-tRNA formyltransferase (EC 2.1.2.9)	AGR_C_2948	AAK87380.1	Transcriptional activator, Crp family	[TP0756-TP0995 (0.69102824)]
COG0223	COG0664	AGR_C_642	fmt	Methionyl-tRNA formyltransferase (EC 2.1.2.9)	AGR_C_5008	AAK88477.1	Hypothetical protein Atu2762	[TP0756-TP0995 (0.69102824)]
COG0223	COG0664	AGR_C_642	fmt	Methionyl-tRNA formyltransferase (EC 2.1.2.9)	AGR_C_4344	AGR_C_4344	AGR_C_4344p {UniProtKB/TrEMBL:Q7CX59}	[TP0756-TP0995 (0.69102824)]
COG0465	COG4591	AGR_L_2253	AGR_L_2253	AGR_L_2253p {UniProtKB/TrEMBL:Q7CT50}	AGR_C_2376	AGR_C_2376	ABC transporter, membrane spanning protein	[TP0765-TP0582 (0.6598422)]
COG0773	COG0817	AGR_C_3796	murC	UDP-N-acetylmuramate--L-alanine ligase (EC 6.3.2.8) (UDP-N- acetylmuramoyl-L-alanine synthetase)	AGR_L_2221	ruvC	Crossover junction endodeoxyribonuclease ruvC (EC 3.1.22.4) (Holliday junction nuclease ruvC) (Holliday junction resolvase ruvC)	[TP0341-TP0517 (0.7285616)]
COG0272	COG0773	AGR_C_3775	AGR_C_3775	DNA ligase {UniProtKB/TrEMBL:Q8UDN9}	AGR_C_3796	murC	UDP-N-acetylmuramate--L-alanine ligase (EC 6.3.2.8) (UDP-N- acetylmuramoyl-L-alanine synthetase)	[TP0634-TP0341 (0.8201813)]
COG1652	COG1684	AGR_C_1968	AAK86874.1	AGR_C_1968p {UniProtKB/TrEMBL:Q8U5E6}	AGR_C_1028	AAK86393.1	Flagellar biosynthetic protein FLIR	[TP0042-TP0716 (0.75048)]
COG0353	COG0514	AGR_C_142	recR	Recombination protein recR	AGR_C_92	AGR_C_92	ATP-dependent DNA helicase	[TP1004-TP0103 (0.6917512)]
COG0036	COG0249	AGR_C_3374	AGR_C_3374	Ribulose-phosphate 3-epimerase	AGR_C_602	mutS	DNA mismatch repair protein mutS	[TP0945-TP0328 (0.6742458)]
COG2011	COG2239	AGR_L_763	AGR_L_763	ABC transporter, membrane spanning protein	AGR_C_2851	AAK87334.1	AGR_C_2851p {UniProtKB/TrEMBL:Q7CZ03}	[TP0119-TP0917 (0.63653934)]
COG2011	COG2239	AGR_L_763	AGR_L_763	ABC transporter, membrane spanning protein	AGR_C_1836	AGR_C_1836	Magnesium transport protein	[TP0119-TP0917 (0.63653934)]
COG0124	COG0465	AGR_C_1210	hisS	Histidyl-tRNA synthetase (EC 6.1.1.21) (Histidine--tRNA ligase) (HisRS)	AGR_L_2253	AGR_L_2253	AGR_L_2253p {UniProtKB/TrEMBL:Q7CT50}	[TP0641-TP0330 (0.76316583)]
COG1396	COG2206	AGR_C_1347	AGR_C_1347	AGR_C_1347p {UniProtKB/TrEMBL:Q7D0S5}	AGR_C_4164	AAK88033.1	Hypothetical protein Atu2291	[TP0461-TP0877 (0.81002605)]
COG1396	COG2206	AGR_C_18	AGR_C_18	Transcriptional regulator	AGR_C_4164	AAK88033.1	Hypothetical protein Atu2291	[TP0461-TP0877 (0.81002605)]
COG1396	COG2206	AGR_L_1270	AGR_L_1270	AGR_L_1270p {UniProtKB/TrEMBL:Q7CUD3}	AGR_C_4164	AAK88033.1	Hypothetical protein Atu2291	[TP0461-TP0877 (0.81002605)]
COG1396	COG2206	AGR_C_3371	AAK87605.1	Transcriptional regulator	AGR_C_4164	AAK88033.1	Hypothetical protein Atu2291	[TP0461-TP0877 (0.81002605)]
COG1396	COG2206	AGR_pTi_183	AAK91058.1	Transcriptional regulator, HTH family	AGR_C_4164	AAK88033.1	Hypothetical protein Atu2291	[TP0461-TP0877 (0.81002605)]
COG1396	COG2206	AGR_L_2513	AGR_L_2513	Transcriptional regulator, HTH family	AGR_C_4164	AAK88033.1	Hypothetical protein Atu2291	[TP0461-TP0877 (0.81002605)]
COG1396	COG2206	AGR_C_630	AGR_C_630	AGR_C_630p {UniProtKB/TrEMBL:Q7D1L8}	AGR_C_4164	AAK88033.1	Hypothetical protein Atu2291	[TP0461-TP0877 (0.81002605)]
COG1396	COG2206	AGR_C_418	AGR_C_418	AGR_C_418p {UniProtKB/TrEMBL:Q7D1V5}	AGR_C_4164	AAK88033.1	Hypothetical protein Atu2291	[TP0461-TP0877 (0.81002605)]
COG1396	COG2206	AGR_L_2985	AAK90063.1	Aldehyde dehydrogenase-like protein	AGR_C_4164	AAK88033.1	Hypothetical protein Atu2291	[TP0461-TP0877 (0.81002605)]
COG0257	COG0719	Atu3756.1	Atu3756.1	annotation not available	AGR_C_3345	AGR_C_3345	AGR_C_3345p {UniProtKB/TrEMBL:Q7CYG3}	[TP0209-TP0612 (0.6772987)]
COG0257	COG0719	Atu3756.1	Atu3756.1	annotation not available	AGR_C_3348	AGR_C_3348	AGR_C_3348p {UniProtKB/TrEMBL:Q7CYG1}	[TP0209-TP0612 (0.6772987)]
COG0564	COG1843	AGR_C_2714	AAK87261.1	AGR_C_2714p {UniProtKB/TrEMBL:Q7CZ66}	AGR_C_1021	AAK86390.1	Hook formation protein {UniProtKB/TrEMBL:Q8UHV0}	[TP0339-TP0728 (0.7885255)]
COG0564	COG1843	AGR_C_4432	AAK88180.1	AGR_C_4432p {UniProtKB/TrEMBL:Q7CX17}	AGR_C_1021	AAK86390.1	Hook formation protein {UniProtKB/TrEMBL:Q8UHV0}	[TP0339-TP0728 (0.7885255)]
COG0564	COG1843	AGR_L_1625	AAK89387.1	Ribosomal large subunit pseudouridine synthase A	AGR_C_1021	AAK86390.1	Hook formation protein {UniProtKB/TrEMBL:Q8UHV0}	[TP0339-TP0728 (0.7885255)]
COG0493	COG1488	AGR_L_2104	AGR_L_2104	Glutamate synthase, small subunit	AGR_C_367	pncB	Nicotinate phosphoribosyltransferase (EC 2.4.2.11) (NAPRTase)	[TP0735-TP0628 (0.6598422)]
COG0173	COG0493	AGR_C_2136	aspS	Aspartyl-tRNA synthetase (EC 6.1.1.12) (Aspartate--tRNA ligase) (AspRS)	AGR_L_2104	AGR_L_2104	Glutamate synthase, small subunit	[TP0985-TP0735 (0.50901)]
COG0860	COG2080	AGR_C_2473	AAK87132.1	AGR_C_2473p {UniProtKB/TrEMBL:Q7CZH0}	AGR_pAT_732	AAK90873.1	Oxidoreductase with iron-sulfur subunit	[TP0247-TP0080 (0.7296782)]
COG0504	COG0728	AGR_pAT_703	AAK90852.1	CTP synthase {UniProtKB/TrEMBL:Q8UJK1}	AGR_C_608	AGR_C_608	AGR_C_608p {UniProtKB/TrEMBL:Q7D1M9}	[TP0305-TP0516 (0.84299135)]
COG0504	COG0728	AGR_C_2984	pyrG	CTP synthase (EC 6.3.4.2) (UTP--ammonia ligase) (CTP synthetase)	AGR_C_608	AGR_C_608	AGR_C_608p {UniProtKB/TrEMBL:Q7D1M9}	[TP0305-TP0516 (0.84299135)]
COG0237	COG3683	AGR_C_5	coaE	Dephospho-CoA kinase (EC 2.7.1.24) (Dephosphocoenzyme A kinase)	AGR_L_739	AGR_L_739	AGR_L_739p {UniProtKB/TrEMBL:Q7CV40}	[TP0296-TP0557 (0.7885255)]
COG0275	COG0820	AGR_C_3815	mraW	S-adenosyl-methyltransferase mraW (EC 2.1.1.-)	AGR_C_4846	AAK88395.1	AGR_C_4846p {UniProtKB/TrEMBL:Q7CWI1}	[TP0384-TP0068 (0.79878455)]
COG0445	COG1366	AGR_C_5134	gidA	tRNA uridine 5-carboxymethylaminomethyl modification enzyme gidA (Glucose-inhibited division protein A)	AGR_L_60	AGR_L_60	Mobilization protein C {UniProtKB/TrEMBL:Q8U6F0}	[TP0044-TP0233 (0.74185747)]
COG0445	COG1366	AGR_C_5134	gidA	tRNA uridine 5-carboxymethylaminomethyl modification enzyme gidA (Glucose-inhibited division protein A)	AGR_C_908	AGR_C_908	AGR_C_908p {UniProtKB/TrEMBL:Q7D1A9}	[TP0044-TP0233 (0.74185747)]
COG0242	COG0360	AGR_C_2856	Atu1550	Peptide deformylase-like (Polypeptide deformylase-like)	Atu1091	rpsF	30S ribosomal protein S6	[TP0757-TP0063 (0.54983324)]
COG0242	COG0360	AGR_C_640	def	Peptide deformylase (EC 3.5.1.88) (PDF) (Polypeptide deformylase)	Atu1091	rpsF	30S ribosomal protein S6	[TP0757-TP0063 (0.54983324)]
COG0693	COG1653	AGR_L_1423	AAK89290.1	Proteinase {UniProtKB/TrEMBL:Q8U8F0}	AGR_L_1912	AAK89528.1	Hypothetical protein Atu3891	[TP0445-TP0074 (0.5751514)]
COG0693	COG1653	AGR_L_1155	AAK89151.1	NonF-related protein {UniProtKB/TrEMBL:Q8U812}	AGR_L_3389	AGR_L_3389	AGR_L_3389p {UniProtKB/TrEMBL:Q7CRM8}	[TP0445-TP0074 (0.5751514)]
COG0693	COG1653	AGR_L_1156	AGR_L_1156	Hypothetical protein Atu4286	AGR_L_3248	AGR_L_3248	ABC transporter, substrate binding protein	[TP0445-TP0074 (0.5751514)]
COG0693	COG1653	AGR_L_1423	AAK89290.1	Proteinase {UniProtKB/TrEMBL:Q8U8F0}	AGR_pAT_676	AAK90834.1	ABC transporter, substrate binding protein	[TP0445-TP0074 (0.5751514)]
COG0693	COG1653	AGR_L_853	AGR_L_853	Hypothetical protein Atu4442	AGR_pAT_676	AAK90834.1	ABC transporter, substrate binding protein	[TP0445-TP0074 (0.5751514)]
COG0693	COG1653	AGR_L_1156	AGR_L_1156	Hypothetical protein Atu4286	AGR_L_456	AGR_L_456	ABC transporter, substrate binding protein	[TP0445-TP0074 (0.5751514)]
COG0693	COG1653	AGR_L_1155	AAK89151.1	NonF-related protein {UniProtKB/TrEMBL:Q8U812}	AGR_L_2941	AAK90038.1	ABC transporter, substrate binding protein	[TP0445-TP0074 (0.5751514)]
COG0693	COG1653	AGR_L_1156	AGR_L_1156	Hypothetical protein Atu4286	AGR_L_3389	AGR_L_3389	AGR_L_3389p {UniProtKB/TrEMBL:Q7CRM8}	[TP0445-TP0074 (0.5751514)]
COG0693	COG1653	AGR_C_1616	AGR_C_1616	Hypothetical protein Atu0886	AGR_L_3289	AGR_L_3289	AGR_L_3289p {UniProtKB/TrEMBL:Q7CRS2}	[TP0445-TP0074 (0.5751514)]
COG0693	COG1653	AGR_C_1616	AGR_C_1616	Hypothetical protein Atu0886	AGR_C_689	AGR_C_689	ABC transporter, substrate binding protein	[TP0445-TP0074 (0.5751514)]
COG0693	COG1653	AGR_L_853	AGR_L_853	Hypothetical protein Atu4442	AGR_C_529	AGR_C_529	ABC transporter, substrate binding protein	[TP0445-TP0074 (0.5751514)]
COG0693	COG1653	AGR_L_1156	AGR_L_1156	Hypothetical protein Atu4286	AGR_C_529	AGR_C_529	ABC transporter, substrate binding protein	[TP0445-TP0074 (0.5751514)]
COG0693	COG1653	AGR_L_1423	AAK89290.1	Proteinase {UniProtKB/TrEMBL:Q8U8F0}	AGR_L_3413	AGR_L_3413	ABC transporter, substrate binding protein	[TP0445-TP0074 (0.5751514)]
COG0693	COG1653	AGR_L_853	AGR_L_853	Hypothetical protein Atu4442	AGR_C_4715	AAK88324.1	ABC transporter, substrate binding protein	[TP0445-TP0074 (0.5751514)]
COG0693	COG1653	AGR_L_1156	AGR_L_1156	Hypothetical protein Atu4286	AGR_pAT_77	AGR_pAT_77	ABC transporter, substrate binding protein	[TP0445-TP0074 (0.5751514)]
COG0693	COG1653	AGR_L_853	AGR_L_853	Hypothetical protein Atu4442	AGR_L_1777	AGR_L_1777	ABC transporter, substrate binding protein	[TP0445-TP0074 (0.5751514)]
COG0693	COG1653	AGR_C_1616	AGR_C_1616	Hypothetical protein Atu0886	AGR_L_2966	AGR_L_2966	ABC transporter, substrate binding protein	[TP0445-TP0074 (0.5751514)]
COG0693	COG1653	AGR_L_1155	AAK89151.1	NonF-related protein {UniProtKB/TrEMBL:Q8U812}	AGR_pAT_587	AAK90777.1	ABC transporter, substrate binding protein	[TP0445-TP0074 (0.5751514)]
COG0693	COG1653	AGR_L_1423	AAK89290.1	Proteinase {UniProtKB/TrEMBL:Q8U8F0}	AGR_L_3248	AGR_L_3248	ABC transporter, substrate binding protein	[TP0445-TP0074 (0.5751514)]
COG0693	COG1653	AGR_L_1155	AAK89151.1	NonF-related protein {UniProtKB/TrEMBL:Q8U812}	AGR_C_4552	AGR_C_4552	ABC transporter, substrate binding protein	[TP0445-TP0074 (0.5751514)]
COG0693	COG1653	AGR_L_853	AGR_L_853	Hypothetical protein Atu4442	AGR_C_2594	AGR_C_2594	ABC transporter, substrate binding protein	[TP0445-TP0074 (0.5751514)]
COG0693	COG1653	AGR_C_1616	AGR_C_1616	Hypothetical protein Atu0886	AGR_L_3248	AGR_L_3248	ABC transporter, substrate binding protein	[TP0445-TP0074 (0.5751514)]
COG0693	COG1653	AGR_L_853	AGR_L_853	Hypothetical protein Atu4442	AGR_L_3404	AAK90277.1	AGR_L_3404p {UniProtKB/TrEMBL:Q7CRM0}	[TP0445-TP0074 (0.5751514)]
COG0693	COG1653	AGR_L_853	AGR_L_853	Hypothetical protein Atu4442	AGR_L_3424	AGR_L_3424	ABC transporter, substrate binding protein	[TP0445-TP0074 (0.5751514)]
COG0693	COG1653	AGR_L_1156	AGR_L_1156	Hypothetical protein Atu4286	AGR_L_3424	AGR_L_3424	ABC transporter, substrate binding protein	[TP0445-TP0074 (0.5751514)]
COG0693	COG1653	AGR_L_853	AGR_L_853	Hypothetical protein Atu4442	AGR_L_3560	AGR_L_3560	ABC transporter, membrane spanning protein	[TP0445-TP0074 (0.5751514)]
COG0693	COG1653	AGR_L_1156	AGR_L_1156	Hypothetical protein Atu4286	AGR_pAT_676	AAK90834.1	ABC transporter, substrate binding protein	[TP0445-TP0074 (0.5751514)]
COG0693	COG1653	AGR_C_1616	AGR_C_1616	Hypothetical protein Atu0886	AGR_L_3070	AAK90108.1	ABC transporter, substrate binding protein	[TP0445-TP0074 (0.5751514)]
COG0693	COG1653	AGR_L_1155	AAK89151.1	NonF-related protein {UniProtKB/TrEMBL:Q8U812}	AGR_L_3560	AGR_L_3560	ABC transporter, membrane spanning protein	[TP0445-TP0074 (0.5751514)]
COG0693	COG1653	AGR_C_1616	AGR_C_1616	Hypothetical protein Atu0886	AGR_L_3319	AAK90235.1	ABC transporter, substrate binding protein	[TP0445-TP0074 (0.5751514)]
COG0693	COG1653	AGR_L_1155	AAK89151.1	NonF-related protein {UniProtKB/TrEMBL:Q8U812}	AGR_L_3424	AGR_L_3424	ABC transporter, substrate binding protein	[TP0445-TP0074 (0.5751514)]
COG0693	COG1653	AGR_L_1423	AAK89290.1	Proteinase {UniProtKB/TrEMBL:Q8U8F0}	AGR_L_3359	AAK90256.1	AGR_L_3359p {UniProtKB/TrEMBL:Q7CRP0}	[TP0445-TP0074 (0.5751514)]
COG0693	COG1653	AGR_L_853	AGR_L_853	Hypothetical protein Atu4442	AGR_pAT_114	AAK90455.1	AGR_pAT_114p {UniProtKB/TrEMBL:Q8U5X1}	[TP0445-TP0074 (0.5751514)]
COG0693	COG1653	AGR_C_1616	AGR_C_1616	Hypothetical protein Atu0886	AGR_L_3404	AAK90277.1	AGR_L_3404p {UniProtKB/TrEMBL:Q7CRM0}	[TP0445-TP0074 (0.5751514)]
COG0693	COG1653	AGR_C_1616	AGR_C_1616	Hypothetical protein Atu0886	AGR_L_1777	AGR_L_1777	ABC transporter, substrate binding protein	[TP0445-TP0074 (0.5751514)]
COG0693	COG1653	AGR_L_1155	AAK89151.1	NonF-related protein {UniProtKB/TrEMBL:Q8U812}	AGR_C_1045	AGR_C_1045	ABC transporter, substrate binding protein	[TP0445-TP0074 (0.5751514)]
COG0693	COG1653	AGR_L_1156	AGR_L_1156	Hypothetical protein Atu4286	AGR_L_1912	AAK89528.1	Hypothetical protein Atu3891	[TP0445-TP0074 (0.5751514)]
COG0693	COG1653	AGR_L_1156	AGR_L_1156	Hypothetical protein Atu4286	AGR_pAT_114	AAK90455.1	AGR_pAT_114p {UniProtKB/TrEMBL:Q8U5X1}	[TP0445-TP0074 (0.5751514)]
COG0693	COG1653	AGR_L_1423	AAK89290.1	Proteinase {UniProtKB/TrEMBL:Q8U8F0}	AGR_L_2966	AGR_L_2966	ABC transporter, substrate binding protein	[TP0445-TP0074 (0.5751514)]
COG0693	COG1653	AGR_L_853	AGR_L_853	Hypothetical protein Atu4442	AGR_C_1045	AGR_C_1045	ABC transporter, substrate binding protein	[TP0445-TP0074 (0.5751514)]
COG0693	COG1653	AGR_L_1156	AGR_L_1156	Hypothetical protein Atu4286	AGR_pAT_379	AAK90639.1	Sugar binding protein {UniProtKB/TrEMBL:Q8UK58}	[TP0445-TP0074 (0.5751514)]
COG0693	COG1653	AGR_L_1155	AAK89151.1	NonF-related protein {UniProtKB/TrEMBL:Q8U812}	AGR_pAT_114	AAK90455.1	AGR_pAT_114p {UniProtKB/TrEMBL:Q8U5X1}	[TP0445-TP0074 (0.5751514)]
COG0693	COG1653	AGR_L_1155	AAK89151.1	NonF-related protein {UniProtKB/TrEMBL:Q8U812}	AGR_L_1009	AGR_L_1009	ABC transporter, substrate binding protein	[TP0445-TP0074 (0.5751514)]
COG0693	COG1653	AGR_L_1156	AGR_L_1156	Hypothetical protein Atu4286	AGR_pAT_587	AAK90777.1	ABC transporter, substrate binding protein	[TP0445-TP0074 (0.5751514)]
COG0693	COG1653	AGR_C_1616	AGR_C_1616	Hypothetical protein Atu0886	AGR_L_841	AGR_L_841	AGR_L_841p {UniProtKB/TrEMBL:Q7CUZ5}	[TP0445-TP0074 (0.5751514)]
COG0693	COG1653	AGR_L_1155	AAK89151.1	NonF-related protein {UniProtKB/TrEMBL:Q8U812}	AGR_L_3248	AGR_L_3248	ABC transporter, substrate binding protein	[TP0445-TP0074 (0.5751514)]
COG0693	COG1653	AGR_L_1156	AGR_L_1156	Hypothetical protein Atu4286	AGR_L_3319	AAK90235.1	ABC transporter, substrate binding protein	[TP0445-TP0074 (0.5751514)]
COG0693	COG1653	AGR_L_1155	AAK89151.1	NonF-related protein {UniProtKB/TrEMBL:Q8U812}	AGR_pAT_676	AAK90834.1	ABC transporter, substrate binding protein	[TP0445-TP0074 (0.5751514)]
COG0693	COG1653	AGR_C_1616	AGR_C_1616	Hypothetical protein Atu0886	AGR_C_4715	AAK88324.1	ABC transporter, substrate binding protein	[TP0445-TP0074 (0.5751514)]
COG0693	COG1653	AGR_L_1155	AAK89151.1	NonF-related protein {UniProtKB/TrEMBL:Q8U812}	AGR_L_1777	AGR_L_1777	ABC transporter, substrate binding protein	[TP0445-TP0074 (0.5751514)]
COG0693	COG1653	AGR_L_853	AGR_L_853	Hypothetical protein Atu4442	AGR_pAT_77	AGR_pAT_77	ABC transporter, substrate binding protein	[TP0445-TP0074 (0.5751514)]
COG0693	COG1653	AGR_L_1155	AAK89151.1	NonF-related protein {UniProtKB/TrEMBL:Q8U812}	AGR_pAT_379	AAK90639.1	Sugar binding protein {UniProtKB/TrEMBL:Q8UK58}	[TP0445-TP0074 (0.5751514)]
COG0693	COG1653	AGR_L_1423	AAK89290.1	Proteinase {UniProtKB/TrEMBL:Q8U8F0}	AGR_pAT_114	AAK90455.1	AGR_pAT_114p {UniProtKB/TrEMBL:Q8U5X1}	[TP0445-TP0074 (0.5751514)]
COG0693	COG1653	AGR_L_1155	AAK89151.1	NonF-related protein {UniProtKB/TrEMBL:Q8U812}	AGR_L_3319	AAK90235.1	ABC transporter, substrate binding protein	[TP0445-TP0074 (0.5751514)]
COG0693	COG1653	AGR_L_1156	AGR_L_1156	Hypothetical protein Atu4286	AGR_L_1777	AGR_L_1777	ABC transporter, substrate binding protein	[TP0445-TP0074 (0.5751514)]
COG0693	COG1653	AGR_L_1156	AGR_L_1156	Hypothetical protein Atu4286	AGR_C_1045	AGR_C_1045	ABC transporter, substrate binding protein	[TP0445-TP0074 (0.5751514)]
COG0693	COG1653	AGR_L_1423	AAK89290.1	Proteinase {UniProtKB/TrEMBL:Q8U8F0}	AGR_L_3404	AAK90277.1	AGR_L_3404p {UniProtKB/TrEMBL:Q7CRM0}	[TP0445-TP0074 (0.5751514)]
COG0693	COG1653	AGR_L_1423	AAK89290.1	Proteinase {UniProtKB/TrEMBL:Q8U8F0}	AGR_L_3319	AAK90235.1	ABC transporter, substrate binding protein	[TP0445-TP0074 (0.5751514)]
COG0693	COG1653	AGR_L_853	AGR_L_853	Hypothetical protein Atu4442	AGR_C_4552	AGR_C_4552	ABC transporter, substrate binding protein	[TP0445-TP0074 (0.5751514)]
COG0693	COG1653	AGR_C_1616	AGR_C_1616	Hypothetical protein Atu0886	AGR_C_1045	AGR_C_1045	ABC transporter, substrate binding protein	[TP0445-TP0074 (0.5751514)]
COG0693	COG1653	AGR_L_1423	AAK89290.1	Proteinase {UniProtKB/TrEMBL:Q8U8F0}	AGR_L_3560	AGR_L_3560	ABC transporter, membrane spanning protein	[TP0445-TP0074 (0.5751514)]
COG0693	COG1653	AGR_L_1155	AAK89151.1	NonF-related protein {UniProtKB/TrEMBL:Q8U812}	AGR_L_1912	AAK89528.1	Hypothetical protein Atu3891	[TP0445-TP0074 (0.5751514)]
COG0693	COG1653	AGR_C_1616	AGR_C_1616	Hypothetical protein Atu0886	AGR_pAT_587	AAK90777.1	ABC transporter, substrate binding protein	[TP0445-TP0074 (0.5751514)]
COG0693	COG1653	AGR_L_1156	AGR_L_1156	Hypothetical protein Atu4286	AGR_L_3359	AAK90256.1	AGR_L_3359p {UniProtKB/TrEMBL:Q7CRP0}	[TP0445-TP0074 (0.5751514)]
COG0693	COG1653	AGR_L_853	AGR_L_853	Hypothetical protein Atu4442	AGR_L_1217	AAK89187.1	ABC transporter, substrate binding protein	[TP0445-TP0074 (0.5751514)]
COG0693	COG1653	AGR_L_853	AGR_L_853	Hypothetical protein Atu4442	AGR_L_3389	AGR_L_3389	AGR_L_3389p {UniProtKB/TrEMBL:Q7CRM8}	[TP0445-TP0074 (0.5751514)]
COG0693	COG1653	AGR_L_1156	AGR_L_1156	Hypothetical protein Atu4286	AGR_L_3404	AAK90277.1	AGR_L_3404p {UniProtKB/TrEMBL:Q7CRM0}	[TP0445-TP0074 (0.5751514)]
COG0693	COG1653	AGR_L_1423	AAK89290.1	Proteinase {UniProtKB/TrEMBL:Q8U8F0}	AGR_L_1777	AGR_L_1777	ABC transporter, substrate binding protein	[TP0445-TP0074 (0.5751514)]
COG0693	COG1653	AGR_L_1423	AAK89290.1	Proteinase {UniProtKB/TrEMBL:Q8U8F0}	AGR_L_3153	AGR_L_3153	ABC transporter, substrate binding protein	[TP0445-TP0074 (0.5751514)]
COG0693	COG1653	AGR_L_1423	AAK89290.1	Proteinase {UniProtKB/TrEMBL:Q8U8F0}	AGR_C_4715	AAK88324.1	ABC transporter, substrate binding protein	[TP0445-TP0074 (0.5751514)]
COG0693	COG1653	AGR_L_1423	AAK89290.1	Proteinase {UniProtKB/TrEMBL:Q8U8F0}	AGR_L_3270	AAK90212.1	ABC transporter, substrate binding protein	[TP0445-TP0074 (0.5751514)]
COG0693	COG1653	AGR_C_1616	AGR_C_1616	Hypothetical protein Atu0886	AGR_L_2941	AAK90038.1	ABC transporter, substrate binding protein	[TP0445-TP0074 (0.5751514)]
COG0693	COG1653	AGR_L_853	AGR_L_853	Hypothetical protein Atu4442	AGR_L_3359	AAK90256.1	AGR_L_3359p {UniProtKB/TrEMBL:Q7CRP0}	[TP0445-TP0074 (0.5751514)]
COG0693	COG1653	AGR_C_1616	AGR_C_1616	Hypothetical protein Atu0886	AGR_L_3560	AGR_L_3560	ABC transporter, membrane spanning protein	[TP0445-TP0074 (0.5751514)]
COG0693	COG1653	AGR_L_1156	AGR_L_1156	Hypothetical protein Atu4286	AGR_L_3070	AAK90108.1	ABC transporter, substrate binding protein	[TP0445-TP0074 (0.5751514)]
COG0693	COG1653	AGR_L_1423	AAK89290.1	Proteinase {UniProtKB/TrEMBL:Q8U8F0}	AGR_L_3070	AAK90108.1	ABC transporter, substrate binding protein	[TP0445-TP0074 (0.5751514)]
COG0693	COG1653	AGR_L_1155	AAK89151.1	NonF-related protein {UniProtKB/TrEMBL:Q8U812}	AGR_L_3289	AGR_L_3289	AGR_L_3289p {UniProtKB/TrEMBL:Q7CRS2}	[TP0445-TP0074 (0.5751514)]
COG0693	COG1653	AGR_C_1616	AGR_C_1616	Hypothetical protein Atu0886	AGR_pAT_114	AAK90455.1	AGR_pAT_114p {UniProtKB/TrEMBL:Q8U5X1}	[TP0445-TP0074 (0.5751514)]
COG0693	COG1653	AGR_L_1423	AAK89290.1	Proteinase {UniProtKB/TrEMBL:Q8U8F0}	AGR_L_3424	AGR_L_3424	ABC transporter, substrate binding protein	[TP0445-TP0074 (0.5751514)]
COG0693	COG1653	AGR_C_1616	AGR_C_1616	Hypothetical protein Atu0886	AGR_L_3389	AGR_L_3389	AGR_L_3389p {UniProtKB/TrEMBL:Q7CRM8}	[TP0445-TP0074 (0.5751514)]
COG0693	COG1653	AGR_L_853	AGR_L_853	Hypothetical protein Atu4442	AGR_L_3289	AGR_L_3289	AGR_L_3289p {UniProtKB/TrEMBL:Q7CRS2}	[TP0445-TP0074 (0.5751514)]
COG0693	COG1653	AGR_L_853	AGR_L_853	Hypothetical protein Atu4442	AGR_L_841	AGR_L_841	AGR_L_841p {UniProtKB/TrEMBL:Q7CUZ5}	[TP0445-TP0074 (0.5751514)]
COG0693	COG1653	AGR_L_1156	AGR_L_1156	Hypothetical protein Atu4286	AGR_L_1009	AGR_L_1009	ABC transporter, substrate binding protein	[TP0445-TP0074 (0.5751514)]
COG0693	COG1653	AGR_L_853	AGR_L_853	Hypothetical protein Atu4442	AGR_L_1912	AAK89528.1	Hypothetical protein Atu3891	[TP0445-TP0074 (0.5751514)]
COG0693	COG1653	AGR_L_1156	AGR_L_1156	Hypothetical protein Atu4286	AGR_C_689	AGR_C_689	ABC transporter, substrate binding protein	[TP0445-TP0074 (0.5751514)]
COG0693	COG1653	AGR_C_1616	AGR_C_1616	Hypothetical protein Atu0886	AGR_C_4552	AGR_C_4552	ABC transporter, substrate binding protein	[TP0445-TP0074 (0.5751514)]
COG0693	COG1653	AGR_L_1423	AAK89290.1	Proteinase {UniProtKB/TrEMBL:Q8U8F0}	AGR_L_3289	AGR_L_3289	AGR_L_3289p {UniProtKB/TrEMBL:Q7CRS2}	[TP0445-TP0074 (0.5751514)]
COG0693	COG1653	AGR_L_1155	AAK89151.1	NonF-related protein {UniProtKB/TrEMBL:Q8U812}	AGR_C_689	AGR_C_689	ABC transporter, substrate binding protein	[TP0445-TP0074 (0.5751514)]
COG0693	COG1653	AGR_L_1423	AAK89290.1	Proteinase {UniProtKB/TrEMBL:Q8U8F0}	AGR_C_1045	AGR_C_1045	ABC transporter, substrate binding protein	[TP0445-TP0074 (0.5751514)]
COG0693	COG1653	AGR_L_1423	AAK89290.1	Proteinase {UniProtKB/TrEMBL:Q8U8F0}	AGR_C_2594	AGR_C_2594	ABC transporter, substrate binding protein	[TP0445-TP0074 (0.5751514)]
COG0693	COG1653	AGR_C_1616	AGR_C_1616	Hypothetical protein Atu0886	AGR_L_3270	AAK90212.1	ABC transporter, substrate binding protein	[TP0445-TP0074 (0.5751514)]
COG0693	COG1653	AGR_L_1156	AGR_L_1156	Hypothetical protein Atu4286	AGR_C_4715	AAK88324.1	ABC transporter, substrate binding protein	[TP0445-TP0074 (0.5751514)]
COG0693	COG1653	AGR_L_1423	AAK89290.1	Proteinase {UniProtKB/TrEMBL:Q8U8F0}	AGR_L_2941	AAK90038.1	ABC transporter, substrate binding protein	[TP0445-TP0074 (0.5751514)]
COG0693	COG1653	AGR_L_1155	AAK89151.1	NonF-related protein {UniProtKB/TrEMBL:Q8U812}	AGR_L_3404	AAK90277.1	AGR_L_3404p {UniProtKB/TrEMBL:Q7CRM0}	[TP0445-TP0074 (0.5751514)]
COG0693	COG1653	AGR_C_1616	AGR_C_1616	Hypothetical protein Atu0886	AGR_pAT_379	AAK90639.1	Sugar binding protein {UniProtKB/TrEMBL:Q8UK58}	[TP0445-TP0074 (0.5751514)]
COG0693	COG1653	AGR_L_1156	AGR_L_1156	Hypothetical protein Atu4286	AGR_L_3560	AGR_L_3560	ABC transporter, membrane spanning protein	[TP0445-TP0074 (0.5751514)]
COG0693	COG1653	AGR_L_853	AGR_L_853	Hypothetical protein Atu4442	AGR_pAT_587	AAK90777.1	ABC transporter, substrate binding protein	[TP0445-TP0074 (0.5751514)]
COG0693	COG1653	AGR_L_853	AGR_L_853	Hypothetical protein Atu4442	AGR_L_456	AGR_L_456	ABC transporter, substrate binding protein	[TP0445-TP0074 (0.5751514)]
COG0693	COG1653	AGR_L_1155	AAK89151.1	NonF-related protein {UniProtKB/TrEMBL:Q8U812}	AGR_C_4715	AAK88324.1	ABC transporter, substrate binding protein	[TP0445-TP0074 (0.5751514)]
COG0693	COG1653	AGR_C_1616	AGR_C_1616	Hypothetical protein Atu0886	AGR_L_1217	AAK89187.1	ABC transporter, substrate binding protein	[TP0445-TP0074 (0.5751514)]
COG0693	COG1653	AGR_L_853	AGR_L_853	Hypothetical protein Atu4442	AGR_L_3413	AGR_L_3413	ABC transporter, substrate binding protein	[TP0445-TP0074 (0.5751514)]
COG0693	COG1653	AGR_C_1616	AGR_C_1616	Hypothetical protein Atu0886	AGR_L_3153	AGR_L_3153	ABC transporter, substrate binding protein	[TP0445-TP0074 (0.5751514)]
COG0693	COG1653	AGR_L_853	AGR_L_853	Hypothetical protein Atu4442	AGR_L_1009	AGR_L_1009	ABC transporter, substrate binding protein	[TP0445-TP0074 (0.5751514)]
COG0693	COG1653	AGR_L_1155	AAK89151.1	NonF-related protein {UniProtKB/TrEMBL:Q8U812}	AGR_pAT_77	AGR_pAT_77	ABC transporter, substrate binding protein	[TP0445-TP0074 (0.5751514)]
COG0693	COG1653	AGR_L_1423	AAK89290.1	Proteinase {UniProtKB/TrEMBL:Q8U8F0}	AGR_pAT_77	AGR_pAT_77	ABC transporter, substrate binding protein	[TP0445-TP0074 (0.5751514)]
COG0693	COG1653	AGR_L_1155	AAK89151.1	NonF-related protein {UniProtKB/TrEMBL:Q8U812}	AGR_L_3070	AAK90108.1	ABC transporter, substrate binding protein	[TP0445-TP0074 (0.5751514)]
COG0693	COG1653	AGR_L_1156	AGR_L_1156	Hypothetical protein Atu4286	AGR_L_3270	AAK90212.1	ABC transporter, substrate binding protein	[TP0445-TP0074 (0.5751514)]
COG0693	COG1653	AGR_L_1155	AAK89151.1	NonF-related protein {UniProtKB/TrEMBL:Q8U812}	AGR_L_3413	AGR_L_3413	ABC transporter, substrate binding protein	[TP0445-TP0074 (0.5751514)]
COG0693	COG1653	AGR_L_1156	AGR_L_1156	Hypothetical protein Atu4286	AGR_C_4552	AGR_C_4552	ABC transporter, substrate binding protein	[TP0445-TP0074 (0.5751514)]
COG0693	COG1653	AGR_L_1423	AAK89290.1	Proteinase {UniProtKB/TrEMBL:Q8U8F0}	AGR_L_456	AGR_L_456	ABC transporter, substrate binding protein	[TP0445-TP0074 (0.5751514)]
COG0693	COG1653	AGR_L_1155	AAK89151.1	NonF-related protein {UniProtKB/TrEMBL:Q8U812}	AGR_L_456	AGR_L_456	ABC transporter, substrate binding protein	[TP0445-TP0074 (0.5751514)]
COG0693	COG1653	AGR_L_1423	AAK89290.1	Proteinase {UniProtKB/TrEMBL:Q8U8F0}	AGR_L_1217	AAK89187.1	ABC transporter, substrate binding protein	[TP0445-TP0074 (0.5751514)]
COG0693	COG1653	AGR_L_1423	AAK89290.1	Proteinase {UniProtKB/TrEMBL:Q8U8F0}	AGR_L_3389	AGR_L_3389	AGR_L_3389p {UniProtKB/TrEMBL:Q7CRM8}	[TP0445-TP0074 (0.5751514)]
COG0693	COG1653	AGR_C_1616	AGR_C_1616	Hypothetical protein Atu0886	AGR_L_3359	AAK90256.1	AGR_L_3359p {UniProtKB/TrEMBL:Q7CRP0}	[TP0445-TP0074 (0.5751514)]
COG0693	COG1653	AGR_L_1423	AAK89290.1	Proteinase {UniProtKB/TrEMBL:Q8U8F0}	AGR_pAT_587	AAK90777.1	ABC transporter, substrate binding protein	[TP0445-TP0074 (0.5751514)]
COG0693	COG1653	AGR_L_853	AGR_L_853	Hypothetical protein Atu4442	AGR_L_2966	AGR_L_2966	ABC transporter, substrate binding protein	[TP0445-TP0074 (0.5751514)]
COG0693	COG1653	AGR_L_853	AGR_L_853	Hypothetical protein Atu4442	AGR_L_3153	AGR_L_3153	ABC transporter, substrate binding protein	[TP0445-TP0074 (0.5751514)]
COG0693	COG1653	AGR_L_1423	AAK89290.1	Proteinase {UniProtKB/TrEMBL:Q8U8F0}	AGR_C_4552	AGR_C_4552	ABC transporter, substrate binding protein	[TP0445-TP0074 (0.5751514)]
COG0693	COG1653	AGR_L_1155	AAK89151.1	NonF-related protein {UniProtKB/TrEMBL:Q8U812}	AGR_L_3270	AAK90212.1	ABC transporter, substrate binding protein	[TP0445-TP0074 (0.5751514)]
COG0693	COG1653	AGR_L_1423	AAK89290.1	Proteinase {UniProtKB/TrEMBL:Q8U8F0}	AGR_C_689	AGR_C_689	ABC transporter, substrate binding protein	[TP0445-TP0074 (0.5751514)]
COG0693	COG1653	AGR_L_853	AGR_L_853	Hypothetical protein Atu4442	AGR_L_2941	AAK90038.1	ABC transporter, substrate binding protein	[TP0445-TP0074 (0.5751514)]
COG0693	COG1653	AGR_L_1423	AAK89290.1	Proteinase {UniProtKB/TrEMBL:Q8U8F0}	AGR_L_1009	AGR_L_1009	ABC transporter, substrate binding protein	[TP0445-TP0074 (0.5751514)]
COG0693	COG1653	AGR_L_853	AGR_L_853	Hypothetical protein Atu4442	AGR_L_3319	AAK90235.1	ABC transporter, substrate binding protein	[TP0445-TP0074 (0.5751514)]
COG0693	COG1653	AGR_L_1423	AAK89290.1	Proteinase {UniProtKB/TrEMBL:Q8U8F0}	AGR_C_529	AGR_C_529	ABC transporter, substrate binding protein	[TP0445-TP0074 (0.5751514)]
COG0693	COG1653	AGR_C_1616	AGR_C_1616	Hypothetical protein Atu0886	AGR_L_3424	AGR_L_3424	ABC transporter, substrate binding protein	[TP0445-TP0074 (0.5751514)]
COG0693	COG1653	AGR_L_853	AGR_L_853	Hypothetical protein Atu4442	AGR_L_3248	AGR_L_3248	ABC transporter, substrate binding protein	[TP0445-TP0074 (0.5751514)]
COG0693	COG1653	AGR_C_1616	AGR_C_1616	Hypothetical protein Atu0886	AGR_L_1009	AGR_L_1009	ABC transporter, substrate binding protein	[TP0445-TP0074 (0.5751514)]
COG0693	COG1653	AGR_L_1156	AGR_L_1156	Hypothetical protein Atu4286	AGR_L_2941	AAK90038.1	ABC transporter, substrate binding protein	[TP0445-TP0074 (0.5751514)]
COG0693	COG1653	AGR_C_1616	AGR_C_1616	Hypothetical protein Atu0886	AGR_L_3413	AGR_L_3413	ABC transporter, substrate binding protein	[TP0445-TP0074 (0.5751514)]
COG0693	COG1653	AGR_L_853	AGR_L_853	Hypothetical protein Atu4442	AGR_pAT_379	AAK90639.1	Sugar binding protein {UniProtKB/TrEMBL:Q8UK58}	[TP0445-TP0074 (0.5751514)]
COG0693	COG1653	AGR_L_1155	AAK89151.1	NonF-related protein {UniProtKB/TrEMBL:Q8U812}	AGR_C_2594	AGR_C_2594	ABC transporter, substrate binding protein	[TP0445-TP0074 (0.5751514)]
COG0693	COG1653	AGR_L_1156	AGR_L_1156	Hypothetical protein Atu4286	AGR_L_3289	AGR_L_3289	AGR_L_3289p {UniProtKB/TrEMBL:Q7CRS2}	[TP0445-TP0074 (0.5751514)]
COG0693	COG1653	AGR_L_1155	AAK89151.1	NonF-related protein {UniProtKB/TrEMBL:Q8U812}	AGR_L_2966	AGR_L_2966	ABC transporter, substrate binding protein	[TP0445-TP0074 (0.5751514)]
COG0693	COG1653	AGR_C_1616	AGR_C_1616	Hypothetical protein Atu0886	AGR_pAT_77	AGR_pAT_77	ABC transporter, substrate binding protein	[TP0445-TP0074 (0.5751514)]
COG0693	COG1653	AGR_L_1156	AGR_L_1156	Hypothetical protein Atu4286	AGR_L_1217	AAK89187.1	ABC transporter, substrate binding protein	[TP0445-TP0074 (0.5751514)]
COG0693	COG1653	AGR_L_1156	AGR_L_1156	Hypothetical protein Atu4286	AGR_C_2594	AGR_C_2594	ABC transporter, substrate binding protein	[TP0445-TP0074 (0.5751514)]
COG0693	COG1653	AGR_L_853	AGR_L_853	Hypothetical protein Atu4442	AGR_L_3070	AAK90108.1	ABC transporter, substrate binding protein	[TP0445-TP0074 (0.5751514)]
COG0693	COG1653	AGR_L_1155	AAK89151.1	NonF-related protein {UniProtKB/TrEMBL:Q8U812}	AGR_L_841	AGR_L_841	AGR_L_841p {UniProtKB/TrEMBL:Q7CUZ5}	[TP0445-TP0074 (0.5751514)]
COG0693	COG1653	AGR_L_1155	AAK89151.1	NonF-related protein {UniProtKB/TrEMBL:Q8U812}	AGR_L_3359	AAK90256.1	AGR_L_3359p {UniProtKB/TrEMBL:Q7CRP0}	[TP0445-TP0074 (0.5751514)]
COG0693	COG1653	AGR_L_1155	AAK89151.1	NonF-related protein {UniProtKB/TrEMBL:Q8U812}	AGR_L_1217	AAK89187.1	ABC transporter, substrate binding protein	[TP0445-TP0074 (0.5751514)]
COG0693	COG1653	AGR_C_1616	AGR_C_1616	Hypothetical protein Atu0886	AGR_pAT_676	AAK90834.1	ABC transporter, substrate binding protein	[TP0445-TP0074 (0.5751514)]
COG0693	COG1653	AGR_C_1616	AGR_C_1616	Hypothetical protein Atu0886	AGR_C_529	AGR_C_529	ABC transporter, substrate binding protein	[TP0445-TP0074 (0.5751514)]
COG0693	COG1653	AGR_L_1155	AAK89151.1	NonF-related protein {UniProtKB/TrEMBL:Q8U812}	AGR_C_529	AGR_C_529	ABC transporter, substrate binding protein	[TP0445-TP0074 (0.5751514)]
COG0693	COG1653	AGR_C_1616	AGR_C_1616	Hypothetical protein Atu0886	AGR_C_2594	AGR_C_2594	ABC transporter, substrate binding protein	[TP0445-TP0074 (0.5751514)]
COG0693	COG1653	AGR_C_1616	AGR_C_1616	Hypothetical protein Atu0886	AGR_L_1912	AAK89528.1	Hypothetical protein Atu3891	[TP0445-TP0074 (0.5751514)]
COG0693	COG1653	AGR_L_1423	AAK89290.1	Proteinase {UniProtKB/TrEMBL:Q8U8F0}	AGR_pAT_379	AAK90639.1	Sugar binding protein {UniProtKB/TrEMBL:Q8UK58}	[TP0445-TP0074 (0.5751514)]
COG0693	COG1653	AGR_L_853	AGR_L_853	Hypothetical protein Atu4442	AGR_C_689	AGR_C_689	ABC transporter, substrate binding protein	[TP0445-TP0074 (0.5751514)]
COG0693	COG1653	AGR_L_1155	AAK89151.1	NonF-related protein {UniProtKB/TrEMBL:Q8U812}	AGR_L_3153	AGR_L_3153	ABC transporter, substrate binding protein	[TP0445-TP0074 (0.5751514)]
COG0693	COG1653	AGR_L_1156	AGR_L_1156	Hypothetical protein Atu4286	AGR_L_841	AGR_L_841	AGR_L_841p {UniProtKB/TrEMBL:Q7CUZ5}	[TP0445-TP0074 (0.5751514)]
COG0693	COG1653	AGR_L_853	AGR_L_853	Hypothetical protein Atu4442	AGR_L_3270	AAK90212.1	ABC transporter, substrate binding protein	[TP0445-TP0074 (0.5751514)]
COG0693	COG1653	AGR_L_1423	AAK89290.1	Proteinase {UniProtKB/TrEMBL:Q8U8F0}	AGR_L_841	AGR_L_841	AGR_L_841p {UniProtKB/TrEMBL:Q7CUZ5}	[TP0445-TP0074 (0.5751514)]
COG0693	COG1653	AGR_C_1616	AGR_C_1616	Hypothetical protein Atu0886	AGR_L_456	AGR_L_456	ABC transporter, substrate binding protein	[TP0445-TP0074 (0.5751514)]
COG0693	COG1653	AGR_L_1156	AGR_L_1156	Hypothetical protein Atu4286	AGR_L_3153	AGR_L_3153	ABC transporter, substrate binding protein	[TP0445-TP0074 (0.5751514)]
COG0693	COG1653	AGR_L_1156	AGR_L_1156	Hypothetical protein Atu4286	AGR_L_2966	AGR_L_2966	ABC transporter, substrate binding protein	[TP0445-TP0074 (0.5751514)]
COG0693	COG1653	AGR_L_1156	AGR_L_1156	Hypothetical protein Atu4286	AGR_L_3413	AGR_L_3413	ABC transporter, substrate binding protein	[TP0445-TP0074 (0.5751514)]
COG0267	COG0357	Atu1299	Atu1299	annotation not available	AGR_C_5132	gidB	Methyltransferase gidB (EC 2.1.-.-) (Glucose-inhibited division protein B)	[TP0234-TP0946 (0.6249908)]
COG0234	COG0772	AGR_C_1221	groS	10 kDa chaperonin (Protein Cpn10) (groES protein)	AGR_C_3801	AGR_C_3801	Cell division protein {UniProtKB/TrEMBL:Q8UDM7}	[TP1013-TP0387 (0.81326103)]
COG0445	COG0457	AGR_C_5134	gidA	tRNA uridine 5-carboxymethylaminomethyl modification enzyme gidA (Glucose-inhibited division protein A)	AGR_L_3032	AGR_L_3032	AGR_L_3032p {UniProtKB/TrEMBL:Q7CS43}	[TP0044-TP0954 (0.8549597)]
COG0445	COG0457	AGR_C_5134	gidA	tRNA uridine 5-carboxymethylaminomethyl modification enzyme gidA (Glucose-inhibited division protein A)	AGR_L_2153	AAK89650.1	Hypothetical protein Atu3757	[TP0044-TP0954 (0.8549597)]
COG0445	COG0457	AGR_C_5134	gidA	tRNA uridine 5-carboxymethylaminomethyl modification enzyme gidA (Glucose-inhibited division protein A)	AGR_L_275	AGR_L_275	AGR_L_275p {UniProtKB/TrEMBL:Q7CVR1}	[TP0044-TP0954 (0.8549597)]
COG0445	COG0457	AGR_C_5134	gidA	tRNA uridine 5-carboxymethylaminomethyl modification enzyme gidA (Glucose-inhibited division protein A)	AGR_L_1582	AGR_L_1582	AGR_L_1582p {UniProtKB/TrEMBL:Q7CTZ7}	[TP0044-TP0954 (0.8549597)]
COG0445	COG0457	AGR_C_5134	gidA	tRNA uridine 5-carboxymethylaminomethyl modification enzyme gidA (Glucose-inhibited division protein A)	AGR_C_1124	AAK86440.1	AGR_C_1124p {UniProtKB/TrEMBL:Q7D123}	[TP0044-TP0954 (0.8549597)]
COG0305	COG1595	AGR_C_2006	AAK86893.1	Replicative DNA helicase	AGR_pAT_407	AAK90659.1	ECF family sigma factor	[TP0058-TP0092 (0.74082893)]
COG0305	COG1595	AGR_L_882	AGR_L_882	AGR_L_882p {UniProtKB/TrEMBL:Q7CUX5}	AGR_C_3605	AAK87740.1	AGR_C_3605p {UniProtKB/TrEMBL:Q7CY53}	[TP0058-TP0092 (0.74082893)]
COG0305	COG1595	AGR_L_882	AGR_L_882	AGR_L_882p {UniProtKB/TrEMBL:Q7CUX5}	AGR_pAT_720	AAK90864.1	ECF family sigma factor	[TP0058-TP0092 (0.74082893)]
COG0305	COG1595	AGR_C_2006	AAK86893.1	Replicative DNA helicase	AGR_pAT_720	AAK90864.1	ECF family sigma factor	[TP0058-TP0092 (0.74082893)]
COG0305	COG1595	AGR_L_882	AGR_L_882	AGR_L_882p {UniProtKB/TrEMBL:Q7CUX5}	AGR_L_2869	AGR_L_2869	Sigma factor {UniProtKB/TrEMBL:Q8UAI6}	[TP0058-TP0092 (0.74082893)]
COG0305	COG1595	AGR_C_2006	AAK86893.1	Replicative DNA helicase	AGR_L_2290	AAK89710.1	AGR_L_2290p {UniProtKB/TrEMBL:Q7CT36}	[TP0058-TP0092 (0.74082893)]
COG0305	COG1595	AGR_C_2006	AAK86893.1	Replicative DNA helicase	AGR_C_4121	AGR_C_4121	AGR_C_4121p {UniProtKB/TrEMBL:Q7CXH2}	[TP0058-TP0092 (0.74082893)]
COG0305	COG1595	AGR_L_882	AGR_L_882	AGR_L_882p {UniProtKB/TrEMBL:Q7CUX5}	AGR_C_838	AGR_C_838	AGR_C_838p {UniProtKB/TrEMBL:Q7D1E6}	[TP0058-TP0092 (0.74082893)]
COG0305	COG1595	AGR_L_882	AGR_L_882	AGR_L_882p {UniProtKB/TrEMBL:Q7CUX5}	AGR_C_4121	AGR_C_4121	AGR_C_4121p {UniProtKB/TrEMBL:Q7CXH2}	[TP0058-TP0092 (0.74082893)]
COG0305	COG1595	AGR_L_882	AGR_L_882	AGR_L_882p {UniProtKB/TrEMBL:Q7CUX5}	AGR_pAT_407	AAK90659.1	ECF family sigma factor	[TP0058-TP0092 (0.74082893)]
COG0305	COG1595	AGR_C_2006	AAK86893.1	Replicative DNA helicase	AGR_L_1386	AAK89275.1	ECF family sigma factor	[TP0058-TP0092 (0.74082893)]
COG0305	COG1595	AGR_C_2006	AAK86893.1	Replicative DNA helicase	AGR_C_3679	AGR_C_3679	AGR_C_3679p {UniProtKB/TrEMBL:Q7CY14}	[TP0058-TP0092 (0.74082893)]
COG0305	COG1595	AGR_C_2006	AAK86893.1	Replicative DNA helicase	AGR_C_3605	AAK87740.1	AGR_C_3605p {UniProtKB/TrEMBL:Q7CY53}	[TP0058-TP0092 (0.74082893)]
COG0305	COG1595	AGR_L_882	AGR_L_882	AGR_L_882p {UniProtKB/TrEMBL:Q7CUX5}	AGR_L_1384	AGR_L_1384	AGR_L_1384p {UniProtKB/TrEMBL:Q7CU78}	[TP0058-TP0092 (0.74082893)]
COG0305	COG1595	AGR_L_882	AGR_L_882	AGR_L_882p {UniProtKB/TrEMBL:Q7CUX5}	AGR_C_3679	AGR_C_3679	AGR_C_3679p {UniProtKB/TrEMBL:Q7CY14}	[TP0058-TP0092 (0.74082893)]
COG0305	COG1595	AGR_C_2006	AAK86893.1	Replicative DNA helicase	AGR_L_3451	AAK90299.1	AGR_L_3451p {UniProtKB/TrEMBL:Q7CRJ8}	[TP0058-TP0092 (0.74082893)]
COG0305	COG1595	AGR_L_882	AGR_L_882	AGR_L_882p {UniProtKB/TrEMBL:Q7CUX5}	AGR_L_3451	AAK90299.1	AGR_L_3451p {UniProtKB/TrEMBL:Q7CRJ8}	[TP0058-TP0092 (0.74082893)]
COG0305	COG1595	AGR_L_882	AGR_L_882	AGR_L_882p {UniProtKB/TrEMBL:Q7CUX5}	AGR_L_2290	AAK89710.1	AGR_L_2290p {UniProtKB/TrEMBL:Q7CT36}	[TP0058-TP0092 (0.74082893)]
COG0305	COG1595	AGR_C_2006	AAK86893.1	Replicative DNA helicase	AGR_pAT_442	AAK90683.1	ECF family sigma factor	[TP0058-TP0092 (0.74082893)]
COG0305	COG1595	AGR_C_2006	AAK86893.1	Replicative DNA helicase	AGR_L_1384	AGR_L_1384	AGR_L_1384p {UniProtKB/TrEMBL:Q7CU78}	[TP0058-TP0092 (0.74082893)]
COG0305	COG1595	AGR_L_882	AGR_L_882	AGR_L_882p {UniProtKB/TrEMBL:Q7CUX5}	AGR_L_1386	AAK89275.1	ECF family sigma factor	[TP0058-TP0092 (0.74082893)]
COG0305	COG1595	AGR_C_2006	AAK86893.1	Replicative DNA helicase	AGR_C_2739	AAK87276.1	AGR_C_2739p {UniProtKB/TrEMBL:Q7CZ55}	[TP0058-TP0092 (0.74082893)]
COG0305	COG1595	AGR_L_882	AGR_L_882	AGR_L_882p {UniProtKB/TrEMBL:Q7CUX5}	AGR_pAT_442	AAK90683.1	ECF family sigma factor	[TP0058-TP0092 (0.74082893)]
COG0305	COG1595	AGR_C_2006	AAK86893.1	Replicative DNA helicase	AGR_L_2869	AGR_L_2869	Sigma factor {UniProtKB/TrEMBL:Q8UAI6}	[TP0058-TP0092 (0.74082893)]
COG0305	COG1595	AGR_C_2006	AAK86893.1	Replicative DNA helicase	AGR_C_838	AGR_C_838	AGR_C_838p {UniProtKB/TrEMBL:Q7D1E6}	[TP0058-TP0092 (0.74082893)]
COG0305	COG1595	AGR_L_882	AGR_L_882	AGR_L_882p {UniProtKB/TrEMBL:Q7CUX5}	AGR_C_2739	AAK87276.1	AGR_C_2739p {UniProtKB/TrEMBL:Q7CZ55}	[TP0058-TP0092 (0.74082893)]
COG0228	COG0250	AGR_C_4893	rpsP	30S ribosomal protein S16	AGR_C_797	AGR_C_797	AGR_C_797p {UniProtKB/TrEMBL:Q7D1F8}	[TP0905-TP0236 (0.7099409)]
COG0228	COG0250	AGR_C_4893	rpsP	30S ribosomal protein S16	AGR_C_3576	AAK87721.1	Transcription antitermination protein NusG	[TP0905-TP0236 (0.7099409)]
COG1595	COG1868	AGR_C_2739	AAK87276.1	AGR_C_2739p {UniProtKB/TrEMBL:Q7CZ55}	AGR_C_987	fliM	Flagellar motor switch protein fliM	[TP0092-TP0721 (0.802411)]
COG1595	COG1868	AGR_C_838	AGR_C_838	AGR_C_838p {UniProtKB/TrEMBL:Q7D1E6}	AGR_C_987	fliM	Flagellar motor switch protein fliM	[TP0092-TP0721 (0.802411)]
COG1595	COG1868	AGR_L_3451	AAK90299.1	AGR_L_3451p {UniProtKB/TrEMBL:Q7CRJ8}	AGR_C_987	fliM	Flagellar motor switch protein fliM	[TP0092-TP0721 (0.802411)]
COG1595	COG1868	AGR_C_3679	AGR_C_3679	AGR_C_3679p {UniProtKB/TrEMBL:Q7CY14}	AGR_C_987	fliM	Flagellar motor switch protein fliM	[TP0092-TP0721 (0.802411)]
COG1595	COG1868	AGR_L_2869	AGR_L_2869	Sigma factor {UniProtKB/TrEMBL:Q8UAI6}	AGR_C_987	fliM	Flagellar motor switch protein fliM	[TP0092-TP0721 (0.802411)]
COG1595	COG1868	AGR_L_2290	AAK89710.1	AGR_L_2290p {UniProtKB/TrEMBL:Q7CT36}	AGR_C_987	fliM	Flagellar motor switch protein fliM	[TP0092-TP0721 (0.802411)]
COG1595	COG1868	AGR_C_3605	AAK87740.1	AGR_C_3605p {UniProtKB/TrEMBL:Q7CY53}	AGR_C_987	fliM	Flagellar motor switch protein fliM	[TP0092-TP0721 (0.802411)]
COG1595	COG1868	AGR_pAT_407	AAK90659.1	ECF family sigma factor	AGR_C_987	fliM	Flagellar motor switch protein fliM	[TP0092-TP0721 (0.802411)]
COG1595	COG1868	AGR_L_1384	AGR_L_1384	AGR_L_1384p {UniProtKB/TrEMBL:Q7CU78}	AGR_C_987	fliM	Flagellar motor switch protein fliM	[TP0092-TP0721 (0.802411)]
COG1595	COG1868	AGR_pAT_720	AAK90864.1	ECF family sigma factor	AGR_C_987	fliM	Flagellar motor switch protein fliM	[TP0092-TP0721 (0.802411)]
COG1595	COG1868	AGR_L_1386	AAK89275.1	ECF family sigma factor	AGR_C_987	fliM	Flagellar motor switch protein fliM	[TP0092-TP0721 (0.802411)]
COG1595	COG1868	AGR_C_4121	AGR_C_4121	AGR_C_4121p {UniProtKB/TrEMBL:Q7CXH2}	AGR_C_987	fliM	Flagellar motor switch protein fliM	[TP0092-TP0721 (0.802411)]
COG1595	COG1868	AGR_pAT_442	AAK90683.1	ECF family sigma factor	AGR_C_987	fliM	Flagellar motor switch protein fliM	[TP0092-TP0721 (0.802411)]
COG0465	COG0532	AGR_L_2253	AGR_L_2253	AGR_L_2253p {UniProtKB/TrEMBL:Q7CT50}	AGR_C_131	infB	Translation initiation factor IF-2	[TP0330-TP0891 (0.8751731)]
COG1452	COG1488	AGR_C_2049	AGR_C_2049	Organic solvent tolerance protein	AGR_C_367	pncB	Nicotinate phosphoribosyltransferase (EC 2.4.2.11) (NAPRTase)	[TP0515-TP0628 (0.6658587)]
COG0234	COG0445	AGR_C_1221	groS	10 kDa chaperonin (Protein Cpn10) (groES protein)	AGR_C_5134	gidA	tRNA uridine 5-carboxymethylaminomethyl modification enzyme gidA (Glucose-inhibited division protein A)	[TP1013-TP0044 (0.813164)]
COG0265	COG1381	AGR_C_3507	AAK87675.1	AGR_C_3507p {UniProtKB/TrEMBL:Q7CY88}	AGR_C_1915	recO	DNA repair protein recO (Recombination protein O)	[TP0773-TP0636 (0.870009)]
COG0265	COG1381	AGR_C_3700	AGR_C_3700	AGR_C_3700p {UniProtKB/TrEMBL:Q7CY03}	AGR_C_1915	recO	DNA repair protein recO (Recombination protein O)	[TP0773-TP0636 (0.870009)]
COG0265	COG1381	AGR_C_1792	AAK86786.1	Serine protease DO-like protease	AGR_C_1915	recO	DNA repair protein recO (Recombination protein O)	[TP0773-TP0636 (0.870009)]
COG0457	COG0860	AGR_C_1124	AAK86440.1	AGR_C_1124p {UniProtKB/TrEMBL:Q7D123}	AGR_C_2473	AAK87132.1	AGR_C_2473p {UniProtKB/TrEMBL:Q7CZH0}	[TP0820-TP0247 (0.74644035), TP0067-TP0247 (0.79531366)]
COG0457	COG0860	AGR_L_1582	AGR_L_1582	AGR_L_1582p {UniProtKB/TrEMBL:Q7CTZ7}	AGR_C_2473	AAK87132.1	AGR_C_2473p {UniProtKB/TrEMBL:Q7CZH0}	[TP0820-TP0247 (0.74644035), TP0067-TP0247 (0.79531366)]
COG0457	COG0860	AGR_L_2153	AAK89650.1	Hypothetical protein Atu3757	AGR_C_2473	AAK87132.1	AGR_C_2473p {UniProtKB/TrEMBL:Q7CZH0}	[TP0820-TP0247 (0.74644035), TP0067-TP0247 (0.79531366)]
COG0457	COG0860	AGR_L_275	AGR_L_275	AGR_L_275p {UniProtKB/TrEMBL:Q7CVR1}	AGR_C_2473	AAK87132.1	AGR_C_2473p {UniProtKB/TrEMBL:Q7CZH0}	[TP0820-TP0247 (0.74644035), TP0067-TP0247 (0.79531366)]
COG0457	COG0860	AGR_L_3032	AGR_L_3032	AGR_L_3032p {UniProtKB/TrEMBL:Q7CS43}	AGR_C_2473	AAK87132.1	AGR_C_2473p {UniProtKB/TrEMBL:Q7CZH0}	[TP0820-TP0247 (0.74644035), TP0067-TP0247 (0.79531366)]
COG2201	COG4786	AGR_C_916	cheB	Chemotaxis response regulator protein-glutamate methylesterase of group 1 operon (EC 3.1.1.61)	AGR_C_982	AGR_C_982	AGR_C_982p {UniProtKB/TrEMBL:Q7D183}	[TP0631-TP0961 (0.5728655)]
COG2201	COG4786	AGR_C_916	cheB	Chemotaxis response regulator protein-glutamate methylesterase of group 1 operon (EC 3.1.1.61)	AGR_C_972	flgG	Flagellar basal-body rod protein flgG (Distal rod protein)	[TP0631-TP0961 (0.5728655)]
COG1653	COG2204	AGR_L_456	AGR_L_456	ABC transporter, substrate binding protein	AGR_C_2665	AAK87237.1	AGR_C_2665p {UniProtKB/TrEMBL:Q7CZ84}	[TP0074-TP0519 (0.57840663)]
COG1653	COG2204	AGR_pAT_77	AGR_pAT_77	ABC transporter, substrate binding protein	AGR_C_178	AGR_C_178	AGR_C_178p {UniProtKB/TrEMBL:Q7D261}	[TP0074-TP0519 (0.57840663)]
COG1653	COG2204	AGR_C_689	AGR_C_689	ABC transporter, substrate binding protein	AGR_C_2669	AAK87239.1	Two component response regulator	[TP0074-TP0519 (0.57840663)]
COG1653	COG2204	AGR_L_1777	AGR_L_1777	ABC transporter, substrate binding protein	AGR_C_2669	AAK87239.1	Two component response regulator	[TP0074-TP0519 (0.57840663)]
COG1653	COG2204	AGR_C_529	AGR_C_529	ABC transporter, substrate binding protein	AGR_L_2141	AAK89643.1	Sigma 54 dependent transcriptional activator	[TP0074-TP0519 (0.57840663)]
COG1653	COG2204	AGR_L_456	AGR_L_456	ABC transporter, substrate binding protein	AGR_L_3046	AGR_L_3046	Two component response regulator for	[TP0074-TP0519 (0.57840663)]
COG1653	COG2204	AGR_L_1217	AAK89187.1	ABC transporter, substrate binding protein	AGR_L_2141	AAK89643.1	Sigma 54 dependent transcriptional activator	[TP0074-TP0519 (0.57840663)]
COG1653	COG2204	AGR_L_3424	AGR_L_3424	ABC transporter, substrate binding protein	AGR_L_3046	AGR_L_3046	Two component response regulator for	[TP0074-TP0519 (0.57840663)]
COG1653	COG2204	AGR_L_3560	AGR_L_3560	ABC transporter, membrane spanning protein	AGR_L_2141	AAK89643.1	Sigma 54 dependent transcriptional activator	[TP0074-TP0519 (0.57840663)]
COG1653	COG2204	AGR_L_3070	AAK90108.1	ABC transporter, substrate binding protein	AGR_C_2669	AAK87239.1	Two component response regulator	[TP0074-TP0519 (0.57840663)]
COG1653	COG2204	AGR_L_1217	AAK89187.1	ABC transporter, substrate binding protein	AGR_L_3046	AGR_L_3046	Two component response regulator for	[TP0074-TP0519 (0.57840663)]
COG1653	COG2204	AGR_L_3424	AGR_L_3424	ABC transporter, substrate binding protein	AGR_C_2665	AAK87237.1	AGR_C_2665p {UniProtKB/TrEMBL:Q7CZ84}	[TP0074-TP0519 (0.57840663)]
COG1653	COG2204	AGR_L_3413	AGR_L_3413	ABC transporter, substrate binding protein	AGR_C_178	AGR_C_178	AGR_C_178p {UniProtKB/TrEMBL:Q7D261}	[TP0074-TP0519 (0.57840663)]
COG1653	COG2204	AGR_pAT_114	AAK90455.1	AGR_pAT_114p {UniProtKB/TrEMBL:Q8U5X1}	AGR_L_3046	AGR_L_3046	Two component response regulator for	[TP0074-TP0519 (0.57840663)]
COG1653	COG2204	AGR_L_3153	AGR_L_3153	ABC transporter, substrate binding protein	AGR_L_2141	AAK89643.1	Sigma 54 dependent transcriptional activator	[TP0074-TP0519 (0.57840663)]
COG1653	COG2204	AGR_L_841	AGR_L_841	AGR_L_841p {UniProtKB/TrEMBL:Q7CUZ5}	AGR_L_3046	AGR_L_3046	Two component response regulator for	[TP0074-TP0519 (0.57840663)]
COG1653	COG2204	AGR_pAT_676	AAK90834.1	ABC transporter, substrate binding protein	AGR_C_2665	AAK87237.1	AGR_C_2665p {UniProtKB/TrEMBL:Q7CZ84}	[TP0074-TP0519 (0.57840663)]
COG1653	COG2204	AGR_L_3270	AAK90212.1	ABC transporter, substrate binding protein	AGR_C_2665	AAK87237.1	AGR_C_2665p {UniProtKB/TrEMBL:Q7CZ84}	[TP0074-TP0519 (0.57840663)]
COG1653	COG2204	AGR_L_3070	AAK90108.1	ABC transporter, substrate binding protein	AGR_L_3046	AGR_L_3046	Two component response regulator for	[TP0074-TP0519 (0.57840663)]
COG1653	COG2204	AGR_L_2941	AAK90038.1	ABC transporter, substrate binding protein	AGR_L_3046	AGR_L_3046	Two component response regulator for	[TP0074-TP0519 (0.57840663)]
COG1653	COG2204	AGR_C_2594	AGR_C_2594	ABC transporter, substrate binding protein	AGR_L_3046	AGR_L_3046	Two component response regulator for	[TP0074-TP0519 (0.57840663)]
COG1653	COG2204	AGR_pAT_587	AAK90777.1	ABC transporter, substrate binding protein	AGR_C_2665	AAK87237.1	AGR_C_2665p {UniProtKB/TrEMBL:Q7CZ84}	[TP0074-TP0519 (0.57840663)]
COG1653	COG2204	AGR_L_1777	AGR_L_1777	ABC transporter, substrate binding protein	AGR_C_178	AGR_C_178	AGR_C_178p {UniProtKB/TrEMBL:Q7D261}	[TP0074-TP0519 (0.57840663)]
COG1653	COG2204	AGR_L_2966	AGR_L_2966	ABC transporter, substrate binding protein	AGR_C_2665	AAK87237.1	AGR_C_2665p {UniProtKB/TrEMBL:Q7CZ84}	[TP0074-TP0519 (0.57840663)]
COG1653	COG2204	AGR_L_3289	AGR_L_3289	AGR_L_3289p {UniProtKB/TrEMBL:Q7CRS2}	AGR_L_3046	AGR_L_3046	Two component response regulator for	[TP0074-TP0519 (0.57840663)]
COG1653	COG2204	AGR_L_456	AGR_L_456	ABC transporter, substrate binding protein	AGR_C_178	AGR_C_178	AGR_C_178p {UniProtKB/TrEMBL:Q7D261}	[TP0074-TP0519 (0.57840663)]
COG1653	COG2204	AGR_C_1045	AGR_C_1045	ABC transporter, substrate binding protein	AGR_C_2669	AAK87239.1	Two component response regulator	[TP0074-TP0519 (0.57840663)]
COG1653	COG2204	AGR_pAT_77	AGR_pAT_77	ABC transporter, substrate binding protein	AGR_L_2141	AAK89643.1	Sigma 54 dependent transcriptional activator	[TP0074-TP0519 (0.57840663)]
COG1653	COG2204	AGR_L_3424	AGR_L_3424	ABC transporter, substrate binding protein	AGR_C_178	AGR_C_178	AGR_C_178p {UniProtKB/TrEMBL:Q7D261}	[TP0074-TP0519 (0.57840663)]
COG1653	COG2204	AGR_pAT_379	AAK90639.1	Sugar binding protein {UniProtKB/TrEMBL:Q8UK58}	AGR_C_2669	AAK87239.1	Two component response regulator	[TP0074-TP0519 (0.57840663)]
COG1653	COG2204	AGR_C_4552	AGR_C_4552	ABC transporter, substrate binding protein	AGR_C_2669	AAK87239.1	Two component response regulator	[TP0074-TP0519 (0.57840663)]
COG1653	COG2204	AGR_L_3560	AGR_L_3560	ABC transporter, membrane spanning protein	AGR_L_3046	AGR_L_3046	Two component response regulator for	[TP0074-TP0519 (0.57840663)]
COG1653	COG2204	AGR_L_841	AGR_L_841	AGR_L_841p {UniProtKB/TrEMBL:Q7CUZ5}	AGR_C_2669	AAK87239.1	Two component response regulator	[TP0074-TP0519 (0.57840663)]
COG1653	COG2204	AGR_L_2966	AGR_L_2966	ABC transporter, substrate binding protein	AGR_C_2669	AAK87239.1	Two component response regulator	[TP0074-TP0519 (0.57840663)]
COG1653	COG2204	AGR_L_3070	AAK90108.1	ABC transporter, substrate binding protein	AGR_C_2665	AAK87237.1	AGR_C_2665p {UniProtKB/TrEMBL:Q7CZ84}	[TP0074-TP0519 (0.57840663)]
COG1653	COG2204	AGR_L_2966	AGR_L_2966	ABC transporter, substrate binding protein	AGR_L_3046	AGR_L_3046	Two component response regulator for	[TP0074-TP0519 (0.57840663)]
COG1653	COG2204	AGR_L_841	AGR_L_841	AGR_L_841p {UniProtKB/TrEMBL:Q7CUZ5}	AGR_C_2665	AAK87237.1	AGR_C_2665p {UniProtKB/TrEMBL:Q7CZ84}	[TP0074-TP0519 (0.57840663)]
COG1653	COG2204	AGR_L_1009	AGR_L_1009	ABC transporter, substrate binding protein	AGR_L_2141	AAK89643.1	Sigma 54 dependent transcriptional activator	[TP0074-TP0519 (0.57840663)]
COG1653	COG2204	AGR_C_529	AGR_C_529	ABC transporter, substrate binding protein	AGR_C_2669	AAK87239.1	Two component response regulator	[TP0074-TP0519 (0.57840663)]
COG1653	COG2204	AGR_L_1009	AGR_L_1009	ABC transporter, substrate binding protein	AGR_C_2665	AAK87237.1	AGR_C_2665p {UniProtKB/TrEMBL:Q7CZ84}	[TP0074-TP0519 (0.57840663)]
COG1653	COG2204	AGR_L_3359	AAK90256.1	AGR_L_3359p {UniProtKB/TrEMBL:Q7CRP0}	AGR_L_2141	AAK89643.1	Sigma 54 dependent transcriptional activator	[TP0074-TP0519 (0.57840663)]
COG1653	COG2204	AGR_C_689	AGR_C_689	ABC transporter, substrate binding protein	AGR_L_2141	AAK89643.1	Sigma 54 dependent transcriptional activator	[TP0074-TP0519 (0.57840663)]
COG1653	COG2204	AGR_L_1009	AGR_L_1009	ABC transporter, substrate binding protein	AGR_C_178	AGR_C_178	AGR_C_178p {UniProtKB/TrEMBL:Q7D261}	[TP0074-TP0519 (0.57840663)]
COG1653	COG2204	AGR_L_3289	AGR_L_3289	AGR_L_3289p {UniProtKB/TrEMBL:Q7CRS2}	AGR_L_2141	AAK89643.1	Sigma 54 dependent transcriptional activator	[TP0074-TP0519 (0.57840663)]
COG1653	COG2204	AGR_L_2941	AAK90038.1	ABC transporter, substrate binding protein	AGR_C_178	AGR_C_178	AGR_C_178p {UniProtKB/TrEMBL:Q7D261}	[TP0074-TP0519 (0.57840663)]
COG1653	COG2204	AGR_L_3404	AAK90277.1	AGR_L_3404p {UniProtKB/TrEMBL:Q7CRM0}	AGR_C_178	AGR_C_178	AGR_C_178p {UniProtKB/TrEMBL:Q7D261}	[TP0074-TP0519 (0.57840663)]
COG1653	COG2204	AGR_L_3319	AAK90235.1	ABC transporter, substrate binding protein	AGR_L_2141	AAK89643.1	Sigma 54 dependent transcriptional activator	[TP0074-TP0519 (0.57840663)]
COG1653	COG2204	AGR_pAT_77	AGR_pAT_77	ABC transporter, substrate binding protein	AGR_C_2665	AAK87237.1	AGR_C_2665p {UniProtKB/TrEMBL:Q7CZ84}	[TP0074-TP0519 (0.57840663)]
COG1653	COG2204	AGR_C_4715	AAK88324.1	ABC transporter, substrate binding protein	AGR_C_2665	AAK87237.1	AGR_C_2665p {UniProtKB/TrEMBL:Q7CZ84}	[TP0074-TP0519 (0.57840663)]
COG1653	COG2204	AGR_L_1912	AAK89528.1	Hypothetical protein Atu3891	AGR_L_3046	AGR_L_3046	Two component response regulator for	[TP0074-TP0519 (0.57840663)]
COG1653	COG2204	AGR_L_1912	AAK89528.1	Hypothetical protein Atu3891	AGR_C_178	AGR_C_178	AGR_C_178p {UniProtKB/TrEMBL:Q7D261}	[TP0074-TP0519 (0.57840663)]
COG1653	COG2204	AGR_L_3389	AGR_L_3389	AGR_L_3389p {UniProtKB/TrEMBL:Q7CRM8}	AGR_C_2665	AAK87237.1	AGR_C_2665p {UniProtKB/TrEMBL:Q7CZ84}	[TP0074-TP0519 (0.57840663)]
COG1653	COG2204	AGR_C_2594	AGR_C_2594	ABC transporter, substrate binding protein	AGR_C_178	AGR_C_178	AGR_C_178p {UniProtKB/TrEMBL:Q7D261}	[TP0074-TP0519 (0.57840663)]
COG1653	COG2204	AGR_C_1045	AGR_C_1045	ABC transporter, substrate binding protein	AGR_L_3046	AGR_L_3046	Two component response regulator for	[TP0074-TP0519 (0.57840663)]
COG1653	COG2204	AGR_pAT_379	AAK90639.1	Sugar binding protein {UniProtKB/TrEMBL:Q8UK58}	AGR_C_178	AGR_C_178	AGR_C_178p {UniProtKB/TrEMBL:Q7D261}	[TP0074-TP0519 (0.57840663)]
COG1653	COG2204	AGR_pAT_676	AAK90834.1	ABC transporter, substrate binding protein	AGR_C_178	AGR_C_178	AGR_C_178p {UniProtKB/TrEMBL:Q7D261}	[TP0074-TP0519 (0.57840663)]
COG1653	COG2204	AGR_L_2966	AGR_L_2966	ABC transporter, substrate binding protein	AGR_L_2141	AAK89643.1	Sigma 54 dependent transcriptional activator	[TP0074-TP0519 (0.57840663)]
COG1653	COG2204	AGR_L_3270	AAK90212.1	ABC transporter, substrate binding protein	AGR_C_2669	AAK87239.1	Two component response regulator	[TP0074-TP0519 (0.57840663)]
COG1653	COG2204	AGR_pAT_77	AGR_pAT_77	ABC transporter, substrate binding protein	AGR_L_3046	AGR_L_3046	Two component response regulator for	[TP0074-TP0519 (0.57840663)]
COG1653	COG2204	AGR_L_1777	AGR_L_1777	ABC transporter, substrate binding protein	AGR_C_2665	AAK87237.1	AGR_C_2665p {UniProtKB/TrEMBL:Q7CZ84}	[TP0074-TP0519 (0.57840663)]
COG1653	COG2204	AGR_L_3359	AAK90256.1	AGR_L_3359p {UniProtKB/TrEMBL:Q7CRP0}	AGR_C_2665	AAK87237.1	AGR_C_2665p {UniProtKB/TrEMBL:Q7CZ84}	[TP0074-TP0519 (0.57840663)]
COG1653	COG2204	AGR_C_4552	AGR_C_4552	ABC transporter, substrate binding protein	AGR_L_2141	AAK89643.1	Sigma 54 dependent transcriptional activator	[TP0074-TP0519 (0.57840663)]
COG1653	COG2204	AGR_pAT_114	AAK90455.1	AGR_pAT_114p {UniProtKB/TrEMBL:Q8U5X1}	AGR_C_178	AGR_C_178	AGR_C_178p {UniProtKB/TrEMBL:Q7D261}	[TP0074-TP0519 (0.57840663)]
COG1653	COG2204	AGR_C_4552	AGR_C_4552	ABC transporter, substrate binding protein	AGR_C_2665	AAK87237.1	AGR_C_2665p {UniProtKB/TrEMBL:Q7CZ84}	[TP0074-TP0519 (0.57840663)]
COG1653	COG2204	AGR_L_3424	AGR_L_3424	ABC transporter, substrate binding protein	AGR_L_2141	AAK89643.1	Sigma 54 dependent transcriptional activator	[TP0074-TP0519 (0.57840663)]
COG1653	COG2204	AGR_L_3070	AAK90108.1	ABC transporter, substrate binding protein	AGR_C_178	AGR_C_178	AGR_C_178p {UniProtKB/TrEMBL:Q7D261}	[TP0074-TP0519 (0.57840663)]
COG1653	COG2204	AGR_C_1045	AGR_C_1045	ABC transporter, substrate binding protein	AGR_L_2141	AAK89643.1	Sigma 54 dependent transcriptional activator	[TP0074-TP0519 (0.57840663)]
COG1653	COG2204	AGR_L_3289	AGR_L_3289	AGR_L_3289p {UniProtKB/TrEMBL:Q7CRS2}	AGR_C_178	AGR_C_178	AGR_C_178p {UniProtKB/TrEMBL:Q7D261}	[TP0074-TP0519 (0.57840663)]
COG1653	COG2204	AGR_L_3248	AGR_L_3248	ABC transporter, substrate binding protein	AGR_C_2669	AAK87239.1	Two component response regulator	[TP0074-TP0519 (0.57840663)]
COG1653	COG2204	AGR_L_3389	AGR_L_3389	AGR_L_3389p {UniProtKB/TrEMBL:Q7CRM8}	AGR_L_2141	AAK89643.1	Sigma 54 dependent transcriptional activator	[TP0074-TP0519 (0.57840663)]
COG1653	COG2204	AGR_C_529	AGR_C_529	ABC transporter, substrate binding protein	AGR_C_178	AGR_C_178	AGR_C_178p {UniProtKB/TrEMBL:Q7D261}	[TP0074-TP0519 (0.57840663)]
COG1653	COG2204	AGR_C_529	AGR_C_529	ABC transporter, substrate binding protein	AGR_C_2665	AAK87237.1	AGR_C_2665p {UniProtKB/TrEMBL:Q7CZ84}	[TP0074-TP0519 (0.57840663)]
COG1653	COG2204	AGR_L_3248	AGR_L_3248	ABC transporter, substrate binding protein	AGR_L_3046	AGR_L_3046	Two component response regulator for	[TP0074-TP0519 (0.57840663)]
COG1653	COG2204	AGR_pAT_379	AAK90639.1	Sugar binding protein {UniProtKB/TrEMBL:Q8UK58}	AGR_L_3046	AGR_L_3046	Two component response regulator for	[TP0074-TP0519 (0.57840663)]
COG1653	COG2204	AGR_L_3560	AGR_L_3560	ABC transporter, membrane spanning protein	AGR_C_2669	AAK87239.1	Two component response regulator	[TP0074-TP0519 (0.57840663)]
COG1653	COG2204	AGR_L_841	AGR_L_841	AGR_L_841p {UniProtKB/TrEMBL:Q7CUZ5}	AGR_C_178	AGR_C_178	AGR_C_178p {UniProtKB/TrEMBL:Q7D261}	[TP0074-TP0519 (0.57840663)]
COG1653	COG2204	AGR_L_1217	AAK89187.1	ABC transporter, substrate binding protein	AGR_C_2665	AAK87237.1	AGR_C_2665p {UniProtKB/TrEMBL:Q7CZ84}	[TP0074-TP0519 (0.57840663)]
COG1653	COG2204	AGR_C_689	AGR_C_689	ABC transporter, substrate binding protein	AGR_L_3046	AGR_L_3046	Two component response regulator for	[TP0074-TP0519 (0.57840663)]
COG1653	COG2204	AGR_L_456	AGR_L_456	ABC transporter, substrate binding protein	AGR_C_2669	AAK87239.1	Two component response regulator	[TP0074-TP0519 (0.57840663)]
COG1653	COG2204	AGR_L_1217	AAK89187.1	ABC transporter, substrate binding protein	AGR_C_178	AGR_C_178	AGR_C_178p {UniProtKB/TrEMBL:Q7D261}	[TP0074-TP0519 (0.57840663)]
COG1653	COG2204	AGR_L_3270	AAK90212.1	ABC transporter, substrate binding protein	AGR_L_2141	AAK89643.1	Sigma 54 dependent transcriptional activator	[TP0074-TP0519 (0.57840663)]
COG1653	COG2204	AGR_pAT_587	AAK90777.1	ABC transporter, substrate binding protein	AGR_L_3046	AGR_L_3046	Two component response regulator for	[TP0074-TP0519 (0.57840663)]
COG1653	COG2204	AGR_L_3153	AGR_L_3153	ABC transporter, substrate binding protein	AGR_L_3046	AGR_L_3046	Two component response regulator for	[TP0074-TP0519 (0.57840663)]
COG1653	COG2204	AGR_pAT_379	AAK90639.1	Sugar binding protein {UniProtKB/TrEMBL:Q8UK58}	AGR_C_2665	AAK87237.1	AGR_C_2665p {UniProtKB/TrEMBL:Q7CZ84}	[TP0074-TP0519 (0.57840663)]
COG1653	COG2204	AGR_L_3389	AGR_L_3389	AGR_L_3389p {UniProtKB/TrEMBL:Q7CRM8}	AGR_C_2669	AAK87239.1	Two component response regulator	[TP0074-TP0519 (0.57840663)]
COG1653	COG2204	AGR_L_3404	AAK90277.1	AGR_L_3404p {UniProtKB/TrEMBL:Q7CRM0}	AGR_C_2669	AAK87239.1	Two component response regulator	[TP0074-TP0519 (0.57840663)]
COG1653	COG2204	AGR_pAT_114	AAK90455.1	AGR_pAT_114p {UniProtKB/TrEMBL:Q8U5X1}	AGR_C_2669	AAK87239.1	Two component response regulator	[TP0074-TP0519 (0.57840663)]
COG1653	COG2204	AGR_L_3248	AGR_L_3248	ABC transporter, substrate binding protein	AGR_L_2141	AAK89643.1	Sigma 54 dependent transcriptional activator	[TP0074-TP0519 (0.57840663)]
COG1653	COG2204	AGR_C_4715	AAK88324.1	ABC transporter, substrate binding protein	AGR_L_3046	AGR_L_3046	Two component response regulator for	[TP0074-TP0519 (0.57840663)]
COG1653	COG2204	AGR_L_3289	AGR_L_3289	AGR_L_3289p {UniProtKB/TrEMBL:Q7CRS2}	AGR_C_2665	AAK87237.1	AGR_C_2665p {UniProtKB/TrEMBL:Q7CZ84}	[TP0074-TP0519 (0.57840663)]
COG1653	COG2204	AGR_L_2941	AAK90038.1	ABC transporter, substrate binding protein	AGR_C_2665	AAK87237.1	AGR_C_2665p {UniProtKB/TrEMBL:Q7CZ84}	[TP0074-TP0519 (0.57840663)]
COG1653	COG2204	AGR_L_3413	AGR_L_3413	ABC transporter, substrate binding protein	AGR_L_3046	AGR_L_3046	Two component response regulator for	[TP0074-TP0519 (0.57840663)]
COG1653	COG2204	AGR_pAT_114	AAK90455.1	AGR_pAT_114p {UniProtKB/TrEMBL:Q8U5X1}	AGR_C_2665	AAK87237.1	AGR_C_2665p {UniProtKB/TrEMBL:Q7CZ84}	[TP0074-TP0519 (0.57840663)]
COG1653	COG2204	AGR_L_3413	AGR_L_3413	ABC transporter, substrate binding protein	AGR_C_2665	AAK87237.1	AGR_C_2665p {UniProtKB/TrEMBL:Q7CZ84}	[TP0074-TP0519 (0.57840663)]
COG1653	COG2204	AGR_L_3389	AGR_L_3389	AGR_L_3389p {UniProtKB/TrEMBL:Q7CRM8}	AGR_L_3046	AGR_L_3046	Two component response regulator for	[TP0074-TP0519 (0.57840663)]
COG1653	COG2204	AGR_L_3248	AGR_L_3248	ABC transporter, substrate binding protein	AGR_C_178	AGR_C_178	AGR_C_178p {UniProtKB/TrEMBL:Q7D261}	[TP0074-TP0519 (0.57840663)]
COG1653	COG2204	AGR_L_3270	AAK90212.1	ABC transporter, substrate binding protein	AGR_L_3046	AGR_L_3046	Two component response regulator for	[TP0074-TP0519 (0.57840663)]
COG1653	COG2204	AGR_L_3248	AGR_L_3248	ABC transporter, substrate binding protein	AGR_C_2665	AAK87237.1	AGR_C_2665p {UniProtKB/TrEMBL:Q7CZ84}	[TP0074-TP0519 (0.57840663)]
COG1653	COG2204	AGR_L_3404	AAK90277.1	AGR_L_3404p {UniProtKB/TrEMBL:Q7CRM0}	AGR_L_3046	AGR_L_3046	Two component response regulator for	[TP0074-TP0519 (0.57840663)]
COG1653	COG2204	AGR_L_3319	AAK90235.1	ABC transporter, substrate binding protein	AGR_C_2669	AAK87239.1	Two component response regulator	[TP0074-TP0519 (0.57840663)]
COG1653	COG2204	AGR_L_3289	AGR_L_3289	AGR_L_3289p {UniProtKB/TrEMBL:Q7CRS2}	AGR_C_2669	AAK87239.1	Two component response regulator	[TP0074-TP0519 (0.57840663)]
COG1653	COG2204	AGR_L_2941	AAK90038.1	ABC transporter, substrate binding protein	AGR_C_2669	AAK87239.1	Two component response regulator	[TP0074-TP0519 (0.57840663)]
COG1653	COG2204	AGR_L_3560	AGR_L_3560	ABC transporter, membrane spanning protein	AGR_C_2665	AAK87237.1	AGR_C_2665p {UniProtKB/TrEMBL:Q7CZ84}	[TP0074-TP0519 (0.57840663)]
COG1653	COG2204	AGR_C_4715	AAK88324.1	ABC transporter, substrate binding protein	AGR_L_2141	AAK89643.1	Sigma 54 dependent transcriptional activator	[TP0074-TP0519 (0.57840663)]
COG1653	COG2204	AGR_L_3413	AGR_L_3413	ABC transporter, substrate binding protein	AGR_C_2669	AAK87239.1	Two component response regulator	[TP0074-TP0519 (0.57840663)]
COG1653	COG2204	AGR_C_4715	AAK88324.1	ABC transporter, substrate binding protein	AGR_C_2669	AAK87239.1	Two component response regulator	[TP0074-TP0519 (0.57840663)]
COG1653	COG2204	AGR_C_689	AGR_C_689	ABC transporter, substrate binding protein	AGR_C_178	AGR_C_178	AGR_C_178p {UniProtKB/TrEMBL:Q7D261}	[TP0074-TP0519 (0.57840663)]
COG1653	COG2204	AGR_L_3319	AAK90235.1	ABC transporter, substrate binding protein	AGR_C_178	AGR_C_178	AGR_C_178p {UniProtKB/TrEMBL:Q7D261}	[TP0074-TP0519 (0.57840663)]
COG1653	COG2204	AGR_L_1912	AAK89528.1	Hypothetical protein Atu3891	AGR_C_2665	AAK87237.1	AGR_C_2665p {UniProtKB/TrEMBL:Q7CZ84}	[TP0074-TP0519 (0.57840663)]
COG1653	COG2204	AGR_pAT_379	AAK90639.1	Sugar binding protein {UniProtKB/TrEMBL:Q8UK58}	AGR_L_2141	AAK89643.1	Sigma 54 dependent transcriptional activator	[TP0074-TP0519 (0.57840663)]
COG1653	COG2204	AGR_L_841	AGR_L_841	AGR_L_841p {UniProtKB/TrEMBL:Q7CUZ5}	AGR_L_2141	AAK89643.1	Sigma 54 dependent transcriptional activator	[TP0074-TP0519 (0.57840663)]
COG1653	COG2204	AGR_L_3359	AAK90256.1	AGR_L_3359p {UniProtKB/TrEMBL:Q7CRP0}	AGR_C_2669	AAK87239.1	Two component response regulator	[TP0074-TP0519 (0.57840663)]
COG1653	COG2204	AGR_L_3560	AGR_L_3560	ABC transporter, membrane spanning protein	AGR_C_178	AGR_C_178	AGR_C_178p {UniProtKB/TrEMBL:Q7D261}	[TP0074-TP0519 (0.57840663)]
COG1653	COG2204	AGR_C_1045	AGR_C_1045	ABC transporter, substrate binding protein	AGR_C_178	AGR_C_178	AGR_C_178p {UniProtKB/TrEMBL:Q7D261}	[TP0074-TP0519 (0.57840663)]
COG1653	COG2204	AGR_pAT_676	AAK90834.1	ABC transporter, substrate binding protein	AGR_L_3046	AGR_L_3046	Two component response regulator for	[TP0074-TP0519 (0.57840663)]
COG1653	COG2204	AGR_C_529	AGR_C_529	ABC transporter, substrate binding protein	AGR_L_3046	AGR_L_3046	Two component response regulator for	[TP0074-TP0519 (0.57840663)]
COG1653	COG2204	AGR_pAT_114	AAK90455.1	AGR_pAT_114p {UniProtKB/TrEMBL:Q8U5X1}	AGR_L_2141	AAK89643.1	Sigma 54 dependent transcriptional activator	[TP0074-TP0519 (0.57840663)]
COG1653	COG2204	AGR_L_3424	AGR_L_3424	ABC transporter, substrate binding protein	AGR_C_2669	AAK87239.1	Two component response regulator	[TP0074-TP0519 (0.57840663)]
COG1653	COG2204	AGR_L_3153	AGR_L_3153	ABC transporter, substrate binding protein	AGR_C_2665	AAK87237.1	AGR_C_2665p {UniProtKB/TrEMBL:Q7CZ84}	[TP0074-TP0519 (0.57840663)]
COG1653	COG2204	AGR_L_1912	AAK89528.1	Hypothetical protein Atu3891	AGR_C_2669	AAK87239.1	Two component response regulator	[TP0074-TP0519 (0.57840663)]
COG1653	COG2204	AGR_C_4715	AAK88324.1	ABC transporter, substrate binding protein	AGR_C_178	AGR_C_178	AGR_C_178p {UniProtKB/TrEMBL:Q7D261}	[TP0074-TP0519 (0.57840663)]
COG1653	COG2204	AGR_L_3359	AAK90256.1	AGR_L_3359p {UniProtKB/TrEMBL:Q7CRP0}	AGR_L_3046	AGR_L_3046	Two component response regulator for	[TP0074-TP0519 (0.57840663)]
COG1653	COG2204	AGR_L_1777	AGR_L_1777	ABC transporter, substrate binding protein	AGR_L_3046	AGR_L_3046	Two component response regulator for	[TP0074-TP0519 (0.57840663)]
COG1653	COG2204	AGR_L_1912	AAK89528.1	Hypothetical protein Atu3891	AGR_L_2141	AAK89643.1	Sigma 54 dependent transcriptional activator	[TP0074-TP0519 (0.57840663)]
COG1653	COG2204	AGR_L_3319	AAK90235.1	ABC transporter, substrate binding protein	AGR_L_3046	AGR_L_3046	Two component response regulator for	[TP0074-TP0519 (0.57840663)]
COG1653	COG2204	AGR_L_3070	AAK90108.1	ABC transporter, substrate binding protein	AGR_L_2141	AAK89643.1	Sigma 54 dependent transcriptional activator	[TP0074-TP0519 (0.57840663)]
COG1653	COG2204	AGR_L_3153	AGR_L_3153	ABC transporter, substrate binding protein	AGR_C_2669	AAK87239.1	Two component response regulator	[TP0074-TP0519 (0.57840663)]
COG1653	COG2204	AGR_L_3404	AAK90277.1	AGR_L_3404p {UniProtKB/TrEMBL:Q7CRM0}	AGR_C_2665	AAK87237.1	AGR_C_2665p {UniProtKB/TrEMBL:Q7CZ84}	[TP0074-TP0519 (0.57840663)]
COG1653	COG2204	AGR_pAT_77	AGR_pAT_77	ABC transporter, substrate binding protein	AGR_C_2669	AAK87239.1	Two component response regulator	[TP0074-TP0519 (0.57840663)]
COG1653	COG2204	AGR_C_2594	AGR_C_2594	ABC transporter, substrate binding protein	AGR_C_2669	AAK87239.1	Two component response regulator	[TP0074-TP0519 (0.57840663)]
COG1653	COG2204	AGR_pAT_587	AAK90777.1	ABC transporter, substrate binding protein	AGR_C_2669	AAK87239.1	Two component response regulator	[TP0074-TP0519 (0.57840663)]
COG1653	COG2204	AGR_pAT_676	AAK90834.1	ABC transporter, substrate binding protein	AGR_L_2141	AAK89643.1	Sigma 54 dependent transcriptional activator	[TP0074-TP0519 (0.57840663)]
COG1653	COG2204	AGR_L_3413	AGR_L_3413	ABC transporter, substrate binding protein	AGR_L_2141	AAK89643.1	Sigma 54 dependent transcriptional activator	[TP0074-TP0519 (0.57840663)]
COG1653	COG2204	AGR_L_1009	AGR_L_1009	ABC transporter, substrate binding protein	AGR_C_2669	AAK87239.1	Two component response regulator	[TP0074-TP0519 (0.57840663)]
COG1653	COG2204	AGR_L_3153	AGR_L_3153	ABC transporter, substrate binding protein	AGR_C_178	AGR_C_178	AGR_C_178p {UniProtKB/TrEMBL:Q7D261}	[TP0074-TP0519 (0.57840663)]
COG1653	COG2204	AGR_L_3404	AAK90277.1	AGR_L_3404p {UniProtKB/TrEMBL:Q7CRM0}	AGR_L_2141	AAK89643.1	Sigma 54 dependent transcriptional activator	[TP0074-TP0519 (0.57840663)]
COG1653	COG2204	AGR_L_1777	AGR_L_1777	ABC transporter, substrate binding protein	AGR_L_2141	AAK89643.1	Sigma 54 dependent transcriptional activator	[TP0074-TP0519 (0.57840663)]
COG1653	COG2204	AGR_pAT_676	AAK90834.1	ABC transporter, substrate binding protein	AGR_C_2669	AAK87239.1	Two component response regulator	[TP0074-TP0519 (0.57840663)]
COG1653	COG2204	AGR_L_1217	AAK89187.1	ABC transporter, substrate binding protein	AGR_C_2669	AAK87239.1	Two component response regulator	[TP0074-TP0519 (0.57840663)]
COG1653	COG2204	AGR_C_689	AGR_C_689	ABC transporter, substrate binding protein	AGR_C_2665	AAK87237.1	AGR_C_2665p {UniProtKB/TrEMBL:Q7CZ84}	[TP0074-TP0519 (0.57840663)]
COG1653	COG2204	AGR_L_3389	AGR_L_3389	AGR_L_3389p {UniProtKB/TrEMBL:Q7CRM8}	AGR_C_178	AGR_C_178	AGR_C_178p {UniProtKB/TrEMBL:Q7D261}	[TP0074-TP0519 (0.57840663)]
COG1653	COG2204	AGR_L_3270	AAK90212.1	ABC transporter, substrate binding protein	AGR_C_178	AGR_C_178	AGR_C_178p {UniProtKB/TrEMBL:Q7D261}	[TP0074-TP0519 (0.57840663)]
COG1653	COG2204	AGR_L_1009	AGR_L_1009	ABC transporter, substrate binding protein	AGR_L_3046	AGR_L_3046	Two component response regulator for	[TP0074-TP0519 (0.57840663)]
COG1653	COG2204	AGR_pAT_587	AAK90777.1	ABC transporter, substrate binding protein	AGR_L_2141	AAK89643.1	Sigma 54 dependent transcriptional activator	[TP0074-TP0519 (0.57840663)]
COG1653	COG2204	AGR_pAT_587	AAK90777.1	ABC transporter, substrate binding protein	AGR_C_178	AGR_C_178	AGR_C_178p {UniProtKB/TrEMBL:Q7D261}	[TP0074-TP0519 (0.57840663)]
COG1653	COG2204	AGR_L_3319	AAK90235.1	ABC transporter, substrate binding protein	AGR_C_2665	AAK87237.1	AGR_C_2665p {UniProtKB/TrEMBL:Q7CZ84}	[TP0074-TP0519 (0.57840663)]
COG1653	COG2204	AGR_L_2941	AAK90038.1	ABC transporter, substrate binding protein	AGR_L_2141	AAK89643.1	Sigma 54 dependent transcriptional activator	[TP0074-TP0519 (0.57840663)]
COG1653	COG2204	AGR_L_3359	AAK90256.1	AGR_L_3359p {UniProtKB/TrEMBL:Q7CRP0}	AGR_C_178	AGR_C_178	AGR_C_178p {UniProtKB/TrEMBL:Q7D261}	[TP0074-TP0519 (0.57840663)]
COG1653	COG2204	AGR_C_2594	AGR_C_2594	ABC transporter, substrate binding protein	AGR_L_2141	AAK89643.1	Sigma 54 dependent transcriptional activator	[TP0074-TP0519 (0.57840663)]
COG1653	COG2204	AGR_L_456	AGR_L_456	ABC transporter, substrate binding protein	AGR_L_2141	AAK89643.1	Sigma 54 dependent transcriptional activator	[TP0074-TP0519 (0.57840663)]
COG1653	COG2204	AGR_C_4552	AGR_C_4552	ABC transporter, substrate binding protein	AGR_C_178	AGR_C_178	AGR_C_178p {UniProtKB/TrEMBL:Q7D261}	[TP0074-TP0519 (0.57840663)]
COG1653	COG2204	AGR_L_2966	AGR_L_2966	ABC transporter, substrate binding protein	AGR_C_178	AGR_C_178	AGR_C_178p {UniProtKB/TrEMBL:Q7D261}	[TP0074-TP0519 (0.57840663)]
COG1653	COG2204	AGR_C_2594	AGR_C_2594	ABC transporter, substrate binding protein	AGR_C_2665	AAK87237.1	AGR_C_2665p {UniProtKB/TrEMBL:Q7CZ84}	[TP0074-TP0519 (0.57840663)]
COG1653	COG2204	AGR_C_1045	AGR_C_1045	ABC transporter, substrate binding protein	AGR_C_2665	AAK87237.1	AGR_C_2665p {UniProtKB/TrEMBL:Q7CZ84}	[TP0074-TP0519 (0.57840663)]
COG1653	COG2204	AGR_C_4552	AGR_C_4552	ABC transporter, substrate binding protein	AGR_L_3046	AGR_L_3046	Two component response regulator for	[TP0074-TP0519 (0.57840663)]
COG0652	COG1749	AGR_C_3088	AGR_C_3088	Peptidyl prolyl cis-trans isomerase	AGR_C_1012	AGR_C_1012	Flagellar hook protein {UniProtKB/TrEMBL:Q8UHV5}	[TP0947-TP0727 (0.6414869)]
COG0652	COG1749	AGR_C_3090	AGR_C_3090	Peptidyl prolyl cis-trans isomerase	AGR_C_1012	AGR_C_1012	Flagellar hook protein {UniProtKB/TrEMBL:Q8UHV5}	[TP0947-TP0727 (0.6414869)]
COG1186	COG1925	AGR_C_2479	AAK87134.1	Peptide chain release factor 2	AGR_C_49	AGR_C_49	Phosphocarrier protein HPr	[TP0576-TP0589 (0.79878455)]
COG1186	COG1925	AGR_C_57	AGR_C_57	AGR_C_57p {UniProtKB/TrEMBL:Q7D2A9}	AGR_C_49	AGR_C_49	Phosphocarrier protein HPr	[TP0576-TP0589 (0.79878455)]
COG1749	COG2885	AGR_C_1012	AGR_C_1012	Flagellar hook protein {UniProtKB/TrEMBL:Q8UHV5}	AGR_L_2246	palA	Outer membrane lipoprotein omp16 homolog precursor	[TP0727-TP0292 (0.89187646)]
COG1749	COG2885	AGR_C_1012	AGR_C_1012	Flagellar hook protein {UniProtKB/TrEMBL:Q8UHV5}	AGR_C_4934	AGR_C_4934	Porin {UniProtKB/TrEMBL:Q8UBX6}	[TP0727-TP0292 (0.89187646)]
COG1177	COG1558	AGR_pAT_618	AAK90797.1	AGR_pAT_618p {UniProtKB/TrEMBL:Q7D346}	AGR_C_975	flgC	Flagellar basal-body rod protein flgC	[TP0654-TP0397 (0.7022186)]
COG1177	COG1558	AGR_L_888	AGR_L_888	ABC transporter, membrane spanning protein	AGR_C_975	flgC	Flagellar basal-body rod protein flgC	[TP0654-TP0397 (0.7022186)]
COG1177	COG1558	AGR_C_1089	AAK86423.1	ABC transporter, membrane spanning protein	AGR_C_975	flgC	Flagellar basal-body rod protein flgC	[TP0654-TP0397 (0.7022186)]
COG1177	COG1558	AGR_L_601	AGR_L_601	AGR_L_601p {UniProtKB/TrEMBL:Q7CVA5}	AGR_C_975	flgC	Flagellar basal-body rod protein flgC	[TP0654-TP0397 (0.7022186)]
COG1177	COG1558	AGR_pAT_349	AAK90620.1	ABC transporter, membrane spanning protein	AGR_C_975	flgC	Flagellar basal-body rod protein flgC	[TP0654-TP0397 (0.7022186)]
COG1177	COG1558	AGR_L_3448	AAK90297.1	ABC transporter, membrane spanning protein	AGR_C_975	flgC	Flagellar basal-body rod protein flgC	[TP0654-TP0397 (0.7022186)]
COG1177	COG1558	AGR_pAT_602	AAK90787.1	ABC transporter, membrane spanning protein	AGR_C_975	flgC	Flagellar basal-body rod protein flgC	[TP0654-TP0397 (0.7022186)]
COG1177	COG1558	AGR_C_3893	AGR_C_3893	AGR_C_3893p {UniProtKB/TrEMBL:Q7CXR8}	AGR_C_975	flgC	Flagellar basal-body rod protein flgC	[TP0654-TP0397 (0.7022186)]
COG1177	COG1558	AGR_L_1232	AGR_L_1232	ABC transporter, membrane spanning protein	AGR_C_975	flgC	Flagellar basal-body rod protein flgC	[TP0654-TP0397 (0.7022186)]
COG1177	COG1558	AGR_pAT_189	AAK90502.1	AGR_pAT_189p {UniProtKB/TrEMBL:Q7D3V0}	AGR_C_975	flgC	Flagellar basal-body rod protein flgC	[TP0654-TP0397 (0.7022186)]
COG1418	COG2269	AGR_C_1925	AAK86851.1	Hypothetical protein Atu1043	AGR_C_4627	AGR_C_4627	AGR_C_4627p {UniProtKB/TrEMBL:Q7CWS8}	[TP1018-TP1040 (0.7620277)]
COG0319	COG0333	AGR_C_626	Atu0358	UPF0054 protein Atu0358/AGR_C_626	AGR_C_173	rpmF	50S ribosomal protein L32	[TP0650-TP0807 (0.80809164)]
COG0195	COG1643	AGR_C_136	AGR_C_136	N-utilization substance protein A	AGR_C_86	AGR_C_86	AGR_C_86p {UniProtKB/TrEMBL:Q7D2A3}	[TP0892-TP0526 (0.71912634)]
COG0216	COG0457	AGR_L_1353	prfA	Peptide chain release factor 1 (RF-1)	AGR_C_1124	AAK86440.1	AGR_C_1124p {UniProtKB/TrEMBL:Q7D123}	[TP0051-TP0067 (0.7097377)]
COG0216	COG0457	AGR_L_1353	prfA	Peptide chain release factor 1 (RF-1)	AGR_L_275	AGR_L_275	AGR_L_275p {UniProtKB/TrEMBL:Q7CVR1}	[TP0051-TP0067 (0.7097377)]
COG0216	COG0457	AGR_L_1353	prfA	Peptide chain release factor 1 (RF-1)	AGR_L_1582	AGR_L_1582	AGR_L_1582p {UniProtKB/TrEMBL:Q7CTZ7}	[TP0051-TP0067 (0.7097377)]
COG0216	COG0457	AGR_L_1353	prfA	Peptide chain release factor 1 (RF-1)	AGR_L_3032	AGR_L_3032	AGR_L_3032p {UniProtKB/TrEMBL:Q7CS43}	[TP0051-TP0067 (0.7097377)]
COG0216	COG0457	AGR_L_1353	prfA	Peptide chain release factor 1 (RF-1)	AGR_L_2153	AAK89650.1	Hypothetical protein Atu3757	[TP0051-TP0067 (0.7097377)]
COG1360	COG4786	AGR_L_2177	AAK89660.1	AGR_L_2177p {UniProtKB/TrEMBL:Q7CT75}	AGR_C_972	flgG	Flagellar basal-body rod protein flgG (Distal rod protein)	[TP0724-TP0961 (0.729456)]
COG1360	COG4786	AGR_L_2177	AAK89660.1	AGR_L_2177p {UniProtKB/TrEMBL:Q7CT75}	AGR_C_982	AGR_C_982	AGR_C_982p {UniProtKB/TrEMBL:Q7D183}	[TP0724-TP0961 (0.729456)]
COG1360	COG4786	AGR_C_1002	AAK86380.1	Flagellar motor protein, PAL/OmpA family	AGR_C_982	AGR_C_982	AGR_C_982p {UniProtKB/TrEMBL:Q7D183}	[TP0724-TP0961 (0.729456)]
COG1360	COG4786	AGR_C_1002	AAK86380.1	Flagellar motor protein, PAL/OmpA family	AGR_C_972	flgG	Flagellar basal-body rod protein flgG (Distal rod protein)	[TP0724-TP0961 (0.729456)]
COG2215	COG2239	AGR_L_741	AGR_L_741	Hypothetical protein Atu4498	AGR_C_2851	AAK87334.1	AGR_C_2851p {UniProtKB/TrEMBL:Q7CZ03}	[TP0558-TP0917 (0.5059451)]
COG2215	COG2239	AGR_L_741	AGR_L_741	Hypothetical protein Atu4498	AGR_C_1836	AGR_C_1836	Magnesium transport protein	[TP0558-TP0917 (0.5059451)]
COG0687	COG0693	AGR_pAT_190	AAK90503.1	ABC transporter, substrate binding protein	AGR_L_1156	AGR_L_1156	Hypothetical protein Atu4286	[TP0655-TP0445 (0.5706956)]
COG0687	COG0693	AGR_L_890	AGR_L_890	ABC transporter, substrate binding protein	AGR_C_1616	AGR_C_1616	Hypothetical protein Atu0886	[TP0655-TP0445 (0.5706956)]
COG0687	COG0693	AGR_L_3443	AAK90295.1	ABC transporter, substrate binding protein	AGR_L_1155	AAK89151.1	NonF-related protein {UniProtKB/TrEMBL:Q8U812}	[TP0655-TP0445 (0.5706956)]
COG0687	COG0693	AGR_pAT_354	AAK90623.1	ABC transporter, substrate binding protein	AGR_L_1155	AAK89151.1	NonF-related protein {UniProtKB/TrEMBL:Q8U812}	[TP0655-TP0445 (0.5706956)]
COG0687	COG0693	AGR_pAT_354	AAK90623.1	ABC transporter, substrate binding protein	AGR_C_1616	AGR_C_1616	Hypothetical protein Atu0886	[TP0655-TP0445 (0.5706956)]
COG0687	COG0693	AGR_pAT_613	AAK90795.1	AGR_pAT_613p {UniProtKB/TrEMBL:Q7D348}	AGR_L_1155	AAK89151.1	NonF-related protein {UniProtKB/TrEMBL:Q8U812}	[TP0655-TP0445 (0.5706956)]
COG0687	COG0693	AGR_pAT_190	AAK90503.1	ABC transporter, substrate binding protein	AGR_L_853	AGR_L_853	Hypothetical protein Atu4442	[TP0655-TP0445 (0.5706956)]
COG0687	COG0693	AGR_pAT_613	AAK90795.1	AGR_pAT_613p {UniProtKB/TrEMBL:Q7D348}	AGR_C_1616	AGR_C_1616	Hypothetical protein Atu0886	[TP0655-TP0445 (0.5706956)]
COG0687	COG0693	AGR_pAT_613	AAK90795.1	AGR_pAT_613p {UniProtKB/TrEMBL:Q7D348}	AGR_L_1423	AAK89290.1	Proteinase {UniProtKB/TrEMBL:Q8U8F0}	[TP0655-TP0445 (0.5706956)]
COG0687	COG0693	AGR_L_1237	AGR_L_1237	ABC transporter, substrate binding protein	AGR_L_853	AGR_L_853	Hypothetical protein Atu4442	[TP0655-TP0445 (0.5706956)]
COG0687	COG0693	AGR_L_1237	AGR_L_1237	ABC transporter, substrate binding protein	AGR_L_1423	AAK89290.1	Proteinase {UniProtKB/TrEMBL:Q8U8F0}	[TP0655-TP0445 (0.5706956)]
COG0687	COG0693	AGR_L_1237	AGR_L_1237	ABC transporter, substrate binding protein	AGR_L_1156	AGR_L_1156	Hypothetical protein Atu4286	[TP0655-TP0445 (0.5706956)]
COG0687	COG0693	AGR_L_3443	AAK90295.1	ABC transporter, substrate binding protein	AGR_C_1616	AGR_C_1616	Hypothetical protein Atu0886	[TP0655-TP0445 (0.5706956)]
COG0687	COG0693	AGR_pAT_613	AAK90795.1	AGR_pAT_613p {UniProtKB/TrEMBL:Q7D348}	AGR_L_853	AGR_L_853	Hypothetical protein Atu4442	[TP0655-TP0445 (0.5706956)]
COG0687	COG0693	AGR_pAT_613	AAK90795.1	AGR_pAT_613p {UniProtKB/TrEMBL:Q7D348}	AGR_L_1156	AGR_L_1156	Hypothetical protein Atu4286	[TP0655-TP0445 (0.5706956)]
COG0687	COG0693	AGR_C_1084	AGR_C_1084	ABC transporter, substrate binding protein	AGR_C_1616	AGR_C_1616	Hypothetical protein Atu0886	[TP0655-TP0445 (0.5706956)]
COG0687	COG0693	AGR_pAT_599	AAK90785.1	AGR_pAT_599p {UniProtKB/TrEMBL:Q7D356}	AGR_L_1155	AAK89151.1	NonF-related protein {UniProtKB/TrEMBL:Q8U812}	[TP0655-TP0445 (0.5706956)]
COG0687	COG0693	AGR_pAT_599	AAK90785.1	AGR_pAT_599p {UniProtKB/TrEMBL:Q7D356}	AGR_C_1616	AGR_C_1616	Hypothetical protein Atu0886	[TP0655-TP0445 (0.5706956)]
COG0687	COG0693	AGR_pAT_354	AAK90623.1	ABC transporter, substrate binding protein	AGR_L_1423	AAK89290.1	Proteinase {UniProtKB/TrEMBL:Q8U8F0}	[TP0655-TP0445 (0.5706956)]
COG0687	COG0693	AGR_L_1237	AGR_L_1237	ABC transporter, substrate binding protein	AGR_L_1155	AAK89151.1	NonF-related protein {UniProtKB/TrEMBL:Q8U812}	[TP0655-TP0445 (0.5706956)]
COG0687	COG0693	AGR_C_1084	AGR_C_1084	ABC transporter, substrate binding protein	AGR_L_1156	AGR_L_1156	Hypothetical protein Atu4286	[TP0655-TP0445 (0.5706956)]
COG0687	COG0693	AGR_L_1237	AGR_L_1237	ABC transporter, substrate binding protein	AGR_C_1616	AGR_C_1616	Hypothetical protein Atu0886	[TP0655-TP0445 (0.5706956)]
COG0687	COG0693	AGR_pAT_599	AAK90785.1	AGR_pAT_599p {UniProtKB/TrEMBL:Q7D356}	AGR_L_1156	AGR_L_1156	Hypothetical protein Atu4286	[TP0655-TP0445 (0.5706956)]
COG0687	COG0693	AGR_L_890	AGR_L_890	ABC transporter, substrate binding protein	AGR_L_1156	AGR_L_1156	Hypothetical protein Atu4286	[TP0655-TP0445 (0.5706956)]
COG0687	COG0693	AGR_pAT_354	AAK90623.1	ABC transporter, substrate binding protein	AGR_L_1156	AGR_L_1156	Hypothetical protein Atu4286	[TP0655-TP0445 (0.5706956)]
COG0687	COG0693	AGR_C_1084	AGR_C_1084	ABC transporter, substrate binding protein	AGR_L_1155	AAK89151.1	NonF-related protein {UniProtKB/TrEMBL:Q8U812}	[TP0655-TP0445 (0.5706956)]
COG0687	COG0693	AGR_L_890	AGR_L_890	ABC transporter, substrate binding protein	AGR_L_1155	AAK89151.1	NonF-related protein {UniProtKB/TrEMBL:Q8U812}	[TP0655-TP0445 (0.5706956)]
COG0687	COG0693	AGR_L_890	AGR_L_890	ABC transporter, substrate binding protein	AGR_L_853	AGR_L_853	Hypothetical protein Atu4442	[TP0655-TP0445 (0.5706956)]
COG0687	COG0693	AGR_pAT_190	AAK90503.1	ABC transporter, substrate binding protein	AGR_C_1616	AGR_C_1616	Hypothetical protein Atu0886	[TP0655-TP0445 (0.5706956)]
COG0687	COG0693	AGR_L_3443	AAK90295.1	ABC transporter, substrate binding protein	AGR_L_1156	AGR_L_1156	Hypothetical protein Atu4286	[TP0655-TP0445 (0.5706956)]
COG0687	COG0693	AGR_L_890	AGR_L_890	ABC transporter, substrate binding protein	AGR_L_1423	AAK89290.1	Proteinase {UniProtKB/TrEMBL:Q8U8F0}	[TP0655-TP0445 (0.5706956)]
COG0687	COG0693	AGR_L_3443	AAK90295.1	ABC transporter, substrate binding protein	AGR_L_853	AGR_L_853	Hypothetical protein Atu4442	[TP0655-TP0445 (0.5706956)]
COG0687	COG0693	AGR_pAT_190	AAK90503.1	ABC transporter, substrate binding protein	AGR_L_1155	AAK89151.1	NonF-related protein {UniProtKB/TrEMBL:Q8U812}	[TP0655-TP0445 (0.5706956)]
COG0687	COG0693	AGR_pAT_599	AAK90785.1	AGR_pAT_599p {UniProtKB/TrEMBL:Q7D356}	AGR_L_1423	AAK89290.1	Proteinase {UniProtKB/TrEMBL:Q8U8F0}	[TP0655-TP0445 (0.5706956)]
COG0687	COG0693	AGR_L_3443	AAK90295.1	ABC transporter, substrate binding protein	AGR_L_1423	AAK89290.1	Proteinase {UniProtKB/TrEMBL:Q8U8F0}	[TP0655-TP0445 (0.5706956)]
COG0687	COG0693	AGR_pAT_354	AAK90623.1	ABC transporter, substrate binding protein	AGR_L_853	AGR_L_853	Hypothetical protein Atu4442	[TP0655-TP0445 (0.5706956)]
COG0687	COG0693	AGR_C_1084	AGR_C_1084	ABC transporter, substrate binding protein	AGR_L_1423	AAK89290.1	Proteinase {UniProtKB/TrEMBL:Q8U8F0}	[TP0655-TP0445 (0.5706956)]
COG0687	COG0693	AGR_pAT_599	AAK90785.1	AGR_pAT_599p {UniProtKB/TrEMBL:Q7D356}	AGR_L_853	AGR_L_853	Hypothetical protein Atu4442	[TP0655-TP0445 (0.5706956)]
COG0687	COG0693	AGR_C_1084	AGR_C_1084	ABC transporter, substrate binding protein	AGR_L_853	AGR_L_853	Hypothetical protein Atu4442	[TP0655-TP0445 (0.5706956)]
COG0687	COG0693	AGR_pAT_190	AAK90503.1	ABC transporter, substrate binding protein	AGR_L_1423	AAK89290.1	Proteinase {UniProtKB/TrEMBL:Q8U8F0}	[TP0655-TP0445 (0.5706956)]
COG1352	COG2206	AGR_C_914	AGR_C_914	AGR_C_914p {UniProtKB/TrEMBL:Q7D1A6}	AGR_C_4164	AAK88033.1	Hypothetical protein Atu2291	[TP0630-TP0877 (0.67253613)]
COG1385	COG2204	AGR_C_1169	AGR_C_1169	AGR_C_1169p {UniProtKB/TrEMBL:Q7D102}	AGR_L_3046	AGR_L_3046	Two component response regulator for	[TP0032-TP0519 (0.67332727)]
COG1385	COG2204	AGR_C_1169	AGR_C_1169	AGR_C_1169p {UniProtKB/TrEMBL:Q7D102}	AGR_C_2665	AAK87237.1	AGR_C_2665p {UniProtKB/TrEMBL:Q7CZ84}	[TP0032-TP0519 (0.67332727)]
COG1385	COG2204	AGR_C_1169	AGR_C_1169	AGR_C_1169p {UniProtKB/TrEMBL:Q7D102}	AGR_C_178	AGR_C_178	AGR_C_178p {UniProtKB/TrEMBL:Q7D261}	[TP0032-TP0519 (0.67332727)]
COG1385	COG2204	AGR_C_1169	AGR_C_1169	AGR_C_1169p {UniProtKB/TrEMBL:Q7D102}	AGR_C_2669	AAK87239.1	Two component response regulator	[TP0032-TP0519 (0.67332727)]
COG1385	COG2204	AGR_C_1169	AGR_C_1169	AGR_C_1169p {UniProtKB/TrEMBL:Q7D102}	AGR_L_2141	AAK89643.1	Sigma 54 dependent transcriptional activator	[TP0032-TP0519 (0.67332727)]
COG0542	COG2204	AGR_L_1041	AGR_L_1041	AGR_L_1041p {UniProtKB/TrEMBL:Q7CUP5}	AGR_C_2669	AAK87239.1	Two component response regulator	[TP0071-TP0519 (0.6908589)]
COG0542	COG2204	AGR_L_1041	AGR_L_1041	AGR_L_1041p {UniProtKB/TrEMBL:Q7CUP5}	AGR_L_2141	AAK89643.1	Sigma 54 dependent transcriptional activator	[TP0071-TP0519 (0.6908589)]
[truncated: 984 more rows]
