# Supplementary material for: The Binary Protein Interactome of Treponema pallidum – The Syphilis Spirochete
Source: PLoS One. 2008 May 28;3(5):e2292. doi: 10.1371/journal.pone.0002292 (PMC2386257; doi:10.1371/journal.pone.0002292)
Supplement: Data S1 — Predicted protein-protein interactions based on our Treponema pallidum data; zip archive containing 372 files with one file per species. (6.09 MB ZIP) [file pone.0002292.s006.zip › bacteria/Anabaena_variabilis.tab]

240292 Anabaena variabilis
COG A	COG B	Locus Id A	Preferred Name(s) A	Annotation A	Locus Id B	Preferred Name(s) B	Annotation B	T. pallidum interaction
COG0186	COG1475	Ava_0700	rpsQ	30S ribosomal protein S17	Ava_2588	Ava_2588	ParB-like nuclease	[TP0198-TP0271 (0.71912634)]
COG0608	COG0817	Ava_2372	Ava_2372	RecJ exonuclease	Ava_0115	ruvC	Holliday junction resolvase	[TP0704-TP0517 (0.81382185)]
COG0608	COG0817	Ava_0825	Ava_0825	RecJ exonuclease	Ava_0115	ruvC	Holliday junction resolvase	[TP0704-TP0517 (0.81382185)]
COG0617	COG0860	Ava_3833	Ava_3833	Polynucleotide adenylyltransferase region	Ava_1465	Ava_1465	Cell wall hydrolase/autolysin	[TP0270-TP0247 (0.76828843)]
COG0617	COG0860	Ava_3833	Ava_3833	Polynucleotide adenylyltransferase region	Ava_1634	Ava_1634	hypothetical protein	[TP0270-TP0247 (0.76828843)]
COG0617	COG0860	Ava_3833	Ava_3833	Polynucleotide adenylyltransferase region	Ava_1466	Ava_1466	Cell wall hydrolase/autolysin	[TP0270-TP0247 (0.76828843)]
COG0617	COG0860	Ava_3833	Ava_3833	Polynucleotide adenylyltransferase region	Ava_4396	Ava_4396	Peptidoglycan-binding domain 1	[TP0270-TP0247 (0.76828843)]
COG0617	COG0860	Ava_3833	Ava_3833	Polynucleotide adenylyltransferase region	Ava_2268	Ava_2268	Cell wall hydrolase/autolysin	[TP0270-TP0247 (0.76828843)]
COG0201	COG0550	Ava_0709	Ava_0709	preprotein translocase SecY	Ava_3784	Ava_3784	DNA topoisomerase I	[TP0208-TP0394 (0.8044664)]
COG0201	COG0550	Ava_0709	Ava_0709	preprotein translocase SecY	Ava_0030	Ava_0030	DNA topoisomerase I	[TP0208-TP0394 (0.8044664)]
COG0693	COG1922	Ava_4496	Ava_4496	Peptidase C56, PfpI	Ava_1375	Ava_1375	Glycosyl transferase WecB/TagA/CpsF	[TP0445-TP0275 (0.6010877)]
COG0693	COG1922	Ava_4496	Ava_4496	Peptidase C56, PfpI	Ava_0660	Ava_0660	Glycosyl transferase WecB/TagA/CpsF	[TP0445-TP0275 (0.6010877)]
COG0693	COG1922	Ava_4332	Ava_4332	ThiJ/PfpI	Ava_0660	Ava_0660	Glycosyl transferase WecB/TagA/CpsF	[TP0445-TP0275 (0.6010877)]
COG0693	COG1922	Ava_4332	Ava_4332	ThiJ/PfpI	Ava_1375	Ava_1375	Glycosyl transferase WecB/TagA/CpsF	[TP0445-TP0275 (0.6010877)]
COG0693	COG1922	Ava_4332	Ava_4332	ThiJ/PfpI	Ava_4844	Ava_4844	Glycosyl transferase WecB/TagA/CpsF	[TP0445-TP0275 (0.6010877)]
COG0693	COG1922	Ava_4496	Ava_4496	Peptidase C56, PfpI	Ava_4844	Ava_4844	Glycosyl transferase WecB/TagA/CpsF	[TP0445-TP0275 (0.6010877)]
COG0768	COG2812	Ava_4620	Ava_4620	Penicillin-binding protein, transpeptidase	Ava_2215	Ava_2215	AAA ATPase, central region	[TP0500-TP1005 (0.655462)]
COG0768	COG2812	Ava_2304	Ava_2304	Penicillin-binding protein, transpeptidase	Ava_2215	Ava_2215	AAA ATPase, central region	[TP0500-TP1005 (0.655462)]
COG0051	COG0693	Ava_1286	rpsJ	30S ribosomal protein S10	Ava_4332	Ava_4332	ThiJ/PfpI	[TP0188-TP0445 (0.6307204)]
COG0051	COG0693	Ava_1286	rpsJ	30S ribosomal protein S10	Ava_4496	Ava_4496	Peptidase C56, PfpI	[TP0188-TP0445 (0.6307204)]
COG0180	COG0564	Ava_2993	Ava_2993	tryptophanyl-tRNA synthetase	Ava_3138	Ava_3138	Pseudouridine synthase	[TP0632-TP0339 (0.7885255)]
COG0180	COG0564	Ava_2993	Ava_2993	tryptophanyl-tRNA synthetase	Ava_2924	Ava_2924	Pseudouridine synthase, RluD	[TP0632-TP0339 (0.7885255)]
COG0090	COG0223	Ava_0694	rplB	50S ribosomal protein L2	Ava_3481	Ava_3481	methionyl-tRNA formyltransferase	[TP0192-TP0756 (0.8610547)]
COG0632	COG2255	Ava_2820	ruvA	Holliday junction DNA helicase motor protein	Ava_1008	ruvB	Holliday junction ATP-dependent DNA helicase ruvB (EC 3.6.1.-)	[TP0543-TP0162 (0.9659884)]
COG0462	COG0817	Ava_1994	Ava_1994	ribose-phosphate pyrophosphokinase	Ava_0115	ruvC	Holliday junction resolvase	[TP0294-TP0517 (0.54911256)]
COG0462	COG0817	Ava_4123	Ava_4123	Ribose-phosphate pyrophosphokinase	Ava_0115	ruvC	Holliday junction resolvase	[TP0294-TP0517 (0.54911256)]
COG0125	COG0586	Ava_1962	Ava_1962	Thymidylate kinase	Ava_2364	Ava_2364	DedA	[TP0354-TP0779 (0.67954355)]
COG0125	COG0586	Ava_1962	Ava_1962	Thymidylate kinase	Ava_2069	Ava_2069	DedA	[TP0354-TP0779 (0.67954355)]
COG0257	COG0577	Ava_0712	Ava_0712	50S ribosomal protein L36	Ava_2859	Ava_2859	Protein of unknown function DUF214	[TP0209-TP0962 (0.5903608)]
COG0257	COG0577	Ava_0712	Ava_0712	50S ribosomal protein L36	Ava_0600	Ava_0600	DevC protein	[TP0209-TP0962 (0.5903608)]
COG0257	COG0577	Ava_0712	Ava_0712	50S ribosomal protein L36	Ava_2862	Ava_2862	Protein of unknown function DUF214	[TP0209-TP0962 (0.5903608)]
COG0257	COG0577	Ava_0712	Ava_0712	50S ribosomal protein L36	Ava_3587	Ava_3587	DevC protein	[TP0209-TP0962 (0.5903608)]
COG0257	COG0577	Ava_0712	Ava_0712	50S ribosomal protein L36	Ava_1233	Ava_1233	DevC protein	[TP0209-TP0962 (0.5903608)]
COG0257	COG0577	Ava_0712	Ava_0712	50S ribosomal protein L36	Ava_2586	Ava_2586	DevC protein	[TP0209-TP0962 (0.5903608)]
COG0257	COG0577	Ava_0712	Ava_0712	50S ribosomal protein L36	Ava_4104	Ava_4104	DevC protein	[TP0209-TP0962 (0.5903608)]
COG0257	COG0577	Ava_0712	Ava_0712	50S ribosomal protein L36	Ava_2250	Ava_2250	DevC protein	[TP0209-TP0962 (0.5903608)]
COG0257	COG0577	Ava_0712	Ava_0712	50S ribosomal protein L36	Ava_3639	Ava_3639	DevC protein	[TP0209-TP0962 (0.5903608)]
COG0257	COG0577	Ava_0712	Ava_0712	50S ribosomal protein L36	Ava_1432	Ava_1432	Protein of unknown function DUF214	[TP0209-TP0962 (0.5903608)]
COG0457	COG1653	Ava_3295	Ava_3295	TPR repeat	Ava_3042	Ava_3042	extracellular solute-binding protein, family 1	[TP0067-TP0074 (0.6656524)]
COG0457	COG1653	Ava_0894	Ava_0894	TPR-related region	Ava_3685	Ava_3685	extracellular solute-binding protein, family 1	[TP0067-TP0074 (0.6656524)]
COG0457	COG1653	Ava_3156	Ava_3156	Tetratricopeptide TPR_4	Ava_3685	Ava_3685	extracellular solute-binding protein, family 1	[TP0067-TP0074 (0.6656524)]
COG0457	COG1653	Ava_1678	Ava_1678	TPR repeat	Ava_1229	Ava_1229	extracellular solute-binding protein, family 1	[TP0067-TP0074 (0.6656524)]
COG0457	COG1653	Ava_3295	Ava_3295	TPR repeat	Ava_4289	Ava_4289	extracellular solute-binding protein, family 1	[TP0067-TP0074 (0.6656524)]
COG0457	COG1653	Ava_1009	Ava_1009	TPR repeat	Ava_1229	Ava_1229	extracellular solute-binding protein, family 1	[TP0067-TP0074 (0.6656524)]
COG0457	COG1653	Ava_4988	Ava_4988	TPR repeat	Ava_3042	Ava_3042	extracellular solute-binding protein, family 1	[TP0067-TP0074 (0.6656524)]
COG0457	COG1653	Ava_0419	Ava_0419	TPR repeat	Ava_1229	Ava_1229	extracellular solute-binding protein, family 1	[TP0067-TP0074 (0.6656524)]
COG0457	COG1653	Ava_3255	Ava_3255	TPR repeat	Ava_3042	Ava_3042	extracellular solute-binding protein, family 1	[TP0067-TP0074 (0.6656524)]
COG0457	COG1653	Ava_1678	Ava_1678	TPR repeat	Ava_3685	Ava_3685	extracellular solute-binding protein, family 1	[TP0067-TP0074 (0.6656524)]
COG0457	COG1653	Ava_2004	Ava_2004	TPR repeat	Ava_4289	Ava_4289	extracellular solute-binding protein, family 1	[TP0067-TP0074 (0.6656524)]
COG0457	COG1653	Ava_4803	Ava_4803	Tetratricopeptide TPR_3	Ava_3685	Ava_3685	extracellular solute-binding protein, family 1	[TP0067-TP0074 (0.6656524)]
COG0457	COG1653	Ava_2004	Ava_2004	TPR repeat	Ava_3042	Ava_3042	extracellular solute-binding protein, family 1	[TP0067-TP0074 (0.6656524)]
COG0457	COG1653	Ava_1009	Ava_1009	TPR repeat	Ava_3042	Ava_3042	extracellular solute-binding protein, family 1	[TP0067-TP0074 (0.6656524)]
COG0457	COG1653	Ava_2004	Ava_2004	TPR repeat	Ava_1229	Ava_1229	extracellular solute-binding protein, family 1	[TP0067-TP0074 (0.6656524)]
COG0457	COG1653	Ava_1444	Ava_1444	TPR repeat	Ava_3685	Ava_3685	extracellular solute-binding protein, family 1	[TP0067-TP0074 (0.6656524)]
COG0457	COG1653	Ava_3483	Ava_3483	TPR repeat	Ava_3685	Ava_3685	extracellular solute-binding protein, family 1	[TP0067-TP0074 (0.6656524)]
COG0457	COG1653	Ava_3255	Ava_3255	TPR repeat	Ava_1229	Ava_1229	extracellular solute-binding protein, family 1	[TP0067-TP0074 (0.6656524)]
COG0457	COG1653	Ava_4137	Ava_4137	TPR repeat	Ava_4289	Ava_4289	extracellular solute-binding protein, family 1	[TP0067-TP0074 (0.6656524)]
COG0457	COG1653	Ava_3295	Ava_3295	TPR repeat	Ava_3685	Ava_3685	extracellular solute-binding protein, family 1	[TP0067-TP0074 (0.6656524)]
COG0457	COG1653	Ava_1591	Ava_1591	TPR repeat	Ava_1229	Ava_1229	extracellular solute-binding protein, family 1	[TP0067-TP0074 (0.6656524)]
COG0457	COG1653	Ava_1678	Ava_1678	TPR repeat	Ava_3042	Ava_3042	extracellular solute-binding protein, family 1	[TP0067-TP0074 (0.6656524)]
COG0457	COG1653	Ava_4554	Ava_4554	TPR repeat	Ava_1229	Ava_1229	extracellular solute-binding protein, family 1	[TP0067-TP0074 (0.6656524)]
COG0457	COG1653	Ava_1178	Ava_1178	TPR repeat	Ava_4289	Ava_4289	extracellular solute-binding protein, family 1	[TP0067-TP0074 (0.6656524)]
COG0457	COG1653	Ava_3295	Ava_3295	TPR repeat	Ava_1229	Ava_1229	extracellular solute-binding protein, family 1	[TP0067-TP0074 (0.6656524)]
COG0457	COG1653	Ava_3450	Ava_3450	TPR repeat	Ava_1229	Ava_1229	extracellular solute-binding protein, family 1	[TP0067-TP0074 (0.6656524)]
COG0457	COG1653	Ava_0419	Ava_0419	TPR repeat	Ava_3042	Ava_3042	extracellular solute-binding protein, family 1	[TP0067-TP0074 (0.6656524)]
COG0457	COG1653	Ava_1861	Ava_1861	kinesin light chain-like	Ava_1229	Ava_1229	extracellular solute-binding protein, family 1	[TP0067-TP0074 (0.6656524)]
COG0457	COG1653	Ava_0419	Ava_0419	TPR repeat	Ava_3685	Ava_3685	extracellular solute-binding protein, family 1	[TP0067-TP0074 (0.6656524)]
COG0457	COG1653	Ava_3729	Ava_3729	TPR-related region	Ava_4289	Ava_4289	extracellular solute-binding protein, family 1	[TP0067-TP0074 (0.6656524)]
COG0457	COG1653	Ava_4988	Ava_4988	TPR repeat	Ava_3685	Ava_3685	extracellular solute-binding protein, family 1	[TP0067-TP0074 (0.6656524)]
COG0457	COG1653	Ava_3156	Ava_3156	Tetratricopeptide TPR_4	Ava_4289	Ava_4289	extracellular solute-binding protein, family 1	[TP0067-TP0074 (0.6656524)]
COG0457	COG1653	Ava_2856	Ava_2856	TPR repeat	Ava_3685	Ava_3685	extracellular solute-binding protein, family 1	[TP0067-TP0074 (0.6656524)]
COG0457	COG1653	Ava_3255	Ava_3255	TPR repeat	Ava_3685	Ava_3685	extracellular solute-binding protein, family 1	[TP0067-TP0074 (0.6656524)]
COG0457	COG1653	Ava_2856	Ava_2856	TPR repeat	Ava_3042	Ava_3042	extracellular solute-binding protein, family 1	[TP0067-TP0074 (0.6656524)]
COG0457	COG1653	Ava_3729	Ava_3729	TPR-related region	Ava_1229	Ava_1229	extracellular solute-binding protein, family 1	[TP0067-TP0074 (0.6656524)]
COG0457	COG1653	Ava_0894	Ava_0894	TPR-related region	Ava_4289	Ava_4289	extracellular solute-binding protein, family 1	[TP0067-TP0074 (0.6656524)]
COG0457	COG1653	Ava_4492	Ava_4492	TPR repeat	Ava_3042	Ava_3042	extracellular solute-binding protein, family 1	[TP0067-TP0074 (0.6656524)]
COG0457	COG1653	Ava_0894	Ava_0894	TPR-related region	Ava_1229	Ava_1229	extracellular solute-binding protein, family 1	[TP0067-TP0074 (0.6656524)]
COG0457	COG1653	Ava_1009	Ava_1009	TPR repeat	Ava_4289	Ava_4289	extracellular solute-binding protein, family 1	[TP0067-TP0074 (0.6656524)]
COG0457	COG1653	Ava_1178	Ava_1178	TPR repeat	Ava_3685	Ava_3685	extracellular solute-binding protein, family 1	[TP0067-TP0074 (0.6656524)]
COG0457	COG1653	Ava_1444	Ava_1444	TPR repeat	Ava_1229	Ava_1229	extracellular solute-binding protein, family 1	[TP0067-TP0074 (0.6656524)]
COG0457	COG1653	Ava_4974	Ava_4974	TPR repeat	Ava_4289	Ava_4289	extracellular solute-binding protein, family 1	[TP0067-TP0074 (0.6656524)]
COG0457	COG1653	Ava_4137	Ava_4137	TPR repeat	Ava_3685	Ava_3685	extracellular solute-binding protein, family 1	[TP0067-TP0074 (0.6656524)]
COG0457	COG1653	Ava_4974	Ava_4974	TPR repeat	Ava_3685	Ava_3685	extracellular solute-binding protein, family 1	[TP0067-TP0074 (0.6656524)]
COG0457	COG1653	Ava_4974	Ava_4974	TPR repeat	Ava_1229	Ava_1229	extracellular solute-binding protein, family 1	[TP0067-TP0074 (0.6656524)]
COG0457	COG1653	Ava_1678	Ava_1678	TPR repeat	Ava_4289	Ava_4289	extracellular solute-binding protein, family 1	[TP0067-TP0074 (0.6656524)]
COG0457	COG1653	Ava_1178	Ava_1178	TPR repeat	Ava_1229	Ava_1229	extracellular solute-binding protein, family 1	[TP0067-TP0074 (0.6656524)]
COG0457	COG1653	Ava_4554	Ava_4554	TPR repeat	Ava_3042	Ava_3042	extracellular solute-binding protein, family 1	[TP0067-TP0074 (0.6656524)]
COG0457	COG1653	Ava_3729	Ava_3729	TPR-related region	Ava_3685	Ava_3685	extracellular solute-binding protein, family 1	[TP0067-TP0074 (0.6656524)]
COG0457	COG1653	Ava_4894	Ava_4894	TPR repeat	Ava_3685	Ava_3685	extracellular solute-binding protein, family 1	[TP0067-TP0074 (0.6656524)]
COG0457	COG1653	Ava_2004	Ava_2004	TPR repeat	Ava_3685	Ava_3685	extracellular solute-binding protein, family 1	[TP0067-TP0074 (0.6656524)]
COG0457	COG1653	Ava_4803	Ava_4803	Tetratricopeptide TPR_3	Ava_1229	Ava_1229	extracellular solute-binding protein, family 1	[TP0067-TP0074 (0.6656524)]
COG0457	COG1653	Ava_3156	Ava_3156	Tetratricopeptide TPR_4	Ava_1229	Ava_1229	extracellular solute-binding protein, family 1	[TP0067-TP0074 (0.6656524)]
COG0457	COG1653	Ava_4803	Ava_4803	Tetratricopeptide TPR_3	Ava_3042	Ava_3042	extracellular solute-binding protein, family 1	[TP0067-TP0074 (0.6656524)]
COG0457	COG1653	Ava_3483	Ava_3483	TPR repeat	Ava_3042	Ava_3042	extracellular solute-binding protein, family 1	[TP0067-TP0074 (0.6656524)]
COG0457	COG1653	Ava_4492	Ava_4492	TPR repeat	Ava_1229	Ava_1229	extracellular solute-binding protein, family 1	[TP0067-TP0074 (0.6656524)]
COG0457	COG1653	Ava_1178	Ava_1178	TPR repeat	Ava_3042	Ava_3042	extracellular solute-binding protein, family 1	[TP0067-TP0074 (0.6656524)]
COG0457	COG1653	Ava_2856	Ava_2856	TPR repeat	Ava_1229	Ava_1229	extracellular solute-binding protein, family 1	[TP0067-TP0074 (0.6656524)]
COG0457	COG1653	Ava_1591	Ava_1591	TPR repeat	Ava_4289	Ava_4289	extracellular solute-binding protein, family 1	[TP0067-TP0074 (0.6656524)]
COG0457	COG1653	Ava_1861	Ava_1861	kinesin light chain-like	Ava_4289	Ava_4289	extracellular solute-binding protein, family 1	[TP0067-TP0074 (0.6656524)]
COG0457	COG1653	Ava_4554	Ava_4554	TPR repeat	Ava_3685	Ava_3685	extracellular solute-binding protein, family 1	[TP0067-TP0074 (0.6656524)]
COG0457	COG1653	Ava_3450	Ava_3450	TPR repeat	Ava_3042	Ava_3042	extracellular solute-binding protein, family 1	[TP0067-TP0074 (0.6656524)]
COG0457	COG1653	Ava_1861	Ava_1861	kinesin light chain-like	Ava_3685	Ava_3685	extracellular solute-binding protein, family 1	[TP0067-TP0074 (0.6656524)]
COG0457	COG1653	Ava_4894	Ava_4894	TPR repeat	Ava_3042	Ava_3042	extracellular solute-binding protein, family 1	[TP0067-TP0074 (0.6656524)]
COG0457	COG1653	Ava_4894	Ava_4894	TPR repeat	Ava_1229	Ava_1229	extracellular solute-binding protein, family 1	[TP0067-TP0074 (0.6656524)]
COG0457	COG1653	Ava_3255	Ava_3255	TPR repeat	Ava_4289	Ava_4289	extracellular solute-binding protein, family 1	[TP0067-TP0074 (0.6656524)]
COG0457	COG1653	Ava_1591	Ava_1591	TPR repeat	Ava_3042	Ava_3042	extracellular solute-binding protein, family 1	[TP0067-TP0074 (0.6656524)]
COG0457	COG1653	Ava_4137	Ava_4137	TPR repeat	Ava_3042	Ava_3042	extracellular solute-binding protein, family 1	[TP0067-TP0074 (0.6656524)]
COG0457	COG1653	Ava_2856	Ava_2856	TPR repeat	Ava_4289	Ava_4289	extracellular solute-binding protein, family 1	[TP0067-TP0074 (0.6656524)]
COG0457	COG1653	Ava_0894	Ava_0894	TPR-related region	Ava_3042	Ava_3042	extracellular solute-binding protein, family 1	[TP0067-TP0074 (0.6656524)]
COG0457	COG1653	Ava_4894	Ava_4894	TPR repeat	Ava_4289	Ava_4289	extracellular solute-binding protein, family 1	[TP0067-TP0074 (0.6656524)]
COG0457	COG1653	Ava_4554	Ava_4554	TPR repeat	Ava_4289	Ava_4289	extracellular solute-binding protein, family 1	[TP0067-TP0074 (0.6656524)]
COG0457	COG1653	Ava_0419	Ava_0419	TPR repeat	Ava_4289	Ava_4289	extracellular solute-binding protein, family 1	[TP0067-TP0074 (0.6656524)]
COG0457	COG1653	Ava_4137	Ava_4137	TPR repeat	Ava_1229	Ava_1229	extracellular solute-binding protein, family 1	[TP0067-TP0074 (0.6656524)]
COG0457	COG1653	Ava_4492	Ava_4492	TPR repeat	Ava_4289	Ava_4289	extracellular solute-binding protein, family 1	[TP0067-TP0074 (0.6656524)]
COG0457	COG1653	Ava_4803	Ava_4803	Tetratricopeptide TPR_3	Ava_4289	Ava_4289	extracellular solute-binding protein, family 1	[TP0067-TP0074 (0.6656524)]
COG0457	COG1653	Ava_3450	Ava_3450	TPR repeat	Ava_3685	Ava_3685	extracellular solute-binding protein, family 1	[TP0067-TP0074 (0.6656524)]
COG0457	COG1653	Ava_3729	Ava_3729	TPR-related region	Ava_3042	Ava_3042	extracellular solute-binding protein, family 1	[TP0067-TP0074 (0.6656524)]
COG0457	COG1653	Ava_1009	Ava_1009	TPR repeat	Ava_3685	Ava_3685	extracellular solute-binding protein, family 1	[TP0067-TP0074 (0.6656524)]
COG0457	COG1653	Ava_3156	Ava_3156	Tetratricopeptide TPR_4	Ava_3042	Ava_3042	extracellular solute-binding protein, family 1	[TP0067-TP0074 (0.6656524)]
COG0457	COG1653	Ava_3483	Ava_3483	TPR repeat	Ava_4289	Ava_4289	extracellular solute-binding protein, family 1	[TP0067-TP0074 (0.6656524)]
COG0457	COG1653	Ava_3483	Ava_3483	TPR repeat	Ava_1229	Ava_1229	extracellular solute-binding protein, family 1	[TP0067-TP0074 (0.6656524)]
COG0457	COG1653	Ava_4492	Ava_4492	TPR repeat	Ava_3685	Ava_3685	extracellular solute-binding protein, family 1	[TP0067-TP0074 (0.6656524)]
COG0457	COG1653	Ava_4988	Ava_4988	TPR repeat	Ava_1229	Ava_1229	extracellular solute-binding protein, family 1	[TP0067-TP0074 (0.6656524)]
COG0457	COG1653	Ava_1861	Ava_1861	kinesin light chain-like	Ava_3042	Ava_3042	extracellular solute-binding protein, family 1	[TP0067-TP0074 (0.6656524)]
COG0457	COG1653	Ava_1591	Ava_1591	TPR repeat	Ava_3685	Ava_3685	extracellular solute-binding protein, family 1	[TP0067-TP0074 (0.6656524)]
COG0457	COG1653	Ava_1444	Ava_1444	TPR repeat	Ava_3042	Ava_3042	extracellular solute-binding protein, family 1	[TP0067-TP0074 (0.6656524)]
COG0457	COG1653	Ava_4988	Ava_4988	TPR repeat	Ava_4289	Ava_4289	extracellular solute-binding protein, family 1	[TP0067-TP0074 (0.6656524)]
COG0457	COG1653	Ava_4974	Ava_4974	TPR repeat	Ava_3042	Ava_3042	extracellular solute-binding protein, family 1	[TP0067-TP0074 (0.6656524)]
COG0457	COG1653	Ava_3450	Ava_3450	TPR repeat	Ava_4289	Ava_4289	extracellular solute-binding protein, family 1	[TP0067-TP0074 (0.6656524)]
COG0457	COG1653	Ava_1444	Ava_1444	TPR repeat	Ava_4289	Ava_4289	extracellular solute-binding protein, family 1	[TP0067-TP0074 (0.6656524)]
COG1061	COG3391	Ava_2125	Ava_2125	Type III restriction enzyme, res subunit	Ava_0960	Ava_0960	Peptidoglycan-binding domain 1	[TP0380-TP0421 (0.5112116)]
COG1061	COG3391	Ava_0951	Ava_0951	Type III restriction enzyme, res subunit	Ava_0960	Ava_0960	Peptidoglycan-binding domain 1	[TP0380-TP0421 (0.5112116)]
COG1061	COG3391	Ava_2199	Ava_2199	Type III restriction enzyme, res subunit	Ava_0960	Ava_0960	Peptidoglycan-binding domain 1	[TP0380-TP0421 (0.5112116)]
COG0222	COG0802	Ava_2555	rplL	50S ribosomal protein L7/L12	Ava_0118	Ava_0118	hypothetical protein	[TP0240-TP0875 (0.8481433)]
COG0495	COG1214	Ava_4936	leuS	leucyl-tRNA synthetase	Ava_3835	Ava_3835	Peptidase M22, glycoprotease	[TP0586-TP0876 (0.5571989)]
COG0192	COG0592	Ava_4899	Ava_4899	S-adenosylmethionine synthetase	Ava_0002	Ava_0002	DNA polymerase III subunit beta	[TP0794-TP0002 (0.8412751)]
COG0192	COG0592	Ava_0780	metK	S-adenosylmethionine synthetase (EC 2.5.1.6) (Methionine adenosyltransferase) (AdoMet synthetase) (MAT)	Ava_0002	Ava_0002	DNA polymerase III subunit beta	[TP0794-TP0002 (0.8412751)]
COG0360	COG0616	Ava_2072	rpsF	30S ribosomal protein S6	Ava_1689	Ava_1689	Peptidase S49, SppA	[TP0063-TP0997 (0.6657489)]
COG0360	COG0616	Ava_2072	rpsF	30S ribosomal protein S6	Ava_1874	Ava_1874	Protein of unknown function DUF114	[TP0063-TP0997 (0.6657489)]
COG0360	COG0616	Ava_2072	rpsF	30S ribosomal protein S6	Ava_2462	Ava_2462	Peptidase S49, protease IV	[TP0063-TP0997 (0.6657489)]
COG0125	COG0457	Ava_1962	Ava_1962	Thymidylate kinase	Ava_3450	Ava_3450	TPR repeat	[TP0354-TP0648 (0.5206915)]
COG0125	COG0457	Ava_1962	Ava_1962	Thymidylate kinase	Ava_3729	Ava_3729	TPR-related region	[TP0354-TP0648 (0.5206915)]
COG0125	COG0457	Ava_1962	Ava_1962	Thymidylate kinase	Ava_1009	Ava_1009	TPR repeat	[TP0354-TP0648 (0.5206915)]
COG0125	COG0457	Ava_1962	Ava_1962	Thymidylate kinase	Ava_1591	Ava_1591	TPR repeat	[TP0354-TP0648 (0.5206915)]
COG0125	COG0457	Ava_1962	Ava_1962	Thymidylate kinase	Ava_2856	Ava_2856	TPR repeat	[TP0354-TP0648 (0.5206915)]
COG0125	COG0457	Ava_1962	Ava_1962	Thymidylate kinase	Ava_2004	Ava_2004	TPR repeat	[TP0354-TP0648 (0.5206915)]
COG0125	COG0457	Ava_1962	Ava_1962	Thymidylate kinase	Ava_4988	Ava_4988	TPR repeat	[TP0354-TP0648 (0.5206915)]
COG0125	COG0457	Ava_1962	Ava_1962	Thymidylate kinase	Ava_4137	Ava_4137	TPR repeat	[TP0354-TP0648 (0.5206915)]
COG0125	COG0457	Ava_1962	Ava_1962	Thymidylate kinase	Ava_4974	Ava_4974	TPR repeat	[TP0354-TP0648 (0.5206915)]
COG0125	COG0457	Ava_1962	Ava_1962	Thymidylate kinase	Ava_1678	Ava_1678	TPR repeat	[TP0354-TP0648 (0.5206915)]
COG0125	COG0457	Ava_1962	Ava_1962	Thymidylate kinase	Ava_3156	Ava_3156	Tetratricopeptide TPR_4	[TP0354-TP0648 (0.5206915)]
COG0125	COG0457	Ava_1962	Ava_1962	Thymidylate kinase	Ava_4554	Ava_4554	TPR repeat	[TP0354-TP0648 (0.5206915)]
COG0125	COG0457	Ava_1962	Ava_1962	Thymidylate kinase	Ava_1444	Ava_1444	TPR repeat	[TP0354-TP0648 (0.5206915)]
COG0125	COG0457	Ava_1962	Ava_1962	Thymidylate kinase	Ava_3295	Ava_3295	TPR repeat	[TP0354-TP0648 (0.5206915)]
COG0125	COG0457	Ava_1962	Ava_1962	Thymidylate kinase	Ava_0419	Ava_0419	TPR repeat	[TP0354-TP0648 (0.5206915)]
COG0125	COG0457	Ava_1962	Ava_1962	Thymidylate kinase	Ava_4492	Ava_4492	TPR repeat	[TP0354-TP0648 (0.5206915)]
COG0125	COG0457	Ava_1962	Ava_1962	Thymidylate kinase	Ava_3483	Ava_3483	TPR repeat	[TP0354-TP0648 (0.5206915)]
COG0125	COG0457	Ava_1962	Ava_1962	Thymidylate kinase	Ava_4803	Ava_4803	Tetratricopeptide TPR_3	[TP0354-TP0648 (0.5206915)]
COG0125	COG0457	Ava_1962	Ava_1962	Thymidylate kinase	Ava_0894	Ava_0894	TPR-related region	[TP0354-TP0648 (0.5206915)]
COG0125	COG0457	Ava_1962	Ava_1962	Thymidylate kinase	Ava_3255	Ava_3255	TPR repeat	[TP0354-TP0648 (0.5206915)]
COG0125	COG0457	Ava_1962	Ava_1962	Thymidylate kinase	Ava_4894	Ava_4894	TPR repeat	[TP0354-TP0648 (0.5206915)]
COG0125	COG0457	Ava_1962	Ava_1962	Thymidylate kinase	Ava_1861	Ava_1861	kinesin light chain-like	[TP0354-TP0648 (0.5206915)]
COG0125	COG0457	Ava_1962	Ava_1962	Thymidylate kinase	Ava_1178	Ava_1178	TPR repeat	[TP0354-TP0648 (0.5206915)]
COG0860	COG1396	Ava_4396	Ava_4396	Peptidoglycan-binding domain 1	Ava_1184	Ava_1184	Transcriptional Regulator, XRE family	[TP0247-TP0461 (0.8100859)]
COG0860	COG1396	Ava_1634	Ava_1634	hypothetical protein	Ava_1184	Ava_1184	Transcriptional Regulator, XRE family	[TP0247-TP0461 (0.8100859)]
COG0860	COG1396	Ava_1465	Ava_1465	Cell wall hydrolase/autolysin	Ava_1184	Ava_1184	Transcriptional Regulator, XRE family	[TP0247-TP0461 (0.8100859)]
COG0860	COG1396	Ava_2268	Ava_2268	Cell wall hydrolase/autolysin	Ava_1184	Ava_1184	Transcriptional Regulator, XRE family	[TP0247-TP0461 (0.8100859)]
COG0860	COG1396	Ava_1634	Ava_1634	hypothetical protein	Ava_2195	Ava_2195	Transcriptional Regulator, XRE family	[TP0247-TP0461 (0.8100859)]
COG0860	COG1396	Ava_4396	Ava_4396	Peptidoglycan-binding domain 1	Ava_2195	Ava_2195	Transcriptional Regulator, XRE family	[TP0247-TP0461 (0.8100859)]
COG0860	COG1396	Ava_1466	Ava_1466	Cell wall hydrolase/autolysin	Ava_2195	Ava_2195	Transcriptional Regulator, XRE family	[TP0247-TP0461 (0.8100859)]
COG0860	COG1396	Ava_1465	Ava_1465	Cell wall hydrolase/autolysin	Ava_2195	Ava_2195	Transcriptional Regulator, XRE family	[TP0247-TP0461 (0.8100859)]
COG0860	COG1396	Ava_2268	Ava_2268	Cell wall hydrolase/autolysin	Ava_2195	Ava_2195	Transcriptional Regulator, XRE family	[TP0247-TP0461 (0.8100859)]
COG0860	COG1396	Ava_1466	Ava_1466	Cell wall hydrolase/autolysin	Ava_1184	Ava_1184	Transcriptional Regulator, XRE family	[TP0247-TP0461 (0.8100859)]
COG0265	COG0333	Ava_4610	Ava_4610	Peptidase S1 and S6, chymotrypsin/Hap	Ava_3613	Ava_3613	50S ribosomal protein L32	[TP0773-TP0807 (0.5060325)]
COG0265	COG0333	Ava_2411	Ava_2411	Peptidase S1 and S6, chymotrypsin/Hap	Ava_3613	Ava_3613	50S ribosomal protein L32	[TP0773-TP0807 (0.5060325)]
COG0265	COG0333	Ava_5068	Ava_5068	Peptidase S1 and S6, chymotrypsin/Hap	Ava_3613	Ava_3613	50S ribosomal protein L32	[TP0773-TP0807 (0.5060325)]
COG0265	COG0333	Ava_3073	Ava_3073	PDZ/DHR/GLGF	Ava_3613	Ava_3613	50S ribosomal protein L32	[TP0773-TP0807 (0.5060325)]
COG0265	COG0333	Ava_4323	Ava_4323	Peptidase S1 and S6, chymotrypsin/Hap	Ava_3613	Ava_3613	50S ribosomal protein L32	[TP0773-TP0807 (0.5060325)]
COG0802	COG0860	Ava_0118	Ava_0118	hypothetical protein	Ava_1465	Ava_1465	Cell wall hydrolase/autolysin	[TP0875-TP0247 (0.90700364)]
COG0802	COG0860	Ava_0118	Ava_0118	hypothetical protein	Ava_4396	Ava_4396	Peptidoglycan-binding domain 1	[TP0875-TP0247 (0.90700364)]
COG0802	COG0860	Ava_0118	Ava_0118	hypothetical protein	Ava_1634	Ava_1634	hypothetical protein	[TP0875-TP0247 (0.90700364)]
COG0802	COG0860	Ava_0118	Ava_0118	hypothetical protein	Ava_1466	Ava_1466	Cell wall hydrolase/autolysin	[TP0875-TP0247 (0.90700364)]
COG0802	COG0860	Ava_0118	Ava_0118	hypothetical protein	Ava_2268	Ava_2268	Cell wall hydrolase/autolysin	[TP0875-TP0247 (0.90700364)]
COG0495	COG0761	Ava_4936	leuS	leucyl-tRNA synthetase	Ava_2949	Ava_2949	4-hydroxy-3-methylbut-2-enyl diphosphate	[TP0586-TP0547 (0.63095015)]
COG0820	COG2812	Ava_2804	Ava_2804	hypothetical protein	Ava_2215	Ava_2215	AAA ATPase, central region	[TP0068-TP1005 (0.60435057)]
COG0272	COG1396	Ava_0313	Ava_0313	DNA ligase	Ava_1184	Ava_1184	Transcriptional Regulator, XRE family	[TP0634-TP0461 (0.7134334)]
COG0272	COG1396	Ava_0313	Ava_0313	DNA ligase	Ava_2195	Ava_2195	Transcriptional Regulator, XRE family	[TP0634-TP0461 (0.7134334)]
COG0577	COG0845	Ava_1432	Ava_1432	Protein of unknown function DUF214	Ava_4382	Ava_4382	Secretion protein HlyD	[TP0963-TP0965 (0.93032813)]
COG0577	COG0845	Ava_3587	Ava_3587	DevC protein	Ava_4382	Ava_4382	Secretion protein HlyD	[TP0963-TP0965 (0.93032813)]
COG0577	COG0845	Ava_2859	Ava_2859	Protein of unknown function DUF214	Ava_4736	Ava_4736	Secretion protein HlyD	[TP0963-TP0965 (0.93032813)]
COG0577	COG0845	Ava_2250	Ava_2250	DevC protein	Ava_2399	Ava_2399	Secretion protein HlyD	[TP0963-TP0965 (0.93032813)]
COG0577	COG0845	Ava_4104	Ava_4104	DevC protein	Ava_2557	Ava_2557	Secretion protein HlyD	[TP0963-TP0965 (0.93032813)]
COG0577	COG0845	Ava_4104	Ava_4104	DevC protein	Ava_4103	Ava_4103	heterocyst specific ABC-transporter, membrane	[TP0963-TP0965 (0.93032813)]
COG0577	COG0845	Ava_4104	Ava_4104	DevC protein	Ava_2543	Ava_2543	Secretion protein HlyD	[TP0963-TP0965 (0.93032813)]
COG0577	COG0845	Ava_2862	Ava_2862	Protein of unknown function DUF214	Ava_1431	Ava_1431	Secretion protein HlyD	[TP0963-TP0965 (0.93032813)]
COG0577	COG0845	Ava_4104	Ava_4104	DevC protein	Ava_1232	Ava_1232	heterocyst specific ABC-transporter, membrane	[TP0963-TP0965 (0.93032813)]
COG0577	COG0845	Ava_1432	Ava_1432	Protein of unknown function DUF214	Ava_2861	Ava_2861	Secretion protein HlyD	[TP0963-TP0965 (0.93032813)]
COG0577	COG0845	Ava_1233	Ava_1233	DevC protein	Ava_4103	Ava_4103	heterocyst specific ABC-transporter, membrane	[TP0963-TP0965 (0.93032813)]
COG0577	COG0845	Ava_1233	Ava_1233	DevC protein	Ava_1232	Ava_1232	heterocyst specific ABC-transporter, membrane	[TP0963-TP0965 (0.93032813)]
COG0577	COG0845	Ava_2250	Ava_2250	DevC protein	Ava_4382	Ava_4382	Secretion protein HlyD	[TP0963-TP0965 (0.93032813)]
COG0577	COG0845	Ava_2586	Ava_2586	DevC protein	Ava_4736	Ava_4736	Secretion protein HlyD	[TP0963-TP0965 (0.93032813)]
COG0577	COG0845	Ava_2859	Ava_2859	Protein of unknown function DUF214	Ava_1189	Ava_1189	Secretion protein HlyD	[TP0963-TP0965 (0.93032813)]
COG0577	COG0845	Ava_3639	Ava_3639	DevC protein	Ava_2543	Ava_2543	Secretion protein HlyD	[TP0963-TP0965 (0.93032813)]
COG0577	COG0845	Ava_2862	Ava_2862	Protein of unknown function DUF214	Ava_4736	Ava_4736	Secretion protein HlyD	[TP0963-TP0965 (0.93032813)]
COG0577	COG0845	Ava_4104	Ava_4104	DevC protein	Ava_4736	Ava_4736	Secretion protein HlyD	[TP0963-TP0965 (0.93032813)]
COG0577	COG0845	Ava_2859	Ava_2859	Protein of unknown function DUF214	Ava_0601	Ava_0601	Secretion protein HlyD	[TP0963-TP0965 (0.93032813)]
COG0577	COG0845	Ava_1432	Ava_1432	Protein of unknown function DUF214	Ava_2587	Ava_2587	Secretion protein HlyD	[TP0963-TP0965 (0.93032813)]
COG0577	COG0845	Ava_1432	Ava_1432	Protein of unknown function DUF214	Ava_2543	Ava_2543	Secretion protein HlyD	[TP0963-TP0965 (0.93032813)]
COG0577	COG0845	Ava_2859	Ava_2859	Protein of unknown function DUF214	Ava_2543	Ava_2543	Secretion protein HlyD	[TP0963-TP0965 (0.93032813)]
COG0577	COG0845	Ava_2859	Ava_2859	Protein of unknown function DUF214	Ava_2557	Ava_2557	Secretion protein HlyD	[TP0963-TP0965 (0.93032813)]
COG0577	COG0845	Ava_1233	Ava_1233	DevC protein	Ava_0601	Ava_0601	Secretion protein HlyD	[TP0963-TP0965 (0.93032813)]
COG0577	COG0845	Ava_2586	Ava_2586	DevC protein	Ava_1130	Ava_1130	Secretion protein HlyD	[TP0963-TP0965 (0.93032813)]
COG0577	COG0845	Ava_2586	Ava_2586	DevC protein	Ava_2587	Ava_2587	Secretion protein HlyD	[TP0963-TP0965 (0.93032813)]
COG0577	COG0845	Ava_2586	Ava_2586	DevC protein	Ava_1232	Ava_1232	heterocyst specific ABC-transporter, membrane	[TP0963-TP0965 (0.93032813)]
COG0577	COG0845	Ava_0600	Ava_0600	DevC protein	Ava_0601	Ava_0601	Secretion protein HlyD	[TP0963-TP0965 (0.93032813)]
COG0577	COG0845	Ava_2586	Ava_2586	DevC protein	Ava_2861	Ava_2861	Secretion protein HlyD	[TP0963-TP0965 (0.93032813)]
COG0577	COG0845	Ava_3639	Ava_3639	DevC protein	Ava_2557	Ava_2557	Secretion protein HlyD	[TP0963-TP0965 (0.93032813)]
COG0577	COG0845	Ava_1432	Ava_1432	Protein of unknown function DUF214	Ava_2858	Ava_2858	Secretion protein HlyD	[TP0963-TP0965 (0.93032813)]
COG0577	COG0845	Ava_3587	Ava_3587	DevC protein	Ava_1189	Ava_1189	Secretion protein HlyD	[TP0963-TP0965 (0.93032813)]
COG0577	COG0845	Ava_3639	Ava_3639	DevC protein	Ava_2249	Ava_2249	Secretion protein HlyD	[TP0963-TP0965 (0.93032813)]
COG0577	COG0845	Ava_3587	Ava_3587	DevC protein	Ava_1130	Ava_1130	Secretion protein HlyD	[TP0963-TP0965 (0.93032813)]
COG0577	COG0845	Ava_3587	Ava_3587	DevC protein	Ava_2557	Ava_2557	Secretion protein HlyD	[TP0963-TP0965 (0.93032813)]
COG0577	COG0845	Ava_1233	Ava_1233	DevC protein	Ava_1189	Ava_1189	Secretion protein HlyD	[TP0963-TP0965 (0.93032813)]
COG0577	COG0845	Ava_0600	Ava_0600	DevC protein	Ava_3839	Ava_3839	Secretion protein HlyD	[TP0963-TP0965 (0.93032813)]
COG0577	COG0845	Ava_2859	Ava_2859	Protein of unknown function DUF214	Ava_3586	Ava_3586	Secretion protein HlyD	[TP0963-TP0965 (0.93032813)]
COG0577	COG0845	Ava_2859	Ava_2859	Protein of unknown function DUF214	Ava_2399	Ava_2399	Secretion protein HlyD	[TP0963-TP0965 (0.93032813)]
COG0577	COG0845	Ava_2586	Ava_2586	DevC protein	Ava_3839	Ava_3839	Secretion protein HlyD	[TP0963-TP0965 (0.93032813)]
COG0577	COG0845	Ava_2859	Ava_2859	Protein of unknown function DUF214	Ava_2861	Ava_2861	Secretion protein HlyD	[TP0963-TP0965 (0.93032813)]
COG0577	COG0845	Ava_0600	Ava_0600	DevC protein	Ava_4103	Ava_4103	heterocyst specific ABC-transporter, membrane	[TP0963-TP0965 (0.93032813)]
COG0577	COG0845	Ava_3587	Ava_3587	DevC protein	Ava_1232	Ava_1232	heterocyst specific ABC-transporter, membrane	[TP0963-TP0965 (0.93032813)]
COG0577	COG0845	Ava_1233	Ava_1233	DevC protein	Ava_3586	Ava_3586	Secretion protein HlyD	[TP0963-TP0965 (0.93032813)]
COG0577	COG0845	Ava_2250	Ava_2250	DevC protein	Ava_1189	Ava_1189	Secretion protein HlyD	[TP0963-TP0965 (0.93032813)]
COG0577	COG0845	Ava_2862	Ava_2862	Protein of unknown function DUF214	Ava_2399	Ava_2399	Secretion protein HlyD	[TP0963-TP0965 (0.93032813)]
COG0577	COG0845	Ava_0600	Ava_0600	DevC protein	Ava_1431	Ava_1431	Secretion protein HlyD	[TP0963-TP0965 (0.93032813)]
COG0577	COG0845	Ava_1432	Ava_1432	Protein of unknown function DUF214	Ava_2557	Ava_2557	Secretion protein HlyD	[TP0963-TP0965 (0.93032813)]
COG0577	COG0845	Ava_4104	Ava_4104	DevC protein	Ava_3586	Ava_3586	Secretion protein HlyD	[TP0963-TP0965 (0.93032813)]
COG0577	COG0845	Ava_3587	Ava_3587	DevC protein	Ava_4103	Ava_4103	heterocyst specific ABC-transporter, membrane	[TP0963-TP0965 (0.93032813)]
COG0577	COG0845	Ava_2250	Ava_2250	DevC protein	Ava_0601	Ava_0601	Secretion protein HlyD	[TP0963-TP0965 (0.93032813)]
COG0577	COG0845	Ava_2250	Ava_2250	DevC protein	Ava_2861	Ava_2861	Secretion protein HlyD	[TP0963-TP0965 (0.93032813)]
COG0577	COG0845	Ava_1432	Ava_1432	Protein of unknown function DUF214	Ava_3839	Ava_3839	Secretion protein HlyD	[TP0963-TP0965 (0.93032813)]
COG0577	COG0845	Ava_2862	Ava_2862	Protein of unknown function DUF214	Ava_2249	Ava_2249	Secretion protein HlyD	[TP0963-TP0965 (0.93032813)]
COG0577	COG0845	Ava_2250	Ava_2250	DevC protein	Ava_2557	Ava_2557	Secretion protein HlyD	[TP0963-TP0965 (0.93032813)]
COG0577	COG0845	Ava_0600	Ava_0600	DevC protein	Ava_2249	Ava_2249	Secretion protein HlyD	[TP0963-TP0965 (0.93032813)]
COG0577	COG0845	Ava_3587	Ava_3587	DevC protein	Ava_2399	Ava_2399	Secretion protein HlyD	[TP0963-TP0965 (0.93032813)]
COG0577	COG0845	Ava_2250	Ava_2250	DevC protein	Ava_4736	Ava_4736	Secretion protein HlyD	[TP0963-TP0965 (0.93032813)]
COG0577	COG0845	Ava_3639	Ava_3639	DevC protein	Ava_1232	Ava_1232	heterocyst specific ABC-transporter, membrane	[TP0963-TP0965 (0.93032813)]
COG0577	COG0845	Ava_2586	Ava_2586	DevC protein	Ava_2858	Ava_2858	Secretion protein HlyD	[TP0963-TP0965 (0.93032813)]
COG0577	COG0845	Ava_3587	Ava_3587	DevC protein	Ava_2543	Ava_2543	Secretion protein HlyD	[TP0963-TP0965 (0.93032813)]
COG0577	COG0845	Ava_0600	Ava_0600	DevC protein	Ava_4736	Ava_4736	Secretion protein HlyD	[TP0963-TP0965 (0.93032813)]
COG0577	COG0845	Ava_3587	Ava_3587	DevC protein	Ava_2587	Ava_2587	Secretion protein HlyD	[TP0963-TP0965 (0.93032813)]
COG0577	COG0845	Ava_3639	Ava_3639	DevC protein	Ava_1431	Ava_1431	Secretion protein HlyD	[TP0963-TP0965 (0.93032813)]
COG0577	COG0845	Ava_3639	Ava_3639	DevC protein	Ava_2587	Ava_2587	Secretion protein HlyD	[TP0963-TP0965 (0.93032813)]
COG0577	COG0845	Ava_3639	Ava_3639	DevC protein	Ava_4382	Ava_4382	Secretion protein HlyD	[TP0963-TP0965 (0.93032813)]
COG0577	COG0845	Ava_2862	Ava_2862	Protein of unknown function DUF214	Ava_3839	Ava_3839	Secretion protein HlyD	[TP0963-TP0965 (0.93032813)]
COG0577	COG0845	Ava_2586	Ava_2586	DevC protein	Ava_2557	Ava_2557	Secretion protein HlyD	[TP0963-TP0965 (0.93032813)]
COG0577	COG0845	Ava_3639	Ava_3639	DevC protein	Ava_4736	Ava_4736	Secretion protein HlyD	[TP0963-TP0965 (0.93032813)]
COG0577	COG0845	Ava_2859	Ava_2859	Protein of unknown function DUF214	Ava_4103	Ava_4103	heterocyst specific ABC-transporter, membrane	[TP0963-TP0965 (0.93032813)]
COG0577	COG0845	Ava_1233	Ava_1233	DevC protein	Ava_4382	Ava_4382	Secretion protein HlyD	[TP0963-TP0965 (0.93032813)]
COG0577	COG0845	Ava_1432	Ava_1432	Protein of unknown function DUF214	Ava_2399	Ava_2399	Secretion protein HlyD	[TP0963-TP0965 (0.93032813)]
COG0577	COG0845	Ava_4104	Ava_4104	DevC protein	Ava_2587	Ava_2587	Secretion protein HlyD	[TP0963-TP0965 (0.93032813)]
COG0577	COG0845	Ava_1233	Ava_1233	DevC protein	Ava_4736	Ava_4736	Secretion protein HlyD	[TP0963-TP0965 (0.93032813)]
COG0577	COG0845	Ava_1432	Ava_1432	Protein of unknown function DUF214	Ava_1130	Ava_1130	Secretion protein HlyD	[TP0963-TP0965 (0.93032813)]
COG0577	COG0845	Ava_2250	Ava_2250	DevC protein	Ava_2543	Ava_2543	Secretion protein HlyD	[TP0963-TP0965 (0.93032813)]
COG0577	COG0845	Ava_0600	Ava_0600	DevC protein	Ava_1232	Ava_1232	heterocyst specific ABC-transporter, membrane	[TP0963-TP0965 (0.93032813)]
COG0577	COG0845	Ava_2859	Ava_2859	Protein of unknown function DUF214	Ava_1431	Ava_1431	Secretion protein HlyD	[TP0963-TP0965 (0.93032813)]
COG0577	COG0845	Ava_2250	Ava_2250	DevC protein	Ava_2587	Ava_2587	Secretion protein HlyD	[TP0963-TP0965 (0.93032813)]
COG0577	COG0845	Ava_2859	Ava_2859	Protein of unknown function DUF214	Ava_2587	Ava_2587	Secretion protein HlyD	[TP0963-TP0965 (0.93032813)]
COG0577	COG0845	Ava_2859	Ava_2859	Protein of unknown function DUF214	Ava_3839	Ava_3839	Secretion protein HlyD	[TP0963-TP0965 (0.93032813)]
COG0577	COG0845	Ava_3639	Ava_3639	DevC protein	Ava_4103	Ava_4103	heterocyst specific ABC-transporter, membrane	[TP0963-TP0965 (0.93032813)]
COG0577	COG0845	Ava_3587	Ava_3587	DevC protein	Ava_3586	Ava_3586	Secretion protein HlyD	[TP0963-TP0965 (0.93032813)]
COG0577	COG0845	Ava_2250	Ava_2250	DevC protein	Ava_3640	Ava_3640	heterocyst specific ABC-transporter, membrane	[TP0963-TP0965 (0.93032813)]
COG0577	COG0845	Ava_0600	Ava_0600	DevC protein	Ava_3640	Ava_3640	heterocyst specific ABC-transporter, membrane	[TP0963-TP0965 (0.93032813)]
COG0577	COG0845	Ava_3639	Ava_3639	DevC protein	Ava_0601	Ava_0601	Secretion protein HlyD	[TP0963-TP0965 (0.93032813)]
COG0577	COG0845	Ava_0600	Ava_0600	DevC protein	Ava_1189	Ava_1189	Secretion protein HlyD	[TP0963-TP0965 (0.93032813)]
COG0577	COG0845	Ava_2586	Ava_2586	DevC protein	Ava_2543	Ava_2543	Secretion protein HlyD	[TP0963-TP0965 (0.93032813)]
COG0577	COG0845	Ava_2862	Ava_2862	Protein of unknown function DUF214	Ava_1189	Ava_1189	Secretion protein HlyD	[TP0963-TP0965 (0.93032813)]
COG0577	COG0845	Ava_2586	Ava_2586	DevC protein	Ava_2399	Ava_2399	Secretion protein HlyD	[TP0963-TP0965 (0.93032813)]
COG0577	COG0845	Ava_3639	Ava_3639	DevC protein	Ava_3839	Ava_3839	Secretion protein HlyD	[TP0963-TP0965 (0.93032813)]
COG0577	COG0845	Ava_1432	Ava_1432	Protein of unknown function DUF214	Ava_0601	Ava_0601	Secretion protein HlyD	[TP0963-TP0965 (0.93032813)]
COG0577	COG0845	Ava_0600	Ava_0600	DevC protein	Ava_2861	Ava_2861	Secretion protein HlyD	[TP0963-TP0965 (0.93032813)]
COG0577	COG0845	Ava_4104	Ava_4104	DevC protein	Ava_4382	Ava_4382	Secretion protein HlyD	[TP0963-TP0965 (0.93032813)]
COG0577	COG0845	Ava_3587	Ava_3587	DevC protein	Ava_2858	Ava_2858	Secretion protein HlyD	[TP0963-TP0965 (0.93032813)]
COG0577	COG0845	Ava_1233	Ava_1233	DevC protein	Ava_2858	Ava_2858	Secretion protein HlyD	[TP0963-TP0965 (0.93032813)]
COG0577	COG0845	Ava_4104	Ava_4104	DevC protein	Ava_3640	Ava_3640	heterocyst specific ABC-transporter, membrane	[TP0963-TP0965 (0.93032813)]
COG0577	COG0845	Ava_4104	Ava_4104	DevC protein	Ava_1130	Ava_1130	Secretion protein HlyD	[TP0963-TP0965 (0.93032813)]
COG0577	COG0845	Ava_4104	Ava_4104	DevC protein	Ava_2861	Ava_2861	Secretion protein HlyD	[TP0963-TP0965 (0.93032813)]
COG0577	COG0845	Ava_2862	Ava_2862	Protein of unknown function DUF214	Ava_4103	Ava_4103	heterocyst specific ABC-transporter, membrane	[TP0963-TP0965 (0.93032813)]
COG0577	COG0845	Ava_1432	Ava_1432	Protein of unknown function DUF214	Ava_4736	Ava_4736	Secretion protein HlyD	[TP0963-TP0965 (0.93032813)]
COG0577	COG0845	Ava_2586	Ava_2586	DevC protein	Ava_4382	Ava_4382	Secretion protein HlyD	[TP0963-TP0965 (0.93032813)]
COG0577	COG0845	Ava_2250	Ava_2250	DevC protein	Ava_3839	Ava_3839	Secretion protein HlyD	[TP0963-TP0965 (0.93032813)]
COG0577	COG0845	Ava_4104	Ava_4104	DevC protein	Ava_1189	Ava_1189	Secretion protein HlyD	[TP0963-TP0965 (0.93032813)]
COG0577	COG0845	Ava_2586	Ava_2586	DevC protein	Ava_3640	Ava_3640	heterocyst specific ABC-transporter, membrane	[TP0963-TP0965 (0.93032813)]
COG0577	COG0845	Ava_3639	Ava_3639	DevC protein	Ava_1130	Ava_1130	Secretion protein HlyD	[TP0963-TP0965 (0.93032813)]
COG0577	COG0845	Ava_2250	Ava_2250	DevC protein	Ava_3586	Ava_3586	Secretion protein HlyD	[TP0963-TP0965 (0.93032813)]
COG0577	COG0845	Ava_2250	Ava_2250	DevC protein	Ava_1232	Ava_1232	heterocyst specific ABC-transporter, membrane	[TP0963-TP0965 (0.93032813)]
COG0577	COG0845	Ava_1233	Ava_1233	DevC protein	Ava_2249	Ava_2249	Secretion protein HlyD	[TP0963-TP0965 (0.93032813)]
COG0577	COG0845	Ava_3587	Ava_3587	DevC protein	Ava_2249	Ava_2249	Secretion protein HlyD	[TP0963-TP0965 (0.93032813)]
COG0577	COG0845	Ava_0600	Ava_0600	DevC protein	Ava_3586	Ava_3586	Secretion protein HlyD	[TP0963-TP0965 (0.93032813)]
COG0577	COG0845	Ava_1233	Ava_1233	DevC protein	Ava_2543	Ava_2543	Secretion protein HlyD	[TP0963-TP0965 (0.93032813)]
COG0577	COG0845	Ava_1233	Ava_1233	DevC protein	Ava_3839	Ava_3839	Secretion protein HlyD	[TP0963-TP0965 (0.93032813)]
COG0577	COG0845	Ava_3639	Ava_3639	DevC protein	Ava_2861	Ava_2861	Secretion protein HlyD	[TP0963-TP0965 (0.93032813)]
COG0577	COG0845	Ava_2862	Ava_2862	Protein of unknown function DUF214	Ava_2587	Ava_2587	Secretion protein HlyD	[TP0963-TP0965 (0.93032813)]
COG0577	COG0845	Ava_1233	Ava_1233	DevC protein	Ava_1431	Ava_1431	Secretion protein HlyD	[TP0963-TP0965 (0.93032813)]
COG0577	COG0845	Ava_1432	Ava_1432	Protein of unknown function DUF214	Ava_1232	Ava_1232	heterocyst specific ABC-transporter, membrane	[TP0963-TP0965 (0.93032813)]
COG0577	COG0845	Ava_4104	Ava_4104	DevC protein	Ava_2399	Ava_2399	Secretion protein HlyD	[TP0963-TP0965 (0.93032813)]
COG0577	COG0845	Ava_0600	Ava_0600	DevC protein	Ava_2543	Ava_2543	Secretion protein HlyD	[TP0963-TP0965 (0.93032813)]
COG0577	COG0845	Ava_3639	Ava_3639	DevC protein	Ava_3586	Ava_3586	Secretion protein HlyD	[TP0963-TP0965 (0.93032813)]
COG0577	COG0845	Ava_2862	Ava_2862	Protein of unknown function DUF214	Ava_2858	Ava_2858	Secretion protein HlyD	[TP0963-TP0965 (0.93032813)]
COG0577	COG0845	Ava_0600	Ava_0600	DevC protein	Ava_2399	Ava_2399	Secretion protein HlyD	[TP0963-TP0965 (0.93032813)]
COG0577	COG0845	Ava_2586	Ava_2586	DevC protein	Ava_3586	Ava_3586	Secretion protein HlyD	[TP0963-TP0965 (0.93032813)]
COG0577	COG0845	Ava_1233	Ava_1233	DevC protein	Ava_1130	Ava_1130	Secretion protein HlyD	[TP0963-TP0965 (0.93032813)]
COG0577	COG0845	Ava_1432	Ava_1432	Protein of unknown function DUF214	Ava_1189	Ava_1189	Secretion protein HlyD	[TP0963-TP0965 (0.93032813)]
COG0577	COG0845	Ava_3587	Ava_3587	DevC protein	Ava_3640	Ava_3640	heterocyst specific ABC-transporter, membrane	[TP0963-TP0965 (0.93032813)]
COG0577	COG0845	Ava_3587	Ava_3587	DevC protein	Ava_4736	Ava_4736	Secretion protein HlyD	[TP0963-TP0965 (0.93032813)]
COG0577	COG0845	Ava_2586	Ava_2586	DevC protein	Ava_0601	Ava_0601	Secretion protein HlyD	[TP0963-TP0965 (0.93032813)]
COG0577	COG0845	Ava_2859	Ava_2859	Protein of unknown function DUF214	Ava_2249	Ava_2249	Secretion protein HlyD	[TP0963-TP0965 (0.93032813)]
COG0577	COG0845	Ava_4104	Ava_4104	DevC protein	Ava_2858	Ava_2858	Secretion protein HlyD	[TP0963-TP0965 (0.93032813)]
COG0577	COG0845	Ava_2586	Ava_2586	DevC protein	Ava_1431	Ava_1431	Secretion protein HlyD	[TP0963-TP0965 (0.93032813)]
COG0577	COG0845	Ava_2586	Ava_2586	DevC protein	Ava_2249	Ava_2249	Secretion protein HlyD	[TP0963-TP0965 (0.93032813)]
COG0577	COG0845	Ava_0600	Ava_0600	DevC protein	Ava_4382	Ava_4382	Secretion protein HlyD	[TP0963-TP0965 (0.93032813)]
COG0577	COG0845	Ava_2862	Ava_2862	Protein of unknown function DUF214	Ava_0601	Ava_0601	Secretion protein HlyD	[TP0963-TP0965 (0.93032813)]
COG0577	COG0845	Ava_3639	Ava_3639	DevC protein	Ava_2399	Ava_2399	Secretion protein HlyD	[TP0963-TP0965 (0.93032813)]
COG0577	COG0845	Ava_0600	Ava_0600	DevC protein	Ava_2587	Ava_2587	Secretion protein HlyD	[TP0963-TP0965 (0.93032813)]
COG0577	COG0845	Ava_0600	Ava_0600	DevC protein	Ava_1130	Ava_1130	Secretion protein HlyD	[TP0963-TP0965 (0.93032813)]
COG0577	COG0845	Ava_2250	Ava_2250	DevC protein	Ava_4103	Ava_4103	heterocyst specific ABC-transporter, membrane	[TP0963-TP0965 (0.93032813)]
COG0577	COG0845	Ava_4104	Ava_4104	DevC protein	Ava_2249	Ava_2249	Secretion protein HlyD	[TP0963-TP0965 (0.93032813)]
COG0577	COG0845	Ava_2250	Ava_2250	DevC protein	Ava_2249	Ava_2249	Secretion protein HlyD	[TP0963-TP0965 (0.93032813)]
COG0577	COG0845	Ava_2859	Ava_2859	Protein of unknown function DUF214	Ava_4382	Ava_4382	Secretion protein HlyD	[TP0963-TP0965 (0.93032813)]
COG0577	COG0845	Ava_2862	Ava_2862	Protein of unknown function DUF214	Ava_1130	Ava_1130	Secretion protein HlyD	[TP0963-TP0965 (0.93032813)]
COG0577	COG0845	Ava_2859	Ava_2859	Protein of unknown function DUF214	Ava_1232	Ava_1232	heterocyst specific ABC-transporter, membrane	[TP0963-TP0965 (0.93032813)]
COG0577	COG0845	Ava_3587	Ava_3587	DevC protein	Ava_0601	Ava_0601	Secretion protein HlyD	[TP0963-TP0965 (0.93032813)]
COG0577	COG0845	Ava_2859	Ava_2859	Protein of unknown function DUF214	Ava_2858	Ava_2858	Secretion protein HlyD	[TP0963-TP0965 (0.93032813)]
COG0577	COG0845	Ava_3587	Ava_3587	DevC protein	Ava_3839	Ava_3839	Secretion protein HlyD	[TP0963-TP0965 (0.93032813)]
COG0577	COG0845	Ava_0600	Ava_0600	DevC protein	Ava_2557	Ava_2557	Secretion protein HlyD	[TP0963-TP0965 (0.93032813)]
COG0577	COG0845	Ava_2250	Ava_2250	DevC protein	Ava_1431	Ava_1431	Secretion protein HlyD	[TP0963-TP0965 (0.93032813)]
COG0577	COG0845	Ava_3639	Ava_3639	DevC protein	Ava_2858	Ava_2858	Secretion protein HlyD	[TP0963-TP0965 (0.93032813)]
COG0577	COG0845	Ava_1432	Ava_1432	Protein of unknown function DUF214	Ava_2249	Ava_2249	Secretion protein HlyD	[TP0963-TP0965 (0.93032813)]
COG0577	COG0845	Ava_2862	Ava_2862	Protein of unknown function DUF214	Ava_3586	Ava_3586	Secretion protein HlyD	[TP0963-TP0965 (0.93032813)]
COG0577	COG0845	Ava_3587	Ava_3587	DevC protein	Ava_2861	Ava_2861	Secretion protein HlyD	[TP0963-TP0965 (0.93032813)]
COG0577	COG0845	Ava_2862	Ava_2862	Protein of unknown function DUF214	Ava_3640	Ava_3640	heterocyst specific ABC-transporter, membrane	[TP0963-TP0965 (0.93032813)]
COG0577	COG0845	Ava_2586	Ava_2586	DevC protein	Ava_4103	Ava_4103	heterocyst specific ABC-transporter, membrane	[TP0963-TP0965 (0.93032813)]
COG0577	COG0845	Ava_2250	Ava_2250	DevC protein	Ava_2858	Ava_2858	Secretion protein HlyD	[TP0963-TP0965 (0.93032813)]
COG0577	COG0845	Ava_2862	Ava_2862	Protein of unknown function DUF214	Ava_4382	Ava_4382	Secretion protein HlyD	[TP0963-TP0965 (0.93032813)]
COG0577	COG0845	Ava_0600	Ava_0600	DevC protein	Ava_2858	Ava_2858	Secretion protein HlyD	[TP0963-TP0965 (0.93032813)]
COG0577	COG0845	Ava_2250	Ava_2250	DevC protein	Ava_1130	Ava_1130	Secretion protein HlyD	[TP0963-TP0965 (0.93032813)]
COG0577	COG0845	Ava_2859	Ava_2859	Protein of unknown function DUF214	Ava_3640	Ava_3640	heterocyst specific ABC-transporter, membrane	[TP0963-TP0965 (0.93032813)]
COG0577	COG0845	Ava_2862	Ava_2862	Protein of unknown function DUF214	Ava_2861	Ava_2861	Secretion protein HlyD	[TP0963-TP0965 (0.93032813)]
COG0577	COG0845	Ava_1233	Ava_1233	DevC protein	Ava_2587	Ava_2587	Secretion protein HlyD	[TP0963-TP0965 (0.93032813)]
COG0577	COG0845	Ava_1233	Ava_1233	DevC protein	Ava_2399	Ava_2399	Secretion protein HlyD	[TP0963-TP0965 (0.93032813)]
COG0577	COG0845	Ava_4104	Ava_4104	DevC protein	Ava_0601	Ava_0601	Secretion protein HlyD	[TP0963-TP0965 (0.93032813)]
COG0577	COG0845	Ava_1432	Ava_1432	Protein of unknown function DUF214	Ava_4103	Ava_4103	heterocyst specific ABC-transporter, membrane	[TP0963-TP0965 (0.93032813)]
COG0577	COG0845	Ava_4104	Ava_4104	DevC protein	Ava_1431	Ava_1431	Secretion protein HlyD	[TP0963-TP0965 (0.93032813)]
COG0577	COG0845	Ava_1432	Ava_1432	Protein of unknown function DUF214	Ava_3640	Ava_3640	heterocyst specific ABC-transporter, membrane	[TP0963-TP0965 (0.93032813)]
COG0577	COG0845	Ava_3639	Ava_3639	DevC protein	Ava_3640	Ava_3640	heterocyst specific ABC-transporter, membrane	[TP0963-TP0965 (0.93032813)]
COG0577	COG0845	Ava_1233	Ava_1233	DevC protein	Ava_2557	Ava_2557	Secretion protein HlyD	[TP0963-TP0965 (0.93032813)]
COG0577	COG0845	Ava_1233	Ava_1233	DevC protein	Ava_2861	Ava_2861	Secretion protein HlyD	[TP0963-TP0965 (0.93032813)]
COG0577	COG0845	Ava_2862	Ava_2862	Protein of unknown function DUF214	Ava_2557	Ava_2557	Secretion protein HlyD	[TP0963-TP0965 (0.93032813)]
COG0577	COG0845	Ava_4104	Ava_4104	DevC protein	Ava_3839	Ava_3839	Secretion protein HlyD	[TP0963-TP0965 (0.93032813)]
COG0577	COG0845	Ava_2862	Ava_2862	Protein of unknown function DUF214	Ava_1232	Ava_1232	heterocyst specific ABC-transporter, membrane	[TP0963-TP0965 (0.93032813)]
COG0577	COG0845	Ava_3639	Ava_3639	DevC protein	Ava_1189	Ava_1189	Secretion protein HlyD	[TP0963-TP0965 (0.93032813)]
COG0577	COG0845	Ava_2862	Ava_2862	Protein of unknown function DUF214	Ava_2543	Ava_2543	Secretion protein HlyD	[TP0963-TP0965 (0.93032813)]
COG0577	COG0845	Ava_2586	Ava_2586	DevC protein	Ava_1189	Ava_1189	Secretion protein HlyD	[TP0963-TP0965 (0.93032813)]
COG0577	COG0845	Ava_1233	Ava_1233	DevC protein	Ava_3640	Ava_3640	heterocyst specific ABC-transporter, membrane	[TP0963-TP0965 (0.93032813)]
COG0577	COG0845	Ava_1432	Ava_1432	Protein of unknown function DUF214	Ava_3586	Ava_3586	Secretion protein HlyD	[TP0963-TP0965 (0.93032813)]
COG0577	COG0845	Ava_1432	Ava_1432	Protein of unknown function DUF214	Ava_1431	Ava_1431	Secretion protein HlyD	[TP0963-TP0965 (0.93032813)]
COG0577	COG0845	Ava_3587	Ava_3587	DevC protein	Ava_1431	Ava_1431	Secretion protein HlyD	[TP0963-TP0965 (0.93032813)]
COG0577	COG0845	Ava_2859	Ava_2859	Protein of unknown function DUF214	Ava_1130	Ava_1130	Secretion protein HlyD	[TP0963-TP0965 (0.93032813)]
COG0333	COG1077	Ava_3613	Ava_3613	50S ribosomal protein L32	Ava_1461	Ava_1461	Cell shape determining protein MreB/Mrl	[TP0807-TP0497 (0.61855906)]
COG0234	COG1200	Ava_3627	groES	co-chaperonin GroES	Ava_2058	Ava_2058	ATP-dependent DNA helicase RecG	[TP1013-TP0687 (0.84594196)]
COG0084	COG2201	Ava_4206	Ava_4206	TatD-related deoxyribonuclease	Ava_4782	Ava_4782	CheB methylesterase	[TP0994-TP0631 (0.71912634)]
COG1432	COG1480	Ava_2110	Ava_2110	Protein of unknown function DUF88	Ava_0034	Ava_0034	Metal dependent phosphohydrolase, HD region	[TP0894-TP0651 (0.5289239)]
COG1432	COG1480	Ava_3082	Ava_3082	Protein of unknown function DUF88	Ava_0034	Ava_0034	Metal dependent phosphohydrolase, HD region	[TP0894-TP0651 (0.5289239)]
COG1432	COG1480	Ava_2722	Ava_2722	Protein of unknown function DUF88	Ava_0034	Ava_0034	Metal dependent phosphohydrolase, HD region	[TP0894-TP0651 (0.5289239)]
COG1432	COG1480	Ava_1943	Ava_1943	Protein of unknown function DUF88	Ava_0034	Ava_0034	Metal dependent phosphohydrolase, HD region	[TP0894-TP0651 (0.5289239)]
COG0257	COG1253	Ava_0712	Ava_0712	50S ribosomal protein L36	Ava_2361	Ava_2361	hypothetical protein	[TP0209-TP0027 (0.74441797)]
COG0257	COG1253	Ava_0712	Ava_0712	50S ribosomal protein L36	Ava_2766	Ava_2766	hypothetical protein	[TP0209-TP0027 (0.74441797)]
COG0608	COG2206	Ava_0825	Ava_0825	RecJ exonuclease	Ava_1255	Ava_1255	Predicted sensor protein	[TP0704-TP0912 (0.7469796)]
COG0608	COG2206	Ava_2372	Ava_2372	RecJ exonuclease	Ava_1255	Ava_1255	Predicted sensor protein	[TP0704-TP0912 (0.7469796)]
COG0060	COG0681	Ava_3774	Ava_3774	isoleucyl-tRNA synthetase	Ava_0931	Ava_0931	Peptidase S26A, signal peptidase I	[TP0452-TP0185 (0.79878455)]
COG0060	COG0681	Ava_3774	Ava_3774	isoleucyl-tRNA synthetase	Ava_0121	Ava_0121	Peptidase S26A, signal peptidase I	[TP0452-TP0185 (0.79878455)]
COG0558	COG2239	Ava_1643	Ava_1643	CDP-diacylglycerol--glycerol-3-phosphate	Ava_1172	Ava_1172	Divalent cation transporter	[TP0256-TP0917 (0.6007029)]
COG0558	COG2239	Ava_1643	Ava_1643	CDP-diacylglycerol--glycerol-3-phosphate	Ava_2430	Ava_2430	Divalent cation transporter	[TP0256-TP0917 (0.6007029)]
COG0242	COG1879	Ava_5067	Ava_5067	Formylmethionine deformylase	Ava_2171	Ava_2171	Periplasmic binding protein/LacI transcriptional	[TP0757-TP0684 (0.80039173)]
COG0242	COG1879	Ava_0830	def	peptide deformylase	Ava_2171	Ava_2171	Periplasmic binding protein/LacI transcriptional	[TP0757-TP0684 (0.80039173)]
COG0652	COG1879	Ava_2316	Ava_2316	Peptidyl-prolyl cis-trans isomerase, cyclophilin	Ava_2171	Ava_2171	Periplasmic binding protein/LacI transcriptional	[TP0947-TP0684 (0.5775195)]
COG0652	COG1879	Ava_1240	Ava_1240	Peptidyl-prolyl cis-trans isomerase, cyclophilin	Ava_2171	Ava_2171	Periplasmic binding protein/LacI transcriptional	[TP0947-TP0684 (0.5775195)]
COG0459	COG2236	Ava_3766	Ava_3766	Chaperonin Cpn60/TCP-1	Ava_3582	Ava_3582	Phosphoribosyltransferase	[TP0030-TP0050 (0.733236)]
COG0459	COG2236	Ava_3626	groEL	chaperonin GroEL	Ava_3582	Ava_3582	Phosphoribosyltransferase	[TP0030-TP0050 (0.733236)]
COG1352	COG1595	Ava_4781	Ava_4781	MCP methyltransferase, CheR-type	Ava_4933	Ava_4933	RNA polymerase sigma-70 factor	[TP0630-TP0092 (0.6191048)]
COG1512	COG2208	Ava_0806	Ava_0806	Protein of unknown function DUF477	Ava_0278	Ava_0278	Serine phosphatase	[TP0561-TP0218 (0.53951585)]
COG1512	COG2208	Ava_0806	Ava_0806	Protein of unknown function DUF477	Ava_1566	Ava_1566	Response regulator receiver (CheY) modulated	[TP0561-TP0218 (0.53951585)]
COG1512	COG2208	Ava_0806	Ava_0806	Protein of unknown function DUF477	Ava_3723	Ava_3723	Response regulator receiver (CheY) modulated	[TP0561-TP0218 (0.53951585)]
COG0593	COG1077	Ava_0001	dnaA	chromosomal replication initiation protein	Ava_1461	Ava_1461	Cell shape determining protein MreB/Mrl	[TP0001-TP0497 (0.678435)]
COG0249	COG0357	Ava_3186	Ava_3186	DNA mismatch repair protein	Ava_3880	Ava_3880	glucose-inhibited division protein B	[TP0328-TP0946 (0.7367136)]
COG0658	COG1187	Ava_4338	Ava_4338	ComEC/Rec2-related protein	Ava_0356	Ava_0356	Pseudouridine synthase, Rsu	[TP0336-TP0459 (0.6079956)]
COG0658	COG1187	Ava_4338	Ava_4338	ComEC/Rec2-related protein	Ava_1820	Ava_1820	Pseudouridine synthase, Rsu	[TP0336-TP0459 (0.6079956)]
COG0465	COG0465	Ava_2234	Ava_2234	Peptidase M41, FtsH	Ava_2234	Ava_2234	Peptidase M41, FtsH	[TP0330-TP0330 (0.73856413)]
COG0465	COG0465	Ava_2234	Ava_2234	Peptidase M41, FtsH	Ava_0575	Ava_0575	Peptidase M41, FtsH	[TP0330-TP0330 (0.73856413)]
COG0465	COG0465	Ava_0575	Ava_0575	Peptidase M41, FtsH	Ava_2234	Ava_2234	Peptidase M41, FtsH	[TP0330-TP0330 (0.73856413)]
COG0465	COG0465	Ava_2444	Ava_2444	Peptidase M41, FtsH	Ava_2444	Ava_2444	Peptidase M41, FtsH	[TP0330-TP0330 (0.73856413)]
COG0465	COG0465	Ava_2750	Ava_2750	hypothetical protein	Ava_3190	Ava_3190	Peptidase M41, FtsH	[TP0330-TP0330 (0.73856413)]
COG0465	COG0465	Ava_3190	Ava_3190	Peptidase M41, FtsH	Ava_2750	Ava_2750	hypothetical protein	[TP0330-TP0330 (0.73856413)]
COG0465	COG0465	Ava_2234	Ava_2234	Peptidase M41, FtsH	Ava_3190	Ava_3190	Peptidase M41, FtsH	[TP0330-TP0330 (0.73856413)]
COG0465	COG0465	Ava_3190	Ava_3190	Peptidase M41, FtsH	Ava_2234	Ava_2234	Peptidase M41, FtsH	[TP0330-TP0330 (0.73856413)]
COG0465	COG0465	Ava_2444	Ava_2444	Peptidase M41, FtsH	Ava_2234	Ava_2234	Peptidase M41, FtsH	[TP0330-TP0330 (0.73856413)]
COG0465	COG0465	Ava_2234	Ava_2234	Peptidase M41, FtsH	Ava_2444	Ava_2444	Peptidase M41, FtsH	[TP0330-TP0330 (0.73856413)]
COG0465	COG0465	Ava_2234	Ava_2234	Peptidase M41, FtsH	Ava_2750	Ava_2750	hypothetical protein	[TP0330-TP0330 (0.73856413)]
COG0465	COG0465	Ava_2750	Ava_2750	hypothetical protein	Ava_2234	Ava_2234	Peptidase M41, FtsH	[TP0330-TP0330 (0.73856413)]
COG0465	COG0465	Ava_2444	Ava_2444	Peptidase M41, FtsH	Ava_2750	Ava_2750	hypothetical protein	[TP0330-TP0330 (0.73856413)]
COG0465	COG0465	Ava_2750	Ava_2750	hypothetical protein	Ava_2444	Ava_2444	Peptidase M41, FtsH	[TP0330-TP0330 (0.73856413)]
COG0465	COG0465	Ava_2444	Ava_2444	Peptidase M41, FtsH	Ava_0575	Ava_0575	Peptidase M41, FtsH	[TP0330-TP0330 (0.73856413)]
COG0465	COG0465	Ava_0575	Ava_0575	Peptidase M41, FtsH	Ava_2444	Ava_2444	Peptidase M41, FtsH	[TP0330-TP0330 (0.73856413)]
COG0465	COG0465	Ava_3190	Ava_3190	Peptidase M41, FtsH	Ava_3190	Ava_3190	Peptidase M41, FtsH	[TP0330-TP0330 (0.73856413)]
COG0465	COG0465	Ava_2444	Ava_2444	Peptidase M41, FtsH	Ava_3190	Ava_3190	Peptidase M41, FtsH	[TP0330-TP0330 (0.73856413)]
COG0465	COG0465	Ava_3190	Ava_3190	Peptidase M41, FtsH	Ava_2444	Ava_2444	Peptidase M41, FtsH	[TP0330-TP0330 (0.73856413)]
COG0465	COG0465	Ava_3190	Ava_3190	Peptidase M41, FtsH	Ava_0575	Ava_0575	Peptidase M41, FtsH	[TP0330-TP0330 (0.73856413)]
COG0465	COG0465	Ava_0575	Ava_0575	Peptidase M41, FtsH	Ava_3190	Ava_3190	Peptidase M41, FtsH	[TP0330-TP0330 (0.73856413)]
COG0465	COG0465	Ava_2750	Ava_2750	hypothetical protein	Ava_0575	Ava_0575	Peptidase M41, FtsH	[TP0330-TP0330 (0.73856413)]
COG0465	COG0465	Ava_0575	Ava_0575	Peptidase M41, FtsH	Ava_2750	Ava_2750	hypothetical protein	[TP0330-TP0330 (0.73856413)]
COG0465	COG0465	Ava_0575	Ava_0575	Peptidase M41, FtsH	Ava_0575	Ava_0575	Peptidase M41, FtsH	[TP0330-TP0330 (0.73856413)]
COG0465	COG0465	Ava_2750	Ava_2750	hypothetical protein	Ava_2750	Ava_2750	hypothetical protein	[TP0330-TP0330 (0.73856413)]
COG1512	COG2891	Ava_0806	Ava_0806	Protein of unknown function DUF477	Ava_1459	Ava_1459	hypothetical protein	[TP0561-TP0499 (0.5857341)]
COG0860	COG1192	Ava_2268	Ava_2268	Cell wall hydrolase/autolysin	Ava_4881	Ava_4881	Cobyrinic acid a,c-diamide synthase	[TP0247-TP0272 (0.7527567)]
COG0860	COG1192	Ava_1466	Ava_1466	Cell wall hydrolase/autolysin	Ava_4704	Ava_4704	hypothetical protein	[TP0247-TP0272 (0.7527567)]
COG0860	COG1192	Ava_1465	Ava_1465	Cell wall hydrolase/autolysin	Ava_4704	Ava_4704	hypothetical protein	[TP0247-TP0272 (0.7527567)]
COG0860	COG1192	Ava_2268	Ava_2268	Cell wall hydrolase/autolysin	Ava_4704	Ava_4704	hypothetical protein	[TP0247-TP0272 (0.7527567)]
COG0860	COG1192	Ava_1466	Ava_1466	Cell wall hydrolase/autolysin	Ava_3772	Ava_3772	Cobyrinic acid a,c-diamide synthase	[TP0247-TP0272 (0.7527567)]
COG0860	COG1192	Ava_1466	Ava_1466	Cell wall hydrolase/autolysin	Ava_1536	Ava_1536	Cobyrinic acid a,c-diamide synthase	[TP0247-TP0272 (0.7527567)]
COG0860	COG1192	Ava_2268	Ava_2268	Cell wall hydrolase/autolysin	Ava_1536	Ava_1536	Cobyrinic acid a,c-diamide synthase	[TP0247-TP0272 (0.7527567)]
COG0860	COG1192	Ava_1634	Ava_1634	hypothetical protein	Ava_3772	Ava_3772	Cobyrinic acid a,c-diamide synthase	[TP0247-TP0272 (0.7527567)]
COG0860	COG1192	Ava_1466	Ava_1466	Cell wall hydrolase/autolysin	Ava_4881	Ava_4881	Cobyrinic acid a,c-diamide synthase	[TP0247-TP0272 (0.7527567)]
COG0860	COG1192	Ava_1634	Ava_1634	hypothetical protein	Ava_4704	Ava_4704	hypothetical protein	[TP0247-TP0272 (0.7527567)]
COG0860	COG1192	Ava_1465	Ava_1465	Cell wall hydrolase/autolysin	Ava_3772	Ava_3772	Cobyrinic acid a,c-diamide synthase	[TP0247-TP0272 (0.7527567)]
COG0860	COG1192	Ava_1634	Ava_1634	hypothetical protein	Ava_4881	Ava_4881	Cobyrinic acid a,c-diamide synthase	[TP0247-TP0272 (0.7527567)]
COG0860	COG1192	Ava_4396	Ava_4396	Peptidoglycan-binding domain 1	Ava_4704	Ava_4704	hypothetical protein	[TP0247-TP0272 (0.7527567)]
COG0860	COG1192	Ava_1465	Ava_1465	Cell wall hydrolase/autolysin	Ava_4881	Ava_4881	Cobyrinic acid a,c-diamide synthase	[TP0247-TP0272 (0.7527567)]
COG0860	COG1192	Ava_1465	Ava_1465	Cell wall hydrolase/autolysin	Ava_1536	Ava_1536	Cobyrinic acid a,c-diamide synthase	[TP0247-TP0272 (0.7527567)]
COG0860	COG1192	Ava_4396	Ava_4396	Peptidoglycan-binding domain 1	Ava_1536	Ava_1536	Cobyrinic acid a,c-diamide synthase	[TP0247-TP0272 (0.7527567)]
COG0860	COG1192	Ava_4396	Ava_4396	Peptidoglycan-binding domain 1	Ava_3772	Ava_3772	Cobyrinic acid a,c-diamide synthase	[TP0247-TP0272 (0.7527567)]
COG0860	COG1192	Ava_2268	Ava_2268	Cell wall hydrolase/autolysin	Ava_3772	Ava_3772	Cobyrinic acid a,c-diamide synthase	[TP0247-TP0272 (0.7527567)]
COG0860	COG1192	Ava_4396	Ava_4396	Peptidoglycan-binding domain 1	Ava_4881	Ava_4881	Cobyrinic acid a,c-diamide synthase	[TP0247-TP0272 (0.7527567)]
COG0860	COG1192	Ava_1634	Ava_1634	hypothetical protein	Ava_1536	Ava_1536	Cobyrinic acid a,c-diamide synthase	[TP0247-TP0272 (0.7527567)]
COG0242	COG0272	Ava_0830	def	peptide deformylase	Ava_0313	Ava_0313	DNA ligase	[TP0757-TP0634 (0.68197167)]
COG0242	COG0272	Ava_5067	Ava_5067	Formylmethionine deformylase	Ava_0313	Ava_0313	DNA ligase	[TP0757-TP0634 (0.68197167)]
COG0265	COG0817	Ava_2411	Ava_2411	Peptidase S1 and S6, chymotrypsin/Hap	Ava_0115	ruvC	Holliday junction resolvase	[TP0773-TP0517 (0.5118523)]
COG0265	COG0817	Ava_3073	Ava_3073	PDZ/DHR/GLGF	Ava_0115	ruvC	Holliday junction resolvase	[TP0773-TP0517 (0.5118523)]
COG0265	COG0817	Ava_4610	Ava_4610	Peptidase S1 and S6, chymotrypsin/Hap	Ava_0115	ruvC	Holliday junction resolvase	[TP0773-TP0517 (0.5118523)]
COG0265	COG0817	Ava_4323	Ava_4323	Peptidase S1 and S6, chymotrypsin/Hap	Ava_0115	ruvC	Holliday junction resolvase	[TP0773-TP0517 (0.5118523)]
COG0265	COG0817	Ava_5068	Ava_5068	Peptidase S1 and S6, chymotrypsin/Hap	Ava_0115	ruvC	Holliday junction resolvase	[TP0773-TP0517 (0.5118523)]
COG0187	COG0358	Ava_2517	Ava_2517	DNA topoisomerase IV subunit B	Ava_3790	Ava_3790	DNA primase	[TP1006-TP0492 (0.55112576)]
COG1154	COG2812	Ava_4532	Ava_4532	1-deoxy-D-xylulose-5-phosphate synthase	Ava_2215	Ava_2215	AAA ATPase, central region	[TP0824-TP1005 (0.68180764)]
COG0237	COG0552	Ava_0282	coaE	Dephospho-CoA kinase (EC 2.7.1.24) (Dephosphocoenzyme A kinase)	Ava_0277	Ava_0277	Cell division transporter substrate-binding	[TP0296-TP0578 (0.7885255)]
COG0080	COG0265	Ava_2552	rplK	50S ribosomal protein L11	Ava_2411	Ava_2411	Peptidase S1 and S6, chymotrypsin/Hap	[TP0237-TP0773 (0.6164146)]
COG0080	COG0265	Ava_2552	rplK	50S ribosomal protein L11	Ava_4323	Ava_4323	Peptidase S1 and S6, chymotrypsin/Hap	[TP0237-TP0773 (0.6164146)]
COG0080	COG0265	Ava_2552	rplK	50S ribosomal protein L11	Ava_5068	Ava_5068	Peptidase S1 and S6, chymotrypsin/Hap	[TP0237-TP0773 (0.6164146)]
COG0080	COG0265	Ava_2552	rplK	50S ribosomal protein L11	Ava_3073	Ava_3073	PDZ/DHR/GLGF	[TP0237-TP0773 (0.6164146)]
COG0080	COG0265	Ava_2552	rplK	50S ribosomal protein L11	Ava_4610	Ava_4610	Peptidase S1 and S6, chymotrypsin/Hap	[TP0237-TP0773 (0.6164146)]
COG0783	COG1079	Ava_2868	Ava_2868	Hypothetical low temperature-induced protein all0458 homolog	Ava_2603	Ava_2603	inner-membrane translocator	[TP1038-TP0302 (0.79878455)]
COG0783	COG1079	Ava_0759	Ava_0759	Ferritin and Dps	Ava_2603	Ava_2603	inner-membrane translocator	[TP1038-TP0302 (0.79878455)]
COG0783	COG1079	Ava_4423	Ava_4423	DNA protection during starvation conditions	Ava_2603	Ava_2603	inner-membrane translocator	[TP1038-TP0302 (0.79878455)]
COG0783	COG1079	Ava_1894	Ava_1894	Ferritin and Dps	Ava_2603	Ava_2603	inner-membrane translocator	[TP1038-TP0302 (0.79878455)]
COG2812	COG2812	Ava_2215	Ava_2215	AAA ATPase, central region	Ava_2215	Ava_2215	AAA ATPase, central region	[TP1005-TP1005 (0.52391654)]
COG1466	COG1847	Ava_3469	Ava_3469	hypothetical protein	Ava_3436	Ava_3436	Single-stranded nucleic acid binding R3H	[TP0588-TP0948 (0.74372905)]
COG0223	COG0234	Ava_3481	Ava_3481	methionyl-tRNA formyltransferase	Ava_3627	groES	co-chaperonin GroES	[TP0756-TP1013 (0.64276713)]
COG0036	COG1653	Ava_4675	Ava_4675	ribulose-phosphate 3-epimerase	Ava_3042	Ava_3042	extracellular solute-binding protein, family 1	[TP0945-TP0074 (0.654426)]
COG0036	COG1653	Ava_4675	Ava_4675	ribulose-phosphate 3-epimerase	Ava_1229	Ava_1229	extracellular solute-binding protein, family 1	[TP0945-TP0074 (0.654426)]
COG0036	COG1653	Ava_4675	Ava_4675	ribulose-phosphate 3-epimerase	Ava_4289	Ava_4289	extracellular solute-binding protein, family 1	[TP0945-TP0074 (0.654426)]
COG0036	COG1653	Ava_4675	Ava_4675	ribulose-phosphate 3-epimerase	Ava_3685	Ava_3685	extracellular solute-binding protein, family 1	[TP0945-TP0074 (0.654426)]
COG0357	COG0459	Ava_3880	Ava_3880	glucose-inhibited division protein B	Ava_3626	groEL	chaperonin GroEL	[TP0946-TP0030 (0.68326145)]
COG0357	COG0459	Ava_3880	Ava_3880	glucose-inhibited division protein B	Ava_3766	Ava_3766	Chaperonin Cpn60/TCP-1	[TP0946-TP0030 (0.68326145)]
COG0223	COG0242	Ava_3481	Ava_3481	methionyl-tRNA formyltransferase	Ava_5067	Ava_5067	Formylmethionine deformylase	[TP0756-TP0757 (0.8300303)]
COG0223	COG0242	Ava_3481	Ava_3481	methionyl-tRNA formyltransferase	Ava_0830	def	peptide deformylase	[TP0756-TP0757 (0.8300303)]
COG0233	COG0359	Ava_0629	frr	ribosome releasing factor	Ava_0329	rpl9	50S ribosomal protein L9	[TP0604-TP0060 (0.5105792)]
COG0012	COG0457	Ava_4625	Ava_4625	GTP-binding protein, HSR1-related	Ava_3450	Ava_3450	TPR repeat	[TP0124-TP0067 (0.81355333)]
COG0012	COG0457	Ava_4625	Ava_4625	GTP-binding protein, HSR1-related	Ava_1444	Ava_1444	TPR repeat	[TP0124-TP0067 (0.81355333)]
COG0012	COG0457	Ava_4625	Ava_4625	GTP-binding protein, HSR1-related	Ava_3483	Ava_3483	TPR repeat	[TP0124-TP0067 (0.81355333)]
COG0012	COG0457	Ava_4625	Ava_4625	GTP-binding protein, HSR1-related	Ava_1591	Ava_1591	TPR repeat	[TP0124-TP0067 (0.81355333)]
COG0012	COG0457	Ava_4625	Ava_4625	GTP-binding protein, HSR1-related	Ava_0894	Ava_0894	TPR-related region	[TP0124-TP0067 (0.81355333)]
COG0012	COG0457	Ava_4625	Ava_4625	GTP-binding protein, HSR1-related	Ava_2004	Ava_2004	TPR repeat	[TP0124-TP0067 (0.81355333)]
COG0012	COG0457	Ava_4625	Ava_4625	GTP-binding protein, HSR1-related	Ava_4554	Ava_4554	TPR repeat	[TP0124-TP0067 (0.81355333)]
COG0012	COG0457	Ava_4625	Ava_4625	GTP-binding protein, HSR1-related	Ava_4988	Ava_4988	TPR repeat	[TP0124-TP0067 (0.81355333)]
COG0012	COG0457	Ava_4625	Ava_4625	GTP-binding protein, HSR1-related	Ava_3295	Ava_3295	TPR repeat	[TP0124-TP0067 (0.81355333)]
COG0012	COG0457	Ava_4625	Ava_4625	GTP-binding protein, HSR1-related	Ava_3255	Ava_3255	TPR repeat	[TP0124-TP0067 (0.81355333)]
COG0012	COG0457	Ava_4625	Ava_4625	GTP-binding protein, HSR1-related	Ava_3729	Ava_3729	TPR-related region	[TP0124-TP0067 (0.81355333)]
COG0012	COG0457	Ava_4625	Ava_4625	GTP-binding protein, HSR1-related	Ava_4137	Ava_4137	TPR repeat	[TP0124-TP0067 (0.81355333)]
COG0012	COG0457	Ava_4625	Ava_4625	GTP-binding protein, HSR1-related	Ava_4894	Ava_4894	TPR repeat	[TP0124-TP0067 (0.81355333)]
COG0012	COG0457	Ava_4625	Ava_4625	GTP-binding protein, HSR1-related	Ava_3156	Ava_3156	Tetratricopeptide TPR_4	[TP0124-TP0067 (0.81355333)]
COG0012	COG0457	Ava_4625	Ava_4625	GTP-binding protein, HSR1-related	Ava_4974	Ava_4974	TPR repeat	[TP0124-TP0067 (0.81355333)]
COG0012	COG0457	Ava_4625	Ava_4625	GTP-binding protein, HSR1-related	Ava_1178	Ava_1178	TPR repeat	[TP0124-TP0067 (0.81355333)]
COG0012	COG0457	Ava_4625	Ava_4625	GTP-binding protein, HSR1-related	Ava_1861	Ava_1861	kinesin light chain-like	[TP0124-TP0067 (0.81355333)]
COG0012	COG0457	Ava_4625	Ava_4625	GTP-binding protein, HSR1-related	Ava_4492	Ava_4492	TPR repeat	[TP0124-TP0067 (0.81355333)]
COG0012	COG0457	Ava_4625	Ava_4625	GTP-binding protein, HSR1-related	Ava_4803	Ava_4803	Tetratricopeptide TPR_3	[TP0124-TP0067 (0.81355333)]
COG0012	COG0457	Ava_4625	Ava_4625	GTP-binding protein, HSR1-related	Ava_1678	Ava_1678	TPR repeat	[TP0124-TP0067 (0.81355333)]
COG0012	COG0457	Ava_4625	Ava_4625	GTP-binding protein, HSR1-related	Ava_0419	Ava_0419	TPR repeat	[TP0124-TP0067 (0.81355333)]
COG0012	COG0457	Ava_4625	Ava_4625	GTP-binding protein, HSR1-related	Ava_2856	Ava_2856	TPR repeat	[TP0124-TP0067 (0.81355333)]
COG0012	COG0457	Ava_4625	Ava_4625	GTP-binding protein, HSR1-related	Ava_1009	Ava_1009	TPR repeat	[TP0124-TP0067 (0.81355333)]
COG0552	COG1061	Ava_0277	Ava_0277	Cell division transporter substrate-binding	Ava_2199	Ava_2199	Type III restriction enzyme, res subunit	[TP0578-TP0380 (0.62695336)]
COG0552	COG1061	Ava_0277	Ava_0277	Cell division transporter substrate-binding	Ava_0951	Ava_0951	Type III restriction enzyme, res subunit	[TP0578-TP0380 (0.62695336)]
COG0552	COG1061	Ava_0277	Ava_0277	Cell division transporter substrate-binding	Ava_2125	Ava_2125	Type III restriction enzyme, res subunit	[TP0578-TP0380 (0.62695336)]
COG0265	COG0492	Ava_4323	Ava_4323	Peptidase S1 and S6, chymotrypsin/Hap	Ava_3376	Ava_3376	FAD-dependent pyridine nucleotide-disulphide	[TP0773-TP0814 (0.6926654)]
COG0265	COG0492	Ava_5068	Ava_5068	Peptidase S1 and S6, chymotrypsin/Hap	Ava_3376	Ava_3376	FAD-dependent pyridine nucleotide-disulphide	[TP0773-TP0814 (0.6926654)]
COG0265	COG0492	Ava_3073	Ava_3073	PDZ/DHR/GLGF	Ava_3376	Ava_3376	FAD-dependent pyridine nucleotide-disulphide	[TP0773-TP0814 (0.6926654)]
COG0265	COG0492	Ava_3073	Ava_3073	PDZ/DHR/GLGF	Ava_4637	Ava_4637	Thioredoxin reductase	[TP0773-TP0814 (0.6926654)]
COG0265	COG0492	Ava_4323	Ava_4323	Peptidase S1 and S6, chymotrypsin/Hap	Ava_4637	Ava_4637	Thioredoxin reductase	[TP0773-TP0814 (0.6926654)]
COG0265	COG0492	Ava_4610	Ava_4610	Peptidase S1 and S6, chymotrypsin/Hap	Ava_4637	Ava_4637	Thioredoxin reductase	[TP0773-TP0814 (0.6926654)]
COG0265	COG0492	Ava_2411	Ava_2411	Peptidase S1 and S6, chymotrypsin/Hap	Ava_4637	Ava_4637	Thioredoxin reductase	[TP0773-TP0814 (0.6926654)]
COG0265	COG0492	Ava_4610	Ava_4610	Peptidase S1 and S6, chymotrypsin/Hap	Ava_3376	Ava_3376	FAD-dependent pyridine nucleotide-disulphide	[TP0773-TP0814 (0.6926654)]
COG0265	COG0492	Ava_5068	Ava_5068	Peptidase S1 and S6, chymotrypsin/Hap	Ava_4637	Ava_4637	Thioredoxin reductase	[TP0773-TP0814 (0.6926654)]
COG0265	COG0492	Ava_2411	Ava_2411	Peptidase S1 and S6, chymotrypsin/Hap	Ava_3376	Ava_3376	FAD-dependent pyridine nucleotide-disulphide	[TP0773-TP0814 (0.6926654)]
COG0495	COG1480	Ava_4936	leuS	leucyl-tRNA synthetase	Ava_0034	Ava_0034	Metal dependent phosphohydrolase, HD region	[TP0586-TP0651 (0.5087635)]
COG0124	COG0608	Ava_2260	Ava_2260	Histidyl-tRNA synthetase, class IIa	Ava_0825	Ava_0825	RecJ exonuclease	[TP0641-TP0704 (0.75894904)]
COG0124	COG0608	Ava_2260	Ava_2260	Histidyl-tRNA synthetase, class IIa	Ava_2372	Ava_2372	RecJ exonuclease	[TP0641-TP0704 (0.75894904)]
COG0465	COG0772	Ava_2444	Ava_2444	Peptidase M41, FtsH	Ava_1521	Ava_1521	Cell cycle protein	[TP0330-TP0387 (0.8016956)]
COG0465	COG0772	Ava_3190	Ava_3190	Peptidase M41, FtsH	Ava_4584	Ava_4584	Cell cycle protein	[TP0330-TP0387 (0.8016956)]
COG0465	COG0772	Ava_0575	Ava_0575	Peptidase M41, FtsH	Ava_1521	Ava_1521	Cell cycle protein	[TP0330-TP0387 (0.8016956)]
COG0465	COG0772	Ava_2750	Ava_2750	hypothetical protein	Ava_4584	Ava_4584	Cell cycle protein	[TP0330-TP0387 (0.8016956)]
COG0465	COG0772	Ava_0575	Ava_0575	Peptidase M41, FtsH	Ava_4584	Ava_4584	Cell cycle protein	[TP0330-TP0387 (0.8016956)]
COG0465	COG0772	Ava_2444	Ava_2444	Peptidase M41, FtsH	Ava_4584	Ava_4584	Cell cycle protein	[TP0330-TP0387 (0.8016956)]
COG0465	COG0772	Ava_2234	Ava_2234	Peptidase M41, FtsH	Ava_1521	Ava_1521	Cell cycle protein	[TP0330-TP0387 (0.8016956)]
COG0465	COG0772	Ava_3190	Ava_3190	Peptidase M41, FtsH	Ava_1521	Ava_1521	Cell cycle protein	[TP0330-TP0387 (0.8016956)]
COG0465	COG0772	Ava_2750	Ava_2750	hypothetical protein	Ava_1521	Ava_1521	Cell cycle protein	[TP0330-TP0387 (0.8016956)]
COG0465	COG0772	Ava_2234	Ava_2234	Peptidase M41, FtsH	Ava_4584	Ava_4584	Cell cycle protein	[TP0330-TP0387 (0.8016956)]
COG0234	COG0792	Ava_3627	groES	co-chaperonin GroES	Ava_4800	Ava_4800	hypothetical protein	[TP1013-TP0913 (0.7815084)]
COG0457	COG1426	Ava_1178	Ava_1178	TPR repeat	Ava_1821	Ava_1821	hypothetical protein	[TP0268-TP0334 (0.739808)]
COG0457	COG1426	Ava_1861	Ava_1861	kinesin light chain-like	Ava_1821	Ava_1821	hypothetical protein	[TP0268-TP0334 (0.739808)]
COG0457	COG1426	Ava_4137	Ava_4137	TPR repeat	Ava_3746	Ava_3746	hypothetical protein	[TP0268-TP0334 (0.739808)]
COG0457	COG1426	Ava_1178	Ava_1178	TPR repeat	Ava_3746	Ava_3746	hypothetical protein	[TP0268-TP0334 (0.739808)]
COG0457	COG1426	Ava_2004	Ava_2004	TPR repeat	Ava_3746	Ava_3746	hypothetical protein	[TP0268-TP0334 (0.739808)]
COG0457	COG1426	Ava_0894	Ava_0894	TPR-related region	Ava_1821	Ava_1821	hypothetical protein	[TP0268-TP0334 (0.739808)]
COG0457	COG1426	Ava_3729	Ava_3729	TPR-related region	Ava_1821	Ava_1821	hypothetical protein	[TP0268-TP0334 (0.739808)]
COG0457	COG1426	Ava_3295	Ava_3295	TPR repeat	Ava_3746	Ava_3746	hypothetical protein	[TP0268-TP0334 (0.739808)]
COG0457	COG1426	Ava_3255	Ava_3255	TPR repeat	Ava_1821	Ava_1821	hypothetical protein	[TP0268-TP0334 (0.739808)]
COG0457	COG1426	Ava_3450	Ava_3450	TPR repeat	Ava_1821	Ava_1821	hypothetical protein	[TP0268-TP0334 (0.739808)]
COG0457	COG1426	Ava_1009	Ava_1009	TPR repeat	Ava_1821	Ava_1821	hypothetical protein	[TP0268-TP0334 (0.739808)]
COG0457	COG1426	Ava_1591	Ava_1591	TPR repeat	Ava_3746	Ava_3746	hypothetical protein	[TP0268-TP0334 (0.739808)]
COG0457	COG1426	Ava_3483	Ava_3483	TPR repeat	Ava_1821	Ava_1821	hypothetical protein	[TP0268-TP0334 (0.739808)]
COG0457	COG1426	Ava_4492	Ava_4492	TPR repeat	Ava_1821	Ava_1821	hypothetical protein	[TP0268-TP0334 (0.739808)]
COG0457	COG1426	Ava_4988	Ava_4988	TPR repeat	Ava_1821	Ava_1821	hypothetical protein	[TP0268-TP0334 (0.739808)]
COG0457	COG1426	Ava_1591	Ava_1591	TPR repeat	Ava_1821	Ava_1821	hypothetical protein	[TP0268-TP0334 (0.739808)]
COG0457	COG1426	Ava_3156	Ava_3156	Tetratricopeptide TPR_4	Ava_3746	Ava_3746	hypothetical protein	[TP0268-TP0334 (0.739808)]
COG0457	COG1426	Ava_1444	Ava_1444	TPR repeat	Ava_3746	Ava_3746	hypothetical protein	[TP0268-TP0334 (0.739808)]
COG0457	COG1426	Ava_3295	Ava_3295	TPR repeat	Ava_1821	Ava_1821	hypothetical protein	[TP0268-TP0334 (0.739808)]
COG0457	COG1426	Ava_4894	Ava_4894	TPR repeat	Ava_3746	Ava_3746	hypothetical protein	[TP0268-TP0334 (0.739808)]
COG0457	COG1426	Ava_4974	Ava_4974	TPR repeat	Ava_1821	Ava_1821	hypothetical protein	[TP0268-TP0334 (0.739808)]
COG0457	COG1426	Ava_1009	Ava_1009	TPR repeat	Ava_3746	Ava_3746	hypothetical protein	[TP0268-TP0334 (0.739808)]
COG0457	COG1426	Ava_4554	Ava_4554	TPR repeat	Ava_1821	Ava_1821	hypothetical protein	[TP0268-TP0334 (0.739808)]
COG0457	COG1426	Ava_0419	Ava_0419	TPR repeat	Ava_1821	Ava_1821	hypothetical protein	[TP0268-TP0334 (0.739808)]
COG0457	COG1426	Ava_1444	Ava_1444	TPR repeat	Ava_1821	Ava_1821	hypothetical protein	[TP0268-TP0334 (0.739808)]
COG0457	COG1426	Ava_0894	Ava_0894	TPR-related region	Ava_3746	Ava_3746	hypothetical protein	[TP0268-TP0334 (0.739808)]
COG0457	COG1426	Ava_1678	Ava_1678	TPR repeat	Ava_1821	Ava_1821	hypothetical protein	[TP0268-TP0334 (0.739808)]
COG0457	COG1426	Ava_3156	Ava_3156	Tetratricopeptide TPR_4	Ava_1821	Ava_1821	hypothetical protein	[TP0268-TP0334 (0.739808)]
COG0457	COG1426	Ava_4988	Ava_4988	TPR repeat	Ava_3746	Ava_3746	hypothetical protein	[TP0268-TP0334 (0.739808)]
COG0457	COG1426	Ava_0419	Ava_0419	TPR repeat	Ava_3746	Ava_3746	hypothetical protein	[TP0268-TP0334 (0.739808)]
COG0457	COG1426	Ava_4974	Ava_4974	TPR repeat	Ava_3746	Ava_3746	hypothetical protein	[TP0268-TP0334 (0.739808)]
COG0457	COG1426	Ava_3483	Ava_3483	TPR repeat	Ava_3746	Ava_3746	hypothetical protein	[TP0268-TP0334 (0.739808)]
COG0457	COG1426	Ava_4492	Ava_4492	TPR repeat	Ava_3746	Ava_3746	hypothetical protein	[TP0268-TP0334 (0.739808)]
COG0457	COG1426	Ava_3450	Ava_3450	TPR repeat	Ava_3746	Ava_3746	hypothetical protein	[TP0268-TP0334 (0.739808)]
COG0457	COG1426	Ava_2856	Ava_2856	TPR repeat	Ava_1821	Ava_1821	hypothetical protein	[TP0268-TP0334 (0.739808)]
COG0457	COG1426	Ava_4137	Ava_4137	TPR repeat	Ava_1821	Ava_1821	hypothetical protein	[TP0268-TP0334 (0.739808)]
COG0457	COG1426	Ava_4554	Ava_4554	TPR repeat	Ava_3746	Ava_3746	hypothetical protein	[TP0268-TP0334 (0.739808)]
COG0457	COG1426	Ava_2004	Ava_2004	TPR repeat	Ava_1821	Ava_1821	hypothetical protein	[TP0268-TP0334 (0.739808)]
COG0457	COG1426	Ava_4803	Ava_4803	Tetratricopeptide TPR_3	Ava_1821	Ava_1821	hypothetical protein	[TP0268-TP0334 (0.739808)]
COG0457	COG1426	Ava_1678	Ava_1678	TPR repeat	Ava_3746	Ava_3746	hypothetical protein	[TP0268-TP0334 (0.739808)]
COG0457	COG1426	Ava_4894	Ava_4894	TPR repeat	Ava_1821	Ava_1821	hypothetical protein	[TP0268-TP0334 (0.739808)]
COG0457	COG1426	Ava_3729	Ava_3729	TPR-related region	Ava_3746	Ava_3746	hypothetical protein	[TP0268-TP0334 (0.739808)]
COG0457	COG1426	Ava_1861	Ava_1861	kinesin light chain-like	Ava_3746	Ava_3746	hypothetical protein	[TP0268-TP0334 (0.739808)]
COG0457	COG1426	Ava_4803	Ava_4803	Tetratricopeptide TPR_3	Ava_3746	Ava_3746	hypothetical protein	[TP0268-TP0334 (0.739808)]
COG0457	COG1426	Ava_3255	Ava_3255	TPR repeat	Ava_3746	Ava_3746	hypothetical protein	[TP0268-TP0334 (0.739808)]
COG0457	COG1426	Ava_2856	Ava_2856	TPR repeat	Ava_3746	Ava_3746	hypothetical protein	[TP0268-TP0334 (0.739808)]
COG1196	COG5401	Ava_4689	Ava_4689	Chromosome segregation protein SMC	Ava_2312	Ava_2312	hypothetical protein	[TP0367-TP0832 (0.50839365)]
COG0192	COG0217	Ava_0780	metK	S-adenosylmethionine synthetase (EC 2.5.1.6) (Methionine adenosyltransferase) (AdoMet synthetase) (MAT)	Ava_1228	Ava_1228	hypothetical protein	[TP0794-TP0474 (0.71912634)]
COG0192	COG0217	Ava_4899	Ava_4899	S-adenosylmethionine synthetase	Ava_1228	Ava_1228	hypothetical protein	[TP0794-TP0474 (0.71912634)]
COG1122	COG1432	Ava_2514	Ava_2514	ABC transporter-like	Ava_3082	Ava_3082	Protein of unknown function DUF88	[TP0227-TP0894 (0.7171434)]
COG1122	COG1432	Ava_1756	Ava_1756	Cobalt transport protein ATP-binding subunit	Ava_1943	Ava_1943	Protein of unknown function DUF88	[TP0227-TP0894 (0.7171434)]
COG1122	COG1432	Ava_2514	Ava_2514	ABC transporter-like	Ava_2110	Ava_2110	Protein of unknown function DUF88	[TP0227-TP0894 (0.7171434)]
COG1122	COG1432	Ava_1756	Ava_1756	Cobalt transport protein ATP-binding subunit	Ava_2110	Ava_2110	Protein of unknown function DUF88	[TP0227-TP0894 (0.7171434)]
COG1122	COG1432	Ava_1753	Ava_1753	ABC transporter-like	Ava_1943	Ava_1943	Protein of unknown function DUF88	[TP0227-TP0894 (0.7171434)]
COG1122	COG1432	Ava_1753	Ava_1753	ABC transporter-like	Ava_2722	Ava_2722	Protein of unknown function DUF88	[TP0227-TP0894 (0.7171434)]
COG1122	COG1432	Ava_4987	Ava_4987	ABC transporter-like	Ava_3082	Ava_3082	Protein of unknown function DUF88	[TP0227-TP0894 (0.7171434)]
COG1122	COG1432	Ava_4987	Ava_4987	ABC transporter-like	Ava_2722	Ava_2722	Protein of unknown function DUF88	[TP0227-TP0894 (0.7171434)]
COG1122	COG1432	Ava_2514	Ava_2514	ABC transporter-like	Ava_1943	Ava_1943	Protein of unknown function DUF88	[TP0227-TP0894 (0.7171434)]
COG1122	COG1432	Ava_1753	Ava_1753	ABC transporter-like	Ava_2110	Ava_2110	Protein of unknown function DUF88	[TP0227-TP0894 (0.7171434)]
COG1122	COG1432	Ava_4987	Ava_4987	ABC transporter-like	Ava_1943	Ava_1943	Protein of unknown function DUF88	[TP0227-TP0894 (0.7171434)]
COG1122	COG1432	Ava_1753	Ava_1753	ABC transporter-like	Ava_3082	Ava_3082	Protein of unknown function DUF88	[TP0227-TP0894 (0.7171434)]
COG1122	COG1432	Ava_1756	Ava_1756	Cobalt transport protein ATP-binding subunit	Ava_3082	Ava_3082	Protein of unknown function DUF88	[TP0227-TP0894 (0.7171434)]
COG1122	COG1432	Ava_2514	Ava_2514	ABC transporter-like	Ava_2722	Ava_2722	Protein of unknown function DUF88	[TP0227-TP0894 (0.7171434)]
COG1122	COG1432	Ava_1756	Ava_1756	Cobalt transport protein ATP-binding subunit	Ava_2722	Ava_2722	Protein of unknown function DUF88	[TP0227-TP0894 (0.7171434)]
COG1122	COG1432	Ava_4987	Ava_4987	ABC transporter-like	Ava_2110	Ava_2110	Protein of unknown function DUF88	[TP0227-TP0894 (0.7171434)]
COG0201	COG2239	Ava_0709	Ava_0709	preprotein translocase SecY	Ava_1172	Ava_1172	Divalent cation transporter	[TP0208-TP0917 (0.5527395)]
COG0201	COG2239	Ava_0709	Ava_0709	preprotein translocase SecY	Ava_2430	Ava_2430	Divalent cation transporter	[TP0208-TP0917 (0.5527395)]
COG0860	COG1214	Ava_1634	Ava_1634	hypothetical protein	Ava_3835	Ava_3835	Peptidase M22, glycoprotease	[TP0247-TP0876 (0.6334264)]
COG0860	COG1214	Ava_1465	Ava_1465	Cell wall hydrolase/autolysin	Ava_3835	Ava_3835	Peptidase M22, glycoprotease	[TP0247-TP0876 (0.6334264)]
COG0860	COG1214	Ava_4396	Ava_4396	Peptidoglycan-binding domain 1	Ava_3835	Ava_3835	Peptidase M22, glycoprotease	[TP0247-TP0876 (0.6334264)]
COG0860	COG1214	Ava_1466	Ava_1466	Cell wall hydrolase/autolysin	Ava_3835	Ava_3835	Peptidase M22, glycoprotease	[TP0247-TP0876 (0.6334264)]
COG0860	COG1214	Ava_2268	Ava_2268	Cell wall hydrolase/autolysin	Ava_3835	Ava_3835	Peptidase M22, glycoprotease	[TP0247-TP0876 (0.6334264)]
COG0477	COG0845	Ava_1974	Ava_1974	hypothetical protein	Ava_2587	Ava_2587	Secretion protein HlyD	[TP0840-TP0965 (0.8653204)]
COG0477	COG0845	Ava_3989	Ava_3989	Major facilitator superfamily MFS_1	Ava_2557	Ava_2557	Secretion protein HlyD	[TP0840-TP0965 (0.8653204)]
COG0477	COG0845	Ava_3332	Ava_3332	PUCC protein	Ava_2861	Ava_2861	Secretion protein HlyD	[TP0840-TP0965 (0.8653204)]
COG0477	COG0845	Ava_4102	Ava_4102	Major facilitator superfamily MFS_1	Ava_4103	Ava_4103	heterocyst specific ABC-transporter, membrane	[TP0840-TP0965 (0.8653204)]
COG0477	COG0845	Ava_0999	Ava_0999	Major facilitator superfamily MFS_1	Ava_3640	Ava_3640	heterocyst specific ABC-transporter, membrane	[TP0840-TP0965 (0.8653204)]
COG0477	COG0845	Ava_4752	Ava_4752	Major facilitator superfamily MFS_1	Ava_4736	Ava_4736	Secretion protein HlyD	[TP0840-TP0965 (0.8653204)]
COG0477	COG0845	Ava_4752	Ava_4752	Major facilitator superfamily MFS_1	Ava_2399	Ava_2399	Secretion protein HlyD	[TP0840-TP0965 (0.8653204)]
COG0477	COG0845	Ava_2834	Ava_2834	Major facilitator superfamily MFS_1	Ava_2543	Ava_2543	Secretion protein HlyD	[TP0840-TP0965 (0.8653204)]
COG0477	COG0845	Ava_0184	Ava_0184	Major facilitator superfamily MFS_1	Ava_3586	Ava_3586	Secretion protein HlyD	[TP0840-TP0965 (0.8653204)]
COG0477	COG0845	Ava_3714	Ava_3714	Major facilitator superfamily MFS_1	Ava_1130	Ava_1130	Secretion protein HlyD	[TP0840-TP0965 (0.8653204)]
COG0477	COG0845	Ava_1400	Ava_1400	signal transducer ampG1	Ava_3839	Ava_3839	Secretion protein HlyD	[TP0840-TP0965 (0.8653204)]
COG0477	COG0845	Ava_0728	Ava_0728	Major facilitator superfamily MFS_1	Ava_3586	Ava_3586	Secretion protein HlyD	[TP0840-TP0965 (0.8653204)]
COG0477	COG0845	Ava_2008	Ava_2008	putative transmembrane permease	Ava_2399	Ava_2399	Secretion protein HlyD	[TP0840-TP0965 (0.8653204)]
COG0477	COG0845	Ava_0728	Ava_0728	Major facilitator superfamily MFS_1	Ava_2858	Ava_2858	Secretion protein HlyD	[TP0840-TP0965 (0.8653204)]
COG0477	COG0845	Ava_1400	Ava_1400	signal transducer ampG1	Ava_2858	Ava_2858	Secretion protein HlyD	[TP0840-TP0965 (0.8653204)]
COG0477	COG0845	Ava_4917	Ava_4917	Major facilitator superfamily MFS_1	Ava_3640	Ava_3640	heterocyst specific ABC-transporter, membrane	[TP0840-TP0965 (0.8653204)]
COG0477	COG0845	Ava_3398	Ava_3398	General substrate transporter	Ava_2858	Ava_2858	Secretion protein HlyD	[TP0840-TP0965 (0.8653204)]
COG0477	COG0845	Ava_2008	Ava_2008	putative transmembrane permease	Ava_2249	Ava_2249	Secretion protein HlyD	[TP0840-TP0965 (0.8653204)]
COG0477	COG0845	Ava_1237	Ava_1237	Biopterin transport-related protein BT1	Ava_1189	Ava_1189	Secretion protein HlyD	[TP0840-TP0965 (0.8653204)]
COG0477	COG0845	Ava_3398	Ava_3398	General substrate transporter	Ava_4103	Ava_4103	heterocyst specific ABC-transporter, membrane	[TP0840-TP0965 (0.8653204)]
COG0477	COG0845	Ava_2008	Ava_2008	putative transmembrane permease	Ava_1130	Ava_1130	Secretion protein HlyD	[TP0840-TP0965 (0.8653204)]
COG0477	COG0845	Ava_1237	Ava_1237	Biopterin transport-related protein BT1	Ava_1431	Ava_1431	Secretion protein HlyD	[TP0840-TP0965 (0.8653204)]
COG0477	COG0845	Ava_0999	Ava_0999	Major facilitator superfamily MFS_1	Ava_3839	Ava_3839	Secretion protein HlyD	[TP0840-TP0965 (0.8653204)]
COG0477	COG0845	Ava_0999	Ava_0999	Major facilitator superfamily MFS_1	Ava_2249	Ava_2249	Secretion protein HlyD	[TP0840-TP0965 (0.8653204)]
COG0477	COG0845	Ava_0654	Ava_0654	Major facilitator superfamily MFS_1	Ava_1232	Ava_1232	heterocyst specific ABC-transporter, membrane	[TP0840-TP0965 (0.8653204)]
COG0477	COG0845	Ava_2834	Ava_2834	Major facilitator superfamily MFS_1	Ava_1431	Ava_1431	Secretion protein HlyD	[TP0840-TP0965 (0.8653204)]
COG0477	COG0845	Ava_1673	Ava_1673	Major facilitator superfamily MFS_1	Ava_2858	Ava_2858	Secretion protein HlyD	[TP0840-TP0965 (0.8653204)]
COG0477	COG0845	Ava_2812	Ava_2812	hypothetical protein	Ava_3839	Ava_3839	Secretion protein HlyD	[TP0840-TP0965 (0.8653204)]
COG0477	COG0845	Ava_3398	Ava_3398	General substrate transporter	Ava_1189	Ava_1189	Secretion protein HlyD	[TP0840-TP0965 (0.8653204)]
COG0477	COG0845	Ava_1237	Ava_1237	Biopterin transport-related protein BT1	Ava_4382	Ava_4382	Secretion protein HlyD	[TP0840-TP0965 (0.8653204)]
COG0477	COG0845	Ava_2756	Ava_2756	Major facilitator superfamily MFS_1	Ava_2861	Ava_2861	Secretion protein HlyD	[TP0840-TP0965 (0.8653204)]
COG0477	COG0845	Ava_1237	Ava_1237	Biopterin transport-related protein BT1	Ava_4736	Ava_4736	Secretion protein HlyD	[TP0840-TP0965 (0.8653204)]
COG0477	COG0845	Ava_0999	Ava_0999	Major facilitator superfamily MFS_1	Ava_1130	Ava_1130	Secretion protein HlyD	[TP0840-TP0965 (0.8653204)]
COG0477	COG0845	Ava_4752	Ava_4752	Major facilitator superfamily MFS_1	Ava_2861	Ava_2861	Secretion protein HlyD	[TP0840-TP0965 (0.8653204)]
COG0477	COG0845	Ava_4917	Ava_4917	Major facilitator superfamily MFS_1	Ava_2557	Ava_2557	Secretion protein HlyD	[TP0840-TP0965 (0.8653204)]
COG0477	COG0845	Ava_2008	Ava_2008	putative transmembrane permease	Ava_3586	Ava_3586	Secretion protein HlyD	[TP0840-TP0965 (0.8653204)]
COG0477	COG0845	Ava_2812	Ava_2812	hypothetical protein	Ava_2587	Ava_2587	Secretion protein HlyD	[TP0840-TP0965 (0.8653204)]
COG0477	COG0845	Ava_0654	Ava_0654	Major facilitator superfamily MFS_1	Ava_1189	Ava_1189	Secretion protein HlyD	[TP0840-TP0965 (0.8653204)]
COG0477	COG0845	Ava_2834	Ava_2834	Major facilitator superfamily MFS_1	Ava_2587	Ava_2587	Secretion protein HlyD	[TP0840-TP0965 (0.8653204)]
COG0477	COG0845	Ava_0107	Ava_0107	hypothetical protein	Ava_2858	Ava_2858	Secretion protein HlyD	[TP0840-TP0965 (0.8653204)]
COG0477	COG0845	Ava_1974	Ava_1974	hypothetical protein	Ava_4736	Ava_4736	Secretion protein HlyD	[TP0840-TP0965 (0.8653204)]
COG0477	COG0845	Ava_0244	Ava_0244	Major facilitator superfamily MFS_1	Ava_0601	Ava_0601	Secretion protein HlyD	[TP0840-TP0965 (0.8653204)]
COG0477	COG0845	Ava_4102	Ava_4102	Major facilitator superfamily MFS_1	Ava_3640	Ava_3640	heterocyst specific ABC-transporter, membrane	[TP0840-TP0965 (0.8653204)]
COG0477	COG0845	Ava_2008	Ava_2008	putative transmembrane permease	Ava_4382	Ava_4382	Secretion protein HlyD	[TP0840-TP0965 (0.8653204)]
COG0477	COG0845	Ava_3989	Ava_3989	Major facilitator superfamily MFS_1	Ava_0601	Ava_0601	Secretion protein HlyD	[TP0840-TP0965 (0.8653204)]
COG0477	COG0845	Ava_0999	Ava_0999	Major facilitator superfamily MFS_1	Ava_2861	Ava_2861	Secretion protein HlyD	[TP0840-TP0965 (0.8653204)]
COG0477	COG0845	Ava_1673	Ava_1673	Major facilitator superfamily MFS_1	Ava_4736	Ava_4736	Secretion protein HlyD	[TP0840-TP0965 (0.8653204)]
COG0477	COG0845	Ava_3398	Ava_3398	General substrate transporter	Ava_2861	Ava_2861	Secretion protein HlyD	[TP0840-TP0965 (0.8653204)]
COG0477	COG0845	Ava_0107	Ava_0107	hypothetical protein	Ava_4382	Ava_4382	Secretion protein HlyD	[TP0840-TP0965 (0.8653204)]
COG0477	COG0845	Ava_3332	Ava_3332	PUCC protein	Ava_2543	Ava_2543	Secretion protein HlyD	[TP0840-TP0965 (0.8653204)]
COG0477	COG0845	Ava_1673	Ava_1673	Major facilitator superfamily MFS_1	Ava_0601	Ava_0601	Secretion protein HlyD	[TP0840-TP0965 (0.8653204)]
COG0477	COG0845	Ava_0999	Ava_0999	Major facilitator superfamily MFS_1	Ava_0601	Ava_0601	Secretion protein HlyD	[TP0840-TP0965 (0.8653204)]
COG0477	COG0845	Ava_0184	Ava_0184	Major facilitator superfamily MFS_1	Ava_2587	Ava_2587	Secretion protein HlyD	[TP0840-TP0965 (0.8653204)]
COG0477	COG0845	Ava_3332	Ava_3332	PUCC protein	Ava_3839	Ava_3839	Secretion protein HlyD	[TP0840-TP0965 (0.8653204)]
COG0477	COG0845	Ava_0728	Ava_0728	Major facilitator superfamily MFS_1	Ava_1189	Ava_1189	Secretion protein HlyD	[TP0840-TP0965 (0.8653204)]
COG0477	COG0845	Ava_4102	Ava_4102	Major facilitator superfamily MFS_1	Ava_4382	Ava_4382	Secretion protein HlyD	[TP0840-TP0965 (0.8653204)]
COG0477	COG0845	Ava_2812	Ava_2812	hypothetical protein	Ava_1232	Ava_1232	heterocyst specific ABC-transporter, membrane	[TP0840-TP0965 (0.8653204)]
COG0477	COG0845	Ava_1974	Ava_1974	hypothetical protein	Ava_2858	Ava_2858	Secretion protein HlyD	[TP0840-TP0965 (0.8653204)]
COG0477	COG0845	Ava_2756	Ava_2756	Major facilitator superfamily MFS_1	Ava_2858	Ava_2858	Secretion protein HlyD	[TP0840-TP0965 (0.8653204)]
COG0477	COG0845	Ava_1237	Ava_1237	Biopterin transport-related protein BT1	Ava_2861	Ava_2861	Secretion protein HlyD	[TP0840-TP0965 (0.8653204)]
COG0477	COG0845	Ava_4917	Ava_4917	Major facilitator superfamily MFS_1	Ava_2543	Ava_2543	Secretion protein HlyD	[TP0840-TP0965 (0.8653204)]
COG0477	COG0845	Ava_4917	Ava_4917	Major facilitator superfamily MFS_1	Ava_4736	Ava_4736	Secretion protein HlyD	[TP0840-TP0965 (0.8653204)]
COG0477	COG0845	Ava_0654	Ava_0654	Major facilitator superfamily MFS_1	Ava_3640	Ava_3640	heterocyst specific ABC-transporter, membrane	[TP0840-TP0965 (0.8653204)]
COG0477	COG0845	Ava_0746	Ava_0746	hypothetical protein	Ava_2587	Ava_2587	Secretion protein HlyD	[TP0840-TP0965 (0.8653204)]
COG0477	COG0845	Ava_0728	Ava_0728	Major facilitator superfamily MFS_1	Ava_3839	Ava_3839	Secretion protein HlyD	[TP0840-TP0965 (0.8653204)]
COG0477	COG0845	Ava_1400	Ava_1400	signal transducer ampG1	Ava_2249	Ava_2249	Secretion protein HlyD	[TP0840-TP0965 (0.8653204)]
COG0477	COG0845	Ava_3398	Ava_3398	General substrate transporter	Ava_3640	Ava_3640	heterocyst specific ABC-transporter, membrane	[TP0840-TP0965 (0.8653204)]
COG0477	COG0845	Ava_0999	Ava_0999	Major facilitator superfamily MFS_1	Ava_2399	Ava_2399	Secretion protein HlyD	[TP0840-TP0965 (0.8653204)]
COG0477	COG0845	Ava_3332	Ava_3332	PUCC protein	Ava_2249	Ava_2249	Secretion protein HlyD	[TP0840-TP0965 (0.8653204)]
COG0477	COG0845	Ava_4102	Ava_4102	Major facilitator superfamily MFS_1	Ava_2861	Ava_2861	Secretion protein HlyD	[TP0840-TP0965 (0.8653204)]
COG0477	COG0845	Ava_2834	Ava_2834	Major facilitator superfamily MFS_1	Ava_0601	Ava_0601	Secretion protein HlyD	[TP0840-TP0965 (0.8653204)]
COG0477	COG0845	Ava_2834	Ava_2834	Major facilitator superfamily MFS_1	Ava_2858	Ava_2858	Secretion protein HlyD	[TP0840-TP0965 (0.8653204)]
COG0477	COG0845	Ava_2008	Ava_2008	putative transmembrane permease	Ava_2861	Ava_2861	Secretion protein HlyD	[TP0840-TP0965 (0.8653204)]
COG0477	COG0845	Ava_2812	Ava_2812	hypothetical protein	Ava_4736	Ava_4736	Secretion protein HlyD	[TP0840-TP0965 (0.8653204)]
COG0477	COG0845	Ava_0107	Ava_0107	hypothetical protein	Ava_3586	Ava_3586	Secretion protein HlyD	[TP0840-TP0965 (0.8653204)]
COG0477	COG0845	Ava_1400	Ava_1400	signal transducer ampG1	Ava_3640	Ava_3640	heterocyst specific ABC-transporter, membrane	[TP0840-TP0965 (0.8653204)]
COG0477	COG0845	Ava_0654	Ava_0654	Major facilitator superfamily MFS_1	Ava_1431	Ava_1431	Secretion protein HlyD	[TP0840-TP0965 (0.8653204)]
COG0477	COG0845	Ava_3714	Ava_3714	Major facilitator superfamily MFS_1	Ava_2587	Ava_2587	Secretion protein HlyD	[TP0840-TP0965 (0.8653204)]
COG0477	COG0845	Ava_4102	Ava_4102	Major facilitator superfamily MFS_1	Ava_1232	Ava_1232	heterocyst specific ABC-transporter, membrane	[TP0840-TP0965 (0.8653204)]
COG0477	COG0845	Ava_1974	Ava_1974	hypothetical protein	Ava_1130	Ava_1130	Secretion protein HlyD	[TP0840-TP0965 (0.8653204)]
COG0477	COG0845	Ava_0107	Ava_0107	hypothetical protein	Ava_2399	Ava_2399	Secretion protein HlyD	[TP0840-TP0965 (0.8653204)]
COG0477	COG0845	Ava_2008	Ava_2008	putative transmembrane permease	Ava_2543	Ava_2543	Secretion protein HlyD	[TP0840-TP0965 (0.8653204)]
COG0477	COG0845	Ava_2008	Ava_2008	putative transmembrane permease	Ava_2557	Ava_2557	Secretion protein HlyD	[TP0840-TP0965 (0.8653204)]
COG0477	COG0845	Ava_0999	Ava_0999	Major facilitator superfamily MFS_1	Ava_4382	Ava_4382	Secretion protein HlyD	[TP0840-TP0965 (0.8653204)]
COG0477	COG0845	Ava_3398	Ava_3398	General substrate transporter	Ava_4382	Ava_4382	Secretion protein HlyD	[TP0840-TP0965 (0.8653204)]
COG0477	COG0845	Ava_0654	Ava_0654	Major facilitator superfamily MFS_1	Ava_2858	Ava_2858	Secretion protein HlyD	[TP0840-TP0965 (0.8653204)]
COG0477	COG0845	Ava_1237	Ava_1237	Biopterin transport-related protein BT1	Ava_4103	Ava_4103	heterocyst specific ABC-transporter, membrane	[TP0840-TP0965 (0.8653204)]
COG0477	COG0845	Ava_3989	Ava_3989	Major facilitator superfamily MFS_1	Ava_3839	Ava_3839	Secretion protein HlyD	[TP0840-TP0965 (0.8653204)]
COG0477	COG0845	Ava_0107	Ava_0107	hypothetical protein	Ava_2557	Ava_2557	Secretion protein HlyD	[TP0840-TP0965 (0.8653204)]
COG0477	COG0845	Ava_0244	Ava_0244	Major facilitator superfamily MFS_1	Ava_2249	Ava_2249	Secretion protein HlyD	[TP0840-TP0965 (0.8653204)]
COG0477	COG0845	Ava_0746	Ava_0746	hypothetical protein	Ava_2543	Ava_2543	Secretion protein HlyD	[TP0840-TP0965 (0.8653204)]
COG0477	COG0845	Ava_2812	Ava_2812	hypothetical protein	Ava_4382	Ava_4382	Secretion protein HlyD	[TP0840-TP0965 (0.8653204)]
COG0477	COG0845	Ava_4102	Ava_4102	Major facilitator superfamily MFS_1	Ava_2399	Ava_2399	Secretion protein HlyD	[TP0840-TP0965 (0.8653204)]
COG0477	COG0845	Ava_2834	Ava_2834	Major facilitator superfamily MFS_1	Ava_2399	Ava_2399	Secretion protein HlyD	[TP0840-TP0965 (0.8653204)]
COG0477	COG0845	Ava_0999	Ava_0999	Major facilitator superfamily MFS_1	Ava_4736	Ava_4736	Secretion protein HlyD	[TP0840-TP0965 (0.8653204)]
COG0477	COG0845	Ava_0184	Ava_0184	Major facilitator superfamily MFS_1	Ava_3640	Ava_3640	heterocyst specific ABC-transporter, membrane	[TP0840-TP0965 (0.8653204)]
COG0477	COG0845	Ava_1673	Ava_1673	Major facilitator superfamily MFS_1	Ava_2249	Ava_2249	Secretion protein HlyD	[TP0840-TP0965 (0.8653204)]
COG0477	COG0845	Ava_2008	Ava_2008	putative transmembrane permease	Ava_4736	Ava_4736	Secretion protein HlyD	[TP0840-TP0965 (0.8653204)]
COG0477	COG0845	Ava_2756	Ava_2756	Major facilitator superfamily MFS_1	Ava_2587	Ava_2587	Secretion protein HlyD	[TP0840-TP0965 (0.8653204)]
COG0477	COG0845	Ava_0244	Ava_0244	Major facilitator superfamily MFS_1	Ava_2858	Ava_2858	Secretion protein HlyD	[TP0840-TP0965 (0.8653204)]
COG0477	COG0845	Ava_4917	Ava_4917	Major facilitator superfamily MFS_1	Ava_2861	Ava_2861	Secretion protein HlyD	[TP0840-TP0965 (0.8653204)]
COG0477	COG0845	Ava_0746	Ava_0746	hypothetical protein	Ava_2399	Ava_2399	Secretion protein HlyD	[TP0840-TP0965 (0.8653204)]
COG0477	COG0845	Ava_1974	Ava_1974	hypothetical protein	Ava_2543	Ava_2543	Secretion protein HlyD	[TP0840-TP0965 (0.8653204)]
COG0477	COG0845	Ava_0728	Ava_0728	Major facilitator superfamily MFS_1	Ava_2557	Ava_2557	Secretion protein HlyD	[TP0840-TP0965 (0.8653204)]
COG0477	COG0845	Ava_0654	Ava_0654	Major facilitator superfamily MFS_1	Ava_2587	Ava_2587	Secretion protein HlyD	[TP0840-TP0965 (0.8653204)]
COG0477	COG0845	Ava_0107	Ava_0107	hypothetical protein	Ava_1431	Ava_1431	Secretion protein HlyD	[TP0840-TP0965 (0.8653204)]
COG0477	COG0845	Ava_0999	Ava_0999	Major facilitator superfamily MFS_1	Ava_2587	Ava_2587	Secretion protein HlyD	[TP0840-TP0965 (0.8653204)]
COG0477	COG0845	Ava_4102	Ava_4102	Major facilitator superfamily MFS_1	Ava_1130	Ava_1130	Secretion protein HlyD	[TP0840-TP0965 (0.8653204)]
COG0477	COG0845	Ava_0107	Ava_0107	hypothetical protein	Ava_1130	Ava_1130	Secretion protein HlyD	[TP0840-TP0965 (0.8653204)]
COG0477	COG0845	Ava_2008	Ava_2008	putative transmembrane permease	Ava_0601	Ava_0601	Secretion protein HlyD	[TP0840-TP0965 (0.8653204)]
COG0477	COG0845	Ava_1673	Ava_1673	Major facilitator superfamily MFS_1	Ava_1130	Ava_1130	Secretion protein HlyD	[TP0840-TP0965 (0.8653204)]
COG0477	COG0845	Ava_1673	Ava_1673	Major facilitator superfamily MFS_1	Ava_4103	Ava_4103	heterocyst specific ABC-transporter, membrane	[TP0840-TP0965 (0.8653204)]
COG0477	COG0845	Ava_3332	Ava_3332	PUCC protein	Ava_2557	Ava_2557	Secretion protein HlyD	[TP0840-TP0965 (0.8653204)]
COG0477	COG0845	Ava_2756	Ava_2756	Major facilitator superfamily MFS_1	Ava_4103	Ava_4103	heterocyst specific ABC-transporter, membrane	[TP0840-TP0965 (0.8653204)]
COG0477	COG0845	Ava_0184	Ava_0184	Major facilitator superfamily MFS_1	Ava_0601	Ava_0601	Secretion protein HlyD	[TP0840-TP0965 (0.8653204)]
COG0477	COG0845	Ava_0184	Ava_0184	Major facilitator superfamily MFS_1	Ava_4382	Ava_4382	Secretion protein HlyD	[TP0840-TP0965 (0.8653204)]
COG0477	COG0845	Ava_0654	Ava_0654	Major facilitator superfamily MFS_1	Ava_4736	Ava_4736	Secretion protein HlyD	[TP0840-TP0965 (0.8653204)]
COG0477	COG0845	Ava_4102	Ava_4102	Major facilitator superfamily MFS_1	Ava_2858	Ava_2858	Secretion protein HlyD	[TP0840-TP0965 (0.8653204)]
COG0477	COG0845	Ava_0107	Ava_0107	hypothetical protein	Ava_3640	Ava_3640	heterocyst specific ABC-transporter, membrane	[TP0840-TP0965 (0.8653204)]
COG0477	COG0845	Ava_3989	Ava_3989	Major facilitator superfamily MFS_1	Ava_3640	Ava_3640	heterocyst specific ABC-transporter, membrane	[TP0840-TP0965 (0.8653204)]
COG0477	COG0845	Ava_4102	Ava_4102	Major facilitator superfamily MFS_1	Ava_2587	Ava_2587	Secretion protein HlyD	[TP0840-TP0965 (0.8653204)]
COG0477	COG0845	Ava_0654	Ava_0654	Major facilitator superfamily MFS_1	Ava_4382	Ava_4382	Secretion protein HlyD	[TP0840-TP0965 (0.8653204)]
COG0477	COG0845	Ava_3398	Ava_3398	General substrate transporter	Ava_1232	Ava_1232	heterocyst specific ABC-transporter, membrane	[TP0840-TP0965 (0.8653204)]
COG0477	COG0845	Ava_2834	Ava_2834	Major facilitator superfamily MFS_1	Ava_1189	Ava_1189	Secretion protein HlyD	[TP0840-TP0965 (0.8653204)]
COG0477	COG0845	Ava_4752	Ava_4752	Major facilitator superfamily MFS_1	Ava_3640	Ava_3640	heterocyst specific ABC-transporter, membrane	[TP0840-TP0965 (0.8653204)]
COG0477	COG0845	Ava_4917	Ava_4917	Major facilitator superfamily MFS_1	Ava_1189	Ava_1189	Secretion protein HlyD	[TP0840-TP0965 (0.8653204)]
COG0477	COG0845	Ava_2834	Ava_2834	Major facilitator superfamily MFS_1	Ava_4103	Ava_4103	heterocyst specific ABC-transporter, membrane	[TP0840-TP0965 (0.8653204)]
COG0477	COG0845	Ava_1237	Ava_1237	Biopterin transport-related protein BT1	Ava_0601	Ava_0601	Secretion protein HlyD	[TP0840-TP0965 (0.8653204)]
COG0477	COG0845	Ava_3714	Ava_3714	Major facilitator superfamily MFS_1	Ava_3839	Ava_3839	Secretion protein HlyD	[TP0840-TP0965 (0.8653204)]
COG0477	COG0845	Ava_3714	Ava_3714	Major facilitator superfamily MFS_1	Ava_2557	Ava_2557	Secretion protein HlyD	[TP0840-TP0965 (0.8653204)]
COG0477	COG0845	Ava_0184	Ava_0184	Major facilitator superfamily MFS_1	Ava_4103	Ava_4103	heterocyst specific ABC-transporter, membrane	[TP0840-TP0965 (0.8653204)]
COG0477	COG0845	Ava_0244	Ava_0244	Major facilitator superfamily MFS_1	Ava_1232	Ava_1232	heterocyst specific ABC-transporter, membrane	[TP0840-TP0965 (0.8653204)]
COG0477	COG0845	Ava_1237	Ava_1237	Biopterin transport-related protein BT1	Ava_2858	Ava_2858	Secretion protein HlyD	[TP0840-TP0965 (0.8653204)]
COG0477	COG0845	Ava_3332	Ava_3332	PUCC protein	Ava_4103	Ava_4103	heterocyst specific ABC-transporter, membrane	[TP0840-TP0965 (0.8653204)]
COG0477	COG0845	Ava_4752	Ava_4752	Major facilitator superfamily MFS_1	Ava_2543	Ava_2543	Secretion protein HlyD	[TP0840-TP0965 (0.8653204)]
COG0477	COG0845	Ava_0107	Ava_0107	hypothetical protein	Ava_2587	Ava_2587	Secretion protein HlyD	[TP0840-TP0965 (0.8653204)]
COG0477	COG0845	Ava_0746	Ava_0746	hypothetical protein	Ava_2557	Ava_2557	Secretion protein HlyD	[TP0840-TP0965 (0.8653204)]
COG0477	COG0845	Ava_1400	Ava_1400	signal transducer ampG1	Ava_1130	Ava_1130	Secretion protein HlyD	[TP0840-TP0965 (0.8653204)]
COG0477	COG0845	Ava_1400	Ava_1400	signal transducer ampG1	Ava_3586	Ava_3586	Secretion protein HlyD	[TP0840-TP0965 (0.8653204)]
COG0477	COG0845	Ava_1237	Ava_1237	Biopterin transport-related protein BT1	Ava_2249	Ava_2249	Secretion protein HlyD	[TP0840-TP0965 (0.8653204)]
COG0477	COG0845	Ava_2834	Ava_2834	Major facilitator superfamily MFS_1	Ava_4736	Ava_4736	Secretion protein HlyD	[TP0840-TP0965 (0.8653204)]
COG0477	COG0845	Ava_0184	Ava_0184	Major facilitator superfamily MFS_1	Ava_3839	Ava_3839	Secretion protein HlyD	[TP0840-TP0965 (0.8653204)]
COG0477	COG0845	Ava_0746	Ava_0746	hypothetical protein	Ava_1130	Ava_1130	Secretion protein HlyD	[TP0840-TP0965 (0.8653204)]
COG0477	COG0845	Ava_3714	Ava_3714	Major facilitator superfamily MFS_1	Ava_4736	Ava_4736	Secretion protein HlyD	[TP0840-TP0965 (0.8653204)]
COG0477	COG0845	Ava_1974	Ava_1974	hypothetical protein	Ava_1232	Ava_1232	heterocyst specific ABC-transporter, membrane	[TP0840-TP0965 (0.8653204)]
COG0477	COG0845	Ava_2812	Ava_2812	hypothetical protein	Ava_2249	Ava_2249	Secretion protein HlyD	[TP0840-TP0965 (0.8653204)]
COG0477	COG0845	Ava_3714	Ava_3714	Major facilitator superfamily MFS_1	Ava_2543	Ava_2543	Secretion protein HlyD	[TP0840-TP0965 (0.8653204)]
COG0477	COG0845	Ava_0654	Ava_0654	Major facilitator superfamily MFS_1	Ava_2399	Ava_2399	Secretion protein HlyD	[TP0840-TP0965 (0.8653204)]
COG0477	COG0845	Ava_0654	Ava_0654	Major facilitator superfamily MFS_1	Ava_2557	Ava_2557	Secretion protein HlyD	[TP0840-TP0965 (0.8653204)]
COG0477	COG0845	Ava_4102	Ava_4102	Major facilitator superfamily MFS_1	Ava_3586	Ava_3586	Secretion protein HlyD	[TP0840-TP0965 (0.8653204)]
COG0477	COG0845	Ava_4752	Ava_4752	Major facilitator superfamily MFS_1	Ava_1232	Ava_1232	heterocyst specific ABC-transporter, membrane	[TP0840-TP0965 (0.8653204)]
COG0477	COG0845	Ava_0728	Ava_0728	Major facilitator superfamily MFS_1	Ava_0601	Ava_0601	Secretion protein HlyD	[TP0840-TP0965 (0.8653204)]
COG0477	COG0845	Ava_3989	Ava_3989	Major facilitator superfamily MFS_1	Ava_2399	Ava_2399	Secretion protein HlyD	[TP0840-TP0965 (0.8653204)]
COG0477	COG0845	Ava_2008	Ava_2008	putative transmembrane permease	Ava_3839	Ava_3839	Secretion protein HlyD	[TP0840-TP0965 (0.8653204)]
COG0477	COG0845	Ava_3398	Ava_3398	General substrate transporter	Ava_2543	Ava_2543	Secretion protein HlyD	[TP0840-TP0965 (0.8653204)]
COG0477	COG0845	Ava_3989	Ava_3989	Major facilitator superfamily MFS_1	Ava_2543	Ava_2543	Secretion protein HlyD	[TP0840-TP0965 (0.8653204)]
COG0477	COG0845	Ava_3332	Ava_3332	PUCC protein	Ava_1232	Ava_1232	heterocyst specific ABC-transporter, membrane	[TP0840-TP0965 (0.8653204)]
COG0477	COG0845	Ava_2812	Ava_2812	hypothetical protein	Ava_2557	Ava_2557	Secretion protein HlyD	[TP0840-TP0965 (0.8653204)]
COG0477	COG0845	Ava_0244	Ava_0244	Major facilitator superfamily MFS_1	Ava_1130	Ava_1130	Secretion protein HlyD	[TP0840-TP0965 (0.8653204)]
COG0477	COG0845	Ava_1400	Ava_1400	signal transducer ampG1	Ava_2543	Ava_2543	Secretion protein HlyD	[TP0840-TP0965 (0.8653204)]
COG0477	COG0845	Ava_0244	Ava_0244	Major facilitator superfamily MFS_1	Ava_4103	Ava_4103	heterocyst specific ABC-transporter, membrane	[TP0840-TP0965 (0.8653204)]
COG0477	COG0845	Ava_2812	Ava_2812	hypothetical protein	Ava_3586	Ava_3586	Secretion protein HlyD	[TP0840-TP0965 (0.8653204)]
COG0477	COG0845	Ava_0746	Ava_0746	hypothetical protein	Ava_3839	Ava_3839	Secretion protein HlyD	[TP0840-TP0965 (0.8653204)]
COG0477	COG0845	Ava_0184	Ava_0184	Major facilitator superfamily MFS_1	Ava_2543	Ava_2543	Secretion protein HlyD	[TP0840-TP0965 (0.8653204)]
COG0477	COG0845	Ava_2008	Ava_2008	putative transmembrane permease	Ava_1431	Ava_1431	Secretion protein HlyD	[TP0840-TP0965 (0.8653204)]
COG0477	COG0845	Ava_2756	Ava_2756	Major facilitator superfamily MFS_1	Ava_2557	Ava_2557	Secretion protein HlyD	[TP0840-TP0965 (0.8653204)]
COG0477	COG0845	Ava_0184	Ava_0184	Major facilitator superfamily MFS_1	Ava_1431	Ava_1431	Secretion protein HlyD	[TP0840-TP0965 (0.8653204)]
COG0477	COG0845	Ava_2812	Ava_2812	hypothetical protein	Ava_1130	Ava_1130	Secretion protein HlyD	[TP0840-TP0965 (0.8653204)]
COG0477	COG0845	Ava_3332	Ava_3332	PUCC protein	Ava_0601	Ava_0601	Secretion protein HlyD	[TP0840-TP0965 (0.8653204)]
COG0477	COG0845	Ava_2756	Ava_2756	Major facilitator superfamily MFS_1	Ava_3586	Ava_3586	Secretion protein HlyD	[TP0840-TP0965 (0.8653204)]
COG0477	COG0845	Ava_3714	Ava_3714	Major facilitator superfamily MFS_1	Ava_4382	Ava_4382	Secretion protein HlyD	[TP0840-TP0965 (0.8653204)]
COG0477	COG0845	Ava_2834	Ava_2834	Major facilitator superfamily MFS_1	Ava_1232	Ava_1232	heterocyst specific ABC-transporter, membrane	[TP0840-TP0965 (0.8653204)]
COG0477	COG0845	Ava_0999	Ava_0999	Major facilitator superfamily MFS_1	Ava_3586	Ava_3586	Secretion protein HlyD	[TP0840-TP0965 (0.8653204)]
COG0477	COG0845	Ava_0728	Ava_0728	Major facilitator superfamily MFS_1	Ava_1232	Ava_1232	heterocyst specific ABC-transporter, membrane	[TP0840-TP0965 (0.8653204)]
COG0477	COG0845	Ava_1400	Ava_1400	signal transducer ampG1	Ava_1232	Ava_1232	heterocyst specific ABC-transporter, membrane	[TP0840-TP0965 (0.8653204)]
COG0477	COG0845	Ava_2756	Ava_2756	Major facilitator superfamily MFS_1	Ava_1431	Ava_1431	Secretion protein HlyD	[TP0840-TP0965 (0.8653204)]
COG0477	COG0845	Ava_4752	Ava_4752	Major facilitator superfamily MFS_1	Ava_4103	Ava_4103	heterocyst specific ABC-transporter, membrane	[TP0840-TP0965 (0.8653204)]
COG0477	COG0845	Ava_3714	Ava_3714	Major facilitator superfamily MFS_1	Ava_1232	Ava_1232	heterocyst specific ABC-transporter, membrane	[TP0840-TP0965 (0.8653204)]
COG0477	COG0845	Ava_4917	Ava_4917	Major facilitator superfamily MFS_1	Ava_1232	Ava_1232	heterocyst specific ABC-transporter, membrane	[TP0840-TP0965 (0.8653204)]
COG0477	COG0845	Ava_1673	Ava_1673	Major facilitator superfamily MFS_1	Ava_1232	Ava_1232	heterocyst specific ABC-transporter, membrane	[TP0840-TP0965 (0.8653204)]
COG0477	COG0845	Ava_0728	Ava_0728	Major facilitator superfamily MFS_1	Ava_2249	Ava_2249	Secretion protein HlyD	[TP0840-TP0965 (0.8653204)]
COG0477	COG0845	Ava_2756	Ava_2756	Major facilitator superfamily MFS_1	Ava_3839	Ava_3839	Secretion protein HlyD	[TP0840-TP0965 (0.8653204)]
COG0477	COG0845	Ava_0999	Ava_0999	Major facilitator superfamily MFS_1	Ava_2557	Ava_2557	Secretion protein HlyD	[TP0840-TP0965 (0.8653204)]
COG0477	COG0845	Ava_1400	Ava_1400	signal transducer ampG1	Ava_2861	Ava_2861	Secretion protein HlyD	[TP0840-TP0965 (0.8653204)]
COG0477	COG0845	Ava_1974	Ava_1974	hypothetical protein	Ava_2557	Ava_2557	Secretion protein HlyD	[TP0840-TP0965 (0.8653204)]
COG0477	COG0845	Ava_0728	Ava_0728	Major facilitator superfamily MFS_1	Ava_2861	Ava_2861	Secretion protein HlyD	[TP0840-TP0965 (0.8653204)]
COG0477	COG0845	Ava_1400	Ava_1400	signal transducer ampG1	Ava_1431	Ava_1431	Secretion protein HlyD	[TP0840-TP0965 (0.8653204)]
COG0477	COG0845	Ava_0244	Ava_0244	Major facilitator superfamily MFS_1	Ava_3640	Ava_3640	heterocyst specific ABC-transporter, membrane	[TP0840-TP0965 (0.8653204)]
COG0477	COG0845	Ava_2812	Ava_2812	hypothetical protein	Ava_2543	Ava_2543	Secretion protein HlyD	[TP0840-TP0965 (0.8653204)]
COG0477	COG0845	Ava_0728	Ava_0728	Major facilitator superfamily MFS_1	Ava_4103	Ava_4103	heterocyst specific ABC-transporter, membrane	[TP0840-TP0965 (0.8653204)]
COG0477	COG0845	Ava_0999	Ava_0999	Major facilitator superfamily MFS_1	Ava_4103	Ava_4103	heterocyst specific ABC-transporter, membrane	[TP0840-TP0965 (0.8653204)]
COG0477	COG0845	Ava_3714	Ava_3714	Major facilitator superfamily MFS_1	Ava_0601	Ava_0601	Secretion protein HlyD	[TP0840-TP0965 (0.8653204)]
COG0477	COG0845	Ava_0184	Ava_0184	Major facilitator superfamily MFS_1	Ava_2249	Ava_2249	Secretion protein HlyD	[TP0840-TP0965 (0.8653204)]
COG0477	COG0845	Ava_1673	Ava_1673	Major facilitator superfamily MFS_1	Ava_1431	Ava_1431	Secretion protein HlyD	[TP0840-TP0965 (0.8653204)]
COG0477	COG0845	Ava_0184	Ava_0184	Major facilitator superfamily MFS_1	Ava_1232	Ava_1232	heterocyst specific ABC-transporter, membrane	[TP0840-TP0965 (0.8653204)]
COG0477	COG0845	Ava_1237	Ava_1237	Biopterin transport-related protein BT1	Ava_2543	Ava_2543	Secretion protein HlyD	[TP0840-TP0965 (0.8653204)]
COG0477	COG0845	Ava_2812	Ava_2812	hypothetical protein	Ava_3640	Ava_3640	heterocyst specific ABC-transporter, membrane	[TP0840-TP0965 (0.8653204)]
COG0477	COG0845	Ava_3714	Ava_3714	Major facilitator superfamily MFS_1	Ava_2249	Ava_2249	Secretion protein HlyD	[TP0840-TP0965 (0.8653204)]
COG0477	COG0845	Ava_0107	Ava_0107	hypothetical protein	Ava_3839	Ava_3839	Secretion protein HlyD	[TP0840-TP0965 (0.8653204)]
COG0477	COG0845	Ava_0746	Ava_0746	hypothetical protein	Ava_1189	Ava_1189	Secretion protein HlyD	[TP0840-TP0965 (0.8653204)]
COG0477	COG0845	Ava_3989	Ava_3989	Major facilitator superfamily MFS_1	Ava_2858	Ava_2858	Secretion protein HlyD	[TP0840-TP0965 (0.8653204)]
COG0477	COG0845	Ava_1673	Ava_1673	Major facilitator superfamily MFS_1	Ava_2861	Ava_2861	Secretion protein HlyD	[TP0840-TP0965 (0.8653204)]
COG0477	COG0845	Ava_1974	Ava_1974	hypothetical protein	Ava_3839	Ava_3839	Secretion protein HlyD	[TP0840-TP0965 (0.8653204)]
COG0477	COG0845	Ava_3398	Ava_3398	General substrate transporter	Ava_3839	Ava_3839	Secretion protein HlyD	[TP0840-TP0965 (0.8653204)]
COG0477	COG0845	Ava_4102	Ava_4102	Major facilitator superfamily MFS_1	Ava_4736	Ava_4736	Secretion protein HlyD	[TP0840-TP0965 (0.8653204)]
COG0477	COG0845	Ava_4102	Ava_4102	Major facilitator superfamily MFS_1	Ava_3839	Ava_3839	Secretion protein HlyD	[TP0840-TP0965 (0.8653204)]
COG0477	COG0845	Ava_2008	Ava_2008	putative transmembrane permease	Ava_3640	Ava_3640	heterocyst specific ABC-transporter, membrane	[TP0840-TP0965 (0.8653204)]
COG0477	COG0845	Ava_3989	Ava_3989	Major facilitator superfamily MFS_1	Ava_1130	Ava_1130	Secretion protein HlyD	[TP0840-TP0965 (0.8653204)]
COG0477	COG0845	Ava_2008	Ava_2008	putative transmembrane permease	Ava_4103	Ava_4103	heterocyst specific ABC-transporter, membrane	[TP0840-TP0965 (0.8653204)]
COG0477	COG0845	Ava_0184	Ava_0184	Major facilitator superfamily MFS_1	Ava_1130	Ava_1130	Secretion protein HlyD	[TP0840-TP0965 (0.8653204)]
COG0477	COG0845	Ava_0654	Ava_0654	Major facilitator superfamily MFS_1	Ava_2249	Ava_2249	Secretion protein HlyD	[TP0840-TP0965 (0.8653204)]
COG0477	COG0845	Ava_1673	Ava_1673	Major facilitator superfamily MFS_1	Ava_2587	Ava_2587	Secretion protein HlyD	[TP0840-TP0965 (0.8653204)]
COG0477	COG0845	Ava_1237	Ava_1237	Biopterin transport-related protein BT1	Ava_1130	Ava_1130	Secretion protein HlyD	[TP0840-TP0965 (0.8653204)]
COG0477	COG0845	Ava_4752	Ava_4752	Major facilitator superfamily MFS_1	Ava_1431	Ava_1431	Secretion protein HlyD	[TP0840-TP0965 (0.8653204)]
COG0477	COG0845	Ava_1974	Ava_1974	hypothetical protein	Ava_2249	Ava_2249	Secretion protein HlyD	[TP0840-TP0965 (0.8653204)]
COG0477	COG0845	Ava_4917	Ava_4917	Major facilitator superfamily MFS_1	Ava_2858	Ava_2858	Secretion protein HlyD	[TP0840-TP0965 (0.8653204)]
COG0477	COG0845	Ava_0184	Ava_0184	Major facilitator superfamily MFS_1	Ava_2861	Ava_2861	Secretion protein HlyD	[TP0840-TP0965 (0.8653204)]
COG0477	COG0845	Ava_0184	Ava_0184	Major facilitator superfamily MFS_1	Ava_2399	Ava_2399	Secretion protein HlyD	[TP0840-TP0965 (0.8653204)]
COG0477	COG0845	Ava_2008	Ava_2008	putative transmembrane permease	Ava_1189	Ava_1189	Secretion protein HlyD	[TP0840-TP0965 (0.8653204)]
COG0477	COG0845	Ava_0999	Ava_0999	Major facilitator superfamily MFS_1	Ava_2543	Ava_2543	Secretion protein HlyD	[TP0840-TP0965 (0.8653204)]
COG0477	COG0845	Ava_0244	Ava_0244	Major facilitator superfamily MFS_1	Ava_3586	Ava_3586	Secretion protein HlyD	[TP0840-TP0965 (0.8653204)]
COG0477	COG0845	Ava_2008	Ava_2008	putative transmembrane permease	Ava_1232	Ava_1232	heterocyst specific ABC-transporter, membrane	[TP0840-TP0965 (0.8653204)]
COG0477	COG0845	Ava_3989	Ava_3989	Major facilitator superfamily MFS_1	Ava_2861	Ava_2861	Secretion protein HlyD	[TP0840-TP0965 (0.8653204)]
COG0477	COG0845	Ava_0654	Ava_0654	Major facilitator superfamily MFS_1	Ava_4103	Ava_4103	heterocyst specific ABC-transporter, membrane	[TP0840-TP0965 (0.8653204)]
COG0477	COG0845	Ava_0107	Ava_0107	hypothetical protein	Ava_1232	Ava_1232	heterocyst specific ABC-transporter, membrane	[TP0840-TP0965 (0.8653204)]
COG0477	COG0845	Ava_0244	Ava_0244	Major facilitator superfamily MFS_1	Ava_1189	Ava_1189	Secretion protein HlyD	[TP0840-TP0965 (0.8653204)]
COG0477	COG0845	Ava_1673	Ava_1673	Major facilitator superfamily MFS_1	Ava_3586	Ava_3586	Secretion protein HlyD	[TP0840-TP0965 (0.8653204)]
COG0477	COG0845	Ava_0728	Ava_0728	Major facilitator superfamily MFS_1	Ava_4736	Ava_4736	Secretion protein HlyD	[TP0840-TP0965 (0.8653204)]
COG0477	COG0845	Ava_3398	Ava_3398	General substrate transporter	Ava_0601	Ava_0601	Secretion protein HlyD	[TP0840-TP0965 (0.8653204)]
COG0477	COG0845	Ava_0728	Ava_0728	Major facilitator superfamily MFS_1	Ava_1130	Ava_1130	Secretion protein HlyD	[TP0840-TP0965 (0.8653204)]
COG0477	COG0845	Ava_0244	Ava_0244	Major facilitator superfamily MFS_1	Ava_4736	Ava_4736	Secretion protein HlyD	[TP0840-TP0965 (0.8653204)]
COG0477	COG0845	Ava_0728	Ava_0728	Major facilitator superfamily MFS_1	Ava_1431	Ava_1431	Secretion protein HlyD	[TP0840-TP0965 (0.8653204)]
COG0477	COG0845	Ava_1237	Ava_1237	Biopterin transport-related protein BT1	Ava_3839	Ava_3839	Secretion protein HlyD	[TP0840-TP0965 (0.8653204)]
COG0477	COG0845	Ava_0728	Ava_0728	Major facilitator superfamily MFS_1	Ava_2543	Ava_2543	Secretion protein HlyD	[TP0840-TP0965 (0.8653204)]
COG0477	COG0845	Ava_0746	Ava_0746	hypothetical protein	Ava_1431	Ava_1431	Secretion protein HlyD	[TP0840-TP0965 (0.8653204)]
COG0477	COG0845	Ava_1974	Ava_1974	hypothetical protein	Ava_2399	Ava_2399	Secretion protein HlyD	[TP0840-TP0965 (0.8653204)]
COG0477	COG0845	Ava_1400	Ava_1400	signal transducer ampG1	Ava_2587	Ava_2587	Secretion protein HlyD	[TP0840-TP0965 (0.8653204)]
COG0477	COG0845	Ava_1673	Ava_1673	Major facilitator superfamily MFS_1	Ava_4382	Ava_4382	Secretion protein HlyD	[TP0840-TP0965 (0.8653204)]
COG0477	COG0845	Ava_4752	Ava_4752	Major facilitator superfamily MFS_1	Ava_2858	Ava_2858	Secretion protein HlyD	[TP0840-TP0965 (0.8653204)]
COG0477	COG0845	Ava_4917	Ava_4917	Major facilitator superfamily MFS_1	Ava_0601	Ava_0601	Secretion protein HlyD	[TP0840-TP0965 (0.8653204)]
COG0477	COG0845	Ava_3989	Ava_3989	Major facilitator superfamily MFS_1	Ava_1431	Ava_1431	Secretion protein HlyD	[TP0840-TP0965 (0.8653204)]
COG0477	COG0845	Ava_1400	Ava_1400	signal transducer ampG1	Ava_4103	Ava_4103	heterocyst specific ABC-transporter, membrane	[TP0840-TP0965 (0.8653204)]
COG0477	COG0845	Ava_3332	Ava_3332	PUCC protein	Ava_2858	Ava_2858	Secretion protein HlyD	[TP0840-TP0965 (0.8653204)]
COG0477	COG0845	Ava_1237	Ava_1237	Biopterin transport-related protein BT1	Ava_3640	Ava_3640	heterocyst specific ABC-transporter, membrane	[TP0840-TP0965 (0.8653204)]
COG0477	COG0845	Ava_3714	Ava_3714	Major facilitator superfamily MFS_1	Ava_1431	Ava_1431	Secretion protein HlyD	[TP0840-TP0965 (0.8653204)]
COG0477	COG0845	Ava_1673	Ava_1673	Major facilitator superfamily MFS_1	Ava_2543	Ava_2543	Secretion protein HlyD	[TP0840-TP0965 (0.8653204)]
COG0477	COG0845	Ava_0746	Ava_0746	hypothetical protein	Ava_2249	Ava_2249	Secretion protein HlyD	[TP0840-TP0965 (0.8653204)]
COG0477	COG0845	Ava_0746	Ava_0746	hypothetical protein	Ava_3586	Ava_3586	Secretion protein HlyD	[TP0840-TP0965 (0.8653204)]
COG0477	COG0845	Ava_0999	Ava_0999	Major facilitator superfamily MFS_1	Ava_1431	Ava_1431	Secretion protein HlyD	[TP0840-TP0965 (0.8653204)]
COG0477	COG0845	Ava_0244	Ava_0244	Major facilitator superfamily MFS_1	Ava_4382	Ava_4382	Secretion protein HlyD	[TP0840-TP0965 (0.8653204)]
COG0477	COG0845	Ava_1400	Ava_1400	signal transducer ampG1	Ava_0601	Ava_0601	Secretion protein HlyD	[TP0840-TP0965 (0.8653204)]
COG0477	COG0845	Ava_0107	Ava_0107	hypothetical protein	Ava_4736	Ava_4736	Secretion protein HlyD	[TP0840-TP0965 (0.8653204)]
COG0477	COG0845	Ava_3398	Ava_3398	General substrate transporter	Ava_3586	Ava_3586	Secretion protein HlyD	[TP0840-TP0965 (0.8653204)]
COG0477	COG0845	Ava_2834	Ava_2834	Major facilitator superfamily MFS_1	Ava_3640	Ava_3640	heterocyst specific ABC-transporter, membrane	[TP0840-TP0965 (0.8653204)]
COG0477	COG0845	Ava_1974	Ava_1974	hypothetical protein	Ava_2861	Ava_2861	Secretion protein HlyD	[TP0840-TP0965 (0.8653204)]
COG0477	COG0845	Ava_0244	Ava_0244	Major facilitator superfamily MFS_1	Ava_2861	Ava_2861	Secretion protein HlyD	[TP0840-TP0965 (0.8653204)]
COG0477	COG0845	Ava_1974	Ava_1974	hypothetical protein	Ava_1189	Ava_1189	Secretion protein HlyD	[TP0840-TP0965 (0.8653204)]
COG0477	COG0845	Ava_0746	Ava_0746	hypothetical protein	Ava_3640	Ava_3640	heterocyst specific ABC-transporter, membrane	[TP0840-TP0965 (0.8653204)]
COG0477	COG0845	Ava_1237	Ava_1237	Biopterin transport-related protein BT1	Ava_2399	Ava_2399	Secretion protein HlyD	[TP0840-TP0965 (0.8653204)]
COG0477	COG0845	Ava_4752	Ava_4752	Major facilitator superfamily MFS_1	Ava_2557	Ava_2557	Secretion protein HlyD	[TP0840-TP0965 (0.8653204)]
COG0477	COG0845	Ava_2756	Ava_2756	Major facilitator superfamily MFS_1	Ava_2543	Ava_2543	Secretion protein HlyD	[TP0840-TP0965 (0.8653204)]
COG0477	COG0845	Ava_4102	Ava_4102	Major facilitator superfamily MFS_1	Ava_2249	Ava_2249	Secretion protein HlyD	[TP0840-TP0965 (0.8653204)]
COG0477	COG0845	Ava_3332	Ava_3332	PUCC protein	Ava_3586	Ava_3586	Secretion protein HlyD	[TP0840-TP0965 (0.8653204)]
COG0477	COG0845	Ava_3989	Ava_3989	Major facilitator superfamily MFS_1	Ava_1189	Ava_1189	Secretion protein HlyD	[TP0840-TP0965 (0.8653204)]
COG0477	COG0845	Ava_2812	Ava_2812	hypothetical protein	Ava_1431	Ava_1431	Secretion protein HlyD	[TP0840-TP0965 (0.8653204)]
COG0477	COG0845	Ava_4917	Ava_4917	Major facilitator superfamily MFS_1	Ava_2249	Ava_2249	Secretion protein HlyD	[TP0840-TP0965 (0.8653204)]
COG0477	COG0845	Ava_2008	Ava_2008	putative transmembrane permease	Ava_2858	Ava_2858	Secretion protein HlyD	[TP0840-TP0965 (0.8653204)]
COG0477	COG0845	Ava_2834	Ava_2834	Major facilitator superfamily MFS_1	Ava_3839	Ava_3839	Secretion protein HlyD	[TP0840-TP0965 (0.8653204)]
COG0477	COG0845	Ava_0107	Ava_0107	hypothetical protein	Ava_1189	Ava_1189	Secretion protein HlyD	[TP0840-TP0965 (0.8653204)]
COG0477	COG0845	Ava_1673	Ava_1673	Major facilitator superfamily MFS_1	Ava_2557	Ava_2557	Secretion protein HlyD	[TP0840-TP0965 (0.8653204)]
COG0477	COG0845	Ava_0184	Ava_0184	Major facilitator superfamily MFS_1	Ava_2858	Ava_2858	Secretion protein HlyD	[TP0840-TP0965 (0.8653204)]
COG0477	COG0845	Ava_3398	Ava_3398	General substrate transporter	Ava_2399	Ava_2399	Secretion protein HlyD	[TP0840-TP0965 (0.8653204)]
COG0477	COG0845	Ava_3332	Ava_3332	PUCC protein	Ava_1130	Ava_1130	Secretion protein HlyD	[TP0840-TP0965 (0.8653204)]
COG0477	COG0845	Ava_1673	Ava_1673	Major facilitator superfamily MFS_1	Ava_3640	Ava_3640	heterocyst specific ABC-transporter, membrane	[TP0840-TP0965 (0.8653204)]
COG0477	COG0845	Ava_4752	Ava_4752	Major facilitator superfamily MFS_1	Ava_3586	Ava_3586	Secretion protein HlyD	[TP0840-TP0965 (0.8653204)]
COG0477	COG0845	Ava_1673	Ava_1673	Major facilitator superfamily MFS_1	Ava_1189	Ava_1189	Secretion protein HlyD	[TP0840-TP0965 (0.8653204)]
COG0477	COG0845	Ava_1400	Ava_1400	signal transducer ampG1	Ava_2557	Ava_2557	Secretion protein HlyD	[TP0840-TP0965 (0.8653204)]
COG0477	COG0845	Ava_0107	Ava_0107	hypothetical protein	Ava_2861	Ava_2861	Secretion protein HlyD	[TP0840-TP0965 (0.8653204)]
COG0477	COG0845	Ava_0184	Ava_0184	Major facilitator superfamily MFS_1	Ava_4736	Ava_4736	Secretion protein HlyD	[TP0840-TP0965 (0.8653204)]
COG0477	COG0845	Ava_0746	Ava_0746	hypothetical protein	Ava_0601	Ava_0601	Secretion protein HlyD	[TP0840-TP0965 (0.8653204)]
COG0477	COG0845	Ava_0728	Ava_0728	Major facilitator superfamily MFS_1	Ava_3640	Ava_3640	heterocyst specific ABC-transporter, membrane	[TP0840-TP0965 (0.8653204)]
COG0477	COG0845	Ava_4752	Ava_4752	Major facilitator superfamily MFS_1	Ava_4382	Ava_4382	Secretion protein HlyD	[TP0840-TP0965 (0.8653204)]
COG0477	COG0845	Ava_3398	Ava_3398	General substrate transporter	Ava_1130	Ava_1130	Secretion protein HlyD	[TP0840-TP0965 (0.8653204)]
COG0477	COG0845	Ava_4102	Ava_4102	Major facilitator superfamily MFS_1	Ava_2543	Ava_2543	Secretion protein HlyD	[TP0840-TP0965 (0.8653204)]
COG0477	COG0845	Ava_0107	Ava_0107	hypothetical protein	Ava_4103	Ava_4103	heterocyst specific ABC-transporter, membrane	[TP0840-TP0965 (0.8653204)]
COG0477	COG0845	Ava_2756	Ava_2756	Major facilitator superfamily MFS_1	Ava_4382	Ava_4382	Secretion protein HlyD	[TP0840-TP0965 (0.8653204)]
COG0477	COG0845	Ava_0244	Ava_0244	Major facilitator superfamily MFS_1	Ava_3839	Ava_3839	Secretion protein HlyD	[TP0840-TP0965 (0.8653204)]
COG0477	COG0845	Ava_0654	Ava_0654	Major facilitator superfamily MFS_1	Ava_2861	Ava_2861	Secretion protein HlyD	[TP0840-TP0965 (0.8653204)]
COG0477	COG0845	Ava_0654	Ava_0654	Major facilitator superfamily MFS_1	Ava_2543	Ava_2543	Secretion protein HlyD	[TP0840-TP0965 (0.8653204)]
COG0477	COG0845	Ava_2756	Ava_2756	Major facilitator superfamily MFS_1	Ava_0601	Ava_0601	Secretion protein HlyD	[TP0840-TP0965 (0.8653204)]
COG0477	COG0845	Ava_0107	Ava_0107	hypothetical protein	Ava_0601	Ava_0601	Secretion protein HlyD	[TP0840-TP0965 (0.8653204)]
COG0477	COG0845	Ava_2812	Ava_2812	hypothetical protein	Ava_2399	Ava_2399	Secretion protein HlyD	[TP0840-TP0965 (0.8653204)]
COG0477	COG0845	Ava_3714	Ava_3714	Major facilitator superfamily MFS_1	Ava_2858	Ava_2858	Secretion protein HlyD	[TP0840-TP0965 (0.8653204)]
COG0477	COG0845	Ava_0654	Ava_0654	Major facilitator superfamily MFS_1	Ava_3586	Ava_3586	Secretion protein HlyD	[TP0840-TP0965 (0.8653204)]
COG0477	COG0845	Ava_3332	Ava_3332	PUCC protein	Ava_3640	Ava_3640	heterocyst specific ABC-transporter, membrane	[TP0840-TP0965 (0.8653204)]
COG0477	COG0845	Ava_3714	Ava_3714	Major facilitator superfamily MFS_1	Ava_3586	Ava_3586	Secretion protein HlyD	[TP0840-TP0965 (0.8653204)]
COG0477	COG0845	Ava_0728	Ava_0728	Major facilitator superfamily MFS_1	Ava_2399	Ava_2399	Secretion protein HlyD	[TP0840-TP0965 (0.8653204)]
COG0477	COG0845	Ava_0244	Ava_0244	Major facilitator superfamily MFS_1	Ava_2557	Ava_2557	Secretion protein HlyD	[TP0840-TP0965 (0.8653204)]
COG0477	COG0845	Ava_4752	Ava_4752	Major facilitator superfamily MFS_1	Ava_2587	Ava_2587	Secretion protein HlyD	[TP0840-TP0965 (0.8653204)]
COG0477	COG0845	Ava_1974	Ava_1974	hypothetical protein	Ava_0601	Ava_0601	Secretion protein HlyD	[TP0840-TP0965 (0.8653204)]
COG0477	COG0845	Ava_0654	Ava_0654	Major facilitator superfamily MFS_1	Ava_1130	Ava_1130	Secretion protein HlyD	[TP0840-TP0965 (0.8653204)]
COG0477	COG0845	Ava_2834	Ava_2834	Major facilitator superfamily MFS_1	Ava_2861	Ava_2861	Secretion protein HlyD	[TP0840-TP0965 (0.8653204)]
COG0477	COG0845	Ava_3989	Ava_3989	Major facilitator superfamily MFS_1	Ava_3586	Ava_3586	Secretion protein HlyD	[TP0840-TP0965 (0.8653204)]
COG0477	COG0845	Ava_3332	Ava_3332	PUCC protein	Ava_2399	Ava_2399	Secretion protein HlyD	[TP0840-TP0965 (0.8653204)]
COG0477	COG0845	Ava_2834	Ava_2834	Major facilitator superfamily MFS_1	Ava_4382	Ava_4382	Secretion protein HlyD	[TP0840-TP0965 (0.8653204)]
COG0477	COG0845	Ava_4917	Ava_4917	Major facilitator superfamily MFS_1	Ava_2587	Ava_2587	Secretion protein HlyD	[TP0840-TP0965 (0.8653204)]
COG0477	COG0845	Ava_4917	Ava_4917	Major facilitator superfamily MFS_1	Ava_1130	Ava_1130	Secretion protein HlyD	[TP0840-TP0965 (0.8653204)]
COG0477	COG0845	Ava_0728	Ava_0728	Major facilitator superfamily MFS_1	Ava_4382	Ava_4382	Secretion protein HlyD	[TP0840-TP0965 (0.8653204)]
COG0477	COG0845	Ava_3989	Ava_3989	Major facilitator superfamily MFS_1	Ava_4103	Ava_4103	heterocyst specific ABC-transporter, membrane	[TP0840-TP0965 (0.8653204)]
COG0477	COG0845	Ava_0184	Ava_0184	Major facilitator superfamily MFS_1	Ava_2557	Ava_2557	Secretion protein HlyD	[TP0840-TP0965 (0.8653204)]
COG0477	COG0845	Ava_1974	Ava_1974	hypothetical protein	Ava_3640	Ava_3640	heterocyst specific ABC-transporter, membrane	[TP0840-TP0965 (0.8653204)]
COG0477	COG0845	Ava_0244	Ava_0244	Major facilitator superfamily MFS_1	Ava_1431	Ava_1431	Secretion protein HlyD	[TP0840-TP0965 (0.8653204)]
COG0477	COG0845	Ava_0184	Ava_0184	Major facilitator superfamily MFS_1	Ava_1189	Ava_1189	Secretion protein HlyD	[TP0840-TP0965 (0.8653204)]
COG0477	COG0845	Ava_2812	Ava_2812	hypothetical protein	Ava_0601	Ava_0601	Secretion protein HlyD	[TP0840-TP0965 (0.8653204)]
COG0477	COG0845	Ava_4917	Ava_4917	Major facilitator superfamily MFS_1	Ava_3586	Ava_3586	Secretion protein HlyD	[TP0840-TP0965 (0.8653204)]
COG0477	COG0845	Ava_1673	Ava_1673	Major facilitator superfamily MFS_1	Ava_2399	Ava_2399	Secretion protein HlyD	[TP0840-TP0965 (0.8653204)]
COG0477	COG0845	Ava_4752	Ava_4752	Major facilitator superfamily MFS_1	Ava_3839	Ava_3839	Secretion protein HlyD	[TP0840-TP0965 (0.8653204)]
COG0477	COG0845	Ava_4102	Ava_4102	Major facilitator superfamily MFS_1	Ava_0601	Ava_0601	Secretion protein HlyD	[TP0840-TP0965 (0.8653204)]
COG0477	COG0845	Ava_1400	Ava_1400	signal transducer ampG1	Ava_2399	Ava_2399	Secretion protein HlyD	[TP0840-TP0965 (0.8653204)]
COG0477	COG0845	Ava_3714	Ava_3714	Major facilitator superfamily MFS_1	Ava_2399	Ava_2399	Secretion protein HlyD	[TP0840-TP0965 (0.8653204)]
COG0477	COG0845	Ava_2812	Ava_2812	hypothetical protein	Ava_2861	Ava_2861	Secretion protein HlyD	[TP0840-TP0965 (0.8653204)]
COG0477	COG0845	Ava_4752	Ava_4752	Major facilitator superfamily MFS_1	Ava_0601	Ava_0601	Secretion protein HlyD	[TP0840-TP0965 (0.8653204)]
COG0477	COG0845	Ava_2834	Ava_2834	Major facilitator superfamily MFS_1	Ava_2249	Ava_2249	Secretion protein HlyD	[TP0840-TP0965 (0.8653204)]
COG0477	COG0845	Ava_3332	Ava_3332	PUCC protein	Ava_4382	Ava_4382	Secretion protein HlyD	[TP0840-TP0965 (0.8653204)]
COG0477	COG0845	Ava_2756	Ava_2756	Major facilitator superfamily MFS_1	Ava_3640	Ava_3640	heterocyst specific ABC-transporter, membrane	[TP0840-TP0965 (0.8653204)]
COG0477	COG0845	Ava_1400	Ava_1400	signal transducer ampG1	Ava_4736	Ava_4736	Secretion protein HlyD	[TP0840-TP0965 (0.8653204)]
COG0477	COG0845	Ava_2812	Ava_2812	hypothetical protein	Ava_1189	Ava_1189	Secretion protein HlyD	[TP0840-TP0965 (0.8653204)]
COG0477	COG0845	Ava_3398	Ava_3398	General substrate transporter	Ava_2249	Ava_2249	Secretion protein HlyD	[TP0840-TP0965 (0.8653204)]
COG0477	COG0845	Ava_0244	Ava_0244	Major facilitator superfamily MFS_1	Ava_2543	Ava_2543	Secretion protein HlyD	[TP0840-TP0965 (0.8653204)]
COG0477	COG0845	Ava_0244	Ava_0244	Major facilitator superfamily MFS_1	Ava_2399	Ava_2399	Secretion protein HlyD	[TP0840-TP0965 (0.8653204)]
COG0477	COG0845	Ava_2756	Ava_2756	Major facilitator superfamily MFS_1	Ava_2249	Ava_2249	Secretion protein HlyD	[TP0840-TP0965 (0.8653204)]
COG0477	COG0845	Ava_0999	Ava_0999	Major facilitator superfamily MFS_1	Ava_2858	Ava_2858	Secretion protein HlyD	[TP0840-TP0965 (0.8653204)]
COG0477	COG0845	Ava_0244	Ava_0244	Major facilitator superfamily MFS_1	Ava_2587	Ava_2587	Secretion protein HlyD	[TP0840-TP0965 (0.8653204)]
COG0477	COG0845	Ava_3398	Ava_3398	General substrate transporter	Ava_2587	Ava_2587	Secretion protein HlyD	[TP0840-TP0965 (0.8653204)]
COG0477	COG0845	Ava_1237	Ava_1237	Biopterin transport-related protein BT1	Ava_3586	Ava_3586	Secretion protein HlyD	[TP0840-TP0965 (0.8653204)]
COG0477	COG0845	Ava_2756	Ava_2756	Major facilitator superfamily MFS_1	Ava_1130	Ava_1130	Secretion protein HlyD	[TP0840-TP0965 (0.8653204)]
COG0477	COG0845	Ava_4102	Ava_4102	Major facilitator superfamily MFS_1	Ava_2557	Ava_2557	Secretion protein HlyD	[TP0840-TP0965 (0.8653204)]
COG0477	COG0845	Ava_3989	Ava_3989	Major facilitator superfamily MFS_1	Ava_2587	Ava_2587	Secretion protein HlyD	[TP0840-TP0965 (0.8653204)]
COG0477	COG0845	Ava_4917	Ava_4917	Major facilitator superfamily MFS_1	Ava_1431	Ava_1431	Secretion protein HlyD	[TP0840-TP0965 (0.8653204)]
COG0477	COG0845	Ava_0107	Ava_0107	hypothetical protein	Ava_2543	Ava_2543	Secretion protein HlyD	[TP0840-TP0965 (0.8653204)]
COG0477	COG0845	Ava_1974	Ava_1974	hypothetical protein	Ava_1431	Ava_1431	Secretion protein HlyD	[TP0840-TP0965 (0.8653204)]
COG0477	COG0845	Ava_3989	Ava_3989	Major facilitator superfamily MFS_1	Ava_4382	Ava_4382	Secretion protein HlyD	[TP0840-TP0965 (0.8653204)]
COG0477	COG0845	Ava_3398	Ava_3398	General substrate transporter	Ava_1431	Ava_1431	Secretion protein HlyD	[TP0840-TP0965 (0.8653204)]
COG0477	COG0845	Ava_2756	Ava_2756	Major facilitator superfamily MFS_1	Ava_4736	Ava_4736	Secretion protein HlyD	[TP0840-TP0965 (0.8653204)]
COG0477	COG0845	Ava_1237	Ava_1237	Biopterin transport-related protein BT1	Ava_2557	Ava_2557	Secretion protein HlyD	[TP0840-TP0965 (0.8653204)]
COG0477	COG0845	Ava_2812	Ava_2812	hypothetical protein	Ava_2858	Ava_2858	Secretion protein HlyD	[TP0840-TP0965 (0.8653204)]
COG0477	COG0845	Ava_1974	Ava_1974	hypothetical protein	Ava_4103	Ava_4103	heterocyst specific ABC-transporter, membrane	[TP0840-TP0965 (0.8653204)]
COG0477	COG0845	Ava_1400	Ava_1400	signal transducer ampG1	Ava_4382	Ava_4382	Secretion protein HlyD	[TP0840-TP0965 (0.8653204)]
COG0477	COG0845	Ava_0746	Ava_0746	hypothetical protein	Ava_1232	Ava_1232	heterocyst specific ABC-transporter, membrane	[TP0840-TP0965 (0.8653204)]
COG0477	COG0845	Ava_0728	Ava_0728	Major facilitator superfamily MFS_1	Ava_2587	Ava_2587	Secretion protein HlyD	[TP0840-TP0965 (0.8653204)]
COG0477	COG0845	Ava_3332	Ava_3332	PUCC protein	Ava_1189	Ava_1189	Secretion protein HlyD	[TP0840-TP0965 (0.8653204)]
COG0477	COG0845	Ava_4752	Ava_4752	Major facilitator superfamily MFS_1	Ava_1130	Ava_1130	Secretion protein HlyD	[TP0840-TP0965 (0.8653204)]
COG0477	COG0845	Ava_4917	Ava_4917	Major facilitator superfamily MFS_1	Ava_2399	Ava_2399	Secretion protein HlyD	[TP0840-TP0965 (0.8653204)]
COG0477	COG0845	Ava_0107	Ava_0107	hypothetical protein	Ava_2249	Ava_2249	Secretion protein HlyD	[TP0840-TP0965 (0.8653204)]
COG0477	COG0845	Ava_0999	Ava_0999	Major facilitator superfamily MFS_1	Ava_1189	Ava_1189	Secretion protein HlyD	[TP0840-TP0965 (0.8653204)]
COG0477	COG0845	Ava_0746	Ava_0746	hypothetical protein	Ava_4382	Ava_4382	Secretion protein HlyD	[TP0840-TP0965 (0.8653204)]
COG0477	COG0845	Ava_0746	Ava_0746	hypothetical protein	Ava_4103	Ava_4103	heterocyst specific ABC-transporter, membrane	[TP0840-TP0965 (0.8653204)]
COG0477	COG0845	Ava_4752	Ava_4752	Major facilitator superfamily MFS_1	Ava_2249	Ava_2249	Secretion protein HlyD	[TP0840-TP0965 (0.8653204)]
COG0477	COG0845	Ava_3398	Ava_3398	General substrate transporter	Ava_4736	Ava_4736	Secretion protein HlyD	[TP0840-TP0965 (0.8653204)]
COG0477	COG0845	Ava_2008	Ava_2008	putative transmembrane permease	Ava_2587	Ava_2587	Secretion protein HlyD	[TP0840-TP0965 (0.8653204)]
COG0477	COG0845	Ava_4917	Ava_4917	Major facilitator superfamily MFS_1	Ava_3839	Ava_3839	Secretion protein HlyD	[TP0840-TP0965 (0.8653204)]
COG0477	COG0845	Ava_3714	Ava_3714	Major facilitator superfamily MFS_1	Ava_3640	Ava_3640	heterocyst specific ABC-transporter, membrane	[TP0840-TP0965 (0.8653204)]
COG0477	COG0845	Ava_4917	Ava_4917	Major facilitator superfamily MFS_1	Ava_4103	Ava_4103	heterocyst specific ABC-transporter, membrane	[TP0840-TP0965 (0.8653204)]
COG0477	COG0845	Ava_0654	Ava_0654	Major facilitator superfamily MFS_1	Ava_3839	Ava_3839	Secretion protein HlyD	[TP0840-TP0965 (0.8653204)]
COG0477	COG0845	Ava_0746	Ava_0746	hypothetical protein	Ava_2858	Ava_2858	Secretion protein HlyD	[TP0840-TP0965 (0.8653204)]
COG0477	COG0845	Ava_1237	Ava_1237	Biopterin transport-related protein BT1	Ava_1232	Ava_1232	heterocyst specific ABC-transporter, membrane	[TP0840-TP0965 (0.8653204)]
COG0477	COG0845	Ava_4917	Ava_4917	Major facilitator superfamily MFS_1	Ava_4382	Ava_4382	Secretion protein HlyD	[TP0840-TP0965 (0.8653204)]
COG0477	COG0845	Ava_4102	Ava_4102	Major facilitator superfamily MFS_1	Ava_1431	Ava_1431	Secretion protein HlyD	[TP0840-TP0965 (0.8653204)]
COG0477	COG0845	Ava_2834	Ava_2834	Major facilitator superfamily MFS_1	Ava_3586	Ava_3586	Secretion protein HlyD	[TP0840-TP0965 (0.8653204)]
COG0477	COG0845	Ava_3989	Ava_3989	Major facilitator superfamily MFS_1	Ava_1232	Ava_1232	heterocyst specific ABC-transporter, membrane	[TP0840-TP0965 (0.8653204)]
COG0477	COG0845	Ava_0746	Ava_0746	hypothetical protein	Ava_4736	Ava_4736	Secretion protein HlyD	[TP0840-TP0965 (0.8653204)]
COG0477	COG0845	Ava_3398	Ava_3398	General substrate transporter	Ava_2557	Ava_2557	Secretion protein HlyD	[TP0840-TP0965 (0.8653204)]
COG0477	COG0845	Ava_1673	Ava_1673	Major facilitator superfamily MFS_1	Ava_3839	Ava_3839	Secretion protein HlyD	[TP0840-TP0965 (0.8653204)]
COG0477	COG0845	Ava_1400	Ava_1400	signal transducer ampG1	Ava_1189	Ava_1189	Secretion protein HlyD	[TP0840-TP0965 (0.8653204)]
COG0477	COG0845	Ava_4102	Ava_4102	Major facilitator superfamily MFS_1	Ava_1189	Ava_1189	Secretion protein HlyD	[TP0840-TP0965 (0.8653204)]
COG0477	COG0845	Ava_1237	Ava_1237	Biopterin transport-related protein BT1	Ava_2587	Ava_2587	Secretion protein HlyD	[TP0840-TP0965 (0.8653204)]
COG0477	COG0845	Ava_2756	Ava_2756	Major facilitator superfamily MFS_1	Ava_1232	Ava_1232	heterocyst specific ABC-transporter, membrane	[TP0840-TP0965 (0.8653204)]
COG0477	COG0845	Ava_2834	Ava_2834	Major facilitator superfamily MFS_1	Ava_1130	Ava_1130	Secretion protein HlyD	[TP0840-TP0965 (0.8653204)]
COG0477	COG0845	Ava_1974	Ava_1974	hypothetical protein	Ava_3586	Ava_3586	Secretion protein HlyD	[TP0840-TP0965 (0.8653204)]
COG0477	COG0845	Ava_2756	Ava_2756	Major facilitator superfamily MFS_1	Ava_2399	Ava_2399	Secretion protein HlyD	[TP0840-TP0965 (0.8653204)]
COG0477	COG0845	Ava_3714	Ava_3714	Major facilitator superfamily MFS_1	Ava_2861	Ava_2861	Secretion protein HlyD	[TP0840-TP0965 (0.8653204)]
COG0477	COG0845	Ava_2812	Ava_2812	hypothetical protein	Ava_4103	Ava_4103	heterocyst specific ABC-transporter, membrane	[TP0840-TP0965 (0.8653204)]
COG0477	COG0845	Ava_0999	Ava_0999	Major facilitator superfamily MFS_1	Ava_1232	Ava_1232	heterocyst specific ABC-transporter, membrane	[TP0840-TP0965 (0.8653204)]
COG0477	COG0845	Ava_2756	Ava_2756	Major facilitator superfamily MFS_1	Ava_1189	Ava_1189	Secretion protein HlyD	[TP0840-TP0965 (0.8653204)]
COG0477	COG0845	Ava_3714	Ava_3714	Major facilitator superfamily MFS_1	Ava_1189	Ava_1189	Secretion protein HlyD	[TP0840-TP0965 (0.8653204)]
COG0477	COG0845	Ava_3714	Ava_3714	Major facilitator superfamily MFS_1	Ava_4103	Ava_4103	heterocyst specific ABC-transporter, membrane	[TP0840-TP0965 (0.8653204)]
COG0477	COG0845	Ava_3332	Ava_3332	PUCC protein	Ava_1431	Ava_1431	Secretion protein HlyD	[TP0840-TP0965 (0.8653204)]
COG0477	COG0845	Ava_0746	Ava_0746	hypothetical protein	Ava_2861	Ava_2861	Secretion protein HlyD	[TP0840-TP0965 (0.8653204)]
COG0477	COG0845	Ava_3989	Ava_3989	Major facilitator superfamily MFS_1	Ava_4736	Ava_4736	Secretion protein HlyD	[TP0840-TP0965 (0.8653204)]
COG0477	COG0845	Ava_3332	Ava_3332	PUCC protein	Ava_4736	Ava_4736	Secretion protein HlyD	[TP0840-TP0965 (0.8653204)]
COG0477	COG0845	Ava_2834	Ava_2834	Major facilitator superfamily MFS_1	Ava_2557	Ava_2557	Secretion protein HlyD	[TP0840-TP0965 (0.8653204)]
COG0477	COG0845	Ava_4752	Ava_4752	Major facilitator superfamily MFS_1	Ava_1189	Ava_1189	Secretion protein HlyD	[TP0840-TP0965 (0.8653204)]
COG0477	COG0845	Ava_0654	Ava_0654	Major facilitator superfamily MFS_1	Ava_0601	Ava_0601	Secretion protein HlyD	[TP0840-TP0965 (0.8653204)]
COG0477	COG0845	Ava_1974	Ava_1974	hypothetical protein	Ava_4382	Ava_4382	Secretion protein HlyD	[TP0840-TP0965 (0.8653204)]
COG0477	COG0845	Ava_3332	Ava_3332	PUCC protein	Ava_2587	Ava_2587	Secretion protein HlyD	[TP0840-TP0965 (0.8653204)]
COG0477	COG0845	Ava_3989	Ava_3989	Major facilitator superfamily MFS_1	Ava_2249	Ava_2249	Secretion protein HlyD	[TP0840-TP0965 (0.8653204)]
COG0305	COG2812	Ava_0330	Ava_0330	DnaB helicase	Ava_2215	Ava_2215	AAA ATPase, central region	[TP0058-TP1005 (0.7130585)]
COG0188	COG0526	Ava_2854	Ava_2854	DNA gyrase, subunit A	Ava_1747	Ava_1747	Thioredoxin-related	[TP0005-TP0100 (0.7885434)]
COG0188	COG0526	Ava_4464	Ava_4464	DNA gyrase subunit A	Ava_0160	Ava_0160	Thioredoxin-related	[TP0005-TP0100 (0.7885434)]
COG0188	COG0526	Ava_4464	Ava_4464	DNA gyrase subunit A	Ava_1017	Ava_1017	circadian clock protein KaiB	[TP0005-TP0100 (0.7885434)]
COG0188	COG0526	Ava_4464	Ava_4464	DNA gyrase subunit A	Ava_3763	Ava_3763	Thioredoxin	[TP0005-TP0100 (0.7885434)]
COG0188	COG0526	Ava_4464	Ava_4464	DNA gyrase subunit A	Ava_0627	Ava_0627	hypothetical protein	[TP0005-TP0100 (0.7885434)]
COG0188	COG0526	Ava_4464	Ava_4464	DNA gyrase subunit A	Ava_0187	Ava_0187	Thioredoxin	[TP0005-TP0100 (0.7885434)]
COG0188	COG0526	Ava_2854	Ava_2854	DNA gyrase, subunit A	Ava_2915	Ava_2915	hypothetical protein	[TP0005-TP0100 (0.7885434)]
COG0188	COG0526	Ava_4464	Ava_4464	DNA gyrase subunit A	Ava_2915	Ava_2915	hypothetical protein	[TP0005-TP0100 (0.7885434)]
COG0188	COG0526	Ava_4464	Ava_4464	DNA gyrase subunit A	Ava_3661	Ava_3661	KaiB	[TP0005-TP0100 (0.7885434)]
COG0188	COG0526	Ava_4464	Ava_4464	DNA gyrase subunit A	Ava_2654	Ava_2654	Thioredoxin	[TP0005-TP0100 (0.7885434)]
COG0188	COG0526	Ava_2854	Ava_2854	DNA gyrase, subunit A	Ava_0160	Ava_0160	Thioredoxin-related	[TP0005-TP0100 (0.7885434)]
COG0188	COG0526	Ava_2854	Ava_2854	DNA gyrase, subunit A	Ava_0187	Ava_0187	Thioredoxin	[TP0005-TP0100 (0.7885434)]
COG0188	COG0526	Ava_2854	Ava_2854	DNA gyrase, subunit A	Ava_4761	Ava_4761	Thioredoxin	[TP0005-TP0100 (0.7885434)]
COG0188	COG0526	Ava_2854	Ava_2854	DNA gyrase, subunit A	Ava_2654	Ava_2654	Thioredoxin	[TP0005-TP0100 (0.7885434)]
COG0188	COG0526	Ava_2854	Ava_2854	DNA gyrase, subunit A	Ava_1017	Ava_1017	circadian clock protein KaiB	[TP0005-TP0100 (0.7885434)]
COG0188	COG0526	Ava_2854	Ava_2854	DNA gyrase, subunit A	Ava_3763	Ava_3763	Thioredoxin	[TP0005-TP0100 (0.7885434)]
COG0188	COG0526	Ava_4464	Ava_4464	DNA gyrase subunit A	Ava_1747	Ava_1747	Thioredoxin-related	[TP0005-TP0100 (0.7885434)]
COG0188	COG0526	Ava_4464	Ava_4464	DNA gyrase subunit A	Ava_4761	Ava_4761	Thioredoxin	[TP0005-TP0100 (0.7885434)]
COG0188	COG0526	Ava_2854	Ava_2854	DNA gyrase, subunit A	Ava_0338	Ava_0338	Thioredoxin-related	[TP0005-TP0100 (0.7885434)]
COG0188	COG0526	Ava_4464	Ava_4464	DNA gyrase subunit A	Ava_0338	Ava_0338	Thioredoxin-related	[TP0005-TP0100 (0.7885434)]
COG0188	COG0526	Ava_2854	Ava_2854	DNA gyrase, subunit A	Ava_0627	Ava_0627	hypothetical protein	[TP0005-TP0100 (0.7885434)]
COG0188	COG0526	Ava_2854	Ava_2854	DNA gyrase, subunit A	Ava_3661	Ava_3661	KaiB	[TP0005-TP0100 (0.7885434)]
COG0526	COG0771	Ava_0187	Ava_0187	Thioredoxin	Ava_0793	murD	UDP-N-acetylmuramoyl-L-alanyl-D-glutamate	[TP0100-TP0903 (0.59509045)]
COG0526	COG0771	Ava_4761	Ava_4761	Thioredoxin	Ava_0793	murD	UDP-N-acetylmuramoyl-L-alanyl-D-glutamate	[TP0100-TP0903 (0.59509045)]
COG0526	COG0771	Ava_0338	Ava_0338	Thioredoxin-related	Ava_0793	murD	UDP-N-acetylmuramoyl-L-alanyl-D-glutamate	[TP0100-TP0903 (0.59509045)]
COG0526	COG0771	Ava_3661	Ava_3661	KaiB	Ava_0793	murD	UDP-N-acetylmuramoyl-L-alanyl-D-glutamate	[TP0100-TP0903 (0.59509045)]
COG0526	COG0771	Ava_2654	Ava_2654	Thioredoxin	Ava_0793	murD	UDP-N-acetylmuramoyl-L-alanyl-D-glutamate	[TP0100-TP0903 (0.59509045)]
COG0526	COG0771	Ava_0160	Ava_0160	Thioredoxin-related	Ava_0793	murD	UDP-N-acetylmuramoyl-L-alanyl-D-glutamate	[TP0100-TP0903 (0.59509045)]
COG0526	COG0771	Ava_2915	Ava_2915	hypothetical protein	Ava_0793	murD	UDP-N-acetylmuramoyl-L-alanyl-D-glutamate	[TP0100-TP0903 (0.59509045)]
COG0526	COG0771	Ava_3763	Ava_3763	Thioredoxin	Ava_0793	murD	UDP-N-acetylmuramoyl-L-alanyl-D-glutamate	[TP0100-TP0903 (0.59509045)]
COG0526	COG0771	Ava_0627	Ava_0627	hypothetical protein	Ava_0793	murD	UDP-N-acetylmuramoyl-L-alanyl-D-glutamate	[TP0100-TP0903 (0.59509045)]
COG0526	COG0771	Ava_1747	Ava_1747	Thioredoxin-related	Ava_0793	murD	UDP-N-acetylmuramoyl-L-alanyl-D-glutamate	[TP0100-TP0903 (0.59509045)]
COG0526	COG0771	Ava_1017	Ava_1017	circadian clock protein KaiB	Ava_0793	murD	UDP-N-acetylmuramoyl-L-alanyl-D-glutamate	[TP0100-TP0903 (0.59509045)]
COG0143	COG0845	Ava_2723	metG	methionine--tRNA ligase	Ava_3640	Ava_3640	heterocyst specific ABC-transporter, membrane	[TP0798-TP0965 (0.7246752)]
COG0143	COG0845	Ava_2723	metG	methionine--tRNA ligase	Ava_0601	Ava_0601	Secretion protein HlyD	[TP0798-TP0965 (0.7246752)]
COG0143	COG0845	Ava_2723	metG	methionine--tRNA ligase	Ava_2557	Ava_2557	Secretion protein HlyD	[TP0798-TP0965 (0.7246752)]
COG0143	COG0845	Ava_2723	metG	methionine--tRNA ligase	Ava_1232	Ava_1232	heterocyst specific ABC-transporter, membrane	[TP0798-TP0965 (0.7246752)]
COG0143	COG0845	Ava_2723	metG	methionine--tRNA ligase	Ava_3839	Ava_3839	Secretion protein HlyD	[TP0798-TP0965 (0.7246752)]
COG0143	COG0845	Ava_2723	metG	methionine--tRNA ligase	Ava_3586	Ava_3586	Secretion protein HlyD	[TP0798-TP0965 (0.7246752)]
COG0143	COG0845	Ava_2723	metG	methionine--tRNA ligase	Ava_2587	Ava_2587	Secretion protein HlyD	[TP0798-TP0965 (0.7246752)]
COG0143	COG0845	Ava_2723	metG	methionine--tRNA ligase	Ava_2399	Ava_2399	Secretion protein HlyD	[TP0798-TP0965 (0.7246752)]
COG0143	COG0845	Ava_2723	metG	methionine--tRNA ligase	Ava_1189	Ava_1189	Secretion protein HlyD	[TP0798-TP0965 (0.7246752)]
COG0143	COG0845	Ava_2723	metG	methionine--tRNA ligase	Ava_1431	Ava_1431	Secretion protein HlyD	[TP0798-TP0965 (0.7246752)]
COG0143	COG0845	Ava_2723	metG	methionine--tRNA ligase	Ava_4103	Ava_4103	heterocyst specific ABC-transporter, membrane	[TP0798-TP0965 (0.7246752)]
COG0143	COG0845	Ava_2723	metG	methionine--tRNA ligase	Ava_1130	Ava_1130	Secretion protein HlyD	[TP0798-TP0965 (0.7246752)]
COG0143	COG0845	Ava_2723	metG	methionine--tRNA ligase	Ava_2861	Ava_2861	Secretion protein HlyD	[TP0798-TP0965 (0.7246752)]
COG0143	COG0845	Ava_2723	metG	methionine--tRNA ligase	Ava_4382	Ava_4382	Secretion protein HlyD	[TP0798-TP0965 (0.7246752)]
COG0143	COG0845	Ava_2723	metG	methionine--tRNA ligase	Ava_2249	Ava_2249	Secretion protein HlyD	[TP0798-TP0965 (0.7246752)]
COG0143	COG0845	Ava_2723	metG	methionine--tRNA ligase	Ava_2543	Ava_2543	Secretion protein HlyD	[TP0798-TP0965 (0.7246752)]
COG0143	COG0845	Ava_2723	metG	methionine--tRNA ligase	Ava_4736	Ava_4736	Secretion protein HlyD	[TP0798-TP0965 (0.7246752)]
COG0143	COG0845	Ava_2723	metG	methionine--tRNA ligase	Ava_2858	Ava_2858	Secretion protein HlyD	[TP0798-TP0965 (0.7246752)]
COG0242	COG1744	Ava_0830	def	peptide deformylase	Ava_2598	Ava_2598	Basic membrane lipoprotein	[TP0757-TP0298 (0.51512045)]
COG0242	COG1744	Ava_5067	Ava_5067	Formylmethionine deformylase	Ava_2598	Ava_2598	Basic membrane lipoprotein	[TP0757-TP0298 (0.51512045)]
COG0762	COG2239	Ava_0517	Ava_0517	Protein of unknown function YGGT	Ava_1172	Ava_1172	Divalent cation transporter	[TP0668-TP0917 (0.5215956)]
COG0762	COG2239	Ava_0517	Ava_0517	Protein of unknown function YGGT	Ava_2430	Ava_2430	Divalent cation transporter	[TP0668-TP0917 (0.5215956)]
COG0762	COG2239	Ava_3109	Ava_3109	Protein of unknown function YGGT	Ava_1172	Ava_1172	Divalent cation transporter	[TP0668-TP0917 (0.5215956)]
COG0762	COG2239	Ava_3109	Ava_3109	Protein of unknown function YGGT	Ava_2430	Ava_2430	Divalent cation transporter	[TP0668-TP0917 (0.5215956)]
COG0504	COG1475	Ava_2267	Ava_2267	CTP synthetase	Ava_2588	Ava_2588	ParB-like nuclease	[TP0305-TP0271 (0.70252794)]
COG0149	COG2239	Ava_3290	Ava_3290	triosephosphate isomerase	Ava_2430	Ava_2430	Divalent cation transporter	[TP0537-TP0917 (0.5527395)]
COG0149	COG2239	Ava_3290	Ava_3290	triosephosphate isomerase	Ava_1172	Ava_1172	Divalent cation transporter	[TP0537-TP0917 (0.5527395)]
COG0457	COG3391	Ava_1861	Ava_1861	kinesin light chain-like	Ava_0960	Ava_0960	Peptidoglycan-binding domain 1	[TP0095-TP0421 (0.8119976)]
COG0457	COG3391	Ava_4554	Ava_4554	TPR repeat	Ava_0960	Ava_0960	Peptidoglycan-binding domain 1	[TP0095-TP0421 (0.8119976)]
COG0457	COG3391	Ava_4803	Ava_4803	Tetratricopeptide TPR_3	Ava_0960	Ava_0960	Peptidoglycan-binding domain 1	[TP0095-TP0421 (0.8119976)]
COG0457	COG3391	Ava_1591	Ava_1591	TPR repeat	Ava_0960	Ava_0960	Peptidoglycan-binding domain 1	[TP0095-TP0421 (0.8119976)]
COG0457	COG3391	Ava_3483	Ava_3483	TPR repeat	Ava_0960	Ava_0960	Peptidoglycan-binding domain 1	[TP0095-TP0421 (0.8119976)]
COG0457	COG3391	Ava_3450	Ava_3450	TPR repeat	Ava_0960	Ava_0960	Peptidoglycan-binding domain 1	[TP0095-TP0421 (0.8119976)]
COG0457	COG3391	Ava_4894	Ava_4894	TPR repeat	Ava_0960	Ava_0960	Peptidoglycan-binding domain 1	[TP0095-TP0421 (0.8119976)]
COG0457	COG3391	Ava_4137	Ava_4137	TPR repeat	Ava_0960	Ava_0960	Peptidoglycan-binding domain 1	[TP0095-TP0421 (0.8119976)]
COG0457	COG3391	Ava_3295	Ava_3295	TPR repeat	Ava_0960	Ava_0960	Peptidoglycan-binding domain 1	[TP0095-TP0421 (0.8119976)]
COG0457	COG3391	Ava_4974	Ava_4974	TPR repeat	Ava_0960	Ava_0960	Peptidoglycan-binding domain 1	[TP0095-TP0421 (0.8119976)]
COG0457	COG3391	Ava_0894	Ava_0894	TPR-related region	Ava_0960	Ava_0960	Peptidoglycan-binding domain 1	[TP0095-TP0421 (0.8119976)]
COG0457	COG3391	Ava_1444	Ava_1444	TPR repeat	Ava_0960	Ava_0960	Peptidoglycan-binding domain 1	[TP0095-TP0421 (0.8119976)]
COG0457	COG3391	Ava_1009	Ava_1009	TPR repeat	Ava_0960	Ava_0960	Peptidoglycan-binding domain 1	[TP0095-TP0421 (0.8119976)]
COG0457	COG3391	Ava_0419	Ava_0419	TPR repeat	Ava_0960	Ava_0960	Peptidoglycan-binding domain 1	[TP0095-TP0421 (0.8119976)]
COG0457	COG3391	Ava_1178	Ava_1178	TPR repeat	Ava_0960	Ava_0960	Peptidoglycan-binding domain 1	[TP0095-TP0421 (0.8119976)]
COG0457	COG3391	Ava_4988	Ava_4988	TPR repeat	Ava_0960	Ava_0960	Peptidoglycan-binding domain 1	[TP0095-TP0421 (0.8119976)]
COG0457	COG3391	Ava_2856	Ava_2856	TPR repeat	Ava_0960	Ava_0960	Peptidoglycan-binding domain 1	[TP0095-TP0421 (0.8119976)]
COG0457	COG3391	Ava_3156	Ava_3156	Tetratricopeptide TPR_4	Ava_0960	Ava_0960	Peptidoglycan-binding domain 1	[TP0095-TP0421 (0.8119976)]
COG0457	COG3391	Ava_2004	Ava_2004	TPR repeat	Ava_0960	Ava_0960	Peptidoglycan-binding domain 1	[TP0095-TP0421 (0.8119976)]
COG0457	COG3391	Ava_3729	Ava_3729	TPR-related region	Ava_0960	Ava_0960	Peptidoglycan-binding domain 1	[TP0095-TP0421 (0.8119976)]
COG0457	COG3391	Ava_3255	Ava_3255	TPR repeat	Ava_0960	Ava_0960	Peptidoglycan-binding domain 1	[TP0095-TP0421 (0.8119976)]
COG0457	COG3391	Ava_4492	Ava_4492	TPR repeat	Ava_0960	Ava_0960	Peptidoglycan-binding domain 1	[TP0095-TP0421 (0.8119976)]
COG0457	COG3391	Ava_1678	Ava_1678	TPR repeat	Ava_0960	Ava_0960	Peptidoglycan-binding domain 1	[TP0095-TP0421 (0.8119976)]
COG0250	COG0772	Ava_2551	nusG	transcription antitermination protein NusG	Ava_4584	Ava_4584	Cell cycle protein	[TP0236-TP0387 (0.7470728)]
COG0250	COG0772	Ava_2551	nusG	transcription antitermination protein NusG	Ava_1521	Ava_1521	Cell cycle protein	[TP0236-TP0387 (0.7470728)]
COG0227	COG0740	Ava_0142	Ava_0142	50S ribosomal protein L28	Ava_3604	clpP3	ATP-dependent Clp protease proteolytic subunit 3 (EC 3.4.21.92) (Endopeptidase Clp 3)	[TP0362-TP0507 (0.75048)]
COG0227	COG0740	Ava_0142	Ava_0142	50S ribosomal protein L28	Ava_0547	clpP1	ATP-dependent Clp protease proteolytic subunit 1 (EC 3.4.21.92) (Endopeptidase Clp 1)	[TP0362-TP0507 (0.75048)]
COG0227	COG0740	Ava_0142	Ava_0142	50S ribosomal protein L28	Ava_1306	Ava_1306	ATP-dependent Clp protease proteolytic subunit	[TP0362-TP0507 (0.75048)]
COG0227	COG0740	Ava_0142	Ava_0142	50S ribosomal protein L28	Ava_1305	clpP2	ATP-dependent Clp protease proteolytic subunit 2 (EC 3.4.21.92) (Endopeptidase Clp 2)	[TP0362-TP0507 (0.75048)]
COG0457	COG0457	Ava_2004	Ava_2004	TPR repeat	Ava_4894	Ava_4894	TPR repeat	[TP0067-TP0095 (0.6515529)]
COG0457	COG0457	Ava_4894	Ava_4894	TPR repeat	Ava_2004	Ava_2004	TPR repeat	[TP0067-TP0095 (0.6515529)]
COG0457	COG0457	Ava_4803	Ava_4803	Tetratricopeptide TPR_3	Ava_3450	Ava_3450	TPR repeat	[TP0067-TP0095 (0.6515529)]
COG0457	COG0457	Ava_1444	Ava_1444	TPR repeat	Ava_3483	Ava_3483	TPR repeat	[TP0067-TP0095 (0.6515529)]
COG0457	COG0457	Ava_3483	Ava_3483	TPR repeat	Ava_1444	Ava_1444	TPR repeat	[TP0067-TP0095 (0.6515529)]
COG0457	COG0457	Ava_3450	Ava_3450	TPR repeat	Ava_4803	Ava_4803	Tetratricopeptide TPR_3	[TP0067-TP0095 (0.6515529)]
COG0457	COG0457	Ava_1444	Ava_1444	TPR repeat	Ava_0419	Ava_0419	TPR repeat	[TP0067-TP0095 (0.6515529)]
COG0457	COG0457	Ava_0419	Ava_0419	TPR repeat	Ava_1444	Ava_1444	TPR repeat	[TP0067-TP0095 (0.6515529)]
COG0457	COG0457	Ava_1861	Ava_1861	kinesin light chain-like	Ava_3156	Ava_3156	Tetratricopeptide TPR_4	[TP0067-TP0095 (0.6515529)]
COG0457	COG0457	Ava_3156	Ava_3156	Tetratricopeptide TPR_4	Ava_1861	Ava_1861	kinesin light chain-like	[TP0067-TP0095 (0.6515529)]
COG0457	COG0457	Ava_3483	Ava_3483	TPR repeat	Ava_1178	Ava_1178	TPR repeat	[TP0067-TP0095 (0.6515529)]
COG0457	COG0457	Ava_1178	Ava_1178	TPR repeat	Ava_3483	Ava_3483	TPR repeat	[TP0067-TP0095 (0.6515529)]
COG0457	COG0457	Ava_1861	Ava_1861	kinesin light chain-like	Ava_1861	Ava_1861	kinesin light chain-like	[TP0067-TP0095 (0.6515529)]
COG0457	COG0457	Ava_3483	Ava_3483	TPR repeat	Ava_4988	Ava_4988	TPR repeat	[TP0067-TP0095 (0.6515529)]
COG0457	COG0457	Ava_4988	Ava_4988	TPR repeat	Ava_3483	Ava_3483	TPR repeat	[TP0067-TP0095 (0.6515529)]
COG0457	COG0457	Ava_1009	Ava_1009	TPR repeat	Ava_3729	Ava_3729	TPR-related region	[TP0067-TP0095 (0.6515529)]
COG0457	COG0457	Ava_3729	Ava_3729	TPR-related region	Ava_1009	Ava_1009	TPR repeat	[TP0067-TP0095 (0.6515529)]
COG0457	COG0457	Ava_1861	Ava_1861	kinesin light chain-like	Ava_2856	Ava_2856	TPR repeat	[TP0067-TP0095 (0.6515529)]
COG0457	COG0457	Ava_2856	Ava_2856	TPR repeat	Ava_1861	Ava_1861	kinesin light chain-like	[TP0067-TP0095 (0.6515529)]
COG0457	COG0457	Ava_3295	Ava_3295	TPR repeat	Ava_4554	Ava_4554	TPR repeat	[TP0067-TP0095 (0.6515529)]
COG0457	COG0457	Ava_4554	Ava_4554	TPR repeat	Ava_3295	Ava_3295	TPR repeat	[TP0067-TP0095 (0.6515529)]
COG0457	COG0457	Ava_4974	Ava_4974	TPR repeat	Ava_4974	Ava_4974	TPR repeat	[TP0067-TP0095 (0.6515529)]
COG0457	COG0457	Ava_1678	Ava_1678	TPR repeat	Ava_4894	Ava_4894	TPR repeat	[TP0067-TP0095 (0.6515529)]
COG0457	COG0457	Ava_3255	Ava_3255	TPR repeat	Ava_1591	Ava_1591	TPR repeat	[TP0067-TP0095 (0.6515529)]
COG0457	COG0457	Ava_1591	Ava_1591	TPR repeat	Ava_3255	Ava_3255	TPR repeat	[TP0067-TP0095 (0.6515529)]
COG0457	COG0457	Ava_4894	Ava_4894	TPR repeat	Ava_1678	Ava_1678	TPR repeat	[TP0067-TP0095 (0.6515529)]
COG0457	COG0457	Ava_2856	Ava_2856	TPR repeat	Ava_2856	Ava_2856	TPR repeat	[TP0067-TP0095 (0.6515529)]
COG0457	COG0457	Ava_2004	Ava_2004	TPR repeat	Ava_3255	Ava_3255	TPR repeat	[TP0067-TP0095 (0.6515529)]
COG0457	COG0457	Ava_3255	Ava_3255	TPR repeat	Ava_2004	Ava_2004	TPR repeat	[TP0067-TP0095 (0.6515529)]
COG0457	COG0457	Ava_4492	Ava_4492	TPR repeat	Ava_4492	Ava_4492	TPR repeat	[TP0067-TP0095 (0.6515529)]
COG0457	COG0457	Ava_3483	Ava_3483	TPR repeat	Ava_1678	Ava_1678	TPR repeat	[TP0067-TP0095 (0.6515529)]
COG0457	COG0457	Ava_1678	Ava_1678	TPR repeat	Ava_3483	Ava_3483	TPR repeat	[TP0067-TP0095 (0.6515529)]
COG0457	COG0457	Ava_3483	Ava_3483	TPR repeat	Ava_3729	Ava_3729	TPR-related region	[TP0067-TP0095 (0.6515529)]
COG0457	COG0457	Ava_3729	Ava_3729	TPR-related region	Ava_3483	Ava_3483	TPR repeat	[TP0067-TP0095 (0.6515529)]
COG0457	COG0457	Ava_3483	Ava_3483	TPR repeat	Ava_4554	Ava_4554	TPR repeat	[TP0067-TP0095 (0.6515529)]
COG0457	COG0457	Ava_4554	Ava_4554	TPR repeat	Ava_3483	Ava_3483	TPR repeat	[TP0067-TP0095 (0.6515529)]
COG0457	COG0457	Ava_3295	Ava_3295	TPR repeat	Ava_4894	Ava_4894	TPR repeat	[TP0067-TP0095 (0.6515529)]
COG0457	COG0457	Ava_4894	Ava_4894	TPR repeat	Ava_3295	Ava_3295	TPR repeat	[TP0067-TP0095 (0.6515529)]
COG0457	COG0457	Ava_1178	Ava_1178	TPR repeat	Ava_1178	Ava_1178	TPR repeat	[TP0067-TP0095 (0.6515529)]
COG0457	COG0457	Ava_4803	Ava_4803	Tetratricopeptide TPR_3	Ava_1861	Ava_1861	kinesin light chain-like	[TP0067-TP0095 (0.6515529)]
COG0457	COG0457	Ava_1861	Ava_1861	kinesin light chain-like	Ava_4803	Ava_4803	Tetratricopeptide TPR_3	[TP0067-TP0095 (0.6515529)]
COG0457	COG0457	Ava_1009	Ava_1009	TPR repeat	Ava_4894	Ava_4894	TPR repeat	[TP0067-TP0095 (0.6515529)]
COG0457	COG0457	Ava_4894	Ava_4894	TPR repeat	Ava_1009	Ava_1009	TPR repeat	[TP0067-TP0095 (0.6515529)]
COG0457	COG0457	Ava_3156	Ava_3156	Tetratricopeptide TPR_4	Ava_0419	Ava_0419	TPR repeat	[TP0067-TP0095 (0.6515529)]
COG0457	COG0457	Ava_0419	Ava_0419	TPR repeat	Ava_3156	Ava_3156	Tetratricopeptide TPR_4	[TP0067-TP0095 (0.6515529)]
COG0457	COG0457	Ava_3156	Ava_3156	Tetratricopeptide TPR_4	Ava_4894	Ava_4894	TPR repeat	[TP0067-TP0095 (0.6515529)]
COG0457	COG0457	Ava_4894	Ava_4894	TPR repeat	Ava_3156	Ava_3156	Tetratricopeptide TPR_4	[TP0067-TP0095 (0.6515529)]
COG0457	COG0457	Ava_4137	Ava_4137	TPR repeat	Ava_4492	Ava_4492	TPR repeat	[TP0067-TP0095 (0.6515529)]
COG0457	COG0457	Ava_4492	Ava_4492	TPR repeat	Ava_4137	Ava_4137	TPR repeat	[TP0067-TP0095 (0.6515529)]
COG0457	COG0457	Ava_2004	Ava_2004	TPR repeat	Ava_4988	Ava_4988	TPR repeat	[TP0067-TP0095 (0.6515529)]
COG0457	COG0457	Ava_4988	Ava_4988	TPR repeat	Ava_2004	Ava_2004	TPR repeat	[TP0067-TP0095 (0.6515529)]
COG0457	COG0457	Ava_1444	Ava_1444	TPR repeat	Ava_3156	Ava_3156	Tetratricopeptide TPR_4	[TP0067-TP0095 (0.6515529)]
COG0457	COG0457	Ava_3156	Ava_3156	Tetratricopeptide TPR_4	Ava_1444	Ava_1444	TPR repeat	[TP0067-TP0095 (0.6515529)]
COG0457	COG0457	Ava_4803	Ava_4803	Tetratricopeptide TPR_3	Ava_4137	Ava_4137	TPR repeat	[TP0067-TP0095 (0.6515529)]
COG0457	COG0457	Ava_4137	Ava_4137	TPR repeat	Ava_4803	Ava_4803	Tetratricopeptide TPR_3	[TP0067-TP0095 (0.6515529)]
COG0457	COG0457	Ava_1178	Ava_1178	TPR repeat	Ava_2856	Ava_2856	TPR repeat	[TP0067-TP0095 (0.6515529)]
COG0457	COG0457	Ava_2856	Ava_2856	TPR repeat	Ava_1178	Ava_1178	TPR repeat	[TP0067-TP0095 (0.6515529)]
COG0457	COG0457	Ava_4137	Ava_4137	TPR repeat	Ava_3729	Ava_3729	TPR-related region	[TP0067-TP0095 (0.6515529)]
COG0457	COG0457	Ava_3729	Ava_3729	TPR-related region	Ava_4137	Ava_4137	TPR repeat	[TP0067-TP0095 (0.6515529)]
COG0457	COG0457	Ava_3255	Ava_3255	TPR repeat	Ava_3255	Ava_3255	TPR repeat	[TP0067-TP0095 (0.6515529)]
COG0457	COG0457	Ava_2856	Ava_2856	TPR repeat	Ava_4554	Ava_4554	TPR repeat	[TP0067-TP0095 (0.6515529)]
COG0457	COG0457	Ava_4554	Ava_4554	TPR repeat	Ava_2856	Ava_2856	TPR repeat	[TP0067-TP0095 (0.6515529)]
COG0457	COG0457	Ava_1009	Ava_1009	TPR repeat	Ava_4137	Ava_4137	TPR repeat	[TP0067-TP0095 (0.6515529)]
COG0457	COG0457	Ava_4137	Ava_4137	TPR repeat	Ava_1009	Ava_1009	TPR repeat	[TP0067-TP0095 (0.6515529)]
COG0457	COG0457	Ava_2856	Ava_2856	TPR repeat	Ava_4974	Ava_4974	TPR repeat	[TP0067-TP0095 (0.6515529)]
COG0457	COG0457	Ava_4974	Ava_4974	TPR repeat	Ava_2856	Ava_2856	TPR repeat	[TP0067-TP0095 (0.6515529)]
COG0457	COG0457	Ava_1861	Ava_1861	kinesin light chain-like	Ava_0419	Ava_0419	TPR repeat	[TP0067-TP0095 (0.6515529)]
COG0457	COG0457	Ava_0419	Ava_0419	TPR repeat	Ava_1861	Ava_1861	kinesin light chain-like	[TP0067-TP0095 (0.6515529)]
COG0457	COG0457	Ava_0419	Ava_0419	TPR repeat	Ava_3729	Ava_3729	TPR-related region	[TP0067-TP0095 (0.6515529)]
COG0457	COG0457	Ava_3729	Ava_3729	TPR-related region	Ava_0419	Ava_0419	TPR repeat	[TP0067-TP0095 (0.6515529)]
COG0457	COG0457	Ava_4803	Ava_4803	Tetratricopeptide TPR_3	Ava_3483	Ava_3483	TPR repeat	[TP0067-TP0095 (0.6515529)]
COG0457	COG0457	Ava_3483	Ava_3483	TPR repeat	Ava_4803	Ava_4803	Tetratricopeptide TPR_3	[TP0067-TP0095 (0.6515529)]
COG0457	COG0457	Ava_3295	Ava_3295	TPR repeat	Ava_3255	Ava_3255	TPR repeat	[TP0067-TP0095 (0.6515529)]
COG0457	COG0457	Ava_3255	Ava_3255	TPR repeat	Ava_3295	Ava_3295	TPR repeat	[TP0067-TP0095 (0.6515529)]
COG0457	COG0457	Ava_1861	Ava_1861	kinesin light chain-like	Ava_4492	Ava_4492	TPR repeat	[TP0067-TP0095 (0.6515529)]
COG0457	COG0457	Ava_4492	Ava_4492	TPR repeat	Ava_1861	Ava_1861	kinesin light chain-like	[TP0067-TP0095 (0.6515529)]
COG0457	COG0457	Ava_2004	Ava_2004	TPR repeat	Ava_4137	Ava_4137	TPR repeat	[TP0067-TP0095 (0.6515529)]
COG0457	COG0457	Ava_4137	Ava_4137	TPR repeat	Ava_2004	Ava_2004	TPR repeat	[TP0067-TP0095 (0.6515529)]
COG0457	COG0457	Ava_1444	Ava_1444	TPR repeat	Ava_1678	Ava_1678	TPR repeat	[TP0067-TP0095 (0.6515529)]
COG0457	COG0457	Ava_1678	Ava_1678	TPR repeat	Ava_1444	Ava_1444	TPR repeat	[TP0067-TP0095 (0.6515529)]
COG0457	COG0457	Ava_1444	Ava_1444	TPR repeat	Ava_3450	Ava_3450	TPR repeat	[TP0067-TP0095 (0.6515529)]
COG0457	COG0457	Ava_3450	Ava_3450	TPR repeat	Ava_1444	Ava_1444	TPR repeat	[TP0067-TP0095 (0.6515529)]
COG0457	COG0457	Ava_4988	Ava_4988	TPR repeat	Ava_1591	Ava_1591	TPR repeat	[TP0067-TP0095 (0.6515529)]
COG0457	COG0457	Ava_1591	Ava_1591	TPR repeat	Ava_4988	Ava_4988	TPR repeat	[TP0067-TP0095 (0.6515529)]
COG0457	COG0457	Ava_2004	Ava_2004	TPR repeat	Ava_3729	Ava_3729	TPR-related region	[TP0067-TP0095 (0.6515529)]
COG0457	COG0457	Ava_3729	Ava_3729	TPR-related region	Ava_2004	Ava_2004	TPR repeat	[TP0067-TP0095 (0.6515529)]
COG0457	COG0457	Ava_4974	Ava_4974	TPR repeat	Ava_1591	Ava_1591	TPR repeat	[TP0067-TP0095 (0.6515529)]
COG0457	COG0457	Ava_1591	Ava_1591	TPR repeat	Ava_4974	Ava_4974	TPR repeat	[TP0067-TP0095 (0.6515529)]
COG0457	COG0457	Ava_1178	Ava_1178	TPR repeat	Ava_0894	Ava_0894	TPR-related region	[TP0067-TP0095 (0.6515529)]
COG0457	COG0457	Ava_0894	Ava_0894	TPR-related region	Ava_1178	Ava_1178	TPR repeat	[TP0067-TP0095 (0.6515529)]
COG0457	COG0457	Ava_3295	Ava_3295	TPR repeat	Ava_3295	Ava_3295	TPR repeat	[TP0067-TP0095 (0.6515529)]
COG0457	COG0457	Ava_1009	Ava_1009	TPR repeat	Ava_0894	Ava_0894	TPR-related region	[TP0067-TP0095 (0.6515529)]
COG0457	COG0457	Ava_1009	Ava_1009	TPR repeat	Ava_3450	Ava_3450	TPR repeat	[TP0067-TP0095 (0.6515529)]
COG0457	COG0457	Ava_3450	Ava_3450	TPR repeat	Ava_1009	Ava_1009	TPR repeat	[TP0067-TP0095 (0.6515529)]
COG0457	COG0457	Ava_0894	Ava_0894	TPR-related region	Ava_1009	Ava_1009	TPR repeat	[TP0067-TP0095 (0.6515529)]
COG0457	COG0457	Ava_3483	Ava_3483	TPR repeat	Ava_3156	Ava_3156	Tetratricopeptide TPR_4	[TP0067-TP0095 (0.6515529)]
COG0457	COG0457	Ava_3156	Ava_3156	Tetratricopeptide TPR_4	Ava_3483	Ava_3483	TPR repeat	[TP0067-TP0095 (0.6515529)]
COG0457	COG0457	Ava_4803	Ava_4803	Tetratricopeptide TPR_3	Ava_1591	Ava_1591	TPR repeat	[TP0067-TP0095 (0.6515529)]
COG0457	COG0457	Ava_1591	Ava_1591	TPR repeat	Ava_4803	Ava_4803	Tetratricopeptide TPR_3	[TP0067-TP0095 (0.6515529)]
COG0457	COG0457	Ava_1009	Ava_1009	TPR repeat	Ava_4988	Ava_4988	TPR repeat	[TP0067-TP0095 (0.6515529)]
COG0457	COG0457	Ava_4988	Ava_4988	TPR repeat	Ava_1009	Ava_1009	TPR repeat	[TP0067-TP0095 (0.6515529)]
COG0457	COG0457	Ava_1861	Ava_1861	kinesin light chain-like	Ava_1678	Ava_1678	TPR repeat	[TP0067-TP0095 (0.6515529)]
COG0457	COG0457	Ava_1678	Ava_1678	TPR repeat	Ava_1861	Ava_1861	kinesin light chain-like	[TP0067-TP0095 (0.6515529)]
COG0457	COG0457	Ava_3156	Ava_3156	Tetratricopeptide TPR_4	Ava_1678	Ava_1678	TPR repeat	[TP0067-TP0095 (0.6515529)]
COG0457	COG0457	Ava_2856	Ava_2856	TPR repeat	Ava_1678	Ava_1678	TPR repeat	[TP0067-TP0095 (0.6515529)]
COG0457	COG0457	Ava_1678	Ava_1678	TPR repeat	Ava_2856	Ava_2856	TPR repeat	[TP0067-TP0095 (0.6515529)]
COG0457	COG0457	Ava_1678	Ava_1678	TPR repeat	Ava_3156	Ava_3156	Tetratricopeptide TPR_4	[TP0067-TP0095 (0.6515529)]
COG0457	COG0457	Ava_4803	Ava_4803	Tetratricopeptide TPR_3	Ava_2004	Ava_2004	TPR repeat	[TP0067-TP0095 (0.6515529)]
COG0457	COG0457	Ava_4803	Ava_4803	Tetratricopeptide TPR_3	Ava_1678	Ava_1678	TPR repeat	[TP0067-TP0095 (0.6515529)]
COG0457	COG0457	Ava_1678	Ava_1678	TPR repeat	Ava_4803	Ava_4803	Tetratricopeptide TPR_3	[TP0067-TP0095 (0.6515529)]
COG0457	COG0457	Ava_2004	Ava_2004	TPR repeat	Ava_4803	Ava_4803	Tetratricopeptide TPR_3	[TP0067-TP0095 (0.6515529)]
COG0457	COG0457	Ava_1444	Ava_1444	TPR repeat	Ava_1591	Ava_1591	TPR repeat	[TP0067-TP0095 (0.6515529)]
COG0457	COG0457	Ava_1591	Ava_1591	TPR repeat	Ava_1444	Ava_1444	TPR repeat	[TP0067-TP0095 (0.6515529)]
COG0457	COG0457	Ava_3483	Ava_3483	TPR repeat	Ava_0419	Ava_0419	TPR repeat	[TP0067-TP0095 (0.6515529)]
COG0457	COG0457	Ava_1009	Ava_1009	TPR repeat	Ava_0419	Ava_0419	TPR repeat	[TP0067-TP0095 (0.6515529)]
COG0457	COG0457	Ava_1178	Ava_1178	TPR repeat	Ava_1591	Ava_1591	TPR repeat	[TP0067-TP0095 (0.6515529)]
COG0457	COG0457	Ava_0419	Ava_0419	TPR repeat	Ava_1009	Ava_1009	TPR repeat	[TP0067-TP0095 (0.6515529)]
COG0457	COG0457	Ava_0419	Ava_0419	TPR repeat	Ava_3483	Ava_3483	TPR repeat	[TP0067-TP0095 (0.6515529)]
COG0457	COG0457	Ava_1591	Ava_1591	TPR repeat	Ava_1178	Ava_1178	TPR repeat	[TP0067-TP0095 (0.6515529)]
COG0457	COG0457	Ava_3295	Ava_3295	TPR repeat	Ava_0894	Ava_0894	TPR-related region	[TP0067-TP0095 (0.6515529)]
COG0457	COG0457	Ava_0894	Ava_0894	TPR-related region	Ava_3295	Ava_3295	TPR repeat	[TP0067-TP0095 (0.6515529)]
COG0457	COG0457	Ava_4974	Ava_4974	TPR repeat	Ava_4492	Ava_4492	TPR repeat	[TP0067-TP0095 (0.6515529)]
COG0457	COG0457	Ava_4492	Ava_4492	TPR repeat	Ava_4974	Ava_4974	TPR repeat	[TP0067-TP0095 (0.6515529)]
COG0457	COG0457	Ava_2004	Ava_2004	TPR repeat	Ava_4554	Ava_4554	TPR repeat	[TP0067-TP0095 (0.6515529)]
COG0457	COG0457	Ava_4554	Ava_4554	TPR repeat	Ava_2004	Ava_2004	TPR repeat	[TP0067-TP0095 (0.6515529)]
COG0457	COG0457	Ava_2004	Ava_2004	TPR repeat	Ava_2004	Ava_2004	TPR repeat	[TP0067-TP0095 (0.6515529)]
COG0457	COG0457	Ava_3450	Ava_3450	TPR repeat	Ava_4137	Ava_4137	TPR repeat	[TP0067-TP0095 (0.6515529)]
COG0457	COG0457	Ava_4137	Ava_4137	TPR repeat	Ava_3450	Ava_3450	TPR repeat	[TP0067-TP0095 (0.6515529)]
COG0457	COG0457	Ava_3156	Ava_3156	Tetratricopeptide TPR_4	Ava_4974	Ava_4974	TPR repeat	[TP0067-TP0095 (0.6515529)]
COG0457	COG0457	Ava_4974	Ava_4974	TPR repeat	Ava_3156	Ava_3156	Tetratricopeptide TPR_4	[TP0067-TP0095 (0.6515529)]
COG0457	COG0457	Ava_1178	Ava_1178	TPR repeat	Ava_3729	Ava_3729	TPR-related region	[TP0067-TP0095 (0.6515529)]
COG0457	COG0457	Ava_3729	Ava_3729	TPR-related region	Ava_1178	Ava_1178	TPR repeat	[TP0067-TP0095 (0.6515529)]
COG0457	COG0457	Ava_4803	Ava_4803	Tetratricopeptide TPR_3	Ava_0894	Ava_0894	TPR-related region	[TP0067-TP0095 (0.6515529)]
COG0457	COG0457	Ava_0894	Ava_0894	TPR-related region	Ava_4803	Ava_4803	Tetratricopeptide TPR_3	[TP0067-TP0095 (0.6515529)]
COG0457	COG0457	Ava_3483	Ava_3483	TPR repeat	Ava_3295	Ava_3295	TPR repeat	[TP0067-TP0095 (0.6515529)]
COG0457	COG0457	Ava_3295	Ava_3295	TPR repeat	Ava_3483	Ava_3483	TPR repeat	[TP0067-TP0095 (0.6515529)]
COG0457	COG0457	Ava_2856	Ava_2856	TPR repeat	Ava_3450	Ava_3450	TPR repeat	[TP0067-TP0095 (0.6515529)]
COG0457	COG0457	Ava_3450	Ava_3450	TPR repeat	Ava_2856	Ava_2856	TPR repeat	[TP0067-TP0095 (0.6515529)]
COG0457	COG0457	Ava_1678	Ava_1678	TPR repeat	Ava_4554	Ava_4554	TPR repeat	[TP0067-TP0095 (0.6515529)]
COG0457	COG0457	Ava_4554	Ava_4554	TPR repeat	Ava_1678	Ava_1678	TPR repeat	[TP0067-TP0095 (0.6515529)]
COG0457	COG0457	Ava_4988	Ava_4988	TPR repeat	Ava_0419	Ava_0419	TPR repeat	[TP0067-TP0095 (0.6515529)]
COG0457	COG0457	Ava_0419	Ava_0419	TPR repeat	Ava_4988	Ava_4988	TPR repeat	[TP0067-TP0095 (0.6515529)]
COG0457	COG0457	Ava_3450	Ava_3450	TPR repeat	Ava_4894	Ava_4894	TPR repeat	[TP0067-TP0095 (0.6515529)]
COG0457	COG0457	Ava_4894	Ava_4894	TPR repeat	Ava_3450	Ava_3450	TPR repeat	[TP0067-TP0095 (0.6515529)]
COG0457	COG0457	Ava_2004	Ava_2004	TPR repeat	Ava_4492	Ava_4492	TPR repeat	[TP0067-TP0095 (0.6515529)]
COG0457	COG0457	Ava_4492	Ava_4492	TPR repeat	Ava_2004	Ava_2004	TPR repeat	[TP0067-TP0095 (0.6515529)]
COG0457	COG0457	Ava_1678	Ava_1678	TPR repeat	Ava_0419	Ava_0419	TPR repeat	[TP0067-TP0095 (0.6515529)]
COG0457	COG0457	Ava_0419	Ava_0419	TPR repeat	Ava_1678	Ava_1678	TPR repeat	[TP0067-TP0095 (0.6515529)]
COG0457	COG0457	Ava_1178	Ava_1178	TPR repeat	Ava_0419	Ava_0419	TPR repeat	[TP0067-TP0095 (0.6515529)]
COG0457	COG0457	Ava_0419	Ava_0419	TPR repeat	Ava_1178	Ava_1178	TPR repeat	[TP0067-TP0095 (0.6515529)]
COG0457	COG0457	Ava_3450	Ava_3450	TPR repeat	Ava_4492	Ava_4492	TPR repeat	[TP0067-TP0095 (0.6515529)]
COG0457	COG0457	Ava_4492	Ava_4492	TPR repeat	Ava_3450	Ava_3450	TPR repeat	[TP0067-TP0095 (0.6515529)]
COG0457	COG0457	Ava_1861	Ava_1861	kinesin light chain-like	Ava_3483	Ava_3483	TPR repeat	[TP0067-TP0095 (0.6515529)]
COG0457	COG0457	Ava_3483	Ava_3483	TPR repeat	Ava_1861	Ava_1861	kinesin light chain-like	[TP0067-TP0095 (0.6515529)]
COG0457	COG0457	Ava_1444	Ava_1444	TPR repeat	Ava_1861	Ava_1861	kinesin light chain-like	[TP0067-TP0095 (0.6515529)]
COG0457	COG0457	Ava_1861	Ava_1861	kinesin light chain-like	Ava_1444	Ava_1444	TPR repeat	[TP0067-TP0095 (0.6515529)]
COG0457	COG0457	Ava_3295	Ava_3295	TPR repeat	Ava_2004	Ava_2004	TPR repeat	[TP0067-TP0095 (0.6515529)]
COG0457	COG0457	Ava_2004	Ava_2004	TPR repeat	Ava_3295	Ava_3295	TPR repeat	[TP0067-TP0095 (0.6515529)]
COG0457	COG0457	Ava_3483	Ava_3483	TPR repeat	Ava_2004	Ava_2004	TPR repeat	[TP0067-TP0095 (0.6515529)]
COG0457	COG0457	Ava_2004	Ava_2004	TPR repeat	Ava_3483	Ava_3483	TPR repeat	[TP0067-TP0095 (0.6515529)]
COG0457	COG0457	Ava_4803	Ava_4803	Tetratricopeptide TPR_3	Ava_3295	Ava_3295	TPR repeat	[TP0067-TP0095 (0.6515529)]
COG0457	COG0457	Ava_3295	Ava_3295	TPR repeat	Ava_4803	Ava_4803	Tetratricopeptide TPR_3	[TP0067-TP0095 (0.6515529)]
COG0457	COG0457	Ava_4803	Ava_4803	Tetratricopeptide TPR_3	Ava_4974	Ava_4974	TPR repeat	[TP0067-TP0095 (0.6515529)]
COG0457	COG0457	Ava_1678	Ava_1678	TPR repeat	Ava_1678	Ava_1678	TPR repeat	[TP0067-TP0095 (0.6515529)]
COG0457	COG0457	Ava_4974	Ava_4974	TPR repeat	Ava_4803	Ava_4803	Tetratricopeptide TPR_3	[TP0067-TP0095 (0.6515529)]
COG0457	COG0457	Ava_0894	Ava_0894	TPR-related region	Ava_4894	Ava_4894	TPR repeat	[TP0067-TP0095 (0.6515529)]
COG0457	COG0457	Ava_4894	Ava_4894	TPR repeat	Ava_0894	Ava_0894	TPR-related region	[TP0067-TP0095 (0.6515529)]
COG0457	COG0457	Ava_1444	Ava_1444	TPR repeat	Ava_2856	Ava_2856	TPR repeat	[TP0067-TP0095 (0.6515529)]
COG0457	COG0457	Ava_2856	Ava_2856	TPR repeat	Ava_1444	Ava_1444	TPR repeat	[TP0067-TP0095 (0.6515529)]
COG0457	COG0457	Ava_4894	Ava_4894	TPR repeat	Ava_4894	Ava_4894	TPR repeat	[TP0067-TP0095 (0.6515529)]
COG0457	COG0457	Ava_2856	Ava_2856	TPR repeat	Ava_4492	Ava_4492	TPR repeat	[TP0067-TP0095 (0.6515529)]
COG0457	COG0457	Ava_4492	Ava_4492	TPR repeat	Ava_2856	Ava_2856	TPR repeat	[TP0067-TP0095 (0.6515529)]
COG0457	COG0457	Ava_1444	Ava_1444	TPR repeat	Ava_4988	Ava_4988	TPR repeat	[TP0067-TP0095 (0.6515529)]
COG0457	COG0457	Ava_4988	Ava_4988	TPR repeat	Ava_1444	Ava_1444	TPR repeat	[TP0067-TP0095 (0.6515529)]
COG0457	COG0457	Ava_1444	Ava_1444	TPR repeat	Ava_4492	Ava_4492	TPR repeat	[TP0067-TP0095 (0.6515529)]
COG0457	COG0457	Ava_1861	Ava_1861	kinesin light chain-like	Ava_1591	Ava_1591	TPR repeat	[TP0067-TP0095 (0.6515529)]
COG0457	COG0457	Ava_1591	Ava_1591	TPR repeat	Ava_1861	Ava_1861	kinesin light chain-like	[TP0067-TP0095 (0.6515529)]
COG0457	COG0457	Ava_4492	Ava_4492	TPR repeat	Ava_1444	Ava_1444	TPR repeat	[TP0067-TP0095 (0.6515529)]
COG0457	COG0457	Ava_2856	Ava_2856	TPR repeat	Ava_4988	Ava_4988	TPR repeat	[TP0067-TP0095 (0.6515529)]
COG0457	COG0457	Ava_4988	Ava_4988	TPR repeat	Ava_2856	Ava_2856	TPR repeat	[TP0067-TP0095 (0.6515529)]
COG0457	COG0457	Ava_4554	Ava_4554	TPR repeat	Ava_4974	Ava_4974	TPR repeat	[TP0067-TP0095 (0.6515529)]
COG0457	COG0457	Ava_4974	Ava_4974	TPR repeat	Ava_4554	Ava_4554	TPR repeat	[TP0067-TP0095 (0.6515529)]
COG0457	COG0457	Ava_1178	Ava_1178	TPR repeat	Ava_3255	Ava_3255	TPR repeat	[TP0067-TP0095 (0.6515529)]
COG0457	COG0457	Ava_3255	Ava_3255	TPR repeat	Ava_1178	Ava_1178	TPR repeat	[TP0067-TP0095 (0.6515529)]
COG0457	COG0457	Ava_4988	Ava_4988	TPR repeat	Ava_3255	Ava_3255	TPR repeat	[TP0067-TP0095 (0.6515529)]
COG0457	COG0457	Ava_3255	Ava_3255	TPR repeat	Ava_4988	Ava_4988	TPR repeat	[TP0067-TP0095 (0.6515529)]
COG0457	COG0457	Ava_4554	Ava_4554	TPR repeat	Ava_1591	Ava_1591	TPR repeat	[TP0067-TP0095 (0.6515529)]
COG0457	COG0457	Ava_1591	Ava_1591	TPR repeat	Ava_4554	Ava_4554	TPR repeat	[TP0067-TP0095 (0.6515529)]
COG0457	COG0457	Ava_3450	Ava_3450	TPR repeat	Ava_3729	Ava_3729	TPR-related region	[TP0067-TP0095 (0.6515529)]
COG0457	COG0457	Ava_3729	Ava_3729	TPR-related region	Ava_3450	Ava_3450	TPR repeat	[TP0067-TP0095 (0.6515529)]
COG0457	COG0457	Ava_1009	Ava_1009	TPR repeat	Ava_4554	Ava_4554	TPR repeat	[TP0067-TP0095 (0.6515529)]
COG0457	COG0457	Ava_4554	Ava_4554	TPR repeat	Ava_1009	Ava_1009	TPR repeat	[TP0067-TP0095 (0.6515529)]
COG0457	COG0457	Ava_3483	Ava_3483	TPR repeat	Ava_4137	Ava_4137	TPR repeat	[TP0067-TP0095 (0.6515529)]
COG0457	COG0457	Ava_3156	Ava_3156	Tetratricopeptide TPR_4	Ava_0894	Ava_0894	TPR-related region	[TP0067-TP0095 (0.6515529)]
COG0457	COG0457	Ava_4137	Ava_4137	TPR repeat	Ava_3483	Ava_3483	TPR repeat	[TP0067-TP0095 (0.6515529)]
COG0457	COG0457	Ava_0894	Ava_0894	TPR-related region	Ava_3156	Ava_3156	Tetratricopeptide TPR_4	[TP0067-TP0095 (0.6515529)]
COG0457	COG0457	Ava_3295	Ava_3295	TPR repeat	Ava_1009	Ava_1009	TPR repeat	[TP0067-TP0095 (0.6515529)]
COG0457	COG0457	Ava_1009	Ava_1009	TPR repeat	Ava_3295	Ava_3295	TPR repeat	[TP0067-TP0095 (0.6515529)]
COG0457	COG0457	Ava_1444	Ava_1444	TPR repeat	Ava_3729	Ava_3729	TPR-related region	[TP0067-TP0095 (0.6515529)]
COG0457	COG0457	Ava_4554	Ava_4554	TPR repeat	Ava_4492	Ava_4492	TPR repeat	[TP0067-TP0095 (0.6515529)]
COG0457	COG0457	Ava_3729	Ava_3729	TPR-related region	Ava_1444	Ava_1444	TPR repeat	[TP0067-TP0095 (0.6515529)]
COG0457	COG0457	Ava_4492	Ava_4492	TPR repeat	Ava_4554	Ava_4554	TPR repeat	[TP0067-TP0095 (0.6515529)]
COG0457	COG0457	Ava_1444	Ava_1444	TPR repeat	Ava_1178	Ava_1178	TPR repeat	[TP0067-TP0095 (0.6515529)]
COG0457	COG0457	Ava_1178	Ava_1178	TPR repeat	Ava_1444	Ava_1444	TPR repeat	[TP0067-TP0095 (0.6515529)]
COG0457	COG0457	Ava_4803	Ava_4803	Tetratricopeptide TPR_3	Ava_3255	Ava_3255	TPR repeat	[TP0067-TP0095 (0.6515529)]
COG0457	COG0457	Ava_3255	Ava_3255	TPR repeat	Ava_4803	Ava_4803	Tetratricopeptide TPR_3	[TP0067-TP0095 (0.6515529)]
COG0457	COG0457	Ava_4803	Ava_4803	Tetratricopeptide TPR_3	Ava_4492	Ava_4492	TPR repeat	[TP0067-TP0095 (0.6515529)]
COG0457	COG0457	Ava_4492	Ava_4492	TPR repeat	Ava_4803	Ava_4803	Tetratricopeptide TPR_3	[TP0067-TP0095 (0.6515529)]
COG0457	COG0457	Ava_0894	Ava_0894	TPR-related region	Ava_0419	Ava_0419	TPR repeat	[TP0067-TP0095 (0.6515529)]
COG0457	COG0457	Ava_0419	Ava_0419	TPR repeat	Ava_0894	Ava_0894	TPR-related region	[TP0067-TP0095 (0.6515529)]
COG0457	COG0457	Ava_1444	Ava_1444	TPR repeat	Ava_1444	Ava_1444	TPR repeat	[TP0067-TP0095 (0.6515529)]
COG0457	COG0457	Ava_3450	Ava_3450	TPR repeat	Ava_3450	Ava_3450	TPR repeat	[TP0067-TP0095 (0.6515529)]
COG0457	COG0457	Ava_1861	Ava_1861	kinesin light chain-like	Ava_4554	Ava_4554	TPR repeat	[TP0067-TP0095 (0.6515529)]
COG0457	COG0457	Ava_4554	Ava_4554	TPR repeat	Ava_1861	Ava_1861	kinesin light chain-like	[TP0067-TP0095 (0.6515529)]
COG0457	COG0457	Ava_3156	Ava_3156	Tetratricopeptide TPR_4	Ava_4492	Ava_4492	TPR repeat	[TP0067-TP0095 (0.6515529)]
COG0457	COG0457	Ava_4492	Ava_4492	TPR repeat	Ava_3156	Ava_3156	Tetratricopeptide TPR_4	[TP0067-TP0095 (0.6515529)]
COG0457	COG0457	Ava_3295	Ava_3295	TPR repeat	Ava_4137	Ava_4137	TPR repeat	[TP0067-TP0095 (0.6515529)]
COG0457	COG0457	Ava_4137	Ava_4137	TPR repeat	Ava_3295	Ava_3295	TPR repeat	[TP0067-TP0095 (0.6515529)]
COG0457	COG0457	Ava_1009	Ava_1009	TPR repeat	Ava_2856	Ava_2856	TPR repeat	[TP0067-TP0095 (0.6515529)]
COG0457	COG0457	Ava_2856	Ava_2856	TPR repeat	Ava_1009	Ava_1009	TPR repeat	[TP0067-TP0095 (0.6515529)]
COG0457	COG0457	Ava_3450	Ava_3450	TPR repeat	Ava_0419	Ava_0419	TPR repeat	[TP0067-TP0095 (0.6515529)]
COG0457	COG0457	Ava_0419	Ava_0419	TPR repeat	Ava_3450	Ava_3450	TPR repeat	[TP0067-TP0095 (0.6515529)]
COG0457	COG0457	Ava_0419	Ava_0419	TPR repeat	Ava_4894	Ava_4894	TPR repeat	[TP0067-TP0095 (0.6515529)]
COG0457	COG0457	Ava_4894	Ava_4894	TPR repeat	Ava_0419	Ava_0419	TPR repeat	[TP0067-TP0095 (0.6515529)]
COG0457	COG0457	Ava_0419	Ava_0419	TPR repeat	Ava_4974	Ava_4974	TPR repeat	[TP0067-TP0095 (0.6515529)]
COG0457	COG0457	Ava_4974	Ava_4974	TPR repeat	Ava_0419	Ava_0419	TPR repeat	[TP0067-TP0095 (0.6515529)]
COG0457	COG0457	Ava_1444	Ava_1444	TPR repeat	Ava_0894	Ava_0894	TPR-related region	[TP0067-TP0095 (0.6515529)]
COG0457	COG0457	Ava_0894	Ava_0894	TPR-related region	Ava_1444	Ava_1444	TPR repeat	[TP0067-TP0095 (0.6515529)]
COG0457	COG0457	Ava_3156	Ava_3156	Tetratricopeptide TPR_4	Ava_3729	Ava_3729	TPR-related region	[TP0067-TP0095 (0.6515529)]
COG0457	COG0457	Ava_3729	Ava_3729	TPR-related region	Ava_3156	Ava_3156	Tetratricopeptide TPR_4	[TP0067-TP0095 (0.6515529)]
COG0457	COG0457	Ava_3450	Ava_3450	TPR repeat	Ava_1678	Ava_1678	TPR repeat	[TP0067-TP0095 (0.6515529)]
COG0457	COG0457	Ava_1678	Ava_1678	TPR repeat	Ava_3450	Ava_3450	TPR repeat	[TP0067-TP0095 (0.6515529)]
COG0457	COG0457	Ava_3156	Ava_3156	Tetratricopeptide TPR_4	Ava_3255	Ava_3255	TPR repeat	[TP0067-TP0095 (0.6515529)]
COG0457	COG0457	Ava_3255	Ava_3255	TPR repeat	Ava_3156	Ava_3156	Tetratricopeptide TPR_4	[TP0067-TP0095 (0.6515529)]
COG0457	COG0457	Ava_3295	Ava_3295	TPR repeat	Ava_0419	Ava_0419	TPR repeat	[TP0067-TP0095 (0.6515529)]
COG0457	COG0457	Ava_3450	Ava_3450	TPR repeat	Ava_3255	Ava_3255	TPR repeat	[TP0067-TP0095 (0.6515529)]
COG0457	COG0457	Ava_0419	Ava_0419	TPR repeat	Ava_3295	Ava_3295	TPR repeat	[TP0067-TP0095 (0.6515529)]
COG0457	COG0457	Ava_3255	Ava_3255	TPR repeat	Ava_3450	Ava_3450	TPR repeat	[TP0067-TP0095 (0.6515529)]
COG0457	COG0457	Ava_0419	Ava_0419	TPR repeat	Ava_4492	Ava_4492	TPR repeat	[TP0067-TP0095 (0.6515529)]
COG0457	COG0457	Ava_4492	Ava_4492	TPR repeat	Ava_0419	Ava_0419	TPR repeat	[TP0067-TP0095 (0.6515529)]
COG0457	COG0457	Ava_4137	Ava_4137	TPR repeat	Ava_4554	Ava_4554	TPR repeat	[TP0067-TP0095 (0.6515529)]
COG0457	COG0457	Ava_4554	Ava_4554	TPR repeat	Ava_4137	Ava_4137	TPR repeat	[TP0067-TP0095 (0.6515529)]
COG0457	COG0457	Ava_1444	Ava_1444	TPR repeat	Ava_4894	Ava_4894	TPR repeat	[TP0067-TP0095 (0.6515529)]
COG0457	COG0457	Ava_4894	Ava_4894	TPR repeat	Ava_1444	Ava_1444	TPR repeat	[TP0067-TP0095 (0.6515529)]
COG0457	COG0457	Ava_4554	Ava_4554	TPR repeat	Ava_4554	Ava_4554	TPR repeat	[TP0067-TP0095 (0.6515529)]
COG0457	COG0457	Ava_3295	Ava_3295	TPR repeat	Ava_2856	Ava_2856	TPR repeat	[TP0067-TP0095 (0.6515529)]
COG0457	COG0457	Ava_2856	Ava_2856	TPR repeat	Ava_3295	Ava_3295	TPR repeat	[TP0067-TP0095 (0.6515529)]
COG0457	COG0457	Ava_1861	Ava_1861	kinesin light chain-like	Ava_3729	Ava_3729	TPR-related region	[TP0067-TP0095 (0.6515529)]
COG0457	COG0457	Ava_3729	Ava_3729	TPR-related region	Ava_1861	Ava_1861	kinesin light chain-like	[TP0067-TP0095 (0.6515529)]
COG0457	COG0457	Ava_0894	Ava_0894	TPR-related region	Ava_4554	Ava_4554	TPR repeat	[TP0067-TP0095 (0.6515529)]
COG0457	COG0457	Ava_1678	Ava_1678	TPR repeat	Ava_1591	Ava_1591	TPR repeat	[TP0067-TP0095 (0.6515529)]
COG0457	COG0457	Ava_4554	Ava_4554	TPR repeat	Ava_0894	Ava_0894	TPR-related region	[TP0067-TP0095 (0.6515529)]
COG0457	COG0457	Ava_1591	Ava_1591	TPR repeat	Ava_1678	Ava_1678	TPR repeat	[TP0067-TP0095 (0.6515529)]
COG0457	COG0457	Ava_0894	Ava_0894	TPR-related region	Ava_1591	Ava_1591	TPR repeat	[TP0067-TP0095 (0.6515529)]
COG0457	COG0457	Ava_1591	Ava_1591	TPR repeat	Ava_0894	Ava_0894	TPR-related region	[TP0067-TP0095 (0.6515529)]
COG0457	COG0457	Ava_3295	Ava_3295	TPR repeat	Ava_4492	Ava_4492	TPR repeat	[TP0067-TP0095 (0.6515529)]
COG0457	COG0457	Ava_4492	Ava_4492	TPR repeat	Ava_3295	Ava_3295	TPR repeat	[TP0067-TP0095 (0.6515529)]
COG0457	COG0457	Ava_1009	Ava_1009	TPR repeat	Ava_1009	Ava_1009	TPR repeat	[TP0067-TP0095 (0.6515529)]
COG0457	COG0457	Ava_3483	Ava_3483	TPR repeat	Ava_1009	Ava_1009	TPR repeat	[TP0067-TP0095 (0.6515529)]
COG0457	COG0457	Ava_1009	Ava_1009	TPR repeat	Ava_3483	Ava_3483	TPR repeat	[TP0067-TP0095 (0.6515529)]
COG0457	COG0457	Ava_1009	Ava_1009	TPR repeat	Ava_1591	Ava_1591	TPR repeat	[TP0067-TP0095 (0.6515529)]
COG0457	COG0457	Ava_4988	Ava_4988	TPR repeat	Ava_1678	Ava_1678	TPR repeat	[TP0067-TP0095 (0.6515529)]
COG0457	COG0457	Ava_1678	Ava_1678	TPR repeat	Ava_4988	Ava_4988	TPR repeat	[TP0067-TP0095 (0.6515529)]
COG0457	COG0457	Ava_1591	Ava_1591	TPR repeat	Ava_1009	Ava_1009	TPR repeat	[TP0067-TP0095 (0.6515529)]
COG0457	COG0457	Ava_4803	Ava_4803	Tetratricopeptide TPR_3	Ava_1009	Ava_1009	TPR repeat	[TP0067-TP0095 (0.6515529)]
COG0457	COG0457	Ava_1009	Ava_1009	TPR repeat	Ava_4803	Ava_4803	Tetratricopeptide TPR_3	[TP0067-TP0095 (0.6515529)]
COG0457	COG0457	Ava_0894	Ava_0894	TPR-related region	Ava_4137	Ava_4137	TPR repeat	[TP0067-TP0095 (0.6515529)]
COG0457	COG0457	Ava_4137	Ava_4137	TPR repeat	Ava_0894	Ava_0894	TPR-related region	[TP0067-TP0095 (0.6515529)]
COG0457	COG0457	Ava_0419	Ava_0419	TPR repeat	Ava_3255	Ava_3255	TPR repeat	[TP0067-TP0095 (0.6515529)]
COG0457	COG0457	Ava_3255	Ava_3255	TPR repeat	Ava_0419	Ava_0419	TPR repeat	[TP0067-TP0095 (0.6515529)]
COG0457	COG0457	Ava_1178	Ava_1178	TPR repeat	Ava_4137	Ava_4137	TPR repeat	[TP0067-TP0095 (0.6515529)]
COG0457	COG0457	Ava_4137	Ava_4137	TPR repeat	Ava_1178	Ava_1178	TPR repeat	[TP0067-TP0095 (0.6515529)]
COG0457	COG0457	Ava_0894	Ava_0894	TPR-related region	Ava_3729	Ava_3729	TPR-related region	[TP0067-TP0095 (0.6515529)]
COG0457	COG0457	Ava_3729	Ava_3729	TPR-related region	Ava_0894	Ava_0894	TPR-related region	[TP0067-TP0095 (0.6515529)]
COG0457	COG0457	Ava_1009	Ava_1009	TPR repeat	Ava_1178	Ava_1178	TPR repeat	[TP0067-TP0095 (0.6515529)]
COG0457	COG0457	Ava_1178	Ava_1178	TPR repeat	Ava_1009	Ava_1009	TPR repeat	[TP0067-TP0095 (0.6515529)]
COG0457	COG0457	Ava_2856	Ava_2856	TPR repeat	Ava_0894	Ava_0894	TPR-related region	[TP0067-TP0095 (0.6515529)]
COG0457	COG0457	Ava_4137	Ava_4137	TPR repeat	Ava_4894	Ava_4894	TPR repeat	[TP0067-TP0095 (0.6515529)]
COG0457	COG0457	Ava_0894	Ava_0894	TPR-related region	Ava_2856	Ava_2856	TPR repeat	[TP0067-TP0095 (0.6515529)]
COG0457	COG0457	Ava_4894	Ava_4894	TPR repeat	Ava_4137	Ava_4137	TPR repeat	[TP0067-TP0095 (0.6515529)]
COG0457	COG0457	Ava_3295	Ava_3295	TPR repeat	Ava_3450	Ava_3450	TPR repeat	[TP0067-TP0095 (0.6515529)]
COG0457	COG0457	Ava_3450	Ava_3450	TPR repeat	Ava_3295	Ava_3295	TPR repeat	[TP0067-TP0095 (0.6515529)]
COG0457	COG0457	Ava_3156	Ava_3156	Tetratricopeptide TPR_4	Ava_2856	Ava_2856	TPR repeat	[TP0067-TP0095 (0.6515529)]
COG0457	COG0457	Ava_2856	Ava_2856	TPR repeat	Ava_4894	Ava_4894	TPR repeat	[TP0067-TP0095 (0.6515529)]
COG0457	COG0457	Ava_2856	Ava_2856	TPR repeat	Ava_3156	Ava_3156	Tetratricopeptide TPR_4	[TP0067-TP0095 (0.6515529)]
COG0457	COG0457	Ava_4894	Ava_4894	TPR repeat	Ava_2856	Ava_2856	TPR repeat	[TP0067-TP0095 (0.6515529)]
COG0457	COG0457	Ava_4803	Ava_4803	Tetratricopeptide TPR_3	Ava_2856	Ava_2856	TPR repeat	[TP0067-TP0095 (0.6515529)]
COG0457	COG0457	Ava_2856	Ava_2856	TPR repeat	Ava_4803	Ava_4803	Tetratricopeptide TPR_3	[TP0067-TP0095 (0.6515529)]
COG0457	COG0457	Ava_3483	Ava_3483	TPR repeat	Ava_4492	Ava_4492	TPR repeat	[TP0067-TP0095 (0.6515529)]
COG0457	COG0457	Ava_4492	Ava_4492	TPR repeat	Ava_3483	Ava_3483	TPR repeat	[TP0067-TP0095 (0.6515529)]
COG0457	COG0457	Ava_3483	Ava_3483	TPR repeat	Ava_4894	Ava_4894	TPR repeat	[TP0067-TP0095 (0.6515529)]
COG0457	COG0457	Ava_4894	Ava_4894	TPR repeat	Ava_3483	Ava_3483	TPR repeat	[TP0067-TP0095 (0.6515529)]
COG0457	COG0457	Ava_2004	Ava_2004	TPR repeat	Ava_3156	Ava_3156	Tetratricopeptide TPR_4	[TP0067-TP0095 (0.6515529)]
COG0457	COG0457	Ava_3156	Ava_3156	Tetratricopeptide TPR_4	Ava_2004	Ava_2004	TPR repeat	[TP0067-TP0095 (0.6515529)]
COG0457	COG0457	Ava_4803	Ava_4803	Tetratricopeptide TPR_3	Ava_4894	Ava_4894	TPR repeat	[TP0067-TP0095 (0.6515529)]
COG0457	COG0457	Ava_4894	Ava_4894	TPR repeat	Ava_4803	Ava_4803	Tetratricopeptide TPR_3	[TP0067-TP0095 (0.6515529)]
COG0457	COG0457	Ava_1678	Ava_1678	TPR repeat	Ava_3255	Ava_3255	TPR repeat	[TP0067-TP0095 (0.6515529)]
COG0457	COG0457	Ava_3255	Ava_3255	TPR repeat	Ava_1678	Ava_1678	TPR repeat	[TP0067-TP0095 (0.6515529)]
COG0457	COG0457	Ava_3729	Ava_3729	TPR-related region	Ava_4894	Ava_4894	TPR repeat	[TP0067-TP0095 (0.6515529)]
COG0457	COG0457	Ava_4894	Ava_4894	TPR repeat	Ava_3729	Ava_3729	TPR-related region	[TP0067-TP0095 (0.6515529)]
COG0457	COG0457	Ava_1678	Ava_1678	TPR repeat	Ava_4137	Ava_4137	TPR repeat	[TP0067-TP0095 (0.6515529)]
COG0457	COG0457	Ava_4137	Ava_4137	TPR repeat	Ava_1678	Ava_1678	TPR repeat	[TP0067-TP0095 (0.6515529)]
COG0457	COG0457	Ava_0419	Ava_0419	TPR repeat	Ava_0419	Ava_0419	TPR repeat	[TP0067-TP0095 (0.6515529)]
COG0457	COG0457	Ava_1178	Ava_1178	TPR repeat	Ava_4492	Ava_4492	TPR repeat	[TP0067-TP0095 (0.6515529)]
COG0457	COG0457	Ava_4492	Ava_4492	TPR repeat	Ava_1178	Ava_1178	TPR repeat	[TP0067-TP0095 (0.6515529)]
COG0457	COG0457	Ava_1861	Ava_1861	kinesin light chain-like	Ava_4988	Ava_4988	TPR repeat	[TP0067-TP0095 (0.6515529)]
COG0457	COG0457	Ava_4988	Ava_4988	TPR repeat	Ava_1861	Ava_1861	kinesin light chain-like	[TP0067-TP0095 (0.6515529)]
COG0457	COG0457	Ava_1678	Ava_1678	TPR repeat	Ava_3729	Ava_3729	TPR-related region	[TP0067-TP0095 (0.6515529)]
COG0457	COG0457	Ava_3729	Ava_3729	TPR-related region	Ava_1678	Ava_1678	TPR repeat	[TP0067-TP0095 (0.6515529)]
COG0457	COG0457	Ava_3295	Ava_3295	TPR repeat	Ava_1678	Ava_1678	TPR repeat	[TP0067-TP0095 (0.6515529)]
COG0457	COG0457	Ava_1678	Ava_1678	TPR repeat	Ava_3295	Ava_3295	TPR repeat	[TP0067-TP0095 (0.6515529)]
COG0457	COG0457	Ava_1861	Ava_1861	kinesin light chain-like	Ava_3255	Ava_3255	TPR repeat	[TP0067-TP0095 (0.6515529)]
COG0457	COG0457	Ava_3255	Ava_3255	TPR repeat	Ava_1861	Ava_1861	kinesin light chain-like	[TP0067-TP0095 (0.6515529)]
COG0457	COG0457	Ava_3729	Ava_3729	TPR-related region	Ava_4492	Ava_4492	TPR repeat	[TP0067-TP0095 (0.6515529)]
COG0457	COG0457	Ava_4492	Ava_4492	TPR repeat	Ava_3729	Ava_3729	TPR-related region	[TP0067-TP0095 (0.6515529)]
COG0457	COG0457	Ava_4803	Ava_4803	Tetratricopeptide TPR_3	Ava_3729	Ava_3729	TPR-related region	[TP0067-TP0095 (0.6515529)]
COG0457	COG0457	Ava_1009	Ava_1009	TPR repeat	Ava_3156	Ava_3156	Tetratricopeptide TPR_4	[TP0067-TP0095 (0.6515529)]
COG0457	COG0457	Ava_3156	Ava_3156	Tetratricopeptide TPR_4	Ava_1009	Ava_1009	TPR repeat	[TP0067-TP0095 (0.6515529)]
COG0457	COG0457	Ava_3729	Ava_3729	TPR-related region	Ava_4803	Ava_4803	Tetratricopeptide TPR_3	[TP0067-TP0095 (0.6515529)]
COG0457	COG0457	Ava_1009	Ava_1009	TPR repeat	Ava_2004	Ava_2004	TPR repeat	[TP0067-TP0095 (0.6515529)]
COG0457	COG0457	Ava_2004	Ava_2004	TPR repeat	Ava_1009	Ava_1009	TPR repeat	[TP0067-TP0095 (0.6515529)]
COG0457	COG0457	Ava_3156	Ava_3156	Tetratricopeptide TPR_4	Ava_1591	Ava_1591	TPR repeat	[TP0067-TP0095 (0.6515529)]
COG0457	COG0457	Ava_1591	Ava_1591	TPR repeat	Ava_3156	Ava_3156	Tetratricopeptide TPR_4	[TP0067-TP0095 (0.6515529)]
COG0457	COG0457	Ava_2004	Ava_2004	TPR repeat	Ava_1678	Ava_1678	TPR repeat	[TP0067-TP0095 (0.6515529)]
COG0457	COG0457	Ava_1678	Ava_1678	TPR repeat	Ava_2004	Ava_2004	TPR repeat	[TP0067-TP0095 (0.6515529)]
COG0457	COG0457	Ava_4988	Ava_4988	TPR repeat	Ava_3450	Ava_3450	TPR repeat	[TP0067-TP0095 (0.6515529)]
COG0457	COG0457	Ava_3450	Ava_3450	TPR repeat	Ava_4988	Ava_4988	TPR repeat	[TP0067-TP0095 (0.6515529)]
COG0457	COG0457	Ava_3255	Ava_3255	TPR repeat	Ava_4492	Ava_4492	TPR repeat	[TP0067-TP0095 (0.6515529)]
COG0457	COG0457	Ava_4492	Ava_4492	TPR repeat	Ava_3255	Ava_3255	TPR repeat	[TP0067-TP0095 (0.6515529)]
COG0457	COG0457	Ava_3729	Ava_3729	TPR-related region	Ava_3255	Ava_3255	TPR repeat	[TP0067-TP0095 (0.6515529)]
COG0457	COG0457	Ava_4974	Ava_4974	TPR repeat	Ava_3255	Ava_3255	TPR repeat	[TP0067-TP0095 (0.6515529)]
COG0457	COG0457	Ava_3255	Ava_3255	TPR repeat	Ava_3729	Ava_3729	TPR-related region	[TP0067-TP0095 (0.6515529)]
COG0457	COG0457	Ava_3255	Ava_3255	TPR repeat	Ava_4974	Ava_4974	TPR repeat	[TP0067-TP0095 (0.6515529)]
COG0457	COG0457	Ava_1178	Ava_1178	TPR repeat	Ava_4988	Ava_4988	TPR repeat	[TP0067-TP0095 (0.6515529)]
COG0457	COG0457	Ava_4988	Ava_4988	TPR repeat	Ava_1178	Ava_1178	TPR repeat	[TP0067-TP0095 (0.6515529)]
COG0457	COG0457	Ava_4803	Ava_4803	Tetratricopeptide TPR_3	Ava_1444	Ava_1444	TPR repeat	[TP0067-TP0095 (0.6515529)]
COG0457	COG0457	Ava_1444	Ava_1444	TPR repeat	Ava_4803	Ava_4803	Tetratricopeptide TPR_3	[TP0067-TP0095 (0.6515529)]
COG0457	COG0457	Ava_4803	Ava_4803	Tetratricopeptide TPR_3	Ava_1178	Ava_1178	TPR repeat	[TP0067-TP0095 (0.6515529)]
COG0457	COG0457	Ava_1178	Ava_1178	TPR repeat	Ava_4803	Ava_4803	Tetratricopeptide TPR_3	[TP0067-TP0095 (0.6515529)]
COG0457	COG0457	Ava_1178	Ava_1178	TPR repeat	Ava_4894	Ava_4894	TPR repeat	[TP0067-TP0095 (0.6515529)]
COG0457	COG0457	Ava_4894	Ava_4894	TPR repeat	Ava_1178	Ava_1178	TPR repeat	[TP0067-TP0095 (0.6515529)]
COG0457	COG0457	Ava_1444	Ava_1444	TPR repeat	Ava_1009	Ava_1009	TPR repeat	[TP0067-TP0095 (0.6515529)]
COG0457	COG0457	Ava_1009	Ava_1009	TPR repeat	Ava_1444	Ava_1444	TPR repeat	[TP0067-TP0095 (0.6515529)]
COG0457	COG0457	Ava_3156	Ava_3156	Tetratricopeptide TPR_4	Ava_3450	Ava_3450	TPR repeat	[TP0067-TP0095 (0.6515529)]
COG0457	COG0457	Ava_3450	Ava_3450	TPR repeat	Ava_3156	Ava_3156	Tetratricopeptide TPR_4	[TP0067-TP0095 (0.6515529)]
COG0457	COG0457	Ava_3729	Ava_3729	TPR-related region	Ava_4974	Ava_4974	TPR repeat	[TP0067-TP0095 (0.6515529)]
COG0457	COG0457	Ava_4974	Ava_4974	TPR repeat	Ava_3729	Ava_3729	TPR-related region	[TP0067-TP0095 (0.6515529)]
COG0457	COG0457	Ava_2856	Ava_2856	TPR repeat	Ava_4137	Ava_4137	TPR repeat	[TP0067-TP0095 (0.6515529)]
COG0457	COG0457	Ava_4137	Ava_4137	TPR repeat	Ava_2856	Ava_2856	TPR repeat	[TP0067-TP0095 (0.6515529)]
COG0457	COG0457	Ava_3483	Ava_3483	TPR repeat	Ava_3483	Ava_3483	TPR repeat	[TP0067-TP0095 (0.6515529)]
COG0457	COG0457	Ava_1444	Ava_1444	TPR repeat	Ava_4974	Ava_4974	TPR repeat	[TP0067-TP0095 (0.6515529)]
COG0457	COG0457	Ava_4974	Ava_4974	TPR repeat	Ava_1444	Ava_1444	TPR repeat	[TP0067-TP0095 (0.6515529)]
COG0457	COG0457	Ava_3729	Ava_3729	TPR-related region	Ava_1591	Ava_1591	TPR repeat	[TP0067-TP0095 (0.6515529)]
COG0457	COG0457	Ava_1591	Ava_1591	TPR repeat	Ava_3729	Ava_3729	TPR-related region	[TP0067-TP0095 (0.6515529)]
COG0457	COG0457	Ava_1444	Ava_1444	TPR repeat	Ava_4554	Ava_4554	TPR repeat	[TP0067-TP0095 (0.6515529)]
COG0457	COG0457	Ava_4554	Ava_4554	TPR repeat	Ava_1444	Ava_1444	TPR repeat	[TP0067-TP0095 (0.6515529)]
COG0457	COG0457	Ava_4974	Ava_4974	TPR repeat	Ava_4894	Ava_4894	TPR repeat	[TP0067-TP0095 (0.6515529)]
COG0457	COG0457	Ava_4894	Ava_4894	TPR repeat	Ava_4974	Ava_4974	TPR repeat	[TP0067-TP0095 (0.6515529)]
COG0457	COG0457	Ava_4554	Ava_4554	TPR repeat	Ava_4894	Ava_4894	TPR repeat	[TP0067-TP0095 (0.6515529)]
COG0457	COG0457	Ava_4894	Ava_4894	TPR repeat	Ava_4554	Ava_4554	TPR repeat	[TP0067-TP0095 (0.6515529)]
COG0457	COG0457	Ava_0419	Ava_0419	TPR repeat	Ava_1591	Ava_1591	TPR repeat	[TP0067-TP0095 (0.6515529)]
COG0457	COG0457	Ava_1591	Ava_1591	TPR repeat	Ava_0419	Ava_0419	TPR repeat	[TP0067-TP0095 (0.6515529)]
COG0457	COG0457	Ava_1861	Ava_1861	kinesin light chain-like	Ava_4137	Ava_4137	TPR repeat	[TP0067-TP0095 (0.6515529)]
COG0457	COG0457	Ava_1178	Ava_1178	TPR repeat	Ava_1678	Ava_1678	TPR repeat	[TP0067-TP0095 (0.6515529)]
COG0457	COG0457	Ava_4137	Ava_4137	TPR repeat	Ava_1861	Ava_1861	kinesin light chain-like	[TP0067-TP0095 (0.6515529)]
COG0457	COG0457	Ava_1678	Ava_1678	TPR repeat	Ava_1178	Ava_1178	TPR repeat	[TP0067-TP0095 (0.6515529)]
COG0457	COG0457	Ava_3156	Ava_3156	Tetratricopeptide TPR_4	Ava_4137	Ava_4137	TPR repeat	[TP0067-TP0095 (0.6515529)]
COG0457	COG0457	Ava_4137	Ava_4137	TPR repeat	Ava_3156	Ava_3156	Tetratricopeptide TPR_4	[TP0067-TP0095 (0.6515529)]
COG0457	COG0457	Ava_4554	Ava_4554	TPR repeat	Ava_3729	Ava_3729	TPR-related region	[TP0067-TP0095 (0.6515529)]
COG0457	COG0457	Ava_3729	Ava_3729	TPR-related region	Ava_4554	Ava_4554	TPR repeat	[TP0067-TP0095 (0.6515529)]
COG0457	COG0457	Ava_3483	Ava_3483	TPR repeat	Ava_3450	Ava_3450	TPR repeat	[TP0067-TP0095 (0.6515529)]
COG0457	COG0457	Ava_3450	Ava_3450	TPR repeat	Ava_3483	Ava_3483	TPR repeat	[TP0067-TP0095 (0.6515529)]
COG0457	COG0457	Ava_1861	Ava_1861	kinesin light chain-like	Ava_2004	Ava_2004	TPR repeat	[TP0067-TP0095 (0.6515529)]
COG0457	COG0457	Ava_2004	Ava_2004	TPR repeat	Ava_1861	Ava_1861	kinesin light chain-like	[TP0067-TP0095 (0.6515529)]
COG0457	COG0457	Ava_3295	Ava_3295	TPR repeat	Ava_4988	Ava_4988	TPR repeat	[TP0067-TP0095 (0.6515529)]
COG0457	COG0457	Ava_4988	Ava_4988	TPR repeat	Ava_3295	Ava_3295	TPR repeat	[TP0067-TP0095 (0.6515529)]
COG0457	COG0457	Ava_3156	Ava_3156	Tetratricopeptide TPR_4	Ava_4554	Ava_4554	TPR repeat	[TP0067-TP0095 (0.6515529)]
COG0457	COG0457	Ava_4554	Ava_4554	TPR repeat	Ava_3156	Ava_3156	Tetratricopeptide TPR_4	[TP0067-TP0095 (0.6515529)]
COG0457	COG0457	Ava_1861	Ava_1861	kinesin light chain-like	Ava_3295	Ava_3295	TPR repeat	[TP0067-TP0095 (0.6515529)]
COG0457	COG0457	Ava_3295	Ava_3295	TPR repeat	Ava_1861	Ava_1861	kinesin light chain-like	[TP0067-TP0095 (0.6515529)]
COG0457	COG0457	Ava_3450	Ava_3450	TPR repeat	Ava_4974	Ava_4974	TPR repeat	[TP0067-TP0095 (0.6515529)]
COG0457	COG0457	Ava_4974	Ava_4974	TPR repeat	Ava_3450	Ava_3450	TPR repeat	[TP0067-TP0095 (0.6515529)]
COG0457	COG0457	Ava_0894	Ava_0894	TPR-related region	Ava_3450	Ava_3450	TPR repeat	[TP0067-TP0095 (0.6515529)]
COG0457	COG0457	Ava_3450	Ava_3450	TPR repeat	Ava_0894	Ava_0894	TPR-related region	[TP0067-TP0095 (0.6515529)]
COG0457	COG0457	Ava_0894	Ava_0894	TPR-related region	Ava_4492	Ava_4492	TPR repeat	[TP0067-TP0095 (0.6515529)]
COG0457	COG0457	Ava_4492	Ava_4492	TPR repeat	Ava_0894	Ava_0894	TPR-related region	[TP0067-TP0095 (0.6515529)]
COG0457	COG0457	Ava_2004	Ava_2004	TPR repeat	Ava_0894	Ava_0894	TPR-related region	[TP0067-TP0095 (0.6515529)]
COG0457	COG0457	Ava_0894	Ava_0894	TPR-related region	Ava_2004	Ava_2004	TPR repeat	[TP0067-TP0095 (0.6515529)]
COG0457	COG0457	Ava_3483	Ava_3483	TPR repeat	Ava_1591	Ava_1591	TPR repeat	[TP0067-TP0095 (0.6515529)]
COG0457	COG0457	Ava_1591	Ava_1591	TPR repeat	Ava_3483	Ava_3483	TPR repeat	[TP0067-TP0095 (0.6515529)]
COG0457	COG0457	Ava_1444	Ava_1444	TPR repeat	Ava_4137	Ava_4137	TPR repeat	[TP0067-TP0095 (0.6515529)]
COG0457	COG0457	Ava_4137	Ava_4137	TPR repeat	Ava_1444	Ava_1444	TPR repeat	[TP0067-TP0095 (0.6515529)]
COG0457	COG0457	Ava_4492	Ava_4492	TPR repeat	Ava_4894	Ava_4894	TPR repeat	[TP0067-TP0095 (0.6515529)]
COG0457	COG0457	Ava_4894	Ava_4894	TPR repeat	Ava_4492	Ava_4492	TPR repeat	[TP0067-TP0095 (0.6515529)]
COG0457	COG0457	Ava_3255	Ava_3255	TPR repeat	Ava_4894	Ava_4894	TPR repeat	[TP0067-TP0095 (0.6515529)]
COG0457	COG0457	Ava_4894	Ava_4894	TPR repeat	Ava_3255	Ava_3255	TPR repeat	[TP0067-TP0095 (0.6515529)]
COG0457	COG0457	Ava_4988	Ava_4988	TPR repeat	Ava_3729	Ava_3729	TPR-related region	[TP0067-TP0095 (0.6515529)]
COG0457	COG0457	Ava_3729	Ava_3729	TPR-related region	Ava_4988	Ava_4988	TPR repeat	[TP0067-TP0095 (0.6515529)]
COG0457	COG0457	Ava_1861	Ava_1861	kinesin light chain-like	Ava_4974	Ava_4974	TPR repeat	[TP0067-TP0095 (0.6515529)]
COG0457	COG0457	Ava_4137	Ava_4137	TPR repeat	Ava_0419	Ava_0419	TPR repeat	[TP0067-TP0095 (0.6515529)]
COG0457	COG0457	Ava_0419	Ava_0419	TPR repeat	Ava_4137	Ava_4137	TPR repeat	[TP0067-TP0095 (0.6515529)]
COG0457	COG0457	Ava_4974	Ava_4974	TPR repeat	Ava_1861	Ava_1861	kinesin light chain-like	[TP0067-TP0095 (0.6515529)]
COG0457	COG0457	Ava_3156	Ava_3156	Tetratricopeptide TPR_4	Ava_4988	Ava_4988	TPR repeat	[TP0067-TP0095 (0.6515529)]
COG0457	COG0457	Ava_4988	Ava_4988	TPR repeat	Ava_3156	Ava_3156	Tetratricopeptide TPR_4	[TP0067-TP0095 (0.6515529)]
COG0457	COG0457	Ava_4988	Ava_4988	TPR repeat	Ava_4492	Ava_4492	TPR repeat	[TP0067-TP0095 (0.6515529)]
COG0457	COG0457	Ava_4492	Ava_4492	TPR repeat	Ava_4988	Ava_4988	TPR repeat	[TP0067-TP0095 (0.6515529)]
COG0457	COG0457	Ava_0894	Ava_0894	TPR-related region	Ava_0894	Ava_0894	TPR-related region	[TP0067-TP0095 (0.6515529)]
COG0457	COG0457	Ava_2004	Ava_2004	TPR repeat	Ava_1178	Ava_1178	TPR repeat	[TP0067-TP0095 (0.6515529)]
COG0457	COG0457	Ava_1178	Ava_1178	TPR repeat	Ava_2004	Ava_2004	TPR repeat	[TP0067-TP0095 (0.6515529)]
COG0457	COG0457	Ava_1009	Ava_1009	TPR repeat	Ava_4974	Ava_4974	TPR repeat	[TP0067-TP0095 (0.6515529)]
COG0457	COG0457	Ava_4974	Ava_4974	TPR repeat	Ava_1009	Ava_1009	TPR repeat	[TP0067-TP0095 (0.6515529)]
COG0457	COG0457	Ava_4988	Ava_4988	TPR repeat	Ava_4988	Ava_4988	TPR repeat	[TP0067-TP0095 (0.6515529)]
COG0457	COG0457	Ava_3295	Ava_3295	TPR repeat	Ava_3729	Ava_3729	TPR-related region	[TP0067-TP0095 (0.6515529)]
COG0457	COG0457	Ava_3729	Ava_3729	TPR-related region	Ava_3295	Ava_3295	TPR repeat	[TP0067-TP0095 (0.6515529)]
COG0457	COG0457	Ava_1591	Ava_1591	TPR repeat	Ava_4492	Ava_4492	TPR repeat	[TP0067-TP0095 (0.6515529)]
COG0457	COG0457	Ava_4492	Ava_4492	TPR repeat	Ava_1591	Ava_1591	TPR repeat	[TP0067-TP0095 (0.6515529)]
COG0457	COG0457	Ava_1861	Ava_1861	kinesin light chain-like	Ava_1009	Ava_1009	TPR repeat	[TP0067-TP0095 (0.6515529)]
COG0457	COG0457	Ava_1009	Ava_1009	TPR repeat	Ava_1861	Ava_1861	kinesin light chain-like	[TP0067-TP0095 (0.6515529)]
COG0457	COG0457	Ava_1009	Ava_1009	TPR repeat	Ava_4492	Ava_4492	TPR repeat	[TP0067-TP0095 (0.6515529)]
COG0457	COG0457	Ava_4492	Ava_4492	TPR repeat	Ava_1009	Ava_1009	TPR repeat	[TP0067-TP0095 (0.6515529)]
COG0457	COG0457	Ava_2856	Ava_2856	TPR repeat	Ava_3729	Ava_3729	TPR-related region	[TP0067-TP0095 (0.6515529)]
COG0457	COG0457	Ava_4137	Ava_4137	TPR repeat	Ava_4137	Ava_4137	TPR repeat	[TP0067-TP0095 (0.6515529)]
COG0457	COG0457	Ava_3729	Ava_3729	TPR-related region	Ava_2856	Ava_2856	TPR repeat	[TP0067-TP0095 (0.6515529)]
COG0457	COG0457	Ava_3156	Ava_3156	Tetratricopeptide TPR_4	Ava_3156	Ava_3156	Tetratricopeptide TPR_4	[TP0067-TP0095 (0.6515529)]
COG0457	COG0457	Ava_1178	Ava_1178	TPR repeat	Ava_4554	Ava_4554	TPR repeat	[TP0067-TP0095 (0.6515529)]
COG0457	COG0457	Ava_4554	Ava_4554	TPR repeat	Ava_1178	Ava_1178	TPR repeat	[TP0067-TP0095 (0.6515529)]
COG0457	COG0457	Ava_4988	Ava_4988	TPR repeat	Ava_4137	Ava_4137	TPR repeat	[TP0067-TP0095 (0.6515529)]
COG0457	COG0457	Ava_4137	Ava_4137	TPR repeat	Ava_4988	Ava_4988	TPR repeat	[TP0067-TP0095 (0.6515529)]
COG0457	COG0457	Ava_1678	Ava_1678	TPR repeat	Ava_4492	Ava_4492	TPR repeat	[TP0067-TP0095 (0.6515529)]
COG0457	COG0457	Ava_4492	Ava_4492	TPR repeat	Ava_1678	Ava_1678	TPR repeat	[TP0067-TP0095 (0.6515529)]
COG0457	COG0457	Ava_1591	Ava_1591	TPR repeat	Ava_1591	Ava_1591	TPR repeat	[TP0067-TP0095 (0.6515529)]
COG0457	COG0457	Ava_4803	Ava_4803	Tetratricopeptide TPR_3	Ava_4554	Ava_4554	TPR repeat	[TP0067-TP0095 (0.6515529)]
COG0457	COG0457	Ava_4554	Ava_4554	TPR repeat	Ava_4803	Ava_4803	Tetratricopeptide TPR_3	[TP0067-TP0095 (0.6515529)]
COG0457	COG0457	Ava_1444	Ava_1444	TPR repeat	Ava_3295	Ava_3295	TPR repeat	[TP0067-TP0095 (0.6515529)]
COG0457	COG0457	Ava_3295	Ava_3295	TPR repeat	Ava_1444	Ava_1444	TPR repeat	[TP0067-TP0095 (0.6515529)]
COG0457	COG0457	Ava_1009	Ava_1009	TPR repeat	Ava_1678	Ava_1678	TPR repeat	[TP0067-TP0095 (0.6515529)]
COG0457	COG0457	Ava_1678	Ava_1678	TPR repeat	Ava_1009	Ava_1009	TPR repeat	[TP0067-TP0095 (0.6515529)]
COG0457	COG0457	Ava_3483	Ava_3483	TPR repeat	Ava_0894	Ava_0894	TPR-related region	[TP0067-TP0095 (0.6515529)]
COG0457	COG0457	Ava_0894	Ava_0894	TPR-related region	Ava_3483	Ava_3483	TPR repeat	[TP0067-TP0095 (0.6515529)]
COG0457	COG0457	Ava_3295	Ava_3295	TPR repeat	Ava_4974	Ava_4974	TPR repeat	[TP0067-TP0095 (0.6515529)]
COG0457	COG0457	Ava_2004	Ava_2004	TPR repeat	Ava_3450	Ava_3450	TPR repeat	[TP0067-TP0095 (0.6515529)]
COG0457	COG0457	Ava_3450	Ava_3450	TPR repeat	Ava_2004	Ava_2004	TPR repeat	[TP0067-TP0095 (0.6515529)]
COG0457	COG0457	Ava_4974	Ava_4974	TPR repeat	Ava_3295	Ava_3295	TPR repeat	[TP0067-TP0095 (0.6515529)]
COG0457	COG0457	Ava_1591	Ava_1591	TPR repeat	Ava_4894	Ava_4894	TPR repeat	[TP0067-TP0095 (0.6515529)]
COG0457	COG0457	Ava_4894	Ava_4894	TPR repeat	Ava_1591	Ava_1591	TPR repeat	[TP0067-TP0095 (0.6515529)]
COG0457	COG0457	Ava_1444	Ava_1444	TPR repeat	Ava_3255	Ava_3255	TPR repeat	[TP0067-TP0095 (0.6515529)]
COG0457	COG0457	Ava_3255	Ava_3255	TPR repeat	Ava_1444	Ava_1444	TPR repeat	[TP0067-TP0095 (0.6515529)]
COG0457	COG0457	Ava_4803	Ava_4803	Tetratricopeptide TPR_3	Ava_4988	Ava_4988	TPR repeat	[TP0067-TP0095 (0.6515529)]
COG0457	COG0457	Ava_4988	Ava_4988	TPR repeat	Ava_4803	Ava_4803	Tetratricopeptide TPR_3	[TP0067-TP0095 (0.6515529)]
COG0457	COG0457	Ava_3483	Ava_3483	TPR repeat	Ava_2856	Ava_2856	TPR repeat	[TP0067-TP0095 (0.6515529)]
COG0457	COG0457	Ava_2856	Ava_2856	TPR repeat	Ava_3483	Ava_3483	TPR repeat	[TP0067-TP0095 (0.6515529)]
COG0457	COG0457	Ava_4803	Ava_4803	Tetratricopeptide TPR_3	Ava_4803	Ava_4803	Tetratricopeptide TPR_3	[TP0067-TP0095 (0.6515529)]
COG0457	COG0457	Ava_4988	Ava_4988	TPR repeat	Ava_4554	Ava_4554	TPR repeat	[TP0067-TP0095 (0.6515529)]
COG0457	COG0457	Ava_4554	Ava_4554	TPR repeat	Ava_4988	Ava_4988	TPR repeat	[TP0067-TP0095 (0.6515529)]
COG0457	COG0457	Ava_3450	Ava_3450	TPR repeat	Ava_1591	Ava_1591	TPR repeat	[TP0067-TP0095 (0.6515529)]
COG0457	COG0457	Ava_1591	Ava_1591	TPR repeat	Ava_3450	Ava_3450	TPR repeat	[TP0067-TP0095 (0.6515529)]
COG0457	COG0457	Ava_4137	Ava_4137	TPR repeat	Ava_1591	Ava_1591	TPR repeat	[TP0067-TP0095 (0.6515529)]
COG0457	COG0457	Ava_1591	Ava_1591	TPR repeat	Ava_4137	Ava_4137	TPR repeat	[TP0067-TP0095 (0.6515529)]
COG0457	COG0457	Ava_1861	Ava_1861	kinesin light chain-like	Ava_4894	Ava_4894	TPR repeat	[TP0067-TP0095 (0.6515529)]
COG0457	COG0457	Ava_4894	Ava_4894	TPR repeat	Ava_1861	Ava_1861	kinesin light chain-like	[TP0067-TP0095 (0.6515529)]
COG0457	COG0457	Ava_4554	Ava_4554	TPR repeat	Ava_0419	Ava_0419	TPR repeat	[TP0067-TP0095 (0.6515529)]
COG0457	COG0457	Ava_0419	Ava_0419	TPR repeat	Ava_4554	Ava_4554	TPR repeat	[TP0067-TP0095 (0.6515529)]
COG0457	COG0457	Ava_3450	Ava_3450	TPR repeat	Ava_4554	Ava_4554	TPR repeat	[TP0067-TP0095 (0.6515529)]
COG0457	COG0457	Ava_4554	Ava_4554	TPR repeat	Ava_3450	Ava_3450	TPR repeat	[TP0067-TP0095 (0.6515529)]
COG0457	COG0457	Ava_4554	Ava_4554	TPR repeat	Ava_3255	Ava_3255	TPR repeat	[TP0067-TP0095 (0.6515529)]
COG0457	COG0457	Ava_3255	Ava_3255	TPR repeat	Ava_4554	Ava_4554	TPR repeat	[TP0067-TP0095 (0.6515529)]
COG0457	COG0457	Ava_4988	Ava_4988	TPR repeat	Ava_4894	Ava_4894	TPR repeat	[TP0067-TP0095 (0.6515529)]
COG0457	COG0457	Ava_4894	Ava_4894	TPR repeat	Ava_4988	Ava_4988	TPR repeat	[TP0067-TP0095 (0.6515529)]
COG0457	COG0457	Ava_0894	Ava_0894	TPR-related region	Ava_4988	Ava_4988	TPR repeat	[TP0067-TP0095 (0.6515529)]
COG0457	COG0457	Ava_4988	Ava_4988	TPR repeat	Ava_0894	Ava_0894	TPR-related region	[TP0067-TP0095 (0.6515529)]
COG0457	COG0457	Ava_2856	Ava_2856	TPR repeat	Ava_3255	Ava_3255	TPR repeat	[TP0067-TP0095 (0.6515529)]
COG0457	COG0457	Ava_3255	Ava_3255	TPR repeat	Ava_2856	Ava_2856	TPR repeat	[TP0067-TP0095 (0.6515529)]
COG0457	COG0457	Ava_1178	Ava_1178	TPR repeat	Ava_3156	Ava_3156	Tetratricopeptide TPR_4	[TP0067-TP0095 (0.6515529)]
COG0457	COG0457	Ava_3156	Ava_3156	Tetratricopeptide TPR_4	Ava_1178	Ava_1178	TPR repeat	[TP0067-TP0095 (0.6515529)]
COG0457	COG0457	Ava_4988	Ava_4988	TPR repeat	Ava_4974	Ava_4974	TPR repeat	[TP0067-TP0095 (0.6515529)]
COG0457	COG0457	Ava_4974	Ava_4974	TPR repeat	Ava_4988	Ava_4988	TPR repeat	[TP0067-TP0095 (0.6515529)]
COG0457	COG0457	Ava_1861	Ava_1861	kinesin light chain-like	Ava_3450	Ava_3450	TPR repeat	[TP0067-TP0095 (0.6515529)]
COG0457	COG0457	Ava_3295	Ava_3295	TPR repeat	Ava_3156	Ava_3156	Tetratricopeptide TPR_4	[TP0067-TP0095 (0.6515529)]
COG0457	COG0457	Ava_3156	Ava_3156	Tetratricopeptide TPR_4	Ava_3295	Ava_3295	TPR repeat	[TP0067-TP0095 (0.6515529)]
COG0457	COG0457	Ava_3450	Ava_3450	TPR repeat	Ava_1861	Ava_1861	kinesin light chain-like	[TP0067-TP0095 (0.6515529)]
COG0457	COG0457	Ava_2004	Ava_2004	TPR repeat	Ava_1591	Ava_1591	TPR repeat	[TP0067-TP0095 (0.6515529)]
COG0457	COG0457	Ava_1591	Ava_1591	TPR repeat	Ava_2004	Ava_2004	TPR repeat	[TP0067-TP0095 (0.6515529)]
COG0457	COG0457	Ava_1178	Ava_1178	TPR repeat	Ava_4974	Ava_4974	TPR repeat	[TP0067-TP0095 (0.6515529)]
COG0457	COG0457	Ava_4974	Ava_4974	TPR repeat	Ava_1178	Ava_1178	TPR repeat	[TP0067-TP0095 (0.6515529)]
COG0457	COG0457	Ava_4803	Ava_4803	Tetratricopeptide TPR_3	Ava_3156	Ava_3156	Tetratricopeptide TPR_4	[TP0067-TP0095 (0.6515529)]
COG0457	COG0457	Ava_3156	Ava_3156	Tetratricopeptide TPR_4	Ava_4803	Ava_4803	Tetratricopeptide TPR_3	[TP0067-TP0095 (0.6515529)]
COG0457	COG0457	Ava_2856	Ava_2856	TPR repeat	Ava_1591	Ava_1591	TPR repeat	[TP0067-TP0095 (0.6515529)]
COG0457	COG0457	Ava_1591	Ava_1591	TPR repeat	Ava_2856	Ava_2856	TPR repeat	[TP0067-TP0095 (0.6515529)]
COG0457	COG0457	Ava_3295	Ava_3295	TPR repeat	Ava_1591	Ava_1591	TPR repeat	[TP0067-TP0095 (0.6515529)]
COG0457	COG0457	Ava_1591	Ava_1591	TPR repeat	Ava_3295	Ava_3295	TPR repeat	[TP0067-TP0095 (0.6515529)]
COG0457	COG0457	Ava_4137	Ava_4137	TPR repeat	Ava_3255	Ava_3255	TPR repeat	[TP0067-TP0095 (0.6515529)]
COG0457	COG0457	Ava_3255	Ava_3255	TPR repeat	Ava_4137	Ava_4137	TPR repeat	[TP0067-TP0095 (0.6515529)]
COG0457	COG0457	Ava_3295	Ava_3295	TPR repeat	Ava_1178	Ava_1178	TPR repeat	[TP0067-TP0095 (0.6515529)]
COG0457	COG0457	Ava_1178	Ava_1178	TPR repeat	Ava_3295	Ava_3295	TPR repeat	[TP0067-TP0095 (0.6515529)]
COG0457	COG0457	Ava_1861	Ava_1861	kinesin light chain-like	Ava_0894	Ava_0894	TPR-related region	[TP0067-TP0095 (0.6515529)]
COG0457	COG0457	Ava_0894	Ava_0894	TPR-related region	Ava_1861	Ava_1861	kinesin light chain-like	[TP0067-TP0095 (0.6515529)]
COG0457	COG0457	Ava_1009	Ava_1009	TPR repeat	Ava_3255	Ava_3255	TPR repeat	[TP0067-TP0095 (0.6515529)]
COG0457	COG0457	Ava_3255	Ava_3255	TPR repeat	Ava_1009	Ava_1009	TPR repeat	[TP0067-TP0095 (0.6515529)]
COG0457	COG0457	Ava_1678	Ava_1678	TPR repeat	Ava_4974	Ava_4974	TPR repeat	[TP0067-TP0095 (0.6515529)]
COG0457	COG0457	Ava_4974	Ava_4974	TPR repeat	Ava_1678	Ava_1678	TPR repeat	[TP0067-TP0095 (0.6515529)]
COG0457	COG0457	Ava_1178	Ava_1178	TPR repeat	Ava_3450	Ava_3450	TPR repeat	[TP0067-TP0095 (0.6515529)]
COG0457	COG0457	Ava_3450	Ava_3450	TPR repeat	Ava_1178	Ava_1178	TPR repeat	[TP0067-TP0095 (0.6515529)]
COG0457	COG0457	Ava_2004	Ava_2004	TPR repeat	Ava_0419	Ava_0419	TPR repeat	[TP0067-TP0095 (0.6515529)]
COG0457	COG0457	Ava_0419	Ava_0419	TPR repeat	Ava_2004	Ava_2004	TPR repeat	[TP0067-TP0095 (0.6515529)]
COG0457	COG0457	Ava_0894	Ava_0894	TPR-related region	Ava_1678	Ava_1678	TPR repeat	[TP0067-TP0095 (0.6515529)]
COG0457	COG0457	Ava_1678	Ava_1678	TPR repeat	Ava_0894	Ava_0894	TPR-related region	[TP0067-TP0095 (0.6515529)]
COG0457	COG0457	Ava_2856	Ava_2856	TPR repeat	Ava_0419	Ava_0419	TPR repeat	[TP0067-TP0095 (0.6515529)]
COG0457	COG0457	Ava_0419	Ava_0419	TPR repeat	Ava_2856	Ava_2856	TPR repeat	[TP0067-TP0095 (0.6515529)]
COG0457	COG0457	Ava_2004	Ava_2004	TPR repeat	Ava_4974	Ava_4974	TPR repeat	[TP0067-TP0095 (0.6515529)]
COG0457	COG0457	Ava_4974	Ava_4974	TPR repeat	Ava_2004	Ava_2004	TPR repeat	[TP0067-TP0095 (0.6515529)]
COG0457	COG0457	Ava_4803	Ava_4803	Tetratricopeptide TPR_3	Ava_0419	Ava_0419	TPR repeat	[TP0067-TP0095 (0.6515529)]
COG0457	COG0457	Ava_0419	Ava_0419	TPR repeat	Ava_4803	Ava_4803	Tetratricopeptide TPR_3	[TP0067-TP0095 (0.6515529)]
COG0457	COG0457	Ava_1444	Ava_1444	TPR repeat	Ava_2004	Ava_2004	TPR repeat	[TP0067-TP0095 (0.6515529)]
COG0457	COG0457	Ava_2004	Ava_2004	TPR repeat	Ava_1444	Ava_1444	TPR repeat	[TP0067-TP0095 (0.6515529)]
COG0457	COG0457	Ava_0894	Ava_0894	TPR-related region	Ava_4974	Ava_4974	TPR repeat	[TP0067-TP0095 (0.6515529)]
COG0457	COG0457	Ava_4974	Ava_4974	TPR repeat	Ava_0894	Ava_0894	TPR-related region	[TP0067-TP0095 (0.6515529)]
COG0457	COG0457	Ava_4137	Ava_4137	TPR repeat	Ava_4974	Ava_4974	TPR repeat	[TP0067-TP0095 (0.6515529)]
COG0457	COG0457	Ava_4974	Ava_4974	TPR repeat	Ava_4137	Ava_4137	TPR repeat	[TP0067-TP0095 (0.6515529)]
COG0457	COG0457	Ava_3729	Ava_3729	TPR-related region	Ava_3729	Ava_3729	TPR-related region	[TP0067-TP0095 (0.6515529)]
COG0457	COG0457	Ava_3483	Ava_3483	TPR repeat	Ava_3255	Ava_3255	TPR repeat	[TP0067-TP0095 (0.6515529)]
COG0457	COG0457	Ava_3255	Ava_3255	TPR repeat	Ava_3483	Ava_3483	TPR repeat	[TP0067-TP0095 (0.6515529)]
COG0457	COG0457	Ava_0894	Ava_0894	TPR-related region	Ava_3255	Ava_3255	TPR repeat	[TP0067-TP0095 (0.6515529)]
COG0457	COG0457	Ava_3255	Ava_3255	TPR repeat	Ava_0894	Ava_0894	TPR-related region	[TP0067-TP0095 (0.6515529)]
COG0457	COG0457	Ava_2004	Ava_2004	TPR repeat	Ava_2856	Ava_2856	TPR repeat	[TP0067-TP0095 (0.6515529)]
COG0457	COG0457	Ava_2856	Ava_2856	TPR repeat	Ava_2004	Ava_2004	TPR repeat	[TP0067-TP0095 (0.6515529)]
COG0457	COG0457	Ava_3483	Ava_3483	TPR repeat	Ava_4974	Ava_4974	TPR repeat	[TP0067-TP0095 (0.6515529)]
COG0457	COG0457	Ava_4974	Ava_4974	TPR repeat	Ava_3483	Ava_3483	TPR repeat	[TP0067-TP0095 (0.6515529)]
COG0457	COG0457	Ava_1861	Ava_1861	kinesin light chain-like	Ava_1178	Ava_1178	TPR repeat	[TP0067-TP0095 (0.6515529)]
COG0457	COG0457	Ava_1178	Ava_1178	TPR repeat	Ava_1861	Ava_1861	kinesin light chain-like	[TP0067-TP0095 (0.6515529)]
COG0445	COG3839	Ava_3539	Ava_3539	glucose-inhibited division protein A	Ava_4038	Ava_4038	ABC transporter-like	[TP0044-TP0804 (0.81002605)]
COG0445	COG3839	Ava_3539	Ava_3539	glucose-inhibited division protein A	Ava_4829	Ava_4829	ABC transporter-like	[TP0044-TP0804 (0.81002605)]
COG0445	COG3839	Ava_3539	Ava_3539	glucose-inhibited division protein A	Ava_2050	Ava_2050	ABC transporter-like	[TP0044-TP0804 (0.81002605)]
COG0103	COG0211	Ava_0719	Ava_0719	30S ribosomal protein S9	Ava_1515	Ava_1515	50S ribosomal protein L27	[TP1024-TP0743 (0.87139803)]
COG0457	COG0803	Ava_4554	Ava_4554	TPR repeat	Ava_4439	Ava_4439	Periplasmic solute binding protein	[TP0469-TP0034 (0.86910707)]
COG0457	COG0803	Ava_4988	Ava_4988	TPR repeat	Ava_4439	Ava_4439	Periplasmic solute binding protein	[TP0469-TP0034 (0.86910707)]
COG0457	COG0803	Ava_0894	Ava_0894	TPR-related region	Ava_1601	Ava_1601	Periplasmic solute binding protein	[TP0469-TP0034 (0.86910707)]
COG0457	COG0803	Ava_3729	Ava_3729	TPR-related region	Ava_1601	Ava_1601	Periplasmic solute binding protein	[TP0469-TP0034 (0.86910707)]
COG0457	COG0803	Ava_1591	Ava_1591	TPR repeat	Ava_1601	Ava_1601	Periplasmic solute binding protein	[TP0469-TP0034 (0.86910707)]
COG0457	COG0803	Ava_1444	Ava_1444	TPR repeat	Ava_4439	Ava_4439	Periplasmic solute binding protein	[TP0469-TP0034 (0.86910707)]
COG0457	COG0803	Ava_3729	Ava_3729	TPR-related region	Ava_4439	Ava_4439	Periplasmic solute binding protein	[TP0469-TP0034 (0.86910707)]
COG0457	COG0803	Ava_0419	Ava_0419	TPR repeat	Ava_1601	Ava_1601	Periplasmic solute binding protein	[TP0469-TP0034 (0.86910707)]
COG0457	COG0803	Ava_3483	Ava_3483	TPR repeat	Ava_1601	Ava_1601	Periplasmic solute binding protein	[TP0469-TP0034 (0.86910707)]
COG0457	COG0803	Ava_1861	Ava_1861	kinesin light chain-like	Ava_4439	Ava_4439	Periplasmic solute binding protein	[TP0469-TP0034 (0.86910707)]
COG0457	COG0803	Ava_4137	Ava_4137	TPR repeat	Ava_1601	Ava_1601	Periplasmic solute binding protein	[TP0469-TP0034 (0.86910707)]
COG0457	COG0803	Ava_3295	Ava_3295	TPR repeat	Ava_1601	Ava_1601	Periplasmic solute binding protein	[TP0469-TP0034 (0.86910707)]
COG0457	COG0803	Ava_1678	Ava_1678	TPR repeat	Ava_4439	Ava_4439	Periplasmic solute binding protein	[TP0469-TP0034 (0.86910707)]
COG0457	COG0803	Ava_3295	Ava_3295	TPR repeat	Ava_0288	Ava_0288	Periplasmic solute binding protein	[TP0469-TP0034 (0.86910707)]
COG0457	COG0803	Ava_1009	Ava_1009	TPR repeat	Ava_1601	Ava_1601	Periplasmic solute binding protein	[TP0469-TP0034 (0.86910707)]
COG0457	COG0803	Ava_4492	Ava_4492	TPR repeat	Ava_1601	Ava_1601	Periplasmic solute binding protein	[TP0469-TP0034 (0.86910707)]
COG0457	COG0803	Ava_3450	Ava_3450	TPR repeat	Ava_0288	Ava_0288	Periplasmic solute binding protein	[TP0469-TP0034 (0.86910707)]
COG0457	COG0803	Ava_3255	Ava_3255	TPR repeat	Ava_4439	Ava_4439	Periplasmic solute binding protein	[TP0469-TP0034 (0.86910707)]
COG0457	COG0803	Ava_4974	Ava_4974	TPR repeat	Ava_0288	Ava_0288	Periplasmic solute binding protein	[TP0469-TP0034 (0.86910707)]
COG0457	COG0803	Ava_4894	Ava_4894	TPR repeat	Ava_4439	Ava_4439	Periplasmic solute binding protein	[TP0469-TP0034 (0.86910707)]
COG0457	COG0803	Ava_1591	Ava_1591	TPR repeat	Ava_0288	Ava_0288	Periplasmic solute binding protein	[TP0469-TP0034 (0.86910707)]
COG0457	COG0803	Ava_4137	Ava_4137	TPR repeat	Ava_4439	Ava_4439	Periplasmic solute binding protein	[TP0469-TP0034 (0.86910707)]
COG0457	COG0803	Ava_1861	Ava_1861	kinesin light chain-like	Ava_0288	Ava_0288	Periplasmic solute binding protein	[TP0469-TP0034 (0.86910707)]
COG0457	COG0803	Ava_1178	Ava_1178	TPR repeat	Ava_4439	Ava_4439	Periplasmic solute binding protein	[TP0469-TP0034 (0.86910707)]
COG0457	COG0803	Ava_0894	Ava_0894	TPR-related region	Ava_0288	Ava_0288	Periplasmic solute binding protein	[TP0469-TP0034 (0.86910707)]
COG0457	COG0803	Ava_3255	Ava_3255	TPR repeat	Ava_1601	Ava_1601	Periplasmic solute binding protein	[TP0469-TP0034 (0.86910707)]
COG0457	COG0803	Ava_1444	Ava_1444	TPR repeat	Ava_1601	Ava_1601	Periplasmic solute binding protein	[TP0469-TP0034 (0.86910707)]
COG0457	COG0803	Ava_3156	Ava_3156	Tetratricopeptide TPR_4	Ava_4439	Ava_4439	Periplasmic solute binding protein	[TP0469-TP0034 (0.86910707)]
COG0457	COG0803	Ava_4894	Ava_4894	TPR repeat	Ava_0288	Ava_0288	Periplasmic solute binding protein	[TP0469-TP0034 (0.86910707)]
COG0457	COG0803	Ava_4988	Ava_4988	TPR repeat	Ava_0288	Ava_0288	Periplasmic solute binding protein	[TP0469-TP0034 (0.86910707)]
COG0457	COG0803	Ava_1009	Ava_1009	TPR repeat	Ava_0288	Ava_0288	Periplasmic solute binding protein	[TP0469-TP0034 (0.86910707)]
COG0457	COG0803	Ava_3450	Ava_3450	TPR repeat	Ava_1601	Ava_1601	Periplasmic solute binding protein	[TP0469-TP0034 (0.86910707)]
COG0457	COG0803	Ava_2004	Ava_2004	TPR repeat	Ava_0288	Ava_0288	Periplasmic solute binding protein	[TP0469-TP0034 (0.86910707)]
COG0457	COG0803	Ava_0419	Ava_0419	TPR repeat	Ava_4439	Ava_4439	Periplasmic solute binding protein	[TP0469-TP0034 (0.86910707)]
COG0457	COG0803	Ava_3450	Ava_3450	TPR repeat	Ava_4439	Ava_4439	Periplasmic solute binding protein	[TP0469-TP0034 (0.86910707)]
COG0457	COG0803	Ava_3483	Ava_3483	TPR repeat	Ava_4439	Ava_4439	Periplasmic solute binding protein	[TP0469-TP0034 (0.86910707)]
COG0457	COG0803	Ava_4137	Ava_4137	TPR repeat	Ava_0288	Ava_0288	Periplasmic solute binding protein	[TP0469-TP0034 (0.86910707)]
COG0457	COG0803	Ava_4803	Ava_4803	Tetratricopeptide TPR_3	Ava_1601	Ava_1601	Periplasmic solute binding protein	[TP0469-TP0034 (0.86910707)]
COG0457	COG0803	Ava_4554	Ava_4554	TPR repeat	Ava_0288	Ava_0288	Periplasmic solute binding protein	[TP0469-TP0034 (0.86910707)]
COG0457	COG0803	Ava_4974	Ava_4974	TPR repeat	Ava_4439	Ava_4439	Periplasmic solute binding protein	[TP0469-TP0034 (0.86910707)]
COG0457	COG0803	Ava_3156	Ava_3156	Tetratricopeptide TPR_4	Ava_0288	Ava_0288	Periplasmic solute binding protein	[TP0469-TP0034 (0.86910707)]
COG0457	COG0803	Ava_0894	Ava_0894	TPR-related region	Ava_4439	Ava_4439	Periplasmic solute binding protein	[TP0469-TP0034 (0.86910707)]
COG0457	COG0803	Ava_4803	Ava_4803	Tetratricopeptide TPR_3	Ava_0288	Ava_0288	Periplasmic solute binding protein	[TP0469-TP0034 (0.86910707)]
COG0457	COG0803	Ava_3729	Ava_3729	TPR-related region	Ava_0288	Ava_0288	Periplasmic solute binding protein	[TP0469-TP0034 (0.86910707)]
COG0457	COG0803	Ava_1009	Ava_1009	TPR repeat	Ava_4439	Ava_4439	Periplasmic solute binding protein	[TP0469-TP0034 (0.86910707)]
COG0457	COG0803	Ava_4492	Ava_4492	TPR repeat	Ava_0288	Ava_0288	Periplasmic solute binding protein	[TP0469-TP0034 (0.86910707)]
COG0457	COG0803	Ava_4894	Ava_4894	TPR repeat	Ava_1601	Ava_1601	Periplasmic solute binding protein	[TP0469-TP0034 (0.86910707)]
COG0457	COG0803	Ava_1861	Ava_1861	kinesin light chain-like	Ava_1601	Ava_1601	Periplasmic solute binding protein	[TP0469-TP0034 (0.86910707)]
COG0457	COG0803	Ava_1678	Ava_1678	TPR repeat	Ava_1601	Ava_1601	Periplasmic solute binding protein	[TP0469-TP0034 (0.86910707)]
COG0457	COG0803	Ava_1444	Ava_1444	TPR repeat	Ava_0288	Ava_0288	Periplasmic solute binding protein	[TP0469-TP0034 (0.86910707)]
COG0457	COG0803	Ava_3156	Ava_3156	Tetratricopeptide TPR_4	Ava_1601	Ava_1601	Periplasmic solute binding protein	[TP0469-TP0034 (0.86910707)]
COG0457	COG0803	Ava_2856	Ava_2856	TPR repeat	Ava_1601	Ava_1601	Periplasmic solute binding protein	[TP0469-TP0034 (0.86910707)]
COG0457	COG0803	Ava_1591	Ava_1591	TPR repeat	Ava_4439	Ava_4439	Periplasmic solute binding protein	[TP0469-TP0034 (0.86910707)]
COG0457	COG0803	Ava_2856	Ava_2856	TPR repeat	Ava_4439	Ava_4439	Periplasmic solute binding protein	[TP0469-TP0034 (0.86910707)]
COG0457	COG0803	Ava_2856	Ava_2856	TPR repeat	Ava_0288	Ava_0288	Periplasmic solute binding protein	[TP0469-TP0034 (0.86910707)]
COG0457	COG0803	Ava_2004	Ava_2004	TPR repeat	Ava_4439	Ava_4439	Periplasmic solute binding protein	[TP0469-TP0034 (0.86910707)]
COG0457	COG0803	Ava_1678	Ava_1678	TPR repeat	Ava_0288	Ava_0288	Periplasmic solute binding protein	[TP0469-TP0034 (0.86910707)]
COG0457	COG0803	Ava_4974	Ava_4974	TPR repeat	Ava_1601	Ava_1601	Periplasmic solute binding protein	[TP0469-TP0034 (0.86910707)]
COG0457	COG0803	Ava_3255	Ava_3255	TPR repeat	Ava_0288	Ava_0288	Periplasmic solute binding protein	[TP0469-TP0034 (0.86910707)]
COG0457	COG0803	Ava_4492	Ava_4492	TPR repeat	Ava_4439	Ava_4439	Periplasmic solute binding protein	[TP0469-TP0034 (0.86910707)]
COG0457	COG0803	Ava_4803	Ava_4803	Tetratricopeptide TPR_3	Ava_4439	Ava_4439	Periplasmic solute binding protein	[TP0469-TP0034 (0.86910707)]
COG0457	COG0803	Ava_2004	Ava_2004	TPR repeat	Ava_1601	Ava_1601	Periplasmic solute binding protein	[TP0469-TP0034 (0.86910707)]
COG0457	COG0803	Ava_3295	Ava_3295	TPR repeat	Ava_4439	Ava_4439	Periplasmic solute binding protein	[TP0469-TP0034 (0.86910707)]
COG0457	COG0803	Ava_1178	Ava_1178	TPR repeat	Ava_1601	Ava_1601	Periplasmic solute binding protein	[TP0469-TP0034 (0.86910707)]
COG0457	COG0803	Ava_4988	Ava_4988	TPR repeat	Ava_1601	Ava_1601	Periplasmic solute binding protein	[TP0469-TP0034 (0.86910707)]
COG0457	COG0803	Ava_3483	Ava_3483	TPR repeat	Ava_0288	Ava_0288	Periplasmic solute binding protein	[TP0469-TP0034 (0.86910707)]
COG0457	COG0803	Ava_1178	Ava_1178	TPR repeat	Ava_0288	Ava_0288	Periplasmic solute binding protein	[TP0469-TP0034 (0.86910707)]
COG0457	COG0803	Ava_0419	Ava_0419	TPR repeat	Ava_0288	Ava_0288	Periplasmic solute binding protein	[TP0469-TP0034 (0.86910707)]
COG0457	COG0803	Ava_4554	Ava_4554	TPR repeat	Ava_1601	Ava_1601	Periplasmic solute binding protein	[TP0469-TP0034 (0.86910707)]
COG0472	COG1512	Ava_1267	mraY	Phospho-N-acetylmuramoyl-pentapeptide-transferase (EC 2.7.8.13) (UDP- MurNAc-pentapeptide phosphotransferase)	Ava_0806	Ava_0806	Protein of unknown function DUF477	[TP0345-TP0561 (0.53951585)]
COG0472	COG1512	Ava_3765	Ava_3765	Glycosyl transferase, family 4	Ava_0806	Ava_0806	Protein of unknown function DUF477	[TP0345-TP0561 (0.53951585)]
COG0472	COG1512	Ava_2077	Ava_2077	Glycosyl transferase, family 4	Ava_0806	Ava_0806	Protein of unknown function DUF477	[TP0345-TP0561 (0.53951585)]
COG0621	COG2812	Ava_3037	Ava_3037	tRNA-i(6)A37 modification enzyme MiaB	Ava_2215	Ava_2215	AAA ATPase, central region	[TP0754-TP1005 (0.5550382)]
COG0621	COG2812	Ava_0641	Ava_0641	hypothetical protein	Ava_2215	Ava_2215	AAA ATPase, central region	[TP0754-TP1005 (0.5550382)]
COG1432	COG1488	Ava_2722	Ava_2722	Protein of unknown function DUF88	Ava_0414	Ava_0414	nicotinate phosphoribosyltransferase	[TP0894-TP0628 (0.59059936)]
COG1432	COG1488	Ava_3082	Ava_3082	Protein of unknown function DUF88	Ava_0414	Ava_0414	nicotinate phosphoribosyltransferase	[TP0894-TP0628 (0.59059936)]
COG1432	COG1488	Ava_1943	Ava_1943	Protein of unknown function DUF88	Ava_0414	Ava_0414	nicotinate phosphoribosyltransferase	[TP0894-TP0628 (0.59059936)]
COG1432	COG1488	Ava_2110	Ava_2110	Protein of unknown function DUF88	Ava_0414	Ava_0414	nicotinate phosphoribosyltransferase	[TP0894-TP0628 (0.59059936)]
COG0693	COG0761	Ava_4332	Ava_4332	ThiJ/PfpI	Ava_2949	Ava_2949	4-hydroxy-3-methylbut-2-enyl diphosphate	[TP0445-TP0547 (0.53976095)]
COG0693	COG0761	Ava_4496	Ava_4496	Peptidase C56, PfpI	Ava_2949	Ava_2949	4-hydroxy-3-methylbut-2-enyl diphosphate	[TP0445-TP0547 (0.53976095)]
COG0223	COG0664	Ava_3481	Ava_3481	methionyl-tRNA formyltransferase	Ava_0144	Ava_0144	Cyclic nucleotide-binding domain (cNMP-BD)	[TP0756-TP0995 (0.69102824)]
COG0223	COG0664	Ava_3481	Ava_3481	methionyl-tRNA formyltransferase	Ava_1692	Ava_1692	Cyclic nucleotide-binding domain (cNMP-BD)	[TP0756-TP0995 (0.69102824)]
COG0223	COG0664	Ava_3481	Ava_3481	methionyl-tRNA formyltransferase	Ava_3692	Ava_3692	Cyclic nucleotide-binding domain (cNMP-BD)	[TP0756-TP0995 (0.69102824)]
COG0223	COG0664	Ava_3481	Ava_3481	methionyl-tRNA formyltransferase	Ava_0972	Ava_0972	Cyclic nucleotide-binding domain (cNMP-BD)	[TP0756-TP0995 (0.69102824)]
COG0223	COG0664	Ava_3481	Ava_3481	methionyl-tRNA formyltransferase	Ava_3187	Ava_3187	Transcriptional Regulator, Crp/Fnr family	[TP0756-TP0995 (0.69102824)]
COG0223	COG0664	Ava_3481	Ava_3481	methionyl-tRNA formyltransferase	Ava_0463	Ava_0463	Possible Transcriptional Regulator, Crp/Fnr	[TP0756-TP0995 (0.69102824)]
COG0223	COG0664	Ava_3481	Ava_3481	methionyl-tRNA formyltransferase	Ava_1134	Ava_1134	Cyclic nucleotide-binding domain (cNMP-BD)	[TP0756-TP0995 (0.69102824)]
COG0223	COG0664	Ava_3481	Ava_3481	methionyl-tRNA formyltransferase	Ava_3066	Ava_3066	Transcriptional Regulator, Crp/Fnr family	[TP0756-TP0995 (0.69102824)]
COG0223	COG0664	Ava_3481	Ava_3481	methionyl-tRNA formyltransferase	Ava_3283	bifA	Global nitrogen regulator (DNA-binding protein VF1) (Nitrogen- responsive regulatory protein)	[TP0756-TP0995 (0.69102824)]
COG0223	COG0664	Ava_3481	Ava_3481	methionyl-tRNA formyltransferase	Ava_3366	Ava_3366	Possible Transcriptional Regulator, Crp/Fnr	[TP0756-TP0995 (0.69102824)]
COG0223	COG0664	Ava_3481	Ava_3481	methionyl-tRNA formyltransferase	Ava_3340	Ava_3340	Transcriptional Regulator, Crp/Fnr family	[TP0756-TP0995 (0.69102824)]
COG0223	COG0664	Ava_3481	Ava_3481	methionyl-tRNA formyltransferase	Ava_4550	Ava_4550	Cyclic nucleotide-binding domain (cNMP-BD)	[TP0756-TP0995 (0.69102824)]
COG0785	COG1512	Ava_3823	Ava_3823	Cytochrome c biogenesis protein, transmembrane	Ava_0806	Ava_0806	Protein of unknown function DUF477	[TP0101-TP0561 (0.5550382)]
COG0305	COG2236	Ava_0330	Ava_0330	DnaB helicase	Ava_3582	Ava_3582	Phosphoribosyltransferase	[TP0058-TP0050 (0.53343445)]
COG0773	COG0817	Ava_2320	murC	UDP-N-acetylmuramate--L-alanine ligase (EC 6.3.2.8) (UDP-N- acetylmuramoyl-L-alanine synthetase)	Ava_0115	ruvC	Holliday junction resolvase	[TP0341-TP0517 (0.7285616)]
COG0272	COG0773	Ava_0313	Ava_0313	DNA ligase	Ava_2320	murC	UDP-N-acetylmuramate--L-alanine ligase (EC 6.3.2.8) (UDP-N- acetylmuramoyl-L-alanine synthetase)	[TP0634-TP0341 (0.8201813)]
COG1122	COG4330	Ava_2514	Ava_2514	ABC transporter-like	Ava_0559	Ava_0559	Protein of unknown function DUF1361	[TP0227-TP0033 (0.81817394)]
COG1122	COG4330	Ava_1753	Ava_1753	ABC transporter-like	Ava_0559	Ava_0559	Protein of unknown function DUF1361	[TP0227-TP0033 (0.81817394)]
COG1122	COG4330	Ava_1756	Ava_1756	Cobalt transport protein ATP-binding subunit	Ava_0559	Ava_0559	Protein of unknown function DUF1361	[TP0227-TP0033 (0.81817394)]
COG1122	COG4330	Ava_4987	Ava_4987	ABC transporter-like	Ava_0559	Ava_0559	Protein of unknown function DUF1361	[TP0227-TP0033 (0.81817394)]
COG1512	COG2095	Ava_0806	Ava_0806	Protein of unknown function DUF477	Ava_5060	Ava_5060	Multiple antibiotic resistance (MarC)-related	[TP0561-TP0988 (0.5704539)]
COG0275	COG5401	Ava_3196	mraW	S-adenosyl-methyltransferase	Ava_2312	Ava_2312	hypothetical protein	[TP0384-TP0832 (0.6009694)]
COG0353	COG0514	Ava_2253	recR	recombination protein RecR	Ava_2113	Ava_2113	ATP-dependent DNA helicase RecQ	[TP1004-TP0103 (0.6917512)]
COG0353	COG0514	Ava_2253	recR	recombination protein RecR	Ava_2696	Ava_2696	ATP-dependent DNA helicase RecQ	[TP1004-TP0103 (0.6917512)]
COG0036	COG0249	Ava_4675	Ava_4675	ribulose-phosphate 3-epimerase	Ava_3186	Ava_3186	DNA mismatch repair protein	[TP0945-TP0328 (0.6742458)]
COG0124	COG0465	Ava_2260	Ava_2260	Histidyl-tRNA synthetase, class IIa	Ava_2444	Ava_2444	Peptidase M41, FtsH	[TP0641-TP0330 (0.76316583)]
COG0124	COG0465	Ava_2260	Ava_2260	Histidyl-tRNA synthetase, class IIa	Ava_3190	Ava_3190	Peptidase M41, FtsH	[TP0641-TP0330 (0.76316583)]
COG0124	COG0465	Ava_2260	Ava_2260	Histidyl-tRNA synthetase, class IIa	Ava_2234	Ava_2234	Peptidase M41, FtsH	[TP0641-TP0330 (0.76316583)]
COG0124	COG0465	Ava_2260	Ava_2260	Histidyl-tRNA synthetase, class IIa	Ava_0575	Ava_0575	Peptidase M41, FtsH	[TP0641-TP0330 (0.76316583)]
COG0124	COG0465	Ava_2260	Ava_2260	Histidyl-tRNA synthetase, class IIa	Ava_2750	Ava_2750	hypothetical protein	[TP0641-TP0330 (0.76316583)]
COG1396	COG2206	Ava_1184	Ava_1184	Transcriptional Regulator, XRE family	Ava_1255	Ava_1255	Predicted sensor protein	[TP0461-TP0877 (0.81002605)]
COG1396	COG2206	Ava_2195	Ava_2195	Transcriptional Regulator, XRE family	Ava_1255	Ava_1255	Predicted sensor protein	[TP0461-TP0877 (0.81002605)]
COG0257	COG0719	Ava_0712	Ava_0712	50S ribosomal protein L36	Ava_0424	Ava_0424	FeS assembly protein SufB	[TP0209-TP0612 (0.6772987)]
COG0257	COG0719	Ava_0712	Ava_0712	50S ribosomal protein L36	Ava_0426	Ava_0426	FeS assembly protein SufD	[TP0209-TP0612 (0.6772987)]
COG0772	COG1512	Ava_4584	Ava_4584	Cell cycle protein	Ava_0806	Ava_0806	Protein of unknown function DUF477	[TP0387-TP0561 (0.5082704)]
COG0772	COG1512	Ava_1521	Ava_1521	Cell cycle protein	Ava_0806	Ava_0806	Protein of unknown function DUF477	[TP0387-TP0561 (0.5082704)]
COG0504	COG0728	Ava_2267	Ava_2267	CTP synthetase	Ava_2677	Ava_2677	Virulence factor MVIN-like	[TP0305-TP0516 (0.84299135)]
COG0275	COG0820	Ava_3196	mraW	S-adenosyl-methyltransferase	Ava_2804	Ava_2804	hypothetical protein	[TP0384-TP0068 (0.79878455)]
COG0445	COG1366	Ava_3539	Ava_3539	glucose-inhibited division protein A	Ava_1567	Ava_1567	Anti-Sigma-factor antagonist (STAS) domain	[TP0044-TP0233 (0.74185747)]
COG0445	COG1366	Ava_3539	Ava_3539	glucose-inhibited division protein A	Ava_4580	Ava_4580	Anti-Sigma-factor antagonist (STAS) domain	[TP0044-TP0233 (0.74185747)]
COG0445	COG1366	Ava_3539	Ava_3539	glucose-inhibited division protein A	Ava_3722	Ava_3722	Anti-Sigma-factor antagonist (STAS) domain	[TP0044-TP0233 (0.74185747)]
COG0445	COG1366	Ava_3539	Ava_3539	glucose-inhibited division protein A	Ava_1279	Ava_1279	Anti-Sigma-factor antagonist (STAS) domain	[TP0044-TP0233 (0.74185747)]
COG0445	COG1366	Ava_3539	Ava_3539	glucose-inhibited division protein A	Ava_2070	Ava_2070	Anti-Sigma-factor antagonist (STAS) domain	[TP0044-TP0233 (0.74185747)]
COG0242	COG0360	Ava_5067	Ava_5067	Formylmethionine deformylase	Ava_2072	rpsF	30S ribosomal protein S6	[TP0757-TP0063 (0.54983324)]
COG0242	COG0360	Ava_0830	def	peptide deformylase	Ava_2072	rpsF	30S ribosomal protein S6	[TP0757-TP0063 (0.54983324)]
COG0693	COG1653	Ava_4332	Ava_4332	ThiJ/PfpI	Ava_4289	Ava_4289	extracellular solute-binding protein, family 1	[TP0445-TP0074 (0.5751514)]
COG0693	COG1653	Ava_4496	Ava_4496	Peptidase C56, PfpI	Ava_3042	Ava_3042	extracellular solute-binding protein, family 1	[TP0445-TP0074 (0.5751514)]
COG0693	COG1653	Ava_4496	Ava_4496	Peptidase C56, PfpI	Ava_4289	Ava_4289	extracellular solute-binding protein, family 1	[TP0445-TP0074 (0.5751514)]
COG0693	COG1653	Ava_4332	Ava_4332	ThiJ/PfpI	Ava_3042	Ava_3042	extracellular solute-binding protein, family 1	[TP0445-TP0074 (0.5751514)]
COG0693	COG1653	Ava_4496	Ava_4496	Peptidase C56, PfpI	Ava_3685	Ava_3685	extracellular solute-binding protein, family 1	[TP0445-TP0074 (0.5751514)]
COG0693	COG1653	Ava_4332	Ava_4332	ThiJ/PfpI	Ava_1229	Ava_1229	extracellular solute-binding protein, family 1	[TP0445-TP0074 (0.5751514)]
COG0693	COG1653	Ava_4496	Ava_4496	Peptidase C56, PfpI	Ava_1229	Ava_1229	extracellular solute-binding protein, family 1	[TP0445-TP0074 (0.5751514)]
COG0693	COG1653	Ava_4332	Ava_4332	ThiJ/PfpI	Ava_3685	Ava_3685	extracellular solute-binding protein, family 1	[TP0445-TP0074 (0.5751514)]
COG0267	COG0357	Ava_1320	Ava_1320	50S ribosomal protein L33	Ava_3880	Ava_3880	glucose-inhibited division protein B	[TP0234-TP0946 (0.6249908)]
COG0234	COG0772	Ava_3627	groES	co-chaperonin GroES	Ava_1521	Ava_1521	Cell cycle protein	[TP1013-TP0387 (0.81326103)]
COG0234	COG0772	Ava_3627	groES	co-chaperonin GroES	Ava_4584	Ava_4584	Cell cycle protein	[TP1013-TP0387 (0.81326103)]
COG0445	COG0457	Ava_3539	Ava_3539	glucose-inhibited division protein A	Ava_1444	Ava_1444	TPR repeat	[TP0044-TP0954 (0.8549597)]
COG0445	COG0457	Ava_3539	Ava_3539	glucose-inhibited division protein A	Ava_3483	Ava_3483	TPR repeat	[TP0044-TP0954 (0.8549597)]
COG0445	COG0457	Ava_3539	Ava_3539	glucose-inhibited division protein A	Ava_4894	Ava_4894	TPR repeat	[TP0044-TP0954 (0.8549597)]
COG0445	COG0457	Ava_3539	Ava_3539	glucose-inhibited division protein A	Ava_4988	Ava_4988	TPR repeat	[TP0044-TP0954 (0.8549597)]
COG0445	COG0457	Ava_3539	Ava_3539	glucose-inhibited division protein A	Ava_3156	Ava_3156	Tetratricopeptide TPR_4	[TP0044-TP0954 (0.8549597)]
COG0445	COG0457	Ava_3539	Ava_3539	glucose-inhibited division protein A	Ava_3450	Ava_3450	TPR repeat	[TP0044-TP0954 (0.8549597)]
COG0445	COG0457	Ava_3539	Ava_3539	glucose-inhibited division protein A	Ava_4137	Ava_4137	TPR repeat	[TP0044-TP0954 (0.8549597)]
COG0445	COG0457	Ava_3539	Ava_3539	glucose-inhibited division protein A	Ava_3295	Ava_3295	TPR repeat	[TP0044-TP0954 (0.8549597)]
COG0445	COG0457	Ava_3539	Ava_3539	glucose-inhibited division protein A	Ava_4554	Ava_4554	TPR repeat	[TP0044-TP0954 (0.8549597)]
COG0445	COG0457	Ava_3539	Ava_3539	glucose-inhibited division protein A	Ava_0894	Ava_0894	TPR-related region	[TP0044-TP0954 (0.8549597)]
COG0445	COG0457	Ava_3539	Ava_3539	glucose-inhibited division protein A	Ava_1178	Ava_1178	TPR repeat	[TP0044-TP0954 (0.8549597)]
COG0445	COG0457	Ava_3539	Ava_3539	glucose-inhibited division protein A	Ava_0419	Ava_0419	TPR repeat	[TP0044-TP0954 (0.8549597)]
COG0445	COG0457	Ava_3539	Ava_3539	glucose-inhibited division protein A	Ava_2004	Ava_2004	TPR repeat	[TP0044-TP0954 (0.8549597)]
COG0445	COG0457	Ava_3539	Ava_3539	glucose-inhibited division protein A	Ava_3729	Ava_3729	TPR-related region	[TP0044-TP0954 (0.8549597)]
COG0445	COG0457	Ava_3539	Ava_3539	glucose-inhibited division protein A	Ava_4492	Ava_4492	TPR repeat	[TP0044-TP0954 (0.8549597)]
COG0445	COG0457	Ava_3539	Ava_3539	glucose-inhibited division protein A	Ava_1861	Ava_1861	kinesin light chain-like	[TP0044-TP0954 (0.8549597)]
COG0445	COG0457	Ava_3539	Ava_3539	glucose-inhibited division protein A	Ava_2856	Ava_2856	TPR repeat	[TP0044-TP0954 (0.8549597)]
COG0445	COG0457	Ava_3539	Ava_3539	glucose-inhibited division protein A	Ava_1009	Ava_1009	TPR repeat	[TP0044-TP0954 (0.8549597)]
COG0445	COG0457	Ava_3539	Ava_3539	glucose-inhibited division protein A	Ava_3255	Ava_3255	TPR repeat	[TP0044-TP0954 (0.8549597)]
COG0445	COG0457	Ava_3539	Ava_3539	glucose-inhibited division protein A	Ava_4974	Ava_4974	TPR repeat	[TP0044-TP0954 (0.8549597)]
COG0445	COG0457	Ava_3539	Ava_3539	glucose-inhibited division protein A	Ava_1591	Ava_1591	TPR repeat	[TP0044-TP0954 (0.8549597)]
COG0445	COG0457	Ava_3539	Ava_3539	glucose-inhibited division protein A	Ava_4803	Ava_4803	Tetratricopeptide TPR_3	[TP0044-TP0954 (0.8549597)]
COG0445	COG0457	Ava_3539	Ava_3539	glucose-inhibited division protein A	Ava_1678	Ava_1678	TPR repeat	[TP0044-TP0954 (0.8549597)]
COG0305	COG1595	Ava_0330	Ava_0330	DnaB helicase	Ava_4933	Ava_4933	RNA polymerase sigma-70 factor	[TP0058-TP0092 (0.74082893)]
COG0228	COG0250	Ava_4357	rpsP	30S ribosomal protein S16	Ava_2551	nusG	transcription antitermination protein NusG	[TP0905-TP0236 (0.7099409)]
COG0173	COG1512	Ava_0247	aspS	Aspartyl-tRNA synthetase (EC 6.1.1.12) (Aspartate--tRNA ligase) (AspRS)	Ava_0806	Ava_0806	Protein of unknown function DUF477	[TP0985-TP0561 (0.83540547)]
COG0465	COG0532	Ava_2750	Ava_2750	hypothetical protein	Ava_1867	infB	translation initiation factor IF-2	[TP0330-TP0891 (0.8751731)]
COG0465	COG0532	Ava_2234	Ava_2234	Peptidase M41, FtsH	Ava_1867	infB	translation initiation factor IF-2	[TP0330-TP0891 (0.8751731)]
COG0465	COG0532	Ava_2444	Ava_2444	Peptidase M41, FtsH	Ava_1867	infB	translation initiation factor IF-2	[TP0330-TP0891 (0.8751731)]
COG0465	COG0532	Ava_0575	Ava_0575	Peptidase M41, FtsH	Ava_1867	infB	translation initiation factor IF-2	[TP0330-TP0891 (0.8751731)]
COG0465	COG0532	Ava_3190	Ava_3190	Peptidase M41, FtsH	Ava_1867	infB	translation initiation factor IF-2	[TP0330-TP0891 (0.8751731)]
COG0234	COG0445	Ava_3627	groES	co-chaperonin GroES	Ava_3539	Ava_3539	glucose-inhibited division protein A	[TP1013-TP0044 (0.813164)]
COG0326	COG0353	Ava_0141	Ava_0141	heat shock protein 90	Ava_2253	recR	recombination protein RecR	[TP0984-TP1004 (0.5573069)]
COG0265	COG1381	Ava_4610	Ava_4610	Peptidase S1 and S6, chymotrypsin/Hap	Ava_0729	recO	DNA repair protein RecO	[TP0773-TP0636 (0.870009)]
COG0265	COG1381	Ava_2411	Ava_2411	Peptidase S1 and S6, chymotrypsin/Hap	Ava_0729	recO	DNA repair protein RecO	[TP0773-TP0636 (0.870009)]
COG0265	COG1381	Ava_3073	Ava_3073	PDZ/DHR/GLGF	Ava_0729	recO	DNA repair protein RecO	[TP0773-TP0636 (0.870009)]
COG0265	COG1381	Ava_5068	Ava_5068	Peptidase S1 and S6, chymotrypsin/Hap	Ava_0729	recO	DNA repair protein RecO	[TP0773-TP0636 (0.870009)]
COG0265	COG1381	Ava_4323	Ava_4323	Peptidase S1 and S6, chymotrypsin/Hap	Ava_0729	recO	DNA repair protein RecO	[TP0773-TP0636 (0.870009)]
COG0457	COG0860	Ava_3483	Ava_3483	TPR repeat	Ava_1466	Ava_1466	Cell wall hydrolase/autolysin	[TP0820-TP0247 (0.74644035), TP0067-TP0247 (0.79531366)]
COG0457	COG0860	Ava_4894	Ava_4894	TPR repeat	Ava_4396	Ava_4396	Peptidoglycan-binding domain 1	[TP0820-TP0247 (0.74644035), TP0067-TP0247 (0.79531366)]
COG0457	COG0860	Ava_0419	Ava_0419	TPR repeat	Ava_1634	Ava_1634	hypothetical protein	[TP0820-TP0247 (0.74644035), TP0067-TP0247 (0.79531366)]
COG0457	COG0860	Ava_2004	Ava_2004	TPR repeat	Ava_1634	Ava_1634	hypothetical protein	[TP0820-TP0247 (0.74644035), TP0067-TP0247 (0.79531366)]
COG0457	COG0860	Ava_3450	Ava_3450	TPR repeat	Ava_1466	Ava_1466	Cell wall hydrolase/autolysin	[TP0820-TP0247 (0.74644035), TP0067-TP0247 (0.79531366)]
COG0457	COG0860	Ava_4974	Ava_4974	TPR repeat	Ava_1634	Ava_1634	hypothetical protein	[TP0820-TP0247 (0.74644035), TP0067-TP0247 (0.79531366)]
COG0457	COG0860	Ava_3450	Ava_3450	TPR repeat	Ava_1465	Ava_1465	Cell wall hydrolase/autolysin	[TP0820-TP0247 (0.74644035), TP0067-TP0247 (0.79531366)]
COG0457	COG0860	Ava_2004	Ava_2004	TPR repeat	Ava_2268	Ava_2268	Cell wall hydrolase/autolysin	[TP0820-TP0247 (0.74644035), TP0067-TP0247 (0.79531366)]
COG0457	COG0860	Ava_1178	Ava_1178	TPR repeat	Ava_4396	Ava_4396	Peptidoglycan-binding domain 1	[TP0820-TP0247 (0.74644035), TP0067-TP0247 (0.79531366)]
COG0457	COG0860	Ava_4988	Ava_4988	TPR repeat	Ava_1634	Ava_1634	hypothetical protein	[TP0820-TP0247 (0.74644035), TP0067-TP0247 (0.79531366)]
COG0457	COG0860	Ava_1861	Ava_1861	kinesin light chain-like	Ava_4396	Ava_4396	Peptidoglycan-binding domain 1	[TP0820-TP0247 (0.74644035), TP0067-TP0247 (0.79531366)]
COG0457	COG0860	Ava_3255	Ava_3255	TPR repeat	Ava_4396	Ava_4396	Peptidoglycan-binding domain 1	[TP0820-TP0247 (0.74644035), TP0067-TP0247 (0.79531366)]
COG0457	COG0860	Ava_1591	Ava_1591	TPR repeat	Ava_2268	Ava_2268	Cell wall hydrolase/autolysin	[TP0820-TP0247 (0.74644035), TP0067-TP0247 (0.79531366)]
COG0457	COG0860	Ava_4988	Ava_4988	TPR repeat	Ava_1466	Ava_1466	Cell wall hydrolase/autolysin	[TP0820-TP0247 (0.74644035), TP0067-TP0247 (0.79531366)]
COG0457	COG0860	Ava_3483	Ava_3483	TPR repeat	Ava_1634	Ava_1634	hypothetical protein	[TP0820-TP0247 (0.74644035), TP0067-TP0247 (0.79531366)]
COG0457	COG0860	Ava_4554	Ava_4554	TPR repeat	Ava_4396	Ava_4396	Peptidoglycan-binding domain 1	[TP0820-TP0247 (0.74644035), TP0067-TP0247 (0.79531366)]
COG0457	COG0860	Ava_3255	Ava_3255	TPR repeat	Ava_1466	Ava_1466	Cell wall hydrolase/autolysin	[TP0820-TP0247 (0.74644035), TP0067-TP0247 (0.79531366)]
COG0457	COG0860	Ava_4554	Ava_4554	TPR repeat	Ava_1465	Ava_1465	Cell wall hydrolase/autolysin	[TP0820-TP0247 (0.74644035), TP0067-TP0247 (0.79531366)]
COG0457	COG0860	Ava_2004	Ava_2004	TPR repeat	Ava_1466	Ava_1466	Cell wall hydrolase/autolysin	[TP0820-TP0247 (0.74644035), TP0067-TP0247 (0.79531366)]
COG0457	COG0860	Ava_4803	Ava_4803	Tetratricopeptide TPR_3	Ava_1634	Ava_1634	hypothetical protein	[TP0820-TP0247 (0.74644035), TP0067-TP0247 (0.79531366)]
COG0457	COG0860	Ava_3483	Ava_3483	TPR repeat	Ava_1465	Ava_1465	Cell wall hydrolase/autolysin	[TP0820-TP0247 (0.74644035), TP0067-TP0247 (0.79531366)]
COG0457	COG0860	Ava_4974	Ava_4974	TPR repeat	Ava_4396	Ava_4396	Peptidoglycan-binding domain 1	[TP0820-TP0247 (0.74644035), TP0067-TP0247 (0.79531366)]
COG0457	COG0860	Ava_1678	Ava_1678	TPR repeat	Ava_1465	Ava_1465	Cell wall hydrolase/autolysin	[TP0820-TP0247 (0.74644035), TP0067-TP0247 (0.79531366)]
COG0457	COG0860	Ava_3295	Ava_3295	TPR repeat	Ava_4396	Ava_4396	Peptidoglycan-binding domain 1	[TP0820-TP0247 (0.74644035), TP0067-TP0247 (0.79531366)]
COG0457	COG0860	Ava_1444	Ava_1444	TPR repeat	Ava_2268	Ava_2268	Cell wall hydrolase/autolysin	[TP0820-TP0247 (0.74644035), TP0067-TP0247 (0.79531366)]
COG0457	COG0860	Ava_3729	Ava_3729	TPR-related region	Ava_1466	Ava_1466	Cell wall hydrolase/autolysin	[TP0820-TP0247 (0.74644035), TP0067-TP0247 (0.79531366)]
COG0457	COG0860	Ava_4894	Ava_4894	TPR repeat	Ava_1465	Ava_1465	Cell wall hydrolase/autolysin	[TP0820-TP0247 (0.74644035), TP0067-TP0247 (0.79531366)]
COG0457	COG0860	Ava_4988	Ava_4988	TPR repeat	Ava_4396	Ava_4396	Peptidoglycan-binding domain 1	[TP0820-TP0247 (0.74644035), TP0067-TP0247 (0.79531366)]
COG0457	COG0860	Ava_3483	Ava_3483	TPR repeat	Ava_4396	Ava_4396	Peptidoglycan-binding domain 1	[TP0820-TP0247 (0.74644035), TP0067-TP0247 (0.79531366)]
COG0457	COG0860	Ava_1009	Ava_1009	TPR repeat	Ava_2268	Ava_2268	Cell wall hydrolase/autolysin	[TP0820-TP0247 (0.74644035), TP0067-TP0247 (0.79531366)]
COG0457	COG0860	Ava_2856	Ava_2856	TPR repeat	Ava_1634	Ava_1634	hypothetical protein	[TP0820-TP0247 (0.74644035), TP0067-TP0247 (0.79531366)]
COG0457	COG0860	Ava_3255	Ava_3255	TPR repeat	Ava_2268	Ava_2268	Cell wall hydrolase/autolysin	[TP0820-TP0247 (0.74644035), TP0067-TP0247 (0.79531366)]
COG0457	COG0860	Ava_2856	Ava_2856	TPR repeat	Ava_1466	Ava_1466	Cell wall hydrolase/autolysin	[TP0820-TP0247 (0.74644035), TP0067-TP0247 (0.79531366)]
COG0457	COG0860	Ava_3156	Ava_3156	Tetratricopeptide TPR_4	Ava_1466	Ava_1466	Cell wall hydrolase/autolysin	[TP0820-TP0247 (0.74644035), TP0067-TP0247 (0.79531366)]
COG0457	COG0860	Ava_3255	Ava_3255	TPR repeat	Ava_1465	Ava_1465	Cell wall hydrolase/autolysin	[TP0820-TP0247 (0.74644035), TP0067-TP0247 (0.79531366)]
COG0457	COG0860	Ava_1444	Ava_1444	TPR repeat	Ava_1466	Ava_1466	Cell wall hydrolase/autolysin	[TP0820-TP0247 (0.74644035), TP0067-TP0247 (0.79531366)]
COG0457	COG0860	Ava_0419	Ava_0419	TPR repeat	Ava_2268	Ava_2268	Cell wall hydrolase/autolysin	[TP0820-TP0247 (0.74644035), TP0067-TP0247 (0.79531366)]
COG0457	COG0860	Ava_4137	Ava_4137	TPR repeat	Ava_2268	Ava_2268	Cell wall hydrolase/autolysin	[TP0820-TP0247 (0.74644035), TP0067-TP0247 (0.79531366)]
COG0457	COG0860	Ava_2004	Ava_2004	TPR repeat	Ava_4396	Ava_4396	Peptidoglycan-binding domain 1	[TP0820-TP0247 (0.74644035), TP0067-TP0247 (0.79531366)]
COG0457	COG0860	Ava_3156	Ava_3156	Tetratricopeptide TPR_4	Ava_1634	Ava_1634	hypothetical protein	[TP0820-TP0247 (0.74644035), TP0067-TP0247 (0.79531366)]
COG0457	COG0860	Ava_4137	Ava_4137	TPR repeat	Ava_1465	Ava_1465	Cell wall hydrolase/autolysin	[TP0820-TP0247 (0.74644035), TP0067-TP0247 (0.79531366)]
COG0457	COG0860	Ava_4492	Ava_4492	TPR repeat	Ava_4396	Ava_4396	Peptidoglycan-binding domain 1	[TP0820-TP0247 (0.74644035), TP0067-TP0247 (0.79531366)]
COG0457	COG0860	Ava_4554	Ava_4554	TPR repeat	Ava_1466	Ava_1466	Cell wall hydrolase/autolysin	[TP0820-TP0247 (0.74644035), TP0067-TP0247 (0.79531366)]
COG0457	COG0860	Ava_4894	Ava_4894	TPR repeat	Ava_2268	Ava_2268	Cell wall hydrolase/autolysin	[TP0820-TP0247 (0.74644035), TP0067-TP0247 (0.79531366)]
COG0457	COG0860	Ava_1178	Ava_1178	TPR repeat	Ava_1466	Ava_1466	Cell wall hydrolase/autolysin	[TP0820-TP0247 (0.74644035), TP0067-TP0247 (0.79531366)]
COG0457	COG0860	Ava_0894	Ava_0894	TPR-related region	Ava_1634	Ava_1634	hypothetical protein	[TP0820-TP0247 (0.74644035), TP0067-TP0247 (0.79531366)]
COG0457	COG0860	Ava_4803	Ava_4803	Tetratricopeptide TPR_3	Ava_1465	Ava_1465	Cell wall hydrolase/autolysin	[TP0820-TP0247 (0.74644035), TP0067-TP0247 (0.79531366)]
COG0457	COG0860	Ava_4137	Ava_4137	TPR repeat	Ava_1466	Ava_1466	Cell wall hydrolase/autolysin	[TP0820-TP0247 (0.74644035), TP0067-TP0247 (0.79531366)]
COG0457	COG0860	Ava_1178	Ava_1178	TPR repeat	Ava_1465	Ava_1465	Cell wall hydrolase/autolysin	[TP0820-TP0247 (0.74644035), TP0067-TP0247 (0.79531366)]
COG0457	COG0860	Ava_1009	Ava_1009	TPR repeat	Ava_1634	Ava_1634	hypothetical protein	[TP0820-TP0247 (0.74644035), TP0067-TP0247 (0.79531366)]
COG0457	COG0860	Ava_2856	Ava_2856	TPR repeat	Ava_1465	Ava_1465	Cell wall hydrolase/autolysin	[TP0820-TP0247 (0.74644035), TP0067-TP0247 (0.79531366)]
COG0457	COG0860	Ava_1678	Ava_1678	TPR repeat	Ava_1466	Ava_1466	Cell wall hydrolase/autolysin	[TP0820-TP0247 (0.74644035), TP0067-TP0247 (0.79531366)]
COG0457	COG0860	Ava_0894	Ava_0894	TPR-related region	Ava_2268	Ava_2268	Cell wall hydrolase/autolysin	[TP0820-TP0247 (0.74644035), TP0067-TP0247 (0.79531366)]
COG0457	COG0860	Ava_4894	Ava_4894	TPR repeat	Ava_1634	Ava_1634	hypothetical protein	[TP0820-TP0247 (0.74644035), TP0067-TP0247 (0.79531366)]
COG0457	COG0860	Ava_4988	Ava_4988	TPR repeat	Ava_2268	Ava_2268	Cell wall hydrolase/autolysin	[TP0820-TP0247 (0.74644035), TP0067-TP0247 (0.79531366)]
COG0457	COG0860	Ava_4803	Ava_4803	Tetratricopeptide TPR_3	Ava_2268	Ava_2268	Cell wall hydrolase/autolysin	[TP0820-TP0247 (0.74644035), TP0067-TP0247 (0.79531366)]
COG0457	COG0860	Ava_0419	Ava_0419	TPR repeat	Ava_4396	Ava_4396	Peptidoglycan-binding domain 1	[TP0820-TP0247 (0.74644035), TP0067-TP0247 (0.79531366)]
COG0457	COG0860	Ava_1009	Ava_1009	TPR repeat	Ava_1466	Ava_1466	Cell wall hydrolase/autolysin	[TP0820-TP0247 (0.74644035), TP0067-TP0247 (0.79531366)]
COG0457	COG0860	Ava_3156	Ava_3156	Tetratricopeptide TPR_4	Ava_1465	Ava_1465	Cell wall hydrolase/autolysin	[TP0820-TP0247 (0.74644035), TP0067-TP0247 (0.79531366)]
COG0457	COG0860	Ava_4974	Ava_4974	TPR repeat	Ava_2268	Ava_2268	Cell wall hydrolase/autolysin	[TP0820-TP0247 (0.74644035), TP0067-TP0247 (0.79531366)]
COG0457	COG0860	Ava_4492	Ava_4492	TPR repeat	Ava_1466	Ava_1466	Cell wall hydrolase/autolysin	[TP0820-TP0247 (0.74644035), TP0067-TP0247 (0.79531366)]
COG0457	COG0860	Ava_1861	Ava_1861	kinesin light chain-like	Ava_1634	Ava_1634	hypothetical protein	[TP0820-TP0247 (0.74644035), TP0067-TP0247 (0.79531366)]
COG0457	COG0860	Ava_0894	Ava_0894	TPR-related region	Ava_1465	Ava_1465	Cell wall hydrolase/autolysin	[TP0820-TP0247 (0.74644035), TP0067-TP0247 (0.79531366)]
COG0457	COG0860	Ava_3156	Ava_3156	Tetratricopeptide TPR_4	Ava_2268	Ava_2268	Cell wall hydrolase/autolysin	[TP0820-TP0247 (0.74644035), TP0067-TP0247 (0.79531366)]
COG0457	COG0860	Ava_1444	Ava_1444	TPR repeat	Ava_1634	Ava_1634	hypothetical protein	[TP0820-TP0247 (0.74644035), TP0067-TP0247 (0.79531366)]
COG0457	COG0860	Ava_3729	Ava_3729	TPR-related region	Ava_1465	Ava_1465	Cell wall hydrolase/autolysin	[TP0820-TP0247 (0.74644035), TP0067-TP0247 (0.79531366)]
COG0457	COG0860	Ava_1861	Ava_1861	kinesin light chain-like	Ava_1465	Ava_1465	Cell wall hydrolase/autolysin	[TP0820-TP0247 (0.74644035), TP0067-TP0247 (0.79531366)]
COG0457	COG0860	Ava_1444	Ava_1444	TPR repeat	Ava_4396	Ava_4396	Peptidoglycan-binding domain 1	[TP0820-TP0247 (0.74644035), TP0067-TP0247 (0.79531366)]
COG0457	COG0860	Ava_1591	Ava_1591	TPR repeat	Ava_1466	Ava_1466	Cell wall hydrolase/autolysin	[TP0820-TP0247 (0.74644035), TP0067-TP0247 (0.79531366)]
COG0457	COG0860	Ava_1178	Ava_1178	TPR repeat	Ava_1634	Ava_1634	hypothetical protein	[TP0820-TP0247 (0.74644035), TP0067-TP0247 (0.79531366)]
COG0457	COG0860	Ava_1861	Ava_1861	kinesin light chain-like	Ava_1466	Ava_1466	Cell wall hydrolase/autolysin	[TP0820-TP0247 (0.74644035), TP0067-TP0247 (0.79531366)]
COG0457	COG0860	Ava_1591	Ava_1591	TPR repeat	Ava_1465	Ava_1465	Cell wall hydrolase/autolysin	[TP0820-TP0247 (0.74644035), TP0067-TP0247 (0.79531366)]
COG0457	COG0860	Ava_3295	Ava_3295	TPR repeat	Ava_1465	Ava_1465	Cell wall hydrolase/autolysin	[TP0820-TP0247 (0.74644035), TP0067-TP0247 (0.79531366)]
COG0457	COG0860	Ava_4988	Ava_4988	TPR repeat	Ava_1465	Ava_1465	Cell wall hydrolase/autolysin	[TP0820-TP0247 (0.74644035), TP0067-TP0247 (0.79531366)]
COG0457	COG0860	Ava_1678	Ava_1678	TPR repeat	Ava_4396	Ava_4396	Peptidoglycan-binding domain 1	[TP0820-TP0247 (0.74644035), TP0067-TP0247 (0.79531366)]
COG0457	COG0860	Ava_3729	Ava_3729	TPR-related region	Ava_2268	Ava_2268	Cell wall hydrolase/autolysin	[TP0820-TP0247 (0.74644035), TP0067-TP0247 (0.79531366)]
COG0457	COG0860	Ava_4554	Ava_4554	TPR repeat	Ava_2268	Ava_2268	Cell wall hydrolase/autolysin	[TP0820-TP0247 (0.74644035), TP0067-TP0247 (0.79531366)]
COG0457	COG0860	Ava_3729	Ava_3729	TPR-related region	Ava_1634	Ava_1634	hypothetical protein	[TP0820-TP0247 (0.74644035), TP0067-TP0247 (0.79531366)]
COG0457	COG0860	Ava_1591	Ava_1591	TPR repeat	Ava_4396	Ava_4396	Peptidoglycan-binding domain 1	[TP0820-TP0247 (0.74644035), TP0067-TP0247 (0.79531366)]
COG0457	COG0860	Ava_4492	Ava_4492	TPR repeat	Ava_2268	Ava_2268	Cell wall hydrolase/autolysin	[TP0820-TP0247 (0.74644035), TP0067-TP0247 (0.79531366)]
COG0457	COG0860	Ava_3295	Ava_3295	TPR repeat	Ava_1634	Ava_1634	hypothetical protein	[TP0820-TP0247 (0.74644035), TP0067-TP0247 (0.79531366)]
COG0457	COG0860	Ava_0894	Ava_0894	TPR-related region	Ava_1466	Ava_1466	Cell wall hydrolase/autolysin	[TP0820-TP0247 (0.74644035), TP0067-TP0247 (0.79531366)]
COG0457	COG0860	Ava_4803	Ava_4803	Tetratricopeptide TPR_3	Ava_1466	Ava_1466	Cell wall hydrolase/autolysin	[TP0820-TP0247 (0.74644035), TP0067-TP0247 (0.79531366)]
COG0457	COG0860	Ava_3729	Ava_3729	TPR-related region	Ava_4396	Ava_4396	Peptidoglycan-binding domain 1	[TP0820-TP0247 (0.74644035), TP0067-TP0247 (0.79531366)]
COG0457	COG0860	Ava_4894	Ava_4894	TPR repeat	Ava_1466	Ava_1466	Cell wall hydrolase/autolysin	[TP0820-TP0247 (0.74644035), TP0067-TP0247 (0.79531366)]
COG0457	COG0860	Ava_3295	Ava_3295	TPR repeat	Ava_1466	Ava_1466	Cell wall hydrolase/autolysin	[TP0820-TP0247 (0.74644035), TP0067-TP0247 (0.79531366)]
COG0457	COG0860	Ava_3295	Ava_3295	TPR repeat	Ava_2268	Ava_2268	Cell wall hydrolase/autolysin	[TP0820-TP0247 (0.74644035), TP0067-TP0247 (0.79531366)]
COG0457	COG0860	Ava_0419	Ava_0419	TPR repeat	Ava_1466	Ava_1466	Cell wall hydrolase/autolysin	[TP0820-TP0247 (0.74644035), TP0067-TP0247 (0.79531366)]
COG0457	COG0860	Ava_1678	Ava_1678	TPR repeat	Ava_2268	Ava_2268	Cell wall hydrolase/autolysin	[TP0820-TP0247 (0.74644035), TP0067-TP0247 (0.79531366)]
COG0457	COG0860	Ava_3450	Ava_3450	TPR repeat	Ava_2268	Ava_2268	Cell wall hydrolase/autolysin	[TP0820-TP0247 (0.74644035), TP0067-TP0247 (0.79531366)]
COG0457	COG0860	Ava_4554	Ava_4554	TPR repeat	Ava_1634	Ava_1634	hypothetical protein	[TP0820-TP0247 (0.74644035), TP0067-TP0247 (0.79531366)]
COG0457	COG0860	Ava_3483	Ava_3483	TPR repeat	Ava_2268	Ava_2268	Cell wall hydrolase/autolysin	[TP0820-TP0247 (0.74644035), TP0067-TP0247 (0.79531366)]
COG0457	COG0860	Ava_3255	Ava_3255	TPR repeat	Ava_1634	Ava_1634	hypothetical protein	[TP0820-TP0247 (0.74644035), TP0067-TP0247 (0.79531366)]
COG0457	COG0860	Ava_4803	Ava_4803	Tetratricopeptide TPR_3	Ava_4396	Ava_4396	Peptidoglycan-binding domain 1	[TP0820-TP0247 (0.74644035), TP0067-TP0247 (0.79531366)]
COG0457	COG0860	Ava_1861	Ava_1861	kinesin light chain-like	Ava_2268	Ava_2268	Cell wall hydrolase/autolysin	[TP0820-TP0247 (0.74644035), TP0067-TP0247 (0.79531366)]
COG0457	COG0860	Ava_3450	Ava_3450	TPR repeat	Ava_1634	Ava_1634	hypothetical protein	[TP0820-TP0247 (0.74644035), TP0067-TP0247 (0.79531366)]
COG0457	COG0860	Ava_2856	Ava_2856	TPR repeat	Ava_2268	Ava_2268	Cell wall hydrolase/autolysin	[TP0820-TP0247 (0.74644035), TP0067-TP0247 (0.79531366)]
COG0457	COG0860	Ava_1009	Ava_1009	TPR repeat	Ava_4396	Ava_4396	Peptidoglycan-binding domain 1	[TP0820-TP0247 (0.74644035), TP0067-TP0247 (0.79531366)]
COG0457	COG0860	Ava_3156	Ava_3156	Tetratricopeptide TPR_4	Ava_4396	Ava_4396	Peptidoglycan-binding domain 1	[TP0820-TP0247 (0.74644035), TP0067-TP0247 (0.79531366)]
COG0457	COG0860	Ava_4492	Ava_4492	TPR repeat	Ava_1634	Ava_1634	hypothetical protein	[TP0820-TP0247 (0.74644035), TP0067-TP0247 (0.79531366)]
COG0457	COG0860	Ava_1009	Ava_1009	TPR repeat	Ava_1465	Ava_1465	Cell wall hydrolase/autolysin	[TP0820-TP0247 (0.74644035), TP0067-TP0247 (0.79531366)]
COG0457	COG0860	Ava_4137	Ava_4137	TPR repeat	Ava_4396	Ava_4396	Peptidoglycan-binding domain 1	[TP0820-TP0247 (0.74644035), TP0067-TP0247 (0.79531366)]
COG0457	COG0860	Ava_1444	Ava_1444	TPR repeat	Ava_1465	Ava_1465	Cell wall hydrolase/autolysin	[TP0820-TP0247 (0.74644035), TP0067-TP0247 (0.79531366)]
COG0457	COG0860	Ava_1178	Ava_1178	TPR repeat	Ava_2268	Ava_2268	Cell wall hydrolase/autolysin	[TP0820-TP0247 (0.74644035), TP0067-TP0247 (0.79531366)]
COG0457	COG0860	Ava_3450	Ava_3450	TPR repeat	Ava_4396	Ava_4396	Peptidoglycan-binding domain 1	[TP0820-TP0247 (0.74644035), TP0067-TP0247 (0.79531366)]
COG0457	COG0860	Ava_4137	Ava_4137	TPR repeat	Ava_1634	Ava_1634	hypothetical protein	[TP0820-TP0247 (0.74644035), TP0067-TP0247 (0.79531366)]
COG0457	COG0860	Ava_0894	Ava_0894	TPR-related region	Ava_4396	Ava_4396	Peptidoglycan-binding domain 1	[TP0820-TP0247 (0.74644035), TP0067-TP0247 (0.79531366)]
COG0457	COG0860	Ava_4974	Ava_4974	TPR repeat	Ava_1466	Ava_1466	Cell wall hydrolase/autolysin	[TP0820-TP0247 (0.74644035), TP0067-TP0247 (0.79531366)]
COG0457	COG0860	Ava_2856	Ava_2856	TPR repeat	Ava_4396	Ava_4396	Peptidoglycan-binding domain 1	[TP0820-TP0247 (0.74644035), TP0067-TP0247 (0.79531366)]
COG0457	COG0860	Ava_1591	Ava_1591	TPR repeat	Ava_1634	Ava_1634	hypothetical protein	[TP0820-TP0247 (0.74644035), TP0067-TP0247 (0.79531366)]
COG0457	COG0860	Ava_0419	Ava_0419	TPR repeat	Ava_1465	Ava_1465	Cell wall hydrolase/autolysin	[TP0820-TP0247 (0.74644035), TP0067-TP0247 (0.79531366)]
COG0457	COG0860	Ava_1678	Ava_1678	TPR repeat	Ava_1634	Ava_1634	hypothetical protein	[TP0820-TP0247 (0.74644035), TP0067-TP0247 (0.79531366)]
COG0457	COG0860	Ava_4974	Ava_4974	TPR repeat	Ava_1465	Ava_1465	Cell wall hydrolase/autolysin	[TP0820-TP0247 (0.74644035), TP0067-TP0247 (0.79531366)]
COG0457	COG0860	Ava_4492	Ava_4492	TPR repeat	Ava_1465	Ava_1465	Cell wall hydrolase/autolysin	[TP0820-TP0247 (0.74644035), TP0067-TP0247 (0.79531366)]
COG0457	COG0860	Ava_2004	Ava_2004	TPR repeat	Ava_1465	Ava_1465	Cell wall hydrolase/autolysin	[TP0820-TP0247 (0.74644035), TP0067-TP0247 (0.79531366)]
COG0319	COG0333	Ava_2782	Ava_2782	hypothetical protein	Ava_3613	Ava_3613	50S ribosomal protein L32	[TP0650-TP0807 (0.80809164)]
COG0216	COG0457	Ava_0721	Ava_0721	peptide chain release factor 1	Ava_3450	Ava_3450	TPR repeat	[TP0051-TP0067 (0.7097377)]
COG0216	COG0457	Ava_0721	Ava_0721	peptide chain release factor 1	Ava_1591	Ava_1591	TPR repeat	[TP0051-TP0067 (0.7097377)]
COG0216	COG0457	Ava_0721	Ava_0721	peptide chain release factor 1	Ava_3729	Ava_3729	TPR-related region	[TP0051-TP0067 (0.7097377)]
COG0216	COG0457	Ava_0721	Ava_0721	peptide chain release factor 1	Ava_1861	Ava_1861	kinesin light chain-like	[TP0051-TP0067 (0.7097377)]
COG0216	COG0457	Ava_0721	Ava_0721	peptide chain release factor 1	Ava_3483	Ava_3483	TPR repeat	[TP0051-TP0067 (0.7097377)]
COG0216	COG0457	Ava_0721	Ava_0721	peptide chain release factor 1	Ava_1678	Ava_1678	TPR repeat	[TP0051-TP0067 (0.7097377)]
COG0216	COG0457	Ava_0721	Ava_0721	peptide chain release factor 1	Ava_4554	Ava_4554	TPR repeat	[TP0051-TP0067 (0.7097377)]
COG0216	COG0457	Ava_0721	Ava_0721	peptide chain release factor 1	Ava_0894	Ava_0894	TPR-related region	[TP0051-TP0067 (0.7097377)]
COG0216	COG0457	Ava_0721	Ava_0721	peptide chain release factor 1	Ava_2856	Ava_2856	TPR repeat	[TP0051-TP0067 (0.7097377)]
COG0216	COG0457	Ava_0721	Ava_0721	peptide chain release factor 1	Ava_3156	Ava_3156	Tetratricopeptide TPR_4	[TP0051-TP0067 (0.7097377)]
COG0216	COG0457	Ava_0721	Ava_0721	peptide chain release factor 1	Ava_4137	Ava_4137	TPR repeat	[TP0051-TP0067 (0.7097377)]
COG0216	COG0457	Ava_0721	Ava_0721	peptide chain release factor 1	Ava_4894	Ava_4894	TPR repeat	[TP0051-TP0067 (0.7097377)]
COG0216	COG0457	Ava_0721	Ava_0721	peptide chain release factor 1	Ava_4803	Ava_4803	Tetratricopeptide TPR_3	[TP0051-TP0067 (0.7097377)]
COG0216	COG0457	Ava_0721	Ava_0721	peptide chain release factor 1	Ava_3295	Ava_3295	TPR repeat	[TP0051-TP0067 (0.7097377)]
COG0216	COG0457	Ava_0721	Ava_0721	peptide chain release factor 1	Ava_1009	Ava_1009	TPR repeat	[TP0051-TP0067 (0.7097377)]
COG0216	COG0457	Ava_0721	Ava_0721	peptide chain release factor 1	Ava_1178	Ava_1178	TPR repeat	[TP0051-TP0067 (0.7097377)]
COG0216	COG0457	Ava_0721	Ava_0721	peptide chain release factor 1	Ava_3255	Ava_3255	TPR repeat	[TP0051-TP0067 (0.7097377)]
COG0216	COG0457	Ava_0721	Ava_0721	peptide chain release factor 1	Ava_0419	Ava_0419	TPR repeat	[TP0051-TP0067 (0.7097377)]
COG0216	COG0457	Ava_0721	Ava_0721	peptide chain release factor 1	Ava_1444	Ava_1444	TPR repeat	[TP0051-TP0067 (0.7097377)]
COG0216	COG0457	Ava_0721	Ava_0721	peptide chain release factor 1	Ava_4974	Ava_4974	TPR repeat	[TP0051-TP0067 (0.7097377)]
COG0216	COG0457	Ava_0721	Ava_0721	peptide chain release factor 1	Ava_4988	Ava_4988	TPR repeat	[TP0051-TP0067 (0.7097377)]
COG0216	COG0457	Ava_0721	Ava_0721	peptide chain release factor 1	Ava_2004	Ava_2004	TPR repeat	[TP0051-TP0067 (0.7097377)]
COG0216	COG0457	Ava_0721	Ava_0721	peptide chain release factor 1	Ava_4492	Ava_4492	TPR repeat	[TP0051-TP0067 (0.7097377)]
COG0687	COG0693	Ava_2302	Ava_2302	extracellular solute-binding protein, family 1	Ava_4496	Ava_4496	Peptidase C56, PfpI	[TP0655-TP0445 (0.5706956)]
COG0687	COG0693	Ava_2302	Ava_2302	extracellular solute-binding protein, family 1	Ava_4332	Ava_4332	ThiJ/PfpI	[TP0655-TP0445 (0.5706956)]
COG0687	COG0693	Ava_3062	Ava_3062	periplasmic polyamine-binding protein of ABC	Ava_4332	Ava_4332	ThiJ/PfpI	[TP0655-TP0445 (0.5706956)]
COG0687	COG0693	Ava_3062	Ava_3062	periplasmic polyamine-binding protein of ABC	Ava_4496	Ava_4496	Peptidase C56, PfpI	[TP0655-TP0445 (0.5706956)]
COG1352	COG2206	Ava_4781	Ava_4781	MCP methyltransferase, CheR-type	Ava_1255	Ava_1255	Predicted sensor protein	[TP0630-TP0877 (0.67253613)]
COG1512	COG4603	Ava_0806	Ava_0806	Protein of unknown function DUF477	Ava_2602	Ava_2602	inner-membrane translocator	[TP0561-TP0301 (0.6658524), TP0561-TP0322 (0.6796448)]
COG0608	COG1366	Ava_0825	Ava_0825	RecJ exonuclease	Ava_1279	Ava_1279	Anti-Sigma-factor antagonist (STAS) domain	[TP0704-TP0540 (0.7098393)]
COG0608	COG1366	Ava_2372	Ava_2372	RecJ exonuclease	Ava_1279	Ava_1279	Anti-Sigma-factor antagonist (STAS) domain	[TP0704-TP0540 (0.7098393)]
COG0608	COG1366	Ava_2372	Ava_2372	RecJ exonuclease	Ava_2070	Ava_2070	Anti-Sigma-factor antagonist (STAS) domain	[TP0704-TP0540 (0.7098393)]
COG0608	COG1366	Ava_0825	Ava_0825	RecJ exonuclease	Ava_3722	Ava_3722	Anti-Sigma-factor antagonist (STAS) domain	[TP0704-TP0540 (0.7098393)]
COG0608	COG1366	Ava_0825	Ava_0825	RecJ exonuclease	Ava_2070	Ava_2070	Anti-Sigma-factor antagonist (STAS) domain	[TP0704-TP0540 (0.7098393)]
COG0608	COG1366	Ava_0825	Ava_0825	RecJ exonuclease	Ava_1567	Ava_1567	Anti-Sigma-factor antagonist (STAS) domain	[TP0704-TP0540 (0.7098393)]
COG0608	COG1366	Ava_0825	Ava_0825	RecJ exonuclease	Ava_4580	Ava_4580	Anti-Sigma-factor antagonist (STAS) domain	[TP0704-TP0540 (0.7098393)]
COG0608	COG1366	Ava_2372	Ava_2372	RecJ exonuclease	Ava_3722	Ava_3722	Anti-Sigma-factor antagonist (STAS) domain	[TP0704-TP0540 (0.7098393)]
COG0608	COG1366	Ava_2372	Ava_2372	RecJ exonuclease	Ava_4580	Ava_4580	Anti-Sigma-factor antagonist (STAS) domain	[TP0704-TP0540 (0.7098393)]
COG0608	COG1366	Ava_2372	Ava_2372	RecJ exonuclease	Ava_1567	Ava_1567	Anti-Sigma-factor antagonist (STAS) domain	[TP0704-TP0540 (0.7098393)]
COG0705	COG1187	Ava_2108	Ava_2108	Rhomboid-like protein	Ava_0356	Ava_0356	Pseudouridine synthase, Rsu	[TP0982-TP0459 (0.6079956)]
COG0705	COG1187	Ava_1551	Ava_1551	Rhomboid-like protein	Ava_1820	Ava_1820	Pseudouridine synthase, Rsu	[TP0982-TP0459 (0.6079956)]
COG0705	COG1187	Ava_2108	Ava_2108	Rhomboid-like protein	Ava_1820	Ava_1820	Pseudouridine synthase, Rsu	[TP0982-TP0459 (0.6079956)]
COG0705	COG1187	Ava_1771	Ava_1771	Rhomboid-like protein	Ava_0356	Ava_0356	Pseudouridine synthase, Rsu	[TP0982-TP0459 (0.6079956)]
COG0705	COG1187	Ava_1771	Ava_1771	Rhomboid-like protein	Ava_1820	Ava_1820	Pseudouridine synthase, Rsu	[TP0982-TP0459 (0.6079956)]
COG0705	COG1187	Ava_1551	Ava_1551	Rhomboid-like protein	Ava_0356	Ava_0356	Pseudouridine synthase, Rsu	[TP0982-TP0459 (0.6079956)]
COG0690	COG1512	Ava_2550	Ava_2550	translocase	Ava_0806	Ava_0806	Protein of unknown function DUF477	[TP0235-TP0561 (0.5857341)]
COG1196	COG2236	Ava_4689	Ava_4689	Chromosome segregation protein SMC	Ava_3582	Ava_3582	Phosphoribosyltransferase	[TP0367-TP0050 (0.68145895)]
COG0290	COG0457	Ava_0188	Ava_0188	Initiation factor 3	Ava_4492	Ava_4492	TPR repeat	[TP0850-TP0095 (0.6947713)]
COG0290	COG0457	Ava_0188	Ava_0188	Initiation factor 3	Ava_4894	Ava_4894	TPR repeat	[TP0850-TP0095 (0.6947713)]
COG0290	COG0457	Ava_2038	Ava_2038	translation initiation factor IF-3	Ava_3295	Ava_3295	TPR repeat	[TP0850-TP0095 (0.6947713)]
COG0290	COG0457	Ava_2038	Ava_2038	translation initiation factor IF-3	Ava_2856	Ava_2856	TPR repeat	[TP0850-TP0095 (0.6947713)]
COG0290	COG0457	Ava_0188	Ava_0188	Initiation factor 3	Ava_3450	Ava_3450	TPR repeat	[TP0850-TP0095 (0.6947713)]
COG0290	COG0457	Ava_0188	Ava_0188	Initiation factor 3	Ava_4988	Ava_4988	TPR repeat	[TP0850-TP0095 (0.6947713)]
COG0290	COG0457	Ava_2038	Ava_2038	translation initiation factor IF-3	Ava_4894	Ava_4894	TPR repeat	[TP0850-TP0095 (0.6947713)]
COG0290	COG0457	Ava_2038	Ava_2038	translation initiation factor IF-3	Ava_4974	Ava_4974	TPR repeat	[TP0850-TP0095 (0.6947713)]
COG0290	COG0457	Ava_0188	Ava_0188	Initiation factor 3	Ava_2004	Ava_2004	TPR repeat	[TP0850-TP0095 (0.6947713)]
COG0290	COG0457	Ava_2038	Ava_2038	translation initiation factor IF-3	Ava_1178	Ava_1178	TPR repeat	[TP0850-TP0095 (0.6947713)]
COG0290	COG0457	Ava_0188	Ava_0188	Initiation factor 3	Ava_1678	Ava_1678	TPR repeat	[TP0850-TP0095 (0.6947713)]
COG0290	COG0457	Ava_0188	Ava_0188	Initiation factor 3	Ava_3255	Ava_3255	TPR repeat	[TP0850-TP0095 (0.6947713)]
COG0290	COG0457	Ava_2038	Ava_2038	translation initiation factor IF-3	Ava_4988	Ava_4988	TPR repeat	[TP0850-TP0095 (0.6947713)]
COG0290	COG0457	Ava_2038	Ava_2038	translation initiation factor IF-3	Ava_0419	Ava_0419	TPR repeat	[TP0850-TP0095 (0.6947713)]
COG0290	COG0457	Ava_0188	Ava_0188	Initiation factor 3	Ava_0419	Ava_0419	TPR repeat	[TP0850-TP0095 (0.6947713)]
COG0290	COG0457	Ava_0188	Ava_0188	Initiation factor 3	Ava_2856	Ava_2856	TPR repeat	[TP0850-TP0095 (0.6947713)]
COG0290	COG0457	Ava_2038	Ava_2038	translation initiation factor IF-3	Ava_1678	Ava_1678	TPR repeat	[TP0850-TP0095 (0.6947713)]
COG0290	COG0457	Ava_0188	Ava_0188	Initiation factor 3	Ava_4974	Ava_4974	TPR repeat	[TP0850-TP0095 (0.6947713)]
COG0290	COG0457	Ava_2038	Ava_2038	translation initiation factor IF-3	Ava_4137	Ava_4137	TPR repeat	[TP0850-TP0095 (0.6947713)]
COG0290	COG0457	Ava_0188	Ava_0188	Initiation factor 3	Ava_4803	Ava_4803	Tetratricopeptide TPR_3	[TP0850-TP0095 (0.6947713)]
COG0290	COG0457	Ava_0188	Ava_0188	Initiation factor 3	Ava_1444	Ava_1444	TPR repeat	[TP0850-TP0095 (0.6947713)]
COG0290	COG0457	Ava_0188	Ava_0188	Initiation factor 3	Ava_1178	Ava_1178	TPR repeat	[TP0850-TP0095 (0.6947713)]
COG0290	COG0457	Ava_0188	Ava_0188	Initiation factor 3	Ava_1591	Ava_1591	TPR repeat	[TP0850-TP0095 (0.6947713)]
COG0290	COG0457	Ava_2038	Ava_2038	translation initiation factor IF-3	Ava_2004	Ava_2004	TPR repeat	[TP0850-TP0095 (0.6947713)]
COG0290	COG0457	Ava_2038	Ava_2038	translation initiation factor IF-3	Ava_4554	Ava_4554	TPR repeat	[TP0850-TP0095 (0.6947713)]
COG0290	COG0457	Ava_0188	Ava_0188	Initiation factor 3	Ava_3295	Ava_3295	TPR repeat	[TP0850-TP0095 (0.6947713)]
COG0290	COG0457	Ava_2038	Ava_2038	translation initiation factor IF-3	Ava_4803	Ava_4803	Tetratricopeptide TPR_3	[TP0850-TP0095 (0.6947713)]
COG0290	COG0457	Ava_2038	Ava_2038	translation initiation factor IF-3	Ava_3255	Ava_3255	TPR repeat	[TP0850-TP0095 (0.6947713)]
COG0290	COG0457	Ava_0188	Ava_0188	Initiation factor 3	Ava_4554	Ava_4554	TPR repeat	[TP0850-TP0095 (0.6947713)]
COG0290	COG0457	Ava_0188	Ava_0188	Initiation factor 3	Ava_4137	Ava_4137	TPR repeat	[TP0850-TP0095 (0.6947713)]
COG0290	COG0457	Ava_2038	Ava_2038	translation initiation factor IF-3	Ava_3450	Ava_3450	TPR repeat	[TP0850-TP0095 (0.6947713)]
COG0290	COG0457	Ava_2038	Ava_2038	translation initiation factor IF-3	Ava_1444	Ava_1444	TPR repeat	[TP0850-TP0095 (0.6947713)]
COG0290	COG0457	Ava_2038	Ava_2038	translation initiation factor IF-3	Ava_1009	Ava_1009	TPR repeat	[TP0850-TP0095 (0.6947713)]
COG0290	COG0457	Ava_0188	Ava_0188	Initiation factor 3	Ava_1861	Ava_1861	kinesin light chain-like	[TP0850-TP0095 (0.6947713)]
COG0290	COG0457	Ava_0188	Ava_0188	Initiation factor 3	Ava_3483	Ava_3483	TPR repeat	[TP0850-TP0095 (0.6947713)]
COG0290	COG0457	Ava_2038	Ava_2038	translation initiation factor IF-3	Ava_0894	Ava_0894	TPR-related region	[TP0850-TP0095 (0.6947713)]
COG0290	COG0457	Ava_2038	Ava_2038	translation initiation factor IF-3	Ava_1861	Ava_1861	kinesin light chain-like	[TP0850-TP0095 (0.6947713)]
COG0290	COG0457	Ava_2038	Ava_2038	translation initiation factor IF-3	Ava_3483	Ava_3483	TPR repeat	[TP0850-TP0095 (0.6947713)]
COG0290	COG0457	Ava_2038	Ava_2038	translation initiation factor IF-3	Ava_3156	Ava_3156	Tetratricopeptide TPR_4	[TP0850-TP0095 (0.6947713)]
COG0290	COG0457	Ava_2038	Ava_2038	translation initiation factor IF-3	Ava_4492	Ava_4492	TPR repeat	[TP0850-TP0095 (0.6947713)]
COG0290	COG0457	Ava_2038	Ava_2038	translation initiation factor IF-3	Ava_1591	Ava_1591	TPR repeat	[TP0850-TP0095 (0.6947713)]
COG0290	COG0457	Ava_0188	Ava_0188	Initiation factor 3	Ava_3729	Ava_3729	TPR-related region	[TP0850-TP0095 (0.6947713)]
COG0290	COG0457	Ava_0188	Ava_0188	Initiation factor 3	Ava_1009	Ava_1009	TPR repeat	[TP0850-TP0095 (0.6947713)]
COG0290	COG0457	Ava_0188	Ava_0188	Initiation factor 3	Ava_0894	Ava_0894	TPR-related region	[TP0850-TP0095 (0.6947713)]
COG0290	COG0457	Ava_0188	Ava_0188	Initiation factor 3	Ava_3156	Ava_3156	Tetratricopeptide TPR_4	[TP0850-TP0095 (0.6947713)]
COG0290	COG0457	Ava_2038	Ava_2038	translation initiation factor IF-3	Ava_3729	Ava_3729	TPR-related region	[TP0850-TP0095 (0.6947713)]
COG0234	COG1619	Ava_3627	groES	co-chaperonin GroES	Ava_4926	Ava_4926	Twin-arginine translocation pathway signal	[TP1013-TP0688 (0.6288964)]
[truncated: 1,299 more rows]
