# Supplementary material for: The Binary Protein Interactome of Treponema pallidum – The Syphilis Spirochete
Source: PLoS One. 2008 May 28;3(5):e2292. doi: 10.1371/journal.pone.0002292 (PMC2386257; doi:10.1371/journal.pone.0002292)
Supplement: Data S1 — Predicted protein-protein interactions based on our Treponema pallidum data; zip archive containing 372 files with one file per species. (6.09 MB ZIP) [file pone.0002292.s006.zip › bacteria/Anaeromyxobacter_dehalogenans.tab]

290397 Anaeromyxobacter dehalogenans
COG A	COG B	Locus Id A	Preferred Name(s) A	Annotation A	Locus Id B	Preferred Name(s) B	Annotation B	T. pallidum interaction
COG0186	COG1475	Adeh_1937	rpsQ	30S ribosomal protein S17	Adeh_4354	Adeh_4354	parB-like partition proteins	[TP0198-TP0271 (0.71912634)]
COG0186	COG1475	Adeh_1937	rpsQ	30S ribosomal protein S17	Adeh_0405	Adeh_0405	ParB-like nuclease	[TP0198-TP0271 (0.71912634)]
COG0186	COG1475	Adeh_1937	rpsQ	30S ribosomal protein S17	Adeh_3273	Adeh_3273	parB-like partition protein	[TP0198-TP0271 (0.71912634)]
COG0608	COG0817	Adeh_2536	Adeh_2536	single-stranded-DNA-specific exonuclease RecJ	Adeh_0951	Adeh_0951	crossover junction endodeoxyribonuclease RuvC	[TP0704-TP0517 (0.81382185)]
COG0845	COG4591	Adeh_1189	Adeh_1189	secretion protein HlyD	Adeh_3411	Adeh_3411	ABC transporter, inner membrane subunit	[TP0965-TP0582 (0.8143851)]
COG0845	COG4591	Adeh_3412	Adeh_3412	secretion protein HlyD	Adeh_1079	Adeh_1079	protein of unknown function DUF214	[TP0965-TP0582 (0.8143851)]
COG0845	COG4591	Adeh_0518	Adeh_0518	secretion protein HlyD	Adeh_3411	Adeh_3411	ABC transporter, inner membrane subunit	[TP0965-TP0582 (0.8143851)]
COG0845	COG4591	Adeh_1019	Adeh_1019	secretion protein HlyD	Adeh_3411	Adeh_3411	ABC transporter, inner membrane subunit	[TP0965-TP0582 (0.8143851)]
COG0845	COG4591	Adeh_3942	Adeh_3942	cell wall surface anchor family protein	Adeh_1079	Adeh_1079	protein of unknown function DUF214	[TP0965-TP0582 (0.8143851)]
COG0845	COG4591	Adeh_4154	Adeh_4154	secretion protein HlyD	Adeh_1079	Adeh_1079	protein of unknown function DUF214	[TP0965-TP0582 (0.8143851)]
COG0845	COG4591	Adeh_1189	Adeh_1189	secretion protein HlyD	Adeh_1079	Adeh_1079	protein of unknown function DUF214	[TP0965-TP0582 (0.8143851)]
COG0845	COG4591	Adeh_3111	Adeh_3111	secretion protein HlyD	Adeh_3411	Adeh_3411	ABC transporter, inner membrane subunit	[TP0965-TP0582 (0.8143851)]
COG0845	COG4591	Adeh_0518	Adeh_0518	secretion protein HlyD	Adeh_1079	Adeh_1079	protein of unknown function DUF214	[TP0965-TP0582 (0.8143851)]
COG0845	COG4591	Adeh_2972	Adeh_2972	secretion protein HlyD	Adeh_3411	Adeh_3411	ABC transporter, inner membrane subunit	[TP0965-TP0582 (0.8143851)]
COG0845	COG4591	Adeh_1184	Adeh_1184	secretion protein HlyD	Adeh_1079	Adeh_1079	protein of unknown function DUF214	[TP0965-TP0582 (0.8143851)]
COG0845	COG4591	Adeh_4105	Adeh_4105	secretion protein HlyD	Adeh_1079	Adeh_1079	protein of unknown function DUF214	[TP0965-TP0582 (0.8143851)]
COG0845	COG4591	Adeh_2972	Adeh_2972	secretion protein HlyD	Adeh_1079	Adeh_1079	protein of unknown function DUF214	[TP0965-TP0582 (0.8143851)]
COG0845	COG4591	Adeh_2237	Adeh_2237	secretion protein HlyD	Adeh_3411	Adeh_3411	ABC transporter, inner membrane subunit	[TP0965-TP0582 (0.8143851)]
COG0845	COG4591	Adeh_2658	Adeh_2658	secretion protein HlyD	Adeh_1079	Adeh_1079	protein of unknown function DUF214	[TP0965-TP0582 (0.8143851)]
COG0845	COG4591	Adeh_3874	Adeh_3874	secretion protein HlyD	Adeh_3411	Adeh_3411	ABC transporter, inner membrane subunit	[TP0965-TP0582 (0.8143851)]
COG0845	COG4591	Adeh_3412	Adeh_3412	secretion protein HlyD	Adeh_3411	Adeh_3411	ABC transporter, inner membrane subunit	[TP0965-TP0582 (0.8143851)]
COG0845	COG4591	Adeh_1184	Adeh_1184	secretion protein HlyD	Adeh_3411	Adeh_3411	ABC transporter, inner membrane subunit	[TP0965-TP0582 (0.8143851)]
COG0845	COG4591	Adeh_3111	Adeh_3111	secretion protein HlyD	Adeh_1079	Adeh_1079	protein of unknown function DUF214	[TP0965-TP0582 (0.8143851)]
COG0845	COG4591	Adeh_0225	Adeh_0225	secretion protein HlyD	Adeh_3411	Adeh_3411	ABC transporter, inner membrane subunit	[TP0965-TP0582 (0.8143851)]
COG0845	COG4591	Adeh_2021	Adeh_2021	secretion protein HlyD	Adeh_3411	Adeh_3411	ABC transporter, inner membrane subunit	[TP0965-TP0582 (0.8143851)]
COG0845	COG4591	Adeh_1475	Adeh_1475	secretion protein HlyD	Adeh_1079	Adeh_1079	protein of unknown function DUF214	[TP0965-TP0582 (0.8143851)]
COG0845	COG4591	Adeh_2021	Adeh_2021	secretion protein HlyD	Adeh_1079	Adeh_1079	protein of unknown function DUF214	[TP0965-TP0582 (0.8143851)]
COG0845	COG4591	Adeh_2658	Adeh_2658	secretion protein HlyD	Adeh_3411	Adeh_3411	ABC transporter, inner membrane subunit	[TP0965-TP0582 (0.8143851)]
COG0845	COG4591	Adeh_0225	Adeh_0225	secretion protein HlyD	Adeh_1079	Adeh_1079	protein of unknown function DUF214	[TP0965-TP0582 (0.8143851)]
COG0845	COG4591	Adeh_4105	Adeh_4105	secretion protein HlyD	Adeh_3411	Adeh_3411	ABC transporter, inner membrane subunit	[TP0965-TP0582 (0.8143851)]
COG0845	COG4591	Adeh_2237	Adeh_2237	secretion protein HlyD	Adeh_1079	Adeh_1079	protein of unknown function DUF214	[TP0965-TP0582 (0.8143851)]
COG0845	COG4591	Adeh_4154	Adeh_4154	secretion protein HlyD	Adeh_3411	Adeh_3411	ABC transporter, inner membrane subunit	[TP0965-TP0582 (0.8143851)]
COG0845	COG4591	Adeh_3942	Adeh_3942	cell wall surface anchor family protein	Adeh_3411	Adeh_3411	ABC transporter, inner membrane subunit	[TP0965-TP0582 (0.8143851)]
COG0845	COG4591	Adeh_3874	Adeh_3874	secretion protein HlyD	Adeh_1079	Adeh_1079	protein of unknown function DUF214	[TP0965-TP0582 (0.8143851)]
COG0845	COG4591	Adeh_1475	Adeh_1475	secretion protein HlyD	Adeh_3411	Adeh_3411	ABC transporter, inner membrane subunit	[TP0965-TP0582 (0.8143851)]
COG0845	COG4591	Adeh_1019	Adeh_1019	secretion protein HlyD	Adeh_1079	Adeh_1079	protein of unknown function DUF214	[TP0965-TP0582 (0.8143851)]
COG0617	COG0860	Adeh_1480	Adeh_1480	Polynucleotide adenylyltransferase region	Adeh_3362	Adeh_3362	N-acetylmuramoyl-L-alanine amidase	[TP0270-TP0247 (0.76828843)]
COG0617	COG0860	Adeh_0279	Adeh_0279	hypothetical protein	Adeh_1694	Adeh_1694	N-acetylmuramoyl-L-alanine amidase	[TP0270-TP0247 (0.76828843)]
COG0617	COG0860	Adeh_1480	Adeh_1480	Polynucleotide adenylyltransferase region	Adeh_1694	Adeh_1694	N-acetylmuramoyl-L-alanine amidase	[TP0270-TP0247 (0.76828843)]
COG0617	COG0860	Adeh_0279	Adeh_0279	hypothetical protein	Adeh_3362	Adeh_3362	N-acetylmuramoyl-L-alanine amidase	[TP0270-TP0247 (0.76828843)]
COG0201	COG0550	Adeh_1926	Adeh_1926	SecY protein	Adeh_2699	Adeh_2699	DNA topoisomerase	[TP0208-TP0394 (0.8044664)]
COG0693	COG1922	Adeh_0347	Adeh_0347	peptidase C56, PfpI	Adeh_4283	Adeh_4283	glycosyl transferase, WecB/TagA/CpsF family	[TP0445-TP0275 (0.6010877)]
COG0693	COG1922	Adeh_3041	Adeh_3041	peptidase C56, PfpI	Adeh_2769	Adeh_2769	glycosyl transferase, WecB/TagA/CpsF family	[TP0445-TP0275 (0.6010877)]
COG0693	COG1922	Adeh_3041	Adeh_3041	peptidase C56, PfpI	Adeh_0222	Adeh_0222	glycosyl transferase, WecB/TagA/CpsF family	[TP0445-TP0275 (0.6010877)]
COG0693	COG1922	Adeh_0347	Adeh_0347	peptidase C56, PfpI	Adeh_0222	Adeh_0222	glycosyl transferase, WecB/TagA/CpsF family	[TP0445-TP0275 (0.6010877)]
COG0693	COG1922	Adeh_3041	Adeh_3041	peptidase C56, PfpI	Adeh_4283	Adeh_4283	glycosyl transferase, WecB/TagA/CpsF family	[TP0445-TP0275 (0.6010877)]
COG0693	COG1922	Adeh_0347	Adeh_0347	peptidase C56, PfpI	Adeh_2769	Adeh_2769	glycosyl transferase, WecB/TagA/CpsF family	[TP0445-TP0275 (0.6010877)]
COG0768	COG2812	Adeh_2498	Adeh_2498	peptidoglycan glycosyltransferase	Adeh_1312	Adeh_1312	DNA polymerase III, delta prime subunit	[TP0500-TP1005 (0.655462)]
COG0768	COG2812	Adeh_2498	Adeh_2498	peptidoglycan glycosyltransferase	Adeh_3637	Adeh_3637	DNA polymerase III, subunits gamma and tau	[TP0500-TP1005 (0.655462)]
COG0768	COG2812	Adeh_3765	Adeh_3765	peptidoglycan glycosyltransferase	Adeh_3637	Adeh_3637	DNA polymerase III, subunits gamma and tau	[TP0500-TP1005 (0.655462)]
COG0768	COG2812	Adeh_3765	Adeh_3765	peptidoglycan glycosyltransferase	Adeh_1312	Adeh_1312	DNA polymerase III, delta prime subunit	[TP0500-TP1005 (0.655462)]
COG0768	COG2812	Adeh_4043	Adeh_4043	Penicillin-binding protein, transpeptidase	Adeh_1312	Adeh_1312	DNA polymerase III, delta prime subunit	[TP0500-TP1005 (0.655462)]
COG0768	COG2812	Adeh_4043	Adeh_4043	Penicillin-binding protein, transpeptidase	Adeh_3637	Adeh_3637	DNA polymerase III, subunits gamma and tau	[TP0500-TP1005 (0.655462)]
COG0051	COG0693	Adeh_1946	rpsJ	30S ribosomal protein S10	Adeh_0347	Adeh_0347	peptidase C56, PfpI	[TP0188-TP0445 (0.6307204)]
COG0051	COG0693	Adeh_1946	rpsJ	30S ribosomal protein S10	Adeh_3041	Adeh_3041	peptidase C56, PfpI	[TP0188-TP0445 (0.6307204)]
COG0180	COG0564	Adeh_1685	Adeh_1685	tryptophanyl-tRNA synthetase	Adeh_1865	Adeh_1865	Pseudouridine synthase	[TP0632-TP0339 (0.7885255)]
COG0180	COG0564	Adeh_1685	Adeh_1685	tryptophanyl-tRNA synthetase	Adeh_0195	Adeh_0195	Pseudouridine synthase, RluD	[TP0632-TP0339 (0.7885255)]
COG0180	COG0564	Adeh_1685	Adeh_1685	tryptophanyl-tRNA synthetase	Adeh_0265	Adeh_0265	Pseudouridine synthase, RluD	[TP0632-TP0339 (0.7885255)]
COG0180	COG0564	Adeh_1685	Adeh_1685	tryptophanyl-tRNA synthetase	Adeh_4177	Adeh_4177	Pseudouridine synthase, RluD	[TP0632-TP0339 (0.7885255)]
COG0180	COG0564	Adeh_1685	Adeh_1685	tryptophanyl-tRNA synthetase	Adeh_3379	Adeh_3379	Pseudouridine synthase, RluD	[TP0632-TP0339 (0.7885255)]
COG0180	COG0564	Adeh_1685	Adeh_1685	tryptophanyl-tRNA synthetase	Adeh_0056	Adeh_0056	Pseudouridine synthase, RluD	[TP0632-TP0339 (0.7885255)]
COG0180	COG0564	Adeh_1685	Adeh_1685	tryptophanyl-tRNA synthetase	Adeh_1901	Adeh_1901	Pseudouridine synthase, RluD	[TP0632-TP0339 (0.7885255)]
COG0090	COG0223	Adeh_1943	rplB	50S ribosomal protein L2	Adeh_3969	Adeh_3969	methionyl-tRNA formyltransferase	[TP0192-TP0756 (0.8610547)]
COG0632	COG2255	Adeh_0952	Adeh_0952	Holliday junction DNA helicase RuvA	Adeh_0953	ruvB	Holliday junction ATP-dependent DNA helicase ruvB (EC 3.6.1.-)	[TP0543-TP0162 (0.9659884)]
COG0462	COG0817	Adeh_0121	Adeh_0121	ribose-phosphate pyrophosphokinase	Adeh_0951	Adeh_0951	crossover junction endodeoxyribonuclease RuvC	[TP0294-TP0517 (0.54911256)]
COG0125	COG0586	Adeh_1721	Adeh_1721	Thymidylate kinase	Adeh_0167	Adeh_0167	DedA	[TP0354-TP0779 (0.67954355)]
COG0125	COG0586	Adeh_1721	Adeh_1721	Thymidylate kinase	Adeh_2546	Adeh_2546	DedA	[TP0354-TP0779 (0.67954355)]
COG0125	COG0586	Adeh_1721	Adeh_1721	Thymidylate kinase	Adeh_4141	Adeh_4141	DedA	[TP0354-TP0779 (0.67954355)]
COG0125	COG0586	Adeh_1721	Adeh_1721	Thymidylate kinase	Adeh_0045	Adeh_0045	DedA	[TP0354-TP0779 (0.67954355)]
COG0125	COG0586	Adeh_1721	Adeh_1721	Thymidylate kinase	Adeh_2351	Adeh_2351	DedA	[TP0354-TP0779 (0.67954355)]
COG0257	COG0577	Adeh_1923	Adeh_1923	ribosomal protein L36	Adeh_4157	Adeh_4157	ABC transporter, inner membrane subunit	[TP0209-TP0962 (0.5903608)]
COG0257	COG0577	Adeh_1923	Adeh_1923	ribosomal protein L36	Adeh_0854	Adeh_0854	protein of unknown function DUF214	[TP0209-TP0962 (0.5903608)]
COG0257	COG0577	Adeh_1923	Adeh_1923	ribosomal protein L36	Adeh_2042	Adeh_2042	protein of unknown function DUF214	[TP0209-TP0962 (0.5903608)]
COG0257	COG0577	Adeh_1923	Adeh_1923	ribosomal protein L36	Adeh_2657	Adeh_2657	ABC transporter, inner membrane subunit	[TP0209-TP0962 (0.5903608)]
COG0257	COG0577	Adeh_1923	Adeh_1923	ribosomal protein L36	Adeh_4156	Adeh_4156	ABC transporter, inner membrane subunit	[TP0209-TP0962 (0.5903608)]
COG0257	COG0577	Adeh_1923	Adeh_1923	ribosomal protein L36	Adeh_3937	Adeh_3937	protein of unknown function DUF214	[TP0209-TP0962 (0.5903608)]
COG0257	COG0577	Adeh_1923	Adeh_1923	ribosomal protein L36	Adeh_2970	Adeh_2970	protein of unknown function DUF214	[TP0209-TP0962 (0.5903608)]
COG1291	COG1684	Adeh_1385	Adeh_1385	MotA/TolQ/ExbB proton channel	Adeh_1360	Adeh_1360	type III secretion system inner membrane R	[TP0725-TP0716 (0.9601814)]
COG0222	COG0802	Adeh_1591	rplL	50S ribosomal protein L7/L12	Adeh_1503	Adeh_1503	protein of unknown function UPF0079	[TP0240-TP0875 (0.8481433)]
COG0495	COG1214	Adeh_2727	Adeh_2727	leucyl-tRNA synthetase	Adeh_3581	Adeh_3581	peptidase M22, glycoprotease	[TP0586-TP0876 (0.5571989)]
COG0192	COG0592	Adeh_0154	metK	S-adenosylmethionine synthetase (EC 2.5.1.6) (Methionine adenosyltransferase) (AdoMet synthetase) (MAT)	Adeh_0002	Adeh_0002	DNA polymerase III, beta subunit	[TP0794-TP0002 (0.8412751)]
COG0125	COG0457	Adeh_1721	Adeh_1721	Thymidylate kinase	Adeh_3364	Adeh_3364	tetratricopeptide repeata protein	[TP0354-TP0648 (0.5206915)]
COG0125	COG0457	Adeh_1721	Adeh_1721	Thymidylate kinase	Adeh_2032	Adeh_2032	tetratricopeptide repeat protein	[TP0354-TP0648 (0.5206915)]
COG0125	COG0457	Adeh_1721	Adeh_1721	Thymidylate kinase	Adeh_3333	Adeh_3333	tetratricopeptide repeat protein	[TP0354-TP0648 (0.5206915)]
COG0125	COG0457	Adeh_1721	Adeh_1721	Thymidylate kinase	Adeh_2822	Adeh_2822	tetratricopeptide repeat protein	[TP0354-TP0648 (0.5206915)]
COG0125	COG0457	Adeh_1721	Adeh_1721	Thymidylate kinase	Adeh_1266	Adeh_1266	tetratricopeptide repeat protein	[TP0354-TP0648 (0.5206915)]
COG0125	COG0457	Adeh_1721	Adeh_1721	Thymidylate kinase	Adeh_2980	Adeh_2980	tetratricopeptide repeat protein	[TP0354-TP0648 (0.5206915)]
COG0125	COG0457	Adeh_1721	Adeh_1721	Thymidylate kinase	Adeh_0137	Adeh_0137	hypothetical protein	[TP0354-TP0648 (0.5206915)]
COG0125	COG0457	Adeh_1721	Adeh_1721	Thymidylate kinase	Adeh_3321	Adeh_3321	tetratricopeptide repeat protein	[TP0354-TP0648 (0.5206915)]
COG0125	COG0457	Adeh_1721	Adeh_1721	Thymidylate kinase	Adeh_2643	Adeh_2643	cellulose biosynthesis (CelD)-like protein	[TP0354-TP0648 (0.5206915)]
COG0125	COG0457	Adeh_1721	Adeh_1721	Thymidylate kinase	Adeh_3415	Adeh_3415	tetratricopeptide repeat protein	[TP0354-TP0648 (0.5206915)]
COG0860	COG1396	Adeh_1694	Adeh_1694	N-acetylmuramoyl-L-alanine amidase	Adeh_0872	Adeh_0872	transcriptional regulator, XRE family with cupin	[TP0247-TP0461 (0.8100859)]
COG0860	COG1396	Adeh_3362	Adeh_3362	N-acetylmuramoyl-L-alanine amidase	Adeh_0872	Adeh_0872	transcriptional regulator, XRE family with cupin	[TP0247-TP0461 (0.8100859)]
COG0860	COG1396	Adeh_3362	Adeh_3362	N-acetylmuramoyl-L-alanine amidase	Adeh_0349	Adeh_0349	transcriptional regulator, XRE family	[TP0247-TP0461 (0.8100859)]
COG0860	COG1396	Adeh_1694	Adeh_1694	N-acetylmuramoyl-L-alanine amidase	Adeh_3535	Adeh_3535	transcriptional regulator, XRE family	[TP0247-TP0461 (0.8100859)]
COG0860	COG1396	Adeh_1694	Adeh_1694	N-acetylmuramoyl-L-alanine amidase	Adeh_0023	Adeh_0023	transcriptional regulator, XRE family	[TP0247-TP0461 (0.8100859)]
COG0860	COG1396	Adeh_1694	Adeh_1694	N-acetylmuramoyl-L-alanine amidase	Adeh_3526	Adeh_3526	transcriptional regulator, XRE family	[TP0247-TP0461 (0.8100859)]
COG0860	COG1396	Adeh_3362	Adeh_3362	N-acetylmuramoyl-L-alanine amidase	Adeh_0023	Adeh_0023	transcriptional regulator, XRE family	[TP0247-TP0461 (0.8100859)]
COG0860	COG1396	Adeh_3362	Adeh_3362	N-acetylmuramoyl-L-alanine amidase	Adeh_3535	Adeh_3535	transcriptional regulator, XRE family	[TP0247-TP0461 (0.8100859)]
COG0860	COG1396	Adeh_1694	Adeh_1694	N-acetylmuramoyl-L-alanine amidase	Adeh_0349	Adeh_0349	transcriptional regulator, XRE family	[TP0247-TP0461 (0.8100859)]
COG0860	COG1396	Adeh_3362	Adeh_3362	N-acetylmuramoyl-L-alanine amidase	Adeh_3526	Adeh_3526	transcriptional regulator, XRE family	[TP0247-TP0461 (0.8100859)]
COG0265	COG0333	Adeh_0856	Adeh_0856	PDZ/DHR/GLGF	Adeh_2752	Adeh_2752	ribosomal protein L32	[TP0773-TP0807 (0.5060325)]
COG0265	COG0333	Adeh_0386	Adeh_0386	peptidase S1 and S6, chymotrypsin/Hap	Adeh_2752	Adeh_2752	ribosomal protein L32	[TP0773-TP0807 (0.5060325)]
COG0265	COG0333	Adeh_0073	Adeh_0073	peptidase S1 and S6, chymotrypsin/Hap	Adeh_2752	Adeh_2752	ribosomal protein L32	[TP0773-TP0807 (0.5060325)]
COG0265	COG0333	Adeh_1115	Adeh_1115	peptidase S1 and S6, chymotrypsin/Hap	Adeh_2752	Adeh_2752	ribosomal protein L32	[TP0773-TP0807 (0.5060325)]
COG0265	COG0333	Adeh_1771	Adeh_1771	peptidase S1C, Do	Adeh_2752	Adeh_2752	ribosomal protein L32	[TP0773-TP0807 (0.5060325)]
COG0265	COG0333	Adeh_1551	Adeh_1551	peptidase S1 and S6, chymotrypsin/Hap	Adeh_2752	Adeh_2752	ribosomal protein L32	[TP0773-TP0807 (0.5060325)]
COG0265	COG0333	Adeh_0855	Adeh_0855	peptidase S1 and S6, chymotrypsin/Hap	Adeh_2752	Adeh_2752	ribosomal protein L32	[TP0773-TP0807 (0.5060325)]
COG0249	COG1156	Adeh_1406	Adeh_1406	DNA mismatch repair protein MutS-like	Adeh_1203	Adeh_1203	Sodium-transporting two-sector ATPase	[TP0328-TP0427 (0.80866665)]
COG0249	COG1156	Adeh_1698	Adeh_1698	DNA mismatch repair protein MutS	Adeh_1203	Adeh_1203	Sodium-transporting two-sector ATPase	[TP0328-TP0427 (0.80866665)]
COG0249	COG1156	Adeh_0562	Adeh_0562	DNA mismatch repair protein MutS-like	Adeh_1203	Adeh_1203	Sodium-transporting two-sector ATPase	[TP0328-TP0427 (0.80866665)]
COG0802	COG0860	Adeh_1503	Adeh_1503	protein of unknown function UPF0079	Adeh_3362	Adeh_3362	N-acetylmuramoyl-L-alanine amidase	[TP0875-TP0247 (0.90700364)]
COG0802	COG0860	Adeh_1503	Adeh_1503	protein of unknown function UPF0079	Adeh_1694	Adeh_1694	N-acetylmuramoyl-L-alanine amidase	[TP0875-TP0247 (0.90700364)]
COG0495	COG0761	Adeh_2727	Adeh_2727	leucyl-tRNA synthetase	Adeh_1519	Adeh_1519	hydroxymethylbutenyl pyrophosphate reductase	[TP0586-TP0547 (0.63095015)]
COG1536	COG1677	Adeh_1393	Adeh_1393	flagellar motor switch protein FliG	Adeh_1395	Adeh_1395	flagellar hook-basal body complex protein	[TP0026-TP0398 (0.81876683)]
COG0820	COG2812	Adeh_4229	Adeh_4229	Radical SAM	Adeh_3637	Adeh_3637	DNA polymerase III, subunits gamma and tau	[TP0068-TP1005 (0.60435057)]
COG0820	COG2812	Adeh_4229	Adeh_4229	Radical SAM	Adeh_1312	Adeh_1312	DNA polymerase III, delta prime subunit	[TP0068-TP1005 (0.60435057)]
COG0820	COG2812	Adeh_1631	Adeh_1631	hypothetical protein	Adeh_1312	Adeh_1312	DNA polymerase III, delta prime subunit	[TP0068-TP1005 (0.60435057)]
COG0820	COG2812	Adeh_1631	Adeh_1631	hypothetical protein	Adeh_3637	Adeh_3637	DNA polymerase III, subunits gamma and tau	[TP0068-TP1005 (0.60435057)]
COG0771	COG1815	Adeh_3769	Adeh_3769	UDP-N-acetylmuramoylalanine--D-glutamate ligase	Adeh_1397	Adeh_1397	flagellar basal-body rod protein FlgB	[TP0903-TP0396 (0.6336193)]
COG1684	COG2239	Adeh_1360	Adeh_1360	type III secretion system inner membrane R	Adeh_3944	Adeh_3944	magnesium transporter	[TP0716-TP0917 (0.5059451)]
COG1512	COG1766	Adeh_0868	Adeh_0868	protein of unknown function DUF477	Adeh_1394	Adeh_1394	flagellar M-ring protein FliF	[TP0561-TP0399 (0.53951585)]
COG0272	COG1396	Adeh_0693	Adeh_0693	DNA ligase, NAD-dependent	Adeh_0872	Adeh_0872	transcriptional regulator, XRE family with cupin	[TP0634-TP0461 (0.7134334)]
COG0272	COG1396	Adeh_0693	Adeh_0693	DNA ligase, NAD-dependent	Adeh_0023	Adeh_0023	transcriptional regulator, XRE family	[TP0634-TP0461 (0.7134334)]
COG0272	COG1396	Adeh_0693	Adeh_0693	DNA ligase, NAD-dependent	Adeh_3535	Adeh_3535	transcriptional regulator, XRE family	[TP0634-TP0461 (0.7134334)]
COG0272	COG1396	Adeh_0693	Adeh_0693	DNA ligase, NAD-dependent	Adeh_0349	Adeh_0349	transcriptional regulator, XRE family	[TP0634-TP0461 (0.7134334)]
COG0272	COG1396	Adeh_0693	Adeh_0693	DNA ligase, NAD-dependent	Adeh_3526	Adeh_3526	transcriptional regulator, XRE family	[TP0634-TP0461 (0.7134334)]
COG1509	COG1509	Adeh_2548	Adeh_2548	protein of unknown function DUF160	Adeh_2548	Adeh_2548	protein of unknown function DUF160	[TP0121-TP0121 (0.7367639)]
COG1509	COG1509	Adeh_2547	Adeh_2547	protein of unknown function DUF160	Adeh_2547	Adeh_2547	protein of unknown function DUF160	[TP0121-TP0121 (0.7367639)]
COG1509	COG1509	Adeh_2547	Adeh_2547	protein of unknown function DUF160	Adeh_2548	Adeh_2548	protein of unknown function DUF160	[TP0121-TP0121 (0.7367639)]
COG1509	COG1509	Adeh_2548	Adeh_2548	protein of unknown function DUF160	Adeh_2547	Adeh_2547	protein of unknown function DUF160	[TP0121-TP0121 (0.7367639)]
COG0577	COG0845	Adeh_2042	Adeh_2042	protein of unknown function DUF214	Adeh_2237	Adeh_2237	secretion protein HlyD	[TP0963-TP0965 (0.93032813)]
COG0577	COG0845	Adeh_2970	Adeh_2970	protein of unknown function DUF214	Adeh_0225	Adeh_0225	secretion protein HlyD	[TP0963-TP0965 (0.93032813)]
COG0577	COG0845	Adeh_2970	Adeh_2970	protein of unknown function DUF214	Adeh_2658	Adeh_2658	secretion protein HlyD	[TP0963-TP0965 (0.93032813)]
COG0577	COG0845	Adeh_0854	Adeh_0854	protein of unknown function DUF214	Adeh_1184	Adeh_1184	secretion protein HlyD	[TP0963-TP0965 (0.93032813)]
COG0577	COG0845	Adeh_3937	Adeh_3937	protein of unknown function DUF214	Adeh_1184	Adeh_1184	secretion protein HlyD	[TP0963-TP0965 (0.93032813)]
COG0577	COG0845	Adeh_4156	Adeh_4156	ABC transporter, inner membrane subunit	Adeh_4105	Adeh_4105	secretion protein HlyD	[TP0963-TP0965 (0.93032813)]
COG0577	COG0845	Adeh_2042	Adeh_2042	protein of unknown function DUF214	Adeh_1475	Adeh_1475	secretion protein HlyD	[TP0963-TP0965 (0.93032813)]
COG0577	COG0845	Adeh_4157	Adeh_4157	ABC transporter, inner membrane subunit	Adeh_3412	Adeh_3412	secretion protein HlyD	[TP0963-TP0965 (0.93032813)]
COG0577	COG0845	Adeh_3937	Adeh_3937	protein of unknown function DUF214	Adeh_0518	Adeh_0518	secretion protein HlyD	[TP0963-TP0965 (0.93032813)]
COG0577	COG0845	Adeh_3937	Adeh_3937	protein of unknown function DUF214	Adeh_2237	Adeh_2237	secretion protein HlyD	[TP0963-TP0965 (0.93032813)]
COG0577	COG0845	Adeh_2657	Adeh_2657	ABC transporter, inner membrane subunit	Adeh_3942	Adeh_3942	cell wall surface anchor family protein	[TP0963-TP0965 (0.93032813)]
COG0577	COG0845	Adeh_4157	Adeh_4157	ABC transporter, inner membrane subunit	Adeh_4105	Adeh_4105	secretion protein HlyD	[TP0963-TP0965 (0.93032813)]
COG0577	COG0845	Adeh_4157	Adeh_4157	ABC transporter, inner membrane subunit	Adeh_0518	Adeh_0518	secretion protein HlyD	[TP0963-TP0965 (0.93032813)]
COG0577	COG0845	Adeh_2970	Adeh_2970	protein of unknown function DUF214	Adeh_3874	Adeh_3874	secretion protein HlyD	[TP0963-TP0965 (0.93032813)]
COG0577	COG0845	Adeh_3937	Adeh_3937	protein of unknown function DUF214	Adeh_2021	Adeh_2021	secretion protein HlyD	[TP0963-TP0965 (0.93032813)]
COG0577	COG0845	Adeh_4156	Adeh_4156	ABC transporter, inner membrane subunit	Adeh_3111	Adeh_3111	secretion protein HlyD	[TP0963-TP0965 (0.93032813)]
COG0577	COG0845	Adeh_2657	Adeh_2657	ABC transporter, inner membrane subunit	Adeh_4105	Adeh_4105	secretion protein HlyD	[TP0963-TP0965 (0.93032813)]
COG0577	COG0845	Adeh_4157	Adeh_4157	ABC transporter, inner membrane subunit	Adeh_2972	Adeh_2972	secretion protein HlyD	[TP0963-TP0965 (0.93032813)]
COG0577	COG0845	Adeh_2042	Adeh_2042	protein of unknown function DUF214	Adeh_3412	Adeh_3412	secretion protein HlyD	[TP0963-TP0965 (0.93032813)]
COG0577	COG0845	Adeh_0854	Adeh_0854	protein of unknown function DUF214	Adeh_0518	Adeh_0518	secretion protein HlyD	[TP0963-TP0965 (0.93032813)]
COG0577	COG0845	Adeh_4157	Adeh_4157	ABC transporter, inner membrane subunit	Adeh_1189	Adeh_1189	secretion protein HlyD	[TP0963-TP0965 (0.93032813)]
COG0577	COG0845	Adeh_2657	Adeh_2657	ABC transporter, inner membrane subunit	Adeh_2972	Adeh_2972	secretion protein HlyD	[TP0963-TP0965 (0.93032813)]
COG0577	COG0845	Adeh_0854	Adeh_0854	protein of unknown function DUF214	Adeh_2237	Adeh_2237	secretion protein HlyD	[TP0963-TP0965 (0.93032813)]
COG0577	COG0845	Adeh_3937	Adeh_3937	protein of unknown function DUF214	Adeh_1475	Adeh_1475	secretion protein HlyD	[TP0963-TP0965 (0.93032813)]
COG0577	COG0845	Adeh_4156	Adeh_4156	ABC transporter, inner membrane subunit	Adeh_1019	Adeh_1019	secretion protein HlyD	[TP0963-TP0965 (0.93032813)]
COG0577	COG0845	Adeh_2042	Adeh_2042	protein of unknown function DUF214	Adeh_3111	Adeh_3111	secretion protein HlyD	[TP0963-TP0965 (0.93032813)]
COG0577	COG0845	Adeh_4157	Adeh_4157	ABC transporter, inner membrane subunit	Adeh_2237	Adeh_2237	secretion protein HlyD	[TP0963-TP0965 (0.93032813)]
COG0577	COG0845	Adeh_3937	Adeh_3937	protein of unknown function DUF214	Adeh_2658	Adeh_2658	secretion protein HlyD	[TP0963-TP0965 (0.93032813)]
COG0577	COG0845	Adeh_2970	Adeh_2970	protein of unknown function DUF214	Adeh_2021	Adeh_2021	secretion protein HlyD	[TP0963-TP0965 (0.93032813)]
COG0577	COG0845	Adeh_4157	Adeh_4157	ABC transporter, inner membrane subunit	Adeh_3111	Adeh_3111	secretion protein HlyD	[TP0963-TP0965 (0.93032813)]
COG0577	COG0845	Adeh_4157	Adeh_4157	ABC transporter, inner membrane subunit	Adeh_1019	Adeh_1019	secretion protein HlyD	[TP0963-TP0965 (0.93032813)]
COG0577	COG0845	Adeh_4156	Adeh_4156	ABC transporter, inner membrane subunit	Adeh_3874	Adeh_3874	secretion protein HlyD	[TP0963-TP0965 (0.93032813)]
COG0577	COG0845	Adeh_2970	Adeh_2970	protein of unknown function DUF214	Adeh_2237	Adeh_2237	secretion protein HlyD	[TP0963-TP0965 (0.93032813)]
COG0577	COG0845	Adeh_2657	Adeh_2657	ABC transporter, inner membrane subunit	Adeh_2658	Adeh_2658	secretion protein HlyD	[TP0963-TP0965 (0.93032813)]
COG0577	COG0845	Adeh_2042	Adeh_2042	protein of unknown function DUF214	Adeh_1184	Adeh_1184	secretion protein HlyD	[TP0963-TP0965 (0.93032813)]
COG0577	COG0845	Adeh_2657	Adeh_2657	ABC transporter, inner membrane subunit	Adeh_1019	Adeh_1019	secretion protein HlyD	[TP0963-TP0965 (0.93032813)]
COG0577	COG0845	Adeh_2042	Adeh_2042	protein of unknown function DUF214	Adeh_2021	Adeh_2021	secretion protein HlyD	[TP0963-TP0965 (0.93032813)]
COG0577	COG0845	Adeh_2042	Adeh_2042	protein of unknown function DUF214	Adeh_1189	Adeh_1189	secretion protein HlyD	[TP0963-TP0965 (0.93032813)]
COG0577	COG0845	Adeh_2970	Adeh_2970	protein of unknown function DUF214	Adeh_1019	Adeh_1019	secretion protein HlyD	[TP0963-TP0965 (0.93032813)]
COG0577	COG0845	Adeh_2042	Adeh_2042	protein of unknown function DUF214	Adeh_0518	Adeh_0518	secretion protein HlyD	[TP0963-TP0965 (0.93032813)]
COG0577	COG0845	Adeh_3937	Adeh_3937	protein of unknown function DUF214	Adeh_1189	Adeh_1189	secretion protein HlyD	[TP0963-TP0965 (0.93032813)]
COG0577	COG0845	Adeh_3937	Adeh_3937	protein of unknown function DUF214	Adeh_3942	Adeh_3942	cell wall surface anchor family protein	[TP0963-TP0965 (0.93032813)]
COG0577	COG0845	Adeh_4156	Adeh_4156	ABC transporter, inner membrane subunit	Adeh_2237	Adeh_2237	secretion protein HlyD	[TP0963-TP0965 (0.93032813)]
COG0577	COG0845	Adeh_0854	Adeh_0854	protein of unknown function DUF214	Adeh_1475	Adeh_1475	secretion protein HlyD	[TP0963-TP0965 (0.93032813)]
COG0577	COG0845	Adeh_2970	Adeh_2970	protein of unknown function DUF214	Adeh_3111	Adeh_3111	secretion protein HlyD	[TP0963-TP0965 (0.93032813)]
COG0577	COG0845	Adeh_4157	Adeh_4157	ABC transporter, inner membrane subunit	Adeh_2021	Adeh_2021	secretion protein HlyD	[TP0963-TP0965 (0.93032813)]
COG0577	COG0845	Adeh_2042	Adeh_2042	protein of unknown function DUF214	Adeh_4105	Adeh_4105	secretion protein HlyD	[TP0963-TP0965 (0.93032813)]
COG0577	COG0845	Adeh_0854	Adeh_0854	protein of unknown function DUF214	Adeh_3111	Adeh_3111	secretion protein HlyD	[TP0963-TP0965 (0.93032813)]
COG0577	COG0845	Adeh_2970	Adeh_2970	protein of unknown function DUF214	Adeh_4154	Adeh_4154	secretion protein HlyD	[TP0963-TP0965 (0.93032813)]
COG0577	COG0845	Adeh_4156	Adeh_4156	ABC transporter, inner membrane subunit	Adeh_2972	Adeh_2972	secretion protein HlyD	[TP0963-TP0965 (0.93032813)]
COG0577	COG0845	Adeh_2657	Adeh_2657	ABC transporter, inner membrane subunit	Adeh_1189	Adeh_1189	secretion protein HlyD	[TP0963-TP0965 (0.93032813)]
COG0577	COG0845	Adeh_2657	Adeh_2657	ABC transporter, inner membrane subunit	Adeh_3874	Adeh_3874	secretion protein HlyD	[TP0963-TP0965 (0.93032813)]
COG0577	COG0845	Adeh_2042	Adeh_2042	protein of unknown function DUF214	Adeh_3942	Adeh_3942	cell wall surface anchor family protein	[TP0963-TP0965 (0.93032813)]
COG0577	COG0845	Adeh_4156	Adeh_4156	ABC transporter, inner membrane subunit	Adeh_0518	Adeh_0518	secretion protein HlyD	[TP0963-TP0965 (0.93032813)]
COG0577	COG0845	Adeh_2042	Adeh_2042	protein of unknown function DUF214	Adeh_2658	Adeh_2658	secretion protein HlyD	[TP0963-TP0965 (0.93032813)]
COG0577	COG0845	Adeh_2657	Adeh_2657	ABC transporter, inner membrane subunit	Adeh_3412	Adeh_3412	secretion protein HlyD	[TP0963-TP0965 (0.93032813)]
COG0577	COG0845	Adeh_4156	Adeh_4156	ABC transporter, inner membrane subunit	Adeh_2658	Adeh_2658	secretion protein HlyD	[TP0963-TP0965 (0.93032813)]
COG0577	COG0845	Adeh_4157	Adeh_4157	ABC transporter, inner membrane subunit	Adeh_1475	Adeh_1475	secretion protein HlyD	[TP0963-TP0965 (0.93032813)]
COG0577	COG0845	Adeh_4157	Adeh_4157	ABC transporter, inner membrane subunit	Adeh_2658	Adeh_2658	secretion protein HlyD	[TP0963-TP0965 (0.93032813)]
COG0577	COG0845	Adeh_0854	Adeh_0854	protein of unknown function DUF214	Adeh_3412	Adeh_3412	secretion protein HlyD	[TP0963-TP0965 (0.93032813)]
COG0577	COG0845	Adeh_4157	Adeh_4157	ABC transporter, inner membrane subunit	Adeh_4154	Adeh_4154	secretion protein HlyD	[TP0963-TP0965 (0.93032813)]
COG0577	COG0845	Adeh_2657	Adeh_2657	ABC transporter, inner membrane subunit	Adeh_0518	Adeh_0518	secretion protein HlyD	[TP0963-TP0965 (0.93032813)]
COG0577	COG0845	Adeh_4156	Adeh_4156	ABC transporter, inner membrane subunit	Adeh_2021	Adeh_2021	secretion protein HlyD	[TP0963-TP0965 (0.93032813)]
COG0577	COG0845	Adeh_4156	Adeh_4156	ABC transporter, inner membrane subunit	Adeh_1475	Adeh_1475	secretion protein HlyD	[TP0963-TP0965 (0.93032813)]
COG0577	COG0845	Adeh_0854	Adeh_0854	protein of unknown function DUF214	Adeh_4154	Adeh_4154	secretion protein HlyD	[TP0963-TP0965 (0.93032813)]
COG0577	COG0845	Adeh_2970	Adeh_2970	protein of unknown function DUF214	Adeh_2972	Adeh_2972	secretion protein HlyD	[TP0963-TP0965 (0.93032813)]
COG0577	COG0845	Adeh_0854	Adeh_0854	protein of unknown function DUF214	Adeh_1189	Adeh_1189	secretion protein HlyD	[TP0963-TP0965 (0.93032813)]
COG0577	COG0845	Adeh_2042	Adeh_2042	protein of unknown function DUF214	Adeh_4154	Adeh_4154	secretion protein HlyD	[TP0963-TP0965 (0.93032813)]
COG0577	COG0845	Adeh_2970	Adeh_2970	protein of unknown function DUF214	Adeh_0518	Adeh_0518	secretion protein HlyD	[TP0963-TP0965 (0.93032813)]
COG0577	COG0845	Adeh_2970	Adeh_2970	protein of unknown function DUF214	Adeh_3942	Adeh_3942	cell wall surface anchor family protein	[TP0963-TP0965 (0.93032813)]
COG0577	COG0845	Adeh_2970	Adeh_2970	protein of unknown function DUF214	Adeh_4105	Adeh_4105	secretion protein HlyD	[TP0963-TP0965 (0.93032813)]
COG0577	COG0845	Adeh_0854	Adeh_0854	protein of unknown function DUF214	Adeh_3942	Adeh_3942	cell wall surface anchor family protein	[TP0963-TP0965 (0.93032813)]
COG0577	COG0845	Adeh_3937	Adeh_3937	protein of unknown function DUF214	Adeh_3412	Adeh_3412	secretion protein HlyD	[TP0963-TP0965 (0.93032813)]
COG0577	COG0845	Adeh_3937	Adeh_3937	protein of unknown function DUF214	Adeh_0225	Adeh_0225	secretion protein HlyD	[TP0963-TP0965 (0.93032813)]
COG0577	COG0845	Adeh_2657	Adeh_2657	ABC transporter, inner membrane subunit	Adeh_1184	Adeh_1184	secretion protein HlyD	[TP0963-TP0965 (0.93032813)]
COG0577	COG0845	Adeh_2657	Adeh_2657	ABC transporter, inner membrane subunit	Adeh_1475	Adeh_1475	secretion protein HlyD	[TP0963-TP0965 (0.93032813)]
COG0577	COG0845	Adeh_0854	Adeh_0854	protein of unknown function DUF214	Adeh_1019	Adeh_1019	secretion protein HlyD	[TP0963-TP0965 (0.93032813)]
COG0577	COG0845	Adeh_0854	Adeh_0854	protein of unknown function DUF214	Adeh_2021	Adeh_2021	secretion protein HlyD	[TP0963-TP0965 (0.93032813)]
COG0577	COG0845	Adeh_4157	Adeh_4157	ABC transporter, inner membrane subunit	Adeh_3874	Adeh_3874	secretion protein HlyD	[TP0963-TP0965 (0.93032813)]
COG0577	COG0845	Adeh_2970	Adeh_2970	protein of unknown function DUF214	Adeh_1184	Adeh_1184	secretion protein HlyD	[TP0963-TP0965 (0.93032813)]
COG0577	COG0845	Adeh_3937	Adeh_3937	protein of unknown function DUF214	Adeh_4154	Adeh_4154	secretion protein HlyD	[TP0963-TP0965 (0.93032813)]
COG0577	COG0845	Adeh_4156	Adeh_4156	ABC transporter, inner membrane subunit	Adeh_4154	Adeh_4154	secretion protein HlyD	[TP0963-TP0965 (0.93032813)]
COG0577	COG0845	Adeh_2657	Adeh_2657	ABC transporter, inner membrane subunit	Adeh_4154	Adeh_4154	secretion protein HlyD	[TP0963-TP0965 (0.93032813)]
COG0577	COG0845	Adeh_2970	Adeh_2970	protein of unknown function DUF214	Adeh_3412	Adeh_3412	secretion protein HlyD	[TP0963-TP0965 (0.93032813)]
COG0577	COG0845	Adeh_2657	Adeh_2657	ABC transporter, inner membrane subunit	Adeh_2021	Adeh_2021	secretion protein HlyD	[TP0963-TP0965 (0.93032813)]
COG0577	COG0845	Adeh_0854	Adeh_0854	protein of unknown function DUF214	Adeh_0225	Adeh_0225	secretion protein HlyD	[TP0963-TP0965 (0.93032813)]
COG0577	COG0845	Adeh_3937	Adeh_3937	protein of unknown function DUF214	Adeh_4105	Adeh_4105	secretion protein HlyD	[TP0963-TP0965 (0.93032813)]
COG0577	COG0845	Adeh_4157	Adeh_4157	ABC transporter, inner membrane subunit	Adeh_0225	Adeh_0225	secretion protein HlyD	[TP0963-TP0965 (0.93032813)]
COG0577	COG0845	Adeh_2042	Adeh_2042	protein of unknown function DUF214	Adeh_0225	Adeh_0225	secretion protein HlyD	[TP0963-TP0965 (0.93032813)]
COG0577	COG0845	Adeh_2042	Adeh_2042	protein of unknown function DUF214	Adeh_2972	Adeh_2972	secretion protein HlyD	[TP0963-TP0965 (0.93032813)]
COG0577	COG0845	Adeh_3937	Adeh_3937	protein of unknown function DUF214	Adeh_1019	Adeh_1019	secretion protein HlyD	[TP0963-TP0965 (0.93032813)]
COG0577	COG0845	Adeh_2970	Adeh_2970	protein of unknown function DUF214	Adeh_1475	Adeh_1475	secretion protein HlyD	[TP0963-TP0965 (0.93032813)]
COG0577	COG0845	Adeh_0854	Adeh_0854	protein of unknown function DUF214	Adeh_4105	Adeh_4105	secretion protein HlyD	[TP0963-TP0965 (0.93032813)]
COG0577	COG0845	Adeh_3937	Adeh_3937	protein of unknown function DUF214	Adeh_2972	Adeh_2972	secretion protein HlyD	[TP0963-TP0965 (0.93032813)]
COG0577	COG0845	Adeh_4156	Adeh_4156	ABC transporter, inner membrane subunit	Adeh_3942	Adeh_3942	cell wall surface anchor family protein	[TP0963-TP0965 (0.93032813)]
COG0577	COG0845	Adeh_0854	Adeh_0854	protein of unknown function DUF214	Adeh_2658	Adeh_2658	secretion protein HlyD	[TP0963-TP0965 (0.93032813)]
COG0577	COG0845	Adeh_4157	Adeh_4157	ABC transporter, inner membrane subunit	Adeh_1184	Adeh_1184	secretion protein HlyD	[TP0963-TP0965 (0.93032813)]
COG0577	COG0845	Adeh_4156	Adeh_4156	ABC transporter, inner membrane subunit	Adeh_1189	Adeh_1189	secretion protein HlyD	[TP0963-TP0965 (0.93032813)]
COG0577	COG0845	Adeh_2657	Adeh_2657	ABC transporter, inner membrane subunit	Adeh_0225	Adeh_0225	secretion protein HlyD	[TP0963-TP0965 (0.93032813)]
COG0577	COG0845	Adeh_2657	Adeh_2657	ABC transporter, inner membrane subunit	Adeh_3111	Adeh_3111	secretion protein HlyD	[TP0963-TP0965 (0.93032813)]
COG0577	COG0845	Adeh_2042	Adeh_2042	protein of unknown function DUF214	Adeh_3874	Adeh_3874	secretion protein HlyD	[TP0963-TP0965 (0.93032813)]
COG0577	COG0845	Adeh_4156	Adeh_4156	ABC transporter, inner membrane subunit	Adeh_1184	Adeh_1184	secretion protein HlyD	[TP0963-TP0965 (0.93032813)]
COG0577	COG0845	Adeh_4156	Adeh_4156	ABC transporter, inner membrane subunit	Adeh_3412	Adeh_3412	secretion protein HlyD	[TP0963-TP0965 (0.93032813)]
COG0577	COG0845	Adeh_3937	Adeh_3937	protein of unknown function DUF214	Adeh_3111	Adeh_3111	secretion protein HlyD	[TP0963-TP0965 (0.93032813)]
COG0577	COG0845	Adeh_2042	Adeh_2042	protein of unknown function DUF214	Adeh_1019	Adeh_1019	secretion protein HlyD	[TP0963-TP0965 (0.93032813)]
COG0577	COG0845	Adeh_0854	Adeh_0854	protein of unknown function DUF214	Adeh_2972	Adeh_2972	secretion protein HlyD	[TP0963-TP0965 (0.93032813)]
COG0577	COG0845	Adeh_4157	Adeh_4157	ABC transporter, inner membrane subunit	Adeh_3942	Adeh_3942	cell wall surface anchor family protein	[TP0963-TP0965 (0.93032813)]
COG0577	COG0845	Adeh_0854	Adeh_0854	protein of unknown function DUF214	Adeh_3874	Adeh_3874	secretion protein HlyD	[TP0963-TP0965 (0.93032813)]
COG0577	COG0845	Adeh_4156	Adeh_4156	ABC transporter, inner membrane subunit	Adeh_0225	Adeh_0225	secretion protein HlyD	[TP0963-TP0965 (0.93032813)]
COG0577	COG0845	Adeh_2970	Adeh_2970	protein of unknown function DUF214	Adeh_1189	Adeh_1189	secretion protein HlyD	[TP0963-TP0965 (0.93032813)]
COG0577	COG0845	Adeh_2657	Adeh_2657	ABC transporter, inner membrane subunit	Adeh_2237	Adeh_2237	secretion protein HlyD	[TP0963-TP0965 (0.93032813)]
COG0577	COG0845	Adeh_3937	Adeh_3937	protein of unknown function DUF214	Adeh_3874	Adeh_3874	secretion protein HlyD	[TP0963-TP0965 (0.93032813)]
COG0333	COG1077	Adeh_2752	Adeh_2752	ribosomal protein L32	Adeh_0112	Adeh_0112	cell shape determining protein, MreB/Mrl family	[TP0807-TP0497 (0.61855906)]
COG0333	COG1077	Adeh_2752	Adeh_2752	ribosomal protein L32	Adeh_0113	Adeh_0113	cell shape determining protein, MreB/Mrl family	[TP0807-TP0497 (0.61855906)]
COG0234	COG1200	Adeh_3593	Adeh_3593	Chaperonin Cpn10, GroES	Adeh_1727	Adeh_1727	ATP-dependent DNA helicase RecG	[TP1013-TP0687 (0.84594196)]
COG0084	COG2201	Adeh_1824	Adeh_1824	TatD-related deoxyribonuclease	Adeh_0600	Adeh_0600	response regulator receiver (CheY-like)	[TP0994-TP0631 (0.71912634)]
COG0084	COG2201	Adeh_1315	Adeh_1315	TatD-related deoxyribonuclease	Adeh_0600	Adeh_0600	response regulator receiver (CheY-like)	[TP0994-TP0631 (0.71912634)]
COG0084	COG2201	Adeh_1315	Adeh_1315	TatD-related deoxyribonuclease	Adeh_1192	Adeh_1192	response regulator receiver (CheY-like)	[TP0994-TP0631 (0.71912634)]
COG0084	COG2201	Adeh_1824	Adeh_1824	TatD-related deoxyribonuclease	Adeh_1383	Adeh_1383	response regulator receiver (CheY-like)	[TP0994-TP0631 (0.71912634)]
COG0084	COG2201	Adeh_1315	Adeh_1315	TatD-related deoxyribonuclease	Adeh_0614	Adeh_0614	response regulator receiver (CheY-like)	[TP0994-TP0631 (0.71912634)]
COG0084	COG2201	Adeh_1315	Adeh_1315	TatD-related deoxyribonuclease	Adeh_1373	Adeh_1373	response regulator receiver (CheY-like)	[TP0994-TP0631 (0.71912634)]
COG0084	COG2201	Adeh_1315	Adeh_1315	TatD-related deoxyribonuclease	Adeh_1383	Adeh_1383	response regulator receiver (CheY-like)	[TP0994-TP0631 (0.71912634)]
COG0084	COG2201	Adeh_1824	Adeh_1824	TatD-related deoxyribonuclease	Adeh_1192	Adeh_1192	response regulator receiver (CheY-like)	[TP0994-TP0631 (0.71912634)]
COG0084	COG2201	Adeh_1824	Adeh_1824	TatD-related deoxyribonuclease	Adeh_0614	Adeh_0614	response regulator receiver (CheY-like)	[TP0994-TP0631 (0.71912634)]
COG0084	COG2201	Adeh_1824	Adeh_1824	TatD-related deoxyribonuclease	Adeh_2730	Adeh_2730	response regulator receiver (CheY-like)	[TP0994-TP0631 (0.71912634)]
COG0084	COG2201	Adeh_1824	Adeh_1824	TatD-related deoxyribonuclease	Adeh_1373	Adeh_1373	response regulator receiver (CheY-like)	[TP0994-TP0631 (0.71912634)]
COG0084	COG2201	Adeh_1315	Adeh_1315	TatD-related deoxyribonuclease	Adeh_2730	Adeh_2730	response regulator receiver (CheY-like)	[TP0994-TP0631 (0.71912634)]
COG1121	COG1345	Adeh_2338	Adeh_2338	ABC transporter, ATPase subunit	Adeh_1341	Adeh_1341	flagellar hook-associated protein 2-like	[TP0035-TP0872 (0.6931363)]
COG1432	COG1480	Adeh_2817	Adeh_2817	protein of unknown function DUF88	Adeh_2720	Adeh_2720	metal dependent phosphohydrolase	[TP0894-TP0651 (0.5289239)]
COG0257	COG1253	Adeh_1923	Adeh_1923	ribosomal protein L36	Adeh_0778	Adeh_0778	hypothetical protein	[TP0209-TP0027 (0.74441797)]
COG0257	COG1253	Adeh_1923	Adeh_1923	ribosomal protein L36	Adeh_1630	Adeh_1630	hypothetical protein	[TP0209-TP0027 (0.74441797)]
COG0257	COG1253	Adeh_1923	Adeh_1923	ribosomal protein L36	Adeh_3839	Adeh_3839	hypothetical protein	[TP0209-TP0027 (0.74441797)]
COG0608	COG2206	Adeh_2536	Adeh_2536	single-stranded-DNA-specific exonuclease RecJ	Adeh_1118	Adeh_1118	metal dependent phosphohydrolase	[TP0704-TP0912 (0.7469796)]
COG0060	COG0681	Adeh_0012	Adeh_0012	isoleucyl-tRNA synthetase	Adeh_4158	Adeh_4158	peptidase S26A, signal peptidase I	[TP0452-TP0185 (0.79878455)]
COG0060	COG0681	Adeh_0012	Adeh_0012	isoleucyl-tRNA synthetase	Adeh_1615	Adeh_1615	peptidase S26A, signal peptidase I	[TP0452-TP0185 (0.79878455)]
COG1344	COG2236	Adeh_1342	Adeh_1342	flagellin-like	Adeh_0420	Adeh_0420	phosphoribosyltransferase	[TP0868-TP0050 (0.7570204)]
COG1344	COG2236	Adeh_1339	Adeh_1339	flagellin-like	Adeh_0420	Adeh_0420	phosphoribosyltransferase	[TP0868-TP0050 (0.7570204)]
COG1344	COG2236	Adeh_1343	Adeh_1343	flagellar hook-associated protein FlgL	Adeh_0420	Adeh_0420	phosphoribosyltransferase	[TP0868-TP0050 (0.7570204)]
COG0558	COG2239	Adeh_4148	Adeh_4148	CDP-alcohol phosphatidyltransferase	Adeh_3944	Adeh_3944	magnesium transporter	[TP0256-TP0917 (0.6007029)]
COG0558	COG2239	Adeh_1983	Adeh_1983	CDP-alcohol phosphatidyltransferase	Adeh_3944	Adeh_3944	magnesium transporter	[TP0256-TP0917 (0.6007029)]
COG0558	COG2239	Adeh_3563	Adeh_3563	CDP-diacylglycerol--glycerol-3-phosphate	Adeh_3944	Adeh_3944	magnesium transporter	[TP0256-TP0917 (0.6007029)]
COG0558	COG2239	Adeh_2856	Adeh_2856	CDP-alcohol phosphatidyltransferase	Adeh_3944	Adeh_3944	magnesium transporter	[TP0256-TP0917 (0.6007029)]
COG1344	COG1815	Adeh_1343	Adeh_1343	flagellar hook-associated protein FlgL	Adeh_1397	Adeh_1397	flagellar basal-body rod protein FlgB	[TP0870-TP0396 (0.7209834)]
COG1344	COG1815	Adeh_1342	Adeh_1342	flagellin-like	Adeh_1397	Adeh_1397	flagellar basal-body rod protein FlgB	[TP0870-TP0396 (0.7209834)]
COG1344	COG1815	Adeh_1339	Adeh_1339	flagellin-like	Adeh_1397	Adeh_1397	flagellar basal-body rod protein FlgB	[TP0870-TP0396 (0.7209834)]
COG0257	COG1749	Adeh_1923	Adeh_1923	ribosomal protein L36	Adeh_1387	Adeh_1387	hypothetical protein	[TP0209-TP0727 (0.6772987)]
COG1352	COG1815	Adeh_2731	Adeh_2731	MCP methyltransferase, CheR-type	Adeh_1397	Adeh_1397	flagellar basal-body rod protein FlgB	[TP0630-TP0396 (0.7590469)]
COG1352	COG1815	Adeh_2941	Adeh_2941	MCP methyltransferase, CheR-type	Adeh_1397	Adeh_1397	flagellar basal-body rod protein FlgB	[TP0630-TP0396 (0.7590469)]
COG1352	COG1815	Adeh_3954	Adeh_3954	MCP methyltransferase, CheR-type	Adeh_1397	Adeh_1397	flagellar basal-body rod protein FlgB	[TP0630-TP0396 (0.7590469)]
COG1352	COG1815	Adeh_0601	Adeh_0601	MCP methyltransferase, CheR-type	Adeh_1397	Adeh_1397	flagellar basal-body rod protein FlgB	[TP0630-TP0396 (0.7590469)]
COG1352	COG1815	Adeh_1196	Adeh_1196	MCP methyltransferase, CheR-type	Adeh_1397	Adeh_1397	flagellar basal-body rod protein FlgB	[TP0630-TP0396 (0.7590469)]
COG1352	COG1815	Adeh_1371	Adeh_1371	MCP methyltransferase, CheR-type	Adeh_1397	Adeh_1397	flagellar basal-body rod protein FlgB	[TP0630-TP0396 (0.7590469)]
COG1352	COG1815	Adeh_1382	Adeh_1382	MCP methyltransferase, CheR-type	Adeh_1397	Adeh_1397	flagellar basal-body rod protein FlgB	[TP0630-TP0396 (0.7590469)]
COG0459	COG2236	Adeh_2394	Adeh_2394	chaperonin GroEL	Adeh_0420	Adeh_0420	phosphoribosyltransferase	[TP0030-TP0050 (0.733236)]
COG0459	COG2236	Adeh_3594	Adeh_3594	chaperonin Cpn60, GroEL	Adeh_0420	Adeh_0420	phosphoribosyltransferase	[TP0030-TP0050 (0.733236)]
COG1352	COG1595	Adeh_2731	Adeh_2731	MCP methyltransferase, CheR-type	Adeh_1678	Adeh_1678	sigma-24 (FecI-like)	[TP0630-TP0092 (0.6191048)]
COG1352	COG1595	Adeh_0601	Adeh_0601	MCP methyltransferase, CheR-type	Adeh_3735	Adeh_3735	sigma-24 (FecI-like)	[TP0630-TP0092 (0.6191048)]
COG1352	COG1595	Adeh_2731	Adeh_2731	MCP methyltransferase, CheR-type	Adeh_2145	Adeh_2145	sigma-24 (FecI-like)	[TP0630-TP0092 (0.6191048)]
COG1352	COG1595	Adeh_1196	Adeh_1196	MCP methyltransferase, CheR-type	Adeh_2145	Adeh_2145	sigma-24 (FecI-like)	[TP0630-TP0092 (0.6191048)]
COG1352	COG1595	Adeh_1196	Adeh_1196	MCP methyltransferase, CheR-type	Adeh_0557	Adeh_0557	sigma-24 (FecI-like)	[TP0630-TP0092 (0.6191048)]
COG1352	COG1595	Adeh_1371	Adeh_1371	MCP methyltransferase, CheR-type	Adeh_3852	Adeh_3852	sigma-24 (FecI-like)	[TP0630-TP0092 (0.6191048)]
COG1352	COG1595	Adeh_3954	Adeh_3954	MCP methyltransferase, CheR-type	Adeh_2145	Adeh_2145	sigma-24 (FecI-like)	[TP0630-TP0092 (0.6191048)]
COG1352	COG1595	Adeh_3954	Adeh_3954	MCP methyltransferase, CheR-type	Adeh_0794	Adeh_0794	sigma-24 (FecI-like)	[TP0630-TP0092 (0.6191048)]
COG1352	COG1595	Adeh_3954	Adeh_3954	MCP methyltransferase, CheR-type	Adeh_3124	Adeh_3124	sigma-24 (FecI-like)	[TP0630-TP0092 (0.6191048)]
COG1352	COG1595	Adeh_2731	Adeh_2731	MCP methyltransferase, CheR-type	Adeh_0466	Adeh_0466	sigma-24 (FecI-like)	[TP0630-TP0092 (0.6191048)]
COG1352	COG1595	Adeh_1371	Adeh_1371	MCP methyltransferase, CheR-type	Adeh_1747	Adeh_1747	sigma-24 (FecI-like)	[TP0630-TP0092 (0.6191048)]
COG1352	COG1595	Adeh_0601	Adeh_0601	MCP methyltransferase, CheR-type	Adeh_0230	Adeh_0230	sigma-24 (FecI-like)	[TP0630-TP0092 (0.6191048)]
COG1352	COG1595	Adeh_2731	Adeh_2731	MCP methyltransferase, CheR-type	Adeh_3852	Adeh_3852	sigma-24 (FecI-like)	[TP0630-TP0092 (0.6191048)]
COG1352	COG1595	Adeh_3954	Adeh_3954	MCP methyltransferase, CheR-type	Adeh_1678	Adeh_1678	sigma-24 (FecI-like)	[TP0630-TP0092 (0.6191048)]
COG1352	COG1595	Adeh_1196	Adeh_1196	MCP methyltransferase, CheR-type	Adeh_2250	Adeh_2250	sigma-24 (FecI-like)	[TP0630-TP0092 (0.6191048)]
COG1352	COG1595	Adeh_3954	Adeh_3954	MCP methyltransferase, CheR-type	Adeh_1747	Adeh_1747	sigma-24 (FecI-like)	[TP0630-TP0092 (0.6191048)]
COG1352	COG1595	Adeh_1371	Adeh_1371	MCP methyltransferase, CheR-type	Adeh_3124	Adeh_3124	sigma-24 (FecI-like)	[TP0630-TP0092 (0.6191048)]
COG1352	COG1595	Adeh_1382	Adeh_1382	MCP methyltransferase, CheR-type	Adeh_3852	Adeh_3852	sigma-24 (FecI-like)	[TP0630-TP0092 (0.6191048)]
COG1352	COG1595	Adeh_0601	Adeh_0601	MCP methyltransferase, CheR-type	Adeh_0742	Adeh_0742	sigma-24 (FecI-like)	[TP0630-TP0092 (0.6191048)]
COG1352	COG1595	Adeh_0601	Adeh_0601	MCP methyltransferase, CheR-type	Adeh_3124	Adeh_3124	sigma-24 (FecI-like)	[TP0630-TP0092 (0.6191048)]
COG1352	COG1595	Adeh_3954	Adeh_3954	MCP methyltransferase, CheR-type	Adeh_2250	Adeh_2250	sigma-24 (FecI-like)	[TP0630-TP0092 (0.6191048)]
COG1352	COG1595	Adeh_1196	Adeh_1196	MCP methyltransferase, CheR-type	Adeh_0794	Adeh_0794	sigma-24 (FecI-like)	[TP0630-TP0092 (0.6191048)]
COG1352	COG1595	Adeh_1196	Adeh_1196	MCP methyltransferase, CheR-type	Adeh_2378	Adeh_2378	sigma-24 (FecI-like)	[TP0630-TP0092 (0.6191048)]
COG1352	COG1595	Adeh_3954	Adeh_3954	MCP methyltransferase, CheR-type	Adeh_0466	Adeh_0466	sigma-24 (FecI-like)	[TP0630-TP0092 (0.6191048)]
COG1352	COG1595	Adeh_1196	Adeh_1196	MCP methyltransferase, CheR-type	Adeh_2415	Adeh_2415	sigma-24 (FecI-like)	[TP0630-TP0092 (0.6191048)]
COG1352	COG1595	Adeh_3954	Adeh_3954	MCP methyltransferase, CheR-type	Adeh_0742	Adeh_0742	sigma-24 (FecI-like)	[TP0630-TP0092 (0.6191048)]
COG1352	COG1595	Adeh_2941	Adeh_2941	MCP methyltransferase, CheR-type	Adeh_0230	Adeh_0230	sigma-24 (FecI-like)	[TP0630-TP0092 (0.6191048)]
COG1352	COG1595	Adeh_1371	Adeh_1371	MCP methyltransferase, CheR-type	Adeh_1678	Adeh_1678	sigma-24 (FecI-like)	[TP0630-TP0092 (0.6191048)]
COG1352	COG1595	Adeh_1382	Adeh_1382	MCP methyltransferase, CheR-type	Adeh_4271	Adeh_4271	sigma-24 (FecI-like)	[TP0630-TP0092 (0.6191048)]
COG1352	COG1595	Adeh_2731	Adeh_2731	MCP methyltransferase, CheR-type	Adeh_0230	Adeh_0230	sigma-24 (FecI-like)	[TP0630-TP0092 (0.6191048)]
COG1352	COG1595	Adeh_1196	Adeh_1196	MCP methyltransferase, CheR-type	Adeh_0742	Adeh_0742	sigma-24 (FecI-like)	[TP0630-TP0092 (0.6191048)]
COG1352	COG1595	Adeh_1382	Adeh_1382	MCP methyltransferase, CheR-type	Adeh_3124	Adeh_3124	sigma-24 (FecI-like)	[TP0630-TP0092 (0.6191048)]
COG1352	COG1595	Adeh_0601	Adeh_0601	MCP methyltransferase, CheR-type	Adeh_2145	Adeh_2145	sigma-24 (FecI-like)	[TP0630-TP0092 (0.6191048)]
COG1352	COG1595	Adeh_1196	Adeh_1196	MCP methyltransferase, CheR-type	Adeh_0466	Adeh_0466	sigma-24 (FecI-like)	[TP0630-TP0092 (0.6191048)]
COG1352	COG1595	Adeh_0601	Adeh_0601	MCP methyltransferase, CheR-type	Adeh_3129	Adeh_3129	sigma-24 (FecI-like)	[TP0630-TP0092 (0.6191048)]
COG1352	COG1595	Adeh_1196	Adeh_1196	MCP methyltransferase, CheR-type	Adeh_3124	Adeh_3124	sigma-24 (FecI-like)	[TP0630-TP0092 (0.6191048)]
COG1352	COG1595	Adeh_2731	Adeh_2731	MCP methyltransferase, CheR-type	Adeh_1747	Adeh_1747	sigma-24 (FecI-like)	[TP0630-TP0092 (0.6191048)]
COG1352	COG1595	Adeh_1382	Adeh_1382	MCP methyltransferase, CheR-type	Adeh_2415	Adeh_2415	sigma-24 (FecI-like)	[TP0630-TP0092 (0.6191048)]
COG1352	COG1595	Adeh_3954	Adeh_3954	MCP methyltransferase, CheR-type	Adeh_0230	Adeh_0230	sigma-24 (FecI-like)	[TP0630-TP0092 (0.6191048)]
COG1352	COG1595	Adeh_1371	Adeh_1371	MCP methyltransferase, CheR-type	Adeh_3129	Adeh_3129	sigma-24 (FecI-like)	[TP0630-TP0092 (0.6191048)]
COG1352	COG1595	Adeh_2731	Adeh_2731	MCP methyltransferase, CheR-type	Adeh_4271	Adeh_4271	sigma-24 (FecI-like)	[TP0630-TP0092 (0.6191048)]
COG1352	COG1595	Adeh_2731	Adeh_2731	MCP methyltransferase, CheR-type	Adeh_2378	Adeh_2378	sigma-24 (FecI-like)	[TP0630-TP0092 (0.6191048)]
COG1352	COG1595	Adeh_1371	Adeh_1371	MCP methyltransferase, CheR-type	Adeh_2415	Adeh_2415	sigma-24 (FecI-like)	[TP0630-TP0092 (0.6191048)]
COG1352	COG1595	Adeh_1382	Adeh_1382	MCP methyltransferase, CheR-type	Adeh_0557	Adeh_0557	sigma-24 (FecI-like)	[TP0630-TP0092 (0.6191048)]
COG1352	COG1595	Adeh_1371	Adeh_1371	MCP methyltransferase, CheR-type	Adeh_0557	Adeh_0557	sigma-24 (FecI-like)	[TP0630-TP0092 (0.6191048)]
COG1352	COG1595	Adeh_2941	Adeh_2941	MCP methyltransferase, CheR-type	Adeh_2250	Adeh_2250	sigma-24 (FecI-like)	[TP0630-TP0092 (0.6191048)]
COG1352	COG1595	Adeh_1371	Adeh_1371	MCP methyltransferase, CheR-type	Adeh_2250	Adeh_2250	sigma-24 (FecI-like)	[TP0630-TP0092 (0.6191048)]
COG1352	COG1595	Adeh_1382	Adeh_1382	MCP methyltransferase, CheR-type	Adeh_0794	Adeh_0794	sigma-24 (FecI-like)	[TP0630-TP0092 (0.6191048)]
COG1352	COG1595	Adeh_1196	Adeh_1196	MCP methyltransferase, CheR-type	Adeh_3129	Adeh_3129	sigma-24 (FecI-like)	[TP0630-TP0092 (0.6191048)]
COG1352	COG1595	Adeh_3954	Adeh_3954	MCP methyltransferase, CheR-type	Adeh_0557	Adeh_0557	sigma-24 (FecI-like)	[TP0630-TP0092 (0.6191048)]
COG1352	COG1595	Adeh_2941	Adeh_2941	MCP methyltransferase, CheR-type	Adeh_1678	Adeh_1678	sigma-24 (FecI-like)	[TP0630-TP0092 (0.6191048)]
COG1352	COG1595	Adeh_1382	Adeh_1382	MCP methyltransferase, CheR-type	Adeh_1747	Adeh_1747	sigma-24 (FecI-like)	[TP0630-TP0092 (0.6191048)]
COG1352	COG1595	Adeh_1382	Adeh_1382	MCP methyltransferase, CheR-type	Adeh_0742	Adeh_0742	sigma-24 (FecI-like)	[TP0630-TP0092 (0.6191048)]
COG1352	COG1595	Adeh_1196	Adeh_1196	MCP methyltransferase, CheR-type	Adeh_1747	Adeh_1747	sigma-24 (FecI-like)	[TP0630-TP0092 (0.6191048)]
COG1352	COG1595	Adeh_2941	Adeh_2941	MCP methyltransferase, CheR-type	Adeh_4271	Adeh_4271	sigma-24 (FecI-like)	[TP0630-TP0092 (0.6191048)]
COG1352	COG1595	Adeh_2941	Adeh_2941	MCP methyltransferase, CheR-type	Adeh_3735	Adeh_3735	sigma-24 (FecI-like)	[TP0630-TP0092 (0.6191048)]
COG1352	COG1595	Adeh_1371	Adeh_1371	MCP methyltransferase, CheR-type	Adeh_2378	Adeh_2378	sigma-24 (FecI-like)	[TP0630-TP0092 (0.6191048)]
COG1352	COG1595	Adeh_2941	Adeh_2941	MCP methyltransferase, CheR-type	Adeh_3129	Adeh_3129	sigma-24 (FecI-like)	[TP0630-TP0092 (0.6191048)]
COG1352	COG1595	Adeh_2941	Adeh_2941	MCP methyltransferase, CheR-type	Adeh_0794	Adeh_0794	sigma-24 (FecI-like)	[TP0630-TP0092 (0.6191048)]
COG1352	COG1595	Adeh_2731	Adeh_2731	MCP methyltransferase, CheR-type	Adeh_0742	Adeh_0742	sigma-24 (FecI-like)	[TP0630-TP0092 (0.6191048)]
COG1352	COG1595	Adeh_1196	Adeh_1196	MCP methyltransferase, CheR-type	Adeh_3852	Adeh_3852	sigma-24 (FecI-like)	[TP0630-TP0092 (0.6191048)]
COG1352	COG1595	Adeh_1382	Adeh_1382	MCP methyltransferase, CheR-type	Adeh_2145	Adeh_2145	sigma-24 (FecI-like)	[TP0630-TP0092 (0.6191048)]
COG1352	COG1595	Adeh_2941	Adeh_2941	MCP methyltransferase, CheR-type	Adeh_1747	Adeh_1747	sigma-24 (FecI-like)	[TP0630-TP0092 (0.6191048)]
COG1352	COG1595	Adeh_0601	Adeh_0601	MCP methyltransferase, CheR-type	Adeh_2378	Adeh_2378	sigma-24 (FecI-like)	[TP0630-TP0092 (0.6191048)]
COG1352	COG1595	Adeh_0601	Adeh_0601	MCP methyltransferase, CheR-type	Adeh_0794	Adeh_0794	sigma-24 (FecI-like)	[TP0630-TP0092 (0.6191048)]
COG1352	COG1595	Adeh_2731	Adeh_2731	MCP methyltransferase, CheR-type	Adeh_2250	Adeh_2250	sigma-24 (FecI-like)	[TP0630-TP0092 (0.6191048)]
COG1352	COG1595	Adeh_1382	Adeh_1382	MCP methyltransferase, CheR-type	Adeh_0466	Adeh_0466	sigma-24 (FecI-like)	[TP0630-TP0092 (0.6191048)]
COG1352	COG1595	Adeh_1371	Adeh_1371	MCP methyltransferase, CheR-type	Adeh_0230	Adeh_0230	sigma-24 (FecI-like)	[TP0630-TP0092 (0.6191048)]
COG1352	COG1595	Adeh_2941	Adeh_2941	MCP methyltransferase, CheR-type	Adeh_0466	Adeh_0466	sigma-24 (FecI-like)	[TP0630-TP0092 (0.6191048)]
COG1352	COG1595	Adeh_1382	Adeh_1382	MCP methyltransferase, CheR-type	Adeh_2250	Adeh_2250	sigma-24 (FecI-like)	[TP0630-TP0092 (0.6191048)]
COG1352	COG1595	Adeh_0601	Adeh_0601	MCP methyltransferase, CheR-type	Adeh_4271	Adeh_4271	sigma-24 (FecI-like)	[TP0630-TP0092 (0.6191048)]
COG1352	COG1595	Adeh_2731	Adeh_2731	MCP methyltransferase, CheR-type	Adeh_3129	Adeh_3129	sigma-24 (FecI-like)	[TP0630-TP0092 (0.6191048)]
COG1352	COG1595	Adeh_3954	Adeh_3954	MCP methyltransferase, CheR-type	Adeh_2415	Adeh_2415	sigma-24 (FecI-like)	[TP0630-TP0092 (0.6191048)]
COG1352	COG1595	Adeh_0601	Adeh_0601	MCP methyltransferase, CheR-type	Adeh_0466	Adeh_0466	sigma-24 (FecI-like)	[TP0630-TP0092 (0.6191048)]
COG1352	COG1595	Adeh_0601	Adeh_0601	MCP methyltransferase, CheR-type	Adeh_2250	Adeh_2250	sigma-24 (FecI-like)	[TP0630-TP0092 (0.6191048)]
COG1352	COG1595	Adeh_2941	Adeh_2941	MCP methyltransferase, CheR-type	Adeh_3852	Adeh_3852	sigma-24 (FecI-like)	[TP0630-TP0092 (0.6191048)]
COG1352	COG1595	Adeh_2731	Adeh_2731	MCP methyltransferase, CheR-type	Adeh_3124	Adeh_3124	sigma-24 (FecI-like)	[TP0630-TP0092 (0.6191048)]
COG1352	COG1595	Adeh_1371	Adeh_1371	MCP methyltransferase, CheR-type	Adeh_0794	Adeh_0794	sigma-24 (FecI-like)	[TP0630-TP0092 (0.6191048)]
COG1352	COG1595	Adeh_2941	Adeh_2941	MCP methyltransferase, CheR-type	Adeh_2145	Adeh_2145	sigma-24 (FecI-like)	[TP0630-TP0092 (0.6191048)]
COG1352	COG1595	Adeh_2941	Adeh_2941	MCP methyltransferase, CheR-type	Adeh_0557	Adeh_0557	sigma-24 (FecI-like)	[TP0630-TP0092 (0.6191048)]
COG1352	COG1595	Adeh_2731	Adeh_2731	MCP methyltransferase, CheR-type	Adeh_0557	Adeh_0557	sigma-24 (FecI-like)	[TP0630-TP0092 (0.6191048)]
COG1352	COG1595	Adeh_1382	Adeh_1382	MCP methyltransferase, CheR-type	Adeh_3129	Adeh_3129	sigma-24 (FecI-like)	[TP0630-TP0092 (0.6191048)]
COG1352	COG1595	Adeh_0601	Adeh_0601	MCP methyltransferase, CheR-type	Adeh_1747	Adeh_1747	sigma-24 (FecI-like)	[TP0630-TP0092 (0.6191048)]
COG1352	COG1595	Adeh_3954	Adeh_3954	MCP methyltransferase, CheR-type	Adeh_3735	Adeh_3735	sigma-24 (FecI-like)	[TP0630-TP0092 (0.6191048)]
COG1352	COG1595	Adeh_1371	Adeh_1371	MCP methyltransferase, CheR-type	Adeh_0466	Adeh_0466	sigma-24 (FecI-like)	[TP0630-TP0092 (0.6191048)]
COG1352	COG1595	Adeh_1196	Adeh_1196	MCP methyltransferase, CheR-type	Adeh_3735	Adeh_3735	sigma-24 (FecI-like)	[TP0630-TP0092 (0.6191048)]
COG1352	COG1595	Adeh_3954	Adeh_3954	MCP methyltransferase, CheR-type	Adeh_2378	Adeh_2378	sigma-24 (FecI-like)	[TP0630-TP0092 (0.6191048)]
COG1352	COG1595	Adeh_3954	Adeh_3954	MCP methyltransferase, CheR-type	Adeh_4271	Adeh_4271	sigma-24 (FecI-like)	[TP0630-TP0092 (0.6191048)]
COG1352	COG1595	Adeh_0601	Adeh_0601	MCP methyltransferase, CheR-type	Adeh_0557	Adeh_0557	sigma-24 (FecI-like)	[TP0630-TP0092 (0.6191048)]
COG1352	COG1595	Adeh_0601	Adeh_0601	MCP methyltransferase, CheR-type	Adeh_2415	Adeh_2415	sigma-24 (FecI-like)	[TP0630-TP0092 (0.6191048)]
COG1352	COG1595	Adeh_2941	Adeh_2941	MCP methyltransferase, CheR-type	Adeh_2378	Adeh_2378	sigma-24 (FecI-like)	[TP0630-TP0092 (0.6191048)]
COG1352	COG1595	Adeh_1371	Adeh_1371	MCP methyltransferase, CheR-type	Adeh_2145	Adeh_2145	sigma-24 (FecI-like)	[TP0630-TP0092 (0.6191048)]
COG1352	COG1595	Adeh_1196	Adeh_1196	MCP methyltransferase, CheR-type	Adeh_4271	Adeh_4271	sigma-24 (FecI-like)	[TP0630-TP0092 (0.6191048)]
COG1352	COG1595	Adeh_1382	Adeh_1382	MCP methyltransferase, CheR-type	Adeh_3735	Adeh_3735	sigma-24 (FecI-like)	[TP0630-TP0092 (0.6191048)]
COG1352	COG1595	Adeh_3954	Adeh_3954	MCP methyltransferase, CheR-type	Adeh_3852	Adeh_3852	sigma-24 (FecI-like)	[TP0630-TP0092 (0.6191048)]
COG1352	COG1595	Adeh_2941	Adeh_2941	MCP methyltransferase, CheR-type	Adeh_3124	Adeh_3124	sigma-24 (FecI-like)	[TP0630-TP0092 (0.6191048)]
COG1352	COG1595	Adeh_1196	Adeh_1196	MCP methyltransferase, CheR-type	Adeh_0230	Adeh_0230	sigma-24 (FecI-like)	[TP0630-TP0092 (0.6191048)]
COG1352	COG1595	Adeh_1371	Adeh_1371	MCP methyltransferase, CheR-type	Adeh_0742	Adeh_0742	sigma-24 (FecI-like)	[TP0630-TP0092 (0.6191048)]
COG1352	COG1595	Adeh_1382	Adeh_1382	MCP methyltransferase, CheR-type	Adeh_2378	Adeh_2378	sigma-24 (FecI-like)	[TP0630-TP0092 (0.6191048)]
COG1352	COG1595	Adeh_2731	Adeh_2731	MCP methyltransferase, CheR-type	Adeh_2415	Adeh_2415	sigma-24 (FecI-like)	[TP0630-TP0092 (0.6191048)]
COG1352	COG1595	Adeh_1382	Adeh_1382	MCP methyltransferase, CheR-type	Adeh_1678	Adeh_1678	sigma-24 (FecI-like)	[TP0630-TP0092 (0.6191048)]
COG1352	COG1595	Adeh_2941	Adeh_2941	MCP methyltransferase, CheR-type	Adeh_2415	Adeh_2415	sigma-24 (FecI-like)	[TP0630-TP0092 (0.6191048)]
COG1352	COG1595	Adeh_1382	Adeh_1382	MCP methyltransferase, CheR-type	Adeh_0230	Adeh_0230	sigma-24 (FecI-like)	[TP0630-TP0092 (0.6191048)]
COG1352	COG1595	Adeh_2731	Adeh_2731	MCP methyltransferase, CheR-type	Adeh_0794	Adeh_0794	sigma-24 (FecI-like)	[TP0630-TP0092 (0.6191048)]
COG1352	COG1595	Adeh_2731	Adeh_2731	MCP methyltransferase, CheR-type	Adeh_3735	Adeh_3735	sigma-24 (FecI-like)	[TP0630-TP0092 (0.6191048)]
COG1352	COG1595	Adeh_0601	Adeh_0601	MCP methyltransferase, CheR-type	Adeh_3852	Adeh_3852	sigma-24 (FecI-like)	[TP0630-TP0092 (0.6191048)]
COG1352	COG1595	Adeh_1371	Adeh_1371	MCP methyltransferase, CheR-type	Adeh_3735	Adeh_3735	sigma-24 (FecI-like)	[TP0630-TP0092 (0.6191048)]
COG1352	COG1595	Adeh_1196	Adeh_1196	MCP methyltransferase, CheR-type	Adeh_1678	Adeh_1678	sigma-24 (FecI-like)	[TP0630-TP0092 (0.6191048)]
COG1352	COG1595	Adeh_3954	Adeh_3954	MCP methyltransferase, CheR-type	Adeh_3129	Adeh_3129	sigma-24 (FecI-like)	[TP0630-TP0092 (0.6191048)]
COG1352	COG1595	Adeh_1371	Adeh_1371	MCP methyltransferase, CheR-type	Adeh_4271	Adeh_4271	sigma-24 (FecI-like)	[TP0630-TP0092 (0.6191048)]
COG1352	COG1595	Adeh_0601	Adeh_0601	MCP methyltransferase, CheR-type	Adeh_1678	Adeh_1678	sigma-24 (FecI-like)	[TP0630-TP0092 (0.6191048)]
COG1352	COG1595	Adeh_2941	Adeh_2941	MCP methyltransferase, CheR-type	Adeh_0742	Adeh_0742	sigma-24 (FecI-like)	[TP0630-TP0092 (0.6191048)]
COG1558	COG1776	Adeh_1396	Adeh_1396	flagellar basal-body rod protein FlgC	Adeh_4315	Adeh_4315	CheC, inhibitor of MCP methylation	[TP0397-TP0720 (0.6910892)]
COG1344	COG4786	Adeh_1343	Adeh_1343	flagellar hook-associated protein FlgL	Adeh_1351	Adeh_1351	flagellar basal-body rod FlgG	[TP0792-TP0961 (0.7009321), TP0659-TP0961 (0.6018447)]
COG1344	COG4786	Adeh_1342	Adeh_1342	flagellin-like	Adeh_1352	Adeh_1352	flagellar basal body rod protein	[TP0792-TP0961 (0.7009321), TP0659-TP0961 (0.6018447)]
COG1344	COG4786	Adeh_1342	Adeh_1342	flagellin-like	Adeh_1351	Adeh_1351	flagellar basal-body rod FlgG	[TP0792-TP0961 (0.7009321), TP0659-TP0961 (0.6018447)]
COG1344	COG4786	Adeh_1339	Adeh_1339	flagellin-like	Adeh_1351	Adeh_1351	flagellar basal-body rod FlgG	[TP0792-TP0961 (0.7009321), TP0659-TP0961 (0.6018447)]
COG1344	COG4786	Adeh_1339	Adeh_1339	flagellin-like	Adeh_1352	Adeh_1352	flagellar basal body rod protein	[TP0792-TP0961 (0.7009321), TP0659-TP0961 (0.6018447)]
COG1344	COG4786	Adeh_1343	Adeh_1343	flagellar hook-associated protein FlgL	Adeh_1352	Adeh_1352	flagellar basal body rod protein	[TP0792-TP0961 (0.7009321), TP0659-TP0961 (0.6018447)]
COG0593	COG1077	Adeh_0001	Adeh_0001	chromosomal replication initiator protein DnaA	Adeh_0112	Adeh_0112	cell shape determining protein, MreB/Mrl family	[TP0001-TP0497 (0.678435)]
COG0593	COG1077	Adeh_0001	Adeh_0001	chromosomal replication initiator protein DnaA	Adeh_0113	Adeh_0113	cell shape determining protein, MreB/Mrl family	[TP0001-TP0497 (0.678435)]
COG0249	COG0357	Adeh_0562	Adeh_0562	DNA mismatch repair protein MutS-like	Adeh_4356	Adeh_4356	methyltransferase GidB	[TP0328-TP0946 (0.7367136)]
COG0249	COG0357	Adeh_1698	Adeh_1698	DNA mismatch repair protein MutS	Adeh_4356	Adeh_4356	methyltransferase GidB	[TP0328-TP0946 (0.7367136)]
COG0249	COG0357	Adeh_1406	Adeh_1406	DNA mismatch repair protein MutS-like	Adeh_4356	Adeh_4356	methyltransferase GidB	[TP0328-TP0946 (0.7367136)]
COG0465	COG0465	Adeh_4241	Adeh_4241	ATP-dependent metalloprotease FtsH	Adeh_1495	Adeh_1495	ATP-dependent metalloprotease FtsH	[TP0330-TP0330 (0.73856413)]
COG0465	COG0465	Adeh_1495	Adeh_1495	ATP-dependent metalloprotease FtsH	Adeh_4241	Adeh_4241	ATP-dependent metalloprotease FtsH	[TP0330-TP0330 (0.73856413)]
COG0465	COG0465	Adeh_1774	Adeh_1774	ATP-dependent metalloprotease FtsH	Adeh_1774	Adeh_1774	ATP-dependent metalloprotease FtsH	[TP0330-TP0330 (0.73856413)]
COG0465	COG0465	Adeh_1774	Adeh_1774	ATP-dependent metalloprotease FtsH	Adeh_4241	Adeh_4241	ATP-dependent metalloprotease FtsH	[TP0330-TP0330 (0.73856413)]
COG0465	COG0465	Adeh_4241	Adeh_4241	ATP-dependent metalloprotease FtsH	Adeh_1774	Adeh_1774	ATP-dependent metalloprotease FtsH	[TP0330-TP0330 (0.73856413)]
COG0465	COG0465	Adeh_1495	Adeh_1495	ATP-dependent metalloprotease FtsH	Adeh_1495	Adeh_1495	ATP-dependent metalloprotease FtsH	[TP0330-TP0330 (0.73856413)]
COG0465	COG0465	Adeh_1774	Adeh_1774	ATP-dependent metalloprotease FtsH	Adeh_1495	Adeh_1495	ATP-dependent metalloprotease FtsH	[TP0330-TP0330 (0.73856413)]
COG0465	COG0465	Adeh_1495	Adeh_1495	ATP-dependent metalloprotease FtsH	Adeh_1774	Adeh_1774	ATP-dependent metalloprotease FtsH	[TP0330-TP0330 (0.73856413)]
COG0465	COG0465	Adeh_4241	Adeh_4241	ATP-dependent metalloprotease FtsH	Adeh_4241	Adeh_4241	ATP-dependent metalloprotease FtsH	[TP0330-TP0330 (0.73856413)]
COG1558	COG1792	Adeh_1396	Adeh_1396	flagellar basal-body rod protein FlgC	Adeh_2500	Adeh_2500	rod shape-determining protein MreC	[TP0397-TP0498 (0.58822864)]
COG0817	COG1558	Adeh_0951	Adeh_0951	crossover junction endodeoxyribonuclease RuvC	Adeh_1396	Adeh_1396	flagellar basal-body rod protein FlgC	[TP0517-TP0397 (0.53212774)]
COG0592	COG1344	Adeh_0002	Adeh_0002	DNA polymerase III, beta subunit	Adeh_1343	Adeh_1343	flagellar hook-associated protein FlgL	[TP0002-TP0659 (0.6618167)]
COG0592	COG1344	Adeh_0002	Adeh_0002	DNA polymerase III, beta subunit	Adeh_1342	Adeh_1342	flagellin-like	[TP0002-TP0659 (0.6618167)]
COG0592	COG1344	Adeh_0002	Adeh_0002	DNA polymerase III, beta subunit	Adeh_1339	Adeh_1339	flagellin-like	[TP0002-TP0659 (0.6618167)]
COG0860	COG1192	Adeh_3362	Adeh_3362	N-acetylmuramoyl-L-alanine amidase	Adeh_4355	Adeh_4355	Cobyrinic acid a,c-diamide synthase	[TP0247-TP0272 (0.7527567)]
COG0860	COG1192	Adeh_1694	Adeh_1694	N-acetylmuramoyl-L-alanine amidase	Adeh_0930	Adeh_0930	Cobyrinic acid a,c-diamide synthase	[TP0247-TP0272 (0.7527567)]
COG0860	COG1192	Adeh_3362	Adeh_3362	N-acetylmuramoyl-L-alanine amidase	Adeh_3274	Adeh_3274	Cobyrinic acid a,c-diamide synthase	[TP0247-TP0272 (0.7527567)]
COG0860	COG1192	Adeh_1694	Adeh_1694	N-acetylmuramoyl-L-alanine amidase	Adeh_3835	Adeh_3835	Cobyrinic acid a,c-diamide synthase	[TP0247-TP0272 (0.7527567)]
COG0860	COG1192	Adeh_1694	Adeh_1694	N-acetylmuramoyl-L-alanine amidase	Adeh_3274	Adeh_3274	Cobyrinic acid a,c-diamide synthase	[TP0247-TP0272 (0.7527567)]
COG0860	COG1192	Adeh_1694	Adeh_1694	N-acetylmuramoyl-L-alanine amidase	Adeh_4355	Adeh_4355	Cobyrinic acid a,c-diamide synthase	[TP0247-TP0272 (0.7527567)]
COG0860	COG1192	Adeh_3362	Adeh_3362	N-acetylmuramoyl-L-alanine amidase	Adeh_0930	Adeh_0930	Cobyrinic acid a,c-diamide synthase	[TP0247-TP0272 (0.7527567)]
COG0860	COG1192	Adeh_3362	Adeh_3362	N-acetylmuramoyl-L-alanine amidase	Adeh_3835	Adeh_3835	Cobyrinic acid a,c-diamide synthase	[TP0247-TP0272 (0.7527567)]
COG0242	COG0272	Adeh_0725	Adeh_0725	peptide deformylase	Adeh_0693	Adeh_0693	DNA ligase, NAD-dependent	[TP0757-TP0634 (0.68197167)]
COG0265	COG0817	Adeh_0855	Adeh_0855	peptidase S1 and S6, chymotrypsin/Hap	Adeh_0951	Adeh_0951	crossover junction endodeoxyribonuclease RuvC	[TP0773-TP0517 (0.5118523)]
COG0265	COG0817	Adeh_1771	Adeh_1771	peptidase S1C, Do	Adeh_0951	Adeh_0951	crossover junction endodeoxyribonuclease RuvC	[TP0773-TP0517 (0.5118523)]
COG0265	COG0817	Adeh_0856	Adeh_0856	PDZ/DHR/GLGF	Adeh_0951	Adeh_0951	crossover junction endodeoxyribonuclease RuvC	[TP0773-TP0517 (0.5118523)]
COG0265	COG0817	Adeh_0386	Adeh_0386	peptidase S1 and S6, chymotrypsin/Hap	Adeh_0951	Adeh_0951	crossover junction endodeoxyribonuclease RuvC	[TP0773-TP0517 (0.5118523)]
COG0265	COG0817	Adeh_1115	Adeh_1115	peptidase S1 and S6, chymotrypsin/Hap	Adeh_0951	Adeh_0951	crossover junction endodeoxyribonuclease RuvC	[TP0773-TP0517 (0.5118523)]
COG0265	COG0817	Adeh_1551	Adeh_1551	peptidase S1 and S6, chymotrypsin/Hap	Adeh_0951	Adeh_0951	crossover junction endodeoxyribonuclease RuvC	[TP0773-TP0517 (0.5118523)]
COG0265	COG0817	Adeh_0073	Adeh_0073	peptidase S1 and S6, chymotrypsin/Hap	Adeh_0951	Adeh_0951	crossover junction endodeoxyribonuclease RuvC	[TP0773-TP0517 (0.5118523)]
COG0187	COG0358	Adeh_0004	Adeh_0004	DNA gyrase, B subunit	Adeh_0720	Adeh_0720	DNA primase	[TP1006-TP0492 (0.55112576)]
COG0187	COG0358	Adeh_0004	Adeh_0004	DNA gyrase, B subunit	Adeh_3240	Adeh_3240	DNA primase	[TP1006-TP0492 (0.55112576)]
COG1154	COG2812	Adeh_1097	Adeh_1097	deoxyxylulose-5-phosphate synthase	Adeh_1312	Adeh_1312	DNA polymerase III, delta prime subunit	[TP0824-TP1005 (0.68180764)]
COG1154	COG2812	Adeh_1097	Adeh_1097	deoxyxylulose-5-phosphate synthase	Adeh_3637	Adeh_3637	DNA polymerase III, subunits gamma and tau	[TP0824-TP1005 (0.68180764)]
COG0237	COG0552	Adeh_2684	coaE	Dephospho-CoA kinase (EC 2.7.1.24) (Dephosphocoenzyme A kinase)	Adeh_0673	Adeh_0673	signal recognition particle-docking protein	[TP0296-TP0578 (0.7885255)]
COG0080	COG0265	Adeh_1588	Adeh_1588	ribosomal protein L11	Adeh_0073	Adeh_0073	peptidase S1 and S6, chymotrypsin/Hap	[TP0237-TP0773 (0.6164146)]
COG0080	COG0265	Adeh_1588	Adeh_1588	ribosomal protein L11	Adeh_0386	Adeh_0386	peptidase S1 and S6, chymotrypsin/Hap	[TP0237-TP0773 (0.6164146)]
COG0080	COG0265	Adeh_1588	Adeh_1588	ribosomal protein L11	Adeh_0856	Adeh_0856	PDZ/DHR/GLGF	[TP0237-TP0773 (0.6164146)]
COG0080	COG0265	Adeh_1588	Adeh_1588	ribosomal protein L11	Adeh_1771	Adeh_1771	peptidase S1C, Do	[TP0237-TP0773 (0.6164146)]
COG0080	COG0265	Adeh_1588	Adeh_1588	ribosomal protein L11	Adeh_0855	Adeh_0855	peptidase S1 and S6, chymotrypsin/Hap	[TP0237-TP0773 (0.6164146)]
COG0080	COG0265	Adeh_1588	Adeh_1588	ribosomal protein L11	Adeh_1551	Adeh_1551	peptidase S1 and S6, chymotrypsin/Hap	[TP0237-TP0773 (0.6164146)]
COG0080	COG0265	Adeh_1588	Adeh_1588	ribosomal protein L11	Adeh_1115	Adeh_1115	peptidase S1 and S6, chymotrypsin/Hap	[TP0237-TP0773 (0.6164146)]
COG0783	COG1079	Adeh_2520	Adeh_2520	ferritin	Adeh_1003	Adeh_1003	ABC transporter, inner membrane subunit	[TP1038-TP0302 (0.79878455)]
COG2812	COG2812	Adeh_3637	Adeh_3637	DNA polymerase III, subunits gamma and tau	Adeh_3637	Adeh_3637	DNA polymerase III, subunits gamma and tau	[TP1005-TP1005 (0.52391654)]
COG2812	COG2812	Adeh_1312	Adeh_1312	DNA polymerase III, delta prime subunit	Adeh_3637	Adeh_3637	DNA polymerase III, subunits gamma and tau	[TP1005-TP1005 (0.52391654)]
COG2812	COG2812	Adeh_3637	Adeh_3637	DNA polymerase III, subunits gamma and tau	Adeh_1312	Adeh_1312	DNA polymerase III, delta prime subunit	[TP1005-TP1005 (0.52391654)]
COG2812	COG2812	Adeh_1312	Adeh_1312	DNA polymerase III, delta prime subunit	Adeh_1312	Adeh_1312	DNA polymerase III, delta prime subunit	[TP1005-TP1005 (0.52391654)]
COG0223	COG0234	Adeh_3969	Adeh_3969	methionyl-tRNA formyltransferase	Adeh_3593	Adeh_3593	Chaperonin Cpn10, GroES	[TP0756-TP1013 (0.64276713)]
COG1394	COG1815	Adeh_1204	Adeh_1204	V-type ATPase, D subunit	Adeh_1397	Adeh_1397	flagellar basal-body rod protein FlgB	[TP0527-TP0396 (0.51549006)]
COG0357	COG0459	Adeh_4356	Adeh_4356	methyltransferase GidB	Adeh_3594	Adeh_3594	chaperonin Cpn60, GroEL	[TP0946-TP0030 (0.68326145)]
COG0357	COG0459	Adeh_4356	Adeh_4356	methyltransferase GidB	Adeh_2394	Adeh_2394	chaperonin GroEL	[TP0946-TP0030 (0.68326145)]
COG0664	COG1074	Adeh_2352	Adeh_2352	cyclic nucleotide-binding domain (cNMP-BD)	Adeh_3878	Adeh_3878	UvrD/REP helicase	[TP0089-TP0898 (0.8304331)]
COG0664	COG1074	Adeh_2352	Adeh_2352	cyclic nucleotide-binding domain (cNMP-BD)	Adeh_2512	Adeh_2512	UvrD/REP helicase	[TP0089-TP0898 (0.8304331)]
COG0664	COG1074	Adeh_1256	Adeh_1256	cyclic nucleotide-binding domain (cNMP-BD)	Adeh_2512	Adeh_2512	UvrD/REP helicase	[TP0089-TP0898 (0.8304331)]
COG0664	COG1074	Adeh_1256	Adeh_1256	cyclic nucleotide-binding domain (cNMP-BD)	Adeh_3878	Adeh_3878	UvrD/REP helicase	[TP0089-TP0898 (0.8304331)]
COG0223	COG0242	Adeh_3969	Adeh_3969	methionyl-tRNA formyltransferase	Adeh_0725	Adeh_0725	peptide deformylase	[TP0756-TP0757 (0.8300303)]
COG0233	COG0359	Adeh_0281	Adeh_0281	ribosome recycling factor	Adeh_0116	rplI	50S ribosomal protein L9	[TP0604-TP0060 (0.5105792)]
COG0012	COG0457	Adeh_4337	Adeh_4337	hypothetical protein	Adeh_3415	Adeh_3415	tetratricopeptide repeat protein	[TP0124-TP0067 (0.81355333)]
COG0012	COG0457	Adeh_4337	Adeh_4337	hypothetical protein	Adeh_3364	Adeh_3364	tetratricopeptide repeata protein	[TP0124-TP0067 (0.81355333)]
COG0012	COG0457	Adeh_4337	Adeh_4337	hypothetical protein	Adeh_3333	Adeh_3333	tetratricopeptide repeat protein	[TP0124-TP0067 (0.81355333)]
COG0012	COG0457	Adeh_4337	Adeh_4337	hypothetical protein	Adeh_2980	Adeh_2980	tetratricopeptide repeat protein	[TP0124-TP0067 (0.81355333)]
COG0012	COG0457	Adeh_4337	Adeh_4337	hypothetical protein	Adeh_3321	Adeh_3321	tetratricopeptide repeat protein	[TP0124-TP0067 (0.81355333)]
COG0012	COG0457	Adeh_4337	Adeh_4337	hypothetical protein	Adeh_0137	Adeh_0137	hypothetical protein	[TP0124-TP0067 (0.81355333)]
COG0012	COG0457	Adeh_4337	Adeh_4337	hypothetical protein	Adeh_1266	Adeh_1266	tetratricopeptide repeat protein	[TP0124-TP0067 (0.81355333)]
COG0012	COG0457	Adeh_4337	Adeh_4337	hypothetical protein	Adeh_2032	Adeh_2032	tetratricopeptide repeat protein	[TP0124-TP0067 (0.81355333)]
COG0012	COG0457	Adeh_4337	Adeh_4337	hypothetical protein	Adeh_2643	Adeh_2643	cellulose biosynthesis (CelD)-like protein	[TP0124-TP0067 (0.81355333)]
COG0012	COG0457	Adeh_4337	Adeh_4337	hypothetical protein	Adeh_2822	Adeh_2822	tetratricopeptide repeat protein	[TP0124-TP0067 (0.81355333)]
COG0265	COG0492	Adeh_0856	Adeh_0856	PDZ/DHR/GLGF	Adeh_3951	Adeh_3951	thioredoxin reductase	[TP0773-TP0814 (0.6926654)]
COG0265	COG0492	Adeh_1771	Adeh_1771	peptidase S1C, Do	Adeh_3951	Adeh_3951	thioredoxin reductase	[TP0773-TP0814 (0.6926654)]
COG0265	COG0492	Adeh_0073	Adeh_0073	peptidase S1 and S6, chymotrypsin/Hap	Adeh_3951	Adeh_3951	thioredoxin reductase	[TP0773-TP0814 (0.6926654)]
COG0265	COG0492	Adeh_0386	Adeh_0386	peptidase S1 and S6, chymotrypsin/Hap	Adeh_3951	Adeh_3951	thioredoxin reductase	[TP0773-TP0814 (0.6926654)]
COG0265	COG0492	Adeh_1551	Adeh_1551	peptidase S1 and S6, chymotrypsin/Hap	Adeh_3951	Adeh_3951	thioredoxin reductase	[TP0773-TP0814 (0.6926654)]
COG0265	COG0492	Adeh_1115	Adeh_1115	peptidase S1 and S6, chymotrypsin/Hap	Adeh_3951	Adeh_3951	thioredoxin reductase	[TP0773-TP0814 (0.6926654)]
COG0265	COG0492	Adeh_0855	Adeh_0855	peptidase S1 and S6, chymotrypsin/Hap	Adeh_3951	Adeh_3951	thioredoxin reductase	[TP0773-TP0814 (0.6926654)]
COG0495	COG1480	Adeh_2727	Adeh_2727	leucyl-tRNA synthetase	Adeh_2720	Adeh_2720	metal dependent phosphohydrolase	[TP0586-TP0651 (0.5087635)]
COG1377	COG2239	Adeh_1359	Adeh_1359	type III secretion exporter	Adeh_3944	Adeh_3944	magnesium transporter	[TP0715-TP0917 (0.53720385)]
COG0124	COG0608	Adeh_1510	Adeh_1510	histidyl-tRNA synthetase	Adeh_2536	Adeh_2536	single-stranded-DNA-specific exonuclease RecJ	[TP0641-TP0704 (0.75894904)]
COG0465	COG0772	Adeh_4241	Adeh_4241	ATP-dependent metalloprotease FtsH	Adeh_3770	Adeh_3770	Cell cycle protein	[TP0330-TP0387 (0.8016956)]
COG0465	COG0772	Adeh_1495	Adeh_1495	ATP-dependent metalloprotease FtsH	Adeh_2497	Adeh_2497	Rod shape-determining protein RodA	[TP0330-TP0387 (0.8016956)]
COG0465	COG0772	Adeh_1774	Adeh_1774	ATP-dependent metalloprotease FtsH	Adeh_3770	Adeh_3770	Cell cycle protein	[TP0330-TP0387 (0.8016956)]
COG0465	COG0772	Adeh_4241	Adeh_4241	ATP-dependent metalloprotease FtsH	Adeh_2497	Adeh_2497	Rod shape-determining protein RodA	[TP0330-TP0387 (0.8016956)]
COG0465	COG0772	Adeh_1495	Adeh_1495	ATP-dependent metalloprotease FtsH	Adeh_3770	Adeh_3770	Cell cycle protein	[TP0330-TP0387 (0.8016956)]
COG0465	COG0772	Adeh_1774	Adeh_1774	ATP-dependent metalloprotease FtsH	Adeh_2497	Adeh_2497	Rod shape-determining protein RodA	[TP0330-TP0387 (0.8016956)]
COG0234	COG0792	Adeh_3593	Adeh_3593	Chaperonin Cpn10, GroES	Adeh_1910	Adeh_1910	protein of unknown function UPF0102	[TP1013-TP0913 (0.7815084)]
COG1512	COG1987	Adeh_0868	Adeh_0868	protein of unknown function DUF477	Adeh_1361	Adeh_1361	export protein FliQ, family 3	[TP0561-TP0717 (0.66457963)]
COG1512	COG1987	Adeh_0868	Adeh_0868	protein of unknown function DUF477	Adeh_0702	Adeh_0702	type III secretion protein HrpO	[TP0561-TP0717 (0.66457963)]
COG0192	COG0217	Adeh_0154	metK	S-adenosylmethionine synthetase (EC 2.5.1.6) (Methionine adenosyltransferase) (AdoMet synthetase) (MAT)	Adeh_2184	Adeh_2184	protein of unknown function DUF28	[TP0794-TP0474 (0.71912634)]
COG1122	COG1432	Adeh_0493	Adeh_0493	ABC transporter, ATPase subunit	Adeh_2817	Adeh_2817	protein of unknown function DUF88	[TP0227-TP0894 (0.7171434)]
COG1122	COG1432	Adeh_0538	Adeh_0538	ABC transporter, ATPase subunit	Adeh_2817	Adeh_2817	protein of unknown function DUF88	[TP0227-TP0894 (0.7171434)]
COG0201	COG2239	Adeh_1926	Adeh_1926	SecY protein	Adeh_3944	Adeh_3944	magnesium transporter	[TP0208-TP0917 (0.5527395)]
COG0860	COG1214	Adeh_1694	Adeh_1694	N-acetylmuramoyl-L-alanine amidase	Adeh_3581	Adeh_3581	peptidase M22, glycoprotease	[TP0247-TP0876 (0.6334264)]
COG0860	COG1214	Adeh_3362	Adeh_3362	N-acetylmuramoyl-L-alanine amidase	Adeh_3581	Adeh_3581	peptidase M22, glycoprotease	[TP0247-TP0876 (0.6334264)]
COG0477	COG0845	Adeh_3923	Adeh_3923	major facilitator superfamily transporter	Adeh_0225	Adeh_0225	secretion protein HlyD	[TP0840-TP0965 (0.8653204)]
COG0477	COG0845	Adeh_3837	Adeh_3837	major facilitator superfamily MFS_1 transporter	Adeh_3874	Adeh_3874	secretion protein HlyD	[TP0840-TP0965 (0.8653204)]
COG0477	COG0845	Adeh_3378	Adeh_3378	major facilitator superfamily MFS_1 transporter	Adeh_1019	Adeh_1019	secretion protein HlyD	[TP0840-TP0965 (0.8653204)]
COG0477	COG0845	Adeh_0552	Adeh_0552	major facilitator superfamily MFS_1 transporter	Adeh_4105	Adeh_4105	secretion protein HlyD	[TP0840-TP0965 (0.8653204)]
COG0477	COG0845	Adeh_0976	Adeh_0976	Drug resistance transporter Bcr/CflA subfamily	Adeh_2972	Adeh_2972	secretion protein HlyD	[TP0840-TP0965 (0.8653204)]
COG0477	COG0845	Adeh_3989	Adeh_3989	major facilitator superfamily transporter	Adeh_3942	Adeh_3942	cell wall surface anchor family protein	[TP0840-TP0965 (0.8653204)]
COG0477	COG0845	Adeh_0976	Adeh_0976	Drug resistance transporter Bcr/CflA subfamily	Adeh_4105	Adeh_4105	secretion protein HlyD	[TP0840-TP0965 (0.8653204)]
COG0477	COG0845	Adeh_3923	Adeh_3923	major facilitator superfamily transporter	Adeh_1475	Adeh_1475	secretion protein HlyD	[TP0840-TP0965 (0.8653204)]
COG0477	COG0845	Adeh_1420	Adeh_1420	major facilitator superfamily MFS_1 transporter	Adeh_2237	Adeh_2237	secretion protein HlyD	[TP0840-TP0965 (0.8653204)]
COG0477	COG0845	Adeh_3378	Adeh_3378	major facilitator superfamily MFS_1 transporter	Adeh_4154	Adeh_4154	secretion protein HlyD	[TP0840-TP0965 (0.8653204)]
COG0477	COG0845	Adeh_2561	Adeh_2561	major facilitator superfamily MFS_1 transporter	Adeh_1184	Adeh_1184	secretion protein HlyD	[TP0840-TP0965 (0.8653204)]
COG0477	COG0845	Adeh_3709	Adeh_3709	major facilitator superfamily MFS_1 transporter	Adeh_2021	Adeh_2021	secretion protein HlyD	[TP0840-TP0965 (0.8653204)]
COG0477	COG0845	Adeh_3989	Adeh_3989	major facilitator superfamily transporter	Adeh_2237	Adeh_2237	secretion protein HlyD	[TP0840-TP0965 (0.8653204)]
COG0477	COG0845	Adeh_2143	Adeh_2143	major facilitator superfamily MFS_1 transporter	Adeh_2972	Adeh_2972	secretion protein HlyD	[TP0840-TP0965 (0.8653204)]
COG0477	COG0845	Adeh_1420	Adeh_1420	major facilitator superfamily MFS_1 transporter	Adeh_2658	Adeh_2658	secretion protein HlyD	[TP0840-TP0965 (0.8653204)]
COG0477	COG0845	Adeh_3923	Adeh_3923	major facilitator superfamily transporter	Adeh_1184	Adeh_1184	secretion protein HlyD	[TP0840-TP0965 (0.8653204)]
COG0477	COG0845	Adeh_1573	Adeh_1573	Drug resistance transporter EmrB/QacA subfamily	Adeh_3942	Adeh_3942	cell wall surface anchor family protein	[TP0840-TP0965 (0.8653204)]
COG0477	COG0845	Adeh_2920	Adeh_2920	major facilitator superfamily MFS_1 transporter	Adeh_1019	Adeh_1019	secretion protein HlyD	[TP0840-TP0965 (0.8653204)]
COG0477	COG0845	Adeh_2213	Adeh_2213	major facilitator superfamily transporter	Adeh_3111	Adeh_3111	secretion protein HlyD	[TP0840-TP0965 (0.8653204)]
COG0477	COG0845	Adeh_3698	Adeh_3698	major facilitator superfamily transporter	Adeh_2972	Adeh_2972	secretion protein HlyD	[TP0840-TP0965 (0.8653204)]
COG0477	COG0845	Adeh_0950	Adeh_0950	hypothetical protein	Adeh_0518	Adeh_0518	secretion protein HlyD	[TP0840-TP0965 (0.8653204)]
COG0477	COG0845	Adeh_3693	Adeh_3693	major facilitator superfamily MFS_1 transporter	Adeh_3874	Adeh_3874	secretion protein HlyD	[TP0840-TP0965 (0.8653204)]
COG0477	COG0845	Adeh_0820	Adeh_0820	major facilitator superfamily MFS_1 transporter	Adeh_1184	Adeh_1184	secretion protein HlyD	[TP0840-TP0965 (0.8653204)]
COG0477	COG0845	Adeh_0308	Adeh_0308	hypothetical protein	Adeh_3412	Adeh_3412	secretion protein HlyD	[TP0840-TP0965 (0.8653204)]
COG0477	COG0845	Adeh_4017	Adeh_4017	major facilitator superfamily MFS_1 transporter	Adeh_0225	Adeh_0225	secretion protein HlyD	[TP0840-TP0965 (0.8653204)]
COG0477	COG0845	Adeh_3698	Adeh_3698	major facilitator superfamily transporter	Adeh_3874	Adeh_3874	secretion protein HlyD	[TP0840-TP0965 (0.8653204)]
COG0477	COG0845	Adeh_3923	Adeh_3923	major facilitator superfamily transporter	Adeh_3412	Adeh_3412	secretion protein HlyD	[TP0840-TP0965 (0.8653204)]
COG0477	COG0845	Adeh_0308	Adeh_0308	hypothetical protein	Adeh_0225	Adeh_0225	secretion protein HlyD	[TP0840-TP0965 (0.8653204)]
COG0477	COG0845	Adeh_2920	Adeh_2920	major facilitator superfamily MFS_1 transporter	Adeh_3942	Adeh_3942	cell wall surface anchor family protein	[TP0840-TP0965 (0.8653204)]
COG0477	COG0845	Adeh_3698	Adeh_3698	major facilitator superfamily transporter	Adeh_2021	Adeh_2021	secretion protein HlyD	[TP0840-TP0965 (0.8653204)]
COG0477	COG0845	Adeh_2958	Adeh_2958	major facilitator superfamily MFS_1 transporter	Adeh_1475	Adeh_1475	secretion protein HlyD	[TP0840-TP0965 (0.8653204)]
COG0477	COG0845	Adeh_1573	Adeh_1573	Drug resistance transporter EmrB/QacA subfamily	Adeh_1189	Adeh_1189	secretion protein HlyD	[TP0840-TP0965 (0.8653204)]
COG0477	COG0845	Adeh_0820	Adeh_0820	major facilitator superfamily MFS_1 transporter	Adeh_0518	Adeh_0518	secretion protein HlyD	[TP0840-TP0965 (0.8653204)]
COG0477	COG0845	Adeh_2143	Adeh_2143	major facilitator superfamily MFS_1 transporter	Adeh_4105	Adeh_4105	secretion protein HlyD	[TP0840-TP0965 (0.8653204)]
COG0477	COG0845	Adeh_2143	Adeh_2143	major facilitator superfamily MFS_1 transporter	Adeh_2658	Adeh_2658	secretion protein HlyD	[TP0840-TP0965 (0.8653204)]
COG0477	COG0845	Adeh_2213	Adeh_2213	major facilitator superfamily transporter	Adeh_0225	Adeh_0225	secretion protein HlyD	[TP0840-TP0965 (0.8653204)]
COG0477	COG0845	Adeh_0133	Adeh_0133	major facilitator superfamily MFS_1 transporter	Adeh_3412	Adeh_3412	secretion protein HlyD	[TP0840-TP0965 (0.8653204)]
COG0477	COG0845	Adeh_4017	Adeh_4017	major facilitator superfamily MFS_1 transporter	Adeh_0518	Adeh_0518	secretion protein HlyD	[TP0840-TP0965 (0.8653204)]
COG0477	COG0845	Adeh_3698	Adeh_3698	major facilitator superfamily transporter	Adeh_0518	Adeh_0518	secretion protein HlyD	[TP0840-TP0965 (0.8653204)]
COG0477	COG0845	Adeh_4017	Adeh_4017	major facilitator superfamily MFS_1 transporter	Adeh_2237	Adeh_2237	secretion protein HlyD	[TP0840-TP0965 (0.8653204)]
COG0477	COG0845	Adeh_0206	Adeh_0206	major facilitator superfamily transporter	Adeh_1184	Adeh_1184	secretion protein HlyD	[TP0840-TP0965 (0.8653204)]
COG0477	COG0845	Adeh_2143	Adeh_2143	major facilitator superfamily MFS_1 transporter	Adeh_3874	Adeh_3874	secretion protein HlyD	[TP0840-TP0965 (0.8653204)]
COG0477	COG0845	Adeh_4255	Adeh_4255	major facilitator superfamily MFS_1 transporter	Adeh_1189	Adeh_1189	secretion protein HlyD	[TP0840-TP0965 (0.8653204)]
COG0477	COG0845	Adeh_3709	Adeh_3709	major facilitator superfamily MFS_1 transporter	Adeh_1019	Adeh_1019	secretion protein HlyD	[TP0840-TP0965 (0.8653204)]
COG0477	COG0845	Adeh_3710	Adeh_3710	Drug resistance transporter EmrB/QacA subfamily	Adeh_2237	Adeh_2237	secretion protein HlyD	[TP0840-TP0965 (0.8653204)]
COG0477	COG0845	Adeh_1420	Adeh_1420	major facilitator superfamily MFS_1 transporter	Adeh_3874	Adeh_3874	secretion protein HlyD	[TP0840-TP0965 (0.8653204)]
COG0477	COG0845	Adeh_0552	Adeh_0552	major facilitator superfamily MFS_1 transporter	Adeh_2021	Adeh_2021	secretion protein HlyD	[TP0840-TP0965 (0.8653204)]
COG0477	COG0845	Adeh_0552	Adeh_0552	major facilitator superfamily MFS_1 transporter	Adeh_4154	Adeh_4154	secretion protein HlyD	[TP0840-TP0965 (0.8653204)]
COG0477	COG0845	Adeh_2143	Adeh_2143	major facilitator superfamily MFS_1 transporter	Adeh_4154	Adeh_4154	secretion protein HlyD	[TP0840-TP0965 (0.8653204)]
COG0477	COG0845	Adeh_3710	Adeh_3710	Drug resistance transporter EmrB/QacA subfamily	Adeh_2021	Adeh_2021	secretion protein HlyD	[TP0840-TP0965 (0.8653204)]
COG0477	COG0845	Adeh_4255	Adeh_4255	major facilitator superfamily MFS_1 transporter	Adeh_1475	Adeh_1475	secretion protein HlyD	[TP0840-TP0965 (0.8653204)]
COG0477	COG0845	Adeh_3923	Adeh_3923	major facilitator superfamily transporter	Adeh_2237	Adeh_2237	secretion protein HlyD	[TP0840-TP0965 (0.8653204)]
COG0477	COG0845	Adeh_3378	Adeh_3378	major facilitator superfamily MFS_1 transporter	Adeh_2237	Adeh_2237	secretion protein HlyD	[TP0840-TP0965 (0.8653204)]
COG0477	COG0845	Adeh_2213	Adeh_2213	major facilitator superfamily transporter	Adeh_1189	Adeh_1189	secretion protein HlyD	[TP0840-TP0965 (0.8653204)]
COG0477	COG0845	Adeh_3698	Adeh_3698	major facilitator superfamily transporter	Adeh_4105	Adeh_4105	secretion protein HlyD	[TP0840-TP0965 (0.8653204)]
COG0477	COG0845	Adeh_4255	Adeh_4255	major facilitator superfamily MFS_1 transporter	Adeh_1019	Adeh_1019	secretion protein HlyD	[TP0840-TP0965 (0.8653204)]
COG0477	COG0845	Adeh_0976	Adeh_0976	Drug resistance transporter Bcr/CflA subfamily	Adeh_3412	Adeh_3412	secretion protein HlyD	[TP0840-TP0965 (0.8653204)]
COG0477	COG0845	Adeh_3693	Adeh_3693	major facilitator superfamily MFS_1 transporter	Adeh_2972	Adeh_2972	secretion protein HlyD	[TP0840-TP0965 (0.8653204)]
COG0477	COG0845	Adeh_0308	Adeh_0308	hypothetical protein	Adeh_2658	Adeh_2658	secretion protein HlyD	[TP0840-TP0965 (0.8653204)]
COG0477	COG0845	Adeh_1573	Adeh_1573	Drug resistance transporter EmrB/QacA subfamily	Adeh_3412	Adeh_3412	secretion protein HlyD	[TP0840-TP0965 (0.8653204)]
COG0477	COG0845	Adeh_2561	Adeh_2561	major facilitator superfamily MFS_1 transporter	Adeh_2972	Adeh_2972	secretion protein HlyD	[TP0840-TP0965 (0.8653204)]
COG0477	COG0845	Adeh_3989	Adeh_3989	major facilitator superfamily transporter	Adeh_0225	Adeh_0225	secretion protein HlyD	[TP0840-TP0965 (0.8653204)]
COG0477	COG0845	Adeh_2920	Adeh_2920	major facilitator superfamily MFS_1 transporter	Adeh_2021	Adeh_2021	secretion protein HlyD	[TP0840-TP0965 (0.8653204)]
COG0477	COG0845	Adeh_3837	Adeh_3837	major facilitator superfamily MFS_1 transporter	Adeh_2972	Adeh_2972	secretion protein HlyD	[TP0840-TP0965 (0.8653204)]
COG0477	COG0845	Adeh_1573	Adeh_1573	Drug resistance transporter EmrB/QacA subfamily	Adeh_0225	Adeh_0225	secretion protein HlyD	[TP0840-TP0965 (0.8653204)]
COG0477	COG0845	Adeh_3698	Adeh_3698	major facilitator superfamily transporter	Adeh_1184	Adeh_1184	secretion protein HlyD	[TP0840-TP0965 (0.8653204)]
COG0477	COG0845	Adeh_3693	Adeh_3693	major facilitator superfamily MFS_1 transporter	Adeh_1189	Adeh_1189	secretion protein HlyD	[TP0840-TP0965 (0.8653204)]
COG0477	COG0845	Adeh_0950	Adeh_0950	hypothetical protein	Adeh_2658	Adeh_2658	secretion protein HlyD	[TP0840-TP0965 (0.8653204)]
COG0477	COG0845	Adeh_4255	Adeh_4255	major facilitator superfamily MFS_1 transporter	Adeh_0518	Adeh_0518	secretion protein HlyD	[TP0840-TP0965 (0.8653204)]
COG0477	COG0845	Adeh_3698	Adeh_3698	major facilitator superfamily transporter	Adeh_4154	Adeh_4154	secretion protein HlyD	[TP0840-TP0965 (0.8653204)]
COG0477	COG0845	Adeh_2561	Adeh_2561	major facilitator superfamily MFS_1 transporter	Adeh_2021	Adeh_2021	secretion protein HlyD	[TP0840-TP0965 (0.8653204)]
COG0477	COG0845	Adeh_1420	Adeh_1420	major facilitator superfamily MFS_1 transporter	Adeh_1475	Adeh_1475	secretion protein HlyD	[TP0840-TP0965 (0.8653204)]
COG0477	COG0845	Adeh_2920	Adeh_2920	major facilitator superfamily MFS_1 transporter	Adeh_1475	Adeh_1475	secretion protein HlyD	[TP0840-TP0965 (0.8653204)]
COG0477	COG0845	Adeh_3989	Adeh_3989	major facilitator superfamily transporter	Adeh_1019	Adeh_1019	secretion protein HlyD	[TP0840-TP0965 (0.8653204)]
COG0477	COG0845	Adeh_3698	Adeh_3698	major facilitator superfamily transporter	Adeh_1189	Adeh_1189	secretion protein HlyD	[TP0840-TP0965 (0.8653204)]
COG0477	COG0845	Adeh_2958	Adeh_2958	major facilitator superfamily MFS_1 transporter	Adeh_3412	Adeh_3412	secretion protein HlyD	[TP0840-TP0965 (0.8653204)]
COG0477	COG0845	Adeh_3923	Adeh_3923	major facilitator superfamily transporter	Adeh_3111	Adeh_3111	secretion protein HlyD	[TP0840-TP0965 (0.8653204)]
COG0477	COG0845	Adeh_3989	Adeh_3989	major facilitator superfamily transporter	Adeh_4154	Adeh_4154	secretion protein HlyD	[TP0840-TP0965 (0.8653204)]
COG0477	COG0845	Adeh_0206	Adeh_0206	major facilitator superfamily transporter	Adeh_4105	Adeh_4105	secretion protein HlyD	[TP0840-TP0965 (0.8653204)]
COG0477	COG0845	Adeh_3709	Adeh_3709	major facilitator superfamily MFS_1 transporter	Adeh_3412	Adeh_3412	secretion protein HlyD	[TP0840-TP0965 (0.8653204)]
COG0477	COG0845	Adeh_0950	Adeh_0950	hypothetical protein	Adeh_3412	Adeh_3412	secretion protein HlyD	[TP0840-TP0965 (0.8653204)]
COG0477	COG0845	Adeh_2213	Adeh_2213	major facilitator superfamily transporter	Adeh_4105	Adeh_4105	secretion protein HlyD	[TP0840-TP0965 (0.8653204)]
COG0477	COG0845	Adeh_2213	Adeh_2213	major facilitator superfamily transporter	Adeh_4154	Adeh_4154	secretion protein HlyD	[TP0840-TP0965 (0.8653204)]
COG0477	COG0845	Adeh_2561	Adeh_2561	major facilitator superfamily MFS_1 transporter	Adeh_2237	Adeh_2237	secretion protein HlyD	[TP0840-TP0965 (0.8653204)]
COG0477	COG0845	Adeh_1573	Adeh_1573	Drug resistance transporter EmrB/QacA subfamily	Adeh_3111	Adeh_3111	secretion protein HlyD	[TP0840-TP0965 (0.8653204)]
COG0477	COG0845	Adeh_2143	Adeh_2143	major facilitator superfamily MFS_1 transporter	Adeh_2021	Adeh_2021	secretion protein HlyD	[TP0840-TP0965 (0.8653204)]
COG0477	COG0845	Adeh_0206	Adeh_0206	major facilitator superfamily transporter	Adeh_1019	Adeh_1019	secretion protein HlyD	[TP0840-TP0965 (0.8653204)]
COG0477	COG0845	Adeh_3989	Adeh_3989	major facilitator superfamily transporter	Adeh_3874	Adeh_3874	secretion protein HlyD	[TP0840-TP0965 (0.8653204)]
COG0477	COG0845	Adeh_3378	Adeh_3378	major facilitator superfamily MFS_1 transporter	Adeh_3874	Adeh_3874	secretion protein HlyD	[TP0840-TP0965 (0.8653204)]
COG0477	COG0845	Adeh_0133	Adeh_0133	major facilitator superfamily MFS_1 transporter	Adeh_1184	Adeh_1184	secretion protein HlyD	[TP0840-TP0965 (0.8653204)]
COG0477	COG0845	Adeh_0820	Adeh_0820	major facilitator superfamily MFS_1 transporter	Adeh_3412	Adeh_3412	secretion protein HlyD	[TP0840-TP0965 (0.8653204)]
COG0477	COG0845	Adeh_3693	Adeh_3693	major facilitator superfamily MFS_1 transporter	Adeh_3412	Adeh_3412	secretion protein HlyD	[TP0840-TP0965 (0.8653204)]
COG0477	COG0845	Adeh_0308	Adeh_0308	hypothetical protein	Adeh_2021	Adeh_2021	secretion protein HlyD	[TP0840-TP0965 (0.8653204)]
COG0477	COG0845	Adeh_1573	Adeh_1573	Drug resistance transporter EmrB/QacA subfamily	Adeh_1184	Adeh_1184	secretion protein HlyD	[TP0840-TP0965 (0.8653204)]
COG0477	COG0845	Adeh_0976	Adeh_0976	Drug resistance transporter Bcr/CflA subfamily	Adeh_2237	Adeh_2237	secretion protein HlyD	[TP0840-TP0965 (0.8653204)]
COG0477	COG0845	Adeh_3378	Adeh_3378	major facilitator superfamily MFS_1 transporter	Adeh_3412	Adeh_3412	secretion protein HlyD	[TP0840-TP0965 (0.8653204)]
COG0477	COG0845	Adeh_4017	Adeh_4017	major facilitator superfamily MFS_1 transporter	Adeh_1184	Adeh_1184	secretion protein HlyD	[TP0840-TP0965 (0.8653204)]
COG0477	COG0845	Adeh_2143	Adeh_2143	major facilitator superfamily MFS_1 transporter	Adeh_0518	Adeh_0518	secretion protein HlyD	[TP0840-TP0965 (0.8653204)]
COG0477	COG0845	Adeh_0950	Adeh_0950	hypothetical protein	Adeh_1019	Adeh_1019	secretion protein HlyD	[TP0840-TP0965 (0.8653204)]
COG0477	COG0845	Adeh_0206	Adeh_0206	major facilitator superfamily transporter	Adeh_2021	Adeh_2021	secretion protein HlyD	[TP0840-TP0965 (0.8653204)]
COG0477	COG0845	Adeh_0950	Adeh_0950	hypothetical protein	Adeh_4154	Adeh_4154	secretion protein HlyD	[TP0840-TP0965 (0.8653204)]
COG0477	COG0845	Adeh_3923	Adeh_3923	major facilitator superfamily transporter	Adeh_1189	Adeh_1189	secretion protein HlyD	[TP0840-TP0965 (0.8653204)]
COG0477	COG0845	Adeh_0820	Adeh_0820	major facilitator superfamily MFS_1 transporter	Adeh_2237	Adeh_2237	secretion protein HlyD	[TP0840-TP0965 (0.8653204)]
COG0477	COG0845	Adeh_3698	Adeh_3698	major facilitator superfamily transporter	Adeh_3412	Adeh_3412	secretion protein HlyD	[TP0840-TP0965 (0.8653204)]
COG0477	COG0845	Adeh_3837	Adeh_3837	major facilitator superfamily MFS_1 transporter	Adeh_4105	Adeh_4105	secretion protein HlyD	[TP0840-TP0965 (0.8653204)]
COG0477	COG0845	Adeh_2561	Adeh_2561	major facilitator superfamily MFS_1 transporter	Adeh_4154	Adeh_4154	secretion protein HlyD	[TP0840-TP0965 (0.8653204)]
COG0477	COG0845	Adeh_3923	Adeh_3923	major facilitator superfamily transporter	Adeh_2658	Adeh_2658	secretion protein HlyD	[TP0840-TP0965 (0.8653204)]
COG0477	COG0845	Adeh_3378	Adeh_3378	major facilitator superfamily MFS_1 transporter	Adeh_2021	Adeh_2021	secretion protein HlyD	[TP0840-TP0965 (0.8653204)]
COG0477	COG0845	Adeh_3837	Adeh_3837	major facilitator superfamily MFS_1 transporter	Adeh_1184	Adeh_1184	secretion protein HlyD	[TP0840-TP0965 (0.8653204)]
COG0477	COG0845	Adeh_2561	Adeh_2561	major facilitator superfamily MFS_1 transporter	Adeh_3111	Adeh_3111	secretion protein HlyD	[TP0840-TP0965 (0.8653204)]
COG0477	COG0845	Adeh_0976	Adeh_0976	Drug resistance transporter Bcr/CflA subfamily	Adeh_3874	Adeh_3874	secretion protein HlyD	[TP0840-TP0965 (0.8653204)]
COG0477	COG0845	Adeh_0206	Adeh_0206	major facilitator superfamily transporter	Adeh_4154	Adeh_4154	secretion protein HlyD	[TP0840-TP0965 (0.8653204)]
COG0477	COG0845	Adeh_3378	Adeh_3378	major facilitator superfamily MFS_1 transporter	Adeh_2658	Adeh_2658	secretion protein HlyD	[TP0840-TP0965 (0.8653204)]
COG0477	COG0845	Adeh_0976	Adeh_0976	Drug resistance transporter Bcr/CflA subfamily	Adeh_3111	Adeh_3111	secretion protein HlyD	[TP0840-TP0965 (0.8653204)]
COG0477	COG0845	Adeh_2213	Adeh_2213	major facilitator superfamily transporter	Adeh_1019	Adeh_1019	secretion protein HlyD	[TP0840-TP0965 (0.8653204)]
COG0477	COG0845	Adeh_3698	Adeh_3698	major facilitator superfamily transporter	Adeh_0225	Adeh_0225	secretion protein HlyD	[TP0840-TP0965 (0.8653204)]
COG0477	COG0845	Adeh_1420	Adeh_1420	major facilitator superfamily MFS_1 transporter	Adeh_4154	Adeh_4154	secretion protein HlyD	[TP0840-TP0965 (0.8653204)]
COG0477	COG0845	Adeh_0206	Adeh_0206	major facilitator superfamily transporter	Adeh_1189	Adeh_1189	secretion protein HlyD	[TP0840-TP0965 (0.8653204)]
COG0477	COG0845	Adeh_0820	Adeh_0820	major facilitator superfamily MFS_1 transporter	Adeh_2972	Adeh_2972	secretion protein HlyD	[TP0840-TP0965 (0.8653204)]
COG0477	COG0845	Adeh_1573	Adeh_1573	Drug resistance transporter EmrB/QacA subfamily	Adeh_2021	Adeh_2021	secretion protein HlyD	[TP0840-TP0965 (0.8653204)]
COG0477	COG0845	Adeh_3923	Adeh_3923	major facilitator superfamily transporter	Adeh_4105	Adeh_4105	secretion protein HlyD	[TP0840-TP0965 (0.8653204)]
COG0477	COG0845	Adeh_1420	Adeh_1420	major facilitator superfamily MFS_1 transporter	Adeh_2972	Adeh_2972	secretion protein HlyD	[TP0840-TP0965 (0.8653204)]
COG0477	COG0845	Adeh_2561	Adeh_2561	major facilitator superfamily MFS_1 transporter	Adeh_1019	Adeh_1019	secretion protein HlyD	[TP0840-TP0965 (0.8653204)]
COG0477	COG0845	Adeh_0308	Adeh_0308	hypothetical protein	Adeh_1475	Adeh_1475	secretion protein HlyD	[TP0840-TP0965 (0.8653204)]
COG0477	COG0845	Adeh_3837	Adeh_3837	major facilitator superfamily MFS_1 transporter	Adeh_2237	Adeh_2237	secretion protein HlyD	[TP0840-TP0965 (0.8653204)]
COG0477	COG0845	Adeh_0133	Adeh_0133	major facilitator superfamily MFS_1 transporter	Adeh_4105	Adeh_4105	secretion protein HlyD	[TP0840-TP0965 (0.8653204)]
COG0477	COG0845	Adeh_0950	Adeh_0950	hypothetical protein	Adeh_3111	Adeh_3111	secretion protein HlyD	[TP0840-TP0965 (0.8653204)]
COG0477	COG0845	Adeh_4255	Adeh_4255	major facilitator superfamily MFS_1 transporter	Adeh_3874	Adeh_3874	secretion protein HlyD	[TP0840-TP0965 (0.8653204)]
COG0477	COG0845	Adeh_3709	Adeh_3709	major facilitator superfamily MFS_1 transporter	Adeh_1475	Adeh_1475	secretion protein HlyD	[TP0840-TP0965 (0.8653204)]
COG0477	COG0845	Adeh_0552	Adeh_0552	major facilitator superfamily MFS_1 transporter	Adeh_0518	Adeh_0518	secretion protein HlyD	[TP0840-TP0965 (0.8653204)]
COG0477	COG0845	Adeh_3837	Adeh_3837	major facilitator superfamily MFS_1 transporter	Adeh_1189	Adeh_1189	secretion protein HlyD	[TP0840-TP0965 (0.8653204)]
COG0477	COG0845	Adeh_2143	Adeh_2143	major facilitator superfamily MFS_1 transporter	Adeh_0225	Adeh_0225	secretion protein HlyD	[TP0840-TP0965 (0.8653204)]
COG0477	COG0845	Adeh_3693	Adeh_3693	major facilitator superfamily MFS_1 transporter	Adeh_4105	Adeh_4105	secretion protein HlyD	[TP0840-TP0965 (0.8653204)]
COG0477	COG0845	Adeh_0308	Adeh_0308	hypothetical protein	Adeh_4154	Adeh_4154	secretion protein HlyD	[TP0840-TP0965 (0.8653204)]
COG0477	COG0845	Adeh_2213	Adeh_2213	major facilitator superfamily transporter	Adeh_1184	Adeh_1184	secretion protein HlyD	[TP0840-TP0965 (0.8653204)]
COG0477	COG0845	Adeh_2561	Adeh_2561	major facilitator superfamily MFS_1 transporter	Adeh_1189	Adeh_1189	secretion protein HlyD	[TP0840-TP0965 (0.8653204)]
COG0477	COG0845	Adeh_3710	Adeh_3710	Drug resistance transporter EmrB/QacA subfamily	Adeh_1019	Adeh_1019	secretion protein HlyD	[TP0840-TP0965 (0.8653204)]
COG0477	COG0845	Adeh_0552	Adeh_0552	major facilitator superfamily MFS_1 transporter	Adeh_1019	Adeh_1019	secretion protein HlyD	[TP0840-TP0965 (0.8653204)]
COG0477	COG0845	Adeh_1573	Adeh_1573	Drug resistance transporter EmrB/QacA subfamily	Adeh_1019	Adeh_1019	secretion protein HlyD	[TP0840-TP0965 (0.8653204)]
COG0477	COG0845	Adeh_1420	Adeh_1420	major facilitator superfamily MFS_1 transporter	Adeh_3942	Adeh_3942	cell wall surface anchor family protein	[TP0840-TP0965 (0.8653204)]
COG0477	COG0845	Adeh_3709	Adeh_3709	major facilitator superfamily MFS_1 transporter	Adeh_2237	Adeh_2237	secretion protein HlyD	[TP0840-TP0965 (0.8653204)]
COG0477	COG0845	Adeh_1573	Adeh_1573	Drug resistance transporter EmrB/QacA subfamily	Adeh_2972	Adeh_2972	secretion protein HlyD	[TP0840-TP0965 (0.8653204)]
COG0477	COG0845	Adeh_2143	Adeh_2143	major facilitator superfamily MFS_1 transporter	Adeh_1019	Adeh_1019	secretion protein HlyD	[TP0840-TP0965 (0.8653204)]
COG0477	COG0845	Adeh_3837	Adeh_3837	major facilitator superfamily MFS_1 transporter	Adeh_2021	Adeh_2021	secretion protein HlyD	[TP0840-TP0965 (0.8653204)]
COG0477	COG0845	Adeh_0820	Adeh_0820	major facilitator superfamily MFS_1 transporter	Adeh_4105	Adeh_4105	secretion protein HlyD	[TP0840-TP0965 (0.8653204)]
COG0477	COG0845	Adeh_2920	Adeh_2920	major facilitator superfamily MFS_1 transporter	Adeh_2237	Adeh_2237	secretion protein HlyD	[TP0840-TP0965 (0.8653204)]
COG0477	COG0845	Adeh_0976	Adeh_0976	Drug resistance transporter Bcr/CflA subfamily	Adeh_1189	Adeh_1189	secretion protein HlyD	[TP0840-TP0965 (0.8653204)]
COG0477	COG0845	Adeh_4017	Adeh_4017	major facilitator superfamily MFS_1 transporter	Adeh_1019	Adeh_1019	secretion protein HlyD	[TP0840-TP0965 (0.8653204)]
COG0477	COG0845	Adeh_0820	Adeh_0820	major facilitator superfamily MFS_1 transporter	Adeh_1189	Adeh_1189	secretion protein HlyD	[TP0840-TP0965 (0.8653204)]
COG0477	COG0845	Adeh_0133	Adeh_0133	major facilitator superfamily MFS_1 transporter	Adeh_1019	Adeh_1019	secretion protein HlyD	[TP0840-TP0965 (0.8653204)]
COG0477	COG0845	Adeh_0552	Adeh_0552	major facilitator superfamily MFS_1 transporter	Adeh_3412	Adeh_3412	secretion protein HlyD	[TP0840-TP0965 (0.8653204)]
COG0477	COG0845	Adeh_0552	Adeh_0552	major facilitator superfamily MFS_1 transporter	Adeh_2658	Adeh_2658	secretion protein HlyD	[TP0840-TP0965 (0.8653204)]
COG0477	COG0845	Adeh_3698	Adeh_3698	major facilitator superfamily transporter	Adeh_1475	Adeh_1475	secretion protein HlyD	[TP0840-TP0965 (0.8653204)]
COG0477	COG0845	Adeh_0552	Adeh_0552	major facilitator superfamily MFS_1 transporter	Adeh_0225	Adeh_0225	secretion protein HlyD	[TP0840-TP0965 (0.8653204)]
COG0477	COG0845	Adeh_4255	Adeh_4255	major facilitator superfamily MFS_1 transporter	Adeh_2658	Adeh_2658	secretion protein HlyD	[TP0840-TP0965 (0.8653204)]
COG0477	COG0845	Adeh_0133	Adeh_0133	major facilitator superfamily MFS_1 transporter	Adeh_3942	Adeh_3942	cell wall surface anchor family protein	[TP0840-TP0965 (0.8653204)]
COG0477	COG0845	Adeh_0950	Adeh_0950	hypothetical protein	Adeh_4105	Adeh_4105	secretion protein HlyD	[TP0840-TP0965 (0.8653204)]
COG0477	COG0845	Adeh_2958	Adeh_2958	major facilitator superfamily MFS_1 transporter	Adeh_2021	Adeh_2021	secretion protein HlyD	[TP0840-TP0965 (0.8653204)]
COG0477	COG0845	Adeh_0950	Adeh_0950	hypothetical protein	Adeh_3874	Adeh_3874	secretion protein HlyD	[TP0840-TP0965 (0.8653204)]
COG0477	COG0845	Adeh_2561	Adeh_2561	major facilitator superfamily MFS_1 transporter	Adeh_1475	Adeh_1475	secretion protein HlyD	[TP0840-TP0965 (0.8653204)]
COG0477	COG0845	Adeh_0820	Adeh_0820	major facilitator superfamily MFS_1 transporter	Adeh_4154	Adeh_4154	secretion protein HlyD	[TP0840-TP0965 (0.8653204)]
COG0477	COG0845	Adeh_0820	Adeh_0820	major facilitator superfamily MFS_1 transporter	Adeh_2021	Adeh_2021	secretion protein HlyD	[TP0840-TP0965 (0.8653204)]
COG0477	COG0845	Adeh_1573	Adeh_1573	Drug resistance transporter EmrB/QacA subfamily	Adeh_4154	Adeh_4154	secretion protein HlyD	[TP0840-TP0965 (0.8653204)]
COG0477	COG0845	Adeh_0206	Adeh_0206	major facilitator superfamily transporter	Adeh_1475	Adeh_1475	secretion protein HlyD	[TP0840-TP0965 (0.8653204)]
COG0477	COG0845	Adeh_3989	Adeh_3989	major facilitator superfamily transporter	Adeh_4105	Adeh_4105	secretion protein HlyD	[TP0840-TP0965 (0.8653204)]
COG0477	COG0845	Adeh_0308	Adeh_0308	hypothetical protein	Adeh_1189	Adeh_1189	secretion protein HlyD	[TP0840-TP0965 (0.8653204)]
COG0477	COG0845	Adeh_4255	Adeh_4255	major facilitator superfamily MFS_1 transporter	Adeh_3942	Adeh_3942	cell wall surface anchor family protein	[TP0840-TP0965 (0.8653204)]
COG0477	COG0845	Adeh_3698	Adeh_3698	major facilitator superfamily transporter	Adeh_3111	Adeh_3111	secretion protein HlyD	[TP0840-TP0965 (0.8653204)]
COG0477	COG0845	Adeh_2561	Adeh_2561	major facilitator superfamily MFS_1 transporter	Adeh_3412	Adeh_3412	secretion protein HlyD	[TP0840-TP0965 (0.8653204)]
COG0477	COG0845	Adeh_3710	Adeh_3710	Drug resistance transporter EmrB/QacA subfamily	Adeh_2972	Adeh_2972	secretion protein HlyD	[TP0840-TP0965 (0.8653204)]
COG0477	COG0845	Adeh_3989	Adeh_3989	major facilitator superfamily transporter	Adeh_0518	Adeh_0518	secretion protein HlyD	[TP0840-TP0965 (0.8653204)]
COG0477	COG0845	Adeh_2143	Adeh_2143	major facilitator superfamily MFS_1 transporter	Adeh_1184	Adeh_1184	secretion protein HlyD	[TP0840-TP0965 (0.8653204)]
COG0477	COG0845	Adeh_0552	Adeh_0552	major facilitator superfamily MFS_1 transporter	Adeh_1475	Adeh_1475	secretion protein HlyD	[TP0840-TP0965 (0.8653204)]
COG0477	COG0845	Adeh_4017	Adeh_4017	major facilitator superfamily MFS_1 transporter	Adeh_1475	Adeh_1475	secretion protein HlyD	[TP0840-TP0965 (0.8653204)]
COG0477	COG0845	Adeh_2561	Adeh_2561	major facilitator superfamily MFS_1 transporter	Adeh_4105	Adeh_4105	secretion protein HlyD	[TP0840-TP0965 (0.8653204)]
COG0477	COG0845	Adeh_3710	Adeh_3710	Drug resistance transporter EmrB/QacA subfamily	Adeh_4154	Adeh_4154	secretion protein HlyD	[TP0840-TP0965 (0.8653204)]
COG0477	COG0845	Adeh_1573	Adeh_1573	Drug resistance transporter EmrB/QacA subfamily	Adeh_2658	Adeh_2658	secretion protein HlyD	[TP0840-TP0965 (0.8653204)]
COG0477	COG0845	Adeh_3923	Adeh_3923	major facilitator superfamily transporter	Adeh_2972	Adeh_2972	secretion protein HlyD	[TP0840-TP0965 (0.8653204)]
COG0477	COG0845	Adeh_3837	Adeh_3837	major facilitator superfamily MFS_1 transporter	Adeh_0518	Adeh_0518	secretion protein HlyD	[TP0840-TP0965 (0.8653204)]
COG0477	COG0845	Adeh_3710	Adeh_3710	Drug resistance transporter EmrB/QacA subfamily	Adeh_2658	Adeh_2658	secretion protein HlyD	[TP0840-TP0965 (0.8653204)]
COG0477	COG0845	Adeh_2920	Adeh_2920	major facilitator superfamily MFS_1 transporter	Adeh_4154	Adeh_4154	secretion protein HlyD	[TP0840-TP0965 (0.8653204)]
COG0477	COG0845	Adeh_3923	Adeh_3923	major facilitator superfamily transporter	Adeh_4154	Adeh_4154	secretion protein HlyD	[TP0840-TP0965 (0.8653204)]
COG0477	COG0845	Adeh_4255	Adeh_4255	major facilitator superfamily MFS_1 transporter	Adeh_2972	Adeh_2972	secretion protein HlyD	[TP0840-TP0965 (0.8653204)]
COG0477	COG0845	Adeh_3989	Adeh_3989	major facilitator superfamily transporter	Adeh_1184	Adeh_1184	secretion protein HlyD	[TP0840-TP0965 (0.8653204)]
COG0477	COG0845	Adeh_0206	Adeh_0206	major facilitator superfamily transporter	Adeh_2658	Adeh_2658	secretion protein HlyD	[TP0840-TP0965 (0.8653204)]
COG0477	COG0845	Adeh_3709	Adeh_3709	major facilitator superfamily MFS_1 transporter	Adeh_2658	Adeh_2658	secretion protein HlyD	[TP0840-TP0965 (0.8653204)]
COG0477	COG0845	Adeh_3710	Adeh_3710	Drug resistance transporter EmrB/QacA subfamily	Adeh_1475	Adeh_1475	secretion protein HlyD	[TP0840-TP0965 (0.8653204)]
COG0477	COG0845	Adeh_1420	Adeh_1420	major facilitator superfamily MFS_1 transporter	Adeh_0518	Adeh_0518	secretion protein HlyD	[TP0840-TP0965 (0.8653204)]
COG0477	COG0845	Adeh_4017	Adeh_4017	major facilitator superfamily MFS_1 transporter	Adeh_4154	Adeh_4154	secretion protein HlyD	[TP0840-TP0965 (0.8653204)]
COG0477	COG0845	Adeh_0206	Adeh_0206	major facilitator superfamily transporter	Adeh_2237	Adeh_2237	secretion protein HlyD	[TP0840-TP0965 (0.8653204)]
COG0477	COG0845	Adeh_2958	Adeh_2958	major facilitator superfamily MFS_1 transporter	Adeh_2972	Adeh_2972	secretion protein HlyD	[TP0840-TP0965 (0.8653204)]
COG0477	COG0845	Adeh_2958	Adeh_2958	major facilitator superfamily MFS_1 transporter	Adeh_4154	Adeh_4154	secretion protein HlyD	[TP0840-TP0965 (0.8653204)]
COG0477	COG0845	Adeh_0976	Adeh_0976	Drug resistance transporter Bcr/CflA subfamily	Adeh_1475	Adeh_1475	secretion protein HlyD	[TP0840-TP0965 (0.8653204)]
COG0477	COG0845	Adeh_4017	Adeh_4017	major facilitator superfamily MFS_1 transporter	Adeh_2972	Adeh_2972	secretion protein HlyD	[TP0840-TP0965 (0.8653204)]
COG0477	COG0845	Adeh_2143	Adeh_2143	major facilitator superfamily MFS_1 transporter	Adeh_3111	Adeh_3111	secretion protein HlyD	[TP0840-TP0965 (0.8653204)]
COG0477	COG0845	Adeh_2958	Adeh_2958	major facilitator superfamily MFS_1 transporter	Adeh_0518	Adeh_0518	secretion protein HlyD	[TP0840-TP0965 (0.8653204)]
COG0477	COG0845	Adeh_0133	Adeh_0133	major facilitator superfamily MFS_1 transporter	Adeh_2658	Adeh_2658	secretion protein HlyD	[TP0840-TP0965 (0.8653204)]
COG0477	COG0845	Adeh_3710	Adeh_3710	Drug resistance transporter EmrB/QacA subfamily	Adeh_3111	Adeh_3111	secretion protein HlyD	[TP0840-TP0965 (0.8653204)]
COG0477	COG0845	Adeh_0308	Adeh_0308	hypothetical protein	Adeh_2237	Adeh_2237	secretion protein HlyD	[TP0840-TP0965 (0.8653204)]
COG0477	COG0845	Adeh_2561	Adeh_2561	major facilitator superfamily MFS_1 transporter	Adeh_0518	Adeh_0518	secretion protein HlyD	[TP0840-TP0965 (0.8653204)]
COG0477	COG0845	Adeh_1573	Adeh_1573	Drug resistance transporter EmrB/QacA subfamily	Adeh_2237	Adeh_2237	secretion protein HlyD	[TP0840-TP0965 (0.8653204)]
COG0477	COG0845	Adeh_2143	Adeh_2143	major facilitator superfamily MFS_1 transporter	Adeh_1475	Adeh_1475	secretion protein HlyD	[TP0840-TP0965 (0.8653204)]
COG0477	COG0845	Adeh_0820	Adeh_0820	major facilitator superfamily MFS_1 transporter	Adeh_3111	Adeh_3111	secretion protein HlyD	[TP0840-TP0965 (0.8653204)]
COG0477	COG0845	Adeh_0552	Adeh_0552	major facilitator superfamily MFS_1 transporter	Adeh_1189	Adeh_1189	secretion protein HlyD	[TP0840-TP0965 (0.8653204)]
COG0477	COG0845	Adeh_2958	Adeh_2958	major facilitator superfamily MFS_1 transporter	Adeh_2237	Adeh_2237	secretion protein HlyD	[TP0840-TP0965 (0.8653204)]
COG0477	COG0845	Adeh_2213	Adeh_2213	major facilitator superfamily transporter	Adeh_3942	Adeh_3942	cell wall surface anchor family protein	[TP0840-TP0965 (0.8653204)]
COG0477	COG0845	Adeh_0552	Adeh_0552	major facilitator superfamily MFS_1 transporter	Adeh_3942	Adeh_3942	cell wall surface anchor family protein	[TP0840-TP0965 (0.8653204)]
COG0477	COG0845	Adeh_3989	Adeh_3989	major facilitator superfamily transporter	Adeh_1189	Adeh_1189	secretion protein HlyD	[TP0840-TP0965 (0.8653204)]
COG0477	COG0845	Adeh_3698	Adeh_3698	major facilitator superfamily transporter	Adeh_1019	Adeh_1019	secretion protein HlyD	[TP0840-TP0965 (0.8653204)]
COG0477	COG0845	Adeh_2213	Adeh_2213	major facilitator superfamily transporter	Adeh_3412	Adeh_3412	secretion protein HlyD	[TP0840-TP0965 (0.8653204)]
COG0477	COG0845	Adeh_0950	Adeh_0950	hypothetical protein	Adeh_2972	Adeh_2972	secretion protein HlyD	[TP0840-TP0965 (0.8653204)]
COG0477	COG0845	Adeh_3693	Adeh_3693	major facilitator superfamily MFS_1 transporter	Adeh_3942	Adeh_3942	cell wall surface anchor family protein	[TP0840-TP0965 (0.8653204)]
COG0477	COG0845	Adeh_2920	Adeh_2920	major facilitator superfamily MFS_1 transporter	Adeh_1189	Adeh_1189	secretion protein HlyD	[TP0840-TP0965 (0.8653204)]
COG0477	COG0845	Adeh_0950	Adeh_0950	hypothetical protein	Adeh_0225	Adeh_0225	secretion protein HlyD	[TP0840-TP0965 (0.8653204)]
COG0477	COG0845	Adeh_0206	Adeh_0206	major facilitator superfamily transporter	Adeh_3874	Adeh_3874	secretion protein HlyD	[TP0840-TP0965 (0.8653204)]
COG0477	COG0845	Adeh_4255	Adeh_4255	major facilitator superfamily MFS_1 transporter	Adeh_3111	Adeh_3111	secretion protein HlyD	[TP0840-TP0965 (0.8653204)]
COG0477	COG0845	Adeh_0950	Adeh_0950	hypothetical protein	Adeh_3942	Adeh_3942	cell wall surface anchor family protein	[TP0840-TP0965 (0.8653204)]
COG0477	COG0845	Adeh_3698	Adeh_3698	major facilitator superfamily transporter	Adeh_2237	Adeh_2237	secretion protein HlyD	[TP0840-TP0965 (0.8653204)]
COG0477	COG0845	Adeh_2561	Adeh_2561	major facilitator superfamily MFS_1 transporter	Adeh_3942	Adeh_3942	cell wall surface anchor family protein	[TP0840-TP0965 (0.8653204)]
COG0477	COG0845	Adeh_3378	Adeh_3378	major facilitator superfamily MFS_1 transporter	Adeh_1189	Adeh_1189	secretion protein HlyD	[TP0840-TP0965 (0.8653204)]
COG0477	COG0845	Adeh_4255	Adeh_4255	major facilitator superfamily MFS_1 transporter	Adeh_4154	Adeh_4154	secretion protein HlyD	[TP0840-TP0965 (0.8653204)]
COG0477	COG0845	Adeh_0820	Adeh_0820	major facilitator superfamily MFS_1 transporter	Adeh_1019	Adeh_1019	secretion protein HlyD	[TP0840-TP0965 (0.8653204)]
COG0477	COG0845	Adeh_2920	Adeh_2920	major facilitator superfamily MFS_1 transporter	Adeh_3412	Adeh_3412	secretion protein HlyD	[TP0840-TP0965 (0.8653204)]
COG0477	COG0845	Adeh_3837	Adeh_3837	major facilitator superfamily MFS_1 transporter	Adeh_0225	Adeh_0225	secretion protein HlyD	[TP0840-TP0965 (0.8653204)]
COG0477	COG0845	Adeh_3710	Adeh_3710	Drug resistance transporter EmrB/QacA subfamily	Adeh_3942	Adeh_3942	cell wall surface anchor family protein	[TP0840-TP0965 (0.8653204)]
COG0477	COG0845	Adeh_1420	Adeh_1420	major facilitator superfamily MFS_1 transporter	Adeh_0225	Adeh_0225	secretion protein HlyD	[TP0840-TP0965 (0.8653204)]
COG0477	COG0845	Adeh_0206	Adeh_0206	major facilitator superfamily transporter	Adeh_2972	Adeh_2972	secretion protein HlyD	[TP0840-TP0965 (0.8653204)]
COG0477	COG0845	Adeh_0133	Adeh_0133	major facilitator superfamily MFS_1 transporter	Adeh_2021	Adeh_2021	secretion protein HlyD	[TP0840-TP0965 (0.8653204)]
COG0477	COG0845	Adeh_2561	Adeh_2561	major facilitator superfamily MFS_1 transporter	Adeh_3874	Adeh_3874	secretion protein HlyD	[TP0840-TP0965 (0.8653204)]
COG0477	COG0845	Adeh_3378	Adeh_3378	major facilitator superfamily MFS_1 transporter	Adeh_1475	Adeh_1475	secretion protein HlyD	[TP0840-TP0965 (0.8653204)]
COG0477	COG0845	Adeh_2958	Adeh_2958	major facilitator superfamily MFS_1 transporter	Adeh_0225	Adeh_0225	secretion protein HlyD	[TP0840-TP0965 (0.8653204)]
COG0477	COG0845	Adeh_3710	Adeh_3710	Drug resistance transporter EmrB/QacA subfamily	Adeh_1189	Adeh_1189	secretion protein HlyD	[TP0840-TP0965 (0.8653204)]
COG0477	COG0845	Adeh_0133	Adeh_0133	major facilitator superfamily MFS_1 transporter	Adeh_2972	Adeh_2972	secretion protein HlyD	[TP0840-TP0965 (0.8653204)]
COG0477	COG0845	Adeh_3709	Adeh_3709	major facilitator superfamily MFS_1 transporter	Adeh_3942	Adeh_3942	cell wall surface anchor family protein	[TP0840-TP0965 (0.8653204)]
COG0477	COG0845	Adeh_4017	Adeh_4017	major facilitator superfamily MFS_1 transporter	Adeh_3111	Adeh_3111	secretion protein HlyD	[TP0840-TP0965 (0.8653204)]
COG0477	COG0845	Adeh_0133	Adeh_0133	major facilitator superfamily MFS_1 transporter	Adeh_2237	Adeh_2237	secretion protein HlyD	[TP0840-TP0965 (0.8653204)]
COG0477	COG0845	Adeh_2958	Adeh_2958	major facilitator superfamily MFS_1 transporter	Adeh_2658	Adeh_2658	secretion protein HlyD	[TP0840-TP0965 (0.8653204)]
COG0477	COG0845	Adeh_0133	Adeh_0133	major facilitator superfamily MFS_1 transporter	Adeh_3111	Adeh_3111	secretion protein HlyD	[TP0840-TP0965 (0.8653204)]
COG0477	COG0845	Adeh_0308	Adeh_0308	hypothetical protein	Adeh_3942	Adeh_3942	cell wall surface anchor family protein	[TP0840-TP0965 (0.8653204)]
COG0477	COG0845	Adeh_3710	Adeh_3710	Drug resistance transporter EmrB/QacA subfamily	Adeh_4105	Adeh_4105	secretion protein HlyD	[TP0840-TP0965 (0.8653204)]
COG0477	COG0845	Adeh_2958	Adeh_2958	major facilitator superfamily MFS_1 transporter	Adeh_3111	Adeh_3111	secretion protein HlyD	[TP0840-TP0965 (0.8653204)]
COG0477	COG0845	Adeh_3378	Adeh_3378	major facilitator superfamily MFS_1 transporter	Adeh_0518	Adeh_0518	secretion protein HlyD	[TP0840-TP0965 (0.8653204)]
COG0477	COG0845	Adeh_0133	Adeh_0133	major facilitator superfamily MFS_1 transporter	Adeh_1189	Adeh_1189	secretion protein HlyD	[TP0840-TP0965 (0.8653204)]
COG0477	COG0845	Adeh_4255	Adeh_4255	major facilitator superfamily MFS_1 transporter	Adeh_0225	Adeh_0225	secretion protein HlyD	[TP0840-TP0965 (0.8653204)]
COG0477	COG0845	Adeh_2213	Adeh_2213	major facilitator superfamily transporter	Adeh_1475	Adeh_1475	secretion protein HlyD	[TP0840-TP0965 (0.8653204)]
COG0477	COG0845	Adeh_3693	Adeh_3693	major facilitator superfamily MFS_1 transporter	Adeh_1184	Adeh_1184	secretion protein HlyD	[TP0840-TP0965 (0.8653204)]
COG0477	COG0845	Adeh_2213	Adeh_2213	major facilitator superfamily transporter	Adeh_2237	Adeh_2237	secretion protein HlyD	[TP0840-TP0965 (0.8653204)]
COG0477	COG0845	Adeh_3709	Adeh_3709	major facilitator superfamily MFS_1 transporter	Adeh_4105	Adeh_4105	secretion protein HlyD	[TP0840-TP0965 (0.8653204)]
COG0477	COG0845	Adeh_2143	Adeh_2143	major facilitator superfamily MFS_1 transporter	Adeh_3412	Adeh_3412	secretion protein HlyD	[TP0840-TP0965 (0.8653204)]
COG0477	COG0845	Adeh_2958	Adeh_2958	major facilitator superfamily MFS_1 transporter	Adeh_4105	Adeh_4105	secretion protein HlyD	[TP0840-TP0965 (0.8653204)]
COG0477	COG0845	Adeh_3693	Adeh_3693	major facilitator superfamily MFS_1 transporter	Adeh_0225	Adeh_0225	secretion protein HlyD	[TP0840-TP0965 (0.8653204)]
COG0477	COG0845	Adeh_2143	Adeh_2143	major facilitator superfamily MFS_1 transporter	Adeh_1189	Adeh_1189	secretion protein HlyD	[TP0840-TP0965 (0.8653204)]
COG0477	COG0845	Adeh_2958	Adeh_2958	major facilitator superfamily MFS_1 transporter	Adeh_1019	Adeh_1019	secretion protein HlyD	[TP0840-TP0965 (0.8653204)]
COG0477	COG0845	Adeh_2958	Adeh_2958	major facilitator superfamily MFS_1 transporter	Adeh_1189	Adeh_1189	secretion protein HlyD	[TP0840-TP0965 (0.8653204)]
COG0477	COG0845	Adeh_2213	Adeh_2213	major facilitator superfamily transporter	Adeh_0518	Adeh_0518	secretion protein HlyD	[TP0840-TP0965 (0.8653204)]
COG0477	COG0845	Adeh_0950	Adeh_0950	hypothetical protein	Adeh_2237	Adeh_2237	secretion protein HlyD	[TP0840-TP0965 (0.8653204)]
COG0477	COG0845	Adeh_3923	Adeh_3923	major facilitator superfamily transporter	Adeh_2021	Adeh_2021	secretion protein HlyD	[TP0840-TP0965 (0.8653204)]
COG0477	COG0845	Adeh_0133	Adeh_0133	major facilitator superfamily MFS_1 transporter	Adeh_1475	Adeh_1475	secretion protein HlyD	[TP0840-TP0965 (0.8653204)]
COG0477	COG0845	Adeh_3693	Adeh_3693	major facilitator superfamily MFS_1 transporter	Adeh_3111	Adeh_3111	secretion protein HlyD	[TP0840-TP0965 (0.8653204)]
COG0477	COG0845	Adeh_3709	Adeh_3709	major facilitator superfamily MFS_1 transporter	Adeh_1184	Adeh_1184	secretion protein HlyD	[TP0840-TP0965 (0.8653204)]
COG0477	COG0845	Adeh_0820	Adeh_0820	major facilitator superfamily MFS_1 transporter	Adeh_2658	Adeh_2658	secretion protein HlyD	[TP0840-TP0965 (0.8653204)]
COG0477	COG0845	Adeh_3923	Adeh_3923	major facilitator superfamily transporter	Adeh_1019	Adeh_1019	secretion protein HlyD	[TP0840-TP0965 (0.8653204)]
COG0477	COG0845	Adeh_2920	Adeh_2920	major facilitator superfamily MFS_1 transporter	Adeh_0225	Adeh_0225	secretion protein HlyD	[TP0840-TP0965 (0.8653204)]
COG0477	COG0845	Adeh_3378	Adeh_3378	major facilitator superfamily MFS_1 transporter	Adeh_4105	Adeh_4105	secretion protein HlyD	[TP0840-TP0965 (0.8653204)]
COG0477	COG0845	Adeh_3709	Adeh_3709	major facilitator superfamily MFS_1 transporter	Adeh_4154	Adeh_4154	secretion protein HlyD	[TP0840-TP0965 (0.8653204)]
COG0477	COG0845	Adeh_3710	Adeh_3710	Drug resistance transporter EmrB/QacA subfamily	Adeh_1184	Adeh_1184	secretion protein HlyD	[TP0840-TP0965 (0.8653204)]
COG0477	COG0845	Adeh_3837	Adeh_3837	major facilitator superfamily MFS_1 transporter	Adeh_1019	Adeh_1019	secretion protein HlyD	[TP0840-TP0965 (0.8653204)]
COG0477	COG0845	Adeh_2958	Adeh_2958	major facilitator superfamily MFS_1 transporter	Adeh_1184	Adeh_1184	secretion protein HlyD	[TP0840-TP0965 (0.8653204)]
COG0477	COG0845	Adeh_4017	Adeh_4017	major facilitator superfamily MFS_1 transporter	Adeh_3412	Adeh_3412	secretion protein HlyD	[TP0840-TP0965 (0.8653204)]
COG0477	COG0845	Adeh_3989	Adeh_3989	major facilitator superfamily transporter	Adeh_1475	Adeh_1475	secretion protein HlyD	[TP0840-TP0965 (0.8653204)]
COG0477	COG0845	Adeh_3698	Adeh_3698	major facilitator superfamily transporter	Adeh_2658	Adeh_2658	secretion protein HlyD	[TP0840-TP0965 (0.8653204)]
COG0477	COG0845	Adeh_3989	Adeh_3989	major facilitator superfamily transporter	Adeh_3412	Adeh_3412	secretion protein HlyD	[TP0840-TP0965 (0.8653204)]
COG0477	COG0845	Adeh_1573	Adeh_1573	Drug resistance transporter EmrB/QacA subfamily	Adeh_1475	Adeh_1475	secretion protein HlyD	[TP0840-TP0965 (0.8653204)]
COG0477	COG0845	Adeh_1420	Adeh_1420	major facilitator superfamily MFS_1 transporter	Adeh_1184	Adeh_1184	secretion protein HlyD	[TP0840-TP0965 (0.8653204)]
COG0477	COG0845	Adeh_1420	Adeh_1420	major facilitator superfamily MFS_1 transporter	Adeh_3412	Adeh_3412	secretion protein HlyD	[TP0840-TP0965 (0.8653204)]
COG0477	COG0845	Adeh_0950	Adeh_0950	hypothetical protein	Adeh_1475	Adeh_1475	secretion protein HlyD	[TP0840-TP0965 (0.8653204)]
COG0477	COG0845	Adeh_1573	Adeh_1573	Drug resistance transporter EmrB/QacA subfamily	Adeh_0518	Adeh_0518	secretion protein HlyD	[TP0840-TP0965 (0.8653204)]
COG0477	COG0845	Adeh_3837	Adeh_3837	major facilitator superfamily MFS_1 transporter	Adeh_1475	Adeh_1475	secretion protein HlyD	[TP0840-TP0965 (0.8653204)]
COG0477	COG0845	Adeh_2920	Adeh_2920	major facilitator superfamily MFS_1 transporter	Adeh_4105	Adeh_4105	secretion protein HlyD	[TP0840-TP0965 (0.8653204)]
COG0477	COG0845	Adeh_0133	Adeh_0133	major facilitator superfamily MFS_1 transporter	Adeh_0225	Adeh_0225	secretion protein HlyD	[TP0840-TP0965 (0.8653204)]
COG0477	COG0845	Adeh_3837	Adeh_3837	major facilitator superfamily MFS_1 transporter	Adeh_3942	Adeh_3942	cell wall surface anchor family protein	[TP0840-TP0965 (0.8653204)]
COG0477	COG0845	Adeh_0950	Adeh_0950	hypothetical protein	Adeh_1184	Adeh_1184	secretion protein HlyD	[TP0840-TP0965 (0.8653204)]
COG0477	COG0845	Adeh_4255	Adeh_4255	major facilitator superfamily MFS_1 transporter	Adeh_2237	Adeh_2237	secretion protein HlyD	[TP0840-TP0965 (0.8653204)]
COG0477	COG0845	Adeh_2213	Adeh_2213	major facilitator superfamily transporter	Adeh_2972	Adeh_2972	secretion protein HlyD	[TP0840-TP0965 (0.8653204)]
COG0477	COG0845	Adeh_0206	Adeh_0206	major facilitator superfamily transporter	Adeh_0518	Adeh_0518	secretion protein HlyD	[TP0840-TP0965 (0.8653204)]
COG0477	COG0845	Adeh_3698	Adeh_3698	major facilitator superfamily transporter	Adeh_3942	Adeh_3942	cell wall surface anchor family protein	[TP0840-TP0965 (0.8653204)]
COG0477	COG0845	Adeh_0308	Adeh_0308	hypothetical protein	Adeh_0518	Adeh_0518	secretion protein HlyD	[TP0840-TP0965 (0.8653204)]
COG0477	COG0845	Adeh_2143	Adeh_2143	major facilitator superfamily MFS_1 transporter	Adeh_2237	Adeh_2237	secretion protein HlyD	[TP0840-TP0965 (0.8653204)]
COG0477	COG0845	Adeh_1420	Adeh_1420	major facilitator superfamily MFS_1 transporter	Adeh_1019	Adeh_1019	secretion protein HlyD	[TP0840-TP0965 (0.8653204)]
COG0477	COG0845	Adeh_3693	Adeh_3693	major facilitator superfamily MFS_1 transporter	Adeh_4154	Adeh_4154	secretion protein HlyD	[TP0840-TP0965 (0.8653204)]
COG0477	COG0845	Adeh_3923	Adeh_3923	major facilitator superfamily transporter	Adeh_3942	Adeh_3942	cell wall surface anchor family protein	[TP0840-TP0965 (0.8653204)]
COG0477	COG0845	Adeh_0820	Adeh_0820	major facilitator superfamily MFS_1 transporter	Adeh_0225	Adeh_0225	secretion protein HlyD	[TP0840-TP0965 (0.8653204)]
COG0477	COG0845	Adeh_0820	Adeh_0820	major facilitator superfamily MFS_1 transporter	Adeh_1475	Adeh_1475	secretion protein HlyD	[TP0840-TP0965 (0.8653204)]
COG0477	COG0845	Adeh_1420	Adeh_1420	major facilitator superfamily MFS_1 transporter	Adeh_2021	Adeh_2021	secretion protein HlyD	[TP0840-TP0965 (0.8653204)]
COG0477	COG0845	Adeh_1420	Adeh_1420	major facilitator superfamily MFS_1 transporter	Adeh_3111	Adeh_3111	secretion protein HlyD	[TP0840-TP0965 (0.8653204)]
COG0477	COG0845	Adeh_2920	Adeh_2920	major facilitator superfamily MFS_1 transporter	Adeh_0518	Adeh_0518	secretion protein HlyD	[TP0840-TP0965 (0.8653204)]
COG0477	COG0845	Adeh_4017	Adeh_4017	major facilitator superfamily MFS_1 transporter	Adeh_3942	Adeh_3942	cell wall surface anchor family protein	[TP0840-TP0965 (0.8653204)]
COG0477	COG0845	Adeh_3710	Adeh_3710	Drug resistance transporter EmrB/QacA subfamily	Adeh_3412	Adeh_3412	secretion protein HlyD	[TP0840-TP0965 (0.8653204)]
COG0477	COG0845	Adeh_1573	Adeh_1573	Drug resistance transporter EmrB/QacA subfamily	Adeh_4105	Adeh_4105	secretion protein HlyD	[TP0840-TP0965 (0.8653204)]
COG0477	COG0845	Adeh_3989	Adeh_3989	major facilitator superfamily transporter	Adeh_3111	Adeh_3111	secretion protein HlyD	[TP0840-TP0965 (0.8653204)]
COG0477	COG0845	Adeh_2920	Adeh_2920	major facilitator superfamily MFS_1 transporter	Adeh_2658	Adeh_2658	secretion protein HlyD	[TP0840-TP0965 (0.8653204)]
COG0477	COG0845	Adeh_0820	Adeh_0820	major facilitator superfamily MFS_1 transporter	Adeh_3874	Adeh_3874	secretion protein HlyD	[TP0840-TP0965 (0.8653204)]
COG0477	COG0845	Adeh_3709	Adeh_3709	major facilitator superfamily MFS_1 transporter	Adeh_0518	Adeh_0518	secretion protein HlyD	[TP0840-TP0965 (0.8653204)]
COG0477	COG0845	Adeh_0950	Adeh_0950	hypothetical protein	Adeh_1189	Adeh_1189	secretion protein HlyD	[TP0840-TP0965 (0.8653204)]
COG0477	COG0845	Adeh_3837	Adeh_3837	major facilitator superfamily MFS_1 transporter	Adeh_3111	Adeh_3111	secretion protein HlyD	[TP0840-TP0965 (0.8653204)]
COG0477	COG0845	Adeh_2213	Adeh_2213	major facilitator superfamily transporter	Adeh_2021	Adeh_2021	secretion protein HlyD	[TP0840-TP0965 (0.8653204)]
COG0477	COG0845	Adeh_2920	Adeh_2920	major facilitator superfamily MFS_1 transporter	Adeh_1184	Adeh_1184	secretion protein HlyD	[TP0840-TP0965 (0.8653204)]
COG0477	COG0845	Adeh_0976	Adeh_0976	Drug resistance transporter Bcr/CflA subfamily	Adeh_3942	Adeh_3942	cell wall surface anchor family protein	[TP0840-TP0965 (0.8653204)]
COG0477	COG0845	Adeh_3989	Adeh_3989	major facilitator superfamily transporter	Adeh_2972	Adeh_2972	secretion protein HlyD	[TP0840-TP0965 (0.8653204)]
COG0477	COG0845	Adeh_3837	Adeh_3837	major facilitator superfamily MFS_1 transporter	Adeh_4154	Adeh_4154	secretion protein HlyD	[TP0840-TP0965 (0.8653204)]
COG0477	COG0845	Adeh_3709	Adeh_3709	major facilitator superfamily MFS_1 transporter	Adeh_0225	Adeh_0225	secretion protein HlyD	[TP0840-TP0965 (0.8653204)]
COG0477	COG0845	Adeh_3693	Adeh_3693	major facilitator superfamily MFS_1 transporter	Adeh_0518	Adeh_0518	secretion protein HlyD	[TP0840-TP0965 (0.8653204)]
COG0477	COG0845	Adeh_3693	Adeh_3693	major facilitator superfamily MFS_1 transporter	Adeh_2237	Adeh_2237	secretion protein HlyD	[TP0840-TP0965 (0.8653204)]
COG0477	COG0845	Adeh_0308	Adeh_0308	hypothetical protein	Adeh_3874	Adeh_3874	secretion protein HlyD	[TP0840-TP0965 (0.8653204)]
COG0477	COG0845	Adeh_4255	Adeh_4255	major facilitator superfamily MFS_1 transporter	Adeh_4105	Adeh_4105	secretion protein HlyD	[TP0840-TP0965 (0.8653204)]
COG0477	COG0845	Adeh_3710	Adeh_3710	Drug resistance transporter EmrB/QacA subfamily	Adeh_3874	Adeh_3874	secretion protein HlyD	[TP0840-TP0965 (0.8653204)]
COG0477	COG0845	Adeh_0308	Adeh_0308	hypothetical protein	Adeh_4105	Adeh_4105	secretion protein HlyD	[TP0840-TP0965 (0.8653204)]
COG0477	COG0845	Adeh_0133	Adeh_0133	major facilitator superfamily MFS_1 transporter	Adeh_0518	Adeh_0518	secretion protein HlyD	[TP0840-TP0965 (0.8653204)]
COG0477	COG0845	Adeh_0133	Adeh_0133	major facilitator superfamily MFS_1 transporter	Adeh_4154	Adeh_4154	secretion protein HlyD	[TP0840-TP0965 (0.8653204)]
COG0477	COG0845	Adeh_3709	Adeh_3709	major facilitator superfamily MFS_1 transporter	Adeh_2972	Adeh_2972	secretion protein HlyD	[TP0840-TP0965 (0.8653204)]
COG0477	COG0845	Adeh_3709	Adeh_3709	major facilitator superfamily MFS_1 transporter	Adeh_3874	Adeh_3874	secretion protein HlyD	[TP0840-TP0965 (0.8653204)]
COG0477	COG0845	Adeh_2213	Adeh_2213	major facilitator superfamily transporter	Adeh_2658	Adeh_2658	secretion protein HlyD	[TP0840-TP0965 (0.8653204)]
COG0477	COG0845	Adeh_3378	Adeh_3378	major facilitator superfamily MFS_1 transporter	Adeh_3942	Adeh_3942	cell wall surface anchor family protein	[TP0840-TP0965 (0.8653204)]
COG0477	COG0845	Adeh_3378	Adeh_3378	major facilitator superfamily MFS_1 transporter	Adeh_1184	Adeh_1184	secretion protein HlyD	[TP0840-TP0965 (0.8653204)]
COG0477	COG0845	Adeh_0308	Adeh_0308	hypothetical protein	Adeh_2972	Adeh_2972	secretion protein HlyD	[TP0840-TP0965 (0.8653204)]
COG0477	COG0845	Adeh_3378	Adeh_3378	major facilitator superfamily MFS_1 transporter	Adeh_0225	Adeh_0225	secretion protein HlyD	[TP0840-TP0965 (0.8653204)]
COG0477	COG0845	Adeh_3989	Adeh_3989	major facilitator superfamily transporter	Adeh_2658	Adeh_2658	secretion protein HlyD	[TP0840-TP0965 (0.8653204)]
COG0477	COG0845	Adeh_4017	Adeh_4017	major facilitator superfamily MFS_1 transporter	Adeh_2021	Adeh_2021	secretion protein HlyD	[TP0840-TP0965 (0.8653204)]
COG0477	COG0845	Adeh_3378	Adeh_3378	major facilitator superfamily MFS_1 transporter	Adeh_2972	Adeh_2972	secretion protein HlyD	[TP0840-TP0965 (0.8653204)]
COG0477	COG0845	Adeh_3693	Adeh_3693	major facilitator superfamily MFS_1 transporter	Adeh_2658	Adeh_2658	secretion protein HlyD	[TP0840-TP0965 (0.8653204)]
COG0477	COG0845	Adeh_0206	Adeh_0206	major facilitator superfamily transporter	Adeh_3111	Adeh_3111	secretion protein HlyD	[TP0840-TP0965 (0.8653204)]
COG0477	COG0845	Adeh_4017	Adeh_4017	major facilitator superfamily MFS_1 transporter	Adeh_4105	Adeh_4105	secretion protein HlyD	[TP0840-TP0965 (0.8653204)]
COG0477	COG0845	Adeh_0552	Adeh_0552	major facilitator superfamily MFS_1 transporter	Adeh_2237	Adeh_2237	secretion protein HlyD	[TP0840-TP0965 (0.8653204)]
COG0477	COG0845	Adeh_0206	Adeh_0206	major facilitator superfamily transporter	Adeh_0225	Adeh_0225	secretion protein HlyD	[TP0840-TP0965 (0.8653204)]
COG0477	COG0845	Adeh_3693	Adeh_3693	major facilitator superfamily MFS_1 transporter	Adeh_2021	Adeh_2021	secretion protein HlyD	[TP0840-TP0965 (0.8653204)]
COG0477	COG0845	Adeh_3693	Adeh_3693	major facilitator superfamily MFS_1 transporter	Adeh_1475	Adeh_1475	secretion protein HlyD	[TP0840-TP0965 (0.8653204)]
COG0477	COG0845	Adeh_0976	Adeh_0976	Drug resistance transporter Bcr/CflA subfamily	Adeh_2021	Adeh_2021	secretion protein HlyD	[TP0840-TP0965 (0.8653204)]
COG0477	COG0845	Adeh_3837	Adeh_3837	major facilitator superfamily MFS_1 transporter	Adeh_3412	Adeh_3412	secretion protein HlyD	[TP0840-TP0965 (0.8653204)]
COG0477	COG0845	Adeh_3693	Adeh_3693	major facilitator superfamily MFS_1 transporter	Adeh_1019	Adeh_1019	secretion protein HlyD	[TP0840-TP0965 (0.8653204)]
COG0477	COG0845	Adeh_0552	Adeh_0552	major facilitator superfamily MFS_1 transporter	Adeh_3874	Adeh_3874	secretion protein HlyD	[TP0840-TP0965 (0.8653204)]
COG0477	COG0845	Adeh_4255	Adeh_4255	major facilitator superfamily MFS_1 transporter	Adeh_3412	Adeh_3412	secretion protein HlyD	[TP0840-TP0965 (0.8653204)]
COG0477	COG0845	Adeh_2920	Adeh_2920	major facilitator superfamily MFS_1 transporter	Adeh_3874	Adeh_3874	secretion protein HlyD	[TP0840-TP0965 (0.8653204)]
COG0477	COG0845	Adeh_3709	Adeh_3709	major facilitator superfamily MFS_1 transporter	Adeh_3111	Adeh_3111	secretion protein HlyD	[TP0840-TP0965 (0.8653204)]
COG0477	COG0845	Adeh_2920	Adeh_2920	major facilitator superfamily MFS_1 transporter	Adeh_3111	Adeh_3111	secretion protein HlyD	[TP0840-TP0965 (0.8653204)]
COG0477	COG0845	Adeh_4255	Adeh_4255	major facilitator superfamily MFS_1 transporter	Adeh_1184	Adeh_1184	secretion protein HlyD	[TP0840-TP0965 (0.8653204)]
COG0477	COG0845	Adeh_3923	Adeh_3923	major facilitator superfamily transporter	Adeh_3874	Adeh_3874	secretion protein HlyD	[TP0840-TP0965 (0.8653204)]
COG0477	COG0845	Adeh_3378	Adeh_3378	major facilitator superfamily MFS_1 transporter	Adeh_3111	Adeh_3111	secretion protein HlyD	[TP0840-TP0965 (0.8653204)]
COG0477	COG0845	Adeh_3923	Adeh_3923	major facilitator superfamily transporter	Adeh_0518	Adeh_0518	secretion protein HlyD	[TP0840-TP0965 (0.8653204)]
COG0477	COG0845	Adeh_0308	Adeh_0308	hypothetical protein	Adeh_1019	Adeh_1019	secretion protein HlyD	[TP0840-TP0965 (0.8653204)]
COG0477	COG0845	Adeh_0976	Adeh_0976	Drug resistance transporter Bcr/CflA subfamily	Adeh_4154	Adeh_4154	secretion protein HlyD	[TP0840-TP0965 (0.8653204)]
COG0477	COG0845	Adeh_0820	Adeh_0820	major facilitator superfamily MFS_1 transporter	Adeh_3942	Adeh_3942	cell wall surface anchor family protein	[TP0840-TP0965 (0.8653204)]
COG0477	COG0845	Adeh_0552	Adeh_0552	major facilitator superfamily MFS_1 transporter	Adeh_1184	Adeh_1184	secretion protein HlyD	[TP0840-TP0965 (0.8653204)]
COG0477	COG0845	Adeh_0950	Adeh_0950	hypothetical protein	Adeh_2021	Adeh_2021	secretion protein HlyD	[TP0840-TP0965 (0.8653204)]
COG0477	COG0845	Adeh_0976	Adeh_0976	Drug resistance transporter Bcr/CflA subfamily	Adeh_1019	Adeh_1019	secretion protein HlyD	[TP0840-TP0965 (0.8653204)]
COG0477	COG0845	Adeh_3710	Adeh_3710	Drug resistance transporter EmrB/QacA subfamily	Adeh_0518	Adeh_0518	secretion protein HlyD	[TP0840-TP0965 (0.8653204)]
COG0477	COG0845	Adeh_3709	Adeh_3709	major facilitator superfamily MFS_1 transporter	Adeh_1189	Adeh_1189	secretion protein HlyD	[TP0840-TP0965 (0.8653204)]
COG0477	COG0845	Adeh_2213	Adeh_2213	major facilitator superfamily transporter	Adeh_3874	Adeh_3874	secretion protein HlyD	[TP0840-TP0965 (0.8653204)]
COG0477	COG0845	Adeh_0552	Adeh_0552	major facilitator superfamily MFS_1 transporter	Adeh_3111	Adeh_3111	secretion protein HlyD	[TP0840-TP0965 (0.8653204)]
COG0477	COG0845	Adeh_0976	Adeh_0976	Drug resistance transporter Bcr/CflA subfamily	Adeh_1184	Adeh_1184	secretion protein HlyD	[TP0840-TP0965 (0.8653204)]
COG0477	COG0845	Adeh_4017	Adeh_4017	major facilitator superfamily MFS_1 transporter	Adeh_3874	Adeh_3874	secretion protein HlyD	[TP0840-TP0965 (0.8653204)]
COG0477	COG0845	Adeh_1420	Adeh_1420	major facilitator superfamily MFS_1 transporter	Adeh_4105	Adeh_4105	secretion protein HlyD	[TP0840-TP0965 (0.8653204)]
COG0477	COG0845	Adeh_0308	Adeh_0308	hypothetical protein	Adeh_1184	Adeh_1184	secretion protein HlyD	[TP0840-TP0965 (0.8653204)]
COG0477	COG0845	Adeh_3710	Adeh_3710	Drug resistance transporter EmrB/QacA subfamily	Adeh_0225	Adeh_0225	secretion protein HlyD	[TP0840-TP0965 (0.8653204)]
COG0477	COG0845	Adeh_2561	Adeh_2561	major facilitator superfamily MFS_1 transporter	Adeh_2658	Adeh_2658	secretion protein HlyD	[TP0840-TP0965 (0.8653204)]
COG0477	COG0845	Adeh_3989	Adeh_3989	major facilitator superfamily transporter	Adeh_2021	Adeh_2021	secretion protein HlyD	[TP0840-TP0965 (0.8653204)]
COG0477	COG0845	Adeh_0206	Adeh_0206	major facilitator superfamily transporter	Adeh_3412	Adeh_3412	secretion protein HlyD	[TP0840-TP0965 (0.8653204)]
COG0477	COG0845	Adeh_2920	Adeh_2920	major facilitator superfamily MFS_1 transporter	Adeh_2972	Adeh_2972	secretion protein HlyD	[TP0840-TP0965 (0.8653204)]
COG0477	COG0845	Adeh_0976	Adeh_0976	Drug resistance transporter Bcr/CflA subfamily	Adeh_0225	Adeh_0225	secretion protein HlyD	[TP0840-TP0965 (0.8653204)]
COG0477	COG0845	Adeh_1573	Adeh_1573	Drug resistance transporter EmrB/QacA subfamily	Adeh_3874	Adeh_3874	secretion protein HlyD	[TP0840-TP0965 (0.8653204)]
COG0477	COG0845	Adeh_2561	Adeh_2561	major facilitator superfamily MFS_1 transporter	Adeh_0225	Adeh_0225	secretion protein HlyD	[TP0840-TP0965 (0.8653204)]
COG0477	COG0845	Adeh_4017	Adeh_4017	major facilitator superfamily MFS_1 transporter	Adeh_1189	Adeh_1189	secretion protein HlyD	[TP0840-TP0965 (0.8653204)]
COG0477	COG0845	Adeh_0976	Adeh_0976	Drug resistance transporter Bcr/CflA subfamily	Adeh_0518	Adeh_0518	secretion protein HlyD	[TP0840-TP0965 (0.8653204)]
COG0477	COG0845	Adeh_4017	Adeh_4017	major facilitator superfamily MFS_1 transporter	Adeh_2658	Adeh_2658	secretion protein HlyD	[TP0840-TP0965 (0.8653204)]
COG0477	COG0845	Adeh_1420	Adeh_1420	major facilitator superfamily MFS_1 transporter	Adeh_1189	Adeh_1189	secretion protein HlyD	[TP0840-TP0965 (0.8653204)]
COG0477	COG0845	Adeh_0206	Adeh_0206	major facilitator superfamily transporter	Adeh_3942	Adeh_3942	cell wall surface anchor family protein	[TP0840-TP0965 (0.8653204)]
COG0477	COG0845	Adeh_0133	Adeh_0133	major facilitator superfamily MFS_1 transporter	Adeh_3874	Adeh_3874	secretion protein HlyD	[TP0840-TP0965 (0.8653204)]
COG0477	COG0845	Adeh_2143	Adeh_2143	major facilitator superfamily MFS_1 transporter	Adeh_3942	Adeh_3942	cell wall surface anchor family protein	[TP0840-TP0965 (0.8653204)]
COG0477	COG0845	Adeh_2958	Adeh_2958	major facilitator superfamily MFS_1 transporter	Adeh_3942	Adeh_3942	cell wall surface anchor family protein	[TP0840-TP0965 (0.8653204)]
COG0477	COG0845	Adeh_0552	Adeh_0552	major facilitator superfamily MFS_1 transporter	Adeh_2972	Adeh_2972	secretion protein HlyD	[TP0840-TP0965 (0.8653204)]
COG0477	COG0845	Adeh_0308	Adeh_0308	hypothetical protein	Adeh_3111	Adeh_3111	secretion protein HlyD	[TP0840-TP0965 (0.8653204)]
COG0477	COG0845	Adeh_0976	Adeh_0976	Drug resistance transporter Bcr/CflA subfamily	Adeh_2658	Adeh_2658	secretion protein HlyD	[TP0840-TP0965 (0.8653204)]
COG0477	COG0845	Adeh_4255	Adeh_4255	major facilitator superfamily MFS_1 transporter	Adeh_2021	Adeh_2021	secretion protein HlyD	[TP0840-TP0965 (0.8653204)]
COG0477	COG0845	Adeh_3837	Adeh_3837	major facilitator superfamily MFS_1 transporter	Adeh_2658	Adeh_2658	secretion protein HlyD	[TP0840-TP0965 (0.8653204)]
COG0477	COG0845	Adeh_2958	Adeh_2958	major facilitator superfamily MFS_1 transporter	Adeh_3874	Adeh_3874	secretion protein HlyD	[TP0840-TP0965 (0.8653204)]
COG0305	COG2812	Adeh_0079	Adeh_0079	replicative DNA helicase	Adeh_1312	Adeh_1312	DNA polymerase III, delta prime subunit	[TP0058-TP1005 (0.7130585)]
COG0305	COG2812	Adeh_0079	Adeh_0079	replicative DNA helicase	Adeh_3637	Adeh_3637	DNA polymerase III, subunits gamma and tau	[TP0058-TP1005 (0.7130585)]
COG0188	COG0526	Adeh_4346	Adeh_4346	DNA gyrase, A subunit	Adeh_2201	Adeh_2201	thioredoxin	[TP0005-TP0100 (0.7885434)]
COG0188	COG0526	Adeh_4346	Adeh_4346	DNA gyrase, A subunit	Adeh_2711	Adeh_2711	glutaredoxin-like protein	[TP0005-TP0100 (0.7885434)]
COG0188	COG0526	Adeh_4346	Adeh_4346	DNA gyrase, A subunit	Adeh_2496	Adeh_2496	thioredoxin	[TP0005-TP0100 (0.7885434)]
COG0188	COG0526	Adeh_4346	Adeh_4346	DNA gyrase, A subunit	Adeh_3508	Adeh_3508	thioredoxin	[TP0005-TP0100 (0.7885434)]
COG0188	COG0526	Adeh_4346	Adeh_4346	DNA gyrase, A subunit	Adeh_1608	Adeh_1608	thioredoxin	[TP0005-TP0100 (0.7885434)]
COG0188	COG0526	Adeh_4346	Adeh_4346	DNA gyrase, A subunit	Adeh_4040	Adeh_4040	Electron transport protein SCO1/SenC like	[TP0005-TP0100 (0.7885434)]
COG0188	COG0526	Adeh_4346	Adeh_4346	DNA gyrase, A subunit	Adeh_3390	Adeh_3390	hypothetical protein	[TP0005-TP0100 (0.7885434)]
COG0188	COG0526	Adeh_4346	Adeh_4346	DNA gyrase, A subunit	Adeh_1028	Adeh_1028	redox-active disulfide protein 2	[TP0005-TP0100 (0.7885434)]
COG0188	COG0526	Adeh_4346	Adeh_4346	DNA gyrase, A subunit	Adeh_1860	Adeh_1860	cytochrome c biogenesis protein, thiol-disulfide	[TP0005-TP0100 (0.7885434)]
COG0188	COG0526	Adeh_4346	Adeh_4346	DNA gyrase, A subunit	Adeh_0340	Adeh_0340	hypothetical protein	[TP0005-TP0100 (0.7885434)]
COG1624	COG1652	Adeh_2555	Adeh_2555	protein of unknown function DUF147	Adeh_2701	Adeh_2701	peptidoglycan-binding LysM	[TP0826-TP0042 (0.7554874)]
COG1624	COG1652	Adeh_1497	Adeh_1497	protein of unknown function DUF147	Adeh_2701	Adeh_2701	peptidoglycan-binding LysM	[TP0826-TP0042 (0.7554874)]
COG0526	COG0771	Adeh_2201	Adeh_2201	thioredoxin	Adeh_3769	Adeh_3769	UDP-N-acetylmuramoylalanine--D-glutamate ligase	[TP0100-TP0903 (0.59509045)]
COG0526	COG0771	Adeh_0340	Adeh_0340	hypothetical protein	Adeh_3769	Adeh_3769	UDP-N-acetylmuramoylalanine--D-glutamate ligase	[TP0100-TP0903 (0.59509045)]
COG0526	COG0771	Adeh_1608	Adeh_1608	thioredoxin	Adeh_3769	Adeh_3769	UDP-N-acetylmuramoylalanine--D-glutamate ligase	[TP0100-TP0903 (0.59509045)]
COG0526	COG0771	Adeh_4040	Adeh_4040	Electron transport protein SCO1/SenC like	Adeh_3769	Adeh_3769	UDP-N-acetylmuramoylalanine--D-glutamate ligase	[TP0100-TP0903 (0.59509045)]
COG0526	COG0771	Adeh_2496	Adeh_2496	thioredoxin	Adeh_3769	Adeh_3769	UDP-N-acetylmuramoylalanine--D-glutamate ligase	[TP0100-TP0903 (0.59509045)]
COG0526	COG0771	Adeh_1028	Adeh_1028	redox-active disulfide protein 2	Adeh_3769	Adeh_3769	UDP-N-acetylmuramoylalanine--D-glutamate ligase	[TP0100-TP0903 (0.59509045)]
COG0526	COG0771	Adeh_3508	Adeh_3508	thioredoxin	Adeh_3769	Adeh_3769	UDP-N-acetylmuramoylalanine--D-glutamate ligase	[TP0100-TP0903 (0.59509045)]
COG0526	COG0771	Adeh_2711	Adeh_2711	glutaredoxin-like protein	Adeh_3769	Adeh_3769	UDP-N-acetylmuramoylalanine--D-glutamate ligase	[TP0100-TP0903 (0.59509045)]
COG0526	COG0771	Adeh_3390	Adeh_3390	hypothetical protein	Adeh_3769	Adeh_3769	UDP-N-acetylmuramoylalanine--D-glutamate ligase	[TP0100-TP0903 (0.59509045)]
COG0526	COG0771	Adeh_1860	Adeh_1860	cytochrome c biogenesis protein, thiol-disulfide	Adeh_3769	Adeh_3769	UDP-N-acetylmuramoylalanine--D-glutamate ligase	[TP0100-TP0903 (0.59509045)]
COG0143	COG0845	Adeh_1314	Adeh_1314	methionyl-tRNA synthetase	Adeh_3942	Adeh_3942	cell wall surface anchor family protein	[TP0798-TP0965 (0.7246752)]
COG0143	COG0845	Adeh_1314	Adeh_1314	methionyl-tRNA synthetase	Adeh_4154	Adeh_4154	secretion protein HlyD	[TP0798-TP0965 (0.7246752)]
COG0143	COG0845	Adeh_1314	Adeh_1314	methionyl-tRNA synthetase	Adeh_1184	Adeh_1184	secretion protein HlyD	[TP0798-TP0965 (0.7246752)]
COG0143	COG0845	Adeh_1314	Adeh_1314	methionyl-tRNA synthetase	Adeh_1475	Adeh_1475	secretion protein HlyD	[TP0798-TP0965 (0.7246752)]
COG0143	COG0845	Adeh_1314	Adeh_1314	methionyl-tRNA synthetase	Adeh_2658	Adeh_2658	secretion protein HlyD	[TP0798-TP0965 (0.7246752)]
COG0143	COG0845	Adeh_1314	Adeh_1314	methionyl-tRNA synthetase	Adeh_2021	Adeh_2021	secretion protein HlyD	[TP0798-TP0965 (0.7246752)]
COG0143	COG0845	Adeh_1314	Adeh_1314	methionyl-tRNA synthetase	Adeh_3111	Adeh_3111	secretion protein HlyD	[TP0798-TP0965 (0.7246752)]
COG0143	COG0845	Adeh_1314	Adeh_1314	methionyl-tRNA synthetase	Adeh_3874	Adeh_3874	secretion protein HlyD	[TP0798-TP0965 (0.7246752)]
COG0143	COG0845	Adeh_1314	Adeh_1314	methionyl-tRNA synthetase	Adeh_4105	Adeh_4105	secretion protein HlyD	[TP0798-TP0965 (0.7246752)]
COG0143	COG0845	Adeh_1314	Adeh_1314	methionyl-tRNA synthetase	Adeh_1019	Adeh_1019	secretion protein HlyD	[TP0798-TP0965 (0.7246752)]
COG0143	COG0845	Adeh_1314	Adeh_1314	methionyl-tRNA synthetase	Adeh_2237	Adeh_2237	secretion protein HlyD	[TP0798-TP0965 (0.7246752)]
COG0143	COG0845	Adeh_1314	Adeh_1314	methionyl-tRNA synthetase	Adeh_0518	Adeh_0518	secretion protein HlyD	[TP0798-TP0965 (0.7246752)]
COG0143	COG0845	Adeh_1314	Adeh_1314	methionyl-tRNA synthetase	Adeh_3412	Adeh_3412	secretion protein HlyD	[TP0798-TP0965 (0.7246752)]
COG0143	COG0845	Adeh_1314	Adeh_1314	methionyl-tRNA synthetase	Adeh_1189	Adeh_1189	secretion protein HlyD	[TP0798-TP0965 (0.7246752)]
COG0143	COG0845	Adeh_1314	Adeh_1314	methionyl-tRNA synthetase	Adeh_2972	Adeh_2972	secretion protein HlyD	[TP0798-TP0965 (0.7246752)]
COG0143	COG0845	Adeh_1314	Adeh_1314	methionyl-tRNA synthetase	Adeh_0225	Adeh_0225	secretion protein HlyD	[TP0798-TP0965 (0.7246752)]
COG0242	COG1744	Adeh_0725	Adeh_0725	peptide deformylase	Adeh_1002	Adeh_1002	Basic membrane lipoprotein	[TP0757-TP0298 (0.51512045)]
COG1536	COG1868	Adeh_1393	Adeh_1393	flagellar motor switch protein FliG	Adeh_1365	Adeh_1365	flagellar motor switch protein FliM	[TP0026-TP0721 (0.9539454)]
COG0504	COG1475	Adeh_4174	Adeh_4174	CTP synthase	Adeh_3273	Adeh_3273	parB-like partition protein	[TP0305-TP0271 (0.70252794)]
COG0504	COG1475	Adeh_4174	Adeh_4174	CTP synthase	Adeh_4354	Adeh_4354	parB-like partition proteins	[TP0305-TP0271 (0.70252794)]
COG0504	COG1475	Adeh_4174	Adeh_4174	CTP synthase	Adeh_0405	Adeh_0405	ParB-like nuclease	[TP0305-TP0271 (0.70252794)]
COG2206	COG4786	Adeh_1118	Adeh_1118	metal dependent phosphohydrolase	Adeh_1352	Adeh_1352	flagellar basal body rod protein	[TP0877-TP0961 (0.57706213)]
COG2206	COG4786	Adeh_1118	Adeh_1118	metal dependent phosphohydrolase	Adeh_1351	Adeh_1351	flagellar basal-body rod FlgG	[TP0877-TP0961 (0.57706213)]
COG0149	COG2239	Adeh_1532	Adeh_1532	triosephosphate isomerase	Adeh_3944	Adeh_3944	magnesium transporter	[TP0537-TP0917 (0.5527395)]
COG0457	COG3391	Adeh_2822	Adeh_2822	tetratricopeptide repeat protein	Adeh_3073	Adeh_3073	hypothetical protein	[TP0095-TP0421 (0.8119976)]
COG0457	COG3391	Adeh_2032	Adeh_2032	tetratricopeptide repeat protein	Adeh_3073	Adeh_3073	hypothetical protein	[TP0095-TP0421 (0.8119976)]
COG0457	COG3391	Adeh_3321	Adeh_3321	tetratricopeptide repeat protein	Adeh_3073	Adeh_3073	hypothetical protein	[TP0095-TP0421 (0.8119976)]
COG0457	COG3391	Adeh_3333	Adeh_3333	tetratricopeptide repeat protein	Adeh_3073	Adeh_3073	hypothetical protein	[TP0095-TP0421 (0.8119976)]
COG0457	COG3391	Adeh_2980	Adeh_2980	tetratricopeptide repeat protein	Adeh_3073	Adeh_3073	hypothetical protein	[TP0095-TP0421 (0.8119976)]
COG0457	COG3391	Adeh_1266	Adeh_1266	tetratricopeptide repeat protein	Adeh_3073	Adeh_3073	hypothetical protein	[TP0095-TP0421 (0.8119976)]
COG0457	COG3391	Adeh_3415	Adeh_3415	tetratricopeptide repeat protein	Adeh_3073	Adeh_3073	hypothetical protein	[TP0095-TP0421 (0.8119976)]
COG0457	COG3391	Adeh_2643	Adeh_2643	cellulose biosynthesis (CelD)-like protein	Adeh_3073	Adeh_3073	hypothetical protein	[TP0095-TP0421 (0.8119976)]
COG0457	COG3391	Adeh_3364	Adeh_3364	tetratricopeptide repeata protein	Adeh_3073	Adeh_3073	hypothetical protein	[TP0095-TP0421 (0.8119976)]
COG0457	COG3391	Adeh_0137	Adeh_0137	hypothetical protein	Adeh_3073	Adeh_3073	hypothetical protein	[TP0095-TP0421 (0.8119976)]
COG0250	COG0772	Adeh_1587	Adeh_1587	NusG antitermination factor	Adeh_2497	Adeh_2497	Rod shape-determining protein RodA	[TP0236-TP0387 (0.7470728)]
COG0250	COG0772	Adeh_1587	Adeh_1587	NusG antitermination factor	Adeh_3770	Adeh_3770	Cell cycle protein	[TP0236-TP0387 (0.7470728)]
COG0457	COG0457	Adeh_2980	Adeh_2980	tetratricopeptide repeat protein	Adeh_2980	Adeh_2980	tetratricopeptide repeat protein	[TP0067-TP0095 (0.6515529)]
COG0457	COG0457	Adeh_3321	Adeh_3321	tetratricopeptide repeat protein	Adeh_3321	Adeh_3321	tetratricopeptide repeat protein	[TP0067-TP0095 (0.6515529)]
COG0457	COG0457	Adeh_3364	Adeh_3364	tetratricopeptide repeata protein	Adeh_3321	Adeh_3321	tetratricopeptide repeat protein	[TP0067-TP0095 (0.6515529)]
COG0457	COG0457	Adeh_3321	Adeh_3321	tetratricopeptide repeat protein	Adeh_3364	Adeh_3364	tetratricopeptide repeata protein	[TP0067-TP0095 (0.6515529)]
COG0457	COG0457	Adeh_3364	Adeh_3364	tetratricopeptide repeata protein	Adeh_3364	Adeh_3364	tetratricopeptide repeata protein	[TP0067-TP0095 (0.6515529)]
COG0457	COG0457	Adeh_3364	Adeh_3364	tetratricopeptide repeata protein	Adeh_3333	Adeh_3333	tetratricopeptide repeat protein	[TP0067-TP0095 (0.6515529)]
COG0457	COG0457	Adeh_3333	Adeh_3333	tetratricopeptide repeat protein	Adeh_3364	Adeh_3364	tetratricopeptide repeata protein	[TP0067-TP0095 (0.6515529)]
COG0457	COG0457	Adeh_2822	Adeh_2822	tetratricopeptide repeat protein	Adeh_3415	Adeh_3415	tetratricopeptide repeat protein	[TP0067-TP0095 (0.6515529)]
COG0457	COG0457	Adeh_3415	Adeh_3415	tetratricopeptide repeat protein	Adeh_2822	Adeh_2822	tetratricopeptide repeat protein	[TP0067-TP0095 (0.6515529)]
COG0457	COG0457	Adeh_2980	Adeh_2980	tetratricopeptide repeat protein	Adeh_2822	Adeh_2822	tetratricopeptide repeat protein	[TP0067-TP0095 (0.6515529)]
COG0457	COG0457	Adeh_2822	Adeh_2822	tetratricopeptide repeat protein	Adeh_2980	Adeh_2980	tetratricopeptide repeat protein	[TP0067-TP0095 (0.6515529)]
COG0457	COG0457	Adeh_3333	Adeh_3333	tetratricopeptide repeat protein	Adeh_3415	Adeh_3415	tetratricopeptide repeat protein	[TP0067-TP0095 (0.6515529)]
COG0457	COG0457	Adeh_1266	Adeh_1266	tetratricopeptide repeat protein	Adeh_2643	Adeh_2643	cellulose biosynthesis (CelD)-like protein	[TP0067-TP0095 (0.6515529)]
COG0457	COG0457	Adeh_3415	Adeh_3415	tetratricopeptide repeat protein	Adeh_3333	Adeh_3333	tetratricopeptide repeat protein	[TP0067-TP0095 (0.6515529)]
COG0457	COG0457	Adeh_2643	Adeh_2643	cellulose biosynthesis (CelD)-like protein	Adeh_1266	Adeh_1266	tetratricopeptide repeat protein	[TP0067-TP0095 (0.6515529)]
COG0457	COG0457	Adeh_0137	Adeh_0137	hypothetical protein	Adeh_0137	Adeh_0137	hypothetical protein	[TP0067-TP0095 (0.6515529)]
COG0457	COG0457	Adeh_1266	Adeh_1266	tetratricopeptide repeat protein	Adeh_0137	Adeh_0137	hypothetical protein	[TP0067-TP0095 (0.6515529)]
COG0457	COG0457	Adeh_0137	Adeh_0137	hypothetical protein	Adeh_1266	Adeh_1266	tetratricopeptide repeat protein	[TP0067-TP0095 (0.6515529)]
COG0457	COG0457	Adeh_1266	Adeh_1266	tetratricopeptide repeat protein	Adeh_3415	Adeh_3415	tetratricopeptide repeat protein	[TP0067-TP0095 (0.6515529)]
COG0457	COG0457	Adeh_3415	Adeh_3415	tetratricopeptide repeat protein	Adeh_1266	Adeh_1266	tetratricopeptide repeat protein	[TP0067-TP0095 (0.6515529)]
COG0457	COG0457	Adeh_0137	Adeh_0137	hypothetical protein	Adeh_3321	Adeh_3321	tetratricopeptide repeat protein	[TP0067-TP0095 (0.6515529)]
COG0457	COG0457	Adeh_3321	Adeh_3321	tetratricopeptide repeat protein	Adeh_0137	Adeh_0137	hypothetical protein	[TP0067-TP0095 (0.6515529)]
COG0457	COG0457	Adeh_0137	Adeh_0137	hypothetical protein	Adeh_2822	Adeh_2822	tetratricopeptide repeat protein	[TP0067-TP0095 (0.6515529)]
COG0457	COG0457	Adeh_2822	Adeh_2822	tetratricopeptide repeat protein	Adeh_0137	Adeh_0137	hypothetical protein	[TP0067-TP0095 (0.6515529)]
COG0457	COG0457	Adeh_0137	Adeh_0137	hypothetical protein	Adeh_3415	Adeh_3415	tetratricopeptide repeat protein	[TP0067-TP0095 (0.6515529)]
COG0457	COG0457	Adeh_3415	Adeh_3415	tetratricopeptide repeat protein	Adeh_0137	Adeh_0137	hypothetical protein	[TP0067-TP0095 (0.6515529)]
COG0457	COG0457	Adeh_3333	Adeh_3333	tetratricopeptide repeat protein	Adeh_2643	Adeh_2643	cellulose biosynthesis (CelD)-like protein	[TP0067-TP0095 (0.6515529)]
COG0457	COG0457	Adeh_2643	Adeh_2643	cellulose biosynthesis (CelD)-like protein	Adeh_3333	Adeh_3333	tetratricopeptide repeat protein	[TP0067-TP0095 (0.6515529)]
COG0457	COG0457	Adeh_3364	Adeh_3364	tetratricopeptide repeata protein	Adeh_2980	Adeh_2980	tetratricopeptide repeat protein	[TP0067-TP0095 (0.6515529)]
COG0457	COG0457	Adeh_2980	Adeh_2980	tetratricopeptide repeat protein	Adeh_3364	Adeh_3364	tetratricopeptide repeata protein	[TP0067-TP0095 (0.6515529)]
COG0457	COG0457	Adeh_3364	Adeh_3364	tetratricopeptide repeata protein	Adeh_1266	Adeh_1266	tetratricopeptide repeat protein	[TP0067-TP0095 (0.6515529)]
COG0457	COG0457	Adeh_1266	Adeh_1266	tetratricopeptide repeat protein	Adeh_3364	Adeh_3364	tetratricopeptide repeata protein	[TP0067-TP0095 (0.6515529)]
COG0457	COG0457	Adeh_3364	Adeh_3364	tetratricopeptide repeata protein	Adeh_2032	Adeh_2032	tetratricopeptide repeat protein	[TP0067-TP0095 (0.6515529)]
COG0457	COG0457	Adeh_2032	Adeh_2032	tetratricopeptide repeat protein	Adeh_3364	Adeh_3364	tetratricopeptide repeata protein	[TP0067-TP0095 (0.6515529)]
COG0457	COG0457	Adeh_2643	Adeh_2643	cellulose biosynthesis (CelD)-like protein	Adeh_3415	Adeh_3415	tetratricopeptide repeat protein	[TP0067-TP0095 (0.6515529)]
COG0457	COG0457	Adeh_3415	Adeh_3415	tetratricopeptide repeat protein	Adeh_2643	Adeh_2643	cellulose biosynthesis (CelD)-like protein	[TP0067-TP0095 (0.6515529)]
COG0457	COG0457	Adeh_2032	Adeh_2032	tetratricopeptide repeat protein	Adeh_3415	Adeh_3415	tetratricopeptide repeat protein	[TP0067-TP0095 (0.6515529)]
COG0457	COG0457	Adeh_3415	Adeh_3415	tetratricopeptide repeat protein	Adeh_2032	Adeh_2032	tetratricopeptide repeat protein	[TP0067-TP0095 (0.6515529)]
COG0457	COG0457	Adeh_3415	Adeh_3415	tetratricopeptide repeat protein	Adeh_3415	Adeh_3415	tetratricopeptide repeat protein	[TP0067-TP0095 (0.6515529)]
COG0457	COG0457	Adeh_2980	Adeh_2980	tetratricopeptide repeat protein	Adeh_3321	Adeh_3321	tetratricopeptide repeat protein	[TP0067-TP0095 (0.6515529)]
COG0457	COG0457	Adeh_3321	Adeh_3321	tetratricopeptide repeat protein	Adeh_2980	Adeh_2980	tetratricopeptide repeat protein	[TP0067-TP0095 (0.6515529)]
COG0457	COG0457	Adeh_2980	Adeh_2980	tetratricopeptide repeat protein	Adeh_2032	Adeh_2032	tetratricopeptide repeat protein	[TP0067-TP0095 (0.6515529)]
COG0457	COG0457	Adeh_2032	Adeh_2032	tetratricopeptide repeat protein	Adeh_2980	Adeh_2980	tetratricopeptide repeat protein	[TP0067-TP0095 (0.6515529)]
COG0457	COG0457	Adeh_2980	Adeh_2980	tetratricopeptide repeat protein	Adeh_2643	Adeh_2643	cellulose biosynthesis (CelD)-like protein	[TP0067-TP0095 (0.6515529)]
COG0457	COG0457	Adeh_2643	Adeh_2643	cellulose biosynthesis (CelD)-like protein	Adeh_2980	Adeh_2980	tetratricopeptide repeat protein	[TP0067-TP0095 (0.6515529)]
COG0457	COG0457	Adeh_0137	Adeh_0137	hypothetical protein	Adeh_2643	Adeh_2643	cellulose biosynthesis (CelD)-like protein	[TP0067-TP0095 (0.6515529)]
COG0457	COG0457	Adeh_2643	Adeh_2643	cellulose biosynthesis (CelD)-like protein	Adeh_0137	Adeh_0137	hypothetical protein	[TP0067-TP0095 (0.6515529)]
COG0457	COG0457	Adeh_1266	Adeh_1266	tetratricopeptide repeat protein	Adeh_2822	Adeh_2822	tetratricopeptide repeat protein	[TP0067-TP0095 (0.6515529)]
COG0457	COG0457	Adeh_2822	Adeh_2822	tetratricopeptide repeat protein	Adeh_1266	Adeh_1266	tetratricopeptide repeat protein	[TP0067-TP0095 (0.6515529)]
COG0457	COG0457	Adeh_2643	Adeh_2643	cellulose biosynthesis (CelD)-like protein	Adeh_2822	Adeh_2822	tetratricopeptide repeat protein	[TP0067-TP0095 (0.6515529)]
COG0457	COG0457	Adeh_2822	Adeh_2822	tetratricopeptide repeat protein	Adeh_2643	Adeh_2643	cellulose biosynthesis (CelD)-like protein	[TP0067-TP0095 (0.6515529)]
COG0457	COG0457	Adeh_3333	Adeh_3333	tetratricopeptide repeat protein	Adeh_0137	Adeh_0137	hypothetical protein	[TP0067-TP0095 (0.6515529)]
COG0457	COG0457	Adeh_0137	Adeh_0137	hypothetical protein	Adeh_3333	Adeh_3333	tetratricopeptide repeat protein	[TP0067-TP0095 (0.6515529)]
COG0457	COG0457	Adeh_3321	Adeh_3321	tetratricopeptide repeat protein	Adeh_3415	Adeh_3415	tetratricopeptide repeat protein	[TP0067-TP0095 (0.6515529)]
COG0457	COG0457	Adeh_3415	Adeh_3415	tetratricopeptide repeat protein	Adeh_3321	Adeh_3321	tetratricopeptide repeat protein	[TP0067-TP0095 (0.6515529)]
COG0457	COG0457	Adeh_3364	Adeh_3364	tetratricopeptide repeata protein	Adeh_3415	Adeh_3415	tetratricopeptide repeat protein	[TP0067-TP0095 (0.6515529)]
COG0457	COG0457	Adeh_3415	Adeh_3415	tetratricopeptide repeat protein	Adeh_3364	Adeh_3364	tetratricopeptide repeata protein	[TP0067-TP0095 (0.6515529)]
COG0457	COG0457	Adeh_2032	Adeh_2032	tetratricopeptide repeat protein	Adeh_2822	Adeh_2822	tetratricopeptide repeat protein	[TP0067-TP0095 (0.6515529)]
COG0457	COG0457	Adeh_2822	Adeh_2822	tetratricopeptide repeat protein	Adeh_2032	Adeh_2032	tetratricopeptide repeat protein	[TP0067-TP0095 (0.6515529)]
COG0457	COG0457	Adeh_0137	Adeh_0137	hypothetical protein	Adeh_2032	Adeh_2032	tetratricopeptide repeat protein	[TP0067-TP0095 (0.6515529)]
COG0457	COG0457	Adeh_2032	Adeh_2032	tetratricopeptide repeat protein	Adeh_0137	Adeh_0137	hypothetical protein	[TP0067-TP0095 (0.6515529)]
COG0457	COG0457	Adeh_3364	Adeh_3364	tetratricopeptide repeata protein	Adeh_0137	Adeh_0137	hypothetical protein	[TP0067-TP0095 (0.6515529)]
COG0457	COG0457	Adeh_1266	Adeh_1266	tetratricopeptide repeat protein	Adeh_3333	Adeh_3333	tetratricopeptide repeat protein	[TP0067-TP0095 (0.6515529)]
COG0457	COG0457	Adeh_3333	Adeh_3333	tetratricopeptide repeat protein	Adeh_1266	Adeh_1266	tetratricopeptide repeat protein	[TP0067-TP0095 (0.6515529)]
COG0457	COG0457	Adeh_0137	Adeh_0137	hypothetical protein	Adeh_3364	Adeh_3364	tetratricopeptide repeata protein	[TP0067-TP0095 (0.6515529)]
COG0457	COG0457	Adeh_2643	Adeh_2643	cellulose biosynthesis (CelD)-like protein	Adeh_2643	Adeh_2643	cellulose biosynthesis (CelD)-like protein	[TP0067-TP0095 (0.6515529)]
COG0457	COG0457	Adeh_2032	Adeh_2032	tetratricopeptide repeat protein	Adeh_2643	Adeh_2643	cellulose biosynthesis (CelD)-like protein	[TP0067-TP0095 (0.6515529)]
COG0457	COG0457	Adeh_2643	Adeh_2643	cellulose biosynthesis (CelD)-like protein	Adeh_2032	Adeh_2032	tetratricopeptide repeat protein	[TP0067-TP0095 (0.6515529)]
COG0457	COG0457	Adeh_3321	Adeh_3321	tetratricopeptide repeat protein	Adeh_2032	Adeh_2032	tetratricopeptide repeat protein	[TP0067-TP0095 (0.6515529)]
COG0457	COG0457	Adeh_2032	Adeh_2032	tetratricopeptide repeat protein	Adeh_3321	Adeh_3321	tetratricopeptide repeat protein	[TP0067-TP0095 (0.6515529)]
COG0457	COG0457	Adeh_3364	Adeh_3364	tetratricopeptide repeata protein	Adeh_2822	Adeh_2822	tetratricopeptide repeat protein	[TP0067-TP0095 (0.6515529)]
COG0457	COG0457	Adeh_2822	Adeh_2822	tetratricopeptide repeat protein	Adeh_3364	Adeh_3364	tetratricopeptide repeata protein	[TP0067-TP0095 (0.6515529)]
COG0457	COG0457	Adeh_3333	Adeh_3333	tetratricopeptide repeat protein	Adeh_2822	Adeh_2822	tetratricopeptide repeat protein	[TP0067-TP0095 (0.6515529)]
COG0457	COG0457	Adeh_2822	Adeh_2822	tetratricopeptide repeat protein	Adeh_3333	Adeh_3333	tetratricopeptide repeat protein	[TP0067-TP0095 (0.6515529)]
COG0457	COG0457	Adeh_1266	Adeh_1266	tetratricopeptide repeat protein	Adeh_3321	Adeh_3321	tetratricopeptide repeat protein	[TP0067-TP0095 (0.6515529)]
COG0457	COG0457	Adeh_3321	Adeh_3321	tetratricopeptide repeat protein	Adeh_1266	Adeh_1266	tetratricopeptide repeat protein	[TP0067-TP0095 (0.6515529)]
COG0457	COG0457	Adeh_3321	Adeh_3321	tetratricopeptide repeat protein	Adeh_2822	Adeh_2822	tetratricopeptide repeat protein	[TP0067-TP0095 (0.6515529)]
COG0457	COG0457	Adeh_2822	Adeh_2822	tetratricopeptide repeat protein	Adeh_3321	Adeh_3321	tetratricopeptide repeat protein	[TP0067-TP0095 (0.6515529)]
COG0457	COG0457	Adeh_2032	Adeh_2032	tetratricopeptide repeat protein	Adeh_2032	Adeh_2032	tetratricopeptide repeat protein	[TP0067-TP0095 (0.6515529)]
COG0457	COG0457	Adeh_3333	Adeh_3333	tetratricopeptide repeat protein	Adeh_3333	Adeh_3333	tetratricopeptide repeat protein	[TP0067-TP0095 (0.6515529)]
COG0457	COG0457	Adeh_3321	Adeh_3321	tetratricopeptide repeat protein	Adeh_2643	Adeh_2643	cellulose biosynthesis (CelD)-like protein	[TP0067-TP0095 (0.6515529)]
COG0457	COG0457	Adeh_2643	Adeh_2643	cellulose biosynthesis (CelD)-like protein	Adeh_3321	Adeh_3321	tetratricopeptide repeat protein	[TP0067-TP0095 (0.6515529)]
COG0457	COG0457	Adeh_2980	Adeh_2980	tetratricopeptide repeat protein	Adeh_3415	Adeh_3415	tetratricopeptide repeat protein	[TP0067-TP0095 (0.6515529)]
COG0457	COG0457	Adeh_3415	Adeh_3415	tetratricopeptide repeat protein	Adeh_2980	Adeh_2980	tetratricopeptide repeat protein	[TP0067-TP0095 (0.6515529)]
COG0457	COG0457	Adeh_1266	Adeh_1266	tetratricopeptide repeat protein	Adeh_1266	Adeh_1266	tetratricopeptide repeat protein	[TP0067-TP0095 (0.6515529)]
COG0457	COG0457	Adeh_2980	Adeh_2980	tetratricopeptide repeat protein	Adeh_3333	Adeh_3333	tetratricopeptide repeat protein	[TP0067-TP0095 (0.6515529)]
COG0457	COG0457	Adeh_3333	Adeh_3333	tetratricopeptide repeat protein	Adeh_2980	Adeh_2980	tetratricopeptide repeat protein	[TP0067-TP0095 (0.6515529)]
COG0457	COG0457	Adeh_3364	Adeh_3364	tetratricopeptide repeata protein	Adeh_2643	Adeh_2643	cellulose biosynthesis (CelD)-like protein	[TP0067-TP0095 (0.6515529)]
COG0457	COG0457	Adeh_2643	Adeh_2643	cellulose biosynthesis (CelD)-like protein	Adeh_3364	Adeh_3364	tetratricopeptide repeata protein	[TP0067-TP0095 (0.6515529)]
COG0457	COG0457	Adeh_2822	Adeh_2822	tetratricopeptide repeat protein	Adeh_2822	Adeh_2822	tetratricopeptide repeat protein	[TP0067-TP0095 (0.6515529)]
COG0457	COG0457	Adeh_2980	Adeh_2980	tetratricopeptide repeat protein	Adeh_0137	Adeh_0137	hypothetical protein	[TP0067-TP0095 (0.6515529)]
COG0457	COG0457	Adeh_0137	Adeh_0137	hypothetical protein	Adeh_2980	Adeh_2980	tetratricopeptide repeat protein	[TP0067-TP0095 (0.6515529)]
COG0457	COG0457	Adeh_1266	Adeh_1266	tetratricopeptide repeat protein	Adeh_2032	Adeh_2032	tetratricopeptide repeat protein	[TP0067-TP0095 (0.6515529)]
COG0457	COG0457	Adeh_2032	Adeh_2032	tetratricopeptide repeat protein	Adeh_1266	Adeh_1266	tetratricopeptide repeat protein	[TP0067-TP0095 (0.6515529)]
COG0457	COG0457	Adeh_2980	Adeh_2980	tetratricopeptide repeat protein	Adeh_1266	Adeh_1266	tetratricopeptide repeat protein	[TP0067-TP0095 (0.6515529)]
COG0457	COG0457	Adeh_1266	Adeh_1266	tetratricopeptide repeat protein	Adeh_2980	Adeh_2980	tetratricopeptide repeat protein	[TP0067-TP0095 (0.6515529)]
COG0457	COG0457	Adeh_3333	Adeh_3333	tetratricopeptide repeat protein	Adeh_3321	Adeh_3321	tetratricopeptide repeat protein	[TP0067-TP0095 (0.6515529)]
COG0457	COG0457	Adeh_3321	Adeh_3321	tetratricopeptide repeat protein	Adeh_3333	Adeh_3333	tetratricopeptide repeat protein	[TP0067-TP0095 (0.6515529)]
COG0457	COG0457	Adeh_3333	Adeh_3333	tetratricopeptide repeat protein	Adeh_2032	Adeh_2032	tetratricopeptide repeat protein	[TP0067-TP0095 (0.6515529)]
COG0457	COG0457	Adeh_2032	Adeh_2032	tetratricopeptide repeat protein	Adeh_3333	Adeh_3333	tetratricopeptide repeat protein	[TP0067-TP0095 (0.6515529)]
COG0103	COG0211	Adeh_3371	Adeh_3371	ribosomal protein S9	Adeh_4181	Adeh_4181	ribosomal protein L27	[TP1024-TP0743 (0.87139803)]
COG0457	COG0803	Adeh_2032	Adeh_2032	tetratricopeptide repeat protein	Adeh_2339	Adeh_2339	ABC metal ion transporter, periplasmic solute	[TP0469-TP0034 (0.86910707)]
COG0457	COG0803	Adeh_3364	Adeh_3364	tetratricopeptide repeata protein	Adeh_2339	Adeh_2339	ABC metal ion transporter, periplasmic solute	[TP0469-TP0034 (0.86910707)]
COG0457	COG0803	Adeh_3333	Adeh_3333	tetratricopeptide repeat protein	Adeh_2339	Adeh_2339	ABC metal ion transporter, periplasmic solute	[TP0469-TP0034 (0.86910707)]
COG0457	COG0803	Adeh_3415	Adeh_3415	tetratricopeptide repeat protein	Adeh_2339	Adeh_2339	ABC metal ion transporter, periplasmic solute	[TP0469-TP0034 (0.86910707)]
COG0457	COG0803	Adeh_1266	Adeh_1266	tetratricopeptide repeat protein	Adeh_2339	Adeh_2339	ABC metal ion transporter, periplasmic solute	[TP0469-TP0034 (0.86910707)]
COG0457	COG0803	Adeh_2980	Adeh_2980	tetratricopeptide repeat protein	Adeh_2339	Adeh_2339	ABC metal ion transporter, periplasmic solute	[TP0469-TP0034 (0.86910707)]
COG0457	COG0803	Adeh_2822	Adeh_2822	tetratricopeptide repeat protein	Adeh_2339	Adeh_2339	ABC metal ion transporter, periplasmic solute	[TP0469-TP0034 (0.86910707)]
COG0457	COG0803	Adeh_2643	Adeh_2643	cellulose biosynthesis (CelD)-like protein	Adeh_2339	Adeh_2339	ABC metal ion transporter, periplasmic solute	[TP0469-TP0034 (0.86910707)]
COG0457	COG0803	Adeh_0137	Adeh_0137	hypothetical protein	Adeh_2339	Adeh_2339	ABC metal ion transporter, periplasmic solute	[TP0469-TP0034 (0.86910707)]
COG0457	COG0803	Adeh_3321	Adeh_3321	tetratricopeptide repeat protein	Adeh_2339	Adeh_2339	ABC metal ion transporter, periplasmic solute	[TP0469-TP0034 (0.86910707)]
COG0472	COG1512	Adeh_3768	mraY	Phospho-N-acetylmuramoyl-pentapeptide-transferase (EC 2.7.8.13) (UDP- MurNAc-pentapeptide phosphotransferase)	Adeh_0868	Adeh_0868	protein of unknown function DUF477	[TP0345-TP0561 (0.53951585)]
COG0472	COG1512	Adeh_4277	Adeh_4277	glycosyl transferase, family 4	Adeh_0868	Adeh_0868	protein of unknown function DUF477	[TP0345-TP0561 (0.53951585)]
COG1285	COG1684	Adeh_0487	Adeh_0487	MgtC/SapB transporter	Adeh_1360	Adeh_1360	type III secretion system inner membrane R	[TP0774-TP0716 (0.78400123)]
COG0621	COG2812	Adeh_2355	Adeh_2355	tRNA-i(6)A37 modification enzyme MiaB	Adeh_1312	Adeh_1312	DNA polymerase III, delta prime subunit	[TP0754-TP1005 (0.5550382)]
COG0621	COG2812	Adeh_0093	Adeh_0093	hypothetical protein	Adeh_3637	Adeh_3637	DNA polymerase III, subunits gamma and tau	[TP0754-TP1005 (0.5550382)]
COG0621	COG2812	Adeh_0093	Adeh_0093	hypothetical protein	Adeh_1312	Adeh_1312	DNA polymerase III, delta prime subunit	[TP0754-TP1005 (0.5550382)]
COG0621	COG2812	Adeh_2355	Adeh_2355	tRNA-i(6)A37 modification enzyme MiaB	Adeh_3637	Adeh_3637	DNA polymerase III, subunits gamma and tau	[TP0754-TP1005 (0.5550382)]
COG0739	COG1344	Adeh_0734	Adeh_0734	peptidase M23B	Adeh_1343	Adeh_1343	flagellar hook-associated protein FlgL	[TP0702-TP0870 (0.64395046)]
COG0739	COG1344	Adeh_0752	Adeh_0752	peptidoglycan-binding peptidase M23B	Adeh_1342	Adeh_1342	flagellin-like	[TP0702-TP0870 (0.64395046)]
COG0739	COG1344	Adeh_1227	Adeh_1227	peptidase M23B	Adeh_1343	Adeh_1343	flagellar hook-associated protein FlgL	[TP0702-TP0870 (0.64395046)]
COG0739	COG1344	Adeh_1347	Adeh_1347	peptidase M23B	Adeh_1342	Adeh_1342	flagellin-like	[TP0702-TP0870 (0.64395046)]
COG0739	COG1344	Adeh_0752	Adeh_0752	peptidoglycan-binding peptidase M23B	Adeh_1339	Adeh_1339	flagellin-like	[TP0702-TP0870 (0.64395046)]
COG0739	COG1344	Adeh_0752	Adeh_0752	peptidoglycan-binding peptidase M23B	Adeh_1343	Adeh_1343	flagellar hook-associated protein FlgL	[TP0702-TP0870 (0.64395046)]
COG0739	COG1344	Adeh_1227	Adeh_1227	peptidase M23B	Adeh_1342	Adeh_1342	flagellin-like	[TP0702-TP0870 (0.64395046)]
COG0739	COG1344	Adeh_3671	Adeh_3671	hypothetical protein	Adeh_1339	Adeh_1339	flagellin-like	[TP0702-TP0870 (0.64395046)]
COG0739	COG1344	Adeh_1227	Adeh_1227	peptidase M23B	Adeh_1339	Adeh_1339	flagellin-like	[TP0702-TP0870 (0.64395046)]
COG0739	COG1344	Adeh_3671	Adeh_3671	hypothetical protein	Adeh_1343	Adeh_1343	flagellar hook-associated protein FlgL	[TP0702-TP0870 (0.64395046)]
COG0739	COG1344	Adeh_0734	Adeh_0734	peptidase M23B	Adeh_1339	Adeh_1339	flagellin-like	[TP0702-TP0870 (0.64395046)]
COG0739	COG1344	Adeh_1347	Adeh_1347	peptidase M23B	Adeh_1343	Adeh_1343	flagellar hook-associated protein FlgL	[TP0702-TP0870 (0.64395046)]
COG0739	COG1344	Adeh_3386	Adeh_3386	peptidase M23B	Adeh_1343	Adeh_1343	flagellar hook-associated protein FlgL	[TP0702-TP0870 (0.64395046)]
COG0739	COG1344	Adeh_3386	Adeh_3386	peptidase M23B	Adeh_1342	Adeh_1342	flagellin-like	[TP0702-TP0870 (0.64395046)]
COG0739	COG1344	Adeh_3386	Adeh_3386	peptidase M23B	Adeh_1339	Adeh_1339	flagellin-like	[TP0702-TP0870 (0.64395046)]
COG0739	COG1344	Adeh_0734	Adeh_0734	peptidase M23B	Adeh_1342	Adeh_1342	flagellin-like	[TP0702-TP0870 (0.64395046)]
COG0739	COG1344	Adeh_1347	Adeh_1347	peptidase M23B	Adeh_1339	Adeh_1339	flagellin-like	[TP0702-TP0870 (0.64395046)]
COG0739	COG1344	Adeh_3671	Adeh_3671	hypothetical protein	Adeh_1342	Adeh_1342	flagellin-like	[TP0702-TP0870 (0.64395046)]
COG0442	COG4591	Adeh_0024	Adeh_0024	prolyl-tRNA synthetase	Adeh_1079	Adeh_1079	protein of unknown function DUF214	[TP0160-TP0582 (0.74148)]
COG0442	COG4591	Adeh_0024	Adeh_0024	prolyl-tRNA synthetase	Adeh_3411	Adeh_3411	ABC transporter, inner membrane subunit	[TP0160-TP0582 (0.74148)]
COG0442	COG4591	Adeh_3947	Adeh_3947	prolyl-tRNA synthetase	Adeh_3411	Adeh_3411	ABC transporter, inner membrane subunit	[TP0160-TP0582 (0.74148)]
COG0442	COG4591	Adeh_3947	Adeh_3947	prolyl-tRNA synthetase	Adeh_1079	Adeh_1079	protein of unknown function DUF214	[TP0160-TP0582 (0.74148)]
COG1432	COG1488	Adeh_2817	Adeh_2817	protein of unknown function DUF88	Adeh_3664	Adeh_3664	Nicotinate phosphoribosyltransferase related	[TP0894-TP0628 (0.59059936)]
COG0693	COG0761	Adeh_3041	Adeh_3041	peptidase C56, PfpI	Adeh_1519	Adeh_1519	hydroxymethylbutenyl pyrophosphate reductase	[TP0445-TP0547 (0.53976095)]
COG0693	COG0761	Adeh_0347	Adeh_0347	peptidase C56, PfpI	Adeh_1519	Adeh_1519	hydroxymethylbutenyl pyrophosphate reductase	[TP0445-TP0547 (0.53976095)]
COG1291	COG2239	Adeh_1385	Adeh_1385	MotA/TolQ/ExbB proton channel	Adeh_3944	Adeh_3944	magnesium transporter	[TP0725-TP0917 (0.53720385)]
COG0584	COG1493	Adeh_3985	Adeh_3985	Glycerophosphoryl diester phosphodiesterase	Adeh_0146	Adeh_0146	HPr kinase	[TP0257-TP0591 (0.75711113)]
COG0584	COG1493	Adeh_0937	Adeh_0937	Glycerophosphoryl diester phosphodiesterase	Adeh_0146	Adeh_0146	HPr kinase	[TP0257-TP0591 (0.75711113)]
COG1536	COG4786	Adeh_1393	Adeh_1393	flagellar motor switch protein FliG	Adeh_1351	Adeh_1351	flagellar basal-body rod FlgG	[TP0026-TP0961 (0.8107165)]
COG1536	COG4786	Adeh_1393	Adeh_1393	flagellar motor switch protein FliG	Adeh_1352	Adeh_1352	flagellar basal body rod protein	[TP0026-TP0961 (0.8107165)]
COG0223	COG0664	Adeh_3969	Adeh_3969	methionyl-tRNA formyltransferase	Adeh_1256	Adeh_1256	cyclic nucleotide-binding domain (cNMP-BD)	[TP0756-TP0995 (0.69102824)]
COG0223	COG0664	Adeh_3969	Adeh_3969	methionyl-tRNA formyltransferase	Adeh_2352	Adeh_2352	cyclic nucleotide-binding domain (cNMP-BD)	[TP0756-TP0995 (0.69102824)]
COG0785	COG1512	Adeh_2146	Adeh_2146	cytochrome c biogenesis protein	Adeh_0868	Adeh_0868	protein of unknown function DUF477	[TP0101-TP0561 (0.5550382)]
COG0305	COG2236	Adeh_0079	Adeh_0079	replicative DNA helicase	Adeh_0420	Adeh_0420	phosphoribosyltransferase	[TP0058-TP0050 (0.53343445)]
COG0465	COG4591	Adeh_1495	Adeh_1495	ATP-dependent metalloprotease FtsH	Adeh_3411	Adeh_3411	ABC transporter, inner membrane subunit	[TP0765-TP0582 (0.6598422)]
COG0465	COG4591	Adeh_4241	Adeh_4241	ATP-dependent metalloprotease FtsH	Adeh_1079	Adeh_1079	protein of unknown function DUF214	[TP0765-TP0582 (0.6598422)]
COG0465	COG4591	Adeh_4241	Adeh_4241	ATP-dependent metalloprotease FtsH	Adeh_3411	Adeh_3411	ABC transporter, inner membrane subunit	[TP0765-TP0582 (0.6598422)]
COG0465	COG4591	Adeh_1774	Adeh_1774	ATP-dependent metalloprotease FtsH	Adeh_3411	Adeh_3411	ABC transporter, inner membrane subunit	[TP0765-TP0582 (0.6598422)]
COG0465	COG4591	Adeh_1495	Adeh_1495	ATP-dependent metalloprotease FtsH	Adeh_1079	Adeh_1079	protein of unknown function DUF214	[TP0765-TP0582 (0.6598422)]
COG0465	COG4591	Adeh_1774	Adeh_1774	ATP-dependent metalloprotease FtsH	Adeh_1079	Adeh_1079	protein of unknown function DUF214	[TP0765-TP0582 (0.6598422)]
COG0773	COG0817	Adeh_3772	murC	UDP-N-acetylmuramate--L-alanine ligase (EC 6.3.2.8) (UDP-N- acetylmuramoyl-L-alanine synthetase)	Adeh_0951	Adeh_0951	crossover junction endodeoxyribonuclease RuvC	[TP0341-TP0517 (0.7285616)]
COG0773	COG0817	Adeh_3393	Adeh_3393	UDP-N-acetylmuramate	Adeh_0951	Adeh_0951	crossover junction endodeoxyribonuclease RuvC	[TP0341-TP0517 (0.7285616)]
COG0272	COG0773	Adeh_0693	Adeh_0693	DNA ligase, NAD-dependent	Adeh_3772	murC	UDP-N-acetylmuramate--L-alanine ligase (EC 6.3.2.8) (UDP-N- acetylmuramoyl-L-alanine synthetase)	[TP0634-TP0341 (0.8201813)]
COG0272	COG0773	Adeh_0693	Adeh_0693	DNA ligase, NAD-dependent	Adeh_3393	Adeh_3393	UDP-N-acetylmuramate	[TP0634-TP0341 (0.8201813)]
COG1512	COG2095	Adeh_0868	Adeh_0868	protein of unknown function DUF477	Adeh_2623	Adeh_2623	Multiple antibiotic resistance (MarC)-related	[TP0561-TP0988 (0.5704539)]
COG1512	COG2095	Adeh_0868	Adeh_0868	protein of unknown function DUF477	Adeh_2046	Adeh_2046	Multiple antibiotic resistance (MarC)-related	[TP0561-TP0988 (0.5704539)]
COG1652	COG1684	Adeh_2701	Adeh_2701	peptidoglycan-binding LysM	Adeh_1360	Adeh_1360	type III secretion system inner membrane R	[TP0042-TP0716 (0.75048)]
COG0353	COG0514	Adeh_3635	Adeh_3635	recombination protein RecR	Adeh_0838	Adeh_0838	ATP-dependent DNA helicase, RecQ family	[TP1004-TP0103 (0.6917512)]
COG0036	COG0249	Adeh_3971	Adeh_3971	ribulose-phosphate 3-epimerase	Adeh_0562	Adeh_0562	DNA mismatch repair protein MutS-like	[TP0945-TP0328 (0.6742458)]
COG0036	COG0249	Adeh_3971	Adeh_3971	ribulose-phosphate 3-epimerase	Adeh_1406	Adeh_1406	DNA mismatch repair protein MutS-like	[TP0945-TP0328 (0.6742458)]
COG0036	COG0249	Adeh_3971	Adeh_3971	ribulose-phosphate 3-epimerase	Adeh_1698	Adeh_1698	DNA mismatch repair protein MutS	[TP0945-TP0328 (0.6742458)]
COG0280	COG2204	Adeh_0041	Adeh_0041	Phosphate butyryltransferase	Adeh_1326	Adeh_1326	two component, sigma54 specific, transcriptional	[TP0094-TP0519 (0.5559654)]
COG0280	COG2204	Adeh_0041	Adeh_0041	Phosphate butyryltransferase	Adeh_1276	Adeh_1276	two component, sigma54 specific, transcriptional	[TP0094-TP0519 (0.5559654)]
COG0280	COG2204	Adeh_0041	Adeh_0041	Phosphate butyryltransferase	Adeh_0922	Adeh_0922	two component, sigma54 specific, transcriptional	[TP0094-TP0519 (0.5559654)]
COG0280	COG2204	Adeh_0041	Adeh_0041	Phosphate butyryltransferase	Adeh_3651	Adeh_3651	two component, sigma54 specific, transcriptional	[TP0094-TP0519 (0.5559654)]
COG0280	COG2204	Adeh_0041	Adeh_0041	Phosphate butyryltransferase	Adeh_0967	Adeh_0967	response regulator receiver domain protein	[TP0094-TP0519 (0.5559654)]
COG0280	COG2204	Adeh_0041	Adeh_0041	Phosphate butyryltransferase	Adeh_4250	Adeh_4250	two component, sigma54 specific, transcriptional	[TP0094-TP0519 (0.5559654)]
COG0280	COG2204	Adeh_0041	Adeh_0041	Phosphate butyryltransferase	Adeh_3338	Adeh_3338	two component, sigma54 specific, transcriptional	[TP0094-TP0519 (0.5559654)]
COG0280	COG2204	Adeh_0041	Adeh_0041	Phosphate butyryltransferase	Adeh_0302	Adeh_0302	two component, sigma54 specific, transcriptional	[TP0094-TP0519 (0.5559654)]
COG0280	COG2204	Adeh_0041	Adeh_0041	Phosphate butyryltransferase	Adeh_0504	Adeh_0504	two component, sigma54 specific, transcriptional	[TP0094-TP0519 (0.5559654)]
COG0280	COG2204	Adeh_0041	Adeh_0041	Phosphate butyryltransferase	Adeh_1555	Adeh_1555	two component, sigma54 specific, transcriptional	[TP0094-TP0519 (0.5559654)]
COG0280	COG2204	Adeh_0041	Adeh_0041	Phosphate butyryltransferase	Adeh_0106	Adeh_0106	two component, sigma54 specific, transcriptional	[TP0094-TP0519 (0.5559654)]
COG0280	COG2204	Adeh_0041	Adeh_0041	Phosphate butyryltransferase	Adeh_1992	Adeh_1992	two component, sigma54 specific, transcriptional	[TP0094-TP0519 (0.5559654)]
COG0280	COG2204	Adeh_0041	Adeh_0041	Phosphate butyryltransferase	Adeh_0639	Adeh_0639	two component, sigma54 specific, transcriptional	[TP0094-TP0519 (0.5559654)]
COG0280	COG2204	Adeh_0041	Adeh_0041	Phosphate butyryltransferase	Adeh_2239	Adeh_2239	two component, sigma54 specific, transcriptional	[TP0094-TP0519 (0.5559654)]
COG0280	COG2204	Adeh_0041	Adeh_0041	Phosphate butyryltransferase	Adeh_3471	Adeh_3471	two component, sigma54 specific, transcriptional	[TP0094-TP0519 (0.5559654)]
COG0280	COG2204	Adeh_0041	Adeh_0041	Phosphate butyryltransferase	Adeh_1758	Adeh_1758	two component, sigma54 specific, transcriptional	[TP0094-TP0519 (0.5559654)]
COG0280	COG2204	Adeh_0041	Adeh_0041	Phosphate butyryltransferase	Adeh_3791	Adeh_3791	transcriptional regulator, Fis family	[TP0094-TP0519 (0.5559654)]
COG0280	COG2204	Adeh_0041	Adeh_0041	Phosphate butyryltransferase	Adeh_1711	Adeh_1711	transcriptional regulator, NifA subfamily, Fis	[TP0094-TP0519 (0.5559654)]
COG0280	COG2204	Adeh_0041	Adeh_0041	Phosphate butyryltransferase	Adeh_0688	Adeh_0688	two component, sigma54 specific, transcriptional	[TP0094-TP0519 (0.5559654)]
COG0280	COG2204	Adeh_0041	Adeh_0041	Phosphate butyryltransferase	Adeh_1399	Adeh_1399	sigma54 specific transcriptional regulator with	[TP0094-TP0519 (0.5559654)]
COG0280	COG2204	Adeh_0041	Adeh_0041	Phosphate butyryltransferase	Adeh_1450	Adeh_1450	two component, sigma54 specific, transcriptional	[TP0094-TP0519 (0.5559654)]
COG0280	COG2204	Adeh_0041	Adeh_0041	Phosphate butyryltransferase	Adeh_1055	Adeh_1055	two component, sigma54 specific, transcriptional	[TP0094-TP0519 (0.5559654)]
COG0280	COG2204	Adeh_0041	Adeh_0041	Phosphate butyryltransferase	Adeh_2009	Adeh_2009	two component, sigma54 specific, transcriptional	[TP0094-TP0519 (0.5559654)]
COG0280	COG2204	Adeh_0041	Adeh_0041	Phosphate butyryltransferase	Adeh_2651	Adeh_2651	two component, sigma54 specific, transcriptional	[TP0094-TP0519 (0.5559654)]
COG0280	COG2204	Adeh_0041	Adeh_0041	Phosphate butyryltransferase	Adeh_0626	Adeh_0626	two component, sigma54 specific, transcriptional	[TP0094-TP0519 (0.5559654)]
COG0280	COG2204	Adeh_0041	Adeh_0041	Phosphate butyryltransferase	Adeh_0833	Adeh_0833	two component, sigma54 specific, transcriptional	[TP0094-TP0519 (0.5559654)]
COG0280	COG2204	Adeh_0041	Adeh_0041	Phosphate butyryltransferase	Adeh_0812	Adeh_0812	two component, sigma54 specific, transcriptional	[TP0094-TP0519 (0.5559654)]
COG0280	COG2204	Adeh_0041	Adeh_0041	Phosphate butyryltransferase	Adeh_3091	Adeh_3091	sigma54 specific transcriptional regulator with	[TP0094-TP0519 (0.5559654)]
COG0280	COG2204	Adeh_0041	Adeh_0041	Phosphate butyryltransferase	Adeh_0417	Adeh_0417	two component, sigma54 specific, transcriptional	[TP0094-TP0519 (0.5559654)]
COG0280	COG2204	Adeh_0041	Adeh_0041	Phosphate butyryltransferase	Adeh_3729	Adeh_3729	two component, sigma54 specific, transcriptional	[TP0094-TP0519 (0.5559654)]
COG0280	COG2204	Adeh_0041	Adeh_0041	Phosphate butyryltransferase	Adeh_4240	Adeh_4240	two component, sigma54 specific, transcriptional	[TP0094-TP0519 (0.5559654)]
COG0280	COG2204	Adeh_0041	Adeh_0041	Phosphate butyryltransferase	Adeh_1908	Adeh_1908	two component, sigma54 specific, transcriptional	[TP0094-TP0519 (0.5559654)]
COG0280	COG2204	Adeh_0041	Adeh_0041	Phosphate butyryltransferase	Adeh_2101	Adeh_2101	two component, sigma54 specific, transcriptional	[TP0094-TP0519 (0.5559654)]
COG0124	COG0465	Adeh_1510	Adeh_1510	histidyl-tRNA synthetase	Adeh_4241	Adeh_4241	ATP-dependent metalloprotease FtsH	[TP0641-TP0330 (0.76316583)]
COG0124	COG0465	Adeh_1510	Adeh_1510	histidyl-tRNA synthetase	Adeh_1774	Adeh_1774	ATP-dependent metalloprotease FtsH	[TP0641-TP0330 (0.76316583)]
COG0124	COG0465	Adeh_1510	Adeh_1510	histidyl-tRNA synthetase	Adeh_1495	Adeh_1495	ATP-dependent metalloprotease FtsH	[TP0641-TP0330 (0.76316583)]
COG1396	COG2206	Adeh_0349	Adeh_0349	transcriptional regulator, XRE family	Adeh_1118	Adeh_1118	metal dependent phosphohydrolase	[TP0461-TP0877 (0.81002605)]
COG1396	COG2206	Adeh_0872	Adeh_0872	transcriptional regulator, XRE family with cupin	Adeh_1118	Adeh_1118	metal dependent phosphohydrolase	[TP0461-TP0877 (0.81002605)]
COG1396	COG2206	Adeh_3535	Adeh_3535	transcriptional regulator, XRE family	Adeh_1118	Adeh_1118	metal dependent phosphohydrolase	[TP0461-TP0877 (0.81002605)]
COG1396	COG2206	Adeh_0023	Adeh_0023	transcriptional regulator, XRE family	Adeh_1118	Adeh_1118	metal dependent phosphohydrolase	[TP0461-TP0877 (0.81002605)]
COG1396	COG2206	Adeh_3526	Adeh_3526	transcriptional regulator, XRE family	Adeh_1118	Adeh_1118	metal dependent phosphohydrolase	[TP0461-TP0877 (0.81002605)]
COG0250	COG3439	Adeh_1587	Adeh_1587	NusG antitermination factor	Adeh_3932	Adeh_3932	protein of unknown function DUF302	[TP0236-TP0895 (0.72267145)]
COG0257	COG0719	Adeh_1923	Adeh_1923	ribosomal protein L36	Adeh_0845	Adeh_0845	FeS assembly protein SufD	[TP0209-TP0612 (0.6772987)]
COG0257	COG0719	Adeh_1923	Adeh_1923	ribosomal protein L36	Adeh_0843	Adeh_0843	FeS assembly protein SufB	[TP0209-TP0612 (0.6772987)]
COG0564	COG1843	Adeh_1901	Adeh_1901	Pseudouridine synthase, RluD	Adeh_1388	Adeh_1388	flagellar hook capping protein	[TP0339-TP0728 (0.7885255)]
COG0564	COG1843	Adeh_0056	Adeh_0056	Pseudouridine synthase, RluD	Adeh_1388	Adeh_1388	flagellar hook capping protein	[TP0339-TP0728 (0.7885255)]
COG0564	COG1843	Adeh_3379	Adeh_3379	Pseudouridine synthase, RluD	Adeh_1388	Adeh_1388	flagellar hook capping protein	[TP0339-TP0728 (0.7885255)]
COG0564	COG1843	Adeh_0265	Adeh_0265	Pseudouridine synthase, RluD	Adeh_1388	Adeh_1388	flagellar hook capping protein	[TP0339-TP0728 (0.7885255)]
COG0564	COG1843	Adeh_1865	Adeh_1865	Pseudouridine synthase	Adeh_1388	Adeh_1388	flagellar hook capping protein	[TP0339-TP0728 (0.7885255)]
COG0564	COG1843	Adeh_0195	Adeh_0195	Pseudouridine synthase, RluD	Adeh_1388	Adeh_1388	flagellar hook capping protein	[TP0339-TP0728 (0.7885255)]
COG0564	COG1843	Adeh_4177	Adeh_4177	Pseudouridine synthase, RluD	Adeh_1388	Adeh_1388	flagellar hook capping protein	[TP0339-TP0728 (0.7885255)]
COG0493	COG1488	Adeh_2406	Adeh_2406	FAD-dependent pyridine nucleotide-disulphide	Adeh_3664	Adeh_3664	Nicotinate phosphoribosyltransferase related	[TP0735-TP0628 (0.6598422)]
COG0493	COG1488	Adeh_0818	Adeh_0818	glutamate synthase, NADH/NADPH, small subunit	Adeh_3664	Adeh_3664	Nicotinate phosphoribosyltransferase related	[TP0735-TP0628 (0.6598422)]
COG0493	COG1488	Adeh_3296	Adeh_3296	FAD-dependent pyridine nucleotide-disulphide	Adeh_3664	Adeh_3664	Nicotinate phosphoribosyltransferase related	[TP0735-TP0628 (0.6598422)]
COG0772	COG1512	Adeh_3770	Adeh_3770	Cell cycle protein	Adeh_0868	Adeh_0868	protein of unknown function DUF477	[TP0387-TP0561 (0.5082704)]
COG0772	COG1512	Adeh_2497	Adeh_2497	Rod shape-determining protein RodA	Adeh_0868	Adeh_0868	protein of unknown function DUF477	[TP0387-TP0561 (0.5082704)]
COG0173	COG0493	Adeh_2533	aspS	Aspartyl-tRNA synthetase (EC 6.1.1.12) (Aspartate--tRNA ligase) (AspRS)	Adeh_2406	Adeh_2406	FAD-dependent pyridine nucleotide-disulphide	[TP0985-TP0735 (0.50901)]
COG0173	COG0493	Adeh_2533	aspS	Aspartyl-tRNA synthetase (EC 6.1.1.12) (Aspartate--tRNA ligase) (AspRS)	Adeh_0818	Adeh_0818	glutamate synthase, NADH/NADPH, small subunit	[TP0985-TP0735 (0.50901)]
COG0173	COG0493	Adeh_2533	aspS	Aspartyl-tRNA synthetase (EC 6.1.1.12) (Aspartate--tRNA ligase) (AspRS)	Adeh_3296	Adeh_3296	FAD-dependent pyridine nucleotide-disulphide	[TP0985-TP0735 (0.50901)]
COG0845	COG1394	Adeh_4105	Adeh_4105	secretion protein HlyD	Adeh_1204	Adeh_1204	V-type ATPase, D subunit	[TP0965-TP0527 (0.522211)]
COG0845	COG1394	Adeh_3111	Adeh_3111	secretion protein HlyD	Adeh_1204	Adeh_1204	V-type ATPase, D subunit	[TP0965-TP0527 (0.522211)]
COG0845	COG1394	Adeh_1019	Adeh_1019	secretion protein HlyD	Adeh_1204	Adeh_1204	V-type ATPase, D subunit	[TP0965-TP0527 (0.522211)]
COG0845	COG1394	Adeh_4154	Adeh_4154	secretion protein HlyD	Adeh_1204	Adeh_1204	V-type ATPase, D subunit	[TP0965-TP0527 (0.522211)]
COG0845	COG1394	Adeh_2972	Adeh_2972	secretion protein HlyD	Adeh_1204	Adeh_1204	V-type ATPase, D subunit	[TP0965-TP0527 (0.522211)]
COG0845	COG1394	Adeh_0518	Adeh_0518	secretion protein HlyD	Adeh_1204	Adeh_1204	V-type ATPase, D subunit	[TP0965-TP0527 (0.522211)]
COG0845	COG1394	Adeh_3942	Adeh_3942	cell wall surface anchor family protein	Adeh_1204	Adeh_1204	V-type ATPase, D subunit	[TP0965-TP0527 (0.522211)]
COG0845	COG1394	Adeh_0225	Adeh_0225	secretion protein HlyD	Adeh_1204	Adeh_1204	V-type ATPase, D subunit	[TP0965-TP0527 (0.522211)]
COG0845	COG1394	Adeh_1189	Adeh_1189	secretion protein HlyD	Adeh_1204	Adeh_1204	V-type ATPase, D subunit	[TP0965-TP0527 (0.522211)]
COG0845	COG1394	Adeh_1475	Adeh_1475	secretion protein HlyD	Adeh_1204	Adeh_1204	V-type ATPase, D subunit	[TP0965-TP0527 (0.522211)]
COG0845	COG1394	Adeh_2021	Adeh_2021	secretion protein HlyD	Adeh_1204	Adeh_1204	V-type ATPase, D subunit	[TP0965-TP0527 (0.522211)]
COG0845	COG1394	Adeh_3412	Adeh_3412	secretion protein HlyD	Adeh_1204	Adeh_1204	V-type ATPase, D subunit	[TP0965-TP0527 (0.522211)]
COG0845	COG1394	Adeh_2658	Adeh_2658	secretion protein HlyD	Adeh_1204	Adeh_1204	V-type ATPase, D subunit	[TP0965-TP0527 (0.522211)]
COG0845	COG1394	Adeh_2237	Adeh_2237	secretion protein HlyD	Adeh_1204	Adeh_1204	V-type ATPase, D subunit	[TP0965-TP0527 (0.522211)]
COG0845	COG1394	Adeh_1184	Adeh_1184	secretion protein HlyD	Adeh_1204	Adeh_1204	V-type ATPase, D subunit	[TP0965-TP0527 (0.522211)]
COG0845	COG1394	Adeh_3874	Adeh_3874	secretion protein HlyD	Adeh_1204	Adeh_1204	V-type ATPase, D subunit	[TP0965-TP0527 (0.522211)]
COG0860	COG2080	Adeh_1694	Adeh_1694	N-acetylmuramoyl-L-alanine amidase	Adeh_3103	Adeh_3103	(2Fe-2S)-binding ferredoxin	[TP0247-TP0080 (0.7296782)]
COG0860	COG2080	Adeh_3362	Adeh_3362	N-acetylmuramoyl-L-alanine amidase	Adeh_3103	Adeh_3103	(2Fe-2S)-binding ferredoxin	[TP0247-TP0080 (0.7296782)]
COG0504	COG0728	Adeh_4174	Adeh_4174	CTP synthase	Adeh_2384	Adeh_2384	integral membrane protein MviN	[TP0305-TP0516 (0.84299135)]
COG0275	COG0820	Adeh_3763	Adeh_3763	methyltransferase	Adeh_1631	Adeh_1631	hypothetical protein	[TP0384-TP0068 (0.79878455)]
COG0275	COG0820	Adeh_3763	Adeh_3763	methyltransferase	Adeh_4229	Adeh_4229	Radical SAM	[TP0384-TP0068 (0.79878455)]
COG0267	COG0357	Adeh_1585	Adeh_1585	ribosomal protein L33	Adeh_4356	Adeh_4356	methyltransferase GidB	[TP0234-TP0946 (0.6249908)]
COG0234	COG0772	Adeh_3593	Adeh_3593	Chaperonin Cpn10, GroES	Adeh_2497	Adeh_2497	Rod shape-determining protein RodA	[TP1013-TP0387 (0.81326103)]
COG0234	COG0772	Adeh_3593	Adeh_3593	Chaperonin Cpn10, GroES	Adeh_3770	Adeh_3770	Cell cycle protein	[TP1013-TP0387 (0.81326103)]
COG0305	COG1595	Adeh_0079	Adeh_0079	replicative DNA helicase	Adeh_3735	Adeh_3735	sigma-24 (FecI-like)	[TP0058-TP0092 (0.74082893)]
COG0305	COG1595	Adeh_0079	Adeh_0079	replicative DNA helicase	Adeh_3124	Adeh_3124	sigma-24 (FecI-like)	[TP0058-TP0092 (0.74082893)]
COG0305	COG1595	Adeh_0079	Adeh_0079	replicative DNA helicase	Adeh_2415	Adeh_2415	sigma-24 (FecI-like)	[TP0058-TP0092 (0.74082893)]
COG0305	COG1595	Adeh_0079	Adeh_0079	replicative DNA helicase	Adeh_0742	Adeh_0742	sigma-24 (FecI-like)	[TP0058-TP0092 (0.74082893)]
COG0305	COG1595	Adeh_0079	Adeh_0079	replicative DNA helicase	Adeh_2378	Adeh_2378	sigma-24 (FecI-like)	[TP0058-TP0092 (0.74082893)]
COG0305	COG1595	Adeh_0079	Adeh_0079	replicative DNA helicase	Adeh_1747	Adeh_1747	sigma-24 (FecI-like)	[TP0058-TP0092 (0.74082893)]
COG0305	COG1595	Adeh_0079	Adeh_0079	replicative DNA helicase	Adeh_3852	Adeh_3852	sigma-24 (FecI-like)	[TP0058-TP0092 (0.74082893)]
COG0305	COG1595	Adeh_0079	Adeh_0079	replicative DNA helicase	Adeh_4271	Adeh_4271	sigma-24 (FecI-like)	[TP0058-TP0092 (0.74082893)]
COG0305	COG1595	Adeh_0079	Adeh_0079	replicative DNA helicase	Adeh_0230	Adeh_0230	sigma-24 (FecI-like)	[TP0058-TP0092 (0.74082893)]
COG0305	COG1595	Adeh_0079	Adeh_0079	replicative DNA helicase	Adeh_3129	Adeh_3129	sigma-24 (FecI-like)	[TP0058-TP0092 (0.74082893)]
COG0305	COG1595	Adeh_0079	Adeh_0079	replicative DNA helicase	Adeh_0466	Adeh_0466	sigma-24 (FecI-like)	[TP0058-TP0092 (0.74082893)]
COG0305	COG1595	Adeh_0079	Adeh_0079	replicative DNA helicase	Adeh_2250	Adeh_2250	sigma-24 (FecI-like)	[TP0058-TP0092 (0.74082893)]
COG0305	COG1595	Adeh_0079	Adeh_0079	replicative DNA helicase	Adeh_1678	Adeh_1678	sigma-24 (FecI-like)	[TP0058-TP0092 (0.74082893)]
COG0305	COG1595	Adeh_0079	Adeh_0079	replicative DNA helicase	Adeh_0557	Adeh_0557	sigma-24 (FecI-like)	[TP0058-TP0092 (0.74082893)]
COG0305	COG1595	Adeh_0079	Adeh_0079	replicative DNA helicase	Adeh_2145	Adeh_2145	sigma-24 (FecI-like)	[TP0058-TP0092 (0.74082893)]
COG0305	COG1595	Adeh_0079	Adeh_0079	replicative DNA helicase	Adeh_0794	Adeh_0794	sigma-24 (FecI-like)	[TP0058-TP0092 (0.74082893)]
COG0228	COG0250	Adeh_1916	rpsP	30S ribosomal protein S16	Adeh_1587	Adeh_1587	NusG antitermination factor	[TP0905-TP0236 (0.7099409)]
COG1595	COG1868	Adeh_2250	Adeh_2250	sigma-24 (FecI-like)	Adeh_1365	Adeh_1365	flagellar motor switch protein FliM	[TP0092-TP0721 (0.802411)]
COG1595	COG1868	Adeh_2415	Adeh_2415	sigma-24 (FecI-like)	Adeh_1365	Adeh_1365	flagellar motor switch protein FliM	[TP0092-TP0721 (0.802411)]
COG1595	COG1868	Adeh_1747	Adeh_1747	sigma-24 (FecI-like)	Adeh_1365	Adeh_1365	flagellar motor switch protein FliM	[TP0092-TP0721 (0.802411)]
COG1595	COG1868	Adeh_0466	Adeh_0466	sigma-24 (FecI-like)	Adeh_1365	Adeh_1365	flagellar motor switch protein FliM	[TP0092-TP0721 (0.802411)]
COG1595	COG1868	Adeh_3129	Adeh_3129	sigma-24 (FecI-like)	Adeh_1365	Adeh_1365	flagellar motor switch protein FliM	[TP0092-TP0721 (0.802411)]
COG1595	COG1868	Adeh_3735	Adeh_3735	sigma-24 (FecI-like)	Adeh_1365	Adeh_1365	flagellar motor switch protein FliM	[TP0092-TP0721 (0.802411)]
COG1595	COG1868	Adeh_2145	Adeh_2145	sigma-24 (FecI-like)	Adeh_1365	Adeh_1365	flagellar motor switch protein FliM	[TP0092-TP0721 (0.802411)]
COG1595	COG1868	Adeh_0557	Adeh_0557	sigma-24 (FecI-like)	Adeh_1365	Adeh_1365	flagellar motor switch protein FliM	[TP0092-TP0721 (0.802411)]
COG1595	COG1868	Adeh_0230	Adeh_0230	sigma-24 (FecI-like)	Adeh_1365	Adeh_1365	flagellar motor switch protein FliM	[TP0092-TP0721 (0.802411)]
COG1595	COG1868	Adeh_3852	Adeh_3852	sigma-24 (FecI-like)	Adeh_1365	Adeh_1365	flagellar motor switch protein FliM	[TP0092-TP0721 (0.802411)]
COG1595	COG1868	Adeh_2378	Adeh_2378	sigma-24 (FecI-like)	Adeh_1365	Adeh_1365	flagellar motor switch protein FliM	[TP0092-TP0721 (0.802411)]
COG1595	COG1868	Adeh_1678	Adeh_1678	sigma-24 (FecI-like)	Adeh_1365	Adeh_1365	flagellar motor switch protein FliM	[TP0092-TP0721 (0.802411)]
COG1595	COG1868	Adeh_0742	Adeh_0742	sigma-24 (FecI-like)	Adeh_1365	Adeh_1365	flagellar motor switch protein FliM	[TP0092-TP0721 (0.802411)]
COG1595	COG1868	Adeh_0794	Adeh_0794	sigma-24 (FecI-like)	Adeh_1365	Adeh_1365	flagellar motor switch protein FliM	[TP0092-TP0721 (0.802411)]
COG1595	COG1868	Adeh_4271	Adeh_4271	sigma-24 (FecI-like)	Adeh_1365	Adeh_1365	flagellar motor switch protein FliM	[TP0092-TP0721 (0.802411)]
COG1595	COG1868	Adeh_3124	Adeh_3124	sigma-24 (FecI-like)	Adeh_1365	Adeh_1365	flagellar motor switch protein FliM	[TP0092-TP0721 (0.802411)]
COG0173	COG1512	Adeh_2533	aspS	Aspartyl-tRNA synthetase (EC 6.1.1.12) (Aspartate--tRNA ligase) (AspRS)	Adeh_0868	Adeh_0868	protein of unknown function DUF477	[TP0985-TP0561 (0.83540547)]
COG0465	COG0532	Adeh_1495	Adeh_1495	ATP-dependent metalloprotease FtsH	Adeh_1102	Adeh_1102	translation initiation factor IF-2	[TP0330-TP0891 (0.8751731)]
COG0465	COG0532	Adeh_1774	Adeh_1774	ATP-dependent metalloprotease FtsH	Adeh_1102	Adeh_1102	translation initiation factor IF-2	[TP0330-TP0891 (0.8751731)]
COG0465	COG0532	Adeh_4241	Adeh_4241	ATP-dependent metalloprotease FtsH	Adeh_1102	Adeh_1102	translation initiation factor IF-2	[TP0330-TP0891 (0.8751731)]
COG0265	COG1381	Adeh_0073	Adeh_0073	peptidase S1 and S6, chymotrypsin/Hap	Adeh_1303	Adeh_1303	DNA repair protein RecO	[TP0773-TP0636 (0.870009)]
COG0265	COG1381	Adeh_0855	Adeh_0855	peptidase S1 and S6, chymotrypsin/Hap	Adeh_1303	Adeh_1303	DNA repair protein RecO	[TP0773-TP0636 (0.870009)]
COG0265	COG1381	Adeh_1771	Adeh_1771	peptidase S1C, Do	Adeh_1303	Adeh_1303	DNA repair protein RecO	[TP0773-TP0636 (0.870009)]
COG0265	COG1381	Adeh_1115	Adeh_1115	peptidase S1 and S6, chymotrypsin/Hap	Adeh_1303	Adeh_1303	DNA repair protein RecO	[TP0773-TP0636 (0.870009)]
COG0265	COG1381	Adeh_0856	Adeh_0856	PDZ/DHR/GLGF	Adeh_1303	Adeh_1303	DNA repair protein RecO	[TP0773-TP0636 (0.870009)]
COG0265	COG1381	Adeh_0386	Adeh_0386	peptidase S1 and S6, chymotrypsin/Hap	Adeh_1303	Adeh_1303	DNA repair protein RecO	[TP0773-TP0636 (0.870009)]
COG0265	COG1381	Adeh_1551	Adeh_1551	peptidase S1 and S6, chymotrypsin/Hap	Adeh_1303	Adeh_1303	DNA repair protein RecO	[TP0773-TP0636 (0.870009)]
COG0457	COG0860	Adeh_2822	Adeh_2822	tetratricopeptide repeat protein	Adeh_3362	Adeh_3362	N-acetylmuramoyl-L-alanine amidase	[TP0820-TP0247 (0.74644035), TP0067-TP0247 (0.79531366)]
COG0457	COG0860	Adeh_0137	Adeh_0137	hypothetical protein	Adeh_1694	Adeh_1694	N-acetylmuramoyl-L-alanine amidase	[TP0820-TP0247 (0.74644035), TP0067-TP0247 (0.79531366)]
COG0457	COG0860	Adeh_2822	Adeh_2822	tetratricopeptide repeat protein	Adeh_1694	Adeh_1694	N-acetylmuramoyl-L-alanine amidase	[TP0820-TP0247 (0.74644035), TP0067-TP0247 (0.79531366)]
COG0457	COG0860	Adeh_2980	Adeh_2980	tetratricopeptide repeat protein	Adeh_3362	Adeh_3362	N-acetylmuramoyl-L-alanine amidase	[TP0820-TP0247 (0.74644035), TP0067-TP0247 (0.79531366)]
COG0457	COG0860	Adeh_2643	Adeh_2643	cellulose biosynthesis (CelD)-like protein	Adeh_1694	Adeh_1694	N-acetylmuramoyl-L-alanine amidase	[TP0820-TP0247 (0.74644035), TP0067-TP0247 (0.79531366)]
COG0457	COG0860	Adeh_2980	Adeh_2980	tetratricopeptide repeat protein	Adeh_1694	Adeh_1694	N-acetylmuramoyl-L-alanine amidase	[TP0820-TP0247 (0.74644035), TP0067-TP0247 (0.79531366)]
COG0457	COG0860	Adeh_3333	Adeh_3333	tetratricopeptide repeat protein	Adeh_3362	Adeh_3362	N-acetylmuramoyl-L-alanine amidase	[TP0820-TP0247 (0.74644035), TP0067-TP0247 (0.79531366)]
COG0457	COG0860	Adeh_3321	Adeh_3321	tetratricopeptide repeat protein	Adeh_1694	Adeh_1694	N-acetylmuramoyl-L-alanine amidase	[TP0820-TP0247 (0.74644035), TP0067-TP0247 (0.79531366)]
COG0457	COG0860	Adeh_3364	Adeh_3364	tetratricopeptide repeata protein	Adeh_3362	Adeh_3362	N-acetylmuramoyl-L-alanine amidase	[TP0820-TP0247 (0.74644035), TP0067-TP0247 (0.79531366)]
COG0457	COG0860	Adeh_3321	Adeh_3321	tetratricopeptide repeat protein	Adeh_3362	Adeh_3362	N-acetylmuramoyl-L-alanine amidase	[TP0820-TP0247 (0.74644035), TP0067-TP0247 (0.79531366)]
COG0457	COG0860	Adeh_1266	Adeh_1266	tetratricopeptide repeat protein	Adeh_1694	Adeh_1694	N-acetylmuramoyl-L-alanine amidase	[TP0820-TP0247 (0.74644035), TP0067-TP0247 (0.79531366)]
COG0457	COG0860	Adeh_0137	Adeh_0137	hypothetical protein	Adeh_3362	Adeh_3362	N-acetylmuramoyl-L-alanine amidase	[TP0820-TP0247 (0.74644035), TP0067-TP0247 (0.79531366)]
COG0457	COG0860	Adeh_3364	Adeh_3364	tetratricopeptide repeata protein	Adeh_1694	Adeh_1694	N-acetylmuramoyl-L-alanine amidase	[TP0820-TP0247 (0.74644035), TP0067-TP0247 (0.79531366)]
COG0457	COG0860	Adeh_3415	Adeh_3415	tetratricopeptide repeat protein	Adeh_1694	Adeh_1694	N-acetylmuramoyl-L-alanine amidase	[TP0820-TP0247 (0.74644035), TP0067-TP0247 (0.79531366)]
COG0457	COG0860	Adeh_3333	Adeh_3333	tetratricopeptide repeat protein	Adeh_1694	Adeh_1694	N-acetylmuramoyl-L-alanine amidase	[TP0820-TP0247 (0.74644035), TP0067-TP0247 (0.79531366)]
COG0457	COG0860	Adeh_1266	Adeh_1266	tetratricopeptide repeat protein	Adeh_3362	Adeh_3362	N-acetylmuramoyl-L-alanine amidase	[TP0820-TP0247 (0.74644035), TP0067-TP0247 (0.79531366)]
COG0457	COG0860	Adeh_2643	Adeh_2643	cellulose biosynthesis (CelD)-like protein	Adeh_3362	Adeh_3362	N-acetylmuramoyl-L-alanine amidase	[TP0820-TP0247 (0.74644035), TP0067-TP0247 (0.79531366)]
COG0457	COG0860	Adeh_2032	Adeh_2032	tetratricopeptide repeat protein	Adeh_1694	Adeh_1694	N-acetylmuramoyl-L-alanine amidase	[TP0820-TP0247 (0.74644035), TP0067-TP0247 (0.79531366)]
COG0457	COG0860	Adeh_2032	Adeh_2032	tetratricopeptide repeat protein	Adeh_3362	Adeh_3362	N-acetylmuramoyl-L-alanine amidase	[TP0820-TP0247 (0.74644035), TP0067-TP0247 (0.79531366)]
COG0457	COG0860	Adeh_3415	Adeh_3415	tetratricopeptide repeat protein	Adeh_3362	Adeh_3362	N-acetylmuramoyl-L-alanine amidase	[TP0820-TP0247 (0.74644035), TP0067-TP0247 (0.79531366)]
COG2201	COG4786	Adeh_0614	Adeh_0614	response regulator receiver (CheY-like)	Adeh_1351	Adeh_1351	flagellar basal-body rod FlgG	[TP0631-TP0961 (0.5728655)]
COG2201	COG4786	Adeh_0600	Adeh_0600	response regulator receiver (CheY-like)	Adeh_1352	Adeh_1352	flagellar basal body rod protein	[TP0631-TP0961 (0.5728655)]
COG2201	COG4786	Adeh_0614	Adeh_0614	response regulator receiver (CheY-like)	Adeh_1352	Adeh_1352	flagellar basal body rod protein	[TP0631-TP0961 (0.5728655)]
COG2201	COG4786	Adeh_2730	Adeh_2730	response regulator receiver (CheY-like)	Adeh_1352	Adeh_1352	flagellar basal body rod protein	[TP0631-TP0961 (0.5728655)]
COG2201	COG4786	Adeh_1383	Adeh_1383	response regulator receiver (CheY-like)	Adeh_1352	Adeh_1352	flagellar basal body rod protein	[TP0631-TP0961 (0.5728655)]
COG2201	COG4786	Adeh_1192	Adeh_1192	response regulator receiver (CheY-like)	Adeh_1351	Adeh_1351	flagellar basal-body rod FlgG	[TP0631-TP0961 (0.5728655)]
COG2201	COG4786	Adeh_1192	Adeh_1192	response regulator receiver (CheY-like)	Adeh_1352	Adeh_1352	flagellar basal body rod protein	[TP0631-TP0961 (0.5728655)]
COG2201	COG4786	Adeh_0600	Adeh_0600	response regulator receiver (CheY-like)	Adeh_1351	Adeh_1351	flagellar basal-body rod FlgG	[TP0631-TP0961 (0.5728655)]
COG2201	COG4786	Adeh_1373	Adeh_1373	response regulator receiver (CheY-like)	Adeh_1351	Adeh_1351	flagellar basal-body rod FlgG	[TP0631-TP0961 (0.5728655)]
COG2201	COG4786	Adeh_2730	Adeh_2730	response regulator receiver (CheY-like)	Adeh_1351	Adeh_1351	flagellar basal-body rod FlgG	[TP0631-TP0961 (0.5728655)]
COG2201	COG4786	Adeh_1373	Adeh_1373	response regulator receiver (CheY-like)	Adeh_1352	Adeh_1352	flagellar basal body rod protein	[TP0631-TP0961 (0.5728655)]
COG2201	COG4786	Adeh_1383	Adeh_1383	response regulator receiver (CheY-like)	Adeh_1351	Adeh_1351	flagellar basal-body rod FlgG	[TP0631-TP0961 (0.5728655)]
COG0652	COG1749	Adeh_3603	Adeh_3603	peptidyl-prolyl cis-trans isomerase, cyclophilin	Adeh_1387	Adeh_1387	hypothetical protein	[TP0947-TP0727 (0.6414869)]
COG0652	COG1749	Adeh_1652	Adeh_1652	peptidylprolyl isomerase	Adeh_1387	Adeh_1387	hypothetical protein	[TP0947-TP0727 (0.6414869)]
COG0652	COG1749	Adeh_1651	Adeh_1651	peptidylprolyl isomerase	Adeh_1387	Adeh_1387	hypothetical protein	[TP0947-TP0727 (0.6414869)]
COG1186	COG1925	Adeh_2716	Adeh_2716	peptide chain release factor 2	Adeh_0152	Adeh_0152	HPrNtr	[TP0576-TP0589 (0.79878455)]
COG1186	COG1925	Adeh_3409	Adeh_3409	Class I peptide chain release factor	Adeh_0152	Adeh_0152	HPrNtr	[TP0576-TP0589 (0.79878455)]
COG1749	COG2885	Adeh_1387	Adeh_1387	hypothetical protein	Adeh_4193	Adeh_4193	outer membrane protein, OmpA/MotB family	[TP0727-TP0292 (0.89187646)]
COG1749	COG2885	Adeh_1387	Adeh_1387	hypothetical protein	Adeh_0879	Adeh_0879	outer membrane protein, OmpA/MotB family	[TP0727-TP0292 (0.89187646)]
COG0195	COG1643	Adeh_1100	Adeh_1100	NusA antitermination factor	Adeh_0787	Adeh_0787	ATP-dependent helicase HrpB	[TP0892-TP0526 (0.71912634)]
COG0216	COG0457	Adeh_0366	Adeh_0366	peptide chain release factor 1	Adeh_1266	Adeh_1266	tetratricopeptide repeat protein	[TP0051-TP0067 (0.7097377)]
COG0216	COG0457	Adeh_0366	Adeh_0366	peptide chain release factor 1	Adeh_2643	Adeh_2643	cellulose biosynthesis (CelD)-like protein	[TP0051-TP0067 (0.7097377)]
COG0216	COG0457	Adeh_0366	Adeh_0366	peptide chain release factor 1	Adeh_3321	Adeh_3321	tetratricopeptide repeat protein	[TP0051-TP0067 (0.7097377)]
COG0216	COG0457	Adeh_0366	Adeh_0366	peptide chain release factor 1	Adeh_2980	Adeh_2980	tetratricopeptide repeat protein	[TP0051-TP0067 (0.7097377)]
COG0216	COG0457	Adeh_0366	Adeh_0366	peptide chain release factor 1	Adeh_2822	Adeh_2822	tetratricopeptide repeat protein	[TP0051-TP0067 (0.7097377)]
COG0216	COG0457	Adeh_0366	Adeh_0366	peptide chain release factor 1	Adeh_3364	Adeh_3364	tetratricopeptide repeata protein	[TP0051-TP0067 (0.7097377)]
COG0216	COG0457	Adeh_0366	Adeh_0366	peptide chain release factor 1	Adeh_3415	Adeh_3415	tetratricopeptide repeat protein	[TP0051-TP0067 (0.7097377)]
COG0216	COG0457	Adeh_0366	Adeh_0366	peptide chain release factor 1	Adeh_0137	Adeh_0137	hypothetical protein	[TP0051-TP0067 (0.7097377)]
COG0216	COG0457	Adeh_0366	Adeh_0366	peptide chain release factor 1	Adeh_3333	Adeh_3333	tetratricopeptide repeat protein	[TP0051-TP0067 (0.7097377)]
COG0216	COG0457	Adeh_0366	Adeh_0366	peptide chain release factor 1	Adeh_2032	Adeh_2032	tetratricopeptide repeat protein	[TP0051-TP0067 (0.7097377)]
COG1360	COG4786	Adeh_1384	Adeh_1384	outer membrane protein, OmpA/MotB family	Adeh_1351	Adeh_1351	flagellar basal-body rod FlgG	[TP0724-TP0961 (0.729456)]
COG1360	COG4786	Adeh_1384	Adeh_1384	outer membrane protein, OmpA/MotB family	Adeh_1352	Adeh_1352	flagellar basal body rod protein	[TP0724-TP0961 (0.729456)]
COG1352	COG2206	Adeh_1382	Adeh_1382	MCP methyltransferase, CheR-type	Adeh_1118	Adeh_1118	metal dependent phosphohydrolase	[TP0630-TP0877 (0.67253613)]
COG1352	COG2206	Adeh_1371	Adeh_1371	MCP methyltransferase, CheR-type	Adeh_1118	Adeh_1118	metal dependent phosphohydrolase	[TP0630-TP0877 (0.67253613)]
COG1352	COG2206	Adeh_3954	Adeh_3954	MCP methyltransferase, CheR-type	Adeh_1118	Adeh_1118	metal dependent phosphohydrolase	[TP0630-TP0877 (0.67253613)]
COG1352	COG2206	Adeh_2941	Adeh_2941	MCP methyltransferase, CheR-type	Adeh_1118	Adeh_1118	metal dependent phosphohydrolase	[TP0630-TP0877 (0.67253613)]
COG1352	COG2206	Adeh_2731	Adeh_2731	MCP methyltransferase, CheR-type	Adeh_1118	Adeh_1118	metal dependent phosphohydrolase	[TP0630-TP0877 (0.67253613)]
COG1352	COG2206	Adeh_1196	Adeh_1196	MCP methyltransferase, CheR-type	Adeh_1118	Adeh_1118	metal dependent phosphohydrolase	[TP0630-TP0877 (0.67253613)]
COG1352	COG2206	Adeh_0601	Adeh_0601	MCP methyltransferase, CheR-type	Adeh_1118	Adeh_1118	metal dependent phosphohydrolase	[TP0630-TP0877 (0.67253613)]
COG1385	COG2204	Adeh_2992	Adeh_2992	protein of unknown function DUF558	Adeh_3651	Adeh_3651	two component, sigma54 specific, transcriptional	[TP0032-TP0519 (0.67332727)]
COG1385	COG2204	Adeh_0247	Adeh_0247	hypothetical protein	Adeh_4250	Adeh_4250	two component, sigma54 specific, transcriptional	[TP0032-TP0519 (0.67332727)]
COG1385	COG2204	Adeh_0247	Adeh_0247	hypothetical protein	Adeh_1711	Adeh_1711	transcriptional regulator, NifA subfamily, Fis	[TP0032-TP0519 (0.67332727)]
COG1385	COG2204	Adeh_2992	Adeh_2992	protein of unknown function DUF558	Adeh_2651	Adeh_2651	two component, sigma54 specific, transcriptional	[TP0032-TP0519 (0.67332727)]
COG1385	COG2204	Adeh_0247	Adeh_0247	hypothetical protein	Adeh_0688	Adeh_0688	two component, sigma54 specific, transcriptional	[TP0032-TP0519 (0.67332727)]
COG1385	COG2204	Adeh_0247	Adeh_0247	hypothetical protein	Adeh_2651	Adeh_2651	two component, sigma54 specific, transcriptional	[TP0032-TP0519 (0.67332727)]
COG1385	COG2204	Adeh_2992	Adeh_2992	protein of unknown function DUF558	Adeh_2101	Adeh_2101	two component, sigma54 specific, transcriptional	[TP0032-TP0519 (0.67332727)]
COG1385	COG2204	Adeh_2992	Adeh_2992	protein of unknown function DUF558	Adeh_0504	Adeh_0504	two component, sigma54 specific, transcriptional	[TP0032-TP0519 (0.67332727)]
COG1385	COG2204	Adeh_0247	Adeh_0247	hypothetical protein	Adeh_0922	Adeh_0922	two component, sigma54 specific, transcriptional	[TP0032-TP0519 (0.67332727)]
COG1385	COG2204	Adeh_0247	Adeh_0247	hypothetical protein	Adeh_0417	Adeh_0417	two component, sigma54 specific, transcriptional	[TP0032-TP0519 (0.67332727)]
COG1385	COG2204	Adeh_0247	Adeh_0247	hypothetical protein	Adeh_0639	Adeh_0639	two component, sigma54 specific, transcriptional	[TP0032-TP0519 (0.67332727)]
COG1385	COG2204	Adeh_0247	Adeh_0247	hypothetical protein	Adeh_1326	Adeh_1326	two component, sigma54 specific, transcriptional	[TP0032-TP0519 (0.67332727)]
COG1385	COG2204	Adeh_0247	Adeh_0247	hypothetical protein	Adeh_3091	Adeh_3091	sigma54 specific transcriptional regulator with	[TP0032-TP0519 (0.67332727)]
COG1385	COG2204	Adeh_2992	Adeh_2992	protein of unknown function DUF558	Adeh_1055	Adeh_1055	two component, sigma54 specific, transcriptional	[TP0032-TP0519 (0.67332727)]
COG1385	COG2204	Adeh_0247	Adeh_0247	hypothetical protein	Adeh_0812	Adeh_0812	two component, sigma54 specific, transcriptional	[TP0032-TP0519 (0.67332727)]
COG1385	COG2204	Adeh_2992	Adeh_2992	protein of unknown function DUF558	Adeh_0967	Adeh_0967	response regulator receiver domain protein	[TP0032-TP0519 (0.67332727)]
COG1385	COG2204	Adeh_0247	Adeh_0247	hypothetical protein	Adeh_0302	Adeh_0302	two component, sigma54 specific, transcriptional	[TP0032-TP0519 (0.67332727)]
COG1385	COG2204	Adeh_0247	Adeh_0247	hypothetical protein	Adeh_3338	Adeh_3338	two component, sigma54 specific, transcriptional	[TP0032-TP0519 (0.67332727)]
COG1385	COG2204	Adeh_0247	Adeh_0247	hypothetical protein	Adeh_1758	Adeh_1758	two component, sigma54 specific, transcriptional	[TP0032-TP0519 (0.67332727)]
COG1385	COG2204	Adeh_2992	Adeh_2992	protein of unknown function DUF558	Adeh_0639	Adeh_0639	two component, sigma54 specific, transcriptional	[TP0032-TP0519 (0.67332727)]
COG1385	COG2204	Adeh_0247	Adeh_0247	hypothetical protein	Adeh_3651	Adeh_3651	two component, sigma54 specific, transcriptional	[TP0032-TP0519 (0.67332727)]
COG1385	COG2204	Adeh_0247	Adeh_0247	hypothetical protein	Adeh_0106	Adeh_0106	two component, sigma54 specific, transcriptional	[TP0032-TP0519 (0.67332727)]
COG1385	COG2204	Adeh_2992	Adeh_2992	protein of unknown function DUF558	Adeh_1711	Adeh_1711	transcriptional regulator, NifA subfamily, Fis	[TP0032-TP0519 (0.67332727)]
COG1385	COG2204	Adeh_2992	Adeh_2992	protein of unknown function DUF558	Adeh_0302	Adeh_0302	two component, sigma54 specific, transcriptional	[TP0032-TP0519 (0.67332727)]
COG1385	COG2204	Adeh_2992	Adeh_2992	protein of unknown function DUF558	Adeh_0688	Adeh_0688	two component, sigma54 specific, transcriptional	[TP0032-TP0519 (0.67332727)]
COG1385	COG2204	Adeh_2992	Adeh_2992	protein of unknown function DUF558	Adeh_1555	Adeh_1555	two component, sigma54 specific, transcriptional	[TP0032-TP0519 (0.67332727)]
COG1385	COG2204	Adeh_0247	Adeh_0247	hypothetical protein	Adeh_3791	Adeh_3791	transcriptional regulator, Fis family	[TP0032-TP0519 (0.67332727)]
COG1385	COG2204	Adeh_2992	Adeh_2992	protein of unknown function DUF558	Adeh_1276	Adeh_1276	two component, sigma54 specific, transcriptional	[TP0032-TP0519 (0.67332727)]
COG1385	COG2204	Adeh_2992	Adeh_2992	protein of unknown function DUF558	Adeh_0417	Adeh_0417	two component, sigma54 specific, transcriptional	[TP0032-TP0519 (0.67332727)]
COG1385	COG2204	Adeh_0247	Adeh_0247	hypothetical protein	Adeh_4240	Adeh_4240	two component, sigma54 specific, transcriptional	[TP0032-TP0519 (0.67332727)]
COG1385	COG2204	Adeh_0247	Adeh_0247	hypothetical protein	Adeh_0504	Adeh_0504	two component, sigma54 specific, transcriptional	[TP0032-TP0519 (0.67332727)]
COG1385	COG2204	Adeh_0247	Adeh_0247	hypothetical protein	Adeh_1555	Adeh_1555	two component, sigma54 specific, transcriptional	[TP0032-TP0519 (0.67332727)]
COG1385	COG2204	Adeh_0247	Adeh_0247	hypothetical protein	Adeh_3471	Adeh_3471	two component, sigma54 specific, transcriptional	[TP0032-TP0519 (0.67332727)]
COG1385	COG2204	Adeh_0247	Adeh_0247	hypothetical protein	Adeh_2239	Adeh_2239	two component, sigma54 specific, transcriptional	[TP0032-TP0519 (0.67332727)]
COG1385	COG2204	Adeh_0247	Adeh_0247	hypothetical protein	Adeh_0833	Adeh_0833	two component, sigma54 specific, transcriptional	[TP0032-TP0519 (0.67332727)]
COG1385	COG2204	Adeh_2992	Adeh_2992	protein of unknown function DUF558	Adeh_4250	Adeh_4250	two component, sigma54 specific, transcriptional	[TP0032-TP0519 (0.67332727)]
COG1385	COG2204	Adeh_2992	Adeh_2992	protein of unknown function DUF558	Adeh_3729	Adeh_3729	two component, sigma54 specific, transcriptional	[TP0032-TP0519 (0.67332727)]
COG1385	COG2204	Adeh_2992	Adeh_2992	protein of unknown function DUF558	Adeh_0833	Adeh_0833	two component, sigma54 specific, transcriptional	[TP0032-TP0519 (0.67332727)]
COG1385	COG2204	Adeh_2992	Adeh_2992	protein of unknown function DUF558	Adeh_2239	Adeh_2239	two component, sigma54 specific, transcriptional	[TP0032-TP0519 (0.67332727)]
COG1385	COG2204	Adeh_0247	Adeh_0247	hypothetical protein	Adeh_1276	Adeh_1276	two component, sigma54 specific, transcriptional	[TP0032-TP0519 (0.67332727)]
COG1385	COG2204	Adeh_2992	Adeh_2992	protein of unknown function DUF558	Adeh_1326	Adeh_1326	two component, sigma54 specific, transcriptional	[TP0032-TP0519 (0.67332727)]
COG1385	COG2204	Adeh_2992	Adeh_2992	protein of unknown function DUF558	Adeh_3471	Adeh_3471	two component, sigma54 specific, transcriptional	[TP0032-TP0519 (0.67332727)]
COG1385	COG2204	Adeh_0247	Adeh_0247	hypothetical protein	Adeh_1399	Adeh_1399	sigma54 specific transcriptional regulator with	[TP0032-TP0519 (0.67332727)]
COG1385	COG2204	Adeh_2992	Adeh_2992	protein of unknown function DUF558	Adeh_0106	Adeh_0106	two component, sigma54 specific, transcriptional	[TP0032-TP0519 (0.67332727)]
COG1385	COG2204	Adeh_2992	Adeh_2992	protein of unknown function DUF558	Adeh_1450	Adeh_1450	two component, sigma54 specific, transcriptional	[TP0032-TP0519 (0.67332727)]
COG1385	COG2204	Adeh_2992	Adeh_2992	protein of unknown function DUF558	Adeh_1758	Adeh_1758	two component, sigma54 specific, transcriptional	[TP0032-TP0519 (0.67332727)]
COG1385	COG2204	Adeh_0247	Adeh_0247	hypothetical protein	Adeh_1055	Adeh_1055	two component, sigma54 specific, transcriptional	[TP0032-TP0519 (0.67332727)]
COG1385	COG2204	Adeh_0247	Adeh_0247	hypothetical protein	Adeh_2009	Adeh_2009	two component, sigma54 specific, transcriptional	[TP0032-TP0519 (0.67332727)]
COG1385	COG2204	Adeh_2992	Adeh_2992	protein of unknown function DUF558	Adeh_3338	Adeh_3338	two component, sigma54 specific, transcriptional	[TP0032-TP0519 (0.67332727)]
COG1385	COG2204	Adeh_0247	Adeh_0247	hypothetical protein	Adeh_0967	Adeh_0967	response regulator receiver domain protein	[TP0032-TP0519 (0.67332727)]
COG1385	COG2204	Adeh_2992	Adeh_2992	protein of unknown function DUF558	Adeh_3091	Adeh_3091	sigma54 specific transcriptional regulator with	[TP0032-TP0519 (0.67332727)]
COG1385	COG2204	Adeh_2992	Adeh_2992	protein of unknown function DUF558	Adeh_1992	Adeh_1992	two component, sigma54 specific, transcriptional	[TP0032-TP0519 (0.67332727)]
COG1385	COG2204	Adeh_0247	Adeh_0247	hypothetical protein	Adeh_0626	Adeh_0626	two component, sigma54 specific, transcriptional	[TP0032-TP0519 (0.67332727)]
COG1385	COG2204	Adeh_2992	Adeh_2992	protein of unknown function DUF558	Adeh_1908	Adeh_1908	two component, sigma54 specific, transcriptional	[TP0032-TP0519 (0.67332727)]
COG1385	COG2204	Adeh_2992	Adeh_2992	protein of unknown function DUF558	Adeh_3791	Adeh_3791	transcriptional regulator, Fis family	[TP0032-TP0519 (0.67332727)]
COG1385	COG2204	Adeh_0247	Adeh_0247	hypothetical protein	Adeh_1450	Adeh_1450	two component, sigma54 specific, transcriptional	[TP0032-TP0519 (0.67332727)]
COG1385	COG2204	Adeh_0247	Adeh_0247	hypothetical protein	Adeh_1992	Adeh_1992	two component, sigma54 specific, transcriptional	[TP0032-TP0519 (0.67332727)]
COG1385	COG2204	Adeh_2992	Adeh_2992	protein of unknown function DUF558	Adeh_0812	Adeh_0812	two component, sigma54 specific, transcriptional	[TP0032-TP0519 (0.67332727)]
COG1385	COG2204	Adeh_0247	Adeh_0247	hypothetical protein	Adeh_2101	Adeh_2101	two component, sigma54 specific, transcriptional	[TP0032-TP0519 (0.67332727)]
COG1385	COG2204	Adeh_2992	Adeh_2992	protein of unknown function DUF558	Adeh_0626	Adeh_0626	two component, sigma54 specific, transcriptional	[TP0032-TP0519 (0.67332727)]
COG1385	COG2204	Adeh_2992	Adeh_2992	protein of unknown function DUF558	Adeh_0922	Adeh_0922	two component, sigma54 specific, transcriptional	[TP0032-TP0519 (0.67332727)]
COG1385	COG2204	Adeh_2992	Adeh_2992	protein of unknown function DUF558	Adeh_4240	Adeh_4240	two component, sigma54 specific, transcriptional	[TP0032-TP0519 (0.67332727)]
COG1385	COG2204	Adeh_2992	Adeh_2992	protein of unknown function DUF558	Adeh_2009	Adeh_2009	two component, sigma54 specific, transcriptional	[TP0032-TP0519 (0.67332727)]
COG1385	COG2204	Adeh_0247	Adeh_0247	hypothetical protein	Adeh_3729	Adeh_3729	two component, sigma54 specific, transcriptional	[TP0032-TP0519 (0.67332727)]
COG1385	COG2204	Adeh_0247	Adeh_0247	hypothetical protein	Adeh_1908	Adeh_1908	two component, sigma54 specific, transcriptional	[TP0032-TP0519 (0.67332727)]
COG1385	COG2204	Adeh_2992	Adeh_2992	protein of unknown function DUF558	Adeh_1399	Adeh_1399	sigma54 specific transcriptional regulator with	[TP0032-TP0519 (0.67332727)]
COG1512	COG4603	Adeh_0868	Adeh_0868	protein of unknown function DUF477	Adeh_1004	Adeh_1004	ABC transporter, inner membrane subunit	[TP0561-TP0301 (0.6658524), TP0561-TP0322 (0.6796448)]
COG0542	COG2204	Adeh_2407	Adeh_2407	AAA ATPase	Adeh_1555	Adeh_1555	two component, sigma54 specific, transcriptional	[TP0071-TP0519 (0.6908589)]
COG0542	COG2204	Adeh_0789	Adeh_0789	AAA ATPase	Adeh_0833	Adeh_0833	two component, sigma54 specific, transcriptional	[TP0071-TP0519 (0.6908589)]
COG0542	COG2204	Adeh_0385	Adeh_0385	AAA ATPase, ClpA/B	Adeh_3091	Adeh_3091	sigma54 specific transcriptional regulator with	[TP0071-TP0519 (0.6908589)]
COG0542	COG2204	Adeh_0789	Adeh_0789	AAA ATPase	Adeh_2239	Adeh_2239	two component, sigma54 specific, transcriptional	[TP0071-TP0519 (0.6908589)]
COG0542	COG2204	Adeh_0385	Adeh_0385	AAA ATPase, ClpA/B	Adeh_0688	Adeh_0688	two component, sigma54 specific, transcriptional	[TP0071-TP0519 (0.6908589)]
COG0542	COG2204	Adeh_0385	Adeh_0385	AAA ATPase, ClpA/B	Adeh_0417	Adeh_0417	two component, sigma54 specific, transcriptional	[TP0071-TP0519 (0.6908589)]
COG0542	COG2204	Adeh_0385	Adeh_0385	AAA ATPase, ClpA/B	Adeh_1450	Adeh_1450	two component, sigma54 specific, transcriptional	[TP0071-TP0519 (0.6908589)]
COG0542	COG2204	Adeh_0385	Adeh_0385	AAA ATPase, ClpA/B	Adeh_3791	Adeh_3791	transcriptional regulator, Fis family	[TP0071-TP0519 (0.6908589)]
COG0542	COG2204	Adeh_2407	Adeh_2407	AAA ATPase	Adeh_1276	Adeh_1276	two component, sigma54 specific, transcriptional	[TP0071-TP0519 (0.6908589)]
COG0542	COG2204	Adeh_0385	Adeh_0385	AAA ATPase, ClpA/B	Adeh_2651	Adeh_2651	two component, sigma54 specific, transcriptional	[TP0071-TP0519 (0.6908589)]
COG0542	COG2204	Adeh_0789	Adeh_0789	AAA ATPase	Adeh_0639	Adeh_0639	two component, sigma54 specific, transcriptional	[TP0071-TP0519 (0.6908589)]
COG0542	COG2204	Adeh_0385	Adeh_0385	AAA ATPase, ClpA/B	Adeh_3471	Adeh_3471	two component, sigma54 specific, transcriptional	[TP0071-TP0519 (0.6908589)]
COG0542	COG2204	Adeh_0789	Adeh_0789	AAA ATPase	Adeh_1555	Adeh_1555	two component, sigma54 specific, transcriptional	[TP0071-TP0519 (0.6908589)]
COG0542	COG2204	Adeh_0385	Adeh_0385	AAA ATPase, ClpA/B	Adeh_0833	Adeh_0833	two component, sigma54 specific, transcriptional	[TP0071-TP0519 (0.6908589)]
COG0542	COG2204	Adeh_0385	Adeh_0385	AAA ATPase, ClpA/B	Adeh_0302	Adeh_0302	two component, sigma54 specific, transcriptional	[TP0071-TP0519 (0.6908589)]
COG0542	COG2204	Adeh_2407	Adeh_2407	AAA ATPase	Adeh_3091	Adeh_3091	sigma54 specific transcriptional regulator with	[TP0071-TP0519 (0.6908589)]
COG0542	COG2204	Adeh_0385	Adeh_0385	AAA ATPase, ClpA/B	Adeh_0504	Adeh_0504	two component, sigma54 specific, transcriptional	[TP0071-TP0519 (0.6908589)]
COG0542	COG2204	Adeh_2407	Adeh_2407	AAA ATPase	Adeh_0417	Adeh_0417	two component, sigma54 specific, transcriptional	[TP0071-TP0519 (0.6908589)]
COG0542	COG2204	Adeh_0789	Adeh_0789	AAA ATPase	Adeh_4240	Adeh_4240	two component, sigma54 specific, transcriptional	[TP0071-TP0519 (0.6908589)]
COG0542	COG2204	Adeh_0789	Adeh_0789	AAA ATPase	Adeh_1399	Adeh_1399	sigma54 specific transcriptional regulator with	[TP0071-TP0519 (0.6908589)]
COG0542	COG2204	Adeh_0789	Adeh_0789	AAA ATPase	Adeh_3729	Adeh_3729	two component, sigma54 specific, transcriptional	[TP0071-TP0519 (0.6908589)]
COG0542	COG2204	Adeh_0789	Adeh_0789	AAA ATPase	Adeh_1992	Adeh_1992	two component, sigma54 specific, transcriptional	[TP0071-TP0519 (0.6908589)]
COG0542	COG2204	Adeh_2407	Adeh_2407	AAA ATPase	Adeh_1326	Adeh_1326	two component, sigma54 specific, transcriptional	[TP0071-TP0519 (0.6908589)]
COG0542	COG2204	Adeh_0385	Adeh_0385	AAA ATPase, ClpA/B	Adeh_3729	Adeh_3729	two component, sigma54 specific, transcriptional	[TP0071-TP0519 (0.6908589)]
COG0542	COG2204	Adeh_2407	Adeh_2407	AAA ATPase	Adeh_0967	Adeh_0967	response regulator receiver domain protein	[TP0071-TP0519 (0.6908589)]
COG0542	COG2204	Adeh_2407	Adeh_2407	AAA ATPase	Adeh_1908	Adeh_1908	two component, sigma54 specific, transcriptional	[TP0071-TP0519 (0.6908589)]
COG0542	COG2204	Adeh_0385	Adeh_0385	AAA ATPase, ClpA/B	Adeh_0812	Adeh_0812	two component, sigma54 specific, transcriptional	[TP0071-TP0519 (0.6908589)]
COG0542	COG2204	Adeh_0789	Adeh_0789	AAA ATPase	Adeh_0504	Adeh_0504	two component, sigma54 specific, transcriptional	[TP0071-TP0519 (0.6908589)]
COG0542	COG2204	Adeh_2407	Adeh_2407	AAA ATPase	Adeh_0106	Adeh_0106	two component, sigma54 specific, transcriptional	[TP0071-TP0519 (0.6908589)]
COG0542	COG2204	Adeh_2407	Adeh_2407	AAA ATPase	Adeh_2101	Adeh_2101	two component, sigma54 specific, transcriptional	[TP0071-TP0519 (0.6908589)]
COG0542	COG2204	Adeh_0789	Adeh_0789	AAA ATPase	Adeh_3338	Adeh_3338	two component, sigma54 specific, transcriptional	[TP0071-TP0519 (0.6908589)]
COG0542	COG2204	Adeh_0385	Adeh_0385	AAA ATPase, ClpA/B	Adeh_2009	Adeh_2009	two component, sigma54 specific, transcriptional	[TP0071-TP0519 (0.6908589)]
COG0542	COG2204	Adeh_2407	Adeh_2407	AAA ATPase	Adeh_3729	Adeh_3729	two component, sigma54 specific, transcriptional	[TP0071-TP0519 (0.6908589)]
COG0542	COG2204	Adeh_0385	Adeh_0385	AAA ATPase, ClpA/B	Adeh_1992	Adeh_1992	two component, sigma54 specific, transcriptional	[TP0071-TP0519 (0.6908589)]
COG0542	COG2204	Adeh_0385	Adeh_0385	AAA ATPase, ClpA/B	Adeh_2239	Adeh_2239	two component, sigma54 specific, transcriptional	[TP0071-TP0519 (0.6908589)]
COG0542	COG2204	Adeh_0385	Adeh_0385	AAA ATPase, ClpA/B	Adeh_1399	Adeh_1399	sigma54 specific transcriptional regulator with	[TP0071-TP0519 (0.6908589)]
COG0542	COG2204	Adeh_2407	Adeh_2407	AAA ATPase	Adeh_0626	Adeh_0626	two component, sigma54 specific, transcriptional	[TP0071-TP0519 (0.6908589)]
COG0542	COG2204	Adeh_2407	Adeh_2407	AAA ATPase	Adeh_1450	Adeh_1450	two component, sigma54 specific, transcriptional	[TP0071-TP0519 (0.6908589)]
COG0542	COG2204	Adeh_0385	Adeh_0385	AAA ATPase, ClpA/B	Adeh_0967	Adeh_0967	response regulator receiver domain protein	[TP0071-TP0519 (0.6908589)]
COG0542	COG2204	Adeh_0789	Adeh_0789	AAA ATPase	Adeh_3471	Adeh_3471	two component, sigma54 specific, transcriptional	[TP0071-TP0519 (0.6908589)]
COG0542	COG2204	Adeh_2407	Adeh_2407	AAA ATPase	Adeh_0504	Adeh_0504	two component, sigma54 specific, transcriptional	[TP0071-TP0519 (0.6908589)]
COG0542	COG2204	Adeh_0789	Adeh_0789	AAA ATPase	Adeh_2101	Adeh_2101	two component, sigma54 specific, transcriptional	[TP0071-TP0519 (0.6908589)]
COG0542	COG2204	Adeh_2407	Adeh_2407	AAA ATPase	Adeh_1711	Adeh_1711	transcriptional regulator, NifA subfamily, Fis	[TP0071-TP0519 (0.6908589)]
COG0542	COG2204	Adeh_2407	Adeh_2407	AAA ATPase	Adeh_2239	Adeh_2239	two component, sigma54 specific, transcriptional	[TP0071-TP0519 (0.6908589)]
COG0542	COG2204	Adeh_2407	Adeh_2407	AAA ATPase	Adeh_1055	Adeh_1055	two component, sigma54 specific, transcriptional	[TP0071-TP0519 (0.6908589)]
COG0542	COG2204	Adeh_0385	Adeh_0385	AAA ATPase, ClpA/B	Adeh_0922	Adeh_0922	two component, sigma54 specific, transcriptional	[TP0071-TP0519 (0.6908589)]
COG0542	COG2204	Adeh_0789	Adeh_0789	AAA ATPase	Adeh_1326	Adeh_1326	two component, sigma54 specific, transcriptional	[TP0071-TP0519 (0.6908589)]
COG0542	COG2204	Adeh_0789	Adeh_0789	AAA ATPase	Adeh_3791	Adeh_3791	transcriptional regulator, Fis family	[TP0071-TP0519 (0.6908589)]
COG0542	COG2204	Adeh_2407	Adeh_2407	AAA ATPase	Adeh_4240	Adeh_4240	two component, sigma54 specific, transcriptional	[TP0071-TP0519 (0.6908589)]
COG0542	COG2204	Adeh_0385	Adeh_0385	AAA ATPase, ClpA/B	Adeh_4250	Adeh_4250	two component, sigma54 specific, transcriptional	[TP0071-TP0519 (0.6908589)]
COG0542	COG2204	Adeh_2407	Adeh_2407	AAA ATPase	Adeh_3338	Adeh_3338	two component, sigma54 specific, transcriptional	[TP0071-TP0519 (0.6908589)]
COG0542	COG2204	Adeh_0789	Adeh_0789	AAA ATPase	Adeh_0922	Adeh_0922	two component, sigma54 specific, transcriptional	[TP0071-TP0519 (0.6908589)]
COG0542	COG2204	Adeh_2407	Adeh_2407	AAA ATPase	Adeh_2009	Adeh_2009	two component, sigma54 specific, transcriptional	[TP0071-TP0519 (0.6908589)]
COG0542	COG2204	Adeh_2407	Adeh_2407	AAA ATPase	Adeh_3791	Adeh_3791	transcriptional regulator, Fis family	[TP0071-TP0519 (0.6908589)]
COG0542	COG2204	Adeh_0385	Adeh_0385	AAA ATPase, ClpA/B	Adeh_3338	Adeh_3338	two component, sigma54 specific, transcriptional	[TP0071-TP0519 (0.6908589)]
COG0542	COG2204	Adeh_0789	Adeh_0789	AAA ATPase	Adeh_1055	Adeh_1055	two component, sigma54 specific, transcriptional	[TP0071-TP0519 (0.6908589)]
COG0542	COG2204	Adeh_0789	Adeh_0789	AAA ATPase	Adeh_3651	Adeh_3651	two component, sigma54 specific, transcriptional	[TP0071-TP0519 (0.6908589)]
COG0542	COG2204	Adeh_0789	Adeh_0789	AAA ATPase	Adeh_0812	Adeh_0812	two component, sigma54 specific, transcriptional	[TP0071-TP0519 (0.6908589)]
COG0542	COG2204	Adeh_2407	Adeh_2407	AAA ATPase	Adeh_1992	Adeh_1992	two component, sigma54 specific, transcriptional	[TP0071-TP0519 (0.6908589)]
COG0542	COG2204	Adeh_0789	Adeh_0789	AAA ATPase	Adeh_1758	Adeh_1758	two component, sigma54 specific, transcriptional	[TP0071-TP0519 (0.6908589)]
COG0542	COG2204	Adeh_0789	Adeh_0789	AAA ATPase	Adeh_1450	Adeh_1450	two component, sigma54 specific, transcriptional	[TP0071-TP0519 (0.6908589)]
COG0542	COG2204	Adeh_0385	Adeh_0385	AAA ATPase, ClpA/B	Adeh_1758	Adeh_1758	two component, sigma54 specific, transcriptional	[TP0071-TP0519 (0.6908589)]
COG0542	COG2204	Adeh_0385	Adeh_0385	AAA ATPase, ClpA/B	Adeh_2101	Adeh_2101	two component, sigma54 specific, transcriptional	[TP0071-TP0519 (0.6908589)]
COG0542	COG2204	Adeh_0789	Adeh_0789	AAA ATPase	Adeh_0417	Adeh_0417	two component, sigma54 specific, transcriptional	[TP0071-TP0519 (0.6908589)]
COG0542	COG2204	Adeh_0789	Adeh_0789	AAA ATPase	Adeh_3091	Adeh_3091	sigma54 specific transcriptional regulator with	[TP0071-TP0519 (0.6908589)]
COG0542	COG2204	Adeh_2407	Adeh_2407	AAA ATPase	Adeh_3651	Adeh_3651	two component, sigma54 specific, transcriptional	[TP0071-TP0519 (0.6908589)]
COG0542	COG2204	Adeh_0385	Adeh_0385	AAA ATPase, ClpA/B	Adeh_4240	Adeh_4240	two component, sigma54 specific, transcriptional	[TP0071-TP0519 (0.6908589)]
COG0542	COG2204	Adeh_0789	Adeh_0789	AAA ATPase	Adeh_0626	Adeh_0626	two component, sigma54 specific, transcriptional	[TP0071-TP0519 (0.6908589)]
COG0542	COG2204	Adeh_0385	Adeh_0385	AAA ATPase, ClpA/B	Adeh_1555	Adeh_1555	two component, sigma54 specific, transcriptional	[TP0071-TP0519 (0.6908589)]
COG0542	COG2204	Adeh_2407	Adeh_2407	AAA ATPase	Adeh_3471	Adeh_3471	two component, sigma54 specific, transcriptional	[TP0071-TP0519 (0.6908589)]
COG0542	COG2204	Adeh_0789	Adeh_0789	AAA ATPase	Adeh_1908	Adeh_1908	two component, sigma54 specific, transcriptional	[TP0071-TP0519 (0.6908589)]
COG0542	COG2204	Adeh_0385	Adeh_0385	AAA ATPase, ClpA/B	Adeh_0626	Adeh_0626	two component, sigma54 specific, transcriptional	[TP0071-TP0519 (0.6908589)]
COG0542	COG2204	Adeh_2407	Adeh_2407	AAA ATPase	Adeh_4250	Adeh_4250	two component, sigma54 specific, transcriptional	[TP0071-TP0519 (0.6908589)]
COG0542	COG2204	Adeh_0789	Adeh_0789	AAA ATPase	Adeh_4250	Adeh_4250	two component, sigma54 specific, transcriptional	[TP0071-TP0519 (0.6908589)]
COG0542	COG2204	Adeh_2407	Adeh_2407	AAA ATPase	Adeh_1758	Adeh_1758	two component, sigma54 specific, transcriptional	[TP0071-TP0519 (0.6908589)]
COG0542	COG2204	Adeh_0789	Adeh_0789	AAA ATPase	Adeh_1276	Adeh_1276	two component, sigma54 specific, transcriptional	[TP0071-TP0519 (0.6908589)]
COG0542	COG2204	Adeh_0385	Adeh_0385	AAA ATPase, ClpA/B	Adeh_1908	Adeh_1908	two component, sigma54 specific, transcriptional	[TP0071-TP0519 (0.6908589)]
COG0542	COG2204	Adeh_2407	Adeh_2407	AAA ATPase	Adeh_1399	Adeh_1399	sigma54 specific transcriptional regulator with	[TP0071-TP0519 (0.6908589)]
COG0542	COG2204	Adeh_2407	Adeh_2407	AAA ATPase	Adeh_0833	Adeh_0833	two component, sigma54 specific, transcriptional	[TP0071-TP0519 (0.6908589)]
COG0542	COG2204	Adeh_0789	Adeh_0789	AAA ATPase	Adeh_0106	Adeh_0106	two component, sigma54 specific, transcriptional	[TP0071-TP0519 (0.6908589)]
COG0542	COG2204	Adeh_0385	Adeh_0385	AAA ATPase, ClpA/B	Adeh_0106	Adeh_0106	two component, sigma54 specific, transcriptional	[TP0071-TP0519 (0.6908589)]
COG0542	COG2204	Adeh_0789	Adeh_0789	AAA ATPase	Adeh_2651	Adeh_2651	two component, sigma54 specific, transcriptional	[TP0071-TP0519 (0.6908589)]
COG0542	COG2204	Adeh_2407	Adeh_2407	AAA ATPase	Adeh_0812	Adeh_0812	two component, sigma54 specific, transcriptional	[TP0071-TP0519 (0.6908589)]
COG0542	COG2204	Adeh_0385	Adeh_0385	AAA ATPase, ClpA/B	Adeh_1276	Adeh_1276	two component, sigma54 specific, transcriptional	[TP0071-TP0519 (0.6908589)]
COG0542	COG2204	Adeh_0385	Adeh_0385	AAA ATPase, ClpA/B	Adeh_3651	Adeh_3651	two component, sigma54 specific, transcriptional	[TP0071-TP0519 (0.6908589)]
COG0542	COG2204	Adeh_0789	Adeh_0789	AAA ATPase	Adeh_0967	Adeh_0967	response regulator receiver domain protein	[TP0071-TP0519 (0.6908589)]
COG0542	COG2204	Adeh_0789	Adeh_0789	AAA ATPase	Adeh_2009	Adeh_2009	two component, sigma54 specific, transcriptional	[TP0071-TP0519 (0.6908589)]
COG0542	COG2204	Adeh_2407	Adeh_2407	AAA ATPase	Adeh_2651	Adeh_2651	two component, sigma54 specific, transcriptional	[TP0071-TP0519 (0.6908589)]
COG0542	COG2204	Adeh_0385	Adeh_0385	AAA ATPase, ClpA/B	Adeh_1711	Adeh_1711	transcriptional regulator, NifA subfamily, Fis	[TP0071-TP0519 (0.6908589)]
COG0542	COG2204	Adeh_0789	Adeh_0789	AAA ATPase	Adeh_0688	Adeh_0688	two component, sigma54 specific, transcriptional	[TP0071-TP0519 (0.6908589)]
COG0542	COG2204	Adeh_0385	Adeh_0385	AAA ATPase, ClpA/B	Adeh_0639	Adeh_0639	two component, sigma54 specific, transcriptional	[TP0071-TP0519 (0.6908589)]
COG0542	COG2204	Adeh_0385	Adeh_0385	AAA ATPase, ClpA/B	Adeh_1326	Adeh_1326	two component, sigma54 specific, transcriptional	[TP0071-TP0519 (0.6908589)]
COG0542	COG2204	Adeh_0789	Adeh_0789	AAA ATPase	Adeh_0302	Adeh_0302	two component, sigma54 specific, transcriptional	[TP0071-TP0519 (0.6908589)]
COG0542	COG2204	Adeh_0385	Adeh_0385	AAA ATPase, ClpA/B	Adeh_1055	Adeh_1055	two component, sigma54 specific, transcriptional	[TP0071-TP0519 (0.6908589)]
COG0542	COG2204	Adeh_2407	Adeh_2407	AAA ATPase	Adeh_0688	Adeh_0688	two component, sigma54 specific, transcriptional	[TP0071-TP0519 (0.6908589)]
COG0542	COG2204	Adeh_2407	Adeh_2407	AAA ATPase	Adeh_0639	Adeh_0639	two component, sigma54 specific, transcriptional	[TP0071-TP0519 (0.6908589)]
COG0542	COG2204	Adeh_2407	Adeh_2407	AAA ATPase	Adeh_0302	Adeh_0302	two component, sigma54 specific, transcriptional	[TP0071-TP0519 (0.6908589)]
COG0542	COG2204	Adeh_2407	Adeh_2407	AAA ATPase	Adeh_0922	Adeh_0922	two component, sigma54 specific, transcriptional	[TP0071-TP0519 (0.6908589)]
COG0542	COG2204	Adeh_0789	Adeh_0789	AAA ATPase	Adeh_1711	Adeh_1711	transcriptional regulator, NifA subfamily, Fis	[TP0071-TP0519 (0.6908589)]
COG0705	COG1187	Adeh_0954	Adeh_0954	Rhomboid-like protein	Adeh_1682	Adeh_1682	Pseudouridine synthase, Rsu	[TP0982-TP0459 (0.6079956)]
COG1196	COG2236	Adeh_0674	Adeh_0674	Chromosome segregation protein SMC	Adeh_0420	Adeh_0420	phosphoribosyltransferase	[TP0367-TP0050 (0.68145895)]
COG0290	COG0457	Adeh_1975	Adeh_1975	translation initiation factor IF-3	Adeh_2643	Adeh_2643	cellulose biosynthesis (CelD)-like protein	[TP0850-TP0095 (0.6947713)]
COG0290	COG0457	Adeh_1975	Adeh_1975	translation initiation factor IF-3	Adeh_2980	Adeh_2980	tetratricopeptide repeat protein	[TP0850-TP0095 (0.6947713)]
COG0290	COG0457	Adeh_1975	Adeh_1975	translation initiation factor IF-3	Adeh_3415	Adeh_3415	tetratricopeptide repeat protein	[TP0850-TP0095 (0.6947713)]
COG0290	COG0457	Adeh_1975	Adeh_1975	translation initiation factor IF-3	Adeh_1266	Adeh_1266	tetratricopeptide repeat protein	[TP0850-TP0095 (0.6947713)]
COG0290	COG0457	Adeh_1975	Adeh_1975	translation initiation factor IF-3	Adeh_2822	Adeh_2822	tetratricopeptide repeat protein	[TP0850-TP0095 (0.6947713)]
COG0290	COG0457	Adeh_1975	Adeh_1975	translation initiation factor IF-3	Adeh_0137	Adeh_0137	hypothetical protein	[TP0850-TP0095 (0.6947713)]
COG0290	COG0457	Adeh_1975	Adeh_1975	translation initiation factor IF-3	Adeh_3333	Adeh_3333	tetratricopeptide repeat protein	[TP0850-TP0095 (0.6947713)]
COG0290	COG0457	Adeh_1975	Adeh_1975	translation initiation factor IF-3	Adeh_3321	Adeh_3321	tetratricopeptide repeat protein	[TP0850-TP0095 (0.6947713)]
COG0290	COG0457	Adeh_1975	Adeh_1975	translation initiation factor IF-3	Adeh_2032	Adeh_2032	tetratricopeptide repeat protein	[TP0850-TP0095 (0.6947713)]
COG0290	COG0457	Adeh_1975	Adeh_1975	translation initiation factor IF-3	Adeh_3364	Adeh_3364	tetratricopeptide repeata protein	[TP0850-TP0095 (0.6947713)]
COG0782	COG0860	Adeh_2119	Adeh_2119	GreA/GreB family elongation factor	Adeh_1694	Adeh_1694	N-acetylmuramoyl-L-alanine amidase	[TP0019-TP0247 (0.7668169)]
COG0782	COG0860	Adeh_2677	Adeh_2677	GreA/GreB family elongation factor	Adeh_1694	Adeh_1694	N-acetylmuramoyl-L-alanine amidase	[TP0019-TP0247 (0.7668169)]
COG0782	COG0860	Adeh_2119	Adeh_2119	GreA/GreB family elongation factor	Adeh_3362	Adeh_3362	N-acetylmuramoyl-L-alanine amidase	[TP0019-TP0247 (0.7668169)]
COG0782	COG0860	Adeh_0510	Adeh_0510	GreA/GreB family elongation factor	Adeh_1694	Adeh_1694	N-acetylmuramoyl-L-alanine amidase	[TP0019-TP0247 (0.7668169)]
COG0782	COG0860	Adeh_1728	Adeh_1728	GreA/GreB family elongation factor	Adeh_3362	Adeh_3362	N-acetylmuramoyl-L-alanine amidase	[TP0019-TP0247 (0.7668169)]
COG0782	COG0860	Adeh_1728	Adeh_1728	GreA/GreB family elongation factor	Adeh_1694	Adeh_1694	N-acetylmuramoyl-L-alanine amidase	[TP0019-TP0247 (0.7668169)]
COG0782	COG0860	Adeh_2677	Adeh_2677	GreA/GreB family elongation factor	Adeh_3362	Adeh_3362	N-acetylmuramoyl-L-alanine amidase	[TP0019-TP0247 (0.7668169)]
COG0782	COG0860	Adeh_0510	Adeh_0510	GreA/GreB family elongation factor	Adeh_3362	Adeh_3362	N-acetylmuramoyl-L-alanine amidase	[TP0019-TP0247 (0.7668169)]
COG0234	COG1619	Adeh_3593	Adeh_3593	Chaperonin Cpn10, GroES	Adeh_3395	Adeh_3395	peptidase S66, LD-carboxypeptidase A	[TP1013-TP0688 (0.6288964)]
COG0103	COG1432	Adeh_3371	Adeh_3371	ribosomal protein S9	Adeh_2817	Adeh_2817	protein of unknown function DUF88	[TP1024-TP0894 (0.64955014)]
COG0824	COG1480	Adeh_1639	Adeh_1639	4-hydroxybenzoyl-CoA thioesterase	Adeh_2720	Adeh_2720	metal dependent phosphohydrolase	[TP0156-TP0651 (0.6079956)]
COG0824	COG1480	Adeh_0740	Adeh_0740	Thioesterase superfamily	Adeh_2720	Adeh_2720	metal dependent phosphohydrolase	[TP0156-TP0651 (0.6079956)]
COG0220	COG0455	Adeh_3785	Adeh_3785	hypothetical protein	Adeh_1356	Adeh_1356	Cobyrinic acid a,c-diamide synthase	[TP0464-TP0712 (0.7885255)]
COG0220	COG0455	Adeh_3785	Adeh_3785	hypothetical protein	Adeh_1904	Adeh_1904	ATP-binding protein	[TP0464-TP0712 (0.7885255)]
COG0322	COG0353	Adeh_1279	Adeh_1279	excinuclease ABC, C subunit	Adeh_3635	Adeh_3635	recombination protein RecR	[TP0472-TP1004 (0.53674763)]
COG0771	COG1595	Adeh_3769	Adeh_3769	UDP-N-acetylmuramoylalanine--D-glutamate ligase	Adeh_2378	Adeh_2378	sigma-24 (FecI-like)	[TP0903-TP0092 (0.6651206)]
COG0771	COG1595	Adeh_3769	Adeh_3769	UDP-N-acetylmuramoylalanine--D-glutamate ligase	Adeh_1747	Adeh_1747	sigma-24 (FecI-like)	[TP0903-TP0092 (0.6651206)]
COG0771	COG1595	Adeh_3769	Adeh_3769	UDP-N-acetylmuramoylalanine--D-glutamate ligase	Adeh_3852	Adeh_3852	sigma-24 (FecI-like)	[TP0903-TP0092 (0.6651206)]
COG0771	COG1595	Adeh_3769	Adeh_3769	UDP-N-acetylmuramoylalanine--D-glutamate ligase	Adeh_0794	Adeh_0794	sigma-24 (FecI-like)	[TP0903-TP0092 (0.6651206)]
COG0771	COG1595	Adeh_3769	Adeh_3769	UDP-N-acetylmuramoylalanine--D-glutamate ligase	Adeh_0557	Adeh_0557	sigma-24 (FecI-like)	[TP0903-TP0092 (0.6651206)]
COG0771	COG1595	Adeh_3769	Adeh_3769	UDP-N-acetylmuramoylalanine--D-glutamate ligase	Adeh_1678	Adeh_1678	sigma-24 (FecI-like)	[TP0903-TP0092 (0.6651206)]
COG0771	COG1595	Adeh_3769	Adeh_3769	UDP-N-acetylmuramoylalanine--D-glutamate ligase	Adeh_0230	Adeh_0230	sigma-24 (FecI-like)	[TP0903-TP0092 (0.6651206)]
COG0771	COG1595	Adeh_3769	Adeh_3769	UDP-N-acetylmuramoylalanine--D-glutamate ligase	Adeh_0466	Adeh_0466	sigma-24 (FecI-like)	[TP0903-TP0092 (0.6651206)]
COG0771	COG1595	Adeh_3769	Adeh_3769	UDP-N-acetylmuramoylalanine--D-glutamate ligase	Adeh_3124	Adeh_3124	sigma-24 (FecI-like)	[TP0903-TP0092 (0.6651206)]
COG0771	COG1595	Adeh_3769	Adeh_3769	UDP-N-acetylmuramoylalanine--D-glutamate ligase	Adeh_2415	Adeh_2415	sigma-24 (FecI-like)	[TP0903-TP0092 (0.6651206)]
COG0771	COG1595	Adeh_3769	Adeh_3769	UDP-N-acetylmuramoylalanine--D-glutamate ligase	Adeh_0742	Adeh_0742	sigma-24 (FecI-like)	[TP0903-TP0092 (0.6651206)]
COG0771	COG1595	Adeh_3769	Adeh_3769	UDP-N-acetylmuramoylalanine--D-glutamate ligase	Adeh_3735	Adeh_3735	sigma-24 (FecI-like)	[TP0903-TP0092 (0.6651206)]
COG0771	COG1595	Adeh_3769	Adeh_3769	UDP-N-acetylmuramoylalanine--D-glutamate ligase	Adeh_2250	Adeh_2250	sigma-24 (FecI-like)	[TP0903-TP0092 (0.6651206)]
COG0771	COG1595	Adeh_3769	Adeh_3769	UDP-N-acetylmuramoylalanine--D-glutamate ligase	Adeh_3129	Adeh_3129	sigma-24 (FecI-like)	[TP0903-TP0092 (0.6651206)]
COG0771	COG1595	Adeh_3769	Adeh_3769	UDP-N-acetylmuramoylalanine--D-glutamate ligase	Adeh_4271	Adeh_4271	sigma-24 (FecI-like)	[TP0903-TP0092 (0.6651206)]
COG0771	COG1595	Adeh_3769	Adeh_3769	UDP-N-acetylmuramoylalanine--D-glutamate ligase	Adeh_2145	Adeh_2145	sigma-24 (FecI-like)	[TP0903-TP0092 (0.6651206)]
COG1677	COG1815	Adeh_1395	Adeh_1395	flagellar hook-basal body complex protein	Adeh_1397	Adeh_1397	flagellar basal-body rod protein FlgB	[TP0398-TP0396 (0.79194725)]
COG0188	COG0305	Adeh_4346	Adeh_4346	DNA gyrase, A subunit	Adeh_0079	Adeh_0079	replicative DNA helicase	[TP0005-TP0058 (0.73312306)]
COG0840	COG1344	Adeh_3897	Adeh_3897	methyl-accepting chemotaxis sensory transducer	Adeh_1342	Adeh_1342	flagellin-like	[TP0640-TP0870 (0.6975479)]
COG0840	COG1344	Adeh_0612	Adeh_0612	methyl-accepting chemotaxis sensory transducer	Adeh_1339	Adeh_1339	flagellin-like	[TP0640-TP0870 (0.6975479)]
COG0840	COG1344	Adeh_1380	Adeh_1380	methyl-accepting chemotaxis sensory transducer	Adeh_1342	Adeh_1342	flagellin-like	[TP0640-TP0870 (0.6975479)]
COG0840	COG1344	Adeh_3084	Adeh_3084	methyl-accepting chemotaxis sensory transducer	Adeh_1342	Adeh_1342	flagellin-like	[TP0640-TP0870 (0.6975479)]
COG0840	COG1344	Adeh_3513	Adeh_3513	methyl-accepting chemotaxis sensory transducer	Adeh_1342	Adeh_1342	flagellin-like	[TP0640-TP0870 (0.6975479)]
COG0840	COG1344	Adeh_3162	Adeh_3162	methyl-accepting chemotaxis sensory transducer	Adeh_1343	Adeh_1343	flagellar hook-associated protein FlgL	[TP0640-TP0870 (0.6975479)]
COG0840	COG1344	Adeh_3718	Adeh_3718	methyl-accepting chemotaxis sensory transducer	Adeh_1339	Adeh_1339	flagellin-like	[TP0640-TP0870 (0.6975479)]
COG0840	COG1344	Adeh_3718	Adeh_3718	methyl-accepting chemotaxis sensory transducer	Adeh_1343	Adeh_1343	flagellar hook-associated protein FlgL	[TP0640-TP0870 (0.6975479)]
COG0840	COG1344	Adeh_3704	Adeh_3704	methyl-accepting chemotaxis sensory transducer	Adeh_1339	Adeh_1339	flagellin-like	[TP0640-TP0870 (0.6975479)]
COG0840	COG1344	Adeh_3084	Adeh_3084	methyl-accepting chemotaxis sensory transducer	Adeh_1343	Adeh_1343	flagellar hook-associated protein FlgL	[TP0640-TP0870 (0.6975479)]
COG0840	COG1344	Adeh_3162	Adeh_3162	methyl-accepting chemotaxis sensory transducer	Adeh_1342	Adeh_1342	flagellin-like	[TP0640-TP0870 (0.6975479)]
COG0840	COG1344	Adeh_3161	Adeh_3161	Cache domain protein	Adeh_1343	Adeh_1343	flagellar hook-associated protein FlgL	[TP0640-TP0870 (0.6975479)]
COG0840	COG1344	Adeh_1194	Adeh_1194	methyl-accepting chemotaxis sensory transducer	Adeh_1342	Adeh_1342	flagellin-like	[TP0640-TP0870 (0.6975479)]
COG0840	COG1344	Adeh_3401	Adeh_3401	methyl-accepting chemotaxis sensory transducer	Adeh_1343	Adeh_1343	flagellar hook-associated protein FlgL	[TP0640-TP0870 (0.6975479)]
COG0840	COG1344	Adeh_2187	Adeh_2187	methyl-accepting chemotaxis sensory transducer	Adeh_1343	Adeh_1343	flagellar hook-associated protein FlgL	[TP0640-TP0870 (0.6975479)]
COG0840	COG1344	Adeh_4319	Adeh_4319	methyl-accepting chemotaxis sensory transducer	Adeh_1343	Adeh_1343	flagellar hook-associated protein FlgL	[TP0640-TP0870 (0.6975479)]
COG0840	COG1344	Adeh_4319	Adeh_4319	methyl-accepting chemotaxis sensory transducer	Adeh_1342	Adeh_1342	flagellin-like	[TP0640-TP0870 (0.6975479)]
COG0840	COG1344	Adeh_3513	Adeh_3513	methyl-accepting chemotaxis sensory transducer	Adeh_1343	Adeh_1343	flagellar hook-associated protein FlgL	[TP0640-TP0870 (0.6975479)]
COG0840	COG1344	Adeh_0675	Adeh_0675	methyl-accepting chemotaxis sensory transducer	Adeh_1342	Adeh_1342	flagellin-like	[TP0640-TP0870 (0.6975479)]
COG0840	COG1344	Adeh_1194	Adeh_1194	methyl-accepting chemotaxis sensory transducer	Adeh_1339	Adeh_1339	flagellin-like	[TP0640-TP0870 (0.6975479)]
COG0840	COG1344	Adeh_1380	Adeh_1380	methyl-accepting chemotaxis sensory transducer	Adeh_1343	Adeh_1343	flagellar hook-associated protein FlgL	[TP0640-TP0870 (0.6975479)]
COG0840	COG1344	Adeh_0675	Adeh_0675	methyl-accepting chemotaxis sensory transducer	Adeh_1339	Adeh_1339	flagellin-like	[TP0640-TP0870 (0.6975479)]
COG0840	COG1344	Adeh_1160	Adeh_1160	methyl-accepting chemotaxis sensory transducer	Adeh_1339	Adeh_1339	flagellin-like	[TP0640-TP0870 (0.6975479)]
COG0840	COG1344	Adeh_3084	Adeh_3084	methyl-accepting chemotaxis sensory transducer	Adeh_1339	Adeh_1339	flagellin-like	[TP0640-TP0870 (0.6975479)]
COG0840	COG1344	Adeh_3897	Adeh_3897	methyl-accepting chemotaxis sensory transducer	Adeh_1343	Adeh_1343	flagellar hook-associated protein FlgL	[TP0640-TP0870 (0.6975479)]
COG0840	COG1344	Adeh_1160	Adeh_1160	methyl-accepting chemotaxis sensory transducer	Adeh_1342	Adeh_1342	flagellin-like	[TP0640-TP0870 (0.6975479)]
COG0840	COG1344	Adeh_0612	Adeh_0612	methyl-accepting chemotaxis sensory transducer	Adeh_1343	Adeh_1343	flagellar hook-associated protein FlgL	[TP0640-TP0870 (0.6975479)]
COG0840	COG1344	Adeh_3162	Adeh_3162	methyl-accepting chemotaxis sensory transducer	Adeh_1339	Adeh_1339	flagellin-like	[TP0640-TP0870 (0.6975479)]
COG0840	COG1344	Adeh_0612	Adeh_0612	methyl-accepting chemotaxis sensory transducer	Adeh_1342	Adeh_1342	flagellin-like	[TP0640-TP0870 (0.6975479)]
COG0840	COG1344	Adeh_3704	Adeh_3704	methyl-accepting chemotaxis sensory transducer	Adeh_1342	Adeh_1342	flagellin-like	[TP0640-TP0870 (0.6975479)]
COG0840	COG1344	Adeh_0675	Adeh_0675	methyl-accepting chemotaxis sensory transducer	Adeh_1343	Adeh_1343	flagellar hook-associated protein FlgL	[TP0640-TP0870 (0.6975479)]
COG0840	COG1344	Adeh_2187	Adeh_2187	methyl-accepting chemotaxis sensory transducer	Adeh_1342	Adeh_1342	flagellin-like	[TP0640-TP0870 (0.6975479)]
COG0840	COG1344	Adeh_2187	Adeh_2187	methyl-accepting chemotaxis sensory transducer	Adeh_1339	Adeh_1339	flagellin-like	[TP0640-TP0870 (0.6975479)]
COG0840	COG1344	Adeh_3401	Adeh_3401	methyl-accepting chemotaxis sensory transducer	Adeh_1342	Adeh_1342	flagellin-like	[TP0640-TP0870 (0.6975479)]
COG0840	COG1344	Adeh_3161	Adeh_3161	Cache domain protein	Adeh_1339	Adeh_1339	flagellin-like	[TP0640-TP0870 (0.6975479)]
COG0840	COG1344	Adeh_1194	Adeh_1194	methyl-accepting chemotaxis sensory transducer	Adeh_1343	Adeh_1343	flagellar hook-associated protein FlgL	[TP0640-TP0870 (0.6975479)]
COG0840	COG1344	Adeh_3401	Adeh_3401	methyl-accepting chemotaxis sensory transducer	Adeh_1339	Adeh_1339	flagellin-like	[TP0640-TP0870 (0.6975479)]
COG0840	COG1344	Adeh_3718	Adeh_3718	methyl-accepting chemotaxis sensory transducer	Adeh_1342	Adeh_1342	flagellin-like	[TP0640-TP0870 (0.6975479)]
COG0840	COG1344	Adeh_3704	Adeh_3704	methyl-accepting chemotaxis sensory transducer	Adeh_1343	Adeh_1343	flagellar hook-associated protein FlgL	[TP0640-TP0870 (0.6975479)]
COG0840	COG1344	Adeh_3897	Adeh_3897	methyl-accepting chemotaxis sensory transducer	Adeh_1339	Adeh_1339	flagellin-like	[TP0640-TP0870 (0.6975479)]
COG0840	COG1344	Adeh_3161	Adeh_3161	Cache domain protein	Adeh_1342	Adeh_1342	flagellin-like	[TP0640-TP0870 (0.6975479)]
COG0840	COG1344	Adeh_3513	Adeh_3513	methyl-accepting chemotaxis sensory transducer	Adeh_1339	Adeh_1339	flagellin-like	[TP0640-TP0870 (0.6975479)]
COG0840	COG1344	Adeh_1160	Adeh_1160	methyl-accepting chemotaxis sensory transducer	Adeh_1343	Adeh_1343	flagellar hook-associated protein FlgL	[TP0640-TP0870 (0.6975479)]
COG0840	COG1344	Adeh_1380	Adeh_1380	methyl-accepting chemotaxis sensory transducer	Adeh_1339	Adeh_1339	flagellin-like	[TP0640-TP0870 (0.6975479)]
COG0840	COG1344	Adeh_4319	Adeh_4319	methyl-accepting chemotaxis sensory transducer	Adeh_1339	Adeh_1339	flagellin-like	[TP0640-TP0870 (0.6975479)]
COG1825	COG2812	Adeh_0120	ctc	50S ribosomal protein L25 (General stress protein CTC)	Adeh_1312	Adeh_1312	DNA polymerase III, delta prime subunit	[TP0372-TP1005 (0.6540257)]
COG1825	COG2812	Adeh_0120	ctc	50S ribosomal protein L25 (General stress protein CTC)	Adeh_3637	Adeh_3637	DNA polymerase III, subunits gamma and tau	[TP0372-TP1005 (0.6540257)]
COG0024	COG1121	Adeh_1924	Adeh_1924	methionine aminopeptidase, type I	Adeh_2338	Adeh_2338	ABC transporter, ATPase subunit	[TP0842-TP0164 (0.77940726)]
COG0024	COG1121	Adeh_1405	Adeh_1405	methionine aminopeptidase, type I	Adeh_2338	Adeh_2338	ABC transporter, ATPase subunit	[TP0842-TP0164 (0.77940726)]
COG0024	COG1121	Adeh_1744	Adeh_1744	methionine aminopeptidase, type I	Adeh_2338	Adeh_2338	ABC transporter, ATPase subunit	[TP0842-TP0164 (0.77940726)]
COG0361	COG1214	Adeh_1236	Adeh_1236	translation initiation factor IF-1	Adeh_3581	Adeh_3581	peptidase M22, glycoprotease	[TP0097-TP0876 (0.56457245)]
COG0361	COG1214	Adeh_2879	Adeh_2879	translation initiation factor IF-1	Adeh_3581	Adeh_3581	peptidase M22, glycoprotease	[TP0097-TP0876 (0.56457245)]
COG1509	COG2812	Adeh_2548	Adeh_2548	protein of unknown function DUF160	Adeh_1312	Adeh_1312	DNA polymerase III, delta prime subunit	[TP0121-TP1005 (0.5082704)]
COG1509	COG2812	Adeh_2547	Adeh_2547	protein of unknown function DUF160	Adeh_3637	Adeh_3637	DNA polymerase III, subunits gamma and tau	[TP0121-TP1005 (0.5082704)]
COG1509	COG2812	Adeh_2547	Adeh_2547	protein of unknown function DUF160	Adeh_1312	Adeh_1312	DNA polymerase III, delta prime subunit	[TP0121-TP1005 (0.5082704)]
COG1509	COG2812	Adeh_2548	Adeh_2548	protein of unknown function DUF160	Adeh_3637	Adeh_3637	DNA polymerase III, subunits gamma and tau	[TP0121-TP1005 (0.5082704)]
COG1108	COG2239	Adeh_2337	Adeh_2337	ABCMn2+/Zn2+ transporter, inner membrane	Adeh_3944	Adeh_3944	magnesium transporter	[TP0165-TP0917 (0.5215956)]
COG2204	COG2204	Adeh_1276	Adeh_1276	two component, sigma54 specific, transcriptional	Adeh_3651	Adeh_3651	two component, sigma54 specific, transcriptional	[TP0519-TP0519 (0.65939915)]
COG2204	COG2204	Adeh_3651	Adeh_3651	two component, sigma54 specific, transcriptional	Adeh_1276	Adeh_1276	two component, sigma54 specific, transcriptional	[TP0519-TP0519 (0.65939915)]
COG2204	COG2204	Adeh_1555	Adeh_1555	two component, sigma54 specific, transcriptional	Adeh_2009	Adeh_2009	two component, sigma54 specific, transcriptional	[TP0519-TP0519 (0.65939915)]
COG2204	COG2204	Adeh_2009	Adeh_2009	two component, sigma54 specific, transcriptional	Adeh_1555	Adeh_1555	two component, sigma54 specific, transcriptional	[TP0519-TP0519 (0.65939915)]
COG2204	COG2204	Adeh_1555	Adeh_1555	two component, sigma54 specific, transcriptional	Adeh_2651	Adeh_2651	two component, sigma54 specific, transcriptional	[TP0519-TP0519 (0.65939915)]
COG2204	COG2204	Adeh_2651	Adeh_2651	two component, sigma54 specific, transcriptional	Adeh_1555	Adeh_1555	two component, sigma54 specific, transcriptional	[TP0519-TP0519 (0.65939915)]
COG2204	COG2204	Adeh_3791	Adeh_3791	transcriptional regulator, Fis family	Adeh_0417	Adeh_0417	two component, sigma54 specific, transcriptional	[TP0519-TP0519 (0.65939915)]
COG2204	COG2204	Adeh_0417	Adeh_0417	two component, sigma54 specific, transcriptional	Adeh_3791	Adeh_3791	transcriptional regulator, Fis family	[TP0519-TP0519 (0.65939915)]
COG2204	COG2204	Adeh_0504	Adeh_0504	two component, sigma54 specific, transcriptional	Adeh_3729	Adeh_3729	two component, sigma54 specific, transcriptional	[TP0519-TP0519 (0.65939915)]
COG2204	COG2204	Adeh_3729	Adeh_3729	two component, sigma54 specific, transcriptional	Adeh_0504	Adeh_0504	two component, sigma54 specific, transcriptional	[TP0519-TP0519 (0.65939915)]
COG2204	COG2204	Adeh_1276	Adeh_1276	two component, sigma54 specific, transcriptional	Adeh_2009	Adeh_2009	two component, sigma54 specific, transcriptional	[TP0519-TP0519 (0.65939915)]
COG2204	COG2204	Adeh_2009	Adeh_2009	two component, sigma54 specific, transcriptional	Adeh_1276	Adeh_1276	two component, sigma54 specific, transcriptional	[TP0519-TP0519 (0.65939915)]
COG2204	COG2204	Adeh_0922	Adeh_0922	two component, sigma54 specific, transcriptional	Adeh_1399	Adeh_1399	sigma54 specific transcriptional regulator with	[TP0519-TP0519 (0.65939915)]
COG2204	COG2204	Adeh_1399	Adeh_1399	sigma54 specific transcriptional regulator with	Adeh_0922	Adeh_0922	two component, sigma54 specific, transcriptional	[TP0519-TP0519 (0.65939915)]
COG2204	COG2204	Adeh_3729	Adeh_3729	two component, sigma54 specific, transcriptional	Adeh_0626	Adeh_0626	two component, sigma54 specific, transcriptional	[TP0519-TP0519 (0.65939915)]
COG2204	COG2204	Adeh_0626	Adeh_0626	two component, sigma54 specific, transcriptional	Adeh_3729	Adeh_3729	two component, sigma54 specific, transcriptional	[TP0519-TP0519 (0.65939915)]
COG2204	COG2204	Adeh_1992	Adeh_1992	two component, sigma54 specific, transcriptional	Adeh_0967	Adeh_0967	response regulator receiver domain protein	[TP0519-TP0519 (0.65939915)]
COG2204	COG2204	Adeh_0504	Adeh_0504	two component, sigma54 specific, transcriptional	Adeh_1450	Adeh_1450	two component, sigma54 specific, transcriptional	[TP0519-TP0519 (0.65939915)]
COG2204	COG2204	Adeh_1276	Adeh_1276	two component, sigma54 specific, transcriptional	Adeh_0967	Adeh_0967	response regulator receiver domain protein	[TP0519-TP0519 (0.65939915)]
COG2204	COG2204	Adeh_0967	Adeh_0967	response regulator receiver domain protein	Adeh_1992	Adeh_1992	two component, sigma54 specific, transcriptional	[TP0519-TP0519 (0.65939915)]
COG2204	COG2204	Adeh_0967	Adeh_0967	response regulator receiver domain protein	Adeh_1276	Adeh_1276	two component, sigma54 specific, transcriptional	[TP0519-TP0519 (0.65939915)]
COG2204	COG2204	Adeh_1450	Adeh_1450	two component, sigma54 specific, transcriptional	Adeh_0504	Adeh_0504	two component, sigma54 specific, transcriptional	[TP0519-TP0519 (0.65939915)]
COG2204	COG2204	Adeh_0688	Adeh_0688	two component, sigma54 specific, transcriptional	Adeh_0833	Adeh_0833	two component, sigma54 specific, transcriptional	[TP0519-TP0519 (0.65939915)]
COG2204	COG2204	Adeh_0833	Adeh_0833	two component, sigma54 specific, transcriptional	Adeh_0688	Adeh_0688	two component, sigma54 specific, transcriptional	[TP0519-TP0519 (0.65939915)]
COG2204	COG2204	Adeh_1055	Adeh_1055	two component, sigma54 specific, transcriptional	Adeh_4250	Adeh_4250	two component, sigma54 specific, transcriptional	[TP0519-TP0519 (0.65939915)]
COG2204	COG2204	Adeh_2651	Adeh_2651	two component, sigma54 specific, transcriptional	Adeh_3729	Adeh_3729	two component, sigma54 specific, transcriptional	[TP0519-TP0519 (0.65939915)]
COG2204	COG2204	Adeh_3729	Adeh_3729	two component, sigma54 specific, transcriptional	Adeh_2651	Adeh_2651	two component, sigma54 specific, transcriptional	[TP0519-TP0519 (0.65939915)]
COG2204	COG2204	Adeh_4250	Adeh_4250	two component, sigma54 specific, transcriptional	Adeh_1055	Adeh_1055	two component, sigma54 specific, transcriptional	[TP0519-TP0519 (0.65939915)]
COG2204	COG2204	Adeh_1711	Adeh_1711	transcriptional regulator, NifA subfamily, Fis	Adeh_1399	Adeh_1399	sigma54 specific transcriptional regulator with	[TP0519-TP0519 (0.65939915)]
COG2204	COG2204	Adeh_1399	Adeh_1399	sigma54 specific transcriptional regulator with	Adeh_1711	Adeh_1711	transcriptional regulator, NifA subfamily, Fis	[TP0519-TP0519 (0.65939915)]
COG2204	COG2204	Adeh_3729	Adeh_3729	two component, sigma54 specific, transcriptional	Adeh_0833	Adeh_0833	two component, sigma54 specific, transcriptional	[TP0519-TP0519 (0.65939915)]
COG2204	COG2204	Adeh_0833	Adeh_0833	two component, sigma54 specific, transcriptional	Adeh_3729	Adeh_3729	two component, sigma54 specific, transcriptional	[TP0519-TP0519 (0.65939915)]
COG2204	COG2204	Adeh_3338	Adeh_3338	two component, sigma54 specific, transcriptional	Adeh_4240	Adeh_4240	two component, sigma54 specific, transcriptional	[TP0519-TP0519 (0.65939915)]
COG2204	COG2204	Adeh_4240	Adeh_4240	two component, sigma54 specific, transcriptional	Adeh_3338	Adeh_3338	two component, sigma54 specific, transcriptional	[TP0519-TP0519 (0.65939915)]
COG2204	COG2204	Adeh_1908	Adeh_1908	two component, sigma54 specific, transcriptional	Adeh_0833	Adeh_0833	two component, sigma54 specific, transcriptional	[TP0519-TP0519 (0.65939915)]
COG2204	COG2204	Adeh_0833	Adeh_0833	two component, sigma54 specific, transcriptional	Adeh_1908	Adeh_1908	two component, sigma54 specific, transcriptional	[TP0519-TP0519 (0.65939915)]
COG2204	COG2204	Adeh_0302	Adeh_0302	two component, sigma54 specific, transcriptional	Adeh_1450	Adeh_1450	two component, sigma54 specific, transcriptional	[TP0519-TP0519 (0.65939915)]
COG2204	COG2204	Adeh_1450	Adeh_1450	two component, sigma54 specific, transcriptional	Adeh_0302	Adeh_0302	two component, sigma54 specific, transcriptional	[TP0519-TP0519 (0.65939915)]
COG2204	COG2204	Adeh_1992	Adeh_1992	two component, sigma54 specific, transcriptional	Adeh_0504	Adeh_0504	two component, sigma54 specific, transcriptional	[TP0519-TP0519 (0.65939915)]
COG2204	COG2204	Adeh_0504	Adeh_0504	two component, sigma54 specific, transcriptional	Adeh_1992	Adeh_1992	two component, sigma54 specific, transcriptional	[TP0519-TP0519 (0.65939915)]
COG2204	COG2204	Adeh_4240	Adeh_4240	two component, sigma54 specific, transcriptional	Adeh_0106	Adeh_0106	two component, sigma54 specific, transcriptional	[TP0519-TP0519 (0.65939915)]
COG2204	COG2204	Adeh_0106	Adeh_0106	two component, sigma54 specific, transcriptional	Adeh_4240	Adeh_4240	two component, sigma54 specific, transcriptional	[TP0519-TP0519 (0.65939915)]
COG2204	COG2204	Adeh_1992	Adeh_1992	two component, sigma54 specific, transcriptional	Adeh_0639	Adeh_0639	two component, sigma54 specific, transcriptional	[TP0519-TP0519 (0.65939915)]
COG2204	COG2204	Adeh_0639	Adeh_0639	two component, sigma54 specific, transcriptional	Adeh_1992	Adeh_1992	two component, sigma54 specific, transcriptional	[TP0519-TP0519 (0.65939915)]
COG2204	COG2204	Adeh_2101	Adeh_2101	two component, sigma54 specific, transcriptional	Adeh_0626	Adeh_0626	two component, sigma54 specific, transcriptional	[TP0519-TP0519 (0.65939915)]
COG2204	COG2204	Adeh_0626	Adeh_0626	two component, sigma54 specific, transcriptional	Adeh_2101	Adeh_2101	two component, sigma54 specific, transcriptional	[TP0519-TP0519 (0.65939915)]
COG2204	COG2204	Adeh_0922	Adeh_0922	two component, sigma54 specific, transcriptional	Adeh_4250	Adeh_4250	two component, sigma54 specific, transcriptional	[TP0519-TP0519 (0.65939915)]
COG2204	COG2204	Adeh_4250	Adeh_4250	two component, sigma54 specific, transcriptional	Adeh_0922	Adeh_0922	two component, sigma54 specific, transcriptional	[TP0519-TP0519 (0.65939915)]
COG2204	COG2204	Adeh_1326	Adeh_1326	two component, sigma54 specific, transcriptional	Adeh_0626	Adeh_0626	two component, sigma54 specific, transcriptional	[TP0519-TP0519 (0.65939915)]
COG2204	COG2204	Adeh_0626	Adeh_0626	two component, sigma54 specific, transcriptional	Adeh_1326	Adeh_1326	two component, sigma54 specific, transcriptional	[TP0519-TP0519 (0.65939915)]
COG2204	COG2204	Adeh_2651	Adeh_2651	two component, sigma54 specific, transcriptional	Adeh_3651	Adeh_3651	two component, sigma54 specific, transcriptional	[TP0519-TP0519 (0.65939915)]
COG2204	COG2204	Adeh_3651	Adeh_3651	two component, sigma54 specific, transcriptional	Adeh_2651	Adeh_2651	two component, sigma54 specific, transcriptional	[TP0519-TP0519 (0.65939915)]
COG2204	COG2204	Adeh_3471	Adeh_3471	two component, sigma54 specific, transcriptional	Adeh_0106	Adeh_0106	two component, sigma54 specific, transcriptional	[TP0519-TP0519 (0.65939915)]
COG2204	COG2204	Adeh_0106	Adeh_0106	two component, sigma54 specific, transcriptional	Adeh_3471	Adeh_3471	two component, sigma54 specific, transcriptional	[TP0519-TP0519 (0.65939915)]
COG2204	COG2204	Adeh_0967	Adeh_0967	response regulator receiver domain protein	Adeh_4240	Adeh_4240	two component, sigma54 specific, transcriptional	[TP0519-TP0519 (0.65939915)]
COG2204	COG2204	Adeh_4240	Adeh_4240	two component, sigma54 specific, transcriptional	Adeh_0967	Adeh_0967	response regulator receiver domain protein	[TP0519-TP0519 (0.65939915)]
COG2204	COG2204	Adeh_1326	Adeh_1326	two component, sigma54 specific, transcriptional	Adeh_3729	Adeh_3729	two component, sigma54 specific, transcriptional	[TP0519-TP0519 (0.65939915)]
COG2204	COG2204	Adeh_3729	Adeh_3729	two component, sigma54 specific, transcriptional	Adeh_1326	Adeh_1326	two component, sigma54 specific, transcriptional	[TP0519-TP0519 (0.65939915)]
COG2204	COG2204	Adeh_0812	Adeh_0812	two component, sigma54 specific, transcriptional	Adeh_2009	Adeh_2009	two component, sigma54 specific, transcriptional	[TP0519-TP0519 (0.65939915)]
COG2204	COG2204	Adeh_2009	Adeh_2009	two component, sigma54 specific, transcriptional	Adeh_0812	Adeh_0812	two component, sigma54 specific, transcriptional	[TP0519-TP0519 (0.65939915)]
COG2204	COG2204	Adeh_4250	Adeh_4250	two component, sigma54 specific, transcriptional	Adeh_2009	Adeh_2009	two component, sigma54 specific, transcriptional	[TP0519-TP0519 (0.65939915)]
COG2204	COG2204	Adeh_2009	Adeh_2009	two component, sigma54 specific, transcriptional	Adeh_4250	Adeh_4250	two component, sigma54 specific, transcriptional	[TP0519-TP0519 (0.65939915)]
COG2204	COG2204	Adeh_1711	Adeh_1711	transcriptional regulator, NifA subfamily, Fis	Adeh_1758	Adeh_1758	two component, sigma54 specific, transcriptional	[TP0519-TP0519 (0.65939915)]
COG2204	COG2204	Adeh_1758	Adeh_1758	two component, sigma54 specific, transcriptional	Adeh_1711	Adeh_1711	transcriptional regulator, NifA subfamily, Fis	[TP0519-TP0519 (0.65939915)]
COG2204	COG2204	Adeh_0967	Adeh_0967	response regulator receiver domain protein	Adeh_3729	Adeh_3729	two component, sigma54 specific, transcriptional	[TP0519-TP0519 (0.65939915)]
COG2204	COG2204	Adeh_3729	Adeh_3729	two component, sigma54 specific, transcriptional	Adeh_0967	Adeh_0967	response regulator receiver domain protein	[TP0519-TP0519 (0.65939915)]
COG2204	COG2204	Adeh_1276	Adeh_1276	two component, sigma54 specific, transcriptional	Adeh_3338	Adeh_3338	two component, sigma54 specific, transcriptional	[TP0519-TP0519 (0.65939915)]
COG2204	COG2204	Adeh_3338	Adeh_3338	two component, sigma54 specific, transcriptional	Adeh_1276	Adeh_1276	two component, sigma54 specific, transcriptional	[TP0519-TP0519 (0.65939915)]
COG2204	COG2204	Adeh_1276	Adeh_1276	two component, sigma54 specific, transcriptional	Adeh_1758	Adeh_1758	two component, sigma54 specific, transcriptional	[TP0519-TP0519 (0.65939915)]
COG2204	COG2204	Adeh_1758	Adeh_1758	two component, sigma54 specific, transcriptional	Adeh_1276	Adeh_1276	two component, sigma54 specific, transcriptional	[TP0519-TP0519 (0.65939915)]
COG2204	COG2204	Adeh_0504	Adeh_0504	two component, sigma54 specific, transcriptional	Adeh_1758	Adeh_1758	two component, sigma54 specific, transcriptional	[TP0519-TP0519 (0.65939915)]
COG2204	COG2204	Adeh_1758	Adeh_1758	two component, sigma54 specific, transcriptional	Adeh_0504	Adeh_0504	two component, sigma54 specific, transcriptional	[TP0519-TP0519 (0.65939915)]
COG2204	COG2204	Adeh_0967	Adeh_0967	response regulator receiver domain protein	Adeh_0688	Adeh_0688	two component, sigma54 specific, transcriptional	[TP0519-TP0519 (0.65939915)]
COG2204	COG2204	Adeh_0688	Adeh_0688	two component, sigma54 specific, transcriptional	Adeh_0967	Adeh_0967	response regulator receiver domain protein	[TP0519-TP0519 (0.65939915)]
COG2204	COG2204	Adeh_3791	Adeh_3791	transcriptional regulator, Fis family	Adeh_1758	Adeh_1758	two component, sigma54 specific, transcriptional	[TP0519-TP0519 (0.65939915)]
COG2204	COG2204	Adeh_1758	Adeh_1758	two component, sigma54 specific, transcriptional	Adeh_3791	Adeh_3791	transcriptional regulator, Fis family	[TP0519-TP0519 (0.65939915)]
COG2204	COG2204	Adeh_0417	Adeh_0417	two component, sigma54 specific, transcriptional	Adeh_1399	Adeh_1399	sigma54 specific transcriptional regulator with	[TP0519-TP0519 (0.65939915)]
COG2204	COG2204	Adeh_1399	Adeh_1399	sigma54 specific transcriptional regulator with	Adeh_0417	Adeh_0417	two component, sigma54 specific, transcriptional	[TP0519-TP0519 (0.65939915)]
COG2204	COG2204	Adeh_0812	Adeh_0812	two component, sigma54 specific, transcriptional	Adeh_3091	Adeh_3091	sigma54 specific transcriptional regulator with	[TP0519-TP0519 (0.65939915)]
COG2204	COG2204	Adeh_3091	Adeh_3091	sigma54 specific transcriptional regulator with	Adeh_0812	Adeh_0812	two component, sigma54 specific, transcriptional	[TP0519-TP0519 (0.65939915)]
COG2204	COG2204	Adeh_0688	Adeh_0688	two component, sigma54 specific, transcriptional	Adeh_3651	Adeh_3651	two component, sigma54 specific, transcriptional	[TP0519-TP0519 (0.65939915)]
COG2204	COG2204	Adeh_3651	Adeh_3651	two component, sigma54 specific, transcriptional	Adeh_0688	Adeh_0688	two component, sigma54 specific, transcriptional	[TP0519-TP0519 (0.65939915)]
COG2204	COG2204	Adeh_0922	Adeh_0922	two component, sigma54 specific, transcriptional	Adeh_1555	Adeh_1555	two component, sigma54 specific, transcriptional	[TP0519-TP0519 (0.65939915)]
COG2204	COG2204	Adeh_1555	Adeh_1555	two component, sigma54 specific, transcriptional	Adeh_0922	Adeh_0922	two component, sigma54 specific, transcriptional	[TP0519-TP0519 (0.65939915)]
COG2204	COG2204	Adeh_1399	Adeh_1399	sigma54 specific transcriptional regulator with	Adeh_1399	Adeh_1399	sigma54 specific transcriptional regulator with	[TP0519-TP0519 (0.65939915)]
COG2204	COG2204	Adeh_1326	Adeh_1326	two component, sigma54 specific, transcriptional	Adeh_3091	Adeh_3091	sigma54 specific transcriptional regulator with	[TP0519-TP0519 (0.65939915)]
COG2204	COG2204	Adeh_3091	Adeh_3091	sigma54 specific transcriptional regulator with	Adeh_1326	Adeh_1326	two component, sigma54 specific, transcriptional	[TP0519-TP0519 (0.65939915)]
COG2204	COG2204	Adeh_0688	Adeh_0688	two component, sigma54 specific, transcriptional	Adeh_1399	Adeh_1399	sigma54 specific transcriptional regulator with	[TP0519-TP0519 (0.65939915)]
COG2204	COG2204	Adeh_1399	Adeh_1399	sigma54 specific transcriptional regulator with	Adeh_0688	Adeh_0688	two component, sigma54 specific, transcriptional	[TP0519-TP0519 (0.65939915)]
COG2204	COG2204	Adeh_0639	Adeh_0639	two component, sigma54 specific, transcriptional	Adeh_2651	Adeh_2651	two component, sigma54 specific, transcriptional	[TP0519-TP0519 (0.65939915)]
COG2204	COG2204	Adeh_0922	Adeh_0922	two component, sigma54 specific, transcriptional	Adeh_3651	Adeh_3651	two component, sigma54 specific, transcriptional	[TP0519-TP0519 (0.65939915)]
COG2204	COG2204	Adeh_2651	Adeh_2651	two component, sigma54 specific, transcriptional	Adeh_0639	Adeh_0639	two component, sigma54 specific, transcriptional	[TP0519-TP0519 (0.65939915)]
COG2204	COG2204	Adeh_3651	Adeh_3651	two component, sigma54 specific, transcriptional	Adeh_0922	Adeh_0922	two component, sigma54 specific, transcriptional	[TP0519-TP0519 (0.65939915)]
COG2204	COG2204	Adeh_2101	Adeh_2101	two component, sigma54 specific, transcriptional	Adeh_2009	Adeh_2009	two component, sigma54 specific, transcriptional	[TP0519-TP0519 (0.65939915)]
COG2204	COG2204	Adeh_2009	Adeh_2009	two component, sigma54 specific, transcriptional	Adeh_2101	Adeh_2101	two component, sigma54 specific, transcriptional	[TP0519-TP0519 (0.65939915)]
COG2204	COG2204	Adeh_1399	Adeh_1399	sigma54 specific transcriptional regulator with	Adeh_0833	Adeh_0833	two component, sigma54 specific, transcriptional	[TP0519-TP0519 (0.65939915)]
COG2204	COG2204	Adeh_0833	Adeh_0833	two component, sigma54 specific, transcriptional	Adeh_1399	Adeh_1399	sigma54 specific transcriptional regulator with	[TP0519-TP0519 (0.65939915)]
COG2204	COG2204	Adeh_4240	Adeh_4240	two component, sigma54 specific, transcriptional	Adeh_0833	Adeh_0833	two component, sigma54 specific, transcriptional	[TP0519-TP0519 (0.65939915)]
COG2204	COG2204	Adeh_0833	Adeh_0833	two component, sigma54 specific, transcriptional	Adeh_4240	Adeh_4240	two component, sigma54 specific, transcriptional	[TP0519-TP0519 (0.65939915)]
COG2204	COG2204	Adeh_0922	Adeh_0922	two component, sigma54 specific, transcriptional	Adeh_1055	Adeh_1055	two component, sigma54 specific, transcriptional	[TP0519-TP0519 (0.65939915)]
COG2204	COG2204	Adeh_1055	Adeh_1055	two component, sigma54 specific, transcriptional	Adeh_0922	Adeh_0922	two component, sigma54 specific, transcriptional	[TP0519-TP0519 (0.65939915)]
COG2204	COG2204	Adeh_1555	Adeh_1555	two component, sigma54 specific, transcriptional	Adeh_4240	Adeh_4240	two component, sigma54 specific, transcriptional	[TP0519-TP0519 (0.65939915)]
COG2204	COG2204	Adeh_4240	Adeh_4240	two component, sigma54 specific, transcriptional	Adeh_1555	Adeh_1555	two component, sigma54 specific, transcriptional	[TP0519-TP0519 (0.65939915)]
COG2204	COG2204	Adeh_1326	Adeh_1326	two component, sigma54 specific, transcriptional	Adeh_0106	Adeh_0106	two component, sigma54 specific, transcriptional	[TP0519-TP0519 (0.65939915)]
COG2204	COG2204	Adeh_0106	Adeh_0106	two component, sigma54 specific, transcriptional	Adeh_1326	Adeh_1326	two component, sigma54 specific, transcriptional	[TP0519-TP0519 (0.65939915)]
COG2204	COG2204	Adeh_3338	Adeh_3338	two component, sigma54 specific, transcriptional	Adeh_1758	Adeh_1758	two component, sigma54 specific, transcriptional	[TP0519-TP0519 (0.65939915)]
COG2204	COG2204	Adeh_1758	Adeh_1758	two component, sigma54 specific, transcriptional	Adeh_3338	Adeh_3338	two component, sigma54 specific, transcriptional	[TP0519-TP0519 (0.65939915)]
COG2204	COG2204	Adeh_0626	Adeh_0626	two component, sigma54 specific, transcriptional	Adeh_2009	Adeh_2009	two component, sigma54 specific, transcriptional	[TP0519-TP0519 (0.65939915)]
COG2204	COG2204	Adeh_2009	Adeh_2009	two component, sigma54 specific, transcriptional	Adeh_0626	Adeh_0626	two component, sigma54 specific, transcriptional	[TP0519-TP0519 (0.65939915)]
COG2204	COG2204	Adeh_1326	Adeh_1326	two component, sigma54 specific, transcriptional	Adeh_0967	Adeh_0967	response regulator receiver domain protein	[TP0519-TP0519 (0.65939915)]
COG2204	COG2204	Adeh_0967	Adeh_0967	response regulator receiver domain protein	Adeh_1326	Adeh_1326	two component, sigma54 specific, transcriptional	[TP0519-TP0519 (0.65939915)]
COG2204	COG2204	Adeh_1711	Adeh_1711	transcriptional regulator, NifA subfamily, Fis	Adeh_2239	Adeh_2239	two component, sigma54 specific, transcriptional	[TP0519-TP0519 (0.65939915)]
COG2204	COG2204	Adeh_2239	Adeh_2239	two component, sigma54 specific, transcriptional	Adeh_1711	Adeh_1711	transcriptional regulator, NifA subfamily, Fis	[TP0519-TP0519 (0.65939915)]
COG2204	COG2204	Adeh_1326	Adeh_1326	two component, sigma54 specific, transcriptional	Adeh_1555	Adeh_1555	two component, sigma54 specific, transcriptional	[TP0519-TP0519 (0.65939915)]
COG2204	COG2204	Adeh_1555	Adeh_1555	two component, sigma54 specific, transcriptional	Adeh_1326	Adeh_1326	two component, sigma54 specific, transcriptional	[TP0519-TP0519 (0.65939915)]
COG2204	COG2204	Adeh_3729	Adeh_3729	two component, sigma54 specific, transcriptional	Adeh_3729	Adeh_3729	two component, sigma54 specific, transcriptional	[TP0519-TP0519 (0.65939915)]
COG2204	COG2204	Adeh_0688	Adeh_0688	two component, sigma54 specific, transcriptional	Adeh_0106	Adeh_0106	two component, sigma54 specific, transcriptional	[TP0519-TP0519 (0.65939915)]
COG2204	COG2204	Adeh_0106	Adeh_0106	two component, sigma54 specific, transcriptional	Adeh_0688	Adeh_0688	two component, sigma54 specific, transcriptional	[TP0519-TP0519 (0.65939915)]
COG2204	COG2204	Adeh_1326	Adeh_1326	two component, sigma54 specific, transcriptional	Adeh_1326	Adeh_1326	two component, sigma54 specific, transcriptional	[TP0519-TP0519 (0.65939915)]
COG2204	COG2204	Adeh_1555	Adeh_1555	two component, sigma54 specific, transcriptional	Adeh_1555	Adeh_1555	two component, sigma54 specific, transcriptional	[TP0519-TP0519 (0.65939915)]
COG2204	COG2204	Adeh_1055	Adeh_1055	two component, sigma54 specific, transcriptional	Adeh_3091	Adeh_3091	sigma54 specific transcriptional regulator with	[TP0519-TP0519 (0.65939915)]
COG2204	COG2204	Adeh_2651	Adeh_2651	two component, sigma54 specific, transcriptional	Adeh_3471	Adeh_3471	two component, sigma54 specific, transcriptional	[TP0519-TP0519 (0.65939915)]
COG2204	COG2204	Adeh_3091	Adeh_3091	sigma54 specific transcriptional regulator with	Adeh_1055	Adeh_1055	two component, sigma54 specific, transcriptional	[TP0519-TP0519 (0.65939915)]
COG2204	COG2204	Adeh_3471	Adeh_3471	two component, sigma54 specific, transcriptional	Adeh_2651	Adeh_2651	two component, sigma54 specific, transcriptional	[TP0519-TP0519 (0.65939915)]
COG2204	COG2204	Adeh_1276	Adeh_1276	two component, sigma54 specific, transcriptional	Adeh_3729	Adeh_3729	two component, sigma54 specific, transcriptional	[TP0519-TP0519 (0.65939915)]
COG2204	COG2204	Adeh_3729	Adeh_3729	two component, sigma54 specific, transcriptional	Adeh_1276	Adeh_1276	two component, sigma54 specific, transcriptional	[TP0519-TP0519 (0.65939915)]
COG2204	COG2204	Adeh_1992	Adeh_1992	two component, sigma54 specific, transcriptional	Adeh_4250	Adeh_4250	two component, sigma54 specific, transcriptional	[TP0519-TP0519 (0.65939915)]
COG2204	COG2204	Adeh_4250	Adeh_4250	two component, sigma54 specific, transcriptional	Adeh_1992	Adeh_1992	two component, sigma54 specific, transcriptional	[TP0519-TP0519 (0.65939915)]
COG2204	COG2204	Adeh_1399	Adeh_1399	sigma54 specific transcriptional regulator with	Adeh_2009	Adeh_2009	two component, sigma54 specific, transcriptional	[TP0519-TP0519 (0.65939915)]
COG2204	COG2204	Adeh_2009	Adeh_2009	two component, sigma54 specific, transcriptional	Adeh_1399	Adeh_1399	sigma54 specific transcriptional regulator with	[TP0519-TP0519 (0.65939915)]
COG2204	COG2204	Adeh_1992	Adeh_1992	two component, sigma54 specific, transcriptional	Adeh_1758	Adeh_1758	two component, sigma54 specific, transcriptional	[TP0519-TP0519 (0.65939915)]
COG2204	COG2204	Adeh_2101	Adeh_2101	two component, sigma54 specific, transcriptional	Adeh_0833	Adeh_0833	two component, sigma54 specific, transcriptional	[TP0519-TP0519 (0.65939915)]
COG2204	COG2204	Adeh_0833	Adeh_0833	two component, sigma54 specific, transcriptional	Adeh_2101	Adeh_2101	two component, sigma54 specific, transcriptional	[TP0519-TP0519 (0.65939915)]
COG2204	COG2204	Adeh_1758	Adeh_1758	two component, sigma54 specific, transcriptional	Adeh_1992	Adeh_1992	two component, sigma54 specific, transcriptional	[TP0519-TP0519 (0.65939915)]
COG2204	COG2204	Adeh_0967	Adeh_0967	response regulator receiver domain protein	Adeh_0302	Adeh_0302	two component, sigma54 specific, transcriptional	[TP0519-TP0519 (0.65939915)]
COG2204	COG2204	Adeh_0302	Adeh_0302	two component, sigma54 specific, transcriptional	Adeh_0967	Adeh_0967	response regulator receiver domain protein	[TP0519-TP0519 (0.65939915)]
COG2204	COG2204	Adeh_1276	Adeh_1276	two component, sigma54 specific, transcriptional	Adeh_0417	Adeh_0417	two component, sigma54 specific, transcriptional	[TP0519-TP0519 (0.65939915)]
COG2204	COG2204	Adeh_0417	Adeh_0417	two component, sigma54 specific, transcriptional	Adeh_1276	Adeh_1276	two component, sigma54 specific, transcriptional	[TP0519-TP0519 (0.65939915)]
COG2204	COG2204	Adeh_4240	Adeh_4240	two component, sigma54 specific, transcriptional	Adeh_1450	Adeh_1450	two component, sigma54 specific, transcriptional	[TP0519-TP0519 (0.65939915)]
COG2204	COG2204	Adeh_1450	Adeh_1450	two component, sigma54 specific, transcriptional	Adeh_4240	Adeh_4240	two component, sigma54 specific, transcriptional	[TP0519-TP0519 (0.65939915)]
COG2204	COG2204	Adeh_1276	Adeh_1276	two component, sigma54 specific, transcriptional	Adeh_0106	Adeh_0106	two component, sigma54 specific, transcriptional	[TP0519-TP0519 (0.65939915)]
COG2204	COG2204	Adeh_2101	Adeh_2101	two component, sigma54 specific, transcriptional	Adeh_0417	Adeh_0417	two component, sigma54 specific, transcriptional	[TP0519-TP0519 (0.65939915)]
COG2204	COG2204	Adeh_0106	Adeh_0106	two component, sigma54 specific, transcriptional	Adeh_1276	Adeh_1276	two component, sigma54 specific, transcriptional	[TP0519-TP0519 (0.65939915)]
COG2204	COG2204	Adeh_0417	Adeh_0417	two component, sigma54 specific, transcriptional	Adeh_2101	Adeh_2101	two component, sigma54 specific, transcriptional	[TP0519-TP0519 (0.65939915)]
COG2204	COG2204	Adeh_1992	Adeh_1992	two component, sigma54 specific, transcriptional	Adeh_1055	Adeh_1055	two component, sigma54 specific, transcriptional	[TP0519-TP0519 (0.65939915)]
COG2204	COG2204	Adeh_1055	Adeh_1055	two component, sigma54 specific, transcriptional	Adeh_1992	Adeh_1992	two component, sigma54 specific, transcriptional	[TP0519-TP0519 (0.65939915)]
COG2204	COG2204	Adeh_0417	Adeh_0417	two component, sigma54 specific, transcriptional	Adeh_3338	Adeh_3338	two component, sigma54 specific, transcriptional	[TP0519-TP0519 (0.65939915)]
COG2204	COG2204	Adeh_3338	Adeh_3338	two component, sigma54 specific, transcriptional	Adeh_0417	Adeh_0417	two component, sigma54 specific, transcriptional	[TP0519-TP0519 (0.65939915)]
COG2204	COG2204	Adeh_1326	Adeh_1326	two component, sigma54 specific, transcriptional	Adeh_1450	Adeh_1450	two component, sigma54 specific, transcriptional	[TP0519-TP0519 (0.65939915)]
COG2204	COG2204	Adeh_1450	Adeh_1450	two component, sigma54 specific, transcriptional	Adeh_1326	Adeh_1326	two component, sigma54 specific, transcriptional	[TP0519-TP0519 (0.65939915)]
COG2204	COG2204	Adeh_3338	Adeh_3338	two component, sigma54 specific, transcriptional	Adeh_3651	Adeh_3651	two component, sigma54 specific, transcriptional	[TP0519-TP0519 (0.65939915)]
COG2204	COG2204	Adeh_3651	Adeh_3651	two component, sigma54 specific, transcriptional	Adeh_3338	Adeh_3338	two component, sigma54 specific, transcriptional	[TP0519-TP0519 (0.65939915)]
COG2204	COG2204	Adeh_1450	Adeh_1450	two component, sigma54 specific, transcriptional	Adeh_2239	Adeh_2239	two component, sigma54 specific, transcriptional	[TP0519-TP0519 (0.65939915)]
COG2204	COG2204	Adeh_2239	Adeh_2239	two component, sigma54 specific, transcriptional	Adeh_1450	Adeh_1450	two component, sigma54 specific, transcriptional	[TP0519-TP0519 (0.65939915)]
COG2204	COG2204	Adeh_1326	Adeh_1326	two component, sigma54 specific, transcriptional	Adeh_0833	Adeh_0833	two component, sigma54 specific, transcriptional	[TP0519-TP0519 (0.65939915)]
COG2204	COG2204	Adeh_2651	Adeh_2651	two component, sigma54 specific, transcriptional	Adeh_0417	Adeh_0417	two component, sigma54 specific, transcriptional	[TP0519-TP0519 (0.65939915)]
COG2204	COG2204	Adeh_0833	Adeh_0833	two component, sigma54 specific, transcriptional	Adeh_1326	Adeh_1326	two component, sigma54 specific, transcriptional	[TP0519-TP0519 (0.65939915)]
COG2204	COG2204	Adeh_0417	Adeh_0417	two component, sigma54 specific, transcriptional	Adeh_2651	Adeh_2651	two component, sigma54 specific, transcriptional	[TP0519-TP0519 (0.65939915)]
COG2204	COG2204	Adeh_0504	Adeh_0504	two component, sigma54 specific, transcriptional	Adeh_0626	Adeh_0626	two component, sigma54 specific, transcriptional	[TP0519-TP0519 (0.65939915)]
COG2204	COG2204	Adeh_0626	Adeh_0626	two component, sigma54 specific, transcriptional	Adeh_0504	Adeh_0504	two component, sigma54 specific, transcriptional	[TP0519-TP0519 (0.65939915)]
COG2204	COG2204	Adeh_0967	Adeh_0967	response regulator receiver domain protein	Adeh_2651	Adeh_2651	two component, sigma54 specific, transcriptional	[TP0519-TP0519 (0.65939915)]
COG2204	COG2204	Adeh_2651	Adeh_2651	two component, sigma54 specific, transcriptional	Adeh_0967	Adeh_0967	response regulator receiver domain protein	[TP0519-TP0519 (0.65939915)]
COG2204	COG2204	Adeh_1992	Adeh_1992	two component, sigma54 specific, transcriptional	Adeh_3651	Adeh_3651	two component, sigma54 specific, transcriptional	[TP0519-TP0519 (0.65939915)]
COG2204	COG2204	Adeh_3651	Adeh_3651	two component, sigma54 specific, transcriptional	Adeh_1992	Adeh_1992	two component, sigma54 specific, transcriptional	[TP0519-TP0519 (0.65939915)]
COG2204	COG2204	Adeh_4250	Adeh_4250	two component, sigma54 specific, transcriptional	Adeh_0812	Adeh_0812	two component, sigma54 specific, transcriptional	[TP0519-TP0519 (0.65939915)]
COG2204	COG2204	Adeh_0812	Adeh_0812	two component, sigma54 specific, transcriptional	Adeh_4250	Adeh_4250	two component, sigma54 specific, transcriptional	[TP0519-TP0519 (0.65939915)]
COG2204	COG2204	Adeh_1992	Adeh_1992	two component, sigma54 specific, transcriptional	Adeh_0833	Adeh_0833	two component, sigma54 specific, transcriptional	[TP0519-TP0519 (0.65939915)]
COG2204	COG2204	Adeh_0639	Adeh_0639	two component, sigma54 specific, transcriptional	Adeh_2101	Adeh_2101	two component, sigma54 specific, transcriptional	[TP0519-TP0519 (0.65939915)]
COG2204	COG2204	Adeh_2101	Adeh_2101	two component, sigma54 specific, transcriptional	Adeh_0639	Adeh_0639	two component, sigma54 specific, transcriptional	[TP0519-TP0519 (0.65939915)]
COG2204	COG2204	Adeh_0833	Adeh_0833	two component, sigma54 specific, transcriptional	Adeh_1992	Adeh_1992	two component, sigma54 specific, transcriptional	[TP0519-TP0519 (0.65939915)]
COG2204	COG2204	Adeh_0922	Adeh_0922	two component, sigma54 specific, transcriptional	Adeh_0688	Adeh_0688	two component, sigma54 specific, transcriptional	[TP0519-TP0519 (0.65939915)]
COG2204	COG2204	Adeh_0688	Adeh_0688	two component, sigma54 specific, transcriptional	Adeh_0922	Adeh_0922	two component, sigma54 specific, transcriptional	[TP0519-TP0519 (0.65939915)]
COG2204	COG2204	Adeh_1908	Adeh_1908	two component, sigma54 specific, transcriptional	Adeh_1399	Adeh_1399	sigma54 specific transcriptional regulator with	[TP0519-TP0519 (0.65939915)]
COG2204	COG2204	Adeh_1399	Adeh_1399	sigma54 specific transcriptional regulator with	Adeh_1908	Adeh_1908	two component, sigma54 specific, transcriptional	[TP0519-TP0519 (0.65939915)]
COG2204	COG2204	Adeh_1555	Adeh_1555	two component, sigma54 specific, transcriptional	Adeh_0833	Adeh_0833	two component, sigma54 specific, transcriptional	[TP0519-TP0519 (0.65939915)]
COG2204	COG2204	Adeh_0833	Adeh_0833	two component, sigma54 specific, transcriptional	Adeh_1555	Adeh_1555	two component, sigma54 specific, transcriptional	[TP0519-TP0519 (0.65939915)]
COG2204	COG2204	Adeh_1555	Adeh_1555	two component, sigma54 specific, transcriptional	Adeh_0302	Adeh_0302	two component, sigma54 specific, transcriptional	[TP0519-TP0519 (0.65939915)]
COG2204	COG2204	Adeh_0302	Adeh_0302	two component, sigma54 specific, transcriptional	Adeh_1555	Adeh_1555	two component, sigma54 specific, transcriptional	[TP0519-TP0519 (0.65939915)]
COG2204	COG2204	Adeh_0639	Adeh_0639	two component, sigma54 specific, transcriptional	Adeh_4240	Adeh_4240	two component, sigma54 specific, transcriptional	[TP0519-TP0519 (0.65939915)]
COG2204	COG2204	Adeh_4240	Adeh_4240	two component, sigma54 specific, transcriptional	Adeh_0639	Adeh_0639	two component, sigma54 specific, transcriptional	[TP0519-TP0519 (0.65939915)]
COG2204	COG2204	Adeh_0302	Adeh_0302	two component, sigma54 specific, transcriptional	Adeh_4240	Adeh_4240	two component, sigma54 specific, transcriptional	[TP0519-TP0519 (0.65939915)]
COG2204	COG2204	Adeh_4240	Adeh_4240	two component, sigma54 specific, transcriptional	Adeh_0302	Adeh_0302	two component, sigma54 specific, transcriptional	[TP0519-TP0519 (0.65939915)]
COG2204	COG2204	Adeh_1711	Adeh_1711	transcriptional regulator, NifA subfamily, Fis	Adeh_2101	Adeh_2101	two component, sigma54 specific, transcriptional	[TP0519-TP0519 (0.65939915)]
COG2204	COG2204	Adeh_2101	Adeh_2101	two component, sigma54 specific, transcriptional	Adeh_1711	Adeh_1711	transcriptional regulator, NifA subfamily, Fis	[TP0519-TP0519 (0.65939915)]
COG2204	COG2204	Adeh_3338	Adeh_3338	two component, sigma54 specific, transcriptional	Adeh_0106	Adeh_0106	two component, sigma54 specific, transcriptional	[TP0519-TP0519 (0.65939915)]
COG2204	COG2204	Adeh_0106	Adeh_0106	two component, sigma54 specific, transcriptional	Adeh_3338	Adeh_3338	two component, sigma54 specific, transcriptional	[TP0519-TP0519 (0.65939915)]
COG2204	COG2204	Adeh_0504	Adeh_0504	two component, sigma54 specific, transcriptional	Adeh_1555	Adeh_1555	two component, sigma54 specific, transcriptional	[TP0519-TP0519 (0.65939915)]
COG2204	COG2204	Adeh_1555	Adeh_1555	two component, sigma54 specific, transcriptional	Adeh_0504	Adeh_0504	two component, sigma54 specific, transcriptional	[TP0519-TP0519 (0.65939915)]
COG2204	COG2204	Adeh_1276	Adeh_1276	two component, sigma54 specific, transcriptional	Adeh_1276	Adeh_1276	two component, sigma54 specific, transcriptional	[TP0519-TP0519 (0.65939915)]
COG2204	COG2204	Adeh_0688	Adeh_0688	two component, sigma54 specific, transcriptional	Adeh_2101	Adeh_2101	two component, sigma54 specific, transcriptional	[TP0519-TP0519 (0.65939915)]
COG2204	COG2204	Adeh_2101	Adeh_2101	two component, sigma54 specific, transcriptional	Adeh_0688	Adeh_0688	two component, sigma54 specific, transcriptional	[TP0519-TP0519 (0.65939915)]
COG2204	COG2204	Adeh_1326	Adeh_1326	two component, sigma54 specific, transcriptional	Adeh_4240	Adeh_4240	two component, sigma54 specific, transcriptional	[TP0519-TP0519 (0.65939915)]
COG2204	COG2204	Adeh_4240	Adeh_4240	two component, sigma54 specific, transcriptional	Adeh_1326	Adeh_1326	two component, sigma54 specific, transcriptional	[TP0519-TP0519 (0.65939915)]
COG2204	COG2204	Adeh_1326	Adeh_1326	two component, sigma54 specific, transcriptional	Adeh_1399	Adeh_1399	sigma54 specific transcriptional regulator with	[TP0519-TP0519 (0.65939915)]
COG2204	COG2204	Adeh_1276	Adeh_1276	two component, sigma54 specific, transcriptional	Adeh_1450	Adeh_1450	two component, sigma54 specific, transcriptional	[TP0519-TP0519 (0.65939915)]
COG2204	COG2204	Adeh_1450	Adeh_1450	two component, sigma54 specific, transcriptional	Adeh_1276	Adeh_1276	two component, sigma54 specific, transcriptional	[TP0519-TP0519 (0.65939915)]
COG2204	COG2204	Adeh_1399	Adeh_1399	sigma54 specific transcriptional regulator with	Adeh_1326	Adeh_1326	two component, sigma54 specific, transcriptional	[TP0519-TP0519 (0.65939915)]
COG2204	COG2204	Adeh_1992	Adeh_1992	two component, sigma54 specific, transcriptional	Adeh_2651	Adeh_2651	two component, sigma54 specific, transcriptional	[TP0519-TP0519 (0.65939915)]
COG2204	COG2204	Adeh_2651	Adeh_2651	two component, sigma54 specific, transcriptional	Adeh_1992	Adeh_1992	two component, sigma54 specific, transcriptional	[TP0519-TP0519 (0.65939915)]
COG2204	COG2204	Adeh_1055	Adeh_1055	two component, sigma54 specific, transcriptional	Adeh_3471	Adeh_3471	two component, sigma54 specific, transcriptional	[TP0519-TP0519 (0.65939915)]
COG2204	COG2204	Adeh_3471	Adeh_3471	two component, sigma54 specific, transcriptional	Adeh_1055	Adeh_1055	two component, sigma54 specific, transcriptional	[TP0519-TP0519 (0.65939915)]
COG2204	COG2204	Adeh_1908	Adeh_1908	two component, sigma54 specific, transcriptional	Adeh_0639	Adeh_0639	two component, sigma54 specific, transcriptional	[TP0519-TP0519 (0.65939915)]
COG2204	COG2204	Adeh_0639	Adeh_0639	two component, sigma54 specific, transcriptional	Adeh_1908	Adeh_1908	two component, sigma54 specific, transcriptional	[TP0519-TP0519 (0.65939915)]
COG2204	COG2204	Adeh_0504	Adeh_0504	two component, sigma54 specific, transcriptional	Adeh_4250	Adeh_4250	two component, sigma54 specific, transcriptional	[TP0519-TP0519 (0.65939915)]
COG2204	COG2204	Adeh_4250	Adeh_4250	two component, sigma54 specific, transcriptional	Adeh_0504	Adeh_0504	two component, sigma54 specific, transcriptional	[TP0519-TP0519 (0.65939915)]
COG2204	COG2204	Adeh_3729	Adeh_3729	two component, sigma54 specific, transcriptional	Adeh_3091	Adeh_3091	sigma54 specific transcriptional regulator with	[TP0519-TP0519 (0.65939915)]
COG2204	COG2204	Adeh_3091	Adeh_3091	sigma54 specific transcriptional regulator with	Adeh_3729	Adeh_3729	two component, sigma54 specific, transcriptional	[TP0519-TP0519 (0.65939915)]
COG2204	COG2204	Adeh_0922	Adeh_0922	two component, sigma54 specific, transcriptional	Adeh_2009	Adeh_2009	two component, sigma54 specific, transcriptional	[TP0519-TP0519 (0.65939915)]
COG2204	COG2204	Adeh_2009	Adeh_2009	two component, sigma54 specific, transcriptional	Adeh_0922	Adeh_0922	two component, sigma54 specific, transcriptional	[TP0519-TP0519 (0.65939915)]
COG2204	COG2204	Adeh_0302	Adeh_0302	two component, sigma54 specific, transcriptional	Adeh_2009	Adeh_2009	two component, sigma54 specific, transcriptional	[TP0519-TP0519 (0.65939915)]
COG2204	COG2204	Adeh_2009	Adeh_2009	two component, sigma54 specific, transcriptional	Adeh_0302	Adeh_0302	two component, sigma54 specific, transcriptional	[TP0519-TP0519 (0.65939915)]
COG2204	COG2204	Adeh_0922	Adeh_0922	two component, sigma54 specific, transcriptional	Adeh_3091	Adeh_3091	sigma54 specific transcriptional regulator with	[TP0519-TP0519 (0.65939915)]
COG2204	COG2204	Adeh_3091	Adeh_3091	sigma54 specific transcriptional regulator with	Adeh_0922	Adeh_0922	two component, sigma54 specific, transcriptional	[TP0519-TP0519 (0.65939915)]
COG2204	COG2204	Adeh_0688	Adeh_0688	two component, sigma54 specific, transcriptional	Adeh_2009	Adeh_2009	two component, sigma54 specific, transcriptional	[TP0519-TP0519 (0.65939915)]
COG2204	COG2204	Adeh_2009	Adeh_2009	two component, sigma54 specific, transcriptional	Adeh_0688	Adeh_0688	two component, sigma54 specific, transcriptional	[TP0519-TP0519 (0.65939915)]
COG2204	COG2204	Adeh_1276	Adeh_1276	two component, sigma54 specific, transcriptional	Adeh_0626	Adeh_0626	two component, sigma54 specific, transcriptional	[TP0519-TP0519 (0.65939915)]
COG2204	COG2204	Adeh_0626	Adeh_0626	two component, sigma54 specific, transcriptional	Adeh_1276	Adeh_1276	two component, sigma54 specific, transcriptional	[TP0519-TP0519 (0.65939915)]
COG2204	COG2204	Adeh_2239	Adeh_2239	two component, sigma54 specific, transcriptional	Adeh_1758	Adeh_1758	two component, sigma54 specific, transcriptional	[TP0519-TP0519 (0.65939915)]
COG2204	COG2204	Adeh_1758	Adeh_1758	two component, sigma54 specific, transcriptional	Adeh_2239	Adeh_2239	two component, sigma54 specific, transcriptional	[TP0519-TP0519 (0.65939915)]
COG2204	COG2204	Adeh_0922	Adeh_0922	two component, sigma54 specific, transcriptional	Adeh_1450	Adeh_1450	two component, sigma54 specific, transcriptional	[TP0519-TP0519 (0.65939915)]
COG2204	COG2204	Adeh_1450	Adeh_1450	two component, sigma54 specific, transcriptional	Adeh_0922	Adeh_0922	two component, sigma54 specific, transcriptional	[TP0519-TP0519 (0.65939915)]
COG2204	COG2204	Adeh_1711	Adeh_1711	transcriptional regulator, NifA subfamily, Fis	Adeh_3091	Adeh_3091	sigma54 specific transcriptional regulator with	[TP0519-TP0519 (0.65939915)]
COG2204	COG2204	Adeh_3091	Adeh_3091	sigma54 specific transcriptional regulator with	Adeh_1711	Adeh_1711	transcriptional regulator, NifA subfamily, Fis	[TP0519-TP0519 (0.65939915)]
COG2204	COG2204	Adeh_1908	Adeh_1908	two component, sigma54 specific, transcriptional	Adeh_3471	Adeh_3471	two component, sigma54 specific, transcriptional	[TP0519-TP0519 (0.65939915)]
COG2204	COG2204	Adeh_0639	Adeh_0639	two component, sigma54 specific, transcriptional	Adeh_1326	Adeh_1326	two component, sigma54 specific, transcriptional	[TP0519-TP0519 (0.65939915)]
COG2204	COG2204	Adeh_1326	Adeh_1326	two component, sigma54 specific, transcriptional	Adeh_0639	Adeh_0639	two component, sigma54 specific, transcriptional	[TP0519-TP0519 (0.65939915)]
COG2204	COG2204	Adeh_3471	Adeh_3471	two component, sigma54 specific, transcriptional	Adeh_1908	Adeh_1908	two component, sigma54 specific, transcriptional	[TP0519-TP0519 (0.65939915)]
COG2204	COG2204	Adeh_0417	Adeh_0417	two component, sigma54 specific, transcriptional	Adeh_0417	Adeh_0417	two component, sigma54 specific, transcriptional	[TP0519-TP0519 (0.65939915)]
COG2204	COG2204	Adeh_1908	Adeh_1908	two component, sigma54 specific, transcriptional	Adeh_4250	Adeh_4250	two component, sigma54 specific, transcriptional	[TP0519-TP0519 (0.65939915)]
COG2204	COG2204	Adeh_4250	Adeh_4250	two component, sigma54 specific, transcriptional	Adeh_1908	Adeh_1908	two component, sigma54 specific, transcriptional	[TP0519-TP0519 (0.65939915)]
COG2204	COG2204	Adeh_1555	Adeh_1555	two component, sigma54 specific, transcriptional	Adeh_0812	Adeh_0812	two component, sigma54 specific, transcriptional	[TP0519-TP0519 (0.65939915)]
COG2204	COG2204	Adeh_0812	Adeh_0812	two component, sigma54 specific, transcriptional	Adeh_1555	Adeh_1555	two component, sigma54 specific, transcriptional	[TP0519-TP0519 (0.65939915)]
COG2204	COG2204	Adeh_1992	Adeh_1992	two component, sigma54 specific, transcriptional	Adeh_4240	Adeh_4240	two component, sigma54 specific, transcriptional	[TP0519-TP0519 (0.65939915)]
COG2204	COG2204	Adeh_4240	Adeh_4240	two component, sigma54 specific, transcriptional	Adeh_1992	Adeh_1992	two component, sigma54 specific, transcriptional	[TP0519-TP0519 (0.65939915)]
COG2204	COG2204	Adeh_2239	Adeh_2239	two component, sigma54 specific, transcriptional	Adeh_0106	Adeh_0106	two component, sigma54 specific, transcriptional	[TP0519-TP0519 (0.65939915)]
COG2204	COG2204	Adeh_0106	Adeh_0106	two component, sigma54 specific, transcriptional	Adeh_2239	Adeh_2239	two component, sigma54 specific, transcriptional	[TP0519-TP0519 (0.65939915)]
COG2204	COG2204	Adeh_0626	Adeh_0626	two component, sigma54 specific, transcriptional	Adeh_0106	Adeh_0106	two component, sigma54 specific, transcriptional	[TP0519-TP0519 (0.65939915)]
COG2204	COG2204	Adeh_0106	Adeh_0106	two component, sigma54 specific, transcriptional	Adeh_0626	Adeh_0626	two component, sigma54 specific, transcriptional	[TP0519-TP0519 (0.65939915)]
COG2204	COG2204	Adeh_0504	Adeh_0504	two component, sigma54 specific, transcriptional	Adeh_0302	Adeh_0302	two component, sigma54 specific, transcriptional	[TP0519-TP0519 (0.65939915)]
COG2204	COG2204	Adeh_0302	Adeh_0302	two component, sigma54 specific, transcriptional	Adeh_0504	Adeh_0504	two component, sigma54 specific, transcriptional	[TP0519-TP0519 (0.65939915)]
COG2204	COG2204	Adeh_1992	Adeh_1992	two component, sigma54 specific, transcriptional	Adeh_1711	Adeh_1711	transcriptional regulator, NifA subfamily, Fis	[TP0519-TP0519 (0.65939915)]
COG2204	COG2204	Adeh_0417	Adeh_0417	two component, sigma54 specific, transcriptional	Adeh_1711	Adeh_1711	transcriptional regulator, NifA subfamily, Fis	[TP0519-TP0519 (0.65939915)]
COG2204	COG2204	Adeh_1711	Adeh_1711	transcriptional regulator, NifA subfamily, Fis	Adeh_1992	Adeh_1992	two component, sigma54 specific, transcriptional	[TP0519-TP0519 (0.65939915)]
COG2204	COG2204	Adeh_1711	Adeh_1711	transcriptional regulator, NifA subfamily, Fis	Adeh_0417	Adeh_0417	two component, sigma54 specific, transcriptional	[TP0519-TP0519 (0.65939915)]
COG2204	COG2204	Adeh_2101	Adeh_2101	two component, sigma54 specific, transcriptional	Adeh_0302	Adeh_0302	two component, sigma54 specific, transcriptional	[TP0519-TP0519 (0.65939915)]
COG2204	COG2204	Adeh_0302	Adeh_0302	two component, sigma54 specific, transcriptional	Adeh_2101	Adeh_2101	two component, sigma54 specific, transcriptional	[TP0519-TP0519 (0.65939915)]
COG2204	COG2204	Adeh_1711	Adeh_1711	transcriptional regulator, NifA subfamily, Fis	Adeh_1450	Adeh_1450	two component, sigma54 specific, transcriptional	[TP0519-TP0519 (0.65939915)]
COG2204	COG2204	Adeh_1450	Adeh_1450	two component, sigma54 specific, transcriptional	Adeh_1711	Adeh_1711	transcriptional regulator, NifA subfamily, Fis	[TP0519-TP0519 (0.65939915)]
COG2204	COG2204	Adeh_3729	Adeh_3729	two component, sigma54 specific, transcriptional	Adeh_1450	Adeh_1450	two component, sigma54 specific, transcriptional	[TP0519-TP0519 (0.65939915)]
COG2204	COG2204	Adeh_1450	Adeh_1450	two component, sigma54 specific, transcriptional	Adeh_3729	Adeh_3729	two component, sigma54 specific, transcriptional	[TP0519-TP0519 (0.65939915)]
COG2204	COG2204	Adeh_3791	Adeh_3791	transcriptional regulator, Fis family	Adeh_0812	Adeh_0812	two component, sigma54 specific, transcriptional	[TP0519-TP0519 (0.65939915)]
COG2204	COG2204	Adeh_0812	Adeh_0812	two component, sigma54 specific, transcriptional	Adeh_3791	Adeh_3791	transcriptional regulator, Fis family	[TP0519-TP0519 (0.65939915)]
COG2204	COG2204	Adeh_1992	Adeh_1992	two component, sigma54 specific, transcriptional	Adeh_1450	Adeh_1450	two component, sigma54 specific, transcriptional	[TP0519-TP0519 (0.65939915)]
COG2204	COG2204	Adeh_1450	Adeh_1450	two component, sigma54 specific, transcriptional	Adeh_1992	Adeh_1992	two component, sigma54 specific, transcriptional	[TP0519-TP0519 (0.65939915)]
COG2204	COG2204	Adeh_1276	Adeh_1276	two component, sigma54 specific, transcriptional	Adeh_2101	Adeh_2101	two component, sigma54 specific, transcriptional	[TP0519-TP0519 (0.65939915)]
COG2204	COG2204	Adeh_2101	Adeh_2101	two component, sigma54 specific, transcriptional	Adeh_1276	Adeh_1276	two component, sigma54 specific, transcriptional	[TP0519-TP0519 (0.65939915)]
COG2204	COG2204	Adeh_1992	Adeh_1992	two component, sigma54 specific, transcriptional	Adeh_3091	Adeh_3091	sigma54 specific transcriptional regulator with	[TP0519-TP0519 (0.65939915)]
COG2204	COG2204	Adeh_3091	Adeh_3091	sigma54 specific transcriptional regulator with	Adeh_1992	Adeh_1992	two component, sigma54 specific, transcriptional	[TP0519-TP0519 (0.65939915)]
COG2204	COG2204	Adeh_3338	Adeh_3338	two component, sigma54 specific, transcriptional	Adeh_0302	Adeh_0302	two component, sigma54 specific, transcriptional	[TP0519-TP0519 (0.65939915)]
COG2204	COG2204	Adeh_2101	Adeh_2101	two component, sigma54 specific, transcriptional	Adeh_3471	Adeh_3471	two component, sigma54 specific, transcriptional	[TP0519-TP0519 (0.65939915)]
COG2204	COG2204	Adeh_0302	Adeh_0302	two component, sigma54 specific, transcriptional	Adeh_3338	Adeh_3338	two component, sigma54 specific, transcriptional	[TP0519-TP0519 (0.65939915)]
COG2204	COG2204	Adeh_3471	Adeh_3471	two component, sigma54 specific, transcriptional	Adeh_2101	Adeh_2101	two component, sigma54 specific, transcriptional	[TP0519-TP0519 (0.65939915)]
COG2204	COG2204	Adeh_1276	Adeh_1276	two component, sigma54 specific, transcriptional	Adeh_4240	Adeh_4240	two component, sigma54 specific, transcriptional	[TP0519-TP0519 (0.65939915)]
COG2204	COG2204	Adeh_4240	Adeh_4240	two component, sigma54 specific, transcriptional	Adeh_1276	Adeh_1276	two component, sigma54 specific, transcriptional	[TP0519-TP0519 (0.65939915)]
COG2204	COG2204	Adeh_2101	Adeh_2101	two component, sigma54 specific, transcriptional	Adeh_4250	Adeh_4250	two component, sigma54 specific, transcriptional	[TP0519-TP0519 (0.65939915)]
COG2204	COG2204	Adeh_4250	Adeh_4250	two component, sigma54 specific, transcriptional	Adeh_2101	Adeh_2101	two component, sigma54 specific, transcriptional	[TP0519-TP0519 (0.65939915)]
COG2204	COG2204	Adeh_0688	Adeh_0688	two component, sigma54 specific, transcriptional	Adeh_4250	Adeh_4250	two component, sigma54 specific, transcriptional	[TP0519-TP0519 (0.65939915)]
COG2204	COG2204	Adeh_4250	Adeh_4250	two component, sigma54 specific, transcriptional	Adeh_0688	Adeh_0688	two component, sigma54 specific, transcriptional	[TP0519-TP0519 (0.65939915)]
COG2204	COG2204	Adeh_0922	Adeh_0922	two component, sigma54 specific, transcriptional	Adeh_0967	Adeh_0967	response regulator receiver domain protein	[TP0519-TP0519 (0.65939915)]
COG2204	COG2204	Adeh_0967	Adeh_0967	response regulator receiver domain protein	Adeh_0922	Adeh_0922	two component, sigma54 specific, transcriptional	[TP0519-TP0519 (0.65939915)]
COG2204	COG2204	Adeh_1055	Adeh_1055	two component, sigma54 specific, transcriptional	Adeh_3651	Adeh_3651	two component, sigma54 specific, transcriptional	[TP0519-TP0519 (0.65939915)]
COG2204	COG2204	Adeh_3651	Adeh_3651	two component, sigma54 specific, transcriptional	Adeh_1055	Adeh_1055	two component, sigma54 specific, transcriptional	[TP0519-TP0519 (0.65939915)]
COG2204	COG2204	Adeh_0833	Adeh_0833	two component, sigma54 specific, transcriptional	Adeh_3651	Adeh_3651	two component, sigma54 specific, transcriptional	[TP0519-TP0519 (0.65939915)]
COG2204	COG2204	Adeh_3651	Adeh_3651	two component, sigma54 specific, transcriptional	Adeh_0833	Adeh_0833	two component, sigma54 specific, transcriptional	[TP0519-TP0519 (0.65939915)]
COG2204	COG2204	Adeh_1055	Adeh_1055	two component, sigma54 specific, transcriptional	Adeh_2101	Adeh_2101	two component, sigma54 specific, transcriptional	[TP0519-TP0519 (0.65939915)]
COG2204	COG2204	Adeh_2101	Adeh_2101	two component, sigma54 specific, transcriptional	Adeh_1055	Adeh_1055	two component, sigma54 specific, transcriptional	[TP0519-TP0519 (0.65939915)]
COG2204	COG2204	Adeh_4250	Adeh_4250	two component, sigma54 specific, transcriptional	Adeh_0833	Adeh_0833	two component, sigma54 specific, transcriptional	[TP0519-TP0519 (0.65939915)]
COG2204	COG2204	Adeh_0833	Adeh_0833	two component, sigma54 specific, transcriptional	Adeh_4250	Adeh_4250	two component, sigma54 specific, transcriptional	[TP0519-TP0519 (0.65939915)]
COG2204	COG2204	Adeh_0639	Adeh_0639	two component, sigma54 specific, transcriptional	Adeh_0922	Adeh_0922	two component, sigma54 specific, transcriptional	[TP0519-TP0519 (0.65939915)]
COG2204	COG2204	Adeh_0922	Adeh_0922	two component, sigma54 specific, transcriptional	Adeh_0639	Adeh_0639	two component, sigma54 specific, transcriptional	[TP0519-TP0519 (0.65939915)]
COG2204	COG2204	Adeh_1992	Adeh_1992	two component, sigma54 specific, transcriptional	Adeh_1399	Adeh_1399	sigma54 specific transcriptional regulator with	[TP0519-TP0519 (0.65939915)]
COG2204	COG2204	Adeh_1399	Adeh_1399	sigma54 specific transcriptional regulator with	Adeh_1992	Adeh_1992	two component, sigma54 specific, transcriptional	[TP0519-TP0519 (0.65939915)]
COG2204	COG2204	Adeh_0639	Adeh_0639	two component, sigma54 specific, transcriptional	Adeh_1711	Adeh_1711	transcriptional regulator, NifA subfamily, Fis	[TP0519-TP0519 (0.65939915)]
COG2204	COG2204	Adeh_1711	Adeh_1711	transcriptional regulator, NifA subfamily, Fis	Adeh_0639	Adeh_0639	two component, sigma54 specific, transcriptional	[TP0519-TP0519 (0.65939915)]
COG2204	COG2204	Adeh_0922	Adeh_0922	two component, sigma54 specific, transcriptional	Adeh_0812	Adeh_0812	two component, sigma54 specific, transcriptional	[TP0519-TP0519 (0.65939915)]
COG2204	COG2204	Adeh_0812	Adeh_0812	two component, sigma54 specific, transcriptional	Adeh_0922	Adeh_0922	two component, sigma54 specific, transcriptional	[TP0519-TP0519 (0.65939915)]
COG2204	COG2204	Adeh_3091	Adeh_3091	sigma54 specific transcriptional regulator with	Adeh_3091	Adeh_3091	sigma54 specific transcriptional regulator with	[TP0519-TP0519 (0.65939915)]
COG2204	COG2204	Adeh_0922	Adeh_0922	two component, sigma54 specific, transcriptional	Adeh_0302	Adeh_0302	two component, sigma54 specific, transcriptional	[TP0519-TP0519 (0.65939915)]
COG2204	COG2204	Adeh_0302	Adeh_0302	two component, sigma54 specific, transcriptional	Adeh_0922	Adeh_0922	two component, sigma54 specific, transcriptional	[TP0519-TP0519 (0.65939915)]
COG2204	COG2204	Adeh_1555	Adeh_1555	two component, sigma54 specific, transcriptional	Adeh_4250	Adeh_4250	two component, sigma54 specific, transcriptional	[TP0519-TP0519 (0.65939915)]
COG2204	COG2204	Adeh_4250	Adeh_4250	two component, sigma54 specific, transcriptional	Adeh_1555	Adeh_1555	two component, sigma54 specific, transcriptional	[TP0519-TP0519 (0.65939915)]
COG2204	COG2204	Adeh_1711	Adeh_1711	transcriptional regulator, NifA subfamily, Fis	Adeh_3729	Adeh_3729	two component, sigma54 specific, transcriptional	[TP0519-TP0519 (0.65939915)]
COG2204	COG2204	Adeh_3729	Adeh_3729	two component, sigma54 specific, transcriptional	Adeh_1711	Adeh_1711	transcriptional regulator, NifA subfamily, Fis	[TP0519-TP0519 (0.65939915)]
COG2204	COG2204	Adeh_4240	Adeh_4240	two component, sigma54 specific, transcriptional	Adeh_0812	Adeh_0812	two component, sigma54 specific, transcriptional	[TP0519-TP0519 (0.65939915)]
COG2204	COG2204	Adeh_0812	Adeh_0812	two component, sigma54 specific, transcriptional	Adeh_4240	Adeh_4240	two component, sigma54 specific, transcriptional	[TP0519-TP0519 (0.65939915)]
COG2204	COG2204	Adeh_0639	Adeh_0639	two component, sigma54 specific, transcriptional	Adeh_0688	Adeh_0688	two component, sigma54 specific, transcriptional	[TP0519-TP0519 (0.65939915)]
COG2204	COG2204	Adeh_0688	Adeh_0688	two component, sigma54 specific, transcriptional	Adeh_0639	Adeh_0639	two component, sigma54 specific, transcriptional	[TP0519-TP0519 (0.65939915)]
COG2204	COG2204	Adeh_1055	Adeh_1055	two component, sigma54 specific, transcriptional	Adeh_3729	Adeh_3729	two component, sigma54 specific, transcriptional	[TP0519-TP0519 (0.65939915)]
COG2204	COG2204	Adeh_3729	Adeh_3729	two component, sigma54 specific, transcriptional	Adeh_1055	Adeh_1055	two component, sigma54 specific, transcriptional	[TP0519-TP0519 (0.65939915)]
COG2204	COG2204	Adeh_4240	Adeh_4240	two component, sigma54 specific, transcriptional	Adeh_2239	Adeh_2239	two component, sigma54 specific, transcriptional	[TP0519-TP0519 (0.65939915)]
COG2204	COG2204	Adeh_2239	Adeh_2239	two component, sigma54 specific, transcriptional	Adeh_4240	Adeh_4240	two component, sigma54 specific, transcriptional	[TP0519-TP0519 (0.65939915)]
COG2204	COG2204	Adeh_0639	Adeh_0639	two component, sigma54 specific, transcriptional	Adeh_1399	Adeh_1399	sigma54 specific transcriptional regulator with	[TP0519-TP0519 (0.65939915)]
COG2204	COG2204	Adeh_1399	Adeh_1399	sigma54 specific transcriptional regulator with	Adeh_0639	Adeh_0639	two component, sigma54 specific, transcriptional	[TP0519-TP0519 (0.65939915)]
COG2204	COG2204	Adeh_0504	Adeh_0504	two component, sigma54 specific, transcriptional	Adeh_0688	Adeh_0688	two component, sigma54 specific, transcriptional	[TP0519-TP0519 (0.65939915)]
COG2204	COG2204	Adeh_0688	Adeh_0688	two component, sigma54 specific, transcriptional	Adeh_0504	Adeh_0504	two component, sigma54 specific, transcriptional	[TP0519-TP0519 (0.65939915)]
COG2204	COG2204	Adeh_3791	Adeh_3791	transcriptional regulator, Fis family	Adeh_3338	Adeh_3338	two component, sigma54 specific, transcriptional	[TP0519-TP0519 (0.65939915)]
COG2204	COG2204	Adeh_3338	Adeh_3338	two component, sigma54 specific, transcriptional	Adeh_3791	Adeh_3791	transcriptional regulator, Fis family	[TP0519-TP0519 (0.65939915)]
COG2204	COG2204	Adeh_1450	Adeh_1450	two component, sigma54 specific, transcriptional	Adeh_1399	Adeh_1399	sigma54 specific transcriptional regulator with	[TP0519-TP0519 (0.65939915)]
COG2204	COG2204	Adeh_1399	Adeh_1399	sigma54 specific transcriptional regulator with	Adeh_1450	Adeh_1450	two component, sigma54 specific, transcriptional	[TP0519-TP0519 (0.65939915)]
COG2204	COG2204	Adeh_1908	Adeh_1908	two component, sigma54 specific, transcriptional	Adeh_3338	Adeh_3338	two component, sigma54 specific, transcriptional	[TP0519-TP0519 (0.65939915)]
COG2204	COG2204	Adeh_3338	Adeh_3338	two component, sigma54 specific, transcriptional	Adeh_1908	Adeh_1908	two component, sigma54 specific, transcriptional	[TP0519-TP0519 (0.65939915)]
COG2204	COG2204	Adeh_1908	Adeh_1908	two component, sigma54 specific, transcriptional	Adeh_2651	Adeh_2651	two component, sigma54 specific, transcriptional	[TP0519-TP0519 (0.65939915)]
COG2204	COG2204	Adeh_2651	Adeh_2651	two component, sigma54 specific, transcriptional	Adeh_1908	Adeh_1908	two component, sigma54 specific, transcriptional	[TP0519-TP0519 (0.65939915)]
COG2204	COG2204	Adeh_1055	Adeh_1055	two component, sigma54 specific, transcriptional	Adeh_2239	Adeh_2239	two component, sigma54 specific, transcriptional	[TP0519-TP0519 (0.65939915)]
COG2204	COG2204	Adeh_0688	Adeh_0688	two component, sigma54 specific, transcriptional	Adeh_0302	Adeh_0302	two component, sigma54 specific, transcriptional	[TP0519-TP0519 (0.65939915)]
COG2204	COG2204	Adeh_0302	Adeh_0302	two component, sigma54 specific, transcriptional	Adeh_0688	Adeh_0688	two component, sigma54 specific, transcriptional	[TP0519-TP0519 (0.65939915)]
COG2204	COG2204	Adeh_2239	Adeh_2239	two component, sigma54 specific, transcriptional	Adeh_1055	Adeh_1055	two component, sigma54 specific, transcriptional	[TP0519-TP0519 (0.65939915)]
COG2204	COG2204	Adeh_1555	Adeh_1555	two component, sigma54 specific, transcriptional	Adeh_1055	Adeh_1055	two component, sigma54 specific, transcriptional	[TP0519-TP0519 (0.65939915)]
COG2204	COG2204	Adeh_1055	Adeh_1055	two component, sigma54 specific, transcriptional	Adeh_1555	Adeh_1555	two component, sigma54 specific, transcriptional	[TP0519-TP0519 (0.65939915)]
COG2204	COG2204	Adeh_1055	Adeh_1055	two component, sigma54 specific, transcriptional	Adeh_2651	Adeh_2651	two component, sigma54 specific, transcriptional	[TP0519-TP0519 (0.65939915)]
COG2204	COG2204	Adeh_2651	Adeh_2651	two component, sigma54 specific, transcriptional	Adeh_1055	Adeh_1055	two component, sigma54 specific, transcriptional	[TP0519-TP0519 (0.65939915)]
COG2204	COG2204	Adeh_1326	Adeh_1326	two component, sigma54 specific, transcriptional	Adeh_3471	Adeh_3471	two component, sigma54 specific, transcriptional	[TP0519-TP0519 (0.65939915)]
COG2204	COG2204	Adeh_3471	Adeh_3471	two component, sigma54 specific, transcriptional	Adeh_1326	Adeh_1326	two component, sigma54 specific, transcriptional	[TP0519-TP0519 (0.65939915)]
COG2204	COG2204	Adeh_0639	Adeh_0639	two component, sigma54 specific, transcriptional	Adeh_1450	Adeh_1450	two component, sigma54 specific, transcriptional	[TP0519-TP0519 (0.65939915)]
COG2204	COG2204	Adeh_4250	Adeh_4250	two component, sigma54 specific, transcriptional	Adeh_3471	Adeh_3471	two component, sigma54 specific, transcriptional	[TP0519-TP0519 (0.65939915)]
COG2204	COG2204	Adeh_1450	Adeh_1450	two component, sigma54 specific, transcriptional	Adeh_0639	Adeh_0639	two component, sigma54 specific, transcriptional	[TP0519-TP0519 (0.65939915)]
COG2204	COG2204	Adeh_3471	Adeh_3471	two component, sigma54 specific, transcriptional	Adeh_4250	Adeh_4250	two component, sigma54 specific, transcriptional	[TP0519-TP0519 (0.65939915)]
COG2204	COG2204	Adeh_0639	Adeh_0639	two component, sigma54 specific, transcriptional	Adeh_4250	Adeh_4250	two component, sigma54 specific, transcriptional	[TP0519-TP0519 (0.65939915)]
COG2204	COG2204	Adeh_4250	Adeh_4250	two component, sigma54 specific, transcriptional	Adeh_0639	Adeh_0639	two component, sigma54 specific, transcriptional	[TP0519-TP0519 (0.65939915)]
COG2204	COG2204	Adeh_2101	Adeh_2101	two component, sigma54 specific, transcriptional	Adeh_1450	Adeh_1450	two component, sigma54 specific, transcriptional	[TP0519-TP0519 (0.65939915)]
COG2204	COG2204	Adeh_1450	Adeh_1450	two component, sigma54 specific, transcriptional	Adeh_2101	Adeh_2101	two component, sigma54 specific, transcriptional	[TP0519-TP0519 (0.65939915)]
COG2204	COG2204	Adeh_1399	Adeh_1399	sigma54 specific transcriptional regulator with	Adeh_3651	Adeh_3651	two component, sigma54 specific, transcriptional	[TP0519-TP0519 (0.65939915)]
COG2204	COG2204	Adeh_3651	Adeh_3651	two component, sigma54 specific, transcriptional	Adeh_1399	Adeh_1399	sigma54 specific transcriptional regulator with	[TP0519-TP0519 (0.65939915)]
COG2204	COG2204	Adeh_1450	Adeh_1450	two component, sigma54 specific, transcriptional	Adeh_3471	Adeh_3471	two component, sigma54 specific, transcriptional	[TP0519-TP0519 (0.65939915)]
COG2204	COG2204	Adeh_3471	Adeh_3471	two component, sigma54 specific, transcriptional	Adeh_1450	Adeh_1450	two component, sigma54 specific, transcriptional	[TP0519-TP0519 (0.65939915)]
COG2204	COG2204	Adeh_3791	Adeh_3791	transcriptional regulator, Fis family	Adeh_0833	Adeh_0833	two component, sigma54 specific, transcriptional	[TP0519-TP0519 (0.65939915)]
COG2204	COG2204	Adeh_0833	Adeh_0833	two component, sigma54 specific, transcriptional	Adeh_3791	Adeh_3791	transcriptional regulator, Fis family	[TP0519-TP0519 (0.65939915)]
COG2204	COG2204	Adeh_0922	Adeh_0922	two component, sigma54 specific, transcriptional	Adeh_3729	Adeh_3729	two component, sigma54 specific, transcriptional	[TP0519-TP0519 (0.65939915)]
COG2204	COG2204	Adeh_3729	Adeh_3729	two component, sigma54 specific, transcriptional	Adeh_0922	Adeh_0922	two component, sigma54 specific, transcriptional	[TP0519-TP0519 (0.65939915)]
COG2204	COG2204	Adeh_3338	Adeh_3338	two component, sigma54 specific, transcriptional	Adeh_2009	Adeh_2009	two component, sigma54 specific, transcriptional	[TP0519-TP0519 (0.65939915)]
COG2204	COG2204	Adeh_2009	Adeh_2009	two component, sigma54 specific, transcriptional	Adeh_3338	Adeh_3338	two component, sigma54 specific, transcriptional	[TP0519-TP0519 (0.65939915)]
COG2204	COG2204	Adeh_1711	Adeh_1711	transcriptional regulator, NifA subfamily, Fis	Adeh_0833	Adeh_0833	two component, sigma54 specific, transcriptional	[TP0519-TP0519 (0.65939915)]
COG2204	COG2204	Adeh_0833	Adeh_0833	two component, sigma54 specific, transcriptional	Adeh_1711	Adeh_1711	transcriptional regulator, NifA subfamily, Fis	[TP0519-TP0519 (0.65939915)]
COG2204	COG2204	Adeh_2651	Adeh_2651	two component, sigma54 specific, transcriptional	Adeh_0626	Adeh_0626	two component, sigma54 specific, transcriptional	[TP0519-TP0519 (0.65939915)]
COG2204	COG2204	Adeh_0626	Adeh_0626	two component, sigma54 specific, transcriptional	Adeh_2651	Adeh_2651	two component, sigma54 specific, transcriptional	[TP0519-TP0519 (0.65939915)]
COG2204	COG2204	Adeh_1276	Adeh_1276	two component, sigma54 specific, transcriptional	Adeh_1055	Adeh_1055	two component, sigma54 specific, transcriptional	[TP0519-TP0519 (0.65939915)]
COG2204	COG2204	Adeh_1055	Adeh_1055	two component, sigma54 specific, transcriptional	Adeh_1276	Adeh_1276	two component, sigma54 specific, transcriptional	[TP0519-TP0519 (0.65939915)]
COG2204	COG2204	Adeh_3729	Adeh_3729	two component, sigma54 specific, transcriptional	Adeh_3651	Adeh_3651	two component, sigma54 specific, transcriptional	[TP0519-TP0519 (0.65939915)]
COG2204	COG2204	Adeh_3651	Adeh_3651	two component, sigma54 specific, transcriptional	Adeh_3729	Adeh_3729	two component, sigma54 specific, transcriptional	[TP0519-TP0519 (0.65939915)]
COG2204	COG2204	Adeh_1992	Adeh_1992	two component, sigma54 specific, transcriptional	Adeh_0417	Adeh_0417	two component, sigma54 specific, transcriptional	[TP0519-TP0519 (0.65939915)]
COG2204	COG2204	Adeh_0417	Adeh_0417	two component, sigma54 specific, transcriptional	Adeh_1992	Adeh_1992	two component, sigma54 specific, transcriptional	[TP0519-TP0519 (0.65939915)]
COG2204	COG2204	Adeh_0688	Adeh_0688	two component, sigma54 specific, transcriptional	Adeh_3471	Adeh_3471	two component, sigma54 specific, transcriptional	[TP0519-TP0519 (0.65939915)]
COG2204	COG2204	Adeh_3091	Adeh_3091	sigma54 specific transcriptional regulator with	Adeh_2009	Adeh_2009	two component, sigma54 specific, transcriptional	[TP0519-TP0519 (0.65939915)]
COG2204	COG2204	Adeh_3471	Adeh_3471	two component, sigma54 specific, transcriptional	Adeh_0688	Adeh_0688	two component, sigma54 specific, transcriptional	[TP0519-TP0519 (0.65939915)]
COG2204	COG2204	Adeh_2009	Adeh_2009	two component, sigma54 specific, transcriptional	Adeh_3091	Adeh_3091	sigma54 specific transcriptional regulator with	[TP0519-TP0519 (0.65939915)]
COG2204	COG2204	Adeh_4250	Adeh_4250	two component, sigma54 specific, transcriptional	Adeh_3651	Adeh_3651	two component, sigma54 specific, transcriptional	[TP0519-TP0519 (0.65939915)]
COG2204	COG2204	Adeh_3651	Adeh_3651	two component, sigma54 specific, transcriptional	Adeh_4250	Adeh_4250	two component, sigma54 specific, transcriptional	[TP0519-TP0519 (0.65939915)]
COG2204	COG2204	Adeh_3791	Adeh_3791	transcriptional regulator, Fis family	Adeh_1450	Adeh_1450	two component, sigma54 specific, transcriptional	[TP0519-TP0519 (0.65939915)]
COG2204	COG2204	Adeh_1450	Adeh_1450	two component, sigma54 specific, transcriptional	Adeh_3791	Adeh_3791	transcriptional regulator, Fis family	[TP0519-TP0519 (0.65939915)]
COG2204	COG2204	Adeh_1055	Adeh_1055	two component, sigma54 specific, transcriptional	Adeh_0833	Adeh_0833	two component, sigma54 specific, transcriptional	[TP0519-TP0519 (0.65939915)]
COG2204	COG2204	Adeh_0833	Adeh_0833	two component, sigma54 specific, transcriptional	Adeh_1055	Adeh_1055	two component, sigma54 specific, transcriptional	[TP0519-TP0519 (0.65939915)]
COG2204	COG2204	Adeh_3791	Adeh_3791	transcriptional regulator, Fis family	Adeh_0688	Adeh_0688	two component, sigma54 specific, transcriptional	[TP0519-TP0519 (0.65939915)]
COG2204	COG2204	Adeh_0688	Adeh_0688	two component, sigma54 specific, transcriptional	Adeh_3791	Adeh_3791	transcriptional regulator, Fis family	[TP0519-TP0519 (0.65939915)]
COG2204	COG2204	Adeh_0302	Adeh_0302	two component, sigma54 specific, transcriptional	Adeh_0833	Adeh_0833	two component, sigma54 specific, transcriptional	[TP0519-TP0519 (0.65939915)]
COG2204	COG2204	Adeh_0833	Adeh_0833	two component, sigma54 specific, transcriptional	Adeh_0302	Adeh_0302	two component, sigma54 specific, transcriptional	[TP0519-TP0519 (0.65939915)]
COG2204	COG2204	Adeh_0922	Adeh_0922	two component, sigma54 specific, transcriptional	Adeh_0922	Adeh_0922	two component, sigma54 specific, transcriptional	[TP0519-TP0519 (0.65939915)]
COG2204	COG2204	Adeh_0967	Adeh_0967	response regulator receiver domain protein	Adeh_4250	Adeh_4250	two component, sigma54 specific, transcriptional	[TP0519-TP0519 (0.65939915)]
COG2204	COG2204	Adeh_4250	Adeh_4250	two component, sigma54 specific, transcriptional	Adeh_0967	Adeh_0967	response regulator receiver domain protein	[TP0519-TP0519 (0.65939915)]
COG2204	COG2204	Adeh_1326	Adeh_1326	two component, sigma54 specific, transcriptional	Adeh_1711	Adeh_1711	transcriptional regulator, NifA subfamily, Fis	[TP0519-TP0519 (0.65939915)]
COG2204	COG2204	Adeh_1711	Adeh_1711	transcriptional regulator, NifA subfamily, Fis	Adeh_1326	Adeh_1326	two component, sigma54 specific, transcriptional	[TP0519-TP0519 (0.65939915)]
COG2204	COG2204	Adeh_0626	Adeh_0626	two component, sigma54 specific, transcriptional	Adeh_3091	Adeh_3091	sigma54 specific transcriptional regulator with	[TP0519-TP0519 (0.65939915)]
COG2204	COG2204	Adeh_3091	Adeh_3091	sigma54 specific transcriptional regulator with	Adeh_0626	Adeh_0626	two component, sigma54 specific, transcriptional	[TP0519-TP0519 (0.65939915)]
COG2204	COG2204	Adeh_3791	Adeh_3791	transcriptional regulator, Fis family	Adeh_3729	Adeh_3729	two component, sigma54 specific, transcriptional	[TP0519-TP0519 (0.65939915)]
COG2204	COG2204	Adeh_3729	Adeh_3729	two component, sigma54 specific, transcriptional	Adeh_3791	Adeh_3791	transcriptional regulator, Fis family	[TP0519-TP0519 (0.65939915)]
COG2204	COG2204	Adeh_1711	Adeh_1711	transcriptional regulator, NifA subfamily, Fis	Adeh_0106	Adeh_0106	two component, sigma54 specific, transcriptional	[TP0519-TP0519 (0.65939915)]
COG2204	COG2204	Adeh_0106	Adeh_0106	two component, sigma54 specific, transcriptional	Adeh_1711	Adeh_1711	transcriptional regulator, NifA subfamily, Fis	[TP0519-TP0519 (0.65939915)]
COG2204	COG2204	Adeh_1908	Adeh_1908	two component, sigma54 specific, transcriptional	Adeh_2101	Adeh_2101	two component, sigma54 specific, transcriptional	[TP0519-TP0519 (0.65939915)]
COG2204	COG2204	Adeh_2101	Adeh_2101	two component, sigma54 specific, transcriptional	Adeh_1908	Adeh_1908	two component, sigma54 specific, transcriptional	[TP0519-TP0519 (0.65939915)]
COG2204	COG2204	Adeh_2651	Adeh_2651	two component, sigma54 specific, transcriptional	Adeh_2009	Adeh_2009	two component, sigma54 specific, transcriptional	[TP0519-TP0519 (0.65939915)]
COG2204	COG2204	Adeh_2009	Adeh_2009	two component, sigma54 specific, transcriptional	Adeh_2651	Adeh_2651	two component, sigma54 specific, transcriptional	[TP0519-TP0519 (0.65939915)]
COG2204	COG2204	Adeh_1055	Adeh_1055	two component, sigma54 specific, transcriptional	Adeh_2009	Adeh_2009	two component, sigma54 specific, transcriptional	[TP0519-TP0519 (0.65939915)]
COG2204	COG2204	Adeh_2009	Adeh_2009	two component, sigma54 specific, transcriptional	Adeh_1055	Adeh_1055	two component, sigma54 specific, transcriptional	[TP0519-TP0519 (0.65939915)]
COG2204	COG2204	Adeh_4240	Adeh_4240	two component, sigma54 specific, transcriptional	Adeh_1758	Adeh_1758	two component, sigma54 specific, transcriptional	[TP0519-TP0519 (0.65939915)]
COG2204	COG2204	Adeh_1758	Adeh_1758	two component, sigma54 specific, transcriptional	Adeh_4240	Adeh_4240	two component, sigma54 specific, transcriptional	[TP0519-TP0519 (0.65939915)]
COG2204	COG2204	Adeh_1326	Adeh_1326	two component, sigma54 specific, transcriptional	Adeh_3651	Adeh_3651	two component, sigma54 specific, transcriptional	[TP0519-TP0519 (0.65939915)]
COG2204	COG2204	Adeh_3791	Adeh_3791	transcriptional regulator, Fis family	Adeh_0967	Adeh_0967	response regulator receiver domain protein	[TP0519-TP0519 (0.65939915)]
COG2204	COG2204	Adeh_0967	Adeh_0967	response regulator receiver domain protein	Adeh_3791	Adeh_3791	transcriptional regulator, Fis family	[TP0519-TP0519 (0.65939915)]
COG2204	COG2204	Adeh_3651	Adeh_3651	two component, sigma54 specific, transcriptional	Adeh_1326	Adeh_1326	two component, sigma54 specific, transcriptional	[TP0519-TP0519 (0.65939915)]
COG2204	COG2204	Adeh_0417	Adeh_0417	two component, sigma54 specific, transcriptional	Adeh_3651	Adeh_3651	two component, sigma54 specific, transcriptional	[TP0519-TP0519 (0.65939915)]
COG2204	COG2204	Adeh_3651	Adeh_3651	two component, sigma54 specific, transcriptional	Adeh_0417	Adeh_0417	two component, sigma54 specific, transcriptional	[TP0519-TP0519 (0.65939915)]
COG2204	COG2204	Adeh_0417	Adeh_0417	two component, sigma54 specific, transcriptional	Adeh_2009	Adeh_2009	two component, sigma54 specific, transcriptional	[TP0519-TP0519 (0.65939915)]
COG2204	COG2204	Adeh_1711	Adeh_1711	transcriptional regulator, NifA subfamily, Fis	Adeh_3651	Adeh_3651	two component, sigma54 specific, transcriptional	[TP0519-TP0519 (0.65939915)]
COG2204	COG2204	Adeh_3651	Adeh_3651	two component, sigma54 specific, transcriptional	Adeh_1711	Adeh_1711	transcriptional regulator, NifA subfamily, Fis	[TP0519-TP0519 (0.65939915)]
COG2204	COG2204	Adeh_2009	Adeh_2009	two component, sigma54 specific, transcriptional	Adeh_0417	Adeh_0417	two component, sigma54 specific, transcriptional	[TP0519-TP0519 (0.65939915)]
COG2204	COG2204	Adeh_1992	Adeh_1992	two component, sigma54 specific, transcriptional	Adeh_1276	Adeh_1276	two component, sigma54 specific, transcriptional	[TP0519-TP0519 (0.65939915)]
COG2204	COG2204	Adeh_1276	Adeh_1276	two component, sigma54 specific, transcriptional	Adeh_1992	Adeh_1992	two component, sigma54 specific, transcriptional	[TP0519-TP0519 (0.65939915)]
COG2204	COG2204	Adeh_3338	Adeh_3338	two component, sigma54 specific, transcriptional	Adeh_3091	Adeh_3091	sigma54 specific transcriptional regulator with	[TP0519-TP0519 (0.65939915)]
COG2204	COG2204	Adeh_3091	Adeh_3091	sigma54 specific transcriptional regulator with	Adeh_3338	Adeh_3338	two component, sigma54 specific, transcriptional	[TP0519-TP0519 (0.65939915)]
COG2204	COG2204	Adeh_0504	Adeh_0504	two component, sigma54 specific, transcriptional	Adeh_0922	Adeh_0922	two component, sigma54 specific, transcriptional	[TP0519-TP0519 (0.65939915)]
COG2204	COG2204	Adeh_0922	Adeh_0922	two component, sigma54 specific, transcriptional	Adeh_0504	Adeh_0504	two component, sigma54 specific, transcriptional	[TP0519-TP0519 (0.65939915)]
COG2204	COG2204	Adeh_2101	Adeh_2101	two component, sigma54 specific, transcriptional	Adeh_3651	Adeh_3651	two component, sigma54 specific, transcriptional	[TP0519-TP0519 (0.65939915)]
COG2204	COG2204	Adeh_3651	Adeh_3651	two component, sigma54 specific, transcriptional	Adeh_2101	Adeh_2101	two component, sigma54 specific, transcriptional	[TP0519-TP0519 (0.65939915)]
COG2204	COG2204	Adeh_1908	Adeh_1908	two component, sigma54 specific, transcriptional	Adeh_4240	Adeh_4240	two component, sigma54 specific, transcriptional	[TP0519-TP0519 (0.65939915)]
COG2204	COG2204	Adeh_3338	Adeh_3338	two component, sigma54 specific, transcriptional	Adeh_0626	Adeh_0626	two component, sigma54 specific, transcriptional	[TP0519-TP0519 (0.65939915)]
COG2204	COG2204	Adeh_2101	Adeh_2101	two component, sigma54 specific, transcriptional	Adeh_4240	Adeh_4240	two component, sigma54 specific, transcriptional	[TP0519-TP0519 (0.65939915)]
COG2204	COG2204	Adeh_4240	Adeh_4240	two component, sigma54 specific, transcriptional	Adeh_2101	Adeh_2101	two component, sigma54 specific, transcriptional	[TP0519-TP0519 (0.65939915)]
COG2204	COG2204	Adeh_4240	Adeh_4240	two component, sigma54 specific, transcriptional	Adeh_1908	Adeh_1908	two component, sigma54 specific, transcriptional	[TP0519-TP0519 (0.65939915)]
COG2204	COG2204	Adeh_0626	Adeh_0626	two component, sigma54 specific, transcriptional	Adeh_3338	Adeh_3338	two component, sigma54 specific, transcriptional	[TP0519-TP0519 (0.65939915)]
COG2204	COG2204	Adeh_0626	Adeh_0626	two component, sigma54 specific, transcriptional	Adeh_0833	Adeh_0833	two component, sigma54 specific, transcriptional	[TP0519-TP0519 (0.65939915)]
COG2204	COG2204	Adeh_1450	Adeh_1450	two component, sigma54 specific, transcriptional	Adeh_0106	Adeh_0106	two component, sigma54 specific, transcriptional	[TP0519-TP0519 (0.65939915)]
COG2204	COG2204	Adeh_0833	Adeh_0833	two component, sigma54 specific, transcriptional	Adeh_0626	Adeh_0626	two component, sigma54 specific, transcriptional	[TP0519-TP0519 (0.65939915)]
COG2204	COG2204	Adeh_0106	Adeh_0106	two component, sigma54 specific, transcriptional	Adeh_1450	Adeh_1450	two component, sigma54 specific, transcriptional	[TP0519-TP0519 (0.65939915)]
COG2204	COG2204	Adeh_1399	Adeh_1399	sigma54 specific transcriptional regulator with	Adeh_3471	Adeh_3471	two component, sigma54 specific, transcriptional	[TP0519-TP0519 (0.65939915)]
COG2204	COG2204	Adeh_3471	Adeh_3471	two component, sigma54 specific, transcriptional	Adeh_1399	Adeh_1399	sigma54 specific transcriptional regulator with	[TP0519-TP0519 (0.65939915)]
COG2204	COG2204	Adeh_0417	Adeh_0417	two component, sigma54 specific, transcriptional	Adeh_3091	Adeh_3091	sigma54 specific transcriptional regulator with	[TP0519-TP0519 (0.65939915)]
COG2204	COG2204	Adeh_3091	Adeh_3091	sigma54 specific transcriptional regulator with	Adeh_0417	Adeh_0417	two component, sigma54 specific, transcriptional	[TP0519-TP0519 (0.65939915)]
COG2204	COG2204	Adeh_0639	Adeh_0639	two component, sigma54 specific, transcriptional	Adeh_1758	Adeh_1758	two component, sigma54 specific, transcriptional	[TP0519-TP0519 (0.65939915)]
COG2204	COG2204	Adeh_1758	Adeh_1758	two component, sigma54 specific, transcriptional	Adeh_0639	Adeh_0639	two component, sigma54 specific, transcriptional	[TP0519-TP0519 (0.65939915)]
COG2204	COG2204	Adeh_2651	Adeh_2651	two component, sigma54 specific, transcriptional	Adeh_1450	Adeh_1450	two component, sigma54 specific, transcriptional	[TP0519-TP0519 (0.65939915)]
COG2204	COG2204	Adeh_1450	Adeh_1450	two component, sigma54 specific, transcriptional	Adeh_2651	Adeh_2651	two component, sigma54 specific, transcriptional	[TP0519-TP0519 (0.65939915)]
COG2204	COG2204	Adeh_1908	Adeh_1908	two component, sigma54 specific, transcriptional	Adeh_0922	Adeh_0922	two component, sigma54 specific, transcriptional	[TP0519-TP0519 (0.65939915)]
COG2204	COG2204	Adeh_0922	Adeh_0922	two component, sigma54 specific, transcriptional	Adeh_1908	Adeh_1908	two component, sigma54 specific, transcriptional	[TP0519-TP0519 (0.65939915)]
COG2204	COG2204	Adeh_3791	Adeh_3791	transcriptional regulator, Fis family	Adeh_2101	Adeh_2101	two component, sigma54 specific, transcriptional	[TP0519-TP0519 (0.65939915)]
COG2204	COG2204	Adeh_2101	Adeh_2101	two component, sigma54 specific, transcriptional	Adeh_3791	Adeh_3791	transcriptional regulator, Fis family	[TP0519-TP0519 (0.65939915)]
COG2204	COG2204	Adeh_0967	Adeh_0967	response regulator receiver domain protein	Adeh_1758	Adeh_1758	two component, sigma54 specific, transcriptional	[TP0519-TP0519 (0.65939915)]
COG2204	COG2204	Adeh_1758	Adeh_1758	two component, sigma54 specific, transcriptional	Adeh_0967	Adeh_0967	response regulator receiver domain protein	[TP0519-TP0519 (0.65939915)]
COG2204	COG2204	Adeh_0812	Adeh_0812	two component, sigma54 specific, transcriptional	Adeh_1399	Adeh_1399	sigma54 specific transcriptional regulator with	[TP0519-TP0519 (0.65939915)]
COG2204	COG2204	Adeh_1399	Adeh_1399	sigma54 specific transcriptional regulator with	Adeh_0812	Adeh_0812	two component, sigma54 specific, transcriptional	[TP0519-TP0519 (0.65939915)]
COG2204	COG2204	Adeh_3471	Adeh_3471	two component, sigma54 specific, transcriptional	Adeh_3651	Adeh_3651	two component, sigma54 specific, transcriptional	[TP0519-TP0519 (0.65939915)]
[truncated: 2,273 more rows]
