# Supplementary material for: The Binary Protein Interactome of Treponema pallidum – The Syphilis Spirochete
Source: PLoS One. 2008 May 28;3(5):e2292. doi: 10.1371/journal.pone.0002292 (PMC2386257; doi:10.1371/journal.pone.0002292)
Supplement: Data S1 — Predicted protein-protein interactions based on our Treponema pallidum data; zip archive containing 372 files with one file per species. (6.09 MB ZIP) [file pone.0002292.s006.zip › bacteria/Anaplasma_marginale.tab]

234826 Anaplasma marginale
COG A	COG B	Locus Id A	Preferred Name(s) A	Annotation A	Locus Id B	Preferred Name(s) B	Annotation B	T. pallidum interaction
COG0186	COG1475	AM903	AM903	30S ribosomal protein S17	AM1267	AM1267	Chromosome partitioning protein	[TP0198-TP0271 (0.71912634)]
COG0608	COG0817	AM1133	AM1133	Single-stranded-DNA-specific exonuclease	AM1299	ruvC	Crossover junction endodeoxyribonuclease ruvC (EC 3.1.22.4) (Holliday junction nuclease ruvC) (Holliday junction resolvase ruvC)	[TP0704-TP0517 (0.81382185)]
COG0845	COG4591	AM241	AM241	Alkaline protease secretion protein	AM1183	AM1183	Hypothetical protein {UniProtKB/TrEMBL:Q5P9L9}	[TP0965-TP0582 (0.8143851)]
COG0845	COG4591	AM796	AM796	Hypothetical protein {UniProtKB/TrEMBL:Q5PAF3}	AM1183	AM1183	Hypothetical protein {UniProtKB/TrEMBL:Q5P9L9}	[TP0965-TP0582 (0.8143851)]
COG0201	COG0550	AM892	AM892	Preprotein translocase secY subunit	AM502	AM502	DNA topoisomerase {UniProtKB/TrEMBL:Q5PAZ8}	[TP0208-TP0394 (0.8044664)]
COG0768	COG2812	AM418	AM418	Penicillin-binding protein	AM1280	AM1280	DNA polymerase III gamma subunit	[TP0500-TP1005 (0.655462)]
COG0768	COG2812	AM1196	AM1196	Penicillin-binding protein	AM1280	AM1280	DNA polymerase III gamma subunit	[TP0500-TP1005 (0.655462)]
COG0768	COG2812	AM1196	AM1196	Penicillin-binding protein	AM435	AM435	Hypothetical protein {UniProtKB/TrEMBL:Q5PB45}	[TP0500-TP1005 (0.655462)]
COG0768	COG2812	AM418	AM418	Penicillin-binding protein	AM435	AM435	Hypothetical protein {UniProtKB/TrEMBL:Q5PB45}	[TP0500-TP1005 (0.655462)]
COG0180	COG0564	AM012	AM012	Tryptophanyl-tRNA synthetase	AM825	AM825	Pseudouridine synthase {UniProtKB/TrEMBL:Q5PAD0}	[TP0632-TP0339 (0.7885255)]
COG0180	COG0564	AM012	AM012	Tryptophanyl-tRNA synthetase	AM474	AM474	Pseudouridine synthase {UniProtKB/TrEMBL:Q5PB19}	[TP0632-TP0339 (0.7885255)]
COG0090	COG0223	AM909	rplB	50S ribosomal protein L2	AM313	fmt	Methionyl-tRNA formyltransferase (EC 2.1.2.9)	[TP0192-TP0756 (0.8610547)]
COG0632	COG2255	AM173	AM173	Holliday junction DNA helicase	AM172	ruvB	Holliday junction ATP-dependent DNA helicase ruvB (EC 3.6.1.-)	[TP0543-TP0162 (0.9659884)]
COG0462	COG0817	AM1028	AM1028	Phosphoribosylpyrophosphate synthetase	AM1299	ruvC	Crossover junction endodeoxyribonuclease ruvC (EC 3.1.22.4) (Holliday junction nuclease ruvC) (Holliday junction resolvase ruvC)	[TP0294-TP0517 (0.54911256)]
COG0222	COG0802	AM261	AM261	Ribosomal protein L7/L12	AM1275	AM1275	Hypothetical protein {UniProtKB/TrEMBL:Q5P9F4}	[TP0240-TP0875 (0.8481433)]
COG0495	COG1214	AM446	AM446	Leucyl-tRNA synthetase {UniProtKB/TrEMBL:Q5PB38}	AM517	AM517	Hypothetical protein {UniProtKB/TrEMBL:Q5PAY7}	[TP0586-TP0876 (0.5571989)]
COG0192	COG0592	AM1288	AM1288	S-adenosylmethionine synthetase	AM1014	AM1014	DNA polymerase III beta chain	[TP0794-TP0002 (0.8412751)]
COG0360	COG0616	AM161	rpsF	30S ribosomal protein S6	AM918	AM918	Protease IV {UniProtKB/TrEMBL:Q5PA52}	[TP0063-TP0997 (0.6657489)]
COG0265	COG0333	AM1066	AM1066	Hypothetical protein {UniProtKB/TrEMBL:Q5P9V0}	AM870.5	rpmF	Large subunit ribosomal protein L32	[TP0773-TP0807 (0.5060325)]
COG0495	COG0761	AM446	AM446	Leucyl-tRNA synthetase {UniProtKB/TrEMBL:Q5PB38}	AM804	lytB	4-hydroxy-3-methylbut-2-enyl diphosphate reductase (EC 1.17.1.2)	[TP0586-TP0547 (0.63095015)]
COG0272	COG1396	AM152	AM152	DNA ligase {UniProtKB/TrEMBL:Q5PBN8}	AM1138	AM1138	Hypothetical protein {UniProtKB/TrEMBL:Q5P9P6}	[TP0634-TP0461 (0.7134334)]
COG0333	COG1077	AM870.5	rpmF	Large subunit ribosomal protein L32	AM522	AM522	Rod shape-determining protein	[TP0807-TP0497 (0.61855906)]
COG0234	COG1200	AM943	AM943	10 kDa chaperonin {UniProtKB/TrEMBL:Q5PA31}	AM1336	AM1336	ATP-dependent DNA helicase	[TP1013-TP0687 (0.84594196)]
COG0060	COG0681	AM684	ileS	Isoleucyl-tRNA synthetase (EC 6.1.1.5) (Isoleucine--tRNA ligase) (IleRS)	AM708	AM708	Signal peptidase {UniProtKB/TrEMBL:Q5PAK6}	[TP0452-TP0185 (0.79878455)]
COG0558	COG2239	AM1100	AM1100	CDP-diacylglycerol-glycerol-3-phosphate	AM668	AM668	Magnesium transporter {UniProtKB/TrEMBL:Q5PAN1}	[TP0256-TP0917 (0.6007029)]
COG0593	COG1077	AM296	AM296	Hypothetical protein {UniProtKB/TrEMBL:Q5PBD9}	AM522	AM522	Rod shape-determining protein	[TP0001-TP0497 (0.678435)]
COG0593	COG1077	AM430	dnaA	Chromosomal replication initiator protein dnaA	AM522	AM522	Rod shape-determining protein	[TP0001-TP0497 (0.678435)]
COG0465	COG0465	AM1119	AM1119	Cell division protein {UniProtKB/TrEMBL:Q5P9R0}	AM1119	AM1119	Cell division protein {UniProtKB/TrEMBL:Q5P9R0}	[TP0330-TP0330 (0.73856413)]
COG0242	COG0272	AM275	AM275	Peptide deformylase {UniProtKB/TrEMBL:Q5PBF5}	AM152	AM152	DNA ligase {UniProtKB/TrEMBL:Q5PBN8}	[TP0757-TP0634 (0.68197167)]
COG0242	COG0272	AM1236	AM1236	Peptide deformylase {UniProtKB/TrEMBL:Q5P9I0}	AM152	AM152	DNA ligase {UniProtKB/TrEMBL:Q5PBN8}	[TP0757-TP0634 (0.68197167)]
COG0265	COG0817	AM1066	AM1066	Hypothetical protein {UniProtKB/TrEMBL:Q5P9V0}	AM1299	ruvC	Crossover junction endodeoxyribonuclease ruvC (EC 3.1.22.4) (Holliday junction nuclease ruvC) (Holliday junction resolvase ruvC)	[TP0773-TP0517 (0.5118523)]
COG0187	COG0358	AM644	AM644	DNA gyrase subunit B {UniProtKB/TrEMBL:Q5PAP9}	AM488	AM488	DNA primase {UniProtKB/TrEMBL:Q5PB09}	[TP1006-TP0492 (0.55112576)]
COG0237	COG0552	AM438	coaE	Dephospho-CoA kinase (EC 2.7.1.24) (Dephosphocoenzyme A kinase)	AM1129	AM1129	Cell division protein {UniProtKB/TrEMBL:Q5P9Q2}	[TP0296-TP0578 (0.7885255)]
COG0080	COG0265	AM258	AM258	50S ribosomal protein L11	AM1066	AM1066	Hypothetical protein {UniProtKB/TrEMBL:Q5P9V0}	[TP0237-TP0773 (0.6164146)]
COG2812	COG2812	AM1280	AM1280	DNA polymerase III gamma subunit	AM435	AM435	Hypothetical protein {UniProtKB/TrEMBL:Q5PB45}	[TP1005-TP1005 (0.52391654)]
COG2812	COG2812	AM435	AM435	Hypothetical protein {UniProtKB/TrEMBL:Q5PB45}	AM1280	AM1280	DNA polymerase III gamma subunit	[TP1005-TP1005 (0.52391654)]
COG2812	COG2812	AM1280	AM1280	DNA polymerase III gamma subunit	AM1280	AM1280	DNA polymerase III gamma subunit	[TP1005-TP1005 (0.52391654)]
COG2812	COG2812	AM435	AM435	Hypothetical protein {UniProtKB/TrEMBL:Q5PB45}	AM435	AM435	Hypothetical protein {UniProtKB/TrEMBL:Q5PB45}	[TP1005-TP1005 (0.52391654)]
COG0223	COG0234	AM313	fmt	Methionyl-tRNA formyltransferase (EC 2.1.2.9)	AM943	AM943	10 kDa chaperonin {UniProtKB/TrEMBL:Q5PA31}	[TP0756-TP1013 (0.64276713)]
COG0223	COG0242	AM313	fmt	Methionyl-tRNA formyltransferase (EC 2.1.2.9)	AM275	AM275	Peptide deformylase {UniProtKB/TrEMBL:Q5PBF5}	[TP0756-TP0757 (0.8300303)]
COG0223	COG0242	AM313	fmt	Methionyl-tRNA formyltransferase (EC 2.1.2.9)	AM1236	AM1236	Peptide deformylase {UniProtKB/TrEMBL:Q5P9I0}	[TP0756-TP0757 (0.8300303)]
COG0233	COG0359	AM130	AM130	Ribosome recycling factor	AM162	AM162	Ribosomal protein L9 {UniProtKB/TrEMBL:Q5PBM9}	[TP0604-TP0060 (0.5105792)]
COG0265	COG0492	AM1066	AM1066	Hypothetical protein {UniProtKB/TrEMBL:Q5P9V0}	AM617	AM617	Thioredoxin reductase {UniProtKB/TrEMBL:Q5PAR7}	[TP0773-TP0814 (0.6926654)]
COG0265	COG0492	AM1066	AM1066	Hypothetical protein {UniProtKB/TrEMBL:Q5P9V0}	AM510	AM510	Thioredoxin reductase {UniProtKB/TrEMBL:Q5PAZ2}	[TP0773-TP0814 (0.6926654)]
COG0124	COG0608	AM138	hisS	Histidyl-tRNA synthetase (EC 6.1.1.21) (Histidine--tRNA ligase) (HisRS)	AM1133	AM1133	Single-stranded-DNA-specific exonuclease	[TP0641-TP0704 (0.75894904)]
COG0465	COG0772	AM1119	AM1119	Cell division protein {UniProtKB/TrEMBL:Q5P9R0}	AM005	AM005	Rod shape determining protein	[TP0330-TP0387 (0.8016956)]
COG0465	COG0772	AM1119	AM1119	Cell division protein {UniProtKB/TrEMBL:Q5P9R0}	AM1287	AM1287	Cell division protein {UniProtKB/TrEMBL:Q5P9E6}	[TP0330-TP0387 (0.8016956)]
COG0192	COG0217	AM1288	AM1288	S-adenosylmethionine synthetase	AM694	AM694	Hypothetical UPF0082 protein AM694	[TP0794-TP0474 (0.71912634)]
COG0201	COG2239	AM892	AM892	Preprotein translocase secY subunit	AM668	AM668	Magnesium transporter {UniProtKB/TrEMBL:Q5PAN1}	[TP0208-TP0917 (0.5527395)]
COG0477	COG0845	AM060	AM060	Proline/betaine transport protein	AM796	AM796	Hypothetical protein {UniProtKB/TrEMBL:Q5PAF3}	[TP0840-TP0965 (0.8653204)]
COG0477	COG0845	AM414	AM414	Hypothetical protein {UniProtKB/TrEMBL:Q5PB59}	AM241	AM241	Alkaline protease secretion protein	[TP0840-TP0965 (0.8653204)]
COG0477	COG0845	AM420	AM420	Hypothetical protein {UniProtKB/TrEMBL:Q5PB53}	AM241	AM241	Alkaline protease secretion protein	[TP0840-TP0965 (0.8653204)]
COG0477	COG0845	AM420	AM420	Hypothetical protein {UniProtKB/TrEMBL:Q5PB53}	AM796	AM796	Hypothetical protein {UniProtKB/TrEMBL:Q5PAF3}	[TP0840-TP0965 (0.8653204)]
COG0477	COG0845	AM060	AM060	Proline/betaine transport protein	AM241	AM241	Alkaline protease secretion protein	[TP0840-TP0965 (0.8653204)]
COG0477	COG0845	AM171	AM171	Bicyclomycin resistance protein	AM796	AM796	Hypothetical protein {UniProtKB/TrEMBL:Q5PAF3}	[TP0840-TP0965 (0.8653204)]
COG0477	COG0845	AM415	AM415	Hypothetical protein {UniProtKB/TrEMBL:Q5PB58}	AM796	AM796	Hypothetical protein {UniProtKB/TrEMBL:Q5PAF3}	[TP0840-TP0965 (0.8653204)]
COG0477	COG0845	AM414	AM414	Hypothetical protein {UniProtKB/TrEMBL:Q5PB59}	AM796	AM796	Hypothetical protein {UniProtKB/TrEMBL:Q5PAF3}	[TP0840-TP0965 (0.8653204)]
COG0477	COG0845	AM112	AM112	Hypothetical protein {UniProtKB/TrEMBL:Q5PBS0}	AM241	AM241	Alkaline protease secretion protein	[TP0840-TP0965 (0.8653204)]
COG0477	COG0845	AM415	AM415	Hypothetical protein {UniProtKB/TrEMBL:Q5PB58}	AM241	AM241	Alkaline protease secretion protein	[TP0840-TP0965 (0.8653204)]
COG0477	COG0845	AM112	AM112	Hypothetical protein {UniProtKB/TrEMBL:Q5PBS0}	AM796	AM796	Hypothetical protein {UniProtKB/TrEMBL:Q5PAF3}	[TP0840-TP0965 (0.8653204)]
COG0477	COG0845	AM171	AM171	Bicyclomycin resistance protein	AM241	AM241	Alkaline protease secretion protein	[TP0840-TP0965 (0.8653204)]
COG0305	COG2812	AM865	AM865	Replicative DNA helicase	AM1280	AM1280	DNA polymerase III gamma subunit	[TP0058-TP1005 (0.7130585)]
COG0305	COG2812	AM865	AM865	Replicative DNA helicase	AM435	AM435	Hypothetical protein {UniProtKB/TrEMBL:Q5PB45}	[TP0058-TP1005 (0.7130585)]
COG0188	COG0526	AM372	AM372	DNA gyrase subunit A {UniProtKB/TrEMBL:Q5PB89}	AM485	AM485	Hypothetical protein {UniProtKB/TrEMBL:Q5PB12}	[TP0005-TP0100 (0.7885434)]
COG0188	COG0526	AM372	AM372	DNA gyrase subunit A {UniProtKB/TrEMBL:Q5PB89}	AM096	AM096	Thioredoxin {UniProtKB/TrEMBL:Q5PBS9}	[TP0005-TP0100 (0.7885434)]
COG0188	COG0526	AM372	AM372	DNA gyrase subunit A {UniProtKB/TrEMBL:Q5PB89}	AM156	AM156	Hypothetical protein {UniProtKB/TrEMBL:Q5PBN5}	[TP0005-TP0100 (0.7885434)]
COG0188	COG0526	AM372	AM372	DNA gyrase subunit A {UniProtKB/TrEMBL:Q5PB89}	AM1349	AM1349	Hypothetical protein {UniProtKB/TrEMBL:Q5P9A0}	[TP0005-TP0100 (0.7885434)]
COG0526	COG0771	AM1349	AM1349	Hypothetical protein {UniProtKB/TrEMBL:Q5P9A0}	AM243	murD	UDP-N-acetylmuramoylalanine--D-glutamate ligase (EC 6.3.2.9) (UDP-N- acetylmuramoyl-L-alanyl-D-glutamate synthetase) (D-glutamic acid- adding enzyme)	[TP0100-TP0903 (0.59509045)]
COG0526	COG0771	AM485	AM485	Hypothetical protein {UniProtKB/TrEMBL:Q5PB12}	AM243	murD	UDP-N-acetylmuramoylalanine--D-glutamate ligase (EC 6.3.2.9) (UDP-N- acetylmuramoyl-L-alanyl-D-glutamate synthetase) (D-glutamic acid- adding enzyme)	[TP0100-TP0903 (0.59509045)]
COG0526	COG0771	AM156	AM156	Hypothetical protein {UniProtKB/TrEMBL:Q5PBN5}	AM243	murD	UDP-N-acetylmuramoylalanine--D-glutamate ligase (EC 6.3.2.9) (UDP-N- acetylmuramoyl-L-alanyl-D-glutamate synthetase) (D-glutamic acid- adding enzyme)	[TP0100-TP0903 (0.59509045)]
COG0526	COG0771	AM096	AM096	Thioredoxin {UniProtKB/TrEMBL:Q5PBS9}	AM243	murD	UDP-N-acetylmuramoylalanine--D-glutamate ligase (EC 6.3.2.9) (UDP-N- acetylmuramoyl-L-alanyl-D-glutamate synthetase) (D-glutamic acid- adding enzyme)	[TP0100-TP0903 (0.59509045)]
COG0143	COG0845	AM1001	AM1001	Methionyl-tRNA synthetase	AM796	AM796	Hypothetical protein {UniProtKB/TrEMBL:Q5PAF3}	[TP0798-TP0965 (0.7246752)]
COG0143	COG0845	AM1001	AM1001	Methionyl-tRNA synthetase	AM241	AM241	Alkaline protease secretion protein	[TP0798-TP0965 (0.7246752)]
COG0762	COG2239	AM321	AM321	Hypothetical protein {UniProtKB/TrEMBL:Q5PBC2}	AM668	AM668	Magnesium transporter {UniProtKB/TrEMBL:Q5PAN1}	[TP0668-TP0917 (0.5215956)]
COG0504	COG1475	AM018	AM018	CTP synthase {UniProtKB/TrEMBL:Q5PBX6}	AM1267	AM1267	Chromosome partitioning protein	[TP0305-TP0271 (0.70252794)]
COG0149	COG2239	AM559	AM559	Triosephosphate isomerase	AM668	AM668	Magnesium transporter {UniProtKB/TrEMBL:Q5PAN1}	[TP0537-TP0917 (0.5527395)]
COG0250	COG0772	AM256	AM256	Transcription antitermination protein	AM1287	AM1287	Cell division protein {UniProtKB/TrEMBL:Q5P9E6}	[TP0236-TP0387 (0.7470728)]
COG0250	COG0772	AM256	AM256	Transcription antitermination protein	AM005	AM005	Rod shape determining protein	[TP0236-TP0387 (0.7470728)]
COG0227	COG0740	AM826	rpmB	50S ribosomal protein L28	AM309	clpP	ATP-dependent Clp protease proteolytic subunit (EC 3.4.21.92) (Endopeptidase Clp)	[TP0362-TP0507 (0.75048)]
COG0103	COG0211	AM1022	AM1022	30S ribosomal protein S9	AM596	rpmA	50S ribosomal protein L27	[TP1024-TP0743 (0.87139803)]
COG0621	COG2812	AM401	AM401	Hypothetical protein {UniProtKB/TrEMBL:Q5PB69}	AM435	AM435	Hypothetical protein {UniProtKB/TrEMBL:Q5PB45}	[TP0754-TP1005 (0.5550382)]
COG0621	COG2812	AM401	AM401	Hypothetical protein {UniProtKB/TrEMBL:Q5PB69}	AM1280	AM1280	DNA polymerase III gamma subunit	[TP0754-TP1005 (0.5550382)]
COG0442	COG4591	AM507	AM507	Prolyl-tRNA synthetase {UniProtKB/TrEMBL:Q5PAZ5}	AM1183	AM1183	Hypothetical protein {UniProtKB/TrEMBL:Q5P9L9}	[TP0160-TP0582 (0.74148)]
COG0465	COG4591	AM1119	AM1119	Cell division protein {UniProtKB/TrEMBL:Q5P9R0}	AM1183	AM1183	Hypothetical protein {UniProtKB/TrEMBL:Q5P9L9}	[TP0765-TP0582 (0.6598422)]
COG0773	COG0817	AM010	AM010	UDP-N-acetylmuramate-alanine ligase	AM1299	ruvC	Crossover junction endodeoxyribonuclease ruvC (EC 3.1.22.4) (Holliday junction nuclease ruvC) (Holliday junction resolvase ruvC)	[TP0341-TP0517 (0.7285616)]
COG0773	COG0817	AM011	AM011	UDP-N-acetylmuramate-alanine ligase	AM1299	ruvC	Crossover junction endodeoxyribonuclease ruvC (EC 3.1.22.4) (Holliday junction nuclease ruvC) (Holliday junction resolvase ruvC)	[TP0341-TP0517 (0.7285616)]
COG0272	COG0773	AM152	AM152	DNA ligase {UniProtKB/TrEMBL:Q5PBN8}	AM010	AM010	UDP-N-acetylmuramate-alanine ligase	[TP0634-TP0341 (0.8201813)]
COG0272	COG0773	AM152	AM152	DNA ligase {UniProtKB/TrEMBL:Q5PBN8}	AM011	AM011	UDP-N-acetylmuramate-alanine ligase	[TP0634-TP0341 (0.8201813)]
COG0036	COG0249	AM1213	AM1213	Ribulose-phosphate 3-epimerase	AM412	AM412	DNA mismatch repair protein	[TP0945-TP0328 (0.6742458)]
COG0124	COG0465	AM138	hisS	Histidyl-tRNA synthetase (EC 6.1.1.21) (Histidine--tRNA ligase) (HisRS)	AM1119	AM1119	Cell division protein {UniProtKB/TrEMBL:Q5P9R0}	[TP0641-TP0330 (0.76316583)]
COG0504	COG0728	AM018	AM018	CTP synthase {UniProtKB/TrEMBL:Q5PBX6}	AM1229	AM1229	Virulence factor MVIN {UniProtKB/TrEMBL:Q5P9I5}	[TP0305-TP0516 (0.84299135)]
COG0681	COG1384	AM708	AM708	Signal peptidase {UniProtKB/TrEMBL:Q5PAK6}	AM658	AM658	Lysyl-tRNA synthetase {UniProtKB/TrEMBL:Q5PAN8}	[TP0185-TP0644 (0.7885255)]
COG0242	COG0360	AM275	AM275	Peptide deformylase {UniProtKB/TrEMBL:Q5PBF5}	AM161	rpsF	30S ribosomal protein S6	[TP0757-TP0063 (0.54983324)]
COG0242	COG0360	AM1236	AM1236	Peptide deformylase {UniProtKB/TrEMBL:Q5P9I0}	AM161	rpsF	30S ribosomal protein S6	[TP0757-TP0063 (0.54983324)]
COG0234	COG0772	AM943	AM943	10 kDa chaperonin {UniProtKB/TrEMBL:Q5PA31}	AM005	AM005	Rod shape determining protein	[TP1013-TP0387 (0.81326103)]
COG0234	COG0772	AM943	AM943	10 kDa chaperonin {UniProtKB/TrEMBL:Q5PA31}	AM1287	AM1287	Cell division protein {UniProtKB/TrEMBL:Q5P9E6}	[TP1013-TP0387 (0.81326103)]
COG0228	COG0250	AM059	rpsP	30S ribosomal protein S16	AM256	AM256	Transcription antitermination protein	[TP0905-TP0236 (0.7099409)]
COG0465	COG0532	AM1119	AM1119	Cell division protein {UniProtKB/TrEMBL:Q5P9R0}	AM735	AAV86685.1	Translation initiation factor IF-2	[TP0330-TP0891 (0.8751731)]
COG0465	COG0532	AM1119	AM1119	Cell division protein {UniProtKB/TrEMBL:Q5P9R0}	AM568	AM568	Translation initiation factor IF-2	[TP0330-TP0891 (0.8751731)]
COG0234	COG0445	AM943	AM943	10 kDa chaperonin {UniProtKB/TrEMBL:Q5PA31}	AM961	gidA	tRNA uridine 5-carboxymethylaminomethyl modification enzyme gidA (Glucose-inhibited division protein A)	[TP1013-TP0044 (0.813164)]
COG0326	COG0353	AM376	htpG	Chaperone protein htpG (Heat shock protein htpG) (High temperature protein G)	AM394	recR	Recombination protein recR	[TP0984-TP1004 (0.5573069)]
COG0265	COG1381	AM1066	AM1066	Hypothetical protein {UniProtKB/TrEMBL:Q5P9V0}	AM680	AM680	Hypothetical protein {UniProtKB/TrEMBL:Q5PAM3}	[TP0773-TP0636 (0.870009)]
COG0319	COG0333	AM1264	AM1264	UPF0054 protein AM1264	AM870.5	rpmF	Large subunit ribosomal protein L32	[TP0650-TP0807 (0.80809164)]
COG1385	COG2204	AM686	AM686	Hypothetical protein {UniProtKB/TrEMBL:Q5PAL7}	AM207	AM207	Nitrogen assimilation regulatory protein	[TP0032-TP0519 (0.67332727)]
COG0542	COG2204	AM731	AM731	ATP-dependent clp protease ATP-binding subunit	AM207	AM207	Nitrogen assimilation regulatory protein	[TP0071-TP0519 (0.6908589)]
COG0542	COG2204	AM949	AM949	ATP-dependent clp protease ATP-binding subunit	AM207	AM207	Nitrogen assimilation regulatory protein	[TP0071-TP0519 (0.6908589)]
COG0322	COG0353	AM385	uvrC	UvrABC system protein C (Protein uvrC) (Excinuclease ABC subunit C)	AM394	recR	Recombination protein recR	[TP0472-TP1004 (0.53674763)]
COG0188	COG0305	AM372	AM372	DNA gyrase subunit A {UniProtKB/TrEMBL:Q5PB89}	AM865	AM865	Replicative DNA helicase	[TP0005-TP0058 (0.73312306)]
COG1825	COG2812	AM1340	ctc	50S ribosomal protein L25 (General stress protein CTC)	AM435	AM435	Hypothetical protein {UniProtKB/TrEMBL:Q5PB45}	[TP0372-TP1005 (0.6540257)]
COG1825	COG2812	AM1340	ctc	50S ribosomal protein L25 (General stress protein CTC)	AM1280	AM1280	DNA polymerase III gamma subunit	[TP0372-TP1005 (0.6540257)]
COG0024	COG1121	AM1086	AM1086	Methionine aminopeptidase	AM397	AM397	Zinc uptake system ATP-binding protein	[TP0842-TP0164 (0.77940726)]
COG0361	COG1214	AM795	AM795	Translation initiation factor IF-1	AM517	AM517	Hypothetical protein {UniProtKB/TrEMBL:Q5PAY7}	[TP0097-TP0876 (0.56457245)]
COG1108	COG2239	AM789	AM789	Zinc ABC transporter, permease protein	AM668	AM668	Magnesium transporter {UniProtKB/TrEMBL:Q5PAN1}	[TP0165-TP0917 (0.5215956)]
COG2204	COG2204	AM207	AM207	Nitrogen assimilation regulatory protein	AM207	AM207	Nitrogen assimilation regulatory protein	[TP0519-TP0519 (0.65939915)]
COG0546	COG0739	AM198	AM198	Hypothetical protein {UniProtKB/TrEMBL:Q5PBK7}	AM118	AM118	Hypothetical protein {UniProtKB/TrEMBL:Q5PBR5}	[TP0554-TP0782 (0.73069036)]
COG1385	COG2812	AM686	AM686	Hypothetical protein {UniProtKB/TrEMBL:Q5PAL7}	AM435	AM435	Hypothetical protein {UniProtKB/TrEMBL:Q5PB45}	[TP0276-TP1005 (0.66627616)]
COG1385	COG2812	AM686	AM686	Hypothetical protein {UniProtKB/TrEMBL:Q5PAL7}	AM1280	AM1280	DNA polymerase III gamma subunit	[TP0276-TP1005 (0.66627616)]
COG0217	COG0739	AM694	AM694	Hypothetical UPF0082 protein AM694	AM118	AM118	Hypothetical protein {UniProtKB/TrEMBL:Q5PBR5}	[TP0474-TP0864 (0.82349855)]
COG0442	COG1466	AM507	AM507	Prolyl-tRNA synthetase {UniProtKB/TrEMBL:Q5PAZ5}	AM1185	AM1185	Hypothetical protein {UniProtKB/TrEMBL:Q5P9L8}	[TP0160-TP0588 (0.66563916)]
COG0305	COG0593	AM865	AM865	Replicative DNA helicase	AM296	AM296	Hypothetical protein {UniProtKB/TrEMBL:Q5PBD9}	[TP0058-TP0001 (0.9013428)]
COG0305	COG0593	AM865	AM865	Replicative DNA helicase	AM430	dnaA	Chromosomal replication initiator protein dnaA	[TP0058-TP0001 (0.9013428)]
COG0772	COG2239	AM1287	AM1287	Cell division protein {UniProtKB/TrEMBL:Q5P9E6}	AM668	AM668	Magnesium transporter {UniProtKB/TrEMBL:Q5PAN1}	[TP0501-TP0917 (0.53388965), TP0387-TP0917 (0.61041105)]
COG0772	COG2239	AM005	AM005	Rod shape determining protein	AM668	AM668	Magnesium transporter {UniProtKB/TrEMBL:Q5PAN1}	[TP0501-TP0917 (0.53388965), TP0387-TP0917 (0.61041105)]
COG0178	COG1197	AM456	AM456	Excinuclease ABC subunit A	AM125	AM125	Transcription repair coupling factor	[TP0514-TP0344 (0.9414915)]
COG0264	COG0544	AM791	tsf	Translation elongation factor EF-Ts	AM308	tig	Trigger factor {UniProtKB/Swiss-Prot:Q5PBD1}	[TP0605-TP0506 (0.9100214)]
COG0495	COG1475	AM446	AM446	Leucyl-tRNA synthetase {UniProtKB/TrEMBL:Q5PB38}	AM1267	AM1267	Chromosome partitioning protein	[TP0586-TP0271 (0.63095015)]
COG0099	COG0216	AM890	rpsM	30S ribosomal protein S13	AM767	AM767	Peptide chain release factor 1	[TP0210-TP0051 (0.8775348)]
COG0442	COG0552	AM507	AM507	Prolyl-tRNA synthetase {UniProtKB/TrEMBL:Q5PAZ5}	AM1129	AM1129	Cell division protein {UniProtKB/TrEMBL:Q5P9Q2}	[TP0160-TP0578 (0.56216276)]
COG0242	COG0319	AM275	AM275	Peptide deformylase {UniProtKB/TrEMBL:Q5PBF5}	AM1264	AM1264	UPF0054 protein AM1264	[TP0757-TP0650 (0.630912)]
COG0242	COG0319	AM1236	AM1236	Peptide deformylase {UniProtKB/TrEMBL:Q5P9I0}	AM1264	AM1264	UPF0054 protein AM1264	[TP0757-TP0650 (0.630912)]
COG0178	COG0845	AM456	AM456	Excinuclease ABC subunit A	AM796	AM796	Hypothetical protein {UniProtKB/TrEMBL:Q5PAF3}	[TP0514-TP0965 (0.87363523)]
COG0178	COG0845	AM456	AM456	Excinuclease ABC subunit A	AM241	AM241	Alkaline protease secretion protein	[TP0514-TP0965 (0.87363523)]
COG0465	COG0558	AM1119	AM1119	Cell division protein {UniProtKB/TrEMBL:Q5P9R0}	AM1100	AM1100	CDP-diacylglycerol-glycerol-3-phosphate	[TP0765-TP0256 (0.8653493)]
COG0024	COG0462	AM1086	AM1086	Methionine aminopeptidase	AM1028	AM1028	Phosphoribosylpyrophosphate synthetase	[TP0842-TP0294 (0.8762697)]
COG0125	COG0361	AM111	AM111	Thymidylate kinase {UniProtKB/TrEMBL:Q5PBS1}	AM795	AM795	Translation initiation factor IF-1	[TP0354-TP0097 (0.8382038)]
COG0739	COG2204	AM118	AM118	Hypothetical protein {UniProtKB/TrEMBL:Q5PBR5}	AM207	AM207	Nitrogen assimilation regulatory protein	[TP0706-TP0519 (0.80130965)]
COG0024	COG0125	AM1086	AM1086	Methionine aminopeptidase	AM111	AM111	Thymidylate kinase {UniProtKB/TrEMBL:Q5PBS1}	[TP0842-TP0354 (0.8096375)]
COG0760	COG2239	AM516	AM516	Hypothetical protein {UniProtKB/TrEMBL:Q5PAY8}	AM668	AM668	Magnesium transporter {UniProtKB/TrEMBL:Q5PAN1}	[TP1016-TP0917 (0.81817394)]
COG0782	COG1057	AM1173	AM1173	Transcription elongation factor greA	AM432	AM432	Hypothetical protein {UniProtKB/TrEMBL:Q5PB46}	[TP0019-TP0741 (0.75909394)]
COG0217	COG1235	AM694	AM694	Hypothetical UPF0082 protein AM694	AM220	AM220	Hypothetical protein {UniProtKB/TrEMBL:Q5PBJ3}	[TP0474-TP0489 (0.71912634)]
COG0012	COG0188	AM1355	AM1355	Hypothetical protein {UniProtKB/TrEMBL:Q5P994}	AM372	AM372	DNA gyrase subunit A {UniProtKB/TrEMBL:Q5PB89}	[TP0124-TP0005 (0.7149395)]
COG0462	COG0492	AM1028	AM1028	Phosphoribosylpyrophosphate synthetase	AM510	AM510	Thioredoxin reductase {UniProtKB/TrEMBL:Q5PAZ2}	[TP0294-TP0814 (0.8323514)]
COG0462	COG0492	AM1028	AM1028	Phosphoribosylpyrophosphate synthetase	AM617	AM617	Thioredoxin reductase {UniProtKB/TrEMBL:Q5PAR7}	[TP0294-TP0814 (0.8323514)]
COG0178	COG0272	AM456	AM456	Excinuclease ABC subunit A	AM152	AM152	DNA ligase {UniProtKB/TrEMBL:Q5PBN8}	[TP0514-TP0634 (0.7537598)]
COG0608	COG1159	AM1133	AM1133	Single-stranded-DNA-specific exonuclease	AM837	AM837	GTP-binding protein ERA	[TP0704-TP0541 (0.7586372)]
COG1115	COG2239	AM882	AM882	Hypothetical protein {UniProtKB/TrEMBL:Q5PA85}	AM668	AM668	Magnesium transporter {UniProtKB/TrEMBL:Q5PAN1}	[TP0414-TP0917 (0.53720385)]
COG0566	COG1589	AM915	AM915	Hypothetical protein {UniProtKB/TrEMBL:Q5PA55}	AM206	AM206	Cell division protein {UniProtKB/TrEMBL:Q5PBK1}	[TP0109-TP0388 (0.8512026)]
COG0124	COG0546	AM138	hisS	Histidyl-tRNA synthetase (EC 6.1.1.21) (Histidine--tRNA ligase) (HisRS)	AM198	AM198	Hypothetical protein {UniProtKB/TrEMBL:Q5PBK7}	[TP0641-TP0554 (0.5196431)]
COG1121	COG2204	AM397	AM397	Zinc uptake system ATP-binding protein	AM207	AM207	Nitrogen assimilation regulatory protein	[TP0035-TP0519 (0.5085169)]
COG0528	COG4591	AM128	AM128	Uridylate kinase {UniProtKB/TrEMBL:Q5PBQ6}	AM1183	AM1183	Hypothetical protein {UniProtKB/TrEMBL:Q5P9L9}	[TP0099-TP0580 (0.8561369)]
COG0228	COG0546	AM059	rpsP	30S ribosomal protein S16	AM198	AM198	Hypothetical protein {UniProtKB/TrEMBL:Q5PBK7}	[TP0905-TP0554 (0.5352583)]
COG0051	COG2204	AM913	rpsJ	30S ribosomal protein S10	AM207	AM207	Nitrogen assimilation regulatory protein	[TP0188-TP0519 (0.6307204)]
COG0249	COG0546	AM412	AM412	DNA mismatch repair protein	AM198	AM198	Hypothetical protein {UniProtKB/TrEMBL:Q5PBK7}	[TP0328-TP0554 (0.5196431)]
COG0342	COG0546	AM1245	AM1245	Protein-export membrane protein	AM198	AM198	Hypothetical protein {UniProtKB/TrEMBL:Q5PBK7}	[TP0410-TP0554 (0.6160348)]
COG0227	COG0492	AM826	rpmB	50S ribosomal protein L28	AM617	AM617	Thioredoxin reductase {UniProtKB/TrEMBL:Q5PAR7}	[TP0362-TP0814 (0.801083)]
COG0227	COG0492	AM826	rpmB	50S ribosomal protein L28	AM510	AM510	Thioredoxin reductase {UniProtKB/TrEMBL:Q5PAZ2}	[TP0362-TP0814 (0.801083)]
COG0051	COG1192	AM913	rpsJ	30S ribosomal protein S10	AM1266	AM1266	Chromosome partitioning protein	[TP0188-TP0272 (0.7732025)]
COG0442	COG0459	AM507	AM507	Prolyl-tRNA synthetase {UniProtKB/TrEMBL:Q5PAZ5}	AM944	groL	60 kDa chaperonin (Protein Cpn60) (groEL protein)	[TP0160-TP0030 (0.7719589)]
COG0341	COG2239	AM1197	AM1197	Protein export membrane protein	AM668	AM668	Magnesium transporter {UniProtKB/TrEMBL:Q5PAN1}	[TP0411-TP0917 (0.6093018)]
COG0036	COG1573	AM1213	AM1213	Ribulose-phosphate 3-epimerase	AM1237	AM1237	Hypothetical protein {UniProtKB/TrEMBL:Q5P9H9}	[TP0945-TP0229 (0.685165)]
COG0217	COG0481	AM694	AM694	Hypothetical UPF0082 protein AM694	AM528	lepA	GTP-binding protein {UniProtKB/TrEMBL:Q5PAX8}	[TP0474-TP0510 (0.76600474)]
COG0472	COG2239	AM1207	mraY	Phospho-N-acetylmuramoyl-pentapeptide-transferase (EC 2.7.8.13) (UDP- MurNAc-pentapeptide phosphotransferase)	AM668	AM668	Magnesium transporter {UniProtKB/TrEMBL:Q5PAN1}	[TP0345-TP0917 (0.5059451)]
COG0330	COG0772	AM925	AM925	HFLK protein {UniProtKB/TrEMBL:Q5PA45}	AM005	AM005	Rod shape determining protein	[TP0113-TP0501 (0.70068353)]
COG0330	COG0772	AM1064	AM1064	HflK protein {UniProtKB/TrEMBL:Q5P9V2}	AM005	AM005	Rod shape determining protein	[TP0113-TP0501 (0.70068353)]
COG0330	COG0772	AM1064	AM1064	HflK protein {UniProtKB/TrEMBL:Q5P9V2}	AM1287	AM1287	Cell division protein {UniProtKB/TrEMBL:Q5P9E6}	[TP0113-TP0501 (0.70068353)]
COG0330	COG0772	AM1065	AM1065	HflC protein {UniProtKB/TrEMBL:Q5P9V1}	AM1287	AM1287	Cell division protein {UniProtKB/TrEMBL:Q5P9E6}	[TP0113-TP0501 (0.70068353)]
COG0330	COG0772	AM925	AM925	HFLK protein {UniProtKB/TrEMBL:Q5PA45}	AM1287	AM1287	Cell division protein {UniProtKB/TrEMBL:Q5P9E6}	[TP0113-TP0501 (0.70068353)]
COG0330	COG0772	AM1065	AM1065	HflC protein {UniProtKB/TrEMBL:Q5P9V1}	AM005	AM005	Rod shape determining protein	[TP0113-TP0501 (0.70068353)]
COG0143	COG0217	AM1001	AM1001	Methionyl-tRNA synthetase	AM694	AM694	Hypothetical UPF0082 protein AM694	[TP0798-TP0474 (0.7790581)]
COG0566	COG2204	AM915	AM915	Hypothetical protein {UniProtKB/TrEMBL:Q5PA55}	AM207	AM207	Nitrogen assimilation regulatory protein	[TP0054-TP0519 (0.63495165)]
COG0564	COG1200	AM474	AM474	Pseudouridine synthase {UniProtKB/TrEMBL:Q5PB19}	AM1336	AM1336	ATP-dependent DNA helicase	[TP0339-TP0687 (0.85149276)]
COG0564	COG1200	AM825	AM825	Pseudouridine synthase {UniProtKB/TrEMBL:Q5PAD0}	AM1336	AM1336	ATP-dependent DNA helicase	[TP0339-TP0687 (0.85149276)]
COG0772	COG1115	AM005	AM005	Rod shape determining protein	AM882	AM882	Hypothetical protein {UniProtKB/TrEMBL:Q5PA85}	[TP0501-TP0998 (0.70629925)]
COG0772	COG1115	AM1287	AM1287	Cell division protein {UniProtKB/TrEMBL:Q5P9E6}	AM882	AM882	Hypothetical protein {UniProtKB/TrEMBL:Q5PA85}	[TP0501-TP0998 (0.70629925)]
COG0124	COG0124	AM138	hisS	Histidyl-tRNA synthetase (EC 6.1.1.21) (Histidine--tRNA ligase) (HisRS)	AM138	hisS	Histidyl-tRNA synthetase (EC 6.1.1.21) (Histidine--tRNA ligase) (HisRS)	[TP0641-TP0641 (0.67365265)]
COG0012	COG0608	AM1355	AM1355	Hypothetical protein {UniProtKB/TrEMBL:Q5P994}	AM1133	AM1133	Single-stranded-DNA-specific exonuclease	[TP0124-TP0704 (0.626838)]
COG0739	COG0773	AM118	AM118	Hypothetical protein {UniProtKB/TrEMBL:Q5PBR5}	AM011	AM011	UDP-N-acetylmuramate-alanine ligase	[TP0782-TP0341 (0.8145237)]
COG0739	COG0773	AM118	AM118	Hypothetical protein {UniProtKB/TrEMBL:Q5PBR5}	AM010	AM010	UDP-N-acetylmuramate-alanine ligase	[TP0782-TP0341 (0.8145237)]
COG0739	COG2239	AM118	AM118	Hypothetical protein {UniProtKB/TrEMBL:Q5PBR5}	AM668	AM668	Magnesium transporter {UniProtKB/TrEMBL:Q5PAN1}	[TP0155-TP0917 (0.6343327)]
COG0210	COG0305	AM369	AM369	DNA helicase II {UniProtKB/TrEMBL:Q5PB91}	AM865	AM865	Replicative DNA helicase	[TP0102-TP0058 (0.8842861)]
COG0621	COG0739	AM401	AM401	Hypothetical protein {UniProtKB/TrEMBL:Q5PB69}	AM118	AM118	Hypothetical protein {UniProtKB/TrEMBL:Q5PBR5}	[TP0269-TP0702 (0.8475093)]
