# Supplementary material for: The Binary Protein Interactome of Treponema pallidum – The Syphilis Spirochete
Source: PLoS One. 2008 May 28;3(5):e2292. doi: 10.1371/journal.pone.0002292 (PMC2386257; doi:10.1371/journal.pone.0002292)
Supplement: Data S1 — Predicted protein-protein interactions based on our Treponema pallidum data; zip archive containing 372 files with one file per species. (6.09 MB ZIP) [file pone.0002292.s006.zip › bacteria/Anaplasma_phagocytophilum.tab]

212042 Anaplasma phagocytophilum
COG A	COG B	Locus Id A	Preferred Name(s) A	Annotation A	Locus Id B	Preferred Name(s) B	Annotation B	T. pallidum interaction
COG0608	COG0817	APH_1165	recJ	single-stranded-DNA-specific exonuclease RecJ	APH_0018	ruvC	crossover junction endodeoxyribonuclease RuvC	[TP0704-TP0517 (0.81382185)]
COG0845	COG4591	APH_1043	APH_1043	type I secretion membrane fusion protein, HlyD	APH_1341	APH_1341	lipoprotein releasing system, transmembrane	[TP0965-TP0582 (0.8143851)]
COG0845	COG4591	APH_0394	APH_0394	efflux transporter, RND family, MFP subunit	APH_1341	APH_1341	lipoprotein releasing system, transmembrane	[TP0965-TP0582 (0.8143851)]
COG0201	COG0550	APH_0299	secY	preprotein translocase, SecY subunit	APH_0597	topA	DNA topoisomerase I	[TP0208-TP0394 (0.8044664)]
COG0180	COG0564	APH_0035	trpS	tryptophanyl-tRNA synthetase	APH_0362	APH_0362	ribosomal large subunit pseudouridine synthase,	[TP0632-TP0339 (0.7885255)]
COG0180	COG0564	APH_0035	trpS	tryptophanyl-tRNA synthetase	APH_0549	rluC	ribosomal large subunit pseudouridine synthase	[TP0632-TP0339 (0.7885255)]
COG0090	COG0223	APH_0283	rplB	50S ribosomal protein L2	APH_0965	fmt	methionyl-tRNA formyltransferase	[TP0192-TP0756 (0.8610547)]
COG0632	COG2255	APH_0167	ruvA	Holliday junction DNA helicase RuvA	APH_0166	ruvB	holliday junction DNA helicase RuvB	[TP0543-TP0162 (0.9659884)]
COG0462	COG0817	APH_1112	prsA	ribose-phosphate pyrophosphokinase	APH_0018	ruvC	crossover junction endodeoxyribonuclease RuvC	[TP0294-TP0517 (0.54911256)]
COG0222	COG0802	APH_1025	rplL	ribosomal protein L7/L12	APH_1344	APH_1344	conserved hypothetical protein TIGR00150	[TP0240-TP0875 (0.8481433)]
COG0495	COG1214	APH_0534	leuS	leucyl-tRNA synthetase	APH_0610	APH_0610	glycoprotease family protein	[TP0586-TP0876 (0.5571989)]
COG0192	COG0592	APH_0007	metK	S-adenosylmethionine synthetase	APH_1097	dnaN	DNA polymerase III, beta subunit	[TP0794-TP0002 (0.8412751)]
COG0192	COG0592	APH_0058	APH_0058	S-adenosylmethionine synthetase, truncation	APH_1097	dnaN	DNA polymerase III, beta subunit	[TP0794-TP0002 (0.8412751)]
COG0360	COG0616	APH_0151	rpsF	ribosomal protein S6	APH_0272	sppA	signal peptide peptidase SppA, 36K type	[TP0063-TP0997 (0.6657489)]
COG0265	COG0333	APH_1148	APH_1148	protease DO family protein	APH_0315	rpmF	ribosomal protein L32	[TP0773-TP0807 (0.5060325)]
COG0495	COG0761	APH_0534	leuS	leucyl-tRNA synthetase	APH_0380	ispH	4-hydroxy-3-methylbut-2-enyl diphosphate	[TP0586-TP0547 (0.63095015)]
COG0272	COG1396	APH_0138	ligA	DNA ligase, NAD-dependent	APH_1218	APH_1218	DNA-binding protein	[TP0634-TP0461 (0.7134334)]
COG0333	COG1077	APH_0315	rpmF	ribosomal protein L32	APH_0770	mreB	rod shape-determining protein MreB	[TP0807-TP0497 (0.61855906)]
COG0234	COG1200	APH_0241	groS	10 kDa chaperonin	APH_1298	recG	ATP-dependent DNA helicase RecG	[TP1013-TP0687 (0.84594196)]
COG0257	COG1253	APH_0508	rpmJ	ribosomal protein L36	APH_0021	APH_0021	putative hemolysin	[TP0209-TP0027 (0.74441797)]
COG0060	COG0681	APH_0796	ileS	isoleucyl-tRNA synthetase	APH_0802	lepB	signal peptidase I	[TP0452-TP0185 (0.79878455)]
COG0558	COG2239	APH_1206	pgsA	CDP-diacylglycerol--glycerol-3-phosphate	APH_0496	mgtE	magnesium transporter	[TP0256-TP0917 (0.6007029)]
COG0593	COG1077	APH_0994	APH_0994	conserved hypothetical protein	APH_0770	mreB	rod shape-determining protein MreB	[TP0001-TP0497 (0.678435)]
COG0593	COG1077	APH_0474	dnaA	chromosomal replication initiator protein DnaA	APH_0770	mreB	rod shape-determining protein MreB	[TP0001-TP0497 (0.678435)]
COG0465	COG0465	APH_1179	ftsH	ATP-dependent metalloprotease FtsH	APH_1179	ftsH	ATP-dependent metalloprotease FtsH	[TP0330-TP0330 (0.73856413)]
COG0242	COG0272	APH_1375	APH_1375	peptide deformylase, truncation	APH_0138	ligA	DNA ligase, NAD-dependent	[TP0757-TP0634 (0.68197167)]
COG0242	COG0272	APH_1372	def	peptide deformylase	APH_0138	ligA	DNA ligase, NAD-dependent	[TP0757-TP0634 (0.68197167)]
COG0242	COG0272	APH_1012	APH_1012	putative polypeptide deformylase	APH_0138	ligA	DNA ligase, NAD-dependent	[TP0757-TP0634 (0.68197167)]
COG0265	COG0817	APH_1148	APH_1148	protease DO family protein	APH_0018	ruvC	crossover junction endodeoxyribonuclease RuvC	[TP0773-TP0517 (0.5118523)]
COG0187	COG0358	APH_0716	gyrB	DNA gyrase, B subunit	APH_0571	dnaG	DNA primase	[TP1006-TP0492 (0.55112576)]
COG0237	COG0552	APH_0780	coaE	dephospho-CoA kinase	APH_1227	ftsY	signal recognition particle-docking protein	[TP0296-TP0578 (0.7885255)]
COG0080	COG0265	APH_1028	rplK	ribosomal protein L11	APH_1148	APH_1148	protease DO family protein	[TP0237-TP0773 (0.6164146)]
COG2812	COG2812	APH_1348	dnaX	DNA polymerase III, subunits gamma and tau	APH_1348	dnaX	DNA polymerase III, subunits gamma and tau	[TP1005-TP1005 (0.52391654)]
COG2812	COG2812	APH_0783	APH_0783	conserved domain protein	APH_1348	dnaX	DNA polymerase III, subunits gamma and tau	[TP1005-TP1005 (0.52391654)]
COG2812	COG2812	APH_1348	dnaX	DNA polymerase III, subunits gamma and tau	APH_0783	APH_0783	conserved domain protein	[TP1005-TP1005 (0.52391654)]
COG2812	COG2812	APH_0783	APH_0783	conserved domain protein	APH_0783	APH_0783	conserved domain protein	[TP1005-TP1005 (0.52391654)]
COG0223	COG0234	APH_0965	fmt	methionyl-tRNA formyltransferase	APH_0241	groS	10 kDa chaperonin	[TP0756-TP1013 (0.64276713)]
COG0223	COG0242	APH_0965	fmt	methionyl-tRNA formyltransferase	APH_1372	def	peptide deformylase	[TP0756-TP0757 (0.8300303)]
COG0223	COG0242	APH_0965	fmt	methionyl-tRNA formyltransferase	APH_1012	APH_1012	putative polypeptide deformylase	[TP0756-TP0757 (0.8300303)]
COG0223	COG0242	APH_0965	fmt	methionyl-tRNA formyltransferase	APH_1375	APH_1375	peptide deformylase, truncation	[TP0756-TP0757 (0.8300303)]
COG0233	COG0359	APH_0112	frr	ribosome recycling factor	APH_0153	rplI	50S ribosomal protein L9	[TP0604-TP0060 (0.5105792)]
COG0265	COG0492	APH_1148	APH_1148	protease DO family protein	APH_0658	trxB	thioredoxin-disulfide reductase	[TP0773-TP0814 (0.6926654)]
COG0265	COG0492	APH_1148	APH_1148	protease DO family protein	APH_0734	APH_0734	pyridine nucleotide-disulphide oxidoreductase	[TP0773-TP0814 (0.6926654)]
COG0124	COG0608	APH_0120	hisS	histidyl-tRNA synthetase	APH_1165	recJ	single-stranded-DNA-specific exonuclease RecJ	[TP0641-TP0704 (0.75894904)]
COG0192	COG0217	APH_0058	APH_0058	S-adenosylmethionine synthetase, truncation	APH_0480	APH_0480	conserved hypothetical protein TIGR01033	[TP0794-TP0474 (0.71912634)]
COG0192	COG0217	APH_0007	metK	S-adenosylmethionine synthetase	APH_0480	APH_0480	conserved hypothetical protein TIGR01033	[TP0794-TP0474 (0.71912634)]
COG0201	COG2239	APH_0299	secY	preprotein translocase, SecY subunit	APH_0496	mgtE	magnesium transporter	[TP0208-TP0917 (0.5527395)]
COG0477	COG0845	APH_0895	APH_0895	putative transporter, truncation	APH_0394	APH_0394	efflux transporter, RND family, MFP subunit	[TP0840-TP0965 (0.8653204)]
COG0477	COG0845	APH_0895	APH_0895	putative transporter, truncation	APH_1043	APH_1043	type I secretion membrane fusion protein, HlyD	[TP0840-TP0965 (0.8653204)]
COG0477	COG0845	APH_0164	APH_0164	bicyclomycin resistance protein	APH_1043	APH_1043	type I secretion membrane fusion protein, HlyD	[TP0840-TP0965 (0.8653204)]
COG0477	COG0845	APH_0053	APH_0053	major facilitator family transporter	APH_0394	APH_0394	efflux transporter, RND family, MFP subunit	[TP0840-TP0965 (0.8653204)]
COG0477	COG0845	APH_0848	APH_0848	major facilitator family transporter	APH_0394	APH_0394	efflux transporter, RND family, MFP subunit	[TP0840-TP0965 (0.8653204)]
COG0477	COG0845	APH_0164	APH_0164	bicyclomycin resistance protein	APH_0394	APH_0394	efflux transporter, RND family, MFP subunit	[TP0840-TP0965 (0.8653204)]
COG0477	COG0845	APH_0053	APH_0053	major facilitator family transporter	APH_1043	APH_1043	type I secretion membrane fusion protein, HlyD	[TP0840-TP0965 (0.8653204)]
COG0477	COG0845	APH_0094	APH_0094	putative membrane protein	APH_1043	APH_1043	type I secretion membrane fusion protein, HlyD	[TP0840-TP0965 (0.8653204)]
COG0477	COG0845	APH_0094	APH_0094	putative membrane protein	APH_0394	APH_0394	efflux transporter, RND family, MFP subunit	[TP0840-TP0965 (0.8653204)]
COG0477	COG0845	APH_0848	APH_0848	major facilitator family transporter	APH_1043	APH_1043	type I secretion membrane fusion protein, HlyD	[TP0840-TP0965 (0.8653204)]
COG0305	COG2812	APH_0323	dnaB	replicative DNA helicase	APH_1348	dnaX	DNA polymerase III, subunits gamma and tau	[TP0058-TP1005 (0.7130585)]
COG0305	COG2812	APH_0323	dnaB	replicative DNA helicase	APH_0783	APH_0783	conserved domain protein	[TP0058-TP1005 (0.7130585)]
COG0188	COG0526	APH_0899	gyrA	DNA gyrase, A subunit	APH_0141	APH_0141	putative thiol:disulfide oxidoreductase	[TP0005-TP0100 (0.7885434)]
COG0188	COG0526	APH_0899	gyrA	DNA gyrase, A subunit	APH_0080	trx	thioredoxin	[TP0005-TP0100 (0.7885434)]
COG0188	COG0526	APH_0899	gyrA	DNA gyrase, A subunit	APH_1306	APH_1306	conserved hypothetical protein	[TP0005-TP0100 (0.7885434)]
COG0143	COG0845	APH_1079	metG	methionyl-tRNA synthetase	APH_0394	APH_0394	efflux transporter, RND family, MFP subunit	[TP0798-TP0965 (0.7246752)]
COG0143	COG0845	APH_1079	metG	methionyl-tRNA synthetase	APH_1043	APH_1043	type I secretion membrane fusion protein, HlyD	[TP0798-TP0965 (0.7246752)]
COG0762	COG2239	APH_0956	APH_0956	YGGT family protein	APH_0496	mgtE	magnesium transporter	[TP0668-TP0917 (0.5215956)]
COG0149	COG2239	APH_0624	tpiA	triosephosphate isomerase	APH_0496	mgtE	magnesium transporter	[TP0537-TP0917 (0.5527395)]
COG0227	COG0740	APH_0359	rpmB	ribosomal protein L28	APH_0970	clpP	ATP-dependent Clp protease proteolytic subunit (EC 3.4.21.92) (Endopeptidase Clp)	[TP0362-TP0507 (0.75048)]
COG0103	COG0211	APH_1107	rpsI	ribosomal protein S9	APH_0698	rpmA	ribosomal protein L27	[TP1024-TP0743 (0.87139803)]
COG0621	COG2812	APH_0880	miaB	tRNA-i(6)A37 thiotransferase enzyme MiaB	APH_0783	APH_0783	conserved domain protein	[TP0754-TP1005 (0.5550382)]
COG0621	COG2812	APH_0880	miaB	tRNA-i(6)A37 thiotransferase enzyme MiaB	APH_1348	dnaX	DNA polymerase III, subunits gamma and tau	[TP0754-TP1005 (0.5550382)]
COG0442	COG4591	APH_0647	proS	prolyl-tRNA synthetase	APH_1341	APH_1341	lipoprotein releasing system, transmembrane	[TP0160-TP0582 (0.74148)]
COG0465	COG4591	APH_1179	ftsH	ATP-dependent metalloprotease FtsH	APH_1341	APH_1341	lipoprotein releasing system, transmembrane	[TP0765-TP0582 (0.6598422)]
COG0036	COG0249	APH_0002	rpe	ribulose-phosphate 3-epimerase	APH_0572	APH_0572	DNA mismatch repair protein MutS, truncation	[TP0945-TP0328 (0.6742458)]
COG0036	COG0249	APH_0002	rpe	ribulose-phosphate 3-epimerase	APH_0857	mutS	DNA mismatch repair protein MutS	[TP0945-TP0328 (0.6742458)]
COG0124	COG0465	APH_0120	hisS	histidyl-tRNA synthetase	APH_1179	ftsH	ATP-dependent metalloprotease FtsH	[TP0641-TP0330 (0.76316583)]
COG0504	COG0728	APH_0038	pyrG	CTP synthase	APH_1377	mviN	integral membrane protein MviN	[TP0305-TP0516 (0.84299135)]
COG0681	COG1384	APH_0802	lepB	signal peptidase I	APH_0607	lysS	lysyl-tRNA synthetase	[TP0185-TP0644 (0.7885255)]
COG0242	COG0360	APH_1012	APH_1012	putative polypeptide deformylase	APH_0151	rpsF	ribosomal protein S6	[TP0757-TP0063 (0.54983324)]
COG0242	COG0360	APH_1375	APH_1375	peptide deformylase, truncation	APH_0151	rpsF	ribosomal protein S6	[TP0757-TP0063 (0.54983324)]
COG0242	COG0360	APH_1372	def	peptide deformylase	APH_0151	rpsF	ribosomal protein S6	[TP0757-TP0063 (0.54983324)]
COG0228	COG0250	APH_0054	rpsP	30S ribosomal protein S16	APH_1029	nusG	transcription termination/antitermination factor	[TP0905-TP0236 (0.7099409)]
COG0465	COG0532	APH_1179	ftsH	ATP-dependent metalloprotease FtsH	APH_0446	infB	translation initiation factor IF-2	[TP0330-TP0891 (0.8751731)]
COG0234	COG0445	APH_0241	groS	10 kDa chaperonin	APH_0224	APH_0224	pyridine nucleotide-disulfide oxidoreductase	[TP1013-TP0044 (0.813164)]
COG0326	COG0353	APH_0893	htpG	Chaperone protein htpG (Heat shock protein htpG) (High temperature protein G)	APH_0988	recR	recombination protein RecR	[TP0984-TP1004 (0.5573069)]
COG0265	COG1381	APH_1148	APH_1148	protease DO family protein	APH_0736	APH_0736	DNA repair protein RecO	[TP0773-TP0636 (0.870009)]
COG0319	COG0333	APH_1290	APH_1290	conserved hypothetical protein TIGR00043	APH_0315	rpmF	ribosomal protein L32	[TP0650-TP0807 (0.80809164)]
COG1385	COG2204	APH_0794	APH_0794	conserved hypothetical protein TIGR00046	APH_0196	APH_0196	nitrogen assimilation regulatory protein	[TP0032-TP0519 (0.67332727)]
COG0542	COG2204	APH_0235	clpB	ATP-dependent chaperone protein ClpB	APH_0196	APH_0196	nitrogen assimilation regulatory protein	[TP0071-TP0519 (0.6908589)]
COG0542	COG2204	APH_0450	clpA	ATP-dependent Clp protease, ATP-binding subunit	APH_0196	APH_0196	nitrogen assimilation regulatory protein	[TP0071-TP0519 (0.6908589)]
COG0322	COG0353	APH_0884	uvrC	excinuclease ABC, C subunit	APH_0988	recR	recombination protein RecR	[TP0472-TP1004 (0.53674763)]
COG0188	COG0305	APH_0899	gyrA	DNA gyrase, A subunit	APH_0323	dnaB	replicative DNA helicase	[TP0005-TP0058 (0.73312306)]
COG1825	COG2812	APH_1302	ctc	50S ribosomal protein L25 (General stress protein CTC)	APH_1348	dnaX	DNA polymerase III, subunits gamma and tau	[TP0372-TP1005 (0.6540257)]
COG1825	COG2812	APH_1302	ctc	50S ribosomal protein L25 (General stress protein CTC)	APH_0783	APH_0783	conserved domain protein	[TP0372-TP1005 (0.6540257)]
COG0024	COG1121	APH_1199	map	methionine aminopeptidase, type I	APH_0983	APH_0983	putative cation ABC transporter, ATP-binding	[TP0842-TP0164 (0.77940726)]
COG0361	COG1214	APH_0395	infA	translation initiation factor IF-1	APH_0610	APH_0610	glycoprotease family protein	[TP0097-TP0876 (0.56457245)]
COG1108	COG2239	APH_0399	APH_0399	ABC 3 transport family protein	APH_0496	mgtE	magnesium transporter	[TP0165-TP0917 (0.5215956)]
COG2204	COG2204	APH_0196	APH_0196	nitrogen assimilation regulatory protein	APH_0196	APH_0196	nitrogen assimilation regulatory protein	[TP0519-TP0519 (0.65939915)]
COG1385	COG2812	APH_0794	APH_0794	conserved hypothetical protein TIGR00046	APH_1348	dnaX	DNA polymerase III, subunits gamma and tau	[TP0276-TP1005 (0.66627616)]
COG1385	COG2812	APH_0794	APH_0794	conserved hypothetical protein TIGR00046	APH_0783	APH_0783	conserved domain protein	[TP0276-TP1005 (0.66627616)]
COG0217	COG0739	APH_0480	APH_0480	conserved hypothetical protein TIGR01033	APH_0221	APH_0221	putative lipoprotein NlpD	[TP0474-TP0864 (0.82349855)]
COG0442	COG1466	APH_0647	proS	prolyl-tRNA synthetase	APH_1252	holA	DNA polymerase III, delta subunit	[TP0160-TP0588 (0.66563916)]
COG0305	COG0593	APH_0323	dnaB	replicative DNA helicase	APH_0994	APH_0994	conserved hypothetical protein	[TP0058-TP0001 (0.9013428)]
COG0305	COG0593	APH_0323	dnaB	replicative DNA helicase	APH_0474	dnaA	chromosomal replication initiator protein DnaA	[TP0058-TP0001 (0.9013428)]
COG0178	COG1197	APH_0537	uvrA	excinuclease ABC, A subunit	APH_0107	mfd	transcription-repair coupling factor	[TP0514-TP0344 (0.9414915)]
COG0264	COG0544	APH_0398	tsf	translation elongation factor Ts	APH_0971	APH_0971	putative trigger factor	[TP0605-TP0506 (0.9100214)]
COG0099	COG0216	APH_0301	rpsM	ribosomal protein S13	APH_0420	prfA	peptide chain release factor 1	[TP0210-TP0051 (0.8775348)]
COG0442	COG0552	APH_0647	proS	prolyl-tRNA synthetase	APH_1227	ftsY	signal recognition particle-docking protein	[TP0160-TP0578 (0.56216276)]
COG0242	COG0319	APH_1012	APH_1012	putative polypeptide deformylase	APH_1290	APH_1290	conserved hypothetical protein TIGR00043	[TP0757-TP0650 (0.630912)]
COG0242	COG0319	APH_1375	APH_1375	peptide deformylase, truncation	APH_1290	APH_1290	conserved hypothetical protein TIGR00043	[TP0757-TP0650 (0.630912)]
COG0242	COG0319	APH_1372	def	peptide deformylase	APH_1290	APH_1290	conserved hypothetical protein TIGR00043	[TP0757-TP0650 (0.630912)]
COG0178	COG0845	APH_0537	uvrA	excinuclease ABC, A subunit	APH_0394	APH_0394	efflux transporter, RND family, MFP subunit	[TP0514-TP0965 (0.87363523)]
COG0178	COG0845	APH_0537	uvrA	excinuclease ABC, A subunit	APH_1043	APH_1043	type I secretion membrane fusion protein, HlyD	[TP0514-TP0965 (0.87363523)]
COG0465	COG0558	APH_1179	ftsH	ATP-dependent metalloprotease FtsH	APH_1206	pgsA	CDP-diacylglycerol--glycerol-3-phosphate	[TP0765-TP0256 (0.8653493)]
COG0024	COG0462	APH_1199	map	methionine aminopeptidase, type I	APH_1112	prsA	ribose-phosphate pyrophosphokinase	[TP0842-TP0294 (0.8762697)]
COG0125	COG0361	APH_0093	tmk	thymidylate kinase	APH_0395	infA	translation initiation factor IF-1	[TP0354-TP0097 (0.8382038)]
COG0739	COG2204	APH_0221	APH_0221	putative lipoprotein NlpD	APH_0196	APH_0196	nitrogen assimilation regulatory protein	[TP0706-TP0519 (0.80130965)]
COG0024	COG0125	APH_1199	map	methionine aminopeptidase, type I	APH_0093	tmk	thymidylate kinase	[TP0842-TP0354 (0.8096375)]
COG0760	COG2239	APH_0608	APH_0608	ppiC/parvulin rotamase family protein	APH_0496	mgtE	magnesium transporter	[TP1016-TP0917 (0.81817394)]
COG0782	COG1057	APH_1333	greA	transcription elongation factor GreA	APH_0791	APH_0791	putative nicotinate (nicotinamide) nucleotide	[TP0019-TP0741 (0.75909394)]
COG0217	COG1235	APH_0480	APH_0480	conserved hypothetical protein TIGR01033	APH_1062	APH_1062	metallo-beta-lactamase family protein	[TP0474-TP0489 (0.71912634)]
COG0012	COG0188	APH_1285	ychF	GTP-binding protein YchF	APH_0899	gyrA	DNA gyrase, A subunit	[TP0124-TP0005 (0.7149395)]
COG0462	COG0492	APH_1112	prsA	ribose-phosphate pyrophosphokinase	APH_0658	trxB	thioredoxin-disulfide reductase	[TP0294-TP0814 (0.8323514)]
COG0462	COG0492	APH_1112	prsA	ribose-phosphate pyrophosphokinase	APH_0734	APH_0734	pyridine nucleotide-disulphide oxidoreductase	[TP0294-TP0814 (0.8323514)]
COG0178	COG0272	APH_0537	uvrA	excinuclease ABC, A subunit	APH_0138	ligA	DNA ligase, NAD-dependent	[TP0514-TP0634 (0.7537598)]
COG0257	COG2204	APH_0508	rpmJ	ribosomal protein L36	APH_0196	APH_0196	nitrogen assimilation regulatory protein	[TP0209-TP0519 (0.6010877)]
COG0608	COG1159	APH_1165	recJ	single-stranded-DNA-specific exonuclease RecJ	APH_0350	era	GTP-binding protein Era	[TP0704-TP0541 (0.7586372)]
COG1115	COG2239	APH_0307	APH_0307	sodium:alanine symporter family protein	APH_0496	mgtE	magnesium transporter	[TP0414-TP0917 (0.53720385)]
COG0566	COG1589	APH_0275	APH_0275	RNA methyltransferase, TrmH family, group 3	APH_0195	APH_0195	cell division protein FtsQ	[TP0109-TP0388 (0.8512026)]
COG0257	COG0681	APH_0508	rpmJ	ribosomal protein L36	APH_0802	lepB	signal peptidase I	[TP0209-TP0926 (0.69083804)]
COG1121	COG2204	APH_0983	APH_0983	putative cation ABC transporter, ATP-binding	APH_0196	APH_0196	nitrogen assimilation regulatory protein	[TP0035-TP0519 (0.5085169)]
COG0528	COG4591	APH_0111	pyrH	uridylate kinase	APH_1341	APH_1341	lipoprotein releasing system, transmembrane	[TP0099-TP0580 (0.8561369)]
COG0528	COG4591	APH_0104	APH_0104	uridylate kinase, truncation	APH_1341	APH_1341	lipoprotein releasing system, transmembrane	[TP0099-TP0580 (0.8561369)]
COG0051	COG2204	APH_0279	rpsJ	30S ribosomal protein S10	APH_0196	APH_0196	nitrogen assimilation regulatory protein	[TP0188-TP0519 (0.6307204)]
COG0227	COG0492	APH_0359	rpmB	ribosomal protein L28	APH_0658	trxB	thioredoxin-disulfide reductase	[TP0362-TP0814 (0.801083)]
COG0227	COG0492	APH_0359	rpmB	ribosomal protein L28	APH_0734	APH_0734	pyridine nucleotide-disulphide oxidoreductase	[TP0362-TP0814 (0.801083)]
COG0442	COG0459	APH_0647	proS	prolyl-tRNA synthetase	APH_0240	groL	60 kDa chaperonin (Protein Cpn60) (groEL protein) (55 kDa major antigen) (Fragment)	[TP0160-TP0030 (0.7719589)]
COG0341	COG2239	APH_1326	secF	protein-export membrane protein SecF	APH_0496	mgtE	magnesium transporter	[TP0411-TP0917 (0.6093018)]
COG0036	COG1573	APH_0002	rpe	ribulose-phosphate 3-epimerase	APH_1371	APH_1371	uracil-DNA glycosylase, family 4	[TP0945-TP0229 (0.685165)]
COG0217	COG0481	APH_0480	APH_0480	conserved hypothetical protein TIGR01033	APH_0765	lepA	GTP-binding protein LepA	[TP0474-TP0510 (0.76600474)]
COG0143	COG0217	APH_1079	metG	methionyl-tRNA synthetase	APH_0480	APH_0480	conserved hypothetical protein TIGR01033	[TP0798-TP0474 (0.7790581)]
COG0566	COG2204	APH_0275	APH_0275	RNA methyltransferase, TrmH family, group 3	APH_0196	APH_0196	nitrogen assimilation regulatory protein	[TP0054-TP0519 (0.63495165)]
COG0564	COG1200	APH_0549	rluC	ribosomal large subunit pseudouridine synthase	APH_1298	recG	ATP-dependent DNA helicase RecG	[TP0339-TP0687 (0.85149276)]
COG0564	COG1200	APH_0362	APH_0362	ribosomal large subunit pseudouridine synthase,	APH_1298	recG	ATP-dependent DNA helicase RecG	[TP0339-TP0687 (0.85149276)]
COG0124	COG0124	APH_0120	hisS	histidyl-tRNA synthetase	APH_0120	hisS	histidyl-tRNA synthetase	[TP0641-TP0641 (0.67365265)]
COG0012	COG0608	APH_1285	ychF	GTP-binding protein YchF	APH_1165	recJ	single-stranded-DNA-specific exonuclease RecJ	[TP0124-TP0704 (0.626838)]
COG0257	COG0564	APH_0508	rpmJ	ribosomal protein L36	APH_0362	APH_0362	ribosomal large subunit pseudouridine synthase,	[TP0209-TP0154 (0.634929)]
COG0257	COG0564	APH_0508	rpmJ	ribosomal protein L36	APH_0549	rluC	ribosomal large subunit pseudouridine synthase	[TP0209-TP0154 (0.634929)]
COG0739	COG2239	APH_0221	APH_0221	putative lipoprotein NlpD	APH_0496	mgtE	magnesium transporter	[TP0155-TP0917 (0.6343327)]
COG0210	COG0305	APH_0903	APH_0903	helicase, UvrD/Rep family	APH_0323	dnaB	replicative DNA helicase	[TP0102-TP0058 (0.8842861)]
COG0621	COG0739	APH_0880	miaB	tRNA-i(6)A37 thiotransferase enzyme MiaB	APH_0221	APH_0221	putative lipoprotein NlpD	[TP0269-TP0702 (0.8475093)]
COG0257	COG1057	APH_0508	rpmJ	ribosomal protein L36	APH_0791	APH_0791	putative nicotinate (nicotinamide) nucleotide	[TP0209-TP0741 (0.64932555)]
