# Supplementary material for: The Binary Protein Interactome of Treponema pallidum – The Syphilis Spirochete
Source: PLoS One. 2008 May 28;3(5):e2292. doi: 10.1371/journal.pone.0002292 (PMC2386257; doi:10.1371/journal.pone.0002292)
Supplement: Data S1 — Predicted protein-protein interactions based on our Treponema pallidum data; zip archive containing 372 files with one file per species. (6.09 MB ZIP) [file pone.0002292.s006.zip › bacteria/Aquifex_aeolicus.tab]

224324 Aquifex aeolicus
COG A	COG B	Locus Id A	Preferred Name(s) A	Annotation A	Locus Id B	Preferred Name(s) B	Annotation B	T. pallidum interaction
COG0186	COG1475	AQ_020	rpsQ	30S ribosomal protein S17	AQ_324	AQ_324	Hypothetical protein {UniProtKB/TrEMBL:O66661}	[TP0198-TP0271 (0.71912634)]
COG0186	COG1475	AQ_020	rpsQ	30S ribosomal protein S17	AQ_499	AQ_499	Hypothetical protein {UniProtKB/TrEMBL:O66789}	[TP0198-TP0271 (0.71912634)]
COG0845	COG4591	AQ_468	AQ_468	Cation efflux system {UniProtKB/TrEMBL:O66769}	AQ_296	AQ_296	Hypothetical protein {UniProtKB/TrEMBL:O66645}	[TP0965-TP0582 (0.8143851)]
COG0845	COG4591	AQ_294	AQ_294	Hypothetical protein {UniProtKB/TrEMBL:O66644}	AQ_296	AQ_296	Hypothetical protein {UniProtKB/TrEMBL:O66645}	[TP0965-TP0582 (0.8143851)]
COG0845	COG4591	AQ_1331	AQ_1331	Cation efflux system {UniProtKB/TrEMBL:O67350}	AQ_296	AQ_296	Hypothetical protein {UniProtKB/TrEMBL:O66645}	[TP0965-TP0582 (0.8143851)]
COG0845	COG4591	AQ_1687	AQ_1687	Hypothetical protein {UniProtKB/TrEMBL:O67595}	AQ_296	AQ_296	Hypothetical protein {UniProtKB/TrEMBL:O66645}	[TP0965-TP0582 (0.8143851)]
COG0845	COG4591	AQ_986	AQ_986	Hypothetical protein {UniProtKB/TrEMBL:O67111}	AQ_296	AQ_296	Hypothetical protein {UniProtKB/TrEMBL:O66645}	[TP0965-TP0582 (0.8143851)]
COG0845	COG4591	AQ_1132	AQ_1132	Cation efflux system {UniProtKB/TrEMBL:O67207}	AQ_296	AQ_296	Hypothetical protein {UniProtKB/TrEMBL:O66645}	[TP0965-TP0582 (0.8143851)]
COG0845	COG4591	AQ_294	AQ_294	Hypothetical protein {UniProtKB/TrEMBL:O66644}	AQ_1585	AQ_1585	Hypothetical protein {UniProtKB/TrEMBL:O67524}	[TP0965-TP0582 (0.8143851)]
COG0845	COG4591	AQ_986	AQ_986	Hypothetical protein {UniProtKB/TrEMBL:O67111}	AQ_1585	AQ_1585	Hypothetical protein {UniProtKB/TrEMBL:O67524}	[TP0965-TP0582 (0.8143851)]
COG0845	COG4591	AQ_1331	AQ_1331	Cation efflux system {UniProtKB/TrEMBL:O67350}	AQ_1585	AQ_1585	Hypothetical protein {UniProtKB/TrEMBL:O67524}	[TP0965-TP0582 (0.8143851)]
COG0845	COG4591	AQ_1687	AQ_1687	Hypothetical protein {UniProtKB/TrEMBL:O67595}	AQ_1585	AQ_1585	Hypothetical protein {UniProtKB/TrEMBL:O67524}	[TP0965-TP0582 (0.8143851)]
COG0845	COG4591	AQ_1132	AQ_1132	Cation efflux system {UniProtKB/TrEMBL:O67207}	AQ_1585	AQ_1585	Hypothetical protein {UniProtKB/TrEMBL:O67524}	[TP0965-TP0582 (0.8143851)]
COG0845	COG4591	AQ_468	AQ_468	Cation efflux system {UniProtKB/TrEMBL:O66769}	AQ_1585	AQ_1585	Hypothetical protein {UniProtKB/TrEMBL:O67524}	[TP0965-TP0582 (0.8143851)]
COG0845	COG4591	AQ_698	AQ_698	Acriflavin resistance protein AcrE	AQ_1585	AQ_1585	Hypothetical protein {UniProtKB/TrEMBL:O67524}	[TP0965-TP0582 (0.8143851)]
COG0845	COG4591	AQ_698	AQ_698	Acriflavin resistance protein AcrE	AQ_296	AQ_296	Hypothetical protein {UniProtKB/TrEMBL:O66645}	[TP0965-TP0582 (0.8143851)]
COG0617	COG0860	AQ_2158	AQ_2158	Poly A polymerase {UniProtKB/TrEMBL:O67911}	AQ_1681	AQ_1681	N-acetylmuramoyl-L-alanine amidase	[TP0270-TP0247 (0.76828843)]
COG0201	COG0550	AQ_079	secY	Preprotein translocase secY subunit	AQ_657	topA	DNA topoisomerase 1 (EC 5.99.1.2) (DNA topoisomerase I) (Omega- protein) (Relaxing enzyme) (Untwisting enzyme) (Swivelase)	[TP0208-TP0394 (0.8044664)]
COG0768	COG2812	AQ_556	AQ_556	Penicillin binding protein 2	AQ_1855	AQ_1855	DNA polymerase III gamma subunit	[TP0500-TP1005 (0.655462)]
COG0768	COG2812	AQ_1189	AQ_1189	Penicillin binding protein 2	AQ_1855	AQ_1855	DNA polymerase III gamma subunit	[TP0500-TP1005 (0.655462)]
COG0051	COG0693	AQ_008	rpsJ	30S ribosomal protein S10	AQ_618	AQ_618	Protease I {UniProtKB/TrEMBL:O66869}	[TP0188-TP0445 (0.6307204)]
COG0180	COG0564	AQ_992	trpS	Tryptophanyl-tRNA synthetase (EC 6.1.1.2) (Tryptophan--tRNA ligase) (TrpRS)	AQ_1758	aq_1758	Hypothetical RNA pseudouridine synthase aq_1758 (EC 5.4.99.-) (RNA- uridine isomerase) (RNA pseudouridylate synthase)	[TP0632-TP0339 (0.7885255)]
COG0090	COG0223	AQ_013	rplB	50S ribosomal protein L2	AQ_2131	fmt	Methionyl-tRNA formyltransferase (EC 2.1.2.9)	[TP0192-TP0756 (0.8610547)]
COG1291	COG1684	AQ_1003	motA	Chemotaxis protein motA (Motility protein A)	AQ_1961	fliR	Flagellar biosynthetic protein fliR	[TP0725-TP0716 (0.9601814)]
COG0222	COG0802	AQ_1937	rplL	50S ribosomal protein L7/L12	AQ_843	aq_843	Hypothetical UPF0079 protein aq_843	[TP0240-TP0875 (0.8481433)]
COG0495	COG1214	AQ_1770	leuS'	Leucyl-tRNA synthetase subunit beta (EC 6.1.1.4) (Leucine--tRNA ligase subunit beta) (LeuRS)	AQ_082	AQ_082	Hypothetical protein {UniProtKB/TrEMBL:O66494}	[TP0586-TP0876 (0.5571989)]
COG0495	COG1214	AQ_351	leuS	Leucyl-tRNA synthetase alpha subunit (EC 6.1.1.4) (Leucine--tRNA ligase alpha subunit) (LeuRS)	AQ_082	AQ_082	Hypothetical protein {UniProtKB/TrEMBL:O66494}	[TP0586-TP0876 (0.5571989)]
COG0192	COG0592	AQ_1154	metK	S-adenosylmethionine synthetase (EC 2.5.1.6) (Methionine adenosyltransferase) (AdoMet synthetase) (MAT)	AQ_1882	dnaN	DNA polymerase III subunit beta (EC 2.7.7.7)	[TP0794-TP0002 (0.8412751)]
COG0360	COG0616	AQ_063	rpsF	30S ribosomal protein S6	AQ_814	AQ_814	Hypothetical protein {UniProtKB/TrEMBL:O66996}	[TP0063-TP0997 (0.6657489)]
COG0360	COG0616	AQ_063	rpsF	30S ribosomal protein S6	AQ_2080	AQ_2080	Proteinase IV {UniProtKB/TrEMBL:O67855}	[TP0063-TP0997 (0.6657489)]
COG0125	COG0457	AQ_969	tmk	Thymidylate kinase {UniProtKB/Swiss-Prot:O67099}	AQ_1409	AQ_1409	Hypothetical protein {UniProtKB/TrEMBL:O67408}	[TP0354-TP0648 (0.5206915)]
COG0125	COG0457	AQ_969	tmk	Thymidylate kinase {UniProtKB/Swiss-Prot:O67099}	AQ_854	AQ_854	Hypothetical protein {UniProtKB/TrEMBL:O67021}	[TP0354-TP0648 (0.5206915)]
COG0125	COG0457	AQ_969	tmk	Thymidylate kinase {UniProtKB/Swiss-Prot:O67099}	AQ_1896	AQ_1896	Hypothetical protein {UniProtKB/TrEMBL:O67735}	[TP0354-TP0648 (0.5206915)]
COG0125	COG0457	AQ_969	tmk	Thymidylate kinase {UniProtKB/Swiss-Prot:O67099}	AQ_1989	AQ_1989	Hypothetical protein {UniProtKB/TrEMBL:O67796}	[TP0354-TP0648 (0.5206915)]
COG0125	COG0457	AQ_969	tmk	Thymidylate kinase {UniProtKB/Swiss-Prot:O67099}	AQ_1088	aq_1088	Hypothetical protein aq_1088	[TP0354-TP0648 (0.5206915)]
COG0125	COG0457	AQ_969	tmk	Thymidylate kinase {UniProtKB/Swiss-Prot:O67099}	AQ_1402	AQ_1402	Hypothetical protein {UniProtKB/TrEMBL:O67402}	[TP0354-TP0648 (0.5206915)]
COG0125	COG0457	AQ_969	tmk	Thymidylate kinase {UniProtKB/Swiss-Prot:O67099}	AQ_1185	AQ_1185	Hypothetical protein {UniProtKB/TrEMBL:O67245}	[TP0354-TP0648 (0.5206915)]
COG0125	COG0457	AQ_969	tmk	Thymidylate kinase {UniProtKB/Swiss-Prot:O67099}	AQ_1219	AQ_1219	Hypothetical protein {UniProtKB/TrEMBL:O67269}	[TP0354-TP0648 (0.5206915)]
COG0125	COG0457	AQ_969	tmk	Thymidylate kinase {UniProtKB/Swiss-Prot:O67099}	AQ_2197	AQ_2197	Hypothetical protein {UniProtKB/TrEMBL:O67941}	[TP0354-TP0648 (0.5206915)]
COG0860	COG1396	AQ_1681	AQ_1681	N-acetylmuramoyl-L-alanine amidase	AQ_1018	AQ_1018	Hypothetical protein {UniProtKB/TrEMBL:O67131}	[TP0247-TP0461 (0.8100859)]
COG0265	COG0333	AQ_1450	AQ_1450	Periplasmic serine protease	AQ_1102	rpmF	50S ribosomal protein L32	[TP0773-TP0807 (0.5060325)]
COG0802	COG0860	AQ_843	aq_843	Hypothetical UPF0079 protein aq_843	AQ_1681	AQ_1681	N-acetylmuramoyl-L-alanine amidase	[TP0875-TP0247 (0.90700364)]
COG0265	COG1774	AQ_1450	AQ_1450	Periplasmic serine protease	AQ_1527	AQ_1527	Hypothetical protein {UniProtKB/TrEMBL:O67487}	[TP0773-TP0046 (0.558835)]
COG0495	COG0761	AQ_351	leuS	Leucyl-tRNA synthetase alpha subunit (EC 6.1.1.4) (Leucine--tRNA ligase alpha subunit) (LeuRS)	AQ_1739	lytB	4-hydroxy-3-methylbut-2-enyl diphosphate reductase (EC 1.17.1.2)	[TP0586-TP0547 (0.63095015)]
COG0495	COG0761	AQ_1770	leuS'	Leucyl-tRNA synthetase subunit beta (EC 6.1.1.4) (Leucine--tRNA ligase subunit beta) (LeuRS)	AQ_1739	lytB	4-hydroxy-3-methylbut-2-enyl diphosphate reductase (EC 1.17.1.2)	[TP0586-TP0547 (0.63095015)]
COG1536	COG1677	AQ_653	fliG	Flagellar motor switch protein fliG	AQ_1182.1	fliE	Flagellar hook-basal body complex protein fliE	[TP0026-TP0398 (0.81876683)]
COG0820	COG2812	AQ_1528	AQ_1528	Hypothetical protein {UniProtKB/TrEMBL:O67488}	AQ_1855	AQ_1855	DNA polymerase III gamma subunit	[TP0068-TP1005 (0.60435057)]
COG0820	COG2812	AQ_416	AQ_416	Hypothetical protein {UniProtKB/TrEMBL:O66732}	AQ_1855	AQ_1855	DNA polymerase III gamma subunit	[TP0068-TP1005 (0.60435057)]
COG0771	COG1815	AQ_2075	murD	UDP-N-acetylmuramoylalanine--D-glutamate ligase (EC 6.3.2.9) (UDP-N- acetylmuramoyl-L-alanyl-D-glutamate synthetase) (D-glutamic acid- adding enzyme)	AQ_1184	flgB	Flagellar basal-body rod protein flgB	[TP0903-TP0396 (0.6336193)]
COG0272	COG1396	AQ_633	ligA	DNA ligase (EC 6.5.1.2) (Polydeoxyribonucleotide synthase [NAD+])	AQ_1018	AQ_1018	Hypothetical protein {UniProtKB/TrEMBL:O67131}	[TP0634-TP0461 (0.7134334)]
COG1509	COG1509	AQ_1632	aq_1632	Hypothetical UPF0069 protein aq_1632	AQ_1632	aq_1632	Hypothetical UPF0069 protein aq_1632	[TP0121-TP0121 (0.7367639)]
COG1509	COG1509	AQ_1632	aq_1632	Hypothetical UPF0069 protein aq_1632	AQ_454	aq_454	Hypothetical UPF0069 protein aq_454	[TP0121-TP0121 (0.7367639)]
COG1509	COG1509	AQ_454	aq_454	Hypothetical UPF0069 protein aq_454	AQ_1632	aq_1632	Hypothetical UPF0069 protein aq_1632	[TP0121-TP0121 (0.7367639)]
COG1509	COG1509	AQ_454	aq_454	Hypothetical UPF0069 protein aq_454	AQ_454	aq_454	Hypothetical UPF0069 protein aq_454	[TP0121-TP0121 (0.7367639)]
COG0333	COG1077	AQ_1102	rpmF	50S ribosomal protein L32	AQ_845	AQ_845	Rod shape determining protein MreB	[TP0807-TP0497 (0.61855906)]
COG0234	COG1200	AQ_2199	groS	10 kDa chaperonin (Protein Cpn10) (groES protein)	AQ_2053	recG	ATP-dependent DNA helicase recG (EC 3.6.1.-)	[TP1013-TP0687 (0.84594196)]
COG1121	COG1345	AQ_620	AQ_620	ABC transporter {UniProtKB/TrEMBL:O66871}	AQ_2001	fliD	Flagellar hook-associated protein 2 (HAP2) (Filament cap protein) (Flagellar cap protein)	[TP0035-TP0872 (0.6931363)]
COG0257	COG1253	AQ_075	AQ_075	50S ribosomal protein L36	AQ_101	AQ_101	Hemolysin {UniProtKB/TrEMBL:O66507}	[TP0209-TP0027 (0.74441797)]
COG0257	COG1253	AQ_075	AQ_075	50S ribosomal protein L36	AQ_2120	AQ_2120	Hemolysin homolog protein	[TP0209-TP0027 (0.74441797)]
COG0060	COG0681	AQ_305	ileS	Isoleucyl-tRNA synthetase (EC 6.1.1.5) (Isoleucine--tRNA ligase) (IleRS)	AQ_955	lepB	Signal peptidase I (EC 3.4.21.89) (SPase I) (Leader peptidase I)	[TP0452-TP0185 (0.79878455)]
COG1344	COG1815	AQ_1663	AQ_1663	Flagellar hook associated protein FlgL	AQ_1184	flgB	Flagellar basal-body rod protein flgB	[TP0870-TP0396 (0.7209834)]
COG1344	COG1815	AQ_1998	flaA	Flagellin {UniProtKB/Swiss-Prot:O67803}	AQ_1184	flgB	Flagellar basal-body rod protein flgB	[TP0870-TP0396 (0.7209834)]
COG0257	COG1749	AQ_075	AQ_075	50S ribosomal protein L36	AQ_1859	flgE	Flagellar hook protein flgE	[TP0209-TP0727 (0.6772987)]
COG1344	COG4786	AQ_1998	flaA	Flagellin {UniProtKB/Swiss-Prot:O67803}	AQ_834	AQ_834	Flagellar hook basal-body protein FlgG	[TP0792-TP0961 (0.7009321), TP0659-TP0961 (0.6018447)]
COG1344	COG4786	AQ_1663	AQ_1663	Flagellar hook associated protein FlgL	AQ_834	AQ_834	Flagellar hook basal-body protein FlgG	[TP0792-TP0961 (0.7009321), TP0659-TP0961 (0.6018447)]
COG1344	COG4786	AQ_1998	flaA	Flagellin {UniProtKB/Swiss-Prot:O67803}	AQ_2051	AQ_2051	Flagellar hook basal-body protein FlgG	[TP0792-TP0961 (0.7009321), TP0659-TP0961 (0.6018447)]
COG1344	COG4786	AQ_1663	AQ_1663	Flagellar hook associated protein FlgL	AQ_2051	AQ_2051	Flagellar hook basal-body protein FlgG	[TP0792-TP0961 (0.7009321), TP0659-TP0961 (0.6018447)]
COG0593	COG1077	AQ_322	dnaA	Chromosomal replication initiator protein dnaA	AQ_845	AQ_845	Rod shape determining protein MreB	[TP0001-TP0497 (0.678435)]
COG0249	COG0357	AQ_308	mutS	DNA mismatch repair protein mutS	AQ_1582	gidB	Methyltransferase gidB (EC 2.1.-.-) (Glucose-inhibited division protein B)	[TP0328-TP0946 (0.7367136)]
COG0658	COG1187	AQ_1618	aq_1618	Hypothetical protein aq_1618	AQ_1464	aq_1464	Hypothetical RNA pseudouridine synthase aq_1464 (EC 5.4.99.-) (RNA- uridine isomerase) (RNA pseudouridylate synthase)	[TP0336-TP0459 (0.6079956)]
COG0658	COG1187	AQ_1618	aq_1618	Hypothetical protein aq_1618	AQ_554	aq_554	Hypothetical RNA pseudouridine synthase aq_554 (EC 5.4.99.-) (RNA- uridine isomerase) (RNA pseudouridylate synthase)	[TP0336-TP0459 (0.6079956)]
COG0465	COG0465	AQ_936	ftsH	Cell division protein ftsH homolog (EC 3.4.24.-)	AQ_936	ftsH	Cell division protein ftsH homolog (EC 3.4.24.-)	[TP0330-TP0330 (0.73856413)]
COG1558	COG1792	AQ_1183	flgC	Flagellar basal-body rod protein flgC	AQ_847	AQ_847	Hypothetical protein {UniProtKB/TrEMBL:O67014}	[TP0397-TP0498 (0.58822864)]
COG0592	COG1344	AQ_1882	dnaN	DNA polymerase III subunit beta (EC 2.7.7.7)	AQ_1663	AQ_1663	Flagellar hook associated protein FlgL	[TP0002-TP0659 (0.6618167)]
COG0592	COG1344	AQ_1882	dnaN	DNA polymerase III subunit beta (EC 2.7.7.7)	AQ_1998	flaA	Flagellin {UniProtKB/Swiss-Prot:O67803}	[TP0002-TP0659 (0.6618167)]
COG0860	COG1192	AQ_1681	AQ_1681	N-acetylmuramoyl-L-alanine amidase	AQ_1404	AQ_1404	Hypothetical protein {UniProtKB/TrEMBL:O67404}	[TP0247-TP0272 (0.7527567)]
COG0242	COG0272	AQ_579	def	Peptide deformylase (EC 3.5.1.88) (PDF) (Polypeptide deformylase)	AQ_633	ligA	DNA ligase (EC 6.5.1.2) (Polydeoxyribonucleotide synthase [NAD+])	[TP0757-TP0634 (0.68197167)]
COG0187	COG0358	AQ_1026	gyrB	DNA gyrase subunit B (EC 5.99.1.3)	AQ_1493	dnaG	DNA primase {UniProtKB/Swiss-Prot:O67465}	[TP1006-TP0492 (0.55112576)]
COG1154	COG2812	AQ_881	dxs	1-deoxy-D-xylulose-5-phosphate synthase (EC 2.2.1.7) (1-deoxyxylulose- 5-phosphate synthase) (DXP synthase) (DXPS)	AQ_1855	AQ_1855	DNA polymerase III gamma subunit	[TP0824-TP1005 (0.68180764)]
COG0237	COG0552	AQ_1985	coaE	Dephospho-CoA kinase (EC 2.7.1.24) (Dephosphocoenzyme A kinase)	AQ_920	ftsY	Cell division protein ftsY homolog	[TP0296-TP0578 (0.7885255)]
COG0080	COG0265	AQ_1933	rplK	50S ribosomal protein L11	AQ_1450	AQ_1450	Periplasmic serine protease	[TP0237-TP0773 (0.6164146)]
COG2812	COG2812	AQ_1855	AQ_1855	DNA polymerase III gamma subunit	AQ_1855	AQ_1855	DNA polymerase III gamma subunit	[TP1005-TP1005 (0.52391654)]
COG0223	COG0234	AQ_2131	fmt	Methionyl-tRNA formyltransferase (EC 2.1.2.9)	AQ_2199	groS	10 kDa chaperonin (Protein Cpn10) (groES protein)	[TP0756-TP1013 (0.64276713)]
COG0357	COG0459	AQ_1582	gidB	Methyltransferase gidB (EC 2.1.-.-) (Glucose-inhibited division protein B)	AQ_2200	groL	60 kDa chaperonin (Protein Cpn60) (groEL protein)	[TP0946-TP0030 (0.68326145)]
COG0345	COG1774	AQ_166	proC	Pyrroline-5-carboxylate reductase (EC 1.5.1.2) (P5CR) (P5C reductase)	AQ_1527	AQ_1527	Hypothetical protein {UniProtKB/TrEMBL:O67487}	[TP0797-TP0046 (0.6414869)]
COG0223	COG0242	AQ_2131	fmt	Methionyl-tRNA formyltransferase (EC 2.1.2.9)	AQ_579	def	Peptide deformylase (EC 3.5.1.88) (PDF) (Polypeptide deformylase)	[TP0756-TP0757 (0.8300303)]
COG0233	COG0359	AQ_712	frr	Ribosome recycling factor (Ribosome-releasing factor) (RRF)	AQ_2042	rplI	50S ribosomal protein L9	[TP0604-TP0060 (0.5105792)]
COG0012	COG0457	AQ_609	AQ_609	Hypothetical protein {UniProtKB/TrEMBL:O66865}	AQ_1896	AQ_1896	Hypothetical protein {UniProtKB/TrEMBL:O67735}	[TP0124-TP0067 (0.81355333)]
COG0012	COG0457	AQ_609	AQ_609	Hypothetical protein {UniProtKB/TrEMBL:O66865}	AQ_854	AQ_854	Hypothetical protein {UniProtKB/TrEMBL:O67021}	[TP0124-TP0067 (0.81355333)]
COG0012	COG0457	AQ_609	AQ_609	Hypothetical protein {UniProtKB/TrEMBL:O66865}	AQ_1219	AQ_1219	Hypothetical protein {UniProtKB/TrEMBL:O67269}	[TP0124-TP0067 (0.81355333)]
COG0012	COG0457	AQ_609	AQ_609	Hypothetical protein {UniProtKB/TrEMBL:O66865}	AQ_1402	AQ_1402	Hypothetical protein {UniProtKB/TrEMBL:O67402}	[TP0124-TP0067 (0.81355333)]
COG0012	COG0457	AQ_609	AQ_609	Hypothetical protein {UniProtKB/TrEMBL:O66865}	AQ_1185	AQ_1185	Hypothetical protein {UniProtKB/TrEMBL:O67245}	[TP0124-TP0067 (0.81355333)]
COG0012	COG0457	AQ_609	AQ_609	Hypothetical protein {UniProtKB/TrEMBL:O66865}	AQ_1088	aq_1088	Hypothetical protein aq_1088	[TP0124-TP0067 (0.81355333)]
COG0012	COG0457	AQ_609	AQ_609	Hypothetical protein {UniProtKB/TrEMBL:O66865}	AQ_1409	AQ_1409	Hypothetical protein {UniProtKB/TrEMBL:O67408}	[TP0124-TP0067 (0.81355333)]
COG0012	COG0457	AQ_609	AQ_609	Hypothetical protein {UniProtKB/TrEMBL:O66865}	AQ_2197	AQ_2197	Hypothetical protein {UniProtKB/TrEMBL:O67941}	[TP0124-TP0067 (0.81355333)]
COG0012	COG0457	AQ_609	AQ_609	Hypothetical protein {UniProtKB/TrEMBL:O66865}	AQ_1989	AQ_1989	Hypothetical protein {UniProtKB/TrEMBL:O67796}	[TP0124-TP0067 (0.81355333)]
COG0265	COG0492	AQ_1450	AQ_1450	Periplasmic serine protease	AQ_407	AQ_407	Hypothetical protein {UniProtKB/TrEMBL:O66724}	[TP0773-TP0814 (0.6926654)]
COG0265	COG0492	AQ_1450	AQ_1450	Periplasmic serine protease	AQ_500	trxB	Thioredoxin reductase (EC 1.8.1.9) (TRXR)	[TP0773-TP0814 (0.6926654)]
COG0124	COG0608	AQ_122	hisS	Histidyl-tRNA synthetase (EC 6.1.1.21) (Histidine--tRNA ligase) (HisRS)	AQ_2155	AQ_2155	Single-strand-DNA-specific exonuclease RecJ	[TP0641-TP0704 (0.75894904)]
COG0465	COG0772	AQ_936	ftsH	Cell division protein ftsH homolog (EC 3.4.24.-)	AQ_025	AQ_025	Rod shape determining protein RodA	[TP0330-TP0387 (0.8016956)]
COG0465	COG0772	AQ_936	ftsH	Cell division protein ftsH homolog (EC 3.4.24.-)	AQ_1139	AQ_1139	Cell division protein FtsW	[TP0330-TP0387 (0.8016956)]
COG0234	COG0792	AQ_2199	groS	10 kDa chaperonin (Protein Cpn10) (groES protein)	AQ_041	aq_041	UPF0102 protein aq_041	[TP1013-TP0913 (0.7815084)]
COG0192	COG0217	AQ_1154	metK	S-adenosylmethionine synthetase (EC 2.5.1.6) (Methionine adenosyltransferase) (AdoMet synthetase) (MAT)	AQ_1575	aq_1575	Hypothetical UPF0082 protein AQ_1575	[TP0794-TP0474 (0.71912634)]
COG0860	COG1214	AQ_1681	AQ_1681	N-acetylmuramoyl-L-alanine amidase	AQ_082	AQ_082	Hypothetical protein {UniProtKB/TrEMBL:O66494}	[TP0247-TP0876 (0.6334264)]
COG0544	COG1418	AQ_1340	tig	Trigger factor {UniProtKB/Swiss-Prot:O67358}	AQ_1732	aq_1732	UPF0144 protein aq_1732	[TP0506-TP1018 (0.7668753)]
COG0477	COG0845	AQ_1229	AQ_1229	Transporter {UniProtKB/TrEMBL:O67276}	AQ_294	AQ_294	Hypothetical protein {UniProtKB/TrEMBL:O66644}	[TP0840-TP0965 (0.8653204)]
COG0477	COG0845	AQ_1229	AQ_1229	Transporter {UniProtKB/TrEMBL:O67276}	AQ_986	AQ_986	Hypothetical protein {UniProtKB/TrEMBL:O67111}	[TP0840-TP0965 (0.8653204)]
COG0477	COG0845	AQ_1229	AQ_1229	Transporter {UniProtKB/TrEMBL:O67276}	AQ_1132	AQ_1132	Cation efflux system {UniProtKB/TrEMBL:O67207}	[TP0840-TP0965 (0.8653204)]
COG0477	COG0845	AQ_1229	AQ_1229	Transporter {UniProtKB/TrEMBL:O67276}	AQ_698	AQ_698	Acriflavin resistance protein AcrE	[TP0840-TP0965 (0.8653204)]
COG0477	COG0845	AQ_1229	AQ_1229	Transporter {UniProtKB/TrEMBL:O67276}	AQ_1687	AQ_1687	Hypothetical protein {UniProtKB/TrEMBL:O67595}	[TP0840-TP0965 (0.8653204)]
COG0477	COG0845	AQ_1062	AQ_1062	Major facilitator family transporter	AQ_986	AQ_986	Hypothetical protein {UniProtKB/TrEMBL:O67111}	[TP0840-TP0965 (0.8653204)]
COG0477	COG0845	AQ_1062	AQ_1062	Major facilitator family transporter	AQ_1331	AQ_1331	Cation efflux system {UniProtKB/TrEMBL:O67350}	[TP0840-TP0965 (0.8653204)]
COG0477	COG0845	AQ_1229	AQ_1229	Transporter {UniProtKB/TrEMBL:O67276}	AQ_1331	AQ_1331	Cation efflux system {UniProtKB/TrEMBL:O67350}	[TP0840-TP0965 (0.8653204)]
COG0477	COG0845	AQ_1062	AQ_1062	Major facilitator family transporter	AQ_1687	AQ_1687	Hypothetical protein {UniProtKB/TrEMBL:O67595}	[TP0840-TP0965 (0.8653204)]
COG0477	COG0845	AQ_1229	AQ_1229	Transporter {UniProtKB/TrEMBL:O67276}	AQ_468	AQ_468	Cation efflux system {UniProtKB/TrEMBL:O66769}	[TP0840-TP0965 (0.8653204)]
COG0477	COG0845	AQ_1062	AQ_1062	Major facilitator family transporter	AQ_468	AQ_468	Cation efflux system {UniProtKB/TrEMBL:O66769}	[TP0840-TP0965 (0.8653204)]
COG0477	COG0845	AQ_1062	AQ_1062	Major facilitator family transporter	AQ_1132	AQ_1132	Cation efflux system {UniProtKB/TrEMBL:O67207}	[TP0840-TP0965 (0.8653204)]
COG0477	COG0845	AQ_1062	AQ_1062	Major facilitator family transporter	AQ_294	AQ_294	Hypothetical protein {UniProtKB/TrEMBL:O66644}	[TP0840-TP0965 (0.8653204)]
COG0477	COG0845	AQ_1062	AQ_1062	Major facilitator family transporter	AQ_698	AQ_698	Acriflavin resistance protein AcrE	[TP0840-TP0965 (0.8653204)]
COG0305	COG2812	AQ_1472	AQ_1472	Replicative DNA helicase	AQ_1855	AQ_1855	DNA polymerase III gamma subunit	[TP0058-TP1005 (0.7130585)]
COG0188	COG0526	AQ_980	gyrA	DNA gyrase subunit A (EC 5.99.1.3)	AQ_1916	AQ_1916	Thioredoxin {UniProtKB/TrEMBL:O67747}	[TP0005-TP0100 (0.7885434)]
COG0188	COG0526	AQ_980	gyrA	DNA gyrase subunit A (EC 5.99.1.3)	AQ_419	AQ_419	Hypothetical protein {UniProtKB/TrEMBL:O66735}	[TP0005-TP0100 (0.7885434)]
COG0188	COG0526	AQ_980	gyrA	DNA gyrase subunit A (EC 5.99.1.3)	AQ_443	AQ_443	Glutaredoxin-like protein	[TP0005-TP0100 (0.7885434)]
COG0188	COG0526	AQ_980	gyrA	DNA gyrase subunit A (EC 5.99.1.3)	AQ_152	AQ_152	Thiol disulfide interchange protein	[TP0005-TP0100 (0.7885434)]
COG0188	COG0526	AQ_980	gyrA	DNA gyrase subunit A (EC 5.99.1.3)	AQ_1811	AQ_1811	Thioredoxin {UniProtKB/TrEMBL:O67676}	[TP0005-TP0100 (0.7885434)]
COG0526	COG0771	AQ_1916	AQ_1916	Thioredoxin {UniProtKB/TrEMBL:O67747}	AQ_2075	murD	UDP-N-acetylmuramoylalanine--D-glutamate ligase (EC 6.3.2.9) (UDP-N- acetylmuramoyl-L-alanyl-D-glutamate synthetase) (D-glutamic acid- adding enzyme)	[TP0100-TP0903 (0.59509045)]
COG0526	COG0771	AQ_1811	AQ_1811	Thioredoxin {UniProtKB/TrEMBL:O67676}	AQ_2075	murD	UDP-N-acetylmuramoylalanine--D-glutamate ligase (EC 6.3.2.9) (UDP-N- acetylmuramoyl-L-alanyl-D-glutamate synthetase) (D-glutamic acid- adding enzyme)	[TP0100-TP0903 (0.59509045)]
COG0526	COG0771	AQ_419	AQ_419	Hypothetical protein {UniProtKB/TrEMBL:O66735}	AQ_2075	murD	UDP-N-acetylmuramoylalanine--D-glutamate ligase (EC 6.3.2.9) (UDP-N- acetylmuramoyl-L-alanyl-D-glutamate synthetase) (D-glutamic acid- adding enzyme)	[TP0100-TP0903 (0.59509045)]
COG0526	COG0771	AQ_152	AQ_152	Thiol disulfide interchange protein	AQ_2075	murD	UDP-N-acetylmuramoylalanine--D-glutamate ligase (EC 6.3.2.9) (UDP-N- acetylmuramoyl-L-alanyl-D-glutamate synthetase) (D-glutamic acid- adding enzyme)	[TP0100-TP0903 (0.59509045)]
COG0526	COG0771	AQ_443	AQ_443	Glutaredoxin-like protein	AQ_2075	murD	UDP-N-acetylmuramoylalanine--D-glutamate ligase (EC 6.3.2.9) (UDP-N- acetylmuramoyl-L-alanyl-D-glutamate synthetase) (D-glutamic acid- adding enzyme)	[TP0100-TP0903 (0.59509045)]
COG0143	COG0845	AQ_1257	metG	Methionyl-tRNA synthetase (EC 6.1.1.10) (Methionine--tRNA ligase) (MetRS)	AQ_698	AQ_698	Acriflavin resistance protein AcrE	[TP0798-TP0965 (0.7246752)]
COG0143	COG0845	AQ_1257	metG	Methionyl-tRNA synthetase (EC 6.1.1.10) (Methionine--tRNA ligase) (MetRS)	AQ_1331	AQ_1331	Cation efflux system {UniProtKB/TrEMBL:O67350}	[TP0798-TP0965 (0.7246752)]
COG0143	COG0845	AQ_1257	metG	Methionyl-tRNA synthetase (EC 6.1.1.10) (Methionine--tRNA ligase) (MetRS)	AQ_986	AQ_986	Hypothetical protein {UniProtKB/TrEMBL:O67111}	[TP0798-TP0965 (0.7246752)]
COG0143	COG0845	AQ_1257	metG	Methionyl-tRNA synthetase (EC 6.1.1.10) (Methionine--tRNA ligase) (MetRS)	AQ_1132	AQ_1132	Cation efflux system {UniProtKB/TrEMBL:O67207}	[TP0798-TP0965 (0.7246752)]
COG0143	COG0845	AQ_1257	metG	Methionyl-tRNA synthetase (EC 6.1.1.10) (Methionine--tRNA ligase) (MetRS)	AQ_468	AQ_468	Cation efflux system {UniProtKB/TrEMBL:O66769}	[TP0798-TP0965 (0.7246752)]
COG0143	COG0845	AQ_1257	metG	Methionyl-tRNA synthetase (EC 6.1.1.10) (Methionine--tRNA ligase) (MetRS)	AQ_1687	AQ_1687	Hypothetical protein {UniProtKB/TrEMBL:O67595}	[TP0798-TP0965 (0.7246752)]
COG0143	COG0845	AQ_1257	metG	Methionyl-tRNA synthetase (EC 6.1.1.10) (Methionine--tRNA ligase) (MetRS)	AQ_294	AQ_294	Hypothetical protein {UniProtKB/TrEMBL:O66644}	[TP0798-TP0965 (0.7246752)]
COG1536	COG1868	AQ_653	fliG	Flagellar motor switch protein fliG	AQ_1238	AQ_1238	Hypothetical protein {UniProtKB/TrEMBL:O67283}	[TP0026-TP0721 (0.9539454)]
COG0504	COG1475	AQ_1334	pyrG	CTP synthase (EC 6.3.4.2) (UTP--ammonia ligase) (CTP synthetase)	AQ_324	AQ_324	Hypothetical protein {UniProtKB/TrEMBL:O66661}	[TP0305-TP0271 (0.70252794)]
COG0504	COG1475	AQ_1334	pyrG	CTP synthase (EC 6.3.4.2) (UTP--ammonia ligase) (CTP synthetase)	AQ_499	AQ_499	Hypothetical protein {UniProtKB/TrEMBL:O66789}	[TP0305-TP0271 (0.70252794)]
COG0250	COG0772	AQ_1931	nusG	Transcription antitermination protein nusG	AQ_025	AQ_025	Rod shape determining protein RodA	[TP0236-TP0387 (0.7470728)]
COG0250	COG0772	AQ_1931	nusG	Transcription antitermination protein nusG	AQ_1139	AQ_1139	Cell division protein FtsW	[TP0236-TP0387 (0.7470728)]
COG0227	COG0740	AQ_080	rpmB	50S ribosomal protein L28	AQ_1339	clpP	ATP-dependent Clp protease proteolytic subunit (EC 3.4.21.92) (Endopeptidase Clp)	[TP0362-TP0507 (0.75048)]
COG0457	COG0457	AQ_1409	AQ_1409	Hypothetical protein {UniProtKB/TrEMBL:O67408}	AQ_1989	AQ_1989	Hypothetical protein {UniProtKB/TrEMBL:O67796}	[TP0067-TP0095 (0.6515529)]
COG0457	COG0457	AQ_1989	AQ_1989	Hypothetical protein {UniProtKB/TrEMBL:O67796}	AQ_1409	AQ_1409	Hypothetical protein {UniProtKB/TrEMBL:O67408}	[TP0067-TP0095 (0.6515529)]
COG0457	COG0457	AQ_2197	AQ_2197	Hypothetical protein {UniProtKB/TrEMBL:O67941}	AQ_1088	aq_1088	Hypothetical protein aq_1088	[TP0067-TP0095 (0.6515529)]
COG0457	COG0457	AQ_1088	aq_1088	Hypothetical protein aq_1088	AQ_2197	AQ_2197	Hypothetical protein {UniProtKB/TrEMBL:O67941}	[TP0067-TP0095 (0.6515529)]
COG0457	COG0457	AQ_2197	AQ_2197	Hypothetical protein {UniProtKB/TrEMBL:O67941}	AQ_2197	AQ_2197	Hypothetical protein {UniProtKB/TrEMBL:O67941}	[TP0067-TP0095 (0.6515529)]
COG0457	COG0457	AQ_1088	aq_1088	Hypothetical protein aq_1088	AQ_1088	aq_1088	Hypothetical protein aq_1088	[TP0067-TP0095 (0.6515529)]
COG0457	COG0457	AQ_1402	AQ_1402	Hypothetical protein {UniProtKB/TrEMBL:O67402}	AQ_854	AQ_854	Hypothetical protein {UniProtKB/TrEMBL:O67021}	[TP0067-TP0095 (0.6515529)]
COG0457	COG0457	AQ_854	AQ_854	Hypothetical protein {UniProtKB/TrEMBL:O67021}	AQ_1402	AQ_1402	Hypothetical protein {UniProtKB/TrEMBL:O67402}	[TP0067-TP0095 (0.6515529)]
COG0457	COG0457	AQ_1409	AQ_1409	Hypothetical protein {UniProtKB/TrEMBL:O67408}	AQ_1088	aq_1088	Hypothetical protein aq_1088	[TP0067-TP0095 (0.6515529)]
COG0457	COG0457	AQ_1088	aq_1088	Hypothetical protein aq_1088	AQ_1409	AQ_1409	Hypothetical protein {UniProtKB/TrEMBL:O67408}	[TP0067-TP0095 (0.6515529)]
COG0457	COG0457	AQ_1409	AQ_1409	Hypothetical protein {UniProtKB/TrEMBL:O67408}	AQ_1409	AQ_1409	Hypothetical protein {UniProtKB/TrEMBL:O67408}	[TP0067-TP0095 (0.6515529)]
COG0457	COG0457	AQ_854	AQ_854	Hypothetical protein {UniProtKB/TrEMBL:O67021}	AQ_1409	AQ_1409	Hypothetical protein {UniProtKB/TrEMBL:O67408}	[TP0067-TP0095 (0.6515529)]
COG0457	COG0457	AQ_1409	AQ_1409	Hypothetical protein {UniProtKB/TrEMBL:O67408}	AQ_854	AQ_854	Hypothetical protein {UniProtKB/TrEMBL:O67021}	[TP0067-TP0095 (0.6515529)]
COG0457	COG0457	AQ_1402	AQ_1402	Hypothetical protein {UniProtKB/TrEMBL:O67402}	AQ_1896	AQ_1896	Hypothetical protein {UniProtKB/TrEMBL:O67735}	[TP0067-TP0095 (0.6515529)]
COG0457	COG0457	AQ_1896	AQ_1896	Hypothetical protein {UniProtKB/TrEMBL:O67735}	AQ_1402	AQ_1402	Hypothetical protein {UniProtKB/TrEMBL:O67402}	[TP0067-TP0095 (0.6515529)]
COG0457	COG0457	AQ_1185	AQ_1185	Hypothetical protein {UniProtKB/TrEMBL:O67245}	AQ_1989	AQ_1989	Hypothetical protein {UniProtKB/TrEMBL:O67796}	[TP0067-TP0095 (0.6515529)]
COG0457	COG0457	AQ_1989	AQ_1989	Hypothetical protein {UniProtKB/TrEMBL:O67796}	AQ_1185	AQ_1185	Hypothetical protein {UniProtKB/TrEMBL:O67245}	[TP0067-TP0095 (0.6515529)]
COG0457	COG0457	AQ_854	AQ_854	Hypothetical protein {UniProtKB/TrEMBL:O67021}	AQ_1896	AQ_1896	Hypothetical protein {UniProtKB/TrEMBL:O67735}	[TP0067-TP0095 (0.6515529)]
COG0457	COG0457	AQ_1896	AQ_1896	Hypothetical protein {UniProtKB/TrEMBL:O67735}	AQ_854	AQ_854	Hypothetical protein {UniProtKB/TrEMBL:O67021}	[TP0067-TP0095 (0.6515529)]
COG0457	COG0457	AQ_1896	AQ_1896	Hypothetical protein {UniProtKB/TrEMBL:O67735}	AQ_1088	aq_1088	Hypothetical protein aq_1088	[TP0067-TP0095 (0.6515529)]
COG0457	COG0457	AQ_1088	aq_1088	Hypothetical protein aq_1088	AQ_1896	AQ_1896	Hypothetical protein {UniProtKB/TrEMBL:O67735}	[TP0067-TP0095 (0.6515529)]
COG0457	COG0457	AQ_1219	AQ_1219	Hypothetical protein {UniProtKB/TrEMBL:O67269}	AQ_1219	AQ_1219	Hypothetical protein {UniProtKB/TrEMBL:O67269}	[TP0067-TP0095 (0.6515529)]
COG0457	COG0457	AQ_854	AQ_854	Hypothetical protein {UniProtKB/TrEMBL:O67021}	AQ_1219	AQ_1219	Hypothetical protein {UniProtKB/TrEMBL:O67269}	[TP0067-TP0095 (0.6515529)]
COG0457	COG0457	AQ_1219	AQ_1219	Hypothetical protein {UniProtKB/TrEMBL:O67269}	AQ_854	AQ_854	Hypothetical protein {UniProtKB/TrEMBL:O67021}	[TP0067-TP0095 (0.6515529)]
COG0457	COG0457	AQ_1409	AQ_1409	Hypothetical protein {UniProtKB/TrEMBL:O67408}	AQ_1219	AQ_1219	Hypothetical protein {UniProtKB/TrEMBL:O67269}	[TP0067-TP0095 (0.6515529)]
COG0457	COG0457	AQ_2197	AQ_2197	Hypothetical protein {UniProtKB/TrEMBL:O67941}	AQ_1219	AQ_1219	Hypothetical protein {UniProtKB/TrEMBL:O67269}	[TP0067-TP0095 (0.6515529)]
COG0457	COG0457	AQ_1219	AQ_1219	Hypothetical protein {UniProtKB/TrEMBL:O67269}	AQ_2197	AQ_2197	Hypothetical protein {UniProtKB/TrEMBL:O67941}	[TP0067-TP0095 (0.6515529)]
COG0457	COG0457	AQ_1219	AQ_1219	Hypothetical protein {UniProtKB/TrEMBL:O67269}	AQ_1409	AQ_1409	Hypothetical protein {UniProtKB/TrEMBL:O67408}	[TP0067-TP0095 (0.6515529)]
COG0457	COG0457	AQ_1402	AQ_1402	Hypothetical protein {UniProtKB/TrEMBL:O67402}	AQ_1409	AQ_1409	Hypothetical protein {UniProtKB/TrEMBL:O67408}	[TP0067-TP0095 (0.6515529)]
COG0457	COG0457	AQ_1409	AQ_1409	Hypothetical protein {UniProtKB/TrEMBL:O67408}	AQ_1402	AQ_1402	Hypothetical protein {UniProtKB/TrEMBL:O67402}	[TP0067-TP0095 (0.6515529)]
COG0457	COG0457	AQ_1185	AQ_1185	Hypothetical protein {UniProtKB/TrEMBL:O67245}	AQ_1219	AQ_1219	Hypothetical protein {UniProtKB/TrEMBL:O67269}	[TP0067-TP0095 (0.6515529)]
COG0457	COG0457	AQ_1219	AQ_1219	Hypothetical protein {UniProtKB/TrEMBL:O67269}	AQ_1185	AQ_1185	Hypothetical protein {UniProtKB/TrEMBL:O67245}	[TP0067-TP0095 (0.6515529)]
COG0457	COG0457	AQ_1185	AQ_1185	Hypothetical protein {UniProtKB/TrEMBL:O67245}	AQ_2197	AQ_2197	Hypothetical protein {UniProtKB/TrEMBL:O67941}	[TP0067-TP0095 (0.6515529)]
COG0457	COG0457	AQ_2197	AQ_2197	Hypothetical protein {UniProtKB/TrEMBL:O67941}	AQ_1185	AQ_1185	Hypothetical protein {UniProtKB/TrEMBL:O67245}	[TP0067-TP0095 (0.6515529)]
COG0457	COG0457	AQ_2197	AQ_2197	Hypothetical protein {UniProtKB/TrEMBL:O67941}	AQ_1896	AQ_1896	Hypothetical protein {UniProtKB/TrEMBL:O67735}	[TP0067-TP0095 (0.6515529)]
COG0457	COG0457	AQ_1896	AQ_1896	Hypothetical protein {UniProtKB/TrEMBL:O67735}	AQ_2197	AQ_2197	Hypothetical protein {UniProtKB/TrEMBL:O67941}	[TP0067-TP0095 (0.6515529)]
COG0457	COG0457	AQ_1409	AQ_1409	Hypothetical protein {UniProtKB/TrEMBL:O67408}	AQ_2197	AQ_2197	Hypothetical protein {UniProtKB/TrEMBL:O67941}	[TP0067-TP0095 (0.6515529)]
COG0457	COG0457	AQ_2197	AQ_2197	Hypothetical protein {UniProtKB/TrEMBL:O67941}	AQ_1409	AQ_1409	Hypothetical protein {UniProtKB/TrEMBL:O67408}	[TP0067-TP0095 (0.6515529)]
COG0457	COG0457	AQ_1219	AQ_1219	Hypothetical protein {UniProtKB/TrEMBL:O67269}	AQ_1989	AQ_1989	Hypothetical protein {UniProtKB/TrEMBL:O67796}	[TP0067-TP0095 (0.6515529)]
COG0457	COG0457	AQ_1989	AQ_1989	Hypothetical protein {UniProtKB/TrEMBL:O67796}	AQ_1219	AQ_1219	Hypothetical protein {UniProtKB/TrEMBL:O67269}	[TP0067-TP0095 (0.6515529)]
COG0457	COG0457	AQ_1896	AQ_1896	Hypothetical protein {UniProtKB/TrEMBL:O67735}	AQ_1989	AQ_1989	Hypothetical protein {UniProtKB/TrEMBL:O67796}	[TP0067-TP0095 (0.6515529)]
COG0457	COG0457	AQ_1989	AQ_1989	Hypothetical protein {UniProtKB/TrEMBL:O67796}	AQ_1896	AQ_1896	Hypothetical protein {UniProtKB/TrEMBL:O67735}	[TP0067-TP0095 (0.6515529)]
COG0457	COG0457	AQ_1989	AQ_1989	Hypothetical protein {UniProtKB/TrEMBL:O67796}	AQ_1088	aq_1088	Hypothetical protein aq_1088	[TP0067-TP0095 (0.6515529)]
COG0457	COG0457	AQ_1088	aq_1088	Hypothetical protein aq_1088	AQ_1989	AQ_1989	Hypothetical protein {UniProtKB/TrEMBL:O67796}	[TP0067-TP0095 (0.6515529)]
COG0457	COG0457	AQ_1989	AQ_1989	Hypothetical protein {UniProtKB/TrEMBL:O67796}	AQ_1989	AQ_1989	Hypothetical protein {UniProtKB/TrEMBL:O67796}	[TP0067-TP0095 (0.6515529)]
COG0457	COG0457	AQ_1896	AQ_1896	Hypothetical protein {UniProtKB/TrEMBL:O67735}	AQ_1219	AQ_1219	Hypothetical protein {UniProtKB/TrEMBL:O67269}	[TP0067-TP0095 (0.6515529)]
COG0457	COG0457	AQ_1219	AQ_1219	Hypothetical protein {UniProtKB/TrEMBL:O67269}	AQ_1896	AQ_1896	Hypothetical protein {UniProtKB/TrEMBL:O67735}	[TP0067-TP0095 (0.6515529)]
COG0457	COG0457	AQ_1402	AQ_1402	Hypothetical protein {UniProtKB/TrEMBL:O67402}	AQ_1185	AQ_1185	Hypothetical protein {UniProtKB/TrEMBL:O67245}	[TP0067-TP0095 (0.6515529)]
COG0457	COG0457	AQ_1185	AQ_1185	Hypothetical protein {UniProtKB/TrEMBL:O67245}	AQ_1402	AQ_1402	Hypothetical protein {UniProtKB/TrEMBL:O67402}	[TP0067-TP0095 (0.6515529)]
COG0457	COG0457	AQ_854	AQ_854	Hypothetical protein {UniProtKB/TrEMBL:O67021}	AQ_1989	AQ_1989	Hypothetical protein {UniProtKB/TrEMBL:O67796}	[TP0067-TP0095 (0.6515529)]
COG0457	COG0457	AQ_854	AQ_854	Hypothetical protein {UniProtKB/TrEMBL:O67021}	AQ_2197	AQ_2197	Hypothetical protein {UniProtKB/TrEMBL:O67941}	[TP0067-TP0095 (0.6515529)]
COG0457	COG0457	AQ_1989	AQ_1989	Hypothetical protein {UniProtKB/TrEMBL:O67796}	AQ_854	AQ_854	Hypothetical protein {UniProtKB/TrEMBL:O67021}	[TP0067-TP0095 (0.6515529)]
COG0457	COG0457	AQ_1409	AQ_1409	Hypothetical protein {UniProtKB/TrEMBL:O67408}	AQ_1896	AQ_1896	Hypothetical protein {UniProtKB/TrEMBL:O67735}	[TP0067-TP0095 (0.6515529)]
COG0457	COG0457	AQ_2197	AQ_2197	Hypothetical protein {UniProtKB/TrEMBL:O67941}	AQ_854	AQ_854	Hypothetical protein {UniProtKB/TrEMBL:O67021}	[TP0067-TP0095 (0.6515529)]
COG0457	COG0457	AQ_1896	AQ_1896	Hypothetical protein {UniProtKB/TrEMBL:O67735}	AQ_1409	AQ_1409	Hypothetical protein {UniProtKB/TrEMBL:O67408}	[TP0067-TP0095 (0.6515529)]
COG0457	COG0457	AQ_854	AQ_854	Hypothetical protein {UniProtKB/TrEMBL:O67021}	AQ_1185	AQ_1185	Hypothetical protein {UniProtKB/TrEMBL:O67245}	[TP0067-TP0095 (0.6515529)]
COG0457	COG0457	AQ_1185	AQ_1185	Hypothetical protein {UniProtKB/TrEMBL:O67245}	AQ_854	AQ_854	Hypothetical protein {UniProtKB/TrEMBL:O67021}	[TP0067-TP0095 (0.6515529)]
COG0457	COG0457	AQ_1402	AQ_1402	Hypothetical protein {UniProtKB/TrEMBL:O67402}	AQ_1989	AQ_1989	Hypothetical protein {UniProtKB/TrEMBL:O67796}	[TP0067-TP0095 (0.6515529)]
COG0457	COG0457	AQ_1989	AQ_1989	Hypothetical protein {UniProtKB/TrEMBL:O67796}	AQ_1402	AQ_1402	Hypothetical protein {UniProtKB/TrEMBL:O67402}	[TP0067-TP0095 (0.6515529)]
COG0457	COG0457	AQ_1402	AQ_1402	Hypothetical protein {UniProtKB/TrEMBL:O67402}	AQ_1088	aq_1088	Hypothetical protein aq_1088	[TP0067-TP0095 (0.6515529)]
COG0457	COG0457	AQ_1088	aq_1088	Hypothetical protein aq_1088	AQ_1402	AQ_1402	Hypothetical protein {UniProtKB/TrEMBL:O67402}	[TP0067-TP0095 (0.6515529)]
COG0457	COG0457	AQ_854	AQ_854	Hypothetical protein {UniProtKB/TrEMBL:O67021}	AQ_1088	aq_1088	Hypothetical protein aq_1088	[TP0067-TP0095 (0.6515529)]
COG0457	COG0457	AQ_1088	aq_1088	Hypothetical protein aq_1088	AQ_854	AQ_854	Hypothetical protein {UniProtKB/TrEMBL:O67021}	[TP0067-TP0095 (0.6515529)]
COG0457	COG0457	AQ_1185	AQ_1185	Hypothetical protein {UniProtKB/TrEMBL:O67245}	AQ_1088	aq_1088	Hypothetical protein aq_1088	[TP0067-TP0095 (0.6515529)]
COG0457	COG0457	AQ_1088	aq_1088	Hypothetical protein aq_1088	AQ_1185	AQ_1185	Hypothetical protein {UniProtKB/TrEMBL:O67245}	[TP0067-TP0095 (0.6515529)]
COG0457	COG0457	AQ_1402	AQ_1402	Hypothetical protein {UniProtKB/TrEMBL:O67402}	AQ_1402	AQ_1402	Hypothetical protein {UniProtKB/TrEMBL:O67402}	[TP0067-TP0095 (0.6515529)]
COG0457	COG0457	AQ_2197	AQ_2197	Hypothetical protein {UniProtKB/TrEMBL:O67941}	AQ_1989	AQ_1989	Hypothetical protein {UniProtKB/TrEMBL:O67796}	[TP0067-TP0095 (0.6515529)]
COG0457	COG0457	AQ_1989	AQ_1989	Hypothetical protein {UniProtKB/TrEMBL:O67796}	AQ_2197	AQ_2197	Hypothetical protein {UniProtKB/TrEMBL:O67941}	[TP0067-TP0095 (0.6515529)]
COG0457	COG0457	AQ_1185	AQ_1185	Hypothetical protein {UniProtKB/TrEMBL:O67245}	AQ_1185	AQ_1185	Hypothetical protein {UniProtKB/TrEMBL:O67245}	[TP0067-TP0095 (0.6515529)]
COG0457	COG0457	AQ_1402	AQ_1402	Hypothetical protein {UniProtKB/TrEMBL:O67402}	AQ_1219	AQ_1219	Hypothetical protein {UniProtKB/TrEMBL:O67269}	[TP0067-TP0095 (0.6515529)]
COG0457	COG0457	AQ_1219	AQ_1219	Hypothetical protein {UniProtKB/TrEMBL:O67269}	AQ_1402	AQ_1402	Hypothetical protein {UniProtKB/TrEMBL:O67402}	[TP0067-TP0095 (0.6515529)]
COG0457	COG0457	AQ_1185	AQ_1185	Hypothetical protein {UniProtKB/TrEMBL:O67245}	AQ_1409	AQ_1409	Hypothetical protein {UniProtKB/TrEMBL:O67408}	[TP0067-TP0095 (0.6515529)]
COG0457	COG0457	AQ_1409	AQ_1409	Hypothetical protein {UniProtKB/TrEMBL:O67408}	AQ_1185	AQ_1185	Hypothetical protein {UniProtKB/TrEMBL:O67245}	[TP0067-TP0095 (0.6515529)]
COG0457	COG0457	AQ_1185	AQ_1185	Hypothetical protein {UniProtKB/TrEMBL:O67245}	AQ_1896	AQ_1896	Hypothetical protein {UniProtKB/TrEMBL:O67735}	[TP0067-TP0095 (0.6515529)]
COG0457	COG0457	AQ_1896	AQ_1896	Hypothetical protein {UniProtKB/TrEMBL:O67735}	AQ_1185	AQ_1185	Hypothetical protein {UniProtKB/TrEMBL:O67245}	[TP0067-TP0095 (0.6515529)]
COG0457	COG0457	AQ_1402	AQ_1402	Hypothetical protein {UniProtKB/TrEMBL:O67402}	AQ_2197	AQ_2197	Hypothetical protein {UniProtKB/TrEMBL:O67941}	[TP0067-TP0095 (0.6515529)]
COG0457	COG0457	AQ_2197	AQ_2197	Hypothetical protein {UniProtKB/TrEMBL:O67941}	AQ_1402	AQ_1402	Hypothetical protein {UniProtKB/TrEMBL:O67402}	[TP0067-TP0095 (0.6515529)]
COG0457	COG0457	AQ_1896	AQ_1896	Hypothetical protein {UniProtKB/TrEMBL:O67735}	AQ_1896	AQ_1896	Hypothetical protein {UniProtKB/TrEMBL:O67735}	[TP0067-TP0095 (0.6515529)]
COG0457	COG0457	AQ_1219	AQ_1219	Hypothetical protein {UniProtKB/TrEMBL:O67269}	AQ_1088	aq_1088	Hypothetical protein aq_1088	[TP0067-TP0095 (0.6515529)]
COG0457	COG0457	AQ_1088	aq_1088	Hypothetical protein aq_1088	AQ_1219	AQ_1219	Hypothetical protein {UniProtKB/TrEMBL:O67269}	[TP0067-TP0095 (0.6515529)]
COG0457	COG0457	AQ_854	AQ_854	Hypothetical protein {UniProtKB/TrEMBL:O67021}	AQ_854	AQ_854	Hypothetical protein {UniProtKB/TrEMBL:O67021}	[TP0067-TP0095 (0.6515529)]
COG0445	COG3839	AQ_761	gidA	tRNA uridine 5-carboxymethylaminomethyl modification enzyme gidA (Glucose-inhibited division protein A)	AQ_1222	AQ_1222	ABC transporter {UniProtKB/TrEMBL:O67272}	[TP0044-TP0804 (0.81002605)]
COG0103	COG0211	AQ_1878	rpsI	30S ribosomal protein S9	AQ_1773.1	rpmA	50S ribosomal protein L27	[TP1024-TP0743 (0.87139803)]
COG0457	COG0803	AQ_1989	AQ_1989	Hypothetical protein {UniProtKB/TrEMBL:O67796}	AQ_619	AQ_619	Adhesion B {UniProtKB/TrEMBL:O66870}	[TP0469-TP0034 (0.86910707)]
COG0457	COG0803	AQ_1185	AQ_1185	Hypothetical protein {UniProtKB/TrEMBL:O67245}	AQ_2166	AQ_2166	Adhesion protein {UniProtKB/TrEMBL:O67917}	[TP0469-TP0034 (0.86910707)]
COG0457	COG0803	AQ_854	AQ_854	Hypothetical protein {UniProtKB/TrEMBL:O67021}	AQ_619	AQ_619	Adhesion B {UniProtKB/TrEMBL:O66870}	[TP0469-TP0034 (0.86910707)]
COG0457	COG0803	AQ_1185	AQ_1185	Hypothetical protein {UniProtKB/TrEMBL:O67245}	AQ_619	AQ_619	Adhesion B {UniProtKB/TrEMBL:O66870}	[TP0469-TP0034 (0.86910707)]
COG0457	COG0803	AQ_1088	aq_1088	Hypothetical protein aq_1088	AQ_619	AQ_619	Adhesion B {UniProtKB/TrEMBL:O66870}	[TP0469-TP0034 (0.86910707)]
COG0457	COG0803	AQ_1409	AQ_1409	Hypothetical protein {UniProtKB/TrEMBL:O67408}	AQ_2166	AQ_2166	Adhesion protein {UniProtKB/TrEMBL:O67917}	[TP0469-TP0034 (0.86910707)]
COG0457	COG0803	AQ_1219	AQ_1219	Hypothetical protein {UniProtKB/TrEMBL:O67269}	AQ_619	AQ_619	Adhesion B {UniProtKB/TrEMBL:O66870}	[TP0469-TP0034 (0.86910707)]
COG0457	COG0803	AQ_1896	AQ_1896	Hypothetical protein {UniProtKB/TrEMBL:O67735}	AQ_619	AQ_619	Adhesion B {UniProtKB/TrEMBL:O66870}	[TP0469-TP0034 (0.86910707)]
COG0457	COG0803	AQ_1402	AQ_1402	Hypothetical protein {UniProtKB/TrEMBL:O67402}	AQ_619	AQ_619	Adhesion B {UniProtKB/TrEMBL:O66870}	[TP0469-TP0034 (0.86910707)]
COG0457	COG0803	AQ_1409	AQ_1409	Hypothetical protein {UniProtKB/TrEMBL:O67408}	AQ_619	AQ_619	Adhesion B {UniProtKB/TrEMBL:O66870}	[TP0469-TP0034 (0.86910707)]
COG0457	COG0803	AQ_1989	AQ_1989	Hypothetical protein {UniProtKB/TrEMBL:O67796}	AQ_2166	AQ_2166	Adhesion protein {UniProtKB/TrEMBL:O67917}	[TP0469-TP0034 (0.86910707)]
COG0457	COG0803	AQ_1896	AQ_1896	Hypothetical protein {UniProtKB/TrEMBL:O67735}	AQ_2166	AQ_2166	Adhesion protein {UniProtKB/TrEMBL:O67917}	[TP0469-TP0034 (0.86910707)]
COG0457	COG0803	AQ_1088	aq_1088	Hypothetical protein aq_1088	AQ_2166	AQ_2166	Adhesion protein {UniProtKB/TrEMBL:O67917}	[TP0469-TP0034 (0.86910707)]
COG0457	COG0803	AQ_2197	AQ_2197	Hypothetical protein {UniProtKB/TrEMBL:O67941}	AQ_2166	AQ_2166	Adhesion protein {UniProtKB/TrEMBL:O67917}	[TP0469-TP0034 (0.86910707)]
COG0457	COG0803	AQ_1402	AQ_1402	Hypothetical protein {UniProtKB/TrEMBL:O67402}	AQ_2166	AQ_2166	Adhesion protein {UniProtKB/TrEMBL:O67917}	[TP0469-TP0034 (0.86910707)]
COG0457	COG0803	AQ_1219	AQ_1219	Hypothetical protein {UniProtKB/TrEMBL:O67269}	AQ_2166	AQ_2166	Adhesion protein {UniProtKB/TrEMBL:O67917}	[TP0469-TP0034 (0.86910707)]
COG0457	COG0803	AQ_854	AQ_854	Hypothetical protein {UniProtKB/TrEMBL:O67021}	AQ_2166	AQ_2166	Adhesion protein {UniProtKB/TrEMBL:O67917}	[TP0469-TP0034 (0.86910707)]
COG0457	COG0803	AQ_2197	AQ_2197	Hypothetical protein {UniProtKB/TrEMBL:O67941}	AQ_619	AQ_619	Adhesion B {UniProtKB/TrEMBL:O66870}	[TP0469-TP0034 (0.86910707)]
COG0530	COG0741	AQ_066	AQ_066	Hypothetical protein {UniProtKB/TrEMBL:O66480}	AQ_1579	AQ_1579	Invasion protein IagB {UniProtKB/TrEMBL:O67519}	[TP1034-TP0043 (0.7823198)]
COG0530	COG0741	AQ_066	AQ_066	Hypothetical protein {UniProtKB/TrEMBL:O66480}	AQ_1796	AQ_1796	Hypothetical protein {UniProtKB/TrEMBL:O67665}	[TP1034-TP0043 (0.7823198)]
COG0530	COG0741	AQ_066	AQ_066	Hypothetical protein {UniProtKB/TrEMBL:O66480}	AQ_1420	AQ_1420	Hypothetical protein {UniProtKB/TrEMBL:O67414}	[TP1034-TP0043 (0.7823198)]
COG1285	COG1684	AQ_447	AQ_447	Mg(2+) transport ATPase	AQ_1961	fliR	Flagellar biosynthetic protein fliR	[TP0774-TP0716 (0.78400123)]
COG0621	COG2812	AQ_849	aq_849	Hypothetical UPF0004 protein aq_849	AQ_1855	AQ_1855	DNA polymerase III gamma subunit	[TP0754-TP1005 (0.5550382)]
COG0621	COG2812	AQ_284	aq_284	Hypothetical UPF0004 protein aq_284	AQ_1855	AQ_1855	DNA polymerase III gamma subunit	[TP0754-TP1005 (0.5550382)]
COG0621	COG2812	AQ_474	aq_474	Hypothetical UPF0004 protein aq_474	AQ_1855	AQ_1855	DNA polymerase III gamma subunit	[TP0754-TP1005 (0.5550382)]
COG0739	COG1418	AQ_1743	AQ_1743	Hypothetical protein {UniProtKB/TrEMBL:O67629}	AQ_1732	aq_1732	UPF0144 protein aq_1732	[TP0702-TP1018 (0.7620277)]
COG0739	COG1418	AQ_1753	AQ_1753	Lipoprotein NlpD {UniProtKB/TrEMBL:O67634}	AQ_1732	aq_1732	UPF0144 protein aq_1732	[TP0702-TP1018 (0.7620277)]
COG0739	COG1418	AQ_2113	AQ_2113	Hypothetical protein {UniProtKB/TrEMBL:O67878}	AQ_1732	aq_1732	UPF0144 protein aq_1732	[TP0702-TP1018 (0.7620277)]
COG0739	COG1344	AQ_2113	AQ_2113	Hypothetical protein {UniProtKB/TrEMBL:O67878}	AQ_1998	flaA	Flagellin {UniProtKB/Swiss-Prot:O67803}	[TP0702-TP0870 (0.64395046)]
COG0739	COG1344	AQ_1743	AQ_1743	Hypothetical protein {UniProtKB/TrEMBL:O67629}	AQ_1663	AQ_1663	Flagellar hook associated protein FlgL	[TP0702-TP0870 (0.64395046)]
COG0739	COG1344	AQ_1753	AQ_1753	Lipoprotein NlpD {UniProtKB/TrEMBL:O67634}	AQ_1998	flaA	Flagellin {UniProtKB/Swiss-Prot:O67803}	[TP0702-TP0870 (0.64395046)]
COG0739	COG1344	AQ_2113	AQ_2113	Hypothetical protein {UniProtKB/TrEMBL:O67878}	AQ_1663	AQ_1663	Flagellar hook associated protein FlgL	[TP0702-TP0870 (0.64395046)]
COG0739	COG1344	AQ_1743	AQ_1743	Hypothetical protein {UniProtKB/TrEMBL:O67629}	AQ_1998	flaA	Flagellin {UniProtKB/Swiss-Prot:O67803}	[TP0702-TP0870 (0.64395046)]
COG0739	COG1344	AQ_1753	AQ_1753	Lipoprotein NlpD {UniProtKB/TrEMBL:O67634}	AQ_1663	AQ_1663	Flagellar hook associated protein FlgL	[TP0702-TP0870 (0.64395046)]
COG0442	COG4591	AQ_365	AQ_365	Proline-tRNA synthetase	AQ_296	AQ_296	Hypothetical protein {UniProtKB/TrEMBL:O66645}	[TP0160-TP0582 (0.74148)]
COG0442	COG4591	AQ_365	AQ_365	Proline-tRNA synthetase	AQ_1585	AQ_1585	Hypothetical protein {UniProtKB/TrEMBL:O67524}	[TP0160-TP0582 (0.74148)]
COG1432	COG1488	AQ_430	AQ_430	Hypothetical protein {UniProtKB/TrEMBL:O66744}	AQ_1056	AQ_1056	Hypothetical protein {UniProtKB/TrEMBL:O67155}	[TP0894-TP0628 (0.59059936)]
COG1432	COG1488	AQ_200	AQ_200	Hypothetical protein {UniProtKB/TrEMBL:O66579}	AQ_1056	AQ_1056	Hypothetical protein {UniProtKB/TrEMBL:O67155}	[TP0894-TP0628 (0.59059936)]
COG0693	COG0761	AQ_618	AQ_618	Protease I {UniProtKB/TrEMBL:O66869}	AQ_1739	lytB	4-hydroxy-3-methylbut-2-enyl diphosphate reductase (EC 1.17.1.2)	[TP0445-TP0547 (0.53976095)]
COG1536	COG4786	AQ_653	fliG	Flagellar motor switch protein fliG	AQ_2051	AQ_2051	Flagellar hook basal-body protein FlgG	[TP0026-TP0961 (0.8107165)]
COG1536	COG4786	AQ_653	fliG	Flagellar motor switch protein fliG	AQ_834	AQ_834	Flagellar hook basal-body protein FlgG	[TP0026-TP0961 (0.8107165)]
COG0223	COG0664	AQ_2131	fmt	Methionyl-tRNA formyltransferase (EC 2.1.2.9)	AQ_490	AQ_490	Transcriptional regulator	[TP0756-TP0995 (0.69102824)]
COG1475	COG1774	AQ_499	AQ_499	Hypothetical protein {UniProtKB/TrEMBL:O66789}	AQ_1527	AQ_1527	Hypothetical protein {UniProtKB/TrEMBL:O67487}	[TP0271-TP0046 (0.61832625)]
COG1475	COG1774	AQ_324	AQ_324	Hypothetical protein {UniProtKB/TrEMBL:O66661}	AQ_1527	AQ_1527	Hypothetical protein {UniProtKB/TrEMBL:O67487}	[TP0271-TP0046 (0.61832625)]
COG0465	COG4591	AQ_936	ftsH	Cell division protein ftsH homolog (EC 3.4.24.-)	AQ_1585	AQ_1585	Hypothetical protein {UniProtKB/TrEMBL:O67524}	[TP0765-TP0582 (0.6598422)]
COG0465	COG4591	AQ_936	ftsH	Cell division protein ftsH homolog (EC 3.4.24.-)	AQ_296	AQ_296	Hypothetical protein {UniProtKB/TrEMBL:O66645}	[TP0765-TP0582 (0.6598422)]
COG0272	COG0773	AQ_633	ligA	DNA ligase (EC 6.5.1.2) (Polydeoxyribonucleotide synthase [NAD+])	AQ_1360	murC	UDP-N-acetylmuramate--L-alanine ligase (EC 6.3.2.8) (UDP-N- acetylmuramoyl-L-alanine synthetase)	[TP0634-TP0341 (0.8201813)]
COG0036	COG0249	AQ_968	rpe	Ribulose-phosphate 3-epimerase (EC 5.1.3.1) (Pentose-5-phosphate 3- epimerase) (PPE) (R5P3E)	AQ_308	mutS	DNA mismatch repair protein mutS	[TP0945-TP0328 (0.6742458)]
COG0124	COG0465	AQ_122	hisS	Histidyl-tRNA synthetase (EC 6.1.1.21) (Histidine--tRNA ligase) (HisRS)	AQ_936	ftsH	Cell division protein ftsH homolog (EC 3.4.24.-)	[TP0641-TP0330 (0.76316583)]
COG0250	COG3439	AQ_1931	nusG	Transcription antitermination protein nusG	AQ_1800	aq_1800	Hypothetical protein aq_1800 precursor	[TP0236-TP0895 (0.72267145)]
COG0250	COG3439	AQ_1931	nusG	Transcription antitermination protein nusG	AQ_598	AQ_598	Hypothetical protein {UniProtKB/TrEMBL:O66857}	[TP0236-TP0895 (0.72267145)]
COG0250	COG3439	AQ_1931	nusG	Transcription antitermination protein nusG	AQ_1802	AQ_1802	Hypothetical protein {UniProtKB/TrEMBL:O67670}	[TP0236-TP0895 (0.72267145)]
COG0564	COG1843	AQ_1758	aq_1758	Hypothetical RNA pseudouridine synthase aq_1758 (EC 5.4.99.-) (RNA- uridine isomerase) (RNA pseudouridylate synthase)	AQ_1858	AQ_1858	Flagellar hook assembly protein	[TP0339-TP0728 (0.7885255)]
COG0493	COG1488	AQ_2064	AQ_2064	Glutamate synthase small subunit gltD	AQ_1056	AQ_1056	Hypothetical protein {UniProtKB/TrEMBL:O67155}	[TP0735-TP0628 (0.6598422)]
COG0173	COG0493	AQ_1677	aspS	Aspartyl-tRNA synthetase (EC 6.1.1.12) (Aspartate--tRNA ligase) (AspRS)	AQ_2064	AQ_2064	Glutamate synthase small subunit gltD	[TP0985-TP0735 (0.50901)]
COG0504	COG0728	AQ_1334	pyrG	CTP synthase (EC 6.3.4.2) (UTP--ammonia ligase) (CTP synthetase)	AQ_1789	mviN	Virulence factor mviN homolog	[TP0305-TP0516 (0.84299135)]
COG0504	COG0728	AQ_1334	pyrG	CTP synthase (EC 6.3.4.2) (UTP--ammonia ligase) (CTP synthetase)	AQ_509	AQ_509	Hypothetical protein {UniProtKB/TrEMBL:O66797}	[TP0305-TP0516 (0.84299135)]
COG0275	COG0820	AQ_1875	mraW	S-adenosyl-methyltransferase mraW (EC 2.1.1.-)	AQ_416	AQ_416	Hypothetical protein {UniProtKB/TrEMBL:O66732}	[TP0384-TP0068 (0.79878455)]
COG0275	COG0820	AQ_1875	mraW	S-adenosyl-methyltransferase mraW (EC 2.1.1.-)	AQ_1528	AQ_1528	Hypothetical protein {UniProtKB/TrEMBL:O67488}	[TP0384-TP0068 (0.79878455)]
COG0242	COG0360	AQ_579	def	Peptide deformylase (EC 3.5.1.88) (PDF) (Polypeptide deformylase)	AQ_063	rpsF	30S ribosomal protein S6	[TP0757-TP0063 (0.54983324)]
COG0267	COG0357	AQ_1929	AQ_1929	50S ribosomal protein L33	AQ_1582	gidB	Methyltransferase gidB (EC 2.1.-.-) (Glucose-inhibited division protein B)	[TP0234-TP0946 (0.6249908)]
COG0234	COG0772	AQ_2199	groS	10 kDa chaperonin (Protein Cpn10) (groES protein)	AQ_1139	AQ_1139	Cell division protein FtsW	[TP1013-TP0387 (0.81326103)]
COG0234	COG0772	AQ_2199	groS	10 kDa chaperonin (Protein Cpn10) (groES protein)	AQ_025	AQ_025	Rod shape determining protein RodA	[TP1013-TP0387 (0.81326103)]
COG0445	COG0457	AQ_761	gidA	tRNA uridine 5-carboxymethylaminomethyl modification enzyme gidA (Glucose-inhibited division protein A)	AQ_1402	AQ_1402	Hypothetical protein {UniProtKB/TrEMBL:O67402}	[TP0044-TP0954 (0.8549597)]
COG0445	COG0457	AQ_761	gidA	tRNA uridine 5-carboxymethylaminomethyl modification enzyme gidA (Glucose-inhibited division protein A)	AQ_1185	AQ_1185	Hypothetical protein {UniProtKB/TrEMBL:O67245}	[TP0044-TP0954 (0.8549597)]
COG0445	COG0457	AQ_761	gidA	tRNA uridine 5-carboxymethylaminomethyl modification enzyme gidA (Glucose-inhibited division protein A)	AQ_1219	AQ_1219	Hypothetical protein {UniProtKB/TrEMBL:O67269}	[TP0044-TP0954 (0.8549597)]
COG0445	COG0457	AQ_761	gidA	tRNA uridine 5-carboxymethylaminomethyl modification enzyme gidA (Glucose-inhibited division protein A)	AQ_1409	AQ_1409	Hypothetical protein {UniProtKB/TrEMBL:O67408}	[TP0044-TP0954 (0.8549597)]
COG0445	COG0457	AQ_761	gidA	tRNA uridine 5-carboxymethylaminomethyl modification enzyme gidA (Glucose-inhibited division protein A)	AQ_1989	AQ_1989	Hypothetical protein {UniProtKB/TrEMBL:O67796}	[TP0044-TP0954 (0.8549597)]
COG0445	COG0457	AQ_761	gidA	tRNA uridine 5-carboxymethylaminomethyl modification enzyme gidA (Glucose-inhibited division protein A)	AQ_1088	aq_1088	Hypothetical protein aq_1088	[TP0044-TP0954 (0.8549597)]
COG0445	COG0457	AQ_761	gidA	tRNA uridine 5-carboxymethylaminomethyl modification enzyme gidA (Glucose-inhibited division protein A)	AQ_2197	AQ_2197	Hypothetical protein {UniProtKB/TrEMBL:O67941}	[TP0044-TP0954 (0.8549597)]
COG0445	COG0457	AQ_761	gidA	tRNA uridine 5-carboxymethylaminomethyl modification enzyme gidA (Glucose-inhibited division protein A)	AQ_854	AQ_854	Hypothetical protein {UniProtKB/TrEMBL:O67021}	[TP0044-TP0954 (0.8549597)]
COG0445	COG0457	AQ_761	gidA	tRNA uridine 5-carboxymethylaminomethyl modification enzyme gidA (Glucose-inhibited division protein A)	AQ_1896	AQ_1896	Hypothetical protein {UniProtKB/TrEMBL:O67735}	[TP0044-TP0954 (0.8549597)]
COG0290	COG1516	AQ_1777	infC	Translation initiation factor IF-3	AQ_2002	AQ_2002	Flagellar protein FliS {UniProtKB/TrEMBL:O67806}	[TP0850-TP0943 (0.6225916)]
COG0228	COG0250	AQ_123	rpsP	30S ribosomal protein S16	AQ_1931	nusG	Transcription antitermination protein nusG	[TP0905-TP0236 (0.7099409)]
COG0465	COG0532	AQ_936	ftsH	Cell division protein ftsH homolog (EC 3.4.24.-)	AQ_2032	infB	Translation initiation factor IF-2	[TP0330-TP0891 (0.8751731)]
COG1452	COG1488	AQ_967	AQ_967	Organic solvent tolerance protein	AQ_1056	AQ_1056	Hypothetical protein {UniProtKB/TrEMBL:O67155}	[TP0515-TP0628 (0.6658587)]
COG0234	COG0445	AQ_2199	groS	10 kDa chaperonin (Protein Cpn10) (groES protein)	AQ_761	gidA	tRNA uridine 5-carboxymethylaminomethyl modification enzyme gidA (Glucose-inhibited division protein A)	[TP1013-TP0044 (0.813164)]
COG0457	COG0860	AQ_1219	AQ_1219	Hypothetical protein {UniProtKB/TrEMBL:O67269}	AQ_1681	AQ_1681	N-acetylmuramoyl-L-alanine amidase	[TP0820-TP0247 (0.74644035), TP0067-TP0247 (0.79531366)]
COG0457	COG0860	AQ_1185	AQ_1185	Hypothetical protein {UniProtKB/TrEMBL:O67245}	AQ_1681	AQ_1681	N-acetylmuramoyl-L-alanine amidase	[TP0820-TP0247 (0.74644035), TP0067-TP0247 (0.79531366)]
COG0457	COG0860	AQ_2197	AQ_2197	Hypothetical protein {UniProtKB/TrEMBL:O67941}	AQ_1681	AQ_1681	N-acetylmuramoyl-L-alanine amidase	[TP0820-TP0247 (0.74644035), TP0067-TP0247 (0.79531366)]
COG0457	COG0860	AQ_1989	AQ_1989	Hypothetical protein {UniProtKB/TrEMBL:O67796}	AQ_1681	AQ_1681	N-acetylmuramoyl-L-alanine amidase	[TP0820-TP0247 (0.74644035), TP0067-TP0247 (0.79531366)]
COG0457	COG0860	AQ_1409	AQ_1409	Hypothetical protein {UniProtKB/TrEMBL:O67408}	AQ_1681	AQ_1681	N-acetylmuramoyl-L-alanine amidase	[TP0820-TP0247 (0.74644035), TP0067-TP0247 (0.79531366)]
COG0457	COG0860	AQ_1896	AQ_1896	Hypothetical protein {UniProtKB/TrEMBL:O67735}	AQ_1681	AQ_1681	N-acetylmuramoyl-L-alanine amidase	[TP0820-TP0247 (0.74644035), TP0067-TP0247 (0.79531366)]
COG0457	COG0860	AQ_1088	aq_1088	Hypothetical protein aq_1088	AQ_1681	AQ_1681	N-acetylmuramoyl-L-alanine amidase	[TP0820-TP0247 (0.74644035), TP0067-TP0247 (0.79531366)]
COG0457	COG0860	AQ_1402	AQ_1402	Hypothetical protein {UniProtKB/TrEMBL:O67402}	AQ_1681	AQ_1681	N-acetylmuramoyl-L-alanine amidase	[TP0820-TP0247 (0.74644035), TP0067-TP0247 (0.79531366)]
COG0457	COG0860	AQ_854	AQ_854	Hypothetical protein {UniProtKB/TrEMBL:O67021}	AQ_1681	AQ_1681	N-acetylmuramoyl-L-alanine amidase	[TP0820-TP0247 (0.74644035), TP0067-TP0247 (0.79531366)]
COG1057	COG1774	AQ_036	nadD	Probable nicotinate-nucleotide adenylyltransferase (EC 2.7.7.18) (Deamido-NAD(+) pyrophosphorylase) (Deamido-NAD(+) diphosphorylase) (Nicotinate mononucleotide adenylyltransferase) (NaMN adenylyltransferase)	AQ_1527	AQ_1527	Hypothetical protein {UniProtKB/TrEMBL:O67487}	[TP0741-TP0046 (0.7023217)]
COG1749	COG2885	AQ_1859	flgE	Flagellar hook protein flgE	AQ_2147	AQ_2147	Peptidoglycan associated lipoprotein	[TP0727-TP0292 (0.89187646)]
COG1418	COG2269	AQ_1732	aq_1732	UPF0144 protein aq_1732	AQ_763	poxA	Putative lysyl-tRNA synthetase (EC 6.1.1.6) (Lysine--tRNA ligase) (LysRS) (GX)	[TP1018-TP1040 (0.7620277)]
COG0319	COG0333	AQ_1354	aq_1354	UPF0054 protein aq_1354	AQ_1102	rpmF	50S ribosomal protein L32	[TP0650-TP0807 (0.80809164)]
COG0216	COG0457	AQ_876	prfA	Peptide chain release factor 1 (RF-1)	AQ_1409	AQ_1409	Hypothetical protein {UniProtKB/TrEMBL:O67408}	[TP0051-TP0067 (0.7097377)]
COG0216	COG0457	AQ_876	prfA	Peptide chain release factor 1 (RF-1)	AQ_1402	AQ_1402	Hypothetical protein {UniProtKB/TrEMBL:O67402}	[TP0051-TP0067 (0.7097377)]
COG0216	COG0457	AQ_876	prfA	Peptide chain release factor 1 (RF-1)	AQ_1185	AQ_1185	Hypothetical protein {UniProtKB/TrEMBL:O67245}	[TP0051-TP0067 (0.7097377)]
COG0216	COG0457	AQ_876	prfA	Peptide chain release factor 1 (RF-1)	AQ_1088	aq_1088	Hypothetical protein aq_1088	[TP0051-TP0067 (0.7097377)]
COG0216	COG0457	AQ_876	prfA	Peptide chain release factor 1 (RF-1)	AQ_1219	AQ_1219	Hypothetical protein {UniProtKB/TrEMBL:O67269}	[TP0051-TP0067 (0.7097377)]
COG0216	COG0457	AQ_876	prfA	Peptide chain release factor 1 (RF-1)	AQ_1989	AQ_1989	Hypothetical protein {UniProtKB/TrEMBL:O67796}	[TP0051-TP0067 (0.7097377)]
COG0216	COG0457	AQ_876	prfA	Peptide chain release factor 1 (RF-1)	AQ_1896	AQ_1896	Hypothetical protein {UniProtKB/TrEMBL:O67735}	[TP0051-TP0067 (0.7097377)]
COG0216	COG0457	AQ_876	prfA	Peptide chain release factor 1 (RF-1)	AQ_2197	AQ_2197	Hypothetical protein {UniProtKB/TrEMBL:O67941}	[TP0051-TP0067 (0.7097377)]
COG0216	COG0457	AQ_876	prfA	Peptide chain release factor 1 (RF-1)	AQ_854	AQ_854	Hypothetical protein {UniProtKB/TrEMBL:O67021}	[TP0051-TP0067 (0.7097377)]
COG1360	COG4786	AQ_1001	AQ_1001	Flagellar motor protein MotB-like	AQ_834	AQ_834	Flagellar hook basal-body protein FlgG	[TP0724-TP0961 (0.729456)]
COG1360	COG4786	AQ_1002	AQ_1002	Flagellar motor protein MotB	AQ_834	AQ_834	Flagellar hook basal-body protein FlgG	[TP0724-TP0961 (0.729456)]
COG1360	COG4786	AQ_1001	AQ_1001	Flagellar motor protein MotB-like	AQ_2051	AQ_2051	Flagellar hook basal-body protein FlgG	[TP0724-TP0961 (0.729456)]
COG1360	COG4786	AQ_1002	AQ_1002	Flagellar motor protein MotB	AQ_2051	AQ_2051	Flagellar hook basal-body protein FlgG	[TP0724-TP0961 (0.729456)]
COG1385	COG2204	AQ_165	aq_165	Hypothetical UPF0088 protein aq_165	AQ_1117	AQ_1117	Transcriptional regulator	[TP0032-TP0519 (0.67332727)]
COG1385	COG2204	AQ_165	aq_165	Hypothetical UPF0088 protein aq_165	AQ_164	AQ_164	Transcriptional regulator	[TP0032-TP0519 (0.67332727)]
COG1385	COG2204	AQ_165	aq_165	Hypothetical UPF0088 protein aq_165	AQ_230	AQ_230	Transcriptional regulator	[TP0032-TP0519 (0.67332727)]
COG0542	COG2204	AQ_1672	clpB	Chaperone clpB {UniProtKB/Swiss-Prot:O67588}	AQ_230	AQ_230	Transcriptional regulator	[TP0071-TP0519 (0.6908589)]
COG0542	COG2204	AQ_1672	clpB	Chaperone clpB {UniProtKB/Swiss-Prot:O67588}	AQ_164	AQ_164	Transcriptional regulator	[TP0071-TP0519 (0.6908589)]
COG0542	COG2204	AQ_1296	AQ_1296	ATP-dependent Clp protease	AQ_164	AQ_164	Transcriptional regulator	[TP0071-TP0519 (0.6908589)]
COG0542	COG2204	AQ_1672	clpB	Chaperone clpB {UniProtKB/Swiss-Prot:O67588}	AQ_1117	AQ_1117	Transcriptional regulator	[TP0071-TP0519 (0.6908589)]
COG0542	COG2204	AQ_1296	AQ_1296	ATP-dependent Clp protease	AQ_1117	AQ_1117	Transcriptional regulator	[TP0071-TP0519 (0.6908589)]
COG0542	COG2204	AQ_1296	AQ_1296	ATP-dependent Clp protease	AQ_230	AQ_230	Transcriptional regulator	[TP0071-TP0519 (0.6908589)]
COG0802	COG1774	AQ_843	aq_843	Hypothetical UPF0079 protein aq_843	AQ_1527	AQ_1527	Hypothetical protein {UniProtKB/TrEMBL:O67487}	[TP0875-TP0046 (0.67547834)]
COG0705	COG1187	AQ_1327	AQ_1327	Hypothetical protein {UniProtKB/TrEMBL:O67346}	AQ_554	aq_554	Hypothetical RNA pseudouridine synthase aq_554 (EC 5.4.99.-) (RNA- uridine isomerase) (RNA pseudouridylate synthase)	[TP0982-TP0459 (0.6079956)]
COG0705	COG1187	AQ_1327	AQ_1327	Hypothetical protein {UniProtKB/TrEMBL:O67346}	AQ_1464	aq_1464	Hypothetical RNA pseudouridine synthase aq_1464 (EC 5.4.99.-) (RNA- uridine isomerase) (RNA pseudouridylate synthase)	[TP0982-TP0459 (0.6079956)]
COG0569	COG1256	AQ_1503	AQ_1503	Hypothetical protein {UniProtKB/TrEMBL:O67473}	AQ_1662	AQ_1662	Flagellar hook associated protein FlgK	[TP0024-TP0660 (0.58621275)]
COG0290	COG0457	AQ_1777	infC	Translation initiation factor IF-3	AQ_1185	AQ_1185	Hypothetical protein {UniProtKB/TrEMBL:O67245}	[TP0850-TP0095 (0.6947713)]
COG0290	COG0457	AQ_1777	infC	Translation initiation factor IF-3	AQ_1088	aq_1088	Hypothetical protein aq_1088	[TP0850-TP0095 (0.6947713)]
COG0290	COG0457	AQ_1777	infC	Translation initiation factor IF-3	AQ_2197	AQ_2197	Hypothetical protein {UniProtKB/TrEMBL:O67941}	[TP0850-TP0095 (0.6947713)]
COG0290	COG0457	AQ_1777	infC	Translation initiation factor IF-3	AQ_1402	AQ_1402	Hypothetical protein {UniProtKB/TrEMBL:O67402}	[TP0850-TP0095 (0.6947713)]
COG0290	COG0457	AQ_1777	infC	Translation initiation factor IF-3	AQ_1219	AQ_1219	Hypothetical protein {UniProtKB/TrEMBL:O67269}	[TP0850-TP0095 (0.6947713)]
COG0290	COG0457	AQ_1777	infC	Translation initiation factor IF-3	AQ_854	AQ_854	Hypothetical protein {UniProtKB/TrEMBL:O67021}	[TP0850-TP0095 (0.6947713)]
COG0290	COG0457	AQ_1777	infC	Translation initiation factor IF-3	AQ_1896	AQ_1896	Hypothetical protein {UniProtKB/TrEMBL:O67735}	[TP0850-TP0095 (0.6947713)]
COG0290	COG0457	AQ_1777	infC	Translation initiation factor IF-3	AQ_1409	AQ_1409	Hypothetical protein {UniProtKB/TrEMBL:O67408}	[TP0850-TP0095 (0.6947713)]
COG0290	COG0457	AQ_1777	infC	Translation initiation factor IF-3	AQ_1989	AQ_1989	Hypothetical protein {UniProtKB/TrEMBL:O67796}	[TP0850-TP0095 (0.6947713)]
COG0024	COG0530	AQ_076	map	Methionine aminopeptidase (EC 3.4.11.18) (MAP) (Peptidase M)	AQ_066	AQ_066	Hypothetical protein {UniProtKB/TrEMBL:O66480}	[TP0842-TP1034 (0.7696508)]
COG0103	COG1432	AQ_1878	rpsI	30S ribosomal protein S9	AQ_200	AQ_200	Hypothetical protein {UniProtKB/TrEMBL:O66579}	[TP1024-TP0894 (0.64955014)]
COG0103	COG1432	AQ_1878	rpsI	30S ribosomal protein S9	AQ_430	AQ_430	Hypothetical protein {UniProtKB/TrEMBL:O66744}	[TP1024-TP0894 (0.64955014)]
COG1432	COG1774	AQ_200	AQ_200	Hypothetical protein {UniProtKB/TrEMBL:O66579}	AQ_1527	AQ_1527	Hypothetical protein {UniProtKB/TrEMBL:O67487}	[TP0894-TP0046 (0.59059936)]
COG1432	COG1774	AQ_430	AQ_430	Hypothetical protein {UniProtKB/TrEMBL:O66744}	AQ_1527	AQ_1527	Hypothetical protein {UniProtKB/TrEMBL:O67487}	[TP0894-TP0046 (0.59059936)]
COG0530	COG0771	AQ_066	AQ_066	Hypothetical protein {UniProtKB/TrEMBL:O66480}	AQ_2075	murD	UDP-N-acetylmuramoylalanine--D-glutamate ligase (EC 6.3.2.9) (UDP-N- acetylmuramoyl-L-alanyl-D-glutamate synthetase) (D-glutamic acid- adding enzyme)	[TP1034-TP0903 (0.71912634)]
COG0220	COG0455	AQ_065	trmB	tRNA (guanine-N(7)-)-methyltransferase (EC 2.1.1.33) (tRNA(m7G46)- methyltransferase)	AQ_1217	AQ_1217	Septum site-determining protein MinD	[TP0464-TP0712 (0.7885255)]
COG0322	COG0353	AQ_2126	uvrC	UvrABC system protein C (Protein uvrC) (Excinuclease ABC subunit C)	AQ_1478	recR	Recombination protein recR	[TP0472-TP1004 (0.53674763)]
COG1677	COG1815	AQ_1182.1	fliE	Flagellar hook-basal body complex protein fliE	AQ_1184	flgB	Flagellar basal-body rod protein flgB	[TP0398-TP0396 (0.79194725)]
COG0188	COG0305	AQ_980	gyrA	DNA gyrase subunit A (EC 5.99.1.3)	AQ_1472	AQ_1472	Replicative DNA helicase	[TP0005-TP0058 (0.73312306)]
COG1825	COG2812	AQ_348	ctc	General stress protein Ctc	AQ_1855	AQ_1855	DNA polymerase III gamma subunit	[TP0372-TP1005 (0.6540257)]
COG0222	COG0530	AQ_1937	rplL	50S ribosomal protein L7/L12	AQ_066	AQ_066	Hypothetical protein {UniProtKB/TrEMBL:O66480}	[TP0240-TP1034 (0.77472186)]
COG0024	COG1121	AQ_076	map	Methionine aminopeptidase (EC 3.4.11.18) (MAP) (Peptidase M)	AQ_620	AQ_620	ABC transporter {UniProtKB/TrEMBL:O66871}	[TP0842-TP0164 (0.77940726)]
COG0361	COG1214	AQ_075.1	infA	Translation initiation factor IF-1	AQ_082	AQ_082	Hypothetical protein {UniProtKB/TrEMBL:O66494}	[TP0097-TP0876 (0.56457245)]
COG1509	COG2812	AQ_1632	aq_1632	Hypothetical UPF0069 protein aq_1632	AQ_1855	AQ_1855	DNA polymerase III gamma subunit	[TP0121-TP1005 (0.5082704)]
COG1509	COG2812	AQ_454	aq_454	Hypothetical UPF0069 protein aq_454	AQ_1855	AQ_1855	DNA polymerase III gamma subunit	[TP0121-TP1005 (0.5082704)]
COG2204	COG2204	AQ_1117	AQ_1117	Transcriptional regulator	AQ_230	AQ_230	Transcriptional regulator	[TP0519-TP0519 (0.65939915)]
COG2204	COG2204	AQ_230	AQ_230	Transcriptional regulator	AQ_1117	AQ_1117	Transcriptional regulator	[TP0519-TP0519 (0.65939915)]
COG2204	COG2204	AQ_230	AQ_230	Transcriptional regulator	AQ_230	AQ_230	Transcriptional regulator	[TP0519-TP0519 (0.65939915)]
COG2204	COG2204	AQ_164	AQ_164	Transcriptional regulator	AQ_230	AQ_230	Transcriptional regulator	[TP0519-TP0519 (0.65939915)]
COG2204	COG2204	AQ_230	AQ_230	Transcriptional regulator	AQ_164	AQ_164	Transcriptional regulator	[TP0519-TP0519 (0.65939915)]
COG2204	COG2204	AQ_1117	AQ_1117	Transcriptional regulator	AQ_1117	AQ_1117	Transcriptional regulator	[TP0519-TP0519 (0.65939915)]
COG2204	COG2204	AQ_164	AQ_164	Transcriptional regulator	AQ_164	AQ_164	Transcriptional regulator	[TP0519-TP0519 (0.65939915)]
COG2204	COG2204	AQ_1117	AQ_1117	Transcriptional regulator	AQ_164	AQ_164	Transcriptional regulator	[TP0519-TP0519 (0.65939915)]
COG2204	COG2204	AQ_164	AQ_164	Transcriptional regulator	AQ_1117	AQ_1117	Transcriptional regulator	[TP0519-TP0519 (0.65939915)]
COG0546	COG0739	AQ_1342	gph	Phosphoglycolate phosphatase (EC 3.1.3.18) (PGPase) (PGP)	AQ_2113	AQ_2113	Hypothetical protein {UniProtKB/TrEMBL:O67878}	[TP0554-TP0782 (0.73069036)]
COG0546	COG0739	AQ_1342	gph	Phosphoglycolate phosphatase (EC 3.1.3.18) (PGPase) (PGP)	AQ_1753	AQ_1753	Lipoprotein NlpD {UniProtKB/TrEMBL:O67634}	[TP0554-TP0782 (0.73069036)]
COG0546	COG0739	AQ_1342	gph	Phosphoglycolate phosphatase (EC 3.1.3.18) (PGPase) (PGP)	AQ_1743	AQ_1743	Hypothetical protein {UniProtKB/TrEMBL:O67629}	[TP0554-TP0782 (0.73069036)]
COG0242	COG1187	AQ_579	def	Peptide deformylase (EC 3.5.1.88) (PDF) (Polypeptide deformylase)	AQ_1464	aq_1464	Hypothetical RNA pseudouridine synthase aq_1464 (EC 5.4.99.-) (RNA- uridine isomerase) (RNA pseudouridylate synthase)	[TP0757-TP0459 (0.5284328)]
COG0242	COG1187	AQ_579	def	Peptide deformylase (EC 3.5.1.88) (PDF) (Polypeptide deformylase)	AQ_554	aq_554	Hypothetical RNA pseudouridine synthase aq_554 (EC 5.4.99.-) (RNA- uridine isomerase) (RNA pseudouridylate synthase)	[TP0757-TP0459 (0.5284328)]
COG0457	COG0558	AQ_1402	AQ_1402	Hypothetical protein {UniProtKB/TrEMBL:O67402}	AQ_1480	aq_1480	Hypothetical protein aq_1480	[TP0067-TP0730 (0.86096925)]
COG0457	COG0558	AQ_854	AQ_854	Hypothetical protein {UniProtKB/TrEMBL:O67021}	AQ_1244	AQ_1244	Hypothetical protein {UniProtKB/TrEMBL:O67288}	[TP0067-TP0730 (0.86096925)]
COG0457	COG0558	AQ_1402	AQ_1402	Hypothetical protein {UniProtKB/TrEMBL:O67402}	AQ_2154	pgsA	CDP-diacylglycerol--glycerol-3-phosphate 3-phosphatidyltransferase (EC 2.7.8.5) (Phosphatidylglycerophosphate synthase) (PGP synthase)	[TP0067-TP0730 (0.86096925)]
COG0457	COG0558	AQ_2197	AQ_2197	Hypothetical protein {UniProtKB/TrEMBL:O67941}	AQ_1244	AQ_1244	Hypothetical protein {UniProtKB/TrEMBL:O67288}	[TP0067-TP0730 (0.86096925)]
COG0457	COG0558	AQ_1402	AQ_1402	Hypothetical protein {UniProtKB/TrEMBL:O67402}	AQ_958	AQ_958	Phosphotidylglycerophosphate synthase	[TP0067-TP0730 (0.86096925)]
COG0457	COG0558	AQ_2197	AQ_2197	Hypothetical protein {UniProtKB/TrEMBL:O67941}	AQ_2154	pgsA	CDP-diacylglycerol--glycerol-3-phosphate 3-phosphatidyltransferase (EC 2.7.8.5) (Phosphatidylglycerophosphate synthase) (PGP synthase)	[TP0067-TP0730 (0.86096925)]
COG0457	COG0558	AQ_1989	AQ_1989	Hypothetical protein {UniProtKB/TrEMBL:O67796}	AQ_2154	pgsA	CDP-diacylglycerol--glycerol-3-phosphate 3-phosphatidyltransferase (EC 2.7.8.5) (Phosphatidylglycerophosphate synthase) (PGP synthase)	[TP0067-TP0730 (0.86096925)]
COG0457	COG0558	AQ_1185	AQ_1185	Hypothetical protein {UniProtKB/TrEMBL:O67245}	AQ_1480	aq_1480	Hypothetical protein aq_1480	[TP0067-TP0730 (0.86096925)]
COG0457	COG0558	AQ_1409	AQ_1409	Hypothetical protein {UniProtKB/TrEMBL:O67408}	AQ_1244	AQ_1244	Hypothetical protein {UniProtKB/TrEMBL:O67288}	[TP0067-TP0730 (0.86096925)]
COG0457	COG0558	AQ_1088	aq_1088	Hypothetical protein aq_1088	AQ_1244	AQ_1244	Hypothetical protein {UniProtKB/TrEMBL:O67288}	[TP0067-TP0730 (0.86096925)]
COG0457	COG0558	AQ_1409	AQ_1409	Hypothetical protein {UniProtKB/TrEMBL:O67408}	AQ_1480	aq_1480	Hypothetical protein aq_1480	[TP0067-TP0730 (0.86096925)]
COG0457	COG0558	AQ_1219	AQ_1219	Hypothetical protein {UniProtKB/TrEMBL:O67269}	AQ_958	AQ_958	Phosphotidylglycerophosphate synthase	[TP0067-TP0730 (0.86096925)]
COG0457	COG0558	AQ_1896	AQ_1896	Hypothetical protein {UniProtKB/TrEMBL:O67735}	AQ_958	AQ_958	Phosphotidylglycerophosphate synthase	[TP0067-TP0730 (0.86096925)]
COG0457	COG0558	AQ_1989	AQ_1989	Hypothetical protein {UniProtKB/TrEMBL:O67796}	AQ_958	AQ_958	Phosphotidylglycerophosphate synthase	[TP0067-TP0730 (0.86096925)]
COG0457	COG0558	AQ_1219	AQ_1219	Hypothetical protein {UniProtKB/TrEMBL:O67269}	AQ_1480	aq_1480	Hypothetical protein aq_1480	[TP0067-TP0730 (0.86096925)]
COG0457	COG0558	AQ_854	AQ_854	Hypothetical protein {UniProtKB/TrEMBL:O67021}	AQ_2154	pgsA	CDP-diacylglycerol--glycerol-3-phosphate 3-phosphatidyltransferase (EC 2.7.8.5) (Phosphatidylglycerophosphate synthase) (PGP synthase)	[TP0067-TP0730 (0.86096925)]
COG0457	COG0558	AQ_1088	aq_1088	Hypothetical protein aq_1088	AQ_958	AQ_958	Phosphotidylglycerophosphate synthase	[TP0067-TP0730 (0.86096925)]
COG0457	COG0558	AQ_1989	AQ_1989	Hypothetical protein {UniProtKB/TrEMBL:O67796}	AQ_1480	aq_1480	Hypothetical protein aq_1480	[TP0067-TP0730 (0.86096925)]
COG0457	COG0558	AQ_1402	AQ_1402	Hypothetical protein {UniProtKB/TrEMBL:O67402}	AQ_1244	AQ_1244	Hypothetical protein {UniProtKB/TrEMBL:O67288}	[TP0067-TP0730 (0.86096925)]
COG0457	COG0558	AQ_1409	AQ_1409	Hypothetical protein {UniProtKB/TrEMBL:O67408}	AQ_2154	pgsA	CDP-diacylglycerol--glycerol-3-phosphate 3-phosphatidyltransferase (EC 2.7.8.5) (Phosphatidylglycerophosphate synthase) (PGP synthase)	[TP0067-TP0730 (0.86096925)]
COG0457	COG0558	AQ_2197	AQ_2197	Hypothetical protein {UniProtKB/TrEMBL:O67941}	AQ_958	AQ_958	Phosphotidylglycerophosphate synthase	[TP0067-TP0730 (0.86096925)]
COG0457	COG0558	AQ_854	AQ_854	Hypothetical protein {UniProtKB/TrEMBL:O67021}	AQ_1480	aq_1480	Hypothetical protein aq_1480	[TP0067-TP0730 (0.86096925)]
COG0457	COG0558	AQ_1896	AQ_1896	Hypothetical protein {UniProtKB/TrEMBL:O67735}	AQ_1480	aq_1480	Hypothetical protein aq_1480	[TP0067-TP0730 (0.86096925)]
COG0457	COG0558	AQ_1088	aq_1088	Hypothetical protein aq_1088	AQ_1480	aq_1480	Hypothetical protein aq_1480	[TP0067-TP0730 (0.86096925)]
COG0457	COG0558	AQ_1185	AQ_1185	Hypothetical protein {UniProtKB/TrEMBL:O67245}	AQ_958	AQ_958	Phosphotidylglycerophosphate synthase	[TP0067-TP0730 (0.86096925)]
COG0457	COG0558	AQ_1219	AQ_1219	Hypothetical protein {UniProtKB/TrEMBL:O67269}	AQ_2154	pgsA	CDP-diacylglycerol--glycerol-3-phosphate 3-phosphatidyltransferase (EC 2.7.8.5) (Phosphatidylglycerophosphate synthase) (PGP synthase)	[TP0067-TP0730 (0.86096925)]
COG0457	COG0558	AQ_854	AQ_854	Hypothetical protein {UniProtKB/TrEMBL:O67021}	AQ_958	AQ_958	Phosphotidylglycerophosphate synthase	[TP0067-TP0730 (0.86096925)]
COG0457	COG0558	AQ_1409	AQ_1409	Hypothetical protein {UniProtKB/TrEMBL:O67408}	AQ_958	AQ_958	Phosphotidylglycerophosphate synthase	[TP0067-TP0730 (0.86096925)]
COG0457	COG0558	AQ_1896	AQ_1896	Hypothetical protein {UniProtKB/TrEMBL:O67735}	AQ_2154	pgsA	CDP-diacylglycerol--glycerol-3-phosphate 3-phosphatidyltransferase (EC 2.7.8.5) (Phosphatidylglycerophosphate synthase) (PGP synthase)	[TP0067-TP0730 (0.86096925)]
COG0457	COG0558	AQ_2197	AQ_2197	Hypothetical protein {UniProtKB/TrEMBL:O67941}	AQ_1480	aq_1480	Hypothetical protein aq_1480	[TP0067-TP0730 (0.86096925)]
COG0457	COG0558	AQ_1185	AQ_1185	Hypothetical protein {UniProtKB/TrEMBL:O67245}	AQ_2154	pgsA	CDP-diacylglycerol--glycerol-3-phosphate 3-phosphatidyltransferase (EC 2.7.8.5) (Phosphatidylglycerophosphate synthase) (PGP synthase)	[TP0067-TP0730 (0.86096925)]
COG0457	COG0558	AQ_1219	AQ_1219	Hypothetical protein {UniProtKB/TrEMBL:O67269}	AQ_1244	AQ_1244	Hypothetical protein {UniProtKB/TrEMBL:O67288}	[TP0067-TP0730 (0.86096925)]
COG0457	COG0558	AQ_1088	aq_1088	Hypothetical protein aq_1088	AQ_2154	pgsA	CDP-diacylglycerol--glycerol-3-phosphate 3-phosphatidyltransferase (EC 2.7.8.5) (Phosphatidylglycerophosphate synthase) (PGP synthase)	[TP0067-TP0730 (0.86096925)]
COG0457	COG0558	AQ_1896	AQ_1896	Hypothetical protein {UniProtKB/TrEMBL:O67735}	AQ_1244	AQ_1244	Hypothetical protein {UniProtKB/TrEMBL:O67288}	[TP0067-TP0730 (0.86096925)]
COG0457	COG0558	AQ_1989	AQ_1989	Hypothetical protein {UniProtKB/TrEMBL:O67796}	AQ_1244	AQ_1244	Hypothetical protein {UniProtKB/TrEMBL:O67288}	[TP0067-TP0730 (0.86096925)]
COG0457	COG0558	AQ_1185	AQ_1185	Hypothetical protein {UniProtKB/TrEMBL:O67245}	AQ_1244	AQ_1244	Hypothetical protein {UniProtKB/TrEMBL:O67288}	[TP0067-TP0730 (0.86096925)]
COG0020	COG1508	AQ_1248	uppS	Undecaprenyl pyrophosphate synthetase (EC 2.5.1.31) (UPP synthetase) (Di-trans,poly-cis-decaprenylcistransferase) (Undecaprenyl diphosphate synthase) (UDS)	AQ_599	AQ_599	RNA polymerase sigma factor RpoN	[TP0603-TP0111 (0.79878455)]
COG0192	COG1774	AQ_1154	metK	S-adenosylmethionine synthetase (EC 2.5.1.6) (Methionine adenosyltransferase) (AdoMet synthetase) (MAT)	AQ_1527	AQ_1527	Hypothetical protein {UniProtKB/TrEMBL:O67487}	[TP0794-TP0046 (0.7023217)]
COG0420	COG0739	AQ_1886	AQ_1886	ATP-dependent dsDNA exonuclease	AQ_1753	AQ_1753	Lipoprotein NlpD {UniProtKB/TrEMBL:O67634}	[TP0626-TP0782 (0.7781429)]
COG0420	COG0739	AQ_1886	AQ_1886	ATP-dependent dsDNA exonuclease	AQ_2113	AQ_2113	Hypothetical protein {UniProtKB/TrEMBL:O67878}	[TP0626-TP0782 (0.7781429)]
COG0420	COG0739	AQ_1886	AQ_1886	ATP-dependent dsDNA exonuclease	AQ_1743	AQ_1743	Hypothetical protein {UniProtKB/TrEMBL:O67629}	[TP0626-TP0782 (0.7781429)]
COG1385	COG2812	AQ_165	aq_165	Hypothetical UPF0088 protein aq_165	AQ_1855	AQ_1855	DNA polymerase III gamma subunit	[TP0276-TP1005 (0.66627616)]
COG0217	COG0739	AQ_1575	aq_1575	Hypothetical UPF0082 protein AQ_1575	AQ_2113	AQ_2113	Hypothetical protein {UniProtKB/TrEMBL:O67878}	[TP0474-TP0864 (0.82349855)]
COG0217	COG0739	AQ_1575	aq_1575	Hypothetical UPF0082 protein AQ_1575	AQ_1753	AQ_1753	Lipoprotein NlpD {UniProtKB/TrEMBL:O67634}	[TP0474-TP0864 (0.82349855)]
COG0217	COG0739	AQ_1575	aq_1575	Hypothetical UPF0082 protein AQ_1575	AQ_1743	AQ_1743	Hypothetical protein {UniProtKB/TrEMBL:O67629}	[TP0474-TP0864 (0.82349855)]
COG0442	COG1466	AQ_365	AQ_365	Proline-tRNA synthetase	AQ_1104	aq_1104	Hypothetical protein aq_1104	[TP0160-TP0588 (0.66563916)]
COG0847	COG1558	AQ_932	dnaQ	DNA polymerase III epsilon subunit (EC 2.7.7.7)	AQ_1183	flgC	Flagellar basal-body rod protein flgC	[TP0643-TP0397 (0.7022186)]
COG0847	COG1558	AQ_2108	AQ_2108	Hypothetical protein {UniProtKB/TrEMBL:O67875}	AQ_1183	flgC	Flagellar basal-body rod protein flgC	[TP0643-TP0397 (0.7022186)]
COG0305	COG0593	AQ_1472	AQ_1472	Replicative DNA helicase	AQ_322	dnaA	Chromosomal replication initiator protein dnaA	[TP0058-TP0001 (0.9013428)]
COG0264	COG0544	AQ_715	tsf	Elongation factor Ts (EF-Ts)	AQ_1340	tig	Trigger factor {UniProtKB/Swiss-Prot:O67358}	[TP0605-TP0506 (0.9100214)]
COG0495	COG1475	AQ_351	leuS	Leucyl-tRNA synthetase alpha subunit (EC 6.1.1.4) (Leucine--tRNA ligase alpha subunit) (LeuRS)	AQ_324	AQ_324	Hypothetical protein {UniProtKB/TrEMBL:O66661}	[TP0586-TP0271 (0.63095015)]
COG0495	COG1475	AQ_351	leuS	Leucyl-tRNA synthetase alpha subunit (EC 6.1.1.4) (Leucine--tRNA ligase alpha subunit) (LeuRS)	AQ_499	AQ_499	Hypothetical protein {UniProtKB/TrEMBL:O66789}	[TP0586-TP0271 (0.63095015)]
COG0495	COG1475	AQ_1770	leuS'	Leucyl-tRNA synthetase subunit beta (EC 6.1.1.4) (Leucine--tRNA ligase subunit beta) (LeuRS)	AQ_499	AQ_499	Hypothetical protein {UniProtKB/TrEMBL:O66789}	[TP0586-TP0271 (0.63095015)]
COG0495	COG1475	AQ_1770	leuS'	Leucyl-tRNA synthetase subunit beta (EC 6.1.1.4) (Leucine--tRNA ligase subunit beta) (LeuRS)	AQ_324	AQ_324	Hypothetical protein {UniProtKB/TrEMBL:O66661}	[TP0586-TP0271 (0.63095015)]
COG1344	COG1516	AQ_1663	AQ_1663	Flagellar hook associated protein FlgL	AQ_2002	AQ_2002	Flagellar protein FliS {UniProtKB/TrEMBL:O67806}	[TP0870-TP0943 (0.723277)]
COG1344	COG1516	AQ_1998	flaA	Flagellin {UniProtKB/Swiss-Prot:O67803}	AQ_2002	AQ_2002	Flagellar protein FliS {UniProtKB/TrEMBL:O67806}	[TP0870-TP0943 (0.723277)]
COG0099	COG0216	AQ_074	rpsM	30S ribosomal protein S13	AQ_876	prfA	Peptide chain release factor 1 (RF-1)	[TP0210-TP0051 (0.8775348)]
COG0442	COG0552	AQ_365	AQ_365	Proline-tRNA synthetase	AQ_920	ftsY	Cell division protein ftsY homolog	[TP0160-TP0578 (0.56216276)]
COG0242	COG0319	AQ_579	def	Peptide deformylase (EC 3.5.1.88) (PDF) (Polypeptide deformylase)	AQ_1354	aq_1354	UPF0054 protein aq_1354	[TP0757-TP0650 (0.630912)]
COG0178	COG0845	AQ_686	uvrA	UvrABC system protein A (UvrA protein) (Excinuclease ABC subunit A)	AQ_1687	AQ_1687	Hypothetical protein {UniProtKB/TrEMBL:O67595}	[TP0514-TP0965 (0.87363523)]
COG0178	COG0845	AQ_686	uvrA	UvrABC system protein A (UvrA protein) (Excinuclease ABC subunit A)	AQ_294	AQ_294	Hypothetical protein {UniProtKB/TrEMBL:O66644}	[TP0514-TP0965 (0.87363523)]
COG0178	COG0845	AQ_686	uvrA	UvrABC system protein A (UvrA protein) (Excinuclease ABC subunit A)	AQ_468	AQ_468	Cation efflux system {UniProtKB/TrEMBL:O66769}	[TP0514-TP0965 (0.87363523)]
COG0178	COG0845	AQ_686	uvrA	UvrABC system protein A (UvrA protein) (Excinuclease ABC subunit A)	AQ_698	AQ_698	Acriflavin resistance protein AcrE	[TP0514-TP0965 (0.87363523)]
COG0178	COG0845	AQ_686	uvrA	UvrABC system protein A (UvrA protein) (Excinuclease ABC subunit A)	AQ_1331	AQ_1331	Cation efflux system {UniProtKB/TrEMBL:O67350}	[TP0514-TP0965 (0.87363523)]
COG0178	COG0845	AQ_686	uvrA	UvrABC system protein A (UvrA protein) (Excinuclease ABC subunit A)	AQ_1132	AQ_1132	Cation efflux system {UniProtKB/TrEMBL:O67207}	[TP0514-TP0965 (0.87363523)]
COG0178	COG0845	AQ_686	uvrA	UvrABC system protein A (UvrA protein) (Excinuclease ABC subunit A)	AQ_986	AQ_986	Hypothetical protein {UniProtKB/TrEMBL:O67111}	[TP0514-TP0965 (0.87363523)]
COG0457	COG0566	AQ_854	AQ_854	Hypothetical protein {UniProtKB/TrEMBL:O67021}	AQ_1661	trmH	Probable tRNA guanosine-2'-O-methyltransferase (EC 2.1.1.34) (tRNA [Gm18] methyltransferase)	[TP0095-TP0054 (0.73981166)]
COG0457	COG0566	AQ_1989	AQ_1989	Hypothetical protein {UniProtKB/TrEMBL:O67796}	AQ_1890	AQ_1890	RRNA methylase {UniProtKB/TrEMBL:O67731}	[TP0095-TP0054 (0.73981166)]
COG0457	COG0566	AQ_1219	AQ_1219	Hypothetical protein {UniProtKB/TrEMBL:O67269}	AQ_1661	trmH	Probable tRNA guanosine-2'-O-methyltransferase (EC 2.1.1.34) (tRNA [Gm18] methyltransferase)	[TP0095-TP0054 (0.73981166)]
COG0457	COG0566	AQ_1402	AQ_1402	Hypothetical protein {UniProtKB/TrEMBL:O67402}	AQ_1890	AQ_1890	RRNA methylase {UniProtKB/TrEMBL:O67731}	[TP0095-TP0054 (0.73981166)]
COG0457	COG0566	AQ_854	AQ_854	Hypothetical protein {UniProtKB/TrEMBL:O67021}	AQ_1890	AQ_1890	RRNA methylase {UniProtKB/TrEMBL:O67731}	[TP0095-TP0054 (0.73981166)]
COG0457	COG0566	AQ_1896	AQ_1896	Hypothetical protein {UniProtKB/TrEMBL:O67735}	AQ_1661	trmH	Probable tRNA guanosine-2'-O-methyltransferase (EC 2.1.1.34) (tRNA [Gm18] methyltransferase)	[TP0095-TP0054 (0.73981166)]
COG0457	COG0566	AQ_1088	aq_1088	Hypothetical protein aq_1088	AQ_1661	trmH	Probable tRNA guanosine-2'-O-methyltransferase (EC 2.1.1.34) (tRNA [Gm18] methyltransferase)	[TP0095-TP0054 (0.73981166)]
COG0457	COG0566	AQ_1402	AQ_1402	Hypothetical protein {UniProtKB/TrEMBL:O67402}	AQ_1661	trmH	Probable tRNA guanosine-2'-O-methyltransferase (EC 2.1.1.34) (tRNA [Gm18] methyltransferase)	[TP0095-TP0054 (0.73981166)]
COG0457	COG0566	AQ_1989	AQ_1989	Hypothetical protein {UniProtKB/TrEMBL:O67796}	AQ_1661	trmH	Probable tRNA guanosine-2'-O-methyltransferase (EC 2.1.1.34) (tRNA [Gm18] methyltransferase)	[TP0095-TP0054 (0.73981166)]
COG0457	COG0566	AQ_1896	AQ_1896	Hypothetical protein {UniProtKB/TrEMBL:O67735}	AQ_1890	AQ_1890	RRNA methylase {UniProtKB/TrEMBL:O67731}	[TP0095-TP0054 (0.73981166)]
COG0457	COG0566	AQ_1409	AQ_1409	Hypothetical protein {UniProtKB/TrEMBL:O67408}	AQ_1890	AQ_1890	RRNA methylase {UniProtKB/TrEMBL:O67731}	[TP0095-TP0054 (0.73981166)]
COG0457	COG0566	AQ_1185	AQ_1185	Hypothetical protein {UniProtKB/TrEMBL:O67245}	AQ_1890	AQ_1890	RRNA methylase {UniProtKB/TrEMBL:O67731}	[TP0095-TP0054 (0.73981166)]
COG0457	COG0566	AQ_2197	AQ_2197	Hypothetical protein {UniProtKB/TrEMBL:O67941}	AQ_1890	AQ_1890	RRNA methylase {UniProtKB/TrEMBL:O67731}	[TP0095-TP0054 (0.73981166)]
COG0457	COG0566	AQ_1219	AQ_1219	Hypothetical protein {UniProtKB/TrEMBL:O67269}	AQ_1890	AQ_1890	RRNA methylase {UniProtKB/TrEMBL:O67731}	[TP0095-TP0054 (0.73981166)]
COG0457	COG0566	AQ_1409	AQ_1409	Hypothetical protein {UniProtKB/TrEMBL:O67408}	AQ_1661	trmH	Probable tRNA guanosine-2'-O-methyltransferase (EC 2.1.1.34) (tRNA [Gm18] methyltransferase)	[TP0095-TP0054 (0.73981166)]
COG0457	COG0566	AQ_1088	aq_1088	Hypothetical protein aq_1088	AQ_1890	AQ_1890	RRNA methylase {UniProtKB/TrEMBL:O67731}	[TP0095-TP0054 (0.73981166)]
COG0457	COG0566	AQ_1185	AQ_1185	Hypothetical protein {UniProtKB/TrEMBL:O67245}	AQ_1661	trmH	Probable tRNA guanosine-2'-O-methyltransferase (EC 2.1.1.34) (tRNA [Gm18] methyltransferase)	[TP0095-TP0054 (0.73981166)]
COG0457	COG0566	AQ_2197	AQ_2197	Hypothetical protein {UniProtKB/TrEMBL:O67941}	AQ_1661	trmH	Probable tRNA guanosine-2'-O-methyltransferase (EC 2.1.1.34) (tRNA [Gm18] methyltransferase)	[TP0095-TP0054 (0.73981166)]
COG0465	COG0558	AQ_936	ftsH	Cell division protein ftsH homolog (EC 3.4.24.-)	AQ_1480	aq_1480	Hypothetical protein aq_1480	[TP0765-TP0256 (0.8653493)]
COG0465	COG0558	AQ_936	ftsH	Cell division protein ftsH homolog (EC 3.4.24.-)	AQ_2154	pgsA	CDP-diacylglycerol--glycerol-3-phosphate 3-phosphatidyltransferase (EC 2.7.8.5) (Phosphatidylglycerophosphate synthase) (PGP synthase)	[TP0765-TP0256 (0.8653493)]
COG0465	COG0558	AQ_936	ftsH	Cell division protein ftsH homolog (EC 3.4.24.-)	AQ_1244	AQ_1244	Hypothetical protein {UniProtKB/TrEMBL:O67288}	[TP0765-TP0256 (0.8653493)]
COG0465	COG0558	AQ_936	ftsH	Cell division protein ftsH homolog (EC 3.4.24.-)	AQ_958	AQ_958	Phosphotidylglycerophosphate synthase	[TP0765-TP0256 (0.8653493)]
COG0024	COG0462	AQ_076	map	Methionine aminopeptidase (EC 3.4.11.18) (MAP) (Peptidase M)	AQ_1636	prs	Ribose-phosphate pyrophosphokinase (EC 2.7.6.1) (RPPK) (Phosphoribosyl pyrophosphate synthetase) (P-Rib-PP synthetase) (PRPP synthetase)	[TP0842-TP0294 (0.8762697)]
COG0125	COG0361	AQ_969	tmk	Thymidylate kinase {UniProtKB/Swiss-Prot:O67099}	AQ_075.1	infA	Translation initiation factor IF-1	[TP0354-TP0097 (0.8382038)]
COG1536	COG1766	AQ_653	fliG	Flagellar motor switch protein fliG	AQ_1182	fliF	Flagellar M-ring protein	[TP0400-TP0399 (0.9198608), TP0026-TP0399 (0.9539454)]
COG0319	COG0787	AQ_1354	aq_1354	UPF0054 protein aq_1354	AQ_1827	alr	Alanine racemase {UniProtKB/Swiss-Prot:O67687}	[TP0650-TP0681 (0.82058704)]
COG0215	COG1536	AQ_1068	cysS	Cysteinyl-tRNA synthetase (EC 6.1.1.16) (Cysteine--tRNA ligase) (CysRS)	AQ_653	fliG	Flagellar motor switch protein fliG	[TP0091-TP0400 (0.6374247)]
COG0564	COG1418	AQ_1758	aq_1758	Hypothetical RNA pseudouridine synthase aq_1758 (EC 5.4.99.-) (RNA- uridine isomerase) (RNA pseudouridylate synthase)	AQ_1732	aq_1732	UPF0144 protein aq_1732	[TP0154-TP1018 (0.7668753)]
COG0739	COG2204	AQ_1753	AQ_1753	Lipoprotein NlpD {UniProtKB/TrEMBL:O67634}	AQ_1117	AQ_1117	Transcriptional regulator	[TP0706-TP0519 (0.80130965)]
COG0739	COG2204	AQ_1743	AQ_1743	Hypothetical protein {UniProtKB/TrEMBL:O67629}	AQ_164	AQ_164	Transcriptional regulator	[TP0706-TP0519 (0.80130965)]
COG0739	COG2204	AQ_1743	AQ_1743	Hypothetical protein {UniProtKB/TrEMBL:O67629}	AQ_1117	AQ_1117	Transcriptional regulator	[TP0706-TP0519 (0.80130965)]
COG0739	COG2204	AQ_2113	AQ_2113	Hypothetical protein {UniProtKB/TrEMBL:O67878}	AQ_230	AQ_230	Transcriptional regulator	[TP0706-TP0519 (0.80130965)]
COG0739	COG2204	AQ_1743	AQ_1743	Hypothetical protein {UniProtKB/TrEMBL:O67629}	AQ_230	AQ_230	Transcriptional regulator	[TP0706-TP0519 (0.80130965)]
COG0739	COG2204	AQ_1753	AQ_1753	Lipoprotein NlpD {UniProtKB/TrEMBL:O67634}	AQ_164	AQ_164	Transcriptional regulator	[TP0706-TP0519 (0.80130965)]
COG0739	COG2204	AQ_1753	AQ_1753	Lipoprotein NlpD {UniProtKB/TrEMBL:O67634}	AQ_230	AQ_230	Transcriptional regulator	[TP0706-TP0519 (0.80130965)]
COG0739	COG2204	AQ_2113	AQ_2113	Hypothetical protein {UniProtKB/TrEMBL:O67878}	AQ_1117	AQ_1117	Transcriptional regulator	[TP0706-TP0519 (0.80130965)]
COG0739	COG2204	AQ_2113	AQ_2113	Hypothetical protein {UniProtKB/TrEMBL:O67878}	AQ_164	AQ_164	Transcriptional regulator	[TP0706-TP0519 (0.80130965)]
COG0457	COG0495	AQ_854	AQ_854	Hypothetical protein {UniProtKB/TrEMBL:O67021}	AQ_351	leuS	Leucyl-tRNA synthetase alpha subunit (EC 6.1.1.4) (Leucine--tRNA ligase alpha subunit) (LeuRS)	[TP0067-TP0586 (0.714839)]
COG0457	COG0495	AQ_854	AQ_854	Hypothetical protein {UniProtKB/TrEMBL:O67021}	AQ_1770	leuS'	Leucyl-tRNA synthetase subunit beta (EC 6.1.1.4) (Leucine--tRNA ligase subunit beta) (LeuRS)	[TP0067-TP0586 (0.714839)]
COG0457	COG0495	AQ_1896	AQ_1896	Hypothetical protein {UniProtKB/TrEMBL:O67735}	AQ_1770	leuS'	Leucyl-tRNA synthetase subunit beta (EC 6.1.1.4) (Leucine--tRNA ligase subunit beta) (LeuRS)	[TP0067-TP0586 (0.714839)]
COG0457	COG0495	AQ_1896	AQ_1896	Hypothetical protein {UniProtKB/TrEMBL:O67735}	AQ_351	leuS	Leucyl-tRNA synthetase alpha subunit (EC 6.1.1.4) (Leucine--tRNA ligase alpha subunit) (LeuRS)	[TP0067-TP0586 (0.714839)]
COG0457	COG0495	AQ_1185	AQ_1185	Hypothetical protein {UniProtKB/TrEMBL:O67245}	AQ_1770	leuS'	Leucyl-tRNA synthetase subunit beta (EC 6.1.1.4) (Leucine--tRNA ligase subunit beta) (LeuRS)	[TP0067-TP0586 (0.714839)]
COG0457	COG0495	AQ_1409	AQ_1409	Hypothetical protein {UniProtKB/TrEMBL:O67408}	AQ_351	leuS	Leucyl-tRNA synthetase alpha subunit (EC 6.1.1.4) (Leucine--tRNA ligase alpha subunit) (LeuRS)	[TP0067-TP0586 (0.714839)]
COG0457	COG0495	AQ_2197	AQ_2197	Hypothetical protein {UniProtKB/TrEMBL:O67941}	AQ_351	leuS	Leucyl-tRNA synthetase alpha subunit (EC 6.1.1.4) (Leucine--tRNA ligase alpha subunit) (LeuRS)	[TP0067-TP0586 (0.714839)]
COG0457	COG0495	AQ_1185	AQ_1185	Hypothetical protein {UniProtKB/TrEMBL:O67245}	AQ_351	leuS	Leucyl-tRNA synthetase alpha subunit (EC 6.1.1.4) (Leucine--tRNA ligase alpha subunit) (LeuRS)	[TP0067-TP0586 (0.714839)]
COG0457	COG0495	AQ_1088	aq_1088	Hypothetical protein aq_1088	AQ_1770	leuS'	Leucyl-tRNA synthetase subunit beta (EC 6.1.1.4) (Leucine--tRNA ligase subunit beta) (LeuRS)	[TP0067-TP0586 (0.714839)]
COG0457	COG0495	AQ_1219	AQ_1219	Hypothetical protein {UniProtKB/TrEMBL:O67269}	AQ_351	leuS	Leucyl-tRNA synthetase alpha subunit (EC 6.1.1.4) (Leucine--tRNA ligase alpha subunit) (LeuRS)	[TP0067-TP0586 (0.714839)]
COG0457	COG0495	AQ_1402	AQ_1402	Hypothetical protein {UniProtKB/TrEMBL:O67402}	AQ_1770	leuS'	Leucyl-tRNA synthetase subunit beta (EC 6.1.1.4) (Leucine--tRNA ligase subunit beta) (LeuRS)	[TP0067-TP0586 (0.714839)]
COG0457	COG0495	AQ_1989	AQ_1989	Hypothetical protein {UniProtKB/TrEMBL:O67796}	AQ_1770	leuS'	Leucyl-tRNA synthetase subunit beta (EC 6.1.1.4) (Leucine--tRNA ligase subunit beta) (LeuRS)	[TP0067-TP0586 (0.714839)]
COG0457	COG0495	AQ_1088	aq_1088	Hypothetical protein aq_1088	AQ_351	leuS	Leucyl-tRNA synthetase alpha subunit (EC 6.1.1.4) (Leucine--tRNA ligase alpha subunit) (LeuRS)	[TP0067-TP0586 (0.714839)]
COG0457	COG0495	AQ_1989	AQ_1989	Hypothetical protein {UniProtKB/TrEMBL:O67796}	AQ_351	leuS	Leucyl-tRNA synthetase alpha subunit (EC 6.1.1.4) (Leucine--tRNA ligase alpha subunit) (LeuRS)	[TP0067-TP0586 (0.714839)]
COG0457	COG0495	AQ_1219	AQ_1219	Hypothetical protein {UniProtKB/TrEMBL:O67269}	AQ_1770	leuS'	Leucyl-tRNA synthetase subunit beta (EC 6.1.1.4) (Leucine--tRNA ligase subunit beta) (LeuRS)	[TP0067-TP0586 (0.714839)]
COG0457	COG0495	AQ_1402	AQ_1402	Hypothetical protein {UniProtKB/TrEMBL:O67402}	AQ_351	leuS	Leucyl-tRNA synthetase alpha subunit (EC 6.1.1.4) (Leucine--tRNA ligase alpha subunit) (LeuRS)	[TP0067-TP0586 (0.714839)]
COG0457	COG0495	AQ_2197	AQ_2197	Hypothetical protein {UniProtKB/TrEMBL:O67941}	AQ_1770	leuS'	Leucyl-tRNA synthetase subunit beta (EC 6.1.1.4) (Leucine--tRNA ligase subunit beta) (LeuRS)	[TP0067-TP0586 (0.714839)]
COG0457	COG0495	AQ_1409	AQ_1409	Hypothetical protein {UniProtKB/TrEMBL:O67408}	AQ_1770	leuS'	Leucyl-tRNA synthetase subunit beta (EC 6.1.1.4) (Leucine--tRNA ligase subunit beta) (LeuRS)	[TP0067-TP0586 (0.714839)]
COG0257	COG0472	AQ_075	AQ_075	50S ribosomal protein L36	AQ_053	mraY	Phospho-N-acetylmuramoyl-pentapeptide-transferase (EC 2.7.8.13) (UDP- MurNAc-pentapeptide phosphotransferase)	[TP0209-TP0345 (0.64932555)]
COG0257	COG0472	AQ_075	AQ_075	50S ribosomal protein L36	AQ_519	AQ_519	Undecaprenyl-phosphate-alpha-N-acetylglucosaminyl	[TP0209-TP0345 (0.64932555)]
COG0358	COG0457	AQ_1493	dnaG	DNA primase {UniProtKB/Swiss-Prot:O67465}	AQ_1402	AQ_1402	Hypothetical protein {UniProtKB/TrEMBL:O67402}	[TP0492-TP0648 (0.5111708)]
COG0358	COG0457	AQ_1493	dnaG	DNA primase {UniProtKB/Swiss-Prot:O67465}	AQ_1989	AQ_1989	Hypothetical protein {UniProtKB/TrEMBL:O67796}	[TP0492-TP0648 (0.5111708)]
COG0358	COG0457	AQ_1493	dnaG	DNA primase {UniProtKB/Swiss-Prot:O67465}	AQ_854	AQ_854	Hypothetical protein {UniProtKB/TrEMBL:O67021}	[TP0492-TP0648 (0.5111708)]
COG0358	COG0457	AQ_1493	dnaG	DNA primase {UniProtKB/Swiss-Prot:O67465}	AQ_1896	AQ_1896	Hypothetical protein {UniProtKB/TrEMBL:O67735}	[TP0492-TP0648 (0.5111708)]
COG0358	COG0457	AQ_1493	dnaG	DNA primase {UniProtKB/Swiss-Prot:O67465}	AQ_2197	AQ_2197	Hypothetical protein {UniProtKB/TrEMBL:O67941}	[TP0492-TP0648 (0.5111708)]
COG0358	COG0457	AQ_1493	dnaG	DNA primase {UniProtKB/Swiss-Prot:O67465}	AQ_1185	AQ_1185	Hypothetical protein {UniProtKB/TrEMBL:O67245}	[TP0492-TP0648 (0.5111708)]
COG0358	COG0457	AQ_1493	dnaG	DNA primase {UniProtKB/Swiss-Prot:O67465}	AQ_1219	AQ_1219	Hypothetical protein {UniProtKB/TrEMBL:O67269}	[TP0492-TP0648 (0.5111708)]
COG0358	COG0457	AQ_1493	dnaG	DNA primase {UniProtKB/Swiss-Prot:O67465}	AQ_1088	aq_1088	Hypothetical protein aq_1088	[TP0492-TP0648 (0.5111708)]
COG0358	COG0457	AQ_1493	dnaG	DNA primase {UniProtKB/Swiss-Prot:O67465}	AQ_1409	AQ_1409	Hypothetical protein {UniProtKB/TrEMBL:O67408}	[TP0492-TP0648 (0.5111708)]
COG0766	COG1419	AQ_1281	murA	UDP-N-acetylglucosamine 1-carboxyvinyltransferase (EC 2.5.1.7) (Enoylpyruvate transferase) (UDP-N-acetylglucosamine enolpyruvyl transferase) (EPT)	AQ_1214	flhF	Flagellar biosynthesis protein flhF (Flagella-associated GTP-binding protein)	[TP0029-TP0713 (0.80866665)]
COG1214	COG1516	AQ_082	AQ_082	Hypothetical protein {UniProtKB/TrEMBL:O66494}	AQ_2002	AQ_2002	Flagellar protein FliS {UniProtKB/TrEMBL:O67806}	[TP0876-TP0943 (0.57131183)]
COG0024	COG0125	AQ_076	map	Methionine aminopeptidase (EC 3.4.11.18) (MAP) (Peptidase M)	AQ_969	tmk	Thymidylate kinase {UniProtKB/Swiss-Prot:O67099}	[TP0842-TP0354 (0.8096375)]
COG0618	COG1214	AQ_1630	AQ_1630	Hypothetical protein {UniProtKB/TrEMBL:O67552}	AQ_082	AQ_082	Hypothetical protein {UniProtKB/TrEMBL:O66494}	[TP0803-TP0876 (0.700686)]
COG0257	COG0779	AQ_075	AQ_075	50S ribosomal protein L36	AQ_260	aq_260	Hypothetical UPF0090 protein AQ_260	[TP0209-TP0893 (0.7461857)]
COG1291	COG1291	AQ_1003	motA	Chemotaxis protein motA (Motility protein A)	AQ_1003	motA	Chemotaxis protein motA (Motility protein A)	[TP0725-TP0725 (0.8044664)]
COG0275	COG1815	AQ_1875	mraW	S-adenosyl-methyltransferase mraW (EC 2.1.1.-)	AQ_1184	flgB	Flagellar basal-body rod protein flgB	[TP0384-TP0396 (0.81050646)]
COG1536	COG1536	AQ_653	fliG	Flagellar motor switch protein fliG	AQ_653	fliG	Flagellar motor switch protein fliG	[TP0026-TP0400 (0.5928469)]
COG0457	COG0845	AQ_1896	AQ_1896	Hypothetical protein {UniProtKB/TrEMBL:O67735}	AQ_698	AQ_698	Acriflavin resistance protein AcrE	[TP0648-TP0965 (0.54118866)]
COG0457	COG0845	AQ_1185	AQ_1185	Hypothetical protein {UniProtKB/TrEMBL:O67245}	AQ_1132	AQ_1132	Cation efflux system {UniProtKB/TrEMBL:O67207}	[TP0648-TP0965 (0.54118866)]
COG0457	COG0845	AQ_1088	aq_1088	Hypothetical protein aq_1088	AQ_698	AQ_698	Acriflavin resistance protein AcrE	[TP0648-TP0965 (0.54118866)]
COG0457	COG0845	AQ_2197	AQ_2197	Hypothetical protein {UniProtKB/TrEMBL:O67941}	AQ_986	AQ_986	Hypothetical protein {UniProtKB/TrEMBL:O67111}	[TP0648-TP0965 (0.54118866)]
COG0457	COG0845	AQ_1989	AQ_1989	Hypothetical protein {UniProtKB/TrEMBL:O67796}	AQ_986	AQ_986	Hypothetical protein {UniProtKB/TrEMBL:O67111}	[TP0648-TP0965 (0.54118866)]
COG0457	COG0845	AQ_1409	AQ_1409	Hypothetical protein {UniProtKB/TrEMBL:O67408}	AQ_1687	AQ_1687	Hypothetical protein {UniProtKB/TrEMBL:O67595}	[TP0648-TP0965 (0.54118866)]
COG0457	COG0845	AQ_1185	AQ_1185	Hypothetical protein {UniProtKB/TrEMBL:O67245}	AQ_1687	AQ_1687	Hypothetical protein {UniProtKB/TrEMBL:O67595}	[TP0648-TP0965 (0.54118866)]
COG0457	COG0845	AQ_1409	AQ_1409	Hypothetical protein {UniProtKB/TrEMBL:O67408}	AQ_986	AQ_986	Hypothetical protein {UniProtKB/TrEMBL:O67111}	[TP0648-TP0965 (0.54118866)]
COG0457	COG0845	AQ_1896	AQ_1896	Hypothetical protein {UniProtKB/TrEMBL:O67735}	AQ_294	AQ_294	Hypothetical protein {UniProtKB/TrEMBL:O66644}	[TP0648-TP0965 (0.54118866)]
COG0457	COG0845	AQ_1185	AQ_1185	Hypothetical protein {UniProtKB/TrEMBL:O67245}	AQ_698	AQ_698	Acriflavin resistance protein AcrE	[TP0648-TP0965 (0.54118866)]
COG0457	COG0845	AQ_1185	AQ_1185	Hypothetical protein {UniProtKB/TrEMBL:O67245}	AQ_986	AQ_986	Hypothetical protein {UniProtKB/TrEMBL:O67111}	[TP0648-TP0965 (0.54118866)]
COG0457	COG0845	AQ_854	AQ_854	Hypothetical protein {UniProtKB/TrEMBL:O67021}	AQ_1132	AQ_1132	Cation efflux system {UniProtKB/TrEMBL:O67207}	[TP0648-TP0965 (0.54118866)]
COG0457	COG0845	AQ_1402	AQ_1402	Hypothetical protein {UniProtKB/TrEMBL:O67402}	AQ_1687	AQ_1687	Hypothetical protein {UniProtKB/TrEMBL:O67595}	[TP0648-TP0965 (0.54118866)]
COG0457	COG0845	AQ_1088	aq_1088	Hypothetical protein aq_1088	AQ_1331	AQ_1331	Cation efflux system {UniProtKB/TrEMBL:O67350}	[TP0648-TP0965 (0.54118866)]
COG0457	COG0845	AQ_2197	AQ_2197	Hypothetical protein {UniProtKB/TrEMBL:O67941}	AQ_698	AQ_698	Acriflavin resistance protein AcrE	[TP0648-TP0965 (0.54118866)]
COG0457	COG0845	AQ_1896	AQ_1896	Hypothetical protein {UniProtKB/TrEMBL:O67735}	AQ_986	AQ_986	Hypothetical protein {UniProtKB/TrEMBL:O67111}	[TP0648-TP0965 (0.54118866)]
COG0457	COG0845	AQ_1409	AQ_1409	Hypothetical protein {UniProtKB/TrEMBL:O67408}	AQ_1331	AQ_1331	Cation efflux system {UniProtKB/TrEMBL:O67350}	[TP0648-TP0965 (0.54118866)]
COG0457	COG0845	AQ_1896	AQ_1896	Hypothetical protein {UniProtKB/TrEMBL:O67735}	AQ_1132	AQ_1132	Cation efflux system {UniProtKB/TrEMBL:O67207}	[TP0648-TP0965 (0.54118866)]
COG0457	COG0845	AQ_1402	AQ_1402	Hypothetical protein {UniProtKB/TrEMBL:O67402}	AQ_294	AQ_294	Hypothetical protein {UniProtKB/TrEMBL:O66644}	[TP0648-TP0965 (0.54118866)]
COG0457	COG0845	AQ_1409	AQ_1409	Hypothetical protein {UniProtKB/TrEMBL:O67408}	AQ_1132	AQ_1132	Cation efflux system {UniProtKB/TrEMBL:O67207}	[TP0648-TP0965 (0.54118866)]
COG0457	COG0845	AQ_1409	AQ_1409	Hypothetical protein {UniProtKB/TrEMBL:O67408}	AQ_468	AQ_468	Cation efflux system {UniProtKB/TrEMBL:O66769}	[TP0648-TP0965 (0.54118866)]
COG0457	COG0845	AQ_1219	AQ_1219	Hypothetical protein {UniProtKB/TrEMBL:O67269}	AQ_1687	AQ_1687	Hypothetical protein {UniProtKB/TrEMBL:O67595}	[TP0648-TP0965 (0.54118866)]
COG0457	COG0845	AQ_1402	AQ_1402	Hypothetical protein {UniProtKB/TrEMBL:O67402}	AQ_468	AQ_468	Cation efflux system {UniProtKB/TrEMBL:O66769}	[TP0648-TP0965 (0.54118866)]
COG0457	COG0845	AQ_854	AQ_854	Hypothetical protein {UniProtKB/TrEMBL:O67021}	AQ_986	AQ_986	Hypothetical protein {UniProtKB/TrEMBL:O67111}	[TP0648-TP0965 (0.54118866)]
COG0457	COG0845	AQ_1402	AQ_1402	Hypothetical protein {UniProtKB/TrEMBL:O67402}	AQ_1132	AQ_1132	Cation efflux system {UniProtKB/TrEMBL:O67207}	[TP0648-TP0965 (0.54118866)]
COG0457	COG0845	AQ_1402	AQ_1402	Hypothetical protein {UniProtKB/TrEMBL:O67402}	AQ_986	AQ_986	Hypothetical protein {UniProtKB/TrEMBL:O67111}	[TP0648-TP0965 (0.54118866)]
COG0457	COG0845	AQ_854	AQ_854	Hypothetical protein {UniProtKB/TrEMBL:O67021}	AQ_698	AQ_698	Acriflavin resistance protein AcrE	[TP0648-TP0965 (0.54118866)]
COG0457	COG0845	AQ_2197	AQ_2197	Hypothetical protein {UniProtKB/TrEMBL:O67941}	AQ_468	AQ_468	Cation efflux system {UniProtKB/TrEMBL:O66769}	[TP0648-TP0965 (0.54118866)]
COG0457	COG0845	AQ_1219	AQ_1219	Hypothetical protein {UniProtKB/TrEMBL:O67269}	AQ_698	AQ_698	Acriflavin resistance protein AcrE	[TP0648-TP0965 (0.54118866)]
COG0457	COG0845	AQ_1989	AQ_1989	Hypothetical protein {UniProtKB/TrEMBL:O67796}	AQ_468	AQ_468	Cation efflux system {UniProtKB/TrEMBL:O66769}	[TP0648-TP0965 (0.54118866)]
COG0457	COG0845	AQ_1409	AQ_1409	Hypothetical protein {UniProtKB/TrEMBL:O67408}	AQ_698	AQ_698	Acriflavin resistance protein AcrE	[TP0648-TP0965 (0.54118866)]
COG0457	COG0845	AQ_1185	AQ_1185	Hypothetical protein {UniProtKB/TrEMBL:O67245}	AQ_468	AQ_468	Cation efflux system {UniProtKB/TrEMBL:O66769}	[TP0648-TP0965 (0.54118866)]
COG0457	COG0845	AQ_1219	AQ_1219	Hypothetical protein {UniProtKB/TrEMBL:O67269}	AQ_1331	AQ_1331	Cation efflux system {UniProtKB/TrEMBL:O67350}	[TP0648-TP0965 (0.54118866)]
COG0457	COG0845	AQ_2197	AQ_2197	Hypothetical protein {UniProtKB/TrEMBL:O67941}	AQ_1132	AQ_1132	Cation efflux system {UniProtKB/TrEMBL:O67207}	[TP0648-TP0965 (0.54118866)]
COG0457	COG0845	AQ_1989	AQ_1989	Hypothetical protein {UniProtKB/TrEMBL:O67796}	AQ_698	AQ_698	Acriflavin resistance protein AcrE	[TP0648-TP0965 (0.54118866)]
COG0457	COG0845	AQ_1989	AQ_1989	Hypothetical protein {UniProtKB/TrEMBL:O67796}	AQ_1687	AQ_1687	Hypothetical protein {UniProtKB/TrEMBL:O67595}	[TP0648-TP0965 (0.54118866)]
COG0457	COG0845	AQ_854	AQ_854	Hypothetical protein {UniProtKB/TrEMBL:O67021}	AQ_294	AQ_294	Hypothetical protein {UniProtKB/TrEMBL:O66644}	[TP0648-TP0965 (0.54118866)]
COG0457	COG0845	AQ_1896	AQ_1896	Hypothetical protein {UniProtKB/TrEMBL:O67735}	AQ_468	AQ_468	Cation efflux system {UniProtKB/TrEMBL:O66769}	[TP0648-TP0965 (0.54118866)]
COG0457	COG0845	AQ_1088	aq_1088	Hypothetical protein aq_1088	AQ_1132	AQ_1132	Cation efflux system {UniProtKB/TrEMBL:O67207}	[TP0648-TP0965 (0.54118866)]
COG0457	COG0845	AQ_2197	AQ_2197	Hypothetical protein {UniProtKB/TrEMBL:O67941}	AQ_1331	AQ_1331	Cation efflux system {UniProtKB/TrEMBL:O67350}	[TP0648-TP0965 (0.54118866)]
COG0457	COG0845	AQ_1185	AQ_1185	Hypothetical protein {UniProtKB/TrEMBL:O67245}	AQ_294	AQ_294	Hypothetical protein {UniProtKB/TrEMBL:O66644}	[TP0648-TP0965 (0.54118866)]
COG0457	COG0845	AQ_1402	AQ_1402	Hypothetical protein {UniProtKB/TrEMBL:O67402}	AQ_1331	AQ_1331	Cation efflux system {UniProtKB/TrEMBL:O67350}	[TP0648-TP0965 (0.54118866)]
COG0457	COG0845	AQ_854	AQ_854	Hypothetical protein {UniProtKB/TrEMBL:O67021}	AQ_1687	AQ_1687	Hypothetical protein {UniProtKB/TrEMBL:O67595}	[TP0648-TP0965 (0.54118866)]
COG0457	COG0845	AQ_1088	aq_1088	Hypothetical protein aq_1088	AQ_986	AQ_986	Hypothetical protein {UniProtKB/TrEMBL:O67111}	[TP0648-TP0965 (0.54118866)]
COG0457	COG0845	AQ_1896	AQ_1896	Hypothetical protein {UniProtKB/TrEMBL:O67735}	AQ_1331	AQ_1331	Cation efflux system {UniProtKB/TrEMBL:O67350}	[TP0648-TP0965 (0.54118866)]
COG0457	COG0845	AQ_1219	AQ_1219	Hypothetical protein {UniProtKB/TrEMBL:O67269}	AQ_294	AQ_294	Hypothetical protein {UniProtKB/TrEMBL:O66644}	[TP0648-TP0965 (0.54118866)]
COG0457	COG0845	AQ_1989	AQ_1989	Hypothetical protein {UniProtKB/TrEMBL:O67796}	AQ_294	AQ_294	Hypothetical protein {UniProtKB/TrEMBL:O66644}	[TP0648-TP0965 (0.54118866)]
COG0457	COG0845	AQ_1219	AQ_1219	Hypothetical protein {UniProtKB/TrEMBL:O67269}	AQ_468	AQ_468	Cation efflux system {UniProtKB/TrEMBL:O66769}	[TP0648-TP0965 (0.54118866)]
COG0457	COG0845	AQ_1402	AQ_1402	Hypothetical protein {UniProtKB/TrEMBL:O67402}	AQ_698	AQ_698	Acriflavin resistance protein AcrE	[TP0648-TP0965 (0.54118866)]
COG0457	COG0845	AQ_1219	AQ_1219	Hypothetical protein {UniProtKB/TrEMBL:O67269}	AQ_1132	AQ_1132	Cation efflux system {UniProtKB/TrEMBL:O67207}	[TP0648-TP0965 (0.54118866)]
COG0457	COG0845	AQ_854	AQ_854	Hypothetical protein {UniProtKB/TrEMBL:O67021}	AQ_468	AQ_468	Cation efflux system {UniProtKB/TrEMBL:O66769}	[TP0648-TP0965 (0.54118866)]
COG0457	COG0845	AQ_1088	aq_1088	Hypothetical protein aq_1088	AQ_468	AQ_468	Cation efflux system {UniProtKB/TrEMBL:O66769}	[TP0648-TP0965 (0.54118866)]
COG0457	COG0845	AQ_1409	AQ_1409	Hypothetical protein {UniProtKB/TrEMBL:O67408}	AQ_294	AQ_294	Hypothetical protein {UniProtKB/TrEMBL:O66644}	[TP0648-TP0965 (0.54118866)]
COG0457	COG0845	AQ_2197	AQ_2197	Hypothetical protein {UniProtKB/TrEMBL:O67941}	AQ_1687	AQ_1687	Hypothetical protein {UniProtKB/TrEMBL:O67595}	[TP0648-TP0965 (0.54118866)]
COG0457	COG0845	AQ_1185	AQ_1185	Hypothetical protein {UniProtKB/TrEMBL:O67245}	AQ_1331	AQ_1331	Cation efflux system {UniProtKB/TrEMBL:O67350}	[TP0648-TP0965 (0.54118866)]
COG0457	COG0845	AQ_1989	AQ_1989	Hypothetical protein {UniProtKB/TrEMBL:O67796}	AQ_1132	AQ_1132	Cation efflux system {UniProtKB/TrEMBL:O67207}	[TP0648-TP0965 (0.54118866)]
COG0457	COG0845	AQ_854	AQ_854	Hypothetical protein {UniProtKB/TrEMBL:O67021}	AQ_1331	AQ_1331	Cation efflux system {UniProtKB/TrEMBL:O67350}	[TP0648-TP0965 (0.54118866)]
COG0457	COG0845	AQ_1219	AQ_1219	Hypothetical protein {UniProtKB/TrEMBL:O67269}	AQ_986	AQ_986	Hypothetical protein {UniProtKB/TrEMBL:O67111}	[TP0648-TP0965 (0.54118866)]
COG0457	COG0845	AQ_2197	AQ_2197	Hypothetical protein {UniProtKB/TrEMBL:O67941}	AQ_294	AQ_294	Hypothetical protein {UniProtKB/TrEMBL:O66644}	[TP0648-TP0965 (0.54118866)]
COG0457	COG0845	AQ_1989	AQ_1989	Hypothetical protein {UniProtKB/TrEMBL:O67796}	AQ_1331	AQ_1331	Cation efflux system {UniProtKB/TrEMBL:O67350}	[TP0648-TP0965 (0.54118866)]
COG0457	COG0845	AQ_1896	AQ_1896	Hypothetical protein {UniProtKB/TrEMBL:O67735}	AQ_1687	AQ_1687	Hypothetical protein {UniProtKB/TrEMBL:O67595}	[TP0648-TP0965 (0.54118866)]
COG0457	COG0845	AQ_1088	aq_1088	Hypothetical protein aq_1088	AQ_1687	AQ_1687	Hypothetical protein {UniProtKB/TrEMBL:O67595}	[TP0648-TP0965 (0.54118866)]
COG0457	COG0845	AQ_1088	aq_1088	Hypothetical protein aq_1088	AQ_294	AQ_294	Hypothetical protein {UniProtKB/TrEMBL:O66644}	[TP0648-TP0965 (0.54118866)]
COG1749	COG1843	AQ_1859	flgE	Flagellar hook protein flgE	AQ_1858	AQ_1858	Flagellar hook assembly protein	[TP0727-TP0728 (0.8651164)]
COG1516	COG1516	AQ_2002	AQ_2002	Flagellar protein FliS {UniProtKB/TrEMBL:O67806}	AQ_2002	AQ_2002	Flagellar protein FliS {UniProtKB/TrEMBL:O67806}	[TP0943-TP0943 (0.5311184)]
COG1109	COG1157	AQ_512	AQ_512	Hypothetical protein {UniProtKB/TrEMBL:O66800}	AQ_1595	fliI	Flagellum-specific ATP synthase (EC 3.6.3.14)	[TP0413-TP0402 (0.78400123)]
COG1109	COG1157	AQ_501	AQ_501	Phosphoglucomutase/phosphomannomutase	AQ_1595	fliI	Flagellum-specific ATP synthase (EC 3.6.3.14)	[TP0413-TP0402 (0.78400123)]
COG1109	COG1157	AQ_718	AQ_718	Mannose-1-phosphate guanyltransferase	AQ_1595	fliI	Flagellum-specific ATP synthase (EC 3.6.3.14)	[TP0413-TP0402 (0.78400123)]
COG0217	COG1235	AQ_1575	aq_1575	Hypothetical UPF0082 protein AQ_1575	AQ_1625	AQ_1625	Hypothetical protein {UniProtKB/TrEMBL:O67548}	[TP0474-TP0489 (0.71912634)]
COG0012	COG0188	AQ_609	AQ_609	Hypothetical protein {UniProtKB/TrEMBL:O66865}	AQ_980	gyrA	DNA gyrase subunit A (EC 5.99.1.3)	[TP0124-TP0005 (0.7149395)]
COG0206	COG1774	AQ_525	ftsZ	Cell division protein ftsZ	AQ_1527	AQ_1527	Hypothetical protein {UniProtKB/TrEMBL:O67487}	[TP0390-TP0046 (0.67547834)]
COG0324	COG1558	AQ_1067	miaA	tRNA delta(2)-isopentenylpyrophosphate transferase (EC 2.5.1.8) (IPP transferase) (Isopentenyl-diphosphate:tRNA isopentenyltransferase) (IPTase) (IPPT)	AQ_1183	flgC	Flagellar basal-body rod protein flgC	[TP0637-TP0397 (0.66148543)]
COG0530	COG0621	AQ_066	AQ_066	Hypothetical protein {UniProtKB/TrEMBL:O66480}	AQ_474	aq_474	Hypothetical UPF0004 protein aq_474	[TP1034-TP0269 (0.7081234)]
COG0530	COG0621	AQ_066	AQ_066	Hypothetical protein {UniProtKB/TrEMBL:O66480}	AQ_849	aq_849	Hypothetical UPF0004 protein aq_849	[TP1034-TP0269 (0.7081234)]
COG0530	COG0621	AQ_066	AQ_066	Hypothetical protein {UniProtKB/TrEMBL:O66480}	AQ_284	aq_284	Hypothetical UPF0004 protein aq_284	[TP1034-TP0269 (0.7081234)]
COG0528	COG1774	AQ_713	pyrH	Uridylate kinase (EC 2.7.4.-) (UK) (Uridine monophosphate kinase) (UMP kinase)	AQ_1527	AQ_1527	Hypothetical protein {UniProtKB/TrEMBL:O67487}	[TP0099-TP0046 (0.65377367)]
COG0462	COG0492	AQ_1636	prs	Ribose-phosphate pyrophosphokinase (EC 2.7.6.1) (RPPK) (Phosphoribosyl pyrophosphate synthetase) (P-Rib-PP synthetase) (PRPP synthetase)	AQ_407	AQ_407	Hypothetical protein {UniProtKB/TrEMBL:O66724}	[TP0294-TP0814 (0.8323514)]
COG0462	COG0492	AQ_1636	prs	Ribose-phosphate pyrophosphokinase (EC 2.7.6.1) (RPPK) (Phosphoribosyl pyrophosphate synthetase) (P-Rib-PP synthetase) (PRPP synthetase)	AQ_500	trxB	Thioredoxin reductase (EC 1.8.1.9) (TRXR)	[TP0294-TP0814 (0.8323514)]
COG0178	COG0272	AQ_686	uvrA	UvrABC system protein A (UvrA protein) (Excinuclease ABC subunit A)	AQ_633	ligA	DNA ligase (EC 6.5.1.2) (Polydeoxyribonucleotide synthase [NAD+])	[TP0514-TP0634 (0.7537598)]
COG0257	COG2204	AQ_075	AQ_075	50S ribosomal protein L36	AQ_230	AQ_230	Transcriptional regulator	[TP0209-TP0519 (0.6010877)]
COG0257	COG2204	AQ_075	AQ_075	50S ribosomal protein L36	AQ_164	AQ_164	Transcriptional regulator	[TP0209-TP0519 (0.6010877)]
COG0257	COG2204	AQ_075	AQ_075	50S ribosomal protein L36	AQ_1117	AQ_1117	Transcriptional regulator	[TP0209-TP0519 (0.6010877)]
COG0495	COG1558	AQ_1770	leuS'	Leucyl-tRNA synthetase subunit beta (EC 6.1.1.4) (Leucine--tRNA ligase subunit beta) (LeuRS)	AQ_1183	flgC	Flagellar basal-body rod protein flgC	[TP0586-TP0397 (0.60331625)]
COG0495	COG1558	AQ_351	leuS	Leucyl-tRNA synthetase alpha subunit (EC 6.1.1.4) (Leucine--tRNA ligase alpha subunit) (LeuRS)	AQ_1183	flgC	Flagellar basal-body rod protein flgC	[TP0586-TP0397 (0.60331625)]
COG0608	COG1159	AQ_2155	AQ_2155	Single-strand-DNA-specific exonuclease RecJ	AQ_1994	era	GTP-binding protein era homolog	[TP0704-TP0541 (0.7586372)]
COG0242	COG0263	AQ_579	def	Peptide deformylase (EC 3.5.1.88) (PDF) (Polypeptide deformylase)	AQ_1134	proB	Glutamate 5-kinase (EC 2.7.2.11) (Gamma-glutamyl kinase) (GK)	[TP0757-TP0351 (0.5771584)]
COG0739	COG4786	AQ_1743	AQ_1743	Hypothetical protein {UniProtKB/TrEMBL:O67629}	AQ_834	AQ_834	Flagellar hook basal-body protein FlgG	[TP0782-TP0961 (0.69582695)]
COG0739	COG4786	AQ_1743	AQ_1743	Hypothetical protein {UniProtKB/TrEMBL:O67629}	AQ_2051	AQ_2051	Flagellar hook basal-body protein FlgG	[TP0782-TP0961 (0.69582695)]
COG0739	COG4786	AQ_2113	AQ_2113	Hypothetical protein {UniProtKB/TrEMBL:O67878}	AQ_2051	AQ_2051	Flagellar hook basal-body protein FlgG	[TP0782-TP0961 (0.69582695)]
COG0739	COG4786	AQ_2113	AQ_2113	Hypothetical protein {UniProtKB/TrEMBL:O67878}	AQ_834	AQ_834	Flagellar hook basal-body protein FlgG	[TP0782-TP0961 (0.69582695)]
COG0739	COG4786	AQ_1753	AQ_1753	Lipoprotein NlpD {UniProtKB/TrEMBL:O67634}	AQ_834	AQ_834	Flagellar hook basal-body protein FlgG	[TP0782-TP0961 (0.69582695)]
COG0739	COG4786	AQ_1753	AQ_1753	Lipoprotein NlpD {UniProtKB/TrEMBL:O67634}	AQ_2051	AQ_2051	Flagellar hook basal-body protein FlgG	[TP0782-TP0961 (0.69582695)]
COG0124	COG0546	AQ_122	hisS	Histidyl-tRNA synthetase (EC 6.1.1.21) (Histidine--tRNA ligase) (HisRS)	AQ_1342	gph	Phosphoglycolate phosphatase (EC 3.1.3.18) (PGPase) (PGP)	[TP0641-TP0554 (0.5196431)]
COG0257	COG0773	AQ_075	AQ_075	50S ribosomal protein L36	AQ_1360	murC	UDP-N-acetylmuramate--L-alanine ligase (EC 6.3.2.8) (UDP-N- acetylmuramoyl-L-alanine synthetase)	[TP0209-TP0341 (0.6926446)]
COG0457	COG2204	AQ_1402	AQ_1402	Hypothetical protein {UniProtKB/TrEMBL:O67402}	AQ_230	AQ_230	Transcriptional regulator	[TP0067-TP0519 (0.7741208)]
COG0457	COG2204	AQ_2197	AQ_2197	Hypothetical protein {UniProtKB/TrEMBL:O67941}	AQ_230	AQ_230	Transcriptional regulator	[TP0067-TP0519 (0.7741208)]
COG0457	COG2204	AQ_1989	AQ_1989	Hypothetical protein {UniProtKB/TrEMBL:O67796}	AQ_1117	AQ_1117	Transcriptional regulator	[TP0067-TP0519 (0.7741208)]
COG0457	COG2204	AQ_1896	AQ_1896	Hypothetical protein {UniProtKB/TrEMBL:O67735}	AQ_164	AQ_164	Transcriptional regulator	[TP0067-TP0519 (0.7741208)]
COG0457	COG2204	AQ_2197	AQ_2197	Hypothetical protein {UniProtKB/TrEMBL:O67941}	AQ_164	AQ_164	Transcriptional regulator	[TP0067-TP0519 (0.7741208)]
COG0457	COG2204	AQ_1219	AQ_1219	Hypothetical protein {UniProtKB/TrEMBL:O67269}	AQ_1117	AQ_1117	Transcriptional regulator	[TP0067-TP0519 (0.7741208)]
COG0457	COG2204	AQ_1088	aq_1088	Hypothetical protein aq_1088	AQ_1117	AQ_1117	Transcriptional regulator	[TP0067-TP0519 (0.7741208)]
COG0457	COG2204	AQ_1989	AQ_1989	Hypothetical protein {UniProtKB/TrEMBL:O67796}	AQ_164	AQ_164	Transcriptional regulator	[TP0067-TP0519 (0.7741208)]
COG0457	COG2204	AQ_1409	AQ_1409	Hypothetical protein {UniProtKB/TrEMBL:O67408}	AQ_164	AQ_164	Transcriptional regulator	[TP0067-TP0519 (0.7741208)]
COG0457	COG2204	AQ_1185	AQ_1185	Hypothetical protein {UniProtKB/TrEMBL:O67245}	AQ_230	AQ_230	Transcriptional regulator	[TP0067-TP0519 (0.7741208)]
COG0457	COG2204	AQ_854	AQ_854	Hypothetical protein {UniProtKB/TrEMBL:O67021}	AQ_230	AQ_230	Transcriptional regulator	[TP0067-TP0519 (0.7741208)]
COG0457	COG2204	AQ_1989	AQ_1989	Hypothetical protein {UniProtKB/TrEMBL:O67796}	AQ_230	AQ_230	Transcriptional regulator	[TP0067-TP0519 (0.7741208)]
COG0457	COG2204	AQ_1185	AQ_1185	Hypothetical protein {UniProtKB/TrEMBL:O67245}	AQ_164	AQ_164	Transcriptional regulator	[TP0067-TP0519 (0.7741208)]
COG0457	COG2204	AQ_1219	AQ_1219	Hypothetical protein {UniProtKB/TrEMBL:O67269}	AQ_164	AQ_164	Transcriptional regulator	[TP0067-TP0519 (0.7741208)]
COG0457	COG2204	AQ_1409	AQ_1409	Hypothetical protein {UniProtKB/TrEMBL:O67408}	AQ_230	AQ_230	Transcriptional regulator	[TP0067-TP0519 (0.7741208)]
COG0457	COG2204	AQ_1896	AQ_1896	Hypothetical protein {UniProtKB/TrEMBL:O67735}	AQ_230	AQ_230	Transcriptional regulator	[TP0067-TP0519 (0.7741208)]
COG0457	COG2204	AQ_2197	AQ_2197	Hypothetical protein {UniProtKB/TrEMBL:O67941}	AQ_1117	AQ_1117	Transcriptional regulator	[TP0067-TP0519 (0.7741208)]
COG0457	COG2204	AQ_854	AQ_854	Hypothetical protein {UniProtKB/TrEMBL:O67021}	AQ_164	AQ_164	Transcriptional regulator	[TP0067-TP0519 (0.7741208)]
COG0457	COG2204	AQ_1409	AQ_1409	Hypothetical protein {UniProtKB/TrEMBL:O67408}	AQ_1117	AQ_1117	Transcriptional regulator	[TP0067-TP0519 (0.7741208)]
COG0457	COG2204	AQ_1088	aq_1088	Hypothetical protein aq_1088	AQ_164	AQ_164	Transcriptional regulator	[TP0067-TP0519 (0.7741208)]
COG0457	COG2204	AQ_1219	AQ_1219	Hypothetical protein {UniProtKB/TrEMBL:O67269}	AQ_230	AQ_230	Transcriptional regulator	[TP0067-TP0519 (0.7741208)]
COG0457	COG2204	AQ_1896	AQ_1896	Hypothetical protein {UniProtKB/TrEMBL:O67735}	AQ_1117	AQ_1117	Transcriptional regulator	[TP0067-TP0519 (0.7741208)]
COG0457	COG2204	AQ_1402	AQ_1402	Hypothetical protein {UniProtKB/TrEMBL:O67402}	AQ_164	AQ_164	Transcriptional regulator	[TP0067-TP0519 (0.7741208)]
COG0457	COG2204	AQ_1402	AQ_1402	Hypothetical protein {UniProtKB/TrEMBL:O67402}	AQ_1117	AQ_1117	Transcriptional regulator	[TP0067-TP0519 (0.7741208)]
COG0457	COG2204	AQ_854	AQ_854	Hypothetical protein {UniProtKB/TrEMBL:O67021}	AQ_1117	AQ_1117	Transcriptional regulator	[TP0067-TP0519 (0.7741208)]
COG0457	COG2204	AQ_1185	AQ_1185	Hypothetical protein {UniProtKB/TrEMBL:O67245}	AQ_1117	AQ_1117	Transcriptional regulator	[TP0067-TP0519 (0.7741208)]
COG0457	COG2204	AQ_1088	aq_1088	Hypothetical protein aq_1088	AQ_230	AQ_230	Transcriptional regulator	[TP0067-TP0519 (0.7741208)]
COG0257	COG0681	AQ_075	AQ_075	50S ribosomal protein L36	AQ_955	lepB	Signal peptidase I (EC 3.4.21.89) (SPase I) (Leader peptidase I)	[TP0209-TP0926 (0.69083804)]
COG0526	COG1843	AQ_1811	AQ_1811	Thioredoxin {UniProtKB/TrEMBL:O67676}	AQ_1858	AQ_1858	Flagellar hook assembly protein	[TP0100-TP0728 (0.58155864)]
COG0526	COG1843	AQ_1916	AQ_1916	Thioredoxin {UniProtKB/TrEMBL:O67747}	AQ_1858	AQ_1858	Flagellar hook assembly protein	[TP0100-TP0728 (0.58155864)]
COG0526	COG1843	AQ_443	AQ_443	Glutaredoxin-like protein	AQ_1858	AQ_1858	Flagellar hook assembly protein	[TP0100-TP0728 (0.58155864)]
COG0526	COG1843	AQ_152	AQ_152	Thiol disulfide interchange protein	AQ_1858	AQ_1858	Flagellar hook assembly protein	[TP0100-TP0728 (0.58155864)]
COG0526	COG1843	AQ_419	AQ_419	Hypothetical protein {UniProtKB/TrEMBL:O66735}	AQ_1858	AQ_1858	Flagellar hook assembly protein	[TP0100-TP0728 (0.58155864)]
COG1774	COG2812	AQ_1527	AQ_1527	Hypothetical protein {UniProtKB/TrEMBL:O67487}	AQ_1855	AQ_1855	DNA polymerase III gamma subunit	[TP0046-TP1005 (0.5678104)]
COG0768	COG1344	AQ_556	AQ_556	Penicillin binding protein 2	AQ_1998	flaA	Flagellin {UniProtKB/Swiss-Prot:O67803}	[TP0760-TP0870 (0.7190043)]
COG0768	COG1344	AQ_1189	AQ_1189	Penicillin binding protein 2	AQ_1998	flaA	Flagellin {UniProtKB/Swiss-Prot:O67803}	[TP0760-TP0870 (0.7190043)]
COG0768	COG1344	AQ_556	AQ_556	Penicillin binding protein 2	AQ_1663	AQ_1663	Flagellar hook associated protein FlgL	[TP0760-TP0870 (0.7190043)]
COG0768	COG1344	AQ_1189	AQ_1189	Penicillin binding protein 2	AQ_1663	AQ_1663	Flagellar hook associated protein FlgL	[TP0760-TP0870 (0.7190043)]
COG0036	COG1774	AQ_968	rpe	Ribulose-phosphate 3-epimerase (EC 5.1.3.1) (Pentose-5-phosphate 3- epimerase) (PPE) (R5P3E)	AQ_1527	AQ_1527	Hypothetical protein {UniProtKB/TrEMBL:O67487}	[TP0945-TP0046 (0.53769433)]
COG1121	COG2204	AQ_620	AQ_620	ABC transporter {UniProtKB/TrEMBL:O66871}	AQ_1117	AQ_1117	Transcriptional regulator	[TP0035-TP0519 (0.5085169)]
COG1121	COG2204	AQ_620	AQ_620	ABC transporter {UniProtKB/TrEMBL:O66871}	AQ_164	AQ_164	Transcriptional regulator	[TP0035-TP0519 (0.5085169)]
COG1121	COG2204	AQ_620	AQ_620	ABC transporter {UniProtKB/TrEMBL:O66871}	AQ_230	AQ_230	Transcriptional regulator	[TP0035-TP0519 (0.5085169)]
COG0528	COG4591	AQ_713	pyrH	Uridylate kinase (EC 2.7.4.-) (UK) (Uridine monophosphate kinase) (UMP kinase)	AQ_1585	AQ_1585	Hypothetical protein {UniProtKB/TrEMBL:O67524}	[TP0099-TP0580 (0.8561369)]
COG0528	COG4591	AQ_713	pyrH	Uridylate kinase (EC 2.7.4.-) (UK) (Uridine monophosphate kinase) (UMP kinase)	AQ_296	AQ_296	Hypothetical protein {UniProtKB/TrEMBL:O66645}	[TP0099-TP0580 (0.8561369)]
COG0228	COG0546	AQ_123	rpsP	30S ribosomal protein S16	AQ_1342	gph	Phosphoglycolate phosphatase (EC 3.1.3.18) (PGPase) (PGP)	[TP0905-TP0554 (0.5352583)]
COG0051	COG2204	AQ_008	rpsJ	30S ribosomal protein S10	AQ_230	AQ_230	Transcriptional regulator	[TP0188-TP0519 (0.6307204)]
COG0051	COG2204	AQ_008	rpsJ	30S ribosomal protein S10	AQ_1117	AQ_1117	Transcriptional regulator	[TP0188-TP0519 (0.6307204)]
COG0051	COG2204	AQ_008	rpsJ	30S ribosomal protein S10	AQ_164	AQ_164	Transcriptional regulator	[TP0188-TP0519 (0.6307204)]
COG0249	COG0546	AQ_308	mutS	DNA mismatch repair protein mutS	AQ_1342	gph	Phosphoglycolate phosphatase (EC 3.1.3.18) (PGPase) (PGP)	[TP0328-TP0554 (0.5196431)]
COG0234	COG0803	AQ_2199	groS	10 kDa chaperonin (Protein Cpn10) (groES protein)	AQ_619	AQ_619	Adhesion B {UniProtKB/TrEMBL:O66870}	[TP1013-TP0163 (0.67160416)]
COG0234	COG0803	AQ_2199	groS	10 kDa chaperonin (Protein Cpn10) (groES protein)	AQ_2166	AQ_2166	Adhesion protein {UniProtKB/TrEMBL:O67917}	[TP1013-TP0163 (0.67160416)]
COG0162	COG2834	AQ_1751	tyrS	Tyrosyl-tRNA synthetase (EC 6.1.1.1) (Tyrosine--tRNA ligase) (TyrRS)	AQ_1483	aq_1483	Hypothetical protein aq_1483 precursor	[TP0834-TP0333 (0.5313641)]
COG0342	COG0546	AQ_973	secD	Protein-export membrane protein secD	AQ_1342	gph	Phosphoglycolate phosphatase (EC 3.1.3.18) (PGPase) (PGP)	[TP0410-TP0554 (0.6160348)]
COG0457	COG1536	AQ_1989	AQ_1989	Hypothetical protein {UniProtKB/TrEMBL:O67796}	AQ_653	fliG	Flagellar motor switch protein fliG	[TP0648-TP0400 (0.69805074)]
COG0457	COG1536	AQ_2197	AQ_2197	Hypothetical protein {UniProtKB/TrEMBL:O67941}	AQ_653	fliG	Flagellar motor switch protein fliG	[TP0648-TP0400 (0.69805074)]
COG0457	COG1536	AQ_1402	AQ_1402	Hypothetical protein {UniProtKB/TrEMBL:O67402}	AQ_653	fliG	Flagellar motor switch protein fliG	[TP0648-TP0400 (0.69805074)]
COG0457	COG1536	AQ_1896	AQ_1896	Hypothetical protein {UniProtKB/TrEMBL:O67735}	AQ_653	fliG	Flagellar motor switch protein fliG	[TP0648-TP0400 (0.69805074)]
COG0457	COG1536	AQ_1185	AQ_1185	Hypothetical protein {UniProtKB/TrEMBL:O67245}	AQ_653	fliG	Flagellar motor switch protein fliG	[TP0648-TP0400 (0.69805074)]
COG0457	COG1536	AQ_854	AQ_854	Hypothetical protein {UniProtKB/TrEMBL:O67021}	AQ_653	fliG	Flagellar motor switch protein fliG	[TP0648-TP0400 (0.69805074)]
COG0457	COG1536	AQ_1409	AQ_1409	Hypothetical protein {UniProtKB/TrEMBL:O67408}	AQ_653	fliG	Flagellar motor switch protein fliG	[TP0648-TP0400 (0.69805074)]
COG0457	COG1536	AQ_1088	aq_1088	Hypothetical protein aq_1088	AQ_653	fliG	Flagellar motor switch protein fliG	[TP0648-TP0400 (0.69805074)]
COG0457	COG1536	AQ_1219	AQ_1219	Hypothetical protein {UniProtKB/TrEMBL:O67269}	AQ_653	fliG	Flagellar motor switch protein fliG	[TP0648-TP0400 (0.69805074)]
COG0227	COG0492	AQ_080	rpmB	50S ribosomal protein L28	AQ_500	trxB	Thioredoxin reductase (EC 1.8.1.9) (TRXR)	[TP0362-TP0814 (0.801083)]
COG0227	COG0492	AQ_080	rpmB	50S ribosomal protein L28	AQ_407	AQ_407	Hypothetical protein {UniProtKB/TrEMBL:O66724}	[TP0362-TP0814 (0.801083)]
COG0051	COG1192	AQ_008	rpsJ	30S ribosomal protein S10	AQ_1404	AQ_1404	Hypothetical protein {UniProtKB/TrEMBL:O67404}	[TP0188-TP0272 (0.7732025)]
COG0098	COG0803	AQ_1645	rpsE	30S ribosomal protein S5	AQ_2166	AQ_2166	Adhesion protein {UniProtKB/TrEMBL:O67917}	[TP0206-TP0163 (0.74372905)]
COG0098	COG0803	AQ_1645	rpsE	30S ribosomal protein S5	AQ_619	AQ_619	Adhesion B {UniProtKB/TrEMBL:O66870}	[TP0206-TP0163 (0.74372905)]
COG0249	COG0457	AQ_308	mutS	DNA mismatch repair protein mutS	AQ_1896	AQ_1896	Hypothetical protein {UniProtKB/TrEMBL:O67735}	[TP0328-TP0095 (0.63719666)]
COG0249	COG0457	AQ_308	mutS	DNA mismatch repair protein mutS	AQ_1402	AQ_1402	Hypothetical protein {UniProtKB/TrEMBL:O67402}	[TP0328-TP0095 (0.63719666)]
COG0249	COG0457	AQ_308	mutS	DNA mismatch repair protein mutS	AQ_2197	AQ_2197	Hypothetical protein {UniProtKB/TrEMBL:O67941}	[TP0328-TP0095 (0.63719666)]
COG0249	COG0457	AQ_308	mutS	DNA mismatch repair protein mutS	AQ_1989	AQ_1989	Hypothetical protein {UniProtKB/TrEMBL:O67796}	[TP0328-TP0095 (0.63719666)]
COG0249	COG0457	AQ_308	mutS	DNA mismatch repair protein mutS	AQ_854	AQ_854	Hypothetical protein {UniProtKB/TrEMBL:O67021}	[TP0328-TP0095 (0.63719666)]
COG0249	COG0457	AQ_308	mutS	DNA mismatch repair protein mutS	AQ_1185	AQ_1185	Hypothetical protein {UniProtKB/TrEMBL:O67245}	[TP0328-TP0095 (0.63719666)]
COG0249	COG0457	AQ_308	mutS	DNA mismatch repair protein mutS	AQ_1409	AQ_1409	Hypothetical protein {UniProtKB/TrEMBL:O67408}	[TP0328-TP0095 (0.63719666)]
COG0249	COG0457	AQ_308	mutS	DNA mismatch repair protein mutS	AQ_1219	AQ_1219	Hypothetical protein {UniProtKB/TrEMBL:O67269}	[TP0328-TP0095 (0.63719666)]
COG0249	COG0457	AQ_308	mutS	DNA mismatch repair protein mutS	AQ_1088	aq_1088	Hypothetical protein aq_1088	[TP0328-TP0095 (0.63719666)]
COG0442	COG0459	AQ_365	AQ_365	Proline-tRNA synthetase	AQ_2200	groL	60 kDa chaperonin (Protein Cpn60) (groEL protein)	[TP0160-TP0030 (0.7719589)]
COG0036	COG1573	AQ_968	rpe	Ribulose-phosphate 3-epimerase (EC 5.1.3.1) (Pentose-5-phosphate 3- epimerase) (PPE) (R5P3E)	AQ_1693	AQ_1693	N-terminus of phage SPO1 DNA polymerase	[TP0945-TP0229 (0.685165)]
COG0217	COG0481	AQ_1575	aq_1575	Hypothetical UPF0082 protein AQ_1575	AQ_1725	lepA	GTP-binding protein lepA	[TP0474-TP0510 (0.76600474)]
COG0178	COG0357	AQ_686	uvrA	UvrABC system protein A (UvrA protein) (Excinuclease ABC subunit A)	AQ_1582	gidB	Methyltransferase gidB (EC 2.1.-.-) (Glucose-inhibited division protein B)	[TP0514-TP0946 (0.8569251)]
COG1815	COG1843	AQ_1184	flgB	Flagellar basal-body rod protein flgB	AQ_1858	AQ_1858	Flagellar hook assembly protein	[TP0396-TP0728 (0.83050734)]
COG0592	COG1580	AQ_1882	dnaN	DNA polymerase III subunit beta (EC 2.7.7.7)	AQ_1860	fliL	Flagellar fliL protein	[TP0002-TP0378 (0.79585755)]
COG0330	COG0772	AQ_911	AQ_911	Erythrocyte band 7-like protein	AQ_025	AQ_025	Rod shape determining protein RodA	[TP0113-TP0501 (0.70068353)]
COG0330	COG0772	AQ_911	AQ_911	Erythrocyte band 7-like protein	AQ_1139	AQ_1139	Cell division protein FtsW	[TP0113-TP0501 (0.70068353)]
COG0154	COG1624	AQ_247	gatA	Glutamyl-tRNA(Gln) amidotransferase subunit A (EC 6.3.5.-) (Glu-ADT subunit A)	AQ_1467	AQ_1467	Hypothetical protein {UniProtKB/TrEMBL:O67447}	[TP1020-TP0826 (0.7964557)]
COG0442	COG1843	AQ_365	AQ_365	Proline-tRNA synthetase	AQ_1858	AQ_1858	Flagellar hook assembly protein	[TP0160-TP0728 (0.50152636)]
COG1109	COG1488	AQ_718	AQ_718	Mannose-1-phosphate guanyltransferase	AQ_1056	AQ_1056	Hypothetical protein {UniProtKB/TrEMBL:O67155}	[TP0413-TP0628 (0.6598422)]
COG1109	COG1488	AQ_501	AQ_501	Phosphoglucomutase/phosphomannomutase	AQ_1056	AQ_1056	Hypothetical protein {UniProtKB/TrEMBL:O67155}	[TP0413-TP0628 (0.6598422)]
COG1109	COG1488	AQ_512	AQ_512	Hypothetical protein {UniProtKB/TrEMBL:O66800}	AQ_1056	AQ_1056	Hypothetical protein {UniProtKB/TrEMBL:O67155}	[TP0413-TP0628 (0.6598422)]
COG0477	COG1432	AQ_1229	AQ_1229	Transporter {UniProtKB/TrEMBL:O67276}	AQ_200	AQ_200	Hypothetical protein {UniProtKB/TrEMBL:O66579}	[TP0840-TP0894 (0.55999315)]
COG0477	COG1432	AQ_1062	AQ_1062	Major facilitator family transporter	AQ_430	AQ_430	Hypothetical protein {UniProtKB/TrEMBL:O66744}	[TP0840-TP0894 (0.55999315)]
COG0477	COG1432	AQ_1062	AQ_1062	Major facilitator family transporter	AQ_200	AQ_200	Hypothetical protein {UniProtKB/TrEMBL:O66579}	[TP0840-TP0894 (0.55999315)]
COG0477	COG1432	AQ_1229	AQ_1229	Transporter {UniProtKB/TrEMBL:O67276}	AQ_430	AQ_430	Hypothetical protein {UniProtKB/TrEMBL:O66744}	[TP0840-TP0894 (0.55999315)]
COG1214	COG1509	AQ_082	AQ_082	Hypothetical protein {UniProtKB/TrEMBL:O66494}	AQ_454	aq_454	Hypothetical UPF0069 protein aq_454	[TP0876-TP0121 (0.53793955)]
COG1214	COG1509	AQ_082	AQ_082	Hypothetical protein {UniProtKB/TrEMBL:O66494}	AQ_1632	aq_1632	Hypothetical UPF0069 protein aq_1632	[TP0876-TP0121 (0.53793955)]
COG0143	COG0217	AQ_1257	metG	Methionyl-tRNA synthetase (EC 6.1.1.10) (Methionine--tRNA ligase) (MetRS)	AQ_1575	aq_1575	Hypothetical UPF0082 protein AQ_1575	[TP0798-TP0474 (0.7790581)]
COG0357	COG1774	AQ_1582	gidB	Methyltransferase gidB (EC 2.1.-.-) (Glucose-inhibited division protein B)	AQ_1527	AQ_1527	Hypothetical protein {UniProtKB/TrEMBL:O67487}	[TP0946-TP0046 (0.5510487)]
COG0357	COG0442	AQ_1582	gidB	Methyltransferase gidB (EC 2.1.-.-) (Glucose-inhibited division protein B)	AQ_365	AQ_365	Proline-tRNA synthetase	[TP0946-TP0160 (0.6515529)]
COG0566	COG2204	AQ_1661	trmH	Probable tRNA guanosine-2'-O-methyltransferase (EC 2.1.1.34) (tRNA [Gm18] methyltransferase)	AQ_1117	AQ_1117	Transcriptional regulator	[TP0054-TP0519 (0.63495165)]
COG0566	COG2204	AQ_1661	trmH	Probable tRNA guanosine-2'-O-methyltransferase (EC 2.1.1.34) (tRNA [Gm18] methyltransferase)	AQ_164	AQ_164	Transcriptional regulator	[TP0054-TP0519 (0.63495165)]
COG0566	COG2204	AQ_1890	AQ_1890	RRNA methylase {UniProtKB/TrEMBL:O67731}	AQ_230	AQ_230	Transcriptional regulator	[TP0054-TP0519 (0.63495165)]
COG0566	COG2204	AQ_1890	AQ_1890	RRNA methylase {UniProtKB/TrEMBL:O67731}	AQ_1117	AQ_1117	Transcriptional regulator	[TP0054-TP0519 (0.63495165)]
COG0566	COG2204	AQ_1661	trmH	Probable tRNA guanosine-2'-O-methyltransferase (EC 2.1.1.34) (tRNA [Gm18] methyltransferase)	AQ_230	AQ_230	Transcriptional regulator	[TP0054-TP0519 (0.63495165)]
COG0566	COG2204	AQ_1890	AQ_1890	RRNA methylase {UniProtKB/TrEMBL:O67731}	AQ_164	AQ_164	Transcriptional regulator	[TP0054-TP0519 (0.63495165)]
COG0457	COG1256	AQ_1185	AQ_1185	Hypothetical protein {UniProtKB/TrEMBL:O67245}	AQ_1662	AQ_1662	Flagellar hook associated protein FlgK	[TP0067-TP0660 (0.6278126)]
COG0457	COG1256	AQ_854	AQ_854	Hypothetical protein {UniProtKB/TrEMBL:O67021}	AQ_1662	AQ_1662	Flagellar hook associated protein FlgK	[TP0067-TP0660 (0.6278126)]
COG0457	COG1256	AQ_1088	aq_1088	Hypothetical protein aq_1088	AQ_1662	AQ_1662	Flagellar hook associated protein FlgK	[TP0067-TP0660 (0.6278126)]
COG0457	COG1256	AQ_1402	AQ_1402	Hypothetical protein {UniProtKB/TrEMBL:O67402}	AQ_1662	AQ_1662	Flagellar hook associated protein FlgK	[TP0067-TP0660 (0.6278126)]
COG0457	COG1256	AQ_2197	AQ_2197	Hypothetical protein {UniProtKB/TrEMBL:O67941}	AQ_1662	AQ_1662	Flagellar hook associated protein FlgK	[TP0067-TP0660 (0.6278126)]
COG0457	COG1256	AQ_1989	AQ_1989	Hypothetical protein {UniProtKB/TrEMBL:O67796}	AQ_1662	AQ_1662	Flagellar hook associated protein FlgK	[TP0067-TP0660 (0.6278126)]
COG0457	COG1256	AQ_1896	AQ_1896	Hypothetical protein {UniProtKB/TrEMBL:O67735}	AQ_1662	AQ_1662	Flagellar hook associated protein FlgK	[TP0067-TP0660 (0.6278126)]
COG0457	COG1256	AQ_1409	AQ_1409	Hypothetical protein {UniProtKB/TrEMBL:O67408}	AQ_1662	AQ_1662	Flagellar hook associated protein FlgK	[TP0067-TP0660 (0.6278126)]
COG0457	COG1256	AQ_1219	AQ_1219	Hypothetical protein {UniProtKB/TrEMBL:O67269}	AQ_1662	AQ_1662	Flagellar hook associated protein FlgK	[TP0067-TP0660 (0.6278126)]
COG0564	COG1200	AQ_1758	aq_1758	Hypothetical RNA pseudouridine synthase aq_1758 (EC 5.4.99.-) (RNA- uridine isomerase) (RNA pseudouridylate synthase)	AQ_2053	recG	ATP-dependent DNA helicase recG (EC 3.6.1.-)	[TP0339-TP0687 (0.85149276)]
COG0457	COG2812	AQ_1409	AQ_1409	Hypothetical protein {UniProtKB/TrEMBL:O67408}	AQ_1855	AQ_1855	DNA polymerase III gamma subunit	[TP0067-TP1005 (0.5652097)]
COG0457	COG2812	AQ_1896	AQ_1896	Hypothetical protein {UniProtKB/TrEMBL:O67735}	AQ_1855	AQ_1855	DNA polymerase III gamma subunit	[TP0067-TP1005 (0.5652097)]
COG0457	COG2812	AQ_1989	AQ_1989	Hypothetical protein {UniProtKB/TrEMBL:O67796}	AQ_1855	AQ_1855	DNA polymerase III gamma subunit	[TP0067-TP1005 (0.5652097)]
COG0457	COG2812	AQ_2197	AQ_2197	Hypothetical protein {UniProtKB/TrEMBL:O67941}	AQ_1855	AQ_1855	DNA polymerase III gamma subunit	[TP0067-TP1005 (0.5652097)]
COG0457	COG2812	AQ_1088	aq_1088	Hypothetical protein aq_1088	AQ_1855	AQ_1855	DNA polymerase III gamma subunit	[TP0067-TP1005 (0.5652097)]
COG0457	COG2812	AQ_1219	AQ_1219	Hypothetical protein {UniProtKB/TrEMBL:O67269}	AQ_1855	AQ_1855	DNA polymerase III gamma subunit	[TP0067-TP1005 (0.5652097)]
COG0457	COG2812	AQ_854	AQ_854	Hypothetical protein {UniProtKB/TrEMBL:O67021}	AQ_1855	AQ_1855	DNA polymerase III gamma subunit	[TP0067-TP1005 (0.5652097)]
COG0457	COG2812	AQ_1185	AQ_1185	Hypothetical protein {UniProtKB/TrEMBL:O67245}	AQ_1855	AQ_1855	DNA polymerase III gamma subunit	[TP0067-TP1005 (0.5652097)]
COG0457	COG2812	AQ_1402	AQ_1402	Hypothetical protein {UniProtKB/TrEMBL:O67402}	AQ_1855	AQ_1855	DNA polymerase III gamma subunit	[TP0067-TP1005 (0.5652097)]
COG0457	COG1396	AQ_1896	AQ_1896	Hypothetical protein {UniProtKB/TrEMBL:O67735}	AQ_1018	AQ_1018	Hypothetical protein {UniProtKB/TrEMBL:O67131}	[TP0648-TP0461 (0.6214171)]
COG0457	COG1396	AQ_2197	AQ_2197	Hypothetical protein {UniProtKB/TrEMBL:O67941}	AQ_1018	AQ_1018	Hypothetical protein {UniProtKB/TrEMBL:O67131}	[TP0648-TP0461 (0.6214171)]
COG0457	COG1396	AQ_1088	aq_1088	Hypothetical protein aq_1088	AQ_1018	AQ_1018	Hypothetical protein {UniProtKB/TrEMBL:O67131}	[TP0648-TP0461 (0.6214171)]
COG0457	COG1396	AQ_1185	AQ_1185	Hypothetical protein {UniProtKB/TrEMBL:O67245}	AQ_1018	AQ_1018	Hypothetical protein {UniProtKB/TrEMBL:O67131}	[TP0648-TP0461 (0.6214171)]
COG0457	COG1396	AQ_1409	AQ_1409	Hypothetical protein {UniProtKB/TrEMBL:O67408}	AQ_1018	AQ_1018	Hypothetical protein {UniProtKB/TrEMBL:O67131}	[TP0648-TP0461 (0.6214171)]
COG0457	COG1396	AQ_854	AQ_854	Hypothetical protein {UniProtKB/TrEMBL:O67021}	AQ_1018	AQ_1018	Hypothetical protein {UniProtKB/TrEMBL:O67131}	[TP0648-TP0461 (0.6214171)]
COG0457	COG1396	AQ_1402	AQ_1402	Hypothetical protein {UniProtKB/TrEMBL:O67402}	AQ_1018	AQ_1018	Hypothetical protein {UniProtKB/TrEMBL:O67131}	[TP0648-TP0461 (0.6214171)]
COG0457	COG1396	AQ_1989	AQ_1989	Hypothetical protein {UniProtKB/TrEMBL:O67796}	AQ_1018	AQ_1018	Hypothetical protein {UniProtKB/TrEMBL:O67131}	[TP0648-TP0461 (0.6214171)]
COG0457	COG1396	AQ_1219	AQ_1219	Hypothetical protein {UniProtKB/TrEMBL:O67269}	AQ_1018	AQ_1018	Hypothetical protein {UniProtKB/TrEMBL:O67131}	[TP0648-TP0461 (0.6214171)]
COG0036	COG1516	AQ_968	rpe	Ribulose-phosphate 3-epimerase (EC 5.1.3.1) (Pentose-5-phosphate 3- epimerase) (PPE) (R5P3E)	AQ_2002	AQ_2002	Flagellar protein FliS {UniProtKB/TrEMBL:O67806}	[TP0945-TP0943 (0.573118)]
COG0322	COG1432	AQ_2126	uvrC	UvrABC system protein C (Protein uvrC) (Excinuclease ABC subunit C)	AQ_200	AQ_200	Hypothetical protein {UniProtKB/TrEMBL:O66579}	[TP0472-TP0894 (0.7171434)]
COG0322	COG1432	AQ_2126	uvrC	UvrABC system protein C (Protein uvrC) (Excinuclease ABC subunit C)	AQ_430	AQ_430	Hypothetical protein {UniProtKB/TrEMBL:O66744}	[TP0472-TP0894 (0.7171434)]
COG0124	COG0124	AQ_122	hisS	Histidyl-tRNA synthetase (EC 6.1.1.21) (Histidine--tRNA ligase) (HisRS)	AQ_122	hisS	Histidyl-tRNA synthetase (EC 6.1.1.21) (Histidine--tRNA ligase) (HisRS)	[TP0641-TP0641 (0.67365265)]
COG0290	COG1837	AQ_1777	infC	Translation initiation factor IF-3	AQ_124	aq_124	UPF0109 protein aq_124	[TP0850-TP0906 (0.70629925)]
COG0768	COG0815	AQ_1189	AQ_1189	Penicillin binding protein 2	AQ_819	lnt	Apolipoprotein N-acyltransferase (EC 2.3.1.-) (ALP N-acyltransferase)	[TP0500-TP0252 (0.87159187)]
COG0768	COG0815	AQ_556	AQ_556	Penicillin binding protein 2	AQ_819	lnt	Apolipoprotein N-acyltransferase (EC 2.3.1.-) (ALP N-acyltransferase)	[TP0500-TP0252 (0.87159187)]
COG0420	COG1256	AQ_1886	AQ_1886	ATP-dependent dsDNA exonuclease	AQ_1662	AQ_1662	Flagellar hook associated protein FlgK	[TP0626-TP0660 (0.6120698)]
COG1214	COG3439	AQ_082	AQ_082	Hypothetical protein {UniProtKB/TrEMBL:O66494}	AQ_1800	aq_1800	Hypothetical protein aq_1800 precursor	[TP0876-TP0895 (0.56457245)]
COG1214	COG3439	AQ_082	AQ_082	Hypothetical protein {UniProtKB/TrEMBL:O66494}	AQ_598	AQ_598	Hypothetical protein {UniProtKB/TrEMBL:O66857}	[TP0876-TP0895 (0.56457245)]
COG1214	COG3439	AQ_082	AQ_082	Hypothetical protein {UniProtKB/TrEMBL:O66494}	AQ_1802	AQ_1802	Hypothetical protein {UniProtKB/TrEMBL:O67670}	[TP0876-TP0895 (0.56457245)]
COG0442	COG1344	AQ_365	AQ_365	Proline-tRNA synthetase	AQ_1663	AQ_1663	Flagellar hook associated protein FlgL	[TP0160-TP0792 (0.6929264), TP0160-TP0659 (0.5927278)]
COG0442	COG1344	AQ_365	AQ_365	Proline-tRNA synthetase	AQ_1998	flaA	Flagellin {UniProtKB/Swiss-Prot:O67803}	[TP0160-TP0792 (0.6929264), TP0160-TP0659 (0.5927278)]
COG0211	COG1536	AQ_1773.1	rpmA	50S ribosomal protein L27	AQ_653	fliG	Flagellar motor switch protein fliG	[TP0743-TP0400 (0.6311798)]
COG1558	COG4591	AQ_1183	flgC	Flagellar basal-body rod protein flgC	AQ_1585	AQ_1585	Hypothetical protein {UniProtKB/TrEMBL:O67524}	[TP0397-TP0582 (0.5810855)]
COG1558	COG4591	AQ_1183	flgC	Flagellar basal-body rod protein flgC	AQ_296	AQ_296	Hypothetical protein {UniProtKB/TrEMBL:O66645}	[TP0397-TP0582 (0.5810855)]
COG0486	COG0803	AQ_871	trmE	Probable tRNA modification GTPase trmE	AQ_619	AQ_619	Adhesion B {UniProtKB/TrEMBL:O66870}	[TP0550-TP0163 (0.74372905)]
COG0486	COG0803	AQ_871	trmE	Probable tRNA modification GTPase trmE	AQ_2166	AQ_2166	Adhesion protein {UniProtKB/TrEMBL:O67917}	[TP0550-TP0163 (0.74372905)]
COG1558	COG4786	AQ_1183	flgC	Flagellar basal-body rod protein flgC	AQ_834	AQ_834	Flagellar hook basal-body protein FlgG	[TP0397-TP0961 (0.74447966)]
COG1558	COG4786	AQ_1183	flgC	Flagellar basal-body rod protein flgC	AQ_2051	AQ_2051	Flagellar hook basal-body protein FlgG	[TP0397-TP0961 (0.74447966)]
COG0012	COG0608	AQ_609	AQ_609	Hypothetical protein {UniProtKB/TrEMBL:O66865}	AQ_2155	AQ_2155	Single-strand-DNA-specific exonuclease RecJ	[TP0124-TP0704 (0.626838)]
COG0739	COG0773	AQ_1743	AQ_1743	Hypothetical protein {UniProtKB/TrEMBL:O67629}	AQ_1360	murC	UDP-N-acetylmuramate--L-alanine ligase (EC 6.3.2.8) (UDP-N- acetylmuramoyl-L-alanine synthetase)	[TP0782-TP0341 (0.8145237)]
COG0739	COG0773	AQ_2113	AQ_2113	Hypothetical protein {UniProtKB/TrEMBL:O67878}	AQ_1360	murC	UDP-N-acetylmuramate--L-alanine ligase (EC 6.3.2.8) (UDP-N- acetylmuramoyl-L-alanine synthetase)	[TP0782-TP0341 (0.8145237)]
COG0739	COG0773	AQ_1753	AQ_1753	Lipoprotein NlpD {UniProtKB/TrEMBL:O67634}	AQ_1360	murC	UDP-N-acetylmuramate--L-alanine ligase (EC 6.3.2.8) (UDP-N- acetylmuramoyl-L-alanine synthetase)	[TP0782-TP0341 (0.8145237)]
COG0050	COG0457	AQ_1928	AQ_1928	Elongation factor Tu	AQ_1896	AQ_1896	Hypothetical protein {UniProtKB/TrEMBL:O67735}	[TP0187-TP0067 (0.7854602)]
COG0050	COG0457	AQ_005	tufB	Elongation factor Tu (EF-Tu)	AQ_1989	AQ_1989	Hypothetical protein {UniProtKB/TrEMBL:O67796}	[TP0187-TP0067 (0.7854602)]
COG0050	COG0457	AQ_005	tufB	Elongation factor Tu (EF-Tu)	AQ_1088	aq_1088	Hypothetical protein aq_1088	[TP0187-TP0067 (0.7854602)]
COG0050	COG0457	AQ_1928	AQ_1928	Elongation factor Tu	AQ_1989	AQ_1989	Hypothetical protein {UniProtKB/TrEMBL:O67796}	[TP0187-TP0067 (0.7854602)]
COG0050	COG0457	AQ_005	tufB	Elongation factor Tu (EF-Tu)	AQ_1409	AQ_1409	Hypothetical protein {UniProtKB/TrEMBL:O67408}	[TP0187-TP0067 (0.7854602)]
COG0050	COG0457	AQ_1928	AQ_1928	Elongation factor Tu	AQ_1088	aq_1088	Hypothetical protein aq_1088	[TP0187-TP0067 (0.7854602)]
COG0050	COG0457	AQ_1928	AQ_1928	Elongation factor Tu	AQ_1219	AQ_1219	Hypothetical protein {UniProtKB/TrEMBL:O67269}	[TP0187-TP0067 (0.7854602)]
COG0050	COG0457	AQ_1928	AQ_1928	Elongation factor Tu	AQ_1409	AQ_1409	Hypothetical protein {UniProtKB/TrEMBL:O67408}	[TP0187-TP0067 (0.7854602)]
COG0050	COG0457	AQ_005	tufB	Elongation factor Tu (EF-Tu)	AQ_1219	AQ_1219	Hypothetical protein {UniProtKB/TrEMBL:O67269}	[TP0187-TP0067 (0.7854602)]
COG0050	COG0457	AQ_1928	AQ_1928	Elongation factor Tu	AQ_1402	AQ_1402	Hypothetical protein {UniProtKB/TrEMBL:O67402}	[TP0187-TP0067 (0.7854602)]
COG0050	COG0457	AQ_1928	AQ_1928	Elongation factor Tu	AQ_1185	AQ_1185	Hypothetical protein {UniProtKB/TrEMBL:O67245}	[TP0187-TP0067 (0.7854602)]
COG0050	COG0457	AQ_005	tufB	Elongation factor Tu (EF-Tu)	AQ_1185	AQ_1185	Hypothetical protein {UniProtKB/TrEMBL:O67245}	[TP0187-TP0067 (0.7854602)]
COG0050	COG0457	AQ_1928	AQ_1928	Elongation factor Tu	AQ_854	AQ_854	Hypothetical protein {UniProtKB/TrEMBL:O67021}	[TP0187-TP0067 (0.7854602)]
COG0050	COG0457	AQ_005	tufB	Elongation factor Tu (EF-Tu)	AQ_1896	AQ_1896	Hypothetical protein {UniProtKB/TrEMBL:O67735}	[TP0187-TP0067 (0.7854602)]
COG0050	COG0457	AQ_005	tufB	Elongation factor Tu (EF-Tu)	AQ_2197	AQ_2197	Hypothetical protein {UniProtKB/TrEMBL:O67941}	[TP0187-TP0067 (0.7854602)]
COG0050	COG0457	AQ_005	tufB	Elongation factor Tu (EF-Tu)	AQ_854	AQ_854	Hypothetical protein {UniProtKB/TrEMBL:O67021}	[TP0187-TP0067 (0.7854602)]
COG0050	COG0457	AQ_005	tufB	Elongation factor Tu (EF-Tu)	AQ_1402	AQ_1402	Hypothetical protein {UniProtKB/TrEMBL:O67402}	[TP0187-TP0067 (0.7854602)]
COG0050	COG0457	AQ_1928	AQ_1928	Elongation factor Tu	AQ_2197	AQ_2197	Hypothetical protein {UniProtKB/TrEMBL:O67941}	[TP0187-TP0067 (0.7854602)]
COG0496	COG1774	AQ_832	surE	5'-nucleotidase surE (EC 3.1.3.5) (Nucleoside 5'-monophosphate phosphohydrolase)	AQ_1527	AQ_1527	Hypothetical protein {UniProtKB/TrEMBL:O67487}	[TP0419-TP0046 (0.7400719)]
COG0257	COG0564	AQ_075	AQ_075	50S ribosomal protein L36	AQ_1758	aq_1758	Hypothetical RNA pseudouridine synthase aq_1758 (EC 5.4.99.-) (RNA- uridine isomerase) (RNA pseudouridylate synthase)	[TP0209-TP0154 (0.634929)]
COG0457	COG1187	AQ_1896	AQ_1896	Hypothetical protein {UniProtKB/TrEMBL:O67735}	AQ_554	aq_554	Hypothetical RNA pseudouridine synthase aq_554 (EC 5.4.99.-) (RNA- uridine isomerase) (RNA pseudouridylate synthase)	[TP0067-TP0459 (0.6360361)]
COG0457	COG1187	AQ_1088	aq_1088	Hypothetical protein aq_1088	AQ_1464	aq_1464	Hypothetical RNA pseudouridine synthase aq_1464 (EC 5.4.99.-) (RNA- uridine isomerase) (RNA pseudouridylate synthase)	[TP0067-TP0459 (0.6360361)]
COG0457	COG1187	AQ_1185	AQ_1185	Hypothetical protein {UniProtKB/TrEMBL:O67245}	AQ_554	aq_554	Hypothetical RNA pseudouridine synthase aq_554 (EC 5.4.99.-) (RNA- uridine isomerase) (RNA pseudouridylate synthase)	[TP0067-TP0459 (0.6360361)]
COG0457	COG1187	AQ_854	AQ_854	Hypothetical protein {UniProtKB/TrEMBL:O67021}	AQ_554	aq_554	Hypothetical RNA pseudouridine synthase aq_554 (EC 5.4.99.-) (RNA- uridine isomerase) (RNA pseudouridylate synthase)	[TP0067-TP0459 (0.6360361)]
COG0457	COG1187	AQ_1896	AQ_1896	Hypothetical protein {UniProtKB/TrEMBL:O67735}	AQ_1464	aq_1464	Hypothetical RNA pseudouridine synthase aq_1464 (EC 5.4.99.-) (RNA- uridine isomerase) (RNA pseudouridylate synthase)	[TP0067-TP0459 (0.6360361)]
COG0457	COG1187	AQ_1409	AQ_1409	Hypothetical protein {UniProtKB/TrEMBL:O67408}	AQ_1464	aq_1464	Hypothetical RNA pseudouridine synthase aq_1464 (EC 5.4.99.-) (RNA- uridine isomerase) (RNA pseudouridylate synthase)	[TP0067-TP0459 (0.6360361)]
COG0457	COG1187	AQ_1219	AQ_1219	Hypothetical protein {UniProtKB/TrEMBL:O67269}	AQ_1464	aq_1464	Hypothetical RNA pseudouridine synthase aq_1464 (EC 5.4.99.-) (RNA- uridine isomerase) (RNA pseudouridylate synthase)	[TP0067-TP0459 (0.6360361)]
COG0457	COG1187	AQ_1088	aq_1088	Hypothetical protein aq_1088	AQ_554	aq_554	Hypothetical RNA pseudouridine synthase aq_554 (EC 5.4.99.-) (RNA- uridine isomerase) (RNA pseudouridylate synthase)	[TP0067-TP0459 (0.6360361)]
COG0457	COG1187	AQ_1989	AQ_1989	Hypothetical protein {UniProtKB/TrEMBL:O67796}	AQ_554	aq_554	Hypothetical RNA pseudouridine synthase aq_554 (EC 5.4.99.-) (RNA- uridine isomerase) (RNA pseudouridylate synthase)	[TP0067-TP0459 (0.6360361)]
COG0457	COG1187	AQ_1402	AQ_1402	Hypothetical protein {UniProtKB/TrEMBL:O67402}	AQ_1464	aq_1464	Hypothetical RNA pseudouridine synthase aq_1464 (EC 5.4.99.-) (RNA- uridine isomerase) (RNA pseudouridylate synthase)	[TP0067-TP0459 (0.6360361)]
COG0457	COG1187	AQ_2197	AQ_2197	Hypothetical protein {UniProtKB/TrEMBL:O67941}	AQ_554	aq_554	Hypothetical RNA pseudouridine synthase aq_554 (EC 5.4.99.-) (RNA- uridine isomerase) (RNA pseudouridylate synthase)	[TP0067-TP0459 (0.6360361)]
COG0457	COG1187	AQ_854	AQ_854	Hypothetical protein {UniProtKB/TrEMBL:O67021}	AQ_1464	aq_1464	Hypothetical RNA pseudouridine synthase aq_1464 (EC 5.4.99.-) (RNA- uridine isomerase) (RNA pseudouridylate synthase)	[TP0067-TP0459 (0.6360361)]
COG0457	COG1187	AQ_1219	AQ_1219	Hypothetical protein {UniProtKB/TrEMBL:O67269}	AQ_554	aq_554	Hypothetical RNA pseudouridine synthase aq_554 (EC 5.4.99.-) (RNA- uridine isomerase) (RNA pseudouridylate synthase)	[TP0067-TP0459 (0.6360361)]
COG0457	COG1187	AQ_1409	AQ_1409	Hypothetical protein {UniProtKB/TrEMBL:O67408}	AQ_554	aq_554	Hypothetical RNA pseudouridine synthase aq_554 (EC 5.4.99.-) (RNA- uridine isomerase) (RNA pseudouridylate synthase)	[TP0067-TP0459 (0.6360361)]
COG0457	COG1187	AQ_1185	AQ_1185	Hypothetical protein {UniProtKB/TrEMBL:O67245}	AQ_1464	aq_1464	Hypothetical RNA pseudouridine synthase aq_1464 (EC 5.4.99.-) (RNA- uridine isomerase) (RNA pseudouridylate synthase)	[TP0067-TP0459 (0.6360361)]
COG0457	COG1187	AQ_1989	AQ_1989	Hypothetical protein {UniProtKB/TrEMBL:O67796}	AQ_1464	aq_1464	Hypothetical RNA pseudouridine synthase aq_1464 (EC 5.4.99.-) (RNA- uridine isomerase) (RNA pseudouridylate synthase)	[TP0067-TP0459 (0.6360361)]
COG0457	COG1187	AQ_1402	AQ_1402	Hypothetical protein {UniProtKB/TrEMBL:O67402}	AQ_554	aq_554	Hypothetical RNA pseudouridine synthase aq_554 (EC 5.4.99.-) (RNA- uridine isomerase) (RNA pseudouridylate synthase)	[TP0067-TP0459 (0.6360361)]
COG0457	COG1187	AQ_2197	AQ_2197	Hypothetical protein {UniProtKB/TrEMBL:O67941}	AQ_1464	aq_1464	Hypothetical RNA pseudouridine synthase aq_1464 (EC 5.4.99.-) (RNA- uridine isomerase) (RNA pseudouridylate synthase)	[TP0067-TP0459 (0.6360361)]
COG0210	COG0305	AQ_793	AQ_793	ATP-dependent DNA helicase REP	AQ_1472	AQ_1472	Replicative DNA helicase	[TP0102-TP0058 (0.8842861)]
COG0621	COG0739	AQ_849	aq_849	Hypothetical UPF0004 protein aq_849	AQ_1743	AQ_1743	Hypothetical protein {UniProtKB/TrEMBL:O67629}	[TP0269-TP0702 (0.8475093)]
COG0621	COG0739	AQ_284	aq_284	Hypothetical UPF0004 protein aq_284	AQ_1753	AQ_1753	Lipoprotein NlpD {UniProtKB/TrEMBL:O67634}	[TP0269-TP0702 (0.8475093)]
COG0621	COG0739	AQ_284	aq_284	Hypothetical UPF0004 protein aq_284	AQ_2113	AQ_2113	Hypothetical protein {UniProtKB/TrEMBL:O67878}	[TP0269-TP0702 (0.8475093)]
COG0621	COG0739	AQ_849	aq_849	Hypothetical UPF0004 protein aq_849	AQ_2113	AQ_2113	Hypothetical protein {UniProtKB/TrEMBL:O67878}	[TP0269-TP0702 (0.8475093)]
COG0621	COG0739	AQ_284	aq_284	Hypothetical UPF0004 protein aq_284	AQ_1743	AQ_1743	Hypothetical protein {UniProtKB/TrEMBL:O67629}	[TP0269-TP0702 (0.8475093)]
COG0621	COG0739	AQ_474	aq_474	Hypothetical UPF0004 protein aq_474	AQ_2113	AQ_2113	Hypothetical protein {UniProtKB/TrEMBL:O67878}	[TP0269-TP0702 (0.8475093)]
COG0621	COG0739	AQ_849	aq_849	Hypothetical UPF0004 protein aq_849	AQ_1753	AQ_1753	Lipoprotein NlpD {UniProtKB/TrEMBL:O67634}	[TP0269-TP0702 (0.8475093)]
COG0621	COG0739	AQ_474	aq_474	Hypothetical UPF0004 protein aq_474	AQ_1753	AQ_1753	Lipoprotein NlpD {UniProtKB/TrEMBL:O67634}	[TP0269-TP0702 (0.8475093)]
COG0621	COG0739	AQ_474	aq_474	Hypothetical UPF0004 protein aq_474	AQ_1743	AQ_1743	Hypothetical protein {UniProtKB/TrEMBL:O67629}	[TP0269-TP0702 (0.8475093)]
COG1256	COG1516	AQ_1662	AQ_1662	Flagellar hook associated protein FlgK	AQ_2002	AQ_2002	Flagellar protein FliS {UniProtKB/TrEMBL:O67806}	[TP0660-TP0943 (0.90609026)]
COG0552	COG1774	AQ_920	ftsY	Cell division protein ftsY homolog	AQ_1527	AQ_1527	Hypothetical protein {UniProtKB/TrEMBL:O67487}	[TP0578-TP0046 (0.5421936)]
COG0257	COG1057	AQ_075	AQ_075	50S ribosomal protein L36	AQ_036	nadD	Probable nicotinate-nucleotide adenylyltransferase (EC 2.7.7.18) (Deamido-NAD(+) pyrophosphorylase) (Deamido-NAD(+) diphosphorylase) (Nicotinate mononucleotide adenylyltransferase) (NaMN adenylyltransferase)	[TP0209-TP0741 (0.64932555)]
