# Supplementary material for: The Binary Protein Interactome of Treponema pallidum – The Syphilis Spirochete
Source: PLoS One. 2008 May 28;3(5):e2292. doi: 10.1371/journal.pone.0002292 (PMC2386257; doi:10.1371/journal.pone.0002292)
Supplement: Data S1 — Predicted protein-protein interactions based on our Treponema pallidum data; zip archive containing 372 files with one file per species. (6.09 MB ZIP) [file pone.0002292.s006.zip › bacteria/Aster_yellows_phytoplasma.tab]

322098 Aster yellows phytoplasma
COG A	COG B	Locus Id A	Preferred Name(s) A	Annotation A	Locus Id B	Preferred Name(s) B	Annotation B	T. pallidum interaction
COG0201	COG0550	AYWB_502	secY	protein translocase subunit secY	AYWB_442	topA	DNA topoisomerase	[TP0208-TP0394 (0.8044664)]
COG0051	COG0693	AYWB_524	rpsJ	SSU ribosomal protein S10P	AYWB_584	thiJ	4-methyl-5(B-hydroxyethyl)-thiazole	[TP0188-TP0445 (0.6307204)]
COG0180	COG0564	AYWB_312	trpS	tryptophanyl-tRNA synthetase	AYWB_590	rluA	ribosomal large subunit pseudouridine synthase	[TP0632-TP0339 (0.7885255)]
COG0222	COG0802	AYWB_462	rplL	LSU ribosomal protein L12P	AYWB_253	AYWB_253	uncharacterised P-loop hydrolase	[TP0240-TP0875 (0.8481433)]
COG0495	COG1214	AYWB_656	leuS	leucyl-tRNA synthetase	AYWB_252	AYWB_252	glycoprotease protein family	[TP0586-TP0876 (0.5571989)]
COG0465	COG0465	AYWB_414	AYWB_414	ATP-dependent Zn protease	AYWB_487	AYWB_487	hypothetical protein	[TP0330-TP0330 (0.73856413)]
COG0465	COG0465	AYWB_487	AYWB_487	hypothetical protein	AYWB_414	AYWB_414	ATP-dependent Zn protease	[TP0330-TP0330 (0.73856413)]
COG0465	COG0465	AYWB_275	AYWB_275	ATP-dependent Zn protease	AYWB_275	AYWB_275	ATP-dependent Zn protease	[TP0330-TP0330 (0.73856413)]
COG0465	COG0465	AYWB_213	AYWB_213	ATP-dependent Zn protease	AYWB_375	AYWB_375	hypothetical protein	[TP0330-TP0330 (0.73856413)]
COG0465	COG0465	AYWB_375	AYWB_375	hypothetical protein	AYWB_213	AYWB_213	ATP-dependent Zn protease	[TP0330-TP0330 (0.73856413)]
COG0465	COG0465	AYWB_375	AYWB_375	hypothetical protein	AYWB_275	AYWB_275	ATP-dependent Zn protease	[TP0330-TP0330 (0.73856413)]
COG0465	COG0465	AYWB_375	AYWB_375	hypothetical protein	AYWB_591	ftsH	cell division protein ftsH homolog	[TP0330-TP0330 (0.73856413)]
COG0465	COG0465	AYWB_591	ftsH	cell division protein ftsH homolog	AYWB_375	AYWB_375	hypothetical protein	[TP0330-TP0330 (0.73856413)]
COG0465	COG0465	AYWB_275	AYWB_275	ATP-dependent Zn protease	AYWB_375	AYWB_375	hypothetical protein	[TP0330-TP0330 (0.73856413)]
COG0465	COG0465	AYWB_414	AYWB_414	ATP-dependent Zn protease	AYWB_414	AYWB_414	ATP-dependent Zn protease	[TP0330-TP0330 (0.73856413)]
COG0465	COG0465	AYWB_414	AYWB_414	ATP-dependent Zn protease	AYWB_275	AYWB_275	ATP-dependent Zn protease	[TP0330-TP0330 (0.73856413)]
COG0465	COG0465	AYWB_275	AYWB_275	ATP-dependent Zn protease	AYWB_414	AYWB_414	ATP-dependent Zn protease	[TP0330-TP0330 (0.73856413)]
COG0465	COG0465	AYWB_487	AYWB_487	hypothetical protein	AYWB_487	AYWB_487	hypothetical protein	[TP0330-TP0330 (0.73856413)]
COG0465	COG0465	AYWB_213	AYWB_213	ATP-dependent Zn protease	AYWB_487	AYWB_487	hypothetical protein	[TP0330-TP0330 (0.73856413)]
COG0465	COG0465	AYWB_487	AYWB_487	hypothetical protein	AYWB_213	AYWB_213	ATP-dependent Zn protease	[TP0330-TP0330 (0.73856413)]
COG0465	COG0465	AYWB_591	ftsH	cell division protein ftsH homolog	AYWB_591	ftsH	cell division protein ftsH homolog	[TP0330-TP0330 (0.73856413)]
COG0465	COG0465	AYWB_096	AYWB_096	ATP-dependent zinc metallopeptidase FtsH	AYWB_487	AYWB_487	hypothetical protein	[TP0330-TP0330 (0.73856413)]
COG0465	COG0465	AYWB_487	AYWB_487	hypothetical protein	AYWB_096	AYWB_096	ATP-dependent zinc metallopeptidase FtsH	[TP0330-TP0330 (0.73856413)]
COG0465	COG0465	AYWB_591	ftsH	cell division protein ftsH homolog	AYWB_096	AYWB_096	ATP-dependent zinc metallopeptidase FtsH	[TP0330-TP0330 (0.73856413)]
COG0465	COG0465	AYWB_096	AYWB_096	ATP-dependent zinc metallopeptidase FtsH	AYWB_591	ftsH	cell division protein ftsH homolog	[TP0330-TP0330 (0.73856413)]
COG0465	COG0465	AYWB_096	AYWB_096	ATP-dependent zinc metallopeptidase FtsH	AYWB_275	AYWB_275	ATP-dependent Zn protease	[TP0330-TP0330 (0.73856413)]
COG0465	COG0465	AYWB_275	AYWB_275	ATP-dependent Zn protease	AYWB_096	AYWB_096	ATP-dependent zinc metallopeptidase FtsH	[TP0330-TP0330 (0.73856413)]
COG0465	COG0465	AYWB_591	ftsH	cell division protein ftsH homolog	AYWB_275	AYWB_275	ATP-dependent Zn protease	[TP0330-TP0330 (0.73856413)]
COG0465	COG0465	AYWB_275	AYWB_275	ATP-dependent Zn protease	AYWB_591	ftsH	cell division protein ftsH homolog	[TP0330-TP0330 (0.73856413)]
COG0465	COG0465	AYWB_414	AYWB_414	ATP-dependent Zn protease	AYWB_096	AYWB_096	ATP-dependent zinc metallopeptidase FtsH	[TP0330-TP0330 (0.73856413)]
COG0465	COG0465	AYWB_096	AYWB_096	ATP-dependent zinc metallopeptidase FtsH	AYWB_414	AYWB_414	ATP-dependent Zn protease	[TP0330-TP0330 (0.73856413)]
COG0465	COG0465	AYWB_487	AYWB_487	hypothetical protein	AYWB_275	AYWB_275	ATP-dependent Zn protease	[TP0330-TP0330 (0.73856413)]
COG0465	COG0465	AYWB_275	AYWB_275	ATP-dependent Zn protease	AYWB_487	AYWB_487	hypothetical protein	[TP0330-TP0330 (0.73856413)]
COG0465	COG0465	AYWB_213	AYWB_213	ATP-dependent Zn protease	AYWB_591	ftsH	cell division protein ftsH homolog	[TP0330-TP0330 (0.73856413)]
COG0465	COG0465	AYWB_591	ftsH	cell division protein ftsH homolog	AYWB_213	AYWB_213	ATP-dependent Zn protease	[TP0330-TP0330 (0.73856413)]
COG0465	COG0465	AYWB_375	AYWB_375	hypothetical protein	AYWB_414	AYWB_414	ATP-dependent Zn protease	[TP0330-TP0330 (0.73856413)]
COG0465	COG0465	AYWB_414	AYWB_414	ATP-dependent Zn protease	AYWB_375	AYWB_375	hypothetical protein	[TP0330-TP0330 (0.73856413)]
COG0465	COG0465	AYWB_375	AYWB_375	hypothetical protein	AYWB_096	AYWB_096	ATP-dependent zinc metallopeptidase FtsH	[TP0330-TP0330 (0.73856413)]
COG0465	COG0465	AYWB_096	AYWB_096	ATP-dependent zinc metallopeptidase FtsH	AYWB_375	AYWB_375	hypothetical protein	[TP0330-TP0330 (0.73856413)]
COG0465	COG0465	AYWB_096	AYWB_096	ATP-dependent zinc metallopeptidase FtsH	AYWB_096	AYWB_096	ATP-dependent zinc metallopeptidase FtsH	[TP0330-TP0330 (0.73856413)]
COG0465	COG0465	AYWB_213	AYWB_213	ATP-dependent Zn protease	AYWB_414	AYWB_414	ATP-dependent Zn protease	[TP0330-TP0330 (0.73856413)]
COG0465	COG0465	AYWB_414	AYWB_414	ATP-dependent Zn protease	AYWB_213	AYWB_213	ATP-dependent Zn protease	[TP0330-TP0330 (0.73856413)]
COG0465	COG0465	AYWB_591	ftsH	cell division protein ftsH homolog	AYWB_487	AYWB_487	hypothetical protein	[TP0330-TP0330 (0.73856413)]
COG0465	COG0465	AYWB_487	AYWB_487	hypothetical protein	AYWB_591	ftsH	cell division protein ftsH homolog	[TP0330-TP0330 (0.73856413)]
COG0465	COG0465	AYWB_375	AYWB_375	hypothetical protein	AYWB_487	AYWB_487	hypothetical protein	[TP0330-TP0330 (0.73856413)]
COG0465	COG0465	AYWB_487	AYWB_487	hypothetical protein	AYWB_375	AYWB_375	hypothetical protein	[TP0330-TP0330 (0.73856413)]
COG0465	COG0465	AYWB_375	AYWB_375	hypothetical protein	AYWB_375	AYWB_375	hypothetical protein	[TP0330-TP0330 (0.73856413)]
COG0465	COG0465	AYWB_213	AYWB_213	ATP-dependent Zn protease	AYWB_213	AYWB_213	ATP-dependent Zn protease	[TP0330-TP0330 (0.73856413)]
COG0465	COG0465	AYWB_591	ftsH	cell division protein ftsH homolog	AYWB_414	AYWB_414	ATP-dependent Zn protease	[TP0330-TP0330 (0.73856413)]
COG0465	COG0465	AYWB_414	AYWB_414	ATP-dependent Zn protease	AYWB_591	ftsH	cell division protein ftsH homolog	[TP0330-TP0330 (0.73856413)]
COG0465	COG0465	AYWB_213	AYWB_213	ATP-dependent Zn protease	AYWB_275	AYWB_275	ATP-dependent Zn protease	[TP0330-TP0330 (0.73856413)]
COG0465	COG0465	AYWB_275	AYWB_275	ATP-dependent Zn protease	AYWB_213	AYWB_213	ATP-dependent Zn protease	[TP0330-TP0330 (0.73856413)]
COG0465	COG0465	AYWB_213	AYWB_213	ATP-dependent Zn protease	AYWB_096	AYWB_096	ATP-dependent zinc metallopeptidase FtsH	[TP0330-TP0330 (0.73856413)]
COG0465	COG0465	AYWB_096	AYWB_096	ATP-dependent zinc metallopeptidase FtsH	AYWB_213	AYWB_213	ATP-dependent Zn protease	[TP0330-TP0330 (0.73856413)]
COG0187	COG0358	AYWB_255	gyrB	DNA gyrase subunit B	AYWB_285	AYWB_285	DNA primase	[TP1006-TP0492 (0.55112576)]
COG0187	COG0358	AYWB_255	gyrB	DNA gyrase subunit B	AYWB_108	AYWB_108	DNA primase	[TP1006-TP0492 (0.55112576)]
COG0187	COG0358	AYWB_255	gyrB	DNA gyrase subunit B	AYWB_219	AYWB_219	DNA primase	[TP1006-TP0492 (0.55112576)]
COG0187	COG0358	AYWB_255	gyrB	DNA gyrase subunit B	AYWB_178	AYWB_178	DNA primase	[TP1006-TP0492 (0.55112576)]
COG0187	COG0358	AYWB_255	gyrB	DNA gyrase subunit B	AYWB_616	AYWB_616	DNA primase	[TP1006-TP0492 (0.55112576)]
COG2812	COG2812	AYWB_117	dnaX	DNA polymerase III, gamma/tau subunit	AYWB_117	dnaX	DNA polymerase III, gamma/tau subunit	[TP1005-TP1005 (0.52391654)]
COG0357	COG0459	AYWB_454	gidB	glucose inhibited division protein B	AYWB_600	groEL	60 kDa chaperonin GroEL	[TP0946-TP0030 (0.68326145)]
COG0092	COG0301	AYWB_516	rpsC	SSU ribosomal protein S3P	AYWB_577	thiI	thiamine biosynthesis protein ThiI	[TP0195-TP0559 (0.66944)]
COG0544	COG1418	AYWB_334	tig	trigger factor, PPIase	AYWB_448	AYWB_448	HAD hydrolase	[TP0506-TP1018 (0.7668753)]
COG0305	COG2812	AYWB_007	AYWB_007	replicative DNA helicase	AYWB_117	dnaX	DNA polymerase III, gamma/tau subunit	[TP0058-TP1005 (0.7130585)]
COG0305	COG2812	AYWB_284	AYWB_284	replicative DNA helicase	AYWB_117	dnaX	DNA polymerase III, gamma/tau subunit	[TP0058-TP1005 (0.7130585)]
COG0305	COG2812	AYWB_220	AYWB_220	replicative DNA helicase	AYWB_117	dnaX	DNA polymerase III, gamma/tau subunit	[TP0058-TP1005 (0.7130585)]
COG0305	COG2812	AYWB_617	AYWB_617	replicative DNA helicase	AYWB_117	dnaX	DNA polymerase III, gamma/tau subunit	[TP0058-TP1005 (0.7130585)]
COG0305	COG2812	AYWB_179	AYWB_179	replicative DNA helicase	AYWB_117	dnaX	DNA polymerase III, gamma/tau subunit	[TP0058-TP1005 (0.7130585)]
COG0188	COG0526	AYWB_254	gyrA	DNA gyrase subunit A	AYWB_485	trxA	thioredoxin	[TP0005-TP0100 (0.7885434)]
COG0445	COG3839	AYWB_453	gidA	glucose inhibited division protein A	AYWB_670	malK	ABC-type maltose/maltodextrin transport system,	[TP0044-TP0804 (0.81002605)]
COG0103	COG0211	AYWB_581	rpsI	SSU ribosomal protein S9P	AYWB_627	rpmA	LSU ribosomal protein L27P	[TP1024-TP0743 (0.87139803)]
COG0301	COG0566	AYWB_577	thiI	thiamine biosynthesis protein ThiI	AYWB_576	AYWB_576	23S rRNA methyltransferase	[TP0559-TP0054 (0.678511)]
COG0301	COG0566	AYWB_577	thiI	thiamine biosynthesis protein ThiI	AYWB_468	AYWB_468	23S rRNA methyltransferase	[TP0559-TP0054 (0.678511)]
COG0124	COG0465	AYWB_594	hisS	histidyl-tRNA synthetase	AYWB_275	AYWB_275	ATP-dependent Zn protease	[TP0641-TP0330 (0.76316583)]
COG0124	COG0465	AYWB_594	hisS	histidyl-tRNA synthetase	AYWB_414	AYWB_414	ATP-dependent Zn protease	[TP0641-TP0330 (0.76316583)]
COG0124	COG0465	AYWB_594	hisS	histidyl-tRNA synthetase	AYWB_591	ftsH	cell division protein ftsH homolog	[TP0641-TP0330 (0.76316583)]
COG0124	COG0465	AYWB_594	hisS	histidyl-tRNA synthetase	AYWB_375	AYWB_375	hypothetical protein	[TP0641-TP0330 (0.76316583)]
COG0124	COG0465	AYWB_594	hisS	histidyl-tRNA synthetase	AYWB_487	AYWB_487	hypothetical protein	[TP0641-TP0330 (0.76316583)]
COG0124	COG0465	AYWB_594	hisS	histidyl-tRNA synthetase	AYWB_096	AYWB_096	ATP-dependent zinc metallopeptidase FtsH	[TP0641-TP0330 (0.76316583)]
COG0124	COG0465	AYWB_594	hisS	histidyl-tRNA synthetase	AYWB_213	AYWB_213	ATP-dependent Zn protease	[TP0641-TP0330 (0.76316583)]
COG0693	COG1653	AYWB_584	thiJ	4-methyl-5(B-hydroxyethyl)-thiazole	AYWB_667	malE	putative maltose/maltodextrin-binding protein	[TP0445-TP0074 (0.5751514)]
COG0267	COG0357	AYWB_476	rpmG	LSU ribosomal protein L33P	AYWB_454	gidB	glucose inhibited division protein B	[TP0234-TP0946 (0.6249908)]
COG0228	COG0250	AYWB_306	rpsP	SSU ribosomal protien S16P	AYWB_466	nusG	transcription antitermination protein nusG	[TP0905-TP0236 (0.7099409)]
COG0465	COG0532	AYWB_375	AYWB_375	hypothetical protein	AYWB_570	infB	bacterial protein translation initiation factor	[TP0330-TP0891 (0.8751731)]
COG0465	COG0532	AYWB_213	AYWB_213	ATP-dependent Zn protease	AYWB_570	infB	bacterial protein translation initiation factor	[TP0330-TP0891 (0.8751731)]
COG0465	COG0532	AYWB_096	AYWB_096	ATP-dependent zinc metallopeptidase FtsH	AYWB_570	infB	bacterial protein translation initiation factor	[TP0330-TP0891 (0.8751731)]
COG0465	COG0532	AYWB_591	ftsH	cell division protein ftsH homolog	AYWB_570	infB	bacterial protein translation initiation factor	[TP0330-TP0891 (0.8751731)]
COG0465	COG0532	AYWB_275	AYWB_275	ATP-dependent Zn protease	AYWB_570	infB	bacterial protein translation initiation factor	[TP0330-TP0891 (0.8751731)]
COG0465	COG0532	AYWB_487	AYWB_487	hypothetical protein	AYWB_570	infB	bacterial protein translation initiation factor	[TP0330-TP0891 (0.8751731)]
COG0465	COG0532	AYWB_414	AYWB_414	ATP-dependent Zn protease	AYWB_570	infB	bacterial protein translation initiation factor	[TP0330-TP0891 (0.8751731)]
COG0234	COG0445	AYWB_601	groES	10 kDa chaperonin GroES	AYWB_453	gidA	glucose inhibited division protein A	[TP1013-TP0044 (0.813164)]
COG0687	COG0693	AYWB_092	potD	spermidine/putrescine-binding protein	AYWB_584	thiJ	4-methyl-5(B-hydroxyethyl)-thiazole	[TP0655-TP0445 (0.5706956)]
COG0080	COG0301	AYWB_465	rplK	LSU ribosomal protein L11P	AYWB_577	thiI	thiamine biosynthesis protein ThiI	[TP0237-TP0559 (0.59848577)]
COG0188	COG0305	AYWB_254	gyrA	DNA gyrase subunit A	AYWB_284	AYWB_284	replicative DNA helicase	[TP0005-TP0058 (0.73312306)]
COG0188	COG0305	AYWB_254	gyrA	DNA gyrase subunit A	AYWB_007	AYWB_007	replicative DNA helicase	[TP0005-TP0058 (0.73312306)]
COG0188	COG0305	AYWB_254	gyrA	DNA gyrase subunit A	AYWB_179	AYWB_179	replicative DNA helicase	[TP0005-TP0058 (0.73312306)]
COG0188	COG0305	AYWB_254	gyrA	DNA gyrase subunit A	AYWB_220	AYWB_220	replicative DNA helicase	[TP0005-TP0058 (0.73312306)]
COG0188	COG0305	AYWB_254	gyrA	DNA gyrase subunit A	AYWB_617	AYWB_617	replicative DNA helicase	[TP0005-TP0058 (0.73312306)]
COG0024	COG1121	AYWB_500	map	methionine aminopeptidase	AYWB_623	mntA	ABC-type Mn/Zn transport system, ATP-binding	[TP0842-TP0164 (0.77940726)]
COG0361	COG1214	AYWB_499	infA	bacterial protein translation initiation factor	AYWB_252	AYWB_252	glycoprotease protein family	[TP0097-TP0876 (0.56457245)]
COG0442	COG1466	AYWB_475	proS	prolyl-tRNA synthetase	AYWB_010	holA	DNA polymerase III, delta subunit	[TP0160-TP0588 (0.66563916)]
COG0305	COG0593	AYWB_220	AYWB_220	replicative DNA helicase	AYWB_001	dnaA	chromosomal replication initiation protein	[TP0058-TP0001 (0.9013428)]
COG0305	COG0593	AYWB_617	AYWB_617	replicative DNA helicase	AYWB_001	dnaA	chromosomal replication initiation protein	[TP0058-TP0001 (0.9013428)]
COG0305	COG0593	AYWB_007	AYWB_007	replicative DNA helicase	AYWB_001	dnaA	chromosomal replication initiation protein	[TP0058-TP0001 (0.9013428)]
COG0305	COG0593	AYWB_284	AYWB_284	replicative DNA helicase	AYWB_001	dnaA	chromosomal replication initiation protein	[TP0058-TP0001 (0.9013428)]
COG0305	COG0593	AYWB_179	AYWB_179	replicative DNA helicase	AYWB_001	dnaA	chromosomal replication initiation protein	[TP0058-TP0001 (0.9013428)]
COG0264	COG0544	AYWB_553	tsf	protein translation elongation factor Ts	AYWB_334	tig	trigger factor, PPIase	[TP0605-TP0506 (0.9100214)]
COG0099	COG0216	AYWB_497	rpsM	SSU ribosomal protein S13P	AYWB_008	prfA	bacterial peptide chain release factor 1	[TP0210-TP0051 (0.8775348)]
COG0442	COG0552	AYWB_475	proS	prolyl-tRNA synthetase	AYWB_064	ftsY	signal recognition particle, docking protein	[TP0160-TP0578 (0.56216276)]
COG0465	COG0558	AYWB_213	AYWB_213	ATP-dependent Zn protease	AYWB_053	pgsA	CDP-diacylglycerol-glycerol-3-phosphate	[TP0765-TP0256 (0.8653493)]
COG0465	COG0558	AYWB_487	AYWB_487	hypothetical protein	AYWB_053	pgsA	CDP-diacylglycerol-glycerol-3-phosphate	[TP0765-TP0256 (0.8653493)]
COG0465	COG0558	AYWB_375	AYWB_375	hypothetical protein	AYWB_053	pgsA	CDP-diacylglycerol-glycerol-3-phosphate	[TP0765-TP0256 (0.8653493)]
COG0465	COG0558	AYWB_275	AYWB_275	ATP-dependent Zn protease	AYWB_053	pgsA	CDP-diacylglycerol-glycerol-3-phosphate	[TP0765-TP0256 (0.8653493)]
COG0465	COG0558	AYWB_591	ftsH	cell division protein ftsH homolog	AYWB_053	pgsA	CDP-diacylglycerol-glycerol-3-phosphate	[TP0765-TP0256 (0.8653493)]
COG0465	COG0558	AYWB_096	AYWB_096	ATP-dependent zinc metallopeptidase FtsH	AYWB_053	pgsA	CDP-diacylglycerol-glycerol-3-phosphate	[TP0765-TP0256 (0.8653493)]
COG0465	COG0558	AYWB_414	AYWB_414	ATP-dependent Zn protease	AYWB_053	pgsA	CDP-diacylglycerol-glycerol-3-phosphate	[TP0765-TP0256 (0.8653493)]
COG0125	COG0361	AYWB_492	AYWB_492	thymidylate kinase	AYWB_499	infA	bacterial protein translation initiation factor	[TP0354-TP0097 (0.8382038)]
COG0125	COG0361	AYWB_181	AYWB_181	thymidylate kinase	AYWB_499	infA	bacterial protein translation initiation factor	[TP0354-TP0097 (0.8382038)]
COG0125	COG0361	AYWB_222	AYWB_222	thymidylate kinase	AYWB_499	infA	bacterial protein translation initiation factor	[TP0354-TP0097 (0.8382038)]
COG0125	COG0361	AYWB_282	AYWB_282	thymidylate kinase	AYWB_499	infA	bacterial protein translation initiation factor	[TP0354-TP0097 (0.8382038)]
COG0125	COG0361	AYWB_074	AYWB_074	thymidylate kinase	AYWB_499	infA	bacterial protein translation initiation factor	[TP0354-TP0097 (0.8382038)]
COG0564	COG1418	AYWB_590	rluA	ribosomal large subunit pseudouridine synthase	AYWB_448	AYWB_448	HAD hydrolase	[TP0154-TP1018 (0.7668753)]
COG0301	COG0301	AYWB_577	thiI	thiamine biosynthesis protein ThiI	AYWB_577	thiI	thiamine biosynthesis protein ThiI	[TP0559-TP0559 (0.6965584)]
COG0024	COG0125	AYWB_500	map	methionine aminopeptidase	AYWB_222	AYWB_222	thymidylate kinase	[TP0842-TP0354 (0.8096375)]
COG0024	COG0125	AYWB_500	map	methionine aminopeptidase	AYWB_492	AYWB_492	thymidylate kinase	[TP0842-TP0354 (0.8096375)]
COG0024	COG0125	AYWB_500	map	methionine aminopeptidase	AYWB_074	AYWB_074	thymidylate kinase	[TP0842-TP0354 (0.8096375)]
COG0024	COG0125	AYWB_500	map	methionine aminopeptidase	AYWB_181	AYWB_181	thymidylate kinase	[TP0842-TP0354 (0.8096375)]
COG0024	COG0125	AYWB_500	map	methionine aminopeptidase	AYWB_282	AYWB_282	thymidylate kinase	[TP0842-TP0354 (0.8096375)]
COG0618	COG1214	AYWB_664	AYWB_664	exopolyphosphatase-related protein	AYWB_252	AYWB_252	glycoprotease protein family	[TP0803-TP0876 (0.700686)]
COG0618	COG1214	AYWB_666	AYWB_666	exopolyphosphatase-related protein	AYWB_252	AYWB_252	glycoprotease protein family	[TP0803-TP0876 (0.700686)]
COG0012	COG0188	AYWB_536	AYWB_536	GTP-binding protein	AYWB_254	gyrA	DNA gyrase subunit A	[TP0124-TP0005 (0.7149395)]
COG0124	COG0254	AYWB_594	hisS	histidyl-tRNA synthetase	AYWB_604	rpmE	LSU ribosomal protein L31P	[TP0641-TP0255 (0.65973145)]
COG0178	COG0272	AYWB_336	uvrA	excinuclease ABC subunit A	AYWB_321	lig	NAD-dependent DNA ligase	[TP0514-TP0634 (0.7537598)]
COG1135	COG1466	AYWB_589	metN	methionine transport ATP-binding protein	AYWB_010	holA	DNA polymerase III, delta subunit	[TP0120-TP0588 (0.7896185)]
COG0234	COG0803	AYWB_601	groES	10 kDa chaperonin GroES	AYWB_624	znuA	ABC-type Mn/Zn transport system, periplasmic	[TP1013-TP0163 (0.67160416)]
COG0098	COG0803	AYWB_505	rpsE	SSU ribosomal protein S5P	AYWB_624	znuA	ABC-type Mn/Zn transport system, periplasmic	[TP0206-TP0163 (0.74372905)]
COG0442	COG0459	AYWB_475	proS	prolyl-tRNA synthetase	AYWB_600	groEL	60 kDa chaperonin GroEL	[TP0160-TP0030 (0.7719589)]
COG0178	COG0357	AYWB_336	uvrA	excinuclease ABC subunit A	AYWB_454	gidB	glucose inhibited division protein B	[TP0514-TP0946 (0.8569251)]
COG0357	COG0442	AYWB_454	gidB	glucose inhibited division protein B	AYWB_475	proS	prolyl-tRNA synthetase	[TP0946-TP0160 (0.6515529)]
COG0124	COG0124	AYWB_594	hisS	histidyl-tRNA synthetase	AYWB_594	hisS	histidyl-tRNA synthetase	[TP0641-TP0641 (0.67365265)]
COG0486	COG0803	AYWB_665	thdF	tRNA modification GTPase	AYWB_624	znuA	ABC-type Mn/Zn transport system, periplasmic	[TP0550-TP0163 (0.74372905)]
COG0210	COG0305	AYWB_291	AYWB_291	hypothetical protein	AYWB_179	AYWB_179	replicative DNA helicase	[TP0102-TP0058 (0.8842861)]
COG0210	COG0305	AYWB_291	AYWB_291	hypothetical protein	AYWB_220	AYWB_220	replicative DNA helicase	[TP0102-TP0058 (0.8842861)]
COG0210	COG0305	AYWB_115	AYWB_115	UvrD helicase	AYWB_284	AYWB_284	replicative DNA helicase	[TP0102-TP0058 (0.8842861)]
COG0210	COG0305	AYWB_115	AYWB_115	UvrD helicase	AYWB_007	AYWB_007	replicative DNA helicase	[TP0102-TP0058 (0.8842861)]
COG0210	COG0305	AYWB_115	AYWB_115	UvrD helicase	AYWB_179	AYWB_179	replicative DNA helicase	[TP0102-TP0058 (0.8842861)]
COG0210	COG0305	AYWB_115	AYWB_115	UvrD helicase	AYWB_617	AYWB_617	replicative DNA helicase	[TP0102-TP0058 (0.8842861)]
COG0210	COG0305	AYWB_291	AYWB_291	hypothetical protein	AYWB_617	AYWB_617	replicative DNA helicase	[TP0102-TP0058 (0.8842861)]
COG0210	COG0305	AYWB_115	AYWB_115	UvrD helicase	AYWB_220	AYWB_220	replicative DNA helicase	[TP0102-TP0058 (0.8842861)]
COG0210	COG0305	AYWB_291	AYWB_291	hypothetical protein	AYWB_007	AYWB_007	replicative DNA helicase	[TP0102-TP0058 (0.8842861)]
COG0210	COG0305	AYWB_291	AYWB_291	hypothetical protein	AYWB_284	AYWB_284	replicative DNA helicase	[TP0102-TP0058 (0.8842861)]
