# Supplementary material for: The Binary Protein Interactome of Treponema pallidum – The Syphilis Spirochete
Source: PLoS One. 2008 May 28;3(5):e2292. doi: 10.1371/journal.pone.0002292 (PMC2386257; doi:10.1371/journal.pone.0002292)
Supplement: Data S1 — Predicted protein-protein interactions based on our Treponema pallidum data; zip archive containing 372 files with one file per species. (6.09 MB ZIP) [file pone.0002292.s006.zip › bacteria/Azoarcus_sp__EbN1.tab]

76114 Azoarcus sp. EbN1
COG A	COG B	Locus Id A	Preferred Name(s) A	Annotation A	Locus Id B	Preferred Name(s) B	Annotation B	T. pallidum interaction
COG0186	COG1475	AZOSEA21660	rpsQ	30S ribosomal protein S17	AZOSEB00940	p1B141	Partition protein parB {UniProtKB/TrEMBL:Q5NX67}	[TP0198-TP0271 (0.71912634)]
COG0186	COG1475	AZOSEA21660	rpsQ	30S ribosomal protein S17	AZOSEC01390	p2A290	ParB, partition protein	[TP0198-TP0271 (0.71912634)]
COG0186	COG1475	AZOSEA21660	rpsQ	30S ribosomal protein S17	AZOSEA16360	ebA2907	ParB-like partition protein	[TP0198-TP0271 (0.71912634)]
COG0608	COG0817	AZOSEA33000	ebA5815	Exodeoxyribonuclease VII, single-stranded	AZOSEA20640	ruvC	Crossover junction endodeoxyribonuclease ruvC (EC 3.1.22.4) (Holliday junction nuclease ruvC) (Holliday junction resolvase ruvC)	[TP0704-TP0517 (0.81382185)]
COG0845	COG4591	AZOSEA09060	ebA1673	Predicted gram-negative bacterial type I	AZOSEA33020	ebA5819	Hypothetical protein {UniProtKB/TrEMBL:Q5NZT7}	[TP0965-TP0582 (0.8143851)]
COG0845	COG4591	AZOSEA10860	ebA1971	Acriflavin resistance protein A	AZOSEA33020	ebA5819	Hypothetical protein {UniProtKB/TrEMBL:Q5NZT7}	[TP0965-TP0582 (0.8143851)]
COG0845	COG4591	AZOSEA10000	ebA1846	Similar to periplsmic HlyD type membrane fusion	AZOSEA33020	ebA5819	Hypothetical protein {UniProtKB/TrEMBL:Q5NZT7}	[TP0965-TP0582 (0.8143851)]
COG0845	COG4591	AZOSEA38550	ebA6743	Hypothetical protein {UniProtKB/TrEMBL:Q5NY84}	AZOSEA33020	ebA5819	Hypothetical protein {UniProtKB/TrEMBL:Q5NZT7}	[TP0965-TP0582 (0.8143851)]
COG0845	COG4591	AZOSEA40280	ebA7103	Putative HlyD-like secretion protein	AZOSEA33020	ebA5819	Hypothetical protein {UniProtKB/TrEMBL:Q5NZT7}	[TP0965-TP0582 (0.8143851)]
COG0845	COG4591	AZOSEA35720	ebA6248	Similar to efflux transporter	AZOSEA33020	ebA5819	Hypothetical protein {UniProtKB/TrEMBL:Q5NZT7}	[TP0965-TP0582 (0.8143851)]
COG0845	COG4591	AZOSEA09750	ebA1805	HlyD family secretion protein	AZOSEA33020	ebA5819	Hypothetical protein {UniProtKB/TrEMBL:Q5NZT7}	[TP0965-TP0582 (0.8143851)]
COG0845	COG4591	AZOSEA21950	ebA3872	AcrA/AcrE family putative membrane-fusion protein	AZOSEA33020	ebA5819	Hypothetical protein {UniProtKB/TrEMBL:Q5NZT7}	[TP0965-TP0582 (0.8143851)]
COG0845	COG4591	AZOSEA23060	ebA4062	HlyD family secretion protein	AZOSEA33020	ebA5819	Hypothetical protein {UniProtKB/TrEMBL:Q5NZT7}	[TP0965-TP0582 (0.8143851)]
COG0845	COG4591	AZOSEA08970	ebA1649	Putative RND efflux membrane fusion protein	AZOSEA33020	ebA5819	Hypothetical protein {UniProtKB/TrEMBL:Q5NZT7}	[TP0965-TP0582 (0.8143851)]
COG0845	COG4591	AZOSEA12000	ebA2168	Cation efflux system transmembrane protein	AZOSEA33020	ebA5819	Hypothetical protein {UniProtKB/TrEMBL:Q5NZT7}	[TP0965-TP0582 (0.8143851)]
COG0845	COG4591	AZOSEA22250	ebA3924	Predicted secretion protein HlyD	AZOSEA33020	ebA5819	Hypothetical protein {UniProtKB/TrEMBL:Q5NZT7}	[TP0965-TP0582 (0.8143851)]
COG0845	COG4591	AZOSEA40710	ebA7180	Probable alkaline protease secretion protein	AZOSEA33020	ebA5819	Hypothetical protein {UniProtKB/TrEMBL:Q5NZT7}	[TP0965-TP0582 (0.8143851)]
COG0617	COG0860	AZOSEA19090	cca	Multifunctional CCA protein [Includes: CCA-adding enzyme (EC 2.7.7.25) (EC 2.7.7.21) (tRNA nucleotidyltransferase) (tRNA adenylyl-/cytidylyl- transferase) (tRNA CCA-pyrophosphorylase) (tRNA-NT); 2'-nucleotidase (EC 3.1.3.-); 2',3'-cyclic phosphodiesterase (EC 3.1.4.-); Phosphatase (EC 3.1.3.-)]	AZOSEA25200	ebA4451	N-acetylmuramoyl-L-alanine amidase, AMIC protein	[TP0270-TP0247 (0.76828843)]
COG0617	COG0860	AZOSEA40330	ebA7112	RNA-poly(A) polymerase {UniProtKB/TrEMBL:Q5NXQ6}	AZOSEA25200	ebA4451	N-acetylmuramoyl-L-alanine amidase, AMIC protein	[TP0270-TP0247 (0.76828843)]
COG0201	COG0550	AZOSEA21770	ebA3846	Preprotein translocase SecY subunit	AZOSEB00960	p1B145	Topoisomerase IA {UniProtKB/TrEMBL:Q5NX65}	[TP0208-TP0394 (0.8044664)]
COG0201	COG0550	AZOSEA21770	ebA3846	Preprotein translocase SecY subunit	AZOSEA16670	ebA2963	DNA topoisomerase III {UniProtKB/TrEMBL:Q5P4H1}	[TP0208-TP0394 (0.8044664)]
COG0201	COG0550	AZOSEA21770	ebA3846	Preprotein translocase SecY subunit	AZOSEC00450	p2B17	TraE protein {UniProtKB/TrEMBL:Q5NWJ2}	[TP0208-TP0394 (0.8044664)]
COG0201	COG0550	AZOSEA21770	ebA3846	Preprotein translocase SecY subunit	AZOSEA13820	ebA2458	DNA topoisomerase III {UniProtKB/TrEMBL:Q5P5A5}	[TP0208-TP0394 (0.8044664)]
COG0768	COG2812	AZOSEA07980	ebA1451	Penicillin-binding 3 PBP-3 transmembrane protein	AZOSEA06400	ebA1203	DNA polymerase III {UniProtKB/TrEMBL:Q5P7E9}	[TP0500-TP1005 (0.655462)]
COG0768	COG2812	AZOSEA17130	ebA3040	Penicillin-binding protein 2	AZOSEA06400	ebA1203	DNA polymerase III {UniProtKB/TrEMBL:Q5P7E9}	[TP0500-TP1005 (0.655462)]
COG0180	COG0564	AZOSEA35020	ebA6131	Tryptophanyl-tRNA synthetase	AZOSEA30960	ebA5443	Pseudouridine synthase {UniProtKB/TrEMBL:Q5P0E3}	[TP0632-TP0339 (0.7885255)]
COG0180	COG0564	AZOSEA35020	ebA6131	Tryptophanyl-tRNA synthetase	AZOSEA26680	ebA4725	Pseudouridine synthase {UniProtKB/TrEMBL:Q5P1M1}	[TP0632-TP0339 (0.7885255)]
COG0090	COG0223	AZOSEA21600	rplB	50S ribosomal protein L2	AZOSEA16620	fmt	Methionyl-tRNA formyltransferase (EC 2.1.2.9)	[TP0192-TP0756 (0.8610547)]
COG0632	COG2255	AZOSEA22430	ruvA	Holliday junction ATP-dependent DNA helicase ruvA (EC 3.6.1.-)	AZOSEA22420	ruvB	Holliday junction ATP-dependent DNA helicase ruvB (EC 3.6.1.-)	[TP0543-TP0162 (0.9659884)]
COG0462	COG0817	AZOSEA18140	ebA3224	Putative ribose-phosphate pyrophosphokinase	AZOSEA20640	ruvC	Crossover junction endodeoxyribonuclease ruvC (EC 3.1.22.4) (Holliday junction nuclease ruvC) (Holliday junction resolvase ruvC)	[TP0294-TP0517 (0.54911256)]
COG0462	COG0817	AZOSEA07640	ebA1406	Phosphoribosyl transferase	AZOSEA20640	ruvC	Crossover junction endodeoxyribonuclease ruvC (EC 3.1.22.4) (Holliday junction nuclease ruvC) (Holliday junction resolvase ruvC)	[TP0294-TP0517 (0.54911256)]
COG0125	COG0586	AZOSEA30760	ebA5415	Thymidylate kinase {UniProtKB/TrEMBL:Q5P0G3}	AZOSEA21340	ebA3787	DedA protein {UniProtKB/TrEMBL:Q5P355}	[TP0354-TP0779 (0.67954355)]
COG0257	COG0577	AZOSEA21780	ebC9	50S ribosomal protein L36	AZOSEA23040	ebA4059	Putative ABC transporter protein	[TP0209-TP0962 (0.5903608)]
COG0257	COG0577	AZOSEA21780	ebC9	50S ribosomal protein L36	AZOSEA38890	ebA6805	Hypothetical protein {UniProtKB/TrEMBL:Q5NY50}	[TP0209-TP0962 (0.5903608)]
COG0257	COG0577	AZOSEA21780	ebC9	50S ribosomal protein L36	AZOSEA10010	ebA1848	Transmembrane ATP-binding ABC transporter protein	[TP0209-TP0962 (0.5903608)]
COG0257	COG0577	AZOSEA21780	ebC9	50S ribosomal protein L36	AZOSEA23030	ebA4058	Putative ABC transporter protein	[TP0209-TP0962 (0.5903608)]
COG0257	COG0577	AZOSEA21780	ebC9	50S ribosomal protein L36	AZOSEA35730	ebA6251	ABC transporter, permease protein	[TP0209-TP0962 (0.5903608)]
COG0457	COG1653	AZOSEA10410	c2A200	Hypothetical protein {UniProtKB/TrEMBL:Q5P695}	AZOSEA25560	ebA4507	Similar to glycerol-3-phosphate-binding	[TP0067-TP0074 (0.6656524)]
COG0457	COG1653	AZOSEA07610	ebA1403	Hypothetical protein {UniProtKB/TrEMBL:Q5P727}	AZOSEA25560	ebA4507	Similar to glycerol-3-phosphate-binding	[TP0067-TP0074 (0.6656524)]
COG0457	COG1653	AZOSEA00180	ebA36	Hypothetical protein {UniProtKB/TrEMBL:Q5P971}	AZOSEA25560	ebA4507	Similar to glycerol-3-phosphate-binding	[TP0067-TP0074 (0.6656524)]
COG0222	COG0802	AZOSEA21490	rplL	50S ribosomal protein L7/L12	AZOSEA25210	ebA4453	Hypothetical protein {UniProtKB/TrEMBL:Q5P218}	[TP0240-TP0875 (0.8481433)]
COG0495	COG1214	AZOSEA24870	ebA4386	Leucyl-tRNA synthetase {UniProtKB/TrEMBL:Q5P252}	AZOSEA37090	ebA6494	Probable glycoprotease {UniProtKB/TrEMBL:Q5NYN0}	[TP0586-TP0876 (0.5571989)]
COG0192	COG0592	AZOSEA22340	metK	S-adenosylmethionine synthetase (EC 2.5.1.6) (Methionine adenosyltransferase) (AdoMet synthetase) (MAT)	AZOSEA15980	ebA2847	DNA polymerase III {UniProtKB/TrEMBL:Q5P4N9}	[TP0794-TP0002 (0.8412751)]
COG0360	COG0616	AZOSEA23140	rpsF	30S ribosomal protein S6	AZOSEB01280	p1B184	Predicted periplasmic serine proteases	[TP0063-TP0997 (0.6657489)]
COG0360	COG0616	AZOSEA23140	rpsF	30S ribosomal protein S6	AZOSEA12940	c1A237	Protease IV {UniProtKB/TrEMBL:Q5P5J3}	[TP0063-TP0997 (0.6657489)]
COG0125	COG0457	AZOSEA30760	ebA5415	Thymidylate kinase {UniProtKB/TrEMBL:Q5P0G3}	AZOSEA00180	ebA36	Hypothetical protein {UniProtKB/TrEMBL:Q5P971}	[TP0354-TP0648 (0.5206915)]
COG0125	COG0457	AZOSEA30760	ebA5415	Thymidylate kinase {UniProtKB/TrEMBL:Q5P0G3}	AZOSEA10410	c2A200	Hypothetical protein {UniProtKB/TrEMBL:Q5P695}	[TP0354-TP0648 (0.5206915)]
COG0125	COG0457	AZOSEA30760	ebA5415	Thymidylate kinase {UniProtKB/TrEMBL:Q5P0G3}	AZOSEA07610	ebA1403	Hypothetical protein {UniProtKB/TrEMBL:Q5P727}	[TP0354-TP0648 (0.5206915)]
COG0860	COG1396	AZOSEA25200	ebA4451	N-acetylmuramoyl-L-alanine amidase, AMIC protein	AZOSEA12990	ebB68	Hypothetical protein {UniProtKB/TrEMBL:Q5P5I8}	[TP0247-TP0461 (0.8100859)]
COG0860	COG1396	AZOSEA25200	ebA4451	N-acetylmuramoyl-L-alanine amidase, AMIC protein	AZOSEA14040	ebA2491	Hypothetical protein {UniProtKB/TrEMBL:Q5P583}	[TP0247-TP0461 (0.8100859)]
COG0265	COG0333	AZOSEA31140	ebA5470	Serine protease DegQ/MucD	AZOSEA31010	rpmF	50S ribosomal protein L32	[TP0773-TP0807 (0.5060325)]
COG0265	COG0333	AZOSEA16710	ebA2969	Putative serine protease MucD	AZOSEA31010	rpmF	50S ribosomal protein L32	[TP0773-TP0807 (0.5060325)]
COG0265	COG0333	AZOSEA00150	ebA31	Probable serine protease, trypsin family	AZOSEA31010	rpmF	50S ribosomal protein L32	[TP0773-TP0807 (0.5060325)]
COG0265	COG0333	AZOSEA06860	ebA1283	Putative HTRA-like serine protease	AZOSEA31010	rpmF	50S ribosomal protein L32	[TP0773-TP0807 (0.5060325)]
COG0802	COG0860	AZOSEA25210	ebA4453	Hypothetical protein {UniProtKB/TrEMBL:Q5P218}	AZOSEA25200	ebA4451	N-acetylmuramoyl-L-alanine amidase, AMIC protein	[TP0875-TP0247 (0.90700364)]
COG0495	COG0761	AZOSEA24870	ebA4386	Leucyl-tRNA synthetase {UniProtKB/TrEMBL:Q5P252}	AZOSEA25150	ispH	4-hydroxy-3-methylbut-2-enyl diphosphate reductase (EC 1.17.1.2)	[TP0586-TP0547 (0.63095015)]
COG0820	COG2812	AZOSEA06780	ebA1268	Predicted Fe-S-cluster redox enzyme	AZOSEA06400	ebA1203	DNA polymerase III {UniProtKB/TrEMBL:Q5P7E9}	[TP0068-TP1005 (0.60435057)]
COG0820	COG2812	AZOSEA28700	ebA5068	Predicted Fe-S-cluster redox enzyme,radical SAM	AZOSEA06400	ebA1203	DNA polymerase III {UniProtKB/TrEMBL:Q5P7E9}	[TP0068-TP1005 (0.60435057)]
COG0272	COG1396	AZOSEA36460	ebA6380	NAD-dependent DNA ligase	AZOSEA12990	ebB68	Hypothetical protein {UniProtKB/TrEMBL:Q5P5I8}	[TP0634-TP0461 (0.7134334)]
COG0272	COG1396	AZOSEA36460	ebA6380	NAD-dependent DNA ligase	AZOSEA14040	ebA2491	Hypothetical protein {UniProtKB/TrEMBL:Q5P583}	[TP0634-TP0461 (0.7134334)]
COG1509	COG1509	AZOSEA21100	ebA3745	Hypothetical protein {UniProtKB/TrEMBL:Q5P379}	AZOSEA21100	ebA3745	Hypothetical protein {UniProtKB/TrEMBL:Q5P379}	[TP0121-TP0121 (0.7367639)]
COG0577	COG0845	AZOSEA38890	ebA6805	Hypothetical protein {UniProtKB/TrEMBL:Q5NY50}	AZOSEA38550	ebA6743	Hypothetical protein {UniProtKB/TrEMBL:Q5NY84}	[TP0963-TP0965 (0.93032813)]
COG0577	COG0845	AZOSEA23030	ebA4058	Putative ABC transporter protein	AZOSEA35720	ebA6248	Similar to efflux transporter	[TP0963-TP0965 (0.93032813)]
COG0577	COG0845	AZOSEA10010	ebA1848	Transmembrane ATP-binding ABC transporter protein	AZOSEA10860	ebA1971	Acriflavin resistance protein A	[TP0963-TP0965 (0.93032813)]
COG0577	COG0845	AZOSEA23040	ebA4059	Putative ABC transporter protein	AZOSEA23060	ebA4062	HlyD family secretion protein	[TP0963-TP0965 (0.93032813)]
COG0577	COG0845	AZOSEA23040	ebA4059	Putative ABC transporter protein	AZOSEA12000	ebA2168	Cation efflux system transmembrane protein	[TP0963-TP0965 (0.93032813)]
COG0577	COG0845	AZOSEA38890	ebA6805	Hypothetical protein {UniProtKB/TrEMBL:Q5NY50}	AZOSEA08970	ebA1649	Putative RND efflux membrane fusion protein	[TP0963-TP0965 (0.93032813)]
COG0577	COG0845	AZOSEA35730	ebA6251	ABC transporter, permease protein	AZOSEA09750	ebA1805	HlyD family secretion protein	[TP0963-TP0965 (0.93032813)]
COG0577	COG0845	AZOSEA23030	ebA4058	Putative ABC transporter protein	AZOSEA38550	ebA6743	Hypothetical protein {UniProtKB/TrEMBL:Q5NY84}	[TP0963-TP0965 (0.93032813)]
COG0577	COG0845	AZOSEA23040	ebA4059	Putative ABC transporter protein	AZOSEA35720	ebA6248	Similar to efflux transporter	[TP0963-TP0965 (0.93032813)]
COG0577	COG0845	AZOSEA23040	ebA4059	Putative ABC transporter protein	AZOSEA10860	ebA1971	Acriflavin resistance protein A	[TP0963-TP0965 (0.93032813)]
COG0577	COG0845	AZOSEA10010	ebA1848	Transmembrane ATP-binding ABC transporter protein	AZOSEA21950	ebA3872	AcrA/AcrE family putative membrane-fusion protein	[TP0963-TP0965 (0.93032813)]
COG0577	COG0845	AZOSEA35730	ebA6251	ABC transporter, permease protein	AZOSEA10000	ebA1846	Similar to periplsmic HlyD type membrane fusion	[TP0963-TP0965 (0.93032813)]
COG0577	COG0845	AZOSEA35730	ebA6251	ABC transporter, permease protein	AZOSEA12000	ebA2168	Cation efflux system transmembrane protein	[TP0963-TP0965 (0.93032813)]
COG0577	COG0845	AZOSEA38890	ebA6805	Hypothetical protein {UniProtKB/TrEMBL:Q5NY50}	AZOSEA10000	ebA1846	Similar to periplsmic HlyD type membrane fusion	[TP0963-TP0965 (0.93032813)]
COG0577	COG0845	AZOSEA23030	ebA4058	Putative ABC transporter protein	AZOSEA22250	ebA3924	Predicted secretion protein HlyD	[TP0963-TP0965 (0.93032813)]
COG0577	COG0845	AZOSEA10010	ebA1848	Transmembrane ATP-binding ABC transporter protein	AZOSEA22250	ebA3924	Predicted secretion protein HlyD	[TP0963-TP0965 (0.93032813)]
COG0577	COG0845	AZOSEA38890	ebA6805	Hypothetical protein {UniProtKB/TrEMBL:Q5NY50}	AZOSEA12000	ebA2168	Cation efflux system transmembrane protein	[TP0963-TP0965 (0.93032813)]
COG0577	COG0845	AZOSEA38890	ebA6805	Hypothetical protein {UniProtKB/TrEMBL:Q5NY50}	AZOSEA21950	ebA3872	AcrA/AcrE family putative membrane-fusion protein	[TP0963-TP0965 (0.93032813)]
COG0577	COG0845	AZOSEA23030	ebA4058	Putative ABC transporter protein	AZOSEA40710	ebA7180	Probable alkaline protease secretion protein	[TP0963-TP0965 (0.93032813)]
COG0577	COG0845	AZOSEA23030	ebA4058	Putative ABC transporter protein	AZOSEA10860	ebA1971	Acriflavin resistance protein A	[TP0963-TP0965 (0.93032813)]
COG0577	COG0845	AZOSEA23030	ebA4058	Putative ABC transporter protein	AZOSEA09750	ebA1805	HlyD family secretion protein	[TP0963-TP0965 (0.93032813)]
COG0577	COG0845	AZOSEA10010	ebA1848	Transmembrane ATP-binding ABC transporter protein	AZOSEA12000	ebA2168	Cation efflux system transmembrane protein	[TP0963-TP0965 (0.93032813)]
COG0577	COG0845	AZOSEA23040	ebA4059	Putative ABC transporter protein	AZOSEA09750	ebA1805	HlyD family secretion protein	[TP0963-TP0965 (0.93032813)]
COG0577	COG0845	AZOSEA23040	ebA4059	Putative ABC transporter protein	AZOSEA21950	ebA3872	AcrA/AcrE family putative membrane-fusion protein	[TP0963-TP0965 (0.93032813)]
COG0577	COG0845	AZOSEA35730	ebA6251	ABC transporter, permease protein	AZOSEA23060	ebA4062	HlyD family secretion protein	[TP0963-TP0965 (0.93032813)]
COG0577	COG0845	AZOSEA35730	ebA6251	ABC transporter, permease protein	AZOSEA40280	ebA7103	Putative HlyD-like secretion protein	[TP0963-TP0965 (0.93032813)]
COG0577	COG0845	AZOSEA23040	ebA4059	Putative ABC transporter protein	AZOSEA40710	ebA7180	Probable alkaline protease secretion protein	[TP0963-TP0965 (0.93032813)]
COG0577	COG0845	AZOSEA23030	ebA4058	Putative ABC transporter protein	AZOSEA40280	ebA7103	Putative HlyD-like secretion protein	[TP0963-TP0965 (0.93032813)]
COG0577	COG0845	AZOSEA38890	ebA6805	Hypothetical protein {UniProtKB/TrEMBL:Q5NY50}	AZOSEA09750	ebA1805	HlyD family secretion protein	[TP0963-TP0965 (0.93032813)]
COG0577	COG0845	AZOSEA23040	ebA4059	Putative ABC transporter protein	AZOSEA10000	ebA1846	Similar to periplsmic HlyD type membrane fusion	[TP0963-TP0965 (0.93032813)]
COG0577	COG0845	AZOSEA10010	ebA1848	Transmembrane ATP-binding ABC transporter protein	AZOSEA23060	ebA4062	HlyD family secretion protein	[TP0963-TP0965 (0.93032813)]
COG0577	COG0845	AZOSEA23030	ebA4058	Putative ABC transporter protein	AZOSEA23060	ebA4062	HlyD family secretion protein	[TP0963-TP0965 (0.93032813)]
COG0577	COG0845	AZOSEA23040	ebA4059	Putative ABC transporter protein	AZOSEA38550	ebA6743	Hypothetical protein {UniProtKB/TrEMBL:Q5NY84}	[TP0963-TP0965 (0.93032813)]
COG0577	COG0845	AZOSEA35730	ebA6251	ABC transporter, permease protein	AZOSEA09060	ebA1673	Predicted gram-negative bacterial type I	[TP0963-TP0965 (0.93032813)]
COG0577	COG0845	AZOSEA35730	ebA6251	ABC transporter, permease protein	AZOSEA40710	ebA7180	Probable alkaline protease secretion protein	[TP0963-TP0965 (0.93032813)]
COG0577	COG0845	AZOSEA10010	ebA1848	Transmembrane ATP-binding ABC transporter protein	AZOSEA09060	ebA1673	Predicted gram-negative bacterial type I	[TP0963-TP0965 (0.93032813)]
COG0577	COG0845	AZOSEA38890	ebA6805	Hypothetical protein {UniProtKB/TrEMBL:Q5NY50}	AZOSEA23060	ebA4062	HlyD family secretion protein	[TP0963-TP0965 (0.93032813)]
COG0577	COG0845	AZOSEA35730	ebA6251	ABC transporter, permease protein	AZOSEA22250	ebA3924	Predicted secretion protein HlyD	[TP0963-TP0965 (0.93032813)]
COG0577	COG0845	AZOSEA10010	ebA1848	Transmembrane ATP-binding ABC transporter protein	AZOSEA10000	ebA1846	Similar to periplsmic HlyD type membrane fusion	[TP0963-TP0965 (0.93032813)]
COG0577	COG0845	AZOSEA10010	ebA1848	Transmembrane ATP-binding ABC transporter protein	AZOSEA40710	ebA7180	Probable alkaline protease secretion protein	[TP0963-TP0965 (0.93032813)]
COG0577	COG0845	AZOSEA23030	ebA4058	Putative ABC transporter protein	AZOSEA21950	ebA3872	AcrA/AcrE family putative membrane-fusion protein	[TP0963-TP0965 (0.93032813)]
COG0577	COG0845	AZOSEA23040	ebA4059	Putative ABC transporter protein	AZOSEA08970	ebA1649	Putative RND efflux membrane fusion protein	[TP0963-TP0965 (0.93032813)]
COG0577	COG0845	AZOSEA38890	ebA6805	Hypothetical protein {UniProtKB/TrEMBL:Q5NY50}	AZOSEA40710	ebA7180	Probable alkaline protease secretion protein	[TP0963-TP0965 (0.93032813)]
COG0577	COG0845	AZOSEA23040	ebA4059	Putative ABC transporter protein	AZOSEA40280	ebA7103	Putative HlyD-like secretion protein	[TP0963-TP0965 (0.93032813)]
COG0577	COG0845	AZOSEA38890	ebA6805	Hypothetical protein {UniProtKB/TrEMBL:Q5NY50}	AZOSEA22250	ebA3924	Predicted secretion protein HlyD	[TP0963-TP0965 (0.93032813)]
COG0577	COG0845	AZOSEA35730	ebA6251	ABC transporter, permease protein	AZOSEA38550	ebA6743	Hypothetical protein {UniProtKB/TrEMBL:Q5NY84}	[TP0963-TP0965 (0.93032813)]
COG0577	COG0845	AZOSEA35730	ebA6251	ABC transporter, permease protein	AZOSEA10860	ebA1971	Acriflavin resistance protein A	[TP0963-TP0965 (0.93032813)]
COG0577	COG0845	AZOSEA35730	ebA6251	ABC transporter, permease protein	AZOSEA21950	ebA3872	AcrA/AcrE family putative membrane-fusion protein	[TP0963-TP0965 (0.93032813)]
COG0577	COG0845	AZOSEA38890	ebA6805	Hypothetical protein {UniProtKB/TrEMBL:Q5NY50}	AZOSEA35720	ebA6248	Similar to efflux transporter	[TP0963-TP0965 (0.93032813)]
COG0577	COG0845	AZOSEA10010	ebA1848	Transmembrane ATP-binding ABC transporter protein	AZOSEA38550	ebA6743	Hypothetical protein {UniProtKB/TrEMBL:Q5NY84}	[TP0963-TP0965 (0.93032813)]
COG0577	COG0845	AZOSEA38890	ebA6805	Hypothetical protein {UniProtKB/TrEMBL:Q5NY50}	AZOSEA10860	ebA1971	Acriflavin resistance protein A	[TP0963-TP0965 (0.93032813)]
COG0577	COG0845	AZOSEA23030	ebA4058	Putative ABC transporter protein	AZOSEA12000	ebA2168	Cation efflux system transmembrane protein	[TP0963-TP0965 (0.93032813)]
COG0577	COG0845	AZOSEA10010	ebA1848	Transmembrane ATP-binding ABC transporter protein	AZOSEA35720	ebA6248	Similar to efflux transporter	[TP0963-TP0965 (0.93032813)]
COG0577	COG0845	AZOSEA35730	ebA6251	ABC transporter, permease protein	AZOSEA35720	ebA6248	Similar to efflux transporter	[TP0963-TP0965 (0.93032813)]
COG0577	COG0845	AZOSEA38890	ebA6805	Hypothetical protein {UniProtKB/TrEMBL:Q5NY50}	AZOSEA40280	ebA7103	Putative HlyD-like secretion protein	[TP0963-TP0965 (0.93032813)]
COG0577	COG0845	AZOSEA10010	ebA1848	Transmembrane ATP-binding ABC transporter protein	AZOSEA08970	ebA1649	Putative RND efflux membrane fusion protein	[TP0963-TP0965 (0.93032813)]
COG0577	COG0845	AZOSEA23030	ebA4058	Putative ABC transporter protein	AZOSEA08970	ebA1649	Putative RND efflux membrane fusion protein	[TP0963-TP0965 (0.93032813)]
COG0577	COG0845	AZOSEA10010	ebA1848	Transmembrane ATP-binding ABC transporter protein	AZOSEA40280	ebA7103	Putative HlyD-like secretion protein	[TP0963-TP0965 (0.93032813)]
COG0577	COG0845	AZOSEA23030	ebA4058	Putative ABC transporter protein	AZOSEA09060	ebA1673	Predicted gram-negative bacterial type I	[TP0963-TP0965 (0.93032813)]
COG0577	COG0845	AZOSEA23040	ebA4059	Putative ABC transporter protein	AZOSEA22250	ebA3924	Predicted secretion protein HlyD	[TP0963-TP0965 (0.93032813)]
COG0577	COG0845	AZOSEA10010	ebA1848	Transmembrane ATP-binding ABC transporter protein	AZOSEA09750	ebA1805	HlyD family secretion protein	[TP0963-TP0965 (0.93032813)]
COG0577	COG0845	AZOSEA35730	ebA6251	ABC transporter, permease protein	AZOSEA08970	ebA1649	Putative RND efflux membrane fusion protein	[TP0963-TP0965 (0.93032813)]
COG0577	COG0845	AZOSEA23030	ebA4058	Putative ABC transporter protein	AZOSEA10000	ebA1846	Similar to periplsmic HlyD type membrane fusion	[TP0963-TP0965 (0.93032813)]
COG0577	COG0845	AZOSEA38890	ebA6805	Hypothetical protein {UniProtKB/TrEMBL:Q5NY50}	AZOSEA09060	ebA1673	Predicted gram-negative bacterial type I	[TP0963-TP0965 (0.93032813)]
COG0577	COG0845	AZOSEA23040	ebA4059	Putative ABC transporter protein	AZOSEA09060	ebA1673	Predicted gram-negative bacterial type I	[TP0963-TP0965 (0.93032813)]
COG0333	COG1077	AZOSEA31010	rpmF	50S ribosomal protein L32	AZOSEA17100	ebA3033	ROD shape-determining protein	[TP0807-TP0497 (0.61855906)]
COG0234	COG1200	AZOSEA06280	ebB35	10 kDa chaperonin {UniProtKB/TrEMBL:Q5P7G1}	AZOSEB00330	p1B53	ATP-dependent DNA helicase	[TP1013-TP0687 (0.84594196)]
COG0234	COG1200	AZOSEA06280	ebB35	10 kDa chaperonin {UniProtKB/TrEMBL:Q5P7G1}	AZOSEA12690	ebA2297	RecG-like helicases {UniProtKB/TrEMBL:Q5P5L8}	[TP1013-TP0687 (0.84594196)]
COG0084	COG2201	AZOSEA30790	ebA5421	Mg-dependent DNase {UniProtKB/TrEMBL:Q5P0G0}	AZOSEA11920	ebA2148	Chemotaxis response regulator containing a	[TP0994-TP0631 (0.71912634)]
COG0084	COG2201	AZOSEA37220	ebA6514	Putative tatD deoxyribonuclease	AZOSEA11920	ebA2148	Chemotaxis response regulator containing a	[TP0994-TP0631 (0.71912634)]
COG1671	COG2812	AZOSEA36080	ebA6313	Hypothetical UPF0178 protein AZOSEA36080	AZOSEA06400	ebA1203	DNA polymerase III {UniProtKB/TrEMBL:Q5P7E9}	[TP0845-TP1005 (0.5704539)]
COG0257	COG1253	AZOSEA21780	ebC9	50S ribosomal protein L36	AZOSEA23480	ebA4147	CBS domain protein {UniProtKB/TrEMBL:Q5P2J1}	[TP0209-TP0027 (0.74441797)]
COG0257	COG1253	AZOSEA21780	ebC9	50S ribosomal protein L36	AZOSEA35350	ebA6189	Hypothetical protein {UniProtKB/TrEMBL:Q5NZ54}	[TP0209-TP0027 (0.74441797)]
COG0608	COG2206	AZOSEA33000	ebA5815	Exodeoxyribonuclease VII, single-stranded	AZOSEA12060	ebA2183	Putative response regulator	[TP0704-TP0912 (0.7469796)]
COG0608	COG2206	AZOSEA33000	ebA5815	Exodeoxyribonuclease VII, single-stranded	AZOSEA01110	ebA192	Hypothetical protein {UniProtKB/TrEMBL:Q5P8X6}	[TP0704-TP0912 (0.7469796)]
COG0060	COG0681	AZOSEA25180	ileS	Isoleucyl-tRNA synthetase (EC 6.1.1.5) (Isoleucine--tRNA ligase) (IleRS)	AZOSEA31510	ebA5536	Signal peptidase I {UniProtKB/TrEMBL:Q5P088}	[TP0452-TP0185 (0.79878455)]
COG0558	COG2239	AZOSEA31600	ebA5549	CDP-diacylglycerol--glycerol-3-phosphatidyltrans	AZOSEA09390	ebA1741	Magnesium transporter {UniProtKB/TrEMBL:Q5P6J7}	[TP0256-TP0917 (0.6007029)]
COG1352	COG1595	AZOSEA11900	ebA2146	Probable regulator protein containing CheR-and	AZOSEA34630	ebA6072	ECF-family RNA polymerase sigma factor	[TP0630-TP0092 (0.6191048)]
COG1352	COG1595	AZOSEA11900	ebA2146	Probable regulator protein containing CheR-and	AZOSEA25600	ebA4517	RNA polymerase sigma factor	[TP0630-TP0092 (0.6191048)]
COG1352	COG1595	AZOSEA04110	ebA790	Methylase of chemotaxis methyl-accepting protein	AZOSEA31100	ebA5463	RNA polymerase sigma factor	[TP0630-TP0092 (0.6191048)]
COG1352	COG1595	AZOSEA11900	ebA2146	Probable regulator protein containing CheR-and	AZOSEA40420	ebA7129	RNA polymerase sigma factor transcription	[TP0630-TP0092 (0.6191048)]
COG1352	COG1595	AZOSEA11900	ebA2146	Probable regulator protein containing CheR-and	AZOSEA31100	ebA5463	RNA polymerase sigma factor	[TP0630-TP0092 (0.6191048)]
COG1352	COG1595	AZOSEA04110	ebA790	Methylase of chemotaxis methyl-accepting protein	AZOSEA34630	ebA6072	ECF-family RNA polymerase sigma factor	[TP0630-TP0092 (0.6191048)]
COG1352	COG1595	AZOSEA04110	ebA790	Methylase of chemotaxis methyl-accepting protein	AZOSEA25600	ebA4517	RNA polymerase sigma factor	[TP0630-TP0092 (0.6191048)]
COG1352	COG1595	AZOSEA04110	ebA790	Methylase of chemotaxis methyl-accepting protein	AZOSEA40420	ebA7129	RNA polymerase sigma factor transcription	[TP0630-TP0092 (0.6191048)]
COG0593	COG1077	AZOSEA15970	dnaA	Chromosomal replication initiator protein dnaA	AZOSEA17100	ebA3033	ROD shape-determining protein	[TP0001-TP0497 (0.678435)]
COG0593	COG1077	AZOSEA40310	ebA7107	Hypothetical protein {UniProtKB/TrEMBL:Q5NXQ8}	AZOSEA17100	ebA3033	ROD shape-determining protein	[TP0001-TP0497 (0.678435)]
COG0249	COG0357	AZOSEA36900	mutS	DNA mismatch repair protein mutS	AZOSEA16410	gidB	Methyltransferase gidB (EC 2.1.-.-) (Glucose-inhibited division protein B)	[TP0328-TP0946 (0.7367136)]
COG0658	COG1187	AZOSEA33050	ebA5822	DNA internalization-related competence protein	AZOSEA23010	ebA4056	Propable 16S pseudouridylate synthase	[TP0336-TP0459 (0.6079956)]
COG0658	COG1187	AZOSEA33050	ebA5822	DNA internalization-related competence protein	AZOSEA16760	ebA2976	Ribosomal small subunit pseudouridine synthase A	[TP0336-TP0459 (0.6079956)]
COG0658	COG1187	AZOSEA33050	ebA5822	DNA internalization-related competence protein	AZOSEA03640	ebA713	Pseudouridine synthase {UniProtKB/TrEMBL:Q5P875}	[TP0336-TP0459 (0.6079956)]
COG0658	COG1187	AZOSEA33050	ebA5822	DNA internalization-related competence protein	AZOSEA35050	ebA6135	Pseudouridylate synthase	[TP0336-TP0459 (0.6079956)]
COG0465	COG0465	AZOSEA27300	ebA4823	Cell division protein {UniProtKB/TrEMBL:Q5P1F9}	AZOSEA27300	ebA4823	Cell division protein {UniProtKB/TrEMBL:Q5P1F9}	[TP0330-TP0330 (0.73856413)]
COG0465	COG0465	AZOSEA27300	ebA4823	Cell division protein {UniProtKB/TrEMBL:Q5P1F9}	AZOSEA29480	ebA5193	Cell division protein ftsH homolog	[TP0330-TP0330 (0.73856413)]
COG0465	COG0465	AZOSEA29480	ebA5193	Cell division protein ftsH homolog	AZOSEA27300	ebA4823	Cell division protein {UniProtKB/TrEMBL:Q5P1F9}	[TP0330-TP0330 (0.73856413)]
COG0465	COG0465	AZOSEA29480	ebA5193	Cell division protein ftsH homolog	AZOSEA29480	ebA5193	Cell division protein ftsH homolog	[TP0330-TP0330 (0.73856413)]
COG0860	COG1192	AZOSEA25200	ebA4451	N-acetylmuramoyl-L-alanine amidase, AMIC protein	AZOSEA01990	ebA381	Probable chromosome partitioning related protein	[TP0247-TP0272 (0.7527567)]
COG0860	COG1192	AZOSEA25200	ebA4451	N-acetylmuramoyl-L-alanine amidase, AMIC protein	AZOSEB00950	p1B143	Partitioning protein {UniProtKB/TrEMBL:Q5NX66}	[TP0247-TP0272 (0.7527567)]
COG0860	COG1192	AZOSEA25200	ebA4451	N-acetylmuramoyl-L-alanine amidase, AMIC protein	AZOSEC01210	p2A247	ParA-like ATPase, probably involved in plasmid	[TP0247-TP0272 (0.7527567)]
COG0860	COG1192	AZOSEA25200	ebA4451	N-acetylmuramoyl-L-alanine amidase, AMIC protein	AZOSEA13910	ebA2469	Chromosome partitioning protein	[TP0247-TP0272 (0.7527567)]
COG0860	COG1192	AZOSEA25200	ebA4451	N-acetylmuramoyl-L-alanine amidase, AMIC protein	AZOSEA24900	ebA4391	Chromosome partitioning protein, parA family	[TP0247-TP0272 (0.7527567)]
COG0860	COG1192	AZOSEA25200	ebA4451	N-acetylmuramoyl-L-alanine amidase, AMIC protein	AZOSEC01400	p2A292	Partitioning protein, parA	[TP0247-TP0272 (0.7527567)]
COG0860	COG1192	AZOSEA25200	ebA4451	N-acetylmuramoyl-L-alanine amidase, AMIC protein	AZOSEA16400	ebA2912	Chromosome partitioning protein para	[TP0247-TP0272 (0.7527567)]
COG0242	COG0272	AZOSEA16630	ebB91	N-formylmethionyl-tRNA deformylase 1	AZOSEA36460	ebA6380	NAD-dependent DNA ligase	[TP0757-TP0634 (0.68197167)]
COG0242	COG0272	AZOSEA00370	ebA62	N-formylmethionyl-tRNA deformylase 2	AZOSEA36460	ebA6380	NAD-dependent DNA ligase	[TP0757-TP0634 (0.68197167)]
COG0265	COG0817	AZOSEA00150	ebA31	Probable serine protease, trypsin family	AZOSEA20640	ruvC	Crossover junction endodeoxyribonuclease ruvC (EC 3.1.22.4) (Holliday junction nuclease ruvC) (Holliday junction resolvase ruvC)	[TP0773-TP0517 (0.5118523)]
COG0265	COG0817	AZOSEA06860	ebA1283	Putative HTRA-like serine protease	AZOSEA20640	ruvC	Crossover junction endodeoxyribonuclease ruvC (EC 3.1.22.4) (Holliday junction nuclease ruvC) (Holliday junction resolvase ruvC)	[TP0773-TP0517 (0.5118523)]
COG0265	COG0817	AZOSEA16710	ebA2969	Putative serine protease MucD	AZOSEA20640	ruvC	Crossover junction endodeoxyribonuclease ruvC (EC 3.1.22.4) (Holliday junction nuclease ruvC) (Holliday junction resolvase ruvC)	[TP0773-TP0517 (0.5118523)]
COG0265	COG0817	AZOSEA31140	ebA5470	Serine protease DegQ/MucD	AZOSEA20640	ruvC	Crossover junction endodeoxyribonuclease ruvC (EC 3.1.22.4) (Holliday junction nuclease ruvC) (Holliday junction resolvase ruvC)	[TP0773-TP0517 (0.5118523)]
COG0187	COG0358	AZOSEA15990	ebA2848	DNA gyrase {UniProtKB/TrEMBL:Q5P4N8}	AZOSEA24750	ebA4367	DNA primase {UniProtKB/TrEMBL:Q5P264}	[TP1006-TP0492 (0.55112576)]
COG0187	COG0358	AZOSEA03420	ebA661	Topoisomerase IV subunit B	AZOSEA24750	ebA4367	DNA primase {UniProtKB/TrEMBL:Q5P264}	[TP1006-TP0492 (0.55112576)]
COG1154	COG2812	AZOSEA25110	ebA4439	1-deoxy-D-xylulose 5-phosphate synthase	AZOSEA06400	ebA1203	DNA polymerase III {UniProtKB/TrEMBL:Q5P7E9}	[TP0824-TP1005 (0.68180764)]
COG0237	COG0552	AZOSEA23250	coaE	Dephospho-CoA kinase (EC 2.7.1.24) (Dephosphocoenzyme A kinase)	AZOSEA07540	ebA1393	Cell division protein FtsY	[TP0296-TP0578 (0.7885255)]
COG0080	COG0265	AZOSEA21460	ebA3812	50S ribosomal protein L11	AZOSEA16710	ebA2969	Putative serine protease MucD	[TP0237-TP0773 (0.6164146)]
COG0080	COG0265	AZOSEA21460	ebA3812	50S ribosomal protein L11	AZOSEA31140	ebA5470	Serine protease DegQ/MucD	[TP0237-TP0773 (0.6164146)]
COG0080	COG0265	AZOSEA21460	ebA3812	50S ribosomal protein L11	AZOSEA00150	ebA31	Probable serine protease, trypsin family	[TP0237-TP0773 (0.6164146)]
COG0080	COG0265	AZOSEA21460	ebA3812	50S ribosomal protein L11	AZOSEA06860	ebA1283	Putative HTRA-like serine protease	[TP0237-TP0773 (0.6164146)]
COG2812	COG2812	AZOSEA06400	ebA1203	DNA polymerase III {UniProtKB/TrEMBL:Q5P7E9}	AZOSEA06400	ebA1203	DNA polymerase III {UniProtKB/TrEMBL:Q5P7E9}	[TP1005-TP1005 (0.52391654)]
COG0223	COG0234	AZOSEA16620	fmt	Methionyl-tRNA formyltransferase (EC 2.1.2.9)	AZOSEA06280	ebB35	10 kDa chaperonin {UniProtKB/TrEMBL:Q5P7G1}	[TP0756-TP1013 (0.64276713)]
COG0036	COG1653	AZOSEA23610	ebA4173	Ribulose-phosphate 3-epimerase	AZOSEA25560	ebA4507	Similar to glycerol-3-phosphate-binding	[TP0945-TP0074 (0.654426)]
COG0357	COG0459	AZOSEA16410	gidB	Methyltransferase gidB (EC 2.1.-.-) (Glucose-inhibited division protein B)	AZOSEA06270	groL	60 kDa chaperonin (Protein Cpn60) (groEL protein)	[TP0946-TP0030 (0.68326145)]
COG0664	COG1074	AZOSEA01100	ebA189	Transcriptional regulator, Dnr type	AZOSEA15290	ebA2723	ATP-dependent exoDNAse beta subunit	[TP0089-TP0898 (0.8304331)]
COG0664	COG1074	AZOSEA25920	ebA4580	Nnr-like transcriptional regulator, Crp family	AZOSEA15290	ebA2723	ATP-dependent exoDNAse beta subunit	[TP0089-TP0898 (0.8304331)]
COG0664	COG1074	AZOSEA19740	ebA3504	Transcriptional regulator, Dnr-type	AZOSEA15290	ebA2723	ATP-dependent exoDNAse beta subunit	[TP0089-TP0898 (0.8304331)]
COG0664	COG1074	AZOSEA29230	ebA5141	Transcriptional regulator, Dnr/Nnr type	AZOSEA15290	ebA2723	ATP-dependent exoDNAse beta subunit	[TP0089-TP0898 (0.8304331)]
COG0664	COG1074	AZOSEA29270	ebA5149	Transcription factor Fnr	AZOSEA15290	ebA2723	ATP-dependent exoDNAse beta subunit	[TP0089-TP0898 (0.8304331)]
COG0664	COG1074	AZOSEA39960	ebA7043	Catabolite gene activator	AZOSEA15290	ebA2723	ATP-dependent exoDNAse beta subunit	[TP0089-TP0898 (0.8304331)]
COG0664	COG1074	AZOSEA05960	ebD1	Transcriptional regulator, Nnr-like	AZOSEA15290	ebA2723	ATP-dependent exoDNAse beta subunit	[TP0089-TP0898 (0.8304331)]
COG0223	COG0242	AZOSEA16620	fmt	Methionyl-tRNA formyltransferase (EC 2.1.2.9)	AZOSEA00370	ebA62	N-formylmethionyl-tRNA deformylase 2	[TP0756-TP0757 (0.8300303)]
COG0223	COG0242	AZOSEA16620	fmt	Methionyl-tRNA formyltransferase (EC 2.1.2.9)	AZOSEA16630	ebB91	N-formylmethionyl-tRNA deformylase 1	[TP0756-TP0757 (0.8300303)]
COG0233	COG0359	AZOSEA34170	frr	Ribosome recycling factor (Ribosome-releasing factor) (RRF)	AZOSEA23170	rplI	50S ribosomal protein L9	[TP0604-TP0060 (0.5105792)]
COG0012	COG0457	AZOSEA23430	ebA4139	Predicted GTPase, probably involved in regulation	AZOSEA00180	ebA36	Hypothetical protein {UniProtKB/TrEMBL:Q5P971}	[TP0124-TP0067 (0.81355333)]
COG0012	COG0457	AZOSEA23430	ebA4139	Predicted GTPase, probably involved in regulation	AZOSEA10410	c2A200	Hypothetical protein {UniProtKB/TrEMBL:Q5P695}	[TP0124-TP0067 (0.81355333)]
COG0012	COG0457	AZOSEA23430	ebA4139	Predicted GTPase, probably involved in regulation	AZOSEA07610	ebA1403	Hypothetical protein {UniProtKB/TrEMBL:Q5P727}	[TP0124-TP0067 (0.81355333)]
COG0552	COG1061	AZOSEA07540	ebA1393	Cell division protein FtsY	AZOSEA04210	ebA803	Putative helicase {UniProtKB/TrEMBL:Q5P818}	[TP0578-TP0380 (0.62695336)]
COG0552	COG1061	AZOSEA07540	ebA1393	Cell division protein FtsY	AZOSEA15080	ebA2682	Putative helicase {UniProtKB/TrEMBL:Q5P4X9}	[TP0578-TP0380 (0.62695336)]
COG0265	COG0492	AZOSEA00150	ebA31	Probable serine protease, trypsin family	AZOSEA39970	ebA7042	FAD-dependent pyridine nucleotide-disulphide	[TP0773-TP0814 (0.6926654)]
COG0265	COG0492	AZOSEA31140	ebA5470	Serine protease DegQ/MucD	AZOSEA10970	ebA1986	Thioredoxin reductase {UniProtKB/TrEMBL:Q5P639}	[TP0773-TP0814 (0.6926654)]
COG0265	COG0492	AZOSEA06860	ebA1283	Putative HTRA-like serine protease	AZOSEA39970	ebA7042	FAD-dependent pyridine nucleotide-disulphide	[TP0773-TP0814 (0.6926654)]
COG0265	COG0492	AZOSEA00150	ebA31	Probable serine protease, trypsin family	AZOSEA10970	ebA1986	Thioredoxin reductase {UniProtKB/TrEMBL:Q5P639}	[TP0773-TP0814 (0.6926654)]
COG0265	COG0492	AZOSEA16710	ebA2969	Putative serine protease MucD	AZOSEA39970	ebA7042	FAD-dependent pyridine nucleotide-disulphide	[TP0773-TP0814 (0.6926654)]
COG0265	COG0492	AZOSEA06860	ebA1283	Putative HTRA-like serine protease	AZOSEA10970	ebA1986	Thioredoxin reductase {UniProtKB/TrEMBL:Q5P639}	[TP0773-TP0814 (0.6926654)]
COG0265	COG0492	AZOSEA31140	ebA5470	Serine protease DegQ/MucD	AZOSEA39970	ebA7042	FAD-dependent pyridine nucleotide-disulphide	[TP0773-TP0814 (0.6926654)]
COG0265	COG0492	AZOSEA16710	ebA2969	Putative serine protease MucD	AZOSEA10970	ebA1986	Thioredoxin reductase {UniProtKB/TrEMBL:Q5P639}	[TP0773-TP0814 (0.6926654)]
COG1377	COG2239	AZOSEA03620	ebA705	Flagellar biosynthetic protein flhB	AZOSEA09390	ebA1741	Magnesium transporter {UniProtKB/TrEMBL:Q5P6J7}	[TP0715-TP0917 (0.53720385)]
COG0124	COG0608	AZOSEA06740	hisS	Histidyl-tRNA synthetase (EC 6.1.1.21) (Histidine--tRNA ligase) (HisRS)	AZOSEA33000	ebA5815	Exodeoxyribonuclease VII, single-stranded	[TP0641-TP0704 (0.75894904)]
COG0465	COG0772	AZOSEA29480	ebA5193	Cell division protein ftsH homolog	AZOSEA17140	ebA3041	Rod shape-determining protein	[TP0330-TP0387 (0.8016956)]
COG0465	COG0772	AZOSEA27300	ebA4823	Cell division protein {UniProtKB/TrEMBL:Q5P1F9}	AZOSEA07930	ebA1445	Cell division protein FtsW	[TP0330-TP0387 (0.8016956)]
COG0465	COG0772	AZOSEA27300	ebA4823	Cell division protein {UniProtKB/TrEMBL:Q5P1F9}	AZOSEA17140	ebA3041	Rod shape-determining protein	[TP0330-TP0387 (0.8016956)]
COG0465	COG0772	AZOSEA29480	ebA5193	Cell division protein ftsH homolog	AZOSEA07930	ebA1445	Cell division protein FtsW	[TP0330-TP0387 (0.8016956)]
COG0457	COG1426	AZOSEA00180	ebA36	Hypothetical protein {UniProtKB/TrEMBL:Q5P971}	AZOSEA06760	ebA1262	Hypothetical protein {UniProtKB/TrEMBL:Q5P7B2}	[TP0268-TP0334 (0.739808)]
COG0457	COG1426	AZOSEA07610	ebA1403	Hypothetical protein {UniProtKB/TrEMBL:Q5P727}	AZOSEA06760	ebA1262	Hypothetical protein {UniProtKB/TrEMBL:Q5P7B2}	[TP0268-TP0334 (0.739808)]
COG0457	COG1426	AZOSEA10410	c2A200	Hypothetical protein {UniProtKB/TrEMBL:Q5P695}	AZOSEA06760	ebA1262	Hypothetical protein {UniProtKB/TrEMBL:Q5P7B2}	[TP0268-TP0334 (0.739808)]
COG0192	COG0217	AZOSEA22340	metK	S-adenosylmethionine synthetase (EC 2.5.1.6) (Methionine adenosyltransferase) (AdoMet synthetase) (MAT)	AZOSEA20720	ebA3674	Hypothetical UPF0082 protein AZOSEA20720	[TP0794-TP0474 (0.71912634)]
COG0201	COG2239	AZOSEA21770	ebA3846	Preprotein translocase SecY subunit	AZOSEA09390	ebA1741	Magnesium transporter {UniProtKB/TrEMBL:Q5P6J7}	[TP0208-TP0917 (0.5527395)]
COG0860	COG1214	AZOSEA25200	ebA4451	N-acetylmuramoyl-L-alanine amidase, AMIC protein	AZOSEA37090	ebA6494	Probable glycoprotease {UniProtKB/TrEMBL:Q5NYN0}	[TP0247-TP0876 (0.6334264)]
COG0477	COG0845	AZOSEA28660	ebA5055	Putative MFS transporter	AZOSEA10860	ebA1971	Acriflavin resistance protein A	[TP0840-TP0965 (0.8653204)]
COG0477	COG0845	AZOSEA22170	ebA3906	Hypothetical protein {UniProtKB/TrEMBL:Q5P2X2}	AZOSEA21950	ebA3872	AcrA/AcrE family putative membrane-fusion protein	[TP0840-TP0965 (0.8653204)]
COG0477	COG0845	AZOSEA30180	ebA5311	Benzoate MFS transporter	AZOSEA08970	ebA1649	Putative RND efflux membrane fusion protein	[TP0840-TP0965 (0.8653204)]
COG0477	COG0845	AZOSEA28660	ebA5055	Putative MFS transporter	AZOSEA35720	ebA6248	Similar to efflux transporter	[TP0840-TP0965 (0.8653204)]
COG0477	COG0845	AZOSEA32270	ebA5677	Putative transporter {UniProtKB/TrEMBL:Q5P012}	AZOSEA22250	ebA3924	Predicted secretion protein HlyD	[TP0840-TP0965 (0.8653204)]
COG0477	COG0845	AZOSEA17730	ebA3158	Putative MFS transporter	AZOSEA22250	ebA3924	Predicted secretion protein HlyD	[TP0840-TP0965 (0.8653204)]
COG0477	COG0845	AZOSEA04320	ebA826	Hypothetical protein {UniProtKB/TrEMBL:Q5P807}	AZOSEA38550	ebA6743	Hypothetical protein {UniProtKB/TrEMBL:Q5NY84}	[TP0840-TP0965 (0.8653204)]
COG0477	COG0845	AZOSEA04320	ebA826	Hypothetical protein {UniProtKB/TrEMBL:Q5P807}	AZOSEA40710	ebA7180	Probable alkaline protease secretion protein	[TP0840-TP0965 (0.8653204)]
COG0477	COG0845	AZOSEA32270	ebA5677	Putative transporter {UniProtKB/TrEMBL:Q5P012}	AZOSEA40710	ebA7180	Probable alkaline protease secretion protein	[TP0840-TP0965 (0.8653204)]
COG0477	COG0845	AZOSEA32270	ebA5677	Putative transporter {UniProtKB/TrEMBL:Q5P012}	AZOSEA23060	ebA4062	HlyD family secretion protein	[TP0840-TP0965 (0.8653204)]
COG0477	COG0845	AZOSEA28660	ebA5055	Putative MFS transporter	AZOSEA21950	ebA3872	AcrA/AcrE family putative membrane-fusion protein	[TP0840-TP0965 (0.8653204)]
COG0477	COG0845	AZOSEA28370	ebA4989	Predicted 4-hydroxybenzoate transporter	AZOSEA22250	ebA3924	Predicted secretion protein HlyD	[TP0840-TP0965 (0.8653204)]
COG0477	COG0845	AZOSEA28660	ebA5055	Putative MFS transporter	AZOSEA23060	ebA4062	HlyD family secretion protein	[TP0840-TP0965 (0.8653204)]
COG0477	COG0845	AZOSEA15790	ebA2813	Muropeptide transporter	AZOSEA10000	ebA1846	Similar to periplsmic HlyD type membrane fusion	[TP0840-TP0965 (0.8653204)]
COG0477	COG0845	AZOSEA21880	ebA3858	Putative MFS family transporter	AZOSEA10860	ebA1971	Acriflavin resistance protein A	[TP0840-TP0965 (0.8653204)]
COG0477	COG0845	AZOSEA36050	ebA6311	Putative MFS permease {UniProtKB/TrEMBL:Q5NYY4}	AZOSEA08970	ebA1649	Putative RND efflux membrane fusion protein	[TP0840-TP0965 (0.8653204)]
COG0477	COG0845	AZOSEA32270	ebA5677	Putative transporter {UniProtKB/TrEMBL:Q5P012}	AZOSEA10860	ebA1971	Acriflavin resistance protein A	[TP0840-TP0965 (0.8653204)]
COG0477	COG0845	AZOSEA04320	ebA826	Hypothetical protein {UniProtKB/TrEMBL:Q5P807}	AZOSEA08970	ebA1649	Putative RND efflux membrane fusion protein	[TP0840-TP0965 (0.8653204)]
COG0477	COG0845	AZOSEA30180	ebA5311	Benzoate MFS transporter	AZOSEA23060	ebA4062	HlyD family secretion protein	[TP0840-TP0965 (0.8653204)]
COG0477	COG0845	AZOSEA37060	ebA6485	Putative membrane protein	AZOSEA40280	ebA7103	Putative HlyD-like secretion protein	[TP0840-TP0965 (0.8653204)]
COG0477	COG0845	AZOSEA16430	ebA2917	Major facilitator superfamily transporter	AZOSEA08970	ebA1649	Putative RND efflux membrane fusion protein	[TP0840-TP0965 (0.8653204)]
COG0477	COG0845	AZOSEA07510	ebA1383	Putative MFS permease {UniProtKB/TrEMBL:Q5P737}	AZOSEA09750	ebA1805	HlyD family secretion protein	[TP0840-TP0965 (0.8653204)]
COG0477	COG0845	AZOSEA16430	ebA2917	Major facilitator superfamily transporter	AZOSEA09750	ebA1805	HlyD family secretion protein	[TP0840-TP0965 (0.8653204)]
COG0477	COG0845	AZOSEA21880	ebA3858	Putative MFS family transporter	AZOSEA22250	ebA3924	Predicted secretion protein HlyD	[TP0840-TP0965 (0.8653204)]
COG0477	COG0845	AZOSEA17730	ebA3158	Putative MFS transporter	AZOSEA38550	ebA6743	Hypothetical protein {UniProtKB/TrEMBL:Q5NY84}	[TP0840-TP0965 (0.8653204)]
COG0477	COG0845	AZOSEA37060	ebA6485	Putative membrane protein	AZOSEA09060	ebA1673	Predicted gram-negative bacterial type I	[TP0840-TP0965 (0.8653204)]
COG0477	COG0845	AZOSEA28370	ebA4989	Predicted 4-hydroxybenzoate transporter	AZOSEA21950	ebA3872	AcrA/AcrE family putative membrane-fusion protein	[TP0840-TP0965 (0.8653204)]
COG0477	COG0845	AZOSEA32270	ebA5677	Putative transporter {UniProtKB/TrEMBL:Q5P012}	AZOSEA40280	ebA7103	Putative HlyD-like secretion protein	[TP0840-TP0965 (0.8653204)]
COG0477	COG0845	AZOSEA37060	ebA6485	Putative membrane protein	AZOSEA12000	ebA2168	Cation efflux system transmembrane protein	[TP0840-TP0965 (0.8653204)]
COG0477	COG0845	AZOSEA16430	ebA2917	Major facilitator superfamily transporter	AZOSEA38550	ebA6743	Hypothetical protein {UniProtKB/TrEMBL:Q5NY84}	[TP0840-TP0965 (0.8653204)]
COG0477	COG0845	AZOSEA22170	ebA3906	Hypothetical protein {UniProtKB/TrEMBL:Q5P2X2}	AZOSEA10860	ebA1971	Acriflavin resistance protein A	[TP0840-TP0965 (0.8653204)]
COG0477	COG0845	AZOSEA07510	ebA1383	Putative MFS permease {UniProtKB/TrEMBL:Q5P737}	AZOSEA09060	ebA1673	Predicted gram-negative bacterial type I	[TP0840-TP0965 (0.8653204)]
COG0477	COG0845	AZOSEA17730	ebA3158	Putative MFS transporter	AZOSEA35720	ebA6248	Similar to efflux transporter	[TP0840-TP0965 (0.8653204)]
COG0477	COG0845	AZOSEA19460	ebA3448	Probable multidrug resistance B (Translocase)	AZOSEA22250	ebA3924	Predicted secretion protein HlyD	[TP0840-TP0965 (0.8653204)]
COG0477	COG0845	AZOSEA36050	ebA6311	Putative MFS permease {UniProtKB/TrEMBL:Q5NYY4}	AZOSEA09750	ebA1805	HlyD family secretion protein	[TP0840-TP0965 (0.8653204)]
COG0477	COG0845	AZOSEA15790	ebA2813	Muropeptide transporter	AZOSEA21950	ebA3872	AcrA/AcrE family putative membrane-fusion protein	[TP0840-TP0965 (0.8653204)]
COG0477	COG0845	AZOSEA30180	ebA5311	Benzoate MFS transporter	AZOSEA35720	ebA6248	Similar to efflux transporter	[TP0840-TP0965 (0.8653204)]
COG0477	COG0845	AZOSEA26890	ebA4754	Putative transporter {UniProtKB/TrEMBL:Q5P1K0}	AZOSEA09060	ebA1673	Predicted gram-negative bacterial type I	[TP0840-TP0965 (0.8653204)]
COG0477	COG0845	AZOSEA26890	ebA4754	Putative transporter {UniProtKB/TrEMBL:Q5P1K0}	AZOSEA40710	ebA7180	Probable alkaline protease secretion protein	[TP0840-TP0965 (0.8653204)]
COG0477	COG0845	AZOSEA17730	ebA3158	Putative MFS transporter	AZOSEA12000	ebA2168	Cation efflux system transmembrane protein	[TP0840-TP0965 (0.8653204)]
COG0477	COG0845	AZOSEA37060	ebA6485	Putative membrane protein	AZOSEA38550	ebA6743	Hypothetical protein {UniProtKB/TrEMBL:Q5NY84}	[TP0840-TP0965 (0.8653204)]
COG0477	COG0845	AZOSEA28660	ebA5055	Putative MFS transporter	AZOSEA10000	ebA1846	Similar to periplsmic HlyD type membrane fusion	[TP0840-TP0965 (0.8653204)]
COG0477	COG0845	AZOSEA10390	c2A195	Possible transporter {UniProtKB/TrEMBL:Q5P697}	AZOSEA40280	ebA7103	Putative HlyD-like secretion protein	[TP0840-TP0965 (0.8653204)]
COG0477	COG0845	AZOSEA16430	ebA2917	Major facilitator superfamily transporter	AZOSEA40280	ebA7103	Putative HlyD-like secretion protein	[TP0840-TP0965 (0.8653204)]
COG0477	COG0845	AZOSEA19460	ebA3448	Probable multidrug resistance B (Translocase)	AZOSEA09060	ebA1673	Predicted gram-negative bacterial type I	[TP0840-TP0965 (0.8653204)]
COG0477	COG0845	AZOSEA37060	ebA6485	Putative membrane protein	AZOSEA22250	ebA3924	Predicted secretion protein HlyD	[TP0840-TP0965 (0.8653204)]
COG0477	COG0845	AZOSEA16430	ebA2917	Major facilitator superfamily transporter	AZOSEA22250	ebA3924	Predicted secretion protein HlyD	[TP0840-TP0965 (0.8653204)]
COG0477	COG0845	AZOSEA15790	ebA2813	Muropeptide transporter	AZOSEA40280	ebA7103	Putative HlyD-like secretion protein	[TP0840-TP0965 (0.8653204)]
COG0477	COG0845	AZOSEA19460	ebA3448	Probable multidrug resistance B (Translocase)	AZOSEA40710	ebA7180	Probable alkaline protease secretion protein	[TP0840-TP0965 (0.8653204)]
COG0477	COG0845	AZOSEA22170	ebA3906	Hypothetical protein {UniProtKB/TrEMBL:Q5P2X2}	AZOSEA12000	ebA2168	Cation efflux system transmembrane protein	[TP0840-TP0965 (0.8653204)]
COG0477	COG0845	AZOSEA04320	ebA826	Hypothetical protein {UniProtKB/TrEMBL:Q5P807}	AZOSEA09060	ebA1673	Predicted gram-negative bacterial type I	[TP0840-TP0965 (0.8653204)]
COG0477	COG0845	AZOSEA37060	ebA6485	Putative membrane protein	AZOSEA35720	ebA6248	Similar to efflux transporter	[TP0840-TP0965 (0.8653204)]
COG0477	COG0845	AZOSEA10390	c2A195	Possible transporter {UniProtKB/TrEMBL:Q5P697}	AZOSEA09750	ebA1805	HlyD family secretion protein	[TP0840-TP0965 (0.8653204)]
COG0477	COG0845	AZOSEA15790	ebA2813	Muropeptide transporter	AZOSEA09750	ebA1805	HlyD family secretion protein	[TP0840-TP0965 (0.8653204)]
COG0477	COG0845	AZOSEA30180	ebA5311	Benzoate MFS transporter	AZOSEA09060	ebA1673	Predicted gram-negative bacterial type I	[TP0840-TP0965 (0.8653204)]
COG0477	COG0845	AZOSEA26890	ebA4754	Putative transporter {UniProtKB/TrEMBL:Q5P1K0}	AZOSEA08970	ebA1649	Putative RND efflux membrane fusion protein	[TP0840-TP0965 (0.8653204)]
COG0477	COG0845	AZOSEA36050	ebA6311	Putative MFS permease {UniProtKB/TrEMBL:Q5NYY4}	AZOSEA21950	ebA3872	AcrA/AcrE family putative membrane-fusion protein	[TP0840-TP0965 (0.8653204)]
COG0477	COG0845	AZOSEA19610	ebA3471	Similar to transmembrane protein	AZOSEA22250	ebA3924	Predicted secretion protein HlyD	[TP0840-TP0965 (0.8653204)]
COG0477	COG0845	AZOSEA21880	ebA3858	Putative MFS family transporter	AZOSEA10000	ebA1846	Similar to periplsmic HlyD type membrane fusion	[TP0840-TP0965 (0.8653204)]
COG0477	COG0845	AZOSEA16430	ebA2917	Major facilitator superfamily transporter	AZOSEA10000	ebA1846	Similar to periplsmic HlyD type membrane fusion	[TP0840-TP0965 (0.8653204)]
COG0477	COG0845	AZOSEA10390	c2A195	Possible transporter {UniProtKB/TrEMBL:Q5P697}	AZOSEA23060	ebA4062	HlyD family secretion protein	[TP0840-TP0965 (0.8653204)]
COG0477	COG0845	AZOSEA37060	ebA6485	Putative membrane protein	AZOSEA09750	ebA1805	HlyD family secretion protein	[TP0840-TP0965 (0.8653204)]
COG0477	COG0845	AZOSEA15790	ebA2813	Muropeptide transporter	AZOSEA10860	ebA1971	Acriflavin resistance protein A	[TP0840-TP0965 (0.8653204)]
COG0477	COG0845	AZOSEA19610	ebA3471	Similar to transmembrane protein	AZOSEA38550	ebA6743	Hypothetical protein {UniProtKB/TrEMBL:Q5NY84}	[TP0840-TP0965 (0.8653204)]
COG0477	COG0845	AZOSEA32270	ebA5677	Putative transporter {UniProtKB/TrEMBL:Q5P012}	AZOSEA09750	ebA1805	HlyD family secretion protein	[TP0840-TP0965 (0.8653204)]
COG0477	COG0845	AZOSEA17730	ebA3158	Putative MFS transporter	AZOSEA23060	ebA4062	HlyD family secretion protein	[TP0840-TP0965 (0.8653204)]
COG0477	COG0845	AZOSEA28660	ebA5055	Putative MFS transporter	AZOSEA22250	ebA3924	Predicted secretion protein HlyD	[TP0840-TP0965 (0.8653204)]
COG0477	COG0845	AZOSEA21880	ebA3858	Putative MFS family transporter	AZOSEA35720	ebA6248	Similar to efflux transporter	[TP0840-TP0965 (0.8653204)]
COG0477	COG0845	AZOSEA19610	ebA3471	Similar to transmembrane protein	AZOSEA08970	ebA1649	Putative RND efflux membrane fusion protein	[TP0840-TP0965 (0.8653204)]
COG0477	COG0845	AZOSEA17730	ebA3158	Putative MFS transporter	AZOSEA09750	ebA1805	HlyD family secretion protein	[TP0840-TP0965 (0.8653204)]
COG0477	COG0845	AZOSEA28370	ebA4989	Predicted 4-hydroxybenzoate transporter	AZOSEA12000	ebA2168	Cation efflux system transmembrane protein	[TP0840-TP0965 (0.8653204)]
COG0477	COG0845	AZOSEA26890	ebA4754	Putative transporter {UniProtKB/TrEMBL:Q5P1K0}	AZOSEA21950	ebA3872	AcrA/AcrE family putative membrane-fusion protein	[TP0840-TP0965 (0.8653204)]
COG0477	COG0845	AZOSEA32270	ebA5677	Putative transporter {UniProtKB/TrEMBL:Q5P012}	AZOSEA09060	ebA1673	Predicted gram-negative bacterial type I	[TP0840-TP0965 (0.8653204)]
COG0477	COG0845	AZOSEA36050	ebA6311	Putative MFS permease {UniProtKB/TrEMBL:Q5NYY4}	AZOSEA09060	ebA1673	Predicted gram-negative bacterial type I	[TP0840-TP0965 (0.8653204)]
COG0477	COG0845	AZOSEA28660	ebA5055	Putative MFS transporter	AZOSEA08970	ebA1649	Putative RND efflux membrane fusion protein	[TP0840-TP0965 (0.8653204)]
COG0477	COG0845	AZOSEA16430	ebA2917	Major facilitator superfamily transporter	AZOSEA12000	ebA2168	Cation efflux system transmembrane protein	[TP0840-TP0965 (0.8653204)]
COG0477	COG0845	AZOSEA04320	ebA826	Hypothetical protein {UniProtKB/TrEMBL:Q5P807}	AZOSEA40280	ebA7103	Putative HlyD-like secretion protein	[TP0840-TP0965 (0.8653204)]
COG0477	COG0845	AZOSEA22170	ebA3906	Hypothetical protein {UniProtKB/TrEMBL:Q5P2X2}	AZOSEA22250	ebA3924	Predicted secretion protein HlyD	[TP0840-TP0965 (0.8653204)]
COG0477	COG0845	AZOSEA28660	ebA5055	Putative MFS transporter	AZOSEA09060	ebA1673	Predicted gram-negative bacterial type I	[TP0840-TP0965 (0.8653204)]
COG0477	COG0845	AZOSEA19460	ebA3448	Probable multidrug resistance B (Translocase)	AZOSEA40280	ebA7103	Putative HlyD-like secretion protein	[TP0840-TP0965 (0.8653204)]
COG0477	COG0845	AZOSEA22170	ebA3906	Hypothetical protein {UniProtKB/TrEMBL:Q5P2X2}	AZOSEA40280	ebA7103	Putative HlyD-like secretion protein	[TP0840-TP0965 (0.8653204)]
COG0477	COG0845	AZOSEA32270	ebA5677	Putative transporter {UniProtKB/TrEMBL:Q5P012}	AZOSEA35720	ebA6248	Similar to efflux transporter	[TP0840-TP0965 (0.8653204)]
COG0477	COG0845	AZOSEA26890	ebA4754	Putative transporter {UniProtKB/TrEMBL:Q5P1K0}	AZOSEA10860	ebA1971	Acriflavin resistance protein A	[TP0840-TP0965 (0.8653204)]
COG0477	COG0845	AZOSEA10390	c2A195	Possible transporter {UniProtKB/TrEMBL:Q5P697}	AZOSEA12000	ebA2168	Cation efflux system transmembrane protein	[TP0840-TP0965 (0.8653204)]
COG0477	COG0845	AZOSEA16430	ebA2917	Major facilitator superfamily transporter	AZOSEA10860	ebA1971	Acriflavin resistance protein A	[TP0840-TP0965 (0.8653204)]
COG0477	COG0845	AZOSEA21880	ebA3858	Putative MFS family transporter	AZOSEA09060	ebA1673	Predicted gram-negative bacterial type I	[TP0840-TP0965 (0.8653204)]
COG0477	COG0845	AZOSEA19610	ebA3471	Similar to transmembrane protein	AZOSEA09060	ebA1673	Predicted gram-negative bacterial type I	[TP0840-TP0965 (0.8653204)]
COG0477	COG0845	AZOSEA07510	ebA1383	Putative MFS permease {UniProtKB/TrEMBL:Q5P737}	AZOSEA38550	ebA6743	Hypothetical protein {UniProtKB/TrEMBL:Q5NY84}	[TP0840-TP0965 (0.8653204)]
COG0477	COG0845	AZOSEA17730	ebA3158	Putative MFS transporter	AZOSEA08970	ebA1649	Putative RND efflux membrane fusion protein	[TP0840-TP0965 (0.8653204)]
COG0477	COG0845	AZOSEA26890	ebA4754	Putative transporter {UniProtKB/TrEMBL:Q5P1K0}	AZOSEA40280	ebA7103	Putative HlyD-like secretion protein	[TP0840-TP0965 (0.8653204)]
COG0477	COG0845	AZOSEA30180	ebA5311	Benzoate MFS transporter	AZOSEA09750	ebA1805	HlyD family secretion protein	[TP0840-TP0965 (0.8653204)]
COG0477	COG0845	AZOSEA19460	ebA3448	Probable multidrug resistance B (Translocase)	AZOSEA09750	ebA1805	HlyD family secretion protein	[TP0840-TP0965 (0.8653204)]
COG0477	COG0845	AZOSEA10390	c2A195	Possible transporter {UniProtKB/TrEMBL:Q5P697}	AZOSEA21950	ebA3872	AcrA/AcrE family putative membrane-fusion protein	[TP0840-TP0965 (0.8653204)]
COG0477	COG0845	AZOSEA22170	ebA3906	Hypothetical protein {UniProtKB/TrEMBL:Q5P2X2}	AZOSEA35720	ebA6248	Similar to efflux transporter	[TP0840-TP0965 (0.8653204)]
COG0477	COG0845	AZOSEA16430	ebA2917	Major facilitator superfamily transporter	AZOSEA21950	ebA3872	AcrA/AcrE family putative membrane-fusion protein	[TP0840-TP0965 (0.8653204)]
COG0477	COG0845	AZOSEA30180	ebA5311	Benzoate MFS transporter	AZOSEA12000	ebA2168	Cation efflux system transmembrane protein	[TP0840-TP0965 (0.8653204)]
COG0477	COG0845	AZOSEA28370	ebA4989	Predicted 4-hydroxybenzoate transporter	AZOSEA35720	ebA6248	Similar to efflux transporter	[TP0840-TP0965 (0.8653204)]
COG0477	COG0845	AZOSEA21880	ebA3858	Putative MFS family transporter	AZOSEA08970	ebA1649	Putative RND efflux membrane fusion protein	[TP0840-TP0965 (0.8653204)]
COG0477	COG0845	AZOSEA04320	ebA826	Hypothetical protein {UniProtKB/TrEMBL:Q5P807}	AZOSEA10860	ebA1971	Acriflavin resistance protein A	[TP0840-TP0965 (0.8653204)]
COG0477	COG0845	AZOSEA04320	ebA826	Hypothetical protein {UniProtKB/TrEMBL:Q5P807}	AZOSEA10000	ebA1846	Similar to periplsmic HlyD type membrane fusion	[TP0840-TP0965 (0.8653204)]
COG0477	COG0845	AZOSEA19460	ebA3448	Probable multidrug resistance B (Translocase)	AZOSEA10000	ebA1846	Similar to periplsmic HlyD type membrane fusion	[TP0840-TP0965 (0.8653204)]
COG0477	COG0845	AZOSEA21880	ebA3858	Putative MFS family transporter	AZOSEA21950	ebA3872	AcrA/AcrE family putative membrane-fusion protein	[TP0840-TP0965 (0.8653204)]
COG0477	COG0845	AZOSEA22170	ebA3906	Hypothetical protein {UniProtKB/TrEMBL:Q5P2X2}	AZOSEA09750	ebA1805	HlyD family secretion protein	[TP0840-TP0965 (0.8653204)]
COG0477	COG0845	AZOSEA26890	ebA4754	Putative transporter {UniProtKB/TrEMBL:Q5P1K0}	AZOSEA10000	ebA1846	Similar to periplsmic HlyD type membrane fusion	[TP0840-TP0965 (0.8653204)]
COG0477	COG0845	AZOSEA28370	ebA4989	Predicted 4-hydroxybenzoate transporter	AZOSEA40280	ebA7103	Putative HlyD-like secretion protein	[TP0840-TP0965 (0.8653204)]
COG0477	COG0845	AZOSEA16430	ebA2917	Major facilitator superfamily transporter	AZOSEA09060	ebA1673	Predicted gram-negative bacterial type I	[TP0840-TP0965 (0.8653204)]
COG0477	COG0845	AZOSEA15790	ebA2813	Muropeptide transporter	AZOSEA08970	ebA1649	Putative RND efflux membrane fusion protein	[TP0840-TP0965 (0.8653204)]
COG0477	COG0845	AZOSEA37060	ebA6485	Putative membrane protein	AZOSEA21950	ebA3872	AcrA/AcrE family putative membrane-fusion protein	[TP0840-TP0965 (0.8653204)]
COG0477	COG0845	AZOSEA04320	ebA826	Hypothetical protein {UniProtKB/TrEMBL:Q5P807}	AZOSEA12000	ebA2168	Cation efflux system transmembrane protein	[TP0840-TP0965 (0.8653204)]
COG0477	COG0845	AZOSEA19460	ebA3448	Probable multidrug resistance B (Translocase)	AZOSEA35720	ebA6248	Similar to efflux transporter	[TP0840-TP0965 (0.8653204)]
COG0477	COG0845	AZOSEA19610	ebA3471	Similar to transmembrane protein	AZOSEA21950	ebA3872	AcrA/AcrE family putative membrane-fusion protein	[TP0840-TP0965 (0.8653204)]
COG0477	COG0845	AZOSEA32270	ebA5677	Putative transporter {UniProtKB/TrEMBL:Q5P012}	AZOSEA10000	ebA1846	Similar to periplsmic HlyD type membrane fusion	[TP0840-TP0965 (0.8653204)]
COG0477	COG0845	AZOSEA21880	ebA3858	Putative MFS family transporter	AZOSEA38550	ebA6743	Hypothetical protein {UniProtKB/TrEMBL:Q5NY84}	[TP0840-TP0965 (0.8653204)]
COG0477	COG0845	AZOSEA26890	ebA4754	Putative transporter {UniProtKB/TrEMBL:Q5P1K0}	AZOSEA09750	ebA1805	HlyD family secretion protein	[TP0840-TP0965 (0.8653204)]
COG0477	COG0845	AZOSEA26890	ebA4754	Putative transporter {UniProtKB/TrEMBL:Q5P1K0}	AZOSEA22250	ebA3924	Predicted secretion protein HlyD	[TP0840-TP0965 (0.8653204)]
COG0477	COG0845	AZOSEA36050	ebA6311	Putative MFS permease {UniProtKB/TrEMBL:Q5NYY4}	AZOSEA35720	ebA6248	Similar to efflux transporter	[TP0840-TP0965 (0.8653204)]
COG0477	COG0845	AZOSEA37060	ebA6485	Putative membrane protein	AZOSEA08970	ebA1649	Putative RND efflux membrane fusion protein	[TP0840-TP0965 (0.8653204)]
COG0477	COG0845	AZOSEA36050	ebA6311	Putative MFS permease {UniProtKB/TrEMBL:Q5NYY4}	AZOSEA10860	ebA1971	Acriflavin resistance protein A	[TP0840-TP0965 (0.8653204)]
COG0477	COG0845	AZOSEA19460	ebA3448	Probable multidrug resistance B (Translocase)	AZOSEA38550	ebA6743	Hypothetical protein {UniProtKB/TrEMBL:Q5NY84}	[TP0840-TP0965 (0.8653204)]
COG0477	COG0845	AZOSEA26890	ebA4754	Putative transporter {UniProtKB/TrEMBL:Q5P1K0}	AZOSEA35720	ebA6248	Similar to efflux transporter	[TP0840-TP0965 (0.8653204)]
COG0477	COG0845	AZOSEA19610	ebA3471	Similar to transmembrane protein	AZOSEA10000	ebA1846	Similar to periplsmic HlyD type membrane fusion	[TP0840-TP0965 (0.8653204)]
COG0477	COG0845	AZOSEA28660	ebA5055	Putative MFS transporter	AZOSEA40710	ebA7180	Probable alkaline protease secretion protein	[TP0840-TP0965 (0.8653204)]
COG0477	COG0845	AZOSEA15790	ebA2813	Muropeptide transporter	AZOSEA35720	ebA6248	Similar to efflux transporter	[TP0840-TP0965 (0.8653204)]
COG0477	COG0845	AZOSEA22170	ebA3906	Hypothetical protein {UniProtKB/TrEMBL:Q5P2X2}	AZOSEA40710	ebA7180	Probable alkaline protease secretion protein	[TP0840-TP0965 (0.8653204)]
COG0477	COG0845	AZOSEA07510	ebA1383	Putative MFS permease {UniProtKB/TrEMBL:Q5P737}	AZOSEA10860	ebA1971	Acriflavin resistance protein A	[TP0840-TP0965 (0.8653204)]
COG0477	COG0845	AZOSEA28370	ebA4989	Predicted 4-hydroxybenzoate transporter	AZOSEA10860	ebA1971	Acriflavin resistance protein A	[TP0840-TP0965 (0.8653204)]
COG0477	COG0845	AZOSEA37060	ebA6485	Putative membrane protein	AZOSEA10000	ebA1846	Similar to periplsmic HlyD type membrane fusion	[TP0840-TP0965 (0.8653204)]
COG0477	COG0845	AZOSEA07510	ebA1383	Putative MFS permease {UniProtKB/TrEMBL:Q5P737}	AZOSEA21950	ebA3872	AcrA/AcrE family putative membrane-fusion protein	[TP0840-TP0965 (0.8653204)]
COG0477	COG0845	AZOSEA28370	ebA4989	Predicted 4-hydroxybenzoate transporter	AZOSEA09060	ebA1673	Predicted gram-negative bacterial type I	[TP0840-TP0965 (0.8653204)]
COG0477	COG0845	AZOSEA10390	c2A195	Possible transporter {UniProtKB/TrEMBL:Q5P697}	AZOSEA08970	ebA1649	Putative RND efflux membrane fusion protein	[TP0840-TP0965 (0.8653204)]
COG0477	COG0845	AZOSEA16430	ebA2917	Major facilitator superfamily transporter	AZOSEA23060	ebA4062	HlyD family secretion protein	[TP0840-TP0965 (0.8653204)]
COG0477	COG0845	AZOSEA37060	ebA6485	Putative membrane protein	AZOSEA10860	ebA1971	Acriflavin resistance protein A	[TP0840-TP0965 (0.8653204)]
COG0477	COG0845	AZOSEA10390	c2A195	Possible transporter {UniProtKB/TrEMBL:Q5P697}	AZOSEA35720	ebA6248	Similar to efflux transporter	[TP0840-TP0965 (0.8653204)]
COG0477	COG0845	AZOSEA30180	ebA5311	Benzoate MFS transporter	AZOSEA21950	ebA3872	AcrA/AcrE family putative membrane-fusion protein	[TP0840-TP0965 (0.8653204)]
COG0477	COG0845	AZOSEA15790	ebA2813	Muropeptide transporter	AZOSEA23060	ebA4062	HlyD family secretion protein	[TP0840-TP0965 (0.8653204)]
COG0477	COG0845	AZOSEA36050	ebA6311	Putative MFS permease {UniProtKB/TrEMBL:Q5NYY4}	AZOSEA22250	ebA3924	Predicted secretion protein HlyD	[TP0840-TP0965 (0.8653204)]
COG0477	COG0845	AZOSEA30180	ebA5311	Benzoate MFS transporter	AZOSEA38550	ebA6743	Hypothetical protein {UniProtKB/TrEMBL:Q5NY84}	[TP0840-TP0965 (0.8653204)]
COG0477	COG0845	AZOSEA22170	ebA3906	Hypothetical protein {UniProtKB/TrEMBL:Q5P2X2}	AZOSEA08970	ebA1649	Putative RND efflux membrane fusion protein	[TP0840-TP0965 (0.8653204)]
COG0477	COG0845	AZOSEA04320	ebA826	Hypothetical protein {UniProtKB/TrEMBL:Q5P807}	AZOSEA21950	ebA3872	AcrA/AcrE family putative membrane-fusion protein	[TP0840-TP0965 (0.8653204)]
COG0477	COG0845	AZOSEA07510	ebA1383	Putative MFS permease {UniProtKB/TrEMBL:Q5P737}	AZOSEA08970	ebA1649	Putative RND efflux membrane fusion protein	[TP0840-TP0965 (0.8653204)]
COG0477	COG0845	AZOSEA21880	ebA3858	Putative MFS family transporter	AZOSEA12000	ebA2168	Cation efflux system transmembrane protein	[TP0840-TP0965 (0.8653204)]
COG0477	COG0845	AZOSEA19610	ebA3471	Similar to transmembrane protein	AZOSEA12000	ebA2168	Cation efflux system transmembrane protein	[TP0840-TP0965 (0.8653204)]
COG0477	COG0845	AZOSEA19460	ebA3448	Probable multidrug resistance B (Translocase)	AZOSEA10860	ebA1971	Acriflavin resistance protein A	[TP0840-TP0965 (0.8653204)]
COG0477	COG0845	AZOSEA17730	ebA3158	Putative MFS transporter	AZOSEA40710	ebA7180	Probable alkaline protease secretion protein	[TP0840-TP0965 (0.8653204)]
COG0477	COG0845	AZOSEA30180	ebA5311	Benzoate MFS transporter	AZOSEA22250	ebA3924	Predicted secretion protein HlyD	[TP0840-TP0965 (0.8653204)]
COG0477	COG0845	AZOSEA19610	ebA3471	Similar to transmembrane protein	AZOSEA35720	ebA6248	Similar to efflux transporter	[TP0840-TP0965 (0.8653204)]
COG0477	COG0845	AZOSEA19610	ebA3471	Similar to transmembrane protein	AZOSEA10860	ebA1971	Acriflavin resistance protein A	[TP0840-TP0965 (0.8653204)]
COG0477	COG0845	AZOSEA28370	ebA4989	Predicted 4-hydroxybenzoate transporter	AZOSEA10000	ebA1846	Similar to periplsmic HlyD type membrane fusion	[TP0840-TP0965 (0.8653204)]
COG0477	COG0845	AZOSEA07510	ebA1383	Putative MFS permease {UniProtKB/TrEMBL:Q5P737}	AZOSEA40710	ebA7180	Probable alkaline protease secretion protein	[TP0840-TP0965 (0.8653204)]
COG0477	COG0845	AZOSEA19460	ebA3448	Probable multidrug resistance B (Translocase)	AZOSEA23060	ebA4062	HlyD family secretion protein	[TP0840-TP0965 (0.8653204)]
COG0477	COG0845	AZOSEA21880	ebA3858	Putative MFS family transporter	AZOSEA40280	ebA7103	Putative HlyD-like secretion protein	[TP0840-TP0965 (0.8653204)]
COG0477	COG0845	AZOSEA10390	c2A195	Possible transporter {UniProtKB/TrEMBL:Q5P697}	AZOSEA10860	ebA1971	Acriflavin resistance protein A	[TP0840-TP0965 (0.8653204)]
COG0477	COG0845	AZOSEA32270	ebA5677	Putative transporter {UniProtKB/TrEMBL:Q5P012}	AZOSEA21950	ebA3872	AcrA/AcrE family putative membrane-fusion protein	[TP0840-TP0965 (0.8653204)]
COG0477	COG0845	AZOSEA28660	ebA5055	Putative MFS transporter	AZOSEA38550	ebA6743	Hypothetical protein {UniProtKB/TrEMBL:Q5NY84}	[TP0840-TP0965 (0.8653204)]
COG0477	COG0845	AZOSEA28660	ebA5055	Putative MFS transporter	AZOSEA09750	ebA1805	HlyD family secretion protein	[TP0840-TP0965 (0.8653204)]
COG0477	COG0845	AZOSEA07510	ebA1383	Putative MFS permease {UniProtKB/TrEMBL:Q5P737}	AZOSEA35720	ebA6248	Similar to efflux transporter	[TP0840-TP0965 (0.8653204)]
COG0477	COG0845	AZOSEA28660	ebA5055	Putative MFS transporter	AZOSEA40280	ebA7103	Putative HlyD-like secretion protein	[TP0840-TP0965 (0.8653204)]
COG0477	COG0845	AZOSEA15790	ebA2813	Muropeptide transporter	AZOSEA12000	ebA2168	Cation efflux system transmembrane protein	[TP0840-TP0965 (0.8653204)]
COG0477	COG0845	AZOSEA04320	ebA826	Hypothetical protein {UniProtKB/TrEMBL:Q5P807}	AZOSEA22250	ebA3924	Predicted secretion protein HlyD	[TP0840-TP0965 (0.8653204)]
COG0477	COG0845	AZOSEA15790	ebA2813	Muropeptide transporter	AZOSEA38550	ebA6743	Hypothetical protein {UniProtKB/TrEMBL:Q5NY84}	[TP0840-TP0965 (0.8653204)]
COG0477	COG0845	AZOSEA17730	ebA3158	Putative MFS transporter	AZOSEA40280	ebA7103	Putative HlyD-like secretion protein	[TP0840-TP0965 (0.8653204)]
COG0477	COG0845	AZOSEA26890	ebA4754	Putative transporter {UniProtKB/TrEMBL:Q5P1K0}	AZOSEA38550	ebA6743	Hypothetical protein {UniProtKB/TrEMBL:Q5NY84}	[TP0840-TP0965 (0.8653204)]
COG0477	COG0845	AZOSEA10390	c2A195	Possible transporter {UniProtKB/TrEMBL:Q5P697}	AZOSEA22250	ebA3924	Predicted secretion protein HlyD	[TP0840-TP0965 (0.8653204)]
COG0477	COG0845	AZOSEA36050	ebA6311	Putative MFS permease {UniProtKB/TrEMBL:Q5NYY4}	AZOSEA38550	ebA6743	Hypothetical protein {UniProtKB/TrEMBL:Q5NY84}	[TP0840-TP0965 (0.8653204)]
COG0477	COG0845	AZOSEA10390	c2A195	Possible transporter {UniProtKB/TrEMBL:Q5P697}	AZOSEA09060	ebA1673	Predicted gram-negative bacterial type I	[TP0840-TP0965 (0.8653204)]
COG0477	COG0845	AZOSEA30180	ebA5311	Benzoate MFS transporter	AZOSEA40710	ebA7180	Probable alkaline protease secretion protein	[TP0840-TP0965 (0.8653204)]
COG0477	COG0845	AZOSEA10390	c2A195	Possible transporter {UniProtKB/TrEMBL:Q5P697}	AZOSEA40710	ebA7180	Probable alkaline protease secretion protein	[TP0840-TP0965 (0.8653204)]
COG0477	COG0845	AZOSEA28370	ebA4989	Predicted 4-hydroxybenzoate transporter	AZOSEA08970	ebA1649	Putative RND efflux membrane fusion protein	[TP0840-TP0965 (0.8653204)]
COG0477	COG0845	AZOSEA19460	ebA3448	Probable multidrug resistance B (Translocase)	AZOSEA21950	ebA3872	AcrA/AcrE family putative membrane-fusion protein	[TP0840-TP0965 (0.8653204)]
COG0477	COG0845	AZOSEA07510	ebA1383	Putative MFS permease {UniProtKB/TrEMBL:Q5P737}	AZOSEA22250	ebA3924	Predicted secretion protein HlyD	[TP0840-TP0965 (0.8653204)]
COG0477	COG0845	AZOSEA22170	ebA3906	Hypothetical protein {UniProtKB/TrEMBL:Q5P2X2}	AZOSEA09060	ebA1673	Predicted gram-negative bacterial type I	[TP0840-TP0965 (0.8653204)]
COG0477	COG0845	AZOSEA36050	ebA6311	Putative MFS permease {UniProtKB/TrEMBL:Q5NYY4}	AZOSEA40280	ebA7103	Putative HlyD-like secretion protein	[TP0840-TP0965 (0.8653204)]
COG0477	COG0845	AZOSEA28370	ebA4989	Predicted 4-hydroxybenzoate transporter	AZOSEA38550	ebA6743	Hypothetical protein {UniProtKB/TrEMBL:Q5NY84}	[TP0840-TP0965 (0.8653204)]
COG0477	COG0845	AZOSEA16430	ebA2917	Major facilitator superfamily transporter	AZOSEA40710	ebA7180	Probable alkaline protease secretion protein	[TP0840-TP0965 (0.8653204)]
COG0477	COG0845	AZOSEA37060	ebA6485	Putative membrane protein	AZOSEA40710	ebA7180	Probable alkaline protease secretion protein	[TP0840-TP0965 (0.8653204)]
COG0477	COG0845	AZOSEA28660	ebA5055	Putative MFS transporter	AZOSEA12000	ebA2168	Cation efflux system transmembrane protein	[TP0840-TP0965 (0.8653204)]
COG0477	COG0845	AZOSEA17730	ebA3158	Putative MFS transporter	AZOSEA09060	ebA1673	Predicted gram-negative bacterial type I	[TP0840-TP0965 (0.8653204)]
COG0477	COG0845	AZOSEA21880	ebA3858	Putative MFS family transporter	AZOSEA40710	ebA7180	Probable alkaline protease secretion protein	[TP0840-TP0965 (0.8653204)]
COG0477	COG0845	AZOSEA19610	ebA3471	Similar to transmembrane protein	AZOSEA40280	ebA7103	Putative HlyD-like secretion protein	[TP0840-TP0965 (0.8653204)]
COG0477	COG0845	AZOSEA16430	ebA2917	Major facilitator superfamily transporter	AZOSEA35720	ebA6248	Similar to efflux transporter	[TP0840-TP0965 (0.8653204)]
COG0477	COG0845	AZOSEA30180	ebA5311	Benzoate MFS transporter	AZOSEA40280	ebA7103	Putative HlyD-like secretion protein	[TP0840-TP0965 (0.8653204)]
COG0477	COG0845	AZOSEA36050	ebA6311	Putative MFS permease {UniProtKB/TrEMBL:Q5NYY4}	AZOSEA23060	ebA4062	HlyD family secretion protein	[TP0840-TP0965 (0.8653204)]
COG0477	COG0845	AZOSEA37060	ebA6485	Putative membrane protein	AZOSEA23060	ebA4062	HlyD family secretion protein	[TP0840-TP0965 (0.8653204)]
COG0477	COG0845	AZOSEA21880	ebA3858	Putative MFS family transporter	AZOSEA09750	ebA1805	HlyD family secretion protein	[TP0840-TP0965 (0.8653204)]
COG0477	COG0845	AZOSEA04320	ebA826	Hypothetical protein {UniProtKB/TrEMBL:Q5P807}	AZOSEA09750	ebA1805	HlyD family secretion protein	[TP0840-TP0965 (0.8653204)]
COG0477	COG0845	AZOSEA17730	ebA3158	Putative MFS transporter	AZOSEA10000	ebA1846	Similar to periplsmic HlyD type membrane fusion	[TP0840-TP0965 (0.8653204)]
COG0477	COG0845	AZOSEA19460	ebA3448	Probable multidrug resistance B (Translocase)	AZOSEA08970	ebA1649	Putative RND efflux membrane fusion protein	[TP0840-TP0965 (0.8653204)]
COG0477	COG0845	AZOSEA17730	ebA3158	Putative MFS transporter	AZOSEA21950	ebA3872	AcrA/AcrE family putative membrane-fusion protein	[TP0840-TP0965 (0.8653204)]
COG0477	COG0845	AZOSEA07510	ebA1383	Putative MFS permease {UniProtKB/TrEMBL:Q5P737}	AZOSEA10000	ebA1846	Similar to periplsmic HlyD type membrane fusion	[TP0840-TP0965 (0.8653204)]
COG0477	COG0845	AZOSEA36050	ebA6311	Putative MFS permease {UniProtKB/TrEMBL:Q5NYY4}	AZOSEA40710	ebA7180	Probable alkaline protease secretion protein	[TP0840-TP0965 (0.8653204)]
COG0477	COG0845	AZOSEA15790	ebA2813	Muropeptide transporter	AZOSEA09060	ebA1673	Predicted gram-negative bacterial type I	[TP0840-TP0965 (0.8653204)]
COG0477	COG0845	AZOSEA36050	ebA6311	Putative MFS permease {UniProtKB/TrEMBL:Q5NYY4}	AZOSEA12000	ebA2168	Cation efflux system transmembrane protein	[TP0840-TP0965 (0.8653204)]
COG0477	COG0845	AZOSEA32270	ebA5677	Putative transporter {UniProtKB/TrEMBL:Q5P012}	AZOSEA08970	ebA1649	Putative RND efflux membrane fusion protein	[TP0840-TP0965 (0.8653204)]
COG0477	COG0845	AZOSEA07510	ebA1383	Putative MFS permease {UniProtKB/TrEMBL:Q5P737}	AZOSEA23060	ebA4062	HlyD family secretion protein	[TP0840-TP0965 (0.8653204)]
COG0477	COG0845	AZOSEA30180	ebA5311	Benzoate MFS transporter	AZOSEA10860	ebA1971	Acriflavin resistance protein A	[TP0840-TP0965 (0.8653204)]
COG0477	COG0845	AZOSEA19610	ebA3471	Similar to transmembrane protein	AZOSEA23060	ebA4062	HlyD family secretion protein	[TP0840-TP0965 (0.8653204)]
COG0477	COG0845	AZOSEA22170	ebA3906	Hypothetical protein {UniProtKB/TrEMBL:Q5P2X2}	AZOSEA10000	ebA1846	Similar to periplsmic HlyD type membrane fusion	[TP0840-TP0965 (0.8653204)]
COG0477	COG0845	AZOSEA22170	ebA3906	Hypothetical protein {UniProtKB/TrEMBL:Q5P2X2}	AZOSEA38550	ebA6743	Hypothetical protein {UniProtKB/TrEMBL:Q5NY84}	[TP0840-TP0965 (0.8653204)]
COG0477	COG0845	AZOSEA15790	ebA2813	Muropeptide transporter	AZOSEA22250	ebA3924	Predicted secretion protein HlyD	[TP0840-TP0965 (0.8653204)]
COG0477	COG0845	AZOSEA28370	ebA4989	Predicted 4-hydroxybenzoate transporter	AZOSEA23060	ebA4062	HlyD family secretion protein	[TP0840-TP0965 (0.8653204)]
COG0477	COG0845	AZOSEA19460	ebA3448	Probable multidrug resistance B (Translocase)	AZOSEA12000	ebA2168	Cation efflux system transmembrane protein	[TP0840-TP0965 (0.8653204)]
COG0477	COG0845	AZOSEA26890	ebA4754	Putative transporter {UniProtKB/TrEMBL:Q5P1K0}	AZOSEA12000	ebA2168	Cation efflux system transmembrane protein	[TP0840-TP0965 (0.8653204)]
COG0477	COG0845	AZOSEA19610	ebA3471	Similar to transmembrane protein	AZOSEA09750	ebA1805	HlyD family secretion protein	[TP0840-TP0965 (0.8653204)]
COG0477	COG0845	AZOSEA04320	ebA826	Hypothetical protein {UniProtKB/TrEMBL:Q5P807}	AZOSEA23060	ebA4062	HlyD family secretion protein	[TP0840-TP0965 (0.8653204)]
COG0477	COG0845	AZOSEA26890	ebA4754	Putative transporter {UniProtKB/TrEMBL:Q5P1K0}	AZOSEA23060	ebA4062	HlyD family secretion protein	[TP0840-TP0965 (0.8653204)]
COG0477	COG0845	AZOSEA30180	ebA5311	Benzoate MFS transporter	AZOSEA10000	ebA1846	Similar to periplsmic HlyD type membrane fusion	[TP0840-TP0965 (0.8653204)]
COG0477	COG0845	AZOSEA28370	ebA4989	Predicted 4-hydroxybenzoate transporter	AZOSEA09750	ebA1805	HlyD family secretion protein	[TP0840-TP0965 (0.8653204)]
COG0477	COG0845	AZOSEA22170	ebA3906	Hypothetical protein {UniProtKB/TrEMBL:Q5P2X2}	AZOSEA23060	ebA4062	HlyD family secretion protein	[TP0840-TP0965 (0.8653204)]
COG0477	COG0845	AZOSEA32270	ebA5677	Putative transporter {UniProtKB/TrEMBL:Q5P012}	AZOSEA12000	ebA2168	Cation efflux system transmembrane protein	[TP0840-TP0965 (0.8653204)]
COG0477	COG0845	AZOSEA17730	ebA3158	Putative MFS transporter	AZOSEA10860	ebA1971	Acriflavin resistance protein A	[TP0840-TP0965 (0.8653204)]
COG0477	COG0845	AZOSEA21880	ebA3858	Putative MFS family transporter	AZOSEA23060	ebA4062	HlyD family secretion protein	[TP0840-TP0965 (0.8653204)]
COG0477	COG0845	AZOSEA28370	ebA4989	Predicted 4-hydroxybenzoate transporter	AZOSEA40710	ebA7180	Probable alkaline protease secretion protein	[TP0840-TP0965 (0.8653204)]
COG0477	COG0845	AZOSEA15790	ebA2813	Muropeptide transporter	AZOSEA40710	ebA7180	Probable alkaline protease secretion protein	[TP0840-TP0965 (0.8653204)]
COG0477	COG0845	AZOSEA10390	c2A195	Possible transporter {UniProtKB/TrEMBL:Q5P697}	AZOSEA38550	ebA6743	Hypothetical protein {UniProtKB/TrEMBL:Q5NY84}	[TP0840-TP0965 (0.8653204)]
COG0477	COG0845	AZOSEA32270	ebA5677	Putative transporter {UniProtKB/TrEMBL:Q5P012}	AZOSEA38550	ebA6743	Hypothetical protein {UniProtKB/TrEMBL:Q5NY84}	[TP0840-TP0965 (0.8653204)]
COG0477	COG0845	AZOSEA07510	ebA1383	Putative MFS permease {UniProtKB/TrEMBL:Q5P737}	AZOSEA40280	ebA7103	Putative HlyD-like secretion protein	[TP0840-TP0965 (0.8653204)]
COG0477	COG0845	AZOSEA07510	ebA1383	Putative MFS permease {UniProtKB/TrEMBL:Q5P737}	AZOSEA12000	ebA2168	Cation efflux system transmembrane protein	[TP0840-TP0965 (0.8653204)]
COG0477	COG0845	AZOSEA36050	ebA6311	Putative MFS permease {UniProtKB/TrEMBL:Q5NYY4}	AZOSEA10000	ebA1846	Similar to periplsmic HlyD type membrane fusion	[TP0840-TP0965 (0.8653204)]
COG0477	COG0845	AZOSEA19610	ebA3471	Similar to transmembrane protein	AZOSEA40710	ebA7180	Probable alkaline protease secretion protein	[TP0840-TP0965 (0.8653204)]
COG0477	COG0845	AZOSEA10390	c2A195	Possible transporter {UniProtKB/TrEMBL:Q5P697}	AZOSEA10000	ebA1846	Similar to periplsmic HlyD type membrane fusion	[TP0840-TP0965 (0.8653204)]
COG0477	COG0845	AZOSEA04320	ebA826	Hypothetical protein {UniProtKB/TrEMBL:Q5P807}	AZOSEA35720	ebA6248	Similar to efflux transporter	[TP0840-TP0965 (0.8653204)]
COG0305	COG2812	AZOSEB01900	p1B257	Hypothetical protein dnaB	AZOSEA06400	ebA1203	DNA polymerase III {UniProtKB/TrEMBL:Q5P7E9}	[TP0058-TP1005 (0.7130585)]
COG0305	COG2812	AZOSEA23180	ebA4079	Replicative DNA helicase protein	AZOSEA06400	ebA1203	DNA polymerase III {UniProtKB/TrEMBL:Q5P7E9}	[TP0058-TP1005 (0.7130585)]
COG0188	COG0526	AZOSEA03450	ebA664	DNA topoisomerase IV subunit A	AZOSEA05760	ebA1095	Hypothetical protein {UniProtKB/TrEMBL:Q5P7L3}	[TP0005-TP0100 (0.7885434)]
COG0188	COG0526	AZOSEA04930	ebA909	DNA gyrase subunit A {UniProtKB/TrEMBL:Q5P7U6}	AZOSEA08070	ebA1468	Thioredoxin {UniProtKB/TrEMBL:Q5P6X9}	[TP0005-TP0100 (0.7885434)]
COG0188	COG0526	AZOSEA03450	ebA664	DNA topoisomerase IV subunit A	AZOSEA36840	ebA6442	Hypothetical protein {UniProtKB/TrEMBL:Q5NYQ5}	[TP0005-TP0100 (0.7885434)]
COG0188	COG0526	AZOSEA04930	ebA909	DNA gyrase subunit A {UniProtKB/TrEMBL:Q5P7U6}	AZOSEA36840	ebA6442	Hypothetical protein {UniProtKB/TrEMBL:Q5NYQ5}	[TP0005-TP0100 (0.7885434)]
COG0188	COG0526	AZOSEA03450	ebA664	DNA topoisomerase IV subunit A	AZOSEA23640	ebA4178	Putative thioredoxin {UniProtKB/TrEMBL:Q5P2H5}	[TP0005-TP0100 (0.7885434)]
COG0188	COG0526	AZOSEA04930	ebA909	DNA gyrase subunit A {UniProtKB/TrEMBL:Q5P7U6}	AZOSEA31150	ebA5471	Hypothetical protein {UniProtKB/TrEMBL:Q5P0C4}	[TP0005-TP0100 (0.7885434)]
COG0188	COG0526	AZOSEA03450	ebA664	DNA topoisomerase IV subunit A	AZOSEA26810	ebB161	Thioredoxin {UniProtKB/TrEMBL:Q5P1K8}	[TP0005-TP0100 (0.7885434)]
COG0188	COG0526	AZOSEA04930	ebA909	DNA gyrase subunit A {UniProtKB/TrEMBL:Q5P7U6}	AZOSEA19850	ebA3522	Cytochrome c biogenesis protein	[TP0005-TP0100 (0.7885434)]
COG0188	COG0526	AZOSEA04930	ebA909	DNA gyrase subunit A {UniProtKB/TrEMBL:Q5P7U6}	AZOSEA23640	ebA4178	Putative thioredoxin {UniProtKB/TrEMBL:Q5P2H5}	[TP0005-TP0100 (0.7885434)]
COG0188	COG0526	AZOSEA03450	ebA664	DNA topoisomerase IV subunit A	AZOSEA31150	ebA5471	Hypothetical protein {UniProtKB/TrEMBL:Q5P0C4}	[TP0005-TP0100 (0.7885434)]
COG0188	COG0526	AZOSEA03450	ebA664	DNA topoisomerase IV subunit A	AZOSEA08070	ebA1468	Thioredoxin {UniProtKB/TrEMBL:Q5P6X9}	[TP0005-TP0100 (0.7885434)]
COG0188	COG0526	AZOSEA04930	ebA909	DNA gyrase subunit A {UniProtKB/TrEMBL:Q5P7U6}	AZOSEA05760	ebA1095	Hypothetical protein {UniProtKB/TrEMBL:Q5P7L3}	[TP0005-TP0100 (0.7885434)]
COG0188	COG0526	AZOSEA04930	ebA909	DNA gyrase subunit A {UniProtKB/TrEMBL:Q5P7U6}	AZOSEA26810	ebB161	Thioredoxin {UniProtKB/TrEMBL:Q5P1K8}	[TP0005-TP0100 (0.7885434)]
COG0188	COG0526	AZOSEA03450	ebA664	DNA topoisomerase IV subunit A	AZOSEA20440	ebA3617	Thiol:disulfide interchange protein dsbA	[TP0005-TP0100 (0.7885434)]
COG0188	COG0526	AZOSEA03450	ebA664	DNA topoisomerase IV subunit A	AZOSEA19640	ebA3480	Hypothetical protein {UniProtKB/TrEMBL:Q5P3M5}	[TP0005-TP0100 (0.7885434)]
COG0188	COG0526	AZOSEA04930	ebA909	DNA gyrase subunit A {UniProtKB/TrEMBL:Q5P7U6}	AZOSEA20440	ebA3617	Thiol:disulfide interchange protein dsbA	[TP0005-TP0100 (0.7885434)]
COG0188	COG0526	AZOSEA03450	ebA664	DNA topoisomerase IV subunit A	AZOSEA19850	ebA3522	Cytochrome c biogenesis protein	[TP0005-TP0100 (0.7885434)]
COG0188	COG0526	AZOSEA04930	ebA909	DNA gyrase subunit A {UniProtKB/TrEMBL:Q5P7U6}	AZOSEA19640	ebA3480	Hypothetical protein {UniProtKB/TrEMBL:Q5P3M5}	[TP0005-TP0100 (0.7885434)]
COG0526	COG0771	AZOSEA05760	ebA1095	Hypothetical protein {UniProtKB/TrEMBL:Q5P7L3}	AZOSEA07940	murD	UDP-N-acetylmuramoylalanine--D-glutamate ligase (EC 6.3.2.9) (UDP-N- acetylmuramoyl-L-alanyl-D-glutamate synthetase) (D-glutamic acid- adding enzyme)	[TP0100-TP0903 (0.59509045)]
COG0526	COG0771	AZOSEA08070	ebA1468	Thioredoxin {UniProtKB/TrEMBL:Q5P6X9}	AZOSEA07940	murD	UDP-N-acetylmuramoylalanine--D-glutamate ligase (EC 6.3.2.9) (UDP-N- acetylmuramoyl-L-alanyl-D-glutamate synthetase) (D-glutamic acid- adding enzyme)	[TP0100-TP0903 (0.59509045)]
COG0526	COG0771	AZOSEA19640	ebA3480	Hypothetical protein {UniProtKB/TrEMBL:Q5P3M5}	AZOSEA07940	murD	UDP-N-acetylmuramoylalanine--D-glutamate ligase (EC 6.3.2.9) (UDP-N- acetylmuramoyl-L-alanyl-D-glutamate synthetase) (D-glutamic acid- adding enzyme)	[TP0100-TP0903 (0.59509045)]
COG0526	COG0771	AZOSEA19850	ebA3522	Cytochrome c biogenesis protein	AZOSEA07940	murD	UDP-N-acetylmuramoylalanine--D-glutamate ligase (EC 6.3.2.9) (UDP-N- acetylmuramoyl-L-alanyl-D-glutamate synthetase) (D-glutamic acid- adding enzyme)	[TP0100-TP0903 (0.59509045)]
COG0526	COG0771	AZOSEA31150	ebA5471	Hypothetical protein {UniProtKB/TrEMBL:Q5P0C4}	AZOSEA07940	murD	UDP-N-acetylmuramoylalanine--D-glutamate ligase (EC 6.3.2.9) (UDP-N- acetylmuramoyl-L-alanyl-D-glutamate synthetase) (D-glutamic acid- adding enzyme)	[TP0100-TP0903 (0.59509045)]
COG0526	COG0771	AZOSEA36840	ebA6442	Hypothetical protein {UniProtKB/TrEMBL:Q5NYQ5}	AZOSEA07940	murD	UDP-N-acetylmuramoylalanine--D-glutamate ligase (EC 6.3.2.9) (UDP-N- acetylmuramoyl-L-alanyl-D-glutamate synthetase) (D-glutamic acid- adding enzyme)	[TP0100-TP0903 (0.59509045)]
COG0526	COG0771	AZOSEA20440	ebA3617	Thiol:disulfide interchange protein dsbA	AZOSEA07940	murD	UDP-N-acetylmuramoylalanine--D-glutamate ligase (EC 6.3.2.9) (UDP-N- acetylmuramoyl-L-alanyl-D-glutamate synthetase) (D-glutamic acid- adding enzyme)	[TP0100-TP0903 (0.59509045)]
COG0526	COG0771	AZOSEA26810	ebB161	Thioredoxin {UniProtKB/TrEMBL:Q5P1K8}	AZOSEA07940	murD	UDP-N-acetylmuramoylalanine--D-glutamate ligase (EC 6.3.2.9) (UDP-N- acetylmuramoyl-L-alanyl-D-glutamate synthetase) (D-glutamic acid- adding enzyme)	[TP0100-TP0903 (0.59509045)]
COG0526	COG0771	AZOSEA23640	ebA4178	Putative thioredoxin {UniProtKB/TrEMBL:Q5P2H5}	AZOSEA07940	murD	UDP-N-acetylmuramoylalanine--D-glutamate ligase (EC 6.3.2.9) (UDP-N- acetylmuramoyl-L-alanyl-D-glutamate synthetase) (D-glutamic acid- adding enzyme)	[TP0100-TP0903 (0.59509045)]
COG0143	COG0845	AZOSEA25000	metG	Methionyl-tRNA synthetase (EC 6.1.1.10) (Methionine--tRNA ligase) (MetRS)	AZOSEA40280	ebA7103	Putative HlyD-like secretion protein	[TP0798-TP0965 (0.7246752)]
COG0143	COG0845	AZOSEA25000	metG	Methionyl-tRNA synthetase (EC 6.1.1.10) (Methionine--tRNA ligase) (MetRS)	AZOSEA38550	ebA6743	Hypothetical protein {UniProtKB/TrEMBL:Q5NY84}	[TP0798-TP0965 (0.7246752)]
COG0143	COG0845	AZOSEA25000	metG	Methionyl-tRNA synthetase (EC 6.1.1.10) (Methionine--tRNA ligase) (MetRS)	AZOSEA35720	ebA6248	Similar to efflux transporter	[TP0798-TP0965 (0.7246752)]
COG0143	COG0845	AZOSEA25000	metG	Methionyl-tRNA synthetase (EC 6.1.1.10) (Methionine--tRNA ligase) (MetRS)	AZOSEA09060	ebA1673	Predicted gram-negative bacterial type I	[TP0798-TP0965 (0.7246752)]
COG0143	COG0845	AZOSEA25000	metG	Methionyl-tRNA synthetase (EC 6.1.1.10) (Methionine--tRNA ligase) (MetRS)	AZOSEA40710	ebA7180	Probable alkaline protease secretion protein	[TP0798-TP0965 (0.7246752)]
COG0143	COG0845	AZOSEA25000	metG	Methionyl-tRNA synthetase (EC 6.1.1.10) (Methionine--tRNA ligase) (MetRS)	AZOSEA21950	ebA3872	AcrA/AcrE family putative membrane-fusion protein	[TP0798-TP0965 (0.7246752)]
COG0143	COG0845	AZOSEA25000	metG	Methionyl-tRNA synthetase (EC 6.1.1.10) (Methionine--tRNA ligase) (MetRS)	AZOSEA22250	ebA3924	Predicted secretion protein HlyD	[TP0798-TP0965 (0.7246752)]
COG0143	COG0845	AZOSEA25000	metG	Methionyl-tRNA synthetase (EC 6.1.1.10) (Methionine--tRNA ligase) (MetRS)	AZOSEA23060	ebA4062	HlyD family secretion protein	[TP0798-TP0965 (0.7246752)]
COG0143	COG0845	AZOSEA25000	metG	Methionyl-tRNA synthetase (EC 6.1.1.10) (Methionine--tRNA ligase) (MetRS)	AZOSEA10000	ebA1846	Similar to periplsmic HlyD type membrane fusion	[TP0798-TP0965 (0.7246752)]
COG0143	COG0845	AZOSEA25000	metG	Methionyl-tRNA synthetase (EC 6.1.1.10) (Methionine--tRNA ligase) (MetRS)	AZOSEA09750	ebA1805	HlyD family secretion protein	[TP0798-TP0965 (0.7246752)]
COG0143	COG0845	AZOSEA25000	metG	Methionyl-tRNA synthetase (EC 6.1.1.10) (Methionine--tRNA ligase) (MetRS)	AZOSEA08970	ebA1649	Putative RND efflux membrane fusion protein	[TP0798-TP0965 (0.7246752)]
COG0143	COG0845	AZOSEA25000	metG	Methionyl-tRNA synthetase (EC 6.1.1.10) (Methionine--tRNA ligase) (MetRS)	AZOSEA10860	ebA1971	Acriflavin resistance protein A	[TP0798-TP0965 (0.7246752)]
COG0143	COG0845	AZOSEA25000	metG	Methionyl-tRNA synthetase (EC 6.1.1.10) (Methionine--tRNA ligase) (MetRS)	AZOSEA12000	ebA2168	Cation efflux system transmembrane protein	[TP0798-TP0965 (0.7246752)]
COG0762	COG2239	AZOSEA09550	ebA1764	Hypothetical protein {UniProtKB/TrEMBL:Q5P6I1}	AZOSEA09390	ebA1741	Magnesium transporter {UniProtKB/TrEMBL:Q5P6J7}	[TP0668-TP0917 (0.5215956)]
COG0504	COG1475	AZOSEA35180	ebA6159	CTP synthase {UniProtKB/TrEMBL:Q5NZ71}	AZOSEB00940	p1B141	Partition protein parB {UniProtKB/TrEMBL:Q5NX67}	[TP0305-TP0271 (0.70252794)]
COG0504	COG1475	AZOSEA35180	ebA6159	CTP synthase {UniProtKB/TrEMBL:Q5NZ71}	AZOSEC01390	p2A290	ParB, partition protein	[TP0305-TP0271 (0.70252794)]
COG0504	COG1475	AZOSEA35180	ebA6159	CTP synthase {UniProtKB/TrEMBL:Q5NZ71}	AZOSEA16360	ebA2907	ParB-like partition protein	[TP0305-TP0271 (0.70252794)]
COG0149	COG2239	AZOSEA27370	ebA4831	Triosephosphate isomerase	AZOSEA09390	ebA1741	Magnesium transporter {UniProtKB/TrEMBL:Q5P6J7}	[TP0537-TP0917 (0.5527395)]
COG0250	COG0772	AZOSEA21450	ebA3811	Transcription antitermination protein nusG	AZOSEA07930	ebA1445	Cell division protein FtsW	[TP0236-TP0387 (0.7470728)]
COG0250	COG0772	AZOSEA21450	ebA3811	Transcription antitermination protein nusG	AZOSEA17140	ebA3041	Rod shape-determining protein	[TP0236-TP0387 (0.7470728)]
COG0227	COG0740	AZOSEA25420	rpmB	50S ribosomal protein L28	AZOSEA28280	clpP	ATP-dependent Clp protease proteolytic subunit (EC 3.4.21.92) (Endopeptidase Clp)	[TP0362-TP0507 (0.75048)]
COG0457	COG0457	AZOSEA00180	ebA36	Hypothetical protein {UniProtKB/TrEMBL:Q5P971}	AZOSEA07610	ebA1403	Hypothetical protein {UniProtKB/TrEMBL:Q5P727}	[TP0067-TP0095 (0.6515529)]
COG0457	COG0457	AZOSEA07610	ebA1403	Hypothetical protein {UniProtKB/TrEMBL:Q5P727}	AZOSEA00180	ebA36	Hypothetical protein {UniProtKB/TrEMBL:Q5P971}	[TP0067-TP0095 (0.6515529)]
COG0457	COG0457	AZOSEA00180	ebA36	Hypothetical protein {UniProtKB/TrEMBL:Q5P971}	AZOSEA10410	c2A200	Hypothetical protein {UniProtKB/TrEMBL:Q5P695}	[TP0067-TP0095 (0.6515529)]
COG0457	COG0457	AZOSEA10410	c2A200	Hypothetical protein {UniProtKB/TrEMBL:Q5P695}	AZOSEA00180	ebA36	Hypothetical protein {UniProtKB/TrEMBL:Q5P971}	[TP0067-TP0095 (0.6515529)]
COG0457	COG0457	AZOSEA00180	ebA36	Hypothetical protein {UniProtKB/TrEMBL:Q5P971}	AZOSEA00180	ebA36	Hypothetical protein {UniProtKB/TrEMBL:Q5P971}	[TP0067-TP0095 (0.6515529)]
COG0457	COG0457	AZOSEA10410	c2A200	Hypothetical protein {UniProtKB/TrEMBL:Q5P695}	AZOSEA10410	c2A200	Hypothetical protein {UniProtKB/TrEMBL:Q5P695}	[TP0067-TP0095 (0.6515529)]
COG0457	COG0457	AZOSEA07610	ebA1403	Hypothetical protein {UniProtKB/TrEMBL:Q5P727}	AZOSEA10410	c2A200	Hypothetical protein {UniProtKB/TrEMBL:Q5P695}	[TP0067-TP0095 (0.6515529)]
COG0457	COG0457	AZOSEA10410	c2A200	Hypothetical protein {UniProtKB/TrEMBL:Q5P695}	AZOSEA07610	ebA1403	Hypothetical protein {UniProtKB/TrEMBL:Q5P727}	[TP0067-TP0095 (0.6515529)]
COG0457	COG0457	AZOSEA07610	ebA1403	Hypothetical protein {UniProtKB/TrEMBL:Q5P727}	AZOSEA07610	ebA1403	Hypothetical protein {UniProtKB/TrEMBL:Q5P727}	[TP0067-TP0095 (0.6515529)]
COG0103	COG0211	AZOSEA05010	ebA937	30S ribosomal protein S9	AZOSEA04440	rpmA	50S ribosomal protein L27	[TP1024-TP0743 (0.87139803)]
COG0457	COG0803	AZOSEA07610	ebA1403	Hypothetical protein {UniProtKB/TrEMBL:Q5P727}	AZOSEA09810	ebA1814	ABC transporter, periplasmic binding protein	[TP0469-TP0034 (0.86910707)]
COG0457	COG0803	AZOSEA00180	ebA36	Hypothetical protein {UniProtKB/TrEMBL:Q5P971}	AZOSEA09810	ebA1814	ABC transporter, periplasmic binding protein	[TP0469-TP0034 (0.86910707)]
COG0457	COG0803	AZOSEA10410	c2A200	Hypothetical protein {UniProtKB/TrEMBL:Q5P695}	AZOSEA09810	ebA1814	ABC transporter, periplasmic binding protein	[TP0469-TP0034 (0.86910707)]
COG0621	COG2812	AZOSEA07280	ebA1339	2-methylthioadenine synthetase	AZOSEA06400	ebA1203	DNA polymerase III {UniProtKB/TrEMBL:Q5P7E9}	[TP0754-TP1005 (0.5550382)]
COG0621	COG2812	AZOSEA26760	ebA4733	Radical SAM protein similar to MiaB	AZOSEA06400	ebA1203	DNA polymerase III {UniProtKB/TrEMBL:Q5P7E9}	[TP0754-TP1005 (0.5550382)]
COG0442	COG4591	AZOSEA05080	ebA950	Prolyl-tRNA synthetase {UniProtKB/TrEMBL:Q5P7T1}	AZOSEA33020	ebA5819	Hypothetical protein {UniProtKB/TrEMBL:Q5NZT7}	[TP0160-TP0582 (0.74148)]
COG1291	COG2239	AZOSEA03590	ebA697	Chemotaxis motA protein	AZOSEA09390	ebA1741	Magnesium transporter {UniProtKB/TrEMBL:Q5P6J7}	[TP0725-TP0917 (0.53720385)]
COG0584	COG1493	AZOSEA25570	ebA4509	Glycerophosphoryl diester phosphodiesterase	AZOSEA19150	ebA3390	Putative HPr kinase and phosphatase protein	[TP0257-TP0591 (0.75711113)]
COG0223	COG0664	AZOSEA16620	fmt	Methionyl-tRNA formyltransferase (EC 2.1.2.9)	AZOSEA19740	ebA3504	Transcriptional regulator, Dnr-type	[TP0756-TP0995 (0.69102824)]
COG0223	COG0664	AZOSEA16620	fmt	Methionyl-tRNA formyltransferase (EC 2.1.2.9)	AZOSEA25920	ebA4580	Nnr-like transcriptional regulator, Crp family	[TP0756-TP0995 (0.69102824)]
COG0223	COG0664	AZOSEA16620	fmt	Methionyl-tRNA formyltransferase (EC 2.1.2.9)	AZOSEA05960	ebD1	Transcriptional regulator, Nnr-like	[TP0756-TP0995 (0.69102824)]
COG0223	COG0664	AZOSEA16620	fmt	Methionyl-tRNA formyltransferase (EC 2.1.2.9)	AZOSEA29270	ebA5149	Transcription factor Fnr	[TP0756-TP0995 (0.69102824)]
COG0223	COG0664	AZOSEA16620	fmt	Methionyl-tRNA formyltransferase (EC 2.1.2.9)	AZOSEA01100	ebA189	Transcriptional regulator, Dnr type	[TP0756-TP0995 (0.69102824)]
COG0223	COG0664	AZOSEA16620	fmt	Methionyl-tRNA formyltransferase (EC 2.1.2.9)	AZOSEA29230	ebA5141	Transcriptional regulator, Dnr/Nnr type	[TP0756-TP0995 (0.69102824)]
COG0223	COG0664	AZOSEA16620	fmt	Methionyl-tRNA formyltransferase (EC 2.1.2.9)	AZOSEA39960	ebA7043	Catabolite gene activator	[TP0756-TP0995 (0.69102824)]
COG0465	COG4591	AZOSEA29480	ebA5193	Cell division protein ftsH homolog	AZOSEA33020	ebA5819	Hypothetical protein {UniProtKB/TrEMBL:Q5NZT7}	[TP0765-TP0582 (0.6598422)]
COG0465	COG4591	AZOSEA27300	ebA4823	Cell division protein {UniProtKB/TrEMBL:Q5P1F9}	AZOSEA33020	ebA5819	Hypothetical protein {UniProtKB/TrEMBL:Q5NZT7}	[TP0765-TP0582 (0.6598422)]
COG0773	COG0817	AZOSEA08050	ebA1466	Putative	AZOSEA20640	ruvC	Crossover junction endodeoxyribonuclease ruvC (EC 3.1.22.4) (Holliday junction nuclease ruvC) (Holliday junction resolvase ruvC)	[TP0341-TP0517 (0.7285616)]
COG0773	COG0817	AZOSEA07910	murC	UDP-N-acetylmuramate--L-alanine ligase (EC 6.3.2.8) (UDP-N- acetylmuramoyl-L-alanine synthetase)	AZOSEA20640	ruvC	Crossover junction endodeoxyribonuclease ruvC (EC 3.1.22.4) (Holliday junction nuclease ruvC) (Holliday junction resolvase ruvC)	[TP0341-TP0517 (0.7285616)]
COG0272	COG0773	AZOSEA36460	ebA6380	NAD-dependent DNA ligase	AZOSEA08050	ebA1466	Putative	[TP0634-TP0341 (0.8201813)]
COG0272	COG0773	AZOSEA36460	ebA6380	NAD-dependent DNA ligase	AZOSEA07910	murC	UDP-N-acetylmuramate--L-alanine ligase (EC 6.3.2.8) (UDP-N- acetylmuramoyl-L-alanine synthetase)	[TP0634-TP0341 (0.8201813)]
COG0353	COG0514	AZOSEA06380	recR	Recombination protein recR	AZOSEA23850	ebA4224	ATP-dependent DNA helicase protein	[TP1004-TP0103 (0.6917512)]
COG0036	COG0249	AZOSEA23610	ebA4173	Ribulose-phosphate 3-epimerase	AZOSEA36900	mutS	DNA mismatch repair protein mutS	[TP0945-TP0328 (0.6742458)]
COG0280	COG2204	AZOSEA12390	ebA2247	Putative phosphate acetyltransferase (EC	AZOSEA20660	ebA3662	Sigma-54 dependent DNA-binding response regulator	[TP0094-TP0519 (0.5559654)]
COG0280	COG2204	AZOSEA12390	ebA2247	Putative phosphate acetyltransferase (EC	AZOSEA16600	ebA2951	Sigma-54 dependent response regulator	[TP0094-TP0519 (0.5559654)]
COG0280	COG2204	AZOSEA12390	ebA2247	Putative phosphate acetyltransferase (EC	AZOSEA30490	ebA5375	Sigma-54 dependent DNA-binding response regulator	[TP0094-TP0519 (0.5559654)]
COG0280	COG2204	AZOSEA12390	ebA2247	Putative phosphate acetyltransferase (EC	AZOSEA15860	ebA2828	Response regulator receiver protein with	[TP0094-TP0519 (0.5559654)]
COG0280	COG2204	AZOSEA12390	ebA2247	Putative phosphate acetyltransferase (EC	AZOSEA22100	ebA3894	Response regulator PilR	[TP0094-TP0519 (0.5559654)]
COG0280	COG2204	AZOSEA12390	ebA2247	Putative phosphate acetyltransferase (EC	AZOSEA05300	ebA1002	Sigma-54 dependent DNA-binding response regulator	[TP0094-TP0519 (0.5559654)]
COG0280	COG2204	AZOSEA12390	ebA2247	Putative phosphate acetyltransferase (EC	AZOSEA39350	ebA6902	Putative sigma-54 interacting response regulator	[TP0094-TP0519 (0.5559654)]
COG0280	COG2204	AZOSEA12390	ebA2247	Putative phosphate acetyltransferase (EC	AZOSEA26520	ebA4696	Putative Sigma-54 dependent transcriptional	[TP0094-TP0519 (0.5559654)]
COG0280	COG2204	AZOSEA12390	ebA2247	Putative phosphate acetyltransferase (EC	AZOSEA00190	ebA37	Response regulatory protein	[TP0094-TP0519 (0.5559654)]
COG0280	COG2204	AZOSEA12390	ebA2247	Putative phosphate acetyltransferase (EC	AZOSEA36830	ebA6441	Acetoacetate metabolism regulatory protein atoC	[TP0094-TP0519 (0.5559654)]
COG0280	COG2204	AZOSEA12390	ebA2247	Putative phosphate acetyltransferase (EC	AZOSEA23300	ebA4116	Nitrogen assimilation response regulator	[TP0094-TP0519 (0.5559654)]
COG0280	COG2204	AZOSEA12390	ebA2247	Putative phosphate acetyltransferase (EC	AZOSEA05130	ebA966	Probable two-component transcriptional regulator	[TP0094-TP0519 (0.5559654)]
COG0124	COG0465	AZOSEA06740	hisS	Histidyl-tRNA synthetase (EC 6.1.1.21) (Histidine--tRNA ligase) (HisRS)	AZOSEA29480	ebA5193	Cell division protein ftsH homolog	[TP0641-TP0330 (0.76316583)]
COG0124	COG0465	AZOSEA06740	hisS	Histidyl-tRNA synthetase (EC 6.1.1.21) (Histidine--tRNA ligase) (HisRS)	AZOSEA27300	ebA4823	Cell division protein {UniProtKB/TrEMBL:Q5P1F9}	[TP0641-TP0330 (0.76316583)]
COG1396	COG2206	AZOSEA12990	ebB68	Hypothetical protein {UniProtKB/TrEMBL:Q5P5I8}	AZOSEA12060	ebA2183	Putative response regulator	[TP0461-TP0877 (0.81002605)]
COG1396	COG2206	AZOSEA14040	ebA2491	Hypothetical protein {UniProtKB/TrEMBL:Q5P583}	AZOSEA12060	ebA2183	Putative response regulator	[TP0461-TP0877 (0.81002605)]
COG1396	COG2206	AZOSEA12990	ebB68	Hypothetical protein {UniProtKB/TrEMBL:Q5P5I8}	AZOSEA01110	ebA192	Hypothetical protein {UniProtKB/TrEMBL:Q5P8X6}	[TP0461-TP0877 (0.81002605)]
COG1396	COG2206	AZOSEA14040	ebA2491	Hypothetical protein {UniProtKB/TrEMBL:Q5P583}	AZOSEA01110	ebA192	Hypothetical protein {UniProtKB/TrEMBL:Q5P8X6}	[TP0461-TP0877 (0.81002605)]
COG0173	COG0493	AZOSEA24590	aspS	Aspartyl-tRNA synthetase (EC 6.1.1.12) (Aspartate--tRNA ligase) (AspRS)	AZOSEA30070	ebA5294	Hypothetical protein bzdV	[TP0985-TP0735 (0.50901)]
COG0173	COG0493	AZOSEA24590	aspS	Aspartyl-tRNA synthetase (EC 6.1.1.12) (Aspartate--tRNA ligase) (AspRS)	AZOSEC00050	p2A11	2-ketoglutarate: NADP oxidoreductase, gamma	[TP0985-TP0735 (0.50901)]
COG0173	COG0493	AZOSEA24590	aspS	Aspartyl-tRNA synthetase (EC 6.1.1.12) (Aspartate--tRNA ligase) (AspRS)	AZOSEA25960	ebA4587	2-ketoglutarate: NADP oxidoreductase gamma	[TP0985-TP0735 (0.50901)]
COG0173	COG0493	AZOSEA24590	aspS	Aspartyl-tRNA synthetase (EC 6.1.1.12) (Aspartate--tRNA ligase) (AspRS)	AZOSEA12410	ebA2251	Glutamate synthase, small subunit	[TP0985-TP0735 (0.50901)]
COG0860	COG2080	AZOSEA25200	ebA4451	N-acetylmuramoyl-L-alanine amidase, AMIC protein	AZOSEA20370	ebA3604	4-hydroxybenzoyl-CoA reductase, gamma subunit	[TP0247-TP0080 (0.7296782)]
COG0860	COG2080	AZOSEA25200	ebA4451	N-acetylmuramoyl-L-alanine amidase, AMIC protein	AZOSEA11410	ebA2063	Small Fe/S-containing subunit of molybdenum	[TP0247-TP0080 (0.7296782)]
COG0504	COG0728	AZOSEA35180	ebA6159	CTP synthase {UniProtKB/TrEMBL:Q5NZ71}	AZOSEA28860	ebA5091	Virulence factor MVIN {UniProtKB/TrEMBL:Q5P103}	[TP0305-TP0516 (0.84299135)]
COG0275	COG0820	AZOSEA07990	mraW	S-adenosyl-methyltransferase mraW (EC 2.1.1.-)	AZOSEA06780	ebA1268	Predicted Fe-S-cluster redox enzyme	[TP0384-TP0068 (0.79878455)]
COG0275	COG0820	AZOSEA07990	mraW	S-adenosyl-methyltransferase mraW (EC 2.1.1.-)	AZOSEA28700	ebA5068	Predicted Fe-S-cluster redox enzyme,radical SAM	[TP0384-TP0068 (0.79878455)]
COG0242	COG0360	AZOSEA16630	ebB91	N-formylmethionyl-tRNA deformylase 1	AZOSEA23140	rpsF	30S ribosomal protein S6	[TP0757-TP0063 (0.54983324)]
COG0242	COG0360	AZOSEA00370	ebA62	N-formylmethionyl-tRNA deformylase 2	AZOSEA23140	rpsF	30S ribosomal protein S6	[TP0757-TP0063 (0.54983324)]
COG0267	COG0357	AZOSEA25410	ebC6	50S ribosomal protein L33	AZOSEA16410	gidB	Methyltransferase gidB (EC 2.1.-.-) (Glucose-inhibited division protein B)	[TP0234-TP0946 (0.6249908)]
COG0234	COG0772	AZOSEA06280	ebB35	10 kDa chaperonin {UniProtKB/TrEMBL:Q5P7G1}	AZOSEA07930	ebA1445	Cell division protein FtsW	[TP1013-TP0387 (0.81326103)]
COG0234	COG0772	AZOSEA06280	ebB35	10 kDa chaperonin {UniProtKB/TrEMBL:Q5P7G1}	AZOSEA17140	ebA3041	Rod shape-determining protein	[TP1013-TP0387 (0.81326103)]
COG0445	COG0457	AZOSEA16420	gidA	tRNA uridine 5-carboxymethylaminomethyl modification enzyme gidA (Glucose-inhibited division protein A)	AZOSEA10410	c2A200	Hypothetical protein {UniProtKB/TrEMBL:Q5P695}	[TP0044-TP0954 (0.8549597)]
COG0445	COG0457	AZOSEA16420	gidA	tRNA uridine 5-carboxymethylaminomethyl modification enzyme gidA (Glucose-inhibited division protein A)	AZOSEA00180	ebA36	Hypothetical protein {UniProtKB/TrEMBL:Q5P971}	[TP0044-TP0954 (0.8549597)]
COG0445	COG0457	AZOSEA16420	gidA	tRNA uridine 5-carboxymethylaminomethyl modification enzyme gidA (Glucose-inhibited division protein A)	AZOSEA07610	ebA1403	Hypothetical protein {UniProtKB/TrEMBL:Q5P727}	[TP0044-TP0954 (0.8549597)]
COG0305	COG1595	AZOSEB01900	p1B257	Hypothetical protein dnaB	AZOSEA25600	ebA4517	RNA polymerase sigma factor	[TP0058-TP0092 (0.74082893)]
COG0305	COG1595	AZOSEB01900	p1B257	Hypothetical protein dnaB	AZOSEA31100	ebA5463	RNA polymerase sigma factor	[TP0058-TP0092 (0.74082893)]
COG0305	COG1595	AZOSEA23180	ebA4079	Replicative DNA helicase protein	AZOSEA25600	ebA4517	RNA polymerase sigma factor	[TP0058-TP0092 (0.74082893)]
COG0305	COG1595	AZOSEB01900	p1B257	Hypothetical protein dnaB	AZOSEA40420	ebA7129	RNA polymerase sigma factor transcription	[TP0058-TP0092 (0.74082893)]
COG0305	COG1595	AZOSEA23180	ebA4079	Replicative DNA helicase protein	AZOSEA31100	ebA5463	RNA polymerase sigma factor	[TP0058-TP0092 (0.74082893)]
COG0305	COG1595	AZOSEB01900	p1B257	Hypothetical protein dnaB	AZOSEA34630	ebA6072	ECF-family RNA polymerase sigma factor	[TP0058-TP0092 (0.74082893)]
COG0305	COG1595	AZOSEA23180	ebA4079	Replicative DNA helicase protein	AZOSEA34630	ebA6072	ECF-family RNA polymerase sigma factor	[TP0058-TP0092 (0.74082893)]
COG0305	COG1595	AZOSEA23180	ebA4079	Replicative DNA helicase protein	AZOSEA40420	ebA7129	RNA polymerase sigma factor transcription	[TP0058-TP0092 (0.74082893)]
COG0228	COG0250	AZOSEA40620	rpsP	30S ribosomal protein S16	AZOSEA21450	ebA3811	Transcription antitermination protein nusG	[TP0905-TP0236 (0.7099409)]
COG0465	COG0532	AZOSEA27300	ebA4823	Cell division protein {UniProtKB/TrEMBL:Q5P1F9}	AZOSEA33180	infB	Translation initiation factor IF-2	[TP0330-TP0891 (0.8751731)]
COG0465	COG0532	AZOSEA29480	ebA5193	Cell division protein ftsH homolog	AZOSEA33180	infB	Translation initiation factor IF-2	[TP0330-TP0891 (0.8751731)]
COG0234	COG0445	AZOSEA06280	ebB35	10 kDa chaperonin {UniProtKB/TrEMBL:Q5P7G1}	AZOSEA16420	gidA	tRNA uridine 5-carboxymethylaminomethyl modification enzyme gidA (Glucose-inhibited division protein A)	[TP1013-TP0044 (0.813164)]
COG0326	COG0353	AZOSEA27640	htpG	Chaperone protein htpG (Heat shock protein htpG) (High temperature protein G)	AZOSEA06380	recR	Recombination protein recR	[TP0984-TP1004 (0.5573069)]
COG0265	COG1381	AZOSEA16710	ebA2969	Putative serine protease MucD	AZOSEA31550	recO	DNA repair protein recO (Recombination protein O)	[TP0773-TP0636 (0.870009)]
COG0265	COG1381	AZOSEA06860	ebA1283	Putative HTRA-like serine protease	AZOSEA31550	recO	DNA repair protein recO (Recombination protein O)	[TP0773-TP0636 (0.870009)]
COG0265	COG1381	AZOSEA31140	ebA5470	Serine protease DegQ/MucD	AZOSEA31550	recO	DNA repair protein recO (Recombination protein O)	[TP0773-TP0636 (0.870009)]
COG0265	COG1381	AZOSEA00150	ebA31	Probable serine protease, trypsin family	AZOSEA31550	recO	DNA repair protein recO (Recombination protein O)	[TP0773-TP0636 (0.870009)]
COG0457	COG0860	AZOSEA10410	c2A200	Hypothetical protein {UniProtKB/TrEMBL:Q5P695}	AZOSEA25200	ebA4451	N-acetylmuramoyl-L-alanine amidase, AMIC protein	[TP0820-TP0247 (0.74644035), TP0067-TP0247 (0.79531366)]
COG0457	COG0860	AZOSEA00180	ebA36	Hypothetical protein {UniProtKB/TrEMBL:Q5P971}	AZOSEA25200	ebA4451	N-acetylmuramoyl-L-alanine amidase, AMIC protein	[TP0820-TP0247 (0.74644035), TP0067-TP0247 (0.79531366)]
COG0457	COG0860	AZOSEA07610	ebA1403	Hypothetical protein {UniProtKB/TrEMBL:Q5P727}	AZOSEA25200	ebA4451	N-acetylmuramoyl-L-alanine amidase, AMIC protein	[TP0820-TP0247 (0.74644035), TP0067-TP0247 (0.79531366)]
COG1653	COG2204	AZOSEA25560	ebA4507	Similar to glycerol-3-phosphate-binding	AZOSEA20660	ebA3662	Sigma-54 dependent DNA-binding response regulator	[TP0074-TP0519 (0.57840663)]
COG1653	COG2204	AZOSEA25560	ebA4507	Similar to glycerol-3-phosphate-binding	AZOSEA23300	ebA4116	Nitrogen assimilation response regulator	[TP0074-TP0519 (0.57840663)]
COG1653	COG2204	AZOSEA25560	ebA4507	Similar to glycerol-3-phosphate-binding	AZOSEA16600	ebA2951	Sigma-54 dependent response regulator	[TP0074-TP0519 (0.57840663)]
COG1653	COG2204	AZOSEA25560	ebA4507	Similar to glycerol-3-phosphate-binding	AZOSEA26520	ebA4696	Putative Sigma-54 dependent transcriptional	[TP0074-TP0519 (0.57840663)]
COG1653	COG2204	AZOSEA25560	ebA4507	Similar to glycerol-3-phosphate-binding	AZOSEA30490	ebA5375	Sigma-54 dependent DNA-binding response regulator	[TP0074-TP0519 (0.57840663)]
COG1653	COG2204	AZOSEA25560	ebA4507	Similar to glycerol-3-phosphate-binding	AZOSEA39350	ebA6902	Putative sigma-54 interacting response regulator	[TP0074-TP0519 (0.57840663)]
COG1653	COG2204	AZOSEA25560	ebA4507	Similar to glycerol-3-phosphate-binding	AZOSEA15860	ebA2828	Response regulator receiver protein with	[TP0074-TP0519 (0.57840663)]
COG1653	COG2204	AZOSEA25560	ebA4507	Similar to glycerol-3-phosphate-binding	AZOSEA22100	ebA3894	Response regulator PilR	[TP0074-TP0519 (0.57840663)]
COG1653	COG2204	AZOSEA25560	ebA4507	Similar to glycerol-3-phosphate-binding	AZOSEA05300	ebA1002	Sigma-54 dependent DNA-binding response regulator	[TP0074-TP0519 (0.57840663)]
COG1653	COG2204	AZOSEA25560	ebA4507	Similar to glycerol-3-phosphate-binding	AZOSEA05130	ebA966	Probable two-component transcriptional regulator	[TP0074-TP0519 (0.57840663)]
COG1653	COG2204	AZOSEA25560	ebA4507	Similar to glycerol-3-phosphate-binding	AZOSEA36830	ebA6441	Acetoacetate metabolism regulatory protein atoC	[TP0074-TP0519 (0.57840663)]
COG1653	COG2204	AZOSEA25560	ebA4507	Similar to glycerol-3-phosphate-binding	AZOSEA00190	ebA37	Response regulatory protein	[TP0074-TP0519 (0.57840663)]
COG1186	COG1925	AZOSEA32970	prfB	Peptide chain release factor 2 (RF-2)	AZOSEA15700	ebD68	Sugar transport PTS system phosphocarrier protein	[TP0576-TP0589 (0.79878455)]
COG0319	COG0333	AZOSEA07260	ebA1336	UPF0054 protein AZOSEA07260	AZOSEA31010	rpmF	50S ribosomal protein L32	[TP0650-TP0807 (0.80809164)]
COG0195	COG1643	AZOSEA33170	ebA5840	N utilization substance protein A	AZOSEA23130	ebA4074	ATP-dependent RNA helicase protein	[TP0892-TP0526 (0.71912634)]
COG0216	COG0457	AZOSEA06220	ebA1177	Peptide chain release factor 1	AZOSEA07610	ebA1403	Hypothetical protein {UniProtKB/TrEMBL:Q5P727}	[TP0051-TP0067 (0.7097377)]
COG0216	COG0457	AZOSEA06220	ebA1177	Peptide chain release factor 1	AZOSEA10410	c2A200	Hypothetical protein {UniProtKB/TrEMBL:Q5P695}	[TP0051-TP0067 (0.7097377)]
COG0216	COG0457	AZOSEA06220	ebA1177	Peptide chain release factor 1	AZOSEA00180	ebA36	Hypothetical protein {UniProtKB/TrEMBL:Q5P971}	[TP0051-TP0067 (0.7097377)]
COG1352	COG2206	AZOSEA04110	ebA790	Methylase of chemotaxis methyl-accepting protein	AZOSEA12060	ebA2183	Putative response regulator	[TP0630-TP0877 (0.67253613)]
COG1352	COG2206	AZOSEA04110	ebA790	Methylase of chemotaxis methyl-accepting protein	AZOSEA01110	ebA192	Hypothetical protein {UniProtKB/TrEMBL:Q5P8X6}	[TP0630-TP0877 (0.67253613)]
COG1352	COG2206	AZOSEA11900	ebA2146	Probable regulator protein containing CheR-and	AZOSEA12060	ebA2183	Putative response regulator	[TP0630-TP0877 (0.67253613)]
COG1352	COG2206	AZOSEA11900	ebA2146	Probable regulator protein containing CheR-and	AZOSEA01110	ebA192	Hypothetical protein {UniProtKB/TrEMBL:Q5P8X6}	[TP0630-TP0877 (0.67253613)]
COG1385	COG2204	AZOSEA05750	ebA1094	Hypothetical protein {UniProtKB/TrEMBL:Q5P7L4}	AZOSEA16600	ebA2951	Sigma-54 dependent response regulator	[TP0032-TP0519 (0.67332727)]
COG1385	COG2204	AZOSEA05750	ebA1094	Hypothetical protein {UniProtKB/TrEMBL:Q5P7L4}	AZOSEA20660	ebA3662	Sigma-54 dependent DNA-binding response regulator	[TP0032-TP0519 (0.67332727)]
COG1385	COG2204	AZOSEA05750	ebA1094	Hypothetical protein {UniProtKB/TrEMBL:Q5P7L4}	AZOSEA26520	ebA4696	Putative Sigma-54 dependent transcriptional	[TP0032-TP0519 (0.67332727)]
COG1385	COG2204	AZOSEA05750	ebA1094	Hypothetical protein {UniProtKB/TrEMBL:Q5P7L4}	AZOSEA05130	ebA966	Probable two-component transcriptional regulator	[TP0032-TP0519 (0.67332727)]
COG1385	COG2204	AZOSEA05750	ebA1094	Hypothetical protein {UniProtKB/TrEMBL:Q5P7L4}	AZOSEA23300	ebA4116	Nitrogen assimilation response regulator	[TP0032-TP0519 (0.67332727)]
COG1385	COG2204	AZOSEA05750	ebA1094	Hypothetical protein {UniProtKB/TrEMBL:Q5P7L4}	AZOSEA22100	ebA3894	Response regulator PilR	[TP0032-TP0519 (0.67332727)]
COG1385	COG2204	AZOSEA05750	ebA1094	Hypothetical protein {UniProtKB/TrEMBL:Q5P7L4}	AZOSEA39350	ebA6902	Putative sigma-54 interacting response regulator	[TP0032-TP0519 (0.67332727)]
COG1385	COG2204	AZOSEA05750	ebA1094	Hypothetical protein {UniProtKB/TrEMBL:Q5P7L4}	AZOSEA00190	ebA37	Response regulatory protein	[TP0032-TP0519 (0.67332727)]
COG1385	COG2204	AZOSEA05750	ebA1094	Hypothetical protein {UniProtKB/TrEMBL:Q5P7L4}	AZOSEA36830	ebA6441	Acetoacetate metabolism regulatory protein atoC	[TP0032-TP0519 (0.67332727)]
COG1385	COG2204	AZOSEA05750	ebA1094	Hypothetical protein {UniProtKB/TrEMBL:Q5P7L4}	AZOSEA05300	ebA1002	Sigma-54 dependent DNA-binding response regulator	[TP0032-TP0519 (0.67332727)]
COG1385	COG2204	AZOSEA05750	ebA1094	Hypothetical protein {UniProtKB/TrEMBL:Q5P7L4}	AZOSEA30490	ebA5375	Sigma-54 dependent DNA-binding response regulator	[TP0032-TP0519 (0.67332727)]
COG1385	COG2204	AZOSEA05750	ebA1094	Hypothetical protein {UniProtKB/TrEMBL:Q5P7L4}	AZOSEA15860	ebA2828	Response regulator receiver protein with	[TP0032-TP0519 (0.67332727)]
COG0542	COG2204	AZOSEA38090	ebA6667	ClpB protein {UniProtKB/TrEMBL:Q5NYD0}	AZOSEA20660	ebA3662	Sigma-54 dependent DNA-binding response regulator	[TP0071-TP0519 (0.6908589)]
COG0542	COG2204	AZOSEA38090	ebA6667	ClpB protein {UniProtKB/TrEMBL:Q5NYD0}	AZOSEA22100	ebA3894	Response regulator PilR	[TP0071-TP0519 (0.6908589)]
COG0542	COG2204	AZOSEA25370	ebA4477	Probable ATP-dependent protease	AZOSEA15860	ebA2828	Response regulator receiver protein with	[TP0071-TP0519 (0.6908589)]
COG0542	COG2204	AZOSEA38090	ebA6667	ClpB protein {UniProtKB/TrEMBL:Q5NYD0}	AZOSEA15860	ebA2828	Response regulator receiver protein with	[TP0071-TP0519 (0.6908589)]
COG0542	COG2204	AZOSEA25370	ebA4477	Probable ATP-dependent protease	AZOSEA23300	ebA4116	Nitrogen assimilation response regulator	[TP0071-TP0519 (0.6908589)]
COG0542	COG2204	AZOSEA25370	ebA4477	Probable ATP-dependent protease	AZOSEA20660	ebA3662	Sigma-54 dependent DNA-binding response regulator	[TP0071-TP0519 (0.6908589)]
COG0542	COG2204	AZOSEA25370	ebA4477	Probable ATP-dependent protease	AZOSEA00190	ebA37	Response regulatory protein	[TP0071-TP0519 (0.6908589)]
COG0542	COG2204	AZOSEA38090	ebA6667	ClpB protein {UniProtKB/TrEMBL:Q5NYD0}	AZOSEA23300	ebA4116	Nitrogen assimilation response regulator	[TP0071-TP0519 (0.6908589)]
COG0542	COG2204	AZOSEA38090	ebA6667	ClpB protein {UniProtKB/TrEMBL:Q5NYD0}	AZOSEA30490	ebA5375	Sigma-54 dependent DNA-binding response regulator	[TP0071-TP0519 (0.6908589)]
COG0542	COG2204	AZOSEA25370	ebA4477	Probable ATP-dependent protease	AZOSEA39350	ebA6902	Putative sigma-54 interacting response regulator	[TP0071-TP0519 (0.6908589)]
COG0542	COG2204	AZOSEA25370	ebA4477	Probable ATP-dependent protease	AZOSEA36830	ebA6441	Acetoacetate metabolism regulatory protein atoC	[TP0071-TP0519 (0.6908589)]
COG0542	COG2204	AZOSEA38090	ebA6667	ClpB protein {UniProtKB/TrEMBL:Q5NYD0}	AZOSEA26520	ebA4696	Putative Sigma-54 dependent transcriptional	[TP0071-TP0519 (0.6908589)]
COG0542	COG2204	AZOSEA25370	ebA4477	Probable ATP-dependent protease	AZOSEA05130	ebA966	Probable two-component transcriptional regulator	[TP0071-TP0519 (0.6908589)]
COG0542	COG2204	AZOSEA38090	ebA6667	ClpB protein {UniProtKB/TrEMBL:Q5NYD0}	AZOSEA36830	ebA6441	Acetoacetate metabolism regulatory protein atoC	[TP0071-TP0519 (0.6908589)]
COG0542	COG2204	AZOSEA25370	ebA4477	Probable ATP-dependent protease	AZOSEA30490	ebA5375	Sigma-54 dependent DNA-binding response regulator	[TP0071-TP0519 (0.6908589)]
COG0542	COG2204	AZOSEA25370	ebA4477	Probable ATP-dependent protease	AZOSEA05300	ebA1002	Sigma-54 dependent DNA-binding response regulator	[TP0071-TP0519 (0.6908589)]
COG0542	COG2204	AZOSEA38090	ebA6667	ClpB protein {UniProtKB/TrEMBL:Q5NYD0}	AZOSEA16600	ebA2951	Sigma-54 dependent response regulator	[TP0071-TP0519 (0.6908589)]
COG0542	COG2204	AZOSEA25370	ebA4477	Probable ATP-dependent protease	AZOSEA16600	ebA2951	Sigma-54 dependent response regulator	[TP0071-TP0519 (0.6908589)]
COG0542	COG2204	AZOSEA38090	ebA6667	ClpB protein {UniProtKB/TrEMBL:Q5NYD0}	AZOSEA05300	ebA1002	Sigma-54 dependent DNA-binding response regulator	[TP0071-TP0519 (0.6908589)]
COG0542	COG2204	AZOSEA38090	ebA6667	ClpB protein {UniProtKB/TrEMBL:Q5NYD0}	AZOSEA00190	ebA37	Response regulatory protein	[TP0071-TP0519 (0.6908589)]
COG0542	COG2204	AZOSEA25370	ebA4477	Probable ATP-dependent protease	AZOSEA22100	ebA3894	Response regulator PilR	[TP0071-TP0519 (0.6908589)]
COG0542	COG2204	AZOSEA25370	ebA4477	Probable ATP-dependent protease	AZOSEA26520	ebA4696	Putative Sigma-54 dependent transcriptional	[TP0071-TP0519 (0.6908589)]
COG0542	COG2204	AZOSEA38090	ebA6667	ClpB protein {UniProtKB/TrEMBL:Q5NYD0}	AZOSEA05130	ebA966	Probable two-component transcriptional regulator	[TP0071-TP0519 (0.6908589)]
COG0542	COG2204	AZOSEA38090	ebA6667	ClpB protein {UniProtKB/TrEMBL:Q5NYD0}	AZOSEA39350	ebA6902	Putative sigma-54 interacting response regulator	[TP0071-TP0519 (0.6908589)]
COG0705	COG1187	AZOSEA38670	ebA6758	Hypothetical protein {UniProtKB/TrEMBL:Q5NY72}	AZOSEA03640	ebA713	Pseudouridine synthase {UniProtKB/TrEMBL:Q5P875}	[TP0982-TP0459 (0.6079956)]
COG0705	COG1187	AZOSEA02440	ebA480	Hypothetical protein {UniProtKB/TrEMBL:Q5P8J3}	AZOSEA03640	ebA713	Pseudouridine synthase {UniProtKB/TrEMBL:Q5P875}	[TP0982-TP0459 (0.6079956)]
COG0705	COG1187	AZOSEA02440	ebA480	Hypothetical protein {UniProtKB/TrEMBL:Q5P8J3}	AZOSEA35050	ebA6135	Pseudouridylate synthase	[TP0982-TP0459 (0.6079956)]
COG0705	COG1187	AZOSEA38670	ebA6758	Hypothetical protein {UniProtKB/TrEMBL:Q5NY72}	AZOSEA16760	ebA2976	Ribosomal small subunit pseudouridine synthase A	[TP0982-TP0459 (0.6079956)]
COG0705	COG1187	AZOSEA02440	ebA480	Hypothetical protein {UniProtKB/TrEMBL:Q5P8J3}	AZOSEA16760	ebA2976	Ribosomal small subunit pseudouridine synthase A	[TP0982-TP0459 (0.6079956)]
COG0705	COG1187	AZOSEA38670	ebA6758	Hypothetical protein {UniProtKB/TrEMBL:Q5NY72}	AZOSEA23010	ebA4056	Propable 16S pseudouridylate synthase	[TP0982-TP0459 (0.6079956)]
COG0705	COG1187	AZOSEA02440	ebA480	Hypothetical protein {UniProtKB/TrEMBL:Q5P8J3}	AZOSEA23010	ebA4056	Propable 16S pseudouridylate synthase	[TP0982-TP0459 (0.6079956)]
COG0705	COG1187	AZOSEA38670	ebA6758	Hypothetical protein {UniProtKB/TrEMBL:Q5NY72}	AZOSEA35050	ebA6135	Pseudouridylate synthase	[TP0982-TP0459 (0.6079956)]
COG0290	COG0457	AZOSEA04630	infC	Translation initiation factor IF-3	AZOSEA00180	ebA36	Hypothetical protein {UniProtKB/TrEMBL:Q5P971}	[TP0850-TP0095 (0.6947713)]
COG0290	COG0457	AZOSEA04630	infC	Translation initiation factor IF-3	AZOSEA07610	ebA1403	Hypothetical protein {UniProtKB/TrEMBL:Q5P727}	[TP0850-TP0095 (0.6947713)]
COG0290	COG0457	AZOSEA04630	infC	Translation initiation factor IF-3	AZOSEA10410	c2A200	Hypothetical protein {UniProtKB/TrEMBL:Q5P695}	[TP0850-TP0095 (0.6947713)]
COG0782	COG0860	AZOSEA27260	ebA4816	Transcription elongation factor	AZOSEA25200	ebA4451	N-acetylmuramoyl-L-alanine amidase, AMIC protein	[TP0019-TP0247 (0.7668169)]
COG0782	COG0860	AZOSEA07440	ebA1370	Transcription elongation factor	AZOSEA25200	ebA4451	N-acetylmuramoyl-L-alanine amidase, AMIC protein	[TP0019-TP0247 (0.7668169)]
COG0782	COG0860	AZOSEA27630	ebA4864	Transcription elongation factor	AZOSEA25200	ebA4451	N-acetylmuramoyl-L-alanine amidase, AMIC protein	[TP0019-TP0247 (0.7668169)]
COG0103	COG1432	AZOSEA05010	ebA937	30S ribosomal protein S9	AZOSEA11790	ebB63	Hypothetical protein {UniProtKB/TrEMBL:Q5P5V7}	[TP1024-TP0894 (0.64955014)]
COG0849	COG1061	AZOSEA07880	ebA1439	Cell division protein FTSA	AZOSEA15080	ebA2682	Putative helicase {UniProtKB/TrEMBL:Q5P4X9}	[TP0389-TP0380 (0.6968711)]
COG0849	COG1061	AZOSEA07880	ebA1439	Cell division protein FTSA	AZOSEA04210	ebA803	Putative helicase {UniProtKB/TrEMBL:Q5P818}	[TP0389-TP0380 (0.6968711)]
COG0322	COG0353	AZOSEA31590	uvrC	UvrABC system protein C (Protein uvrC) (Excinuclease ABC subunit C)	AZOSEA06380	recR	Recombination protein recR	[TP0472-TP1004 (0.53674763)]
COG0322	COG0353	AZOSEA26220	ebA4628	Excinuclease Cho, similar to DNA polymerase III	AZOSEA06380	recR	Recombination protein recR	[TP0472-TP1004 (0.53674763)]
COG0322	COG0353	AZOSEA19730	ebA3500	Nuclease subunit Cho of the excinuclease complex	AZOSEA06380	recR	Recombination protein recR	[TP0472-TP1004 (0.53674763)]
COG0771	COG1595	AZOSEA07940	murD	UDP-N-acetylmuramoylalanine--D-glutamate ligase (EC 6.3.2.9) (UDP-N- acetylmuramoyl-L-alanyl-D-glutamate synthetase) (D-glutamic acid- adding enzyme)	AZOSEA31100	ebA5463	RNA polymerase sigma factor	[TP0903-TP0092 (0.6651206)]
COG0771	COG1595	AZOSEA07940	murD	UDP-N-acetylmuramoylalanine--D-glutamate ligase (EC 6.3.2.9) (UDP-N- acetylmuramoyl-L-alanyl-D-glutamate synthetase) (D-glutamic acid- adding enzyme)	AZOSEA25600	ebA4517	RNA polymerase sigma factor	[TP0903-TP0092 (0.6651206)]
COG0771	COG1595	AZOSEA07940	murD	UDP-N-acetylmuramoylalanine--D-glutamate ligase (EC 6.3.2.9) (UDP-N- acetylmuramoyl-L-alanyl-D-glutamate synthetase) (D-glutamic acid- adding enzyme)	AZOSEA34630	ebA6072	ECF-family RNA polymerase sigma factor	[TP0903-TP0092 (0.6651206)]
COG0771	COG1595	AZOSEA07940	murD	UDP-N-acetylmuramoylalanine--D-glutamate ligase (EC 6.3.2.9) (UDP-N- acetylmuramoyl-L-alanyl-D-glutamate synthetase) (D-glutamic acid- adding enzyme)	AZOSEA40420	ebA7129	RNA polymerase sigma factor transcription	[TP0903-TP0092 (0.6651206)]
COG0188	COG0305	AZOSEA03450	ebA664	DNA topoisomerase IV subunit A	AZOSEA23180	ebA4079	Replicative DNA helicase protein	[TP0005-TP0058 (0.73312306)]
COG0188	COG0305	AZOSEA04930	ebA909	DNA gyrase subunit A {UniProtKB/TrEMBL:Q5P7U6}	AZOSEB01900	p1B257	Hypothetical protein dnaB	[TP0005-TP0058 (0.73312306)]
COG0188	COG0305	AZOSEA04930	ebA909	DNA gyrase subunit A {UniProtKB/TrEMBL:Q5P7U6}	AZOSEA23180	ebA4079	Replicative DNA helicase protein	[TP0005-TP0058 (0.73312306)]
COG0188	COG0305	AZOSEA03450	ebA664	DNA topoisomerase IV subunit A	AZOSEB01900	p1B257	Hypothetical protein dnaB	[TP0005-TP0058 (0.73312306)]
COG1825	COG2812	AZOSEA07650	ctc	50S ribosomal protein L25 (General stress protein CTC)	AZOSEA06400	ebA1203	DNA polymerase III {UniProtKB/TrEMBL:Q5P7E9}	[TP0372-TP1005 (0.6540257)]
COG0024	COG1121	AZOSEA34120	ebA5984	Methionine aminopeptidase	AZOSEA09790	ebA1812	ABC transporter ATP-binding protein	[TP0842-TP0164 (0.77940726)]
COG0361	COG1214	AZOSEA10160	ebA1871	Translation initiation factor IF-1	AZOSEA37090	ebA6494	Probable glycoprotease {UniProtKB/TrEMBL:Q5NYN0}	[TP0097-TP0876 (0.56457245)]
COG0361	COG1214	AZOSEA38320	ebD115	Translation initiation factor IF-1	AZOSEA37090	ebA6494	Probable glycoprotease {UniProtKB/TrEMBL:Q5NYN0}	[TP0097-TP0876 (0.56457245)]
COG1509	COG2812	AZOSEA21100	ebA3745	Hypothetical protein {UniProtKB/TrEMBL:Q5P379}	AZOSEA06400	ebA1203	DNA polymerase III {UniProtKB/TrEMBL:Q5P7E9}	[TP0121-TP1005 (0.5082704)]
COG0255	COG1011	AZOSEA21650	rpmC	50S ribosomal protein L29	AZOSEA04540	ebA861	Predicted hydrolase, {UniProtKB/TrEMBL:Q5P7Y5}	[TP0197-TP0158 (0.6077605)]
COG0255	COG1011	AZOSEA21650	rpmC	50S ribosomal protein L29	AZOSEA05650	ebA1070	Putative hydrolase {UniProtKB/TrEMBL:Q5P7M4}	[TP0197-TP0158 (0.6077605)]
COG0255	COG1011	AZOSEA21650	rpmC	50S ribosomal protein L29	AZOSEA04260	ebA812	Putative 2-haloalkanoic acid dehalogenase	[TP0197-TP0158 (0.6077605)]
COG1108	COG2239	AZOSEA09800	ebA1813	ABC transporter, permease protein	AZOSEA09390	ebA1741	Magnesium transporter {UniProtKB/TrEMBL:Q5P6J7}	[TP0165-TP0917 (0.5215956)]
COG2204	COG2204	AZOSEA30490	ebA5375	Sigma-54 dependent DNA-binding response regulator	AZOSEA15860	ebA2828	Response regulator receiver protein with	[TP0519-TP0519 (0.65939915)]
COG2204	COG2204	AZOSEA15860	ebA2828	Response regulator receiver protein with	AZOSEA30490	ebA5375	Sigma-54 dependent DNA-binding response regulator	[TP0519-TP0519 (0.65939915)]
COG2204	COG2204	AZOSEA16600	ebA2951	Sigma-54 dependent response regulator	AZOSEA23300	ebA4116	Nitrogen assimilation response regulator	[TP0519-TP0519 (0.65939915)]
COG2204	COG2204	AZOSEA23300	ebA4116	Nitrogen assimilation response regulator	AZOSEA16600	ebA2951	Sigma-54 dependent response regulator	[TP0519-TP0519 (0.65939915)]
COG2204	COG2204	AZOSEA30490	ebA5375	Sigma-54 dependent DNA-binding response regulator	AZOSEA00190	ebA37	Response regulatory protein	[TP0519-TP0519 (0.65939915)]
COG2204	COG2204	AZOSEA00190	ebA37	Response regulatory protein	AZOSEA30490	ebA5375	Sigma-54 dependent DNA-binding response regulator	[TP0519-TP0519 (0.65939915)]
COG2204	COG2204	AZOSEA16600	ebA2951	Sigma-54 dependent response regulator	AZOSEA30490	ebA5375	Sigma-54 dependent DNA-binding response regulator	[TP0519-TP0519 (0.65939915)]
COG2204	COG2204	AZOSEA30490	ebA5375	Sigma-54 dependent DNA-binding response regulator	AZOSEA16600	ebA2951	Sigma-54 dependent response regulator	[TP0519-TP0519 (0.65939915)]
COG2204	COG2204	AZOSEA05300	ebA1002	Sigma-54 dependent DNA-binding response regulator	AZOSEA39350	ebA6902	Putative sigma-54 interacting response regulator	[TP0519-TP0519 (0.65939915)]
COG2204	COG2204	AZOSEA39350	ebA6902	Putative sigma-54 interacting response regulator	AZOSEA05300	ebA1002	Sigma-54 dependent DNA-binding response regulator	[TP0519-TP0519 (0.65939915)]
COG2204	COG2204	AZOSEA20660	ebA3662	Sigma-54 dependent DNA-binding response regulator	AZOSEA00190	ebA37	Response regulatory protein	[TP0519-TP0519 (0.65939915)]
COG2204	COG2204	AZOSEA00190	ebA37	Response regulatory protein	AZOSEA20660	ebA3662	Sigma-54 dependent DNA-binding response regulator	[TP0519-TP0519 (0.65939915)]
COG2204	COG2204	AZOSEA22100	ebA3894	Response regulator PilR	AZOSEA00190	ebA37	Response regulatory protein	[TP0519-TP0519 (0.65939915)]
COG2204	COG2204	AZOSEA00190	ebA37	Response regulatory protein	AZOSEA22100	ebA3894	Response regulator PilR	[TP0519-TP0519 (0.65939915)]
COG2204	COG2204	AZOSEA20660	ebA3662	Sigma-54 dependent DNA-binding response regulator	AZOSEA22100	ebA3894	Response regulator PilR	[TP0519-TP0519 (0.65939915)]
COG2204	COG2204	AZOSEA22100	ebA3894	Response regulator PilR	AZOSEA20660	ebA3662	Sigma-54 dependent DNA-binding response regulator	[TP0519-TP0519 (0.65939915)]
COG2204	COG2204	AZOSEA26520	ebA4696	Putative Sigma-54 dependent transcriptional	AZOSEA36830	ebA6441	Acetoacetate metabolism regulatory protein atoC	[TP0519-TP0519 (0.65939915)]
COG2204	COG2204	AZOSEA36830	ebA6441	Acetoacetate metabolism regulatory protein atoC	AZOSEA26520	ebA4696	Putative Sigma-54 dependent transcriptional	[TP0519-TP0519 (0.65939915)]
COG2204	COG2204	AZOSEA05300	ebA1002	Sigma-54 dependent DNA-binding response regulator	AZOSEA36830	ebA6441	Acetoacetate metabolism regulatory protein atoC	[TP0519-TP0519 (0.65939915)]
COG2204	COG2204	AZOSEA36830	ebA6441	Acetoacetate metabolism regulatory protein atoC	AZOSEA05300	ebA1002	Sigma-54 dependent DNA-binding response regulator	[TP0519-TP0519 (0.65939915)]
COG2204	COG2204	AZOSEA16600	ebA2951	Sigma-54 dependent response regulator	AZOSEA16600	ebA2951	Sigma-54 dependent response regulator	[TP0519-TP0519 (0.65939915)]
COG2204	COG2204	AZOSEA23300	ebA4116	Nitrogen assimilation response regulator	AZOSEA23300	ebA4116	Nitrogen assimilation response regulator	[TP0519-TP0519 (0.65939915)]
COG2204	COG2204	AZOSEA23300	ebA4116	Nitrogen assimilation response regulator	AZOSEA22100	ebA3894	Response regulator PilR	[TP0519-TP0519 (0.65939915)]
COG2204	COG2204	AZOSEA22100	ebA3894	Response regulator PilR	AZOSEA23300	ebA4116	Nitrogen assimilation response regulator	[TP0519-TP0519 (0.65939915)]
COG2204	COG2204	AZOSEA15860	ebA2828	Response regulator receiver protein with	AZOSEA39350	ebA6902	Putative sigma-54 interacting response regulator	[TP0519-TP0519 (0.65939915)]
COG2204	COG2204	AZOSEA39350	ebA6902	Putative sigma-54 interacting response regulator	AZOSEA15860	ebA2828	Response regulator receiver protein with	[TP0519-TP0519 (0.65939915)]
COG2204	COG2204	AZOSEA16600	ebA2951	Sigma-54 dependent response regulator	AZOSEA39350	ebA6902	Putative sigma-54 interacting response regulator	[TP0519-TP0519 (0.65939915)]
COG2204	COG2204	AZOSEA39350	ebA6902	Putative sigma-54 interacting response regulator	AZOSEA16600	ebA2951	Sigma-54 dependent response regulator	[TP0519-TP0519 (0.65939915)]
COG2204	COG2204	AZOSEA39350	ebA6902	Putative sigma-54 interacting response regulator	AZOSEA36830	ebA6441	Acetoacetate metabolism regulatory protein atoC	[TP0519-TP0519 (0.65939915)]
COG2204	COG2204	AZOSEA36830	ebA6441	Acetoacetate metabolism regulatory protein atoC	AZOSEA39350	ebA6902	Putative sigma-54 interacting response regulator	[TP0519-TP0519 (0.65939915)]
COG2204	COG2204	AZOSEA20660	ebA3662	Sigma-54 dependent DNA-binding response regulator	AZOSEA15860	ebA2828	Response regulator receiver protein with	[TP0519-TP0519 (0.65939915)]
COG2204	COG2204	AZOSEA15860	ebA2828	Response regulator receiver protein with	AZOSEA20660	ebA3662	Sigma-54 dependent DNA-binding response regulator	[TP0519-TP0519 (0.65939915)]
COG2204	COG2204	AZOSEA05130	ebA966	Probable two-component transcriptional regulator	AZOSEA20660	ebA3662	Sigma-54 dependent DNA-binding response regulator	[TP0519-TP0519 (0.65939915)]
COG2204	COG2204	AZOSEA05130	ebA966	Probable two-component transcriptional regulator	AZOSEA15860	ebA2828	Response regulator receiver protein with	[TP0519-TP0519 (0.65939915)]
COG2204	COG2204	AZOSEA20660	ebA3662	Sigma-54 dependent DNA-binding response regulator	AZOSEA05130	ebA966	Probable two-component transcriptional regulator	[TP0519-TP0519 (0.65939915)]
COG2204	COG2204	AZOSEA15860	ebA2828	Response regulator receiver protein with	AZOSEA05130	ebA966	Probable two-component transcriptional regulator	[TP0519-TP0519 (0.65939915)]
COG2204	COG2204	AZOSEA39350	ebA6902	Putative sigma-54 interacting response regulator	AZOSEA39350	ebA6902	Putative sigma-54 interacting response regulator	[TP0519-TP0519 (0.65939915)]
COG2204	COG2204	AZOSEA39350	ebA6902	Putative sigma-54 interacting response regulator	AZOSEA00190	ebA37	Response regulatory protein	[TP0519-TP0519 (0.65939915)]
COG2204	COG2204	AZOSEA00190	ebA37	Response regulatory protein	AZOSEA39350	ebA6902	Putative sigma-54 interacting response regulator	[TP0519-TP0519 (0.65939915)]
COG2204	COG2204	AZOSEA20660	ebA3662	Sigma-54 dependent DNA-binding response regulator	AZOSEA05300	ebA1002	Sigma-54 dependent DNA-binding response regulator	[TP0519-TP0519 (0.65939915)]
COG2204	COG2204	AZOSEA05300	ebA1002	Sigma-54 dependent DNA-binding response regulator	AZOSEA20660	ebA3662	Sigma-54 dependent DNA-binding response regulator	[TP0519-TP0519 (0.65939915)]
COG2204	COG2204	AZOSEA16600	ebA2951	Sigma-54 dependent response regulator	AZOSEA00190	ebA37	Response regulatory protein	[TP0519-TP0519 (0.65939915)]
COG2204	COG2204	AZOSEA00190	ebA37	Response regulatory protein	AZOSEA16600	ebA2951	Sigma-54 dependent response regulator	[TP0519-TP0519 (0.65939915)]
COG2204	COG2204	AZOSEA16600	ebA2951	Sigma-54 dependent response regulator	AZOSEA15860	ebA2828	Response regulator receiver protein with	[TP0519-TP0519 (0.65939915)]
COG2204	COG2204	AZOSEA15860	ebA2828	Response regulator receiver protein with	AZOSEA16600	ebA2951	Sigma-54 dependent response regulator	[TP0519-TP0519 (0.65939915)]
COG2204	COG2204	AZOSEA16600	ebA2951	Sigma-54 dependent response regulator	AZOSEA05300	ebA1002	Sigma-54 dependent DNA-binding response regulator	[TP0519-TP0519 (0.65939915)]
COG2204	COG2204	AZOSEA05300	ebA1002	Sigma-54 dependent DNA-binding response regulator	AZOSEA16600	ebA2951	Sigma-54 dependent response regulator	[TP0519-TP0519 (0.65939915)]
COG2204	COG2204	AZOSEA22100	ebA3894	Response regulator PilR	AZOSEA39350	ebA6902	Putative sigma-54 interacting response regulator	[TP0519-TP0519 (0.65939915)]
COG2204	COG2204	AZOSEA39350	ebA6902	Putative sigma-54 interacting response regulator	AZOSEA23300	ebA4116	Nitrogen assimilation response regulator	[TP0519-TP0519 (0.65939915)]
COG2204	COG2204	AZOSEA39350	ebA6902	Putative sigma-54 interacting response regulator	AZOSEA22100	ebA3894	Response regulator PilR	[TP0519-TP0519 (0.65939915)]
COG2204	COG2204	AZOSEA23300	ebA4116	Nitrogen assimilation response regulator	AZOSEA39350	ebA6902	Putative sigma-54 interacting response regulator	[TP0519-TP0519 (0.65939915)]
COG2204	COG2204	AZOSEA30490	ebA5375	Sigma-54 dependent DNA-binding response regulator	AZOSEA30490	ebA5375	Sigma-54 dependent DNA-binding response regulator	[TP0519-TP0519 (0.65939915)]
COG2204	COG2204	AZOSEA22100	ebA3894	Response regulator PilR	AZOSEA26520	ebA4696	Putative Sigma-54 dependent transcriptional	[TP0519-TP0519 (0.65939915)]
COG2204	COG2204	AZOSEA26520	ebA4696	Putative Sigma-54 dependent transcriptional	AZOSEA22100	ebA3894	Response regulator PilR	[TP0519-TP0519 (0.65939915)]
COG2204	COG2204	AZOSEA00190	ebA37	Response regulatory protein	AZOSEA00190	ebA37	Response regulatory protein	[TP0519-TP0519 (0.65939915)]
COG2204	COG2204	AZOSEA16600	ebA2951	Sigma-54 dependent response regulator	AZOSEA36830	ebA6441	Acetoacetate metabolism regulatory protein atoC	[TP0519-TP0519 (0.65939915)]
COG2204	COG2204	AZOSEA05130	ebA966	Probable two-component transcriptional regulator	AZOSEA36830	ebA6441	Acetoacetate metabolism regulatory protein atoC	[TP0519-TP0519 (0.65939915)]
COG2204	COG2204	AZOSEA36830	ebA6441	Acetoacetate metabolism regulatory protein atoC	AZOSEA05130	ebA966	Probable two-component transcriptional regulator	[TP0519-TP0519 (0.65939915)]
COG2204	COG2204	AZOSEA36830	ebA6441	Acetoacetate metabolism regulatory protein atoC	AZOSEA16600	ebA2951	Sigma-54 dependent response regulator	[TP0519-TP0519 (0.65939915)]
COG2204	COG2204	AZOSEA20660	ebA3662	Sigma-54 dependent DNA-binding response regulator	AZOSEA26520	ebA4696	Putative Sigma-54 dependent transcriptional	[TP0519-TP0519 (0.65939915)]
COG2204	COG2204	AZOSEA26520	ebA4696	Putative Sigma-54 dependent transcriptional	AZOSEA20660	ebA3662	Sigma-54 dependent DNA-binding response regulator	[TP0519-TP0519 (0.65939915)]
COG2204	COG2204	AZOSEA23300	ebA4116	Nitrogen assimilation response regulator	AZOSEA26520	ebA4696	Putative Sigma-54 dependent transcriptional	[TP0519-TP0519 (0.65939915)]
COG2204	COG2204	AZOSEA39350	ebA6902	Putative sigma-54 interacting response regulator	AZOSEA26520	ebA4696	Putative Sigma-54 dependent transcriptional	[TP0519-TP0519 (0.65939915)]
COG2204	COG2204	AZOSEA26520	ebA4696	Putative Sigma-54 dependent transcriptional	AZOSEA39350	ebA6902	Putative sigma-54 interacting response regulator	[TP0519-TP0519 (0.65939915)]
COG2204	COG2204	AZOSEA26520	ebA4696	Putative Sigma-54 dependent transcriptional	AZOSEA23300	ebA4116	Nitrogen assimilation response regulator	[TP0519-TP0519 (0.65939915)]
COG2204	COG2204	AZOSEA00190	ebA37	Response regulatory protein	AZOSEA36830	ebA6441	Acetoacetate metabolism regulatory protein atoC	[TP0519-TP0519 (0.65939915)]
COG2204	COG2204	AZOSEA36830	ebA6441	Acetoacetate metabolism regulatory protein atoC	AZOSEA00190	ebA37	Response regulatory protein	[TP0519-TP0519 (0.65939915)]
COG2204	COG2204	AZOSEA20660	ebA3662	Sigma-54 dependent DNA-binding response regulator	AZOSEA36830	ebA6441	Acetoacetate metabolism regulatory protein atoC	[TP0519-TP0519 (0.65939915)]
COG2204	COG2204	AZOSEA36830	ebA6441	Acetoacetate metabolism regulatory protein atoC	AZOSEA20660	ebA3662	Sigma-54 dependent DNA-binding response regulator	[TP0519-TP0519 (0.65939915)]
COG2204	COG2204	AZOSEA05300	ebA1002	Sigma-54 dependent DNA-binding response regulator	AZOSEA00190	ebA37	Response regulatory protein	[TP0519-TP0519 (0.65939915)]
COG2204	COG2204	AZOSEA00190	ebA37	Response regulatory protein	AZOSEA05300	ebA1002	Sigma-54 dependent DNA-binding response regulator	[TP0519-TP0519 (0.65939915)]
COG2204	COG2204	AZOSEA05130	ebA966	Probable two-component transcriptional regulator	AZOSEA05300	ebA1002	Sigma-54 dependent DNA-binding response regulator	[TP0519-TP0519 (0.65939915)]
COG2204	COG2204	AZOSEA05300	ebA1002	Sigma-54 dependent DNA-binding response regulator	AZOSEA05130	ebA966	Probable two-component transcriptional regulator	[TP0519-TP0519 (0.65939915)]
COG2204	COG2204	AZOSEA23300	ebA4116	Nitrogen assimilation response regulator	AZOSEA15860	ebA2828	Response regulator receiver protein with	[TP0519-TP0519 (0.65939915)]
COG2204	COG2204	AZOSEA15860	ebA2828	Response regulator receiver protein with	AZOSEA23300	ebA4116	Nitrogen assimilation response regulator	[TP0519-TP0519 (0.65939915)]
COG2204	COG2204	AZOSEA20660	ebA3662	Sigma-54 dependent DNA-binding response regulator	AZOSEA23300	ebA4116	Nitrogen assimilation response regulator	[TP0519-TP0519 (0.65939915)]
COG2204	COG2204	AZOSEA23300	ebA4116	Nitrogen assimilation response regulator	AZOSEA20660	ebA3662	Sigma-54 dependent DNA-binding response regulator	[TP0519-TP0519 (0.65939915)]
COG2204	COG2204	AZOSEA15860	ebA2828	Response regulator receiver protein with	AZOSEA36830	ebA6441	Acetoacetate metabolism regulatory protein atoC	[TP0519-TP0519 (0.65939915)]
COG2204	COG2204	AZOSEA36830	ebA6441	Acetoacetate metabolism regulatory protein atoC	AZOSEA15860	ebA2828	Response regulator receiver protein with	[TP0519-TP0519 (0.65939915)]
COG2204	COG2204	AZOSEA22100	ebA3894	Response regulator PilR	AZOSEA22100	ebA3894	Response regulator PilR	[TP0519-TP0519 (0.65939915)]
COG2204	COG2204	AZOSEA26520	ebA4696	Putative Sigma-54 dependent transcriptional	AZOSEA26520	ebA4696	Putative Sigma-54 dependent transcriptional	[TP0519-TP0519 (0.65939915)]
COG2204	COG2204	AZOSEA05130	ebA966	Probable two-component transcriptional regulator	AZOSEA05130	ebA966	Probable two-component transcriptional regulator	[TP0519-TP0519 (0.65939915)]
COG2204	COG2204	AZOSEA22100	ebA3894	Response regulator PilR	AZOSEA36830	ebA6441	Acetoacetate metabolism regulatory protein atoC	[TP0519-TP0519 (0.65939915)]
COG2204	COG2204	AZOSEA36830	ebA6441	Acetoacetate metabolism regulatory protein atoC	AZOSEA22100	ebA3894	Response regulator PilR	[TP0519-TP0519 (0.65939915)]
COG2204	COG2204	AZOSEA30490	ebA5375	Sigma-54 dependent DNA-binding response regulator	AZOSEA26520	ebA4696	Putative Sigma-54 dependent transcriptional	[TP0519-TP0519 (0.65939915)]
COG2204	COG2204	AZOSEA26520	ebA4696	Putative Sigma-54 dependent transcriptional	AZOSEA30490	ebA5375	Sigma-54 dependent DNA-binding response regulator	[TP0519-TP0519 (0.65939915)]
COG2204	COG2204	AZOSEA16600	ebA2951	Sigma-54 dependent response regulator	AZOSEA05130	ebA966	Probable two-component transcriptional regulator	[TP0519-TP0519 (0.65939915)]
COG2204	COG2204	AZOSEA05130	ebA966	Probable two-component transcriptional regulator	AZOSEA16600	ebA2951	Sigma-54 dependent response regulator	[TP0519-TP0519 (0.65939915)]
COG2204	COG2204	AZOSEA20660	ebA3662	Sigma-54 dependent DNA-binding response regulator	AZOSEA30490	ebA5375	Sigma-54 dependent DNA-binding response regulator	[TP0519-TP0519 (0.65939915)]
COG2204	COG2204	AZOSEA30490	ebA5375	Sigma-54 dependent DNA-binding response regulator	AZOSEA20660	ebA3662	Sigma-54 dependent DNA-binding response regulator	[TP0519-TP0519 (0.65939915)]
COG2204	COG2204	AZOSEA05130	ebA966	Probable two-component transcriptional regulator	AZOSEA26520	ebA4696	Putative Sigma-54 dependent transcriptional	[TP0519-TP0519 (0.65939915)]
COG2204	COG2204	AZOSEA22100	ebA3894	Response regulator PilR	AZOSEA05300	ebA1002	Sigma-54 dependent DNA-binding response regulator	[TP0519-TP0519 (0.65939915)]
COG2204	COG2204	AZOSEA05300	ebA1002	Sigma-54 dependent DNA-binding response regulator	AZOSEA22100	ebA3894	Response regulator PilR	[TP0519-TP0519 (0.65939915)]
COG2204	COG2204	AZOSEA26520	ebA4696	Putative Sigma-54 dependent transcriptional	AZOSEA05130	ebA966	Probable two-component transcriptional regulator	[TP0519-TP0519 (0.65939915)]
COG2204	COG2204	AZOSEA15860	ebA2828	Response regulator receiver protein with	AZOSEA00190	ebA37	Response regulatory protein	[TP0519-TP0519 (0.65939915)]
COG2204	COG2204	AZOSEA00190	ebA37	Response regulatory protein	AZOSEA15860	ebA2828	Response regulator receiver protein with	[TP0519-TP0519 (0.65939915)]
COG2204	COG2204	AZOSEA16600	ebA2951	Sigma-54 dependent response regulator	AZOSEA20660	ebA3662	Sigma-54 dependent DNA-binding response regulator	[TP0519-TP0519 (0.65939915)]
COG2204	COG2204	AZOSEA20660	ebA3662	Sigma-54 dependent DNA-binding response regulator	AZOSEA16600	ebA2951	Sigma-54 dependent response regulator	[TP0519-TP0519 (0.65939915)]
COG2204	COG2204	AZOSEA05300	ebA1002	Sigma-54 dependent DNA-binding response regulator	AZOSEA26520	ebA4696	Putative Sigma-54 dependent transcriptional	[TP0519-TP0519 (0.65939915)]
COG2204	COG2204	AZOSEA26520	ebA4696	Putative Sigma-54 dependent transcriptional	AZOSEA05300	ebA1002	Sigma-54 dependent DNA-binding response regulator	[TP0519-TP0519 (0.65939915)]
COG2204	COG2204	AZOSEA36830	ebA6441	Acetoacetate metabolism regulatory protein atoC	AZOSEA36830	ebA6441	Acetoacetate metabolism regulatory protein atoC	[TP0519-TP0519 (0.65939915)]
COG2204	COG2204	AZOSEA05130	ebA966	Probable two-component transcriptional regulator	AZOSEA23300	ebA4116	Nitrogen assimilation response regulator	[TP0519-TP0519 (0.65939915)]
COG2204	COG2204	AZOSEA23300	ebA4116	Nitrogen assimilation response regulator	AZOSEA05130	ebA966	Probable two-component transcriptional regulator	[TP0519-TP0519 (0.65939915)]
COG2204	COG2204	AZOSEA05300	ebA1002	Sigma-54 dependent DNA-binding response regulator	AZOSEA15860	ebA2828	Response regulator receiver protein with	[TP0519-TP0519 (0.65939915)]
COG2204	COG2204	AZOSEA15860	ebA2828	Response regulator receiver protein with	AZOSEA05300	ebA1002	Sigma-54 dependent DNA-binding response regulator	[TP0519-TP0519 (0.65939915)]
COG2204	COG2204	AZOSEA20660	ebA3662	Sigma-54 dependent DNA-binding response regulator	AZOSEA20660	ebA3662	Sigma-54 dependent DNA-binding response regulator	[TP0519-TP0519 (0.65939915)]
COG2204	COG2204	AZOSEA23300	ebA4116	Nitrogen assimilation response regulator	AZOSEA05300	ebA1002	Sigma-54 dependent DNA-binding response regulator	[TP0519-TP0519 (0.65939915)]
COG2204	COG2204	AZOSEA05300	ebA1002	Sigma-54 dependent DNA-binding response regulator	AZOSEA23300	ebA4116	Nitrogen assimilation response regulator	[TP0519-TP0519 (0.65939915)]
COG2204	COG2204	AZOSEA30490	ebA5375	Sigma-54 dependent DNA-binding response regulator	AZOSEA05300	ebA1002	Sigma-54 dependent DNA-binding response regulator	[TP0519-TP0519 (0.65939915)]
COG2204	COG2204	AZOSEA05300	ebA1002	Sigma-54 dependent DNA-binding response regulator	AZOSEA30490	ebA5375	Sigma-54 dependent DNA-binding response regulator	[TP0519-TP0519 (0.65939915)]
COG2204	COG2204	AZOSEA16600	ebA2951	Sigma-54 dependent response regulator	AZOSEA22100	ebA3894	Response regulator PilR	[TP0519-TP0519 (0.65939915)]
COG2204	COG2204	AZOSEA22100	ebA3894	Response regulator PilR	AZOSEA16600	ebA2951	Sigma-54 dependent response regulator	[TP0519-TP0519 (0.65939915)]
COG2204	COG2204	AZOSEA39350	ebA6902	Putative sigma-54 interacting response regulator	AZOSEA30490	ebA5375	Sigma-54 dependent DNA-binding response regulator	[TP0519-TP0519 (0.65939915)]
COG2204	COG2204	AZOSEA30490	ebA5375	Sigma-54 dependent DNA-binding response regulator	AZOSEA39350	ebA6902	Putative sigma-54 interacting response regulator	[TP0519-TP0519 (0.65939915)]
COG2204	COG2204	AZOSEA23300	ebA4116	Nitrogen assimilation response regulator	AZOSEA00190	ebA37	Response regulatory protein	[TP0519-TP0519 (0.65939915)]
COG2204	COG2204	AZOSEA00190	ebA37	Response regulatory protein	AZOSEA23300	ebA4116	Nitrogen assimilation response regulator	[TP0519-TP0519 (0.65939915)]
COG2204	COG2204	AZOSEA22100	ebA3894	Response regulator PilR	AZOSEA30490	ebA5375	Sigma-54 dependent DNA-binding response regulator	[TP0519-TP0519 (0.65939915)]
COG2204	COG2204	AZOSEA30490	ebA5375	Sigma-54 dependent DNA-binding response regulator	AZOSEA22100	ebA3894	Response regulator PilR	[TP0519-TP0519 (0.65939915)]
COG2204	COG2204	AZOSEA30490	ebA5375	Sigma-54 dependent DNA-binding response regulator	AZOSEA36830	ebA6441	Acetoacetate metabolism regulatory protein atoC	[TP0519-TP0519 (0.65939915)]
COG2204	COG2204	AZOSEA36830	ebA6441	Acetoacetate metabolism regulatory protein atoC	AZOSEA30490	ebA5375	Sigma-54 dependent DNA-binding response regulator	[TP0519-TP0519 (0.65939915)]
COG2204	COG2204	AZOSEA23300	ebA4116	Nitrogen assimilation response regulator	AZOSEA30490	ebA5375	Sigma-54 dependent DNA-binding response regulator	[TP0519-TP0519 (0.65939915)]
COG2204	COG2204	AZOSEA30490	ebA5375	Sigma-54 dependent DNA-binding response regulator	AZOSEA23300	ebA4116	Nitrogen assimilation response regulator	[TP0519-TP0519 (0.65939915)]
COG2204	COG2204	AZOSEA15860	ebA2828	Response regulator receiver protein with	AZOSEA15860	ebA2828	Response regulator receiver protein with	[TP0519-TP0519 (0.65939915)]
COG2204	COG2204	AZOSEA05130	ebA966	Probable two-component transcriptional regulator	AZOSEA00190	ebA37	Response regulatory protein	[TP0519-TP0519 (0.65939915)]
COG2204	COG2204	AZOSEA00190	ebA37	Response regulatory protein	AZOSEA05130	ebA966	Probable two-component transcriptional regulator	[TP0519-TP0519 (0.65939915)]
COG2204	COG2204	AZOSEA05130	ebA966	Probable two-component transcriptional regulator	AZOSEA39350	ebA6902	Putative sigma-54 interacting response regulator	[TP0519-TP0519 (0.65939915)]
COG2204	COG2204	AZOSEA39350	ebA6902	Putative sigma-54 interacting response regulator	AZOSEA05130	ebA966	Probable two-component transcriptional regulator	[TP0519-TP0519 (0.65939915)]
COG2204	COG2204	AZOSEA15860	ebA2828	Response regulator receiver protein with	AZOSEA26520	ebA4696	Putative Sigma-54 dependent transcriptional	[TP0519-TP0519 (0.65939915)]
COG2204	COG2204	AZOSEA26520	ebA4696	Putative Sigma-54 dependent transcriptional	AZOSEA15860	ebA2828	Response regulator receiver protein with	[TP0519-TP0519 (0.65939915)]
COG2204	COG2204	AZOSEA05130	ebA966	Probable two-component transcriptional regulator	AZOSEA30490	ebA5375	Sigma-54 dependent DNA-binding response regulator	[TP0519-TP0519 (0.65939915)]
COG2204	COG2204	AZOSEA30490	ebA5375	Sigma-54 dependent DNA-binding response regulator	AZOSEA05130	ebA966	Probable two-component transcriptional regulator	[TP0519-TP0519 (0.65939915)]
COG2204	COG2204	AZOSEA05300	ebA1002	Sigma-54 dependent DNA-binding response regulator	AZOSEA05300	ebA1002	Sigma-54 dependent DNA-binding response regulator	[TP0519-TP0519 (0.65939915)]
COG2204	COG2204	AZOSEA22100	ebA3894	Response regulator PilR	AZOSEA15860	ebA2828	Response regulator receiver protein with	[TP0519-TP0519 (0.65939915)]
COG2204	COG2204	AZOSEA15860	ebA2828	Response regulator receiver protein with	AZOSEA22100	ebA3894	Response regulator PilR	[TP0519-TP0519 (0.65939915)]
COG2204	COG2204	AZOSEA16600	ebA2951	Sigma-54 dependent response regulator	AZOSEA26520	ebA4696	Putative Sigma-54 dependent transcriptional	[TP0519-TP0519 (0.65939915)]
COG2204	COG2204	AZOSEA26520	ebA4696	Putative Sigma-54 dependent transcriptional	AZOSEA16600	ebA2951	Sigma-54 dependent response regulator	[TP0519-TP0519 (0.65939915)]
COG2204	COG2204	AZOSEA05130	ebA966	Probable two-component transcriptional regulator	AZOSEA22100	ebA3894	Response regulator PilR	[TP0519-TP0519 (0.65939915)]
COG2204	COG2204	AZOSEA22100	ebA3894	Response regulator PilR	AZOSEA05130	ebA966	Probable two-component transcriptional regulator	[TP0519-TP0519 (0.65939915)]
COG2204	COG2204	AZOSEA23300	ebA4116	Nitrogen assimilation response regulator	AZOSEA36830	ebA6441	Acetoacetate metabolism regulatory protein atoC	[TP0519-TP0519 (0.65939915)]
COG2204	COG2204	AZOSEA36830	ebA6441	Acetoacetate metabolism regulatory protein atoC	AZOSEA23300	ebA4116	Nitrogen assimilation response regulator	[TP0519-TP0519 (0.65939915)]
COG2204	COG2204	AZOSEA20660	ebA3662	Sigma-54 dependent DNA-binding response regulator	AZOSEA39350	ebA6902	Putative sigma-54 interacting response regulator	[TP0519-TP0519 (0.65939915)]
COG2204	COG2204	AZOSEA39350	ebA6902	Putative sigma-54 interacting response regulator	AZOSEA20660	ebA3662	Sigma-54 dependent DNA-binding response regulator	[TP0519-TP0519 (0.65939915)]
COG2204	COG2204	AZOSEA26520	ebA4696	Putative Sigma-54 dependent transcriptional	AZOSEA00190	ebA37	Response regulatory protein	[TP0519-TP0519 (0.65939915)]
COG2204	COG2204	AZOSEA00190	ebA37	Response regulatory protein	AZOSEA26520	ebA4696	Putative Sigma-54 dependent transcriptional	[TP0519-TP0519 (0.65939915)]
COG0546	COG0739	AZOSEA23620	ebA4174	Putative phosphoglycolate phosphatase	AZOSEA04050	ebA779	Putative peptidase {UniProtKB/TrEMBL:Q5P834}	[TP0554-TP0782 (0.73069036)]
COG0546	COG0739	AZOSEA23620	ebA4174	Putative phosphoglycolate phosphatase	AZOSEA35060	ebA6138	Hypothetical protein {UniProtKB/TrEMBL:Q5NZ83}	[TP0554-TP0782 (0.73069036)]
COG0546	COG0739	AZOSEA23620	ebA4174	Putative phosphoglycolate phosphatase	AZOSEA04980	ebA932	Peptidase family protein	[TP0554-TP0782 (0.73069036)]
COG0546	COG0739	AZOSEA30970	ebA5444	Probable hydrolase {UniProtKB/TrEMBL:Q5P0E2}	AZOSEA04980	ebA932	Peptidase family protein	[TP0554-TP0782 (0.73069036)]
COG0546	COG0739	AZOSEA30970	ebA5444	Probable hydrolase {UniProtKB/TrEMBL:Q5P0E2}	AZOSEA35060	ebA6138	Hypothetical protein {UniProtKB/TrEMBL:Q5NZ83}	[TP0554-TP0782 (0.73069036)]
COG0546	COG0739	AZOSEA30970	ebA5444	Probable hydrolase {UniProtKB/TrEMBL:Q5P0E2}	AZOSEA04050	ebA779	Putative peptidase {UniProtKB/TrEMBL:Q5P834}	[TP0554-TP0782 (0.73069036)]
COG0242	COG1187	AZOSEA00370	ebA62	N-formylmethionyl-tRNA deformylase 2	AZOSEA23010	ebA4056	Propable 16S pseudouridylate synthase	[TP0757-TP0459 (0.5284328)]
COG0242	COG1187	AZOSEA00370	ebA62	N-formylmethionyl-tRNA deformylase 2	AZOSEA16760	ebA2976	Ribosomal small subunit pseudouridine synthase A	[TP0757-TP0459 (0.5284328)]
COG0242	COG1187	AZOSEA00370	ebA62	N-formylmethionyl-tRNA deformylase 2	AZOSEA35050	ebA6135	Pseudouridylate synthase	[TP0757-TP0459 (0.5284328)]
COG0242	COG1187	AZOSEA00370	ebA62	N-formylmethionyl-tRNA deformylase 2	AZOSEA03640	ebA713	Pseudouridine synthase {UniProtKB/TrEMBL:Q5P875}	[TP0757-TP0459 (0.5284328)]
COG0242	COG1187	AZOSEA16630	ebB91	N-formylmethionyl-tRNA deformylase 1	AZOSEA16760	ebA2976	Ribosomal small subunit pseudouridine synthase A	[TP0757-TP0459 (0.5284328)]
COG0242	COG1187	AZOSEA16630	ebB91	N-formylmethionyl-tRNA deformylase 1	AZOSEA35050	ebA6135	Pseudouridylate synthase	[TP0757-TP0459 (0.5284328)]
COG0242	COG1187	AZOSEA16630	ebB91	N-formylmethionyl-tRNA deformylase 1	AZOSEA23010	ebA4056	Propable 16S pseudouridylate synthase	[TP0757-TP0459 (0.5284328)]
COG0242	COG1187	AZOSEA16630	ebB91	N-formylmethionyl-tRNA deformylase 1	AZOSEA03640	ebA713	Pseudouridine synthase {UniProtKB/TrEMBL:Q5P875}	[TP0757-TP0459 (0.5284328)]
COG2239	COG4658	AZOSEA09390	ebA1741	Magnesium transporter {UniProtKB/TrEMBL:Q5P6J7}	AZOSEA27760	ebA4882	Electron transport complex protein	[TP0917-TP0151 (0.5215956)]
COG2239	COG4658	AZOSEA09390	ebA1741	Magnesium transporter {UniProtKB/TrEMBL:Q5P6J7}	AZOSEA14510	ebA2578	Electron transport complex protein rnfD	[TP0917-TP0151 (0.5215956)]
COG0457	COG0558	AZOSEA10410	c2A200	Hypothetical protein {UniProtKB/TrEMBL:Q5P695}	AZOSEA31600	ebA5549	CDP-diacylglycerol--glycerol-3-phosphatidyltrans	[TP0067-TP0730 (0.86096925)]
COG0457	COG0558	AZOSEA07610	ebA1403	Hypothetical protein {UniProtKB/TrEMBL:Q5P727}	AZOSEA31600	ebA5549	CDP-diacylglycerol--glycerol-3-phosphatidyltrans	[TP0067-TP0730 (0.86096925)]
COG0457	COG0558	AZOSEA00180	ebA36	Hypothetical protein {UniProtKB/TrEMBL:Q5P971}	AZOSEA31600	ebA5549	CDP-diacylglycerol--glycerol-3-phosphatidyltrans	[TP0067-TP0730 (0.86096925)]
COG0020	COG1508	AZOSEA34180	ebA5991	Undecaprenyl pyrophosphate synthase	AZOSEA19180	ebA3393	RNA polymerase sigma N (Sigma 54) factor	[TP0603-TP0111 (0.79878455)]
COG0020	COG1508	AZOSEA34180	ebA5991	Undecaprenyl pyrophosphate synthase	AZOSEA39500	ebA6931	RNA polymerase sigma N (Sigma 54) factor	[TP0603-TP0111 (0.79878455)]
COG0420	COG0739	AZOSEA17440	ebA3111	Exonuclease SbcD {UniProtKB/TrEMBL:Q5P494}	AZOSEA04980	ebA932	Peptidase family protein	[TP0626-TP0782 (0.7781429)]
COG0420	COG0739	AZOSEA17440	ebA3111	Exonuclease SbcD {UniProtKB/TrEMBL:Q5P494}	AZOSEA35060	ebA6138	Hypothetical protein {UniProtKB/TrEMBL:Q5NZ83}	[TP0626-TP0782 (0.7781429)]
COG0420	COG0739	AZOSEA17440	ebA3111	Exonuclease SbcD {UniProtKB/TrEMBL:Q5P494}	AZOSEA04050	ebA779	Putative peptidase {UniProtKB/TrEMBL:Q5P834}	[TP0626-TP0782 (0.7781429)]
COG1385	COG2812	AZOSEA05750	ebA1094	Hypothetical protein {UniProtKB/TrEMBL:Q5P7L4}	AZOSEA06400	ebA1203	DNA polymerase III {UniProtKB/TrEMBL:Q5P7E9}	[TP0276-TP1005 (0.66627616)]
COG0217	COG0739	AZOSEA20720	ebA3674	Hypothetical UPF0082 protein AZOSEA20720	AZOSEA04980	ebA932	Peptidase family protein	[TP0474-TP0864 (0.82349855)]
COG0217	COG0739	AZOSEA20720	ebA3674	Hypothetical UPF0082 protein AZOSEA20720	AZOSEA35060	ebA6138	Hypothetical protein {UniProtKB/TrEMBL:Q5NZ83}	[TP0474-TP0864 (0.82349855)]
COG0217	COG0739	AZOSEA20720	ebA3674	Hypothetical UPF0082 protein AZOSEA20720	AZOSEA04050	ebA779	Putative peptidase {UniProtKB/TrEMBL:Q5P834}	[TP0474-TP0864 (0.82349855)]
COG0242	COG0254	AZOSEA00370	ebA62	N-formylmethionyl-tRNA deformylase 2	AZOSEA29570	rpmE	50S ribosomal protein L31	[TP0757-TP0255 (0.6434887)]
COG0242	COG0254	AZOSEA16630	ebB91	N-formylmethionyl-tRNA deformylase 1	AZOSEA29570	rpmE	50S ribosomal protein L31	[TP0757-TP0255 (0.6434887)]
COG0442	COG1466	AZOSEA05080	ebA950	Prolyl-tRNA synthetase {UniProtKB/TrEMBL:Q5P7T1}	AZOSEA24850	ebA4383	DNA polymerase III, delta subunit	[TP0160-TP0588 (0.66563916)]
COG0705	COG2239	AZOSEA02440	ebA480	Hypothetical protein {UniProtKB/TrEMBL:Q5P8J3}	AZOSEA09390	ebA1741	Magnesium transporter {UniProtKB/TrEMBL:Q5P6J7}	[TP0982-TP0917 (0.5527395)]
COG0705	COG2239	AZOSEA38670	ebA6758	Hypothetical protein {UniProtKB/TrEMBL:Q5NY72}	AZOSEA09390	ebA1741	Magnesium transporter {UniProtKB/TrEMBL:Q5P6J7}	[TP0982-TP0917 (0.5527395)]
COG0305	COG0593	AZOSEB01900	p1B257	Hypothetical protein dnaB	AZOSEA15970	dnaA	Chromosomal replication initiator protein dnaA	[TP0058-TP0001 (0.9013428)]
COG0305	COG0593	AZOSEA23180	ebA4079	Replicative DNA helicase protein	AZOSEA15970	dnaA	Chromosomal replication initiator protein dnaA	[TP0058-TP0001 (0.9013428)]
COG0305	COG0593	AZOSEB01900	p1B257	Hypothetical protein dnaB	AZOSEA40310	ebA7107	Hypothetical protein {UniProtKB/TrEMBL:Q5NXQ8}	[TP0058-TP0001 (0.9013428)]
COG0305	COG0593	AZOSEA23180	ebA4079	Replicative DNA helicase protein	AZOSEA40310	ebA7107	Hypothetical protein {UniProtKB/TrEMBL:Q5NXQ8}	[TP0058-TP0001 (0.9013428)]
COG0772	COG2239	AZOSEA17140	ebA3041	Rod shape-determining protein	AZOSEA09390	ebA1741	Magnesium transporter {UniProtKB/TrEMBL:Q5P6J7}	[TP0501-TP0917 (0.53388965), TP0387-TP0917 (0.61041105)]
COG0772	COG2239	AZOSEA07930	ebA1445	Cell division protein FtsW	AZOSEA09390	ebA1741	Magnesium transporter {UniProtKB/TrEMBL:Q5P6J7}	[TP0501-TP0917 (0.53388965), TP0387-TP0917 (0.61041105)]
COG0178	COG1197	AZOSEA16720	ebA2970	Similar to excinuclease ABC subunit A	AZOSEA37470	ebA6555	Transcription-repair coupling protein Mfd	[TP0514-TP0344 (0.9414915)]
COG0178	COG1197	AZOSEA21850	ebA3857	UvrABC system protein A	AZOSEA37470	ebA6555	Transcription-repair coupling protein Mfd	[TP0514-TP0344 (0.9414915)]
COG0264	COG0544	AZOSEA34150	tsf	Elongation factor Ts (EF-Ts)	AZOSEA28270	tig	Trigger factor {UniProtKB/Swiss-Prot:Q5P162}	[TP0605-TP0506 (0.9100214)]
COG0495	COG1475	AZOSEA24870	ebA4386	Leucyl-tRNA synthetase {UniProtKB/TrEMBL:Q5P252}	AZOSEB00940	p1B141	Partition protein parB {UniProtKB/TrEMBL:Q5NX67}	[TP0586-TP0271 (0.63095015)]
COG0495	COG1475	AZOSEA24870	ebA4386	Leucyl-tRNA synthetase {UniProtKB/TrEMBL:Q5P252}	AZOSEA16360	ebA2907	ParB-like partition protein	[TP0586-TP0271 (0.63095015)]
COG0495	COG1475	AZOSEA24870	ebA4386	Leucyl-tRNA synthetase {UniProtKB/TrEMBL:Q5P252}	AZOSEC01390	p2A290	ParB, partition protein	[TP0586-TP0271 (0.63095015)]
COG0272	COG2080	AZOSEA36460	ebA6380	NAD-dependent DNA ligase	AZOSEA20370	ebA3604	4-hydroxybenzoyl-CoA reductase, gamma subunit	[TP0634-TP0080 (0.5753685)]
COG0272	COG2080	AZOSEA36460	ebA6380	NAD-dependent DNA ligase	AZOSEA11410	ebA2063	Small Fe/S-containing subunit of molybdenum	[TP0634-TP0080 (0.5753685)]
COG0099	COG0216	AZOSEA21790	rpsM	30S ribosomal protein S13	AZOSEA06220	ebA1177	Peptide chain release factor 1	[TP0210-TP0051 (0.8775348)]
COG0442	COG0552	AZOSEA05080	ebA950	Prolyl-tRNA synthetase {UniProtKB/TrEMBL:Q5P7T1}	AZOSEA07540	ebA1393	Cell division protein FtsY	[TP0160-TP0578 (0.56216276)]
COG0242	COG0319	AZOSEA16630	ebB91	N-formylmethionyl-tRNA deformylase 1	AZOSEA07260	ebA1336	UPF0054 protein AZOSEA07260	[TP0757-TP0650 (0.630912)]
COG0242	COG0319	AZOSEA00370	ebA62	N-formylmethionyl-tRNA deformylase 2	AZOSEA07260	ebA1336	UPF0054 protein AZOSEA07260	[TP0757-TP0650 (0.630912)]
COG0178	COG0845	AZOSEA21850	ebA3857	UvrABC system protein A	AZOSEA10860	ebA1971	Acriflavin resistance protein A	[TP0514-TP0965 (0.87363523)]
COG0178	COG0845	AZOSEA16720	ebA2970	Similar to excinuclease ABC subunit A	AZOSEA38550	ebA6743	Hypothetical protein {UniProtKB/TrEMBL:Q5NY84}	[TP0514-TP0965 (0.87363523)]
COG0178	COG0845	AZOSEA21850	ebA3857	UvrABC system protein A	AZOSEA09750	ebA1805	HlyD family secretion protein	[TP0514-TP0965 (0.87363523)]
COG0178	COG0845	AZOSEA16720	ebA2970	Similar to excinuclease ABC subunit A	AZOSEA21950	ebA3872	AcrA/AcrE family putative membrane-fusion protein	[TP0514-TP0965 (0.87363523)]
COG0178	COG0845	AZOSEA16720	ebA2970	Similar to excinuclease ABC subunit A	AZOSEA10000	ebA1846	Similar to periplsmic HlyD type membrane fusion	[TP0514-TP0965 (0.87363523)]
COG0178	COG0845	AZOSEA21850	ebA3857	UvrABC system protein A	AZOSEA09060	ebA1673	Predicted gram-negative bacterial type I	[TP0514-TP0965 (0.87363523)]
COG0178	COG0845	AZOSEA21850	ebA3857	UvrABC system protein A	AZOSEA23060	ebA4062	HlyD family secretion protein	[TP0514-TP0965 (0.87363523)]
COG0178	COG0845	AZOSEA16720	ebA2970	Similar to excinuclease ABC subunit A	AZOSEA09750	ebA1805	HlyD family secretion protein	[TP0514-TP0965 (0.87363523)]
COG0178	COG0845	AZOSEA21850	ebA3857	UvrABC system protein A	AZOSEA40280	ebA7103	Putative HlyD-like secretion protein	[TP0514-TP0965 (0.87363523)]
COG0178	COG0845	AZOSEA21850	ebA3857	UvrABC system protein A	AZOSEA10000	ebA1846	Similar to periplsmic HlyD type membrane fusion	[TP0514-TP0965 (0.87363523)]
COG0178	COG0845	AZOSEA16720	ebA2970	Similar to excinuclease ABC subunit A	AZOSEA10860	ebA1971	Acriflavin resistance protein A	[TP0514-TP0965 (0.87363523)]
COG0178	COG0845	AZOSEA21850	ebA3857	UvrABC system protein A	AZOSEA08970	ebA1649	Putative RND efflux membrane fusion protein	[TP0514-TP0965 (0.87363523)]
COG0178	COG0845	AZOSEA16720	ebA2970	Similar to excinuclease ABC subunit A	AZOSEA40710	ebA7180	Probable alkaline protease secretion protein	[TP0514-TP0965 (0.87363523)]
COG0178	COG0845	AZOSEA21850	ebA3857	UvrABC system protein A	AZOSEA22250	ebA3924	Predicted secretion protein HlyD	[TP0514-TP0965 (0.87363523)]
COG0178	COG0845	AZOSEA21850	ebA3857	UvrABC system protein A	AZOSEA38550	ebA6743	Hypothetical protein {UniProtKB/TrEMBL:Q5NY84}	[TP0514-TP0965 (0.87363523)]
COG0178	COG0845	AZOSEA21850	ebA3857	UvrABC system protein A	AZOSEA12000	ebA2168	Cation efflux system transmembrane protein	[TP0514-TP0965 (0.87363523)]
COG0178	COG0845	AZOSEA16720	ebA2970	Similar to excinuclease ABC subunit A	AZOSEA08970	ebA1649	Putative RND efflux membrane fusion protein	[TP0514-TP0965 (0.87363523)]
COG0178	COG0845	AZOSEA21850	ebA3857	UvrABC system protein A	AZOSEA40710	ebA7180	Probable alkaline protease secretion protein	[TP0514-TP0965 (0.87363523)]
COG0178	COG0845	AZOSEA16720	ebA2970	Similar to excinuclease ABC subunit A	AZOSEA40280	ebA7103	Putative HlyD-like secretion protein	[TP0514-TP0965 (0.87363523)]
COG0178	COG0845	AZOSEA21850	ebA3857	UvrABC system protein A	AZOSEA35720	ebA6248	Similar to efflux transporter	[TP0514-TP0965 (0.87363523)]
COG0178	COG0845	AZOSEA16720	ebA2970	Similar to excinuclease ABC subunit A	AZOSEA35720	ebA6248	Similar to efflux transporter	[TP0514-TP0965 (0.87363523)]
COG0178	COG0845	AZOSEA16720	ebA2970	Similar to excinuclease ABC subunit A	AZOSEA12000	ebA2168	Cation efflux system transmembrane protein	[TP0514-TP0965 (0.87363523)]
COG0178	COG0845	AZOSEA16720	ebA2970	Similar to excinuclease ABC subunit A	AZOSEA09060	ebA1673	Predicted gram-negative bacterial type I	[TP0514-TP0965 (0.87363523)]
COG0178	COG0845	AZOSEA21850	ebA3857	UvrABC system protein A	AZOSEA21950	ebA3872	AcrA/AcrE family putative membrane-fusion protein	[TP0514-TP0965 (0.87363523)]
COG0178	COG0845	AZOSEA16720	ebA2970	Similar to excinuclease ABC subunit A	AZOSEA23060	ebA4062	HlyD family secretion protein	[TP0514-TP0965 (0.87363523)]
COG0178	COG0845	AZOSEA16720	ebA2970	Similar to excinuclease ABC subunit A	AZOSEA22250	ebA3924	Predicted secretion protein HlyD	[TP0514-TP0965 (0.87363523)]
COG0457	COG0566	AZOSEA07610	ebA1403	Hypothetical protein {UniProtKB/TrEMBL:Q5P727}	AZOSEA34300	ebA6008	TRNA/rRNA methyltransferase	[TP0095-TP0054 (0.73981166)]
COG0457	COG0566	AZOSEA00180	ebA36	Hypothetical protein {UniProtKB/TrEMBL:Q5P971}	AZOSEA06620	ebA1246	TRNA/RRNA methyltransferase protein	[TP0095-TP0054 (0.73981166)]
COG0457	COG0566	AZOSEA10410	c2A200	Hypothetical protein {UniProtKB/TrEMBL:Q5P695}	AZOSEA34300	ebA6008	TRNA/rRNA methyltransferase	[TP0095-TP0054 (0.73981166)]
COG0457	COG0566	AZOSEA10410	c2A200	Hypothetical protein {UniProtKB/TrEMBL:Q5P695}	AZOSEA06620	ebA1246	TRNA/RRNA methyltransferase protein	[TP0095-TP0054 (0.73981166)]
COG0457	COG0566	AZOSEA07610	ebA1403	Hypothetical protein {UniProtKB/TrEMBL:Q5P727}	AZOSEA06620	ebA1246	TRNA/RRNA methyltransferase protein	[TP0095-TP0054 (0.73981166)]
COG0457	COG0566	AZOSEA00180	ebA36	Hypothetical protein {UniProtKB/TrEMBL:Q5P971}	AZOSEA34300	ebA6008	TRNA/rRNA methyltransferase	[TP0095-TP0054 (0.73981166)]
COG0465	COG0558	AZOSEA29480	ebA5193	Cell division protein ftsH homolog	AZOSEA31600	ebA5549	CDP-diacylglycerol--glycerol-3-phosphatidyltrans	[TP0765-TP0256 (0.8653493)]
COG0465	COG0558	AZOSEA27300	ebA4823	Cell division protein {UniProtKB/TrEMBL:Q5P1F9}	AZOSEA31600	ebA5549	CDP-diacylglycerol--glycerol-3-phosphatidyltrans	[TP0765-TP0256 (0.8653493)]
COG0024	COG0462	AZOSEA34120	ebA5984	Methionine aminopeptidase	AZOSEA18140	ebA3224	Putative ribose-phosphate pyrophosphokinase	[TP0842-TP0294 (0.8762697)]
COG0024	COG0462	AZOSEA34120	ebA5984	Methionine aminopeptidase	AZOSEA07640	ebA1406	Phosphoribosyl transferase	[TP0842-TP0294 (0.8762697)]
COG0125	COG0361	AZOSEA30760	ebA5415	Thymidylate kinase {UniProtKB/TrEMBL:Q5P0G3}	AZOSEA10160	ebA1871	Translation initiation factor IF-1	[TP0354-TP0097 (0.8382038)]
COG0125	COG0361	AZOSEA30760	ebA5415	Thymidylate kinase {UniProtKB/TrEMBL:Q5P0G3}	AZOSEA38320	ebD115	Translation initiation factor IF-1	[TP0354-TP0097 (0.8382038)]
COG0319	COG0787	AZOSEA07260	ebA1336	UPF0054 protein AZOSEA07260	AZOSEA19890	ebA3534	Alanine racemase {UniProtKB/TrEMBL:Q5P3K0}	[TP0650-TP0681 (0.82058704)]
COG0849	COG1595	AZOSEA07880	ebA1439	Cell division protein FTSA	AZOSEA34630	ebA6072	ECF-family RNA polymerase sigma factor	[TP0389-TP0092 (0.66770643)]
COG0849	COG1595	AZOSEA07880	ebA1439	Cell division protein FTSA	AZOSEA40420	ebA7129	RNA polymerase sigma factor transcription	[TP0389-TP0092 (0.66770643)]
COG0849	COG1595	AZOSEA07880	ebA1439	Cell division protein FTSA	AZOSEA25600	ebA4517	RNA polymerase sigma factor	[TP0389-TP0092 (0.66770643)]
COG0849	COG1595	AZOSEA07880	ebA1439	Cell division protein FTSA	AZOSEA31100	ebA5463	RNA polymerase sigma factor	[TP0389-TP0092 (0.66770643)]
COG0739	COG2204	AZOSEA35060	ebA6138	Hypothetical protein {UniProtKB/TrEMBL:Q5NZ83}	AZOSEA23300	ebA4116	Nitrogen assimilation response regulator	[TP0706-TP0519 (0.80130965)]
COG0739	COG2204	AZOSEA04980	ebA932	Peptidase family protein	AZOSEA20660	ebA3662	Sigma-54 dependent DNA-binding response regulator	[TP0706-TP0519 (0.80130965)]
COG0739	COG2204	AZOSEA04050	ebA779	Putative peptidase {UniProtKB/TrEMBL:Q5P834}	AZOSEA05130	ebA966	Probable two-component transcriptional regulator	[TP0706-TP0519 (0.80130965)]
COG0739	COG2204	AZOSEA35060	ebA6138	Hypothetical protein {UniProtKB/TrEMBL:Q5NZ83}	AZOSEA15860	ebA2828	Response regulator receiver protein with	[TP0706-TP0519 (0.80130965)]
COG0739	COG2204	AZOSEA04050	ebA779	Putative peptidase {UniProtKB/TrEMBL:Q5P834}	AZOSEA22100	ebA3894	Response regulator PilR	[TP0706-TP0519 (0.80130965)]
COG0739	COG2204	AZOSEA04050	ebA779	Putative peptidase {UniProtKB/TrEMBL:Q5P834}	AZOSEA16600	ebA2951	Sigma-54 dependent response regulator	[TP0706-TP0519 (0.80130965)]
COG0739	COG2204	AZOSEA04050	ebA779	Putative peptidase {UniProtKB/TrEMBL:Q5P834}	AZOSEA15860	ebA2828	Response regulator receiver protein with	[TP0706-TP0519 (0.80130965)]
COG0739	COG2204	AZOSEA35060	ebA6138	Hypothetical protein {UniProtKB/TrEMBL:Q5NZ83}	AZOSEA05130	ebA966	Probable two-component transcriptional regulator	[TP0706-TP0519 (0.80130965)]
COG0739	COG2204	AZOSEA35060	ebA6138	Hypothetical protein {UniProtKB/TrEMBL:Q5NZ83}	AZOSEA20660	ebA3662	Sigma-54 dependent DNA-binding response regulator	[TP0706-TP0519 (0.80130965)]
COG0739	COG2204	AZOSEA35060	ebA6138	Hypothetical protein {UniProtKB/TrEMBL:Q5NZ83}	AZOSEA00190	ebA37	Response regulatory protein	[TP0706-TP0519 (0.80130965)]
COG0739	COG2204	AZOSEA35060	ebA6138	Hypothetical protein {UniProtKB/TrEMBL:Q5NZ83}	AZOSEA26520	ebA4696	Putative Sigma-54 dependent transcriptional	[TP0706-TP0519 (0.80130965)]
COG0739	COG2204	AZOSEA04050	ebA779	Putative peptidase {UniProtKB/TrEMBL:Q5P834}	AZOSEA20660	ebA3662	Sigma-54 dependent DNA-binding response regulator	[TP0706-TP0519 (0.80130965)]
COG0739	COG2204	AZOSEA35060	ebA6138	Hypothetical protein {UniProtKB/TrEMBL:Q5NZ83}	AZOSEA16600	ebA2951	Sigma-54 dependent response regulator	[TP0706-TP0519 (0.80130965)]
COG0739	COG2204	AZOSEA35060	ebA6138	Hypothetical protein {UniProtKB/TrEMBL:Q5NZ83}	AZOSEA39350	ebA6902	Putative sigma-54 interacting response regulator	[TP0706-TP0519 (0.80130965)]
COG0739	COG2204	AZOSEA35060	ebA6138	Hypothetical protein {UniProtKB/TrEMBL:Q5NZ83}	AZOSEA05300	ebA1002	Sigma-54 dependent DNA-binding response regulator	[TP0706-TP0519 (0.80130965)]
COG0739	COG2204	AZOSEA04050	ebA779	Putative peptidase {UniProtKB/TrEMBL:Q5P834}	AZOSEA36830	ebA6441	Acetoacetate metabolism regulatory protein atoC	[TP0706-TP0519 (0.80130965)]
COG0739	COG2204	AZOSEA04980	ebA932	Peptidase family protein	AZOSEA16600	ebA2951	Sigma-54 dependent response regulator	[TP0706-TP0519 (0.80130965)]
COG0739	COG2204	AZOSEA04050	ebA779	Putative peptidase {UniProtKB/TrEMBL:Q5P834}	AZOSEA26520	ebA4696	Putative Sigma-54 dependent transcriptional	[TP0706-TP0519 (0.80130965)]
COG0739	COG2204	AZOSEA04980	ebA932	Peptidase family protein	AZOSEA26520	ebA4696	Putative Sigma-54 dependent transcriptional	[TP0706-TP0519 (0.80130965)]
COG0739	COG2204	AZOSEA04980	ebA932	Peptidase family protein	AZOSEA05130	ebA966	Probable two-component transcriptional regulator	[TP0706-TP0519 (0.80130965)]
COG0739	COG2204	AZOSEA04050	ebA779	Putative peptidase {UniProtKB/TrEMBL:Q5P834}	AZOSEA39350	ebA6902	Putative sigma-54 interacting response regulator	[TP0706-TP0519 (0.80130965)]
COG0739	COG2204	AZOSEA04050	ebA779	Putative peptidase {UniProtKB/TrEMBL:Q5P834}	AZOSEA00190	ebA37	Response regulatory protein	[TP0706-TP0519 (0.80130965)]
COG0739	COG2204	AZOSEA04980	ebA932	Peptidase family protein	AZOSEA05300	ebA1002	Sigma-54 dependent DNA-binding response regulator	[TP0706-TP0519 (0.80130965)]
COG0739	COG2204	AZOSEA35060	ebA6138	Hypothetical protein {UniProtKB/TrEMBL:Q5NZ83}	AZOSEA30490	ebA5375	Sigma-54 dependent DNA-binding response regulator	[TP0706-TP0519 (0.80130965)]
COG0739	COG2204	AZOSEA35060	ebA6138	Hypothetical protein {UniProtKB/TrEMBL:Q5NZ83}	AZOSEA22100	ebA3894	Response regulator PilR	[TP0706-TP0519 (0.80130965)]
COG0739	COG2204	AZOSEA04980	ebA932	Peptidase family protein	AZOSEA30490	ebA5375	Sigma-54 dependent DNA-binding response regulator	[TP0706-TP0519 (0.80130965)]
COG0739	COG2204	AZOSEA04050	ebA779	Putative peptidase {UniProtKB/TrEMBL:Q5P834}	AZOSEA30490	ebA5375	Sigma-54 dependent DNA-binding response regulator	[TP0706-TP0519 (0.80130965)]
COG0739	COG2204	AZOSEA04050	ebA779	Putative peptidase {UniProtKB/TrEMBL:Q5P834}	AZOSEA05300	ebA1002	Sigma-54 dependent DNA-binding response regulator	[TP0706-TP0519 (0.80130965)]
COG0739	COG2204	AZOSEA04980	ebA932	Peptidase family protein	AZOSEA15860	ebA2828	Response regulator receiver protein with	[TP0706-TP0519 (0.80130965)]
COG0739	COG2204	AZOSEA04980	ebA932	Peptidase family protein	AZOSEA39350	ebA6902	Putative sigma-54 interacting response regulator	[TP0706-TP0519 (0.80130965)]
COG0739	COG2204	AZOSEA35060	ebA6138	Hypothetical protein {UniProtKB/TrEMBL:Q5NZ83}	AZOSEA36830	ebA6441	Acetoacetate metabolism regulatory protein atoC	[TP0706-TP0519 (0.80130965)]
COG0739	COG2204	AZOSEA04980	ebA932	Peptidase family protein	AZOSEA22100	ebA3894	Response regulator PilR	[TP0706-TP0519 (0.80130965)]
COG0739	COG2204	AZOSEA04980	ebA932	Peptidase family protein	AZOSEA36830	ebA6441	Acetoacetate metabolism regulatory protein atoC	[TP0706-TP0519 (0.80130965)]
COG0739	COG2204	AZOSEA04980	ebA932	Peptidase family protein	AZOSEA00190	ebA37	Response regulatory protein	[TP0706-TP0519 (0.80130965)]
COG0739	COG2204	AZOSEA04980	ebA932	Peptidase family protein	AZOSEA23300	ebA4116	Nitrogen assimilation response regulator	[TP0706-TP0519 (0.80130965)]
COG0739	COG2204	AZOSEA04050	ebA779	Putative peptidase {UniProtKB/TrEMBL:Q5P834}	AZOSEA23300	ebA4116	Nitrogen assimilation response regulator	[TP0706-TP0519 (0.80130965)]
COG0036	COG2001	AZOSEA23610	ebA4173	Ribulose-phosphate 3-epimerase	AZOSEA08000	mraZ	Protein mraZ {UniProtKB/Swiss-Prot:Q5P6Y8}	[TP0945-TP0383 (0.685165)]
COG0280	COG0457	AZOSEA12390	ebA2247	Putative phosphate acetyltransferase (EC	AZOSEA07610	ebA1403	Hypothetical protein {UniProtKB/TrEMBL:Q5P727}	[TP0094-TP0067 (0.5068833)]
COG0280	COG0457	AZOSEA12390	ebA2247	Putative phosphate acetyltransferase (EC	AZOSEA00180	ebA36	Hypothetical protein {UniProtKB/TrEMBL:Q5P971}	[TP0094-TP0067 (0.5068833)]
COG0280	COG0457	AZOSEA12390	ebA2247	Putative phosphate acetyltransferase (EC	AZOSEA10410	c2A200	Hypothetical protein {UniProtKB/TrEMBL:Q5P695}	[TP0094-TP0067 (0.5068833)]
COG1108	COG1277	AZOSEA09800	ebA1813	ABC transporter, permease protein	AZOSEA35830	ebA6266	Probable transmembrane protein	[TP0165-TP0880 (0.79878455)]
COG0457	COG0495	AZOSEA00180	ebA36	Hypothetical protein {UniProtKB/TrEMBL:Q5P971}	AZOSEA24870	ebA4386	Leucyl-tRNA synthetase {UniProtKB/TrEMBL:Q5P252}	[TP0067-TP0586 (0.714839)]
COG0457	COG0495	AZOSEA10410	c2A200	Hypothetical protein {UniProtKB/TrEMBL:Q5P695}	AZOSEA24870	ebA4386	Leucyl-tRNA synthetase {UniProtKB/TrEMBL:Q5P252}	[TP0067-TP0586 (0.714839)]
COG0457	COG0495	AZOSEA07610	ebA1403	Hypothetical protein {UniProtKB/TrEMBL:Q5P727}	AZOSEA24870	ebA4386	Leucyl-tRNA synthetase {UniProtKB/TrEMBL:Q5P252}	[TP0067-TP0586 (0.714839)]
COG0257	COG0472	AZOSEA21780	ebC9	50S ribosomal protein L36	AZOSEA38800	ebA6781	Putative glycosyl transferase, family 4	[TP0209-TP0345 (0.64932555)]
COG0257	COG0472	AZOSEA21780	ebC9	50S ribosomal protein L36	AZOSEA07950	mraY	Phospho-N-acetylmuramoyl-pentapeptide-transferase (EC 2.7.8.13) (UDP- MurNAc-pentapeptide phosphotransferase)	[TP0209-TP0345 (0.64932555)]
COG0257	COG0472	AZOSEA21780	ebC9	50S ribosomal protein L36	AZOSEA08900	ebA1631	Putative undecaprenyl phosphate	[TP0209-TP0345 (0.64932555)]
COG0358	COG0457	AZOSEA24750	ebA4367	DNA primase {UniProtKB/TrEMBL:Q5P264}	AZOSEA00180	ebA36	Hypothetical protein {UniProtKB/TrEMBL:Q5P971}	[TP0492-TP0648 (0.5111708)]
COG0358	COG0457	AZOSEA24750	ebA4367	DNA primase {UniProtKB/TrEMBL:Q5P264}	AZOSEA07610	ebA1403	Hypothetical protein {UniProtKB/TrEMBL:Q5P727}	[TP0492-TP0648 (0.5111708)]
COG0358	COG0457	AZOSEA24750	ebA4367	DNA primase {UniProtKB/TrEMBL:Q5P264}	AZOSEA10410	c2A200	Hypothetical protein {UniProtKB/TrEMBL:Q5P695}	[TP0492-TP0648 (0.5111708)]
COG0766	COG1419	AZOSEA07010	murA	UDP-N-acetylglucosamine 1-carboxyvinyltransferase (EC 2.5.1.7) (Enoylpyruvate transferase) (UDP-N-acetylglucosamine enolpyruvyl transferase) (EPT)	AZOSEA03600	ebA698	Possible flagellar biosynthetic protein FlhF	[TP0029-TP0713 (0.80866665)]
COG0795	COG1792	AZOSEA40660	ebA7171	Hypothetical protein {UniProtKB/TrEMBL:Q5NXM3}	AZOSEA17110	ebA3035	Putative rod shape-determining MreC transmembrane	[TP0884-TP0498 (0.8374102)]
COG0795	COG1792	AZOSEA40670	ebA7173	Hypothetical protein {UniProtKB/TrEMBL:Q5NXM2}	AZOSEA17110	ebA3035	Putative rod shape-determining MreC transmembrane	[TP0884-TP0498 (0.8374102)]
COG0569	COG1430	AZOSEA15410	CAI07666.1	Potassium uptake protein, TrkA family	AZOSEA03630	ebA710	Hypothetical protein {UniProtKB/TrEMBL:Q5P876}	[TP0024-TP0087 (0.61624503)]
COG0569	COG1430	AZOSEA31640	CAI09289.1	Potassium uptake protein, TrkA family	AZOSEA03630	ebA710	Hypothetical protein {UniProtKB/TrEMBL:Q5P876}	[TP0024-TP0087 (0.61624503)]
COG0569	COG1430	AZOSEA15850	ebA2825	Potassium uptake system NAD-binding component	AZOSEA03630	ebA710	Hypothetical protein {UniProtKB/TrEMBL:Q5P876}	[TP0024-TP0087 (0.61624503)]
COG0024	COG0125	AZOSEA34120	ebA5984	Methionine aminopeptidase	AZOSEA30760	ebA5415	Thymidylate kinase {UniProtKB/TrEMBL:Q5P0G3}	[TP0842-TP0354 (0.8096375)]
COG1077	COG1426	AZOSEA17100	ebA3033	ROD shape-determining protein	AZOSEA06760	ebA1262	Hypothetical protein {UniProtKB/TrEMBL:Q5P7B2}	[TP0497-TP0334 (0.739115)]
COG0265	COG1430	AZOSEA31140	ebA5470	Serine protease DegQ/MucD	AZOSEA03630	ebA710	Hypothetical protein {UniProtKB/TrEMBL:Q5P876}	[TP0773-TP0087 (0.5241626)]
COG0265	COG1430	AZOSEA00150	ebA31	Probable serine protease, trypsin family	AZOSEA03630	ebA710	Hypothetical protein {UniProtKB/TrEMBL:Q5P876}	[TP0773-TP0087 (0.5241626)]
COG0265	COG1430	AZOSEA06860	ebA1283	Putative HTRA-like serine protease	AZOSEA03630	ebA710	Hypothetical protein {UniProtKB/TrEMBL:Q5P876}	[TP0773-TP0087 (0.5241626)]
COG0265	COG1430	AZOSEA16710	ebA2969	Putative serine protease MucD	AZOSEA03630	ebA710	Hypothetical protein {UniProtKB/TrEMBL:Q5P876}	[TP0773-TP0087 (0.5241626)]
COG0257	COG0779	AZOSEA21780	ebC9	50S ribosomal protein L36	AZOSEA33160	ebA5838	Hypothetical protein {UniProtKB/TrEMBL:Q5NZS3}	[TP0209-TP0893 (0.7461857)]
COG1291	COG1291	AZOSEA03590	ebA697	Chemotaxis motA protein	AZOSEA03590	ebA697	Chemotaxis motA protein	[TP0725-TP0725 (0.8044664)]
COG0457	COG0845	AZOSEA10410	c2A200	Hypothetical protein {UniProtKB/TrEMBL:Q5P695}	AZOSEA12000	ebA2168	Cation efflux system transmembrane protein	[TP0648-TP0965 (0.54118866)]
COG0457	COG0845	AZOSEA00180	ebA36	Hypothetical protein {UniProtKB/TrEMBL:Q5P971}	AZOSEA09060	ebA1673	Predicted gram-negative bacterial type I	[TP0648-TP0965 (0.54118866)]
COG0457	COG0845	AZOSEA07610	ebA1403	Hypothetical protein {UniProtKB/TrEMBL:Q5P727}	AZOSEA21950	ebA3872	AcrA/AcrE family putative membrane-fusion protein	[TP0648-TP0965 (0.54118866)]
COG0457	COG0845	AZOSEA10410	c2A200	Hypothetical protein {UniProtKB/TrEMBL:Q5P695}	AZOSEA35720	ebA6248	Similar to efflux transporter	[TP0648-TP0965 (0.54118866)]
COG0457	COG0845	AZOSEA00180	ebA36	Hypothetical protein {UniProtKB/TrEMBL:Q5P971}	AZOSEA09750	ebA1805	HlyD family secretion protein	[TP0648-TP0965 (0.54118866)]
COG0457	COG0845	AZOSEA07610	ebA1403	Hypothetical protein {UniProtKB/TrEMBL:Q5P727}	AZOSEA23060	ebA4062	HlyD family secretion protein	[TP0648-TP0965 (0.54118866)]
COG0457	COG0845	AZOSEA00180	ebA36	Hypothetical protein {UniProtKB/TrEMBL:Q5P971}	AZOSEA12000	ebA2168	Cation efflux system transmembrane protein	[TP0648-TP0965 (0.54118866)]
COG0457	COG0845	AZOSEA10410	c2A200	Hypothetical protein {UniProtKB/TrEMBL:Q5P695}	AZOSEA40710	ebA7180	Probable alkaline protease secretion protein	[TP0648-TP0965 (0.54118866)]
COG0457	COG0845	AZOSEA10410	c2A200	Hypothetical protein {UniProtKB/TrEMBL:Q5P695}	AZOSEA08970	ebA1649	Putative RND efflux membrane fusion protein	[TP0648-TP0965 (0.54118866)]
COG0457	COG0845	AZOSEA07610	ebA1403	Hypothetical protein {UniProtKB/TrEMBL:Q5P727}	AZOSEA22250	ebA3924	Predicted secretion protein HlyD	[TP0648-TP0965 (0.54118866)]
COG0457	COG0845	AZOSEA00180	ebA36	Hypothetical protein {UniProtKB/TrEMBL:Q5P971}	AZOSEA10860	ebA1971	Acriflavin resistance protein A	[TP0648-TP0965 (0.54118866)]
COG0457	COG0845	AZOSEA00180	ebA36	Hypothetical protein {UniProtKB/TrEMBL:Q5P971}	AZOSEA35720	ebA6248	Similar to efflux transporter	[TP0648-TP0965 (0.54118866)]
COG0457	COG0845	AZOSEA07610	ebA1403	Hypothetical protein {UniProtKB/TrEMBL:Q5P727}	AZOSEA40280	ebA7103	Putative HlyD-like secretion protein	[TP0648-TP0965 (0.54118866)]
COG0457	COG0845	AZOSEA07610	ebA1403	Hypothetical protein {UniProtKB/TrEMBL:Q5P727}	AZOSEA40710	ebA7180	Probable alkaline protease secretion protein	[TP0648-TP0965 (0.54118866)]
COG0457	COG0845	AZOSEA10410	c2A200	Hypothetical protein {UniProtKB/TrEMBL:Q5P695}	AZOSEA40280	ebA7103	Putative HlyD-like secretion protein	[TP0648-TP0965 (0.54118866)]
COG0457	COG0845	AZOSEA07610	ebA1403	Hypothetical protein {UniProtKB/TrEMBL:Q5P727}	AZOSEA10000	ebA1846	Similar to periplsmic HlyD type membrane fusion	[TP0648-TP0965 (0.54118866)]
COG0457	COG0845	AZOSEA10410	c2A200	Hypothetical protein {UniProtKB/TrEMBL:Q5P695}	AZOSEA09750	ebA1805	HlyD family secretion protein	[TP0648-TP0965 (0.54118866)]
COG0457	COG0845	AZOSEA00180	ebA36	Hypothetical protein {UniProtKB/TrEMBL:Q5P971}	AZOSEA21950	ebA3872	AcrA/AcrE family putative membrane-fusion protein	[TP0648-TP0965 (0.54118866)]
COG0457	COG0845	AZOSEA00180	ebA36	Hypothetical protein {UniProtKB/TrEMBL:Q5P971}	AZOSEA40710	ebA7180	Probable alkaline protease secretion protein	[TP0648-TP0965 (0.54118866)]
COG0457	COG0845	AZOSEA10410	c2A200	Hypothetical protein {UniProtKB/TrEMBL:Q5P695}	AZOSEA38550	ebA6743	Hypothetical protein {UniProtKB/TrEMBL:Q5NY84}	[TP0648-TP0965 (0.54118866)]
COG0457	COG0845	AZOSEA07610	ebA1403	Hypothetical protein {UniProtKB/TrEMBL:Q5P727}	AZOSEA38550	ebA6743	Hypothetical protein {UniProtKB/TrEMBL:Q5NY84}	[TP0648-TP0965 (0.54118866)]
COG0457	COG0845	AZOSEA00180	ebA36	Hypothetical protein {UniProtKB/TrEMBL:Q5P971}	AZOSEA23060	ebA4062	HlyD family secretion protein	[TP0648-TP0965 (0.54118866)]
COG0457	COG0845	AZOSEA07610	ebA1403	Hypothetical protein {UniProtKB/TrEMBL:Q5P727}	AZOSEA35720	ebA6248	Similar to efflux transporter	[TP0648-TP0965 (0.54118866)]
COG0457	COG0845	AZOSEA10410	c2A200	Hypothetical protein {UniProtKB/TrEMBL:Q5P695}	AZOSEA10860	ebA1971	Acriflavin resistance protein A	[TP0648-TP0965 (0.54118866)]
COG0457	COG0845	AZOSEA00180	ebA36	Hypothetical protein {UniProtKB/TrEMBL:Q5P971}	AZOSEA40280	ebA7103	Putative HlyD-like secretion protein	[TP0648-TP0965 (0.54118866)]
COG0457	COG0845	AZOSEA00180	ebA36	Hypothetical protein {UniProtKB/TrEMBL:Q5P971}	AZOSEA22250	ebA3924	Predicted secretion protein HlyD	[TP0648-TP0965 (0.54118866)]
COG0457	COG0845	AZOSEA10410	c2A200	Hypothetical protein {UniProtKB/TrEMBL:Q5P695}	AZOSEA21950	ebA3872	AcrA/AcrE family putative membrane-fusion protein	[TP0648-TP0965 (0.54118866)]
COG0457	COG0845	AZOSEA10410	c2A200	Hypothetical protein {UniProtKB/TrEMBL:Q5P695}	AZOSEA09060	ebA1673	Predicted gram-negative bacterial type I	[TP0648-TP0965 (0.54118866)]
COG0457	COG0845	AZOSEA10410	c2A200	Hypothetical protein {UniProtKB/TrEMBL:Q5P695}	AZOSEA23060	ebA4062	HlyD family secretion protein	[TP0648-TP0965 (0.54118866)]
COG0457	COG0845	AZOSEA07610	ebA1403	Hypothetical protein {UniProtKB/TrEMBL:Q5P727}	AZOSEA09750	ebA1805	HlyD family secretion protein	[TP0648-TP0965 (0.54118866)]
COG0457	COG0845	AZOSEA10410	c2A200	Hypothetical protein {UniProtKB/TrEMBL:Q5P695}	AZOSEA10000	ebA1846	Similar to periplsmic HlyD type membrane fusion	[TP0648-TP0965 (0.54118866)]
COG0457	COG0845	AZOSEA00180	ebA36	Hypothetical protein {UniProtKB/TrEMBL:Q5P971}	AZOSEA38550	ebA6743	Hypothetical protein {UniProtKB/TrEMBL:Q5NY84}	[TP0648-TP0965 (0.54118866)]
COG0457	COG0845	AZOSEA07610	ebA1403	Hypothetical protein {UniProtKB/TrEMBL:Q5P727}	AZOSEA09060	ebA1673	Predicted gram-negative bacterial type I	[TP0648-TP0965 (0.54118866)]
COG0457	COG0845	AZOSEA07610	ebA1403	Hypothetical protein {UniProtKB/TrEMBL:Q5P727}	AZOSEA12000	ebA2168	Cation efflux system transmembrane protein	[TP0648-TP0965 (0.54118866)]
COG0457	COG0845	AZOSEA07610	ebA1403	Hypothetical protein {UniProtKB/TrEMBL:Q5P727}	AZOSEA10860	ebA1971	Acriflavin resistance protein A	[TP0648-TP0965 (0.54118866)]
COG0457	COG0845	AZOSEA00180	ebA36	Hypothetical protein {UniProtKB/TrEMBL:Q5P971}	AZOSEA10000	ebA1846	Similar to periplsmic HlyD type membrane fusion	[TP0648-TP0965 (0.54118866)]
COG0457	COG0845	AZOSEA07610	ebA1403	Hypothetical protein {UniProtKB/TrEMBL:Q5P727}	AZOSEA08970	ebA1649	Putative RND efflux membrane fusion protein	[TP0648-TP0965 (0.54118866)]
COG0457	COG0845	AZOSEA00180	ebA36	Hypothetical protein {UniProtKB/TrEMBL:Q5P971}	AZOSEA08970	ebA1649	Putative RND efflux membrane fusion protein	[TP0648-TP0965 (0.54118866)]
COG0457	COG0845	AZOSEA10410	c2A200	Hypothetical protein {UniProtKB/TrEMBL:Q5P695}	AZOSEA22250	ebA3924	Predicted secretion protein HlyD	[TP0648-TP0965 (0.54118866)]
COG0760	COG2239	AZOSEA23420	ebA4137	Putative peptidyl-prolyl cis-trans isomerase	AZOSEA09390	ebA1741	Magnesium transporter {UniProtKB/TrEMBL:Q5P6J7}	[TP1016-TP0917 (0.81817394)]
COG0760	COG2239	AZOSEA06000	ebA1140	PpiC-type peptidyl-prolyl cis-trans isomerase	AZOSEA09390	ebA1741	Magnesium transporter {UniProtKB/TrEMBL:Q5P6J7}	[TP1016-TP0917 (0.81817394)]
COG0760	COG2239	AZOSEA09050	ebA1670	Putative Rotamase {UniProtKB/TrEMBL:Q5P6N1}	AZOSEA09390	ebA1741	Magnesium transporter {UniProtKB/TrEMBL:Q5P6J7}	[TP1016-TP0917 (0.81817394)]
COG0760	COG2239	AZOSEA08680	ebA1594	Probable rotamase {UniProtKB/TrEMBL:Q5P6R8}	AZOSEA09390	ebA1741	Magnesium transporter {UniProtKB/TrEMBL:Q5P6J7}	[TP1016-TP0917 (0.81817394)]
COG0760	COG2239	AZOSEA37160	ebA6504	PpiC-type peptidyl-prolyl cis-trans isomerase	AZOSEA09390	ebA1741	Magnesium transporter {UniProtKB/TrEMBL:Q5P6J7}	[TP1016-TP0917 (0.81817394)]
COG0760	COG2239	AZOSEA38070	ebA6665	PpiC-type peptidyl-prolyl cis-trans isomerase	AZOSEA09390	ebA1741	Magnesium transporter {UniProtKB/TrEMBL:Q5P6J7}	[TP1016-TP0917 (0.81817394)]
COG0782	COG1057	AZOSEA07440	ebA1370	Transcription elongation factor	AZOSEA22490	ebA3972	Putative cytidylyltransferase	[TP0019-TP0741 (0.75909394)]
COG0782	COG1057	AZOSEA27260	ebA4816	Transcription elongation factor	AZOSEA22490	ebA3972	Putative cytidylyltransferase	[TP0019-TP0741 (0.75909394)]
COG0782	COG1057	AZOSEA27630	ebA4864	Transcription elongation factor	AZOSEA22490	ebA3972	Putative cytidylyltransferase	[TP0019-TP0741 (0.75909394)]
COG0090	COG1643	AZOSEA21600	rplB	50S ribosomal protein L2	AZOSEA23130	ebA4074	ATP-dependent RNA helicase protein	[TP0192-TP0526 (0.71912634)]
COG0012	COG0188	AZOSEA23430	ebA4139	Predicted GTPase, probably involved in regulation	AZOSEA03450	ebA664	DNA topoisomerase IV subunit A	[TP0124-TP0005 (0.7149395)]
COG0012	COG0188	AZOSEA23430	ebA4139	Predicted GTPase, probably involved in regulation	AZOSEA04930	ebA909	DNA gyrase subunit A {UniProtKB/TrEMBL:Q5P7U6}	[TP0124-TP0005 (0.7149395)]
COG0457	COG1643	AZOSEA00180	ebA36	Hypothetical protein {UniProtKB/TrEMBL:Q5P971}	AZOSEA23130	ebA4074	ATP-dependent RNA helicase protein	[TP0067-TP0526 (0.80406195)]
COG0457	COG1643	AZOSEA10410	c2A200	Hypothetical protein {UniProtKB/TrEMBL:Q5P695}	AZOSEA23130	ebA4074	ATP-dependent RNA helicase protein	[TP0067-TP0526 (0.80406195)]
COG0457	COG1643	AZOSEA07610	ebA1403	Hypothetical protein {UniProtKB/TrEMBL:Q5P727}	AZOSEA23130	ebA4074	ATP-dependent RNA helicase protein	[TP0067-TP0526 (0.80406195)]
COG0462	COG0492	AZOSEA18140	ebA3224	Putative ribose-phosphate pyrophosphokinase	AZOSEA10970	ebA1986	Thioredoxin reductase {UniProtKB/TrEMBL:Q5P639}	[TP0294-TP0814 (0.8323514)]
COG0462	COG0492	AZOSEA18140	ebA3224	Putative ribose-phosphate pyrophosphokinase	AZOSEA39970	ebA7042	FAD-dependent pyridine nucleotide-disulphide	[TP0294-TP0814 (0.8323514)]
COG0462	COG0492	AZOSEA07640	ebA1406	Phosphoribosyl transferase	AZOSEA39970	ebA7042	FAD-dependent pyridine nucleotide-disulphide	[TP0294-TP0814 (0.8323514)]
COG0462	COG0492	AZOSEA07640	ebA1406	Phosphoribosyl transferase	AZOSEA10970	ebA1986	Thioredoxin reductase {UniProtKB/TrEMBL:Q5P639}	[TP0294-TP0814 (0.8323514)]
COG0124	COG0254	AZOSEA06740	hisS	Histidyl-tRNA synthetase (EC 6.1.1.21) (Histidine--tRNA ligase) (HisRS)	AZOSEA29570	rpmE	50S ribosomal protein L31	[TP0641-TP0255 (0.65973145)]
COG0178	COG0272	AZOSEA21850	ebA3857	UvrABC system protein A	AZOSEA36460	ebA6380	NAD-dependent DNA ligase	[TP0514-TP0634 (0.7537598)]
COG0178	COG0272	AZOSEA16720	ebA2970	Similar to excinuclease ABC subunit A	AZOSEA36460	ebA6380	NAD-dependent DNA ligase	[TP0514-TP0634 (0.7537598)]
COG0257	COG2204	AZOSEA21780	ebC9	50S ribosomal protein L36	AZOSEA20660	ebA3662	Sigma-54 dependent DNA-binding response regulator	[TP0209-TP0519 (0.6010877)]
COG0257	COG2204	AZOSEA21780	ebC9	50S ribosomal protein L36	AZOSEA30490	ebA5375	Sigma-54 dependent DNA-binding response regulator	[TP0209-TP0519 (0.6010877)]
COG0257	COG2204	AZOSEA21780	ebC9	50S ribosomal protein L36	AZOSEA36830	ebA6441	Acetoacetate metabolism regulatory protein atoC	[TP0209-TP0519 (0.6010877)]
COG0257	COG2204	AZOSEA21780	ebC9	50S ribosomal protein L36	AZOSEA05300	ebA1002	Sigma-54 dependent DNA-binding response regulator	[TP0209-TP0519 (0.6010877)]
COG0257	COG2204	AZOSEA21780	ebC9	50S ribosomal protein L36	AZOSEA16600	ebA2951	Sigma-54 dependent response regulator	[TP0209-TP0519 (0.6010877)]
COG0257	COG2204	AZOSEA21780	ebC9	50S ribosomal protein L36	AZOSEA15860	ebA2828	Response regulator receiver protein with	[TP0209-TP0519 (0.6010877)]
COG0257	COG2204	AZOSEA21780	ebC9	50S ribosomal protein L36	AZOSEA22100	ebA3894	Response regulator PilR	[TP0209-TP0519 (0.6010877)]
COG0257	COG2204	AZOSEA21780	ebC9	50S ribosomal protein L36	AZOSEA00190	ebA37	Response regulatory protein	[TP0209-TP0519 (0.6010877)]
COG0257	COG2204	AZOSEA21780	ebC9	50S ribosomal protein L36	AZOSEA05130	ebA966	Probable two-component transcriptional regulator	[TP0209-TP0519 (0.6010877)]
COG0257	COG2204	AZOSEA21780	ebC9	50S ribosomal protein L36	AZOSEA26520	ebA4696	Putative Sigma-54 dependent transcriptional	[TP0209-TP0519 (0.6010877)]
COG0257	COG2204	AZOSEA21780	ebC9	50S ribosomal protein L36	AZOSEA39350	ebA6902	Putative sigma-54 interacting response regulator	[TP0209-TP0519 (0.6010877)]
COG0257	COG2204	AZOSEA21780	ebC9	50S ribosomal protein L36	AZOSEA23300	ebA4116	Nitrogen assimilation response regulator	[TP0209-TP0519 (0.6010877)]
COG1192	COG2214	AZOSEB00950	p1B143	Partitioning protein {UniProtKB/TrEMBL:Q5NX66}	AZOSEA15320	ebA2728	Curved DNA-binding protein	[TP0272-TP0843 (0.8210422)]
COG1192	COG2214	AZOSEA16400	ebA2912	Chromosome partitioning protein para	AZOSEA15320	ebA2728	Curved DNA-binding protein	[TP0272-TP0843 (0.8210422)]
COG1192	COG2214	AZOSEC01400	p2A292	Partitioning protein, parA	AZOSEA15320	ebA2728	Curved DNA-binding protein	[TP0272-TP0843 (0.8210422)]
COG1192	COG2214	AZOSEA24900	ebA4391	Chromosome partitioning protein, parA family	AZOSEA15320	ebA2728	Curved DNA-binding protein	[TP0272-TP0843 (0.8210422)]
COG1192	COG2214	AZOSEC01210	p2A247	ParA-like ATPase, probably involved in plasmid	AZOSEA15320	ebA2728	Curved DNA-binding protein	[TP0272-TP0843 (0.8210422)]
COG1192	COG2214	AZOSEA01990	ebA381	Probable chromosome partitioning related protein	AZOSEA15320	ebA2728	Curved DNA-binding protein	[TP0272-TP0843 (0.8210422)]
COG1192	COG2214	AZOSEA13910	ebA2469	Chromosome partitioning protein	AZOSEA15320	ebA2728	Curved DNA-binding protein	[TP0272-TP0843 (0.8210422)]
COG0608	COG1159	AZOSEA33000	ebA5815	Exodeoxyribonuclease VII, single-stranded	AZOSEA31540	ebA5540	GTP-binding protein Era homolog	[TP0704-TP0541 (0.7586372)]
COG0242	COG0263	AZOSEA00370	ebA62	N-formylmethionyl-tRNA deformylase 2	AZOSEA04460	proB	Glutamate 5-kinase (EC 2.7.2.11) (Gamma-glutamyl kinase) (GK)	[TP0757-TP0351 (0.5771584)]
COG0242	COG0263	AZOSEA16630	ebB91	N-formylmethionyl-tRNA deformylase 1	AZOSEA04460	proB	Glutamate 5-kinase (EC 2.7.2.11) (Gamma-glutamyl kinase) (GK)	[TP0757-TP0351 (0.5771584)]
COG1115	COG2239	AZOSEA22560	ebA3983	Putative sodium/alanine symporter family protein	AZOSEA09390	ebA1741	Magnesium transporter {UniProtKB/TrEMBL:Q5P6J7}	[TP0414-TP0917 (0.53720385)]
COG0566	COG1589	AZOSEA34300	ebA6008	TRNA/rRNA methyltransferase	AZOSEA07890	ebB42	Cell division transmembrane protein	[TP0109-TP0388 (0.8512026)]
COG0566	COG1589	AZOSEA06620	ebA1246	TRNA/RRNA methyltransferase protein	AZOSEA07890	ebB42	Cell division transmembrane protein	[TP0109-TP0388 (0.8512026)]
COG0124	COG0546	AZOSEA06740	hisS	Histidyl-tRNA synthetase (EC 6.1.1.21) (Histidine--tRNA ligase) (HisRS)	AZOSEA30970	ebA5444	Probable hydrolase {UniProtKB/TrEMBL:Q5P0E2}	[TP0641-TP0554 (0.5196431)]
COG0124	COG0546	AZOSEA06740	hisS	Histidyl-tRNA synthetase (EC 6.1.1.21) (Histidine--tRNA ligase) (HisRS)	AZOSEA23620	ebA4174	Putative phosphoglycolate phosphatase	[TP0641-TP0554 (0.5196431)]
COG0257	COG0773	AZOSEA21780	ebC9	50S ribosomal protein L36	AZOSEA08050	ebA1466	Putative	[TP0209-TP0341 (0.6926446)]
COG0257	COG0773	AZOSEA21780	ebC9	50S ribosomal protein L36	AZOSEA07910	murC	UDP-N-acetylmuramate--L-alanine ligase (EC 6.3.2.8) (UDP-N- acetylmuramoyl-L-alanine synthetase)	[TP0209-TP0341 (0.6926446)]
COG0457	COG2204	AZOSEA00180	ebA36	Hypothetical protein {UniProtKB/TrEMBL:Q5P971}	AZOSEA22100	ebA3894	Response regulator PilR	[TP0067-TP0519 (0.7741208)]
COG0457	COG2204	AZOSEA00180	ebA36	Hypothetical protein {UniProtKB/TrEMBL:Q5P971}	AZOSEA30490	ebA5375	Sigma-54 dependent DNA-binding response regulator	[TP0067-TP0519 (0.7741208)]
COG0457	COG2204	AZOSEA10410	c2A200	Hypothetical protein {UniProtKB/TrEMBL:Q5P695}	AZOSEA15860	ebA2828	Response regulator receiver protein with	[TP0067-TP0519 (0.7741208)]
COG0457	COG2204	AZOSEA00180	ebA36	Hypothetical protein {UniProtKB/TrEMBL:Q5P971}	AZOSEA39350	ebA6902	Putative sigma-54 interacting response regulator	[TP0067-TP0519 (0.7741208)]
COG0457	COG2204	AZOSEA07610	ebA1403	Hypothetical protein {UniProtKB/TrEMBL:Q5P727}	AZOSEA30490	ebA5375	Sigma-54 dependent DNA-binding response regulator	[TP0067-TP0519 (0.7741208)]
COG0457	COG2204	AZOSEA10410	c2A200	Hypothetical protein {UniProtKB/TrEMBL:Q5P695}	AZOSEA26520	ebA4696	Putative Sigma-54 dependent transcriptional	[TP0067-TP0519 (0.7741208)]
COG0457	COG2204	AZOSEA07610	ebA1403	Hypothetical protein {UniProtKB/TrEMBL:Q5P727}	AZOSEA00190	ebA37	Response regulatory protein	[TP0067-TP0519 (0.7741208)]
COG0457	COG2204	AZOSEA00180	ebA36	Hypothetical protein {UniProtKB/TrEMBL:Q5P971}	AZOSEA23300	ebA4116	Nitrogen assimilation response regulator	[TP0067-TP0519 (0.7741208)]
COG0457	COG2204	AZOSEA00180	ebA36	Hypothetical protein {UniProtKB/TrEMBL:Q5P971}	AZOSEA36830	ebA6441	Acetoacetate metabolism regulatory protein atoC	[TP0067-TP0519 (0.7741208)]
COG0457	COG2204	AZOSEA10410	c2A200	Hypothetical protein {UniProtKB/TrEMBL:Q5P695}	AZOSEA23300	ebA4116	Nitrogen assimilation response regulator	[TP0067-TP0519 (0.7741208)]
COG0457	COG2204	AZOSEA07610	ebA1403	Hypothetical protein {UniProtKB/TrEMBL:Q5P727}	AZOSEA05300	ebA1002	Sigma-54 dependent DNA-binding response regulator	[TP0067-TP0519 (0.7741208)]
COG0457	COG2204	AZOSEA07610	ebA1403	Hypothetical protein {UniProtKB/TrEMBL:Q5P727}	AZOSEA20660	ebA3662	Sigma-54 dependent DNA-binding response regulator	[TP0067-TP0519 (0.7741208)]
COG0457	COG2204	AZOSEA00180	ebA36	Hypothetical protein {UniProtKB/TrEMBL:Q5P971}	AZOSEA00190	ebA37	Response regulatory protein	[TP0067-TP0519 (0.7741208)]
COG0457	COG2204	AZOSEA07610	ebA1403	Hypothetical protein {UniProtKB/TrEMBL:Q5P727}	AZOSEA36830	ebA6441	Acetoacetate metabolism regulatory protein atoC	[TP0067-TP0519 (0.7741208)]
COG0457	COG2204	AZOSEA07610	ebA1403	Hypothetical protein {UniProtKB/TrEMBL:Q5P727}	AZOSEA16600	ebA2951	Sigma-54 dependent response regulator	[TP0067-TP0519 (0.7741208)]
COG0457	COG2204	AZOSEA07610	ebA1403	Hypothetical protein {UniProtKB/TrEMBL:Q5P727}	AZOSEA05130	ebA966	Probable two-component transcriptional regulator	[TP0067-TP0519 (0.7741208)]
COG0457	COG2204	AZOSEA00180	ebA36	Hypothetical protein {UniProtKB/TrEMBL:Q5P971}	AZOSEA15860	ebA2828	Response regulator receiver protein with	[TP0067-TP0519 (0.7741208)]
COG0457	COG2204	AZOSEA00180	ebA36	Hypothetical protein {UniProtKB/TrEMBL:Q5P971}	AZOSEA05300	ebA1002	Sigma-54 dependent DNA-binding response regulator	[TP0067-TP0519 (0.7741208)]
COG0457	COG2204	AZOSEA07610	ebA1403	Hypothetical protein {UniProtKB/TrEMBL:Q5P727}	AZOSEA39350	ebA6902	Putative sigma-54 interacting response regulator	[TP0067-TP0519 (0.7741208)]
COG0457	COG2204	AZOSEA10410	c2A200	Hypothetical protein {UniProtKB/TrEMBL:Q5P695}	AZOSEA20660	ebA3662	Sigma-54 dependent DNA-binding response regulator	[TP0067-TP0519 (0.7741208)]
COG0457	COG2204	AZOSEA10410	c2A200	Hypothetical protein {UniProtKB/TrEMBL:Q5P695}	AZOSEA36830	ebA6441	Acetoacetate metabolism regulatory protein atoC	[TP0067-TP0519 (0.7741208)]
COG0457	COG2204	AZOSEA10410	c2A200	Hypothetical protein {UniProtKB/TrEMBL:Q5P695}	AZOSEA05130	ebA966	Probable two-component transcriptional regulator	[TP0067-TP0519 (0.7741208)]
COG0457	COG2204	AZOSEA07610	ebA1403	Hypothetical protein {UniProtKB/TrEMBL:Q5P727}	AZOSEA22100	ebA3894	Response regulator PilR	[TP0067-TP0519 (0.7741208)]
COG0457	COG2204	AZOSEA10410	c2A200	Hypothetical protein {UniProtKB/TrEMBL:Q5P695}	AZOSEA30490	ebA5375	Sigma-54 dependent DNA-binding response regulator	[TP0067-TP0519 (0.7741208)]
COG0457	COG2204	AZOSEA10410	c2A200	Hypothetical protein {UniProtKB/TrEMBL:Q5P695}	AZOSEA16600	ebA2951	Sigma-54 dependent response regulator	[TP0067-TP0519 (0.7741208)]
COG0457	COG2204	AZOSEA00180	ebA36	Hypothetical protein {UniProtKB/TrEMBL:Q5P971}	AZOSEA16600	ebA2951	Sigma-54 dependent response regulator	[TP0067-TP0519 (0.7741208)]
COG0457	COG2204	AZOSEA10410	c2A200	Hypothetical protein {UniProtKB/TrEMBL:Q5P695}	AZOSEA05300	ebA1002	Sigma-54 dependent DNA-binding response regulator	[TP0067-TP0519 (0.7741208)]
COG0457	COG2204	AZOSEA00180	ebA36	Hypothetical protein {UniProtKB/TrEMBL:Q5P971}	AZOSEA05130	ebA966	Probable two-component transcriptional regulator	[TP0067-TP0519 (0.7741208)]
COG0457	COG2204	AZOSEA10410	c2A200	Hypothetical protein {UniProtKB/TrEMBL:Q5P695}	AZOSEA22100	ebA3894	Response regulator PilR	[TP0067-TP0519 (0.7741208)]
COG0457	COG2204	AZOSEA00180	ebA36	Hypothetical protein {UniProtKB/TrEMBL:Q5P971}	AZOSEA20660	ebA3662	Sigma-54 dependent DNA-binding response regulator	[TP0067-TP0519 (0.7741208)]
COG0457	COG2204	AZOSEA00180	ebA36	Hypothetical protein {UniProtKB/TrEMBL:Q5P971}	AZOSEA26520	ebA4696	Putative Sigma-54 dependent transcriptional	[TP0067-TP0519 (0.7741208)]
COG0457	COG2204	AZOSEA07610	ebA1403	Hypothetical protein {UniProtKB/TrEMBL:Q5P727}	AZOSEA15860	ebA2828	Response regulator receiver protein with	[TP0067-TP0519 (0.7741208)]
COG0457	COG2204	AZOSEA10410	c2A200	Hypothetical protein {UniProtKB/TrEMBL:Q5P695}	AZOSEA00190	ebA37	Response regulatory protein	[TP0067-TP0519 (0.7741208)]
COG0457	COG2204	AZOSEA07610	ebA1403	Hypothetical protein {UniProtKB/TrEMBL:Q5P727}	AZOSEA23300	ebA4116	Nitrogen assimilation response regulator	[TP0067-TP0519 (0.7741208)]
COG0457	COG2204	AZOSEA10410	c2A200	Hypothetical protein {UniProtKB/TrEMBL:Q5P695}	AZOSEA39350	ebA6902	Putative sigma-54 interacting response regulator	[TP0067-TP0519 (0.7741208)]
COG0457	COG2204	AZOSEA07610	ebA1403	Hypothetical protein {UniProtKB/TrEMBL:Q5P727}	AZOSEA26520	ebA4696	Putative Sigma-54 dependent transcriptional	[TP0067-TP0519 (0.7741208)]
COG0257	COG0681	AZOSEA21780	ebC9	50S ribosomal protein L36	AZOSEA31510	ebA5536	Signal peptidase I {UniProtKB/TrEMBL:Q5P088}	[TP0209-TP0926 (0.69083804)]
COG1121	COG2204	AZOSEA09790	ebA1812	ABC transporter ATP-binding protein	AZOSEA05130	ebA966	Probable two-component transcriptional regulator	[TP0035-TP0519 (0.5085169)]
COG1121	COG2204	AZOSEA09790	ebA1812	ABC transporter ATP-binding protein	AZOSEA26520	ebA4696	Putative Sigma-54 dependent transcriptional	[TP0035-TP0519 (0.5085169)]
COG1121	COG2204	AZOSEA09790	ebA1812	ABC transporter ATP-binding protein	AZOSEA39350	ebA6902	Putative sigma-54 interacting response regulator	[TP0035-TP0519 (0.5085169)]
COG1121	COG2204	AZOSEA09790	ebA1812	ABC transporter ATP-binding protein	AZOSEA30490	ebA5375	Sigma-54 dependent DNA-binding response regulator	[TP0035-TP0519 (0.5085169)]
COG1121	COG2204	AZOSEA09790	ebA1812	ABC transporter ATP-binding protein	AZOSEA15860	ebA2828	Response regulator receiver protein with	[TP0035-TP0519 (0.5085169)]
COG1121	COG2204	AZOSEA09790	ebA1812	ABC transporter ATP-binding protein	AZOSEA16600	ebA2951	Sigma-54 dependent response regulator	[TP0035-TP0519 (0.5085169)]
COG1121	COG2204	AZOSEA09790	ebA1812	ABC transporter ATP-binding protein	AZOSEA00190	ebA37	Response regulatory protein	[TP0035-TP0519 (0.5085169)]
COG1121	COG2204	AZOSEA09790	ebA1812	ABC transporter ATP-binding protein	AZOSEA20660	ebA3662	Sigma-54 dependent DNA-binding response regulator	[TP0035-TP0519 (0.5085169)]
COG1121	COG2204	AZOSEA09790	ebA1812	ABC transporter ATP-binding protein	AZOSEA05300	ebA1002	Sigma-54 dependent DNA-binding response regulator	[TP0035-TP0519 (0.5085169)]
COG1121	COG2204	AZOSEA09790	ebA1812	ABC transporter ATP-binding protein	AZOSEA23300	ebA4116	Nitrogen assimilation response regulator	[TP0035-TP0519 (0.5085169)]
COG1121	COG2204	AZOSEA09790	ebA1812	ABC transporter ATP-binding protein	AZOSEA36830	ebA6441	Acetoacetate metabolism regulatory protein atoC	[TP0035-TP0519 (0.5085169)]
COG1121	COG2204	AZOSEA09790	ebA1812	ABC transporter ATP-binding protein	AZOSEA22100	ebA3894	Response regulator PilR	[TP0035-TP0519 (0.5085169)]
COG0528	COG4591	AZOSEA34160	ebA5988	Uridylate kinase {UniProtKB/TrEMBL:Q5NZH3}	AZOSEA33020	ebA5819	Hypothetical protein {UniProtKB/TrEMBL:Q5NZT7}	[TP0099-TP0580 (0.8561369)]
COG0228	COG0546	AZOSEA40620	rpsP	30S ribosomal protein S16	AZOSEA30970	ebA5444	Probable hydrolase {UniProtKB/TrEMBL:Q5P0E2}	[TP0905-TP0554 (0.5352583)]
COG0228	COG0546	AZOSEA40620	rpsP	30S ribosomal protein S16	AZOSEA23620	ebA4174	Putative phosphoglycolate phosphatase	[TP0905-TP0554 (0.5352583)]
COG0770	COG2001	AZOSEA07960	ebA1449	UDP-N-acetylmuramoylalanyl-D-glutamyl-2,	AZOSEA08000	mraZ	Protein mraZ {UniProtKB/Swiss-Prot:Q5P6Y8}	[TP0386-TP0383 (0.8315325)]
COG0051	COG2204	AZOSEA21560	rpsJ	30S ribosomal protein S10	AZOSEA05300	ebA1002	Sigma-54 dependent DNA-binding response regulator	[TP0188-TP0519 (0.6307204)]
COG0051	COG2204	AZOSEA21560	rpsJ	30S ribosomal protein S10	AZOSEA39350	ebA6902	Putative sigma-54 interacting response regulator	[TP0188-TP0519 (0.6307204)]
COG0051	COG2204	AZOSEA21560	rpsJ	30S ribosomal protein S10	AZOSEA15860	ebA2828	Response regulator receiver protein with	[TP0188-TP0519 (0.6307204)]
COG0051	COG2204	AZOSEA21560	rpsJ	30S ribosomal protein S10	AZOSEA05130	ebA966	Probable two-component transcriptional regulator	[TP0188-TP0519 (0.6307204)]
COG0051	COG2204	AZOSEA21560	rpsJ	30S ribosomal protein S10	AZOSEA30490	ebA5375	Sigma-54 dependent DNA-binding response regulator	[TP0188-TP0519 (0.6307204)]
COG0051	COG2204	AZOSEA21560	rpsJ	30S ribosomal protein S10	AZOSEA16600	ebA2951	Sigma-54 dependent response regulator	[TP0188-TP0519 (0.6307204)]
COG0051	COG2204	AZOSEA21560	rpsJ	30S ribosomal protein S10	AZOSEA22100	ebA3894	Response regulator PilR	[TP0188-TP0519 (0.6307204)]
COG0051	COG2204	AZOSEA21560	rpsJ	30S ribosomal protein S10	AZOSEA36830	ebA6441	Acetoacetate metabolism regulatory protein atoC	[TP0188-TP0519 (0.6307204)]
COG0051	COG2204	AZOSEA21560	rpsJ	30S ribosomal protein S10	AZOSEA26520	ebA4696	Putative Sigma-54 dependent transcriptional	[TP0188-TP0519 (0.6307204)]
COG0051	COG2204	AZOSEA21560	rpsJ	30S ribosomal protein S10	AZOSEA23300	ebA4116	Nitrogen assimilation response regulator	[TP0188-TP0519 (0.6307204)]
COG0051	COG2204	AZOSEA21560	rpsJ	30S ribosomal protein S10	AZOSEA20660	ebA3662	Sigma-54 dependent DNA-binding response regulator	[TP0188-TP0519 (0.6307204)]
COG0051	COG2204	AZOSEA21560	rpsJ	30S ribosomal protein S10	AZOSEA00190	ebA37	Response regulatory protein	[TP0188-TP0519 (0.6307204)]
COG0249	COG0546	AZOSEA36900	mutS	DNA mismatch repair protein mutS	AZOSEA30970	ebA5444	Probable hydrolase {UniProtKB/TrEMBL:Q5P0E2}	[TP0328-TP0554 (0.5196431)]
COG0249	COG0546	AZOSEA36900	mutS	DNA mismatch repair protein mutS	AZOSEA23620	ebA4174	Putative phosphoglycolate phosphatase	[TP0328-TP0554 (0.5196431)]
COG0234	COG0803	AZOSEA06280	ebB35	10 kDa chaperonin {UniProtKB/TrEMBL:Q5P7G1}	AZOSEA09810	ebA1814	ABC transporter, periplasmic binding protein	[TP1013-TP0163 (0.67160416)]
COG0162	COG2834	AZOSEA04970	tyrS	Tyrosyl-tRNA synthetase (EC 6.1.1.1) (Tyrosine--tRNA ligase) (TyrRS)	AZOSEA39940	ebA7039	Outer membrane lipoprotein carrier protein LolA	[TP0834-TP0333 (0.5313641)]
COG0457	COG1061	AZOSEA00180	ebA36	Hypothetical protein {UniProtKB/TrEMBL:Q5P971}	AZOSEA15080	ebA2682	Putative helicase {UniProtKB/TrEMBL:Q5P4X9}	[TP0095-TP0380 (0.51337665)]
COG0457	COG1061	AZOSEA10410	c2A200	Hypothetical protein {UniProtKB/TrEMBL:Q5P695}	AZOSEA15080	ebA2682	Putative helicase {UniProtKB/TrEMBL:Q5P4X9}	[TP0095-TP0380 (0.51337665)]
COG0457	COG1061	AZOSEA07610	ebA1403	Hypothetical protein {UniProtKB/TrEMBL:Q5P727}	AZOSEA04210	ebA803	Putative helicase {UniProtKB/TrEMBL:Q5P818}	[TP0095-TP0380 (0.51337665)]
COG0457	COG1061	AZOSEA10410	c2A200	Hypothetical protein {UniProtKB/TrEMBL:Q5P695}	AZOSEA04210	ebA803	Putative helicase {UniProtKB/TrEMBL:Q5P818}	[TP0095-TP0380 (0.51337665)]
COG0457	COG1061	AZOSEA00180	ebA36	Hypothetical protein {UniProtKB/TrEMBL:Q5P971}	AZOSEA04210	ebA803	Putative helicase {UniProtKB/TrEMBL:Q5P818}	[TP0095-TP0380 (0.51337665)]
COG0457	COG1061	AZOSEA07610	ebA1403	Hypothetical protein {UniProtKB/TrEMBL:Q5P727}	AZOSEA15080	ebA2682	Putative helicase {UniProtKB/TrEMBL:Q5P4X9}	[TP0095-TP0380 (0.51337665)]
COG0342	COG0546	AZOSEA07700	ebA1417	Protein-export membrane protein SecD	AZOSEA30970	ebA5444	Probable hydrolase {UniProtKB/TrEMBL:Q5P0E2}	[TP0410-TP0554 (0.6160348)]
COG0342	COG0546	AZOSEA07700	ebA1417	Protein-export membrane protein SecD	AZOSEA23620	ebA4174	Putative phosphoglycolate phosphatase	[TP0410-TP0554 (0.6160348)]
COG1115	COG1319	AZOSEA22560	ebA3983	Putative sodium/alanine symporter family protein	AZOSEA20350	ebA3602	4-hydroxybenzoyl-CoA reductase, beta subunit	[TP0414-TP0081 (0.81817394)]
COG1115	COG1319	AZOSEA22560	ebA3983	Putative sodium/alanine symporter family protein	AZOSEA11400	ebA2062	Medium FAD-binding subunit of molybdenum enzyme	[TP0414-TP0081 (0.81817394)]
COG0227	COG0492	AZOSEA25420	rpmB	50S ribosomal protein L28	AZOSEA10970	ebA1986	Thioredoxin reductase {UniProtKB/TrEMBL:Q5P639}	[TP0362-TP0814 (0.801083)]
COG0227	COG0492	AZOSEA25420	rpmB	50S ribosomal protein L28	AZOSEA39970	ebA7042	FAD-dependent pyridine nucleotide-disulphide	[TP0362-TP0814 (0.801083)]
COG0051	COG1192	AZOSEA21560	rpsJ	30S ribosomal protein S10	AZOSEB00950	p1B143	Partitioning protein {UniProtKB/TrEMBL:Q5NX66}	[TP0188-TP0272 (0.7732025)]
COG0051	COG1192	AZOSEA21560	rpsJ	30S ribosomal protein S10	AZOSEC01400	p2A292	Partitioning protein, parA	[TP0188-TP0272 (0.7732025)]
COG0051	COG1192	AZOSEA21560	rpsJ	30S ribosomal protein S10	AZOSEC01210	p2A247	ParA-like ATPase, probably involved in plasmid	[TP0188-TP0272 (0.7732025)]
COG0051	COG1192	AZOSEA21560	rpsJ	30S ribosomal protein S10	AZOSEA24900	ebA4391	Chromosome partitioning protein, parA family	[TP0188-TP0272 (0.7732025)]
COG0051	COG1192	AZOSEA21560	rpsJ	30S ribosomal protein S10	AZOSEA16400	ebA2912	Chromosome partitioning protein para	[TP0188-TP0272 (0.7732025)]
COG0051	COG1192	AZOSEA21560	rpsJ	30S ribosomal protein S10	AZOSEA13910	ebA2469	Chromosome partitioning protein	[TP0188-TP0272 (0.7732025)]
COG0051	COG1192	AZOSEA21560	rpsJ	30S ribosomal protein S10	AZOSEA01990	ebA381	Probable chromosome partitioning related protein	[TP0188-TP0272 (0.7732025)]
COG0098	COG0803	AZOSEA21740	rpsE	30S ribosomal protein S5	AZOSEA09810	ebA1814	ABC transporter, periplasmic binding protein	[TP0206-TP0163 (0.74372905)]
COG0249	COG0457	AZOSEA36900	mutS	DNA mismatch repair protein mutS	AZOSEA07610	ebA1403	Hypothetical protein {UniProtKB/TrEMBL:Q5P727}	[TP0328-TP0095 (0.63719666)]
COG0249	COG0457	AZOSEA36900	mutS	DNA mismatch repair protein mutS	AZOSEA10410	c2A200	Hypothetical protein {UniProtKB/TrEMBL:Q5P695}	[TP0328-TP0095 (0.63719666)]
COG0249	COG0457	AZOSEA36900	mutS	DNA mismatch repair protein mutS	AZOSEA00180	ebA36	Hypothetical protein {UniProtKB/TrEMBL:Q5P971}	[TP0328-TP0095 (0.63719666)]
COG0442	COG0459	AZOSEA05080	ebA950	Prolyl-tRNA synthetase {UniProtKB/TrEMBL:Q5P7T1}	AZOSEA06270	groL	60 kDa chaperonin (Protein Cpn60) (groEL protein)	[TP0160-TP0030 (0.7719589)]
COG0255	COG1354	AZOSEA21650	rpmC	50S ribosomal protein L29	AZOSEA35030	ebA6132	Hypothetical protein {UniProtKB/TrEMBL:Q5NZ86}	[TP0197-TP0691 (0.70609456)]
COG0341	COG2239	AZOSEA07710	ebA1418	Probable-export membrane transmembrane protein	AZOSEA09390	ebA1741	Magnesium transporter {UniProtKB/TrEMBL:Q5P6J7}	[TP0411-TP0917 (0.6093018)]
COG0036	COG1573	AZOSEA23610	ebA4173	Ribulose-phosphate 3-epimerase	AZOSEA37070	ebA6487	DNA polymerase-related protein,bacteriophage-type	[TP0945-TP0229 (0.685165)]
COG0036	COG1573	AZOSEA23610	ebA4173	Ribulose-phosphate 3-epimerase	AZOSEB02630	p1B361	Probable N-terminus of phage DNA or Uracil-DNA	[TP0945-TP0229 (0.685165)]
COG0217	COG0481	AZOSEA20720	ebA3674	Hypothetical UPF0082 protein AZOSEA20720	AZOSEA31500	lepA	GTP-binding protein {UniProtKB/TrEMBL:Q5P089}	[TP0474-TP0510 (0.76600474)]
COG0178	COG0357	AZOSEA16720	ebA2970	Similar to excinuclease ABC subunit A	AZOSEA16410	gidB	Methyltransferase gidB (EC 2.1.-.-) (Glucose-inhibited division protein B)	[TP0514-TP0946 (0.8569251)]
COG0178	COG0357	AZOSEA21850	ebA3857	UvrABC system protein A	AZOSEA16410	gidB	Methyltransferase gidB (EC 2.1.-.-) (Glucose-inhibited division protein B)	[TP0514-TP0946 (0.8569251)]
COG0472	COG2239	AZOSEA07950	mraY	Phospho-N-acetylmuramoyl-pentapeptide-transferase (EC 2.7.8.13) (UDP- MurNAc-pentapeptide phosphotransferase)	AZOSEA09390	ebA1741	Magnesium transporter {UniProtKB/TrEMBL:Q5P6J7}	[TP0345-TP0917 (0.5059451)]
COG0472	COG2239	AZOSEA08900	ebA1631	Putative undecaprenyl phosphate	AZOSEA09390	ebA1741	Magnesium transporter {UniProtKB/TrEMBL:Q5P6J7}	[TP0345-TP0917 (0.5059451)]
COG0472	COG2239	AZOSEA38800	ebA6781	Putative glycosyl transferase, family 4	AZOSEA09390	ebA1741	Magnesium transporter {UniProtKB/TrEMBL:Q5P6J7}	[TP0345-TP0917 (0.5059451)]
COG0330	COG0772	AZOSEA14810	ebA2633	Putative stomatin-like transmembrane protein	AZOSEA17140	ebA3041	Rod shape-determining protein	[TP0113-TP0501 (0.70068353)]
COG0330	COG0772	AZOSEA06680	ebA1253	Band 7 protein {UniProtKB/TrEMBL:Q5P7C0}	AZOSEA07930	ebA1445	Cell division protein FtsW	[TP0113-TP0501 (0.70068353)]
COG0330	COG0772	AZOSEA06670	ebA1252	Putative membrane-bound regulator HflC	AZOSEA17140	ebA3041	Rod shape-determining protein	[TP0113-TP0501 (0.70068353)]
COG0330	COG0772	AZOSEA14810	ebA2633	Putative stomatin-like transmembrane protein	AZOSEA07930	ebA1445	Cell division protein FtsW	[TP0113-TP0501 (0.70068353)]
COG0330	COG0772	AZOSEA06680	ebA1253	Band 7 protein {UniProtKB/TrEMBL:Q5P7C0}	AZOSEA17140	ebA3041	Rod shape-determining protein	[TP0113-TP0501 (0.70068353)]
COG0330	COG0772	AZOSEA06670	ebA1252	Putative membrane-bound regulator HflC	AZOSEA07930	ebA1445	Cell division protein FtsW	[TP0113-TP0501 (0.70068353)]
COG0477	COG1432	AZOSEA30180	ebA5311	Benzoate MFS transporter	AZOSEA11790	ebB63	Hypothetical protein {UniProtKB/TrEMBL:Q5P5V7}	[TP0840-TP0894 (0.55999315)]
COG0477	COG1432	AZOSEA28370	ebA4989	Predicted 4-hydroxybenzoate transporter	AZOSEA11790	ebB63	Hypothetical protein {UniProtKB/TrEMBL:Q5P5V7}	[TP0840-TP0894 (0.55999315)]
COG0477	COG1432	AZOSEA10390	c2A195	Possible transporter {UniProtKB/TrEMBL:Q5P697}	AZOSEA11790	ebB63	Hypothetical protein {UniProtKB/TrEMBL:Q5P5V7}	[TP0840-TP0894 (0.55999315)]
COG0477	COG1432	AZOSEA07510	ebA1383	Putative MFS permease {UniProtKB/TrEMBL:Q5P737}	AZOSEA11790	ebB63	Hypothetical protein {UniProtKB/TrEMBL:Q5P5V7}	[TP0840-TP0894 (0.55999315)]
COG0477	COG1432	AZOSEA36050	ebA6311	Putative MFS permease {UniProtKB/TrEMBL:Q5NYY4}	AZOSEA11790	ebB63	Hypothetical protein {UniProtKB/TrEMBL:Q5P5V7}	[TP0840-TP0894 (0.55999315)]
COG0477	COG1432	AZOSEA28660	ebA5055	Putative MFS transporter	AZOSEA11790	ebB63	Hypothetical protein {UniProtKB/TrEMBL:Q5P5V7}	[TP0840-TP0894 (0.55999315)]
COG0477	COG1432	AZOSEA17730	ebA3158	Putative MFS transporter	AZOSEA11790	ebB63	Hypothetical protein {UniProtKB/TrEMBL:Q5P5V7}	[TP0840-TP0894 (0.55999315)]
COG0477	COG1432	AZOSEA19610	ebA3471	Similar to transmembrane protein	AZOSEA11790	ebB63	Hypothetical protein {UniProtKB/TrEMBL:Q5P5V7}	[TP0840-TP0894 (0.55999315)]
COG0477	COG1432	AZOSEA37060	ebA6485	Putative membrane protein	AZOSEA11790	ebB63	Hypothetical protein {UniProtKB/TrEMBL:Q5P5V7}	[TP0840-TP0894 (0.55999315)]
COG0477	COG1432	AZOSEA19460	ebA3448	Probable multidrug resistance B (Translocase)	AZOSEA11790	ebB63	Hypothetical protein {UniProtKB/TrEMBL:Q5P5V7}	[TP0840-TP0894 (0.55999315)]
COG0477	COG1432	AZOSEA32270	ebA5677	Putative transporter {UniProtKB/TrEMBL:Q5P012}	AZOSEA11790	ebB63	Hypothetical protein {UniProtKB/TrEMBL:Q5P5V7}	[TP0840-TP0894 (0.55999315)]
COG0477	COG1432	AZOSEA16430	ebA2917	Major facilitator superfamily transporter	AZOSEA11790	ebB63	Hypothetical protein {UniProtKB/TrEMBL:Q5P5V7}	[TP0840-TP0894 (0.55999315)]
COG0477	COG1432	AZOSEA21880	ebA3858	Putative MFS family transporter	AZOSEA11790	ebB63	Hypothetical protein {UniProtKB/TrEMBL:Q5P5V7}	[TP0840-TP0894 (0.55999315)]
COG0477	COG1432	AZOSEA04320	ebA826	Hypothetical protein {UniProtKB/TrEMBL:Q5P807}	AZOSEA11790	ebB63	Hypothetical protein {UniProtKB/TrEMBL:Q5P5V7}	[TP0840-TP0894 (0.55999315)]
COG0477	COG1432	AZOSEA22170	ebA3906	Hypothetical protein {UniProtKB/TrEMBL:Q5P2X2}	AZOSEA11790	ebB63	Hypothetical protein {UniProtKB/TrEMBL:Q5P5V7}	[TP0840-TP0894 (0.55999315)]
COG0477	COG1432	AZOSEA15790	ebA2813	Muropeptide transporter	AZOSEA11790	ebB63	Hypothetical protein {UniProtKB/TrEMBL:Q5P5V7}	[TP0840-TP0894 (0.55999315)]
COG0477	COG1432	AZOSEA26890	ebA4754	Putative transporter {UniProtKB/TrEMBL:Q5P1K0}	AZOSEA11790	ebB63	Hypothetical protein {UniProtKB/TrEMBL:Q5P5V7}	[TP0840-TP0894 (0.55999315)]
COG1214	COG1509	AZOSEA37090	ebA6494	Probable glycoprotease {UniProtKB/TrEMBL:Q5NYN0}	AZOSEA21100	ebA3745	Hypothetical protein {UniProtKB/TrEMBL:Q5P379}	[TP0876-TP0121 (0.53793955)]
COG0465	COG2891	AZOSEA29480	ebA5193	Cell division protein ftsH homolog	AZOSEA17120	ebA3038	Probable ROD shape-determining MRED transmembrane	[TP0330-TP0499 (0.74372905)]
COG0465	COG2891	AZOSEA27300	ebA4823	Cell division protein {UniProtKB/TrEMBL:Q5P1F9}	AZOSEA17120	ebA3038	Probable ROD shape-determining MRED transmembrane	[TP0330-TP0499 (0.74372905)]
COG0143	COG0217	AZOSEA25000	metG	Methionyl-tRNA synthetase (EC 6.1.1.10) (Methionine--tRNA ligase) (MetRS)	AZOSEA20720	ebA3674	Hypothetical UPF0082 protein AZOSEA20720	[TP0798-TP0474 (0.7790581)]
COG0357	COG0442	AZOSEA16410	gidB	Methyltransferase gidB (EC 2.1.-.-) (Glucose-inhibited division protein B)	AZOSEA05080	ebA950	Prolyl-tRNA synthetase {UniProtKB/TrEMBL:Q5P7T1}	[TP0946-TP0160 (0.6515529)]
COG0566	COG2204	AZOSEA34300	ebA6008	TRNA/rRNA methyltransferase	AZOSEA00190	ebA37	Response regulatory protein	[TP0054-TP0519 (0.63495165)]
COG0566	COG2204	AZOSEA06620	ebA1246	TRNA/RRNA methyltransferase protein	AZOSEA00190	ebA37	Response regulatory protein	[TP0054-TP0519 (0.63495165)]
COG0566	COG2204	AZOSEA06620	ebA1246	TRNA/RRNA methyltransferase protein	AZOSEA15860	ebA2828	Response regulator receiver protein with	[TP0054-TP0519 (0.63495165)]
COG0566	COG2204	AZOSEA34300	ebA6008	TRNA/rRNA methyltransferase	AZOSEA39350	ebA6902	Putative sigma-54 interacting response regulator	[TP0054-TP0519 (0.63495165)]
COG0566	COG2204	AZOSEA34300	ebA6008	TRNA/rRNA methyltransferase	AZOSEA23300	ebA4116	Nitrogen assimilation response regulator	[TP0054-TP0519 (0.63495165)]
COG0566	COG2204	AZOSEA06620	ebA1246	TRNA/RRNA methyltransferase protein	AZOSEA39350	ebA6902	Putative sigma-54 interacting response regulator	[TP0054-TP0519 (0.63495165)]
COG0566	COG2204	AZOSEA06620	ebA1246	TRNA/RRNA methyltransferase protein	AZOSEA05130	ebA966	Probable two-component transcriptional regulator	[TP0054-TP0519 (0.63495165)]
COG0566	COG2204	AZOSEA06620	ebA1246	TRNA/RRNA methyltransferase protein	AZOSEA16600	ebA2951	Sigma-54 dependent response regulator	[TP0054-TP0519 (0.63495165)]
COG0566	COG2204	AZOSEA06620	ebA1246	TRNA/RRNA methyltransferase protein	AZOSEA23300	ebA4116	Nitrogen assimilation response regulator	[TP0054-TP0519 (0.63495165)]
COG0566	COG2204	AZOSEA34300	ebA6008	TRNA/rRNA methyltransferase	AZOSEA16600	ebA2951	Sigma-54 dependent response regulator	[TP0054-TP0519 (0.63495165)]
COG0566	COG2204	AZOSEA34300	ebA6008	TRNA/rRNA methyltransferase	AZOSEA05130	ebA966	Probable two-component transcriptional regulator	[TP0054-TP0519 (0.63495165)]
COG0566	COG2204	AZOSEA34300	ebA6008	TRNA/rRNA methyltransferase	AZOSEA20660	ebA3662	Sigma-54 dependent DNA-binding response regulator	[TP0054-TP0519 (0.63495165)]
COG0566	COG2204	AZOSEA34300	ebA6008	TRNA/rRNA methyltransferase	AZOSEA36830	ebA6441	Acetoacetate metabolism regulatory protein atoC	[TP0054-TP0519 (0.63495165)]
COG0566	COG2204	AZOSEA06620	ebA1246	TRNA/RRNA methyltransferase protein	AZOSEA36830	ebA6441	Acetoacetate metabolism regulatory protein atoC	[TP0054-TP0519 (0.63495165)]
COG0566	COG2204	AZOSEA06620	ebA1246	TRNA/RRNA methyltransferase protein	AZOSEA05300	ebA1002	Sigma-54 dependent DNA-binding response regulator	[TP0054-TP0519 (0.63495165)]
COG0566	COG2204	AZOSEA34300	ebA6008	TRNA/rRNA methyltransferase	AZOSEA26520	ebA4696	Putative Sigma-54 dependent transcriptional	[TP0054-TP0519 (0.63495165)]
COG0566	COG2204	AZOSEA34300	ebA6008	TRNA/rRNA methyltransferase	AZOSEA30490	ebA5375	Sigma-54 dependent DNA-binding response regulator	[TP0054-TP0519 (0.63495165)]
COG0566	COG2204	AZOSEA34300	ebA6008	TRNA/rRNA methyltransferase	AZOSEA15860	ebA2828	Response regulator receiver protein with	[TP0054-TP0519 (0.63495165)]
COG0566	COG2204	AZOSEA06620	ebA1246	TRNA/RRNA methyltransferase protein	AZOSEA30490	ebA5375	Sigma-54 dependent DNA-binding response regulator	[TP0054-TP0519 (0.63495165)]
COG0566	COG2204	AZOSEA06620	ebA1246	TRNA/RRNA methyltransferase protein	AZOSEA20660	ebA3662	Sigma-54 dependent DNA-binding response regulator	[TP0054-TP0519 (0.63495165)]
COG0566	COG2204	AZOSEA06620	ebA1246	TRNA/RRNA methyltransferase protein	AZOSEA22100	ebA3894	Response regulator PilR	[TP0054-TP0519 (0.63495165)]
COG0566	COG2204	AZOSEA34300	ebA6008	TRNA/rRNA methyltransferase	AZOSEA22100	ebA3894	Response regulator PilR	[TP0054-TP0519 (0.63495165)]
COG0566	COG2204	AZOSEA34300	ebA6008	TRNA/rRNA methyltransferase	AZOSEA05300	ebA1002	Sigma-54 dependent DNA-binding response regulator	[TP0054-TP0519 (0.63495165)]
COG0566	COG2204	AZOSEA06620	ebA1246	TRNA/RRNA methyltransferase protein	AZOSEA26520	ebA4696	Putative Sigma-54 dependent transcriptional	[TP0054-TP0519 (0.63495165)]
COG0586	COG1061	AZOSEA21340	ebA3787	DedA protein {UniProtKB/TrEMBL:Q5P355}	AZOSEA04210	ebA803	Putative helicase {UniProtKB/TrEMBL:Q5P818}	[TP0779-TP0380 (0.6968711)]
COG0586	COG1061	AZOSEA21340	ebA3787	DedA protein {UniProtKB/TrEMBL:Q5P355}	AZOSEA15080	ebA2682	Putative helicase {UniProtKB/TrEMBL:Q5P4X9}	[TP0779-TP0380 (0.6968711)]
COG0564	COG1200	AZOSEA26680	ebA4725	Pseudouridine synthase {UniProtKB/TrEMBL:Q5P1M1}	AZOSEA12690	ebA2297	RecG-like helicases {UniProtKB/TrEMBL:Q5P5L8}	[TP0339-TP0687 (0.85149276)]
COG0564	COG1200	AZOSEA26680	ebA4725	Pseudouridine synthase {UniProtKB/TrEMBL:Q5P1M1}	AZOSEB00330	p1B53	ATP-dependent DNA helicase	[TP0339-TP0687 (0.85149276)]
COG0564	COG1200	AZOSEA30960	ebA5443	Pseudouridine synthase {UniProtKB/TrEMBL:Q5P0E3}	AZOSEA12690	ebA2297	RecG-like helicases {UniProtKB/TrEMBL:Q5P5L8}	[TP0339-TP0687 (0.85149276)]
COG0564	COG1200	AZOSEA30960	ebA5443	Pseudouridine synthase {UniProtKB/TrEMBL:Q5P0E3}	AZOSEB00330	p1B53	ATP-dependent DNA helicase	[TP0339-TP0687 (0.85149276)]
COG0457	COG2080	AZOSEA10410	c2A200	Hypothetical protein {UniProtKB/TrEMBL:Q5P695}	AZOSEA11410	ebA2063	Small Fe/S-containing subunit of molybdenum	[TP0820-TP0080 (0.6775143)]
COG0457	COG2080	AZOSEA00180	ebA36	Hypothetical protein {UniProtKB/TrEMBL:Q5P971}	AZOSEA20370	ebA3604	4-hydroxybenzoyl-CoA reductase, gamma subunit	[TP0820-TP0080 (0.6775143)]
COG0457	COG2080	AZOSEA10410	c2A200	Hypothetical protein {UniProtKB/TrEMBL:Q5P695}	AZOSEA20370	ebA3604	4-hydroxybenzoyl-CoA reductase, gamma subunit	[TP0820-TP0080 (0.6775143)]
COG0457	COG2080	AZOSEA00180	ebA36	Hypothetical protein {UniProtKB/TrEMBL:Q5P971}	AZOSEA11410	ebA2063	Small Fe/S-containing subunit of molybdenum	[TP0820-TP0080 (0.6775143)]
COG0457	COG2080	AZOSEA07610	ebA1403	Hypothetical protein {UniProtKB/TrEMBL:Q5P727}	AZOSEA20370	ebA3604	4-hydroxybenzoyl-CoA reductase, gamma subunit	[TP0820-TP0080 (0.6775143)]
COG0457	COG2080	AZOSEA07610	ebA1403	Hypothetical protein {UniProtKB/TrEMBL:Q5P727}	AZOSEA11410	ebA2063	Small Fe/S-containing subunit of molybdenum	[TP0820-TP0080 (0.6775143)]
COG0772	COG1115	AZOSEA17140	ebA3041	Rod shape-determining protein	AZOSEA22560	ebA3983	Putative sodium/alanine symporter family protein	[TP0501-TP0998 (0.70629925)]
COG0772	COG1115	AZOSEA07930	ebA1445	Cell division protein FtsW	AZOSEA22560	ebA3983	Putative sodium/alanine symporter family protein	[TP0501-TP0998 (0.70629925)]
COG0457	COG2812	AZOSEA00180	ebA36	Hypothetical protein {UniProtKB/TrEMBL:Q5P971}	AZOSEA06400	ebA1203	DNA polymerase III {UniProtKB/TrEMBL:Q5P7E9}	[TP0067-TP1005 (0.5652097)]
COG0457	COG2812	AZOSEA07610	ebA1403	Hypothetical protein {UniProtKB/TrEMBL:Q5P727}	AZOSEA06400	ebA1203	DNA polymerase III {UniProtKB/TrEMBL:Q5P7E9}	[TP0067-TP1005 (0.5652097)]
COG0457	COG2812	AZOSEA10410	c2A200	Hypothetical protein {UniProtKB/TrEMBL:Q5P695}	AZOSEA06400	ebA1203	DNA polymerase III {UniProtKB/TrEMBL:Q5P7E9}	[TP0067-TP1005 (0.5652097)]
COG0457	COG1396	AZOSEA00180	ebA36	Hypothetical protein {UniProtKB/TrEMBL:Q5P971}	AZOSEA12990	ebB68	Hypothetical protein {UniProtKB/TrEMBL:Q5P5I8}	[TP0648-TP0461 (0.6214171)]
COG0457	COG1396	AZOSEA07610	ebA1403	Hypothetical protein {UniProtKB/TrEMBL:Q5P727}	AZOSEA14040	ebA2491	Hypothetical protein {UniProtKB/TrEMBL:Q5P583}	[TP0648-TP0461 (0.6214171)]
COG0457	COG1396	AZOSEA10410	c2A200	Hypothetical protein {UniProtKB/TrEMBL:Q5P695}	AZOSEA12990	ebB68	Hypothetical protein {UniProtKB/TrEMBL:Q5P5I8}	[TP0648-TP0461 (0.6214171)]
COG0457	COG1396	AZOSEA07610	ebA1403	Hypothetical protein {UniProtKB/TrEMBL:Q5P727}	AZOSEA12990	ebB68	Hypothetical protein {UniProtKB/TrEMBL:Q5P5I8}	[TP0648-TP0461 (0.6214171)]
COG0457	COG1396	AZOSEA00180	ebA36	Hypothetical protein {UniProtKB/TrEMBL:Q5P971}	AZOSEA14040	ebA2491	Hypothetical protein {UniProtKB/TrEMBL:Q5P583}	[TP0648-TP0461 (0.6214171)]
COG0457	COG1396	AZOSEA10410	c2A200	Hypothetical protein {UniProtKB/TrEMBL:Q5P695}	AZOSEA14040	ebA2491	Hypothetical protein {UniProtKB/TrEMBL:Q5P583}	[TP0648-TP0461 (0.6214171)]
COG0237	COG1493	AZOSEA23250	coaE	Dephospho-CoA kinase (EC 2.7.1.24) (Dephosphocoenzyme A kinase)	AZOSEA19150	ebA3390	Putative HPr kinase and phosphatase protein	[TP0296-TP0591 (0.7885255)]
COG0322	COG1432	AZOSEA31590	uvrC	UvrABC system protein C (Protein uvrC) (Excinuclease ABC subunit C)	AZOSEA11790	ebB63	Hypothetical protein {UniProtKB/TrEMBL:Q5P5V7}	[TP0472-TP0894 (0.7171434)]
COG0322	COG1432	AZOSEA26220	ebA4628	Excinuclease Cho, similar to DNA polymerase III	AZOSEA11790	ebB63	Hypothetical protein {UniProtKB/TrEMBL:Q5P5V7}	[TP0472-TP0894 (0.7171434)]
COG0322	COG1432	AZOSEA19730	ebA3500	Nuclease subunit Cho of the excinuclease complex	AZOSEA11790	ebB63	Hypothetical protein {UniProtKB/TrEMBL:Q5P5V7}	[TP0472-TP0894 (0.7171434)]
COG0124	COG0124	AZOSEA06740	hisS	Histidyl-tRNA synthetase (EC 6.1.1.21) (Histidine--tRNA ligase) (HisRS)	AZOSEA06740	hisS	Histidyl-tRNA synthetase (EC 6.1.1.21) (Histidine--tRNA ligase) (HisRS)	[TP0641-TP0641 (0.67365265)]
COG0768	COG0815	AZOSEA07980	ebA1451	Penicillin-binding 3 PBP-3 transmembrane protein	AZOSEA07240	ebA1334	Carbon-nitrogen hydrolase:apolipoprotein	[TP0500-TP0252 (0.87159187)]
COG0768	COG0815	AZOSEA17130	ebA3040	Penicillin-binding protein 2	AZOSEA07240	ebA1334	Carbon-nitrogen hydrolase:apolipoprotein	[TP0500-TP0252 (0.87159187)]
COG0486	COG0803	AZOSEA15920	ebA2841	Thiophene and furan oxidation protein ThdF	AZOSEA09810	ebA1814	ABC transporter, periplasmic binding protein	[TP0550-TP0163 (0.74372905)]
COG0012	COG0608	AZOSEA23430	ebA4139	Predicted GTPase, probably involved in regulation	AZOSEA33000	ebA5815	Exodeoxyribonuclease VII, single-stranded	[TP0124-TP0704 (0.626838)]
COG0739	COG0773	AZOSEA04050	ebA779	Putative peptidase {UniProtKB/TrEMBL:Q5P834}	AZOSEA08050	ebA1466	Putative	[TP0782-TP0341 (0.8145237)]
COG0739	COG0773	AZOSEA04980	ebA932	Peptidase family protein	AZOSEA07910	murC	UDP-N-acetylmuramate--L-alanine ligase (EC 6.3.2.8) (UDP-N- acetylmuramoyl-L-alanine synthetase)	[TP0782-TP0341 (0.8145237)]
COG0739	COG0773	AZOSEA35060	ebA6138	Hypothetical protein {UniProtKB/TrEMBL:Q5NZ83}	AZOSEA08050	ebA1466	Putative	[TP0782-TP0341 (0.8145237)]
COG0739	COG0773	AZOSEA35060	ebA6138	Hypothetical protein {UniProtKB/TrEMBL:Q5NZ83}	AZOSEA07910	murC	UDP-N-acetylmuramate--L-alanine ligase (EC 6.3.2.8) (UDP-N- acetylmuramoyl-L-alanine synthetase)	[TP0782-TP0341 (0.8145237)]
COG0739	COG0773	AZOSEA04980	ebA932	Peptidase family protein	AZOSEA08050	ebA1466	Putative	[TP0782-TP0341 (0.8145237)]
COG0739	COG0773	AZOSEA04050	ebA779	Putative peptidase {UniProtKB/TrEMBL:Q5P834}	AZOSEA07910	murC	UDP-N-acetylmuramate--L-alanine ligase (EC 6.3.2.8) (UDP-N- acetylmuramoyl-L-alanine synthetase)	[TP0782-TP0341 (0.8145237)]
COG0050	COG0457	AZOSEA21550	CAI08280.1	Elongation factor Tu {UniProtKB/TrEMBL:Q5P334}	AZOSEA10410	c2A200	Hypothetical protein {UniProtKB/TrEMBL:Q5P695}	[TP0187-TP0067 (0.7854602)]
COG0050	COG0457	AZOSEA21550	CAI08280.1	Elongation factor Tu {UniProtKB/TrEMBL:Q5P334}	AZOSEA07610	ebA1403	Hypothetical protein {UniProtKB/TrEMBL:Q5P727}	[TP0187-TP0067 (0.7854602)]
COG0050	COG0457	AZOSEA21550	CAI08280.1	Elongation factor Tu {UniProtKB/TrEMBL:Q5P334}	AZOSEA00180	ebA36	Hypothetical protein {UniProtKB/TrEMBL:Q5P971}	[TP0187-TP0067 (0.7854602)]
COG0050	COG0457	AZOSEA21430	CAI08268.1	Elongation factor Tu {UniProtKB/TrEMBL:Q5P334}	AZOSEA10410	c2A200	Hypothetical protein {UniProtKB/TrEMBL:Q5P695}	[TP0187-TP0067 (0.7854602)]
COG0050	COG0457	AZOSEA21430	CAI08268.1	Elongation factor Tu {UniProtKB/TrEMBL:Q5P334}	AZOSEA07610	ebA1403	Hypothetical protein {UniProtKB/TrEMBL:Q5P727}	[TP0187-TP0067 (0.7854602)]
COG0050	COG0457	AZOSEA21430	CAI08268.1	Elongation factor Tu {UniProtKB/TrEMBL:Q5P334}	AZOSEA00180	ebA36	Hypothetical protein {UniProtKB/TrEMBL:Q5P971}	[TP0187-TP0067 (0.7854602)]
COG0257	COG0564	AZOSEA21780	ebC9	50S ribosomal protein L36	AZOSEA30960	ebA5443	Pseudouridine synthase {UniProtKB/TrEMBL:Q5P0E3}	[TP0209-TP0154 (0.634929)]
COG0257	COG0564	AZOSEA21780	ebC9	50S ribosomal protein L36	AZOSEA26680	ebA4725	Pseudouridine synthase {UniProtKB/TrEMBL:Q5P1M1}	[TP0209-TP0154 (0.634929)]
COG0739	COG2239	AZOSEA35060	ebA6138	Hypothetical protein {UniProtKB/TrEMBL:Q5NZ83}	AZOSEA09390	ebA1741	Magnesium transporter {UniProtKB/TrEMBL:Q5P6J7}	[TP0155-TP0917 (0.6343327)]
COG0739	COG2239	AZOSEA04980	ebA932	Peptidase family protein	AZOSEA09390	ebA1741	Magnesium transporter {UniProtKB/TrEMBL:Q5P6J7}	[TP0155-TP0917 (0.6343327)]
COG0739	COG2239	AZOSEA04050	ebA779	Putative peptidase {UniProtKB/TrEMBL:Q5P834}	AZOSEA09390	ebA1741	Magnesium transporter {UniProtKB/TrEMBL:Q5P6J7}	[TP0155-TP0917 (0.6343327)]
COG0457	COG1187	AZOSEA10410	c2A200	Hypothetical protein {UniProtKB/TrEMBL:Q5P695}	AZOSEA03640	ebA713	Pseudouridine synthase {UniProtKB/TrEMBL:Q5P875}	[TP0067-TP0459 (0.6360361)]
COG0457	COG1187	AZOSEA00180	ebA36	Hypothetical protein {UniProtKB/TrEMBL:Q5P971}	AZOSEA35050	ebA6135	Pseudouridylate synthase	[TP0067-TP0459 (0.6360361)]
COG0457	COG1187	AZOSEA07610	ebA1403	Hypothetical protein {UniProtKB/TrEMBL:Q5P727}	AZOSEA23010	ebA4056	Propable 16S pseudouridylate synthase	[TP0067-TP0459 (0.6360361)]
COG0457	COG1187	AZOSEA00180	ebA36	Hypothetical protein {UniProtKB/TrEMBL:Q5P971}	AZOSEA23010	ebA4056	Propable 16S pseudouridylate synthase	[TP0067-TP0459 (0.6360361)]
COG0457	COG1187	AZOSEA10410	c2A200	Hypothetical protein {UniProtKB/TrEMBL:Q5P695}	AZOSEA35050	ebA6135	Pseudouridylate synthase	[TP0067-TP0459 (0.6360361)]
COG0457	COG1187	AZOSEA00180	ebA36	Hypothetical protein {UniProtKB/TrEMBL:Q5P971}	AZOSEA03640	ebA713	Pseudouridine synthase {UniProtKB/TrEMBL:Q5P875}	[TP0067-TP0459 (0.6360361)]
COG0457	COG1187	AZOSEA07610	ebA1403	Hypothetical protein {UniProtKB/TrEMBL:Q5P727}	AZOSEA35050	ebA6135	Pseudouridylate synthase	[TP0067-TP0459 (0.6360361)]
COG0457	COG1187	AZOSEA10410	c2A200	Hypothetical protein {UniProtKB/TrEMBL:Q5P695}	AZOSEA23010	ebA4056	Propable 16S pseudouridylate synthase	[TP0067-TP0459 (0.6360361)]
COG0457	COG1187	AZOSEA07610	ebA1403	Hypothetical protein {UniProtKB/TrEMBL:Q5P727}	AZOSEA16760	ebA2976	Ribosomal small subunit pseudouridine synthase A	[TP0067-TP0459 (0.6360361)]
COG0457	COG1187	AZOSEA10410	c2A200	Hypothetical protein {UniProtKB/TrEMBL:Q5P695}	AZOSEA16760	ebA2976	Ribosomal small subunit pseudouridine synthase A	[TP0067-TP0459 (0.6360361)]
COG0457	COG1187	AZOSEA00180	ebA36	Hypothetical protein {UniProtKB/TrEMBL:Q5P971}	AZOSEA16760	ebA2976	Ribosomal small subunit pseudouridine synthase A	[TP0067-TP0459 (0.6360361)]
COG0457	COG1187	AZOSEA07610	ebA1403	Hypothetical protein {UniProtKB/TrEMBL:Q5P727}	AZOSEA03640	ebA713	Pseudouridine synthase {UniProtKB/TrEMBL:Q5P875}	[TP0067-TP0459 (0.6360361)]
COG0210	COG0305	AZOSEA24890	ebA4390	ATP-dependent DNA helicase	AZOSEB01900	p1B257	Hypothetical protein dnaB	[TP0102-TP0058 (0.8842861)]
COG0210	COG0305	AZOSEA17220	ebA3053	Similar to ATP-dependent DNA helicase,putative	AZOSEA23180	ebA4079	Replicative DNA helicase protein	[TP0102-TP0058 (0.8842861)]
COG0210	COG0305	AZOSEA01470	ebA284	Similar to DNA helicase UvrD	AZOSEA23180	ebA4079	Replicative DNA helicase protein	[TP0102-TP0058 (0.8842861)]
COG0210	COG0305	AZOSEA37640	ebA6583	Predicted DNA helicase {UniProtKB/TrEMBL:Q5NYH5}	AZOSEA23180	ebA4079	Replicative DNA helicase protein	[TP0102-TP0058 (0.8842861)]
COG0210	COG0305	AZOSEA17220	ebA3053	Similar to ATP-dependent DNA helicase,putative	AZOSEB01900	p1B257	Hypothetical protein dnaB	[TP0102-TP0058 (0.8842861)]
COG0210	COG0305	AZOSEA01470	ebA284	Similar to DNA helicase UvrD	AZOSEB01900	p1B257	Hypothetical protein dnaB	[TP0102-TP0058 (0.8842861)]
COG0210	COG0305	AZOSEA24890	ebA4390	ATP-dependent DNA helicase	AZOSEA23180	ebA4079	Replicative DNA helicase protein	[TP0102-TP0058 (0.8842861)]
COG0210	COG0305	AZOSEA37640	ebA6583	Predicted DNA helicase {UniProtKB/TrEMBL:Q5NYH5}	AZOSEB01900	p1B257	Hypothetical protein dnaB	[TP0102-TP0058 (0.8842861)]
COG0621	COG0739	AZOSEA07280	ebA1339	2-methylthioadenine synthetase	AZOSEA04980	ebA932	Peptidase family protein	[TP0269-TP0702 (0.8475093)]
COG0621	COG0739	AZOSEA26760	ebA4733	Radical SAM protein similar to MiaB	AZOSEA04980	ebA932	Peptidase family protein	[TP0269-TP0702 (0.8475093)]
COG0621	COG0739	AZOSEA07280	ebA1339	2-methylthioadenine synthetase	AZOSEA04050	ebA779	Putative peptidase {UniProtKB/TrEMBL:Q5P834}	[TP0269-TP0702 (0.8475093)]
COG0621	COG0739	AZOSEA26760	ebA4733	Radical SAM protein similar to MiaB	AZOSEA35060	ebA6138	Hypothetical protein {UniProtKB/TrEMBL:Q5NZ83}	[TP0269-TP0702 (0.8475093)]
COG0621	COG0739	AZOSEA07280	ebA1339	2-methylthioadenine synthetase	AZOSEA35060	ebA6138	Hypothetical protein {UniProtKB/TrEMBL:Q5NZ83}	[TP0269-TP0702 (0.8475093)]
COG0621	COG0739	AZOSEA26760	ebA4733	Radical SAM protein similar to MiaB	AZOSEA04050	ebA779	Putative peptidase {UniProtKB/TrEMBL:Q5P834}	[TP0269-TP0702 (0.8475093)]
COG0257	COG1057	AZOSEA21780	ebC9	50S ribosomal protein L36	AZOSEA22490	ebA3972	Putative cytidylyltransferase	[TP0209-TP0741 (0.64932555)]
COG1426	COG1652	AZOSEA06760	ebA1262	Hypothetical protein {UniProtKB/TrEMBL:Q5P7B2}	AZOSEA16640	ebA2958	Hypothetical protein {UniProtKB/TrEMBL:Q5P4H4}	[TP0334-TP0042 (0.73505175)]
COG1426	COG1652	AZOSEA06760	ebA1262	Hypothetical protein {UniProtKB/TrEMBL:Q5P7B2}	AZOSEA02280	ebA436	Hypothetical protein {UniProtKB/TrEMBL:Q5P8K9}	[TP0334-TP0042 (0.73505175)]
COG1426	COG1652	AZOSEA06760	ebA1262	Hypothetical protein {UniProtKB/TrEMBL:Q5P7B2}	AZOSEA17300	ebA3069	Hypothetical protein {UniProtKB/TrEMBL:Q5P4A8}	[TP0334-TP0042 (0.73505175)]
