# Supplementary material for: The Binary Protein Interactome of Treponema pallidum – The Syphilis Spirochete
Source: PLoS One. 2008 May 28;3(5):e2292. doi: 10.1371/journal.pone.0002292 (PMC2386257; doi:10.1371/journal.pone.0002292)
Supplement: Data S1 — Predicted protein-protein interactions based on our Treponema pallidum data; zip archive containing 372 files with one file per species. (6.09 MB ZIP) [file pone.0002292.s006.zip › bacteria/Bacillus_anthracis_0581.tab]

261594 Bacillus anthracis 0581
COG A	COG B	Locus Id A	Preferred Name(s) A	Annotation A	Locus Id B	Preferred Name(s) B	Annotation B	T. pallidum interaction
COG0186	COG1475	GBAA0119	rpsQ	30S ribosomal protein S17	GBAA5731	BA_5731	Stage 0 sporulation protein J, putative	[TP0198-TP0271 (0.71912634)]
COG0186	COG1475	GBAA0119	rpsQ	30S ribosomal protein S17	GBAA5729	BA_5729	Stage 0 sporulation protein J	[TP0198-TP0271 (0.71912634)]
COG0617	COG0860	GBAA1559	cca	CCA-adding enzyme (EC 2.7.7.25) (EC 2.7.7.21) (tRNA nucleotidyltransferase) (tRNA adenylyl-/cytidylyl- transferase) (tRNA CCA-pyrophosphorylase) (tRNA-NT)	GBAA2446	BA_2446	N-acetylmuramoyl-L-alanine amidase, family 3	[TP0270-TP0247 (0.76828843)]
COG0617	COG0860	GBAA1559	cca	CCA-adding enzyme (EC 2.7.7.25) (EC 2.7.7.21) (tRNA nucleotidyltransferase) (tRNA adenylyl-/cytidylyl- transferase) (tRNA CCA-pyrophosphorylase) (tRNA-NT)	GBAA0146	BA_0146	Germination-specific N-acetylmuramoyl-L-alanine	[TP0270-TP0247 (0.76828843)]
COG0201	COG0550	GBAA2734	BA_2734	Preprotein translocase, SecY subunit	GBAA_pXO1_0213	top1	DNA topoisomerase 1 (EC 5.99.1.2) (DNA topoisomerase I) (Omega- protein) (Relaxing enzyme) (Untwisting enzyme) (Swivelase)	[TP0208-TP0394 (0.8044664)]
COG0201	COG0550	GBAA0130	BA_0130	Preprotein translocase, SecY subunit	GBAA_pXO1_0213	top1	DNA topoisomerase 1 (EC 5.99.1.2) (DNA topoisomerase I) (Omega- protein) (Relaxing enzyme) (Untwisting enzyme) (Swivelase)	[TP0208-TP0394 (0.8044664)]
COG0201	COG0550	GBAA2734	BA_2734	Preprotein translocase, SecY subunit	GBAA0375	BA_0375	DNA topoisomerase III {UniProtKB/TrEMBL:Q81Z97}	[TP0208-TP0394 (0.8044664)]
COG0201	COG0550	GBAA0130	BA_0130	Preprotein translocase, SecY subunit	GBAA3971	BA_3971	DNA topoisomerase I {UniProtKB/TrEMBL:Q81WK2}	[TP0208-TP0394 (0.8044664)]
COG0201	COG0550	GBAA0130	BA_0130	Preprotein translocase, SecY subunit	GBAA1905	BA_1905	DNA topoisomerase III {UniProtKB/TrEMBL:Q81RY0}	[TP0208-TP0394 (0.8044664)]
COG0201	COG0550	GBAA0130	BA_0130	Preprotein translocase, SecY subunit	GBAA0375	BA_0375	DNA topoisomerase III {UniProtKB/TrEMBL:Q81Z97}	[TP0208-TP0394 (0.8044664)]
COG0201	COG0550	GBAA2734	BA_2734	Preprotein translocase, SecY subunit	GBAA1905	BA_1905	DNA topoisomerase III {UniProtKB/TrEMBL:Q81RY0}	[TP0208-TP0394 (0.8044664)]
COG0201	COG0550	GBAA2734	BA_2734	Preprotein translocase, SecY subunit	GBAA3971	BA_3971	DNA topoisomerase I {UniProtKB/TrEMBL:Q81WK2}	[TP0208-TP0394 (0.8044664)]
COG0693	COG1922	GBAA4722	BA_4722	ThiJ/pfpI family protein	GBAA5669	BA_5669	Glycosyl transferase, WecB/TagA/CpsF family	[TP0445-TP0275 (0.6010877)]
COG0693	COG1922	GBAA1648	BA_1648	ThiJ/pfpI family protein	GBAA5669	BA_5669	Glycosyl transferase, WecB/TagA/CpsF family	[TP0445-TP0275 (0.6010877)]
COG0693	COG1922	GBAA3192	BA_3192	ThiJ/pfpI family protein	GBAA5669	BA_5669	Glycosyl transferase, WecB/TagA/CpsF family	[TP0445-TP0275 (0.6010877)]
COG0693	COG1922	GBAA2657	BA_2657	ThiJ/pfpI family protein	GBAA2868	BA_2868	Glycosyl transferase, WecB/TagA/CpsF family	[TP0445-TP0275 (0.6010877)]
COG0693	COG1922	GBAA2657	BA_2657	ThiJ/pfpI family protein	GBAA5669	BA_5669	Glycosyl transferase, WecB/TagA/CpsF family	[TP0445-TP0275 (0.6010877)]
COG0693	COG1922	GBAA4722	BA_4722	ThiJ/pfpI family protein	GBAA2868	BA_2868	Glycosyl transferase, WecB/TagA/CpsF family	[TP0445-TP0275 (0.6010877)]
COG0693	COG1922	GBAA3715	BA_3715	ThiJ/pfpI family protein	GBAA5669	BA_5669	Glycosyl transferase, WecB/TagA/CpsF family	[TP0445-TP0275 (0.6010877)]
COG0693	COG1922	GBAA4720	BA_4720	ThiJ/pfpI family protein	GBAA2868	BA_2868	Glycosyl transferase, WecB/TagA/CpsF family	[TP0445-TP0275 (0.6010877)]
COG0693	COG1922	GBAA0842	BA_0842	ThiJ/pfpI family protein	GBAA5669	BA_5669	Glycosyl transferase, WecB/TagA/CpsF family	[TP0445-TP0275 (0.6010877)]
COG0693	COG1922	GBAA0842	BA_0842	ThiJ/pfpI family protein	GBAA2868	BA_2868	Glycosyl transferase, WecB/TagA/CpsF family	[TP0445-TP0275 (0.6010877)]
COG0693	COG1922	GBAA1648	BA_1648	ThiJ/pfpI family protein	GBAA2868	BA_2868	Glycosyl transferase, WecB/TagA/CpsF family	[TP0445-TP0275 (0.6010877)]
COG0693	COG1922	GBAA3192	BA_3192	ThiJ/pfpI family protein	GBAA2868	BA_2868	Glycosyl transferase, WecB/TagA/CpsF family	[TP0445-TP0275 (0.6010877)]
COG0693	COG1922	GBAA3715	BA_3715	ThiJ/pfpI family protein	GBAA2868	BA_2868	Glycosyl transferase, WecB/TagA/CpsF family	[TP0445-TP0275 (0.6010877)]
COG0693	COG1922	GBAA4720	BA_4720	ThiJ/pfpI family protein	GBAA5669	BA_5669	Glycosyl transferase, WecB/TagA/CpsF family	[TP0445-TP0275 (0.6010877)]
COG0768	COG2812	GBAA2504	BA_2504	Penicillin-binding protein	GBAA0019	BA_0019	DNA polymerase III, gamma and tau subunits	[TP0500-TP1005 (0.655462)]
COG0768	COG2812	GBAA4055	BA_4055	Penicillin-binding protein	GBAA0019	BA_0019	DNA polymerase III, gamma and tau subunits	[TP0500-TP1005 (0.655462)]
COG0768	COG2812	GBAA4606	BA_4606	Penicillin-binding protein	GBAA0019	BA_0019	DNA polymerase III, gamma and tau subunits	[TP0500-TP1005 (0.655462)]
COG0768	COG2812	GBAA2238	BA_2238	Penicillin-binding protein 3	GBAA0019	BA_0019	DNA polymerase III, gamma and tau subunits	[TP0500-TP1005 (0.655462)]
COG0768	COG2812	GBAA2637	BA_2637	Penicillin-binding protein	GBAA0019	BA_0019	DNA polymerase III, gamma and tau subunits	[TP0500-TP1005 (0.655462)]
COG0768	COG2812	GBAA4497	BA_4497	Penicillin-binding protein	GBAA0019	BA_0019	DNA polymerase III, gamma and tau subunits	[TP0500-TP1005 (0.655462)]
COG0768	COG2812	GBAA4054	BA_4054	Sporulation specific penicillin-binding protein	GBAA0019	BA_0019	DNA polymerase III, gamma and tau subunits	[TP0500-TP1005 (0.655462)]
COG0768	COG2812	GBAA2648	BA_2648	Penicillin-binding protein	GBAA0019	BA_0019	DNA polymerase III, gamma and tau subunits	[TP0500-TP1005 (0.655462)]
COG0051	COG0693	GBAA0109	rpsJ	30S ribosomal protein S10	GBAA3715	BA_3715	ThiJ/pfpI family protein	[TP0188-TP0445 (0.6307204)]
COG0051	COG0693	GBAA0109	rpsJ	30S ribosomal protein S10	GBAA0842	BA_0842	ThiJ/pfpI family protein	[TP0188-TP0445 (0.6307204)]
COG0051	COG0693	GBAA0109	rpsJ	30S ribosomal protein S10	GBAA4720	BA_4720	ThiJ/pfpI family protein	[TP0188-TP0445 (0.6307204)]
COG0051	COG0693	GBAA0109	rpsJ	30S ribosomal protein S10	GBAA2657	BA_2657	ThiJ/pfpI family protein	[TP0188-TP0445 (0.6307204)]
COG0051	COG0693	GBAA0109	rpsJ	30S ribosomal protein S10	GBAA4722	BA_4722	ThiJ/pfpI family protein	[TP0188-TP0445 (0.6307204)]
COG0051	COG0693	GBAA0109	rpsJ	30S ribosomal protein S10	GBAA1648	BA_1648	ThiJ/pfpI family protein	[TP0188-TP0445 (0.6307204)]
COG0051	COG0693	GBAA0109	rpsJ	30S ribosomal protein S10	GBAA3192	BA_3192	ThiJ/pfpI family protein	[TP0188-TP0445 (0.6307204)]
COG0090	COG0223	GBAA0113	rplB	50S ribosomal protein L2	GBAA4004	fmt	Methionyl-tRNA formyltransferase (EC 2.1.2.9)	[TP0192-TP0756 (0.8610547)]
COG0632	COG2255	GBAA4651	ruvA	Holliday junction DNA ATP-dependent helicase ruvA (EC 3.6.1.-)	GBAA4650	ruvB	Holliday junction ATP-dependent DNA helicase ruvB (EC 3.6.1.-)	[TP0543-TP0162 (0.9659884)]
COG0125	COG0586	GBAA0027	tmk	Thymidylate kinase {UniProtKB/Swiss-Prot:Q81W11}	GBAA5272	BA_5272	DedA protein {UniProtKB/TrEMBL:Q81XG5}	[TP0354-TP0779 (0.67954355)]
COG0125	COG0586	GBAA0027	tmk	Thymidylate kinase {UniProtKB/Swiss-Prot:Q81W11}	GBAA0810	BA_0810	DedA family protein {UniProtKB/TrEMBL:Q81UQ3}	[TP0354-TP0779 (0.67954355)]
COG0125	COG0586	GBAA0027	tmk	Thymidylate kinase {UniProtKB/Swiss-Prot:Q81W11}	GBAA0415	BA_0415	DedA family protein {UniProtKB/TrEMBL:Q81Z58}	[TP0354-TP0779 (0.67954355)]
COG0125	COG0586	GBAA0027	tmk	Thymidylate kinase {UniProtKB/Swiss-Prot:Q81W11}	GBAA5082	BA_5082	DedA family protein {UniProtKB/TrEMBL:Q81KB9}	[TP0354-TP0779 (0.67954355)]
COG0125	COG0586	GBAA0027	tmk	Thymidylate kinase {UniProtKB/Swiss-Prot:Q81W11}	GBAA2842	BA_2842	DedA family protein {UniProtKB/TrEMBL:Q81PG4}	[TP0354-TP0779 (0.67954355)]
COG0125	COG0586	GBAA0027	tmk	Thymidylate kinase {UniProtKB/Swiss-Prot:Q81W11}	GBAA2048	BA_2048	DedA family protein {UniProtKB/TrEMBL:Q81RJ6}	[TP0354-TP0779 (0.67954355)]
COG0257	COG0577	GBAA0134	GBAA0134	50S ribosomal protein L36	GBAA4667	BA_4667	ABC transporter, permease protein	[TP0209-TP0962 (0.5903608)]
COG0257	COG0577	GBAA0134	GBAA0134	50S ribosomal protein L36	GBAA5084	BA_5084	ABC transporter, permease protein	[TP0209-TP0962 (0.5903608)]
COG0257	COG0577	GBAA0134	GBAA0134	50S ribosomal protein L36	GBAA0797	BA_0797	ABC transporter, permease protein, putative	[TP0209-TP0962 (0.5903608)]
COG0257	COG0577	GBAA0134	GBAA0134	50S ribosomal protein L36	GBAA4996	BA_4996	ABC transporter, permease protein, putative	[TP0209-TP0962 (0.5903608)]
COG0257	COG0577	GBAA0134	GBAA0134	50S ribosomal protein L36	GBAA5090	BA_5090	Permease, putative {UniProtKB/TrEMBL:Q81KB2}	[TP0209-TP0962 (0.5903608)]
COG0257	COG0577	GBAA0134	GBAA0134	50S ribosomal protein L36	GBAA5495	BA_5495	ABC transporter, permease protein	[TP0209-TP0962 (0.5903608)]
COG0257	COG0577	GBAA0134	GBAA0134	50S ribosomal protein L36	GBAA3256	BA_3256	ABC transporter, permease protein, putative	[TP0209-TP0962 (0.5903608)]
COG0257	COG0577	GBAA0134	GBAA0134	50S ribosomal protein L36	GBAA2390	BA_2390	ABC transporter, permease protein, putative	[TP0209-TP0962 (0.5903608)]
COG0257	COG0577	GBAA0134	GBAA0134	50S ribosomal protein L36	GBAA4668	BA_4668	ABC transporter, permease protein	[TP0209-TP0962 (0.5903608)]
COG0457	COG1653	GBAA4624	BA_4624	TPR domain protein {UniProtKB/TrEMBL:Q81LJ3}	GBAA0569	BA_0569	Glycerol-3-phosphate ABC transporter,	[TP0067-TP0074 (0.6656524)]
COG0457	COG1653	GBAA_pXO1_0205	AAT35494.1	Response regulator, putative	GBAA0569	BA_0569	Glycerol-3-phosphate ABC transporter,	[TP0067-TP0074 (0.6656524)]
COG0457	COG1653	GBAA3417	BA_3417	TPR domain protein {UniProtKB/TrEMBL:Q81N02}	GBAA0569	BA_0569	Glycerol-3-phosphate ABC transporter,	[TP0067-TP0074 (0.6656524)]
COG0457	COG1653	GBAA5388	BA_5388	TPR domain protein {UniProtKB/TrEMBL:Q81X55}	GBAA0569	BA_0569	Glycerol-3-phosphate ABC transporter,	[TP0067-TP0074 (0.6656524)]
COG0457	COG1653	GBAA3760	GBAA3760	Prophage LambdaBa01, TPR domain protein, putative	GBAA0569	BA_0569	Glycerol-3-phosphate ABC transporter,	[TP0067-TP0074 (0.6656524)]
COG0457	COG1653	GBAA1017	BA_1017	TPR domain protein {UniProtKB/TrEMBL:Q81U67}	GBAA0569	BA_0569	Glycerol-3-phosphate ABC transporter,	[TP0067-TP0074 (0.6656524)]
COG0457	COG1653	GBAA2928	BA_2928	TPR domain protein {UniProtKB/TrEMBL:Q81P88}	GBAA0569	BA_0569	Glycerol-3-phosphate ABC transporter,	[TP0067-TP0074 (0.6656524)]
COG0457	COG1653	GBAA0597	BA_0597	Transcriptional regulator/TPR domain protein	GBAA0569	BA_0569	Glycerol-3-phosphate ABC transporter,	[TP0067-TP0074 (0.6656524)]
COG0457	COG1653	GBAA1163	BA_1163	DNA-binding protein {UniProtKB/TrEMBL:Q81TU5}	GBAA0569	BA_0569	Glycerol-3-phosphate ABC transporter,	[TP0067-TP0074 (0.6656524)]
COG0457	COG1653	GBAA1541	BA_1541	TPR domain protein {UniProtKB/TrEMBL:Q81SV4}	GBAA0569	BA_0569	Glycerol-3-phosphate ABC transporter,	[TP0067-TP0074 (0.6656524)]
COG0457	COG1653	GBAA3284	BA_3284	TPR domain protein {UniProtKB/TrEMBL:Q81NC6}	GBAA0569	BA_0569	Glycerol-3-phosphate ABC transporter,	[TP0067-TP0074 (0.6656524)]
COG0457	COG1653	GBAA2522	BA_2522	Hypothetical protein {UniProtKB/TrEMBL:Q81QB0}	GBAA0569	BA_0569	Glycerol-3-phosphate ABC transporter,	[TP0067-TP0074 (0.6656524)]
COG1291	COG1684	GBAA4748	BA_4748	Chemotaxis protein MotA	GBAA1714	BA_1714	Flagellar biosynthetic protein FliR	[TP0725-TP0716 (0.9601814)]
COG1291	COG1684	GBAA1658	BA_1658	Chemotaxis protein MotA, putative	GBAA1714	BA_1714	Flagellar biosynthetic protein FliR	[TP0725-TP0716 (0.9601814)]
COG0222	COG0802	GBAA0100	rplL	50S ribosomal protein L7/L12	GBAA0258	BA_0258	Hypothetical protein {UniProtKB/TrEMBL:Q81VF0}	[TP0240-TP0875 (0.8481433)]
COG0495	COG1214	GBAA4991	leuS	Leucyl-tRNA synthetase (EC 6.1.1.4) (Leucine--tRNA ligase) (LeuRS)	GBAA0259	BA_0259	Hypothetical protein {UniProtKB/TrEMBL:Q81VE9}	[TP0586-TP0876 (0.5571989)]
COG0192	COG0592	GBAA5017	metK	S-adenosylmethionine synthetase (EC 2.5.1.6) (Methionine adenosyltransferase) (AdoMet synthetase) (MAT)	GBAA0002	BA_0002	DNA polymerase III, beta subunit	[TP0794-TP0002 (0.8412751)]
COG0192	COG0592	GBAA5017	metK	S-adenosylmethionine synthetase (EC 2.5.1.6) (Methionine adenosyltransferase) (AdoMet synthetase) (MAT)	GBAA2684	BA_2684	DNA polymerase III, beta subunit	[TP0794-TP0002 (0.8412751)]
COG0125	COG0457	GBAA0027	tmk	Thymidylate kinase {UniProtKB/Swiss-Prot:Q81W11}	GBAA1017	BA_1017	TPR domain protein {UniProtKB/TrEMBL:Q81U67}	[TP0354-TP0648 (0.5206915)]
COG0125	COG0457	GBAA0027	tmk	Thymidylate kinase {UniProtKB/Swiss-Prot:Q81W11}	GBAA0597	BA_0597	Transcriptional regulator/TPR domain protein	[TP0354-TP0648 (0.5206915)]
COG0125	COG0457	GBAA0027	tmk	Thymidylate kinase {UniProtKB/Swiss-Prot:Q81W11}	GBAA5388	BA_5388	TPR domain protein {UniProtKB/TrEMBL:Q81X55}	[TP0354-TP0648 (0.5206915)]
COG0125	COG0457	GBAA0027	tmk	Thymidylate kinase {UniProtKB/Swiss-Prot:Q81W11}	GBAA1541	BA_1541	TPR domain protein {UniProtKB/TrEMBL:Q81SV4}	[TP0354-TP0648 (0.5206915)]
COG0125	COG0457	GBAA0027	tmk	Thymidylate kinase {UniProtKB/Swiss-Prot:Q81W11}	GBAA1163	BA_1163	DNA-binding protein {UniProtKB/TrEMBL:Q81TU5}	[TP0354-TP0648 (0.5206915)]
COG0125	COG0457	GBAA0027	tmk	Thymidylate kinase {UniProtKB/Swiss-Prot:Q81W11}	GBAA3284	BA_3284	TPR domain protein {UniProtKB/TrEMBL:Q81NC6}	[TP0354-TP0648 (0.5206915)]
COG0125	COG0457	GBAA0027	tmk	Thymidylate kinase {UniProtKB/Swiss-Prot:Q81W11}	GBAA2522	BA_2522	Hypothetical protein {UniProtKB/TrEMBL:Q81QB0}	[TP0354-TP0648 (0.5206915)]
COG0125	COG0457	GBAA0027	tmk	Thymidylate kinase {UniProtKB/Swiss-Prot:Q81W11}	GBAA2928	BA_2928	TPR domain protein {UniProtKB/TrEMBL:Q81P88}	[TP0354-TP0648 (0.5206915)]
COG0125	COG0457	GBAA0027	tmk	Thymidylate kinase {UniProtKB/Swiss-Prot:Q81W11}	GBAA3417	BA_3417	TPR domain protein {UniProtKB/TrEMBL:Q81N02}	[TP0354-TP0648 (0.5206915)]
COG0125	COG0457	GBAA0027	tmk	Thymidylate kinase {UniProtKB/Swiss-Prot:Q81W11}	GBAA4624	BA_4624	TPR domain protein {UniProtKB/TrEMBL:Q81LJ3}	[TP0354-TP0648 (0.5206915)]
COG0125	COG0457	GBAA0027	tmk	Thymidylate kinase {UniProtKB/Swiss-Prot:Q81W11}	GBAA_pXO1_0205	AAT35494.1	Response regulator, putative	[TP0354-TP0648 (0.5206915)]
COG0125	COG0457	GBAA0027	tmk	Thymidylate kinase {UniProtKB/Swiss-Prot:Q81W11}	GBAA3760	GBAA3760	Prophage LambdaBa01, TPR domain protein, putative	[TP0354-TP0648 (0.5206915)]
COG0860	COG1396	GBAA0146	BA_0146	Germination-specific N-acetylmuramoyl-L-alanine	GBAA1292	BA_1292	Transcriptional regulator SinR	[TP0247-TP0461 (0.8100859)]
COG0860	COG1396	GBAA0146	BA_0146	Germination-specific N-acetylmuramoyl-L-alanine	GBAA1022	GBAA1022	DNA-binding protein {UniProtKB/TrEMBL:Q6F0C4}	[TP0247-TP0461 (0.8100859)]
COG0860	COG1396	GBAA0146	BA_0146	Germination-specific N-acetylmuramoyl-L-alanine	GBAA4590	BA_4590	DNA-binding protein {UniProtKB/TrEMBL:Q81LM6}	[TP0247-TP0461 (0.8100859)]
COG0860	COG1396	GBAA0146	BA_0146	Germination-specific N-acetylmuramoyl-L-alanine	GBAA2448	BA_2448	DNA-binding protein {UniProtKB/TrEMBL:Q81QH7}	[TP0247-TP0461 (0.8100859)]
COG0860	COG1396	GBAA2446	BA_2446	N-acetylmuramoyl-L-alanine amidase, family 3	GBAA2448	BA_2448	DNA-binding protein {UniProtKB/TrEMBL:Q81QH7}	[TP0247-TP0461 (0.8100859)]
COG0860	COG1396	GBAA2446	BA_2446	N-acetylmuramoyl-L-alanine amidase, family 3	GBAA1781	BA_1781	DNA-binding protein {UniProtKB/TrEMBL:Q81S88}	[TP0247-TP0461 (0.8100859)]
COG0860	COG1396	GBAA2446	BA_2446	N-acetylmuramoyl-L-alanine amidase, family 3	GBAA1022	GBAA1022	DNA-binding protein {UniProtKB/TrEMBL:Q6F0C4}	[TP0247-TP0461 (0.8100859)]
COG0860	COG1396	GBAA2446	BA_2446	N-acetylmuramoyl-L-alanine amidase, family 3	GBAA3138	BA_3138	Transcriptional regulator AnsR	[TP0247-TP0461 (0.8100859)]
COG0860	COG1396	GBAA0146	BA_0146	Germination-specific N-acetylmuramoyl-L-alanine	GBAA1781	BA_1781	DNA-binding protein {UniProtKB/TrEMBL:Q81S88}	[TP0247-TP0461 (0.8100859)]
COG0860	COG1396	GBAA0146	BA_0146	Germination-specific N-acetylmuramoyl-L-alanine	GBAA3138	BA_3138	Transcriptional regulator AnsR	[TP0247-TP0461 (0.8100859)]
COG0860	COG1396	GBAA2446	BA_2446	N-acetylmuramoyl-L-alanine amidase, family 3	GBAA4590	BA_4590	DNA-binding protein {UniProtKB/TrEMBL:Q81LM6}	[TP0247-TP0461 (0.8100859)]
COG0860	COG1396	GBAA0146	BA_0146	Germination-specific N-acetylmuramoyl-L-alanine	GBAA4740	BA_4740	DNA-binding protein {UniProtKB/TrEMBL:Q81L88}	[TP0247-TP0461 (0.8100859)]
COG0860	COG1396	GBAA0146	BA_0146	Germination-specific N-acetylmuramoyl-L-alanine	GBAA2414	BA_2414	DNA-binding protein {UniProtKB/TrEMBL:Q81QL0}	[TP0247-TP0461 (0.8100859)]
COG0860	COG1396	GBAA2446	BA_2446	N-acetylmuramoyl-L-alanine amidase, family 3	GBAA2414	BA_2414	DNA-binding protein {UniProtKB/TrEMBL:Q81QL0}	[TP0247-TP0461 (0.8100859)]
COG0860	COG1396	GBAA0146	BA_0146	Germination-specific N-acetylmuramoyl-L-alanine	GBAA0074	BA_0074	DNA-binding protein {UniProtKB/TrEMBL:Q81VW5}	[TP0247-TP0461 (0.8100859)]
COG0860	COG1396	GBAA2446	BA_2446	N-acetylmuramoyl-L-alanine amidase, family 3	GBAA4740	BA_4740	DNA-binding protein {UniProtKB/TrEMBL:Q81L88}	[TP0247-TP0461 (0.8100859)]
COG0860	COG1396	GBAA2446	BA_2446	N-acetylmuramoyl-L-alanine amidase, family 3	GBAA1292	BA_1292	Transcriptional regulator SinR	[TP0247-TP0461 (0.8100859)]
COG0860	COG1396	GBAA2446	BA_2446	N-acetylmuramoyl-L-alanine amidase, family 3	GBAA3829	GBAA3829	Hypothetical protein {UniProtKB/TrEMBL:Q81XT9}	[TP0247-TP0461 (0.8100859)]
COG0860	COG1396	GBAA2446	BA_2446	N-acetylmuramoyl-L-alanine amidase, family 3	GBAA0074	BA_0074	DNA-binding protein {UniProtKB/TrEMBL:Q81VW5}	[TP0247-TP0461 (0.8100859)]
COG0860	COG1396	GBAA0146	BA_0146	Germination-specific N-acetylmuramoyl-L-alanine	GBAA3829	GBAA3829	Hypothetical protein {UniProtKB/TrEMBL:Q81XT9}	[TP0247-TP0461 (0.8100859)]
COG0860	COG1396	GBAA0146	BA_0146	Germination-specific N-acetylmuramoyl-L-alanine	GBAA0432	GBAA0432	Prophage LambdaBa04, DNA-binding protein	[TP0247-TP0461 (0.8100859)]
COG0860	COG1396	GBAA2446	BA_2446	N-acetylmuramoyl-L-alanine amidase, family 3	GBAA0432	GBAA0432	Prophage LambdaBa04, DNA-binding protein	[TP0247-TP0461 (0.8100859)]
COG0265	COG0333	GBAA3660	BA_3660	Serine protease {UniProtKB/TrEMBL:Q81Y95}	GBAA4062	rpmF	50S ribosomal protein L32	[TP0773-TP0807 (0.5060325)]
COG0265	COG0333	GBAA5412	BA_5412	Membrane protein, putative	GBAA4062	rpmF	50S ribosomal protein L32	[TP0773-TP0807 (0.5060325)]
COG0265	COG0333	GBAA5710	BA_5710	Serine protease {UniProtKB/TrEMBL:Q81JJ5}	GBAA4062	rpmF	50S ribosomal protein L32	[TP0773-TP0807 (0.5060325)]
COG0802	COG0860	GBAA0258	BA_0258	Hypothetical protein {UniProtKB/TrEMBL:Q81VF0}	GBAA2446	BA_2446	N-acetylmuramoyl-L-alanine amidase, family 3	[TP0875-TP0247 (0.90700364)]
COG0802	COG0860	GBAA0258	BA_0258	Hypothetical protein {UniProtKB/TrEMBL:Q81VF0}	GBAA0146	BA_0146	Germination-specific N-acetylmuramoyl-L-alanine	[TP0875-TP0247 (0.90700364)]
COG0265	COG1774	GBAA5710	BA_5710	Serine protease {UniProtKB/TrEMBL:Q81JJ5}	GBAA0029	BA_0029	Hypothetical protein {UniProtKB/TrEMBL:Q81W09}	[TP0773-TP0046 (0.558835)]
COG0265	COG1774	GBAA3660	BA_3660	Serine protease {UniProtKB/TrEMBL:Q81Y95}	GBAA0029	BA_0029	Hypothetical protein {UniProtKB/TrEMBL:Q81W09}	[TP0773-TP0046 (0.558835)]
COG0265	COG1774	GBAA5412	BA_5412	Membrane protein, putative	GBAA0029	BA_0029	Hypothetical protein {UniProtKB/TrEMBL:Q81W09}	[TP0773-TP0046 (0.558835)]
COG0495	COG0761	GBAA4991	leuS	Leucyl-tRNA synthetase (EC 6.1.1.4) (Leucine--tRNA ligase) (LeuRS)	GBAA4511	lytB	4-hydroxy-3-methylbut-2-enyl diphosphate reductase (EC 1.17.1.2)	[TP0586-TP0547 (0.63095015)]
COG1536	COG1677	GBAA1679	BA_1679	Flagellar motor switch protein FliG	GBAA1676	BA_1676	Flagellar hook-basal body complex protein FliE,	[TP0026-TP0398 (0.81876683)]
COG0820	COG2812	GBAA4002	BA_4002	Hypothetical protein {UniProtKB/TrEMBL:Q81WH4}	GBAA0019	BA_0019	DNA polymerase III, gamma and tau subunits	[TP0068-TP1005 (0.60435057)]
COG0771	COG1815	GBAA4051	murD	UDP-N-acetylmuramoylalanine--D-glutamate ligase (EC 6.3.2.9) (UDP-N- acetylmuramoyl-L-alanyl-D-glutamate synthetase) (D-glutamic acid- adding enzyme)	GBAA1674	BA_1674	Flagellar basal-body rod protein FlgB	[TP0903-TP0396 (0.6336193)]
COG0272	COG1396	GBAA0306	BA_0306	DNA ligase, NAD-dependent	GBAA0432	GBAA0432	Prophage LambdaBa04, DNA-binding protein	[TP0634-TP0461 (0.7134334)]
COG0272	COG1396	GBAA0306	BA_0306	DNA ligase, NAD-dependent	GBAA4740	BA_4740	DNA-binding protein {UniProtKB/TrEMBL:Q81L88}	[TP0634-TP0461 (0.7134334)]
COG0272	COG1396	GBAA0306	BA_0306	DNA ligase, NAD-dependent	GBAA4590	BA_4590	DNA-binding protein {UniProtKB/TrEMBL:Q81LM6}	[TP0634-TP0461 (0.7134334)]
COG0272	COG1396	GBAA0306	BA_0306	DNA ligase, NAD-dependent	GBAA2448	BA_2448	DNA-binding protein {UniProtKB/TrEMBL:Q81QH7}	[TP0634-TP0461 (0.7134334)]
COG0272	COG1396	GBAA0306	BA_0306	DNA ligase, NAD-dependent	GBAA3138	BA_3138	Transcriptional regulator AnsR	[TP0634-TP0461 (0.7134334)]
COG0272	COG1396	GBAA0306	BA_0306	DNA ligase, NAD-dependent	GBAA2414	BA_2414	DNA-binding protein {UniProtKB/TrEMBL:Q81QL0}	[TP0634-TP0461 (0.7134334)]
COG0272	COG1396	GBAA0306	BA_0306	DNA ligase, NAD-dependent	GBAA1022	GBAA1022	DNA-binding protein {UniProtKB/TrEMBL:Q6F0C4}	[TP0634-TP0461 (0.7134334)]
COG0272	COG1396	GBAA0306	BA_0306	DNA ligase, NAD-dependent	GBAA1781	BA_1781	DNA-binding protein {UniProtKB/TrEMBL:Q81S88}	[TP0634-TP0461 (0.7134334)]
COG0272	COG1396	GBAA0306	BA_0306	DNA ligase, NAD-dependent	GBAA3829	GBAA3829	Hypothetical protein {UniProtKB/TrEMBL:Q81XT9}	[TP0634-TP0461 (0.7134334)]
COG0272	COG1396	GBAA0306	BA_0306	DNA ligase, NAD-dependent	GBAA1292	BA_1292	Transcriptional regulator SinR	[TP0634-TP0461 (0.7134334)]
COG0272	COG1396	GBAA0306	BA_0306	DNA ligase, NAD-dependent	GBAA0074	BA_0074	DNA-binding protein {UniProtKB/TrEMBL:Q81VW5}	[TP0634-TP0461 (0.7134334)]
COG1509	COG1509	GBAA2300	BA_2300	L-lysine 2,3-aminomutase	GBAA2300	BA_2300	L-lysine 2,3-aminomutase	[TP0121-TP0121 (0.7367639)]
COG0577	COG0845	GBAA3256	BA_3256	ABC transporter, permease protein, putative	GBAA0799	BA_0799	Hypothetical protein {UniProtKB/TrEMBL:Q81UR3}	[TP0963-TP0965 (0.93032813)]
COG0577	COG0845	GBAA5090	BA_5090	Permease, putative {UniProtKB/TrEMBL:Q81KB2}	GBAA5497	BA_5497	Efflux transporter, RND family, MFP subunit	[TP0963-TP0965 (0.93032813)]
COG0577	COG0845	GBAA4668	BA_4668	ABC transporter, permease protein	GBAA0799	BA_0799	Hypothetical protein {UniProtKB/TrEMBL:Q81UR3}	[TP0963-TP0965 (0.93032813)]
COG0577	COG0845	GBAA4667	BA_4667	ABC transporter, permease protein	GBAA5497	BA_5497	Efflux transporter, RND family, MFP subunit	[TP0963-TP0965 (0.93032813)]
COG0577	COG0845	GBAA0797	BA_0797	ABC transporter, permease protein, putative	GBAA0799	BA_0799	Hypothetical protein {UniProtKB/TrEMBL:Q81UR3}	[TP0963-TP0965 (0.93032813)]
COG0577	COG0845	GBAA5495	BA_5495	ABC transporter, permease protein	GBAA5497	BA_5497	Efflux transporter, RND family, MFP subunit	[TP0963-TP0965 (0.93032813)]
COG0577	COG0845	GBAA5084	BA_5084	ABC transporter, permease protein	GBAA0799	BA_0799	Hypothetical protein {UniProtKB/TrEMBL:Q81UR3}	[TP0963-TP0965 (0.93032813)]
COG0577	COG0845	GBAA4996	BA_4996	ABC transporter, permease protein, putative	GBAA0799	BA_0799	Hypothetical protein {UniProtKB/TrEMBL:Q81UR3}	[TP0963-TP0965 (0.93032813)]
COG0577	COG0845	GBAA3256	BA_3256	ABC transporter, permease protein, putative	GBAA5497	BA_5497	Efflux transporter, RND family, MFP subunit	[TP0963-TP0965 (0.93032813)]
COG0577	COG0845	GBAA0797	BA_0797	ABC transporter, permease protein, putative	GBAA5497	BA_5497	Efflux transporter, RND family, MFP subunit	[TP0963-TP0965 (0.93032813)]
COG0577	COG0845	GBAA4996	BA_4996	ABC transporter, permease protein, putative	GBAA5497	BA_5497	Efflux transporter, RND family, MFP subunit	[TP0963-TP0965 (0.93032813)]
COG0577	COG0845	GBAA4667	BA_4667	ABC transporter, permease protein	GBAA0799	BA_0799	Hypothetical protein {UniProtKB/TrEMBL:Q81UR3}	[TP0963-TP0965 (0.93032813)]
COG0577	COG0845	GBAA5090	BA_5090	Permease, putative {UniProtKB/TrEMBL:Q81KB2}	GBAA0799	BA_0799	Hypothetical protein {UniProtKB/TrEMBL:Q81UR3}	[TP0963-TP0965 (0.93032813)]
COG0577	COG0845	GBAA2390	BA_2390	ABC transporter, permease protein, putative	GBAA0799	BA_0799	Hypothetical protein {UniProtKB/TrEMBL:Q81UR3}	[TP0963-TP0965 (0.93032813)]
COG0577	COG0845	GBAA4668	BA_4668	ABC transporter, permease protein	GBAA5497	BA_5497	Efflux transporter, RND family, MFP subunit	[TP0963-TP0965 (0.93032813)]
COG0577	COG0845	GBAA2390	BA_2390	ABC transporter, permease protein, putative	GBAA5497	BA_5497	Efflux transporter, RND family, MFP subunit	[TP0963-TP0965 (0.93032813)]
COG0577	COG0845	GBAA5495	BA_5495	ABC transporter, permease protein	GBAA0799	BA_0799	Hypothetical protein {UniProtKB/TrEMBL:Q81UR3}	[TP0963-TP0965 (0.93032813)]
COG0577	COG0845	GBAA5084	BA_5084	ABC transporter, permease protein	GBAA5497	BA_5497	Efflux transporter, RND family, MFP subunit	[TP0963-TP0965 (0.93032813)]
COG0333	COG1077	GBAA4062	rpmF	50S ribosomal protein L32	GBAA4684	BA_4684	Rod shape-determining protein MreB	[TP0807-TP0497 (0.61855906)]
COG0333	COG1077	GBAA4062	rpmF	50S ribosomal protein L32	GBAA5520	BA_5520	Mbl protein {UniProtKB/TrEMBL:Q81K21}	[TP0807-TP0497 (0.61855906)]
COG0234	COG1200	GBAA0266	groS	10 kDa chaperonin (Protein Cpn10) (groES protein)	GBAA3993	BA_3993	ATP-dependent DNA helicase RecG	[TP1013-TP0687 (0.84594196)]
COG1121	COG1345	GBAA3191	BA_3191	ABC transporter, ATP-binding protein	GBAA1671	BA_1671	Flagellar hook-associated FliD, putative	[TP0035-TP0872 (0.6931363)]
COG1121	COG1345	GBAA4505	BA_4505	Cation ABC transporter, ATP-binding protein,	GBAA1671	BA_1671	Flagellar hook-associated FliD, putative	[TP0035-TP0872 (0.6931363)]
COG1671	COG2812	GBAA3063	BAS2849	UPF0178 protein BA_3063/GBAA3063/BAS2849	GBAA0019	BA_0019	DNA polymerase III, gamma and tau subunits	[TP0845-TP1005 (0.5704539)]
COG0257	COG1253	GBAA0134	GBAA0134	50S ribosomal protein L36	GBAA2288	BA_2288	CBS domain protein {UniProtKB/TrEMBL:Q81QX7}	[TP0209-TP0027 (0.74441797)]
COG0257	COG1253	GBAA0134	GBAA0134	50S ribosomal protein L36	GBAA3422	BA_3422	CBS domain protein {UniProtKB/TrEMBL:Q81MZ7}	[TP0209-TP0027 (0.74441797)]
COG0257	COG1253	GBAA0134	GBAA0134	50S ribosomal protein L36	GBAA2059	BA_2059	CBS domain protein {UniProtKB/TrEMBL:Q81RI6}	[TP0209-TP0027 (0.74441797)]
COG0257	COG1253	GBAA0134	GBAA0134	50S ribosomal protein L36	GBAA0608	BA_0608	CBS domain protein {UniProtKB/TrEMBL:Q81V91}	[TP0209-TP0027 (0.74441797)]
COG0608	COG2206	GBAA4639	BA_4639	Single-stranded-DNA-specific exonuclease RecJ	GBAA0975	BA_0975	HD domain protein {UniProtKB/TrEMBL:Q81UA6}	[TP0704-TP0912 (0.7469796)]
COG0060	COG0681	GBAA4034	ileS1	Isoleucyl-tRNA synthetase 1 (EC 6.1.1.5) (Isoleucine--tRNA ligase 1) (IleRS 1)	GBAA1287	BA_1287	Signal peptidase I {UniProtKB/TrEMBL:Q81TI5}	[TP0452-TP0185 (0.79878455)]
COG0060	COG0681	GBAA4034	ileS1	Isoleucyl-tRNA synthetase 1 (EC 6.1.1.5) (Isoleucine--tRNA ligase 1) (IleRS 1)	GBAA3977	BA_3977	Signal peptidase I {UniProtKB/TrEMBL:Q81WJ7}	[TP0452-TP0185 (0.79878455)]
COG0060	COG0681	GBAA4034	ileS1	Isoleucyl-tRNA synthetase 1 (EC 6.1.1.5) (Isoleucine--tRNA ligase 1) (IleRS 1)	GBAA3086	BA_3086	Signal peptidase I {UniProtKB/TrEMBL:Q81NT8}	[TP0452-TP0185 (0.79878455)]
COG0060	COG0681	GBAA2181	ileS2	Isoleucyl-tRNA synthetase 2 (EC 6.1.1.5) (Isoleucine--tRNA ligase 2) (IleRS 2)	GBAA3977	BA_3977	Signal peptidase I {UniProtKB/TrEMBL:Q81WJ7}	[TP0452-TP0185 (0.79878455)]
COG0060	COG0681	GBAA2181	ileS2	Isoleucyl-tRNA synthetase 2 (EC 6.1.1.5) (Isoleucine--tRNA ligase 2) (IleRS 2)	GBAA1140	BA_1140	Signal peptidase I {UniProtKB/TrEMBL:Q81TW3}	[TP0452-TP0185 (0.79878455)]
COG0060	COG0681	GBAA2181	ileS2	Isoleucyl-tRNA synthetase 2 (EC 6.1.1.5) (Isoleucine--tRNA ligase 2) (IleRS 2)	GBAA3086	BA_3086	Signal peptidase I {UniProtKB/TrEMBL:Q81NT8}	[TP0452-TP0185 (0.79878455)]
COG0060	COG0681	GBAA4034	ileS1	Isoleucyl-tRNA synthetase 1 (EC 6.1.1.5) (Isoleucine--tRNA ligase 1) (IleRS 1)	GBAA_pXO2_0073	AAT29003.2	Signal peptidase I {UniProtKB/TrEMBL:Q9RMX4}	[TP0452-TP0185 (0.79878455)]
COG0060	COG0681	GBAA4034	ileS1	Isoleucyl-tRNA synthetase 1 (EC 6.1.1.5) (Isoleucine--tRNA ligase 1) (IleRS 1)	GBAA3099	BA_3099	Signal peptidase I {UniProtKB/TrEMBL:Q81NS6}	[TP0452-TP0185 (0.79878455)]
COG0060	COG0681	GBAA2181	ileS2	Isoleucyl-tRNA synthetase 2 (EC 6.1.1.5) (Isoleucine--tRNA ligase 2) (IleRS 2)	GBAA3099	BA_3099	Signal peptidase I {UniProtKB/TrEMBL:Q81NS6}	[TP0452-TP0185 (0.79878455)]
COG0060	COG0681	GBAA4034	ileS1	Isoleucyl-tRNA synthetase 1 (EC 6.1.1.5) (Isoleucine--tRNA ligase 1) (IleRS 1)	GBAA1140	BA_1140	Signal peptidase I {UniProtKB/TrEMBL:Q81TW3}	[TP0452-TP0185 (0.79878455)]
COG0060	COG0681	GBAA2181	ileS2	Isoleucyl-tRNA synthetase 2 (EC 6.1.1.5) (Isoleucine--tRNA ligase 2) (IleRS 2)	GBAA1287	BA_1287	Signal peptidase I {UniProtKB/TrEMBL:Q81TI5}	[TP0452-TP0185 (0.79878455)]
COG0060	COG0681	GBAA2181	ileS2	Isoleucyl-tRNA synthetase 2 (EC 6.1.1.5) (Isoleucine--tRNA ligase 2) (IleRS 2)	GBAA_pXO2_0073	AAT29003.2	Signal peptidase I {UniProtKB/TrEMBL:Q9RMX4}	[TP0452-TP0185 (0.79878455)]
COG1344	COG1815	GBAA1706	BA_1706	Flagellin {UniProtKB/TrEMBL:Q81SF2}	GBAA1674	BA_1674	Flagellar basal-body rod protein FlgB	[TP0870-TP0396 (0.7209834)]
COG0242	COG1879	GBAA4005	def1	Peptide deformylase 1 (EC 3.5.1.88) (PDF 1) (Polypeptide deformylase 1)	GBAA0669	BA_0669	Ribose ABC transporter, ribose-binding protein	[TP0757-TP0684 (0.80039173)]
COG0242	COG1879	GBAA4187	def2	Peptide deformylase 2 (EC 3.5.1.88) (PDF 2) (Polypeptide deformylase 2)	GBAA2975	BA_2975	Sugar ABC transporter, sugar-binding protein,	[TP0757-TP0684 (0.80039173)]
COG0242	COG1879	GBAA4005	def1	Peptide deformylase 1 (EC 3.5.1.88) (PDF 1) (Polypeptide deformylase 1)	GBAA2975	BA_2975	Sugar ABC transporter, sugar-binding protein,	[TP0757-TP0684 (0.80039173)]
COG0242	COG1879	GBAA4187	def2	Peptide deformylase 2 (EC 3.5.1.88) (PDF 2) (Polypeptide deformylase 2)	GBAA0669	BA_0669	Ribose ABC transporter, ribose-binding protein	[TP0757-TP0684 (0.80039173)]
COG0257	COG1749	GBAA0134	GBAA0134	50S ribosomal protein L36	GBAA1686	BA_1686	Flagellar hook protein FlgE, putative	[TP0209-TP0727 (0.6772987)]
COG0652	COG1879	GBAA4283	BA_4283	Peptidyl-prolyl cis-trans isomerase,	GBAA0669	BA_0669	Ribose ABC transporter, ribose-binding protein	[TP0947-TP0684 (0.5775195)]
COG0652	COG1879	GBAA4283	BA_4283	Peptidyl-prolyl cis-trans isomerase,	GBAA2975	BA_2975	Sugar ABC transporter, sugar-binding protein,	[TP0947-TP0684 (0.5775195)]
COG1352	COG1815	GBAA0995	BA_0995	Methyltransferase, CheR family	GBAA1674	BA_1674	Flagellar basal-body rod protein FlgB	[TP0630-TP0396 (0.7590469)]
COG1352	COG1815	GBAA1665	BA_1665	Chemotaxis protein methyltransferase CheR	GBAA1674	BA_1674	Flagellar basal-body rod protein FlgB	[TP0630-TP0396 (0.7590469)]
COG1352	COG1595	GBAA1665	BA_1665	Chemotaxis protein methyltransferase CheR	GBAA2789	BA_2789	RNA polymerase sigma-70 factor, ECF subfamily	[TP0630-TP0092 (0.6191048)]
COG1352	COG1595	GBAA1665	BA_1665	Chemotaxis protein methyltransferase CheR	GBAA0646	BA_0646	RNA polymerase sigma-70 factor, ECF subfamily	[TP0630-TP0092 (0.6191048)]
COG1352	COG1595	GBAA0995	BA_0995	Methyltransferase, CheR family	GBAA1753	BA_1753	RNA polymerase sigma-70 factor, ECF subfamily	[TP0630-TP0092 (0.6191048)]
COG1352	COG1595	GBAA0995	BA_0995	Methyltransferase, CheR family	GBAA0093	BA_0093	RNA polymerase sigma-30 factor	[TP0630-TP0092 (0.6191048)]
COG1352	COG1595	GBAA0995	BA_0995	Methyltransferase, CheR family	GBAA5610	BA_5610	RNA polymerase sigma-70 factor, ECF subfamily	[TP0630-TP0092 (0.6191048)]
COG1352	COG1595	GBAA1665	BA_1665	Chemotaxis protein methyltransferase CheR	GBAA0093	BA_0093	RNA polymerase sigma-30 factor	[TP0630-TP0092 (0.6191048)]
COG1352	COG1595	GBAA1665	BA_1665	Chemotaxis protein methyltransferase CheR	GBAA2970	BA_2970	RNA polymerase sigma-70 factor, ECF subfamily	[TP0630-TP0092 (0.6191048)]
COG1352	COG1595	GBAA1665	BA_1665	Chemotaxis protein methyltransferase CheR	GBAA1032	BA_1032	RNA polymerase sigma-70 factor, ECF subfamily	[TP0630-TP0092 (0.6191048)]
COG1352	COG1595	GBAA1665	BA_1665	Chemotaxis protein methyltransferase CheR	GBAA3324	BA_3324	RNA polymerase sigma-70 factor, ECF subfamily	[TP0630-TP0092 (0.6191048)]
COG1352	COG1595	GBAA0995	BA_0995	Methyltransferase, CheR family	GBAA3803	GBAA3803	Prophage LambdaBa01, positive control factor Xpf,	[TP0630-TP0092 (0.6191048)]
COG1352	COG1595	GBAA1665	BA_1665	Chemotaxis protein methyltransferase CheR	GBAA1113	BA_1113	RNA polymerase sigma-70 factor, ECF subfamily	[TP0630-TP0092 (0.6191048)]
COG1352	COG1595	GBAA0995	BA_0995	Methyltransferase, CheR family	GBAA0646	BA_0646	RNA polymerase sigma-70 factor, ECF subfamily	[TP0630-TP0092 (0.6191048)]
COG1352	COG1595	GBAA1665	BA_1665	Chemotaxis protein methyltransferase CheR	GBAA1753	BA_1753	RNA polymerase sigma-70 factor, ECF subfamily	[TP0630-TP0092 (0.6191048)]
COG1352	COG1595	GBAA1665	BA_1665	Chemotaxis protein methyltransferase CheR	GBAA4913	BA_4913	RNA polymerase sigma-70 factor, ECF subfamily	[TP0630-TP0092 (0.6191048)]
COG1352	COG1595	GBAA0995	BA_0995	Methyltransferase, CheR family	GBAA2789	BA_2789	RNA polymerase sigma-70 factor, ECF subfamily	[TP0630-TP0092 (0.6191048)]
COG1352	COG1595	GBAA0995	BA_0995	Methyltransferase, CheR family	GBAA1113	BA_1113	RNA polymerase sigma-70 factor, ECF subfamily	[TP0630-TP0092 (0.6191048)]
COG1352	COG1595	GBAA1665	BA_1665	Chemotaxis protein methyltransferase CheR	GBAA3649	BA_3649	RNA polymerase sigma-70 factor, ECF subfamily	[TP0630-TP0092 (0.6191048)]
COG1352	COG1595	GBAA1665	BA_1665	Chemotaxis protein methyltransferase CheR	GBAA0169	BA_0169	RNA polymerase sigma-70 factor, ECF subfamily	[TP0630-TP0092 (0.6191048)]
COG1352	COG1595	GBAA1665	BA_1665	Chemotaxis protein methyltransferase CheR	GBAA2502	BA_2502	RNA polymerase sigma-70 factor, ECF subfamily	[TP0630-TP0092 (0.6191048)]
COG1352	COG1595	GBAA0995	BA_0995	Methyltransferase, CheR family	GBAA3324	BA_3324	RNA polymerase sigma-70 factor, ECF subfamily	[TP0630-TP0092 (0.6191048)]
COG1352	COG1595	GBAA1665	BA_1665	Chemotaxis protein methyltransferase CheR	GBAA1789	BA_1789	RNA polymerase sigma-70 factor, ECF subfamily	[TP0630-TP0092 (0.6191048)]
COG1352	COG1595	GBAA0995	BA_0995	Methyltransferase, CheR family	GBAA4913	BA_4913	RNA polymerase sigma-70 factor, ECF subfamily	[TP0630-TP0092 (0.6191048)]
COG1352	COG1595	GBAA0995	BA_0995	Methyltransferase, CheR family	GBAA2114	BA_2114	RNA polymerase sigma-70 factor, ECF subfamily	[TP0630-TP0092 (0.6191048)]
COG1352	COG1595	GBAA0995	BA_0995	Methyltransferase, CheR family	GBAA2454	BA_2454	RNA polymerase sigma-70 factor, ECF subfamily	[TP0630-TP0092 (0.6191048)]
COG1352	COG1595	GBAA0995	BA_0995	Methyltransferase, CheR family	GBAA0169	BA_0169	RNA polymerase sigma-70 factor, ECF subfamily	[TP0630-TP0092 (0.6191048)]
COG1352	COG1595	GBAA1665	BA_1665	Chemotaxis protein methyltransferase CheR	GBAA5610	BA_5610	RNA polymerase sigma-70 factor, ECF subfamily	[TP0630-TP0092 (0.6191048)]
COG1352	COG1595	GBAA0995	BA_0995	Methyltransferase, CheR family	GBAA1032	BA_1032	RNA polymerase sigma-70 factor, ECF subfamily	[TP0630-TP0092 (0.6191048)]
COG1352	COG1595	GBAA0995	BA_0995	Methyltransferase, CheR family	GBAA2970	BA_2970	RNA polymerase sigma-70 factor, ECF subfamily	[TP0630-TP0092 (0.6191048)]
COG1352	COG1595	GBAA1665	BA_1665	Chemotaxis protein methyltransferase CheR	GBAA2454	BA_2454	RNA polymerase sigma-70 factor, ECF subfamily	[TP0630-TP0092 (0.6191048)]
COG1352	COG1595	GBAA0995	BA_0995	Methyltransferase, CheR family	GBAA1789	BA_1789	RNA polymerase sigma-70 factor, ECF subfamily	[TP0630-TP0092 (0.6191048)]
COG1352	COG1595	GBAA1665	BA_1665	Chemotaxis protein methyltransferase CheR	GBAA2114	BA_2114	RNA polymerase sigma-70 factor, ECF subfamily	[TP0630-TP0092 (0.6191048)]
COG1352	COG1595	GBAA1665	BA_1665	Chemotaxis protein methyltransferase CheR	GBAA3803	GBAA3803	Prophage LambdaBa01, positive control factor Xpf,	[TP0630-TP0092 (0.6191048)]
COG1352	COG1595	GBAA0995	BA_0995	Methyltransferase, CheR family	GBAA3649	BA_3649	RNA polymerase sigma-70 factor, ECF subfamily	[TP0630-TP0092 (0.6191048)]
COG1352	COG1595	GBAA0995	BA_0995	Methyltransferase, CheR family	GBAA2502	BA_2502	RNA polymerase sigma-70 factor, ECF subfamily	[TP0630-TP0092 (0.6191048)]
COG1558	COG1776	GBAA1675	BA_1675	Flagellar basal-body rod protein FlgC	GBAA1662	BA_1662	Flagellar motor switch protein, putative	[TP0397-TP0720 (0.6910892)]
COG1344	COG4786	GBAA1706	BA_1706	Flagellin {UniProtKB/TrEMBL:Q81SF2}	GBAA1719	BA_1719	Flagellar basal-body rod protein, putative	[TP0792-TP0961 (0.7009321), TP0659-TP0961 (0.6018447)]
COG0593	COG1077	GBAA0001	dnaA	Chromosomal replication initiator protein dnaA	GBAA4684	BA_4684	Rod shape-determining protein MreB	[TP0001-TP0497 (0.678435)]
COG0593	COG1077	GBAA0001	dnaA	Chromosomal replication initiator protein dnaA	GBAA5520	BA_5520	Mbl protein {UniProtKB/TrEMBL:Q81K21}	[TP0001-TP0497 (0.678435)]
COG0249	COG0357	GBAA3905	mutS	DNA mismatch repair protein mutS	GBAA5732	gidB	Methyltransferase gidB (EC 2.1.-.-) (Glucose-inhibited division protein B)	[TP0328-TP0946 (0.7367136)]
COG0465	COG0465	GBAA0064	BA_0064	Cell division protein FtsH	GBAA0064	BA_0064	Cell division protein FtsH	[TP0330-TP0330 (0.73856413)]
COG1558	COG1792	GBAA1675	BA_1675	Flagellar basal-body rod protein FlgC	GBAA4683	BA_4683	Rod shape-determining protein MreC	[TP0397-TP0498 (0.58822864)]
COG0592	COG1344	GBAA0002	BA_0002	DNA polymerase III, beta subunit	GBAA1706	BA_1706	Flagellin {UniProtKB/TrEMBL:Q81SF2}	[TP0002-TP0659 (0.6618167)]
COG0592	COG1344	GBAA2684	BA_2684	DNA polymerase III, beta subunit	GBAA1706	BA_1706	Flagellin {UniProtKB/TrEMBL:Q81SF2}	[TP0002-TP0659 (0.6618167)]
COG0860	COG1192	GBAA0146	BA_0146	Germination-specific N-acetylmuramoyl-L-alanine	GBAA5730	BA_5730	Sporulation initiation inhibitor protein Soj	[TP0247-TP0272 (0.7527567)]
COG0860	COG1192	GBAA0146	BA_0146	Germination-specific N-acetylmuramoyl-L-alanine	GBAA_pXO2_0040	AAT28970.2	PXO2-39 {UniProtKB/TrEMBL:Q9RMZ3}	[TP0247-TP0272 (0.7527567)]
COG0860	COG1192	GBAA2446	BA_2446	N-acetylmuramoyl-L-alanine amidase, family 3	GBAA5730	BA_5730	Sporulation initiation inhibitor protein Soj	[TP0247-TP0272 (0.7527567)]
COG0860	COG1192	GBAA2446	BA_2446	N-acetylmuramoyl-L-alanine amidase, family 3	GBAA_pXO2_0040	AAT28970.2	PXO2-39 {UniProtKB/TrEMBL:Q9RMZ3}	[TP0247-TP0272 (0.7527567)]
COG0242	COG0272	GBAA4187	def2	Peptide deformylase 2 (EC 3.5.1.88) (PDF 2) (Polypeptide deformylase 2)	GBAA0306	BA_0306	DNA ligase, NAD-dependent	[TP0757-TP0634 (0.68197167)]
COG0242	COG0272	GBAA4005	def1	Peptide deformylase 1 (EC 3.5.1.88) (PDF 1) (Polypeptide deformylase 1)	GBAA0306	BA_0306	DNA ligase, NAD-dependent	[TP0757-TP0634 (0.68197167)]
COG0187	COG0358	GBAA0005	gyrB	DNA gyrase subunit B (EC 5.99.1.3)	GBAA4516	BA_4516	DNA primase {UniProtKB/TrEMBL:Q81LU4}	[TP1006-TP0492 (0.55112576)]
COG0187	COG0358	GBAA3657	BA_3657	DNA topoisomerase IV, B subunit	GBAA4516	BA_4516	DNA primase {UniProtKB/TrEMBL:Q81LU4}	[TP1006-TP0492 (0.55112576)]
COG0301	COG0514	GBAA4899	thiI	Probable thiamine biosynthesis protein thiI	GBAA2818	BA_2818	ATP-dependent DNA helicase RecQ	[TP0559-TP0103 (0.6411465)]
COG0301	COG0514	GBAA4899	thiI	Probable thiamine biosynthesis protein thiI	GBAA1505	BA_1505	ATP-dependent DNA helicase RecQ	[TP0559-TP0103 (0.6411465)]
COG1154	COG2812	GBAA4400	dxs	1-deoxy-D-xylulose-5-phosphate synthase (EC 2.2.1.7) (1-deoxyxylulose- 5-phosphate synthase) (DXP synthase) (DXPS)	GBAA0019	BA_0019	DNA polymerase III, gamma and tau subunits	[TP0824-TP1005 (0.68180764)]
COG0237	COG0552	GBAA4828	coaE	Dephospho-CoA kinase (EC 2.7.1.24) (Dephosphocoenzyme A kinase)	GBAA3985	BA_3985	Signal recognition particle-docking protein FtsY	[TP0296-TP0578 (0.7885255)]
COG0080	COG0265	GBAA0097	rplK	50S ribosomal protein L11	GBAA5412	BA_5412	Membrane protein, putative	[TP0237-TP0773 (0.6164146)]
COG0080	COG0265	GBAA0097	rplK	50S ribosomal protein L11	GBAA5710	BA_5710	Serine protease {UniProtKB/TrEMBL:Q81JJ5}	[TP0237-TP0773 (0.6164146)]
COG0080	COG0265	GBAA0097	rplK	50S ribosomal protein L11	GBAA3660	BA_3660	Serine protease {UniProtKB/TrEMBL:Q81Y95}	[TP0237-TP0773 (0.6164146)]
COG2812	COG2812	GBAA0019	BA_0019	DNA polymerase III, gamma and tau subunits	GBAA0019	BA_0019	DNA polymerase III, gamma and tau subunits	[TP1005-TP1005 (0.52391654)]
COG1466	COG1847	GBAA4548	BA_4548	Hypothetical protein {UniProtKB/TrEMBL:Q81LR3}	GBAA5735	BA_5735	Jag protein {UniProtKB/TrEMBL:Q81JH2}	[TP0588-TP0948 (0.74372905)]
COG0223	COG0234	GBAA4004	fmt	Methionyl-tRNA formyltransferase (EC 2.1.2.9)	GBAA0266	groS	10 kDa chaperonin (Protein Cpn10) (groES protein)	[TP0756-TP1013 (0.64276713)]
COG0036	COG1653	GBAA3998	BA_3998	Ribulose-phosphate 3-epimerase	GBAA0569	BA_0569	Glycerol-3-phosphate ABC transporter,	[TP0945-TP0074 (0.654426)]
COG0357	COG0459	GBAA5732	gidB	Methyltransferase gidB (EC 2.1.-.-) (Glucose-inhibited division protein B)	GBAA0267	groL	60 kDa chaperonin (Protein Cpn60) (groEL protein)	[TP0946-TP0030 (0.68326145)]
COG0664	COG1074	GBAA5659	BA_5659	Cyclic nucleotide-binding domain protein	GBAA1142	BA_1142	ATP-dependent nuclease, subunit A	[TP0089-TP0898 (0.8304331)]
COG0664	COG1074	GBAA3510	BA_3510	Cyclic nucleotide-binding domain protein	GBAA1142	BA_1142	ATP-dependent nuclease, subunit A	[TP0089-TP0898 (0.8304331)]
COG0664	COG1074	GBAA2132	BA_2132	Transcriptional regulator, Crp/Fnr family	GBAA1142	BA_1142	ATP-dependent nuclease, subunit A	[TP0089-TP0898 (0.8304331)]
COG0345	COG1774	GBAA4554	BA_4554	Pyrroline-5-carboxylate reductase, putative	GBAA0029	BA_0029	Hypothetical protein {UniProtKB/TrEMBL:Q81W09}	[TP0797-TP0046 (0.6414869)]
COG0345	COG1774	GBAA0197	BA_0197	Pyrroline-5-carboxylate reductase, putative	GBAA0029	BA_0029	Hypothetical protein {UniProtKB/TrEMBL:Q81W09}	[TP0797-TP0046 (0.6414869)]
COG0345	COG1774	GBAA4359	BA_4359	Pyrroline-5-carboxylate reductase	GBAA0029	BA_0029	Hypothetical protein {UniProtKB/TrEMBL:Q81W09}	[TP0797-TP0046 (0.6414869)]
COG0345	COG1774	GBAA3143	BA_3143	Pyrroline-5-carboxylate reductase	GBAA0029	BA_0029	Hypothetical protein {UniProtKB/TrEMBL:Q81W09}	[TP0797-TP0046 (0.6414869)]
COG0345	COG1774	GBAA2995	BA_2995	Pyrroline-5-carboxylate reductase	GBAA0029	BA_0029	Hypothetical protein {UniProtKB/TrEMBL:Q81W09}	[TP0797-TP0046 (0.6414869)]
COG0223	COG0242	GBAA4004	fmt	Methionyl-tRNA formyltransferase (EC 2.1.2.9)	GBAA4005	def1	Peptide deformylase 1 (EC 3.5.1.88) (PDF 1) (Polypeptide deformylase 1)	[TP0756-TP0757 (0.8300303)]
COG0223	COG0242	GBAA4004	fmt	Methionyl-tRNA formyltransferase (EC 2.1.2.9)	GBAA4187	def2	Peptide deformylase 2 (EC 3.5.1.88) (PDF 2) (Polypeptide deformylase 2)	[TP0756-TP0757 (0.8300303)]
COG0233	COG0359	GBAA3962	frr	Ribosome recycling factor (Ribosome-releasing factor) (RRF)	GBAA5718	rplI	Ribosomal protein L9 {UniProtKB/TrEMBL:Q81JI7}	[TP0604-TP0060 (0.5105792)]
COG0012	COG0457	GBAA5724	BA_5724	GTP-binding protein YchF	GBAA3760	GBAA3760	Prophage LambdaBa01, TPR domain protein, putative	[TP0124-TP0067 (0.81355333)]
COG0012	COG0457	GBAA5724	BA_5724	GTP-binding protein YchF	GBAA1541	BA_1541	TPR domain protein {UniProtKB/TrEMBL:Q81SV4}	[TP0124-TP0067 (0.81355333)]
COG0012	COG0457	GBAA5724	BA_5724	GTP-binding protein YchF	GBAA0597	BA_0597	Transcriptional regulator/TPR domain protein	[TP0124-TP0067 (0.81355333)]
COG0012	COG0457	GBAA5724	BA_5724	GTP-binding protein YchF	GBAA1163	BA_1163	DNA-binding protein {UniProtKB/TrEMBL:Q81TU5}	[TP0124-TP0067 (0.81355333)]
COG0012	COG0457	GBAA5724	BA_5724	GTP-binding protein YchF	GBAA5388	BA_5388	TPR domain protein {UniProtKB/TrEMBL:Q81X55}	[TP0124-TP0067 (0.81355333)]
COG0012	COG0457	GBAA5724	BA_5724	GTP-binding protein YchF	GBAA_pXO1_0205	AAT35494.1	Response regulator, putative	[TP0124-TP0067 (0.81355333)]
COG0012	COG0457	GBAA5724	BA_5724	GTP-binding protein YchF	GBAA2522	BA_2522	Hypothetical protein {UniProtKB/TrEMBL:Q81QB0}	[TP0124-TP0067 (0.81355333)]
COG0012	COG0457	GBAA5724	BA_5724	GTP-binding protein YchF	GBAA1017	BA_1017	TPR domain protein {UniProtKB/TrEMBL:Q81U67}	[TP0124-TP0067 (0.81355333)]
COG0012	COG0457	GBAA5724	BA_5724	GTP-binding protein YchF	GBAA2928	BA_2928	TPR domain protein {UniProtKB/TrEMBL:Q81P88}	[TP0124-TP0067 (0.81355333)]
COG0012	COG0457	GBAA5724	BA_5724	GTP-binding protein YchF	GBAA4624	BA_4624	TPR domain protein {UniProtKB/TrEMBL:Q81LJ3}	[TP0124-TP0067 (0.81355333)]
COG0012	COG0457	GBAA5724	BA_5724	GTP-binding protein YchF	GBAA3284	BA_3284	TPR domain protein {UniProtKB/TrEMBL:Q81NC6}	[TP0124-TP0067 (0.81355333)]
COG0012	COG0457	GBAA5724	BA_5724	GTP-binding protein YchF	GBAA3417	BA_3417	TPR domain protein {UniProtKB/TrEMBL:Q81N02}	[TP0124-TP0067 (0.81355333)]
COG0265	COG0492	GBAA5710	BA_5710	Serine protease {UniProtKB/TrEMBL:Q81JJ5}	GBAA5387	BA_5387	Thioredoxin reductase {UniProtKB/TrEMBL:Q81X56}	[TP0773-TP0814 (0.6926654)]
COG0265	COG0492	GBAA3660	BA_3660	Serine protease {UniProtKB/TrEMBL:Q81Y95}	GBAA5160	BA_5160	Pyridine nucleotide-disulphide oxidoreductase	[TP0773-TP0814 (0.6926654)]
COG0265	COG0492	GBAA5710	BA_5710	Serine protease {UniProtKB/TrEMBL:Q81JJ5}	GBAA0352	BA_0352	Pyridine nucleotide-disulfide oxidoreductase	[TP0773-TP0814 (0.6926654)]
COG0265	COG0492	GBAA5412	BA_5412	Membrane protein, putative	GBAA5387	BA_5387	Thioredoxin reductase {UniProtKB/TrEMBL:Q81X56}	[TP0773-TP0814 (0.6926654)]
COG0265	COG0492	GBAA5412	BA_5412	Membrane protein, putative	GBAA2768	BA_2768	Thioredoxin reductase, putative	[TP0773-TP0814 (0.6926654)]
COG0265	COG0492	GBAA5710	BA_5710	Serine protease {UniProtKB/TrEMBL:Q81JJ5}	GBAA2768	BA_2768	Thioredoxin reductase, putative	[TP0773-TP0814 (0.6926654)]
COG0265	COG0492	GBAA5710	BA_5710	Serine protease {UniProtKB/TrEMBL:Q81JJ5}	GBAA1515	BA_1515	Pyridine nucleotide-disulfide oxidoreductase	[TP0773-TP0814 (0.6926654)]
COG0265	COG0492	GBAA3660	BA_3660	Serine protease {UniProtKB/TrEMBL:Q81Y95}	GBAA0352	BA_0352	Pyridine nucleotide-disulfide oxidoreductase	[TP0773-TP0814 (0.6926654)]
COG0265	COG0492	GBAA3660	BA_3660	Serine protease {UniProtKB/TrEMBL:Q81Y95}	GBAA5387	BA_5387	Thioredoxin reductase {UniProtKB/TrEMBL:Q81X56}	[TP0773-TP0814 (0.6926654)]
COG0265	COG0492	GBAA3660	BA_3660	Serine protease {UniProtKB/TrEMBL:Q81Y95}	GBAA1515	BA_1515	Pyridine nucleotide-disulfide oxidoreductase	[TP0773-TP0814 (0.6926654)]
COG0265	COG0492	GBAA5412	BA_5412	Membrane protein, putative	GBAA1515	BA_1515	Pyridine nucleotide-disulfide oxidoreductase	[TP0773-TP0814 (0.6926654)]
COG0265	COG0492	GBAA5412	BA_5412	Membrane protein, putative	GBAA0352	BA_0352	Pyridine nucleotide-disulfide oxidoreductase	[TP0773-TP0814 (0.6926654)]
COG0265	COG0492	GBAA5412	BA_5412	Membrane protein, putative	GBAA5160	BA_5160	Pyridine nucleotide-disulphide oxidoreductase	[TP0773-TP0814 (0.6926654)]
COG0265	COG0492	GBAA5710	BA_5710	Serine protease {UniProtKB/TrEMBL:Q81JJ5}	GBAA5160	BA_5160	Pyridine nucleotide-disulphide oxidoreductase	[TP0773-TP0814 (0.6926654)]
COG0265	COG0492	GBAA3660	BA_3660	Serine protease {UniProtKB/TrEMBL:Q81Y95}	GBAA2768	BA_2768	Thioredoxin reductase, putative	[TP0773-TP0814 (0.6926654)]
COG0495	COG1480	GBAA4991	leuS	Leucyl-tRNA synthetase (EC 6.1.1.4) (Leucine--tRNA ligase) (LeuRS)	GBAA4528	BA_4528	HDIG domain protein {UniProtKB/TrEMBL:Q81LT3}	[TP0586-TP0651 (0.5087635)]
COG1321	COG1774	GBAA4428	mntR	Transcriptional regulator mntR (Manganese transport regulator)	GBAA0029	BA_0029	Hypothetical protein {UniProtKB/TrEMBL:Q81W09}	[TP0167-TP0046 (0.67547834)]
COG0124	COG0608	GBAA3376	hisS-1	Histidyl-tRNA synthetase 1 (EC 6.1.1.21) (Histidine--tRNA ligase 1) (HisRS 1)	GBAA4639	BA_4639	Single-stranded-DNA-specific exonuclease RecJ	[TP0641-TP0704 (0.75894904)]
COG0124	COG0608	GBAA4633	hisS-2	Histidyl-tRNA synthetase 2 (EC 6.1.1.21) (Histidine--tRNA ligase 2) (HisRS 2)	GBAA4639	BA_4639	Single-stranded-DNA-specific exonuclease RecJ	[TP0641-TP0704 (0.75894904)]
COG0465	COG0772	GBAA0064	BA_0064	Cell division protein FtsH	GBAA1034	BA_1034	Cell division protein, FtsW/RodA/SpoVE family	[TP0330-TP0387 (0.8016956)]
COG0465	COG0772	GBAA0064	BA_0064	Cell division protein FtsH	GBAA4381	BA_4381	Cell division protein, FtsW/RodA/SpoVE family	[TP0330-TP0387 (0.8016956)]
COG0465	COG0772	GBAA0064	BA_0064	Cell division protein FtsH	GBAA4158	BA_4158	Cell division protein,FtsW/RodA/SpoVE family	[TP0330-TP0387 (0.8016956)]
COG0465	COG0772	GBAA0064	BA_0064	Cell division protein FtsH	GBAA4050	BA_4050	Stage V sporulation protein E	[TP0330-TP0387 (0.8016956)]
COG0457	COG1426	GBAA3760	GBAA3760	Prophage LambdaBa01, TPR domain protein, putative	GBAA3918	BA_3918	Hypothetical protein {UniProtKB/TrEMBL:Q81WQ1}	[TP0268-TP0334 (0.739808)]
COG0457	COG1426	GBAA5388	BA_5388	TPR domain protein {UniProtKB/TrEMBL:Q81X55}	GBAA3918	BA_3918	Hypothetical protein {UniProtKB/TrEMBL:Q81WQ1}	[TP0268-TP0334 (0.739808)]
COG0457	COG1426	GBAA0597	BA_0597	Transcriptional regulator/TPR domain protein	GBAA3918	BA_3918	Hypothetical protein {UniProtKB/TrEMBL:Q81WQ1}	[TP0268-TP0334 (0.739808)]
COG0457	COG1426	GBAA1541	BA_1541	TPR domain protein {UniProtKB/TrEMBL:Q81SV4}	GBAA3918	BA_3918	Hypothetical protein {UniProtKB/TrEMBL:Q81WQ1}	[TP0268-TP0334 (0.739808)]
COG0457	COG1426	GBAA2928	BA_2928	TPR domain protein {UniProtKB/TrEMBL:Q81P88}	GBAA3918	BA_3918	Hypothetical protein {UniProtKB/TrEMBL:Q81WQ1}	[TP0268-TP0334 (0.739808)]
COG0457	COG1426	GBAA3417	BA_3417	TPR domain protein {UniProtKB/TrEMBL:Q81N02}	GBAA3918	BA_3918	Hypothetical protein {UniProtKB/TrEMBL:Q81WQ1}	[TP0268-TP0334 (0.739808)]
COG0457	COG1426	GBAA3284	BA_3284	TPR domain protein {UniProtKB/TrEMBL:Q81NC6}	GBAA3918	BA_3918	Hypothetical protein {UniProtKB/TrEMBL:Q81WQ1}	[TP0268-TP0334 (0.739808)]
COG0457	COG1426	GBAA1163	BA_1163	DNA-binding protein {UniProtKB/TrEMBL:Q81TU5}	GBAA3918	BA_3918	Hypothetical protein {UniProtKB/TrEMBL:Q81WQ1}	[TP0268-TP0334 (0.739808)]
COG0457	COG1426	GBAA_pXO1_0205	AAT35494.1	Response regulator, putative	GBAA3918	BA_3918	Hypothetical protein {UniProtKB/TrEMBL:Q81WQ1}	[TP0268-TP0334 (0.739808)]
COG0457	COG1426	GBAA4624	BA_4624	TPR domain protein {UniProtKB/TrEMBL:Q81LJ3}	GBAA3918	BA_3918	Hypothetical protein {UniProtKB/TrEMBL:Q81WQ1}	[TP0268-TP0334 (0.739808)]
COG0457	COG1426	GBAA1017	BA_1017	TPR domain protein {UniProtKB/TrEMBL:Q81U67}	GBAA3918	BA_3918	Hypothetical protein {UniProtKB/TrEMBL:Q81WQ1}	[TP0268-TP0334 (0.739808)]
COG0457	COG1426	GBAA2522	BA_2522	Hypothetical protein {UniProtKB/TrEMBL:Q81QB0}	GBAA3918	BA_3918	Hypothetical protein {UniProtKB/TrEMBL:Q81WQ1}	[TP0268-TP0334 (0.739808)]
COG1196	COG5401	GBAA3986	BA_3986	Chromosome segregation SMC protein	GBAA4716	BA_4716	Germination protein gerM	[TP0367-TP0832 (0.50839365)]
COG0192	COG0217	GBAA5017	metK	S-adenosylmethionine synthetase (EC 2.5.1.6) (Methionine adenosyltransferase) (AdoMet synthetase) (MAT)	GBAA0541	BA_0541	UPF0082 protein BA_0541/GBAA0541/BAS0510	[TP0794-TP0474 (0.71912634)]
COG0092	COG0301	GBAA0116	rpsC	30S ribosomal protein S3	GBAA4899	thiI	Probable thiamine biosynthesis protein thiI	[TP0195-TP0559 (0.66944)]
COG0860	COG1214	GBAA2446	BA_2446	N-acetylmuramoyl-L-alanine amidase, family 3	GBAA0259	BA_0259	Hypothetical protein {UniProtKB/TrEMBL:Q81VE9}	[TP0247-TP0876 (0.6334264)]
COG0860	COG1214	GBAA0146	BA_0146	Germination-specific N-acetylmuramoyl-L-alanine	GBAA0259	BA_0259	Hypothetical protein {UniProtKB/TrEMBL:Q81VE9}	[TP0247-TP0876 (0.6334264)]
COG0544	COG1418	GBAA4705	tig	Trigger factor {UniProtKB/Swiss-Prot:Q81LB8}	GBAA4807	BA_4807	HD domain protein {UniProtKB/TrEMBL:Q81L27}	[TP0506-TP1018 (0.7668753)]
COG0544	COG1418	GBAA4705	tig	Trigger factor {UniProtKB/Swiss-Prot:Q81LB8}	GBAA3914	BA_3914	HDIG/HD/KH domain protein	[TP0506-TP1018 (0.7668753)]
COG0544	COG1418	GBAA4705	tig	Trigger factor {UniProtKB/Swiss-Prot:Q81LB8}	GBAA2163	BA_2163	HD domain protein {UniProtKB/TrEMBL:Q81R90}	[TP0506-TP1018 (0.7668753)]
COG0477	COG0845	GBAA2649	BA_2649	Permease, putative {UniProtKB/TrEMBL:Q81PZ0}	GBAA5497	BA_5497	Efflux transporter, RND family, MFP subunit	[TP0840-TP0965 (0.8653204)]
COG0477	COG0845	GBAA4812	BA_4812	Drug resistance transporter, EmrB/QacA family	GBAA5497	BA_5497	Efflux transporter, RND family, MFP subunit	[TP0840-TP0965 (0.8653204)]
COG0477	COG0845	GBAA2480	BA_2480	ABC transporter, permease protein, putative	GBAA5497	BA_5497	Efflux transporter, RND family, MFP subunit	[TP0840-TP0965 (0.8653204)]
COG0477	COG0845	GBAA0787	BA_0787	Major facilitator family transporter	GBAA5497	BA_5497	Efflux transporter, RND family, MFP subunit	[TP0840-TP0965 (0.8653204)]
COG0477	COG0845	GBAA3258	BA_3258	Permease, putative {UniProtKB/TrEMBL:Q81NE5}	GBAA5497	BA_5497	Efflux transporter, RND family, MFP subunit	[TP0840-TP0965 (0.8653204)]
COG0477	COG0845	GBAA0840	BA_0840	Major facilitator family transporter	GBAA5497	BA_5497	Efflux transporter, RND family, MFP subunit	[TP0840-TP0965 (0.8653204)]
COG0477	COG0845	GBAA0921	BA_0921	Alpha-ketoglutarate permease, putative	GBAA5497	BA_5497	Efflux transporter, RND family, MFP subunit	[TP0840-TP0965 (0.8653204)]
COG0477	COG0845	GBAA4961	BA_4961	Drug resistance transporter, EmrB/QacA family	GBAA5497	BA_5497	Efflux transporter, RND family, MFP subunit	[TP0840-TP0965 (0.8653204)]
COG0477	COG0845	GBAA2664	BA_2664	Permease, putative {UniProtKB/TrEMBL:Q81PX7}	GBAA5497	BA_5497	Efflux transporter, RND family, MFP subunit	[TP0840-TP0965 (0.8653204)]
COG0477	COG0845	GBAA2073	BA_2073	Membrane protein, putative	GBAA5497	BA_5497	Efflux transporter, RND family, MFP subunit	[TP0840-TP0965 (0.8653204)]
COG0477	COG0845	GBAA4718	BA_4718	Major facilitator family transporter	GBAA5497	BA_5497	Efflux transporter, RND family, MFP subunit	[TP0840-TP0965 (0.8653204)]
COG0477	COG0845	GBAA2680	BA_2680	Oxalate:formate antiporter, putative	GBAA0799	BA_0799	Hypothetical protein {UniProtKB/TrEMBL:Q81UR3}	[TP0840-TP0965 (0.8653204)]
COG0477	COG0845	GBAA1650	BA_1650	Membrane protein, putative	GBAA5497	BA_5497	Efflux transporter, RND family, MFP subunit	[TP0840-TP0965 (0.8653204)]
COG0477	COG0845	GBAA3020	BA_3020	Major facilitator family transporter	GBAA0799	BA_0799	Hypothetical protein {UniProtKB/TrEMBL:Q81UR3}	[TP0840-TP0965 (0.8653204)]
COG0477	COG0845	GBAA3020	BA_3020	Major facilitator family transporter	GBAA5497	BA_5497	Efflux transporter, RND family, MFP subunit	[TP0840-TP0965 (0.8653204)]
COG0477	COG0845	GBAA3267	BA_3267	Major facilitator family transporter	GBAA5497	BA_5497	Efflux transporter, RND family, MFP subunit	[TP0840-TP0965 (0.8653204)]
COG0477	COG0845	GBAA0840	BA_0840	Major facilitator family transporter	GBAA0799	BA_0799	Hypothetical protein {UniProtKB/TrEMBL:Q81UR3}	[TP0840-TP0965 (0.8653204)]
COG0477	COG0845	GBAA5620	BA_5620	Multidrug resistance protein, putative	GBAA0799	BA_0799	Hypothetical protein {UniProtKB/TrEMBL:Q81UR3}	[TP0840-TP0965 (0.8653204)]
COG0477	COG0845	GBAA0390	BA_0390	Major facilitator family transporter	GBAA0799	BA_0799	Hypothetical protein {UniProtKB/TrEMBL:Q81UR3}	[TP0840-TP0965 (0.8653204)]
COG0477	COG0845	GBAA1038	BA_1038	Drug resistance transporter, EmrB/QacA family	GBAA0799	BA_0799	Hypothetical protein {UniProtKB/TrEMBL:Q81UR3}	[TP0840-TP0965 (0.8653204)]
COG0477	COG0845	GBAA0674	BA_0674	Multidrug resistance protein, putative	GBAA5497	BA_5497	Efflux transporter, RND family, MFP subunit	[TP0840-TP0965 (0.8653204)]
COG0477	COG0845	GBAA5668	BA_5668	Major facilitator family transporter	GBAA0799	BA_0799	Hypothetical protein {UniProtKB/TrEMBL:Q81UR3}	[TP0840-TP0965 (0.8653204)]
COG0477	COG0845	GBAA1819	BA_1819	Transporter, putative {UniProtKB/TrEMBL:Q81S55}	GBAA0799	BA_0799	Hypothetical protein {UniProtKB/TrEMBL:Q81UR3}	[TP0840-TP0965 (0.8653204)]
COG0477	COG0845	GBAA3223	BA_3223	Drug resistance transporter, EmrB/QacA family	GBAA5497	BA_5497	Efflux transporter, RND family, MFP subunit	[TP0840-TP0965 (0.8653204)]
COG0477	COG0845	GBAA1037	BA_1037	Major facilitator family transporter	GBAA0799	BA_0799	Hypothetical protein {UniProtKB/TrEMBL:Q81UR3}	[TP0840-TP0965 (0.8653204)]
COG0477	COG0845	GBAA2896	BA_2896	Transporter, putative {UniProtKB/TrEMBL:Q81PB6}	GBAA0799	BA_0799	Hypothetical protein {UniProtKB/TrEMBL:Q81UR3}	[TP0840-TP0965 (0.8653204)]
COG0477	COG0845	GBAA1830	BA_1830	Fosmidomycin resistance protein	GBAA0799	BA_0799	Hypothetical protein {UniProtKB/TrEMBL:Q81UR3}	[TP0840-TP0965 (0.8653204)]
COG0477	COG0845	GBAA2680	BA_2680	Oxalate:formate antiporter, putative	GBAA5497	BA_5497	Efflux transporter, RND family, MFP subunit	[TP0840-TP0965 (0.8653204)]
COG0477	COG0845	GBAA1652	BA_1652	Permease, putative {UniProtKB/TrEMBL:Q81SJ6}	GBAA5497	BA_5497	Efflux transporter, RND family, MFP subunit	[TP0840-TP0965 (0.8653204)]
COG0477	COG0845	GBAA4216	BA_4216	Drug resistance transporter, EmrB/QacA family	GBAA0799	BA_0799	Hypothetical protein {UniProtKB/TrEMBL:Q81UR3}	[TP0840-TP0965 (0.8653204)]
COG0477	COG0845	GBAA0743	BA_0743	Major facilitator family transporter	GBAA5497	BA_5497	Efflux transporter, RND family, MFP subunit	[TP0840-TP0965 (0.8653204)]
COG0477	COG0845	GBAA4992	BA_4992	Permease, putative {UniProtKB/TrEMBL:Q81KK5}	GBAA5497	BA_5497	Efflux transporter, RND family, MFP subunit	[TP0840-TP0965 (0.8653204)]
COG0477	COG0845	GBAA0674	BA_0674	Multidrug resistance protein, putative	GBAA0799	BA_0799	Hypothetical protein {UniProtKB/TrEMBL:Q81UR3}	[TP0840-TP0965 (0.8653204)]
COG0477	COG0845	GBAA2367	BA_2367	Oxalate:formate antiporter, putative	GBAA5497	BA_5497	Efflux transporter, RND family, MFP subunit	[TP0840-TP0965 (0.8653204)]
COG0477	COG0845	GBAA5163	BA_5163	Transporter, putative {UniProtKB/TrEMBL:Q81XR8}	GBAA5497	BA_5497	Efflux transporter, RND family, MFP subunit	[TP0840-TP0965 (0.8653204)]
COG0477	COG0845	GBAA2988	BA_2988	Permease, putative {UniProtKB/TrEMBL:Q81P31}	GBAA5497	BA_5497	Efflux transporter, RND family, MFP subunit	[TP0840-TP0965 (0.8653204)]
COG0477	COG0845	GBAA3342	BA_3342	Major facilitator family transporter	GBAA5497	BA_5497	Efflux transporter, RND family, MFP subunit	[TP0840-TP0965 (0.8653204)]
COG0477	COG0845	GBAA4216	BA_4216	Drug resistance transporter, EmrB/QacA family	GBAA5497	BA_5497	Efflux transporter, RND family, MFP subunit	[TP0840-TP0965 (0.8653204)]
COG0477	COG0845	GBAA4992	BA_4992	Permease, putative {UniProtKB/TrEMBL:Q81KK5}	GBAA0799	BA_0799	Hypothetical protein {UniProtKB/TrEMBL:Q81UR3}	[TP0840-TP0965 (0.8653204)]
COG0477	COG0845	GBAA2374	BA_2374	Drug resistance transporter, EmrB/QacA family	GBAA5497	BA_5497	Efflux transporter, RND family, MFP subunit	[TP0840-TP0965 (0.8653204)]
COG0477	COG0845	GBAA0364	BA_0364	Benzoate transport protein, putative	GBAA0799	BA_0799	Hypothetical protein {UniProtKB/TrEMBL:Q81UR3}	[TP0840-TP0965 (0.8653204)]
COG0477	COG0845	GBAA5693	BA_5693	Major facilitator family transporter	GBAA5497	BA_5497	Efflux transporter, RND family, MFP subunit	[TP0840-TP0965 (0.8653204)]
COG0477	COG0845	GBAA5620	BA_5620	Multidrug resistance protein, putative	GBAA5497	BA_5497	Efflux transporter, RND family, MFP subunit	[TP0840-TP0965 (0.8653204)]
COG0477	COG0845	GBAA2664	BA_2664	Permease, putative {UniProtKB/TrEMBL:Q81PX7}	GBAA0799	BA_0799	Hypothetical protein {UniProtKB/TrEMBL:Q81UR3}	[TP0840-TP0965 (0.8653204)]
COG0477	COG0845	GBAA1014	BA_1014	Transporter, putative {UniProtKB/TrEMBL:Q81U70}	GBAA5497	BA_5497	Efflux transporter, RND family, MFP subunit	[TP0840-TP0965 (0.8653204)]
COG0477	COG0845	GBAA1858	BA_1858	Major facilitator family transporter	GBAA0799	BA_0799	Hypothetical protein {UniProtKB/TrEMBL:Q81UR3}	[TP0840-TP0965 (0.8653204)]
COG0477	COG0845	GBAA2277	BA_2277	Permease, putative {UniProtKB/TrEMBL:Q81QY7}	GBAA0799	BA_0799	Hypothetical protein {UniProtKB/TrEMBL:Q81UR3}	[TP0840-TP0965 (0.8653204)]
COG0477	COG0845	GBAA5163	BA_5163	Transporter, putative {UniProtKB/TrEMBL:Q81XR8}	GBAA0799	BA_0799	Hypothetical protein {UniProtKB/TrEMBL:Q81UR3}	[TP0840-TP0965 (0.8653204)]
COG0477	COG0845	GBAA2628	BA_2628	Permease, putative {UniProtKB/TrEMBL:Q81Q11}	GBAA5497	BA_5497	Efflux transporter, RND family, MFP subunit	[TP0840-TP0965 (0.8653204)]
COG0477	COG0845	GBAA3345	BA_3345	Major facilitator family transporter	GBAA0799	BA_0799	Hypothetical protein {UniProtKB/TrEMBL:Q81UR3}	[TP0840-TP0965 (0.8653204)]
COG0477	COG0845	GBAA2649	BA_2649	Permease, putative {UniProtKB/TrEMBL:Q81PZ0}	GBAA0799	BA_0799	Hypothetical protein {UniProtKB/TrEMBL:Q81UR3}	[TP0840-TP0965 (0.8653204)]
COG0477	COG0845	GBAA0244	BA_0244	Major facilitator family transporter	GBAA0799	BA_0799	Hypothetical protein {UniProtKB/TrEMBL:Q81UR3}	[TP0840-TP0965 (0.8653204)]
COG0477	COG0845	GBAA1731	BA_1731	Permease, putative {UniProtKB/TrEMBL:Q81SC9}	GBAA0799	BA_0799	Hypothetical protein {UniProtKB/TrEMBL:Q81UR3}	[TP0840-TP0965 (0.8653204)]
COG0477	COG0845	GBAA3345	BA_3345	Major facilitator family transporter	GBAA5497	BA_5497	Efflux transporter, RND family, MFP subunit	[TP0840-TP0965 (0.8653204)]
COG0477	COG0845	GBAA1037	BA_1037	Major facilitator family transporter	GBAA5497	BA_5497	Efflux transporter, RND family, MFP subunit	[TP0840-TP0965 (0.8653204)]
COG0477	COG0845	GBAA3401	GBAA3401	Membrane protein, putative	GBAA5497	BA_5497	Efflux transporter, RND family, MFP subunit	[TP0840-TP0965 (0.8653204)]
COG0477	COG0845	GBAA2628	BA_2628	Permease, putative {UniProtKB/TrEMBL:Q81Q11}	GBAA0799	BA_0799	Hypothetical protein {UniProtKB/TrEMBL:Q81UR3}	[TP0840-TP0965 (0.8653204)]
COG0477	COG0845	GBAA1652	BA_1652	Permease, putative {UniProtKB/TrEMBL:Q81SJ6}	GBAA0799	BA_0799	Hypothetical protein {UniProtKB/TrEMBL:Q81UR3}	[TP0840-TP0965 (0.8653204)]
COG0477	COG0845	GBAA2277	BA_2277	Permease, putative {UniProtKB/TrEMBL:Q81QY7}	GBAA5497	BA_5497	Efflux transporter, RND family, MFP subunit	[TP0840-TP0965 (0.8653204)]
COG0477	COG0845	GBAA2577	BA_2577	Permease, putative {UniProtKB/TrEMBL:Q81Q57}	GBAA0799	BA_0799	Hypothetical protein {UniProtKB/TrEMBL:Q81UR3}	[TP0840-TP0965 (0.8653204)]
COG0477	COG0845	GBAA2882	BA_2882	Major facilitator family transporter	GBAA0799	BA_0799	Hypothetical protein {UniProtKB/TrEMBL:Q81UR3}	[TP0840-TP0965 (0.8653204)]
COG0477	COG0845	GBAA0181	BA_0181	Drug resistance transporter, Bcr/CflA family	GBAA5497	BA_5497	Efflux transporter, RND family, MFP subunit	[TP0840-TP0965 (0.8653204)]
COG0477	COG0845	GBAA3416	BA_3416	Membrane protein, putative	GBAA5497	BA_5497	Efflux transporter, RND family, MFP subunit	[TP0840-TP0965 (0.8653204)]
COG0477	COG0845	GBAA0835	BA_0835	Multidrug resistance protein	GBAA0799	BA_0799	Hypothetical protein {UniProtKB/TrEMBL:Q81UR3}	[TP0840-TP0965 (0.8653204)]
COG0477	COG0845	GBAA2393	BA_2393	ABC transporter, permease protein, putative	GBAA5497	BA_5497	Efflux transporter, RND family, MFP subunit	[TP0840-TP0965 (0.8653204)]
COG0477	COG0845	GBAA0390	BA_0390	Major facilitator family transporter	GBAA5497	BA_5497	Efflux transporter, RND family, MFP subunit	[TP0840-TP0965 (0.8653204)]
COG0477	COG0845	GBAA3518	BA_3518	Drug resistance transporter, Bcr/CflA family	GBAA0799	BA_0799	Hypothetical protein {UniProtKB/TrEMBL:Q81UR3}	[TP0840-TP0965 (0.8653204)]
COG0477	COG0845	GBAA2877	BA_2877	Drug resistance transporter, EmrB/QacA family	GBAA0799	BA_0799	Hypothetical protein {UniProtKB/TrEMBL:Q81UR3}	[TP0840-TP0965 (0.8653204)]
COG0477	COG0845	GBAA3302	BA_3302	Transporter, putative {UniProtKB/TrEMBL:Q81NB1}	GBAA5497	BA_5497	Efflux transporter, RND family, MFP subunit	[TP0840-TP0965 (0.8653204)]
COG0477	COG0845	GBAA2877	BA_2877	Drug resistance transporter, EmrB/QacA family	GBAA5497	BA_5497	Efflux transporter, RND family, MFP subunit	[TP0840-TP0965 (0.8653204)]
COG0477	COG0845	GBAA1830	BA_1830	Fosmidomycin resistance protein	GBAA5497	BA_5497	Efflux transporter, RND family, MFP subunit	[TP0840-TP0965 (0.8653204)]
COG0477	COG0845	GBAA1650	BA_1650	Membrane protein, putative	GBAA0799	BA_0799	Hypothetical protein {UniProtKB/TrEMBL:Q81UR3}	[TP0840-TP0965 (0.8653204)]
COG0477	COG0845	GBAA5693	BA_5693	Major facilitator family transporter	GBAA0799	BA_0799	Hypothetical protein {UniProtKB/TrEMBL:Q81UR3}	[TP0840-TP0965 (0.8653204)]
COG0477	COG0845	GBAA0364	BA_0364	Benzoate transport protein, putative	GBAA5497	BA_5497	Efflux transporter, RND family, MFP subunit	[TP0840-TP0965 (0.8653204)]
COG0477	COG0845	GBAA0944	BA_0944	Drug resistance transporter, EmrB/QacA family	GBAA5497	BA_5497	Efflux transporter, RND family, MFP subunit	[TP0840-TP0965 (0.8653204)]
COG0477	COG0845	GBAA2346	BA_2346	Major facilitator family transporter	GBAA0799	BA_0799	Hypothetical protein {UniProtKB/TrEMBL:Q81UR3}	[TP0840-TP0965 (0.8653204)]
COG0477	COG0845	GBAA0944	BA_0944	Drug resistance transporter, EmrB/QacA family	GBAA0799	BA_0799	Hypothetical protein {UniProtKB/TrEMBL:Q81UR3}	[TP0840-TP0965 (0.8653204)]
COG0477	COG0845	GBAA2374	BA_2374	Drug resistance transporter, EmrB/QacA family	GBAA0799	BA_0799	Hypothetical protein {UniProtKB/TrEMBL:Q81UR3}	[TP0840-TP0965 (0.8653204)]
COG0477	COG0845	GBAA0787	BA_0787	Major facilitator family transporter	GBAA0799	BA_0799	Hypothetical protein {UniProtKB/TrEMBL:Q81UR3}	[TP0840-TP0965 (0.8653204)]
COG0477	COG0845	GBAA3302	BA_3302	Transporter, putative {UniProtKB/TrEMBL:Q81NB1}	GBAA0799	BA_0799	Hypothetical protein {UniProtKB/TrEMBL:Q81UR3}	[TP0840-TP0965 (0.8653204)]
COG0477	COG0845	GBAA0743	BA_0743	Major facilitator family transporter	GBAA0799	BA_0799	Hypothetical protein {UniProtKB/TrEMBL:Q81UR3}	[TP0840-TP0965 (0.8653204)]
COG0477	COG0845	GBAA1858	BA_1858	Major facilitator family transporter	GBAA5497	BA_5497	Efflux transporter, RND family, MFP subunit	[TP0840-TP0965 (0.8653204)]
COG0477	COG0845	GBAA2393	BA_2393	ABC transporter, permease protein, putative	GBAA0799	BA_0799	Hypothetical protein {UniProtKB/TrEMBL:Q81UR3}	[TP0840-TP0965 (0.8653204)]
COG0477	COG0845	GBAA4718	BA_4718	Major facilitator family transporter	GBAA0799	BA_0799	Hypothetical protein {UniProtKB/TrEMBL:Q81UR3}	[TP0840-TP0965 (0.8653204)]
COG0477	COG0845	GBAA2510	BA_2510	Alpha-ketoglutarate permease	GBAA5497	BA_5497	Efflux transporter, RND family, MFP subunit	[TP0840-TP0965 (0.8653204)]
COG0477	COG0845	GBAA3342	BA_3342	Major facilitator family transporter	GBAA0799	BA_0799	Hypothetical protein {UniProtKB/TrEMBL:Q81UR3}	[TP0840-TP0965 (0.8653204)]
COG0477	COG0845	GBAA4812	BA_4812	Drug resistance transporter, EmrB/QacA family	GBAA0799	BA_0799	Hypothetical protein {UniProtKB/TrEMBL:Q81UR3}	[TP0840-TP0965 (0.8653204)]
COG0477	COG0845	GBAA4961	BA_4961	Drug resistance transporter, EmrB/QacA family	GBAA0799	BA_0799	Hypothetical protein {UniProtKB/TrEMBL:Q81UR3}	[TP0840-TP0965 (0.8653204)]
COG0477	COG0845	GBAA1038	BA_1038	Drug resistance transporter, EmrB/QacA family	GBAA5497	BA_5497	Efflux transporter, RND family, MFP subunit	[TP0840-TP0965 (0.8653204)]
COG0477	COG0845	GBAA3258	BA_3258	Permease, putative {UniProtKB/TrEMBL:Q81NE5}	GBAA0799	BA_0799	Hypothetical protein {UniProtKB/TrEMBL:Q81UR3}	[TP0840-TP0965 (0.8653204)]
COG0477	COG0845	GBAA0835	BA_0835	Multidrug resistance protein	GBAA5497	BA_5497	Efflux transporter, RND family, MFP subunit	[TP0840-TP0965 (0.8653204)]
COG0477	COG0845	GBAA2988	BA_2988	Permease, putative {UniProtKB/TrEMBL:Q81P31}	GBAA0799	BA_0799	Hypothetical protein {UniProtKB/TrEMBL:Q81UR3}	[TP0840-TP0965 (0.8653204)]
COG0477	COG0845	GBAA3518	BA_3518	Drug resistance transporter, Bcr/CflA family	GBAA5497	BA_5497	Efflux transporter, RND family, MFP subunit	[TP0840-TP0965 (0.8653204)]
COG0477	COG0845	GBAA0244	BA_0244	Major facilitator family transporter	GBAA5497	BA_5497	Efflux transporter, RND family, MFP subunit	[TP0840-TP0965 (0.8653204)]
COG0477	COG0845	GBAA3556	BA_3556	Major facilitator family transporter	GBAA0799	BA_0799	Hypothetical protein {UniProtKB/TrEMBL:Q81UR3}	[TP0840-TP0965 (0.8653204)]
COG0477	COG0845	GBAA3267	BA_3267	Major facilitator family transporter	GBAA0799	BA_0799	Hypothetical protein {UniProtKB/TrEMBL:Q81UR3}	[TP0840-TP0965 (0.8653204)]
COG0477	COG0845	GBAA3556	BA_3556	Major facilitator family transporter	GBAA5497	BA_5497	Efflux transporter, RND family, MFP subunit	[TP0840-TP0965 (0.8653204)]
COG0477	COG0845	GBAA0181	BA_0181	Drug resistance transporter, Bcr/CflA family	GBAA0799	BA_0799	Hypothetical protein {UniProtKB/TrEMBL:Q81UR3}	[TP0840-TP0965 (0.8653204)]
COG0477	COG0845	GBAA2073	BA_2073	Membrane protein, putative	GBAA0799	BA_0799	Hypothetical protein {UniProtKB/TrEMBL:Q81UR3}	[TP0840-TP0965 (0.8653204)]
COG0477	COG0845	GBAA2896	BA_2896	Transporter, putative {UniProtKB/TrEMBL:Q81PB6}	GBAA5497	BA_5497	Efflux transporter, RND family, MFP subunit	[TP0840-TP0965 (0.8653204)]
COG0477	COG0845	GBAA2367	BA_2367	Oxalate:formate antiporter, putative	GBAA0799	BA_0799	Hypothetical protein {UniProtKB/TrEMBL:Q81UR3}	[TP0840-TP0965 (0.8653204)]
COG0477	COG0845	GBAA3401	GBAA3401	Membrane protein, putative	GBAA0799	BA_0799	Hypothetical protein {UniProtKB/TrEMBL:Q81UR3}	[TP0840-TP0965 (0.8653204)]
COG0477	COG0845	GBAA2480	BA_2480	ABC transporter, permease protein, putative	GBAA0799	BA_0799	Hypothetical protein {UniProtKB/TrEMBL:Q81UR3}	[TP0840-TP0965 (0.8653204)]
COG0477	COG0845	GBAA1819	BA_1819	Transporter, putative {UniProtKB/TrEMBL:Q81S55}	GBAA5497	BA_5497	Efflux transporter, RND family, MFP subunit	[TP0840-TP0965 (0.8653204)]
COG0477	COG0845	GBAA2577	BA_2577	Permease, putative {UniProtKB/TrEMBL:Q81Q57}	GBAA5497	BA_5497	Efflux transporter, RND family, MFP subunit	[TP0840-TP0965 (0.8653204)]
COG0477	COG0845	GBAA3223	BA_3223	Drug resistance transporter, EmrB/QacA family	GBAA0799	BA_0799	Hypothetical protein {UniProtKB/TrEMBL:Q81UR3}	[TP0840-TP0965 (0.8653204)]
COG0477	COG0845	GBAA3416	BA_3416	Membrane protein, putative	GBAA0799	BA_0799	Hypothetical protein {UniProtKB/TrEMBL:Q81UR3}	[TP0840-TP0965 (0.8653204)]
COG0477	COG0845	GBAA5668	BA_5668	Major facilitator family transporter	GBAA5497	BA_5497	Efflux transporter, RND family, MFP subunit	[TP0840-TP0965 (0.8653204)]
COG0477	COG0845	GBAA0921	BA_0921	Alpha-ketoglutarate permease, putative	GBAA0799	BA_0799	Hypothetical protein {UniProtKB/TrEMBL:Q81UR3}	[TP0840-TP0965 (0.8653204)]
COG0477	COG0845	GBAA2510	BA_2510	Alpha-ketoglutarate permease	GBAA0799	BA_0799	Hypothetical protein {UniProtKB/TrEMBL:Q81UR3}	[TP0840-TP0965 (0.8653204)]
COG0477	COG0845	GBAA1014	BA_1014	Transporter, putative {UniProtKB/TrEMBL:Q81U70}	GBAA0799	BA_0799	Hypothetical protein {UniProtKB/TrEMBL:Q81UR3}	[TP0840-TP0965 (0.8653204)]
COG0477	COG0845	GBAA2882	BA_2882	Major facilitator family transporter	GBAA5497	BA_5497	Efflux transporter, RND family, MFP subunit	[TP0840-TP0965 (0.8653204)]
COG0477	COG0845	GBAA1731	BA_1731	Permease, putative {UniProtKB/TrEMBL:Q81SC9}	GBAA5497	BA_5497	Efflux transporter, RND family, MFP subunit	[TP0840-TP0965 (0.8653204)]
COG0477	COG0845	GBAA2346	BA_2346	Major facilitator family transporter	GBAA5497	BA_5497	Efflux transporter, RND family, MFP subunit	[TP0840-TP0965 (0.8653204)]
COG0305	COG2812	GBAA0934	BA_0934	Replicative DNA helicase, putative	GBAA0019	BA_0019	DNA polymerase III, gamma and tau subunits	[TP0058-TP1005 (0.7130585)]
COG0305	COG2812	GBAA5717	BA_5717	Replicative DNA helicase	GBAA0019	BA_0019	DNA polymerase III, gamma and tau subunits	[TP0058-TP1005 (0.7130585)]
COG0188	COG0526	GBAA0006	BA_0006	DNA gyrase, A subunit {UniProtKB/TrEMBL:Q81W30}	GBAA4758	BA_4758	Thioredoxin {UniProtKB/TrEMBL:Q81L73}	[TP0005-TP0100 (0.7885434)]
COG0188	COG0526	GBAA3656	BA_3656	DNA topoisomerase IV, A subunit	GBAA1494	resA	Thiol-disulfide oxidoreductase resA	[TP0005-TP0100 (0.7885434)]
COG0188	COG0526	GBAA3656	BA_3656	DNA topoisomerase IV, A subunit	GBAA0387	BA_0387	Hypothetical protein {UniProtKB/TrEMBL:Q81Z85}	[TP0005-TP0100 (0.7885434)]
COG0188	COG0526	GBAA0006	BA_0006	DNA gyrase, A subunit {UniProtKB/TrEMBL:Q81W30}	GBAA4945	BA_4945	Thioredoxin family protein	[TP0005-TP0100 (0.7885434)]
COG0188	COG0526	GBAA3656	BA_3656	DNA topoisomerase IV, A subunit	GBAA3674	BA_3674	AhpC/TSA family protein	[TP0005-TP0100 (0.7885434)]
COG0188	COG0526	GBAA3656	BA_3656	DNA topoisomerase IV, A subunit	GBAA4758	BA_4758	Thioredoxin {UniProtKB/TrEMBL:Q81L73}	[TP0005-TP0100 (0.7885434)]
COG0188	COG0526	GBAA0006	BA_0006	DNA gyrase, A subunit {UniProtKB/TrEMBL:Q81W30}	GBAA3674	BA_3674	AhpC/TSA family protein	[TP0005-TP0100 (0.7885434)]
COG0188	COG0526	GBAA0006	BA_0006	DNA gyrase, A subunit {UniProtKB/TrEMBL:Q81W30}	GBAA2311	BA_2311	Thioredoxin family protein	[TP0005-TP0100 (0.7885434)]
COG0188	COG0526	GBAA3656	BA_3656	DNA topoisomerase IV, A subunit	GBAA0757	BA_0757	Thioredoxin, putative {UniProtKB/TrEMBL:Q81UV0}	[TP0005-TP0100 (0.7885434)]
COG0188	COG0526	GBAA0006	BA_0006	DNA gyrase, A subunit {UniProtKB/TrEMBL:Q81W30}	GBAA1494	resA	Thiol-disulfide oxidoreductase resA	[TP0005-TP0100 (0.7885434)]
COG0188	COG0526	GBAA0006	BA_0006	DNA gyrase, A subunit {UniProtKB/TrEMBL:Q81W30}	GBAA5225	BA_5225	Thioredoxin, putative {UniProtKB/TrEMBL:Q81XL1}	[TP0005-TP0100 (0.7885434)]
COG0188	COG0526	GBAA3656	BA_3656	DNA topoisomerase IV, A subunit	GBAA5225	BA_5225	Thioredoxin, putative {UniProtKB/TrEMBL:Q81XL1}	[TP0005-TP0100 (0.7885434)]
COG0188	COG0526	GBAA3656	BA_3656	DNA topoisomerase IV, A subunit	GBAA2311	BA_2311	Thioredoxin family protein	[TP0005-TP0100 (0.7885434)]
COG0188	COG0526	GBAA0006	BA_0006	DNA gyrase, A subunit {UniProtKB/TrEMBL:Q81W30}	GBAA0387	BA_0387	Hypothetical protein {UniProtKB/TrEMBL:Q81Z85}	[TP0005-TP0100 (0.7885434)]
COG0188	COG0526	GBAA0006	BA_0006	DNA gyrase, A subunit {UniProtKB/TrEMBL:Q81W30}	GBAA0757	BA_0757	Thioredoxin, putative {UniProtKB/TrEMBL:Q81UV0}	[TP0005-TP0100 (0.7885434)]
COG0188	COG0526	GBAA3656	BA_3656	DNA topoisomerase IV, A subunit	GBAA1779	BA_1779	Thioredoxin family protein	[TP0005-TP0100 (0.7885434)]
COG0188	COG0526	GBAA0006	BA_0006	DNA gyrase, A subunit {UniProtKB/TrEMBL:Q81W30}	GBAA1779	BA_1779	Thioredoxin family protein	[TP0005-TP0100 (0.7885434)]
COG0188	COG0526	GBAA3656	BA_3656	DNA topoisomerase IV, A subunit	GBAA4945	BA_4945	Thioredoxin family protein	[TP0005-TP0100 (0.7885434)]
COG0526	COG0771	GBAA4758	BA_4758	Thioredoxin {UniProtKB/TrEMBL:Q81L73}	GBAA4051	murD	UDP-N-acetylmuramoylalanine--D-glutamate ligase (EC 6.3.2.9) (UDP-N- acetylmuramoyl-L-alanyl-D-glutamate synthetase) (D-glutamic acid- adding enzyme)	[TP0100-TP0903 (0.59509045)]
COG0526	COG0771	GBAA0757	BA_0757	Thioredoxin, putative {UniProtKB/TrEMBL:Q81UV0}	GBAA4051	murD	UDP-N-acetylmuramoylalanine--D-glutamate ligase (EC 6.3.2.9) (UDP-N- acetylmuramoyl-L-alanyl-D-glutamate synthetase) (D-glutamic acid- adding enzyme)	[TP0100-TP0903 (0.59509045)]
COG0526	COG0771	GBAA4945	BA_4945	Thioredoxin family protein	GBAA4051	murD	UDP-N-acetylmuramoylalanine--D-glutamate ligase (EC 6.3.2.9) (UDP-N- acetylmuramoyl-L-alanyl-D-glutamate synthetase) (D-glutamic acid- adding enzyme)	[TP0100-TP0903 (0.59509045)]
COG0526	COG0771	GBAA5225	BA_5225	Thioredoxin, putative {UniProtKB/TrEMBL:Q81XL1}	GBAA4051	murD	UDP-N-acetylmuramoylalanine--D-glutamate ligase (EC 6.3.2.9) (UDP-N- acetylmuramoyl-L-alanyl-D-glutamate synthetase) (D-glutamic acid- adding enzyme)	[TP0100-TP0903 (0.59509045)]
COG0526	COG0771	GBAA2311	BA_2311	Thioredoxin family protein	GBAA4051	murD	UDP-N-acetylmuramoylalanine--D-glutamate ligase (EC 6.3.2.9) (UDP-N- acetylmuramoyl-L-alanyl-D-glutamate synthetase) (D-glutamic acid- adding enzyme)	[TP0100-TP0903 (0.59509045)]
COG0526	COG0771	GBAA0387	BA_0387	Hypothetical protein {UniProtKB/TrEMBL:Q81Z85}	GBAA4051	murD	UDP-N-acetylmuramoylalanine--D-glutamate ligase (EC 6.3.2.9) (UDP-N- acetylmuramoyl-L-alanyl-D-glutamate synthetase) (D-glutamic acid- adding enzyme)	[TP0100-TP0903 (0.59509045)]
COG0526	COG0771	GBAA3674	BA_3674	AhpC/TSA family protein	GBAA4051	murD	UDP-N-acetylmuramoylalanine--D-glutamate ligase (EC 6.3.2.9) (UDP-N- acetylmuramoyl-L-alanyl-D-glutamate synthetase) (D-glutamic acid- adding enzyme)	[TP0100-TP0903 (0.59509045)]
COG0526	COG0771	GBAA1494	resA	Thiol-disulfide oxidoreductase resA	GBAA4051	murD	UDP-N-acetylmuramoylalanine--D-glutamate ligase (EC 6.3.2.9) (UDP-N- acetylmuramoyl-L-alanyl-D-glutamate synthetase) (D-glutamic acid- adding enzyme)	[TP0100-TP0903 (0.59509045)]
COG0526	COG0771	GBAA1779	BA_1779	Thioredoxin family protein	GBAA4051	murD	UDP-N-acetylmuramoylalanine--D-glutamate ligase (EC 6.3.2.9) (UDP-N- acetylmuramoyl-L-alanyl-D-glutamate synthetase) (D-glutamic acid- adding enzyme)	[TP0100-TP0903 (0.59509045)]
COG1283	COG1286	GBAA0785	BA_0785	Na/Pi-cotransporter family protein	GBAA4796	BA_4796	CvpA family protein {UniProtKB/TrEMBL:Q81L38}	[TP0771-TP0522 (0.80866665)]
COG0143	COG0845	GBAA0036	metS	Methionyl-tRNA synthetase 1 (EC 6.1.1.10) (Methionine--tRNA ligase 1) (MetRS 1)	GBAA5497	BA_5497	Efflux transporter, RND family, MFP subunit	[TP0798-TP0965 (0.7246752)]
COG0143	COG0845	GBAA5278	metG2	Methionyl-tRNA synthetase 2 (EC 6.1.1.10) (Methionine--tRNA ligase 2) (MetRS 2)	GBAA5497	BA_5497	Efflux transporter, RND family, MFP subunit	[TP0798-TP0965 (0.7246752)]
COG0143	COG0845	GBAA5278	metG2	Methionyl-tRNA synthetase 2 (EC 6.1.1.10) (Methionine--tRNA ligase 2) (MetRS 2)	GBAA0799	BA_0799	Hypothetical protein {UniProtKB/TrEMBL:Q81UR3}	[TP0798-TP0965 (0.7246752)]
COG0143	COG0845	GBAA0036	metS	Methionyl-tRNA synthetase 1 (EC 6.1.1.10) (Methionine--tRNA ligase 1) (MetRS 1)	GBAA0799	BA_0799	Hypothetical protein {UniProtKB/TrEMBL:Q81UR3}	[TP0798-TP0965 (0.7246752)]
COG0242	COG1744	GBAA4005	def1	Peptide deformylase 1 (EC 3.5.1.88) (PDF 1) (Polypeptide deformylase 1)	GBAA3927	BA_3927	Lipoprotein, Bmp family	[TP0757-TP0298 (0.51512045)]
COG0242	COG1744	GBAA4187	def2	Peptide deformylase 2 (EC 3.5.1.88) (PDF 2) (Polypeptide deformylase 2)	GBAA3927	BA_3927	Lipoprotein, Bmp family	[TP0757-TP0298 (0.51512045)]
COG1366	COG1536	GBAA0990	BA_0990	Anti sigma b factor antagonist RsbV	GBAA1679	BA_1679	Flagellar motor switch protein FliG	[TP0233-TP0400 (0.68778783)]
COG1366	COG1536	GBAA4296	BA_4296	Anti-sigma F factor antagonist	GBAA1679	BA_1679	Flagellar motor switch protein FliG	[TP0233-TP0400 (0.68778783)]
COG0504	COG1475	GBAA5583	pyrG	CTP synthase (EC 6.3.4.2) (UTP--ammonia ligase) (CTP synthetase)	GBAA5729	BA_5729	Stage 0 sporulation protein J	[TP0305-TP0271 (0.70252794)]
COG0504	COG1475	GBAA5583	pyrG	CTP synthase (EC 6.3.4.2) (UTP--ammonia ligase) (CTP synthetase)	GBAA5731	BA_5731	Stage 0 sporulation protein J, putative	[TP0305-TP0271 (0.70252794)]
COG2206	COG4786	GBAA0975	BA_0975	HD domain protein {UniProtKB/TrEMBL:Q81UA6}	GBAA1719	BA_1719	Flagellar basal-body rod protein, putative	[TP0877-TP0961 (0.57706213)]
COG0457	COG3391	GBAA5388	BA_5388	TPR domain protein {UniProtKB/TrEMBL:Q81X55}	GBAA1311	BA_1311	Lipoprotein, putative {UniProtKB/TrEMBL:Q81TG6}	[TP0095-TP0421 (0.8119976)]
COG0457	COG3391	GBAA3284	BA_3284	TPR domain protein {UniProtKB/TrEMBL:Q81NC6}	GBAA1311	BA_1311	Lipoprotein, putative {UniProtKB/TrEMBL:Q81TG6}	[TP0095-TP0421 (0.8119976)]
COG0457	COG3391	GBAA2522	BA_2522	Hypothetical protein {UniProtKB/TrEMBL:Q81QB0}	GBAA1311	BA_1311	Lipoprotein, putative {UniProtKB/TrEMBL:Q81TG6}	[TP0095-TP0421 (0.8119976)]
COG0457	COG3391	GBAA_pXO1_0205	AAT35494.1	Response regulator, putative	GBAA1311	BA_1311	Lipoprotein, putative {UniProtKB/TrEMBL:Q81TG6}	[TP0095-TP0421 (0.8119976)]
COG0457	COG3391	GBAA3760	GBAA3760	Prophage LambdaBa01, TPR domain protein, putative	GBAA1311	BA_1311	Lipoprotein, putative {UniProtKB/TrEMBL:Q81TG6}	[TP0095-TP0421 (0.8119976)]
COG0457	COG3391	GBAA1017	BA_1017	TPR domain protein {UniProtKB/TrEMBL:Q81U67}	GBAA1311	BA_1311	Lipoprotein, putative {UniProtKB/TrEMBL:Q81TG6}	[TP0095-TP0421 (0.8119976)]
COG0457	COG3391	GBAA1163	BA_1163	DNA-binding protein {UniProtKB/TrEMBL:Q81TU5}	GBAA1311	BA_1311	Lipoprotein, putative {UniProtKB/TrEMBL:Q81TG6}	[TP0095-TP0421 (0.8119976)]
COG0457	COG3391	GBAA0597	BA_0597	Transcriptional regulator/TPR domain protein	GBAA1311	BA_1311	Lipoprotein, putative {UniProtKB/TrEMBL:Q81TG6}	[TP0095-TP0421 (0.8119976)]
COG0457	COG3391	GBAA1541	BA_1541	TPR domain protein {UniProtKB/TrEMBL:Q81SV4}	GBAA1311	BA_1311	Lipoprotein, putative {UniProtKB/TrEMBL:Q81TG6}	[TP0095-TP0421 (0.8119976)]
COG0457	COG3391	GBAA4624	BA_4624	TPR domain protein {UniProtKB/TrEMBL:Q81LJ3}	GBAA1311	BA_1311	Lipoprotein, putative {UniProtKB/TrEMBL:Q81TG6}	[TP0095-TP0421 (0.8119976)]
COG0457	COG3391	GBAA2928	BA_2928	TPR domain protein {UniProtKB/TrEMBL:Q81P88}	GBAA1311	BA_1311	Lipoprotein, putative {UniProtKB/TrEMBL:Q81TG6}	[TP0095-TP0421 (0.8119976)]
COG0457	COG3391	GBAA3417	BA_3417	TPR domain protein {UniProtKB/TrEMBL:Q81N02}	GBAA1311	BA_1311	Lipoprotein, putative {UniProtKB/TrEMBL:Q81TG6}	[TP0095-TP0421 (0.8119976)]
COG0250	COG0772	GBAA0096	BA_0096	Transcription antitermination protein NusG	GBAA4050	BA_4050	Stage V sporulation protein E	[TP0236-TP0387 (0.7470728)]
COG0250	COG0772	GBAA0096	BA_0096	Transcription antitermination protein NusG	GBAA4381	BA_4381	Cell division protein, FtsW/RodA/SpoVE family	[TP0236-TP0387 (0.7470728)]
COG0250	COG0772	GBAA0096	BA_0096	Transcription antitermination protein NusG	GBAA4158	BA_4158	Cell division protein,FtsW/RodA/SpoVE family	[TP0236-TP0387 (0.7470728)]
COG0250	COG0772	GBAA0096	BA_0096	Transcription antitermination protein NusG	GBAA1034	BA_1034	Cell division protein, FtsW/RodA/SpoVE family	[TP0236-TP0387 (0.7470728)]
COG0227	COG0740	GBAA3996	rpmB	50S ribosomal protein L28	GBAA5380	clpP2	ATP-dependent Clp protease proteolytic subunit 2 (EC 3.4.21.92) (Endopeptidase Clp 2)	[TP0362-TP0507 (0.75048)]
COG0227	COG0740	GBAA3996	rpmB	50S ribosomal protein L28	GBAA2788	clpP1	ATP-dependent Clp protease proteolytic subunit 1 (EC 3.4.21.92) (Endopeptidase Clp 1)	[TP0362-TP0507 (0.75048)]
COG0227	COG0740	GBAA3996	rpmB	50S ribosomal protein L28	GBAA3932	BA_3932	Hypothetical protein {UniProtKB/TrEMBL:Q81WP0}	[TP0362-TP0507 (0.75048)]
COG0227	COG0740	GBAA3996	rpmB	50S ribosomal protein L28	GBAA4092	GBAA4092	ATP-dependent Clp protease proteolytic subunit	[TP0362-TP0507 (0.75048)]
COG0457	COG0457	GBAA4624	BA_4624	TPR domain protein {UniProtKB/TrEMBL:Q81LJ3}	GBAA4624	BA_4624	TPR domain protein {UniProtKB/TrEMBL:Q81LJ3}	[TP0067-TP0095 (0.6515529)]
COG0457	COG0457	GBAA4624	BA_4624	TPR domain protein {UniProtKB/TrEMBL:Q81LJ3}	GBAA2928	BA_2928	TPR domain protein {UniProtKB/TrEMBL:Q81P88}	[TP0067-TP0095 (0.6515529)]
COG0457	COG0457	GBAA2928	BA_2928	TPR domain protein {UniProtKB/TrEMBL:Q81P88}	GBAA4624	BA_4624	TPR domain protein {UniProtKB/TrEMBL:Q81LJ3}	[TP0067-TP0095 (0.6515529)]
COG0457	COG0457	GBAA3417	BA_3417	TPR domain protein {UniProtKB/TrEMBL:Q81N02}	GBAA3417	BA_3417	TPR domain protein {UniProtKB/TrEMBL:Q81N02}	[TP0067-TP0095 (0.6515529)]
COG0457	COG0457	GBAA_pXO1_0205	AAT35494.1	Response regulator, putative	GBAA_pXO1_0205	AAT35494.1	Response regulator, putative	[TP0067-TP0095 (0.6515529)]
COG0457	COG0457	GBAA1163	BA_1163	DNA-binding protein {UniProtKB/TrEMBL:Q81TU5}	GBAA1017	BA_1017	TPR domain protein {UniProtKB/TrEMBL:Q81U67}	[TP0067-TP0095 (0.6515529)]
COG0457	COG0457	GBAA1017	BA_1017	TPR domain protein {UniProtKB/TrEMBL:Q81U67}	GBAA1163	BA_1163	DNA-binding protein {UniProtKB/TrEMBL:Q81TU5}	[TP0067-TP0095 (0.6515529)]
COG0457	COG0457	GBAA1163	BA_1163	DNA-binding protein {UniProtKB/TrEMBL:Q81TU5}	GBAA0597	BA_0597	Transcriptional regulator/TPR domain protein	[TP0067-TP0095 (0.6515529)]
COG0457	COG0457	GBAA2522	BA_2522	Hypothetical protein {UniProtKB/TrEMBL:Q81QB0}	GBAA2928	BA_2928	TPR domain protein {UniProtKB/TrEMBL:Q81P88}	[TP0067-TP0095 (0.6515529)]
COG0457	COG0457	GBAA2928	BA_2928	TPR domain protein {UniProtKB/TrEMBL:Q81P88}	GBAA2522	BA_2522	Hypothetical protein {UniProtKB/TrEMBL:Q81QB0}	[TP0067-TP0095 (0.6515529)]
COG0457	COG0457	GBAA0597	BA_0597	Transcriptional regulator/TPR domain protein	GBAA1163	BA_1163	DNA-binding protein {UniProtKB/TrEMBL:Q81TU5}	[TP0067-TP0095 (0.6515529)]
COG0457	COG0457	GBAA3284	BA_3284	TPR domain protein {UniProtKB/TrEMBL:Q81NC6}	GBAA3284	BA_3284	TPR domain protein {UniProtKB/TrEMBL:Q81NC6}	[TP0067-TP0095 (0.6515529)]
COG0457	COG0457	GBAA3760	GBAA3760	Prophage LambdaBa01, TPR domain protein, putative	GBAA3417	BA_3417	TPR domain protein {UniProtKB/TrEMBL:Q81N02}	[TP0067-TP0095 (0.6515529)]
COG0457	COG0457	GBAA3417	BA_3417	TPR domain protein {UniProtKB/TrEMBL:Q81N02}	GBAA5388	BA_5388	TPR domain protein {UniProtKB/TrEMBL:Q81X55}	[TP0067-TP0095 (0.6515529)]
COG0457	COG0457	GBAA3417	BA_3417	TPR domain protein {UniProtKB/TrEMBL:Q81N02}	GBAA3760	GBAA3760	Prophage LambdaBa01, TPR domain protein, putative	[TP0067-TP0095 (0.6515529)]
COG0457	COG0457	GBAA5388	BA_5388	TPR domain protein {UniProtKB/TrEMBL:Q81X55}	GBAA3417	BA_3417	TPR domain protein {UniProtKB/TrEMBL:Q81N02}	[TP0067-TP0095 (0.6515529)]
COG0457	COG0457	GBAA4624	BA_4624	TPR domain protein {UniProtKB/TrEMBL:Q81LJ3}	GBAA3284	BA_3284	TPR domain protein {UniProtKB/TrEMBL:Q81NC6}	[TP0067-TP0095 (0.6515529)]
COG0457	COG0457	GBAA3284	BA_3284	TPR domain protein {UniProtKB/TrEMBL:Q81NC6}	GBAA4624	BA_4624	TPR domain protein {UniProtKB/TrEMBL:Q81LJ3}	[TP0067-TP0095 (0.6515529)]
COG0457	COG0457	GBAA3284	BA_3284	TPR domain protein {UniProtKB/TrEMBL:Q81NC6}	GBAA1541	BA_1541	TPR domain protein {UniProtKB/TrEMBL:Q81SV4}	[TP0067-TP0095 (0.6515529)]
COG0457	COG0457	GBAA1541	BA_1541	TPR domain protein {UniProtKB/TrEMBL:Q81SV4}	GBAA3284	BA_3284	TPR domain protein {UniProtKB/TrEMBL:Q81NC6}	[TP0067-TP0095 (0.6515529)]
COG0457	COG0457	GBAA_pXO1_0205	AAT35494.1	Response regulator, putative	GBAA3417	BA_3417	TPR domain protein {UniProtKB/TrEMBL:Q81N02}	[TP0067-TP0095 (0.6515529)]
COG0457	COG0457	GBAA3417	BA_3417	TPR domain protein {UniProtKB/TrEMBL:Q81N02}	GBAA_pXO1_0205	AAT35494.1	Response regulator, putative	[TP0067-TP0095 (0.6515529)]
COG0457	COG0457	GBAA4624	BA_4624	TPR domain protein {UniProtKB/TrEMBL:Q81LJ3}	GBAA3417	BA_3417	TPR domain protein {UniProtKB/TrEMBL:Q81N02}	[TP0067-TP0095 (0.6515529)]
COG0457	COG0457	GBAA3417	BA_3417	TPR domain protein {UniProtKB/TrEMBL:Q81N02}	GBAA4624	BA_4624	TPR domain protein {UniProtKB/TrEMBL:Q81LJ3}	[TP0067-TP0095 (0.6515529)]
COG0457	COG0457	GBAA2928	BA_2928	TPR domain protein {UniProtKB/TrEMBL:Q81P88}	GBAA_pXO1_0205	AAT35494.1	Response regulator, putative	[TP0067-TP0095 (0.6515529)]
COG0457	COG0457	GBAA_pXO1_0205	AAT35494.1	Response regulator, putative	GBAA2928	BA_2928	TPR domain protein {UniProtKB/TrEMBL:Q81P88}	[TP0067-TP0095 (0.6515529)]
COG0457	COG0457	GBAA5388	BA_5388	TPR domain protein {UniProtKB/TrEMBL:Q81X55}	GBAA5388	BA_5388	TPR domain protein {UniProtKB/TrEMBL:Q81X55}	[TP0067-TP0095 (0.6515529)]
COG0457	COG0457	GBAA1163	BA_1163	DNA-binding protein {UniProtKB/TrEMBL:Q81TU5}	GBAA5388	BA_5388	TPR domain protein {UniProtKB/TrEMBL:Q81X55}	[TP0067-TP0095 (0.6515529)]
COG0457	COG0457	GBAA5388	BA_5388	TPR domain protein {UniProtKB/TrEMBL:Q81X55}	GBAA1163	BA_1163	DNA-binding protein {UniProtKB/TrEMBL:Q81TU5}	[TP0067-TP0095 (0.6515529)]
COG0457	COG0457	GBAA1017	BA_1017	TPR domain protein {UniProtKB/TrEMBL:Q81U67}	GBAA3284	BA_3284	TPR domain protein {UniProtKB/TrEMBL:Q81NC6}	[TP0067-TP0095 (0.6515529)]
COG0457	COG0457	GBAA1017	BA_1017	TPR domain protein {UniProtKB/TrEMBL:Q81U67}	GBAA3417	BA_3417	TPR domain protein {UniProtKB/TrEMBL:Q81N02}	[TP0067-TP0095 (0.6515529)]
COG0457	COG0457	GBAA3417	BA_3417	TPR domain protein {UniProtKB/TrEMBL:Q81N02}	GBAA1017	BA_1017	TPR domain protein {UniProtKB/TrEMBL:Q81U67}	[TP0067-TP0095 (0.6515529)]
COG0457	COG0457	GBAA3284	BA_3284	TPR domain protein {UniProtKB/TrEMBL:Q81NC6}	GBAA1017	BA_1017	TPR domain protein {UniProtKB/TrEMBL:Q81U67}	[TP0067-TP0095 (0.6515529)]
COG0457	COG0457	GBAA4624	BA_4624	TPR domain protein {UniProtKB/TrEMBL:Q81LJ3}	GBAA0597	BA_0597	Transcriptional regulator/TPR domain protein	[TP0067-TP0095 (0.6515529)]
COG0457	COG0457	GBAA0597	BA_0597	Transcriptional regulator/TPR domain protein	GBAA4624	BA_4624	TPR domain protein {UniProtKB/TrEMBL:Q81LJ3}	[TP0067-TP0095 (0.6515529)]
COG0457	COG0457	GBAA2928	BA_2928	TPR domain protein {UniProtKB/TrEMBL:Q81P88}	GBAA1541	BA_1541	TPR domain protein {UniProtKB/TrEMBL:Q81SV4}	[TP0067-TP0095 (0.6515529)]
COG0457	COG0457	GBAA1541	BA_1541	TPR domain protein {UniProtKB/TrEMBL:Q81SV4}	GBAA2928	BA_2928	TPR domain protein {UniProtKB/TrEMBL:Q81P88}	[TP0067-TP0095 (0.6515529)]
COG0457	COG0457	GBAA1017	BA_1017	TPR domain protein {UniProtKB/TrEMBL:Q81U67}	GBAA0597	BA_0597	Transcriptional regulator/TPR domain protein	[TP0067-TP0095 (0.6515529)]
COG0457	COG0457	GBAA0597	BA_0597	Transcriptional regulator/TPR domain protein	GBAA1017	BA_1017	TPR domain protein {UniProtKB/TrEMBL:Q81U67}	[TP0067-TP0095 (0.6515529)]
COG0457	COG0457	GBAA0597	BA_0597	Transcriptional regulator/TPR domain protein	GBAA2928	BA_2928	TPR domain protein {UniProtKB/TrEMBL:Q81P88}	[TP0067-TP0095 (0.6515529)]
COG0457	COG0457	GBAA2928	BA_2928	TPR domain protein {UniProtKB/TrEMBL:Q81P88}	GBAA0597	BA_0597	Transcriptional regulator/TPR domain protein	[TP0067-TP0095 (0.6515529)]
COG0457	COG0457	GBAA3760	GBAA3760	Prophage LambdaBa01, TPR domain protein, putative	GBAA0597	BA_0597	Transcriptional regulator/TPR domain protein	[TP0067-TP0095 (0.6515529)]
COG0457	COG0457	GBAA0597	BA_0597	Transcriptional regulator/TPR domain protein	GBAA3760	GBAA3760	Prophage LambdaBa01, TPR domain protein, putative	[TP0067-TP0095 (0.6515529)]
COG0457	COG0457	GBAA2928	BA_2928	TPR domain protein {UniProtKB/TrEMBL:Q81P88}	GBAA2928	BA_2928	TPR domain protein {UniProtKB/TrEMBL:Q81P88}	[TP0067-TP0095 (0.6515529)]
COG0457	COG0457	GBAA3760	GBAA3760	Prophage LambdaBa01, TPR domain protein, putative	GBAA_pXO1_0205	AAT35494.1	Response regulator, putative	[TP0067-TP0095 (0.6515529)]
COG0457	COG0457	GBAA_pXO1_0205	AAT35494.1	Response regulator, putative	GBAA3760	GBAA3760	Prophage LambdaBa01, TPR domain protein, putative	[TP0067-TP0095 (0.6515529)]
COG0457	COG0457	GBAA3417	BA_3417	TPR domain protein {UniProtKB/TrEMBL:Q81N02}	GBAA0597	BA_0597	Transcriptional regulator/TPR domain protein	[TP0067-TP0095 (0.6515529)]
COG0457	COG0457	GBAA0597	BA_0597	Transcriptional regulator/TPR domain protein	GBAA3417	BA_3417	TPR domain protein {UniProtKB/TrEMBL:Q81N02}	[TP0067-TP0095 (0.6515529)]
COG0457	COG0457	GBAA1163	BA_1163	DNA-binding protein {UniProtKB/TrEMBL:Q81TU5}	GBAA1541	BA_1541	TPR domain protein {UniProtKB/TrEMBL:Q81SV4}	[TP0067-TP0095 (0.6515529)]
COG0457	COG0457	GBAA1541	BA_1541	TPR domain protein {UniProtKB/TrEMBL:Q81SV4}	GBAA1163	BA_1163	DNA-binding protein {UniProtKB/TrEMBL:Q81TU5}	[TP0067-TP0095 (0.6515529)]
COG0457	COG0457	GBAA4624	BA_4624	TPR domain protein {UniProtKB/TrEMBL:Q81LJ3}	GBAA3760	GBAA3760	Prophage LambdaBa01, TPR domain protein, putative	[TP0067-TP0095 (0.6515529)]
COG0457	COG0457	GBAA3760	GBAA3760	Prophage LambdaBa01, TPR domain protein, putative	GBAA4624	BA_4624	TPR domain protein {UniProtKB/TrEMBL:Q81LJ3}	[TP0067-TP0095 (0.6515529)]
COG0457	COG0457	GBAA1017	BA_1017	TPR domain protein {UniProtKB/TrEMBL:Q81U67}	GBAA5388	BA_5388	TPR domain protein {UniProtKB/TrEMBL:Q81X55}	[TP0067-TP0095 (0.6515529)]
COG0457	COG0457	GBAA5388	BA_5388	TPR domain protein {UniProtKB/TrEMBL:Q81X55}	GBAA1017	BA_1017	TPR domain protein {UniProtKB/TrEMBL:Q81U67}	[TP0067-TP0095 (0.6515529)]
COG0457	COG0457	GBAA3760	GBAA3760	Prophage LambdaBa01, TPR domain protein, putative	GBAA3284	BA_3284	TPR domain protein {UniProtKB/TrEMBL:Q81NC6}	[TP0067-TP0095 (0.6515529)]
COG0457	COG0457	GBAA3284	BA_3284	TPR domain protein {UniProtKB/TrEMBL:Q81NC6}	GBAA3760	GBAA3760	Prophage LambdaBa01, TPR domain protein, putative	[TP0067-TP0095 (0.6515529)]
COG0457	COG0457	GBAA3760	GBAA3760	Prophage LambdaBa01, TPR domain protein, putative	GBAA1163	BA_1163	DNA-binding protein {UniProtKB/TrEMBL:Q81TU5}	[TP0067-TP0095 (0.6515529)]
COG0457	COG0457	GBAA1163	BA_1163	DNA-binding protein {UniProtKB/TrEMBL:Q81TU5}	GBAA3760	GBAA3760	Prophage LambdaBa01, TPR domain protein, putative	[TP0067-TP0095 (0.6515529)]
COG0457	COG0457	GBAA1163	BA_1163	DNA-binding protein {UniProtKB/TrEMBL:Q81TU5}	GBAA2522	BA_2522	Hypothetical protein {UniProtKB/TrEMBL:Q81QB0}	[TP0067-TP0095 (0.6515529)]
COG0457	COG0457	GBAA2522	BA_2522	Hypothetical protein {UniProtKB/TrEMBL:Q81QB0}	GBAA1163	BA_1163	DNA-binding protein {UniProtKB/TrEMBL:Q81TU5}	[TP0067-TP0095 (0.6515529)]
COG0457	COG0457	GBAA0597	BA_0597	Transcriptional regulator/TPR domain protein	GBAA3284	BA_3284	TPR domain protein {UniProtKB/TrEMBL:Q81NC6}	[TP0067-TP0095 (0.6515529)]
COG0457	COG0457	GBAA3284	BA_3284	TPR domain protein {UniProtKB/TrEMBL:Q81NC6}	GBAA0597	BA_0597	Transcriptional regulator/TPR domain protein	[TP0067-TP0095 (0.6515529)]
COG0457	COG0457	GBAA3760	GBAA3760	Prophage LambdaBa01, TPR domain protein, putative	GBAA3760	GBAA3760	Prophage LambdaBa01, TPR domain protein, putative	[TP0067-TP0095 (0.6515529)]
COG0457	COG0457	GBAA2522	BA_2522	Hypothetical protein {UniProtKB/TrEMBL:Q81QB0}	GBAA_pXO1_0205	AAT35494.1	Response regulator, putative	[TP0067-TP0095 (0.6515529)]
COG0457	COG0457	GBAA_pXO1_0205	AAT35494.1	Response regulator, putative	GBAA2522	BA_2522	Hypothetical protein {UniProtKB/TrEMBL:Q81QB0}	[TP0067-TP0095 (0.6515529)]
COG0457	COG0457	GBAA4624	BA_4624	TPR domain protein {UniProtKB/TrEMBL:Q81LJ3}	GBAA1163	BA_1163	DNA-binding protein {UniProtKB/TrEMBL:Q81TU5}	[TP0067-TP0095 (0.6515529)]
COG0457	COG0457	GBAA1163	BA_1163	DNA-binding protein {UniProtKB/TrEMBL:Q81TU5}	GBAA4624	BA_4624	TPR domain protein {UniProtKB/TrEMBL:Q81LJ3}	[TP0067-TP0095 (0.6515529)]
COG0457	COG0457	GBAA2522	BA_2522	Hypothetical protein {UniProtKB/TrEMBL:Q81QB0}	GBAA1541	BA_1541	TPR domain protein {UniProtKB/TrEMBL:Q81SV4}	[TP0067-TP0095 (0.6515529)]
COG0457	COG0457	GBAA2928	BA_2928	TPR domain protein {UniProtKB/TrEMBL:Q81P88}	GBAA3284	BA_3284	TPR domain protein {UniProtKB/TrEMBL:Q81NC6}	[TP0067-TP0095 (0.6515529)]
COG0457	COG0457	GBAA3284	BA_3284	TPR domain protein {UniProtKB/TrEMBL:Q81NC6}	GBAA2928	BA_2928	TPR domain protein {UniProtKB/TrEMBL:Q81P88}	[TP0067-TP0095 (0.6515529)]
COG0457	COG0457	GBAA1541	BA_1541	TPR domain protein {UniProtKB/TrEMBL:Q81SV4}	GBAA2522	BA_2522	Hypothetical protein {UniProtKB/TrEMBL:Q81QB0}	[TP0067-TP0095 (0.6515529)]
COG0457	COG0457	GBAA_pXO1_0205	AAT35494.1	Response regulator, putative	GBAA3284	BA_3284	TPR domain protein {UniProtKB/TrEMBL:Q81NC6}	[TP0067-TP0095 (0.6515529)]
COG0457	COG0457	GBAA_pXO1_0205	AAT35494.1	Response regulator, putative	GBAA0597	BA_0597	Transcriptional regulator/TPR domain protein	[TP0067-TP0095 (0.6515529)]
COG0457	COG0457	GBAA0597	BA_0597	Transcriptional regulator/TPR domain protein	GBAA_pXO1_0205	AAT35494.1	Response regulator, putative	[TP0067-TP0095 (0.6515529)]
COG0457	COG0457	GBAA3284	BA_3284	TPR domain protein {UniProtKB/TrEMBL:Q81NC6}	GBAA_pXO1_0205	AAT35494.1	Response regulator, putative	[TP0067-TP0095 (0.6515529)]
COG0457	COG0457	GBAA1017	BA_1017	TPR domain protein {UniProtKB/TrEMBL:Q81U67}	GBAA2522	BA_2522	Hypothetical protein {UniProtKB/TrEMBL:Q81QB0}	[TP0067-TP0095 (0.6515529)]
COG0457	COG0457	GBAA2522	BA_2522	Hypothetical protein {UniProtKB/TrEMBL:Q81QB0}	GBAA1017	BA_1017	TPR domain protein {UniProtKB/TrEMBL:Q81U67}	[TP0067-TP0095 (0.6515529)]
COG0457	COG0457	GBAA1163	BA_1163	DNA-binding protein {UniProtKB/TrEMBL:Q81TU5}	GBAA2928	BA_2928	TPR domain protein {UniProtKB/TrEMBL:Q81P88}	[TP0067-TP0095 (0.6515529)]
COG0457	COG0457	GBAA2928	BA_2928	TPR domain protein {UniProtKB/TrEMBL:Q81P88}	GBAA1163	BA_1163	DNA-binding protein {UniProtKB/TrEMBL:Q81TU5}	[TP0067-TP0095 (0.6515529)]
COG0457	COG0457	GBAA3760	GBAA3760	Prophage LambdaBa01, TPR domain protein, putative	GBAA1541	BA_1541	TPR domain protein {UniProtKB/TrEMBL:Q81SV4}	[TP0067-TP0095 (0.6515529)]
COG0457	COG0457	GBAA1541	BA_1541	TPR domain protein {UniProtKB/TrEMBL:Q81SV4}	GBAA3760	GBAA3760	Prophage LambdaBa01, TPR domain protein, putative	[TP0067-TP0095 (0.6515529)]
COG0457	COG0457	GBAA0597	BA_0597	Transcriptional regulator/TPR domain protein	GBAA0597	BA_0597	Transcriptional regulator/TPR domain protein	[TP0067-TP0095 (0.6515529)]
COG0457	COG0457	GBAA1163	BA_1163	DNA-binding protein {UniProtKB/TrEMBL:Q81TU5}	GBAA1163	BA_1163	DNA-binding protein {UniProtKB/TrEMBL:Q81TU5}	[TP0067-TP0095 (0.6515529)]
COG0457	COG0457	GBAA2522	BA_2522	Hypothetical protein {UniProtKB/TrEMBL:Q81QB0}	GBAA3417	BA_3417	TPR domain protein {UniProtKB/TrEMBL:Q81N02}	[TP0067-TP0095 (0.6515529)]
COG0457	COG0457	GBAA3417	BA_3417	TPR domain protein {UniProtKB/TrEMBL:Q81N02}	GBAA2522	BA_2522	Hypothetical protein {UniProtKB/TrEMBL:Q81QB0}	[TP0067-TP0095 (0.6515529)]
COG0457	COG0457	GBAA1017	BA_1017	TPR domain protein {UniProtKB/TrEMBL:Q81U67}	GBAA_pXO1_0205	AAT35494.1	Response regulator, putative	[TP0067-TP0095 (0.6515529)]
COG0457	COG0457	GBAA_pXO1_0205	AAT35494.1	Response regulator, putative	GBAA1017	BA_1017	TPR domain protein {UniProtKB/TrEMBL:Q81U67}	[TP0067-TP0095 (0.6515529)]
COG0457	COG0457	GBAA5388	BA_5388	TPR domain protein {UniProtKB/TrEMBL:Q81X55}	GBAA1541	BA_1541	TPR domain protein {UniProtKB/TrEMBL:Q81SV4}	[TP0067-TP0095 (0.6515529)]
COG0457	COG0457	GBAA1541	BA_1541	TPR domain protein {UniProtKB/TrEMBL:Q81SV4}	GBAA5388	BA_5388	TPR domain protein {UniProtKB/TrEMBL:Q81X55}	[TP0067-TP0095 (0.6515529)]
COG0457	COG0457	GBAA2522	BA_2522	Hypothetical protein {UniProtKB/TrEMBL:Q81QB0}	GBAA2522	BA_2522	Hypothetical protein {UniProtKB/TrEMBL:Q81QB0}	[TP0067-TP0095 (0.6515529)]
COG0457	COG0457	GBAA3760	GBAA3760	Prophage LambdaBa01, TPR domain protein, putative	GBAA1017	BA_1017	TPR domain protein {UniProtKB/TrEMBL:Q81U67}	[TP0067-TP0095 (0.6515529)]
COG0457	COG0457	GBAA1017	BA_1017	TPR domain protein {UniProtKB/TrEMBL:Q81U67}	GBAA3760	GBAA3760	Prophage LambdaBa01, TPR domain protein, putative	[TP0067-TP0095 (0.6515529)]
COG0457	COG0457	GBAA_pXO1_0205	AAT35494.1	Response regulator, putative	GBAA5388	BA_5388	TPR domain protein {UniProtKB/TrEMBL:Q81X55}	[TP0067-TP0095 (0.6515529)]
COG0457	COG0457	GBAA5388	BA_5388	TPR domain protein {UniProtKB/TrEMBL:Q81X55}	GBAA_pXO1_0205	AAT35494.1	Response regulator, putative	[TP0067-TP0095 (0.6515529)]
COG0457	COG0457	GBAA1163	BA_1163	DNA-binding protein {UniProtKB/TrEMBL:Q81TU5}	GBAA3284	BA_3284	TPR domain protein {UniProtKB/TrEMBL:Q81NC6}	[TP0067-TP0095 (0.6515529)]
COG0457	COG0457	GBAA3284	BA_3284	TPR domain protein {UniProtKB/TrEMBL:Q81NC6}	GBAA1163	BA_1163	DNA-binding protein {UniProtKB/TrEMBL:Q81TU5}	[TP0067-TP0095 (0.6515529)]
COG0457	COG0457	GBAA0597	BA_0597	Transcriptional regulator/TPR domain protein	GBAA5388	BA_5388	TPR domain protein {UniProtKB/TrEMBL:Q81X55}	[TP0067-TP0095 (0.6515529)]
COG0457	COG0457	GBAA5388	BA_5388	TPR domain protein {UniProtKB/TrEMBL:Q81X55}	GBAA0597	BA_0597	Transcriptional regulator/TPR domain protein	[TP0067-TP0095 (0.6515529)]
COG0457	COG0457	GBAA2522	BA_2522	Hypothetical protein {UniProtKB/TrEMBL:Q81QB0}	GBAA0597	BA_0597	Transcriptional regulator/TPR domain protein	[TP0067-TP0095 (0.6515529)]
COG0457	COG0457	GBAA0597	BA_0597	Transcriptional regulator/TPR domain protein	GBAA2522	BA_2522	Hypothetical protein {UniProtKB/TrEMBL:Q81QB0}	[TP0067-TP0095 (0.6515529)]
COG0457	COG0457	GBAA4624	BA_4624	TPR domain protein {UniProtKB/TrEMBL:Q81LJ3}	GBAA_pXO1_0205	AAT35494.1	Response regulator, putative	[TP0067-TP0095 (0.6515529)]
COG0457	COG0457	GBAA_pXO1_0205	AAT35494.1	Response regulator, putative	GBAA4624	BA_4624	TPR domain protein {UniProtKB/TrEMBL:Q81LJ3}	[TP0067-TP0095 (0.6515529)]
COG0457	COG0457	GBAA0597	BA_0597	Transcriptional regulator/TPR domain protein	GBAA1541	BA_1541	TPR domain protein {UniProtKB/TrEMBL:Q81SV4}	[TP0067-TP0095 (0.6515529)]
COG0457	COG0457	GBAA1541	BA_1541	TPR domain protein {UniProtKB/TrEMBL:Q81SV4}	GBAA0597	BA_0597	Transcriptional regulator/TPR domain protein	[TP0067-TP0095 (0.6515529)]
COG0457	COG0457	GBAA3760	GBAA3760	Prophage LambdaBa01, TPR domain protein, putative	GBAA2522	BA_2522	Hypothetical protein {UniProtKB/TrEMBL:Q81QB0}	[TP0067-TP0095 (0.6515529)]
COG0457	COG0457	GBAA2522	BA_2522	Hypothetical protein {UniProtKB/TrEMBL:Q81QB0}	GBAA3760	GBAA3760	Prophage LambdaBa01, TPR domain protein, putative	[TP0067-TP0095 (0.6515529)]
COG0457	COG0457	GBAA1017	BA_1017	TPR domain protein {UniProtKB/TrEMBL:Q81U67}	GBAA1541	BA_1541	TPR domain protein {UniProtKB/TrEMBL:Q81SV4}	[TP0067-TP0095 (0.6515529)]
COG0457	COG0457	GBAA1541	BA_1541	TPR domain protein {UniProtKB/TrEMBL:Q81SV4}	GBAA1017	BA_1017	TPR domain protein {UniProtKB/TrEMBL:Q81U67}	[TP0067-TP0095 (0.6515529)]
COG0457	COG0457	GBAA1163	BA_1163	DNA-binding protein {UniProtKB/TrEMBL:Q81TU5}	GBAA_pXO1_0205	AAT35494.1	Response regulator, putative	[TP0067-TP0095 (0.6515529)]
COG0457	COG0457	GBAA_pXO1_0205	AAT35494.1	Response regulator, putative	GBAA1163	BA_1163	DNA-binding protein {UniProtKB/TrEMBL:Q81TU5}	[TP0067-TP0095 (0.6515529)]
COG0457	COG0457	GBAA4624	BA_4624	TPR domain protein {UniProtKB/TrEMBL:Q81LJ3}	GBAA5388	BA_5388	TPR domain protein {UniProtKB/TrEMBL:Q81X55}	[TP0067-TP0095 (0.6515529)]
COG0457	COG0457	GBAA5388	BA_5388	TPR domain protein {UniProtKB/TrEMBL:Q81X55}	GBAA4624	BA_4624	TPR domain protein {UniProtKB/TrEMBL:Q81LJ3}	[TP0067-TP0095 (0.6515529)]
COG0457	COG0457	GBAA_pXO1_0205	AAT35494.1	Response regulator, putative	GBAA1541	BA_1541	TPR domain protein {UniProtKB/TrEMBL:Q81SV4}	[TP0067-TP0095 (0.6515529)]
COG0457	COG0457	GBAA1541	BA_1541	TPR domain protein {UniProtKB/TrEMBL:Q81SV4}	GBAA_pXO1_0205	AAT35494.1	Response regulator, putative	[TP0067-TP0095 (0.6515529)]
COG0457	COG0457	GBAA3417	BA_3417	TPR domain protein {UniProtKB/TrEMBL:Q81N02}	GBAA2928	BA_2928	TPR domain protein {UniProtKB/TrEMBL:Q81P88}	[TP0067-TP0095 (0.6515529)]
COG0457	COG0457	GBAA2928	BA_2928	TPR domain protein {UniProtKB/TrEMBL:Q81P88}	GBAA3417	BA_3417	TPR domain protein {UniProtKB/TrEMBL:Q81N02}	[TP0067-TP0095 (0.6515529)]
COG0457	COG0457	GBAA3284	BA_3284	TPR domain protein {UniProtKB/TrEMBL:Q81NC6}	GBAA5388	BA_5388	TPR domain protein {UniProtKB/TrEMBL:Q81X55}	[TP0067-TP0095 (0.6515529)]
COG0457	COG0457	GBAA5388	BA_5388	TPR domain protein {UniProtKB/TrEMBL:Q81X55}	GBAA3284	BA_3284	TPR domain protein {UniProtKB/TrEMBL:Q81NC6}	[TP0067-TP0095 (0.6515529)]
COG0457	COG0457	GBAA2928	BA_2928	TPR domain protein {UniProtKB/TrEMBL:Q81P88}	GBAA1017	BA_1017	TPR domain protein {UniProtKB/TrEMBL:Q81U67}	[TP0067-TP0095 (0.6515529)]
COG0457	COG0457	GBAA1017	BA_1017	TPR domain protein {UniProtKB/TrEMBL:Q81U67}	GBAA2928	BA_2928	TPR domain protein {UniProtKB/TrEMBL:Q81P88}	[TP0067-TP0095 (0.6515529)]
COG0457	COG0457	GBAA3760	GBAA3760	Prophage LambdaBa01, TPR domain protein, putative	GBAA5388	BA_5388	TPR domain protein {UniProtKB/TrEMBL:Q81X55}	[TP0067-TP0095 (0.6515529)]
COG0457	COG0457	GBAA5388	BA_5388	TPR domain protein {UniProtKB/TrEMBL:Q81X55}	GBAA3760	GBAA3760	Prophage LambdaBa01, TPR domain protein, putative	[TP0067-TP0095 (0.6515529)]
COG0457	COG0457	GBAA2522	BA_2522	Hypothetical protein {UniProtKB/TrEMBL:Q81QB0}	GBAA3284	BA_3284	TPR domain protein {UniProtKB/TrEMBL:Q81NC6}	[TP0067-TP0095 (0.6515529)]
COG0457	COG0457	GBAA3284	BA_3284	TPR domain protein {UniProtKB/TrEMBL:Q81NC6}	GBAA2522	BA_2522	Hypothetical protein {UniProtKB/TrEMBL:Q81QB0}	[TP0067-TP0095 (0.6515529)]
COG0457	COG0457	GBAA2522	BA_2522	Hypothetical protein {UniProtKB/TrEMBL:Q81QB0}	GBAA5388	BA_5388	TPR domain protein {UniProtKB/TrEMBL:Q81X55}	[TP0067-TP0095 (0.6515529)]
COG0457	COG0457	GBAA5388	BA_5388	TPR domain protein {UniProtKB/TrEMBL:Q81X55}	GBAA2522	BA_2522	Hypothetical protein {UniProtKB/TrEMBL:Q81QB0}	[TP0067-TP0095 (0.6515529)]
COG0457	COG0457	GBAA4624	BA_4624	TPR domain protein {UniProtKB/TrEMBL:Q81LJ3}	GBAA1017	BA_1017	TPR domain protein {UniProtKB/TrEMBL:Q81U67}	[TP0067-TP0095 (0.6515529)]
COG0457	COG0457	GBAA1017	BA_1017	TPR domain protein {UniProtKB/TrEMBL:Q81U67}	GBAA4624	BA_4624	TPR domain protein {UniProtKB/TrEMBL:Q81LJ3}	[TP0067-TP0095 (0.6515529)]
COG0457	COG0457	GBAA3417	BA_3417	TPR domain protein {UniProtKB/TrEMBL:Q81N02}	GBAA3284	BA_3284	TPR domain protein {UniProtKB/TrEMBL:Q81NC6}	[TP0067-TP0095 (0.6515529)]
COG0457	COG0457	GBAA3284	BA_3284	TPR domain protein {UniProtKB/TrEMBL:Q81NC6}	GBAA3417	BA_3417	TPR domain protein {UniProtKB/TrEMBL:Q81N02}	[TP0067-TP0095 (0.6515529)]
COG0457	COG0457	GBAA4624	BA_4624	TPR domain protein {UniProtKB/TrEMBL:Q81LJ3}	GBAA2522	BA_2522	Hypothetical protein {UniProtKB/TrEMBL:Q81QB0}	[TP0067-TP0095 (0.6515529)]
COG0457	COG0457	GBAA2522	BA_2522	Hypothetical protein {UniProtKB/TrEMBL:Q81QB0}	GBAA4624	BA_4624	TPR domain protein {UniProtKB/TrEMBL:Q81LJ3}	[TP0067-TP0095 (0.6515529)]
COG0457	COG0457	GBAA3760	GBAA3760	Prophage LambdaBa01, TPR domain protein, putative	GBAA2928	BA_2928	TPR domain protein {UniProtKB/TrEMBL:Q81P88}	[TP0067-TP0095 (0.6515529)]
COG0457	COG0457	GBAA2928	BA_2928	TPR domain protein {UniProtKB/TrEMBL:Q81P88}	GBAA3760	GBAA3760	Prophage LambdaBa01, TPR domain protein, putative	[TP0067-TP0095 (0.6515529)]
COG0457	COG0457	GBAA1541	BA_1541	TPR domain protein {UniProtKB/TrEMBL:Q81SV4}	GBAA1541	BA_1541	TPR domain protein {UniProtKB/TrEMBL:Q81SV4}	[TP0067-TP0095 (0.6515529)]
COG0457	COG0457	GBAA4624	BA_4624	TPR domain protein {UniProtKB/TrEMBL:Q81LJ3}	GBAA1541	BA_1541	TPR domain protein {UniProtKB/TrEMBL:Q81SV4}	[TP0067-TP0095 (0.6515529)]
COG0457	COG0457	GBAA1017	BA_1017	TPR domain protein {UniProtKB/TrEMBL:Q81U67}	GBAA1017	BA_1017	TPR domain protein {UniProtKB/TrEMBL:Q81U67}	[TP0067-TP0095 (0.6515529)]
COG0457	COG0457	GBAA1541	BA_1541	TPR domain protein {UniProtKB/TrEMBL:Q81SV4}	GBAA4624	BA_4624	TPR domain protein {UniProtKB/TrEMBL:Q81LJ3}	[TP0067-TP0095 (0.6515529)]
COG0457	COG0457	GBAA3417	BA_3417	TPR domain protein {UniProtKB/TrEMBL:Q81N02}	GBAA1541	BA_1541	TPR domain protein {UniProtKB/TrEMBL:Q81SV4}	[TP0067-TP0095 (0.6515529)]
COG0457	COG0457	GBAA1541	BA_1541	TPR domain protein {UniProtKB/TrEMBL:Q81SV4}	GBAA3417	BA_3417	TPR domain protein {UniProtKB/TrEMBL:Q81N02}	[TP0067-TP0095 (0.6515529)]
COG0457	COG0457	GBAA2928	BA_2928	TPR domain protein {UniProtKB/TrEMBL:Q81P88}	GBAA5388	BA_5388	TPR domain protein {UniProtKB/TrEMBL:Q81X55}	[TP0067-TP0095 (0.6515529)]
COG0457	COG0457	GBAA5388	BA_5388	TPR domain protein {UniProtKB/TrEMBL:Q81X55}	GBAA2928	BA_2928	TPR domain protein {UniProtKB/TrEMBL:Q81P88}	[TP0067-TP0095 (0.6515529)]
COG0457	COG0457	GBAA1163	BA_1163	DNA-binding protein {UniProtKB/TrEMBL:Q81TU5}	GBAA3417	BA_3417	TPR domain protein {UniProtKB/TrEMBL:Q81N02}	[TP0067-TP0095 (0.6515529)]
COG0457	COG0457	GBAA3417	BA_3417	TPR domain protein {UniProtKB/TrEMBL:Q81N02}	GBAA1163	BA_1163	DNA-binding protein {UniProtKB/TrEMBL:Q81TU5}	[TP0067-TP0095 (0.6515529)]
COG0445	COG3839	GBAA5733	gidA	tRNA uridine 5-carboxymethylaminomethyl modification enzyme gidA (Glucose-inhibited division protein A)	GBAA0566	BA_0566	Glycerol-3-phosphate ABC transporter, ATP-binding	[TP0044-TP0804 (0.81002605)]
COG0445	COG3839	GBAA5733	gidA	tRNA uridine 5-carboxymethylaminomethyl modification enzyme gidA (Glucose-inhibited division protein A)	GBAA4232	BA_4232	Sugar ABC transporter, ATP-binding protein	[TP0044-TP0804 (0.81002605)]
COG0445	COG3839	GBAA5733	gidA	tRNA uridine 5-carboxymethylaminomethyl modification enzyme gidA (Glucose-inhibited division protein A)	GBAA1734	BA_1734	ABC transporter, ATP-binding protein	[TP0044-TP0804 (0.81002605)]
COG0103	COG0211	GBAA0144	rpsI	30S ribosomal protein S9	GBAA4674	rpmA	50S ribosomal protein L27	[TP1024-TP0743 (0.87139803)]
COG0457	COG0803	GBAA1541	BA_1541	TPR domain protein {UniProtKB/TrEMBL:Q81SV4}	GBAA2035	BA_2035	Adhesion lipoprotein {UniProtKB/TrEMBL:Q81RK9}	[TP0469-TP0034 (0.86910707)]
COG0457	COG0803	GBAA3417	BA_3417	TPR domain protein {UniProtKB/TrEMBL:Q81N02}	GBAA2035	BA_2035	Adhesion lipoprotein {UniProtKB/TrEMBL:Q81RK9}	[TP0469-TP0034 (0.86910707)]
COG0457	COG0803	GBAA1163	BA_1163	DNA-binding protein {UniProtKB/TrEMBL:Q81TU5}	GBAA3189	BA_3189	Adhesion lipoprotein {UniProtKB/TrEMBL:Q81NK3}	[TP0469-TP0034 (0.86910707)]
COG0457	COG0803	GBAA0597	BA_0597	Transcriptional regulator/TPR domain protein	GBAA3189	BA_3189	Adhesion lipoprotein {UniProtKB/TrEMBL:Q81NK3}	[TP0469-TP0034 (0.86910707)]
COG0457	COG0803	GBAA2522	BA_2522	Hypothetical protein {UniProtKB/TrEMBL:Q81QB0}	GBAA3189	BA_3189	Adhesion lipoprotein {UniProtKB/TrEMBL:Q81NK3}	[TP0469-TP0034 (0.86910707)]
COG0457	COG0803	GBAA5388	BA_5388	TPR domain protein {UniProtKB/TrEMBL:Q81X55}	GBAA2035	BA_2035	Adhesion lipoprotein {UniProtKB/TrEMBL:Q81RK9}	[TP0469-TP0034 (0.86910707)]
COG0457	COG0803	GBAA2928	BA_2928	TPR domain protein {UniProtKB/TrEMBL:Q81P88}	GBAA2035	BA_2035	Adhesion lipoprotein {UniProtKB/TrEMBL:Q81RK9}	[TP0469-TP0034 (0.86910707)]
COG0457	COG0803	GBAA_pXO1_0205	AAT35494.1	Response regulator, putative	GBAA3189	BA_3189	Adhesion lipoprotein {UniProtKB/TrEMBL:Q81NK3}	[TP0469-TP0034 (0.86910707)]
COG0457	COG0803	GBAA2522	BA_2522	Hypothetical protein {UniProtKB/TrEMBL:Q81QB0}	GBAA2035	BA_2035	Adhesion lipoprotein {UniProtKB/TrEMBL:Q81RK9}	[TP0469-TP0034 (0.86910707)]
COG0457	COG0803	GBAA1017	BA_1017	TPR domain protein {UniProtKB/TrEMBL:Q81U67}	GBAA2035	BA_2035	Adhesion lipoprotein {UniProtKB/TrEMBL:Q81RK9}	[TP0469-TP0034 (0.86910707)]
COG0457	COG0803	GBAA1163	BA_1163	DNA-binding protein {UniProtKB/TrEMBL:Q81TU5}	GBAA2035	BA_2035	Adhesion lipoprotein {UniProtKB/TrEMBL:Q81RK9}	[TP0469-TP0034 (0.86910707)]
COG0457	COG0803	GBAA3760	GBAA3760	Prophage LambdaBa01, TPR domain protein, putative	GBAA2035	BA_2035	Adhesion lipoprotein {UniProtKB/TrEMBL:Q81RK9}	[TP0469-TP0034 (0.86910707)]
COG0457	COG0803	GBAA3417	BA_3417	TPR domain protein {UniProtKB/TrEMBL:Q81N02}	GBAA3189	BA_3189	Adhesion lipoprotein {UniProtKB/TrEMBL:Q81NK3}	[TP0469-TP0034 (0.86910707)]
COG0457	COG0803	GBAA4624	BA_4624	TPR domain protein {UniProtKB/TrEMBL:Q81LJ3}	GBAA3189	BA_3189	Adhesion lipoprotein {UniProtKB/TrEMBL:Q81NK3}	[TP0469-TP0034 (0.86910707)]
COG0457	COG0803	GBAA1541	BA_1541	TPR domain protein {UniProtKB/TrEMBL:Q81SV4}	GBAA3189	BA_3189	Adhesion lipoprotein {UniProtKB/TrEMBL:Q81NK3}	[TP0469-TP0034 (0.86910707)]
COG0457	COG0803	GBAA3284	BA_3284	TPR domain protein {UniProtKB/TrEMBL:Q81NC6}	GBAA2035	BA_2035	Adhesion lipoprotein {UniProtKB/TrEMBL:Q81RK9}	[TP0469-TP0034 (0.86910707)]
COG0457	COG0803	GBAA5388	BA_5388	TPR domain protein {UniProtKB/TrEMBL:Q81X55}	GBAA3189	BA_3189	Adhesion lipoprotein {UniProtKB/TrEMBL:Q81NK3}	[TP0469-TP0034 (0.86910707)]
COG0457	COG0803	GBAA0597	BA_0597	Transcriptional regulator/TPR domain protein	GBAA2035	BA_2035	Adhesion lipoprotein {UniProtKB/TrEMBL:Q81RK9}	[TP0469-TP0034 (0.86910707)]
COG0457	COG0803	GBAA3760	GBAA3760	Prophage LambdaBa01, TPR domain protein, putative	GBAA3189	BA_3189	Adhesion lipoprotein {UniProtKB/TrEMBL:Q81NK3}	[TP0469-TP0034 (0.86910707)]
COG0457	COG0803	GBAA4624	BA_4624	TPR domain protein {UniProtKB/TrEMBL:Q81LJ3}	GBAA2035	BA_2035	Adhesion lipoprotein {UniProtKB/TrEMBL:Q81RK9}	[TP0469-TP0034 (0.86910707)]
COG0457	COG0803	GBAA2928	BA_2928	TPR domain protein {UniProtKB/TrEMBL:Q81P88}	GBAA3189	BA_3189	Adhesion lipoprotein {UniProtKB/TrEMBL:Q81NK3}	[TP0469-TP0034 (0.86910707)]
COG0457	COG0803	GBAA3284	BA_3284	TPR domain protein {UniProtKB/TrEMBL:Q81NC6}	GBAA3189	BA_3189	Adhesion lipoprotein {UniProtKB/TrEMBL:Q81NK3}	[TP0469-TP0034 (0.86910707)]
COG0457	COG0803	GBAA1017	BA_1017	TPR domain protein {UniProtKB/TrEMBL:Q81U67}	GBAA3189	BA_3189	Adhesion lipoprotein {UniProtKB/TrEMBL:Q81NK3}	[TP0469-TP0034 (0.86910707)]
COG0457	COG0803	GBAA_pXO1_0205	AAT35494.1	Response regulator, putative	GBAA2035	BA_2035	Adhesion lipoprotein {UniProtKB/TrEMBL:Q81RK9}	[TP0469-TP0034 (0.86910707)]
COG1285	COG1684	GBAA5127	BA_5127	SapB protein {UniProtKB/TrEMBL:Q81K78}	GBAA1714	BA_1714	Flagellar biosynthetic protein FliR	[TP0774-TP0716 (0.78400123)]
COG1285	COG1684	GBAA1979	BA_1979	SapB protein {UniProtKB/TrEMBL:Q81RR1}	GBAA1714	BA_1714	Flagellar biosynthetic protein FliR	[TP0774-TP0716 (0.78400123)]
COG1285	COG1684	GBAA3585	BA_3585	MgtC family protein {UniProtKB/TrEMBL:Q81YG4}	GBAA1714	BA_1714	Flagellar biosynthetic protein FliR	[TP0774-TP0716 (0.78400123)]
COG0621	COG2812	GBAA3908	BA_3908	Hypothetical protein {UniProtKB/TrEMBL:Q81WR0}	GBAA0019	BA_0019	DNA polymerase III, gamma and tau subunits	[TP0754-TP1005 (0.5550382)]
COG0621	COG2812	GBAA4535	BA_4535	Hypothetical protein {UniProtKB/TrEMBL:Q81LS6}	GBAA0019	BA_0019	DNA polymerase III, gamma and tau subunits	[TP0754-TP1005 (0.5550382)]
COG0739	COG1418	GBAA1879	BA_1879	Peptidase, M23/M37 family	GBAA3914	BA_3914	HDIG/HD/KH domain protein	[TP0702-TP1018 (0.7620277)]
COG0739	COG1418	GBAA1500	BA_1500	Peptidase, M23/M37 family	GBAA4807	BA_4807	HD domain protein {UniProtKB/TrEMBL:Q81L27}	[TP0702-TP1018 (0.7620277)]
COG0739	COG1418	GBAA1500	BA_1500	Peptidase, M23/M37 family	GBAA2163	BA_2163	HD domain protein {UniProtKB/TrEMBL:Q81R90}	[TP0702-TP1018 (0.7620277)]
COG0739	COG1418	GBAA5524	BA_5524	Stage II sporulation protein	GBAA4807	BA_4807	HD domain protein {UniProtKB/TrEMBL:Q81L27}	[TP0702-TP1018 (0.7620277)]
COG0739	COG1418	GBAA1879	BA_1879	Peptidase, M23/M37 family	GBAA4807	BA_4807	HD domain protein {UniProtKB/TrEMBL:Q81L27}	[TP0702-TP1018 (0.7620277)]
COG0739	COG1418	GBAA4679	BA_4679	Stage IV sporulation protein FA	GBAA3914	BA_3914	HDIG/HD/KH domain protein	[TP0702-TP1018 (0.7620277)]
COG0739	COG1418	GBAA4679	BA_4679	Stage IV sporulation protein FA	GBAA2163	BA_2163	HD domain protein {UniProtKB/TrEMBL:Q81R90}	[TP0702-TP1018 (0.7620277)]
COG0739	COG1418	GBAA1879	BA_1879	Peptidase, M23/M37 family	GBAA2163	BA_2163	HD domain protein {UniProtKB/TrEMBL:Q81R90}	[TP0702-TP1018 (0.7620277)]
COG0739	COG1418	GBAA5206	BA_5206	Peptidase, M23/M37 family	GBAA4807	BA_4807	HD domain protein {UniProtKB/TrEMBL:Q81L27}	[TP0702-TP1018 (0.7620277)]
COG0739	COG1418	GBAA4679	BA_4679	Stage IV sporulation protein FA	GBAA4807	BA_4807	HD domain protein {UniProtKB/TrEMBL:Q81L27}	[TP0702-TP1018 (0.7620277)]
COG0739	COG1418	GBAA5524	BA_5524	Stage II sporulation protein	GBAA2163	BA_2163	HD domain protein {UniProtKB/TrEMBL:Q81R90}	[TP0702-TP1018 (0.7620277)]
COG0739	COG1418	GBAA5206	BA_5206	Peptidase, M23/M37 family	GBAA3914	BA_3914	HDIG/HD/KH domain protein	[TP0702-TP1018 (0.7620277)]
COG0739	COG1418	GBAA1500	BA_1500	Peptidase, M23/M37 family	GBAA3914	BA_3914	HDIG/HD/KH domain protein	[TP0702-TP1018 (0.7620277)]
COG0739	COG1418	GBAA5524	BA_5524	Stage II sporulation protein	GBAA3914	BA_3914	HDIG/HD/KH domain protein	[TP0702-TP1018 (0.7620277)]
COG0739	COG1418	GBAA5206	BA_5206	Peptidase, M23/M37 family	GBAA2163	BA_2163	HD domain protein {UniProtKB/TrEMBL:Q81R90}	[TP0702-TP1018 (0.7620277)]
COG0739	COG1344	GBAA4679	BA_4679	Stage IV sporulation protein FA	GBAA1706	BA_1706	Flagellin {UniProtKB/TrEMBL:Q81SF2}	[TP0702-TP0870 (0.64395046)]
COG0739	COG1344	GBAA5524	BA_5524	Stage II sporulation protein	GBAA1706	BA_1706	Flagellin {UniProtKB/TrEMBL:Q81SF2}	[TP0702-TP0870 (0.64395046)]
COG0739	COG1344	GBAA1500	BA_1500	Peptidase, M23/M37 family	GBAA1706	BA_1706	Flagellin {UniProtKB/TrEMBL:Q81SF2}	[TP0702-TP0870 (0.64395046)]
COG0739	COG1344	GBAA5206	BA_5206	Peptidase, M23/M37 family	GBAA1706	BA_1706	Flagellin {UniProtKB/TrEMBL:Q81SF2}	[TP0702-TP0870 (0.64395046)]
COG0739	COG1344	GBAA1879	BA_1879	Peptidase, M23/M37 family	GBAA1706	BA_1706	Flagellin {UniProtKB/TrEMBL:Q81SF2}	[TP0702-TP0870 (0.64395046)]
COG0693	COG0761	GBAA3192	BA_3192	ThiJ/pfpI family protein	GBAA4511	lytB	4-hydroxy-3-methylbut-2-enyl diphosphate reductase (EC 1.17.1.2)	[TP0445-TP0547 (0.53976095)]
COG0693	COG0761	GBAA2657	BA_2657	ThiJ/pfpI family protein	GBAA4511	lytB	4-hydroxy-3-methylbut-2-enyl diphosphate reductase (EC 1.17.1.2)	[TP0445-TP0547 (0.53976095)]
COG0693	COG0761	GBAA4722	BA_4722	ThiJ/pfpI family protein	GBAA4511	lytB	4-hydroxy-3-methylbut-2-enyl diphosphate reductase (EC 1.17.1.2)	[TP0445-TP0547 (0.53976095)]
COG0693	COG0761	GBAA1648	BA_1648	ThiJ/pfpI family protein	GBAA4511	lytB	4-hydroxy-3-methylbut-2-enyl diphosphate reductase (EC 1.17.1.2)	[TP0445-TP0547 (0.53976095)]
COG0693	COG0761	GBAA4720	BA_4720	ThiJ/pfpI family protein	GBAA4511	lytB	4-hydroxy-3-methylbut-2-enyl diphosphate reductase (EC 1.17.1.2)	[TP0445-TP0547 (0.53976095)]
COG0693	COG0761	GBAA0842	BA_0842	ThiJ/pfpI family protein	GBAA4511	lytB	4-hydroxy-3-methylbut-2-enyl diphosphate reductase (EC 1.17.1.2)	[TP0445-TP0547 (0.53976095)]
COG0693	COG0761	GBAA3715	BA_3715	ThiJ/pfpI family protein	GBAA4511	lytB	4-hydroxy-3-methylbut-2-enyl diphosphate reductase (EC 1.17.1.2)	[TP0445-TP0547 (0.53976095)]
COG0584	COG1493	GBAA4391	BA_4391	Glycerophosphoryl diester phosphodiesterase	GBAA5392	hprK	HPr kinase/phosphorylase (EC 2.7.11.-) (EC 2.7.4.-) (HPrK/P) (HPr(Ser) kinase/phosphorylase)	[TP0257-TP0591 (0.75711113)]
COG0584	COG1493	GBAA3560	BA_3560	Glycerophosphoryl diester phosphodiesterase,	GBAA5392	hprK	HPr kinase/phosphorylase (EC 2.7.11.-) (EC 2.7.4.-) (HPrK/P) (HPr(Ser) kinase/phosphorylase)	[TP0257-TP0591 (0.75711113)]
COG0584	COG1493	GBAA2668	BA_2668	Glycerophosphoryl diester phosphodiesterase,	GBAA5392	hprK	HPr kinase/phosphorylase (EC 2.7.11.-) (EC 2.7.4.-) (HPrK/P) (HPr(Ser) kinase/phosphorylase)	[TP0257-TP0591 (0.75711113)]
COG0584	COG1493	GBAA5622	BA_5622	Glycerophosphoryl diester phosphodiesterase	GBAA5392	hprK	HPr kinase/phosphorylase (EC 2.7.11.-) (EC 2.7.4.-) (HPrK/P) (HPr(Ser) kinase/phosphorylase)	[TP0257-TP0591 (0.75711113)]
COG1536	COG4786	GBAA1679	BA_1679	Flagellar motor switch protein FliG	GBAA1719	BA_1719	Flagellar basal-body rod protein, putative	[TP0026-TP0961 (0.8107165)]
COG0223	COG0664	GBAA4004	fmt	Methionyl-tRNA formyltransferase (EC 2.1.2.9)	GBAA2132	BA_2132	Transcriptional regulator, Crp/Fnr family	[TP0756-TP0995 (0.69102824)]
COG0223	COG0664	GBAA4004	fmt	Methionyl-tRNA formyltransferase (EC 2.1.2.9)	GBAA5659	BA_5659	Cyclic nucleotide-binding domain protein	[TP0756-TP0995 (0.69102824)]
COG0223	COG0664	GBAA4004	fmt	Methionyl-tRNA formyltransferase (EC 2.1.2.9)	GBAA3510	BA_3510	Cyclic nucleotide-binding domain protein	[TP0756-TP0995 (0.69102824)]
COG1197	COG1774	GBAA0052	BA_0052	Transcription-repair coupling factor	GBAA0029	BA_0029	Hypothetical protein {UniProtKB/TrEMBL:Q81W09}	[TP0344-TP0046 (0.6615959)]
COG1475	COG1774	GBAA5729	BA_5729	Stage 0 sporulation protein J	GBAA0029	BA_0029	Hypothetical protein {UniProtKB/TrEMBL:Q81W09}	[TP0271-TP0046 (0.61832625)]
COG1475	COG1774	GBAA5731	BA_5731	Stage 0 sporulation protein J, putative	GBAA0029	BA_0029	Hypothetical protein {UniProtKB/TrEMBL:Q81W09}	[TP0271-TP0046 (0.61832625)]
COG0697	COG0716	GBAA4726	BA_4726	Transporter, EamA family	GBAA3596	BA_3596	Flavodoxin {UniProtKB/TrEMBL:Q81YF3}	[TP0986-TP0925 (0.8288174)]
COG0697	COG0716	GBAA5277	BA_5277	Membrane protein, putative	GBAA3596	BA_3596	Flavodoxin {UniProtKB/TrEMBL:Q81YF3}	[TP0986-TP0925 (0.8288174)]
COG0697	COG0716	GBAA4903	BA_4903	Transporter, EamA family	GBAA3596	BA_3596	Flavodoxin {UniProtKB/TrEMBL:Q81YF3}	[TP0986-TP0925 (0.8288174)]
COG0697	COG0716	GBAA1622	BA_1622	Transporter, EamA family	GBAA3596	BA_3596	Flavodoxin {UniProtKB/TrEMBL:Q81YF3}	[TP0986-TP0925 (0.8288174)]
COG0697	COG0716	GBAA0411	BA_0411	Transporter, EamA family	GBAA3596	BA_3596	Flavodoxin {UniProtKB/TrEMBL:Q81YF3}	[TP0986-TP0925 (0.8288174)]
COG0697	COG0716	GBAA5277	BA_5277	Membrane protein, putative	GBAA1394	BA_1394	Flavodoxin {UniProtKB/TrEMBL:Q81T93}	[TP0986-TP0925 (0.8288174)]
COG0697	COG0716	GBAA2736	BA_2736	Transporter, EamA family	GBAA3596	BA_3596	Flavodoxin {UniProtKB/TrEMBL:Q81YF3}	[TP0986-TP0925 (0.8288174)]
COG0697	COG0716	GBAA1759	BA_1759	Transporter, EamA family	GBAA1394	BA_1394	Flavodoxin {UniProtKB/TrEMBL:Q81T93}	[TP0986-TP0925 (0.8288174)]
COG0697	COG0716	GBAA1759	BA_1759	Transporter, EamA family	GBAA3596	BA_3596	Flavodoxin {UniProtKB/TrEMBL:Q81YF3}	[TP0986-TP0925 (0.8288174)]
COG0697	COG0716	GBAA0581	BA_0581	Transporter, EamA family	GBAA3596	BA_3596	Flavodoxin {UniProtKB/TrEMBL:Q81YF3}	[TP0986-TP0925 (0.8288174)]
COG0697	COG0716	GBAA1126	BA_1126	Transporter, EamA family	GBAA3596	BA_3596	Flavodoxin {UniProtKB/TrEMBL:Q81YF3}	[TP0986-TP0925 (0.8288174)]
COG0697	COG0716	GBAA0411	BA_0411	Transporter, EamA family	GBAA1394	BA_1394	Flavodoxin {UniProtKB/TrEMBL:Q81T93}	[TP0986-TP0925 (0.8288174)]
COG0697	COG0716	GBAA4726	BA_4726	Transporter, EamA family	GBAA1394	BA_1394	Flavodoxin {UniProtKB/TrEMBL:Q81T93}	[TP0986-TP0925 (0.8288174)]
COG0697	COG0716	GBAA1243	BA_1243	Membrane protein, putative	GBAA3596	BA_3596	Flavodoxin {UniProtKB/TrEMBL:Q81YF3}	[TP0986-TP0925 (0.8288174)]
COG0697	COG0716	GBAA2672	BA_2672	Transporter, EamA family	GBAA3596	BA_3596	Flavodoxin {UniProtKB/TrEMBL:Q81YF3}	[TP0986-TP0925 (0.8288174)]
COG0697	COG0716	GBAA3061	BA_3061	Transporter, EamA family	GBAA1394	BA_1394	Flavodoxin {UniProtKB/TrEMBL:Q81T93}	[TP0986-TP0925 (0.8288174)]
COG0697	COG0716	GBAA1622	BA_1622	Transporter, EamA family	GBAA1394	BA_1394	Flavodoxin {UniProtKB/TrEMBL:Q81T93}	[TP0986-TP0925 (0.8288174)]
COG0697	COG0716	GBAA4903	BA_4903	Transporter, EamA family	GBAA1394	BA_1394	Flavodoxin {UniProtKB/TrEMBL:Q81T93}	[TP0986-TP0925 (0.8288174)]
COG0697	COG0716	GBAA5024	BA_5024	Transporter, EamA family	GBAA1394	BA_1394	Flavodoxin {UniProtKB/TrEMBL:Q81T93}	[TP0986-TP0925 (0.8288174)]
COG0697	COG0716	GBAA0829	BA_0829	Transporter, EamA family	GBAA3596	BA_3596	Flavodoxin {UniProtKB/TrEMBL:Q81YF3}	[TP0986-TP0925 (0.8288174)]
COG0697	COG0716	GBAA2736	BA_2736	Transporter, EamA family	GBAA1394	BA_1394	Flavodoxin {UniProtKB/TrEMBL:Q81T93}	[TP0986-TP0925 (0.8288174)]
COG0697	COG0716	GBAA2413	BA_2413	Membrane protein, putative	GBAA3596	BA_3596	Flavodoxin {UniProtKB/TrEMBL:Q81YF3}	[TP0986-TP0925 (0.8288174)]
COG0697	COG0716	GBAA1126	BA_1126	Transporter, EamA family	GBAA1394	BA_1394	Flavodoxin {UniProtKB/TrEMBL:Q81T93}	[TP0986-TP0925 (0.8288174)]
COG0697	COG0716	GBAA1915	BA_1915	Transporter, EamA family	GBAA3596	BA_3596	Flavodoxin {UniProtKB/TrEMBL:Q81YF3}	[TP0986-TP0925 (0.8288174)]
COG0697	COG0716	GBAA0829	BA_0829	Transporter, EamA family	GBAA1394	BA_1394	Flavodoxin {UniProtKB/TrEMBL:Q81T93}	[TP0986-TP0925 (0.8288174)]
COG0697	COG0716	GBAA3424	BA_3424	Transporter, EamA family	GBAA3596	BA_3596	Flavodoxin {UniProtKB/TrEMBL:Q81YF3}	[TP0986-TP0925 (0.8288174)]
COG0697	COG0716	GBAA2413	BA_2413	Membrane protein, putative	GBAA1394	BA_1394	Flavodoxin {UniProtKB/TrEMBL:Q81T93}	[TP0986-TP0925 (0.8288174)]
COG0697	COG0716	GBAA0210	BA_0210	Transporter, EamA family	GBAA1394	BA_1394	Flavodoxin {UniProtKB/TrEMBL:Q81T93}	[TP0986-TP0925 (0.8288174)]
COG0697	COG0716	GBAA3061	BA_3061	Transporter, EamA family	GBAA3596	BA_3596	Flavodoxin {UniProtKB/TrEMBL:Q81YF3}	[TP0986-TP0925 (0.8288174)]
COG0697	COG0716	GBAA2672	BA_2672	Transporter, EamA family	GBAA1394	BA_1394	Flavodoxin {UniProtKB/TrEMBL:Q81T93}	[TP0986-TP0925 (0.8288174)]
COG0697	COG0716	GBAA0210	BA_0210	Transporter, EamA family	GBAA3596	BA_3596	Flavodoxin {UniProtKB/TrEMBL:Q81YF3}	[TP0986-TP0925 (0.8288174)]
COG0697	COG0716	GBAA1915	BA_1915	Transporter, EamA family	GBAA1394	BA_1394	Flavodoxin {UniProtKB/TrEMBL:Q81T93}	[TP0986-TP0925 (0.8288174)]
COG0697	COG0716	GBAA3424	BA_3424	Transporter, EamA family	GBAA1394	BA_1394	Flavodoxin {UniProtKB/TrEMBL:Q81T93}	[TP0986-TP0925 (0.8288174)]
COG0697	COG0716	GBAA0581	BA_0581	Transporter, EamA family	GBAA1394	BA_1394	Flavodoxin {UniProtKB/TrEMBL:Q81T93}	[TP0986-TP0925 (0.8288174)]
COG0697	COG0716	GBAA5024	BA_5024	Transporter, EamA family	GBAA3596	BA_3596	Flavodoxin {UniProtKB/TrEMBL:Q81YF3}	[TP0986-TP0925 (0.8288174)]
COG0697	COG0716	GBAA1243	BA_1243	Membrane protein, putative	GBAA1394	BA_1394	Flavodoxin {UniProtKB/TrEMBL:Q81T93}	[TP0986-TP0925 (0.8288174)]
COG0272	COG0773	GBAA0306	BA_0306	DNA ligase, NAD-dependent	GBAA4938	murC	UDP-N-acetylmuramate--L-alanine ligase (EC 6.3.2.8) (UDP-N- acetylmuramoyl-L-alanine synthetase)	[TP0634-TP0341 (0.8201813)]
COG1321	COG5401	GBAA4428	mntR	Transcriptional regulator mntR (Manganese transport regulator)	GBAA4716	BA_4716	Germination protein gerM	[TP0167-TP0832 (0.55516005)]
COG0275	COG5401	GBAA4057	mraW	S-adenosyl-methyltransferase mraW (EC 2.1.1.-)	GBAA4716	BA_4716	Germination protein gerM	[TP0384-TP0832 (0.6009694)]
COG0301	COG0566	GBAA4899	thiI	Probable thiamine biosynthesis protein thiI	GBAA0091	BA_0091	RNA methyltransferase, TrmH family, group 3	[TP0559-TP0054 (0.678511)]
COG0301	COG0566	GBAA4899	thiI	Probable thiamine biosynthesis protein thiI	GBAA4805	BA_4805	RNA methyltransferase, TrmH family	[TP0559-TP0054 (0.678511)]
COG0353	COG0514	GBAA0021	recR	Recombination protein recR	GBAA2818	BA_2818	ATP-dependent DNA helicase RecQ	[TP1004-TP0103 (0.6917512)]
COG0353	COG0514	GBAA0021	recR	Recombination protein recR	GBAA1505	BA_1505	ATP-dependent DNA helicase RecQ	[TP1004-TP0103 (0.6917512)]
COG0036	COG0249	GBAA3998	BA_3998	Ribulose-phosphate 3-epimerase	GBAA3905	mutS	DNA mismatch repair protein mutS	[TP0945-TP0328 (0.6742458)]
COG0124	COG0465	GBAA4633	hisS-2	Histidyl-tRNA synthetase 2 (EC 6.1.1.21) (Histidine--tRNA ligase 2) (HisRS 2)	GBAA0064	BA_0064	Cell division protein FtsH	[TP0641-TP0330 (0.76316583)]
COG0124	COG0465	GBAA3376	hisS-1	Histidyl-tRNA synthetase 1 (EC 6.1.1.21) (Histidine--tRNA ligase 1) (HisRS 1)	GBAA0064	BA_0064	Cell division protein FtsH	[TP0641-TP0330 (0.76316583)]
COG1396	COG2206	GBAA2414	BA_2414	DNA-binding protein {UniProtKB/TrEMBL:Q81QL0}	GBAA0975	BA_0975	HD domain protein {UniProtKB/TrEMBL:Q81UA6}	[TP0461-TP0877 (0.81002605)]
COG1396	COG2206	GBAA3138	BA_3138	Transcriptional regulator AnsR	GBAA0975	BA_0975	HD domain protein {UniProtKB/TrEMBL:Q81UA6}	[TP0461-TP0877 (0.81002605)]
COG1396	COG2206	GBAA4590	BA_4590	DNA-binding protein {UniProtKB/TrEMBL:Q81LM6}	GBAA0975	BA_0975	HD domain protein {UniProtKB/TrEMBL:Q81UA6}	[TP0461-TP0877 (0.81002605)]
COG1396	COG2206	GBAA0074	BA_0074	DNA-binding protein {UniProtKB/TrEMBL:Q81VW5}	GBAA0975	BA_0975	HD domain protein {UniProtKB/TrEMBL:Q81UA6}	[TP0461-TP0877 (0.81002605)]
COG1396	COG2206	GBAA1292	BA_1292	Transcriptional regulator SinR	GBAA0975	BA_0975	HD domain protein {UniProtKB/TrEMBL:Q81UA6}	[TP0461-TP0877 (0.81002605)]
COG1396	COG2206	GBAA1781	BA_1781	DNA-binding protein {UniProtKB/TrEMBL:Q81S88}	GBAA0975	BA_0975	HD domain protein {UniProtKB/TrEMBL:Q81UA6}	[TP0461-TP0877 (0.81002605)]
COG1396	COG2206	GBAA0432	GBAA0432	Prophage LambdaBa04, DNA-binding protein	GBAA0975	BA_0975	HD domain protein {UniProtKB/TrEMBL:Q81UA6}	[TP0461-TP0877 (0.81002605)]
COG1396	COG2206	GBAA1022	GBAA1022	DNA-binding protein {UniProtKB/TrEMBL:Q6F0C4}	GBAA0975	BA_0975	HD domain protein {UniProtKB/TrEMBL:Q81UA6}	[TP0461-TP0877 (0.81002605)]
COG1396	COG2206	GBAA4740	BA_4740	DNA-binding protein {UniProtKB/TrEMBL:Q81L88}	GBAA0975	BA_0975	HD domain protein {UniProtKB/TrEMBL:Q81UA6}	[TP0461-TP0877 (0.81002605)]
COG1396	COG2206	GBAA3829	GBAA3829	Hypothetical protein {UniProtKB/TrEMBL:Q81XT9}	GBAA0975	BA_0975	HD domain protein {UniProtKB/TrEMBL:Q81UA6}	[TP0461-TP0877 (0.81002605)]
COG1396	COG2206	GBAA2448	BA_2448	DNA-binding protein {UniProtKB/TrEMBL:Q81QH7}	GBAA0975	BA_0975	HD domain protein {UniProtKB/TrEMBL:Q81UA6}	[TP0461-TP0877 (0.81002605)]
COG0257	COG0719	GBAA0134	GBAA0134	50S ribosomal protein L36	GBAA5213	BA_5213	Hypothetical protein {UniProtKB/TrEMBL:Q81XM1}	[TP0209-TP0612 (0.6772987)]
COG0257	COG0719	GBAA0134	GBAA0134	50S ribosomal protein L36	GBAA5216	BA_5216	Hypothetical protein {UniProtKB/TrEMBL:Q81XL8}	[TP0209-TP0612 (0.6772987)]
COG0275	COG0820	GBAA4057	mraW	S-adenosyl-methyltransferase mraW (EC 2.1.1.-)	GBAA4002	BA_4002	Hypothetical protein {UniProtKB/TrEMBL:Q81WH4}	[TP0384-TP0068 (0.79878455)]
COG0445	COG1366	GBAA5733	gidA	tRNA uridine 5-carboxymethylaminomethyl modification enzyme gidA (Glucose-inhibited division protein A)	GBAA0990	BA_0990	Anti sigma b factor antagonist RsbV	[TP0044-TP0233 (0.74185747)]
COG0445	COG1366	GBAA5733	gidA	tRNA uridine 5-carboxymethylaminomethyl modification enzyme gidA (Glucose-inhibited division protein A)	GBAA4296	BA_4296	Anti-sigma F factor antagonist	[TP0044-TP0233 (0.74185747)]
COG0242	COG0360	GBAA4187	def2	Peptide deformylase 2 (EC 3.5.1.88) (PDF 2) (Polypeptide deformylase 2)	GBAA5723	rpsF	30S ribosomal protein S6	[TP0757-TP0063 (0.54983324)]
COG0242	COG0360	GBAA4005	def1	Peptide deformylase 1 (EC 3.5.1.88) (PDF 1) (Polypeptide deformylase 1)	GBAA5723	rpsF	30S ribosomal protein S6	[TP0757-TP0063 (0.54983324)]
COG0693	COG1653	GBAA3192	BA_3192	ThiJ/pfpI family protein	GBAA0569	BA_0569	Glycerol-3-phosphate ABC transporter,	[TP0445-TP0074 (0.5751514)]
COG0693	COG1653	GBAA2657	BA_2657	ThiJ/pfpI family protein	GBAA0569	BA_0569	Glycerol-3-phosphate ABC transporter,	[TP0445-TP0074 (0.5751514)]
COG0693	COG1653	GBAA3715	BA_3715	ThiJ/pfpI family protein	GBAA0569	BA_0569	Glycerol-3-phosphate ABC transporter,	[TP0445-TP0074 (0.5751514)]
COG0693	COG1653	GBAA4720	BA_4720	ThiJ/pfpI family protein	GBAA0569	BA_0569	Glycerol-3-phosphate ABC transporter,	[TP0445-TP0074 (0.5751514)]
COG0693	COG1653	GBAA1648	BA_1648	ThiJ/pfpI family protein	GBAA0569	BA_0569	Glycerol-3-phosphate ABC transporter,	[TP0445-TP0074 (0.5751514)]
COG0693	COG1653	GBAA4722	BA_4722	ThiJ/pfpI family protein	GBAA0569	BA_0569	Glycerol-3-phosphate ABC transporter,	[TP0445-TP0074 (0.5751514)]
COG0693	COG1653	GBAA0842	BA_0842	ThiJ/pfpI family protein	GBAA0569	BA_0569	Glycerol-3-phosphate ABC transporter,	[TP0445-TP0074 (0.5751514)]
COG0267	COG0357	GBAA4490	BA_4490	50S ribosomal protein L33	GBAA5732	gidB	Methyltransferase gidB (EC 2.1.-.-) (Glucose-inhibited division protein B)	[TP0234-TP0946 (0.6249908)]
COG0267	COG0357	GBAA0094	BA_0094	50S ribosomal protein L33	GBAA5732	gidB	Methyltransferase gidB (EC 2.1.-.-) (Glucose-inhibited division protein B)	[TP0234-TP0946 (0.6249908)]
COG0267	COG0357	GBAA4570	BA_4570	50S ribosomal protein L33	GBAA5732	gidB	Methyltransferase gidB (EC 2.1.-.-) (Glucose-inhibited division protein B)	[TP0234-TP0946 (0.6249908)]
COG0234	COG0772	GBAA0266	groS	10 kDa chaperonin (Protein Cpn10) (groES protein)	GBAA4050	BA_4050	Stage V sporulation protein E	[TP1013-TP0387 (0.81326103)]
COG0234	COG0772	GBAA0266	groS	10 kDa chaperonin (Protein Cpn10) (groES protein)	GBAA4381	BA_4381	Cell division protein, FtsW/RodA/SpoVE family	[TP1013-TP0387 (0.81326103)]
COG0234	COG0772	GBAA0266	groS	10 kDa chaperonin (Protein Cpn10) (groES protein)	GBAA4158	BA_4158	Cell division protein,FtsW/RodA/SpoVE family	[TP1013-TP0387 (0.81326103)]
COG0234	COG0772	GBAA0266	groS	10 kDa chaperonin (Protein Cpn10) (groES protein)	GBAA1034	BA_1034	Cell division protein, FtsW/RodA/SpoVE family	[TP1013-TP0387 (0.81326103)]
COG0445	COG0457	GBAA5733	gidA	tRNA uridine 5-carboxymethylaminomethyl modification enzyme gidA (Glucose-inhibited division protein A)	GBAA0597	BA_0597	Transcriptional regulator/TPR domain protein	[TP0044-TP0954 (0.8549597)]
COG0445	COG0457	GBAA5733	gidA	tRNA uridine 5-carboxymethylaminomethyl modification enzyme gidA (Glucose-inhibited division protein A)	GBAA2928	BA_2928	TPR domain protein {UniProtKB/TrEMBL:Q81P88}	[TP0044-TP0954 (0.8549597)]
COG0445	COG0457	GBAA5733	gidA	tRNA uridine 5-carboxymethylaminomethyl modification enzyme gidA (Glucose-inhibited division protein A)	GBAA1163	BA_1163	DNA-binding protein {UniProtKB/TrEMBL:Q81TU5}	[TP0044-TP0954 (0.8549597)]
COG0445	COG0457	GBAA5733	gidA	tRNA uridine 5-carboxymethylaminomethyl modification enzyme gidA (Glucose-inhibited division protein A)	GBAA_pXO1_0205	AAT35494.1	Response regulator, putative	[TP0044-TP0954 (0.8549597)]
COG0445	COG0457	GBAA5733	gidA	tRNA uridine 5-carboxymethylaminomethyl modification enzyme gidA (Glucose-inhibited division protein A)	GBAA3417	BA_3417	TPR domain protein {UniProtKB/TrEMBL:Q81N02}	[TP0044-TP0954 (0.8549597)]
COG0445	COG0457	GBAA5733	gidA	tRNA uridine 5-carboxymethylaminomethyl modification enzyme gidA (Glucose-inhibited division protein A)	GBAA1541	BA_1541	TPR domain protein {UniProtKB/TrEMBL:Q81SV4}	[TP0044-TP0954 (0.8549597)]
COG0445	COG0457	GBAA5733	gidA	tRNA uridine 5-carboxymethylaminomethyl modification enzyme gidA (Glucose-inhibited division protein A)	GBAA3760	GBAA3760	Prophage LambdaBa01, TPR domain protein, putative	[TP0044-TP0954 (0.8549597)]
COG0445	COG0457	GBAA5733	gidA	tRNA uridine 5-carboxymethylaminomethyl modification enzyme gidA (Glucose-inhibited division protein A)	GBAA1017	BA_1017	TPR domain protein {UniProtKB/TrEMBL:Q81U67}	[TP0044-TP0954 (0.8549597)]
COG0445	COG0457	GBAA5733	gidA	tRNA uridine 5-carboxymethylaminomethyl modification enzyme gidA (Glucose-inhibited division protein A)	GBAA5388	BA_5388	TPR domain protein {UniProtKB/TrEMBL:Q81X55}	[TP0044-TP0954 (0.8549597)]
COG0445	COG0457	GBAA5733	gidA	tRNA uridine 5-carboxymethylaminomethyl modification enzyme gidA (Glucose-inhibited division protein A)	GBAA3284	BA_3284	TPR domain protein {UniProtKB/TrEMBL:Q81NC6}	[TP0044-TP0954 (0.8549597)]
COG0445	COG0457	GBAA5733	gidA	tRNA uridine 5-carboxymethylaminomethyl modification enzyme gidA (Glucose-inhibited division protein A)	GBAA2522	BA_2522	Hypothetical protein {UniProtKB/TrEMBL:Q81QB0}	[TP0044-TP0954 (0.8549597)]
COG0445	COG0457	GBAA5733	gidA	tRNA uridine 5-carboxymethylaminomethyl modification enzyme gidA (Glucose-inhibited division protein A)	GBAA4624	BA_4624	TPR domain protein {UniProtKB/TrEMBL:Q81LJ3}	[TP0044-TP0954 (0.8549597)]
COG0305	COG1595	GBAA5717	BA_5717	Replicative DNA helicase	GBAA3324	BA_3324	RNA polymerase sigma-70 factor, ECF subfamily	[TP0058-TP0092 (0.74082893)]
COG0305	COG1595	GBAA5717	BA_5717	Replicative DNA helicase	GBAA0093	BA_0093	RNA polymerase sigma-30 factor	[TP0058-TP0092 (0.74082893)]
COG0305	COG1595	GBAA0934	BA_0934	Replicative DNA helicase, putative	GBAA2502	BA_2502	RNA polymerase sigma-70 factor, ECF subfamily	[TP0058-TP0092 (0.74082893)]
COG0305	COG1595	GBAA0934	BA_0934	Replicative DNA helicase, putative	GBAA1753	BA_1753	RNA polymerase sigma-70 factor, ECF subfamily	[TP0058-TP0092 (0.74082893)]
COG0305	COG1595	GBAA5717	BA_5717	Replicative DNA helicase	GBAA2502	BA_2502	RNA polymerase sigma-70 factor, ECF subfamily	[TP0058-TP0092 (0.74082893)]
COG0305	COG1595	GBAA5717	BA_5717	Replicative DNA helicase	GBAA5610	BA_5610	RNA polymerase sigma-70 factor, ECF subfamily	[TP0058-TP0092 (0.74082893)]
COG0305	COG1595	GBAA0934	BA_0934	Replicative DNA helicase, putative	GBAA2454	BA_2454	RNA polymerase sigma-70 factor, ECF subfamily	[TP0058-TP0092 (0.74082893)]
COG0305	COG1595	GBAA0934	BA_0934	Replicative DNA helicase, putative	GBAA3803	GBAA3803	Prophage LambdaBa01, positive control factor Xpf,	[TP0058-TP0092 (0.74082893)]
COG0305	COG1595	GBAA5717	BA_5717	Replicative DNA helicase	GBAA2454	BA_2454	RNA polymerase sigma-70 factor, ECF subfamily	[TP0058-TP0092 (0.74082893)]
COG0305	COG1595	GBAA5717	BA_5717	Replicative DNA helicase	GBAA0646	BA_0646	RNA polymerase sigma-70 factor, ECF subfamily	[TP0058-TP0092 (0.74082893)]
COG0305	COG1595	GBAA0934	BA_0934	Replicative DNA helicase, putative	GBAA4913	BA_4913	RNA polymerase sigma-70 factor, ECF subfamily	[TP0058-TP0092 (0.74082893)]
COG0305	COG1595	GBAA5717	BA_5717	Replicative DNA helicase	GBAA1789	BA_1789	RNA polymerase sigma-70 factor, ECF subfamily	[TP0058-TP0092 (0.74082893)]
COG0305	COG1595	GBAA5717	BA_5717	Replicative DNA helicase	GBAA1032	BA_1032	RNA polymerase sigma-70 factor, ECF subfamily	[TP0058-TP0092 (0.74082893)]
COG0305	COG1595	GBAA0934	BA_0934	Replicative DNA helicase, putative	GBAA3649	BA_3649	RNA polymerase sigma-70 factor, ECF subfamily	[TP0058-TP0092 (0.74082893)]
COG0305	COG1595	GBAA5717	BA_5717	Replicative DNA helicase	GBAA2789	BA_2789	RNA polymerase sigma-70 factor, ECF subfamily	[TP0058-TP0092 (0.74082893)]
COG0305	COG1595	GBAA5717	BA_5717	Replicative DNA helicase	GBAA3649	BA_3649	RNA polymerase sigma-70 factor, ECF subfamily	[TP0058-TP0092 (0.74082893)]
COG0305	COG1595	GBAA0934	BA_0934	Replicative DNA helicase, putative	GBAA3324	BA_3324	RNA polymerase sigma-70 factor, ECF subfamily	[TP0058-TP0092 (0.74082893)]
COG0305	COG1595	GBAA0934	BA_0934	Replicative DNA helicase, putative	GBAA2114	BA_2114	RNA polymerase sigma-70 factor, ECF subfamily	[TP0058-TP0092 (0.74082893)]
COG0305	COG1595	GBAA0934	BA_0934	Replicative DNA helicase, putative	GBAA1113	BA_1113	RNA polymerase sigma-70 factor, ECF subfamily	[TP0058-TP0092 (0.74082893)]
COG0305	COG1595	GBAA0934	BA_0934	Replicative DNA helicase, putative	GBAA1789	BA_1789	RNA polymerase sigma-70 factor, ECF subfamily	[TP0058-TP0092 (0.74082893)]
COG0305	COG1595	GBAA0934	BA_0934	Replicative DNA helicase, putative	GBAA1032	BA_1032	RNA polymerase sigma-70 factor, ECF subfamily	[TP0058-TP0092 (0.74082893)]
COG0305	COG1595	GBAA0934	BA_0934	Replicative DNA helicase, putative	GBAA0093	BA_0093	RNA polymerase sigma-30 factor	[TP0058-TP0092 (0.74082893)]
COG0305	COG1595	GBAA5717	BA_5717	Replicative DNA helicase	GBAA0169	BA_0169	RNA polymerase sigma-70 factor, ECF subfamily	[TP0058-TP0092 (0.74082893)]
COG0305	COG1595	GBAA5717	BA_5717	Replicative DNA helicase	GBAA1113	BA_1113	RNA polymerase sigma-70 factor, ECF subfamily	[TP0058-TP0092 (0.74082893)]
COG0305	COG1595	GBAA0934	BA_0934	Replicative DNA helicase, putative	GBAA5610	BA_5610	RNA polymerase sigma-70 factor, ECF subfamily	[TP0058-TP0092 (0.74082893)]
COG0305	COG1595	GBAA0934	BA_0934	Replicative DNA helicase, putative	GBAA2970	BA_2970	RNA polymerase sigma-70 factor, ECF subfamily	[TP0058-TP0092 (0.74082893)]
COG0305	COG1595	GBAA5717	BA_5717	Replicative DNA helicase	GBAA2970	BA_2970	RNA polymerase sigma-70 factor, ECF subfamily	[TP0058-TP0092 (0.74082893)]
COG0305	COG1595	GBAA0934	BA_0934	Replicative DNA helicase, putative	GBAA0646	BA_0646	RNA polymerase sigma-70 factor, ECF subfamily	[TP0058-TP0092 (0.74082893)]
COG0305	COG1595	GBAA5717	BA_5717	Replicative DNA helicase	GBAA3803	GBAA3803	Prophage LambdaBa01, positive control factor Xpf,	[TP0058-TP0092 (0.74082893)]
COG0305	COG1595	GBAA0934	BA_0934	Replicative DNA helicase, putative	GBAA2789	BA_2789	RNA polymerase sigma-70 factor, ECF subfamily	[TP0058-TP0092 (0.74082893)]
COG0305	COG1595	GBAA0934	BA_0934	Replicative DNA helicase, putative	GBAA0169	BA_0169	RNA polymerase sigma-70 factor, ECF subfamily	[TP0058-TP0092 (0.74082893)]
COG0305	COG1595	GBAA5717	BA_5717	Replicative DNA helicase	GBAA2114	BA_2114	RNA polymerase sigma-70 factor, ECF subfamily	[TP0058-TP0092 (0.74082893)]
COG0305	COG1595	GBAA5717	BA_5717	Replicative DNA helicase	GBAA4913	BA_4913	RNA polymerase sigma-70 factor, ECF subfamily	[TP0058-TP0092 (0.74082893)]
COG0305	COG1595	GBAA5717	BA_5717	Replicative DNA helicase	GBAA1753	BA_1753	RNA polymerase sigma-70 factor, ECF subfamily	[TP0058-TP0092 (0.74082893)]
COG0290	COG1516	GBAA4819	infC	Translation initiation factor IF-3	GBAA1672	BA_1672	Flagellar protein FliS, putative	[TP0850-TP0943 (0.6225916)]
COG0228	COG0250	GBAA3982	rpsP	30S ribosomal protein S16	GBAA0096	BA_0096	Transcription antitermination protein NusG	[TP0905-TP0236 (0.7099409)]
COG0465	COG0532	GBAA0064	BA_0064	Cell division protein FtsH	GBAA3950	infB	Translation initiation factor IF-2	[TP0330-TP0891 (0.8751731)]
COG0234	COG0445	GBAA0266	groS	10 kDa chaperonin (Protein Cpn10) (groES protein)	GBAA5733	gidA	tRNA uridine 5-carboxymethylaminomethyl modification enzyme gidA (Glucose-inhibited division protein A)	[TP1013-TP0044 (0.813164)]
COG0265	COG1381	GBAA3660	BA_3660	Serine protease {UniProtKB/TrEMBL:Q81Y95}	GBAA4522	recO	DNA repair protein recO (Recombination protein O)	[TP0773-TP0636 (0.870009)]
COG0265	COG1381	GBAA5710	BA_5710	Serine protease {UniProtKB/TrEMBL:Q81JJ5}	GBAA4522	recO	DNA repair protein recO (Recombination protein O)	[TP0773-TP0636 (0.870009)]
COG0265	COG1381	GBAA5412	BA_5412	Membrane protein, putative	GBAA4522	recO	DNA repair protein recO (Recombination protein O)	[TP0773-TP0636 (0.870009)]
COG0457	COG0860	GBAA_pXO1_0205	AAT35494.1	Response regulator, putative	GBAA2446	BA_2446	N-acetylmuramoyl-L-alanine amidase, family 3	[TP0820-TP0247 (0.74644035), TP0067-TP0247 (0.79531366)]
COG0457	COG0860	GBAA3760	GBAA3760	Prophage LambdaBa01, TPR domain protein, putative	GBAA2446	BA_2446	N-acetylmuramoyl-L-alanine amidase, family 3	[TP0820-TP0247 (0.74644035), TP0067-TP0247 (0.79531366)]
COG0457	COG0860	GBAA3284	BA_3284	TPR domain protein {UniProtKB/TrEMBL:Q81NC6}	GBAA0146	BA_0146	Germination-specific N-acetylmuramoyl-L-alanine	[TP0820-TP0247 (0.74644035), TP0067-TP0247 (0.79531366)]
COG0457	COG0860	GBAA1163	BA_1163	DNA-binding protein {UniProtKB/TrEMBL:Q81TU5}	GBAA2446	BA_2446	N-acetylmuramoyl-L-alanine amidase, family 3	[TP0820-TP0247 (0.74644035), TP0067-TP0247 (0.79531366)]
COG0457	COG0860	GBAA2928	BA_2928	TPR domain protein {UniProtKB/TrEMBL:Q81P88}	GBAA2446	BA_2446	N-acetylmuramoyl-L-alanine amidase, family 3	[TP0820-TP0247 (0.74644035), TP0067-TP0247 (0.79531366)]
COG0457	COG0860	GBAA1541	BA_1541	TPR domain protein {UniProtKB/TrEMBL:Q81SV4}	GBAA0146	BA_0146	Germination-specific N-acetylmuramoyl-L-alanine	[TP0820-TP0247 (0.74644035), TP0067-TP0247 (0.79531366)]
COG0457	COG0860	GBAA4624	BA_4624	TPR domain protein {UniProtKB/TrEMBL:Q81LJ3}	GBAA2446	BA_2446	N-acetylmuramoyl-L-alanine amidase, family 3	[TP0820-TP0247 (0.74644035), TP0067-TP0247 (0.79531366)]
COG0457	COG0860	GBAA3417	BA_3417	TPR domain protein {UniProtKB/TrEMBL:Q81N02}	GBAA2446	BA_2446	N-acetylmuramoyl-L-alanine amidase, family 3	[TP0820-TP0247 (0.74644035), TP0067-TP0247 (0.79531366)]
COG0457	COG0860	GBAA2928	BA_2928	TPR domain protein {UniProtKB/TrEMBL:Q81P88}	GBAA0146	BA_0146	Germination-specific N-acetylmuramoyl-L-alanine	[TP0820-TP0247 (0.74644035), TP0067-TP0247 (0.79531366)]
COG0457	COG0860	GBAA5388	BA_5388	TPR domain protein {UniProtKB/TrEMBL:Q81X55}	GBAA0146	BA_0146	Germination-specific N-acetylmuramoyl-L-alanine	[TP0820-TP0247 (0.74644035), TP0067-TP0247 (0.79531366)]
COG0457	COG0860	GBAA3417	BA_3417	TPR domain protein {UniProtKB/TrEMBL:Q81N02}	GBAA0146	BA_0146	Germination-specific N-acetylmuramoyl-L-alanine	[TP0820-TP0247 (0.74644035), TP0067-TP0247 (0.79531366)]
COG0457	COG0860	GBAA1541	BA_1541	TPR domain protein {UniProtKB/TrEMBL:Q81SV4}	GBAA2446	BA_2446	N-acetylmuramoyl-L-alanine amidase, family 3	[TP0820-TP0247 (0.74644035), TP0067-TP0247 (0.79531366)]
COG0457	COG0860	GBAA1017	BA_1017	TPR domain protein {UniProtKB/TrEMBL:Q81U67}	GBAA0146	BA_0146	Germination-specific N-acetylmuramoyl-L-alanine	[TP0820-TP0247 (0.74644035), TP0067-TP0247 (0.79531366)]
COG0457	COG0860	GBAA2522	BA_2522	Hypothetical protein {UniProtKB/TrEMBL:Q81QB0}	GBAA0146	BA_0146	Germination-specific N-acetylmuramoyl-L-alanine	[TP0820-TP0247 (0.74644035), TP0067-TP0247 (0.79531366)]
COG0457	COG0860	GBAA3760	GBAA3760	Prophage LambdaBa01, TPR domain protein, putative	GBAA0146	BA_0146	Germination-specific N-acetylmuramoyl-L-alanine	[TP0820-TP0247 (0.74644035), TP0067-TP0247 (0.79531366)]
COG0457	COG0860	GBAA1163	BA_1163	DNA-binding protein {UniProtKB/TrEMBL:Q81TU5}	GBAA0146	BA_0146	Germination-specific N-acetylmuramoyl-L-alanine	[TP0820-TP0247 (0.74644035), TP0067-TP0247 (0.79531366)]
COG0457	COG0860	GBAA2522	BA_2522	Hypothetical protein {UniProtKB/TrEMBL:Q81QB0}	GBAA2446	BA_2446	N-acetylmuramoyl-L-alanine amidase, family 3	[TP0820-TP0247 (0.74644035), TP0067-TP0247 (0.79531366)]
COG0457	COG0860	GBAA1017	BA_1017	TPR domain protein {UniProtKB/TrEMBL:Q81U67}	GBAA2446	BA_2446	N-acetylmuramoyl-L-alanine amidase, family 3	[TP0820-TP0247 (0.74644035), TP0067-TP0247 (0.79531366)]
COG0457	COG0860	GBAA5388	BA_5388	TPR domain protein {UniProtKB/TrEMBL:Q81X55}	GBAA2446	BA_2446	N-acetylmuramoyl-L-alanine amidase, family 3	[TP0820-TP0247 (0.74644035), TP0067-TP0247 (0.79531366)]
COG0457	COG0860	GBAA4624	BA_4624	TPR domain protein {UniProtKB/TrEMBL:Q81LJ3}	GBAA0146	BA_0146	Germination-specific N-acetylmuramoyl-L-alanine	[TP0820-TP0247 (0.74644035), TP0067-TP0247 (0.79531366)]
COG0457	COG0860	GBAA3284	BA_3284	TPR domain protein {UniProtKB/TrEMBL:Q81NC6}	GBAA2446	BA_2446	N-acetylmuramoyl-L-alanine amidase, family 3	[TP0820-TP0247 (0.74644035), TP0067-TP0247 (0.79531366)]
COG0457	COG0860	GBAA_pXO1_0205	AAT35494.1	Response regulator, putative	GBAA0146	BA_0146	Germination-specific N-acetylmuramoyl-L-alanine	[TP0820-TP0247 (0.74644035), TP0067-TP0247 (0.79531366)]
COG0457	COG0860	GBAA0597	BA_0597	Transcriptional regulator/TPR domain protein	GBAA2446	BA_2446	N-acetylmuramoyl-L-alanine amidase, family 3	[TP0820-TP0247 (0.74644035), TP0067-TP0247 (0.79531366)]
COG0457	COG0860	GBAA0597	BA_0597	Transcriptional regulator/TPR domain protein	GBAA0146	BA_0146	Germination-specific N-acetylmuramoyl-L-alanine	[TP0820-TP0247 (0.74644035), TP0067-TP0247 (0.79531366)]
COG1057	COG1774	GBAA4558	BA_4558	Nicotinate (Nicotinamide) nucleotide	GBAA0029	BA_0029	Hypothetical protein {UniProtKB/TrEMBL:Q81W09}	[TP0741-TP0046 (0.7023217)]
COG0652	COG1749	GBAA4283	BA_4283	Peptidyl-prolyl cis-trans isomerase,	GBAA1686	BA_1686	Flagellar hook protein FlgE, putative	[TP0947-TP0727 (0.6414869)]
COG1177	COG1558	GBAA1299	BA_1299	Spermidine/putrescine ABC transporter, permease	GBAA1675	BA_1675	Flagellar basal-body rod protein FlgC	[TP0654-TP0397 (0.7022186)]
COG0319	COG0333	GBAA4527	BA_4527	UPF0054 protein BA_4527/GBAA4527/BAS4202	GBAA4062	rpmF	50S ribosomal protein L32	[TP0650-TP0807 (0.80809164)]
COG0301	COG0849	GBAA4899	thiI	Probable thiamine biosynthesis protein thiI	GBAA4046	BA_4046	Cell division protein FtsA	[TP0559-TP0389 (0.64923996)]
COG0216	COG0457	GBAA5572	prfA	Peptide chain release factor 1 (RF-1)	GBAA3284	BA_3284	TPR domain protein {UniProtKB/TrEMBL:Q81NC6}	[TP0051-TP0067 (0.7097377)]
COG0216	COG0457	GBAA5572	prfA	Peptide chain release factor 1 (RF-1)	GBAA1163	BA_1163	DNA-binding protein {UniProtKB/TrEMBL:Q81TU5}	[TP0051-TP0067 (0.7097377)]
COG0216	COG0457	GBAA5572	prfA	Peptide chain release factor 1 (RF-1)	GBAA3760	GBAA3760	Prophage LambdaBa01, TPR domain protein, putative	[TP0051-TP0067 (0.7097377)]
COG0216	COG0457	GBAA5572	prfA	Peptide chain release factor 1 (RF-1)	GBAA_pXO1_0205	AAT35494.1	Response regulator, putative	[TP0051-TP0067 (0.7097377)]
COG0216	COG0457	GBAA5572	prfA	Peptide chain release factor 1 (RF-1)	GBAA5388	BA_5388	TPR domain protein {UniProtKB/TrEMBL:Q81X55}	[TP0051-TP0067 (0.7097377)]
COG0216	COG0457	GBAA5572	prfA	Peptide chain release factor 1 (RF-1)	GBAA3417	BA_3417	TPR domain protein {UniProtKB/TrEMBL:Q81N02}	[TP0051-TP0067 (0.7097377)]
COG0216	COG0457	GBAA5572	prfA	Peptide chain release factor 1 (RF-1)	GBAA2928	BA_2928	TPR domain protein {UniProtKB/TrEMBL:Q81P88}	[TP0051-TP0067 (0.7097377)]
COG0216	COG0457	GBAA5572	prfA	Peptide chain release factor 1 (RF-1)	GBAA0597	BA_0597	Transcriptional regulator/TPR domain protein	[TP0051-TP0067 (0.7097377)]
COG0216	COG0457	GBAA5572	prfA	Peptide chain release factor 1 (RF-1)	GBAA1541	BA_1541	TPR domain protein {UniProtKB/TrEMBL:Q81SV4}	[TP0051-TP0067 (0.7097377)]
COG0216	COG0457	GBAA5572	prfA	Peptide chain release factor 1 (RF-1)	GBAA1017	BA_1017	TPR domain protein {UniProtKB/TrEMBL:Q81U67}	[TP0051-TP0067 (0.7097377)]
COG0216	COG0457	GBAA5572	prfA	Peptide chain release factor 1 (RF-1)	GBAA2522	BA_2522	Hypothetical protein {UniProtKB/TrEMBL:Q81QB0}	[TP0051-TP0067 (0.7097377)]
COG0216	COG0457	GBAA5572	prfA	Peptide chain release factor 1 (RF-1)	GBAA4624	BA_4624	TPR domain protein {UniProtKB/TrEMBL:Q81LJ3}	[TP0051-TP0067 (0.7097377)]
COG1360	COG4786	GBAA1659	BA_1659	Chemotaxis protein MotB, putative	GBAA1719	BA_1719	Flagellar basal-body rod protein, putative	[TP0724-TP0961 (0.729456)]
COG0687	COG0693	GBAA1300	BA_1300	Spermidine/putrescine ABC transporter,	GBAA3192	BA_3192	ThiJ/pfpI family protein	[TP0655-TP0445 (0.5706956)]
COG0687	COG0693	GBAA1300	BA_1300	Spermidine/putrescine ABC transporter,	GBAA1648	BA_1648	ThiJ/pfpI family protein	[TP0655-TP0445 (0.5706956)]
COG0687	COG0693	GBAA1300	BA_1300	Spermidine/putrescine ABC transporter,	GBAA4722	BA_4722	ThiJ/pfpI family protein	[TP0655-TP0445 (0.5706956)]
COG0687	COG0693	GBAA1300	BA_1300	Spermidine/putrescine ABC transporter,	GBAA3715	BA_3715	ThiJ/pfpI family protein	[TP0655-TP0445 (0.5706956)]
COG0687	COG0693	GBAA1300	BA_1300	Spermidine/putrescine ABC transporter,	GBAA4720	BA_4720	ThiJ/pfpI family protein	[TP0655-TP0445 (0.5706956)]
COG0687	COG0693	GBAA1300	BA_1300	Spermidine/putrescine ABC transporter,	GBAA2657	BA_2657	ThiJ/pfpI family protein	[TP0655-TP0445 (0.5706956)]
COG0687	COG0693	GBAA1300	BA_1300	Spermidine/putrescine ABC transporter,	GBAA0842	BA_0842	ThiJ/pfpI family protein	[TP0655-TP0445 (0.5706956)]
COG1352	COG2206	GBAA0995	BA_0995	Methyltransferase, CheR family	GBAA0975	BA_0975	HD domain protein {UniProtKB/TrEMBL:Q81UA6}	[TP0630-TP0877 (0.67253613)]
COG1352	COG2206	GBAA1665	BA_1665	Chemotaxis protein methyltransferase CheR	GBAA0975	BA_0975	HD domain protein {UniProtKB/TrEMBL:Q81UA6}	[TP0630-TP0877 (0.67253613)]
COG0802	COG1774	GBAA0258	BA_0258	Hypothetical protein {UniProtKB/TrEMBL:Q81VF0}	GBAA0029	BA_0029	Hypothetical protein {UniProtKB/TrEMBL:Q81W09}	[TP0875-TP0046 (0.67547834)]
COG0608	COG1366	GBAA4639	BA_4639	Single-stranded-DNA-specific exonuclease RecJ	GBAA0990	BA_0990	Anti sigma b factor antagonist RsbV	[TP0704-TP0540 (0.7098393)]
COG0608	COG1366	GBAA4639	BA_4639	Single-stranded-DNA-specific exonuclease RecJ	GBAA4296	BA_4296	Anti-sigma F factor antagonist	[TP0704-TP0540 (0.7098393)]
COG0569	COG1256	GBAA4191	BA_4191	Potassium uptake protein, TrkA family	GBAA1669	BA_1669	Flagellar hook-associated protein, putative	[TP0024-TP0660 (0.58621275)]
COG0290	COG0457	GBAA4819	infC	Translation initiation factor IF-3	GBAA3284	BA_3284	TPR domain protein {UniProtKB/TrEMBL:Q81NC6}	[TP0850-TP0095 (0.6947713)]
COG0290	COG0457	GBAA4819	infC	Translation initiation factor IF-3	GBAA2928	BA_2928	TPR domain protein {UniProtKB/TrEMBL:Q81P88}	[TP0850-TP0095 (0.6947713)]
COG0290	COG0457	GBAA4819	infC	Translation initiation factor IF-3	GBAA1541	BA_1541	TPR domain protein {UniProtKB/TrEMBL:Q81SV4}	[TP0850-TP0095 (0.6947713)]
COG0290	COG0457	GBAA4819	infC	Translation initiation factor IF-3	GBAA2522	BA_2522	Hypothetical protein {UniProtKB/TrEMBL:Q81QB0}	[TP0850-TP0095 (0.6947713)]
COG0290	COG0457	GBAA4819	infC	Translation initiation factor IF-3	GBAA5388	BA_5388	TPR domain protein {UniProtKB/TrEMBL:Q81X55}	[TP0850-TP0095 (0.6947713)]
COG0290	COG0457	GBAA4819	infC	Translation initiation factor IF-3	GBAA3417	BA_3417	TPR domain protein {UniProtKB/TrEMBL:Q81N02}	[TP0850-TP0095 (0.6947713)]
COG0290	COG0457	GBAA4819	infC	Translation initiation factor IF-3	GBAA3760	GBAA3760	Prophage LambdaBa01, TPR domain protein, putative	[TP0850-TP0095 (0.6947713)]
COG0290	COG0457	GBAA4819	infC	Translation initiation factor IF-3	GBAA1017	BA_1017	TPR domain protein {UniProtKB/TrEMBL:Q81U67}	[TP0850-TP0095 (0.6947713)]
COG0290	COG0457	GBAA4819	infC	Translation initiation factor IF-3	GBAA1163	BA_1163	DNA-binding protein {UniProtKB/TrEMBL:Q81TU5}	[TP0850-TP0095 (0.6947713)]
COG0290	COG0457	GBAA4819	infC	Translation initiation factor IF-3	GBAA0597	BA_0597	Transcriptional regulator/TPR domain protein	[TP0850-TP0095 (0.6947713)]
COG0290	COG0457	GBAA4819	infC	Translation initiation factor IF-3	GBAA_pXO1_0205	AAT35494.1	Response regulator, putative	[TP0850-TP0095 (0.6947713)]
COG0290	COG0457	GBAA4819	infC	Translation initiation factor IF-3	GBAA4624	BA_4624	TPR domain protein {UniProtKB/TrEMBL:Q81LJ3}	[TP0850-TP0095 (0.6947713)]
COG0080	COG0301	GBAA0097	rplK	50S ribosomal protein L11	GBAA4899	thiI	Probable thiamine biosynthesis protein thiI	[TP0237-TP0559 (0.59848577)]
COG0782	COG0860	GBAA4607	greA	Transcription elongation factor greA (Transcript cleavage factor greA)	GBAA2446	BA_2446	N-acetylmuramoyl-L-alanine amidase, family 3	[TP0019-TP0247 (0.7668169)]
COG0782	COG0860	GBAA4607	greA	Transcription elongation factor greA (Transcript cleavage factor greA)	GBAA0146	BA_0146	Germination-specific N-acetylmuramoyl-L-alanine	[TP0019-TP0247 (0.7668169)]
COG0234	COG1619	GBAA0266	groS	10 kDa chaperonin (Protein Cpn10) (groES protein)	GBAA1384	BA_1384	Hypothetical protein {UniProtKB/TrEMBL:Q81TA2}	[TP1013-TP0688 (0.6288964)]
COG0234	COG1619	GBAA0266	groS	10 kDa chaperonin (Protein Cpn10) (groES protein)	GBAA5613	BA_5613	Hypothetical protein {UniProtKB/TrEMBL:Q81JT5}	[TP1013-TP0688 (0.6288964)]
COG0234	COG1619	GBAA0266	groS	10 kDa chaperonin (Protein Cpn10) (groES protein)	GBAA1949	BA_1949	Microcin immunity protein MccF	[TP1013-TP0688 (0.6288964)]
COG0234	COG1619	GBAA0266	groS	10 kDa chaperonin (Protein Cpn10) (groES protein)	GBAA3275	BA_3275	Hypothetical protein {UniProtKB/TrEMBL:Q81ND2}	[TP1013-TP0688 (0.6288964)]
COG0255	COG1516	GBAA0118	rpmC	50S ribosomal protein L29	GBAA1672	BA_1672	Flagellar protein FliS, putative	[TP0197-TP0943 (0.5311184)]
COG1344	COG5401	GBAA1706	BA_1706	Flagellin {UniProtKB/TrEMBL:Q81SF2}	GBAA4716	BA_4716	Germination protein gerM	[TP0792-TP0832 (0.55516005), TP0868-TP0832 (0.6009694)]
COG0824	COG1480	GBAA4751	BA_4751	4-hydroxybenzoyl-CoA thioesterase, putative	GBAA4528	BA_4528	HDIG domain protein {UniProtKB/TrEMBL:Q81LT3}	[TP0156-TP0651 (0.6079956)]
COG0824	COG1480	GBAA3667	BA_3667	4-hydroxybenzoyl-CoA thioesterase, putative	GBAA4528	BA_4528	HDIG domain protein {UniProtKB/TrEMBL:Q81LT3}	[TP0156-TP0651 (0.6079956)]
COG4786	COG5401	GBAA1719	BA_1719	Flagellar basal-body rod protein, putative	GBAA4716	BA_4716	Germination protein gerM	[TP0960-TP0832 (0.6306055)]
COG0322	COG0353	GBAA4757	uvrC	UvrABC system protein C (Protein uvrC) (Excinuclease ABC subunit C)	GBAA0021	recR	Recombination protein recR	[TP0472-TP1004 (0.53674763)]
COG0322	COG0353	GBAA2705	BA_2705	Endo/excinuclease amino terminal domain protein	GBAA0021	recR	Recombination protein recR	[TP0472-TP1004 (0.53674763)]
COG0771	COG1595	GBAA4051	murD	UDP-N-acetylmuramoylalanine--D-glutamate ligase (EC 6.3.2.9) (UDP-N- acetylmuramoyl-L-alanyl-D-glutamate synthetase) (D-glutamic acid- adding enzyme)	GBAA4913	BA_4913	RNA polymerase sigma-70 factor, ECF subfamily	[TP0903-TP0092 (0.6651206)]
COG0771	COG1595	GBAA4051	murD	UDP-N-acetylmuramoylalanine--D-glutamate ligase (EC 6.3.2.9) (UDP-N- acetylmuramoyl-L-alanyl-D-glutamate synthetase) (D-glutamic acid- adding enzyme)	GBAA0646	BA_0646	RNA polymerase sigma-70 factor, ECF subfamily	[TP0903-TP0092 (0.6651206)]
COG0771	COG1595	GBAA4051	murD	UDP-N-acetylmuramoylalanine--D-glutamate ligase (EC 6.3.2.9) (UDP-N- acetylmuramoyl-L-alanyl-D-glutamate synthetase) (D-glutamic acid- adding enzyme)	GBAA2970	BA_2970	RNA polymerase sigma-70 factor, ECF subfamily	[TP0903-TP0092 (0.6651206)]
COG0771	COG1595	GBAA4051	murD	UDP-N-acetylmuramoylalanine--D-glutamate ligase (EC 6.3.2.9) (UDP-N- acetylmuramoyl-L-alanyl-D-glutamate synthetase) (D-glutamic acid- adding enzyme)	GBAA2502	BA_2502	RNA polymerase sigma-70 factor, ECF subfamily	[TP0903-TP0092 (0.6651206)]
COG0771	COG1595	GBAA4051	murD	UDP-N-acetylmuramoylalanine--D-glutamate ligase (EC 6.3.2.9) (UDP-N- acetylmuramoyl-L-alanyl-D-glutamate synthetase) (D-glutamic acid- adding enzyme)	GBAA2454	BA_2454	RNA polymerase sigma-70 factor, ECF subfamily	[TP0903-TP0092 (0.6651206)]
COG0771	COG1595	GBAA4051	murD	UDP-N-acetylmuramoylalanine--D-glutamate ligase (EC 6.3.2.9) (UDP-N- acetylmuramoyl-L-alanyl-D-glutamate synthetase) (D-glutamic acid- adding enzyme)	GBAA0093	BA_0093	RNA polymerase sigma-30 factor	[TP0903-TP0092 (0.6651206)]
COG0771	COG1595	GBAA4051	murD	UDP-N-acetylmuramoylalanine--D-glutamate ligase (EC 6.3.2.9) (UDP-N- acetylmuramoyl-L-alanyl-D-glutamate synthetase) (D-glutamic acid- adding enzyme)	GBAA1789	BA_1789	RNA polymerase sigma-70 factor, ECF subfamily	[TP0903-TP0092 (0.6651206)]
COG0771	COG1595	GBAA4051	murD	UDP-N-acetylmuramoylalanine--D-glutamate ligase (EC 6.3.2.9) (UDP-N- acetylmuramoyl-L-alanyl-D-glutamate synthetase) (D-glutamic acid- adding enzyme)	GBAA3803	GBAA3803	Prophage LambdaBa01, positive control factor Xpf,	[TP0903-TP0092 (0.6651206)]
COG0771	COG1595	GBAA4051	murD	UDP-N-acetylmuramoylalanine--D-glutamate ligase (EC 6.3.2.9) (UDP-N- acetylmuramoyl-L-alanyl-D-glutamate synthetase) (D-glutamic acid- adding enzyme)	GBAA2114	BA_2114	RNA polymerase sigma-70 factor, ECF subfamily	[TP0903-TP0092 (0.6651206)]
COG0771	COG1595	GBAA4051	murD	UDP-N-acetylmuramoylalanine--D-glutamate ligase (EC 6.3.2.9) (UDP-N- acetylmuramoyl-L-alanyl-D-glutamate synthetase) (D-glutamic acid- adding enzyme)	GBAA3649	BA_3649	RNA polymerase sigma-70 factor, ECF subfamily	[TP0903-TP0092 (0.6651206)]
COG0771	COG1595	GBAA4051	murD	UDP-N-acetylmuramoylalanine--D-glutamate ligase (EC 6.3.2.9) (UDP-N- acetylmuramoyl-L-alanyl-D-glutamate synthetase) (D-glutamic acid- adding enzyme)	GBAA2789	BA_2789	RNA polymerase sigma-70 factor, ECF subfamily	[TP0903-TP0092 (0.6651206)]
COG0771	COG1595	GBAA4051	murD	UDP-N-acetylmuramoylalanine--D-glutamate ligase (EC 6.3.2.9) (UDP-N- acetylmuramoyl-L-alanyl-D-glutamate synthetase) (D-glutamic acid- adding enzyme)	GBAA3324	BA_3324	RNA polymerase sigma-70 factor, ECF subfamily	[TP0903-TP0092 (0.6651206)]
COG0771	COG1595	GBAA4051	murD	UDP-N-acetylmuramoylalanine--D-glutamate ligase (EC 6.3.2.9) (UDP-N- acetylmuramoyl-L-alanyl-D-glutamate synthetase) (D-glutamic acid- adding enzyme)	GBAA5610	BA_5610	RNA polymerase sigma-70 factor, ECF subfamily	[TP0903-TP0092 (0.6651206)]
COG0771	COG1595	GBAA4051	murD	UDP-N-acetylmuramoylalanine--D-glutamate ligase (EC 6.3.2.9) (UDP-N- acetylmuramoyl-L-alanyl-D-glutamate synthetase) (D-glutamic acid- adding enzyme)	GBAA1113	BA_1113	RNA polymerase sigma-70 factor, ECF subfamily	[TP0903-TP0092 (0.6651206)]
COG0771	COG1595	GBAA4051	murD	UDP-N-acetylmuramoylalanine--D-glutamate ligase (EC 6.3.2.9) (UDP-N- acetylmuramoyl-L-alanyl-D-glutamate synthetase) (D-glutamic acid- adding enzyme)	GBAA1032	BA_1032	RNA polymerase sigma-70 factor, ECF subfamily	[TP0903-TP0092 (0.6651206)]
COG0771	COG1595	GBAA4051	murD	UDP-N-acetylmuramoylalanine--D-glutamate ligase (EC 6.3.2.9) (UDP-N- acetylmuramoyl-L-alanyl-D-glutamate synthetase) (D-glutamic acid- adding enzyme)	GBAA0169	BA_0169	RNA polymerase sigma-70 factor, ECF subfamily	[TP0903-TP0092 (0.6651206)]
COG0771	COG1595	GBAA4051	murD	UDP-N-acetylmuramoylalanine--D-glutamate ligase (EC 6.3.2.9) (UDP-N- acetylmuramoyl-L-alanyl-D-glutamate synthetase) (D-glutamic acid- adding enzyme)	GBAA1753	BA_1753	RNA polymerase sigma-70 factor, ECF subfamily	[TP0903-TP0092 (0.6651206)]
COG1677	COG1815	GBAA1676	BA_1676	Flagellar hook-basal body complex protein FliE,	GBAA1674	BA_1674	Flagellar basal-body rod protein FlgB	[TP0398-TP0396 (0.79194725)]
COG0188	COG0305	GBAA0006	BA_0006	DNA gyrase, A subunit {UniProtKB/TrEMBL:Q81W30}	GBAA5717	BA_5717	Replicative DNA helicase	[TP0005-TP0058 (0.73312306)]
COG0188	COG0305	GBAA3656	BA_3656	DNA topoisomerase IV, A subunit	GBAA0934	BA_0934	Replicative DNA helicase, putative	[TP0005-TP0058 (0.73312306)]
COG0188	COG0305	GBAA0006	BA_0006	DNA gyrase, A subunit {UniProtKB/TrEMBL:Q81W30}	GBAA0934	BA_0934	Replicative DNA helicase, putative	[TP0005-TP0058 (0.73312306)]
COG0188	COG0305	GBAA3656	BA_3656	DNA topoisomerase IV, A subunit	GBAA5717	BA_5717	Replicative DNA helicase	[TP0005-TP0058 (0.73312306)]
COG0233	COG1283	GBAA3962	frr	Ribosome recycling factor (Ribosome-releasing factor) (RRF)	GBAA0785	BA_0785	Na/Pi-cotransporter family protein	[TP0604-TP0771 (0.7316062)]
COG0840	COG1344	GBAA5317	BA_5317	Methyl-accepting chemotaxis protein	GBAA1706	BA_1706	Flagellin {UniProtKB/TrEMBL:Q81SF2}	[TP0640-TP0870 (0.6975479)]
COG0840	COG1344	GBAA0379	BA_0379	Methyl-accepting chemotaxis protein	GBAA1706	BA_1706	Flagellin {UniProtKB/TrEMBL:Q81SF2}	[TP0640-TP0870 (0.6975479)]
COG0840	COG1344	GBAA0684	BA_0684	Methyl-accepting chemotaxis protein	GBAA1706	BA_1706	Flagellin {UniProtKB/TrEMBL:Q81SF2}	[TP0640-TP0870 (0.6975479)]
COG0840	COG1344	GBAA2009	BA_2009	Methyl-accepting chemotaxis protein	GBAA1706	BA_1706	Flagellin {UniProtKB/TrEMBL:Q81SF2}	[TP0640-TP0870 (0.6975479)]
COG0840	COG1344	GBAA0558	BA_0558	Methyl-accepting chemotaxis protein	GBAA1706	BA_1706	Flagellin {UniProtKB/TrEMBL:Q81SF2}	[TP0640-TP0870 (0.6975479)]
COG0840	COG1344	GBAA3291	BA_3291	Methyl-accepting chemotaxis protein	GBAA1706	BA_1706	Flagellin {UniProtKB/TrEMBL:Q81SF2}	[TP0640-TP0870 (0.6975479)]
COG0840	COG1344	GBAA5256	BA_5256	Methyl-accepting chemotaxis protein	GBAA1706	BA_1706	Flagellin {UniProtKB/TrEMBL:Q81SF2}	[TP0640-TP0870 (0.6975479)]
COG0840	COG1344	GBAA5280	BA_5280	Methyl-accepting chemotaxis protein	GBAA1706	BA_1706	Flagellin {UniProtKB/TrEMBL:Q81SF2}	[TP0640-TP0870 (0.6975479)]
COG0840	COG1344	GBAA1125	BA_1125	Methyl-accepting chemotaxis protein	GBAA1706	BA_1706	Flagellin {UniProtKB/TrEMBL:Q81SF2}	[TP0640-TP0870 (0.6975479)]
COG0840	COG1344	GBAA0370	BA_0370	Methyl-accepting chemotaxis protein	GBAA1706	BA_1706	Flagellin {UniProtKB/TrEMBL:Q81SF2}	[TP0640-TP0870 (0.6975479)]
COG0840	COG1344	GBAA0369	BA_0369	Methyl-accepting chemotaxis protein	GBAA1706	BA_1706	Flagellin {UniProtKB/TrEMBL:Q81SF2}	[TP0640-TP0870 (0.6975479)]
COG0840	COG1344	GBAA5673	BA_5673	Methyl-accepting chemotaxis protein	GBAA1706	BA_1706	Flagellin {UniProtKB/TrEMBL:Q81SF2}	[TP0640-TP0870 (0.6975479)]
COG0840	COG1344	GBAA0575	BA_0575	Methyl-accepting chemotaxis protein	GBAA1706	BA_1706	Flagellin {UniProtKB/TrEMBL:Q81SF2}	[TP0640-TP0870 (0.6975479)]
COG0024	COG1121	GBAA0132	BA_0132	Methionine aminopeptidase	GBAA4505	BA_4505	Cation ABC transporter, ATP-binding protein,	[TP0842-TP0164 (0.77940726)]
COG0024	COG1121	GBAA1590	BA_1590	Methionine aminopeptidase	GBAA4505	BA_4505	Cation ABC transporter, ATP-binding protein,	[TP0842-TP0164 (0.77940726)]
COG0024	COG1121	GBAA5601	BA_5601	Methionine aminopeptidase	GBAA4505	BA_4505	Cation ABC transporter, ATP-binding protein,	[TP0842-TP0164 (0.77940726)]
COG0024	COG1121	GBAA0132	BA_0132	Methionine aminopeptidase	GBAA3191	BA_3191	ABC transporter, ATP-binding protein	[TP0842-TP0164 (0.77940726)]
COG0024	COG1121	GBAA1590	BA_1590	Methionine aminopeptidase	GBAA3191	BA_3191	ABC transporter, ATP-binding protein	[TP0842-TP0164 (0.77940726)]
COG0024	COG1121	GBAA5601	BA_5601	Methionine aminopeptidase	GBAA3191	BA_3191	ABC transporter, ATP-binding protein	[TP0842-TP0164 (0.77940726)]
COG0361	COG1214	GBAA0133	infA	Translation initiation factor IF-1	GBAA0259	BA_0259	Hypothetical protein {UniProtKB/TrEMBL:Q81VE9}	[TP0097-TP0876 (0.56457245)]
COG0257	COG1283	GBAA0134	GBAA0134	50S ribosomal protein L36	GBAA0785	BA_0785	Na/Pi-cotransporter family protein	[TP0209-TP0771 (0.6772987)]
COG1509	COG2812	GBAA2300	BA_2300	L-lysine 2,3-aminomutase	GBAA0019	BA_0019	DNA polymerase III, gamma and tau subunits	[TP0121-TP1005 (0.5082704)]
COG0255	COG1011	GBAA0118	rpmC	50S ribosomal protein L29	GBAA3392	BA_3392	Hydrolase, haloacid dehalogenase-like family	[TP0197-TP0158 (0.6077605)]
COG0255	COG1011	GBAA0118	rpmC	50S ribosomal protein L29	GBAA2720	BA_2720	Hydrolase, haloacid dehalogenase-like family	[TP0197-TP0158 (0.6077605)]
COG0255	COG1011	GBAA0118	rpmC	50S ribosomal protein L29	GBAA5658	BA_5658	Hydrolase, haloacid dehalogenase-like family	[TP0197-TP0158 (0.6077605)]
COG0546	COG0739	GBAA2220	BA_2220	Hydrolase, haloacid dehalogenase-like family	GBAA5206	BA_5206	Peptidase, M23/M37 family	[TP0554-TP0782 (0.73069036)]
COG0546	COG0739	GBAA0324	BA_0324	Haloacid dehalogenase/epoxide hydrolase family	GBAA4679	BA_4679	Stage IV sporulation protein FA	[TP0554-TP0782 (0.73069036)]
COG0546	COG0739	GBAA2231	BA_2231	Hydrolase, haloacid dehalogenase-like family	GBAA5206	BA_5206	Peptidase, M23/M37 family	[TP0554-TP0782 (0.73069036)]
COG0546	COG0739	GBAA2220	BA_2220	Hydrolase, haloacid dehalogenase-like family	GBAA5524	BA_5524	Stage II sporulation protein	[TP0554-TP0782 (0.73069036)]
COG0546	COG0739	GBAA0324	BA_0324	Haloacid dehalogenase/epoxide hydrolase family	GBAA1500	BA_1500	Peptidase, M23/M37 family	[TP0554-TP0782 (0.73069036)]
COG0546	COG0739	GBAA0324	BA_0324	Haloacid dehalogenase/epoxide hydrolase family	GBAA5524	BA_5524	Stage II sporulation protein	[TP0554-TP0782 (0.73069036)]
COG0546	COG0739	GBAA2231	BA_2231	Hydrolase, haloacid dehalogenase-like family	GBAA4679	BA_4679	Stage IV sporulation protein FA	[TP0554-TP0782 (0.73069036)]
COG0546	COG0739	GBAA2231	BA_2231	Hydrolase, haloacid dehalogenase-like family	GBAA1879	BA_1879	Peptidase, M23/M37 family	[TP0554-TP0782 (0.73069036)]
COG0546	COG0739	GBAA0324	BA_0324	Haloacid dehalogenase/epoxide hydrolase family	GBAA5206	BA_5206	Peptidase, M23/M37 family	[TP0554-TP0782 (0.73069036)]
COG0546	COG0739	GBAA2220	BA_2220	Hydrolase, haloacid dehalogenase-like family	GBAA1500	BA_1500	Peptidase, M23/M37 family	[TP0554-TP0782 (0.73069036)]
COG0546	COG0739	GBAA5390	ppaX	Pyrophosphatase ppaX (EC 3.6.1.1)	GBAA1879	BA_1879	Peptidase, M23/M37 family	[TP0554-TP0782 (0.73069036)]
COG0546	COG0739	GBAA5390	ppaX	Pyrophosphatase ppaX (EC 3.6.1.1)	GBAA4679	BA_4679	Stage IV sporulation protein FA	[TP0554-TP0782 (0.73069036)]
COG0546	COG0739	GBAA2231	BA_2231	Hydrolase, haloacid dehalogenase-like family	GBAA1500	BA_1500	Peptidase, M23/M37 family	[TP0554-TP0782 (0.73069036)]
COG0546	COG0739	GBAA2220	BA_2220	Hydrolase, haloacid dehalogenase-like family	GBAA4679	BA_4679	Stage IV sporulation protein FA	[TP0554-TP0782 (0.73069036)]
COG0546	COG0739	GBAA5390	ppaX	Pyrophosphatase ppaX (EC 3.6.1.1)	GBAA1500	BA_1500	Peptidase, M23/M37 family	[TP0554-TP0782 (0.73069036)]
COG0546	COG0739	GBAA0324	BA_0324	Haloacid dehalogenase/epoxide hydrolase family	GBAA1879	BA_1879	Peptidase, M23/M37 family	[TP0554-TP0782 (0.73069036)]
COG0546	COG0739	GBAA2231	BA_2231	Hydrolase, haloacid dehalogenase-like family	GBAA5524	BA_5524	Stage II sporulation protein	[TP0554-TP0782 (0.73069036)]
COG0546	COG0739	GBAA5390	ppaX	Pyrophosphatase ppaX (EC 3.6.1.1)	GBAA5206	BA_5206	Peptidase, M23/M37 family	[TP0554-TP0782 (0.73069036)]
COG0546	COG0739	GBAA2220	BA_2220	Hydrolase, haloacid dehalogenase-like family	GBAA1879	BA_1879	Peptidase, M23/M37 family	[TP0554-TP0782 (0.73069036)]
COG0546	COG0739	GBAA5390	ppaX	Pyrophosphatase ppaX (EC 3.6.1.1)	GBAA5524	BA_5524	Stage II sporulation protein	[TP0554-TP0782 (0.73069036)]
COG0220	COG5401	GBAA4950	trmB	tRNA (guanine-N(7)-)-methyltransferase (EC 2.1.1.33) (tRNA(m7G46)- methyltransferase)	GBAA4716	BA_4716	Germination protein gerM	[TP0464-TP0832 (0.5858538)]
COG0457	COG0558	GBAA2522	BA_2522	Hypothetical protein {UniProtKB/TrEMBL:Q81QB0}	GBAA3917	BA_3917	CDP-diacylglycerol--glycerol-3-phosphate	[TP0067-TP0730 (0.86096925)]
COG0457	COG0558	GBAA1163	BA_1163	DNA-binding protein {UniProtKB/TrEMBL:Q81TU5}	GBAA3917	BA_3917	CDP-diacylglycerol--glycerol-3-phosphate	[TP0067-TP0730 (0.86096925)]
COG0457	COG0558	GBAA1541	BA_1541	TPR domain protein {UniProtKB/TrEMBL:Q81SV4}	GBAA3917	BA_3917	CDP-diacylglycerol--glycerol-3-phosphate	[TP0067-TP0730 (0.86096925)]
COG0457	COG0558	GBAA3284	BA_3284	TPR domain protein {UniProtKB/TrEMBL:Q81NC6}	GBAA3917	BA_3917	CDP-diacylglycerol--glycerol-3-phosphate	[TP0067-TP0730 (0.86096925)]
COG0457	COG0558	GBAA_pXO1_0205	AAT35494.1	Response regulator, putative	GBAA3917	BA_3917	CDP-diacylglycerol--glycerol-3-phosphate	[TP0067-TP0730 (0.86096925)]
COG0457	COG0558	GBAA4624	BA_4624	TPR domain protein {UniProtKB/TrEMBL:Q81LJ3}	GBAA3917	BA_3917	CDP-diacylglycerol--glycerol-3-phosphate	[TP0067-TP0730 (0.86096925)]
COG0457	COG0558	GBAA3760	GBAA3760	Prophage LambdaBa01, TPR domain protein, putative	GBAA3917	BA_3917	CDP-diacylglycerol--glycerol-3-phosphate	[TP0067-TP0730 (0.86096925)]
COG0457	COG0558	GBAA0597	BA_0597	Transcriptional regulator/TPR domain protein	GBAA3917	BA_3917	CDP-diacylglycerol--glycerol-3-phosphate	[TP0067-TP0730 (0.86096925)]
COG0457	COG0558	GBAA5388	BA_5388	TPR domain protein {UniProtKB/TrEMBL:Q81X55}	GBAA3917	BA_3917	CDP-diacylglycerol--glycerol-3-phosphate	[TP0067-TP0730 (0.86096925)]
COG0457	COG0558	GBAA1017	BA_1017	TPR domain protein {UniProtKB/TrEMBL:Q81U67}	GBAA3917	BA_3917	CDP-diacylglycerol--glycerol-3-phosphate	[TP0067-TP0730 (0.86096925)]
COG0457	COG0558	GBAA3417	BA_3417	TPR domain protein {UniProtKB/TrEMBL:Q81N02}	GBAA3917	BA_3917	CDP-diacylglycerol--glycerol-3-phosphate	[TP0067-TP0730 (0.86096925)]
COG0457	COG0558	GBAA2928	BA_2928	TPR domain protein {UniProtKB/TrEMBL:Q81P88}	GBAA3917	BA_3917	CDP-diacylglycerol--glycerol-3-phosphate	[TP0067-TP0730 (0.86096925)]
COG0840	COG5401	GBAA0369	BA_0369	Methyl-accepting chemotaxis protein	GBAA4716	BA_4716	Germination protein gerM	[TP0640-TP0832 (0.55516005)]
COG0840	COG5401	GBAA0370	BA_0370	Methyl-accepting chemotaxis protein	GBAA4716	BA_4716	Germination protein gerM	[TP0640-TP0832 (0.55516005)]
COG0840	COG5401	GBAA2009	BA_2009	Methyl-accepting chemotaxis protein	GBAA4716	BA_4716	Germination protein gerM	[TP0640-TP0832 (0.55516005)]
COG0840	COG5401	GBAA1125	BA_1125	Methyl-accepting chemotaxis protein	GBAA4716	BA_4716	Germination protein gerM	[TP0640-TP0832 (0.55516005)]
COG0840	COG5401	GBAA0379	BA_0379	Methyl-accepting chemotaxis protein	GBAA4716	BA_4716	Germination protein gerM	[TP0640-TP0832 (0.55516005)]
COG0840	COG5401	GBAA0684	BA_0684	Methyl-accepting chemotaxis protein	GBAA4716	BA_4716	Germination protein gerM	[TP0640-TP0832 (0.55516005)]
COG0840	COG5401	GBAA5317	BA_5317	Methyl-accepting chemotaxis protein	GBAA4716	BA_4716	Germination protein gerM	[TP0640-TP0832 (0.55516005)]
COG0840	COG5401	GBAA3291	BA_3291	Methyl-accepting chemotaxis protein	GBAA4716	BA_4716	Germination protein gerM	[TP0640-TP0832 (0.55516005)]
COG0840	COG5401	GBAA5256	BA_5256	Methyl-accepting chemotaxis protein	GBAA4716	BA_4716	Germination protein gerM	[TP0640-TP0832 (0.55516005)]
COG0840	COG5401	GBAA0558	BA_0558	Methyl-accepting chemotaxis protein	GBAA4716	BA_4716	Germination protein gerM	[TP0640-TP0832 (0.55516005)]
COG0840	COG5401	GBAA5673	BA_5673	Methyl-accepting chemotaxis protein	GBAA4716	BA_4716	Germination protein gerM	[TP0640-TP0832 (0.55516005)]
COG0840	COG5401	GBAA0575	BA_0575	Methyl-accepting chemotaxis protein	GBAA4716	BA_4716	Germination protein gerM	[TP0640-TP0832 (0.55516005)]
COG0840	COG5401	GBAA5280	BA_5280	Methyl-accepting chemotaxis protein	GBAA4716	BA_4716	Germination protein gerM	[TP0640-TP0832 (0.55516005)]
COG0020	COG1508	GBAA3961	uppS	Undecaprenyl pyrophosphate synthetase (EC 2.5.1.31) (UPP synthetase) (Di-trans,poly-cis-decaprenylcistransferase) (Undecaprenyl diphosphate synthase) (UDS)	GBAA5372	BA_5372	RNA polymerase sigma-54 factor	[TP0603-TP0111 (0.79878455)]
COG0192	COG1774	GBAA5017	metK	S-adenosylmethionine synthetase (EC 2.5.1.6) (Methionine adenosyltransferase) (AdoMet synthetase) (MAT)	GBAA0029	BA_0029	Hypothetical protein {UniProtKB/TrEMBL:Q81W09}	[TP0794-TP0046 (0.7023217)]
COG0301	COG1509	GBAA4899	thiI	Probable thiamine biosynthesis protein thiI	GBAA2300	BA_2300	L-lysine 2,3-aminomutase	[TP0559-TP0121 (0.62660724)]
COG0420	COG0739	GBAA2359	BA_2359	Exonuclease SbcD, putative	GBAA1879	BA_1879	Peptidase, M23/M37 family	[TP0626-TP0782 (0.7781429)]
COG0420	COG0739	GBAA1008	BA_1008	DNA repair exonuclease family protein	GBAA4679	BA_4679	Stage IV sporulation protein FA	[TP0626-TP0782 (0.7781429)]
COG0420	COG0739	GBAA2359	BA_2359	Exonuclease SbcD, putative	GBAA4679	BA_4679	Stage IV sporulation protein FA	[TP0626-TP0782 (0.7781429)]
COG0420	COG0739	GBAA1008	BA_1008	DNA repair exonuclease family protein	GBAA5206	BA_5206	Peptidase, M23/M37 family	[TP0626-TP0782 (0.7781429)]
COG0420	COG0739	GBAA1008	BA_1008	DNA repair exonuclease family protein	GBAA1879	BA_1879	Peptidase, M23/M37 family	[TP0626-TP0782 (0.7781429)]
COG0420	COG0739	GBAA2359	BA_2359	Exonuclease SbcD, putative	GBAA5206	BA_5206	Peptidase, M23/M37 family	[TP0626-TP0782 (0.7781429)]
COG0420	COG0739	GBAA1008	BA_1008	DNA repair exonuclease family protein	GBAA5524	BA_5524	Stage II sporulation protein	[TP0626-TP0782 (0.7781429)]
COG0420	COG0739	GBAA2359	BA_2359	Exonuclease SbcD, putative	GBAA1500	BA_1500	Peptidase, M23/M37 family	[TP0626-TP0782 (0.7781429)]
COG0420	COG0739	GBAA2359	BA_2359	Exonuclease SbcD, putative	GBAA5524	BA_5524	Stage II sporulation protein	[TP0626-TP0782 (0.7781429)]
COG0420	COG0739	GBAA1008	BA_1008	DNA repair exonuclease family protein	GBAA1500	BA_1500	Peptidase, M23/M37 family	[TP0626-TP0782 (0.7781429)]
COG1385	COG2812	GBAA4536	BA_4536	Hypothetical protein {UniProtKB/TrEMBL:Q81LS5}	GBAA0019	BA_0019	DNA polymerase III, gamma and tau subunits	[TP0276-TP1005 (0.66627616)]
COG0217	COG0739	GBAA0541	BA_0541	UPF0082 protein BA_0541/GBAA0541/BAS0510	GBAA5524	BA_5524	Stage II sporulation protein	[TP0474-TP0864 (0.82349855)]
COG0217	COG0739	GBAA0541	BA_0541	UPF0082 protein BA_0541/GBAA0541/BAS0510	GBAA1500	BA_1500	Peptidase, M23/M37 family	[TP0474-TP0864 (0.82349855)]
COG0217	COG0739	GBAA0541	BA_0541	UPF0082 protein BA_0541/GBAA0541/BAS0510	GBAA1879	BA_1879	Peptidase, M23/M37 family	[TP0474-TP0864 (0.82349855)]
COG0217	COG0739	GBAA0541	BA_0541	UPF0082 protein BA_0541/GBAA0541/BAS0510	GBAA5206	BA_5206	Peptidase, M23/M37 family	[TP0474-TP0864 (0.82349855)]
COG0217	COG0739	GBAA0541	BA_0541	UPF0082 protein BA_0541/GBAA0541/BAS0510	GBAA4679	BA_4679	Stage IV sporulation protein FA	[TP0474-TP0864 (0.82349855)]
COG0242	COG0254	GBAA4187	def2	Peptide deformylase 2 (EC 3.5.1.88) (PDF 2) (Polypeptide deformylase 2)	GBAA5574	rpmE	50S ribosomal protein L31 type B	[TP0757-TP0255 (0.6434887)]
COG0242	COG0254	GBAA4005	def1	Peptide deformylase 1 (EC 3.5.1.88) (PDF 1) (Polypeptide deformylase 1)	GBAA5574	rpmE	50S ribosomal protein L31 type B	[TP0757-TP0255 (0.6434887)]
COG0442	COG1466	GBAA3957	BA_3957	Prolyl-tRNA synthetase {UniProtKB/TrEMBL:Q81WL6}	GBAA4548	BA_4548	Hypothetical protein {UniProtKB/TrEMBL:Q81LR3}	[TP0160-TP0588 (0.66563916)]
COG0442	COG1466	GBAA0396	BA_0396	Prolyl-tRNA synthetase {UniProtKB/TrEMBL:Q81Z76}	GBAA4548	BA_4548	Hypothetical protein {UniProtKB/TrEMBL:Q81LR3}	[TP0160-TP0588 (0.66563916)]
COG0305	COG0593	GBAA0934	BA_0934	Replicative DNA helicase, putative	GBAA0001	dnaA	Chromosomal replication initiator protein dnaA	[TP0058-TP0001 (0.9013428)]
COG0305	COG0593	GBAA5717	BA_5717	Replicative DNA helicase	GBAA0001	dnaA	Chromosomal replication initiator protein dnaA	[TP0058-TP0001 (0.9013428)]
COG0178	COG1197	GBAA5395	BA_5395	Excinuclease ABC, A subunit	GBAA0052	BA_0052	Transcription-repair coupling factor	[TP0514-TP0344 (0.9414915)]
COG0264	COG0544	GBAA3964	tsf	Elongation factor Ts (EF-Ts)	GBAA4705	tig	Trigger factor {UniProtKB/Swiss-Prot:Q81LB8}	[TP0605-TP0506 (0.9100214)]
COG1344	COG1352	GBAA1706	BA_1706	Flagellin {UniProtKB/TrEMBL:Q81SF2}	GBAA1665	BA_1665	Chemotaxis protein methyltransferase CheR	[TP0870-TP0630 (0.7476691)]
COG1344	COG1352	GBAA1706	BA_1706	Flagellin {UniProtKB/TrEMBL:Q81SF2}	GBAA0995	BA_0995	Methyltransferase, CheR family	[TP0870-TP0630 (0.7476691)]
COG0495	COG1475	GBAA4991	leuS	Leucyl-tRNA synthetase (EC 6.1.1.4) (Leucine--tRNA ligase) (LeuRS)	GBAA5729	BA_5729	Stage 0 sporulation protein J	[TP0586-TP0271 (0.63095015)]
COG0495	COG1475	GBAA4991	leuS	Leucyl-tRNA synthetase (EC 6.1.1.4) (Leucine--tRNA ligase) (LeuRS)	GBAA5731	BA_5731	Stage 0 sporulation protein J, putative	[TP0586-TP0271 (0.63095015)]
COG1352	COG1536	GBAA1665	BA_1665	Chemotaxis protein methyltransferase CheR	GBAA1679	BA_1679	Flagellar motor switch protein FliG	[TP0630-TP0026 (0.7604114)]
COG1352	COG1536	GBAA0995	BA_0995	Methyltransferase, CheR family	GBAA1679	BA_1679	Flagellar motor switch protein FliG	[TP0630-TP0026 (0.7604114)]
COG1344	COG1516	GBAA1706	BA_1706	Flagellin {UniProtKB/TrEMBL:Q81SF2}	GBAA1672	BA_1672	Flagellar protein FliS, putative	[TP0870-TP0943 (0.723277)]
COG0099	COG0216	GBAA0135	rpsM	30S ribosomal protein S13	GBAA5572	prfA	Peptide chain release factor 1 (RF-1)	[TP0210-TP0051 (0.8775348)]
COG0803	COG1268	GBAA2035	BA_2035	Adhesion lipoprotein {UniProtKB/TrEMBL:Q81RK9}	GBAA3689	BA_3689	BioY family protein {UniProtKB/TrEMBL:Q81Y68}	[TP0034-TP0228 (0.8514437)]
COG0803	COG1268	GBAA3189	BA_3189	Adhesion lipoprotein {UniProtKB/TrEMBL:Q81NK3}	GBAA3689	BA_3689	BioY family protein {UniProtKB/TrEMBL:Q81Y68}	[TP0034-TP0228 (0.8514437)]
COG0803	COG1268	GBAA2035	BA_2035	Adhesion lipoprotein {UniProtKB/TrEMBL:Q81RK9}	GBAA5150	BA_5150	BioY family protein {UniProtKB/TrEMBL:Q81XT0}	[TP0034-TP0228 (0.8514437)]
COG0803	COG1268	GBAA3189	BA_3189	Adhesion lipoprotein {UniProtKB/TrEMBL:Q81NK3}	GBAA5150	BA_5150	BioY family protein {UniProtKB/TrEMBL:Q81XT0}	[TP0034-TP0228 (0.8514437)]
COG0442	COG0552	GBAA0396	BA_0396	Prolyl-tRNA synthetase {UniProtKB/TrEMBL:Q81Z76}	GBAA3985	BA_3985	Signal recognition particle-docking protein FtsY	[TP0160-TP0578 (0.56216276)]
COG0442	COG0552	GBAA3957	BA_3957	Prolyl-tRNA synthetase {UniProtKB/TrEMBL:Q81WL6}	GBAA3985	BA_3985	Signal recognition particle-docking protein FtsY	[TP0160-TP0578 (0.56216276)]
COG0242	COG0319	GBAA4187	def2	Peptide deformylase 2 (EC 3.5.1.88) (PDF 2) (Polypeptide deformylase 2)	GBAA4527	BA_4527	UPF0054 protein BA_4527/GBAA4527/BAS4202	[TP0757-TP0650 (0.630912)]
COG0242	COG0319	GBAA4005	def1	Peptide deformylase 1 (EC 3.5.1.88) (PDF 1) (Polypeptide deformylase 1)	GBAA4527	BA_4527	UPF0054 protein BA_4527/GBAA4527/BAS4202	[TP0757-TP0650 (0.630912)]
COG0178	COG0845	GBAA5395	BA_5395	Excinuclease ABC, A subunit	GBAA5497	BA_5497	Efflux transporter, RND family, MFP subunit	[TP0514-TP0965 (0.87363523)]
COG0178	COG0845	GBAA5395	BA_5395	Excinuclease ABC, A subunit	GBAA0799	BA_0799	Hypothetical protein {UniProtKB/TrEMBL:Q81UR3}	[TP0514-TP0965 (0.87363523)]
COG0457	COG0566	GBAA4624	BA_4624	TPR domain protein {UniProtKB/TrEMBL:Q81LJ3}	GBAA0091	BA_0091	RNA methyltransferase, TrmH family, group 3	[TP0095-TP0054 (0.73981166)]
COG0457	COG0566	GBAA1541	BA_1541	TPR domain protein {UniProtKB/TrEMBL:Q81SV4}	GBAA4805	BA_4805	RNA methyltransferase, TrmH family	[TP0095-TP0054 (0.73981166)]
COG0457	COG0566	GBAA3284	BA_3284	TPR domain protein {UniProtKB/TrEMBL:Q81NC6}	GBAA0091	BA_0091	RNA methyltransferase, TrmH family, group 3	[TP0095-TP0054 (0.73981166)]
COG0457	COG0566	GBAA3760	GBAA3760	Prophage LambdaBa01, TPR domain protein, putative	GBAA4805	BA_4805	RNA methyltransferase, TrmH family	[TP0095-TP0054 (0.73981166)]
COG0457	COG0566	GBAA3417	BA_3417	TPR domain protein {UniProtKB/TrEMBL:Q81N02}	GBAA4805	BA_4805	RNA methyltransferase, TrmH family	[TP0095-TP0054 (0.73981166)]
COG0457	COG0566	GBAA3417	BA_3417	TPR domain protein {UniProtKB/TrEMBL:Q81N02}	GBAA0091	BA_0091	RNA methyltransferase, TrmH family, group 3	[TP0095-TP0054 (0.73981166)]
COG0457	COG0566	GBAA1017	BA_1017	TPR domain protein {UniProtKB/TrEMBL:Q81U67}	GBAA4805	BA_4805	RNA methyltransferase, TrmH family	[TP0095-TP0054 (0.73981166)]
COG0457	COG0566	GBAA2522	BA_2522	Hypothetical protein {UniProtKB/TrEMBL:Q81QB0}	GBAA4805	BA_4805	RNA methyltransferase, TrmH family	[TP0095-TP0054 (0.73981166)]
COG0457	COG0566	GBAA2522	BA_2522	Hypothetical protein {UniProtKB/TrEMBL:Q81QB0}	GBAA0091	BA_0091	RNA methyltransferase, TrmH family, group 3	[TP0095-TP0054 (0.73981166)]
COG0457	COG0566	GBAA1163	BA_1163	DNA-binding protein {UniProtKB/TrEMBL:Q81TU5}	GBAA0091	BA_0091	RNA methyltransferase, TrmH family, group 3	[TP0095-TP0054 (0.73981166)]
COG0457	COG0566	GBAA4624	BA_4624	TPR domain protein {UniProtKB/TrEMBL:Q81LJ3}	GBAA4805	BA_4805	RNA methyltransferase, TrmH family	[TP0095-TP0054 (0.73981166)]
COG0457	COG0566	GBAA5388	BA_5388	TPR domain protein {UniProtKB/TrEMBL:Q81X55}	GBAA0091	BA_0091	RNA methyltransferase, TrmH family, group 3	[TP0095-TP0054 (0.73981166)]
COG0457	COG0566	GBAA_pXO1_0205	AAT35494.1	Response regulator, putative	GBAA4805	BA_4805	RNA methyltransferase, TrmH family	[TP0095-TP0054 (0.73981166)]
COG0457	COG0566	GBAA3284	BA_3284	TPR domain protein {UniProtKB/TrEMBL:Q81NC6}	GBAA4805	BA_4805	RNA methyltransferase, TrmH family	[TP0095-TP0054 (0.73981166)]
COG0457	COG0566	GBAA2928	BA_2928	TPR domain protein {UniProtKB/TrEMBL:Q81P88}	GBAA4805	BA_4805	RNA methyltransferase, TrmH family	[TP0095-TP0054 (0.73981166)]
COG0457	COG0566	GBAA1163	BA_1163	DNA-binding protein {UniProtKB/TrEMBL:Q81TU5}	GBAA4805	BA_4805	RNA methyltransferase, TrmH family	[TP0095-TP0054 (0.73981166)]
COG0457	COG0566	GBAA1017	BA_1017	TPR domain protein {UniProtKB/TrEMBL:Q81U67}	GBAA0091	BA_0091	RNA methyltransferase, TrmH family, group 3	[TP0095-TP0054 (0.73981166)]
COG0457	COG0566	GBAA1541	BA_1541	TPR domain protein {UniProtKB/TrEMBL:Q81SV4}	GBAA0091	BA_0091	RNA methyltransferase, TrmH family, group 3	[TP0095-TP0054 (0.73981166)]
COG0457	COG0566	GBAA0597	BA_0597	Transcriptional regulator/TPR domain protein	GBAA0091	BA_0091	RNA methyltransferase, TrmH family, group 3	[TP0095-TP0054 (0.73981166)]
COG0457	COG0566	GBAA2928	BA_2928	TPR domain protein {UniProtKB/TrEMBL:Q81P88}	GBAA0091	BA_0091	RNA methyltransferase, TrmH family, group 3	[TP0095-TP0054 (0.73981166)]
COG0457	COG0566	GBAA_pXO1_0205	AAT35494.1	Response regulator, putative	GBAA0091	BA_0091	RNA methyltransferase, TrmH family, group 3	[TP0095-TP0054 (0.73981166)]
COG0457	COG0566	GBAA0597	BA_0597	Transcriptional regulator/TPR domain protein	GBAA4805	BA_4805	RNA methyltransferase, TrmH family	[TP0095-TP0054 (0.73981166)]
COG0457	COG0566	GBAA5388	BA_5388	TPR domain protein {UniProtKB/TrEMBL:Q81X55}	GBAA4805	BA_4805	RNA methyltransferase, TrmH family	[TP0095-TP0054 (0.73981166)]
COG0457	COG0566	GBAA3760	GBAA3760	Prophage LambdaBa01, TPR domain protein, putative	GBAA0091	BA_0091	RNA methyltransferase, TrmH family, group 3	[TP0095-TP0054 (0.73981166)]
COG0465	COG0558	GBAA0064	BA_0064	Cell division protein FtsH	GBAA3917	BA_3917	CDP-diacylglycerol--glycerol-3-phosphate	[TP0765-TP0256 (0.8653493)]
COG0024	COG0462	GBAA5601	BA_5601	Methionine aminopeptidase	GBAA0049	prs	Ribose-phosphate pyrophosphokinase (EC 2.7.6.1) (RPPK) (Phosphoribosyl pyrophosphate synthetase) (P-Rib-PP synthetase) (PRPP synthetase)	[TP0842-TP0294 (0.8762697)]
COG0024	COG0462	GBAA0132	BA_0132	Methionine aminopeptidase	GBAA0049	prs	Ribose-phosphate pyrophosphokinase (EC 2.7.6.1) (RPPK) (Phosphoribosyl pyrophosphate synthetase) (P-Rib-PP synthetase) (PRPP synthetase)	[TP0842-TP0294 (0.8762697)]
COG0024	COG0462	GBAA1590	BA_1590	Methionine aminopeptidase	GBAA0049	prs	Ribose-phosphate pyrophosphokinase (EC 2.7.6.1) (RPPK) (Phosphoribosyl pyrophosphate synthetase) (P-Rib-PP synthetase) (PRPP synthetase)	[TP0842-TP0294 (0.8762697)]
COG0125	COG0361	GBAA0027	tmk	Thymidylate kinase {UniProtKB/Swiss-Prot:Q81W11}	GBAA0133	infA	Translation initiation factor IF-1	[TP0354-TP0097 (0.8382038)]
COG0319	COG0787	GBAA4527	BA_4527	UPF0054 protein BA_4527/GBAA4527/BAS4202	GBAA0252	BA_0252	Alanine racemase {UniProtKB/TrEMBL:Q81VF6}	[TP0650-TP0681 (0.82058704)]
COG0319	COG0787	GBAA4527	BA_4527	UPF0054 protein BA_4527/GBAA4527/BAS4202	GBAA2079	BA_2079	Alanine racemase {UniProtKB/TrEMBL:Q81RG8}	[TP0650-TP0681 (0.82058704)]
COG0215	COG1536	GBAA0089	cysS	Cysteinyl-tRNA synthetase (EC 6.1.1.16) (Cysteine--tRNA ligase) (CysRS)	GBAA1679	BA_1679	Flagellar motor switch protein FliG	[TP0091-TP0400 (0.6374247)]
COG0849	COG1595	GBAA4046	BA_4046	Cell division protein FtsA	GBAA3803	GBAA3803	Prophage LambdaBa01, positive control factor Xpf,	[TP0389-TP0092 (0.66770643)]
COG0849	COG1595	GBAA4046	BA_4046	Cell division protein FtsA	GBAA2502	BA_2502	RNA polymerase sigma-70 factor, ECF subfamily	[TP0389-TP0092 (0.66770643)]
COG0849	COG1595	GBAA4046	BA_4046	Cell division protein FtsA	GBAA2789	BA_2789	RNA polymerase sigma-70 factor, ECF subfamily	[TP0389-TP0092 (0.66770643)]
COG0849	COG1595	GBAA4046	BA_4046	Cell division protein FtsA	GBAA3324	BA_3324	RNA polymerase sigma-70 factor, ECF subfamily	[TP0389-TP0092 (0.66770643)]
COG0849	COG1595	GBAA4046	BA_4046	Cell division protein FtsA	GBAA2454	BA_2454	RNA polymerase sigma-70 factor, ECF subfamily	[TP0389-TP0092 (0.66770643)]
COG0849	COG1595	GBAA4046	BA_4046	Cell division protein FtsA	GBAA1789	BA_1789	RNA polymerase sigma-70 factor, ECF subfamily	[TP0389-TP0092 (0.66770643)]
COG0849	COG1595	GBAA4046	BA_4046	Cell division protein FtsA	GBAA1753	BA_1753	RNA polymerase sigma-70 factor, ECF subfamily	[TP0389-TP0092 (0.66770643)]
COG0849	COG1595	GBAA4046	BA_4046	Cell division protein FtsA	GBAA0646	BA_0646	RNA polymerase sigma-70 factor, ECF subfamily	[TP0389-TP0092 (0.66770643)]
COG0849	COG1595	GBAA4046	BA_4046	Cell division protein FtsA	GBAA5610	BA_5610	RNA polymerase sigma-70 factor, ECF subfamily	[TP0389-TP0092 (0.66770643)]
COG0849	COG1595	GBAA4046	BA_4046	Cell division protein FtsA	GBAA1113	BA_1113	RNA polymerase sigma-70 factor, ECF subfamily	[TP0389-TP0092 (0.66770643)]
COG0849	COG1595	GBAA4046	BA_4046	Cell division protein FtsA	GBAA2970	BA_2970	RNA polymerase sigma-70 factor, ECF subfamily	[TP0389-TP0092 (0.66770643)]
COG0849	COG1595	GBAA4046	BA_4046	Cell division protein FtsA	GBAA2114	BA_2114	RNA polymerase sigma-70 factor, ECF subfamily	[TP0389-TP0092 (0.66770643)]
COG0849	COG1595	GBAA4046	BA_4046	Cell division protein FtsA	GBAA1032	BA_1032	RNA polymerase sigma-70 factor, ECF subfamily	[TP0389-TP0092 (0.66770643)]
COG0849	COG1595	GBAA4046	BA_4046	Cell division protein FtsA	GBAA0093	BA_0093	RNA polymerase sigma-30 factor	[TP0389-TP0092 (0.66770643)]
COG0849	COG1595	GBAA4046	BA_4046	Cell division protein FtsA	GBAA0169	BA_0169	RNA polymerase sigma-70 factor, ECF subfamily	[TP0389-TP0092 (0.66770643)]
COG0849	COG1595	GBAA4046	BA_4046	Cell division protein FtsA	GBAA3649	BA_3649	RNA polymerase sigma-70 factor, ECF subfamily	[TP0389-TP0092 (0.66770643)]
COG0849	COG1595	GBAA4046	BA_4046	Cell division protein FtsA	GBAA4913	BA_4913	RNA polymerase sigma-70 factor, ECF subfamily	[TP0389-TP0092 (0.66770643)]
COG1197	COG5401	GBAA0052	BA_0052	Transcription-repair coupling factor	GBAA4716	BA_4716	Germination protein gerM	[TP0344-TP0832 (0.5396384)]
COG0280	COG0457	GBAA5636	BA_5636	Phosphate acetyltransferase	GBAA_pXO1_0205	AAT35494.1	Response regulator, putative	[TP0094-TP0067 (0.5068833)]
COG0280	COG0457	GBAA4388	BA_4388	Phosphate butyryltransferase	GBAA1163	BA_1163	DNA-binding protein {UniProtKB/TrEMBL:Q81TU5}	[TP0094-TP0067 (0.5068833)]
COG0280	COG0457	GBAA4388	BA_4388	Phosphate butyryltransferase	GBAA3417	BA_3417	TPR domain protein {UniProtKB/TrEMBL:Q81N02}	[TP0094-TP0067 (0.5068833)]
COG0280	COG0457	GBAA4388	BA_4388	Phosphate butyryltransferase	GBAA1541	BA_1541	TPR domain protein {UniProtKB/TrEMBL:Q81SV4}	[TP0094-TP0067 (0.5068833)]
COG0280	COG0457	GBAA5636	BA_5636	Phosphate acetyltransferase	GBAA3760	GBAA3760	Prophage LambdaBa01, TPR domain protein, putative	[TP0094-TP0067 (0.5068833)]
COG0280	COG0457	GBAA5636	BA_5636	Phosphate acetyltransferase	GBAA2928	BA_2928	TPR domain protein {UniProtKB/TrEMBL:Q81P88}	[TP0094-TP0067 (0.5068833)]
COG0280	COG0457	GBAA4388	BA_4388	Phosphate butyryltransferase	GBAA_pXO1_0205	AAT35494.1	Response regulator, putative	[TP0094-TP0067 (0.5068833)]
COG0280	COG0457	GBAA4388	BA_4388	Phosphate butyryltransferase	GBAA5388	BA_5388	TPR domain protein {UniProtKB/TrEMBL:Q81X55}	[TP0094-TP0067 (0.5068833)]
COG0280	COG0457	GBAA4388	BA_4388	Phosphate butyryltransferase	GBAA0597	BA_0597	Transcriptional regulator/TPR domain protein	[TP0094-TP0067 (0.5068833)]
COG0280	COG0457	GBAA4388	BA_4388	Phosphate butyryltransferase	GBAA1017	BA_1017	TPR domain protein {UniProtKB/TrEMBL:Q81U67}	[TP0094-TP0067 (0.5068833)]
COG0280	COG0457	GBAA4388	BA_4388	Phosphate butyryltransferase	GBAA2928	BA_2928	TPR domain protein {UniProtKB/TrEMBL:Q81P88}	[TP0094-TP0067 (0.5068833)]
COG0280	COG0457	GBAA5636	BA_5636	Phosphate acetyltransferase	GBAA4624	BA_4624	TPR domain protein {UniProtKB/TrEMBL:Q81LJ3}	[TP0094-TP0067 (0.5068833)]
COG0280	COG0457	GBAA5636	BA_5636	Phosphate acetyltransferase	GBAA1017	BA_1017	TPR domain protein {UniProtKB/TrEMBL:Q81U67}	[TP0094-TP0067 (0.5068833)]
COG0280	COG0457	GBAA5636	BA_5636	Phosphate acetyltransferase	GBAA3284	BA_3284	TPR domain protein {UniProtKB/TrEMBL:Q81NC6}	[TP0094-TP0067 (0.5068833)]
COG0280	COG0457	GBAA4388	BA_4388	Phosphate butyryltransferase	GBAA3760	GBAA3760	Prophage LambdaBa01, TPR domain protein, putative	[TP0094-TP0067 (0.5068833)]
COG0280	COG0457	GBAA5636	BA_5636	Phosphate acetyltransferase	GBAA0597	BA_0597	Transcriptional regulator/TPR domain protein	[TP0094-TP0067 (0.5068833)]
COG0280	COG0457	GBAA5636	BA_5636	Phosphate acetyltransferase	GBAA2522	BA_2522	Hypothetical protein {UniProtKB/TrEMBL:Q81QB0}	[TP0094-TP0067 (0.5068833)]
COG0280	COG0457	GBAA5636	BA_5636	Phosphate acetyltransferase	GBAA1163	BA_1163	DNA-binding protein {UniProtKB/TrEMBL:Q81TU5}	[TP0094-TP0067 (0.5068833)]
COG0280	COG0457	GBAA5636	BA_5636	Phosphate acetyltransferase	GBAA3417	BA_3417	TPR domain protein {UniProtKB/TrEMBL:Q81N02}	[TP0094-TP0067 (0.5068833)]
COG0280	COG0457	GBAA4388	BA_4388	Phosphate butyryltransferase	GBAA3284	BA_3284	TPR domain protein {UniProtKB/TrEMBL:Q81NC6}	[TP0094-TP0067 (0.5068833)]
COG0280	COG0457	GBAA4388	BA_4388	Phosphate butyryltransferase	GBAA4624	BA_4624	TPR domain protein {UniProtKB/TrEMBL:Q81LJ3}	[TP0094-TP0067 (0.5068833)]
COG0280	COG0457	GBAA5636	BA_5636	Phosphate acetyltransferase	GBAA1541	BA_1541	TPR domain protein {UniProtKB/TrEMBL:Q81SV4}	[TP0094-TP0067 (0.5068833)]
COG0280	COG0457	GBAA4388	BA_4388	Phosphate butyryltransferase	GBAA2522	BA_2522	Hypothetical protein {UniProtKB/TrEMBL:Q81QB0}	[TP0094-TP0067 (0.5068833)]
COG0280	COG0457	GBAA5636	BA_5636	Phosphate acetyltransferase	GBAA5388	BA_5388	TPR domain protein {UniProtKB/TrEMBL:Q81X55}	[TP0094-TP0067 (0.5068833)]
COG1108	COG1277	GBAA3190	BA_3190	ABC transporter, permease protein	GBAA4772	BA_4772	Hypothetical protein {UniProtKB/TrEMBL:Q81L59}	[TP0165-TP0880 (0.79878455)]
COG1108	COG1277	GBAA3190	BA_3190	ABC transporter, permease protein	GBAA4770	BA_4770	Hypothetical protein {UniProtKB/TrEMBL:Q81L61}	[TP0165-TP0880 (0.79878455)]
COG1108	COG1277	GBAA3190	BA_3190	ABC transporter, permease protein	GBAA3047	BA_3047	Hypothetical protein {UniProtKB/TrEMBL:Q81NX5}	[TP0165-TP0880 (0.79878455)]
COG1108	COG1277	GBAA3190	BA_3190	ABC transporter, permease protein	GBAA0284	BA_0284	Bacitracin ABC transporter, permease protein,	[TP0165-TP0880 (0.79878455)]
COG1108	COG1277	GBAA3190	BA_3190	ABC transporter, permease protein	GBAA1377	BA_1377	ABC transporter, permease protein, putative	[TP0165-TP0880 (0.79878455)]
COG1108	COG1277	GBAA4504	BA_4504	Cation ABC transporter, permease protein,	GBAA1377	BA_1377	ABC transporter, permease protein, putative	[TP0165-TP0880 (0.79878455)]
COG1108	COG1277	GBAA4504	BA_4504	Cation ABC transporter, permease protein,	GBAA0284	BA_0284	Bacitracin ABC transporter, permease protein,	[TP0165-TP0880 (0.79878455)]
COG1108	COG1277	GBAA4504	BA_4504	Cation ABC transporter, permease protein,	GBAA4772	BA_4772	Hypothetical protein {UniProtKB/TrEMBL:Q81L59}	[TP0165-TP0880 (0.79878455)]
COG1108	COG1277	GBAA4504	BA_4504	Cation ABC transporter, permease protein,	GBAA5649	BA_5649	ABC transporter, permease protein	[TP0165-TP0880 (0.79878455)]
COG1108	COG1277	GBAA4504	BA_4504	Cation ABC transporter, permease protein,	GBAA3047	BA_3047	Hypothetical protein {UniProtKB/TrEMBL:Q81NX5}	[TP0165-TP0880 (0.79878455)]
COG1108	COG1277	GBAA4504	BA_4504	Cation ABC transporter, permease protein,	GBAA4770	BA_4770	Hypothetical protein {UniProtKB/TrEMBL:Q81L61}	[TP0165-TP0880 (0.79878455)]
COG1108	COG1277	GBAA3190	BA_3190	ABC transporter, permease protein	GBAA5649	BA_5649	ABC transporter, permease protein	[TP0165-TP0880 (0.79878455)]
COG0457	COG0495	GBAA2928	BA_2928	TPR domain protein {UniProtKB/TrEMBL:Q81P88}	GBAA4991	leuS	Leucyl-tRNA synthetase (EC 6.1.1.4) (Leucine--tRNA ligase) (LeuRS)	[TP0067-TP0586 (0.714839)]
COG0457	COG0495	GBAA1017	BA_1017	TPR domain protein {UniProtKB/TrEMBL:Q81U67}	GBAA4991	leuS	Leucyl-tRNA synthetase (EC 6.1.1.4) (Leucine--tRNA ligase) (LeuRS)	[TP0067-TP0586 (0.714839)]
COG0457	COG0495	GBAA1541	BA_1541	TPR domain protein {UniProtKB/TrEMBL:Q81SV4}	GBAA4991	leuS	Leucyl-tRNA synthetase (EC 6.1.1.4) (Leucine--tRNA ligase) (LeuRS)	[TP0067-TP0586 (0.714839)]
COG0457	COG0495	GBAA3417	BA_3417	TPR domain protein {UniProtKB/TrEMBL:Q81N02}	GBAA4991	leuS	Leucyl-tRNA synthetase (EC 6.1.1.4) (Leucine--tRNA ligase) (LeuRS)	[TP0067-TP0586 (0.714839)]
COG0457	COG0495	GBAA1163	BA_1163	DNA-binding protein {UniProtKB/TrEMBL:Q81TU5}	GBAA4991	leuS	Leucyl-tRNA synthetase (EC 6.1.1.4) (Leucine--tRNA ligase) (LeuRS)	[TP0067-TP0586 (0.714839)]
COG0457	COG0495	GBAA0597	BA_0597	Transcriptional regulator/TPR domain protein	GBAA4991	leuS	Leucyl-tRNA synthetase (EC 6.1.1.4) (Leucine--tRNA ligase) (LeuRS)	[TP0067-TP0586 (0.714839)]
COG0457	COG0495	GBAA4624	BA_4624	TPR domain protein {UniProtKB/TrEMBL:Q81LJ3}	GBAA4991	leuS	Leucyl-tRNA synthetase (EC 6.1.1.4) (Leucine--tRNA ligase) (LeuRS)	[TP0067-TP0586 (0.714839)]
COG0457	COG0495	GBAA3760	GBAA3760	Prophage LambdaBa01, TPR domain protein, putative	GBAA4991	leuS	Leucyl-tRNA synthetase (EC 6.1.1.4) (Leucine--tRNA ligase) (LeuRS)	[TP0067-TP0586 (0.714839)]
COG0457	COG0495	GBAA3284	BA_3284	TPR domain protein {UniProtKB/TrEMBL:Q81NC6}	GBAA4991	leuS	Leucyl-tRNA synthetase (EC 6.1.1.4) (Leucine--tRNA ligase) (LeuRS)	[TP0067-TP0586 (0.714839)]
COG0457	COG0495	GBAA_pXO1_0205	AAT35494.1	Response regulator, putative	GBAA4991	leuS	Leucyl-tRNA synthetase (EC 6.1.1.4) (Leucine--tRNA ligase) (LeuRS)	[TP0067-TP0586 (0.714839)]
COG0457	COG0495	GBAA5388	BA_5388	TPR domain protein {UniProtKB/TrEMBL:Q81X55}	GBAA4991	leuS	Leucyl-tRNA synthetase (EC 6.1.1.4) (Leucine--tRNA ligase) (LeuRS)	[TP0067-TP0586 (0.714839)]
COG0457	COG0495	GBAA2522	BA_2522	Hypothetical protein {UniProtKB/TrEMBL:Q81QB0}	GBAA4991	leuS	Leucyl-tRNA synthetase (EC 6.1.1.4) (Leucine--tRNA ligase) (LeuRS)	[TP0067-TP0586 (0.714839)]
COG0257	COG0472	GBAA0134	GBAA0134	50S ribosomal protein L36	GBAA5435	BA_5435	Glycosyl transferase, group 4 family protein	[TP0209-TP0345 (0.64932555)]
COG0257	COG0472	GBAA0134	GBAA0134	50S ribosomal protein L36	GBAA4052	mraY	Phospho-N-acetylmuramoyl-pentapeptide-transferase (EC 2.7.8.13) (UDP- MurNAc-pentapeptide phosphotransferase)	[TP0209-TP0345 (0.64932555)]
COG0358	COG0457	GBAA4516	BA_4516	DNA primase {UniProtKB/TrEMBL:Q81LU4}	GBAA1017	BA_1017	TPR domain protein {UniProtKB/TrEMBL:Q81U67}	[TP0492-TP0648 (0.5111708)]
COG0358	COG0457	GBAA4516	BA_4516	DNA primase {UniProtKB/TrEMBL:Q81LU4}	GBAA1541	BA_1541	TPR domain protein {UniProtKB/TrEMBL:Q81SV4}	[TP0492-TP0648 (0.5111708)]
COG0358	COG0457	GBAA4516	BA_4516	DNA primase {UniProtKB/TrEMBL:Q81LU4}	GBAA2522	BA_2522	Hypothetical protein {UniProtKB/TrEMBL:Q81QB0}	[TP0492-TP0648 (0.5111708)]
COG0358	COG0457	GBAA4516	BA_4516	DNA primase {UniProtKB/TrEMBL:Q81LU4}	GBAA5388	BA_5388	TPR domain protein {UniProtKB/TrEMBL:Q81X55}	[TP0492-TP0648 (0.5111708)]
COG0358	COG0457	GBAA4516	BA_4516	DNA primase {UniProtKB/TrEMBL:Q81LU4}	GBAA_pXO1_0205	AAT35494.1	Response regulator, putative	[TP0492-TP0648 (0.5111708)]
COG0358	COG0457	GBAA4516	BA_4516	DNA primase {UniProtKB/TrEMBL:Q81LU4}	GBAA2928	BA_2928	TPR domain protein {UniProtKB/TrEMBL:Q81P88}	[TP0492-TP0648 (0.5111708)]
COG0358	COG0457	GBAA4516	BA_4516	DNA primase {UniProtKB/TrEMBL:Q81LU4}	GBAA3417	BA_3417	TPR domain protein {UniProtKB/TrEMBL:Q81N02}	[TP0492-TP0648 (0.5111708)]
COG0358	COG0457	GBAA4516	BA_4516	DNA primase {UniProtKB/TrEMBL:Q81LU4}	GBAA3760	GBAA3760	Prophage LambdaBa01, TPR domain protein, putative	[TP0492-TP0648 (0.5111708)]
COG0358	COG0457	GBAA4516	BA_4516	DNA primase {UniProtKB/TrEMBL:Q81LU4}	GBAA0597	BA_0597	Transcriptional regulator/TPR domain protein	[TP0492-TP0648 (0.5111708)]
COG0358	COG0457	GBAA4516	BA_4516	DNA primase {UniProtKB/TrEMBL:Q81LU4}	GBAA3284	BA_3284	TPR domain protein {UniProtKB/TrEMBL:Q81NC6}	[TP0492-TP0648 (0.5111708)]
COG0358	COG0457	GBAA4516	BA_4516	DNA primase {UniProtKB/TrEMBL:Q81LU4}	GBAA4624	BA_4624	TPR domain protein {UniProtKB/TrEMBL:Q81LJ3}	[TP0492-TP0648 (0.5111708)]
COG0358	COG0457	GBAA4516	BA_4516	DNA primase {UniProtKB/TrEMBL:Q81LU4}	GBAA1163	BA_1163	DNA-binding protein {UniProtKB/TrEMBL:Q81TU5}	[TP0492-TP0648 (0.5111708)]
COG0301	COG0301	GBAA4899	thiI	Probable thiamine biosynthesis protein thiI	GBAA4899	thiI	Probable thiamine biosynthesis protein thiI	[TP0559-TP0559 (0.6965584)]
COG0687	COG1558	GBAA1300	BA_1300	Spermidine/putrescine ABC transporter,	GBAA1675	BA_1675	Flagellar basal-body rod protein FlgC	[TP0655-TP0397 (0.60331625)]
COG0766	COG1419	GBAA5529	murA1	UDP-N-acetylglucosamine 1-carboxyvinyltransferase 1 (EC 2.5.1.7) (Enoylpyruvate transferase 1) (UDP-N-acetylglucosamine enolpyruvyl transferase 1) (EPT 1)	GBAA1718	BA_1718	Flagellar biosynthetic protein FlhF, putative	[TP0029-TP0713 (0.80866665)]
COG0766	COG1419	GBAA5578	murA2	UDP-N-acetylglucosamine 1-carboxyvinyltransferase 2 (EC 2.5.1.7) (Enoylpyruvate transferase 2) (UDP-N-acetylglucosamine enolpyruvyl transferase 2) (EPT 2)	GBAA1718	BA_1718	Flagellar biosynthetic protein FlhF, putative	[TP0029-TP0713 (0.80866665)]
COG1214	COG1516	GBAA0259	BA_0259	Hypothetical protein {UniProtKB/TrEMBL:Q81VE9}	GBAA1672	BA_1672	Flagellar protein FliS, putative	[TP0876-TP0943 (0.57131183)]
COG0608	COG1234	GBAA4639	BA_4639	Single-stranded-DNA-specific exonuclease RecJ	GBAA1088	BA_1088	Hypothetical protein {UniProtKB/TrEMBL:Q81U06}	[TP0704-TP0819 (0.5844061)]
COG0608	COG1234	GBAA4639	BA_4639	Single-stranded-DNA-specific exonuclease RecJ	GBAA4364	rnz	Ribonuclease Z (EC 3.1.26.11) (RNase Z) (tRNase Z) (tRNA 3 endonuclease)	[TP0704-TP0819 (0.5844061)]
COG0024	COG0125	GBAA1590	BA_1590	Methionine aminopeptidase	GBAA0027	tmk	Thymidylate kinase {UniProtKB/Swiss-Prot:Q81W11}	[TP0842-TP0354 (0.8096375)]
COG0024	COG0125	GBAA0132	BA_0132	Methionine aminopeptidase	GBAA0027	tmk	Thymidylate kinase {UniProtKB/Swiss-Prot:Q81W11}	[TP0842-TP0354 (0.8096375)]
COG0024	COG0125	GBAA5601	BA_5601	Methionine aminopeptidase	GBAA0027	tmk	Thymidylate kinase {UniProtKB/Swiss-Prot:Q81W11}	[TP0842-TP0354 (0.8096375)]
COG1077	COG1426	GBAA5520	BA_5520	Mbl protein {UniProtKB/TrEMBL:Q81K21}	GBAA3918	BA_3918	Hypothetical protein {UniProtKB/TrEMBL:Q81WQ1}	[TP0497-TP0334 (0.739115)]
COG1077	COG1426	GBAA4684	BA_4684	Rod shape-determining protein MreB	GBAA3918	BA_3918	Hypothetical protein {UniProtKB/TrEMBL:Q81WQ1}	[TP0497-TP0334 (0.739115)]
COG0618	COG1214	GBAA4852	BA_4852	DHH subfamily 1 protein	GBAA0259	BA_0259	Hypothetical protein {UniProtKB/TrEMBL:Q81VE9}	[TP0803-TP0876 (0.700686)]
COG0257	COG0779	GBAA0134	GBAA0134	50S ribosomal protein L36	GBAA3954	BA_3954	UPF0090 protein BA_3954/GBAA3954/BAS3668	[TP0209-TP0893 (0.7461857)]
COG1291	COG1291	GBAA4748	BA_4748	Chemotaxis protein MotA	GBAA4748	BA_4748	Chemotaxis protein MotA	[TP0725-TP0725 (0.8044664)]
COG1291	COG1291	GBAA1658	BA_1658	Chemotaxis protein MotA, putative	GBAA4748	BA_4748	Chemotaxis protein MotA	[TP0725-TP0725 (0.8044664)]
COG1291	COG1291	GBAA4748	BA_4748	Chemotaxis protein MotA	GBAA1658	BA_1658	Chemotaxis protein MotA, putative	[TP0725-TP0725 (0.8044664)]
COG1291	COG1291	GBAA1658	BA_1658	Chemotaxis protein MotA, putative	GBAA1658	BA_1658	Chemotaxis protein MotA, putative	[TP0725-TP0725 (0.8044664)]
COG0275	COG1815	GBAA4057	mraW	S-adenosyl-methyltransferase mraW (EC 2.1.1.-)	GBAA1674	BA_1674	Flagellar basal-body rod protein FlgB	[TP0384-TP0396 (0.81050646)]
COG1536	COG1536	GBAA1679	BA_1679	Flagellar motor switch protein FliG	GBAA1679	BA_1679	Flagellar motor switch protein FliG	[TP0026-TP0400 (0.5928469)]
COG0457	COG0845	GBAA4624	BA_4624	TPR domain protein {UniProtKB/TrEMBL:Q81LJ3}	GBAA5497	BA_5497	Efflux transporter, RND family, MFP subunit	[TP0648-TP0965 (0.54118866)]
COG0457	COG0845	GBAA1163	BA_1163	DNA-binding protein {UniProtKB/TrEMBL:Q81TU5}	GBAA0799	BA_0799	Hypothetical protein {UniProtKB/TrEMBL:Q81UR3}	[TP0648-TP0965 (0.54118866)]
COG0457	COG0845	GBAA3760	GBAA3760	Prophage LambdaBa01, TPR domain protein, putative	GBAA0799	BA_0799	Hypothetical protein {UniProtKB/TrEMBL:Q81UR3}	[TP0648-TP0965 (0.54118866)]
COG0457	COG0845	GBAA1541	BA_1541	TPR domain protein {UniProtKB/TrEMBL:Q81SV4}	GBAA5497	BA_5497	Efflux transporter, RND family, MFP subunit	[TP0648-TP0965 (0.54118866)]
COG0457	COG0845	GBAA3284	BA_3284	TPR domain protein {UniProtKB/TrEMBL:Q81NC6}	GBAA0799	BA_0799	Hypothetical protein {UniProtKB/TrEMBL:Q81UR3}	[TP0648-TP0965 (0.54118866)]
COG0457	COG0845	GBAA0597	BA_0597	Transcriptional regulator/TPR domain protein	GBAA0799	BA_0799	Hypothetical protein {UniProtKB/TrEMBL:Q81UR3}	[TP0648-TP0965 (0.54118866)]
COG0457	COG0845	GBAA4624	BA_4624	TPR domain protein {UniProtKB/TrEMBL:Q81LJ3}	GBAA0799	BA_0799	Hypothetical protein {UniProtKB/TrEMBL:Q81UR3}	[TP0648-TP0965 (0.54118866)]
COG0457	COG0845	GBAA2928	BA_2928	TPR domain protein {UniProtKB/TrEMBL:Q81P88}	GBAA0799	BA_0799	Hypothetical protein {UniProtKB/TrEMBL:Q81UR3}	[TP0648-TP0965 (0.54118866)]
COG0457	COG0845	GBAA_pXO1_0205	AAT35494.1	Response regulator, putative	GBAA5497	BA_5497	Efflux transporter, RND family, MFP subunit	[TP0648-TP0965 (0.54118866)]
COG0457	COG0845	GBAA1017	BA_1017	TPR domain protein {UniProtKB/TrEMBL:Q81U67}	GBAA0799	BA_0799	Hypothetical protein {UniProtKB/TrEMBL:Q81UR3}	[TP0648-TP0965 (0.54118866)]
COG0457	COG0845	GBAA3417	BA_3417	TPR domain protein {UniProtKB/TrEMBL:Q81N02}	GBAA5497	BA_5497	Efflux transporter, RND family, MFP subunit	[TP0648-TP0965 (0.54118866)]
COG0457	COG0845	GBAA3760	GBAA3760	Prophage LambdaBa01, TPR domain protein, putative	GBAA5497	BA_5497	Efflux transporter, RND family, MFP subunit	[TP0648-TP0965 (0.54118866)]
COG0457	COG0845	GBAA3417	BA_3417	TPR domain protein {UniProtKB/TrEMBL:Q81N02}	GBAA0799	BA_0799	Hypothetical protein {UniProtKB/TrEMBL:Q81UR3}	[TP0648-TP0965 (0.54118866)]
COG0457	COG0845	GBAA5388	BA_5388	TPR domain protein {UniProtKB/TrEMBL:Q81X55}	GBAA5497	BA_5497	Efflux transporter, RND family, MFP subunit	[TP0648-TP0965 (0.54118866)]
COG0457	COG0845	GBAA1163	BA_1163	DNA-binding protein {UniProtKB/TrEMBL:Q81TU5}	GBAA5497	BA_5497	Efflux transporter, RND family, MFP subunit	[TP0648-TP0965 (0.54118866)]
COG0457	COG0845	GBAA1017	BA_1017	TPR domain protein {UniProtKB/TrEMBL:Q81U67}	GBAA5497	BA_5497	Efflux transporter, RND family, MFP subunit	[TP0648-TP0965 (0.54118866)]
COG0457	COG0845	GBAA1541	BA_1541	TPR domain protein {UniProtKB/TrEMBL:Q81SV4}	GBAA0799	BA_0799	Hypothetical protein {UniProtKB/TrEMBL:Q81UR3}	[TP0648-TP0965 (0.54118866)]
COG0457	COG0845	GBAA2522	BA_2522	Hypothetical protein {UniProtKB/TrEMBL:Q81QB0}	GBAA0799	BA_0799	Hypothetical protein {UniProtKB/TrEMBL:Q81UR3}	[TP0648-TP0965 (0.54118866)]
COG0457	COG0845	GBAA3284	BA_3284	TPR domain protein {UniProtKB/TrEMBL:Q81NC6}	GBAA5497	BA_5497	Efflux transporter, RND family, MFP subunit	[TP0648-TP0965 (0.54118866)]
COG0457	COG0845	GBAA2928	BA_2928	TPR domain protein {UniProtKB/TrEMBL:Q81P88}	GBAA5497	BA_5497	Efflux transporter, RND family, MFP subunit	[TP0648-TP0965 (0.54118866)]
COG0457	COG0845	GBAA_pXO1_0205	AAT35494.1	Response regulator, putative	GBAA0799	BA_0799	Hypothetical protein {UniProtKB/TrEMBL:Q81UR3}	[TP0648-TP0965 (0.54118866)]
COG0457	COG0845	GBAA0597	BA_0597	Transcriptional regulator/TPR domain protein	GBAA5497	BA_5497	Efflux transporter, RND family, MFP subunit	[TP0648-TP0965 (0.54118866)]
COG0457	COG0845	GBAA5388	BA_5388	TPR domain protein {UniProtKB/TrEMBL:Q81X55}	GBAA0799	BA_0799	Hypothetical protein {UniProtKB/TrEMBL:Q81UR3}	[TP0648-TP0965 (0.54118866)]
COG0457	COG0845	GBAA2522	BA_2522	Hypothetical protein {UniProtKB/TrEMBL:Q81QB0}	GBAA5497	BA_5497	Efflux transporter, RND family, MFP subunit	[TP0648-TP0965 (0.54118866)]
COG1749	COG1843	GBAA1686	BA_1686	Flagellar hook protein FlgE, putative	GBAA1685	BA_1685	Flagellar hook assembly protein family protein	[TP0727-TP0728 (0.8651164)]
COG1536	COG1776	GBAA1679	BA_1679	Flagellar motor switch protein FliG	GBAA1662	BA_1662	Flagellar motor switch protein, putative	[TP0026-TP0720 (0.7923422)]
COG0782	COG1057	GBAA4607	greA	Transcription elongation factor greA (Transcript cleavage factor greA)	GBAA4558	BA_4558	Nicotinate (Nicotinamide) nucleotide	[TP0019-TP0741 (0.75909394)]
COG0803	COG5401	GBAA3189	BA_3189	Adhesion lipoprotein {UniProtKB/TrEMBL:Q81NK3}	GBAA4716	BA_4716	Germination protein gerM	[TP0163-TP0832 (0.52403957)]
COG0803	COG5401	GBAA2035	BA_2035	Adhesion lipoprotein {UniProtKB/TrEMBL:Q81RK9}	GBAA4716	BA_4716	Germination protein gerM	[TP0163-TP0832 (0.52403957)]
COG1516	COG1516	GBAA1672	BA_1672	Flagellar protein FliS, putative	GBAA1672	BA_1672	Flagellar protein FliS, putative	[TP0943-TP0943 (0.5311184)]
COG1109	COG1157	GBAA0157	glmM	Phosphoglucosamine mutase (EC 5.4.2.10)	GBAA1681	BA_1681	Flagellum-specific ATP synthase, putative	[TP0413-TP0402 (0.78400123)]
COG1109	COG1157	GBAA5153	BA_5153	Phosphoglucomutase/phosphomannomutase family	GBAA1681	BA_1681	Flagellum-specific ATP synthase, putative	[TP0413-TP0402 (0.78400123)]
COG0217	COG1235	GBAA0541	BA_0541	UPF0082 protein BA_0541/GBAA0541/BAS0510	GBAA5711	BA_5711	Metallo-beta-lactamase family protein	[TP0474-TP0489 (0.71912634)]
COG1256	COG1776	GBAA1669	BA_1669	Flagellar hook-associated protein, putative	GBAA1662	BA_1662	Flagellar motor switch protein, putative	[TP0660-TP0720 (0.80235356)]
COG0012	COG0188	GBAA5724	BA_5724	GTP-binding protein YchF	GBAA3656	BA_3656	DNA topoisomerase IV, A subunit	[TP0124-TP0005 (0.7149395)]
COG0012	COG0188	GBAA5724	BA_5724	GTP-binding protein YchF	GBAA0006	BA_0006	DNA gyrase, A subunit {UniProtKB/TrEMBL:Q81W30}	[TP0124-TP0005 (0.7149395)]
COG0206	COG1774	GBAA4045	BA_4045	Cell division protein FtsZ	GBAA0029	BA_0029	Hypothetical protein {UniProtKB/TrEMBL:Q81W09}	[TP0390-TP0046 (0.67547834)]
COG0324	COG1558	GBAA3843	miaA	tRNA delta(2)-isopentenylpyrophosphate transferase (EC 2.5.1.8) (IPP transferase) (Isopentenyl-diphosphate:tRNA isopentenyltransferase) (IPTase) (IPPT)	GBAA1675	BA_1675	Flagellar basal-body rod protein FlgC	[TP0637-TP0397 (0.66148543)]
COG0528	COG1774	GBAA3963	pyrH	Uridylate kinase (EC 2.7.4.-) (UK) (Uridine monophosphate kinase) (UMP kinase)	GBAA0029	BA_0029	Hypothetical protein {UniProtKB/TrEMBL:Q81W09}	[TP0099-TP0046 (0.65377367)]
COG0528	COG1774	GBAA1797	BA_1797	Uridylate kinase {UniProtKB/TrEMBL:Q81S73}	GBAA0029	BA_0029	Hypothetical protein {UniProtKB/TrEMBL:Q81W09}	[TP0099-TP0046 (0.65377367)]
COG0154	COG2868	GBAA2072	BA_2072	Amidase family protein {UniProtKB/TrEMBL:Q81RH4}	GBAA4675	BA_4675	Hypothetical protein {UniProtKB/TrEMBL:Q81LE7}	[TP1020-TP0744 (0.70068353)]
COG0154	COG2868	GBAA0321	gatA	Glutamyl-tRNA(Gln) amidotransferase subunit A (EC 6.3.5.-) (Glu-ADT subunit A)	GBAA4675	BA_4675	Hypothetical protein {UniProtKB/TrEMBL:Q81LE7}	[TP1020-TP0744 (0.70068353)]
COG0154	COG2868	GBAA1921	BA_1921	Amidase family protein {UniProtKB/TrEMBL:Q81RW6}	GBAA4675	BA_4675	Hypothetical protein {UniProtKB/TrEMBL:Q81LE7}	[TP1020-TP0744 (0.70068353)]
COG0840	COG1157	GBAA5256	BA_5256	Methyl-accepting chemotaxis protein	GBAA1681	BA_1681	Flagellum-specific ATP synthase, putative	[TP0640-TP0402 (0.9180537)]
COG0840	COG1157	GBAA0684	BA_0684	Methyl-accepting chemotaxis protein	GBAA1681	BA_1681	Flagellum-specific ATP synthase, putative	[TP0640-TP0402 (0.9180537)]
COG0840	COG1157	GBAA2009	BA_2009	Methyl-accepting chemotaxis protein	GBAA1681	BA_1681	Flagellum-specific ATP synthase, putative	[TP0640-TP0402 (0.9180537)]
COG0840	COG1157	GBAA3291	BA_3291	Methyl-accepting chemotaxis protein	GBAA1681	BA_1681	Flagellum-specific ATP synthase, putative	[TP0640-TP0402 (0.9180537)]
COG0840	COG1157	GBAA0369	BA_0369	Methyl-accepting chemotaxis protein	GBAA1681	BA_1681	Flagellum-specific ATP synthase, putative	[TP0640-TP0402 (0.9180537)]
COG0840	COG1157	GBAA0558	BA_0558	Methyl-accepting chemotaxis protein	GBAA1681	BA_1681	Flagellum-specific ATP synthase, putative	[TP0640-TP0402 (0.9180537)]
COG0840	COG1157	GBAA0379	BA_0379	Methyl-accepting chemotaxis protein	GBAA1681	BA_1681	Flagellum-specific ATP synthase, putative	[TP0640-TP0402 (0.9180537)]
COG0840	COG1157	GBAA5317	BA_5317	Methyl-accepting chemotaxis protein	GBAA1681	BA_1681	Flagellum-specific ATP synthase, putative	[TP0640-TP0402 (0.9180537)]
COG0840	COG1157	GBAA0370	BA_0370	Methyl-accepting chemotaxis protein	GBAA1681	BA_1681	Flagellum-specific ATP synthase, putative	[TP0640-TP0402 (0.9180537)]
COG0840	COG1157	GBAA0575	BA_0575	Methyl-accepting chemotaxis protein	GBAA1681	BA_1681	Flagellum-specific ATP synthase, putative	[TP0640-TP0402 (0.9180537)]
COG0840	COG1157	GBAA5280	BA_5280	Methyl-accepting chemotaxis protein	GBAA1681	BA_1681	Flagellum-specific ATP synthase, putative	[TP0640-TP0402 (0.9180537)]
COG0840	COG1157	GBAA5673	BA_5673	Methyl-accepting chemotaxis protein	GBAA1681	BA_1681	Flagellum-specific ATP synthase, putative	[TP0640-TP0402 (0.9180537)]
COG0840	COG1157	GBAA1125	BA_1125	Methyl-accepting chemotaxis protein	GBAA1681	BA_1681	Flagellum-specific ATP synthase, putative	[TP0640-TP0402 (0.9180537)]
COG0462	COG0492	GBAA0049	prs	Ribose-phosphate pyrophosphokinase (EC 2.7.6.1) (RPPK) (Phosphoribosyl pyrophosphate synthetase) (P-Rib-PP synthetase) (PRPP synthetase)	GBAA5387	BA_5387	Thioredoxin reductase {UniProtKB/TrEMBL:Q81X56}	[TP0294-TP0814 (0.8323514)]
COG0462	COG0492	GBAA0049	prs	Ribose-phosphate pyrophosphokinase (EC 2.7.6.1) (RPPK) (Phosphoribosyl pyrophosphate synthetase) (P-Rib-PP synthetase) (PRPP synthetase)	GBAA2768	BA_2768	Thioredoxin reductase, putative	[TP0294-TP0814 (0.8323514)]
COG0462	COG0492	GBAA0049	prs	Ribose-phosphate pyrophosphokinase (EC 2.7.6.1) (RPPK) (Phosphoribosyl pyrophosphate synthetase) (P-Rib-PP synthetase) (PRPP synthetase)	GBAA0352	BA_0352	Pyridine nucleotide-disulfide oxidoreductase	[TP0294-TP0814 (0.8323514)]
COG0462	COG0492	GBAA0049	prs	Ribose-phosphate pyrophosphokinase (EC 2.7.6.1) (RPPK) (Phosphoribosyl pyrophosphate synthetase) (P-Rib-PP synthetase) (PRPP synthetase)	GBAA1515	BA_1515	Pyridine nucleotide-disulfide oxidoreductase	[TP0294-TP0814 (0.8323514)]
COG0462	COG0492	GBAA0049	prs	Ribose-phosphate pyrophosphokinase (EC 2.7.6.1) (RPPK) (Phosphoribosyl pyrophosphate synthetase) (P-Rib-PP synthetase) (PRPP synthetase)	GBAA5160	BA_5160	Pyridine nucleotide-disulphide oxidoreductase	[TP0294-TP0814 (0.8323514)]
COG0124	COG0254	GBAA4633	hisS-2	Histidyl-tRNA synthetase 2 (EC 6.1.1.21) (Histidine--tRNA ligase 2) (HisRS 2)	GBAA5574	rpmE	50S ribosomal protein L31 type B	[TP0641-TP0255 (0.65973145)]
COG0124	COG0254	GBAA3376	hisS-1	Histidyl-tRNA synthetase 1 (EC 6.1.1.21) (Histidine--tRNA ligase 1) (HisRS 1)	GBAA5574	rpmE	50S ribosomal protein L31 type B	[TP0641-TP0255 (0.65973145)]
COG0178	COG0272	GBAA5395	BA_5395	Excinuclease ABC, A subunit	GBAA0306	BA_0306	DNA ligase, NAD-dependent	[TP0514-TP0634 (0.7537598)]
COG0495	COG1558	GBAA4991	leuS	Leucyl-tRNA synthetase (EC 6.1.1.4) (Leucine--tRNA ligase) (LeuRS)	GBAA1675	BA_1675	Flagellar basal-body rod protein FlgC	[TP0586-TP0397 (0.60331625)]
COG1135	COG1466	GBAA0312	BA_0312	ABC transporter, ATP-binding protein	GBAA4548	BA_4548	Hypothetical protein {UniProtKB/TrEMBL:Q81LR3}	[TP0120-TP0588 (0.7896185)]
COG1135	COG1466	GBAA0174	BA_0174	ABC transporter, ATP-binding protein	GBAA4548	BA_4548	Hypothetical protein {UniProtKB/TrEMBL:Q81LR3}	[TP0120-TP0588 (0.7896185)]
COG1135	COG1466	GBAA5222	BA_5222	ABC transporter, ATP-binding protein	GBAA4548	BA_4548	Hypothetical protein {UniProtKB/TrEMBL:Q81LR3}	[TP0120-TP0588 (0.7896185)]
COG0208	COG5401	GBAA1372	BA_1372	Ribonucleoside-diphosphate reductase, beta	GBAA4716	BA_4716	Germination protein gerM	[TP0053-TP0832 (0.61589503)]
COG0608	COG1159	GBAA4639	BA_4639	Single-stranded-DNA-specific exonuclease RecJ	GBAA4524	BA_4524	GTP-binding protein Era	[TP0704-TP0541 (0.7586372)]
COG0242	COG0263	GBAA4005	def1	Peptide deformylase 1 (EC 3.5.1.88) (PDF 1) (Polypeptide deformylase 1)	GBAA2993	proB	Glutamate 5-kinase (EC 2.7.2.11) (Gamma-glutamyl kinase) (GK)	[TP0757-TP0351 (0.5771584)]
COG0242	COG0263	GBAA4187	def2	Peptide deformylase 2 (EC 3.5.1.88) (PDF 2) (Polypeptide deformylase 2)	GBAA2993	proB	Glutamate 5-kinase (EC 2.7.2.11) (Gamma-glutamyl kinase) (GK)	[TP0757-TP0351 (0.5771584)]
COG0566	COG1589	GBAA4805	BA_4805	RNA methyltransferase, TrmH family	GBAA4047	BA_4047	Cell division protein FtsQ	[TP0109-TP0388 (0.8512026)]
COG0566	COG1589	GBAA0091	BA_0091	RNA methyltransferase, TrmH family, group 3	GBAA4047	BA_4047	Cell division protein FtsQ	[TP0109-TP0388 (0.8512026)]
COG1366	COG1776	GBAA4296	BA_4296	Anti-sigma F factor antagonist	GBAA1662	BA_1662	Flagellar motor switch protein, putative	[TP0233-TP0720 (0.5310372)]
COG1366	COG1776	GBAA0990	BA_0990	Anti sigma b factor antagonist RsbV	GBAA1662	BA_1662	Flagellar motor switch protein, putative	[TP0233-TP0720 (0.5310372)]
COG0739	COG4786	GBAA1500	BA_1500	Peptidase, M23/M37 family	GBAA1719	BA_1719	Flagellar basal-body rod protein, putative	[TP0782-TP0961 (0.69582695)]
COG0739	COG4786	GBAA4679	BA_4679	Stage IV sporulation protein FA	GBAA1719	BA_1719	Flagellar basal-body rod protein, putative	[TP0782-TP0961 (0.69582695)]
COG0739	COG4786	GBAA5206	BA_5206	Peptidase, M23/M37 family	GBAA1719	BA_1719	Flagellar basal-body rod protein, putative	[TP0782-TP0961 (0.69582695)]
COG0739	COG4786	GBAA5524	BA_5524	Stage II sporulation protein	GBAA1719	BA_1719	Flagellar basal-body rod protein, putative	[TP0782-TP0961 (0.69582695)]
COG0739	COG4786	GBAA1879	BA_1879	Peptidase, M23/M37 family	GBAA1719	BA_1719	Flagellar basal-body rod protein, putative	[TP0782-TP0961 (0.69582695)]
COG0124	COG0546	GBAA4633	hisS-2	Histidyl-tRNA synthetase 2 (EC 6.1.1.21) (Histidine--tRNA ligase 2) (HisRS 2)	GBAA2220	BA_2220	Hydrolase, haloacid dehalogenase-like family	[TP0641-TP0554 (0.5196431)]
COG0124	COG0546	GBAA4633	hisS-2	Histidyl-tRNA synthetase 2 (EC 6.1.1.21) (Histidine--tRNA ligase 2) (HisRS 2)	GBAA5390	ppaX	Pyrophosphatase ppaX (EC 3.6.1.1)	[TP0641-TP0554 (0.5196431)]
COG0124	COG0546	GBAA3376	hisS-1	Histidyl-tRNA synthetase 1 (EC 6.1.1.21) (Histidine--tRNA ligase 1) (HisRS 1)	GBAA2231	BA_2231	Hydrolase, haloacid dehalogenase-like family	[TP0641-TP0554 (0.5196431)]
COG0124	COG0546	GBAA4633	hisS-2	Histidyl-tRNA synthetase 2 (EC 6.1.1.21) (Histidine--tRNA ligase 2) (HisRS 2)	GBAA2231	BA_2231	Hydrolase, haloacid dehalogenase-like family	[TP0641-TP0554 (0.5196431)]
COG0124	COG0546	GBAA4633	hisS-2	Histidyl-tRNA synthetase 2 (EC 6.1.1.21) (Histidine--tRNA ligase 2) (HisRS 2)	GBAA0324	BA_0324	Haloacid dehalogenase/epoxide hydrolase family	[TP0641-TP0554 (0.5196431)]
COG0124	COG0546	GBAA3376	hisS-1	Histidyl-tRNA synthetase 1 (EC 6.1.1.21) (Histidine--tRNA ligase 1) (HisRS 1)	GBAA0324	BA_0324	Haloacid dehalogenase/epoxide hydrolase family	[TP0641-TP0554 (0.5196431)]
COG0124	COG0546	GBAA3376	hisS-1	Histidyl-tRNA synthetase 1 (EC 6.1.1.21) (Histidine--tRNA ligase 1) (HisRS 1)	GBAA2220	BA_2220	Hydrolase, haloacid dehalogenase-like family	[TP0641-TP0554 (0.5196431)]
COG0124	COG0546	GBAA3376	hisS-1	Histidyl-tRNA synthetase 1 (EC 6.1.1.21) (Histidine--tRNA ligase 1) (HisRS 1)	GBAA5390	ppaX	Pyrophosphatase ppaX (EC 3.6.1.1)	[TP0641-TP0554 (0.5196431)]
COG0457	COG1234	GBAA4624	BA_4624	TPR domain protein {UniProtKB/TrEMBL:Q81LJ3}	GBAA1088	BA_1088	Hypothetical protein {UniProtKB/TrEMBL:Q81U06}	[TP0095-TP0819 (0.5178716)]
COG0457	COG1234	GBAA_pXO1_0205	AAT35494.1	Response regulator, putative	GBAA4364	rnz	Ribonuclease Z (EC 3.1.26.11) (RNase Z) (tRNase Z) (tRNA 3 endonuclease)	[TP0095-TP0819 (0.5178716)]
COG0457	COG1234	GBAA2522	BA_2522	Hypothetical protein {UniProtKB/TrEMBL:Q81QB0}	GBAA1088	BA_1088	Hypothetical protein {UniProtKB/TrEMBL:Q81U06}	[TP0095-TP0819 (0.5178716)]
COG0457	COG1234	GBAA3760	GBAA3760	Prophage LambdaBa01, TPR domain protein, putative	GBAA1088	BA_1088	Hypothetical protein {UniProtKB/TrEMBL:Q81U06}	[TP0095-TP0819 (0.5178716)]
COG0457	COG1234	GBAA0597	BA_0597	Transcriptional regulator/TPR domain protein	GBAA1088	BA_1088	Hypothetical protein {UniProtKB/TrEMBL:Q81U06}	[TP0095-TP0819 (0.5178716)]
COG0457	COG1234	GBAA3284	BA_3284	TPR domain protein {UniProtKB/TrEMBL:Q81NC6}	GBAA4364	rnz	Ribonuclease Z (EC 3.1.26.11) (RNase Z) (tRNase Z) (tRNA 3 endonuclease)	[TP0095-TP0819 (0.5178716)]
COG0457	COG1234	GBAA5388	BA_5388	TPR domain protein {UniProtKB/TrEMBL:Q81X55}	GBAA4364	rnz	Ribonuclease Z (EC 3.1.26.11) (RNase Z) (tRNase Z) (tRNA 3 endonuclease)	[TP0095-TP0819 (0.5178716)]
COG0457	COG1234	GBAA1163	BA_1163	DNA-binding protein {UniProtKB/TrEMBL:Q81TU5}	GBAA1088	BA_1088	Hypothetical protein {UniProtKB/TrEMBL:Q81U06}	[TP0095-TP0819 (0.5178716)]
COG0457	COG1234	GBAA1163	BA_1163	DNA-binding protein {UniProtKB/TrEMBL:Q81TU5}	GBAA4364	rnz	Ribonuclease Z (EC 3.1.26.11) (RNase Z) (tRNase Z) (tRNA 3 endonuclease)	[TP0095-TP0819 (0.5178716)]
COG0457	COG1234	GBAA1541	BA_1541	TPR domain protein {UniProtKB/TrEMBL:Q81SV4}	GBAA1088	BA_1088	Hypothetical protein {UniProtKB/TrEMBL:Q81U06}	[TP0095-TP0819 (0.5178716)]
COG0457	COG1234	GBAA1017	BA_1017	TPR domain protein {UniProtKB/TrEMBL:Q81U67}	GBAA1088	BA_1088	Hypothetical protein {UniProtKB/TrEMBL:Q81U06}	[TP0095-TP0819 (0.5178716)]
COG0457	COG1234	GBAA1541	BA_1541	TPR domain protein {UniProtKB/TrEMBL:Q81SV4}	GBAA4364	rnz	Ribonuclease Z (EC 3.1.26.11) (RNase Z) (tRNase Z) (tRNA 3 endonuclease)	[TP0095-TP0819 (0.5178716)]
COG0457	COG1234	GBAA5388	BA_5388	TPR domain protein {UniProtKB/TrEMBL:Q81X55}	GBAA1088	BA_1088	Hypothetical protein {UniProtKB/TrEMBL:Q81U06}	[TP0095-TP0819 (0.5178716)]
COG0457	COG1234	GBAA_pXO1_0205	AAT35494.1	Response regulator, putative	GBAA1088	BA_1088	Hypothetical protein {UniProtKB/TrEMBL:Q81U06}	[TP0095-TP0819 (0.5178716)]
COG0457	COG1234	GBAA2522	BA_2522	Hypothetical protein {UniProtKB/TrEMBL:Q81QB0}	GBAA4364	rnz	Ribonuclease Z (EC 3.1.26.11) (RNase Z) (tRNase Z) (tRNA 3 endonuclease)	[TP0095-TP0819 (0.5178716)]
COG0457	COG1234	GBAA2928	BA_2928	TPR domain protein {UniProtKB/TrEMBL:Q81P88}	GBAA1088	BA_1088	Hypothetical protein {UniProtKB/TrEMBL:Q81U06}	[TP0095-TP0819 (0.5178716)]
COG0457	COG1234	GBAA4624	BA_4624	TPR domain protein {UniProtKB/TrEMBL:Q81LJ3}	GBAA4364	rnz	Ribonuclease Z (EC 3.1.26.11) (RNase Z) (tRNase Z) (tRNA 3 endonuclease)	[TP0095-TP0819 (0.5178716)]
COG0457	COG1234	GBAA1017	BA_1017	TPR domain protein {UniProtKB/TrEMBL:Q81U67}	GBAA4364	rnz	Ribonuclease Z (EC 3.1.26.11) (RNase Z) (tRNase Z) (tRNA 3 endonuclease)	[TP0095-TP0819 (0.5178716)]
COG0457	COG1234	GBAA3284	BA_3284	TPR domain protein {UniProtKB/TrEMBL:Q81NC6}	GBAA1088	BA_1088	Hypothetical protein {UniProtKB/TrEMBL:Q81U06}	[TP0095-TP0819 (0.5178716)]
COG0457	COG1234	GBAA2928	BA_2928	TPR domain protein {UniProtKB/TrEMBL:Q81P88}	GBAA4364	rnz	Ribonuclease Z (EC 3.1.26.11) (RNase Z) (tRNase Z) (tRNA 3 endonuclease)	[TP0095-TP0819 (0.5178716)]
COG0457	COG1234	GBAA3417	BA_3417	TPR domain protein {UniProtKB/TrEMBL:Q81N02}	GBAA1088	BA_1088	Hypothetical protein {UniProtKB/TrEMBL:Q81U06}	[TP0095-TP0819 (0.5178716)]
COG0457	COG1234	GBAA3417	BA_3417	TPR domain protein {UniProtKB/TrEMBL:Q81N02}	GBAA4364	rnz	Ribonuclease Z (EC 3.1.26.11) (RNase Z) (tRNase Z) (tRNA 3 endonuclease)	[TP0095-TP0819 (0.5178716)]
COG0457	COG1234	GBAA3760	GBAA3760	Prophage LambdaBa01, TPR domain protein, putative	GBAA4364	rnz	Ribonuclease Z (EC 3.1.26.11) (RNase Z) (tRNase Z) (tRNA 3 endonuclease)	[TP0095-TP0819 (0.5178716)]
COG0457	COG1234	GBAA0597	BA_0597	Transcriptional regulator/TPR domain protein	GBAA4364	rnz	Ribonuclease Z (EC 3.1.26.11) (RNase Z) (tRNase Z) (tRNA 3 endonuclease)	[TP0095-TP0819 (0.5178716)]
COG0257	COG0773	GBAA0134	GBAA0134	50S ribosomal protein L36	GBAA4938	murC	UDP-N-acetylmuramate--L-alanine ligase (EC 6.3.2.8) (UDP-N- acetylmuramoyl-L-alanine synthetase)	[TP0209-TP0341 (0.6926446)]
COG0272	COG1879	GBAA0306	BA_0306	DNA ligase, NAD-dependent	GBAA0669	BA_0669	Ribose ABC transporter, ribose-binding protein	[TP0634-TP0684 (0.56216276)]
COG0272	COG1879	GBAA0306	BA_0306	DNA ligase, NAD-dependent	GBAA2975	BA_2975	Sugar ABC transporter, sugar-binding protein,	[TP0634-TP0684 (0.56216276)]
COG0217	COG1480	GBAA0541	BA_0541	UPF0082 protein BA_0541/GBAA0541/BAS0510	GBAA4528	BA_4528	HDIG domain protein {UniProtKB/TrEMBL:Q81LT3}	[TP0474-TP0651 (0.71912634)]
COG0257	COG0681	GBAA0134	GBAA0134	50S ribosomal protein L36	GBAA3099	BA_3099	Signal peptidase I {UniProtKB/TrEMBL:Q81NS6}	[TP0209-TP0926 (0.69083804)]
COG0257	COG0681	GBAA0134	GBAA0134	50S ribosomal protein L36	GBAA_pXO2_0073	AAT29003.2	Signal peptidase I {UniProtKB/TrEMBL:Q9RMX4}	[TP0209-TP0926 (0.69083804)]
COG0257	COG0681	GBAA0134	GBAA0134	50S ribosomal protein L36	GBAA1140	BA_1140	Signal peptidase I {UniProtKB/TrEMBL:Q81TW3}	[TP0209-TP0926 (0.69083804)]
COG0257	COG0681	GBAA0134	GBAA0134	50S ribosomal protein L36	GBAA3977	BA_3977	Signal peptidase I {UniProtKB/TrEMBL:Q81WJ7}	[TP0209-TP0926 (0.69083804)]
COG0257	COG0681	GBAA0134	GBAA0134	50S ribosomal protein L36	GBAA3086	BA_3086	Signal peptidase I {UniProtKB/TrEMBL:Q81NT8}	[TP0209-TP0926 (0.69083804)]
COG0257	COG0681	GBAA0134	GBAA0134	50S ribosomal protein L36	GBAA1287	BA_1287	Signal peptidase I {UniProtKB/TrEMBL:Q81TI5}	[TP0209-TP0926 (0.69083804)]
COG0526	COG1843	GBAA1494	resA	Thiol-disulfide oxidoreductase resA	GBAA1685	BA_1685	Flagellar hook assembly protein family protein	[TP0100-TP0728 (0.58155864)]
COG0526	COG1843	GBAA5225	BA_5225	Thioredoxin, putative {UniProtKB/TrEMBL:Q81XL1}	GBAA1685	BA_1685	Flagellar hook assembly protein family protein	[TP0100-TP0728 (0.58155864)]
COG0526	COG1843	GBAA0387	BA_0387	Hypothetical protein {UniProtKB/TrEMBL:Q81Z85}	GBAA1685	BA_1685	Flagellar hook assembly protein family protein	[TP0100-TP0728 (0.58155864)]
COG0526	COG1843	GBAA3674	BA_3674	AhpC/TSA family protein	GBAA1685	BA_1685	Flagellar hook assembly protein family protein	[TP0100-TP0728 (0.58155864)]
COG0526	COG1843	GBAA4945	BA_4945	Thioredoxin family protein	GBAA1685	BA_1685	Flagellar hook assembly protein family protein	[TP0100-TP0728 (0.58155864)]
COG0526	COG1843	GBAA1779	BA_1779	Thioredoxin family protein	GBAA1685	BA_1685	Flagellar hook assembly protein family protein	[TP0100-TP0728 (0.58155864)]
COG0526	COG1843	GBAA4758	BA_4758	Thioredoxin {UniProtKB/TrEMBL:Q81L73}	GBAA1685	BA_1685	Flagellar hook assembly protein family protein	[TP0100-TP0728 (0.58155864)]
COG0526	COG1843	GBAA0757	BA_0757	Thioredoxin, putative {UniProtKB/TrEMBL:Q81UV0}	GBAA1685	BA_1685	Flagellar hook assembly protein family protein	[TP0100-TP0728 (0.58155864)]
COG0526	COG1843	GBAA2311	BA_2311	Thioredoxin family protein	GBAA1685	BA_1685	Flagellar hook assembly protein family protein	[TP0100-TP0728 (0.58155864)]
COG1774	COG2812	GBAA0029	BA_0029	Hypothetical protein {UniProtKB/TrEMBL:Q81W09}	GBAA0019	BA_0019	DNA polymerase III, gamma and tau subunits	[TP0046-TP1005 (0.5678104)]
COG0768	COG1344	GBAA4055	BA_4055	Penicillin-binding protein	GBAA1706	BA_1706	Flagellin {UniProtKB/TrEMBL:Q81SF2}	[TP0760-TP0870 (0.7190043)]
COG0768	COG1344	GBAA2637	BA_2637	Penicillin-binding protein	GBAA1706	BA_1706	Flagellin {UniProtKB/TrEMBL:Q81SF2}	[TP0760-TP0870 (0.7190043)]
COG0768	COG1344	GBAA2504	BA_2504	Penicillin-binding protein	GBAA1706	BA_1706	Flagellin {UniProtKB/TrEMBL:Q81SF2}	[TP0760-TP0870 (0.7190043)]
COG0768	COG1344	GBAA2648	BA_2648	Penicillin-binding protein	GBAA1706	BA_1706	Flagellin {UniProtKB/TrEMBL:Q81SF2}	[TP0760-TP0870 (0.7190043)]
COG0768	COG1344	GBAA4497	BA_4497	Penicillin-binding protein	GBAA1706	BA_1706	Flagellin {UniProtKB/TrEMBL:Q81SF2}	[TP0760-TP0870 (0.7190043)]
COG0768	COG1344	GBAA2238	BA_2238	Penicillin-binding protein 3	GBAA1706	BA_1706	Flagellin {UniProtKB/TrEMBL:Q81SF2}	[TP0760-TP0870 (0.7190043)]
COG0768	COG1344	GBAA4054	BA_4054	Sporulation specific penicillin-binding protein	GBAA1706	BA_1706	Flagellin {UniProtKB/TrEMBL:Q81SF2}	[TP0760-TP0870 (0.7190043)]
COG0768	COG1344	GBAA4606	BA_4606	Penicillin-binding protein	GBAA1706	BA_1706	Flagellin {UniProtKB/TrEMBL:Q81SF2}	[TP0760-TP0870 (0.7190043)]
COG0036	COG1774	GBAA3998	BA_3998	Ribulose-phosphate 3-epimerase	GBAA0029	BA_0029	Hypothetical protein {UniProtKB/TrEMBL:Q81W09}	[TP0945-TP0046 (0.53769433)]
COG0228	COG0546	GBAA3982	rpsP	30S ribosomal protein S16	GBAA2231	BA_2231	Hydrolase, haloacid dehalogenase-like family	[TP0905-TP0554 (0.5352583)]
COG0228	COG0546	GBAA3982	rpsP	30S ribosomal protein S16	GBAA0324	BA_0324	Haloacid dehalogenase/epoxide hydrolase family	[TP0905-TP0554 (0.5352583)]
COG0228	COG0546	GBAA3982	rpsP	30S ribosomal protein S16	GBAA5390	ppaX	Pyrophosphatase ppaX (EC 3.6.1.1)	[TP0905-TP0554 (0.5352583)]
COG0228	COG0546	GBAA3982	rpsP	30S ribosomal protein S16	GBAA2220	BA_2220	Hydrolase, haloacid dehalogenase-like family	[TP0905-TP0554 (0.5352583)]
COG0503	COG1488	GBAA1591	BA_1591	Xanthine phosphoribosyltransferase	GBAA4939	BA_4939	Hypothetical protein {UniProtKB/TrEMBL:Q81KQ1}	[TP1039-TP0628 (0.6658587)]
COG0503	COG1488	GBAA0044	BA_0044	Pur operon repressor PurR	GBAA0596	BA_0596	Nicotinate phosphoribosyltransferase, putative	[TP1039-TP0628 (0.6658587)]
COG0503	COG1488	GBAA0044	BA_0044	Pur operon repressor PurR	GBAA4939	BA_4939	Hypothetical protein {UniProtKB/TrEMBL:Q81KQ1}	[TP1039-TP0628 (0.6658587)]
COG0503	COG1488	GBAA4638	apt	Adenine phosphoribosyltransferase (EC 2.4.2.7) (APRT)	GBAA4939	BA_4939	Hypothetical protein {UniProtKB/TrEMBL:Q81KQ1}	[TP1039-TP0628 (0.6658587)]
COG0503	COG1488	GBAA4638	apt	Adenine phosphoribosyltransferase (EC 2.4.2.7) (APRT)	GBAA0596	BA_0596	Nicotinate phosphoribosyltransferase, putative	[TP1039-TP0628 (0.6658587)]
COG0503	COG1488	GBAA1591	BA_1591	Xanthine phosphoribosyltransferase	GBAA0596	BA_0596	Nicotinate phosphoribosyltransferase, putative	[TP1039-TP0628 (0.6658587)]
COG0249	COG0546	GBAA3905	mutS	DNA mismatch repair protein mutS	GBAA0324	BA_0324	Haloacid dehalogenase/epoxide hydrolase family	[TP0328-TP0554 (0.5196431)]
COG0249	COG0546	GBAA3905	mutS	DNA mismatch repair protein mutS	GBAA2220	BA_2220	Hydrolase, haloacid dehalogenase-like family	[TP0328-TP0554 (0.5196431)]
COG0249	COG0546	GBAA3905	mutS	DNA mismatch repair protein mutS	GBAA5390	ppaX	Pyrophosphatase ppaX (EC 3.6.1.1)	[TP0328-TP0554 (0.5196431)]
COG0249	COG0546	GBAA3905	mutS	DNA mismatch repair protein mutS	GBAA2231	BA_2231	Hydrolase, haloacid dehalogenase-like family	[TP0328-TP0554 (0.5196431)]
COG0234	COG0803	GBAA0266	groS	10 kDa chaperonin (Protein Cpn10) (groES protein)	GBAA2035	BA_2035	Adhesion lipoprotein {UniProtKB/TrEMBL:Q81RK9}	[TP1013-TP0163 (0.67160416)]
COG0234	COG0803	GBAA0266	groS	10 kDa chaperonin (Protein Cpn10) (groES protein)	GBAA3189	BA_3189	Adhesion lipoprotein {UniProtKB/TrEMBL:Q81NK3}	[TP1013-TP0163 (0.67160416)]
COG0162	COG2834	GBAA4911	tyrS1	Tyrosyl-tRNA synthetase 1 (EC 6.1.1.1) (Tyrosine--tRNA ligase 1) (TyrRS 1)	GBAA0251	BA_0251	Lipoprotein, putative {UniProtKB/TrEMBL:Q81VF7}	[TP0834-TP0333 (0.5313641)]
COG0162	COG2834	GBAA5314	tyrS2	Tyrosyl-tRNA synthetase 2 (EC 6.1.1.1) (Tyrosine--tRNA ligase 2) (TyrRS 2)	GBAA0251	BA_0251	Lipoprotein, putative {UniProtKB/TrEMBL:Q81VF7}	[TP0834-TP0333 (0.5313641)]
COG0342	COG0546	GBAA4641	BA_4641	Protein-export membrane protein SecDF	GBAA2231	BA_2231	Hydrolase, haloacid dehalogenase-like family	[TP0410-TP0554 (0.6160348)]
COG0342	COG0546	GBAA4641	BA_4641	Protein-export membrane protein SecDF	GBAA5390	ppaX	Pyrophosphatase ppaX (EC 3.6.1.1)	[TP0410-TP0554 (0.6160348)]
COG0342	COG0546	GBAA4641	BA_4641	Protein-export membrane protein SecDF	GBAA0324	BA_0324	Haloacid dehalogenase/epoxide hydrolase family	[TP0410-TP0554 (0.6160348)]
COG0342	COG0546	GBAA4641	BA_4641	Protein-export membrane protein SecDF	GBAA2220	BA_2220	Hydrolase, haloacid dehalogenase-like family	[TP0410-TP0554 (0.6160348)]
COG0457	COG1536	GBAA1541	BA_1541	TPR domain protein {UniProtKB/TrEMBL:Q81SV4}	GBAA1679	BA_1679	Flagellar motor switch protein FliG	[TP0648-TP0400 (0.69805074)]
COG0457	COG1536	GBAA4624	BA_4624	TPR domain protein {UniProtKB/TrEMBL:Q81LJ3}	GBAA1679	BA_1679	Flagellar motor switch protein FliG	[TP0648-TP0400 (0.69805074)]
COG0457	COG1536	GBAA0597	BA_0597	Transcriptional regulator/TPR domain protein	GBAA1679	BA_1679	Flagellar motor switch protein FliG	[TP0648-TP0400 (0.69805074)]
COG0457	COG1536	GBAA2522	BA_2522	Hypothetical protein {UniProtKB/TrEMBL:Q81QB0}	GBAA1679	BA_1679	Flagellar motor switch protein FliG	[TP0648-TP0400 (0.69805074)]
COG0457	COG1536	GBAA2928	BA_2928	TPR domain protein {UniProtKB/TrEMBL:Q81P88}	GBAA1679	BA_1679	Flagellar motor switch protein FliG	[TP0648-TP0400 (0.69805074)]
COG0457	COG1536	GBAA1163	BA_1163	DNA-binding protein {UniProtKB/TrEMBL:Q81TU5}	GBAA1679	BA_1679	Flagellar motor switch protein FliG	[TP0648-TP0400 (0.69805074)]
COG0457	COG1536	GBAA3284	BA_3284	TPR domain protein {UniProtKB/TrEMBL:Q81NC6}	GBAA1679	BA_1679	Flagellar motor switch protein FliG	[TP0648-TP0400 (0.69805074)]
COG0457	COG1536	GBAA3760	GBAA3760	Prophage LambdaBa01, TPR domain protein, putative	GBAA1679	BA_1679	Flagellar motor switch protein FliG	[TP0648-TP0400 (0.69805074)]
COG0457	COG1536	GBAA1017	BA_1017	TPR domain protein {UniProtKB/TrEMBL:Q81U67}	GBAA1679	BA_1679	Flagellar motor switch protein FliG	[TP0648-TP0400 (0.69805074)]
COG0457	COG1536	GBAA5388	BA_5388	TPR domain protein {UniProtKB/TrEMBL:Q81X55}	GBAA1679	BA_1679	Flagellar motor switch protein FliG	[TP0648-TP0400 (0.69805074)]
COG0457	COG1536	GBAA_pXO1_0205	AAT35494.1	Response regulator, putative	GBAA1679	BA_1679	Flagellar motor switch protein FliG	[TP0648-TP0400 (0.69805074)]
COG0457	COG1536	GBAA3417	BA_3417	TPR domain protein {UniProtKB/TrEMBL:Q81N02}	GBAA1679	BA_1679	Flagellar motor switch protein FliG	[TP0648-TP0400 (0.69805074)]
COG0240	COG0622	GBAA1526	gpsA	Glycerol-3-phosphate dehydrogenase [NAD(P)+] (EC 1.1.1.94) (NAD(P)H- dependent glycerol-3-phosphate dehydrogenase)	GBAA4713	BA_4713	Phosphoesterase, putative	[TP1009-TP0937 (0.80866665)]
COG0227	COG0492	GBAA3996	rpmB	50S ribosomal protein L28	GBAA1515	BA_1515	Pyridine nucleotide-disulfide oxidoreductase	[TP0362-TP0814 (0.801083)]
COG0227	COG0492	GBAA3996	rpmB	50S ribosomal protein L28	GBAA2768	BA_2768	Thioredoxin reductase, putative	[TP0362-TP0814 (0.801083)]
COG0227	COG0492	GBAA3996	rpmB	50S ribosomal protein L28	GBAA0352	BA_0352	Pyridine nucleotide-disulfide oxidoreductase	[TP0362-TP0814 (0.801083)]
COG0227	COG0492	GBAA3996	rpmB	50S ribosomal protein L28	GBAA5160	BA_5160	Pyridine nucleotide-disulphide oxidoreductase	[TP0362-TP0814 (0.801083)]
COG0227	COG0492	GBAA3996	rpmB	50S ribosomal protein L28	GBAA5387	BA_5387	Thioredoxin reductase {UniProtKB/TrEMBL:Q81X56}	[TP0362-TP0814 (0.801083)]
COG0051	COG1192	GBAA0109	rpsJ	30S ribosomal protein S10	GBAA_pXO2_0040	AAT28970.2	PXO2-39 {UniProtKB/TrEMBL:Q9RMZ3}	[TP0188-TP0272 (0.7732025)]
COG0051	COG1192	GBAA0109	rpsJ	30S ribosomal protein S10	GBAA5730	BA_5730	Sporulation initiation inhibitor protein Soj	[TP0188-TP0272 (0.7732025)]
COG0098	COG0803	GBAA0127	rpsE	30S ribosomal protein S5	GBAA2035	BA_2035	Adhesion lipoprotein {UniProtKB/TrEMBL:Q81RK9}	[TP0206-TP0163 (0.74372905)]
COG0098	COG0803	GBAA0127	rpsE	30S ribosomal protein S5	GBAA3189	BA_3189	Adhesion lipoprotein {UniProtKB/TrEMBL:Q81NK3}	[TP0206-TP0163 (0.74372905)]
COG0249	COG0457	GBAA3905	mutS	DNA mismatch repair protein mutS	GBAA1017	BA_1017	TPR domain protein {UniProtKB/TrEMBL:Q81U67}	[TP0328-TP0095 (0.63719666)]
COG0249	COG0457	GBAA3905	mutS	DNA mismatch repair protein mutS	GBAA3760	GBAA3760	Prophage LambdaBa01, TPR domain protein, putative	[TP0328-TP0095 (0.63719666)]
COG0249	COG0457	GBAA3905	mutS	DNA mismatch repair protein mutS	GBAA3417	BA_3417	TPR domain protein {UniProtKB/TrEMBL:Q81N02}	[TP0328-TP0095 (0.63719666)]
COG0249	COG0457	GBAA3905	mutS	DNA mismatch repair protein mutS	GBAA3284	BA_3284	TPR domain protein {UniProtKB/TrEMBL:Q81NC6}	[TP0328-TP0095 (0.63719666)]
COG0249	COG0457	GBAA3905	mutS	DNA mismatch repair protein mutS	GBAA1541	BA_1541	TPR domain protein {UniProtKB/TrEMBL:Q81SV4}	[TP0328-TP0095 (0.63719666)]
COG0249	COG0457	GBAA3905	mutS	DNA mismatch repair protein mutS	GBAA2928	BA_2928	TPR domain protein {UniProtKB/TrEMBL:Q81P88}	[TP0328-TP0095 (0.63719666)]
COG0249	COG0457	GBAA3905	mutS	DNA mismatch repair protein mutS	GBAA2522	BA_2522	Hypothetical protein {UniProtKB/TrEMBL:Q81QB0}	[TP0328-TP0095 (0.63719666)]
COG0249	COG0457	GBAA3905	mutS	DNA mismatch repair protein mutS	GBAA5388	BA_5388	TPR domain protein {UniProtKB/TrEMBL:Q81X55}	[TP0328-TP0095 (0.63719666)]
COG0249	COG0457	GBAA3905	mutS	DNA mismatch repair protein mutS	GBAA4624	BA_4624	TPR domain protein {UniProtKB/TrEMBL:Q81LJ3}	[TP0328-TP0095 (0.63719666)]
COG0249	COG0457	GBAA3905	mutS	DNA mismatch repair protein mutS	GBAA_pXO1_0205	AAT35494.1	Response regulator, putative	[TP0328-TP0095 (0.63719666)]
COG0249	COG0457	GBAA3905	mutS	DNA mismatch repair protein mutS	GBAA1163	BA_1163	DNA-binding protein {UniProtKB/TrEMBL:Q81TU5}	[TP0328-TP0095 (0.63719666)]
COG0249	COG0457	GBAA3905	mutS	DNA mismatch repair protein mutS	GBAA0597	BA_0597	Transcriptional regulator/TPR domain protein	[TP0328-TP0095 (0.63719666)]
COG0442	COG0459	GBAA0396	BA_0396	Prolyl-tRNA synthetase {UniProtKB/TrEMBL:Q81Z76}	GBAA0267	groL	60 kDa chaperonin (Protein Cpn60) (groEL protein)	[TP0160-TP0030 (0.7719589)]
COG0442	COG0459	GBAA3957	BA_3957	Prolyl-tRNA synthetase {UniProtKB/TrEMBL:Q81WL6}	GBAA0267	groL	60 kDa chaperonin (Protein Cpn60) (groEL protein)	[TP0160-TP0030 (0.7719589)]
COG0255	COG1354	GBAA0118	rpmC	50S ribosomal protein L29	GBAA4278	scpA	Segregation and condensation protein A	[TP0197-TP0691 (0.70609456)]
COG0036	COG1573	GBAA3998	BA_3998	Ribulose-phosphate 3-epimerase	GBAA1552	BA_1552	Uracil-DNA glycosylase family protein	[TP0945-TP0229 (0.685165)]
COG0217	COG0481	GBAA0541	BA_0541	UPF0082 protein BA_0541/GBAA0541/BAS0510	GBAA4544	lepA	GTP-binding protein lepA	[TP0474-TP0510 (0.76600474)]
COG1360	COG5401	GBAA1659	BA_1659	Chemotaxis protein MotB, putative	GBAA4716	BA_4716	Germination protein gerM	[TP0724-TP0832 (0.61589503)]
COG0178	COG0357	GBAA5395	BA_5395	Excinuclease ABC, A subunit	GBAA5732	gidB	Methyltransferase gidB (EC 2.1.-.-) (Glucose-inhibited division protein B)	[TP0514-TP0946 (0.8569251)]
COG1815	COG1843	GBAA1674	BA_1674	Flagellar basal-body rod protein FlgB	GBAA1685	BA_1685	Flagellar hook assembly protein family protein	[TP0396-TP0728 (0.83050734)]
COG0330	COG0772	GBAA2075	BA_2075	SPFH domain/Band 7 family protein	GBAA4158	BA_4158	Cell division protein,FtsW/RodA/SpoVE family	[TP0113-TP0501 (0.70068353)]
COG0330	COG0772	GBAA0301	BA_0301	SPFH domain/band 7 family protein	GBAA4381	BA_4381	Cell division protein, FtsW/RodA/SpoVE family	[TP0113-TP0501 (0.70068353)]
COG0330	COG0772	GBAA0301	BA_0301	SPFH domain/band 7 family protein	GBAA4050	BA_4050	Stage V sporulation protein E	[TP0113-TP0501 (0.70068353)]
COG0330	COG0772	GBAA2075	BA_2075	SPFH domain/Band 7 family protein	GBAA4050	BA_4050	Stage V sporulation protein E	[TP0113-TP0501 (0.70068353)]
COG0330	COG0772	GBAA2075	BA_2075	SPFH domain/Band 7 family protein	GBAA1034	BA_1034	Cell division protein, FtsW/RodA/SpoVE family	[TP0113-TP0501 (0.70068353)]
COG0330	COG0772	GBAA0301	BA_0301	SPFH domain/band 7 family protein	GBAA1034	BA_1034	Cell division protein, FtsW/RodA/SpoVE family	[TP0113-TP0501 (0.70068353)]
COG0330	COG0772	GBAA2075	BA_2075	SPFH domain/Band 7 family protein	GBAA4381	BA_4381	Cell division protein, FtsW/RodA/SpoVE family	[TP0113-TP0501 (0.70068353)]
COG0330	COG0772	GBAA0301	BA_0301	SPFH domain/band 7 family protein	GBAA4158	BA_4158	Cell division protein,FtsW/RodA/SpoVE family	[TP0113-TP0501 (0.70068353)]
COG0154	COG1624	GBAA2072	BA_2072	Amidase family protein {UniProtKB/TrEMBL:Q81RH4}	GBAA5154	BA_5154	Hypothetical protein {UniProtKB/TrEMBL:Q81XS6}	[TP1020-TP0826 (0.7964557)]
COG0154	COG1624	GBAA0321	gatA	Glutamyl-tRNA(Gln) amidotransferase subunit A (EC 6.3.5.-) (Glu-ADT subunit A)	GBAA5154	BA_5154	Hypothetical protein {UniProtKB/TrEMBL:Q81XS6}	[TP1020-TP0826 (0.7964557)]
COG0154	COG1624	GBAA1921	BA_1921	Amidase family protein {UniProtKB/TrEMBL:Q81RW6}	GBAA5154	BA_5154	Hypothetical protein {UniProtKB/TrEMBL:Q81XS6}	[TP1020-TP0826 (0.7964557)]
COG0154	COG1624	GBAA1921	BA_1921	Amidase family protein {UniProtKB/TrEMBL:Q81RW6}	GBAA0155	BA_0155	Hypothetical protein {UniProtKB/TrEMBL:Q81VN9}	[TP1020-TP0826 (0.7964557)]
COG0154	COG1624	GBAA0321	gatA	Glutamyl-tRNA(Gln) amidotransferase subunit A (EC 6.3.5.-) (Glu-ADT subunit A)	GBAA0155	BA_0155	Hypothetical protein {UniProtKB/TrEMBL:Q81VN9}	[TP1020-TP0826 (0.7964557)]
COG0154	COG1624	GBAA2072	BA_2072	Amidase family protein {UniProtKB/TrEMBL:Q81RH4}	GBAA0155	BA_0155	Hypothetical protein {UniProtKB/TrEMBL:Q81VN9}	[TP1020-TP0826 (0.7964557)]
COG0442	COG1843	GBAA0396	BA_0396	Prolyl-tRNA synthetase {UniProtKB/TrEMBL:Q81Z76}	GBAA1685	BA_1685	Flagellar hook assembly protein family protein	[TP0160-TP0728 (0.50152636)]
COG0442	COG1843	GBAA3957	BA_3957	Prolyl-tRNA synthetase {UniProtKB/TrEMBL:Q81WL6}	GBAA1685	BA_1685	Flagellar hook assembly protein family protein	[TP0160-TP0728 (0.50152636)]
COG0840	COG1558	GBAA0379	BA_0379	Methyl-accepting chemotaxis protein	GBAA1675	BA_1675	Flagellar basal-body rod protein FlgC	[TP0640-TP0397 (0.8569927)]
COG0840	COG1558	GBAA3291	BA_3291	Methyl-accepting chemotaxis protein	GBAA1675	BA_1675	Flagellar basal-body rod protein FlgC	[TP0640-TP0397 (0.8569927)]
COG0840	COG1558	GBAA5673	BA_5673	Methyl-accepting chemotaxis protein	GBAA1675	BA_1675	Flagellar basal-body rod protein FlgC	[TP0640-TP0397 (0.8569927)]
COG0840	COG1558	GBAA5280	BA_5280	Methyl-accepting chemotaxis protein	GBAA1675	BA_1675	Flagellar basal-body rod protein FlgC	[TP0640-TP0397 (0.8569927)]
COG0840	COG1558	GBAA0369	BA_0369	Methyl-accepting chemotaxis protein	GBAA1675	BA_1675	Flagellar basal-body rod protein FlgC	[TP0640-TP0397 (0.8569927)]
COG0840	COG1558	GBAA5256	BA_5256	Methyl-accepting chemotaxis protein	GBAA1675	BA_1675	Flagellar basal-body rod protein FlgC	[TP0640-TP0397 (0.8569927)]
COG0840	COG1558	GBAA0370	BA_0370	Methyl-accepting chemotaxis protein	GBAA1675	BA_1675	Flagellar basal-body rod protein FlgC	[TP0640-TP0397 (0.8569927)]
COG0840	COG1558	GBAA0558	BA_0558	Methyl-accepting chemotaxis protein	GBAA1675	BA_1675	Flagellar basal-body rod protein FlgC	[TP0640-TP0397 (0.8569927)]
COG0840	COG1558	GBAA0684	BA_0684	Methyl-accepting chemotaxis protein	GBAA1675	BA_1675	Flagellar basal-body rod protein FlgC	[TP0640-TP0397 (0.8569927)]
COG0840	COG1558	GBAA1125	BA_1125	Methyl-accepting chemotaxis protein	GBAA1675	BA_1675	Flagellar basal-body rod protein FlgC	[TP0640-TP0397 (0.8569927)]
COG0840	COG1558	GBAA0575	BA_0575	Methyl-accepting chemotaxis protein	GBAA1675	BA_1675	Flagellar basal-body rod protein FlgC	[TP0640-TP0397 (0.8569927)]
COG0840	COG1558	GBAA2009	BA_2009	Methyl-accepting chemotaxis protein	GBAA1675	BA_1675	Flagellar basal-body rod protein FlgC	[TP0640-TP0397 (0.8569927)]
COG0840	COG1558	GBAA5317	BA_5317	Methyl-accepting chemotaxis protein	GBAA1675	BA_1675	Flagellar basal-body rod protein FlgC	[TP0640-TP0397 (0.8569927)]
COG0267	COG2137	GBAA4490	BA_4490	50S ribosomal protein L33	GBAA0516	recX	Regulatory protein recX	[TP0234-TP1023 (0.5769722)]
COG0267	COG2137	GBAA4570	BA_4570	50S ribosomal protein L33	GBAA0516	recX	Regulatory protein recX	[TP0234-TP1023 (0.5769722)]
COG0267	COG2137	GBAA0094	BA_0094	50S ribosomal protein L33	GBAA0516	recX	Regulatory protein recX	[TP0234-TP1023 (0.5769722)]
COG1109	COG1488	GBAA0157	glmM	Phosphoglucosamine mutase (EC 5.4.2.10)	GBAA0596	BA_0596	Nicotinate phosphoribosyltransferase, putative	[TP0413-TP0628 (0.6598422)]
COG1109	COG1488	GBAA0157	glmM	Phosphoglucosamine mutase (EC 5.4.2.10)	GBAA4939	BA_4939	Hypothetical protein {UniProtKB/TrEMBL:Q81KQ1}	[TP0413-TP0628 (0.6598422)]
COG1109	COG1488	GBAA5153	BA_5153	Phosphoglucomutase/phosphomannomutase family	GBAA4939	BA_4939	Hypothetical protein {UniProtKB/TrEMBL:Q81KQ1}	[TP0413-TP0628 (0.6598422)]
COG1109	COG1488	GBAA5153	BA_5153	Phosphoglucomutase/phosphomannomutase family	GBAA0596	BA_0596	Nicotinate phosphoribosyltransferase, putative	[TP0413-TP0628 (0.6598422)]
COG1214	COG1509	GBAA0259	BA_0259	Hypothetical protein {UniProtKB/TrEMBL:Q81VE9}	GBAA2300	BA_2300	L-lysine 2,3-aminomutase	[TP0876-TP0121 (0.53793955)]
COG0465	COG2891	GBAA0064	BA_0064	Cell division protein FtsH	GBAA4682	BA_4682	Rod shape-determining protein MreD	[TP0330-TP0499 (0.74372905)]
COG0143	COG0217	GBAA5278	metG2	Methionyl-tRNA synthetase 2 (EC 6.1.1.10) (Methionine--tRNA ligase 2) (MetRS 2)	GBAA0541	BA_0541	UPF0082 protein BA_0541/GBAA0541/BAS0510	[TP0798-TP0474 (0.7790581)]
COG0143	COG0217	GBAA0036	metS	Methionyl-tRNA synthetase 1 (EC 6.1.1.10) (Methionine--tRNA ligase 1) (MetRS 1)	GBAA0541	BA_0541	UPF0082 protein BA_0541/GBAA0541/BAS0510	[TP0798-TP0474 (0.7790581)]
COG0257	COG0716	GBAA0134	GBAA0134	50S ribosomal protein L36	GBAA1394	BA_1394	Flavodoxin {UniProtKB/TrEMBL:Q81T93}	[TP0209-TP0925 (0.69083804)]
COG0257	COG0716	GBAA0134	GBAA0134	50S ribosomal protein L36	GBAA3596	BA_3596	Flavodoxin {UniProtKB/TrEMBL:Q81YF3}	[TP0209-TP0925 (0.69083804)]
COG0357	COG1774	GBAA5732	gidB	Methyltransferase gidB (EC 2.1.-.-) (Glucose-inhibited division protein B)	GBAA0029	BA_0029	Hypothetical protein {UniProtKB/TrEMBL:Q81W09}	[TP0946-TP0046 (0.5510487)]
COG0357	COG0442	GBAA5732	gidB	Methyltransferase gidB (EC 2.1.-.-) (Glucose-inhibited division protein B)	GBAA0396	BA_0396	Prolyl-tRNA synthetase {UniProtKB/TrEMBL:Q81Z76}	[TP0946-TP0160 (0.6515529)]
COG0357	COG0442	GBAA5732	gidB	Methyltransferase gidB (EC 2.1.-.-) (Glucose-inhibited division protein B)	GBAA3957	BA_3957	Prolyl-tRNA synthetase {UniProtKB/TrEMBL:Q81WL6}	[TP0946-TP0160 (0.6515529)]
COG0457	COG1256	GBAA2928	BA_2928	TPR domain protein {UniProtKB/TrEMBL:Q81P88}	GBAA1669	BA_1669	Flagellar hook-associated protein, putative	[TP0067-TP0660 (0.6278126)]
COG0457	COG1256	GBAA5388	BA_5388	TPR domain protein {UniProtKB/TrEMBL:Q81X55}	GBAA1669	BA_1669	Flagellar hook-associated protein, putative	[TP0067-TP0660 (0.6278126)]
COG0457	COG1256	GBAA3417	BA_3417	TPR domain protein {UniProtKB/TrEMBL:Q81N02}	GBAA1669	BA_1669	Flagellar hook-associated protein, putative	[TP0067-TP0660 (0.6278126)]
COG0457	COG1256	GBAA1163	BA_1163	DNA-binding protein {UniProtKB/TrEMBL:Q81TU5}	GBAA1669	BA_1669	Flagellar hook-associated protein, putative	[TP0067-TP0660 (0.6278126)]
COG0457	COG1256	GBAA1017	BA_1017	TPR domain protein {UniProtKB/TrEMBL:Q81U67}	GBAA1669	BA_1669	Flagellar hook-associated protein, putative	[TP0067-TP0660 (0.6278126)]
COG0457	COG1256	GBAA1541	BA_1541	TPR domain protein {UniProtKB/TrEMBL:Q81SV4}	GBAA1669	BA_1669	Flagellar hook-associated protein, putative	[TP0067-TP0660 (0.6278126)]
COG0457	COG1256	GBAA3284	BA_3284	TPR domain protein {UniProtKB/TrEMBL:Q81NC6}	GBAA1669	BA_1669	Flagellar hook-associated protein, putative	[TP0067-TP0660 (0.6278126)]
COG0457	COG1256	GBAA2522	BA_2522	Hypothetical protein {UniProtKB/TrEMBL:Q81QB0}	GBAA1669	BA_1669	Flagellar hook-associated protein, putative	[TP0067-TP0660 (0.6278126)]
COG0457	COG1256	GBAA0597	BA_0597	Transcriptional regulator/TPR domain protein	GBAA1669	BA_1669	Flagellar hook-associated protein, putative	[TP0067-TP0660 (0.6278126)]
COG0457	COG1256	GBAA4624	BA_4624	TPR domain protein {UniProtKB/TrEMBL:Q81LJ3}	GBAA1669	BA_1669	Flagellar hook-associated protein, putative	[TP0067-TP0660 (0.6278126)]
COG0457	COG1256	GBAA3760	GBAA3760	Prophage LambdaBa01, TPR domain protein, putative	GBAA1669	BA_1669	Flagellar hook-associated protein, putative	[TP0067-TP0660 (0.6278126)]
COG0457	COG1256	GBAA_pXO1_0205	AAT35494.1	Response regulator, putative	GBAA1669	BA_1669	Flagellar hook-associated protein, putative	[TP0067-TP0660 (0.6278126)]
COG1752	COG2011	GBAA4137	BA_4137	Phospholipase, putative	GBAA5221	BA_5221	ABC transporter, permease protein	[TP1033-TP0119 (0.6374247)]
COG1752	COG2011	GBAA1992	BA_1992	Phospholipase, putative	GBAA0173	BA_0173	ABC transporter, permease protein	[TP1033-TP0119 (0.6374247)]
COG1752	COG2011	GBAA1992	BA_1992	Phospholipase, putative	GBAA0313	BA_0313	ABC transporter, permease protein	[TP1033-TP0119 (0.6374247)]
COG1752	COG2011	GBAA4137	BA_4137	Phospholipase, putative	GBAA0173	BA_0173	ABC transporter, permease protein	[TP1033-TP0119 (0.6374247)]
COG1752	COG2011	GBAA1992	BA_1992	Phospholipase, putative	GBAA5221	BA_5221	ABC transporter, permease protein	[TP1033-TP0119 (0.6374247)]
COG1752	COG2011	GBAA4137	BA_4137	Phospholipase, putative	GBAA0313	BA_0313	ABC transporter, permease protein	[TP1033-TP0119 (0.6374247)]
COG0772	COG1115	GBAA4158	BA_4158	Cell division protein,FtsW/RodA/SpoVE family	GBAA5289	BA_5289	Sodium/alanine symporter family protein	[TP0501-TP0998 (0.70629925)]
COG0772	COG1115	GBAA4381	BA_4381	Cell division protein, FtsW/RodA/SpoVE family	GBAA5289	BA_5289	Sodium/alanine symporter family protein	[TP0501-TP0998 (0.70629925)]
COG0772	COG1115	GBAA4381	BA_4381	Cell division protein, FtsW/RodA/SpoVE family	GBAA0638	BA_0638	Sodium/alanine symporter family protein	[TP0501-TP0998 (0.70629925)]
COG0772	COG1115	GBAA1034	BA_1034	Cell division protein, FtsW/RodA/SpoVE family	GBAA2381	BA_2381	Sodium/alanine symporter family protein	[TP0501-TP0998 (0.70629925)]
COG0772	COG1115	GBAA4050	BA_4050	Stage V sporulation protein E	GBAA2830	BA_2830	Sodium/alanine symporter family protein	[TP0501-TP0998 (0.70629925)]
COG0772	COG1115	GBAA4158	BA_4158	Cell division protein,FtsW/RodA/SpoVE family	GBAA5301	BA_5301	Sodium/alanine symporter family protein	[TP0501-TP0998 (0.70629925)]
COG0772	COG1115	GBAA1034	BA_1034	Cell division protein, FtsW/RodA/SpoVE family	GBAA5301	BA_5301	Sodium/alanine symporter family protein	[TP0501-TP0998 (0.70629925)]
COG0772	COG1115	GBAA4381	BA_4381	Cell division protein, FtsW/RodA/SpoVE family	GBAA5300	BA_5300	Sodium/alanine symporter family protein	[TP0501-TP0998 (0.70629925)]
COG0772	COG1115	GBAA4050	BA_4050	Stage V sporulation protein E	GBAA5300	BA_5300	Sodium/alanine symporter family protein	[TP0501-TP0998 (0.70629925)]
COG0772	COG1115	GBAA4381	BA_4381	Cell division protein, FtsW/RodA/SpoVE family	GBAA2381	BA_2381	Sodium/alanine symporter family protein	[TP0501-TP0998 (0.70629925)]
COG0772	COG1115	GBAA1034	BA_1034	Cell division protein, FtsW/RodA/SpoVE family	GBAA5289	BA_5289	Sodium/alanine symporter family protein	[TP0501-TP0998 (0.70629925)]
COG0772	COG1115	GBAA4158	BA_4158	Cell division protein,FtsW/RodA/SpoVE family	GBAA2830	BA_2830	Sodium/alanine symporter family protein	[TP0501-TP0998 (0.70629925)]
COG0772	COG1115	GBAA4050	BA_4050	Stage V sporulation protein E	GBAA0638	BA_0638	Sodium/alanine symporter family protein	[TP0501-TP0998 (0.70629925)]
COG0772	COG1115	GBAA4050	BA_4050	Stage V sporulation protein E	GBAA5289	BA_5289	Sodium/alanine symporter family protein	[TP0501-TP0998 (0.70629925)]
COG0772	COG1115	GBAA1034	BA_1034	Cell division protein, FtsW/RodA/SpoVE family	GBAA0638	BA_0638	Sodium/alanine symporter family protein	[TP0501-TP0998 (0.70629925)]
COG0772	COG1115	GBAA4158	BA_4158	Cell division protein,FtsW/RodA/SpoVE family	GBAA0638	BA_0638	Sodium/alanine symporter family protein	[TP0501-TP0998 (0.70629925)]
COG0772	COG1115	GBAA4381	BA_4381	Cell division protein, FtsW/RodA/SpoVE family	GBAA2830	BA_2830	Sodium/alanine symporter family protein	[TP0501-TP0998 (0.70629925)]
COG0772	COG1115	GBAA4050	BA_4050	Stage V sporulation protein E	GBAA2381	BA_2381	Sodium/alanine symporter family protein	[TP0501-TP0998 (0.70629925)]
COG0772	COG1115	GBAA4158	BA_4158	Cell division protein,FtsW/RodA/SpoVE family	GBAA5300	BA_5300	Sodium/alanine symporter family protein	[TP0501-TP0998 (0.70629925)]
COG0772	COG1115	GBAA1034	BA_1034	Cell division protein, FtsW/RodA/SpoVE family	GBAA2830	BA_2830	Sodium/alanine symporter family protein	[TP0501-TP0998 (0.70629925)]
COG0772	COG1115	GBAA1034	BA_1034	Cell division protein, FtsW/RodA/SpoVE family	GBAA5300	BA_5300	Sodium/alanine symporter family protein	[TP0501-TP0998 (0.70629925)]
COG0772	COG1115	GBAA4158	BA_4158	Cell division protein,FtsW/RodA/SpoVE family	GBAA2381	BA_2381	Sodium/alanine symporter family protein	[TP0501-TP0998 (0.70629925)]
COG0772	COG1115	GBAA4381	BA_4381	Cell division protein, FtsW/RodA/SpoVE family	GBAA5301	BA_5301	Sodium/alanine symporter family protein	[TP0501-TP0998 (0.70629925)]
COG0772	COG1115	GBAA4050	BA_4050	Stage V sporulation protein E	GBAA5301	BA_5301	Sodium/alanine symporter family protein	[TP0501-TP0998 (0.70629925)]
COG0457	COG2812	GBAA5388	BA_5388	TPR domain protein {UniProtKB/TrEMBL:Q81X55}	GBAA0019	BA_0019	DNA polymerase III, gamma and tau subunits	[TP0067-TP1005 (0.5652097)]
COG0457	COG2812	GBAA3760	GBAA3760	Prophage LambdaBa01, TPR domain protein, putative	GBAA0019	BA_0019	DNA polymerase III, gamma and tau subunits	[TP0067-TP1005 (0.5652097)]
COG0457	COG2812	GBAA3284	BA_3284	TPR domain protein {UniProtKB/TrEMBL:Q81NC6}	GBAA0019	BA_0019	DNA polymerase III, gamma and tau subunits	[TP0067-TP1005 (0.5652097)]
COG0457	COG2812	GBAA2928	BA_2928	TPR domain protein {UniProtKB/TrEMBL:Q81P88}	GBAA0019	BA_0019	DNA polymerase III, gamma and tau subunits	[TP0067-TP1005 (0.5652097)]
COG0457	COG2812	GBAA0597	BA_0597	Transcriptional regulator/TPR domain protein	GBAA0019	BA_0019	DNA polymerase III, gamma and tau subunits	[TP0067-TP1005 (0.5652097)]
COG0457	COG2812	GBAA3417	BA_3417	TPR domain protein {UniProtKB/TrEMBL:Q81N02}	GBAA0019	BA_0019	DNA polymerase III, gamma and tau subunits	[TP0067-TP1005 (0.5652097)]
COG0457	COG2812	GBAA1163	BA_1163	DNA-binding protein {UniProtKB/TrEMBL:Q81TU5}	GBAA0019	BA_0019	DNA polymerase III, gamma and tau subunits	[TP0067-TP1005 (0.5652097)]
COG0457	COG2812	GBAA4624	BA_4624	TPR domain protein {UniProtKB/TrEMBL:Q81LJ3}	GBAA0019	BA_0019	DNA polymerase III, gamma and tau subunits	[TP0067-TP1005 (0.5652097)]
COG0457	COG2812	GBAA2522	BA_2522	Hypothetical protein {UniProtKB/TrEMBL:Q81QB0}	GBAA0019	BA_0019	DNA polymerase III, gamma and tau subunits	[TP0067-TP1005 (0.5652097)]
COG0457	COG2812	GBAA1541	BA_1541	TPR domain protein {UniProtKB/TrEMBL:Q81SV4}	GBAA0019	BA_0019	DNA polymerase III, gamma and tau subunits	[TP0067-TP1005 (0.5652097)]
COG0457	COG2812	GBAA_pXO1_0205	AAT35494.1	Response regulator, putative	GBAA0019	BA_0019	DNA polymerase III, gamma and tau subunits	[TP0067-TP1005 (0.5652097)]
COG0457	COG2812	GBAA1017	BA_1017	TPR domain protein {UniProtKB/TrEMBL:Q81U67}	GBAA0019	BA_0019	DNA polymerase III, gamma and tau subunits	[TP0067-TP1005 (0.5652097)]
COG0457	COG1396	GBAA5388	BA_5388	TPR domain protein {UniProtKB/TrEMBL:Q81X55}	GBAA2414	BA_2414	DNA-binding protein {UniProtKB/TrEMBL:Q81QL0}	[TP0648-TP0461 (0.6214171)]
COG0457	COG1396	GBAA1541	BA_1541	TPR domain protein {UniProtKB/TrEMBL:Q81SV4}	GBAA0432	GBAA0432	Prophage LambdaBa04, DNA-binding protein	[TP0648-TP0461 (0.6214171)]
COG0457	COG1396	GBAA0597	BA_0597	Transcriptional regulator/TPR domain protein	GBAA1292	BA_1292	Transcriptional regulator SinR	[TP0648-TP0461 (0.6214171)]
COG0457	COG1396	GBAA1163	BA_1163	DNA-binding protein {UniProtKB/TrEMBL:Q81TU5}	GBAA3829	GBAA3829	Hypothetical protein {UniProtKB/TrEMBL:Q81XT9}	[TP0648-TP0461 (0.6214171)]
COG0457	COG1396	GBAA2522	BA_2522	Hypothetical protein {UniProtKB/TrEMBL:Q81QB0}	GBAA3138	BA_3138	Transcriptional regulator AnsR	[TP0648-TP0461 (0.6214171)]
COG0457	COG1396	GBAA2522	BA_2522	Hypothetical protein {UniProtKB/TrEMBL:Q81QB0}	GBAA0432	GBAA0432	Prophage LambdaBa04, DNA-binding protein	[TP0648-TP0461 (0.6214171)]
COG0457	COG1396	GBAA_pXO1_0205	AAT35494.1	Response regulator, putative	GBAA1292	BA_1292	Transcriptional regulator SinR	[TP0648-TP0461 (0.6214171)]
COG0457	COG1396	GBAA0597	BA_0597	Transcriptional regulator/TPR domain protein	GBAA0074	BA_0074	DNA-binding protein {UniProtKB/TrEMBL:Q81VW5}	[TP0648-TP0461 (0.6214171)]
COG0457	COG1396	GBAA2522	BA_2522	Hypothetical protein {UniProtKB/TrEMBL:Q81QB0}	GBAA1781	BA_1781	DNA-binding protein {UniProtKB/TrEMBL:Q81S88}	[TP0648-TP0461 (0.6214171)]
COG0457	COG1396	GBAA3284	BA_3284	TPR domain protein {UniProtKB/TrEMBL:Q81NC6}	GBAA3138	BA_3138	Transcriptional regulator AnsR	[TP0648-TP0461 (0.6214171)]
COG0457	COG1396	GBAA5388	BA_5388	TPR domain protein {UniProtKB/TrEMBL:Q81X55}	GBAA3138	BA_3138	Transcriptional regulator AnsR	[TP0648-TP0461 (0.6214171)]
COG0457	COG1396	GBAA1541	BA_1541	TPR domain protein {UniProtKB/TrEMBL:Q81SV4}	GBAA1292	BA_1292	Transcriptional regulator SinR	[TP0648-TP0461 (0.6214171)]
COG0457	COG1396	GBAA4624	BA_4624	TPR domain protein {UniProtKB/TrEMBL:Q81LJ3}	GBAA4590	BA_4590	DNA-binding protein {UniProtKB/TrEMBL:Q81LM6}	[TP0648-TP0461 (0.6214171)]
COG0457	COG1396	GBAA2522	BA_2522	Hypothetical protein {UniProtKB/TrEMBL:Q81QB0}	GBAA0074	BA_0074	DNA-binding protein {UniProtKB/TrEMBL:Q81VW5}	[TP0648-TP0461 (0.6214171)]
COG0457	COG1396	GBAA_pXO1_0205	AAT35494.1	Response regulator, putative	GBAA4590	BA_4590	DNA-binding protein {UniProtKB/TrEMBL:Q81LM6}	[TP0648-TP0461 (0.6214171)]
COG0457	COG1396	GBAA3417	BA_3417	TPR domain protein {UniProtKB/TrEMBL:Q81N02}	GBAA1292	BA_1292	Transcriptional regulator SinR	[TP0648-TP0461 (0.6214171)]
COG0457	COG1396	GBAA5388	BA_5388	TPR domain protein {UniProtKB/TrEMBL:Q81X55}	GBAA0074	BA_0074	DNA-binding protein {UniProtKB/TrEMBL:Q81VW5}	[TP0648-TP0461 (0.6214171)]
COG0457	COG1396	GBAA_pXO1_0205	AAT35494.1	Response regulator, putative	GBAA2448	BA_2448	DNA-binding protein {UniProtKB/TrEMBL:Q81QH7}	[TP0648-TP0461 (0.6214171)]
COG0457	COG1396	GBAA3417	BA_3417	TPR domain protein {UniProtKB/TrEMBL:Q81N02}	GBAA3829	GBAA3829	Hypothetical protein {UniProtKB/TrEMBL:Q81XT9}	[TP0648-TP0461 (0.6214171)]
COG0457	COG1396	GBAA1163	BA_1163	DNA-binding protein {UniProtKB/TrEMBL:Q81TU5}	GBAA4740	BA_4740	DNA-binding protein {UniProtKB/TrEMBL:Q81L88}	[TP0648-TP0461 (0.6214171)]
COG0457	COG1396	GBAA0597	BA_0597	Transcriptional regulator/TPR domain protein	GBAA1781	BA_1781	DNA-binding protein {UniProtKB/TrEMBL:Q81S88}	[TP0648-TP0461 (0.6214171)]
COG0457	COG1396	GBAA2522	BA_2522	Hypothetical protein {UniProtKB/TrEMBL:Q81QB0}	GBAA3829	GBAA3829	Hypothetical protein {UniProtKB/TrEMBL:Q81XT9}	[TP0648-TP0461 (0.6214171)]
COG0457	COG1396	GBAA5388	BA_5388	TPR domain protein {UniProtKB/TrEMBL:Q81X55}	GBAA0432	GBAA0432	Prophage LambdaBa04, DNA-binding protein	[TP0648-TP0461 (0.6214171)]
COG0457	COG1396	GBAA3284	BA_3284	TPR domain protein {UniProtKB/TrEMBL:Q81NC6}	GBAA1022	GBAA1022	DNA-binding protein {UniProtKB/TrEMBL:Q6F0C4}	[TP0648-TP0461 (0.6214171)]
COG0457	COG1396	GBAA3760	GBAA3760	Prophage LambdaBa01, TPR domain protein, putative	GBAA1292	BA_1292	Transcriptional regulator SinR	[TP0648-TP0461 (0.6214171)]
COG0457	COG1396	GBAA2928	BA_2928	TPR domain protein {UniProtKB/TrEMBL:Q81P88}	GBAA4740	BA_4740	DNA-binding protein {UniProtKB/TrEMBL:Q81L88}	[TP0648-TP0461 (0.6214171)]
COG0457	COG1396	GBAA0597	BA_0597	Transcriptional regulator/TPR domain protein	GBAA4590	BA_4590	DNA-binding protein {UniProtKB/TrEMBL:Q81LM6}	[TP0648-TP0461 (0.6214171)]
COG0457	COG1396	GBAA3417	BA_3417	TPR domain protein {UniProtKB/TrEMBL:Q81N02}	GBAA1781	BA_1781	DNA-binding protein {UniProtKB/TrEMBL:Q81S88}	[TP0648-TP0461 (0.6214171)]
COG0457	COG1396	GBAA3284	BA_3284	TPR domain protein {UniProtKB/TrEMBL:Q81NC6}	GBAA0074	BA_0074	DNA-binding protein {UniProtKB/TrEMBL:Q81VW5}	[TP0648-TP0461 (0.6214171)]
COG0457	COG1396	GBAA2928	BA_2928	TPR domain protein {UniProtKB/TrEMBL:Q81P88}	GBAA1022	GBAA1022	DNA-binding protein {UniProtKB/TrEMBL:Q6F0C4}	[TP0648-TP0461 (0.6214171)]
COG0457	COG1396	GBAA0597	BA_0597	Transcriptional regulator/TPR domain protein	GBAA4740	BA_4740	DNA-binding protein {UniProtKB/TrEMBL:Q81L88}	[TP0648-TP0461 (0.6214171)]
COG0457	COG1396	GBAA4624	BA_4624	TPR domain protein {UniProtKB/TrEMBL:Q81LJ3}	GBAA2414	BA_2414	DNA-binding protein {UniProtKB/TrEMBL:Q81QL0}	[TP0648-TP0461 (0.6214171)]
COG0457	COG1396	GBAA2928	BA_2928	TPR domain protein {UniProtKB/TrEMBL:Q81P88}	GBAA0432	GBAA0432	Prophage LambdaBa04, DNA-binding protein	[TP0648-TP0461 (0.6214171)]
COG0457	COG1396	GBAA3760	GBAA3760	Prophage LambdaBa01, TPR domain protein, putative	GBAA3829	GBAA3829	Hypothetical protein {UniProtKB/TrEMBL:Q81XT9}	[TP0648-TP0461 (0.6214171)]
COG0457	COG1396	GBAA3760	GBAA3760	Prophage LambdaBa01, TPR domain protein, putative	GBAA3138	BA_3138	Transcriptional regulator AnsR	[TP0648-TP0461 (0.6214171)]
COG0457	COG1396	GBAA0597	BA_0597	Transcriptional regulator/TPR domain protein	GBAA3829	GBAA3829	Hypothetical protein {UniProtKB/TrEMBL:Q81XT9}	[TP0648-TP0461 (0.6214171)]
COG0457	COG1396	GBAA5388	BA_5388	TPR domain protein {UniProtKB/TrEMBL:Q81X55}	GBAA2448	BA_2448	DNA-binding protein {UniProtKB/TrEMBL:Q81QH7}	[TP0648-TP0461 (0.6214171)]
COG0457	COG1396	GBAA_pXO1_0205	AAT35494.1	Response regulator, putative	GBAA4740	BA_4740	DNA-binding protein {UniProtKB/TrEMBL:Q81L88}	[TP0648-TP0461 (0.6214171)]
COG0457	COG1396	GBAA3417	BA_3417	TPR domain protein {UniProtKB/TrEMBL:Q81N02}	GBAA1022	GBAA1022	DNA-binding protein {UniProtKB/TrEMBL:Q6F0C4}	[TP0648-TP0461 (0.6214171)]
COG0457	COG1396	GBAA0597	BA_0597	Transcriptional regulator/TPR domain protein	GBAA0432	GBAA0432	Prophage LambdaBa04, DNA-binding protein	[TP0648-TP0461 (0.6214171)]
COG0457	COG1396	GBAA3760	GBAA3760	Prophage LambdaBa01, TPR domain protein, putative	GBAA1022	GBAA1022	DNA-binding protein {UniProtKB/TrEMBL:Q6F0C4}	[TP0648-TP0461 (0.6214171)]
COG0457	COG1396	GBAA3417	BA_3417	TPR domain protein {UniProtKB/TrEMBL:Q81N02}	GBAA4590	BA_4590	DNA-binding protein {UniProtKB/TrEMBL:Q81LM6}	[TP0648-TP0461 (0.6214171)]
COG0457	COG1396	GBAA3284	BA_3284	TPR domain protein {UniProtKB/TrEMBL:Q81NC6}	GBAA4590	BA_4590	DNA-binding protein {UniProtKB/TrEMBL:Q81LM6}	[TP0648-TP0461 (0.6214171)]
COG0457	COG1396	GBAA3417	BA_3417	TPR domain protein {UniProtKB/TrEMBL:Q81N02}	GBAA2414	BA_2414	DNA-binding protein {UniProtKB/TrEMBL:Q81QL0}	[TP0648-TP0461 (0.6214171)]
COG0457	COG1396	GBAA3760	GBAA3760	Prophage LambdaBa01, TPR domain protein, putative	GBAA0074	BA_0074	DNA-binding protein {UniProtKB/TrEMBL:Q81VW5}	[TP0648-TP0461 (0.6214171)]
COG0457	COG1396	GBAA2928	BA_2928	TPR domain protein {UniProtKB/TrEMBL:Q81P88}	GBAA4590	BA_4590	DNA-binding protein {UniProtKB/TrEMBL:Q81LM6}	[TP0648-TP0461 (0.6214171)]
COG0457	COG1396	GBAA3284	BA_3284	TPR domain protein {UniProtKB/TrEMBL:Q81NC6}	GBAA1781	BA_1781	DNA-binding protein {UniProtKB/TrEMBL:Q81S88}	[TP0648-TP0461 (0.6214171)]
COG0457	COG1396	GBAA_pXO1_0205	AAT35494.1	Response regulator, putative	GBAA2414	BA_2414	DNA-binding protein {UniProtKB/TrEMBL:Q81QL0}	[TP0648-TP0461 (0.6214171)]
COG0457	COG1396	GBAA4624	BA_4624	TPR domain protein {UniProtKB/TrEMBL:Q81LJ3}	GBAA0074	BA_0074	DNA-binding protein {UniProtKB/TrEMBL:Q81VW5}	[TP0648-TP0461 (0.6214171)]
COG0457	COG1396	GBAA1163	BA_1163	DNA-binding protein {UniProtKB/TrEMBL:Q81TU5}	GBAA3138	BA_3138	Transcriptional regulator AnsR	[TP0648-TP0461 (0.6214171)]
COG0457	COG1396	GBAA3284	BA_3284	TPR domain protein {UniProtKB/TrEMBL:Q81NC6}	GBAA1292	BA_1292	Transcriptional regulator SinR	[TP0648-TP0461 (0.6214171)]
COG0457	COG1396	GBAA3760	GBAA3760	Prophage LambdaBa01, TPR domain protein, putative	GBAA2448	BA_2448	DNA-binding protein {UniProtKB/TrEMBL:Q81QH7}	[TP0648-TP0461 (0.6214171)]
COG0457	COG1396	GBAA4624	BA_4624	TPR domain protein {UniProtKB/TrEMBL:Q81LJ3}	GBAA1781	BA_1781	DNA-binding protein {UniProtKB/TrEMBL:Q81S88}	[TP0648-TP0461 (0.6214171)]
COG0457	COG1396	GBAA_pXO1_0205	AAT35494.1	Response regulator, putative	GBAA3138	BA_3138	Transcriptional regulator AnsR	[TP0648-TP0461 (0.6214171)]
COG0457	COG1396	GBAA4624	BA_4624	TPR domain protein {UniProtKB/TrEMBL:Q81LJ3}	GBAA1292	BA_1292	Transcriptional regulator SinR	[TP0648-TP0461 (0.6214171)]
COG0457	COG1396	GBAA2928	BA_2928	TPR domain protein {UniProtKB/TrEMBL:Q81P88}	GBAA1292	BA_1292	Transcriptional regulator SinR	[TP0648-TP0461 (0.6214171)]
COG0457	COG1396	GBAA1541	BA_1541	TPR domain protein {UniProtKB/TrEMBL:Q81SV4}	GBAA1022	GBAA1022	DNA-binding protein {UniProtKB/TrEMBL:Q6F0C4}	[TP0648-TP0461 (0.6214171)]
COG0457	COG1396	GBAA2522	BA_2522	Hypothetical protein {UniProtKB/TrEMBL:Q81QB0}	GBAA1022	GBAA1022	DNA-binding protein {UniProtKB/TrEMBL:Q6F0C4}	[TP0648-TP0461 (0.6214171)]
COG0457	COG1396	GBAA1017	BA_1017	TPR domain protein {UniProtKB/TrEMBL:Q81U67}	GBAA2448	BA_2448	DNA-binding protein {UniProtKB/TrEMBL:Q81QH7}	[TP0648-TP0461 (0.6214171)]
COG0457	COG1396	GBAA1163	BA_1163	DNA-binding protein {UniProtKB/TrEMBL:Q81TU5}	GBAA1022	GBAA1022	DNA-binding protein {UniProtKB/TrEMBL:Q6F0C4}	[TP0648-TP0461 (0.6214171)]
COG0457	COG1396	GBAA2522	BA_2522	Hypothetical protein {UniProtKB/TrEMBL:Q81QB0}	GBAA4590	BA_4590	DNA-binding protein {UniProtKB/TrEMBL:Q81LM6}	[TP0648-TP0461 (0.6214171)]
COG0457	COG1396	GBAA3417	BA_3417	TPR domain protein {UniProtKB/TrEMBL:Q81N02}	GBAA0432	GBAA0432	Prophage LambdaBa04, DNA-binding protein	[TP0648-TP0461 (0.6214171)]
COG0457	COG1396	GBAA1163	BA_1163	DNA-binding protein {UniProtKB/TrEMBL:Q81TU5}	GBAA2414	BA_2414	DNA-binding protein {UniProtKB/TrEMBL:Q81QL0}	[TP0648-TP0461 (0.6214171)]
COG0457	COG1396	GBAA3284	BA_3284	TPR domain protein {UniProtKB/TrEMBL:Q81NC6}	GBAA2414	BA_2414	DNA-binding protein {UniProtKB/TrEMBL:Q81QL0}	[TP0648-TP0461 (0.6214171)]
COG0457	COG1396	GBAA2928	BA_2928	TPR domain protein {UniProtKB/TrEMBL:Q81P88}	GBAA3829	GBAA3829	Hypothetical protein {UniProtKB/TrEMBL:Q81XT9}	[TP0648-TP0461 (0.6214171)]
COG0457	COG1396	GBAA4624	BA_4624	TPR domain protein {UniProtKB/TrEMBL:Q81LJ3}	GBAA4740	BA_4740	DNA-binding protein {UniProtKB/TrEMBL:Q81L88}	[TP0648-TP0461 (0.6214171)]
COG0457	COG1396	GBAA0597	BA_0597	Transcriptional regulator/TPR domain protein	GBAA2448	BA_2448	DNA-binding protein {UniProtKB/TrEMBL:Q81QH7}	[TP0648-TP0461 (0.6214171)]
COG0457	COG1396	GBAA1017	BA_1017	TPR domain protein {UniProtKB/TrEMBL:Q81U67}	GBAA1022	GBAA1022	DNA-binding protein {UniProtKB/TrEMBL:Q6F0C4}	[TP0648-TP0461 (0.6214171)]
COG0457	COG1396	GBAA4624	BA_4624	TPR domain protein {UniProtKB/TrEMBL:Q81LJ3}	GBAA2448	BA_2448	DNA-binding protein {UniProtKB/TrEMBL:Q81QH7}	[TP0648-TP0461 (0.6214171)]
COG0457	COG1396	GBAA3760	GBAA3760	Prophage LambdaBa01, TPR domain protein, putative	GBAA0432	GBAA0432	Prophage LambdaBa04, DNA-binding protein	[TP0648-TP0461 (0.6214171)]
COG0457	COG1396	GBAA2928	BA_2928	TPR domain protein {UniProtKB/TrEMBL:Q81P88}	GBAA0074	BA_0074	DNA-binding protein {UniProtKB/TrEMBL:Q81VW5}	[TP0648-TP0461 (0.6214171)]
COG0457	COG1396	GBAA3760	GBAA3760	Prophage LambdaBa01, TPR domain protein, putative	GBAA4590	BA_4590	DNA-binding protein {UniProtKB/TrEMBL:Q81LM6}	[TP0648-TP0461 (0.6214171)]
COG0457	COG1396	GBAA5388	BA_5388	TPR domain protein {UniProtKB/TrEMBL:Q81X55}	GBAA1781	BA_1781	DNA-binding protein {UniProtKB/TrEMBL:Q81S88}	[TP0648-TP0461 (0.6214171)]
COG0457	COG1396	GBAA3760	GBAA3760	Prophage LambdaBa01, TPR domain protein, putative	GBAA1781	BA_1781	DNA-binding protein {UniProtKB/TrEMBL:Q81S88}	[TP0648-TP0461 (0.6214171)]
COG0457	COG1396	GBAA2522	BA_2522	Hypothetical protein {UniProtKB/TrEMBL:Q81QB0}	GBAA1292	BA_1292	Transcriptional regulator SinR	[TP0648-TP0461 (0.6214171)]
COG0457	COG1396	GBAA4624	BA_4624	TPR domain protein {UniProtKB/TrEMBL:Q81LJ3}	GBAA3138	BA_3138	Transcriptional regulator AnsR	[TP0648-TP0461 (0.6214171)]
COG0457	COG1396	GBAA_pXO1_0205	AAT35494.1	Response regulator, putative	GBAA0074	BA_0074	DNA-binding protein {UniProtKB/TrEMBL:Q81VW5}	[TP0648-TP0461 (0.6214171)]
COG0457	COG1396	GBAA_pXO1_0205	AAT35494.1	Response regulator, putative	GBAA0432	GBAA0432	Prophage LambdaBa04, DNA-binding protein	[TP0648-TP0461 (0.6214171)]
COG0457	COG1396	GBAA1163	BA_1163	DNA-binding protein {UniProtKB/TrEMBL:Q81TU5}	GBAA0074	BA_0074	DNA-binding protein {UniProtKB/TrEMBL:Q81VW5}	[TP0648-TP0461 (0.6214171)]
COG0457	COG1396	GBAA3417	BA_3417	TPR domain protein {UniProtKB/TrEMBL:Q81N02}	GBAA2448	BA_2448	DNA-binding protein {UniProtKB/TrEMBL:Q81QH7}	[TP0648-TP0461 (0.6214171)]
COG0457	COG1396	GBAA4624	BA_4624	TPR domain protein {UniProtKB/TrEMBL:Q81LJ3}	GBAA1022	GBAA1022	DNA-binding protein {UniProtKB/TrEMBL:Q6F0C4}	[TP0648-TP0461 (0.6214171)]
COG0457	COG1396	GBAA1017	BA_1017	TPR domain protein {UniProtKB/TrEMBL:Q81U67}	GBAA3829	GBAA3829	Hypothetical protein {UniProtKB/TrEMBL:Q81XT9}	[TP0648-TP0461 (0.6214171)]
COG0457	COG1396	GBAA1541	BA_1541	TPR domain protein {UniProtKB/TrEMBL:Q81SV4}	GBAA3138	BA_3138	Transcriptional regulator AnsR	[TP0648-TP0461 (0.6214171)]
COG0457	COG1396	GBAA0597	BA_0597	Transcriptional regulator/TPR domain protein	GBAA2414	BA_2414	DNA-binding protein {UniProtKB/TrEMBL:Q81QL0}	[TP0648-TP0461 (0.6214171)]
COG0457	COG1396	GBAA3284	BA_3284	TPR domain protein {UniProtKB/TrEMBL:Q81NC6}	GBAA3829	GBAA3829	Hypothetical protein {UniProtKB/TrEMBL:Q81XT9}	[TP0648-TP0461 (0.6214171)]
COG0457	COG1396	GBAA2928	BA_2928	TPR domain protein {UniProtKB/TrEMBL:Q81P88}	GBAA1781	BA_1781	DNA-binding protein {UniProtKB/TrEMBL:Q81S88}	[TP0648-TP0461 (0.6214171)]
COG0457	COG1396	GBAA1017	BA_1017	TPR domain protein {UniProtKB/TrEMBL:Q81U67}	GBAA1292	BA_1292	Transcriptional regulator SinR	[TP0648-TP0461 (0.6214171)]
COG0457	COG1396	GBAA3284	BA_3284	TPR domain protein {UniProtKB/TrEMBL:Q81NC6}	GBAA2448	BA_2448	DNA-binding protein {UniProtKB/TrEMBL:Q81QH7}	[TP0648-TP0461 (0.6214171)]
COG0457	COG1396	GBAA3760	GBAA3760	Prophage LambdaBa01, TPR domain protein, putative	GBAA4740	BA_4740	DNA-binding protein {UniProtKB/TrEMBL:Q81L88}	[TP0648-TP0461 (0.6214171)]
COG0457	COG1396	GBAA2928	BA_2928	TPR domain protein {UniProtKB/TrEMBL:Q81P88}	GBAA2414	BA_2414	DNA-binding protein {UniProtKB/TrEMBL:Q81QL0}	[TP0648-TP0461 (0.6214171)]
COG0457	COG1396	GBAA1163	BA_1163	DNA-binding protein {UniProtKB/TrEMBL:Q81TU5}	GBAA2448	BA_2448	DNA-binding protein {UniProtKB/TrEMBL:Q81QH7}	[TP0648-TP0461 (0.6214171)]
COG0457	COG1396	GBAA3417	BA_3417	TPR domain protein {UniProtKB/TrEMBL:Q81N02}	GBAA3138	BA_3138	Transcriptional regulator AnsR	[TP0648-TP0461 (0.6214171)]
COG0457	COG1396	GBAA4624	BA_4624	TPR domain protein {UniProtKB/TrEMBL:Q81LJ3}	GBAA3829	GBAA3829	Hypothetical protein {UniProtKB/TrEMBL:Q81XT9}	[TP0648-TP0461 (0.6214171)]
COG0457	COG1396	GBAA0597	BA_0597	Transcriptional regulator/TPR domain protein	GBAA1022	GBAA1022	DNA-binding protein {UniProtKB/TrEMBL:Q6F0C4}	[TP0648-TP0461 (0.6214171)]
COG0457	COG1396	GBAA3284	BA_3284	TPR domain protein {UniProtKB/TrEMBL:Q81NC6}	GBAA4740	BA_4740	DNA-binding protein {UniProtKB/TrEMBL:Q81L88}	[TP0648-TP0461 (0.6214171)]
COG0457	COG1396	GBAA1163	BA_1163	DNA-binding protein {UniProtKB/TrEMBL:Q81TU5}	GBAA4590	BA_4590	DNA-binding protein {UniProtKB/TrEMBL:Q81LM6}	[TP0648-TP0461 (0.6214171)]
COG0457	COG1396	GBAA_pXO1_0205	AAT35494.1	Response regulator, putative	GBAA1022	GBAA1022	DNA-binding protein {UniProtKB/TrEMBL:Q6F0C4}	[TP0648-TP0461 (0.6214171)]
COG0457	COG1396	GBAA5388	BA_5388	TPR domain protein {UniProtKB/TrEMBL:Q81X55}	GBAA4590	BA_4590	DNA-binding protein {UniProtKB/TrEMBL:Q81LM6}	[TP0648-TP0461 (0.6214171)]
COG0457	COG1396	GBAA1541	BA_1541	TPR domain protein {UniProtKB/TrEMBL:Q81SV4}	GBAA4590	BA_4590	DNA-binding protein {UniProtKB/TrEMBL:Q81LM6}	[TP0648-TP0461 (0.6214171)]
COG0457	COG1396	GBAA1163	BA_1163	DNA-binding protein {UniProtKB/TrEMBL:Q81TU5}	GBAA1292	BA_1292	Transcriptional regulator SinR	[TP0648-TP0461 (0.6214171)]
COG0457	COG1396	GBAA2928	BA_2928	TPR domain protein {UniProtKB/TrEMBL:Q81P88}	GBAA3138	BA_3138	Transcriptional regulator AnsR	[TP0648-TP0461 (0.6214171)]
COG0457	COG1396	GBAA_pXO1_0205	AAT35494.1	Response regulator, putative	GBAA3829	GBAA3829	Hypothetical protein {UniProtKB/TrEMBL:Q81XT9}	[TP0648-TP0461 (0.6214171)]
COG0457	COG1396	GBAA1017	BA_1017	TPR domain protein {UniProtKB/TrEMBL:Q81U67}	GBAA0432	GBAA0432	Prophage LambdaBa04, DNA-binding protein	[TP0648-TP0461 (0.6214171)]
COG0457	COG1396	GBAA1017	BA_1017	TPR domain protein {UniProtKB/TrEMBL:Q81U67}	GBAA4740	BA_4740	DNA-binding protein {UniProtKB/TrEMBL:Q81L88}	[TP0648-TP0461 (0.6214171)]
COG0457	COG1396	GBAA2522	BA_2522	Hypothetical protein {UniProtKB/TrEMBL:Q81QB0}	GBAA4740	BA_4740	DNA-binding protein {UniProtKB/TrEMBL:Q81L88}	[TP0648-TP0461 (0.6214171)]
COG0457	COG1396	GBAA1541	BA_1541	TPR domain protein {UniProtKB/TrEMBL:Q81SV4}	GBAA2448	BA_2448	DNA-binding protein {UniProtKB/TrEMBL:Q81QH7}	[TP0648-TP0461 (0.6214171)]
COG0457	COG1396	GBAA2522	BA_2522	Hypothetical protein {UniProtKB/TrEMBL:Q81QB0}	GBAA2448	BA_2448	DNA-binding protein {UniProtKB/TrEMBL:Q81QH7}	[TP0648-TP0461 (0.6214171)]
COG0457	COG1396	GBAA1017	BA_1017	TPR domain protein {UniProtKB/TrEMBL:Q81U67}	GBAA4590	BA_4590	DNA-binding protein {UniProtKB/TrEMBL:Q81LM6}	[TP0648-TP0461 (0.6214171)]
COG0457	COG1396	GBAA1017	BA_1017	TPR domain protein {UniProtKB/TrEMBL:Q81U67}	GBAA0074	BA_0074	DNA-binding protein {UniProtKB/TrEMBL:Q81VW5}	[TP0648-TP0461 (0.6214171)]
COG0457	COG1396	GBAA5388	BA_5388	TPR domain protein {UniProtKB/TrEMBL:Q81X55}	GBAA1292	BA_1292	Transcriptional regulator SinR	[TP0648-TP0461 (0.6214171)]
COG0457	COG1396	GBAA1163	BA_1163	DNA-binding protein {UniProtKB/TrEMBL:Q81TU5}	GBAA1781	BA_1781	DNA-binding protein {UniProtKB/TrEMBL:Q81S88}	[TP0648-TP0461 (0.6214171)]
COG0457	COG1396	GBAA1017	BA_1017	TPR domain protein {UniProtKB/TrEMBL:Q81U67}	GBAA2414	BA_2414	DNA-binding protein {UniProtKB/TrEMBL:Q81QL0}	[TP0648-TP0461 (0.6214171)]
COG0457	COG1396	GBAA1017	BA_1017	TPR domain protein {UniProtKB/TrEMBL:Q81U67}	GBAA1781	BA_1781	DNA-binding protein {UniProtKB/TrEMBL:Q81S88}	[TP0648-TP0461 (0.6214171)]
COG0457	COG1396	GBAA1163	BA_1163	DNA-binding protein {UniProtKB/TrEMBL:Q81TU5}	GBAA0432	GBAA0432	Prophage LambdaBa04, DNA-binding protein	[TP0648-TP0461 (0.6214171)]
COG0457	COG1396	GBAA0597	BA_0597	Transcriptional regulator/TPR domain protein	GBAA3138	BA_3138	Transcriptional regulator AnsR	[TP0648-TP0461 (0.6214171)]
COG0457	COG1396	GBAA5388	BA_5388	TPR domain protein {UniProtKB/TrEMBL:Q81X55}	GBAA3829	GBAA3829	Hypothetical protein {UniProtKB/TrEMBL:Q81XT9}	[TP0648-TP0461 (0.6214171)]
COG0457	COG1396	GBAA5388	BA_5388	TPR domain protein {UniProtKB/TrEMBL:Q81X55}	GBAA4740	BA_4740	DNA-binding protein {UniProtKB/TrEMBL:Q81L88}	[TP0648-TP0461 (0.6214171)]
COG0457	COG1396	GBAA1541	BA_1541	TPR domain protein {UniProtKB/TrEMBL:Q81SV4}	GBAA3829	GBAA3829	Hypothetical protein {UniProtKB/TrEMBL:Q81XT9}	[TP0648-TP0461 (0.6214171)]
COG0457	COG1396	GBAA2928	BA_2928	TPR domain protein {UniProtKB/TrEMBL:Q81P88}	GBAA2448	BA_2448	DNA-binding protein {UniProtKB/TrEMBL:Q81QH7}	[TP0648-TP0461 (0.6214171)]
COG0457	COG1396	GBAA3760	GBAA3760	Prophage LambdaBa01, TPR domain protein, putative	GBAA2414	BA_2414	DNA-binding protein {UniProtKB/TrEMBL:Q81QL0}	[TP0648-TP0461 (0.6214171)]
COG0457	COG1396	GBAA4624	BA_4624	TPR domain protein {UniProtKB/TrEMBL:Q81LJ3}	GBAA0432	GBAA0432	Prophage LambdaBa04, DNA-binding protein	[TP0648-TP0461 (0.6214171)]
COG0457	COG1396	GBAA3417	BA_3417	TPR domain protein {UniProtKB/TrEMBL:Q81N02}	GBAA0074	BA_0074	DNA-binding protein {UniProtKB/TrEMBL:Q81VW5}	[TP0648-TP0461 (0.6214171)]
COG0457	COG1396	GBAA1541	BA_1541	TPR domain protein {UniProtKB/TrEMBL:Q81SV4}	GBAA2414	BA_2414	DNA-binding protein {UniProtKB/TrEMBL:Q81QL0}	[TP0648-TP0461 (0.6214171)]
COG0457	COG1396	GBAA1541	BA_1541	TPR domain protein {UniProtKB/TrEMBL:Q81SV4}	GBAA0074	BA_0074	DNA-binding protein {UniProtKB/TrEMBL:Q81VW5}	[TP0648-TP0461 (0.6214171)]
COG0457	COG1396	GBAA1541	BA_1541	TPR domain protein {UniProtKB/TrEMBL:Q81SV4}	GBAA4740	BA_4740	DNA-binding protein {UniProtKB/TrEMBL:Q81L88}	[TP0648-TP0461 (0.6214171)]
COG0457	COG1396	GBAA3417	BA_3417	TPR domain protein {UniProtKB/TrEMBL:Q81N02}	GBAA4740	BA_4740	DNA-binding protein {UniProtKB/TrEMBL:Q81L88}	[TP0648-TP0461 (0.6214171)]
COG0457	COG1396	GBAA3284	BA_3284	TPR domain protein {UniProtKB/TrEMBL:Q81NC6}	GBAA0432	GBAA0432	Prophage LambdaBa04, DNA-binding protein	[TP0648-TP0461 (0.6214171)]
COG0457	COG1396	GBAA1017	BA_1017	TPR domain protein {UniProtKB/TrEMBL:Q81U67}	GBAA3138	BA_3138	Transcriptional regulator AnsR	[TP0648-TP0461 (0.6214171)]
COG0457	COG1396	GBAA2522	BA_2522	Hypothetical protein {UniProtKB/TrEMBL:Q81QB0}	GBAA2414	BA_2414	DNA-binding protein {UniProtKB/TrEMBL:Q81QL0}	[TP0648-TP0461 (0.6214171)]
COG0457	COG1396	GBAA1541	BA_1541	TPR domain protein {UniProtKB/TrEMBL:Q81SV4}	GBAA1781	BA_1781	DNA-binding protein {UniProtKB/TrEMBL:Q81S88}	[TP0648-TP0461 (0.6214171)]
COG0457	COG1396	GBAA_pXO1_0205	AAT35494.1	Response regulator, putative	GBAA1781	BA_1781	DNA-binding protein {UniProtKB/TrEMBL:Q81S88}	[TP0648-TP0461 (0.6214171)]
COG0457	COG1396	GBAA5388	BA_5388	TPR domain protein {UniProtKB/TrEMBL:Q81X55}	GBAA1022	GBAA1022	DNA-binding protein {UniProtKB/TrEMBL:Q6F0C4}	[TP0648-TP0461 (0.6214171)]
COG0036	COG1516	GBAA3998	BA_3998	Ribulose-phosphate 3-epimerase	GBAA1672	BA_1672	Flagellar protein FliS, putative	[TP0945-TP0943 (0.573118)]
COG0237	COG1493	GBAA4828	coaE	Dephospho-CoA kinase (EC 2.7.1.24) (Dephosphocoenzyme A kinase)	GBAA5392	hprK	HPr kinase/phosphorylase (EC 2.7.11.-) (EC 2.7.4.-) (HPrK/P) (HPr(Ser) kinase/phosphorylase)	[TP0296-TP0591 (0.7885255)]
COG0124	COG0124	GBAA3376	hisS-1	Histidyl-tRNA synthetase 1 (EC 6.1.1.21) (Histidine--tRNA ligase 1) (HisRS 1)	GBAA3376	hisS-1	Histidyl-tRNA synthetase 1 (EC 6.1.1.21) (Histidine--tRNA ligase 1) (HisRS 1)	[TP0641-TP0641 (0.67365265)]
COG0124	COG0124	GBAA3376	hisS-1	Histidyl-tRNA synthetase 1 (EC 6.1.1.21) (Histidine--tRNA ligase 1) (HisRS 1)	GBAA4633	hisS-2	Histidyl-tRNA synthetase 2 (EC 6.1.1.21) (Histidine--tRNA ligase 2) (HisRS 2)	[TP0641-TP0641 (0.67365265)]
COG0124	COG0124	GBAA4633	hisS-2	Histidyl-tRNA synthetase 2 (EC 6.1.1.21) (Histidine--tRNA ligase 2) (HisRS 2)	GBAA3376	hisS-1	Histidyl-tRNA synthetase 1 (EC 6.1.1.21) (Histidine--tRNA ligase 1) (HisRS 1)	[TP0641-TP0641 (0.67365265)]
COG0124	COG0124	GBAA4633	hisS-2	Histidyl-tRNA synthetase 2 (EC 6.1.1.21) (Histidine--tRNA ligase 2) (HisRS 2)	GBAA4633	hisS-2	Histidyl-tRNA synthetase 2 (EC 6.1.1.21) (Histidine--tRNA ligase 2) (HisRS 2)	[TP0641-TP0641 (0.67365265)]
COG0526	COG5401	GBAA1779	BA_1779	Thioredoxin family protein	GBAA4716	BA_4716	Germination protein gerM	[TP0100-TP0832 (0.57057476)]
COG0526	COG5401	GBAA0757	BA_0757	Thioredoxin, putative {UniProtKB/TrEMBL:Q81UV0}	GBAA4716	BA_4716	Germination protein gerM	[TP0100-TP0832 (0.57057476)]
COG0526	COG5401	GBAA4758	BA_4758	Thioredoxin {UniProtKB/TrEMBL:Q81L73}	GBAA4716	BA_4716	Germination protein gerM	[TP0100-TP0832 (0.57057476)]
COG0526	COG5401	GBAA3674	BA_3674	AhpC/TSA family protein	GBAA4716	BA_4716	Germination protein gerM	[TP0100-TP0832 (0.57057476)]
COG0526	COG5401	GBAA5225	BA_5225	Thioredoxin, putative {UniProtKB/TrEMBL:Q81XL1}	GBAA4716	BA_4716	Germination protein gerM	[TP0100-TP0832 (0.57057476)]
COG0526	COG5401	GBAA1494	resA	Thiol-disulfide oxidoreductase resA	GBAA4716	BA_4716	Germination protein gerM	[TP0100-TP0832 (0.57057476)]
COG0526	COG5401	GBAA2311	BA_2311	Thioredoxin family protein	GBAA4716	BA_4716	Germination protein gerM	[TP0100-TP0832 (0.57057476)]
COG0526	COG5401	GBAA4945	BA_4945	Thioredoxin family protein	GBAA4716	BA_4716	Germination protein gerM	[TP0100-TP0832 (0.57057476)]
COG0526	COG5401	GBAA0387	BA_0387	Hypothetical protein {UniProtKB/TrEMBL:Q81Z85}	GBAA4716	BA_4716	Germination protein gerM	[TP0100-TP0832 (0.57057476)]
COG0290	COG1837	GBAA4819	infC	Translation initiation factor IF-3	GBAA3981	BA_3981	KH domain protein {UniProtKB/TrEMBL:Q81WJ4}	[TP0850-TP0906 (0.70629925)]
COG0420	COG1256	GBAA2359	BA_2359	Exonuclease SbcD, putative	GBAA1669	BA_1669	Flagellar hook-associated protein, putative	[TP0626-TP0660 (0.6120698)]
COG0420	COG1256	GBAA1008	BA_1008	DNA repair exonuclease family protein	GBAA1669	BA_1669	Flagellar hook-associated protein, putative	[TP0626-TP0660 (0.6120698)]
COG0442	COG1344	GBAA0396	BA_0396	Prolyl-tRNA synthetase {UniProtKB/TrEMBL:Q81Z76}	GBAA1706	BA_1706	Flagellin {UniProtKB/TrEMBL:Q81SF2}	[TP0160-TP0792 (0.6929264), TP0160-TP0659 (0.5927278)]
COG0442	COG1344	GBAA3957	BA_3957	Prolyl-tRNA synthetase {UniProtKB/TrEMBL:Q81WL6}	GBAA1706	BA_1706	Flagellin {UniProtKB/TrEMBL:Q81SF2}	[TP0160-TP0792 (0.6929264), TP0160-TP0659 (0.5927278)]
COG0211	COG1536	GBAA4674	rpmA	50S ribosomal protein L27	GBAA1679	BA_1679	Flagellar motor switch protein FliG	[TP0743-TP0400 (0.6311798)]
COG0486	COG0803	GBAA5734	trmE	tRNA modification GTPase trmE	GBAA2035	BA_2035	Adhesion lipoprotein {UniProtKB/TrEMBL:Q81RK9}	[TP0550-TP0163 (0.74372905)]
COG0486	COG0803	GBAA5734	trmE	tRNA modification GTPase trmE	GBAA3189	BA_3189	Adhesion lipoprotein {UniProtKB/TrEMBL:Q81NK3}	[TP0550-TP0163 (0.74372905)]
COG1536	COG1595	GBAA1679	BA_1679	Flagellar motor switch protein FliG	GBAA2789	BA_2789	RNA polymerase sigma-70 factor, ECF subfamily	[TP0400-TP0092 (0.64304686)]
COG1536	COG1595	GBAA1679	BA_1679	Flagellar motor switch protein FliG	GBAA1032	BA_1032	RNA polymerase sigma-70 factor, ECF subfamily	[TP0400-TP0092 (0.64304686)]
COG1536	COG1595	GBAA1679	BA_1679	Flagellar motor switch protein FliG	GBAA1753	BA_1753	RNA polymerase sigma-70 factor, ECF subfamily	[TP0400-TP0092 (0.64304686)]
COG1536	COG1595	GBAA1679	BA_1679	Flagellar motor switch protein FliG	GBAA0169	BA_0169	RNA polymerase sigma-70 factor, ECF subfamily	[TP0400-TP0092 (0.64304686)]
COG1536	COG1595	GBAA1679	BA_1679	Flagellar motor switch protein FliG	GBAA2502	BA_2502	RNA polymerase sigma-70 factor, ECF subfamily	[TP0400-TP0092 (0.64304686)]
COG1536	COG1595	GBAA1679	BA_1679	Flagellar motor switch protein FliG	GBAA1789	BA_1789	RNA polymerase sigma-70 factor, ECF subfamily	[TP0400-TP0092 (0.64304686)]
COG1536	COG1595	GBAA1679	BA_1679	Flagellar motor switch protein FliG	GBAA2970	BA_2970	RNA polymerase sigma-70 factor, ECF subfamily	[TP0400-TP0092 (0.64304686)]
COG1536	COG1595	GBAA1679	BA_1679	Flagellar motor switch protein FliG	GBAA3324	BA_3324	RNA polymerase sigma-70 factor, ECF subfamily	[TP0400-TP0092 (0.64304686)]
COG1536	COG1595	GBAA1679	BA_1679	Flagellar motor switch protein FliG	GBAA0646	BA_0646	RNA polymerase sigma-70 factor, ECF subfamily	[TP0400-TP0092 (0.64304686)]
COG1536	COG1595	GBAA1679	BA_1679	Flagellar motor switch protein FliG	GBAA5610	BA_5610	RNA polymerase sigma-70 factor, ECF subfamily	[TP0400-TP0092 (0.64304686)]
COG1536	COG1595	GBAA1679	BA_1679	Flagellar motor switch protein FliG	GBAA1113	BA_1113	RNA polymerase sigma-70 factor, ECF subfamily	[TP0400-TP0092 (0.64304686)]
COG1536	COG1595	GBAA1679	BA_1679	Flagellar motor switch protein FliG	GBAA2454	BA_2454	RNA polymerase sigma-70 factor, ECF subfamily	[TP0400-TP0092 (0.64304686)]
COG1536	COG1595	GBAA1679	BA_1679	Flagellar motor switch protein FliG	GBAA4913	BA_4913	RNA polymerase sigma-70 factor, ECF subfamily	[TP0400-TP0092 (0.64304686)]
COG1536	COG1595	GBAA1679	BA_1679	Flagellar motor switch protein FliG	GBAA2114	BA_2114	RNA polymerase sigma-70 factor, ECF subfamily	[TP0400-TP0092 (0.64304686)]
COG1536	COG1595	GBAA1679	BA_1679	Flagellar motor switch protein FliG	GBAA0093	BA_0093	RNA polymerase sigma-30 factor	[TP0400-TP0092 (0.64304686)]
COG1536	COG1595	GBAA1679	BA_1679	Flagellar motor switch protein FliG	GBAA3649	BA_3649	RNA polymerase sigma-70 factor, ECF subfamily	[TP0400-TP0092 (0.64304686)]
COG1536	COG1595	GBAA1679	BA_1679	Flagellar motor switch protein FliG	GBAA3803	GBAA3803	Prophage LambdaBa01, positive control factor Xpf,	[TP0400-TP0092 (0.64304686)]
COG0687	COG1057	GBAA1300	BA_1300	Spermidine/putrescine ABC transporter,	GBAA4558	BA_4558	Nicotinate (Nicotinamide) nucleotide	[TP0655-TP0741 (0.7061969)]
COG1558	COG4786	GBAA1675	BA_1675	Flagellar basal-body rod protein FlgC	GBAA1719	BA_1719	Flagellar basal-body rod protein, putative	[TP0397-TP0961 (0.74447966)]
COG0012	COG0608	GBAA5724	BA_5724	GTP-binding protein YchF	GBAA4639	BA_4639	Single-stranded-DNA-specific exonuclease RecJ	[TP0124-TP0704 (0.626838)]
COG1516	COG2868	GBAA1672	BA_1672	Flagellar protein FliS, putative	GBAA4675	BA_4675	Hypothetical protein {UniProtKB/TrEMBL:Q81LE7}	[TP0943-TP0744 (0.6225916)]
COG0739	COG0773	GBAA1879	BA_1879	Peptidase, M23/M37 family	GBAA4938	murC	UDP-N-acetylmuramate--L-alanine ligase (EC 6.3.2.8) (UDP-N- acetylmuramoyl-L-alanine synthetase)	[TP0782-TP0341 (0.8145237)]
COG0739	COG0773	GBAA5524	BA_5524	Stage II sporulation protein	GBAA4938	murC	UDP-N-acetylmuramate--L-alanine ligase (EC 6.3.2.8) (UDP-N- acetylmuramoyl-L-alanine synthetase)	[TP0782-TP0341 (0.8145237)]
COG0739	COG0773	GBAA4679	BA_4679	Stage IV sporulation protein FA	GBAA4938	murC	UDP-N-acetylmuramate--L-alanine ligase (EC 6.3.2.8) (UDP-N- acetylmuramoyl-L-alanine synthetase)	[TP0782-TP0341 (0.8145237)]
COG0739	COG0773	GBAA1500	BA_1500	Peptidase, M23/M37 family	GBAA4938	murC	UDP-N-acetylmuramate--L-alanine ligase (EC 6.3.2.8) (UDP-N- acetylmuramoyl-L-alanine synthetase)	[TP0782-TP0341 (0.8145237)]
COG0739	COG0773	GBAA5206	BA_5206	Peptidase, M23/M37 family	GBAA4938	murC	UDP-N-acetylmuramate--L-alanine ligase (EC 6.3.2.8) (UDP-N- acetylmuramoyl-L-alanine synthetase)	[TP0782-TP0341 (0.8145237)]
COG0050	COG0457	GBAA0108	tuf	Elongation factor Tu (EF-Tu)	GBAA1163	BA_1163	DNA-binding protein {UniProtKB/TrEMBL:Q81TU5}	[TP0187-TP0067 (0.7854602)]
COG0050	COG0457	GBAA0108	tuf	Elongation factor Tu (EF-Tu)	GBAA1017	BA_1017	TPR domain protein {UniProtKB/TrEMBL:Q81U67}	[TP0187-TP0067 (0.7854602)]
COG0050	COG0457	GBAA0108	tuf	Elongation factor Tu (EF-Tu)	GBAA5388	BA_5388	TPR domain protein {UniProtKB/TrEMBL:Q81X55}	[TP0187-TP0067 (0.7854602)]
COG0050	COG0457	GBAA0108	tuf	Elongation factor Tu (EF-Tu)	GBAA3284	BA_3284	TPR domain protein {UniProtKB/TrEMBL:Q81NC6}	[TP0187-TP0067 (0.7854602)]
COG0050	COG0457	GBAA0108	tuf	Elongation factor Tu (EF-Tu)	GBAA3417	BA_3417	TPR domain protein {UniProtKB/TrEMBL:Q81N02}	[TP0187-TP0067 (0.7854602)]
COG0050	COG0457	GBAA0108	tuf	Elongation factor Tu (EF-Tu)	GBAA2928	BA_2928	TPR domain protein {UniProtKB/TrEMBL:Q81P88}	[TP0187-TP0067 (0.7854602)]
COG0050	COG0457	GBAA0108	tuf	Elongation factor Tu (EF-Tu)	GBAA1541	BA_1541	TPR domain protein {UniProtKB/TrEMBL:Q81SV4}	[TP0187-TP0067 (0.7854602)]
COG0050	COG0457	GBAA0108	tuf	Elongation factor Tu (EF-Tu)	GBAA0597	BA_0597	Transcriptional regulator/TPR domain protein	[TP0187-TP0067 (0.7854602)]
COG0050	COG0457	GBAA0108	tuf	Elongation factor Tu (EF-Tu)	GBAA2522	BA_2522	Hypothetical protein {UniProtKB/TrEMBL:Q81QB0}	[TP0187-TP0067 (0.7854602)]
COG0050	COG0457	GBAA0108	tuf	Elongation factor Tu (EF-Tu)	GBAA_pXO1_0205	AAT35494.1	Response regulator, putative	[TP0187-TP0067 (0.7854602)]
COG0050	COG0457	GBAA0108	tuf	Elongation factor Tu (EF-Tu)	GBAA4624	BA_4624	TPR domain protein {UniProtKB/TrEMBL:Q81LJ3}	[TP0187-TP0067 (0.7854602)]
COG0050	COG0457	GBAA0108	tuf	Elongation factor Tu (EF-Tu)	GBAA3760	GBAA3760	Prophage LambdaBa01, TPR domain protein, putative	[TP0187-TP0067 (0.7854602)]
COG0220	COG1316	GBAA4950	trmB	tRNA (guanine-N(7)-)-methyltransferase (EC 2.1.1.33) (tRNA(m7G46)- methyltransferase)	GBAA0783	BA_0783	Transcription antiterminator, LytR family	[TP0464-TP0739 (0.7885255)]
COG0220	COG1316	GBAA4950	trmB	tRNA (guanine-N(7)-)-methyltransferase (EC 2.1.1.33) (tRNA(m7G46)- methyltransferase)	GBAA5432	BA_5432	Transcription antiterminator, LytR family	[TP0464-TP0739 (0.7885255)]
COG0220	COG1316	GBAA4950	trmB	tRNA (guanine-N(7)-)-methyltransferase (EC 2.1.1.33) (tRNA(m7G46)- methyltransferase)	GBAA5506	lytR	Membrane-bound protein lytR	[TP0464-TP0739 (0.7885255)]
COG0220	COG1316	GBAA4950	trmB	tRNA (guanine-N(7)-)-methyltransferase (EC 2.1.1.33) (tRNA(m7G46)- methyltransferase)	GBAA1973	BA_1973	Transcription antiterminator, LytR family	[TP0464-TP0739 (0.7885255)]
COG0220	COG1316	GBAA4950	trmB	tRNA (guanine-N(7)-)-methyltransferase (EC 2.1.1.33) (tRNA(m7G46)- methyltransferase)	GBAA3647	BA_3647	Transcription antiterminator, LytR family	[TP0464-TP0739 (0.7885255)]
COG0220	COG1316	GBAA4950	trmB	tRNA (guanine-N(7)-)-methyltransferase (EC 2.1.1.33) (tRNA(m7G46)- methyltransferase)	GBAA0605	BA_0605	Transcription antiterminator, LytR family	[TP0464-TP0739 (0.7885255)]
COG0301	COG0457	GBAA4899	thiI	Probable thiamine biosynthesis protein thiI	GBAA4624	BA_4624	TPR domain protein {UniProtKB/TrEMBL:Q81LJ3}	[TP0559-TP0095 (0.76004404), TP0559-TP0067 (0.65738976)]
COG0301	COG0457	GBAA4899	thiI	Probable thiamine biosynthesis protein thiI	GBAA2928	BA_2928	TPR domain protein {UniProtKB/TrEMBL:Q81P88}	[TP0559-TP0095 (0.76004404), TP0559-TP0067 (0.65738976)]
COG0301	COG0457	GBAA4899	thiI	Probable thiamine biosynthesis protein thiI	GBAA5388	BA_5388	TPR domain protein {UniProtKB/TrEMBL:Q81X55}	[TP0559-TP0095 (0.76004404), TP0559-TP0067 (0.65738976)]
COG0301	COG0457	GBAA4899	thiI	Probable thiamine biosynthesis protein thiI	GBAA3417	BA_3417	TPR domain protein {UniProtKB/TrEMBL:Q81N02}	[TP0559-TP0095 (0.76004404), TP0559-TP0067 (0.65738976)]
COG0301	COG0457	GBAA4899	thiI	Probable thiamine biosynthesis protein thiI	GBAA2522	BA_2522	Hypothetical protein {UniProtKB/TrEMBL:Q81QB0}	[TP0559-TP0095 (0.76004404), TP0559-TP0067 (0.65738976)]
COG0301	COG0457	GBAA4899	thiI	Probable thiamine biosynthesis protein thiI	GBAA1541	BA_1541	TPR domain protein {UniProtKB/TrEMBL:Q81SV4}	[TP0559-TP0095 (0.76004404), TP0559-TP0067 (0.65738976)]
COG0301	COG0457	GBAA4899	thiI	Probable thiamine biosynthesis protein thiI	GBAA0597	BA_0597	Transcriptional regulator/TPR domain protein	[TP0559-TP0095 (0.76004404), TP0559-TP0067 (0.65738976)]
COG0301	COG0457	GBAA4899	thiI	Probable thiamine biosynthesis protein thiI	GBAA3760	GBAA3760	Prophage LambdaBa01, TPR domain protein, putative	[TP0559-TP0095 (0.76004404), TP0559-TP0067 (0.65738976)]
COG0301	COG0457	GBAA4899	thiI	Probable thiamine biosynthesis protein thiI	GBAA3284	BA_3284	TPR domain protein {UniProtKB/TrEMBL:Q81NC6}	[TP0559-TP0095 (0.76004404), TP0559-TP0067 (0.65738976)]
COG0301	COG0457	GBAA4899	thiI	Probable thiamine biosynthesis protein thiI	GBAA1017	BA_1017	TPR domain protein {UniProtKB/TrEMBL:Q81U67}	[TP0559-TP0095 (0.76004404), TP0559-TP0067 (0.65738976)]
COG0301	COG0457	GBAA4899	thiI	Probable thiamine biosynthesis protein thiI	GBAA1163	BA_1163	DNA-binding protein {UniProtKB/TrEMBL:Q81TU5}	[TP0559-TP0095 (0.76004404), TP0559-TP0067 (0.65738976)]
COG0301	COG0457	GBAA4899	thiI	Probable thiamine biosynthesis protein thiI	GBAA_pXO1_0205	AAT35494.1	Response regulator, putative	[TP0559-TP0095 (0.76004404), TP0559-TP0067 (0.65738976)]
COG0621	COG2208	GBAA4535	BA_4535	Hypothetical protein {UniProtKB/TrEMBL:Q81LS6}	GBAA0994	BA_0994	Response regulator {UniProtKB/TrEMBL:Q81U90}	[TP0269-TP0218 (0.77940726)]
COG0621	COG2208	GBAA3908	BA_3908	Hypothetical protein {UniProtKB/TrEMBL:Q81WR0}	GBAA0994	BA_0994	Response regulator {UniProtKB/TrEMBL:Q81U90}	[TP0269-TP0218 (0.77940726)]
COG0621	COG2208	GBAA4535	BA_4535	Hypothetical protein {UniProtKB/TrEMBL:Q81LS6}	GBAA0061	BA_0061	Stage II sporulation protein E	[TP0269-TP0218 (0.77940726)]
COG0621	COG2208	GBAA3908	BA_3908	Hypothetical protein {UniProtKB/TrEMBL:Q81WR0}	GBAA0061	BA_0061	Stage II sporulation protein E	[TP0269-TP0218 (0.77940726)]
COG0210	COG0305	GBAA0305	BA_0305	ATP-dependent DNA helicase PcrA	GBAA5717	BA_5717	Replicative DNA helicase	[TP0102-TP0058 (0.8842861)]
COG0210	COG0305	GBAA0305	BA_0305	ATP-dependent DNA helicase PcrA	GBAA0934	BA_0934	Replicative DNA helicase, putative	[TP0102-TP0058 (0.8842861)]
COG0210	COG0305	GBAA1239	BA_1239	ATP-dependent DNA helicase, UvrD/REP family	GBAA5717	BA_5717	Replicative DNA helicase	[TP0102-TP0058 (0.8842861)]
COG0210	COG0305	GBAA1239	BA_1239	ATP-dependent DNA helicase, UvrD/REP family	GBAA0934	BA_0934	Replicative DNA helicase, putative	[TP0102-TP0058 (0.8842861)]
COG0621	COG0739	GBAA4535	BA_4535	Hypothetical protein {UniProtKB/TrEMBL:Q81LS6}	GBAA5524	BA_5524	Stage II sporulation protein	[TP0269-TP0702 (0.8475093)]
COG0621	COG0739	GBAA3908	BA_3908	Hypothetical protein {UniProtKB/TrEMBL:Q81WR0}	GBAA5206	BA_5206	Peptidase, M23/M37 family	[TP0269-TP0702 (0.8475093)]
COG0621	COG0739	GBAA3908	BA_3908	Hypothetical protein {UniProtKB/TrEMBL:Q81WR0}	GBAA1879	BA_1879	Peptidase, M23/M37 family	[TP0269-TP0702 (0.8475093)]
COG0621	COG0739	GBAA3908	BA_3908	Hypothetical protein {UniProtKB/TrEMBL:Q81WR0}	GBAA5524	BA_5524	Stage II sporulation protein	[TP0269-TP0702 (0.8475093)]
COG0621	COG0739	GBAA4535	BA_4535	Hypothetical protein {UniProtKB/TrEMBL:Q81LS6}	GBAA1500	BA_1500	Peptidase, M23/M37 family	[TP0269-TP0702 (0.8475093)]
COG0621	COG0739	GBAA3908	BA_3908	Hypothetical protein {UniProtKB/TrEMBL:Q81WR0}	GBAA4679	BA_4679	Stage IV sporulation protein FA	[TP0269-TP0702 (0.8475093)]
COG0621	COG0739	GBAA4535	BA_4535	Hypothetical protein {UniProtKB/TrEMBL:Q81LS6}	GBAA5206	BA_5206	Peptidase, M23/M37 family	[TP0269-TP0702 (0.8475093)]
COG0621	COG0739	GBAA4535	BA_4535	Hypothetical protein {UniProtKB/TrEMBL:Q81LS6}	GBAA1879	BA_1879	Peptidase, M23/M37 family	[TP0269-TP0702 (0.8475093)]
COG0621	COG0739	GBAA3908	BA_3908	Hypothetical protein {UniProtKB/TrEMBL:Q81WR0}	GBAA1500	BA_1500	Peptidase, M23/M37 family	[TP0269-TP0702 (0.8475093)]
COG0621	COG0739	GBAA4535	BA_4535	Hypothetical protein {UniProtKB/TrEMBL:Q81LS6}	GBAA4679	BA_4679	Stage IV sporulation protein FA	[TP0269-TP0702 (0.8475093)]
COG1256	COG1516	GBAA1669	BA_1669	Flagellar hook-associated protein, putative	GBAA1672	BA_1672	Flagellar protein FliS, putative	[TP0660-TP0943 (0.90609026)]
COG0552	COG1774	GBAA3985	BA_3985	Signal recognition particle-docking protein FtsY	GBAA0029	BA_0029	Hypothetical protein {UniProtKB/TrEMBL:Q81W09}	[TP0578-TP0046 (0.5421936)]
COG0257	COG1057	GBAA0134	GBAA0134	50S ribosomal protein L36	GBAA4558	BA_4558	Nicotinate (Nicotinamide) nucleotide	[TP0209-TP0741 (0.64932555)]
COG0840	COG1070	GBAA5256	BA_5256	Methyl-accepting chemotaxis protein	GBAA3428	BA_3428	Gluconate kinase {UniProtKB/TrEMBL:Q81MZ1}	[TP0640-TP0295 (0.8429581)]
COG0840	COG1070	GBAA1125	BA_1125	Methyl-accepting chemotaxis protein	GBAA3428	BA_3428	Gluconate kinase {UniProtKB/TrEMBL:Q81MZ1}	[TP0640-TP0295 (0.8429581)]
COG0840	COG1070	GBAA0575	BA_0575	Methyl-accepting chemotaxis protein	GBAA3428	BA_3428	Gluconate kinase {UniProtKB/TrEMBL:Q81MZ1}	[TP0640-TP0295 (0.8429581)]
COG0840	COG1070	GBAA0369	BA_0369	Methyl-accepting chemotaxis protein	GBAA3428	BA_3428	Gluconate kinase {UniProtKB/TrEMBL:Q81MZ1}	[TP0640-TP0295 (0.8429581)]
COG0840	COG1070	GBAA0370	BA_0370	Methyl-accepting chemotaxis protein	GBAA3428	BA_3428	Gluconate kinase {UniProtKB/TrEMBL:Q81MZ1}	[TP0640-TP0295 (0.8429581)]
COG0840	COG1070	GBAA2009	BA_2009	Methyl-accepting chemotaxis protein	GBAA3428	BA_3428	Gluconate kinase {UniProtKB/TrEMBL:Q81MZ1}	[TP0640-TP0295 (0.8429581)]
COG0840	COG1070	GBAA0684	BA_0684	Methyl-accepting chemotaxis protein	GBAA3428	BA_3428	Gluconate kinase {UniProtKB/TrEMBL:Q81MZ1}	[TP0640-TP0295 (0.8429581)]
COG0840	COG1070	GBAA3291	BA_3291	Methyl-accepting chemotaxis protein	GBAA3428	BA_3428	Gluconate kinase {UniProtKB/TrEMBL:Q81MZ1}	[TP0640-TP0295 (0.8429581)]
COG0840	COG1070	GBAA5317	BA_5317	Methyl-accepting chemotaxis protein	GBAA3428	BA_3428	Gluconate kinase {UniProtKB/TrEMBL:Q81MZ1}	[TP0640-TP0295 (0.8429581)]
COG0840	COG1070	GBAA0379	BA_0379	Methyl-accepting chemotaxis protein	GBAA3428	BA_3428	Gluconate kinase {UniProtKB/TrEMBL:Q81MZ1}	[TP0640-TP0295 (0.8429581)]
COG0840	COG1070	GBAA5673	BA_5673	Methyl-accepting chemotaxis protein	GBAA3428	BA_3428	Gluconate kinase {UniProtKB/TrEMBL:Q81MZ1}	[TP0640-TP0295 (0.8429581)]
COG0840	COG1070	GBAA5280	BA_5280	Methyl-accepting chemotaxis protein	GBAA3428	BA_3428	Gluconate kinase {UniProtKB/TrEMBL:Q81MZ1}	[TP0640-TP0295 (0.8429581)]
COG0840	COG1070	GBAA0558	BA_0558	Methyl-accepting chemotaxis protein	GBAA3428	BA_3428	Gluconate kinase {UniProtKB/TrEMBL:Q81MZ1}	[TP0640-TP0295 (0.8429581)]
