# Supplementary material for: The Binary Protein Interactome of Treponema pallidum – The Syphilis Spirochete
Source: PLoS One. 2008 May 28;3(5):e2292. doi: 10.1371/journal.pone.0002292 (PMC2386257; doi:10.1371/journal.pone.0002292)
Supplement: Data S1 — Predicted protein-protein interactions based on our Treponema pallidum data; zip archive containing 372 files with one file per species. (6.09 MB ZIP) [file pone.0002292.s006.zip › bacteria/Bacillus_anthracis_Porton.tab]

198094 Bacillus anthracis Porton
COG A	COG B	Locus Id A	Preferred Name(s) A	Annotation A	Locus Id B	Preferred Name(s) B	Annotation B	T. pallidum interaction
COG0186	COG1475	BA0119	rpsQ	30S ribosomal protein S17	BA5729	BA5729	Stage 0 sporulation protein J	[TP0198-TP0271 (0.71912634)]
COG0186	COG1475	BA0119	rpsQ	30S ribosomal protein S17	BA5731	BA5731	Stage 0 sporulation protein J, putative	[TP0198-TP0271 (0.71912634)]
COG0617	COG0860	BA1559	cca	CCA-adding enzyme (EC 2.7.7.25) (EC 2.7.7.21) (tRNA nucleotidyltransferase) (tRNA adenylyl-/cytidylyl- transferase) (tRNA CCA-pyrophosphorylase) (tRNA-NT)	BA0146	BA0146	Germination-specific N-acetylmuramoyl-L-alanine	[TP0270-TP0247 (0.76828843)]
COG0617	COG0860	BA1559	cca	CCA-adding enzyme (EC 2.7.7.25) (EC 2.7.7.21) (tRNA nucleotidyltransferase) (tRNA adenylyl-/cytidylyl- transferase) (tRNA CCA-pyrophosphorylase) (tRNA-NT)	BA2446	BA2446	N-acetylmuramoyl-L-alanine amidase, family 3	[TP0270-TP0247 (0.76828843)]
COG0201	COG0550	BA2734	BA2734	Preprotein translocase, SecY subunit	BA1905	BA1905	DNA topoisomerase III {UniProtKB/TrEMBL:Q81RY0}	[TP0208-TP0394 (0.8044664)]
COG0201	COG0550	BA0130	BA0130	Preprotein translocase, SecY subunit	BA3971	BA3971	DNA topoisomerase I {UniProtKB/TrEMBL:Q81WK2}	[TP0208-TP0394 (0.8044664)]
COG0201	COG0550	BA0130	BA0130	Preprotein translocase, SecY subunit	BA0375	BA0375	DNA topoisomerase III {UniProtKB/TrEMBL:Q81Z97}	[TP0208-TP0394 (0.8044664)]
COG0201	COG0550	BA2734	BA2734	Preprotein translocase, SecY subunit	BA3971	BA3971	DNA topoisomerase I {UniProtKB/TrEMBL:Q81WK2}	[TP0208-TP0394 (0.8044664)]
COG0201	COG0550	BA0130	BA0130	Preprotein translocase, SecY subunit	BA1905	BA1905	DNA topoisomerase III {UniProtKB/TrEMBL:Q81RY0}	[TP0208-TP0394 (0.8044664)]
COG0201	COG0550	BA2734	BA2734	Preprotein translocase, SecY subunit	BA0375	BA0375	DNA topoisomerase III {UniProtKB/TrEMBL:Q81Z97}	[TP0208-TP0394 (0.8044664)]
COG0693	COG1922	BA1648	BA1648	ThiJ/pfpI family protein	BA5669	BA5669	Glycosyl transferase, WecB/TagA/CpsF family	[TP0445-TP0275 (0.6010877)]
COG0693	COG1922	BA3715	BA3715	ThiJ/pfpI family protein	BA2868	BA2868	Glycosyl transferase, WecB/TagA/CpsF family	[TP0445-TP0275 (0.6010877)]
COG0693	COG1922	BA4720	BA4720	ThiJ/pfpI family protein	BA2868	BA2868	Glycosyl transferase, WecB/TagA/CpsF family	[TP0445-TP0275 (0.6010877)]
COG0693	COG1922	BA2657	BA2657	ThiJ/pfpI family protein	BA2868	BA2868	Glycosyl transferase, WecB/TagA/CpsF family	[TP0445-TP0275 (0.6010877)]
COG0693	COG1922	BA3192	BA3192	ThiJ/pfpI family protein	BA5669	BA5669	Glycosyl transferase, WecB/TagA/CpsF family	[TP0445-TP0275 (0.6010877)]
COG0693	COG1922	BA4720	BA4720	ThiJ/pfpI family protein	BA5669	BA5669	Glycosyl transferase, WecB/TagA/CpsF family	[TP0445-TP0275 (0.6010877)]
COG0693	COG1922	BA1648	BA1648	ThiJ/pfpI family protein	BA2868	BA2868	Glycosyl transferase, WecB/TagA/CpsF family	[TP0445-TP0275 (0.6010877)]
COG0693	COG1922	BA0842	BA0842	ThiJ/pfpI family protein	BA2868	BA2868	Glycosyl transferase, WecB/TagA/CpsF family	[TP0445-TP0275 (0.6010877)]
COG0693	COG1922	BA3192	BA3192	ThiJ/pfpI family protein	BA2868	BA2868	Glycosyl transferase, WecB/TagA/CpsF family	[TP0445-TP0275 (0.6010877)]
COG0693	COG1922	BA0842	BA0842	ThiJ/pfpI family protein	BA5669	BA5669	Glycosyl transferase, WecB/TagA/CpsF family	[TP0445-TP0275 (0.6010877)]
COG0693	COG1922	BA4722	BA4722	ThiJ/pfpI family protein	BA5669	BA5669	Glycosyl transferase, WecB/TagA/CpsF family	[TP0445-TP0275 (0.6010877)]
COG0693	COG1922	BA4722	BA4722	ThiJ/pfpI family protein	BA2868	BA2868	Glycosyl transferase, WecB/TagA/CpsF family	[TP0445-TP0275 (0.6010877)]
COG0693	COG1922	BA2657	BA2657	ThiJ/pfpI family protein	BA5669	BA5669	Glycosyl transferase, WecB/TagA/CpsF family	[TP0445-TP0275 (0.6010877)]
COG0693	COG1922	BA3715	BA3715	ThiJ/pfpI family protein	BA5669	BA5669	Glycosyl transferase, WecB/TagA/CpsF family	[TP0445-TP0275 (0.6010877)]
COG0768	COG2812	BA4054	BA4054	Sporulation specific penicillin-binding protein	BA0019	BA0019	DNA polymerase III, gamma and tau subunits	[TP0500-TP1005 (0.655462)]
COG0768	COG2812	BA2504	BA2504	Penicillin-binding protein	BA0019	BA0019	DNA polymerase III, gamma and tau subunits	[TP0500-TP1005 (0.655462)]
COG0768	COG2812	BA4606	BA4606	Penicillin-binding protein	BA0019	BA0019	DNA polymerase III, gamma and tau subunits	[TP0500-TP1005 (0.655462)]
COG0768	COG2812	BA4497	BA4497	Penicillin-binding protein	BA0019	BA0019	DNA polymerase III, gamma and tau subunits	[TP0500-TP1005 (0.655462)]
COG0768	COG2812	BA2637	BA2637	Penicillin-binding protein	BA0019	BA0019	DNA polymerase III, gamma and tau subunits	[TP0500-TP1005 (0.655462)]
COG0768	COG2812	BA2238	BA2238	Penicillin-binding protein 3	BA0019	BA0019	DNA polymerase III, gamma and tau subunits	[TP0500-TP1005 (0.655462)]
COG0768	COG2812	BA4055	BA4055	Penicillin-binding protein	BA0019	BA0019	DNA polymerase III, gamma and tau subunits	[TP0500-TP1005 (0.655462)]
COG0768	COG2812	BA2648	BA2648	Penicillin-binding protein	BA0019	BA0019	DNA polymerase III, gamma and tau subunits	[TP0500-TP1005 (0.655462)]
COG0051	COG0693	BA0109	rpsJ	30S ribosomal protein S10	BA4720	BA4720	ThiJ/pfpI family protein	[TP0188-TP0445 (0.6307204)]
COG0051	COG0693	BA0109	rpsJ	30S ribosomal protein S10	BA4722	BA4722	ThiJ/pfpI family protein	[TP0188-TP0445 (0.6307204)]
COG0051	COG0693	BA0109	rpsJ	30S ribosomal protein S10	BA3715	BA3715	ThiJ/pfpI family protein	[TP0188-TP0445 (0.6307204)]
COG0051	COG0693	BA0109	rpsJ	30S ribosomal protein S10	BA3192	BA3192	ThiJ/pfpI family protein	[TP0188-TP0445 (0.6307204)]
COG0051	COG0693	BA0109	rpsJ	30S ribosomal protein S10	BA0842	BA0842	ThiJ/pfpI family protein	[TP0188-TP0445 (0.6307204)]
COG0051	COG0693	BA0109	rpsJ	30S ribosomal protein S10	BA1648	BA1648	ThiJ/pfpI family protein	[TP0188-TP0445 (0.6307204)]
COG0051	COG0693	BA0109	rpsJ	30S ribosomal protein S10	BA2657	BA2657	ThiJ/pfpI family protein	[TP0188-TP0445 (0.6307204)]
COG0090	COG0223	BA0113	rplB	50S ribosomal protein L2	BA4004	fmt	Methionyl-tRNA formyltransferase (EC 2.1.2.9)	[TP0192-TP0756 (0.8610547)]
COG0632	COG2255	BA4651	ruvA	Holliday junction DNA ATP-dependent helicase ruvA (EC 3.6.1.-)	BA4650	ruvB	Holliday junction ATP-dependent DNA helicase ruvB (EC 3.6.1.-)	[TP0543-TP0162 (0.9659884)]
COG0125	COG0586	BA0027	tmk	Thymidylate kinase {UniProtKB/Swiss-Prot:Q81W11}	BA0810	BA0810	DedA family protein {UniProtKB/TrEMBL:Q81UQ3}	[TP0354-TP0779 (0.67954355)]
COG0125	COG0586	BA0027	tmk	Thymidylate kinase {UniProtKB/Swiss-Prot:Q81W11}	BA5272	BA5272	DedA protein {UniProtKB/TrEMBL:Q81XG5}	[TP0354-TP0779 (0.67954355)]
COG0125	COG0586	BA0027	tmk	Thymidylate kinase {UniProtKB/Swiss-Prot:Q81W11}	BA2048	BA2048	DedA family protein {UniProtKB/TrEMBL:Q81RJ6}	[TP0354-TP0779 (0.67954355)]
COG0125	COG0586	BA0027	tmk	Thymidylate kinase {UniProtKB/Swiss-Prot:Q81W11}	BA5082	BA5082	DedA family protein {UniProtKB/TrEMBL:Q81KB9}	[TP0354-TP0779 (0.67954355)]
COG0125	COG0586	BA0027	tmk	Thymidylate kinase {UniProtKB/Swiss-Prot:Q81W11}	BA0415	BA0415	DedA family protein {UniProtKB/TrEMBL:Q81Z58}	[TP0354-TP0779 (0.67954355)]
COG0125	COG0586	BA0027	tmk	Thymidylate kinase {UniProtKB/Swiss-Prot:Q81W11}	BA2842	BA2842	DedA family protein {UniProtKB/TrEMBL:Q81PG4}	[TP0354-TP0779 (0.67954355)]
COG0257	COG0577	BA0134	BA0134	50S ribosomal protein L36	BA4996	BA4996	ABC transporter, permease protein, putative	[TP0209-TP0962 (0.5903608)]
COG0257	COG0577	BA0134	BA0134	50S ribosomal protein L36	BA5090	BA5090	Permease, putative {UniProtKB/TrEMBL:Q81KB2}	[TP0209-TP0962 (0.5903608)]
COG0257	COG0577	BA0134	BA0134	50S ribosomal protein L36	BA4667	BA4667	ABC transporter, permease protein	[TP0209-TP0962 (0.5903608)]
COG0257	COG0577	BA0134	BA0134	50S ribosomal protein L36	BA5495	BA5495	ABC transporter, permease protein	[TP0209-TP0962 (0.5903608)]
COG0257	COG0577	BA0134	BA0134	50S ribosomal protein L36	BA2390	BA2390	ABC transporter, permease protein, putative	[TP0209-TP0962 (0.5903608)]
COG0257	COG0577	BA0134	BA0134	50S ribosomal protein L36	BA3405	BA3405	ABC transporter, permease protein	[TP0209-TP0962 (0.5903608)]
COG0257	COG0577	BA0134	BA0134	50S ribosomal protein L36	BA5084	BA5084	ABC transporter, permease protein	[TP0209-TP0962 (0.5903608)]
COG0257	COG0577	BA0134	BA0134	50S ribosomal protein L36	BA4668	BA4668	ABC transporter, permease protein	[TP0209-TP0962 (0.5903608)]
COG0257	COG0577	BA0134	BA0134	50S ribosomal protein L36	BA0797	BA0797	ABC transporter, permease protein, putative	[TP0209-TP0962 (0.5903608)]
COG0257	COG0577	BA0134	BA0134	50S ribosomal protein L36	BA3256	BA3256	ABC transporter, permease protein, putative	[TP0209-TP0962 (0.5903608)]
COG0457	COG1653	BA3284	BA3284	TPR domain protein {UniProtKB/TrEMBL:Q81NC6}	BA0569	BA0569	Glycerol-3-phosphate ABC transporter,	[TP0067-TP0074 (0.6656524)]
COG0457	COG1653	BA1163	BA1163	DNA-binding protein {UniProtKB/TrEMBL:Q81TU5}	BA0569	BA0569	Glycerol-3-phosphate ABC transporter,	[TP0067-TP0074 (0.6656524)]
COG0457	COG1653	BA5388	BA5388	TPR domain protein {UniProtKB/TrEMBL:Q81X55}	BA0569	BA0569	Glycerol-3-phosphate ABC transporter,	[TP0067-TP0074 (0.6656524)]
COG0457	COG1653	BA0597	BA0597	Transcriptional regulator/TPR domain protein	BA0569	BA0569	Glycerol-3-phosphate ABC transporter,	[TP0067-TP0074 (0.6656524)]
COG0457	COG1653	BA3417	BA3417	TPR domain protein {UniProtKB/TrEMBL:Q81N02}	BA0569	BA0569	Glycerol-3-phosphate ABC transporter,	[TP0067-TP0074 (0.6656524)]
COG0457	COG1653	BA4624	BA4624	TPR domain protein {UniProtKB/TrEMBL:Q81LJ3}	BA0569	BA0569	Glycerol-3-phosphate ABC transporter,	[TP0067-TP0074 (0.6656524)]
COG0457	COG1653	BA2522	BA2522	Hypothetical protein {UniProtKB/TrEMBL:Q81QB0}	BA0569	BA0569	Glycerol-3-phosphate ABC transporter,	[TP0067-TP0074 (0.6656524)]
COG0457	COG1653	BA3760	BA3760	Prophage LambdaBa01, TPR domain protein, putative	BA0569	BA0569	Glycerol-3-phosphate ABC transporter,	[TP0067-TP0074 (0.6656524)]
COG0457	COG1653	BA2928	BA2928	TPR domain protein {UniProtKB/TrEMBL:Q81P88}	BA0569	BA0569	Glycerol-3-phosphate ABC transporter,	[TP0067-TP0074 (0.6656524)]
COG0457	COG1653	BA1541	BA1541	TPR domain protein {UniProtKB/TrEMBL:Q81SV4}	BA0569	BA0569	Glycerol-3-phosphate ABC transporter,	[TP0067-TP0074 (0.6656524)]
COG0457	COG1653	BA1017	BA1017	TPR domain protein {UniProtKB/TrEMBL:Q81U67}	BA0569	BA0569	Glycerol-3-phosphate ABC transporter,	[TP0067-TP0074 (0.6656524)]
COG1291	COG1684	BA1658	BA1658	Chemotaxis protein MotA, putative	BA1714	BA1714	Flagellar biosynthetic protein FliR	[TP0725-TP0716 (0.9601814)]
COG1291	COG1684	BA4748	BA4748	Chemotaxis protein MotA	BA1714	BA1714	Flagellar biosynthetic protein FliR	[TP0725-TP0716 (0.9601814)]
COG0222	COG0802	BA0100	rplL	50S ribosomal protein L7/L12	BA0258	BA0258	Hypothetical protein {UniProtKB/TrEMBL:Q81VF0}	[TP0240-TP0875 (0.8481433)]
COG0495	COG1214	BA4991	leuS	Leucyl-tRNA synthetase (EC 6.1.1.4) (Leucine--tRNA ligase) (LeuRS)	BA0259	BA0259	Hypothetical protein {UniProtKB/TrEMBL:Q81VE9}	[TP0586-TP0876 (0.5571989)]
COG0192	COG0592	BA5017	metK	S-adenosylmethionine synthetase (EC 2.5.1.6) (Methionine adenosyltransferase) (AdoMet synthetase) (MAT)	BA0002	BA0002	DNA polymerase III, beta subunit	[TP0794-TP0002 (0.8412751)]
COG0192	COG0592	BA5017	metK	S-adenosylmethionine synthetase (EC 2.5.1.6) (Methionine adenosyltransferase) (AdoMet synthetase) (MAT)	BA2684	BA2684	DNA polymerase III, beta subunit	[TP0794-TP0002 (0.8412751)]
COG0125	COG0457	BA0027	tmk	Thymidylate kinase {UniProtKB/Swiss-Prot:Q81W11}	BA2522	BA2522	Hypothetical protein {UniProtKB/TrEMBL:Q81QB0}	[TP0354-TP0648 (0.5206915)]
COG0125	COG0457	BA0027	tmk	Thymidylate kinase {UniProtKB/Swiss-Prot:Q81W11}	BA1163	BA1163	DNA-binding protein {UniProtKB/TrEMBL:Q81TU5}	[TP0354-TP0648 (0.5206915)]
COG0125	COG0457	BA0027	tmk	Thymidylate kinase {UniProtKB/Swiss-Prot:Q81W11}	BA1017	BA1017	TPR domain protein {UniProtKB/TrEMBL:Q81U67}	[TP0354-TP0648 (0.5206915)]
COG0125	COG0457	BA0027	tmk	Thymidylate kinase {UniProtKB/Swiss-Prot:Q81W11}	BA3417	BA3417	TPR domain protein {UniProtKB/TrEMBL:Q81N02}	[TP0354-TP0648 (0.5206915)]
COG0125	COG0457	BA0027	tmk	Thymidylate kinase {UniProtKB/Swiss-Prot:Q81W11}	BA5388	BA5388	TPR domain protein {UniProtKB/TrEMBL:Q81X55}	[TP0354-TP0648 (0.5206915)]
COG0125	COG0457	BA0027	tmk	Thymidylate kinase {UniProtKB/Swiss-Prot:Q81W11}	BA3284	BA3284	TPR domain protein {UniProtKB/TrEMBL:Q81NC6}	[TP0354-TP0648 (0.5206915)]
COG0125	COG0457	BA0027	tmk	Thymidylate kinase {UniProtKB/Swiss-Prot:Q81W11}	BA0597	BA0597	Transcriptional regulator/TPR domain protein	[TP0354-TP0648 (0.5206915)]
COG0125	COG0457	BA0027	tmk	Thymidylate kinase {UniProtKB/Swiss-Prot:Q81W11}	BA3760	BA3760	Prophage LambdaBa01, TPR domain protein, putative	[TP0354-TP0648 (0.5206915)]
COG0125	COG0457	BA0027	tmk	Thymidylate kinase {UniProtKB/Swiss-Prot:Q81W11}	BA4624	BA4624	TPR domain protein {UniProtKB/TrEMBL:Q81LJ3}	[TP0354-TP0648 (0.5206915)]
COG0125	COG0457	BA0027	tmk	Thymidylate kinase {UniProtKB/Swiss-Prot:Q81W11}	BA2928	BA2928	TPR domain protein {UniProtKB/TrEMBL:Q81P88}	[TP0354-TP0648 (0.5206915)]
COG0125	COG0457	BA0027	tmk	Thymidylate kinase {UniProtKB/Swiss-Prot:Q81W11}	BA1541	BA1541	TPR domain protein {UniProtKB/TrEMBL:Q81SV4}	[TP0354-TP0648 (0.5206915)]
COG0860	COG1396	BA2446	BA2446	N-acetylmuramoyl-L-alanine amidase, family 3	BA4740	BA4740	DNA-binding protein {UniProtKB/TrEMBL:Q81L88}	[TP0247-TP0461 (0.8100859)]
COG0860	COG1396	BA0146	BA0146	Germination-specific N-acetylmuramoyl-L-alanine	BA0432	BA0432	Prophage LambdaBa04, DNA-binding protein	[TP0247-TP0461 (0.8100859)]
COG0860	COG1396	BA0146	BA0146	Germination-specific N-acetylmuramoyl-L-alanine	BA4590	BA4590	DNA-binding protein {UniProtKB/TrEMBL:Q81LM6}	[TP0247-TP0461 (0.8100859)]
COG0860	COG1396	BA0146	BA0146	Germination-specific N-acetylmuramoyl-L-alanine	BA4740	BA4740	DNA-binding protein {UniProtKB/TrEMBL:Q81L88}	[TP0247-TP0461 (0.8100859)]
COG0860	COG1396	BA2446	BA2446	N-acetylmuramoyl-L-alanine amidase, family 3	BA3138	BA3138	Transcriptional regulator AnsR	[TP0247-TP0461 (0.8100859)]
COG0860	COG1396	BA0146	BA0146	Germination-specific N-acetylmuramoyl-L-alanine	BA2414	BA2414	DNA-binding protein {UniProtKB/TrEMBL:Q81QL0}	[TP0247-TP0461 (0.8100859)]
COG0860	COG1396	BA2446	BA2446	N-acetylmuramoyl-L-alanine amidase, family 3	BA2448	BA2448	DNA-binding protein {UniProtKB/TrEMBL:Q81QH7}	[TP0247-TP0461 (0.8100859)]
COG0860	COG1396	BA2446	BA2446	N-acetylmuramoyl-L-alanine amidase, family 3	BA2414	BA2414	DNA-binding protein {UniProtKB/TrEMBL:Q81QL0}	[TP0247-TP0461 (0.8100859)]
COG0860	COG1396	BA2446	BA2446	N-acetylmuramoyl-L-alanine amidase, family 3	BA0074	BA0074	DNA-binding protein {UniProtKB/TrEMBL:Q81VW5}	[TP0247-TP0461 (0.8100859)]
COG0860	COG1396	BA2446	BA2446	N-acetylmuramoyl-L-alanine amidase, family 3	BA4590	BA4590	DNA-binding protein {UniProtKB/TrEMBL:Q81LM6}	[TP0247-TP0461 (0.8100859)]
COG0860	COG1396	BA2446	BA2446	N-acetylmuramoyl-L-alanine amidase, family 3	BA3829	BA3829	Hypothetical protein {UniProtKB/TrEMBL:Q81XT9}	[TP0247-TP0461 (0.8100859)]
COG0860	COG1396	BA0146	BA0146	Germination-specific N-acetylmuramoyl-L-alanine	BA1022	BA1022	DNA-binding protein {UniProtKB/TrEMBL:Q81U62}	[TP0247-TP0461 (0.8100859)]
COG0860	COG1396	BA0146	BA0146	Germination-specific N-acetylmuramoyl-L-alanine	BA0074	BA0074	DNA-binding protein {UniProtKB/TrEMBL:Q81VW5}	[TP0247-TP0461 (0.8100859)]
COG0860	COG1396	BA0146	BA0146	Germination-specific N-acetylmuramoyl-L-alanine	BA3829	BA3829	Hypothetical protein {UniProtKB/TrEMBL:Q81XT9}	[TP0247-TP0461 (0.8100859)]
COG0860	COG1396	BA0146	BA0146	Germination-specific N-acetylmuramoyl-L-alanine	BA1781	BA1781	DNA-binding protein {UniProtKB/TrEMBL:Q81S88}	[TP0247-TP0461 (0.8100859)]
COG0860	COG1396	BA0146	BA0146	Germination-specific N-acetylmuramoyl-L-alanine	BA1292	BA1292	Transcriptional regulator SinR	[TP0247-TP0461 (0.8100859)]
COG0860	COG1396	BA2446	BA2446	N-acetylmuramoyl-L-alanine amidase, family 3	BA1022	BA1022	DNA-binding protein {UniProtKB/TrEMBL:Q81U62}	[TP0247-TP0461 (0.8100859)]
COG0860	COG1396	BA2446	BA2446	N-acetylmuramoyl-L-alanine amidase, family 3	BA1292	BA1292	Transcriptional regulator SinR	[TP0247-TP0461 (0.8100859)]
COG0860	COG1396	BA2446	BA2446	N-acetylmuramoyl-L-alanine amidase, family 3	BA1781	BA1781	DNA-binding protein {UniProtKB/TrEMBL:Q81S88}	[TP0247-TP0461 (0.8100859)]
COG0860	COG1396	BA2446	BA2446	N-acetylmuramoyl-L-alanine amidase, family 3	BA0432	BA0432	Prophage LambdaBa04, DNA-binding protein	[TP0247-TP0461 (0.8100859)]
COG0860	COG1396	BA0146	BA0146	Germination-specific N-acetylmuramoyl-L-alanine	BA2448	BA2448	DNA-binding protein {UniProtKB/TrEMBL:Q81QH7}	[TP0247-TP0461 (0.8100859)]
COG0860	COG1396	BA0146	BA0146	Germination-specific N-acetylmuramoyl-L-alanine	BA3138	BA3138	Transcriptional regulator AnsR	[TP0247-TP0461 (0.8100859)]
COG0265	COG0333	BA5710	BA5710	Serine protease {UniProtKB/TrEMBL:Q81JJ5}	BA4062	rpmF	50S ribosomal protein L32	[TP0773-TP0807 (0.5060325)]
COG0265	COG0333	BA3660	BA3660	Serine protease {UniProtKB/TrEMBL:Q81Y95}	BA4062	rpmF	50S ribosomal protein L32	[TP0773-TP0807 (0.5060325)]
COG0265	COG0333	BA5412	BA5412	Membrane protein, putative	BA4062	rpmF	50S ribosomal protein L32	[TP0773-TP0807 (0.5060325)]
COG0802	COG0860	BA0258	BA0258	Hypothetical protein {UniProtKB/TrEMBL:Q81VF0}	BA0146	BA0146	Germination-specific N-acetylmuramoyl-L-alanine	[TP0875-TP0247 (0.90700364)]
COG0802	COG0860	BA0258	BA0258	Hypothetical protein {UniProtKB/TrEMBL:Q81VF0}	BA2446	BA2446	N-acetylmuramoyl-L-alanine amidase, family 3	[TP0875-TP0247 (0.90700364)]
COG0265	COG1774	BA5710	BA5710	Serine protease {UniProtKB/TrEMBL:Q81JJ5}	BA0029	BA0029	Hypothetical protein {UniProtKB/TrEMBL:Q81W09}	[TP0773-TP0046 (0.558835)]
COG0265	COG1774	BA3660	BA3660	Serine protease {UniProtKB/TrEMBL:Q81Y95}	BA0029	BA0029	Hypothetical protein {UniProtKB/TrEMBL:Q81W09}	[TP0773-TP0046 (0.558835)]
COG0265	COG1774	BA5412	BA5412	Membrane protein, putative	BA0029	BA0029	Hypothetical protein {UniProtKB/TrEMBL:Q81W09}	[TP0773-TP0046 (0.558835)]
COG0495	COG0761	BA4991	leuS	Leucyl-tRNA synthetase (EC 6.1.1.4) (Leucine--tRNA ligase) (LeuRS)	BA4511	ispH	4-hydroxy-3-methylbut-2-enyl diphosphate reductase (EC 1.17.1.2)	[TP0586-TP0547 (0.63095015)]
COG1536	COG1677	BA1679	BA1679	Flagellar motor switch protein FliG	BA1676	BA1676	Flagellar hook-basal body complex protein FliE,	[TP0026-TP0398 (0.81876683)]
COG0820	COG2812	BA4002	BA4002	Hypothetical protein {UniProtKB/TrEMBL:Q81WH4}	BA0019	BA0019	DNA polymerase III, gamma and tau subunits	[TP0068-TP1005 (0.60435057)]
COG0771	COG1815	BA4051	murD	UDP-N-acetylmuramoylalanine--D-glutamate ligase (EC 6.3.2.9) (UDP-N- acetylmuramoyl-L-alanyl-D-glutamate synthetase) (D-glutamic acid- adding enzyme)	BA1674	BA1674	Flagellar basal-body rod protein FlgB	[TP0903-TP0396 (0.6336193)]
COG0272	COG1396	BA0306	BA0306	DNA ligase, NAD-dependent	BA1781	BA1781	DNA-binding protein {UniProtKB/TrEMBL:Q81S88}	[TP0634-TP0461 (0.7134334)]
COG0272	COG1396	BA0306	BA0306	DNA ligase, NAD-dependent	BA2414	BA2414	DNA-binding protein {UniProtKB/TrEMBL:Q81QL0}	[TP0634-TP0461 (0.7134334)]
COG0272	COG1396	BA0306	BA0306	DNA ligase, NAD-dependent	BA0074	BA0074	DNA-binding protein {UniProtKB/TrEMBL:Q81VW5}	[TP0634-TP0461 (0.7134334)]
COG0272	COG1396	BA0306	BA0306	DNA ligase, NAD-dependent	BA3829	BA3829	Hypothetical protein {UniProtKB/TrEMBL:Q81XT9}	[TP0634-TP0461 (0.7134334)]
COG0272	COG1396	BA0306	BA0306	DNA ligase, NAD-dependent	BA3138	BA3138	Transcriptional regulator AnsR	[TP0634-TP0461 (0.7134334)]
COG0272	COG1396	BA0306	BA0306	DNA ligase, NAD-dependent	BA1292	BA1292	Transcriptional regulator SinR	[TP0634-TP0461 (0.7134334)]
COG0272	COG1396	BA0306	BA0306	DNA ligase, NAD-dependent	BA1022	BA1022	DNA-binding protein {UniProtKB/TrEMBL:Q81U62}	[TP0634-TP0461 (0.7134334)]
COG0272	COG1396	BA0306	BA0306	DNA ligase, NAD-dependent	BA4740	BA4740	DNA-binding protein {UniProtKB/TrEMBL:Q81L88}	[TP0634-TP0461 (0.7134334)]
COG0272	COG1396	BA0306	BA0306	DNA ligase, NAD-dependent	BA0432	BA0432	Prophage LambdaBa04, DNA-binding protein	[TP0634-TP0461 (0.7134334)]
COG0272	COG1396	BA0306	BA0306	DNA ligase, NAD-dependent	BA4590	BA4590	DNA-binding protein {UniProtKB/TrEMBL:Q81LM6}	[TP0634-TP0461 (0.7134334)]
COG0272	COG1396	BA0306	BA0306	DNA ligase, NAD-dependent	BA2448	BA2448	DNA-binding protein {UniProtKB/TrEMBL:Q81QH7}	[TP0634-TP0461 (0.7134334)]
COG1509	COG1509	BA2300	BA2300	L-lysine 2,3-aminomutase	BA2300	BA2300	L-lysine 2,3-aminomutase	[TP0121-TP0121 (0.7367639)]
COG0577	COG0845	BA4667	BA4667	ABC transporter, permease protein	BA5497	BA5497	Efflux transporter, RND family, MFP subunit	[TP0963-TP0965 (0.93032813)]
COG0577	COG0845	BA0797	BA0797	ABC transporter, permease protein, putative	BA5497	BA5497	Efflux transporter, RND family, MFP subunit	[TP0963-TP0965 (0.93032813)]
COG0577	COG0845	BA2390	BA2390	ABC transporter, permease protein, putative	BA0799	BA0799	Hypothetical protein {UniProtKB/TrEMBL:Q81UR3}	[TP0963-TP0965 (0.93032813)]
COG0577	COG0845	BA4996	BA4996	ABC transporter, permease protein, putative	BA5497	BA5497	Efflux transporter, RND family, MFP subunit	[TP0963-TP0965 (0.93032813)]
COG0577	COG0845	BA2390	BA2390	ABC transporter, permease protein, putative	BA5497	BA5497	Efflux transporter, RND family, MFP subunit	[TP0963-TP0965 (0.93032813)]
COG0577	COG0845	BA3405	BA3405	ABC transporter, permease protein	BA0799	BA0799	Hypothetical protein {UniProtKB/TrEMBL:Q81UR3}	[TP0963-TP0965 (0.93032813)]
COG0577	COG0845	BA5090	BA5090	Permease, putative {UniProtKB/TrEMBL:Q81KB2}	BA5497	BA5497	Efflux transporter, RND family, MFP subunit	[TP0963-TP0965 (0.93032813)]
COG0577	COG0845	BA5495	BA5495	ABC transporter, permease protein	BA5497	BA5497	Efflux transporter, RND family, MFP subunit	[TP0963-TP0965 (0.93032813)]
COG0577	COG0845	BA5495	BA5495	ABC transporter, permease protein	BA0799	BA0799	Hypothetical protein {UniProtKB/TrEMBL:Q81UR3}	[TP0963-TP0965 (0.93032813)]
COG0577	COG0845	BA4668	BA4668	ABC transporter, permease protein	BA0799	BA0799	Hypothetical protein {UniProtKB/TrEMBL:Q81UR3}	[TP0963-TP0965 (0.93032813)]
COG0577	COG0845	BA3405	BA3405	ABC transporter, permease protein	BA5497	BA5497	Efflux transporter, RND family, MFP subunit	[TP0963-TP0965 (0.93032813)]
COG0577	COG0845	BA4667	BA4667	ABC transporter, permease protein	BA0799	BA0799	Hypothetical protein {UniProtKB/TrEMBL:Q81UR3}	[TP0963-TP0965 (0.93032813)]
COG0577	COG0845	BA4668	BA4668	ABC transporter, permease protein	BA5497	BA5497	Efflux transporter, RND family, MFP subunit	[TP0963-TP0965 (0.93032813)]
COG0577	COG0845	BA0797	BA0797	ABC transporter, permease protein, putative	BA0799	BA0799	Hypothetical protein {UniProtKB/TrEMBL:Q81UR3}	[TP0963-TP0965 (0.93032813)]
COG0577	COG0845	BA5084	BA5084	ABC transporter, permease protein	BA0799	BA0799	Hypothetical protein {UniProtKB/TrEMBL:Q81UR3}	[TP0963-TP0965 (0.93032813)]
COG0577	COG0845	BA4996	BA4996	ABC transporter, permease protein, putative	BA0799	BA0799	Hypothetical protein {UniProtKB/TrEMBL:Q81UR3}	[TP0963-TP0965 (0.93032813)]
COG0577	COG0845	BA3256	BA3256	ABC transporter, permease protein, putative	BA0799	BA0799	Hypothetical protein {UniProtKB/TrEMBL:Q81UR3}	[TP0963-TP0965 (0.93032813)]
COG0577	COG0845	BA5084	BA5084	ABC transporter, permease protein	BA5497	BA5497	Efflux transporter, RND family, MFP subunit	[TP0963-TP0965 (0.93032813)]
COG0577	COG0845	BA5090	BA5090	Permease, putative {UniProtKB/TrEMBL:Q81KB2}	BA0799	BA0799	Hypothetical protein {UniProtKB/TrEMBL:Q81UR3}	[TP0963-TP0965 (0.93032813)]
COG0577	COG0845	BA3256	BA3256	ABC transporter, permease protein, putative	BA5497	BA5497	Efflux transporter, RND family, MFP subunit	[TP0963-TP0965 (0.93032813)]
COG0333	COG1077	BA4062	rpmF	50S ribosomal protein L32	BA5520	BA5520	Mbl protein {UniProtKB/TrEMBL:Q81K21}	[TP0807-TP0497 (0.61855906)]
COG0333	COG1077	BA4062	rpmF	50S ribosomal protein L32	BA4684	BA4684	Rod shape-determining protein MreB	[TP0807-TP0497 (0.61855906)]
COG0234	COG1200	BA0266	groS	10 kDa chaperonin (Protein Cpn10) (groES protein)	BA3993	BA3993	ATP-dependent DNA helicase RecG	[TP1013-TP0687 (0.84594196)]
COG1121	COG1345	BA4505	BA4505	Cation ABC transporter, ATP-binding protein,	BA1671	BA1671	Flagellar hook-associated FliD, putative	[TP0035-TP0872 (0.6931363)]
COG1121	COG1345	BA3191	BA3191	ABC transporter, ATP-binding protein	BA1671	BA1671	Flagellar hook-associated FliD, putative	[TP0035-TP0872 (0.6931363)]
COG1671	COG2812	BA3063	BA_3063	UPF0178 protein BA_3063/GBAA3063/BAS2849	BA0019	BA0019	DNA polymerase III, gamma and tau subunits	[TP0845-TP1005 (0.5704539)]
COG0257	COG1253	BA0134	BA0134	50S ribosomal protein L36	BA2288	BA2288	CBS domain protein {UniProtKB/TrEMBL:Q81QX7}	[TP0209-TP0027 (0.74441797)]
COG0257	COG1253	BA0134	BA0134	50S ribosomal protein L36	BA2059	BA2059	CBS domain protein {UniProtKB/TrEMBL:Q81RI6}	[TP0209-TP0027 (0.74441797)]
COG0257	COG1253	BA0134	BA0134	50S ribosomal protein L36	BA0608	BA0608	CBS domain protein {UniProtKB/TrEMBL:Q81V91}	[TP0209-TP0027 (0.74441797)]
COG0257	COG1253	BA0134	BA0134	50S ribosomal protein L36	BA3422	BA3422	CBS domain protein {UniProtKB/TrEMBL:Q81MZ7}	[TP0209-TP0027 (0.74441797)]
COG0608	COG2206	BA4639	BA4639	Single-stranded-DNA-specific exonuclease RecJ	BA0975	BA0975	HD domain protein {UniProtKB/TrEMBL:Q81UA6}	[TP0704-TP0912 (0.7469796)]
COG0060	COG0681	BA4034	ileS1	Isoleucyl-tRNA synthetase 1 (EC 6.1.1.5) (Isoleucine--tRNA ligase 1) (IleRS 1)	BA3086	BA3086	Signal peptidase I {UniProtKB/TrEMBL:Q81NT8}	[TP0452-TP0185 (0.79878455)]
COG0060	COG0681	BA2181	ileS2	Isoleucyl-tRNA synthetase 2 (EC 6.1.1.5) (Isoleucine--tRNA ligase 2) (IleRS 2)	BA3977	BA3977	Signal peptidase I {UniProtKB/TrEMBL:Q81WJ7}	[TP0452-TP0185 (0.79878455)]
COG0060	COG0681	BA2181	ileS2	Isoleucyl-tRNA synthetase 2 (EC 6.1.1.5) (Isoleucine--tRNA ligase 2) (IleRS 2)	BA3099	BA3099	Signal peptidase I {UniProtKB/TrEMBL:Q81NS6}	[TP0452-TP0185 (0.79878455)]
COG0060	COG0681	BA4034	ileS1	Isoleucyl-tRNA synthetase 1 (EC 6.1.1.5) (Isoleucine--tRNA ligase 1) (IleRS 1)	BA1287	BA1287	Signal peptidase I {UniProtKB/TrEMBL:Q81TI5}	[TP0452-TP0185 (0.79878455)]
COG0060	COG0681	BA2181	ileS2	Isoleucyl-tRNA synthetase 2 (EC 6.1.1.5) (Isoleucine--tRNA ligase 2) (IleRS 2)	BA1287	BA1287	Signal peptidase I {UniProtKB/TrEMBL:Q81TI5}	[TP0452-TP0185 (0.79878455)]
COG0060	COG0681	BA4034	ileS1	Isoleucyl-tRNA synthetase 1 (EC 6.1.1.5) (Isoleucine--tRNA ligase 1) (IleRS 1)	BA3977	BA3977	Signal peptidase I {UniProtKB/TrEMBL:Q81WJ7}	[TP0452-TP0185 (0.79878455)]
COG0060	COG0681	BA4034	ileS1	Isoleucyl-tRNA synthetase 1 (EC 6.1.1.5) (Isoleucine--tRNA ligase 1) (IleRS 1)	BA1140	BA1140	Signal peptidase I {UniProtKB/TrEMBL:Q81TW3}	[TP0452-TP0185 (0.79878455)]
COG0060	COG0681	BA4034	ileS1	Isoleucyl-tRNA synthetase 1 (EC 6.1.1.5) (Isoleucine--tRNA ligase 1) (IleRS 1)	BA3099	BA3099	Signal peptidase I {UniProtKB/TrEMBL:Q81NS6}	[TP0452-TP0185 (0.79878455)]
COG0060	COG0681	BA2181	ileS2	Isoleucyl-tRNA synthetase 2 (EC 6.1.1.5) (Isoleucine--tRNA ligase 2) (IleRS 2)	BA3086	BA3086	Signal peptidase I {UniProtKB/TrEMBL:Q81NT8}	[TP0452-TP0185 (0.79878455)]
COG0060	COG0681	BA2181	ileS2	Isoleucyl-tRNA synthetase 2 (EC 6.1.1.5) (Isoleucine--tRNA ligase 2) (IleRS 2)	BA1140	BA1140	Signal peptidase I {UniProtKB/TrEMBL:Q81TW3}	[TP0452-TP0185 (0.79878455)]
COG1344	COG1815	BA1706	BA1706	Flagellin {UniProtKB/TrEMBL:Q81SF2}	BA1674	BA1674	Flagellar basal-body rod protein FlgB	[TP0870-TP0396 (0.7209834)]
COG0242	COG1879	BA4187	def2	Peptide deformylase 2 (EC 3.5.1.88) (PDF 2) (Polypeptide deformylase 2)	BA0669	BA0669	Ribose ABC transporter, ribose-binding protein	[TP0757-TP0684 (0.80039173)]
COG0242	COG1879	BA4005	def1	Peptide deformylase 1 (EC 3.5.1.88) (PDF 1) (Polypeptide deformylase 1)	BA0669	BA0669	Ribose ABC transporter, ribose-binding protein	[TP0757-TP0684 (0.80039173)]
COG0242	COG1879	BA4187	def2	Peptide deformylase 2 (EC 3.5.1.88) (PDF 2) (Polypeptide deformylase 2)	BA2975	BA2975	Sugar ABC transporter, sugar-binding protein,	[TP0757-TP0684 (0.80039173)]
COG0242	COG1879	BA4005	def1	Peptide deformylase 1 (EC 3.5.1.88) (PDF 1) (Polypeptide deformylase 1)	BA2975	BA2975	Sugar ABC transporter, sugar-binding protein,	[TP0757-TP0684 (0.80039173)]
COG0257	COG1749	BA0134	BA0134	50S ribosomal protein L36	BA1686	BA1686	Flagellar hook protein FlgE, putative	[TP0209-TP0727 (0.6772987)]
COG0652	COG1879	BA4283	BA4283	Peptidyl-prolyl cis-trans isomerase,	BA2975	BA2975	Sugar ABC transporter, sugar-binding protein,	[TP0947-TP0684 (0.5775195)]
COG0652	COG1879	BA4283	BA4283	Peptidyl-prolyl cis-trans isomerase,	BA0669	BA0669	Ribose ABC transporter, ribose-binding protein	[TP0947-TP0684 (0.5775195)]
COG1352	COG1815	BA0995	BA0995	Methyltransferase, CheR family	BA1674	BA1674	Flagellar basal-body rod protein FlgB	[TP0630-TP0396 (0.7590469)]
COG1352	COG1815	BA1665	BA1665	Chemotaxis protein methyltransferase CheR	BA1674	BA1674	Flagellar basal-body rod protein FlgB	[TP0630-TP0396 (0.7590469)]
COG1352	COG1595	BA1665	BA1665	Chemotaxis protein methyltransferase CheR	BA4913	BA4913	RNA polymerase sigma-70 factor, ECF subfamily	[TP0630-TP0092 (0.6191048)]
COG1352	COG1595	BA1665	BA1665	Chemotaxis protein methyltransferase CheR	BA2502	BA2502	RNA polymerase sigma-70 factor, ECF subfamily	[TP0630-TP0092 (0.6191048)]
COG1352	COG1595	BA1665	BA1665	Chemotaxis protein methyltransferase CheR	BA3803	BA3803	Prophage LambdaBa01, positive control factor Xpf,	[TP0630-TP0092 (0.6191048)]
COG1352	COG1595	BA0995	BA0995	Methyltransferase, CheR family	BA2970	BA2970	RNA polymerase sigma-70 factor, ECF subfamily	[TP0630-TP0092 (0.6191048)]
COG1352	COG1595	BA1665	BA1665	Chemotaxis protein methyltransferase CheR	BA2789	BA2789	RNA polymerase sigma-70 factor, ECF subfamily	[TP0630-TP0092 (0.6191048)]
COG1352	COG1595	BA1665	BA1665	Chemotaxis protein methyltransferase CheR	BA1753	BA1753	RNA polymerase sigma-70 factor, ECF subfamily	[TP0630-TP0092 (0.6191048)]
COG1352	COG1595	BA0995	BA0995	Methyltransferase, CheR family	BA1789	BA1789	RNA polymerase sigma-70 factor, ECF subfamily	[TP0630-TP0092 (0.6191048)]
COG1352	COG1595	BA1665	BA1665	Chemotaxis protein methyltransferase CheR	BA3324	BA3324	RNA polymerase sigma-70 factor, ECF subfamily	[TP0630-TP0092 (0.6191048)]
COG1352	COG1595	BA1665	BA1665	Chemotaxis protein methyltransferase CheR	BA2454	BA2454	RNA polymerase sigma-70 factor, ECF subfamily	[TP0630-TP0092 (0.6191048)]
COG1352	COG1595	BA0995	BA0995	Methyltransferase, CheR family	BA3324	BA3324	RNA polymerase sigma-70 factor, ECF subfamily	[TP0630-TP0092 (0.6191048)]
COG1352	COG1595	BA0995	BA0995	Methyltransferase, CheR family	BA1113	BA1113	RNA polymerase sigma-70 factor, ECF subfamily	[TP0630-TP0092 (0.6191048)]
COG1352	COG1595	BA0995	BA0995	Methyltransferase, CheR family	BA3803	BA3803	Prophage LambdaBa01, positive control factor Xpf,	[TP0630-TP0092 (0.6191048)]
COG1352	COG1595	BA0995	BA0995	Methyltransferase, CheR family	BA0093	BA0093	RNA polymerase sigma-30 factor	[TP0630-TP0092 (0.6191048)]
COG1352	COG1595	BA1665	BA1665	Chemotaxis protein methyltransferase CheR	BA1113	BA1113	RNA polymerase sigma-70 factor, ECF subfamily	[TP0630-TP0092 (0.6191048)]
COG1352	COG1595	BA1665	BA1665	Chemotaxis protein methyltransferase CheR	BA0169	BA0169	RNA polymerase sigma-70 factor, ECF subfamily	[TP0630-TP0092 (0.6191048)]
COG1352	COG1595	BA1665	BA1665	Chemotaxis protein methyltransferase CheR	BA1032	BA1032	RNA polymerase sigma-70 factor, ECF subfamily	[TP0630-TP0092 (0.6191048)]
COG1352	COG1595	BA0995	BA0995	Methyltransferase, CheR family	BA2454	BA2454	RNA polymerase sigma-70 factor, ECF subfamily	[TP0630-TP0092 (0.6191048)]
COG1352	COG1595	BA0995	BA0995	Methyltransferase, CheR family	BA2502	BA2502	RNA polymerase sigma-70 factor, ECF subfamily	[TP0630-TP0092 (0.6191048)]
COG1352	COG1595	BA0995	BA0995	Methyltransferase, CheR family	BA0169	BA0169	RNA polymerase sigma-70 factor, ECF subfamily	[TP0630-TP0092 (0.6191048)]
COG1352	COG1595	BA1665	BA1665	Chemotaxis protein methyltransferase CheR	BA0093	BA0093	RNA polymerase sigma-30 factor	[TP0630-TP0092 (0.6191048)]
COG1352	COG1595	BA1665	BA1665	Chemotaxis protein methyltransferase CheR	BA5610	BA5610	RNA polymerase sigma-70 factor, ECF subfamily	[TP0630-TP0092 (0.6191048)]
COG1352	COG1595	BA0995	BA0995	Methyltransferase, CheR family	BA1032	BA1032	RNA polymerase sigma-70 factor, ECF subfamily	[TP0630-TP0092 (0.6191048)]
COG1352	COG1595	BA1665	BA1665	Chemotaxis protein methyltransferase CheR	BA1789	BA1789	RNA polymerase sigma-70 factor, ECF subfamily	[TP0630-TP0092 (0.6191048)]
COG1352	COG1595	BA1665	BA1665	Chemotaxis protein methyltransferase CheR	BA0646	BA0646	RNA polymerase sigma-70 factor, ECF subfamily	[TP0630-TP0092 (0.6191048)]
COG1352	COG1595	BA1665	BA1665	Chemotaxis protein methyltransferase CheR	BA2970	BA2970	RNA polymerase sigma-70 factor, ECF subfamily	[TP0630-TP0092 (0.6191048)]
COG1352	COG1595	BA0995	BA0995	Methyltransferase, CheR family	BA2114	BA2114	RNA polymerase sigma-70 factor, ECF subfamily	[TP0630-TP0092 (0.6191048)]
COG1352	COG1595	BA0995	BA0995	Methyltransferase, CheR family	BA1753	BA1753	RNA polymerase sigma-70 factor, ECF subfamily	[TP0630-TP0092 (0.6191048)]
COG1352	COG1595	BA0995	BA0995	Methyltransferase, CheR family	BA2789	BA2789	RNA polymerase sigma-70 factor, ECF subfamily	[TP0630-TP0092 (0.6191048)]
COG1352	COG1595	BA0995	BA0995	Methyltransferase, CheR family	BA0646	BA0646	RNA polymerase sigma-70 factor, ECF subfamily	[TP0630-TP0092 (0.6191048)]
COG1352	COG1595	BA0995	BA0995	Methyltransferase, CheR family	BA3649	BA3649	RNA polymerase sigma-70 factor, ECF subfamily	[TP0630-TP0092 (0.6191048)]
COG1352	COG1595	BA1665	BA1665	Chemotaxis protein methyltransferase CheR	BA3649	BA3649	RNA polymerase sigma-70 factor, ECF subfamily	[TP0630-TP0092 (0.6191048)]
COG1352	COG1595	BA1665	BA1665	Chemotaxis protein methyltransferase CheR	BA2114	BA2114	RNA polymerase sigma-70 factor, ECF subfamily	[TP0630-TP0092 (0.6191048)]
COG1352	COG1595	BA0995	BA0995	Methyltransferase, CheR family	BA5610	BA5610	RNA polymerase sigma-70 factor, ECF subfamily	[TP0630-TP0092 (0.6191048)]
COG1352	COG1595	BA0995	BA0995	Methyltransferase, CheR family	BA4913	BA4913	RNA polymerase sigma-70 factor, ECF subfamily	[TP0630-TP0092 (0.6191048)]
COG1558	COG1776	BA1675	BA1675	Flagellar basal-body rod protein FlgC	BA1662	BA1662	Flagellar motor switch protein, putative	[TP0397-TP0720 (0.6910892)]
COG1344	COG4786	BA1706	BA1706	Flagellin {UniProtKB/TrEMBL:Q81SF2}	BA1719	BA1719	Flagellar basal-body rod protein, putative	[TP0792-TP0961 (0.7009321), TP0659-TP0961 (0.6018447)]
COG0593	COG1077	BA0001	dnaA	Chromosomal replication initiator protein dnaA	BA5520	BA5520	Mbl protein {UniProtKB/TrEMBL:Q81K21}	[TP0001-TP0497 (0.678435)]
COG0593	COG1077	BA0001	dnaA	Chromosomal replication initiator protein dnaA	BA4684	BA4684	Rod shape-determining protein MreB	[TP0001-TP0497 (0.678435)]
COG0249	COG0357	BA3905	mutS	DNA mismatch repair protein mutS	BA5732	gidB	Methyltransferase gidB (EC 2.1.-.-) (Glucose-inhibited division protein B)	[TP0328-TP0946 (0.7367136)]
COG0465	COG0465	BA0064	BA0064	Cell division protein FtsH	BA0064	BA0064	Cell division protein FtsH	[TP0330-TP0330 (0.73856413)]
COG1558	COG1792	BA1675	BA1675	Flagellar basal-body rod protein FlgC	BA4683	BA4683	Rod shape-determining protein MreC	[TP0397-TP0498 (0.58822864)]
COG0592	COG1344	BA0002	BA0002	DNA polymerase III, beta subunit	BA1706	BA1706	Flagellin {UniProtKB/TrEMBL:Q81SF2}	[TP0002-TP0659 (0.6618167)]
COG0592	COG1344	BA2684	BA2684	DNA polymerase III, beta subunit	BA1706	BA1706	Flagellin {UniProtKB/TrEMBL:Q81SF2}	[TP0002-TP0659 (0.6618167)]
COG0860	COG1192	BA2446	BA2446	N-acetylmuramoyl-L-alanine amidase, family 3	BA5730	BA5730	Sporulation initiation inhibitor protein Soj	[TP0247-TP0272 (0.7527567)]
COG0860	COG1192	BA0146	BA0146	Germination-specific N-acetylmuramoyl-L-alanine	BA5730	BA5730	Sporulation initiation inhibitor protein Soj	[TP0247-TP0272 (0.7527567)]
COG0242	COG0272	BA4187	def2	Peptide deformylase 2 (EC 3.5.1.88) (PDF 2) (Polypeptide deformylase 2)	BA0306	BA0306	DNA ligase, NAD-dependent	[TP0757-TP0634 (0.68197167)]
COG0242	COG0272	BA4005	def1	Peptide deformylase 1 (EC 3.5.1.88) (PDF 1) (Polypeptide deformylase 1)	BA0306	BA0306	DNA ligase, NAD-dependent	[TP0757-TP0634 (0.68197167)]
COG0187	COG0358	BA3657	BA3657	DNA topoisomerase IV, B subunit	BA4516	BA4516	DNA primase {UniProtKB/TrEMBL:Q81LU4}	[TP1006-TP0492 (0.55112576)]
COG0187	COG0358	BA0005	gyrB	DNA gyrase subunit B (EC 5.99.1.3)	BA4516	BA4516	DNA primase {UniProtKB/TrEMBL:Q81LU4}	[TP1006-TP0492 (0.55112576)]
COG0301	COG0514	BA4899	thiI	Probable thiamine biosynthesis protein thiI	BA1505	BA1505	ATP-dependent DNA helicase RecQ	[TP0559-TP0103 (0.6411465)]
COG0301	COG0514	BA4899	thiI	Probable thiamine biosynthesis protein thiI	BA2818	BA2818	ATP-dependent DNA helicase RecQ	[TP0559-TP0103 (0.6411465)]
COG1154	COG2812	BA4400	dxs	1-deoxy-D-xylulose-5-phosphate synthase (EC 2.2.1.7) (1-deoxyxylulose- 5-phosphate synthase) (DXP synthase) (DXPS)	BA0019	BA0019	DNA polymerase III, gamma and tau subunits	[TP0824-TP1005 (0.68180764)]
COG0237	COG0552	BA4828	coaE	Dephospho-CoA kinase (EC 2.7.1.24) (Dephosphocoenzyme A kinase)	BA3985	BA3985	Signal recognition particle-docking protein FtsY	[TP0296-TP0578 (0.7885255)]
COG0080	COG0265	BA0097	rplK	50S ribosomal protein L11	BA3660	BA3660	Serine protease {UniProtKB/TrEMBL:Q81Y95}	[TP0237-TP0773 (0.6164146)]
COG0080	COG0265	BA0097	rplK	50S ribosomal protein L11	BA5412	BA5412	Membrane protein, putative	[TP0237-TP0773 (0.6164146)]
COG0080	COG0265	BA0097	rplK	50S ribosomal protein L11	BA5710	BA5710	Serine protease {UniProtKB/TrEMBL:Q81JJ5}	[TP0237-TP0773 (0.6164146)]
COG2812	COG2812	BA0019	BA0019	DNA polymerase III, gamma and tau subunits	BA0019	BA0019	DNA polymerase III, gamma and tau subunits	[TP1005-TP1005 (0.52391654)]
COG1466	COG1847	BA4548	BA4548	Hypothetical protein {UniProtKB/TrEMBL:Q81LR3}	BA5735	BA5735	Jag protein {UniProtKB/TrEMBL:Q81JH2}	[TP0588-TP0948 (0.74372905)]
COG0223	COG0234	BA4004	fmt	Methionyl-tRNA formyltransferase (EC 2.1.2.9)	BA0266	groS	10 kDa chaperonin (Protein Cpn10) (groES protein)	[TP0756-TP1013 (0.64276713)]
COG0036	COG1653	BA3998	BA3998	Ribulose-phosphate 3-epimerase	BA0569	BA0569	Glycerol-3-phosphate ABC transporter,	[TP0945-TP0074 (0.654426)]
COG0357	COG0459	BA5732	gidB	Methyltransferase gidB (EC 2.1.-.-) (Glucose-inhibited division protein B)	BA0267	groL	60 kDa chaperonin (Protein Cpn60) (groEL protein)	[TP0946-TP0030 (0.68326145)]
COG0664	COG1074	BA5659	BA5659	Cyclic nucleotide-binding domain protein	BA1142	BA1142	ATP-dependent nuclease, subunit A	[TP0089-TP0898 (0.8304331)]
COG0664	COG1074	BA2132	BA2132	Transcriptional regulator, Crp/Fnr family	BA1142	BA1142	ATP-dependent nuclease, subunit A	[TP0089-TP0898 (0.8304331)]
COG0664	COG1074	BA3510	BA3510	Cyclic nucleotide-binding domain protein	BA1142	BA1142	ATP-dependent nuclease, subunit A	[TP0089-TP0898 (0.8304331)]
COG0345	COG1774	BA3143	BA3143	Pyrroline-5-carboxylate reductase	BA0029	BA0029	Hypothetical protein {UniProtKB/TrEMBL:Q81W09}	[TP0797-TP0046 (0.6414869)]
COG0345	COG1774	BA0197	BA0197	Pyrroline-5-carboxylate reductase, putative	BA0029	BA0029	Hypothetical protein {UniProtKB/TrEMBL:Q81W09}	[TP0797-TP0046 (0.6414869)]
COG0345	COG1774	BA4359	BA4359	Pyrroline-5-carboxylate reductase	BA0029	BA0029	Hypothetical protein {UniProtKB/TrEMBL:Q81W09}	[TP0797-TP0046 (0.6414869)]
COG0345	COG1774	BA2995	BA2995	Pyrroline-5-carboxylate reductase	BA0029	BA0029	Hypothetical protein {UniProtKB/TrEMBL:Q81W09}	[TP0797-TP0046 (0.6414869)]
COG0345	COG1774	BA4554	BA4554	Pyrroline-5-carboxylate reductase, putative	BA0029	BA0029	Hypothetical protein {UniProtKB/TrEMBL:Q81W09}	[TP0797-TP0046 (0.6414869)]
COG0223	COG0242	BA4004	fmt	Methionyl-tRNA formyltransferase (EC 2.1.2.9)	BA4005	def1	Peptide deformylase 1 (EC 3.5.1.88) (PDF 1) (Polypeptide deformylase 1)	[TP0756-TP0757 (0.8300303)]
COG0223	COG0242	BA4004	fmt	Methionyl-tRNA formyltransferase (EC 2.1.2.9)	BA4187	def2	Peptide deformylase 2 (EC 3.5.1.88) (PDF 2) (Polypeptide deformylase 2)	[TP0756-TP0757 (0.8300303)]
COG0233	COG0359	BA3962	frr	Ribosome recycling factor (Ribosome-releasing factor) (RRF)	BA5718	rplI	Ribosomal protein L9 {UniProtKB/TrEMBL:Q81JI7}	[TP0604-TP0060 (0.5105792)]
COG0012	COG0457	BA5724	BA5724	GTP-binding protein YchF	BA1017	BA1017	TPR domain protein {UniProtKB/TrEMBL:Q81U67}	[TP0124-TP0067 (0.81355333)]
COG0012	COG0457	BA5724	BA5724	GTP-binding protein YchF	BA1541	BA1541	TPR domain protein {UniProtKB/TrEMBL:Q81SV4}	[TP0124-TP0067 (0.81355333)]
COG0012	COG0457	BA5724	BA5724	GTP-binding protein YchF	BA5388	BA5388	TPR domain protein {UniProtKB/TrEMBL:Q81X55}	[TP0124-TP0067 (0.81355333)]
COG0012	COG0457	BA5724	BA5724	GTP-binding protein YchF	BA3417	BA3417	TPR domain protein {UniProtKB/TrEMBL:Q81N02}	[TP0124-TP0067 (0.81355333)]
COG0012	COG0457	BA5724	BA5724	GTP-binding protein YchF	BA4624	BA4624	TPR domain protein {UniProtKB/TrEMBL:Q81LJ3}	[TP0124-TP0067 (0.81355333)]
COG0012	COG0457	BA5724	BA5724	GTP-binding protein YchF	BA1163	BA1163	DNA-binding protein {UniProtKB/TrEMBL:Q81TU5}	[TP0124-TP0067 (0.81355333)]
COG0012	COG0457	BA5724	BA5724	GTP-binding protein YchF	BA3284	BA3284	TPR domain protein {UniProtKB/TrEMBL:Q81NC6}	[TP0124-TP0067 (0.81355333)]
COG0012	COG0457	BA5724	BA5724	GTP-binding protein YchF	BA2928	BA2928	TPR domain protein {UniProtKB/TrEMBL:Q81P88}	[TP0124-TP0067 (0.81355333)]
COG0012	COG0457	BA5724	BA5724	GTP-binding protein YchF	BA0597	BA0597	Transcriptional regulator/TPR domain protein	[TP0124-TP0067 (0.81355333)]
COG0012	COG0457	BA5724	BA5724	GTP-binding protein YchF	BA2522	BA2522	Hypothetical protein {UniProtKB/TrEMBL:Q81QB0}	[TP0124-TP0067 (0.81355333)]
COG0012	COG0457	BA5724	BA5724	GTP-binding protein YchF	BA3760	BA3760	Prophage LambdaBa01, TPR domain protein, putative	[TP0124-TP0067 (0.81355333)]
COG0265	COG0492	BA5412	BA5412	Membrane protein, putative	BA0352	BA0352	Pyridine nucleotide-disulfide oxidoreductase	[TP0773-TP0814 (0.6926654)]
COG0265	COG0492	BA5412	BA5412	Membrane protein, putative	BA1515	BA1515	Pyridine nucleotide-disulfide oxidoreductase	[TP0773-TP0814 (0.6926654)]
COG0265	COG0492	BA5412	BA5412	Membrane protein, putative	BA5387	BA5387	Thioredoxin reductase {UniProtKB/TrEMBL:Q81X56}	[TP0773-TP0814 (0.6926654)]
COG0265	COG0492	BA3660	BA3660	Serine protease {UniProtKB/TrEMBL:Q81Y95}	BA0352	BA0352	Pyridine nucleotide-disulfide oxidoreductase	[TP0773-TP0814 (0.6926654)]
COG0265	COG0492	BA5710	BA5710	Serine protease {UniProtKB/TrEMBL:Q81JJ5}	BA5387	BA5387	Thioredoxin reductase {UniProtKB/TrEMBL:Q81X56}	[TP0773-TP0814 (0.6926654)]
COG0265	COG0492	BA5710	BA5710	Serine protease {UniProtKB/TrEMBL:Q81JJ5}	BA5160	BA5160	Pyridine nucleotide-disulphide oxidoreductase	[TP0773-TP0814 (0.6926654)]
COG0265	COG0492	BA3660	BA3660	Serine protease {UniProtKB/TrEMBL:Q81Y95}	BA2768	BA2768	Thioredoxin reductase, putative	[TP0773-TP0814 (0.6926654)]
COG0265	COG0492	BA3660	BA3660	Serine protease {UniProtKB/TrEMBL:Q81Y95}	BA5387	BA5387	Thioredoxin reductase {UniProtKB/TrEMBL:Q81X56}	[TP0773-TP0814 (0.6926654)]
COG0265	COG0492	BA5710	BA5710	Serine protease {UniProtKB/TrEMBL:Q81JJ5}	BA0352	BA0352	Pyridine nucleotide-disulfide oxidoreductase	[TP0773-TP0814 (0.6926654)]
COG0265	COG0492	BA3660	BA3660	Serine protease {UniProtKB/TrEMBL:Q81Y95}	BA1515	BA1515	Pyridine nucleotide-disulfide oxidoreductase	[TP0773-TP0814 (0.6926654)]
COG0265	COG0492	BA5710	BA5710	Serine protease {UniProtKB/TrEMBL:Q81JJ5}	BA2768	BA2768	Thioredoxin reductase, putative	[TP0773-TP0814 (0.6926654)]
COG0265	COG0492	BA5412	BA5412	Membrane protein, putative	BA2768	BA2768	Thioredoxin reductase, putative	[TP0773-TP0814 (0.6926654)]
COG0265	COG0492	BA5412	BA5412	Membrane protein, putative	BA5160	BA5160	Pyridine nucleotide-disulphide oxidoreductase	[TP0773-TP0814 (0.6926654)]
COG0265	COG0492	BA3660	BA3660	Serine protease {UniProtKB/TrEMBL:Q81Y95}	BA5160	BA5160	Pyridine nucleotide-disulphide oxidoreductase	[TP0773-TP0814 (0.6926654)]
COG0265	COG0492	BA5710	BA5710	Serine protease {UniProtKB/TrEMBL:Q81JJ5}	BA1515	BA1515	Pyridine nucleotide-disulfide oxidoreductase	[TP0773-TP0814 (0.6926654)]
COG0495	COG1480	BA4991	leuS	Leucyl-tRNA synthetase (EC 6.1.1.4) (Leucine--tRNA ligase) (LeuRS)	BA4528	BA4528	HDIG domain protein {UniProtKB/TrEMBL:Q81LT3}	[TP0586-TP0651 (0.5087635)]
COG1321	COG1774	BA4428	mntR	Transcriptional regulator mntR (Manganese transport regulator)	BA0029	BA0029	Hypothetical protein {UniProtKB/TrEMBL:Q81W09}	[TP0167-TP0046 (0.67547834)]
COG0124	COG0608	BA3376	hisS-1	Histidyl-tRNA synthetase 1 (EC 6.1.1.21) (Histidine--tRNA ligase 1) (HisRS 1)	BA4639	BA4639	Single-stranded-DNA-specific exonuclease RecJ	[TP0641-TP0704 (0.75894904)]
COG0124	COG0608	BA4633	hisS-2	Histidyl-tRNA synthetase 2 (EC 6.1.1.21) (Histidine--tRNA ligase 2) (HisRS 2)	BA4639	BA4639	Single-stranded-DNA-specific exonuclease RecJ	[TP0641-TP0704 (0.75894904)]
COG0465	COG0772	BA0064	BA0064	Cell division protein FtsH	BA4381	BA4381	Cell division protein, FtsW/RodA/SpoVE family	[TP0330-TP0387 (0.8016956)]
COG0465	COG0772	BA0064	BA0064	Cell division protein FtsH	BA1034	BA1034	Cell division protein, FtsW/RodA/SpoVE family	[TP0330-TP0387 (0.8016956)]
COG0465	COG0772	BA0064	BA0064	Cell division protein FtsH	BA4158	BA4158	Cell division protein,FtsW/RodA/SpoVE family	[TP0330-TP0387 (0.8016956)]
COG0465	COG0772	BA0064	BA0064	Cell division protein FtsH	BA4050	BA4050	Stage V sporulation protein E	[TP0330-TP0387 (0.8016956)]
COG0457	COG1426	BA3760	BA3760	Prophage LambdaBa01, TPR domain protein, putative	BA3918	BA3918	Hypothetical protein {UniProtKB/TrEMBL:Q81WQ1}	[TP0268-TP0334 (0.739808)]
COG0457	COG1426	BA2928	BA2928	TPR domain protein {UniProtKB/TrEMBL:Q81P88}	BA3918	BA3918	Hypothetical protein {UniProtKB/TrEMBL:Q81WQ1}	[TP0268-TP0334 (0.739808)]
COG0457	COG1426	BA1541	BA1541	TPR domain protein {UniProtKB/TrEMBL:Q81SV4}	BA3918	BA3918	Hypothetical protein {UniProtKB/TrEMBL:Q81WQ1}	[TP0268-TP0334 (0.739808)]
COG0457	COG1426	BA3417	BA3417	TPR domain protein {UniProtKB/TrEMBL:Q81N02}	BA3918	BA3918	Hypothetical protein {UniProtKB/TrEMBL:Q81WQ1}	[TP0268-TP0334 (0.739808)]
COG0457	COG1426	BA2522	BA2522	Hypothetical protein {UniProtKB/TrEMBL:Q81QB0}	BA3918	BA3918	Hypothetical protein {UniProtKB/TrEMBL:Q81WQ1}	[TP0268-TP0334 (0.739808)]
COG0457	COG1426	BA3284	BA3284	TPR domain protein {UniProtKB/TrEMBL:Q81NC6}	BA3918	BA3918	Hypothetical protein {UniProtKB/TrEMBL:Q81WQ1}	[TP0268-TP0334 (0.739808)]
COG0457	COG1426	BA4624	BA4624	TPR domain protein {UniProtKB/TrEMBL:Q81LJ3}	BA3918	BA3918	Hypothetical protein {UniProtKB/TrEMBL:Q81WQ1}	[TP0268-TP0334 (0.739808)]
COG0457	COG1426	BA5388	BA5388	TPR domain protein {UniProtKB/TrEMBL:Q81X55}	BA3918	BA3918	Hypothetical protein {UniProtKB/TrEMBL:Q81WQ1}	[TP0268-TP0334 (0.739808)]
COG0457	COG1426	BA1017	BA1017	TPR domain protein {UniProtKB/TrEMBL:Q81U67}	BA3918	BA3918	Hypothetical protein {UniProtKB/TrEMBL:Q81WQ1}	[TP0268-TP0334 (0.739808)]
COG0457	COG1426	BA1163	BA1163	DNA-binding protein {UniProtKB/TrEMBL:Q81TU5}	BA3918	BA3918	Hypothetical protein {UniProtKB/TrEMBL:Q81WQ1}	[TP0268-TP0334 (0.739808)]
COG0457	COG1426	BA0597	BA0597	Transcriptional regulator/TPR domain protein	BA3918	BA3918	Hypothetical protein {UniProtKB/TrEMBL:Q81WQ1}	[TP0268-TP0334 (0.739808)]
COG1196	COG5401	BA3986	BA3986	Chromosome segregation SMC protein	BA4716	BA4716	Germination protein gerM	[TP0367-TP0832 (0.50839365)]
COG0192	COG0217	BA5017	metK	S-adenosylmethionine synthetase (EC 2.5.1.6) (Methionine adenosyltransferase) (AdoMet synthetase) (MAT)	BA0541	BA_0541	UPF0082 protein BA_0541/GBAA0541/BAS0510	[TP0794-TP0474 (0.71912634)]
COG0092	COG0301	BA0116	rpsC	30S ribosomal protein S3	BA4899	thiI	Probable thiamine biosynthesis protein thiI	[TP0195-TP0559 (0.66944)]
COG0860	COG1214	BA0146	BA0146	Germination-specific N-acetylmuramoyl-L-alanine	BA0259	BA0259	Hypothetical protein {UniProtKB/TrEMBL:Q81VE9}	[TP0247-TP0876 (0.6334264)]
COG0860	COG1214	BA2446	BA2446	N-acetylmuramoyl-L-alanine amidase, family 3	BA0259	BA0259	Hypothetical protein {UniProtKB/TrEMBL:Q81VE9}	[TP0247-TP0876 (0.6334264)]
COG0544	COG1418	BA4705	tig	Trigger factor {UniProtKB/Swiss-Prot:Q81LB8}	BA2163	BA2163	HD domain protein {UniProtKB/TrEMBL:Q81R90}	[TP0506-TP1018 (0.7668753)]
COG0544	COG1418	BA4705	tig	Trigger factor {UniProtKB/Swiss-Prot:Q81LB8}	BA4807	BA4807	HD domain protein {UniProtKB/TrEMBL:Q81L27}	[TP0506-TP1018 (0.7668753)]
COG0544	COG1418	BA4705	tig	Trigger factor {UniProtKB/Swiss-Prot:Q81LB8}	BA3914	BA3914	HDIG/HD/KH domain protein	[TP0506-TP1018 (0.7668753)]
COG0477	COG0845	BA3342	BA3342	Major facilitator family transporter	BA0799	BA0799	Hypothetical protein {UniProtKB/TrEMBL:Q81UR3}	[TP0840-TP0965 (0.8653204)]
COG0477	COG0845	BA2346	BA2346	Major facilitator family transporter	BA0799	BA0799	Hypothetical protein {UniProtKB/TrEMBL:Q81UR3}	[TP0840-TP0965 (0.8653204)]
COG0477	COG0845	BA1652	BA1652	Permease, putative {UniProtKB/TrEMBL:Q81SJ6}	BA0799	BA0799	Hypothetical protein {UniProtKB/TrEMBL:Q81UR3}	[TP0840-TP0965 (0.8653204)]
COG0477	COG0845	BA2649	BA2649	Permease, putative {UniProtKB/TrEMBL:Q81PZ0}	BA5497	BA5497	Efflux transporter, RND family, MFP subunit	[TP0840-TP0965 (0.8653204)]
COG0477	COG0845	BA2896	BA2896	Transporter, putative {UniProtKB/TrEMBL:Q81PB6}	BA0799	BA0799	Hypothetical protein {UniProtKB/TrEMBL:Q81UR3}	[TP0840-TP0965 (0.8653204)]
COG0477	COG0845	BA0244	BA0244	Major facilitator family transporter	BA0799	BA0799	Hypothetical protein {UniProtKB/TrEMBL:Q81UR3}	[TP0840-TP0965 (0.8653204)]
COG0477	COG0845	BA0787	BA0787	Major facilitator family transporter	BA0799	BA0799	Hypothetical protein {UniProtKB/TrEMBL:Q81UR3}	[TP0840-TP0965 (0.8653204)]
COG0477	COG0845	BA3223	BA3223	Drug resistance transporter, EmrB/QacA family	BA5497	BA5497	Efflux transporter, RND family, MFP subunit	[TP0840-TP0965 (0.8653204)]
COG0477	COG0845	BA1650	BA1650	Membrane protein, putative	BA5497	BA5497	Efflux transporter, RND family, MFP subunit	[TP0840-TP0965 (0.8653204)]
COG0477	COG0845	BA0364	BA0364	Benzoate transport protein, putative	BA0799	BA0799	Hypothetical protein {UniProtKB/TrEMBL:Q81UR3}	[TP0840-TP0965 (0.8653204)]
COG0477	COG0845	BA2073	BA2073	Membrane protein, putative	BA5497	BA5497	Efflux transporter, RND family, MFP subunit	[TP0840-TP0965 (0.8653204)]
COG0477	COG0845	BA1819	BA1819	Transporter, putative {UniProtKB/TrEMBL:Q81S55}	BA0799	BA0799	Hypothetical protein {UniProtKB/TrEMBL:Q81UR3}	[TP0840-TP0965 (0.8653204)]
COG0477	COG0845	BA5693	BA5693	Major facilitator family transporter	BA5497	BA5497	Efflux transporter, RND family, MFP subunit	[TP0840-TP0965 (0.8653204)]
COG0477	COG0845	BA3223	BA3223	Drug resistance transporter, EmrB/QacA family	BA0799	BA0799	Hypothetical protein {UniProtKB/TrEMBL:Q81UR3}	[TP0840-TP0965 (0.8653204)]
COG0477	COG0845	BA2649	BA2649	Permease, putative {UniProtKB/TrEMBL:Q81PZ0}	BA0799	BA0799	Hypothetical protein {UniProtKB/TrEMBL:Q81UR3}	[TP0840-TP0965 (0.8653204)]
COG0477	COG0845	BA2277	BA2277	Permease, putative {UniProtKB/TrEMBL:Q81QY7}	BA0799	BA0799	Hypothetical protein {UniProtKB/TrEMBL:Q81UR3}	[TP0840-TP0965 (0.8653204)]
COG0477	COG0845	BA0921	BA0921	Alpha-ketoglutarate permease, putative	BA0799	BA0799	Hypothetical protein {UniProtKB/TrEMBL:Q81UR3}	[TP0840-TP0965 (0.8653204)]
COG0477	COG0845	BA4812	BA4812	Drug resistance transporter, EmrB/QacA family	BA0799	BA0799	Hypothetical protein {UniProtKB/TrEMBL:Q81UR3}	[TP0840-TP0965 (0.8653204)]
COG0477	COG0845	BA2664	BA2664	Permease, putative {UniProtKB/TrEMBL:Q81PX7}	BA0799	BA0799	Hypothetical protein {UniProtKB/TrEMBL:Q81UR3}	[TP0840-TP0965 (0.8653204)]
COG0477	COG0845	BA0787	BA0787	Major facilitator family transporter	BA5497	BA5497	Efflux transporter, RND family, MFP subunit	[TP0840-TP0965 (0.8653204)]
COG0477	COG0845	BA1830	BA1830	Fosmidomycin resistance protein	BA0799	BA0799	Hypothetical protein {UniProtKB/TrEMBL:Q81UR3}	[TP0840-TP0965 (0.8653204)]
COG0477	COG0845	BA2882	BA2882	Major facilitator family transporter	BA0799	BA0799	Hypothetical protein {UniProtKB/TrEMBL:Q81UR3}	[TP0840-TP0965 (0.8653204)]
COG0477	COG0845	BA2877	BA2877	Drug resistance transporter, EmrB/QacA family	BA0799	BA0799	Hypothetical protein {UniProtKB/TrEMBL:Q81UR3}	[TP0840-TP0965 (0.8653204)]
COG0477	COG0845	BA2628	BA2628	Permease, putative {UniProtKB/TrEMBL:Q81Q11}	BA5497	BA5497	Efflux transporter, RND family, MFP subunit	[TP0840-TP0965 (0.8653204)]
COG0477	COG0845	BA3401	BA3401	Membrane protein, putative	BA0799	BA0799	Hypothetical protein {UniProtKB/TrEMBL:Q81UR3}	[TP0840-TP0965 (0.8653204)]
COG0477	COG0845	BA1731	BA1731	Permease, putative {UniProtKB/TrEMBL:Q81SC9}	BA0799	BA0799	Hypothetical protein {UniProtKB/TrEMBL:Q81UR3}	[TP0840-TP0965 (0.8653204)]
COG0477	COG0845	BA3518	BA3518	Drug resistance transporter, Bcr/CflA family	BA0799	BA0799	Hypothetical protein {UniProtKB/TrEMBL:Q81UR3}	[TP0840-TP0965 (0.8653204)]
COG0477	COG0845	BA3556	BA3556	Major facilitator family transporter	BA5497	BA5497	Efflux transporter, RND family, MFP subunit	[TP0840-TP0965 (0.8653204)]
COG0477	COG0845	BA0181	BA0181	Drug resistance transporter, Bcr/CflA family	BA5497	BA5497	Efflux transporter, RND family, MFP subunit	[TP0840-TP0965 (0.8653204)]
COG0477	COG0845	BA2374	BA2374	Drug resistance transporter, EmrB/QacA family	BA5497	BA5497	Efflux transporter, RND family, MFP subunit	[TP0840-TP0965 (0.8653204)]
COG0477	COG0845	BA5620	BA5620	Multidrug resistance protein, putative	BA0799	BA0799	Hypothetical protein {UniProtKB/TrEMBL:Q81UR3}	[TP0840-TP0965 (0.8653204)]
COG0477	COG0845	BA2073	BA2073	Membrane protein, putative	BA0799	BA0799	Hypothetical protein {UniProtKB/TrEMBL:Q81UR3}	[TP0840-TP0965 (0.8653204)]
COG0477	COG0845	BA0390	BA0390	Major facilitator family transporter	BA0799	BA0799	Hypothetical protein {UniProtKB/TrEMBL:Q81UR3}	[TP0840-TP0965 (0.8653204)]
COG0477	COG0845	BA0835	BA0835	Multidrug resistance protein	BA0799	BA0799	Hypothetical protein {UniProtKB/TrEMBL:Q81UR3}	[TP0840-TP0965 (0.8653204)]
COG0477	COG0845	BA4992	BA4992	Permease, putative {UniProtKB/TrEMBL:Q81KK5}	BA5497	BA5497	Efflux transporter, RND family, MFP subunit	[TP0840-TP0965 (0.8653204)]
COG0477	COG0845	BA0181	BA0181	Drug resistance transporter, Bcr/CflA family	BA0799	BA0799	Hypothetical protein {UniProtKB/TrEMBL:Q81UR3}	[TP0840-TP0965 (0.8653204)]
COG0477	COG0845	BA3556	BA3556	Major facilitator family transporter	BA0799	BA0799	Hypothetical protein {UniProtKB/TrEMBL:Q81UR3}	[TP0840-TP0965 (0.8653204)]
COG0477	COG0845	BA5693	BA5693	Major facilitator family transporter	BA0799	BA0799	Hypothetical protein {UniProtKB/TrEMBL:Q81UR3}	[TP0840-TP0965 (0.8653204)]
COG0477	COG0845	BA3401	BA3401	Membrane protein, putative	BA5497	BA5497	Efflux transporter, RND family, MFP subunit	[TP0840-TP0965 (0.8653204)]
COG0477	COG0845	BA3345	BA3345	Major facilitator family transporter	BA0799	BA0799	Hypothetical protein {UniProtKB/TrEMBL:Q81UR3}	[TP0840-TP0965 (0.8653204)]
COG0477	COG0845	BA3345	BA3345	Major facilitator family transporter	BA5497	BA5497	Efflux transporter, RND family, MFP subunit	[TP0840-TP0965 (0.8653204)]
COG0477	COG0845	BA4718	BA4718	Major facilitator family transporter	BA0799	BA0799	Hypothetical protein {UniProtKB/TrEMBL:Q81UR3}	[TP0840-TP0965 (0.8653204)]
COG0477	COG0845	BA1652	BA1652	Permease, putative {UniProtKB/TrEMBL:Q81SJ6}	BA5497	BA5497	Efflux transporter, RND family, MFP subunit	[TP0840-TP0965 (0.8653204)]
COG0477	COG0845	BA0743	BA0743	Major facilitator family transporter	BA5497	BA5497	Efflux transporter, RND family, MFP subunit	[TP0840-TP0965 (0.8653204)]
COG0477	COG0845	BA4812	BA4812	Drug resistance transporter, EmrB/QacA family	BA5497	BA5497	Efflux transporter, RND family, MFP subunit	[TP0840-TP0965 (0.8653204)]
COG0477	COG0845	BA2988	BA2988	Permease, putative {UniProtKB/TrEMBL:Q81P31}	BA5497	BA5497	Efflux transporter, RND family, MFP subunit	[TP0840-TP0965 (0.8653204)]
COG0477	COG0845	BA3258	BA3258	Permease, putative {UniProtKB/TrEMBL:Q81NE5}	BA5497	BA5497	Efflux transporter, RND family, MFP subunit	[TP0840-TP0965 (0.8653204)]
COG0477	COG0845	BA2510	BA2510	Alpha-ketoglutarate permease	BA5497	BA5497	Efflux transporter, RND family, MFP subunit	[TP0840-TP0965 (0.8653204)]
COG0477	COG0845	BA0674	BA0674	Multidrug resistance protein, putative	BA0799	BA0799	Hypothetical protein {UniProtKB/TrEMBL:Q81UR3}	[TP0840-TP0965 (0.8653204)]
COG0477	COG0845	BA2480	BA2480	ABC transporter, permease protein, putative	BA0799	BA0799	Hypothetical protein {UniProtKB/TrEMBL:Q81UR3}	[TP0840-TP0965 (0.8653204)]
COG0477	COG0845	BA3416	BA3416	Membrane protein, putative	BA5497	BA5497	Efflux transporter, RND family, MFP subunit	[TP0840-TP0965 (0.8653204)]
COG0477	COG0845	BA2367	BA2367	Oxalate:formate antiporter, putative	BA5497	BA5497	Efflux transporter, RND family, MFP subunit	[TP0840-TP0965 (0.8653204)]
COG0477	COG0845	BA5163	BA5163	Transporter, putative {UniProtKB/TrEMBL:Q81XR8}	BA0799	BA0799	Hypothetical protein {UniProtKB/TrEMBL:Q81UR3}	[TP0840-TP0965 (0.8653204)]
COG0477	COG0845	BA5163	BA5163	Transporter, putative {UniProtKB/TrEMBL:Q81XR8}	BA5497	BA5497	Efflux transporter, RND family, MFP subunit	[TP0840-TP0965 (0.8653204)]
COG0477	COG0845	BA2374	BA2374	Drug resistance transporter, EmrB/QacA family	BA0799	BA0799	Hypothetical protein {UniProtKB/TrEMBL:Q81UR3}	[TP0840-TP0965 (0.8653204)]
COG0477	COG0845	BA2664	BA2664	Permease, putative {UniProtKB/TrEMBL:Q81PX7}	BA5497	BA5497	Efflux transporter, RND family, MFP subunit	[TP0840-TP0965 (0.8653204)]
COG0477	COG0845	BA0244	BA0244	Major facilitator family transporter	BA5497	BA5497	Efflux transporter, RND family, MFP subunit	[TP0840-TP0965 (0.8653204)]
COG0477	COG0845	BA2877	BA2877	Drug resistance transporter, EmrB/QacA family	BA5497	BA5497	Efflux transporter, RND family, MFP subunit	[TP0840-TP0965 (0.8653204)]
COG0477	COG0845	BA4216	BA4216	Drug resistance transporter, EmrB/QacA family	BA0799	BA0799	Hypothetical protein {UniProtKB/TrEMBL:Q81UR3}	[TP0840-TP0965 (0.8653204)]
COG0477	COG0845	BA2277	BA2277	Permease, putative {UniProtKB/TrEMBL:Q81QY7}	BA5497	BA5497	Efflux transporter, RND family, MFP subunit	[TP0840-TP0965 (0.8653204)]
COG0477	COG0845	BA3258	BA3258	Permease, putative {UniProtKB/TrEMBL:Q81NE5}	BA0799	BA0799	Hypothetical protein {UniProtKB/TrEMBL:Q81UR3}	[TP0840-TP0965 (0.8653204)]
COG0477	COG0845	BA0743	BA0743	Major facilitator family transporter	BA0799	BA0799	Hypothetical protein {UniProtKB/TrEMBL:Q81UR3}	[TP0840-TP0965 (0.8653204)]
COG0477	COG0845	BA1830	BA1830	Fosmidomycin resistance protein	BA5497	BA5497	Efflux transporter, RND family, MFP subunit	[TP0840-TP0965 (0.8653204)]
COG0477	COG0845	BA0921	BA0921	Alpha-ketoglutarate permease, putative	BA5497	BA5497	Efflux transporter, RND family, MFP subunit	[TP0840-TP0965 (0.8653204)]
COG0477	COG0845	BA1038	BA1038	Drug resistance transporter, EmrB/QacA family	BA0799	BA0799	Hypothetical protein {UniProtKB/TrEMBL:Q81UR3}	[TP0840-TP0965 (0.8653204)]
COG0477	COG0845	BA2988	BA2988	Permease, putative {UniProtKB/TrEMBL:Q81P31}	BA0799	BA0799	Hypothetical protein {UniProtKB/TrEMBL:Q81UR3}	[TP0840-TP0965 (0.8653204)]
COG0477	COG0845	BA0674	BA0674	Multidrug resistance protein, putative	BA5497	BA5497	Efflux transporter, RND family, MFP subunit	[TP0840-TP0965 (0.8653204)]
COG0477	COG0845	BA1037	BA1037	Major facilitator family transporter	BA0799	BA0799	Hypothetical protein {UniProtKB/TrEMBL:Q81UR3}	[TP0840-TP0965 (0.8653204)]
COG0477	COG0845	BA1819	BA1819	Transporter, putative {UniProtKB/TrEMBL:Q81S55}	BA5497	BA5497	Efflux transporter, RND family, MFP subunit	[TP0840-TP0965 (0.8653204)]
COG0477	COG0845	BA2346	BA2346	Major facilitator family transporter	BA5497	BA5497	Efflux transporter, RND family, MFP subunit	[TP0840-TP0965 (0.8653204)]
COG0477	COG0845	BA1731	BA1731	Permease, putative {UniProtKB/TrEMBL:Q81SC9}	BA5497	BA5497	Efflux transporter, RND family, MFP subunit	[TP0840-TP0965 (0.8653204)]
COG0477	COG0845	BA2367	BA2367	Oxalate:formate antiporter, putative	BA0799	BA0799	Hypothetical protein {UniProtKB/TrEMBL:Q81UR3}	[TP0840-TP0965 (0.8653204)]
COG0477	COG0845	BA2480	BA2480	ABC transporter, permease protein, putative	BA5497	BA5497	Efflux transporter, RND family, MFP subunit	[TP0840-TP0965 (0.8653204)]
COG0477	COG0845	BA2896	BA2896	Transporter, putative {UniProtKB/TrEMBL:Q81PB6}	BA5497	BA5497	Efflux transporter, RND family, MFP subunit	[TP0840-TP0965 (0.8653204)]
COG0477	COG0845	BA5668	BA5668	Major facilitator family transporter	BA0799	BA0799	Hypothetical protein {UniProtKB/TrEMBL:Q81UR3}	[TP0840-TP0965 (0.8653204)]
COG0477	COG0845	BA3342	BA3342	Major facilitator family transporter	BA5497	BA5497	Efflux transporter, RND family, MFP subunit	[TP0840-TP0965 (0.8653204)]
COG0477	COG0845	BA2628	BA2628	Permease, putative {UniProtKB/TrEMBL:Q81Q11}	BA0799	BA0799	Hypothetical protein {UniProtKB/TrEMBL:Q81UR3}	[TP0840-TP0965 (0.8653204)]
COG0477	COG0845	BA2577	BA2577	Permease, putative {UniProtKB/TrEMBL:Q81Q57}	BA5497	BA5497	Efflux transporter, RND family, MFP subunit	[TP0840-TP0965 (0.8653204)]
COG0477	COG0845	BA3020	BA3020	Major facilitator family transporter	BA0799	BA0799	Hypothetical protein {UniProtKB/TrEMBL:Q81UR3}	[TP0840-TP0965 (0.8653204)]
COG0477	COG0845	BA3416	BA3416	Membrane protein, putative	BA0799	BA0799	Hypothetical protein {UniProtKB/TrEMBL:Q81UR3}	[TP0840-TP0965 (0.8653204)]
COG0477	COG0845	BA3302	BA3302	Transporter, putative {UniProtKB/TrEMBL:Q81NB1}	BA0799	BA0799	Hypothetical protein {UniProtKB/TrEMBL:Q81UR3}	[TP0840-TP0965 (0.8653204)]
COG0477	COG0845	BA3267	BA3267	Major facilitator family transporter	BA5497	BA5497	Efflux transporter, RND family, MFP subunit	[TP0840-TP0965 (0.8653204)]
COG0477	COG0845	BA0364	BA0364	Benzoate transport protein, putative	BA5497	BA5497	Efflux transporter, RND family, MFP subunit	[TP0840-TP0965 (0.8653204)]
COG0477	COG0845	BA3302	BA3302	Transporter, putative {UniProtKB/TrEMBL:Q81NB1}	BA5497	BA5497	Efflux transporter, RND family, MFP subunit	[TP0840-TP0965 (0.8653204)]
COG0477	COG0845	BA4718	BA4718	Major facilitator family transporter	BA5497	BA5497	Efflux transporter, RND family, MFP subunit	[TP0840-TP0965 (0.8653204)]
COG0477	COG0845	BA1037	BA1037	Major facilitator family transporter	BA5497	BA5497	Efflux transporter, RND family, MFP subunit	[TP0840-TP0965 (0.8653204)]
COG0477	COG0845	BA3267	BA3267	Major facilitator family transporter	BA0799	BA0799	Hypothetical protein {UniProtKB/TrEMBL:Q81UR3}	[TP0840-TP0965 (0.8653204)]
COG0477	COG0845	BA1858	BA1858	Major facilitator family transporter	BA5497	BA5497	Efflux transporter, RND family, MFP subunit	[TP0840-TP0965 (0.8653204)]
COG0477	COG0845	BA0840	BA0840	Major facilitator family transporter	BA0799	BA0799	Hypothetical protein {UniProtKB/TrEMBL:Q81UR3}	[TP0840-TP0965 (0.8653204)]
COG0477	COG0845	BA4961	BA4961	Drug resistance transporter, EmrB/QacA family	BA0799	BA0799	Hypothetical protein {UniProtKB/TrEMBL:Q81UR3}	[TP0840-TP0965 (0.8653204)]
COG0477	COG0845	BA0944	BA0944	Drug resistance transporter, EmrB/QacA family	BA5497	BA5497	Efflux transporter, RND family, MFP subunit	[TP0840-TP0965 (0.8653204)]
COG0477	COG0845	BA1038	BA1038	Drug resistance transporter, EmrB/QacA family	BA5497	BA5497	Efflux transporter, RND family, MFP subunit	[TP0840-TP0965 (0.8653204)]
COG0477	COG0845	BA4216	BA4216	Drug resistance transporter, EmrB/QacA family	BA5497	BA5497	Efflux transporter, RND family, MFP subunit	[TP0840-TP0965 (0.8653204)]
COG0477	COG0845	BA1858	BA1858	Major facilitator family transporter	BA0799	BA0799	Hypothetical protein {UniProtKB/TrEMBL:Q81UR3}	[TP0840-TP0965 (0.8653204)]
COG0477	COG0845	BA1014	BA1014	Transporter, putative {UniProtKB/TrEMBL:Q81U70}	BA5497	BA5497	Efflux transporter, RND family, MFP subunit	[TP0840-TP0965 (0.8653204)]
COG0477	COG0845	BA4992	BA4992	Permease, putative {UniProtKB/TrEMBL:Q81KK5}	BA0799	BA0799	Hypothetical protein {UniProtKB/TrEMBL:Q81UR3}	[TP0840-TP0965 (0.8653204)]
COG0477	COG0845	BA2882	BA2882	Major facilitator family transporter	BA5497	BA5497	Efflux transporter, RND family, MFP subunit	[TP0840-TP0965 (0.8653204)]
COG0477	COG0845	BA0840	BA0840	Major facilitator family transporter	BA5497	BA5497	Efflux transporter, RND family, MFP subunit	[TP0840-TP0965 (0.8653204)]
COG0477	COG0845	BA3518	BA3518	Drug resistance transporter, Bcr/CflA family	BA5497	BA5497	Efflux transporter, RND family, MFP subunit	[TP0840-TP0965 (0.8653204)]
COG0477	COG0845	BA4961	BA4961	Drug resistance transporter, EmrB/QacA family	BA5497	BA5497	Efflux transporter, RND family, MFP subunit	[TP0840-TP0965 (0.8653204)]
COG0477	COG0845	BA2680	BA2680	Oxalate:formate antiporter, putative	BA0799	BA0799	Hypothetical protein {UniProtKB/TrEMBL:Q81UR3}	[TP0840-TP0965 (0.8653204)]
COG0477	COG0845	BA0390	BA0390	Major facilitator family transporter	BA5497	BA5497	Efflux transporter, RND family, MFP subunit	[TP0840-TP0965 (0.8653204)]
COG0477	COG0845	BA0944	BA0944	Drug resistance transporter, EmrB/QacA family	BA0799	BA0799	Hypothetical protein {UniProtKB/TrEMBL:Q81UR3}	[TP0840-TP0965 (0.8653204)]
COG0477	COG0845	BA2393	BA2393	ABC transporter, permease protein, putative	BA0799	BA0799	Hypothetical protein {UniProtKB/TrEMBL:Q81UR3}	[TP0840-TP0965 (0.8653204)]
COG0477	COG0845	BA5620	BA5620	Multidrug resistance protein, putative	BA5497	BA5497	Efflux transporter, RND family, MFP subunit	[TP0840-TP0965 (0.8653204)]
COG0477	COG0845	BA2510	BA2510	Alpha-ketoglutarate permease	BA0799	BA0799	Hypothetical protein {UniProtKB/TrEMBL:Q81UR3}	[TP0840-TP0965 (0.8653204)]
COG0477	COG0845	BA1014	BA1014	Transporter, putative {UniProtKB/TrEMBL:Q81U70}	BA0799	BA0799	Hypothetical protein {UniProtKB/TrEMBL:Q81UR3}	[TP0840-TP0965 (0.8653204)]
COG0477	COG0845	BA2393	BA2393	ABC transporter, permease protein, putative	BA5497	BA5497	Efflux transporter, RND family, MFP subunit	[TP0840-TP0965 (0.8653204)]
COG0477	COG0845	BA0835	BA0835	Multidrug resistance protein	BA5497	BA5497	Efflux transporter, RND family, MFP subunit	[TP0840-TP0965 (0.8653204)]
COG0477	COG0845	BA2680	BA2680	Oxalate:formate antiporter, putative	BA5497	BA5497	Efflux transporter, RND family, MFP subunit	[TP0840-TP0965 (0.8653204)]
COG0477	COG0845	BA3020	BA3020	Major facilitator family transporter	BA5497	BA5497	Efflux transporter, RND family, MFP subunit	[TP0840-TP0965 (0.8653204)]
COG0477	COG0845	BA1650	BA1650	Membrane protein, putative	BA0799	BA0799	Hypothetical protein {UniProtKB/TrEMBL:Q81UR3}	[TP0840-TP0965 (0.8653204)]
COG0477	COG0845	BA2577	BA2577	Permease, putative {UniProtKB/TrEMBL:Q81Q57}	BA0799	BA0799	Hypothetical protein {UniProtKB/TrEMBL:Q81UR3}	[TP0840-TP0965 (0.8653204)]
COG0477	COG0845	BA5668	BA5668	Major facilitator family transporter	BA5497	BA5497	Efflux transporter, RND family, MFP subunit	[TP0840-TP0965 (0.8653204)]
COG0305	COG2812	BA5717	BA5717	Replicative DNA helicase	BA0019	BA0019	DNA polymerase III, gamma and tau subunits	[TP0058-TP1005 (0.7130585)]
COG0305	COG2812	BA0934	BA0934	Replicative DNA helicase, putative	BA0019	BA0019	DNA polymerase III, gamma and tau subunits	[TP0058-TP1005 (0.7130585)]
COG0188	COG0526	BA0006	BA0006	DNA gyrase, A subunit {UniProtKB/TrEMBL:Q81W30}	BA4945	BA4945	Thioredoxin family protein	[TP0005-TP0100 (0.7885434)]
COG0188	COG0526	BA3656	BA3656	DNA topoisomerase IV, A subunit	BA0387	BA0387	Hypothetical protein {UniProtKB/TrEMBL:Q81Z85}	[TP0005-TP0100 (0.7885434)]
COG0188	COG0526	BA0006	BA0006	DNA gyrase, A subunit {UniProtKB/TrEMBL:Q81W30}	BA1779	BA1779	Thioredoxin family protein	[TP0005-TP0100 (0.7885434)]
COG0188	COG0526	BA3656	BA3656	DNA topoisomerase IV, A subunit	BA4758	BA4758	Thioredoxin {UniProtKB/TrEMBL:Q81L73}	[TP0005-TP0100 (0.7885434)]
COG0188	COG0526	BA0006	BA0006	DNA gyrase, A subunit {UniProtKB/TrEMBL:Q81W30}	BA3674	BA3674	AhpC/TSA family protein	[TP0005-TP0100 (0.7885434)]
COG0188	COG0526	BA3656	BA3656	DNA topoisomerase IV, A subunit	BA1779	BA1779	Thioredoxin family protein	[TP0005-TP0100 (0.7885434)]
COG0188	COG0526	BA0006	BA0006	DNA gyrase, A subunit {UniProtKB/TrEMBL:Q81W30}	BA0387	BA0387	Hypothetical protein {UniProtKB/TrEMBL:Q81Z85}	[TP0005-TP0100 (0.7885434)]
COG0188	COG0526	BA3656	BA3656	DNA topoisomerase IV, A subunit	BA3674	BA3674	AhpC/TSA family protein	[TP0005-TP0100 (0.7885434)]
COG0188	COG0526	BA0006	BA0006	DNA gyrase, A subunit {UniProtKB/TrEMBL:Q81W30}	BA1494	resA	Thiol-disulfide oxidoreductase resA	[TP0005-TP0100 (0.7885434)]
COG0188	COG0526	BA0006	BA0006	DNA gyrase, A subunit {UniProtKB/TrEMBL:Q81W30}	BA5225	BA5225	Thioredoxin, putative {UniProtKB/TrEMBL:Q81XL1}	[TP0005-TP0100 (0.7885434)]
COG0188	COG0526	BA3656	BA3656	DNA topoisomerase IV, A subunit	BA4945	BA4945	Thioredoxin family protein	[TP0005-TP0100 (0.7885434)]
COG0188	COG0526	BA3656	BA3656	DNA topoisomerase IV, A subunit	BA0757	BA0757	Thioredoxin, putative {UniProtKB/TrEMBL:Q81UV0}	[TP0005-TP0100 (0.7885434)]
COG0188	COG0526	BA0006	BA0006	DNA gyrase, A subunit {UniProtKB/TrEMBL:Q81W30}	BA4758	BA4758	Thioredoxin {UniProtKB/TrEMBL:Q81L73}	[TP0005-TP0100 (0.7885434)]
COG0188	COG0526	BA3656	BA3656	DNA topoisomerase IV, A subunit	BA2311	BA2311	Thioredoxin family protein	[TP0005-TP0100 (0.7885434)]
COG0188	COG0526	BA0006	BA0006	DNA gyrase, A subunit {UniProtKB/TrEMBL:Q81W30}	BA2311	BA2311	Thioredoxin family protein	[TP0005-TP0100 (0.7885434)]
COG0188	COG0526	BA3656	BA3656	DNA topoisomerase IV, A subunit	BA1494	resA	Thiol-disulfide oxidoreductase resA	[TP0005-TP0100 (0.7885434)]
COG0188	COG0526	BA0006	BA0006	DNA gyrase, A subunit {UniProtKB/TrEMBL:Q81W30}	BA0757	BA0757	Thioredoxin, putative {UniProtKB/TrEMBL:Q81UV0}	[TP0005-TP0100 (0.7885434)]
COG0188	COG0526	BA3656	BA3656	DNA topoisomerase IV, A subunit	BA5225	BA5225	Thioredoxin, putative {UniProtKB/TrEMBL:Q81XL1}	[TP0005-TP0100 (0.7885434)]
COG0526	COG0771	BA4945	BA4945	Thioredoxin family protein	BA4051	murD	UDP-N-acetylmuramoylalanine--D-glutamate ligase (EC 6.3.2.9) (UDP-N- acetylmuramoyl-L-alanyl-D-glutamate synthetase) (D-glutamic acid- adding enzyme)	[TP0100-TP0903 (0.59509045)]
COG0526	COG0771	BA0387	BA0387	Hypothetical protein {UniProtKB/TrEMBL:Q81Z85}	BA4051	murD	UDP-N-acetylmuramoylalanine--D-glutamate ligase (EC 6.3.2.9) (UDP-N- acetylmuramoyl-L-alanyl-D-glutamate synthetase) (D-glutamic acid- adding enzyme)	[TP0100-TP0903 (0.59509045)]
COG0526	COG0771	BA4758	BA4758	Thioredoxin {UniProtKB/TrEMBL:Q81L73}	BA4051	murD	UDP-N-acetylmuramoylalanine--D-glutamate ligase (EC 6.3.2.9) (UDP-N- acetylmuramoyl-L-alanyl-D-glutamate synthetase) (D-glutamic acid- adding enzyme)	[TP0100-TP0903 (0.59509045)]
COG0526	COG0771	BA0757	BA0757	Thioredoxin, putative {UniProtKB/TrEMBL:Q81UV0}	BA4051	murD	UDP-N-acetylmuramoylalanine--D-glutamate ligase (EC 6.3.2.9) (UDP-N- acetylmuramoyl-L-alanyl-D-glutamate synthetase) (D-glutamic acid- adding enzyme)	[TP0100-TP0903 (0.59509045)]
COG0526	COG0771	BA1779	BA1779	Thioredoxin family protein	BA4051	murD	UDP-N-acetylmuramoylalanine--D-glutamate ligase (EC 6.3.2.9) (UDP-N- acetylmuramoyl-L-alanyl-D-glutamate synthetase) (D-glutamic acid- adding enzyme)	[TP0100-TP0903 (0.59509045)]
COG0526	COG0771	BA1494	resA	Thiol-disulfide oxidoreductase resA	BA4051	murD	UDP-N-acetylmuramoylalanine--D-glutamate ligase (EC 6.3.2.9) (UDP-N- acetylmuramoyl-L-alanyl-D-glutamate synthetase) (D-glutamic acid- adding enzyme)	[TP0100-TP0903 (0.59509045)]
COG0526	COG0771	BA2311	BA2311	Thioredoxin family protein	BA4051	murD	UDP-N-acetylmuramoylalanine--D-glutamate ligase (EC 6.3.2.9) (UDP-N- acetylmuramoyl-L-alanyl-D-glutamate synthetase) (D-glutamic acid- adding enzyme)	[TP0100-TP0903 (0.59509045)]
COG0526	COG0771	BA3674	BA3674	AhpC/TSA family protein	BA4051	murD	UDP-N-acetylmuramoylalanine--D-glutamate ligase (EC 6.3.2.9) (UDP-N- acetylmuramoyl-L-alanyl-D-glutamate synthetase) (D-glutamic acid- adding enzyme)	[TP0100-TP0903 (0.59509045)]
COG0526	COG0771	BA5225	BA5225	Thioredoxin, putative {UniProtKB/TrEMBL:Q81XL1}	BA4051	murD	UDP-N-acetylmuramoylalanine--D-glutamate ligase (EC 6.3.2.9) (UDP-N- acetylmuramoyl-L-alanyl-D-glutamate synthetase) (D-glutamic acid- adding enzyme)	[TP0100-TP0903 (0.59509045)]
COG1283	COG1286	BA0785	BA0785	Na/Pi-cotransporter family protein	BA4796	BA4796	CvpA family protein {UniProtKB/TrEMBL:Q81L38}	[TP0771-TP0522 (0.80866665)]
COG0143	COG0845	BA0036	metG1	Methionyl-tRNA synthetase 1 (EC 6.1.1.10) (Methionine--tRNA ligase 1) (MetRS 1)	BA5497	BA5497	Efflux transporter, RND family, MFP subunit	[TP0798-TP0965 (0.7246752)]
COG0143	COG0845	BA5278	metG2	Methionyl-tRNA synthetase 2 (EC 6.1.1.10) (Methionine--tRNA ligase 2) (MetRS 2)	BA0799	BA0799	Hypothetical protein {UniProtKB/TrEMBL:Q81UR3}	[TP0798-TP0965 (0.7246752)]
COG0143	COG0845	BA5278	metG2	Methionyl-tRNA synthetase 2 (EC 6.1.1.10) (Methionine--tRNA ligase 2) (MetRS 2)	BA5497	BA5497	Efflux transporter, RND family, MFP subunit	[TP0798-TP0965 (0.7246752)]
COG0143	COG0845	BA0036	metG1	Methionyl-tRNA synthetase 1 (EC 6.1.1.10) (Methionine--tRNA ligase 1) (MetRS 1)	BA0799	BA0799	Hypothetical protein {UniProtKB/TrEMBL:Q81UR3}	[TP0798-TP0965 (0.7246752)]
COG0242	COG1744	BA4005	def1	Peptide deformylase 1 (EC 3.5.1.88) (PDF 1) (Polypeptide deformylase 1)	BA3927	BA3927	Lipoprotein, Bmp family	[TP0757-TP0298 (0.51512045)]
COG0242	COG1744	BA4187	def2	Peptide deformylase 2 (EC 3.5.1.88) (PDF 2) (Polypeptide deformylase 2)	BA3927	BA3927	Lipoprotein, Bmp family	[TP0757-TP0298 (0.51512045)]
COG1366	COG1536	BA0990	BA0990	Anti sigma b factor antagonist RsbV	BA1679	BA1679	Flagellar motor switch protein FliG	[TP0233-TP0400 (0.68778783)]
COG1366	COG1536	BA4296	BA4296	Anti-sigma F factor antagonist	BA1679	BA1679	Flagellar motor switch protein FliG	[TP0233-TP0400 (0.68778783)]
COG0504	COG1475	BA5583	pyrG	CTP synthase (EC 6.3.4.2) (UTP--ammonia ligase) (CTP synthetase)	BA5731	BA5731	Stage 0 sporulation protein J, putative	[TP0305-TP0271 (0.70252794)]
COG0504	COG1475	BA5583	pyrG	CTP synthase (EC 6.3.4.2) (UTP--ammonia ligase) (CTP synthetase)	BA5729	BA5729	Stage 0 sporulation protein J	[TP0305-TP0271 (0.70252794)]
COG2206	COG4786	BA0975	BA0975	HD domain protein {UniProtKB/TrEMBL:Q81UA6}	BA1719	BA1719	Flagellar basal-body rod protein, putative	[TP0877-TP0961 (0.57706213)]
COG0457	COG3391	BA2928	BA2928	TPR domain protein {UniProtKB/TrEMBL:Q81P88}	BA1311	BA1311	Lipoprotein, putative {UniProtKB/TrEMBL:Q81TG6}	[TP0095-TP0421 (0.8119976)]
COG0457	COG3391	BA1541	BA1541	TPR domain protein {UniProtKB/TrEMBL:Q81SV4}	BA1311	BA1311	Lipoprotein, putative {UniProtKB/TrEMBL:Q81TG6}	[TP0095-TP0421 (0.8119976)]
COG0457	COG3391	BA4624	BA4624	TPR domain protein {UniProtKB/TrEMBL:Q81LJ3}	BA1311	BA1311	Lipoprotein, putative {UniProtKB/TrEMBL:Q81TG6}	[TP0095-TP0421 (0.8119976)]
COG0457	COG3391	BA3760	BA3760	Prophage LambdaBa01, TPR domain protein, putative	BA1311	BA1311	Lipoprotein, putative {UniProtKB/TrEMBL:Q81TG6}	[TP0095-TP0421 (0.8119976)]
COG0457	COG3391	BA3284	BA3284	TPR domain protein {UniProtKB/TrEMBL:Q81NC6}	BA1311	BA1311	Lipoprotein, putative {UniProtKB/TrEMBL:Q81TG6}	[TP0095-TP0421 (0.8119976)]
COG0457	COG3391	BA0597	BA0597	Transcriptional regulator/TPR domain protein	BA1311	BA1311	Lipoprotein, putative {UniProtKB/TrEMBL:Q81TG6}	[TP0095-TP0421 (0.8119976)]
COG0457	COG3391	BA3417	BA3417	TPR domain protein {UniProtKB/TrEMBL:Q81N02}	BA1311	BA1311	Lipoprotein, putative {UniProtKB/TrEMBL:Q81TG6}	[TP0095-TP0421 (0.8119976)]
COG0457	COG3391	BA5388	BA5388	TPR domain protein {UniProtKB/TrEMBL:Q81X55}	BA1311	BA1311	Lipoprotein, putative {UniProtKB/TrEMBL:Q81TG6}	[TP0095-TP0421 (0.8119976)]
COG0457	COG3391	BA2522	BA2522	Hypothetical protein {UniProtKB/TrEMBL:Q81QB0}	BA1311	BA1311	Lipoprotein, putative {UniProtKB/TrEMBL:Q81TG6}	[TP0095-TP0421 (0.8119976)]
COG0457	COG3391	BA1017	BA1017	TPR domain protein {UniProtKB/TrEMBL:Q81U67}	BA1311	BA1311	Lipoprotein, putative {UniProtKB/TrEMBL:Q81TG6}	[TP0095-TP0421 (0.8119976)]
COG0457	COG3391	BA1163	BA1163	DNA-binding protein {UniProtKB/TrEMBL:Q81TU5}	BA1311	BA1311	Lipoprotein, putative {UniProtKB/TrEMBL:Q81TG6}	[TP0095-TP0421 (0.8119976)]
COG0250	COG0772	BA0096	BA0096	Transcription antitermination protein NusG	BA4381	BA4381	Cell division protein, FtsW/RodA/SpoVE family	[TP0236-TP0387 (0.7470728)]
COG0250	COG0772	BA0096	BA0096	Transcription antitermination protein NusG	BA4050	BA4050	Stage V sporulation protein E	[TP0236-TP0387 (0.7470728)]
COG0250	COG0772	BA0096	BA0096	Transcription antitermination protein NusG	BA1034	BA1034	Cell division protein, FtsW/RodA/SpoVE family	[TP0236-TP0387 (0.7470728)]
COG0250	COG0772	BA0096	BA0096	Transcription antitermination protein NusG	BA4158	BA4158	Cell division protein,FtsW/RodA/SpoVE family	[TP0236-TP0387 (0.7470728)]
COG0227	COG0740	BA3996	rpmB	50S ribosomal protein L28	BA3932	BA3932	Hypothetical protein {UniProtKB/TrEMBL:Q81WP0}	[TP0362-TP0507 (0.75048)]
COG0227	COG0740	BA3996	rpmB	50S ribosomal protein L28	BA2788	clpP1	ATP-dependent Clp protease proteolytic subunit 1 (EC 3.4.21.92) (Endopeptidase Clp 1)	[TP0362-TP0507 (0.75048)]
COG0227	COG0740	BA3996	rpmB	50S ribosomal protein L28	BA5380	clpP2	ATP-dependent Clp protease proteolytic subunit 2 (EC 3.4.21.92) (Endopeptidase Clp 2)	[TP0362-TP0507 (0.75048)]
COG0227	COG0740	BA3996	rpmB	50S ribosomal protein L28	BA4092	BA4092	ATP-dependent Clp protease proteolytic subunit	[TP0362-TP0507 (0.75048)]
COG0457	COG0457	BA3417	BA3417	TPR domain protein {UniProtKB/TrEMBL:Q81N02}	BA2928	BA2928	TPR domain protein {UniProtKB/TrEMBL:Q81P88}	[TP0067-TP0095 (0.6515529)]
COG0457	COG0457	BA1541	BA1541	TPR domain protein {UniProtKB/TrEMBL:Q81SV4}	BA0597	BA0597	Transcriptional regulator/TPR domain protein	[TP0067-TP0095 (0.6515529)]
COG0457	COG0457	BA0597	BA0597	Transcriptional regulator/TPR domain protein	BA1541	BA1541	TPR domain protein {UniProtKB/TrEMBL:Q81SV4}	[TP0067-TP0095 (0.6515529)]
COG0457	COG0457	BA2928	BA2928	TPR domain protein {UniProtKB/TrEMBL:Q81P88}	BA3417	BA3417	TPR domain protein {UniProtKB/TrEMBL:Q81N02}	[TP0067-TP0095 (0.6515529)]
COG0457	COG0457	BA3760	BA3760	Prophage LambdaBa01, TPR domain protein, putative	BA3760	BA3760	Prophage LambdaBa01, TPR domain protein, putative	[TP0067-TP0095 (0.6515529)]
COG0457	COG0457	BA3284	BA3284	TPR domain protein {UniProtKB/TrEMBL:Q81NC6}	BA3284	BA3284	TPR domain protein {UniProtKB/TrEMBL:Q81NC6}	[TP0067-TP0095 (0.6515529)]
COG0457	COG0457	BA1017	BA1017	TPR domain protein {UniProtKB/TrEMBL:Q81U67}	BA1017	BA1017	TPR domain protein {UniProtKB/TrEMBL:Q81U67}	[TP0067-TP0095 (0.6515529)]
COG0457	COG0457	BA1017	BA1017	TPR domain protein {UniProtKB/TrEMBL:Q81U67}	BA3760	BA3760	Prophage LambdaBa01, TPR domain protein, putative	[TP0067-TP0095 (0.6515529)]
COG0457	COG0457	BA3760	BA3760	Prophage LambdaBa01, TPR domain protein, putative	BA1017	BA1017	TPR domain protein {UniProtKB/TrEMBL:Q81U67}	[TP0067-TP0095 (0.6515529)]
COG0457	COG0457	BA3417	BA3417	TPR domain protein {UniProtKB/TrEMBL:Q81N02}	BA4624	BA4624	TPR domain protein {UniProtKB/TrEMBL:Q81LJ3}	[TP0067-TP0095 (0.6515529)]
COG0457	COG0457	BA4624	BA4624	TPR domain protein {UniProtKB/TrEMBL:Q81LJ3}	BA3417	BA3417	TPR domain protein {UniProtKB/TrEMBL:Q81N02}	[TP0067-TP0095 (0.6515529)]
COG0457	COG0457	BA0597	BA0597	Transcriptional regulator/TPR domain protein	BA5388	BA5388	TPR domain protein {UniProtKB/TrEMBL:Q81X55}	[TP0067-TP0095 (0.6515529)]
COG0457	COG0457	BA5388	BA5388	TPR domain protein {UniProtKB/TrEMBL:Q81X55}	BA0597	BA0597	Transcriptional regulator/TPR domain protein	[TP0067-TP0095 (0.6515529)]
COG0457	COG0457	BA0597	BA0597	Transcriptional regulator/TPR domain protein	BA2928	BA2928	TPR domain protein {UniProtKB/TrEMBL:Q81P88}	[TP0067-TP0095 (0.6515529)]
COG0457	COG0457	BA2928	BA2928	TPR domain protein {UniProtKB/TrEMBL:Q81P88}	BA0597	BA0597	Transcriptional regulator/TPR domain protein	[TP0067-TP0095 (0.6515529)]
COG0457	COG0457	BA3417	BA3417	TPR domain protein {UniProtKB/TrEMBL:Q81N02}	BA5388	BA5388	TPR domain protein {UniProtKB/TrEMBL:Q81X55}	[TP0067-TP0095 (0.6515529)]
COG0457	COG0457	BA5388	BA5388	TPR domain protein {UniProtKB/TrEMBL:Q81X55}	BA3417	BA3417	TPR domain protein {UniProtKB/TrEMBL:Q81N02}	[TP0067-TP0095 (0.6515529)]
COG0457	COG0457	BA3417	BA3417	TPR domain protein {UniProtKB/TrEMBL:Q81N02}	BA3417	BA3417	TPR domain protein {UniProtKB/TrEMBL:Q81N02}	[TP0067-TP0095 (0.6515529)]
COG0457	COG0457	BA5388	BA5388	TPR domain protein {UniProtKB/TrEMBL:Q81X55}	BA5388	BA5388	TPR domain protein {UniProtKB/TrEMBL:Q81X55}	[TP0067-TP0095 (0.6515529)]
COG0457	COG0457	BA1541	BA1541	TPR domain protein {UniProtKB/TrEMBL:Q81SV4}	BA2522	BA2522	Hypothetical protein {UniProtKB/TrEMBL:Q81QB0}	[TP0067-TP0095 (0.6515529)]
COG0457	COG0457	BA2522	BA2522	Hypothetical protein {UniProtKB/TrEMBL:Q81QB0}	BA1541	BA1541	TPR domain protein {UniProtKB/TrEMBL:Q81SV4}	[TP0067-TP0095 (0.6515529)]
COG0457	COG0457	BA0597	BA0597	Transcriptional regulator/TPR domain protein	BA3760	BA3760	Prophage LambdaBa01, TPR domain protein, putative	[TP0067-TP0095 (0.6515529)]
COG0457	COG0457	BA1541	BA1541	TPR domain protein {UniProtKB/TrEMBL:Q81SV4}	BA4624	BA4624	TPR domain protein {UniProtKB/TrEMBL:Q81LJ3}	[TP0067-TP0095 (0.6515529)]
COG0457	COG0457	BA4624	BA4624	TPR domain protein {UniProtKB/TrEMBL:Q81LJ3}	BA1541	BA1541	TPR domain protein {UniProtKB/TrEMBL:Q81SV4}	[TP0067-TP0095 (0.6515529)]
COG0457	COG0457	BA3760	BA3760	Prophage LambdaBa01, TPR domain protein, putative	BA0597	BA0597	Transcriptional regulator/TPR domain protein	[TP0067-TP0095 (0.6515529)]
COG0457	COG0457	BA1163	BA1163	DNA-binding protein {UniProtKB/TrEMBL:Q81TU5}	BA1163	BA1163	DNA-binding protein {UniProtKB/TrEMBL:Q81TU5}	[TP0067-TP0095 (0.6515529)]
COG0457	COG0457	BA1541	BA1541	TPR domain protein {UniProtKB/TrEMBL:Q81SV4}	BA3760	BA3760	Prophage LambdaBa01, TPR domain protein, putative	[TP0067-TP0095 (0.6515529)]
COG0457	COG0457	BA3760	BA3760	Prophage LambdaBa01, TPR domain protein, putative	BA1541	BA1541	TPR domain protein {UniProtKB/TrEMBL:Q81SV4}	[TP0067-TP0095 (0.6515529)]
COG0457	COG0457	BA1541	BA1541	TPR domain protein {UniProtKB/TrEMBL:Q81SV4}	BA1163	BA1163	DNA-binding protein {UniProtKB/TrEMBL:Q81TU5}	[TP0067-TP0095 (0.6515529)]
COG0457	COG0457	BA1163	BA1163	DNA-binding protein {UniProtKB/TrEMBL:Q81TU5}	BA1541	BA1541	TPR domain protein {UniProtKB/TrEMBL:Q81SV4}	[TP0067-TP0095 (0.6515529)]
COG0457	COG0457	BA3417	BA3417	TPR domain protein {UniProtKB/TrEMBL:Q81N02}	BA3284	BA3284	TPR domain protein {UniProtKB/TrEMBL:Q81NC6}	[TP0067-TP0095 (0.6515529)]
COG0457	COG0457	BA3284	BA3284	TPR domain protein {UniProtKB/TrEMBL:Q81NC6}	BA3417	BA3417	TPR domain protein {UniProtKB/TrEMBL:Q81N02}	[TP0067-TP0095 (0.6515529)]
COG0457	COG0457	BA1017	BA1017	TPR domain protein {UniProtKB/TrEMBL:Q81U67}	BA2928	BA2928	TPR domain protein {UniProtKB/TrEMBL:Q81P88}	[TP0067-TP0095 (0.6515529)]
COG0457	COG0457	BA2928	BA2928	TPR domain protein {UniProtKB/TrEMBL:Q81P88}	BA1017	BA1017	TPR domain protein {UniProtKB/TrEMBL:Q81U67}	[TP0067-TP0095 (0.6515529)]
COG0457	COG0457	BA0597	BA0597	Transcriptional regulator/TPR domain protein	BA1163	BA1163	DNA-binding protein {UniProtKB/TrEMBL:Q81TU5}	[TP0067-TP0095 (0.6515529)]
COG0457	COG0457	BA1163	BA1163	DNA-binding protein {UniProtKB/TrEMBL:Q81TU5}	BA0597	BA0597	Transcriptional regulator/TPR domain protein	[TP0067-TP0095 (0.6515529)]
COG0457	COG0457	BA1017	BA1017	TPR domain protein {UniProtKB/TrEMBL:Q81U67}	BA0597	BA0597	Transcriptional regulator/TPR domain protein	[TP0067-TP0095 (0.6515529)]
COG0457	COG0457	BA0597	BA0597	Transcriptional regulator/TPR domain protein	BA1017	BA1017	TPR domain protein {UniProtKB/TrEMBL:Q81U67}	[TP0067-TP0095 (0.6515529)]
COG0457	COG0457	BA5388	BA5388	TPR domain protein {UniProtKB/TrEMBL:Q81X55}	BA2522	BA2522	Hypothetical protein {UniProtKB/TrEMBL:Q81QB0}	[TP0067-TP0095 (0.6515529)]
COG0457	COG0457	BA2522	BA2522	Hypothetical protein {UniProtKB/TrEMBL:Q81QB0}	BA5388	BA5388	TPR domain protein {UniProtKB/TrEMBL:Q81X55}	[TP0067-TP0095 (0.6515529)]
COG0457	COG0457	BA5388	BA5388	TPR domain protein {UniProtKB/TrEMBL:Q81X55}	BA3760	BA3760	Prophage LambdaBa01, TPR domain protein, putative	[TP0067-TP0095 (0.6515529)]
COG0457	COG0457	BA3760	BA3760	Prophage LambdaBa01, TPR domain protein, putative	BA5388	BA5388	TPR domain protein {UniProtKB/TrEMBL:Q81X55}	[TP0067-TP0095 (0.6515529)]
COG0457	COG0457	BA4624	BA4624	TPR domain protein {UniProtKB/TrEMBL:Q81LJ3}	BA3760	BA3760	Prophage LambdaBa01, TPR domain protein, putative	[TP0067-TP0095 (0.6515529)]
COG0457	COG0457	BA3760	BA3760	Prophage LambdaBa01, TPR domain protein, putative	BA4624	BA4624	TPR domain protein {UniProtKB/TrEMBL:Q81LJ3}	[TP0067-TP0095 (0.6515529)]
COG0457	COG0457	BA3284	BA3284	TPR domain protein {UniProtKB/TrEMBL:Q81NC6}	BA3760	BA3760	Prophage LambdaBa01, TPR domain protein, putative	[TP0067-TP0095 (0.6515529)]
COG0457	COG0457	BA3760	BA3760	Prophage LambdaBa01, TPR domain protein, putative	BA3284	BA3284	TPR domain protein {UniProtKB/TrEMBL:Q81NC6}	[TP0067-TP0095 (0.6515529)]
COG0457	COG0457	BA1017	BA1017	TPR domain protein {UniProtKB/TrEMBL:Q81U67}	BA1541	BA1541	TPR domain protein {UniProtKB/TrEMBL:Q81SV4}	[TP0067-TP0095 (0.6515529)]
COG0457	COG0457	BA1541	BA1541	TPR domain protein {UniProtKB/TrEMBL:Q81SV4}	BA1017	BA1017	TPR domain protein {UniProtKB/TrEMBL:Q81U67}	[TP0067-TP0095 (0.6515529)]
COG0457	COG0457	BA3417	BA3417	TPR domain protein {UniProtKB/TrEMBL:Q81N02}	BA2522	BA2522	Hypothetical protein {UniProtKB/TrEMBL:Q81QB0}	[TP0067-TP0095 (0.6515529)]
COG0457	COG0457	BA2522	BA2522	Hypothetical protein {UniProtKB/TrEMBL:Q81QB0}	BA3417	BA3417	TPR domain protein {UniProtKB/TrEMBL:Q81N02}	[TP0067-TP0095 (0.6515529)]
COG0457	COG0457	BA1017	BA1017	TPR domain protein {UniProtKB/TrEMBL:Q81U67}	BA4624	BA4624	TPR domain protein {UniProtKB/TrEMBL:Q81LJ3}	[TP0067-TP0095 (0.6515529)]
COG0457	COG0457	BA5388	BA5388	TPR domain protein {UniProtKB/TrEMBL:Q81X55}	BA3284	BA3284	TPR domain protein {UniProtKB/TrEMBL:Q81NC6}	[TP0067-TP0095 (0.6515529)]
COG0457	COG0457	BA4624	BA4624	TPR domain protein {UniProtKB/TrEMBL:Q81LJ3}	BA1017	BA1017	TPR domain protein {UniProtKB/TrEMBL:Q81U67}	[TP0067-TP0095 (0.6515529)]
COG0457	COG0457	BA3284	BA3284	TPR domain protein {UniProtKB/TrEMBL:Q81NC6}	BA5388	BA5388	TPR domain protein {UniProtKB/TrEMBL:Q81X55}	[TP0067-TP0095 (0.6515529)]
COG0457	COG0457	BA2522	BA2522	Hypothetical protein {UniProtKB/TrEMBL:Q81QB0}	BA3760	BA3760	Prophage LambdaBa01, TPR domain protein, putative	[TP0067-TP0095 (0.6515529)]
COG0457	COG0457	BA3760	BA3760	Prophage LambdaBa01, TPR domain protein, putative	BA2522	BA2522	Hypothetical protein {UniProtKB/TrEMBL:Q81QB0}	[TP0067-TP0095 (0.6515529)]
COG0457	COG0457	BA1017	BA1017	TPR domain protein {UniProtKB/TrEMBL:Q81U67}	BA5388	BA5388	TPR domain protein {UniProtKB/TrEMBL:Q81X55}	[TP0067-TP0095 (0.6515529)]
COG0457	COG0457	BA1541	BA1541	TPR domain protein {UniProtKB/TrEMBL:Q81SV4}	BA5388	BA5388	TPR domain protein {UniProtKB/TrEMBL:Q81X55}	[TP0067-TP0095 (0.6515529)]
COG0457	COG0457	BA5388	BA5388	TPR domain protein {UniProtKB/TrEMBL:Q81X55}	BA1017	BA1017	TPR domain protein {UniProtKB/TrEMBL:Q81U67}	[TP0067-TP0095 (0.6515529)]
COG0457	COG0457	BA5388	BA5388	TPR domain protein {UniProtKB/TrEMBL:Q81X55}	BA1541	BA1541	TPR domain protein {UniProtKB/TrEMBL:Q81SV4}	[TP0067-TP0095 (0.6515529)]
COG0457	COG0457	BA1017	BA1017	TPR domain protein {UniProtKB/TrEMBL:Q81U67}	BA3417	BA3417	TPR domain protein {UniProtKB/TrEMBL:Q81N02}	[TP0067-TP0095 (0.6515529)]
COG0457	COG0457	BA3417	BA3417	TPR domain protein {UniProtKB/TrEMBL:Q81N02}	BA1017	BA1017	TPR domain protein {UniProtKB/TrEMBL:Q81U67}	[TP0067-TP0095 (0.6515529)]
COG0457	COG0457	BA0597	BA0597	Transcriptional regulator/TPR domain protein	BA4624	BA4624	TPR domain protein {UniProtKB/TrEMBL:Q81LJ3}	[TP0067-TP0095 (0.6515529)]
COG0457	COG0457	BA4624	BA4624	TPR domain protein {UniProtKB/TrEMBL:Q81LJ3}	BA0597	BA0597	Transcriptional regulator/TPR domain protein	[TP0067-TP0095 (0.6515529)]
COG0457	COG0457	BA1163	BA1163	DNA-binding protein {UniProtKB/TrEMBL:Q81TU5}	BA3760	BA3760	Prophage LambdaBa01, TPR domain protein, putative	[TP0067-TP0095 (0.6515529)]
COG0457	COG0457	BA3760	BA3760	Prophage LambdaBa01, TPR domain protein, putative	BA1163	BA1163	DNA-binding protein {UniProtKB/TrEMBL:Q81TU5}	[TP0067-TP0095 (0.6515529)]
COG0457	COG0457	BA0597	BA0597	Transcriptional regulator/TPR domain protein	BA2522	BA2522	Hypothetical protein {UniProtKB/TrEMBL:Q81QB0}	[TP0067-TP0095 (0.6515529)]
COG0457	COG0457	BA2522	BA2522	Hypothetical protein {UniProtKB/TrEMBL:Q81QB0}	BA0597	BA0597	Transcriptional regulator/TPR domain protein	[TP0067-TP0095 (0.6515529)]
COG0457	COG0457	BA1163	BA1163	DNA-binding protein {UniProtKB/TrEMBL:Q81TU5}	BA3284	BA3284	TPR domain protein {UniProtKB/TrEMBL:Q81NC6}	[TP0067-TP0095 (0.6515529)]
COG0457	COG0457	BA3284	BA3284	TPR domain protein {UniProtKB/TrEMBL:Q81NC6}	BA1163	BA1163	DNA-binding protein {UniProtKB/TrEMBL:Q81TU5}	[TP0067-TP0095 (0.6515529)]
COG0457	COG0457	BA5388	BA5388	TPR domain protein {UniProtKB/TrEMBL:Q81X55}	BA4624	BA4624	TPR domain protein {UniProtKB/TrEMBL:Q81LJ3}	[TP0067-TP0095 (0.6515529)]
COG0457	COG0457	BA4624	BA4624	TPR domain protein {UniProtKB/TrEMBL:Q81LJ3}	BA5388	BA5388	TPR domain protein {UniProtKB/TrEMBL:Q81X55}	[TP0067-TP0095 (0.6515529)]
COG0457	COG0457	BA4624	BA4624	TPR domain protein {UniProtKB/TrEMBL:Q81LJ3}	BA4624	BA4624	TPR domain protein {UniProtKB/TrEMBL:Q81LJ3}	[TP0067-TP0095 (0.6515529)]
COG0457	COG0457	BA0597	BA0597	Transcriptional regulator/TPR domain protein	BA3284	BA3284	TPR domain protein {UniProtKB/TrEMBL:Q81NC6}	[TP0067-TP0095 (0.6515529)]
COG0457	COG0457	BA3284	BA3284	TPR domain protein {UniProtKB/TrEMBL:Q81NC6}	BA0597	BA0597	Transcriptional regulator/TPR domain protein	[TP0067-TP0095 (0.6515529)]
COG0457	COG0457	BA1017	BA1017	TPR domain protein {UniProtKB/TrEMBL:Q81U67}	BA3284	BA3284	TPR domain protein {UniProtKB/TrEMBL:Q81NC6}	[TP0067-TP0095 (0.6515529)]
COG0457	COG0457	BA3284	BA3284	TPR domain protein {UniProtKB/TrEMBL:Q81NC6}	BA1017	BA1017	TPR domain protein {UniProtKB/TrEMBL:Q81U67}	[TP0067-TP0095 (0.6515529)]
COG0457	COG0457	BA3417	BA3417	TPR domain protein {UniProtKB/TrEMBL:Q81N02}	BA1163	BA1163	DNA-binding protein {UniProtKB/TrEMBL:Q81TU5}	[TP0067-TP0095 (0.6515529)]
COG0457	COG0457	BA1163	BA1163	DNA-binding protein {UniProtKB/TrEMBL:Q81TU5}	BA3417	BA3417	TPR domain protein {UniProtKB/TrEMBL:Q81N02}	[TP0067-TP0095 (0.6515529)]
COG0457	COG0457	BA2928	BA2928	TPR domain protein {UniProtKB/TrEMBL:Q81P88}	BA1163	BA1163	DNA-binding protein {UniProtKB/TrEMBL:Q81TU5}	[TP0067-TP0095 (0.6515529)]
COG0457	COG0457	BA1163	BA1163	DNA-binding protein {UniProtKB/TrEMBL:Q81TU5}	BA2928	BA2928	TPR domain protein {UniProtKB/TrEMBL:Q81P88}	[TP0067-TP0095 (0.6515529)]
COG0457	COG0457	BA2928	BA2928	TPR domain protein {UniProtKB/TrEMBL:Q81P88}	BA5388	BA5388	TPR domain protein {UniProtKB/TrEMBL:Q81X55}	[TP0067-TP0095 (0.6515529)]
COG0457	COG0457	BA5388	BA5388	TPR domain protein {UniProtKB/TrEMBL:Q81X55}	BA2928	BA2928	TPR domain protein {UniProtKB/TrEMBL:Q81P88}	[TP0067-TP0095 (0.6515529)]
COG0457	COG0457	BA1163	BA1163	DNA-binding protein {UniProtKB/TrEMBL:Q81TU5}	BA4624	BA4624	TPR domain protein {UniProtKB/TrEMBL:Q81LJ3}	[TP0067-TP0095 (0.6515529)]
COG0457	COG0457	BA4624	BA4624	TPR domain protein {UniProtKB/TrEMBL:Q81LJ3}	BA1163	BA1163	DNA-binding protein {UniProtKB/TrEMBL:Q81TU5}	[TP0067-TP0095 (0.6515529)]
COG0457	COG0457	BA2928	BA2928	TPR domain protein {UniProtKB/TrEMBL:Q81P88}	BA2928	BA2928	TPR domain protein {UniProtKB/TrEMBL:Q81P88}	[TP0067-TP0095 (0.6515529)]
COG0457	COG0457	BA1541	BA1541	TPR domain protein {UniProtKB/TrEMBL:Q81SV4}	BA1541	BA1541	TPR domain protein {UniProtKB/TrEMBL:Q81SV4}	[TP0067-TP0095 (0.6515529)]
COG0457	COG0457	BA3417	BA3417	TPR domain protein {UniProtKB/TrEMBL:Q81N02}	BA1541	BA1541	TPR domain protein {UniProtKB/TrEMBL:Q81SV4}	[TP0067-TP0095 (0.6515529)]
COG0457	COG0457	BA1541	BA1541	TPR domain protein {UniProtKB/TrEMBL:Q81SV4}	BA3417	BA3417	TPR domain protein {UniProtKB/TrEMBL:Q81N02}	[TP0067-TP0095 (0.6515529)]
COG0457	COG0457	BA2522	BA2522	Hypothetical protein {UniProtKB/TrEMBL:Q81QB0}	BA3284	BA3284	TPR domain protein {UniProtKB/TrEMBL:Q81NC6}	[TP0067-TP0095 (0.6515529)]
COG0457	COG0457	BA3284	BA3284	TPR domain protein {UniProtKB/TrEMBL:Q81NC6}	BA2522	BA2522	Hypothetical protein {UniProtKB/TrEMBL:Q81QB0}	[TP0067-TP0095 (0.6515529)]
COG0457	COG0457	BA4624	BA4624	TPR domain protein {UniProtKB/TrEMBL:Q81LJ3}	BA3284	BA3284	TPR domain protein {UniProtKB/TrEMBL:Q81NC6}	[TP0067-TP0095 (0.6515529)]
COG0457	COG0457	BA3284	BA3284	TPR domain protein {UniProtKB/TrEMBL:Q81NC6}	BA4624	BA4624	TPR domain protein {UniProtKB/TrEMBL:Q81LJ3}	[TP0067-TP0095 (0.6515529)]
COG0457	COG0457	BA2928	BA2928	TPR domain protein {UniProtKB/TrEMBL:Q81P88}	BA3284	BA3284	TPR domain protein {UniProtKB/TrEMBL:Q81NC6}	[TP0067-TP0095 (0.6515529)]
COG0457	COG0457	BA3284	BA3284	TPR domain protein {UniProtKB/TrEMBL:Q81NC6}	BA2928	BA2928	TPR domain protein {UniProtKB/TrEMBL:Q81P88}	[TP0067-TP0095 (0.6515529)]
COG0457	COG0457	BA3417	BA3417	TPR domain protein {UniProtKB/TrEMBL:Q81N02}	BA0597	BA0597	Transcriptional regulator/TPR domain protein	[TP0067-TP0095 (0.6515529)]
COG0457	COG0457	BA0597	BA0597	Transcriptional regulator/TPR domain protein	BA3417	BA3417	TPR domain protein {UniProtKB/TrEMBL:Q81N02}	[TP0067-TP0095 (0.6515529)]
COG0457	COG0457	BA2522	BA2522	Hypothetical protein {UniProtKB/TrEMBL:Q81QB0}	BA4624	BA4624	TPR domain protein {UniProtKB/TrEMBL:Q81LJ3}	[TP0067-TP0095 (0.6515529)]
COG0457	COG0457	BA4624	BA4624	TPR domain protein {UniProtKB/TrEMBL:Q81LJ3}	BA2522	BA2522	Hypothetical protein {UniProtKB/TrEMBL:Q81QB0}	[TP0067-TP0095 (0.6515529)]
COG0457	COG0457	BA0597	BA0597	Transcriptional regulator/TPR domain protein	BA0597	BA0597	Transcriptional regulator/TPR domain protein	[TP0067-TP0095 (0.6515529)]
COG0457	COG0457	BA2928	BA2928	TPR domain protein {UniProtKB/TrEMBL:Q81P88}	BA3760	BA3760	Prophage LambdaBa01, TPR domain protein, putative	[TP0067-TP0095 (0.6515529)]
COG0457	COG0457	BA3760	BA3760	Prophage LambdaBa01, TPR domain protein, putative	BA2928	BA2928	TPR domain protein {UniProtKB/TrEMBL:Q81P88}	[TP0067-TP0095 (0.6515529)]
COG0457	COG0457	BA1017	BA1017	TPR domain protein {UniProtKB/TrEMBL:Q81U67}	BA1163	BA1163	DNA-binding protein {UniProtKB/TrEMBL:Q81TU5}	[TP0067-TP0095 (0.6515529)]
COG0457	COG0457	BA1163	BA1163	DNA-binding protein {UniProtKB/TrEMBL:Q81TU5}	BA1017	BA1017	TPR domain protein {UniProtKB/TrEMBL:Q81U67}	[TP0067-TP0095 (0.6515529)]
COG0457	COG0457	BA1541	BA1541	TPR domain protein {UniProtKB/TrEMBL:Q81SV4}	BA2928	BA2928	TPR domain protein {UniProtKB/TrEMBL:Q81P88}	[TP0067-TP0095 (0.6515529)]
COG0457	COG0457	BA2928	BA2928	TPR domain protein {UniProtKB/TrEMBL:Q81P88}	BA1541	BA1541	TPR domain protein {UniProtKB/TrEMBL:Q81SV4}	[TP0067-TP0095 (0.6515529)]
COG0457	COG0457	BA1163	BA1163	DNA-binding protein {UniProtKB/TrEMBL:Q81TU5}	BA2522	BA2522	Hypothetical protein {UniProtKB/TrEMBL:Q81QB0}	[TP0067-TP0095 (0.6515529)]
COG0457	COG0457	BA2522	BA2522	Hypothetical protein {UniProtKB/TrEMBL:Q81QB0}	BA1163	BA1163	DNA-binding protein {UniProtKB/TrEMBL:Q81TU5}	[TP0067-TP0095 (0.6515529)]
COG0457	COG0457	BA5388	BA5388	TPR domain protein {UniProtKB/TrEMBL:Q81X55}	BA1163	BA1163	DNA-binding protein {UniProtKB/TrEMBL:Q81TU5}	[TP0067-TP0095 (0.6515529)]
COG0457	COG0457	BA1163	BA1163	DNA-binding protein {UniProtKB/TrEMBL:Q81TU5}	BA5388	BA5388	TPR domain protein {UniProtKB/TrEMBL:Q81X55}	[TP0067-TP0095 (0.6515529)]
COG0457	COG0457	BA2928	BA2928	TPR domain protein {UniProtKB/TrEMBL:Q81P88}	BA2522	BA2522	Hypothetical protein {UniProtKB/TrEMBL:Q81QB0}	[TP0067-TP0095 (0.6515529)]
COG0457	COG0457	BA2522	BA2522	Hypothetical protein {UniProtKB/TrEMBL:Q81QB0}	BA2928	BA2928	TPR domain protein {UniProtKB/TrEMBL:Q81P88}	[TP0067-TP0095 (0.6515529)]
COG0457	COG0457	BA2522	BA2522	Hypothetical protein {UniProtKB/TrEMBL:Q81QB0}	BA2522	BA2522	Hypothetical protein {UniProtKB/TrEMBL:Q81QB0}	[TP0067-TP0095 (0.6515529)]
COG0457	COG0457	BA3417	BA3417	TPR domain protein {UniProtKB/TrEMBL:Q81N02}	BA3760	BA3760	Prophage LambdaBa01, TPR domain protein, putative	[TP0067-TP0095 (0.6515529)]
COG0457	COG0457	BA3760	BA3760	Prophage LambdaBa01, TPR domain protein, putative	BA3417	BA3417	TPR domain protein {UniProtKB/TrEMBL:Q81N02}	[TP0067-TP0095 (0.6515529)]
COG0457	COG0457	BA1017	BA1017	TPR domain protein {UniProtKB/TrEMBL:Q81U67}	BA2522	BA2522	Hypothetical protein {UniProtKB/TrEMBL:Q81QB0}	[TP0067-TP0095 (0.6515529)]
COG0457	COG0457	BA2522	BA2522	Hypothetical protein {UniProtKB/TrEMBL:Q81QB0}	BA1017	BA1017	TPR domain protein {UniProtKB/TrEMBL:Q81U67}	[TP0067-TP0095 (0.6515529)]
COG0457	COG0457	BA2928	BA2928	TPR domain protein {UniProtKB/TrEMBL:Q81P88}	BA4624	BA4624	TPR domain protein {UniProtKB/TrEMBL:Q81LJ3}	[TP0067-TP0095 (0.6515529)]
COG0457	COG0457	BA4624	BA4624	TPR domain protein {UniProtKB/TrEMBL:Q81LJ3}	BA2928	BA2928	TPR domain protein {UniProtKB/TrEMBL:Q81P88}	[TP0067-TP0095 (0.6515529)]
COG0457	COG0457	BA1541	BA1541	TPR domain protein {UniProtKB/TrEMBL:Q81SV4}	BA3284	BA3284	TPR domain protein {UniProtKB/TrEMBL:Q81NC6}	[TP0067-TP0095 (0.6515529)]
COG0457	COG0457	BA3284	BA3284	TPR domain protein {UniProtKB/TrEMBL:Q81NC6}	BA1541	BA1541	TPR domain protein {UniProtKB/TrEMBL:Q81SV4}	[TP0067-TP0095 (0.6515529)]
COG0445	COG3839	BA5733	gidA	tRNA uridine 5-carboxymethylaminomethyl modification enzyme gidA (Glucose-inhibited division protein A)	BA1734	BA1734	ABC transporter, ATP-binding protein	[TP0044-TP0804 (0.81002605)]
COG0445	COG3839	BA5733	gidA	tRNA uridine 5-carboxymethylaminomethyl modification enzyme gidA (Glucose-inhibited division protein A)	BA4232	BA4232	Sugar ABC transporter, ATP-binding protein	[TP0044-TP0804 (0.81002605)]
COG0445	COG3839	BA5733	gidA	tRNA uridine 5-carboxymethylaminomethyl modification enzyme gidA (Glucose-inhibited division protein A)	BA0566	BA0566	Glycerol-3-phosphate ABC transporter, ATP-binding	[TP0044-TP0804 (0.81002605)]
COG0103	COG0211	BA0144	rpsI	30S ribosomal protein S9	BA4674	rpmA	50S ribosomal protein L27	[TP1024-TP0743 (0.87139803)]
COG0457	COG0803	BA1541	BA1541	TPR domain protein {UniProtKB/TrEMBL:Q81SV4}	BA2035	BA2035	Adhesion lipoprotein {UniProtKB/TrEMBL:Q81RK9}	[TP0469-TP0034 (0.86910707)]
COG0457	COG0803	BA1017	BA1017	TPR domain protein {UniProtKB/TrEMBL:Q81U67}	BA2035	BA2035	Adhesion lipoprotein {UniProtKB/TrEMBL:Q81RK9}	[TP0469-TP0034 (0.86910707)]
COG0457	COG0803	BA2522	BA2522	Hypothetical protein {UniProtKB/TrEMBL:Q81QB0}	BA2035	BA2035	Adhesion lipoprotein {UniProtKB/TrEMBL:Q81RK9}	[TP0469-TP0034 (0.86910707)]
COG0457	COG0803	BA1541	BA1541	TPR domain protein {UniProtKB/TrEMBL:Q81SV4}	BA3189	BA3189	Adhesion lipoprotein {UniProtKB/TrEMBL:Q81NK3}	[TP0469-TP0034 (0.86910707)]
COG0457	COG0803	BA1017	BA1017	TPR domain protein {UniProtKB/TrEMBL:Q81U67}	BA3189	BA3189	Adhesion lipoprotein {UniProtKB/TrEMBL:Q81NK3}	[TP0469-TP0034 (0.86910707)]
COG0457	COG0803	BA1163	BA1163	DNA-binding protein {UniProtKB/TrEMBL:Q81TU5}	BA2035	BA2035	Adhesion lipoprotein {UniProtKB/TrEMBL:Q81RK9}	[TP0469-TP0034 (0.86910707)]
COG0457	COG0803	BA3284	BA3284	TPR domain protein {UniProtKB/TrEMBL:Q81NC6}	BA3189	BA3189	Adhesion lipoprotein {UniProtKB/TrEMBL:Q81NK3}	[TP0469-TP0034 (0.86910707)]
COG0457	COG0803	BA4624	BA4624	TPR domain protein {UniProtKB/TrEMBL:Q81LJ3}	BA2035	BA2035	Adhesion lipoprotein {UniProtKB/TrEMBL:Q81RK9}	[TP0469-TP0034 (0.86910707)]
COG0457	COG0803	BA2928	BA2928	TPR domain protein {UniProtKB/TrEMBL:Q81P88}	BA3189	BA3189	Adhesion lipoprotein {UniProtKB/TrEMBL:Q81NK3}	[TP0469-TP0034 (0.86910707)]
COG0457	COG0803	BA2928	BA2928	TPR domain protein {UniProtKB/TrEMBL:Q81P88}	BA2035	BA2035	Adhesion lipoprotein {UniProtKB/TrEMBL:Q81RK9}	[TP0469-TP0034 (0.86910707)]
COG0457	COG0803	BA3760	BA3760	Prophage LambdaBa01, TPR domain protein, putative	BA2035	BA2035	Adhesion lipoprotein {UniProtKB/TrEMBL:Q81RK9}	[TP0469-TP0034 (0.86910707)]
COG0457	COG0803	BA3284	BA3284	TPR domain protein {UniProtKB/TrEMBL:Q81NC6}	BA2035	BA2035	Adhesion lipoprotein {UniProtKB/TrEMBL:Q81RK9}	[TP0469-TP0034 (0.86910707)]
COG0457	COG0803	BA5388	BA5388	TPR domain protein {UniProtKB/TrEMBL:Q81X55}	BA2035	BA2035	Adhesion lipoprotein {UniProtKB/TrEMBL:Q81RK9}	[TP0469-TP0034 (0.86910707)]
COG0457	COG0803	BA0597	BA0597	Transcriptional regulator/TPR domain protein	BA3189	BA3189	Adhesion lipoprotein {UniProtKB/TrEMBL:Q81NK3}	[TP0469-TP0034 (0.86910707)]
COG0457	COG0803	BA0597	BA0597	Transcriptional regulator/TPR domain protein	BA2035	BA2035	Adhesion lipoprotein {UniProtKB/TrEMBL:Q81RK9}	[TP0469-TP0034 (0.86910707)]
COG0457	COG0803	BA3760	BA3760	Prophage LambdaBa01, TPR domain protein, putative	BA3189	BA3189	Adhesion lipoprotein {UniProtKB/TrEMBL:Q81NK3}	[TP0469-TP0034 (0.86910707)]
COG0457	COG0803	BA1163	BA1163	DNA-binding protein {UniProtKB/TrEMBL:Q81TU5}	BA3189	BA3189	Adhesion lipoprotein {UniProtKB/TrEMBL:Q81NK3}	[TP0469-TP0034 (0.86910707)]
COG0457	COG0803	BA3417	BA3417	TPR domain protein {UniProtKB/TrEMBL:Q81N02}	BA2035	BA2035	Adhesion lipoprotein {UniProtKB/TrEMBL:Q81RK9}	[TP0469-TP0034 (0.86910707)]
COG0457	COG0803	BA3417	BA3417	TPR domain protein {UniProtKB/TrEMBL:Q81N02}	BA3189	BA3189	Adhesion lipoprotein {UniProtKB/TrEMBL:Q81NK3}	[TP0469-TP0034 (0.86910707)]
COG0457	COG0803	BA5388	BA5388	TPR domain protein {UniProtKB/TrEMBL:Q81X55}	BA3189	BA3189	Adhesion lipoprotein {UniProtKB/TrEMBL:Q81NK3}	[TP0469-TP0034 (0.86910707)]
COG0457	COG0803	BA2522	BA2522	Hypothetical protein {UniProtKB/TrEMBL:Q81QB0}	BA3189	BA3189	Adhesion lipoprotein {UniProtKB/TrEMBL:Q81NK3}	[TP0469-TP0034 (0.86910707)]
COG0457	COG0803	BA4624	BA4624	TPR domain protein {UniProtKB/TrEMBL:Q81LJ3}	BA3189	BA3189	Adhesion lipoprotein {UniProtKB/TrEMBL:Q81NK3}	[TP0469-TP0034 (0.86910707)]
COG1285	COG1684	BA3585	BA3585	MgtC family protein {UniProtKB/TrEMBL:Q81YG4}	BA1714	BA1714	Flagellar biosynthetic protein FliR	[TP0774-TP0716 (0.78400123)]
COG1285	COG1684	BA1979	BA1979	SapB protein {UniProtKB/TrEMBL:Q81RR1}	BA1714	BA1714	Flagellar biosynthetic protein FliR	[TP0774-TP0716 (0.78400123)]
COG1285	COG1684	BA5127	BA5127	SapB protein {UniProtKB/TrEMBL:Q81K78}	BA1714	BA1714	Flagellar biosynthetic protein FliR	[TP0774-TP0716 (0.78400123)]
COG0621	COG2812	BA3908	BA3908	Hypothetical protein {UniProtKB/TrEMBL:Q81WR0}	BA0019	BA0019	DNA polymerase III, gamma and tau subunits	[TP0754-TP1005 (0.5550382)]
COG0621	COG2812	BA4535	BA4535	Hypothetical protein {UniProtKB/TrEMBL:Q81LS6}	BA0019	BA0019	DNA polymerase III, gamma and tau subunits	[TP0754-TP1005 (0.5550382)]
COG0739	COG1418	BA1879	BA1879	Peptidase, M23/M37 family	BA3914	BA3914	HDIG/HD/KH domain protein	[TP0702-TP1018 (0.7620277)]
COG0739	COG1418	BA5524	BA5524	Stage II sporulation protein	BA2163	BA2163	HD domain protein {UniProtKB/TrEMBL:Q81R90}	[TP0702-TP1018 (0.7620277)]
COG0739	COG1418	BA1879	BA1879	Peptidase, M23/M37 family	BA2163	BA2163	HD domain protein {UniProtKB/TrEMBL:Q81R90}	[TP0702-TP1018 (0.7620277)]
COG0739	COG1418	BA1500	BA1500	Peptidase, M23/M37 family	BA4807	BA4807	HD domain protein {UniProtKB/TrEMBL:Q81L27}	[TP0702-TP1018 (0.7620277)]
COG0739	COG1418	BA5206	BA5206	Peptidase, M23/M37 family	BA2163	BA2163	HD domain protein {UniProtKB/TrEMBL:Q81R90}	[TP0702-TP1018 (0.7620277)]
COG0739	COG1418	BA5206	BA5206	Peptidase, M23/M37 family	BA3914	BA3914	HDIG/HD/KH domain protein	[TP0702-TP1018 (0.7620277)]
COG0739	COG1418	BA4679	BA4679	Stage IV sporulation protein FA	BA4807	BA4807	HD domain protein {UniProtKB/TrEMBL:Q81L27}	[TP0702-TP1018 (0.7620277)]
COG0739	COG1418	BA1500	BA1500	Peptidase, M23/M37 family	BA3914	BA3914	HDIG/HD/KH domain protein	[TP0702-TP1018 (0.7620277)]
COG0739	COG1418	BA1879	BA1879	Peptidase, M23/M37 family	BA4807	BA4807	HD domain protein {UniProtKB/TrEMBL:Q81L27}	[TP0702-TP1018 (0.7620277)]
COG0739	COG1418	BA4679	BA4679	Stage IV sporulation protein FA	BA2163	BA2163	HD domain protein {UniProtKB/TrEMBL:Q81R90}	[TP0702-TP1018 (0.7620277)]
COG0739	COG1418	BA5524	BA5524	Stage II sporulation protein	BA3914	BA3914	HDIG/HD/KH domain protein	[TP0702-TP1018 (0.7620277)]
COG0739	COG1418	BA5206	BA5206	Peptidase, M23/M37 family	BA4807	BA4807	HD domain protein {UniProtKB/TrEMBL:Q81L27}	[TP0702-TP1018 (0.7620277)]
COG0739	COG1418	BA4679	BA4679	Stage IV sporulation protein FA	BA3914	BA3914	HDIG/HD/KH domain protein	[TP0702-TP1018 (0.7620277)]
COG0739	COG1418	BA5524	BA5524	Stage II sporulation protein	BA4807	BA4807	HD domain protein {UniProtKB/TrEMBL:Q81L27}	[TP0702-TP1018 (0.7620277)]
COG0739	COG1418	BA1500	BA1500	Peptidase, M23/M37 family	BA2163	BA2163	HD domain protein {UniProtKB/TrEMBL:Q81R90}	[TP0702-TP1018 (0.7620277)]
COG0739	COG1344	BA1879	BA1879	Peptidase, M23/M37 family	BA1706	BA1706	Flagellin {UniProtKB/TrEMBL:Q81SF2}	[TP0702-TP0870 (0.64395046)]
COG0739	COG1344	BA5524	BA5524	Stage II sporulation protein	BA1706	BA1706	Flagellin {UniProtKB/TrEMBL:Q81SF2}	[TP0702-TP0870 (0.64395046)]
COG0739	COG1344	BA1500	BA1500	Peptidase, M23/M37 family	BA1706	BA1706	Flagellin {UniProtKB/TrEMBL:Q81SF2}	[TP0702-TP0870 (0.64395046)]
COG0739	COG1344	BA4679	BA4679	Stage IV sporulation protein FA	BA1706	BA1706	Flagellin {UniProtKB/TrEMBL:Q81SF2}	[TP0702-TP0870 (0.64395046)]
COG0739	COG1344	BA5206	BA5206	Peptidase, M23/M37 family	BA1706	BA1706	Flagellin {UniProtKB/TrEMBL:Q81SF2}	[TP0702-TP0870 (0.64395046)]
COG0693	COG0761	BA4720	BA4720	ThiJ/pfpI family protein	BA4511	ispH	4-hydroxy-3-methylbut-2-enyl diphosphate reductase (EC 1.17.1.2)	[TP0445-TP0547 (0.53976095)]
COG0693	COG0761	BA4722	BA4722	ThiJ/pfpI family protein	BA4511	ispH	4-hydroxy-3-methylbut-2-enyl diphosphate reductase (EC 1.17.1.2)	[TP0445-TP0547 (0.53976095)]
COG0693	COG0761	BA3715	BA3715	ThiJ/pfpI family protein	BA4511	ispH	4-hydroxy-3-methylbut-2-enyl diphosphate reductase (EC 1.17.1.2)	[TP0445-TP0547 (0.53976095)]
COG0693	COG0761	BA0842	BA0842	ThiJ/pfpI family protein	BA4511	ispH	4-hydroxy-3-methylbut-2-enyl diphosphate reductase (EC 1.17.1.2)	[TP0445-TP0547 (0.53976095)]
COG0693	COG0761	BA2657	BA2657	ThiJ/pfpI family protein	BA4511	ispH	4-hydroxy-3-methylbut-2-enyl diphosphate reductase (EC 1.17.1.2)	[TP0445-TP0547 (0.53976095)]
COG0693	COG0761	BA3192	BA3192	ThiJ/pfpI family protein	BA4511	ispH	4-hydroxy-3-methylbut-2-enyl diphosphate reductase (EC 1.17.1.2)	[TP0445-TP0547 (0.53976095)]
COG0693	COG0761	BA1648	BA1648	ThiJ/pfpI family protein	BA4511	ispH	4-hydroxy-3-methylbut-2-enyl diphosphate reductase (EC 1.17.1.2)	[TP0445-TP0547 (0.53976095)]
COG0584	COG1493	BA4391	BA4391	Glycerophosphoryl diester phosphodiesterase	BA5392	hprK	HPr kinase/phosphorylase (EC 2.7.11.-) (EC 2.7.4.-) (HPrK/P) (HPr(Ser) kinase/phosphorylase)	[TP0257-TP0591 (0.75711113)]
COG0584	COG1493	BA3560	BA3560	Glycerophosphoryl diester phosphodiesterase,	BA5392	hprK	HPr kinase/phosphorylase (EC 2.7.11.-) (EC 2.7.4.-) (HPrK/P) (HPr(Ser) kinase/phosphorylase)	[TP0257-TP0591 (0.75711113)]
COG0584	COG1493	BA2668	BA2668	Glycerophosphoryl diester phosphodiesterase,	BA5392	hprK	HPr kinase/phosphorylase (EC 2.7.11.-) (EC 2.7.4.-) (HPrK/P) (HPr(Ser) kinase/phosphorylase)	[TP0257-TP0591 (0.75711113)]
COG0584	COG1493	BA5622	BA5622	Glycerophosphoryl diester phosphodiesterase	BA5392	hprK	HPr kinase/phosphorylase (EC 2.7.11.-) (EC 2.7.4.-) (HPrK/P) (HPr(Ser) kinase/phosphorylase)	[TP0257-TP0591 (0.75711113)]
COG1536	COG4786	BA1679	BA1679	Flagellar motor switch protein FliG	BA1719	BA1719	Flagellar basal-body rod protein, putative	[TP0026-TP0961 (0.8107165)]
COG0223	COG0664	BA4004	fmt	Methionyl-tRNA formyltransferase (EC 2.1.2.9)	BA2132	BA2132	Transcriptional regulator, Crp/Fnr family	[TP0756-TP0995 (0.69102824)]
COG0223	COG0664	BA4004	fmt	Methionyl-tRNA formyltransferase (EC 2.1.2.9)	BA3510	BA3510	Cyclic nucleotide-binding domain protein	[TP0756-TP0995 (0.69102824)]
COG0223	COG0664	BA4004	fmt	Methionyl-tRNA formyltransferase (EC 2.1.2.9)	BA5659	BA5659	Cyclic nucleotide-binding domain protein	[TP0756-TP0995 (0.69102824)]
COG1197	COG1774	BA0052	BA0052	Transcription-repair coupling factor	BA0029	BA0029	Hypothetical protein {UniProtKB/TrEMBL:Q81W09}	[TP0344-TP0046 (0.6615959)]
COG1475	COG1774	BA5731	BA5731	Stage 0 sporulation protein J, putative	BA0029	BA0029	Hypothetical protein {UniProtKB/TrEMBL:Q81W09}	[TP0271-TP0046 (0.61832625)]
COG1475	COG1774	BA5729	BA5729	Stage 0 sporulation protein J	BA0029	BA0029	Hypothetical protein {UniProtKB/TrEMBL:Q81W09}	[TP0271-TP0046 (0.61832625)]
COG0697	COG0716	BA1915	BA1915	Transporter, EamA family	BA1394	BA1394	Flavodoxin {UniProtKB/TrEMBL:Q81T93}	[TP0986-TP0925 (0.8288174)]
COG0697	COG0716	BA3061	BA3061	Transporter, EamA family	BA3596	BA3596	Flavodoxin {UniProtKB/TrEMBL:Q81YF3}	[TP0986-TP0925 (0.8288174)]
COG0697	COG0716	BA1759	BA1759	Transporter, EamA family	BA1394	BA1394	Flavodoxin {UniProtKB/TrEMBL:Q81T93}	[TP0986-TP0925 (0.8288174)]
COG0697	COG0716	BA2672	BA2672	Transporter, EamA family	BA3596	BA3596	Flavodoxin {UniProtKB/TrEMBL:Q81YF3}	[TP0986-TP0925 (0.8288174)]
COG0697	COG0716	BA1759	BA1759	Transporter, EamA family	BA3596	BA3596	Flavodoxin {UniProtKB/TrEMBL:Q81YF3}	[TP0986-TP0925 (0.8288174)]
COG0697	COG0716	BA4726	BA4726	Transporter, EamA family	BA1394	BA1394	Flavodoxin {UniProtKB/TrEMBL:Q81T93}	[TP0986-TP0925 (0.8288174)]
COG0697	COG0716	BA0411	BA0411	Transporter, EamA family	BA1394	BA1394	Flavodoxin {UniProtKB/TrEMBL:Q81T93}	[TP0986-TP0925 (0.8288174)]
COG0697	COG0716	BA0411	BA0411	Transporter, EamA family	BA3596	BA3596	Flavodoxin {UniProtKB/TrEMBL:Q81YF3}	[TP0986-TP0925 (0.8288174)]
COG0697	COG0716	BA3424	BA3424	Transporter, EamA family	BA1394	BA1394	Flavodoxin {UniProtKB/TrEMBL:Q81T93}	[TP0986-TP0925 (0.8288174)]
COG0697	COG0716	BA1243	BA1243	Membrane protein, putative	BA3596	BA3596	Flavodoxin {UniProtKB/TrEMBL:Q81YF3}	[TP0986-TP0925 (0.8288174)]
COG0697	COG0716	BA1243	BA1243	Membrane protein, putative	BA1394	BA1394	Flavodoxin {UniProtKB/TrEMBL:Q81T93}	[TP0986-TP0925 (0.8288174)]
COG0697	COG0716	BA2413	BA2413	Membrane protein, putative	BA3596	BA3596	Flavodoxin {UniProtKB/TrEMBL:Q81YF3}	[TP0986-TP0925 (0.8288174)]
COG0697	COG0716	BA0829	BA0829	Transporter, EamA family	BA1394	BA1394	Flavodoxin {UniProtKB/TrEMBL:Q81T93}	[TP0986-TP0925 (0.8288174)]
COG0697	COG0716	BA5024	BA5024	Transporter, EamA family	BA3596	BA3596	Flavodoxin {UniProtKB/TrEMBL:Q81YF3}	[TP0986-TP0925 (0.8288174)]
COG0697	COG0716	BA1622	BA1622	Transporter, EamA family	BA3596	BA3596	Flavodoxin {UniProtKB/TrEMBL:Q81YF3}	[TP0986-TP0925 (0.8288174)]
COG0697	COG0716	BA1622	BA1622	Transporter, EamA family	BA1394	BA1394	Flavodoxin {UniProtKB/TrEMBL:Q81T93}	[TP0986-TP0925 (0.8288174)]
COG0697	COG0716	BA5277	BA5277	Membrane protein, putative	BA3596	BA3596	Flavodoxin {UniProtKB/TrEMBL:Q81YF3}	[TP0986-TP0925 (0.8288174)]
COG0697	COG0716	BA4726	BA4726	Transporter, EamA family	BA3596	BA3596	Flavodoxin {UniProtKB/TrEMBL:Q81YF3}	[TP0986-TP0925 (0.8288174)]
COG0697	COG0716	BA4903	BA4903	Transporter, EamA family	BA1394	BA1394	Flavodoxin {UniProtKB/TrEMBL:Q81T93}	[TP0986-TP0925 (0.8288174)]
COG0697	COG0716	BA1915	BA1915	Transporter, EamA family	BA3596	BA3596	Flavodoxin {UniProtKB/TrEMBL:Q81YF3}	[TP0986-TP0925 (0.8288174)]
COG0697	COG0716	BA1126	BA1126	Transporter, EamA family	BA3596	BA3596	Flavodoxin {UniProtKB/TrEMBL:Q81YF3}	[TP0986-TP0925 (0.8288174)]
COG0697	COG0716	BA2736	BA2736	Transporter, EamA family	BA3596	BA3596	Flavodoxin {UniProtKB/TrEMBL:Q81YF3}	[TP0986-TP0925 (0.8288174)]
COG0697	COG0716	BA4903	BA4903	Transporter, EamA family	BA3596	BA3596	Flavodoxin {UniProtKB/TrEMBL:Q81YF3}	[TP0986-TP0925 (0.8288174)]
COG0697	COG0716	BA2413	BA2413	Membrane protein, putative	BA1394	BA1394	Flavodoxin {UniProtKB/TrEMBL:Q81T93}	[TP0986-TP0925 (0.8288174)]
COG0697	COG0716	BA1126	BA1126	Transporter, EamA family	BA1394	BA1394	Flavodoxin {UniProtKB/TrEMBL:Q81T93}	[TP0986-TP0925 (0.8288174)]
COG0697	COG0716	BA0829	BA0829	Transporter, EamA family	BA3596	BA3596	Flavodoxin {UniProtKB/TrEMBL:Q81YF3}	[TP0986-TP0925 (0.8288174)]
COG0697	COG0716	BA2672	BA2672	Transporter, EamA family	BA1394	BA1394	Flavodoxin {UniProtKB/TrEMBL:Q81T93}	[TP0986-TP0925 (0.8288174)]
COG0697	COG0716	BA0210	BA0210	Transporter, EamA family	BA1394	BA1394	Flavodoxin {UniProtKB/TrEMBL:Q81T93}	[TP0986-TP0925 (0.8288174)]
COG0697	COG0716	BA0581	BA0581	Transporter, EamA family	BA3596	BA3596	Flavodoxin {UniProtKB/TrEMBL:Q81YF3}	[TP0986-TP0925 (0.8288174)]
COG0697	COG0716	BA3424	BA3424	Transporter, EamA family	BA3596	BA3596	Flavodoxin {UniProtKB/TrEMBL:Q81YF3}	[TP0986-TP0925 (0.8288174)]
COG0697	COG0716	BA5277	BA5277	Membrane protein, putative	BA1394	BA1394	Flavodoxin {UniProtKB/TrEMBL:Q81T93}	[TP0986-TP0925 (0.8288174)]
COG0697	COG0716	BA5024	BA5024	Transporter, EamA family	BA1394	BA1394	Flavodoxin {UniProtKB/TrEMBL:Q81T93}	[TP0986-TP0925 (0.8288174)]
COG0697	COG0716	BA2736	BA2736	Transporter, EamA family	BA1394	BA1394	Flavodoxin {UniProtKB/TrEMBL:Q81T93}	[TP0986-TP0925 (0.8288174)]
COG0697	COG0716	BA0581	BA0581	Transporter, EamA family	BA1394	BA1394	Flavodoxin {UniProtKB/TrEMBL:Q81T93}	[TP0986-TP0925 (0.8288174)]
COG0697	COG0716	BA0210	BA0210	Transporter, EamA family	BA3596	BA3596	Flavodoxin {UniProtKB/TrEMBL:Q81YF3}	[TP0986-TP0925 (0.8288174)]
COG0697	COG0716	BA3061	BA3061	Transporter, EamA family	BA1394	BA1394	Flavodoxin {UniProtKB/TrEMBL:Q81T93}	[TP0986-TP0925 (0.8288174)]
COG0272	COG0773	BA0306	BA0306	DNA ligase, NAD-dependent	BA4938	murC	UDP-N-acetylmuramate--L-alanine ligase (EC 6.3.2.8) (UDP-N- acetylmuramoyl-L-alanine synthetase)	[TP0634-TP0341 (0.8201813)]
COG1321	COG5401	BA4428	mntR	Transcriptional regulator mntR (Manganese transport regulator)	BA4716	BA4716	Germination protein gerM	[TP0167-TP0832 (0.55516005)]
COG0275	COG5401	BA4057	mraW	S-adenosyl-methyltransferase mraW (EC 2.1.1.-)	BA4716	BA4716	Germination protein gerM	[TP0384-TP0832 (0.6009694)]
COG0301	COG0566	BA4899	thiI	Probable thiamine biosynthesis protein thiI	BA0091	BA0091	RNA methyltransferase, TrmH family, group 3	[TP0559-TP0054 (0.678511)]
COG0301	COG0566	BA4899	thiI	Probable thiamine biosynthesis protein thiI	BA4805	BA4805	RNA methyltransferase, TrmH family	[TP0559-TP0054 (0.678511)]
COG0353	COG0514	BA0021	recR	Recombination protein recR	BA2818	BA2818	ATP-dependent DNA helicase RecQ	[TP1004-TP0103 (0.6917512)]
COG0353	COG0514	BA0021	recR	Recombination protein recR	BA1505	BA1505	ATP-dependent DNA helicase RecQ	[TP1004-TP0103 (0.6917512)]
COG0036	COG0249	BA3998	BA3998	Ribulose-phosphate 3-epimerase	BA3905	mutS	DNA mismatch repair protein mutS	[TP0945-TP0328 (0.6742458)]
COG0124	COG0465	BA4633	hisS-2	Histidyl-tRNA synthetase 2 (EC 6.1.1.21) (Histidine--tRNA ligase 2) (HisRS 2)	BA0064	BA0064	Cell division protein FtsH	[TP0641-TP0330 (0.76316583)]
COG0124	COG0465	BA3376	hisS-1	Histidyl-tRNA synthetase 1 (EC 6.1.1.21) (Histidine--tRNA ligase 1) (HisRS 1)	BA0064	BA0064	Cell division protein FtsH	[TP0641-TP0330 (0.76316583)]
COG1396	COG2206	BA3138	BA3138	Transcriptional regulator AnsR	BA0975	BA0975	HD domain protein {UniProtKB/TrEMBL:Q81UA6}	[TP0461-TP0877 (0.81002605)]
COG1396	COG2206	BA1781	BA1781	DNA-binding protein {UniProtKB/TrEMBL:Q81S88}	BA0975	BA0975	HD domain protein {UniProtKB/TrEMBL:Q81UA6}	[TP0461-TP0877 (0.81002605)]
COG1396	COG2206	BA0074	BA0074	DNA-binding protein {UniProtKB/TrEMBL:Q81VW5}	BA0975	BA0975	HD domain protein {UniProtKB/TrEMBL:Q81UA6}	[TP0461-TP0877 (0.81002605)]
COG1396	COG2206	BA1292	BA1292	Transcriptional regulator SinR	BA0975	BA0975	HD domain protein {UniProtKB/TrEMBL:Q81UA6}	[TP0461-TP0877 (0.81002605)]
COG1396	COG2206	BA2448	BA2448	DNA-binding protein {UniProtKB/TrEMBL:Q81QH7}	BA0975	BA0975	HD domain protein {UniProtKB/TrEMBL:Q81UA6}	[TP0461-TP0877 (0.81002605)]
COG1396	COG2206	BA4740	BA4740	DNA-binding protein {UniProtKB/TrEMBL:Q81L88}	BA0975	BA0975	HD domain protein {UniProtKB/TrEMBL:Q81UA6}	[TP0461-TP0877 (0.81002605)]
COG1396	COG2206	BA2414	BA2414	DNA-binding protein {UniProtKB/TrEMBL:Q81QL0}	BA0975	BA0975	HD domain protein {UniProtKB/TrEMBL:Q81UA6}	[TP0461-TP0877 (0.81002605)]
COG1396	COG2206	BA1022	BA1022	DNA-binding protein {UniProtKB/TrEMBL:Q81U62}	BA0975	BA0975	HD domain protein {UniProtKB/TrEMBL:Q81UA6}	[TP0461-TP0877 (0.81002605)]
COG1396	COG2206	BA0432	BA0432	Prophage LambdaBa04, DNA-binding protein	BA0975	BA0975	HD domain protein {UniProtKB/TrEMBL:Q81UA6}	[TP0461-TP0877 (0.81002605)]
COG1396	COG2206	BA4590	BA4590	DNA-binding protein {UniProtKB/TrEMBL:Q81LM6}	BA0975	BA0975	HD domain protein {UniProtKB/TrEMBL:Q81UA6}	[TP0461-TP0877 (0.81002605)]
COG1396	COG2206	BA3829	BA3829	Hypothetical protein {UniProtKB/TrEMBL:Q81XT9}	BA0975	BA0975	HD domain protein {UniProtKB/TrEMBL:Q81UA6}	[TP0461-TP0877 (0.81002605)]
COG0257	COG0719	BA0134	BA0134	50S ribosomal protein L36	BA5216	BA5216	Hypothetical protein {UniProtKB/TrEMBL:Q81XL8}	[TP0209-TP0612 (0.6772987)]
COG0257	COG0719	BA0134	BA0134	50S ribosomal protein L36	BA5213	BA5213	Hypothetical protein {UniProtKB/TrEMBL:Q81XM1}	[TP0209-TP0612 (0.6772987)]
COG0275	COG0820	BA4057	mraW	S-adenosyl-methyltransferase mraW (EC 2.1.1.-)	BA4002	BA4002	Hypothetical protein {UniProtKB/TrEMBL:Q81WH4}	[TP0384-TP0068 (0.79878455)]
COG0445	COG1366	BA5733	gidA	tRNA uridine 5-carboxymethylaminomethyl modification enzyme gidA (Glucose-inhibited division protein A)	BA4296	BA4296	Anti-sigma F factor antagonist	[TP0044-TP0233 (0.74185747)]
COG0445	COG1366	BA5733	gidA	tRNA uridine 5-carboxymethylaminomethyl modification enzyme gidA (Glucose-inhibited division protein A)	BA0990	BA0990	Anti sigma b factor antagonist RsbV	[TP0044-TP0233 (0.74185747)]
COG0242	COG0360	BA4187	def2	Peptide deformylase 2 (EC 3.5.1.88) (PDF 2) (Polypeptide deformylase 2)	BA5723	rpsF	30S ribosomal protein S6	[TP0757-TP0063 (0.54983324)]
COG0242	COG0360	BA4005	def1	Peptide deformylase 1 (EC 3.5.1.88) (PDF 1) (Polypeptide deformylase 1)	BA5723	rpsF	30S ribosomal protein S6	[TP0757-TP0063 (0.54983324)]
COG0693	COG1653	BA0842	BA0842	ThiJ/pfpI family protein	BA0569	BA0569	Glycerol-3-phosphate ABC transporter,	[TP0445-TP0074 (0.5751514)]
COG0693	COG1653	BA1648	BA1648	ThiJ/pfpI family protein	BA0569	BA0569	Glycerol-3-phosphate ABC transporter,	[TP0445-TP0074 (0.5751514)]
COG0693	COG1653	BA3715	BA3715	ThiJ/pfpI family protein	BA0569	BA0569	Glycerol-3-phosphate ABC transporter,	[TP0445-TP0074 (0.5751514)]
COG0693	COG1653	BA4720	BA4720	ThiJ/pfpI family protein	BA0569	BA0569	Glycerol-3-phosphate ABC transporter,	[TP0445-TP0074 (0.5751514)]
COG0693	COG1653	BA4722	BA4722	ThiJ/pfpI family protein	BA0569	BA0569	Glycerol-3-phosphate ABC transporter,	[TP0445-TP0074 (0.5751514)]
COG0693	COG1653	BA2657	BA2657	ThiJ/pfpI family protein	BA0569	BA0569	Glycerol-3-phosphate ABC transporter,	[TP0445-TP0074 (0.5751514)]
COG0693	COG1653	BA3192	BA3192	ThiJ/pfpI family protein	BA0569	BA0569	Glycerol-3-phosphate ABC transporter,	[TP0445-TP0074 (0.5751514)]
COG0267	COG0357	BA4490	BA4490	50S ribosomal protein L33	BA5732	gidB	Methyltransferase gidB (EC 2.1.-.-) (Glucose-inhibited division protein B)	[TP0234-TP0946 (0.6249908)]
COG0267	COG0357	BA0094	BA0094	50S ribosomal protein L33	BA5732	gidB	Methyltransferase gidB (EC 2.1.-.-) (Glucose-inhibited division protein B)	[TP0234-TP0946 (0.6249908)]
COG0267	COG0357	BA4570	BA4570	50S ribosomal protein L33	BA5732	gidB	Methyltransferase gidB (EC 2.1.-.-) (Glucose-inhibited division protein B)	[TP0234-TP0946 (0.6249908)]
COG0234	COG0772	BA0266	groS	10 kDa chaperonin (Protein Cpn10) (groES protein)	BA4381	BA4381	Cell division protein, FtsW/RodA/SpoVE family	[TP1013-TP0387 (0.81326103)]
COG0234	COG0772	BA0266	groS	10 kDa chaperonin (Protein Cpn10) (groES protein)	BA4158	BA4158	Cell division protein,FtsW/RodA/SpoVE family	[TP1013-TP0387 (0.81326103)]
COG0234	COG0772	BA0266	groS	10 kDa chaperonin (Protein Cpn10) (groES protein)	BA4050	BA4050	Stage V sporulation protein E	[TP1013-TP0387 (0.81326103)]
COG0234	COG0772	BA0266	groS	10 kDa chaperonin (Protein Cpn10) (groES protein)	BA1034	BA1034	Cell division protein, FtsW/RodA/SpoVE family	[TP1013-TP0387 (0.81326103)]
COG0445	COG0457	BA5733	gidA	tRNA uridine 5-carboxymethylaminomethyl modification enzyme gidA (Glucose-inhibited division protein A)	BA5388	BA5388	TPR domain protein {UniProtKB/TrEMBL:Q81X55}	[TP0044-TP0954 (0.8549597)]
COG0445	COG0457	BA5733	gidA	tRNA uridine 5-carboxymethylaminomethyl modification enzyme gidA (Glucose-inhibited division protein A)	BA4624	BA4624	TPR domain protein {UniProtKB/TrEMBL:Q81LJ3}	[TP0044-TP0954 (0.8549597)]
COG0445	COG0457	BA5733	gidA	tRNA uridine 5-carboxymethylaminomethyl modification enzyme gidA (Glucose-inhibited division protein A)	BA3284	BA3284	TPR domain protein {UniProtKB/TrEMBL:Q81NC6}	[TP0044-TP0954 (0.8549597)]
COG0445	COG0457	BA5733	gidA	tRNA uridine 5-carboxymethylaminomethyl modification enzyme gidA (Glucose-inhibited division protein A)	BA1163	BA1163	DNA-binding protein {UniProtKB/TrEMBL:Q81TU5}	[TP0044-TP0954 (0.8549597)]
COG0445	COG0457	BA5733	gidA	tRNA uridine 5-carboxymethylaminomethyl modification enzyme gidA (Glucose-inhibited division protein A)	BA0597	BA0597	Transcriptional regulator/TPR domain protein	[TP0044-TP0954 (0.8549597)]
COG0445	COG0457	BA5733	gidA	tRNA uridine 5-carboxymethylaminomethyl modification enzyme gidA (Glucose-inhibited division protein A)	BA2522	BA2522	Hypothetical protein {UniProtKB/TrEMBL:Q81QB0}	[TP0044-TP0954 (0.8549597)]
COG0445	COG0457	BA5733	gidA	tRNA uridine 5-carboxymethylaminomethyl modification enzyme gidA (Glucose-inhibited division protein A)	BA3760	BA3760	Prophage LambdaBa01, TPR domain protein, putative	[TP0044-TP0954 (0.8549597)]
COG0445	COG0457	BA5733	gidA	tRNA uridine 5-carboxymethylaminomethyl modification enzyme gidA (Glucose-inhibited division protein A)	BA1541	BA1541	TPR domain protein {UniProtKB/TrEMBL:Q81SV4}	[TP0044-TP0954 (0.8549597)]
COG0445	COG0457	BA5733	gidA	tRNA uridine 5-carboxymethylaminomethyl modification enzyme gidA (Glucose-inhibited division protein A)	BA3417	BA3417	TPR domain protein {UniProtKB/TrEMBL:Q81N02}	[TP0044-TP0954 (0.8549597)]
COG0445	COG0457	BA5733	gidA	tRNA uridine 5-carboxymethylaminomethyl modification enzyme gidA (Glucose-inhibited division protein A)	BA2928	BA2928	TPR domain protein {UniProtKB/TrEMBL:Q81P88}	[TP0044-TP0954 (0.8549597)]
COG0445	COG0457	BA5733	gidA	tRNA uridine 5-carboxymethylaminomethyl modification enzyme gidA (Glucose-inhibited division protein A)	BA1017	BA1017	TPR domain protein {UniProtKB/TrEMBL:Q81U67}	[TP0044-TP0954 (0.8549597)]
COG0305	COG1595	BA5717	BA5717	Replicative DNA helicase	BA0093	BA0093	RNA polymerase sigma-30 factor	[TP0058-TP0092 (0.74082893)]
COG0305	COG1595	BA5717	BA5717	Replicative DNA helicase	BA5610	BA5610	RNA polymerase sigma-70 factor, ECF subfamily	[TP0058-TP0092 (0.74082893)]
COG0305	COG1595	BA5717	BA5717	Replicative DNA helicase	BA0646	BA0646	RNA polymerase sigma-70 factor, ECF subfamily	[TP0058-TP0092 (0.74082893)]
COG0305	COG1595	BA5717	BA5717	Replicative DNA helicase	BA1789	BA1789	RNA polymerase sigma-70 factor, ECF subfamily	[TP0058-TP0092 (0.74082893)]
COG0305	COG1595	BA0934	BA0934	Replicative DNA helicase, putative	BA0646	BA0646	RNA polymerase sigma-70 factor, ECF subfamily	[TP0058-TP0092 (0.74082893)]
COG0305	COG1595	BA5717	BA5717	Replicative DNA helicase	BA3324	BA3324	RNA polymerase sigma-70 factor, ECF subfamily	[TP0058-TP0092 (0.74082893)]
COG0305	COG1595	BA0934	BA0934	Replicative DNA helicase, putative	BA4913	BA4913	RNA polymerase sigma-70 factor, ECF subfamily	[TP0058-TP0092 (0.74082893)]
COG0305	COG1595	BA0934	BA0934	Replicative DNA helicase, putative	BA2970	BA2970	RNA polymerase sigma-70 factor, ECF subfamily	[TP0058-TP0092 (0.74082893)]
COG0305	COG1595	BA0934	BA0934	Replicative DNA helicase, putative	BA3803	BA3803	Prophage LambdaBa01, positive control factor Xpf,	[TP0058-TP0092 (0.74082893)]
COG0305	COG1595	BA5717	BA5717	Replicative DNA helicase	BA2454	BA2454	RNA polymerase sigma-70 factor, ECF subfamily	[TP0058-TP0092 (0.74082893)]
COG0305	COG1595	BA0934	BA0934	Replicative DNA helicase, putative	BA3649	BA3649	RNA polymerase sigma-70 factor, ECF subfamily	[TP0058-TP0092 (0.74082893)]
COG0305	COG1595	BA0934	BA0934	Replicative DNA helicase, putative	BA2454	BA2454	RNA polymerase sigma-70 factor, ECF subfamily	[TP0058-TP0092 (0.74082893)]
COG0305	COG1595	BA5717	BA5717	Replicative DNA helicase	BA0169	BA0169	RNA polymerase sigma-70 factor, ECF subfamily	[TP0058-TP0092 (0.74082893)]
COG0305	COG1595	BA5717	BA5717	Replicative DNA helicase	BA2114	BA2114	RNA polymerase sigma-70 factor, ECF subfamily	[TP0058-TP0092 (0.74082893)]
COG0305	COG1595	BA0934	BA0934	Replicative DNA helicase, putative	BA1113	BA1113	RNA polymerase sigma-70 factor, ECF subfamily	[TP0058-TP0092 (0.74082893)]
COG0305	COG1595	BA0934	BA0934	Replicative DNA helicase, putative	BA1789	BA1789	RNA polymerase sigma-70 factor, ECF subfamily	[TP0058-TP0092 (0.74082893)]
COG0305	COG1595	BA5717	BA5717	Replicative DNA helicase	BA2789	BA2789	RNA polymerase sigma-70 factor, ECF subfamily	[TP0058-TP0092 (0.74082893)]
COG0305	COG1595	BA0934	BA0934	Replicative DNA helicase, putative	BA1753	BA1753	RNA polymerase sigma-70 factor, ECF subfamily	[TP0058-TP0092 (0.74082893)]
COG0305	COG1595	BA5717	BA5717	Replicative DNA helicase	BA1113	BA1113	RNA polymerase sigma-70 factor, ECF subfamily	[TP0058-TP0092 (0.74082893)]
COG0305	COG1595	BA5717	BA5717	Replicative DNA helicase	BA3649	BA3649	RNA polymerase sigma-70 factor, ECF subfamily	[TP0058-TP0092 (0.74082893)]
COG0305	COG1595	BA0934	BA0934	Replicative DNA helicase, putative	BA2502	BA2502	RNA polymerase sigma-70 factor, ECF subfamily	[TP0058-TP0092 (0.74082893)]
COG0305	COG1595	BA5717	BA5717	Replicative DNA helicase	BA2970	BA2970	RNA polymerase sigma-70 factor, ECF subfamily	[TP0058-TP0092 (0.74082893)]
COG0305	COG1595	BA0934	BA0934	Replicative DNA helicase, putative	BA5610	BA5610	RNA polymerase sigma-70 factor, ECF subfamily	[TP0058-TP0092 (0.74082893)]
COG0305	COG1595	BA0934	BA0934	Replicative DNA helicase, putative	BA0093	BA0093	RNA polymerase sigma-30 factor	[TP0058-TP0092 (0.74082893)]
COG0305	COG1595	BA5717	BA5717	Replicative DNA helicase	BA1753	BA1753	RNA polymerase sigma-70 factor, ECF subfamily	[TP0058-TP0092 (0.74082893)]
COG0305	COG1595	BA0934	BA0934	Replicative DNA helicase, putative	BA1032	BA1032	RNA polymerase sigma-70 factor, ECF subfamily	[TP0058-TP0092 (0.74082893)]
COG0305	COG1595	BA0934	BA0934	Replicative DNA helicase, putative	BA0169	BA0169	RNA polymerase sigma-70 factor, ECF subfamily	[TP0058-TP0092 (0.74082893)]
COG0305	COG1595	BA5717	BA5717	Replicative DNA helicase	BA2502	BA2502	RNA polymerase sigma-70 factor, ECF subfamily	[TP0058-TP0092 (0.74082893)]
COG0305	COG1595	BA5717	BA5717	Replicative DNA helicase	BA4913	BA4913	RNA polymerase sigma-70 factor, ECF subfamily	[TP0058-TP0092 (0.74082893)]
COG0305	COG1595	BA5717	BA5717	Replicative DNA helicase	BA3803	BA3803	Prophage LambdaBa01, positive control factor Xpf,	[TP0058-TP0092 (0.74082893)]
COG0305	COG1595	BA5717	BA5717	Replicative DNA helicase	BA1032	BA1032	RNA polymerase sigma-70 factor, ECF subfamily	[TP0058-TP0092 (0.74082893)]
COG0305	COG1595	BA0934	BA0934	Replicative DNA helicase, putative	BA3324	BA3324	RNA polymerase sigma-70 factor, ECF subfamily	[TP0058-TP0092 (0.74082893)]
COG0305	COG1595	BA0934	BA0934	Replicative DNA helicase, putative	BA2789	BA2789	RNA polymerase sigma-70 factor, ECF subfamily	[TP0058-TP0092 (0.74082893)]
COG0305	COG1595	BA0934	BA0934	Replicative DNA helicase, putative	BA2114	BA2114	RNA polymerase sigma-70 factor, ECF subfamily	[TP0058-TP0092 (0.74082893)]
COG0290	COG1516	BA4819	infC	Translation initiation factor IF-3	BA1672	BA1672	Flagellar protein FliS, putative	[TP0850-TP0943 (0.6225916)]
COG0228	COG0250	BA3982	rpsP	30S ribosomal protein S16	BA0096	BA0096	Transcription antitermination protein NusG	[TP0905-TP0236 (0.7099409)]
COG0465	COG0532	BA0064	BA0064	Cell division protein FtsH	BA3950	infB	Translation initiation factor IF-2	[TP0330-TP0891 (0.8751731)]
COG0234	COG0445	BA0266	groS	10 kDa chaperonin (Protein Cpn10) (groES protein)	BA5733	gidA	tRNA uridine 5-carboxymethylaminomethyl modification enzyme gidA (Glucose-inhibited division protein A)	[TP1013-TP0044 (0.813164)]
COG0265	COG1381	BA5710	BA5710	Serine protease {UniProtKB/TrEMBL:Q81JJ5}	BA4522	recO	DNA repair protein recO (Recombination protein O)	[TP0773-TP0636 (0.870009)]
COG0265	COG1381	BA3660	BA3660	Serine protease {UniProtKB/TrEMBL:Q81Y95}	BA4522	recO	DNA repair protein recO (Recombination protein O)	[TP0773-TP0636 (0.870009)]
COG0265	COG1381	BA5412	BA5412	Membrane protein, putative	BA4522	recO	DNA repair protein recO (Recombination protein O)	[TP0773-TP0636 (0.870009)]
COG0457	COG0860	BA3417	BA3417	TPR domain protein {UniProtKB/TrEMBL:Q81N02}	BA0146	BA0146	Germination-specific N-acetylmuramoyl-L-alanine	[TP0820-TP0247 (0.74644035), TP0067-TP0247 (0.79531366)]
COG0457	COG0860	BA3284	BA3284	TPR domain protein {UniProtKB/TrEMBL:Q81NC6}	BA2446	BA2446	N-acetylmuramoyl-L-alanine amidase, family 3	[TP0820-TP0247 (0.74644035), TP0067-TP0247 (0.79531366)]
COG0457	COG0860	BA3760	BA3760	Prophage LambdaBa01, TPR domain protein, putative	BA2446	BA2446	N-acetylmuramoyl-L-alanine amidase, family 3	[TP0820-TP0247 (0.74644035), TP0067-TP0247 (0.79531366)]
COG0457	COG0860	BA3417	BA3417	TPR domain protein {UniProtKB/TrEMBL:Q81N02}	BA2446	BA2446	N-acetylmuramoyl-L-alanine amidase, family 3	[TP0820-TP0247 (0.74644035), TP0067-TP0247 (0.79531366)]
COG0457	COG0860	BA1163	BA1163	DNA-binding protein {UniProtKB/TrEMBL:Q81TU5}	BA2446	BA2446	N-acetylmuramoyl-L-alanine amidase, family 3	[TP0820-TP0247 (0.74644035), TP0067-TP0247 (0.79531366)]
COG0457	COG0860	BA2522	BA2522	Hypothetical protein {UniProtKB/TrEMBL:Q81QB0}	BA0146	BA0146	Germination-specific N-acetylmuramoyl-L-alanine	[TP0820-TP0247 (0.74644035), TP0067-TP0247 (0.79531366)]
COG0457	COG0860	BA4624	BA4624	TPR domain protein {UniProtKB/TrEMBL:Q81LJ3}	BA2446	BA2446	N-acetylmuramoyl-L-alanine amidase, family 3	[TP0820-TP0247 (0.74644035), TP0067-TP0247 (0.79531366)]
COG0457	COG0860	BA0597	BA0597	Transcriptional regulator/TPR domain protein	BA2446	BA2446	N-acetylmuramoyl-L-alanine amidase, family 3	[TP0820-TP0247 (0.74644035), TP0067-TP0247 (0.79531366)]
COG0457	COG0860	BA5388	BA5388	TPR domain protein {UniProtKB/TrEMBL:Q81X55}	BA0146	BA0146	Germination-specific N-acetylmuramoyl-L-alanine	[TP0820-TP0247 (0.74644035), TP0067-TP0247 (0.79531366)]
COG0457	COG0860	BA1541	BA1541	TPR domain protein {UniProtKB/TrEMBL:Q81SV4}	BA2446	BA2446	N-acetylmuramoyl-L-alanine amidase, family 3	[TP0820-TP0247 (0.74644035), TP0067-TP0247 (0.79531366)]
COG0457	COG0860	BA2928	BA2928	TPR domain protein {UniProtKB/TrEMBL:Q81P88}	BA2446	BA2446	N-acetylmuramoyl-L-alanine amidase, family 3	[TP0820-TP0247 (0.74644035), TP0067-TP0247 (0.79531366)]
COG0457	COG0860	BA1017	BA1017	TPR domain protein {UniProtKB/TrEMBL:Q81U67}	BA2446	BA2446	N-acetylmuramoyl-L-alanine amidase, family 3	[TP0820-TP0247 (0.74644035), TP0067-TP0247 (0.79531366)]
COG0457	COG0860	BA3284	BA3284	TPR domain protein {UniProtKB/TrEMBL:Q81NC6}	BA0146	BA0146	Germination-specific N-acetylmuramoyl-L-alanine	[TP0820-TP0247 (0.74644035), TP0067-TP0247 (0.79531366)]
COG0457	COG0860	BA2928	BA2928	TPR domain protein {UniProtKB/TrEMBL:Q81P88}	BA0146	BA0146	Germination-specific N-acetylmuramoyl-L-alanine	[TP0820-TP0247 (0.74644035), TP0067-TP0247 (0.79531366)]
COG0457	COG0860	BA1541	BA1541	TPR domain protein {UniProtKB/TrEMBL:Q81SV4}	BA0146	BA0146	Germination-specific N-acetylmuramoyl-L-alanine	[TP0820-TP0247 (0.74644035), TP0067-TP0247 (0.79531366)]
COG0457	COG0860	BA4624	BA4624	TPR domain protein {UniProtKB/TrEMBL:Q81LJ3}	BA0146	BA0146	Germination-specific N-acetylmuramoyl-L-alanine	[TP0820-TP0247 (0.74644035), TP0067-TP0247 (0.79531366)]
COG0457	COG0860	BA2522	BA2522	Hypothetical protein {UniProtKB/TrEMBL:Q81QB0}	BA2446	BA2446	N-acetylmuramoyl-L-alanine amidase, family 3	[TP0820-TP0247 (0.74644035), TP0067-TP0247 (0.79531366)]
COG0457	COG0860	BA5388	BA5388	TPR domain protein {UniProtKB/TrEMBL:Q81X55}	BA2446	BA2446	N-acetylmuramoyl-L-alanine amidase, family 3	[TP0820-TP0247 (0.74644035), TP0067-TP0247 (0.79531366)]
COG0457	COG0860	BA1017	BA1017	TPR domain protein {UniProtKB/TrEMBL:Q81U67}	BA0146	BA0146	Germination-specific N-acetylmuramoyl-L-alanine	[TP0820-TP0247 (0.74644035), TP0067-TP0247 (0.79531366)]
COG0457	COG0860	BA0597	BA0597	Transcriptional regulator/TPR domain protein	BA0146	BA0146	Germination-specific N-acetylmuramoyl-L-alanine	[TP0820-TP0247 (0.74644035), TP0067-TP0247 (0.79531366)]
COG0457	COG0860	BA1163	BA1163	DNA-binding protein {UniProtKB/TrEMBL:Q81TU5}	BA0146	BA0146	Germination-specific N-acetylmuramoyl-L-alanine	[TP0820-TP0247 (0.74644035), TP0067-TP0247 (0.79531366)]
COG0457	COG0860	BA3760	BA3760	Prophage LambdaBa01, TPR domain protein, putative	BA0146	BA0146	Germination-specific N-acetylmuramoyl-L-alanine	[TP0820-TP0247 (0.74644035), TP0067-TP0247 (0.79531366)]
COG1057	COG1774	BA4558	BA4558	Nicotinate (Nicotinamide) nucleotide	BA0029	BA0029	Hypothetical protein {UniProtKB/TrEMBL:Q81W09}	[TP0741-TP0046 (0.7023217)]
COG0652	COG1749	BA4283	BA4283	Peptidyl-prolyl cis-trans isomerase,	BA1686	BA1686	Flagellar hook protein FlgE, putative	[TP0947-TP0727 (0.6414869)]
COG1177	COG1558	BA1299	BA1299	Spermidine/putrescine ABC transporter, permease	BA1675	BA1675	Flagellar basal-body rod protein FlgC	[TP0654-TP0397 (0.7022186)]
COG0319	COG0333	BA4527	BA_4527	UPF0054 protein BA_4527/GBAA4527/BAS4202	BA4062	rpmF	50S ribosomal protein L32	[TP0650-TP0807 (0.80809164)]
COG0301	COG0849	BA4899	thiI	Probable thiamine biosynthesis protein thiI	BA4046	BA4046	Cell division protein FtsA	[TP0559-TP0389 (0.64923996)]
COG0216	COG0457	BA5572	prfA	Peptide chain release factor 1 (RF-1)	BA4624	BA4624	TPR domain protein {UniProtKB/TrEMBL:Q81LJ3}	[TP0051-TP0067 (0.7097377)]
COG0216	COG0457	BA5572	prfA	Peptide chain release factor 1 (RF-1)	BA0597	BA0597	Transcriptional regulator/TPR domain protein	[TP0051-TP0067 (0.7097377)]
COG0216	COG0457	BA5572	prfA	Peptide chain release factor 1 (RF-1)	BA1541	BA1541	TPR domain protein {UniProtKB/TrEMBL:Q81SV4}	[TP0051-TP0067 (0.7097377)]
COG0216	COG0457	BA5572	prfA	Peptide chain release factor 1 (RF-1)	BA3417	BA3417	TPR domain protein {UniProtKB/TrEMBL:Q81N02}	[TP0051-TP0067 (0.7097377)]
COG0216	COG0457	BA5572	prfA	Peptide chain release factor 1 (RF-1)	BA1163	BA1163	DNA-binding protein {UniProtKB/TrEMBL:Q81TU5}	[TP0051-TP0067 (0.7097377)]
COG0216	COG0457	BA5572	prfA	Peptide chain release factor 1 (RF-1)	BA3284	BA3284	TPR domain protein {UniProtKB/TrEMBL:Q81NC6}	[TP0051-TP0067 (0.7097377)]
COG0216	COG0457	BA5572	prfA	Peptide chain release factor 1 (RF-1)	BA1017	BA1017	TPR domain protein {UniProtKB/TrEMBL:Q81U67}	[TP0051-TP0067 (0.7097377)]
COG0216	COG0457	BA5572	prfA	Peptide chain release factor 1 (RF-1)	BA5388	BA5388	TPR domain protein {UniProtKB/TrEMBL:Q81X55}	[TP0051-TP0067 (0.7097377)]
COG0216	COG0457	BA5572	prfA	Peptide chain release factor 1 (RF-1)	BA2522	BA2522	Hypothetical protein {UniProtKB/TrEMBL:Q81QB0}	[TP0051-TP0067 (0.7097377)]
COG0216	COG0457	BA5572	prfA	Peptide chain release factor 1 (RF-1)	BA2928	BA2928	TPR domain protein {UniProtKB/TrEMBL:Q81P88}	[TP0051-TP0067 (0.7097377)]
COG0216	COG0457	BA5572	prfA	Peptide chain release factor 1 (RF-1)	BA3760	BA3760	Prophage LambdaBa01, TPR domain protein, putative	[TP0051-TP0067 (0.7097377)]
COG1360	COG4786	BA1659	BA1659	Chemotaxis protein MotB, putative	BA1719	BA1719	Flagellar basal-body rod protein, putative	[TP0724-TP0961 (0.729456)]
COG0687	COG0693	BA1300	BA1300	Spermidine/putrescine ABC transporter,	BA4722	BA4722	ThiJ/pfpI family protein	[TP0655-TP0445 (0.5706956)]
COG0687	COG0693	BA1300	BA1300	Spermidine/putrescine ABC transporter,	BA4720	BA4720	ThiJ/pfpI family protein	[TP0655-TP0445 (0.5706956)]
COG0687	COG0693	BA1300	BA1300	Spermidine/putrescine ABC transporter,	BA3192	BA3192	ThiJ/pfpI family protein	[TP0655-TP0445 (0.5706956)]
COG0687	COG0693	BA1300	BA1300	Spermidine/putrescine ABC transporter,	BA1648	BA1648	ThiJ/pfpI family protein	[TP0655-TP0445 (0.5706956)]
COG0687	COG0693	BA1300	BA1300	Spermidine/putrescine ABC transporter,	BA3715	BA3715	ThiJ/pfpI family protein	[TP0655-TP0445 (0.5706956)]
COG0687	COG0693	BA1300	BA1300	Spermidine/putrescine ABC transporter,	BA0842	BA0842	ThiJ/pfpI family protein	[TP0655-TP0445 (0.5706956)]
COG0687	COG0693	BA1300	BA1300	Spermidine/putrescine ABC transporter,	BA2657	BA2657	ThiJ/pfpI family protein	[TP0655-TP0445 (0.5706956)]
COG1352	COG2206	BA0995	BA0995	Methyltransferase, CheR family	BA0975	BA0975	HD domain protein {UniProtKB/TrEMBL:Q81UA6}	[TP0630-TP0877 (0.67253613)]
COG1352	COG2206	BA1665	BA1665	Chemotaxis protein methyltransferase CheR	BA0975	BA0975	HD domain protein {UniProtKB/TrEMBL:Q81UA6}	[TP0630-TP0877 (0.67253613)]
COG0802	COG1774	BA0258	BA0258	Hypothetical protein {UniProtKB/TrEMBL:Q81VF0}	BA0029	BA0029	Hypothetical protein {UniProtKB/TrEMBL:Q81W09}	[TP0875-TP0046 (0.67547834)]
COG0608	COG1366	BA4639	BA4639	Single-stranded-DNA-specific exonuclease RecJ	BA0990	BA0990	Anti sigma b factor antagonist RsbV	[TP0704-TP0540 (0.7098393)]
COG0608	COG1366	BA4639	BA4639	Single-stranded-DNA-specific exonuclease RecJ	BA4296	BA4296	Anti-sigma F factor antagonist	[TP0704-TP0540 (0.7098393)]
COG0569	COG1256	BA4191	BA4191	Potassium uptake protein, TrkA family	BA1669	BA1669	Flagellar hook-associated protein, putative	[TP0024-TP0660 (0.58621275)]
COG0290	COG0457	BA4819	infC	Translation initiation factor IF-3	BA1541	BA1541	TPR domain protein {UniProtKB/TrEMBL:Q81SV4}	[TP0850-TP0095 (0.6947713)]
COG0290	COG0457	BA4819	infC	Translation initiation factor IF-3	BA0597	BA0597	Transcriptional regulator/TPR domain protein	[TP0850-TP0095 (0.6947713)]
COG0290	COG0457	BA4819	infC	Translation initiation factor IF-3	BA3284	BA3284	TPR domain protein {UniProtKB/TrEMBL:Q81NC6}	[TP0850-TP0095 (0.6947713)]
COG0290	COG0457	BA4819	infC	Translation initiation factor IF-3	BA3417	BA3417	TPR domain protein {UniProtKB/TrEMBL:Q81N02}	[TP0850-TP0095 (0.6947713)]
COG0290	COG0457	BA4819	infC	Translation initiation factor IF-3	BA4624	BA4624	TPR domain protein {UniProtKB/TrEMBL:Q81LJ3}	[TP0850-TP0095 (0.6947713)]
COG0290	COG0457	BA4819	infC	Translation initiation factor IF-3	BA3760	BA3760	Prophage LambdaBa01, TPR domain protein, putative	[TP0850-TP0095 (0.6947713)]
COG0290	COG0457	BA4819	infC	Translation initiation factor IF-3	BA2522	BA2522	Hypothetical protein {UniProtKB/TrEMBL:Q81QB0}	[TP0850-TP0095 (0.6947713)]
COG0290	COG0457	BA4819	infC	Translation initiation factor IF-3	BA5388	BA5388	TPR domain protein {UniProtKB/TrEMBL:Q81X55}	[TP0850-TP0095 (0.6947713)]
COG0290	COG0457	BA4819	infC	Translation initiation factor IF-3	BA1017	BA1017	TPR domain protein {UniProtKB/TrEMBL:Q81U67}	[TP0850-TP0095 (0.6947713)]
COG0290	COG0457	BA4819	infC	Translation initiation factor IF-3	BA1163	BA1163	DNA-binding protein {UniProtKB/TrEMBL:Q81TU5}	[TP0850-TP0095 (0.6947713)]
COG0290	COG0457	BA4819	infC	Translation initiation factor IF-3	BA2928	BA2928	TPR domain protein {UniProtKB/TrEMBL:Q81P88}	[TP0850-TP0095 (0.6947713)]
COG0080	COG0301	BA0097	rplK	50S ribosomal protein L11	BA4899	thiI	Probable thiamine biosynthesis protein thiI	[TP0237-TP0559 (0.59848577)]
COG0782	COG0860	BA4607	greA	Transcription elongation factor greA (Transcript cleavage factor greA)	BA0146	BA0146	Germination-specific N-acetylmuramoyl-L-alanine	[TP0019-TP0247 (0.7668169)]
COG0782	COG0860	BA4607	greA	Transcription elongation factor greA (Transcript cleavage factor greA)	BA2446	BA2446	N-acetylmuramoyl-L-alanine amidase, family 3	[TP0019-TP0247 (0.7668169)]
COG0234	COG1619	BA0266	groS	10 kDa chaperonin (Protein Cpn10) (groES protein)	BA5613	BA5613	Hypothetical protein {UniProtKB/TrEMBL:Q81JT5}	[TP1013-TP0688 (0.6288964)]
COG0234	COG1619	BA0266	groS	10 kDa chaperonin (Protein Cpn10) (groES protein)	BA1949	BA1949	Microcin immunity protein MccF	[TP1013-TP0688 (0.6288964)]
COG0234	COG1619	BA0266	groS	10 kDa chaperonin (Protein Cpn10) (groES protein)	BA1384	BA1384	Hypothetical protein {UniProtKB/TrEMBL:Q81TA2}	[TP1013-TP0688 (0.6288964)]
COG0234	COG1619	BA0266	groS	10 kDa chaperonin (Protein Cpn10) (groES protein)	BA3275	BA3275	Hypothetical protein {UniProtKB/TrEMBL:Q81ND2}	[TP1013-TP0688 (0.6288964)]
COG0255	COG1516	BA0118	rpmC	50S ribosomal protein L29	BA1672	BA1672	Flagellar protein FliS, putative	[TP0197-TP0943 (0.5311184)]
COG1344	COG5401	BA1706	BA1706	Flagellin {UniProtKB/TrEMBL:Q81SF2}	BA4716	BA4716	Germination protein gerM	[TP0792-TP0832 (0.55516005), TP0868-TP0832 (0.6009694)]
COG0824	COG1480	BA3667	BA3667	4-hydroxybenzoyl-CoA thioesterase, putative	BA4528	BA4528	HDIG domain protein {UniProtKB/TrEMBL:Q81LT3}	[TP0156-TP0651 (0.6079956)]
COG0824	COG1480	BA4751	BA4751	4-hydroxybenzoyl-CoA thioesterase, putative	BA4528	BA4528	HDIG domain protein {UniProtKB/TrEMBL:Q81LT3}	[TP0156-TP0651 (0.6079956)]
COG4786	COG5401	BA1719	BA1719	Flagellar basal-body rod protein, putative	BA4716	BA4716	Germination protein gerM	[TP0960-TP0832 (0.6306055)]
COG0322	COG0353	BA4757	uvrC	UvrABC system protein C (Protein uvrC) (Excinuclease ABC subunit C)	BA0021	recR	Recombination protein recR	[TP0472-TP1004 (0.53674763)]
COG0322	COG0353	BA2705	BA2705	Endo/excinuclease amino terminal domain protein	BA0021	recR	Recombination protein recR	[TP0472-TP1004 (0.53674763)]
COG0771	COG1595	BA4051	murD	UDP-N-acetylmuramoylalanine--D-glutamate ligase (EC 6.3.2.9) (UDP-N- acetylmuramoyl-L-alanyl-D-glutamate synthetase) (D-glutamic acid- adding enzyme)	BA3803	BA3803	Prophage LambdaBa01, positive control factor Xpf,	[TP0903-TP0092 (0.6651206)]
COG0771	COG1595	BA4051	murD	UDP-N-acetylmuramoylalanine--D-glutamate ligase (EC 6.3.2.9) (UDP-N- acetylmuramoyl-L-alanyl-D-glutamate synthetase) (D-glutamic acid- adding enzyme)	BA3324	BA3324	RNA polymerase sigma-70 factor, ECF subfamily	[TP0903-TP0092 (0.6651206)]
COG0771	COG1595	BA4051	murD	UDP-N-acetylmuramoylalanine--D-glutamate ligase (EC 6.3.2.9) (UDP-N- acetylmuramoyl-L-alanyl-D-glutamate synthetase) (D-glutamic acid- adding enzyme)	BA0646	BA0646	RNA polymerase sigma-70 factor, ECF subfamily	[TP0903-TP0092 (0.6651206)]
COG0771	COG1595	BA4051	murD	UDP-N-acetylmuramoylalanine--D-glutamate ligase (EC 6.3.2.9) (UDP-N- acetylmuramoyl-L-alanyl-D-glutamate synthetase) (D-glutamic acid- adding enzyme)	BA1789	BA1789	RNA polymerase sigma-70 factor, ECF subfamily	[TP0903-TP0092 (0.6651206)]
COG0771	COG1595	BA4051	murD	UDP-N-acetylmuramoylalanine--D-glutamate ligase (EC 6.3.2.9) (UDP-N- acetylmuramoyl-L-alanyl-D-glutamate synthetase) (D-glutamic acid- adding enzyme)	BA2970	BA2970	RNA polymerase sigma-70 factor, ECF subfamily	[TP0903-TP0092 (0.6651206)]
COG0771	COG1595	BA4051	murD	UDP-N-acetylmuramoylalanine--D-glutamate ligase (EC 6.3.2.9) (UDP-N- acetylmuramoyl-L-alanyl-D-glutamate synthetase) (D-glutamic acid- adding enzyme)	BA4913	BA4913	RNA polymerase sigma-70 factor, ECF subfamily	[TP0903-TP0092 (0.6651206)]
COG0771	COG1595	BA4051	murD	UDP-N-acetylmuramoylalanine--D-glutamate ligase (EC 6.3.2.9) (UDP-N- acetylmuramoyl-L-alanyl-D-glutamate synthetase) (D-glutamic acid- adding enzyme)	BA5610	BA5610	RNA polymerase sigma-70 factor, ECF subfamily	[TP0903-TP0092 (0.6651206)]
COG0771	COG1595	BA4051	murD	UDP-N-acetylmuramoylalanine--D-glutamate ligase (EC 6.3.2.9) (UDP-N- acetylmuramoyl-L-alanyl-D-glutamate synthetase) (D-glutamic acid- adding enzyme)	BA0169	BA0169	RNA polymerase sigma-70 factor, ECF subfamily	[TP0903-TP0092 (0.6651206)]
COG0771	COG1595	BA4051	murD	UDP-N-acetylmuramoylalanine--D-glutamate ligase (EC 6.3.2.9) (UDP-N- acetylmuramoyl-L-alanyl-D-glutamate synthetase) (D-glutamic acid- adding enzyme)	BA2502	BA2502	RNA polymerase sigma-70 factor, ECF subfamily	[TP0903-TP0092 (0.6651206)]
COG0771	COG1595	BA4051	murD	UDP-N-acetylmuramoylalanine--D-glutamate ligase (EC 6.3.2.9) (UDP-N- acetylmuramoyl-L-alanyl-D-glutamate synthetase) (D-glutamic acid- adding enzyme)	BA1753	BA1753	RNA polymerase sigma-70 factor, ECF subfamily	[TP0903-TP0092 (0.6651206)]
COG0771	COG1595	BA4051	murD	UDP-N-acetylmuramoylalanine--D-glutamate ligase (EC 6.3.2.9) (UDP-N- acetylmuramoyl-L-alanyl-D-glutamate synthetase) (D-glutamic acid- adding enzyme)	BA2454	BA2454	RNA polymerase sigma-70 factor, ECF subfamily	[TP0903-TP0092 (0.6651206)]
COG0771	COG1595	BA4051	murD	UDP-N-acetylmuramoylalanine--D-glutamate ligase (EC 6.3.2.9) (UDP-N- acetylmuramoyl-L-alanyl-D-glutamate synthetase) (D-glutamic acid- adding enzyme)	BA2789	BA2789	RNA polymerase sigma-70 factor, ECF subfamily	[TP0903-TP0092 (0.6651206)]
COG0771	COG1595	BA4051	murD	UDP-N-acetylmuramoylalanine--D-glutamate ligase (EC 6.3.2.9) (UDP-N- acetylmuramoyl-L-alanyl-D-glutamate synthetase) (D-glutamic acid- adding enzyme)	BA1032	BA1032	RNA polymerase sigma-70 factor, ECF subfamily	[TP0903-TP0092 (0.6651206)]
COG0771	COG1595	BA4051	murD	UDP-N-acetylmuramoylalanine--D-glutamate ligase (EC 6.3.2.9) (UDP-N- acetylmuramoyl-L-alanyl-D-glutamate synthetase) (D-glutamic acid- adding enzyme)	BA0093	BA0093	RNA polymerase sigma-30 factor	[TP0903-TP0092 (0.6651206)]
COG0771	COG1595	BA4051	murD	UDP-N-acetylmuramoylalanine--D-glutamate ligase (EC 6.3.2.9) (UDP-N- acetylmuramoyl-L-alanyl-D-glutamate synthetase) (D-glutamic acid- adding enzyme)	BA3649	BA3649	RNA polymerase sigma-70 factor, ECF subfamily	[TP0903-TP0092 (0.6651206)]
COG0771	COG1595	BA4051	murD	UDP-N-acetylmuramoylalanine--D-glutamate ligase (EC 6.3.2.9) (UDP-N- acetylmuramoyl-L-alanyl-D-glutamate synthetase) (D-glutamic acid- adding enzyme)	BA1113	BA1113	RNA polymerase sigma-70 factor, ECF subfamily	[TP0903-TP0092 (0.6651206)]
COG0771	COG1595	BA4051	murD	UDP-N-acetylmuramoylalanine--D-glutamate ligase (EC 6.3.2.9) (UDP-N- acetylmuramoyl-L-alanyl-D-glutamate synthetase) (D-glutamic acid- adding enzyme)	BA2114	BA2114	RNA polymerase sigma-70 factor, ECF subfamily	[TP0903-TP0092 (0.6651206)]
COG1677	COG1815	BA1676	BA1676	Flagellar hook-basal body complex protein FliE,	BA1674	BA1674	Flagellar basal-body rod protein FlgB	[TP0398-TP0396 (0.79194725)]
COG0188	COG0305	BA3656	BA3656	DNA topoisomerase IV, A subunit	BA0934	BA0934	Replicative DNA helicase, putative	[TP0005-TP0058 (0.73312306)]
COG0188	COG0305	BA0006	BA0006	DNA gyrase, A subunit {UniProtKB/TrEMBL:Q81W30}	BA0934	BA0934	Replicative DNA helicase, putative	[TP0005-TP0058 (0.73312306)]
COG0188	COG0305	BA0006	BA0006	DNA gyrase, A subunit {UniProtKB/TrEMBL:Q81W30}	BA5717	BA5717	Replicative DNA helicase	[TP0005-TP0058 (0.73312306)]
COG0188	COG0305	BA3656	BA3656	DNA topoisomerase IV, A subunit	BA5717	BA5717	Replicative DNA helicase	[TP0005-TP0058 (0.73312306)]
COG0233	COG1283	BA3962	frr	Ribosome recycling factor (Ribosome-releasing factor) (RRF)	BA0785	BA0785	Na/Pi-cotransporter family protein	[TP0604-TP0771 (0.7316062)]
COG0840	COG1344	BA2009	BA2009	Methyl-accepting chemotaxis protein	BA1706	BA1706	Flagellin {UniProtKB/TrEMBL:Q81SF2}	[TP0640-TP0870 (0.6975479)]
COG0840	COG1344	BA0379	BA0379	Methyl-accepting chemotaxis protein	BA1706	BA1706	Flagellin {UniProtKB/TrEMBL:Q81SF2}	[TP0640-TP0870 (0.6975479)]
COG0840	COG1344	BA5256	BA5256	Methyl-accepting chemotaxis protein	BA1706	BA1706	Flagellin {UniProtKB/TrEMBL:Q81SF2}	[TP0640-TP0870 (0.6975479)]
COG0840	COG1344	BA0369	BA0369	Methyl-accepting chemotaxis protein	BA1706	BA1706	Flagellin {UniProtKB/TrEMBL:Q81SF2}	[TP0640-TP0870 (0.6975479)]
COG0840	COG1344	BA1125	BA1125	Methyl-accepting chemotaxis protein	BA1706	BA1706	Flagellin {UniProtKB/TrEMBL:Q81SF2}	[TP0640-TP0870 (0.6975479)]
COG0840	COG1344	BA5317	BA5317	Methyl-accepting chemotaxis protein	BA1706	BA1706	Flagellin {UniProtKB/TrEMBL:Q81SF2}	[TP0640-TP0870 (0.6975479)]
COG0840	COG1344	BA3291	BA3291	Methyl-accepting chemotaxis protein	BA1706	BA1706	Flagellin {UniProtKB/TrEMBL:Q81SF2}	[TP0640-TP0870 (0.6975479)]
COG0840	COG1344	BA0370	BA0370	Methyl-accepting chemotaxis protein	BA1706	BA1706	Flagellin {UniProtKB/TrEMBL:Q81SF2}	[TP0640-TP0870 (0.6975479)]
COG0840	COG1344	BA0684	BA0684	Methyl-accepting chemotaxis protein	BA1706	BA1706	Flagellin {UniProtKB/TrEMBL:Q81SF2}	[TP0640-TP0870 (0.6975479)]
COG0840	COG1344	BA0558	BA0558	Methyl-accepting chemotaxis protein	BA1706	BA1706	Flagellin {UniProtKB/TrEMBL:Q81SF2}	[TP0640-TP0870 (0.6975479)]
COG0840	COG1344	BA0575	BA0575	Methyl-accepting chemotaxis protein	BA1706	BA1706	Flagellin {UniProtKB/TrEMBL:Q81SF2}	[TP0640-TP0870 (0.6975479)]
COG0840	COG1344	BA5280	BA5280	Methyl-accepting chemotaxis protein	BA1706	BA1706	Flagellin {UniProtKB/TrEMBL:Q81SF2}	[TP0640-TP0870 (0.6975479)]
COG0840	COG1344	BA5673	BA5673	Methyl-accepting chemotaxis protein	BA1706	BA1706	Flagellin {UniProtKB/TrEMBL:Q81SF2}	[TP0640-TP0870 (0.6975479)]
COG0024	COG1121	BA1590	BA1590	Methionine aminopeptidase	BA4505	BA4505	Cation ABC transporter, ATP-binding protein,	[TP0842-TP0164 (0.77940726)]
COG0024	COG1121	BA0132	BA0132	Methionine aminopeptidase	BA3191	BA3191	ABC transporter, ATP-binding protein	[TP0842-TP0164 (0.77940726)]
COG0024	COG1121	BA5601	BA5601	Methionine aminopeptidase	BA3191	BA3191	ABC transporter, ATP-binding protein	[TP0842-TP0164 (0.77940726)]
COG0024	COG1121	BA1590	BA1590	Methionine aminopeptidase	BA3191	BA3191	ABC transporter, ATP-binding protein	[TP0842-TP0164 (0.77940726)]
COG0024	COG1121	BA0132	BA0132	Methionine aminopeptidase	BA4505	BA4505	Cation ABC transporter, ATP-binding protein,	[TP0842-TP0164 (0.77940726)]
COG0024	COG1121	BA5601	BA5601	Methionine aminopeptidase	BA4505	BA4505	Cation ABC transporter, ATP-binding protein,	[TP0842-TP0164 (0.77940726)]
COG0361	COG1214	BA0133	infA	Translation initiation factor IF-1	BA0259	BA0259	Hypothetical protein {UniProtKB/TrEMBL:Q81VE9}	[TP0097-TP0876 (0.56457245)]
COG0257	COG1283	BA0134	BA0134	50S ribosomal protein L36	BA0785	BA0785	Na/Pi-cotransporter family protein	[TP0209-TP0771 (0.6772987)]
COG1509	COG2812	BA2300	BA2300	L-lysine 2,3-aminomutase	BA0019	BA0019	DNA polymerase III, gamma and tau subunits	[TP0121-TP1005 (0.5082704)]
COG0255	COG1011	BA0118	rpmC	50S ribosomal protein L29	BA5658	BA5658	Hydrolase, haloacid dehalogenase-like family	[TP0197-TP0158 (0.6077605)]
COG0255	COG1011	BA0118	rpmC	50S ribosomal protein L29	BA3392	BA3392	Hydrolase, haloacid dehalogenase-like family	[TP0197-TP0158 (0.6077605)]
COG0255	COG1011	BA0118	rpmC	50S ribosomal protein L29	BA2720	BA2720	Hydrolase, haloacid dehalogenase-like family	[TP0197-TP0158 (0.6077605)]
COG0546	COG0739	BA2231	BA2231	Hydrolase, haloacid dehalogenase-like family	BA1500	BA1500	Peptidase, M23/M37 family	[TP0554-TP0782 (0.73069036)]
COG0546	COG0739	BA0324	BA0324	Haloacid dehalogenase/epoxide hydrolase family	BA1500	BA1500	Peptidase, M23/M37 family	[TP0554-TP0782 (0.73069036)]
COG0546	COG0739	BA0324	BA0324	Haloacid dehalogenase/epoxide hydrolase family	BA4679	BA4679	Stage IV sporulation protein FA	[TP0554-TP0782 (0.73069036)]
COG0546	COG0739	BA5390	ppaX	Pyrophosphatase ppaX (EC 3.6.1.1)	BA5206	BA5206	Peptidase, M23/M37 family	[TP0554-TP0782 (0.73069036)]
COG0546	COG0739	BA2231	BA2231	Hydrolase, haloacid dehalogenase-like family	BA5524	BA5524	Stage II sporulation protein	[TP0554-TP0782 (0.73069036)]
COG0546	COG0739	BA5390	ppaX	Pyrophosphatase ppaX (EC 3.6.1.1)	BA1879	BA1879	Peptidase, M23/M37 family	[TP0554-TP0782 (0.73069036)]
COG0546	COG0739	BA2220	BA2220	Hydrolase, haloacid dehalogenase-like family	BA1500	BA1500	Peptidase, M23/M37 family	[TP0554-TP0782 (0.73069036)]
COG0546	COG0739	BA2231	BA2231	Hydrolase, haloacid dehalogenase-like family	BA4679	BA4679	Stage IV sporulation protein FA	[TP0554-TP0782 (0.73069036)]
COG0546	COG0739	BA2220	BA2220	Hydrolase, haloacid dehalogenase-like family	BA5524	BA5524	Stage II sporulation protein	[TP0554-TP0782 (0.73069036)]
COG0546	COG0739	BA0324	BA0324	Haloacid dehalogenase/epoxide hydrolase family	BA1879	BA1879	Peptidase, M23/M37 family	[TP0554-TP0782 (0.73069036)]
COG0546	COG0739	BA5390	ppaX	Pyrophosphatase ppaX (EC 3.6.1.1)	BA4679	BA4679	Stage IV sporulation protein FA	[TP0554-TP0782 (0.73069036)]
COG0546	COG0739	BA2220	BA2220	Hydrolase, haloacid dehalogenase-like family	BA5206	BA5206	Peptidase, M23/M37 family	[TP0554-TP0782 (0.73069036)]
COG0546	COG0739	BA0324	BA0324	Haloacid dehalogenase/epoxide hydrolase family	BA5524	BA5524	Stage II sporulation protein	[TP0554-TP0782 (0.73069036)]
COG0546	COG0739	BA0324	BA0324	Haloacid dehalogenase/epoxide hydrolase family	BA5206	BA5206	Peptidase, M23/M37 family	[TP0554-TP0782 (0.73069036)]
COG0546	COG0739	BA2231	BA2231	Hydrolase, haloacid dehalogenase-like family	BA1879	BA1879	Peptidase, M23/M37 family	[TP0554-TP0782 (0.73069036)]
COG0546	COG0739	BA2231	BA2231	Hydrolase, haloacid dehalogenase-like family	BA5206	BA5206	Peptidase, M23/M37 family	[TP0554-TP0782 (0.73069036)]
COG0546	COG0739	BA5390	ppaX	Pyrophosphatase ppaX (EC 3.6.1.1)	BA1500	BA1500	Peptidase, M23/M37 family	[TP0554-TP0782 (0.73069036)]
COG0546	COG0739	BA2220	BA2220	Hydrolase, haloacid dehalogenase-like family	BA1879	BA1879	Peptidase, M23/M37 family	[TP0554-TP0782 (0.73069036)]
COG0546	COG0739	BA2220	BA2220	Hydrolase, haloacid dehalogenase-like family	BA4679	BA4679	Stage IV sporulation protein FA	[TP0554-TP0782 (0.73069036)]
COG0546	COG0739	BA5390	ppaX	Pyrophosphatase ppaX (EC 3.6.1.1)	BA5524	BA5524	Stage II sporulation protein	[TP0554-TP0782 (0.73069036)]
COG0220	COG5401	BA4950	trmB	tRNA (guanine-N(7)-)-methyltransferase (EC 2.1.1.33) (tRNA(m7G46)- methyltransferase)	BA4716	BA4716	Germination protein gerM	[TP0464-TP0832 (0.5858538)]
COG0457	COG0558	BA4624	BA4624	TPR domain protein {UniProtKB/TrEMBL:Q81LJ3}	BA3917	BA3917	CDP-diacylglycerol--glycerol-3-phosphate	[TP0067-TP0730 (0.86096925)]
COG0457	COG0558	BA1017	BA1017	TPR domain protein {UniProtKB/TrEMBL:Q81U67}	BA3917	BA3917	CDP-diacylglycerol--glycerol-3-phosphate	[TP0067-TP0730 (0.86096925)]
COG0457	COG0558	BA1163	BA1163	DNA-binding protein {UniProtKB/TrEMBL:Q81TU5}	BA3917	BA3917	CDP-diacylglycerol--glycerol-3-phosphate	[TP0067-TP0730 (0.86096925)]
COG0457	COG0558	BA5388	BA5388	TPR domain protein {UniProtKB/TrEMBL:Q81X55}	BA3917	BA3917	CDP-diacylglycerol--glycerol-3-phosphate	[TP0067-TP0730 (0.86096925)]
COG0457	COG0558	BA3284	BA3284	TPR domain protein {UniProtKB/TrEMBL:Q81NC6}	BA3917	BA3917	CDP-diacylglycerol--glycerol-3-phosphate	[TP0067-TP0730 (0.86096925)]
COG0457	COG0558	BA0597	BA0597	Transcriptional regulator/TPR domain protein	BA3917	BA3917	CDP-diacylglycerol--glycerol-3-phosphate	[TP0067-TP0730 (0.86096925)]
COG0457	COG0558	BA2522	BA2522	Hypothetical protein {UniProtKB/TrEMBL:Q81QB0}	BA3917	BA3917	CDP-diacylglycerol--glycerol-3-phosphate	[TP0067-TP0730 (0.86096925)]
COG0457	COG0558	BA2928	BA2928	TPR domain protein {UniProtKB/TrEMBL:Q81P88}	BA3917	BA3917	CDP-diacylglycerol--glycerol-3-phosphate	[TP0067-TP0730 (0.86096925)]
COG0457	COG0558	BA3417	BA3417	TPR domain protein {UniProtKB/TrEMBL:Q81N02}	BA3917	BA3917	CDP-diacylglycerol--glycerol-3-phosphate	[TP0067-TP0730 (0.86096925)]
COG0457	COG0558	BA3760	BA3760	Prophage LambdaBa01, TPR domain protein, putative	BA3917	BA3917	CDP-diacylglycerol--glycerol-3-phosphate	[TP0067-TP0730 (0.86096925)]
COG0457	COG0558	BA1541	BA1541	TPR domain protein {UniProtKB/TrEMBL:Q81SV4}	BA3917	BA3917	CDP-diacylglycerol--glycerol-3-phosphate	[TP0067-TP0730 (0.86096925)]
COG0840	COG5401	BA1125	BA1125	Methyl-accepting chemotaxis protein	BA4716	BA4716	Germination protein gerM	[TP0640-TP0832 (0.55516005)]
COG0840	COG5401	BA5256	BA5256	Methyl-accepting chemotaxis protein	BA4716	BA4716	Germination protein gerM	[TP0640-TP0832 (0.55516005)]
COG0840	COG5401	BA0379	BA0379	Methyl-accepting chemotaxis protein	BA4716	BA4716	Germination protein gerM	[TP0640-TP0832 (0.55516005)]
COG0840	COG5401	BA5317	BA5317	Methyl-accepting chemotaxis protein	BA4716	BA4716	Germination protein gerM	[TP0640-TP0832 (0.55516005)]
COG0840	COG5401	BA2009	BA2009	Methyl-accepting chemotaxis protein	BA4716	BA4716	Germination protein gerM	[TP0640-TP0832 (0.55516005)]
COG0840	COG5401	BA0558	BA0558	Methyl-accepting chemotaxis protein	BA4716	BA4716	Germination protein gerM	[TP0640-TP0832 (0.55516005)]
COG0840	COG5401	BA0684	BA0684	Methyl-accepting chemotaxis protein	BA4716	BA4716	Germination protein gerM	[TP0640-TP0832 (0.55516005)]
COG0840	COG5401	BA3291	BA3291	Methyl-accepting chemotaxis protein	BA4716	BA4716	Germination protein gerM	[TP0640-TP0832 (0.55516005)]
COG0840	COG5401	BA0575	BA0575	Methyl-accepting chemotaxis protein	BA4716	BA4716	Germination protein gerM	[TP0640-TP0832 (0.55516005)]
COG0840	COG5401	BA0370	BA0370	Methyl-accepting chemotaxis protein	BA4716	BA4716	Germination protein gerM	[TP0640-TP0832 (0.55516005)]
COG0840	COG5401	BA5280	BA5280	Methyl-accepting chemotaxis protein	BA4716	BA4716	Germination protein gerM	[TP0640-TP0832 (0.55516005)]
COG0840	COG5401	BA5673	BA5673	Methyl-accepting chemotaxis protein	BA4716	BA4716	Germination protein gerM	[TP0640-TP0832 (0.55516005)]
COG0840	COG5401	BA0369	BA0369	Methyl-accepting chemotaxis protein	BA4716	BA4716	Germination protein gerM	[TP0640-TP0832 (0.55516005)]
COG0020	COG1508	BA3961	uppS	Undecaprenyl pyrophosphate synthetase (EC 2.5.1.31) (UPP synthetase) (Di-trans,poly-cis-decaprenylcistransferase) (Undecaprenyl diphosphate synthase) (UDS)	BA5372	BA5372	RNA polymerase sigma-54 factor	[TP0603-TP0111 (0.79878455)]
COG0192	COG1774	BA5017	metK	S-adenosylmethionine synthetase (EC 2.5.1.6) (Methionine adenosyltransferase) (AdoMet synthetase) (MAT)	BA0029	BA0029	Hypothetical protein {UniProtKB/TrEMBL:Q81W09}	[TP0794-TP0046 (0.7023217)]
COG0301	COG1509	BA4899	thiI	Probable thiamine biosynthesis protein thiI	BA2300	BA2300	L-lysine 2,3-aminomutase	[TP0559-TP0121 (0.62660724)]
COG0420	COG0739	BA2359	BA2359	Exonuclease SbcD, putative	BA5206	BA5206	Peptidase, M23/M37 family	[TP0626-TP0782 (0.7781429)]
COG0420	COG0739	BA1008	BA1008	DNA repair exonuclease family protein	BA4679	BA4679	Stage IV sporulation protein FA	[TP0626-TP0782 (0.7781429)]
COG0420	COG0739	BA1008	BA1008	DNA repair exonuclease family protein	BA5206	BA5206	Peptidase, M23/M37 family	[TP0626-TP0782 (0.7781429)]
COG0420	COG0739	BA2359	BA2359	Exonuclease SbcD, putative	BA1879	BA1879	Peptidase, M23/M37 family	[TP0626-TP0782 (0.7781429)]
COG0420	COG0739	BA1008	BA1008	DNA repair exonuclease family protein	BA1879	BA1879	Peptidase, M23/M37 family	[TP0626-TP0782 (0.7781429)]
COG0420	COG0739	BA2359	BA2359	Exonuclease SbcD, putative	BA5524	BA5524	Stage II sporulation protein	[TP0626-TP0782 (0.7781429)]
COG0420	COG0739	BA1008	BA1008	DNA repair exonuclease family protein	BA5524	BA5524	Stage II sporulation protein	[TP0626-TP0782 (0.7781429)]
COG0420	COG0739	BA1008	BA1008	DNA repair exonuclease family protein	BA1500	BA1500	Peptidase, M23/M37 family	[TP0626-TP0782 (0.7781429)]
COG0420	COG0739	BA2359	BA2359	Exonuclease SbcD, putative	BA4679	BA4679	Stage IV sporulation protein FA	[TP0626-TP0782 (0.7781429)]
COG0420	COG0739	BA2359	BA2359	Exonuclease SbcD, putative	BA1500	BA1500	Peptidase, M23/M37 family	[TP0626-TP0782 (0.7781429)]
COG1385	COG2812	BA4536	BA4536	Hypothetical protein {UniProtKB/TrEMBL:Q81LS5}	BA0019	BA0019	DNA polymerase III, gamma and tau subunits	[TP0276-TP1005 (0.66627616)]
COG0217	COG0739	BA0541	BA_0541	UPF0082 protein BA_0541/GBAA0541/BAS0510	BA5206	BA5206	Peptidase, M23/M37 family	[TP0474-TP0864 (0.82349855)]
COG0217	COG0739	BA0541	BA_0541	UPF0082 protein BA_0541/GBAA0541/BAS0510	BA1500	BA1500	Peptidase, M23/M37 family	[TP0474-TP0864 (0.82349855)]
COG0217	COG0739	BA0541	BA_0541	UPF0082 protein BA_0541/GBAA0541/BAS0510	BA5524	BA5524	Stage II sporulation protein	[TP0474-TP0864 (0.82349855)]
COG0217	COG0739	BA0541	BA_0541	UPF0082 protein BA_0541/GBAA0541/BAS0510	BA1879	BA1879	Peptidase, M23/M37 family	[TP0474-TP0864 (0.82349855)]
COG0217	COG0739	BA0541	BA_0541	UPF0082 protein BA_0541/GBAA0541/BAS0510	BA4679	BA4679	Stage IV sporulation protein FA	[TP0474-TP0864 (0.82349855)]
COG0242	COG0254	BA4187	def2	Peptide deformylase 2 (EC 3.5.1.88) (PDF 2) (Polypeptide deformylase 2)	BA5574	rpmE2	50S ribosomal protein L31 type B	[TP0757-TP0255 (0.6434887)]
COG0242	COG0254	BA4005	def1	Peptide deformylase 1 (EC 3.5.1.88) (PDF 1) (Polypeptide deformylase 1)	BA5574	rpmE2	50S ribosomal protein L31 type B	[TP0757-TP0255 (0.6434887)]
COG0442	COG1466	BA0396	BA0396	Prolyl-tRNA synthetase {UniProtKB/TrEMBL:Q81Z76}	BA4548	BA4548	Hypothetical protein {UniProtKB/TrEMBL:Q81LR3}	[TP0160-TP0588 (0.66563916)]
COG0442	COG1466	BA3957	BA3957	Prolyl-tRNA synthetase {UniProtKB/TrEMBL:Q81WL6}	BA4548	BA4548	Hypothetical protein {UniProtKB/TrEMBL:Q81LR3}	[TP0160-TP0588 (0.66563916)]
COG0305	COG0593	BA0934	BA0934	Replicative DNA helicase, putative	BA0001	dnaA	Chromosomal replication initiator protein dnaA	[TP0058-TP0001 (0.9013428)]
COG0305	COG0593	BA5717	BA5717	Replicative DNA helicase	BA0001	dnaA	Chromosomal replication initiator protein dnaA	[TP0058-TP0001 (0.9013428)]
COG0178	COG1197	BA5395	BA5395	Excinuclease ABC, A subunit	BA0052	BA0052	Transcription-repair coupling factor	[TP0514-TP0344 (0.9414915)]
COG0264	COG0544	BA3964	tsf	Elongation factor Ts (EF-Ts)	BA4705	tig	Trigger factor {UniProtKB/Swiss-Prot:Q81LB8}	[TP0605-TP0506 (0.9100214)]
COG1344	COG1352	BA1706	BA1706	Flagellin {UniProtKB/TrEMBL:Q81SF2}	BA1665	BA1665	Chemotaxis protein methyltransferase CheR	[TP0870-TP0630 (0.7476691)]
COG1344	COG1352	BA1706	BA1706	Flagellin {UniProtKB/TrEMBL:Q81SF2}	BA0995	BA0995	Methyltransferase, CheR family	[TP0870-TP0630 (0.7476691)]
COG0495	COG1475	BA4991	leuS	Leucyl-tRNA synthetase (EC 6.1.1.4) (Leucine--tRNA ligase) (LeuRS)	BA5729	BA5729	Stage 0 sporulation protein J	[TP0586-TP0271 (0.63095015)]
COG0495	COG1475	BA4991	leuS	Leucyl-tRNA synthetase (EC 6.1.1.4) (Leucine--tRNA ligase) (LeuRS)	BA5731	BA5731	Stage 0 sporulation protein J, putative	[TP0586-TP0271 (0.63095015)]
COG1352	COG1536	BA0995	BA0995	Methyltransferase, CheR family	BA1679	BA1679	Flagellar motor switch protein FliG	[TP0630-TP0026 (0.7604114)]
COG1352	COG1536	BA1665	BA1665	Chemotaxis protein methyltransferase CheR	BA1679	BA1679	Flagellar motor switch protein FliG	[TP0630-TP0026 (0.7604114)]
COG1344	COG1516	BA1706	BA1706	Flagellin {UniProtKB/TrEMBL:Q81SF2}	BA1672	BA1672	Flagellar protein FliS, putative	[TP0870-TP0943 (0.723277)]
COG0099	COG0216	BA0135	rpsM	30S ribosomal protein S13	BA5572	prfA	Peptide chain release factor 1 (RF-1)	[TP0210-TP0051 (0.8775348)]
COG0803	COG1268	BA3189	BA3189	Adhesion lipoprotein {UniProtKB/TrEMBL:Q81NK3}	BA5150	BA5150	BioY family protein {UniProtKB/TrEMBL:Q81XT0}	[TP0034-TP0228 (0.8514437)]
COG0803	COG1268	BA2035	BA2035	Adhesion lipoprotein {UniProtKB/TrEMBL:Q81RK9}	BA5150	BA5150	BioY family protein {UniProtKB/TrEMBL:Q81XT0}	[TP0034-TP0228 (0.8514437)]
COG0803	COG1268	BA2035	BA2035	Adhesion lipoprotein {UniProtKB/TrEMBL:Q81RK9}	BA3689	BA3689	BioY family protein {UniProtKB/TrEMBL:Q81Y68}	[TP0034-TP0228 (0.8514437)]
COG0803	COG1268	BA3189	BA3189	Adhesion lipoprotein {UniProtKB/TrEMBL:Q81NK3}	BA3689	BA3689	BioY family protein {UniProtKB/TrEMBL:Q81Y68}	[TP0034-TP0228 (0.8514437)]
COG0442	COG0552	BA0396	BA0396	Prolyl-tRNA synthetase {UniProtKB/TrEMBL:Q81Z76}	BA3985	BA3985	Signal recognition particle-docking protein FtsY	[TP0160-TP0578 (0.56216276)]
COG0442	COG0552	BA3957	BA3957	Prolyl-tRNA synthetase {UniProtKB/TrEMBL:Q81WL6}	BA3985	BA3985	Signal recognition particle-docking protein FtsY	[TP0160-TP0578 (0.56216276)]
COG0242	COG0319	BA4187	def2	Peptide deformylase 2 (EC 3.5.1.88) (PDF 2) (Polypeptide deformylase 2)	BA4527	BA_4527	UPF0054 protein BA_4527/GBAA4527/BAS4202	[TP0757-TP0650 (0.630912)]
COG0242	COG0319	BA4005	def1	Peptide deformylase 1 (EC 3.5.1.88) (PDF 1) (Polypeptide deformylase 1)	BA4527	BA_4527	UPF0054 protein BA_4527/GBAA4527/BAS4202	[TP0757-TP0650 (0.630912)]
COG0178	COG0845	BA5395	BA5395	Excinuclease ABC, A subunit	BA0799	BA0799	Hypothetical protein {UniProtKB/TrEMBL:Q81UR3}	[TP0514-TP0965 (0.87363523)]
COG0178	COG0845	BA5395	BA5395	Excinuclease ABC, A subunit	BA5497	BA5497	Efflux transporter, RND family, MFP subunit	[TP0514-TP0965 (0.87363523)]
COG0457	COG0566	BA3284	BA3284	TPR domain protein {UniProtKB/TrEMBL:Q81NC6}	BA0091	BA0091	RNA methyltransferase, TrmH family, group 3	[TP0095-TP0054 (0.73981166)]
COG0457	COG0566	BA4624	BA4624	TPR domain protein {UniProtKB/TrEMBL:Q81LJ3}	BA0091	BA0091	RNA methyltransferase, TrmH family, group 3	[TP0095-TP0054 (0.73981166)]
COG0457	COG0566	BA3760	BA3760	Prophage LambdaBa01, TPR domain protein, putative	BA4805	BA4805	RNA methyltransferase, TrmH family	[TP0095-TP0054 (0.73981166)]
COG0457	COG0566	BA0597	BA0597	Transcriptional regulator/TPR domain protein	BA4805	BA4805	RNA methyltransferase, TrmH family	[TP0095-TP0054 (0.73981166)]
COG0457	COG0566	BA1541	BA1541	TPR domain protein {UniProtKB/TrEMBL:Q81SV4}	BA0091	BA0091	RNA methyltransferase, TrmH family, group 3	[TP0095-TP0054 (0.73981166)]
COG0457	COG0566	BA2928	BA2928	TPR domain protein {UniProtKB/TrEMBL:Q81P88}	BA4805	BA4805	RNA methyltransferase, TrmH family	[TP0095-TP0054 (0.73981166)]
COG0457	COG0566	BA5388	BA5388	TPR domain protein {UniProtKB/TrEMBL:Q81X55}	BA4805	BA4805	RNA methyltransferase, TrmH family	[TP0095-TP0054 (0.73981166)]
COG0457	COG0566	BA1541	BA1541	TPR domain protein {UniProtKB/TrEMBL:Q81SV4}	BA4805	BA4805	RNA methyltransferase, TrmH family	[TP0095-TP0054 (0.73981166)]
COG0457	COG0566	BA5388	BA5388	TPR domain protein {UniProtKB/TrEMBL:Q81X55}	BA0091	BA0091	RNA methyltransferase, TrmH family, group 3	[TP0095-TP0054 (0.73981166)]
COG0457	COG0566	BA1163	BA1163	DNA-binding protein {UniProtKB/TrEMBL:Q81TU5}	BA4805	BA4805	RNA methyltransferase, TrmH family	[TP0095-TP0054 (0.73981166)]
COG0457	COG0566	BA2522	BA2522	Hypothetical protein {UniProtKB/TrEMBL:Q81QB0}	BA4805	BA4805	RNA methyltransferase, TrmH family	[TP0095-TP0054 (0.73981166)]
COG0457	COG0566	BA3417	BA3417	TPR domain protein {UniProtKB/TrEMBL:Q81N02}	BA0091	BA0091	RNA methyltransferase, TrmH family, group 3	[TP0095-TP0054 (0.73981166)]
COG0457	COG0566	BA3284	BA3284	TPR domain protein {UniProtKB/TrEMBL:Q81NC6}	BA4805	BA4805	RNA methyltransferase, TrmH family	[TP0095-TP0054 (0.73981166)]
COG0457	COG0566	BA0597	BA0597	Transcriptional regulator/TPR domain protein	BA0091	BA0091	RNA methyltransferase, TrmH family, group 3	[TP0095-TP0054 (0.73981166)]
COG0457	COG0566	BA1017	BA1017	TPR domain protein {UniProtKB/TrEMBL:Q81U67}	BA0091	BA0091	RNA methyltransferase, TrmH family, group 3	[TP0095-TP0054 (0.73981166)]
COG0457	COG0566	BA4624	BA4624	TPR domain protein {UniProtKB/TrEMBL:Q81LJ3}	BA4805	BA4805	RNA methyltransferase, TrmH family	[TP0095-TP0054 (0.73981166)]
COG0457	COG0566	BA3417	BA3417	TPR domain protein {UniProtKB/TrEMBL:Q81N02}	BA4805	BA4805	RNA methyltransferase, TrmH family	[TP0095-TP0054 (0.73981166)]
COG0457	COG0566	BA1017	BA1017	TPR domain protein {UniProtKB/TrEMBL:Q81U67}	BA4805	BA4805	RNA methyltransferase, TrmH family	[TP0095-TP0054 (0.73981166)]
COG0457	COG0566	BA2928	BA2928	TPR domain protein {UniProtKB/TrEMBL:Q81P88}	BA0091	BA0091	RNA methyltransferase, TrmH family, group 3	[TP0095-TP0054 (0.73981166)]
COG0457	COG0566	BA2522	BA2522	Hypothetical protein {UniProtKB/TrEMBL:Q81QB0}	BA0091	BA0091	RNA methyltransferase, TrmH family, group 3	[TP0095-TP0054 (0.73981166)]
COG0457	COG0566	BA3760	BA3760	Prophage LambdaBa01, TPR domain protein, putative	BA0091	BA0091	RNA methyltransferase, TrmH family, group 3	[TP0095-TP0054 (0.73981166)]
COG0457	COG0566	BA1163	BA1163	DNA-binding protein {UniProtKB/TrEMBL:Q81TU5}	BA0091	BA0091	RNA methyltransferase, TrmH family, group 3	[TP0095-TP0054 (0.73981166)]
COG0465	COG0558	BA0064	BA0064	Cell division protein FtsH	BA3917	BA3917	CDP-diacylglycerol--glycerol-3-phosphate	[TP0765-TP0256 (0.8653493)]
COG0024	COG0462	BA5601	BA5601	Methionine aminopeptidase	BA0049	prs	Ribose-phosphate pyrophosphokinase (EC 2.7.6.1) (RPPK) (Phosphoribosyl pyrophosphate synthetase) (P-Rib-PP synthetase) (PRPP synthetase)	[TP0842-TP0294 (0.8762697)]
COG0024	COG0462	BA1590	BA1590	Methionine aminopeptidase	BA0049	prs	Ribose-phosphate pyrophosphokinase (EC 2.7.6.1) (RPPK) (Phosphoribosyl pyrophosphate synthetase) (P-Rib-PP synthetase) (PRPP synthetase)	[TP0842-TP0294 (0.8762697)]
COG0024	COG0462	BA0132	BA0132	Methionine aminopeptidase	BA0049	prs	Ribose-phosphate pyrophosphokinase (EC 2.7.6.1) (RPPK) (Phosphoribosyl pyrophosphate synthetase) (P-Rib-PP synthetase) (PRPP synthetase)	[TP0842-TP0294 (0.8762697)]
COG0125	COG0361	BA0027	tmk	Thymidylate kinase {UniProtKB/Swiss-Prot:Q81W11}	BA0133	infA	Translation initiation factor IF-1	[TP0354-TP0097 (0.8382038)]
COG0319	COG0787	BA4527	BA_4527	UPF0054 protein BA_4527/GBAA4527/BAS4202	BA0252	BA0252	Alanine racemase {UniProtKB/TrEMBL:Q81VF6}	[TP0650-TP0681 (0.82058704)]
COG0319	COG0787	BA4527	BA_4527	UPF0054 protein BA_4527/GBAA4527/BAS4202	BA2079	BA2079	Alanine racemase {UniProtKB/TrEMBL:Q81RG8}	[TP0650-TP0681 (0.82058704)]
COG0215	COG1536	BA0089	cysS	Cysteinyl-tRNA synthetase (EC 6.1.1.16) (Cysteine--tRNA ligase) (CysRS)	BA1679	BA1679	Flagellar motor switch protein FliG	[TP0091-TP0400 (0.6374247)]
COG0849	COG1595	BA4046	BA4046	Cell division protein FtsA	BA3803	BA3803	Prophage LambdaBa01, positive control factor Xpf,	[TP0389-TP0092 (0.66770643)]
COG0849	COG1595	BA4046	BA4046	Cell division protein FtsA	BA2502	BA2502	RNA polymerase sigma-70 factor, ECF subfamily	[TP0389-TP0092 (0.66770643)]
COG0849	COG1595	BA4046	BA4046	Cell division protein FtsA	BA4913	BA4913	RNA polymerase sigma-70 factor, ECF subfamily	[TP0389-TP0092 (0.66770643)]
COG0849	COG1595	BA4046	BA4046	Cell division protein FtsA	BA0169	BA0169	RNA polymerase sigma-70 factor, ECF subfamily	[TP0389-TP0092 (0.66770643)]
COG0849	COG1595	BA4046	BA4046	Cell division protein FtsA	BA0093	BA0093	RNA polymerase sigma-30 factor	[TP0389-TP0092 (0.66770643)]
COG0849	COG1595	BA4046	BA4046	Cell division protein FtsA	BA2114	BA2114	RNA polymerase sigma-70 factor, ECF subfamily	[TP0389-TP0092 (0.66770643)]
COG0849	COG1595	BA4046	BA4046	Cell division protein FtsA	BA1032	BA1032	RNA polymerase sigma-70 factor, ECF subfamily	[TP0389-TP0092 (0.66770643)]
COG0849	COG1595	BA4046	BA4046	Cell division protein FtsA	BA1113	BA1113	RNA polymerase sigma-70 factor, ECF subfamily	[TP0389-TP0092 (0.66770643)]
COG0849	COG1595	BA4046	BA4046	Cell division protein FtsA	BA3649	BA3649	RNA polymerase sigma-70 factor, ECF subfamily	[TP0389-TP0092 (0.66770643)]
COG0849	COG1595	BA4046	BA4046	Cell division protein FtsA	BA2454	BA2454	RNA polymerase sigma-70 factor, ECF subfamily	[TP0389-TP0092 (0.66770643)]
COG0849	COG1595	BA4046	BA4046	Cell division protein FtsA	BA1753	BA1753	RNA polymerase sigma-70 factor, ECF subfamily	[TP0389-TP0092 (0.66770643)]
COG0849	COG1595	BA4046	BA4046	Cell division protein FtsA	BA2970	BA2970	RNA polymerase sigma-70 factor, ECF subfamily	[TP0389-TP0092 (0.66770643)]
COG0849	COG1595	BA4046	BA4046	Cell division protein FtsA	BA3324	BA3324	RNA polymerase sigma-70 factor, ECF subfamily	[TP0389-TP0092 (0.66770643)]
COG0849	COG1595	BA4046	BA4046	Cell division protein FtsA	BA2789	BA2789	RNA polymerase sigma-70 factor, ECF subfamily	[TP0389-TP0092 (0.66770643)]
COG0849	COG1595	BA4046	BA4046	Cell division protein FtsA	BA0646	BA0646	RNA polymerase sigma-70 factor, ECF subfamily	[TP0389-TP0092 (0.66770643)]
COG0849	COG1595	BA4046	BA4046	Cell division protein FtsA	BA5610	BA5610	RNA polymerase sigma-70 factor, ECF subfamily	[TP0389-TP0092 (0.66770643)]
COG0849	COG1595	BA4046	BA4046	Cell division protein FtsA	BA1789	BA1789	RNA polymerase sigma-70 factor, ECF subfamily	[TP0389-TP0092 (0.66770643)]
COG1197	COG5401	BA0052	BA0052	Transcription-repair coupling factor	BA4716	BA4716	Germination protein gerM	[TP0344-TP0832 (0.5396384)]
COG0280	COG0457	BA4388	BA4388	Phosphate butyryltransferase	BA4624	BA4624	TPR domain protein {UniProtKB/TrEMBL:Q81LJ3}	[TP0094-TP0067 (0.5068833)]
COG0280	COG0457	BA4388	BA4388	Phosphate butyryltransferase	BA1163	BA1163	DNA-binding protein {UniProtKB/TrEMBL:Q81TU5}	[TP0094-TP0067 (0.5068833)]
COG0280	COG0457	BA4388	BA4388	Phosphate butyryltransferase	BA2928	BA2928	TPR domain protein {UniProtKB/TrEMBL:Q81P88}	[TP0094-TP0067 (0.5068833)]
COG0280	COG0457	BA5636	BA5636	Phosphate acetyltransferase	BA1541	BA1541	TPR domain protein {UniProtKB/TrEMBL:Q81SV4}	[TP0094-TP0067 (0.5068833)]
COG0280	COG0457	BA4388	BA4388	Phosphate butyryltransferase	BA3760	BA3760	Prophage LambdaBa01, TPR domain protein, putative	[TP0094-TP0067 (0.5068833)]
COG0280	COG0457	BA4388	BA4388	Phosphate butyryltransferase	BA2522	BA2522	Hypothetical protein {UniProtKB/TrEMBL:Q81QB0}	[TP0094-TP0067 (0.5068833)]
COG0280	COG0457	BA5636	BA5636	Phosphate acetyltransferase	BA2928	BA2928	TPR domain protein {UniProtKB/TrEMBL:Q81P88}	[TP0094-TP0067 (0.5068833)]
COG0280	COG0457	BA5636	BA5636	Phosphate acetyltransferase	BA3284	BA3284	TPR domain protein {UniProtKB/TrEMBL:Q81NC6}	[TP0094-TP0067 (0.5068833)]
COG0280	COG0457	BA4388	BA4388	Phosphate butyryltransferase	BA5388	BA5388	TPR domain protein {UniProtKB/TrEMBL:Q81X55}	[TP0094-TP0067 (0.5068833)]
COG0280	COG0457	BA5636	BA5636	Phosphate acetyltransferase	BA2522	BA2522	Hypothetical protein {UniProtKB/TrEMBL:Q81QB0}	[TP0094-TP0067 (0.5068833)]
COG0280	COG0457	BA4388	BA4388	Phosphate butyryltransferase	BA1541	BA1541	TPR domain protein {UniProtKB/TrEMBL:Q81SV4}	[TP0094-TP0067 (0.5068833)]
COG0280	COG0457	BA5636	BA5636	Phosphate acetyltransferase	BA1163	BA1163	DNA-binding protein {UniProtKB/TrEMBL:Q81TU5}	[TP0094-TP0067 (0.5068833)]
COG0280	COG0457	BA4388	BA4388	Phosphate butyryltransferase	BA1017	BA1017	TPR domain protein {UniProtKB/TrEMBL:Q81U67}	[TP0094-TP0067 (0.5068833)]
COG0280	COG0457	BA5636	BA5636	Phosphate acetyltransferase	BA0597	BA0597	Transcriptional regulator/TPR domain protein	[TP0094-TP0067 (0.5068833)]
COG0280	COG0457	BA4388	BA4388	Phosphate butyryltransferase	BA0597	BA0597	Transcriptional regulator/TPR domain protein	[TP0094-TP0067 (0.5068833)]
COG0280	COG0457	BA5636	BA5636	Phosphate acetyltransferase	BA1017	BA1017	TPR domain protein {UniProtKB/TrEMBL:Q81U67}	[TP0094-TP0067 (0.5068833)]
COG0280	COG0457	BA5636	BA5636	Phosphate acetyltransferase	BA3417	BA3417	TPR domain protein {UniProtKB/TrEMBL:Q81N02}	[TP0094-TP0067 (0.5068833)]
COG0280	COG0457	BA5636	BA5636	Phosphate acetyltransferase	BA3760	BA3760	Prophage LambdaBa01, TPR domain protein, putative	[TP0094-TP0067 (0.5068833)]
COG0280	COG0457	BA4388	BA4388	Phosphate butyryltransferase	BA3284	BA3284	TPR domain protein {UniProtKB/TrEMBL:Q81NC6}	[TP0094-TP0067 (0.5068833)]
COG0280	COG0457	BA4388	BA4388	Phosphate butyryltransferase	BA3417	BA3417	TPR domain protein {UniProtKB/TrEMBL:Q81N02}	[TP0094-TP0067 (0.5068833)]
COG0280	COG0457	BA5636	BA5636	Phosphate acetyltransferase	BA4624	BA4624	TPR domain protein {UniProtKB/TrEMBL:Q81LJ3}	[TP0094-TP0067 (0.5068833)]
COG0280	COG0457	BA5636	BA5636	Phosphate acetyltransferase	BA5388	BA5388	TPR domain protein {UniProtKB/TrEMBL:Q81X55}	[TP0094-TP0067 (0.5068833)]
COG1108	COG1277	BA4504	BA4504	Cation ABC transporter, permease protein,	BA4772	BA4772	Hypothetical protein {UniProtKB/TrEMBL:Q81L59}	[TP0165-TP0880 (0.79878455)]
COG1108	COG1277	BA3190	BA3190	ABC transporter, permease protein	BA3047	BA3047	Hypothetical protein {UniProtKB/TrEMBL:Q81NX5}	[TP0165-TP0880 (0.79878455)]
COG1108	COG1277	BA3190	BA3190	ABC transporter, permease protein	BA4770	BA4770	Hypothetical protein {UniProtKB/TrEMBL:Q81L61}	[TP0165-TP0880 (0.79878455)]
COG1108	COG1277	BA3190	BA3190	ABC transporter, permease protein	BA5649	BA5649	ABC transporter, permease protein	[TP0165-TP0880 (0.79878455)]
COG1108	COG1277	BA3190	BA3190	ABC transporter, permease protein	BA1377	BA1377	ABC transporter, permease protein, putative	[TP0165-TP0880 (0.79878455)]
COG1108	COG1277	BA3190	BA3190	ABC transporter, permease protein	BA0284	BA0284	Bacitracin ABC transporter, permease protein,	[TP0165-TP0880 (0.79878455)]
COG1108	COG1277	BA4504	BA4504	Cation ABC transporter, permease protein,	BA5649	BA5649	ABC transporter, permease protein	[TP0165-TP0880 (0.79878455)]
COG1108	COG1277	BA4504	BA4504	Cation ABC transporter, permease protein,	BA0284	BA0284	Bacitracin ABC transporter, permease protein,	[TP0165-TP0880 (0.79878455)]
COG1108	COG1277	BA4504	BA4504	Cation ABC transporter, permease protein,	BA3047	BA3047	Hypothetical protein {UniProtKB/TrEMBL:Q81NX5}	[TP0165-TP0880 (0.79878455)]
COG1108	COG1277	BA3190	BA3190	ABC transporter, permease protein	BA4772	BA4772	Hypothetical protein {UniProtKB/TrEMBL:Q81L59}	[TP0165-TP0880 (0.79878455)]
COG1108	COG1277	BA4504	BA4504	Cation ABC transporter, permease protein,	BA1377	BA1377	ABC transporter, permease protein, putative	[TP0165-TP0880 (0.79878455)]
COG1108	COG1277	BA4504	BA4504	Cation ABC transporter, permease protein,	BA4770	BA4770	Hypothetical protein {UniProtKB/TrEMBL:Q81L61}	[TP0165-TP0880 (0.79878455)]
COG0457	COG0495	BA2928	BA2928	TPR domain protein {UniProtKB/TrEMBL:Q81P88}	BA4991	leuS	Leucyl-tRNA synthetase (EC 6.1.1.4) (Leucine--tRNA ligase) (LeuRS)	[TP0067-TP0586 (0.714839)]
COG0457	COG0495	BA5388	BA5388	TPR domain protein {UniProtKB/TrEMBL:Q81X55}	BA4991	leuS	Leucyl-tRNA synthetase (EC 6.1.1.4) (Leucine--tRNA ligase) (LeuRS)	[TP0067-TP0586 (0.714839)]
COG0457	COG0495	BA2522	BA2522	Hypothetical protein {UniProtKB/TrEMBL:Q81QB0}	BA4991	leuS	Leucyl-tRNA synthetase (EC 6.1.1.4) (Leucine--tRNA ligase) (LeuRS)	[TP0067-TP0586 (0.714839)]
COG0457	COG0495	BA1017	BA1017	TPR domain protein {UniProtKB/TrEMBL:Q81U67}	BA4991	leuS	Leucyl-tRNA synthetase (EC 6.1.1.4) (Leucine--tRNA ligase) (LeuRS)	[TP0067-TP0586 (0.714839)]
COG0457	COG0495	BA3417	BA3417	TPR domain protein {UniProtKB/TrEMBL:Q81N02}	BA4991	leuS	Leucyl-tRNA synthetase (EC 6.1.1.4) (Leucine--tRNA ligase) (LeuRS)	[TP0067-TP0586 (0.714839)]
COG0457	COG0495	BA3760	BA3760	Prophage LambdaBa01, TPR domain protein, putative	BA4991	leuS	Leucyl-tRNA synthetase (EC 6.1.1.4) (Leucine--tRNA ligase) (LeuRS)	[TP0067-TP0586 (0.714839)]
COG0457	COG0495	BA3284	BA3284	TPR domain protein {UniProtKB/TrEMBL:Q81NC6}	BA4991	leuS	Leucyl-tRNA synthetase (EC 6.1.1.4) (Leucine--tRNA ligase) (LeuRS)	[TP0067-TP0586 (0.714839)]
COG0457	COG0495	BA1541	BA1541	TPR domain protein {UniProtKB/TrEMBL:Q81SV4}	BA4991	leuS	Leucyl-tRNA synthetase (EC 6.1.1.4) (Leucine--tRNA ligase) (LeuRS)	[TP0067-TP0586 (0.714839)]
COG0457	COG0495	BA1163	BA1163	DNA-binding protein {UniProtKB/TrEMBL:Q81TU5}	BA4991	leuS	Leucyl-tRNA synthetase (EC 6.1.1.4) (Leucine--tRNA ligase) (LeuRS)	[TP0067-TP0586 (0.714839)]
COG0457	COG0495	BA0597	BA0597	Transcriptional regulator/TPR domain protein	BA4991	leuS	Leucyl-tRNA synthetase (EC 6.1.1.4) (Leucine--tRNA ligase) (LeuRS)	[TP0067-TP0586 (0.714839)]
COG0457	COG0495	BA4624	BA4624	TPR domain protein {UniProtKB/TrEMBL:Q81LJ3}	BA4991	leuS	Leucyl-tRNA synthetase (EC 6.1.1.4) (Leucine--tRNA ligase) (LeuRS)	[TP0067-TP0586 (0.714839)]
COG0257	COG0472	BA0134	BA0134	50S ribosomal protein L36	BA4052	mraY	Phospho-N-acetylmuramoyl-pentapeptide-transferase (EC 2.7.8.13) (UDP- MurNAc-pentapeptide phosphotransferase)	[TP0209-TP0345 (0.64932555)]
COG0257	COG0472	BA0134	BA0134	50S ribosomal protein L36	BA5435	BA5435	Glycosyl transferase, group 4 family protein	[TP0209-TP0345 (0.64932555)]
COG0358	COG0457	BA4516	BA4516	DNA primase {UniProtKB/TrEMBL:Q81LU4}	BA5388	BA5388	TPR domain protein {UniProtKB/TrEMBL:Q81X55}	[TP0492-TP0648 (0.5111708)]
COG0358	COG0457	BA4516	BA4516	DNA primase {UniProtKB/TrEMBL:Q81LU4}	BA3760	BA3760	Prophage LambdaBa01, TPR domain protein, putative	[TP0492-TP0648 (0.5111708)]
COG0358	COG0457	BA4516	BA4516	DNA primase {UniProtKB/TrEMBL:Q81LU4}	BA1541	BA1541	TPR domain protein {UniProtKB/TrEMBL:Q81SV4}	[TP0492-TP0648 (0.5111708)]
COG0358	COG0457	BA4516	BA4516	DNA primase {UniProtKB/TrEMBL:Q81LU4}	BA1017	BA1017	TPR domain protein {UniProtKB/TrEMBL:Q81U67}	[TP0492-TP0648 (0.5111708)]
COG0358	COG0457	BA4516	BA4516	DNA primase {UniProtKB/TrEMBL:Q81LU4}	BA2522	BA2522	Hypothetical protein {UniProtKB/TrEMBL:Q81QB0}	[TP0492-TP0648 (0.5111708)]
COG0358	COG0457	BA4516	BA4516	DNA primase {UniProtKB/TrEMBL:Q81LU4}	BA0597	BA0597	Transcriptional regulator/TPR domain protein	[TP0492-TP0648 (0.5111708)]
COG0358	COG0457	BA4516	BA4516	DNA primase {UniProtKB/TrEMBL:Q81LU4}	BA2928	BA2928	TPR domain protein {UniProtKB/TrEMBL:Q81P88}	[TP0492-TP0648 (0.5111708)]
COG0358	COG0457	BA4516	BA4516	DNA primase {UniProtKB/TrEMBL:Q81LU4}	BA1163	BA1163	DNA-binding protein {UniProtKB/TrEMBL:Q81TU5}	[TP0492-TP0648 (0.5111708)]
COG0358	COG0457	BA4516	BA4516	DNA primase {UniProtKB/TrEMBL:Q81LU4}	BA3417	BA3417	TPR domain protein {UniProtKB/TrEMBL:Q81N02}	[TP0492-TP0648 (0.5111708)]
COG0358	COG0457	BA4516	BA4516	DNA primase {UniProtKB/TrEMBL:Q81LU4}	BA3284	BA3284	TPR domain protein {UniProtKB/TrEMBL:Q81NC6}	[TP0492-TP0648 (0.5111708)]
COG0358	COG0457	BA4516	BA4516	DNA primase {UniProtKB/TrEMBL:Q81LU4}	BA4624	BA4624	TPR domain protein {UniProtKB/TrEMBL:Q81LJ3}	[TP0492-TP0648 (0.5111708)]
COG0301	COG0301	BA4899	thiI	Probable thiamine biosynthesis protein thiI	BA4899	thiI	Probable thiamine biosynthesis protein thiI	[TP0559-TP0559 (0.6965584)]
COG0687	COG1558	BA1300	BA1300	Spermidine/putrescine ABC transporter,	BA1675	BA1675	Flagellar basal-body rod protein FlgC	[TP0655-TP0397 (0.60331625)]
COG0766	COG1419	BA5578	murA2	UDP-N-acetylglucosamine 1-carboxyvinyltransferase 2 (EC 2.5.1.7) (Enoylpyruvate transferase 2) (UDP-N-acetylglucosamine enolpyruvyl transferase 2) (EPT 2)	BA1718	BA1718	Flagellar biosynthetic protein FlhF, putative	[TP0029-TP0713 (0.80866665)]
COG0766	COG1419	BA5529	murA1	UDP-N-acetylglucosamine 1-carboxyvinyltransferase 1 (EC 2.5.1.7) (Enoylpyruvate transferase 1) (UDP-N-acetylglucosamine enolpyruvyl transferase 1) (EPT 1)	BA1718	BA1718	Flagellar biosynthetic protein FlhF, putative	[TP0029-TP0713 (0.80866665)]
COG1214	COG1516	BA0259	BA0259	Hypothetical protein {UniProtKB/TrEMBL:Q81VE9}	BA1672	BA1672	Flagellar protein FliS, putative	[TP0876-TP0943 (0.57131183)]
COG0608	COG1234	BA4639	BA4639	Single-stranded-DNA-specific exonuclease RecJ	BA1088	BA1088	Hypothetical protein {UniProtKB/TrEMBL:Q81U06}	[TP0704-TP0819 (0.5844061)]
COG0608	COG1234	BA4639	BA4639	Single-stranded-DNA-specific exonuclease RecJ	BA4364	rnz	Ribonuclease Z (EC 3.1.26.11) (RNase Z) (tRNase Z) (tRNA 3 endonuclease)	[TP0704-TP0819 (0.5844061)]
COG0024	COG0125	BA5601	BA5601	Methionine aminopeptidase	BA0027	tmk	Thymidylate kinase {UniProtKB/Swiss-Prot:Q81W11}	[TP0842-TP0354 (0.8096375)]
COG0024	COG0125	BA0132	BA0132	Methionine aminopeptidase	BA0027	tmk	Thymidylate kinase {UniProtKB/Swiss-Prot:Q81W11}	[TP0842-TP0354 (0.8096375)]
COG0024	COG0125	BA1590	BA1590	Methionine aminopeptidase	BA0027	tmk	Thymidylate kinase {UniProtKB/Swiss-Prot:Q81W11}	[TP0842-TP0354 (0.8096375)]
COG1077	COG1426	BA5520	BA5520	Mbl protein {UniProtKB/TrEMBL:Q81K21}	BA3918	BA3918	Hypothetical protein {UniProtKB/TrEMBL:Q81WQ1}	[TP0497-TP0334 (0.739115)]
COG1077	COG1426	BA4684	BA4684	Rod shape-determining protein MreB	BA3918	BA3918	Hypothetical protein {UniProtKB/TrEMBL:Q81WQ1}	[TP0497-TP0334 (0.739115)]
COG0618	COG1214	BA4852	BA4852	DHH subfamily 1 protein	BA0259	BA0259	Hypothetical protein {UniProtKB/TrEMBL:Q81VE9}	[TP0803-TP0876 (0.700686)]
COG0257	COG0779	BA0134	BA0134	50S ribosomal protein L36	BA3954	BA_3954	UPF0090 protein BA_3954/GBAA3954/BAS3668	[TP0209-TP0893 (0.7461857)]
COG1291	COG1291	BA1658	BA1658	Chemotaxis protein MotA, putative	BA4748	BA4748	Chemotaxis protein MotA	[TP0725-TP0725 (0.8044664)]
COG1291	COG1291	BA4748	BA4748	Chemotaxis protein MotA	BA1658	BA1658	Chemotaxis protein MotA, putative	[TP0725-TP0725 (0.8044664)]
COG1291	COG1291	BA4748	BA4748	Chemotaxis protein MotA	BA4748	BA4748	Chemotaxis protein MotA	[TP0725-TP0725 (0.8044664)]
COG1291	COG1291	BA1658	BA1658	Chemotaxis protein MotA, putative	BA1658	BA1658	Chemotaxis protein MotA, putative	[TP0725-TP0725 (0.8044664)]
COG0275	COG1815	BA4057	mraW	S-adenosyl-methyltransferase mraW (EC 2.1.1.-)	BA1674	BA1674	Flagellar basal-body rod protein FlgB	[TP0384-TP0396 (0.81050646)]
COG1536	COG1536	BA1679	BA1679	Flagellar motor switch protein FliG	BA1679	BA1679	Flagellar motor switch protein FliG	[TP0026-TP0400 (0.5928469)]
COG0457	COG0845	BA2928	BA2928	TPR domain protein {UniProtKB/TrEMBL:Q81P88}	BA0799	BA0799	Hypothetical protein {UniProtKB/TrEMBL:Q81UR3}	[TP0648-TP0965 (0.54118866)]
COG0457	COG0845	BA4624	BA4624	TPR domain protein {UniProtKB/TrEMBL:Q81LJ3}	BA5497	BA5497	Efflux transporter, RND family, MFP subunit	[TP0648-TP0965 (0.54118866)]
COG0457	COG0845	BA2522	BA2522	Hypothetical protein {UniProtKB/TrEMBL:Q81QB0}	BA5497	BA5497	Efflux transporter, RND family, MFP subunit	[TP0648-TP0965 (0.54118866)]
COG0457	COG0845	BA0597	BA0597	Transcriptional regulator/TPR domain protein	BA0799	BA0799	Hypothetical protein {UniProtKB/TrEMBL:Q81UR3}	[TP0648-TP0965 (0.54118866)]
COG0457	COG0845	BA2928	BA2928	TPR domain protein {UniProtKB/TrEMBL:Q81P88}	BA5497	BA5497	Efflux transporter, RND family, MFP subunit	[TP0648-TP0965 (0.54118866)]
COG0457	COG0845	BA3760	BA3760	Prophage LambdaBa01, TPR domain protein, putative	BA0799	BA0799	Hypothetical protein {UniProtKB/TrEMBL:Q81UR3}	[TP0648-TP0965 (0.54118866)]
COG0457	COG0845	BA1163	BA1163	DNA-binding protein {UniProtKB/TrEMBL:Q81TU5}	BA0799	BA0799	Hypothetical protein {UniProtKB/TrEMBL:Q81UR3}	[TP0648-TP0965 (0.54118866)]
COG0457	COG0845	BA2522	BA2522	Hypothetical protein {UniProtKB/TrEMBL:Q81QB0}	BA0799	BA0799	Hypothetical protein {UniProtKB/TrEMBL:Q81UR3}	[TP0648-TP0965 (0.54118866)]
COG0457	COG0845	BA0597	BA0597	Transcriptional regulator/TPR domain protein	BA5497	BA5497	Efflux transporter, RND family, MFP subunit	[TP0648-TP0965 (0.54118866)]
COG0457	COG0845	BA1017	BA1017	TPR domain protein {UniProtKB/TrEMBL:Q81U67}	BA5497	BA5497	Efflux transporter, RND family, MFP subunit	[TP0648-TP0965 (0.54118866)]
COG0457	COG0845	BA3760	BA3760	Prophage LambdaBa01, TPR domain protein, putative	BA5497	BA5497	Efflux transporter, RND family, MFP subunit	[TP0648-TP0965 (0.54118866)]
COG0457	COG0845	BA5388	BA5388	TPR domain protein {UniProtKB/TrEMBL:Q81X55}	BA0799	BA0799	Hypothetical protein {UniProtKB/TrEMBL:Q81UR3}	[TP0648-TP0965 (0.54118866)]
COG0457	COG0845	BA1541	BA1541	TPR domain protein {UniProtKB/TrEMBL:Q81SV4}	BA5497	BA5497	Efflux transporter, RND family, MFP subunit	[TP0648-TP0965 (0.54118866)]
COG0457	COG0845	BA1541	BA1541	TPR domain protein {UniProtKB/TrEMBL:Q81SV4}	BA0799	BA0799	Hypothetical protein {UniProtKB/TrEMBL:Q81UR3}	[TP0648-TP0965 (0.54118866)]
COG0457	COG0845	BA4624	BA4624	TPR domain protein {UniProtKB/TrEMBL:Q81LJ3}	BA0799	BA0799	Hypothetical protein {UniProtKB/TrEMBL:Q81UR3}	[TP0648-TP0965 (0.54118866)]
COG0457	COG0845	BA3284	BA3284	TPR domain protein {UniProtKB/TrEMBL:Q81NC6}	BA0799	BA0799	Hypothetical protein {UniProtKB/TrEMBL:Q81UR3}	[TP0648-TP0965 (0.54118866)]
COG0457	COG0845	BA1017	BA1017	TPR domain protein {UniProtKB/TrEMBL:Q81U67}	BA0799	BA0799	Hypothetical protein {UniProtKB/TrEMBL:Q81UR3}	[TP0648-TP0965 (0.54118866)]
COG0457	COG0845	BA5388	BA5388	TPR domain protein {UniProtKB/TrEMBL:Q81X55}	BA5497	BA5497	Efflux transporter, RND family, MFP subunit	[TP0648-TP0965 (0.54118866)]
COG0457	COG0845	BA3417	BA3417	TPR domain protein {UniProtKB/TrEMBL:Q81N02}	BA0799	BA0799	Hypothetical protein {UniProtKB/TrEMBL:Q81UR3}	[TP0648-TP0965 (0.54118866)]
COG0457	COG0845	BA3284	BA3284	TPR domain protein {UniProtKB/TrEMBL:Q81NC6}	BA5497	BA5497	Efflux transporter, RND family, MFP subunit	[TP0648-TP0965 (0.54118866)]
COG0457	COG0845	BA3417	BA3417	TPR domain protein {UniProtKB/TrEMBL:Q81N02}	BA5497	BA5497	Efflux transporter, RND family, MFP subunit	[TP0648-TP0965 (0.54118866)]
COG0457	COG0845	BA1163	BA1163	DNA-binding protein {UniProtKB/TrEMBL:Q81TU5}	BA5497	BA5497	Efflux transporter, RND family, MFP subunit	[TP0648-TP0965 (0.54118866)]
COG1749	COG1843	BA1686	BA1686	Flagellar hook protein FlgE, putative	BA1685	BA1685	Flagellar hook assembly protein family protein	[TP0727-TP0728 (0.8651164)]
COG1536	COG1776	BA1679	BA1679	Flagellar motor switch protein FliG	BA1662	BA1662	Flagellar motor switch protein, putative	[TP0026-TP0720 (0.7923422)]
COG0782	COG1057	BA4607	greA	Transcription elongation factor greA (Transcript cleavage factor greA)	BA4558	BA4558	Nicotinate (Nicotinamide) nucleotide	[TP0019-TP0741 (0.75909394)]
COG0803	COG5401	BA2035	BA2035	Adhesion lipoprotein {UniProtKB/TrEMBL:Q81RK9}	BA4716	BA4716	Germination protein gerM	[TP0163-TP0832 (0.52403957)]
COG0803	COG5401	BA3189	BA3189	Adhesion lipoprotein {UniProtKB/TrEMBL:Q81NK3}	BA4716	BA4716	Germination protein gerM	[TP0163-TP0832 (0.52403957)]
COG1516	COG1516	BA1672	BA1672	Flagellar protein FliS, putative	BA1672	BA1672	Flagellar protein FliS, putative	[TP0943-TP0943 (0.5311184)]
COG1109	COG1157	BA5153	BA5153	Phosphoglucomutase/phosphomannomutase family	BA1681	BA1681	Flagellum-specific ATP synthase, putative	[TP0413-TP0402 (0.78400123)]
COG1109	COG1157	BA0157	glmM	Phosphoglucosamine mutase (EC 5.4.2.10)	BA1681	BA1681	Flagellum-specific ATP synthase, putative	[TP0413-TP0402 (0.78400123)]
COG0217	COG1235	BA0541	BA_0541	UPF0082 protein BA_0541/GBAA0541/BAS0510	BA5711	BA5711	Metallo-beta-lactamase family protein	[TP0474-TP0489 (0.71912634)]
COG1256	COG1776	BA1669	BA1669	Flagellar hook-associated protein, putative	BA1662	BA1662	Flagellar motor switch protein, putative	[TP0660-TP0720 (0.80235356)]
COG0012	COG0188	BA5724	BA5724	GTP-binding protein YchF	BA3656	BA3656	DNA topoisomerase IV, A subunit	[TP0124-TP0005 (0.7149395)]
COG0012	COG0188	BA5724	BA5724	GTP-binding protein YchF	BA0006	BA0006	DNA gyrase, A subunit {UniProtKB/TrEMBL:Q81W30}	[TP0124-TP0005 (0.7149395)]
COG0206	COG1774	BA4045	BA4045	Cell division protein FtsZ	BA0029	BA0029	Hypothetical protein {UniProtKB/TrEMBL:Q81W09}	[TP0390-TP0046 (0.67547834)]
COG0324	COG1558	BA3843	miaA	tRNA delta(2)-isopentenylpyrophosphate transferase (EC 2.5.1.8) (IPP transferase) (Isopentenyl-diphosphate:tRNA isopentenyltransferase) (IPTase) (IPPT)	BA1675	BA1675	Flagellar basal-body rod protein FlgC	[TP0637-TP0397 (0.66148543)]
COG0528	COG1774	BA1797	BA1797	Uridylate kinase {UniProtKB/TrEMBL:Q81S73}	BA0029	BA0029	Hypothetical protein {UniProtKB/TrEMBL:Q81W09}	[TP0099-TP0046 (0.65377367)]
COG0528	COG1774	BA3963	pyrH	Uridylate kinase (EC 2.7.4.-) (UK) (Uridine monophosphate kinase) (UMP kinase)	BA0029	BA0029	Hypothetical protein {UniProtKB/TrEMBL:Q81W09}	[TP0099-TP0046 (0.65377367)]
COG0154	COG2868	BA1921	BA1921	Amidase family protein {UniProtKB/TrEMBL:Q81RW6}	BA4675	BA4675	Hypothetical protein {UniProtKB/TrEMBL:Q81LE7}	[TP1020-TP0744 (0.70068353)]
COG0154	COG2868	BA0321	gatA	Glutamyl-tRNA(Gln) amidotransferase subunit A (EC 6.3.5.-) (Glu-ADT subunit A)	BA4675	BA4675	Hypothetical protein {UniProtKB/TrEMBL:Q81LE7}	[TP1020-TP0744 (0.70068353)]
COG0154	COG2868	BA2072	BA2072	Amidase family protein {UniProtKB/TrEMBL:Q81RH4}	BA4675	BA4675	Hypothetical protein {UniProtKB/TrEMBL:Q81LE7}	[TP1020-TP0744 (0.70068353)]
COG0840	COG1157	BA0575	BA0575	Methyl-accepting chemotaxis protein	BA1681	BA1681	Flagellum-specific ATP synthase, putative	[TP0640-TP0402 (0.9180537)]
COG0840	COG1157	BA5280	BA5280	Methyl-accepting chemotaxis protein	BA1681	BA1681	Flagellum-specific ATP synthase, putative	[TP0640-TP0402 (0.9180537)]
COG0840	COG1157	BA0369	BA0369	Methyl-accepting chemotaxis protein	BA1681	BA1681	Flagellum-specific ATP synthase, putative	[TP0640-TP0402 (0.9180537)]
COG0840	COG1157	BA0558	BA0558	Methyl-accepting chemotaxis protein	BA1681	BA1681	Flagellum-specific ATP synthase, putative	[TP0640-TP0402 (0.9180537)]
COG0840	COG1157	BA0379	BA0379	Methyl-accepting chemotaxis protein	BA1681	BA1681	Flagellum-specific ATP synthase, putative	[TP0640-TP0402 (0.9180537)]
COG0840	COG1157	BA5317	BA5317	Methyl-accepting chemotaxis protein	BA1681	BA1681	Flagellum-specific ATP synthase, putative	[TP0640-TP0402 (0.9180537)]
COG0840	COG1157	BA1125	BA1125	Methyl-accepting chemotaxis protein	BA1681	BA1681	Flagellum-specific ATP synthase, putative	[TP0640-TP0402 (0.9180537)]
COG0840	COG1157	BA3291	BA3291	Methyl-accepting chemotaxis protein	BA1681	BA1681	Flagellum-specific ATP synthase, putative	[TP0640-TP0402 (0.9180537)]
COG0840	COG1157	BA2009	BA2009	Methyl-accepting chemotaxis protein	BA1681	BA1681	Flagellum-specific ATP synthase, putative	[TP0640-TP0402 (0.9180537)]
COG0840	COG1157	BA0684	BA0684	Methyl-accepting chemotaxis protein	BA1681	BA1681	Flagellum-specific ATP synthase, putative	[TP0640-TP0402 (0.9180537)]
COG0840	COG1157	BA5673	BA5673	Methyl-accepting chemotaxis protein	BA1681	BA1681	Flagellum-specific ATP synthase, putative	[TP0640-TP0402 (0.9180537)]
COG0840	COG1157	BA5256	BA5256	Methyl-accepting chemotaxis protein	BA1681	BA1681	Flagellum-specific ATP synthase, putative	[TP0640-TP0402 (0.9180537)]
COG0840	COG1157	BA0370	BA0370	Methyl-accepting chemotaxis protein	BA1681	BA1681	Flagellum-specific ATP synthase, putative	[TP0640-TP0402 (0.9180537)]
COG0462	COG0492	BA0049	prs	Ribose-phosphate pyrophosphokinase (EC 2.7.6.1) (RPPK) (Phosphoribosyl pyrophosphate synthetase) (P-Rib-PP synthetase) (PRPP synthetase)	BA5160	BA5160	Pyridine nucleotide-disulphide oxidoreductase	[TP0294-TP0814 (0.8323514)]
COG0462	COG0492	BA0049	prs	Ribose-phosphate pyrophosphokinase (EC 2.7.6.1) (RPPK) (Phosphoribosyl pyrophosphate synthetase) (P-Rib-PP synthetase) (PRPP synthetase)	BA2768	BA2768	Thioredoxin reductase, putative	[TP0294-TP0814 (0.8323514)]
COG0462	COG0492	BA0049	prs	Ribose-phosphate pyrophosphokinase (EC 2.7.6.1) (RPPK) (Phosphoribosyl pyrophosphate synthetase) (P-Rib-PP synthetase) (PRPP synthetase)	BA1515	BA1515	Pyridine nucleotide-disulfide oxidoreductase	[TP0294-TP0814 (0.8323514)]
COG0462	COG0492	BA0049	prs	Ribose-phosphate pyrophosphokinase (EC 2.7.6.1) (RPPK) (Phosphoribosyl pyrophosphate synthetase) (P-Rib-PP synthetase) (PRPP synthetase)	BA0352	BA0352	Pyridine nucleotide-disulfide oxidoreductase	[TP0294-TP0814 (0.8323514)]
COG0462	COG0492	BA0049	prs	Ribose-phosphate pyrophosphokinase (EC 2.7.6.1) (RPPK) (Phosphoribosyl pyrophosphate synthetase) (P-Rib-PP synthetase) (PRPP synthetase)	BA5387	BA5387	Thioredoxin reductase {UniProtKB/TrEMBL:Q81X56}	[TP0294-TP0814 (0.8323514)]
COG0124	COG0254	BA3376	hisS-1	Histidyl-tRNA synthetase 1 (EC 6.1.1.21) (Histidine--tRNA ligase 1) (HisRS 1)	BA5574	rpmE2	50S ribosomal protein L31 type B	[TP0641-TP0255 (0.65973145)]
COG0124	COG0254	BA4633	hisS-2	Histidyl-tRNA synthetase 2 (EC 6.1.1.21) (Histidine--tRNA ligase 2) (HisRS 2)	BA5574	rpmE2	50S ribosomal protein L31 type B	[TP0641-TP0255 (0.65973145)]
COG0178	COG0272	BA5395	BA5395	Excinuclease ABC, A subunit	BA0306	BA0306	DNA ligase, NAD-dependent	[TP0514-TP0634 (0.7537598)]
COG0495	COG1558	BA4991	leuS	Leucyl-tRNA synthetase (EC 6.1.1.4) (Leucine--tRNA ligase) (LeuRS)	BA1675	BA1675	Flagellar basal-body rod protein FlgC	[TP0586-TP0397 (0.60331625)]
COG1135	COG1466	BA0174	BA0174	ABC transporter, ATP-binding protein	BA4548	BA4548	Hypothetical protein {UniProtKB/TrEMBL:Q81LR3}	[TP0120-TP0588 (0.7896185)]
COG1135	COG1466	BA0312	BA0312	ABC transporter, ATP-binding protein	BA4548	BA4548	Hypothetical protein {UniProtKB/TrEMBL:Q81LR3}	[TP0120-TP0588 (0.7896185)]
COG1135	COG1466	BA5222	BA5222	ABC transporter, ATP-binding protein	BA4548	BA4548	Hypothetical protein {UniProtKB/TrEMBL:Q81LR3}	[TP0120-TP0588 (0.7896185)]
COG0208	COG5401	BA1372	BA1372	Ribonucleoside-diphosphate reductase, beta	BA4716	BA4716	Germination protein gerM	[TP0053-TP0832 (0.61589503)]
COG0608	COG1159	BA4639	BA4639	Single-stranded-DNA-specific exonuclease RecJ	BA4524	BA4524	GTP-binding protein Era	[TP0704-TP0541 (0.7586372)]
COG0242	COG0263	BA4005	def1	Peptide deformylase 1 (EC 3.5.1.88) (PDF 1) (Polypeptide deformylase 1)	BA2993	proB	Glutamate 5-kinase (EC 2.7.2.11) (Gamma-glutamyl kinase) (GK)	[TP0757-TP0351 (0.5771584)]
COG0242	COG0263	BA4187	def2	Peptide deformylase 2 (EC 3.5.1.88) (PDF 2) (Polypeptide deformylase 2)	BA2993	proB	Glutamate 5-kinase (EC 2.7.2.11) (Gamma-glutamyl kinase) (GK)	[TP0757-TP0351 (0.5771584)]
COG0566	COG1589	BA0091	BA0091	RNA methyltransferase, TrmH family, group 3	BA4047	BA4047	Cell division protein FtsQ	[TP0109-TP0388 (0.8512026)]
COG0566	COG1589	BA4805	BA4805	RNA methyltransferase, TrmH family	BA4047	BA4047	Cell division protein FtsQ	[TP0109-TP0388 (0.8512026)]
COG1366	COG1776	BA4296	BA4296	Anti-sigma F factor antagonist	BA1662	BA1662	Flagellar motor switch protein, putative	[TP0233-TP0720 (0.5310372)]
COG1366	COG1776	BA0990	BA0990	Anti sigma b factor antagonist RsbV	BA1662	BA1662	Flagellar motor switch protein, putative	[TP0233-TP0720 (0.5310372)]
COG0739	COG4786	BA1500	BA1500	Peptidase, M23/M37 family	BA1719	BA1719	Flagellar basal-body rod protein, putative	[TP0782-TP0961 (0.69582695)]
COG0739	COG4786	BA4679	BA4679	Stage IV sporulation protein FA	BA1719	BA1719	Flagellar basal-body rod protein, putative	[TP0782-TP0961 (0.69582695)]
COG0739	COG4786	BA5524	BA5524	Stage II sporulation protein	BA1719	BA1719	Flagellar basal-body rod protein, putative	[TP0782-TP0961 (0.69582695)]
COG0739	COG4786	BA5206	BA5206	Peptidase, M23/M37 family	BA1719	BA1719	Flagellar basal-body rod protein, putative	[TP0782-TP0961 (0.69582695)]
COG0739	COG4786	BA1879	BA1879	Peptidase, M23/M37 family	BA1719	BA1719	Flagellar basal-body rod protein, putative	[TP0782-TP0961 (0.69582695)]
COG0124	COG0546	BA4633	hisS-2	Histidyl-tRNA synthetase 2 (EC 6.1.1.21) (Histidine--tRNA ligase 2) (HisRS 2)	BA2231	BA2231	Hydrolase, haloacid dehalogenase-like family	[TP0641-TP0554 (0.5196431)]
COG0124	COG0546	BA4633	hisS-2	Histidyl-tRNA synthetase 2 (EC 6.1.1.21) (Histidine--tRNA ligase 2) (HisRS 2)	BA2220	BA2220	Hydrolase, haloacid dehalogenase-like family	[TP0641-TP0554 (0.5196431)]
COG0124	COG0546	BA4633	hisS-2	Histidyl-tRNA synthetase 2 (EC 6.1.1.21) (Histidine--tRNA ligase 2) (HisRS 2)	BA5390	ppaX	Pyrophosphatase ppaX (EC 3.6.1.1)	[TP0641-TP0554 (0.5196431)]
COG0124	COG0546	BA3376	hisS-1	Histidyl-tRNA synthetase 1 (EC 6.1.1.21) (Histidine--tRNA ligase 1) (HisRS 1)	BA2220	BA2220	Hydrolase, haloacid dehalogenase-like family	[TP0641-TP0554 (0.5196431)]
COG0124	COG0546	BA3376	hisS-1	Histidyl-tRNA synthetase 1 (EC 6.1.1.21) (Histidine--tRNA ligase 1) (HisRS 1)	BA2231	BA2231	Hydrolase, haloacid dehalogenase-like family	[TP0641-TP0554 (0.5196431)]
COG0124	COG0546	BA3376	hisS-1	Histidyl-tRNA synthetase 1 (EC 6.1.1.21) (Histidine--tRNA ligase 1) (HisRS 1)	BA0324	BA0324	Haloacid dehalogenase/epoxide hydrolase family	[TP0641-TP0554 (0.5196431)]
COG0124	COG0546	BA3376	hisS-1	Histidyl-tRNA synthetase 1 (EC 6.1.1.21) (Histidine--tRNA ligase 1) (HisRS 1)	BA5390	ppaX	Pyrophosphatase ppaX (EC 3.6.1.1)	[TP0641-TP0554 (0.5196431)]
COG0124	COG0546	BA4633	hisS-2	Histidyl-tRNA synthetase 2 (EC 6.1.1.21) (Histidine--tRNA ligase 2) (HisRS 2)	BA0324	BA0324	Haloacid dehalogenase/epoxide hydrolase family	[TP0641-TP0554 (0.5196431)]
COG0457	COG1234	BA1017	BA1017	TPR domain protein {UniProtKB/TrEMBL:Q81U67}	BA4364	rnz	Ribonuclease Z (EC 3.1.26.11) (RNase Z) (tRNase Z) (tRNA 3 endonuclease)	[TP0095-TP0819 (0.5178716)]
COG0457	COG1234	BA3284	BA3284	TPR domain protein {UniProtKB/TrEMBL:Q81NC6}	BA4364	rnz	Ribonuclease Z (EC 3.1.26.11) (RNase Z) (tRNase Z) (tRNA 3 endonuclease)	[TP0095-TP0819 (0.5178716)]
COG0457	COG1234	BA0597	BA0597	Transcriptional regulator/TPR domain protein	BA4364	rnz	Ribonuclease Z (EC 3.1.26.11) (RNase Z) (tRNase Z) (tRNA 3 endonuclease)	[TP0095-TP0819 (0.5178716)]
COG0457	COG1234	BA4624	BA4624	TPR domain protein {UniProtKB/TrEMBL:Q81LJ3}	BA4364	rnz	Ribonuclease Z (EC 3.1.26.11) (RNase Z) (tRNase Z) (tRNA 3 endonuclease)	[TP0095-TP0819 (0.5178716)]
COG0457	COG1234	BA1017	BA1017	TPR domain protein {UniProtKB/TrEMBL:Q81U67}	BA1088	BA1088	Hypothetical protein {UniProtKB/TrEMBL:Q81U06}	[TP0095-TP0819 (0.5178716)]
COG0457	COG1234	BA2522	BA2522	Hypothetical protein {UniProtKB/TrEMBL:Q81QB0}	BA1088	BA1088	Hypothetical protein {UniProtKB/TrEMBL:Q81U06}	[TP0095-TP0819 (0.5178716)]
COG0457	COG1234	BA2522	BA2522	Hypothetical protein {UniProtKB/TrEMBL:Q81QB0}	BA4364	rnz	Ribonuclease Z (EC 3.1.26.11) (RNase Z) (tRNase Z) (tRNA 3 endonuclease)	[TP0095-TP0819 (0.5178716)]
COG0457	COG1234	BA4624	BA4624	TPR domain protein {UniProtKB/TrEMBL:Q81LJ3}	BA1088	BA1088	Hypothetical protein {UniProtKB/TrEMBL:Q81U06}	[TP0095-TP0819 (0.5178716)]
COG0457	COG1234	BA3760	BA3760	Prophage LambdaBa01, TPR domain protein, putative	BA1088	BA1088	Hypothetical protein {UniProtKB/TrEMBL:Q81U06}	[TP0095-TP0819 (0.5178716)]
COG0457	COG1234	BA1541	BA1541	TPR domain protein {UniProtKB/TrEMBL:Q81SV4}	BA1088	BA1088	Hypothetical protein {UniProtKB/TrEMBL:Q81U06}	[TP0095-TP0819 (0.5178716)]
COG0457	COG1234	BA5388	BA5388	TPR domain protein {UniProtKB/TrEMBL:Q81X55}	BA1088	BA1088	Hypothetical protein {UniProtKB/TrEMBL:Q81U06}	[TP0095-TP0819 (0.5178716)]
COG0457	COG1234	BA2928	BA2928	TPR domain protein {UniProtKB/TrEMBL:Q81P88}	BA4364	rnz	Ribonuclease Z (EC 3.1.26.11) (RNase Z) (tRNase Z) (tRNA 3 endonuclease)	[TP0095-TP0819 (0.5178716)]
COG0457	COG1234	BA1163	BA1163	DNA-binding protein {UniProtKB/TrEMBL:Q81TU5}	BA1088	BA1088	Hypothetical protein {UniProtKB/TrEMBL:Q81U06}	[TP0095-TP0819 (0.5178716)]
COG0457	COG1234	BA3760	BA3760	Prophage LambdaBa01, TPR domain protein, putative	BA4364	rnz	Ribonuclease Z (EC 3.1.26.11) (RNase Z) (tRNase Z) (tRNA 3 endonuclease)	[TP0095-TP0819 (0.5178716)]
COG0457	COG1234	BA3284	BA3284	TPR domain protein {UniProtKB/TrEMBL:Q81NC6}	BA1088	BA1088	Hypothetical protein {UniProtKB/TrEMBL:Q81U06}	[TP0095-TP0819 (0.5178716)]
COG0457	COG1234	BA3417	BA3417	TPR domain protein {UniProtKB/TrEMBL:Q81N02}	BA1088	BA1088	Hypothetical protein {UniProtKB/TrEMBL:Q81U06}	[TP0095-TP0819 (0.5178716)]
COG0457	COG1234	BA3417	BA3417	TPR domain protein {UniProtKB/TrEMBL:Q81N02}	BA4364	rnz	Ribonuclease Z (EC 3.1.26.11) (RNase Z) (tRNase Z) (tRNA 3 endonuclease)	[TP0095-TP0819 (0.5178716)]
COG0457	COG1234	BA1163	BA1163	DNA-binding protein {UniProtKB/TrEMBL:Q81TU5}	BA4364	rnz	Ribonuclease Z (EC 3.1.26.11) (RNase Z) (tRNase Z) (tRNA 3 endonuclease)	[TP0095-TP0819 (0.5178716)]
COG0457	COG1234	BA5388	BA5388	TPR domain protein {UniProtKB/TrEMBL:Q81X55}	BA4364	rnz	Ribonuclease Z (EC 3.1.26.11) (RNase Z) (tRNase Z) (tRNA 3 endonuclease)	[TP0095-TP0819 (0.5178716)]
COG0457	COG1234	BA0597	BA0597	Transcriptional regulator/TPR domain protein	BA1088	BA1088	Hypothetical protein {UniProtKB/TrEMBL:Q81U06}	[TP0095-TP0819 (0.5178716)]
COG0457	COG1234	BA1541	BA1541	TPR domain protein {UniProtKB/TrEMBL:Q81SV4}	BA4364	rnz	Ribonuclease Z (EC 3.1.26.11) (RNase Z) (tRNase Z) (tRNA 3 endonuclease)	[TP0095-TP0819 (0.5178716)]
COG0457	COG1234	BA2928	BA2928	TPR domain protein {UniProtKB/TrEMBL:Q81P88}	BA1088	BA1088	Hypothetical protein {UniProtKB/TrEMBL:Q81U06}	[TP0095-TP0819 (0.5178716)]
COG0257	COG0773	BA0134	BA0134	50S ribosomal protein L36	BA4938	murC	UDP-N-acetylmuramate--L-alanine ligase (EC 6.3.2.8) (UDP-N- acetylmuramoyl-L-alanine synthetase)	[TP0209-TP0341 (0.6926446)]
COG0272	COG1879	BA0306	BA0306	DNA ligase, NAD-dependent	BA0669	BA0669	Ribose ABC transporter, ribose-binding protein	[TP0634-TP0684 (0.56216276)]
COG0272	COG1879	BA0306	BA0306	DNA ligase, NAD-dependent	BA2975	BA2975	Sugar ABC transporter, sugar-binding protein,	[TP0634-TP0684 (0.56216276)]
COG0217	COG1480	BA0541	BA_0541	UPF0082 protein BA_0541/GBAA0541/BAS0510	BA4528	BA4528	HDIG domain protein {UniProtKB/TrEMBL:Q81LT3}	[TP0474-TP0651 (0.71912634)]
COG0257	COG0681	BA0134	BA0134	50S ribosomal protein L36	BA1287	BA1287	Signal peptidase I {UniProtKB/TrEMBL:Q81TI5}	[TP0209-TP0926 (0.69083804)]
COG0257	COG0681	BA0134	BA0134	50S ribosomal protein L36	BA3086	BA3086	Signal peptidase I {UniProtKB/TrEMBL:Q81NT8}	[TP0209-TP0926 (0.69083804)]
COG0257	COG0681	BA0134	BA0134	50S ribosomal protein L36	BA3099	BA3099	Signal peptidase I {UniProtKB/TrEMBL:Q81NS6}	[TP0209-TP0926 (0.69083804)]
COG0257	COG0681	BA0134	BA0134	50S ribosomal protein L36	BA3977	BA3977	Signal peptidase I {UniProtKB/TrEMBL:Q81WJ7}	[TP0209-TP0926 (0.69083804)]
COG0257	COG0681	BA0134	BA0134	50S ribosomal protein L36	BA1140	BA1140	Signal peptidase I {UniProtKB/TrEMBL:Q81TW3}	[TP0209-TP0926 (0.69083804)]
COG0526	COG1843	BA3674	BA3674	AhpC/TSA family protein	BA1685	BA1685	Flagellar hook assembly protein family protein	[TP0100-TP0728 (0.58155864)]
COG0526	COG1843	BA1494	resA	Thiol-disulfide oxidoreductase resA	BA1685	BA1685	Flagellar hook assembly protein family protein	[TP0100-TP0728 (0.58155864)]
COG0526	COG1843	BA4945	BA4945	Thioredoxin family protein	BA1685	BA1685	Flagellar hook assembly protein family protein	[TP0100-TP0728 (0.58155864)]
COG0526	COG1843	BA1779	BA1779	Thioredoxin family protein	BA1685	BA1685	Flagellar hook assembly protein family protein	[TP0100-TP0728 (0.58155864)]
COG0526	COG1843	BA2311	BA2311	Thioredoxin family protein	BA1685	BA1685	Flagellar hook assembly protein family protein	[TP0100-TP0728 (0.58155864)]
COG0526	COG1843	BA4758	BA4758	Thioredoxin {UniProtKB/TrEMBL:Q81L73}	BA1685	BA1685	Flagellar hook assembly protein family protein	[TP0100-TP0728 (0.58155864)]
COG0526	COG1843	BA0387	BA0387	Hypothetical protein {UniProtKB/TrEMBL:Q81Z85}	BA1685	BA1685	Flagellar hook assembly protein family protein	[TP0100-TP0728 (0.58155864)]
COG0526	COG1843	BA0757	BA0757	Thioredoxin, putative {UniProtKB/TrEMBL:Q81UV0}	BA1685	BA1685	Flagellar hook assembly protein family protein	[TP0100-TP0728 (0.58155864)]
COG0526	COG1843	BA5225	BA5225	Thioredoxin, putative {UniProtKB/TrEMBL:Q81XL1}	BA1685	BA1685	Flagellar hook assembly protein family protein	[TP0100-TP0728 (0.58155864)]
COG1774	COG2812	BA0029	BA0029	Hypothetical protein {UniProtKB/TrEMBL:Q81W09}	BA0019	BA0019	DNA polymerase III, gamma and tau subunits	[TP0046-TP1005 (0.5678104)]
COG0768	COG1344	BA4054	BA4054	Sporulation specific penicillin-binding protein	BA1706	BA1706	Flagellin {UniProtKB/TrEMBL:Q81SF2}	[TP0760-TP0870 (0.7190043)]
COG0768	COG1344	BA2238	BA2238	Penicillin-binding protein 3	BA1706	BA1706	Flagellin {UniProtKB/TrEMBL:Q81SF2}	[TP0760-TP0870 (0.7190043)]
COG0768	COG1344	BA2648	BA2648	Penicillin-binding protein	BA1706	BA1706	Flagellin {UniProtKB/TrEMBL:Q81SF2}	[TP0760-TP0870 (0.7190043)]
COG0768	COG1344	BA2504	BA2504	Penicillin-binding protein	BA1706	BA1706	Flagellin {UniProtKB/TrEMBL:Q81SF2}	[TP0760-TP0870 (0.7190043)]
COG0768	COG1344	BA4497	BA4497	Penicillin-binding protein	BA1706	BA1706	Flagellin {UniProtKB/TrEMBL:Q81SF2}	[TP0760-TP0870 (0.7190043)]
COG0768	COG1344	BA4055	BA4055	Penicillin-binding protein	BA1706	BA1706	Flagellin {UniProtKB/TrEMBL:Q81SF2}	[TP0760-TP0870 (0.7190043)]
COG0768	COG1344	BA4606	BA4606	Penicillin-binding protein	BA1706	BA1706	Flagellin {UniProtKB/TrEMBL:Q81SF2}	[TP0760-TP0870 (0.7190043)]
COG0768	COG1344	BA2637	BA2637	Penicillin-binding protein	BA1706	BA1706	Flagellin {UniProtKB/TrEMBL:Q81SF2}	[TP0760-TP0870 (0.7190043)]
COG0036	COG1774	BA3998	BA3998	Ribulose-phosphate 3-epimerase	BA0029	BA0029	Hypothetical protein {UniProtKB/TrEMBL:Q81W09}	[TP0945-TP0046 (0.53769433)]
COG0228	COG0546	BA3982	rpsP	30S ribosomal protein S16	BA2220	BA2220	Hydrolase, haloacid dehalogenase-like family	[TP0905-TP0554 (0.5352583)]
COG0228	COG0546	BA3982	rpsP	30S ribosomal protein S16	BA5390	ppaX	Pyrophosphatase ppaX (EC 3.6.1.1)	[TP0905-TP0554 (0.5352583)]
COG0228	COG0546	BA3982	rpsP	30S ribosomal protein S16	BA2231	BA2231	Hydrolase, haloacid dehalogenase-like family	[TP0905-TP0554 (0.5352583)]
COG0228	COG0546	BA3982	rpsP	30S ribosomal protein S16	BA0324	BA0324	Haloacid dehalogenase/epoxide hydrolase family	[TP0905-TP0554 (0.5352583)]
COG0503	COG1488	BA4638	apt	Adenine phosphoribosyltransferase (EC 2.4.2.7) (APRT)	BA0596	BA0596	Nicotinate phosphoribosyltransferase, putative	[TP1039-TP0628 (0.6658587)]
COG0503	COG1488	BA1591	BA1591	Xanthine phosphoribosyltransferase	BA0596	BA0596	Nicotinate phosphoribosyltransferase, putative	[TP1039-TP0628 (0.6658587)]
COG0503	COG1488	BA0044	BA0044	Pur operon repressor PurR	BA0596	BA0596	Nicotinate phosphoribosyltransferase, putative	[TP1039-TP0628 (0.6658587)]
COG0503	COG1488	BA4638	apt	Adenine phosphoribosyltransferase (EC 2.4.2.7) (APRT)	BA4939	BA4939	Hypothetical protein {UniProtKB/TrEMBL:Q81KQ1}	[TP1039-TP0628 (0.6658587)]
COG0503	COG1488	BA0044	BA0044	Pur operon repressor PurR	BA4939	BA4939	Hypothetical protein {UniProtKB/TrEMBL:Q81KQ1}	[TP1039-TP0628 (0.6658587)]
COG0503	COG1488	BA1591	BA1591	Xanthine phosphoribosyltransferase	BA4939	BA4939	Hypothetical protein {UniProtKB/TrEMBL:Q81KQ1}	[TP1039-TP0628 (0.6658587)]
COG0249	COG0546	BA3905	mutS	DNA mismatch repair protein mutS	BA0324	BA0324	Haloacid dehalogenase/epoxide hydrolase family	[TP0328-TP0554 (0.5196431)]
COG0249	COG0546	BA3905	mutS	DNA mismatch repair protein mutS	BA2231	BA2231	Hydrolase, haloacid dehalogenase-like family	[TP0328-TP0554 (0.5196431)]
COG0249	COG0546	BA3905	mutS	DNA mismatch repair protein mutS	BA5390	ppaX	Pyrophosphatase ppaX (EC 3.6.1.1)	[TP0328-TP0554 (0.5196431)]
COG0249	COG0546	BA3905	mutS	DNA mismatch repair protein mutS	BA2220	BA2220	Hydrolase, haloacid dehalogenase-like family	[TP0328-TP0554 (0.5196431)]
COG0234	COG0803	BA0266	groS	10 kDa chaperonin (Protein Cpn10) (groES protein)	BA2035	BA2035	Adhesion lipoprotein {UniProtKB/TrEMBL:Q81RK9}	[TP1013-TP0163 (0.67160416)]
COG0234	COG0803	BA0266	groS	10 kDa chaperonin (Protein Cpn10) (groES protein)	BA3189	BA3189	Adhesion lipoprotein {UniProtKB/TrEMBL:Q81NK3}	[TP1013-TP0163 (0.67160416)]
COG0162	COG2834	BA5314	tyrS2	Tyrosyl-tRNA synthetase 2 (EC 6.1.1.1) (Tyrosine--tRNA ligase 2) (TyrRS 2)	BA0251	BA0251	Lipoprotein, putative {UniProtKB/TrEMBL:Q81VF7}	[TP0834-TP0333 (0.5313641)]
COG0162	COG2834	BA4911	tyrS1	Tyrosyl-tRNA synthetase 1 (EC 6.1.1.1) (Tyrosine--tRNA ligase 1) (TyrRS 1)	BA0251	BA0251	Lipoprotein, putative {UniProtKB/TrEMBL:Q81VF7}	[TP0834-TP0333 (0.5313641)]
COG0342	COG0546	BA4641	BA4641	Protein-export membrane protein SecDF	BA2231	BA2231	Hydrolase, haloacid dehalogenase-like family	[TP0410-TP0554 (0.6160348)]
COG0342	COG0546	BA4641	BA4641	Protein-export membrane protein SecDF	BA2220	BA2220	Hydrolase, haloacid dehalogenase-like family	[TP0410-TP0554 (0.6160348)]
COG0342	COG0546	BA4641	BA4641	Protein-export membrane protein SecDF	BA5390	ppaX	Pyrophosphatase ppaX (EC 3.6.1.1)	[TP0410-TP0554 (0.6160348)]
COG0342	COG0546	BA4641	BA4641	Protein-export membrane protein SecDF	BA0324	BA0324	Haloacid dehalogenase/epoxide hydrolase family	[TP0410-TP0554 (0.6160348)]
COG0457	COG1536	BA0597	BA0597	Transcriptional regulator/TPR domain protein	BA1679	BA1679	Flagellar motor switch protein FliG	[TP0648-TP0400 (0.69805074)]
COG0457	COG1536	BA2928	BA2928	TPR domain protein {UniProtKB/TrEMBL:Q81P88}	BA1679	BA1679	Flagellar motor switch protein FliG	[TP0648-TP0400 (0.69805074)]
COG0457	COG1536	BA3760	BA3760	Prophage LambdaBa01, TPR domain protein, putative	BA1679	BA1679	Flagellar motor switch protein FliG	[TP0648-TP0400 (0.69805074)]
COG0457	COG1536	BA4624	BA4624	TPR domain protein {UniProtKB/TrEMBL:Q81LJ3}	BA1679	BA1679	Flagellar motor switch protein FliG	[TP0648-TP0400 (0.69805074)]
COG0457	COG1536	BA3284	BA3284	TPR domain protein {UniProtKB/TrEMBL:Q81NC6}	BA1679	BA1679	Flagellar motor switch protein FliG	[TP0648-TP0400 (0.69805074)]
COG0457	COG1536	BA3417	BA3417	TPR domain protein {UniProtKB/TrEMBL:Q81N02}	BA1679	BA1679	Flagellar motor switch protein FliG	[TP0648-TP0400 (0.69805074)]
COG0457	COG1536	BA1541	BA1541	TPR domain protein {UniProtKB/TrEMBL:Q81SV4}	BA1679	BA1679	Flagellar motor switch protein FliG	[TP0648-TP0400 (0.69805074)]
COG0457	COG1536	BA1163	BA1163	DNA-binding protein {UniProtKB/TrEMBL:Q81TU5}	BA1679	BA1679	Flagellar motor switch protein FliG	[TP0648-TP0400 (0.69805074)]
COG0457	COG1536	BA5388	BA5388	TPR domain protein {UniProtKB/TrEMBL:Q81X55}	BA1679	BA1679	Flagellar motor switch protein FliG	[TP0648-TP0400 (0.69805074)]
COG0457	COG1536	BA1017	BA1017	TPR domain protein {UniProtKB/TrEMBL:Q81U67}	BA1679	BA1679	Flagellar motor switch protein FliG	[TP0648-TP0400 (0.69805074)]
COG0457	COG1536	BA2522	BA2522	Hypothetical protein {UniProtKB/TrEMBL:Q81QB0}	BA1679	BA1679	Flagellar motor switch protein FliG	[TP0648-TP0400 (0.69805074)]
COG0240	COG0622	BA1526	gpsA	Glycerol-3-phosphate dehydrogenase [NAD(P)+] (EC 1.1.1.94) (NAD(P)H- dependent glycerol-3-phosphate dehydrogenase)	BA4713	BA4713	Phosphoesterase, putative	[TP1009-TP0937 (0.80866665)]
COG0227	COG0492	BA3996	rpmB	50S ribosomal protein L28	BA2768	BA2768	Thioredoxin reductase, putative	[TP0362-TP0814 (0.801083)]
COG0227	COG0492	BA3996	rpmB	50S ribosomal protein L28	BA1515	BA1515	Pyridine nucleotide-disulfide oxidoreductase	[TP0362-TP0814 (0.801083)]
COG0227	COG0492	BA3996	rpmB	50S ribosomal protein L28	BA5160	BA5160	Pyridine nucleotide-disulphide oxidoreductase	[TP0362-TP0814 (0.801083)]
COG0227	COG0492	BA3996	rpmB	50S ribosomal protein L28	BA5387	BA5387	Thioredoxin reductase {UniProtKB/TrEMBL:Q81X56}	[TP0362-TP0814 (0.801083)]
COG0227	COG0492	BA3996	rpmB	50S ribosomal protein L28	BA0352	BA0352	Pyridine nucleotide-disulfide oxidoreductase	[TP0362-TP0814 (0.801083)]
COG0051	COG1192	BA0109	rpsJ	30S ribosomal protein S10	BA5730	BA5730	Sporulation initiation inhibitor protein Soj	[TP0188-TP0272 (0.7732025)]
COG0098	COG0803	BA0127	rpsE	30S ribosomal protein S5	BA3189	BA3189	Adhesion lipoprotein {UniProtKB/TrEMBL:Q81NK3}	[TP0206-TP0163 (0.74372905)]
COG0098	COG0803	BA0127	rpsE	30S ribosomal protein S5	BA2035	BA2035	Adhesion lipoprotein {UniProtKB/TrEMBL:Q81RK9}	[TP0206-TP0163 (0.74372905)]
COG0249	COG0457	BA3905	mutS	DNA mismatch repair protein mutS	BA3417	BA3417	TPR domain protein {UniProtKB/TrEMBL:Q81N02}	[TP0328-TP0095 (0.63719666)]
COG0249	COG0457	BA3905	mutS	DNA mismatch repair protein mutS	BA3760	BA3760	Prophage LambdaBa01, TPR domain protein, putative	[TP0328-TP0095 (0.63719666)]
COG0249	COG0457	BA3905	mutS	DNA mismatch repair protein mutS	BA1541	BA1541	TPR domain protein {UniProtKB/TrEMBL:Q81SV4}	[TP0328-TP0095 (0.63719666)]
COG0249	COG0457	BA3905	mutS	DNA mismatch repair protein mutS	BA0597	BA0597	Transcriptional regulator/TPR domain protein	[TP0328-TP0095 (0.63719666)]
COG0249	COG0457	BA3905	mutS	DNA mismatch repair protein mutS	BA5388	BA5388	TPR domain protein {UniProtKB/TrEMBL:Q81X55}	[TP0328-TP0095 (0.63719666)]
COG0249	COG0457	BA3905	mutS	DNA mismatch repair protein mutS	BA3284	BA3284	TPR domain protein {UniProtKB/TrEMBL:Q81NC6}	[TP0328-TP0095 (0.63719666)]
COG0249	COG0457	BA3905	mutS	DNA mismatch repair protein mutS	BA4624	BA4624	TPR domain protein {UniProtKB/TrEMBL:Q81LJ3}	[TP0328-TP0095 (0.63719666)]
COG0249	COG0457	BA3905	mutS	DNA mismatch repair protein mutS	BA1163	BA1163	DNA-binding protein {UniProtKB/TrEMBL:Q81TU5}	[TP0328-TP0095 (0.63719666)]
COG0249	COG0457	BA3905	mutS	DNA mismatch repair protein mutS	BA1017	BA1017	TPR domain protein {UniProtKB/TrEMBL:Q81U67}	[TP0328-TP0095 (0.63719666)]
COG0249	COG0457	BA3905	mutS	DNA mismatch repair protein mutS	BA2522	BA2522	Hypothetical protein {UniProtKB/TrEMBL:Q81QB0}	[TP0328-TP0095 (0.63719666)]
COG0249	COG0457	BA3905	mutS	DNA mismatch repair protein mutS	BA2928	BA2928	TPR domain protein {UniProtKB/TrEMBL:Q81P88}	[TP0328-TP0095 (0.63719666)]
COG0442	COG0459	BA0396	BA0396	Prolyl-tRNA synthetase {UniProtKB/TrEMBL:Q81Z76}	BA0267	groL	60 kDa chaperonin (Protein Cpn60) (groEL protein)	[TP0160-TP0030 (0.7719589)]
COG0442	COG0459	BA3957	BA3957	Prolyl-tRNA synthetase {UniProtKB/TrEMBL:Q81WL6}	BA0267	groL	60 kDa chaperonin (Protein Cpn60) (groEL protein)	[TP0160-TP0030 (0.7719589)]
COG0255	COG1354	BA0118	rpmC	50S ribosomal protein L29	BA4278	scpA	Segregation and condensation protein A	[TP0197-TP0691 (0.70609456)]
COG0036	COG1573	BA3998	BA3998	Ribulose-phosphate 3-epimerase	BA1552	BA1552	Uracil-DNA glycosylase family protein	[TP0945-TP0229 (0.685165)]
COG0217	COG0481	BA0541	BA_0541	UPF0082 protein BA_0541/GBAA0541/BAS0510	BA4544	lepA	GTP-binding protein lepA	[TP0474-TP0510 (0.76600474)]
COG1360	COG5401	BA1659	BA1659	Chemotaxis protein MotB, putative	BA4716	BA4716	Germination protein gerM	[TP0724-TP0832 (0.61589503)]
COG0178	COG0357	BA5395	BA5395	Excinuclease ABC, A subunit	BA5732	gidB	Methyltransferase gidB (EC 2.1.-.-) (Glucose-inhibited division protein B)	[TP0514-TP0946 (0.8569251)]
COG1815	COG1843	BA1674	BA1674	Flagellar basal-body rod protein FlgB	BA1685	BA1685	Flagellar hook assembly protein family protein	[TP0396-TP0728 (0.83050734)]
COG0330	COG0772	BA0301	BA0301	SPFH domain/band 7 family protein	BA4158	BA4158	Cell division protein,FtsW/RodA/SpoVE family	[TP0113-TP0501 (0.70068353)]
COG0330	COG0772	BA2075	BA2075	SPFH domain/Band 7 family protein	BA4158	BA4158	Cell division protein,FtsW/RodA/SpoVE family	[TP0113-TP0501 (0.70068353)]
COG0330	COG0772	BA2075	BA2075	SPFH domain/Band 7 family protein	BA1034	BA1034	Cell division protein, FtsW/RodA/SpoVE family	[TP0113-TP0501 (0.70068353)]
COG0330	COG0772	BA0301	BA0301	SPFH domain/band 7 family protein	BA1034	BA1034	Cell division protein, FtsW/RodA/SpoVE family	[TP0113-TP0501 (0.70068353)]
COG0330	COG0772	BA2075	BA2075	SPFH domain/Band 7 family protein	BA4050	BA4050	Stage V sporulation protein E	[TP0113-TP0501 (0.70068353)]
COG0330	COG0772	BA2075	BA2075	SPFH domain/Band 7 family protein	BA4381	BA4381	Cell division protein, FtsW/RodA/SpoVE family	[TP0113-TP0501 (0.70068353)]
COG0330	COG0772	BA0301	BA0301	SPFH domain/band 7 family protein	BA4381	BA4381	Cell division protein, FtsW/RodA/SpoVE family	[TP0113-TP0501 (0.70068353)]
COG0330	COG0772	BA0301	BA0301	SPFH domain/band 7 family protein	BA4050	BA4050	Stage V sporulation protein E	[TP0113-TP0501 (0.70068353)]
COG0154	COG1624	BA2072	BA2072	Amidase family protein {UniProtKB/TrEMBL:Q81RH4}	BA5154	BA5154	Hypothetical protein {UniProtKB/TrEMBL:Q81XS6}	[TP1020-TP0826 (0.7964557)]
COG0154	COG1624	BA0321	gatA	Glutamyl-tRNA(Gln) amidotransferase subunit A (EC 6.3.5.-) (Glu-ADT subunit A)	BA5154	BA5154	Hypothetical protein {UniProtKB/TrEMBL:Q81XS6}	[TP1020-TP0826 (0.7964557)]
COG0154	COG1624	BA1921	BA1921	Amidase family protein {UniProtKB/TrEMBL:Q81RW6}	BA5154	BA5154	Hypothetical protein {UniProtKB/TrEMBL:Q81XS6}	[TP1020-TP0826 (0.7964557)]
COG0154	COG1624	BA0321	gatA	Glutamyl-tRNA(Gln) amidotransferase subunit A (EC 6.3.5.-) (Glu-ADT subunit A)	BA0155	BA0155	Hypothetical protein {UniProtKB/TrEMBL:Q81VN9}	[TP1020-TP0826 (0.7964557)]
COG0154	COG1624	BA1921	BA1921	Amidase family protein {UniProtKB/TrEMBL:Q81RW6}	BA0155	BA0155	Hypothetical protein {UniProtKB/TrEMBL:Q81VN9}	[TP1020-TP0826 (0.7964557)]
COG0154	COG1624	BA2072	BA2072	Amidase family protein {UniProtKB/TrEMBL:Q81RH4}	BA0155	BA0155	Hypothetical protein {UniProtKB/TrEMBL:Q81VN9}	[TP1020-TP0826 (0.7964557)]
COG0442	COG1843	BA0396	BA0396	Prolyl-tRNA synthetase {UniProtKB/TrEMBL:Q81Z76}	BA1685	BA1685	Flagellar hook assembly protein family protein	[TP0160-TP0728 (0.50152636)]
COG0442	COG1843	BA3957	BA3957	Prolyl-tRNA synthetase {UniProtKB/TrEMBL:Q81WL6}	BA1685	BA1685	Flagellar hook assembly protein family protein	[TP0160-TP0728 (0.50152636)]
COG0840	COG1558	BA0370	BA0370	Methyl-accepting chemotaxis protein	BA1675	BA1675	Flagellar basal-body rod protein FlgC	[TP0640-TP0397 (0.8569927)]
COG0840	COG1558	BA0558	BA0558	Methyl-accepting chemotaxis protein	BA1675	BA1675	Flagellar basal-body rod protein FlgC	[TP0640-TP0397 (0.8569927)]
COG0840	COG1558	BA0684	BA0684	Methyl-accepting chemotaxis protein	BA1675	BA1675	Flagellar basal-body rod protein FlgC	[TP0640-TP0397 (0.8569927)]
COG0840	COG1558	BA2009	BA2009	Methyl-accepting chemotaxis protein	BA1675	BA1675	Flagellar basal-body rod protein FlgC	[TP0640-TP0397 (0.8569927)]
COG0840	COG1558	BA5256	BA5256	Methyl-accepting chemotaxis protein	BA1675	BA1675	Flagellar basal-body rod protein FlgC	[TP0640-TP0397 (0.8569927)]
COG0840	COG1558	BA1125	BA1125	Methyl-accepting chemotaxis protein	BA1675	BA1675	Flagellar basal-body rod protein FlgC	[TP0640-TP0397 (0.8569927)]
COG0840	COG1558	BA0379	BA0379	Methyl-accepting chemotaxis protein	BA1675	BA1675	Flagellar basal-body rod protein FlgC	[TP0640-TP0397 (0.8569927)]
COG0840	COG1558	BA0575	BA0575	Methyl-accepting chemotaxis protein	BA1675	BA1675	Flagellar basal-body rod protein FlgC	[TP0640-TP0397 (0.8569927)]
COG0840	COG1558	BA5673	BA5673	Methyl-accepting chemotaxis protein	BA1675	BA1675	Flagellar basal-body rod protein FlgC	[TP0640-TP0397 (0.8569927)]
COG0840	COG1558	BA5317	BA5317	Methyl-accepting chemotaxis protein	BA1675	BA1675	Flagellar basal-body rod protein FlgC	[TP0640-TP0397 (0.8569927)]
COG0840	COG1558	BA0369	BA0369	Methyl-accepting chemotaxis protein	BA1675	BA1675	Flagellar basal-body rod protein FlgC	[TP0640-TP0397 (0.8569927)]
COG0840	COG1558	BA5280	BA5280	Methyl-accepting chemotaxis protein	BA1675	BA1675	Flagellar basal-body rod protein FlgC	[TP0640-TP0397 (0.8569927)]
COG0840	COG1558	BA3291	BA3291	Methyl-accepting chemotaxis protein	BA1675	BA1675	Flagellar basal-body rod protein FlgC	[TP0640-TP0397 (0.8569927)]
COG0267	COG2137	BA4490	BA4490	50S ribosomal protein L33	BA0516	recX	Regulatory protein recX	[TP0234-TP1023 (0.5769722)]
COG0267	COG2137	BA4570	BA4570	50S ribosomal protein L33	BA0516	recX	Regulatory protein recX	[TP0234-TP1023 (0.5769722)]
COG0267	COG2137	BA0094	BA0094	50S ribosomal protein L33	BA0516	recX	Regulatory protein recX	[TP0234-TP1023 (0.5769722)]
COG1109	COG1488	BA0157	glmM	Phosphoglucosamine mutase (EC 5.4.2.10)	BA0596	BA0596	Nicotinate phosphoribosyltransferase, putative	[TP0413-TP0628 (0.6598422)]
COG1109	COG1488	BA0157	glmM	Phosphoglucosamine mutase (EC 5.4.2.10)	BA4939	BA4939	Hypothetical protein {UniProtKB/TrEMBL:Q81KQ1}	[TP0413-TP0628 (0.6598422)]
COG1109	COG1488	BA5153	BA5153	Phosphoglucomutase/phosphomannomutase family	BA4939	BA4939	Hypothetical protein {UniProtKB/TrEMBL:Q81KQ1}	[TP0413-TP0628 (0.6598422)]
COG1109	COG1488	BA5153	BA5153	Phosphoglucomutase/phosphomannomutase family	BA0596	BA0596	Nicotinate phosphoribosyltransferase, putative	[TP0413-TP0628 (0.6598422)]
COG1214	COG1509	BA0259	BA0259	Hypothetical protein {UniProtKB/TrEMBL:Q81VE9}	BA2300	BA2300	L-lysine 2,3-aminomutase	[TP0876-TP0121 (0.53793955)]
COG0465	COG2891	BA0064	BA0064	Cell division protein FtsH	BA4682	BA4682	Rod shape-determining protein MreD	[TP0330-TP0499 (0.74372905)]
COG0143	COG0217	BA0036	metG1	Methionyl-tRNA synthetase 1 (EC 6.1.1.10) (Methionine--tRNA ligase 1) (MetRS 1)	BA0541	BA_0541	UPF0082 protein BA_0541/GBAA0541/BAS0510	[TP0798-TP0474 (0.7790581)]
COG0143	COG0217	BA5278	metG2	Methionyl-tRNA synthetase 2 (EC 6.1.1.10) (Methionine--tRNA ligase 2) (MetRS 2)	BA0541	BA_0541	UPF0082 protein BA_0541/GBAA0541/BAS0510	[TP0798-TP0474 (0.7790581)]
COG0257	COG0716	BA0134	BA0134	50S ribosomal protein L36	BA1394	BA1394	Flavodoxin {UniProtKB/TrEMBL:Q81T93}	[TP0209-TP0925 (0.69083804)]
COG0257	COG0716	BA0134	BA0134	50S ribosomal protein L36	BA3596	BA3596	Flavodoxin {UniProtKB/TrEMBL:Q81YF3}	[TP0209-TP0925 (0.69083804)]
COG0357	COG1774	BA5732	gidB	Methyltransferase gidB (EC 2.1.-.-) (Glucose-inhibited division protein B)	BA0029	BA0029	Hypothetical protein {UniProtKB/TrEMBL:Q81W09}	[TP0946-TP0046 (0.5510487)]
COG0357	COG0442	BA5732	gidB	Methyltransferase gidB (EC 2.1.-.-) (Glucose-inhibited division protein B)	BA3957	BA3957	Prolyl-tRNA synthetase {UniProtKB/TrEMBL:Q81WL6}	[TP0946-TP0160 (0.6515529)]
COG0357	COG0442	BA5732	gidB	Methyltransferase gidB (EC 2.1.-.-) (Glucose-inhibited division protein B)	BA0396	BA0396	Prolyl-tRNA synthetase {UniProtKB/TrEMBL:Q81Z76}	[TP0946-TP0160 (0.6515529)]
COG0457	COG1256	BA1017	BA1017	TPR domain protein {UniProtKB/TrEMBL:Q81U67}	BA1669	BA1669	Flagellar hook-associated protein, putative	[TP0067-TP0660 (0.6278126)]
COG0457	COG1256	BA1541	BA1541	TPR domain protein {UniProtKB/TrEMBL:Q81SV4}	BA1669	BA1669	Flagellar hook-associated protein, putative	[TP0067-TP0660 (0.6278126)]
COG0457	COG1256	BA3284	BA3284	TPR domain protein {UniProtKB/TrEMBL:Q81NC6}	BA1669	BA1669	Flagellar hook-associated protein, putative	[TP0067-TP0660 (0.6278126)]
COG0457	COG1256	BA5388	BA5388	TPR domain protein {UniProtKB/TrEMBL:Q81X55}	BA1669	BA1669	Flagellar hook-associated protein, putative	[TP0067-TP0660 (0.6278126)]
COG0457	COG1256	BA2928	BA2928	TPR domain protein {UniProtKB/TrEMBL:Q81P88}	BA1669	BA1669	Flagellar hook-associated protein, putative	[TP0067-TP0660 (0.6278126)]
COG0457	COG1256	BA3417	BA3417	TPR domain protein {UniProtKB/TrEMBL:Q81N02}	BA1669	BA1669	Flagellar hook-associated protein, putative	[TP0067-TP0660 (0.6278126)]
COG0457	COG1256	BA0597	BA0597	Transcriptional regulator/TPR domain protein	BA1669	BA1669	Flagellar hook-associated protein, putative	[TP0067-TP0660 (0.6278126)]
COG0457	COG1256	BA1163	BA1163	DNA-binding protein {UniProtKB/TrEMBL:Q81TU5}	BA1669	BA1669	Flagellar hook-associated protein, putative	[TP0067-TP0660 (0.6278126)]
COG0457	COG1256	BA4624	BA4624	TPR domain protein {UniProtKB/TrEMBL:Q81LJ3}	BA1669	BA1669	Flagellar hook-associated protein, putative	[TP0067-TP0660 (0.6278126)]
COG0457	COG1256	BA2522	BA2522	Hypothetical protein {UniProtKB/TrEMBL:Q81QB0}	BA1669	BA1669	Flagellar hook-associated protein, putative	[TP0067-TP0660 (0.6278126)]
COG0457	COG1256	BA3760	BA3760	Prophage LambdaBa01, TPR domain protein, putative	BA1669	BA1669	Flagellar hook-associated protein, putative	[TP0067-TP0660 (0.6278126)]
COG1752	COG2011	BA1992	BA1992	Phospholipase, putative	BA0173	BA0173	ABC transporter, permease protein	[TP1033-TP0119 (0.6374247)]
COG1752	COG2011	BA1992	BA1992	Phospholipase, putative	BA5221	BA5221	ABC transporter, permease protein	[TP1033-TP0119 (0.6374247)]
COG1752	COG2011	BA4137	BA4137	Phospholipase, putative	BA0173	BA0173	ABC transporter, permease protein	[TP1033-TP0119 (0.6374247)]
COG1752	COG2011	BA1992	BA1992	Phospholipase, putative	BA0313	BA0313	ABC transporter, permease protein	[TP1033-TP0119 (0.6374247)]
COG1752	COG2011	BA4137	BA4137	Phospholipase, putative	BA0313	BA0313	ABC transporter, permease protein	[TP1033-TP0119 (0.6374247)]
COG1752	COG2011	BA4137	BA4137	Phospholipase, putative	BA5221	BA5221	ABC transporter, permease protein	[TP1033-TP0119 (0.6374247)]
COG0772	COG1115	BA4381	BA4381	Cell division protein, FtsW/RodA/SpoVE family	BA5301	BA5301	Sodium/alanine symporter family protein	[TP0501-TP0998 (0.70629925)]
COG0772	COG1115	BA1034	BA1034	Cell division protein, FtsW/RodA/SpoVE family	BA5300	BA5300	Sodium/alanine symporter family protein	[TP0501-TP0998 (0.70629925)]
COG0772	COG1115	BA4158	BA4158	Cell division protein,FtsW/RodA/SpoVE family	BA5289	BA5289	Sodium/alanine symporter family protein	[TP0501-TP0998 (0.70629925)]
COG0772	COG1115	BA4158	BA4158	Cell division protein,FtsW/RodA/SpoVE family	BA2381	BA2381	Sodium/alanine symporter family protein	[TP0501-TP0998 (0.70629925)]
COG0772	COG1115	BA4050	BA4050	Stage V sporulation protein E	BA2381	BA2381	Sodium/alanine symporter family protein	[TP0501-TP0998 (0.70629925)]
COG0772	COG1115	BA4381	BA4381	Cell division protein, FtsW/RodA/SpoVE family	BA5300	BA5300	Sodium/alanine symporter family protein	[TP0501-TP0998 (0.70629925)]
COG0772	COG1115	BA4381	BA4381	Cell division protein, FtsW/RodA/SpoVE family	BA2830	BA2830	Sodium/alanine symporter family protein	[TP0501-TP0998 (0.70629925)]
COG0772	COG1115	BA4381	BA4381	Cell division protein, FtsW/RodA/SpoVE family	BA0638	BA0638	Sodium/alanine symporter family protein	[TP0501-TP0998 (0.70629925)]
COG0772	COG1115	BA4158	BA4158	Cell division protein,FtsW/RodA/SpoVE family	BA0638	BA0638	Sodium/alanine symporter family protein	[TP0501-TP0998 (0.70629925)]
COG0772	COG1115	BA1034	BA1034	Cell division protein, FtsW/RodA/SpoVE family	BA2830	BA2830	Sodium/alanine symporter family protein	[TP0501-TP0998 (0.70629925)]
COG0772	COG1115	BA4050	BA4050	Stage V sporulation protein E	BA0638	BA0638	Sodium/alanine symporter family protein	[TP0501-TP0998 (0.70629925)]
COG0772	COG1115	BA4158	BA4158	Cell division protein,FtsW/RodA/SpoVE family	BA5300	BA5300	Sodium/alanine symporter family protein	[TP0501-TP0998 (0.70629925)]
COG0772	COG1115	BA1034	BA1034	Cell division protein, FtsW/RodA/SpoVE family	BA5289	BA5289	Sodium/alanine symporter family protein	[TP0501-TP0998 (0.70629925)]
COG0772	COG1115	BA4381	BA4381	Cell division protein, FtsW/RodA/SpoVE family	BA5289	BA5289	Sodium/alanine symporter family protein	[TP0501-TP0998 (0.70629925)]
COG0772	COG1115	BA4381	BA4381	Cell division protein, FtsW/RodA/SpoVE family	BA2381	BA2381	Sodium/alanine symporter family protein	[TP0501-TP0998 (0.70629925)]
COG0772	COG1115	BA4050	BA4050	Stage V sporulation protein E	BA2830	BA2830	Sodium/alanine symporter family protein	[TP0501-TP0998 (0.70629925)]
COG0772	COG1115	BA1034	BA1034	Cell division protein, FtsW/RodA/SpoVE family	BA0638	BA0638	Sodium/alanine symporter family protein	[TP0501-TP0998 (0.70629925)]
COG0772	COG1115	BA4050	BA4050	Stage V sporulation protein E	BA5289	BA5289	Sodium/alanine symporter family protein	[TP0501-TP0998 (0.70629925)]
COG0772	COG1115	BA4158	BA4158	Cell division protein,FtsW/RodA/SpoVE family	BA2830	BA2830	Sodium/alanine symporter family protein	[TP0501-TP0998 (0.70629925)]
COG0772	COG1115	BA4050	BA4050	Stage V sporulation protein E	BA5301	BA5301	Sodium/alanine symporter family protein	[TP0501-TP0998 (0.70629925)]
COG0772	COG1115	BA1034	BA1034	Cell division protein, FtsW/RodA/SpoVE family	BA2381	BA2381	Sodium/alanine symporter family protein	[TP0501-TP0998 (0.70629925)]
COG0772	COG1115	BA4158	BA4158	Cell division protein,FtsW/RodA/SpoVE family	BA5301	BA5301	Sodium/alanine symporter family protein	[TP0501-TP0998 (0.70629925)]
COG0772	COG1115	BA4050	BA4050	Stage V sporulation protein E	BA5300	BA5300	Sodium/alanine symporter family protein	[TP0501-TP0998 (0.70629925)]
COG0772	COG1115	BA1034	BA1034	Cell division protein, FtsW/RodA/SpoVE family	BA5301	BA5301	Sodium/alanine symporter family protein	[TP0501-TP0998 (0.70629925)]
COG0457	COG2812	BA3760	BA3760	Prophage LambdaBa01, TPR domain protein, putative	BA0019	BA0019	DNA polymerase III, gamma and tau subunits	[TP0067-TP1005 (0.5652097)]
COG0457	COG2812	BA4624	BA4624	TPR domain protein {UniProtKB/TrEMBL:Q81LJ3}	BA0019	BA0019	DNA polymerase III, gamma and tau subunits	[TP0067-TP1005 (0.5652097)]
COG0457	COG2812	BA2522	BA2522	Hypothetical protein {UniProtKB/TrEMBL:Q81QB0}	BA0019	BA0019	DNA polymerase III, gamma and tau subunits	[TP0067-TP1005 (0.5652097)]
COG0457	COG2812	BA2928	BA2928	TPR domain protein {UniProtKB/TrEMBL:Q81P88}	BA0019	BA0019	DNA polymerase III, gamma and tau subunits	[TP0067-TP1005 (0.5652097)]
COG0457	COG2812	BA1541	BA1541	TPR domain protein {UniProtKB/TrEMBL:Q81SV4}	BA0019	BA0019	DNA polymerase III, gamma and tau subunits	[TP0067-TP1005 (0.5652097)]
COG0457	COG2812	BA1017	BA1017	TPR domain protein {UniProtKB/TrEMBL:Q81U67}	BA0019	BA0019	DNA polymerase III, gamma and tau subunits	[TP0067-TP1005 (0.5652097)]
COG0457	COG2812	BA0597	BA0597	Transcriptional regulator/TPR domain protein	BA0019	BA0019	DNA polymerase III, gamma and tau subunits	[TP0067-TP1005 (0.5652097)]
COG0457	COG2812	BA1163	BA1163	DNA-binding protein {UniProtKB/TrEMBL:Q81TU5}	BA0019	BA0019	DNA polymerase III, gamma and tau subunits	[TP0067-TP1005 (0.5652097)]
COG0457	COG2812	BA3417	BA3417	TPR domain protein {UniProtKB/TrEMBL:Q81N02}	BA0019	BA0019	DNA polymerase III, gamma and tau subunits	[TP0067-TP1005 (0.5652097)]
COG0457	COG2812	BA3284	BA3284	TPR domain protein {UniProtKB/TrEMBL:Q81NC6}	BA0019	BA0019	DNA polymerase III, gamma and tau subunits	[TP0067-TP1005 (0.5652097)]
COG0457	COG2812	BA5388	BA5388	TPR domain protein {UniProtKB/TrEMBL:Q81X55}	BA0019	BA0019	DNA polymerase III, gamma and tau subunits	[TP0067-TP1005 (0.5652097)]
COG0457	COG1396	BA3417	BA3417	TPR domain protein {UniProtKB/TrEMBL:Q81N02}	BA0432	BA0432	Prophage LambdaBa04, DNA-binding protein	[TP0648-TP0461 (0.6214171)]
COG0457	COG1396	BA1163	BA1163	DNA-binding protein {UniProtKB/TrEMBL:Q81TU5}	BA0432	BA0432	Prophage LambdaBa04, DNA-binding protein	[TP0648-TP0461 (0.6214171)]
COG0457	COG1396	BA5388	BA5388	TPR domain protein {UniProtKB/TrEMBL:Q81X55}	BA1292	BA1292	Transcriptional regulator SinR	[TP0648-TP0461 (0.6214171)]
COG0457	COG1396	BA1017	BA1017	TPR domain protein {UniProtKB/TrEMBL:Q81U67}	BA0074	BA0074	DNA-binding protein {UniProtKB/TrEMBL:Q81VW5}	[TP0648-TP0461 (0.6214171)]
COG0457	COG1396	BA2522	BA2522	Hypothetical protein {UniProtKB/TrEMBL:Q81QB0}	BA3138	BA3138	Transcriptional regulator AnsR	[TP0648-TP0461 (0.6214171)]
COG0457	COG1396	BA4624	BA4624	TPR domain protein {UniProtKB/TrEMBL:Q81LJ3}	BA3829	BA3829	Hypothetical protein {UniProtKB/TrEMBL:Q81XT9}	[TP0648-TP0461 (0.6214171)]
COG0457	COG1396	BA3284	BA3284	TPR domain protein {UniProtKB/TrEMBL:Q81NC6}	BA4740	BA4740	DNA-binding protein {UniProtKB/TrEMBL:Q81L88}	[TP0648-TP0461 (0.6214171)]
COG0457	COG1396	BA3417	BA3417	TPR domain protein {UniProtKB/TrEMBL:Q81N02}	BA4590	BA4590	DNA-binding protein {UniProtKB/TrEMBL:Q81LM6}	[TP0648-TP0461 (0.6214171)]
COG0457	COG1396	BA2928	BA2928	TPR domain protein {UniProtKB/TrEMBL:Q81P88}	BA1781	BA1781	DNA-binding protein {UniProtKB/TrEMBL:Q81S88}	[TP0648-TP0461 (0.6214171)]
COG0457	COG1396	BA1541	BA1541	TPR domain protein {UniProtKB/TrEMBL:Q81SV4}	BA4740	BA4740	DNA-binding protein {UniProtKB/TrEMBL:Q81L88}	[TP0648-TP0461 (0.6214171)]
COG0457	COG1396	BA2928	BA2928	TPR domain protein {UniProtKB/TrEMBL:Q81P88}	BA3829	BA3829	Hypothetical protein {UniProtKB/TrEMBL:Q81XT9}	[TP0648-TP0461 (0.6214171)]
COG0457	COG1396	BA5388	BA5388	TPR domain protein {UniProtKB/TrEMBL:Q81X55}	BA3829	BA3829	Hypothetical protein {UniProtKB/TrEMBL:Q81XT9}	[TP0648-TP0461 (0.6214171)]
COG0457	COG1396	BA3417	BA3417	TPR domain protein {UniProtKB/TrEMBL:Q81N02}	BA1781	BA1781	DNA-binding protein {UniProtKB/TrEMBL:Q81S88}	[TP0648-TP0461 (0.6214171)]
COG0457	COG1396	BA2522	BA2522	Hypothetical protein {UniProtKB/TrEMBL:Q81QB0}	BA4590	BA4590	DNA-binding protein {UniProtKB/TrEMBL:Q81LM6}	[TP0648-TP0461 (0.6214171)]
COG0457	COG1396	BA0597	BA0597	Transcriptional regulator/TPR domain protein	BA1781	BA1781	DNA-binding protein {UniProtKB/TrEMBL:Q81S88}	[TP0648-TP0461 (0.6214171)]
COG0457	COG1396	BA3760	BA3760	Prophage LambdaBa01, TPR domain protein, putative	BA2414	BA2414	DNA-binding protein {UniProtKB/TrEMBL:Q81QL0}	[TP0648-TP0461 (0.6214171)]
COG0457	COG1396	BA1541	BA1541	TPR domain protein {UniProtKB/TrEMBL:Q81SV4}	BA2448	BA2448	DNA-binding protein {UniProtKB/TrEMBL:Q81QH7}	[TP0648-TP0461 (0.6214171)]
COG0457	COG1396	BA1017	BA1017	TPR domain protein {UniProtKB/TrEMBL:Q81U67}	BA1022	BA1022	DNA-binding protein {UniProtKB/TrEMBL:Q81U62}	[TP0648-TP0461 (0.6214171)]
COG0457	COG1396	BA1541	BA1541	TPR domain protein {UniProtKB/TrEMBL:Q81SV4}	BA1781	BA1781	DNA-binding protein {UniProtKB/TrEMBL:Q81S88}	[TP0648-TP0461 (0.6214171)]
COG0457	COG1396	BA0597	BA0597	Transcriptional regulator/TPR domain protein	BA1292	BA1292	Transcriptional regulator SinR	[TP0648-TP0461 (0.6214171)]
COG0457	COG1396	BA2522	BA2522	Hypothetical protein {UniProtKB/TrEMBL:Q81QB0}	BA2448	BA2448	DNA-binding protein {UniProtKB/TrEMBL:Q81QH7}	[TP0648-TP0461 (0.6214171)]
COG0457	COG1396	BA3417	BA3417	TPR domain protein {UniProtKB/TrEMBL:Q81N02}	BA1022	BA1022	DNA-binding protein {UniProtKB/TrEMBL:Q81U62}	[TP0648-TP0461 (0.6214171)]
COG0457	COG1396	BA1541	BA1541	TPR domain protein {UniProtKB/TrEMBL:Q81SV4}	BA1292	BA1292	Transcriptional regulator SinR	[TP0648-TP0461 (0.6214171)]
COG0457	COG1396	BA3417	BA3417	TPR domain protein {UniProtKB/TrEMBL:Q81N02}	BA3829	BA3829	Hypothetical protein {UniProtKB/TrEMBL:Q81XT9}	[TP0648-TP0461 (0.6214171)]
COG0457	COG1396	BA4624	BA4624	TPR domain protein {UniProtKB/TrEMBL:Q81LJ3}	BA1781	BA1781	DNA-binding protein {UniProtKB/TrEMBL:Q81S88}	[TP0648-TP0461 (0.6214171)]
COG0457	COG1396	BA2928	BA2928	TPR domain protein {UniProtKB/TrEMBL:Q81P88}	BA0432	BA0432	Prophage LambdaBa04, DNA-binding protein	[TP0648-TP0461 (0.6214171)]
COG0457	COG1396	BA1017	BA1017	TPR domain protein {UniProtKB/TrEMBL:Q81U67}	BA2448	BA2448	DNA-binding protein {UniProtKB/TrEMBL:Q81QH7}	[TP0648-TP0461 (0.6214171)]
COG0457	COG1396	BA3760	BA3760	Prophage LambdaBa01, TPR domain protein, putative	BA0432	BA0432	Prophage LambdaBa04, DNA-binding protein	[TP0648-TP0461 (0.6214171)]
COG0457	COG1396	BA4624	BA4624	TPR domain protein {UniProtKB/TrEMBL:Q81LJ3}	BA4590	BA4590	DNA-binding protein {UniProtKB/TrEMBL:Q81LM6}	[TP0648-TP0461 (0.6214171)]
COG0457	COG1396	BA3417	BA3417	TPR domain protein {UniProtKB/TrEMBL:Q81N02}	BA2414	BA2414	DNA-binding protein {UniProtKB/TrEMBL:Q81QL0}	[TP0648-TP0461 (0.6214171)]
COG0457	COG1396	BA5388	BA5388	TPR domain protein {UniProtKB/TrEMBL:Q81X55}	BA3138	BA3138	Transcriptional regulator AnsR	[TP0648-TP0461 (0.6214171)]
COG0457	COG1396	BA3417	BA3417	TPR domain protein {UniProtKB/TrEMBL:Q81N02}	BA4740	BA4740	DNA-binding protein {UniProtKB/TrEMBL:Q81L88}	[TP0648-TP0461 (0.6214171)]
COG0457	COG1396	BA1163	BA1163	DNA-binding protein {UniProtKB/TrEMBL:Q81TU5}	BA3138	BA3138	Transcriptional regulator AnsR	[TP0648-TP0461 (0.6214171)]
COG0457	COG1396	BA3417	BA3417	TPR domain protein {UniProtKB/TrEMBL:Q81N02}	BA0074	BA0074	DNA-binding protein {UniProtKB/TrEMBL:Q81VW5}	[TP0648-TP0461 (0.6214171)]
COG0457	COG1396	BA0597	BA0597	Transcriptional regulator/TPR domain protein	BA0432	BA0432	Prophage LambdaBa04, DNA-binding protein	[TP0648-TP0461 (0.6214171)]
COG0457	COG1396	BA2928	BA2928	TPR domain protein {UniProtKB/TrEMBL:Q81P88}	BA1292	BA1292	Transcriptional regulator SinR	[TP0648-TP0461 (0.6214171)]
COG0457	COG1396	BA2522	BA2522	Hypothetical protein {UniProtKB/TrEMBL:Q81QB0}	BA0074	BA0074	DNA-binding protein {UniProtKB/TrEMBL:Q81VW5}	[TP0648-TP0461 (0.6214171)]
COG0457	COG1396	BA1017	BA1017	TPR domain protein {UniProtKB/TrEMBL:Q81U67}	BA2414	BA2414	DNA-binding protein {UniProtKB/TrEMBL:Q81QL0}	[TP0648-TP0461 (0.6214171)]
COG0457	COG1396	BA0597	BA0597	Transcriptional regulator/TPR domain protein	BA4590	BA4590	DNA-binding protein {UniProtKB/TrEMBL:Q81LM6}	[TP0648-TP0461 (0.6214171)]
COG0457	COG1396	BA1163	BA1163	DNA-binding protein {UniProtKB/TrEMBL:Q81TU5}	BA1781	BA1781	DNA-binding protein {UniProtKB/TrEMBL:Q81S88}	[TP0648-TP0461 (0.6214171)]
COG0457	COG1396	BA1163	BA1163	DNA-binding protein {UniProtKB/TrEMBL:Q81TU5}	BA1292	BA1292	Transcriptional regulator SinR	[TP0648-TP0461 (0.6214171)]
COG0457	COG1396	BA1163	BA1163	DNA-binding protein {UniProtKB/TrEMBL:Q81TU5}	BA2448	BA2448	DNA-binding protein {UniProtKB/TrEMBL:Q81QH7}	[TP0648-TP0461 (0.6214171)]
COG0457	COG1396	BA1163	BA1163	DNA-binding protein {UniProtKB/TrEMBL:Q81TU5}	BA4590	BA4590	DNA-binding protein {UniProtKB/TrEMBL:Q81LM6}	[TP0648-TP0461 (0.6214171)]
COG0457	COG1396	BA3760	BA3760	Prophage LambdaBa01, TPR domain protein, putative	BA2448	BA2448	DNA-binding protein {UniProtKB/TrEMBL:Q81QH7}	[TP0648-TP0461 (0.6214171)]
COG0457	COG1396	BA1541	BA1541	TPR domain protein {UniProtKB/TrEMBL:Q81SV4}	BA3138	BA3138	Transcriptional regulator AnsR	[TP0648-TP0461 (0.6214171)]
COG0457	COG1396	BA5388	BA5388	TPR domain protein {UniProtKB/TrEMBL:Q81X55}	BA1781	BA1781	DNA-binding protein {UniProtKB/TrEMBL:Q81S88}	[TP0648-TP0461 (0.6214171)]
COG0457	COG1396	BA3284	BA3284	TPR domain protein {UniProtKB/TrEMBL:Q81NC6}	BA0432	BA0432	Prophage LambdaBa04, DNA-binding protein	[TP0648-TP0461 (0.6214171)]
COG0457	COG1396	BA2928	BA2928	TPR domain protein {UniProtKB/TrEMBL:Q81P88}	BA4740	BA4740	DNA-binding protein {UniProtKB/TrEMBL:Q81L88}	[TP0648-TP0461 (0.6214171)]
COG0457	COG1396	BA5388	BA5388	TPR domain protein {UniProtKB/TrEMBL:Q81X55}	BA0074	BA0074	DNA-binding protein {UniProtKB/TrEMBL:Q81VW5}	[TP0648-TP0461 (0.6214171)]
COG0457	COG1396	BA4624	BA4624	TPR domain protein {UniProtKB/TrEMBL:Q81LJ3}	BA3138	BA3138	Transcriptional regulator AnsR	[TP0648-TP0461 (0.6214171)]
COG0457	COG1396	BA2522	BA2522	Hypothetical protein {UniProtKB/TrEMBL:Q81QB0}	BA2414	BA2414	DNA-binding protein {UniProtKB/TrEMBL:Q81QL0}	[TP0648-TP0461 (0.6214171)]
COG0457	COG1396	BA3760	BA3760	Prophage LambdaBa01, TPR domain protein, putative	BA4590	BA4590	DNA-binding protein {UniProtKB/TrEMBL:Q81LM6}	[TP0648-TP0461 (0.6214171)]
COG0457	COG1396	BA1017	BA1017	TPR domain protein {UniProtKB/TrEMBL:Q81U67}	BA3829	BA3829	Hypothetical protein {UniProtKB/TrEMBL:Q81XT9}	[TP0648-TP0461 (0.6214171)]
COG0457	COG1396	BA5388	BA5388	TPR domain protein {UniProtKB/TrEMBL:Q81X55}	BA0432	BA0432	Prophage LambdaBa04, DNA-binding protein	[TP0648-TP0461 (0.6214171)]
COG0457	COG1396	BA3760	BA3760	Prophage LambdaBa01, TPR domain protein, putative	BA1781	BA1781	DNA-binding protein {UniProtKB/TrEMBL:Q81S88}	[TP0648-TP0461 (0.6214171)]
COG0457	COG1396	BA1163	BA1163	DNA-binding protein {UniProtKB/TrEMBL:Q81TU5}	BA0074	BA0074	DNA-binding protein {UniProtKB/TrEMBL:Q81VW5}	[TP0648-TP0461 (0.6214171)]
COG0457	COG1396	BA3284	BA3284	TPR domain protein {UniProtKB/TrEMBL:Q81NC6}	BA2448	BA2448	DNA-binding protein {UniProtKB/TrEMBL:Q81QH7}	[TP0648-TP0461 (0.6214171)]
COG0457	COG1396	BA0597	BA0597	Transcriptional regulator/TPR domain protein	BA2448	BA2448	DNA-binding protein {UniProtKB/TrEMBL:Q81QH7}	[TP0648-TP0461 (0.6214171)]
COG0457	COG1396	BA5388	BA5388	TPR domain protein {UniProtKB/TrEMBL:Q81X55}	BA1022	BA1022	DNA-binding protein {UniProtKB/TrEMBL:Q81U62}	[TP0648-TP0461 (0.6214171)]
COG0457	COG1396	BA2522	BA2522	Hypothetical protein {UniProtKB/TrEMBL:Q81QB0}	BA3829	BA3829	Hypothetical protein {UniProtKB/TrEMBL:Q81XT9}	[TP0648-TP0461 (0.6214171)]
COG0457	COG1396	BA0597	BA0597	Transcriptional regulator/TPR domain protein	BA1022	BA1022	DNA-binding protein {UniProtKB/TrEMBL:Q81U62}	[TP0648-TP0461 (0.6214171)]
COG0457	COG1396	BA5388	BA5388	TPR domain protein {UniProtKB/TrEMBL:Q81X55}	BA2448	BA2448	DNA-binding protein {UniProtKB/TrEMBL:Q81QH7}	[TP0648-TP0461 (0.6214171)]
COG0457	COG1396	BA3284	BA3284	TPR domain protein {UniProtKB/TrEMBL:Q81NC6}	BA4590	BA4590	DNA-binding protein {UniProtKB/TrEMBL:Q81LM6}	[TP0648-TP0461 (0.6214171)]
COG0457	COG1396	BA5388	BA5388	TPR domain protein {UniProtKB/TrEMBL:Q81X55}	BA4590	BA4590	DNA-binding protein {UniProtKB/TrEMBL:Q81LM6}	[TP0648-TP0461 (0.6214171)]
COG0457	COG1396	BA2522	BA2522	Hypothetical protein {UniProtKB/TrEMBL:Q81QB0}	BA1292	BA1292	Transcriptional regulator SinR	[TP0648-TP0461 (0.6214171)]
COG0457	COG1396	BA1541	BA1541	TPR domain protein {UniProtKB/TrEMBL:Q81SV4}	BA2414	BA2414	DNA-binding protein {UniProtKB/TrEMBL:Q81QL0}	[TP0648-TP0461 (0.6214171)]
COG0457	COG1396	BA4624	BA4624	TPR domain protein {UniProtKB/TrEMBL:Q81LJ3}	BA4740	BA4740	DNA-binding protein {UniProtKB/TrEMBL:Q81L88}	[TP0648-TP0461 (0.6214171)]
COG0457	COG1396	BA3760	BA3760	Prophage LambdaBa01, TPR domain protein, putative	BA1022	BA1022	DNA-binding protein {UniProtKB/TrEMBL:Q81U62}	[TP0648-TP0461 (0.6214171)]
COG0457	COG1396	BA3417	BA3417	TPR domain protein {UniProtKB/TrEMBL:Q81N02}	BA3138	BA3138	Transcriptional regulator AnsR	[TP0648-TP0461 (0.6214171)]
COG0457	COG1396	BA1163	BA1163	DNA-binding protein {UniProtKB/TrEMBL:Q81TU5}	BA1022	BA1022	DNA-binding protein {UniProtKB/TrEMBL:Q81U62}	[TP0648-TP0461 (0.6214171)]
COG0457	COG1396	BA0597	BA0597	Transcriptional regulator/TPR domain protein	BA2414	BA2414	DNA-binding protein {UniProtKB/TrEMBL:Q81QL0}	[TP0648-TP0461 (0.6214171)]
COG0457	COG1396	BA2928	BA2928	TPR domain protein {UniProtKB/TrEMBL:Q81P88}	BA1022	BA1022	DNA-binding protein {UniProtKB/TrEMBL:Q81U62}	[TP0648-TP0461 (0.6214171)]
COG0457	COG1396	BA2522	BA2522	Hypothetical protein {UniProtKB/TrEMBL:Q81QB0}	BA1022	BA1022	DNA-binding protein {UniProtKB/TrEMBL:Q81U62}	[TP0648-TP0461 (0.6214171)]
COG0457	COG1396	BA3760	BA3760	Prophage LambdaBa01, TPR domain protein, putative	BA4740	BA4740	DNA-binding protein {UniProtKB/TrEMBL:Q81L88}	[TP0648-TP0461 (0.6214171)]
COG0457	COG1396	BA1017	BA1017	TPR domain protein {UniProtKB/TrEMBL:Q81U67}	BA3138	BA3138	Transcriptional regulator AnsR	[TP0648-TP0461 (0.6214171)]
COG0457	COG1396	BA1017	BA1017	TPR domain protein {UniProtKB/TrEMBL:Q81U67}	BA4740	BA4740	DNA-binding protein {UniProtKB/TrEMBL:Q81L88}	[TP0648-TP0461 (0.6214171)]
COG0457	COG1396	BA1017	BA1017	TPR domain protein {UniProtKB/TrEMBL:Q81U67}	BA1292	BA1292	Transcriptional regulator SinR	[TP0648-TP0461 (0.6214171)]
COG0457	COG1396	BA3417	BA3417	TPR domain protein {UniProtKB/TrEMBL:Q81N02}	BA2448	BA2448	DNA-binding protein {UniProtKB/TrEMBL:Q81QH7}	[TP0648-TP0461 (0.6214171)]
COG0457	COG1396	BA3284	BA3284	TPR domain protein {UniProtKB/TrEMBL:Q81NC6}	BA1022	BA1022	DNA-binding protein {UniProtKB/TrEMBL:Q81U62}	[TP0648-TP0461 (0.6214171)]
COG0457	COG1396	BA3417	BA3417	TPR domain protein {UniProtKB/TrEMBL:Q81N02}	BA1292	BA1292	Transcriptional regulator SinR	[TP0648-TP0461 (0.6214171)]
COG0457	COG1396	BA4624	BA4624	TPR domain protein {UniProtKB/TrEMBL:Q81LJ3}	BA2448	BA2448	DNA-binding protein {UniProtKB/TrEMBL:Q81QH7}	[TP0648-TP0461 (0.6214171)]
COG0457	COG1396	BA2522	BA2522	Hypothetical protein {UniProtKB/TrEMBL:Q81QB0}	BA0432	BA0432	Prophage LambdaBa04, DNA-binding protein	[TP0648-TP0461 (0.6214171)]
COG0457	COG1396	BA0597	BA0597	Transcriptional regulator/TPR domain protein	BA0074	BA0074	DNA-binding protein {UniProtKB/TrEMBL:Q81VW5}	[TP0648-TP0461 (0.6214171)]
COG0457	COG1396	BA3284	BA3284	TPR domain protein {UniProtKB/TrEMBL:Q81NC6}	BA1292	BA1292	Transcriptional regulator SinR	[TP0648-TP0461 (0.6214171)]
COG0457	COG1396	BA2522	BA2522	Hypothetical protein {UniProtKB/TrEMBL:Q81QB0}	BA1781	BA1781	DNA-binding protein {UniProtKB/TrEMBL:Q81S88}	[TP0648-TP0461 (0.6214171)]
COG0457	COG1396	BA0597	BA0597	Transcriptional regulator/TPR domain protein	BA3138	BA3138	Transcriptional regulator AnsR	[TP0648-TP0461 (0.6214171)]
COG0457	COG1396	BA1541	BA1541	TPR domain protein {UniProtKB/TrEMBL:Q81SV4}	BA0432	BA0432	Prophage LambdaBa04, DNA-binding protein	[TP0648-TP0461 (0.6214171)]
COG0457	COG1396	BA3284	BA3284	TPR domain protein {UniProtKB/TrEMBL:Q81NC6}	BA3829	BA3829	Hypothetical protein {UniProtKB/TrEMBL:Q81XT9}	[TP0648-TP0461 (0.6214171)]
COG0457	COG1396	BA2928	BA2928	TPR domain protein {UniProtKB/TrEMBL:Q81P88}	BA0074	BA0074	DNA-binding protein {UniProtKB/TrEMBL:Q81VW5}	[TP0648-TP0461 (0.6214171)]
COG0457	COG1396	BA3284	BA3284	TPR domain protein {UniProtKB/TrEMBL:Q81NC6}	BA1781	BA1781	DNA-binding protein {UniProtKB/TrEMBL:Q81S88}	[TP0648-TP0461 (0.6214171)]
COG0457	COG1396	BA3760	BA3760	Prophage LambdaBa01, TPR domain protein, putative	BA0074	BA0074	DNA-binding protein {UniProtKB/TrEMBL:Q81VW5}	[TP0648-TP0461 (0.6214171)]
COG0457	COG1396	BA4624	BA4624	TPR domain protein {UniProtKB/TrEMBL:Q81LJ3}	BA0432	BA0432	Prophage LambdaBa04, DNA-binding protein	[TP0648-TP0461 (0.6214171)]
COG0457	COG1396	BA1163	BA1163	DNA-binding protein {UniProtKB/TrEMBL:Q81TU5}	BA4740	BA4740	DNA-binding protein {UniProtKB/TrEMBL:Q81L88}	[TP0648-TP0461 (0.6214171)]
COG0457	COG1396	BA2928	BA2928	TPR domain protein {UniProtKB/TrEMBL:Q81P88}	BA2448	BA2448	DNA-binding protein {UniProtKB/TrEMBL:Q81QH7}	[TP0648-TP0461 (0.6214171)]
COG0457	COG1396	BA1541	BA1541	TPR domain protein {UniProtKB/TrEMBL:Q81SV4}	BA4590	BA4590	DNA-binding protein {UniProtKB/TrEMBL:Q81LM6}	[TP0648-TP0461 (0.6214171)]
COG0457	COG1396	BA2522	BA2522	Hypothetical protein {UniProtKB/TrEMBL:Q81QB0}	BA4740	BA4740	DNA-binding protein {UniProtKB/TrEMBL:Q81L88}	[TP0648-TP0461 (0.6214171)]
COG0457	COG1396	BA3760	BA3760	Prophage LambdaBa01, TPR domain protein, putative	BA1292	BA1292	Transcriptional regulator SinR	[TP0648-TP0461 (0.6214171)]
COG0457	COG1396	BA4624	BA4624	TPR domain protein {UniProtKB/TrEMBL:Q81LJ3}	BA2414	BA2414	DNA-binding protein {UniProtKB/TrEMBL:Q81QL0}	[TP0648-TP0461 (0.6214171)]
COG0457	COG1396	BA2928	BA2928	TPR domain protein {UniProtKB/TrEMBL:Q81P88}	BA4590	BA4590	DNA-binding protein {UniProtKB/TrEMBL:Q81LM6}	[TP0648-TP0461 (0.6214171)]
COG0457	COG1396	BA1541	BA1541	TPR domain protein {UniProtKB/TrEMBL:Q81SV4}	BA1022	BA1022	DNA-binding protein {UniProtKB/TrEMBL:Q81U62}	[TP0648-TP0461 (0.6214171)]
COG0457	COG1396	BA3760	BA3760	Prophage LambdaBa01, TPR domain protein, putative	BA3829	BA3829	Hypothetical protein {UniProtKB/TrEMBL:Q81XT9}	[TP0648-TP0461 (0.6214171)]
COG0457	COG1396	BA1163	BA1163	DNA-binding protein {UniProtKB/TrEMBL:Q81TU5}	BA2414	BA2414	DNA-binding protein {UniProtKB/TrEMBL:Q81QL0}	[TP0648-TP0461 (0.6214171)]
COG0457	COG1396	BA3760	BA3760	Prophage LambdaBa01, TPR domain protein, putative	BA3138	BA3138	Transcriptional regulator AnsR	[TP0648-TP0461 (0.6214171)]
COG0457	COG1396	BA3284	BA3284	TPR domain protein {UniProtKB/TrEMBL:Q81NC6}	BA3138	BA3138	Transcriptional regulator AnsR	[TP0648-TP0461 (0.6214171)]
COG0457	COG1396	BA5388	BA5388	TPR domain protein {UniProtKB/TrEMBL:Q81X55}	BA2414	BA2414	DNA-binding protein {UniProtKB/TrEMBL:Q81QL0}	[TP0648-TP0461 (0.6214171)]
COG0457	COG1396	BA1541	BA1541	TPR domain protein {UniProtKB/TrEMBL:Q81SV4}	BA0074	BA0074	DNA-binding protein {UniProtKB/TrEMBL:Q81VW5}	[TP0648-TP0461 (0.6214171)]
COG0457	COG1396	BA5388	BA5388	TPR domain protein {UniProtKB/TrEMBL:Q81X55}	BA4740	BA4740	DNA-binding protein {UniProtKB/TrEMBL:Q81L88}	[TP0648-TP0461 (0.6214171)]
COG0457	COG1396	BA4624	BA4624	TPR domain protein {UniProtKB/TrEMBL:Q81LJ3}	BA1022	BA1022	DNA-binding protein {UniProtKB/TrEMBL:Q81U62}	[TP0648-TP0461 (0.6214171)]
COG0457	COG1396	BA4624	BA4624	TPR domain protein {UniProtKB/TrEMBL:Q81LJ3}	BA1292	BA1292	Transcriptional regulator SinR	[TP0648-TP0461 (0.6214171)]
COG0457	COG1396	BA1541	BA1541	TPR domain protein {UniProtKB/TrEMBL:Q81SV4}	BA3829	BA3829	Hypothetical protein {UniProtKB/TrEMBL:Q81XT9}	[TP0648-TP0461 (0.6214171)]
COG0457	COG1396	BA3284	BA3284	TPR domain protein {UniProtKB/TrEMBL:Q81NC6}	BA0074	BA0074	DNA-binding protein {UniProtKB/TrEMBL:Q81VW5}	[TP0648-TP0461 (0.6214171)]
COG0457	COG1396	BA1163	BA1163	DNA-binding protein {UniProtKB/TrEMBL:Q81TU5}	BA3829	BA3829	Hypothetical protein {UniProtKB/TrEMBL:Q81XT9}	[TP0648-TP0461 (0.6214171)]
COG0457	COG1396	BA0597	BA0597	Transcriptional regulator/TPR domain protein	BA4740	BA4740	DNA-binding protein {UniProtKB/TrEMBL:Q81L88}	[TP0648-TP0461 (0.6214171)]
COG0457	COG1396	BA3284	BA3284	TPR domain protein {UniProtKB/TrEMBL:Q81NC6}	BA2414	BA2414	DNA-binding protein {UniProtKB/TrEMBL:Q81QL0}	[TP0648-TP0461 (0.6214171)]
COG0457	COG1396	BA1017	BA1017	TPR domain protein {UniProtKB/TrEMBL:Q81U67}	BA1781	BA1781	DNA-binding protein {UniProtKB/TrEMBL:Q81S88}	[TP0648-TP0461 (0.6214171)]
COG0457	COG1396	BA1017	BA1017	TPR domain protein {UniProtKB/TrEMBL:Q81U67}	BA4590	BA4590	DNA-binding protein {UniProtKB/TrEMBL:Q81LM6}	[TP0648-TP0461 (0.6214171)]
COG0457	COG1396	BA1017	BA1017	TPR domain protein {UniProtKB/TrEMBL:Q81U67}	BA0432	BA0432	Prophage LambdaBa04, DNA-binding protein	[TP0648-TP0461 (0.6214171)]
COG0457	COG1396	BA4624	BA4624	TPR domain protein {UniProtKB/TrEMBL:Q81LJ3}	BA0074	BA0074	DNA-binding protein {UniProtKB/TrEMBL:Q81VW5}	[TP0648-TP0461 (0.6214171)]
COG0457	COG1396	BA2928	BA2928	TPR domain protein {UniProtKB/TrEMBL:Q81P88}	BA3138	BA3138	Transcriptional regulator AnsR	[TP0648-TP0461 (0.6214171)]
COG0457	COG1396	BA0597	BA0597	Transcriptional regulator/TPR domain protein	BA3829	BA3829	Hypothetical protein {UniProtKB/TrEMBL:Q81XT9}	[TP0648-TP0461 (0.6214171)]
COG0457	COG1396	BA2928	BA2928	TPR domain protein {UniProtKB/TrEMBL:Q81P88}	BA2414	BA2414	DNA-binding protein {UniProtKB/TrEMBL:Q81QL0}	[TP0648-TP0461 (0.6214171)]
COG0036	COG1516	BA3998	BA3998	Ribulose-phosphate 3-epimerase	BA1672	BA1672	Flagellar protein FliS, putative	[TP0945-TP0943 (0.573118)]
COG0237	COG1493	BA4828	coaE	Dephospho-CoA kinase (EC 2.7.1.24) (Dephosphocoenzyme A kinase)	BA5392	hprK	HPr kinase/phosphorylase (EC 2.7.11.-) (EC 2.7.4.-) (HPrK/P) (HPr(Ser) kinase/phosphorylase)	[TP0296-TP0591 (0.7885255)]
COG0124	COG0124	BA4633	hisS-2	Histidyl-tRNA synthetase 2 (EC 6.1.1.21) (Histidine--tRNA ligase 2) (HisRS 2)	BA3376	hisS-1	Histidyl-tRNA synthetase 1 (EC 6.1.1.21) (Histidine--tRNA ligase 1) (HisRS 1)	[TP0641-TP0641 (0.67365265)]
COG0124	COG0124	BA3376	hisS-1	Histidyl-tRNA synthetase 1 (EC 6.1.1.21) (Histidine--tRNA ligase 1) (HisRS 1)	BA4633	hisS-2	Histidyl-tRNA synthetase 2 (EC 6.1.1.21) (Histidine--tRNA ligase 2) (HisRS 2)	[TP0641-TP0641 (0.67365265)]
COG0124	COG0124	BA4633	hisS-2	Histidyl-tRNA synthetase 2 (EC 6.1.1.21) (Histidine--tRNA ligase 2) (HisRS 2)	BA4633	hisS-2	Histidyl-tRNA synthetase 2 (EC 6.1.1.21) (Histidine--tRNA ligase 2) (HisRS 2)	[TP0641-TP0641 (0.67365265)]
COG0124	COG0124	BA3376	hisS-1	Histidyl-tRNA synthetase 1 (EC 6.1.1.21) (Histidine--tRNA ligase 1) (HisRS 1)	BA3376	hisS-1	Histidyl-tRNA synthetase 1 (EC 6.1.1.21) (Histidine--tRNA ligase 1) (HisRS 1)	[TP0641-TP0641 (0.67365265)]
COG0526	COG5401	BA1494	resA	Thiol-disulfide oxidoreductase resA	BA4716	BA4716	Germination protein gerM	[TP0100-TP0832 (0.57057476)]
COG0526	COG5401	BA4758	BA4758	Thioredoxin {UniProtKB/TrEMBL:Q81L73}	BA4716	BA4716	Germination protein gerM	[TP0100-TP0832 (0.57057476)]
COG0526	COG5401	BA0757	BA0757	Thioredoxin, putative {UniProtKB/TrEMBL:Q81UV0}	BA4716	BA4716	Germination protein gerM	[TP0100-TP0832 (0.57057476)]
COG0526	COG5401	BA2311	BA2311	Thioredoxin family protein	BA4716	BA4716	Germination protein gerM	[TP0100-TP0832 (0.57057476)]
COG0526	COG5401	BA3674	BA3674	AhpC/TSA family protein	BA4716	BA4716	Germination protein gerM	[TP0100-TP0832 (0.57057476)]
COG0526	COG5401	BA1779	BA1779	Thioredoxin family protein	BA4716	BA4716	Germination protein gerM	[TP0100-TP0832 (0.57057476)]
COG0526	COG5401	BA5225	BA5225	Thioredoxin, putative {UniProtKB/TrEMBL:Q81XL1}	BA4716	BA4716	Germination protein gerM	[TP0100-TP0832 (0.57057476)]
COG0526	COG5401	BA0387	BA0387	Hypothetical protein {UniProtKB/TrEMBL:Q81Z85}	BA4716	BA4716	Germination protein gerM	[TP0100-TP0832 (0.57057476)]
COG0526	COG5401	BA4945	BA4945	Thioredoxin family protein	BA4716	BA4716	Germination protein gerM	[TP0100-TP0832 (0.57057476)]
COG0290	COG1837	BA4819	infC	Translation initiation factor IF-3	BA3981	BA3981	KH domain protein {UniProtKB/TrEMBL:Q81WJ4}	[TP0850-TP0906 (0.70629925)]
COG0420	COG1256	BA1008	BA1008	DNA repair exonuclease family protein	BA1669	BA1669	Flagellar hook-associated protein, putative	[TP0626-TP0660 (0.6120698)]
COG0420	COG1256	BA2359	BA2359	Exonuclease SbcD, putative	BA1669	BA1669	Flagellar hook-associated protein, putative	[TP0626-TP0660 (0.6120698)]
COG0442	COG1344	BA0396	BA0396	Prolyl-tRNA synthetase {UniProtKB/TrEMBL:Q81Z76}	BA1706	BA1706	Flagellin {UniProtKB/TrEMBL:Q81SF2}	[TP0160-TP0792 (0.6929264), TP0160-TP0659 (0.5927278)]
COG0442	COG1344	BA3957	BA3957	Prolyl-tRNA synthetase {UniProtKB/TrEMBL:Q81WL6}	BA1706	BA1706	Flagellin {UniProtKB/TrEMBL:Q81SF2}	[TP0160-TP0792 (0.6929264), TP0160-TP0659 (0.5927278)]
COG0211	COG1536	BA4674	rpmA	50S ribosomal protein L27	BA1679	BA1679	Flagellar motor switch protein FliG	[TP0743-TP0400 (0.6311798)]
COG0486	COG0803	BA5734	trmE	tRNA modification GTPase trmE	BA2035	BA2035	Adhesion lipoprotein {UniProtKB/TrEMBL:Q81RK9}	[TP0550-TP0163 (0.74372905)]
COG0486	COG0803	BA5734	trmE	tRNA modification GTPase trmE	BA3189	BA3189	Adhesion lipoprotein {UniProtKB/TrEMBL:Q81NK3}	[TP0550-TP0163 (0.74372905)]
COG1536	COG1595	BA1679	BA1679	Flagellar motor switch protein FliG	BA3803	BA3803	Prophage LambdaBa01, positive control factor Xpf,	[TP0400-TP0092 (0.64304686)]
COG1536	COG1595	BA1679	BA1679	Flagellar motor switch protein FliG	BA2454	BA2454	RNA polymerase sigma-70 factor, ECF subfamily	[TP0400-TP0092 (0.64304686)]
COG1536	COG1595	BA1679	BA1679	Flagellar motor switch protein FliG	BA2970	BA2970	RNA polymerase sigma-70 factor, ECF subfamily	[TP0400-TP0092 (0.64304686)]
COG1536	COG1595	BA1679	BA1679	Flagellar motor switch protein FliG	BA0093	BA0093	RNA polymerase sigma-30 factor	[TP0400-TP0092 (0.64304686)]
COG1536	COG1595	BA1679	BA1679	Flagellar motor switch protein FliG	BA1789	BA1789	RNA polymerase sigma-70 factor, ECF subfamily	[TP0400-TP0092 (0.64304686)]
COG1536	COG1595	BA1679	BA1679	Flagellar motor switch protein FliG	BA1032	BA1032	RNA polymerase sigma-70 factor, ECF subfamily	[TP0400-TP0092 (0.64304686)]
COG1536	COG1595	BA1679	BA1679	Flagellar motor switch protein FliG	BA0646	BA0646	RNA polymerase sigma-70 factor, ECF subfamily	[TP0400-TP0092 (0.64304686)]
COG1536	COG1595	BA1679	BA1679	Flagellar motor switch protein FliG	BA2502	BA2502	RNA polymerase sigma-70 factor, ECF subfamily	[TP0400-TP0092 (0.64304686)]
COG1536	COG1595	BA1679	BA1679	Flagellar motor switch protein FliG	BA3324	BA3324	RNA polymerase sigma-70 factor, ECF subfamily	[TP0400-TP0092 (0.64304686)]
COG1536	COG1595	BA1679	BA1679	Flagellar motor switch protein FliG	BA2114	BA2114	RNA polymerase sigma-70 factor, ECF subfamily	[TP0400-TP0092 (0.64304686)]
COG1536	COG1595	BA1679	BA1679	Flagellar motor switch protein FliG	BA1753	BA1753	RNA polymerase sigma-70 factor, ECF subfamily	[TP0400-TP0092 (0.64304686)]
COG1536	COG1595	BA1679	BA1679	Flagellar motor switch protein FliG	BA5610	BA5610	RNA polymerase sigma-70 factor, ECF subfamily	[TP0400-TP0092 (0.64304686)]
COG1536	COG1595	BA1679	BA1679	Flagellar motor switch protein FliG	BA4913	BA4913	RNA polymerase sigma-70 factor, ECF subfamily	[TP0400-TP0092 (0.64304686)]
COG1536	COG1595	BA1679	BA1679	Flagellar motor switch protein FliG	BA2789	BA2789	RNA polymerase sigma-70 factor, ECF subfamily	[TP0400-TP0092 (0.64304686)]
COG1536	COG1595	BA1679	BA1679	Flagellar motor switch protein FliG	BA3649	BA3649	RNA polymerase sigma-70 factor, ECF subfamily	[TP0400-TP0092 (0.64304686)]
COG1536	COG1595	BA1679	BA1679	Flagellar motor switch protein FliG	BA1113	BA1113	RNA polymerase sigma-70 factor, ECF subfamily	[TP0400-TP0092 (0.64304686)]
COG1536	COG1595	BA1679	BA1679	Flagellar motor switch protein FliG	BA0169	BA0169	RNA polymerase sigma-70 factor, ECF subfamily	[TP0400-TP0092 (0.64304686)]
COG0687	COG1057	BA1300	BA1300	Spermidine/putrescine ABC transporter,	BA4558	BA4558	Nicotinate (Nicotinamide) nucleotide	[TP0655-TP0741 (0.7061969)]
COG1558	COG4786	BA1675	BA1675	Flagellar basal-body rod protein FlgC	BA1719	BA1719	Flagellar basal-body rod protein, putative	[TP0397-TP0961 (0.74447966)]
COG0012	COG0608	BA5724	BA5724	GTP-binding protein YchF	BA4639	BA4639	Single-stranded-DNA-specific exonuclease RecJ	[TP0124-TP0704 (0.626838)]
COG1516	COG2868	BA1672	BA1672	Flagellar protein FliS, putative	BA4675	BA4675	Hypothetical protein {UniProtKB/TrEMBL:Q81LE7}	[TP0943-TP0744 (0.6225916)]
COG0739	COG0773	BA4679	BA4679	Stage IV sporulation protein FA	BA4938	murC	UDP-N-acetylmuramate--L-alanine ligase (EC 6.3.2.8) (UDP-N- acetylmuramoyl-L-alanine synthetase)	[TP0782-TP0341 (0.8145237)]
COG0739	COG0773	BA5206	BA5206	Peptidase, M23/M37 family	BA4938	murC	UDP-N-acetylmuramate--L-alanine ligase (EC 6.3.2.8) (UDP-N- acetylmuramoyl-L-alanine synthetase)	[TP0782-TP0341 (0.8145237)]
COG0739	COG0773	BA5524	BA5524	Stage II sporulation protein	BA4938	murC	UDP-N-acetylmuramate--L-alanine ligase (EC 6.3.2.8) (UDP-N- acetylmuramoyl-L-alanine synthetase)	[TP0782-TP0341 (0.8145237)]
COG0739	COG0773	BA1500	BA1500	Peptidase, M23/M37 family	BA4938	murC	UDP-N-acetylmuramate--L-alanine ligase (EC 6.3.2.8) (UDP-N- acetylmuramoyl-L-alanine synthetase)	[TP0782-TP0341 (0.8145237)]
COG0739	COG0773	BA1879	BA1879	Peptidase, M23/M37 family	BA4938	murC	UDP-N-acetylmuramate--L-alanine ligase (EC 6.3.2.8) (UDP-N- acetylmuramoyl-L-alanine synthetase)	[TP0782-TP0341 (0.8145237)]
COG0050	COG0457	BA0108	tuf	Elongation factor Tu (EF-Tu)	BA1017	BA1017	TPR domain protein {UniProtKB/TrEMBL:Q81U67}	[TP0187-TP0067 (0.7854602)]
COG0050	COG0457	BA0108	tuf	Elongation factor Tu (EF-Tu)	BA3417	BA3417	TPR domain protein {UniProtKB/TrEMBL:Q81N02}	[TP0187-TP0067 (0.7854602)]
COG0050	COG0457	BA0108	tuf	Elongation factor Tu (EF-Tu)	BA1163	BA1163	DNA-binding protein {UniProtKB/TrEMBL:Q81TU5}	[TP0187-TP0067 (0.7854602)]
COG0050	COG0457	BA0108	tuf	Elongation factor Tu (EF-Tu)	BA3284	BA3284	TPR domain protein {UniProtKB/TrEMBL:Q81NC6}	[TP0187-TP0067 (0.7854602)]
COG0050	COG0457	BA0108	tuf	Elongation factor Tu (EF-Tu)	BA0597	BA0597	Transcriptional regulator/TPR domain protein	[TP0187-TP0067 (0.7854602)]
COG0050	COG0457	BA0108	tuf	Elongation factor Tu (EF-Tu)	BA1541	BA1541	TPR domain protein {UniProtKB/TrEMBL:Q81SV4}	[TP0187-TP0067 (0.7854602)]
COG0050	COG0457	BA0108	tuf	Elongation factor Tu (EF-Tu)	BA4624	BA4624	TPR domain protein {UniProtKB/TrEMBL:Q81LJ3}	[TP0187-TP0067 (0.7854602)]
COG0050	COG0457	BA0108	tuf	Elongation factor Tu (EF-Tu)	BA3760	BA3760	Prophage LambdaBa01, TPR domain protein, putative	[TP0187-TP0067 (0.7854602)]
COG0050	COG0457	BA0108	tuf	Elongation factor Tu (EF-Tu)	BA2522	BA2522	Hypothetical protein {UniProtKB/TrEMBL:Q81QB0}	[TP0187-TP0067 (0.7854602)]
COG0050	COG0457	BA0108	tuf	Elongation factor Tu (EF-Tu)	BA2928	BA2928	TPR domain protein {UniProtKB/TrEMBL:Q81P88}	[TP0187-TP0067 (0.7854602)]
COG0050	COG0457	BA0108	tuf	Elongation factor Tu (EF-Tu)	BA5388	BA5388	TPR domain protein {UniProtKB/TrEMBL:Q81X55}	[TP0187-TP0067 (0.7854602)]
COG0220	COG1316	BA4950	trmB	tRNA (guanine-N(7)-)-methyltransferase (EC 2.1.1.33) (tRNA(m7G46)- methyltransferase)	BA0605	BA0605	Transcription antiterminator, LytR family	[TP0464-TP0739 (0.7885255)]
COG0220	COG1316	BA4950	trmB	tRNA (guanine-N(7)-)-methyltransferase (EC 2.1.1.33) (tRNA(m7G46)- methyltransferase)	BA5506	lytR	Membrane-bound protein lytR	[TP0464-TP0739 (0.7885255)]
COG0220	COG1316	BA4950	trmB	tRNA (guanine-N(7)-)-methyltransferase (EC 2.1.1.33) (tRNA(m7G46)- methyltransferase)	BA0783	BA0783	Transcription antiterminator, LytR family	[TP0464-TP0739 (0.7885255)]
COG0220	COG1316	BA4950	trmB	tRNA (guanine-N(7)-)-methyltransferase (EC 2.1.1.33) (tRNA(m7G46)- methyltransferase)	BA3647	BA3647	Transcription antiterminator, LytR family	[TP0464-TP0739 (0.7885255)]
COG0220	COG1316	BA4950	trmB	tRNA (guanine-N(7)-)-methyltransferase (EC 2.1.1.33) (tRNA(m7G46)- methyltransferase)	BA1973	BA1973	Transcription antiterminator, LytR family	[TP0464-TP0739 (0.7885255)]
COG0220	COG1316	BA4950	trmB	tRNA (guanine-N(7)-)-methyltransferase (EC 2.1.1.33) (tRNA(m7G46)- methyltransferase)	BA5432	BA5432	Transcription antiterminator, LytR family	[TP0464-TP0739 (0.7885255)]
COG0301	COG0457	BA4899	thiI	Probable thiamine biosynthesis protein thiI	BA4624	BA4624	TPR domain protein {UniProtKB/TrEMBL:Q81LJ3}	[TP0559-TP0095 (0.76004404), TP0559-TP0067 (0.65738976)]
COG0301	COG0457	BA4899	thiI	Probable thiamine biosynthesis protein thiI	BA5388	BA5388	TPR domain protein {UniProtKB/TrEMBL:Q81X55}	[TP0559-TP0095 (0.76004404), TP0559-TP0067 (0.65738976)]
COG0301	COG0457	BA4899	thiI	Probable thiamine biosynthesis protein thiI	BA1017	BA1017	TPR domain protein {UniProtKB/TrEMBL:Q81U67}	[TP0559-TP0095 (0.76004404), TP0559-TP0067 (0.65738976)]
COG0301	COG0457	BA4899	thiI	Probable thiamine biosynthesis protein thiI	BA3760	BA3760	Prophage LambdaBa01, TPR domain protein, putative	[TP0559-TP0095 (0.76004404), TP0559-TP0067 (0.65738976)]
COG0301	COG0457	BA4899	thiI	Probable thiamine biosynthesis protein thiI	BA3284	BA3284	TPR domain protein {UniProtKB/TrEMBL:Q81NC6}	[TP0559-TP0095 (0.76004404), TP0559-TP0067 (0.65738976)]
COG0301	COG0457	BA4899	thiI	Probable thiamine biosynthesis protein thiI	BA1541	BA1541	TPR domain protein {UniProtKB/TrEMBL:Q81SV4}	[TP0559-TP0095 (0.76004404), TP0559-TP0067 (0.65738976)]
COG0301	COG0457	BA4899	thiI	Probable thiamine biosynthesis protein thiI	BA1163	BA1163	DNA-binding protein {UniProtKB/TrEMBL:Q81TU5}	[TP0559-TP0095 (0.76004404), TP0559-TP0067 (0.65738976)]
COG0301	COG0457	BA4899	thiI	Probable thiamine biosynthesis protein thiI	BA3417	BA3417	TPR domain protein {UniProtKB/TrEMBL:Q81N02}	[TP0559-TP0095 (0.76004404), TP0559-TP0067 (0.65738976)]
COG0301	COG0457	BA4899	thiI	Probable thiamine biosynthesis protein thiI	BA2522	BA2522	Hypothetical protein {UniProtKB/TrEMBL:Q81QB0}	[TP0559-TP0095 (0.76004404), TP0559-TP0067 (0.65738976)]
COG0301	COG0457	BA4899	thiI	Probable thiamine biosynthesis protein thiI	BA0597	BA0597	Transcriptional regulator/TPR domain protein	[TP0559-TP0095 (0.76004404), TP0559-TP0067 (0.65738976)]
COG0301	COG0457	BA4899	thiI	Probable thiamine biosynthesis protein thiI	BA2928	BA2928	TPR domain protein {UniProtKB/TrEMBL:Q81P88}	[TP0559-TP0095 (0.76004404), TP0559-TP0067 (0.65738976)]
COG0621	COG2208	BA4535	BA4535	Hypothetical protein {UniProtKB/TrEMBL:Q81LS6}	BA0994	BA0994	Response regulator {UniProtKB/TrEMBL:Q81U90}	[TP0269-TP0218 (0.77940726)]
COG0621	COG2208	BA4535	BA4535	Hypothetical protein {UniProtKB/TrEMBL:Q81LS6}	BA0061	BA0061	Stage II sporulation protein E	[TP0269-TP0218 (0.77940726)]
COG0621	COG2208	BA3908	BA3908	Hypothetical protein {UniProtKB/TrEMBL:Q81WR0}	BA0994	BA0994	Response regulator {UniProtKB/TrEMBL:Q81U90}	[TP0269-TP0218 (0.77940726)]
COG0621	COG2208	BA3908	BA3908	Hypothetical protein {UniProtKB/TrEMBL:Q81WR0}	BA0061	BA0061	Stage II sporulation protein E	[TP0269-TP0218 (0.77940726)]
COG0210	COG0305	BA1239	BA1239	ATP-dependent DNA helicase, UvrD/REP family	BA0934	BA0934	Replicative DNA helicase, putative	[TP0102-TP0058 (0.8842861)]
COG0210	COG0305	BA0305	BA0305	ATP-dependent DNA helicase PcrA	BA5717	BA5717	Replicative DNA helicase	[TP0102-TP0058 (0.8842861)]
COG0210	COG0305	BA1239	BA1239	ATP-dependent DNA helicase, UvrD/REP family	BA5717	BA5717	Replicative DNA helicase	[TP0102-TP0058 (0.8842861)]
COG0210	COG0305	BA0305	BA0305	ATP-dependent DNA helicase PcrA	BA0934	BA0934	Replicative DNA helicase, putative	[TP0102-TP0058 (0.8842861)]
COG0621	COG0739	BA4535	BA4535	Hypothetical protein {UniProtKB/TrEMBL:Q81LS6}	BA1879	BA1879	Peptidase, M23/M37 family	[TP0269-TP0702 (0.8475093)]
COG0621	COG0739	BA4535	BA4535	Hypothetical protein {UniProtKB/TrEMBL:Q81LS6}	BA5206	BA5206	Peptidase, M23/M37 family	[TP0269-TP0702 (0.8475093)]
COG0621	COG0739	BA3908	BA3908	Hypothetical protein {UniProtKB/TrEMBL:Q81WR0}	BA4679	BA4679	Stage IV sporulation protein FA	[TP0269-TP0702 (0.8475093)]
COG0621	COG0739	BA4535	BA4535	Hypothetical protein {UniProtKB/TrEMBL:Q81LS6}	BA1500	BA1500	Peptidase, M23/M37 family	[TP0269-TP0702 (0.8475093)]
COG0621	COG0739	BA3908	BA3908	Hypothetical protein {UniProtKB/TrEMBL:Q81WR0}	BA1500	BA1500	Peptidase, M23/M37 family	[TP0269-TP0702 (0.8475093)]
COG0621	COG0739	BA3908	BA3908	Hypothetical protein {UniProtKB/TrEMBL:Q81WR0}	BA1879	BA1879	Peptidase, M23/M37 family	[TP0269-TP0702 (0.8475093)]
COG0621	COG0739	BA3908	BA3908	Hypothetical protein {UniProtKB/TrEMBL:Q81WR0}	BA5206	BA5206	Peptidase, M23/M37 family	[TP0269-TP0702 (0.8475093)]
COG0621	COG0739	BA4535	BA4535	Hypothetical protein {UniProtKB/TrEMBL:Q81LS6}	BA4679	BA4679	Stage IV sporulation protein FA	[TP0269-TP0702 (0.8475093)]
COG0621	COG0739	BA4535	BA4535	Hypothetical protein {UniProtKB/TrEMBL:Q81LS6}	BA5524	BA5524	Stage II sporulation protein	[TP0269-TP0702 (0.8475093)]
COG0621	COG0739	BA3908	BA3908	Hypothetical protein {UniProtKB/TrEMBL:Q81WR0}	BA5524	BA5524	Stage II sporulation protein	[TP0269-TP0702 (0.8475093)]
COG1256	COG1516	BA1669	BA1669	Flagellar hook-associated protein, putative	BA1672	BA1672	Flagellar protein FliS, putative	[TP0660-TP0943 (0.90609026)]
COG0552	COG1774	BA3985	BA3985	Signal recognition particle-docking protein FtsY	BA0029	BA0029	Hypothetical protein {UniProtKB/TrEMBL:Q81W09}	[TP0578-TP0046 (0.5421936)]
COG0257	COG1057	BA0134	BA0134	50S ribosomal protein L36	BA4558	BA4558	Nicotinate (Nicotinamide) nucleotide	[TP0209-TP0741 (0.64932555)]
COG0840	COG1070	BA0575	BA0575	Methyl-accepting chemotaxis protein	BA3428	BA3428	Gluconate kinase {UniProtKB/TrEMBL:Q81MZ1}	[TP0640-TP0295 (0.8429581)]
COG0840	COG1070	BA0370	BA0370	Methyl-accepting chemotaxis protein	BA3428	BA3428	Gluconate kinase {UniProtKB/TrEMBL:Q81MZ1}	[TP0640-TP0295 (0.8429581)]
COG0840	COG1070	BA0379	BA0379	Methyl-accepting chemotaxis protein	BA3428	BA3428	Gluconate kinase {UniProtKB/TrEMBL:Q81MZ1}	[TP0640-TP0295 (0.8429581)]
COG0840	COG1070	BA2009	BA2009	Methyl-accepting chemotaxis protein	BA3428	BA3428	Gluconate kinase {UniProtKB/TrEMBL:Q81MZ1}	[TP0640-TP0295 (0.8429581)]
COG0840	COG1070	BA0558	BA0558	Methyl-accepting chemotaxis protein	BA3428	BA3428	Gluconate kinase {UniProtKB/TrEMBL:Q81MZ1}	[TP0640-TP0295 (0.8429581)]
COG0840	COG1070	BA3291	BA3291	Methyl-accepting chemotaxis protein	BA3428	BA3428	Gluconate kinase {UniProtKB/TrEMBL:Q81MZ1}	[TP0640-TP0295 (0.8429581)]
COG0840	COG1070	BA0369	BA0369	Methyl-accepting chemotaxis protein	BA3428	BA3428	Gluconate kinase {UniProtKB/TrEMBL:Q81MZ1}	[TP0640-TP0295 (0.8429581)]
COG0840	COG1070	BA1125	BA1125	Methyl-accepting chemotaxis protein	BA3428	BA3428	Gluconate kinase {UniProtKB/TrEMBL:Q81MZ1}	[TP0640-TP0295 (0.8429581)]
COG0840	COG1070	BA5673	BA5673	Methyl-accepting chemotaxis protein	BA3428	BA3428	Gluconate kinase {UniProtKB/TrEMBL:Q81MZ1}	[TP0640-TP0295 (0.8429581)]
COG0840	COG1070	BA5256	BA5256	Methyl-accepting chemotaxis protein	BA3428	BA3428	Gluconate kinase {UniProtKB/TrEMBL:Q81MZ1}	[TP0640-TP0295 (0.8429581)]
COG0840	COG1070	BA5280	BA5280	Methyl-accepting chemotaxis protein	BA3428	BA3428	Gluconate kinase {UniProtKB/TrEMBL:Q81MZ1}	[TP0640-TP0295 (0.8429581)]
COG0840	COG1070	BA0684	BA0684	Methyl-accepting chemotaxis protein	BA3428	BA3428	Gluconate kinase {UniProtKB/TrEMBL:Q81MZ1}	[TP0640-TP0295 (0.8429581)]
COG0840	COG1070	BA5317	BA5317	Methyl-accepting chemotaxis protein	BA3428	BA3428	Gluconate kinase {UniProtKB/TrEMBL:Q81MZ1}	[TP0640-TP0295 (0.8429581)]
