# Supplementary material for: The Binary Protein Interactome of Treponema pallidum – The Syphilis Spirochete
Source: PLoS One. 2008 May 28;3(5):e2292. doi: 10.1371/journal.pone.0002292 (PMC2386257; doi:10.1371/journal.pone.0002292)
Supplement: Data S1 — Predicted protein-protein interactions based on our Treponema pallidum data; zip archive containing 372 files with one file per species. (6.09 MB ZIP) [file pone.0002292.s006.zip › bacteria/Bacillus_anthracis_Sterne.tab]

260799 Bacillus anthracis Sterne
COG A	COG B	Locus Id A	Preferred Name(s) A	Annotation A	Locus Id B	Preferred Name(s) B	Annotation B	T. pallidum interaction
COG0186	COG1475	BAS0119	rpsQ	30S ribosomal protein S17	BAS5334	BAS5334	Stage 0 sporulation protein J, putative	[TP0198-TP0271 (0.71912634)]
COG0186	COG1475	BAS0119	rpsQ	30S ribosomal protein S17	BAS5332	BAS5332	Stage 0 sporulation protein J	[TP0198-TP0271 (0.71912634)]
COG0617	COG0860	BAS1446	cca	CCA-adding enzyme (EC 2.7.7.25) (EC 2.7.7.21) (tRNA nucleotidyltransferase) (tRNA adenylyl-/cytidylyl- transferase) (tRNA CCA-pyrophosphorylase) (tRNA-NT)	BAS2277	BAS2277	N-acetylmuramoyl-L-alanine amidase, family 3	[TP0270-TP0247 (0.76828843)]
COG0617	COG0860	BAS1446	cca	CCA-adding enzyme (EC 2.7.7.25) (EC 2.7.7.21) (tRNA nucleotidyltransferase) (tRNA adenylyl-/cytidylyl- transferase) (tRNA CCA-pyrophosphorylase) (tRNA-NT)	BAS0146	BA_0146	Germination-specific N-acetylmuramoyl-L-alanine	[TP0270-TP0247 (0.76828843)]
COG0201	COG0550	BAS0130	BA_0130	Preprotein translocase, SecY subunit	BAS3684	BA_3971	DNA topoisomerase I {UniProtKB/TrEMBL:Q81WK2}	[TP0208-TP0394 (0.8044664)]
COG0201	COG0550	BAS0130	BA_0130	Preprotein translocase, SecY subunit	BAS1767	BAS1767	DNA topoisomerase III {UniProtKB/TrEMBL:Q81RY0}	[TP0208-TP0394 (0.8044664)]
COG0201	COG0550	BAS0130	BA_0130	Preprotein translocase, SecY subunit	BAS0361	BA_0375	DNA topoisomerase III {UniProtKB/TrEMBL:Q81Z97}	[TP0208-TP0394 (0.8044664)]
COG0201	COG0550	BAS2547	BAS2547	Preprotein translocase, SecY subunit	BAS1767	BAS1767	DNA topoisomerase III {UniProtKB/TrEMBL:Q81RY0}	[TP0208-TP0394 (0.8044664)]
COG0201	COG0550	BAS2547	BAS2547	Preprotein translocase, SecY subunit	BAS0361	BA_0375	DNA topoisomerase III {UniProtKB/TrEMBL:Q81Z97}	[TP0208-TP0394 (0.8044664)]
COG0201	COG0550	BAS2547	BAS2547	Preprotein translocase, SecY subunit	BAS3684	BA_3971	DNA topoisomerase I {UniProtKB/TrEMBL:Q81WK2}	[TP0208-TP0394 (0.8044664)]
COG0693	COG1922	BAS0802	BAS0802	ThiJ/pfpI family protein	BAS5272	BA_5669	Glycosyl transferase, WecB/TagA/CpsF family	[TP0445-TP0275 (0.6010877)]
COG0693	COG1922	BAS1529	BAS1529	ThiJ/pfpI family protein	BAS2675	BAS2675	Glycosyl transferase, WecB/TagA/CpsF family	[TP0445-TP0275 (0.6010877)]
COG0693	COG1922	BAS2967	BAS2967	ThiJ/pfpI family protein	BAS5272	BA_5669	Glycosyl transferase, WecB/TagA/CpsF family	[TP0445-TP0275 (0.6010877)]
COG0693	COG1922	BAS4383	BA_4722	ThiJ/pfpI family protein	BAS2675	BAS2675	Glycosyl transferase, WecB/TagA/CpsF family	[TP0445-TP0275 (0.6010877)]
COG0693	COG1922	BAS4383	BA_4722	ThiJ/pfpI family protein	BAS5272	BA_5669	Glycosyl transferase, WecB/TagA/CpsF family	[TP0445-TP0275 (0.6010877)]
COG0693	COG1922	BAS2475	BA_2657	ThiJ/pfpI family protein	BAS5272	BA_5669	Glycosyl transferase, WecB/TagA/CpsF family	[TP0445-TP0275 (0.6010877)]
COG0693	COG1922	BAS1529	BAS1529	ThiJ/pfpI family protein	BAS5272	BA_5669	Glycosyl transferase, WecB/TagA/CpsF family	[TP0445-TP0275 (0.6010877)]
COG0693	COG1922	BAS3445	BAS3445	ThiJ/pfpI family protein	BAS2675	BAS2675	Glycosyl transferase, WecB/TagA/CpsF family	[TP0445-TP0275 (0.6010877)]
COG0693	COG1922	BAS2967	BAS2967	ThiJ/pfpI family protein	BAS2675	BAS2675	Glycosyl transferase, WecB/TagA/CpsF family	[TP0445-TP0275 (0.6010877)]
COG0693	COG1922	BAS2475	BA_2657	ThiJ/pfpI family protein	BAS2675	BAS2675	Glycosyl transferase, WecB/TagA/CpsF family	[TP0445-TP0275 (0.6010877)]
COG0693	COG1922	BAS3445	BAS3445	ThiJ/pfpI family protein	BAS5272	BA_5669	Glycosyl transferase, WecB/TagA/CpsF family	[TP0445-TP0275 (0.6010877)]
COG0693	COG1922	BAS4381	BA_4720	ThiJ/pfpI family protein	BAS5272	BA_5669	Glycosyl transferase, WecB/TagA/CpsF family	[TP0445-TP0275 (0.6010877)]
COG0693	COG1922	BAS4381	BA_4720	ThiJ/pfpI family protein	BAS2675	BAS2675	Glycosyl transferase, WecB/TagA/CpsF family	[TP0445-TP0275 (0.6010877)]
COG0693	COG1922	BAS0802	BAS0802	ThiJ/pfpI family protein	BAS2675	BAS2675	Glycosyl transferase, WecB/TagA/CpsF family	[TP0445-TP0275 (0.6010877)]
COG0768	COG2812	BAS2326	BAS2326	Penicillin-binding protein, N-terminal	BAS0021	BA_0019	DNA polymerase III, gamma and tau subunits	[TP0500-TP1005 (0.655462)]
COG0768	COG2812	BAS4274	BA_4606	Penicillin-binding protein	BAS0021	BA_0019	DNA polymerase III, gamma and tau subunits	[TP0500-TP1005 (0.655462)]
COG0768	COG2812	BAS4175	BA_4497	Penicillin-binding protein	BAS0021	BA_0019	DNA polymerase III, gamma and tau subunits	[TP0500-TP1005 (0.655462)]
COG0768	COG2812	BAS2467	BA_2648	Penicillin-binding protein	BAS0021	BA_0019	DNA polymerase III, gamma and tau subunits	[TP0500-TP1005 (0.655462)]
COG0768	COG2812	BAS3767	BA_4055	Penicillin-binding protein	BAS0021	BA_0019	DNA polymerase III, gamma and tau subunits	[TP0500-TP1005 (0.655462)]
COG0768	COG2812	BAS2872	BAS2872	Penicillin binding protein transpeptidase domain	BAS0021	BA_0019	DNA polymerase III, gamma and tau subunits	[TP0500-TP1005 (0.655462)]
COG0768	COG2812	BAS2084	BAS2084	Penicillin-binding protein 3	BAS0021	BA_0019	DNA polymerase III, gamma and tau subunits	[TP0500-TP1005 (0.655462)]
COG0768	COG2812	BAS3766	BA_4054	Sporulation specific penicillin-binding protein	BAS0021	BA_0019	DNA polymerase III, gamma and tau subunits	[TP0500-TP1005 (0.655462)]
COG0768	COG2812	BAS2325	BAS2325	Penicillin-binding protein	BAS0021	BA_0019	DNA polymerase III, gamma and tau subunits	[TP0500-TP1005 (0.655462)]
COG0768	COG2812	BAS2327	BAS2327	Penicillin-binding protein, C-terminal	BAS0021	BA_0019	DNA polymerase III, gamma and tau subunits	[TP0500-TP1005 (0.655462)]
COG0768	COG2812	BAS2457	BAS2457	Penicillin-binding protein	BAS0021	BA_0019	DNA polymerase III, gamma and tau subunits	[TP0500-TP1005 (0.655462)]
COG0051	COG0693	BAS0109	rpsJ	30S ribosomal protein S10	BAS1529	BAS1529	ThiJ/pfpI family protein	[TP0188-TP0445 (0.6307204)]
COG0051	COG0693	BAS0109	rpsJ	30S ribosomal protein S10	BAS2967	BAS2967	ThiJ/pfpI family protein	[TP0188-TP0445 (0.6307204)]
COG0051	COG0693	BAS0109	rpsJ	30S ribosomal protein S10	BAS4381	BA_4720	ThiJ/pfpI family protein	[TP0188-TP0445 (0.6307204)]
COG0051	COG0693	BAS0109	rpsJ	30S ribosomal protein S10	BAS0802	BAS0802	ThiJ/pfpI family protein	[TP0188-TP0445 (0.6307204)]
COG0051	COG0693	BAS0109	rpsJ	30S ribosomal protein S10	BAS2475	BA_2657	ThiJ/pfpI family protein	[TP0188-TP0445 (0.6307204)]
COG0051	COG0693	BAS0109	rpsJ	30S ribosomal protein S10	BAS3445	BAS3445	ThiJ/pfpI family protein	[TP0188-TP0445 (0.6307204)]
COG0051	COG0693	BAS0109	rpsJ	30S ribosomal protein S10	BAS4383	BA_4722	ThiJ/pfpI family protein	[TP0188-TP0445 (0.6307204)]
COG0180	COG0564	BAS1099	trpS	Tryptophanyl-tRNA synthetase (EC 6.1.1.2) (Tryptophan--tRNA ligase) (TrpRS)	BAS1206	BAS1206	Pseudouridine synthase {UniProtKB/TrEMBL:Q6I1Q4}	[TP0632-TP0339 (0.7885255)]
COG0180	COG0564	BAS3159	BAS3159	Tryptophanyl-tRNA synthetase, putative	BAS1121	BAS1121	Pseudouridine synthetase	[TP0632-TP0339 (0.7885255)]
COG0180	COG0564	BAS1099	trpS	Tryptophanyl-tRNA synthetase (EC 6.1.1.2) (Tryptophan--tRNA ligase) (TrpRS)	BAS1121	BAS1121	Pseudouridine synthetase	[TP0632-TP0339 (0.7885255)]
COG0180	COG0564	BAS3159	BAS3159	Tryptophanyl-tRNA synthetase, putative	BAS1206	BAS1206	Pseudouridine synthase {UniProtKB/TrEMBL:Q6I1Q4}	[TP0632-TP0339 (0.7885255)]
COG0180	COG0564	BAS1099	trpS	Tryptophanyl-tRNA synthetase (EC 6.1.1.2) (Tryptophan--tRNA ligase) (TrpRS)	BAS3743	BAS3743	Pseudouridine synthase {UniProtKB/TrEMBL:Q6HUJ4}	[TP0632-TP0339 (0.7885255)]
COG0180	COG0564	BAS3159	BAS3159	Tryptophanyl-tRNA synthetase, putative	BAS3743	BAS3743	Pseudouridine synthase {UniProtKB/TrEMBL:Q6HUJ4}	[TP0632-TP0339 (0.7885255)]
COG0090	COG0223	BAS0113	rplB	50S ribosomal protein L2	BAS3717	fmt	Methionyl-tRNA formyltransferase (EC 2.1.2.9)	[TP0192-TP0756 (0.8610547)]
COG0632	COG2255	BAS4316	ruvA	Holliday junction DNA ATP-dependent helicase ruvA (EC 3.6.1.-)	BAS4315	ruvB	Holliday junction ATP-dependent DNA helicase ruvB (EC 3.6.1.-)	[TP0543-TP0162 (0.9659884)]
COG0125	COG0586	BAS0029	tmk	Thymidylate kinase {UniProtKB/Swiss-Prot:Q81W11}	BAS0403	BA_0415	DedA family protein {UniProtKB/TrEMBL:Q81Z58}	[TP0354-TP0779 (0.67954355)]
COG0125	COG0586	BAS0029	tmk	Thymidylate kinase {UniProtKB/Swiss-Prot:Q81W11}	BAS4897	BA_5272	DedA protein {UniProtKB/TrEMBL:Q81XG5}	[TP0354-TP0779 (0.67954355)]
COG0125	COG0586	BAS0029	tmk	Thymidylate kinase {UniProtKB/Swiss-Prot:Q81W11}	BAS2652	BA_2842	DedA family protein {UniProtKB/TrEMBL:Q81PG4}	[TP0354-TP0779 (0.67954355)]
COG0125	COG0586	BAS0029	tmk	Thymidylate kinase {UniProtKB/Swiss-Prot:Q81W11}	BAS1901	BA_2048	DedA family protein {UniProtKB/TrEMBL:Q81RJ6}	[TP0354-TP0779 (0.67954355)]
COG0125	COG0586	BAS0029	tmk	Thymidylate kinase {UniProtKB/Swiss-Prot:Q81W11}	BAS0773	BA_0810	DedA family protein {UniProtKB/TrEMBL:Q81UQ3}	[TP0354-TP0779 (0.67954355)]
COG0125	COG0586	BAS0029	tmk	Thymidylate kinase {UniProtKB/Swiss-Prot:Q81W11}	BAS4720	BA_5082	DedA family protein {UniProtKB/TrEMBL:Q81KB9}	[TP0354-TP0779 (0.67954355)]
COG0257	COG0577	BAS0134	BAS0134	50S ribosomal protein L36	BAS1856	BAS1856	ABC transporter, permease	[TP0209-TP0962 (0.5903608)]
COG0257	COG0577	BAS0134	BAS0134	50S ribosomal protein L36	BAS4642	BA_4996	ABC transporter, permease protein, putative	[TP0209-TP0962 (0.5903608)]
COG0257	COG0577	BAS0134	BAS0134	50S ribosomal protein L36	BAS4333	BAS4333	ABC transporter, permease protein	[TP0209-TP0962 (0.5903608)]
COG0257	COG0577	BAS0134	BAS0134	50S ribosomal protein L36	BAS4730	BAS4730	Permease, putative {UniProtKB/TrEMBL:Q81KB2}	[TP0209-TP0962 (0.5903608)]
COG0257	COG0577	BAS0134	BAS0134	50S ribosomal protein L36	BAS2429	BAS2429	Hypothetical protein {UniProtKB/TrEMBL:Q6HY99}	[TP0209-TP0962 (0.5903608)]
COG0257	COG0577	BAS0134	BAS0134	50S ribosomal protein L36	BAS4732	BAS4732	ABC transporter permease protein, N-terminus	[TP0209-TP0962 (0.5903608)]
COG0257	COG0577	BAS0134	BAS0134	50S ribosomal protein L36	BAS2225	BAS2225	ABC transporter, permease protein, putative	[TP0209-TP0962 (0.5903608)]
COG0257	COG0577	BAS0134	BAS0134	50S ribosomal protein L36	BAS4729	BAS4729	ABC transporter permease, C-terminus	[TP0209-TP0962 (0.5903608)]
COG0257	COG0577	BAS0134	BAS0134	50S ribosomal protein L36	BAS1857	BAS1857	ABC transporter, permease	[TP0209-TP0962 (0.5903608)]
COG0257	COG0577	BAS0134	BAS0134	50S ribosomal protein L36	BAS2428	BAS2428	Predicted permease {UniProtKB/TrEMBL:Q6HYA0}	[TP0209-TP0962 (0.5903608)]
COG0257	COG0577	BAS0134	BAS0134	50S ribosomal protein L36	BAS3023	BA_3256	ABC transporter, permease protein, putative	[TP0209-TP0962 (0.5903608)]
COG0257	COG0577	BAS0134	BAS0134	50S ribosomal protein L36	BAS0758	BA_0797	ABC transporter, permease protein, putative	[TP0209-TP0962 (0.5903608)]
COG0257	COG0577	BAS0134	BAS0134	50S ribosomal protein L36	BAS4722	BA_5084	ABC transporter, permease protein	[TP0209-TP0962 (0.5903608)]
COG0257	COG0577	BAS0134	BAS0134	50S ribosomal protein L36	BAS5104	BAS5104	ABC transporter, permease protein	[TP0209-TP0962 (0.5903608)]
COG0257	COG0577	BAS0134	BAS0134	50S ribosomal protein L36	BAS4733	BAS4733	ABC transporter permease protein, C-terminus	[TP0209-TP0962 (0.5903608)]
COG0257	COG0577	BAS0134	BAS0134	50S ribosomal protein L36	BAS4332	BAS4332	ABC transporter, permease protein	[TP0209-TP0962 (0.5903608)]
COG0457	COG1653	BAS3484	BAS3484	Prophage LambdaBa01, TPR domain protein, putative	BAS0538	BAS0538	Glycerol-3-phosphate ABC transporter,	[TP0067-TP0074 (0.6656524)]
COG0457	COG1653	BAS4290	BA_4624	TPR domain protein {UniProtKB/TrEMBL:Q81LJ3}	BAS0538	BAS0538	Glycerol-3-phosphate ABC transporter,	[TP0067-TP0074 (0.6656524)]
COG0457	COG1653	BAS3308	BAS3308	Hypothetical protein {UniProtKB/TrEMBL:Q6HVS3}	BAS0538	BAS0538	Glycerol-3-phosphate ABC transporter,	[TP0067-TP0074 (0.6656524)]
COG0457	COG1653	BAS5008	BAS5008	TPR domain protein {UniProtKB/TrEMBL:Q81X55}	BAS0538	BAS0538	Glycerol-3-phosphate ABC transporter,	[TP0067-TP0074 (0.6656524)]
COG0457	COG1653	BAS2346	BAS2346	Hypothetical protein {UniProtKB/TrEMBL:Q6HYI1}	BAS0538	BAS0538	Glycerol-3-phosphate ABC transporter,	[TP0067-TP0074 (0.6656524)]
COG0457	COG1653	BAS1429	BAS1429	TPR domain protein {UniProtKB/TrEMBL:Q81SV4}	BAS0538	BAS0538	Glycerol-3-phosphate ABC transporter,	[TP0067-TP0074 (0.6656524)]
COG0457	COG1653	BAS0566	BA_0597	Transcriptional regulator/TPR domain protein	BAS0538	BAS0538	Glycerol-3-phosphate ABC transporter,	[TP0067-TP0074 (0.6656524)]
COG0457	COG1653	BAS0952	BA_1017	TPR domain protein {UniProtKB/TrEMBL:Q81U67}	BAS0538	BAS0538	Glycerol-3-phosphate ABC transporter,	[TP0067-TP0074 (0.6656524)]
COG0457	COG1653	BAS2720	BAS2720	TPR domain protein {UniProtKB/TrEMBL:Q6HXG0}	BAS0538	BAS0538	Glycerol-3-phosphate ABC transporter,	[TP0067-TP0074 (0.6656524)]
COG0457	COG1653	BAS1080	BAS1080	DNA-binding protein {UniProtKB/TrEMBL:Q81TU5}	BAS0538	BAS0538	Glycerol-3-phosphate ABC transporter,	[TP0067-TP0074 (0.6656524)]
COG0457	COG1653	BAS3050	BAS3050	TPR domain protein {UniProtKB/TrEMBL:Q81NC6}	BAS0538	BAS0538	Glycerol-3-phosphate ABC transporter,	[TP0067-TP0074 (0.6656524)]
COG0457	COG1653	BAS3167	BAS3167	TPR domain protein {UniProtKB/TrEMBL:Q6HW64}	BAS0538	BAS0538	Glycerol-3-phosphate ABC transporter,	[TP0067-TP0074 (0.6656524)]
COG1291	COG1684	BAS4409	BA_4748	Chemotaxis protein MotA	BAS1591	BAS1591	Flagellar biosynthetic protein FliR	[TP0725-TP0716 (0.9601814)]
COG1291	COG1684	BAS1539	BAS1539	Chemotaxis protein MotA, putative	BAS1591	BAS1591	Flagellar biosynthetic protein FliR	[TP0725-TP0716 (0.9601814)]
COG0222	COG0802	BAS0100	rplL	50S ribosomal protein L7/L12	BAS0244	BAS0244	Hypothetical protein {UniProtKB/TrEMBL:Q81VF0}	[TP0240-TP0875 (0.8481433)]
COG0495	COG1214	BAS4637	leuS	Leucyl-tRNA synthetase (EC 6.1.1.4) (Leucine--tRNA ligase) (LeuRS)	BAS0245	BA_0259	Hypothetical protein {UniProtKB/TrEMBL:Q81VE9}	[TP0586-TP0876 (0.5571989)]
COG0192	COG0592	BAS4660	metK	S-adenosylmethionine synthetase (EC 2.5.1.6) (Methionine adenosyltransferase) (AdoMet synthetase) (MAT)	BAS2499	BAS2499	DNA polymerase III, beta subunit	[TP0794-TP0002 (0.8412751)]
COG0192	COG0592	BAS4660	metK	S-adenosylmethionine synthetase (EC 2.5.1.6) (Methionine adenosyltransferase) (AdoMet synthetase) (MAT)	BAS0002	BA_0002	DNA polymerase III, beta subunit	[TP0794-TP0002 (0.8412751)]
COG0125	COG0457	BAS0029	tmk	Thymidylate kinase {UniProtKB/Swiss-Prot:Q81W11}	BAS0566	BA_0597	Transcriptional regulator/TPR domain protein	[TP0354-TP0648 (0.5206915)]
COG0125	COG0457	BAS0029	tmk	Thymidylate kinase {UniProtKB/Swiss-Prot:Q81W11}	BAS3484	BAS3484	Prophage LambdaBa01, TPR domain protein, putative	[TP0354-TP0648 (0.5206915)]
COG0125	COG0457	BAS0029	tmk	Thymidylate kinase {UniProtKB/Swiss-Prot:Q81W11}	BAS1429	BAS1429	TPR domain protein {UniProtKB/TrEMBL:Q81SV4}	[TP0354-TP0648 (0.5206915)]
COG0125	COG0457	BAS0029	tmk	Thymidylate kinase {UniProtKB/Swiss-Prot:Q81W11}	BAS3308	BAS3308	Hypothetical protein {UniProtKB/TrEMBL:Q6HVS3}	[TP0354-TP0648 (0.5206915)]
COG0125	COG0457	BAS0029	tmk	Thymidylate kinase {UniProtKB/Swiss-Prot:Q81W11}	BAS5008	BAS5008	TPR domain protein {UniProtKB/TrEMBL:Q81X55}	[TP0354-TP0648 (0.5206915)]
COG0125	COG0457	BAS0029	tmk	Thymidylate kinase {UniProtKB/Swiss-Prot:Q81W11}	BAS3050	BAS3050	TPR domain protein {UniProtKB/TrEMBL:Q81NC6}	[TP0354-TP0648 (0.5206915)]
COG0125	COG0457	BAS0029	tmk	Thymidylate kinase {UniProtKB/Swiss-Prot:Q81W11}	BAS4290	BA_4624	TPR domain protein {UniProtKB/TrEMBL:Q81LJ3}	[TP0354-TP0648 (0.5206915)]
COG0125	COG0457	BAS0029	tmk	Thymidylate kinase {UniProtKB/Swiss-Prot:Q81W11}	BAS2346	BAS2346	Hypothetical protein {UniProtKB/TrEMBL:Q6HYI1}	[TP0354-TP0648 (0.5206915)]
COG0125	COG0457	BAS0029	tmk	Thymidylate kinase {UniProtKB/Swiss-Prot:Q81W11}	BAS2720	BAS2720	TPR domain protein {UniProtKB/TrEMBL:Q6HXG0}	[TP0354-TP0648 (0.5206915)]
COG0125	COG0457	BAS0029	tmk	Thymidylate kinase {UniProtKB/Swiss-Prot:Q81W11}	BAS3167	BAS3167	TPR domain protein {UniProtKB/TrEMBL:Q6HW64}	[TP0354-TP0648 (0.5206915)]
COG0125	COG0457	BAS0029	tmk	Thymidylate kinase {UniProtKB/Swiss-Prot:Q81W11}	BAS1080	BAS1080	DNA-binding protein {UniProtKB/TrEMBL:Q81TU5}	[TP0354-TP0648 (0.5206915)]
COG0125	COG0457	BAS0029	tmk	Thymidylate kinase {UniProtKB/Swiss-Prot:Q81W11}	BAS0952	BA_1017	TPR domain protein {UniProtKB/TrEMBL:Q81U67}	[TP0354-TP0648 (0.5206915)]
COG0860	COG1396	BAS2277	BAS2277	N-acetylmuramoyl-L-alanine amidase, family 3	BAS3545	BAS3545	Hypothetical protein {UniProtKB/TrEMBL:Q6HV39}	[TP0247-TP0461 (0.8100859)]
COG0860	COG1396	BAS0146	BA_0146	Germination-specific N-acetylmuramoyl-L-alanine	BAS1195	BAS1195	Transcriptional regulator SinR	[TP0247-TP0461 (0.8100859)]
COG0860	COG1396	BAS2277	BAS2277	N-acetylmuramoyl-L-alanine amidase, family 3	BAS4400	BAS4400	DNA-binding protein {UniProtKB/TrEMBL:Q81L88}	[TP0247-TP0461 (0.8100859)]
COG0860	COG1396	BAS2277	BAS2277	N-acetylmuramoyl-L-alanine amidase, family 3	BAS1195	BAS1195	Transcriptional regulator SinR	[TP0247-TP0461 (0.8100859)]
COG0860	COG1396	BAS2277	BAS2277	N-acetylmuramoyl-L-alanine amidase, family 3	BAS2279	BA_2448	DNA-binding protein {UniProtKB/TrEMBL:Q81QH7}	[TP0247-TP0461 (0.8100859)]
COG0860	COG1396	BAS2277	BAS2277	N-acetylmuramoyl-L-alanine amidase, family 3	BAS4258	BA_4590	DNA-binding protein {UniProtKB/TrEMBL:Q81LM6}	[TP0247-TP0461 (0.8100859)]
COG0860	COG1396	BAS2277	BAS2277	N-acetylmuramoyl-L-alanine amidase, family 3	BAS1650	BA_1781	DNA-binding protein {UniProtKB/TrEMBL:Q81S88}	[TP0247-TP0461 (0.8100859)]
COG0860	COG1396	BAS0146	BA_0146	Germination-specific N-acetylmuramoyl-L-alanine	BAS1650	BA_1781	DNA-binding protein {UniProtKB/TrEMBL:Q81S88}	[TP0247-TP0461 (0.8100859)]
COG0860	COG1396	BAS0146	BA_0146	Germination-specific N-acetylmuramoyl-L-alanine	BAS4400	BAS4400	DNA-binding protein {UniProtKB/TrEMBL:Q81L88}	[TP0247-TP0461 (0.8100859)]
COG0860	COG1396	BAS2277	BAS2277	N-acetylmuramoyl-L-alanine amidase, family 3	BAS5199	BAS5199	Transcriptional regulator, PlcR	[TP0247-TP0461 (0.8100859)]
COG0860	COG1396	BAS2277	BAS2277	N-acetylmuramoyl-L-alanine amidase, family 3	BAS0074	BA_0074	DNA-binding protein {UniProtKB/TrEMBL:Q81VW5}	[TP0247-TP0461 (0.8100859)]
COG0860	COG1396	BAS0146	BA_0146	Germination-specific N-acetylmuramoyl-L-alanine	BAS2279	BA_2448	DNA-binding protein {UniProtKB/TrEMBL:Q81QH7}	[TP0247-TP0461 (0.8100859)]
COG0860	COG1396	BAS2277	BAS2277	N-acetylmuramoyl-L-alanine amidase, family 3	BAS2917	BAS2917	Transcriptional regulator AnsR	[TP0247-TP0461 (0.8100859)]
COG0860	COG1396	BAS0146	BA_0146	Germination-specific N-acetylmuramoyl-L-alanine	BAS4258	BA_4590	DNA-binding protein {UniProtKB/TrEMBL:Q81LM6}	[TP0247-TP0461 (0.8100859)]
COG0860	COG1396	BAS2277	BAS2277	N-acetylmuramoyl-L-alanine amidase, family 3	BAS2250	BA_2414	DNA-binding protein {UniProtKB/TrEMBL:Q81QL0}	[TP0247-TP0461 (0.8100859)]
COG0860	COG1396	BAS0146	BA_0146	Germination-specific N-acetylmuramoyl-L-alanine	BAS0418	BAS0418	Prophage LambdaBa04, DNA-binding protein	[TP0247-TP0461 (0.8100859)]
COG0860	COG1396	BAS0146	BA_0146	Germination-specific N-acetylmuramoyl-L-alanine	BAS0956	BAS0956	DNA-binding protein {UniProtKB/TrEMBL:Q6I2F0}	[TP0247-TP0461 (0.8100859)]
COG0860	COG1396	BAS2277	BAS2277	N-acetylmuramoyl-L-alanine amidase, family 3	BAS0956	BAS0956	DNA-binding protein {UniProtKB/TrEMBL:Q6I2F0}	[TP0247-TP0461 (0.8100859)]
COG0860	COG1396	BAS0146	BA_0146	Germination-specific N-acetylmuramoyl-L-alanine	BAS0074	BA_0074	DNA-binding protein {UniProtKB/TrEMBL:Q81VW5}	[TP0247-TP0461 (0.8100859)]
COG0860	COG1396	BAS0146	BA_0146	Germination-specific N-acetylmuramoyl-L-alanine	BAS2917	BAS2917	Transcriptional regulator AnsR	[TP0247-TP0461 (0.8100859)]
COG0860	COG1396	BAS0146	BA_0146	Germination-specific N-acetylmuramoyl-L-alanine	BAS3545	BAS3545	Hypothetical protein {UniProtKB/TrEMBL:Q6HV39}	[TP0247-TP0461 (0.8100859)]
COG0860	COG1396	BAS2277	BAS2277	N-acetylmuramoyl-L-alanine amidase, family 3	BAS0418	BAS0418	Prophage LambdaBa04, DNA-binding protein	[TP0247-TP0461 (0.8100859)]
COG0860	COG1396	BAS0146	BA_0146	Germination-specific N-acetylmuramoyl-L-alanine	BAS5199	BAS5199	Transcriptional regulator, PlcR	[TP0247-TP0461 (0.8100859)]
COG0860	COG1396	BAS0146	BA_0146	Germination-specific N-acetylmuramoyl-L-alanine	BAS2250	BA_2414	DNA-binding protein {UniProtKB/TrEMBL:Q81QL0}	[TP0247-TP0461 (0.8100859)]
COG0265	COG0333	BAS5031	BAS5031	Membrane protein, putative	BAS3774	rpmF	50S ribosomal protein L32	[TP0773-TP0807 (0.5060325)]
COG0265	COG0333	BAS5314	BA_5710	Serine protease {UniProtKB/TrEMBL:Q81JJ5}	BAS3774	rpmF	50S ribosomal protein L32	[TP0773-TP0807 (0.5060325)]
COG0265	COG0333	BAS3395	BAS3395	Serine protease {UniProtKB/TrEMBL:Q81Y95}	BAS3774	rpmF	50S ribosomal protein L32	[TP0773-TP0807 (0.5060325)]
COG0802	COG0860	BAS0244	BAS0244	Hypothetical protein {UniProtKB/TrEMBL:Q81VF0}	BAS2277	BAS2277	N-acetylmuramoyl-L-alanine amidase, family 3	[TP0875-TP0247 (0.90700364)]
COG0802	COG0860	BAS0244	BAS0244	Hypothetical protein {UniProtKB/TrEMBL:Q81VF0}	BAS0146	BA_0146	Germination-specific N-acetylmuramoyl-L-alanine	[TP0875-TP0247 (0.90700364)]
COG0265	COG1774	BAS5031	BAS5031	Membrane protein, putative	BAS0031	BAS0031	Hypothetical protein {UniProtKB/TrEMBL:Q81W09}	[TP0773-TP0046 (0.558835)]
COG0265	COG1774	BAS3395	BAS3395	Serine protease {UniProtKB/TrEMBL:Q81Y95}	BAS0031	BAS0031	Hypothetical protein {UniProtKB/TrEMBL:Q81W09}	[TP0773-TP0046 (0.558835)]
COG0265	COG1774	BAS5314	BA_5710	Serine protease {UniProtKB/TrEMBL:Q81JJ5}	BAS0031	BAS0031	Hypothetical protein {UniProtKB/TrEMBL:Q81W09}	[TP0773-TP0046 (0.558835)]
COG0495	COG0761	BAS4637	leuS	Leucyl-tRNA synthetase (EC 6.1.1.4) (Leucine--tRNA ligase) (LeuRS)	BAS4190	lytB	4-hydroxy-3-methylbut-2-enyl diphosphate reductase (EC 1.17.1.2)	[TP0586-TP0547 (0.63095015)]
COG1536	COG1677	BAS1561	BA_1679	Flagellar motor switch protein FliG	BAS1559	BAS1559	Flagellar hook-basal body complex protein FliE,	[TP0026-TP0398 (0.81876683)]
COG0820	COG2812	BAS3715	BA_4002	Hypothetical protein {UniProtKB/TrEMBL:Q81WH4}	BAS0021	BA_0019	DNA polymerase III, gamma and tau subunits	[TP0068-TP1005 (0.60435057)]
COG0771	COG1815	BAS3763	murD	UDP-N-acetylmuramoylalanine--D-glutamate ligase (EC 6.3.2.9) (UDP-N- acetylmuramoyl-L-alanyl-D-glutamate synthetase) (D-glutamic acid- adding enzyme)	BAS1557	BA_1674	Flagellar basal-body rod protein FlgB	[TP0903-TP0396 (0.6336193)]
COG0272	COG1396	BAS0292	BA_0306	DNA ligase, NAD-dependent	BAS4400	BAS4400	DNA-binding protein {UniProtKB/TrEMBL:Q81L88}	[TP0634-TP0461 (0.7134334)]
COG0272	COG1396	BAS0292	BA_0306	DNA ligase, NAD-dependent	BAS5199	BAS5199	Transcriptional regulator, PlcR	[TP0634-TP0461 (0.7134334)]
COG0272	COG1396	BAS0292	BA_0306	DNA ligase, NAD-dependent	BAS2250	BA_2414	DNA-binding protein {UniProtKB/TrEMBL:Q81QL0}	[TP0634-TP0461 (0.7134334)]
COG0272	COG1396	BAS0292	BA_0306	DNA ligase, NAD-dependent	BAS0074	BA_0074	DNA-binding protein {UniProtKB/TrEMBL:Q81VW5}	[TP0634-TP0461 (0.7134334)]
COG0272	COG1396	BAS0292	BA_0306	DNA ligase, NAD-dependent	BAS1195	BAS1195	Transcriptional regulator SinR	[TP0634-TP0461 (0.7134334)]
COG0272	COG1396	BAS0292	BA_0306	DNA ligase, NAD-dependent	BAS2917	BAS2917	Transcriptional regulator AnsR	[TP0634-TP0461 (0.7134334)]
COG0272	COG1396	BAS0292	BA_0306	DNA ligase, NAD-dependent	BAS0418	BAS0418	Prophage LambdaBa04, DNA-binding protein	[TP0634-TP0461 (0.7134334)]
COG0272	COG1396	BAS0292	BA_0306	DNA ligase, NAD-dependent	BAS2279	BA_2448	DNA-binding protein {UniProtKB/TrEMBL:Q81QH7}	[TP0634-TP0461 (0.7134334)]
COG0272	COG1396	BAS0292	BA_0306	DNA ligase, NAD-dependent	BAS0956	BAS0956	DNA-binding protein {UniProtKB/TrEMBL:Q6I2F0}	[TP0634-TP0461 (0.7134334)]
COG0272	COG1396	BAS0292	BA_0306	DNA ligase, NAD-dependent	BAS3545	BAS3545	Hypothetical protein {UniProtKB/TrEMBL:Q6HV39}	[TP0634-TP0461 (0.7134334)]
COG0272	COG1396	BAS0292	BA_0306	DNA ligase, NAD-dependent	BAS4258	BA_4590	DNA-binding protein {UniProtKB/TrEMBL:Q81LM6}	[TP0634-TP0461 (0.7134334)]
COG0272	COG1396	BAS0292	BA_0306	DNA ligase, NAD-dependent	BAS1650	BA_1781	DNA-binding protein {UniProtKB/TrEMBL:Q81S88}	[TP0634-TP0461 (0.7134334)]
COG1509	COG1509	BAS2145	BAS2145	L-lysine 2,3-aminomutase	BAS2145	BAS2145	L-lysine 2,3-aminomutase	[TP0121-TP0121 (0.7367639)]
COG0577	COG0845	BAS4332	BAS4332	ABC transporter, permease protein	BAS5106	BAS5106	Efflux transporter, RND family, MFP subunit	[TP0963-TP0965 (0.93032813)]
COG0577	COG0845	BAS4730	BAS4730	Permease, putative {UniProtKB/TrEMBL:Q81KB2}	BAS5106	BAS5106	Efflux transporter, RND family, MFP subunit	[TP0963-TP0965 (0.93032813)]
COG0577	COG0845	BAS5104	BAS5104	ABC transporter, permease protein	BAS0760	BAS0760	Hypothetical protein {UniProtKB/TrEMBL:Q81UR3}	[TP0963-TP0965 (0.93032813)]
COG0577	COG0845	BAS4642	BA_4996	ABC transporter, permease protein, putative	BAS0760	BAS0760	Hypothetical protein {UniProtKB/TrEMBL:Q81UR3}	[TP0963-TP0965 (0.93032813)]
COG0577	COG0845	BAS3023	BA_3256	ABC transporter, permease protein, putative	BAS5106	BAS5106	Efflux transporter, RND family, MFP subunit	[TP0963-TP0965 (0.93032813)]
COG0577	COG0845	BAS4733	BAS4733	ABC transporter permease protein, C-terminus	BAS5106	BAS5106	Efflux transporter, RND family, MFP subunit	[TP0963-TP0965 (0.93032813)]
COG0577	COG0845	BAS4729	BAS4729	ABC transporter permease, C-terminus	BAS0760	BAS0760	Hypothetical protein {UniProtKB/TrEMBL:Q81UR3}	[TP0963-TP0965 (0.93032813)]
COG0577	COG0845	BAS4722	BA_5084	ABC transporter, permease protein	BAS0760	BAS0760	Hypothetical protein {UniProtKB/TrEMBL:Q81UR3}	[TP0963-TP0965 (0.93032813)]
COG0577	COG0845	BAS0758	BA_0797	ABC transporter, permease protein, putative	BAS5106	BAS5106	Efflux transporter, RND family, MFP subunit	[TP0963-TP0965 (0.93032813)]
COG0577	COG0845	BAS1856	BAS1856	ABC transporter, permease	BAS5106	BAS5106	Efflux transporter, RND family, MFP subunit	[TP0963-TP0965 (0.93032813)]
COG0577	COG0845	BAS1857	BAS1857	ABC transporter, permease	BAS0760	BAS0760	Hypothetical protein {UniProtKB/TrEMBL:Q81UR3}	[TP0963-TP0965 (0.93032813)]
COG0577	COG0845	BAS2428	BAS2428	Predicted permease {UniProtKB/TrEMBL:Q6HYA0}	BAS5106	BAS5106	Efflux transporter, RND family, MFP subunit	[TP0963-TP0965 (0.93032813)]
COG0577	COG0845	BAS4332	BAS4332	ABC transporter, permease protein	BAS0760	BAS0760	Hypothetical protein {UniProtKB/TrEMBL:Q81UR3}	[TP0963-TP0965 (0.93032813)]
COG0577	COG0845	BAS2225	BAS2225	ABC transporter, permease protein, putative	BAS0760	BAS0760	Hypothetical protein {UniProtKB/TrEMBL:Q81UR3}	[TP0963-TP0965 (0.93032813)]
COG0577	COG0845	BAS2225	BAS2225	ABC transporter, permease protein, putative	BAS5106	BAS5106	Efflux transporter, RND family, MFP subunit	[TP0963-TP0965 (0.93032813)]
COG0577	COG0845	BAS4333	BAS4333	ABC transporter, permease protein	BAS5106	BAS5106	Efflux transporter, RND family, MFP subunit	[TP0963-TP0965 (0.93032813)]
COG0577	COG0845	BAS2429	BAS2429	Hypothetical protein {UniProtKB/TrEMBL:Q6HY99}	BAS5106	BAS5106	Efflux transporter, RND family, MFP subunit	[TP0963-TP0965 (0.93032813)]
COG0577	COG0845	BAS4333	BAS4333	ABC transporter, permease protein	BAS0760	BAS0760	Hypothetical protein {UniProtKB/TrEMBL:Q81UR3}	[TP0963-TP0965 (0.93032813)]
COG0577	COG0845	BAS4722	BA_5084	ABC transporter, permease protein	BAS5106	BAS5106	Efflux transporter, RND family, MFP subunit	[TP0963-TP0965 (0.93032813)]
COG0577	COG0845	BAS4642	BA_4996	ABC transporter, permease protein, putative	BAS5106	BAS5106	Efflux transporter, RND family, MFP subunit	[TP0963-TP0965 (0.93032813)]
COG0577	COG0845	BAS4732	BAS4732	ABC transporter permease protein, N-terminus	BAS0760	BAS0760	Hypothetical protein {UniProtKB/TrEMBL:Q81UR3}	[TP0963-TP0965 (0.93032813)]
COG0577	COG0845	BAS4729	BAS4729	ABC transporter permease, C-terminus	BAS5106	BAS5106	Efflux transporter, RND family, MFP subunit	[TP0963-TP0965 (0.93032813)]
COG0577	COG0845	BAS4732	BAS4732	ABC transporter permease protein, N-terminus	BAS5106	BAS5106	Efflux transporter, RND family, MFP subunit	[TP0963-TP0965 (0.93032813)]
COG0577	COG0845	BAS1856	BAS1856	ABC transporter, permease	BAS0760	BAS0760	Hypothetical protein {UniProtKB/TrEMBL:Q81UR3}	[TP0963-TP0965 (0.93032813)]
COG0577	COG0845	BAS4733	BAS4733	ABC transporter permease protein, C-terminus	BAS0760	BAS0760	Hypothetical protein {UniProtKB/TrEMBL:Q81UR3}	[TP0963-TP0965 (0.93032813)]
COG0577	COG0845	BAS5104	BAS5104	ABC transporter, permease protein	BAS5106	BAS5106	Efflux transporter, RND family, MFP subunit	[TP0963-TP0965 (0.93032813)]
COG0577	COG0845	BAS2429	BAS2429	Hypothetical protein {UniProtKB/TrEMBL:Q6HY99}	BAS0760	BAS0760	Hypothetical protein {UniProtKB/TrEMBL:Q81UR3}	[TP0963-TP0965 (0.93032813)]
COG0577	COG0845	BAS3023	BA_3256	ABC transporter, permease protein, putative	BAS0760	BAS0760	Hypothetical protein {UniProtKB/TrEMBL:Q81UR3}	[TP0963-TP0965 (0.93032813)]
COG0577	COG0845	BAS4730	BAS4730	Permease, putative {UniProtKB/TrEMBL:Q81KB2}	BAS0760	BAS0760	Hypothetical protein {UniProtKB/TrEMBL:Q81UR3}	[TP0963-TP0965 (0.93032813)]
COG0577	COG0845	BAS1857	BAS1857	ABC transporter, permease	BAS5106	BAS5106	Efflux transporter, RND family, MFP subunit	[TP0963-TP0965 (0.93032813)]
COG0577	COG0845	BAS2428	BAS2428	Predicted permease {UniProtKB/TrEMBL:Q6HYA0}	BAS0760	BAS0760	Hypothetical protein {UniProtKB/TrEMBL:Q81UR3}	[TP0963-TP0965 (0.93032813)]
COG0577	COG0845	BAS0758	BA_0797	ABC transporter, permease protein, putative	BAS0760	BAS0760	Hypothetical protein {UniProtKB/TrEMBL:Q81UR3}	[TP0963-TP0965 (0.93032813)]
COG0333	COG1077	BAS3774	rpmF	50S ribosomal protein L32	BAS5128	BAS5128	Mbl protein {UniProtKB/TrEMBL:Q81K21}	[TP0807-TP0497 (0.61855906)]
COG0333	COG1077	BAS3774	rpmF	50S ribosomal protein L32	BAS4350	BA_4684	Rod shape-determining protein MreB	[TP0807-TP0497 (0.61855906)]
COG0234	COG1200	BAS0252	groS	10 kDa chaperonin (Protein Cpn10) (groES protein)	BAS3706	BA_3993	ATP-dependent DNA helicase RecG	[TP1013-TP0687 (0.84594196)]
COG1121	COG1345	BAS4183	BAS4183	Cation ABC transporter, ATP-binding protein,	BAS1554	BA_1671	Flagellar hook-associated FliD, putative	[TP0035-TP0872 (0.6931363)]
COG1121	COG1345	BAS2966	BA_3191	ABC transporter, ATP-binding protein	BAS1554	BA_1671	Flagellar hook-associated FliD, putative	[TP0035-TP0872 (0.6931363)]
COG1671	COG2812	BAS2849	BAS2849	UPF0178 protein BA_3063/GBAA3063/BAS2849	BAS0021	BA_0019	DNA polymerase III, gamma and tau subunits	[TP0845-TP1005 (0.5704539)]
COG0257	COG1253	BAS0134	BAS0134	50S ribosomal protein L36	BAS3172	BAS3172	CBS domain protein {UniProtKB/TrEMBL:Q6HW59}	[TP0209-TP0027 (0.74441797)]
COG0257	COG1253	BAS0134	BAS0134	50S ribosomal protein L36	BAS2134	BAS2134	CBS domain protein {UniProtKB/TrEMBL:Q81QX7}	[TP0209-TP0027 (0.74441797)]
COG0257	COG1253	BAS0134	BAS0134	50S ribosomal protein L36	BAS0575	BA_0608	CBS domain protein {UniProtKB/TrEMBL:Q81V91}	[TP0209-TP0027 (0.74441797)]
COG0257	COG1253	BAS0134	BAS0134	50S ribosomal protein L36	BAS1913	BA_2059	CBS domain protein {UniProtKB/TrEMBL:Q81RI6}	[TP0209-TP0027 (0.74441797)]
COG0608	COG2206	BAS4304	BAS4304	Single-stranded-DNA-specific exonuclease RecJ	BAS0914	BAS0914	HD domain protein {UniProtKB/TrEMBL:Q81UA6}	[TP0704-TP0912 (0.7469796)]
COG0060	COG0681	BAS2027	ileS2	Isoleucyl-tRNA synthetase 2 (EC 6.1.1.5) (Isoleucine--tRNA ligase 2) (IleRS 2)	BAS2871	BAS2871	Signal peptidase I {UniProtKB/TrEMBL:Q81NT8}	[TP0452-TP0185 (0.79878455)]
COG0060	COG0681	BAS3746	ileS1	Isoleucyl-tRNA synthetase 1 (EC 6.1.1.5) (Isoleucine--tRNA ligase 1) (IleRS 1)	BAS1191	BAS1191	Signal peptidase I {UniProtKB/TrEMBL:Q81TI5}	[TP0452-TP0185 (0.79878455)]
COG0060	COG0681	BAS3746	ileS1	Isoleucyl-tRNA synthetase 1 (EC 6.1.1.5) (Isoleucine--tRNA ligase 1) (IleRS 1)	BAS2871	BAS2871	Signal peptidase I {UniProtKB/TrEMBL:Q81NT8}	[TP0452-TP0185 (0.79878455)]
COG0060	COG0681	BAS2027	ileS2	Isoleucyl-tRNA synthetase 2 (EC 6.1.1.5) (Isoleucine--tRNA ligase 2) (IleRS 2)	BAS2884	BA_3099	Signal peptidase I {UniProtKB/TrEMBL:Q81NS6}	[TP0452-TP0185 (0.79878455)]
COG0060	COG0681	BAS3746	ileS1	Isoleucyl-tRNA synthetase 1 (EC 6.1.1.5) (Isoleucine--tRNA ligase 1) (IleRS 1)	BAS0401	BAS0401	Type I singal peptidase, C-terminus	[TP0452-TP0185 (0.79878455)]
COG0060	COG0681	BAS2027	ileS2	Isoleucyl-tRNA synthetase 2 (EC 6.1.1.5) (Isoleucine--tRNA ligase 2) (IleRS 2)	BAS3690	BA_3977	Signal peptidase I {UniProtKB/TrEMBL:Q81WJ7}	[TP0452-TP0185 (0.79878455)]
COG0060	COG0681	BAS2027	ileS2	Isoleucyl-tRNA synthetase 2 (EC 6.1.1.5) (Isoleucine--tRNA ligase 2) (IleRS 2)	BAS0401	BAS0401	Type I singal peptidase, C-terminus	[TP0452-TP0185 (0.79878455)]
COG0060	COG0681	BAS2027	ileS2	Isoleucyl-tRNA synthetase 2 (EC 6.1.1.5) (Isoleucine--tRNA ligase 2) (IleRS 2)	BAS1059	BA_1140	Signal peptidase I {UniProtKB/TrEMBL:Q81TW3}	[TP0452-TP0185 (0.79878455)]
COG0060	COG0681	BAS3746	ileS1	Isoleucyl-tRNA synthetase 1 (EC 6.1.1.5) (Isoleucine--tRNA ligase 1) (IleRS 1)	BAS2884	BA_3099	Signal peptidase I {UniProtKB/TrEMBL:Q81NS6}	[TP0452-TP0185 (0.79878455)]
COG0060	COG0681	BAS3746	ileS1	Isoleucyl-tRNA synthetase 1 (EC 6.1.1.5) (Isoleucine--tRNA ligase 1) (IleRS 1)	BAS0400	BAS0400	Signal peptidase I {UniProtKB/TrEMBL:Q6I400}	[TP0452-TP0185 (0.79878455)]
COG0060	COG0681	BAS2027	ileS2	Isoleucyl-tRNA synthetase 2 (EC 6.1.1.5) (Isoleucine--tRNA ligase 2) (IleRS 2)	BAS0400	BAS0400	Signal peptidase I {UniProtKB/TrEMBL:Q6I400}	[TP0452-TP0185 (0.79878455)]
COG0060	COG0681	BAS3746	ileS1	Isoleucyl-tRNA synthetase 1 (EC 6.1.1.5) (Isoleucine--tRNA ligase 1) (IleRS 1)	BAS3690	BA_3977	Signal peptidase I {UniProtKB/TrEMBL:Q81WJ7}	[TP0452-TP0185 (0.79878455)]
COG0060	COG0681	BAS2027	ileS2	Isoleucyl-tRNA synthetase 2 (EC 6.1.1.5) (Isoleucine--tRNA ligase 2) (IleRS 2)	BAS1191	BAS1191	Signal peptidase I {UniProtKB/TrEMBL:Q81TI5}	[TP0452-TP0185 (0.79878455)]
COG0060	COG0681	BAS3746	ileS1	Isoleucyl-tRNA synthetase 1 (EC 6.1.1.5) (Isoleucine--tRNA ligase 1) (IleRS 1)	BAS1059	BA_1140	Signal peptidase I {UniProtKB/TrEMBL:Q81TW3}	[TP0452-TP0185 (0.79878455)]
COG1344	COG1815	BAS1552	BAS1552	Flagellin, N-terminus {UniProtKB/TrEMBL:Q6I0R2}	BAS1557	BA_1674	Flagellar basal-body rod protein FlgB	[TP0870-TP0396 (0.7209834)]
COG1344	COG1815	BAS1582	BAS1582	Flagellin {UniProtKB/TrEMBL:Q81SF2}	BAS1557	BA_1674	Flagellar basal-body rod protein FlgB	[TP0870-TP0396 (0.7209834)]
COG0242	COG1879	BAS3884	def2	Peptide deformylase 2 (EC 3.5.1.88) (PDF 2) (Polypeptide deformylase 2)	BAS2763	BA_2975	Sugar ABC transporter, sugar-binding protein,	[TP0757-TP0684 (0.80039173)]
COG0242	COG1879	BAS3884	def2	Peptide deformylase 2 (EC 3.5.1.88) (PDF 2) (Polypeptide deformylase 2)	BAS0636	BA_0669	Ribose ABC transporter, ribose-binding protein	[TP0757-TP0684 (0.80039173)]
COG0242	COG1879	BAS3718	def1	Peptide deformylase 1 (EC 3.5.1.88) (PDF 1) (Polypeptide deformylase 1)	BAS2763	BA_2975	Sugar ABC transporter, sugar-binding protein,	[TP0757-TP0684 (0.80039173)]
COG0242	COG1879	BAS3718	def1	Peptide deformylase 1 (EC 3.5.1.88) (PDF 1) (Polypeptide deformylase 1)	BAS0636	BA_0669	Ribose ABC transporter, ribose-binding protein	[TP0757-TP0684 (0.80039173)]
COG0257	COG1749	BAS0134	BAS0134	50S ribosomal protein L36	BAS1568	BAS1568	Flagellar hook protein FlgE, putative	[TP0209-TP0727 (0.6772987)]
COG0652	COG1879	BAS3972	BA_4283	Peptidyl-prolyl cis-trans isomerase,	BAS0636	BA_0669	Ribose ABC transporter, ribose-binding protein	[TP0947-TP0684 (0.5775195)]
COG0652	COG1879	BAS3972	BA_4283	Peptidyl-prolyl cis-trans isomerase,	BAS2763	BA_2975	Sugar ABC transporter, sugar-binding protein,	[TP0947-TP0684 (0.5775195)]
COG1352	COG1815	BAS1547	BAS1547	Chemotaxis protein methyltransferase CheR	BAS1557	BA_1674	Flagellar basal-body rod protein FlgB	[TP0630-TP0396 (0.7590469)]
COG1352	COG1815	BAS0931	BA_0995	Methyltransferase, CheR family	BAS1557	BA_1674	Flagellar basal-body rod protein FlgB	[TP0630-TP0396 (0.7590469)]
COG1352	COG1595	BAS1547	BAS1547	Chemotaxis protein methyltransferase CheR	BAS1966	BA_2114	RNA polymerase sigma-70 factor, ECF subfamily	[TP0630-TP0092 (0.6191048)]
COG1352	COG1595	BAS1547	BAS1547	Chemotaxis protein methyltransferase CheR	BAS2758	BAS2758	RNA polymerase sigma-70 factor, ECF subfamily	[TP0630-TP0092 (0.6191048)]
COG1352	COG1595	BAS0931	BA_0995	Methyltransferase, CheR family	BAS5212	BAS5212	RNA polymerase sigma-70 factor, ECF subfamily	[TP0630-TP0092 (0.6191048)]
COG1352	COG1595	BAS1547	BAS1547	Chemotaxis protein methyltransferase CheR	BAS2600	BAS2600	RNA polymerase sigma-70 factor, ECF subfamily	[TP0630-TP0092 (0.6191048)]
COG1352	COG1595	BAS1547	BAS1547	Chemotaxis protein methyltransferase CheR	BAS3082	BA_3324	RNA polymerase sigma-70 factor, ECF subfamily	[TP0630-TP0092 (0.6191048)]
COG1352	COG1595	BAS0931	BA_0995	Methyltransferase, CheR family	BAS1658	BAS1658	RNA polymerase sigma-70 factor, ECF subfamily	[TP0630-TP0092 (0.6191048)]
COG1352	COG1595	BAS1547	BAS1547	Chemotaxis protein methyltransferase CheR	BAS0093	BAS0093	RNA polymerase sigma-30 factor	[TP0630-TP0092 (0.6191048)]
COG1352	COG1595	BAS1547	BAS1547	Chemotaxis protein methyltransferase CheR	BAS1035	BA_1113	RNA polymerase sigma-70 factor, ECF subfamily	[TP0630-TP0092 (0.6191048)]
COG1352	COG1595	BAS1547	BAS1547	Chemotaxis protein methyltransferase CheR	BAS2323	BAS2323	RNA polymerase sigma-70 factor, ECF subfamily	[TP0630-TP0092 (0.6191048)]
COG1352	COG1595	BAS0931	BA_0995	Methyltransferase, CheR family	BAS1035	BA_1113	RNA polymerase sigma-70 factor, ECF subfamily	[TP0630-TP0092 (0.6191048)]
COG1352	COG1595	BAS1547	BAS1547	Chemotaxis protein methyltransferase CheR	BAS3383	BAS3383	RNA polymerase sigma-70 factor, ECF subfamily	[TP0630-TP0092 (0.6191048)]
COG1352	COG1595	BAS1547	BAS1547	Chemotaxis protein methyltransferase CheR	BAS5212	BAS5212	RNA polymerase sigma-70 factor, ECF subfamily	[TP0630-TP0092 (0.6191048)]
COG1352	COG1595	BAS1547	BAS1547	Chemotaxis protein methyltransferase CheR	BAS3522	BAS3522	Prophage LambdaBa01, positive control factor Xpf,	[TP0630-TP0092 (0.6191048)]
COG1352	COG1595	BAS0931	BA_0995	Methyltransferase, CheR family	BAS1626	BA_1753	RNA polymerase sigma-70 factor, ECF subfamily	[TP0630-TP0092 (0.6191048)]
COG1352	COG1595	BAS0931	BA_0995	Methyltransferase, CheR family	BAS2600	BAS2600	RNA polymerase sigma-70 factor, ECF subfamily	[TP0630-TP0092 (0.6191048)]
COG1352	COG1595	BAS0931	BA_0995	Methyltransferase, CheR family	BAS2323	BAS2323	RNA polymerase sigma-70 factor, ECF subfamily	[TP0630-TP0092 (0.6191048)]
COG1352	COG1595	BAS1547	BAS1547	Chemotaxis protein methyltransferase CheR	BAS2285	BA_2454	RNA polymerase sigma-70 factor, ECF subfamily	[TP0630-TP0092 (0.6191048)]
COG1352	COG1595	BAS1547	BAS1547	Chemotaxis protein methyltransferase CheR	BAS0171	BAS0171	RNA polymerase sigma-70 factor, ECF subfamily	[TP0630-TP0092 (0.6191048)]
COG1352	COG1595	BAS0931	BA_0995	Methyltransferase, CheR family	BAS0964	BAS0964	RNA polymerase sigma-70 factor, ECF subfamily	[TP0630-TP0092 (0.6191048)]
COG1352	COG1595	BAS0931	BA_0995	Methyltransferase, CheR family	BAS2758	BAS2758	RNA polymerase sigma-70 factor, ECF subfamily	[TP0630-TP0092 (0.6191048)]
COG1352	COG1595	BAS0931	BA_0995	Methyltransferase, CheR family	BAS0093	BAS0093	RNA polymerase sigma-30 factor	[TP0630-TP0092 (0.6191048)]
COG1352	COG1595	BAS0931	BA_0995	Methyltransferase, CheR family	BAS1966	BA_2114	RNA polymerase sigma-70 factor, ECF subfamily	[TP0630-TP0092 (0.6191048)]
COG1352	COG1595	BAS0931	BA_0995	Methyltransferase, CheR family	BAS4558	BA_4913	RNA polymerase sigma-70 factor, ECF subfamily	[TP0630-TP0092 (0.6191048)]
COG1352	COG1595	BAS0931	BA_0995	Methyltransferase, CheR family	BAS3522	BAS3522	Prophage LambdaBa01, positive control factor Xpf,	[TP0630-TP0092 (0.6191048)]
COG1352	COG1595	BAS0931	BA_0995	Methyltransferase, CheR family	BAS3383	BAS3383	RNA polymerase sigma-70 factor, ECF subfamily	[TP0630-TP0092 (0.6191048)]
COG1352	COG1595	BAS1547	BAS1547	Chemotaxis protein methyltransferase CheR	BAS4558	BA_4913	RNA polymerase sigma-70 factor, ECF subfamily	[TP0630-TP0092 (0.6191048)]
COG1352	COG1595	BAS0931	BA_0995	Methyltransferase, CheR family	BAS2285	BA_2454	RNA polymerase sigma-70 factor, ECF subfamily	[TP0630-TP0092 (0.6191048)]
COG1352	COG1595	BAS1547	BAS1547	Chemotaxis protein methyltransferase CheR	BAS0613	BAS0613	RNA polymerase sigma-70 factor, ECF subfamily	[TP0630-TP0092 (0.6191048)]
COG1352	COG1595	BAS1547	BAS1547	Chemotaxis protein methyltransferase CheR	BAS1626	BA_1753	RNA polymerase sigma-70 factor, ECF subfamily	[TP0630-TP0092 (0.6191048)]
COG1352	COG1595	BAS0931	BA_0995	Methyltransferase, CheR family	BAS0613	BAS0613	RNA polymerase sigma-70 factor, ECF subfamily	[TP0630-TP0092 (0.6191048)]
COG1352	COG1595	BAS0931	BA_0995	Methyltransferase, CheR family	BAS0171	BAS0171	RNA polymerase sigma-70 factor, ECF subfamily	[TP0630-TP0092 (0.6191048)]
COG1352	COG1595	BAS1547	BAS1547	Chemotaxis protein methyltransferase CheR	BAS0964	BAS0964	RNA polymerase sigma-70 factor, ECF subfamily	[TP0630-TP0092 (0.6191048)]
COG1352	COG1595	BAS1547	BAS1547	Chemotaxis protein methyltransferase CheR	BAS1658	BAS1658	RNA polymerase sigma-70 factor, ECF subfamily	[TP0630-TP0092 (0.6191048)]
COG1352	COG1595	BAS0931	BA_0995	Methyltransferase, CheR family	BAS3082	BA_3324	RNA polymerase sigma-70 factor, ECF subfamily	[TP0630-TP0092 (0.6191048)]
COG1558	COG1776	BAS1558	BAS1558	Flagellar basal-body rod protein FlgC	BAS1544	BA_1662	Flagellar motor switch protein, putative	[TP0397-TP0720 (0.6910892)]
COG1344	COG4786	BAS1582	BAS1582	Flagellin {UniProtKB/TrEMBL:Q81SF2}	BAS1596	BAS1596	Flagellar basal-body rod protein, putative	[TP0792-TP0961 (0.7009321), TP0659-TP0961 (0.6018447)]
COG1344	COG4786	BAS1552	BAS1552	Flagellin, N-terminus {UniProtKB/TrEMBL:Q6I0R2}	BAS1596	BAS1596	Flagellar basal-body rod protein, putative	[TP0792-TP0961 (0.7009321), TP0659-TP0961 (0.6018447)]
COG0593	COG1077	BAS0001	dnaA	Chromosomal replication initiator protein dnaA	BAS4350	BA_4684	Rod shape-determining protein MreB	[TP0001-TP0497 (0.678435)]
COG0593	COG1077	BAS0001	dnaA	Chromosomal replication initiator protein dnaA	BAS5128	BAS5128	Mbl protein {UniProtKB/TrEMBL:Q81K21}	[TP0001-TP0497 (0.678435)]
COG0249	COG0357	BAS3618	mutS	DNA mismatch repair protein mutS	BAS5335	gidB	Methyltransferase gidB (EC 2.1.-.-) (Glucose-inhibited division protein B)	[TP0328-TP0946 (0.7367136)]
COG0658	COG1187	BAS4223	BAS4223	DNA internalization-related competence protein	BAS4446	BAS4446	RNA pseudouridylate synthase	[TP0336-TP0459 (0.6079956)]
COG0658	COG1187	BAS4223	BAS4223	DNA internalization-related competence protein	BAS4602	BAS4602	RNA pseudouridylate synthase	[TP0336-TP0459 (0.6079956)]
COG0658	COG1187	BAS4223	BAS4223	DNA internalization-related competence protein	BAS2221	BAS2221	RNA pseudouridylate synthase	[TP0336-TP0459 (0.6079956)]
COG0658	COG1187	BAS4223	BAS4223	DNA internalization-related competence protein	BAS1382	BAS1382	RNA pseudouridine {UniProtKB/TrEMBL:Q6I180}	[TP0336-TP0459 (0.6079956)]
COG0465	COG0465	BAS0064	BA_0064	Cell division protein FtsH	BAS0064	BA_0064	Cell division protein FtsH	[TP0330-TP0330 (0.73856413)]
COG1558	COG1792	BAS1558	BAS1558	Flagellar basal-body rod protein FlgC	BAS4349	BAS4349	Rod shape-determining protein MreC	[TP0397-TP0498 (0.58822864)]
COG0592	COG1344	BAS0002	BA_0002	DNA polymerase III, beta subunit	BAS1552	BAS1552	Flagellin, N-terminus {UniProtKB/TrEMBL:Q6I0R2}	[TP0002-TP0659 (0.6618167)]
COG0592	COG1344	BAS0002	BA_0002	DNA polymerase III, beta subunit	BAS1582	BAS1582	Flagellin {UniProtKB/TrEMBL:Q81SF2}	[TP0002-TP0659 (0.6618167)]
COG0592	COG1344	BAS2499	BAS2499	DNA polymerase III, beta subunit	BAS1582	BAS1582	Flagellin {UniProtKB/TrEMBL:Q81SF2}	[TP0002-TP0659 (0.6618167)]
COG0592	COG1344	BAS2499	BAS2499	DNA polymerase III, beta subunit	BAS1552	BAS1552	Flagellin, N-terminus {UniProtKB/TrEMBL:Q6I0R2}	[TP0002-TP0659 (0.6618167)]
COG0860	COG1192	BAS2277	BAS2277	N-acetylmuramoyl-L-alanine amidase, family 3	BAS5333	BA_5730	Sporulation initiation inhibitor protein Soj	[TP0247-TP0272 (0.7527567)]
COG0860	COG1192	BAS0146	BA_0146	Germination-specific N-acetylmuramoyl-L-alanine	BAS5333	BA_5730	Sporulation initiation inhibitor protein Soj	[TP0247-TP0272 (0.7527567)]
COG0242	COG0272	BAS3718	def1	Peptide deformylase 1 (EC 3.5.1.88) (PDF 1) (Polypeptide deformylase 1)	BAS0292	BA_0306	DNA ligase, NAD-dependent	[TP0757-TP0634 (0.68197167)]
COG0242	COG0272	BAS3884	def2	Peptide deformylase 2 (EC 3.5.1.88) (PDF 2) (Polypeptide deformylase 2)	BAS0292	BA_0306	DNA ligase, NAD-dependent	[TP0757-TP0634 (0.68197167)]
COG0187	COG0358	BAS0005	gyrB	DNA gyrase subunit B (EC 5.99.1.3)	BAS4195	BA_4516	DNA primase {UniProtKB/TrEMBL:Q81LU4}	[TP1006-TP0492 (0.55112576)]
COG0187	COG0358	BAS3392	BA_3657	DNA topoisomerase IV, B subunit	BAS4195	BA_4516	DNA primase {UniProtKB/TrEMBL:Q81LU4}	[TP1006-TP0492 (0.55112576)]
COG0301	COG0514	BAS4545	thiI	Probable thiamine biosynthesis protein thiI	BAS2627	BA_2818	ATP-dependent DNA helicase RecQ	[TP0559-TP0103 (0.6411465)]
COG0301	COG0514	BAS4545	thiI	Probable thiamine biosynthesis protein thiI	BAS1394	BAS1394	ATP-dependent DNA helicase RecQ	[TP0559-TP0103 (0.6411465)]
COG1154	COG2812	BAS4081	dxs	1-deoxy-D-xylulose-5-phosphate synthase (EC 2.2.1.7) (1-deoxyxylulose- 5-phosphate synthase) (DXP synthase) (DXPS)	BAS0021	BA_0019	DNA polymerase III, gamma and tau subunits	[TP0824-TP1005 (0.68180764)]
COG0237	COG0552	BAS4479	coaE	Dephospho-CoA kinase (EC 2.7.1.24) (Dephosphocoenzyme A kinase)	BAS3698	BA_3985	Signal recognition particle-docking protein FtsY	[TP0296-TP0578 (0.7885255)]
COG0080	COG0265	BAS0097	rplK	50S ribosomal protein L11	BAS3395	BAS3395	Serine protease {UniProtKB/TrEMBL:Q81Y95}	[TP0237-TP0773 (0.6164146)]
COG0080	COG0265	BAS0097	rplK	50S ribosomal protein L11	BAS5031	BAS5031	Membrane protein, putative	[TP0237-TP0773 (0.6164146)]
COG0080	COG0265	BAS0097	rplK	50S ribosomal protein L11	BAS5314	BA_5710	Serine protease {UniProtKB/TrEMBL:Q81JJ5}	[TP0237-TP0773 (0.6164146)]
COG0783	COG1079	BAS4914	BAS4914	Miniferritin Dlp1 {UniProtKB/TrEMBL:Q8RPQ2}	BAS3638	BAS3638	Branched-chain amino acid transport system,	[TP1038-TP0302 (0.79878455)]
COG0783	COG1079	BAS1871	BA_2013	Miniferritin Dlp2 {UniProtKB/TrEMBL:Q8RPQ1}	BAS3638	BAS3638	Branched-chain amino acid transport system,	[TP1038-TP0302 (0.79878455)]
COG2812	COG2812	BAS0021	BA_0019	DNA polymerase III, gamma and tau subunits	BAS0021	BA_0019	DNA polymerase III, gamma and tau subunits	[TP1005-TP1005 (0.52391654)]
COG1466	COG1847	BAS4222	BAS4222	Hypothetical protein {UniProtKB/TrEMBL:Q81LR3}	BAS5338	BA_5735	Jag protein {UniProtKB/TrEMBL:Q81JH2}	[TP0588-TP0948 (0.74372905)]
COG0223	COG0234	BAS3717	fmt	Methionyl-tRNA formyltransferase (EC 2.1.2.9)	BAS0252	groS	10 kDa chaperonin (Protein Cpn10) (groES protein)	[TP0756-TP1013 (0.64276713)]
COG0036	COG1653	BAS3711	BA_3998	Ribulose-phosphate 3-epimerase	BAS0538	BAS0538	Glycerol-3-phosphate ABC transporter,	[TP0945-TP0074 (0.654426)]
COG0357	COG0459	BAS5335	gidB	Methyltransferase gidB (EC 2.1.-.-) (Glucose-inhibited division protein B)	BAS0253	groL	60 kDa chaperonin (Protein Cpn60) (groEL protein)	[TP0946-TP0030 (0.68326145)]
COG0664	COG1074	BAS5261	BAS5261	Cyclic nucleotide-binding domain protein	BAS1061	BA_1142	ATP-dependent nuclease, subunit A	[TP0089-TP0898 (0.8304331)]
COG0664	COG1074	BAS3255	BAS3255	Cyclic nucleotide-binding domain protein	BAS1061	BA_1142	ATP-dependent nuclease, subunit A	[TP0089-TP0898 (0.8304331)]
COG0664	COG1074	BAS1984	BAS1984	Transcriptional regulator, Crp/Fnr family	BAS1061	BA_1142	ATP-dependent nuclease, subunit A	[TP0089-TP0898 (0.8304331)]
COG0345	COG1774	BAS4045	BAS4045	Pyrroline-5-carboxylate reductase	BAS0031	BAS0031	Hypothetical protein {UniProtKB/TrEMBL:Q81W09}	[TP0797-TP0046 (0.6414869)]
COG0345	COG1774	BAS4225	BAS4225	Pyrroline-5-carboxylate reductase, putative	BAS0031	BAS0031	Hypothetical protein {UniProtKB/TrEMBL:Q81W09}	[TP0797-TP0046 (0.6414869)]
COG0345	COG1774	BAS2921	BA_3143	Pyrroline-5-carboxylate reductase	BAS0031	BAS0031	Hypothetical protein {UniProtKB/TrEMBL:Q81W09}	[TP0797-TP0046 (0.6414869)]
COG0345	COG1774	BAS2783	BA_2995	Pyrroline-5-carboxylate reductase	BAS0031	BAS0031	Hypothetical protein {UniProtKB/TrEMBL:Q81W09}	[TP0797-TP0046 (0.6414869)]
COG0345	COG1774	BAS0198	BA_0197	Pyrroline-5-carboxylate reductase, putative	BAS0031	BAS0031	Hypothetical protein {UniProtKB/TrEMBL:Q81W09}	[TP0797-TP0046 (0.6414869)]
COG0223	COG0242	BAS3717	fmt	Methionyl-tRNA formyltransferase (EC 2.1.2.9)	BAS3884	def2	Peptide deformylase 2 (EC 3.5.1.88) (PDF 2) (Polypeptide deformylase 2)	[TP0756-TP0757 (0.8300303)]
COG0223	COG0242	BAS3717	fmt	Methionyl-tRNA formyltransferase (EC 2.1.2.9)	BAS3718	def1	Peptide deformylase 1 (EC 3.5.1.88) (PDF 1) (Polypeptide deformylase 1)	[TP0756-TP0757 (0.8300303)]
COG0233	COG0359	BAS3675	frr	Ribosome recycling factor (Ribosome-releasing factor) (RRF)	BAS5322	rplI	Ribosomal protein L9 {UniProtKB/TrEMBL:Q81JI7}	[TP0604-TP0060 (0.5105792)]
COG0012	COG0457	BAS5328	BAS5328	GTP-binding protein YchF	BAS5008	BAS5008	TPR domain protein {UniProtKB/TrEMBL:Q81X55}	[TP0124-TP0067 (0.81355333)]
COG0012	COG0457	BAS5328	BAS5328	GTP-binding protein YchF	BAS3308	BAS3308	Hypothetical protein {UniProtKB/TrEMBL:Q6HVS3}	[TP0124-TP0067 (0.81355333)]
COG0012	COG0457	BAS5328	BAS5328	GTP-binding protein YchF	BAS3050	BAS3050	TPR domain protein {UniProtKB/TrEMBL:Q81NC6}	[TP0124-TP0067 (0.81355333)]
COG0012	COG0457	BAS5328	BAS5328	GTP-binding protein YchF	BAS3484	BAS3484	Prophage LambdaBa01, TPR domain protein, putative	[TP0124-TP0067 (0.81355333)]
COG0012	COG0457	BAS5328	BAS5328	GTP-binding protein YchF	BAS4290	BA_4624	TPR domain protein {UniProtKB/TrEMBL:Q81LJ3}	[TP0124-TP0067 (0.81355333)]
COG0012	COG0457	BAS5328	BAS5328	GTP-binding protein YchF	BAS1429	BAS1429	TPR domain protein {UniProtKB/TrEMBL:Q81SV4}	[TP0124-TP0067 (0.81355333)]
COG0012	COG0457	BAS5328	BAS5328	GTP-binding protein YchF	BAS3167	BAS3167	TPR domain protein {UniProtKB/TrEMBL:Q6HW64}	[TP0124-TP0067 (0.81355333)]
COG0012	COG0457	BAS5328	BAS5328	GTP-binding protein YchF	BAS0566	BA_0597	Transcriptional regulator/TPR domain protein	[TP0124-TP0067 (0.81355333)]
COG0012	COG0457	BAS5328	BAS5328	GTP-binding protein YchF	BAS1080	BAS1080	DNA-binding protein {UniProtKB/TrEMBL:Q81TU5}	[TP0124-TP0067 (0.81355333)]
COG0012	COG0457	BAS5328	BAS5328	GTP-binding protein YchF	BAS2346	BAS2346	Hypothetical protein {UniProtKB/TrEMBL:Q6HYI1}	[TP0124-TP0067 (0.81355333)]
COG0012	COG0457	BAS5328	BAS5328	GTP-binding protein YchF	BAS0952	BA_1017	TPR domain protein {UniProtKB/TrEMBL:Q81U67}	[TP0124-TP0067 (0.81355333)]
COG0012	COG0457	BAS5328	BAS5328	GTP-binding protein YchF	BAS2720	BAS2720	TPR domain protein {UniProtKB/TrEMBL:Q6HXG0}	[TP0124-TP0067 (0.81355333)]
COG0265	COG0492	BAS5031	BAS5031	Membrane protein, putative	BAS0337	BAS0337	Pyridine nucleotide-disulfide oxidoreductase	[TP0773-TP0814 (0.6926654)]
COG0265	COG0492	BAS5031	BAS5031	Membrane protein, putative	BAS5007	BAS5007	Thioredoxin reductase {UniProtKB/TrEMBL:Q6HQZ2}	[TP0773-TP0814 (0.6926654)]
COG0265	COG0492	BAS5031	BAS5031	Membrane protein, putative	BAS1405	BA_1515	Pyridine nucleotide-disulfide oxidoreductase	[TP0773-TP0814 (0.6926654)]
COG0265	COG0492	BAS3395	BAS3395	Serine protease {UniProtKB/TrEMBL:Q81Y95}	BAS0337	BAS0337	Pyridine nucleotide-disulfide oxidoreductase	[TP0773-TP0814 (0.6926654)]
COG0265	COG0492	BAS5314	BA_5710	Serine protease {UniProtKB/TrEMBL:Q81JJ5}	BAS2581	BAS2581	Thioredoxin reductase, putative	[TP0773-TP0814 (0.6926654)]
COG0265	COG0492	BAS5314	BA_5710	Serine protease {UniProtKB/TrEMBL:Q81JJ5}	BAS4797	BA_5160	Pyridine nucleotide-disulphide oxidoreductase	[TP0773-TP0814 (0.6926654)]
COG0265	COG0492	BAS5314	BA_5710	Serine protease {UniProtKB/TrEMBL:Q81JJ5}	BAS0337	BAS0337	Pyridine nucleotide-disulfide oxidoreductase	[TP0773-TP0814 (0.6926654)]
COG0265	COG0492	BAS3395	BAS3395	Serine protease {UniProtKB/TrEMBL:Q81Y95}	BAS2581	BAS2581	Thioredoxin reductase, putative	[TP0773-TP0814 (0.6926654)]
COG0265	COG0492	BAS5031	BAS5031	Membrane protein, putative	BAS4797	BA_5160	Pyridine nucleotide-disulphide oxidoreductase	[TP0773-TP0814 (0.6926654)]
COG0265	COG0492	BAS5314	BA_5710	Serine protease {UniProtKB/TrEMBL:Q81JJ5}	BAS1405	BA_1515	Pyridine nucleotide-disulfide oxidoreductase	[TP0773-TP0814 (0.6926654)]
COG0265	COG0492	BAS5031	BAS5031	Membrane protein, putative	BAS2581	BAS2581	Thioredoxin reductase, putative	[TP0773-TP0814 (0.6926654)]
COG0265	COG0492	BAS3395	BAS3395	Serine protease {UniProtKB/TrEMBL:Q81Y95}	BAS5007	BAS5007	Thioredoxin reductase {UniProtKB/TrEMBL:Q6HQZ2}	[TP0773-TP0814 (0.6926654)]
COG0265	COG0492	BAS3395	BAS3395	Serine protease {UniProtKB/TrEMBL:Q81Y95}	BAS1405	BA_1515	Pyridine nucleotide-disulfide oxidoreductase	[TP0773-TP0814 (0.6926654)]
COG0265	COG0492	BAS5314	BA_5710	Serine protease {UniProtKB/TrEMBL:Q81JJ5}	BAS5007	BAS5007	Thioredoxin reductase {UniProtKB/TrEMBL:Q6HQZ2}	[TP0773-TP0814 (0.6926654)]
COG0265	COG0492	BAS3395	BAS3395	Serine protease {UniProtKB/TrEMBL:Q81Y95}	BAS4797	BA_5160	Pyridine nucleotide-disulphide oxidoreductase	[TP0773-TP0814 (0.6926654)]
COG0495	COG1480	BAS4637	leuS	Leucyl-tRNA synthetase (EC 6.1.1.4) (Leucine--tRNA ligase) (LeuRS)	BAS4203	BA_4528	HDIG domain protein {UniProtKB/TrEMBL:Q81LT3}	[TP0586-TP0651 (0.5087635)]
COG1321	COG1774	BAS4108	mntR	Transcriptional regulator mntR (Manganese transport regulator)	BAS0031	BAS0031	Hypothetical protein {UniProtKB/TrEMBL:Q81W09}	[TP0167-TP0046 (0.67547834)]
COG0124	COG0608	BAS4298	hisS-2	Histidyl-tRNA synthetase 2 (EC 6.1.1.21) (Histidine--tRNA ligase 2) (HisRS 2)	BAS4304	BAS4304	Single-stranded-DNA-specific exonuclease RecJ	[TP0641-TP0704 (0.75894904)]
COG0124	COG0608	BAS3130	hisS-1	Histidyl-tRNA synthetase 1 (EC 6.1.1.21) (Histidine--tRNA ligase 1) (HisRS 1)	BAS4304	BAS4304	Single-stranded-DNA-specific exonuclease RecJ	[TP0641-TP0704 (0.75894904)]
COG0465	COG0772	BAS0064	BA_0064	Cell division protein FtsH	BAS3860	BAS3860	Cell division protein,FtsW/RodA/SpoVE family	[TP0330-TP0387 (0.8016956)]
COG0465	COG0772	BAS0064	BA_0064	Cell division protein FtsH	BAS0966	BAS0966	Cell division protein, FtsW/RodA/SpoVE family	[TP0330-TP0387 (0.8016956)]
COG0465	COG0772	BAS0064	BA_0064	Cell division protein FtsH	BAS3762	BA_4050	Stage V sporulation protein E	[TP0330-TP0387 (0.8016956)]
COG0465	COG0772	BAS0064	BA_0064	Cell division protein FtsH	BAS1126	BAS1126	Division protein {UniProtKB/TrEMBL:Q6I1Y2}	[TP0330-TP0387 (0.8016956)]
COG0465	COG0772	BAS0064	BA_0064	Cell division protein FtsH	BAS4064	BA_4381	Cell division protein, FtsW/RodA/SpoVE family	[TP0330-TP0387 (0.8016956)]
COG0465	COG0772	BAS0064	BA_0064	Cell division protein FtsH	BAS1125	BAS1125	Cell division protein, C-terminus	[TP0330-TP0387 (0.8016956)]
COG0457	COG1426	BAS5008	BAS5008	TPR domain protein {UniProtKB/TrEMBL:Q81X55}	BAS3632	BAS3632	Hypothetical protein {UniProtKB/TrEMBL:Q81WQ1}	[TP0268-TP0334 (0.739808)]
COG0457	COG1426	BAS3308	BAS3308	Hypothetical protein {UniProtKB/TrEMBL:Q6HVS3}	BAS3632	BAS3632	Hypothetical protein {UniProtKB/TrEMBL:Q81WQ1}	[TP0268-TP0334 (0.739808)]
COG0457	COG1426	BAS3484	BAS3484	Prophage LambdaBa01, TPR domain protein, putative	BAS3632	BAS3632	Hypothetical protein {UniProtKB/TrEMBL:Q81WQ1}	[TP0268-TP0334 (0.739808)]
COG0457	COG1426	BAS2720	BAS2720	TPR domain protein {UniProtKB/TrEMBL:Q6HXG0}	BAS3632	BAS3632	Hypothetical protein {UniProtKB/TrEMBL:Q81WQ1}	[TP0268-TP0334 (0.739808)]
COG0457	COG1426	BAS3050	BAS3050	TPR domain protein {UniProtKB/TrEMBL:Q81NC6}	BAS3632	BAS3632	Hypothetical protein {UniProtKB/TrEMBL:Q81WQ1}	[TP0268-TP0334 (0.739808)]
COG0457	COG1426	BAS1429	BAS1429	TPR domain protein {UniProtKB/TrEMBL:Q81SV4}	BAS3632	BAS3632	Hypothetical protein {UniProtKB/TrEMBL:Q81WQ1}	[TP0268-TP0334 (0.739808)]
COG0457	COG1426	BAS0952	BA_1017	TPR domain protein {UniProtKB/TrEMBL:Q81U67}	BAS3632	BAS3632	Hypothetical protein {UniProtKB/TrEMBL:Q81WQ1}	[TP0268-TP0334 (0.739808)]
COG0457	COG1426	BAS0566	BA_0597	Transcriptional regulator/TPR domain protein	BAS3632	BAS3632	Hypothetical protein {UniProtKB/TrEMBL:Q81WQ1}	[TP0268-TP0334 (0.739808)]
COG0457	COG1426	BAS2346	BAS2346	Hypothetical protein {UniProtKB/TrEMBL:Q6HYI1}	BAS3632	BAS3632	Hypothetical protein {UniProtKB/TrEMBL:Q81WQ1}	[TP0268-TP0334 (0.739808)]
COG0457	COG1426	BAS3167	BAS3167	TPR domain protein {UniProtKB/TrEMBL:Q6HW64}	BAS3632	BAS3632	Hypothetical protein {UniProtKB/TrEMBL:Q81WQ1}	[TP0268-TP0334 (0.739808)]
COG0457	COG1426	BAS1080	BAS1080	DNA-binding protein {UniProtKB/TrEMBL:Q81TU5}	BAS3632	BAS3632	Hypothetical protein {UniProtKB/TrEMBL:Q81WQ1}	[TP0268-TP0334 (0.739808)]
COG0457	COG1426	BAS4290	BA_4624	TPR domain protein {UniProtKB/TrEMBL:Q81LJ3}	BAS3632	BAS3632	Hypothetical protein {UniProtKB/TrEMBL:Q81WQ1}	[TP0268-TP0334 (0.739808)]
COG1196	COG5401	BAS3699	BAS3699	Chromosome segregation SMC protein	BAS4378	BAS4378	Germination protein gerM	[TP0367-TP0832 (0.50839365)]
COG0192	COG0217	BAS4660	metK	S-adenosylmethionine synthetase (EC 2.5.1.6) (Methionine adenosyltransferase) (AdoMet synthetase) (MAT)	BAS0510	BA_0541	UPF0082 protein BA_0541/GBAA0541/BAS0510	[TP0794-TP0474 (0.71912634)]
COG0092	COG0301	BAS0116	rpsC	30S ribosomal protein S3	BAS4545	thiI	Probable thiamine biosynthesis protein thiI	[TP0195-TP0559 (0.66944)]
COG0860	COG1214	BAS2277	BAS2277	N-acetylmuramoyl-L-alanine amidase, family 3	BAS0245	BA_0259	Hypothetical protein {UniProtKB/TrEMBL:Q81VE9}	[TP0247-TP0876 (0.6334264)]
COG0860	COG1214	BAS0146	BA_0146	Germination-specific N-acetylmuramoyl-L-alanine	BAS0245	BA_0259	Hypothetical protein {UniProtKB/TrEMBL:Q81VE9}	[TP0247-TP0876 (0.6334264)]
COG0544	COG1418	BAS4370	tig	Trigger factor {UniProtKB/Swiss-Prot:Q81LB8}	BAS2009	BAS2009	HD domain protein {UniProtKB/TrEMBL:Q81R90}	[TP0506-TP1018 (0.7668753)]
COG0544	COG1418	BAS4370	tig	Trigger factor {UniProtKB/Swiss-Prot:Q81LB8}	BAS3627	BAS3627	HDIG/HD/KH domain protein	[TP0506-TP1018 (0.7668753)]
COG0544	COG1418	BAS4370	tig	Trigger factor {UniProtKB/Swiss-Prot:Q81LB8}	BAS4459	BA_4807	HD domain protein {UniProtKB/TrEMBL:Q81L27}	[TP0506-TP1018 (0.7668753)]
COG0477	COG0845	BAS4638	BAS4638	Permease, putative {UniProtKB/TrEMBL:Q81KK5}	BAS5106	BAS5106	Efflux transporter, RND family, MFP subunit	[TP0840-TP0965 (0.8653204)]
COG0477	COG0845	BAS0229	BA_0244	Major facilitator family transporter	BAS0760	BAS0760	Hypothetical protein {UniProtKB/TrEMBL:Q81UR3}	[TP0840-TP0965 (0.8653204)]
COG0477	COG0845	BAS2331	BAS2331	Alpha-ketoglutarate permease	BAS5106	BAS5106	Efflux transporter, RND family, MFP subunit	[TP0840-TP0965 (0.8653204)]
COG0477	COG0845	BAS0971	BAS0971	Drug resistance transporter, EmrB/QacA family	BAS5106	BAS5106	Efflux transporter, RND family, MFP subunit	[TP0840-TP0965 (0.8653204)]
COG0477	COG0845	BAS3154	BAS3154	Membrane protein, putative	BAS5106	BAS5106	Efflux transporter, RND family, MFP subunit	[TP0840-TP0965 (0.8653204)]
COG0477	COG0845	BAS4800	BA_5163	Transporter, putative {UniProtKB/TrEMBL:Q81XR8}	BAS0760	BAS0760	Hypothetical protein {UniProtKB/TrEMBL:Q81UR3}	[TP0840-TP0965 (0.8653204)]
COG0477	COG0845	BAS2698	BA_2896	Transporter, putative {UniProtKB/TrEMBL:Q81PB6}	BAS0760	BAS0760	Hypothetical protein {UniProtKB/TrEMBL:Q81UR3}	[TP0840-TP0965 (0.8653204)]
COG0477	COG0845	BAS2449	BA_2628	Permease, putative {UniProtKB/TrEMBL:Q81Q11}	BAS0760	BAS0760	Hypothetical protein {UniProtKB/TrEMBL:Q81UR3}	[TP0840-TP0965 (0.8653204)]
COG0477	COG0845	BAS1846	BAS1846	Transporter protein {UniProtKB/TrEMBL:Q6HZX8}	BAS5106	BAS5106	Efflux transporter, RND family, MFP subunit	[TP0840-TP0965 (0.8653204)]
COG0477	COG0845	BAS2203	BA_2367	Oxalate:formate antiporter, putative	BAS5106	BAS5106	Efflux transporter, RND family, MFP subunit	[TP0840-TP0965 (0.8653204)]
COG0477	COG0845	BAS0349	BAS0349	Benzoate transport protein, putative	BAS5106	BAS5106	Efflux transporter, RND family, MFP subunit	[TP0840-TP0965 (0.8653204)]
COG0477	COG0845	BAS2468	BA_2649	Permease, putative {UniProtKB/TrEMBL:Q81PZ0}	BAS0760	BAS0760	Hypothetical protein {UniProtKB/TrEMBL:Q81UR3}	[TP0840-TP0965 (0.8653204)]
COG0477	COG0845	BAS0749	BAS0749	Major facilitator family transporter	BAS5106	BAS5106	Efflux transporter, RND family, MFP subunit	[TP0840-TP0965 (0.8653204)]
COG0477	COG0845	BAS2468	BA_2649	Permease, putative {UniProtKB/TrEMBL:Q81PZ0}	BAS5106	BAS5106	Efflux transporter, RND family, MFP subunit	[TP0840-TP0965 (0.8653204)]
COG0477	COG0845	BAS2123	BA_2277	Permease, putative {UniProtKB/TrEMBL:Q81QY7}	BAS5106	BAS5106	Efflux transporter, RND family, MFP subunit	[TP0840-TP0965 (0.8653204)]
COG0477	COG0845	BAS5220	BA_5620	Multidrug resistance protein, putative	BAS5106	BAS5106	Efflux transporter, RND family, MFP subunit	[TP0840-TP0965 (0.8653204)]
COG0477	COG0845	BAS1926	BAS1926	Membrane protein, putative	BAS5106	BAS5106	Efflux transporter, RND family, MFP subunit	[TP0840-TP0965 (0.8653204)]
COG0477	COG0845	BAS0183	BAS0183	Drug resistance transporter, Bcr/CflA family	BAS5106	BAS5106	Efflux transporter, RND family, MFP subunit	[TP0840-TP0965 (0.8653204)]
COG0477	COG0845	BAS2481	BAS2481	Permease, putative {UniProtKB/TrEMBL:Q81PX7}	BAS5106	BAS5106	Efflux transporter, RND family, MFP subunit	[TP0840-TP0965 (0.8653204)]
COG0477	COG0845	BAS3296	BA_3556	Major facilitator family transporter	BAS5106	BAS5106	Efflux transporter, RND family, MFP subunit	[TP0840-TP0965 (0.8653204)]
COG0477	COG0845	BAS3062	BA_3302	Transporter, putative {UniProtKB/TrEMBL:Q81NB1}	BAS5106	BAS5106	Efflux transporter, RND family, MFP subunit	[TP0840-TP0965 (0.8653204)]
COG0477	COG0845	BAS1533	BAS1533	Permease, putative {UniProtKB/TrEMBL:Q81SJ6}	BAS0760	BAS0760	Hypothetical protein {UniProtKB/TrEMBL:Q81UR3}	[TP0840-TP0965 (0.8653204)]
COG0477	COG0845	BAS5220	BA_5620	Multidrug resistance protein, putative	BAS0760	BAS0760	Hypothetical protein {UniProtKB/TrEMBL:Q81UR3}	[TP0840-TP0965 (0.8653204)]
COG0477	COG0845	BAS3263	BAS3263	Drug resistance transporter, Bcr/CflA family	BAS5106	BAS5106	Efflux transporter, RND family, MFP subunit	[TP0840-TP0965 (0.8653204)]
COG0477	COG0845	BAS1846	BAS1846	Transporter protein {UniProtKB/TrEMBL:Q6HZX8}	BAS0760	BAS0760	Hypothetical protein {UniProtKB/TrEMBL:Q81UR3}	[TP0840-TP0965 (0.8653204)]
COG0477	COG0845	BAS0800	BAS0800	Major facilitator family transporter	BAS5106	BAS5106	Efflux transporter, RND family, MFP subunit	[TP0840-TP0965 (0.8653204)]
COG0477	COG0845	BAS0970	BA_1037	Major facilitator family transporter	BAS5106	BAS5106	Efflux transporter, RND family, MFP subunit	[TP0840-TP0965 (0.8653204)]
COG0477	COG0845	BAS2227	BAS2227	ABC transporter, permease protein, putative	BAS0760	BAS0760	Hypothetical protein {UniProtKB/TrEMBL:Q81UR3}	[TP0840-TP0965 (0.8653204)]
COG0477	COG0845	BAS3097	BAS3097	Major facilitator family transporter	BAS5106	BAS5106	Efflux transporter, RND family, MFP subunit	[TP0840-TP0965 (0.8653204)]
COG0477	COG0845	BAS3025	BA_3258	Permease, putative {UniProtKB/TrEMBL:Q81NE5}	BAS0760	BAS0760	Hypothetical protein {UniProtKB/TrEMBL:Q81UR3}	[TP0840-TP0965 (0.8653204)]
COG0477	COG0845	BAS3166	BAS3166	Membrane protein, putative	BAS0760	BAS0760	Hypothetical protein {UniProtKB/TrEMBL:Q81UR3}	[TP0840-TP0965 (0.8653204)]
COG0477	COG0845	BAS0183	BAS0183	Drug resistance transporter, Bcr/CflA family	BAS0760	BAS0760	Hypothetical protein {UniProtKB/TrEMBL:Q81UR3}	[TP0840-TP0965 (0.8653204)]
COG0477	COG0845	BAS2994	BAS2994	Drug resistance transporter, EmrB/QacA family	BAS0760	BAS0760	Hypothetical protein {UniProtKB/TrEMBL:Q81UR3}	[TP0840-TP0965 (0.8653204)]
COG0477	COG0845	BAS2495	BAS2495	Oxalate:formate antiporter, putative	BAS5106	BAS5106	Efflux transporter, RND family, MFP subunit	[TP0840-TP0965 (0.8653204)]
COG0477	COG0845	BAS5271	BAS5271	Major facilitator family transporter	BAS0760	BAS0760	Hypothetical protein {UniProtKB/TrEMBL:Q81UR3}	[TP0840-TP0965 (0.8653204)]
COG0477	COG0845	BAS4638	BAS4638	Permease, putative {UniProtKB/TrEMBL:Q81KK5}	BAS0760	BAS0760	Hypothetical protein {UniProtKB/TrEMBL:Q81UR3}	[TP0840-TP0965 (0.8653204)]
COG0477	COG0845	BAS2688	BA_2882	Major facilitator family transporter	BAS0760	BAS0760	Hypothetical protein {UniProtKB/TrEMBL:Q81UR3}	[TP0840-TP0965 (0.8653204)]
COG0477	COG0845	BAS5297	BAS5297	Major facilitator family transporter	BAS5106	BAS5106	Efflux transporter, RND family, MFP subunit	[TP0840-TP0965 (0.8653204)]
COG0477	COG0845	BAS0229	BA_0244	Major facilitator family transporter	BAS5106	BAS5106	Efflux transporter, RND family, MFP subunit	[TP0840-TP0965 (0.8653204)]
COG0477	COG0845	BAS4464	BAS4464	Drug resistance transporter, EmrB/QacA family	BAS5106	BAS5106	Efflux transporter, RND family, MFP subunit	[TP0840-TP0965 (0.8653204)]
COG0477	COG0845	BAS2305	BAS2305	ABC transporter, permease protein, putative	BAS0760	BAS0760	Hypothetical protein {UniProtKB/TrEMBL:Q81UR3}	[TP0840-TP0965 (0.8653204)]
COG0477	COG0845	BAS0376	BA_0390	Major facilitator family transporter	BAS5106	BAS5106	Efflux transporter, RND family, MFP subunit	[TP0840-TP0965 (0.8653204)]
COG0477	COG0845	BAS3166	BAS3166	Membrane protein, putative	BAS5106	BAS5106	Efflux transporter, RND family, MFP subunit	[TP0840-TP0965 (0.8653204)]
COG0477	COG0845	BAS1607	BAS1607	Permease, putative {UniProtKB/TrEMBL:Q81SC9}	BAS0760	BAS0760	Hypothetical protein {UniProtKB/TrEMBL:Q81UR3}	[TP0840-TP0965 (0.8653204)]
COG0477	COG0845	BAS0795	BA_0835	Multidrug resistance protein	BAS0760	BAS0760	Hypothetical protein {UniProtKB/TrEMBL:Q81UR3}	[TP0840-TP0965 (0.8653204)]
COG0477	COG0845	BAS0630	BAS0630	Multidrug-efflux transporter	BAS5106	BAS5106	Efflux transporter, RND family, MFP subunit	[TP0840-TP0965 (0.8653204)]
COG0477	COG0845	BAS0707	BAS0707	Major facilitator family transporter	BAS0760	BAS0760	Hypothetical protein {UniProtKB/TrEMBL:Q81UR3}	[TP0840-TP0965 (0.8653204)]
COG0477	COG0845	BAS1684	BA_1819	Transporter, putative {UniProtKB/TrEMBL:Q81S55}	BAS5106	BAS5106	Efflux transporter, RND family, MFP subunit	[TP0840-TP0965 (0.8653204)]
COG0477	COG0845	BAS4380	BA_4718	Major facilitator family transporter	BAS5106	BAS5106	Efflux transporter, RND family, MFP subunit	[TP0840-TP0965 (0.8653204)]
COG0477	COG0845	BAS3062	BA_3302	Transporter, putative {UniProtKB/TrEMBL:Q81NB1}	BAS0760	BAS0760	Hypothetical protein {UniProtKB/TrEMBL:Q81UR3}	[TP0840-TP0965 (0.8653204)]
COG0477	COG0845	BAS4800	BA_5163	Transporter, putative {UniProtKB/TrEMBL:Q81XR8}	BAS5106	BAS5106	Efflux transporter, RND family, MFP subunit	[TP0840-TP0965 (0.8653204)]
COG0477	COG0845	BAS1531	BA_1650	Membrane protein, putative	BAS0760	BAS0760	Hypothetical protein {UniProtKB/TrEMBL:Q81UR3}	[TP0840-TP0965 (0.8653204)]
COG0477	COG0845	BAS0795	BA_0835	Multidrug resistance protein	BAS5106	BAS5106	Efflux transporter, RND family, MFP subunit	[TP0840-TP0965 (0.8653204)]
COG0477	COG0845	BAS2210	BA_2374	Drug resistance transporter, EmrB/QacA family	BAS5106	BAS5106	Efflux transporter, RND family, MFP subunit	[TP0840-TP0965 (0.8653204)]
COG0477	COG0845	BAS2688	BA_2882	Major facilitator family transporter	BAS5106	BAS5106	Efflux transporter, RND family, MFP subunit	[TP0840-TP0965 (0.8653204)]
COG0477	COG0845	BAS4605	BAS4605	Drug resistance transporter, EmrB/QacA family	BAS0760	BAS0760	Hypothetical protein {UniProtKB/TrEMBL:Q81UR3}	[TP0840-TP0965 (0.8653204)]
COG0477	COG0845	BAS3025	BA_3258	Permease, putative {UniProtKB/TrEMBL:Q81NE5}	BAS5106	BAS5106	Efflux transporter, RND family, MFP subunit	[TP0840-TP0965 (0.8653204)]
COG0477	COG0845	BAS2186	BA_2346	Major facilitator family transporter	BAS5106	BAS5106	Efflux transporter, RND family, MFP subunit	[TP0840-TP0965 (0.8653204)]
COG0477	COG0845	BAS2807	BAS2807	Major facilitator family transporter	BAS0760	BAS0760	Hypothetical protein {UniProtKB/TrEMBL:Q81UR3}	[TP0840-TP0965 (0.8653204)]
COG0477	COG0845	BAS4380	BA_4718	Major facilitator family transporter	BAS0760	BAS0760	Hypothetical protein {UniProtKB/TrEMBL:Q81UR3}	[TP0840-TP0965 (0.8653204)]
COG0477	COG0845	BAS2227	BAS2227	ABC transporter, permease protein, putative	BAS5106	BAS5106	Efflux transporter, RND family, MFP subunit	[TP0840-TP0965 (0.8653204)]
COG0477	COG0845	BAS0888	BA_0944	Drug resistance transporter, EmrB/QacA family	BAS5106	BAS5106	Efflux transporter, RND family, MFP subunit	[TP0840-TP0965 (0.8653204)]
COG0477	COG0845	BAS1722	BAS1722	Major facilitator family transporter	BAS5106	BAS5106	Efflux transporter, RND family, MFP subunit	[TP0840-TP0965 (0.8653204)]
COG0477	COG0845	BAS4605	BAS4605	Drug resistance transporter, EmrB/QacA family	BAS5106	BAS5106	Efflux transporter, RND family, MFP subunit	[TP0840-TP0965 (0.8653204)]
COG0477	COG0845	BAS0376	BA_0390	Major facilitator family transporter	BAS0760	BAS0760	Hypothetical protein {UniProtKB/TrEMBL:Q81UR3}	[TP0840-TP0965 (0.8653204)]
COG0477	COG0845	BAS0949	BAS0949	Transporter, putative {UniProtKB/TrEMBL:Q81U70}	BAS5106	BAS5106	Efflux transporter, RND family, MFP subunit	[TP0840-TP0965 (0.8653204)]
COG0477	COG0845	BAS3154	BAS3154	Membrane protein, putative	BAS0760	BAS0760	Hypothetical protein {UniProtKB/TrEMBL:Q81UR3}	[TP0840-TP0965 (0.8653204)]
COG0477	COG0845	BAS1696	BA_1830	Fosmidomycin resistance protein	BAS0760	BAS0760	Hypothetical protein {UniProtKB/TrEMBL:Q81UR3}	[TP0840-TP0965 (0.8653204)]
COG0477	COG0845	BAS1696	BA_1830	Fosmidomycin resistance protein	BAS5106	BAS5106	Efflux transporter, RND family, MFP subunit	[TP0840-TP0965 (0.8653204)]
COG0477	COG0845	BAS0868	BA_0921	Alpha-ketoglutarate permease, putative	BAS5106	BAS5106	Efflux transporter, RND family, MFP subunit	[TP0840-TP0965 (0.8653204)]
COG0477	COG0845	BAS3263	BAS3263	Drug resistance transporter, Bcr/CflA family	BAS0760	BAS0760	Hypothetical protein {UniProtKB/TrEMBL:Q81UR3}	[TP0840-TP0965 (0.8653204)]
COG0477	COG0845	BAS0949	BAS0949	Transporter, putative {UniProtKB/TrEMBL:Q81U70}	BAS0760	BAS0760	Hypothetical protein {UniProtKB/TrEMBL:Q81UR3}	[TP0840-TP0965 (0.8653204)]
COG0477	COG0845	BAS3910	BAS3910	Drug resistance transporter, EmrB/QacA family	BAS5106	BAS5106	Efflux transporter, RND family, MFP subunit	[TP0840-TP0965 (0.8653204)]
COG0477	COG0845	BAS3100	BAS3100	Major facilitator family transporter	BAS5106	BAS5106	Efflux transporter, RND family, MFP subunit	[TP0840-TP0965 (0.8653204)]
COG0477	COG0845	BAS2123	BA_2277	Permease, putative {UniProtKB/TrEMBL:Q81QY7}	BAS0760	BAS0760	Hypothetical protein {UniProtKB/TrEMBL:Q81UR3}	[TP0840-TP0965 (0.8653204)]
COG0477	COG0845	BAS0868	BA_0921	Alpha-ketoglutarate permease, putative	BAS0760	BAS0760	Hypothetical protein {UniProtKB/TrEMBL:Q81UR3}	[TP0840-TP0965 (0.8653204)]
COG0477	COG0845	BAS2449	BA_2628	Permease, putative {UniProtKB/TrEMBL:Q81Q11}	BAS5106	BAS5106	Efflux transporter, RND family, MFP subunit	[TP0840-TP0965 (0.8653204)]
COG0477	COG0845	BAS0800	BAS0800	Major facilitator family transporter	BAS0760	BAS0760	Hypothetical protein {UniProtKB/TrEMBL:Q81UR3}	[TP0840-TP0965 (0.8653204)]
COG0477	COG0845	BAS2683	BA_2877	Drug resistance transporter, EmrB/QacA family	BAS5106	BAS5106	Efflux transporter, RND family, MFP subunit	[TP0840-TP0965 (0.8653204)]
COG0477	COG0845	BAS3034	BAS3034	Major facilitator family transporter	BAS5106	BAS5106	Efflux transporter, RND family, MFP subunit	[TP0840-TP0965 (0.8653204)]
COG0477	COG0845	BAS2777	BA_2988	Permease, putative {UniProtKB/TrEMBL:Q81P31}	BAS0760	BAS0760	Hypothetical protein {UniProtKB/TrEMBL:Q81UR3}	[TP0840-TP0965 (0.8653204)]
COG0477	COG0845	BAS0349	BAS0349	Benzoate transport protein, putative	BAS0760	BAS0760	Hypothetical protein {UniProtKB/TrEMBL:Q81UR3}	[TP0840-TP0965 (0.8653204)]
COG0477	COG0845	BAS0749	BAS0749	Major facilitator family transporter	BAS0760	BAS0760	Hypothetical protein {UniProtKB/TrEMBL:Q81UR3}	[TP0840-TP0965 (0.8653204)]
COG0477	COG0845	BAS0640	BAS0640	Multidrug resistance protein, putative	BAS5106	BAS5106	Efflux transporter, RND family, MFP subunit	[TP0840-TP0965 (0.8653204)]
COG0477	COG0845	BAS2402	BA_2577	Permease, putative {UniProtKB/TrEMBL:Q81Q57}	BAS5106	BAS5106	Efflux transporter, RND family, MFP subunit	[TP0840-TP0965 (0.8653204)]
COG0477	COG0845	BAS2210	BA_2374	Drug resistance transporter, EmrB/QacA family	BAS0760	BAS0760	Hypothetical protein {UniProtKB/TrEMBL:Q81UR3}	[TP0840-TP0965 (0.8653204)]
COG0477	COG0845	BAS5271	BAS5271	Major facilitator family transporter	BAS5106	BAS5106	Efflux transporter, RND family, MFP subunit	[TP0840-TP0965 (0.8653204)]
COG0477	COG0845	BAS3097	BAS3097	Major facilitator family transporter	BAS0760	BAS0760	Hypothetical protein {UniProtKB/TrEMBL:Q81UR3}	[TP0840-TP0965 (0.8653204)]
COG0477	COG0845	BAS1607	BAS1607	Permease, putative {UniProtKB/TrEMBL:Q81SC9}	BAS5106	BAS5106	Efflux transporter, RND family, MFP subunit	[TP0840-TP0965 (0.8653204)]
COG0477	COG0845	BAS3100	BAS3100	Major facilitator family transporter	BAS0760	BAS0760	Hypothetical protein {UniProtKB/TrEMBL:Q81UR3}	[TP0840-TP0965 (0.8653204)]
COG0477	COG0845	BAS2683	BA_2877	Drug resistance transporter, EmrB/QacA family	BAS0760	BAS0760	Hypothetical protein {UniProtKB/TrEMBL:Q81UR3}	[TP0840-TP0965 (0.8653204)]
COG0477	COG0845	BAS1684	BA_1819	Transporter, putative {UniProtKB/TrEMBL:Q81S55}	BAS0760	BAS0760	Hypothetical protein {UniProtKB/TrEMBL:Q81UR3}	[TP0840-TP0965 (0.8653204)]
COG0477	COG0845	BAS2495	BAS2495	Oxalate:formate antiporter, putative	BAS0760	BAS0760	Hypothetical protein {UniProtKB/TrEMBL:Q81UR3}	[TP0840-TP0965 (0.8653204)]
COG0477	COG0845	BAS2186	BA_2346	Major facilitator family transporter	BAS0760	BAS0760	Hypothetical protein {UniProtKB/TrEMBL:Q81UR3}	[TP0840-TP0965 (0.8653204)]
COG0477	COG0845	BAS2994	BAS2994	Drug resistance transporter, EmrB/QacA family	BAS5106	BAS5106	Efflux transporter, RND family, MFP subunit	[TP0840-TP0965 (0.8653204)]
COG0477	COG0845	BAS0640	BAS0640	Multidrug resistance protein, putative	BAS0760	BAS0760	Hypothetical protein {UniProtKB/TrEMBL:Q81UR3}	[TP0840-TP0965 (0.8653204)]
COG0477	COG0845	BAS2331	BAS2331	Alpha-ketoglutarate permease	BAS0760	BAS0760	Hypothetical protein {UniProtKB/TrEMBL:Q81UR3}	[TP0840-TP0965 (0.8653204)]
COG0477	COG0845	BAS2203	BA_2367	Oxalate:formate antiporter, putative	BAS0760	BAS0760	Hypothetical protein {UniProtKB/TrEMBL:Q81UR3}	[TP0840-TP0965 (0.8653204)]
COG0477	COG0845	BAS2305	BAS2305	ABC transporter, permease protein, putative	BAS5106	BAS5106	Efflux transporter, RND family, MFP subunit	[TP0840-TP0965 (0.8653204)]
COG0477	COG0845	BAS2481	BAS2481	Permease, putative {UniProtKB/TrEMBL:Q81PX7}	BAS0760	BAS0760	Hypothetical protein {UniProtKB/TrEMBL:Q81UR3}	[TP0840-TP0965 (0.8653204)]
COG0477	COG0845	BAS1722	BAS1722	Major facilitator family transporter	BAS0760	BAS0760	Hypothetical protein {UniProtKB/TrEMBL:Q81UR3}	[TP0840-TP0965 (0.8653204)]
COG0477	COG0845	BAS2777	BA_2988	Permease, putative {UniProtKB/TrEMBL:Q81P31}	BAS5106	BAS5106	Efflux transporter, RND family, MFP subunit	[TP0840-TP0965 (0.8653204)]
COG0477	COG0845	BAS2698	BA_2896	Transporter, putative {UniProtKB/TrEMBL:Q81PB6}	BAS5106	BAS5106	Efflux transporter, RND family, MFP subunit	[TP0840-TP0965 (0.8653204)]
COG0477	COG0845	BAS3034	BAS3034	Major facilitator family transporter	BAS0760	BAS0760	Hypothetical protein {UniProtKB/TrEMBL:Q81UR3}	[TP0840-TP0965 (0.8653204)]
COG0477	COG0845	BAS0707	BAS0707	Major facilitator family transporter	BAS5106	BAS5106	Efflux transporter, RND family, MFP subunit	[TP0840-TP0965 (0.8653204)]
COG0477	COG0845	BAS0971	BAS0971	Drug resistance transporter, EmrB/QacA family	BAS0760	BAS0760	Hypothetical protein {UniProtKB/TrEMBL:Q81UR3}	[TP0840-TP0965 (0.8653204)]
COG0477	COG0845	BAS1533	BAS1533	Permease, putative {UniProtKB/TrEMBL:Q81SJ6}	BAS5106	BAS5106	Efflux transporter, RND family, MFP subunit	[TP0840-TP0965 (0.8653204)]
COG0477	COG0845	BAS3296	BA_3556	Major facilitator family transporter	BAS0760	BAS0760	Hypothetical protein {UniProtKB/TrEMBL:Q81UR3}	[TP0840-TP0965 (0.8653204)]
COG0477	COG0845	BAS0970	BA_1037	Major facilitator family transporter	BAS0760	BAS0760	Hypothetical protein {UniProtKB/TrEMBL:Q81UR3}	[TP0840-TP0965 (0.8653204)]
COG0477	COG0845	BAS2807	BAS2807	Major facilitator family transporter	BAS5106	BAS5106	Efflux transporter, RND family, MFP subunit	[TP0840-TP0965 (0.8653204)]
COG0477	COG0845	BAS5297	BAS5297	Major facilitator family transporter	BAS0760	BAS0760	Hypothetical protein {UniProtKB/TrEMBL:Q81UR3}	[TP0840-TP0965 (0.8653204)]
COG0477	COG0845	BAS0888	BA_0944	Drug resistance transporter, EmrB/QacA family	BAS0760	BAS0760	Hypothetical protein {UniProtKB/TrEMBL:Q81UR3}	[TP0840-TP0965 (0.8653204)]
COG0477	COG0845	BAS2402	BA_2577	Permease, putative {UniProtKB/TrEMBL:Q81Q57}	BAS0760	BAS0760	Hypothetical protein {UniProtKB/TrEMBL:Q81UR3}	[TP0840-TP0965 (0.8653204)]
COG0477	COG0845	BAS4464	BAS4464	Drug resistance transporter, EmrB/QacA family	BAS0760	BAS0760	Hypothetical protein {UniProtKB/TrEMBL:Q81UR3}	[TP0840-TP0965 (0.8653204)]
COG0477	COG0845	BAS3910	BAS3910	Drug resistance transporter, EmrB/QacA family	BAS0760	BAS0760	Hypothetical protein {UniProtKB/TrEMBL:Q81UR3}	[TP0840-TP0965 (0.8653204)]
COG0477	COG0845	BAS1531	BA_1650	Membrane protein, putative	BAS5106	BAS5106	Efflux transporter, RND family, MFP subunit	[TP0840-TP0965 (0.8653204)]
COG0477	COG0845	BAS0630	BAS0630	Multidrug-efflux transporter	BAS0760	BAS0760	Hypothetical protein {UniProtKB/TrEMBL:Q81UR3}	[TP0840-TP0965 (0.8653204)]
COG0477	COG0845	BAS1926	BAS1926	Membrane protein, putative	BAS0760	BAS0760	Hypothetical protein {UniProtKB/TrEMBL:Q81UR3}	[TP0840-TP0965 (0.8653204)]
COG0305	COG2812	BAS5321	BA_5717	Replicative DNA helicase	BAS0021	BA_0019	DNA polymerase III, gamma and tau subunits	[TP0058-TP1005 (0.7130585)]
COG0305	COG2812	BAS0880	BAS0880	Replicative DNA helicase, putative	BAS0021	BA_0019	DNA polymerase III, gamma and tau subunits	[TP0058-TP1005 (0.7130585)]
COG0188	COG0526	BAS0006	BA_0006	DNA gyrase, A subunit {UniProtKB/TrEMBL:Q81W30}	BAS4589	BAS4589	Thioredoxin family protein	[TP0005-TP0100 (0.7885434)]
COG0188	COG0526	BAS0006	BA_0006	DNA gyrase, A subunit {UniProtKB/TrEMBL:Q81W30}	BAS1383	resA	Thiol-disulfide oxidoreductase resA	[TP0005-TP0100 (0.7885434)]
COG0188	COG0526	BAS0006	BA_0006	DNA gyrase, A subunit {UniProtKB/TrEMBL:Q81W30}	BAS0721	BAS0721	Thioredoxin, putative {UniProtKB/TrEMBL:Q81UV0}	[TP0005-TP0100 (0.7885434)]
COG0188	COG0526	BAS3391	BAS3391	DNA topoisomerase IV, A subunit	BAS0373	BA_0387	Hypothetical protein {UniProtKB/TrEMBL:Q81Z85}	[TP0005-TP0100 (0.7885434)]
COG0188	COG0526	BAS3391	BAS3391	DNA topoisomerase IV, A subunit	BAS3405	BA_3674	AhpC/TSA family protein	[TP0005-TP0100 (0.7885434)]
COG0188	COG0526	BAS0006	BA_0006	DNA gyrase, A subunit {UniProtKB/TrEMBL:Q81W30}	BAS1648	BAS1648	Thioredoxin family protein	[TP0005-TP0100 (0.7885434)]
COG0188	COG0526	BAS3391	BAS3391	DNA topoisomerase IV, A subunit	BAS0721	BAS0721	Thioredoxin, putative {UniProtKB/TrEMBL:Q81UV0}	[TP0005-TP0100 (0.7885434)]
COG0188	COG0526	BAS3391	BAS3391	DNA topoisomerase IV, A subunit	BAS4857	BAS4857	Thioredoxin, putative {UniProtKB/TrEMBL:Q81XL1}	[TP0005-TP0100 (0.7885434)]
COG0188	COG0526	BAS0006	BA_0006	DNA gyrase, A subunit {UniProtKB/TrEMBL:Q81W30}	BAS3405	BA_3674	AhpC/TSA family protein	[TP0005-TP0100 (0.7885434)]
COG0188	COG0526	BAS0006	BA_0006	DNA gyrase, A subunit {UniProtKB/TrEMBL:Q81W30}	BAS0373	BA_0387	Hypothetical protein {UniProtKB/TrEMBL:Q81Z85}	[TP0005-TP0100 (0.7885434)]
COG0188	COG0526	BAS0006	BA_0006	DNA gyrase, A subunit {UniProtKB/TrEMBL:Q81W30}	BAS2156	BAS2156	Thioredoxin family protein	[TP0005-TP0100 (0.7885434)]
COG0188	COG0526	BAS3391	BAS3391	DNA topoisomerase IV, A subunit	BAS1383	resA	Thiol-disulfide oxidoreductase resA	[TP0005-TP0100 (0.7885434)]
COG0188	COG0526	BAS3391	BAS3391	DNA topoisomerase IV, A subunit	BAS4417	BA_4758	Thioredoxin {UniProtKB/TrEMBL:Q81L73}	[TP0005-TP0100 (0.7885434)]
COG0188	COG0526	BAS3391	BAS3391	DNA topoisomerase IV, A subunit	BAS2156	BAS2156	Thioredoxin family protein	[TP0005-TP0100 (0.7885434)]
COG0188	COG0526	BAS0006	BA_0006	DNA gyrase, A subunit {UniProtKB/TrEMBL:Q81W30}	BAS4857	BAS4857	Thioredoxin, putative {UniProtKB/TrEMBL:Q81XL1}	[TP0005-TP0100 (0.7885434)]
COG0188	COG0526	BAS3391	BAS3391	DNA topoisomerase IV, A subunit	BAS1648	BAS1648	Thioredoxin family protein	[TP0005-TP0100 (0.7885434)]
COG0188	COG0526	BAS3391	BAS3391	DNA topoisomerase IV, A subunit	BAS4589	BAS4589	Thioredoxin family protein	[TP0005-TP0100 (0.7885434)]
COG0188	COG0526	BAS0006	BA_0006	DNA gyrase, A subunit {UniProtKB/TrEMBL:Q81W30}	BAS4417	BA_4758	Thioredoxin {UniProtKB/TrEMBL:Q81L73}	[TP0005-TP0100 (0.7885434)]
COG0526	COG0771	BAS3405	BA_3674	AhpC/TSA family protein	BAS3763	murD	UDP-N-acetylmuramoylalanine--D-glutamate ligase (EC 6.3.2.9) (UDP-N- acetylmuramoyl-L-alanyl-D-glutamate synthetase) (D-glutamic acid- adding enzyme)	[TP0100-TP0903 (0.59509045)]
COG0526	COG0771	BAS1648	BAS1648	Thioredoxin family protein	BAS3763	murD	UDP-N-acetylmuramoylalanine--D-glutamate ligase (EC 6.3.2.9) (UDP-N- acetylmuramoyl-L-alanyl-D-glutamate synthetase) (D-glutamic acid- adding enzyme)	[TP0100-TP0903 (0.59509045)]
COG0526	COG0771	BAS4417	BA_4758	Thioredoxin {UniProtKB/TrEMBL:Q81L73}	BAS3763	murD	UDP-N-acetylmuramoylalanine--D-glutamate ligase (EC 6.3.2.9) (UDP-N- acetylmuramoyl-L-alanyl-D-glutamate synthetase) (D-glutamic acid- adding enzyme)	[TP0100-TP0903 (0.59509045)]
COG0526	COG0771	BAS4589	BAS4589	Thioredoxin family protein	BAS3763	murD	UDP-N-acetylmuramoylalanine--D-glutamate ligase (EC 6.3.2.9) (UDP-N- acetylmuramoyl-L-alanyl-D-glutamate synthetase) (D-glutamic acid- adding enzyme)	[TP0100-TP0903 (0.59509045)]
COG0526	COG0771	BAS4857	BAS4857	Thioredoxin, putative {UniProtKB/TrEMBL:Q81XL1}	BAS3763	murD	UDP-N-acetylmuramoylalanine--D-glutamate ligase (EC 6.3.2.9) (UDP-N- acetylmuramoyl-L-alanyl-D-glutamate synthetase) (D-glutamic acid- adding enzyme)	[TP0100-TP0903 (0.59509045)]
COG0526	COG0771	BAS1383	resA	Thiol-disulfide oxidoreductase resA	BAS3763	murD	UDP-N-acetylmuramoylalanine--D-glutamate ligase (EC 6.3.2.9) (UDP-N- acetylmuramoyl-L-alanyl-D-glutamate synthetase) (D-glutamic acid- adding enzyme)	[TP0100-TP0903 (0.59509045)]
COG0526	COG0771	BAS2156	BAS2156	Thioredoxin family protein	BAS3763	murD	UDP-N-acetylmuramoylalanine--D-glutamate ligase (EC 6.3.2.9) (UDP-N- acetylmuramoyl-L-alanyl-D-glutamate synthetase) (D-glutamic acid- adding enzyme)	[TP0100-TP0903 (0.59509045)]
COG0526	COG0771	BAS0721	BAS0721	Thioredoxin, putative {UniProtKB/TrEMBL:Q81UV0}	BAS3763	murD	UDP-N-acetylmuramoylalanine--D-glutamate ligase (EC 6.3.2.9) (UDP-N- acetylmuramoyl-L-alanyl-D-glutamate synthetase) (D-glutamic acid- adding enzyme)	[TP0100-TP0903 (0.59509045)]
COG0526	COG0771	BAS0373	BA_0387	Hypothetical protein {UniProtKB/TrEMBL:Q81Z85}	BAS3763	murD	UDP-N-acetylmuramoylalanine--D-glutamate ligase (EC 6.3.2.9) (UDP-N- acetylmuramoyl-L-alanyl-D-glutamate synthetase) (D-glutamic acid- adding enzyme)	[TP0100-TP0903 (0.59509045)]
COG1283	COG1286	BAS0748	BA_0785	Na/Pi-cotransporter family protein	BAS4449	BA_4796	CvpA family protein {UniProtKB/TrEMBL:Q81L38}	[TP0771-TP0522 (0.80866665)]
COG0143	COG0845	BAS4903	metG2	Methionyl-tRNA synthetase 2 (EC 6.1.1.10) (Methionine--tRNA ligase 2) (MetRS 2)	BAS5106	BAS5106	Efflux transporter, RND family, MFP subunit	[TP0798-TP0965 (0.7246752)]
COG0143	COG0845	BAS4903	metG2	Methionyl-tRNA synthetase 2 (EC 6.1.1.10) (Methionine--tRNA ligase 2) (MetRS 2)	BAS0760	BAS0760	Hypothetical protein {UniProtKB/TrEMBL:Q81UR3}	[TP0798-TP0965 (0.7246752)]
COG0143	COG0845	BAS0037	metS	Methionyl-tRNA synthetase 1 (EC 6.1.1.10) (Methionine--tRNA ligase 1) (MetRS 1)	BAS5106	BAS5106	Efflux transporter, RND family, MFP subunit	[TP0798-TP0965 (0.7246752)]
COG0143	COG0845	BAS0037	metS	Methionyl-tRNA synthetase 1 (EC 6.1.1.10) (Methionine--tRNA ligase 1) (MetRS 1)	BAS0760	BAS0760	Hypothetical protein {UniProtKB/TrEMBL:Q81UR3}	[TP0798-TP0965 (0.7246752)]
COG0242	COG1744	BAS3884	def2	Peptide deformylase 2 (EC 3.5.1.88) (PDF 2) (Polypeptide deformylase 2)	BAS3643	BA_3927	Lipoprotein, Bmp family	[TP0757-TP0298 (0.51512045)]
COG0242	COG1744	BAS3718	def1	Peptide deformylase 1 (EC 3.5.1.88) (PDF 1) (Polypeptide deformylase 1)	BAS3643	BA_3927	Lipoprotein, Bmp family	[TP0757-TP0298 (0.51512045)]
COG1536	COG1868	BAS1561	BA_1679	Flagellar motor switch protein FliG	BAS1585	BAS1585	Flagellar motor switch protein	[TP0026-TP0721 (0.9539454)]
COG1536	COG1868	BAS1561	BA_1679	Flagellar motor switch protein FliG	BAS1586	BAS1586	Flagellar motor switch protein, C-terminus	[TP0026-TP0721 (0.9539454)]
COG1366	COG1536	BAS3985	BAS3985	Anti-sigma F factor antagonist	BAS1561	BA_1679	Flagellar motor switch protein FliG	[TP0233-TP0400 (0.68778783)]
COG1366	COG1536	BAS0926	BA_0990	Anti sigma b factor antagonist RsbV	BAS1561	BA_1679	Flagellar motor switch protein FliG	[TP0233-TP0400 (0.68778783)]
COG0504	COG1475	BAS5187	pyrG	CTP synthase (EC 6.3.4.2) (UTP--ammonia ligase) (CTP synthetase)	BAS5334	BAS5334	Stage 0 sporulation protein J, putative	[TP0305-TP0271 (0.70252794)]
COG0504	COG1475	BAS5187	pyrG	CTP synthase (EC 6.3.4.2) (UTP--ammonia ligase) (CTP synthetase)	BAS5332	BAS5332	Stage 0 sporulation protein J	[TP0305-TP0271 (0.70252794)]
COG2206	COG4786	BAS0914	BAS0914	HD domain protein {UniProtKB/TrEMBL:Q81UA6}	BAS1596	BAS1596	Flagellar basal-body rod protein, putative	[TP0877-TP0961 (0.57706213)]
COG0457	COG3391	BAS0566	BA_0597	Transcriptional regulator/TPR domain protein	BAS1212	BAS1212	Lipoprotein, putative {UniProtKB/TrEMBL:Q81TG6}	[TP0095-TP0421 (0.8119976)]
COG0457	COG3391	BAS3484	BAS3484	Prophage LambdaBa01, TPR domain protein, putative	BAS1212	BAS1212	Lipoprotein, putative {UniProtKB/TrEMBL:Q81TG6}	[TP0095-TP0421 (0.8119976)]
COG0457	COG3391	BAS0952	BA_1017	TPR domain protein {UniProtKB/TrEMBL:Q81U67}	BAS1212	BAS1212	Lipoprotein, putative {UniProtKB/TrEMBL:Q81TG6}	[TP0095-TP0421 (0.8119976)]
COG0457	COG3391	BAS5008	BAS5008	TPR domain protein {UniProtKB/TrEMBL:Q81X55}	BAS1212	BAS1212	Lipoprotein, putative {UniProtKB/TrEMBL:Q81TG6}	[TP0095-TP0421 (0.8119976)]
COG0457	COG3391	BAS4290	BA_4624	TPR domain protein {UniProtKB/TrEMBL:Q81LJ3}	BAS1212	BAS1212	Lipoprotein, putative {UniProtKB/TrEMBL:Q81TG6}	[TP0095-TP0421 (0.8119976)]
COG0457	COG3391	BAS3308	BAS3308	Hypothetical protein {UniProtKB/TrEMBL:Q6HVS3}	BAS1212	BAS1212	Lipoprotein, putative {UniProtKB/TrEMBL:Q81TG6}	[TP0095-TP0421 (0.8119976)]
COG0457	COG3391	BAS3050	BAS3050	TPR domain protein {UniProtKB/TrEMBL:Q81NC6}	BAS1212	BAS1212	Lipoprotein, putative {UniProtKB/TrEMBL:Q81TG6}	[TP0095-TP0421 (0.8119976)]
COG0457	COG3391	BAS2720	BAS2720	TPR domain protein {UniProtKB/TrEMBL:Q6HXG0}	BAS1212	BAS1212	Lipoprotein, putative {UniProtKB/TrEMBL:Q81TG6}	[TP0095-TP0421 (0.8119976)]
COG0457	COG3391	BAS2346	BAS2346	Hypothetical protein {UniProtKB/TrEMBL:Q6HYI1}	BAS1212	BAS1212	Lipoprotein, putative {UniProtKB/TrEMBL:Q81TG6}	[TP0095-TP0421 (0.8119976)]
COG0457	COG3391	BAS3167	BAS3167	TPR domain protein {UniProtKB/TrEMBL:Q6HW64}	BAS1212	BAS1212	Lipoprotein, putative {UniProtKB/TrEMBL:Q81TG6}	[TP0095-TP0421 (0.8119976)]
COG0457	COG3391	BAS1080	BAS1080	DNA-binding protein {UniProtKB/TrEMBL:Q81TU5}	BAS1212	BAS1212	Lipoprotein, putative {UniProtKB/TrEMBL:Q81TG6}	[TP0095-TP0421 (0.8119976)]
COG0457	COG3391	BAS1429	BAS1429	TPR domain protein {UniProtKB/TrEMBL:Q81SV4}	BAS1212	BAS1212	Lipoprotein, putative {UniProtKB/TrEMBL:Q81TG6}	[TP0095-TP0421 (0.8119976)]
COG0250	COG0772	BAS0096	BA_0096	Transcription antitermination protein NusG	BAS0966	BAS0966	Cell division protein, FtsW/RodA/SpoVE family	[TP0236-TP0387 (0.7470728)]
COG0250	COG0772	BAS0096	BA_0096	Transcription antitermination protein NusG	BAS3860	BAS3860	Cell division protein,FtsW/RodA/SpoVE family	[TP0236-TP0387 (0.7470728)]
COG0250	COG0772	BAS0096	BA_0096	Transcription antitermination protein NusG	BAS1125	BAS1125	Cell division protein, C-terminus	[TP0236-TP0387 (0.7470728)]
COG0250	COG0772	BAS0096	BA_0096	Transcription antitermination protein NusG	BAS4064	BA_4381	Cell division protein, FtsW/RodA/SpoVE family	[TP0236-TP0387 (0.7470728)]
COG0250	COG0772	BAS0096	BA_0096	Transcription antitermination protein NusG	BAS1126	BAS1126	Division protein {UniProtKB/TrEMBL:Q6I1Y2}	[TP0236-TP0387 (0.7470728)]
COG0250	COG0772	BAS0096	BA_0096	Transcription antitermination protein NusG	BAS3762	BA_4050	Stage V sporulation protein E	[TP0236-TP0387 (0.7470728)]
COG0227	COG0740	BAS3709	rpmB	50S ribosomal protein L28	BAS3804	BAS3804	ATP-dependent Clp protease proteolytic subunit	[TP0362-TP0507 (0.75048)]
COG0227	COG0740	BAS3709	rpmB	50S ribosomal protein L28	BAS5000	clpP2	ATP-dependent Clp protease proteolytic subunit 2 (EC 3.4.21.92) (Endopeptidase Clp 2)	[TP0362-TP0507 (0.75048)]
COG0227	COG0740	BAS3709	rpmB	50S ribosomal protein L28	BAS3647	BA_3932	Hypothetical protein {UniProtKB/TrEMBL:Q81WP0}	[TP0362-TP0507 (0.75048)]
COG0227	COG0740	BAS3709	rpmB	50S ribosomal protein L28	BAS2599	clpP1	ATP-dependent Clp protease proteolytic subunit 1 (EC 3.4.21.92) (Endopeptidase Clp 1)	[TP0362-TP0507 (0.75048)]
COG0457	COG0457	BAS5008	BAS5008	TPR domain protein {UniProtKB/TrEMBL:Q81X55}	BAS3050	BAS3050	TPR domain protein {UniProtKB/TrEMBL:Q81NC6}	[TP0067-TP0095 (0.6515529)]
COG0457	COG0457	BAS3050	BAS3050	TPR domain protein {UniProtKB/TrEMBL:Q81NC6}	BAS5008	BAS5008	TPR domain protein {UniProtKB/TrEMBL:Q81X55}	[TP0067-TP0095 (0.6515529)]
COG0457	COG0457	BAS4290	BA_4624	TPR domain protein {UniProtKB/TrEMBL:Q81LJ3}	BAS2346	BAS2346	Hypothetical protein {UniProtKB/TrEMBL:Q6HYI1}	[TP0067-TP0095 (0.6515529)]
COG0457	COG0457	BAS2346	BAS2346	Hypothetical protein {UniProtKB/TrEMBL:Q6HYI1}	BAS4290	BA_4624	TPR domain protein {UniProtKB/TrEMBL:Q81LJ3}	[TP0067-TP0095 (0.6515529)]
COG0457	COG0457	BAS3308	BAS3308	Hypothetical protein {UniProtKB/TrEMBL:Q6HVS3}	BAS2346	BAS2346	Hypothetical protein {UniProtKB/TrEMBL:Q6HYI1}	[TP0067-TP0095 (0.6515529)]
COG0457	COG0457	BAS2346	BAS2346	Hypothetical protein {UniProtKB/TrEMBL:Q6HYI1}	BAS3308	BAS3308	Hypothetical protein {UniProtKB/TrEMBL:Q6HVS3}	[TP0067-TP0095 (0.6515529)]
COG0457	COG0457	BAS2720	BAS2720	TPR domain protein {UniProtKB/TrEMBL:Q6HXG0}	BAS3308	BAS3308	Hypothetical protein {UniProtKB/TrEMBL:Q6HVS3}	[TP0067-TP0095 (0.6515529)]
COG0457	COG0457	BAS3308	BAS3308	Hypothetical protein {UniProtKB/TrEMBL:Q6HVS3}	BAS2720	BAS2720	TPR domain protein {UniProtKB/TrEMBL:Q6HXG0}	[TP0067-TP0095 (0.6515529)]
COG0457	COG0457	BAS3050	BAS3050	TPR domain protein {UniProtKB/TrEMBL:Q81NC6}	BAS3308	BAS3308	Hypothetical protein {UniProtKB/TrEMBL:Q6HVS3}	[TP0067-TP0095 (0.6515529)]
COG0457	COG0457	BAS3308	BAS3308	Hypothetical protein {UniProtKB/TrEMBL:Q6HVS3}	BAS3050	BAS3050	TPR domain protein {UniProtKB/TrEMBL:Q81NC6}	[TP0067-TP0095 (0.6515529)]
COG0457	COG0457	BAS3050	BAS3050	TPR domain protein {UniProtKB/TrEMBL:Q81NC6}	BAS2346	BAS2346	Hypothetical protein {UniProtKB/TrEMBL:Q6HYI1}	[TP0067-TP0095 (0.6515529)]
COG0457	COG0457	BAS2346	BAS2346	Hypothetical protein {UniProtKB/TrEMBL:Q6HYI1}	BAS3050	BAS3050	TPR domain protein {UniProtKB/TrEMBL:Q81NC6}	[TP0067-TP0095 (0.6515529)]
COG0457	COG0457	BAS5008	BAS5008	TPR domain protein {UniProtKB/TrEMBL:Q81X55}	BAS4290	BA_4624	TPR domain protein {UniProtKB/TrEMBL:Q81LJ3}	[TP0067-TP0095 (0.6515529)]
COG0457	COG0457	BAS4290	BA_4624	TPR domain protein {UniProtKB/TrEMBL:Q81LJ3}	BAS5008	BAS5008	TPR domain protein {UniProtKB/TrEMBL:Q81X55}	[TP0067-TP0095 (0.6515529)]
COG0457	COG0457	BAS3484	BAS3484	Prophage LambdaBa01, TPR domain protein, putative	BAS2720	BAS2720	TPR domain protein {UniProtKB/TrEMBL:Q6HXG0}	[TP0067-TP0095 (0.6515529)]
COG0457	COG0457	BAS2720	BAS2720	TPR domain protein {UniProtKB/TrEMBL:Q6HXG0}	BAS3484	BAS3484	Prophage LambdaBa01, TPR domain protein, putative	[TP0067-TP0095 (0.6515529)]
COG0457	COG0457	BAS4290	BA_4624	TPR domain protein {UniProtKB/TrEMBL:Q81LJ3}	BAS3308	BAS3308	Hypothetical protein {UniProtKB/TrEMBL:Q6HVS3}	[TP0067-TP0095 (0.6515529)]
COG0457	COG0457	BAS3308	BAS3308	Hypothetical protein {UniProtKB/TrEMBL:Q6HVS3}	BAS4290	BA_4624	TPR domain protein {UniProtKB/TrEMBL:Q81LJ3}	[TP0067-TP0095 (0.6515529)]
COG0457	COG0457	BAS3484	BAS3484	Prophage LambdaBa01, TPR domain protein, putative	BAS2346	BAS2346	Hypothetical protein {UniProtKB/TrEMBL:Q6HYI1}	[TP0067-TP0095 (0.6515529)]
COG0457	COG0457	BAS2346	BAS2346	Hypothetical protein {UniProtKB/TrEMBL:Q6HYI1}	BAS3484	BAS3484	Prophage LambdaBa01, TPR domain protein, putative	[TP0067-TP0095 (0.6515529)]
COG0457	COG0457	BAS3050	BAS3050	TPR domain protein {UniProtKB/TrEMBL:Q81NC6}	BAS3484	BAS3484	Prophage LambdaBa01, TPR domain protein, putative	[TP0067-TP0095 (0.6515529)]
COG0457	COG0457	BAS3484	BAS3484	Prophage LambdaBa01, TPR domain protein, putative	BAS3050	BAS3050	TPR domain protein {UniProtKB/TrEMBL:Q81NC6}	[TP0067-TP0095 (0.6515529)]
COG0457	COG0457	BAS2720	BAS2720	TPR domain protein {UniProtKB/TrEMBL:Q6HXG0}	BAS2346	BAS2346	Hypothetical protein {UniProtKB/TrEMBL:Q6HYI1}	[TP0067-TP0095 (0.6515529)]
COG0457	COG0457	BAS2346	BAS2346	Hypothetical protein {UniProtKB/TrEMBL:Q6HYI1}	BAS2720	BAS2720	TPR domain protein {UniProtKB/TrEMBL:Q6HXG0}	[TP0067-TP0095 (0.6515529)]
COG0457	COG0457	BAS0952	BA_1017	TPR domain protein {UniProtKB/TrEMBL:Q81U67}	BAS2346	BAS2346	Hypothetical protein {UniProtKB/TrEMBL:Q6HYI1}	[TP0067-TP0095 (0.6515529)]
COG0457	COG0457	BAS2346	BAS2346	Hypothetical protein {UniProtKB/TrEMBL:Q6HYI1}	BAS0952	BA_1017	TPR domain protein {UniProtKB/TrEMBL:Q81U67}	[TP0067-TP0095 (0.6515529)]
COG0457	COG0457	BAS5008	BAS5008	TPR domain protein {UniProtKB/TrEMBL:Q81X55}	BAS2720	BAS2720	TPR domain protein {UniProtKB/TrEMBL:Q6HXG0}	[TP0067-TP0095 (0.6515529)]
COG0457	COG0457	BAS0566	BA_0597	Transcriptional regulator/TPR domain protein	BAS0566	BA_0597	Transcriptional regulator/TPR domain protein	[TP0067-TP0095 (0.6515529)]
COG0457	COG0457	BAS2720	BAS2720	TPR domain protein {UniProtKB/TrEMBL:Q6HXG0}	BAS5008	BAS5008	TPR domain protein {UniProtKB/TrEMBL:Q81X55}	[TP0067-TP0095 (0.6515529)]
COG0457	COG0457	BAS0566	BA_0597	Transcriptional regulator/TPR domain protein	BAS2720	BAS2720	TPR domain protein {UniProtKB/TrEMBL:Q6HXG0}	[TP0067-TP0095 (0.6515529)]
COG0457	COG0457	BAS0952	BA_1017	TPR domain protein {UniProtKB/TrEMBL:Q81U67}	BAS1429	BAS1429	TPR domain protein {UniProtKB/TrEMBL:Q81SV4}	[TP0067-TP0095 (0.6515529)]
COG0457	COG0457	BAS2720	BAS2720	TPR domain protein {UniProtKB/TrEMBL:Q6HXG0}	BAS0566	BA_0597	Transcriptional regulator/TPR domain protein	[TP0067-TP0095 (0.6515529)]
COG0457	COG0457	BAS1429	BAS1429	TPR domain protein {UniProtKB/TrEMBL:Q81SV4}	BAS0952	BA_1017	TPR domain protein {UniProtKB/TrEMBL:Q81U67}	[TP0067-TP0095 (0.6515529)]
COG0457	COG0457	BAS4290	BA_4624	TPR domain protein {UniProtKB/TrEMBL:Q81LJ3}	BAS4290	BA_4624	TPR domain protein {UniProtKB/TrEMBL:Q81LJ3}	[TP0067-TP0095 (0.6515529)]
COG0457	COG0457	BAS4290	BA_4624	TPR domain protein {UniProtKB/TrEMBL:Q81LJ3}	BAS0952	BA_1017	TPR domain protein {UniProtKB/TrEMBL:Q81U67}	[TP0067-TP0095 (0.6515529)]
COG0457	COG0457	BAS0952	BA_1017	TPR domain protein {UniProtKB/TrEMBL:Q81U67}	BAS4290	BA_4624	TPR domain protein {UniProtKB/TrEMBL:Q81LJ3}	[TP0067-TP0095 (0.6515529)]
COG0457	COG0457	BAS5008	BAS5008	TPR domain protein {UniProtKB/TrEMBL:Q81X55}	BAS3484	BAS3484	Prophage LambdaBa01, TPR domain protein, putative	[TP0067-TP0095 (0.6515529)]
COG0457	COG0457	BAS3484	BAS3484	Prophage LambdaBa01, TPR domain protein, putative	BAS5008	BAS5008	TPR domain protein {UniProtKB/TrEMBL:Q81X55}	[TP0067-TP0095 (0.6515529)]
COG0457	COG0457	BAS4290	BA_4624	TPR domain protein {UniProtKB/TrEMBL:Q81LJ3}	BAS3484	BAS3484	Prophage LambdaBa01, TPR domain protein, putative	[TP0067-TP0095 (0.6515529)]
COG0457	COG0457	BAS3484	BAS3484	Prophage LambdaBa01, TPR domain protein, putative	BAS4290	BA_4624	TPR domain protein {UniProtKB/TrEMBL:Q81LJ3}	[TP0067-TP0095 (0.6515529)]
COG0457	COG0457	BAS0952	BA_1017	TPR domain protein {UniProtKB/TrEMBL:Q81U67}	BAS3050	BAS3050	TPR domain protein {UniProtKB/TrEMBL:Q81NC6}	[TP0067-TP0095 (0.6515529)]
COG0457	COG0457	BAS3050	BAS3050	TPR domain protein {UniProtKB/TrEMBL:Q81NC6}	BAS0952	BA_1017	TPR domain protein {UniProtKB/TrEMBL:Q81U67}	[TP0067-TP0095 (0.6515529)]
COG0457	COG0457	BAS1429	BAS1429	TPR domain protein {UniProtKB/TrEMBL:Q81SV4}	BAS2346	BAS2346	Hypothetical protein {UniProtKB/TrEMBL:Q6HYI1}	[TP0067-TP0095 (0.6515529)]
COG0457	COG0457	BAS2346	BAS2346	Hypothetical protein {UniProtKB/TrEMBL:Q6HYI1}	BAS1429	BAS1429	TPR domain protein {UniProtKB/TrEMBL:Q81SV4}	[TP0067-TP0095 (0.6515529)]
COG0457	COG0457	BAS0566	BA_0597	Transcriptional regulator/TPR domain protein	BAS1080	BAS1080	DNA-binding protein {UniProtKB/TrEMBL:Q81TU5}	[TP0067-TP0095 (0.6515529)]
COG0457	COG0457	BAS1080	BAS1080	DNA-binding protein {UniProtKB/TrEMBL:Q81TU5}	BAS0566	BA_0597	Transcriptional regulator/TPR domain protein	[TP0067-TP0095 (0.6515529)]
COG0457	COG0457	BAS2720	BAS2720	TPR domain protein {UniProtKB/TrEMBL:Q6HXG0}	BAS2720	BAS2720	TPR domain protein {UniProtKB/TrEMBL:Q6HXG0}	[TP0067-TP0095 (0.6515529)]
COG0457	COG0457	BAS4290	BA_4624	TPR domain protein {UniProtKB/TrEMBL:Q81LJ3}	BAS0566	BA_0597	Transcriptional regulator/TPR domain protein	[TP0067-TP0095 (0.6515529)]
COG0457	COG0457	BAS0566	BA_0597	Transcriptional regulator/TPR domain protein	BAS4290	BA_4624	TPR domain protein {UniProtKB/TrEMBL:Q81LJ3}	[TP0067-TP0095 (0.6515529)]
COG0457	COG0457	BAS5008	BAS5008	TPR domain protein {UniProtKB/TrEMBL:Q81X55}	BAS0952	BA_1017	TPR domain protein {UniProtKB/TrEMBL:Q81U67}	[TP0067-TP0095 (0.6515529)]
COG0457	COG0457	BAS0952	BA_1017	TPR domain protein {UniProtKB/TrEMBL:Q81U67}	BAS5008	BAS5008	TPR domain protein {UniProtKB/TrEMBL:Q81X55}	[TP0067-TP0095 (0.6515529)]
COG0457	COG0457	BAS3167	BAS3167	TPR domain protein {UniProtKB/TrEMBL:Q6HW64}	BAS0952	BA_1017	TPR domain protein {UniProtKB/TrEMBL:Q81U67}	[TP0067-TP0095 (0.6515529)]
COG0457	COG0457	BAS0952	BA_1017	TPR domain protein {UniProtKB/TrEMBL:Q81U67}	BAS3167	BAS3167	TPR domain protein {UniProtKB/TrEMBL:Q6HW64}	[TP0067-TP0095 (0.6515529)]
COG0457	COG0457	BAS1080	BAS1080	DNA-binding protein {UniProtKB/TrEMBL:Q81TU5}	BAS3308	BAS3308	Hypothetical protein {UniProtKB/TrEMBL:Q6HVS3}	[TP0067-TP0095 (0.6515529)]
COG0457	COG0457	BAS3308	BAS3308	Hypothetical protein {UniProtKB/TrEMBL:Q6HVS3}	BAS1080	BAS1080	DNA-binding protein {UniProtKB/TrEMBL:Q81TU5}	[TP0067-TP0095 (0.6515529)]
COG0457	COG0457	BAS4290	BA_4624	TPR domain protein {UniProtKB/TrEMBL:Q81LJ3}	BAS1080	BAS1080	DNA-binding protein {UniProtKB/TrEMBL:Q81TU5}	[TP0067-TP0095 (0.6515529)]
COG0457	COG0457	BAS1080	BAS1080	DNA-binding protein {UniProtKB/TrEMBL:Q81TU5}	BAS4290	BA_4624	TPR domain protein {UniProtKB/TrEMBL:Q81LJ3}	[TP0067-TP0095 (0.6515529)]
COG0457	COG0457	BAS2720	BAS2720	TPR domain protein {UniProtKB/TrEMBL:Q6HXG0}	BAS3050	BAS3050	TPR domain protein {UniProtKB/TrEMBL:Q81NC6}	[TP0067-TP0095 (0.6515529)]
COG0457	COG0457	BAS3050	BAS3050	TPR domain protein {UniProtKB/TrEMBL:Q81NC6}	BAS2720	BAS2720	TPR domain protein {UniProtKB/TrEMBL:Q6HXG0}	[TP0067-TP0095 (0.6515529)]
COG0457	COG0457	BAS1080	BAS1080	DNA-binding protein {UniProtKB/TrEMBL:Q81TU5}	BAS2346	BAS2346	Hypothetical protein {UniProtKB/TrEMBL:Q6HYI1}	[TP0067-TP0095 (0.6515529)]
COG0457	COG0457	BAS2346	BAS2346	Hypothetical protein {UniProtKB/TrEMBL:Q6HYI1}	BAS1080	BAS1080	DNA-binding protein {UniProtKB/TrEMBL:Q81TU5}	[TP0067-TP0095 (0.6515529)]
COG0457	COG0457	BAS4290	BA_4624	TPR domain protein {UniProtKB/TrEMBL:Q81LJ3}	BAS3050	BAS3050	TPR domain protein {UniProtKB/TrEMBL:Q81NC6}	[TP0067-TP0095 (0.6515529)]
COG0457	COG0457	BAS3050	BAS3050	TPR domain protein {UniProtKB/TrEMBL:Q81NC6}	BAS4290	BA_4624	TPR domain protein {UniProtKB/TrEMBL:Q81LJ3}	[TP0067-TP0095 (0.6515529)]
COG0457	COG0457	BAS3167	BAS3167	TPR domain protein {UniProtKB/TrEMBL:Q6HW64}	BAS1429	BAS1429	TPR domain protein {UniProtKB/TrEMBL:Q81SV4}	[TP0067-TP0095 (0.6515529)]
COG0457	COG0457	BAS1429	BAS1429	TPR domain protein {UniProtKB/TrEMBL:Q81SV4}	BAS3167	BAS3167	TPR domain protein {UniProtKB/TrEMBL:Q6HW64}	[TP0067-TP0095 (0.6515529)]
COG0457	COG0457	BAS0952	BA_1017	TPR domain protein {UniProtKB/TrEMBL:Q81U67}	BAS0952	BA_1017	TPR domain protein {UniProtKB/TrEMBL:Q81U67}	[TP0067-TP0095 (0.6515529)]
COG0457	COG0457	BAS2346	BAS2346	Hypothetical protein {UniProtKB/TrEMBL:Q6HYI1}	BAS2346	BAS2346	Hypothetical protein {UniProtKB/TrEMBL:Q6HYI1}	[TP0067-TP0095 (0.6515529)]
COG0457	COG0457	BAS0566	BA_0597	Transcriptional regulator/TPR domain protein	BAS3484	BAS3484	Prophage LambdaBa01, TPR domain protein, putative	[TP0067-TP0095 (0.6515529)]
COG0457	COG0457	BAS3484	BAS3484	Prophage LambdaBa01, TPR domain protein, putative	BAS0566	BA_0597	Transcriptional regulator/TPR domain protein	[TP0067-TP0095 (0.6515529)]
COG0457	COG0457	BAS1429	BAS1429	TPR domain protein {UniProtKB/TrEMBL:Q81SV4}	BAS3308	BAS3308	Hypothetical protein {UniProtKB/TrEMBL:Q6HVS3}	[TP0067-TP0095 (0.6515529)]
COG0457	COG0457	BAS3308	BAS3308	Hypothetical protein {UniProtKB/TrEMBL:Q6HVS3}	BAS1429	BAS1429	TPR domain protein {UniProtKB/TrEMBL:Q81SV4}	[TP0067-TP0095 (0.6515529)]
COG0457	COG0457	BAS5008	BAS5008	TPR domain protein {UniProtKB/TrEMBL:Q81X55}	BAS5008	BAS5008	TPR domain protein {UniProtKB/TrEMBL:Q81X55}	[TP0067-TP0095 (0.6515529)]
COG0457	COG0457	BAS5008	BAS5008	TPR domain protein {UniProtKB/TrEMBL:Q81X55}	BAS1429	BAS1429	TPR domain protein {UniProtKB/TrEMBL:Q81SV4}	[TP0067-TP0095 (0.6515529)]
COG0457	COG0457	BAS1429	BAS1429	TPR domain protein {UniProtKB/TrEMBL:Q81SV4}	BAS5008	BAS5008	TPR domain protein {UniProtKB/TrEMBL:Q81X55}	[TP0067-TP0095 (0.6515529)]
COG0457	COG0457	BAS3484	BAS3484	Prophage LambdaBa01, TPR domain protein, putative	BAS3308	BAS3308	Hypothetical protein {UniProtKB/TrEMBL:Q6HVS3}	[TP0067-TP0095 (0.6515529)]
COG0457	COG0457	BAS3308	BAS3308	Hypothetical protein {UniProtKB/TrEMBL:Q6HVS3}	BAS3484	BAS3484	Prophage LambdaBa01, TPR domain protein, putative	[TP0067-TP0095 (0.6515529)]
COG0457	COG0457	BAS1429	BAS1429	TPR domain protein {UniProtKB/TrEMBL:Q81SV4}	BAS2720	BAS2720	TPR domain protein {UniProtKB/TrEMBL:Q6HXG0}	[TP0067-TP0095 (0.6515529)]
COG0457	COG0457	BAS2720	BAS2720	TPR domain protein {UniProtKB/TrEMBL:Q6HXG0}	BAS1429	BAS1429	TPR domain protein {UniProtKB/TrEMBL:Q81SV4}	[TP0067-TP0095 (0.6515529)]
COG0457	COG0457	BAS3484	BAS3484	Prophage LambdaBa01, TPR domain protein, putative	BAS1080	BAS1080	DNA-binding protein {UniProtKB/TrEMBL:Q81TU5}	[TP0067-TP0095 (0.6515529)]
COG0457	COG0457	BAS1080	BAS1080	DNA-binding protein {UniProtKB/TrEMBL:Q81TU5}	BAS3484	BAS3484	Prophage LambdaBa01, TPR domain protein, putative	[TP0067-TP0095 (0.6515529)]
COG0457	COG0457	BAS1080	BAS1080	DNA-binding protein {UniProtKB/TrEMBL:Q81TU5}	BAS1080	BAS1080	DNA-binding protein {UniProtKB/TrEMBL:Q81TU5}	[TP0067-TP0095 (0.6515529)]
COG0457	COG0457	BAS0566	BA_0597	Transcriptional regulator/TPR domain protein	BAS3050	BAS3050	TPR domain protein {UniProtKB/TrEMBL:Q81NC6}	[TP0067-TP0095 (0.6515529)]
COG0457	COG0457	BAS3050	BAS3050	TPR domain protein {UniProtKB/TrEMBL:Q81NC6}	BAS0566	BA_0597	Transcriptional regulator/TPR domain protein	[TP0067-TP0095 (0.6515529)]
COG0457	COG0457	BAS5008	BAS5008	TPR domain protein {UniProtKB/TrEMBL:Q81X55}	BAS1080	BAS1080	DNA-binding protein {UniProtKB/TrEMBL:Q81TU5}	[TP0067-TP0095 (0.6515529)]
COG0457	COG0457	BAS1080	BAS1080	DNA-binding protein {UniProtKB/TrEMBL:Q81TU5}	BAS5008	BAS5008	TPR domain protein {UniProtKB/TrEMBL:Q81X55}	[TP0067-TP0095 (0.6515529)]
COG0457	COG0457	BAS5008	BAS5008	TPR domain protein {UniProtKB/TrEMBL:Q81X55}	BAS3308	BAS3308	Hypothetical protein {UniProtKB/TrEMBL:Q6HVS3}	[TP0067-TP0095 (0.6515529)]
COG0457	COG0457	BAS3308	BAS3308	Hypothetical protein {UniProtKB/TrEMBL:Q6HVS3}	BAS5008	BAS5008	TPR domain protein {UniProtKB/TrEMBL:Q81X55}	[TP0067-TP0095 (0.6515529)]
COG0457	COG0457	BAS2720	BAS2720	TPR domain protein {UniProtKB/TrEMBL:Q6HXG0}	BAS1080	BAS1080	DNA-binding protein {UniProtKB/TrEMBL:Q81TU5}	[TP0067-TP0095 (0.6515529)]
COG0457	COG0457	BAS1080	BAS1080	DNA-binding protein {UniProtKB/TrEMBL:Q81TU5}	BAS2720	BAS2720	TPR domain protein {UniProtKB/TrEMBL:Q6HXG0}	[TP0067-TP0095 (0.6515529)]
COG0457	COG0457	BAS2720	BAS2720	TPR domain protein {UniProtKB/TrEMBL:Q6HXG0}	BAS3167	BAS3167	TPR domain protein {UniProtKB/TrEMBL:Q6HW64}	[TP0067-TP0095 (0.6515529)]
COG0457	COG0457	BAS3308	BAS3308	Hypothetical protein {UniProtKB/TrEMBL:Q6HVS3}	BAS3308	BAS3308	Hypothetical protein {UniProtKB/TrEMBL:Q6HVS3}	[TP0067-TP0095 (0.6515529)]
COG0457	COG0457	BAS3167	BAS3167	TPR domain protein {UniProtKB/TrEMBL:Q6HW64}	BAS2720	BAS2720	TPR domain protein {UniProtKB/TrEMBL:Q6HXG0}	[TP0067-TP0095 (0.6515529)]
COG0457	COG0457	BAS0952	BA_1017	TPR domain protein {UniProtKB/TrEMBL:Q81U67}	BAS3308	BAS3308	Hypothetical protein {UniProtKB/TrEMBL:Q6HVS3}	[TP0067-TP0095 (0.6515529)]
COG0457	COG0457	BAS0952	BA_1017	TPR domain protein {UniProtKB/TrEMBL:Q81U67}	BAS3484	BAS3484	Prophage LambdaBa01, TPR domain protein, putative	[TP0067-TP0095 (0.6515529)]
COG0457	COG0457	BAS3484	BAS3484	Prophage LambdaBa01, TPR domain protein, putative	BAS0952	BA_1017	TPR domain protein {UniProtKB/TrEMBL:Q81U67}	[TP0067-TP0095 (0.6515529)]
COG0457	COG0457	BAS3308	BAS3308	Hypothetical protein {UniProtKB/TrEMBL:Q6HVS3}	BAS0952	BA_1017	TPR domain protein {UniProtKB/TrEMBL:Q81U67}	[TP0067-TP0095 (0.6515529)]
COG0457	COG0457	BAS3167	BAS3167	TPR domain protein {UniProtKB/TrEMBL:Q6HW64}	BAS3167	BAS3167	TPR domain protein {UniProtKB/TrEMBL:Q6HW64}	[TP0067-TP0095 (0.6515529)]
COG0457	COG0457	BAS3050	BAS3050	TPR domain protein {UniProtKB/TrEMBL:Q81NC6}	BAS1080	BAS1080	DNA-binding protein {UniProtKB/TrEMBL:Q81TU5}	[TP0067-TP0095 (0.6515529)]
COG0457	COG0457	BAS1080	BAS1080	DNA-binding protein {UniProtKB/TrEMBL:Q81TU5}	BAS3050	BAS3050	TPR domain protein {UniProtKB/TrEMBL:Q81NC6}	[TP0067-TP0095 (0.6515529)]
COG0457	COG0457	BAS0566	BA_0597	Transcriptional regulator/TPR domain protein	BAS3167	BAS3167	TPR domain protein {UniProtKB/TrEMBL:Q6HW64}	[TP0067-TP0095 (0.6515529)]
COG0457	COG0457	BAS3167	BAS3167	TPR domain protein {UniProtKB/TrEMBL:Q6HW64}	BAS0566	BA_0597	Transcriptional regulator/TPR domain protein	[TP0067-TP0095 (0.6515529)]
COG0457	COG0457	BAS3050	BAS3050	TPR domain protein {UniProtKB/TrEMBL:Q81NC6}	BAS3050	BAS3050	TPR domain protein {UniProtKB/TrEMBL:Q81NC6}	[TP0067-TP0095 (0.6515529)]
COG0457	COG0457	BAS3167	BAS3167	TPR domain protein {UniProtKB/TrEMBL:Q6HW64}	BAS3308	BAS3308	Hypothetical protein {UniProtKB/TrEMBL:Q6HVS3}	[TP0067-TP0095 (0.6515529)]
COG0457	COG0457	BAS3308	BAS3308	Hypothetical protein {UniProtKB/TrEMBL:Q6HVS3}	BAS3167	BAS3167	TPR domain protein {UniProtKB/TrEMBL:Q6HW64}	[TP0067-TP0095 (0.6515529)]
COG0457	COG0457	BAS0566	BA_0597	Transcriptional regulator/TPR domain protein	BAS0952	BA_1017	TPR domain protein {UniProtKB/TrEMBL:Q81U67}	[TP0067-TP0095 (0.6515529)]
COG0457	COG0457	BAS0952	BA_1017	TPR domain protein {UniProtKB/TrEMBL:Q81U67}	BAS0566	BA_0597	Transcriptional regulator/TPR domain protein	[TP0067-TP0095 (0.6515529)]
COG0457	COG0457	BAS3484	BAS3484	Prophage LambdaBa01, TPR domain protein, putative	BAS3484	BAS3484	Prophage LambdaBa01, TPR domain protein, putative	[TP0067-TP0095 (0.6515529)]
COG0457	COG0457	BAS3050	BAS3050	TPR domain protein {UniProtKB/TrEMBL:Q81NC6}	BAS1429	BAS1429	TPR domain protein {UniProtKB/TrEMBL:Q81SV4}	[TP0067-TP0095 (0.6515529)]
COG0457	COG0457	BAS1429	BAS1429	TPR domain protein {UniProtKB/TrEMBL:Q81SV4}	BAS3050	BAS3050	TPR domain protein {UniProtKB/TrEMBL:Q81NC6}	[TP0067-TP0095 (0.6515529)]
COG0457	COG0457	BAS4290	BA_4624	TPR domain protein {UniProtKB/TrEMBL:Q81LJ3}	BAS3167	BAS3167	TPR domain protein {UniProtKB/TrEMBL:Q6HW64}	[TP0067-TP0095 (0.6515529)]
COG0457	COG0457	BAS3167	BAS3167	TPR domain protein {UniProtKB/TrEMBL:Q6HW64}	BAS4290	BA_4624	TPR domain protein {UniProtKB/TrEMBL:Q81LJ3}	[TP0067-TP0095 (0.6515529)]
COG0457	COG0457	BAS1429	BAS1429	TPR domain protein {UniProtKB/TrEMBL:Q81SV4}	BAS3484	BAS3484	Prophage LambdaBa01, TPR domain protein, putative	[TP0067-TP0095 (0.6515529)]
COG0457	COG0457	BAS3484	BAS3484	Prophage LambdaBa01, TPR domain protein, putative	BAS1429	BAS1429	TPR domain protein {UniProtKB/TrEMBL:Q81SV4}	[TP0067-TP0095 (0.6515529)]
COG0457	COG0457	BAS4290	BA_4624	TPR domain protein {UniProtKB/TrEMBL:Q81LJ3}	BAS1429	BAS1429	TPR domain protein {UniProtKB/TrEMBL:Q81SV4}	[TP0067-TP0095 (0.6515529)]
COG0457	COG0457	BAS3167	BAS3167	TPR domain protein {UniProtKB/TrEMBL:Q6HW64}	BAS2346	BAS2346	Hypothetical protein {UniProtKB/TrEMBL:Q6HYI1}	[TP0067-TP0095 (0.6515529)]
COG0457	COG0457	BAS3167	BAS3167	TPR domain protein {UniProtKB/TrEMBL:Q6HW64}	BAS3050	BAS3050	TPR domain protein {UniProtKB/TrEMBL:Q81NC6}	[TP0067-TP0095 (0.6515529)]
COG0457	COG0457	BAS3050	BAS3050	TPR domain protein {UniProtKB/TrEMBL:Q81NC6}	BAS3167	BAS3167	TPR domain protein {UniProtKB/TrEMBL:Q6HW64}	[TP0067-TP0095 (0.6515529)]
COG0457	COG0457	BAS1429	BAS1429	TPR domain protein {UniProtKB/TrEMBL:Q81SV4}	BAS4290	BA_4624	TPR domain protein {UniProtKB/TrEMBL:Q81LJ3}	[TP0067-TP0095 (0.6515529)]
COG0457	COG0457	BAS2346	BAS2346	Hypothetical protein {UniProtKB/TrEMBL:Q6HYI1}	BAS3167	BAS3167	TPR domain protein {UniProtKB/TrEMBL:Q6HW64}	[TP0067-TP0095 (0.6515529)]
COG0457	COG0457	BAS5008	BAS5008	TPR domain protein {UniProtKB/TrEMBL:Q81X55}	BAS3167	BAS3167	TPR domain protein {UniProtKB/TrEMBL:Q6HW64}	[TP0067-TP0095 (0.6515529)]
COG0457	COG0457	BAS3167	BAS3167	TPR domain protein {UniProtKB/TrEMBL:Q6HW64}	BAS5008	BAS5008	TPR domain protein {UniProtKB/TrEMBL:Q81X55}	[TP0067-TP0095 (0.6515529)]
COG0457	COG0457	BAS0566	BA_0597	Transcriptional regulator/TPR domain protein	BAS1429	BAS1429	TPR domain protein {UniProtKB/TrEMBL:Q81SV4}	[TP0067-TP0095 (0.6515529)]
COG0457	COG0457	BAS0952	BA_1017	TPR domain protein {UniProtKB/TrEMBL:Q81U67}	BAS1080	BAS1080	DNA-binding protein {UniProtKB/TrEMBL:Q81TU5}	[TP0067-TP0095 (0.6515529)]
COG0457	COG0457	BAS1429	BAS1429	TPR domain protein {UniProtKB/TrEMBL:Q81SV4}	BAS0566	BA_0597	Transcriptional regulator/TPR domain protein	[TP0067-TP0095 (0.6515529)]
COG0457	COG0457	BAS1080	BAS1080	DNA-binding protein {UniProtKB/TrEMBL:Q81TU5}	BAS0952	BA_1017	TPR domain protein {UniProtKB/TrEMBL:Q81U67}	[TP0067-TP0095 (0.6515529)]
COG0457	COG0457	BAS5008	BAS5008	TPR domain protein {UniProtKB/TrEMBL:Q81X55}	BAS2346	BAS2346	Hypothetical protein {UniProtKB/TrEMBL:Q6HYI1}	[TP0067-TP0095 (0.6515529)]
COG0457	COG0457	BAS2346	BAS2346	Hypothetical protein {UniProtKB/TrEMBL:Q6HYI1}	BAS5008	BAS5008	TPR domain protein {UniProtKB/TrEMBL:Q81X55}	[TP0067-TP0095 (0.6515529)]
COG0457	COG0457	BAS0952	BA_1017	TPR domain protein {UniProtKB/TrEMBL:Q81U67}	BAS2720	BAS2720	TPR domain protein {UniProtKB/TrEMBL:Q6HXG0}	[TP0067-TP0095 (0.6515529)]
COG0457	COG0457	BAS2720	BAS2720	TPR domain protein {UniProtKB/TrEMBL:Q6HXG0}	BAS0952	BA_1017	TPR domain protein {UniProtKB/TrEMBL:Q81U67}	[TP0067-TP0095 (0.6515529)]
COG0457	COG0457	BAS0566	BA_0597	Transcriptional regulator/TPR domain protein	BAS2346	BAS2346	Hypothetical protein {UniProtKB/TrEMBL:Q6HYI1}	[TP0067-TP0095 (0.6515529)]
COG0457	COG0457	BAS2346	BAS2346	Hypothetical protein {UniProtKB/TrEMBL:Q6HYI1}	BAS0566	BA_0597	Transcriptional regulator/TPR domain protein	[TP0067-TP0095 (0.6515529)]
COG0457	COG0457	BAS0566	BA_0597	Transcriptional regulator/TPR domain protein	BAS3308	BAS3308	Hypothetical protein {UniProtKB/TrEMBL:Q6HVS3}	[TP0067-TP0095 (0.6515529)]
COG0457	COG0457	BAS3308	BAS3308	Hypothetical protein {UniProtKB/TrEMBL:Q6HVS3}	BAS0566	BA_0597	Transcriptional regulator/TPR domain protein	[TP0067-TP0095 (0.6515529)]
COG0457	COG0457	BAS1429	BAS1429	TPR domain protein {UniProtKB/TrEMBL:Q81SV4}	BAS1080	BAS1080	DNA-binding protein {UniProtKB/TrEMBL:Q81TU5}	[TP0067-TP0095 (0.6515529)]
COG0457	COG0457	BAS1080	BAS1080	DNA-binding protein {UniProtKB/TrEMBL:Q81TU5}	BAS1429	BAS1429	TPR domain protein {UniProtKB/TrEMBL:Q81SV4}	[TP0067-TP0095 (0.6515529)]
COG0457	COG0457	BAS5008	BAS5008	TPR domain protein {UniProtKB/TrEMBL:Q81X55}	BAS0566	BA_0597	Transcriptional regulator/TPR domain protein	[TP0067-TP0095 (0.6515529)]
COG0457	COG0457	BAS0566	BA_0597	Transcriptional regulator/TPR domain protein	BAS5008	BAS5008	TPR domain protein {UniProtKB/TrEMBL:Q81X55}	[TP0067-TP0095 (0.6515529)]
COG0457	COG0457	BAS4290	BA_4624	TPR domain protein {UniProtKB/TrEMBL:Q81LJ3}	BAS2720	BAS2720	TPR domain protein {UniProtKB/TrEMBL:Q6HXG0}	[TP0067-TP0095 (0.6515529)]
COG0457	COG0457	BAS3167	BAS3167	TPR domain protein {UniProtKB/TrEMBL:Q6HW64}	BAS3484	BAS3484	Prophage LambdaBa01, TPR domain protein, putative	[TP0067-TP0095 (0.6515529)]
COG0457	COG0457	BAS2720	BAS2720	TPR domain protein {UniProtKB/TrEMBL:Q6HXG0}	BAS4290	BA_4624	TPR domain protein {UniProtKB/TrEMBL:Q81LJ3}	[TP0067-TP0095 (0.6515529)]
COG0457	COG0457	BAS3484	BAS3484	Prophage LambdaBa01, TPR domain protein, putative	BAS3167	BAS3167	TPR domain protein {UniProtKB/TrEMBL:Q6HW64}	[TP0067-TP0095 (0.6515529)]
COG0457	COG0457	BAS1429	BAS1429	TPR domain protein {UniProtKB/TrEMBL:Q81SV4}	BAS1429	BAS1429	TPR domain protein {UniProtKB/TrEMBL:Q81SV4}	[TP0067-TP0095 (0.6515529)]
COG0457	COG0457	BAS3167	BAS3167	TPR domain protein {UniProtKB/TrEMBL:Q6HW64}	BAS1080	BAS1080	DNA-binding protein {UniProtKB/TrEMBL:Q81TU5}	[TP0067-TP0095 (0.6515529)]
COG0457	COG0457	BAS1080	BAS1080	DNA-binding protein {UniProtKB/TrEMBL:Q81TU5}	BAS3167	BAS3167	TPR domain protein {UniProtKB/TrEMBL:Q6HW64}	[TP0067-TP0095 (0.6515529)]
COG0445	COG3839	BAS5336	gidA	tRNA uridine 5-carboxymethylaminomethyl modification enzyme gidA (Glucose-inhibited division protein A)	BAS1610	BA_1734	ABC transporter, ATP-binding protein	[TP0044-TP0804 (0.81002605)]
COG0445	COG3839	BAS5336	gidA	tRNA uridine 5-carboxymethylaminomethyl modification enzyme gidA (Glucose-inhibited division protein A)	BAS3925	BA_4232	Sugar ABC transporter, ATP-binding protein	[TP0044-TP0804 (0.81002605)]
COG0445	COG3839	BAS5336	gidA	tRNA uridine 5-carboxymethylaminomethyl modification enzyme gidA (Glucose-inhibited division protein A)	BAS0535	BAS0535	Glycerol-3-phosphate ABC transporter, ATP-binding	[TP0044-TP0804 (0.81002605)]
COG0103	COG0211	BAS0144	rpsI	30S ribosomal protein S9	BAS4340	rpmA	50S ribosomal protein L27	[TP1024-TP0743 (0.87139803)]
COG0457	COG0803	BAS2346	BAS2346	Hypothetical protein {UniProtKB/TrEMBL:Q6HYI1}	BAS1889	BA_2035	Adhesion lipoprotein {UniProtKB/TrEMBL:Q81RK9}	[TP0469-TP0034 (0.86910707)]
COG0457	COG0803	BAS4290	BA_4624	TPR domain protein {UniProtKB/TrEMBL:Q81LJ3}	BAS1889	BA_2035	Adhesion lipoprotein {UniProtKB/TrEMBL:Q81RK9}	[TP0469-TP0034 (0.86910707)]
COG0457	COG0803	BAS2346	BAS2346	Hypothetical protein {UniProtKB/TrEMBL:Q6HYI1}	BAS2964	BAS2964	Adhesion lipoprotein {UniProtKB/TrEMBL:Q81NK3}	[TP0469-TP0034 (0.86910707)]
COG0457	COG0803	BAS3050	BAS3050	TPR domain protein {UniProtKB/TrEMBL:Q81NC6}	BAS1889	BA_2035	Adhesion lipoprotein {UniProtKB/TrEMBL:Q81RK9}	[TP0469-TP0034 (0.86910707)]
COG0457	COG0803	BAS3050	BAS3050	TPR domain protein {UniProtKB/TrEMBL:Q81NC6}	BAS2964	BAS2964	Adhesion lipoprotein {UniProtKB/TrEMBL:Q81NK3}	[TP0469-TP0034 (0.86910707)]
COG0457	COG0803	BAS3308	BAS3308	Hypothetical protein {UniProtKB/TrEMBL:Q6HVS3}	BAS2964	BAS2964	Adhesion lipoprotein {UniProtKB/TrEMBL:Q81NK3}	[TP0469-TP0034 (0.86910707)]
COG0457	COG0803	BAS0566	BA_0597	Transcriptional regulator/TPR domain protein	BAS1889	BA_2035	Adhesion lipoprotein {UniProtKB/TrEMBL:Q81RK9}	[TP0469-TP0034 (0.86910707)]
COG0457	COG0803	BAS1429	BAS1429	TPR domain protein {UniProtKB/TrEMBL:Q81SV4}	BAS1889	BA_2035	Adhesion lipoprotein {UniProtKB/TrEMBL:Q81RK9}	[TP0469-TP0034 (0.86910707)]
COG0457	COG0803	BAS5008	BAS5008	TPR domain protein {UniProtKB/TrEMBL:Q81X55}	BAS2964	BAS2964	Adhesion lipoprotein {UniProtKB/TrEMBL:Q81NK3}	[TP0469-TP0034 (0.86910707)]
COG0457	COG0803	BAS0952	BA_1017	TPR domain protein {UniProtKB/TrEMBL:Q81U67}	BAS1889	BA_2035	Adhesion lipoprotein {UniProtKB/TrEMBL:Q81RK9}	[TP0469-TP0034 (0.86910707)]
COG0457	COG0803	BAS3484	BAS3484	Prophage LambdaBa01, TPR domain protein, putative	BAS2964	BAS2964	Adhesion lipoprotein {UniProtKB/TrEMBL:Q81NK3}	[TP0469-TP0034 (0.86910707)]
COG0457	COG0803	BAS3308	BAS3308	Hypothetical protein {UniProtKB/TrEMBL:Q6HVS3}	BAS1889	BA_2035	Adhesion lipoprotein {UniProtKB/TrEMBL:Q81RK9}	[TP0469-TP0034 (0.86910707)]
COG0457	COG0803	BAS4290	BA_4624	TPR domain protein {UniProtKB/TrEMBL:Q81LJ3}	BAS2964	BAS2964	Adhesion lipoprotein {UniProtKB/TrEMBL:Q81NK3}	[TP0469-TP0034 (0.86910707)]
COG0457	COG0803	BAS2720	BAS2720	TPR domain protein {UniProtKB/TrEMBL:Q6HXG0}	BAS2964	BAS2964	Adhesion lipoprotein {UniProtKB/TrEMBL:Q81NK3}	[TP0469-TP0034 (0.86910707)]
COG0457	COG0803	BAS1429	BAS1429	TPR domain protein {UniProtKB/TrEMBL:Q81SV4}	BAS2964	BAS2964	Adhesion lipoprotein {UniProtKB/TrEMBL:Q81NK3}	[TP0469-TP0034 (0.86910707)]
COG0457	COG0803	BAS1080	BAS1080	DNA-binding protein {UniProtKB/TrEMBL:Q81TU5}	BAS2964	BAS2964	Adhesion lipoprotein {UniProtKB/TrEMBL:Q81NK3}	[TP0469-TP0034 (0.86910707)]
COG0457	COG0803	BAS2720	BAS2720	TPR domain protein {UniProtKB/TrEMBL:Q6HXG0}	BAS1889	BA_2035	Adhesion lipoprotein {UniProtKB/TrEMBL:Q81RK9}	[TP0469-TP0034 (0.86910707)]
COG0457	COG0803	BAS0952	BA_1017	TPR domain protein {UniProtKB/TrEMBL:Q81U67}	BAS2964	BAS2964	Adhesion lipoprotein {UniProtKB/TrEMBL:Q81NK3}	[TP0469-TP0034 (0.86910707)]
COG0457	COG0803	BAS5008	BAS5008	TPR domain protein {UniProtKB/TrEMBL:Q81X55}	BAS1889	BA_2035	Adhesion lipoprotein {UniProtKB/TrEMBL:Q81RK9}	[TP0469-TP0034 (0.86910707)]
COG0457	COG0803	BAS3167	BAS3167	TPR domain protein {UniProtKB/TrEMBL:Q6HW64}	BAS1889	BA_2035	Adhesion lipoprotein {UniProtKB/TrEMBL:Q81RK9}	[TP0469-TP0034 (0.86910707)]
COG0457	COG0803	BAS0566	BA_0597	Transcriptional regulator/TPR domain protein	BAS2964	BAS2964	Adhesion lipoprotein {UniProtKB/TrEMBL:Q81NK3}	[TP0469-TP0034 (0.86910707)]
COG0457	COG0803	BAS3484	BAS3484	Prophage LambdaBa01, TPR domain protein, putative	BAS1889	BA_2035	Adhesion lipoprotein {UniProtKB/TrEMBL:Q81RK9}	[TP0469-TP0034 (0.86910707)]
COG0457	COG0803	BAS1080	BAS1080	DNA-binding protein {UniProtKB/TrEMBL:Q81TU5}	BAS1889	BA_2035	Adhesion lipoprotein {UniProtKB/TrEMBL:Q81RK9}	[TP0469-TP0034 (0.86910707)]
COG0457	COG0803	BAS3167	BAS3167	TPR domain protein {UniProtKB/TrEMBL:Q6HW64}	BAS2964	BAS2964	Adhesion lipoprotein {UniProtKB/TrEMBL:Q81NK3}	[TP0469-TP0034 (0.86910707)]
COG1285	COG1684	BAS1836	BA_1979	SapB protein {UniProtKB/TrEMBL:Q81RR1}	BAS1591	BAS1591	Flagellar biosynthetic protein FliR	[TP0774-TP0716 (0.78400123)]
COG1285	COG1684	BAS3324	BA_3585	MgtC family protein {UniProtKB/TrEMBL:Q81YG4}	BAS1591	BAS1591	Flagellar biosynthetic protein FliR	[TP0774-TP0716 (0.78400123)]
COG1285	COG1684	BAS4764	BA_5127	SapB protein {UniProtKB/TrEMBL:Q81K78}	BAS1591	BAS1591	Flagellar biosynthetic protein FliR	[TP0774-TP0716 (0.78400123)]
COG0621	COG2812	BAS4209	BAS4209	Hypothetical protein {UniProtKB/TrEMBL:Q81LS6}	BAS0021	BA_0019	DNA polymerase III, gamma and tau subunits	[TP0754-TP1005 (0.5550382)]
COG0621	COG2812	BAS3621	BAS3621	Hypothetical protein {UniProtKB/TrEMBL:Q81WR0}	BAS0021	BA_0019	DNA polymerase III, gamma and tau subunits	[TP0754-TP1005 (0.5550382)]
COG0739	COG1418	BAS1389	BA_1500	Peptidase, M23/M37 family	BAS2009	BAS2009	HD domain protein {UniProtKB/TrEMBL:Q81R90}	[TP0702-TP1018 (0.7620277)]
COG0739	COG1418	BAS4345	BAS4345	Stage IV sporulation protein FA	BAS3627	BAS3627	HDIG/HD/KH domain protein	[TP0702-TP1018 (0.7620277)]
COG0739	COG1418	BAS4841	BAS4841	Peptidase, M23/M37 family	BAS3627	BAS3627	HDIG/HD/KH domain protein	[TP0702-TP1018 (0.7620277)]
COG0739	COG1418	BAS4841	BAS4841	Peptidase, M23/M37 family	BAS4459	BA_4807	HD domain protein {UniProtKB/TrEMBL:Q81L27}	[TP0702-TP1018 (0.7620277)]
COG0739	COG1418	BAS5131	BA_5524	Stage II sporulation protein	BAS4459	BA_4807	HD domain protein {UniProtKB/TrEMBL:Q81L27}	[TP0702-TP1018 (0.7620277)]
COG0739	COG1418	BAS4841	BAS4841	Peptidase, M23/M37 family	BAS2009	BAS2009	HD domain protein {UniProtKB/TrEMBL:Q81R90}	[TP0702-TP1018 (0.7620277)]
COG0739	COG1418	BAS5131	BA_5524	Stage II sporulation protein	BAS2009	BAS2009	HD domain protein {UniProtKB/TrEMBL:Q81R90}	[TP0702-TP1018 (0.7620277)]
COG0739	COG1418	BAS4345	BAS4345	Stage IV sporulation protein FA	BAS4459	BA_4807	HD domain protein {UniProtKB/TrEMBL:Q81L27}	[TP0702-TP1018 (0.7620277)]
COG0739	COG1418	BAS4345	BAS4345	Stage IV sporulation protein FA	BAS2009	BAS2009	HD domain protein {UniProtKB/TrEMBL:Q81R90}	[TP0702-TP1018 (0.7620277)]
COG0739	COG1418	BAS5131	BA_5524	Stage II sporulation protein	BAS3627	BAS3627	HDIG/HD/KH domain protein	[TP0702-TP1018 (0.7620277)]
COG0739	COG1418	BAS1389	BA_1500	Peptidase, M23/M37 family	BAS4459	BA_4807	HD domain protein {UniProtKB/TrEMBL:Q81L27}	[TP0702-TP1018 (0.7620277)]
COG0739	COG1418	BAS1389	BA_1500	Peptidase, M23/M37 family	BAS3627	BAS3627	HDIG/HD/KH domain protein	[TP0702-TP1018 (0.7620277)]
COG0739	COG1344	BAS4345	BAS4345	Stage IV sporulation protein FA	BAS1552	BAS1552	Flagellin, N-terminus {UniProtKB/TrEMBL:Q6I0R2}	[TP0702-TP0870 (0.64395046)]
COG0739	COG1344	BAS5131	BA_5524	Stage II sporulation protein	BAS1582	BAS1582	Flagellin {UniProtKB/TrEMBL:Q81SF2}	[TP0702-TP0870 (0.64395046)]
COG0739	COG1344	BAS1389	BA_1500	Peptidase, M23/M37 family	BAS1552	BAS1552	Flagellin, N-terminus {UniProtKB/TrEMBL:Q6I0R2}	[TP0702-TP0870 (0.64395046)]
COG0739	COG1344	BAS4345	BAS4345	Stage IV sporulation protein FA	BAS1582	BAS1582	Flagellin {UniProtKB/TrEMBL:Q81SF2}	[TP0702-TP0870 (0.64395046)]
COG0739	COG1344	BAS4841	BAS4841	Peptidase, M23/M37 family	BAS1552	BAS1552	Flagellin, N-terminus {UniProtKB/TrEMBL:Q6I0R2}	[TP0702-TP0870 (0.64395046)]
COG0739	COG1344	BAS5131	BA_5524	Stage II sporulation protein	BAS1552	BAS1552	Flagellin, N-terminus {UniProtKB/TrEMBL:Q6I0R2}	[TP0702-TP0870 (0.64395046)]
COG0739	COG1344	BAS4841	BAS4841	Peptidase, M23/M37 family	BAS1582	BAS1582	Flagellin {UniProtKB/TrEMBL:Q81SF2}	[TP0702-TP0870 (0.64395046)]
COG0739	COG1344	BAS1389	BA_1500	Peptidase, M23/M37 family	BAS1582	BAS1582	Flagellin {UniProtKB/TrEMBL:Q81SF2}	[TP0702-TP0870 (0.64395046)]
COG0693	COG0761	BAS4381	BA_4720	ThiJ/pfpI family protein	BAS4190	lytB	4-hydroxy-3-methylbut-2-enyl diphosphate reductase (EC 1.17.1.2)	[TP0445-TP0547 (0.53976095)]
COG0693	COG0761	BAS4383	BA_4722	ThiJ/pfpI family protein	BAS4190	lytB	4-hydroxy-3-methylbut-2-enyl diphosphate reductase (EC 1.17.1.2)	[TP0445-TP0547 (0.53976095)]
COG0693	COG0761	BAS1529	BAS1529	ThiJ/pfpI family protein	BAS4190	lytB	4-hydroxy-3-methylbut-2-enyl diphosphate reductase (EC 1.17.1.2)	[TP0445-TP0547 (0.53976095)]
COG0693	COG0761	BAS2967	BAS2967	ThiJ/pfpI family protein	BAS4190	lytB	4-hydroxy-3-methylbut-2-enyl diphosphate reductase (EC 1.17.1.2)	[TP0445-TP0547 (0.53976095)]
COG0693	COG0761	BAS2475	BA_2657	ThiJ/pfpI family protein	BAS4190	lytB	4-hydroxy-3-methylbut-2-enyl diphosphate reductase (EC 1.17.1.2)	[TP0445-TP0547 (0.53976095)]
COG0693	COG0761	BAS3445	BAS3445	ThiJ/pfpI family protein	BAS4190	lytB	4-hydroxy-3-methylbut-2-enyl diphosphate reductase (EC 1.17.1.2)	[TP0445-TP0547 (0.53976095)]
COG0693	COG0761	BAS0802	BAS0802	ThiJ/pfpI family protein	BAS4190	lytB	4-hydroxy-3-methylbut-2-enyl diphosphate reductase (EC 1.17.1.2)	[TP0445-TP0547 (0.53976095)]
COG0584	COG1493	BAS2484	BAS2484	Glycerophosphoryl diester phosphodiesterase,	BAS5012	hprK	HPr kinase/phosphorylase (EC 2.7.11.-) (EC 2.7.4.-) (HPrK/P) (HPr(Ser) kinase/phosphorylase)	[TP0257-TP0591 (0.75711113)]
COG0584	COG1493	BAS3300	BAS3300	Glycerophosphoryl diester phosphodiesterase,	BAS5012	hprK	HPr kinase/phosphorylase (EC 2.7.11.-) (EC 2.7.4.-) (HPrK/P) (HPr(Ser) kinase/phosphorylase)	[TP0257-TP0591 (0.75711113)]
COG0584	COG1493	BAS5222	BAS5222	Glycerophosphoryl diester phosphodiesterase	BAS5012	hprK	HPr kinase/phosphorylase (EC 2.7.11.-) (EC 2.7.4.-) (HPrK/P) (HPr(Ser) kinase/phosphorylase)	[TP0257-TP0591 (0.75711113)]
COG0584	COG1493	BAS4074	BA_4391	Glycerophosphoryl diester phosphodiesterase	BAS5012	hprK	HPr kinase/phosphorylase (EC 2.7.11.-) (EC 2.7.4.-) (HPrK/P) (HPr(Ser) kinase/phosphorylase)	[TP0257-TP0591 (0.75711113)]
COG1536	COG4786	BAS1561	BA_1679	Flagellar motor switch protein FliG	BAS1596	BAS1596	Flagellar basal-body rod protein, putative	[TP0026-TP0961 (0.8107165)]
COG0223	COG0664	BAS3717	fmt	Methionyl-tRNA formyltransferase (EC 2.1.2.9)	BAS3255	BAS3255	Cyclic nucleotide-binding domain protein	[TP0756-TP0995 (0.69102824)]
COG0223	COG0664	BAS3717	fmt	Methionyl-tRNA formyltransferase (EC 2.1.2.9)	BAS5261	BAS5261	Cyclic nucleotide-binding domain protein	[TP0756-TP0995 (0.69102824)]
COG0223	COG0664	BAS3717	fmt	Methionyl-tRNA formyltransferase (EC 2.1.2.9)	BAS1984	BAS1984	Transcriptional regulator, Crp/Fnr family	[TP0756-TP0995 (0.69102824)]
COG1197	COG1774	BAS0052	BA_0052	Transcription-repair coupling factor	BAS0031	BAS0031	Hypothetical protein {UniProtKB/TrEMBL:Q81W09}	[TP0344-TP0046 (0.6615959)]
COG1475	COG1774	BAS5332	BAS5332	Stage 0 sporulation protein J	BAS0031	BAS0031	Hypothetical protein {UniProtKB/TrEMBL:Q81W09}	[TP0271-TP0046 (0.61832625)]
COG1475	COG1774	BAS5334	BAS5334	Stage 0 sporulation protein J, putative	BAS0031	BAS0031	Hypothetical protein {UniProtKB/TrEMBL:Q81W09}	[TP0271-TP0046 (0.61832625)]
COG0697	COG0716	BAS2549	BA_2736	Transporter, EamA family	BAS3335	BAS3335	Flavodoxin {UniProtKB/TrEMBL:Q81YF3}	[TP0986-TP0925 (0.8288174)]
COG0697	COG0716	BAS3174	BA_3424	Transporter, EamA family	BAS3335	BAS3335	Flavodoxin {UniProtKB/TrEMBL:Q81YF3}	[TP0986-TP0925 (0.8288174)]
COG0697	COG0716	BAS0206	BAS0206	Transporter, EamA family	BAS1290	BAS1290	Flavodoxin {UniProtKB/TrEMBL:Q6I1H1}	[TP0986-TP0925 (0.8288174)]
COG0697	COG0716	BAS4320	BAS4320	Integral membrane protein DUF6	BAS3335	BAS3335	Flavodoxin {UniProtKB/TrEMBL:Q81YF3}	[TP0986-TP0925 (0.8288174)]
COG0697	COG0716	BAS4664	BAS4664	Transporter, EamA family	BAS3335	BAS3335	Flavodoxin {UniProtKB/TrEMBL:Q81YF3}	[TP0986-TP0925 (0.8288174)]
COG0697	COG0716	BAS4320	BAS4320	Integral membrane protein DUF6	BAS1290	BAS1290	Flavodoxin {UniProtKB/TrEMBL:Q6I1H1}	[TP0986-TP0925 (0.8288174)]
COG0697	COG0716	BAS2489	BA_2672	Transporter, EamA family	BAS3335	BAS3335	Flavodoxin {UniProtKB/TrEMBL:Q81YF3}	[TP0986-TP0925 (0.8288174)]
COG0697	COG0716	BAS4902	BAS4902	Membrane protein, putative	BAS1290	BAS1290	Flavodoxin {UniProtKB/TrEMBL:Q6I1H1}	[TP0986-TP0925 (0.8288174)]
COG0697	COG0716	BAS4549	BAS4549	Transporter, EamA family	BAS3335	BAS3335	Flavodoxin {UniProtKB/TrEMBL:Q81YF3}	[TP0986-TP0925 (0.8288174)]
COG0697	COG0716	BAS0398	BAS0398	Transporter, EamA family	BAS3335	BAS3335	Flavodoxin {UniProtKB/TrEMBL:Q81YF3}	[TP0986-TP0925 (0.8288174)]
COG0697	COG0716	BAS4664	BAS4664	Transporter, EamA family	BAS1290	BAS1290	Flavodoxin {UniProtKB/TrEMBL:Q6I1H1}	[TP0986-TP0925 (0.8288174)]
COG0697	COG0716	BAS2249	BA_2413	Membrane protein, putative	BAS1290	BAS1290	Flavodoxin {UniProtKB/TrEMBL:Q6I1H1}	[TP0986-TP0925 (0.8288174)]
COG0697	COG0716	BAS1631	BAS1631	Transporter, EamA family	BAS1290	BAS1290	Flavodoxin {UniProtKB/TrEMBL:Q6I1H1}	[TP0986-TP0925 (0.8288174)]
COG0697	COG0716	BAS1149	BAS1149	Membrane protein, putative	BAS3335	BAS3335	Flavodoxin {UniProtKB/TrEMBL:Q81YF3}	[TP0986-TP0925 (0.8288174)]
COG0697	COG0716	BAS0550	BAS0550	Transporter, EamA family	BAS1290	BAS1290	Flavodoxin {UniProtKB/TrEMBL:Q6I1H1}	[TP0986-TP0925 (0.8288174)]
COG0697	COG0716	BAS4387	BAS4387	Transporter, EamA family	BAS1290	BAS1290	Flavodoxin {UniProtKB/TrEMBL:Q6I1H1}	[TP0986-TP0925 (0.8288174)]
COG0697	COG0716	BAS0789	BAS0789	Transporter, EamA family	BAS1290	BAS1290	Flavodoxin {UniProtKB/TrEMBL:Q6I1H1}	[TP0986-TP0925 (0.8288174)]
COG0697	COG0716	BAS1631	BAS1631	Transporter, EamA family	BAS3335	BAS3335	Flavodoxin {UniProtKB/TrEMBL:Q81YF3}	[TP0986-TP0925 (0.8288174)]
COG0697	COG0716	BAS1506	BA_1622	Transporter, EamA family	BAS3335	BAS3335	Flavodoxin {UniProtKB/TrEMBL:Q81YF3}	[TP0986-TP0925 (0.8288174)]
COG0697	COG0716	BAS2549	BA_2736	Transporter, EamA family	BAS1290	BAS1290	Flavodoxin {UniProtKB/TrEMBL:Q6I1H1}	[TP0986-TP0925 (0.8288174)]
COG0697	COG0716	BAS4902	BAS4902	Membrane protein, putative	BAS3335	BAS3335	Flavodoxin {UniProtKB/TrEMBL:Q81YF3}	[TP0986-TP0925 (0.8288174)]
COG0697	COG0716	BAS0789	BAS0789	Transporter, EamA family	BAS3335	BAS3335	Flavodoxin {UniProtKB/TrEMBL:Q81YF3}	[TP0986-TP0925 (0.8288174)]
COG0697	COG0716	BAS4387	BAS4387	Transporter, EamA family	BAS3335	BAS3335	Flavodoxin {UniProtKB/TrEMBL:Q81YF3}	[TP0986-TP0925 (0.8288174)]
COG0697	COG0716	BAS2848	BAS2848	Transporter, EamA family	BAS3335	BAS3335	Flavodoxin {UniProtKB/TrEMBL:Q81YF3}	[TP0986-TP0925 (0.8288174)]
COG0697	COG0716	BAS2489	BA_2672	Transporter, EamA family	BAS1290	BAS1290	Flavodoxin {UniProtKB/TrEMBL:Q6I1H1}	[TP0986-TP0925 (0.8288174)]
COG0697	COG0716	BAS0398	BAS0398	Transporter, EamA family	BAS1290	BAS1290	Flavodoxin {UniProtKB/TrEMBL:Q6I1H1}	[TP0986-TP0925 (0.8288174)]
COG0697	COG0716	BAS1149	BAS1149	Membrane protein, putative	BAS1290	BAS1290	Flavodoxin {UniProtKB/TrEMBL:Q6I1H1}	[TP0986-TP0925 (0.8288174)]
COG0697	COG0716	BAS3174	BA_3424	Transporter, EamA family	BAS1290	BAS1290	Flavodoxin {UniProtKB/TrEMBL:Q6I1H1}	[TP0986-TP0925 (0.8288174)]
COG0697	COG0716	BAS1047	BA_1126	Transporter, EamA family	BAS3335	BAS3335	Flavodoxin {UniProtKB/TrEMBL:Q81YF3}	[TP0986-TP0925 (0.8288174)]
COG0697	COG0716	BAS2249	BA_2413	Membrane protein, putative	BAS3335	BAS3335	Flavodoxin {UniProtKB/TrEMBL:Q81YF3}	[TP0986-TP0925 (0.8288174)]
COG0697	COG0716	BAS1506	BA_1622	Transporter, EamA family	BAS1290	BAS1290	Flavodoxin {UniProtKB/TrEMBL:Q6I1H1}	[TP0986-TP0925 (0.8288174)]
COG0697	COG0716	BAS2848	BAS2848	Transporter, EamA family	BAS1290	BAS1290	Flavodoxin {UniProtKB/TrEMBL:Q6I1H1}	[TP0986-TP0925 (0.8288174)]
COG0697	COG0716	BAS0550	BAS0550	Transporter, EamA family	BAS3335	BAS3335	Flavodoxin {UniProtKB/TrEMBL:Q81YF3}	[TP0986-TP0925 (0.8288174)]
COG0697	COG0716	BAS1777	BA_1915	Transporter, EamA family	BAS1290	BAS1290	Flavodoxin {UniProtKB/TrEMBL:Q6I1H1}	[TP0986-TP0925 (0.8288174)]
COG0697	COG0716	BAS4549	BAS4549	Transporter, EamA family	BAS1290	BAS1290	Flavodoxin {UniProtKB/TrEMBL:Q6I1H1}	[TP0986-TP0925 (0.8288174)]
COG0697	COG0716	BAS1777	BA_1915	Transporter, EamA family	BAS3335	BAS3335	Flavodoxin {UniProtKB/TrEMBL:Q81YF3}	[TP0986-TP0925 (0.8288174)]
COG0697	COG0716	BAS0206	BAS0206	Transporter, EamA family	BAS3335	BAS3335	Flavodoxin {UniProtKB/TrEMBL:Q81YF3}	[TP0986-TP0925 (0.8288174)]
COG0697	COG0716	BAS1047	BA_1126	Transporter, EamA family	BAS1290	BAS1290	Flavodoxin {UniProtKB/TrEMBL:Q6I1H1}	[TP0986-TP0925 (0.8288174)]
COG0272	COG0773	BAS0292	BA_0306	DNA ligase, NAD-dependent	BAS4583	murC	UDP-N-acetylmuramate--L-alanine ligase (EC 6.3.2.8) (UDP-N- acetylmuramoyl-L-alanine synthetase)	[TP0634-TP0341 (0.8201813)]
COG1321	COG5401	BAS4108	mntR	Transcriptional regulator mntR (Manganese transport regulator)	BAS4378	BAS4378	Germination protein gerM	[TP0167-TP0832 (0.55516005)]
COG0275	COG5401	BAS3769	mraW	S-adenosyl-methyltransferase mraW (EC 2.1.1.-)	BAS4378	BAS4378	Germination protein gerM	[TP0384-TP0832 (0.6009694)]
COG0301	COG0566	BAS4545	thiI	Probable thiamine biosynthesis protein thiI	BAS0091	BA_0091	RNA methyltransferase, TrmH family, group 3	[TP0559-TP0054 (0.678511)]
COG0301	COG0566	BAS4545	thiI	Probable thiamine biosynthesis protein thiI	BAS4457	BA_4805	RNA methyltransferase, TrmH family	[TP0559-TP0054 (0.678511)]
COG0353	COG0514	BAS0023	recR	Recombination protein recR	BAS1394	BAS1394	ATP-dependent DNA helicase RecQ	[TP1004-TP0103 (0.6917512)]
COG0353	COG0514	BAS0023	recR	Recombination protein recR	BAS2627	BA_2818	ATP-dependent DNA helicase RecQ	[TP1004-TP0103 (0.6917512)]
COG0036	COG0249	BAS3711	BA_3998	Ribulose-phosphate 3-epimerase	BAS3618	mutS	DNA mismatch repair protein mutS	[TP0945-TP0328 (0.6742458)]
COG0124	COG0465	BAS3130	hisS-1	Histidyl-tRNA synthetase 1 (EC 6.1.1.21) (Histidine--tRNA ligase 1) (HisRS 1)	BAS0064	BA_0064	Cell division protein FtsH	[TP0641-TP0330 (0.76316583)]
COG0124	COG0465	BAS4298	hisS-2	Histidyl-tRNA synthetase 2 (EC 6.1.1.21) (Histidine--tRNA ligase 2) (HisRS 2)	BAS0064	BA_0064	Cell division protein FtsH	[TP0641-TP0330 (0.76316583)]
COG1396	COG2206	BAS0418	BAS0418	Prophage LambdaBa04, DNA-binding protein	BAS0914	BAS0914	HD domain protein {UniProtKB/TrEMBL:Q81UA6}	[TP0461-TP0877 (0.81002605)]
COG1396	COG2206	BAS4258	BA_4590	DNA-binding protein {UniProtKB/TrEMBL:Q81LM6}	BAS0914	BAS0914	HD domain protein {UniProtKB/TrEMBL:Q81UA6}	[TP0461-TP0877 (0.81002605)]
COG1396	COG2206	BAS2279	BA_2448	DNA-binding protein {UniProtKB/TrEMBL:Q81QH7}	BAS0914	BAS0914	HD domain protein {UniProtKB/TrEMBL:Q81UA6}	[TP0461-TP0877 (0.81002605)]
COG1396	COG2206	BAS1195	BAS1195	Transcriptional regulator SinR	BAS0914	BAS0914	HD domain protein {UniProtKB/TrEMBL:Q81UA6}	[TP0461-TP0877 (0.81002605)]
COG1396	COG2206	BAS4400	BAS4400	DNA-binding protein {UniProtKB/TrEMBL:Q81L88}	BAS0914	BAS0914	HD domain protein {UniProtKB/TrEMBL:Q81UA6}	[TP0461-TP0877 (0.81002605)]
COG1396	COG2206	BAS2250	BA_2414	DNA-binding protein {UniProtKB/TrEMBL:Q81QL0}	BAS0914	BAS0914	HD domain protein {UniProtKB/TrEMBL:Q81UA6}	[TP0461-TP0877 (0.81002605)]
COG1396	COG2206	BAS3545	BAS3545	Hypothetical protein {UniProtKB/TrEMBL:Q6HV39}	BAS0914	BAS0914	HD domain protein {UniProtKB/TrEMBL:Q81UA6}	[TP0461-TP0877 (0.81002605)]
COG1396	COG2206	BAS2917	BAS2917	Transcriptional regulator AnsR	BAS0914	BAS0914	HD domain protein {UniProtKB/TrEMBL:Q81UA6}	[TP0461-TP0877 (0.81002605)]
COG1396	COG2206	BAS5199	BAS5199	Transcriptional regulator, PlcR	BAS0914	BAS0914	HD domain protein {UniProtKB/TrEMBL:Q81UA6}	[TP0461-TP0877 (0.81002605)]
COG1396	COG2206	BAS0956	BAS0956	DNA-binding protein {UniProtKB/TrEMBL:Q6I2F0}	BAS0914	BAS0914	HD domain protein {UniProtKB/TrEMBL:Q81UA6}	[TP0461-TP0877 (0.81002605)]
COG1396	COG2206	BAS0074	BA_0074	DNA-binding protein {UniProtKB/TrEMBL:Q81VW5}	BAS0914	BAS0914	HD domain protein {UniProtKB/TrEMBL:Q81UA6}	[TP0461-TP0877 (0.81002605)]
COG1396	COG2206	BAS1650	BA_1781	DNA-binding protein {UniProtKB/TrEMBL:Q81S88}	BAS0914	BAS0914	HD domain protein {UniProtKB/TrEMBL:Q81UA6}	[TP0461-TP0877 (0.81002605)]
COG0257	COG0719	BAS0134	BAS0134	50S ribosomal protein L36	BAS4850	BA_5216	Hypothetical protein {UniProtKB/TrEMBL:Q81XL8}	[TP0209-TP0612 (0.6772987)]
COG0257	COG0719	BAS0134	BAS0134	50S ribosomal protein L36	BAS4847	BAS4847	Hypothetical protein {UniProtKB/TrEMBL:Q81XM1}	[TP0209-TP0612 (0.6772987)]
COG0564	COG1843	BAS1121	BAS1121	Pseudouridine synthetase	BAS1567	BA_1685	Flagellar hook assembly protein family protein	[TP0339-TP0728 (0.7885255)]
COG0564	COG1843	BAS3743	BAS3743	Pseudouridine synthase {UniProtKB/TrEMBL:Q6HUJ4}	BAS1567	BA_1685	Flagellar hook assembly protein family protein	[TP0339-TP0728 (0.7885255)]
COG0564	COG1843	BAS1206	BAS1206	Pseudouridine synthase {UniProtKB/TrEMBL:Q6I1Q4}	BAS1567	BA_1685	Flagellar hook assembly protein family protein	[TP0339-TP0728 (0.7885255)]
COG0275	COG0820	BAS3769	mraW	S-adenosyl-methyltransferase mraW (EC 2.1.1.-)	BAS3715	BA_4002	Hypothetical protein {UniProtKB/TrEMBL:Q81WH4}	[TP0384-TP0068 (0.79878455)]
COG0445	COG1366	BAS5336	gidA	tRNA uridine 5-carboxymethylaminomethyl modification enzyme gidA (Glucose-inhibited division protein A)	BAS0926	BA_0990	Anti sigma b factor antagonist RsbV	[TP0044-TP0233 (0.74185747)]
COG0445	COG1366	BAS5336	gidA	tRNA uridine 5-carboxymethylaminomethyl modification enzyme gidA (Glucose-inhibited division protein A)	BAS3985	BAS3985	Anti-sigma F factor antagonist	[TP0044-TP0233 (0.74185747)]
COG0242	COG0360	BAS3884	def2	Peptide deformylase 2 (EC 3.5.1.88) (PDF 2) (Polypeptide deformylase 2)	BAS5327	rpsF	30S ribosomal protein S6	[TP0757-TP0063 (0.54983324)]
COG0242	COG0360	BAS3718	def1	Peptide deformylase 1 (EC 3.5.1.88) (PDF 1) (Polypeptide deformylase 1)	BAS5327	rpsF	30S ribosomal protein S6	[TP0757-TP0063 (0.54983324)]
COG0693	COG1653	BAS4383	BA_4722	ThiJ/pfpI family protein	BAS0538	BAS0538	Glycerol-3-phosphate ABC transporter,	[TP0445-TP0074 (0.5751514)]
COG0693	COG1653	BAS2967	BAS2967	ThiJ/pfpI family protein	BAS0538	BAS0538	Glycerol-3-phosphate ABC transporter,	[TP0445-TP0074 (0.5751514)]
COG0693	COG1653	BAS1529	BAS1529	ThiJ/pfpI family protein	BAS0538	BAS0538	Glycerol-3-phosphate ABC transporter,	[TP0445-TP0074 (0.5751514)]
COG0693	COG1653	BAS2475	BA_2657	ThiJ/pfpI family protein	BAS0538	BAS0538	Glycerol-3-phosphate ABC transporter,	[TP0445-TP0074 (0.5751514)]
COG0693	COG1653	BAS0802	BAS0802	ThiJ/pfpI family protein	BAS0538	BAS0538	Glycerol-3-phosphate ABC transporter,	[TP0445-TP0074 (0.5751514)]
COG0693	COG1653	BAS4381	BA_4720	ThiJ/pfpI family protein	BAS0538	BAS0538	Glycerol-3-phosphate ABC transporter,	[TP0445-TP0074 (0.5751514)]
COG0693	COG1653	BAS3445	BAS3445	ThiJ/pfpI family protein	BAS0538	BAS0538	Glycerol-3-phosphate ABC transporter,	[TP0445-TP0074 (0.5751514)]
COG0267	COG0357	BAS0094	BA_0094	50S ribosomal protein L33	BAS5335	gidB	Methyltransferase gidB (EC 2.1.-.-) (Glucose-inhibited division protein B)	[TP0234-TP0946 (0.6249908)]
COG0267	COG0357	BAS4240	BA_4570	50S ribosomal protein L33	BAS5335	gidB	Methyltransferase gidB (EC 2.1.-.-) (Glucose-inhibited division protein B)	[TP0234-TP0946 (0.6249908)]
COG0267	COG0357	BAS4168	BAS4168	50S ribosomal protein L33	BAS5335	gidB	Methyltransferase gidB (EC 2.1.-.-) (Glucose-inhibited division protein B)	[TP0234-TP0946 (0.6249908)]
COG0234	COG0772	BAS0252	groS	10 kDa chaperonin (Protein Cpn10) (groES protein)	BAS1126	BAS1126	Division protein {UniProtKB/TrEMBL:Q6I1Y2}	[TP1013-TP0387 (0.81326103)]
COG0234	COG0772	BAS0252	groS	10 kDa chaperonin (Protein Cpn10) (groES protein)	BAS3860	BAS3860	Cell division protein,FtsW/RodA/SpoVE family	[TP1013-TP0387 (0.81326103)]
COG0234	COG0772	BAS0252	groS	10 kDa chaperonin (Protein Cpn10) (groES protein)	BAS3762	BA_4050	Stage V sporulation protein E	[TP1013-TP0387 (0.81326103)]
COG0234	COG0772	BAS0252	groS	10 kDa chaperonin (Protein Cpn10) (groES protein)	BAS4064	BA_4381	Cell division protein, FtsW/RodA/SpoVE family	[TP1013-TP0387 (0.81326103)]
COG0234	COG0772	BAS0252	groS	10 kDa chaperonin (Protein Cpn10) (groES protein)	BAS1125	BAS1125	Cell division protein, C-terminus	[TP1013-TP0387 (0.81326103)]
COG0234	COG0772	BAS0252	groS	10 kDa chaperonin (Protein Cpn10) (groES protein)	BAS0966	BAS0966	Cell division protein, FtsW/RodA/SpoVE family	[TP1013-TP0387 (0.81326103)]
COG0445	COG0457	BAS5336	gidA	tRNA uridine 5-carboxymethylaminomethyl modification enzyme gidA (Glucose-inhibited division protein A)	BAS3167	BAS3167	TPR domain protein {UniProtKB/TrEMBL:Q6HW64}	[TP0044-TP0954 (0.8549597)]
COG0445	COG0457	BAS5336	gidA	tRNA uridine 5-carboxymethylaminomethyl modification enzyme gidA (Glucose-inhibited division protein A)	BAS1429	BAS1429	TPR domain protein {UniProtKB/TrEMBL:Q81SV4}	[TP0044-TP0954 (0.8549597)]
COG0445	COG0457	BAS5336	gidA	tRNA uridine 5-carboxymethylaminomethyl modification enzyme gidA (Glucose-inhibited division protein A)	BAS1080	BAS1080	DNA-binding protein {UniProtKB/TrEMBL:Q81TU5}	[TP0044-TP0954 (0.8549597)]
COG0445	COG0457	BAS5336	gidA	tRNA uridine 5-carboxymethylaminomethyl modification enzyme gidA (Glucose-inhibited division protein A)	BAS0952	BA_1017	TPR domain protein {UniProtKB/TrEMBL:Q81U67}	[TP0044-TP0954 (0.8549597)]
COG0445	COG0457	BAS5336	gidA	tRNA uridine 5-carboxymethylaminomethyl modification enzyme gidA (Glucose-inhibited division protein A)	BAS0566	BA_0597	Transcriptional regulator/TPR domain protein	[TP0044-TP0954 (0.8549597)]
COG0445	COG0457	BAS5336	gidA	tRNA uridine 5-carboxymethylaminomethyl modification enzyme gidA (Glucose-inhibited division protein A)	BAS3308	BAS3308	Hypothetical protein {UniProtKB/TrEMBL:Q6HVS3}	[TP0044-TP0954 (0.8549597)]
COG0445	COG0457	BAS5336	gidA	tRNA uridine 5-carboxymethylaminomethyl modification enzyme gidA (Glucose-inhibited division protein A)	BAS2720	BAS2720	TPR domain protein {UniProtKB/TrEMBL:Q6HXG0}	[TP0044-TP0954 (0.8549597)]
COG0445	COG0457	BAS5336	gidA	tRNA uridine 5-carboxymethylaminomethyl modification enzyme gidA (Glucose-inhibited division protein A)	BAS5008	BAS5008	TPR domain protein {UniProtKB/TrEMBL:Q81X55}	[TP0044-TP0954 (0.8549597)]
COG0445	COG0457	BAS5336	gidA	tRNA uridine 5-carboxymethylaminomethyl modification enzyme gidA (Glucose-inhibited division protein A)	BAS2346	BAS2346	Hypothetical protein {UniProtKB/TrEMBL:Q6HYI1}	[TP0044-TP0954 (0.8549597)]
COG0445	COG0457	BAS5336	gidA	tRNA uridine 5-carboxymethylaminomethyl modification enzyme gidA (Glucose-inhibited division protein A)	BAS4290	BA_4624	TPR domain protein {UniProtKB/TrEMBL:Q81LJ3}	[TP0044-TP0954 (0.8549597)]
COG0445	COG0457	BAS5336	gidA	tRNA uridine 5-carboxymethylaminomethyl modification enzyme gidA (Glucose-inhibited division protein A)	BAS3484	BAS3484	Prophage LambdaBa01, TPR domain protein, putative	[TP0044-TP0954 (0.8549597)]
COG0445	COG0457	BAS5336	gidA	tRNA uridine 5-carboxymethylaminomethyl modification enzyme gidA (Glucose-inhibited division protein A)	BAS3050	BAS3050	TPR domain protein {UniProtKB/TrEMBL:Q81NC6}	[TP0044-TP0954 (0.8549597)]
COG0305	COG1595	BAS5321	BA_5717	Replicative DNA helicase	BAS1966	BA_2114	RNA polymerase sigma-70 factor, ECF subfamily	[TP0058-TP0092 (0.74082893)]
COG0305	COG1595	BAS5321	BA_5717	Replicative DNA helicase	BAS1035	BA_1113	RNA polymerase sigma-70 factor, ECF subfamily	[TP0058-TP0092 (0.74082893)]
COG0305	COG1595	BAS5321	BA_5717	Replicative DNA helicase	BAS2285	BA_2454	RNA polymerase sigma-70 factor, ECF subfamily	[TP0058-TP0092 (0.74082893)]
COG0305	COG1595	BAS0880	BAS0880	Replicative DNA helicase, putative	BAS2758	BAS2758	RNA polymerase sigma-70 factor, ECF subfamily	[TP0058-TP0092 (0.74082893)]
COG0305	COG1595	BAS0880	BAS0880	Replicative DNA helicase, putative	BAS4558	BA_4913	RNA polymerase sigma-70 factor, ECF subfamily	[TP0058-TP0092 (0.74082893)]
COG0305	COG1595	BAS0880	BAS0880	Replicative DNA helicase, putative	BAS3082	BA_3324	RNA polymerase sigma-70 factor, ECF subfamily	[TP0058-TP0092 (0.74082893)]
COG0305	COG1595	BAS0880	BAS0880	Replicative DNA helicase, putative	BAS1966	BA_2114	RNA polymerase sigma-70 factor, ECF subfamily	[TP0058-TP0092 (0.74082893)]
COG0305	COG1595	BAS0880	BAS0880	Replicative DNA helicase, putative	BAS3383	BAS3383	RNA polymerase sigma-70 factor, ECF subfamily	[TP0058-TP0092 (0.74082893)]
COG0305	COG1595	BAS5321	BA_5717	Replicative DNA helicase	BAS2758	BAS2758	RNA polymerase sigma-70 factor, ECF subfamily	[TP0058-TP0092 (0.74082893)]
COG0305	COG1595	BAS5321	BA_5717	Replicative DNA helicase	BAS0171	BAS0171	RNA polymerase sigma-70 factor, ECF subfamily	[TP0058-TP0092 (0.74082893)]
COG0305	COG1595	BAS5321	BA_5717	Replicative DNA helicase	BAS0613	BAS0613	RNA polymerase sigma-70 factor, ECF subfamily	[TP0058-TP0092 (0.74082893)]
COG0305	COG1595	BAS5321	BA_5717	Replicative DNA helicase	BAS3082	BA_3324	RNA polymerase sigma-70 factor, ECF subfamily	[TP0058-TP0092 (0.74082893)]
COG0305	COG1595	BAS0880	BAS0880	Replicative DNA helicase, putative	BAS0964	BAS0964	RNA polymerase sigma-70 factor, ECF subfamily	[TP0058-TP0092 (0.74082893)]
COG0305	COG1595	BAS0880	BAS0880	Replicative DNA helicase, putative	BAS1035	BA_1113	RNA polymerase sigma-70 factor, ECF subfamily	[TP0058-TP0092 (0.74082893)]
COG0305	COG1595	BAS5321	BA_5717	Replicative DNA helicase	BAS1626	BA_1753	RNA polymerase sigma-70 factor, ECF subfamily	[TP0058-TP0092 (0.74082893)]
COG0305	COG1595	BAS5321	BA_5717	Replicative DNA helicase	BAS3383	BAS3383	RNA polymerase sigma-70 factor, ECF subfamily	[TP0058-TP0092 (0.74082893)]
COG0305	COG1595	BAS5321	BA_5717	Replicative DNA helicase	BAS2323	BAS2323	RNA polymerase sigma-70 factor, ECF subfamily	[TP0058-TP0092 (0.74082893)]
COG0305	COG1595	BAS0880	BAS0880	Replicative DNA helicase, putative	BAS0613	BAS0613	RNA polymerase sigma-70 factor, ECF subfamily	[TP0058-TP0092 (0.74082893)]
COG0305	COG1595	BAS0880	BAS0880	Replicative DNA helicase, putative	BAS5212	BAS5212	RNA polymerase sigma-70 factor, ECF subfamily	[TP0058-TP0092 (0.74082893)]
COG0305	COG1595	BAS5321	BA_5717	Replicative DNA helicase	BAS0964	BAS0964	RNA polymerase sigma-70 factor, ECF subfamily	[TP0058-TP0092 (0.74082893)]
COG0305	COG1595	BAS5321	BA_5717	Replicative DNA helicase	BAS1658	BAS1658	RNA polymerase sigma-70 factor, ECF subfamily	[TP0058-TP0092 (0.74082893)]
COG0305	COG1595	BAS0880	BAS0880	Replicative DNA helicase, putative	BAS1626	BA_1753	RNA polymerase sigma-70 factor, ECF subfamily	[TP0058-TP0092 (0.74082893)]
COG0305	COG1595	BAS5321	BA_5717	Replicative DNA helicase	BAS0093	BAS0093	RNA polymerase sigma-30 factor	[TP0058-TP0092 (0.74082893)]
COG0305	COG1595	BAS5321	BA_5717	Replicative DNA helicase	BAS5212	BAS5212	RNA polymerase sigma-70 factor, ECF subfamily	[TP0058-TP0092 (0.74082893)]
COG0305	COG1595	BAS0880	BAS0880	Replicative DNA helicase, putative	BAS2600	BAS2600	RNA polymerase sigma-70 factor, ECF subfamily	[TP0058-TP0092 (0.74082893)]
COG0305	COG1595	BAS0880	BAS0880	Replicative DNA helicase, putative	BAS0171	BAS0171	RNA polymerase sigma-70 factor, ECF subfamily	[TP0058-TP0092 (0.74082893)]
COG0305	COG1595	BAS0880	BAS0880	Replicative DNA helicase, putative	BAS0093	BAS0093	RNA polymerase sigma-30 factor	[TP0058-TP0092 (0.74082893)]
COG0305	COG1595	BAS0880	BAS0880	Replicative DNA helicase, putative	BAS2285	BA_2454	RNA polymerase sigma-70 factor, ECF subfamily	[TP0058-TP0092 (0.74082893)]
COG0305	COG1595	BAS0880	BAS0880	Replicative DNA helicase, putative	BAS2323	BAS2323	RNA polymerase sigma-70 factor, ECF subfamily	[TP0058-TP0092 (0.74082893)]
COG0305	COG1595	BAS5321	BA_5717	Replicative DNA helicase	BAS2600	BAS2600	RNA polymerase sigma-70 factor, ECF subfamily	[TP0058-TP0092 (0.74082893)]
COG0305	COG1595	BAS0880	BAS0880	Replicative DNA helicase, putative	BAS3522	BAS3522	Prophage LambdaBa01, positive control factor Xpf,	[TP0058-TP0092 (0.74082893)]
COG0305	COG1595	BAS5321	BA_5717	Replicative DNA helicase	BAS4558	BA_4913	RNA polymerase sigma-70 factor, ECF subfamily	[TP0058-TP0092 (0.74082893)]
COG0305	COG1595	BAS0880	BAS0880	Replicative DNA helicase, putative	BAS1658	BAS1658	RNA polymerase sigma-70 factor, ECF subfamily	[TP0058-TP0092 (0.74082893)]
COG0305	COG1595	BAS5321	BA_5717	Replicative DNA helicase	BAS3522	BAS3522	Prophage LambdaBa01, positive control factor Xpf,	[TP0058-TP0092 (0.74082893)]
COG0290	COG1516	BAS4471	infC	Translation initiation factor IF-3	BAS1555	BA_1672	Flagellar protein FliS, putative	[TP0850-TP0943 (0.6225916)]
COG0228	COG0250	BAS3695	rpsP	30S ribosomal protein S16	BAS0096	BA_0096	Transcription antitermination protein NusG	[TP0905-TP0236 (0.7099409)]
COG1595	COG1868	BAS2600	BAS2600	RNA polymerase sigma-70 factor, ECF subfamily	BAS1585	BAS1585	Flagellar motor switch protein	[TP0092-TP0721 (0.802411)]
COG1595	COG1868	BAS0171	BAS0171	RNA polymerase sigma-70 factor, ECF subfamily	BAS1586	BAS1586	Flagellar motor switch protein, C-terminus	[TP0092-TP0721 (0.802411)]
COG1595	COG1868	BAS1035	BA_1113	RNA polymerase sigma-70 factor, ECF subfamily	BAS1586	BAS1586	Flagellar motor switch protein, C-terminus	[TP0092-TP0721 (0.802411)]
COG1595	COG1868	BAS1626	BA_1753	RNA polymerase sigma-70 factor, ECF subfamily	BAS1585	BAS1585	Flagellar motor switch protein	[TP0092-TP0721 (0.802411)]
COG1595	COG1868	BAS5212	BAS5212	RNA polymerase sigma-70 factor, ECF subfamily	BAS1586	BAS1586	Flagellar motor switch protein, C-terminus	[TP0092-TP0721 (0.802411)]
COG1595	COG1868	BAS2323	BAS2323	RNA polymerase sigma-70 factor, ECF subfamily	BAS1586	BAS1586	Flagellar motor switch protein, C-terminus	[TP0092-TP0721 (0.802411)]
COG1595	COG1868	BAS1035	BA_1113	RNA polymerase sigma-70 factor, ECF subfamily	BAS1585	BAS1585	Flagellar motor switch protein	[TP0092-TP0721 (0.802411)]
COG1595	COG1868	BAS2285	BA_2454	RNA polymerase sigma-70 factor, ECF subfamily	BAS1585	BAS1585	Flagellar motor switch protein	[TP0092-TP0721 (0.802411)]
COG1595	COG1868	BAS2323	BAS2323	RNA polymerase sigma-70 factor, ECF subfamily	BAS1585	BAS1585	Flagellar motor switch protein	[TP0092-TP0721 (0.802411)]
COG1595	COG1868	BAS0613	BAS0613	RNA polymerase sigma-70 factor, ECF subfamily	BAS1585	BAS1585	Flagellar motor switch protein	[TP0092-TP0721 (0.802411)]
COG1595	COG1868	BAS5212	BAS5212	RNA polymerase sigma-70 factor, ECF subfamily	BAS1585	BAS1585	Flagellar motor switch protein	[TP0092-TP0721 (0.802411)]
COG1595	COG1868	BAS0964	BAS0964	RNA polymerase sigma-70 factor, ECF subfamily	BAS1586	BAS1586	Flagellar motor switch protein, C-terminus	[TP0092-TP0721 (0.802411)]
COG1595	COG1868	BAS4558	BA_4913	RNA polymerase sigma-70 factor, ECF subfamily	BAS1585	BAS1585	Flagellar motor switch protein	[TP0092-TP0721 (0.802411)]
COG1595	COG1868	BAS0093	BAS0093	RNA polymerase sigma-30 factor	BAS1585	BAS1585	Flagellar motor switch protein	[TP0092-TP0721 (0.802411)]
COG1595	COG1868	BAS0613	BAS0613	RNA polymerase sigma-70 factor, ECF subfamily	BAS1586	BAS1586	Flagellar motor switch protein, C-terminus	[TP0092-TP0721 (0.802411)]
COG1595	COG1868	BAS3383	BAS3383	RNA polymerase sigma-70 factor, ECF subfamily	BAS1585	BAS1585	Flagellar motor switch protein	[TP0092-TP0721 (0.802411)]
COG1595	COG1868	BAS1658	BAS1658	RNA polymerase sigma-70 factor, ECF subfamily	BAS1586	BAS1586	Flagellar motor switch protein, C-terminus	[TP0092-TP0721 (0.802411)]
COG1595	COG1868	BAS3383	BAS3383	RNA polymerase sigma-70 factor, ECF subfamily	BAS1586	BAS1586	Flagellar motor switch protein, C-terminus	[TP0092-TP0721 (0.802411)]
COG1595	COG1868	BAS1966	BA_2114	RNA polymerase sigma-70 factor, ECF subfamily	BAS1585	BAS1585	Flagellar motor switch protein	[TP0092-TP0721 (0.802411)]
COG1595	COG1868	BAS0964	BAS0964	RNA polymerase sigma-70 factor, ECF subfamily	BAS1585	BAS1585	Flagellar motor switch protein	[TP0092-TP0721 (0.802411)]
COG1595	COG1868	BAS2285	BA_2454	RNA polymerase sigma-70 factor, ECF subfamily	BAS1586	BAS1586	Flagellar motor switch protein, C-terminus	[TP0092-TP0721 (0.802411)]
COG1595	COG1868	BAS2600	BAS2600	RNA polymerase sigma-70 factor, ECF subfamily	BAS1586	BAS1586	Flagellar motor switch protein, C-terminus	[TP0092-TP0721 (0.802411)]
COG1595	COG1868	BAS0171	BAS0171	RNA polymerase sigma-70 factor, ECF subfamily	BAS1585	BAS1585	Flagellar motor switch protein	[TP0092-TP0721 (0.802411)]
COG1595	COG1868	BAS3522	BAS3522	Prophage LambdaBa01, positive control factor Xpf,	BAS1586	BAS1586	Flagellar motor switch protein, C-terminus	[TP0092-TP0721 (0.802411)]
COG1595	COG1868	BAS2758	BAS2758	RNA polymerase sigma-70 factor, ECF subfamily	BAS1586	BAS1586	Flagellar motor switch protein, C-terminus	[TP0092-TP0721 (0.802411)]
COG1595	COG1868	BAS3522	BAS3522	Prophage LambdaBa01, positive control factor Xpf,	BAS1585	BAS1585	Flagellar motor switch protein	[TP0092-TP0721 (0.802411)]
COG1595	COG1868	BAS3082	BA_3324	RNA polymerase sigma-70 factor, ECF subfamily	BAS1585	BAS1585	Flagellar motor switch protein	[TP0092-TP0721 (0.802411)]
COG1595	COG1868	BAS2758	BAS2758	RNA polymerase sigma-70 factor, ECF subfamily	BAS1585	BAS1585	Flagellar motor switch protein	[TP0092-TP0721 (0.802411)]
COG1595	COG1868	BAS4558	BA_4913	RNA polymerase sigma-70 factor, ECF subfamily	BAS1586	BAS1586	Flagellar motor switch protein, C-terminus	[TP0092-TP0721 (0.802411)]
COG1595	COG1868	BAS1658	BAS1658	RNA polymerase sigma-70 factor, ECF subfamily	BAS1585	BAS1585	Flagellar motor switch protein	[TP0092-TP0721 (0.802411)]
COG1595	COG1868	BAS0093	BAS0093	RNA polymerase sigma-30 factor	BAS1586	BAS1586	Flagellar motor switch protein, C-terminus	[TP0092-TP0721 (0.802411)]
COG1595	COG1868	BAS3082	BA_3324	RNA polymerase sigma-70 factor, ECF subfamily	BAS1586	BAS1586	Flagellar motor switch protein, C-terminus	[TP0092-TP0721 (0.802411)]
COG1595	COG1868	BAS1966	BA_2114	RNA polymerase sigma-70 factor, ECF subfamily	BAS1586	BAS1586	Flagellar motor switch protein, C-terminus	[TP0092-TP0721 (0.802411)]
COG1595	COG1868	BAS1626	BA_1753	RNA polymerase sigma-70 factor, ECF subfamily	BAS1586	BAS1586	Flagellar motor switch protein, C-terminus	[TP0092-TP0721 (0.802411)]
COG0465	COG0532	BAS0064	BA_0064	Cell division protein FtsH	BAS3664	infB	Translation initiation factor IF-2	[TP0330-TP0891 (0.8751731)]
COG0234	COG0445	BAS0252	groS	10 kDa chaperonin (Protein Cpn10) (groES protein)	BAS5336	gidA	tRNA uridine 5-carboxymethylaminomethyl modification enzyme gidA (Glucose-inhibited division protein A)	[TP1013-TP0044 (0.813164)]
COG0265	COG1381	BAS5314	BA_5710	Serine protease {UniProtKB/TrEMBL:Q81JJ5}	BAS4198	recO	DNA repair protein recO (Recombination protein O)	[TP0773-TP0636 (0.870009)]
COG0265	COG1381	BAS3395	BAS3395	Serine protease {UniProtKB/TrEMBL:Q81Y95}	BAS4198	recO	DNA repair protein recO (Recombination protein O)	[TP0773-TP0636 (0.870009)]
COG0265	COG1381	BAS5031	BAS5031	Membrane protein, putative	BAS4198	recO	DNA repair protein recO (Recombination protein O)	[TP0773-TP0636 (0.870009)]
COG0457	COG0860	BAS3050	BAS3050	TPR domain protein {UniProtKB/TrEMBL:Q81NC6}	BAS2277	BAS2277	N-acetylmuramoyl-L-alanine amidase, family 3	[TP0820-TP0247 (0.74644035), TP0067-TP0247 (0.79531366)]
COG0457	COG0860	BAS4290	BA_4624	TPR domain protein {UniProtKB/TrEMBL:Q81LJ3}	BAS2277	BAS2277	N-acetylmuramoyl-L-alanine amidase, family 3	[TP0820-TP0247 (0.74644035), TP0067-TP0247 (0.79531366)]
COG0457	COG0860	BAS4290	BA_4624	TPR domain protein {UniProtKB/TrEMBL:Q81LJ3}	BAS0146	BA_0146	Germination-specific N-acetylmuramoyl-L-alanine	[TP0820-TP0247 (0.74644035), TP0067-TP0247 (0.79531366)]
COG0457	COG0860	BAS3167	BAS3167	TPR domain protein {UniProtKB/TrEMBL:Q6HW64}	BAS0146	BA_0146	Germination-specific N-acetylmuramoyl-L-alanine	[TP0820-TP0247 (0.74644035), TP0067-TP0247 (0.79531366)]
COG0457	COG0860	BAS2346	BAS2346	Hypothetical protein {UniProtKB/TrEMBL:Q6HYI1}	BAS2277	BAS2277	N-acetylmuramoyl-L-alanine amidase, family 3	[TP0820-TP0247 (0.74644035), TP0067-TP0247 (0.79531366)]
COG0457	COG0860	BAS0952	BA_1017	TPR domain protein {UniProtKB/TrEMBL:Q81U67}	BAS2277	BAS2277	N-acetylmuramoyl-L-alanine amidase, family 3	[TP0820-TP0247 (0.74644035), TP0067-TP0247 (0.79531366)]
COG0457	COG0860	BAS3484	BAS3484	Prophage LambdaBa01, TPR domain protein, putative	BAS2277	BAS2277	N-acetylmuramoyl-L-alanine amidase, family 3	[TP0820-TP0247 (0.74644035), TP0067-TP0247 (0.79531366)]
COG0457	COG0860	BAS3167	BAS3167	TPR domain protein {UniProtKB/TrEMBL:Q6HW64}	BAS2277	BAS2277	N-acetylmuramoyl-L-alanine amidase, family 3	[TP0820-TP0247 (0.74644035), TP0067-TP0247 (0.79531366)]
COG0457	COG0860	BAS1429	BAS1429	TPR domain protein {UniProtKB/TrEMBL:Q81SV4}	BAS2277	BAS2277	N-acetylmuramoyl-L-alanine amidase, family 3	[TP0820-TP0247 (0.74644035), TP0067-TP0247 (0.79531366)]
COG0457	COG0860	BAS2720	BAS2720	TPR domain protein {UniProtKB/TrEMBL:Q6HXG0}	BAS2277	BAS2277	N-acetylmuramoyl-L-alanine amidase, family 3	[TP0820-TP0247 (0.74644035), TP0067-TP0247 (0.79531366)]
COG0457	COG0860	BAS3050	BAS3050	TPR domain protein {UniProtKB/TrEMBL:Q81NC6}	BAS0146	BA_0146	Germination-specific N-acetylmuramoyl-L-alanine	[TP0820-TP0247 (0.74644035), TP0067-TP0247 (0.79531366)]
COG0457	COG0860	BAS3308	BAS3308	Hypothetical protein {UniProtKB/TrEMBL:Q6HVS3}	BAS0146	BA_0146	Germination-specific N-acetylmuramoyl-L-alanine	[TP0820-TP0247 (0.74644035), TP0067-TP0247 (0.79531366)]
COG0457	COG0860	BAS5008	BAS5008	TPR domain protein {UniProtKB/TrEMBL:Q81X55}	BAS2277	BAS2277	N-acetylmuramoyl-L-alanine amidase, family 3	[TP0820-TP0247 (0.74644035), TP0067-TP0247 (0.79531366)]
COG0457	COG0860	BAS1080	BAS1080	DNA-binding protein {UniProtKB/TrEMBL:Q81TU5}	BAS2277	BAS2277	N-acetylmuramoyl-L-alanine amidase, family 3	[TP0820-TP0247 (0.74644035), TP0067-TP0247 (0.79531366)]
COG0457	COG0860	BAS2346	BAS2346	Hypothetical protein {UniProtKB/TrEMBL:Q6HYI1}	BAS0146	BA_0146	Germination-specific N-acetylmuramoyl-L-alanine	[TP0820-TP0247 (0.74644035), TP0067-TP0247 (0.79531366)]
COG0457	COG0860	BAS0566	BA_0597	Transcriptional regulator/TPR domain protein	BAS0146	BA_0146	Germination-specific N-acetylmuramoyl-L-alanine	[TP0820-TP0247 (0.74644035), TP0067-TP0247 (0.79531366)]
COG0457	COG0860	BAS3484	BAS3484	Prophage LambdaBa01, TPR domain protein, putative	BAS0146	BA_0146	Germination-specific N-acetylmuramoyl-L-alanine	[TP0820-TP0247 (0.74644035), TP0067-TP0247 (0.79531366)]
COG0457	COG0860	BAS3308	BAS3308	Hypothetical protein {UniProtKB/TrEMBL:Q6HVS3}	BAS2277	BAS2277	N-acetylmuramoyl-L-alanine amidase, family 3	[TP0820-TP0247 (0.74644035), TP0067-TP0247 (0.79531366)]
COG0457	COG0860	BAS5008	BAS5008	TPR domain protein {UniProtKB/TrEMBL:Q81X55}	BAS0146	BA_0146	Germination-specific N-acetylmuramoyl-L-alanine	[TP0820-TP0247 (0.74644035), TP0067-TP0247 (0.79531366)]
COG0457	COG0860	BAS1429	BAS1429	TPR domain protein {UniProtKB/TrEMBL:Q81SV4}	BAS0146	BA_0146	Germination-specific N-acetylmuramoyl-L-alanine	[TP0820-TP0247 (0.74644035), TP0067-TP0247 (0.79531366)]
COG0457	COG0860	BAS0566	BA_0597	Transcriptional regulator/TPR domain protein	BAS2277	BAS2277	N-acetylmuramoyl-L-alanine amidase, family 3	[TP0820-TP0247 (0.74644035), TP0067-TP0247 (0.79531366)]
COG0457	COG0860	BAS0952	BA_1017	TPR domain protein {UniProtKB/TrEMBL:Q81U67}	BAS0146	BA_0146	Germination-specific N-acetylmuramoyl-L-alanine	[TP0820-TP0247 (0.74644035), TP0067-TP0247 (0.79531366)]
COG0457	COG0860	BAS2720	BAS2720	TPR domain protein {UniProtKB/TrEMBL:Q6HXG0}	BAS0146	BA_0146	Germination-specific N-acetylmuramoyl-L-alanine	[TP0820-TP0247 (0.74644035), TP0067-TP0247 (0.79531366)]
COG0457	COG0860	BAS1080	BAS1080	DNA-binding protein {UniProtKB/TrEMBL:Q81TU5}	BAS0146	BA_0146	Germination-specific N-acetylmuramoyl-L-alanine	[TP0820-TP0247 (0.74644035), TP0067-TP0247 (0.79531366)]
COG1057	COG1774	BAS4230	BAS4230	Nicotinate (Nicotinamide) nucleotide	BAS0031	BAS0031	Hypothetical protein {UniProtKB/TrEMBL:Q81W09}	[TP0741-TP0046 (0.7023217)]
COG0652	COG1749	BAS3972	BA_4283	Peptidyl-prolyl cis-trans isomerase,	BAS1568	BAS1568	Flagellar hook protein FlgE, putative	[TP0947-TP0727 (0.6414869)]
COG1186	COG1925	BAS5037	BAS5037	Peptide chain release factor 2	BAS5001	BAS5001	Phosphocarrier protein HPr	[TP0576-TP0589 (0.79878455)]
COG1186	COG1925	BAS5037	BAS5037	Peptide chain release factor 2	BAS3959	BA_4268	Phosphocarrier protein HPr	[TP0576-TP0589 (0.79878455)]
COG1177	COG1558	BAS1201	BAS1201	Spermidine/putrescine ABC transporter, permease	BAS1558	BAS1558	Flagellar basal-body rod protein FlgC	[TP0654-TP0397 (0.7022186)]
COG0319	COG0333	BAS4202	BA_4527	UPF0054 protein BA_4527/GBAA4527/BAS4202	BAS3774	rpmF	50S ribosomal protein L32	[TP0650-TP0807 (0.80809164)]
COG0301	COG0849	BAS4545	thiI	Probable thiamine biosynthesis protein thiI	BAS3758	BA_4046	Cell division protein FtsA	[TP0559-TP0389 (0.64923996)]
COG0216	COG0457	BAS5178	prfA	Peptide chain release factor 1 (RF-1)	BAS2720	BAS2720	TPR domain protein {UniProtKB/TrEMBL:Q6HXG0}	[TP0051-TP0067 (0.7097377)]
COG0216	COG0457	BAS5178	prfA	Peptide chain release factor 1 (RF-1)	BAS3050	BAS3050	TPR domain protein {UniProtKB/TrEMBL:Q81NC6}	[TP0051-TP0067 (0.7097377)]
COG0216	COG0457	BAS5178	prfA	Peptide chain release factor 1 (RF-1)	BAS0566	BA_0597	Transcriptional regulator/TPR domain protein	[TP0051-TP0067 (0.7097377)]
COG0216	COG0457	BAS5178	prfA	Peptide chain release factor 1 (RF-1)	BAS1080	BAS1080	DNA-binding protein {UniProtKB/TrEMBL:Q81TU5}	[TP0051-TP0067 (0.7097377)]
COG0216	COG0457	BAS5178	prfA	Peptide chain release factor 1 (RF-1)	BAS0952	BA_1017	TPR domain protein {UniProtKB/TrEMBL:Q81U67}	[TP0051-TP0067 (0.7097377)]
COG0216	COG0457	BAS5178	prfA	Peptide chain release factor 1 (RF-1)	BAS3167	BAS3167	TPR domain protein {UniProtKB/TrEMBL:Q6HW64}	[TP0051-TP0067 (0.7097377)]
COG0216	COG0457	BAS5178	prfA	Peptide chain release factor 1 (RF-1)	BAS2346	BAS2346	Hypothetical protein {UniProtKB/TrEMBL:Q6HYI1}	[TP0051-TP0067 (0.7097377)]
COG0216	COG0457	BAS5178	prfA	Peptide chain release factor 1 (RF-1)	BAS1429	BAS1429	TPR domain protein {UniProtKB/TrEMBL:Q81SV4}	[TP0051-TP0067 (0.7097377)]
COG0216	COG0457	BAS5178	prfA	Peptide chain release factor 1 (RF-1)	BAS4290	BA_4624	TPR domain protein {UniProtKB/TrEMBL:Q81LJ3}	[TP0051-TP0067 (0.7097377)]
COG0216	COG0457	BAS5178	prfA	Peptide chain release factor 1 (RF-1)	BAS3308	BAS3308	Hypothetical protein {UniProtKB/TrEMBL:Q6HVS3}	[TP0051-TP0067 (0.7097377)]
COG0216	COG0457	BAS5178	prfA	Peptide chain release factor 1 (RF-1)	BAS3484	BAS3484	Prophage LambdaBa01, TPR domain protein, putative	[TP0051-TP0067 (0.7097377)]
COG0216	COG0457	BAS5178	prfA	Peptide chain release factor 1 (RF-1)	BAS5008	BAS5008	TPR domain protein {UniProtKB/TrEMBL:Q81X55}	[TP0051-TP0067 (0.7097377)]
COG1360	COG4786	BAS4407	BAS4407	Chemotaxis protein motB, C-terminus	BAS1596	BAS1596	Flagellar basal-body rod protein, putative	[TP0724-TP0961 (0.729456)]
COG1360	COG4786	BAS1540	BAS1540	Chemotaxis protein MotB, putative	BAS1596	BAS1596	Flagellar basal-body rod protein, putative	[TP0724-TP0961 (0.729456)]
COG0687	COG0693	BAS1202	BAS1202	Spermidine/putrescine ABC transporter,	BAS4381	BA_4720	ThiJ/pfpI family protein	[TP0655-TP0445 (0.5706956)]
COG0687	COG0693	BAS1202	BAS1202	Spermidine/putrescine ABC transporter,	BAS4383	BA_4722	ThiJ/pfpI family protein	[TP0655-TP0445 (0.5706956)]
COG0687	COG0693	BAS1202	BAS1202	Spermidine/putrescine ABC transporter,	BAS1529	BAS1529	ThiJ/pfpI family protein	[TP0655-TP0445 (0.5706956)]
COG0687	COG0693	BAS1202	BAS1202	Spermidine/putrescine ABC transporter,	BAS2967	BAS2967	ThiJ/pfpI family protein	[TP0655-TP0445 (0.5706956)]
COG0687	COG0693	BAS1202	BAS1202	Spermidine/putrescine ABC transporter,	BAS0802	BAS0802	ThiJ/pfpI family protein	[TP0655-TP0445 (0.5706956)]
COG0687	COG0693	BAS1202	BAS1202	Spermidine/putrescine ABC transporter,	BAS2475	BA_2657	ThiJ/pfpI family protein	[TP0655-TP0445 (0.5706956)]
COG0687	COG0693	BAS1202	BAS1202	Spermidine/putrescine ABC transporter,	BAS3445	BAS3445	ThiJ/pfpI family protein	[TP0655-TP0445 (0.5706956)]
COG1352	COG2206	BAS1547	BAS1547	Chemotaxis protein methyltransferase CheR	BAS0914	BAS0914	HD domain protein {UniProtKB/TrEMBL:Q81UA6}	[TP0630-TP0877 (0.67253613)]
COG1352	COG2206	BAS0931	BA_0995	Methyltransferase, CheR family	BAS0914	BAS0914	HD domain protein {UniProtKB/TrEMBL:Q81UA6}	[TP0630-TP0877 (0.67253613)]
COG0802	COG1774	BAS0244	BAS0244	Hypothetical protein {UniProtKB/TrEMBL:Q81VF0}	BAS0031	BAS0031	Hypothetical protein {UniProtKB/TrEMBL:Q81W09}	[TP0875-TP0046 (0.67547834)]
COG0608	COG1366	BAS4304	BAS4304	Single-stranded-DNA-specific exonuclease RecJ	BAS0926	BA_0990	Anti sigma b factor antagonist RsbV	[TP0704-TP0540 (0.7098393)]
COG0608	COG1366	BAS4304	BAS4304	Single-stranded-DNA-specific exonuclease RecJ	BAS3985	BAS3985	Anti-sigma F factor antagonist	[TP0704-TP0540 (0.7098393)]
COG0705	COG1187	BAS0235	BA_0249	Rhomboid family protein	BAS1382	BAS1382	RNA pseudouridine {UniProtKB/TrEMBL:Q6I180}	[TP0982-TP0459 (0.6079956)]
COG0705	COG1187	BAS0235	BA_0249	Rhomboid family protein	BAS4602	BAS4602	RNA pseudouridylate synthase	[TP0982-TP0459 (0.6079956)]
COG0705	COG1187	BAS0235	BA_0249	Rhomboid family protein	BAS4446	BAS4446	RNA pseudouridylate synthase	[TP0982-TP0459 (0.6079956)]
COG0705	COG1187	BAS0235	BA_0249	Rhomboid family protein	BAS2221	BAS2221	RNA pseudouridylate synthase	[TP0982-TP0459 (0.6079956)]
COG0569	COG1256	BAS3888	BAS3888	Potassium uptake protein, TrkA family	BAS1551	BAS1551	Flagellar hook-associated protein, putative	[TP0024-TP0660 (0.58621275)]
COG0290	COG0457	BAS4471	infC	Translation initiation factor IF-3	BAS2720	BAS2720	TPR domain protein {UniProtKB/TrEMBL:Q6HXG0}	[TP0850-TP0095 (0.6947713)]
COG0290	COG0457	BAS4471	infC	Translation initiation factor IF-3	BAS5008	BAS5008	TPR domain protein {UniProtKB/TrEMBL:Q81X55}	[TP0850-TP0095 (0.6947713)]
COG0290	COG0457	BAS4471	infC	Translation initiation factor IF-3	BAS3308	BAS3308	Hypothetical protein {UniProtKB/TrEMBL:Q6HVS3}	[TP0850-TP0095 (0.6947713)]
COG0290	COG0457	BAS4471	infC	Translation initiation factor IF-3	BAS0952	BA_1017	TPR domain protein {UniProtKB/TrEMBL:Q81U67}	[TP0850-TP0095 (0.6947713)]
COG0290	COG0457	BAS4471	infC	Translation initiation factor IF-3	BAS3167	BAS3167	TPR domain protein {UniProtKB/TrEMBL:Q6HW64}	[TP0850-TP0095 (0.6947713)]
COG0290	COG0457	BAS4471	infC	Translation initiation factor IF-3	BAS1429	BAS1429	TPR domain protein {UniProtKB/TrEMBL:Q81SV4}	[TP0850-TP0095 (0.6947713)]
COG0290	COG0457	BAS4471	infC	Translation initiation factor IF-3	BAS1080	BAS1080	DNA-binding protein {UniProtKB/TrEMBL:Q81TU5}	[TP0850-TP0095 (0.6947713)]
COG0290	COG0457	BAS4471	infC	Translation initiation factor IF-3	BAS0566	BA_0597	Transcriptional regulator/TPR domain protein	[TP0850-TP0095 (0.6947713)]
COG0290	COG0457	BAS4471	infC	Translation initiation factor IF-3	BAS3484	BAS3484	Prophage LambdaBa01, TPR domain protein, putative	[TP0850-TP0095 (0.6947713)]
COG0290	COG0457	BAS4471	infC	Translation initiation factor IF-3	BAS4290	BA_4624	TPR domain protein {UniProtKB/TrEMBL:Q81LJ3}	[TP0850-TP0095 (0.6947713)]
COG0290	COG0457	BAS4471	infC	Translation initiation factor IF-3	BAS2346	BAS2346	Hypothetical protein {UniProtKB/TrEMBL:Q6HYI1}	[TP0850-TP0095 (0.6947713)]
COG0290	COG0457	BAS4471	infC	Translation initiation factor IF-3	BAS3050	BAS3050	TPR domain protein {UniProtKB/TrEMBL:Q81NC6}	[TP0850-TP0095 (0.6947713)]
COG0080	COG0301	BAS0097	rplK	50S ribosomal protein L11	BAS4545	thiI	Probable thiamine biosynthesis protein thiI	[TP0237-TP0559 (0.59848577)]
COG0782	COG0860	BAS4275	greA	Transcription elongation factor greA (Transcript cleavage factor greA)	BAS0146	BA_0146	Germination-specific N-acetylmuramoyl-L-alanine	[TP0019-TP0247 (0.7668169)]
COG0782	COG0860	BAS4275	greA	Transcription elongation factor greA (Transcript cleavage factor greA)	BAS2277	BAS2277	N-acetylmuramoyl-L-alanine amidase, family 3	[TP0019-TP0247 (0.7668169)]
COG0234	COG1619	BAS0252	groS	10 kDa chaperonin (Protein Cpn10) (groES protein)	BAS1809	BA_1949	Microcin immunity protein MccF	[TP1013-TP0688 (0.6288964)]
COG0234	COG1619	BAS0252	groS	10 kDa chaperonin (Protein Cpn10) (groES protein)	BAS3040	BAS3040	Hypothetical protein {UniProtKB/TrEMBL:Q81ND2}	[TP1013-TP0688 (0.6288964)]
COG0234	COG1619	BAS0252	groS	10 kDa chaperonin (Protein Cpn10) (groES protein)	BAS1282	BAS1282	Hypothetical protein {UniProtKB/TrEMBL:Q81TA2}	[TP1013-TP0688 (0.6288964)]
COG0234	COG1619	BAS0252	groS	10 kDa chaperonin (Protein Cpn10) (groES protein)	BAS5215	BAS5215	Hypothetical protein {UniProtKB/TrEMBL:Q81JT5}	[TP1013-TP0688 (0.6288964)]
COG0255	COG1516	BAS0118	rpmC	50S ribosomal protein L29	BAS1555	BA_1672	Flagellar protein FliS, putative	[TP0197-TP0943 (0.5311184)]
COG1344	COG5401	BAS1552	BAS1552	Flagellin, N-terminus {UniProtKB/TrEMBL:Q6I0R2}	BAS4378	BAS4378	Germination protein gerM	[TP0792-TP0832 (0.55516005), TP0868-TP0832 (0.6009694)]
COG1344	COG5401	BAS1582	BAS1582	Flagellin {UniProtKB/TrEMBL:Q81SF2}	BAS4378	BAS4378	Germination protein gerM	[TP0792-TP0832 (0.55516005), TP0868-TP0832 (0.6009694)]
COG0824	COG1480	BAS3401	BA_3667	4-hydroxybenzoyl-CoA thioesterase, putative	BAS4203	BA_4528	HDIG domain protein {UniProtKB/TrEMBL:Q81LT3}	[TP0156-TP0651 (0.6079956)]
COG0824	COG1480	BAS4411	BAS4411	4-hydroxybenzoyl-CoA thioesterase, putative	BAS4203	BA_4528	HDIG domain protein {UniProtKB/TrEMBL:Q81LT3}	[TP0156-TP0651 (0.6079956)]
COG4786	COG5401	BAS1596	BAS1596	Flagellar basal-body rod protein, putative	BAS4378	BAS4378	Germination protein gerM	[TP0960-TP0832 (0.6306055)]
COG0322	COG0353	BAS4416	uvrC	UvrABC system protein C (Protein uvrC) (Excinuclease ABC subunit C)	BAS0023	recR	Recombination protein recR	[TP0472-TP1004 (0.53674763)]
COG0322	COG0353	BAS2521	BAS2521	Endo/excinuclease amino terminal domain protein	BAS0023	recR	Recombination protein recR	[TP0472-TP1004 (0.53674763)]
COG0771	COG1595	BAS3763	murD	UDP-N-acetylmuramoylalanine--D-glutamate ligase (EC 6.3.2.9) (UDP-N- acetylmuramoyl-L-alanyl-D-glutamate synthetase) (D-glutamic acid- adding enzyme)	BAS2758	BAS2758	RNA polymerase sigma-70 factor, ECF subfamily	[TP0903-TP0092 (0.6651206)]
COG0771	COG1595	BAS3763	murD	UDP-N-acetylmuramoylalanine--D-glutamate ligase (EC 6.3.2.9) (UDP-N- acetylmuramoyl-L-alanyl-D-glutamate synthetase) (D-glutamic acid- adding enzyme)	BAS4558	BA_4913	RNA polymerase sigma-70 factor, ECF subfamily	[TP0903-TP0092 (0.6651206)]
COG0771	COG1595	BAS3763	murD	UDP-N-acetylmuramoylalanine--D-glutamate ligase (EC 6.3.2.9) (UDP-N- acetylmuramoyl-L-alanyl-D-glutamate synthetase) (D-glutamic acid- adding enzyme)	BAS5212	BAS5212	RNA polymerase sigma-70 factor, ECF subfamily	[TP0903-TP0092 (0.6651206)]
COG0771	COG1595	BAS3763	murD	UDP-N-acetylmuramoylalanine--D-glutamate ligase (EC 6.3.2.9) (UDP-N- acetylmuramoyl-L-alanyl-D-glutamate synthetase) (D-glutamic acid- adding enzyme)	BAS2600	BAS2600	RNA polymerase sigma-70 factor, ECF subfamily	[TP0903-TP0092 (0.6651206)]
COG0771	COG1595	BAS3763	murD	UDP-N-acetylmuramoylalanine--D-glutamate ligase (EC 6.3.2.9) (UDP-N- acetylmuramoyl-L-alanyl-D-glutamate synthetase) (D-glutamic acid- adding enzyme)	BAS3082	BA_3324	RNA polymerase sigma-70 factor, ECF subfamily	[TP0903-TP0092 (0.6651206)]
COG0771	COG1595	BAS3763	murD	UDP-N-acetylmuramoylalanine--D-glutamate ligase (EC 6.3.2.9) (UDP-N- acetylmuramoyl-L-alanyl-D-glutamate synthetase) (D-glutamic acid- adding enzyme)	BAS0093	BAS0093	RNA polymerase sigma-30 factor	[TP0903-TP0092 (0.6651206)]
COG0771	COG1595	BAS3763	murD	UDP-N-acetylmuramoylalanine--D-glutamate ligase (EC 6.3.2.9) (UDP-N- acetylmuramoyl-L-alanyl-D-glutamate synthetase) (D-glutamic acid- adding enzyme)	BAS1035	BA_1113	RNA polymerase sigma-70 factor, ECF subfamily	[TP0903-TP0092 (0.6651206)]
COG0771	COG1595	BAS3763	murD	UDP-N-acetylmuramoylalanine--D-glutamate ligase (EC 6.3.2.9) (UDP-N- acetylmuramoyl-L-alanyl-D-glutamate synthetase) (D-glutamic acid- adding enzyme)	BAS2323	BAS2323	RNA polymerase sigma-70 factor, ECF subfamily	[TP0903-TP0092 (0.6651206)]
COG0771	COG1595	BAS3763	murD	UDP-N-acetylmuramoylalanine--D-glutamate ligase (EC 6.3.2.9) (UDP-N- acetylmuramoyl-L-alanyl-D-glutamate synthetase) (D-glutamic acid- adding enzyme)	BAS0171	BAS0171	RNA polymerase sigma-70 factor, ECF subfamily	[TP0903-TP0092 (0.6651206)]
COG0771	COG1595	BAS3763	murD	UDP-N-acetylmuramoylalanine--D-glutamate ligase (EC 6.3.2.9) (UDP-N- acetylmuramoyl-L-alanyl-D-glutamate synthetase) (D-glutamic acid- adding enzyme)	BAS0613	BAS0613	RNA polymerase sigma-70 factor, ECF subfamily	[TP0903-TP0092 (0.6651206)]
COG0771	COG1595	BAS3763	murD	UDP-N-acetylmuramoylalanine--D-glutamate ligase (EC 6.3.2.9) (UDP-N- acetylmuramoyl-L-alanyl-D-glutamate synthetase) (D-glutamic acid- adding enzyme)	BAS1626	BA_1753	RNA polymerase sigma-70 factor, ECF subfamily	[TP0903-TP0092 (0.6651206)]
COG0771	COG1595	BAS3763	murD	UDP-N-acetylmuramoylalanine--D-glutamate ligase (EC 6.3.2.9) (UDP-N- acetylmuramoyl-L-alanyl-D-glutamate synthetase) (D-glutamic acid- adding enzyme)	BAS3383	BAS3383	RNA polymerase sigma-70 factor, ECF subfamily	[TP0903-TP0092 (0.6651206)]
COG0771	COG1595	BAS3763	murD	UDP-N-acetylmuramoylalanine--D-glutamate ligase (EC 6.3.2.9) (UDP-N- acetylmuramoyl-L-alanyl-D-glutamate synthetase) (D-glutamic acid- adding enzyme)	BAS2285	BA_2454	RNA polymerase sigma-70 factor, ECF subfamily	[TP0903-TP0092 (0.6651206)]
COG0771	COG1595	BAS3763	murD	UDP-N-acetylmuramoylalanine--D-glutamate ligase (EC 6.3.2.9) (UDP-N- acetylmuramoyl-L-alanyl-D-glutamate synthetase) (D-glutamic acid- adding enzyme)	BAS1966	BA_2114	RNA polymerase sigma-70 factor, ECF subfamily	[TP0903-TP0092 (0.6651206)]
COG0771	COG1595	BAS3763	murD	UDP-N-acetylmuramoylalanine--D-glutamate ligase (EC 6.3.2.9) (UDP-N- acetylmuramoyl-L-alanyl-D-glutamate synthetase) (D-glutamic acid- adding enzyme)	BAS0964	BAS0964	RNA polymerase sigma-70 factor, ECF subfamily	[TP0903-TP0092 (0.6651206)]
COG0771	COG1595	BAS3763	murD	UDP-N-acetylmuramoylalanine--D-glutamate ligase (EC 6.3.2.9) (UDP-N- acetylmuramoyl-L-alanyl-D-glutamate synthetase) (D-glutamic acid- adding enzyme)	BAS1658	BAS1658	RNA polymerase sigma-70 factor, ECF subfamily	[TP0903-TP0092 (0.6651206)]
COG0771	COG1595	BAS3763	murD	UDP-N-acetylmuramoylalanine--D-glutamate ligase (EC 6.3.2.9) (UDP-N- acetylmuramoyl-L-alanyl-D-glutamate synthetase) (D-glutamic acid- adding enzyme)	BAS3522	BAS3522	Prophage LambdaBa01, positive control factor Xpf,	[TP0903-TP0092 (0.6651206)]
COG1677	COG1815	BAS1559	BAS1559	Flagellar hook-basal body complex protein FliE,	BAS1557	BA_1674	Flagellar basal-body rod protein FlgB	[TP0398-TP0396 (0.79194725)]
COG0188	COG0305	BAS0006	BA_0006	DNA gyrase, A subunit {UniProtKB/TrEMBL:Q81W30}	BAS0880	BAS0880	Replicative DNA helicase, putative	[TP0005-TP0058 (0.73312306)]
COG0188	COG0305	BAS3391	BAS3391	DNA topoisomerase IV, A subunit	BAS5321	BA_5717	Replicative DNA helicase	[TP0005-TP0058 (0.73312306)]
COG0188	COG0305	BAS0006	BA_0006	DNA gyrase, A subunit {UniProtKB/TrEMBL:Q81W30}	BAS5321	BA_5717	Replicative DNA helicase	[TP0005-TP0058 (0.73312306)]
COG0188	COG0305	BAS3391	BAS3391	DNA topoisomerase IV, A subunit	BAS0880	BAS0880	Replicative DNA helicase, putative	[TP0005-TP0058 (0.73312306)]
COG0233	COG1283	BAS3675	frr	Ribosome recycling factor (Ribosome-releasing factor) (RRF)	BAS0748	BA_0785	Na/Pi-cotransporter family protein	[TP0604-TP0771 (0.7316062)]
COG0840	COG1344	BAS3056	BA_3291	Methyl-accepting chemotaxis protein	BAS1552	BAS1552	Flagellin, N-terminus {UniProtKB/TrEMBL:Q6I0R2}	[TP0640-TP0870 (0.6975479)]
COG0840	COG1344	BAS5276	BAS5276	Methyl-accepting chemotaxis protein	BAS1582	BAS1582	Flagellin {UniProtKB/TrEMBL:Q81SF2}	[TP0640-TP0870 (0.6975479)]
COG0840	COG1344	BAS0356	BA_0370	Methyl-accepting chemotaxis protein	BAS1582	BAS1582	Flagellin {UniProtKB/TrEMBL:Q81SF2}	[TP0640-TP0870 (0.6975479)]
COG0840	COG1344	BAS1046	BA_1125	Methyl-accepting chemotaxis protein	BAS1552	BAS1552	Flagellin, N-terminus {UniProtKB/TrEMBL:Q6I0R2}	[TP0640-TP0870 (0.6975479)]
COG0840	COG1344	BAS1046	BA_1125	Methyl-accepting chemotaxis protein	BAS1582	BAS1582	Flagellin {UniProtKB/TrEMBL:Q81SF2}	[TP0640-TP0870 (0.6975479)]
COG0840	COG1344	BAS0526	BA_0558	Methyl-accepting chemotaxis protein	BAS1552	BAS1552	Flagellin, N-terminus {UniProtKB/TrEMBL:Q6I0R2}	[TP0640-TP0870 (0.6975479)]
COG0840	COG1344	BAS4939	BAS4939	Methyl-accepting chemotaxis protein	BAS1582	BAS1582	Flagellin {UniProtKB/TrEMBL:Q81SF2}	[TP0640-TP0870 (0.6975479)]
COG0840	COG1344	BAS3056	BA_3291	Methyl-accepting chemotaxis protein	BAS1582	BAS1582	Flagellin {UniProtKB/TrEMBL:Q81SF2}	[TP0640-TP0870 (0.6975479)]
COG0840	COG1344	BAS1867	BA_2009	Methyl-accepting chemotaxis protein	BAS1552	BAS1552	Flagellin, N-terminus {UniProtKB/TrEMBL:Q6I0R2}	[TP0640-TP0870 (0.6975479)]
COG0840	COG1344	BAS0355	BA_0369	Methyl-accepting chemotaxis protein	BAS1582	BAS1582	Flagellin {UniProtKB/TrEMBL:Q81SF2}	[TP0640-TP0870 (0.6975479)]
COG0840	COG1344	BAS4939	BAS4939	Methyl-accepting chemotaxis protein	BAS1552	BAS1552	Flagellin, N-terminus {UniProtKB/TrEMBL:Q6I0R2}	[TP0640-TP0870 (0.6975479)]
COG0840	COG1344	BAS0650	BAS0650	Methyl-accepting chemotaxis protein	BAS1582	BAS1582	Flagellin {UniProtKB/TrEMBL:Q81SF2}	[TP0640-TP0870 (0.6975479)]
COG0840	COG1344	BAS0355	BA_0369	Methyl-accepting chemotaxis protein	BAS1552	BAS1552	Flagellin, N-terminus {UniProtKB/TrEMBL:Q6I0R2}	[TP0640-TP0870 (0.6975479)]
COG0840	COG1344	BAS0650	BAS0650	Methyl-accepting chemotaxis protein	BAS1552	BAS1552	Flagellin, N-terminus {UniProtKB/TrEMBL:Q6I0R2}	[TP0640-TP0870 (0.6975479)]
COG0840	COG1344	BAS4882	BA_5256	Methyl-accepting chemotaxis protein	BAS1582	BAS1582	Flagellin {UniProtKB/TrEMBL:Q81SF2}	[TP0640-TP0870 (0.6975479)]
COG0840	COG1344	BAS4905	BAS4905	Methyl-accepting chemotaxis protein	BAS1582	BAS1582	Flagellin {UniProtKB/TrEMBL:Q81SF2}	[TP0640-TP0870 (0.6975479)]
COG0840	COG1344	BAS0365	BA_0379	Methyl-accepting chemotaxis protein	BAS1582	BAS1582	Flagellin {UniProtKB/TrEMBL:Q81SF2}	[TP0640-TP0870 (0.6975479)]
COG0840	COG1344	BAS1867	BA_2009	Methyl-accepting chemotaxis protein	BAS1582	BAS1582	Flagellin {UniProtKB/TrEMBL:Q81SF2}	[TP0640-TP0870 (0.6975479)]
COG0840	COG1344	BAS4905	BAS4905	Methyl-accepting chemotaxis protein	BAS1552	BAS1552	Flagellin, N-terminus {UniProtKB/TrEMBL:Q6I0R2}	[TP0640-TP0870 (0.6975479)]
COG0840	COG1344	BAS0544	BAS0544	Methyl-accepting chemotaxis protein	BAS1552	BAS1552	Flagellin, N-terminus {UniProtKB/TrEMBL:Q6I0R2}	[TP0640-TP0870 (0.6975479)]
COG0840	COG1344	BAS0356	BA_0370	Methyl-accepting chemotaxis protein	BAS1552	BAS1552	Flagellin, N-terminus {UniProtKB/TrEMBL:Q6I0R2}	[TP0640-TP0870 (0.6975479)]
COG0840	COG1344	BAS4882	BA_5256	Methyl-accepting chemotaxis protein	BAS1552	BAS1552	Flagellin, N-terminus {UniProtKB/TrEMBL:Q6I0R2}	[TP0640-TP0870 (0.6975479)]
COG0840	COG1344	BAS0365	BA_0379	Methyl-accepting chemotaxis protein	BAS1552	BAS1552	Flagellin, N-terminus {UniProtKB/TrEMBL:Q6I0R2}	[TP0640-TP0870 (0.6975479)]
COG0840	COG1344	BAS5276	BAS5276	Methyl-accepting chemotaxis protein	BAS1552	BAS1552	Flagellin, N-terminus {UniProtKB/TrEMBL:Q6I0R2}	[TP0640-TP0870 (0.6975479)]
COG0840	COG1344	BAS0544	BAS0544	Methyl-accepting chemotaxis protein	BAS1582	BAS1582	Flagellin {UniProtKB/TrEMBL:Q81SF2}	[TP0640-TP0870 (0.6975479)]
COG0840	COG1344	BAS0526	BA_0558	Methyl-accepting chemotaxis protein	BAS1582	BAS1582	Flagellin {UniProtKB/TrEMBL:Q81SF2}	[TP0640-TP0870 (0.6975479)]
COG0024	COG1121	BAS5204	BAS5204	Methionine aminopeptidase	BAS2966	BA_3191	ABC transporter, ATP-binding protein	[TP0842-TP0164 (0.77940726)]
COG0024	COG1121	BAS1474	BAS1474	Methionine aminopeptidase	BAS2966	BA_3191	ABC transporter, ATP-binding protein	[TP0842-TP0164 (0.77940726)]
COG0024	COG1121	BAS5204	BAS5204	Methionine aminopeptidase	BAS4183	BAS4183	Cation ABC transporter, ATP-binding protein,	[TP0842-TP0164 (0.77940726)]
COG0024	COG1121	BAS0132	BAS0132	Methionine aminopeptidase	BAS4183	BAS4183	Cation ABC transporter, ATP-binding protein,	[TP0842-TP0164 (0.77940726)]
COG0024	COG1121	BAS1474	BAS1474	Methionine aminopeptidase	BAS4183	BAS4183	Cation ABC transporter, ATP-binding protein,	[TP0842-TP0164 (0.77940726)]
COG0024	COG1121	BAS0132	BAS0132	Methionine aminopeptidase	BAS2966	BA_3191	ABC transporter, ATP-binding protein	[TP0842-TP0164 (0.77940726)]
COG0361	COG1214	BAS0133	infA	Translation initiation factor IF-1	BAS0245	BA_0259	Hypothetical protein {UniProtKB/TrEMBL:Q81VE9}	[TP0097-TP0876 (0.56457245)]
COG0257	COG1283	BAS0134	BAS0134	50S ribosomal protein L36	BAS0748	BA_0785	Na/Pi-cotransporter family protein	[TP0209-TP0771 (0.6772987)]
COG1509	COG2812	BAS2145	BAS2145	L-lysine 2,3-aminomutase	BAS0021	BA_0019	DNA polymerase III, gamma and tau subunits	[TP0121-TP1005 (0.5082704)]
COG0255	COG1011	BAS0118	rpmC	50S ribosomal protein L29	BAS4681	BAS4681	Hydrolase, HAD superfamily, C-terminus	[TP0197-TP0158 (0.6077605)]
COG0255	COG1011	BAS0118	rpmC	50S ribosomal protein L29	BAS5260	BA_5658	Hydrolase, haloacid dehalogenase-like family	[TP0197-TP0158 (0.6077605)]
COG0255	COG1011	BAS0118	rpmC	50S ribosomal protein L29	BAS4680	BAS4680	Hydrolase, HAD superfamily, N-terminus	[TP0197-TP0158 (0.6077605)]
COG0255	COG1011	BAS0118	rpmC	50S ribosomal protein L29	BAS3145	BAS3145	Hydrolase, haloacid dehalogenase-like family	[TP0197-TP0158 (0.6077605)]
COG0255	COG1011	BAS0118	rpmC	50S ribosomal protein L29	BAS3732	BAS3732	Hypothetical protein {UniProtKB/TrEMBL:Q6HUK5}	[TP0197-TP0158 (0.6077605)]
COG0255	COG1011	BAS0118	rpmC	50S ribosomal protein L29	BAS2534	BAS2534	Hydrolase, haloacid dehalogenase-like family	[TP0197-TP0158 (0.6077605)]
COG0546	COG0739	BAS2077	BAS2077	Hydrolase, haloacid dehalogenase-like family	BAS1389	BA_1500	Peptidase, M23/M37 family	[TP0554-TP0782 (0.73069036)]
COG0546	COG0739	BAS2064	BA_2220	Hydrolase, haloacid dehalogenase-like family	BAS5131	BA_5524	Stage II sporulation protein	[TP0554-TP0782 (0.73069036)]
COG0546	COG0739	BAS5010	ppaX	Pyrophosphatase ppaX (EC 3.6.1.1)	BAS4841	BAS4841	Peptidase, M23/M37 family	[TP0554-TP0782 (0.73069036)]
COG0546	COG0739	BAS2064	BA_2220	Hydrolase, haloacid dehalogenase-like family	BAS4841	BAS4841	Peptidase, M23/M37 family	[TP0554-TP0782 (0.73069036)]
COG0546	COG0739	BAS2077	BAS2077	Hydrolase, haloacid dehalogenase-like family	BAS4345	BAS4345	Stage IV sporulation protein FA	[TP0554-TP0782 (0.73069036)]
COG0546	COG0739	BAS5010	ppaX	Pyrophosphatase ppaX (EC 3.6.1.1)	BAS4345	BAS4345	Stage IV sporulation protein FA	[TP0554-TP0782 (0.73069036)]
COG0546	COG0739	BAS2077	BAS2077	Hydrolase, haloacid dehalogenase-like family	BAS5131	BA_5524	Stage II sporulation protein	[TP0554-TP0782 (0.73069036)]
COG0546	COG0739	BAS0309	BAS0309	Haloacid dehalogenase/epoxide hydrolase family	BAS5131	BA_5524	Stage II sporulation protein	[TP0554-TP0782 (0.73069036)]
COG0546	COG0739	BAS5010	ppaX	Pyrophosphatase ppaX (EC 3.6.1.1)	BAS5131	BA_5524	Stage II sporulation protein	[TP0554-TP0782 (0.73069036)]
COG0546	COG0739	BAS2064	BA_2220	Hydrolase, haloacid dehalogenase-like family	BAS1389	BA_1500	Peptidase, M23/M37 family	[TP0554-TP0782 (0.73069036)]
COG0546	COG0739	BAS5010	ppaX	Pyrophosphatase ppaX (EC 3.6.1.1)	BAS1389	BA_1500	Peptidase, M23/M37 family	[TP0554-TP0782 (0.73069036)]
COG0546	COG0739	BAS2077	BAS2077	Hydrolase, haloacid dehalogenase-like family	BAS4841	BAS4841	Peptidase, M23/M37 family	[TP0554-TP0782 (0.73069036)]
COG0546	COG0739	BAS2064	BA_2220	Hydrolase, haloacid dehalogenase-like family	BAS4345	BAS4345	Stage IV sporulation protein FA	[TP0554-TP0782 (0.73069036)]
COG0546	COG0739	BAS0309	BAS0309	Haloacid dehalogenase/epoxide hydrolase family	BAS4841	BAS4841	Peptidase, M23/M37 family	[TP0554-TP0782 (0.73069036)]
COG0546	COG0739	BAS0309	BAS0309	Haloacid dehalogenase/epoxide hydrolase family	BAS1389	BA_1500	Peptidase, M23/M37 family	[TP0554-TP0782 (0.73069036)]
COG0546	COG0739	BAS0309	BAS0309	Haloacid dehalogenase/epoxide hydrolase family	BAS4345	BAS4345	Stage IV sporulation protein FA	[TP0554-TP0782 (0.73069036)]
COG0220	COG5401	BAS4594	trmB	tRNA (guanine-N(7)-)-methyltransferase (EC 2.1.1.33) (tRNA(m7G46)- methyltransferase)	BAS4378	BAS4378	Germination protein gerM	[TP0464-TP0832 (0.5858538)]
COG0242	COG1187	BAS3718	def1	Peptide deformylase 1 (EC 3.5.1.88) (PDF 1) (Polypeptide deformylase 1)	BAS4602	BAS4602	RNA pseudouridylate synthase	[TP0757-TP0459 (0.5284328)]
COG0242	COG1187	BAS3718	def1	Peptide deformylase 1 (EC 3.5.1.88) (PDF 1) (Polypeptide deformylase 1)	BAS1382	BAS1382	RNA pseudouridine {UniProtKB/TrEMBL:Q6I180}	[TP0757-TP0459 (0.5284328)]
COG0242	COG1187	BAS3884	def2	Peptide deformylase 2 (EC 3.5.1.88) (PDF 2) (Polypeptide deformylase 2)	BAS4446	BAS4446	RNA pseudouridylate synthase	[TP0757-TP0459 (0.5284328)]
COG0242	COG1187	BAS3718	def1	Peptide deformylase 1 (EC 3.5.1.88) (PDF 1) (Polypeptide deformylase 1)	BAS2221	BAS2221	RNA pseudouridylate synthase	[TP0757-TP0459 (0.5284328)]
COG0242	COG1187	BAS3718	def1	Peptide deformylase 1 (EC 3.5.1.88) (PDF 1) (Polypeptide deformylase 1)	BAS4446	BAS4446	RNA pseudouridylate synthase	[TP0757-TP0459 (0.5284328)]
COG0242	COG1187	BAS3884	def2	Peptide deformylase 2 (EC 3.5.1.88) (PDF 2) (Polypeptide deformylase 2)	BAS1382	BAS1382	RNA pseudouridine {UniProtKB/TrEMBL:Q6I180}	[TP0757-TP0459 (0.5284328)]
COG0242	COG1187	BAS3884	def2	Peptide deformylase 2 (EC 3.5.1.88) (PDF 2) (Polypeptide deformylase 2)	BAS4602	BAS4602	RNA pseudouridylate synthase	[TP0757-TP0459 (0.5284328)]
COG0242	COG1187	BAS3884	def2	Peptide deformylase 2 (EC 3.5.1.88) (PDF 2) (Polypeptide deformylase 2)	BAS2221	BAS2221	RNA pseudouridylate synthase	[TP0757-TP0459 (0.5284328)]
COG0457	COG0558	BAS3050	BAS3050	TPR domain protein {UniProtKB/TrEMBL:Q81NC6}	BAS3631	BA_3917	CDP-diacylglycerol--glycerol-3-phosphate	[TP0067-TP0730 (0.86096925)]
COG0457	COG0558	BAS0566	BA_0597	Transcriptional regulator/TPR domain protein	BAS3631	BA_3917	CDP-diacylglycerol--glycerol-3-phosphate	[TP0067-TP0730 (0.86096925)]
COG0457	COG0558	BAS3167	BAS3167	TPR domain protein {UniProtKB/TrEMBL:Q6HW64}	BAS3631	BA_3917	CDP-diacylglycerol--glycerol-3-phosphate	[TP0067-TP0730 (0.86096925)]
COG0457	COG0558	BAS2346	BAS2346	Hypothetical protein {UniProtKB/TrEMBL:Q6HYI1}	BAS3631	BA_3917	CDP-diacylglycerol--glycerol-3-phosphate	[TP0067-TP0730 (0.86096925)]
COG0457	COG0558	BAS0952	BA_1017	TPR domain protein {UniProtKB/TrEMBL:Q81U67}	BAS3631	BA_3917	CDP-diacylglycerol--glycerol-3-phosphate	[TP0067-TP0730 (0.86096925)]
COG0457	COG0558	BAS4290	BA_4624	TPR domain protein {UniProtKB/TrEMBL:Q81LJ3}	BAS3631	BA_3917	CDP-diacylglycerol--glycerol-3-phosphate	[TP0067-TP0730 (0.86096925)]
COG0457	COG0558	BAS1080	BAS1080	DNA-binding protein {UniProtKB/TrEMBL:Q81TU5}	BAS3631	BA_3917	CDP-diacylglycerol--glycerol-3-phosphate	[TP0067-TP0730 (0.86096925)]
COG0457	COG0558	BAS1429	BAS1429	TPR domain protein {UniProtKB/TrEMBL:Q81SV4}	BAS3631	BA_3917	CDP-diacylglycerol--glycerol-3-phosphate	[TP0067-TP0730 (0.86096925)]
COG0457	COG0558	BAS5008	BAS5008	TPR domain protein {UniProtKB/TrEMBL:Q81X55}	BAS3631	BA_3917	CDP-diacylglycerol--glycerol-3-phosphate	[TP0067-TP0730 (0.86096925)]
COG0457	COG0558	BAS3308	BAS3308	Hypothetical protein {UniProtKB/TrEMBL:Q6HVS3}	BAS3631	BA_3917	CDP-diacylglycerol--glycerol-3-phosphate	[TP0067-TP0730 (0.86096925)]
COG0457	COG0558	BAS3484	BAS3484	Prophage LambdaBa01, TPR domain protein, putative	BAS3631	BA_3917	CDP-diacylglycerol--glycerol-3-phosphate	[TP0067-TP0730 (0.86096925)]
COG0457	COG0558	BAS2720	BAS2720	TPR domain protein {UniProtKB/TrEMBL:Q6HXG0}	BAS3631	BA_3917	CDP-diacylglycerol--glycerol-3-phosphate	[TP0067-TP0730 (0.86096925)]
COG0840	COG5401	BAS4939	BAS4939	Methyl-accepting chemotaxis protein	BAS4378	BAS4378	Germination protein gerM	[TP0640-TP0832 (0.55516005)]
COG0840	COG5401	BAS0365	BA_0379	Methyl-accepting chemotaxis protein	BAS4378	BAS4378	Germination protein gerM	[TP0640-TP0832 (0.55516005)]
COG0840	COG5401	BAS0356	BA_0370	Methyl-accepting chemotaxis protein	BAS4378	BAS4378	Germination protein gerM	[TP0640-TP0832 (0.55516005)]
COG0840	COG5401	BAS1867	BA_2009	Methyl-accepting chemotaxis protein	BAS4378	BAS4378	Germination protein gerM	[TP0640-TP0832 (0.55516005)]
COG0840	COG5401	BAS0526	BA_0558	Methyl-accepting chemotaxis protein	BAS4378	BAS4378	Germination protein gerM	[TP0640-TP0832 (0.55516005)]
COG0840	COG5401	BAS0650	BAS0650	Methyl-accepting chemotaxis protein	BAS4378	BAS4378	Germination protein gerM	[TP0640-TP0832 (0.55516005)]
COG0840	COG5401	BAS0544	BAS0544	Methyl-accepting chemotaxis protein	BAS4378	BAS4378	Germination protein gerM	[TP0640-TP0832 (0.55516005)]
COG0840	COG5401	BAS4882	BA_5256	Methyl-accepting chemotaxis protein	BAS4378	BAS4378	Germination protein gerM	[TP0640-TP0832 (0.55516005)]
COG0840	COG5401	BAS3056	BA_3291	Methyl-accepting chemotaxis protein	BAS4378	BAS4378	Germination protein gerM	[TP0640-TP0832 (0.55516005)]
COG0840	COG5401	BAS4905	BAS4905	Methyl-accepting chemotaxis protein	BAS4378	BAS4378	Germination protein gerM	[TP0640-TP0832 (0.55516005)]
COG0840	COG5401	BAS1046	BA_1125	Methyl-accepting chemotaxis protein	BAS4378	BAS4378	Germination protein gerM	[TP0640-TP0832 (0.55516005)]
COG0840	COG5401	BAS5276	BAS5276	Methyl-accepting chemotaxis protein	BAS4378	BAS4378	Germination protein gerM	[TP0640-TP0832 (0.55516005)]
COG0840	COG5401	BAS0355	BA_0369	Methyl-accepting chemotaxis protein	BAS4378	BAS4378	Germination protein gerM	[TP0640-TP0832 (0.55516005)]
COG0020	COG1508	BAS3674	uppS	Undecaprenyl pyrophosphate synthetase (EC 2.5.1.31) (UPP synthetase) (Di-trans,poly-cis-decaprenylcistransferase) (Undecaprenyl diphosphate synthase) (UDS)	BAS4992	BAS4992	RNA polymerase sigma-54 factor	[TP0603-TP0111 (0.79878455)]
COG0192	COG1774	BAS4660	metK	S-adenosylmethionine synthetase (EC 2.5.1.6) (Methionine adenosyltransferase) (AdoMet synthetase) (MAT)	BAS0031	BAS0031	Hypothetical protein {UniProtKB/TrEMBL:Q81W09}	[TP0794-TP0046 (0.7023217)]
COG0301	COG1509	BAS4545	thiI	Probable thiamine biosynthesis protein thiI	BAS2145	BAS2145	L-lysine 2,3-aminomutase	[TP0559-TP0121 (0.62660724)]
COG0420	COG0739	BAS2198	BA_2359	Exonuclease SbcD, putative	BAS1389	BA_1500	Peptidase, M23/M37 family	[TP0626-TP0782 (0.7781429)]
COG0420	COG0739	BAS0943	BAS0943	DNA repair exonuclease family protein	BAS1389	BA_1500	Peptidase, M23/M37 family	[TP0626-TP0782 (0.7781429)]
COG0420	COG0739	BAS0943	BAS0943	DNA repair exonuclease family protein	BAS4841	BAS4841	Peptidase, M23/M37 family	[TP0626-TP0782 (0.7781429)]
COG0420	COG0739	BAS0943	BAS0943	DNA repair exonuclease family protein	BAS4345	BAS4345	Stage IV sporulation protein FA	[TP0626-TP0782 (0.7781429)]
COG0420	COG0739	BAS2198	BA_2359	Exonuclease SbcD, putative	BAS5131	BA_5524	Stage II sporulation protein	[TP0626-TP0782 (0.7781429)]
COG0420	COG0739	BAS2198	BA_2359	Exonuclease SbcD, putative	BAS4345	BAS4345	Stage IV sporulation protein FA	[TP0626-TP0782 (0.7781429)]
COG0420	COG0739	BAS2198	BA_2359	Exonuclease SbcD, putative	BAS4841	BAS4841	Peptidase, M23/M37 family	[TP0626-TP0782 (0.7781429)]
COG0420	COG0739	BAS0943	BAS0943	DNA repair exonuclease family protein	BAS5131	BA_5524	Stage II sporulation protein	[TP0626-TP0782 (0.7781429)]
COG1385	COG2812	BAS4210	BAS4210	Hypothetical protein {UniProtKB/TrEMBL:Q6HT80}	BAS0021	BA_0019	DNA polymerase III, gamma and tau subunits	[TP0276-TP1005 (0.66627616)]
COG0217	COG0739	BAS0510	BA_0541	UPF0082 protein BA_0541/GBAA0541/BAS0510	BAS4345	BAS4345	Stage IV sporulation protein FA	[TP0474-TP0864 (0.82349855)]
COG0217	COG0739	BAS0510	BA_0541	UPF0082 protein BA_0541/GBAA0541/BAS0510	BAS4841	BAS4841	Peptidase, M23/M37 family	[TP0474-TP0864 (0.82349855)]
COG0217	COG0739	BAS0510	BA_0541	UPF0082 protein BA_0541/GBAA0541/BAS0510	BAS1389	BA_1500	Peptidase, M23/M37 family	[TP0474-TP0864 (0.82349855)]
COG0217	COG0739	BAS0510	BA_0541	UPF0082 protein BA_0541/GBAA0541/BAS0510	BAS5131	BA_5524	Stage II sporulation protein	[TP0474-TP0864 (0.82349855)]
COG0242	COG0254	BAS3884	def2	Peptide deformylase 2 (EC 3.5.1.88) (PDF 2) (Polypeptide deformylase 2)	BAS5180	rpmE	50S ribosomal protein L31 type B	[TP0757-TP0255 (0.6434887)]
COG0242	COG0254	BAS3718	def1	Peptide deformylase 1 (EC 3.5.1.88) (PDF 1) (Polypeptide deformylase 1)	BAS5180	rpmE	50S ribosomal protein L31 type B	[TP0757-TP0255 (0.6434887)]
COG0442	COG1466	BAS3670	BAS3670	Prolyl-tRNA synthetase {UniProtKB/TrEMBL:Q81WL6}	BAS4222	BAS4222	Hypothetical protein {UniProtKB/TrEMBL:Q81LR3}	[TP0160-TP0588 (0.66563916)]
COG0442	COG1466	BAS0382	BA_0396	Prolyl-tRNA synthetase {UniProtKB/TrEMBL:Q81Z76}	BAS4222	BAS4222	Hypothetical protein {UniProtKB/TrEMBL:Q81LR3}	[TP0160-TP0588 (0.66563916)]
COG0305	COG0593	BAS5321	BA_5717	Replicative DNA helicase	BAS0001	dnaA	Chromosomal replication initiator protein dnaA	[TP0058-TP0001 (0.9013428)]
COG0305	COG0593	BAS0880	BAS0880	Replicative DNA helicase, putative	BAS0001	dnaA	Chromosomal replication initiator protein dnaA	[TP0058-TP0001 (0.9013428)]
COG0178	COG1197	BAS5015	BA_5395	Excinuclease ABC, A subunit	BAS0052	BA_0052	Transcription-repair coupling factor	[TP0514-TP0344 (0.9414915)]
COG0264	COG0544	BAS3677	tsf	Elongation factor Ts (EF-Ts)	BAS4370	tig	Trigger factor {UniProtKB/Swiss-Prot:Q81LB8}	[TP0605-TP0506 (0.9100214)]
COG1344	COG1352	BAS1552	BAS1552	Flagellin, N-terminus {UniProtKB/TrEMBL:Q6I0R2}	BAS1547	BAS1547	Chemotaxis protein methyltransferase CheR	[TP0870-TP0630 (0.7476691)]
COG1344	COG1352	BAS1582	BAS1582	Flagellin {UniProtKB/TrEMBL:Q81SF2}	BAS1547	BAS1547	Chemotaxis protein methyltransferase CheR	[TP0870-TP0630 (0.7476691)]
COG1344	COG1352	BAS1582	BAS1582	Flagellin {UniProtKB/TrEMBL:Q81SF2}	BAS0931	BA_0995	Methyltransferase, CheR family	[TP0870-TP0630 (0.7476691)]
COG1344	COG1352	BAS1552	BAS1552	Flagellin, N-terminus {UniProtKB/TrEMBL:Q6I0R2}	BAS0931	BA_0995	Methyltransferase, CheR family	[TP0870-TP0630 (0.7476691)]
COG0495	COG1475	BAS4637	leuS	Leucyl-tRNA synthetase (EC 6.1.1.4) (Leucine--tRNA ligase) (LeuRS)	BAS5332	BAS5332	Stage 0 sporulation protein J	[TP0586-TP0271 (0.63095015)]
COG0495	COG1475	BAS4637	leuS	Leucyl-tRNA synthetase (EC 6.1.1.4) (Leucine--tRNA ligase) (LeuRS)	BAS5334	BAS5334	Stage 0 sporulation protein J, putative	[TP0586-TP0271 (0.63095015)]
COG1352	COG1536	BAS0931	BA_0995	Methyltransferase, CheR family	BAS1561	BA_1679	Flagellar motor switch protein FliG	[TP0630-TP0026 (0.7604114)]
COG1352	COG1536	BAS1547	BAS1547	Chemotaxis protein methyltransferase CheR	BAS1561	BA_1679	Flagellar motor switch protein FliG	[TP0630-TP0026 (0.7604114)]
COG1344	COG1516	BAS1582	BAS1582	Flagellin {UniProtKB/TrEMBL:Q81SF2}	BAS1555	BA_1672	Flagellar protein FliS, putative	[TP0870-TP0943 (0.723277)]
COG1344	COG1516	BAS1552	BAS1552	Flagellin, N-terminus {UniProtKB/TrEMBL:Q6I0R2}	BAS1555	BA_1672	Flagellar protein FliS, putative	[TP0870-TP0943 (0.723277)]
COG0099	COG0216	BAS0135	rpsM	30S ribosomal protein S13	BAS5178	prfA	Peptide chain release factor 1 (RF-1)	[TP0210-TP0051 (0.8775348)]
COG0803	COG1268	BAS2964	BAS2964	Adhesion lipoprotein {UniProtKB/TrEMBL:Q81NK3}	BAS3420	BA_3689	BioY family protein {UniProtKB/TrEMBL:Q81Y68}	[TP0034-TP0228 (0.8514437)]
COG0803	COG1268	BAS2964	BAS2964	Adhesion lipoprotein {UniProtKB/TrEMBL:Q81NK3}	BAS4787	BA_5150	BioY family protein {UniProtKB/TrEMBL:Q81XT0}	[TP0034-TP0228 (0.8514437)]
COG0803	COG1268	BAS1889	BA_2035	Adhesion lipoprotein {UniProtKB/TrEMBL:Q81RK9}	BAS3420	BA_3689	BioY family protein {UniProtKB/TrEMBL:Q81Y68}	[TP0034-TP0228 (0.8514437)]
COG0803	COG1268	BAS1889	BA_2035	Adhesion lipoprotein {UniProtKB/TrEMBL:Q81RK9}	BAS4787	BA_5150	BioY family protein {UniProtKB/TrEMBL:Q81XT0}	[TP0034-TP0228 (0.8514437)]
COG0442	COG0552	BAS3670	BAS3670	Prolyl-tRNA synthetase {UniProtKB/TrEMBL:Q81WL6}	BAS3698	BA_3985	Signal recognition particle-docking protein FtsY	[TP0160-TP0578 (0.56216276)]
COG0442	COG0552	BAS0382	BA_0396	Prolyl-tRNA synthetase {UniProtKB/TrEMBL:Q81Z76}	BAS3698	BA_3985	Signal recognition particle-docking protein FtsY	[TP0160-TP0578 (0.56216276)]
COG0242	COG0319	BAS3718	def1	Peptide deformylase 1 (EC 3.5.1.88) (PDF 1) (Polypeptide deformylase 1)	BAS4202	BA_4527	UPF0054 protein BA_4527/GBAA4527/BAS4202	[TP0757-TP0650 (0.630912)]
COG0242	COG0319	BAS3884	def2	Peptide deformylase 2 (EC 3.5.1.88) (PDF 2) (Polypeptide deformylase 2)	BAS4202	BA_4527	UPF0054 protein BA_4527/GBAA4527/BAS4202	[TP0757-TP0650 (0.630912)]
COG0178	COG0845	BAS5015	BA_5395	Excinuclease ABC, A subunit	BAS0760	BAS0760	Hypothetical protein {UniProtKB/TrEMBL:Q81UR3}	[TP0514-TP0965 (0.87363523)]
COG0178	COG0845	BAS5015	BA_5395	Excinuclease ABC, A subunit	BAS5106	BAS5106	Efflux transporter, RND family, MFP subunit	[TP0514-TP0965 (0.87363523)]
COG0457	COG0566	BAS1429	BAS1429	TPR domain protein {UniProtKB/TrEMBL:Q81SV4}	BAS0091	BA_0091	RNA methyltransferase, TrmH family, group 3	[TP0095-TP0054 (0.73981166)]
COG0457	COG0566	BAS1429	BAS1429	TPR domain protein {UniProtKB/TrEMBL:Q81SV4}	BAS4457	BA_4805	RNA methyltransferase, TrmH family	[TP0095-TP0054 (0.73981166)]
COG0457	COG0566	BAS3484	BAS3484	Prophage LambdaBa01, TPR domain protein, putative	BAS4457	BA_4805	RNA methyltransferase, TrmH family	[TP0095-TP0054 (0.73981166)]
COG0457	COG0566	BAS4290	BA_4624	TPR domain protein {UniProtKB/TrEMBL:Q81LJ3}	BAS4457	BA_4805	RNA methyltransferase, TrmH family	[TP0095-TP0054 (0.73981166)]
COG0457	COG0566	BAS3167	BAS3167	TPR domain protein {UniProtKB/TrEMBL:Q6HW64}	BAS0091	BA_0091	RNA methyltransferase, TrmH family, group 3	[TP0095-TP0054 (0.73981166)]
COG0457	COG0566	BAS3050	BAS3050	TPR domain protein {UniProtKB/TrEMBL:Q81NC6}	BAS0091	BA_0091	RNA methyltransferase, TrmH family, group 3	[TP0095-TP0054 (0.73981166)]
COG0457	COG0566	BAS3308	BAS3308	Hypothetical protein {UniProtKB/TrEMBL:Q6HVS3}	BAS4457	BA_4805	RNA methyltransferase, TrmH family	[TP0095-TP0054 (0.73981166)]
COG0457	COG0566	BAS1080	BAS1080	DNA-binding protein {UniProtKB/TrEMBL:Q81TU5}	BAS0091	BA_0091	RNA methyltransferase, TrmH family, group 3	[TP0095-TP0054 (0.73981166)]
COG0457	COG0566	BAS2720	BAS2720	TPR domain protein {UniProtKB/TrEMBL:Q6HXG0}	BAS0091	BA_0091	RNA methyltransferase, TrmH family, group 3	[TP0095-TP0054 (0.73981166)]
COG0457	COG0566	BAS3308	BAS3308	Hypothetical protein {UniProtKB/TrEMBL:Q6HVS3}	BAS0091	BA_0091	RNA methyltransferase, TrmH family, group 3	[TP0095-TP0054 (0.73981166)]
COG0457	COG0566	BAS4290	BA_4624	TPR domain protein {UniProtKB/TrEMBL:Q81LJ3}	BAS0091	BA_0091	RNA methyltransferase, TrmH family, group 3	[TP0095-TP0054 (0.73981166)]
COG0457	COG0566	BAS1080	BAS1080	DNA-binding protein {UniProtKB/TrEMBL:Q81TU5}	BAS4457	BA_4805	RNA methyltransferase, TrmH family	[TP0095-TP0054 (0.73981166)]
COG0457	COG0566	BAS5008	BAS5008	TPR domain protein {UniProtKB/TrEMBL:Q81X55}	BAS4457	BA_4805	RNA methyltransferase, TrmH family	[TP0095-TP0054 (0.73981166)]
COG0457	COG0566	BAS2346	BAS2346	Hypothetical protein {UniProtKB/TrEMBL:Q6HYI1}	BAS0091	BA_0091	RNA methyltransferase, TrmH family, group 3	[TP0095-TP0054 (0.73981166)]
COG0457	COG0566	BAS2720	BAS2720	TPR domain protein {UniProtKB/TrEMBL:Q6HXG0}	BAS4457	BA_4805	RNA methyltransferase, TrmH family	[TP0095-TP0054 (0.73981166)]
COG0457	COG0566	BAS0566	BA_0597	Transcriptional regulator/TPR domain protein	BAS0091	BA_0091	RNA methyltransferase, TrmH family, group 3	[TP0095-TP0054 (0.73981166)]
COG0457	COG0566	BAS3050	BAS3050	TPR domain protein {UniProtKB/TrEMBL:Q81NC6}	BAS4457	BA_4805	RNA methyltransferase, TrmH family	[TP0095-TP0054 (0.73981166)]
COG0457	COG0566	BAS0952	BA_1017	TPR domain protein {UniProtKB/TrEMBL:Q81U67}	BAS4457	BA_4805	RNA methyltransferase, TrmH family	[TP0095-TP0054 (0.73981166)]
COG0457	COG0566	BAS5008	BAS5008	TPR domain protein {UniProtKB/TrEMBL:Q81X55}	BAS0091	BA_0091	RNA methyltransferase, TrmH family, group 3	[TP0095-TP0054 (0.73981166)]
COG0457	COG0566	BAS2346	BAS2346	Hypothetical protein {UniProtKB/TrEMBL:Q6HYI1}	BAS4457	BA_4805	RNA methyltransferase, TrmH family	[TP0095-TP0054 (0.73981166)]
COG0457	COG0566	BAS3484	BAS3484	Prophage LambdaBa01, TPR domain protein, putative	BAS0091	BA_0091	RNA methyltransferase, TrmH family, group 3	[TP0095-TP0054 (0.73981166)]
COG0457	COG0566	BAS0566	BA_0597	Transcriptional regulator/TPR domain protein	BAS4457	BA_4805	RNA methyltransferase, TrmH family	[TP0095-TP0054 (0.73981166)]
COG0457	COG0566	BAS3167	BAS3167	TPR domain protein {UniProtKB/TrEMBL:Q6HW64}	BAS4457	BA_4805	RNA methyltransferase, TrmH family	[TP0095-TP0054 (0.73981166)]
COG0457	COG0566	BAS0952	BA_1017	TPR domain protein {UniProtKB/TrEMBL:Q81U67}	BAS0091	BA_0091	RNA methyltransferase, TrmH family, group 3	[TP0095-TP0054 (0.73981166)]
COG0465	COG0558	BAS0064	BA_0064	Cell division protein FtsH	BAS3631	BA_3917	CDP-diacylglycerol--glycerol-3-phosphate	[TP0765-TP0256 (0.8653493)]
COG0024	COG0462	BAS0132	BAS0132	Methionine aminopeptidase	BAS0049	prs	Ribose-phosphate pyrophosphokinase (EC 2.7.6.1) (RPPK) (Phosphoribosyl pyrophosphate synthetase) (P-Rib-PP synthetase) (PRPP synthetase)	[TP0842-TP0294 (0.8762697)]
COG0024	COG0462	BAS1474	BAS1474	Methionine aminopeptidase	BAS0049	prs	Ribose-phosphate pyrophosphokinase (EC 2.7.6.1) (RPPK) (Phosphoribosyl pyrophosphate synthetase) (P-Rib-PP synthetase) (PRPP synthetase)	[TP0842-TP0294 (0.8762697)]
COG0024	COG0462	BAS5204	BAS5204	Methionine aminopeptidase	BAS0049	prs	Ribose-phosphate pyrophosphokinase (EC 2.7.6.1) (RPPK) (Phosphoribosyl pyrophosphate synthetase) (P-Rib-PP synthetase) (PRPP synthetase)	[TP0842-TP0294 (0.8762697)]
COG0125	COG0361	BAS0029	tmk	Thymidylate kinase {UniProtKB/Swiss-Prot:Q81W11}	BAS0133	infA	Translation initiation factor IF-1	[TP0354-TP0097 (0.8382038)]
COG1536	COG1766	BAS1561	BA_1679	Flagellar motor switch protein FliG	BAS1560	BAS1560	Secretory protein of YscJ/FliF family	[TP0400-TP0399 (0.9198608), TP0026-TP0399 (0.9539454)]
COG0319	COG0787	BAS4202	BA_4527	UPF0054 protein BA_4527/GBAA4527/BAS4202	BAS1932	BAS1932	Alanine racemase {UniProtKB/TrEMBL:Q81RG8}	[TP0650-TP0681 (0.82058704)]
COG0319	COG0787	BAS4202	BA_4527	UPF0054 protein BA_4527/GBAA4527/BAS4202	BAS0238	BAS0238	Alanine racemase {UniProtKB/TrEMBL:Q81VF6}	[TP0650-TP0681 (0.82058704)]
COG0215	COG1536	BAS0089	cysS	Cysteinyl-tRNA synthetase (EC 6.1.1.16) (Cysteine--tRNA ligase) (CysRS)	BAS1561	BA_1679	Flagellar motor switch protein FliG	[TP0091-TP0400 (0.6374247)]
COG0564	COG1418	BAS1206	BAS1206	Pseudouridine synthase {UniProtKB/TrEMBL:Q6I1Q4}	BAS2009	BAS2009	HD domain protein {UniProtKB/TrEMBL:Q81R90}	[TP0154-TP1018 (0.7668753)]
COG0564	COG1418	BAS1206	BAS1206	Pseudouridine synthase {UniProtKB/TrEMBL:Q6I1Q4}	BAS3627	BAS3627	HDIG/HD/KH domain protein	[TP0154-TP1018 (0.7668753)]
COG0564	COG1418	BAS1121	BAS1121	Pseudouridine synthetase	BAS4459	BA_4807	HD domain protein {UniProtKB/TrEMBL:Q81L27}	[TP0154-TP1018 (0.7668753)]
COG0564	COG1418	BAS1206	BAS1206	Pseudouridine synthase {UniProtKB/TrEMBL:Q6I1Q4}	BAS4459	BA_4807	HD domain protein {UniProtKB/TrEMBL:Q81L27}	[TP0154-TP1018 (0.7668753)]
COG0564	COG1418	BAS3743	BAS3743	Pseudouridine synthase {UniProtKB/TrEMBL:Q6HUJ4}	BAS4459	BA_4807	HD domain protein {UniProtKB/TrEMBL:Q81L27}	[TP0154-TP1018 (0.7668753)]
COG0564	COG1418	BAS1121	BAS1121	Pseudouridine synthetase	BAS2009	BAS2009	HD domain protein {UniProtKB/TrEMBL:Q81R90}	[TP0154-TP1018 (0.7668753)]
COG0564	COG1418	BAS1121	BAS1121	Pseudouridine synthetase	BAS3627	BAS3627	HDIG/HD/KH domain protein	[TP0154-TP1018 (0.7668753)]
COG0564	COG1418	BAS3743	BAS3743	Pseudouridine synthase {UniProtKB/TrEMBL:Q6HUJ4}	BAS3627	BAS3627	HDIG/HD/KH domain protein	[TP0154-TP1018 (0.7668753)]
COG0564	COG1418	BAS3743	BAS3743	Pseudouridine synthase {UniProtKB/TrEMBL:Q6HUJ4}	BAS2009	BAS2009	HD domain protein {UniProtKB/TrEMBL:Q81R90}	[TP0154-TP1018 (0.7668753)]
COG0849	COG1595	BAS3758	BA_4046	Cell division protein FtsA	BAS3522	BAS3522	Prophage LambdaBa01, positive control factor Xpf,	[TP0389-TP0092 (0.66770643)]
COG0849	COG1595	BAS3758	BA_4046	Cell division protein FtsA	BAS2285	BA_2454	RNA polymerase sigma-70 factor, ECF subfamily	[TP0389-TP0092 (0.66770643)]
COG0849	COG1595	BAS3758	BA_4046	Cell division protein FtsA	BAS2758	BAS2758	RNA polymerase sigma-70 factor, ECF subfamily	[TP0389-TP0092 (0.66770643)]
COG0849	COG1595	BAS3758	BA_4046	Cell division protein FtsA	BAS2600	BAS2600	RNA polymerase sigma-70 factor, ECF subfamily	[TP0389-TP0092 (0.66770643)]
COG0849	COG1595	BAS3758	BA_4046	Cell division protein FtsA	BAS4558	BA_4913	RNA polymerase sigma-70 factor, ECF subfamily	[TP0389-TP0092 (0.66770643)]
COG0849	COG1595	BAS3758	BA_4046	Cell division protein FtsA	BAS0964	BAS0964	RNA polymerase sigma-70 factor, ECF subfamily	[TP0389-TP0092 (0.66770643)]
COG0849	COG1595	BAS3758	BA_4046	Cell division protein FtsA	BAS1658	BAS1658	RNA polymerase sigma-70 factor, ECF subfamily	[TP0389-TP0092 (0.66770643)]
COG0849	COG1595	BAS3758	BA_4046	Cell division protein FtsA	BAS2323	BAS2323	RNA polymerase sigma-70 factor, ECF subfamily	[TP0389-TP0092 (0.66770643)]
COG0849	COG1595	BAS3758	BA_4046	Cell division protein FtsA	BAS1035	BA_1113	RNA polymerase sigma-70 factor, ECF subfamily	[TP0389-TP0092 (0.66770643)]
COG0849	COG1595	BAS3758	BA_4046	Cell division protein FtsA	BAS3383	BAS3383	RNA polymerase sigma-70 factor, ECF subfamily	[TP0389-TP0092 (0.66770643)]
COG0849	COG1595	BAS3758	BA_4046	Cell division protein FtsA	BAS0093	BAS0093	RNA polymerase sigma-30 factor	[TP0389-TP0092 (0.66770643)]
COG0849	COG1595	BAS3758	BA_4046	Cell division protein FtsA	BAS1626	BA_1753	RNA polymerase sigma-70 factor, ECF subfamily	[TP0389-TP0092 (0.66770643)]
COG0849	COG1595	BAS3758	BA_4046	Cell division protein FtsA	BAS0171	BAS0171	RNA polymerase sigma-70 factor, ECF subfamily	[TP0389-TP0092 (0.66770643)]
COG0849	COG1595	BAS3758	BA_4046	Cell division protein FtsA	BAS3082	BA_3324	RNA polymerase sigma-70 factor, ECF subfamily	[TP0389-TP0092 (0.66770643)]
COG0849	COG1595	BAS3758	BA_4046	Cell division protein FtsA	BAS0613	BAS0613	RNA polymerase sigma-70 factor, ECF subfamily	[TP0389-TP0092 (0.66770643)]
COG0849	COG1595	BAS3758	BA_4046	Cell division protein FtsA	BAS1966	BA_2114	RNA polymerase sigma-70 factor, ECF subfamily	[TP0389-TP0092 (0.66770643)]
COG0849	COG1595	BAS3758	BA_4046	Cell division protein FtsA	BAS5212	BAS5212	RNA polymerase sigma-70 factor, ECF subfamily	[TP0389-TP0092 (0.66770643)]
COG1197	COG5401	BAS0052	BA_0052	Transcription-repair coupling factor	BAS4378	BAS4378	Germination protein gerM	[TP0344-TP0832 (0.5396384)]
COG0280	COG0457	BAS4071	BA_4388	Phosphate butyryltransferase	BAS2346	BAS2346	Hypothetical protein {UniProtKB/TrEMBL:Q6HYI1}	[TP0094-TP0067 (0.5068833)]
COG0280	COG0457	BAS4071	BA_4388	Phosphate butyryltransferase	BAS4290	BA_4624	TPR domain protein {UniProtKB/TrEMBL:Q81LJ3}	[TP0094-TP0067 (0.5068833)]
COG0280	COG0457	BAS5238	BA_5636	Phosphate acetyltransferase	BAS4290	BA_4624	TPR domain protein {UniProtKB/TrEMBL:Q81LJ3}	[TP0094-TP0067 (0.5068833)]
COG0280	COG0457	BAS5238	BA_5636	Phosphate acetyltransferase	BAS1429	BAS1429	TPR domain protein {UniProtKB/TrEMBL:Q81SV4}	[TP0094-TP0067 (0.5068833)]
COG0280	COG0457	BAS4071	BA_4388	Phosphate butyryltransferase	BAS1080	BAS1080	DNA-binding protein {UniProtKB/TrEMBL:Q81TU5}	[TP0094-TP0067 (0.5068833)]
COG0280	COG0457	BAS5238	BA_5636	Phosphate acetyltransferase	BAS3308	BAS3308	Hypothetical protein {UniProtKB/TrEMBL:Q6HVS3}	[TP0094-TP0067 (0.5068833)]
COG0280	COG0457	BAS4071	BA_4388	Phosphate butyryltransferase	BAS3050	BAS3050	TPR domain protein {UniProtKB/TrEMBL:Q81NC6}	[TP0094-TP0067 (0.5068833)]
COG0280	COG0457	BAS4071	BA_4388	Phosphate butyryltransferase	BAS0566	BA_0597	Transcriptional regulator/TPR domain protein	[TP0094-TP0067 (0.5068833)]
COG0280	COG0457	BAS5238	BA_5636	Phosphate acetyltransferase	BAS2720	BAS2720	TPR domain protein {UniProtKB/TrEMBL:Q6HXG0}	[TP0094-TP0067 (0.5068833)]
COG0280	COG0457	BAS5238	BA_5636	Phosphate acetyltransferase	BAS0952	BA_1017	TPR domain protein {UniProtKB/TrEMBL:Q81U67}	[TP0094-TP0067 (0.5068833)]
COG0280	COG0457	BAS5238	BA_5636	Phosphate acetyltransferase	BAS2346	BAS2346	Hypothetical protein {UniProtKB/TrEMBL:Q6HYI1}	[TP0094-TP0067 (0.5068833)]
COG0280	COG0457	BAS5238	BA_5636	Phosphate acetyltransferase	BAS3050	BAS3050	TPR domain protein {UniProtKB/TrEMBL:Q81NC6}	[TP0094-TP0067 (0.5068833)]
COG0280	COG0457	BAS4071	BA_4388	Phosphate butyryltransferase	BAS1429	BAS1429	TPR domain protein {UniProtKB/TrEMBL:Q81SV4}	[TP0094-TP0067 (0.5068833)]
COG0280	COG0457	BAS4071	BA_4388	Phosphate butyryltransferase	BAS3167	BAS3167	TPR domain protein {UniProtKB/TrEMBL:Q6HW64}	[TP0094-TP0067 (0.5068833)]
COG0280	COG0457	BAS5238	BA_5636	Phosphate acetyltransferase	BAS1080	BAS1080	DNA-binding protein {UniProtKB/TrEMBL:Q81TU5}	[TP0094-TP0067 (0.5068833)]
COG0280	COG0457	BAS5238	BA_5636	Phosphate acetyltransferase	BAS3484	BAS3484	Prophage LambdaBa01, TPR domain protein, putative	[TP0094-TP0067 (0.5068833)]
COG0280	COG0457	BAS5238	BA_5636	Phosphate acetyltransferase	BAS3167	BAS3167	TPR domain protein {UniProtKB/TrEMBL:Q6HW64}	[TP0094-TP0067 (0.5068833)]
COG0280	COG0457	BAS4071	BA_4388	Phosphate butyryltransferase	BAS2720	BAS2720	TPR domain protein {UniProtKB/TrEMBL:Q6HXG0}	[TP0094-TP0067 (0.5068833)]
COG0280	COG0457	BAS4071	BA_4388	Phosphate butyryltransferase	BAS0952	BA_1017	TPR domain protein {UniProtKB/TrEMBL:Q81U67}	[TP0094-TP0067 (0.5068833)]
COG0280	COG0457	BAS5238	BA_5636	Phosphate acetyltransferase	BAS5008	BAS5008	TPR domain protein {UniProtKB/TrEMBL:Q81X55}	[TP0094-TP0067 (0.5068833)]
COG0280	COG0457	BAS5238	BA_5636	Phosphate acetyltransferase	BAS0566	BA_0597	Transcriptional regulator/TPR domain protein	[TP0094-TP0067 (0.5068833)]
COG0280	COG0457	BAS4071	BA_4388	Phosphate butyryltransferase	BAS3484	BAS3484	Prophage LambdaBa01, TPR domain protein, putative	[TP0094-TP0067 (0.5068833)]
COG0280	COG0457	BAS4071	BA_4388	Phosphate butyryltransferase	BAS3308	BAS3308	Hypothetical protein {UniProtKB/TrEMBL:Q6HVS3}	[TP0094-TP0067 (0.5068833)]
COG0280	COG0457	BAS4071	BA_4388	Phosphate butyryltransferase	BAS5008	BAS5008	TPR domain protein {UniProtKB/TrEMBL:Q81X55}	[TP0094-TP0067 (0.5068833)]
COG1108	COG1277	BAS4182	BA_4504	Cation ABC transporter, permease protein,	BAS4430	BA_4772	Hypothetical protein {UniProtKB/TrEMBL:Q81L59}	[TP0165-TP0880 (0.79878455)]
COG1108	COG1277	BAS4182	BA_4504	Cation ABC transporter, permease protein,	BAS5251	BA_5649	ABC transporter, permease protein	[TP0165-TP0880 (0.79878455)]
COG1108	COG1277	BAS4182	BA_4504	Cation ABC transporter, permease protein,	BAS2833	BA_3047	Hypothetical protein {UniProtKB/TrEMBL:Q81NX5}	[TP0165-TP0880 (0.79878455)]
COG1108	COG1277	BAS2965	BA_3190	ABC transporter, permease protein	BAS0270	BA_0284	Bacitracin ABC transporter, permease protein,	[TP0165-TP0880 (0.79878455)]
COG1108	COG1277	BAS4182	BA_4504	Cation ABC transporter, permease protein,	BAS0270	BA_0284	Bacitracin ABC transporter, permease protein,	[TP0165-TP0880 (0.79878455)]
COG1108	COG1277	BAS4182	BA_4504	Cation ABC transporter, permease protein,	BAS4428	BA_4770	Hypothetical protein {UniProtKB/TrEMBL:Q81L61}	[TP0165-TP0880 (0.79878455)]
COG1108	COG1277	BAS4182	BA_4504	Cation ABC transporter, permease protein,	BAS1275	BA_1377	ABC transporter, permease protein, putative	[TP0165-TP0880 (0.79878455)]
COG1108	COG1277	BAS2965	BA_3190	ABC transporter, permease protein	BAS2833	BA_3047	Hypothetical protein {UniProtKB/TrEMBL:Q81NX5}	[TP0165-TP0880 (0.79878455)]
COG1108	COG1277	BAS2965	BA_3190	ABC transporter, permease protein	BAS4430	BA_4772	Hypothetical protein {UniProtKB/TrEMBL:Q81L59}	[TP0165-TP0880 (0.79878455)]
COG1108	COG1277	BAS2965	BA_3190	ABC transporter, permease protein	BAS5251	BA_5649	ABC transporter, permease protein	[TP0165-TP0880 (0.79878455)]
COG1108	COG1277	BAS2965	BA_3190	ABC transporter, permease protein	BAS4428	BA_4770	Hypothetical protein {UniProtKB/TrEMBL:Q81L61}	[TP0165-TP0880 (0.79878455)]
COG1108	COG1277	BAS2965	BA_3190	ABC transporter, permease protein	BAS1275	BA_1377	ABC transporter, permease protein, putative	[TP0165-TP0880 (0.79878455)]
COG0457	COG0495	BAS1429	BAS1429	TPR domain protein {UniProtKB/TrEMBL:Q81SV4}	BAS4637	leuS	Leucyl-tRNA synthetase (EC 6.1.1.4) (Leucine--tRNA ligase) (LeuRS)	[TP0067-TP0586 (0.714839)]
COG0457	COG0495	BAS1080	BAS1080	DNA-binding protein {UniProtKB/TrEMBL:Q81TU5}	BAS4637	leuS	Leucyl-tRNA synthetase (EC 6.1.1.4) (Leucine--tRNA ligase) (LeuRS)	[TP0067-TP0586 (0.714839)]
COG0457	COG0495	BAS2346	BAS2346	Hypothetical protein {UniProtKB/TrEMBL:Q6HYI1}	BAS4637	leuS	Leucyl-tRNA synthetase (EC 6.1.1.4) (Leucine--tRNA ligase) (LeuRS)	[TP0067-TP0586 (0.714839)]
COG0457	COG0495	BAS5008	BAS5008	TPR domain protein {UniProtKB/TrEMBL:Q81X55}	BAS4637	leuS	Leucyl-tRNA synthetase (EC 6.1.1.4) (Leucine--tRNA ligase) (LeuRS)	[TP0067-TP0586 (0.714839)]
COG0457	COG0495	BAS4290	BA_4624	TPR domain protein {UniProtKB/TrEMBL:Q81LJ3}	BAS4637	leuS	Leucyl-tRNA synthetase (EC 6.1.1.4) (Leucine--tRNA ligase) (LeuRS)	[TP0067-TP0586 (0.714839)]
COG0457	COG0495	BAS0566	BA_0597	Transcriptional regulator/TPR domain protein	BAS4637	leuS	Leucyl-tRNA synthetase (EC 6.1.1.4) (Leucine--tRNA ligase) (LeuRS)	[TP0067-TP0586 (0.714839)]
COG0457	COG0495	BAS3167	BAS3167	TPR domain protein {UniProtKB/TrEMBL:Q6HW64}	BAS4637	leuS	Leucyl-tRNA synthetase (EC 6.1.1.4) (Leucine--tRNA ligase) (LeuRS)	[TP0067-TP0586 (0.714839)]
COG0457	COG0495	BAS3308	BAS3308	Hypothetical protein {UniProtKB/TrEMBL:Q6HVS3}	BAS4637	leuS	Leucyl-tRNA synthetase (EC 6.1.1.4) (Leucine--tRNA ligase) (LeuRS)	[TP0067-TP0586 (0.714839)]
COG0457	COG0495	BAS3050	BAS3050	TPR domain protein {UniProtKB/TrEMBL:Q81NC6}	BAS4637	leuS	Leucyl-tRNA synthetase (EC 6.1.1.4) (Leucine--tRNA ligase) (LeuRS)	[TP0067-TP0586 (0.714839)]
COG0457	COG0495	BAS0952	BA_1017	TPR domain protein {UniProtKB/TrEMBL:Q81U67}	BAS4637	leuS	Leucyl-tRNA synthetase (EC 6.1.1.4) (Leucine--tRNA ligase) (LeuRS)	[TP0067-TP0586 (0.714839)]
COG0457	COG0495	BAS3484	BAS3484	Prophage LambdaBa01, TPR domain protein, putative	BAS4637	leuS	Leucyl-tRNA synthetase (EC 6.1.1.4) (Leucine--tRNA ligase) (LeuRS)	[TP0067-TP0586 (0.714839)]
COG0457	COG0495	BAS2720	BAS2720	TPR domain protein {UniProtKB/TrEMBL:Q6HXG0}	BAS4637	leuS	Leucyl-tRNA synthetase (EC 6.1.1.4) (Leucine--tRNA ligase) (LeuRS)	[TP0067-TP0586 (0.714839)]
COG0257	COG0472	BAS0134	BAS0134	50S ribosomal protein L36	BAS5050	BA_5435	Glycosyl transferase, group 4 family protein	[TP0209-TP0345 (0.64932555)]
COG0257	COG0472	BAS0134	BAS0134	50S ribosomal protein L36	BAS3764	mraY	Phospho-N-acetylmuramoyl-pentapeptide-transferase (EC 2.7.8.13) (UDP- MurNAc-pentapeptide phosphotransferase)	[TP0209-TP0345 (0.64932555)]
COG0358	COG0457	BAS4195	BA_4516	DNA primase {UniProtKB/TrEMBL:Q81LU4}	BAS3050	BAS3050	TPR domain protein {UniProtKB/TrEMBL:Q81NC6}	[TP0492-TP0648 (0.5111708)]
COG0358	COG0457	BAS4195	BA_4516	DNA primase {UniProtKB/TrEMBL:Q81LU4}	BAS5008	BAS5008	TPR domain protein {UniProtKB/TrEMBL:Q81X55}	[TP0492-TP0648 (0.5111708)]
COG0358	COG0457	BAS4195	BA_4516	DNA primase {UniProtKB/TrEMBL:Q81LU4}	BAS0952	BA_1017	TPR domain protein {UniProtKB/TrEMBL:Q81U67}	[TP0492-TP0648 (0.5111708)]
COG0358	COG0457	BAS4195	BA_4516	DNA primase {UniProtKB/TrEMBL:Q81LU4}	BAS1429	BAS1429	TPR domain protein {UniProtKB/TrEMBL:Q81SV4}	[TP0492-TP0648 (0.5111708)]
COG0358	COG0457	BAS4195	BA_4516	DNA primase {UniProtKB/TrEMBL:Q81LU4}	BAS3308	BAS3308	Hypothetical protein {UniProtKB/TrEMBL:Q6HVS3}	[TP0492-TP0648 (0.5111708)]
COG0358	COG0457	BAS4195	BA_4516	DNA primase {UniProtKB/TrEMBL:Q81LU4}	BAS3484	BAS3484	Prophage LambdaBa01, TPR domain protein, putative	[TP0492-TP0648 (0.5111708)]
COG0358	COG0457	BAS4195	BA_4516	DNA primase {UniProtKB/TrEMBL:Q81LU4}	BAS2346	BAS2346	Hypothetical protein {UniProtKB/TrEMBL:Q6HYI1}	[TP0492-TP0648 (0.5111708)]
COG0358	COG0457	BAS4195	BA_4516	DNA primase {UniProtKB/TrEMBL:Q81LU4}	BAS1080	BAS1080	DNA-binding protein {UniProtKB/TrEMBL:Q81TU5}	[TP0492-TP0648 (0.5111708)]
COG0358	COG0457	BAS4195	BA_4516	DNA primase {UniProtKB/TrEMBL:Q81LU4}	BAS4290	BA_4624	TPR domain protein {UniProtKB/TrEMBL:Q81LJ3}	[TP0492-TP0648 (0.5111708)]
COG0358	COG0457	BAS4195	BA_4516	DNA primase {UniProtKB/TrEMBL:Q81LU4}	BAS0566	BA_0597	Transcriptional regulator/TPR domain protein	[TP0492-TP0648 (0.5111708)]
COG0358	COG0457	BAS4195	BA_4516	DNA primase {UniProtKB/TrEMBL:Q81LU4}	BAS3167	BAS3167	TPR domain protein {UniProtKB/TrEMBL:Q6HW64}	[TP0492-TP0648 (0.5111708)]
COG0358	COG0457	BAS4195	BA_4516	DNA primase {UniProtKB/TrEMBL:Q81LU4}	BAS2720	BAS2720	TPR domain protein {UniProtKB/TrEMBL:Q6HXG0}	[TP0492-TP0648 (0.5111708)]
COG0301	COG0301	BAS4545	thiI	Probable thiamine biosynthesis protein thiI	BAS4545	thiI	Probable thiamine biosynthesis protein thiI	[TP0559-TP0559 (0.6965584)]
COG0687	COG1558	BAS1202	BAS1202	Spermidine/putrescine ABC transporter,	BAS1558	BAS1558	Flagellar basal-body rod protein FlgC	[TP0655-TP0397 (0.60331625)]
COG0766	COG1419	BAS5183	murA2	UDP-N-acetylglucosamine 1-carboxyvinyltransferase 2 (EC 2.5.1.7) (Enoylpyruvate transferase 2) (UDP-N-acetylglucosamine enolpyruvyl transferase 2) (EPT 2)	BAS1595	BAS1595	Flagellar biosynthetic protein FlhF, putative	[TP0029-TP0713 (0.80866665)]
COG0766	COG1419	BAS5137	murA1	UDP-N-acetylglucosamine 1-carboxyvinyltransferase 1 (EC 2.5.1.7) (Enoylpyruvate transferase 1) (UDP-N-acetylglucosamine enolpyruvyl transferase 1) (EPT 1)	BAS1595	BAS1595	Flagellar biosynthetic protein FlhF, putative	[TP0029-TP0713 (0.80866665)]
COG1214	COG1516	BAS0245	BA_0259	Hypothetical protein {UniProtKB/TrEMBL:Q81VE9}	BAS1555	BA_1672	Flagellar protein FliS, putative	[TP0876-TP0943 (0.57131183)]
COG0608	COG1234	BAS4304	BAS4304	Single-stranded-DNA-specific exonuclease RecJ	BAS4049	rnz	Ribonuclease Z (EC 3.1.26.11) (RNase Z) (tRNase Z) (tRNA 3 endonuclease)	[TP0704-TP0819 (0.5844061)]
COG0608	COG1234	BAS4304	BAS4304	Single-stranded-DNA-specific exonuclease RecJ	BAS1016	BA_1088	Hypothetical protein {UniProtKB/TrEMBL:Q81U06}	[TP0704-TP0819 (0.5844061)]
COG0024	COG0125	BAS1474	BAS1474	Methionine aminopeptidase	BAS0029	tmk	Thymidylate kinase {UniProtKB/Swiss-Prot:Q81W11}	[TP0842-TP0354 (0.8096375)]
COG0024	COG0125	BAS5204	BAS5204	Methionine aminopeptidase	BAS0029	tmk	Thymidylate kinase {UniProtKB/Swiss-Prot:Q81W11}	[TP0842-TP0354 (0.8096375)]
COG0024	COG0125	BAS0132	BAS0132	Methionine aminopeptidase	BAS0029	tmk	Thymidylate kinase {UniProtKB/Swiss-Prot:Q81W11}	[TP0842-TP0354 (0.8096375)]
COG1077	COG1426	BAS5128	BAS5128	Mbl protein {UniProtKB/TrEMBL:Q81K21}	BAS3632	BAS3632	Hypothetical protein {UniProtKB/TrEMBL:Q81WQ1}	[TP0497-TP0334 (0.739115)]
COG1077	COG1426	BAS4350	BA_4684	Rod shape-determining protein MreB	BAS3632	BAS3632	Hypothetical protein {UniProtKB/TrEMBL:Q81WQ1}	[TP0497-TP0334 (0.739115)]
COG0618	COG1214	BAS4501	BAS4501	DHH subfamily 1 protein	BAS0245	BA_0259	Hypothetical protein {UniProtKB/TrEMBL:Q81VE9}	[TP0803-TP0876 (0.700686)]
COG0257	COG0779	BAS0134	BAS0134	50S ribosomal protein L36	BAS3668	BA_3954	UPF0090 protein BA_3954/GBAA3954/BAS3668	[TP0209-TP0893 (0.7461857)]
COG1291	COG1291	BAS4409	BA_4748	Chemotaxis protein MotA	BAS4409	BA_4748	Chemotaxis protein MotA	[TP0725-TP0725 (0.8044664)]
COG1291	COG1291	BAS4409	BA_4748	Chemotaxis protein MotA	BAS1539	BAS1539	Chemotaxis protein MotA, putative	[TP0725-TP0725 (0.8044664)]
COG1291	COG1291	BAS1539	BAS1539	Chemotaxis protein MotA, putative	BAS4409	BA_4748	Chemotaxis protein MotA	[TP0725-TP0725 (0.8044664)]
COG1291	COG1291	BAS1539	BAS1539	Chemotaxis protein MotA, putative	BAS1539	BAS1539	Chemotaxis protein MotA, putative	[TP0725-TP0725 (0.8044664)]
COG0275	COG1815	BAS3769	mraW	S-adenosyl-methyltransferase mraW (EC 2.1.1.-)	BAS1557	BA_1674	Flagellar basal-body rod protein FlgB	[TP0384-TP0396 (0.81050646)]
COG1536	COG1536	BAS1561	BA_1679	Flagellar motor switch protein FliG	BAS1561	BA_1679	Flagellar motor switch protein FliG	[TP0026-TP0400 (0.5928469)]
COG0457	COG0845	BAS3050	BAS3050	TPR domain protein {UniProtKB/TrEMBL:Q81NC6}	BAS5106	BAS5106	Efflux transporter, RND family, MFP subunit	[TP0648-TP0965 (0.54118866)]
COG0457	COG0845	BAS3484	BAS3484	Prophage LambdaBa01, TPR domain protein, putative	BAS0760	BAS0760	Hypothetical protein {UniProtKB/TrEMBL:Q81UR3}	[TP0648-TP0965 (0.54118866)]
COG0457	COG0845	BAS5008	BAS5008	TPR domain protein {UniProtKB/TrEMBL:Q81X55}	BAS5106	BAS5106	Efflux transporter, RND family, MFP subunit	[TP0648-TP0965 (0.54118866)]
COG0457	COG0845	BAS1080	BAS1080	DNA-binding protein {UniProtKB/TrEMBL:Q81TU5}	BAS0760	BAS0760	Hypothetical protein {UniProtKB/TrEMBL:Q81UR3}	[TP0648-TP0965 (0.54118866)]
COG0457	COG0845	BAS2720	BAS2720	TPR domain protein {UniProtKB/TrEMBL:Q6HXG0}	BAS5106	BAS5106	Efflux transporter, RND family, MFP subunit	[TP0648-TP0965 (0.54118866)]
COG0457	COG0845	BAS0952	BA_1017	TPR domain protein {UniProtKB/TrEMBL:Q81U67}	BAS0760	BAS0760	Hypothetical protein {UniProtKB/TrEMBL:Q81UR3}	[TP0648-TP0965 (0.54118866)]
COG0457	COG0845	BAS0566	BA_0597	Transcriptional regulator/TPR domain protein	BAS0760	BAS0760	Hypothetical protein {UniProtKB/TrEMBL:Q81UR3}	[TP0648-TP0965 (0.54118866)]
COG0457	COG0845	BAS4290	BA_4624	TPR domain protein {UniProtKB/TrEMBL:Q81LJ3}	BAS0760	BAS0760	Hypothetical protein {UniProtKB/TrEMBL:Q81UR3}	[TP0648-TP0965 (0.54118866)]
COG0457	COG0845	BAS2346	BAS2346	Hypothetical protein {UniProtKB/TrEMBL:Q6HYI1}	BAS0760	BAS0760	Hypothetical protein {UniProtKB/TrEMBL:Q81UR3}	[TP0648-TP0965 (0.54118866)]
COG0457	COG0845	BAS2346	BAS2346	Hypothetical protein {UniProtKB/TrEMBL:Q6HYI1}	BAS5106	BAS5106	Efflux transporter, RND family, MFP subunit	[TP0648-TP0965 (0.54118866)]
COG0457	COG0845	BAS1080	BAS1080	DNA-binding protein {UniProtKB/TrEMBL:Q81TU5}	BAS5106	BAS5106	Efflux transporter, RND family, MFP subunit	[TP0648-TP0965 (0.54118866)]
COG0457	COG0845	BAS0566	BA_0597	Transcriptional regulator/TPR domain protein	BAS5106	BAS5106	Efflux transporter, RND family, MFP subunit	[TP0648-TP0965 (0.54118866)]
COG0457	COG0845	BAS5008	BAS5008	TPR domain protein {UniProtKB/TrEMBL:Q81X55}	BAS0760	BAS0760	Hypothetical protein {UniProtKB/TrEMBL:Q81UR3}	[TP0648-TP0965 (0.54118866)]
COG0457	COG0845	BAS3167	BAS3167	TPR domain protein {UniProtKB/TrEMBL:Q6HW64}	BAS0760	BAS0760	Hypothetical protein {UniProtKB/TrEMBL:Q81UR3}	[TP0648-TP0965 (0.54118866)]
COG0457	COG0845	BAS4290	BA_4624	TPR domain protein {UniProtKB/TrEMBL:Q81LJ3}	BAS5106	BAS5106	Efflux transporter, RND family, MFP subunit	[TP0648-TP0965 (0.54118866)]
COG0457	COG0845	BAS1429	BAS1429	TPR domain protein {UniProtKB/TrEMBL:Q81SV4}	BAS0760	BAS0760	Hypothetical protein {UniProtKB/TrEMBL:Q81UR3}	[TP0648-TP0965 (0.54118866)]
COG0457	COG0845	BAS1429	BAS1429	TPR domain protein {UniProtKB/TrEMBL:Q81SV4}	BAS5106	BAS5106	Efflux transporter, RND family, MFP subunit	[TP0648-TP0965 (0.54118866)]
COG0457	COG0845	BAS3308	BAS3308	Hypothetical protein {UniProtKB/TrEMBL:Q6HVS3}	BAS5106	BAS5106	Efflux transporter, RND family, MFP subunit	[TP0648-TP0965 (0.54118866)]
COG0457	COG0845	BAS3167	BAS3167	TPR domain protein {UniProtKB/TrEMBL:Q6HW64}	BAS5106	BAS5106	Efflux transporter, RND family, MFP subunit	[TP0648-TP0965 (0.54118866)]
COG0457	COG0845	BAS3050	BAS3050	TPR domain protein {UniProtKB/TrEMBL:Q81NC6}	BAS0760	BAS0760	Hypothetical protein {UniProtKB/TrEMBL:Q81UR3}	[TP0648-TP0965 (0.54118866)]
COG0457	COG0845	BAS2720	BAS2720	TPR domain protein {UniProtKB/TrEMBL:Q6HXG0}	BAS0760	BAS0760	Hypothetical protein {UniProtKB/TrEMBL:Q81UR3}	[TP0648-TP0965 (0.54118866)]
COG0457	COG0845	BAS3308	BAS3308	Hypothetical protein {UniProtKB/TrEMBL:Q6HVS3}	BAS0760	BAS0760	Hypothetical protein {UniProtKB/TrEMBL:Q81UR3}	[TP0648-TP0965 (0.54118866)]
COG0457	COG0845	BAS3484	BAS3484	Prophage LambdaBa01, TPR domain protein, putative	BAS5106	BAS5106	Efflux transporter, RND family, MFP subunit	[TP0648-TP0965 (0.54118866)]
COG0457	COG0845	BAS0952	BA_1017	TPR domain protein {UniProtKB/TrEMBL:Q81U67}	BAS5106	BAS5106	Efflux transporter, RND family, MFP subunit	[TP0648-TP0965 (0.54118866)]
COG1749	COG1843	BAS1568	BAS1568	Flagellar hook protein FlgE, putative	BAS1567	BA_1685	Flagellar hook assembly protein family protein	[TP0727-TP0728 (0.8651164)]
COG1536	COG1776	BAS1561	BA_1679	Flagellar motor switch protein FliG	BAS1544	BA_1662	Flagellar motor switch protein, putative	[TP0026-TP0720 (0.7923422)]
COG0782	COG1057	BAS4275	greA	Transcription elongation factor greA (Transcript cleavage factor greA)	BAS4230	BAS4230	Nicotinate (Nicotinamide) nucleotide	[TP0019-TP0741 (0.75909394)]
COG0803	COG5401	BAS1889	BA_2035	Adhesion lipoprotein {UniProtKB/TrEMBL:Q81RK9}	BAS4378	BAS4378	Germination protein gerM	[TP0163-TP0832 (0.52403957)]
COG0803	COG5401	BAS2964	BAS2964	Adhesion lipoprotein {UniProtKB/TrEMBL:Q81NK3}	BAS4378	BAS4378	Germination protein gerM	[TP0163-TP0832 (0.52403957)]
COG1516	COG1516	BAS1555	BA_1672	Flagellar protein FliS, putative	BAS1555	BA_1672	Flagellar protein FliS, putative	[TP0943-TP0943 (0.5311184)]
COG1109	COG1157	BAS4790	BA_5153	Phosphoglucomutase/phosphomannomutase family	BAS1563	BA_1681	Flagellum-specific ATP synthase, putative	[TP0413-TP0402 (0.78400123)]
COG1109	COG1157	BAS0158	glmM	Phosphoglucosamine mutase (EC 5.4.2.10)	BAS1563	BA_1681	Flagellum-specific ATP synthase, putative	[TP0413-TP0402 (0.78400123)]
COG0217	COG1235	BAS0510	BA_0541	UPF0082 protein BA_0541/GBAA0541/BAS0510	BAS5315	BA_5711	Metallo-beta-lactamase family protein	[TP0474-TP0489 (0.71912634)]
COG1256	COG1776	BAS1551	BAS1551	Flagellar hook-associated protein, putative	BAS1544	BA_1662	Flagellar motor switch protein, putative	[TP0660-TP0720 (0.80235356)]
COG0012	COG0188	BAS5328	BAS5328	GTP-binding protein YchF	BAS3391	BAS3391	DNA topoisomerase IV, A subunit	[TP0124-TP0005 (0.7149395)]
COG0012	COG0188	BAS5328	BAS5328	GTP-binding protein YchF	BAS0006	BA_0006	DNA gyrase, A subunit {UniProtKB/TrEMBL:Q81W30}	[TP0124-TP0005 (0.7149395)]
COG0206	COG1774	BAS3757	BAS3757	Cell division protein FtsZ	BAS0031	BAS0031	Hypothetical protein {UniProtKB/TrEMBL:Q81W09}	[TP0390-TP0046 (0.67547834)]
COG0324	COG1558	BAS3560	miaA	tRNA delta(2)-isopentenylpyrophosphate transferase (EC 2.5.1.8) (IPP transferase) (Isopentenyl-diphosphate:tRNA isopentenyltransferase) (IPTase) (IPPT)	BAS1558	BAS1558	Flagellar basal-body rod protein FlgC	[TP0637-TP0397 (0.66148543)]
COG0528	COG1774	BAS3676	pyrH	Uridylate kinase (EC 2.7.4.-) (UK) (Uridine monophosphate kinase) (UMP kinase)	BAS0031	BAS0031	Hypothetical protein {UniProtKB/TrEMBL:Q81W09}	[TP0099-TP0046 (0.65377367)]
COG0528	COG1774	BAS1665	BA_1797	Uridylate kinase {UniProtKB/TrEMBL:Q81S73}	BAS0031	BAS0031	Hypothetical protein {UniProtKB/TrEMBL:Q81W09}	[TP0099-TP0046 (0.65377367)]
COG0154	COG2868	BAS0306	gatA	Glutamyl-tRNA(Gln) amidotransferase subunit A (EC 6.3.5.-) (Glu-ADT subunit A)	BAS4341	BA_4675	Hypothetical protein {UniProtKB/TrEMBL:Q81LE7}	[TP1020-TP0744 (0.70068353)]
COG0154	COG2868	BAS1925	BA_2072	Amidase family protein {UniProtKB/TrEMBL:Q81RH4}	BAS4341	BA_4675	Hypothetical protein {UniProtKB/TrEMBL:Q81LE7}	[TP1020-TP0744 (0.70068353)]
COG0154	COG2868	BAS1782	BA_1921	Amidase family protein {UniProtKB/TrEMBL:Q81RW6}	BAS4341	BA_4675	Hypothetical protein {UniProtKB/TrEMBL:Q81LE7}	[TP1020-TP0744 (0.70068353)]
COG0840	COG1157	BAS4905	BAS4905	Methyl-accepting chemotaxis protein	BAS1563	BA_1681	Flagellum-specific ATP synthase, putative	[TP0640-TP0402 (0.9180537)]
COG0840	COG1157	BAS3056	BA_3291	Methyl-accepting chemotaxis protein	BAS1563	BA_1681	Flagellum-specific ATP synthase, putative	[TP0640-TP0402 (0.9180537)]
COG0840	COG1157	BAS0355	BA_0369	Methyl-accepting chemotaxis protein	BAS1563	BA_1681	Flagellum-specific ATP synthase, putative	[TP0640-TP0402 (0.9180537)]
COG0840	COG1157	BAS0650	BAS0650	Methyl-accepting chemotaxis protein	BAS1563	BA_1681	Flagellum-specific ATP synthase, putative	[TP0640-TP0402 (0.9180537)]
COG0840	COG1157	BAS0526	BA_0558	Methyl-accepting chemotaxis protein	BAS1563	BA_1681	Flagellum-specific ATP synthase, putative	[TP0640-TP0402 (0.9180537)]
COG0840	COG1157	BAS5276	BAS5276	Methyl-accepting chemotaxis protein	BAS1563	BA_1681	Flagellum-specific ATP synthase, putative	[TP0640-TP0402 (0.9180537)]
COG0840	COG1157	BAS0544	BAS0544	Methyl-accepting chemotaxis protein	BAS1563	BA_1681	Flagellum-specific ATP synthase, putative	[TP0640-TP0402 (0.9180537)]
COG0840	COG1157	BAS4882	BA_5256	Methyl-accepting chemotaxis protein	BAS1563	BA_1681	Flagellum-specific ATP synthase, putative	[TP0640-TP0402 (0.9180537)]
COG0840	COG1157	BAS0356	BA_0370	Methyl-accepting chemotaxis protein	BAS1563	BA_1681	Flagellum-specific ATP synthase, putative	[TP0640-TP0402 (0.9180537)]
COG0840	COG1157	BAS0365	BA_0379	Methyl-accepting chemotaxis protein	BAS1563	BA_1681	Flagellum-specific ATP synthase, putative	[TP0640-TP0402 (0.9180537)]
COG0840	COG1157	BAS1867	BA_2009	Methyl-accepting chemotaxis protein	BAS1563	BA_1681	Flagellum-specific ATP synthase, putative	[TP0640-TP0402 (0.9180537)]
COG0840	COG1157	BAS4939	BAS4939	Methyl-accepting chemotaxis protein	BAS1563	BA_1681	Flagellum-specific ATP synthase, putative	[TP0640-TP0402 (0.9180537)]
COG0840	COG1157	BAS1046	BA_1125	Methyl-accepting chemotaxis protein	BAS1563	BA_1681	Flagellum-specific ATP synthase, putative	[TP0640-TP0402 (0.9180537)]
COG0462	COG0492	BAS0049	prs	Ribose-phosphate pyrophosphokinase (EC 2.7.6.1) (RPPK) (Phosphoribosyl pyrophosphate synthetase) (P-Rib-PP synthetase) (PRPP synthetase)	BAS1405	BA_1515	Pyridine nucleotide-disulfide oxidoreductase	[TP0294-TP0814 (0.8323514)]
COG0462	COG0492	BAS0049	prs	Ribose-phosphate pyrophosphokinase (EC 2.7.6.1) (RPPK) (Phosphoribosyl pyrophosphate synthetase) (P-Rib-PP synthetase) (PRPP synthetase)	BAS4797	BA_5160	Pyridine nucleotide-disulphide oxidoreductase	[TP0294-TP0814 (0.8323514)]
COG0462	COG0492	BAS0049	prs	Ribose-phosphate pyrophosphokinase (EC 2.7.6.1) (RPPK) (Phosphoribosyl pyrophosphate synthetase) (P-Rib-PP synthetase) (PRPP synthetase)	BAS0337	BAS0337	Pyridine nucleotide-disulfide oxidoreductase	[TP0294-TP0814 (0.8323514)]
COG0462	COG0492	BAS0049	prs	Ribose-phosphate pyrophosphokinase (EC 2.7.6.1) (RPPK) (Phosphoribosyl pyrophosphate synthetase) (P-Rib-PP synthetase) (PRPP synthetase)	BAS2581	BAS2581	Thioredoxin reductase, putative	[TP0294-TP0814 (0.8323514)]
COG0462	COG0492	BAS0049	prs	Ribose-phosphate pyrophosphokinase (EC 2.7.6.1) (RPPK) (Phosphoribosyl pyrophosphate synthetase) (P-Rib-PP synthetase) (PRPP synthetase)	BAS5007	BAS5007	Thioredoxin reductase {UniProtKB/TrEMBL:Q6HQZ2}	[TP0294-TP0814 (0.8323514)]
COG0124	COG0254	BAS4298	hisS-2	Histidyl-tRNA synthetase 2 (EC 6.1.1.21) (Histidine--tRNA ligase 2) (HisRS 2)	BAS5180	rpmE	50S ribosomal protein L31 type B	[TP0641-TP0255 (0.65973145)]
COG0124	COG0254	BAS3130	hisS-1	Histidyl-tRNA synthetase 1 (EC 6.1.1.21) (Histidine--tRNA ligase 1) (HisRS 1)	BAS5180	rpmE	50S ribosomal protein L31 type B	[TP0641-TP0255 (0.65973145)]
COG0178	COG0272	BAS5015	BA_5395	Excinuclease ABC, A subunit	BAS0292	BA_0306	DNA ligase, NAD-dependent	[TP0514-TP0634 (0.7537598)]
COG0495	COG1558	BAS4637	leuS	Leucyl-tRNA synthetase (EC 6.1.1.4) (Leucine--tRNA ligase) (LeuRS)	BAS1558	BAS1558	Flagellar basal-body rod protein FlgC	[TP0586-TP0397 (0.60331625)]
COG1135	COG1466	BAS0297	BA_0312	ABC transporter, ATP-binding protein	BAS4222	BAS4222	Hypothetical protein {UniProtKB/TrEMBL:Q81LR3}	[TP0120-TP0588 (0.7896185)]
COG1135	COG1466	BAS4855	BA_5222	ABC transporter, ATP-binding protein	BAS4222	BAS4222	Hypothetical protein {UniProtKB/TrEMBL:Q81LR3}	[TP0120-TP0588 (0.7896185)]
COG1135	COG1466	BAS0176	BA_0174	ABC transporter, ATP-binding protein	BAS4222	BAS4222	Hypothetical protein {UniProtKB/TrEMBL:Q81LR3}	[TP0120-TP0588 (0.7896185)]
COG0208	COG5401	BAS1270	BAS1270	Ribonucleoside-diphosphate reductase, beta	BAS4378	BAS4378	Germination protein gerM	[TP0053-TP0832 (0.61589503)]
COG0608	COG1159	BAS4304	BAS4304	Single-stranded-DNA-specific exonuclease RecJ	BAS4199	BAS4199	GTP-binding protein Era	[TP0704-TP0541 (0.7586372)]
COG0242	COG0263	BAS3718	def1	Peptide deformylase 1 (EC 3.5.1.88) (PDF 1) (Polypeptide deformylase 1)	BAS2782	proB	Glutamate 5-kinase (EC 2.7.2.11) (Gamma-glutamyl kinase) (GK)	[TP0757-TP0351 (0.5771584)]
COG0242	COG0263	BAS3884	def2	Peptide deformylase 2 (EC 3.5.1.88) (PDF 2) (Polypeptide deformylase 2)	BAS2782	proB	Glutamate 5-kinase (EC 2.7.2.11) (Gamma-glutamyl kinase) (GK)	[TP0757-TP0351 (0.5771584)]
COG0566	COG1589	BAS4457	BA_4805	RNA methyltransferase, TrmH family	BAS3759	BA_4047	Cell division protein FtsQ	[TP0109-TP0388 (0.8512026)]
COG0566	COG1589	BAS0091	BA_0091	RNA methyltransferase, TrmH family, group 3	BAS3759	BA_4047	Cell division protein FtsQ	[TP0109-TP0388 (0.8512026)]
COG1366	COG1776	BAS0926	BA_0990	Anti sigma b factor antagonist RsbV	BAS1544	BA_1662	Flagellar motor switch protein, putative	[TP0233-TP0720 (0.5310372)]
COG1366	COG1776	BAS3985	BAS3985	Anti-sigma F factor antagonist	BAS1544	BA_1662	Flagellar motor switch protein, putative	[TP0233-TP0720 (0.5310372)]
COG0739	COG4786	BAS4345	BAS4345	Stage IV sporulation protein FA	BAS1596	BAS1596	Flagellar basal-body rod protein, putative	[TP0782-TP0961 (0.69582695)]
COG0739	COG4786	BAS4841	BAS4841	Peptidase, M23/M37 family	BAS1596	BAS1596	Flagellar basal-body rod protein, putative	[TP0782-TP0961 (0.69582695)]
COG0739	COG4786	BAS5131	BA_5524	Stage II sporulation protein	BAS1596	BAS1596	Flagellar basal-body rod protein, putative	[TP0782-TP0961 (0.69582695)]
COG0739	COG4786	BAS1389	BA_1500	Peptidase, M23/M37 family	BAS1596	BAS1596	Flagellar basal-body rod protein, putative	[TP0782-TP0961 (0.69582695)]
COG0124	COG0546	BAS3130	hisS-1	Histidyl-tRNA synthetase 1 (EC 6.1.1.21) (Histidine--tRNA ligase 1) (HisRS 1)	BAS2064	BA_2220	Hydrolase, haloacid dehalogenase-like family	[TP0641-TP0554 (0.5196431)]
COG0124	COG0546	BAS3130	hisS-1	Histidyl-tRNA synthetase 1 (EC 6.1.1.21) (Histidine--tRNA ligase 1) (HisRS 1)	BAS0309	BAS0309	Haloacid dehalogenase/epoxide hydrolase family	[TP0641-TP0554 (0.5196431)]
COG0124	COG0546	BAS4298	hisS-2	Histidyl-tRNA synthetase 2 (EC 6.1.1.21) (Histidine--tRNA ligase 2) (HisRS 2)	BAS0309	BAS0309	Haloacid dehalogenase/epoxide hydrolase family	[TP0641-TP0554 (0.5196431)]
COG0124	COG0546	BAS3130	hisS-1	Histidyl-tRNA synthetase 1 (EC 6.1.1.21) (Histidine--tRNA ligase 1) (HisRS 1)	BAS2077	BAS2077	Hydrolase, haloacid dehalogenase-like family	[TP0641-TP0554 (0.5196431)]
COG0124	COG0546	BAS4298	hisS-2	Histidyl-tRNA synthetase 2 (EC 6.1.1.21) (Histidine--tRNA ligase 2) (HisRS 2)	BAS2077	BAS2077	Hydrolase, haloacid dehalogenase-like family	[TP0641-TP0554 (0.5196431)]
COG0124	COG0546	BAS4298	hisS-2	Histidyl-tRNA synthetase 2 (EC 6.1.1.21) (Histidine--tRNA ligase 2) (HisRS 2)	BAS2064	BA_2220	Hydrolase, haloacid dehalogenase-like family	[TP0641-TP0554 (0.5196431)]
COG0124	COG0546	BAS3130	hisS-1	Histidyl-tRNA synthetase 1 (EC 6.1.1.21) (Histidine--tRNA ligase 1) (HisRS 1)	BAS5010	ppaX	Pyrophosphatase ppaX (EC 3.6.1.1)	[TP0641-TP0554 (0.5196431)]
COG0124	COG0546	BAS4298	hisS-2	Histidyl-tRNA synthetase 2 (EC 6.1.1.21) (Histidine--tRNA ligase 2) (HisRS 2)	BAS5010	ppaX	Pyrophosphatase ppaX (EC 3.6.1.1)	[TP0641-TP0554 (0.5196431)]
COG0457	COG1234	BAS4290	BA_4624	TPR domain protein {UniProtKB/TrEMBL:Q81LJ3}	BAS4049	rnz	Ribonuclease Z (EC 3.1.26.11) (RNase Z) (tRNase Z) (tRNA 3 endonuclease)	[TP0095-TP0819 (0.5178716)]
COG0457	COG1234	BAS3050	BAS3050	TPR domain protein {UniProtKB/TrEMBL:Q81NC6}	BAS4049	rnz	Ribonuclease Z (EC 3.1.26.11) (RNase Z) (tRNase Z) (tRNA 3 endonuclease)	[TP0095-TP0819 (0.5178716)]
COG0457	COG1234	BAS3484	BAS3484	Prophage LambdaBa01, TPR domain protein, putative	BAS4049	rnz	Ribonuclease Z (EC 3.1.26.11) (RNase Z) (tRNase Z) (tRNA 3 endonuclease)	[TP0095-TP0819 (0.5178716)]
COG0457	COG1234	BAS2720	BAS2720	TPR domain protein {UniProtKB/TrEMBL:Q6HXG0}	BAS1016	BA_1088	Hypothetical protein {UniProtKB/TrEMBL:Q81U06}	[TP0095-TP0819 (0.5178716)]
COG0457	COG1234	BAS2346	BAS2346	Hypothetical protein {UniProtKB/TrEMBL:Q6HYI1}	BAS4049	rnz	Ribonuclease Z (EC 3.1.26.11) (RNase Z) (tRNase Z) (tRNA 3 endonuclease)	[TP0095-TP0819 (0.5178716)]
COG0457	COG1234	BAS1080	BAS1080	DNA-binding protein {UniProtKB/TrEMBL:Q81TU5}	BAS1016	BA_1088	Hypothetical protein {UniProtKB/TrEMBL:Q81U06}	[TP0095-TP0819 (0.5178716)]
COG0457	COG1234	BAS4290	BA_4624	TPR domain protein {UniProtKB/TrEMBL:Q81LJ3}	BAS1016	BA_1088	Hypothetical protein {UniProtKB/TrEMBL:Q81U06}	[TP0095-TP0819 (0.5178716)]
COG0457	COG1234	BAS0566	BA_0597	Transcriptional regulator/TPR domain protein	BAS4049	rnz	Ribonuclease Z (EC 3.1.26.11) (RNase Z) (tRNase Z) (tRNA 3 endonuclease)	[TP0095-TP0819 (0.5178716)]
COG0457	COG1234	BAS1080	BAS1080	DNA-binding protein {UniProtKB/TrEMBL:Q81TU5}	BAS4049	rnz	Ribonuclease Z (EC 3.1.26.11) (RNase Z) (tRNase Z) (tRNA 3 endonuclease)	[TP0095-TP0819 (0.5178716)]
COG0457	COG1234	BAS0566	BA_0597	Transcriptional regulator/TPR domain protein	BAS1016	BA_1088	Hypothetical protein {UniProtKB/TrEMBL:Q81U06}	[TP0095-TP0819 (0.5178716)]
COG0457	COG1234	BAS2720	BAS2720	TPR domain protein {UniProtKB/TrEMBL:Q6HXG0}	BAS4049	rnz	Ribonuclease Z (EC 3.1.26.11) (RNase Z) (tRNase Z) (tRNA 3 endonuclease)	[TP0095-TP0819 (0.5178716)]
COG0457	COG1234	BAS1429	BAS1429	TPR domain protein {UniProtKB/TrEMBL:Q81SV4}	BAS4049	rnz	Ribonuclease Z (EC 3.1.26.11) (RNase Z) (tRNase Z) (tRNA 3 endonuclease)	[TP0095-TP0819 (0.5178716)]
COG0457	COG1234	BAS3167	BAS3167	TPR domain protein {UniProtKB/TrEMBL:Q6HW64}	BAS1016	BA_1088	Hypothetical protein {UniProtKB/TrEMBL:Q81U06}	[TP0095-TP0819 (0.5178716)]
COG0457	COG1234	BAS0952	BA_1017	TPR domain protein {UniProtKB/TrEMBL:Q81U67}	BAS4049	rnz	Ribonuclease Z (EC 3.1.26.11) (RNase Z) (tRNase Z) (tRNA 3 endonuclease)	[TP0095-TP0819 (0.5178716)]
COG0457	COG1234	BAS3484	BAS3484	Prophage LambdaBa01, TPR domain protein, putative	BAS1016	BA_1088	Hypothetical protein {UniProtKB/TrEMBL:Q81U06}	[TP0095-TP0819 (0.5178716)]
COG0457	COG1234	BAS3167	BAS3167	TPR domain protein {UniProtKB/TrEMBL:Q6HW64}	BAS4049	rnz	Ribonuclease Z (EC 3.1.26.11) (RNase Z) (tRNase Z) (tRNA 3 endonuclease)	[TP0095-TP0819 (0.5178716)]
COG0457	COG1234	BAS3308	BAS3308	Hypothetical protein {UniProtKB/TrEMBL:Q6HVS3}	BAS4049	rnz	Ribonuclease Z (EC 3.1.26.11) (RNase Z) (tRNase Z) (tRNA 3 endonuclease)	[TP0095-TP0819 (0.5178716)]
COG0457	COG1234	BAS1429	BAS1429	TPR domain protein {UniProtKB/TrEMBL:Q81SV4}	BAS1016	BA_1088	Hypothetical protein {UniProtKB/TrEMBL:Q81U06}	[TP0095-TP0819 (0.5178716)]
COG0457	COG1234	BAS5008	BAS5008	TPR domain protein {UniProtKB/TrEMBL:Q81X55}	BAS1016	BA_1088	Hypothetical protein {UniProtKB/TrEMBL:Q81U06}	[TP0095-TP0819 (0.5178716)]
COG0457	COG1234	BAS0952	BA_1017	TPR domain protein {UniProtKB/TrEMBL:Q81U67}	BAS1016	BA_1088	Hypothetical protein {UniProtKB/TrEMBL:Q81U06}	[TP0095-TP0819 (0.5178716)]
COG0457	COG1234	BAS3050	BAS3050	TPR domain protein {UniProtKB/TrEMBL:Q81NC6}	BAS1016	BA_1088	Hypothetical protein {UniProtKB/TrEMBL:Q81U06}	[TP0095-TP0819 (0.5178716)]
COG0457	COG1234	BAS2346	BAS2346	Hypothetical protein {UniProtKB/TrEMBL:Q6HYI1}	BAS1016	BA_1088	Hypothetical protein {UniProtKB/TrEMBL:Q81U06}	[TP0095-TP0819 (0.5178716)]
COG0457	COG1234	BAS5008	BAS5008	TPR domain protein {UniProtKB/TrEMBL:Q81X55}	BAS4049	rnz	Ribonuclease Z (EC 3.1.26.11) (RNase Z) (tRNase Z) (tRNA 3 endonuclease)	[TP0095-TP0819 (0.5178716)]
COG0457	COG1234	BAS3308	BAS3308	Hypothetical protein {UniProtKB/TrEMBL:Q6HVS3}	BAS1016	BA_1088	Hypothetical protein {UniProtKB/TrEMBL:Q81U06}	[TP0095-TP0819 (0.5178716)]
COG0257	COG0773	BAS0134	BAS0134	50S ribosomal protein L36	BAS4583	murC	UDP-N-acetylmuramate--L-alanine ligase (EC 6.3.2.8) (UDP-N- acetylmuramoyl-L-alanine synthetase)	[TP0209-TP0341 (0.6926446)]
COG0272	COG1879	BAS0292	BA_0306	DNA ligase, NAD-dependent	BAS2763	BA_2975	Sugar ABC transporter, sugar-binding protein,	[TP0634-TP0684 (0.56216276)]
COG0272	COG1879	BAS0292	BA_0306	DNA ligase, NAD-dependent	BAS0636	BA_0669	Ribose ABC transporter, ribose-binding protein	[TP0634-TP0684 (0.56216276)]
COG0217	COG1480	BAS0510	BA_0541	UPF0082 protein BA_0541/GBAA0541/BAS0510	BAS4203	BA_4528	HDIG domain protein {UniProtKB/TrEMBL:Q81LT3}	[TP0474-TP0651 (0.71912634)]
COG0257	COG0681	BAS0134	BAS0134	50S ribosomal protein L36	BAS0400	BAS0400	Signal peptidase I {UniProtKB/TrEMBL:Q6I400}	[TP0209-TP0926 (0.69083804)]
COG0257	COG0681	BAS0134	BAS0134	50S ribosomal protein L36	BAS1191	BAS1191	Signal peptidase I {UniProtKB/TrEMBL:Q81TI5}	[TP0209-TP0926 (0.69083804)]
COG0257	COG0681	BAS0134	BAS0134	50S ribosomal protein L36	BAS2884	BA_3099	Signal peptidase I {UniProtKB/TrEMBL:Q81NS6}	[TP0209-TP0926 (0.69083804)]
COG0257	COG0681	BAS0134	BAS0134	50S ribosomal protein L36	BAS2871	BAS2871	Signal peptidase I {UniProtKB/TrEMBL:Q81NT8}	[TP0209-TP0926 (0.69083804)]
COG0257	COG0681	BAS0134	BAS0134	50S ribosomal protein L36	BAS0401	BAS0401	Type I singal peptidase, C-terminus	[TP0209-TP0926 (0.69083804)]
COG0257	COG0681	BAS0134	BAS0134	50S ribosomal protein L36	BAS1059	BA_1140	Signal peptidase I {UniProtKB/TrEMBL:Q81TW3}	[TP0209-TP0926 (0.69083804)]
COG0257	COG0681	BAS0134	BAS0134	50S ribosomal protein L36	BAS3690	BA_3977	Signal peptidase I {UniProtKB/TrEMBL:Q81WJ7}	[TP0209-TP0926 (0.69083804)]
COG0526	COG1843	BAS0721	BAS0721	Thioredoxin, putative {UniProtKB/TrEMBL:Q81UV0}	BAS1567	BA_1685	Flagellar hook assembly protein family protein	[TP0100-TP0728 (0.58155864)]
COG0526	COG1843	BAS0373	BA_0387	Hypothetical protein {UniProtKB/TrEMBL:Q81Z85}	BAS1567	BA_1685	Flagellar hook assembly protein family protein	[TP0100-TP0728 (0.58155864)]
COG0526	COG1843	BAS2156	BAS2156	Thioredoxin family protein	BAS1567	BA_1685	Flagellar hook assembly protein family protein	[TP0100-TP0728 (0.58155864)]
COG0526	COG1843	BAS1383	resA	Thiol-disulfide oxidoreductase resA	BAS1567	BA_1685	Flagellar hook assembly protein family protein	[TP0100-TP0728 (0.58155864)]
COG0526	COG1843	BAS4857	BAS4857	Thioredoxin, putative {UniProtKB/TrEMBL:Q81XL1}	BAS1567	BA_1685	Flagellar hook assembly protein family protein	[TP0100-TP0728 (0.58155864)]
COG0526	COG1843	BAS3405	BA_3674	AhpC/TSA family protein	BAS1567	BA_1685	Flagellar hook assembly protein family protein	[TP0100-TP0728 (0.58155864)]
COG0526	COG1843	BAS4417	BA_4758	Thioredoxin {UniProtKB/TrEMBL:Q81L73}	BAS1567	BA_1685	Flagellar hook assembly protein family protein	[TP0100-TP0728 (0.58155864)]
COG0526	COG1843	BAS4589	BAS4589	Thioredoxin family protein	BAS1567	BA_1685	Flagellar hook assembly protein family protein	[TP0100-TP0728 (0.58155864)]
COG0526	COG1843	BAS1648	BAS1648	Thioredoxin family protein	BAS1567	BA_1685	Flagellar hook assembly protein family protein	[TP0100-TP0728 (0.58155864)]
COG1774	COG2812	BAS0031	BAS0031	Hypothetical protein {UniProtKB/TrEMBL:Q81W09}	BAS0021	BA_0019	DNA polymerase III, gamma and tau subunits	[TP0046-TP1005 (0.5678104)]
COG0768	COG1344	BAS4175	BA_4497	Penicillin-binding protein	BAS1582	BAS1582	Flagellin {UniProtKB/TrEMBL:Q81SF2}	[TP0760-TP0870 (0.7190043)]
COG0768	COG1344	BAS2327	BAS2327	Penicillin-binding protein, C-terminal	BAS1552	BAS1552	Flagellin, N-terminus {UniProtKB/TrEMBL:Q6I0R2}	[TP0760-TP0870 (0.7190043)]
COG0768	COG1344	BAS2084	BAS2084	Penicillin-binding protein 3	BAS1582	BAS1582	Flagellin {UniProtKB/TrEMBL:Q81SF2}	[TP0760-TP0870 (0.7190043)]
COG0768	COG1344	BAS2457	BAS2457	Penicillin-binding protein	BAS1552	BAS1552	Flagellin, N-terminus {UniProtKB/TrEMBL:Q6I0R2}	[TP0760-TP0870 (0.7190043)]
COG0768	COG1344	BAS4175	BA_4497	Penicillin-binding protein	BAS1552	BAS1552	Flagellin, N-terminus {UniProtKB/TrEMBL:Q6I0R2}	[TP0760-TP0870 (0.7190043)]
COG0768	COG1344	BAS2327	BAS2327	Penicillin-binding protein, C-terminal	BAS1582	BAS1582	Flagellin {UniProtKB/TrEMBL:Q81SF2}	[TP0760-TP0870 (0.7190043)]
COG0768	COG1344	BAS2084	BAS2084	Penicillin-binding protein 3	BAS1552	BAS1552	Flagellin, N-terminus {UniProtKB/TrEMBL:Q6I0R2}	[TP0760-TP0870 (0.7190043)]
COG0768	COG1344	BAS2467	BA_2648	Penicillin-binding protein	BAS1582	BAS1582	Flagellin {UniProtKB/TrEMBL:Q81SF2}	[TP0760-TP0870 (0.7190043)]
COG0768	COG1344	BAS3767	BA_4055	Penicillin-binding protein	BAS1552	BAS1552	Flagellin, N-terminus {UniProtKB/TrEMBL:Q6I0R2}	[TP0760-TP0870 (0.7190043)]
COG0768	COG1344	BAS4274	BA_4606	Penicillin-binding protein	BAS1582	BAS1582	Flagellin {UniProtKB/TrEMBL:Q81SF2}	[TP0760-TP0870 (0.7190043)]
COG0768	COG1344	BAS2872	BAS2872	Penicillin binding protein transpeptidase domain	BAS1582	BAS1582	Flagellin {UniProtKB/TrEMBL:Q81SF2}	[TP0760-TP0870 (0.7190043)]
COG0768	COG1344	BAS3766	BA_4054	Sporulation specific penicillin-binding protein	BAS1552	BAS1552	Flagellin, N-terminus {UniProtKB/TrEMBL:Q6I0R2}	[TP0760-TP0870 (0.7190043)]
COG0768	COG1344	BAS2872	BAS2872	Penicillin binding protein transpeptidase domain	BAS1552	BAS1552	Flagellin, N-terminus {UniProtKB/TrEMBL:Q6I0R2}	[TP0760-TP0870 (0.7190043)]
COG0768	COG1344	BAS3767	BA_4055	Penicillin-binding protein	BAS1582	BAS1582	Flagellin {UniProtKB/TrEMBL:Q81SF2}	[TP0760-TP0870 (0.7190043)]
COG0768	COG1344	BAS4274	BA_4606	Penicillin-binding protein	BAS1552	BAS1552	Flagellin, N-terminus {UniProtKB/TrEMBL:Q6I0R2}	[TP0760-TP0870 (0.7190043)]
COG0768	COG1344	BAS2457	BAS2457	Penicillin-binding protein	BAS1582	BAS1582	Flagellin {UniProtKB/TrEMBL:Q81SF2}	[TP0760-TP0870 (0.7190043)]
COG0768	COG1344	BAS3766	BA_4054	Sporulation specific penicillin-binding protein	BAS1582	BAS1582	Flagellin {UniProtKB/TrEMBL:Q81SF2}	[TP0760-TP0870 (0.7190043)]
COG0768	COG1344	BAS2467	BA_2648	Penicillin-binding protein	BAS1552	BAS1552	Flagellin, N-terminus {UniProtKB/TrEMBL:Q6I0R2}	[TP0760-TP0870 (0.7190043)]
COG0768	COG1344	BAS2325	BAS2325	Penicillin-binding protein	BAS1582	BAS1582	Flagellin {UniProtKB/TrEMBL:Q81SF2}	[TP0760-TP0870 (0.7190043)]
COG0768	COG1344	BAS2325	BAS2325	Penicillin-binding protein	BAS1552	BAS1552	Flagellin, N-terminus {UniProtKB/TrEMBL:Q6I0R2}	[TP0760-TP0870 (0.7190043)]
COG0768	COG1344	BAS2326	BAS2326	Penicillin-binding protein, N-terminal	BAS1582	BAS1582	Flagellin {UniProtKB/TrEMBL:Q81SF2}	[TP0760-TP0870 (0.7190043)]
COG0768	COG1344	BAS2326	BAS2326	Penicillin-binding protein, N-terminal	BAS1552	BAS1552	Flagellin, N-terminus {UniProtKB/TrEMBL:Q6I0R2}	[TP0760-TP0870 (0.7190043)]
COG0036	COG1774	BAS3711	BA_3998	Ribulose-phosphate 3-epimerase	BAS0031	BAS0031	Hypothetical protein {UniProtKB/TrEMBL:Q81W09}	[TP0945-TP0046 (0.53769433)]
COG0228	COG0546	BAS3695	rpsP	30S ribosomal protein S16	BAS2064	BA_2220	Hydrolase, haloacid dehalogenase-like family	[TP0905-TP0554 (0.5352583)]
COG0228	COG0546	BAS3695	rpsP	30S ribosomal protein S16	BAS5010	ppaX	Pyrophosphatase ppaX (EC 3.6.1.1)	[TP0905-TP0554 (0.5352583)]
COG0228	COG0546	BAS3695	rpsP	30S ribosomal protein S16	BAS0309	BAS0309	Haloacid dehalogenase/epoxide hydrolase family	[TP0905-TP0554 (0.5352583)]
COG0228	COG0546	BAS3695	rpsP	30S ribosomal protein S16	BAS2077	BAS2077	Hydrolase, haloacid dehalogenase-like family	[TP0905-TP0554 (0.5352583)]
COG0503	COG1488	BAS1475	BAS1475	Xanthine phosphoribosyltransferase	BAS4584	BAS4584	Hypothetical protein {UniProtKB/TrEMBL:Q81KQ1}	[TP1039-TP0628 (0.6658587)]
COG0503	COG1488	BAS0045	BAS0045	Pur operon repressor PurR	BAS0565	BA_0596	Nicotinate phosphoribosyltransferase, putative	[TP1039-TP0628 (0.6658587)]
COG0503	COG1488	BAS4303	apt	Adenine phosphoribosyltransferase (EC 2.4.2.7) (APRT)	BAS0565	BA_0596	Nicotinate phosphoribosyltransferase, putative	[TP1039-TP0628 (0.6658587)]
COG0503	COG1488	BAS0045	BAS0045	Pur operon repressor PurR	BAS4584	BAS4584	Hypothetical protein {UniProtKB/TrEMBL:Q81KQ1}	[TP1039-TP0628 (0.6658587)]
COG0503	COG1488	BAS1475	BAS1475	Xanthine phosphoribosyltransferase	BAS0565	BA_0596	Nicotinate phosphoribosyltransferase, putative	[TP1039-TP0628 (0.6658587)]
COG0503	COG1488	BAS4303	apt	Adenine phosphoribosyltransferase (EC 2.4.2.7) (APRT)	BAS4584	BAS4584	Hypothetical protein {UniProtKB/TrEMBL:Q81KQ1}	[TP1039-TP0628 (0.6658587)]
COG0249	COG0546	BAS3618	mutS	DNA mismatch repair protein mutS	BAS2077	BAS2077	Hydrolase, haloacid dehalogenase-like family	[TP0328-TP0554 (0.5196431)]
COG0249	COG0546	BAS3618	mutS	DNA mismatch repair protein mutS	BAS2064	BA_2220	Hydrolase, haloacid dehalogenase-like family	[TP0328-TP0554 (0.5196431)]
COG0249	COG0546	BAS3618	mutS	DNA mismatch repair protein mutS	BAS5010	ppaX	Pyrophosphatase ppaX (EC 3.6.1.1)	[TP0328-TP0554 (0.5196431)]
COG0249	COG0546	BAS3618	mutS	DNA mismatch repair protein mutS	BAS0309	BAS0309	Haloacid dehalogenase/epoxide hydrolase family	[TP0328-TP0554 (0.5196431)]
COG0234	COG0803	BAS0252	groS	10 kDa chaperonin (Protein Cpn10) (groES protein)	BAS2964	BAS2964	Adhesion lipoprotein {UniProtKB/TrEMBL:Q81NK3}	[TP1013-TP0163 (0.67160416)]
COG0234	COG0803	BAS0252	groS	10 kDa chaperonin (Protein Cpn10) (groES protein)	BAS1889	BA_2035	Adhesion lipoprotein {UniProtKB/TrEMBL:Q81RK9}	[TP1013-TP0163 (0.67160416)]
COG0162	COG2834	BAS4936	tyrS2	Tyrosyl-tRNA synthetase 2 (EC 6.1.1.1) (Tyrosine--tRNA ligase 2) (TyrRS 2)	BAS0237	BAS0237	Lipoprotein, putative {UniProtKB/TrEMBL:Q81VF7}	[TP0834-TP0333 (0.5313641)]
COG0162	COG2834	BAS4556	tyrS1	Tyrosyl-tRNA synthetase 1 (EC 6.1.1.1) (Tyrosine--tRNA ligase 1) (TyrRS 1)	BAS0237	BAS0237	Lipoprotein, putative {UniProtKB/TrEMBL:Q81VF7}	[TP0834-TP0333 (0.5313641)]
COG0342	COG0546	BAS4306	BAS4306	Protein-export membrane protein SecDF	BAS0309	BAS0309	Haloacid dehalogenase/epoxide hydrolase family	[TP0410-TP0554 (0.6160348)]
COG0342	COG0546	BAS4306	BAS4306	Protein-export membrane protein SecDF	BAS2077	BAS2077	Hydrolase, haloacid dehalogenase-like family	[TP0410-TP0554 (0.6160348)]
COG0342	COG0546	BAS4306	BAS4306	Protein-export membrane protein SecDF	BAS5010	ppaX	Pyrophosphatase ppaX (EC 3.6.1.1)	[TP0410-TP0554 (0.6160348)]
COG0342	COG0546	BAS4306	BAS4306	Protein-export membrane protein SecDF	BAS2064	BA_2220	Hydrolase, haloacid dehalogenase-like family	[TP0410-TP0554 (0.6160348)]
COG0457	COG1536	BAS0952	BA_1017	TPR domain protein {UniProtKB/TrEMBL:Q81U67}	BAS1561	BA_1679	Flagellar motor switch protein FliG	[TP0648-TP0400 (0.69805074)]
COG0457	COG1536	BAS3484	BAS3484	Prophage LambdaBa01, TPR domain protein, putative	BAS1561	BA_1679	Flagellar motor switch protein FliG	[TP0648-TP0400 (0.69805074)]
COG0457	COG1536	BAS3050	BAS3050	TPR domain protein {UniProtKB/TrEMBL:Q81NC6}	BAS1561	BA_1679	Flagellar motor switch protein FliG	[TP0648-TP0400 (0.69805074)]
COG0457	COG1536	BAS4290	BA_4624	TPR domain protein {UniProtKB/TrEMBL:Q81LJ3}	BAS1561	BA_1679	Flagellar motor switch protein FliG	[TP0648-TP0400 (0.69805074)]
COG0457	COG1536	BAS0566	BA_0597	Transcriptional regulator/TPR domain protein	BAS1561	BA_1679	Flagellar motor switch protein FliG	[TP0648-TP0400 (0.69805074)]
COG0457	COG1536	BAS2720	BAS2720	TPR domain protein {UniProtKB/TrEMBL:Q6HXG0}	BAS1561	BA_1679	Flagellar motor switch protein FliG	[TP0648-TP0400 (0.69805074)]
COG0457	COG1536	BAS3167	BAS3167	TPR domain protein {UniProtKB/TrEMBL:Q6HW64}	BAS1561	BA_1679	Flagellar motor switch protein FliG	[TP0648-TP0400 (0.69805074)]
COG0457	COG1536	BAS5008	BAS5008	TPR domain protein {UniProtKB/TrEMBL:Q81X55}	BAS1561	BA_1679	Flagellar motor switch protein FliG	[TP0648-TP0400 (0.69805074)]
COG0457	COG1536	BAS3308	BAS3308	Hypothetical protein {UniProtKB/TrEMBL:Q6HVS3}	BAS1561	BA_1679	Flagellar motor switch protein FliG	[TP0648-TP0400 (0.69805074)]
COG0457	COG1536	BAS2346	BAS2346	Hypothetical protein {UniProtKB/TrEMBL:Q6HYI1}	BAS1561	BA_1679	Flagellar motor switch protein FliG	[TP0648-TP0400 (0.69805074)]
COG0457	COG1536	BAS1429	BAS1429	TPR domain protein {UniProtKB/TrEMBL:Q81SV4}	BAS1561	BA_1679	Flagellar motor switch protein FliG	[TP0648-TP0400 (0.69805074)]
COG0457	COG1536	BAS1080	BAS1080	DNA-binding protein {UniProtKB/TrEMBL:Q81TU5}	BAS1561	BA_1679	Flagellar motor switch protein FliG	[TP0648-TP0400 (0.69805074)]
COG0240	COG0622	BAS1415	gpsA	Glycerol-3-phosphate dehydrogenase [NAD(P)+] (EC 1.1.1.94) (NAD(P)H- dependent glycerol-3-phosphate dehydrogenase)	BAS4375	BA_4713	Phosphoesterase, putative	[TP1009-TP0937 (0.80866665)]
COG0227	COG0492	BAS3709	rpmB	50S ribosomal protein L28	BAS2581	BAS2581	Thioredoxin reductase, putative	[TP0362-TP0814 (0.801083)]
COG0227	COG0492	BAS3709	rpmB	50S ribosomal protein L28	BAS5007	BAS5007	Thioredoxin reductase {UniProtKB/TrEMBL:Q6HQZ2}	[TP0362-TP0814 (0.801083)]
COG0227	COG0492	BAS3709	rpmB	50S ribosomal protein L28	BAS4797	BA_5160	Pyridine nucleotide-disulphide oxidoreductase	[TP0362-TP0814 (0.801083)]
COG0227	COG0492	BAS3709	rpmB	50S ribosomal protein L28	BAS0337	BAS0337	Pyridine nucleotide-disulfide oxidoreductase	[TP0362-TP0814 (0.801083)]
COG0227	COG0492	BAS3709	rpmB	50S ribosomal protein L28	BAS1405	BA_1515	Pyridine nucleotide-disulfide oxidoreductase	[TP0362-TP0814 (0.801083)]
COG0051	COG1192	BAS0109	rpsJ	30S ribosomal protein S10	BAS5333	BA_5730	Sporulation initiation inhibitor protein Soj	[TP0188-TP0272 (0.7732025)]
COG0098	COG0803	BAS0127	rpsE	30S ribosomal protein S5	BAS2964	BAS2964	Adhesion lipoprotein {UniProtKB/TrEMBL:Q81NK3}	[TP0206-TP0163 (0.74372905)]
COG0098	COG0803	BAS0127	rpsE	30S ribosomal protein S5	BAS1889	BA_2035	Adhesion lipoprotein {UniProtKB/TrEMBL:Q81RK9}	[TP0206-TP0163 (0.74372905)]
COG0249	COG0457	BAS3618	mutS	DNA mismatch repair protein mutS	BAS3484	BAS3484	Prophage LambdaBa01, TPR domain protein, putative	[TP0328-TP0095 (0.63719666)]
COG0249	COG0457	BAS3618	mutS	DNA mismatch repair protein mutS	BAS1429	BAS1429	TPR domain protein {UniProtKB/TrEMBL:Q81SV4}	[TP0328-TP0095 (0.63719666)]
COG0249	COG0457	BAS3618	mutS	DNA mismatch repair protein mutS	BAS1080	BAS1080	DNA-binding protein {UniProtKB/TrEMBL:Q81TU5}	[TP0328-TP0095 (0.63719666)]
COG0249	COG0457	BAS3618	mutS	DNA mismatch repair protein mutS	BAS3167	BAS3167	TPR domain protein {UniProtKB/TrEMBL:Q6HW64}	[TP0328-TP0095 (0.63719666)]
COG0249	COG0457	BAS3618	mutS	DNA mismatch repair protein mutS	BAS2720	BAS2720	TPR domain protein {UniProtKB/TrEMBL:Q6HXG0}	[TP0328-TP0095 (0.63719666)]
COG0249	COG0457	BAS3618	mutS	DNA mismatch repair protein mutS	BAS3308	BAS3308	Hypothetical protein {UniProtKB/TrEMBL:Q6HVS3}	[TP0328-TP0095 (0.63719666)]
COG0249	COG0457	BAS3618	mutS	DNA mismatch repair protein mutS	BAS0952	BA_1017	TPR domain protein {UniProtKB/TrEMBL:Q81U67}	[TP0328-TP0095 (0.63719666)]
COG0249	COG0457	BAS3618	mutS	DNA mismatch repair protein mutS	BAS2346	BAS2346	Hypothetical protein {UniProtKB/TrEMBL:Q6HYI1}	[TP0328-TP0095 (0.63719666)]
COG0249	COG0457	BAS3618	mutS	DNA mismatch repair protein mutS	BAS5008	BAS5008	TPR domain protein {UniProtKB/TrEMBL:Q81X55}	[TP0328-TP0095 (0.63719666)]
COG0249	COG0457	BAS3618	mutS	DNA mismatch repair protein mutS	BAS4290	BA_4624	TPR domain protein {UniProtKB/TrEMBL:Q81LJ3}	[TP0328-TP0095 (0.63719666)]
COG0249	COG0457	BAS3618	mutS	DNA mismatch repair protein mutS	BAS0566	BA_0597	Transcriptional regulator/TPR domain protein	[TP0328-TP0095 (0.63719666)]
COG0249	COG0457	BAS3618	mutS	DNA mismatch repair protein mutS	BAS3050	BAS3050	TPR domain protein {UniProtKB/TrEMBL:Q81NC6}	[TP0328-TP0095 (0.63719666)]
COG0442	COG0459	BAS0382	BA_0396	Prolyl-tRNA synthetase {UniProtKB/TrEMBL:Q81Z76}	BAS0253	groL	60 kDa chaperonin (Protein Cpn60) (groEL protein)	[TP0160-TP0030 (0.7719589)]
COG0442	COG0459	BAS3670	BAS3670	Prolyl-tRNA synthetase {UniProtKB/TrEMBL:Q81WL6}	BAS0253	groL	60 kDa chaperonin (Protein Cpn60) (groEL protein)	[TP0160-TP0030 (0.7719589)]
COG0255	COG1354	BAS0118	rpmC	50S ribosomal protein L29	BAS3968	scpA	Segregation and condensation protein A	[TP0197-TP0691 (0.70609456)]
COG0036	COG1573	BAS3711	BA_3998	Ribulose-phosphate 3-epimerase	BAS1439	BAS1439	Uracil-DNA glycosylase family protein	[TP0945-TP0229 (0.685165)]
COG0217	COG0481	BAS0510	BA_0541	UPF0082 protein BA_0541/GBAA0541/BAS0510	BAS4218	lepA	GTP-binding protein lepA	[TP0474-TP0510 (0.76600474)]
COG1360	COG5401	BAS4407	BAS4407	Chemotaxis protein motB, C-terminus	BAS4378	BAS4378	Germination protein gerM	[TP0724-TP0832 (0.61589503)]
COG1360	COG5401	BAS1540	BAS1540	Chemotaxis protein MotB, putative	BAS4378	BAS4378	Germination protein gerM	[TP0724-TP0832 (0.61589503)]
COG0178	COG0357	BAS5015	BA_5395	Excinuclease ABC, A subunit	BAS5335	gidB	Methyltransferase gidB (EC 2.1.-.-) (Glucose-inhibited division protein B)	[TP0514-TP0946 (0.8569251)]
COG1815	COG1843	BAS1557	BA_1674	Flagellar basal-body rod protein FlgB	BAS1567	BA_1685	Flagellar hook assembly protein family protein	[TP0396-TP0728 (0.83050734)]
COG0330	COG0772	BAS0288	BA_0301	SPFH domain/band 7 family protein	BAS1126	BAS1126	Division protein {UniProtKB/TrEMBL:Q6I1Y2}	[TP0113-TP0501 (0.70068353)]
COG0330	COG0772	BAS1928	BA_2075	SPFH domain/Band 7 family protein	BAS3762	BA_4050	Stage V sporulation protein E	[TP0113-TP0501 (0.70068353)]
COG0330	COG0772	BAS1928	BA_2075	SPFH domain/Band 7 family protein	BAS1126	BAS1126	Division protein {UniProtKB/TrEMBL:Q6I1Y2}	[TP0113-TP0501 (0.70068353)]
COG0330	COG0772	BAS1928	BA_2075	SPFH domain/Band 7 family protein	BAS0966	BAS0966	Cell division protein, FtsW/RodA/SpoVE family	[TP0113-TP0501 (0.70068353)]
COG0330	COG0772	BAS1928	BA_2075	SPFH domain/Band 7 family protein	BAS4064	BA_4381	Cell division protein, FtsW/RodA/SpoVE family	[TP0113-TP0501 (0.70068353)]
COG0330	COG0772	BAS1928	BA_2075	SPFH domain/Band 7 family protein	BAS3860	BAS3860	Cell division protein,FtsW/RodA/SpoVE family	[TP0113-TP0501 (0.70068353)]
COG0330	COG0772	BAS0288	BA_0301	SPFH domain/band 7 family protein	BAS3860	BAS3860	Cell division protein,FtsW/RodA/SpoVE family	[TP0113-TP0501 (0.70068353)]
COG0330	COG0772	BAS1928	BA_2075	SPFH domain/Band 7 family protein	BAS1125	BAS1125	Cell division protein, C-terminus	[TP0113-TP0501 (0.70068353)]
COG0330	COG0772	BAS0288	BA_0301	SPFH domain/band 7 family protein	BAS0966	BAS0966	Cell division protein, FtsW/RodA/SpoVE family	[TP0113-TP0501 (0.70068353)]
COG0330	COG0772	BAS0288	BA_0301	SPFH domain/band 7 family protein	BAS3762	BA_4050	Stage V sporulation protein E	[TP0113-TP0501 (0.70068353)]
COG0330	COG0772	BAS0288	BA_0301	SPFH domain/band 7 family protein	BAS4064	BA_4381	Cell division protein, FtsW/RodA/SpoVE family	[TP0113-TP0501 (0.70068353)]
COG0330	COG0772	BAS0288	BA_0301	SPFH domain/band 7 family protein	BAS1125	BAS1125	Cell division protein, C-terminus	[TP0113-TP0501 (0.70068353)]
COG0154	COG1624	BAS0306	gatA	Glutamyl-tRNA(Gln) amidotransferase subunit A (EC 6.3.5.-) (Glu-ADT subunit A)	BAS4791	BAS4791	Hypothetical protein {UniProtKB/TrEMBL:Q81XS6}	[TP1020-TP0826 (0.7964557)]
COG0154	COG1624	BAS1782	BA_1921	Amidase family protein {UniProtKB/TrEMBL:Q81RW6}	BAS0156	BA_0155	Hypothetical protein {UniProtKB/TrEMBL:Q81VN9}	[TP1020-TP0826 (0.7964557)]
COG0154	COG1624	BAS1782	BA_1921	Amidase family protein {UniProtKB/TrEMBL:Q81RW6}	BAS4791	BAS4791	Hypothetical protein {UniProtKB/TrEMBL:Q81XS6}	[TP1020-TP0826 (0.7964557)]
COG0154	COG1624	BAS1925	BA_2072	Amidase family protein {UniProtKB/TrEMBL:Q81RH4}	BAS0156	BA_0155	Hypothetical protein {UniProtKB/TrEMBL:Q81VN9}	[TP1020-TP0826 (0.7964557)]
COG0154	COG1624	BAS1925	BA_2072	Amidase family protein {UniProtKB/TrEMBL:Q81RH4}	BAS4791	BAS4791	Hypothetical protein {UniProtKB/TrEMBL:Q81XS6}	[TP1020-TP0826 (0.7964557)]
COG0154	COG1624	BAS0306	gatA	Glutamyl-tRNA(Gln) amidotransferase subunit A (EC 6.3.5.-) (Glu-ADT subunit A)	BAS0156	BA_0155	Hypothetical protein {UniProtKB/TrEMBL:Q81VN9}	[TP1020-TP0826 (0.7964557)]
COG0442	COG1843	BAS3670	BAS3670	Prolyl-tRNA synthetase {UniProtKB/TrEMBL:Q81WL6}	BAS1567	BA_1685	Flagellar hook assembly protein family protein	[TP0160-TP0728 (0.50152636)]
COG0442	COG1843	BAS0382	BA_0396	Prolyl-tRNA synthetase {UniProtKB/TrEMBL:Q81Z76}	BAS1567	BA_1685	Flagellar hook assembly protein family protein	[TP0160-TP0728 (0.50152636)]
COG0840	COG1558	BAS0365	BA_0379	Methyl-accepting chemotaxis protein	BAS1558	BAS1558	Flagellar basal-body rod protein FlgC	[TP0640-TP0397 (0.8569927)]
COG0840	COG1558	BAS3056	BA_3291	Methyl-accepting chemotaxis protein	BAS1558	BAS1558	Flagellar basal-body rod protein FlgC	[TP0640-TP0397 (0.8569927)]
COG0840	COG1558	BAS0526	BA_0558	Methyl-accepting chemotaxis protein	BAS1558	BAS1558	Flagellar basal-body rod protein FlgC	[TP0640-TP0397 (0.8569927)]
COG0840	COG1558	BAS4882	BA_5256	Methyl-accepting chemotaxis protein	BAS1558	BAS1558	Flagellar basal-body rod protein FlgC	[TP0640-TP0397 (0.8569927)]
COG0840	COG1558	BAS1867	BA_2009	Methyl-accepting chemotaxis protein	BAS1558	BAS1558	Flagellar basal-body rod protein FlgC	[TP0640-TP0397 (0.8569927)]
COG0840	COG1558	BAS4905	BAS4905	Methyl-accepting chemotaxis protein	BAS1558	BAS1558	Flagellar basal-body rod protein FlgC	[TP0640-TP0397 (0.8569927)]
COG0840	COG1558	BAS0650	BAS0650	Methyl-accepting chemotaxis protein	BAS1558	BAS1558	Flagellar basal-body rod protein FlgC	[TP0640-TP0397 (0.8569927)]
COG0840	COG1558	BAS4939	BAS4939	Methyl-accepting chemotaxis protein	BAS1558	BAS1558	Flagellar basal-body rod protein FlgC	[TP0640-TP0397 (0.8569927)]
COG0840	COG1558	BAS5276	BAS5276	Methyl-accepting chemotaxis protein	BAS1558	BAS1558	Flagellar basal-body rod protein FlgC	[TP0640-TP0397 (0.8569927)]
COG0840	COG1558	BAS0356	BA_0370	Methyl-accepting chemotaxis protein	BAS1558	BAS1558	Flagellar basal-body rod protein FlgC	[TP0640-TP0397 (0.8569927)]
COG0840	COG1558	BAS1046	BA_1125	Methyl-accepting chemotaxis protein	BAS1558	BAS1558	Flagellar basal-body rod protein FlgC	[TP0640-TP0397 (0.8569927)]
COG0840	COG1558	BAS0355	BA_0369	Methyl-accepting chemotaxis protein	BAS1558	BAS1558	Flagellar basal-body rod protein FlgC	[TP0640-TP0397 (0.8569927)]
COG0840	COG1558	BAS0544	BAS0544	Methyl-accepting chemotaxis protein	BAS1558	BAS1558	Flagellar basal-body rod protein FlgC	[TP0640-TP0397 (0.8569927)]
COG0267	COG2137	BAS4240	BA_4570	50S ribosomal protein L33	BAS0487	recX	Regulatory protein recX	[TP0234-TP1023 (0.5769722)]
COG0267	COG2137	BAS0094	BA_0094	50S ribosomal protein L33	BAS0487	recX	Regulatory protein recX	[TP0234-TP1023 (0.5769722)]
COG0267	COG2137	BAS4168	BAS4168	50S ribosomal protein L33	BAS0487	recX	Regulatory protein recX	[TP0234-TP1023 (0.5769722)]
COG1109	COG1488	BAS0158	glmM	Phosphoglucosamine mutase (EC 5.4.2.10)	BAS0565	BA_0596	Nicotinate phosphoribosyltransferase, putative	[TP0413-TP0628 (0.6598422)]
COG1109	COG1488	BAS0158	glmM	Phosphoglucosamine mutase (EC 5.4.2.10)	BAS4584	BAS4584	Hypothetical protein {UniProtKB/TrEMBL:Q81KQ1}	[TP0413-TP0628 (0.6598422)]
COG1109	COG1488	BAS4790	BA_5153	Phosphoglucomutase/phosphomannomutase family	BAS0565	BA_0596	Nicotinate phosphoribosyltransferase, putative	[TP0413-TP0628 (0.6598422)]
COG1109	COG1488	BAS4790	BA_5153	Phosphoglucomutase/phosphomannomutase family	BAS4584	BAS4584	Hypothetical protein {UniProtKB/TrEMBL:Q81KQ1}	[TP0413-TP0628 (0.6598422)]
COG1214	COG1509	BAS0245	BA_0259	Hypothetical protein {UniProtKB/TrEMBL:Q81VE9}	BAS2145	BAS2145	L-lysine 2,3-aminomutase	[TP0876-TP0121 (0.53793955)]
COG0465	COG2891	BAS0064	BA_0064	Cell division protein FtsH	BAS4348	BA_4682	Rod shape-determining protein MreD	[TP0330-TP0499 (0.74372905)]
COG0143	COG0217	BAS4903	metG2	Methionyl-tRNA synthetase 2 (EC 6.1.1.10) (Methionine--tRNA ligase 2) (MetRS 2)	BAS0510	BA_0541	UPF0082 protein BA_0541/GBAA0541/BAS0510	[TP0798-TP0474 (0.7790581)]
COG0143	COG0217	BAS0037	metS	Methionyl-tRNA synthetase 1 (EC 6.1.1.10) (Methionine--tRNA ligase 1) (MetRS 1)	BAS0510	BA_0541	UPF0082 protein BA_0541/GBAA0541/BAS0510	[TP0798-TP0474 (0.7790581)]
COG0257	COG0716	BAS0134	BAS0134	50S ribosomal protein L36	BAS3335	BAS3335	Flavodoxin {UniProtKB/TrEMBL:Q81YF3}	[TP0209-TP0925 (0.69083804)]
COG0257	COG0716	BAS0134	BAS0134	50S ribosomal protein L36	BAS1290	BAS1290	Flavodoxin {UniProtKB/TrEMBL:Q6I1H1}	[TP0209-TP0925 (0.69083804)]
COG0357	COG1774	BAS5335	gidB	Methyltransferase gidB (EC 2.1.-.-) (Glucose-inhibited division protein B)	BAS0031	BAS0031	Hypothetical protein {UniProtKB/TrEMBL:Q81W09}	[TP0946-TP0046 (0.5510487)]
COG0357	COG0442	BAS5335	gidB	Methyltransferase gidB (EC 2.1.-.-) (Glucose-inhibited division protein B)	BAS3670	BAS3670	Prolyl-tRNA synthetase {UniProtKB/TrEMBL:Q81WL6}	[TP0946-TP0160 (0.6515529)]
COG0357	COG0442	BAS5335	gidB	Methyltransferase gidB (EC 2.1.-.-) (Glucose-inhibited division protein B)	BAS0382	BA_0396	Prolyl-tRNA synthetase {UniProtKB/TrEMBL:Q81Z76}	[TP0946-TP0160 (0.6515529)]
COG0457	COG1256	BAS0566	BA_0597	Transcriptional regulator/TPR domain protein	BAS1551	BAS1551	Flagellar hook-associated protein, putative	[TP0067-TP0660 (0.6278126)]
COG0457	COG1256	BAS0952	BA_1017	TPR domain protein {UniProtKB/TrEMBL:Q81U67}	BAS1551	BAS1551	Flagellar hook-associated protein, putative	[TP0067-TP0660 (0.6278126)]
COG0457	COG1256	BAS3167	BAS3167	TPR domain protein {UniProtKB/TrEMBL:Q6HW64}	BAS1551	BAS1551	Flagellar hook-associated protein, putative	[TP0067-TP0660 (0.6278126)]
COG0457	COG1256	BAS1429	BAS1429	TPR domain protein {UniProtKB/TrEMBL:Q81SV4}	BAS1551	BAS1551	Flagellar hook-associated protein, putative	[TP0067-TP0660 (0.6278126)]
COG0457	COG1256	BAS2720	BAS2720	TPR domain protein {UniProtKB/TrEMBL:Q6HXG0}	BAS1551	BAS1551	Flagellar hook-associated protein, putative	[TP0067-TP0660 (0.6278126)]
COG0457	COG1256	BAS5008	BAS5008	TPR domain protein {UniProtKB/TrEMBL:Q81X55}	BAS1551	BAS1551	Flagellar hook-associated protein, putative	[TP0067-TP0660 (0.6278126)]
COG0457	COG1256	BAS3308	BAS3308	Hypothetical protein {UniProtKB/TrEMBL:Q6HVS3}	BAS1551	BAS1551	Flagellar hook-associated protein, putative	[TP0067-TP0660 (0.6278126)]
COG0457	COG1256	BAS3484	BAS3484	Prophage LambdaBa01, TPR domain protein, putative	BAS1551	BAS1551	Flagellar hook-associated protein, putative	[TP0067-TP0660 (0.6278126)]
COG0457	COG1256	BAS3050	BAS3050	TPR domain protein {UniProtKB/TrEMBL:Q81NC6}	BAS1551	BAS1551	Flagellar hook-associated protein, putative	[TP0067-TP0660 (0.6278126)]
COG0457	COG1256	BAS2346	BAS2346	Hypothetical protein {UniProtKB/TrEMBL:Q6HYI1}	BAS1551	BAS1551	Flagellar hook-associated protein, putative	[TP0067-TP0660 (0.6278126)]
COG0457	COG1256	BAS4290	BA_4624	TPR domain protein {UniProtKB/TrEMBL:Q81LJ3}	BAS1551	BAS1551	Flagellar hook-associated protein, putative	[TP0067-TP0660 (0.6278126)]
COG0457	COG1256	BAS1080	BAS1080	DNA-binding protein {UniProtKB/TrEMBL:Q81TU5}	BAS1551	BAS1551	Flagellar hook-associated protein, putative	[TP0067-TP0660 (0.6278126)]
COG1752	COG2011	BAS1850	BA_1992	Phospholipase, putative	BAS0175	BA_0173	ABC transporter, permease protein	[TP1033-TP0119 (0.6374247)]
COG1752	COG2011	BAS1850	BA_1992	Phospholipase, putative	BAS4854	BAS4854	ABC transporter, permease protein	[TP1033-TP0119 (0.6374247)]
COG1752	COG2011	BAS1850	BA_1992	Phospholipase, putative	BAS0298	BA_0313	ABC transporter, permease protein	[TP1033-TP0119 (0.6374247)]
COG1752	COG2011	BAS3839	BAS3839	Phospholipase, putative	BAS0298	BA_0313	ABC transporter, permease protein	[TP1033-TP0119 (0.6374247)]
COG1752	COG2011	BAS3839	BAS3839	Phospholipase, putative	BAS4854	BAS4854	ABC transporter, permease protein	[TP1033-TP0119 (0.6374247)]
COG1752	COG2011	BAS3839	BAS3839	Phospholipase, putative	BAS0175	BA_0173	ABC transporter, permease protein	[TP1033-TP0119 (0.6374247)]
COG0564	COG1200	BAS3743	BAS3743	Pseudouridine synthase {UniProtKB/TrEMBL:Q6HUJ4}	BAS3706	BA_3993	ATP-dependent DNA helicase RecG	[TP0339-TP0687 (0.85149276)]
COG0564	COG1200	BAS1121	BAS1121	Pseudouridine synthetase	BAS3706	BA_3993	ATP-dependent DNA helicase RecG	[TP0339-TP0687 (0.85149276)]
COG0564	COG1200	BAS1206	BAS1206	Pseudouridine synthase {UniProtKB/TrEMBL:Q6I1Q4}	BAS3706	BA_3993	ATP-dependent DNA helicase RecG	[TP0339-TP0687 (0.85149276)]
COG0772	COG1115	BAS1125	BAS1125	Cell division protein, C-terminus	BAS2639	BAS2639	Sodium/alanine symporter family protein	[TP0501-TP0998 (0.70629925)]
COG0772	COG1115	BAS0966	BAS0966	Cell division protein, FtsW/RodA/SpoVE family	BAS2933	BAS2933	Sodium/alanine symporter family protein,	[TP0501-TP0998 (0.70629925)]
COG0772	COG1115	BAS3762	BA_4050	Stage V sporulation protein E	BAS2934	BAS2934	Sodium/alanine symporter family protein,	[TP0501-TP0998 (0.70629925)]
COG0772	COG1115	BAS1125	BAS1125	Cell division protein, C-terminus	BAS2217	BA_2381	Sodium/alanine symporter family protein	[TP0501-TP0998 (0.70629925)]
COG0772	COG1115	BAS4064	BA_4381	Cell division protein, FtsW/RodA/SpoVE family	BAS2933	BAS2933	Sodium/alanine symporter family protein,	[TP0501-TP0998 (0.70629925)]
COG0772	COG1115	BAS0966	BAS0966	Cell division protein, FtsW/RodA/SpoVE family	BAS2217	BA_2381	Sodium/alanine symporter family protein	[TP0501-TP0998 (0.70629925)]
COG0772	COG1115	BAS1126	BAS1126	Division protein {UniProtKB/TrEMBL:Q6I1Y2}	BAS2217	BA_2381	Sodium/alanine symporter family protein	[TP0501-TP0998 (0.70629925)]
COG0772	COG1115	BAS3762	BA_4050	Stage V sporulation protein E	BAS4924	BAS4924	Sodium/alanine symporter family protein	[TP0501-TP0998 (0.70629925)]
COG0772	COG1115	BAS1126	BAS1126	Division protein {UniProtKB/TrEMBL:Q6I1Y2}	BAS4924	BAS4924	Sodium/alanine symporter family protein	[TP0501-TP0998 (0.70629925)]
COG0772	COG1115	BAS3860	BAS3860	Cell division protein,FtsW/RodA/SpoVE family	BAS2639	BAS2639	Sodium/alanine symporter family protein	[TP0501-TP0998 (0.70629925)]
COG0772	COG1115	BAS1125	BAS1125	Cell division protein, C-terminus	BAS4925	BAS4925	Sodium/alanine symporter family protein	[TP0501-TP0998 (0.70629925)]
COG0772	COG1115	BAS1125	BAS1125	Cell division protein, C-terminus	BAS2933	BAS2933	Sodium/alanine symporter family protein,	[TP0501-TP0998 (0.70629925)]
COG0772	COG1115	BAS3762	BA_4050	Stage V sporulation protein E	BAS0605	BA_0638	Sodium/alanine symporter family protein	[TP0501-TP0998 (0.70629925)]
COG0772	COG1115	BAS0966	BAS0966	Cell division protein, FtsW/RodA/SpoVE family	BAS2934	BAS2934	Sodium/alanine symporter family protein,	[TP0501-TP0998 (0.70629925)]
COG0772	COG1115	BAS4064	BA_4381	Cell division protein, FtsW/RodA/SpoVE family	BAS2639	BAS2639	Sodium/alanine symporter family protein	[TP0501-TP0998 (0.70629925)]
COG0772	COG1115	BAS1126	BAS1126	Division protein {UniProtKB/TrEMBL:Q6I1Y2}	BAS2639	BAS2639	Sodium/alanine symporter family protein	[TP0501-TP0998 (0.70629925)]
COG0772	COG1115	BAS1125	BAS1125	Cell division protein, C-terminus	BAS4913	BA_5289	Sodium/alanine symporter family protein	[TP0501-TP0998 (0.70629925)]
COG0772	COG1115	BAS1125	BAS1125	Cell division protein, C-terminus	BAS4924	BAS4924	Sodium/alanine symporter family protein	[TP0501-TP0998 (0.70629925)]
COG0772	COG1115	BAS3860	BAS3860	Cell division protein,FtsW/RodA/SpoVE family	BAS2934	BAS2934	Sodium/alanine symporter family protein,	[TP0501-TP0998 (0.70629925)]
COG0772	COG1115	BAS4064	BA_4381	Cell division protein, FtsW/RodA/SpoVE family	BAS4925	BAS4925	Sodium/alanine symporter family protein	[TP0501-TP0998 (0.70629925)]
COG0772	COG1115	BAS3860	BAS3860	Cell division protein,FtsW/RodA/SpoVE family	BAS0605	BA_0638	Sodium/alanine symporter family protein	[TP0501-TP0998 (0.70629925)]
COG0772	COG1115	BAS4064	BA_4381	Cell division protein, FtsW/RodA/SpoVE family	BAS2217	BA_2381	Sodium/alanine symporter family protein	[TP0501-TP0998 (0.70629925)]
COG0772	COG1115	BAS3860	BAS3860	Cell division protein,FtsW/RodA/SpoVE family	BAS2217	BA_2381	Sodium/alanine symporter family protein	[TP0501-TP0998 (0.70629925)]
COG0772	COG1115	BAS4064	BA_4381	Cell division protein, FtsW/RodA/SpoVE family	BAS4924	BAS4924	Sodium/alanine symporter family protein	[TP0501-TP0998 (0.70629925)]
COG0772	COG1115	BAS3860	BAS3860	Cell division protein,FtsW/RodA/SpoVE family	BAS4925	BAS4925	Sodium/alanine symporter family protein	[TP0501-TP0998 (0.70629925)]
COG0772	COG1115	BAS3860	BAS3860	Cell division protein,FtsW/RodA/SpoVE family	BAS4913	BA_5289	Sodium/alanine symporter family protein	[TP0501-TP0998 (0.70629925)]
COG0772	COG1115	BAS3762	BA_4050	Stage V sporulation protein E	BAS2639	BAS2639	Sodium/alanine symporter family protein	[TP0501-TP0998 (0.70629925)]
COG0772	COG1115	BAS3762	BA_4050	Stage V sporulation protein E	BAS2933	BAS2933	Sodium/alanine symporter family protein,	[TP0501-TP0998 (0.70629925)]
COG0772	COG1115	BAS0966	BAS0966	Cell division protein, FtsW/RodA/SpoVE family	BAS0605	BA_0638	Sodium/alanine symporter family protein	[TP0501-TP0998 (0.70629925)]
COG0772	COG1115	BAS1126	BAS1126	Division protein {UniProtKB/TrEMBL:Q6I1Y2}	BAS2934	BAS2934	Sodium/alanine symporter family protein,	[TP0501-TP0998 (0.70629925)]
COG0772	COG1115	BAS3762	BA_4050	Stage V sporulation protein E	BAS4913	BA_5289	Sodium/alanine symporter family protein	[TP0501-TP0998 (0.70629925)]
COG0772	COG1115	BAS1126	BAS1126	Division protein {UniProtKB/TrEMBL:Q6I1Y2}	BAS4913	BA_5289	Sodium/alanine symporter family protein	[TP0501-TP0998 (0.70629925)]
COG0772	COG1115	BAS1125	BAS1125	Cell division protein, C-terminus	BAS0605	BA_0638	Sodium/alanine symporter family protein	[TP0501-TP0998 (0.70629925)]
COG0772	COG1115	BAS3762	BA_4050	Stage V sporulation protein E	BAS2217	BA_2381	Sodium/alanine symporter family protein	[TP0501-TP0998 (0.70629925)]
COG0772	COG1115	BAS4064	BA_4381	Cell division protein, FtsW/RodA/SpoVE family	BAS0605	BA_0638	Sodium/alanine symporter family protein	[TP0501-TP0998 (0.70629925)]
COG0772	COG1115	BAS1126	BAS1126	Division protein {UniProtKB/TrEMBL:Q6I1Y2}	BAS0605	BA_0638	Sodium/alanine symporter family protein	[TP0501-TP0998 (0.70629925)]
COG0772	COG1115	BAS4064	BA_4381	Cell division protein, FtsW/RodA/SpoVE family	BAS4913	BA_5289	Sodium/alanine symporter family protein	[TP0501-TP0998 (0.70629925)]
COG0772	COG1115	BAS0966	BAS0966	Cell division protein, FtsW/RodA/SpoVE family	BAS4924	BAS4924	Sodium/alanine symporter family protein	[TP0501-TP0998 (0.70629925)]
COG0772	COG1115	BAS0966	BAS0966	Cell division protein, FtsW/RodA/SpoVE family	BAS4913	BA_5289	Sodium/alanine symporter family protein	[TP0501-TP0998 (0.70629925)]
COG0772	COG1115	BAS1126	BAS1126	Division protein {UniProtKB/TrEMBL:Q6I1Y2}	BAS4925	BAS4925	Sodium/alanine symporter family protein	[TP0501-TP0998 (0.70629925)]
COG0772	COG1115	BAS1126	BAS1126	Division protein {UniProtKB/TrEMBL:Q6I1Y2}	BAS2933	BAS2933	Sodium/alanine symporter family protein,	[TP0501-TP0998 (0.70629925)]
COG0772	COG1115	BAS1125	BAS1125	Cell division protein, C-terminus	BAS2934	BAS2934	Sodium/alanine symporter family protein,	[TP0501-TP0998 (0.70629925)]
COG0772	COG1115	BAS0966	BAS0966	Cell division protein, FtsW/RodA/SpoVE family	BAS2639	BAS2639	Sodium/alanine symporter family protein	[TP0501-TP0998 (0.70629925)]
COG0772	COG1115	BAS3860	BAS3860	Cell division protein,FtsW/RodA/SpoVE family	BAS2933	BAS2933	Sodium/alanine symporter family protein,	[TP0501-TP0998 (0.70629925)]
COG0772	COG1115	BAS3762	BA_4050	Stage V sporulation protein E	BAS4925	BAS4925	Sodium/alanine symporter family protein	[TP0501-TP0998 (0.70629925)]
COG0772	COG1115	BAS4064	BA_4381	Cell division protein, FtsW/RodA/SpoVE family	BAS2934	BAS2934	Sodium/alanine symporter family protein,	[TP0501-TP0998 (0.70629925)]
COG0772	COG1115	BAS0966	BAS0966	Cell division protein, FtsW/RodA/SpoVE family	BAS4925	BAS4925	Sodium/alanine symporter family protein	[TP0501-TP0998 (0.70629925)]
COG0772	COG1115	BAS3860	BAS3860	Cell division protein,FtsW/RodA/SpoVE family	BAS4924	BAS4924	Sodium/alanine symporter family protein	[TP0501-TP0998 (0.70629925)]
COG0457	COG2812	BAS5008	BAS5008	TPR domain protein {UniProtKB/TrEMBL:Q81X55}	BAS0021	BA_0019	DNA polymerase III, gamma and tau subunits	[TP0067-TP1005 (0.5652097)]
COG0457	COG2812	BAS4290	BA_4624	TPR domain protein {UniProtKB/TrEMBL:Q81LJ3}	BAS0021	BA_0019	DNA polymerase III, gamma and tau subunits	[TP0067-TP1005 (0.5652097)]
COG0457	COG2812	BAS3167	BAS3167	TPR domain protein {UniProtKB/TrEMBL:Q6HW64}	BAS0021	BA_0019	DNA polymerase III, gamma and tau subunits	[TP0067-TP1005 (0.5652097)]
COG0457	COG2812	BAS3484	BAS3484	Prophage LambdaBa01, TPR domain protein, putative	BAS0021	BA_0019	DNA polymerase III, gamma and tau subunits	[TP0067-TP1005 (0.5652097)]
COG0457	COG2812	BAS0952	BA_1017	TPR domain protein {UniProtKB/TrEMBL:Q81U67}	BAS0021	BA_0019	DNA polymerase III, gamma and tau subunits	[TP0067-TP1005 (0.5652097)]
COG0457	COG2812	BAS1080	BAS1080	DNA-binding protein {UniProtKB/TrEMBL:Q81TU5}	BAS0021	BA_0019	DNA polymerase III, gamma and tau subunits	[TP0067-TP1005 (0.5652097)]
COG0457	COG2812	BAS0566	BA_0597	Transcriptional regulator/TPR domain protein	BAS0021	BA_0019	DNA polymerase III, gamma and tau subunits	[TP0067-TP1005 (0.5652097)]
COG0457	COG2812	BAS2720	BAS2720	TPR domain protein {UniProtKB/TrEMBL:Q6HXG0}	BAS0021	BA_0019	DNA polymerase III, gamma and tau subunits	[TP0067-TP1005 (0.5652097)]
COG0457	COG2812	BAS3308	BAS3308	Hypothetical protein {UniProtKB/TrEMBL:Q6HVS3}	BAS0021	BA_0019	DNA polymerase III, gamma and tau subunits	[TP0067-TP1005 (0.5652097)]
COG0457	COG2812	BAS3050	BAS3050	TPR domain protein {UniProtKB/TrEMBL:Q81NC6}	BAS0021	BA_0019	DNA polymerase III, gamma and tau subunits	[TP0067-TP1005 (0.5652097)]
COG0457	COG2812	BAS2346	BAS2346	Hypothetical protein {UniProtKB/TrEMBL:Q6HYI1}	BAS0021	BA_0019	DNA polymerase III, gamma and tau subunits	[TP0067-TP1005 (0.5652097)]
COG0457	COG2812	BAS1429	BAS1429	TPR domain protein {UniProtKB/TrEMBL:Q81SV4}	BAS0021	BA_0019	DNA polymerase III, gamma and tau subunits	[TP0067-TP1005 (0.5652097)]
COG0457	COG1396	BAS3167	BAS3167	TPR domain protein {UniProtKB/TrEMBL:Q6HW64}	BAS4258	BA_4590	DNA-binding protein {UniProtKB/TrEMBL:Q81LM6}	[TP0648-TP0461 (0.6214171)]
COG0457	COG1396	BAS0566	BA_0597	Transcriptional regulator/TPR domain protein	BAS0074	BA_0074	DNA-binding protein {UniProtKB/TrEMBL:Q81VW5}	[TP0648-TP0461 (0.6214171)]
COG0457	COG1396	BAS3050	BAS3050	TPR domain protein {UniProtKB/TrEMBL:Q81NC6}	BAS5199	BAS5199	Transcriptional regulator, PlcR	[TP0648-TP0461 (0.6214171)]
COG0457	COG1396	BAS2346	BAS2346	Hypothetical protein {UniProtKB/TrEMBL:Q6HYI1}	BAS2917	BAS2917	Transcriptional regulator AnsR	[TP0648-TP0461 (0.6214171)]
COG0457	COG1396	BAS2720	BAS2720	TPR domain protein {UniProtKB/TrEMBL:Q6HXG0}	BAS3545	BAS3545	Hypothetical protein {UniProtKB/TrEMBL:Q6HV39}	[TP0648-TP0461 (0.6214171)]
COG0457	COG1396	BAS1080	BAS1080	DNA-binding protein {UniProtKB/TrEMBL:Q81TU5}	BAS0956	BAS0956	DNA-binding protein {UniProtKB/TrEMBL:Q6I2F0}	[TP0648-TP0461 (0.6214171)]
COG0457	COG1396	BAS3050	BAS3050	TPR domain protein {UniProtKB/TrEMBL:Q81NC6}	BAS1195	BAS1195	Transcriptional regulator SinR	[TP0648-TP0461 (0.6214171)]
COG0457	COG1396	BAS5008	BAS5008	TPR domain protein {UniProtKB/TrEMBL:Q81X55}	BAS2279	BA_2448	DNA-binding protein {UniProtKB/TrEMBL:Q81QH7}	[TP0648-TP0461 (0.6214171)]
COG0457	COG1396	BAS4290	BA_4624	TPR domain protein {UniProtKB/TrEMBL:Q81LJ3}	BAS4258	BA_4590	DNA-binding protein {UniProtKB/TrEMBL:Q81LM6}	[TP0648-TP0461 (0.6214171)]
COG0457	COG1396	BAS2720	BAS2720	TPR domain protein {UniProtKB/TrEMBL:Q6HXG0}	BAS1650	BA_1781	DNA-binding protein {UniProtKB/TrEMBL:Q81S88}	[TP0648-TP0461 (0.6214171)]
COG0457	COG1396	BAS3167	BAS3167	TPR domain protein {UniProtKB/TrEMBL:Q6HW64}	BAS4400	BAS4400	DNA-binding protein {UniProtKB/TrEMBL:Q81L88}	[TP0648-TP0461 (0.6214171)]
COG0457	COG1396	BAS0566	BA_0597	Transcriptional regulator/TPR domain protein	BAS0418	BAS0418	Prophage LambdaBa04, DNA-binding protein	[TP0648-TP0461 (0.6214171)]
COG0457	COG1396	BAS4290	BA_4624	TPR domain protein {UniProtKB/TrEMBL:Q81LJ3}	BAS0956	BAS0956	DNA-binding protein {UniProtKB/TrEMBL:Q6I2F0}	[TP0648-TP0461 (0.6214171)]
COG0457	COG1396	BAS3167	BAS3167	TPR domain protein {UniProtKB/TrEMBL:Q6HW64}	BAS2917	BAS2917	Transcriptional regulator AnsR	[TP0648-TP0461 (0.6214171)]
COG0457	COG1396	BAS2346	BAS2346	Hypothetical protein {UniProtKB/TrEMBL:Q6HYI1}	BAS1195	BAS1195	Transcriptional regulator SinR	[TP0648-TP0461 (0.6214171)]
COG0457	COG1396	BAS3050	BAS3050	TPR domain protein {UniProtKB/TrEMBL:Q81NC6}	BAS0956	BAS0956	DNA-binding protein {UniProtKB/TrEMBL:Q6I2F0}	[TP0648-TP0461 (0.6214171)]
COG0457	COG1396	BAS3484	BAS3484	Prophage LambdaBa01, TPR domain protein, putative	BAS0956	BAS0956	DNA-binding protein {UniProtKB/TrEMBL:Q6I2F0}	[TP0648-TP0461 (0.6214171)]
COG0457	COG1396	BAS3050	BAS3050	TPR domain protein {UniProtKB/TrEMBL:Q81NC6}	BAS2250	BA_2414	DNA-binding protein {UniProtKB/TrEMBL:Q81QL0}	[TP0648-TP0461 (0.6214171)]
COG0457	COG1396	BAS3308	BAS3308	Hypothetical protein {UniProtKB/TrEMBL:Q6HVS3}	BAS2917	BAS2917	Transcriptional regulator AnsR	[TP0648-TP0461 (0.6214171)]
COG0457	COG1396	BAS5008	BAS5008	TPR domain protein {UniProtKB/TrEMBL:Q81X55}	BAS5199	BAS5199	Transcriptional regulator, PlcR	[TP0648-TP0461 (0.6214171)]
COG0457	COG1396	BAS3308	BAS3308	Hypothetical protein {UniProtKB/TrEMBL:Q6HVS3}	BAS2279	BA_2448	DNA-binding protein {UniProtKB/TrEMBL:Q81QH7}	[TP0648-TP0461 (0.6214171)]
COG0457	COG1396	BAS3167	BAS3167	TPR domain protein {UniProtKB/TrEMBL:Q6HW64}	BAS2250	BA_2414	DNA-binding protein {UniProtKB/TrEMBL:Q81QL0}	[TP0648-TP0461 (0.6214171)]
COG0457	COG1396	BAS4290	BA_4624	TPR domain protein {UniProtKB/TrEMBL:Q81LJ3}	BAS4400	BAS4400	DNA-binding protein {UniProtKB/TrEMBL:Q81L88}	[TP0648-TP0461 (0.6214171)]
COG0457	COG1396	BAS3484	BAS3484	Prophage LambdaBa01, TPR domain protein, putative	BAS2279	BA_2448	DNA-binding protein {UniProtKB/TrEMBL:Q81QH7}	[TP0648-TP0461 (0.6214171)]
COG0457	COG1396	BAS4290	BA_4624	TPR domain protein {UniProtKB/TrEMBL:Q81LJ3}	BAS1650	BA_1781	DNA-binding protein {UniProtKB/TrEMBL:Q81S88}	[TP0648-TP0461 (0.6214171)]
COG0457	COG1396	BAS3167	BAS3167	TPR domain protein {UniProtKB/TrEMBL:Q6HW64}	BAS1195	BAS1195	Transcriptional regulator SinR	[TP0648-TP0461 (0.6214171)]
COG0457	COG1396	BAS3050	BAS3050	TPR domain protein {UniProtKB/TrEMBL:Q81NC6}	BAS3545	BAS3545	Hypothetical protein {UniProtKB/TrEMBL:Q6HV39}	[TP0648-TP0461 (0.6214171)]
COG0457	COG1396	BAS1080	BAS1080	DNA-binding protein {UniProtKB/TrEMBL:Q81TU5}	BAS5199	BAS5199	Transcriptional regulator, PlcR	[TP0648-TP0461 (0.6214171)]
COG0457	COG1396	BAS2346	BAS2346	Hypothetical protein {UniProtKB/TrEMBL:Q6HYI1}	BAS3545	BAS3545	Hypothetical protein {UniProtKB/TrEMBL:Q6HV39}	[TP0648-TP0461 (0.6214171)]
COG0457	COG1396	BAS0566	BA_0597	Transcriptional regulator/TPR domain protein	BAS5199	BAS5199	Transcriptional regulator, PlcR	[TP0648-TP0461 (0.6214171)]
COG0457	COG1396	BAS4290	BA_4624	TPR domain protein {UniProtKB/TrEMBL:Q81LJ3}	BAS2917	BAS2917	Transcriptional regulator AnsR	[TP0648-TP0461 (0.6214171)]
COG0457	COG1396	BAS5008	BAS5008	TPR domain protein {UniProtKB/TrEMBL:Q81X55}	BAS0074	BA_0074	DNA-binding protein {UniProtKB/TrEMBL:Q81VW5}	[TP0648-TP0461 (0.6214171)]
COG0457	COG1396	BAS3167	BAS3167	TPR domain protein {UniProtKB/TrEMBL:Q6HW64}	BAS2279	BA_2448	DNA-binding protein {UniProtKB/TrEMBL:Q81QH7}	[TP0648-TP0461 (0.6214171)]
COG0457	COG1396	BAS5008	BAS5008	TPR domain protein {UniProtKB/TrEMBL:Q81X55}	BAS4258	BA_4590	DNA-binding protein {UniProtKB/TrEMBL:Q81LM6}	[TP0648-TP0461 (0.6214171)]
COG0457	COG1396	BAS1429	BAS1429	TPR domain protein {UniProtKB/TrEMBL:Q81SV4}	BAS4400	BAS4400	DNA-binding protein {UniProtKB/TrEMBL:Q81L88}	[TP0648-TP0461 (0.6214171)]
COG0457	COG1396	BAS0952	BA_1017	TPR domain protein {UniProtKB/TrEMBL:Q81U67}	BAS0074	BA_0074	DNA-binding protein {UniProtKB/TrEMBL:Q81VW5}	[TP0648-TP0461 (0.6214171)]
COG0457	COG1396	BAS1080	BAS1080	DNA-binding protein {UniProtKB/TrEMBL:Q81TU5}	BAS0418	BAS0418	Prophage LambdaBa04, DNA-binding protein	[TP0648-TP0461 (0.6214171)]
COG0457	COG1396	BAS0566	BA_0597	Transcriptional regulator/TPR domain protein	BAS4400	BAS4400	DNA-binding protein {UniProtKB/TrEMBL:Q81L88}	[TP0648-TP0461 (0.6214171)]
COG0457	COG1396	BAS2346	BAS2346	Hypothetical protein {UniProtKB/TrEMBL:Q6HYI1}	BAS4400	BAS4400	DNA-binding protein {UniProtKB/TrEMBL:Q81L88}	[TP0648-TP0461 (0.6214171)]
COG0457	COG1396	BAS3484	BAS3484	Prophage LambdaBa01, TPR domain protein, putative	BAS3545	BAS3545	Hypothetical protein {UniProtKB/TrEMBL:Q6HV39}	[TP0648-TP0461 (0.6214171)]
COG0457	COG1396	BAS1429	BAS1429	TPR domain protein {UniProtKB/TrEMBL:Q81SV4}	BAS0956	BAS0956	DNA-binding protein {UniProtKB/TrEMBL:Q6I2F0}	[TP0648-TP0461 (0.6214171)]
COG0457	COG1396	BAS0952	BA_1017	TPR domain protein {UniProtKB/TrEMBL:Q81U67}	BAS5199	BAS5199	Transcriptional regulator, PlcR	[TP0648-TP0461 (0.6214171)]
COG0457	COG1396	BAS3050	BAS3050	TPR domain protein {UniProtKB/TrEMBL:Q81NC6}	BAS4400	BAS4400	DNA-binding protein {UniProtKB/TrEMBL:Q81L88}	[TP0648-TP0461 (0.6214171)]
COG0457	COG1396	BAS5008	BAS5008	TPR domain protein {UniProtKB/TrEMBL:Q81X55}	BAS0956	BAS0956	DNA-binding protein {UniProtKB/TrEMBL:Q6I2F0}	[TP0648-TP0461 (0.6214171)]
COG0457	COG1396	BAS3484	BAS3484	Prophage LambdaBa01, TPR domain protein, putative	BAS4400	BAS4400	DNA-binding protein {UniProtKB/TrEMBL:Q81L88}	[TP0648-TP0461 (0.6214171)]
COG0457	COG1396	BAS2346	BAS2346	Hypothetical protein {UniProtKB/TrEMBL:Q6HYI1}	BAS2250	BA_2414	DNA-binding protein {UniProtKB/TrEMBL:Q81QL0}	[TP0648-TP0461 (0.6214171)]
COG0457	COG1396	BAS1080	BAS1080	DNA-binding protein {UniProtKB/TrEMBL:Q81TU5}	BAS4258	BA_4590	DNA-binding protein {UniProtKB/TrEMBL:Q81LM6}	[TP0648-TP0461 (0.6214171)]
COG0457	COG1396	BAS0566	BA_0597	Transcriptional regulator/TPR domain protein	BAS1650	BA_1781	DNA-binding protein {UniProtKB/TrEMBL:Q81S88}	[TP0648-TP0461 (0.6214171)]
COG0457	COG1396	BAS0566	BA_0597	Transcriptional regulator/TPR domain protein	BAS3545	BAS3545	Hypothetical protein {UniProtKB/TrEMBL:Q6HV39}	[TP0648-TP0461 (0.6214171)]
COG0457	COG1396	BAS2720	BAS2720	TPR domain protein {UniProtKB/TrEMBL:Q6HXG0}	BAS4258	BA_4590	DNA-binding protein {UniProtKB/TrEMBL:Q81LM6}	[TP0648-TP0461 (0.6214171)]
COG0457	COG1396	BAS2346	BAS2346	Hypothetical protein {UniProtKB/TrEMBL:Q6HYI1}	BAS5199	BAS5199	Transcriptional regulator, PlcR	[TP0648-TP0461 (0.6214171)]
COG0457	COG1396	BAS3308	BAS3308	Hypothetical protein {UniProtKB/TrEMBL:Q6HVS3}	BAS5199	BAS5199	Transcriptional regulator, PlcR	[TP0648-TP0461 (0.6214171)]
COG0457	COG1396	BAS0566	BA_0597	Transcriptional regulator/TPR domain protein	BAS4258	BA_4590	DNA-binding protein {UniProtKB/TrEMBL:Q81LM6}	[TP0648-TP0461 (0.6214171)]
COG0457	COG1396	BAS3308	BAS3308	Hypothetical protein {UniProtKB/TrEMBL:Q6HVS3}	BAS0956	BAS0956	DNA-binding protein {UniProtKB/TrEMBL:Q6I2F0}	[TP0648-TP0461 (0.6214171)]
COG0457	COG1396	BAS2346	BAS2346	Hypothetical protein {UniProtKB/TrEMBL:Q6HYI1}	BAS0956	BAS0956	DNA-binding protein {UniProtKB/TrEMBL:Q6I2F0}	[TP0648-TP0461 (0.6214171)]
COG0457	COG1396	BAS2720	BAS2720	TPR domain protein {UniProtKB/TrEMBL:Q6HXG0}	BAS4400	BAS4400	DNA-binding protein {UniProtKB/TrEMBL:Q81L88}	[TP0648-TP0461 (0.6214171)]
COG0457	COG1396	BAS3484	BAS3484	Prophage LambdaBa01, TPR domain protein, putative	BAS4258	BA_4590	DNA-binding protein {UniProtKB/TrEMBL:Q81LM6}	[TP0648-TP0461 (0.6214171)]
COG0457	COG1396	BAS1080	BAS1080	DNA-binding protein {UniProtKB/TrEMBL:Q81TU5}	BAS1195	BAS1195	Transcriptional regulator SinR	[TP0648-TP0461 (0.6214171)]
COG0457	COG1396	BAS0566	BA_0597	Transcriptional regulator/TPR domain protein	BAS2279	BA_2448	DNA-binding protein {UniProtKB/TrEMBL:Q81QH7}	[TP0648-TP0461 (0.6214171)]
COG0457	COG1396	BAS0566	BA_0597	Transcriptional regulator/TPR domain protein	BAS0956	BAS0956	DNA-binding protein {UniProtKB/TrEMBL:Q6I2F0}	[TP0648-TP0461 (0.6214171)]
COG0457	COG1396	BAS1080	BAS1080	DNA-binding protein {UniProtKB/TrEMBL:Q81TU5}	BAS0074	BA_0074	DNA-binding protein {UniProtKB/TrEMBL:Q81VW5}	[TP0648-TP0461 (0.6214171)]
COG0457	COG1396	BAS3308	BAS3308	Hypothetical protein {UniProtKB/TrEMBL:Q6HVS3}	BAS1195	BAS1195	Transcriptional regulator SinR	[TP0648-TP0461 (0.6214171)]
COG0457	COG1396	BAS2720	BAS2720	TPR domain protein {UniProtKB/TrEMBL:Q6HXG0}	BAS2250	BA_2414	DNA-binding protein {UniProtKB/TrEMBL:Q81QL0}	[TP0648-TP0461 (0.6214171)]
COG0457	COG1396	BAS2720	BAS2720	TPR domain protein {UniProtKB/TrEMBL:Q6HXG0}	BAS0074	BA_0074	DNA-binding protein {UniProtKB/TrEMBL:Q81VW5}	[TP0648-TP0461 (0.6214171)]
COG0457	COG1396	BAS0566	BA_0597	Transcriptional regulator/TPR domain protein	BAS1195	BAS1195	Transcriptional regulator SinR	[TP0648-TP0461 (0.6214171)]
COG0457	COG1396	BAS4290	BA_4624	TPR domain protein {UniProtKB/TrEMBL:Q81LJ3}	BAS1195	BAS1195	Transcriptional regulator SinR	[TP0648-TP0461 (0.6214171)]
COG0457	COG1396	BAS5008	BAS5008	TPR domain protein {UniProtKB/TrEMBL:Q81X55}	BAS4400	BAS4400	DNA-binding protein {UniProtKB/TrEMBL:Q81L88}	[TP0648-TP0461 (0.6214171)]
COG0457	COG1396	BAS3050	BAS3050	TPR domain protein {UniProtKB/TrEMBL:Q81NC6}	BAS2279	BA_2448	DNA-binding protein {UniProtKB/TrEMBL:Q81QH7}	[TP0648-TP0461 (0.6214171)]
COG0457	COG1396	BAS3308	BAS3308	Hypothetical protein {UniProtKB/TrEMBL:Q6HVS3}	BAS2250	BA_2414	DNA-binding protein {UniProtKB/TrEMBL:Q81QL0}	[TP0648-TP0461 (0.6214171)]
COG0457	COG1396	BAS3167	BAS3167	TPR domain protein {UniProtKB/TrEMBL:Q6HW64}	BAS1650	BA_1781	DNA-binding protein {UniProtKB/TrEMBL:Q81S88}	[TP0648-TP0461 (0.6214171)]
COG0457	COG1396	BAS1429	BAS1429	TPR domain protein {UniProtKB/TrEMBL:Q81SV4}	BAS3545	BAS3545	Hypothetical protein {UniProtKB/TrEMBL:Q6HV39}	[TP0648-TP0461 (0.6214171)]
COG0457	COG1396	BAS3484	BAS3484	Prophage LambdaBa01, TPR domain protein, putative	BAS0074	BA_0074	DNA-binding protein {UniProtKB/TrEMBL:Q81VW5}	[TP0648-TP0461 (0.6214171)]
COG0457	COG1396	BAS1080	BAS1080	DNA-binding protein {UniProtKB/TrEMBL:Q81TU5}	BAS1650	BA_1781	DNA-binding protein {UniProtKB/TrEMBL:Q81S88}	[TP0648-TP0461 (0.6214171)]
COG0457	COG1396	BAS2346	BAS2346	Hypothetical protein {UniProtKB/TrEMBL:Q6HYI1}	BAS1650	BA_1781	DNA-binding protein {UniProtKB/TrEMBL:Q81S88}	[TP0648-TP0461 (0.6214171)]
COG0457	COG1396	BAS3308	BAS3308	Hypothetical protein {UniProtKB/TrEMBL:Q6HVS3}	BAS4400	BAS4400	DNA-binding protein {UniProtKB/TrEMBL:Q81L88}	[TP0648-TP0461 (0.6214171)]
COG0457	COG1396	BAS5008	BAS5008	TPR domain protein {UniProtKB/TrEMBL:Q81X55}	BAS1650	BA_1781	DNA-binding protein {UniProtKB/TrEMBL:Q81S88}	[TP0648-TP0461 (0.6214171)]
COG0457	COG1396	BAS1429	BAS1429	TPR domain protein {UniProtKB/TrEMBL:Q81SV4}	BAS1650	BA_1781	DNA-binding protein {UniProtKB/TrEMBL:Q81S88}	[TP0648-TP0461 (0.6214171)]
COG0457	COG1396	BAS4290	BA_4624	TPR domain protein {UniProtKB/TrEMBL:Q81LJ3}	BAS3545	BAS3545	Hypothetical protein {UniProtKB/TrEMBL:Q6HV39}	[TP0648-TP0461 (0.6214171)]
COG0457	COG1396	BAS1429	BAS1429	TPR domain protein {UniProtKB/TrEMBL:Q81SV4}	BAS2250	BA_2414	DNA-binding protein {UniProtKB/TrEMBL:Q81QL0}	[TP0648-TP0461 (0.6214171)]
COG0457	COG1396	BAS3167	BAS3167	TPR domain protein {UniProtKB/TrEMBL:Q6HW64}	BAS5199	BAS5199	Transcriptional regulator, PlcR	[TP0648-TP0461 (0.6214171)]
COG0457	COG1396	BAS3484	BAS3484	Prophage LambdaBa01, TPR domain protein, putative	BAS2917	BAS2917	Transcriptional regulator AnsR	[TP0648-TP0461 (0.6214171)]
COG0457	COG1396	BAS0952	BA_1017	TPR domain protein {UniProtKB/TrEMBL:Q81U67}	BAS0418	BAS0418	Prophage LambdaBa04, DNA-binding protein	[TP0648-TP0461 (0.6214171)]
COG0457	COG1396	BAS2346	BAS2346	Hypothetical protein {UniProtKB/TrEMBL:Q6HYI1}	BAS0074	BA_0074	DNA-binding protein {UniProtKB/TrEMBL:Q81VW5}	[TP0648-TP0461 (0.6214171)]
COG0457	COG1396	BAS0952	BA_1017	TPR domain protein {UniProtKB/TrEMBL:Q81U67}	BAS4258	BA_4590	DNA-binding protein {UniProtKB/TrEMBL:Q81LM6}	[TP0648-TP0461 (0.6214171)]
COG0457	COG1396	BAS2720	BAS2720	TPR domain protein {UniProtKB/TrEMBL:Q6HXG0}	BAS5199	BAS5199	Transcriptional regulator, PlcR	[TP0648-TP0461 (0.6214171)]
COG0457	COG1396	BAS0952	BA_1017	TPR domain protein {UniProtKB/TrEMBL:Q81U67}	BAS1650	BA_1781	DNA-binding protein {UniProtKB/TrEMBL:Q81S88}	[TP0648-TP0461 (0.6214171)]
COG0457	COG1396	BAS0952	BA_1017	TPR domain protein {UniProtKB/TrEMBL:Q81U67}	BAS0956	BAS0956	DNA-binding protein {UniProtKB/TrEMBL:Q6I2F0}	[TP0648-TP0461 (0.6214171)]
COG0457	COG1396	BAS2720	BAS2720	TPR domain protein {UniProtKB/TrEMBL:Q6HXG0}	BAS1195	BAS1195	Transcriptional regulator SinR	[TP0648-TP0461 (0.6214171)]
COG0457	COG1396	BAS5008	BAS5008	TPR domain protein {UniProtKB/TrEMBL:Q81X55}	BAS3545	BAS3545	Hypothetical protein {UniProtKB/TrEMBL:Q6HV39}	[TP0648-TP0461 (0.6214171)]
COG0457	COG1396	BAS0952	BA_1017	TPR domain protein {UniProtKB/TrEMBL:Q81U67}	BAS1195	BAS1195	Transcriptional regulator SinR	[TP0648-TP0461 (0.6214171)]
COG0457	COG1396	BAS3050	BAS3050	TPR domain protein {UniProtKB/TrEMBL:Q81NC6}	BAS0418	BAS0418	Prophage LambdaBa04, DNA-binding protein	[TP0648-TP0461 (0.6214171)]
COG0457	COG1396	BAS3308	BAS3308	Hypothetical protein {UniProtKB/TrEMBL:Q6HVS3}	BAS0418	BAS0418	Prophage LambdaBa04, DNA-binding protein	[TP0648-TP0461 (0.6214171)]
COG0457	COG1396	BAS3308	BAS3308	Hypothetical protein {UniProtKB/TrEMBL:Q6HVS3}	BAS3545	BAS3545	Hypothetical protein {UniProtKB/TrEMBL:Q6HV39}	[TP0648-TP0461 (0.6214171)]
COG0457	COG1396	BAS5008	BAS5008	TPR domain protein {UniProtKB/TrEMBL:Q81X55}	BAS2250	BA_2414	DNA-binding protein {UniProtKB/TrEMBL:Q81QL0}	[TP0648-TP0461 (0.6214171)]
COG0457	COG1396	BAS1080	BAS1080	DNA-binding protein {UniProtKB/TrEMBL:Q81TU5}	BAS2250	BA_2414	DNA-binding protein {UniProtKB/TrEMBL:Q81QL0}	[TP0648-TP0461 (0.6214171)]
COG0457	COG1396	BAS1429	BAS1429	TPR domain protein {UniProtKB/TrEMBL:Q81SV4}	BAS2279	BA_2448	DNA-binding protein {UniProtKB/TrEMBL:Q81QH7}	[TP0648-TP0461 (0.6214171)]
COG0457	COG1396	BAS3308	BAS3308	Hypothetical protein {UniProtKB/TrEMBL:Q6HVS3}	BAS0074	BA_0074	DNA-binding protein {UniProtKB/TrEMBL:Q81VW5}	[TP0648-TP0461 (0.6214171)]
COG0457	COG1396	BAS3050	BAS3050	TPR domain protein {UniProtKB/TrEMBL:Q81NC6}	BAS2917	BAS2917	Transcriptional regulator AnsR	[TP0648-TP0461 (0.6214171)]
COG0457	COG1396	BAS3484	BAS3484	Prophage LambdaBa01, TPR domain protein, putative	BAS5199	BAS5199	Transcriptional regulator, PlcR	[TP0648-TP0461 (0.6214171)]
COG0457	COG1396	BAS2720	BAS2720	TPR domain protein {UniProtKB/TrEMBL:Q6HXG0}	BAS0956	BAS0956	DNA-binding protein {UniProtKB/TrEMBL:Q6I2F0}	[TP0648-TP0461 (0.6214171)]
COG0457	COG1396	BAS2346	BAS2346	Hypothetical protein {UniProtKB/TrEMBL:Q6HYI1}	BAS0418	BAS0418	Prophage LambdaBa04, DNA-binding protein	[TP0648-TP0461 (0.6214171)]
COG0457	COG1396	BAS4290	BA_4624	TPR domain protein {UniProtKB/TrEMBL:Q81LJ3}	BAS0074	BA_0074	DNA-binding protein {UniProtKB/TrEMBL:Q81VW5}	[TP0648-TP0461 (0.6214171)]
COG0457	COG1396	BAS3167	BAS3167	TPR domain protein {UniProtKB/TrEMBL:Q6HW64}	BAS0418	BAS0418	Prophage LambdaBa04, DNA-binding protein	[TP0648-TP0461 (0.6214171)]
COG0457	COG1396	BAS2720	BAS2720	TPR domain protein {UniProtKB/TrEMBL:Q6HXG0}	BAS2279	BA_2448	DNA-binding protein {UniProtKB/TrEMBL:Q81QH7}	[TP0648-TP0461 (0.6214171)]
COG0457	COG1396	BAS4290	BA_4624	TPR domain protein {UniProtKB/TrEMBL:Q81LJ3}	BAS5199	BAS5199	Transcriptional regulator, PlcR	[TP0648-TP0461 (0.6214171)]
COG0457	COG1396	BAS3484	BAS3484	Prophage LambdaBa01, TPR domain protein, putative	BAS1650	BA_1781	DNA-binding protein {UniProtKB/TrEMBL:Q81S88}	[TP0648-TP0461 (0.6214171)]
COG0457	COG1396	BAS1080	BAS1080	DNA-binding protein {UniProtKB/TrEMBL:Q81TU5}	BAS4400	BAS4400	DNA-binding protein {UniProtKB/TrEMBL:Q81L88}	[TP0648-TP0461 (0.6214171)]
COG0457	COG1396	BAS3050	BAS3050	TPR domain protein {UniProtKB/TrEMBL:Q81NC6}	BAS0074	BA_0074	DNA-binding protein {UniProtKB/TrEMBL:Q81VW5}	[TP0648-TP0461 (0.6214171)]
COG0457	COG1396	BAS5008	BAS5008	TPR domain protein {UniProtKB/TrEMBL:Q81X55}	BAS2917	BAS2917	Transcriptional regulator AnsR	[TP0648-TP0461 (0.6214171)]
COG0457	COG1396	BAS4290	BA_4624	TPR domain protein {UniProtKB/TrEMBL:Q81LJ3}	BAS0418	BAS0418	Prophage LambdaBa04, DNA-binding protein	[TP0648-TP0461 (0.6214171)]
COG0457	COG1396	BAS0952	BA_1017	TPR domain protein {UniProtKB/TrEMBL:Q81U67}	BAS3545	BAS3545	Hypothetical protein {UniProtKB/TrEMBL:Q6HV39}	[TP0648-TP0461 (0.6214171)]
COG0457	COG1396	BAS0566	BA_0597	Transcriptional regulator/TPR domain protein	BAS2250	BA_2414	DNA-binding protein {UniProtKB/TrEMBL:Q81QL0}	[TP0648-TP0461 (0.6214171)]
COG0457	COG1396	BAS0952	BA_1017	TPR domain protein {UniProtKB/TrEMBL:Q81U67}	BAS2917	BAS2917	Transcriptional regulator AnsR	[TP0648-TP0461 (0.6214171)]
COG0457	COG1396	BAS5008	BAS5008	TPR domain protein {UniProtKB/TrEMBL:Q81X55}	BAS1195	BAS1195	Transcriptional regulator SinR	[TP0648-TP0461 (0.6214171)]
COG0457	COG1396	BAS0952	BA_1017	TPR domain protein {UniProtKB/TrEMBL:Q81U67}	BAS2250	BA_2414	DNA-binding protein {UniProtKB/TrEMBL:Q81QL0}	[TP0648-TP0461 (0.6214171)]
COG0457	COG1396	BAS1429	BAS1429	TPR domain protein {UniProtKB/TrEMBL:Q81SV4}	BAS4258	BA_4590	DNA-binding protein {UniProtKB/TrEMBL:Q81LM6}	[TP0648-TP0461 (0.6214171)]
COG0457	COG1396	BAS1429	BAS1429	TPR domain protein {UniProtKB/TrEMBL:Q81SV4}	BAS5199	BAS5199	Transcriptional regulator, PlcR	[TP0648-TP0461 (0.6214171)]
COG0457	COG1396	BAS1080	BAS1080	DNA-binding protein {UniProtKB/TrEMBL:Q81TU5}	BAS2279	BA_2448	DNA-binding protein {UniProtKB/TrEMBL:Q81QH7}	[TP0648-TP0461 (0.6214171)]
COG0457	COG1396	BAS3484	BAS3484	Prophage LambdaBa01, TPR domain protein, putative	BAS1195	BAS1195	Transcriptional regulator SinR	[TP0648-TP0461 (0.6214171)]
COG0457	COG1396	BAS2346	BAS2346	Hypothetical protein {UniProtKB/TrEMBL:Q6HYI1}	BAS4258	BA_4590	DNA-binding protein {UniProtKB/TrEMBL:Q81LM6}	[TP0648-TP0461 (0.6214171)]
COG0457	COG1396	BAS3167	BAS3167	TPR domain protein {UniProtKB/TrEMBL:Q6HW64}	BAS3545	BAS3545	Hypothetical protein {UniProtKB/TrEMBL:Q6HV39}	[TP0648-TP0461 (0.6214171)]
COG0457	COG1396	BAS2720	BAS2720	TPR domain protein {UniProtKB/TrEMBL:Q6HXG0}	BAS0418	BAS0418	Prophage LambdaBa04, DNA-binding protein	[TP0648-TP0461 (0.6214171)]
COG0457	COG1396	BAS1429	BAS1429	TPR domain protein {UniProtKB/TrEMBL:Q81SV4}	BAS1195	BAS1195	Transcriptional regulator SinR	[TP0648-TP0461 (0.6214171)]
COG0457	COG1396	BAS3050	BAS3050	TPR domain protein {UniProtKB/TrEMBL:Q81NC6}	BAS4258	BA_4590	DNA-binding protein {UniProtKB/TrEMBL:Q81LM6}	[TP0648-TP0461 (0.6214171)]
COG0457	COG1396	BAS2720	BAS2720	TPR domain protein {UniProtKB/TrEMBL:Q6HXG0}	BAS2917	BAS2917	Transcriptional regulator AnsR	[TP0648-TP0461 (0.6214171)]
COG0457	COG1396	BAS3484	BAS3484	Prophage LambdaBa01, TPR domain protein, putative	BAS0418	BAS0418	Prophage LambdaBa04, DNA-binding protein	[TP0648-TP0461 (0.6214171)]
COG0457	COG1396	BAS0952	BA_1017	TPR domain protein {UniProtKB/TrEMBL:Q81U67}	BAS4400	BAS4400	DNA-binding protein {UniProtKB/TrEMBL:Q81L88}	[TP0648-TP0461 (0.6214171)]
COG0457	COG1396	BAS4290	BA_4624	TPR domain protein {UniProtKB/TrEMBL:Q81LJ3}	BAS2250	BA_2414	DNA-binding protein {UniProtKB/TrEMBL:Q81QL0}	[TP0648-TP0461 (0.6214171)]
COG0457	COG1396	BAS1429	BAS1429	TPR domain protein {UniProtKB/TrEMBL:Q81SV4}	BAS2917	BAS2917	Transcriptional regulator AnsR	[TP0648-TP0461 (0.6214171)]
COG0457	COG1396	BAS3308	BAS3308	Hypothetical protein {UniProtKB/TrEMBL:Q6HVS3}	BAS1650	BA_1781	DNA-binding protein {UniProtKB/TrEMBL:Q81S88}	[TP0648-TP0461 (0.6214171)]
COG0457	COG1396	BAS2346	BAS2346	Hypothetical protein {UniProtKB/TrEMBL:Q6HYI1}	BAS2279	BA_2448	DNA-binding protein {UniProtKB/TrEMBL:Q81QH7}	[TP0648-TP0461 (0.6214171)]
COG0457	COG1396	BAS3484	BAS3484	Prophage LambdaBa01, TPR domain protein, putative	BAS2250	BA_2414	DNA-binding protein {UniProtKB/TrEMBL:Q81QL0}	[TP0648-TP0461 (0.6214171)]
COG0457	COG1396	BAS5008	BAS5008	TPR domain protein {UniProtKB/TrEMBL:Q81X55}	BAS0418	BAS0418	Prophage LambdaBa04, DNA-binding protein	[TP0648-TP0461 (0.6214171)]
COG0457	COG1396	BAS1429	BAS1429	TPR domain protein {UniProtKB/TrEMBL:Q81SV4}	BAS0074	BA_0074	DNA-binding protein {UniProtKB/TrEMBL:Q81VW5}	[TP0648-TP0461 (0.6214171)]
COG0457	COG1396	BAS3167	BAS3167	TPR domain protein {UniProtKB/TrEMBL:Q6HW64}	BAS0074	BA_0074	DNA-binding protein {UniProtKB/TrEMBL:Q81VW5}	[TP0648-TP0461 (0.6214171)]
COG0457	COG1396	BAS3050	BAS3050	TPR domain protein {UniProtKB/TrEMBL:Q81NC6}	BAS1650	BA_1781	DNA-binding protein {UniProtKB/TrEMBL:Q81S88}	[TP0648-TP0461 (0.6214171)]
COG0457	COG1396	BAS0566	BA_0597	Transcriptional regulator/TPR domain protein	BAS2917	BAS2917	Transcriptional regulator AnsR	[TP0648-TP0461 (0.6214171)]
COG0457	COG1396	BAS3308	BAS3308	Hypothetical protein {UniProtKB/TrEMBL:Q6HVS3}	BAS4258	BA_4590	DNA-binding protein {UniProtKB/TrEMBL:Q81LM6}	[TP0648-TP0461 (0.6214171)]
COG0457	COG1396	BAS0952	BA_1017	TPR domain protein {UniProtKB/TrEMBL:Q81U67}	BAS2279	BA_2448	DNA-binding protein {UniProtKB/TrEMBL:Q81QH7}	[TP0648-TP0461 (0.6214171)]
COG0457	COG1396	BAS1429	BAS1429	TPR domain protein {UniProtKB/TrEMBL:Q81SV4}	BAS0418	BAS0418	Prophage LambdaBa04, DNA-binding protein	[TP0648-TP0461 (0.6214171)]
COG0457	COG1396	BAS1080	BAS1080	DNA-binding protein {UniProtKB/TrEMBL:Q81TU5}	BAS3545	BAS3545	Hypothetical protein {UniProtKB/TrEMBL:Q6HV39}	[TP0648-TP0461 (0.6214171)]
COG0457	COG1396	BAS4290	BA_4624	TPR domain protein {UniProtKB/TrEMBL:Q81LJ3}	BAS2279	BA_2448	DNA-binding protein {UniProtKB/TrEMBL:Q81QH7}	[TP0648-TP0461 (0.6214171)]
COG0457	COG1396	BAS3167	BAS3167	TPR domain protein {UniProtKB/TrEMBL:Q6HW64}	BAS0956	BAS0956	DNA-binding protein {UniProtKB/TrEMBL:Q6I2F0}	[TP0648-TP0461 (0.6214171)]
COG0457	COG1396	BAS1080	BAS1080	DNA-binding protein {UniProtKB/TrEMBL:Q81TU5}	BAS2917	BAS2917	Transcriptional regulator AnsR	[TP0648-TP0461 (0.6214171)]
COG0036	COG1516	BAS3711	BA_3998	Ribulose-phosphate 3-epimerase	BAS1555	BA_1672	Flagellar protein FliS, putative	[TP0945-TP0943 (0.573118)]
COG0237	COG1493	BAS4479	coaE	Dephospho-CoA kinase (EC 2.7.1.24) (Dephosphocoenzyme A kinase)	BAS5012	hprK	HPr kinase/phosphorylase (EC 2.7.11.-) (EC 2.7.4.-) (HPrK/P) (HPr(Ser) kinase/phosphorylase)	[TP0296-TP0591 (0.7885255)]
COG0124	COG0124	BAS3130	hisS-1	Histidyl-tRNA synthetase 1 (EC 6.1.1.21) (Histidine--tRNA ligase 1) (HisRS 1)	BAS3130	hisS-1	Histidyl-tRNA synthetase 1 (EC 6.1.1.21) (Histidine--tRNA ligase 1) (HisRS 1)	[TP0641-TP0641 (0.67365265)]
COG0124	COG0124	BAS4298	hisS-2	Histidyl-tRNA synthetase 2 (EC 6.1.1.21) (Histidine--tRNA ligase 2) (HisRS 2)	BAS4298	hisS-2	Histidyl-tRNA synthetase 2 (EC 6.1.1.21) (Histidine--tRNA ligase 2) (HisRS 2)	[TP0641-TP0641 (0.67365265)]
COG0124	COG0124	BAS4298	hisS-2	Histidyl-tRNA synthetase 2 (EC 6.1.1.21) (Histidine--tRNA ligase 2) (HisRS 2)	BAS3130	hisS-1	Histidyl-tRNA synthetase 1 (EC 6.1.1.21) (Histidine--tRNA ligase 1) (HisRS 1)	[TP0641-TP0641 (0.67365265)]
COG0124	COG0124	BAS3130	hisS-1	Histidyl-tRNA synthetase 1 (EC 6.1.1.21) (Histidine--tRNA ligase 1) (HisRS 1)	BAS4298	hisS-2	Histidyl-tRNA synthetase 2 (EC 6.1.1.21) (Histidine--tRNA ligase 2) (HisRS 2)	[TP0641-TP0641 (0.67365265)]
COG0526	COG5401	BAS2156	BAS2156	Thioredoxin family protein	BAS4378	BAS4378	Germination protein gerM	[TP0100-TP0832 (0.57057476)]
COG0526	COG5401	BAS3405	BA_3674	AhpC/TSA family protein	BAS4378	BAS4378	Germination protein gerM	[TP0100-TP0832 (0.57057476)]
COG0526	COG5401	BAS4417	BA_4758	Thioredoxin {UniProtKB/TrEMBL:Q81L73}	BAS4378	BAS4378	Germination protein gerM	[TP0100-TP0832 (0.57057476)]
COG0526	COG5401	BAS0721	BAS0721	Thioredoxin, putative {UniProtKB/TrEMBL:Q81UV0}	BAS4378	BAS4378	Germination protein gerM	[TP0100-TP0832 (0.57057476)]
COG0526	COG5401	BAS4589	BAS4589	Thioredoxin family protein	BAS4378	BAS4378	Germination protein gerM	[TP0100-TP0832 (0.57057476)]
COG0526	COG5401	BAS1383	resA	Thiol-disulfide oxidoreductase resA	BAS4378	BAS4378	Germination protein gerM	[TP0100-TP0832 (0.57057476)]
COG0526	COG5401	BAS4857	BAS4857	Thioredoxin, putative {UniProtKB/TrEMBL:Q81XL1}	BAS4378	BAS4378	Germination protein gerM	[TP0100-TP0832 (0.57057476)]
COG0526	COG5401	BAS0373	BA_0387	Hypothetical protein {UniProtKB/TrEMBL:Q81Z85}	BAS4378	BAS4378	Germination protein gerM	[TP0100-TP0832 (0.57057476)]
COG0526	COG5401	BAS1648	BAS1648	Thioredoxin family protein	BAS4378	BAS4378	Germination protein gerM	[TP0100-TP0832 (0.57057476)]
COG0290	COG1837	BAS4471	infC	Translation initiation factor IF-3	BAS3694	BAS3694	KH domain protein {UniProtKB/TrEMBL:Q81WJ4}	[TP0850-TP0906 (0.70629925)]
COG0420	COG1256	BAS0943	BAS0943	DNA repair exonuclease family protein	BAS1551	BAS1551	Flagellar hook-associated protein, putative	[TP0626-TP0660 (0.6120698)]
COG0420	COG1256	BAS2198	BA_2359	Exonuclease SbcD, putative	BAS1551	BAS1551	Flagellar hook-associated protein, putative	[TP0626-TP0660 (0.6120698)]
COG0442	COG1344	BAS0382	BA_0396	Prolyl-tRNA synthetase {UniProtKB/TrEMBL:Q81Z76}	BAS1582	BAS1582	Flagellin {UniProtKB/TrEMBL:Q81SF2}	[TP0160-TP0792 (0.6929264), TP0160-TP0659 (0.5927278)]
COG0442	COG1344	BAS3670	BAS3670	Prolyl-tRNA synthetase {UniProtKB/TrEMBL:Q81WL6}	BAS1582	BAS1582	Flagellin {UniProtKB/TrEMBL:Q81SF2}	[TP0160-TP0792 (0.6929264), TP0160-TP0659 (0.5927278)]
COG0442	COG1344	BAS3670	BAS3670	Prolyl-tRNA synthetase {UniProtKB/TrEMBL:Q81WL6}	BAS1552	BAS1552	Flagellin, N-terminus {UniProtKB/TrEMBL:Q6I0R2}	[TP0160-TP0792 (0.6929264), TP0160-TP0659 (0.5927278)]
COG0442	COG1344	BAS0382	BA_0396	Prolyl-tRNA synthetase {UniProtKB/TrEMBL:Q81Z76}	BAS1552	BAS1552	Flagellin, N-terminus {UniProtKB/TrEMBL:Q6I0R2}	[TP0160-TP0792 (0.6929264), TP0160-TP0659 (0.5927278)]
COG0211	COG1536	BAS4340	rpmA	50S ribosomal protein L27	BAS1561	BA_1679	Flagellar motor switch protein FliG	[TP0743-TP0400 (0.6311798)]
COG0486	COG0803	BAS5337	trmE	tRNA modification GTPase trmE	BAS1889	BA_2035	Adhesion lipoprotein {UniProtKB/TrEMBL:Q81RK9}	[TP0550-TP0163 (0.74372905)]
COG0486	COG0803	BAS5337	trmE	tRNA modification GTPase trmE	BAS2964	BAS2964	Adhesion lipoprotein {UniProtKB/TrEMBL:Q81NK3}	[TP0550-TP0163 (0.74372905)]
COG1536	COG1595	BAS1561	BA_1679	Flagellar motor switch protein FliG	BAS1035	BA_1113	RNA polymerase sigma-70 factor, ECF subfamily	[TP0400-TP0092 (0.64304686)]
COG1536	COG1595	BAS1561	BA_1679	Flagellar motor switch protein FliG	BAS2285	BA_2454	RNA polymerase sigma-70 factor, ECF subfamily	[TP0400-TP0092 (0.64304686)]
COG1536	COG1595	BAS1561	BA_1679	Flagellar motor switch protein FliG	BAS3522	BAS3522	Prophage LambdaBa01, positive control factor Xpf,	[TP0400-TP0092 (0.64304686)]
COG1536	COG1595	BAS1561	BA_1679	Flagellar motor switch protein FliG	BAS2600	BAS2600	RNA polymerase sigma-70 factor, ECF subfamily	[TP0400-TP0092 (0.64304686)]
COG1536	COG1595	BAS1561	BA_1679	Flagellar motor switch protein FliG	BAS2758	BAS2758	RNA polymerase sigma-70 factor, ECF subfamily	[TP0400-TP0092 (0.64304686)]
COG1536	COG1595	BAS1561	BA_1679	Flagellar motor switch protein FliG	BAS3082	BA_3324	RNA polymerase sigma-70 factor, ECF subfamily	[TP0400-TP0092 (0.64304686)]
COG1536	COG1595	BAS1561	BA_1679	Flagellar motor switch protein FliG	BAS2323	BAS2323	RNA polymerase sigma-70 factor, ECF subfamily	[TP0400-TP0092 (0.64304686)]
COG1536	COG1595	BAS1561	BA_1679	Flagellar motor switch protein FliG	BAS0093	BAS0093	RNA polymerase sigma-30 factor	[TP0400-TP0092 (0.64304686)]
COG1536	COG1595	BAS1561	BA_1679	Flagellar motor switch protein FliG	BAS5212	BAS5212	RNA polymerase sigma-70 factor, ECF subfamily	[TP0400-TP0092 (0.64304686)]
COG1536	COG1595	BAS1561	BA_1679	Flagellar motor switch protein FliG	BAS1658	BAS1658	RNA polymerase sigma-70 factor, ECF subfamily	[TP0400-TP0092 (0.64304686)]
COG1536	COG1595	BAS1561	BA_1679	Flagellar motor switch protein FliG	BAS3383	BAS3383	RNA polymerase sigma-70 factor, ECF subfamily	[TP0400-TP0092 (0.64304686)]
COG1536	COG1595	BAS1561	BA_1679	Flagellar motor switch protein FliG	BAS0171	BAS0171	RNA polymerase sigma-70 factor, ECF subfamily	[TP0400-TP0092 (0.64304686)]
COG1536	COG1595	BAS1561	BA_1679	Flagellar motor switch protein FliG	BAS0964	BAS0964	RNA polymerase sigma-70 factor, ECF subfamily	[TP0400-TP0092 (0.64304686)]
COG1536	COG1595	BAS1561	BA_1679	Flagellar motor switch protein FliG	BAS1966	BA_2114	RNA polymerase sigma-70 factor, ECF subfamily	[TP0400-TP0092 (0.64304686)]
COG1536	COG1595	BAS1561	BA_1679	Flagellar motor switch protein FliG	BAS1626	BA_1753	RNA polymerase sigma-70 factor, ECF subfamily	[TP0400-TP0092 (0.64304686)]
COG1536	COG1595	BAS1561	BA_1679	Flagellar motor switch protein FliG	BAS4558	BA_4913	RNA polymerase sigma-70 factor, ECF subfamily	[TP0400-TP0092 (0.64304686)]
COG1536	COG1595	BAS1561	BA_1679	Flagellar motor switch protein FliG	BAS0613	BAS0613	RNA polymerase sigma-70 factor, ECF subfamily	[TP0400-TP0092 (0.64304686)]
COG0687	COG1057	BAS1202	BAS1202	Spermidine/putrescine ABC transporter,	BAS4230	BAS4230	Nicotinate (Nicotinamide) nucleotide	[TP0655-TP0741 (0.7061969)]
COG1558	COG4786	BAS1558	BAS1558	Flagellar basal-body rod protein FlgC	BAS1596	BAS1596	Flagellar basal-body rod protein, putative	[TP0397-TP0961 (0.74447966)]
COG0012	COG0608	BAS5328	BAS5328	GTP-binding protein YchF	BAS4304	BAS4304	Single-stranded-DNA-specific exonuclease RecJ	[TP0124-TP0704 (0.626838)]
COG1516	COG2868	BAS1555	BA_1672	Flagellar protein FliS, putative	BAS4341	BA_4675	Hypothetical protein {UniProtKB/TrEMBL:Q81LE7}	[TP0943-TP0744 (0.6225916)]
COG0739	COG0773	BAS4345	BAS4345	Stage IV sporulation protein FA	BAS4583	murC	UDP-N-acetylmuramate--L-alanine ligase (EC 6.3.2.8) (UDP-N- acetylmuramoyl-L-alanine synthetase)	[TP0782-TP0341 (0.8145237)]
COG0739	COG0773	BAS5131	BA_5524	Stage II sporulation protein	BAS4583	murC	UDP-N-acetylmuramate--L-alanine ligase (EC 6.3.2.8) (UDP-N- acetylmuramoyl-L-alanine synthetase)	[TP0782-TP0341 (0.8145237)]
COG0739	COG0773	BAS1389	BA_1500	Peptidase, M23/M37 family	BAS4583	murC	UDP-N-acetylmuramate--L-alanine ligase (EC 6.3.2.8) (UDP-N- acetylmuramoyl-L-alanine synthetase)	[TP0782-TP0341 (0.8145237)]
COG0739	COG0773	BAS4841	BAS4841	Peptidase, M23/M37 family	BAS4583	murC	UDP-N-acetylmuramate--L-alanine ligase (EC 6.3.2.8) (UDP-N- acetylmuramoyl-L-alanine synthetase)	[TP0782-TP0341 (0.8145237)]
COG0050	COG0457	BAS0108	tuf	Elongation factor Tu (EF-Tu)	BAS3484	BAS3484	Prophage LambdaBa01, TPR domain protein, putative	[TP0187-TP0067 (0.7854602)]
COG0050	COG0457	BAS0108	tuf	Elongation factor Tu (EF-Tu)	BAS0566	BA_0597	Transcriptional regulator/TPR domain protein	[TP0187-TP0067 (0.7854602)]
COG0050	COG0457	BAS0108	tuf	Elongation factor Tu (EF-Tu)	BAS1080	BAS1080	DNA-binding protein {UniProtKB/TrEMBL:Q81TU5}	[TP0187-TP0067 (0.7854602)]
COG0050	COG0457	BAS0108	tuf	Elongation factor Tu (EF-Tu)	BAS2346	BAS2346	Hypothetical protein {UniProtKB/TrEMBL:Q6HYI1}	[TP0187-TP0067 (0.7854602)]
COG0050	COG0457	BAS0108	tuf	Elongation factor Tu (EF-Tu)	BAS1429	BAS1429	TPR domain protein {UniProtKB/TrEMBL:Q81SV4}	[TP0187-TP0067 (0.7854602)]
COG0050	COG0457	BAS0108	tuf	Elongation factor Tu (EF-Tu)	BAS3050	BAS3050	TPR domain protein {UniProtKB/TrEMBL:Q81NC6}	[TP0187-TP0067 (0.7854602)]
COG0050	COG0457	BAS0108	tuf	Elongation factor Tu (EF-Tu)	BAS3167	BAS3167	TPR domain protein {UniProtKB/TrEMBL:Q6HW64}	[TP0187-TP0067 (0.7854602)]
COG0050	COG0457	BAS0108	tuf	Elongation factor Tu (EF-Tu)	BAS2720	BAS2720	TPR domain protein {UniProtKB/TrEMBL:Q6HXG0}	[TP0187-TP0067 (0.7854602)]
COG0050	COG0457	BAS0108	tuf	Elongation factor Tu (EF-Tu)	BAS3308	BAS3308	Hypothetical protein {UniProtKB/TrEMBL:Q6HVS3}	[TP0187-TP0067 (0.7854602)]
COG0050	COG0457	BAS0108	tuf	Elongation factor Tu (EF-Tu)	BAS5008	BAS5008	TPR domain protein {UniProtKB/TrEMBL:Q81X55}	[TP0187-TP0067 (0.7854602)]
COG0050	COG0457	BAS0108	tuf	Elongation factor Tu (EF-Tu)	BAS4290	BA_4624	TPR domain protein {UniProtKB/TrEMBL:Q81LJ3}	[TP0187-TP0067 (0.7854602)]
COG0050	COG0457	BAS0108	tuf	Elongation factor Tu (EF-Tu)	BAS0952	BA_1017	TPR domain protein {UniProtKB/TrEMBL:Q81U67}	[TP0187-TP0067 (0.7854602)]
COG0220	COG1316	BAS4594	trmB	tRNA (guanine-N(7)-)-methyltransferase (EC 2.1.1.33) (tRNA(m7G46)- methyltransferase)	BAS1830	BAS1830	Transcription antiterminator, LytR family	[TP0464-TP0739 (0.7885255)]
COG0220	COG1316	BAS4594	trmB	tRNA (guanine-N(7)-)-methyltransferase (EC 2.1.1.33) (tRNA(m7G46)- methyltransferase)	BAS0746	BA_0783	Transcription antiterminator, LytR family	[TP0464-TP0739 (0.7885255)]
COG0220	COG1316	BAS4594	trmB	tRNA (guanine-N(7)-)-methyltransferase (EC 2.1.1.33) (tRNA(m7G46)- methyltransferase)	BAS5047	BAS5047	Transcription antiterminator, LytR family	[TP0464-TP0739 (0.7885255)]
COG0220	COG1316	BAS4594	trmB	tRNA (guanine-N(7)-)-methyltransferase (EC 2.1.1.33) (tRNA(m7G46)- methyltransferase)	BAS3381	BAS3381	Transcription antiterminator, LytR family	[TP0464-TP0739 (0.7885255)]
COG0220	COG1316	BAS4594	trmB	tRNA (guanine-N(7)-)-methyltransferase (EC 2.1.1.33) (tRNA(m7G46)- methyltransferase)	BAS5115	lytR	Membrane-bound protein lytR	[TP0464-TP0739 (0.7885255)]
COG0220	COG1316	BAS4594	trmB	tRNA (guanine-N(7)-)-methyltransferase (EC 2.1.1.33) (tRNA(m7G46)- methyltransferase)	BAS0572	BAS0572	Transcription antiterminator, LytR family	[TP0464-TP0739 (0.7885255)]
COG0301	COG0457	BAS4545	thiI	Probable thiamine biosynthesis protein thiI	BAS4290	BA_4624	TPR domain protein {UniProtKB/TrEMBL:Q81LJ3}	[TP0559-TP0095 (0.76004404), TP0559-TP0067 (0.65738976)]
COG0301	COG0457	BAS4545	thiI	Probable thiamine biosynthesis protein thiI	BAS3308	BAS3308	Hypothetical protein {UniProtKB/TrEMBL:Q6HVS3}	[TP0559-TP0095 (0.76004404), TP0559-TP0067 (0.65738976)]
COG0301	COG0457	BAS4545	thiI	Probable thiamine biosynthesis protein thiI	BAS2720	BAS2720	TPR domain protein {UniProtKB/TrEMBL:Q6HXG0}	[TP0559-TP0095 (0.76004404), TP0559-TP0067 (0.65738976)]
COG0301	COG0457	BAS4545	thiI	Probable thiamine biosynthesis protein thiI	BAS0952	BA_1017	TPR domain protein {UniProtKB/TrEMBL:Q81U67}	[TP0559-TP0095 (0.76004404), TP0559-TP0067 (0.65738976)]
COG0301	COG0457	BAS4545	thiI	Probable thiamine biosynthesis protein thiI	BAS0566	BA_0597	Transcriptional regulator/TPR domain protein	[TP0559-TP0095 (0.76004404), TP0559-TP0067 (0.65738976)]
COG0301	COG0457	BAS4545	thiI	Probable thiamine biosynthesis protein thiI	BAS3167	BAS3167	TPR domain protein {UniProtKB/TrEMBL:Q6HW64}	[TP0559-TP0095 (0.76004404), TP0559-TP0067 (0.65738976)]
COG0301	COG0457	BAS4545	thiI	Probable thiamine biosynthesis protein thiI	BAS2346	BAS2346	Hypothetical protein {UniProtKB/TrEMBL:Q6HYI1}	[TP0559-TP0095 (0.76004404), TP0559-TP0067 (0.65738976)]
COG0301	COG0457	BAS4545	thiI	Probable thiamine biosynthesis protein thiI	BAS5008	BAS5008	TPR domain protein {UniProtKB/TrEMBL:Q81X55}	[TP0559-TP0095 (0.76004404), TP0559-TP0067 (0.65738976)]
COG0301	COG0457	BAS4545	thiI	Probable thiamine biosynthesis protein thiI	BAS3484	BAS3484	Prophage LambdaBa01, TPR domain protein, putative	[TP0559-TP0095 (0.76004404), TP0559-TP0067 (0.65738976)]
COG0301	COG0457	BAS4545	thiI	Probable thiamine biosynthesis protein thiI	BAS3050	BAS3050	TPR domain protein {UniProtKB/TrEMBL:Q81NC6}	[TP0559-TP0095 (0.76004404), TP0559-TP0067 (0.65738976)]
COG0301	COG0457	BAS4545	thiI	Probable thiamine biosynthesis protein thiI	BAS1429	BAS1429	TPR domain protein {UniProtKB/TrEMBL:Q81SV4}	[TP0559-TP0095 (0.76004404), TP0559-TP0067 (0.65738976)]
COG0301	COG0457	BAS4545	thiI	Probable thiamine biosynthesis protein thiI	BAS1080	BAS1080	DNA-binding protein {UniProtKB/TrEMBL:Q81TU5}	[TP0559-TP0095 (0.76004404), TP0559-TP0067 (0.65738976)]
COG0257	COG0564	BAS0134	BAS0134	50S ribosomal protein L36	BAS3743	BAS3743	Pseudouridine synthase {UniProtKB/TrEMBL:Q6HUJ4}	[TP0209-TP0154 (0.634929)]
COG0257	COG0564	BAS0134	BAS0134	50S ribosomal protein L36	BAS1206	BAS1206	Pseudouridine synthase {UniProtKB/TrEMBL:Q6I1Q4}	[TP0209-TP0154 (0.634929)]
COG0257	COG0564	BAS0134	BAS0134	50S ribosomal protein L36	BAS1121	BAS1121	Pseudouridine synthetase	[TP0209-TP0154 (0.634929)]
COG0621	COG2208	BAS3621	BAS3621	Hypothetical protein {UniProtKB/TrEMBL:Q81WR0}	BAS0061	BAS0061	Stage II sporulation protein E	[TP0269-TP0218 (0.77940726)]
COG0621	COG2208	BAS4209	BAS4209	Hypothetical protein {UniProtKB/TrEMBL:Q81LS6}	BAS0930	BAS0930	Response regulator {UniProtKB/TrEMBL:Q81U90}	[TP0269-TP0218 (0.77940726)]
COG0621	COG2208	BAS4209	BAS4209	Hypothetical protein {UniProtKB/TrEMBL:Q81LS6}	BAS0061	BAS0061	Stage II sporulation protein E	[TP0269-TP0218 (0.77940726)]
COG0621	COG2208	BAS3621	BAS3621	Hypothetical protein {UniProtKB/TrEMBL:Q81WR0}	BAS0930	BAS0930	Response regulator {UniProtKB/TrEMBL:Q81U90}	[TP0269-TP0218 (0.77940726)]
COG0457	COG1187	BAS1429	BAS1429	TPR domain protein {UniProtKB/TrEMBL:Q81SV4}	BAS4602	BAS4602	RNA pseudouridylate synthase	[TP0067-TP0459 (0.6360361)]
COG0457	COG1187	BAS2720	BAS2720	TPR domain protein {UniProtKB/TrEMBL:Q6HXG0}	BAS4602	BAS4602	RNA pseudouridylate synthase	[TP0067-TP0459 (0.6360361)]
COG0457	COG1187	BAS1080	BAS1080	DNA-binding protein {UniProtKB/TrEMBL:Q81TU5}	BAS1382	BAS1382	RNA pseudouridine {UniProtKB/TrEMBL:Q6I180}	[TP0067-TP0459 (0.6360361)]
COG0457	COG1187	BAS0952	BA_1017	TPR domain protein {UniProtKB/TrEMBL:Q81U67}	BAS1382	BAS1382	RNA pseudouridine {UniProtKB/TrEMBL:Q6I180}	[TP0067-TP0459 (0.6360361)]
COG0457	COG1187	BAS3484	BAS3484	Prophage LambdaBa01, TPR domain protein, putative	BAS4446	BAS4446	RNA pseudouridylate synthase	[TP0067-TP0459 (0.6360361)]
COG0457	COG1187	BAS4290	BA_4624	TPR domain protein {UniProtKB/TrEMBL:Q81LJ3}	BAS4602	BAS4602	RNA pseudouridylate synthase	[TP0067-TP0459 (0.6360361)]
COG0457	COG1187	BAS5008	BAS5008	TPR domain protein {UniProtKB/TrEMBL:Q81X55}	BAS4602	BAS4602	RNA pseudouridylate synthase	[TP0067-TP0459 (0.6360361)]
COG0457	COG1187	BAS3308	BAS3308	Hypothetical protein {UniProtKB/TrEMBL:Q6HVS3}	BAS4446	BAS4446	RNA pseudouridylate synthase	[TP0067-TP0459 (0.6360361)]
COG0457	COG1187	BAS0566	BA_0597	Transcriptional regulator/TPR domain protein	BAS4602	BAS4602	RNA pseudouridylate synthase	[TP0067-TP0459 (0.6360361)]
COG0457	COG1187	BAS2346	BAS2346	Hypothetical protein {UniProtKB/TrEMBL:Q6HYI1}	BAS1382	BAS1382	RNA pseudouridine {UniProtKB/TrEMBL:Q6I180}	[TP0067-TP0459 (0.6360361)]
COG0457	COG1187	BAS0952	BA_1017	TPR domain protein {UniProtKB/TrEMBL:Q81U67}	BAS2221	BAS2221	RNA pseudouridylate synthase	[TP0067-TP0459 (0.6360361)]
COG0457	COG1187	BAS1080	BAS1080	DNA-binding protein {UniProtKB/TrEMBL:Q81TU5}	BAS4446	BAS4446	RNA pseudouridylate synthase	[TP0067-TP0459 (0.6360361)]
COG0457	COG1187	BAS4290	BA_4624	TPR domain protein {UniProtKB/TrEMBL:Q81LJ3}	BAS2221	BAS2221	RNA pseudouridylate synthase	[TP0067-TP0459 (0.6360361)]
COG0457	COG1187	BAS5008	BAS5008	TPR domain protein {UniProtKB/TrEMBL:Q81X55}	BAS4446	BAS4446	RNA pseudouridylate synthase	[TP0067-TP0459 (0.6360361)]
COG0457	COG1187	BAS3308	BAS3308	Hypothetical protein {UniProtKB/TrEMBL:Q6HVS3}	BAS4602	BAS4602	RNA pseudouridylate synthase	[TP0067-TP0459 (0.6360361)]
COG0457	COG1187	BAS2346	BAS2346	Hypothetical protein {UniProtKB/TrEMBL:Q6HYI1}	BAS4602	BAS4602	RNA pseudouridylate synthase	[TP0067-TP0459 (0.6360361)]
COG0457	COG1187	BAS3484	BAS3484	Prophage LambdaBa01, TPR domain protein, putative	BAS1382	BAS1382	RNA pseudouridine {UniProtKB/TrEMBL:Q6I180}	[TP0067-TP0459 (0.6360361)]
COG0457	COG1187	BAS3484	BAS3484	Prophage LambdaBa01, TPR domain protein, putative	BAS2221	BAS2221	RNA pseudouridylate synthase	[TP0067-TP0459 (0.6360361)]
COG0457	COG1187	BAS3308	BAS3308	Hypothetical protein {UniProtKB/TrEMBL:Q6HVS3}	BAS1382	BAS1382	RNA pseudouridine {UniProtKB/TrEMBL:Q6I180}	[TP0067-TP0459 (0.6360361)]
COG0457	COG1187	BAS1429	BAS1429	TPR domain protein {UniProtKB/TrEMBL:Q81SV4}	BAS1382	BAS1382	RNA pseudouridine {UniProtKB/TrEMBL:Q6I180}	[TP0067-TP0459 (0.6360361)]
COG0457	COG1187	BAS1429	BAS1429	TPR domain protein {UniProtKB/TrEMBL:Q81SV4}	BAS4446	BAS4446	RNA pseudouridylate synthase	[TP0067-TP0459 (0.6360361)]
COG0457	COG1187	BAS2720	BAS2720	TPR domain protein {UniProtKB/TrEMBL:Q6HXG0}	BAS2221	BAS2221	RNA pseudouridylate synthase	[TP0067-TP0459 (0.6360361)]
COG0457	COG1187	BAS3167	BAS3167	TPR domain protein {UniProtKB/TrEMBL:Q6HW64}	BAS1382	BAS1382	RNA pseudouridine {UniProtKB/TrEMBL:Q6I180}	[TP0067-TP0459 (0.6360361)]
COG0457	COG1187	BAS4290	BA_4624	TPR domain protein {UniProtKB/TrEMBL:Q81LJ3}	BAS4446	BAS4446	RNA pseudouridylate synthase	[TP0067-TP0459 (0.6360361)]
COG0457	COG1187	BAS2720	BAS2720	TPR domain protein {UniProtKB/TrEMBL:Q6HXG0}	BAS4446	BAS4446	RNA pseudouridylate synthase	[TP0067-TP0459 (0.6360361)]
COG0457	COG1187	BAS3050	BAS3050	TPR domain protein {UniProtKB/TrEMBL:Q81NC6}	BAS4602	BAS4602	RNA pseudouridylate synthase	[TP0067-TP0459 (0.6360361)]
COG0457	COG1187	BAS0566	BA_0597	Transcriptional regulator/TPR domain protein	BAS1382	BAS1382	RNA pseudouridine {UniProtKB/TrEMBL:Q6I180}	[TP0067-TP0459 (0.6360361)]
COG0457	COG1187	BAS2720	BAS2720	TPR domain protein {UniProtKB/TrEMBL:Q6HXG0}	BAS1382	BAS1382	RNA pseudouridine {UniProtKB/TrEMBL:Q6I180}	[TP0067-TP0459 (0.6360361)]
COG0457	COG1187	BAS0566	BA_0597	Transcriptional regulator/TPR domain protein	BAS2221	BAS2221	RNA pseudouridylate synthase	[TP0067-TP0459 (0.6360361)]
COG0457	COG1187	BAS1080	BAS1080	DNA-binding protein {UniProtKB/TrEMBL:Q81TU5}	BAS2221	BAS2221	RNA pseudouridylate synthase	[TP0067-TP0459 (0.6360361)]
COG0457	COG1187	BAS3167	BAS3167	TPR domain protein {UniProtKB/TrEMBL:Q6HW64}	BAS4602	BAS4602	RNA pseudouridylate synthase	[TP0067-TP0459 (0.6360361)]
COG0457	COG1187	BAS3050	BAS3050	TPR domain protein {UniProtKB/TrEMBL:Q81NC6}	BAS1382	BAS1382	RNA pseudouridine {UniProtKB/TrEMBL:Q6I180}	[TP0067-TP0459 (0.6360361)]
COG0457	COG1187	BAS2346	BAS2346	Hypothetical protein {UniProtKB/TrEMBL:Q6HYI1}	BAS2221	BAS2221	RNA pseudouridylate synthase	[TP0067-TP0459 (0.6360361)]
COG0457	COG1187	BAS3484	BAS3484	Prophage LambdaBa01, TPR domain protein, putative	BAS4602	BAS4602	RNA pseudouridylate synthase	[TP0067-TP0459 (0.6360361)]
COG0457	COG1187	BAS3050	BAS3050	TPR domain protein {UniProtKB/TrEMBL:Q81NC6}	BAS2221	BAS2221	RNA pseudouridylate synthase	[TP0067-TP0459 (0.6360361)]
COG0457	COG1187	BAS3167	BAS3167	TPR domain protein {UniProtKB/TrEMBL:Q6HW64}	BAS4446	BAS4446	RNA pseudouridylate synthase	[TP0067-TP0459 (0.6360361)]
COG0457	COG1187	BAS1429	BAS1429	TPR domain protein {UniProtKB/TrEMBL:Q81SV4}	BAS2221	BAS2221	RNA pseudouridylate synthase	[TP0067-TP0459 (0.6360361)]
COG0457	COG1187	BAS0952	BA_1017	TPR domain protein {UniProtKB/TrEMBL:Q81U67}	BAS4446	BAS4446	RNA pseudouridylate synthase	[TP0067-TP0459 (0.6360361)]
COG0457	COG1187	BAS5008	BAS5008	TPR domain protein {UniProtKB/TrEMBL:Q81X55}	BAS1382	BAS1382	RNA pseudouridine {UniProtKB/TrEMBL:Q6I180}	[TP0067-TP0459 (0.6360361)]
COG0457	COG1187	BAS3050	BAS3050	TPR domain protein {UniProtKB/TrEMBL:Q81NC6}	BAS4446	BAS4446	RNA pseudouridylate synthase	[TP0067-TP0459 (0.6360361)]
COG0457	COG1187	BAS5008	BAS5008	TPR domain protein {UniProtKB/TrEMBL:Q81X55}	BAS2221	BAS2221	RNA pseudouridylate synthase	[TP0067-TP0459 (0.6360361)]
COG0457	COG1187	BAS3308	BAS3308	Hypothetical protein {UniProtKB/TrEMBL:Q6HVS3}	BAS2221	BAS2221	RNA pseudouridylate synthase	[TP0067-TP0459 (0.6360361)]
COG0457	COG1187	BAS1080	BAS1080	DNA-binding protein {UniProtKB/TrEMBL:Q81TU5}	BAS4602	BAS4602	RNA pseudouridylate synthase	[TP0067-TP0459 (0.6360361)]
COG0457	COG1187	BAS0566	BA_0597	Transcriptional regulator/TPR domain protein	BAS4446	BAS4446	RNA pseudouridylate synthase	[TP0067-TP0459 (0.6360361)]
COG0457	COG1187	BAS2346	BAS2346	Hypothetical protein {UniProtKB/TrEMBL:Q6HYI1}	BAS4446	BAS4446	RNA pseudouridylate synthase	[TP0067-TP0459 (0.6360361)]
COG0457	COG1187	BAS0952	BA_1017	TPR domain protein {UniProtKB/TrEMBL:Q81U67}	BAS4602	BAS4602	RNA pseudouridylate synthase	[TP0067-TP0459 (0.6360361)]
COG0457	COG1187	BAS4290	BA_4624	TPR domain protein {UniProtKB/TrEMBL:Q81LJ3}	BAS1382	BAS1382	RNA pseudouridine {UniProtKB/TrEMBL:Q6I180}	[TP0067-TP0459 (0.6360361)]
COG0457	COG1187	BAS3167	BAS3167	TPR domain protein {UniProtKB/TrEMBL:Q6HW64}	BAS2221	BAS2221	RNA pseudouridylate synthase	[TP0067-TP0459 (0.6360361)]
COG0210	COG0305	BAS0291	BAS0291	ATP-dependent DNA helicase PcrA	BAS5321	BA_5717	Replicative DNA helicase	[TP0102-TP0058 (0.8842861)]
COG0210	COG0305	BAS0291	BAS0291	ATP-dependent DNA helicase PcrA	BAS0880	BAS0880	Replicative DNA helicase, putative	[TP0102-TP0058 (0.8842861)]
COG0210	COG0305	BAS1146	BAS1146	ATP-dependent DNA helicase, UvrD/REP family	BAS5321	BA_5717	Replicative DNA helicase	[TP0102-TP0058 (0.8842861)]
COG0210	COG0305	BAS1146	BAS1146	ATP-dependent DNA helicase, UvrD/REP family	BAS0880	BAS0880	Replicative DNA helicase, putative	[TP0102-TP0058 (0.8842861)]
COG0621	COG0739	BAS4209	BAS4209	Hypothetical protein {UniProtKB/TrEMBL:Q81LS6}	BAS4345	BAS4345	Stage IV sporulation protein FA	[TP0269-TP0702 (0.8475093)]
COG0621	COG0739	BAS3621	BAS3621	Hypothetical protein {UniProtKB/TrEMBL:Q81WR0}	BAS4841	BAS4841	Peptidase, M23/M37 family	[TP0269-TP0702 (0.8475093)]
COG0621	COG0739	BAS4209	BAS4209	Hypothetical protein {UniProtKB/TrEMBL:Q81LS6}	BAS5131	BA_5524	Stage II sporulation protein	[TP0269-TP0702 (0.8475093)]
COG0621	COG0739	BAS3621	BAS3621	Hypothetical protein {UniProtKB/TrEMBL:Q81WR0}	BAS4345	BAS4345	Stage IV sporulation protein FA	[TP0269-TP0702 (0.8475093)]
COG0621	COG0739	BAS4209	BAS4209	Hypothetical protein {UniProtKB/TrEMBL:Q81LS6}	BAS4841	BAS4841	Peptidase, M23/M37 family	[TP0269-TP0702 (0.8475093)]
COG0621	COG0739	BAS4209	BAS4209	Hypothetical protein {UniProtKB/TrEMBL:Q81LS6}	BAS1389	BA_1500	Peptidase, M23/M37 family	[TP0269-TP0702 (0.8475093)]
COG0621	COG0739	BAS3621	BAS3621	Hypothetical protein {UniProtKB/TrEMBL:Q81WR0}	BAS5131	BA_5524	Stage II sporulation protein	[TP0269-TP0702 (0.8475093)]
COG0621	COG0739	BAS3621	BAS3621	Hypothetical protein {UniProtKB/TrEMBL:Q81WR0}	BAS1389	BA_1500	Peptidase, M23/M37 family	[TP0269-TP0702 (0.8475093)]
COG1256	COG1516	BAS1551	BAS1551	Flagellar hook-associated protein, putative	BAS1555	BA_1672	Flagellar protein FliS, putative	[TP0660-TP0943 (0.90609026)]
COG0552	COG1774	BAS3698	BA_3985	Signal recognition particle-docking protein FtsY	BAS0031	BAS0031	Hypothetical protein {UniProtKB/TrEMBL:Q81W09}	[TP0578-TP0046 (0.5421936)]
COG0257	COG1057	BAS0134	BAS0134	50S ribosomal protein L36	BAS4230	BAS4230	Nicotinate (Nicotinamide) nucleotide	[TP0209-TP0741 (0.64932555)]
COG0840	COG1070	BAS4905	BAS4905	Methyl-accepting chemotaxis protein	BAS0164	BAS0164	Gluconate kinase, C-terminus	[TP0640-TP0295 (0.8429581)]
COG0840	COG1070	BAS0650	BAS0650	Methyl-accepting chemotaxis protein	BAS0163	BAS0163	Gluconate kinase, N-terminus	[TP0640-TP0295 (0.8429581)]
COG0840	COG1070	BAS3056	BA_3291	Methyl-accepting chemotaxis protein	BAS0163	BAS0163	Gluconate kinase, N-terminus	[TP0640-TP0295 (0.8429581)]
COG0840	COG1070	BAS4939	BAS4939	Methyl-accepting chemotaxis protein	BAS2768	BAS2768	FGGY family of carbohydrate	[TP0640-TP0295 (0.8429581)]
COG0840	COG1070	BAS3056	BA_3291	Methyl-accepting chemotaxis protein	BAS2769	BAS2769	Sugar (Pentulose and hexulose) kinase, C-terminus	[TP0640-TP0295 (0.8429581)]
COG0840	COG1070	BAS1046	BA_1125	Methyl-accepting chemotaxis protein	BAS3177	BAS3177	Gluconate kinase {UniProtKB/TrEMBL:Q81MZ1}	[TP0640-TP0295 (0.8429581)]
COG0840	COG1070	BAS3056	BA_3291	Methyl-accepting chemotaxis protein	BAS2118	BAS2118	Carbohydrate kinase, FGGY family, N-terminal	[TP0640-TP0295 (0.8429581)]
COG0840	COG1070	BAS4939	BAS4939	Methyl-accepting chemotaxis protein	BAS0164	BAS0164	Gluconate kinase, C-terminus	[TP0640-TP0295 (0.8429581)]
COG0840	COG1070	BAS1046	BA_1125	Methyl-accepting chemotaxis protein	BAS0164	BAS0164	Gluconate kinase, C-terminus	[TP0640-TP0295 (0.8429581)]
COG0840	COG1070	BAS3056	BA_3291	Methyl-accepting chemotaxis protein	BAS3177	BAS3177	Gluconate kinase {UniProtKB/TrEMBL:Q81MZ1}	[TP0640-TP0295 (0.8429581)]
COG0840	COG1070	BAS1867	BA_2009	Methyl-accepting chemotaxis protein	BAS3177	BAS3177	Gluconate kinase {UniProtKB/TrEMBL:Q81MZ1}	[TP0640-TP0295 (0.8429581)]
COG0840	COG1070	BAS4882	BA_5256	Methyl-accepting chemotaxis protein	BAS2118	BAS2118	Carbohydrate kinase, FGGY family, N-terminal	[TP0640-TP0295 (0.8429581)]
COG0840	COG1070	BAS1867	BA_2009	Methyl-accepting chemotaxis protein	BAS2768	BAS2768	FGGY family of carbohydrate	[TP0640-TP0295 (0.8429581)]
COG0840	COG1070	BAS4905	BAS4905	Methyl-accepting chemotaxis protein	BAS2118	BAS2118	Carbohydrate kinase, FGGY family, N-terminal	[TP0640-TP0295 (0.8429581)]
COG0840	COG1070	BAS5276	BAS5276	Methyl-accepting chemotaxis protein	BAS2769	BAS2769	Sugar (Pentulose and hexulose) kinase, C-terminus	[TP0640-TP0295 (0.8429581)]
COG0840	COG1070	BAS0544	BAS0544	Methyl-accepting chemotaxis protein	BAS0163	BAS0163	Gluconate kinase, N-terminus	[TP0640-TP0295 (0.8429581)]
COG0840	COG1070	BAS1046	BA_1125	Methyl-accepting chemotaxis protein	BAS0163	BAS0163	Gluconate kinase, N-terminus	[TP0640-TP0295 (0.8429581)]
COG0840	COG1070	BAS0526	BA_0558	Methyl-accepting chemotaxis protein	BAS3177	BAS3177	Gluconate kinase {UniProtKB/TrEMBL:Q81MZ1}	[TP0640-TP0295 (0.8429581)]
COG0840	COG1070	BAS0356	BA_0370	Methyl-accepting chemotaxis protein	BAS2768	BAS2768	FGGY family of carbohydrate	[TP0640-TP0295 (0.8429581)]
COG0840	COG1070	BAS5276	BAS5276	Methyl-accepting chemotaxis protein	BAS2768	BAS2768	FGGY family of carbohydrate	[TP0640-TP0295 (0.8429581)]
COG0840	COG1070	BAS0356	BA_0370	Methyl-accepting chemotaxis protein	BAS0163	BAS0163	Gluconate kinase, N-terminus	[TP0640-TP0295 (0.8429581)]
COG0840	COG1070	BAS0650	BAS0650	Methyl-accepting chemotaxis protein	BAS3177	BAS3177	Gluconate kinase {UniProtKB/TrEMBL:Q81MZ1}	[TP0640-TP0295 (0.8429581)]
COG0840	COG1070	BAS0544	BAS0544	Methyl-accepting chemotaxis protein	BAS3177	BAS3177	Gluconate kinase {UniProtKB/TrEMBL:Q81MZ1}	[TP0640-TP0295 (0.8429581)]
COG0840	COG1070	BAS1867	BA_2009	Methyl-accepting chemotaxis protein	BAS2769	BAS2769	Sugar (Pentulose and hexulose) kinase, C-terminus	[TP0640-TP0295 (0.8429581)]
COG0840	COG1070	BAS4905	BAS4905	Methyl-accepting chemotaxis protein	BAS2768	BAS2768	FGGY family of carbohydrate	[TP0640-TP0295 (0.8429581)]
COG0840	COG1070	BAS5276	BAS5276	Methyl-accepting chemotaxis protein	BAS3177	BAS3177	Gluconate kinase {UniProtKB/TrEMBL:Q81MZ1}	[TP0640-TP0295 (0.8429581)]
COG0840	COG1070	BAS4882	BA_5256	Methyl-accepting chemotaxis protein	BAS2768	BAS2768	FGGY family of carbohydrate	[TP0640-TP0295 (0.8429581)]
COG0840	COG1070	BAS4939	BAS4939	Methyl-accepting chemotaxis protein	BAS3177	BAS3177	Gluconate kinase {UniProtKB/TrEMBL:Q81MZ1}	[TP0640-TP0295 (0.8429581)]
COG0840	COG1070	BAS0365	BA_0379	Methyl-accepting chemotaxis protein	BAS2118	BAS2118	Carbohydrate kinase, FGGY family, N-terminal	[TP0640-TP0295 (0.8429581)]
COG0840	COG1070	BAS0355	BA_0369	Methyl-accepting chemotaxis protein	BAS2768	BAS2768	FGGY family of carbohydrate	[TP0640-TP0295 (0.8429581)]
COG0840	COG1070	BAS0650	BAS0650	Methyl-accepting chemotaxis protein	BAS2118	BAS2118	Carbohydrate kinase, FGGY family, N-terminal	[TP0640-TP0295 (0.8429581)]
COG0840	COG1070	BAS4882	BA_5256	Methyl-accepting chemotaxis protein	BAS2769	BAS2769	Sugar (Pentulose and hexulose) kinase, C-terminus	[TP0640-TP0295 (0.8429581)]
COG0840	COG1070	BAS0356	BA_0370	Methyl-accepting chemotaxis protein	BAS2118	BAS2118	Carbohydrate kinase, FGGY family, N-terminal	[TP0640-TP0295 (0.8429581)]
COG0840	COG1070	BAS0650	BAS0650	Methyl-accepting chemotaxis protein	BAS2768	BAS2768	FGGY family of carbohydrate	[TP0640-TP0295 (0.8429581)]
COG0840	COG1070	BAS0365	BA_0379	Methyl-accepting chemotaxis protein	BAS0163	BAS0163	Gluconate kinase, N-terminus	[TP0640-TP0295 (0.8429581)]
COG0840	COG1070	BAS1867	BA_2009	Methyl-accepting chemotaxis protein	BAS2118	BAS2118	Carbohydrate kinase, FGGY family, N-terminal	[TP0640-TP0295 (0.8429581)]
[truncated: 42 more rows]
