# Supplementary material for: The Binary Protein Interactome of Treponema pallidum – The Syphilis Spirochete
Source: PLoS One. 2008 May 28;3(5):e2292. doi: 10.1371/journal.pone.0002292 (PMC2386257; doi:10.1371/journal.pone.0002292)
Supplement: Data S1 — Predicted protein-protein interactions based on our Treponema pallidum data; zip archive containing 372 files with one file per species. (6.09 MB ZIP) [file pone.0002292.s006.zip › bacteria/Bacillus_cereus_10987.tab]

222523 Bacillus cereus 10987
COG A	COG B	Locus Id A	Preferred Name(s) A	Annotation A	Locus Id B	Preferred Name(s) B	Annotation B	T. pallidum interaction
COG0186	COG1475	BCE0119	rpsQ	30S ribosomal protein S17	BCE5632	BCE5632	stage 0 sporulation protein J, putative	[TP0198-TP0271 (0.71912634)]
COG0186	COG1475	BCE0119	rpsQ	30S ribosomal protein S17	BCE5630	spo0J	stage 0 sporulation protein J	[TP0198-TP0271 (0.71912634)]
COG0617	COG0860	BCE1665	cca	CCA-adding enzyme (EC 2.7.7.25) (EC 2.7.7.21) (tRNA nucleotidyltransferase) (tRNA adenylyl-/cytidylyl- transferase) (tRNA CCA-pyrophosphorylase) (tRNA-NT)	BCE2849	BCE2849	N-acetylmuramoyl-L-alanine amidase	[TP0270-TP0247 (0.76828843)]
COG0617	COG0860	BCE1665	cca	CCA-adding enzyme (EC 2.7.7.25) (EC 2.7.7.21) (tRNA nucleotidyltransferase) (tRNA adenylyl-/cytidylyl- transferase) (tRNA CCA-pyrophosphorylase) (tRNA-NT)	BCE0146	cwlD	germination-specific N-acetylmuramoyl-L-alanine	[TP0270-TP0247 (0.76828843)]
COG0201	COG0550	BCE0130	BCE0130	preprotein translocase SecY	BCE0485	topB	DNA topoisomerase III	[TP0208-TP0394 (0.8044664)]
COG0201	COG0550	BCE0130	BCE0130	preprotein translocase SecY	BCE1984	BCE1984	DNA topoisomerase III	[TP0208-TP0394 (0.8044664)]
COG0201	COG0550	BCE2766	BCE2766	preprotein translocase SecY	BCE1984	BCE1984	DNA topoisomerase III	[TP0208-TP0394 (0.8044664)]
COG0201	COG0550	BCE2766	BCE2766	preprotein translocase SecY	BCE0485	topB	DNA topoisomerase III	[TP0208-TP0394 (0.8044664)]
COG0201	COG0550	BCE0130	BCE0130	preprotein translocase SecY	BCE3875	topA	DNA topoisomerase I	[TP0208-TP0394 (0.8044664)]
COG0201	COG0550	BCE2766	BCE2766	preprotein translocase SecY	BCE3875	topA	DNA topoisomerase I	[TP0208-TP0394 (0.8044664)]
COG0693	COG1922	BCE4593	BCE4593	thiJ/pfpI family protein	BCE5548	BCE5548	glycosyl transferase, WecB/TagA/CpsF family	[TP0445-TP0275 (0.6010877)]
COG0693	COG1922	BCE2883	BCE2883	hypothetical protein	BCE2900	BCE2900	glycosyl transferase, WecB/TagA/CpsF family	[TP0445-TP0275 (0.6010877)]
COG0693	COG1922	BCE2299	BCE2299	DJ-1/PfpI family	BCE5548	BCE5548	glycosyl transferase, WecB/TagA/CpsF family	[TP0445-TP0275 (0.6010877)]
COG0693	COG1922	BCE0935	BCE0935	thiJ/pfpI family protein	BCE5548	BCE5548	glycosyl transferase, WecB/TagA/CpsF family	[TP0445-TP0275 (0.6010877)]
COG0693	COG1922	BCE3203	BCE3203	thiJ/pfpI family protein	BCE2900	BCE2900	glycosyl transferase, WecB/TagA/CpsF family	[TP0445-TP0275 (0.6010877)]
COG0693	COG1922	BCE2299	BCE2299	DJ-1/PfpI family	BCE2900	BCE2900	glycosyl transferase, WecB/TagA/CpsF family	[TP0445-TP0275 (0.6010877)]
COG0693	COG1922	BCE3203	BCE3203	thiJ/pfpI family protein	BCE5548	BCE5548	glycosyl transferase, WecB/TagA/CpsF family	[TP0445-TP0275 (0.6010877)]
COG0693	COG1922	BCE2690	BCE2690	thiJ/pfpI family protein	BCE2900	BCE2900	glycosyl transferase, WecB/TagA/CpsF family	[TP0445-TP0275 (0.6010877)]
COG0693	COG1922	BCE4593	BCE4593	thiJ/pfpI family protein	BCE2900	BCE2900	glycosyl transferase, WecB/TagA/CpsF family	[TP0445-TP0275 (0.6010877)]
COG0693	COG1922	BCE2883	BCE2883	hypothetical protein	BCE5548	BCE5548	glycosyl transferase, WecB/TagA/CpsF family	[TP0445-TP0275 (0.6010877)]
COG0693	COG1922	BCE2690	BCE2690	thiJ/pfpI family protein	BCE5548	BCE5548	glycosyl transferase, WecB/TagA/CpsF family	[TP0445-TP0275 (0.6010877)]
COG0693	COG1922	BCE3683	BCE3683	thiJ/pfpI family protein	BCE5548	BCE5548	glycosyl transferase, WecB/TagA/CpsF family	[TP0445-TP0275 (0.6010877)]
COG0693	COG1922	BCE4591	BCE4591	thiJ/pfpI family protein	BCE2900	BCE2900	glycosyl transferase, WecB/TagA/CpsF family	[TP0445-TP0275 (0.6010877)]
COG0693	COG1922	BCE3683	BCE3683	thiJ/pfpI family protein	BCE2900	BCE2900	glycosyl transferase, WecB/TagA/CpsF family	[TP0445-TP0275 (0.6010877)]
COG0693	COG1922	BCE4591	BCE4591	thiJ/pfpI family protein	BCE5548	BCE5548	glycosyl transferase, WecB/TagA/CpsF family	[TP0445-TP0275 (0.6010877)]
COG0693	COG1922	BCE0935	BCE0935	thiJ/pfpI family protein	BCE2900	BCE2900	glycosyl transferase, WecB/TagA/CpsF family	[TP0445-TP0275 (0.6010877)]
COG0768	COG2812	BCE2268	BCE2268	penicillin-binding protein	BCE0020	dnaX	DNA polymerase III subunits gamma and tau	[TP0500-TP1005 (0.655462)]
COG0768	COG2812	BCE4353	BCE4353	penicillin-binding protein	BCE0020	dnaX	DNA polymerase III subunits gamma and tau	[TP0500-TP1005 (0.655462)]
COG0768	COG2812	BCE4460	BCE4460	penicillin-binding protein	BCE0020	dnaX	DNA polymerase III subunits gamma and tau	[TP0500-TP1005 (0.655462)]
COG0768	COG2812	BCE2663	BCE2663	penicillin-binding protein	BCE0020	dnaX	DNA polymerase III subunits gamma and tau	[TP0500-TP1005 (0.655462)]
COG0768	COG2812	BCE2679	BCE2679	penicillin-binding protein	BCE0020	dnaX	DNA polymerase III subunits gamma and tau	[TP0500-TP1005 (0.655462)]
COG0768	COG2812	BCE3961	BCE3961	sporulation specific penicillin-binding protein	BCE0020	dnaX	DNA polymerase III subunits gamma and tau	[TP0500-TP1005 (0.655462)]
COG0768	COG2812	BCE2533	BCE2533	penicillin-binding protein	BCE0020	dnaX	DNA polymerase III subunits gamma and tau	[TP0500-TP1005 (0.655462)]
COG0768	COG2812	BCE3113	BCE3113	penicillin-binding protein Pbp2b	BCE0020	dnaX	DNA polymerase III subunits gamma and tau	[TP0500-TP1005 (0.655462)]
COG0768	COG2812	BCE2536	BCE2536	penicillin-binding protein	BCE0020	dnaX	DNA polymerase III subunits gamma and tau	[TP0500-TP1005 (0.655462)]
COG0768	COG2812	BCE3962	BCE3962	penicillin-binding protein	BCE0020	dnaX	DNA polymerase III subunits gamma and tau	[TP0500-TP1005 (0.655462)]
COG0768	COG2812	BCE2538	BCE2538	penicillin-binding protein Pbp2b	BCE0020	dnaX	DNA polymerase III subunits gamma and tau	[TP0500-TP1005 (0.655462)]
COG0051	COG0693	BCE0109	rpsJ	30S ribosomal protein S10	BCE2299	BCE2299	DJ-1/PfpI family	[TP0188-TP0445 (0.6307204)]
COG0051	COG0693	BCE0109	rpsJ	30S ribosomal protein S10	BCE4591	BCE4591	thiJ/pfpI family protein	[TP0188-TP0445 (0.6307204)]
COG0051	COG0693	BCE0109	rpsJ	30S ribosomal protein S10	BCE3683	BCE3683	thiJ/pfpI family protein	[TP0188-TP0445 (0.6307204)]
COG0051	COG0693	BCE0109	rpsJ	30S ribosomal protein S10	BCE4593	BCE4593	thiJ/pfpI family protein	[TP0188-TP0445 (0.6307204)]
COG0051	COG0693	BCE0109	rpsJ	30S ribosomal protein S10	BCE0935	BCE0935	thiJ/pfpI family protein	[TP0188-TP0445 (0.6307204)]
COG0051	COG0693	BCE0109	rpsJ	30S ribosomal protein S10	BCE2690	BCE2690	thiJ/pfpI family protein	[TP0188-TP0445 (0.6307204)]
COG0051	COG0693	BCE0109	rpsJ	30S ribosomal protein S10	BCE3203	BCE3203	thiJ/pfpI family protein	[TP0188-TP0445 (0.6307204)]
COG0051	COG0693	BCE0109	rpsJ	30S ribosomal protein S10	BCE2883	BCE2883	hypothetical protein	[TP0188-TP0445 (0.6307204)]
COG0180	COG0564	BCE1297	trpS	tryptophanyl-tRNA synthetase	BCE1405	BCE1405	ribosomal large subunit pseudouridine synthase,	[TP0632-TP0339 (0.7885255)]
COG0180	COG0564	BCE3376	BCE3376	tryptophanyl-tRNA synthetase	BCE3937	BCE3937	ribosomal large subunit pseudouridine synthase,	[TP0632-TP0339 (0.7885255)]
COG0180	COG0564	BCE3376	BCE3376	tryptophanyl-tRNA synthetase	BCE1405	BCE1405	ribosomal large subunit pseudouridine synthase,	[TP0632-TP0339 (0.7885255)]
COG0180	COG0564	BCE1297	trpS	tryptophanyl-tRNA synthetase	BCE1322	BCE1322	ribosomal large subunit pseudouridine synthase,	[TP0632-TP0339 (0.7885255)]
COG0180	COG0564	BCE3376	BCE3376	tryptophanyl-tRNA synthetase	BCE1322	BCE1322	ribosomal large subunit pseudouridine synthase,	[TP0632-TP0339 (0.7885255)]
COG0180	COG0564	BCE1297	trpS	tryptophanyl-tRNA synthetase	BCE3937	BCE3937	ribosomal large subunit pseudouridine synthase,	[TP0632-TP0339 (0.7885255)]
COG0090	COG0223	BCE0113	rplB	50S ribosomal protein L2	BCE3908	fmt	methionyl-tRNA formyltransferase	[TP0192-TP0756 (0.8610547)]
COG0632	COG2255	BCE4506	ruvA	Holliday junction ATP-dependent DNA helicase ruvA (EC 3.6.1.-)	BCE4505	ruvB	Holliday junction ATP-dependent DNA helicase ruvB (EC 3.6.1.-)	[TP0543-TP0162 (0.9659884)]
COG0125	COG0586	BCE0028	tmk	Thymidylate kinase (EC 2.7.4.9) (dTMP kinase)	BCE5170	BCE5170	dedA protein	[TP0354-TP0779 (0.67954355)]
COG0125	COG0586	BCE0028	tmk	Thymidylate kinase (EC 2.7.4.9) (dTMP kinase)	BCE2872	BCE2872	dedA family protein	[TP0354-TP0779 (0.67954355)]
COG0125	COG0586	BCE0028	tmk	Thymidylate kinase (EC 2.7.4.9) (dTMP kinase)	BCE0902	BCE0902	dedA family protein	[TP0354-TP0779 (0.67954355)]
COG0125	COG0586	BCE0028	tmk	Thymidylate kinase (EC 2.7.4.9) (dTMP kinase)	BCE2117	BCE2117	dedA family protein	[TP0354-TP0779 (0.67954355)]
COG0125	COG0586	BCE0028	tmk	Thymidylate kinase (EC 2.7.4.9) (dTMP kinase)	BCE4982	BCE4982	dedA family protein	[TP0354-TP0779 (0.67954355)]
COG0125	COG0586	BCE0028	tmk	Thymidylate kinase (EC 2.7.4.9) (dTMP kinase)	BCE0530	BCE0530	dedA family protein	[TP0354-TP0779 (0.67954355)]
COG0257	COG0577	BCE0134	rpmJ	ribosomal protein L36	BCE4527	BCE4527	ABC transporter, permease protein	[TP0209-TP0962 (0.5903608)]
COG0257	COG0577	BCE0134	rpmJ	ribosomal protein L36	BCE2076	BCE2076	permease, putative domain protein	[TP0209-TP0962 (0.5903608)]
COG0257	COG0577	BCE0134	rpmJ	ribosomal protein L36	BCE4984	BCE4984	ABC transporter, permease protein	[TP0209-TP0962 (0.5903608)]
COG0257	COG0577	BCE0134	rpmJ	ribosomal protein L36	BCE2622	BCE2622	permease, putative domain protein	[TP0209-TP0962 (0.5903608)]
COG0257	COG0577	BCE0134	rpmJ	ribosomal protein L36	BCE4887	BCE4887	ABC transporter, permease protein, putative	[TP0209-TP0962 (0.5903608)]
COG0257	COG0577	BCE0134	rpmJ	ribosomal protein L36	BCE0888	BCE0888	ABC transporter, permease protein, putative	[TP0209-TP0962 (0.5903608)]
COG0257	COG0577	BCE0134	rpmJ	ribosomal protein L36	BCE3701	BCE3701	hypothetical protein	[TP0209-TP0962 (0.5903608)]
COG0257	COG0577	BCE0134	rpmJ	ribosomal protein L36	BCE4994	BCE4994	permease, putative domain protein	[TP0209-TP0962 (0.5903608)]
COG0257	COG0577	BCE0134	rpmJ	ribosomal protein L36	BCE4992	BCE4992	permease, putative	[TP0209-TP0962 (0.5903608)]
COG0257	COG0577	BCE0134	rpmJ	ribosomal protein L36	BCE2758	BCE2758	permease, putative	[TP0209-TP0962 (0.5903608)]
COG0257	COG0577	BCE0134	rpmJ	ribosomal protein L36	BCE2421	BCE2421	ABC transporter, permease protein, putative	[TP0209-TP0962 (0.5903608)]
COG0257	COG0577	BCE0134	rpmJ	ribosomal protein L36	BCE4526	BCE4526	ABC transporter, permease protein	[TP0209-TP0962 (0.5903608)]
COG0257	COG0577	BCE0134	rpmJ	ribosomal protein L36	BCE3268	BCE3268	ABC transporter, permease protein, putative	[TP0209-TP0962 (0.5903608)]
COG0257	COG0577	BCE0134	rpmJ	ribosomal protein L36	BCE5372	BCE5372	ABC transporter, permease protein	[TP0209-TP0962 (0.5903608)]
COG0257	COG0577	BCE0134	rpmJ	ribosomal protein L36	BCE4991	BCE4991	permease, putative	[TP0209-TP0962 (0.5903608)]
COG0457	COG1653	BCE2967	BCE2967	TPR domain protein	BCE0632	BCE0632	glycerol-3-phosphate ABC transporter,	[TP0067-TP0074 (0.6656524)]
COG0457	COG1653	BCE4478	BCE4478	TPR domain protein	BCE1899	BCE1899	extracellular solute-binding protein, putative	[TP0067-TP0074 (0.6656524)]
COG0457	COG1653	BCE1056	BCE1056	response regulator, putative	BCE1899	BCE1899	extracellular solute-binding protein, putative	[TP0067-TP0074 (0.6656524)]
COG0457	COG1653	BCE0665	BCE0665	transcriptional regulator/TPR domain protein	BCE0632	BCE0632	glycerol-3-phosphate ABC transporter,	[TP0067-TP0074 (0.6656524)]
COG0457	COG1653	BCE5263	BCE5263	TPR domain protein	BCE0632	BCE0632	glycerol-3-phosphate ABC transporter,	[TP0067-TP0074 (0.6656524)]
COG0457	COG1653	BCE3078	BCE3078	response regulator, putative	BCE1899	BCE1899	extracellular solute-binding protein, putative	[TP0067-TP0074 (0.6656524)]
COG0457	COG1653	BCE1646	BCE1646	TPR domain protein	BCE1899	BCE1899	extracellular solute-binding protein, putative	[TP0067-TP0074 (0.6656524)]
COG0457	COG1653	BCE2967	BCE2967	TPR domain protein	BCE1899	BCE1899	extracellular solute-binding protein, putative	[TP0067-TP0074 (0.6656524)]
COG0457	COG1653	BCE1271	BCE1271	DNA-binding protein	BCE0632	BCE0632	glycerol-3-phosphate ABC transporter,	[TP0067-TP0074 (0.6656524)]
COG0457	COG1653	BCE3523	BCE3523	response regulator, putative	BCE0632	BCE0632	glycerol-3-phosphate ABC transporter,	[TP0067-TP0074 (0.6656524)]
COG0457	COG1653	BCE3523	BCE3523	response regulator, putative	BCE1899	BCE1899	extracellular solute-binding protein, putative	[TP0067-TP0074 (0.6656524)]
COG0457	COG1653	BCE1646	BCE1646	TPR domain protein	BCE0632	BCE0632	glycerol-3-phosphate ABC transporter,	[TP0067-TP0074 (0.6656524)]
COG0457	COG1653	BCE3078	BCE3078	response regulator, putative	BCE0632	BCE0632	glycerol-3-phosphate ABC transporter,	[TP0067-TP0074 (0.6656524)]
COG0457	COG1653	BCE0665	BCE0665	transcriptional regulator/TPR domain protein	BCE1899	BCE1899	extracellular solute-binding protein, putative	[TP0067-TP0074 (0.6656524)]
COG0457	COG1653	BCE5263	BCE5263	TPR domain protein	BCE1899	BCE1899	extracellular solute-binding protein, putative	[TP0067-TP0074 (0.6656524)]
COG0457	COG1653	BCE1056	BCE1056	response regulator, putative	BCE0632	BCE0632	glycerol-3-phosphate ABC transporter,	[TP0067-TP0074 (0.6656524)]
COG0457	COG1653	BCE1271	BCE1271	DNA-binding protein	BCE1899	BCE1899	extracellular solute-binding protein, putative	[TP0067-TP0074 (0.6656524)]
COG0457	COG1653	BCE4478	BCE4478	TPR domain protein	BCE0632	BCE0632	glycerol-3-phosphate ABC transporter,	[TP0067-TP0074 (0.6656524)]
COG1291	COG1684	BCE1746	BCE1746	flagellar motor protein	BCE1788	fliR	flagellar biosynthesis protein	[TP0725-TP0716 (0.9601814)]
COG1291	COG1684	BCE4640	BCE4640	flagellar motor protein	BCE1788	fliR	flagellar biosynthesis protein	[TP0725-TP0716 (0.9601814)]
COG0222	COG0802	BCE0100	rplL	50S ribosomal protein L7/L12	BCE0279	BCE0279	conserved hypothetical protein TIGR00150	[TP0240-TP0875 (0.8481433)]
COG0222	COG0802	BCE0100	rplL	50S ribosomal protein L7/L12	BCE0278	BCE0278	conserved hypothetical protein TIGR00150	[TP0240-TP0875 (0.8481433)]
COG0495	COG1214	BCE4882	leuS	Leucyl-tRNA synthetase (EC 6.1.1.4) (Leucine--tRNA ligase) (LeuRS)	BCE0280	BCE0280	hypothetical protein	[TP0586-TP0876 (0.5571989)]
COG0192	COG0592	BCE4914	BCE_4914	S-adenosylmethionine synthetase (EC 2.5.1.6) (Methionine adenosyltransferase) (AdoMet synthetase) (MAT)	BCE0002	BCE0002	DNA polymerase III subunit beta	[TP0794-TP0002 (0.8412751)]
COG0192	COG0592	BCE4914	BCE_4914	S-adenosylmethionine synthetase (EC 2.5.1.6) (Methionine adenosyltransferase) (AdoMet synthetase) (MAT)	BCE2720	BCE2720	DNA polymerase III subunit beta	[TP0794-TP0002 (0.8412751)]
COG0192	COG0592	BCE0391	BCE0391	S-adenosylmethionine synthetase	BCE2720	BCE2720	DNA polymerase III subunit beta	[TP0794-TP0002 (0.8412751)]
COG0192	COG0592	BCE0391	BCE0391	S-adenosylmethionine synthetase	BCE0002	BCE0002	DNA polymerase III subunit beta	[TP0794-TP0002 (0.8412751)]
COG0125	COG0457	BCE0028	tmk	Thymidylate kinase (EC 2.7.4.9) (dTMP kinase)	BCE3078	BCE3078	response regulator, putative	[TP0354-TP0648 (0.5206915)]
COG0125	COG0457	BCE0028	tmk	Thymidylate kinase (EC 2.7.4.9) (dTMP kinase)	BCE4478	BCE4478	TPR domain protein	[TP0354-TP0648 (0.5206915)]
COG0125	COG0457	BCE0028	tmk	Thymidylate kinase (EC 2.7.4.9) (dTMP kinase)	BCE3523	BCE3523	response regulator, putative	[TP0354-TP0648 (0.5206915)]
COG0125	COG0457	BCE0028	tmk	Thymidylate kinase (EC 2.7.4.9) (dTMP kinase)	BCE1646	BCE1646	TPR domain protein	[TP0354-TP0648 (0.5206915)]
COG0125	COG0457	BCE0028	tmk	Thymidylate kinase (EC 2.7.4.9) (dTMP kinase)	BCE1056	BCE1056	response regulator, putative	[TP0354-TP0648 (0.5206915)]
COG0125	COG0457	BCE0028	tmk	Thymidylate kinase (EC 2.7.4.9) (dTMP kinase)	BCE1271	BCE1271	DNA-binding protein	[TP0354-TP0648 (0.5206915)]
COG0125	COG0457	BCE0028	tmk	Thymidylate kinase (EC 2.7.4.9) (dTMP kinase)	BCE0665	BCE0665	transcriptional regulator/TPR domain protein	[TP0354-TP0648 (0.5206915)]
COG0125	COG0457	BCE0028	tmk	Thymidylate kinase (EC 2.7.4.9) (dTMP kinase)	BCE2967	BCE2967	TPR domain protein	[TP0354-TP0648 (0.5206915)]
COG0125	COG0457	BCE0028	tmk	Thymidylate kinase (EC 2.7.4.9) (dTMP kinase)	BCE5263	BCE5263	TPR domain protein	[TP0354-TP0648 (0.5206915)]
COG0860	COG1396	BCE2849	BCE2849	N-acetylmuramoyl-L-alanine amidase	BCE1854	BCE1854	DNA-binding protein	[TP0247-TP0461 (0.8100859)]
COG0860	COG1396	BCE0146	cwlD	germination-specific N-acetylmuramoyl-L-alanine	BCE0073	BCE0073	DNA-binding protein	[TP0247-TP0461 (0.8100859)]
COG0860	COG1396	BCE0146	cwlD	germination-specific N-acetylmuramoyl-L-alanine	BCE1854	BCE1854	DNA-binding protein	[TP0247-TP0461 (0.8100859)]
COG0860	COG1396	BCE2849	BCE2849	N-acetylmuramoyl-L-alanine amidase	BCE1881	BCE1881	DNA-binding protein	[TP0247-TP0461 (0.8100859)]
COG0860	COG1396	BCE2849	BCE2849	N-acetylmuramoyl-L-alanine amidase	BCE1393	sinR	transcriptional regulator SinR	[TP0247-TP0461 (0.8100859)]
COG0860	COG1396	BCE2849	BCE2849	N-acetylmuramoyl-L-alanine amidase	BCE2481	BCE2481	DNA-binding protein	[TP0247-TP0461 (0.8100859)]
COG0860	COG1396	BCE0146	cwlD	germination-specific N-acetylmuramoyl-L-alanine	BCE5481	BCE5481	transcriptional regulator PlcR, putative	[TP0247-TP0461 (0.8100859)]
COG0860	COG1396	BCE0146	cwlD	germination-specific N-acetylmuramoyl-L-alanine	BCE2481	BCE2481	DNA-binding protein	[TP0247-TP0461 (0.8100859)]
COG0860	COG1396	BCE2849	BCE2849	N-acetylmuramoyl-L-alanine amidase	BCE0073	BCE0073	DNA-binding protein	[TP0247-TP0461 (0.8100859)]
COG0860	COG1396	BCE0146	cwlD	germination-specific N-acetylmuramoyl-L-alanine	BCE1393	sinR	transcriptional regulator SinR	[TP0247-TP0461 (0.8100859)]
COG0860	COG1396	BCE0146	cwlD	germination-specific N-acetylmuramoyl-L-alanine	BCE4631	BCE4631	DNA-binding protein	[TP0247-TP0461 (0.8100859)]
COG0860	COG1396	BCE0146	cwlD	germination-specific N-acetylmuramoyl-L-alanine	BCE1881	BCE1881	DNA-binding protein	[TP0247-TP0461 (0.8100859)]
COG0860	COG1396	BCE2849	BCE2849	N-acetylmuramoyl-L-alanine amidase	BCE5481	BCE5481	transcriptional regulator PlcR, putative	[TP0247-TP0461 (0.8100859)]
COG0860	COG1396	BCE0146	cwlD	germination-specific N-acetylmuramoyl-L-alanine	BCE4443	BCE4443	DNA-binding protein	[TP0247-TP0461 (0.8100859)]
COG0860	COG1396	BCE2849	BCE2849	N-acetylmuramoyl-L-alanine amidase	BCE4631	BCE4631	DNA-binding protein	[TP0247-TP0461 (0.8100859)]
COG0860	COG1396	BCE2849	BCE2849	N-acetylmuramoyl-L-alanine amidase	BCE4443	BCE4443	DNA-binding protein	[TP0247-TP0461 (0.8100859)]
COG0265	COG0333	BCE5286	BCE5286	hypothetical protein	BCE3969	rpmF	50S ribosomal protein L32	[TP0773-TP0807 (0.5060325)]
COG0265	COG0333	BCE3619	BCE3619	serine protease	BCE3969	rpmF	50S ribosomal protein L32	[TP0773-TP0807 (0.5060325)]
COG0265	COG0333	BCE5610	BCE5610	serine protease	BCE3969	rpmF	50S ribosomal protein L32	[TP0773-TP0807 (0.5060325)]
COG0802	COG0860	BCE0279	BCE0279	conserved hypothetical protein TIGR00150	BCE0146	cwlD	germination-specific N-acetylmuramoyl-L-alanine	[TP0875-TP0247 (0.90700364)]
COG0802	COG0860	BCE0279	BCE0279	conserved hypothetical protein TIGR00150	BCE2849	BCE2849	N-acetylmuramoyl-L-alanine amidase	[TP0875-TP0247 (0.90700364)]
COG0802	COG0860	BCE0278	BCE0278	conserved hypothetical protein TIGR00150	BCE2849	BCE2849	N-acetylmuramoyl-L-alanine amidase	[TP0875-TP0247 (0.90700364)]
COG0802	COG0860	BCE0278	BCE0278	conserved hypothetical protein TIGR00150	BCE0146	cwlD	germination-specific N-acetylmuramoyl-L-alanine	[TP0875-TP0247 (0.90700364)]
COG0265	COG1774	BCE3619	BCE3619	serine protease	BCE0030	BCE0030	hypothetical protein	[TP0773-TP0046 (0.558835)]
COG0265	COG1774	BCE5286	BCE5286	hypothetical protein	BCE0030	BCE0030	hypothetical protein	[TP0773-TP0046 (0.558835)]
COG0265	COG1774	BCE5610	BCE5610	serine protease	BCE0030	BCE0030	hypothetical protein	[TP0773-TP0046 (0.558835)]
COG0495	COG0761	BCE4882	leuS	Leucyl-tRNA synthetase (EC 6.1.1.4) (Leucine--tRNA ligase) (LeuRS)	BCE4368	lytB	4-hydroxy-3-methylbut-2-enyl diphosphate reductase (EC 1.17.1.2)	[TP0586-TP0547 (0.63095015)]
COG1536	COG1677	BCE1767	fliG	flagellar motor protein	BCE1765	BCE1765	flagellar basal body protein	[TP0026-TP0398 (0.81876683)]
COG0820	COG2812	BCE3906	BCE3906	conserved hypothetical protein TIGR00048	BCE0020	dnaX	DNA polymerase III subunits gamma and tau	[TP0068-TP1005 (0.60435057)]
COG0771	COG1815	BCE3958	murD	UDP-N-acetylmuramoylalanine--D-glutamate ligase (EC 6.3.2.9) (UDP-N- acetylmuramoyl-L-alanyl-D-glutamate synthetase) (D-glutamic acid- adding enzyme)	BCE1763	flgB	flagellar basal body rod protein	[TP0903-TP0396 (0.6336193)]
COG0272	COG1396	BCE0335	ligA	DNA ligase	BCE1881	BCE1881	DNA-binding protein	[TP0634-TP0461 (0.7134334)]
COG0272	COG1396	BCE0335	ligA	DNA ligase	BCE1393	sinR	transcriptional regulator SinR	[TP0634-TP0461 (0.7134334)]
COG0272	COG1396	BCE0335	ligA	DNA ligase	BCE1854	BCE1854	DNA-binding protein	[TP0634-TP0461 (0.7134334)]
COG0272	COG1396	BCE0335	ligA	DNA ligase	BCE5481	BCE5481	transcriptional regulator PlcR, putative	[TP0634-TP0461 (0.7134334)]
COG0272	COG1396	BCE0335	ligA	DNA ligase	BCE4631	BCE4631	DNA-binding protein	[TP0634-TP0461 (0.7134334)]
COG0272	COG1396	BCE0335	ligA	DNA ligase	BCE2481	BCE2481	DNA-binding protein	[TP0634-TP0461 (0.7134334)]
COG0272	COG1396	BCE0335	ligA	DNA ligase	BCE4443	BCE4443	DNA-binding protein	[TP0634-TP0461 (0.7134334)]
COG0272	COG1396	BCE0335	ligA	DNA ligase	BCE0073	BCE0073	DNA-binding protein	[TP0634-TP0461 (0.7134334)]
COG1509	COG1509	BCE2334	kamA	L-lysine 2,3-aminomutase	BCE2334	kamA	L-lysine 2,3-aminomutase	[TP0121-TP0121 (0.7367639)]
COG0577	COG0845	BCE2758	BCE2758	permease, putative	BCE5374	BCE5374	efflux transporter, RND family, MFP subunit	[TP0963-TP0965 (0.93032813)]
COG0577	COG0845	BCE2421	BCE2421	ABC transporter, permease protein, putative	BCE0890	BCE0890	hypothetical protein	[TP0963-TP0965 (0.93032813)]
COG0577	COG0845	BCE4527	BCE4527	ABC transporter, permease protein	BCE0168	BCE0168	hypothetical protein	[TP0963-TP0965 (0.93032813)]
COG0577	COG0845	BCE3268	BCE3268	ABC transporter, permease protein, putative	BCE5374	BCE5374	efflux transporter, RND family, MFP subunit	[TP0963-TP0965 (0.93032813)]
COG0577	COG0845	BCE4992	BCE4992	permease, putative	BCE0890	BCE0890	hypothetical protein	[TP0963-TP0965 (0.93032813)]
COG0577	COG0845	BCE4887	BCE4887	ABC transporter, permease protein, putative	BCE5374	BCE5374	efflux transporter, RND family, MFP subunit	[TP0963-TP0965 (0.93032813)]
COG0577	COG0845	BCE2076	BCE2076	permease, putative domain protein	BCE5374	BCE5374	efflux transporter, RND family, MFP subunit	[TP0963-TP0965 (0.93032813)]
COG0577	COG0845	BCE4887	BCE4887	ABC transporter, permease protein, putative	BCE0168	BCE0168	hypothetical protein	[TP0963-TP0965 (0.93032813)]
COG0577	COG0845	BCE4526	BCE4526	ABC transporter, permease protein	BCE0168	BCE0168	hypothetical protein	[TP0963-TP0965 (0.93032813)]
COG0577	COG0845	BCE4994	BCE4994	permease, putative domain protein	BCE0890	BCE0890	hypothetical protein	[TP0963-TP0965 (0.93032813)]
COG0577	COG0845	BCE2758	BCE2758	permease, putative	BCE0168	BCE0168	hypothetical protein	[TP0963-TP0965 (0.93032813)]
COG0577	COG0845	BCE5372	BCE5372	ABC transporter, permease protein	BCE0168	BCE0168	hypothetical protein	[TP0963-TP0965 (0.93032813)]
COG0577	COG0845	BCE2622	BCE2622	permease, putative domain protein	BCE0890	BCE0890	hypothetical protein	[TP0963-TP0965 (0.93032813)]
COG0577	COG0845	BCE2076	BCE2076	permease, putative domain protein	BCE0168	BCE0168	hypothetical protein	[TP0963-TP0965 (0.93032813)]
COG0577	COG0845	BCE2076	BCE2076	permease, putative domain protein	BCE0890	BCE0890	hypothetical protein	[TP0963-TP0965 (0.93032813)]
COG0577	COG0845	BCE4526	BCE4526	ABC transporter, permease protein	BCE0890	BCE0890	hypothetical protein	[TP0963-TP0965 (0.93032813)]
COG0577	COG0845	BCE4984	BCE4984	ABC transporter, permease protein	BCE5374	BCE5374	efflux transporter, RND family, MFP subunit	[TP0963-TP0965 (0.93032813)]
COG0577	COG0845	BCE4527	BCE4527	ABC transporter, permease protein	BCE5374	BCE5374	efflux transporter, RND family, MFP subunit	[TP0963-TP0965 (0.93032813)]
COG0577	COG0845	BCE4984	BCE4984	ABC transporter, permease protein	BCE0890	BCE0890	hypothetical protein	[TP0963-TP0965 (0.93032813)]
COG0577	COG0845	BCE4887	BCE4887	ABC transporter, permease protein, putative	BCE0890	BCE0890	hypothetical protein	[TP0963-TP0965 (0.93032813)]
COG0577	COG0845	BCE4991	BCE4991	permease, putative	BCE0890	BCE0890	hypothetical protein	[TP0963-TP0965 (0.93032813)]
COG0577	COG0845	BCE2622	BCE2622	permease, putative domain protein	BCE0168	BCE0168	hypothetical protein	[TP0963-TP0965 (0.93032813)]
COG0577	COG0845	BCE2622	BCE2622	permease, putative domain protein	BCE5374	BCE5374	efflux transporter, RND family, MFP subunit	[TP0963-TP0965 (0.93032813)]
COG0577	COG0845	BCE4994	BCE4994	permease, putative domain protein	BCE0168	BCE0168	hypothetical protein	[TP0963-TP0965 (0.93032813)]
COG0577	COG0845	BCE4992	BCE4992	permease, putative	BCE5374	BCE5374	efflux transporter, RND family, MFP subunit	[TP0963-TP0965 (0.93032813)]
COG0577	COG0845	BCE4992	BCE4992	permease, putative	BCE0168	BCE0168	hypothetical protein	[TP0963-TP0965 (0.93032813)]
COG0577	COG0845	BCE2421	BCE2421	ABC transporter, permease protein, putative	BCE5374	BCE5374	efflux transporter, RND family, MFP subunit	[TP0963-TP0965 (0.93032813)]
COG0577	COG0845	BCE4994	BCE4994	permease, putative domain protein	BCE5374	BCE5374	efflux transporter, RND family, MFP subunit	[TP0963-TP0965 (0.93032813)]
COG0577	COG0845	BCE4991	BCE4991	permease, putative	BCE0168	BCE0168	hypothetical protein	[TP0963-TP0965 (0.93032813)]
COG0577	COG0845	BCE4991	BCE4991	permease, putative	BCE5374	BCE5374	efflux transporter, RND family, MFP subunit	[TP0963-TP0965 (0.93032813)]
COG0577	COG0845	BCE0888	BCE0888	ABC transporter, permease protein, putative	BCE0168	BCE0168	hypothetical protein	[TP0963-TP0965 (0.93032813)]
COG0577	COG0845	BCE4526	BCE4526	ABC transporter, permease protein	BCE5374	BCE5374	efflux transporter, RND family, MFP subunit	[TP0963-TP0965 (0.93032813)]
COG0577	COG0845	BCE3268	BCE3268	ABC transporter, permease protein, putative	BCE0890	BCE0890	hypothetical protein	[TP0963-TP0965 (0.93032813)]
COG0577	COG0845	BCE3268	BCE3268	ABC transporter, permease protein, putative	BCE0168	BCE0168	hypothetical protein	[TP0963-TP0965 (0.93032813)]
COG0577	COG0845	BCE2758	BCE2758	permease, putative	BCE0890	BCE0890	hypothetical protein	[TP0963-TP0965 (0.93032813)]
COG0577	COG0845	BCE2421	BCE2421	ABC transporter, permease protein, putative	BCE0168	BCE0168	hypothetical protein	[TP0963-TP0965 (0.93032813)]
COG0577	COG0845	BCE3701	BCE3701	hypothetical protein	BCE5374	BCE5374	efflux transporter, RND family, MFP subunit	[TP0963-TP0965 (0.93032813)]
COG0577	COG0845	BCE5372	BCE5372	ABC transporter, permease protein	BCE0890	BCE0890	hypothetical protein	[TP0963-TP0965 (0.93032813)]
COG0577	COG0845	BCE5372	BCE5372	ABC transporter, permease protein	BCE5374	BCE5374	efflux transporter, RND family, MFP subunit	[TP0963-TP0965 (0.93032813)]
COG0577	COG0845	BCE4984	BCE4984	ABC transporter, permease protein	BCE0168	BCE0168	hypothetical protein	[TP0963-TP0965 (0.93032813)]
COG0577	COG0845	BCE0888	BCE0888	ABC transporter, permease protein, putative	BCE5374	BCE5374	efflux transporter, RND family, MFP subunit	[TP0963-TP0965 (0.93032813)]
COG0577	COG0845	BCE3701	BCE3701	hypothetical protein	BCE0890	BCE0890	hypothetical protein	[TP0963-TP0965 (0.93032813)]
COG0577	COG0845	BCE0888	BCE0888	ABC transporter, permease protein, putative	BCE0890	BCE0890	hypothetical protein	[TP0963-TP0965 (0.93032813)]
COG0577	COG0845	BCE3701	BCE3701	hypothetical protein	BCE0168	BCE0168	hypothetical protein	[TP0963-TP0965 (0.93032813)]
COG0577	COG0845	BCE4527	BCE4527	ABC transporter, permease protein	BCE0890	BCE0890	hypothetical protein	[TP0963-TP0965 (0.93032813)]
COG0333	COG1077	BCE3969	rpmF	50S ribosomal protein L32	BCE4544	mreB	rod shape-determining protein MreB	[TP0807-TP0497 (0.61855906)]
COG0333	COG1077	BCE3969	rpmF	50S ribosomal protein L32	BCE5404	mbl	MreB-like protein (Protein mbl)	[TP0807-TP0497 (0.61855906)]
COG0234	COG1200	BCE0288	groS	10 kDa chaperonin (Protein Cpn10) (groES protein)	BCE3897	recG	ATP-dependent DNA helicase RecG	[TP1013-TP0687 (0.84594196)]
COG1121	COG1345	BCE4361	BCE4361	cation ABC transporter, ATP-binding protein,	BCE1760	BCE1760	flagellar hook-associated protein	[TP0035-TP0872 (0.6931363)]
COG1671	COG2812	BCE3095	BCE_3095	UPF0178 protein BCE_3095	BCE0020	dnaX	DNA polymerase III subunits gamma and tau	[TP0845-TP1005 (0.5704539)]
COG0257	COG1253	BCE0134	rpmJ	ribosomal protein L36	BCE3392	BCE3392	CBS domain protein	[TP0209-TP0027 (0.74441797)]
COG0257	COG1253	BCE0134	rpmJ	ribosomal protein L36	BCE2128	BCE2128	CBS domain protein	[TP0209-TP0027 (0.74441797)]
COG0257	COG1253	BCE0134	rpmJ	ribosomal protein L36	BCE0676	BCE0676	CBS domain protein	[TP0209-TP0027 (0.74441797)]
COG0060	COG0681	BCE3940	ileS1	Isoleucyl-tRNA synthetase 1 (EC 6.1.1.5) (Isoleucine--tRNA ligase 1) (IleRS 1)	BCE3881	sipS	signal peptidase I S	[TP0452-TP0185 (0.79878455)]
COG0060	COG0681	BCE3940	ileS1	Isoleucyl-tRNA synthetase 1 (EC 6.1.1.5) (Isoleucine--tRNA ligase 1) (IleRS 1)	BCE3112	BCE3112	Signal peptidase I	[TP0452-TP0185 (0.79878455)]
COG0060	COG0681	BCE3940	ileS1	Isoleucyl-tRNA synthetase 1 (EC 6.1.1.5) (Isoleucine--tRNA ligase 1) (IleRS 1)	BCE1243	sipT	signal peptidase I	[TP0452-TP0185 (0.79878455)]
COG0060	COG0681	BCE3940	ileS1	Isoleucyl-tRNA synthetase 1 (EC 6.1.1.5) (Isoleucine--tRNA ligase 1) (IleRS 1)	BCE3123	sipU	Signal peptidase I U	[TP0452-TP0185 (0.79878455)]
COG0060	COG0681	BCE2241	ileS2	Isoleucyl-tRNA synthetase 2 (EC 6.1.1.5) (Isoleucine--tRNA ligase 2) (IleRS 2)	BCE3881	sipS	signal peptidase I S	[TP0452-TP0185 (0.79878455)]
COG0060	COG0681	BCE2241	ileS2	Isoleucyl-tRNA synthetase 2 (EC 6.1.1.5) (Isoleucine--tRNA ligase 2) (IleRS 2)	BCE1243	sipT	signal peptidase I	[TP0452-TP0185 (0.79878455)]
COG0060	COG0681	BCE2241	ileS2	Isoleucyl-tRNA synthetase 2 (EC 6.1.1.5) (Isoleucine--tRNA ligase 2) (IleRS 2)	BCE1389	sipW	signal peptidase I	[TP0452-TP0185 (0.79878455)]
COG0060	COG0681	BCE3940	ileS1	Isoleucyl-tRNA synthetase 1 (EC 6.1.1.5) (Isoleucine--tRNA ligase 1) (IleRS 1)	BCE0528	SpaseI	signal peptidase I S	[TP0452-TP0185 (0.79878455)]
COG0060	COG0681	BCE2241	ileS2	Isoleucyl-tRNA synthetase 2 (EC 6.1.1.5) (Isoleucine--tRNA ligase 2) (IleRS 2)	BCE3112	BCE3112	Signal peptidase I	[TP0452-TP0185 (0.79878455)]
COG0060	COG0681	BCE3940	ileS1	Isoleucyl-tRNA synthetase 1 (EC 6.1.1.5) (Isoleucine--tRNA ligase 1) (IleRS 1)	BCE1389	sipW	signal peptidase I	[TP0452-TP0185 (0.79878455)]
COG0060	COG0681	BCE2241	ileS2	Isoleucyl-tRNA synthetase 2 (EC 6.1.1.5) (Isoleucine--tRNA ligase 2) (IleRS 2)	BCE3123	sipU	Signal peptidase I U	[TP0452-TP0185 (0.79878455)]
COG0060	COG0681	BCE2241	ileS2	Isoleucyl-tRNA synthetase 2 (EC 6.1.1.5) (Isoleucine--tRNA ligase 2) (IleRS 2)	BCE0528	SpaseI	signal peptidase I S	[TP0452-TP0185 (0.79878455)]
COG1344	COG1815	BCE1759	flgL	flagellar hook-associated protein	BCE1763	flgB	flagellar basal body rod protein	[TP0870-TP0396 (0.7209834)]
COG1344	COG1815	BCE1780	BCE1780	flagellin	BCE1763	flgB	flagellar basal body rod protein	[TP0870-TP0396 (0.7209834)]
COG1344	COG1815	BCE1779	BCE1779	flagellin	BCE1763	flgB	flagellar basal body rod protein	[TP0870-TP0396 (0.7209834)]
COG0242	COG1879	BCE4023	BCE4023	peptide deformylase	BCE0737	rbsB	ribose ABC transporter, ribose-binding protein	[TP0757-TP0684 (0.80039173)]
COG0242	COG1879	BCE4023	BCE4023	peptide deformylase	BCE3012	BCE3012	sugar ABC transporter, sugar-binding protein,	[TP0757-TP0684 (0.80039173)]
COG0242	COG1879	BCE3910	BCE3910	peptide deformylase	BCE3012	BCE3012	sugar ABC transporter, sugar-binding protein,	[TP0757-TP0684 (0.80039173)]
COG0242	COG1879	BCE3910	BCE3910	peptide deformylase	BCE0737	rbsB	ribose ABC transporter, ribose-binding protein	[TP0757-TP0684 (0.80039173)]
COG0257	COG1749	BCE0134	rpmJ	ribosomal protein L36	BCE1773	BCE1773	flagellar hook protein	[TP0209-TP0727 (0.6772987)]
COG0652	COG1879	BCE4131	BCE4131	peptidyl-prolyl cis-trans isomerase,	BCE0737	rbsB	ribose ABC transporter, ribose-binding protein	[TP0947-TP0684 (0.5775195)]
COG0652	COG1879	BCE4131	BCE4131	peptidyl-prolyl cis-trans isomerase,	BCE3012	BCE3012	sugar ABC transporter, sugar-binding protein,	[TP0947-TP0684 (0.5775195)]
COG1352	COG1815	BCE1089	BCE1089	methyltransferase, CheR family	BCE1763	flgB	flagellar basal body rod protein	[TP0630-TP0396 (0.7590469)]
COG1352	COG1815	BCE1754	cheR	chemotaxis protein methyltransferase CheR	BCE1763	flgB	flagellar basal body rod protein	[TP0630-TP0396 (0.7590469)]
COG1352	COG1595	BCE1089	BCE1089	methyltransferase, CheR family	BCE0093	sigH	RNA polymerase sigma-70 factor	[TP0630-TP0092 (0.6191048)]
COG1352	COG1595	BCE1754	cheR	chemotaxis protein methyltransferase CheR	BCE1861	BCE1861	RNA polymerase sigma-70 factor	[TP0630-TP0092 (0.6191048)]
COG1352	COG1595	BCE1089	BCE1089	methyltransferase, CheR family	BCE2820	BCE2820	RNA polymerase sigma-70 factor	[TP0630-TP0092 (0.6191048)]
COG1352	COG1595	BCE1754	cheR	chemotaxis protein methyltransferase CheR	BCE0714	BCE0714	RNA polymerase sigma-70 factor	[TP0630-TP0092 (0.6191048)]
COG1352	COG1595	BCE1089	BCE1089	methyltransferase, CheR family	BCE1215	BCE1215	RNA polymerase sigma-70 factor	[TP0630-TP0092 (0.6191048)]
COG1352	COG1595	BCE1754	cheR	chemotaxis protein methyltransferase CheR	BCE3607	BCE3607	RNA polymerase sigma-70 factor, ECF subfamily	[TP0630-TP0092 (0.6191048)]
COG1352	COG1595	BCE1089	BCE1089	methyltransferase, CheR family	BCE1829	BCE1829	RNA polymerase sigma-70 factor	[TP0630-TP0092 (0.6191048)]
COG1352	COG1595	BCE1089	BCE1089	methyltransferase, CheR family	BCE2195	BCE2195	RNA polymerase sigma-70 factor	[TP0630-TP0092 (0.6191048)]
COG1352	COG1595	BCE1089	BCE1089	methyltransferase, CheR family	BCE3607	BCE3607	RNA polymerase sigma-70 factor, ECF subfamily	[TP0630-TP0092 (0.6191048)]
COG1352	COG1595	BCE1754	cheR	chemotaxis protein methyltransferase CheR	BCE1215	BCE1215	RNA polymerase sigma-70 factor	[TP0630-TP0092 (0.6191048)]
COG1352	COG1595	BCE1754	cheR	chemotaxis protein methyltransferase CheR	BCE1131	BCE1131	RNA polymerase sigma C factor	[TP0630-TP0092 (0.6191048)]
COG1352	COG1595	BCE1754	cheR	chemotaxis protein methyltransferase CheR	BCE2195	BCE2195	RNA polymerase sigma-70 factor	[TP0630-TP0092 (0.6191048)]
COG1352	COG1595	BCE1089	BCE1089	methyltransferase, CheR family	BCE2534	BCE2534	RNA polymerase sigma-70 factor, ECF subfamily	[TP0630-TP0092 (0.6191048)]
COG1352	COG1595	BCE1089	BCE1089	methyltransferase, CheR family	BCE5492	BCE5492	RNA polymerase sigma-70 factor	[TP0630-TP0092 (0.6191048)]
COG1352	COG1595	BCE1754	cheR	chemotaxis protein methyltransferase CheR	BCE5322	BCE5322	RNA polymerase sigma-70 factor	[TP0630-TP0092 (0.6191048)]
COG1352	COG1595	BCE1754	cheR	chemotaxis protein methyltransferase CheR	BCE0093	sigH	RNA polymerase sigma-70 factor	[TP0630-TP0092 (0.6191048)]
COG1352	COG1595	BCE1089	BCE1089	methyltransferase, CheR family	BCE1861	BCE1861	RNA polymerase sigma-70 factor	[TP0630-TP0092 (0.6191048)]
COG1352	COG1595	BCE1089	BCE1089	methyltransferase, CheR family	BCE0714	BCE0714	RNA polymerase sigma-70 factor	[TP0630-TP0092 (0.6191048)]
COG1352	COG1595	BCE1089	BCE1089	methyltransferase, CheR family	BCE4798	BCE4798	RNA polymerase sigma-70 factor, ECF subfamily	[TP0630-TP0092 (0.6191048)]
COG1352	COG1595	BCE1089	BCE1089	methyltransferase, CheR family	BCE1131	BCE1131	RNA polymerase sigma C factor	[TP0630-TP0092 (0.6191048)]
COG1352	COG1595	BCE1754	cheR	chemotaxis protein methyltransferase CheR	BCE1118	BCE1118	RNA polymerase sigma-70 factor, ECF subfamily,	[TP0630-TP0092 (0.6191048)]
COG1352	COG1595	BCE1754	cheR	chemotaxis protein methyltransferase CheR	BCE4798	BCE4798	RNA polymerase sigma-70 factor, ECF subfamily	[TP0630-TP0092 (0.6191048)]
COG1352	COG1595	BCE1089	BCE1089	methyltransferase, CheR family	BCE1118	BCE1118	RNA polymerase sigma-70 factor, ECF subfamily,	[TP0630-TP0092 (0.6191048)]
COG1352	COG1595	BCE1089	BCE1089	methyltransferase, CheR family	BCE5322	BCE5322	RNA polymerase sigma-70 factor	[TP0630-TP0092 (0.6191048)]
COG1352	COG1595	BCE1754	cheR	chemotaxis protein methyltransferase CheR	BCE5492	BCE5492	RNA polymerase sigma-70 factor	[TP0630-TP0092 (0.6191048)]
COG1352	COG1595	BCE1754	cheR	chemotaxis protein methyltransferase CheR	BCE2534	BCE2534	RNA polymerase sigma-70 factor, ECF subfamily	[TP0630-TP0092 (0.6191048)]
COG1352	COG1595	BCE1754	cheR	chemotaxis protein methyltransferase CheR	BCE2820	BCE2820	RNA polymerase sigma-70 factor	[TP0630-TP0092 (0.6191048)]
COG1352	COG1595	BCE1754	cheR	chemotaxis protein methyltransferase CheR	BCE1829	BCE1829	RNA polymerase sigma-70 factor	[TP0630-TP0092 (0.6191048)]
COG1558	COG1776	BCE1764	flgC	flagellar basal body rod protein	BCE1750	BCE1750	flagellar motor switch protein	[TP0397-TP0720 (0.6910892)]
COG1344	COG4786	BCE1780	BCE1780	flagellin	BCE1792	BCE1792	flagellar basal-body rod protein, putative	[TP0792-TP0961 (0.7009321), TP0659-TP0961 (0.6018447)]
COG1344	COG4786	BCE1759	flgL	flagellar hook-associated protein	BCE1792	BCE1792	flagellar basal-body rod protein, putative	[TP0792-TP0961 (0.7009321), TP0659-TP0961 (0.6018447)]
COG1344	COG4786	BCE1779	BCE1779	flagellin	BCE1792	BCE1792	flagellar basal-body rod protein, putative	[TP0792-TP0961 (0.7009321), TP0659-TP0961 (0.6018447)]
COG0593	COG1077	BCE0001	dnaA	Chromosomal replication initiator protein dnaA	BCE4544	mreB	rod shape-determining protein MreB	[TP0001-TP0497 (0.678435)]
COG0593	COG1077	BCE0001	dnaA	Chromosomal replication initiator protein dnaA	BCE5404	mbl	MreB-like protein (Protein mbl)	[TP0001-TP0497 (0.678435)]
COG0593	COG1077	BCE2767	BCE2767	hypothetical protein	BCE4544	mreB	rod shape-determining protein MreB	[TP0001-TP0497 (0.678435)]
COG0593	COG1077	BCE2767	BCE2767	hypothetical protein	BCE5404	mbl	MreB-like protein (Protein mbl)	[TP0001-TP0497 (0.678435)]
COG0249	COG0357	BCE3803	mutS	DNA mismatch repair protein mutS	BCE5633	gidB	Methyltransferase gidB (EC 2.1.-.-) (Glucose-inhibited division protein B)	[TP0328-TP0946 (0.7367136)]
COG0658	COG1187	BCE4406	comEC	DNA internalization-related competence protein	BCE1597	rluB	ribosomal large subunit pseudouridine synthase	[TP0336-TP0459 (0.6079956)]
COG0658	COG1187	BCE4406	comEC	DNA internalization-related competence protein	BCE2417	BCE2417	RNA pseudouridylate synthase family protein	[TP0336-TP0459 (0.6079956)]
COG0658	COG1187	BCE4406	comEC	DNA internalization-related competence protein	BCE4674	BCE4674	RNA pseudouridylate synthase family protein	[TP0336-TP0459 (0.6079956)]
COG0658	COG1187	BCE4406	comEC	DNA internalization-related competence protein	BCE4848	BCE4848	RNA pseudouridylate synthase family protein	[TP0336-TP0459 (0.6079956)]
COG0465	COG0465	BCE0063	ftsH	cell division protein FtsH	BCE0063	ftsH	cell division protein FtsH	[TP0330-TP0330 (0.73856413)]
COG1558	COG1792	BCE1764	flgC	flagellar basal body rod protein	BCE4543	mreC	rod shape-determining protein MreC	[TP0397-TP0498 (0.58822864)]
COG0592	COG1344	BCE0002	BCE0002	DNA polymerase III subunit beta	BCE1759	flgL	flagellar hook-associated protein	[TP0002-TP0659 (0.6618167)]
COG0592	COG1344	BCE2720	BCE2720	DNA polymerase III subunit beta	BCE1759	flgL	flagellar hook-associated protein	[TP0002-TP0659 (0.6618167)]
COG0592	COG1344	BCE2720	BCE2720	DNA polymerase III subunit beta	BCE1780	BCE1780	flagellin	[TP0002-TP0659 (0.6618167)]
COG0592	COG1344	BCE0002	BCE0002	DNA polymerase III subunit beta	BCE1780	BCE1780	flagellin	[TP0002-TP0659 (0.6618167)]
COG0592	COG1344	BCE2720	BCE2720	DNA polymerase III subunit beta	BCE1779	BCE1779	flagellin	[TP0002-TP0659 (0.6618167)]
COG0592	COG1344	BCE0002	BCE0002	DNA polymerase III subunit beta	BCE1779	BCE1779	flagellin	[TP0002-TP0659 (0.6618167)]
COG0860	COG1192	BCE2849	BCE2849	N-acetylmuramoyl-L-alanine amidase	BCE5631	soJ	sporulation initiation inhibitor protein Soj	[TP0247-TP0272 (0.7527567)]
COG0860	COG1192	BCE0146	cwlD	germination-specific N-acetylmuramoyl-L-alanine	BCE5631	soJ	sporulation initiation inhibitor protein Soj	[TP0247-TP0272 (0.7527567)]
COG0242	COG0272	BCE4023	BCE4023	peptide deformylase	BCE0335	ligA	DNA ligase	[TP0757-TP0634 (0.68197167)]
COG0242	COG0272	BCE3910	BCE3910	peptide deformylase	BCE0335	ligA	DNA ligase	[TP0757-TP0634 (0.68197167)]
COG0187	COG0358	BCE3617	parE	DNA topoisomerase IV subunit B	BCE4374	dnaG	DNA primase	[TP1006-TP0492 (0.55112576)]
COG0187	COG0358	BCE0005	gyrB	DNA gyrase subunit B (EC 5.99.1.3) (Fragment)	BCE4374	dnaG	DNA primase	[TP1006-TP0492 (0.55112576)]
COG0301	COG0514	BCE4784	thiI	thiamine biosynthesis protein ThiI	BCE1609	BCE1609	ATP-dependent DNA helicase	[TP0559-TP0103 (0.6411465)]
COG0301	COG0514	BCE4784	thiI	thiamine biosynthesis protein ThiI	BCE2842	recQ	ATP-dependent DNA helicase RecQ	[TP0559-TP0103 (0.6411465)]
COG0301	COG0514	BCE4784	thiI	thiamine biosynthesis protein ThiI	BCE1610	BCE1610	ATP-dependent DNA helicase	[TP0559-TP0103 (0.6411465)]
COG1154	COG2812	BCE4249	dxs	1-deoxy-D-xylulose-5-phosphate synthase	BCE0020	dnaX	DNA polymerase III subunits gamma and tau	[TP0824-TP1005 (0.68180764)]
COG0237	COG0552	BCE4715	coaE	Dephospho-CoA kinase (EC 2.7.1.24) (Dephosphocoenzyme A kinase)	BCE3889	ftsY	signal recognition particle-docking protein	[TP0296-TP0578 (0.7885255)]
COG0080	COG0265	BCE0097	rplK	50S ribosomal protein L11	BCE5286	BCE5286	hypothetical protein	[TP0237-TP0773 (0.6164146)]
COG0080	COG0265	BCE0097	rplK	50S ribosomal protein L11	BCE3619	BCE3619	serine protease	[TP0237-TP0773 (0.6164146)]
COG0080	COG0265	BCE0097	rplK	50S ribosomal protein L11	BCE5610	BCE5610	serine protease	[TP0237-TP0773 (0.6164146)]
COG0783	COG1079	BCE2092	dpS	general stress protein	BCE3823	BCE3823	sugar ABC transporter, permease protein	[TP1038-TP0302 (0.79878455)]
COG0783	COG1079	BCE5191	BCE5191	general stress protein 20U	BCE3823	BCE3823	sugar ABC transporter, permease protein	[TP1038-TP0302 (0.79878455)]
COG2812	COG2812	BCE0020	dnaX	DNA polymerase III subunits gamma and tau	BCE0020	dnaX	DNA polymerase III subunits gamma and tau	[TP1005-TP1005 (0.52391654)]
COG1466	COG1847	BCE4404	BCE4404	hypothetical protein	BCE5636	jag	jag protein	[TP0588-TP0948 (0.74372905)]
COG0223	COG0234	BCE3908	fmt	methionyl-tRNA formyltransferase	BCE0288	groS	10 kDa chaperonin (Protein Cpn10) (groES protein)	[TP0756-TP1013 (0.64276713)]
COG0036	COG1653	BCE3902	rpe	ribulose-phosphate 3-epimerase	BCE1899	BCE1899	extracellular solute-binding protein, putative	[TP0945-TP0074 (0.654426)]
COG0036	COG1653	BCE3902	rpe	ribulose-phosphate 3-epimerase	BCE0632	BCE0632	glycerol-3-phosphate ABC transporter,	[TP0945-TP0074 (0.654426)]
COG0357	COG0459	BCE5633	gidB	Methyltransferase gidB (EC 2.1.-.-) (Glucose-inhibited division protein B)	BCE0289	groL	60 kDa chaperonin (Protein Cpn60) (groEL protein)	[TP0946-TP0030 (0.68326145)]
COG0357	COG0459	BCE5633	gidB	Methyltransferase gidB (EC 2.1.-.-) (Glucose-inhibited division protein B)	BCE0290	BCE0290	chaperonin family protein	[TP0946-TP0030 (0.68326145)]
COG0664	COG1074	BCE3461	BCE3461	cyclic nucleotide-binding domain protein	BCE1245	addA	ATP-dependent nuclease, subunit A	[TP0089-TP0898 (0.8304331)]
COG0664	COG1074	BCE0477	BCE0477	transcriptional regulator, Crp family	BCE1245	addA	ATP-dependent nuclease, subunit A	[TP0089-TP0898 (0.8304331)]
COG0664	COG1074	BCE5538	BCE5538	cyclic nucleotide-binding domain protein	BCE1245	addA	ATP-dependent nuclease, subunit A	[TP0089-TP0898 (0.8304331)]
COG0345	COG1774	BCE0217	BCE0217	pyrroline-5-carboxylate reductase	BCE0030	BCE0030	hypothetical protein	[TP0797-TP0046 (0.6414869)]
COG0345	COG1774	BCE3031	BCE3031	pyrroline-5-carboxylate reductase	BCE0030	BCE0030	hypothetical protein	[TP0797-TP0046 (0.6414869)]
COG0345	COG1774	BCE4409	BCE4409	late competence protein ComER	BCE0030	BCE0030	hypothetical protein	[TP0797-TP0046 (0.6414869)]
COG0345	COG1774	BCE4207	BCE4207	pyrroline-5-carboxylate reductase	BCE0030	BCE0030	hypothetical protein	[TP0797-TP0046 (0.6414869)]
COG0223	COG0242	BCE3908	fmt	methionyl-tRNA formyltransferase	BCE3910	BCE3910	peptide deformylase	[TP0756-TP0757 (0.8300303)]
COG0223	COG0242	BCE3908	fmt	methionyl-tRNA formyltransferase	BCE4023	BCE4023	peptide deformylase	[TP0756-TP0757 (0.8300303)]
COG0233	COG0359	BCE3865	frr	Ribosome recycling factor (Ribosome-releasing factor) (RRF)	BCE5620	rplI	50S ribosomal protein L9	[TP0604-TP0060 (0.5105792)]
COG0012	COG0457	BCE5626	ychF	GTP-binding protein YchF	BCE1271	BCE1271	DNA-binding protein	[TP0124-TP0067 (0.81355333)]
COG0012	COG0457	BCE5626	ychF	GTP-binding protein YchF	BCE1646	BCE1646	TPR domain protein	[TP0124-TP0067 (0.81355333)]
COG0012	COG0457	BCE5626	ychF	GTP-binding protein YchF	BCE4478	BCE4478	TPR domain protein	[TP0124-TP0067 (0.81355333)]
COG0012	COG0457	BCE5626	ychF	GTP-binding protein YchF	BCE2967	BCE2967	TPR domain protein	[TP0124-TP0067 (0.81355333)]
COG0012	COG0457	BCE5626	ychF	GTP-binding protein YchF	BCE3078	BCE3078	response regulator, putative	[TP0124-TP0067 (0.81355333)]
COG0012	COG0457	BCE5626	ychF	GTP-binding protein YchF	BCE3523	BCE3523	response regulator, putative	[TP0124-TP0067 (0.81355333)]
COG0012	COG0457	BCE5626	ychF	GTP-binding protein YchF	BCE0665	BCE0665	transcriptional regulator/TPR domain protein	[TP0124-TP0067 (0.81355333)]
COG0012	COG0457	BCE5626	ychF	GTP-binding protein YchF	BCE1056	BCE1056	response regulator, putative	[TP0124-TP0067 (0.81355333)]
COG0012	COG0457	BCE5626	ychF	GTP-binding protein YchF	BCE5263	BCE5263	TPR domain protein	[TP0124-TP0067 (0.81355333)]
COG0265	COG0492	BCE5610	BCE5610	serine protease	BCE5065	BCE5065	pyridine nucleotide-disulphide oxidoreductase	[TP0773-TP0814 (0.6926654)]
COG0265	COG0492	BCE5610	BCE5610	serine protease	BCE1621	BCE1621	pyridine nucleotide-disulfide oxidoreductase	[TP0773-TP0814 (0.6926654)]
COG0265	COG0492	BCE5610	BCE5610	serine protease	BCE0452	BCE0452	pyridine nucleotide-disulfide oxidoreductase	[TP0773-TP0814 (0.6926654)]
COG0265	COG0492	BCE5286	BCE5286	hypothetical protein	BCE5262	trxB	thioredoxin reductase	[TP0773-TP0814 (0.6926654)]
COG0265	COG0492	BCE3619	BCE3619	serine protease	BCE5262	trxB	thioredoxin reductase	[TP0773-TP0814 (0.6926654)]
COG0265	COG0492	BCE5286	BCE5286	hypothetical protein	BCE0452	BCE0452	pyridine nucleotide-disulfide oxidoreductase	[TP0773-TP0814 (0.6926654)]
COG0265	COG0492	BCE5286	BCE5286	hypothetical protein	BCE5065	BCE5065	pyridine nucleotide-disulphide oxidoreductase	[TP0773-TP0814 (0.6926654)]
COG0265	COG0492	BCE3619	BCE3619	serine protease	BCE1621	BCE1621	pyridine nucleotide-disulfide oxidoreductase	[TP0773-TP0814 (0.6926654)]
COG0265	COG0492	BCE3619	BCE3619	serine protease	BCE0452	BCE0452	pyridine nucleotide-disulfide oxidoreductase	[TP0773-TP0814 (0.6926654)]
COG0265	COG0492	BCE5610	BCE5610	serine protease	BCE5262	trxB	thioredoxin reductase	[TP0773-TP0814 (0.6926654)]
COG0265	COG0492	BCE3619	BCE3619	serine protease	BCE5065	BCE5065	pyridine nucleotide-disulphide oxidoreductase	[TP0773-TP0814 (0.6926654)]
COG0265	COG0492	BCE5286	BCE5286	hypothetical protein	BCE1621	BCE1621	pyridine nucleotide-disulfide oxidoreductase	[TP0773-TP0814 (0.6926654)]
COG0495	COG1480	BCE4882	leuS	Leucyl-tRNA synthetase (EC 6.1.1.4) (Leucine--tRNA ligase) (LeuRS)	BCE4384	BCE4384	HDIG domain protein	[TP0586-TP0651 (0.5087635)]
COG1321	COG1774	BCE4277	BCE4277	manganese transport transcriptional regulator	BCE0030	BCE0030	hypothetical protein	[TP0167-TP0046 (0.67547834)]
COG0124	COG0608	BCE4486	hisS2	Histidyl-tRNA synthetase 2 (EC 6.1.1.21) (Histidine--tRNA ligase 2) (HisRS 2)	BCE0844	BCE0844	single-stranded-DNA-specific exonuclease RecJ	[TP0641-TP0704 (0.75894904)]
COG0124	COG0608	BCE4486	hisS2	Histidyl-tRNA synthetase 2 (EC 6.1.1.21) (Histidine--tRNA ligase 2) (HisRS 2)	BCE4610	BCE4610	single-stranded-DNA-specific exonuclease RecJ	[TP0641-TP0704 (0.75894904)]
COG0124	COG0608	BCE3348	hisS1	Histidyl-tRNA synthetase 1 (EC 6.1.1.21) (Histidine--tRNA ligase 1) (HisRS 1)	BCE0844	BCE0844	single-stranded-DNA-specific exonuclease RecJ	[TP0641-TP0704 (0.75894904)]
COG0124	COG0608	BCE3348	hisS1	Histidyl-tRNA synthetase 1 (EC 6.1.1.21) (Histidine--tRNA ligase 1) (HisRS 1)	BCE4610	BCE4610	single-stranded-DNA-specific exonuclease RecJ	[TP0641-TP0704 (0.75894904)]
COG0124	COG0608	BCE4486	hisS2	Histidyl-tRNA synthetase 2 (EC 6.1.1.21) (Histidine--tRNA ligase 2) (HisRS 2)	BCE4493	BCE4493	single-stranded-DNA-specific exonuclease RecJ	[TP0641-TP0704 (0.75894904)]
COG0124	COG0608	BCE3348	hisS1	Histidyl-tRNA synthetase 1 (EC 6.1.1.21) (Histidine--tRNA ligase 1) (HisRS 1)	BCE4493	BCE4493	single-stranded-DNA-specific exonuclease RecJ	[TP0641-TP0704 (0.75894904)]
COG0465	COG0772	BCE0063	ftsH	cell division protein FtsH	BCE3995	BCE3995	cell division protein,FtsW/RodA/SpoVE family	[TP0330-TP0387 (0.8016956)]
COG0465	COG0772	BCE0063	ftsH	cell division protein FtsH	BCE3957	spoVE	stage V sporulation protein E	[TP0330-TP0387 (0.8016956)]
COG0465	COG0772	BCE0063	ftsH	cell division protein FtsH	BCE1325	BCE1325	cell cycle protein, FtsW/RodA/SpoVE family	[TP0330-TP0387 (0.8016956)]
COG0465	COG0772	BCE0063	ftsH	cell division protein FtsH	BCE4231	BCE4231	cell division protein, FtsW/RodA/SpoVE family	[TP0330-TP0387 (0.8016956)]
COG0465	COG0772	BCE0063	ftsH	cell division protein FtsH	BCE1133	BCE1133	cell division protein, FtsW/RodA/SpoVE family	[TP0330-TP0387 (0.8016956)]
COG0457	COG1426	BCE1646	BCE1646	TPR domain protein	BCE3817	BCE3817	hypothetical protein	[TP0268-TP0334 (0.739808)]
COG0457	COG1426	BCE4478	BCE4478	TPR domain protein	BCE3817	BCE3817	hypothetical protein	[TP0268-TP0334 (0.739808)]
COG0457	COG1426	BCE3523	BCE3523	response regulator, putative	BCE3817	BCE3817	hypothetical protein	[TP0268-TP0334 (0.739808)]
COG0457	COG1426	BCE5263	BCE5263	TPR domain protein	BCE3817	BCE3817	hypothetical protein	[TP0268-TP0334 (0.739808)]
COG0457	COG1426	BCE2967	BCE2967	TPR domain protein	BCE3817	BCE3817	hypothetical protein	[TP0268-TP0334 (0.739808)]
COG0457	COG1426	BCE1056	BCE1056	response regulator, putative	BCE3817	BCE3817	hypothetical protein	[TP0268-TP0334 (0.739808)]
COG0457	COG1426	BCE3078	BCE3078	response regulator, putative	BCE3817	BCE3817	hypothetical protein	[TP0268-TP0334 (0.739808)]
COG0457	COG1426	BCE0665	BCE0665	transcriptional regulator/TPR domain protein	BCE3817	BCE3817	hypothetical protein	[TP0268-TP0334 (0.739808)]
COG0457	COG1426	BCE1271	BCE1271	DNA-binding protein	BCE3817	BCE3817	hypothetical protein	[TP0268-TP0334 (0.739808)]
COG1196	COG5401	BCE3890	smC	chromosome segregation SMC protein	BCE4587	gerM	germination protein gerM	[TP0367-TP0832 (0.50839365)]
COG0192	COG0217	BCE0391	BCE0391	S-adenosylmethionine synthetase	BCE0595	BCE_0595	UPF0082 protein BCE_0595	[TP0794-TP0474 (0.71912634)]
COG0192	COG0217	BCE4914	BCE_4914	S-adenosylmethionine synthetase (EC 2.5.1.6) (Methionine adenosyltransferase) (AdoMet synthetase) (MAT)	BCE0595	BCE_0595	UPF0082 protein BCE_0595	[TP0794-TP0474 (0.71912634)]
COG0092	COG0301	BCE0116	rpsC	30S ribosomal protein S3	BCE4784	thiI	thiamine biosynthesis protein ThiI	[TP0195-TP0559 (0.66944)]
COG0860	COG1214	BCE2849	BCE2849	N-acetylmuramoyl-L-alanine amidase	BCE0280	BCE0280	hypothetical protein	[TP0247-TP0876 (0.6334264)]
COG0860	COG1214	BCE0146	cwlD	germination-specific N-acetylmuramoyl-L-alanine	BCE0280	BCE0280	hypothetical protein	[TP0247-TP0876 (0.6334264)]
COG0544	COG1418	BCE4564	tig	Trigger factor (TF)	BCE2224	BCE2224	HD domain protein	[TP0506-TP1018 (0.7668753)]
COG0544	COG1418	BCE4564	tig	Trigger factor (TF)	BCE4692	BCE4692	HD domain protein	[TP0506-TP1018 (0.7668753)]
COG0544	COG1418	BCE4564	tig	Trigger factor (TF)	BCE3813	BCE3813	hypothetical protein	[TP0506-TP1018 (0.7668753)]
COG0544	COG1418	BCE4564	tig	Trigger factor (TF)	BCE4690	BCE4690	HD domain protein	[TP0506-TP1018 (0.7668753)]
COG0477	COG0845	BCE2582	BCE2582	permease, putative	BCE0890	BCE0890	hypothetical protein	[TP0840-TP0965 (0.8653204)]
COG0477	COG0845	BCE0813	BCE0813	major facilitator family transporter	BCE0890	BCE0890	hypothetical protein	[TP0840-TP0965 (0.8653204)]
COG0477	COG0845	BCE3025	BCE3025	permease, putative	BCE0168	BCE0168	hypothetical protein	[TP0840-TP0965 (0.8653204)]
COG0477	COG0845	BCE2582	BCE2582	permease, putative	BCE5374	BCE5374	efflux transporter, RND family, MFP subunit	[TP0840-TP0965 (0.8653204)]
COG0477	COG0845	BCE1808	BCE1808	permease, putative	BCE0168	BCE0168	hypothetical protein	[TP0840-TP0965 (0.8653204)]
COG0477	COG0845	BCE0879	BCE0879	major facilitator family transporter	BCE5374	BCE5374	efflux transporter, RND family, MFP subunit	[TP0840-TP0965 (0.8653204)]
COG0477	COG0845	BCE0202	BCE0202	drug resistance transporter, Bcr/CflA family	BCE5374	BCE5374	efflux transporter, RND family, MFP subunit	[TP0840-TP0965 (0.8653204)]
COG0477	COG0845	BCE1911	BCE1911	drug resistance transporter, EmrB/QacA family	BCE0168	BCE0168	hypothetical protein	[TP0840-TP0965 (0.8653204)]
COG0477	COG0845	BCE4699	BCE4699	drug resistance transporter, EmrB/QacA family	BCE0168	BCE0168	hypothetical protein	[TP0840-TP0965 (0.8653204)]
COG0477	COG0845	BCE2396	BCE2396	oxalate:formate antiporter, putative	BCE5374	BCE5374	efflux transporter, RND family, MFP subunit	[TP0840-TP0965 (0.8653204)]
COG0477	COG0845	BCE5547	BCE5547	major facilitator family transporter	BCE0168	BCE0168	hypothetical protein	[TP0840-TP0965 (0.8653204)]
COG0477	COG0845	BCE2682	BCE2682	permease, putative	BCE0890	BCE0890	hypothetical protein	[TP0840-TP0965 (0.8653204)]
COG0477	COG0845	BCE1738	BCE1738	hypothetical protein	BCE5374	BCE5374	efflux transporter, RND family, MFP subunit	[TP0840-TP0965 (0.8653204)]
COG0477	COG0845	BCE2404	BCE2404	drug resistance transporter, EmrB/QacA family	BCE0168	BCE0168	hypothetical protein	[TP0840-TP0965 (0.8653204)]
COG0477	COG0845	BCE2504	BCE2504	tetracycline-efflux transporter, putative	BCE5374	BCE5374	efflux transporter, RND family, MFP subunit	[TP0840-TP0965 (0.8653204)]
COG0477	COG0845	BCE3641	BCE3641	hypothetical protein	BCE0168	BCE0168	hypothetical protein	[TP0840-TP0965 (0.8653204)]
COG0477	COG0845	BCE1738	BCE1738	hypothetical protein	BCE0890	BCE0890	hypothetical protein	[TP0840-TP0965 (0.8653204)]
COG0477	COG0845	BCE3475	BCE3475	drug resistance transporter, Bcr/CflA subfamily,	BCE0890	BCE0890	hypothetical protein	[TP0840-TP0965 (0.8653204)]
COG0477	COG0845	BCE0928	blT	multidrug resistance protein	BCE0890	BCE0890	hypothetical protein	[TP0840-TP0965 (0.8653204)]
COG0477	COG0845	BCE0731	BCE0731	drug resistance transporter, EmrB/QacA family	BCE0168	BCE0168	hypothetical protein	[TP0840-TP0965 (0.8653204)]
COG0477	COG0845	BCE2311	BCE2311	permease, putative	BCE0890	BCE0890	hypothetical protein	[TP0840-TP0965 (0.8653204)]
COG0477	COG0845	BCE0464	BCE0464	benzoate transport protein, putative	BCE5374	BCE5374	efflux transporter, RND family, MFP subunit	[TP0840-TP0965 (0.8653204)]
COG0477	COG0845	BCE0264	BCE0264	major facilitator family transporter	BCE5374	BCE5374	efflux transporter, RND family, MFP subunit	[TP0840-TP0965 (0.8653204)]
COG0477	COG0845	BCE0731	BCE0731	drug resistance transporter, EmrB/QacA family	BCE5374	BCE5374	efflux transporter, RND family, MFP subunit	[TP0840-TP0965 (0.8653204)]
COG0477	COG0845	BCE0504	BCE0504	major facilitator family transporter	BCE0890	BCE0890	hypothetical protein	[TP0840-TP0965 (0.8653204)]
COG0477	COG0845	BCE0202	BCE0202	drug resistance transporter, Bcr/CflA family	BCE0168	BCE0168	hypothetical protein	[TP0840-TP0965 (0.8653204)]
COG0477	COG0845	BCE2372	BCE2372	major facilitator family transporter	BCE5374	BCE5374	efflux transporter, RND family, MFP subunit	[TP0840-TP0965 (0.8653204)]
COG0477	COG0845	BCE2921	BCE2921	major facilitator family transporter	BCE0168	BCE0168	hypothetical protein	[TP0840-TP0965 (0.8653204)]
COG0477	COG0845	BCE0264	BCE0264	major facilitator family transporter	BCE0890	BCE0890	hypothetical protein	[TP0840-TP0965 (0.8653204)]
COG0477	COG0845	BCE2582	BCE2582	permease, putative	BCE0168	BCE0168	hypothetical protein	[TP0840-TP0965 (0.8653204)]
COG0477	COG0845	BCE2935	BCE2935	transporter, putative	BCE0890	BCE0890	hypothetical protein	[TP0840-TP0965 (0.8653204)]
COG0477	COG0845	BCE2511	BCE2511	ABC transporter, permease protein, putative	BCE0168	BCE0168	hypothetical protein	[TP0840-TP0965 (0.8653204)]
COG0477	COG0845	BCE1911	BCE1911	drug resistance transporter, EmrB/QacA family	BCE0890	BCE0890	hypothetical protein	[TP0840-TP0965 (0.8653204)]
COG0477	COG0845	BCE1943	BCE1943	major facilitator family transporter	BCE0168	BCE0168	hypothetical protein	[TP0840-TP0965 (0.8653204)]
COG0477	COG0845	BCE3387	BCE3387	hypothetical protein	BCE5374	BCE5374	efflux transporter, RND family, MFP subunit	[TP0840-TP0965 (0.8653204)]
COG0477	COG0845	BCE3309	BCE3309	major facilitator family transporter	BCE0168	BCE0168	hypothetical protein	[TP0840-TP0965 (0.8653204)]
COG0477	COG0845	BCE0464	BCE0464	benzoate transport protein, putative	BCE0890	BCE0890	hypothetical protein	[TP0840-TP0965 (0.8653204)]
COG0477	COG0845	BCE2423	BCE2423	ABC transporter, permease protein, putative	BCE0168	BCE0168	hypothetical protein	[TP0840-TP0965 (0.8653204)]
COG0477	COG0845	BCE3240	BCE3240	drug resistance transporter, EmrB/QacA family	BCE5374	BCE5374	efflux transporter, RND family, MFP subunit	[TP0840-TP0965 (0.8653204)]
COG0477	COG0845	BCE2423	BCE2423	ABC transporter, permease protein, putative	BCE0890	BCE0890	hypothetical protein	[TP0840-TP0965 (0.8653204)]
COG0477	COG0845	BCE2916	BCE2916	drug resistance transporter, EmrB/QacA family	BCE5374	BCE5374	efflux transporter, RND family, MFP subunit	[TP0840-TP0965 (0.8653204)]
COG0477	COG0845	BCE3186	BCE3186	drug transport protein, putative	BCE5374	BCE5374	efflux transporter, RND family, MFP subunit	[TP0840-TP0965 (0.8653204)]
COG0477	COG0845	BCE4051	BCE4051	drug resistance transporter, EmrB/QacA family	BCE0168	BCE0168	hypothetical protein	[TP0840-TP0965 (0.8653204)]
COG0477	COG0845	BCE0464	BCE0464	benzoate transport protein, putative	BCE0168	BCE0168	hypothetical protein	[TP0840-TP0965 (0.8653204)]
COG0477	COG0845	BCE0879	BCE0879	major facilitator family transporter	BCE0168	BCE0168	hypothetical protein	[TP0840-TP0965 (0.8653204)]
COG0477	COG0845	BCE3641	BCE3641	hypothetical protein	BCE0890	BCE0890	hypothetical protein	[TP0840-TP0965 (0.8653204)]
COG0477	COG0845	BCE2404	BCE2404	drug resistance transporter, EmrB/QacA family	BCE5374	BCE5374	efflux transporter, RND family, MFP subunit	[TP0840-TP0965 (0.8653204)]
COG0477	COG0845	BCE1738	BCE1738	hypothetical protein	BCE0168	BCE0168	hypothetical protein	[TP0840-TP0965 (0.8653204)]
COG0477	COG0845	BCE5067	BCE5067	transporter, putative	BCE0168	BCE0168	hypothetical protein	[TP0840-TP0965 (0.8653204)]
COG0477	COG0845	BCE2144	BCE2144	hypothetical protein	BCE0890	BCE0890	hypothetical protein	[TP0840-TP0965 (0.8653204)]
COG0477	COG0845	BCE1918	fsR	fosmidomycin resistance protein	BCE5374	BCE5374	efflux transporter, RND family, MFP subunit	[TP0840-TP0965 (0.8653204)]
COG0477	COG0845	BCE3186	BCE3186	drug transport protein, putative	BCE0168	BCE0168	hypothetical protein	[TP0840-TP0965 (0.8653204)]
COG0477	COG0845	BCE3305	BCE3305	major facilitator family transporter	BCE0168	BCE0168	hypothetical protein	[TP0840-TP0965 (0.8653204)]
COG0477	COG0845	BCE2311	BCE2311	permease, putative	BCE5374	BCE5374	efflux transporter, RND family, MFP subunit	[TP0840-TP0965 (0.8653204)]
COG0477	COG0845	BCE3194	BCE3194	drug resistance transporter, EmrB/QacA	BCE0168	BCE0168	hypothetical protein	[TP0840-TP0965 (0.8653204)]
COG0477	COG0845	BCE3309	BCE3309	major facilitator family transporter	BCE5374	BCE5374	efflux transporter, RND family, MFP subunit	[TP0840-TP0965 (0.8653204)]
COG0477	COG0845	BCE3510	BCE3510	major facilitator family transporter	BCE5374	BCE5374	efflux transporter, RND family, MFP subunit	[TP0840-TP0965 (0.8653204)]
COG0477	COG0845	BCE3025	BCE3025	permease, putative	BCE5374	BCE5374	efflux transporter, RND family, MFP subunit	[TP0840-TP0965 (0.8653204)]
COG0477	COG0845	BCE3270	BCE3270	permease, putative	BCE0168	BCE0168	hypothetical protein	[TP0840-TP0965 (0.8653204)]
COG0477	COG0845	BCE5067	BCE5067	transporter, putative	BCE0890	BCE0890	hypothetical protein	[TP0840-TP0965 (0.8653204)]
COG0477	COG0845	BCE2511	BCE2511	ABC transporter, permease protein, putative	BCE0890	BCE0890	hypothetical protein	[TP0840-TP0965 (0.8653204)]
COG0477	COG0845	BCE0879	BCE0879	major facilitator family transporter	BCE0890	BCE0890	hypothetical protein	[TP0840-TP0965 (0.8653204)]
COG0477	COG0845	BCE2404	BCE2404	drug resistance transporter, EmrB/QacA family	BCE0890	BCE0890	hypothetical protein	[TP0840-TP0965 (0.8653204)]
COG0477	COG0845	BCE2718	BCE2718	oxalate:formate antiporter, putative	BCE0890	BCE0890	hypothetical protein	[TP0840-TP0965 (0.8653204)]
COG0477	COG0845	BCE1943	BCE1943	major facilitator family transporter	BCE5374	BCE5374	efflux transporter, RND family, MFP subunit	[TP0840-TP0965 (0.8653204)]
COG0477	COG0845	BCE3025	BCE3025	permease, putative	BCE0890	BCE0890	hypothetical protein	[TP0840-TP0965 (0.8653204)]
COG0477	COG0845	BCE1008	BCE1008	alpha-ketoglutarate permease, putative	BCE0890	BCE0890	hypothetical protein	[TP0840-TP0965 (0.8653204)]
COG0477	COG0845	BCE3387	BCE3387	hypothetical protein	BCE0890	BCE0890	hypothetical protein	[TP0840-TP0965 (0.8653204)]
COG0477	COG0845	BCE3309	BCE3309	major facilitator family transporter	BCE0890	BCE0890	hypothetical protein	[TP0840-TP0965 (0.8653204)]
COG0477	COG0845	BCE1008	BCE1008	alpha-ketoglutarate permease, putative	BCE5374	BCE5374	efflux transporter, RND family, MFP subunit	[TP0840-TP0965 (0.8653204)]
COG0477	COG0845	BCE3056	BCE3056	major facilitator superfamily protein	BCE0890	BCE0890	hypothetical protein	[TP0840-TP0965 (0.8653204)]
COG0477	COG0845	BCE3240	BCE3240	drug resistance transporter, EmrB/QacA family	BCE0168	BCE0168	hypothetical protein	[TP0840-TP0965 (0.8653204)]
COG0477	COG0845	BCE2504	BCE2504	tetracycline-efflux transporter, putative	BCE0890	BCE0890	hypothetical protein	[TP0840-TP0965 (0.8653204)]
COG0477	COG0845	BCE3056	BCE3056	major facilitator superfamily protein	BCE5374	BCE5374	efflux transporter, RND family, MFP subunit	[TP0840-TP0965 (0.8653204)]
COG0477	COG0845	BCE3246	BCE3246	permease, putative	BCE0890	BCE0890	hypothetical protein	[TP0840-TP0965 (0.8653204)]
COG0477	COG0845	BCE3305	BCE3305	major facilitator family transporter	BCE5374	BCE5374	efflux transporter, RND family, MFP subunit	[TP0840-TP0965 (0.8653204)]
COG0477	COG0845	BCE2921	BCE2921	major facilitator family transporter	BCE0890	BCE0890	hypothetical protein	[TP0840-TP0965 (0.8653204)]
COG0477	COG0845	BCE5576	BCE5576	major facilitator family transporter	BCE5374	BCE5374	efflux transporter, RND family, MFP subunit	[TP0840-TP0965 (0.8653204)]
COG0477	COG0845	BCE4883	BCE4883	permease, putative	BCE5374	BCE5374	efflux transporter, RND family, MFP subunit	[TP0840-TP0965 (0.8653204)]
COG0477	COG0845	BCE3246	BCE3246	permease, putative	BCE0168	BCE0168	hypothetical protein	[TP0840-TP0965 (0.8653204)]
COG0477	COG0845	BCE1808	BCE1808	permease, putative	BCE0890	BCE0890	hypothetical protein	[TP0840-TP0965 (0.8653204)]
COG0477	COG0845	BCE0933	BCE0933	major facilitator family transporter	BCE5374	BCE5374	efflux transporter, RND family, MFP subunit	[TP0840-TP0965 (0.8653204)]
COG0477	COG0845	BCE3510	BCE3510	major facilitator family transporter	BCE0890	BCE0890	hypothetical protein	[TP0840-TP0965 (0.8653204)]
COG0477	COG0845	BCE0741	BCE0741	multidrug resistance protein, putative	BCE0168	BCE0168	hypothetical protein	[TP0840-TP0965 (0.8653204)]
COG0477	COG0845	BCE3270	BCE3270	permease, putative	BCE5374	BCE5374	efflux transporter, RND family, MFP subunit	[TP0840-TP0965 (0.8653204)]
COG0477	COG0845	BCE2396	BCE2396	oxalate:formate antiporter, putative	BCE0890	BCE0890	hypothetical protein	[TP0840-TP0965 (0.8653204)]
COG0477	COG0845	BCE4051	BCE4051	drug resistance transporter, EmrB/QacA family	BCE5374	BCE5374	efflux transporter, RND family, MFP subunit	[TP0840-TP0965 (0.8653204)]
COG0477	COG0845	BCE0928	blT	multidrug resistance protein	BCE0168	BCE0168	hypothetical protein	[TP0840-TP0965 (0.8653204)]
COG0477	COG0845	BCE1808	BCE1808	permease, putative	BCE5374	BCE5374	efflux transporter, RND family, MFP subunit	[TP0840-TP0965 (0.8653204)]
COG0477	COG0845	BCE1892	BCE1892	transporter, putative	BCE0890	BCE0890	hypothetical protein	[TP0840-TP0965 (0.8653204)]
COG0477	COG0845	BCE0504	BCE0504	major facilitator family transporter	BCE5374	BCE5374	efflux transporter, RND family, MFP subunit	[TP0840-TP0965 (0.8653204)]
COG0477	COG0845	BCE4851	BCE4851	drug resistance transporter, EmrB/QacA family	BCE5374	BCE5374	efflux transporter, RND family, MFP subunit	[TP0840-TP0965 (0.8653204)]
COG0477	COG0845	BCE2655	BCE2655	permease, putative	BCE5374	BCE5374	efflux transporter, RND family, MFP subunit	[TP0840-TP0965 (0.8653204)]
COG0477	COG0845	BCE5067	BCE5067	transporter, putative	BCE5374	BCE5374	efflux transporter, RND family, MFP subunit	[TP0840-TP0965 (0.8653204)]
COG0477	COG0845	BCE5501	BCE5501	multidrug resistance protein, putative	BCE0890	BCE0890	hypothetical protein	[TP0840-TP0965 (0.8653204)]
COG0477	COG0845	BCE3475	BCE3475	drug resistance transporter, Bcr/CflA subfamily,	BCE5374	BCE5374	efflux transporter, RND family, MFP subunit	[TP0840-TP0965 (0.8653204)]
COG0477	COG0845	BCE3641	BCE3641	hypothetical protein	BCE5374	BCE5374	efflux transporter, RND family, MFP subunit	[TP0840-TP0965 (0.8653204)]
COG0477	COG0845	BCE3270	BCE3270	permease, putative	BCE0890	BCE0890	hypothetical protein	[TP0840-TP0965 (0.8653204)]
COG0477	COG0845	BCE4851	BCE4851	drug resistance transporter, EmrB/QacA family	BCE0890	BCE0890	hypothetical protein	[TP0840-TP0965 (0.8653204)]
COG0477	COG0845	BCE0741	BCE0741	multidrug resistance protein, putative	BCE0890	BCE0890	hypothetical protein	[TP0840-TP0965 (0.8653204)]
COG0477	COG0845	BCE0813	BCE0813	major facilitator family transporter	BCE5374	BCE5374	efflux transporter, RND family, MFP subunit	[TP0840-TP0965 (0.8653204)]
COG0477	COG0845	BCE4851	BCE4851	drug resistance transporter, EmrB/QacA family	BCE0168	BCE0168	hypothetical protein	[TP0840-TP0965 (0.8653204)]
COG0477	COG0845	BCE2718	BCE2718	oxalate:formate antiporter, putative	BCE5374	BCE5374	efflux transporter, RND family, MFP subunit	[TP0840-TP0965 (0.8653204)]
COG0477	COG0845	BCE2423	BCE2423	ABC transporter, permease protein, putative	BCE5374	BCE5374	efflux transporter, RND family, MFP subunit	[TP0840-TP0965 (0.8653204)]
COG0477	COG0845	BCE0928	blT	multidrug resistance protein	BCE5374	BCE5374	efflux transporter, RND family, MFP subunit	[TP0840-TP0965 (0.8653204)]
COG0477	COG0845	BCE4590	BCE4590	major facilitator family transporter	BCE0890	BCE0890	hypothetical protein	[TP0840-TP0965 (0.8653204)]
COG0477	COG0845	BCE1892	BCE1892	transporter, putative	BCE5374	BCE5374	efflux transporter, RND family, MFP subunit	[TP0840-TP0965 (0.8653204)]
COG0477	COG0845	BCE4883	BCE4883	permease, putative	BCE0168	BCE0168	hypothetical protein	[TP0840-TP0965 (0.8653204)]
COG0477	COG0845	BCE2699	BCE2699	permease, putative	BCE0168	BCE0168	hypothetical protein	[TP0840-TP0965 (0.8653204)]
COG0477	COG0845	BCE0202	BCE0202	drug resistance transporter, Bcr/CflA family	BCE0890	BCE0890	hypothetical protein	[TP0840-TP0965 (0.8653204)]
COG0477	COG0845	BCE2921	BCE2921	major facilitator family transporter	BCE5374	BCE5374	efflux transporter, RND family, MFP subunit	[TP0840-TP0965 (0.8653204)]
COG0477	COG0845	BCE2916	BCE2916	drug resistance transporter, EmrB/QacA family	BCE0890	BCE0890	hypothetical protein	[TP0840-TP0965 (0.8653204)]
COG0477	COG0845	BCE3056	BCE3056	major facilitator superfamily protein	BCE0168	BCE0168	hypothetical protein	[TP0840-TP0965 (0.8653204)]
COG0477	COG0845	BCE5501	BCE5501	multidrug resistance protein, putative	BCE5374	BCE5374	efflux transporter, RND family, MFP subunit	[TP0840-TP0965 (0.8653204)]
COG0477	COG0845	BCE3477	BCE3477	drug resistance transporter, Bcr/CflA subfamily,	BCE5374	BCE5374	efflux transporter, RND family, MFP subunit	[TP0840-TP0965 (0.8653204)]
COG0477	COG0845	BCE2935	BCE2935	transporter, putative	BCE0168	BCE0168	hypothetical protein	[TP0840-TP0965 (0.8653204)]
COG0477	COG0845	BCE5547	BCE5547	major facilitator family transporter	BCE5374	BCE5374	efflux transporter, RND family, MFP subunit	[TP0840-TP0965 (0.8653204)]
COG0477	COG0845	BCE1918	fsR	fosmidomycin resistance protein	BCE0168	BCE0168	hypothetical protein	[TP0840-TP0965 (0.8653204)]
COG0477	COG0845	BCE0933	BCE0933	major facilitator family transporter	BCE0890	BCE0890	hypothetical protein	[TP0840-TP0965 (0.8653204)]
COG0477	COG0845	BCE2935	BCE2935	transporter, putative	BCE5374	BCE5374	efflux transporter, RND family, MFP subunit	[TP0840-TP0965 (0.8653204)]
COG0477	COG0845	BCE3194	BCE3194	drug resistance transporter, EmrB/QacA	BCE0890	BCE0890	hypothetical protein	[TP0840-TP0965 (0.8653204)]
COG0477	COG0845	BCE4590	BCE4590	major facilitator family transporter	BCE5374	BCE5374	efflux transporter, RND family, MFP subunit	[TP0840-TP0965 (0.8653204)]
COG0477	COG0845	BCE4590	BCE4590	major facilitator family transporter	BCE0168	BCE0168	hypothetical protein	[TP0840-TP0965 (0.8653204)]
COG0477	COG0845	BCE2372	BCE2372	major facilitator family transporter	BCE0890	BCE0890	hypothetical protein	[TP0840-TP0965 (0.8653204)]
COG0477	COG0845	BCE2511	BCE2511	ABC transporter, permease protein, putative	BCE5374	BCE5374	efflux transporter, RND family, MFP subunit	[TP0840-TP0965 (0.8653204)]
COG0477	COG0845	BCE3186	BCE3186	drug transport protein, putative	BCE0890	BCE0890	hypothetical protein	[TP0840-TP0965 (0.8653204)]
COG0477	COG0845	BCE3477	BCE3477	drug resistance transporter, Bcr/CflA subfamily,	BCE0168	BCE0168	hypothetical protein	[TP0840-TP0965 (0.8653204)]
COG0477	COG0845	BCE0813	BCE0813	major facilitator family transporter	BCE0168	BCE0168	hypothetical protein	[TP0840-TP0965 (0.8653204)]
COG0477	COG0845	BCE4699	BCE4699	drug resistance transporter, EmrB/QacA family	BCE5374	BCE5374	efflux transporter, RND family, MFP subunit	[TP0840-TP0965 (0.8653204)]
COG0477	COG0845	BCE2655	BCE2655	permease, putative	BCE0890	BCE0890	hypothetical protein	[TP0840-TP0965 (0.8653204)]
COG0477	COG0845	BCE2144	BCE2144	hypothetical protein	BCE0168	BCE0168	hypothetical protein	[TP0840-TP0965 (0.8653204)]
COG0477	COG0845	BCE5576	BCE5576	major facilitator family transporter	BCE0890	BCE0890	hypothetical protein	[TP0840-TP0965 (0.8653204)]
COG0477	COG0845	BCE1918	fsR	fosmidomycin resistance protein	BCE0890	BCE0890	hypothetical protein	[TP0840-TP0965 (0.8653204)]
COG0477	COG0845	BCE2396	BCE2396	oxalate:formate antiporter, putative	BCE0168	BCE0168	hypothetical protein	[TP0840-TP0965 (0.8653204)]
COG0477	COG0845	BCE2718	BCE2718	oxalate:formate antiporter, putative	BCE0168	BCE0168	hypothetical protein	[TP0840-TP0965 (0.8653204)]
COG0477	COG0845	BCE3194	BCE3194	drug resistance transporter, EmrB/QacA	BCE5374	BCE5374	efflux transporter, RND family, MFP subunit	[TP0840-TP0965 (0.8653204)]
COG0477	COG0845	BCE2916	BCE2916	drug resistance transporter, EmrB/QacA family	BCE0168	BCE0168	hypothetical protein	[TP0840-TP0965 (0.8653204)]
COG0477	COG0845	BCE5547	BCE5547	major facilitator family transporter	BCE0890	BCE0890	hypothetical protein	[TP0840-TP0965 (0.8653204)]
COG0477	COG0845	BCE3475	BCE3475	drug resistance transporter, Bcr/CflA subfamily,	BCE0168	BCE0168	hypothetical protein	[TP0840-TP0965 (0.8653204)]
COG0477	COG0845	BCE1911	BCE1911	drug resistance transporter, EmrB/QacA family	BCE5374	BCE5374	efflux transporter, RND family, MFP subunit	[TP0840-TP0965 (0.8653204)]
COG0477	COG0845	BCE0731	BCE0731	drug resistance transporter, EmrB/QacA family	BCE0890	BCE0890	hypothetical protein	[TP0840-TP0965 (0.8653204)]
COG0477	COG0845	BCE3477	BCE3477	drug resistance transporter, Bcr/CflA subfamily,	BCE0890	BCE0890	hypothetical protein	[TP0840-TP0965 (0.8653204)]
COG0477	COG0845	BCE2682	BCE2682	permease, putative	BCE0168	BCE0168	hypothetical protein	[TP0840-TP0965 (0.8653204)]
COG0477	COG0845	BCE0933	BCE0933	major facilitator family transporter	BCE0168	BCE0168	hypothetical protein	[TP0840-TP0965 (0.8653204)]
COG0477	COG0845	BCE0741	BCE0741	multidrug resistance protein, putative	BCE5374	BCE5374	efflux transporter, RND family, MFP subunit	[TP0840-TP0965 (0.8653204)]
COG0477	COG0845	BCE2214	BCE2214	xylose permease	BCE5374	BCE5374	efflux transporter, RND family, MFP subunit	[TP0840-TP0965 (0.8653204)]
COG0477	COG0845	BCE4883	BCE4883	permease, putative	BCE0890	BCE0890	hypothetical protein	[TP0840-TP0965 (0.8653204)]
COG0477	COG0845	BCE2144	BCE2144	hypothetical protein	BCE5374	BCE5374	efflux transporter, RND family, MFP subunit	[TP0840-TP0965 (0.8653204)]
COG0477	COG0845	BCE0264	BCE0264	major facilitator family transporter	BCE0168	BCE0168	hypothetical protein	[TP0840-TP0965 (0.8653204)]
COG0477	COG0845	BCE0504	BCE0504	major facilitator family transporter	BCE0168	BCE0168	hypothetical protein	[TP0840-TP0965 (0.8653204)]
COG0477	COG0845	BCE1943	BCE1943	major facilitator family transporter	BCE0890	BCE0890	hypothetical protein	[TP0840-TP0965 (0.8653204)]
COG0477	COG0845	BCE2682	BCE2682	permease, putative	BCE5374	BCE5374	efflux transporter, RND family, MFP subunit	[TP0840-TP0965 (0.8653204)]
COG0477	COG0845	BCE5501	BCE5501	multidrug resistance protein, putative	BCE0168	BCE0168	hypothetical protein	[TP0840-TP0965 (0.8653204)]
COG0477	COG0845	BCE3240	BCE3240	drug resistance transporter, EmrB/QacA family	BCE0890	BCE0890	hypothetical protein	[TP0840-TP0965 (0.8653204)]
COG0477	COG0845	BCE1892	BCE1892	transporter, putative	BCE0168	BCE0168	hypothetical protein	[TP0840-TP0965 (0.8653204)]
COG0477	COG0845	BCE1008	BCE1008	alpha-ketoglutarate permease, putative	BCE0168	BCE0168	hypothetical protein	[TP0840-TP0965 (0.8653204)]
COG0477	COG0845	BCE3246	BCE3246	permease, putative	BCE5374	BCE5374	efflux transporter, RND family, MFP subunit	[TP0840-TP0965 (0.8653204)]
COG0477	COG0845	BCE3510	BCE3510	major facilitator family transporter	BCE0168	BCE0168	hypothetical protein	[TP0840-TP0965 (0.8653204)]
COG0477	COG0845	BCE2504	BCE2504	tetracycline-efflux transporter, putative	BCE0168	BCE0168	hypothetical protein	[TP0840-TP0965 (0.8653204)]
COG0477	COG0845	BCE4051	BCE4051	drug resistance transporter, EmrB/QacA family	BCE0890	BCE0890	hypothetical protein	[TP0840-TP0965 (0.8653204)]
COG0477	COG0845	BCE4699	BCE4699	drug resistance transporter, EmrB/QacA family	BCE0890	BCE0890	hypothetical protein	[TP0840-TP0965 (0.8653204)]
COG0477	COG0845	BCE5576	BCE5576	major facilitator family transporter	BCE0168	BCE0168	hypothetical protein	[TP0840-TP0965 (0.8653204)]
COG0477	COG0845	BCE2214	BCE2214	xylose permease	BCE0168	BCE0168	hypothetical protein	[TP0840-TP0965 (0.8653204)]
COG0477	COG0845	BCE2699	BCE2699	permease, putative	BCE0890	BCE0890	hypothetical protein	[TP0840-TP0965 (0.8653204)]
COG0477	COG0845	BCE3305	BCE3305	major facilitator family transporter	BCE0890	BCE0890	hypothetical protein	[TP0840-TP0965 (0.8653204)]
COG0477	COG0845	BCE2655	BCE2655	permease, putative	BCE0168	BCE0168	hypothetical protein	[TP0840-TP0965 (0.8653204)]
COG0477	COG0845	BCE3387	BCE3387	hypothetical protein	BCE0168	BCE0168	hypothetical protein	[TP0840-TP0965 (0.8653204)]
COG0477	COG0845	BCE2699	BCE2699	permease, putative	BCE5374	BCE5374	efflux transporter, RND family, MFP subunit	[TP0840-TP0965 (0.8653204)]
COG0477	COG0845	BCE2311	BCE2311	permease, putative	BCE0168	BCE0168	hypothetical protein	[TP0840-TP0965 (0.8653204)]
COG0477	COG0845	BCE2372	BCE2372	major facilitator family transporter	BCE0168	BCE0168	hypothetical protein	[TP0840-TP0965 (0.8653204)]
COG0477	COG0845	BCE2214	BCE2214	xylose permease	BCE0890	BCE0890	hypothetical protein	[TP0840-TP0965 (0.8653204)]
COG0305	COG2812	BCE5619	BCE5619	replicative DNA helicase	BCE0020	dnaX	DNA polymerase III subunits gamma and tau	[TP0058-TP1005 (0.7130585)]
COG0305	COG2812	BCE1028	BCE1028	replicative DNA helicase	BCE0020	dnaX	DNA polymerase III subunits gamma and tau	[TP0058-TP1005 (0.7130585)]
COG0305	COG2812	BCE5618	BCE5618	replicative DNA helicase	BCE0020	dnaX	DNA polymerase III subunits gamma and tau	[TP0058-TP1005 (0.7130585)]
COG0188	COG0526	BCE3616	parC	DNA topoisomerase IV subunit A	BCE4836	BCE4836	thioredoxin family protein	[TP0005-TP0100 (0.7885434)]
COG0188	COG0526	BCE0006	gyrA	DNA gyrase subunit A	BCE1852	BCE1852	thioredoxin family protein	[TP0005-TP0100 (0.7885434)]
COG0188	COG0526	BCE0006	gyrA	DNA gyrase subunit A	BCE1598	resA	thiol-disulfide oxidoreductase	[TP0005-TP0100 (0.7885434)]
COG0188	COG0526	BCE0006	gyrA	DNA gyrase subunit A	BCE5127	BCE5127	thioredoxin, putative	[TP0005-TP0100 (0.7885434)]
COG0188	COG0526	BCE3616	parC	DNA topoisomerase IV subunit A	BCE3632	BCE3632	ahpC/TSA family protein	[TP0005-TP0100 (0.7885434)]
COG0188	COG0526	BCE0006	gyrA	DNA gyrase subunit A	BCE4836	BCE4836	thioredoxin family protein	[TP0005-TP0100 (0.7885434)]
COG0188	COG0526	BCE0006	gyrA	DNA gyrase subunit A	BCE3632	BCE3632	ahpC/TSA family protein	[TP0005-TP0100 (0.7885434)]
COG0188	COG0526	BCE0006	gyrA	DNA gyrase subunit A	BCE0822	BCE0822	thioredoxin, putative	[TP0005-TP0100 (0.7885434)]
COG0188	COG0526	BCE0006	gyrA	DNA gyrase subunit A	BCE0499	BCE0499	hypothetical protein	[TP0005-TP0100 (0.7885434)]
COG0188	COG0526	BCE3616	parC	DNA topoisomerase IV subunit A	BCE1598	resA	thiol-disulfide oxidoreductase	[TP0005-TP0100 (0.7885434)]
COG0188	COG0526	BCE0006	gyrA	DNA gyrase subunit A	BCE2344	BCE2344	thioredoxin family protein	[TP0005-TP0100 (0.7885434)]
COG0188	COG0526	BCE3616	parC	DNA topoisomerase IV subunit A	BCE1852	BCE1852	thioredoxin family protein	[TP0005-TP0100 (0.7885434)]
COG0188	COG0526	BCE3616	parC	DNA topoisomerase IV subunit A	BCE0499	BCE0499	hypothetical protein	[TP0005-TP0100 (0.7885434)]
COG0188	COG0526	BCE3616	parC	DNA topoisomerase IV subunit A	BCE4648	trx	thioredoxin	[TP0005-TP0100 (0.7885434)]
COG0188	COG0526	BCE0006	gyrA	DNA gyrase subunit A	BCE4648	trx	thioredoxin	[TP0005-TP0100 (0.7885434)]
COG0188	COG0526	BCE3616	parC	DNA topoisomerase IV subunit A	BCE0822	BCE0822	thioredoxin, putative	[TP0005-TP0100 (0.7885434)]
COG0188	COG0526	BCE3616	parC	DNA topoisomerase IV subunit A	BCE5127	BCE5127	thioredoxin, putative	[TP0005-TP0100 (0.7885434)]
COG0188	COG0526	BCE3616	parC	DNA topoisomerase IV subunit A	BCE2344	BCE2344	thioredoxin family protein	[TP0005-TP0100 (0.7885434)]
COG0526	COG0771	BCE4648	trx	thioredoxin	BCE3958	murD	UDP-N-acetylmuramoylalanine--D-glutamate ligase (EC 6.3.2.9) (UDP-N- acetylmuramoyl-L-alanyl-D-glutamate synthetase) (D-glutamic acid- adding enzyme)	[TP0100-TP0903 (0.59509045)]
COG0526	COG0771	BCE0499	BCE0499	hypothetical protein	BCE3958	murD	UDP-N-acetylmuramoylalanine--D-glutamate ligase (EC 6.3.2.9) (UDP-N- acetylmuramoyl-L-alanyl-D-glutamate synthetase) (D-glutamic acid- adding enzyme)	[TP0100-TP0903 (0.59509045)]
COG0526	COG0771	BCE3632	BCE3632	ahpC/TSA family protein	BCE3958	murD	UDP-N-acetylmuramoylalanine--D-glutamate ligase (EC 6.3.2.9) (UDP-N- acetylmuramoyl-L-alanyl-D-glutamate synthetase) (D-glutamic acid- adding enzyme)	[TP0100-TP0903 (0.59509045)]
COG0526	COG0771	BCE2344	BCE2344	thioredoxin family protein	BCE3958	murD	UDP-N-acetylmuramoylalanine--D-glutamate ligase (EC 6.3.2.9) (UDP-N- acetylmuramoyl-L-alanyl-D-glutamate synthetase) (D-glutamic acid- adding enzyme)	[TP0100-TP0903 (0.59509045)]
COG0526	COG0771	BCE5127	BCE5127	thioredoxin, putative	BCE3958	murD	UDP-N-acetylmuramoylalanine--D-glutamate ligase (EC 6.3.2.9) (UDP-N- acetylmuramoyl-L-alanyl-D-glutamate synthetase) (D-glutamic acid- adding enzyme)	[TP0100-TP0903 (0.59509045)]
COG0526	COG0771	BCE0822	BCE0822	thioredoxin, putative	BCE3958	murD	UDP-N-acetylmuramoylalanine--D-glutamate ligase (EC 6.3.2.9) (UDP-N- acetylmuramoyl-L-alanyl-D-glutamate synthetase) (D-glutamic acid- adding enzyme)	[TP0100-TP0903 (0.59509045)]
COG0526	COG0771	BCE1598	resA	thiol-disulfide oxidoreductase	BCE3958	murD	UDP-N-acetylmuramoylalanine--D-glutamate ligase (EC 6.3.2.9) (UDP-N- acetylmuramoyl-L-alanyl-D-glutamate synthetase) (D-glutamic acid- adding enzyme)	[TP0100-TP0903 (0.59509045)]
COG0526	COG0771	BCE4836	BCE4836	thioredoxin family protein	BCE3958	murD	UDP-N-acetylmuramoylalanine--D-glutamate ligase (EC 6.3.2.9) (UDP-N- acetylmuramoyl-L-alanyl-D-glutamate synthetase) (D-glutamic acid- adding enzyme)	[TP0100-TP0903 (0.59509045)]
COG0526	COG0771	BCE1852	BCE1852	thioredoxin family protein	BCE3958	murD	UDP-N-acetylmuramoylalanine--D-glutamate ligase (EC 6.3.2.9) (UDP-N- acetylmuramoyl-L-alanyl-D-glutamate synthetase) (D-glutamic acid- adding enzyme)	[TP0100-TP0903 (0.59509045)]
COG1283	COG1286	BCE0878	BCE0878	Na/Pi-cotransporter family protein	BCE4680	BCE4680	cvpA family protein	[TP0771-TP0522 (0.80866665)]
COG0143	COG0845	BCE0036	BCE0036	methionine--tRNA ligase	BCE5374	BCE5374	efflux transporter, RND family, MFP subunit	[TP0798-TP0965 (0.7246752)]
COG0143	COG0845	BCE5177	BCE_5177	Methionyl-tRNA synthetase (EC 6.1.1.10) (Methionine--tRNA ligase) (MetRS)	BCE0168	BCE0168	hypothetical protein	[TP0798-TP0965 (0.7246752)]
COG0143	COG0845	BCE5177	BCE_5177	Methionyl-tRNA synthetase (EC 6.1.1.10) (Methionine--tRNA ligase) (MetRS)	BCE5374	BCE5374	efflux transporter, RND family, MFP subunit	[TP0798-TP0965 (0.7246752)]
COG0143	COG0845	BCE0036	BCE0036	methionine--tRNA ligase	BCE0890	BCE0890	hypothetical protein	[TP0798-TP0965 (0.7246752)]
COG0143	COG0845	BCE5177	BCE_5177	Methionyl-tRNA synthetase (EC 6.1.1.10) (Methionine--tRNA ligase) (MetRS)	BCE0890	BCE0890	hypothetical protein	[TP0798-TP0965 (0.7246752)]
COG0143	COG0845	BCE0036	BCE0036	methionine--tRNA ligase	BCE0168	BCE0168	hypothetical protein	[TP0798-TP0965 (0.7246752)]
COG0242	COG1744	BCE3910	BCE3910	peptide deformylase	BCE3826	BCE3826	lipoprotein, Bmp family	[TP0757-TP0298 (0.51512045)]
COG0242	COG1744	BCE4023	BCE4023	peptide deformylase	BCE3826	BCE3826	lipoprotein, Bmp family	[TP0757-TP0298 (0.51512045)]
COG1536	COG1868	BCE1767	fliG	flagellar motor protein	BCE1783	fliM	flagellar motor switch protein	[TP0026-TP0721 (0.9539454)]
COG1366	COG1536	BCE4144	spoIIAA	anti-sigma F factor antagonist	BCE1767	fliG	flagellar motor protein	[TP0233-TP0400 (0.68778783)]
COG1366	COG1536	BCE1084	rsbV	anti sigma b factor antagonist RsbV	BCE1767	fliG	flagellar motor protein	[TP0233-TP0400 (0.68778783)]
COG0504	COG1475	BCE5468	ctrA	CTP synthetase	BCE5630	spo0J	stage 0 sporulation protein J	[TP0305-TP0271 (0.70252794)]
COG0504	COG1475	BCE5468	ctrA	CTP synthetase	BCE5632	BCE5632	stage 0 sporulation protein J, putative	[TP0305-TP0271 (0.70252794)]
COG0457	COG3391	BCE0665	BCE0665	transcriptional regulator/TPR domain protein	BCE2353	BCE2353	collagen triple helix repeat domain protein	[TP0095-TP0421 (0.8119976)]
COG0457	COG3391	BCE3078	BCE3078	response regulator, putative	BCE1412	BCE1412	lipoprotein, putative	[TP0095-TP0421 (0.8119976)]
COG0457	COG3391	BCE3078	BCE3078	response regulator, putative	BCE2353	BCE2353	collagen triple helix repeat domain protein	[TP0095-TP0421 (0.8119976)]
COG0457	COG3391	BCE1271	BCE1271	DNA-binding protein	BCE1412	BCE1412	lipoprotein, putative	[TP0095-TP0421 (0.8119976)]
COG0457	COG3391	BCE1646	BCE1646	TPR domain protein	BCE1412	BCE1412	lipoprotein, putative	[TP0095-TP0421 (0.8119976)]
COG0457	COG3391	BCE2967	BCE2967	TPR domain protein	BCE1412	BCE1412	lipoprotein, putative	[TP0095-TP0421 (0.8119976)]
COG0457	COG3391	BCE3523	BCE3523	response regulator, putative	BCE1412	BCE1412	lipoprotein, putative	[TP0095-TP0421 (0.8119976)]
COG0457	COG3391	BCE4478	BCE4478	TPR domain protein	BCE1412	BCE1412	lipoprotein, putative	[TP0095-TP0421 (0.8119976)]
COG0457	COG3391	BCE3523	BCE3523	response regulator, putative	BCE2353	BCE2353	collagen triple helix repeat domain protein	[TP0095-TP0421 (0.8119976)]
COG0457	COG3391	BCE0665	BCE0665	transcriptional regulator/TPR domain protein	BCE1412	BCE1412	lipoprotein, putative	[TP0095-TP0421 (0.8119976)]
COG0457	COG3391	BCE5263	BCE5263	TPR domain protein	BCE1412	BCE1412	lipoprotein, putative	[TP0095-TP0421 (0.8119976)]
COG0457	COG3391	BCE2967	BCE2967	TPR domain protein	BCE2353	BCE2353	collagen triple helix repeat domain protein	[TP0095-TP0421 (0.8119976)]
COG0457	COG3391	BCE1056	BCE1056	response regulator, putative	BCE2353	BCE2353	collagen triple helix repeat domain protein	[TP0095-TP0421 (0.8119976)]
COG0457	COG3391	BCE5263	BCE5263	TPR domain protein	BCE2353	BCE2353	collagen triple helix repeat domain protein	[TP0095-TP0421 (0.8119976)]
COG0457	COG3391	BCE1646	BCE1646	TPR domain protein	BCE2353	BCE2353	collagen triple helix repeat domain protein	[TP0095-TP0421 (0.8119976)]
COG0457	COG3391	BCE1271	BCE1271	DNA-binding protein	BCE2353	BCE2353	collagen triple helix repeat domain protein	[TP0095-TP0421 (0.8119976)]
COG0457	COG3391	BCE1056	BCE1056	response regulator, putative	BCE1412	BCE1412	lipoprotein, putative	[TP0095-TP0421 (0.8119976)]
COG0457	COG3391	BCE4478	BCE4478	TPR domain protein	BCE2353	BCE2353	collagen triple helix repeat domain protein	[TP0095-TP0421 (0.8119976)]
COG0250	COG0772	BCE0096	nusG	transcription antitermination protein NusG	BCE3995	BCE3995	cell division protein,FtsW/RodA/SpoVE family	[TP0236-TP0387 (0.7470728)]
COG0250	COG0772	BCE0096	nusG	transcription antitermination protein NusG	BCE1325	BCE1325	cell cycle protein, FtsW/RodA/SpoVE family	[TP0236-TP0387 (0.7470728)]
COG0250	COG0772	BCE0096	nusG	transcription antitermination protein NusG	BCE4231	BCE4231	cell division protein, FtsW/RodA/SpoVE family	[TP0236-TP0387 (0.7470728)]
COG0250	COG0772	BCE0096	nusG	transcription antitermination protein NusG	BCE1133	BCE1133	cell division protein, FtsW/RodA/SpoVE family	[TP0236-TP0387 (0.7470728)]
COG0250	COG0772	BCE0096	nusG	transcription antitermination protein NusG	BCE3957	spoVE	stage V sporulation protein E	[TP0236-TP0387 (0.7470728)]
COG0227	COG0740	BCE3900	rpmB	50S ribosomal protein L28	BCE0399	BCE0399	ClpP protease family protein	[TP0362-TP0507 (0.75048)]
COG0227	COG0740	BCE3900	rpmB	50S ribosomal protein L28	BCE5254	clpP2	ATP-dependent Clp protease proteolytic subunit 2 (EC 3.4.21.92) (Endopeptidase Clp 2)	[TP0362-TP0507 (0.75048)]
COG0227	COG0740	BCE3900	rpmB	50S ribosomal protein L28	BCE3831	BCE3831	hypothetical protein	[TP0362-TP0507 (0.75048)]
COG0227	COG0740	BCE3900	rpmB	50S ribosomal protein L28	BCE2819	clpP1	ATP-dependent Clp protease proteolytic subunit 1 (EC 3.4.21.92) (Endopeptidase Clp 1)	[TP0362-TP0507 (0.75048)]
COG0457	COG0457	BCE0665	BCE0665	transcriptional regulator/TPR domain protein	BCE3523	BCE3523	response regulator, putative	[TP0067-TP0095 (0.6515529)]
COG0457	COG0457	BCE2967	BCE2967	TPR domain protein	BCE1646	BCE1646	TPR domain protein	[TP0067-TP0095 (0.6515529)]
COG0457	COG0457	BCE3523	BCE3523	response regulator, putative	BCE0665	BCE0665	transcriptional regulator/TPR domain protein	[TP0067-TP0095 (0.6515529)]
COG0457	COG0457	BCE1646	BCE1646	TPR domain protein	BCE2967	BCE2967	TPR domain protein	[TP0067-TP0095 (0.6515529)]
COG0457	COG0457	BCE4478	BCE4478	TPR domain protein	BCE1646	BCE1646	TPR domain protein	[TP0067-TP0095 (0.6515529)]
COG0457	COG0457	BCE1646	BCE1646	TPR domain protein	BCE4478	BCE4478	TPR domain protein	[TP0067-TP0095 (0.6515529)]
COG0457	COG0457	BCE1646	BCE1646	TPR domain protein	BCE1646	BCE1646	TPR domain protein	[TP0067-TP0095 (0.6515529)]
COG0457	COG0457	BCE0665	BCE0665	transcriptional regulator/TPR domain protein	BCE5263	BCE5263	TPR domain protein	[TP0067-TP0095 (0.6515529)]
COG0457	COG0457	BCE5263	BCE5263	TPR domain protein	BCE5263	BCE5263	TPR domain protein	[TP0067-TP0095 (0.6515529)]
COG0457	COG0457	BCE5263	BCE5263	TPR domain protein	BCE0665	BCE0665	transcriptional regulator/TPR domain protein	[TP0067-TP0095 (0.6515529)]
COG0457	COG0457	BCE3523	BCE3523	response regulator, putative	BCE1271	BCE1271	DNA-binding protein	[TP0067-TP0095 (0.6515529)]
COG0457	COG0457	BCE1271	BCE1271	DNA-binding protein	BCE3523	BCE3523	response regulator, putative	[TP0067-TP0095 (0.6515529)]
COG0457	COG0457	BCE2967	BCE2967	TPR domain protein	BCE3523	BCE3523	response regulator, putative	[TP0067-TP0095 (0.6515529)]
COG0457	COG0457	BCE3523	BCE3523	response regulator, putative	BCE2967	BCE2967	TPR domain protein	[TP0067-TP0095 (0.6515529)]
COG0457	COG0457	BCE1056	BCE1056	response regulator, putative	BCE4478	BCE4478	TPR domain protein	[TP0067-TP0095 (0.6515529)]
COG0457	COG0457	BCE3078	BCE3078	response regulator, putative	BCE4478	BCE4478	TPR domain protein	[TP0067-TP0095 (0.6515529)]
COG0457	COG0457	BCE4478	BCE4478	TPR domain protein	BCE3078	BCE3078	response regulator, putative	[TP0067-TP0095 (0.6515529)]
COG0457	COG0457	BCE4478	BCE4478	TPR domain protein	BCE1056	BCE1056	response regulator, putative	[TP0067-TP0095 (0.6515529)]
COG0457	COG0457	BCE3078	BCE3078	response regulator, putative	BCE1271	BCE1271	DNA-binding protein	[TP0067-TP0095 (0.6515529)]
COG0457	COG0457	BCE1271	BCE1271	DNA-binding protein	BCE3078	BCE3078	response regulator, putative	[TP0067-TP0095 (0.6515529)]
COG0457	COG0457	BCE1056	BCE1056	response regulator, putative	BCE1271	BCE1271	DNA-binding protein	[TP0067-TP0095 (0.6515529)]
COG0457	COG0457	BCE1271	BCE1271	DNA-binding protein	BCE1056	BCE1056	response regulator, putative	[TP0067-TP0095 (0.6515529)]
COG0457	COG0457	BCE4478	BCE4478	TPR domain protein	BCE4478	BCE4478	TPR domain protein	[TP0067-TP0095 (0.6515529)]
COG0457	COG0457	BCE5263	BCE5263	TPR domain protein	BCE1646	BCE1646	TPR domain protein	[TP0067-TP0095 (0.6515529)]
COG0457	COG0457	BCE1646	BCE1646	TPR domain protein	BCE5263	BCE5263	TPR domain protein	[TP0067-TP0095 (0.6515529)]
COG0457	COG0457	BCE0665	BCE0665	transcriptional regulator/TPR domain protein	BCE1646	BCE1646	TPR domain protein	[TP0067-TP0095 (0.6515529)]
COG0457	COG0457	BCE1646	BCE1646	TPR domain protein	BCE0665	BCE0665	transcriptional regulator/TPR domain protein	[TP0067-TP0095 (0.6515529)]
COG0457	COG0457	BCE1056	BCE1056	response regulator, putative	BCE3078	BCE3078	response regulator, putative	[TP0067-TP0095 (0.6515529)]
COG0457	COG0457	BCE3078	BCE3078	response regulator, putative	BCE1056	BCE1056	response regulator, putative	[TP0067-TP0095 (0.6515529)]
COG0457	COG0457	BCE3523	BCE3523	response regulator, putative	BCE3523	BCE3523	response regulator, putative	[TP0067-TP0095 (0.6515529)]
COG0457	COG0457	BCE0665	BCE0665	transcriptional regulator/TPR domain protein	BCE2967	BCE2967	TPR domain protein	[TP0067-TP0095 (0.6515529)]
COG0457	COG0457	BCE2967	BCE2967	TPR domain protein	BCE0665	BCE0665	transcriptional regulator/TPR domain protein	[TP0067-TP0095 (0.6515529)]
COG0457	COG0457	BCE1056	BCE1056	response regulator, putative	BCE3523	BCE3523	response regulator, putative	[TP0067-TP0095 (0.6515529)]
COG0457	COG0457	BCE2967	BCE2967	TPR domain protein	BCE1271	BCE1271	DNA-binding protein	[TP0067-TP0095 (0.6515529)]
COG0457	COG0457	BCE3523	BCE3523	response regulator, putative	BCE1056	BCE1056	response regulator, putative	[TP0067-TP0095 (0.6515529)]
COG0457	COG0457	BCE1271	BCE1271	DNA-binding protein	BCE2967	BCE2967	TPR domain protein	[TP0067-TP0095 (0.6515529)]
COG0457	COG0457	BCE5263	BCE5263	TPR domain protein	BCE1271	BCE1271	DNA-binding protein	[TP0067-TP0095 (0.6515529)]
COG0457	COG0457	BCE1271	BCE1271	DNA-binding protein	BCE5263	BCE5263	TPR domain protein	[TP0067-TP0095 (0.6515529)]
COG0457	COG0457	BCE1056	BCE1056	response regulator, putative	BCE2967	BCE2967	TPR domain protein	[TP0067-TP0095 (0.6515529)]
COG0457	COG0457	BCE3078	BCE3078	response regulator, putative	BCE3078	BCE3078	response regulator, putative	[TP0067-TP0095 (0.6515529)]
COG0457	COG0457	BCE2967	BCE2967	TPR domain protein	BCE1056	BCE1056	response regulator, putative	[TP0067-TP0095 (0.6515529)]
COG0457	COG0457	BCE1056	BCE1056	response regulator, putative	BCE1056	BCE1056	response regulator, putative	[TP0067-TP0095 (0.6515529)]
COG0457	COG0457	BCE3523	BCE3523	response regulator, putative	BCE4478	BCE4478	TPR domain protein	[TP0067-TP0095 (0.6515529)]
COG0457	COG0457	BCE4478	BCE4478	TPR domain protein	BCE3523	BCE3523	response regulator, putative	[TP0067-TP0095 (0.6515529)]
COG0457	COG0457	BCE3078	BCE3078	response regulator, putative	BCE0665	BCE0665	transcriptional regulator/TPR domain protein	[TP0067-TP0095 (0.6515529)]
COG0457	COG0457	BCE0665	BCE0665	transcriptional regulator/TPR domain protein	BCE3078	BCE3078	response regulator, putative	[TP0067-TP0095 (0.6515529)]
COG0457	COG0457	BCE1271	BCE1271	DNA-binding protein	BCE1271	BCE1271	DNA-binding protein	[TP0067-TP0095 (0.6515529)]
COG0457	COG0457	BCE3523	BCE3523	response regulator, putative	BCE1646	BCE1646	TPR domain protein	[TP0067-TP0095 (0.6515529)]
COG0457	COG0457	BCE1646	BCE1646	TPR domain protein	BCE3523	BCE3523	response regulator, putative	[TP0067-TP0095 (0.6515529)]
COG0457	COG0457	BCE0665	BCE0665	transcriptional regulator/TPR domain protein	BCE4478	BCE4478	TPR domain protein	[TP0067-TP0095 (0.6515529)]
COG0457	COG0457	BCE4478	BCE4478	TPR domain protein	BCE1271	BCE1271	DNA-binding protein	[TP0067-TP0095 (0.6515529)]
COG0457	COG0457	BCE4478	BCE4478	TPR domain protein	BCE0665	BCE0665	transcriptional regulator/TPR domain protein	[TP0067-TP0095 (0.6515529)]
COG0457	COG0457	BCE1271	BCE1271	DNA-binding protein	BCE4478	BCE4478	TPR domain protein	[TP0067-TP0095 (0.6515529)]
COG0457	COG0457	BCE3078	BCE3078	response regulator, putative	BCE5263	BCE5263	TPR domain protein	[TP0067-TP0095 (0.6515529)]
COG0457	COG0457	BCE2967	BCE2967	TPR domain protein	BCE2967	BCE2967	TPR domain protein	[TP0067-TP0095 (0.6515529)]
COG0457	COG0457	BCE5263	BCE5263	TPR domain protein	BCE3078	BCE3078	response regulator, putative	[TP0067-TP0095 (0.6515529)]
COG0457	COG0457	BCE2967	BCE2967	TPR domain protein	BCE5263	BCE5263	TPR domain protein	[TP0067-TP0095 (0.6515529)]
COG0457	COG0457	BCE5263	BCE5263	TPR domain protein	BCE2967	BCE2967	TPR domain protein	[TP0067-TP0095 (0.6515529)]
COG0457	COG0457	BCE0665	BCE0665	transcriptional regulator/TPR domain protein	BCE0665	BCE0665	transcriptional regulator/TPR domain protein	[TP0067-TP0095 (0.6515529)]
COG0457	COG0457	BCE5263	BCE5263	TPR domain protein	BCE4478	BCE4478	TPR domain protein	[TP0067-TP0095 (0.6515529)]
COG0457	COG0457	BCE4478	BCE4478	TPR domain protein	BCE5263	BCE5263	TPR domain protein	[TP0067-TP0095 (0.6515529)]
COG0457	COG0457	BCE3078	BCE3078	response regulator, putative	BCE2967	BCE2967	TPR domain protein	[TP0067-TP0095 (0.6515529)]
COG0457	COG0457	BCE2967	BCE2967	TPR domain protein	BCE3078	BCE3078	response regulator, putative	[TP0067-TP0095 (0.6515529)]
COG0457	COG0457	BCE1056	BCE1056	response regulator, putative	BCE0665	BCE0665	transcriptional regulator/TPR domain protein	[TP0067-TP0095 (0.6515529)]
COG0457	COG0457	BCE0665	BCE0665	transcriptional regulator/TPR domain protein	BCE1056	BCE1056	response regulator, putative	[TP0067-TP0095 (0.6515529)]
COG0457	COG0457	BCE5263	BCE5263	TPR domain protein	BCE3523	BCE3523	response regulator, putative	[TP0067-TP0095 (0.6515529)]
COG0457	COG0457	BCE3523	BCE3523	response regulator, putative	BCE5263	BCE5263	TPR domain protein	[TP0067-TP0095 (0.6515529)]
COG0457	COG0457	BCE3078	BCE3078	response regulator, putative	BCE1646	BCE1646	TPR domain protein	[TP0067-TP0095 (0.6515529)]
COG0457	COG0457	BCE2967	BCE2967	TPR domain protein	BCE4478	BCE4478	TPR domain protein	[TP0067-TP0095 (0.6515529)]
COG0457	COG0457	BCE4478	BCE4478	TPR domain protein	BCE2967	BCE2967	TPR domain protein	[TP0067-TP0095 (0.6515529)]
COG0457	COG0457	BCE1646	BCE1646	TPR domain protein	BCE3078	BCE3078	response regulator, putative	[TP0067-TP0095 (0.6515529)]
COG0457	COG0457	BCE0665	BCE0665	transcriptional regulator/TPR domain protein	BCE1271	BCE1271	DNA-binding protein	[TP0067-TP0095 (0.6515529)]
COG0457	COG0457	BCE1271	BCE1271	DNA-binding protein	BCE0665	BCE0665	transcriptional regulator/TPR domain protein	[TP0067-TP0095 (0.6515529)]
COG0457	COG0457	BCE3078	BCE3078	response regulator, putative	BCE3523	BCE3523	response regulator, putative	[TP0067-TP0095 (0.6515529)]
COG0457	COG0457	BCE1271	BCE1271	DNA-binding protein	BCE1646	BCE1646	TPR domain protein	[TP0067-TP0095 (0.6515529)]
COG0457	COG0457	BCE3523	BCE3523	response regulator, putative	BCE3078	BCE3078	response regulator, putative	[TP0067-TP0095 (0.6515529)]
COG0457	COG0457	BCE1646	BCE1646	TPR domain protein	BCE1271	BCE1271	DNA-binding protein	[TP0067-TP0095 (0.6515529)]
COG0457	COG0457	BCE1056	BCE1056	response regulator, putative	BCE5263	BCE5263	TPR domain protein	[TP0067-TP0095 (0.6515529)]
COG0457	COG0457	BCE5263	BCE5263	TPR domain protein	BCE1056	BCE1056	response regulator, putative	[TP0067-TP0095 (0.6515529)]
COG0457	COG0457	BCE1056	BCE1056	response regulator, putative	BCE1646	BCE1646	TPR domain protein	[TP0067-TP0095 (0.6515529)]
COG0457	COG0457	BCE1646	BCE1646	TPR domain protein	BCE1056	BCE1056	response regulator, putative	[TP0067-TP0095 (0.6515529)]
COG0445	COG3839	BCE5634	gidA	tRNA uridine 5-carboxymethylaminomethyl modification enzyme gidA (Glucose-inhibited division protein A)	BCE1897	BCE1897	multiple sugar-binding transport ATP-binding	[TP0044-TP0804 (0.81002605)]
COG0445	COG3839	BCE5634	gidA	tRNA uridine 5-carboxymethylaminomethyl modification enzyme gidA (Glucose-inhibited division protein A)	BCE1811	BCE1811	ABC transporter, ATP-binding protein	[TP0044-TP0804 (0.81002605)]
COG0445	COG3839	BCE5634	gidA	tRNA uridine 5-carboxymethylaminomethyl modification enzyme gidA (Glucose-inhibited division protein A)	BCE4067	BCE4067	sugar ABC transporter, ATP-binding protein	[TP0044-TP0804 (0.81002605)]
COG0445	COG3839	BCE5634	gidA	tRNA uridine 5-carboxymethylaminomethyl modification enzyme gidA (Glucose-inhibited division protein A)	BCE0629	BCE0629	glycerol-3-phosphate ABC transporter,	[TP0044-TP0804 (0.81002605)]
COG0103	COG0211	BCE0144	rpsI	30S ribosomal protein S9	BCE4534	rpmA	50S ribosomal protein L27	[TP1024-TP0743 (0.87139803)]
COG0457	COG0803	BCE1646	BCE1646	TPR domain protein	BCE2103	BCE2103	adhesion lipoprotein	[TP0469-TP0034 (0.86910707)]
COG0457	COG0803	BCE3078	BCE3078	response regulator, putative	BCE2103	BCE2103	adhesion lipoprotein	[TP0469-TP0034 (0.86910707)]
COG0457	COG0803	BCE5263	BCE5263	TPR domain protein	BCE2103	BCE2103	adhesion lipoprotein	[TP0469-TP0034 (0.86910707)]
COG0457	COG0803	BCE4478	BCE4478	TPR domain protein	BCE2103	BCE2103	adhesion lipoprotein	[TP0469-TP0034 (0.86910707)]
COG0457	COG0803	BCE2967	BCE2967	TPR domain protein	BCE2103	BCE2103	adhesion lipoprotein	[TP0469-TP0034 (0.86910707)]
COG0457	COG0803	BCE1056	BCE1056	response regulator, putative	BCE2103	BCE2103	adhesion lipoprotein	[TP0469-TP0034 (0.86910707)]
COG0457	COG0803	BCE3523	BCE3523	response regulator, putative	BCE2103	BCE2103	adhesion lipoprotein	[TP0469-TP0034 (0.86910707)]
COG0457	COG0803	BCE0665	BCE0665	transcriptional regulator/TPR domain protein	BCE2103	BCE2103	adhesion lipoprotein	[TP0469-TP0034 (0.86910707)]
COG0457	COG0803	BCE1271	BCE1271	DNA-binding protein	BCE2103	BCE2103	adhesion lipoprotein	[TP0469-TP0034 (0.86910707)]
COG1285	COG1684	BCE5034	sapB	sapB protein	BCE1788	fliR	flagellar biosynthesis protein	[TP0774-TP0716 (0.78400123)]
COG1285	COG1684	BCE2063	BCE2063	sapB protein	BCE1788	fliR	flagellar biosynthesis protein	[TP0774-TP0716 (0.78400123)]
COG1285	COG1684	BCE4213	mgtC	MgtC family protein	BCE1788	fliR	flagellar biosynthesis protein	[TP0774-TP0716 (0.78400123)]
COG1285	COG1684	BCE3541	BCE3541	mgtC family protein	BCE1788	fliR	flagellar biosynthesis protein	[TP0774-TP0716 (0.78400123)]
COG0621	COG2812	BCE3806	BCE3806	hypothetical protein	BCE0020	dnaX	DNA polymerase III subunits gamma and tau	[TP0754-TP1005 (0.5550382)]
COG0621	COG2812	BCE4391	BCE4391	hypothetical protein	BCE0020	dnaX	DNA polymerase III subunits gamma and tau	[TP0754-TP1005 (0.5550382)]
COG0739	COG1418	BCE4539	spoIVFA	stage IV sporulation protein FA	BCE3813	BCE3813	hypothetical protein	[TP0702-TP1018 (0.7620277)]
COG0739	COG1418	BCE5110	BCE5110	peptidase, M23/M37 family	BCE3813	BCE3813	hypothetical protein	[TP0702-TP1018 (0.7620277)]
COG0739	COG1418	BCE5407	BCE5407	stage II sporulation protein	BCE4690	BCE4690	HD domain protein	[TP0702-TP1018 (0.7620277)]
COG0739	COG1418	BCE5110	BCE5110	peptidase, M23/M37 family	BCE2224	BCE2224	HD domain protein	[TP0702-TP1018 (0.7620277)]
COG0739	COG1418	BCE1958	BCE1958	peptidase, M23/M37 family	BCE2224	BCE2224	HD domain protein	[TP0702-TP1018 (0.7620277)]
COG0739	COG1418	BCE1958	BCE1958	peptidase, M23/M37 family	BCE3813	BCE3813	hypothetical protein	[TP0702-TP1018 (0.7620277)]
COG0739	COG1418	BCE1958	BCE1958	peptidase, M23/M37 family	BCE4692	BCE4692	HD domain protein	[TP0702-TP1018 (0.7620277)]
COG0739	COG1418	BCE1604	BCE1604	peptidase, M23/M37 family	BCE4690	BCE4690	HD domain protein	[TP0702-TP1018 (0.7620277)]
COG0739	COG1418	BCE4539	spoIVFA	stage IV sporulation protein FA	BCE4692	BCE4692	HD domain protein	[TP0702-TP1018 (0.7620277)]
COG0739	COG1418	BCE1604	BCE1604	peptidase, M23/M37 family	BCE2224	BCE2224	HD domain protein	[TP0702-TP1018 (0.7620277)]
COG0739	COG1418	BCE5110	BCE5110	peptidase, M23/M37 family	BCE4692	BCE4692	HD domain protein	[TP0702-TP1018 (0.7620277)]
COG0739	COG1418	BCE5407	BCE5407	stage II sporulation protein	BCE3813	BCE3813	hypothetical protein	[TP0702-TP1018 (0.7620277)]
COG0739	COG1418	BCE4539	spoIVFA	stage IV sporulation protein FA	BCE4690	BCE4690	HD domain protein	[TP0702-TP1018 (0.7620277)]
COG0739	COG1418	BCE5407	BCE5407	stage II sporulation protein	BCE4692	BCE4692	HD domain protein	[TP0702-TP1018 (0.7620277)]
COG0739	COG1418	BCE1604	BCE1604	peptidase, M23/M37 family	BCE3813	BCE3813	hypothetical protein	[TP0702-TP1018 (0.7620277)]
COG0739	COG1418	BCE1958	BCE1958	peptidase, M23/M37 family	BCE4690	BCE4690	HD domain protein	[TP0702-TP1018 (0.7620277)]
COG0739	COG1418	BCE1604	BCE1604	peptidase, M23/M37 family	BCE4692	BCE4692	HD domain protein	[TP0702-TP1018 (0.7620277)]
COG0739	COG1418	BCE5407	BCE5407	stage II sporulation protein	BCE2224	BCE2224	HD domain protein	[TP0702-TP1018 (0.7620277)]
COG0739	COG1418	BCE5110	BCE5110	peptidase, M23/M37 family	BCE4690	BCE4690	HD domain protein	[TP0702-TP1018 (0.7620277)]
COG0739	COG1418	BCE4539	spoIVFA	stage IV sporulation protein FA	BCE2224	BCE2224	HD domain protein	[TP0702-TP1018 (0.7620277)]
COG0739	COG1344	BCE5407	BCE5407	stage II sporulation protein	BCE1780	BCE1780	flagellin	[TP0702-TP0870 (0.64395046)]
COG0739	COG1344	BCE5110	BCE5110	peptidase, M23/M37 family	BCE1759	flgL	flagellar hook-associated protein	[TP0702-TP0870 (0.64395046)]
COG0739	COG1344	BCE1604	BCE1604	peptidase, M23/M37 family	BCE1780	BCE1780	flagellin	[TP0702-TP0870 (0.64395046)]
COG0739	COG1344	BCE1958	BCE1958	peptidase, M23/M37 family	BCE1780	BCE1780	flagellin	[TP0702-TP0870 (0.64395046)]
COG0739	COG1344	BCE1958	BCE1958	peptidase, M23/M37 family	BCE1759	flgL	flagellar hook-associated protein	[TP0702-TP0870 (0.64395046)]
COG0739	COG1344	BCE5110	BCE5110	peptidase, M23/M37 family	BCE1779	BCE1779	flagellin	[TP0702-TP0870 (0.64395046)]
COG0739	COG1344	BCE4539	spoIVFA	stage IV sporulation protein FA	BCE1779	BCE1779	flagellin	[TP0702-TP0870 (0.64395046)]
COG0739	COG1344	BCE5407	BCE5407	stage II sporulation protein	BCE1759	flgL	flagellar hook-associated protein	[TP0702-TP0870 (0.64395046)]
COG0739	COG1344	BCE1604	BCE1604	peptidase, M23/M37 family	BCE1759	flgL	flagellar hook-associated protein	[TP0702-TP0870 (0.64395046)]
COG0739	COG1344	BCE5110	BCE5110	peptidase, M23/M37 family	BCE1780	BCE1780	flagellin	[TP0702-TP0870 (0.64395046)]
COG0739	COG1344	BCE5407	BCE5407	stage II sporulation protein	BCE1779	BCE1779	flagellin	[TP0702-TP0870 (0.64395046)]
COG0739	COG1344	BCE1958	BCE1958	peptidase, M23/M37 family	BCE1779	BCE1779	flagellin	[TP0702-TP0870 (0.64395046)]
COG0739	COG1344	BCE4539	spoIVFA	stage IV sporulation protein FA	BCE1780	BCE1780	flagellin	[TP0702-TP0870 (0.64395046)]
COG0739	COG1344	BCE1604	BCE1604	peptidase, M23/M37 family	BCE1779	BCE1779	flagellin	[TP0702-TP0870 (0.64395046)]
COG0739	COG1344	BCE4539	spoIVFA	stage IV sporulation protein FA	BCE1759	flgL	flagellar hook-associated protein	[TP0702-TP0870 (0.64395046)]
COG0693	COG0761	BCE3683	BCE3683	thiJ/pfpI family protein	BCE4368	lytB	4-hydroxy-3-methylbut-2-enyl diphosphate reductase (EC 1.17.1.2)	[TP0445-TP0547 (0.53976095)]
COG0693	COG0761	BCE2883	BCE2883	hypothetical protein	BCE4368	lytB	4-hydroxy-3-methylbut-2-enyl diphosphate reductase (EC 1.17.1.2)	[TP0445-TP0547 (0.53976095)]
COG0693	COG0761	BCE2299	BCE2299	DJ-1/PfpI family	BCE4368	lytB	4-hydroxy-3-methylbut-2-enyl diphosphate reductase (EC 1.17.1.2)	[TP0445-TP0547 (0.53976095)]
COG0693	COG0761	BCE0935	BCE0935	thiJ/pfpI family protein	BCE4368	lytB	4-hydroxy-3-methylbut-2-enyl diphosphate reductase (EC 1.17.1.2)	[TP0445-TP0547 (0.53976095)]
COG0693	COG0761	BCE2690	BCE2690	thiJ/pfpI family protein	BCE4368	lytB	4-hydroxy-3-methylbut-2-enyl diphosphate reductase (EC 1.17.1.2)	[TP0445-TP0547 (0.53976095)]
COG0693	COG0761	BCE4591	BCE4591	thiJ/pfpI family protein	BCE4368	lytB	4-hydroxy-3-methylbut-2-enyl diphosphate reductase (EC 1.17.1.2)	[TP0445-TP0547 (0.53976095)]
COG0693	COG0761	BCE4593	BCE4593	thiJ/pfpI family protein	BCE4368	lytB	4-hydroxy-3-methylbut-2-enyl diphosphate reductase (EC 1.17.1.2)	[TP0445-TP0547 (0.53976095)]
COG0693	COG0761	BCE3203	BCE3203	thiJ/pfpI family protein	BCE4368	lytB	4-hydroxy-3-methylbut-2-enyl diphosphate reductase (EC 1.17.1.2)	[TP0445-TP0547 (0.53976095)]
COG0584	COG1493	BCE4241	BCE4241	glycerophosphoryl diester phosphodiesterase	BCE5267	hprK	HPr kinase/phosphorylase	[TP0257-TP0591 (0.75711113)]
COG0584	COG1493	BCE2703	BCE2703	glycerophosphoryl diester phosphodiesterase,	BCE5267	hprK	HPr kinase/phosphorylase	[TP0257-TP0591 (0.75711113)]
COG0584	COG1493	BCE5503	BCE5503	glycerophosphoryl diester phosphodiesterase	BCE5267	hprK	HPr kinase/phosphorylase	[TP0257-TP0591 (0.75711113)]
COG0584	COG1493	BCE3514	BCE3514	glycerophosphoryl diester phosphodiesterase,	BCE5267	hprK	HPr kinase/phosphorylase	[TP0257-TP0591 (0.75711113)]
COG1536	COG4786	BCE1767	fliG	flagellar motor protein	BCE1792	BCE1792	flagellar basal-body rod protein, putative	[TP0026-TP0961 (0.8107165)]
COG0223	COG0664	BCE3908	fmt	methionyl-tRNA formyltransferase	BCE5538	BCE5538	cyclic nucleotide-binding domain protein	[TP0756-TP0995 (0.69102824)]
COG0223	COG0664	BCE3908	fmt	methionyl-tRNA formyltransferase	BCE0477	BCE0477	transcriptional regulator, Crp family	[TP0756-TP0995 (0.69102824)]
COG0223	COG0664	BCE3908	fmt	methionyl-tRNA formyltransferase	BCE3461	BCE3461	cyclic nucleotide-binding domain protein	[TP0756-TP0995 (0.69102824)]
COG1197	COG1774	BCE0051	mfd	transcription-repair coupling factor	BCE0030	BCE0030	hypothetical protein	[TP0344-TP0046 (0.6615959)]
COG1475	COG1774	BCE5630	spo0J	stage 0 sporulation protein J	BCE0030	BCE0030	hypothetical protein	[TP0271-TP0046 (0.61832625)]
COG1475	COG1774	BCE5632	BCE5632	stage 0 sporulation protein J, putative	BCE0030	BCE0030	hypothetical protein	[TP0271-TP0046 (0.61832625)]
COG0697	COG0716	BCE1999	BCE1999	transporter, EamA family	BCE3555	BCE3555	flavodoxin	[TP0986-TP0925 (0.8288174)]
COG0697	COG0716	BCE2768	BCE2768	transporter, EamA family	BCE1492	BCE1492	flavodoxin	[TP0986-TP0925 (0.8288174)]
COG0697	COG0716	BCE4920	BCE4920	transporter, EamA family	BCE3555	BCE3555	flavodoxin	[TP0986-TP0925 (0.8288174)]
COG0697	COG0716	BCE1835	BCE1835	transporter, EamA family	BCE1492	BCE1492	flavodoxin	[TP0986-TP0925 (0.8288174)]
COG0697	COG0716	BCE3092	BCE3092	transporter, EamA family	BCE3555	BCE3555	flavodoxin	[TP0986-TP0925 (0.8288174)]
COG0697	COG0716	BCE1224	BCE1224	transporter, EamA family	BCE3555	BCE3555	flavodoxin	[TP0986-TP0925 (0.8288174)]
COG0697	COG0716	BCE1835	BCE1835	transporter, EamA family	BCE3555	BCE3555	flavodoxin	[TP0986-TP0925 (0.8288174)]
COG0697	COG0716	BCE1350	BCE1350	hypothetical protein	BCE1492	BCE1492	flavodoxin	[TP0986-TP0925 (0.8288174)]
COG0697	COG0716	BCE4920	BCE4920	transporter, EamA family	BCE1492	BCE1492	flavodoxin	[TP0986-TP0925 (0.8288174)]
COG0697	COG0716	BCE4826	BCE4826	hypothetical protein	BCE3555	BCE3555	flavodoxin	[TP0986-TP0925 (0.8288174)]
COG0697	COG0716	BCE1031	BCE1031	hypothetical protein	BCE1492	BCE1492	flavodoxin	[TP0986-TP0925 (0.8288174)]
COG0697	COG0716	BCE0919	BCE0919	transporter, EamA family	BCE1492	BCE1492	flavodoxin	[TP0986-TP0925 (0.8288174)]
COG0697	COG0716	BCE1713	BCE1713	transporter, EamA family	BCE1492	BCE1492	flavodoxin	[TP0986-TP0925 (0.8288174)]
COG0697	COG0716	BCE1999	BCE1999	transporter, EamA family	BCE1492	BCE1492	flavodoxin	[TP0986-TP0925 (0.8288174)]
COG0697	COG0716	BCE4508	BCE4508	Integral membrane protein domain protein	BCE1492	BCE1492	flavodoxin	[TP0986-TP0925 (0.8288174)]
COG0697	COG0716	BCE2709	BCE2709	transporter, EamA family	BCE1492	BCE1492	flavodoxin	[TP0986-TP0925 (0.8288174)]
COG0697	COG0716	BCE0919	BCE0919	transporter, EamA family	BCE3555	BCE3555	flavodoxin	[TP0986-TP0925 (0.8288174)]
COG0697	COG0716	BCE5175	BCE5175	hypothetical protein	BCE1492	BCE1492	flavodoxin	[TP0986-TP0925 (0.8288174)]
COG0697	COG0716	BCE0314	BCE0314	hypothetical protein	BCE1492	BCE1492	flavodoxin	[TP0986-TP0925 (0.8288174)]
COG0697	COG0716	BCE4508	BCE4508	Integral membrane protein domain protein	BCE3555	BCE3555	flavodoxin	[TP0986-TP0925 (0.8288174)]
COG0697	COG0716	BCE1713	BCE1713	transporter, EamA family	BCE3555	BCE3555	flavodoxin	[TP0986-TP0925 (0.8288174)]
COG0697	COG0716	BCE3697	BCE3697	hypothetical protein	BCE1492	BCE1492	flavodoxin	[TP0986-TP0925 (0.8288174)]
COG0697	COG0716	BCE0525	BCE0525	transporter, EamA family	BCE3555	BCE3555	flavodoxin	[TP0986-TP0925 (0.8288174)]
COG0697	COG0716	BCE2709	BCE2709	transporter, EamA family	BCE3555	BCE3555	flavodoxin	[TP0986-TP0925 (0.8288174)]
COG0697	COG0716	BCE3092	BCE3092	transporter, EamA family	BCE1492	BCE1492	flavodoxin	[TP0986-TP0925 (0.8288174)]
COG0697	COG0716	BCE0314	BCE0314	hypothetical protein	BCE3555	BCE3555	flavodoxin	[TP0986-TP0925 (0.8288174)]
COG0697	COG0716	BCE5175	BCE5175	hypothetical protein	BCE3555	BCE3555	flavodoxin	[TP0986-TP0925 (0.8288174)]
COG0697	COG0716	BCE1350	BCE1350	hypothetical protein	BCE3555	BCE3555	flavodoxin	[TP0986-TP0925 (0.8288174)]
COG0697	COG0716	BCE0645	BCE0645	transporter, EamA family	BCE3555	BCE3555	flavodoxin	[TP0986-TP0925 (0.8288174)]
COG0697	COG0716	BCE0227	BCE0227	transporter, EamA family	BCE3555	BCE3555	flavodoxin	[TP0986-TP0925 (0.8288174)]
COG0697	COG0716	BCE3401	BCE3401	Integral membrane protein domain protein	BCE1492	BCE1492	flavodoxin	[TP0986-TP0925 (0.8288174)]
COG0697	COG0716	BCE0525	BCE0525	transporter, EamA family	BCE1492	BCE1492	flavodoxin	[TP0986-TP0925 (0.8288174)]
COG0697	COG0716	BCE0227	BCE0227	transporter, EamA family	BCE1492	BCE1492	flavodoxin	[TP0986-TP0925 (0.8288174)]
COG0697	COG0716	BCE4788	BCE4788	transporter, EamA family	BCE1492	BCE1492	flavodoxin	[TP0986-TP0925 (0.8288174)]
COG0697	COG0716	BCE0645	BCE0645	transporter, EamA family	BCE1492	BCE1492	flavodoxin	[TP0986-TP0925 (0.8288174)]
COG0697	COG0716	BCE2768	BCE2768	transporter, EamA family	BCE3555	BCE3555	flavodoxin	[TP0986-TP0925 (0.8288174)]
COG0697	COG0716	BCE4826	BCE4826	hypothetical protein	BCE1492	BCE1492	flavodoxin	[TP0986-TP0925 (0.8288174)]
COG0697	COG0716	BCE3401	BCE3401	Integral membrane protein domain protein	BCE3555	BCE3555	flavodoxin	[TP0986-TP0925 (0.8288174)]
COG0697	COG0716	BCE1031	BCE1031	hypothetical protein	BCE3555	BCE3555	flavodoxin	[TP0986-TP0925 (0.8288174)]
COG0697	COG0716	BCE1224	BCE1224	transporter, EamA family	BCE1492	BCE1492	flavodoxin	[TP0986-TP0925 (0.8288174)]
COG0697	COG0716	BCE3697	BCE3697	hypothetical protein	BCE3555	BCE3555	flavodoxin	[TP0986-TP0925 (0.8288174)]
COG0697	COG0716	BCE4788	BCE4788	transporter, EamA family	BCE3555	BCE3555	flavodoxin	[TP0986-TP0925 (0.8288174)]
COG0272	COG0773	BCE0335	ligA	DNA ligase	BCE4830	murC	UDP-N-acetylmuramate--L-alanine ligase (EC 6.3.2.8) (UDP-N- acetylmuramoyl-L-alanine synthetase)	[TP0634-TP0341 (0.8201813)]
COG1321	COG5401	BCE4277	BCE4277	manganese transport transcriptional regulator	BCE4587	gerM	germination protein gerM	[TP0167-TP0832 (0.55516005)]
COG0275	COG5401	BCE3964	mraW	S-adenosyl-methyltransferase mraW (EC 2.1.1.-)	BCE4587	gerM	germination protein gerM	[TP0384-TP0832 (0.6009694)]
COG0301	COG0566	BCE4784	thiI	thiamine biosynthesis protein ThiI	BCE4688	BCE4688	RNA methyltransferase, TrmH family	[TP0559-TP0054 (0.678511)]
COG0301	COG0566	BCE4784	thiI	thiamine biosynthesis protein ThiI	BCE0091	BCE0091	RNA methyltransferase, TrmH family, group 3	[TP0559-TP0054 (0.678511)]
COG0353	COG0514	BCE0022	recR	Recombination protein recR	BCE1610	BCE1610	ATP-dependent DNA helicase	[TP1004-TP0103 (0.6917512)]
COG0353	COG0514	BCE0022	recR	Recombination protein recR	BCE1609	BCE1609	ATP-dependent DNA helicase	[TP1004-TP0103 (0.6917512)]
COG0353	COG0514	BCE0022	recR	Recombination protein recR	BCE2842	recQ	ATP-dependent DNA helicase RecQ	[TP1004-TP0103 (0.6917512)]
COG0036	COG0249	BCE3902	rpe	ribulose-phosphate 3-epimerase	BCE3803	mutS	DNA mismatch repair protein mutS	[TP0945-TP0328 (0.6742458)]
COG0124	COG0465	BCE4486	hisS2	Histidyl-tRNA synthetase 2 (EC 6.1.1.21) (Histidine--tRNA ligase 2) (HisRS 2)	BCE0063	ftsH	cell division protein FtsH	[TP0641-TP0330 (0.76316583)]
COG0124	COG0465	BCE3348	hisS1	Histidyl-tRNA synthetase 1 (EC 6.1.1.21) (Histidine--tRNA ligase 1) (HisRS 1)	BCE0063	ftsH	cell division protein FtsH	[TP0641-TP0330 (0.76316583)]
COG0257	COG0719	BCE0134	rpmJ	ribosomal protein L36	BCE5116	BCE5116	hypothetical protein	[TP0209-TP0612 (0.6772987)]
COG0257	COG0719	BCE0134	rpmJ	ribosomal protein L36	BCE5119	BCE5119	hypothetical protein	[TP0209-TP0612 (0.6772987)]
COG0564	COG1843	BCE1322	BCE1322	ribosomal large subunit pseudouridine synthase,	BCE1772	BCE1772	flagellar hook assembly protein	[TP0339-TP0728 (0.7885255)]
COG0564	COG1843	BCE3937	BCE3937	ribosomal large subunit pseudouridine synthase,	BCE1772	BCE1772	flagellar hook assembly protein	[TP0339-TP0728 (0.7885255)]
COG0564	COG1843	BCE1405	BCE1405	ribosomal large subunit pseudouridine synthase,	BCE1772	BCE1772	flagellar hook assembly protein	[TP0339-TP0728 (0.7885255)]
COG0275	COG0820	BCE3964	mraW	S-adenosyl-methyltransferase mraW (EC 2.1.1.-)	BCE3906	BCE3906	conserved hypothetical protein TIGR00048	[TP0384-TP0068 (0.79878455)]
COG0445	COG1366	BCE5634	gidA	tRNA uridine 5-carboxymethylaminomethyl modification enzyme gidA (Glucose-inhibited division protein A)	BCE1084	rsbV	anti sigma b factor antagonist RsbV	[TP0044-TP0233 (0.74185747)]
COG0445	COG1366	BCE5634	gidA	tRNA uridine 5-carboxymethylaminomethyl modification enzyme gidA (Glucose-inhibited division protein A)	BCE4144	spoIIAA	anti-sigma F factor antagonist	[TP0044-TP0233 (0.74185747)]
COG0242	COG0360	BCE3910	BCE3910	peptide deformylase	BCE5625	rpsF	30S ribosomal protein S6	[TP0757-TP0063 (0.54983324)]
COG0242	COG0360	BCE4023	BCE4023	peptide deformylase	BCE5625	rpsF	30S ribosomal protein S6	[TP0757-TP0063 (0.54983324)]
COG0693	COG1653	BCE2883	BCE2883	hypothetical protein	BCE0632	BCE0632	glycerol-3-phosphate ABC transporter,	[TP0445-TP0074 (0.5751514)]
COG0693	COG1653	BCE4593	BCE4593	thiJ/pfpI family protein	BCE0632	BCE0632	glycerol-3-phosphate ABC transporter,	[TP0445-TP0074 (0.5751514)]
COG0693	COG1653	BCE3203	BCE3203	thiJ/pfpI family protein	BCE1899	BCE1899	extracellular solute-binding protein, putative	[TP0445-TP0074 (0.5751514)]
COG0693	COG1653	BCE4591	BCE4591	thiJ/pfpI family protein	BCE0632	BCE0632	glycerol-3-phosphate ABC transporter,	[TP0445-TP0074 (0.5751514)]
COG0693	COG1653	BCE4591	BCE4591	thiJ/pfpI family protein	BCE1899	BCE1899	extracellular solute-binding protein, putative	[TP0445-TP0074 (0.5751514)]
COG0693	COG1653	BCE0935	BCE0935	thiJ/pfpI family protein	BCE1899	BCE1899	extracellular solute-binding protein, putative	[TP0445-TP0074 (0.5751514)]
COG0693	COG1653	BCE0935	BCE0935	thiJ/pfpI family protein	BCE0632	BCE0632	glycerol-3-phosphate ABC transporter,	[TP0445-TP0074 (0.5751514)]
COG0693	COG1653	BCE2299	BCE2299	DJ-1/PfpI family	BCE1899	BCE1899	extracellular solute-binding protein, putative	[TP0445-TP0074 (0.5751514)]
COG0693	COG1653	BCE2883	BCE2883	hypothetical protein	BCE1899	BCE1899	extracellular solute-binding protein, putative	[TP0445-TP0074 (0.5751514)]
COG0693	COG1653	BCE2690	BCE2690	thiJ/pfpI family protein	BCE1899	BCE1899	extracellular solute-binding protein, putative	[TP0445-TP0074 (0.5751514)]
COG0693	COG1653	BCE2690	BCE2690	thiJ/pfpI family protein	BCE0632	BCE0632	glycerol-3-phosphate ABC transporter,	[TP0445-TP0074 (0.5751514)]
COG0693	COG1653	BCE3683	BCE3683	thiJ/pfpI family protein	BCE0632	BCE0632	glycerol-3-phosphate ABC transporter,	[TP0445-TP0074 (0.5751514)]
COG0693	COG1653	BCE4593	BCE4593	thiJ/pfpI family protein	BCE1899	BCE1899	extracellular solute-binding protein, putative	[TP0445-TP0074 (0.5751514)]
COG0693	COG1653	BCE3203	BCE3203	thiJ/pfpI family protein	BCE0632	BCE0632	glycerol-3-phosphate ABC transporter,	[TP0445-TP0074 (0.5751514)]
COG0693	COG1653	BCE2299	BCE2299	DJ-1/PfpI family	BCE0632	BCE0632	glycerol-3-phosphate ABC transporter,	[TP0445-TP0074 (0.5751514)]
COG0693	COG1653	BCE3683	BCE3683	thiJ/pfpI family protein	BCE1899	BCE1899	extracellular solute-binding protein, putative	[TP0445-TP0074 (0.5751514)]
COG0267	COG0357	BCE0094	BCE0094	50S ribosomal protein L33	BCE5633	gidB	Methyltransferase gidB (EC 2.1.-.-) (Glucose-inhibited division protein B)	[TP0234-TP0946 (0.6249908)]
COG0267	COG0357	BCE4424	BCE4424	50S ribosomal protein L33	BCE5633	gidB	Methyltransferase gidB (EC 2.1.-.-) (Glucose-inhibited division protein B)	[TP0234-TP0946 (0.6249908)]
COG0267	COG0357	BCE4346	BCE4346	ribosomal protein L33	BCE5633	gidB	Methyltransferase gidB (EC 2.1.-.-) (Glucose-inhibited division protein B)	[TP0234-TP0946 (0.6249908)]
COG0234	COG0772	BCE0288	groS	10 kDa chaperonin (Protein Cpn10) (groES protein)	BCE3957	spoVE	stage V sporulation protein E	[TP1013-TP0387 (0.81326103)]
COG0234	COG0772	BCE0288	groS	10 kDa chaperonin (Protein Cpn10) (groES protein)	BCE1325	BCE1325	cell cycle protein, FtsW/RodA/SpoVE family	[TP1013-TP0387 (0.81326103)]
COG0234	COG0772	BCE0288	groS	10 kDa chaperonin (Protein Cpn10) (groES protein)	BCE1133	BCE1133	cell division protein, FtsW/RodA/SpoVE family	[TP1013-TP0387 (0.81326103)]
COG0234	COG0772	BCE0288	groS	10 kDa chaperonin (Protein Cpn10) (groES protein)	BCE3995	BCE3995	cell division protein,FtsW/RodA/SpoVE family	[TP1013-TP0387 (0.81326103)]
COG0234	COG0772	BCE0288	groS	10 kDa chaperonin (Protein Cpn10) (groES protein)	BCE4231	BCE4231	cell division protein, FtsW/RodA/SpoVE family	[TP1013-TP0387 (0.81326103)]
COG0445	COG0457	BCE5634	gidA	tRNA uridine 5-carboxymethylaminomethyl modification enzyme gidA (Glucose-inhibited division protein A)	BCE1056	BCE1056	response regulator, putative	[TP0044-TP0954 (0.8549597)]
COG0445	COG0457	BCE5634	gidA	tRNA uridine 5-carboxymethylaminomethyl modification enzyme gidA (Glucose-inhibited division protein A)	BCE3523	BCE3523	response regulator, putative	[TP0044-TP0954 (0.8549597)]
COG0445	COG0457	BCE5634	gidA	tRNA uridine 5-carboxymethylaminomethyl modification enzyme gidA (Glucose-inhibited division protein A)	BCE5263	BCE5263	TPR domain protein	[TP0044-TP0954 (0.8549597)]
COG0445	COG0457	BCE5634	gidA	tRNA uridine 5-carboxymethylaminomethyl modification enzyme gidA (Glucose-inhibited division protein A)	BCE1646	BCE1646	TPR domain protein	[TP0044-TP0954 (0.8549597)]
COG0445	COG0457	BCE5634	gidA	tRNA uridine 5-carboxymethylaminomethyl modification enzyme gidA (Glucose-inhibited division protein A)	BCE4478	BCE4478	TPR domain protein	[TP0044-TP0954 (0.8549597)]
COG0445	COG0457	BCE5634	gidA	tRNA uridine 5-carboxymethylaminomethyl modification enzyme gidA (Glucose-inhibited division protein A)	BCE0665	BCE0665	transcriptional regulator/TPR domain protein	[TP0044-TP0954 (0.8549597)]
COG0445	COG0457	BCE5634	gidA	tRNA uridine 5-carboxymethylaminomethyl modification enzyme gidA (Glucose-inhibited division protein A)	BCE2967	BCE2967	TPR domain protein	[TP0044-TP0954 (0.8549597)]
COG0445	COG0457	BCE5634	gidA	tRNA uridine 5-carboxymethylaminomethyl modification enzyme gidA (Glucose-inhibited division protein A)	BCE3078	BCE3078	response regulator, putative	[TP0044-TP0954 (0.8549597)]
COG0445	COG0457	BCE5634	gidA	tRNA uridine 5-carboxymethylaminomethyl modification enzyme gidA (Glucose-inhibited division protein A)	BCE1271	BCE1271	DNA-binding protein	[TP0044-TP0954 (0.8549597)]
COG0305	COG1595	BCE5619	BCE5619	replicative DNA helicase	BCE1215	BCE1215	RNA polymerase sigma-70 factor	[TP0058-TP0092 (0.74082893)]
COG0305	COG1595	BCE5619	BCE5619	replicative DNA helicase	BCE0714	BCE0714	RNA polymerase sigma-70 factor	[TP0058-TP0092 (0.74082893)]
COG0305	COG1595	BCE5619	BCE5619	replicative DNA helicase	BCE2195	BCE2195	RNA polymerase sigma-70 factor	[TP0058-TP0092 (0.74082893)]
COG0305	COG1595	BCE5618	BCE5618	replicative DNA helicase	BCE0714	BCE0714	RNA polymerase sigma-70 factor	[TP0058-TP0092 (0.74082893)]
COG0305	COG1595	BCE1028	BCE1028	replicative DNA helicase	BCE1829	BCE1829	RNA polymerase sigma-70 factor	[TP0058-TP0092 (0.74082893)]
COG0305	COG1595	BCE1028	BCE1028	replicative DNA helicase	BCE2534	BCE2534	RNA polymerase sigma-70 factor, ECF subfamily	[TP0058-TP0092 (0.74082893)]
COG0305	COG1595	BCE5619	BCE5619	replicative DNA helicase	BCE0093	sigH	RNA polymerase sigma-70 factor	[TP0058-TP0092 (0.74082893)]
COG0305	COG1595	BCE5619	BCE5619	replicative DNA helicase	BCE1829	BCE1829	RNA polymerase sigma-70 factor	[TP0058-TP0092 (0.74082893)]
COG0305	COG1595	BCE1028	BCE1028	replicative DNA helicase	BCE4798	BCE4798	RNA polymerase sigma-70 factor, ECF subfamily	[TP0058-TP0092 (0.74082893)]
COG0305	COG1595	BCE5618	BCE5618	replicative DNA helicase	BCE2820	BCE2820	RNA polymerase sigma-70 factor	[TP0058-TP0092 (0.74082893)]
COG0305	COG1595	BCE5618	BCE5618	replicative DNA helicase	BCE2534	BCE2534	RNA polymerase sigma-70 factor, ECF subfamily	[TP0058-TP0092 (0.74082893)]
COG0305	COG1595	BCE5619	BCE5619	replicative DNA helicase	BCE3607	BCE3607	RNA polymerase sigma-70 factor, ECF subfamily	[TP0058-TP0092 (0.74082893)]
COG0305	COG1595	BCE5619	BCE5619	replicative DNA helicase	BCE2534	BCE2534	RNA polymerase sigma-70 factor, ECF subfamily	[TP0058-TP0092 (0.74082893)]
COG0305	COG1595	BCE1028	BCE1028	replicative DNA helicase	BCE0093	sigH	RNA polymerase sigma-70 factor	[TP0058-TP0092 (0.74082893)]
COG0305	COG1595	BCE5618	BCE5618	replicative DNA helicase	BCE5322	BCE5322	RNA polymerase sigma-70 factor	[TP0058-TP0092 (0.74082893)]
COG0305	COG1595	BCE5619	BCE5619	replicative DNA helicase	BCE2820	BCE2820	RNA polymerase sigma-70 factor	[TP0058-TP0092 (0.74082893)]
COG0305	COG1595	BCE5618	BCE5618	replicative DNA helicase	BCE5492	BCE5492	RNA polymerase sigma-70 factor	[TP0058-TP0092 (0.74082893)]
COG0305	COG1595	BCE5619	BCE5619	replicative DNA helicase	BCE5322	BCE5322	RNA polymerase sigma-70 factor	[TP0058-TP0092 (0.74082893)]
COG0305	COG1595	BCE5618	BCE5618	replicative DNA helicase	BCE1118	BCE1118	RNA polymerase sigma-70 factor, ECF subfamily,	[TP0058-TP0092 (0.74082893)]
COG0305	COG1595	BCE5618	BCE5618	replicative DNA helicase	BCE1829	BCE1829	RNA polymerase sigma-70 factor	[TP0058-TP0092 (0.74082893)]
COG0305	COG1595	BCE5618	BCE5618	replicative DNA helicase	BCE1215	BCE1215	RNA polymerase sigma-70 factor	[TP0058-TP0092 (0.74082893)]
COG0305	COG1595	BCE5619	BCE5619	replicative DNA helicase	BCE5492	BCE5492	RNA polymerase sigma-70 factor	[TP0058-TP0092 (0.74082893)]
COG0305	COG1595	BCE5619	BCE5619	replicative DNA helicase	BCE1861	BCE1861	RNA polymerase sigma-70 factor	[TP0058-TP0092 (0.74082893)]
COG0305	COG1595	BCE1028	BCE1028	replicative DNA helicase	BCE5322	BCE5322	RNA polymerase sigma-70 factor	[TP0058-TP0092 (0.74082893)]
COG0305	COG1595	BCE1028	BCE1028	replicative DNA helicase	BCE1118	BCE1118	RNA polymerase sigma-70 factor, ECF subfamily,	[TP0058-TP0092 (0.74082893)]
COG0305	COG1595	BCE5618	BCE5618	replicative DNA helicase	BCE0093	sigH	RNA polymerase sigma-70 factor	[TP0058-TP0092 (0.74082893)]
COG0305	COG1595	BCE5618	BCE5618	replicative DNA helicase	BCE3607	BCE3607	RNA polymerase sigma-70 factor, ECF subfamily	[TP0058-TP0092 (0.74082893)]
COG0305	COG1595	BCE5618	BCE5618	replicative DNA helicase	BCE1131	BCE1131	RNA polymerase sigma C factor	[TP0058-TP0092 (0.74082893)]
COG0305	COG1595	BCE5618	BCE5618	replicative DNA helicase	BCE4798	BCE4798	RNA polymerase sigma-70 factor, ECF subfamily	[TP0058-TP0092 (0.74082893)]
COG0305	COG1595	BCE5619	BCE5619	replicative DNA helicase	BCE1131	BCE1131	RNA polymerase sigma C factor	[TP0058-TP0092 (0.74082893)]
COG0305	COG1595	BCE1028	BCE1028	replicative DNA helicase	BCE3607	BCE3607	RNA polymerase sigma-70 factor, ECF subfamily	[TP0058-TP0092 (0.74082893)]
COG0305	COG1595	BCE1028	BCE1028	replicative DNA helicase	BCE1215	BCE1215	RNA polymerase sigma-70 factor	[TP0058-TP0092 (0.74082893)]
COG0305	COG1595	BCE1028	BCE1028	replicative DNA helicase	BCE1131	BCE1131	RNA polymerase sigma C factor	[TP0058-TP0092 (0.74082893)]
COG0305	COG1595	BCE1028	BCE1028	replicative DNA helicase	BCE0714	BCE0714	RNA polymerase sigma-70 factor	[TP0058-TP0092 (0.74082893)]
COG0305	COG1595	BCE1028	BCE1028	replicative DNA helicase	BCE2195	BCE2195	RNA polymerase sigma-70 factor	[TP0058-TP0092 (0.74082893)]
COG0305	COG1595	BCE5618	BCE5618	replicative DNA helicase	BCE2195	BCE2195	RNA polymerase sigma-70 factor	[TP0058-TP0092 (0.74082893)]
COG0305	COG1595	BCE1028	BCE1028	replicative DNA helicase	BCE1861	BCE1861	RNA polymerase sigma-70 factor	[TP0058-TP0092 (0.74082893)]
COG0305	COG1595	BCE5619	BCE5619	replicative DNA helicase	BCE4798	BCE4798	RNA polymerase sigma-70 factor, ECF subfamily	[TP0058-TP0092 (0.74082893)]
COG0305	COG1595	BCE1028	BCE1028	replicative DNA helicase	BCE2820	BCE2820	RNA polymerase sigma-70 factor	[TP0058-TP0092 (0.74082893)]
COG0305	COG1595	BCE1028	BCE1028	replicative DNA helicase	BCE5492	BCE5492	RNA polymerase sigma-70 factor	[TP0058-TP0092 (0.74082893)]
COG0305	COG1595	BCE5618	BCE5618	replicative DNA helicase	BCE1861	BCE1861	RNA polymerase sigma-70 factor	[TP0058-TP0092 (0.74082893)]
COG0305	COG1595	BCE5619	BCE5619	replicative DNA helicase	BCE1118	BCE1118	RNA polymerase sigma-70 factor, ECF subfamily,	[TP0058-TP0092 (0.74082893)]
COG0290	COG1516	BCE4706	infC	Translation initiation factor IF-3	BCE1761	BCE1761	flagellar protein FliS, putative	[TP0850-TP0943 (0.6225916)]
COG0228	COG0250	BCE3886	rpsP	30S ribosomal protein S16	BCE0096	nusG	transcription antitermination protein NusG	[TP0905-TP0236 (0.7099409)]
COG1595	COG1868	BCE5322	BCE5322	RNA polymerase sigma-70 factor	BCE1783	fliM	flagellar motor switch protein	[TP0092-TP0721 (0.802411)]
COG1595	COG1868	BCE0714	BCE0714	RNA polymerase sigma-70 factor	BCE1783	fliM	flagellar motor switch protein	[TP0092-TP0721 (0.802411)]
COG1595	COG1868	BCE2534	BCE2534	RNA polymerase sigma-70 factor, ECF subfamily	BCE1783	fliM	flagellar motor switch protein	[TP0092-TP0721 (0.802411)]
COG1595	COG1868	BCE1118	BCE1118	RNA polymerase sigma-70 factor, ECF subfamily,	BCE1783	fliM	flagellar motor switch protein	[TP0092-TP0721 (0.802411)]
COG1595	COG1868	BCE0093	sigH	RNA polymerase sigma-70 factor	BCE1783	fliM	flagellar motor switch protein	[TP0092-TP0721 (0.802411)]
COG1595	COG1868	BCE2820	BCE2820	RNA polymerase sigma-70 factor	BCE1783	fliM	flagellar motor switch protein	[TP0092-TP0721 (0.802411)]
COG1595	COG1868	BCE5492	BCE5492	RNA polymerase sigma-70 factor	BCE1783	fliM	flagellar motor switch protein	[TP0092-TP0721 (0.802411)]
COG1595	COG1868	BCE2195	BCE2195	RNA polymerase sigma-70 factor	BCE1783	fliM	flagellar motor switch protein	[TP0092-TP0721 (0.802411)]
COG1595	COG1868	BCE1215	BCE1215	RNA polymerase sigma-70 factor	BCE1783	fliM	flagellar motor switch protein	[TP0092-TP0721 (0.802411)]
COG1595	COG1868	BCE4798	BCE4798	RNA polymerase sigma-70 factor, ECF subfamily	BCE1783	fliM	flagellar motor switch protein	[TP0092-TP0721 (0.802411)]
COG1595	COG1868	BCE1829	BCE1829	RNA polymerase sigma-70 factor	BCE1783	fliM	flagellar motor switch protein	[TP0092-TP0721 (0.802411)]
COG1595	COG1868	BCE1861	BCE1861	RNA polymerase sigma-70 factor	BCE1783	fliM	flagellar motor switch protein	[TP0092-TP0721 (0.802411)]
COG1595	COG1868	BCE1131	BCE1131	RNA polymerase sigma C factor	BCE1783	fliM	flagellar motor switch protein	[TP0092-TP0721 (0.802411)]
COG1595	COG1868	BCE3607	BCE3607	RNA polymerase sigma-70 factor, ECF subfamily	BCE1783	fliM	flagellar motor switch protein	[TP0092-TP0721 (0.802411)]
COG0465	COG0532	BCE0063	ftsH	cell division protein FtsH	BCE3851	infB	Translation initiation factor IF-2	[TP0330-TP0891 (0.8751731)]
COG0234	COG0445	BCE0288	groS	10 kDa chaperonin (Protein Cpn10) (groES protein)	BCE5634	gidA	tRNA uridine 5-carboxymethylaminomethyl modification enzyme gidA (Glucose-inhibited division protein A)	[TP1013-TP0044 (0.813164)]
COG0265	COG1381	BCE5610	BCE5610	serine protease	BCE4378	recO	DNA repair protein recO (Recombination protein O)	[TP0773-TP0636 (0.870009)]
COG0265	COG1381	BCE3619	BCE3619	serine protease	BCE4378	recO	DNA repair protein recO (Recombination protein O)	[TP0773-TP0636 (0.870009)]
COG0265	COG1381	BCE5286	BCE5286	hypothetical protein	BCE4378	recO	DNA repair protein recO (Recombination protein O)	[TP0773-TP0636 (0.870009)]
COG0457	COG0860	BCE3078	BCE3078	response regulator, putative	BCE0146	cwlD	germination-specific N-acetylmuramoyl-L-alanine	[TP0820-TP0247 (0.74644035), TP0067-TP0247 (0.79531366)]
COG0457	COG0860	BCE2967	BCE2967	TPR domain protein	BCE2849	BCE2849	N-acetylmuramoyl-L-alanine amidase	[TP0820-TP0247 (0.74644035), TP0067-TP0247 (0.79531366)]
COG0457	COG0860	BCE3523	BCE3523	response regulator, putative	BCE0146	cwlD	germination-specific N-acetylmuramoyl-L-alanine	[TP0820-TP0247 (0.74644035), TP0067-TP0247 (0.79531366)]
COG0457	COG0860	BCE1056	BCE1056	response regulator, putative	BCE2849	BCE2849	N-acetylmuramoyl-L-alanine amidase	[TP0820-TP0247 (0.74644035), TP0067-TP0247 (0.79531366)]
COG0457	COG0860	BCE2967	BCE2967	TPR domain protein	BCE0146	cwlD	germination-specific N-acetylmuramoyl-L-alanine	[TP0820-TP0247 (0.74644035), TP0067-TP0247 (0.79531366)]
COG0457	COG0860	BCE1646	BCE1646	TPR domain protein	BCE2849	BCE2849	N-acetylmuramoyl-L-alanine amidase	[TP0820-TP0247 (0.74644035), TP0067-TP0247 (0.79531366)]
COG0457	COG0860	BCE5263	BCE5263	TPR domain protein	BCE2849	BCE2849	N-acetylmuramoyl-L-alanine amidase	[TP0820-TP0247 (0.74644035), TP0067-TP0247 (0.79531366)]
COG0457	COG0860	BCE1271	BCE1271	DNA-binding protein	BCE0146	cwlD	germination-specific N-acetylmuramoyl-L-alanine	[TP0820-TP0247 (0.74644035), TP0067-TP0247 (0.79531366)]
COG0457	COG0860	BCE0665	BCE0665	transcriptional regulator/TPR domain protein	BCE0146	cwlD	germination-specific N-acetylmuramoyl-L-alanine	[TP0820-TP0247 (0.74644035), TP0067-TP0247 (0.79531366)]
COG0457	COG0860	BCE4478	BCE4478	TPR domain protein	BCE0146	cwlD	germination-specific N-acetylmuramoyl-L-alanine	[TP0820-TP0247 (0.74644035), TP0067-TP0247 (0.79531366)]
COG0457	COG0860	BCE4478	BCE4478	TPR domain protein	BCE2849	BCE2849	N-acetylmuramoyl-L-alanine amidase	[TP0820-TP0247 (0.74644035), TP0067-TP0247 (0.79531366)]
COG0457	COG0860	BCE1271	BCE1271	DNA-binding protein	BCE2849	BCE2849	N-acetylmuramoyl-L-alanine amidase	[TP0820-TP0247 (0.74644035), TP0067-TP0247 (0.79531366)]
COG0457	COG0860	BCE3078	BCE3078	response regulator, putative	BCE2849	BCE2849	N-acetylmuramoyl-L-alanine amidase	[TP0820-TP0247 (0.74644035), TP0067-TP0247 (0.79531366)]
COG0457	COG0860	BCE1646	BCE1646	TPR domain protein	BCE0146	cwlD	germination-specific N-acetylmuramoyl-L-alanine	[TP0820-TP0247 (0.74644035), TP0067-TP0247 (0.79531366)]
COG0457	COG0860	BCE5263	BCE5263	TPR domain protein	BCE0146	cwlD	germination-specific N-acetylmuramoyl-L-alanine	[TP0820-TP0247 (0.74644035), TP0067-TP0247 (0.79531366)]
COG0457	COG0860	BCE3523	BCE3523	response regulator, putative	BCE2849	BCE2849	N-acetylmuramoyl-L-alanine amidase	[TP0820-TP0247 (0.74644035), TP0067-TP0247 (0.79531366)]
COG0457	COG0860	BCE1056	BCE1056	response regulator, putative	BCE0146	cwlD	germination-specific N-acetylmuramoyl-L-alanine	[TP0820-TP0247 (0.74644035), TP0067-TP0247 (0.79531366)]
COG0457	COG0860	BCE0665	BCE0665	transcriptional regulator/TPR domain protein	BCE2849	BCE2849	N-acetylmuramoyl-L-alanine amidase	[TP0820-TP0247 (0.74644035), TP0067-TP0247 (0.79531366)]
COG1057	COG1774	BCE4413	nadD	Probable nicotinate-nucleotide adenylyltransferase (EC 2.7.7.18) (Deamido-NAD(+) pyrophosphorylase) (Deamido-NAD(+) diphosphorylase) (Nicotinate mononucleotide adenylyltransferase) (NaMN adenylyltransferase)	BCE0030	BCE0030	hypothetical protein	[TP0741-TP0046 (0.7023217)]
COG0652	COG1749	BCE4131	BCE4131	peptidyl-prolyl cis-trans isomerase,	BCE1773	BCE1773	flagellar hook protein	[TP0947-TP0727 (0.6414869)]
COG1186	COG1925	BCE5293	prfB	peptide chain release factor 2	BCE5256	BCE5256	phosphocarrier protein HPr	[TP0576-TP0589 (0.79878455)]
COG1186	COG1925	BCE5293	prfB	peptide chain release factor 2	BCE4116	BCE4116	phosphocarrier protein HPr	[TP0576-TP0589 (0.79878455)]
COG1177	COG1558	BCE1400	potC	spermidine/putrescine ABC transporter, permease	BCE1764	flgC	flagellar basal body rod protein	[TP0654-TP0397 (0.7022186)]
COG0319	COG0333	BCE4383	BCE_4383	UPF0054 protein BCE_4383	BCE3969	rpmF	50S ribosomal protein L32	[TP0650-TP0807 (0.80809164)]
COG0301	COG0849	BCE4784	thiI	thiamine biosynthesis protein ThiI	BCE3952	ftsA	cell division protein FtsA	[TP0559-TP0389 (0.64923996)]
COG0216	COG0457	BCE5456	prfA	Peptide chain release factor 1 (RF-1)	BCE0665	BCE0665	transcriptional regulator/TPR domain protein	[TP0051-TP0067 (0.7097377)]
COG0216	COG0457	BCE5456	prfA	Peptide chain release factor 1 (RF-1)	BCE5263	BCE5263	TPR domain protein	[TP0051-TP0067 (0.7097377)]
COG0216	COG0457	BCE5456	prfA	Peptide chain release factor 1 (RF-1)	BCE1056	BCE1056	response regulator, putative	[TP0051-TP0067 (0.7097377)]
COG0216	COG0457	BCE5456	prfA	Peptide chain release factor 1 (RF-1)	BCE3078	BCE3078	response regulator, putative	[TP0051-TP0067 (0.7097377)]
COG0216	COG0457	BCE5456	prfA	Peptide chain release factor 1 (RF-1)	BCE1271	BCE1271	DNA-binding protein	[TP0051-TP0067 (0.7097377)]
COG0216	COG0457	BCE5456	prfA	Peptide chain release factor 1 (RF-1)	BCE2967	BCE2967	TPR domain protein	[TP0051-TP0067 (0.7097377)]
COG0216	COG0457	BCE5456	prfA	Peptide chain release factor 1 (RF-1)	BCE3523	BCE3523	response regulator, putative	[TP0051-TP0067 (0.7097377)]
COG0216	COG0457	BCE5456	prfA	Peptide chain release factor 1 (RF-1)	BCE1646	BCE1646	TPR domain protein	[TP0051-TP0067 (0.7097377)]
COG0216	COG0457	BCE5456	prfA	Peptide chain release factor 1 (RF-1)	BCE4478	BCE4478	TPR domain protein	[TP0051-TP0067 (0.7097377)]
COG1360	COG4786	BCE4639	BCE4639	sodium-driven polar flagellar protein PomB,	BCE1792	BCE1792	flagellar basal-body rod protein, putative	[TP0724-TP0961 (0.729456)]
COG1360	COG4786	BCE1747	BCE1747	flagellar motor protein	BCE1792	BCE1792	flagellar basal-body rod protein, putative	[TP0724-TP0961 (0.729456)]
COG0687	COG0693	BCE1401	potD	spermidine/putrescine ABC transporter,	BCE2883	BCE2883	hypothetical protein	[TP0655-TP0445 (0.5706956)]
COG0687	COG0693	BCE1401	potD	spermidine/putrescine ABC transporter,	BCE2299	BCE2299	DJ-1/PfpI family	[TP0655-TP0445 (0.5706956)]
COG0687	COG0693	BCE1401	potD	spermidine/putrescine ABC transporter,	BCE4591	BCE4591	thiJ/pfpI family protein	[TP0655-TP0445 (0.5706956)]
COG0687	COG0693	BCE1401	potD	spermidine/putrescine ABC transporter,	BCE0935	BCE0935	thiJ/pfpI family protein	[TP0655-TP0445 (0.5706956)]
COG0687	COG0693	BCE1401	potD	spermidine/putrescine ABC transporter,	BCE2690	BCE2690	thiJ/pfpI family protein	[TP0655-TP0445 (0.5706956)]
COG0687	COG0693	BCE1401	potD	spermidine/putrescine ABC transporter,	BCE4593	BCE4593	thiJ/pfpI family protein	[TP0655-TP0445 (0.5706956)]
COG0687	COG0693	BCE1401	potD	spermidine/putrescine ABC transporter,	BCE3203	BCE3203	thiJ/pfpI family protein	[TP0655-TP0445 (0.5706956)]
COG0687	COG0693	BCE1401	potD	spermidine/putrescine ABC transporter,	BCE3683	BCE3683	thiJ/pfpI family protein	[TP0655-TP0445 (0.5706956)]
COG0802	COG1774	BCE0278	BCE0278	conserved hypothetical protein TIGR00150	BCE0030	BCE0030	hypothetical protein	[TP0875-TP0046 (0.67547834)]
COG0802	COG1774	BCE0279	BCE0279	conserved hypothetical protein TIGR00150	BCE0030	BCE0030	hypothetical protein	[TP0875-TP0046 (0.67547834)]
COG0608	COG1366	BCE0844	BCE0844	single-stranded-DNA-specific exonuclease RecJ	BCE4144	spoIIAA	anti-sigma F factor antagonist	[TP0704-TP0540 (0.7098393)]
COG0608	COG1366	BCE4493	BCE4493	single-stranded-DNA-specific exonuclease RecJ	BCE4144	spoIIAA	anti-sigma F factor antagonist	[TP0704-TP0540 (0.7098393)]
COG0608	COG1366	BCE4610	BCE4610	single-stranded-DNA-specific exonuclease RecJ	BCE4144	spoIIAA	anti-sigma F factor antagonist	[TP0704-TP0540 (0.7098393)]
COG0608	COG1366	BCE4493	BCE4493	single-stranded-DNA-specific exonuclease RecJ	BCE1084	rsbV	anti sigma b factor antagonist RsbV	[TP0704-TP0540 (0.7098393)]
COG0608	COG1366	BCE4610	BCE4610	single-stranded-DNA-specific exonuclease RecJ	BCE1084	rsbV	anti sigma b factor antagonist RsbV	[TP0704-TP0540 (0.7098393)]
COG0608	COG1366	BCE0844	BCE0844	single-stranded-DNA-specific exonuclease RecJ	BCE1084	rsbV	anti sigma b factor antagonist RsbV	[TP0704-TP0540 (0.7098393)]
COG0705	COG1187	BCE0269	BCE0269	rhomboid family protein	BCE1597	rluB	ribosomal large subunit pseudouridine synthase	[TP0982-TP0459 (0.6079956)]
COG0705	COG1187	BCE0269	BCE0269	rhomboid family protein	BCE4848	BCE4848	RNA pseudouridylate synthase family protein	[TP0982-TP0459 (0.6079956)]
COG0705	COG1187	BCE0269	BCE0269	rhomboid family protein	BCE2417	BCE2417	RNA pseudouridylate synthase family protein	[TP0982-TP0459 (0.6079956)]
COG0705	COG1187	BCE0269	BCE0269	rhomboid family protein	BCE4674	BCE4674	RNA pseudouridylate synthase family protein	[TP0982-TP0459 (0.6079956)]
COG0569	COG1256	BCE4027	BCE4027	potassium uptake protein, TrkA family	BCE1758	BCE1758	flagellar hook-associated protein	[TP0024-TP0660 (0.58621275)]
COG0290	COG0457	BCE4706	infC	Translation initiation factor IF-3	BCE3523	BCE3523	response regulator, putative	[TP0850-TP0095 (0.6947713)]
COG0290	COG0457	BCE4706	infC	Translation initiation factor IF-3	BCE4478	BCE4478	TPR domain protein	[TP0850-TP0095 (0.6947713)]
COG0290	COG0457	BCE4706	infC	Translation initiation factor IF-3	BCE1271	BCE1271	DNA-binding protein	[TP0850-TP0095 (0.6947713)]
COG0290	COG0457	BCE4706	infC	Translation initiation factor IF-3	BCE1646	BCE1646	TPR domain protein	[TP0850-TP0095 (0.6947713)]
COG0290	COG0457	BCE4706	infC	Translation initiation factor IF-3	BCE1056	BCE1056	response regulator, putative	[TP0850-TP0095 (0.6947713)]
COG0290	COG0457	BCE4706	infC	Translation initiation factor IF-3	BCE3078	BCE3078	response regulator, putative	[TP0850-TP0095 (0.6947713)]
COG0290	COG0457	BCE4706	infC	Translation initiation factor IF-3	BCE0665	BCE0665	transcriptional regulator/TPR domain protein	[TP0850-TP0095 (0.6947713)]
COG0290	COG0457	BCE4706	infC	Translation initiation factor IF-3	BCE2967	BCE2967	TPR domain protein	[TP0850-TP0095 (0.6947713)]
COG0290	COG0457	BCE4706	infC	Translation initiation factor IF-3	BCE5263	BCE5263	TPR domain protein	[TP0850-TP0095 (0.6947713)]
COG0080	COG0301	BCE0097	rplK	50S ribosomal protein L11	BCE4784	thiI	thiamine biosynthesis protein ThiI	[TP0237-TP0559 (0.59848577)]
COG0782	COG0860	BCE4461	greA	transcription elongation factor GreA	BCE2849	BCE2849	N-acetylmuramoyl-L-alanine amidase	[TP0019-TP0247 (0.7668169)]
COG0782	COG0860	BCE4461	greA	transcription elongation factor GreA	BCE0146	cwlD	germination-specific N-acetylmuramoyl-L-alanine	[TP0019-TP0247 (0.7668169)]
COG0234	COG1619	BCE0288	groS	10 kDa chaperonin (Protein Cpn10) (groES protein)	BCE1482	BCE1482	hypothetical protein	[TP1013-TP0688 (0.6288964)]
COG0234	COG1619	BCE0288	groS	10 kDa chaperonin (Protein Cpn10) (groES protein)	BCE5495	BCE5495	hypothetical protein	[TP1013-TP0688 (0.6288964)]
COG0234	COG1619	BCE0288	groS	10 kDa chaperonin (Protein Cpn10) (groES protein)	BCE2033	BCE2033	microcin immunity protein MccF	[TP1013-TP0688 (0.6288964)]
COG0234	COG1619	BCE0288	groS	10 kDa chaperonin (Protein Cpn10) (groES protein)	BCE3281	BCE3281	MccC family protein	[TP1013-TP0688 (0.6288964)]
COG0255	COG1516	BCE0118	rpmC	50S ribosomal protein L29	BCE1761	BCE1761	flagellar protein FliS, putative	[TP0197-TP0943 (0.5311184)]
COG1344	COG5401	BCE1780	BCE1780	flagellin	BCE4587	gerM	germination protein gerM	[TP0792-TP0832 (0.55516005), TP0868-TP0832 (0.6009694)]
COG1344	COG5401	BCE1759	flgL	flagellar hook-associated protein	BCE4587	gerM	germination protein gerM	[TP0792-TP0832 (0.55516005), TP0868-TP0832 (0.6009694)]
COG1344	COG5401	BCE1779	BCE1779	flagellin	BCE4587	gerM	germination protein gerM	[TP0792-TP0832 (0.55516005), TP0868-TP0832 (0.6009694)]
COG0824	COG1480	BCE4642	BCE4642	4-hydroxybenzoyl-CoA thioesterase, putative	BCE4384	BCE4384	HDIG domain protein	[TP0156-TP0651 (0.6079956)]
COG0824	COG1480	BCE3626	BCE3626	4-hydroxybenzoyl-CoA thioesterase, putative	BCE4384	BCE4384	HDIG domain protein	[TP0156-TP0651 (0.6079956)]
COG4786	COG5401	BCE1792	BCE1792	flagellar basal-body rod protein, putative	BCE4587	gerM	germination protein gerM	[TP0960-TP0832 (0.6306055)]
COG0322	COG0353	BCE4647	uvrC	UvrABC system protein C (Protein uvrC) (Excinuclease ABC subunit C)	BCE0022	recR	Recombination protein recR	[TP0472-TP1004 (0.53674763)]
COG0322	COG0353	BCE2734	BCE2734	endo/excinuclease amino terminal domain protein	BCE0022	recR	Recombination protein recR	[TP0472-TP1004 (0.53674763)]
COG0771	COG1595	BCE3958	murD	UDP-N-acetylmuramoylalanine--D-glutamate ligase (EC 6.3.2.9) (UDP-N- acetylmuramoyl-L-alanyl-D-glutamate synthetase) (D-glutamic acid- adding enzyme)	BCE2820	BCE2820	RNA polymerase sigma-70 factor	[TP0903-TP0092 (0.6651206)]
COG0771	COG1595	BCE3958	murD	UDP-N-acetylmuramoylalanine--D-glutamate ligase (EC 6.3.2.9) (UDP-N- acetylmuramoyl-L-alanyl-D-glutamate synthetase) (D-glutamic acid- adding enzyme)	BCE3607	BCE3607	RNA polymerase sigma-70 factor, ECF subfamily	[TP0903-TP0092 (0.6651206)]
COG0771	COG1595	BCE3958	murD	UDP-N-acetylmuramoylalanine--D-glutamate ligase (EC 6.3.2.9) (UDP-N- acetylmuramoyl-L-alanyl-D-glutamate synthetase) (D-glutamic acid- adding enzyme)	BCE0714	BCE0714	RNA polymerase sigma-70 factor	[TP0903-TP0092 (0.6651206)]
COG0771	COG1595	BCE3958	murD	UDP-N-acetylmuramoylalanine--D-glutamate ligase (EC 6.3.2.9) (UDP-N- acetylmuramoyl-L-alanyl-D-glutamate synthetase) (D-glutamic acid- adding enzyme)	BCE1215	BCE1215	RNA polymerase sigma-70 factor	[TP0903-TP0092 (0.6651206)]
COG0771	COG1595	BCE3958	murD	UDP-N-acetylmuramoylalanine--D-glutamate ligase (EC 6.3.2.9) (UDP-N- acetylmuramoyl-L-alanyl-D-glutamate synthetase) (D-glutamic acid- adding enzyme)	BCE5322	BCE5322	RNA polymerase sigma-70 factor	[TP0903-TP0092 (0.6651206)]
COG0771	COG1595	BCE3958	murD	UDP-N-acetylmuramoylalanine--D-glutamate ligase (EC 6.3.2.9) (UDP-N- acetylmuramoyl-L-alanyl-D-glutamate synthetase) (D-glutamic acid- adding enzyme)	BCE4798	BCE4798	RNA polymerase sigma-70 factor, ECF subfamily	[TP0903-TP0092 (0.6651206)]
COG0771	COG1595	BCE3958	murD	UDP-N-acetylmuramoylalanine--D-glutamate ligase (EC 6.3.2.9) (UDP-N- acetylmuramoyl-L-alanyl-D-glutamate synthetase) (D-glutamic acid- adding enzyme)	BCE2534	BCE2534	RNA polymerase sigma-70 factor, ECF subfamily	[TP0903-TP0092 (0.6651206)]
COG0771	COG1595	BCE3958	murD	UDP-N-acetylmuramoylalanine--D-glutamate ligase (EC 6.3.2.9) (UDP-N- acetylmuramoyl-L-alanyl-D-glutamate synthetase) (D-glutamic acid- adding enzyme)	BCE5492	BCE5492	RNA polymerase sigma-70 factor	[TP0903-TP0092 (0.6651206)]
COG0771	COG1595	BCE3958	murD	UDP-N-acetylmuramoylalanine--D-glutamate ligase (EC 6.3.2.9) (UDP-N- acetylmuramoyl-L-alanyl-D-glutamate synthetase) (D-glutamic acid- adding enzyme)	BCE0093	sigH	RNA polymerase sigma-70 factor	[TP0903-TP0092 (0.6651206)]
COG0771	COG1595	BCE3958	murD	UDP-N-acetylmuramoylalanine--D-glutamate ligase (EC 6.3.2.9) (UDP-N- acetylmuramoyl-L-alanyl-D-glutamate synthetase) (D-glutamic acid- adding enzyme)	BCE2195	BCE2195	RNA polymerase sigma-70 factor	[TP0903-TP0092 (0.6651206)]
COG0771	COG1595	BCE3958	murD	UDP-N-acetylmuramoylalanine--D-glutamate ligase (EC 6.3.2.9) (UDP-N- acetylmuramoyl-L-alanyl-D-glutamate synthetase) (D-glutamic acid- adding enzyme)	BCE1118	BCE1118	RNA polymerase sigma-70 factor, ECF subfamily,	[TP0903-TP0092 (0.6651206)]
COG0771	COG1595	BCE3958	murD	UDP-N-acetylmuramoylalanine--D-glutamate ligase (EC 6.3.2.9) (UDP-N- acetylmuramoyl-L-alanyl-D-glutamate synthetase) (D-glutamic acid- adding enzyme)	BCE1829	BCE1829	RNA polymerase sigma-70 factor	[TP0903-TP0092 (0.6651206)]
COG0771	COG1595	BCE3958	murD	UDP-N-acetylmuramoylalanine--D-glutamate ligase (EC 6.3.2.9) (UDP-N- acetylmuramoyl-L-alanyl-D-glutamate synthetase) (D-glutamic acid- adding enzyme)	BCE1131	BCE1131	RNA polymerase sigma C factor	[TP0903-TP0092 (0.6651206)]
COG0771	COG1595	BCE3958	murD	UDP-N-acetylmuramoylalanine--D-glutamate ligase (EC 6.3.2.9) (UDP-N- acetylmuramoyl-L-alanyl-D-glutamate synthetase) (D-glutamic acid- adding enzyme)	BCE1861	BCE1861	RNA polymerase sigma-70 factor	[TP0903-TP0092 (0.6651206)]
COG1677	COG1815	BCE1765	BCE1765	flagellar basal body protein	BCE1763	flgB	flagellar basal body rod protein	[TP0398-TP0396 (0.79194725)]
COG0188	COG0305	BCE3616	parC	DNA topoisomerase IV subunit A	BCE1028	BCE1028	replicative DNA helicase	[TP0005-TP0058 (0.73312306)]
COG0188	COG0305	BCE3616	parC	DNA topoisomerase IV subunit A	BCE5618	BCE5618	replicative DNA helicase	[TP0005-TP0058 (0.73312306)]
COG0188	COG0305	BCE0006	gyrA	DNA gyrase subunit A	BCE1028	BCE1028	replicative DNA helicase	[TP0005-TP0058 (0.73312306)]
COG0188	COG0305	BCE0006	gyrA	DNA gyrase subunit A	BCE5618	BCE5618	replicative DNA helicase	[TP0005-TP0058 (0.73312306)]
COG0188	COG0305	BCE0006	gyrA	DNA gyrase subunit A	BCE5619	BCE5619	replicative DNA helicase	[TP0005-TP0058 (0.73312306)]
COG0188	COG0305	BCE3616	parC	DNA topoisomerase IV subunit A	BCE5619	BCE5619	replicative DNA helicase	[TP0005-TP0058 (0.73312306)]
COG0233	COG1283	BCE3865	frr	Ribosome recycling factor (Ribosome-releasing factor) (RRF)	BCE0878	BCE0878	Na/Pi-cotransporter family protein	[TP0604-TP0771 (0.7316062)]
COG0840	COG1344	BCE5180	BCE5180	methyl-accepting chemotaxis protein	BCE1759	flgL	flagellar hook-associated protein	[TP0640-TP0870 (0.6975479)]
COG0840	COG1344	BCE0470	BCE0470	methyl-accepting chemotaxis protein, putative	BCE1779	BCE1779	flagellin	[TP0640-TP0870 (0.6975479)]
COG0840	COG1344	BCE0619	BCE0619	methyl-accepting chemotaxis protein	BCE1780	BCE1780	flagellin	[TP0640-TP0870 (0.6975479)]
COG0840	COG1344	BCE5151	BCE5151	methyl-accepting chemotaxis protein	BCE1780	BCE1780	flagellin	[TP0640-TP0870 (0.6975479)]
COG0840	COG1344	BCE5214	BCE5214	methyl-accepting chemotaxis protein	BCE1779	BCE1779	flagellin	[TP0640-TP0870 (0.6975479)]
COG0840	COG1344	BCE0470	BCE0470	methyl-accepting chemotaxis protein, putative	BCE1759	flgL	flagellar hook-associated protein	[TP0640-TP0870 (0.6975479)]
COG0840	COG1344	BCE0489	BCE0489	methyl-accepting chemotaxis protein	BCE1780	BCE1780	flagellin	[TP0640-TP0870 (0.6975479)]
COG0840	COG1344	BCE0470	BCE0470	methyl-accepting chemotaxis protein, putative	BCE1780	BCE1780	flagellin	[TP0640-TP0870 (0.6975479)]
COG0840	COG1344	BCE5214	BCE5214	methyl-accepting chemotaxis protein	BCE1759	flgL	flagellar hook-associated protein	[TP0640-TP0870 (0.6975479)]
COG0840	COG1344	BCE0619	BCE0619	methyl-accepting chemotaxis protein	BCE1779	BCE1779	flagellin	[TP0640-TP0870 (0.6975479)]
COG0840	COG1344	BCE0751	BCE0751	methyl-accepting chemotaxis protein	BCE1779	BCE1779	flagellin	[TP0640-TP0870 (0.6975479)]
COG0840	COG1344	BCE5151	BCE5151	methyl-accepting chemotaxis protein	BCE1779	BCE1779	flagellin	[TP0640-TP0870 (0.6975479)]
COG0840	COG1344	BCE2088	BCE2088	methyl-accepting chemotaxis protein	BCE1779	BCE1779	flagellin	[TP0640-TP0870 (0.6975479)]
COG0840	COG1344	BCE2088	BCE2088	methyl-accepting chemotaxis protein	BCE1759	flgL	flagellar hook-associated protein	[TP0640-TP0870 (0.6975479)]
COG0840	COG1344	BCE5181	BCE5181	methyl-accepting chemotaxis protein	BCE1779	BCE1779	flagellin	[TP0640-TP0870 (0.6975479)]
COG0840	COG1344	BCE5180	BCE5180	methyl-accepting chemotaxis protein	BCE1780	BCE1780	flagellin	[TP0640-TP0870 (0.6975479)]
COG0840	COG1344	BCE0751	BCE0751	methyl-accepting chemotaxis protein	BCE1780	BCE1780	flagellin	[TP0640-TP0870 (0.6975479)]
COG0840	COG1344	BCE5151	BCE5151	methyl-accepting chemotaxis protein	BCE1759	flgL	flagellar hook-associated protein	[TP0640-TP0870 (0.6975479)]
COG0840	COG1344	BCE0619	BCE0619	methyl-accepting chemotaxis protein	BCE1759	flgL	flagellar hook-associated protein	[TP0640-TP0870 (0.6975479)]
COG0840	COG1344	BCE5214	BCE5214	methyl-accepting chemotaxis protein	BCE1780	BCE1780	flagellin	[TP0640-TP0870 (0.6975479)]
COG0840	COG1344	BCE5552	BCE5552	methyl-accepting chemotaxis protein	BCE1759	flgL	flagellar hook-associated protein	[TP0640-TP0870 (0.6975479)]
COG0840	COG1344	BCE5181	BCE5181	methyl-accepting chemotaxis protein	BCE1780	BCE1780	flagellin	[TP0640-TP0870 (0.6975479)]
COG0840	COG1344	BCE5552	BCE5552	methyl-accepting chemotaxis protein	BCE1780	BCE1780	flagellin	[TP0640-TP0870 (0.6975479)]
COG0840	COG1344	BCE0489	BCE0489	methyl-accepting chemotaxis protein	BCE1779	BCE1779	flagellin	[TP0640-TP0870 (0.6975479)]
COG0840	COG1344	BCE0489	BCE0489	methyl-accepting chemotaxis protein	BCE1759	flgL	flagellar hook-associated protein	[TP0640-TP0870 (0.6975479)]
COG0840	COG1344	BCE5181	BCE5181	methyl-accepting chemotaxis protein	BCE1759	flgL	flagellar hook-associated protein	[TP0640-TP0870 (0.6975479)]
COG0840	COG1344	BCE0751	BCE0751	methyl-accepting chemotaxis protein	BCE1759	flgL	flagellar hook-associated protein	[TP0640-TP0870 (0.6975479)]
COG0840	COG1344	BCE5552	BCE5552	methyl-accepting chemotaxis protein	BCE1779	BCE1779	flagellin	[TP0640-TP0870 (0.6975479)]
COG0840	COG1344	BCE5180	BCE5180	methyl-accepting chemotaxis protein	BCE1779	BCE1779	flagellin	[TP0640-TP0870 (0.6975479)]
COG0840	COG1344	BCE2088	BCE2088	methyl-accepting chemotaxis protein	BCE1780	BCE1780	flagellin	[TP0640-TP0870 (0.6975479)]
COG0024	COG1121	BCE1695	BCE1695	methionine aminopeptidase	BCE4361	BCE4361	cation ABC transporter, ATP-binding protein,	[TP0842-TP0164 (0.77940726)]
COG0024	COG1121	BCE5486	BCE5486	methionine aminopeptidase	BCE4361	BCE4361	cation ABC transporter, ATP-binding protein,	[TP0842-TP0164 (0.77940726)]
COG0024	COG1121	BCE0132	BCE0132	methionine aminopeptidase	BCE4361	BCE4361	cation ABC transporter, ATP-binding protein,	[TP0842-TP0164 (0.77940726)]
COG0361	COG1214	BCE0133	infA	Translation initiation factor IF-1	BCE0280	BCE0280	hypothetical protein	[TP0097-TP0876 (0.56457245)]
COG0257	COG1283	BCE0134	rpmJ	ribosomal protein L36	BCE0878	BCE0878	Na/Pi-cotransporter family protein	[TP0209-TP0771 (0.6772987)]
COG1509	COG2812	BCE2334	kamA	L-lysine 2,3-aminomutase	BCE0020	dnaX	DNA polymerase III subunits gamma and tau	[TP0121-TP1005 (0.5082704)]
COG0255	COG1011	BCE0118	rpmC	50S ribosomal protein L29	BCE5537	BCE5537	hydrolase, haloacid dehalogenase-like family	[TP0197-TP0158 (0.6077605)]
COG0255	COG1011	BCE0118	rpmC	50S ribosomal protein L29	BCE2747	BCE2747	hydrolase, haloacid dehalogenase-like family	[TP0197-TP0158 (0.6077605)]
COG0255	COG1011	BCE0118	rpmC	50S ribosomal protein L29	BCE3362	BCE3362	hydrolase, haloacid dehalogenase-like family	[TP0197-TP0158 (0.6077605)]
COG0255	COG1011	BCE0118	rpmC	50S ribosomal protein L29	BCE4940	BCE4940	L-2-haloalkanoic acid dehalogenase	[TP0197-TP0158 (0.6077605)]
COG0546	COG0739	BCE0353	BCE0353	haloacid dehalogenase/epoxide hydrolase family	BCE5407	BCE5407	stage II sporulation protein	[TP0554-TP0782 (0.73069036)]
COG0546	COG0739	BCE2250	BCE2250	hydrolase, haloacid dehalogenase-like family	BCE1604	BCE1604	peptidase, M23/M37 family	[TP0554-TP0782 (0.73069036)]
COG0546	COG0739	BCE2250	BCE2250	hydrolase, haloacid dehalogenase-like family	BCE5407	BCE5407	stage II sporulation protein	[TP0554-TP0782 (0.73069036)]
COG0546	COG0739	BCE0353	BCE0353	haloacid dehalogenase/epoxide hydrolase family	BCE1604	BCE1604	peptidase, M23/M37 family	[TP0554-TP0782 (0.73069036)]
COG0546	COG0739	BCE5265	ppaX	hydrolase, haloacid dehalogenase-like family	BCE5407	BCE5407	stage II sporulation protein	[TP0554-TP0782 (0.73069036)]
COG0546	COG0739	BCE2250	BCE2250	hydrolase, haloacid dehalogenase-like family	BCE5110	BCE5110	peptidase, M23/M37 family	[TP0554-TP0782 (0.73069036)]
COG0546	COG0739	BCE2262	BCE2262	hydrolase, haloacid dehalogenase-like family	BCE1604	BCE1604	peptidase, M23/M37 family	[TP0554-TP0782 (0.73069036)]
COG0546	COG0739	BCE5265	ppaX	hydrolase, haloacid dehalogenase-like family	BCE5110	BCE5110	peptidase, M23/M37 family	[TP0554-TP0782 (0.73069036)]
COG0546	COG0739	BCE2250	BCE2250	hydrolase, haloacid dehalogenase-like family	BCE4539	spoIVFA	stage IV sporulation protein FA	[TP0554-TP0782 (0.73069036)]
COG0546	COG0739	BCE5265	ppaX	hydrolase, haloacid dehalogenase-like family	BCE1604	BCE1604	peptidase, M23/M37 family	[TP0554-TP0782 (0.73069036)]
COG0546	COG0739	BCE2262	BCE2262	hydrolase, haloacid dehalogenase-like family	BCE5110	BCE5110	peptidase, M23/M37 family	[TP0554-TP0782 (0.73069036)]
COG0546	COG0739	BCE0353	BCE0353	haloacid dehalogenase/epoxide hydrolase family	BCE4539	spoIVFA	stage IV sporulation protein FA	[TP0554-TP0782 (0.73069036)]
COG0546	COG0739	BCE0353	BCE0353	haloacid dehalogenase/epoxide hydrolase family	BCE5110	BCE5110	peptidase, M23/M37 family	[TP0554-TP0782 (0.73069036)]
COG0546	COG0739	BCE0353	BCE0353	haloacid dehalogenase/epoxide hydrolase family	BCE1958	BCE1958	peptidase, M23/M37 family	[TP0554-TP0782 (0.73069036)]
COG0546	COG0739	BCE2250	BCE2250	hydrolase, haloacid dehalogenase-like family	BCE1958	BCE1958	peptidase, M23/M37 family	[TP0554-TP0782 (0.73069036)]
COG0546	COG0739	BCE2262	BCE2262	hydrolase, haloacid dehalogenase-like family	BCE4539	spoIVFA	stage IV sporulation protein FA	[TP0554-TP0782 (0.73069036)]
COG0546	COG0739	BCE2262	BCE2262	hydrolase, haloacid dehalogenase-like family	BCE5407	BCE5407	stage II sporulation protein	[TP0554-TP0782 (0.73069036)]
COG0546	COG0739	BCE5265	ppaX	hydrolase, haloacid dehalogenase-like family	BCE4539	spoIVFA	stage IV sporulation protein FA	[TP0554-TP0782 (0.73069036)]
COG0546	COG0739	BCE2262	BCE2262	hydrolase, haloacid dehalogenase-like family	BCE1958	BCE1958	peptidase, M23/M37 family	[TP0554-TP0782 (0.73069036)]
COG0546	COG0739	BCE5265	ppaX	hydrolase, haloacid dehalogenase-like family	BCE1958	BCE1958	peptidase, M23/M37 family	[TP0554-TP0782 (0.73069036)]
COG0220	COG5401	BCE4841	trmB	tRNA (guanine-N(7)-)-methyltransferase (EC 2.1.1.33) (tRNA(m7G46)- methyltransferase)	BCE4587	gerM	germination protein gerM	[TP0464-TP0832 (0.5858538)]
COG0242	COG1187	BCE4023	BCE4023	peptide deformylase	BCE2417	BCE2417	RNA pseudouridylate synthase family protein	[TP0757-TP0459 (0.5284328)]
COG0242	COG1187	BCE3910	BCE3910	peptide deformylase	BCE2417	BCE2417	RNA pseudouridylate synthase family protein	[TP0757-TP0459 (0.5284328)]
COG0242	COG1187	BCE4023	BCE4023	peptide deformylase	BCE1597	rluB	ribosomal large subunit pseudouridine synthase	[TP0757-TP0459 (0.5284328)]
COG0242	COG1187	BCE3910	BCE3910	peptide deformylase	BCE4848	BCE4848	RNA pseudouridylate synthase family protein	[TP0757-TP0459 (0.5284328)]
COG0242	COG1187	BCE4023	BCE4023	peptide deformylase	BCE4674	BCE4674	RNA pseudouridylate synthase family protein	[TP0757-TP0459 (0.5284328)]
COG0242	COG1187	BCE3910	BCE3910	peptide deformylase	BCE1597	rluB	ribosomal large subunit pseudouridine synthase	[TP0757-TP0459 (0.5284328)]
COG0242	COG1187	BCE3910	BCE3910	peptide deformylase	BCE4674	BCE4674	RNA pseudouridylate synthase family protein	[TP0757-TP0459 (0.5284328)]
COG0242	COG1187	BCE4023	BCE4023	peptide deformylase	BCE4848	BCE4848	RNA pseudouridylate synthase family protein	[TP0757-TP0459 (0.5284328)]
COG0457	COG0558	BCE1271	BCE1271	DNA-binding protein	BCE3816	pgsA	CDP-diacylglycerol--glycerol-3-phosphate	[TP0067-TP0730 (0.86096925)]
COG0457	COG0558	BCE1056	BCE1056	response regulator, putative	BCE3816	pgsA	CDP-diacylglycerol--glycerol-3-phosphate	[TP0067-TP0730 (0.86096925)]
COG0457	COG0558	BCE2967	BCE2967	TPR domain protein	BCE3816	pgsA	CDP-diacylglycerol--glycerol-3-phosphate	[TP0067-TP0730 (0.86096925)]
COG0457	COG0558	BCE3078	BCE3078	response regulator, putative	BCE3816	pgsA	CDP-diacylglycerol--glycerol-3-phosphate	[TP0067-TP0730 (0.86096925)]
COG0457	COG0558	BCE0665	BCE0665	transcriptional regulator/TPR domain protein	BCE3816	pgsA	CDP-diacylglycerol--glycerol-3-phosphate	[TP0067-TP0730 (0.86096925)]
COG0457	COG0558	BCE4478	BCE4478	TPR domain protein	BCE3816	pgsA	CDP-diacylglycerol--glycerol-3-phosphate	[TP0067-TP0730 (0.86096925)]
COG0457	COG0558	BCE1646	BCE1646	TPR domain protein	BCE3816	pgsA	CDP-diacylglycerol--glycerol-3-phosphate	[TP0067-TP0730 (0.86096925)]
COG0457	COG0558	BCE3523	BCE3523	response regulator, putative	BCE3816	pgsA	CDP-diacylglycerol--glycerol-3-phosphate	[TP0067-TP0730 (0.86096925)]
COG0457	COG0558	BCE5263	BCE5263	TPR domain protein	BCE3816	pgsA	CDP-diacylglycerol--glycerol-3-phosphate	[TP0067-TP0730 (0.86096925)]
COG0840	COG5401	BCE5151	BCE5151	methyl-accepting chemotaxis protein	BCE4587	gerM	germination protein gerM	[TP0640-TP0832 (0.55516005)]
COG0840	COG5401	BCE5180	BCE5180	methyl-accepting chemotaxis protein	BCE4587	gerM	germination protein gerM	[TP0640-TP0832 (0.55516005)]
COG0840	COG5401	BCE0619	BCE0619	methyl-accepting chemotaxis protein	BCE4587	gerM	germination protein gerM	[TP0640-TP0832 (0.55516005)]
COG0840	COG5401	BCE5181	BCE5181	methyl-accepting chemotaxis protein	BCE4587	gerM	germination protein gerM	[TP0640-TP0832 (0.55516005)]
COG0840	COG5401	BCE5214	BCE5214	methyl-accepting chemotaxis protein	BCE4587	gerM	germination protein gerM	[TP0640-TP0832 (0.55516005)]
COG0840	COG5401	BCE0489	BCE0489	methyl-accepting chemotaxis protein	BCE4587	gerM	germination protein gerM	[TP0640-TP0832 (0.55516005)]
COG0840	COG5401	BCE2088	BCE2088	methyl-accepting chemotaxis protein	BCE4587	gerM	germination protein gerM	[TP0640-TP0832 (0.55516005)]
COG0840	COG5401	BCE5552	BCE5552	methyl-accepting chemotaxis protein	BCE4587	gerM	germination protein gerM	[TP0640-TP0832 (0.55516005)]
COG0840	COG5401	BCE0470	BCE0470	methyl-accepting chemotaxis protein, putative	BCE4587	gerM	germination protein gerM	[TP0640-TP0832 (0.55516005)]
COG0840	COG5401	BCE0751	BCE0751	methyl-accepting chemotaxis protein	BCE4587	gerM	germination protein gerM	[TP0640-TP0832 (0.55516005)]
COG0020	COG1508	BCE3864	uppS	Undecaprenyl pyrophosphate synthetase (EC 2.5.1.31) (UPP synthetase) (Di-trans,poly-cis-decaprenylcistransferase) (Undecaprenyl diphosphate synthase) (UDS)	BCE5245	sigL	DNA-directed RNA polymerase subunit N	[TP0603-TP0111 (0.79878455)]
COG0192	COG1774	BCE0391	BCE0391	S-adenosylmethionine synthetase	BCE0030	BCE0030	hypothetical protein	[TP0794-TP0046 (0.7023217)]
COG0192	COG1774	BCE4914	BCE_4914	S-adenosylmethionine synthetase (EC 2.5.1.6) (Methionine adenosyltransferase) (AdoMet synthetase) (MAT)	BCE0030	BCE0030	hypothetical protein	[TP0794-TP0046 (0.7023217)]
COG0301	COG1509	BCE4784	thiI	thiamine biosynthesis protein ThiI	BCE2334	kamA	L-lysine 2,3-aminomutase	[TP0559-TP0121 (0.62660724)]
COG0420	COG0739	BCE2390	BCE2390	exonuclease SbcD, putative	BCE4539	spoIVFA	stage IV sporulation protein FA	[TP0626-TP0782 (0.7781429)]
COG0420	COG0739	BCE1109	BCE1109	DNA repair exonuclease family protein	BCE5110	BCE5110	peptidase, M23/M37 family	[TP0626-TP0782 (0.7781429)]
COG0420	COG0739	BCE2390	BCE2390	exonuclease SbcD, putative	BCE1958	BCE1958	peptidase, M23/M37 family	[TP0626-TP0782 (0.7781429)]
COG0420	COG0739	BCE1109	BCE1109	DNA repair exonuclease family protein	BCE4539	spoIVFA	stage IV sporulation protein FA	[TP0626-TP0782 (0.7781429)]
COG0420	COG0739	BCE2390	BCE2390	exonuclease SbcD, putative	BCE5110	BCE5110	peptidase, M23/M37 family	[TP0626-TP0782 (0.7781429)]
COG0420	COG0739	BCE2390	BCE2390	exonuclease SbcD, putative	BCE1604	BCE1604	peptidase, M23/M37 family	[TP0626-TP0782 (0.7781429)]
COG0420	COG0739	BCE1109	BCE1109	DNA repair exonuclease family protein	BCE5407	BCE5407	stage II sporulation protein	[TP0626-TP0782 (0.7781429)]
COG0420	COG0739	BCE1109	BCE1109	DNA repair exonuclease family protein	BCE1604	BCE1604	peptidase, M23/M37 family	[TP0626-TP0782 (0.7781429)]
COG0420	COG0739	BCE2390	BCE2390	exonuclease SbcD, putative	BCE5407	BCE5407	stage II sporulation protein	[TP0626-TP0782 (0.7781429)]
COG0420	COG0739	BCE1109	BCE1109	DNA repair exonuclease family protein	BCE1958	BCE1958	peptidase, M23/M37 family	[TP0626-TP0782 (0.7781429)]
COG1385	COG2812	BCE4392	BCE4392	conserved hypothetical protein TIGR00046	BCE0020	dnaX	DNA polymerase III subunits gamma and tau	[TP0276-TP1005 (0.66627616)]
COG0217	COG0739	BCE0595	BCE_0595	UPF0082 protein BCE_0595	BCE5407	BCE5407	stage II sporulation protein	[TP0474-TP0864 (0.82349855)]
COG0217	COG0739	BCE0595	BCE_0595	UPF0082 protein BCE_0595	BCE4539	spoIVFA	stage IV sporulation protein FA	[TP0474-TP0864 (0.82349855)]
COG0217	COG0739	BCE0595	BCE_0595	UPF0082 protein BCE_0595	BCE1604	BCE1604	peptidase, M23/M37 family	[TP0474-TP0864 (0.82349855)]
COG0217	COG0739	BCE0595	BCE_0595	UPF0082 protein BCE_0595	BCE5110	BCE5110	peptidase, M23/M37 family	[TP0474-TP0864 (0.82349855)]
COG0217	COG0739	BCE0595	BCE_0595	UPF0082 protein BCE_0595	BCE1958	BCE1958	peptidase, M23/M37 family	[TP0474-TP0864 (0.82349855)]
COG0242	COG0254	BCE3910	BCE3910	peptide deformylase	BCE5458	rpmE	50S ribosomal protein L31 type B	[TP0757-TP0255 (0.6434887)]
COG0242	COG0254	BCE4023	BCE4023	peptide deformylase	BCE5458	rpmE	50S ribosomal protein L31 type B	[TP0757-TP0255 (0.6434887)]
COG0442	COG1466	BCE3860	BCE3860	prolyl-tRNA synthetase	BCE4404	BCE4404	hypothetical protein	[TP0160-TP0588 (0.66563916)]
COG0442	COG1466	BCE0510	BCE0510	prolyl-tRNA synthetase	BCE4404	BCE4404	hypothetical protein	[TP0160-TP0588 (0.66563916)]
COG0305	COG0593	BCE1028	BCE1028	replicative DNA helicase	BCE0001	dnaA	Chromosomal replication initiator protein dnaA	[TP0058-TP0001 (0.9013428)]
COG0305	COG0593	BCE5618	BCE5618	replicative DNA helicase	BCE0001	dnaA	Chromosomal replication initiator protein dnaA	[TP0058-TP0001 (0.9013428)]
COG0305	COG0593	BCE5619	BCE5619	replicative DNA helicase	BCE2767	BCE2767	hypothetical protein	[TP0058-TP0001 (0.9013428)]
COG0305	COG0593	BCE1028	BCE1028	replicative DNA helicase	BCE2767	BCE2767	hypothetical protein	[TP0058-TP0001 (0.9013428)]
COG0305	COG0593	BCE5618	BCE5618	replicative DNA helicase	BCE2767	BCE2767	hypothetical protein	[TP0058-TP0001 (0.9013428)]
COG0305	COG0593	BCE5619	BCE5619	replicative DNA helicase	BCE0001	dnaA	Chromosomal replication initiator protein dnaA	[TP0058-TP0001 (0.9013428)]
COG0178	COG1197	BCE5271	uvrA	excinuclease ABC subunit A	BCE0051	mfd	transcription-repair coupling factor	[TP0514-TP0344 (0.9414915)]
COG0264	COG0544	BCE3867	tsf	Elongation factor Ts (EF-Ts)	BCE4564	tig	Trigger factor (TF)	[TP0605-TP0506 (0.9100214)]
COG1344	COG1352	BCE1759	flgL	flagellar hook-associated protein	BCE1754	cheR	chemotaxis protein methyltransferase CheR	[TP0870-TP0630 (0.7476691)]
COG1344	COG1352	BCE1759	flgL	flagellar hook-associated protein	BCE1089	BCE1089	methyltransferase, CheR family	[TP0870-TP0630 (0.7476691)]
COG1344	COG1352	BCE1780	BCE1780	flagellin	BCE1754	cheR	chemotaxis protein methyltransferase CheR	[TP0870-TP0630 (0.7476691)]
COG1344	COG1352	BCE1779	BCE1779	flagellin	BCE1089	BCE1089	methyltransferase, CheR family	[TP0870-TP0630 (0.7476691)]
COG1344	COG1352	BCE1780	BCE1780	flagellin	BCE1089	BCE1089	methyltransferase, CheR family	[TP0870-TP0630 (0.7476691)]
COG1344	COG1352	BCE1779	BCE1779	flagellin	BCE1754	cheR	chemotaxis protein methyltransferase CheR	[TP0870-TP0630 (0.7476691)]
COG0495	COG1475	BCE4882	leuS	Leucyl-tRNA synthetase (EC 6.1.1.4) (Leucine--tRNA ligase) (LeuRS)	BCE5632	BCE5632	stage 0 sporulation protein J, putative	[TP0586-TP0271 (0.63095015)]
COG0495	COG1475	BCE4882	leuS	Leucyl-tRNA synthetase (EC 6.1.1.4) (Leucine--tRNA ligase) (LeuRS)	BCE5630	spo0J	stage 0 sporulation protein J	[TP0586-TP0271 (0.63095015)]
COG1352	COG1536	BCE1089	BCE1089	methyltransferase, CheR family	BCE1767	fliG	flagellar motor protein	[TP0630-TP0026 (0.7604114)]
COG1352	COG1536	BCE1754	cheR	chemotaxis protein methyltransferase CheR	BCE1767	fliG	flagellar motor protein	[TP0630-TP0026 (0.7604114)]
COG1344	COG1516	BCE1759	flgL	flagellar hook-associated protein	BCE1761	BCE1761	flagellar protein FliS, putative	[TP0870-TP0943 (0.723277)]
COG1344	COG1516	BCE1780	BCE1780	flagellin	BCE1761	BCE1761	flagellar protein FliS, putative	[TP0870-TP0943 (0.723277)]
COG1344	COG1516	BCE1779	BCE1779	flagellin	BCE1761	BCE1761	flagellar protein FliS, putative	[TP0870-TP0943 (0.723277)]
COG0099	COG0216	BCE0135	rpsM	30S ribosomal protein S13	BCE5456	prfA	Peptide chain release factor 1 (RF-1)	[TP0210-TP0051 (0.8775348)]
COG0803	COG1268	BCE2103	BCE2103	adhesion lipoprotein	BCE5056	BCE5056	bioY family protein	[TP0034-TP0228 (0.8514437)]
COG0803	COG1268	BCE2103	BCE2103	adhesion lipoprotein	BCE3648	BCE3648	bioY family protein	[TP0034-TP0228 (0.8514437)]
COG0442	COG0552	BCE3860	BCE3860	prolyl-tRNA synthetase	BCE3889	ftsY	signal recognition particle-docking protein	[TP0160-TP0578 (0.56216276)]
COG0442	COG0552	BCE0510	BCE0510	prolyl-tRNA synthetase	BCE3889	ftsY	signal recognition particle-docking protein	[TP0160-TP0578 (0.56216276)]
COG0242	COG0319	BCE3910	BCE3910	peptide deformylase	BCE4383	BCE_4383	UPF0054 protein BCE_4383	[TP0757-TP0650 (0.630912)]
COG0242	COG0319	BCE4023	BCE4023	peptide deformylase	BCE4383	BCE_4383	UPF0054 protein BCE_4383	[TP0757-TP0650 (0.630912)]
COG0178	COG0845	BCE5271	uvrA	excinuclease ABC subunit A	BCE5374	BCE5374	efflux transporter, RND family, MFP subunit	[TP0514-TP0965 (0.87363523)]
COG0178	COG0845	BCE5271	uvrA	excinuclease ABC subunit A	BCE0168	BCE0168	hypothetical protein	[TP0514-TP0965 (0.87363523)]
COG0178	COG0845	BCE5271	uvrA	excinuclease ABC subunit A	BCE0890	BCE0890	hypothetical protein	[TP0514-TP0965 (0.87363523)]
COG0457	COG0566	BCE3078	BCE3078	response regulator, putative	BCE0091	BCE0091	RNA methyltransferase, TrmH family, group 3	[TP0095-TP0054 (0.73981166)]
COG0457	COG0566	BCE5263	BCE5263	TPR domain protein	BCE4688	BCE4688	RNA methyltransferase, TrmH family	[TP0095-TP0054 (0.73981166)]
COG0457	COG0566	BCE1646	BCE1646	TPR domain protein	BCE4688	BCE4688	RNA methyltransferase, TrmH family	[TP0095-TP0054 (0.73981166)]
COG0457	COG0566	BCE1271	BCE1271	DNA-binding protein	BCE0091	BCE0091	RNA methyltransferase, TrmH family, group 3	[TP0095-TP0054 (0.73981166)]
COG0457	COG0566	BCE2967	BCE2967	TPR domain protein	BCE4688	BCE4688	RNA methyltransferase, TrmH family	[TP0095-TP0054 (0.73981166)]
COG0457	COG0566	BCE1646	BCE1646	TPR domain protein	BCE0091	BCE0091	RNA methyltransferase, TrmH family, group 3	[TP0095-TP0054 (0.73981166)]
COG0457	COG0566	BCE4478	BCE4478	TPR domain protein	BCE4688	BCE4688	RNA methyltransferase, TrmH family	[TP0095-TP0054 (0.73981166)]
COG0457	COG0566	BCE1056	BCE1056	response regulator, putative	BCE0091	BCE0091	RNA methyltransferase, TrmH family, group 3	[TP0095-TP0054 (0.73981166)]
COG0457	COG0566	BCE3078	BCE3078	response regulator, putative	BCE4688	BCE4688	RNA methyltransferase, TrmH family	[TP0095-TP0054 (0.73981166)]
COG0457	COG0566	BCE2967	BCE2967	TPR domain protein	BCE0091	BCE0091	RNA methyltransferase, TrmH family, group 3	[TP0095-TP0054 (0.73981166)]
COG0457	COG0566	BCE1271	BCE1271	DNA-binding protein	BCE4688	BCE4688	RNA methyltransferase, TrmH family	[TP0095-TP0054 (0.73981166)]
COG0457	COG0566	BCE3523	BCE3523	response regulator, putative	BCE4688	BCE4688	RNA methyltransferase, TrmH family	[TP0095-TP0054 (0.73981166)]
COG0457	COG0566	BCE3523	BCE3523	response regulator, putative	BCE0091	BCE0091	RNA methyltransferase, TrmH family, group 3	[TP0095-TP0054 (0.73981166)]
COG0457	COG0566	BCE0665	BCE0665	transcriptional regulator/TPR domain protein	BCE0091	BCE0091	RNA methyltransferase, TrmH family, group 3	[TP0095-TP0054 (0.73981166)]
COG0457	COG0566	BCE1056	BCE1056	response regulator, putative	BCE4688	BCE4688	RNA methyltransferase, TrmH family	[TP0095-TP0054 (0.73981166)]
COG0457	COG0566	BCE0665	BCE0665	transcriptional regulator/TPR domain protein	BCE4688	BCE4688	RNA methyltransferase, TrmH family	[TP0095-TP0054 (0.73981166)]
COG0457	COG0566	BCE5263	BCE5263	TPR domain protein	BCE0091	BCE0091	RNA methyltransferase, TrmH family, group 3	[TP0095-TP0054 (0.73981166)]
COG0457	COG0566	BCE4478	BCE4478	TPR domain protein	BCE0091	BCE0091	RNA methyltransferase, TrmH family, group 3	[TP0095-TP0054 (0.73981166)]
COG0465	COG0558	BCE0063	ftsH	cell division protein FtsH	BCE3816	pgsA	CDP-diacylglycerol--glycerol-3-phosphate	[TP0765-TP0256 (0.8653493)]
COG0024	COG0462	BCE5486	BCE5486	methionine aminopeptidase	BCE0048	prs	ribose-phosphate pyrophosphokinase	[TP0842-TP0294 (0.8762697)]
COG0024	COG0462	BCE0132	BCE0132	methionine aminopeptidase	BCE0048	prs	ribose-phosphate pyrophosphokinase	[TP0842-TP0294 (0.8762697)]
COG0024	COG0462	BCE1695	BCE1695	methionine aminopeptidase	BCE0048	prs	ribose-phosphate pyrophosphokinase	[TP0842-TP0294 (0.8762697)]
COG0125	COG0361	BCE0028	tmk	Thymidylate kinase (EC 2.7.4.9) (dTMP kinase)	BCE0133	infA	Translation initiation factor IF-1	[TP0354-TP0097 (0.8382038)]
COG1536	COG1766	BCE1767	fliG	flagellar motor protein	BCE1766	BCE1766	flagellar M-ring protein	[TP0400-TP0399 (0.9198608), TP0026-TP0399 (0.9539454)]
COG0319	COG0787	BCE4383	BCE_4383	UPF0054 protein BCE_4383	BCE2163	alr	alanine racemase	[TP0650-TP0681 (0.82058704)]
COG0319	COG0787	BCE4383	BCE_4383	UPF0054 protein BCE_4383	BCE0272	dal	alanine racemase	[TP0650-TP0681 (0.82058704)]
COG0215	COG1536	BCE0089	cysS	Cysteinyl-tRNA synthetase (EC 6.1.1.16) (Cysteine--tRNA ligase) (CysRS)	BCE1767	fliG	flagellar motor protein	[TP0091-TP0400 (0.6374247)]
COG0564	COG1418	BCE3937	BCE3937	ribosomal large subunit pseudouridine synthase,	BCE3813	BCE3813	hypothetical protein	[TP0154-TP1018 (0.7668753)]
COG0564	COG1418	BCE1405	BCE1405	ribosomal large subunit pseudouridine synthase,	BCE2224	BCE2224	HD domain protein	[TP0154-TP1018 (0.7668753)]
COG0564	COG1418	BCE1322	BCE1322	ribosomal large subunit pseudouridine synthase,	BCE4690	BCE4690	HD domain protein	[TP0154-TP1018 (0.7668753)]
COG0564	COG1418	BCE1405	BCE1405	ribosomal large subunit pseudouridine synthase,	BCE4692	BCE4692	HD domain protein	[TP0154-TP1018 (0.7668753)]
COG0564	COG1418	BCE3937	BCE3937	ribosomal large subunit pseudouridine synthase,	BCE4690	BCE4690	HD domain protein	[TP0154-TP1018 (0.7668753)]
COG0564	COG1418	BCE1322	BCE1322	ribosomal large subunit pseudouridine synthase,	BCE2224	BCE2224	HD domain protein	[TP0154-TP1018 (0.7668753)]
COG0564	COG1418	BCE3937	BCE3937	ribosomal large subunit pseudouridine synthase,	BCE4692	BCE4692	HD domain protein	[TP0154-TP1018 (0.7668753)]
COG0564	COG1418	BCE1405	BCE1405	ribosomal large subunit pseudouridine synthase,	BCE3813	BCE3813	hypothetical protein	[TP0154-TP1018 (0.7668753)]
COG0564	COG1418	BCE3937	BCE3937	ribosomal large subunit pseudouridine synthase,	BCE2224	BCE2224	HD domain protein	[TP0154-TP1018 (0.7668753)]
COG0564	COG1418	BCE1405	BCE1405	ribosomal large subunit pseudouridine synthase,	BCE4690	BCE4690	HD domain protein	[TP0154-TP1018 (0.7668753)]
COG0564	COG1418	BCE1322	BCE1322	ribosomal large subunit pseudouridine synthase,	BCE4692	BCE4692	HD domain protein	[TP0154-TP1018 (0.7668753)]
COG0564	COG1418	BCE1322	BCE1322	ribosomal large subunit pseudouridine synthase,	BCE3813	BCE3813	hypothetical protein	[TP0154-TP1018 (0.7668753)]
COG0849	COG1595	BCE3952	ftsA	cell division protein FtsA	BCE5322	BCE5322	RNA polymerase sigma-70 factor	[TP0389-TP0092 (0.66770643)]
COG0849	COG1595	BCE3952	ftsA	cell division protein FtsA	BCE1131	BCE1131	RNA polymerase sigma C factor	[TP0389-TP0092 (0.66770643)]
COG0849	COG1595	BCE3952	ftsA	cell division protein FtsA	BCE1215	BCE1215	RNA polymerase sigma-70 factor	[TP0389-TP0092 (0.66770643)]
COG0849	COG1595	BCE3952	ftsA	cell division protein FtsA	BCE0714	BCE0714	RNA polymerase sigma-70 factor	[TP0389-TP0092 (0.66770643)]
COG0849	COG1595	BCE3952	ftsA	cell division protein FtsA	BCE1829	BCE1829	RNA polymerase sigma-70 factor	[TP0389-TP0092 (0.66770643)]
COG0849	COG1595	BCE3952	ftsA	cell division protein FtsA	BCE2820	BCE2820	RNA polymerase sigma-70 factor	[TP0389-TP0092 (0.66770643)]
COG0849	COG1595	BCE3952	ftsA	cell division protein FtsA	BCE2534	BCE2534	RNA polymerase sigma-70 factor, ECF subfamily	[TP0389-TP0092 (0.66770643)]
COG0849	COG1595	BCE3952	ftsA	cell division protein FtsA	BCE1118	BCE1118	RNA polymerase sigma-70 factor, ECF subfamily,	[TP0389-TP0092 (0.66770643)]
COG0849	COG1595	BCE3952	ftsA	cell division protein FtsA	BCE5492	BCE5492	RNA polymerase sigma-70 factor	[TP0389-TP0092 (0.66770643)]
COG0849	COG1595	BCE3952	ftsA	cell division protein FtsA	BCE1861	BCE1861	RNA polymerase sigma-70 factor	[TP0389-TP0092 (0.66770643)]
COG0849	COG1595	BCE3952	ftsA	cell division protein FtsA	BCE3607	BCE3607	RNA polymerase sigma-70 factor, ECF subfamily	[TP0389-TP0092 (0.66770643)]
COG0849	COG1595	BCE3952	ftsA	cell division protein FtsA	BCE2195	BCE2195	RNA polymerase sigma-70 factor	[TP0389-TP0092 (0.66770643)]
COG0849	COG1595	BCE3952	ftsA	cell division protein FtsA	BCE0093	sigH	RNA polymerase sigma-70 factor	[TP0389-TP0092 (0.66770643)]
COG0849	COG1595	BCE3952	ftsA	cell division protein FtsA	BCE4798	BCE4798	RNA polymerase sigma-70 factor, ECF subfamily	[TP0389-TP0092 (0.66770643)]
COG1197	COG5401	BCE0051	mfd	transcription-repair coupling factor	BCE4587	gerM	germination protein gerM	[TP0344-TP0832 (0.5396384)]
COG0280	COG0457	BCE5516	pta	phosphate acetyltransferase	BCE3523	BCE3523	response regulator, putative	[TP0094-TP0067 (0.5068833)]
COG0280	COG0457	BCE4238	yqiS	phosphate acetyltransferase	BCE5263	BCE5263	TPR domain protein	[TP0094-TP0067 (0.5068833)]
COG0280	COG0457	BCE4238	yqiS	phosphate acetyltransferase	BCE1056	BCE1056	response regulator, putative	[TP0094-TP0067 (0.5068833)]
COG0280	COG0457	BCE4238	yqiS	phosphate acetyltransferase	BCE3523	BCE3523	response regulator, putative	[TP0094-TP0067 (0.5068833)]
COG0280	COG0457	BCE4238	yqiS	phosphate acetyltransferase	BCE2967	BCE2967	TPR domain protein	[TP0094-TP0067 (0.5068833)]
COG0280	COG0457	BCE4238	yqiS	phosphate acetyltransferase	BCE1271	BCE1271	DNA-binding protein	[TP0094-TP0067 (0.5068833)]
COG0280	COG0457	BCE5516	pta	phosphate acetyltransferase	BCE1646	BCE1646	TPR domain protein	[TP0094-TP0067 (0.5068833)]
COG0280	COG0457	BCE4238	yqiS	phosphate acetyltransferase	BCE4478	BCE4478	TPR domain protein	[TP0094-TP0067 (0.5068833)]
COG0280	COG0457	BCE4238	yqiS	phosphate acetyltransferase	BCE3078	BCE3078	response regulator, putative	[TP0094-TP0067 (0.5068833)]
COG0280	COG0457	BCE5516	pta	phosphate acetyltransferase	BCE1056	BCE1056	response regulator, putative	[TP0094-TP0067 (0.5068833)]
COG0280	COG0457	BCE5516	pta	phosphate acetyltransferase	BCE0665	BCE0665	transcriptional regulator/TPR domain protein	[TP0094-TP0067 (0.5068833)]
COG0280	COG0457	BCE5516	pta	phosphate acetyltransferase	BCE3078	BCE3078	response regulator, putative	[TP0094-TP0067 (0.5068833)]
COG0280	COG0457	BCE5516	pta	phosphate acetyltransferase	BCE1271	BCE1271	DNA-binding protein	[TP0094-TP0067 (0.5068833)]
COG0280	COG0457	BCE4238	yqiS	phosphate acetyltransferase	BCE1646	BCE1646	TPR domain protein	[TP0094-TP0067 (0.5068833)]
COG0280	COG0457	BCE5516	pta	phosphate acetyltransferase	BCE2967	BCE2967	TPR domain protein	[TP0094-TP0067 (0.5068833)]
COG0280	COG0457	BCE5516	pta	phosphate acetyltransferase	BCE4478	BCE4478	TPR domain protein	[TP0094-TP0067 (0.5068833)]
COG0280	COG0457	BCE4238	yqiS	phosphate acetyltransferase	BCE0665	BCE0665	transcriptional regulator/TPR domain protein	[TP0094-TP0067 (0.5068833)]
COG0280	COG0457	BCE5516	pta	phosphate acetyltransferase	BCE5263	BCE5263	TPR domain protein	[TP0094-TP0067 (0.5068833)]
COG1108	COG1277	BCE4360	BCE4360	cation ABC transporter, permease protein,	BCE4658	BCE4658	hypothetical protein	[TP0165-TP0880 (0.79878455)]
COG1108	COG1277	BCE4360	BCE4360	cation ABC transporter, permease protein,	BCE5528	BCE5528	ABC transporter, permease protein	[TP0165-TP0880 (0.79878455)]
COG1108	COG1277	BCE4360	BCE4360	cation ABC transporter, permease protein,	BCE4293	BCE4293	hypothetical protein	[TP0165-TP0880 (0.79878455)]
COG1108	COG1277	BCE4360	BCE4360	cation ABC transporter, permease protein,	BCE1476	BCE1476	ABC transporter, permease protein, putative	[TP0165-TP0880 (0.79878455)]
COG1108	COG1277	BCE4360	BCE4360	cation ABC transporter, permease protein,	BCE3699	BCE3699	hypothetical protein	[TP0165-TP0880 (0.79878455)]
COG1108	COG1277	BCE4360	BCE4360	cation ABC transporter, permease protein,	BCE3609	BCE3609	ABC transporter, permease protein	[TP0165-TP0880 (0.79878455)]
COG1108	COG1277	BCE4360	BCE4360	cation ABC transporter, permease protein,	BCE4656	BCE4656	hypothetical protein	[TP0165-TP0880 (0.79878455)]
COG0457	COG0495	BCE1271	BCE1271	DNA-binding protein	BCE4882	leuS	Leucyl-tRNA synthetase (EC 6.1.1.4) (Leucine--tRNA ligase) (LeuRS)	[TP0067-TP0586 (0.714839)]
COG0457	COG0495	BCE0665	BCE0665	transcriptional regulator/TPR domain protein	BCE4882	leuS	Leucyl-tRNA synthetase (EC 6.1.1.4) (Leucine--tRNA ligase) (LeuRS)	[TP0067-TP0586 (0.714839)]
COG0457	COG0495	BCE4478	BCE4478	TPR domain protein	BCE4882	leuS	Leucyl-tRNA synthetase (EC 6.1.1.4) (Leucine--tRNA ligase) (LeuRS)	[TP0067-TP0586 (0.714839)]
COG0457	COG0495	BCE2967	BCE2967	TPR domain protein	BCE4882	leuS	Leucyl-tRNA synthetase (EC 6.1.1.4) (Leucine--tRNA ligase) (LeuRS)	[TP0067-TP0586 (0.714839)]
COG0457	COG0495	BCE5263	BCE5263	TPR domain protein	BCE4882	leuS	Leucyl-tRNA synthetase (EC 6.1.1.4) (Leucine--tRNA ligase) (LeuRS)	[TP0067-TP0586 (0.714839)]
COG0457	COG0495	BCE3523	BCE3523	response regulator, putative	BCE4882	leuS	Leucyl-tRNA synthetase (EC 6.1.1.4) (Leucine--tRNA ligase) (LeuRS)	[TP0067-TP0586 (0.714839)]
COG0457	COG0495	BCE1056	BCE1056	response regulator, putative	BCE4882	leuS	Leucyl-tRNA synthetase (EC 6.1.1.4) (Leucine--tRNA ligase) (LeuRS)	[TP0067-TP0586 (0.714839)]
COG0457	COG0495	BCE3078	BCE3078	response regulator, putative	BCE4882	leuS	Leucyl-tRNA synthetase (EC 6.1.1.4) (Leucine--tRNA ligase) (LeuRS)	[TP0067-TP0586 (0.714839)]
COG0457	COG0495	BCE1646	BCE1646	TPR domain protein	BCE4882	leuS	Leucyl-tRNA synthetase (EC 6.1.1.4) (Leucine--tRNA ligase) (LeuRS)	[TP0067-TP0586 (0.714839)]
COG0257	COG0472	BCE0134	rpmJ	ribosomal protein L36	BCE3959	mraY	Phospho-N-acetylmuramoyl-pentapeptide-transferase (EC 2.7.8.13) (UDP- MurNAc-pentapeptide phosphotransferase)	[TP0209-TP0345 (0.64932555)]
COG0257	COG0472	BCE0134	rpmJ	ribosomal protein L36	BCE5311	BCE5311	glycosyl transferase, group 4 family protein	[TP0209-TP0345 (0.64932555)]
COG0358	COG0457	BCE4374	dnaG	DNA primase	BCE1271	BCE1271	DNA-binding protein	[TP0492-TP0648 (0.5111708)]
COG0358	COG0457	BCE4374	dnaG	DNA primase	BCE2967	BCE2967	TPR domain protein	[TP0492-TP0648 (0.5111708)]
COG0358	COG0457	BCE4374	dnaG	DNA primase	BCE5263	BCE5263	TPR domain protein	[TP0492-TP0648 (0.5111708)]
COG0358	COG0457	BCE4374	dnaG	DNA primase	BCE0665	BCE0665	transcriptional regulator/TPR domain protein	[TP0492-TP0648 (0.5111708)]
COG0358	COG0457	BCE4374	dnaG	DNA primase	BCE1056	BCE1056	response regulator, putative	[TP0492-TP0648 (0.5111708)]
COG0358	COG0457	BCE4374	dnaG	DNA primase	BCE4478	BCE4478	TPR domain protein	[TP0492-TP0648 (0.5111708)]
COG0358	COG0457	BCE4374	dnaG	DNA primase	BCE3078	BCE3078	response regulator, putative	[TP0492-TP0648 (0.5111708)]
COG0358	COG0457	BCE4374	dnaG	DNA primase	BCE1646	BCE1646	TPR domain protein	[TP0492-TP0648 (0.5111708)]
COG0358	COG0457	BCE4374	dnaG	DNA primase	BCE3523	BCE3523	response regulator, putative	[TP0492-TP0648 (0.5111708)]
COG0301	COG0301	BCE4784	thiI	thiamine biosynthesis protein ThiI	BCE4784	thiI	thiamine biosynthesis protein ThiI	[TP0559-TP0559 (0.6965584)]
COG0687	COG1558	BCE1401	potD	spermidine/putrescine ABC transporter,	BCE1764	flgC	flagellar basal body rod protein	[TP0655-TP0397 (0.60331625)]
COG0766	COG1419	BCE5412	murA1	UDP-N-acetylglucosamine 1-carboxyvinyltransferase 1 (EC 2.5.1.7) (Enoylpyruvate transferase 1) (UDP-N-acetylglucosamine enolpyruvyl transferase 1) (EPT 1)	BCE1791	BCE1791	flagellar biosynthesis protein	[TP0029-TP0713 (0.80866665)]
COG0766	COG1419	BCE5463	murA2	UDP-N-acetylglucosamine 1-carboxyvinyltransferase 2 (EC 2.5.1.7) (Enoylpyruvate transferase 2) (UDP-N-acetylglucosamine enolpyruvyl transferase 2) (EPT 2)	BCE1791	BCE1791	flagellar biosynthesis protein	[TP0029-TP0713 (0.80866665)]
COG1214	COG1516	BCE0280	BCE0280	hypothetical protein	BCE1761	BCE1761	flagellar protein FliS, putative	[TP0876-TP0943 (0.57131183)]
COG0608	COG1234	BCE0844	BCE0844	single-stranded-DNA-specific exonuclease RecJ	BCE1188	BCE1188	hypothetical protein	[TP0704-TP0819 (0.5844061)]
COG0608	COG1234	BCE0844	BCE0844	single-stranded-DNA-specific exonuclease RecJ	BCE4210	rnz	Ribonuclease Z (EC 3.1.26.11) (RNase Z) (tRNase Z) (tRNA 3 endonuclease)	[TP0704-TP0819 (0.5844061)]
COG0608	COG1234	BCE4610	BCE4610	single-stranded-DNA-specific exonuclease RecJ	BCE4210	rnz	Ribonuclease Z (EC 3.1.26.11) (RNase Z) (tRNase Z) (tRNA 3 endonuclease)	[TP0704-TP0819 (0.5844061)]
COG0608	COG1234	BCE4610	BCE4610	single-stranded-DNA-specific exonuclease RecJ	BCE1188	BCE1188	hypothetical protein	[TP0704-TP0819 (0.5844061)]
COG0608	COG1234	BCE4493	BCE4493	single-stranded-DNA-specific exonuclease RecJ	BCE1188	BCE1188	hypothetical protein	[TP0704-TP0819 (0.5844061)]
COG0608	COG1234	BCE4493	BCE4493	single-stranded-DNA-specific exonuclease RecJ	BCE4210	rnz	Ribonuclease Z (EC 3.1.26.11) (RNase Z) (tRNase Z) (tRNA 3 endonuclease)	[TP0704-TP0819 (0.5844061)]
COG0024	COG0125	BCE5486	BCE5486	methionine aminopeptidase	BCE0028	tmk	Thymidylate kinase (EC 2.7.4.9) (dTMP kinase)	[TP0842-TP0354 (0.8096375)]
COG0024	COG0125	BCE1695	BCE1695	methionine aminopeptidase	BCE0028	tmk	Thymidylate kinase (EC 2.7.4.9) (dTMP kinase)	[TP0842-TP0354 (0.8096375)]
COG0024	COG0125	BCE0132	BCE0132	methionine aminopeptidase	BCE0028	tmk	Thymidylate kinase (EC 2.7.4.9) (dTMP kinase)	[TP0842-TP0354 (0.8096375)]
COG1077	COG1426	BCE4544	mreB	rod shape-determining protein MreB	BCE3817	BCE3817	hypothetical protein	[TP0497-TP0334 (0.739115)]
COG1077	COG1426	BCE5404	mbl	MreB-like protein (Protein mbl)	BCE3817	BCE3817	hypothetical protein	[TP0497-TP0334 (0.739115)]
COG0618	COG1214	BCE4738	BCE4738	DHH subfamily 1 protein	BCE0280	BCE0280	hypothetical protein	[TP0803-TP0876 (0.700686)]
COG0257	COG0779	BCE0134	rpmJ	ribosomal protein L36	BCE3855	BCE_3855	UPF0090 protein BCE_3855	[TP0209-TP0893 (0.7461857)]
COG1291	COG1291	BCE1746	BCE1746	flagellar motor protein	BCE4640	BCE4640	flagellar motor protein	[TP0725-TP0725 (0.8044664)]
COG1291	COG1291	BCE4640	BCE4640	flagellar motor protein	BCE1746	BCE1746	flagellar motor protein	[TP0725-TP0725 (0.8044664)]
COG1291	COG1291	BCE4640	BCE4640	flagellar motor protein	BCE4640	BCE4640	flagellar motor protein	[TP0725-TP0725 (0.8044664)]
COG1291	COG1291	BCE1746	BCE1746	flagellar motor protein	BCE1746	BCE1746	flagellar motor protein	[TP0725-TP0725 (0.8044664)]
COG0275	COG1815	BCE3964	mraW	S-adenosyl-methyltransferase mraW (EC 2.1.1.-)	BCE1763	flgB	flagellar basal body rod protein	[TP0384-TP0396 (0.81050646)]
COG1536	COG1536	BCE1767	fliG	flagellar motor protein	BCE1767	fliG	flagellar motor protein	[TP0026-TP0400 (0.5928469)]
COG0457	COG0845	BCE3523	BCE3523	response regulator, putative	BCE0890	BCE0890	hypothetical protein	[TP0648-TP0965 (0.54118866)]
COG0457	COG0845	BCE4478	BCE4478	TPR domain protein	BCE5374	BCE5374	efflux transporter, RND family, MFP subunit	[TP0648-TP0965 (0.54118866)]
COG0457	COG0845	BCE1056	BCE1056	response regulator, putative	BCE0890	BCE0890	hypothetical protein	[TP0648-TP0965 (0.54118866)]
COG0457	COG0845	BCE1271	BCE1271	DNA-binding protein	BCE0890	BCE0890	hypothetical protein	[TP0648-TP0965 (0.54118866)]
COG0457	COG0845	BCE0665	BCE0665	transcriptional regulator/TPR domain protein	BCE0890	BCE0890	hypothetical protein	[TP0648-TP0965 (0.54118866)]
COG0457	COG0845	BCE2967	BCE2967	TPR domain protein	BCE5374	BCE5374	efflux transporter, RND family, MFP subunit	[TP0648-TP0965 (0.54118866)]
COG0457	COG0845	BCE5263	BCE5263	TPR domain protein	BCE5374	BCE5374	efflux transporter, RND family, MFP subunit	[TP0648-TP0965 (0.54118866)]
COG0457	COG0845	BCE1056	BCE1056	response regulator, putative	BCE0168	BCE0168	hypothetical protein	[TP0648-TP0965 (0.54118866)]
COG0457	COG0845	BCE3078	BCE3078	response regulator, putative	BCE0168	BCE0168	hypothetical protein	[TP0648-TP0965 (0.54118866)]
COG0457	COG0845	BCE3078	BCE3078	response regulator, putative	BCE0890	BCE0890	hypothetical protein	[TP0648-TP0965 (0.54118866)]
COG0457	COG0845	BCE1056	BCE1056	response regulator, putative	BCE5374	BCE5374	efflux transporter, RND family, MFP subunit	[TP0648-TP0965 (0.54118866)]
COG0457	COG0845	BCE1271	BCE1271	DNA-binding protein	BCE5374	BCE5374	efflux transporter, RND family, MFP subunit	[TP0648-TP0965 (0.54118866)]
COG0457	COG0845	BCE3078	BCE3078	response regulator, putative	BCE5374	BCE5374	efflux transporter, RND family, MFP subunit	[TP0648-TP0965 (0.54118866)]
COG0457	COG0845	BCE5263	BCE5263	TPR domain protein	BCE0168	BCE0168	hypothetical protein	[TP0648-TP0965 (0.54118866)]
COG0457	COG0845	BCE2967	BCE2967	TPR domain protein	BCE0890	BCE0890	hypothetical protein	[TP0648-TP0965 (0.54118866)]
COG0457	COG0845	BCE1271	BCE1271	DNA-binding protein	BCE0168	BCE0168	hypothetical protein	[TP0648-TP0965 (0.54118866)]
COG0457	COG0845	BCE4478	BCE4478	TPR domain protein	BCE0168	BCE0168	hypothetical protein	[TP0648-TP0965 (0.54118866)]
COG0457	COG0845	BCE0665	BCE0665	transcriptional regulator/TPR domain protein	BCE0168	BCE0168	hypothetical protein	[TP0648-TP0965 (0.54118866)]
COG0457	COG0845	BCE1646	BCE1646	TPR domain protein	BCE0890	BCE0890	hypothetical protein	[TP0648-TP0965 (0.54118866)]
COG0457	COG0845	BCE4478	BCE4478	TPR domain protein	BCE0890	BCE0890	hypothetical protein	[TP0648-TP0965 (0.54118866)]
COG0457	COG0845	BCE3523	BCE3523	response regulator, putative	BCE5374	BCE5374	efflux transporter, RND family, MFP subunit	[TP0648-TP0965 (0.54118866)]
COG0457	COG0845	BCE5263	BCE5263	TPR domain protein	BCE0890	BCE0890	hypothetical protein	[TP0648-TP0965 (0.54118866)]
COG0457	COG0845	BCE1646	BCE1646	TPR domain protein	BCE5374	BCE5374	efflux transporter, RND family, MFP subunit	[TP0648-TP0965 (0.54118866)]
COG0457	COG0845	BCE2967	BCE2967	TPR domain protein	BCE0168	BCE0168	hypothetical protein	[TP0648-TP0965 (0.54118866)]
COG0457	COG0845	BCE1646	BCE1646	TPR domain protein	BCE0168	BCE0168	hypothetical protein	[TP0648-TP0965 (0.54118866)]
COG0457	COG0845	BCE3523	BCE3523	response regulator, putative	BCE0168	BCE0168	hypothetical protein	[TP0648-TP0965 (0.54118866)]
COG0457	COG0845	BCE0665	BCE0665	transcriptional regulator/TPR domain protein	BCE5374	BCE5374	efflux transporter, RND family, MFP subunit	[TP0648-TP0965 (0.54118866)]
COG1749	COG1843	BCE1773	BCE1773	flagellar hook protein	BCE1772	BCE1772	flagellar hook assembly protein	[TP0727-TP0728 (0.8651164)]
COG1536	COG1776	BCE1767	fliG	flagellar motor protein	BCE1750	BCE1750	flagellar motor switch protein	[TP0026-TP0720 (0.7923422)]
COG0782	COG1057	BCE4461	greA	transcription elongation factor GreA	BCE4413	nadD	Probable nicotinate-nucleotide adenylyltransferase (EC 2.7.7.18) (Deamido-NAD(+) pyrophosphorylase) (Deamido-NAD(+) diphosphorylase) (Nicotinate mononucleotide adenylyltransferase) (NaMN adenylyltransferase)	[TP0019-TP0741 (0.75909394)]
COG0803	COG5401	BCE2103	BCE2103	adhesion lipoprotein	BCE4587	gerM	germination protein gerM	[TP0163-TP0832 (0.52403957)]
COG1516	COG1516	BCE1761	BCE1761	flagellar protein FliS, putative	BCE1761	BCE1761	flagellar protein FliS, putative	[TP0943-TP0943 (0.5311184)]
COG1109	COG1157	BCE5058	BCE5058	phosphoglucomutase/phosphomannomutase family	BCE1769	BCE1769	flagellum-specific ATP synthase	[TP0413-TP0402 (0.78400123)]
COG1109	COG1157	BCE0157	glmM	Phosphoglucosamine mutase (EC 5.4.2.10)	BCE1769	BCE1769	flagellum-specific ATP synthase	[TP0413-TP0402 (0.78400123)]
COG0217	COG1235	BCE0595	BCE_0595	UPF0082 protein BCE_0595	BCE5611	BCE5611	metallo-beta-lactamase family protein	[TP0474-TP0489 (0.71912634)]
COG1256	COG1776	BCE1758	BCE1758	flagellar hook-associated protein	BCE1750	BCE1750	flagellar motor switch protein	[TP0660-TP0720 (0.80235356)]
COG0012	COG0188	BCE5626	ychF	GTP-binding protein YchF	BCE3616	parC	DNA topoisomerase IV subunit A	[TP0124-TP0005 (0.7149395)]
COG0012	COG0188	BCE5626	ychF	GTP-binding protein YchF	BCE0006	gyrA	DNA gyrase subunit A	[TP0124-TP0005 (0.7149395)]
COG0206	COG1774	BCE3951	ftsZ	cell division protein FtsZ	BCE0030	BCE0030	hypothetical protein	[TP0390-TP0046 (0.67547834)]
COG0324	COG1558	BCE3741	miaA	tRNA delta(2)-isopentenylpyrophosphate transferase (EC 2.5.1.8) (IPP transferase) (Isopentenyl-diphosphate:tRNA isopentenyltransferase) (IPTase) (IPPT)	BCE1764	flgC	flagellar basal body rod protein	[TP0637-TP0397 (0.66148543)]
COG0528	COG1774	BCE1870	pyrH	uridylate kinase	BCE0030	BCE0030	hypothetical protein	[TP0099-TP0046 (0.65377367)]
COG0528	COG1774	BCE3866	BCE3866	uridylate kinase	BCE0030	BCE0030	hypothetical protein	[TP0099-TP0046 (0.65377367)]
COG0154	COG2868	BCE0350	gatA	Glutamyl-tRNA(Gln) amidotransferase subunit A (EC 6.3.5.-) (Glu-ADT subunit A)	BCE4535	BCE4535	hypothetical protein	[TP1020-TP0744 (0.70068353)]
COG0154	COG2868	BCE2143	BCE2143	amidase	BCE4535	BCE4535	hypothetical protein	[TP1020-TP0744 (0.70068353)]
COG0154	COG2868	BCE2005	BCE2005	amidase	BCE4535	BCE4535	hypothetical protein	[TP1020-TP0744 (0.70068353)]
COG0840	COG1157	BCE5552	BCE5552	methyl-accepting chemotaxis protein	BCE1769	BCE1769	flagellum-specific ATP synthase	[TP0640-TP0402 (0.9180537)]
COG0840	COG1157	BCE0751	BCE0751	methyl-accepting chemotaxis protein	BCE1769	BCE1769	flagellum-specific ATP synthase	[TP0640-TP0402 (0.9180537)]
COG0840	COG1157	BCE5181	BCE5181	methyl-accepting chemotaxis protein	BCE1769	BCE1769	flagellum-specific ATP synthase	[TP0640-TP0402 (0.9180537)]
COG0840	COG1157	BCE0470	BCE0470	methyl-accepting chemotaxis protein, putative	BCE1769	BCE1769	flagellum-specific ATP synthase	[TP0640-TP0402 (0.9180537)]
COG0840	COG1157	BCE5214	BCE5214	methyl-accepting chemotaxis protein	BCE1769	BCE1769	flagellum-specific ATP synthase	[TP0640-TP0402 (0.9180537)]
COG0840	COG1157	BCE0489	BCE0489	methyl-accepting chemotaxis protein	BCE1769	BCE1769	flagellum-specific ATP synthase	[TP0640-TP0402 (0.9180537)]
COG0840	COG1157	BCE0619	BCE0619	methyl-accepting chemotaxis protein	BCE1769	BCE1769	flagellum-specific ATP synthase	[TP0640-TP0402 (0.9180537)]
COG0840	COG1157	BCE5151	BCE5151	methyl-accepting chemotaxis protein	BCE1769	BCE1769	flagellum-specific ATP synthase	[TP0640-TP0402 (0.9180537)]
COG0840	COG1157	BCE5180	BCE5180	methyl-accepting chemotaxis protein	BCE1769	BCE1769	flagellum-specific ATP synthase	[TP0640-TP0402 (0.9180537)]
COG0840	COG1157	BCE2088	BCE2088	methyl-accepting chemotaxis protein	BCE1769	BCE1769	flagellum-specific ATP synthase	[TP0640-TP0402 (0.9180537)]
COG0462	COG0492	BCE0048	prs	ribose-phosphate pyrophosphokinase	BCE1621	BCE1621	pyridine nucleotide-disulfide oxidoreductase	[TP0294-TP0814 (0.8323514)]
COG0462	COG0492	BCE0048	prs	ribose-phosphate pyrophosphokinase	BCE5262	trxB	thioredoxin reductase	[TP0294-TP0814 (0.8323514)]
COG0462	COG0492	BCE0048	prs	ribose-phosphate pyrophosphokinase	BCE5065	BCE5065	pyridine nucleotide-disulphide oxidoreductase	[TP0294-TP0814 (0.8323514)]
COG0462	COG0492	BCE0048	prs	ribose-phosphate pyrophosphokinase	BCE0452	BCE0452	pyridine nucleotide-disulfide oxidoreductase	[TP0294-TP0814 (0.8323514)]
COG0124	COG0254	BCE4486	hisS2	Histidyl-tRNA synthetase 2 (EC 6.1.1.21) (Histidine--tRNA ligase 2) (HisRS 2)	BCE5458	rpmE	50S ribosomal protein L31 type B	[TP0641-TP0255 (0.65973145)]
COG0124	COG0254	BCE3348	hisS1	Histidyl-tRNA synthetase 1 (EC 6.1.1.21) (Histidine--tRNA ligase 1) (HisRS 1)	BCE5458	rpmE	50S ribosomal protein L31 type B	[TP0641-TP0255 (0.65973145)]
COG0178	COG0272	BCE5271	uvrA	excinuclease ABC subunit A	BCE0335	ligA	DNA ligase	[TP0514-TP0634 (0.7537598)]
COG0495	COG1558	BCE4882	leuS	Leucyl-tRNA synthetase (EC 6.1.1.4) (Leucine--tRNA ligase) (LeuRS)	BCE1764	flgC	flagellar basal body rod protein	[TP0586-TP0397 (0.60331625)]
COG1135	COG1466	BCE0196	BCE0196	ABC transporter, ATP-binding protein	BCE4404	BCE4404	hypothetical protein	[TP0120-TP0588 (0.7896185)]
COG1135	COG1466	BCE0341	BCE0341	ABC transporter, ATP-binding protein	BCE4404	BCE4404	hypothetical protein	[TP0120-TP0588 (0.7896185)]
COG1135	COG1466	BCE5125	BCE5125	ABC transporter, ATP-binding protein	BCE4404	BCE4404	hypothetical protein	[TP0120-TP0588 (0.7896185)]
COG0208	COG5401	BCE1471	nrdF	ribonucleotide-diphosphate reductase beta	BCE4587	gerM	germination protein gerM	[TP0053-TP0832 (0.61589503)]
COG0608	COG1159	BCE0844	BCE0844	single-stranded-DNA-specific exonuclease RecJ	BCE4380	era	GTP-binding protein Era	[TP0704-TP0541 (0.7586372)]
COG0608	COG1159	BCE4493	BCE4493	single-stranded-DNA-specific exonuclease RecJ	BCE4380	era	GTP-binding protein Era	[TP0704-TP0541 (0.7586372)]
COG0608	COG1159	BCE4610	BCE4610	single-stranded-DNA-specific exonuclease RecJ	BCE4380	era	GTP-binding protein Era	[TP0704-TP0541 (0.7586372)]
COG0242	COG0263	BCE4023	BCE4023	peptide deformylase	BCE3029	proB	Glutamate 5-kinase (EC 2.7.2.11) (Gamma-glutamyl kinase) (GK)	[TP0757-TP0351 (0.5771584)]
COG0242	COG0263	BCE3910	BCE3910	peptide deformylase	BCE3029	proB	Glutamate 5-kinase (EC 2.7.2.11) (Gamma-glutamyl kinase) (GK)	[TP0757-TP0351 (0.5771584)]
COG0566	COG1589	BCE0091	BCE0091	RNA methyltransferase, TrmH family, group 3	BCE3954	BCE3954	cell division protein FtsQ	[TP0109-TP0388 (0.8512026)]
COG0566	COG1589	BCE4688	BCE4688	RNA methyltransferase, TrmH family	BCE3954	BCE3954	cell division protein FtsQ	[TP0109-TP0388 (0.8512026)]
COG1366	COG1776	BCE4144	spoIIAA	anti-sigma F factor antagonist	BCE1750	BCE1750	flagellar motor switch protein	[TP0233-TP0720 (0.5310372)]
COG1366	COG1776	BCE1084	rsbV	anti sigma b factor antagonist RsbV	BCE1750	BCE1750	flagellar motor switch protein	[TP0233-TP0720 (0.5310372)]
COG0739	COG4786	BCE1604	BCE1604	peptidase, M23/M37 family	BCE1792	BCE1792	flagellar basal-body rod protein, putative	[TP0782-TP0961 (0.69582695)]
COG0739	COG4786	BCE1958	BCE1958	peptidase, M23/M37 family	BCE1792	BCE1792	flagellar basal-body rod protein, putative	[TP0782-TP0961 (0.69582695)]
COG0739	COG4786	BCE4539	spoIVFA	stage IV sporulation protein FA	BCE1792	BCE1792	flagellar basal-body rod protein, putative	[TP0782-TP0961 (0.69582695)]
COG0739	COG4786	BCE5110	BCE5110	peptidase, M23/M37 family	BCE1792	BCE1792	flagellar basal-body rod protein, putative	[TP0782-TP0961 (0.69582695)]
COG0739	COG4786	BCE5407	BCE5407	stage II sporulation protein	BCE1792	BCE1792	flagellar basal-body rod protein, putative	[TP0782-TP0961 (0.69582695)]
COG0124	COG0546	BCE4486	hisS2	Histidyl-tRNA synthetase 2 (EC 6.1.1.21) (Histidine--tRNA ligase 2) (HisRS 2)	BCE2262	BCE2262	hydrolase, haloacid dehalogenase-like family	[TP0641-TP0554 (0.5196431)]
COG0124	COG0546	BCE3348	hisS1	Histidyl-tRNA synthetase 1 (EC 6.1.1.21) (Histidine--tRNA ligase 1) (HisRS 1)	BCE2250	BCE2250	hydrolase, haloacid dehalogenase-like family	[TP0641-TP0554 (0.5196431)]
COG0124	COG0546	BCE3348	hisS1	Histidyl-tRNA synthetase 1 (EC 6.1.1.21) (Histidine--tRNA ligase 1) (HisRS 1)	BCE0353	BCE0353	haloacid dehalogenase/epoxide hydrolase family	[TP0641-TP0554 (0.5196431)]
COG0124	COG0546	BCE4486	hisS2	Histidyl-tRNA synthetase 2 (EC 6.1.1.21) (Histidine--tRNA ligase 2) (HisRS 2)	BCE5265	ppaX	hydrolase, haloacid dehalogenase-like family	[TP0641-TP0554 (0.5196431)]
COG0124	COG0546	BCE4486	hisS2	Histidyl-tRNA synthetase 2 (EC 6.1.1.21) (Histidine--tRNA ligase 2) (HisRS 2)	BCE0353	BCE0353	haloacid dehalogenase/epoxide hydrolase family	[TP0641-TP0554 (0.5196431)]
COG0124	COG0546	BCE3348	hisS1	Histidyl-tRNA synthetase 1 (EC 6.1.1.21) (Histidine--tRNA ligase 1) (HisRS 1)	BCE5265	ppaX	hydrolase, haloacid dehalogenase-like family	[TP0641-TP0554 (0.5196431)]
COG0124	COG0546	BCE3348	hisS1	Histidyl-tRNA synthetase 1 (EC 6.1.1.21) (Histidine--tRNA ligase 1) (HisRS 1)	BCE2262	BCE2262	hydrolase, haloacid dehalogenase-like family	[TP0641-TP0554 (0.5196431)]
COG0124	COG0546	BCE4486	hisS2	Histidyl-tRNA synthetase 2 (EC 6.1.1.21) (Histidine--tRNA ligase 2) (HisRS 2)	BCE2250	BCE2250	hydrolase, haloacid dehalogenase-like family	[TP0641-TP0554 (0.5196431)]
COG0457	COG1234	BCE1056	BCE1056	response regulator, putative	BCE1188	BCE1188	hypothetical protein	[TP0095-TP0819 (0.5178716)]
COG0457	COG1234	BCE5263	BCE5263	TPR domain protein	BCE4210	rnz	Ribonuclease Z (EC 3.1.26.11) (RNase Z) (tRNase Z) (tRNA 3 endonuclease)	[TP0095-TP0819 (0.5178716)]
COG0457	COG1234	BCE2967	BCE2967	TPR domain protein	BCE1188	BCE1188	hypothetical protein	[TP0095-TP0819 (0.5178716)]
COG0457	COG1234	BCE4478	BCE4478	TPR domain protein	BCE4210	rnz	Ribonuclease Z (EC 3.1.26.11) (RNase Z) (tRNase Z) (tRNA 3 endonuclease)	[TP0095-TP0819 (0.5178716)]
COG0457	COG1234	BCE3078	BCE3078	response regulator, putative	BCE1188	BCE1188	hypothetical protein	[TP0095-TP0819 (0.5178716)]
COG0457	COG1234	BCE3078	BCE3078	response regulator, putative	BCE4210	rnz	Ribonuclease Z (EC 3.1.26.11) (RNase Z) (tRNase Z) (tRNA 3 endonuclease)	[TP0095-TP0819 (0.5178716)]
COG0457	COG1234	BCE5263	BCE5263	TPR domain protein	BCE1188	BCE1188	hypothetical protein	[TP0095-TP0819 (0.5178716)]
COG0457	COG1234	BCE1056	BCE1056	response regulator, putative	BCE4210	rnz	Ribonuclease Z (EC 3.1.26.11) (RNase Z) (tRNase Z) (tRNA 3 endonuclease)	[TP0095-TP0819 (0.5178716)]
COG0457	COG1234	BCE0665	BCE0665	transcriptional regulator/TPR domain protein	BCE4210	rnz	Ribonuclease Z (EC 3.1.26.11) (RNase Z) (tRNase Z) (tRNA 3 endonuclease)	[TP0095-TP0819 (0.5178716)]
COG0457	COG1234	BCE3523	BCE3523	response regulator, putative	BCE1188	BCE1188	hypothetical protein	[TP0095-TP0819 (0.5178716)]
COG0457	COG1234	BCE1271	BCE1271	DNA-binding protein	BCE4210	rnz	Ribonuclease Z (EC 3.1.26.11) (RNase Z) (tRNase Z) (tRNA 3 endonuclease)	[TP0095-TP0819 (0.5178716)]
COG0457	COG1234	BCE1646	BCE1646	TPR domain protein	BCE1188	BCE1188	hypothetical protein	[TP0095-TP0819 (0.5178716)]
COG0457	COG1234	BCE2967	BCE2967	TPR domain protein	BCE4210	rnz	Ribonuclease Z (EC 3.1.26.11) (RNase Z) (tRNase Z) (tRNA 3 endonuclease)	[TP0095-TP0819 (0.5178716)]
COG0457	COG1234	BCE0665	BCE0665	transcriptional regulator/TPR domain protein	BCE1188	BCE1188	hypothetical protein	[TP0095-TP0819 (0.5178716)]
COG0457	COG1234	BCE3523	BCE3523	response regulator, putative	BCE4210	rnz	Ribonuclease Z (EC 3.1.26.11) (RNase Z) (tRNase Z) (tRNA 3 endonuclease)	[TP0095-TP0819 (0.5178716)]
COG0457	COG1234	BCE1271	BCE1271	DNA-binding protein	BCE1188	BCE1188	hypothetical protein	[TP0095-TP0819 (0.5178716)]
COG0457	COG1234	BCE4478	BCE4478	TPR domain protein	BCE1188	BCE1188	hypothetical protein	[TP0095-TP0819 (0.5178716)]
COG0457	COG1234	BCE1646	BCE1646	TPR domain protein	BCE4210	rnz	Ribonuclease Z (EC 3.1.26.11) (RNase Z) (tRNase Z) (tRNA 3 endonuclease)	[TP0095-TP0819 (0.5178716)]
COG0257	COG0773	BCE0134	rpmJ	ribosomal protein L36	BCE4830	murC	UDP-N-acetylmuramate--L-alanine ligase (EC 6.3.2.8) (UDP-N- acetylmuramoyl-L-alanine synthetase)	[TP0209-TP0341 (0.6926446)]
COG0272	COG1879	BCE0335	ligA	DNA ligase	BCE0737	rbsB	ribose ABC transporter, ribose-binding protein	[TP0634-TP0684 (0.56216276)]
COG0272	COG1879	BCE0335	ligA	DNA ligase	BCE3012	BCE3012	sugar ABC transporter, sugar-binding protein,	[TP0634-TP0684 (0.56216276)]
COG0217	COG1480	BCE0595	BCE_0595	UPF0082 protein BCE_0595	BCE4384	BCE4384	HDIG domain protein	[TP0474-TP0651 (0.71912634)]
COG0257	COG0681	BCE0134	rpmJ	ribosomal protein L36	BCE1389	sipW	signal peptidase I	[TP0209-TP0926 (0.69083804)]
COG0257	COG0681	BCE0134	rpmJ	ribosomal protein L36	BCE3881	sipS	signal peptidase I S	[TP0209-TP0926 (0.69083804)]
COG0257	COG0681	BCE0134	rpmJ	ribosomal protein L36	BCE1243	sipT	signal peptidase I	[TP0209-TP0926 (0.69083804)]
COG0257	COG0681	BCE0134	rpmJ	ribosomal protein L36	BCE3112	BCE3112	Signal peptidase I	[TP0209-TP0926 (0.69083804)]
COG0257	COG0681	BCE0134	rpmJ	ribosomal protein L36	BCE0528	SpaseI	signal peptidase I S	[TP0209-TP0926 (0.69083804)]
COG0257	COG0681	BCE0134	rpmJ	ribosomal protein L36	BCE3123	sipU	Signal peptidase I U	[TP0209-TP0926 (0.69083804)]
COG0526	COG1843	BCE4648	trx	thioredoxin	BCE1772	BCE1772	flagellar hook assembly protein	[TP0100-TP0728 (0.58155864)]
COG0526	COG1843	BCE4836	BCE4836	thioredoxin family protein	BCE1772	BCE1772	flagellar hook assembly protein	[TP0100-TP0728 (0.58155864)]
COG0526	COG1843	BCE1598	resA	thiol-disulfide oxidoreductase	BCE1772	BCE1772	flagellar hook assembly protein	[TP0100-TP0728 (0.58155864)]
COG0526	COG1843	BCE0499	BCE0499	hypothetical protein	BCE1772	BCE1772	flagellar hook assembly protein	[TP0100-TP0728 (0.58155864)]
COG0526	COG1843	BCE5127	BCE5127	thioredoxin, putative	BCE1772	BCE1772	flagellar hook assembly protein	[TP0100-TP0728 (0.58155864)]
COG0526	COG1843	BCE2344	BCE2344	thioredoxin family protein	BCE1772	BCE1772	flagellar hook assembly protein	[TP0100-TP0728 (0.58155864)]
COG0526	COG1843	BCE3632	BCE3632	ahpC/TSA family protein	BCE1772	BCE1772	flagellar hook assembly protein	[TP0100-TP0728 (0.58155864)]
COG0526	COG1843	BCE0822	BCE0822	thioredoxin, putative	BCE1772	BCE1772	flagellar hook assembly protein	[TP0100-TP0728 (0.58155864)]
COG0526	COG1843	BCE1852	BCE1852	thioredoxin family protein	BCE1772	BCE1772	flagellar hook assembly protein	[TP0100-TP0728 (0.58155864)]
COG1774	COG2812	BCE0030	BCE0030	hypothetical protein	BCE0020	dnaX	DNA polymerase III subunits gamma and tau	[TP0046-TP1005 (0.5678104)]
COG0768	COG1344	BCE4460	BCE4460	penicillin-binding protein	BCE1759	flgL	flagellar hook-associated protein	[TP0760-TP0870 (0.7190043)]
COG0768	COG1344	BCE2536	BCE2536	penicillin-binding protein	BCE1780	BCE1780	flagellin	[TP0760-TP0870 (0.7190043)]
COG0768	COG1344	BCE2533	BCE2533	penicillin-binding protein	BCE1780	BCE1780	flagellin	[TP0760-TP0870 (0.7190043)]
COG0768	COG1344	BCE4353	BCE4353	penicillin-binding protein	BCE1779	BCE1779	flagellin	[TP0760-TP0870 (0.7190043)]
COG0768	COG1344	BCE4353	BCE4353	penicillin-binding protein	BCE1759	flgL	flagellar hook-associated protein	[TP0760-TP0870 (0.7190043)]
COG0768	COG1344	BCE2663	BCE2663	penicillin-binding protein	BCE1780	BCE1780	flagellin	[TP0760-TP0870 (0.7190043)]
COG0768	COG1344	BCE2663	BCE2663	penicillin-binding protein	BCE1779	BCE1779	flagellin	[TP0760-TP0870 (0.7190043)]
COG0768	COG1344	BCE2268	BCE2268	penicillin-binding protein	BCE1780	BCE1780	flagellin	[TP0760-TP0870 (0.7190043)]
COG0768	COG1344	BCE3113	BCE3113	penicillin-binding protein Pbp2b	BCE1759	flgL	flagellar hook-associated protein	[TP0760-TP0870 (0.7190043)]
COG0768	COG1344	BCE2679	BCE2679	penicillin-binding protein	BCE1759	flgL	flagellar hook-associated protein	[TP0760-TP0870 (0.7190043)]
COG0768	COG1344	BCE3113	BCE3113	penicillin-binding protein Pbp2b	BCE1780	BCE1780	flagellin	[TP0760-TP0870 (0.7190043)]
COG0768	COG1344	BCE3962	BCE3962	penicillin-binding protein	BCE1780	BCE1780	flagellin	[TP0760-TP0870 (0.7190043)]
COG0768	COG1344	BCE2679	BCE2679	penicillin-binding protein	BCE1779	BCE1779	flagellin	[TP0760-TP0870 (0.7190043)]
COG0768	COG1344	BCE2268	BCE2268	penicillin-binding protein	BCE1779	BCE1779	flagellin	[TP0760-TP0870 (0.7190043)]
COG0768	COG1344	BCE2536	BCE2536	penicillin-binding protein	BCE1779	BCE1779	flagellin	[TP0760-TP0870 (0.7190043)]
COG0768	COG1344	BCE3962	BCE3962	penicillin-binding protein	BCE1779	BCE1779	flagellin	[TP0760-TP0870 (0.7190043)]
COG0768	COG1344	BCE3961	BCE3961	sporulation specific penicillin-binding protein	BCE1780	BCE1780	flagellin	[TP0760-TP0870 (0.7190043)]
COG0768	COG1344	BCE3961	BCE3961	sporulation specific penicillin-binding protein	BCE1759	flgL	flagellar hook-associated protein	[TP0760-TP0870 (0.7190043)]
COG0768	COG1344	BCE2268	BCE2268	penicillin-binding protein	BCE1759	flgL	flagellar hook-associated protein	[TP0760-TP0870 (0.7190043)]
COG0768	COG1344	BCE2538	BCE2538	penicillin-binding protein Pbp2b	BCE1759	flgL	flagellar hook-associated protein	[TP0760-TP0870 (0.7190043)]
COG0768	COG1344	BCE2538	BCE2538	penicillin-binding protein Pbp2b	BCE1779	BCE1779	flagellin	[TP0760-TP0870 (0.7190043)]
COG0768	COG1344	BCE4460	BCE4460	penicillin-binding protein	BCE1780	BCE1780	flagellin	[TP0760-TP0870 (0.7190043)]
COG0768	COG1344	BCE3962	BCE3962	penicillin-binding protein	BCE1759	flgL	flagellar hook-associated protein	[TP0760-TP0870 (0.7190043)]
COG0768	COG1344	BCE4460	BCE4460	penicillin-binding protein	BCE1779	BCE1779	flagellin	[TP0760-TP0870 (0.7190043)]
COG0768	COG1344	BCE2679	BCE2679	penicillin-binding protein	BCE1780	BCE1780	flagellin	[TP0760-TP0870 (0.7190043)]
COG0768	COG1344	BCE3113	BCE3113	penicillin-binding protein Pbp2b	BCE1779	BCE1779	flagellin	[TP0760-TP0870 (0.7190043)]
COG0768	COG1344	BCE2663	BCE2663	penicillin-binding protein	BCE1759	flgL	flagellar hook-associated protein	[TP0760-TP0870 (0.7190043)]
COG0768	COG1344	BCE2538	BCE2538	penicillin-binding protein Pbp2b	BCE1780	BCE1780	flagellin	[TP0760-TP0870 (0.7190043)]
COG0768	COG1344	BCE2533	BCE2533	penicillin-binding protein	BCE1779	BCE1779	flagellin	[TP0760-TP0870 (0.7190043)]
COG0768	COG1344	BCE4353	BCE4353	penicillin-binding protein	BCE1780	BCE1780	flagellin	[TP0760-TP0870 (0.7190043)]
COG0768	COG1344	BCE3961	BCE3961	sporulation specific penicillin-binding protein	BCE1779	BCE1779	flagellin	[TP0760-TP0870 (0.7190043)]
COG0768	COG1344	BCE2536	BCE2536	penicillin-binding protein	BCE1759	flgL	flagellar hook-associated protein	[TP0760-TP0870 (0.7190043)]
COG0768	COG1344	BCE2533	BCE2533	penicillin-binding protein	BCE1759	flgL	flagellar hook-associated protein	[TP0760-TP0870 (0.7190043)]
COG0036	COG1774	BCE3902	rpe	ribulose-phosphate 3-epimerase	BCE0030	BCE0030	hypothetical protein	[TP0945-TP0046 (0.53769433)]
COG0228	COG0546	BCE3886	rpsP	30S ribosomal protein S16	BCE2262	BCE2262	hydrolase, haloacid dehalogenase-like family	[TP0905-TP0554 (0.5352583)]
COG0228	COG0546	BCE3886	rpsP	30S ribosomal protein S16	BCE0353	BCE0353	haloacid dehalogenase/epoxide hydrolase family	[TP0905-TP0554 (0.5352583)]
COG0228	COG0546	BCE3886	rpsP	30S ribosomal protein S16	BCE5265	ppaX	hydrolase, haloacid dehalogenase-like family	[TP0905-TP0554 (0.5352583)]
COG0228	COG0546	BCE3886	rpsP	30S ribosomal protein S16	BCE2250	BCE2250	hydrolase, haloacid dehalogenase-like family	[TP0905-TP0554 (0.5352583)]
COG0503	COG1488	BCE4492	apt	Adenine phosphoribosyltransferase (EC 2.4.2.7) (APRT)	BCE4831	BCE4831	nicotinate phosphoribosyltransferase	[TP1039-TP0628 (0.6658587)]
COG0503	COG1488	BCE0044	purR	purine operon repressor	BCE4831	BCE4831	nicotinate phosphoribosyltransferase	[TP1039-TP0628 (0.6658587)]
COG0503	COG1488	BCE4492	apt	Adenine phosphoribosyltransferase (EC 2.4.2.7) (APRT)	BCE0664	BCE0664	nicotinate phosphoribosyltransferase	[TP1039-TP0628 (0.6658587)]
COG0503	COG1488	BCE0044	purR	purine operon repressor	BCE0664	BCE0664	nicotinate phosphoribosyltransferase	[TP1039-TP0628 (0.6658587)]
COG0503	COG1488	BCE1697	xpt	xanthine phosphoribosyltransferase	BCE0664	BCE0664	nicotinate phosphoribosyltransferase	[TP1039-TP0628 (0.6658587)]
COG0503	COG1488	BCE1697	xpt	xanthine phosphoribosyltransferase	BCE4831	BCE4831	nicotinate phosphoribosyltransferase	[TP1039-TP0628 (0.6658587)]
COG0249	COG0546	BCE3803	mutS	DNA mismatch repair protein mutS	BCE2262	BCE2262	hydrolase, haloacid dehalogenase-like family	[TP0328-TP0554 (0.5196431)]
COG0249	COG0546	BCE3803	mutS	DNA mismatch repair protein mutS	BCE0353	BCE0353	haloacid dehalogenase/epoxide hydrolase family	[TP0328-TP0554 (0.5196431)]
COG0249	COG0546	BCE3803	mutS	DNA mismatch repair protein mutS	BCE5265	ppaX	hydrolase, haloacid dehalogenase-like family	[TP0328-TP0554 (0.5196431)]
COG0249	COG0546	BCE3803	mutS	DNA mismatch repair protein mutS	BCE2250	BCE2250	hydrolase, haloacid dehalogenase-like family	[TP0328-TP0554 (0.5196431)]
COG0234	COG0803	BCE0288	groS	10 kDa chaperonin (Protein Cpn10) (groES protein)	BCE2103	BCE2103	adhesion lipoprotein	[TP1013-TP0163 (0.67160416)]
COG0162	COG2834	BCE5211	tyrS2	Tyrosyl-tRNA synthetase 2 (EC 6.1.1.1) (Tyrosine--tRNA ligase 2) (TyrRS 2)	BCE0271	BCE0271	lipoprotein, putative	[TP0834-TP0333 (0.5313641)]
COG0162	COG2834	BCE4796	tyrS1	Tyrosyl-tRNA synthetase 1 (EC 6.1.1.1) (Tyrosine--tRNA ligase 1) (TyrRS 1)	BCE0271	BCE0271	lipoprotein, putative	[TP0834-TP0333 (0.5313641)]
COG0342	COG0546	BCE4496	secDF	protein-export membrane protein SecDF	BCE2250	BCE2250	hydrolase, haloacid dehalogenase-like family	[TP0410-TP0554 (0.6160348)]
COG0342	COG0546	BCE4496	secDF	protein-export membrane protein SecDF	BCE2262	BCE2262	hydrolase, haloacid dehalogenase-like family	[TP0410-TP0554 (0.6160348)]
COG0342	COG0546	BCE4496	secDF	protein-export membrane protein SecDF	BCE0353	BCE0353	haloacid dehalogenase/epoxide hydrolase family	[TP0410-TP0554 (0.6160348)]
COG0342	COG0546	BCE4496	secDF	protein-export membrane protein SecDF	BCE5265	ppaX	hydrolase, haloacid dehalogenase-like family	[TP0410-TP0554 (0.6160348)]
COG0457	COG1536	BCE2967	BCE2967	TPR domain protein	BCE1767	fliG	flagellar motor protein	[TP0648-TP0400 (0.69805074)]
COG0457	COG1536	BCE5263	BCE5263	TPR domain protein	BCE1767	fliG	flagellar motor protein	[TP0648-TP0400 (0.69805074)]
COG0457	COG1536	BCE1646	BCE1646	TPR domain protein	BCE1767	fliG	flagellar motor protein	[TP0648-TP0400 (0.69805074)]
COG0457	COG1536	BCE4478	BCE4478	TPR domain protein	BCE1767	fliG	flagellar motor protein	[TP0648-TP0400 (0.69805074)]
COG0457	COG1536	BCE1056	BCE1056	response regulator, putative	BCE1767	fliG	flagellar motor protein	[TP0648-TP0400 (0.69805074)]
COG0457	COG1536	BCE3078	BCE3078	response regulator, putative	BCE1767	fliG	flagellar motor protein	[TP0648-TP0400 (0.69805074)]
COG0457	COG1536	BCE1271	BCE1271	DNA-binding protein	BCE1767	fliG	flagellar motor protein	[TP0648-TP0400 (0.69805074)]
COG0457	COG1536	BCE3523	BCE3523	response regulator, putative	BCE1767	fliG	flagellar motor protein	[TP0648-TP0400 (0.69805074)]
COG0457	COG1536	BCE0665	BCE0665	transcriptional regulator/TPR domain protein	BCE1767	fliG	flagellar motor protein	[TP0648-TP0400 (0.69805074)]
COG0240	COG0622	BCE1632	gpsA	Glycerol-3-phosphate dehydrogenase [NAD(P)+] (EC 1.1.1.94) (NAD(P)H- dependent glycerol-3-phosphate dehydrogenase)	BCE4584	BCE4584	phosphoesterase, putative	[TP1009-TP0937 (0.80866665)]
COG0227	COG0492	BCE3900	rpmB	50S ribosomal protein L28	BCE5262	trxB	thioredoxin reductase	[TP0362-TP0814 (0.801083)]
COG0227	COG0492	BCE3900	rpmB	50S ribosomal protein L28	BCE5065	BCE5065	pyridine nucleotide-disulphide oxidoreductase	[TP0362-TP0814 (0.801083)]
COG0227	COG0492	BCE3900	rpmB	50S ribosomal protein L28	BCE0452	BCE0452	pyridine nucleotide-disulfide oxidoreductase	[TP0362-TP0814 (0.801083)]
COG0227	COG0492	BCE3900	rpmB	50S ribosomal protein L28	BCE1621	BCE1621	pyridine nucleotide-disulfide oxidoreductase	[TP0362-TP0814 (0.801083)]
COG0051	COG1192	BCE0109	rpsJ	30S ribosomal protein S10	BCE5631	soJ	sporulation initiation inhibitor protein Soj	[TP0188-TP0272 (0.7732025)]
COG0098	COG0803	BCE0127	rpsE	30S ribosomal protein S5	BCE2103	BCE2103	adhesion lipoprotein	[TP0206-TP0163 (0.74372905)]
COG0249	COG0457	BCE3803	mutS	DNA mismatch repair protein mutS	BCE2967	BCE2967	TPR domain protein	[TP0328-TP0095 (0.63719666)]
COG0249	COG0457	BCE3803	mutS	DNA mismatch repair protein mutS	BCE1646	BCE1646	TPR domain protein	[TP0328-TP0095 (0.63719666)]
COG0249	COG0457	BCE3803	mutS	DNA mismatch repair protein mutS	BCE1271	BCE1271	DNA-binding protein	[TP0328-TP0095 (0.63719666)]
COG0249	COG0457	BCE3803	mutS	DNA mismatch repair protein mutS	BCE5263	BCE5263	TPR domain protein	[TP0328-TP0095 (0.63719666)]
COG0249	COG0457	BCE3803	mutS	DNA mismatch repair protein mutS	BCE3523	BCE3523	response regulator, putative	[TP0328-TP0095 (0.63719666)]
COG0249	COG0457	BCE3803	mutS	DNA mismatch repair protein mutS	BCE0665	BCE0665	transcriptional regulator/TPR domain protein	[TP0328-TP0095 (0.63719666)]
COG0249	COG0457	BCE3803	mutS	DNA mismatch repair protein mutS	BCE3078	BCE3078	response regulator, putative	[TP0328-TP0095 (0.63719666)]
COG0249	COG0457	BCE3803	mutS	DNA mismatch repair protein mutS	BCE4478	BCE4478	TPR domain protein	[TP0328-TP0095 (0.63719666)]
COG0249	COG0457	BCE3803	mutS	DNA mismatch repair protein mutS	BCE1056	BCE1056	response regulator, putative	[TP0328-TP0095 (0.63719666)]
COG0442	COG0459	BCE3860	BCE3860	prolyl-tRNA synthetase	BCE0290	BCE0290	chaperonin family protein	[TP0160-TP0030 (0.7719589)]
COG0442	COG0459	BCE0510	BCE0510	prolyl-tRNA synthetase	BCE0290	BCE0290	chaperonin family protein	[TP0160-TP0030 (0.7719589)]
COG0442	COG0459	BCE3860	BCE3860	prolyl-tRNA synthetase	BCE0289	groL	60 kDa chaperonin (Protein Cpn60) (groEL protein)	[TP0160-TP0030 (0.7719589)]
COG0442	COG0459	BCE0510	BCE0510	prolyl-tRNA synthetase	BCE0289	groL	60 kDa chaperonin (Protein Cpn60) (groEL protein)	[TP0160-TP0030 (0.7719589)]
COG0255	COG1354	BCE0118	rpmC	50S ribosomal protein L29	BCE4125	scpA	Segregation and condensation protein A	[TP0197-TP0691 (0.70609456)]
COG0036	COG1573	BCE3902	rpe	ribulose-phosphate 3-epimerase	BCE1657	BCE1657	uracil-DNA glycosylase family protein	[TP0945-TP0229 (0.685165)]
COG0217	COG0481	BCE0595	BCE_0595	UPF0082 protein BCE_0595	BCE4400	lepA	GTP-binding protein lepA	[TP0474-TP0510 (0.76600474)]
COG1360	COG5401	BCE1747	BCE1747	flagellar motor protein	BCE4587	gerM	germination protein gerM	[TP0724-TP0832 (0.61589503)]
COG1360	COG5401	BCE4639	BCE4639	sodium-driven polar flagellar protein PomB,	BCE4587	gerM	germination protein gerM	[TP0724-TP0832 (0.61589503)]
COG0178	COG0357	BCE5271	uvrA	excinuclease ABC subunit A	BCE5633	gidB	Methyltransferase gidB (EC 2.1.-.-) (Glucose-inhibited division protein B)	[TP0514-TP0946 (0.8569251)]
COG1815	COG1843	BCE1763	flgB	flagellar basal body rod protein	BCE1772	BCE1772	flagellar hook assembly protein	[TP0396-TP0728 (0.83050734)]
COG0330	COG0772	BCE2146	BCE2146	SPFH domain/Band 7 family protein	BCE1325	BCE1325	cell cycle protein, FtsW/RodA/SpoVE family	[TP0113-TP0501 (0.70068353)]
COG0330	COG0772	BCE0330	BCE0330	SPFH domain/band 7 family protein	BCE1133	BCE1133	cell division protein, FtsW/RodA/SpoVE family	[TP0113-TP0501 (0.70068353)]
COG0330	COG0772	BCE0330	BCE0330	SPFH domain/band 7 family protein	BCE3957	spoVE	stage V sporulation protein E	[TP0113-TP0501 (0.70068353)]
COG0330	COG0772	BCE2146	BCE2146	SPFH domain/Band 7 family protein	BCE3957	spoVE	stage V sporulation protein E	[TP0113-TP0501 (0.70068353)]
COG0330	COG0772	BCE0330	BCE0330	SPFH domain/band 7 family protein	BCE3995	BCE3995	cell division protein,FtsW/RodA/SpoVE family	[TP0113-TP0501 (0.70068353)]
COG0330	COG0772	BCE2146	BCE2146	SPFH domain/Band 7 family protein	BCE1133	BCE1133	cell division protein, FtsW/RodA/SpoVE family	[TP0113-TP0501 (0.70068353)]
COG0330	COG0772	BCE2146	BCE2146	SPFH domain/Band 7 family protein	BCE3995	BCE3995	cell division protein,FtsW/RodA/SpoVE family	[TP0113-TP0501 (0.70068353)]
COG0330	COG0772	BCE0330	BCE0330	SPFH domain/band 7 family protein	BCE1325	BCE1325	cell cycle protein, FtsW/RodA/SpoVE family	[TP0113-TP0501 (0.70068353)]
COG0330	COG0772	BCE2146	BCE2146	SPFH domain/Band 7 family protein	BCE4231	BCE4231	cell division protein, FtsW/RodA/SpoVE family	[TP0113-TP0501 (0.70068353)]
COG0330	COG0772	BCE0330	BCE0330	SPFH domain/band 7 family protein	BCE4231	BCE4231	cell division protein, FtsW/RodA/SpoVE family	[TP0113-TP0501 (0.70068353)]
COG0154	COG1624	BCE0350	gatA	Glutamyl-tRNA(Gln) amidotransferase subunit A (EC 6.3.5.-) (Glu-ADT subunit A)	BCE5059	BCE5059	hypothetical protein	[TP1020-TP0826 (0.7964557)]
COG0154	COG1624	BCE2143	BCE2143	amidase	BCE0155	BCE0155	conserved hypothetical protein TIGR00159	[TP1020-TP0826 (0.7964557)]
COG0154	COG1624	BCE2005	BCE2005	amidase	BCE0155	BCE0155	conserved hypothetical protein TIGR00159	[TP1020-TP0826 (0.7964557)]
COG0154	COG1624	BCE2005	BCE2005	amidase	BCE5059	BCE5059	hypothetical protein	[TP1020-TP0826 (0.7964557)]
COG0154	COG1624	BCE2143	BCE2143	amidase	BCE5059	BCE5059	hypothetical protein	[TP1020-TP0826 (0.7964557)]
COG0154	COG1624	BCE0350	gatA	Glutamyl-tRNA(Gln) amidotransferase subunit A (EC 6.3.5.-) (Glu-ADT subunit A)	BCE0155	BCE0155	conserved hypothetical protein TIGR00159	[TP1020-TP0826 (0.7964557)]
COG0442	COG1843	BCE3860	BCE3860	prolyl-tRNA synthetase	BCE1772	BCE1772	flagellar hook assembly protein	[TP0160-TP0728 (0.50152636)]
COG0442	COG1843	BCE0510	BCE0510	prolyl-tRNA synthetase	BCE1772	BCE1772	flagellar hook assembly protein	[TP0160-TP0728 (0.50152636)]
COG0840	COG1558	BCE5214	BCE5214	methyl-accepting chemotaxis protein	BCE1764	flgC	flagellar basal body rod protein	[TP0640-TP0397 (0.8569927)]
COG0840	COG1558	BCE5181	BCE5181	methyl-accepting chemotaxis protein	BCE1764	flgC	flagellar basal body rod protein	[TP0640-TP0397 (0.8569927)]
COG0840	COG1558	BCE0470	BCE0470	methyl-accepting chemotaxis protein, putative	BCE1764	flgC	flagellar basal body rod protein	[TP0640-TP0397 (0.8569927)]
COG0840	COG1558	BCE5180	BCE5180	methyl-accepting chemotaxis protein	BCE1764	flgC	flagellar basal body rod protein	[TP0640-TP0397 (0.8569927)]
COG0840	COG1558	BCE2088	BCE2088	methyl-accepting chemotaxis protein	BCE1764	flgC	flagellar basal body rod protein	[TP0640-TP0397 (0.8569927)]
COG0840	COG1558	BCE0619	BCE0619	methyl-accepting chemotaxis protein	BCE1764	flgC	flagellar basal body rod protein	[TP0640-TP0397 (0.8569927)]
COG0840	COG1558	BCE5552	BCE5552	methyl-accepting chemotaxis protein	BCE1764	flgC	flagellar basal body rod protein	[TP0640-TP0397 (0.8569927)]
COG0840	COG1558	BCE0489	BCE0489	methyl-accepting chemotaxis protein	BCE1764	flgC	flagellar basal body rod protein	[TP0640-TP0397 (0.8569927)]
COG0840	COG1558	BCE0751	BCE0751	methyl-accepting chemotaxis protein	BCE1764	flgC	flagellar basal body rod protein	[TP0640-TP0397 (0.8569927)]
COG0840	COG1558	BCE5151	BCE5151	methyl-accepting chemotaxis protein	BCE1764	flgC	flagellar basal body rod protein	[TP0640-TP0397 (0.8569927)]
COG0267	COG2137	BCE4424	BCE4424	50S ribosomal protein L33	BCE0571	recX	Regulatory protein recX	[TP0234-TP1023 (0.5769722)]
COG0267	COG2137	BCE0094	BCE0094	50S ribosomal protein L33	BCE0571	recX	Regulatory protein recX	[TP0234-TP1023 (0.5769722)]
COG0267	COG2137	BCE4346	BCE4346	ribosomal protein L33	BCE0571	recX	Regulatory protein recX	[TP0234-TP1023 (0.5769722)]
COG1109	COG1488	BCE5058	BCE5058	phosphoglucomutase/phosphomannomutase family	BCE4831	BCE4831	nicotinate phosphoribosyltransferase	[TP0413-TP0628 (0.6598422)]
COG1109	COG1488	BCE5058	BCE5058	phosphoglucomutase/phosphomannomutase family	BCE0664	BCE0664	nicotinate phosphoribosyltransferase	[TP0413-TP0628 (0.6598422)]
COG1109	COG1488	BCE0157	glmM	Phosphoglucosamine mutase (EC 5.4.2.10)	BCE0664	BCE0664	nicotinate phosphoribosyltransferase	[TP0413-TP0628 (0.6598422)]
COG1109	COG1488	BCE0157	glmM	Phosphoglucosamine mutase (EC 5.4.2.10)	BCE4831	BCE4831	nicotinate phosphoribosyltransferase	[TP0413-TP0628 (0.6598422)]
COG1214	COG1509	BCE0280	BCE0280	hypothetical protein	BCE2334	kamA	L-lysine 2,3-aminomutase	[TP0876-TP0121 (0.53793955)]
COG0465	COG2891	BCE0063	ftsH	cell division protein FtsH	BCE4542	mreD	rod shape-determining protein MreD	[TP0330-TP0499 (0.74372905)]
COG0143	COG0217	BCE0036	BCE0036	methionine--tRNA ligase	BCE0595	BCE_0595	UPF0082 protein BCE_0595	[TP0798-TP0474 (0.7790581)]
COG0143	COG0217	BCE5177	BCE_5177	Methionyl-tRNA synthetase (EC 6.1.1.10) (Methionine--tRNA ligase) (MetRS)	BCE0595	BCE_0595	UPF0082 protein BCE_0595	[TP0798-TP0474 (0.7790581)]
COG0257	COG0716	BCE0134	rpmJ	ribosomal protein L36	BCE1492	BCE1492	flavodoxin	[TP0209-TP0925 (0.69083804)]
COG0257	COG0716	BCE0134	rpmJ	ribosomal protein L36	BCE3555	BCE3555	flavodoxin	[TP0209-TP0925 (0.69083804)]
COG0357	COG1774	BCE5633	gidB	Methyltransferase gidB (EC 2.1.-.-) (Glucose-inhibited division protein B)	BCE0030	BCE0030	hypothetical protein	[TP0946-TP0046 (0.5510487)]
COG0357	COG0442	BCE5633	gidB	Methyltransferase gidB (EC 2.1.-.-) (Glucose-inhibited division protein B)	BCE3860	BCE3860	prolyl-tRNA synthetase	[TP0946-TP0160 (0.6515529)]
COG0357	COG0442	BCE5633	gidB	Methyltransferase gidB (EC 2.1.-.-) (Glucose-inhibited division protein B)	BCE0510	BCE0510	prolyl-tRNA synthetase	[TP0946-TP0160 (0.6515529)]
COG0457	COG1256	BCE1646	BCE1646	TPR domain protein	BCE1758	BCE1758	flagellar hook-associated protein	[TP0067-TP0660 (0.6278126)]
COG0457	COG1256	BCE0665	BCE0665	transcriptional regulator/TPR domain protein	BCE1758	BCE1758	flagellar hook-associated protein	[TP0067-TP0660 (0.6278126)]
COG0457	COG1256	BCE4478	BCE4478	TPR domain protein	BCE1758	BCE1758	flagellar hook-associated protein	[TP0067-TP0660 (0.6278126)]
COG0457	COG1256	BCE5263	BCE5263	TPR domain protein	BCE1758	BCE1758	flagellar hook-associated protein	[TP0067-TP0660 (0.6278126)]
COG0457	COG1256	BCE3078	BCE3078	response regulator, putative	BCE1758	BCE1758	flagellar hook-associated protein	[TP0067-TP0660 (0.6278126)]
COG0457	COG1256	BCE1056	BCE1056	response regulator, putative	BCE1758	BCE1758	flagellar hook-associated protein	[TP0067-TP0660 (0.6278126)]
COG0457	COG1256	BCE2967	BCE2967	TPR domain protein	BCE1758	BCE1758	flagellar hook-associated protein	[TP0067-TP0660 (0.6278126)]
COG0457	COG1256	BCE3523	BCE3523	response regulator, putative	BCE1758	BCE1758	flagellar hook-associated protein	[TP0067-TP0660 (0.6278126)]
COG0457	COG1256	BCE1271	BCE1271	DNA-binding protein	BCE1758	BCE1758	flagellar hook-associated protein	[TP0067-TP0660 (0.6278126)]
COG1752	COG2011	BCE4900	BCE4900	phospholipase, putative	BCE0195	BCE0195	ABC transporter, permease protein	[TP1033-TP0119 (0.6374247)]
COG1752	COG2011	BCE2070	BCE2070	phospholipase, putative	BCE0342	BCE0342	ABC transporter, permease protein	[TP1033-TP0119 (0.6374247)]
COG1752	COG2011	BCE3973	BCE3973	phospholipase, putative	BCE0195	BCE0195	ABC transporter, permease protein	[TP1033-TP0119 (0.6374247)]
COG1752	COG2011	BCE3973	BCE3973	phospholipase, putative	BCE5124	BCE5124	ABC transporter, permease protein	[TP1033-TP0119 (0.6374247)]
COG1752	COG2011	BCE2070	BCE2070	phospholipase, putative	BCE5124	BCE5124	ABC transporter, permease protein	[TP1033-TP0119 (0.6374247)]
COG1752	COG2011	BCE2070	BCE2070	phospholipase, putative	BCE0195	BCE0195	ABC transporter, permease protein	[TP1033-TP0119 (0.6374247)]
COG1752	COG2011	BCE4900	BCE4900	phospholipase, putative	BCE0342	BCE0342	ABC transporter, permease protein	[TP1033-TP0119 (0.6374247)]
COG1752	COG2011	BCE3973	BCE3973	phospholipase, putative	BCE0342	BCE0342	ABC transporter, permease protein	[TP1033-TP0119 (0.6374247)]
COG1752	COG2011	BCE4900	BCE4900	phospholipase, putative	BCE5124	BCE5124	ABC transporter, permease protein	[TP1033-TP0119 (0.6374247)]
COG0564	COG1200	BCE1322	BCE1322	ribosomal large subunit pseudouridine synthase,	BCE3897	recG	ATP-dependent DNA helicase RecG	[TP0339-TP0687 (0.85149276)]
COG0564	COG1200	BCE1405	BCE1405	ribosomal large subunit pseudouridine synthase,	BCE3897	recG	ATP-dependent DNA helicase RecG	[TP0339-TP0687 (0.85149276)]
COG0564	COG1200	BCE3937	BCE3937	ribosomal large subunit pseudouridine synthase,	BCE3897	recG	ATP-dependent DNA helicase RecG	[TP0339-TP0687 (0.85149276)]
COG0772	COG1115	BCE3995	BCE3995	cell division protein,FtsW/RodA/SpoVE family	BCE5190	BCE5190	sodium/alanine symporter family protein	[TP0501-TP0998 (0.70629925)]
COG0772	COG1115	BCE3957	spoVE	stage V sporulation protein E	BCE0706	BCE0706	sodium/alanine symporter family protein	[TP0501-TP0998 (0.70629925)]
COG0772	COG1115	BCE3995	BCE3995	cell division protein,FtsW/RodA/SpoVE family	BCE5200	BCE5200	sodium/alanine symporter family protein	[TP0501-TP0998 (0.70629925)]
COG0772	COG1115	BCE1325	BCE1325	cell cycle protein, FtsW/RodA/SpoVE family	BCE5200	BCE5200	sodium/alanine symporter family protein	[TP0501-TP0998 (0.70629925)]
COG0772	COG1115	BCE3957	spoVE	stage V sporulation protein E	BCE5190	BCE5190	sodium/alanine symporter family protein	[TP0501-TP0998 (0.70629925)]
COG0772	COG1115	BCE4231	BCE4231	cell division protein, FtsW/RodA/SpoVE family	BCE5201	BCE5201	sodium/alanine symporter family protein	[TP0501-TP0998 (0.70629925)]
COG0772	COG1115	BCE1133	BCE1133	cell division protein, FtsW/RodA/SpoVE family	BCE0706	BCE0706	sodium/alanine symporter family protein	[TP0501-TP0998 (0.70629925)]
COG0772	COG1115	BCE1325	BCE1325	cell cycle protein, FtsW/RodA/SpoVE family	BCE5201	BCE5201	sodium/alanine symporter family protein	[TP0501-TP0998 (0.70629925)]
COG0772	COG1115	BCE3957	spoVE	stage V sporulation protein E	BCE5200	BCE5200	sodium/alanine symporter family protein	[TP0501-TP0998 (0.70629925)]
COG0772	COG1115	BCE4231	BCE4231	cell division protein, FtsW/RodA/SpoVE family	BCE5200	BCE5200	sodium/alanine symporter family protein	[TP0501-TP0998 (0.70629925)]
COG0772	COG1115	BCE1133	BCE1133	cell division protein, FtsW/RodA/SpoVE family	BCE2411	BCE2411	sodium/alanine symporter family protein	[TP0501-TP0998 (0.70629925)]
COG0772	COG1115	BCE3957	spoVE	stage V sporulation protein E	BCE2859	BCE2859	sodium/alanine symporter family protein	[TP0501-TP0998 (0.70629925)]
COG0772	COG1115	BCE1325	BCE1325	cell cycle protein, FtsW/RodA/SpoVE family	BCE2859	BCE2859	sodium/alanine symporter family protein	[TP0501-TP0998 (0.70629925)]
COG0772	COG1115	BCE4231	BCE4231	cell division protein, FtsW/RodA/SpoVE family	BCE0706	BCE0706	sodium/alanine symporter family protein	[TP0501-TP0998 (0.70629925)]
COG0772	COG1115	BCE1325	BCE1325	cell cycle protein, FtsW/RodA/SpoVE family	BCE5190	BCE5190	sodium/alanine symporter family protein	[TP0501-TP0998 (0.70629925)]
COG0772	COG1115	BCE3995	BCE3995	cell division protein,FtsW/RodA/SpoVE family	BCE2411	BCE2411	sodium/alanine symporter family protein	[TP0501-TP0998 (0.70629925)]
COG0772	COG1115	BCE3995	BCE3995	cell division protein,FtsW/RodA/SpoVE family	BCE2859	BCE2859	sodium/alanine symporter family protein	[TP0501-TP0998 (0.70629925)]
COG0772	COG1115	BCE3957	spoVE	stage V sporulation protein E	BCE5201	BCE5201	sodium/alanine symporter family protein	[TP0501-TP0998 (0.70629925)]
COG0772	COG1115	BCE3995	BCE3995	cell division protein,FtsW/RodA/SpoVE family	BCE0706	BCE0706	sodium/alanine symporter family protein	[TP0501-TP0998 (0.70629925)]
COG0772	COG1115	BCE4231	BCE4231	cell division protein, FtsW/RodA/SpoVE family	BCE2859	BCE2859	sodium/alanine symporter family protein	[TP0501-TP0998 (0.70629925)]
COG0772	COG1115	BCE1133	BCE1133	cell division protein, FtsW/RodA/SpoVE family	BCE5201	BCE5201	sodium/alanine symporter family protein	[TP0501-TP0998 (0.70629925)]
COG0772	COG1115	BCE4231	BCE4231	cell division protein, FtsW/RodA/SpoVE family	BCE2411	BCE2411	sodium/alanine symporter family protein	[TP0501-TP0998 (0.70629925)]
COG0772	COG1115	BCE1133	BCE1133	cell division protein, FtsW/RodA/SpoVE family	BCE5200	BCE5200	sodium/alanine symporter family protein	[TP0501-TP0998 (0.70629925)]
COG0772	COG1115	BCE3957	spoVE	stage V sporulation protein E	BCE2411	BCE2411	sodium/alanine symporter family protein	[TP0501-TP0998 (0.70629925)]
COG0772	COG1115	BCE1325	BCE1325	cell cycle protein, FtsW/RodA/SpoVE family	BCE0706	BCE0706	sodium/alanine symporter family protein	[TP0501-TP0998 (0.70629925)]
COG0772	COG1115	BCE4231	BCE4231	cell division protein, FtsW/RodA/SpoVE family	BCE5190	BCE5190	sodium/alanine symporter family protein	[TP0501-TP0998 (0.70629925)]
COG0772	COG1115	BCE3995	BCE3995	cell division protein,FtsW/RodA/SpoVE family	BCE5201	BCE5201	sodium/alanine symporter family protein	[TP0501-TP0998 (0.70629925)]
COG0772	COG1115	BCE1133	BCE1133	cell division protein, FtsW/RodA/SpoVE family	BCE5190	BCE5190	sodium/alanine symporter family protein	[TP0501-TP0998 (0.70629925)]
COG0772	COG1115	BCE1325	BCE1325	cell cycle protein, FtsW/RodA/SpoVE family	BCE2411	BCE2411	sodium/alanine symporter family protein	[TP0501-TP0998 (0.70629925)]
COG0772	COG1115	BCE1133	BCE1133	cell division protein, FtsW/RodA/SpoVE family	BCE2859	BCE2859	sodium/alanine symporter family protein	[TP0501-TP0998 (0.70629925)]
COG0457	COG2812	BCE1646	BCE1646	TPR domain protein	BCE0020	dnaX	DNA polymerase III subunits gamma and tau	[TP0067-TP1005 (0.5652097)]
COG0457	COG2812	BCE1056	BCE1056	response regulator, putative	BCE0020	dnaX	DNA polymerase III subunits gamma and tau	[TP0067-TP1005 (0.5652097)]
COG0457	COG2812	BCE0665	BCE0665	transcriptional regulator/TPR domain protein	BCE0020	dnaX	DNA polymerase III subunits gamma and tau	[TP0067-TP1005 (0.5652097)]
COG0457	COG2812	BCE2967	BCE2967	TPR domain protein	BCE0020	dnaX	DNA polymerase III subunits gamma and tau	[TP0067-TP1005 (0.5652097)]
COG0457	COG2812	BCE1271	BCE1271	DNA-binding protein	BCE0020	dnaX	DNA polymerase III subunits gamma and tau	[TP0067-TP1005 (0.5652097)]
COG0457	COG2812	BCE4478	BCE4478	TPR domain protein	BCE0020	dnaX	DNA polymerase III subunits gamma and tau	[TP0067-TP1005 (0.5652097)]
COG0457	COG2812	BCE3523	BCE3523	response regulator, putative	BCE0020	dnaX	DNA polymerase III subunits gamma and tau	[TP0067-TP1005 (0.5652097)]
COG0457	COG2812	BCE5263	BCE5263	TPR domain protein	BCE0020	dnaX	DNA polymerase III subunits gamma and tau	[TP0067-TP1005 (0.5652097)]
COG0457	COG2812	BCE3078	BCE3078	response regulator, putative	BCE0020	dnaX	DNA polymerase III subunits gamma and tau	[TP0067-TP1005 (0.5652097)]
COG0457	COG1396	BCE4478	BCE4478	TPR domain protein	BCE1393	sinR	transcriptional regulator SinR	[TP0648-TP0461 (0.6214171)]
COG0457	COG1396	BCE2967	BCE2967	TPR domain protein	BCE2481	BCE2481	DNA-binding protein	[TP0648-TP0461 (0.6214171)]
COG0457	COG1396	BCE1056	BCE1056	response regulator, putative	BCE4631	BCE4631	DNA-binding protein	[TP0648-TP0461 (0.6214171)]
COG0457	COG1396	BCE3078	BCE3078	response regulator, putative	BCE4443	BCE4443	DNA-binding protein	[TP0648-TP0461 (0.6214171)]
COG0457	COG1396	BCE1271	BCE1271	DNA-binding protein	BCE4443	BCE4443	DNA-binding protein	[TP0648-TP0461 (0.6214171)]
COG0457	COG1396	BCE0665	BCE0665	transcriptional regulator/TPR domain protein	BCE1881	BCE1881	DNA-binding protein	[TP0648-TP0461 (0.6214171)]
COG0457	COG1396	BCE5263	BCE5263	TPR domain protein	BCE4631	BCE4631	DNA-binding protein	[TP0648-TP0461 (0.6214171)]
COG0457	COG1396	BCE1056	BCE1056	response regulator, putative	BCE5481	BCE5481	transcriptional regulator PlcR, putative	[TP0648-TP0461 (0.6214171)]
COG0457	COG1396	BCE5263	BCE5263	TPR domain protein	BCE1881	BCE1881	DNA-binding protein	[TP0648-TP0461 (0.6214171)]
COG0457	COG1396	BCE3078	BCE3078	response regulator, putative	BCE1854	BCE1854	DNA-binding protein	[TP0648-TP0461 (0.6214171)]
COG0457	COG1396	BCE1056	BCE1056	response regulator, putative	BCE1393	sinR	transcriptional regulator SinR	[TP0648-TP0461 (0.6214171)]
COG0457	COG1396	BCE3078	BCE3078	response regulator, putative	BCE1881	BCE1881	DNA-binding protein	[TP0648-TP0461 (0.6214171)]
COG0457	COG1396	BCE4478	BCE4478	TPR domain protein	BCE1854	BCE1854	DNA-binding protein	[TP0648-TP0461 (0.6214171)]
COG0457	COG1396	BCE3523	BCE3523	response regulator, putative	BCE4631	BCE4631	DNA-binding protein	[TP0648-TP0461 (0.6214171)]
COG0457	COG1396	BCE1646	BCE1646	TPR domain protein	BCE1393	sinR	transcriptional regulator SinR	[TP0648-TP0461 (0.6214171)]
COG0457	COG1396	BCE2967	BCE2967	TPR domain protein	BCE4631	BCE4631	DNA-binding protein	[TP0648-TP0461 (0.6214171)]
COG0457	COG1396	BCE1056	BCE1056	response regulator, putative	BCE1854	BCE1854	DNA-binding protein	[TP0648-TP0461 (0.6214171)]
COG0457	COG1396	BCE5263	BCE5263	TPR domain protein	BCE0073	BCE0073	DNA-binding protein	[TP0648-TP0461 (0.6214171)]
COG0457	COG1396	BCE4478	BCE4478	TPR domain protein	BCE5481	BCE5481	transcriptional regulator PlcR, putative	[TP0648-TP0461 (0.6214171)]
COG0457	COG1396	BCE3078	BCE3078	response regulator, putative	BCE4631	BCE4631	DNA-binding protein	[TP0648-TP0461 (0.6214171)]
COG0457	COG1396	BCE0665	BCE0665	transcriptional regulator/TPR domain protein	BCE1854	BCE1854	DNA-binding protein	[TP0648-TP0461 (0.6214171)]
COG0457	COG1396	BCE3523	BCE3523	response regulator, putative	BCE1393	sinR	transcriptional regulator SinR	[TP0648-TP0461 (0.6214171)]
COG0457	COG1396	BCE1646	BCE1646	TPR domain protein	BCE4443	BCE4443	DNA-binding protein	[TP0648-TP0461 (0.6214171)]
COG0457	COG1396	BCE3523	BCE3523	response regulator, putative	BCE5481	BCE5481	transcriptional regulator PlcR, putative	[TP0648-TP0461 (0.6214171)]
COG0457	COG1396	BCE5263	BCE5263	TPR domain protein	BCE4443	BCE4443	DNA-binding protein	[TP0648-TP0461 (0.6214171)]
COG0457	COG1396	BCE1271	BCE1271	DNA-binding protein	BCE4631	BCE4631	DNA-binding protein	[TP0648-TP0461 (0.6214171)]
COG0457	COG1396	BCE2967	BCE2967	TPR domain protein	BCE1854	BCE1854	DNA-binding protein	[TP0648-TP0461 (0.6214171)]
COG0457	COG1396	BCE2967	BCE2967	TPR domain protein	BCE5481	BCE5481	transcriptional regulator PlcR, putative	[TP0648-TP0461 (0.6214171)]
COG0457	COG1396	BCE1271	BCE1271	DNA-binding protein	BCE1881	BCE1881	DNA-binding protein	[TP0648-TP0461 (0.6214171)]
COG0457	COG1396	BCE4478	BCE4478	TPR domain protein	BCE4443	BCE4443	DNA-binding protein	[TP0648-TP0461 (0.6214171)]
COG0457	COG1396	BCE1271	BCE1271	DNA-binding protein	BCE0073	BCE0073	DNA-binding protein	[TP0648-TP0461 (0.6214171)]
COG0457	COG1396	BCE2967	BCE2967	TPR domain protein	BCE1881	BCE1881	DNA-binding protein	[TP0648-TP0461 (0.6214171)]
COG0457	COG1396	BCE3078	BCE3078	response regulator, putative	BCE5481	BCE5481	transcriptional regulator PlcR, putative	[TP0648-TP0461 (0.6214171)]
COG0457	COG1396	BCE0665	BCE0665	transcriptional regulator/TPR domain protein	BCE4443	BCE4443	DNA-binding protein	[TP0648-TP0461 (0.6214171)]
COG0457	COG1396	BCE4478	BCE4478	TPR domain protein	BCE2481	BCE2481	DNA-binding protein	[TP0648-TP0461 (0.6214171)]
COG0457	COG1396	BCE5263	BCE5263	TPR domain protein	BCE1854	BCE1854	DNA-binding protein	[TP0648-TP0461 (0.6214171)]
COG0457	COG1396	BCE2967	BCE2967	TPR domain protein	BCE4443	BCE4443	DNA-binding protein	[TP0648-TP0461 (0.6214171)]
COG0457	COG1396	BCE1056	BCE1056	response regulator, putative	BCE0073	BCE0073	DNA-binding protein	[TP0648-TP0461 (0.6214171)]
COG0457	COG1396	BCE1646	BCE1646	TPR domain protein	BCE1881	BCE1881	DNA-binding protein	[TP0648-TP0461 (0.6214171)]
COG0457	COG1396	BCE0665	BCE0665	transcriptional regulator/TPR domain protein	BCE1393	sinR	transcriptional regulator SinR	[TP0648-TP0461 (0.6214171)]
COG0457	COG1396	BCE5263	BCE5263	TPR domain protein	BCE1393	sinR	transcriptional regulator SinR	[TP0648-TP0461 (0.6214171)]
COG0457	COG1396	BCE3523	BCE3523	response regulator, putative	BCE0073	BCE0073	DNA-binding protein	[TP0648-TP0461 (0.6214171)]
COG0457	COG1396	BCE1271	BCE1271	DNA-binding protein	BCE1393	sinR	transcriptional regulator SinR	[TP0648-TP0461 (0.6214171)]
COG0457	COG1396	BCE3523	BCE3523	response regulator, putative	BCE1854	BCE1854	DNA-binding protein	[TP0648-TP0461 (0.6214171)]
COG0457	COG1396	BCE1056	BCE1056	response regulator, putative	BCE1881	BCE1881	DNA-binding protein	[TP0648-TP0461 (0.6214171)]
COG0457	COG1396	BCE4478	BCE4478	TPR domain protein	BCE0073	BCE0073	DNA-binding protein	[TP0648-TP0461 (0.6214171)]
COG0457	COG1396	BCE1646	BCE1646	TPR domain protein	BCE1854	BCE1854	DNA-binding protein	[TP0648-TP0461 (0.6214171)]
COG0457	COG1396	BCE2967	BCE2967	TPR domain protein	BCE0073	BCE0073	DNA-binding protein	[TP0648-TP0461 (0.6214171)]
COG0457	COG1396	BCE0665	BCE0665	transcriptional regulator/TPR domain protein	BCE4631	BCE4631	DNA-binding protein	[TP0648-TP0461 (0.6214171)]
COG0457	COG1396	BCE0665	BCE0665	transcriptional regulator/TPR domain protein	BCE0073	BCE0073	DNA-binding protein	[TP0648-TP0461 (0.6214171)]
COG0457	COG1396	BCE4478	BCE4478	TPR domain protein	BCE4631	BCE4631	DNA-binding protein	[TP0648-TP0461 (0.6214171)]
COG0457	COG1396	BCE5263	BCE5263	TPR domain protein	BCE2481	BCE2481	DNA-binding protein	[TP0648-TP0461 (0.6214171)]
COG0457	COG1396	BCE0665	BCE0665	transcriptional regulator/TPR domain protein	BCE2481	BCE2481	DNA-binding protein	[TP0648-TP0461 (0.6214171)]
COG0457	COG1396	BCE3078	BCE3078	response regulator, putative	BCE2481	BCE2481	DNA-binding protein	[TP0648-TP0461 (0.6214171)]
COG0457	COG1396	BCE4478	BCE4478	TPR domain protein	BCE1881	BCE1881	DNA-binding protein	[TP0648-TP0461 (0.6214171)]
COG0457	COG1396	BCE3523	BCE3523	response regulator, putative	BCE4443	BCE4443	DNA-binding protein	[TP0648-TP0461 (0.6214171)]
COG0457	COG1396	BCE3078	BCE3078	response regulator, putative	BCE1393	sinR	transcriptional regulator SinR	[TP0648-TP0461 (0.6214171)]
COG0457	COG1396	BCE0665	BCE0665	transcriptional regulator/TPR domain protein	BCE5481	BCE5481	transcriptional regulator PlcR, putative	[TP0648-TP0461 (0.6214171)]
COG0457	COG1396	BCE5263	BCE5263	TPR domain protein	BCE5481	BCE5481	transcriptional regulator PlcR, putative	[TP0648-TP0461 (0.6214171)]
COG0457	COG1396	BCE1646	BCE1646	TPR domain protein	BCE2481	BCE2481	DNA-binding protein	[TP0648-TP0461 (0.6214171)]
COG0457	COG1396	BCE1271	BCE1271	DNA-binding protein	BCE1854	BCE1854	DNA-binding protein	[TP0648-TP0461 (0.6214171)]
COG0457	COG1396	BCE1646	BCE1646	TPR domain protein	BCE5481	BCE5481	transcriptional regulator PlcR, putative	[TP0648-TP0461 (0.6214171)]
COG0457	COG1396	BCE1271	BCE1271	DNA-binding protein	BCE5481	BCE5481	transcriptional regulator PlcR, putative	[TP0648-TP0461 (0.6214171)]
COG0457	COG1396	BCE2967	BCE2967	TPR domain protein	BCE1393	sinR	transcriptional regulator SinR	[TP0648-TP0461 (0.6214171)]
COG0457	COG1396	BCE1646	BCE1646	TPR domain protein	BCE0073	BCE0073	DNA-binding protein	[TP0648-TP0461 (0.6214171)]
COG0457	COG1396	BCE1056	BCE1056	response regulator, putative	BCE2481	BCE2481	DNA-binding protein	[TP0648-TP0461 (0.6214171)]
COG0457	COG1396	BCE1056	BCE1056	response regulator, putative	BCE4443	BCE4443	DNA-binding protein	[TP0648-TP0461 (0.6214171)]
COG0457	COG1396	BCE3078	BCE3078	response regulator, putative	BCE0073	BCE0073	DNA-binding protein	[TP0648-TP0461 (0.6214171)]
COG0457	COG1396	BCE1646	BCE1646	TPR domain protein	BCE4631	BCE4631	DNA-binding protein	[TP0648-TP0461 (0.6214171)]
COG0457	COG1396	BCE3523	BCE3523	response regulator, putative	BCE2481	BCE2481	DNA-binding protein	[TP0648-TP0461 (0.6214171)]
COG0457	COG1396	BCE3523	BCE3523	response regulator, putative	BCE1881	BCE1881	DNA-binding protein	[TP0648-TP0461 (0.6214171)]
COG0457	COG1396	BCE1271	BCE1271	DNA-binding protein	BCE2481	BCE2481	DNA-binding protein	[TP0648-TP0461 (0.6214171)]
COG0036	COG1516	BCE3902	rpe	ribulose-phosphate 3-epimerase	BCE1761	BCE1761	flagellar protein FliS, putative	[TP0945-TP0943 (0.573118)]
COG0237	COG1493	BCE4715	coaE	Dephospho-CoA kinase (EC 2.7.1.24) (Dephosphocoenzyme A kinase)	BCE5267	hprK	HPr kinase/phosphorylase	[TP0296-TP0591 (0.7885255)]
COG0124	COG0124	BCE3348	hisS1	Histidyl-tRNA synthetase 1 (EC 6.1.1.21) (Histidine--tRNA ligase 1) (HisRS 1)	BCE4486	hisS2	Histidyl-tRNA synthetase 2 (EC 6.1.1.21) (Histidine--tRNA ligase 2) (HisRS 2)	[TP0641-TP0641 (0.67365265)]
COG0124	COG0124	BCE4486	hisS2	Histidyl-tRNA synthetase 2 (EC 6.1.1.21) (Histidine--tRNA ligase 2) (HisRS 2)	BCE3348	hisS1	Histidyl-tRNA synthetase 1 (EC 6.1.1.21) (Histidine--tRNA ligase 1) (HisRS 1)	[TP0641-TP0641 (0.67365265)]
COG0124	COG0124	BCE4486	hisS2	Histidyl-tRNA synthetase 2 (EC 6.1.1.21) (Histidine--tRNA ligase 2) (HisRS 2)	BCE4486	hisS2	Histidyl-tRNA synthetase 2 (EC 6.1.1.21) (Histidine--tRNA ligase 2) (HisRS 2)	[TP0641-TP0641 (0.67365265)]
COG0124	COG0124	BCE3348	hisS1	Histidyl-tRNA synthetase 1 (EC 6.1.1.21) (Histidine--tRNA ligase 1) (HisRS 1)	BCE3348	hisS1	Histidyl-tRNA synthetase 1 (EC 6.1.1.21) (Histidine--tRNA ligase 1) (HisRS 1)	[TP0641-TP0641 (0.67365265)]
COG0526	COG5401	BCE1852	BCE1852	thioredoxin family protein	BCE4587	gerM	germination protein gerM	[TP0100-TP0832 (0.57057476)]
COG0526	COG5401	BCE4648	trx	thioredoxin	BCE4587	gerM	germination protein gerM	[TP0100-TP0832 (0.57057476)]
COG0526	COG5401	BCE1598	resA	thiol-disulfide oxidoreductase	BCE4587	gerM	germination protein gerM	[TP0100-TP0832 (0.57057476)]
COG0526	COG5401	BCE3632	BCE3632	ahpC/TSA family protein	BCE4587	gerM	germination protein gerM	[TP0100-TP0832 (0.57057476)]
COG0526	COG5401	BCE0499	BCE0499	hypothetical protein	BCE4587	gerM	germination protein gerM	[TP0100-TP0832 (0.57057476)]
COG0526	COG5401	BCE5127	BCE5127	thioredoxin, putative	BCE4587	gerM	germination protein gerM	[TP0100-TP0832 (0.57057476)]
COG0526	COG5401	BCE2344	BCE2344	thioredoxin family protein	BCE4587	gerM	germination protein gerM	[TP0100-TP0832 (0.57057476)]
COG0526	COG5401	BCE0822	BCE0822	thioredoxin, putative	BCE4587	gerM	germination protein gerM	[TP0100-TP0832 (0.57057476)]
COG0526	COG5401	BCE4836	BCE4836	thioredoxin family protein	BCE4587	gerM	germination protein gerM	[TP0100-TP0832 (0.57057476)]
COG0290	COG1837	BCE4706	infC	Translation initiation factor IF-3	BCE3885	BCE3885	KH domain protein	[TP0850-TP0906 (0.70629925)]
COG0420	COG1256	BCE1109	BCE1109	DNA repair exonuclease family protein	BCE1758	BCE1758	flagellar hook-associated protein	[TP0626-TP0660 (0.6120698)]
COG0420	COG1256	BCE2390	BCE2390	exonuclease SbcD, putative	BCE1758	BCE1758	flagellar hook-associated protein	[TP0626-TP0660 (0.6120698)]
COG0442	COG1344	BCE0510	BCE0510	prolyl-tRNA synthetase	BCE1779	BCE1779	flagellin	[TP0160-TP0792 (0.6929264), TP0160-TP0659 (0.5927278)]
COG0442	COG1344	BCE0510	BCE0510	prolyl-tRNA synthetase	BCE1759	flgL	flagellar hook-associated protein	[TP0160-TP0792 (0.6929264), TP0160-TP0659 (0.5927278)]
COG0442	COG1344	BCE3860	BCE3860	prolyl-tRNA synthetase	BCE1780	BCE1780	flagellin	[TP0160-TP0792 (0.6929264), TP0160-TP0659 (0.5927278)]
COG0442	COG1344	BCE0510	BCE0510	prolyl-tRNA synthetase	BCE1780	BCE1780	flagellin	[TP0160-TP0792 (0.6929264), TP0160-TP0659 (0.5927278)]
COG0442	COG1344	BCE3860	BCE3860	prolyl-tRNA synthetase	BCE1779	BCE1779	flagellin	[TP0160-TP0792 (0.6929264), TP0160-TP0659 (0.5927278)]
COG0442	COG1344	BCE3860	BCE3860	prolyl-tRNA synthetase	BCE1759	flgL	flagellar hook-associated protein	[TP0160-TP0792 (0.6929264), TP0160-TP0659 (0.5927278)]
COG0211	COG1536	BCE4534	rpmA	50S ribosomal protein L27	BCE1767	fliG	flagellar motor protein	[TP0743-TP0400 (0.6311798)]
COG0486	COG0803	BCE5635	trmE	tRNA modification GTPase	BCE2103	BCE2103	adhesion lipoprotein	[TP0550-TP0163 (0.74372905)]
COG1536	COG1595	BCE1767	fliG	flagellar motor protein	BCE5322	BCE5322	RNA polymerase sigma-70 factor	[TP0400-TP0092 (0.64304686)]
COG1536	COG1595	BCE1767	fliG	flagellar motor protein	BCE1131	BCE1131	RNA polymerase sigma C factor	[TP0400-TP0092 (0.64304686)]
COG1536	COG1595	BCE1767	fliG	flagellar motor protein	BCE1215	BCE1215	RNA polymerase sigma-70 factor	[TP0400-TP0092 (0.64304686)]
COG1536	COG1595	BCE1767	fliG	flagellar motor protein	BCE5492	BCE5492	RNA polymerase sigma-70 factor	[TP0400-TP0092 (0.64304686)]
COG1536	COG1595	BCE1767	fliG	flagellar motor protein	BCE2195	BCE2195	RNA polymerase sigma-70 factor	[TP0400-TP0092 (0.64304686)]
COG1536	COG1595	BCE1767	fliG	flagellar motor protein	BCE1829	BCE1829	RNA polymerase sigma-70 factor	[TP0400-TP0092 (0.64304686)]
COG1536	COG1595	BCE1767	fliG	flagellar motor protein	BCE2534	BCE2534	RNA polymerase sigma-70 factor, ECF subfamily	[TP0400-TP0092 (0.64304686)]
COG1536	COG1595	BCE1767	fliG	flagellar motor protein	BCE1118	BCE1118	RNA polymerase sigma-70 factor, ECF subfamily,	[TP0400-TP0092 (0.64304686)]
COG1536	COG1595	BCE1767	fliG	flagellar motor protein	BCE2820	BCE2820	RNA polymerase sigma-70 factor	[TP0400-TP0092 (0.64304686)]
COG1536	COG1595	BCE1767	fliG	flagellar motor protein	BCE3607	BCE3607	RNA polymerase sigma-70 factor, ECF subfamily	[TP0400-TP0092 (0.64304686)]
COG1536	COG1595	BCE1767	fliG	flagellar motor protein	BCE1861	BCE1861	RNA polymerase sigma-70 factor	[TP0400-TP0092 (0.64304686)]
COG1536	COG1595	BCE1767	fliG	flagellar motor protein	BCE0714	BCE0714	RNA polymerase sigma-70 factor	[TP0400-TP0092 (0.64304686)]
COG1536	COG1595	BCE1767	fliG	flagellar motor protein	BCE4798	BCE4798	RNA polymerase sigma-70 factor, ECF subfamily	[TP0400-TP0092 (0.64304686)]
COG1536	COG1595	BCE1767	fliG	flagellar motor protein	BCE0093	sigH	RNA polymerase sigma-70 factor	[TP0400-TP0092 (0.64304686)]
COG0687	COG1057	BCE1401	potD	spermidine/putrescine ABC transporter,	BCE4413	nadD	Probable nicotinate-nucleotide adenylyltransferase (EC 2.7.7.18) (Deamido-NAD(+) pyrophosphorylase) (Deamido-NAD(+) diphosphorylase) (Nicotinate mononucleotide adenylyltransferase) (NaMN adenylyltransferase)	[TP0655-TP0741 (0.7061969)]
COG1558	COG4786	BCE1764	flgC	flagellar basal body rod protein	BCE1792	BCE1792	flagellar basal-body rod protein, putative	[TP0397-TP0961 (0.74447966)]
COG0012	COG0608	BCE5626	ychF	GTP-binding protein YchF	BCE0844	BCE0844	single-stranded-DNA-specific exonuclease RecJ	[TP0124-TP0704 (0.626838)]
COG0012	COG0608	BCE5626	ychF	GTP-binding protein YchF	BCE4493	BCE4493	single-stranded-DNA-specific exonuclease RecJ	[TP0124-TP0704 (0.626838)]
COG0012	COG0608	BCE5626	ychF	GTP-binding protein YchF	BCE4610	BCE4610	single-stranded-DNA-specific exonuclease RecJ	[TP0124-TP0704 (0.626838)]
COG1516	COG2868	BCE1761	BCE1761	flagellar protein FliS, putative	BCE4535	BCE4535	hypothetical protein	[TP0943-TP0744 (0.6225916)]
COG0739	COG0773	BCE5110	BCE5110	peptidase, M23/M37 family	BCE4830	murC	UDP-N-acetylmuramate--L-alanine ligase (EC 6.3.2.8) (UDP-N- acetylmuramoyl-L-alanine synthetase)	[TP0782-TP0341 (0.8145237)]
COG0739	COG0773	BCE1604	BCE1604	peptidase, M23/M37 family	BCE4830	murC	UDP-N-acetylmuramate--L-alanine ligase (EC 6.3.2.8) (UDP-N- acetylmuramoyl-L-alanine synthetase)	[TP0782-TP0341 (0.8145237)]
COG0739	COG0773	BCE1958	BCE1958	peptidase, M23/M37 family	BCE4830	murC	UDP-N-acetylmuramate--L-alanine ligase (EC 6.3.2.8) (UDP-N- acetylmuramoyl-L-alanine synthetase)	[TP0782-TP0341 (0.8145237)]
COG0739	COG0773	BCE5407	BCE5407	stage II sporulation protein	BCE4830	murC	UDP-N-acetylmuramate--L-alanine ligase (EC 6.3.2.8) (UDP-N- acetylmuramoyl-L-alanine synthetase)	[TP0782-TP0341 (0.8145237)]
COG0739	COG0773	BCE4539	spoIVFA	stage IV sporulation protein FA	BCE4830	murC	UDP-N-acetylmuramate--L-alanine ligase (EC 6.3.2.8) (UDP-N- acetylmuramoyl-L-alanine synthetase)	[TP0782-TP0341 (0.8145237)]
COG0050	COG0457	BCE0108	tuf	elongation factor Tu	BCE4478	BCE4478	TPR domain protein	[TP0187-TP0067 (0.7854602)]
COG0050	COG0457	BCE0108	tuf	elongation factor Tu	BCE3078	BCE3078	response regulator, putative	[TP0187-TP0067 (0.7854602)]
COG0050	COG0457	BCE0108	tuf	elongation factor Tu	BCE1646	BCE1646	TPR domain protein	[TP0187-TP0067 (0.7854602)]
COG0050	COG0457	BCE0108	tuf	elongation factor Tu	BCE3523	BCE3523	response regulator, putative	[TP0187-TP0067 (0.7854602)]
COG0050	COG0457	BCE0108	tuf	elongation factor Tu	BCE1056	BCE1056	response regulator, putative	[TP0187-TP0067 (0.7854602)]
COG0050	COG0457	BCE0108	tuf	elongation factor Tu	BCE0665	BCE0665	transcriptional regulator/TPR domain protein	[TP0187-TP0067 (0.7854602)]
COG0050	COG0457	BCE0108	tuf	elongation factor Tu	BCE1271	BCE1271	DNA-binding protein	[TP0187-TP0067 (0.7854602)]
COG0050	COG0457	BCE0108	tuf	elongation factor Tu	BCE2967	BCE2967	TPR domain protein	[TP0187-TP0067 (0.7854602)]
COG0050	COG0457	BCE0108	tuf	elongation factor Tu	BCE5263	BCE5263	TPR domain protein	[TP0187-TP0067 (0.7854602)]
COG0220	COG1316	BCE4841	trmB	tRNA (guanine-N(7)-)-methyltransferase (EC 2.1.1.33) (tRNA(m7G46)- methyltransferase)	BCE0875	BCE0875	transcription antiterminator, LytR family	[TP0464-TP0739 (0.7885255)]
COG0220	COG1316	BCE4841	trmB	tRNA (guanine-N(7)-)-methyltransferase (EC 2.1.1.33) (tRNA(m7G46)- methyltransferase)	BCE5306	BCE5306	transcription antiterminator, LytR family	[TP0464-TP0739 (0.7885255)]
COG0220	COG1316	BCE4841	trmB	tRNA (guanine-N(7)-)-methyltransferase (EC 2.1.1.33) (tRNA(m7G46)- methyltransferase)	BCE3605	BCE3605	transcription antiterminator, LytR family	[TP0464-TP0739 (0.7885255)]
COG0220	COG1316	BCE4841	trmB	tRNA (guanine-N(7)-)-methyltransferase (EC 2.1.1.33) (tRNA(m7G46)- methyltransferase)	BCE5383	lytR	membrane-bound transcriptional regulator LytR	[TP0464-TP0739 (0.7885255)]
COG0220	COG1316	BCE4841	trmB	tRNA (guanine-N(7)-)-methyltransferase (EC 2.1.1.33) (tRNA(m7G46)- methyltransferase)	BCE0673	BCE0673	transcription antiterminator, LytR family	[TP0464-TP0739 (0.7885255)]
COG0220	COG1316	BCE4841	trmB	tRNA (guanine-N(7)-)-methyltransferase (EC 2.1.1.33) (tRNA(m7G46)- methyltransferase)	BCE2056	BCE2056	transcription antiterminator, LytR family	[TP0464-TP0739 (0.7885255)]
COG0301	COG0457	BCE4784	thiI	thiamine biosynthesis protein ThiI	BCE4478	BCE4478	TPR domain protein	[TP0559-TP0095 (0.76004404), TP0559-TP0067 (0.65738976)]
COG0301	COG0457	BCE4784	thiI	thiamine biosynthesis protein ThiI	BCE1056	BCE1056	response regulator, putative	[TP0559-TP0095 (0.76004404), TP0559-TP0067 (0.65738976)]
COG0301	COG0457	BCE4784	thiI	thiamine biosynthesis protein ThiI	BCE1271	BCE1271	DNA-binding protein	[TP0559-TP0095 (0.76004404), TP0559-TP0067 (0.65738976)]
COG0301	COG0457	BCE4784	thiI	thiamine biosynthesis protein ThiI	BCE5263	BCE5263	TPR domain protein	[TP0559-TP0095 (0.76004404), TP0559-TP0067 (0.65738976)]
COG0301	COG0457	BCE4784	thiI	thiamine biosynthesis protein ThiI	BCE2967	BCE2967	TPR domain protein	[TP0559-TP0095 (0.76004404), TP0559-TP0067 (0.65738976)]
COG0301	COG0457	BCE4784	thiI	thiamine biosynthesis protein ThiI	BCE3523	BCE3523	response regulator, putative	[TP0559-TP0095 (0.76004404), TP0559-TP0067 (0.65738976)]
COG0301	COG0457	BCE4784	thiI	thiamine biosynthesis protein ThiI	BCE1646	BCE1646	TPR domain protein	[TP0559-TP0095 (0.76004404), TP0559-TP0067 (0.65738976)]
COG0301	COG0457	BCE4784	thiI	thiamine biosynthesis protein ThiI	BCE0665	BCE0665	transcriptional regulator/TPR domain protein	[TP0559-TP0095 (0.76004404), TP0559-TP0067 (0.65738976)]
COG0301	COG0457	BCE4784	thiI	thiamine biosynthesis protein ThiI	BCE3078	BCE3078	response regulator, putative	[TP0559-TP0095 (0.76004404), TP0559-TP0067 (0.65738976)]
COG0257	COG0564	BCE0134	rpmJ	ribosomal protein L36	BCE1322	BCE1322	ribosomal large subunit pseudouridine synthase,	[TP0209-TP0154 (0.634929)]
COG0257	COG0564	BCE0134	rpmJ	ribosomal protein L36	BCE3937	BCE3937	ribosomal large subunit pseudouridine synthase,	[TP0209-TP0154 (0.634929)]
COG0257	COG0564	BCE0134	rpmJ	ribosomal protein L36	BCE1405	BCE1405	ribosomal large subunit pseudouridine synthase,	[TP0209-TP0154 (0.634929)]
COG0621	COG2208	BCE4391	BCE4391	hypothetical protein	BCE1088	BCE1088	response regulator	[TP0269-TP0218 (0.77940726)]
COG0621	COG2208	BCE4391	BCE4391	hypothetical protein	BCE0060	spoIIE	stage II sporulation protein E	[TP0269-TP0218 (0.77940726)]
COG0621	COG2208	BCE3806	BCE3806	hypothetical protein	BCE0060	spoIIE	stage II sporulation protein E	[TP0269-TP0218 (0.77940726)]
COG0621	COG2208	BCE3806	BCE3806	hypothetical protein	BCE1088	BCE1088	response regulator	[TP0269-TP0218 (0.77940726)]
COG0457	COG1187	BCE3078	BCE3078	response regulator, putative	BCE4848	BCE4848	RNA pseudouridylate synthase family protein	[TP0067-TP0459 (0.6360361)]
COG0457	COG1187	BCE4478	BCE4478	TPR domain protein	BCE1597	rluB	ribosomal large subunit pseudouridine synthase	[TP0067-TP0459 (0.6360361)]
COG0457	COG1187	BCE1271	BCE1271	DNA-binding protein	BCE4674	BCE4674	RNA pseudouridylate synthase family protein	[TP0067-TP0459 (0.6360361)]
COG0457	COG1187	BCE1056	BCE1056	response regulator, putative	BCE4848	BCE4848	RNA pseudouridylate synthase family protein	[TP0067-TP0459 (0.6360361)]
COG0457	COG1187	BCE0665	BCE0665	transcriptional regulator/TPR domain protein	BCE2417	BCE2417	RNA pseudouridylate synthase family protein	[TP0067-TP0459 (0.6360361)]
COG0457	COG1187	BCE1646	BCE1646	TPR domain protein	BCE4674	BCE4674	RNA pseudouridylate synthase family protein	[TP0067-TP0459 (0.6360361)]
COG0457	COG1187	BCE3078	BCE3078	response regulator, putative	BCE4674	BCE4674	RNA pseudouridylate synthase family protein	[TP0067-TP0459 (0.6360361)]
COG0457	COG1187	BCE1056	BCE1056	response regulator, putative	BCE4674	BCE4674	RNA pseudouridylate synthase family protein	[TP0067-TP0459 (0.6360361)]
COG0457	COG1187	BCE3523	BCE3523	response regulator, putative	BCE1597	rluB	ribosomal large subunit pseudouridine synthase	[TP0067-TP0459 (0.6360361)]
COG0457	COG1187	BCE1646	BCE1646	TPR domain protein	BCE1597	rluB	ribosomal large subunit pseudouridine synthase	[TP0067-TP0459 (0.6360361)]
COG0457	COG1187	BCE4478	BCE4478	TPR domain protein	BCE4848	BCE4848	RNA pseudouridylate synthase family protein	[TP0067-TP0459 (0.6360361)]
COG0457	COG1187	BCE3078	BCE3078	response regulator, putative	BCE2417	BCE2417	RNA pseudouridylate synthase family protein	[TP0067-TP0459 (0.6360361)]
COG0457	COG1187	BCE2967	BCE2967	TPR domain protein	BCE1597	rluB	ribosomal large subunit pseudouridine synthase	[TP0067-TP0459 (0.6360361)]
COG0457	COG1187	BCE1056	BCE1056	response regulator, putative	BCE2417	BCE2417	RNA pseudouridylate synthase family protein	[TP0067-TP0459 (0.6360361)]
COG0457	COG1187	BCE1271	BCE1271	DNA-binding protein	BCE1597	rluB	ribosomal large subunit pseudouridine synthase	[TP0067-TP0459 (0.6360361)]
COG0457	COG1187	BCE5263	BCE5263	TPR domain protein	BCE2417	BCE2417	RNA pseudouridylate synthase family protein	[TP0067-TP0459 (0.6360361)]
COG0457	COG1187	BCE5263	BCE5263	TPR domain protein	BCE4848	BCE4848	RNA pseudouridylate synthase family protein	[TP0067-TP0459 (0.6360361)]
COG0457	COG1187	BCE5263	BCE5263	TPR domain protein	BCE1597	rluB	ribosomal large subunit pseudouridine synthase	[TP0067-TP0459 (0.6360361)]
COG0457	COG1187	BCE3523	BCE3523	response regulator, putative	BCE4674	BCE4674	RNA pseudouridylate synthase family protein	[TP0067-TP0459 (0.6360361)]
COG0457	COG1187	BCE5263	BCE5263	TPR domain protein	BCE4674	BCE4674	RNA pseudouridylate synthase family protein	[TP0067-TP0459 (0.6360361)]
COG0457	COG1187	BCE3523	BCE3523	response regulator, putative	BCE2417	BCE2417	RNA pseudouridylate synthase family protein	[TP0067-TP0459 (0.6360361)]
COG0457	COG1187	BCE2967	BCE2967	TPR domain protein	BCE4674	BCE4674	RNA pseudouridylate synthase family protein	[TP0067-TP0459 (0.6360361)]
COG0457	COG1187	BCE3078	BCE3078	response regulator, putative	BCE1597	rluB	ribosomal large subunit pseudouridine synthase	[TP0067-TP0459 (0.6360361)]
COG0457	COG1187	BCE2967	BCE2967	TPR domain protein	BCE2417	BCE2417	RNA pseudouridylate synthase family protein	[TP0067-TP0459 (0.6360361)]
COG0457	COG1187	BCE1271	BCE1271	DNA-binding protein	BCE2417	BCE2417	RNA pseudouridylate synthase family protein	[TP0067-TP0459 (0.6360361)]
COG0457	COG1187	BCE0665	BCE0665	transcriptional regulator/TPR domain protein	BCE4848	BCE4848	RNA pseudouridylate synthase family protein	[TP0067-TP0459 (0.6360361)]
COG0457	COG1187	BCE3523	BCE3523	response regulator, putative	BCE4848	BCE4848	RNA pseudouridylate synthase family protein	[TP0067-TP0459 (0.6360361)]
COG0457	COG1187	BCE1056	BCE1056	response regulator, putative	BCE1597	rluB	ribosomal large subunit pseudouridine synthase	[TP0067-TP0459 (0.6360361)]
COG0457	COG1187	BCE0665	BCE0665	transcriptional regulator/TPR domain protein	BCE1597	rluB	ribosomal large subunit pseudouridine synthase	[TP0067-TP0459 (0.6360361)]
COG0457	COG1187	BCE4478	BCE4478	TPR domain protein	BCE4674	BCE4674	RNA pseudouridylate synthase family protein	[TP0067-TP0459 (0.6360361)]
COG0457	COG1187	BCE1646	BCE1646	TPR domain protein	BCE2417	BCE2417	RNA pseudouridylate synthase family protein	[TP0067-TP0459 (0.6360361)]
COG0457	COG1187	BCE2967	BCE2967	TPR domain protein	BCE4848	BCE4848	RNA pseudouridylate synthase family protein	[TP0067-TP0459 (0.6360361)]
COG0457	COG1187	BCE4478	BCE4478	TPR domain protein	BCE2417	BCE2417	RNA pseudouridylate synthase family protein	[TP0067-TP0459 (0.6360361)]
COG0457	COG1187	BCE0665	BCE0665	transcriptional regulator/TPR domain protein	BCE4674	BCE4674	RNA pseudouridylate synthase family protein	[TP0067-TP0459 (0.6360361)]
COG0457	COG1187	BCE1271	BCE1271	DNA-binding protein	BCE4848	BCE4848	RNA pseudouridylate synthase family protein	[TP0067-TP0459 (0.6360361)]
COG0457	COG1187	BCE1646	BCE1646	TPR domain protein	BCE4848	BCE4848	RNA pseudouridylate synthase family protein	[TP0067-TP0459 (0.6360361)]
COG0210	COG0305	BCE0334	pcrA	ATP-dependent DNA helicase PcrA	BCE5618	BCE5618	replicative DNA helicase	[TP0102-TP0058 (0.8842861)]
COG0210	COG0305	BCE1346	BCE1346	ATP-dependent DNA helicase, UvrD/REP family	BCE5618	BCE5618	replicative DNA helicase	[TP0102-TP0058 (0.8842861)]
COG0210	COG0305	BCE1346	BCE1346	ATP-dependent DNA helicase, UvrD/REP family	BCE1028	BCE1028	replicative DNA helicase	[TP0102-TP0058 (0.8842861)]
COG0210	COG0305	BCE0334	pcrA	ATP-dependent DNA helicase PcrA	BCE1028	BCE1028	replicative DNA helicase	[TP0102-TP0058 (0.8842861)]
COG0210	COG0305	BCE0334	pcrA	ATP-dependent DNA helicase PcrA	BCE5619	BCE5619	replicative DNA helicase	[TP0102-TP0058 (0.8842861)]
COG0210	COG0305	BCE1346	BCE1346	ATP-dependent DNA helicase, UvrD/REP family	BCE5619	BCE5619	replicative DNA helicase	[TP0102-TP0058 (0.8842861)]
COG0621	COG0739	BCE3806	BCE3806	hypothetical protein	BCE4539	spoIVFA	stage IV sporulation protein FA	[TP0269-TP0702 (0.8475093)]
COG0621	COG0739	BCE4391	BCE4391	hypothetical protein	BCE1958	BCE1958	peptidase, M23/M37 family	[TP0269-TP0702 (0.8475093)]
COG0621	COG0739	BCE3806	BCE3806	hypothetical protein	BCE5110	BCE5110	peptidase, M23/M37 family	[TP0269-TP0702 (0.8475093)]
COG0621	COG0739	BCE4391	BCE4391	hypothetical protein	BCE5110	BCE5110	peptidase, M23/M37 family	[TP0269-TP0702 (0.8475093)]
COG0621	COG0739	BCE3806	BCE3806	hypothetical protein	BCE1604	BCE1604	peptidase, M23/M37 family	[TP0269-TP0702 (0.8475093)]
COG0621	COG0739	BCE4391	BCE4391	hypothetical protein	BCE4539	spoIVFA	stage IV sporulation protein FA	[TP0269-TP0702 (0.8475093)]
COG0621	COG0739	BCE3806	BCE3806	hypothetical protein	BCE1958	BCE1958	peptidase, M23/M37 family	[TP0269-TP0702 (0.8475093)]
COG0621	COG0739	BCE3806	BCE3806	hypothetical protein	BCE5407	BCE5407	stage II sporulation protein	[TP0269-TP0702 (0.8475093)]
COG0621	COG0739	BCE4391	BCE4391	hypothetical protein	BCE5407	BCE5407	stage II sporulation protein	[TP0269-TP0702 (0.8475093)]
COG0621	COG0739	BCE4391	BCE4391	hypothetical protein	BCE1604	BCE1604	peptidase, M23/M37 family	[TP0269-TP0702 (0.8475093)]
COG1256	COG1516	BCE1758	BCE1758	flagellar hook-associated protein	BCE1761	BCE1761	flagellar protein FliS, putative	[TP0660-TP0943 (0.90609026)]
COG0552	COG1774	BCE3889	ftsY	signal recognition particle-docking protein	BCE0030	BCE0030	hypothetical protein	[TP0578-TP0046 (0.5421936)]
COG0257	COG1057	BCE0134	rpmJ	ribosomal protein L36	BCE4413	nadD	Probable nicotinate-nucleotide adenylyltransferase (EC 2.7.7.18) (Deamido-NAD(+) pyrophosphorylase) (Deamido-NAD(+) diphosphorylase) (Nicotinate mononucleotide adenylyltransferase) (NaMN adenylyltransferase)	[TP0209-TP0741 (0.64932555)]
COG0840	COG1070	BCE5214	BCE5214	methyl-accepting chemotaxis protein	BCE3017	BCE3017	sugar kinase, FGGY family, putative	[TP0640-TP0295 (0.8429581)]
COG0840	COG1070	BCE5214	BCE5214	methyl-accepting chemotaxis protein	BCE3407	BCE3407	gluconate kinase	[TP0640-TP0295 (0.8429581)]
COG0840	COG1070	BCE2088	BCE2088	methyl-accepting chemotaxis protein	BCE3407	BCE3407	gluconate kinase	[TP0640-TP0295 (0.8429581)]
COG0840	COG1070	BCE5552	BCE5552	methyl-accepting chemotaxis protein	BCE2211	xylB	xylulokinase	[TP0640-TP0295 (0.8429581)]
COG0840	COG1070	BCE0470	BCE0470	methyl-accepting chemotaxis protein, putative	BCE3407	BCE3407	gluconate kinase	[TP0640-TP0295 (0.8429581)]
COG0840	COG1070	BCE5181	BCE5181	methyl-accepting chemotaxis protein	BCE3017	BCE3017	sugar kinase, FGGY family, putative	[TP0640-TP0295 (0.8429581)]
COG0840	COG1070	BCE0619	BCE0619	methyl-accepting chemotaxis protein	BCE2302	BCE2302	gluconate kinase	[TP0640-TP0295 (0.8429581)]
COG0840	COG1070	BCE5181	BCE5181	methyl-accepting chemotaxis protein	BCE2211	xylB	xylulokinase	[TP0640-TP0295 (0.8429581)]
COG0840	COG1070	BCE0489	BCE0489	methyl-accepting chemotaxis protein	BCE2211	xylB	xylulokinase	[TP0640-TP0295 (0.8429581)]
COG0840	COG1070	BCE5180	BCE5180	methyl-accepting chemotaxis protein	BCE3407	BCE3407	gluconate kinase	[TP0640-TP0295 (0.8429581)]
COG0840	COG1070	BCE0619	BCE0619	methyl-accepting chemotaxis protein	BCE3017	BCE3017	sugar kinase, FGGY family, putative	[TP0640-TP0295 (0.8429581)]
COG0840	COG1070	BCE2088	BCE2088	methyl-accepting chemotaxis protein	BCE2302	BCE2302	gluconate kinase	[TP0640-TP0295 (0.8429581)]
COG0840	COG1070	BCE0489	BCE0489	methyl-accepting chemotaxis protein	BCE2302	BCE2302	gluconate kinase	[TP0640-TP0295 (0.8429581)]
COG0840	COG1070	BCE5151	BCE5151	methyl-accepting chemotaxis protein	BCE2302	BCE2302	gluconate kinase	[TP0640-TP0295 (0.8429581)]
COG0840	COG1070	BCE0619	BCE0619	methyl-accepting chemotaxis protein	BCE2211	xylB	xylulokinase	[TP0640-TP0295 (0.8429581)]
COG0840	COG1070	BCE5214	BCE5214	methyl-accepting chemotaxis protein	BCE2302	BCE2302	gluconate kinase	[TP0640-TP0295 (0.8429581)]
COG0840	COG1070	BCE5151	BCE5151	methyl-accepting chemotaxis protein	BCE3017	BCE3017	sugar kinase, FGGY family, putative	[TP0640-TP0295 (0.8429581)]
COG0840	COG1070	BCE5180	BCE5180	methyl-accepting chemotaxis protein	BCE2211	xylB	xylulokinase	[TP0640-TP0295 (0.8429581)]
COG0840	COG1070	BCE0619	BCE0619	methyl-accepting chemotaxis protein	BCE3407	BCE3407	gluconate kinase	[TP0640-TP0295 (0.8429581)]
COG0840	COG1070	BCE0489	BCE0489	methyl-accepting chemotaxis protein	BCE3017	BCE3017	sugar kinase, FGGY family, putative	[TP0640-TP0295 (0.8429581)]
COG0840	COG1070	BCE0470	BCE0470	methyl-accepting chemotaxis protein, putative	BCE3017	BCE3017	sugar kinase, FGGY family, putative	[TP0640-TP0295 (0.8429581)]
COG0840	COG1070	BCE0751	BCE0751	methyl-accepting chemotaxis protein	BCE3017	BCE3017	sugar kinase, FGGY family, putative	[TP0640-TP0295 (0.8429581)]
COG0840	COG1070	BCE0751	BCE0751	methyl-accepting chemotaxis protein	BCE3407	BCE3407	gluconate kinase	[TP0640-TP0295 (0.8429581)]
COG0840	COG1070	BCE5552	BCE5552	methyl-accepting chemotaxis protein	BCE3017	BCE3017	sugar kinase, FGGY family, putative	[TP0640-TP0295 (0.8429581)]
COG0840	COG1070	BCE0751	BCE0751	methyl-accepting chemotaxis protein	BCE2302	BCE2302	gluconate kinase	[TP0640-TP0295 (0.8429581)]
COG0840	COG1070	BCE5181	BCE5181	methyl-accepting chemotaxis protein	BCE2302	BCE2302	gluconate kinase	[TP0640-TP0295 (0.8429581)]
COG0840	COG1070	BCE5181	BCE5181	methyl-accepting chemotaxis protein	BCE3407	BCE3407	gluconate kinase	[TP0640-TP0295 (0.8429581)]
COG0840	COG1070	BCE2088	BCE2088	methyl-accepting chemotaxis protein	BCE2211	xylB	xylulokinase	[TP0640-TP0295 (0.8429581)]
COG0840	COG1070	BCE0489	BCE0489	methyl-accepting chemotaxis protein	BCE3407	BCE3407	gluconate kinase	[TP0640-TP0295 (0.8429581)]
COG0840	COG1070	BCE5552	BCE5552	methyl-accepting chemotaxis protein	BCE3407	BCE3407	gluconate kinase	[TP0640-TP0295 (0.8429581)]
COG0840	COG1070	BCE2088	BCE2088	methyl-accepting chemotaxis protein	BCE3017	BCE3017	sugar kinase, FGGY family, putative	[TP0640-TP0295 (0.8429581)]
COG0840	COG1070	BCE5552	BCE5552	methyl-accepting chemotaxis protein	BCE2302	BCE2302	gluconate kinase	[TP0640-TP0295 (0.8429581)]
COG0840	COG1070	BCE5214	BCE5214	methyl-accepting chemotaxis protein	BCE2211	xylB	xylulokinase	[TP0640-TP0295 (0.8429581)]
COG0840	COG1070	BCE0751	BCE0751	methyl-accepting chemotaxis protein	BCE2211	xylB	xylulokinase	[TP0640-TP0295 (0.8429581)]
COG0840	COG1070	BCE5151	BCE5151	methyl-accepting chemotaxis protein	BCE2211	xylB	xylulokinase	[TP0640-TP0295 (0.8429581)]
COG0840	COG1070	BCE5180	BCE5180	methyl-accepting chemotaxis protein	BCE2302	BCE2302	gluconate kinase	[TP0640-TP0295 (0.8429581)]
COG0840	COG1070	BCE5180	BCE5180	methyl-accepting chemotaxis protein	BCE3017	BCE3017	sugar kinase, FGGY family, putative	[TP0640-TP0295 (0.8429581)]
COG0840	COG1070	BCE0470	BCE0470	methyl-accepting chemotaxis protein, putative	BCE2211	xylB	xylulokinase	[TP0640-TP0295 (0.8429581)]
COG0840	COG1070	BCE5151	BCE5151	methyl-accepting chemotaxis protein	BCE3407	BCE3407	gluconate kinase	[TP0640-TP0295 (0.8429581)]
COG0840	COG1070	BCE0470	BCE0470	methyl-accepting chemotaxis protein, putative	BCE2302	BCE2302	gluconate kinase	[TP0640-TP0295 (0.8429581)]
