# Supplementary material for: The Binary Protein Interactome of Treponema pallidum – The Syphilis Spirochete
Source: PLoS One. 2008 May 28;3(5):e2292. doi: 10.1371/journal.pone.0002292 (PMC2386257; doi:10.1371/journal.pone.0002292)
Supplement: Data S1 — Predicted protein-protein interactions based on our Treponema pallidum data; zip archive containing 372 files with one file per species. (6.09 MB ZIP) [file pone.0002292.s006.zip › bacteria/Bacillus_cereus_14579.tab]

226900 Bacillus cereus 14579
COG A	COG B	Locus Id A	Preferred Name(s) A	Annotation A	Locus Id B	Preferred Name(s) B	Annotation B	T. pallidum interaction
COG0186	COG1475	BC0140	rpsQ	SSU ribosomal protein S17P	BC5483	BC5483	Stage 0 sporulation protein J	[TP0198-TP0271 (0.71912634)]
COG0186	COG1475	BC0140	rpsQ	SSU ribosomal protein S17P	BC5481	BC5481	Stage 0 sporulation protein J	[TP0198-TP0271 (0.71912634)]
COG0617	COG0860	BC1536	cca	CCA-adding enzyme (EC 2.7.7.25) (EC 2.7.7.21) (tRNA nucleotidyltransferase) (tRNA adenylyl-/cytidylyl- transferase) (tRNA CCA-pyrophosphorylase) (tRNA-NT)	BC2823	BC2823	N-acetylmuramoyl-L-alanine amidase	[TP0270-TP0247 (0.76828843)]
COG0617	COG0860	BC1536	cca	CCA-adding enzyme (EC 2.7.7.25) (EC 2.7.7.21) (tRNA nucleotidyltransferase) (tRNA adenylyl-/cytidylyl- transferase) (tRNA CCA-pyrophosphorylase) (tRNA-NT)	BC0167	BC0167	Spore-specific N-acetylmuramoyl-L-alanine amidase	[TP0270-TP0247 (0.76828843)]
COG0617	COG0860	BC1536	cca	CCA-adding enzyme (EC 2.7.7.25) (EC 2.7.7.21) (tRNA nucleotidyltransferase) (tRNA adenylyl-/cytidylyl- transferase) (tRNA CCA-pyrophosphorylase) (tRNA-NT)	BC4687	BC4687	N-acetylmuramoyl-L-alanine amidase	[TP0270-TP0247 (0.76828843)]
COG0617	COG0860	BC1536	cca	CCA-adding enzyme (EC 2.7.7.25) (EC 2.7.7.21) (tRNA nucleotidyltransferase) (tRNA adenylyl-/cytidylyl- transferase) (tRNA CCA-pyrophosphorylase) (tRNA-NT)	BC2207	BC2207	Sporulation-specific N-acetylmuramoyl-L-alanine	[TP0270-TP0247 (0.76828843)]
COG0201	COG0550	BC2740	BC2740	Protein translocase subunit SecY	BC0417	BC0417	DNA topoisomerase I {UniProtKB/TrEMBL:Q81IH1}	[TP0208-TP0394 (0.8044664)]
COG0201	COG0550	BC2740	BC2740	Protein translocase subunit SecY	BC3831	BC3831	DNA topoisomerase I {UniProtKB/TrEMBL:Q819X3}	[TP0208-TP0394 (0.8044664)]
COG0201	COG0550	BC2740	BC2740	Protein translocase subunit SecY	BC1832	BC1832	DNA topoisomerase I {UniProtKB/TrEMBL:Q81EX9}	[TP0208-TP0394 (0.8044664)]
COG0693	COG1922	BC3657	BC3657	4-methyl-5(B-hydroxyethyl)-thiazole monophosphate	BC5419	BC5419	N-acetylglucosaminyldiphosphoundecaprenol	[TP0445-TP0275 (0.6010877)]
COG0693	COG1922	BC2855	BC2855	Transcriptional regulator, AraC family	BC2869	BC2869	N-acetylglucosaminyldiphosphoundecaprenol	[TP0445-TP0275 (0.6010877)]
COG0693	COG1922	BC0862	BC0862	Protease I {UniProtKB/TrEMBL:Q81HF2}	BC5419	BC5419	N-acetylglucosaminyldiphosphoundecaprenol	[TP0445-TP0275 (0.6010877)]
COG0693	COG1922	BC2855	BC2855	Transcriptional regulator, AraC family	BC5419	BC5419	N-acetylglucosaminyldiphosphoundecaprenol	[TP0445-TP0275 (0.6010877)]
COG0693	COG1922	BC3150	BC3150	Transcriptional regulator, AraC family	BC5419	BC5419	N-acetylglucosaminyldiphosphoundecaprenol	[TP0445-TP0275 (0.6010877)]
COG0693	COG1922	BC3150	BC3150	Transcriptional regulator, AraC family	BC2869	BC2869	N-acetylglucosaminyldiphosphoundecaprenol	[TP0445-TP0275 (0.6010877)]
COG0693	COG1922	BC4498	BC4498	ThiJ/PfpI family protein	BC5419	BC5419	N-acetylglucosaminyldiphosphoundecaprenol	[TP0445-TP0275 (0.6010877)]
COG0693	COG1922	BC2671	BC2671	ThiJ/PfpI family {UniProtKB/TrEMBL:Q81CS5}	BC5419	BC5419	N-acetylglucosaminyldiphosphoundecaprenol	[TP0445-TP0275 (0.6010877)]
COG0693	COG1922	BC4500	BC4500	ThiJ/PfpI family protein	BC5419	BC5419	N-acetylglucosaminyldiphosphoundecaprenol	[TP0445-TP0275 (0.6010877)]
COG0693	COG1922	BC0862	BC0862	Protease I {UniProtKB/TrEMBL:Q81HF2}	BC2869	BC2869	N-acetylglucosaminyldiphosphoundecaprenol	[TP0445-TP0275 (0.6010877)]
COG0693	COG1922	BC4498	BC4498	ThiJ/PfpI family protein	BC2869	BC2869	N-acetylglucosaminyldiphosphoundecaprenol	[TP0445-TP0275 (0.6010877)]
COG0693	COG1922	BC4500	BC4500	ThiJ/PfpI family protein	BC2869	BC2869	N-acetylglucosaminyldiphosphoundecaprenol	[TP0445-TP0275 (0.6010877)]
COG0693	COG1922	BC2671	BC2671	ThiJ/PfpI family {UniProtKB/TrEMBL:Q81CS5}	BC2869	BC2869	N-acetylglucosaminyldiphosphoundecaprenol	[TP0445-TP0275 (0.6010877)]
COG0693	COG1922	BC3657	BC3657	4-methyl-5(B-hydroxyethyl)-thiazole monophosphate	BC2869	BC2869	N-acetylglucosaminyldiphosphoundecaprenol	[TP0445-TP0275 (0.6010877)]
COG0768	COG2812	BC2471	BC2471	Penicillin-binding protein transpeptidase	BC0024	BC0024	DNA polymerase III subunit gamma/tau	[TP0500-TP1005 (0.655462)]
COG0768	COG2812	BC2193	BC2193	MecA protein {UniProtKB/TrEMBL:Q81E03}	BC0024	BC0024	DNA polymerase III subunit gamma/tau	[TP0500-TP1005 (0.655462)]
COG0768	COG2812	BC3915	BC3915	Stage V sporulation protein D , Sporulation	BC0024	BC0024	DNA polymerase III subunit gamma/tau	[TP0500-TP1005 (0.655462)]
COG0768	COG2812	BC4372	BC4372	Penicillin-binding protein	BC0024	BC0024	DNA polymerase III subunit gamma/tau	[TP0500-TP1005 (0.655462)]
COG0768	COG2812	BC2468	BC2468	Cell elongation specific D,D-transpeptidase	BC0024	BC0024	DNA polymerase III subunit gamma/tau	[TP0500-TP1005 (0.655462)]
COG0768	COG2812	BC3061	BC3061	Penicillin-binding protein	BC0024	BC0024	DNA polymerase III subunit gamma/tau	[TP0500-TP1005 (0.655462)]
COG0768	COG2812	BC4270	BC4270	Penicillin-binding protein	BC0024	BC0024	DNA polymerase III subunit gamma/tau	[TP0500-TP1005 (0.655462)]
COG0768	COG2812	BC2620	BC2620	Penicillin-binding protein transpeptidase	BC0024	BC0024	DNA polymerase III subunit gamma/tau	[TP0500-TP1005 (0.655462)]
COG0768	COG2812	BC3916	BC3916	Division specific D,D-transpeptidase , Cell	BC0024	BC0024	DNA polymerase III subunit gamma/tau	[TP0500-TP1005 (0.655462)]
COG0768	COG2812	BC2662	BC2662	Division specific D,D-transpeptidase , Cell	BC0024	BC0024	DNA polymerase III subunit gamma/tau	[TP0500-TP1005 (0.655462)]
COG0051	COG0693	BC0130	rpsJ	30S ribosomal protein S10	BC2671	BC2671	ThiJ/PfpI family {UniProtKB/TrEMBL:Q81CS5}	[TP0188-TP0445 (0.6307204)]
COG0051	COG0693	BC0130	rpsJ	30S ribosomal protein S10	BC0862	BC0862	Protease I {UniProtKB/TrEMBL:Q81HF2}	[TP0188-TP0445 (0.6307204)]
COG0051	COG0693	BC0130	rpsJ	30S ribosomal protein S10	BC3150	BC3150	Transcriptional regulator, AraC family	[TP0188-TP0445 (0.6307204)]
COG0051	COG0693	BC0130	rpsJ	30S ribosomal protein S10	BC3657	BC3657	4-methyl-5(B-hydroxyethyl)-thiazole monophosphate	[TP0188-TP0445 (0.6307204)]
COG0051	COG0693	BC0130	rpsJ	30S ribosomal protein S10	BC4500	BC4500	ThiJ/PfpI family protein	[TP0188-TP0445 (0.6307204)]
COG0051	COG0693	BC0130	rpsJ	30S ribosomal protein S10	BC4498	BC4498	ThiJ/PfpI family protein	[TP0188-TP0445 (0.6307204)]
COG0051	COG0693	BC0130	rpsJ	30S ribosomal protein S10	BC2855	BC2855	Transcriptional regulator, AraC family	[TP0188-TP0445 (0.6307204)]
COG0180	COG0564	BC3340	BC3340	Tryptophanyl-tRNA synthetase	BC1293	BC1293	Ribosomal large subunit pseudouridine synthase D	[TP0632-TP0339 (0.7885255)]
COG0180	COG0564	BC3340	BC3340	Tryptophanyl-tRNA synthetase	BC1200	BC1200	Ribosomal large subunit pseudouridine synthase D	[TP0632-TP0339 (0.7885255)]
COG0180	COG0564	BC3340	BC3340	Tryptophanyl-tRNA synthetase	BC3892	BC3892	Ribosomal large subunit pseudouridine synthase D	[TP0632-TP0339 (0.7885255)]
COG0090	COG0223	BC0134	rplB	50S ribosomal protein L2	BC2629	BC2629	Methionyl-tRNA formyltransferase	[TP0192-TP0756 (0.8610547)]
COG0090	COG0223	BC0134	rplB	50S ribosomal protein L2	BC3864	fmt	Methionyl-tRNA formyltransferase (EC 2.1.2.9)	[TP0192-TP0756 (0.8610547)]
COG0632	COG2255	BC4415	ruvA	Holliday junction ATP-dependent DNA helicase ruvA (EC 3.6.1.-)	BC4414	ruvB	Holliday junction ATP-dependent DNA helicase ruvB (EC 3.6.1.-)	[TP0543-TP0162 (0.9659884)]
COG0125	COG0586	BC0036	tmk	Thymidylate kinase {UniProtKB/Swiss-Prot:Q81JB5}	BC0458	BC0458	Alkaline phosphatase like protein	[TP0354-TP0779 (0.67954355)]
COG0125	COG0586	BC0036	tmk	Thymidylate kinase {UniProtKB/Swiss-Prot:Q81JB5}	BC0828	BC0828	Alkaline phosphatase like protein	[TP0354-TP0779 (0.67954355)]
COG0125	COG0586	BC0036	tmk	Thymidylate kinase {UniProtKB/Swiss-Prot:Q81JB5}	BC5040	BC5040	Alkaline phosphatase like protein	[TP0354-TP0779 (0.67954355)]
COG0125	COG0586	BC0036	tmk	Thymidylate kinase {UniProtKB/Swiss-Prot:Q81JB5}	BC5025	BC5025	Alkaline phosphatase like protein	[TP0354-TP0779 (0.67954355)]
COG0125	COG0586	BC0036	tmk	Thymidylate kinase {UniProtKB/Swiss-Prot:Q81JB5}	BC2033	BC2033	Alkaline phosphatase like protein	[TP0354-TP0779 (0.67954355)]
COG0125	COG0586	BC0036	tmk	Thymidylate kinase {UniProtKB/Swiss-Prot:Q81JB5}	BC4828	BC4828	Alkaline phosphatase like protein	[TP0354-TP0779 (0.67954355)]
COG0257	COG0577	BC0155	BC0155	50S ribosomal protein L36	BC0814	BC0814	ABC transporter permease protein	[TP0209-TP0962 (0.5903608)]
COG0257	COG0577	BC0155	BC0155	50S ribosomal protein L36	BC4840	BC4840	ABC transporter permease protein	[TP0209-TP0962 (0.5903608)]
COG0257	COG0577	BC0155	BC0155	50S ribosomal protein L36	BC1995	BC1995	ABC transporter permease protein	[TP0209-TP0962 (0.5903608)]
COG0257	COG0577	BC0155	BC0155	50S ribosomal protein L36	BC4837	BC4837	ABC transporter permease protein	[TP0209-TP0962 (0.5903608)]
COG0257	COG0577	BC0155	BC0155	50S ribosomal protein L36	BC4830	BC4830	ABC transporter permease protein	[TP0209-TP0962 (0.5903608)]
COG0257	COG0577	BC0155	BC0155	50S ribosomal protein L36	BC2544	BC2544	ABC transporter permease protein	[TP0209-TP0962 (0.5903608)]
COG0257	COG0577	BC0155	BC0155	50S ribosomal protein L36	BC3223	BC3223	ABC transporter permease protein	[TP0209-TP0962 (0.5903608)]
COG0257	COG0577	BC0155	BC0155	50S ribosomal protein L36	BC5253	BC5253	ABC transporter permease protein	[TP0209-TP0962 (0.5903608)]
COG0257	COG0577	BC0155	BC0155	50S ribosomal protein L36	BC4430	BC4430	ABC transporter permease protein	[TP0209-TP0962 (0.5903608)]
COG0257	COG0577	BC0155	BC0155	50S ribosomal protein L36	BC4742	BC4742	ABC transporter permease protein	[TP0209-TP0962 (0.5903608)]
COG0257	COG0577	BC0155	BC0155	50S ribosomal protein L36	BC2324	BC2324	ABC transporter permease protein	[TP0209-TP0962 (0.5903608)]
COG0257	COG0577	BC0155	BC0155	50S ribosomal protein L36	BC4429	BC4429	ABC transporter permease protein	[TP0209-TP0962 (0.5903608)]
COG0257	COG0577	BC0155	BC0155	50S ribosomal protein L36	BC4823	BC4823	ABC transporter permease protein	[TP0209-TP0962 (0.5903608)]
COG0257	COG0577	BC0155	BC0155	50S ribosomal protein L36	BC4838	BC4838	ABC transporter permease protein	[TP0209-TP0962 (0.5903608)]
COG0257	COG0577	BC0155	BC0155	50S ribosomal protein L36	BC4428	BC4428	ABC transporter permease protein	[TP0209-TP0962 (0.5903608)]
COG0457	COG1653	BC3518	BC3518	Response regulator aspartate phosphatase	BC0570	BC0570	Glycerol-3-phosphate-binding protein	[TP0067-TP0074 (0.6656524)]
COG0457	COG1653	BC0601	BC0601	Transcriptional activator NprR	BC0570	BC0570	Glycerol-3-phosphate-binding protein	[TP0067-TP0074 (0.6656524)]
COG0457	COG1653	BC0986	BC0986	Response regulator aspartate phosphatase	BC0570	BC0570	Glycerol-3-phosphate-binding protein	[TP0067-TP0074 (0.6656524)]
COG0457	COG1653	BC2917	BC2917	TPR-repeat-containing protein	BC0570	BC0570	Glycerol-3-phosphate-binding protein	[TP0067-TP0074 (0.6656524)]
COG0457	COG1653	BC1158	BC1158	Transcriptional regulator, XRE family	BC0570	BC0570	Glycerol-3-phosphate-binding protein	[TP0067-TP0074 (0.6656524)]
COG0457	COG1653	BC0988	BC0988	Transcriptional regulator, XRE family	BC0570	BC0570	Glycerol-3-phosphate-binding protein	[TP0067-TP0074 (0.6656524)]
COG0457	COG1653	BC1519	BC1519	TPR-repeat-containing protein	BC0570	BC0570	Glycerol-3-phosphate-binding protein	[TP0067-TP0074 (0.6656524)]
COG0457	COG1653	BC3350	BC3350	TPR-repeat-containing protein	BC0570	BC0570	Glycerol-3-phosphate-binding protein	[TP0067-TP0074 (0.6656524)]
COG0457	COG1653	BC3501	BC3501	Response regulator aspartate phosphatase	BC0570	BC0570	Glycerol-3-phosphate-binding protein	[TP0067-TP0074 (0.6656524)]
COG0457	COG1653	BC2147	BC2147	Response regulator aspartate phosphatase	BC0570	BC0570	Glycerol-3-phosphate-binding protein	[TP0067-TP0074 (0.6656524)]
COG0457	COG1653	BC5160	BC5160	TPR-repeat-containing protein	BC0570	BC0570	Glycerol-3-phosphate-binding protein	[TP0067-TP0074 (0.6656524)]
COG0457	COG1653	BC4390	BC4390	Tetratricopeptide repeat family protein	BC0570	BC0570	Glycerol-3-phosphate-binding protein	[TP0067-TP0074 (0.6656524)]
COG0457	COG1653	BC2443	BC2443	Transcriptional regulator, XRE family	BC0570	BC0570	Glycerol-3-phosphate-binding protein	[TP0067-TP0074 (0.6656524)]
COG0457	COG1653	BC1026	BC1026	Response regulator aspartate phosphatase	BC0570	BC0570	Glycerol-3-phosphate-binding protein	[TP0067-TP0074 (0.6656524)]
COG1291	COG1684	BC1625	BC1625	Chemotaxis motA protein	BC1667	BC1667	Flagellar biosynthetic protein fliR	[TP0725-TP0716 (0.9601814)]
COG1291	COG1684	BC4513	BC4513	Chemotaxis motA protein	BC1667	BC1667	Flagellar biosynthetic protein fliR	[TP0725-TP0716 (0.9601814)]
COG1061	COG3391	BC1861	BC1861	DNA/RNA helicase {UniProtKB/TrEMBL:Q81EV3}	BC1299	BC1299	Surface antigen {UniProtKB/TrEMBL:Q81GA9}	[TP0380-TP0421 (0.5112116)]
COG0222	COG0802	BC0120	rplL	50S ribosomal protein L7/L12	BC0286	BC0286	ATP/GTP hydrolase {UniProtKB/TrEMBL:Q81IT1}	[TP0240-TP0875 (0.8481433)]
COG0495	COG1214	BC4737	leuS	Leucyl-tRNA synthetase (EC 6.1.1.4) (Leucine--tRNA ligase) (LeuRS)	BC0287	BC0287	Glycoprotease protein family	[TP0586-TP0876 (0.5571989)]
COG0192	COG0592	BC4761	metK	S-adenosylmethionine synthetase (EC 2.5.1.6) (Methionine adenosyltransferase) (AdoMet synthetase) (MAT)	BC0002	BC0002	DNA polymerase III, beta chain	[TP0794-TP0002 (0.8412751)]
COG0192	COG0592	BC4761	metK	S-adenosylmethionine synthetase (EC 2.5.1.6) (Methionine adenosyltransferase) (AdoMet synthetase) (MAT)	BC2693	BC2693	DNA polymerase III, beta chain	[TP0794-TP0002 (0.8412751)]
COG0125	COG0457	BC0036	tmk	Thymidylate kinase {UniProtKB/Swiss-Prot:Q81JB5}	BC2443	BC2443	Transcriptional regulator, XRE family	[TP0354-TP0648 (0.5206915)]
COG0125	COG0457	BC0036	tmk	Thymidylate kinase {UniProtKB/Swiss-Prot:Q81JB5}	BC0988	BC0988	Transcriptional regulator, XRE family	[TP0354-TP0648 (0.5206915)]
COG0125	COG0457	BC0036	tmk	Thymidylate kinase {UniProtKB/Swiss-Prot:Q81JB5}	BC3501	BC3501	Response regulator aspartate phosphatase	[TP0354-TP0648 (0.5206915)]
COG0125	COG0457	BC0036	tmk	Thymidylate kinase {UniProtKB/Swiss-Prot:Q81JB5}	BC1519	BC1519	TPR-repeat-containing protein	[TP0354-TP0648 (0.5206915)]
COG0125	COG0457	BC0036	tmk	Thymidylate kinase {UniProtKB/Swiss-Prot:Q81JB5}	BC0986	BC0986	Response regulator aspartate phosphatase	[TP0354-TP0648 (0.5206915)]
COG0125	COG0457	BC0036	tmk	Thymidylate kinase {UniProtKB/Swiss-Prot:Q81JB5}	BC2147	BC2147	Response regulator aspartate phosphatase	[TP0354-TP0648 (0.5206915)]
COG0125	COG0457	BC0036	tmk	Thymidylate kinase {UniProtKB/Swiss-Prot:Q81JB5}	BC3518	BC3518	Response regulator aspartate phosphatase	[TP0354-TP0648 (0.5206915)]
COG0125	COG0457	BC0036	tmk	Thymidylate kinase {UniProtKB/Swiss-Prot:Q81JB5}	BC1158	BC1158	Transcriptional regulator, XRE family	[TP0354-TP0648 (0.5206915)]
COG0125	COG0457	BC0036	tmk	Thymidylate kinase {UniProtKB/Swiss-Prot:Q81JB5}	BC3350	BC3350	TPR-repeat-containing protein	[TP0354-TP0648 (0.5206915)]
COG0125	COG0457	BC0036	tmk	Thymidylate kinase {UniProtKB/Swiss-Prot:Q81JB5}	BC2917	BC2917	TPR-repeat-containing protein	[TP0354-TP0648 (0.5206915)]
COG0125	COG0457	BC0036	tmk	Thymidylate kinase {UniProtKB/Swiss-Prot:Q81JB5}	BC0601	BC0601	Transcriptional activator NprR	[TP0354-TP0648 (0.5206915)]
COG0125	COG0457	BC0036	tmk	Thymidylate kinase {UniProtKB/Swiss-Prot:Q81JB5}	BC5160	BC5160	TPR-repeat-containing protein	[TP0354-TP0648 (0.5206915)]
COG0125	COG0457	BC0036	tmk	Thymidylate kinase {UniProtKB/Swiss-Prot:Q81JB5}	BC4390	BC4390	Tetratricopeptide repeat family protein	[TP0354-TP0648 (0.5206915)]
COG0125	COG0457	BC0036	tmk	Thymidylate kinase {UniProtKB/Swiss-Prot:Q81JB5}	BC1026	BC1026	Response regulator aspartate phosphatase	[TP0354-TP0648 (0.5206915)]
COG0860	COG1396	BC2207	BC2207	Sporulation-specific N-acetylmuramoyl-L-alanine	BC0082	BC0082	Transcriptional regulator, Xre family	[TP0247-TP0461 (0.8100859)]
COG0860	COG1396	BC2823	BC2823	N-acetylmuramoyl-L-alanine amidase	BC0082	BC0082	Transcriptional regulator, Xre family	[TP0247-TP0461 (0.8100859)]
COG0860	COG1396	BC2207	BC2207	Sporulation-specific N-acetylmuramoyl-L-alanine	BC1282	BC1282	SinR protein {UniProtKB/TrEMBL:Q81GC5}	[TP0247-TP0461 (0.8100859)]
COG0860	COG1396	BC0167	BC0167	Spore-specific N-acetylmuramoyl-L-alanine amidase	BC1850	BC1850	Transcriptional regulator	[TP0247-TP0461 (0.8100859)]
COG0860	COG1396	BC2823	BC2823	N-acetylmuramoyl-L-alanine amidase	BC1724	BC1724	Transcriptional regulator, MerR family	[TP0247-TP0461 (0.8100859)]
COG0860	COG1396	BC0167	BC0167	Spore-specific N-acetylmuramoyl-L-alanine amidase	BC0082	BC0082	Transcriptional regulator, Xre family	[TP0247-TP0461 (0.8100859)]
COG0860	COG1396	BC2207	BC2207	Sporulation-specific N-acetylmuramoyl-L-alanine	BC4505	BC4505	Transcriptional regulator	[TP0247-TP0461 (0.8100859)]
COG0860	COG1396	BC4687	BC4687	N-acetylmuramoyl-L-alanine amidase	BC3095	BC3095	Ans operon repressor protein	[TP0247-TP0461 (0.8100859)]
COG0860	COG1396	BC2207	BC2207	Sporulation-specific N-acetylmuramoyl-L-alanine	BC4356	BC4356	Transcriptional regulator, MerR family	[TP0247-TP0461 (0.8100859)]
COG0860	COG1396	BC2207	BC2207	Sporulation-specific N-acetylmuramoyl-L-alanine	BC2379	BC2379	Transcriptional regulator	[TP0247-TP0461 (0.8100859)]
COG0860	COG1396	BC2823	BC2823	N-acetylmuramoyl-L-alanine amidase	BC5350	BC5350	Transcriptional activator plcR	[TP0247-TP0461 (0.8100859)]
COG0860	COG1396	BC0167	BC0167	Spore-specific N-acetylmuramoyl-L-alanine amidase	BC1724	BC1724	Transcriptional regulator, MerR family	[TP0247-TP0461 (0.8100859)]
COG0860	COG1396	BC4687	BC4687	N-acetylmuramoyl-L-alanine amidase	BC0082	BC0082	Transcriptional regulator, Xre family	[TP0247-TP0461 (0.8100859)]
COG0860	COG1396	BC0167	BC0167	Spore-specific N-acetylmuramoyl-L-alanine amidase	BC3095	BC3095	Ans operon repressor protein	[TP0247-TP0461 (0.8100859)]
COG0860	COG1396	BC4687	BC4687	N-acetylmuramoyl-L-alanine amidase	BC2379	BC2379	Transcriptional regulator	[TP0247-TP0461 (0.8100859)]
COG0860	COG1396	BC0167	BC0167	Spore-specific N-acetylmuramoyl-L-alanine amidase	BC4505	BC4505	Transcriptional regulator	[TP0247-TP0461 (0.8100859)]
COG0860	COG1396	BC2823	BC2823	N-acetylmuramoyl-L-alanine amidase	BC4505	BC4505	Transcriptional regulator	[TP0247-TP0461 (0.8100859)]
COG0860	COG1396	BC2823	BC2823	N-acetylmuramoyl-L-alanine amidase	BC2379	BC2379	Transcriptional regulator	[TP0247-TP0461 (0.8100859)]
COG0860	COG1396	BC2823	BC2823	N-acetylmuramoyl-L-alanine amidase	BC4356	BC4356	Transcriptional regulator, MerR family	[TP0247-TP0461 (0.8100859)]
COG0860	COG1396	BC4687	BC4687	N-acetylmuramoyl-L-alanine amidase	BC4356	BC4356	Transcriptional regulator, MerR family	[TP0247-TP0461 (0.8100859)]
COG0860	COG1396	BC0167	BC0167	Spore-specific N-acetylmuramoyl-L-alanine amidase	BC5350	BC5350	Transcriptional activator plcR	[TP0247-TP0461 (0.8100859)]
COG0860	COG1396	BC2207	BC2207	Sporulation-specific N-acetylmuramoyl-L-alanine	BC2351	BC2351	Transcriptional regulator, MerR family	[TP0247-TP0461 (0.8100859)]
COG0860	COG1396	BC4687	BC4687	N-acetylmuramoyl-L-alanine amidase	BC5350	BC5350	Transcriptional activator plcR	[TP0247-TP0461 (0.8100859)]
COG0860	COG1396	BC2207	BC2207	Sporulation-specific N-acetylmuramoyl-L-alanine	BC1850	BC1850	Transcriptional regulator	[TP0247-TP0461 (0.8100859)]
COG0860	COG1396	BC2207	BC2207	Sporulation-specific N-acetylmuramoyl-L-alanine	BC5350	BC5350	Transcriptional activator plcR	[TP0247-TP0461 (0.8100859)]
COG0860	COG1396	BC2823	BC2823	N-acetylmuramoyl-L-alanine amidase	BC1282	BC1282	SinR protein {UniProtKB/TrEMBL:Q81GC5}	[TP0247-TP0461 (0.8100859)]
COG0860	COG1396	BC2823	BC2823	N-acetylmuramoyl-L-alanine amidase	BC1032	BC1032	Transcriptional repressor	[TP0247-TP0461 (0.8100859)]
COG0860	COG1396	BC4687	BC4687	N-acetylmuramoyl-L-alanine amidase	BC1724	BC1724	Transcriptional regulator, MerR family	[TP0247-TP0461 (0.8100859)]
COG0860	COG1396	BC4687	BC4687	N-acetylmuramoyl-L-alanine amidase	BC4505	BC4505	Transcriptional regulator	[TP0247-TP0461 (0.8100859)]
COG0860	COG1396	BC4687	BC4687	N-acetylmuramoyl-L-alanine amidase	BC2351	BC2351	Transcriptional regulator, MerR family	[TP0247-TP0461 (0.8100859)]
COG0860	COG1396	BC2207	BC2207	Sporulation-specific N-acetylmuramoyl-L-alanine	BC1724	BC1724	Transcriptional regulator, MerR family	[TP0247-TP0461 (0.8100859)]
COG0860	COG1396	BC2823	BC2823	N-acetylmuramoyl-L-alanine amidase	BC3095	BC3095	Ans operon repressor protein	[TP0247-TP0461 (0.8100859)]
COG0860	COG1396	BC0167	BC0167	Spore-specific N-acetylmuramoyl-L-alanine amidase	BC1032	BC1032	Transcriptional repressor	[TP0247-TP0461 (0.8100859)]
COG0860	COG1396	BC4687	BC4687	N-acetylmuramoyl-L-alanine amidase	BC1850	BC1850	Transcriptional regulator	[TP0247-TP0461 (0.8100859)]
COG0860	COG1396	BC2207	BC2207	Sporulation-specific N-acetylmuramoyl-L-alanine	BC3095	BC3095	Ans operon repressor protein	[TP0247-TP0461 (0.8100859)]
COG0860	COG1396	BC2823	BC2823	N-acetylmuramoyl-L-alanine amidase	BC2351	BC2351	Transcriptional regulator, MerR family	[TP0247-TP0461 (0.8100859)]
COG0860	COG1396	BC0167	BC0167	Spore-specific N-acetylmuramoyl-L-alanine amidase	BC1282	BC1282	SinR protein {UniProtKB/TrEMBL:Q81GC5}	[TP0247-TP0461 (0.8100859)]
COG0860	COG1396	BC0167	BC0167	Spore-specific N-acetylmuramoyl-L-alanine amidase	BC2379	BC2379	Transcriptional regulator	[TP0247-TP0461 (0.8100859)]
COG0860	COG1396	BC0167	BC0167	Spore-specific N-acetylmuramoyl-L-alanine amidase	BC2351	BC2351	Transcriptional regulator, MerR family	[TP0247-TP0461 (0.8100859)]
COG0860	COG1396	BC4687	BC4687	N-acetylmuramoyl-L-alanine amidase	BC1032	BC1032	Transcriptional repressor	[TP0247-TP0461 (0.8100859)]
COG0860	COG1396	BC4687	BC4687	N-acetylmuramoyl-L-alanine amidase	BC1282	BC1282	SinR protein {UniProtKB/TrEMBL:Q81GC5}	[TP0247-TP0461 (0.8100859)]
COG0860	COG1396	BC2207	BC2207	Sporulation-specific N-acetylmuramoyl-L-alanine	BC1032	BC1032	Transcriptional repressor	[TP0247-TP0461 (0.8100859)]
COG0860	COG1396	BC0167	BC0167	Spore-specific N-acetylmuramoyl-L-alanine amidase	BC4356	BC4356	Transcriptional regulator, MerR family	[TP0247-TP0461 (0.8100859)]
COG0860	COG1396	BC2823	BC2823	N-acetylmuramoyl-L-alanine amidase	BC1850	BC1850	Transcriptional regulator	[TP0247-TP0461 (0.8100859)]
COG0802	COG0860	BC0286	BC0286	ATP/GTP hydrolase {UniProtKB/TrEMBL:Q81IT1}	BC0167	BC0167	Spore-specific N-acetylmuramoyl-L-alanine amidase	[TP0875-TP0247 (0.90700364)]
COG0802	COG0860	BC0286	BC0286	ATP/GTP hydrolase {UniProtKB/TrEMBL:Q81IT1}	BC2823	BC2823	N-acetylmuramoyl-L-alanine amidase	[TP0875-TP0247 (0.90700364)]
COG0802	COG0860	BC0286	BC0286	ATP/GTP hydrolase {UniProtKB/TrEMBL:Q81IT1}	BC2207	BC2207	Sporulation-specific N-acetylmuramoyl-L-alanine	[TP0875-TP0247 (0.90700364)]
COG0802	COG0860	BC0286	BC0286	ATP/GTP hydrolase {UniProtKB/TrEMBL:Q81IT1}	BC4687	BC4687	N-acetylmuramoyl-L-alanine amidase	[TP0875-TP0247 (0.90700364)]
COG0265	COG1774	BC3600	BC3600	Protease HhoA {UniProtKB/TrEMBL:Q81AG8}	BC0038	BC0038	Tpl protein {UniProtKB/TrEMBL:Q81JB3}	[TP0773-TP0046 (0.558835)]
COG0265	COG1774	BC5458	BC5458	Protease Do {UniProtKB/TrEMBL:Q814H6}	BC0038	BC0038	Tpl protein {UniProtKB/TrEMBL:Q81JB3}	[TP0773-TP0046 (0.558835)]
COG0265	COG1774	BC5183	BC5183	Hypothetical Membrane Spanning Protein	BC0038	BC0038	Tpl protein {UniProtKB/TrEMBL:Q81JB3}	[TP0773-TP0046 (0.558835)]
COG1536	COG1677	BC1645	BC1645	Flagellar motor switch protein fliG	BC1643	BC1643	Flagellar hook-basal body complex protein fliE	[TP0026-TP0398 (0.81876683)]
COG0820	COG2812	BC3862	BC3862	Radical SAM family enzyme	BC0024	BC0024	DNA polymerase III subunit gamma/tau	[TP0068-TP1005 (0.60435057)]
COG0771	COG1815	BC3912	murD	UDP-N-acetylmuramoylalanine--D-glutamate ligase (EC 6.3.2.9) (UDP-N- acetylmuramoyl-L-alanyl-D-glutamate synthetase) (D-glutamic acid- adding enzyme)	BC1641	BC1641	Flagellar basal-body rod protein flgB	[TP0903-TP0396 (0.6336193)]
COG0272	COG1396	BC0341	BC0341	NAD-dependent DNA ligase	BC4505	BC4505	Transcriptional regulator	[TP0634-TP0461 (0.7134334)]
COG0272	COG1396	BC0341	BC0341	NAD-dependent DNA ligase	BC0082	BC0082	Transcriptional regulator, Xre family	[TP0634-TP0461 (0.7134334)]
COG0272	COG1396	BC0341	BC0341	NAD-dependent DNA ligase	BC4356	BC4356	Transcriptional regulator, MerR family	[TP0634-TP0461 (0.7134334)]
COG0272	COG1396	BC0341	BC0341	NAD-dependent DNA ligase	BC2379	BC2379	Transcriptional regulator	[TP0634-TP0461 (0.7134334)]
COG0272	COG1396	BC0341	BC0341	NAD-dependent DNA ligase	BC1032	BC1032	Transcriptional repressor	[TP0634-TP0461 (0.7134334)]
COG0272	COG1396	BC0341	BC0341	NAD-dependent DNA ligase	BC3095	BC3095	Ans operon repressor protein	[TP0634-TP0461 (0.7134334)]
COG0272	COG1396	BC0341	BC0341	NAD-dependent DNA ligase	BC2351	BC2351	Transcriptional regulator, MerR family	[TP0634-TP0461 (0.7134334)]
COG0272	COG1396	BC0341	BC0341	NAD-dependent DNA ligase	BC5350	BC5350	Transcriptional activator plcR	[TP0634-TP0461 (0.7134334)]
COG0272	COG1396	BC0341	BC0341	NAD-dependent DNA ligase	BC1724	BC1724	Transcriptional regulator, MerR family	[TP0634-TP0461 (0.7134334)]
COG0272	COG1396	BC0341	BC0341	NAD-dependent DNA ligase	BC1850	BC1850	Transcriptional regulator	[TP0634-TP0461 (0.7134334)]
COG0272	COG1396	BC0341	BC0341	NAD-dependent DNA ligase	BC1282	BC1282	SinR protein {UniProtKB/TrEMBL:Q81GC5}	[TP0634-TP0461 (0.7134334)]
COG1509	COG1509	BC2251	BC2251	Lysine 2,3-aminomutase {UniProtKB/TrEMBL:Q81DV0}	BC2251	BC2251	Lysine 2,3-aminomutase {UniProtKB/TrEMBL:Q81DV0}	[TP0121-TP0121 (0.7367639)]
COG0577	COG0845	BC4837	BC4837	ABC transporter permease protein	BC0816	BC0816	Periplasmic component of efflux system	[TP0963-TP0965 (0.93032813)]
COG0577	COG0845	BC4430	BC4430	ABC transporter permease protein	BC0816	BC0816	Periplasmic component of efflux system	[TP0963-TP0965 (0.93032813)]
COG0577	COG0845	BC1995	BC1995	ABC transporter permease protein	BC0816	BC0816	Periplasmic component of efflux system	[TP0963-TP0965 (0.93032813)]
COG0577	COG0845	BC4429	BC4429	ABC transporter permease protein	BC0816	BC0816	Periplasmic component of efflux system	[TP0963-TP0965 (0.93032813)]
COG0577	COG0845	BC4428	BC4428	ABC transporter permease protein	BC5255	BC5255	Periplasmic component of efflux system	[TP0963-TP0965 (0.93032813)]
COG0577	COG0845	BC2324	BC2324	ABC transporter permease protein	BC5255	BC5255	Periplasmic component of efflux system	[TP0963-TP0965 (0.93032813)]
COG0577	COG0845	BC4742	BC4742	ABC transporter permease protein	BC0816	BC0816	Periplasmic component of efflux system	[TP0963-TP0965 (0.93032813)]
COG0577	COG0845	BC3223	BC3223	ABC transporter permease protein	BC5255	BC5255	Periplasmic component of efflux system	[TP0963-TP0965 (0.93032813)]
COG0577	COG0845	BC3223	BC3223	ABC transporter permease protein	BC0816	BC0816	Periplasmic component of efflux system	[TP0963-TP0965 (0.93032813)]
COG0577	COG0845	BC4742	BC4742	ABC transporter permease protein	BC5255	BC5255	Periplasmic component of efflux system	[TP0963-TP0965 (0.93032813)]
COG0577	COG0845	BC4428	BC4428	ABC transporter permease protein	BC0816	BC0816	Periplasmic component of efflux system	[TP0963-TP0965 (0.93032813)]
COG0577	COG0845	BC4837	BC4837	ABC transporter permease protein	BC5255	BC5255	Periplasmic component of efflux system	[TP0963-TP0965 (0.93032813)]
COG0577	COG0845	BC4830	BC4830	ABC transporter permease protein	BC5255	BC5255	Periplasmic component of efflux system	[TP0963-TP0965 (0.93032813)]
COG0577	COG0845	BC4430	BC4430	ABC transporter permease protein	BC5255	BC5255	Periplasmic component of efflux system	[TP0963-TP0965 (0.93032813)]
COG0577	COG0845	BC4823	BC4823	ABC transporter permease protein	BC5255	BC5255	Periplasmic component of efflux system	[TP0963-TP0965 (0.93032813)]
COG0577	COG0845	BC0814	BC0814	ABC transporter permease protein	BC5255	BC5255	Periplasmic component of efflux system	[TP0963-TP0965 (0.93032813)]
COG0577	COG0845	BC5253	BC5253	ABC transporter permease protein	BC0816	BC0816	Periplasmic component of efflux system	[TP0963-TP0965 (0.93032813)]
COG0577	COG0845	BC4830	BC4830	ABC transporter permease protein	BC0816	BC0816	Periplasmic component of efflux system	[TP0963-TP0965 (0.93032813)]
COG0577	COG0845	BC5253	BC5253	ABC transporter permease protein	BC5255	BC5255	Periplasmic component of efflux system	[TP0963-TP0965 (0.93032813)]
COG0577	COG0845	BC4838	BC4838	ABC transporter permease protein	BC0816	BC0816	Periplasmic component of efflux system	[TP0963-TP0965 (0.93032813)]
COG0577	COG0845	BC2544	BC2544	ABC transporter permease protein	BC0816	BC0816	Periplasmic component of efflux system	[TP0963-TP0965 (0.93032813)]
COG0577	COG0845	BC4823	BC4823	ABC transporter permease protein	BC0816	BC0816	Periplasmic component of efflux system	[TP0963-TP0965 (0.93032813)]
COG0577	COG0845	BC1995	BC1995	ABC transporter permease protein	BC5255	BC5255	Periplasmic component of efflux system	[TP0963-TP0965 (0.93032813)]
COG0577	COG0845	BC4838	BC4838	ABC transporter permease protein	BC5255	BC5255	Periplasmic component of efflux system	[TP0963-TP0965 (0.93032813)]
COG0577	COG0845	BC2324	BC2324	ABC transporter permease protein	BC0816	BC0816	Periplasmic component of efflux system	[TP0963-TP0965 (0.93032813)]
COG0577	COG0845	BC4429	BC4429	ABC transporter permease protein	BC5255	BC5255	Periplasmic component of efflux system	[TP0963-TP0965 (0.93032813)]
COG0577	COG0845	BC4840	BC4840	ABC transporter permease protein	BC5255	BC5255	Periplasmic component of efflux system	[TP0963-TP0965 (0.93032813)]
COG0577	COG0845	BC0814	BC0814	ABC transporter permease protein	BC0816	BC0816	Periplasmic component of efflux system	[TP0963-TP0965 (0.93032813)]
COG0577	COG0845	BC4840	BC4840	ABC transporter permease protein	BC0816	BC0816	Periplasmic component of efflux system	[TP0963-TP0965 (0.93032813)]
COG0577	COG0845	BC2544	BC2544	ABC transporter permease protein	BC5255	BC5255	Periplasmic component of efflux system	[TP0963-TP0965 (0.93032813)]
COG0234	COG1200	BC0294	groS	10 kDa chaperonin (Protein Cpn10) (groES protein)	BC3853	BC3853	ATP-dependent DNA helicase recG	[TP1013-TP0687 (0.84594196)]
COG1121	COG1345	BC4279	BC4279	High-affinity zinc uptake system ATP-binding	BC1638	BC1638	Flagellar hook-associated protein 2	[TP0035-TP0872 (0.6931363)]
COG1671	COG2812	BC3040	BC_3040	Hypothetical UPF0178 protein BC3040	BC0024	BC0024	DNA polymerase III subunit gamma/tau	[TP0845-TP1005 (0.5704539)]
COG0257	COG1253	BC0155	BC0155	50S ribosomal protein L36	BC2044	BC2044	Magnesium and cobalt efflux protein corC	[TP0209-TP0027 (0.74441797)]
COG0257	COG1253	BC0155	BC0155	50S ribosomal protein L36	BC0610	BC0610	Magnesium and cobalt efflux protein corC	[TP0209-TP0027 (0.74441797)]
COG0257	COG1253	BC0155	BC0155	50S ribosomal protein L36	BC3355	BC3355	Magnesium and cobalt efflux protein corC	[TP0209-TP0027 (0.74441797)]
COG0257	COG1253	BC0155	BC0155	50S ribosomal protein L36	BC2240	BC2240	Magnesium and cobalt efflux protein corC	[TP0209-TP0027 (0.74441797)]
COG0060	COG0681	BC3895	ileS1	Isoleucyl-tRNA synthetase 1 (EC 6.1.1.5) (Isoleucine--tRNA ligase 1) (IleRS 1)	BC3060	BC3060	Signal peptidase I {UniProtKB/TrEMBL:Q81BT6}	[TP0452-TP0185 (0.79878455)]
COG0060	COG0681	BC2164	ileS2	Isoleucyl-tRNA synthetase 2 (EC 6.1.1.5) (Isoleucine--tRNA ligase 2) (IleRS 2)	BC0456	BC0456	Signal peptidase I {UniProtKB/TrEMBL:Q81ID4}	[TP0452-TP0185 (0.79878455)]
COG0060	COG0681	BC2164	ileS2	Isoleucyl-tRNA synthetase 2 (EC 6.1.1.5) (Isoleucine--tRNA ligase 2) (IleRS 2)	BC2621	BC2621	Signal peptidase I {UniProtKB/TrEMBL:Q81CX0}	[TP0452-TP0185 (0.79878455)]
COG0060	COG0681	BC2164	ileS2	Isoleucyl-tRNA synthetase 2 (EC 6.1.1.5) (Isoleucine--tRNA ligase 2) (IleRS 2)	BC3060	BC3060	Signal peptidase I {UniProtKB/TrEMBL:Q81BT6}	[TP0452-TP0185 (0.79878455)]
COG0060	COG0681	BC3895	ileS1	Isoleucyl-tRNA synthetase 1 (EC 6.1.1.5) (Isoleucine--tRNA ligase 1) (IleRS 1)	BC3070	BC3070	Signal peptidase I {UniProtKB/TrEMBL:Q81BS6}	[TP0452-TP0185 (0.79878455)]
COG0060	COG0681	BC2164	ileS2	Isoleucyl-tRNA synthetase 2 (EC 6.1.1.5) (Isoleucine--tRNA ligase 2) (IleRS 2)	BC3837	BC3837	Signal peptidase I {UniProtKB/TrEMBL:Q819W7}	[TP0452-TP0185 (0.79878455)]
COG0060	COG0681	BC3895	ileS1	Isoleucyl-tRNA synthetase 1 (EC 6.1.1.5) (Isoleucine--tRNA ligase 1) (IleRS 1)	BC1136	BC1136	Signal peptidase I {UniProtKB/TrEMBL:Q81GQ1}	[TP0452-TP0185 (0.79878455)]
COG0060	COG0681	BC2164	ileS2	Isoleucyl-tRNA synthetase 2 (EC 6.1.1.5) (Isoleucine--tRNA ligase 2) (IleRS 2)	BC1136	BC1136	Signal peptidase I {UniProtKB/TrEMBL:Q81GQ1}	[TP0452-TP0185 (0.79878455)]
COG0060	COG0681	BC3895	ileS1	Isoleucyl-tRNA synthetase 1 (EC 6.1.1.5) (Isoleucine--tRNA ligase 1) (IleRS 1)	BC3837	BC3837	Signal peptidase I {UniProtKB/TrEMBL:Q819W7}	[TP0452-TP0185 (0.79878455)]
COG0060	COG0681	BC2164	ileS2	Isoleucyl-tRNA synthetase 2 (EC 6.1.1.5) (Isoleucine--tRNA ligase 2) (IleRS 2)	BC1278	BC1278	Signal peptidase I {UniProtKB/TrEMBL:Q81GC9}	[TP0452-TP0185 (0.79878455)]
COG0060	COG0681	BC3895	ileS1	Isoleucyl-tRNA synthetase 1 (EC 6.1.1.5) (Isoleucine--tRNA ligase 1) (IleRS 1)	BC0456	BC0456	Signal peptidase I {UniProtKB/TrEMBL:Q81ID4}	[TP0452-TP0185 (0.79878455)]
COG0060	COG0681	BC3895	ileS1	Isoleucyl-tRNA synthetase 1 (EC 6.1.1.5) (Isoleucine--tRNA ligase 1) (IleRS 1)	BC2621	BC2621	Signal peptidase I {UniProtKB/TrEMBL:Q81CX0}	[TP0452-TP0185 (0.79878455)]
COG0060	COG0681	BC3895	ileS1	Isoleucyl-tRNA synthetase 1 (EC 6.1.1.5) (Isoleucine--tRNA ligase 1) (IleRS 1)	BC1278	BC1278	Signal peptidase I {UniProtKB/TrEMBL:Q81GC9}	[TP0452-TP0185 (0.79878455)]
COG0060	COG0681	BC2164	ileS2	Isoleucyl-tRNA synthetase 2 (EC 6.1.1.5) (Isoleucine--tRNA ligase 2) (IleRS 2)	BC3070	BC3070	Signal peptidase I {UniProtKB/TrEMBL:Q81BS6}	[TP0452-TP0185 (0.79878455)]
COG1344	COG1815	BC1637	BC1637	Flagellar hook-associated protein 3	BC1641	BC1641	Flagellar basal-body rod protein flgB	[TP0870-TP0396 (0.7209834)]
COG1344	COG1815	BC1657	BC1657	Flagellin {UniProtKB/TrEMBL:Q81FD5}	BC1641	BC1641	Flagellar basal-body rod protein flgB	[TP0870-TP0396 (0.7209834)]
COG1344	COG1815	BC1659	BC1659	Flagellin {UniProtKB/TrEMBL:Q81FD3}	BC1641	BC1641	Flagellar basal-body rod protein flgB	[TP0870-TP0396 (0.7209834)]
COG1344	COG1815	BC1656	BC1656	Flagellin {UniProtKB/TrEMBL:Q81FD6}	BC1641	BC1641	Flagellar basal-body rod protein flgB	[TP0870-TP0396 (0.7209834)]
COG1344	COG1815	BC1658	BC1658	Flagellin {UniProtKB/TrEMBL:Q81FD4}	BC1641	BC1641	Flagellar basal-body rod protein flgB	[TP0870-TP0396 (0.7209834)]
COG0242	COG1879	BC3974	def2	Peptide deformylase 2 (EC 3.5.1.88) (PDF 2) (Polypeptide deformylase 2)	BC2960	BC2960	Sugar-binding protein {UniProtKB/TrEMBL:Q81C24}	[TP0757-TP0684 (0.80039173)]
COG0242	COG1879	BC3865	def1	Peptide deformylase 1 (EC 3.5.1.88) (PDF 1) (Polypeptide deformylase 1)	BC2960	BC2960	Sugar-binding protein {UniProtKB/TrEMBL:Q81C24}	[TP0757-TP0684 (0.80039173)]
COG0242	COG1879	BC3865	def1	Peptide deformylase 1 (EC 3.5.1.88) (PDF 1) (Polypeptide deformylase 1)	BC0768	BC0768	Methylthioribose-binding protein	[TP0757-TP0684 (0.80039173)]
COG0242	COG1879	BC3974	def2	Peptide deformylase 2 (EC 3.5.1.88) (PDF 2) (Polypeptide deformylase 2)	BC0768	BC0768	Methylthioribose-binding protein	[TP0757-TP0684 (0.80039173)]
COG0257	COG1749	BC0155	BC0155	50S ribosomal protein L36	BC1651	BC1651	Flagellar hook protein flgE	[TP0209-TP0727 (0.6772987)]
COG0652	COG1879	BC4061	BC4061	Peptidyl-prolyl cis-trans isomerase	BC0768	BC0768	Methylthioribose-binding protein	[TP0947-TP0684 (0.5775195)]
COG0652	COG1879	BC4061	BC4061	Peptidyl-prolyl cis-trans isomerase	BC2960	BC2960	Sugar-binding protein {UniProtKB/TrEMBL:Q81C24}	[TP0947-TP0684 (0.5775195)]
COG1352	COG1815	BC1007	BC1007	Chemotaxis protein methyltransferase	BC1641	BC1641	Flagellar basal-body rod protein flgB	[TP0630-TP0396 (0.7590469)]
COG1352	COG1815	BC1632	BC1632	Chemotaxis protein methyltransferase	BC1641	BC1641	Flagellar basal-body rod protein flgB	[TP0630-TP0396 (0.7590469)]
COG1352	COG1595	BC1632	BC1632	Chemotaxis protein methyltransferase	BC2794	BC2794	RNA polymerase ECF-type sigma factor	[TP0630-TP0092 (0.6191048)]
COG1352	COG1595	BC1007	BC1007	Chemotaxis protein methyltransferase	BC2108	BC2108	RNA polymerase ECF-type sigma factor	[TP0630-TP0092 (0.6191048)]
COG1352	COG1595	BC1632	BC1632	Chemotaxis protein methyltransferase	BC1114	BC1114	RNA polymerase sigma factor sigM	[TP0630-TP0092 (0.6191048)]
COG1352	COG1595	BC1632	BC1632	Chemotaxis protein methyltransferase	BC5363	BC5363	RNA polymerase ECF-type sigma factor	[TP0630-TP0092 (0.6191048)]
COG1352	COG1595	BC1007	BC1007	Chemotaxis protein methyltransferase	BC1114	BC1114	RNA polymerase sigma factor sigM	[TP0630-TP0092 (0.6191048)]
COG1352	COG1595	BC1632	BC1632	Chemotaxis protein methyltransferase	BC0114	BC0114	RNA polymerase sigma-H factor	[TP0630-TP0092 (0.6191048)]
COG1352	COG1595	BC1007	BC1007	Chemotaxis protein methyltransferase	BC0647	BC0647	RNA polymerase ECF-type sigma factor	[TP0630-TP0092 (0.6191048)]
COG1352	COG1595	BC1007	BC1007	Chemotaxis protein methyltransferase	BC2469	BC2469	RNA polymerase ECF-type sigma factor	[TP0630-TP0092 (0.6191048)]
COG1352	COG1595	BC1632	BC1632	Chemotaxis protein methyltransferase	BC2469	BC2469	RNA polymerase ECF-type sigma factor	[TP0630-TP0092 (0.6191048)]
COG1352	COG1595	BC1632	BC1632	Chemotaxis protein methyltransferase	BC2386	BC2386	RNA polymerase ECF-type sigma factor	[TP0630-TP0092 (0.6191048)]
COG1352	COG1595	BC1007	BC1007	Chemotaxis protein methyltransferase	BC2794	BC2794	RNA polymerase ECF-type sigma factor	[TP0630-TP0092 (0.6191048)]
COG1352	COG1595	BC1632	BC1632	Chemotaxis protein methyltransferase	BC3589	BC3589	RNA polymerase ECF-type sigma factor	[TP0630-TP0092 (0.6191048)]
COG1352	COG1595	BC1007	BC1007	Chemotaxis protein methyltransferase	BC5363	BC5363	RNA polymerase ECF-type sigma factor	[TP0630-TP0092 (0.6191048)]
COG1352	COG1595	BC1007	BC1007	Chemotaxis protein methyltransferase	BC3589	BC3589	RNA polymerase ECF-type sigma factor	[TP0630-TP0092 (0.6191048)]
COG1352	COG1595	BC1632	BC1632	Chemotaxis protein methyltransferase	BC2108	BC2108	RNA polymerase ECF-type sigma factor	[TP0630-TP0092 (0.6191048)]
COG1352	COG1595	BC1007	BC1007	Chemotaxis protein methyltransferase	BC2386	BC2386	RNA polymerase ECF-type sigma factor	[TP0630-TP0092 (0.6191048)]
COG1352	COG1595	BC1632	BC1632	Chemotaxis protein methyltransferase	BC0647	BC0647	RNA polymerase ECF-type sigma factor	[TP0630-TP0092 (0.6191048)]
COG1352	COG1595	BC1007	BC1007	Chemotaxis protein methyltransferase	BC0114	BC0114	RNA polymerase sigma-H factor	[TP0630-TP0092 (0.6191048)]
COG1352	COG1595	BC1007	BC1007	Chemotaxis protein methyltransferase	BC1698	BC1698	RNA polymerase ECF-type sigma factor	[TP0630-TP0092 (0.6191048)]
COG1352	COG1595	BC1632	BC1632	Chemotaxis protein methyltransferase	BC1698	BC1698	RNA polymerase ECF-type sigma factor	[TP0630-TP0092 (0.6191048)]
COG1558	COG1776	BC1642	BC1642	Flagellar basal-body rod protein flgC	BC1629	BC1629	Chemotaxis protein cheC	[TP0397-TP0720 (0.6910892)]
COG1344	COG4786	BC1656	BC1656	Flagellin {UniProtKB/TrEMBL:Q81FD6}	BC1671	BC1671	Flagellar basal-body rod protein flgG	[TP0792-TP0961 (0.7009321), TP0659-TP0961 (0.6018447)]
COG1344	COG4786	BC1637	BC1637	Flagellar hook-associated protein 3	BC1671	BC1671	Flagellar basal-body rod protein flgG	[TP0792-TP0961 (0.7009321), TP0659-TP0961 (0.6018447)]
COG1344	COG4786	BC1657	BC1657	Flagellin {UniProtKB/TrEMBL:Q81FD5}	BC1671	BC1671	Flagellar basal-body rod protein flgG	[TP0792-TP0961 (0.7009321), TP0659-TP0961 (0.6018447)]
COG1344	COG4786	BC1658	BC1658	Flagellin {UniProtKB/TrEMBL:Q81FD4}	BC1671	BC1671	Flagellar basal-body rod protein flgG	[TP0792-TP0961 (0.7009321), TP0659-TP0961 (0.6018447)]
COG1344	COG4786	BC1659	BC1659	Flagellin {UniProtKB/TrEMBL:Q81FD3}	BC1671	BC1671	Flagellar basal-body rod protein flgG	[TP0792-TP0961 (0.7009321), TP0659-TP0961 (0.6018447)]
COG0593	COG1077	BC0001	dnaA	Chromosomal replication initiator protein dnaA	BC4446	BC4446	Rod shape-determining protein mreB	[TP0001-TP0497 (0.678435)]
COG0593	COG1077	BC0001	dnaA	Chromosomal replication initiator protein dnaA	BC5281	BC5281	Rod shape-determining protein mreB	[TP0001-TP0497 (0.678435)]
COG0249	COG0357	BC3769	mutS	DNA mismatch repair protein mutS	BC5484	gidB	Methyltransferase gidB (EC 2.1.-.-) (Glucose-inhibited division protein B)	[TP0328-TP0946 (0.7367136)]
COG0658	COG1187	BC4322	BC4322	ComE operon protein 3 {UniProtKB/TrEMBL:Q818D9}	BC4704	BC4704	Ribosomal small subunit pseudouridine synthase A	[TP0336-TP0459 (0.6079956)]
COG0658	COG1187	BC4322	BC4322	ComE operon protein 3 {UniProtKB/TrEMBL:Q818D9}	BC2321	BC2321	TRNA pseudouridine synthase A	[TP0336-TP0459 (0.6079956)]
COG0658	COG1187	BC4322	BC4322	ComE operon protein 3 {UniProtKB/TrEMBL:Q818D9}	BC4551	BC4551	TRNA pseudouridine synthase A	[TP0336-TP0459 (0.6079956)]
COG0658	COG1187	BC4322	BC4322	ComE operon protein 3 {UniProtKB/TrEMBL:Q818D9}	BC1472	BC1472	Ribosomal large subunit pseudouridine synthase B	[TP0336-TP0459 (0.6079956)]
COG0465	COG0465	BC0072	BC0072	Cell division protein ftsH	BC0072	BC0072	Cell division protein ftsH	[TP0330-TP0330 (0.73856413)]
COG1558	COG1792	BC1642	BC1642	Flagellar basal-body rod protein flgC	BC4445	BC4445	Rod shape-determining protein mreC	[TP0397-TP0498 (0.58822864)]
COG0592	COG1344	BC2693	BC2693	DNA polymerase III, beta chain	BC1637	BC1637	Flagellar hook-associated protein 3	[TP0002-TP0659 (0.6618167)]
COG0592	COG1344	BC2693	BC2693	DNA polymerase III, beta chain	BC1659	BC1659	Flagellin {UniProtKB/TrEMBL:Q81FD3}	[TP0002-TP0659 (0.6618167)]
COG0592	COG1344	BC0002	BC0002	DNA polymerase III, beta chain	BC1657	BC1657	Flagellin {UniProtKB/TrEMBL:Q81FD5}	[TP0002-TP0659 (0.6618167)]
COG0592	COG1344	BC0002	BC0002	DNA polymerase III, beta chain	BC1659	BC1659	Flagellin {UniProtKB/TrEMBL:Q81FD3}	[TP0002-TP0659 (0.6618167)]
COG0592	COG1344	BC2693	BC2693	DNA polymerase III, beta chain	BC1658	BC1658	Flagellin {UniProtKB/TrEMBL:Q81FD4}	[TP0002-TP0659 (0.6618167)]
COG0592	COG1344	BC2693	BC2693	DNA polymerase III, beta chain	BC1656	BC1656	Flagellin {UniProtKB/TrEMBL:Q81FD6}	[TP0002-TP0659 (0.6618167)]
COG0592	COG1344	BC0002	BC0002	DNA polymerase III, beta chain	BC1637	BC1637	Flagellar hook-associated protein 3	[TP0002-TP0659 (0.6618167)]
COG0592	COG1344	BC0002	BC0002	DNA polymerase III, beta chain	BC1656	BC1656	Flagellin {UniProtKB/TrEMBL:Q81FD6}	[TP0002-TP0659 (0.6618167)]
COG0592	COG1344	BC0002	BC0002	DNA polymerase III, beta chain	BC1658	BC1658	Flagellin {UniProtKB/TrEMBL:Q81FD4}	[TP0002-TP0659 (0.6618167)]
COG0592	COG1344	BC2693	BC2693	DNA polymerase III, beta chain	BC1657	BC1657	Flagellin {UniProtKB/TrEMBL:Q81FD5}	[TP0002-TP0659 (0.6618167)]
COG0860	COG1192	BC2823	BC2823	N-acetylmuramoyl-L-alanine amidase	BC5482	BC5482	Sporulation initiation inhibitor protein soj	[TP0247-TP0272 (0.7527567)]
COG0860	COG1192	BC0167	BC0167	Spore-specific N-acetylmuramoyl-L-alanine amidase	BC5482	BC5482	Sporulation initiation inhibitor protein soj	[TP0247-TP0272 (0.7527567)]
COG0860	COG1192	BC4687	BC4687	N-acetylmuramoyl-L-alanine amidase	BC5482	BC5482	Sporulation initiation inhibitor protein soj	[TP0247-TP0272 (0.7527567)]
COG0860	COG1192	BC2207	BC2207	Sporulation-specific N-acetylmuramoyl-L-alanine	BC5482	BC5482	Sporulation initiation inhibitor protein soj	[TP0247-TP0272 (0.7527567)]
COG0242	COG0272	BC3865	def1	Peptide deformylase 1 (EC 3.5.1.88) (PDF 1) (Polypeptide deformylase 1)	BC0341	BC0341	NAD-dependent DNA ligase	[TP0757-TP0634 (0.68197167)]
COG0242	COG0272	BC3974	def2	Peptide deformylase 2 (EC 3.5.1.88) (PDF 2) (Polypeptide deformylase 2)	BC0341	BC0341	NAD-dependent DNA ligase	[TP0757-TP0634 (0.68197167)]
COG0187	COG0358	BC3597	BC3597	Topoisomerase IV subunit B	BC4290	BC4290	DNA primase {UniProtKB/TrEMBL:Q818G7}	[TP1006-TP0492 (0.55112576)]
COG0187	COG0358	BC0005	gyrB	DNA gyrase subunit B {UniProtKB/TrEMBL:Q81JD1}	BC4290	BC4290	DNA primase {UniProtKB/TrEMBL:Q818G7}	[TP1006-TP0492 (0.55112576)]
COG0301	COG0514	BC4647	thiI	Probable thiamine biosynthesis protein thiI	BC2815	BC2815	ATP-dependent DNA helicase recQ	[TP0559-TP0103 (0.6411465)]
COG0301	COG0514	BC4647	thiI	Probable thiamine biosynthesis protein thiI	BC1485	BC1485	ATP-dependent DNA helicase recQ	[TP0559-TP0103 (0.6411465)]
COG1154	COG2812	BC4176	dxs	1-deoxy-D-xylulose-5-phosphate synthase (EC 2.2.1.7) (1-deoxyxylulose- 5-phosphate synthase) (DXP synthase) (DXPS)	BC0024	BC0024	DNA polymerase III subunit gamma/tau	[TP0824-TP1005 (0.68180764)]
COG0237	COG0552	BC4584	coaE	Dephospho-CoA kinase (EC 2.7.1.24) (Dephosphocoenzyme A kinase)	BC3845	BC3845	Cell division protein ftsY	[TP0296-TP0578 (0.7885255)]
COG0080	COG0265	BC5078	BC5078	50S ribosomal protein L11-2/L11-3	BC5183	BC5183	Hypothetical Membrane Spanning Protein	[TP0237-TP0773 (0.6164146)]
COG0080	COG0265	BC0117	rplK	50S ribosomal protein L11-1	BC5183	BC5183	Hypothetical Membrane Spanning Protein	[TP0237-TP0773 (0.6164146)]
COG0080	COG0265	BC5078	BC5078	50S ribosomal protein L11-2/L11-3	BC5458	BC5458	Protease Do {UniProtKB/TrEMBL:Q814H6}	[TP0237-TP0773 (0.6164146)]
COG0080	COG0265	BC5078	BC5078	50S ribosomal protein L11-2/L11-3	BC3600	BC3600	Protease HhoA {UniProtKB/TrEMBL:Q81AG8}	[TP0237-TP0773 (0.6164146)]
COG0080	COG0265	BC0117	rplK	50S ribosomal protein L11-1	BC3600	BC3600	Protease HhoA {UniProtKB/TrEMBL:Q81AG8}	[TP0237-TP0773 (0.6164146)]
COG0080	COG0265	BC5075	rplK2	50S ribosomal protein L11-2/L11-3	BC5458	BC5458	Protease Do {UniProtKB/TrEMBL:Q814H6}	[TP0237-TP0773 (0.6164146)]
COG0080	COG0265	BC0117	rplK	50S ribosomal protein L11-1	BC5458	BC5458	Protease Do {UniProtKB/TrEMBL:Q814H6}	[TP0237-TP0773 (0.6164146)]
COG0080	COG0265	BC5075	rplK2	50S ribosomal protein L11-2/L11-3	BC5183	BC5183	Hypothetical Membrane Spanning Protein	[TP0237-TP0773 (0.6164146)]
COG0080	COG0265	BC5075	rplK2	50S ribosomal protein L11-2/L11-3	BC3600	BC3600	Protease HhoA {UniProtKB/TrEMBL:Q81AG8}	[TP0237-TP0773 (0.6164146)]
COG0783	COG1079	BC2011	BC2011	Non-specific DNA-binding protein Dps ,	BC3788	BC3788	Nucleoside transport system permease protein	[TP1038-TP0302 (0.79878455)]
COG0783	COG1079	BC5044	BC5044	Non-specific DNA-binding protein Dps ,	BC3788	BC3788	Nucleoside transport system permease protein	[TP1038-TP0302 (0.79878455)]
COG2812	COG2812	BC0024	BC0024	DNA polymerase III subunit gamma/tau	BC0024	BC0024	DNA polymerase III subunit gamma/tau	[TP1005-TP1005 (0.52391654)]
COG1466	COG1847	BC4321	BC4321	DNA polymerase III, delta subunit	BC5487	BC5487	Jag protein {UniProtKB/TrEMBL:Q814F5}	[TP0588-TP0948 (0.74372905)]
COG0223	COG0234	BC3864	fmt	Methionyl-tRNA formyltransferase (EC 2.1.2.9)	BC0294	groS	10 kDa chaperonin (Protein Cpn10) (groES protein)	[TP0756-TP1013 (0.64276713)]
COG0223	COG0234	BC2629	BC2629	Methionyl-tRNA formyltransferase	BC0294	groS	10 kDa chaperonin (Protein Cpn10) (groES protein)	[TP0756-TP1013 (0.64276713)]
COG0036	COG1653	BC3858	BC3858	Ribulose-phosphate 3-epimerase	BC0570	BC0570	Glycerol-3-phosphate-binding protein	[TP0945-TP0074 (0.654426)]
COG0357	COG0459	BC5484	gidB	Methyltransferase gidB (EC 2.1.-.-) (Glucose-inhibited division protein B)	BC0295	groL	60 kDa chaperonin (Protein Cpn60) (groEL protein)	[TP0946-TP0030 (0.68326145)]
COG0664	COG1074	BC3449	BC3449	Catabolite gene activator	BC1138	BC1138	ATP-dependent nuclease subunit A	[TP0089-TP0898 (0.8304331)]
COG0664	COG1074	BC2335	BC2335	Catabolite gene activator	BC1138	BC1138	ATP-dependent nuclease subunit A	[TP0089-TP0898 (0.8304331)]
COG0664	COG1074	BC0410	BC0410	Transcription regulator, Crp family	BC1138	BC1138	ATP-dependent nuclease subunit A	[TP0089-TP0898 (0.8304331)]
COG0664	COG1074	BC5409	BC5409	Catabolite gene activator	BC1138	BC1138	ATP-dependent nuclease subunit A	[TP0089-TP0898 (0.8304331)]
COG0664	COG1074	BC2122	BC2122	Transcription regulator, Crp family	BC1138	BC1138	ATP-dependent nuclease subunit A	[TP0089-TP0898 (0.8304331)]
COG0345	COG1774	BC0218	BC0218	Pyrroline-5-carboxylate reductase	BC0038	BC0038	Tpl protein {UniProtKB/TrEMBL:Q81JB3}	[TP0797-TP0046 (0.6414869)]
COG0345	COG1774	BC4134	BC4134	Pyrroline-5-carboxylate reductase	BC0038	BC0038	Tpl protein {UniProtKB/TrEMBL:Q81JB3}	[TP0797-TP0046 (0.6414869)]
COG0345	COG1774	BC3109	BC3109	Pyrroline-5-carboxylate reductase	BC0038	BC0038	Tpl protein {UniProtKB/TrEMBL:Q81JB3}	[TP0797-TP0046 (0.6414869)]
COG0345	COG1774	BC4325	BC4325	ComE operon protein 4 {UniProtKB/TrEMBL:Q818D6}	BC0038	BC0038	Tpl protein {UniProtKB/TrEMBL:Q81JB3}	[TP0797-TP0046 (0.6414869)]
COG0345	COG1774	BC2977	BC2977	Pyrroline-5-carboxylate reductase	BC0038	BC0038	Tpl protein {UniProtKB/TrEMBL:Q81JB3}	[TP0797-TP0046 (0.6414869)]
COG0223	COG0242	BC2629	BC2629	Methionyl-tRNA formyltransferase	BC3865	def1	Peptide deformylase 1 (EC 3.5.1.88) (PDF 1) (Polypeptide deformylase 1)	[TP0756-TP0757 (0.8300303)]
COG0223	COG0242	BC3864	fmt	Methionyl-tRNA formyltransferase (EC 2.1.2.9)	BC3865	def1	Peptide deformylase 1 (EC 3.5.1.88) (PDF 1) (Polypeptide deformylase 1)	[TP0756-TP0757 (0.8300303)]
COG0223	COG0242	BC2629	BC2629	Methionyl-tRNA formyltransferase	BC3974	def2	Peptide deformylase 2 (EC 3.5.1.88) (PDF 2) (Polypeptide deformylase 2)	[TP0756-TP0757 (0.8300303)]
COG0223	COG0242	BC3864	fmt	Methionyl-tRNA formyltransferase (EC 2.1.2.9)	BC3974	def2	Peptide deformylase 2 (EC 3.5.1.88) (PDF 2) (Polypeptide deformylase 2)	[TP0756-TP0757 (0.8300303)]
COG0233	COG0359	BC3822	frr	Ribosome recycling factor (Ribosome-releasing factor) (RRF)	BC5471	rplI	LSU ribosomal protein L9P	[TP0604-TP0060 (0.5105792)]
COG0012	COG0457	BC5477	BC5477	GTP-binding protein {UniProtKB/TrEMBL:Q814G4}	BC2917	BC2917	TPR-repeat-containing protein	[TP0124-TP0067 (0.81355333)]
COG0012	COG0457	BC5477	BC5477	GTP-binding protein {UniProtKB/TrEMBL:Q814G4}	BC5160	BC5160	TPR-repeat-containing protein	[TP0124-TP0067 (0.81355333)]
COG0012	COG0457	BC5477	BC5477	GTP-binding protein {UniProtKB/TrEMBL:Q814G4}	BC3350	BC3350	TPR-repeat-containing protein	[TP0124-TP0067 (0.81355333)]
COG0012	COG0457	BC5477	BC5477	GTP-binding protein {UniProtKB/TrEMBL:Q814G4}	BC1026	BC1026	Response regulator aspartate phosphatase	[TP0124-TP0067 (0.81355333)]
COG0012	COG0457	BC5477	BC5477	GTP-binding protein {UniProtKB/TrEMBL:Q814G4}	BC3501	BC3501	Response regulator aspartate phosphatase	[TP0124-TP0067 (0.81355333)]
COG0012	COG0457	BC5477	BC5477	GTP-binding protein {UniProtKB/TrEMBL:Q814G4}	BC2443	BC2443	Transcriptional regulator, XRE family	[TP0124-TP0067 (0.81355333)]
COG0012	COG0457	BC5477	BC5477	GTP-binding protein {UniProtKB/TrEMBL:Q814G4}	BC0601	BC0601	Transcriptional activator NprR	[TP0124-TP0067 (0.81355333)]
COG0012	COG0457	BC5477	BC5477	GTP-binding protein {UniProtKB/TrEMBL:Q814G4}	BC1158	BC1158	Transcriptional regulator, XRE family	[TP0124-TP0067 (0.81355333)]
COG0012	COG0457	BC5477	BC5477	GTP-binding protein {UniProtKB/TrEMBL:Q814G4}	BC0986	BC0986	Response regulator aspartate phosphatase	[TP0124-TP0067 (0.81355333)]
COG0012	COG0457	BC5477	BC5477	GTP-binding protein {UniProtKB/TrEMBL:Q814G4}	BC3518	BC3518	Response regulator aspartate phosphatase	[TP0124-TP0067 (0.81355333)]
COG0012	COG0457	BC5477	BC5477	GTP-binding protein {UniProtKB/TrEMBL:Q814G4}	BC2147	BC2147	Response regulator aspartate phosphatase	[TP0124-TP0067 (0.81355333)]
COG0012	COG0457	BC5477	BC5477	GTP-binding protein {UniProtKB/TrEMBL:Q814G4}	BC1519	BC1519	TPR-repeat-containing protein	[TP0124-TP0067 (0.81355333)]
COG0012	COG0457	BC5477	BC5477	GTP-binding protein {UniProtKB/TrEMBL:Q814G4}	BC4390	BC4390	Tetratricopeptide repeat family protein	[TP0124-TP0067 (0.81355333)]
COG0012	COG0457	BC5477	BC5477	GTP-binding protein {UniProtKB/TrEMBL:Q814G4}	BC0988	BC0988	Transcriptional regulator, XRE family	[TP0124-TP0067 (0.81355333)]
COG0552	COG1061	BC3845	BC3845	Cell division protein ftsY	BC1861	BC1861	DNA/RNA helicase {UniProtKB/TrEMBL:Q81EV3}	[TP0578-TP0380 (0.62695336)]
COG0265	COG0492	BC5458	BC5458	Protease Do {UniProtKB/TrEMBL:Q814H6}	BC4926	BC4926	Thioredoxin reductase {UniProtKB/TrEMBL:Q816D9}	[TP0773-TP0814 (0.6926654)]
COG0265	COG0492	BC5458	BC5458	Protease Do {UniProtKB/TrEMBL:Q814H6}	BC5159	BC5159	Thioredoxin reductase {UniProtKB/TrEMBL:Q815J1}	[TP0773-TP0814 (0.6926654)]
COG0265	COG0492	BC5183	BC5183	Hypothetical Membrane Spanning Protein	BC4926	BC4926	Thioredoxin reductase {UniProtKB/TrEMBL:Q816D9}	[TP0773-TP0814 (0.6926654)]
COG0265	COG0492	BC3600	BC3600	Protease HhoA {UniProtKB/TrEMBL:Q81AG8}	BC1495	BC1495	Thioredoxin reductase {UniProtKB/TrEMBL:Q81FS4}	[TP0773-TP0814 (0.6926654)]
COG0265	COG0492	BC5183	BC5183	Hypothetical Membrane Spanning Protein	BC0385	BC0385	Thioredoxin reductase {UniProtKB/TrEMBL:Q81IK1}	[TP0773-TP0814 (0.6926654)]
COG0265	COG0492	BC5183	BC5183	Hypothetical Membrane Spanning Protein	BC5159	BC5159	Thioredoxin reductase {UniProtKB/TrEMBL:Q815J1}	[TP0773-TP0814 (0.6926654)]
COG0265	COG0492	BC5458	BC5458	Protease Do {UniProtKB/TrEMBL:Q814H6}	BC0385	BC0385	Thioredoxin reductase {UniProtKB/TrEMBL:Q81IK1}	[TP0773-TP0814 (0.6926654)]
COG0265	COG0492	BC5183	BC5183	Hypothetical Membrane Spanning Protein	BC1495	BC1495	Thioredoxin reductase {UniProtKB/TrEMBL:Q81FS4}	[TP0773-TP0814 (0.6926654)]
COG0265	COG0492	BC3600	BC3600	Protease HhoA {UniProtKB/TrEMBL:Q81AG8}	BC5159	BC5159	Thioredoxin reductase {UniProtKB/TrEMBL:Q815J1}	[TP0773-TP0814 (0.6926654)]
COG0265	COG0492	BC5458	BC5458	Protease Do {UniProtKB/TrEMBL:Q814H6}	BC1495	BC1495	Thioredoxin reductase {UniProtKB/TrEMBL:Q81FS4}	[TP0773-TP0814 (0.6926654)]
COG0265	COG0492	BC3600	BC3600	Protease HhoA {UniProtKB/TrEMBL:Q81AG8}	BC0385	BC0385	Thioredoxin reductase {UniProtKB/TrEMBL:Q81IK1}	[TP0773-TP0814 (0.6926654)]
COG0265	COG0492	BC3600	BC3600	Protease HhoA {UniProtKB/TrEMBL:Q81AG8}	BC4926	BC4926	Thioredoxin reductase {UniProtKB/TrEMBL:Q816D9}	[TP0773-TP0814 (0.6926654)]
COG0495	COG1480	BC4737	leuS	Leucyl-tRNA synthetase (EC 6.1.1.4) (Leucine--tRNA ligase) (LeuRS)	BC4301	BC4301	Metal-dependent phosphohydrolase	[TP0586-TP0651 (0.5087635)]
COG1321	COG1774	BC4204	mntR	Transcriptional regulator mntR (Manganese transport regulator)	BC0038	BC0038	Tpl protein {UniProtKB/TrEMBL:Q81JB3}	[TP0167-TP0046 (0.67547834)]
COG0124	COG0608	BC4398	hisS-2	Histidyl-tRNA synthetase 2 (EC 6.1.1.21) (Histidine--tRNA ligase 2) (HisRS 2)	BC4403	BC4403	Single-stranded-DNA-specific exonuclease recJ	[TP0641-TP0704 (0.75894904)]
COG0124	COG0608	BC3317	hisS-1	Histidyl-tRNA synthetase 1 (EC 6.1.1.21) (Histidine--tRNA ligase 1) (HisRS 1)	BC4403	BC4403	Single-stranded-DNA-specific exonuclease recJ	[TP0641-TP0704 (0.75894904)]
COG0465	COG0772	BC0072	BC0072	Cell division protein ftsH	BC1203	BC1203	Cell division protein ftsW	[TP0330-TP0387 (0.8016956)]
COG0465	COG0772	BC0072	BC0072	Cell division protein ftsH	BC4155	BC4155	Rod shape-determining protein rodA	[TP0330-TP0387 (0.8016956)]
COG0465	COG0772	BC0072	BC0072	Cell division protein ftsH	BC3911	BC3911	Cell division protein ftsW	[TP0330-TP0387 (0.8016956)]
COG0465	COG0772	BC0072	BC0072	Cell division protein ftsH	BC3948	BC3948	Cell division protein ftsW	[TP0330-TP0387 (0.8016956)]
COG0457	COG1426	BC1026	BC1026	Response regulator aspartate phosphatase	BC3782	BC3782	Transcriptional regulator	[TP0268-TP0334 (0.739808)]
COG0457	COG1426	BC5160	BC5160	TPR-repeat-containing protein	BC3782	BC3782	Transcriptional regulator	[TP0268-TP0334 (0.739808)]
COG0457	COG1426	BC0986	BC0986	Response regulator aspartate phosphatase	BC3782	BC3782	Transcriptional regulator	[TP0268-TP0334 (0.739808)]
COG0457	COG1426	BC0601	BC0601	Transcriptional activator NprR	BC3782	BC3782	Transcriptional regulator	[TP0268-TP0334 (0.739808)]
COG0457	COG1426	BC2917	BC2917	TPR-repeat-containing protein	BC3782	BC3782	Transcriptional regulator	[TP0268-TP0334 (0.739808)]
COG0457	COG1426	BC2147	BC2147	Response regulator aspartate phosphatase	BC3782	BC3782	Transcriptional regulator	[TP0268-TP0334 (0.739808)]
COG0457	COG1426	BC4390	BC4390	Tetratricopeptide repeat family protein	BC3782	BC3782	Transcriptional regulator	[TP0268-TP0334 (0.739808)]
COG0457	COG1426	BC3501	BC3501	Response regulator aspartate phosphatase	BC3782	BC3782	Transcriptional regulator	[TP0268-TP0334 (0.739808)]
COG0457	COG1426	BC1158	BC1158	Transcriptional regulator, XRE family	BC3782	BC3782	Transcriptional regulator	[TP0268-TP0334 (0.739808)]
COG0457	COG1426	BC2443	BC2443	Transcriptional regulator, XRE family	BC3782	BC3782	Transcriptional regulator	[TP0268-TP0334 (0.739808)]
COG0457	COG1426	BC3350	BC3350	TPR-repeat-containing protein	BC3782	BC3782	Transcriptional regulator	[TP0268-TP0334 (0.739808)]
COG0457	COG1426	BC0988	BC0988	Transcriptional regulator, XRE family	BC3782	BC3782	Transcriptional regulator	[TP0268-TP0334 (0.739808)]
COG0457	COG1426	BC1519	BC1519	TPR-repeat-containing protein	BC3782	BC3782	Transcriptional regulator	[TP0268-TP0334 (0.739808)]
COG0457	COG1426	BC3518	BC3518	Response regulator aspartate phosphatase	BC3782	BC3782	Transcriptional regulator	[TP0268-TP0334 (0.739808)]
COG1196	COG5401	BC3846	BC3846	Chromosome partition protein smc	BC4495	BC4495	Germination protein germ	[TP0367-TP0832 (0.50839365)]
COG0192	COG0217	BC4761	metK	S-adenosylmethionine synthetase (EC 2.5.1.6) (Methionine adenosyltransferase) (AdoMet synthetase) (MAT)	BC0539	BC_0539	Hypothetical UPF0082 protein BC0539	[TP0794-TP0474 (0.71912634)]
COG0092	COG0301	BC0137	rpsC	30S ribosomal protein S3	BC4647	thiI	Probable thiamine biosynthesis protein thiI	[TP0195-TP0559 (0.66944)]
COG0860	COG1214	BC2207	BC2207	Sporulation-specific N-acetylmuramoyl-L-alanine	BC0287	BC0287	Glycoprotease protein family	[TP0247-TP0876 (0.6334264)]
COG0860	COG1214	BC2823	BC2823	N-acetylmuramoyl-L-alanine amidase	BC0287	BC0287	Glycoprotease protein family	[TP0247-TP0876 (0.6334264)]
COG0860	COG1214	BC4687	BC4687	N-acetylmuramoyl-L-alanine amidase	BC0287	BC0287	Glycoprotease protein family	[TP0247-TP0876 (0.6334264)]
COG0860	COG1214	BC0167	BC0167	Spore-specific N-acetylmuramoyl-L-alanine amidase	BC0287	BC0287	Glycoprotease protein family	[TP0247-TP0876 (0.6334264)]
COG0544	COG1418	BC4480	tig	Trigger factor {UniProtKB/Swiss-Prot:Q812Q9}	BC4564	BC4564	Metal-dependent phosphohydrolase	[TP0506-TP1018 (0.7668753)]
COG0544	COG1418	BC4480	tig	Trigger factor {UniProtKB/Swiss-Prot:Q812Q9}	BC3778	BC3778	Hydrolase {UniProtKB/TrEMBL:Q81A17}	[TP0506-TP1018 (0.7668753)]
COG0544	COG1418	BC4480	tig	Trigger factor {UniProtKB/Swiss-Prot:Q812Q9}	BC2150	BC2150	Metal-dependent phosphohydrolase	[TP0506-TP1018 (0.7668753)]
COG0477	COG0845	BC3000	BC3000	Proline/betaine transporter	BC5255	BC5255	Periplasmic component of efflux system	[TP0840-TP0965 (0.8653204)]
COG0477	COG0845	BC4497	BC4497	Tetracycline resistence protein TETA(L)/TETK	BC0816	BC0816	Periplasmic component of efflux system	[TP0840-TP0965 (0.8653204)]
COG0477	COG0845	BC5418	BC5418	Transporter, MFS superfamily	BC0816	BC0816	Periplasmic component of efflux system	[TP0840-TP0965 (0.8653204)]
COG0477	COG0845	BC5442	BC5442	Transporter, MFS superfamily	BC5255	BC5255	Periplasmic component of efflux system	[TP0840-TP0965 (0.8653204)]
COG0477	COG0845	BC2055	BC2055	Macrolide-efflux protein	BC0816	BC0816	Periplasmic component of efflux system	[TP0840-TP0965 (0.8653204)]
COG0477	COG0845	BC3456	BC3456	Bicyclomycin resistance protein	BC5255	BC5255	Periplasmic component of efflux system	[TP0840-TP0965 (0.8653204)]
COG0477	COG0845	BC0804	BC0804	Quinolone resistence NorA protein	BC5255	BC5255	Periplasmic component of efflux system	[TP0840-TP0965 (0.8653204)]
COG0477	COG0845	BC3314	BC3314	Quinolone resistence NorA protein	BC5255	BC5255	Periplasmic component of efflux system	[TP0840-TP0965 (0.8653204)]
COG0477	COG0845	BC4000	BC4000	Multidrug resistance protein B	BC5255	BC5255	Periplasmic component of efflux system	[TP0840-TP0965 (0.8653204)]
COG0477	COG0845	BC5418	BC5418	Transporter, MFS superfamily	BC5255	BC5255	Periplasmic component of efflux system	[TP0840-TP0965 (0.8653204)]
COG0477	COG0845	BC3225	BC3225	Macrolide-efflux protein	BC5255	BC5255	Periplasmic component of efflux system	[TP0840-TP0965 (0.8653204)]
COG0477	COG0845	BC3000	BC3000	Proline/betaine transporter	BC0816	BC0816	Periplasmic component of efflux system	[TP0840-TP0965 (0.8653204)]
COG0477	COG0845	BC2894	BC2894	Macrolide-efflux protein	BC5255	BC5255	Periplasmic component of efflux system	[TP0840-TP0965 (0.8653204)]
COG0477	COG0845	BC2402	BC2402	Tetracycline resistance protein	BC0816	BC0816	Periplasmic component of efflux system	[TP0840-TP0965 (0.8653204)]
COG0477	COG0845	BC3456	BC3456	Bicyclomycin resistance protein	BC0816	BC0816	Periplasmic component of efflux system	[TP0840-TP0965 (0.8653204)]
COG0477	COG0845	BC0757	BC0757	Bicyclomycin resistance protein	BC5255	BC5255	Periplasmic component of efflux system	[TP0840-TP0965 (0.8653204)]
COG0477	COG0845	BC0204	BC0204	Bicyclomycin resistance protein	BC0816	BC0816	Periplasmic component of efflux system	[TP0840-TP0965 (0.8653204)]
COG0477	COG0845	BC2230	BC2230	Macrolide-efflux protein	BC5255	BC5255	Periplasmic component of efflux system	[TP0840-TP0965 (0.8653204)]
COG0477	COG0845	BC4568	BC4568	Multidrug resistance protein B	BC0816	BC0816	Periplasmic component of efflux system	[TP0840-TP0965 (0.8653204)]
COG0477	COG0845	BC2283	BC2283	Quinolone resistence NorA protein	BC5255	BC5255	Periplasmic component of efflux system	[TP0840-TP0965 (0.8653204)]
COG0477	COG0845	BC1762	BC1762	Fosmidomycin resistance protein	BC5255	BC5255	Periplasmic component of efflux system	[TP0840-TP0965 (0.8653204)]
COG0477	COG0845	BC3622	BC3622	Multidrug resistance protein B	BC5255	BC5255	Periplasmic component of efflux system	[TP0840-TP0965 (0.8653204)]
COG0477	COG0845	BC2411	BC2411	Macrolide-efflux protein	BC5255	BC5255	Periplasmic component of efflux system	[TP0840-TP0965 (0.8653204)]
COG0477	COG0845	BC0256	BC0256	Multidrug resistance protein B	BC5255	BC5255	Periplasmic component of efflux system	[TP0840-TP0965 (0.8653204)]
COG0477	COG0845	BC0804	BC0804	Quinolone resistence NorA protein	BC0816	BC0816	Periplasmic component of efflux system	[TP0840-TP0965 (0.8653204)]
COG0477	COG0845	BC3225	BC3225	Macrolide-efflux protein	BC0816	BC0816	Periplasmic component of efflux system	[TP0840-TP0965 (0.8653204)]
COG0477	COG0845	BC0667	BC0667	Bicyclomycin resistance protein	BC0816	BC0816	Periplasmic component of efflux system	[TP0840-TP0965 (0.8653204)]
COG0477	COG0845	BC2310	BC2310	Multidrug resistance protein B	BC0816	BC0816	Periplasmic component of efflux system	[TP0840-TP0965 (0.8653204)]
COG0477	COG0845	BC0434	BC0434	Macrolide-efflux protein	BC5255	BC5255	Periplasmic component of efflux system	[TP0840-TP0965 (0.8653204)]
COG0477	COG0845	BC0962	BC0962	Lincomycin resistance protein	BC0816	BC0816	Periplasmic component of efflux system	[TP0840-TP0965 (0.8653204)]
COG0477	COG0845	BC2689	BC2689	Oxalate/formate antiporter	BC5255	BC5255	Periplasmic component of efflux system	[TP0840-TP0965 (0.8653204)]
COG0477	COG0845	BC1757	BC1757	Multidrug resistance protein B	BC0816	BC0816	Periplasmic component of efflux system	[TP0840-TP0965 (0.8653204)]
COG0477	COG0845	BC0935	BC0935	Citrate-proton symporter	BC5255	BC5255	Periplasmic component of efflux system	[TP0840-TP0965 (0.8653204)]
COG0477	COG0845	BC2515	BC2515	Macrolide-efflux protein	BC5255	BC5255	Periplasmic component of efflux system	[TP0840-TP0965 (0.8653204)]
COG0477	COG0845	BC3212	BC3212	Multidrug resistance protein B	BC0816	BC0816	Periplasmic component of efflux system	[TP0840-TP0965 (0.8653204)]
COG0477	COG0845	BC0855	BC0855	Multidrug resistance protein B	BC5255	BC5255	Periplasmic component of efflux system	[TP0840-TP0965 (0.8653204)]
COG0477	COG0845	BC1753	BC1753	Tetracycline resistance determinant tetV	BC0816	BC0816	Periplasmic component of efflux system	[TP0840-TP0965 (0.8653204)]
COG0477	COG0845	BC0398	BC0398	Benzoate transport protein	BC5255	BC5255	Periplasmic component of efflux system	[TP0840-TP0965 (0.8653204)]
COG0477	COG0845	BC0204	BC0204	Bicyclomycin resistance protein	BC5255	BC5255	Periplasmic component of efflux system	[TP0840-TP0965 (0.8653204)]
COG0477	COG0845	BC3622	BC3622	Multidrug resistance protein B	BC0816	BC0816	Periplasmic component of efflux system	[TP0840-TP0965 (0.8653204)]
COG0477	COG0845	BC5071	BC5071	Macrolide-efflux protein	BC5255	BC5255	Periplasmic component of efflux system	[TP0840-TP0965 (0.8653204)]
COG0477	COG0845	BC0855	BC0855	Multidrug resistance protein B	BC0816	BC0816	Periplasmic component of efflux system	[TP0840-TP0965 (0.8653204)]
COG0477	COG0845	BC4738	BC4738	Multidrug resistance protein B	BC5255	BC5255	Periplasmic component of efflux system	[TP0840-TP0965 (0.8653204)]
COG0477	COG0845	BC2689	BC2689	Oxalate/formate antiporter	BC0816	BC0816	Periplasmic component of efflux system	[TP0840-TP0965 (0.8653204)]
COG0477	COG0845	BC1681	BC1681	Tetracycline resistance determinant tetV	BC0816	BC0816	Periplasmic component of efflux system	[TP0840-TP0965 (0.8653204)]
COG0477	COG0845	BC4707	BC4707	Multidrug resistance protein B	BC0816	BC0816	Periplasmic component of efflux system	[TP0840-TP0965 (0.8653204)]
COG0477	COG0845	BC3310	BC3310	Transporter, MFS superfamily	BC0816	BC0816	Periplasmic component of efflux system	[TP0840-TP0965 (0.8653204)]
COG0477	COG0845	BC2055	BC2055	Macrolide-efflux protein	BC5255	BC5255	Periplasmic component of efflux system	[TP0840-TP0965 (0.8653204)]
COG0477	COG0845	BC0658	BC0658	Multidrug resistance protein B	BC0816	BC0816	Periplasmic component of efflux system	[TP0840-TP0965 (0.8653204)]
COG0477	COG0845	BC0434	BC0434	Macrolide-efflux protein	BC0816	BC0816	Periplasmic component of efflux system	[TP0840-TP0965 (0.8653204)]
COG0477	COG0845	BC2450	BC2450	Macrolide-efflux protein	BC0816	BC0816	Periplasmic component of efflux system	[TP0840-TP0965 (0.8653204)]
COG0477	COG0845	BC3349	BC3349	Transporter, MFS superfamily	BC5255	BC5255	Periplasmic component of efflux system	[TP0840-TP0965 (0.8653204)]
COG0477	COG0845	BC1753	BC1753	Tetracycline resistance determinant tetV	BC5255	BC5255	Periplasmic component of efflux system	[TP0840-TP0965 (0.8653204)]
COG0477	COG0845	BC2300	BC2300	Oxalate/formate antiporter	BC5255	BC5255	Periplasmic component of efflux system	[TP0840-TP0965 (0.8653204)]
COG0477	COG0845	BC0256	BC0256	Multidrug resistance protein B	BC0816	BC0816	Periplasmic component of efflux system	[TP0840-TP0965 (0.8653204)]
COG0477	COG0845	BC0935	BC0935	Citrate-proton symporter	BC0816	BC0816	Periplasmic component of efflux system	[TP0840-TP0965 (0.8653204)]
COG0477	COG0845	BC1757	BC1757	Multidrug resistance protein B	BC5255	BC5255	Periplasmic component of efflux system	[TP0840-TP0965 (0.8653204)]
COG0477	COG0845	BC5372	BC5372	Chloramphenicol resistance protein	BC0816	BC0816	Periplasmic component of efflux system	[TP0840-TP0965 (0.8653204)]
COG0477	COG0845	BC2894	BC2894	Macrolide-efflux protein	BC0816	BC0816	Periplasmic component of efflux system	[TP0840-TP0965 (0.8653204)]
COG0477	COG0845	BC2310	BC2310	Multidrug resistance protein B	BC5255	BC5255	Periplasmic component of efflux system	[TP0840-TP0965 (0.8653204)]
COG0477	COG0845	BC5071	BC5071	Macrolide-efflux protein	BC0816	BC0816	Periplasmic component of efflux system	[TP0840-TP0965 (0.8653204)]
COG0477	COG0845	BC1786	BC1786	Multidrug resistance protein B	BC0816	BC0816	Periplasmic component of efflux system	[TP0840-TP0965 (0.8653204)]
COG0477	COG0845	BC2880	BC2880	Multidrug resistance protein B	BC0816	BC0816	Periplasmic component of efflux system	[TP0840-TP0965 (0.8653204)]
COG0477	COG0845	BC2515	BC2515	Macrolide-efflux protein	BC0816	BC0816	Periplasmic component of efflux system	[TP0840-TP0965 (0.8653204)]
COG0477	COG0845	BC0860	BC0860	Multidrug resistance protein B	BC0816	BC0816	Periplasmic component of efflux system	[TP0840-TP0965 (0.8653204)]
COG0477	COG0845	BC2300	BC2300	Oxalate/formate antiporter	BC0816	BC0816	Periplasmic component of efflux system	[TP0840-TP0965 (0.8653204)]
COG0477	COG0845	BC2885	BC2885	Peptide permease {UniProtKB/TrEMBL:Q81C93}	BC0816	BC0816	Periplasmic component of efflux system	[TP0840-TP0965 (0.8653204)]
COG0477	COG0845	BC4929	BC4929	Macrolide-efflux protein	BC0816	BC0816	Periplasmic component of efflux system	[TP0840-TP0965 (0.8653204)]
COG0477	COG0845	BC2673	BC2673	Tetracycline resistance determinant tetV	BC0816	BC0816	Periplasmic component of efflux system	[TP0840-TP0965 (0.8653204)]
COG0477	COG0845	BC4497	BC4497	Tetracycline resistence protein TETA(L)/TETK	BC5255	BC5255	Periplasmic component of efflux system	[TP0840-TP0965 (0.8653204)]
COG0477	COG0845	BC2230	BC2230	Macrolide-efflux protein	BC0816	BC0816	Periplasmic component of efflux system	[TP0840-TP0965 (0.8653204)]
COG0477	COG0845	BC5442	BC5442	Transporter, MFS superfamily	BC0816	BC0816	Periplasmic component of efflux system	[TP0840-TP0965 (0.8653204)]
COG0477	COG0845	BC3314	BC3314	Quinolone resistence NorA protein	BC0816	BC0816	Periplasmic component of efflux system	[TP0840-TP0965 (0.8653204)]
COG0477	COG0845	BC2411	BC2411	Macrolide-efflux protein	BC0816	BC0816	Periplasmic component of efflux system	[TP0840-TP0965 (0.8653204)]
COG0477	COG0845	BC2673	BC2673	Tetracycline resistance determinant tetV	BC5255	BC5255	Periplasmic component of efflux system	[TP0840-TP0965 (0.8653204)]
COG0477	COG0845	BC3349	BC3349	Transporter, MFS superfamily	BC0816	BC0816	Periplasmic component of efflux system	[TP0840-TP0965 (0.8653204)]
COG0477	COG0845	BC2970	BC2970	Tetracycline resistance determinant tetV	BC0816	BC0816	Periplasmic component of efflux system	[TP0840-TP0965 (0.8653204)]
COG0477	COG0845	BC0860	BC0860	Multidrug resistance protein B	BC5255	BC5255	Periplasmic component of efflux system	[TP0840-TP0965 (0.8653204)]
COG0477	COG0845	BC4568	BC4568	Multidrug resistance protein B	BC5255	BC5255	Periplasmic component of efflux system	[TP0840-TP0965 (0.8653204)]
COG0477	COG0845	BC2880	BC2880	Multidrug resistance protein B	BC5255	BC5255	Periplasmic component of efflux system	[TP0840-TP0965 (0.8653204)]
COG0477	COG0845	BC4738	BC4738	Multidrug resistance protein B	BC0816	BC0816	Periplasmic component of efflux system	[TP0840-TP0965 (0.8653204)]
COG0477	COG0845	BC1681	BC1681	Tetracycline resistance determinant tetV	BC5255	BC5255	Periplasmic component of efflux system	[TP0840-TP0965 (0.8653204)]
COG0477	COG0845	BC3492	BC3492	Permease {UniProtKB/TrEMBL:Q81AR5}	BC5255	BC5255	Periplasmic component of efflux system	[TP0840-TP0965 (0.8653204)]
COG0477	COG0845	BC2402	BC2402	Tetracycline resistance protein	BC5255	BC5255	Periplasmic component of efflux system	[TP0840-TP0965 (0.8653204)]
COG0477	COG0845	BC2885	BC2885	Peptide permease {UniProtKB/TrEMBL:Q81C93}	BC5255	BC5255	Periplasmic component of efflux system	[TP0840-TP0965 (0.8653204)]
COG0477	COG0845	BC0962	BC0962	Lincomycin resistance protein	BC5255	BC5255	Periplasmic component of efflux system	[TP0840-TP0965 (0.8653204)]
COG0477	COG0845	BC3310	BC3310	Transporter, MFS superfamily	BC5255	BC5255	Periplasmic component of efflux system	[TP0840-TP0965 (0.8653204)]
COG0477	COG0845	BC2450	BC2450	Macrolide-efflux protein	BC5255	BC5255	Periplasmic component of efflux system	[TP0840-TP0965 (0.8653204)]
COG0477	COG0845	BC0398	BC0398	Benzoate transport protein	BC0816	BC0816	Periplasmic component of efflux system	[TP0840-TP0965 (0.8653204)]
COG0477	COG0845	BC1762	BC1762	Fosmidomycin resistance protein	BC0816	BC0816	Periplasmic component of efflux system	[TP0840-TP0965 (0.8653204)]
COG0477	COG0845	BC2970	BC2970	Tetracycline resistance determinant tetV	BC5255	BC5255	Periplasmic component of efflux system	[TP0840-TP0965 (0.8653204)]
COG0477	COG0845	BC2610	BC2610	Macrolide-efflux protein	BC5255	BC5255	Periplasmic component of efflux system	[TP0840-TP0965 (0.8653204)]
COG0477	COG0845	BC3212	BC3212	Multidrug resistance protein B	BC5255	BC5255	Periplasmic component of efflux system	[TP0840-TP0965 (0.8653204)]
COG0477	COG0845	BC1786	BC1786	Multidrug resistance protein B	BC5255	BC5255	Periplasmic component of efflux system	[TP0840-TP0965 (0.8653204)]
COG0477	COG0845	BC3162	BC3162	Bicyclomycin resistance protein	BC5255	BC5255	Periplasmic component of efflux system	[TP0840-TP0965 (0.8653204)]
COG0477	COG0845	BC2610	BC2610	Macrolide-efflux protein	BC0816	BC0816	Periplasmic component of efflux system	[TP0840-TP0965 (0.8653204)]
COG0477	COG0845	BC2283	BC2283	Quinolone resistence NorA protein	BC0816	BC0816	Periplasmic component of efflux system	[TP0840-TP0965 (0.8653204)]
COG0477	COG0845	BC1621	BC1621	Macrolide-efflux protein	BC5255	BC5255	Periplasmic component of efflux system	[TP0840-TP0965 (0.8653204)]
COG0477	COG0845	BC1621	BC1621	Macrolide-efflux protein	BC0816	BC0816	Periplasmic component of efflux system	[TP0840-TP0965 (0.8653204)]
COG0477	COG0845	BC3197	BC3197	Tetracycline resistance determinant tetV	BC5255	BC5255	Periplasmic component of efflux system	[TP0840-TP0965 (0.8653204)]
COG0477	COG0845	BC0757	BC0757	Bicyclomycin resistance protein	BC0816	BC0816	Periplasmic component of efflux system	[TP0840-TP0965 (0.8653204)]
COG0477	COG0845	BC0667	BC0667	Bicyclomycin resistance protein	BC5255	BC5255	Periplasmic component of efflux system	[TP0840-TP0965 (0.8653204)]
COG0477	COG0845	BC3492	BC3492	Permease {UniProtKB/TrEMBL:Q81AR5}	BC0816	BC0816	Periplasmic component of efflux system	[TP0840-TP0965 (0.8653204)]
COG0477	COG0845	BC4929	BC4929	Macrolide-efflux protein	BC5255	BC5255	Periplasmic component of efflux system	[TP0840-TP0965 (0.8653204)]
COG0477	COG0845	BC0658	BC0658	Multidrug resistance protein B	BC5255	BC5255	Periplasmic component of efflux system	[TP0840-TP0965 (0.8653204)]
COG0477	COG0845	BC3162	BC3162	Bicyclomycin resistance protein	BC0816	BC0816	Periplasmic component of efflux system	[TP0840-TP0965 (0.8653204)]
COG0477	COG0845	BC3197	BC3197	Tetracycline resistance determinant tetV	BC0816	BC0816	Periplasmic component of efflux system	[TP0840-TP0965 (0.8653204)]
COG0477	COG0845	BC5372	BC5372	Chloramphenicol resistance protein	BC5255	BC5255	Periplasmic component of efflux system	[TP0840-TP0965 (0.8653204)]
COG0477	COG0845	BC4000	BC4000	Multidrug resistance protein B	BC0816	BC0816	Periplasmic component of efflux system	[TP0840-TP0965 (0.8653204)]
COG0477	COG0845	BC4707	BC4707	Multidrug resistance protein B	BC5255	BC5255	Periplasmic component of efflux system	[TP0840-TP0965 (0.8653204)]
COG0305	COG2812	BC0956	BC0956	Replicative DNA helicase	BC0024	BC0024	DNA polymerase III subunit gamma/tau	[TP0058-TP1005 (0.7130585)]
COG0188	COG0526	BC0006	BC0006	DNA gyrase subunit A {UniProtKB/TrEMBL:Q81JD0}	BC4989	BC4989	Thioredoxin {UniProtKB/TrEMBL:Q815Y5}	[TP0005-TP0100 (0.7885434)]
COG0188	COG0526	BC3596	BC3596	Topoisomerase IV subunit A	BC4691	BC4691	Thioredoxin {UniProtKB/TrEMBL:Q816X1}	[TP0005-TP0100 (0.7885434)]
COG0188	COG0526	BC0006	BC0006	DNA gyrase subunit A {UniProtKB/TrEMBL:Q81JD0}	BC1473	resA	Thiol-disulfide oxidoreductase resA	[TP0005-TP0100 (0.7885434)]
COG0188	COG0526	BC0006	BC0006	DNA gyrase subunit A {UniProtKB/TrEMBL:Q81JD0}	BC4691	BC4691	Thioredoxin {UniProtKB/TrEMBL:Q816X1}	[TP0005-TP0100 (0.7885434)]
COG0188	COG0526	BC0006	BC0006	DNA gyrase subunit A {UniProtKB/TrEMBL:Q81JD0}	BC4521	BC4521	Thioredoxin {UniProtKB/TrEMBL:Q817L8}	[TP0005-TP0100 (0.7885434)]
COG0188	COG0526	BC3596	BC3596	Topoisomerase IV subunit A	BC0778	BC0778	Thioredoxin {UniProtKB/TrEMBL:Q81HM6}	[TP0005-TP0100 (0.7885434)]
COG0188	COG0526	BC3596	BC3596	Topoisomerase IV subunit A	BC1722	BC1722	Thiol:disulfide interchange protein tlpA	[TP0005-TP0100 (0.7885434)]
COG0188	COG0526	BC3596	BC3596	Topoisomerase IV subunit A	BC4521	BC4521	Thioredoxin {UniProtKB/TrEMBL:Q817L8}	[TP0005-TP0100 (0.7885434)]
COG0188	COG0526	BC0006	BC0006	DNA gyrase subunit A {UniProtKB/TrEMBL:Q81JD0}	BC0778	BC0778	Thioredoxin {UniProtKB/TrEMBL:Q81HM6}	[TP0005-TP0100 (0.7885434)]
COG0188	COG0526	BC0006	BC0006	DNA gyrase subunit A {UniProtKB/TrEMBL:Q81JD0}	BC2262	BC2262	Thioredoxin {UniProtKB/TrEMBL:Q81DU1}	[TP0005-TP0100 (0.7885434)]
COG0188	COG0526	BC3596	BC3596	Topoisomerase IV subunit A	BC2262	BC2262	Thioredoxin {UniProtKB/TrEMBL:Q81DU1}	[TP0005-TP0100 (0.7885434)]
COG0188	COG0526	BC0006	BC0006	DNA gyrase subunit A {UniProtKB/TrEMBL:Q81JD0}	BC0431	BC0431	Thioredoxin {UniProtKB/TrEMBL:Q81IF7}	[TP0005-TP0100 (0.7885434)]
COG0188	COG0526	BC3596	BC3596	Topoisomerase IV subunit A	BC4989	BC4989	Thioredoxin {UniProtKB/TrEMBL:Q815Y5}	[TP0005-TP0100 (0.7885434)]
COG0188	COG0526	BC3596	BC3596	Topoisomerase IV subunit A	BC1473	resA	Thiol-disulfide oxidoreductase resA	[TP0005-TP0100 (0.7885434)]
COG0188	COG0526	BC0006	BC0006	DNA gyrase subunit A {UniProtKB/TrEMBL:Q81JD0}	BC3612	BC3612	Thiol:disulfide interchange protein tlpA	[TP0005-TP0100 (0.7885434)]
COG0188	COG0526	BC3596	BC3596	Topoisomerase IV subunit A	BC0431	BC0431	Thioredoxin {UniProtKB/TrEMBL:Q81IF7}	[TP0005-TP0100 (0.7885434)]
COG0188	COG0526	BC0006	BC0006	DNA gyrase subunit A {UniProtKB/TrEMBL:Q81JD0}	BC1722	BC1722	Thiol:disulfide interchange protein tlpA	[TP0005-TP0100 (0.7885434)]
COG0188	COG0526	BC3596	BC3596	Topoisomerase IV subunit A	BC3612	BC3612	Thiol:disulfide interchange protein tlpA	[TP0005-TP0100 (0.7885434)]
COG0526	COG0771	BC4989	BC4989	Thioredoxin {UniProtKB/TrEMBL:Q815Y5}	BC3912	murD	UDP-N-acetylmuramoylalanine--D-glutamate ligase (EC 6.3.2.9) (UDP-N- acetylmuramoyl-L-alanyl-D-glutamate synthetase) (D-glutamic acid- adding enzyme)	[TP0100-TP0903 (0.59509045)]
COG0526	COG0771	BC2262	BC2262	Thioredoxin {UniProtKB/TrEMBL:Q81DU1}	BC3912	murD	UDP-N-acetylmuramoylalanine--D-glutamate ligase (EC 6.3.2.9) (UDP-N- acetylmuramoyl-L-alanyl-D-glutamate synthetase) (D-glutamic acid- adding enzyme)	[TP0100-TP0903 (0.59509045)]
COG0526	COG0771	BC0778	BC0778	Thioredoxin {UniProtKB/TrEMBL:Q81HM6}	BC3912	murD	UDP-N-acetylmuramoylalanine--D-glutamate ligase (EC 6.3.2.9) (UDP-N- acetylmuramoyl-L-alanyl-D-glutamate synthetase) (D-glutamic acid- adding enzyme)	[TP0100-TP0903 (0.59509045)]
COG0526	COG0771	BC4521	BC4521	Thioredoxin {UniProtKB/TrEMBL:Q817L8}	BC3912	murD	UDP-N-acetylmuramoylalanine--D-glutamate ligase (EC 6.3.2.9) (UDP-N- acetylmuramoyl-L-alanyl-D-glutamate synthetase) (D-glutamic acid- adding enzyme)	[TP0100-TP0903 (0.59509045)]
COG0526	COG0771	BC3612	BC3612	Thiol:disulfide interchange protein tlpA	BC3912	murD	UDP-N-acetylmuramoylalanine--D-glutamate ligase (EC 6.3.2.9) (UDP-N- acetylmuramoyl-L-alanyl-D-glutamate synthetase) (D-glutamic acid- adding enzyme)	[TP0100-TP0903 (0.59509045)]
COG0526	COG0771	BC1722	BC1722	Thiol:disulfide interchange protein tlpA	BC3912	murD	UDP-N-acetylmuramoylalanine--D-glutamate ligase (EC 6.3.2.9) (UDP-N- acetylmuramoyl-L-alanyl-D-glutamate synthetase) (D-glutamic acid- adding enzyme)	[TP0100-TP0903 (0.59509045)]
COG0526	COG0771	BC1473	resA	Thiol-disulfide oxidoreductase resA	BC3912	murD	UDP-N-acetylmuramoylalanine--D-glutamate ligase (EC 6.3.2.9) (UDP-N- acetylmuramoyl-L-alanyl-D-glutamate synthetase) (D-glutamic acid- adding enzyme)	[TP0100-TP0903 (0.59509045)]
COG0526	COG0771	BC4691	BC4691	Thioredoxin {UniProtKB/TrEMBL:Q816X1}	BC3912	murD	UDP-N-acetylmuramoylalanine--D-glutamate ligase (EC 6.3.2.9) (UDP-N- acetylmuramoyl-L-alanyl-D-glutamate synthetase) (D-glutamic acid- adding enzyme)	[TP0100-TP0903 (0.59509045)]
COG0526	COG0771	BC0431	BC0431	Thioredoxin {UniProtKB/TrEMBL:Q81IF7}	BC3912	murD	UDP-N-acetylmuramoylalanine--D-glutamate ligase (EC 6.3.2.9) (UDP-N- acetylmuramoyl-L-alanyl-D-glutamate synthetase) (D-glutamic acid- adding enzyme)	[TP0100-TP0903 (0.59509045)]
COG1283	COG1286	BC0803	BC0803	Sodium-dependent phosphate transporter	BC4554	BC4554	Colicin V production protein	[TP0771-TP0522 (0.80866665)]
COG0143	COG0845	BC0043	metG	Methionyl-tRNA synthetase 1 (EC 6.1.1.10) (Methionine--tRNA ligase 1) (MetRS 1)	BC0816	BC0816	Periplasmic component of efflux system	[TP0798-TP0965 (0.7246752)]
COG0143	COG0845	BC5031	metG2	Methionyl-tRNA synthetase 2 (EC 6.1.1.10) (Methionine--tRNA ligase 2) (MetRS 2)	BC5255	BC5255	Periplasmic component of efflux system	[TP0798-TP0965 (0.7246752)]
COG0143	COG0845	BC0043	metG	Methionyl-tRNA synthetase 1 (EC 6.1.1.10) (Methionine--tRNA ligase 1) (MetRS 1)	BC5255	BC5255	Periplasmic component of efflux system	[TP0798-TP0965 (0.7246752)]
COG0143	COG0845	BC5031	metG2	Methionyl-tRNA synthetase 2 (EC 6.1.1.10) (Methionine--tRNA ligase 2) (MetRS 2)	BC0816	BC0816	Periplasmic component of efflux system	[TP0798-TP0965 (0.7246752)]
COG0242	COG1744	BC3865	def1	Peptide deformylase 1 (EC 3.5.1.88) (PDF 1) (Polypeptide deformylase 1)	BC3791	BC3791	Nucleoside-binding protein	[TP0757-TP0298 (0.51512045)]
COG0242	COG1744	BC3974	def2	Peptide deformylase 2 (EC 3.5.1.88) (PDF 2) (Polypeptide deformylase 2)	BC3791	BC3791	Nucleoside-binding protein	[TP0757-TP0298 (0.51512045)]
COG1536	COG1868	BC1645	BC1645	Flagellar motor switch protein fliG	BC1662	BC1662	Flagellar motor switch protein fliM	[TP0026-TP0721 (0.9539454)]
COG0301	COG2080	BC4647	thiI	Probable thiamine biosynthesis protein thiI	BC3166	BC3166	Xanthine dehydrogenase iron-sulfur subunit	[TP0559-TP0080 (0.5968554)]
COG1366	COG1536	BC1002	BC1002	Anti-sigma B factor antagonist	BC1645	BC1645	Flagellar motor switch protein fliG	[TP0233-TP0400 (0.68778783)]
COG1366	COG1536	BC4074	BC4074	Anti-sigma F factor antagonist	BC1645	BC1645	Flagellar motor switch protein fliG	[TP0233-TP0400 (0.68778783)]
COG0504	COG1475	BC5338	pyrG	CTP synthase (EC 6.3.4.2) (UTP--ammonia ligase) (CTP synthetase)	BC5481	BC5481	Stage 0 sporulation protein J	[TP0305-TP0271 (0.70252794)]
COG0504	COG1475	BC5338	pyrG	CTP synthase (EC 6.3.4.2) (UTP--ammonia ligase) (CTP synthetase)	BC5483	BC5483	Stage 0 sporulation protein J	[TP0305-TP0271 (0.70252794)]
COG0457	COG3391	BC3501	BC3501	Response regulator aspartate phosphatase	BC1299	BC1299	Surface antigen {UniProtKB/TrEMBL:Q81GA9}	[TP0095-TP0421 (0.8119976)]
COG0457	COG3391	BC0986	BC0986	Response regulator aspartate phosphatase	BC1299	BC1299	Surface antigen {UniProtKB/TrEMBL:Q81GA9}	[TP0095-TP0421 (0.8119976)]
COG0457	COG3391	BC2147	BC2147	Response regulator aspartate phosphatase	BC1299	BC1299	Surface antigen {UniProtKB/TrEMBL:Q81GA9}	[TP0095-TP0421 (0.8119976)]
COG0457	COG3391	BC4390	BC4390	Tetratricopeptide repeat family protein	BC1299	BC1299	Surface antigen {UniProtKB/TrEMBL:Q81GA9}	[TP0095-TP0421 (0.8119976)]
COG0457	COG3391	BC5160	BC5160	TPR-repeat-containing protein	BC1299	BC1299	Surface antigen {UniProtKB/TrEMBL:Q81GA9}	[TP0095-TP0421 (0.8119976)]
COG0457	COG3391	BC1158	BC1158	Transcriptional regulator, XRE family	BC1299	BC1299	Surface antigen {UniProtKB/TrEMBL:Q81GA9}	[TP0095-TP0421 (0.8119976)]
COG0457	COG3391	BC1519	BC1519	TPR-repeat-containing protein	BC1299	BC1299	Surface antigen {UniProtKB/TrEMBL:Q81GA9}	[TP0095-TP0421 (0.8119976)]
COG0457	COG3391	BC0601	BC0601	Transcriptional activator NprR	BC1299	BC1299	Surface antigen {UniProtKB/TrEMBL:Q81GA9}	[TP0095-TP0421 (0.8119976)]
COG0457	COG3391	BC2443	BC2443	Transcriptional regulator, XRE family	BC1299	BC1299	Surface antigen {UniProtKB/TrEMBL:Q81GA9}	[TP0095-TP0421 (0.8119976)]
COG0457	COG3391	BC3518	BC3518	Response regulator aspartate phosphatase	BC1299	BC1299	Surface antigen {UniProtKB/TrEMBL:Q81GA9}	[TP0095-TP0421 (0.8119976)]
COG0457	COG3391	BC2917	BC2917	TPR-repeat-containing protein	BC1299	BC1299	Surface antigen {UniProtKB/TrEMBL:Q81GA9}	[TP0095-TP0421 (0.8119976)]
COG0457	COG3391	BC1026	BC1026	Response regulator aspartate phosphatase	BC1299	BC1299	Surface antigen {UniProtKB/TrEMBL:Q81GA9}	[TP0095-TP0421 (0.8119976)]
COG0457	COG3391	BC3350	BC3350	TPR-repeat-containing protein	BC1299	BC1299	Surface antigen {UniProtKB/TrEMBL:Q81GA9}	[TP0095-TP0421 (0.8119976)]
COG0457	COG3391	BC0988	BC0988	Transcriptional regulator, XRE family	BC1299	BC1299	Surface antigen {UniProtKB/TrEMBL:Q81GA9}	[TP0095-TP0421 (0.8119976)]
COG0250	COG0772	BC0116	BC0116	Transcription antitermination protein nusG	BC3911	BC3911	Cell division protein ftsW	[TP0236-TP0387 (0.7470728)]
COG0250	COG0772	BC0116	BC0116	Transcription antitermination protein nusG	BC4155	BC4155	Rod shape-determining protein rodA	[TP0236-TP0387 (0.7470728)]
COG0250	COG0772	BC0116	BC0116	Transcription antitermination protein nusG	BC1203	BC1203	Cell division protein ftsW	[TP0236-TP0387 (0.7470728)]
COG0250	COG0772	BC0116	BC0116	Transcription antitermination protein nusG	BC3948	BC3948	Cell division protein ftsW	[TP0236-TP0387 (0.7470728)]
COG0227	COG0740	BC3856	rpmB	50S ribosomal protein L28	BC3795	BC3795	Translocation-enhancing protein tepA	[TP0362-TP0507 (0.75048)]
COG0227	COG0740	BC3856	rpmB	50S ribosomal protein L28	BC2793	clpP1	ATP-dependent Clp protease proteolytic subunit 1 (EC 3.4.21.92) (Endopeptidase Clp 1)	[TP0362-TP0507 (0.75048)]
COG0227	COG0740	BC3856	rpmB	50S ribosomal protein L28	BC5152	clpP2	ATP-dependent Clp protease proteolytic subunit 2 (EC 3.4.21.92) (Endopeptidase Clp 2)	[TP0362-TP0507 (0.75048)]
COG0457	COG0457	BC2443	BC2443	Transcriptional regulator, XRE family	BC2443	BC2443	Transcriptional regulator, XRE family	[TP0067-TP0095 (0.6515529)]
COG0457	COG0457	BC1026	BC1026	Response regulator aspartate phosphatase	BC3501	BC3501	Response regulator aspartate phosphatase	[TP0067-TP0095 (0.6515529)]
COG0457	COG0457	BC3501	BC3501	Response regulator aspartate phosphatase	BC1026	BC1026	Response regulator aspartate phosphatase	[TP0067-TP0095 (0.6515529)]
COG0457	COG0457	BC3518	BC3518	Response regulator aspartate phosphatase	BC5160	BC5160	TPR-repeat-containing protein	[TP0067-TP0095 (0.6515529)]
COG0457	COG0457	BC5160	BC5160	TPR-repeat-containing protein	BC3518	BC3518	Response regulator aspartate phosphatase	[TP0067-TP0095 (0.6515529)]
COG0457	COG0457	BC3350	BC3350	TPR-repeat-containing protein	BC0601	BC0601	Transcriptional activator NprR	[TP0067-TP0095 (0.6515529)]
COG0457	COG0457	BC0601	BC0601	Transcriptional activator NprR	BC3350	BC3350	TPR-repeat-containing protein	[TP0067-TP0095 (0.6515529)]
COG0457	COG0457	BC1026	BC1026	Response regulator aspartate phosphatase	BC2147	BC2147	Response regulator aspartate phosphatase	[TP0067-TP0095 (0.6515529)]
COG0457	COG0457	BC2147	BC2147	Response regulator aspartate phosphatase	BC1026	BC1026	Response regulator aspartate phosphatase	[TP0067-TP0095 (0.6515529)]
COG0457	COG0457	BC3501	BC3501	Response regulator aspartate phosphatase	BC0601	BC0601	Transcriptional activator NprR	[TP0067-TP0095 (0.6515529)]
COG0457	COG0457	BC0601	BC0601	Transcriptional activator NprR	BC3501	BC3501	Response regulator aspartate phosphatase	[TP0067-TP0095 (0.6515529)]
COG0457	COG0457	BC3501	BC3501	Response regulator aspartate phosphatase	BC5160	BC5160	TPR-repeat-containing protein	[TP0067-TP0095 (0.6515529)]
COG0457	COG0457	BC5160	BC5160	TPR-repeat-containing protein	BC3501	BC3501	Response regulator aspartate phosphatase	[TP0067-TP0095 (0.6515529)]
COG0457	COG0457	BC1026	BC1026	Response regulator aspartate phosphatase	BC3350	BC3350	TPR-repeat-containing protein	[TP0067-TP0095 (0.6515529)]
COG0457	COG0457	BC3350	BC3350	TPR-repeat-containing protein	BC1026	BC1026	Response regulator aspartate phosphatase	[TP0067-TP0095 (0.6515529)]
COG0457	COG0457	BC3350	BC3350	TPR-repeat-containing protein	BC0988	BC0988	Transcriptional regulator, XRE family	[TP0067-TP0095 (0.6515529)]
COG0457	COG0457	BC0988	BC0988	Transcriptional regulator, XRE family	BC3350	BC3350	TPR-repeat-containing protein	[TP0067-TP0095 (0.6515529)]
COG0457	COG0457	BC2147	BC2147	Response regulator aspartate phosphatase	BC2147	BC2147	Response regulator aspartate phosphatase	[TP0067-TP0095 (0.6515529)]
COG0457	COG0457	BC0988	BC0988	Transcriptional regulator, XRE family	BC0601	BC0601	Transcriptional activator NprR	[TP0067-TP0095 (0.6515529)]
COG0457	COG0457	BC0601	BC0601	Transcriptional activator NprR	BC0988	BC0988	Transcriptional regulator, XRE family	[TP0067-TP0095 (0.6515529)]
COG0457	COG0457	BC2917	BC2917	TPR-repeat-containing protein	BC5160	BC5160	TPR-repeat-containing protein	[TP0067-TP0095 (0.6515529)]
COG0457	COG0457	BC5160	BC5160	TPR-repeat-containing protein	BC2917	BC2917	TPR-repeat-containing protein	[TP0067-TP0095 (0.6515529)]
COG0457	COG0457	BC3518	BC3518	Response regulator aspartate phosphatase	BC0601	BC0601	Transcriptional activator NprR	[TP0067-TP0095 (0.6515529)]
COG0457	COG0457	BC0601	BC0601	Transcriptional activator NprR	BC3518	BC3518	Response regulator aspartate phosphatase	[TP0067-TP0095 (0.6515529)]
COG0457	COG0457	BC3518	BC3518	Response regulator aspartate phosphatase	BC3518	BC3518	Response regulator aspartate phosphatase	[TP0067-TP0095 (0.6515529)]
COG0457	COG0457	BC1519	BC1519	TPR-repeat-containing protein	BC2147	BC2147	Response regulator aspartate phosphatase	[TP0067-TP0095 (0.6515529)]
COG0457	COG0457	BC2147	BC2147	Response regulator aspartate phosphatase	BC1519	BC1519	TPR-repeat-containing protein	[TP0067-TP0095 (0.6515529)]
COG0457	COG0457	BC5160	BC5160	TPR-repeat-containing protein	BC5160	BC5160	TPR-repeat-containing protein	[TP0067-TP0095 (0.6515529)]
COG0457	COG0457	BC5160	BC5160	TPR-repeat-containing protein	BC2147	BC2147	Response regulator aspartate phosphatase	[TP0067-TP0095 (0.6515529)]
COG0457	COG0457	BC2147	BC2147	Response regulator aspartate phosphatase	BC5160	BC5160	TPR-repeat-containing protein	[TP0067-TP0095 (0.6515529)]
COG0457	COG0457	BC0601	BC0601	Transcriptional activator NprR	BC0601	BC0601	Transcriptional activator NprR	[TP0067-TP0095 (0.6515529)]
COG0457	COG0457	BC1519	BC1519	TPR-repeat-containing protein	BC0601	BC0601	Transcriptional activator NprR	[TP0067-TP0095 (0.6515529)]
COG0457	COG0457	BC0601	BC0601	Transcriptional activator NprR	BC1519	BC1519	TPR-repeat-containing protein	[TP0067-TP0095 (0.6515529)]
COG0457	COG0457	BC3350	BC3350	TPR-repeat-containing protein	BC0986	BC0986	Response regulator aspartate phosphatase	[TP0067-TP0095 (0.6515529)]
COG0457	COG0457	BC0986	BC0986	Response regulator aspartate phosphatase	BC3350	BC3350	TPR-repeat-containing protein	[TP0067-TP0095 (0.6515529)]
COG0457	COG0457	BC1026	BC1026	Response regulator aspartate phosphatase	BC0988	BC0988	Transcriptional regulator, XRE family	[TP0067-TP0095 (0.6515529)]
COG0457	COG0457	BC0988	BC0988	Transcriptional regulator, XRE family	BC1026	BC1026	Response regulator aspartate phosphatase	[TP0067-TP0095 (0.6515529)]
COG0457	COG0457	BC3350	BC3350	TPR-repeat-containing protein	BC2443	BC2443	Transcriptional regulator, XRE family	[TP0067-TP0095 (0.6515529)]
COG0457	COG0457	BC2443	BC2443	Transcriptional regulator, XRE family	BC3350	BC3350	TPR-repeat-containing protein	[TP0067-TP0095 (0.6515529)]
COG0457	COG0457	BC3518	BC3518	Response regulator aspartate phosphatase	BC2147	BC2147	Response regulator aspartate phosphatase	[TP0067-TP0095 (0.6515529)]
COG0457	COG0457	BC2147	BC2147	Response regulator aspartate phosphatase	BC3518	BC3518	Response regulator aspartate phosphatase	[TP0067-TP0095 (0.6515529)]
COG0457	COG0457	BC1026	BC1026	Response regulator aspartate phosphatase	BC0986	BC0986	Response regulator aspartate phosphatase	[TP0067-TP0095 (0.6515529)]
COG0457	COG0457	BC0986	BC0986	Response regulator aspartate phosphatase	BC1026	BC1026	Response regulator aspartate phosphatase	[TP0067-TP0095 (0.6515529)]
COG0457	COG0457	BC2443	BC2443	Transcriptional regulator, XRE family	BC2917	BC2917	TPR-repeat-containing protein	[TP0067-TP0095 (0.6515529)]
COG0457	COG0457	BC2917	BC2917	TPR-repeat-containing protein	BC2443	BC2443	Transcriptional regulator, XRE family	[TP0067-TP0095 (0.6515529)]
COG0457	COG0457	BC3350	BC3350	TPR-repeat-containing protein	BC2147	BC2147	Response regulator aspartate phosphatase	[TP0067-TP0095 (0.6515529)]
COG0457	COG0457	BC2147	BC2147	Response regulator aspartate phosphatase	BC3350	BC3350	TPR-repeat-containing protein	[TP0067-TP0095 (0.6515529)]
COG0457	COG0457	BC1026	BC1026	Response regulator aspartate phosphatase	BC1026	BC1026	Response regulator aspartate phosphatase	[TP0067-TP0095 (0.6515529)]
COG0457	COG0457	BC1026	BC1026	Response regulator aspartate phosphatase	BC4390	BC4390	Tetratricopeptide repeat family protein	[TP0067-TP0095 (0.6515529)]
COG0457	COG0457	BC4390	BC4390	Tetratricopeptide repeat family protein	BC1026	BC1026	Response regulator aspartate phosphatase	[TP0067-TP0095 (0.6515529)]
COG0457	COG0457	BC2147	BC2147	Response regulator aspartate phosphatase	BC0601	BC0601	Transcriptional activator NprR	[TP0067-TP0095 (0.6515529)]
COG0457	COG0457	BC0601	BC0601	Transcriptional activator NprR	BC2147	BC2147	Response regulator aspartate phosphatase	[TP0067-TP0095 (0.6515529)]
COG0457	COG0457	BC0988	BC0988	Transcriptional regulator, XRE family	BC2917	BC2917	TPR-repeat-containing protein	[TP0067-TP0095 (0.6515529)]
COG0457	COG0457	BC2917	BC2917	TPR-repeat-containing protein	BC0988	BC0988	Transcriptional regulator, XRE family	[TP0067-TP0095 (0.6515529)]
COG0457	COG0457	BC2443	BC2443	Transcriptional regulator, XRE family	BC2147	BC2147	Response regulator aspartate phosphatase	[TP0067-TP0095 (0.6515529)]
COG0457	COG0457	BC2147	BC2147	Response regulator aspartate phosphatase	BC2443	BC2443	Transcriptional regulator, XRE family	[TP0067-TP0095 (0.6515529)]
COG0457	COG0457	BC0988	BC0988	Transcriptional regulator, XRE family	BC5160	BC5160	TPR-repeat-containing protein	[TP0067-TP0095 (0.6515529)]
COG0457	COG0457	BC5160	BC5160	TPR-repeat-containing protein	BC0988	BC0988	Transcriptional regulator, XRE family	[TP0067-TP0095 (0.6515529)]
COG0457	COG0457	BC3350	BC3350	TPR-repeat-containing protein	BC4390	BC4390	Tetratricopeptide repeat family protein	[TP0067-TP0095 (0.6515529)]
COG0457	COG0457	BC4390	BC4390	Tetratricopeptide repeat family protein	BC3350	BC3350	TPR-repeat-containing protein	[TP0067-TP0095 (0.6515529)]
COG0457	COG0457	BC0988	BC0988	Transcriptional regulator, XRE family	BC0986	BC0986	Response regulator aspartate phosphatase	[TP0067-TP0095 (0.6515529)]
COG0457	COG0457	BC0986	BC0986	Response regulator aspartate phosphatase	BC0988	BC0988	Transcriptional regulator, XRE family	[TP0067-TP0095 (0.6515529)]
COG0457	COG0457	BC2917	BC2917	TPR-repeat-containing protein	BC0986	BC0986	Response regulator aspartate phosphatase	[TP0067-TP0095 (0.6515529)]
COG0457	COG0457	BC0986	BC0986	Response regulator aspartate phosphatase	BC2917	BC2917	TPR-repeat-containing protein	[TP0067-TP0095 (0.6515529)]
COG0457	COG0457	BC3501	BC3501	Response regulator aspartate phosphatase	BC2443	BC2443	Transcriptional regulator, XRE family	[TP0067-TP0095 (0.6515529)]
COG0457	COG0457	BC2443	BC2443	Transcriptional regulator, XRE family	BC3501	BC3501	Response regulator aspartate phosphatase	[TP0067-TP0095 (0.6515529)]
COG0457	COG0457	BC2443	BC2443	Transcriptional regulator, XRE family	BC3518	BC3518	Response regulator aspartate phosphatase	[TP0067-TP0095 (0.6515529)]
COG0457	COG0457	BC3518	BC3518	Response regulator aspartate phosphatase	BC2443	BC2443	Transcriptional regulator, XRE family	[TP0067-TP0095 (0.6515529)]
COG0457	COG0457	BC5160	BC5160	TPR-repeat-containing protein	BC1158	BC1158	Transcriptional regulator, XRE family	[TP0067-TP0095 (0.6515529)]
COG0457	COG0457	BC1158	BC1158	Transcriptional regulator, XRE family	BC5160	BC5160	TPR-repeat-containing protein	[TP0067-TP0095 (0.6515529)]
COG0457	COG0457	BC4390	BC4390	Tetratricopeptide repeat family protein	BC2147	BC2147	Response regulator aspartate phosphatase	[TP0067-TP0095 (0.6515529)]
COG0457	COG0457	BC2147	BC2147	Response regulator aspartate phosphatase	BC4390	BC4390	Tetratricopeptide repeat family protein	[TP0067-TP0095 (0.6515529)]
COG0457	COG0457	BC4390	BC4390	Tetratricopeptide repeat family protein	BC0988	BC0988	Transcriptional regulator, XRE family	[TP0067-TP0095 (0.6515529)]
COG0457	COG0457	BC0988	BC0988	Transcriptional regulator, XRE family	BC4390	BC4390	Tetratricopeptide repeat family protein	[TP0067-TP0095 (0.6515529)]
COG0457	COG0457	BC1026	BC1026	Response regulator aspartate phosphatase	BC0601	BC0601	Transcriptional activator NprR	[TP0067-TP0095 (0.6515529)]
COG0457	COG0457	BC0601	BC0601	Transcriptional activator NprR	BC1026	BC1026	Response regulator aspartate phosphatase	[TP0067-TP0095 (0.6515529)]
COG0457	COG0457	BC2443	BC2443	Transcriptional regulator, XRE family	BC0601	BC0601	Transcriptional activator NprR	[TP0067-TP0095 (0.6515529)]
COG0457	COG0457	BC0601	BC0601	Transcriptional activator NprR	BC2443	BC2443	Transcriptional regulator, XRE family	[TP0067-TP0095 (0.6515529)]
COG0457	COG0457	BC1519	BC1519	TPR-repeat-containing protein	BC0986	BC0986	Response regulator aspartate phosphatase	[TP0067-TP0095 (0.6515529)]
COG0457	COG0457	BC0986	BC0986	Response regulator aspartate phosphatase	BC1519	BC1519	TPR-repeat-containing protein	[TP0067-TP0095 (0.6515529)]
COG0457	COG0457	BC0988	BC0988	Transcriptional regulator, XRE family	BC0988	BC0988	Transcriptional regulator, XRE family	[TP0067-TP0095 (0.6515529)]
COG0457	COG0457	BC1519	BC1519	TPR-repeat-containing protein	BC1158	BC1158	Transcriptional regulator, XRE family	[TP0067-TP0095 (0.6515529)]
COG0457	COG0457	BC1158	BC1158	Transcriptional regulator, XRE family	BC1519	BC1519	TPR-repeat-containing protein	[TP0067-TP0095 (0.6515529)]
COG0457	COG0457	BC2917	BC2917	TPR-repeat-containing protein	BC2917	BC2917	TPR-repeat-containing protein	[TP0067-TP0095 (0.6515529)]
COG0457	COG0457	BC3518	BC3518	Response regulator aspartate phosphatase	BC0986	BC0986	Response regulator aspartate phosphatase	[TP0067-TP0095 (0.6515529)]
COG0457	COG0457	BC0986	BC0986	Response regulator aspartate phosphatase	BC3518	BC3518	Response regulator aspartate phosphatase	[TP0067-TP0095 (0.6515529)]
COG0457	COG0457	BC1519	BC1519	TPR-repeat-containing protein	BC0988	BC0988	Transcriptional regulator, XRE family	[TP0067-TP0095 (0.6515529)]
COG0457	COG0457	BC0988	BC0988	Transcriptional regulator, XRE family	BC1519	BC1519	TPR-repeat-containing protein	[TP0067-TP0095 (0.6515529)]
COG0457	COG0457	BC0986	BC0986	Response regulator aspartate phosphatase	BC0986	BC0986	Response regulator aspartate phosphatase	[TP0067-TP0095 (0.6515529)]
COG0457	COG0457	BC2917	BC2917	TPR-repeat-containing protein	BC1158	BC1158	Transcriptional regulator, XRE family	[TP0067-TP0095 (0.6515529)]
COG0457	COG0457	BC1158	BC1158	Transcriptional regulator, XRE family	BC2917	BC2917	TPR-repeat-containing protein	[TP0067-TP0095 (0.6515529)]
COG0457	COG0457	BC0988	BC0988	Transcriptional regulator, XRE family	BC2147	BC2147	Response regulator aspartate phosphatase	[TP0067-TP0095 (0.6515529)]
COG0457	COG0457	BC2147	BC2147	Response regulator aspartate phosphatase	BC0988	BC0988	Transcriptional regulator, XRE family	[TP0067-TP0095 (0.6515529)]
COG0457	COG0457	BC3350	BC3350	TPR-repeat-containing protein	BC3350	BC3350	TPR-repeat-containing protein	[TP0067-TP0095 (0.6515529)]
COG0457	COG0457	BC5160	BC5160	TPR-repeat-containing protein	BC0601	BC0601	Transcriptional activator NprR	[TP0067-TP0095 (0.6515529)]
COG0457	COG0457	BC0601	BC0601	Transcriptional activator NprR	BC5160	BC5160	TPR-repeat-containing protein	[TP0067-TP0095 (0.6515529)]
COG0457	COG0457	BC5160	BC5160	TPR-repeat-containing protein	BC0986	BC0986	Response regulator aspartate phosphatase	[TP0067-TP0095 (0.6515529)]
COG0457	COG0457	BC0986	BC0986	Response regulator aspartate phosphatase	BC5160	BC5160	TPR-repeat-containing protein	[TP0067-TP0095 (0.6515529)]
COG0457	COG0457	BC1519	BC1519	TPR-repeat-containing protein	BC4390	BC4390	Tetratricopeptide repeat family protein	[TP0067-TP0095 (0.6515529)]
COG0457	COG0457	BC4390	BC4390	Tetratricopeptide repeat family protein	BC1519	BC1519	TPR-repeat-containing protein	[TP0067-TP0095 (0.6515529)]
COG0457	COG0457	BC3501	BC3501	Response regulator aspartate phosphatase	BC0988	BC0988	Transcriptional regulator, XRE family	[TP0067-TP0095 (0.6515529)]
COG0457	COG0457	BC0988	BC0988	Transcriptional regulator, XRE family	BC3501	BC3501	Response regulator aspartate phosphatase	[TP0067-TP0095 (0.6515529)]
COG0457	COG0457	BC4390	BC4390	Tetratricopeptide repeat family protein	BC0601	BC0601	Transcriptional activator NprR	[TP0067-TP0095 (0.6515529)]
COG0457	COG0457	BC0601	BC0601	Transcriptional activator NprR	BC4390	BC4390	Tetratricopeptide repeat family protein	[TP0067-TP0095 (0.6515529)]
COG0457	COG0457	BC3501	BC3501	Response regulator aspartate phosphatase	BC3518	BC3518	Response regulator aspartate phosphatase	[TP0067-TP0095 (0.6515529)]
COG0457	COG0457	BC3518	BC3518	Response regulator aspartate phosphatase	BC3501	BC3501	Response regulator aspartate phosphatase	[TP0067-TP0095 (0.6515529)]
COG0457	COG0457	BC0988	BC0988	Transcriptional regulator, XRE family	BC1158	BC1158	Transcriptional regulator, XRE family	[TP0067-TP0095 (0.6515529)]
COG0457	COG0457	BC1158	BC1158	Transcriptional regulator, XRE family	BC0988	BC0988	Transcriptional regulator, XRE family	[TP0067-TP0095 (0.6515529)]
COG0457	COG0457	BC1519	BC1519	TPR-repeat-containing protein	BC3518	BC3518	Response regulator aspartate phosphatase	[TP0067-TP0095 (0.6515529)]
COG0457	COG0457	BC3518	BC3518	Response regulator aspartate phosphatase	BC1519	BC1519	TPR-repeat-containing protein	[TP0067-TP0095 (0.6515529)]
COG0457	COG0457	BC3350	BC3350	TPR-repeat-containing protein	BC5160	BC5160	TPR-repeat-containing protein	[TP0067-TP0095 (0.6515529)]
COG0457	COG0457	BC5160	BC5160	TPR-repeat-containing protein	BC3350	BC3350	TPR-repeat-containing protein	[TP0067-TP0095 (0.6515529)]
COG0457	COG0457	BC4390	BC4390	Tetratricopeptide repeat family protein	BC2443	BC2443	Transcriptional regulator, XRE family	[TP0067-TP0095 (0.6515529)]
COG0457	COG0457	BC2443	BC2443	Transcriptional regulator, XRE family	BC4390	BC4390	Tetratricopeptide repeat family protein	[TP0067-TP0095 (0.6515529)]
COG0457	COG0457	BC3501	BC3501	Response regulator aspartate phosphatase	BC0986	BC0986	Response regulator aspartate phosphatase	[TP0067-TP0095 (0.6515529)]
COG0457	COG0457	BC0986	BC0986	Response regulator aspartate phosphatase	BC3501	BC3501	Response regulator aspartate phosphatase	[TP0067-TP0095 (0.6515529)]
COG0457	COG0457	BC2443	BC2443	Transcriptional regulator, XRE family	BC0986	BC0986	Response regulator aspartate phosphatase	[TP0067-TP0095 (0.6515529)]
COG0457	COG0457	BC0986	BC0986	Response regulator aspartate phosphatase	BC2443	BC2443	Transcriptional regulator, XRE family	[TP0067-TP0095 (0.6515529)]
COG0457	COG0457	BC4390	BC4390	Tetratricopeptide repeat family protein	BC0986	BC0986	Response regulator aspartate phosphatase	[TP0067-TP0095 (0.6515529)]
COG0457	COG0457	BC0986	BC0986	Response regulator aspartate phosphatase	BC4390	BC4390	Tetratricopeptide repeat family protein	[TP0067-TP0095 (0.6515529)]
COG0457	COG0457	BC3518	BC3518	Response regulator aspartate phosphatase	BC1158	BC1158	Transcriptional regulator, XRE family	[TP0067-TP0095 (0.6515529)]
COG0457	COG0457	BC1158	BC1158	Transcriptional regulator, XRE family	BC3518	BC3518	Response regulator aspartate phosphatase	[TP0067-TP0095 (0.6515529)]
COG0457	COG0457	BC3518	BC3518	Response regulator aspartate phosphatase	BC0988	BC0988	Transcriptional regulator, XRE family	[TP0067-TP0095 (0.6515529)]
COG0457	COG0457	BC2443	BC2443	Transcriptional regulator, XRE family	BC5160	BC5160	TPR-repeat-containing protein	[TP0067-TP0095 (0.6515529)]
COG0457	COG0457	BC0988	BC0988	Transcriptional regulator, XRE family	BC3518	BC3518	Response regulator aspartate phosphatase	[TP0067-TP0095 (0.6515529)]
COG0457	COG0457	BC5160	BC5160	TPR-repeat-containing protein	BC2443	BC2443	Transcriptional regulator, XRE family	[TP0067-TP0095 (0.6515529)]
COG0457	COG0457	BC3350	BC3350	TPR-repeat-containing protein	BC1519	BC1519	TPR-repeat-containing protein	[TP0067-TP0095 (0.6515529)]
COG0457	COG0457	BC1519	BC1519	TPR-repeat-containing protein	BC3350	BC3350	TPR-repeat-containing protein	[TP0067-TP0095 (0.6515529)]
COG0457	COG0457	BC1026	BC1026	Response regulator aspartate phosphatase	BC2917	BC2917	TPR-repeat-containing protein	[TP0067-TP0095 (0.6515529)]
COG0457	COG0457	BC2917	BC2917	TPR-repeat-containing protein	BC1026	BC1026	Response regulator aspartate phosphatase	[TP0067-TP0095 (0.6515529)]
COG0457	COG0457	BC3501	BC3501	Response regulator aspartate phosphatase	BC4390	BC4390	Tetratricopeptide repeat family protein	[TP0067-TP0095 (0.6515529)]
COG0457	COG0457	BC4390	BC4390	Tetratricopeptide repeat family protein	BC3501	BC3501	Response regulator aspartate phosphatase	[TP0067-TP0095 (0.6515529)]
COG0457	COG0457	BC2443	BC2443	Transcriptional regulator, XRE family	BC1158	BC1158	Transcriptional regulator, XRE family	[TP0067-TP0095 (0.6515529)]
COG0457	COG0457	BC1158	BC1158	Transcriptional regulator, XRE family	BC2443	BC2443	Transcriptional regulator, XRE family	[TP0067-TP0095 (0.6515529)]
COG0457	COG0457	BC3350	BC3350	TPR-repeat-containing protein	BC1158	BC1158	Transcriptional regulator, XRE family	[TP0067-TP0095 (0.6515529)]
COG0457	COG0457	BC1158	BC1158	Transcriptional regulator, XRE family	BC3350	BC3350	TPR-repeat-containing protein	[TP0067-TP0095 (0.6515529)]
COG0457	COG0457	BC3350	BC3350	TPR-repeat-containing protein	BC2917	BC2917	TPR-repeat-containing protein	[TP0067-TP0095 (0.6515529)]
COG0457	COG0457	BC2917	BC2917	TPR-repeat-containing protein	BC3350	BC3350	TPR-repeat-containing protein	[TP0067-TP0095 (0.6515529)]
COG0457	COG0457	BC3501	BC3501	Response regulator aspartate phosphatase	BC1158	BC1158	Transcriptional regulator, XRE family	[TP0067-TP0095 (0.6515529)]
COG0457	COG0457	BC1158	BC1158	Transcriptional regulator, XRE family	BC3501	BC3501	Response regulator aspartate phosphatase	[TP0067-TP0095 (0.6515529)]
COG0457	COG0457	BC2917	BC2917	TPR-repeat-containing protein	BC0601	BC0601	Transcriptional activator NprR	[TP0067-TP0095 (0.6515529)]
COG0457	COG0457	BC0601	BC0601	Transcriptional activator NprR	BC2917	BC2917	TPR-repeat-containing protein	[TP0067-TP0095 (0.6515529)]
COG0457	COG0457	BC1158	BC1158	Transcriptional regulator, XRE family	BC1158	BC1158	Transcriptional regulator, XRE family	[TP0067-TP0095 (0.6515529)]
COG0457	COG0457	BC3350	BC3350	TPR-repeat-containing protein	BC3518	BC3518	Response regulator aspartate phosphatase	[TP0067-TP0095 (0.6515529)]
COG0457	COG0457	BC3518	BC3518	Response regulator aspartate phosphatase	BC3350	BC3350	TPR-repeat-containing protein	[TP0067-TP0095 (0.6515529)]
COG0457	COG0457	BC1519	BC1519	TPR-repeat-containing protein	BC2917	BC2917	TPR-repeat-containing protein	[TP0067-TP0095 (0.6515529)]
COG0457	COG0457	BC2917	BC2917	TPR-repeat-containing protein	BC1519	BC1519	TPR-repeat-containing protein	[TP0067-TP0095 (0.6515529)]
COG0457	COG0457	BC4390	BC4390	Tetratricopeptide repeat family protein	BC3518	BC3518	Response regulator aspartate phosphatase	[TP0067-TP0095 (0.6515529)]
COG0457	COG0457	BC3518	BC3518	Response regulator aspartate phosphatase	BC4390	BC4390	Tetratricopeptide repeat family protein	[TP0067-TP0095 (0.6515529)]
COG0457	COG0457	BC1026	BC1026	Response regulator aspartate phosphatase	BC1158	BC1158	Transcriptional regulator, XRE family	[TP0067-TP0095 (0.6515529)]
COG0457	COG0457	BC1158	BC1158	Transcriptional regulator, XRE family	BC1026	BC1026	Response regulator aspartate phosphatase	[TP0067-TP0095 (0.6515529)]
COG0457	COG0457	BC1158	BC1158	Transcriptional regulator, XRE family	BC0601	BC0601	Transcriptional activator NprR	[TP0067-TP0095 (0.6515529)]
COG0457	COG0457	BC3501	BC3501	Response regulator aspartate phosphatase	BC2917	BC2917	TPR-repeat-containing protein	[TP0067-TP0095 (0.6515529)]
COG0457	COG0457	BC2917	BC2917	TPR-repeat-containing protein	BC3501	BC3501	Response regulator aspartate phosphatase	[TP0067-TP0095 (0.6515529)]
COG0457	COG0457	BC0601	BC0601	Transcriptional activator NprR	BC1158	BC1158	Transcriptional regulator, XRE family	[TP0067-TP0095 (0.6515529)]
COG0457	COG0457	BC1026	BC1026	Response regulator aspartate phosphatase	BC5160	BC5160	TPR-repeat-containing protein	[TP0067-TP0095 (0.6515529)]
COG0457	COG0457	BC5160	BC5160	TPR-repeat-containing protein	BC1026	BC1026	Response regulator aspartate phosphatase	[TP0067-TP0095 (0.6515529)]
COG0457	COG0457	BC4390	BC4390	Tetratricopeptide repeat family protein	BC4390	BC4390	Tetratricopeptide repeat family protein	[TP0067-TP0095 (0.6515529)]
COG0457	COG0457	BC2147	BC2147	Response regulator aspartate phosphatase	BC0986	BC0986	Response regulator aspartate phosphatase	[TP0067-TP0095 (0.6515529)]
COG0457	COG0457	BC0986	BC0986	Response regulator aspartate phosphatase	BC2147	BC2147	Response regulator aspartate phosphatase	[TP0067-TP0095 (0.6515529)]
COG0457	COG0457	BC0601	BC0601	Transcriptional activator NprR	BC0986	BC0986	Response regulator aspartate phosphatase	[TP0067-TP0095 (0.6515529)]
COG0457	COG0457	BC0986	BC0986	Response regulator aspartate phosphatase	BC0601	BC0601	Transcriptional activator NprR	[TP0067-TP0095 (0.6515529)]
COG0457	COG0457	BC4390	BC4390	Tetratricopeptide repeat family protein	BC5160	BC5160	TPR-repeat-containing protein	[TP0067-TP0095 (0.6515529)]
COG0457	COG0457	BC5160	BC5160	TPR-repeat-containing protein	BC4390	BC4390	Tetratricopeptide repeat family protein	[TP0067-TP0095 (0.6515529)]
COG0457	COG0457	BC1519	BC1519	TPR-repeat-containing protein	BC1519	BC1519	TPR-repeat-containing protein	[TP0067-TP0095 (0.6515529)]
COG0457	COG0457	BC1026	BC1026	Response regulator aspartate phosphatase	BC3518	BC3518	Response regulator aspartate phosphatase	[TP0067-TP0095 (0.6515529)]
COG0457	COG0457	BC3518	BC3518	Response regulator aspartate phosphatase	BC1026	BC1026	Response regulator aspartate phosphatase	[TP0067-TP0095 (0.6515529)]
COG0457	COG0457	BC3518	BC3518	Response regulator aspartate phosphatase	BC2917	BC2917	TPR-repeat-containing protein	[TP0067-TP0095 (0.6515529)]
COG0457	COG0457	BC2917	BC2917	TPR-repeat-containing protein	BC3518	BC3518	Response regulator aspartate phosphatase	[TP0067-TP0095 (0.6515529)]
COG0457	COG0457	BC1519	BC1519	TPR-repeat-containing protein	BC2443	BC2443	Transcriptional regulator, XRE family	[TP0067-TP0095 (0.6515529)]
COG0457	COG0457	BC2443	BC2443	Transcriptional regulator, XRE family	BC1519	BC1519	TPR-repeat-containing protein	[TP0067-TP0095 (0.6515529)]
COG0457	COG0457	BC3501	BC3501	Response regulator aspartate phosphatase	BC2147	BC2147	Response regulator aspartate phosphatase	[TP0067-TP0095 (0.6515529)]
COG0457	COG0457	BC2147	BC2147	Response regulator aspartate phosphatase	BC3501	BC3501	Response regulator aspartate phosphatase	[TP0067-TP0095 (0.6515529)]
COG0457	COG0457	BC1158	BC1158	Transcriptional regulator, XRE family	BC0986	BC0986	Response regulator aspartate phosphatase	[TP0067-TP0095 (0.6515529)]
COG0457	COG0457	BC2443	BC2443	Transcriptional regulator, XRE family	BC0988	BC0988	Transcriptional regulator, XRE family	[TP0067-TP0095 (0.6515529)]
COG0457	COG0457	BC0988	BC0988	Transcriptional regulator, XRE family	BC2443	BC2443	Transcriptional regulator, XRE family	[TP0067-TP0095 (0.6515529)]
COG0457	COG0457	BC0986	BC0986	Response regulator aspartate phosphatase	BC1158	BC1158	Transcriptional regulator, XRE family	[TP0067-TP0095 (0.6515529)]
COG0457	COG0457	BC1519	BC1519	TPR-repeat-containing protein	BC5160	BC5160	TPR-repeat-containing protein	[TP0067-TP0095 (0.6515529)]
COG0457	COG0457	BC5160	BC5160	TPR-repeat-containing protein	BC1519	BC1519	TPR-repeat-containing protein	[TP0067-TP0095 (0.6515529)]
COG0457	COG0457	BC3350	BC3350	TPR-repeat-containing protein	BC3501	BC3501	Response regulator aspartate phosphatase	[TP0067-TP0095 (0.6515529)]
COG0457	COG0457	BC3501	BC3501	Response regulator aspartate phosphatase	BC3350	BC3350	TPR-repeat-containing protein	[TP0067-TP0095 (0.6515529)]
COG0457	COG0457	BC1026	BC1026	Response regulator aspartate phosphatase	BC2443	BC2443	Transcriptional regulator, XRE family	[TP0067-TP0095 (0.6515529)]
COG0457	COG0457	BC2443	BC2443	Transcriptional regulator, XRE family	BC1026	BC1026	Response regulator aspartate phosphatase	[TP0067-TP0095 (0.6515529)]
COG0457	COG0457	BC1026	BC1026	Response regulator aspartate phosphatase	BC1519	BC1519	TPR-repeat-containing protein	[TP0067-TP0095 (0.6515529)]
COG0457	COG0457	BC1519	BC1519	TPR-repeat-containing protein	BC1026	BC1026	Response regulator aspartate phosphatase	[TP0067-TP0095 (0.6515529)]
COG0457	COG0457	BC4390	BC4390	Tetratricopeptide repeat family protein	BC1158	BC1158	Transcriptional regulator, XRE family	[TP0067-TP0095 (0.6515529)]
COG0457	COG0457	BC1158	BC1158	Transcriptional regulator, XRE family	BC4390	BC4390	Tetratricopeptide repeat family protein	[TP0067-TP0095 (0.6515529)]
COG0457	COG0457	BC3501	BC3501	Response regulator aspartate phosphatase	BC1519	BC1519	TPR-repeat-containing protein	[TP0067-TP0095 (0.6515529)]
COG0457	COG0457	BC1519	BC1519	TPR-repeat-containing protein	BC3501	BC3501	Response regulator aspartate phosphatase	[TP0067-TP0095 (0.6515529)]
COG0457	COG0457	BC2147	BC2147	Response regulator aspartate phosphatase	BC1158	BC1158	Transcriptional regulator, XRE family	[TP0067-TP0095 (0.6515529)]
COG0457	COG0457	BC1158	BC1158	Transcriptional regulator, XRE family	BC2147	BC2147	Response regulator aspartate phosphatase	[TP0067-TP0095 (0.6515529)]
COG0457	COG0457	BC4390	BC4390	Tetratricopeptide repeat family protein	BC2917	BC2917	TPR-repeat-containing protein	[TP0067-TP0095 (0.6515529)]
COG0457	COG0457	BC2917	BC2917	TPR-repeat-containing protein	BC4390	BC4390	Tetratricopeptide repeat family protein	[TP0067-TP0095 (0.6515529)]
COG0457	COG0457	BC3501	BC3501	Response regulator aspartate phosphatase	BC3501	BC3501	Response regulator aspartate phosphatase	[TP0067-TP0095 (0.6515529)]
COG0457	COG0457	BC2917	BC2917	TPR-repeat-containing protein	BC2147	BC2147	Response regulator aspartate phosphatase	[TP0067-TP0095 (0.6515529)]
COG0457	COG0457	BC2147	BC2147	Response regulator aspartate phosphatase	BC2917	BC2917	TPR-repeat-containing protein	[TP0067-TP0095 (0.6515529)]
COG0445	COG3839	BC5485	gidA	tRNA uridine 5-carboxymethylaminomethyl modification enzyme gidA (Glucose-inhibited division protein A)	BC0567	BC0567	SN-glycerol-3-phosphate transport ATP-binding	[TP0044-TP0804 (0.81002605)]
COG0445	COG3839	BC5485	gidA	tRNA uridine 5-carboxymethylaminomethyl modification enzyme gidA (Glucose-inhibited division protein A)	BC4016	BC4016	Cyclodextrin transport ATP-binding protein	[TP0044-TP0804 (0.81002605)]
COG0445	COG3839	BC5485	gidA	tRNA uridine 5-carboxymethylaminomethyl modification enzyme gidA (Glucose-inhibited division protein A)	BC1684	BC1684	ABC transporter ATP-binding protein	[TP0044-TP0804 (0.81002605)]
COG0103	COG0211	BC0165	rpsI	30S ribosomal protein S9	BC4436	rpmA	50S ribosomal protein L27	[TP1024-TP0743 (0.87139803)]
COG0457	COG0803	BC1026	BC1026	Response regulator aspartate phosphatase	BC2021	BC2021	High-affinity zinc uptake system protein znuA	[TP0469-TP0034 (0.86910707)]
COG0457	COG0803	BC2443	BC2443	Transcriptional regulator, XRE family	BC2021	BC2021	High-affinity zinc uptake system protein znuA	[TP0469-TP0034 (0.86910707)]
COG0457	COG0803	BC3518	BC3518	Response regulator aspartate phosphatase	BC2021	BC2021	High-affinity zinc uptake system protein znuA	[TP0469-TP0034 (0.86910707)]
COG0457	COG0803	BC2147	BC2147	Response regulator aspartate phosphatase	BC2021	BC2021	High-affinity zinc uptake system protein znuA	[TP0469-TP0034 (0.86910707)]
COG0457	COG0803	BC4390	BC4390	Tetratricopeptide repeat family protein	BC2021	BC2021	High-affinity zinc uptake system protein znuA	[TP0469-TP0034 (0.86910707)]
COG0457	COG0803	BC0601	BC0601	Transcriptional activator NprR	BC2021	BC2021	High-affinity zinc uptake system protein znuA	[TP0469-TP0034 (0.86910707)]
COG0457	COG0803	BC0986	BC0986	Response regulator aspartate phosphatase	BC2021	BC2021	High-affinity zinc uptake system protein znuA	[TP0469-TP0034 (0.86910707)]
COG0457	COG0803	BC5160	BC5160	TPR-repeat-containing protein	BC2021	BC2021	High-affinity zinc uptake system protein znuA	[TP0469-TP0034 (0.86910707)]
COG0457	COG0803	BC1158	BC1158	Transcriptional regulator, XRE family	BC2021	BC2021	High-affinity zinc uptake system protein znuA	[TP0469-TP0034 (0.86910707)]
COG0457	COG0803	BC1519	BC1519	TPR-repeat-containing protein	BC2021	BC2021	High-affinity zinc uptake system protein znuA	[TP0469-TP0034 (0.86910707)]
COG0457	COG0803	BC3350	BC3350	TPR-repeat-containing protein	BC2021	BC2021	High-affinity zinc uptake system protein znuA	[TP0469-TP0034 (0.86910707)]
COG0457	COG0803	BC0988	BC0988	Transcriptional regulator, XRE family	BC2021	BC2021	High-affinity zinc uptake system protein znuA	[TP0469-TP0034 (0.86910707)]
COG0457	COG0803	BC3501	BC3501	Response regulator aspartate phosphatase	BC2021	BC2021	High-affinity zinc uptake system protein znuA	[TP0469-TP0034 (0.86910707)]
COG0457	COG0803	BC2917	BC2917	TPR-repeat-containing protein	BC2021	BC2021	High-affinity zinc uptake system protein znuA	[TP0469-TP0034 (0.86910707)]
COG1285	COG1684	BC3530	BC3530	Membrane protein, MgtC/SapB family	BC1667	BC1667	Flagellar biosynthetic protein fliR	[TP0774-TP0716 (0.78400123)]
COG1285	COG1684	BC4895	BC4895	Membrane protein, MgtC/SapB family	BC1667	BC1667	Flagellar biosynthetic protein fliR	[TP0774-TP0716 (0.78400123)]
COG1285	COG1684	BC4141	BC4141	Mg(2+) transport ATPase protein C	BC1667	BC1667	Flagellar biosynthetic protein fliR	[TP0774-TP0716 (0.78400123)]
COG1285	COG1684	BC1976	BC1976	Membrane protein, MgtC/SapB family	BC1667	BC1667	Flagellar biosynthetic protein fliR	[TP0774-TP0716 (0.78400123)]
COG0621	COG2812	BC4308	BC4308	Fe-S oxidoreductase {UniProtKB/TrEMBL:Q818F3}	BC0024	BC0024	DNA polymerase III subunit gamma/tau	[TP0754-TP1005 (0.5550382)]
COG0621	COG2812	BC3772	BC3772	TRNA 2-methylthioadenosine synthase	BC0024	BC0024	DNA polymerase III subunit gamma/tau	[TP0754-TP1005 (0.5550382)]
COG0739	COG1418	BC5283	BC5283	Stage II sporulation protein Q	BC2150	BC2150	Metal-dependent phosphohydrolase	[TP0702-TP1018 (0.7620277)]
COG0739	COG1418	BC4974	BC4974	Cell wall endopeptidase, family M23/M37	BC4564	BC4564	Metal-dependent phosphohydrolase	[TP0702-TP1018 (0.7620277)]
COG0739	COG1418	BC4441	BC4441	Stage IV sporulation protein FA	BC3778	BC3778	Hydrolase {UniProtKB/TrEMBL:Q81A17}	[TP0702-TP1018 (0.7620277)]
COG0739	COG1418	BC5283	BC5283	Stage II sporulation protein Q	BC4564	BC4564	Metal-dependent phosphohydrolase	[TP0702-TP1018 (0.7620277)]
COG0739	COG1418	BC5283	BC5283	Stage II sporulation protein Q	BC3778	BC3778	Hydrolase {UniProtKB/TrEMBL:Q81A17}	[TP0702-TP1018 (0.7620277)]
COG0739	COG1418	BC1480	BC1480	Cell wall endopeptidase, family M23/M37	BC3778	BC3778	Hydrolase {UniProtKB/TrEMBL:Q81A17}	[TP0702-TP1018 (0.7620277)]
COG0739	COG1418	BC4441	BC4441	Stage IV sporulation protein FA	BC4564	BC4564	Metal-dependent phosphohydrolase	[TP0702-TP1018 (0.7620277)]
COG0739	COG1418	BC1480	BC1480	Cell wall endopeptidase, family M23/M37	BC2150	BC2150	Metal-dependent phosphohydrolase	[TP0702-TP1018 (0.7620277)]
COG0739	COG1418	BC1480	BC1480	Cell wall endopeptidase, family M23/M37	BC4564	BC4564	Metal-dependent phosphohydrolase	[TP0702-TP1018 (0.7620277)]
COG0739	COG1418	BC4974	BC4974	Cell wall endopeptidase, family M23/M37	BC3778	BC3778	Hydrolase {UniProtKB/TrEMBL:Q81A17}	[TP0702-TP1018 (0.7620277)]
COG0739	COG1418	BC4441	BC4441	Stage IV sporulation protein FA	BC2150	BC2150	Metal-dependent phosphohydrolase	[TP0702-TP1018 (0.7620277)]
COG0739	COG1418	BC4974	BC4974	Cell wall endopeptidase, family M23/M37	BC2150	BC2150	Metal-dependent phosphohydrolase	[TP0702-TP1018 (0.7620277)]
COG0739	COG1344	BC4441	BC4441	Stage IV sporulation protein FA	BC1657	BC1657	Flagellin {UniProtKB/TrEMBL:Q81FD5}	[TP0702-TP0870 (0.64395046)]
COG0739	COG1344	BC5283	BC5283	Stage II sporulation protein Q	BC1659	BC1659	Flagellin {UniProtKB/TrEMBL:Q81FD3}	[TP0702-TP0870 (0.64395046)]
COG0739	COG1344	BC4974	BC4974	Cell wall endopeptidase, family M23/M37	BC1656	BC1656	Flagellin {UniProtKB/TrEMBL:Q81FD6}	[TP0702-TP0870 (0.64395046)]
COG0739	COG1344	BC5283	BC5283	Stage II sporulation protein Q	BC1656	BC1656	Flagellin {UniProtKB/TrEMBL:Q81FD6}	[TP0702-TP0870 (0.64395046)]
COG0739	COG1344	BC4974	BC4974	Cell wall endopeptidase, family M23/M37	BC1637	BC1637	Flagellar hook-associated protein 3	[TP0702-TP0870 (0.64395046)]
COG0739	COG1344	BC1480	BC1480	Cell wall endopeptidase, family M23/M37	BC1657	BC1657	Flagellin {UniProtKB/TrEMBL:Q81FD5}	[TP0702-TP0870 (0.64395046)]
COG0739	COG1344	BC4441	BC4441	Stage IV sporulation protein FA	BC1658	BC1658	Flagellin {UniProtKB/TrEMBL:Q81FD4}	[TP0702-TP0870 (0.64395046)]
COG0739	COG1344	BC4441	BC4441	Stage IV sporulation protein FA	BC1656	BC1656	Flagellin {UniProtKB/TrEMBL:Q81FD6}	[TP0702-TP0870 (0.64395046)]
COG0739	COG1344	BC4441	BC4441	Stage IV sporulation protein FA	BC1637	BC1637	Flagellar hook-associated protein 3	[TP0702-TP0870 (0.64395046)]
COG0739	COG1344	BC5283	BC5283	Stage II sporulation protein Q	BC1637	BC1637	Flagellar hook-associated protein 3	[TP0702-TP0870 (0.64395046)]
COG0739	COG1344	BC4974	BC4974	Cell wall endopeptidase, family M23/M37	BC1659	BC1659	Flagellin {UniProtKB/TrEMBL:Q81FD3}	[TP0702-TP0870 (0.64395046)]
COG0739	COG1344	BC4441	BC4441	Stage IV sporulation protein FA	BC1659	BC1659	Flagellin {UniProtKB/TrEMBL:Q81FD3}	[TP0702-TP0870 (0.64395046)]
COG0739	COG1344	BC1480	BC1480	Cell wall endopeptidase, family M23/M37	BC1658	BC1658	Flagellin {UniProtKB/TrEMBL:Q81FD4}	[TP0702-TP0870 (0.64395046)]
COG0739	COG1344	BC1480	BC1480	Cell wall endopeptidase, family M23/M37	BC1637	BC1637	Flagellar hook-associated protein 3	[TP0702-TP0870 (0.64395046)]
COG0739	COG1344	BC4974	BC4974	Cell wall endopeptidase, family M23/M37	BC1658	BC1658	Flagellin {UniProtKB/TrEMBL:Q81FD4}	[TP0702-TP0870 (0.64395046)]
COG0739	COG1344	BC1480	BC1480	Cell wall endopeptidase, family M23/M37	BC1659	BC1659	Flagellin {UniProtKB/TrEMBL:Q81FD3}	[TP0702-TP0870 (0.64395046)]
COG0739	COG1344	BC5283	BC5283	Stage II sporulation protein Q	BC1658	BC1658	Flagellin {UniProtKB/TrEMBL:Q81FD4}	[TP0702-TP0870 (0.64395046)]
COG0739	COG1344	BC4974	BC4974	Cell wall endopeptidase, family M23/M37	BC1657	BC1657	Flagellin {UniProtKB/TrEMBL:Q81FD5}	[TP0702-TP0870 (0.64395046)]
COG0739	COG1344	BC1480	BC1480	Cell wall endopeptidase, family M23/M37	BC1656	BC1656	Flagellin {UniProtKB/TrEMBL:Q81FD6}	[TP0702-TP0870 (0.64395046)]
COG0739	COG1344	BC5283	BC5283	Stage II sporulation protein Q	BC1657	BC1657	Flagellin {UniProtKB/TrEMBL:Q81FD5}	[TP0702-TP0870 (0.64395046)]
COG0584	COG1493	BC4167	BC4167	Glycerophosphoryl diester phosphodiesterase	BC5164	hprK	HPr kinase/phosphorylase (EC 2.7.11.-) (EC 2.7.4.-) (HPrK/P) (HPr(Ser) kinase/phosphorylase)	[TP0257-TP0591 (0.75711113)]
COG0584	COG1493	BC5374	BC5374	Glycerophosphoryl diester phosphodiesterase	BC5164	hprK	HPr kinase/phosphorylase (EC 2.7.11.-) (EC 2.7.4.-) (HPrK/P) (HPr(Ser) kinase/phosphorylase)	[TP0257-TP0591 (0.75711113)]
COG0584	COG1493	BC2676	BC2676	Glycerophosphoryl diester phosphodiesterase	BC5164	hprK	HPr kinase/phosphorylase (EC 2.7.11.-) (EC 2.7.4.-) (HPrK/P) (HPr(Ser) kinase/phosphorylase)	[TP0257-TP0591 (0.75711113)]
COG0584	COG1493	BC3495	BC3495	Glycerophosphoryl diester phosphodiesterase	BC5164	hprK	HPr kinase/phosphorylase (EC 2.7.11.-) (EC 2.7.4.-) (HPrK/P) (HPr(Ser) kinase/phosphorylase)	[TP0257-TP0591 (0.75711113)]
COG1536	COG4786	BC1645	BC1645	Flagellar motor switch protein fliG	BC1671	BC1671	Flagellar basal-body rod protein flgG	[TP0026-TP0961 (0.8107165)]
COG0223	COG0664	BC2629	BC2629	Methionyl-tRNA formyltransferase	BC2335	BC2335	Catabolite gene activator	[TP0756-TP0995 (0.69102824)]
COG0223	COG0664	BC2629	BC2629	Methionyl-tRNA formyltransferase	BC3449	BC3449	Catabolite gene activator	[TP0756-TP0995 (0.69102824)]
COG0223	COG0664	BC2629	BC2629	Methionyl-tRNA formyltransferase	BC0410	BC0410	Transcription regulator, Crp family	[TP0756-TP0995 (0.69102824)]
COG0223	COG0664	BC3864	fmt	Methionyl-tRNA formyltransferase (EC 2.1.2.9)	BC0410	BC0410	Transcription regulator, Crp family	[TP0756-TP0995 (0.69102824)]
COG0223	COG0664	BC3864	fmt	Methionyl-tRNA formyltransferase (EC 2.1.2.9)	BC2335	BC2335	Catabolite gene activator	[TP0756-TP0995 (0.69102824)]
COG0223	COG0664	BC2629	BC2629	Methionyl-tRNA formyltransferase	BC5409	BC5409	Catabolite gene activator	[TP0756-TP0995 (0.69102824)]
COG0223	COG0664	BC2629	BC2629	Methionyl-tRNA formyltransferase	BC2122	BC2122	Transcription regulator, Crp family	[TP0756-TP0995 (0.69102824)]
COG0223	COG0664	BC3864	fmt	Methionyl-tRNA formyltransferase (EC 2.1.2.9)	BC5409	BC5409	Catabolite gene activator	[TP0756-TP0995 (0.69102824)]
COG0223	COG0664	BC3864	fmt	Methionyl-tRNA formyltransferase (EC 2.1.2.9)	BC2122	BC2122	Transcription regulator, Crp family	[TP0756-TP0995 (0.69102824)]
COG0223	COG0664	BC3864	fmt	Methionyl-tRNA formyltransferase (EC 2.1.2.9)	BC3449	BC3449	Catabolite gene activator	[TP0756-TP0995 (0.69102824)]
COG1197	COG1774	BC0058	BC0058	Transcription-repair coupling factor	BC0038	BC0038	Tpl protein {UniProtKB/TrEMBL:Q81JB3}	[TP0344-TP0046 (0.6615959)]
COG1475	COG1774	BC5483	BC5483	Stage 0 sporulation protein J	BC0038	BC0038	Tpl protein {UniProtKB/TrEMBL:Q81JB3}	[TP0271-TP0046 (0.61832625)]
COG1475	COG1774	BC5481	BC5481	Stage 0 sporulation protein J	BC0038	BC0038	Tpl protein {UniProtKB/TrEMBL:Q81JB3}	[TP0271-TP0046 (0.61832625)]
COG0697	COG0716	BC0318	BC0318	Transporter, Drug/Metabolite Exporter family	BC3541	BC3541	Flavodoxin {UniProtKB/TrEMBL:Q81AM1}	[TP0986-TP0925 (0.8288174)]
COG0697	COG0716	BC3364	BC3364	Transporter, Drug/Metabolite Exporter family	BC3541	BC3541	Flavodoxin {UniProtKB/TrEMBL:Q81AM1}	[TP0986-TP0925 (0.8288174)]
COG0697	COG0716	BC4765	BC4765	Transporter, Drug/Metabolite Exporter family	BC3541	BC3541	Flavodoxin {UniProtKB/TrEMBL:Q81AM1}	[TP0986-TP0925 (0.8288174)]
COG0697	COG0716	BC0582	BC0582	Transporter, Drug/Metabolite Exporter family	BC1376	BC1376	Flavodoxin {UniProtKB/TrEMBL:Q81G35}	[TP0986-TP0925 (0.8288174)]
COG0697	COG0716	BC1227	BC1227	Transporter, Drug/Metabolite Exporter family	BC1376	BC1376	Flavodoxin {UniProtKB/TrEMBL:Q81G35}	[TP0986-TP0925 (0.8288174)]
COG0697	COG0716	BC3191	BC3191	Transporter, Drug/Metabolite Exporter family	BC1376	BC1376	Flavodoxin {UniProtKB/TrEMBL:Q81G35}	[TP0986-TP0925 (0.8288174)]
COG0697	COG0716	BC1063	BC1063	Transporter, Drug/Metabolite Exporter family	BC1376	BC1376	Flavodoxin {UniProtKB/TrEMBL:Q81G35}	[TP0986-TP0925 (0.8288174)]
COG0697	COG0716	BC0454	BC0454	Transporter, Drug/Metabolite Exporter family	BC1376	BC1376	Flavodoxin {UniProtKB/TrEMBL:Q81G35}	[TP0986-TP0925 (0.8288174)]
COG0697	COG0716	BC0454	BC0454	Transporter, Drug/Metabolite Exporter family	BC3541	BC3541	Flavodoxin {UniProtKB/TrEMBL:Q81AM1}	[TP0986-TP0925 (0.8288174)]
COG0697	COG0716	BC0847	BC0847	Transporter, Drug/Metabolite Exporter family	BC1376	BC1376	Flavodoxin {UniProtKB/TrEMBL:Q81G35}	[TP0986-TP0925 (0.8288174)]
COG0697	COG0716	BC3191	BC3191	Transporter, Drug/Metabolite Exporter family	BC3541	BC3541	Flavodoxin {UniProtKB/TrEMBL:Q81AM1}	[TP0986-TP0925 (0.8288174)]
COG0697	COG0716	BC2350	BC2350	Transporter, Drug/Metabolite Exporter family	BC1376	BC1376	Flavodoxin {UniProtKB/TrEMBL:Q81G35}	[TP0986-TP0925 (0.8288174)]
COG0697	COG0716	BC0847	BC0847	Transporter, Drug/Metabolite Exporter family	BC3541	BC3541	Flavodoxin {UniProtKB/TrEMBL:Q81AM1}	[TP0986-TP0925 (0.8288174)]
COG0697	COG0716	BC1840	BC1840	Transporter, Drug/Metabolite Exporter family	BC3541	BC3541	Flavodoxin {UniProtKB/TrEMBL:Q81AM1}	[TP0986-TP0925 (0.8288174)]
COG0697	COG0716	BC1063	BC1063	Transporter, Drug/Metabolite Exporter family	BC3541	BC3541	Flavodoxin {UniProtKB/TrEMBL:Q81AM1}	[TP0986-TP0925 (0.8288174)]
COG0697	COG0716	BC2681	BC2681	Transporter, Drug/Metabolite Exporter family	BC3541	BC3541	Flavodoxin {UniProtKB/TrEMBL:Q81AM1}	[TP0986-TP0925 (0.8288174)]
COG0697	COG0716	BC5030	BC5030	Transporter, Drug/Metabolite Exporter family	BC1376	BC1376	Flavodoxin {UniProtKB/TrEMBL:Q81G35}	[TP0986-TP0925 (0.8288174)]
COG0697	COG0716	BC3663	BC3663	Transporter, Drug/Metabolite Exporter family	BC3541	BC3541	Flavodoxin {UniProtKB/TrEMBL:Q81AM1}	[TP0986-TP0925 (0.8288174)]
COG0697	COG0716	BC0582	BC0582	Transporter, Drug/Metabolite Exporter family	BC3541	BC3541	Flavodoxin {UniProtKB/TrEMBL:Q81AM1}	[TP0986-TP0925 (0.8288174)]
COG0697	COG0716	BC3038	BC3038	Transporter, Drug/Metabolite Exporter family	BC3541	BC3541	Flavodoxin {UniProtKB/TrEMBL:Q81AM1}	[TP0986-TP0925 (0.8288174)]
COG0697	COG0716	BC3038	BC3038	Transporter, Drug/Metabolite Exporter family	BC1376	BC1376	Flavodoxin {UniProtKB/TrEMBL:Q81G35}	[TP0986-TP0925 (0.8288174)]
COG0697	COG0716	BC1704	BC1704	Transporter, Drug/Metabolite Exporter family	BC3541	BC3541	Flavodoxin {UniProtKB/TrEMBL:Q81AM1}	[TP0986-TP0925 (0.8288174)]
COG0697	COG0716	BC2350	BC2350	Transporter, Drug/Metabolite Exporter family	BC3541	BC3541	Flavodoxin {UniProtKB/TrEMBL:Q81AM1}	[TP0986-TP0925 (0.8288174)]
COG0697	COG0716	BC1840	BC1840	Transporter, Drug/Metabolite Exporter family	BC1376	BC1376	Flavodoxin {UniProtKB/TrEMBL:Q81G35}	[TP0986-TP0925 (0.8288174)]
COG0697	COG0716	BC1704	BC1704	Transporter, Drug/Metabolite Exporter family	BC1376	BC1376	Flavodoxin {UniProtKB/TrEMBL:Q81G35}	[TP0986-TP0925 (0.8288174)]
COG0697	COG0716	BC0318	BC0318	Transporter, Drug/Metabolite Exporter family	BC1376	BC1376	Flavodoxin {UniProtKB/TrEMBL:Q81G35}	[TP0986-TP0925 (0.8288174)]
COG0697	COG0716	BC1596	BC1596	Transporter, Drug/Metabolite Exporter family	BC3541	BC3541	Flavodoxin {UniProtKB/TrEMBL:Q81AM1}	[TP0986-TP0925 (0.8288174)]
COG0697	COG0716	BC5030	BC5030	Transporter, Drug/Metabolite Exporter family	BC3541	BC3541	Flavodoxin {UniProtKB/TrEMBL:Q81AM1}	[TP0986-TP0925 (0.8288174)]
COG0697	COG0716	BC1596	BC1596	Transporter, Drug/Metabolite Exporter family	BC1376	BC1376	Flavodoxin {UniProtKB/TrEMBL:Q81G35}	[TP0986-TP0925 (0.8288174)]
COG0697	COG0716	BC3364	BC3364	Transporter, Drug/Metabolite Exporter family	BC1376	BC1376	Flavodoxin {UniProtKB/TrEMBL:Q81G35}	[TP0986-TP0925 (0.8288174)]
COG0697	COG0716	BC2741	BC2741	Transporter, Drug/Metabolite Exporter family	BC3541	BC3541	Flavodoxin {UniProtKB/TrEMBL:Q81AM1}	[TP0986-TP0925 (0.8288174)]
COG0697	COG0716	BC1227	BC1227	Transporter, Drug/Metabolite Exporter family	BC3541	BC3541	Flavodoxin {UniProtKB/TrEMBL:Q81AM1}	[TP0986-TP0925 (0.8288174)]
COG0697	COG0716	BC4765	BC4765	Transporter, Drug/Metabolite Exporter family	BC1376	BC1376	Flavodoxin {UniProtKB/TrEMBL:Q81G35}	[TP0986-TP0925 (0.8288174)]
COG0697	COG0716	BC3663	BC3663	Transporter, Drug/Metabolite Exporter family	BC1376	BC1376	Flavodoxin {UniProtKB/TrEMBL:Q81G35}	[TP0986-TP0925 (0.8288174)]
COG0697	COG0716	BC2741	BC2741	Transporter, Drug/Metabolite Exporter family	BC1376	BC1376	Flavodoxin {UniProtKB/TrEMBL:Q81G35}	[TP0986-TP0925 (0.8288174)]
COG0697	COG0716	BC2681	BC2681	Transporter, Drug/Metabolite Exporter family	BC1376	BC1376	Flavodoxin {UniProtKB/TrEMBL:Q81G35}	[TP0986-TP0925 (0.8288174)]
COG0272	COG0773	BC0341	BC0341	NAD-dependent DNA ligase	BC4684	murC	UDP-N-acetylmuramate--L-alanine ligase (EC 6.3.2.8) (UDP-N- acetylmuramoyl-L-alanine synthetase)	[TP0634-TP0341 (0.8201813)]
COG1321	COG5401	BC4204	mntR	Transcriptional regulator mntR (Manganese transport regulator)	BC4495	BC4495	Germination protein germ	[TP0167-TP0832 (0.55516005)]
COG0275	COG5401	BC3918	mraW	S-adenosyl-methyltransferase mraW (EC 2.1.1.-)	BC4495	BC4495	Germination protein germ	[TP0384-TP0832 (0.6009694)]
COG0301	COG0566	BC4647	thiI	Probable thiamine biosynthesis protein thiI	BC0112	BC0112	23S rRNA methyltransferase	[TP0559-TP0054 (0.678511)]
COG0301	COG0566	BC4647	thiI	Probable thiamine biosynthesis protein thiI	BC4562	BC4562	23S rRNA methyltransferase	[TP0559-TP0054 (0.678511)]
COG0353	COG0514	BC0026	recR	Recombination protein recR	BC1485	BC1485	ATP-dependent DNA helicase recQ	[TP1004-TP0103 (0.6917512)]
COG0353	COG0514	BC0026	recR	Recombination protein recR	BC2815	BC2815	ATP-dependent DNA helicase recQ	[TP1004-TP0103 (0.6917512)]
COG0036	COG0249	BC3858	BC3858	Ribulose-phosphate 3-epimerase	BC3769	mutS	DNA mismatch repair protein mutS	[TP0945-TP0328 (0.6742458)]
COG0124	COG0465	BC4398	hisS-2	Histidyl-tRNA synthetase 2 (EC 6.1.1.21) (Histidine--tRNA ligase 2) (HisRS 2)	BC0072	BC0072	Cell division protein ftsH	[TP0641-TP0330 (0.76316583)]
COG0124	COG0465	BC3317	hisS-1	Histidyl-tRNA synthetase 1 (EC 6.1.1.21) (Histidine--tRNA ligase 1) (HisRS 1)	BC0072	BC0072	Cell division protein ftsH	[TP0641-TP0330 (0.76316583)]
COG0257	COG0719	BC0155	BC0155	50S ribosomal protein L36	BC4979	BC4979	ABC transporter-associated protein	[TP0209-TP0612 (0.6772987)]
COG0257	COG0719	BC0155	BC0155	50S ribosomal protein L36	BC4982	BC4982	ABC transporter-associated protein	[TP0209-TP0612 (0.6772987)]
COG0564	COG1843	BC3892	BC3892	Ribosomal large subunit pseudouridine synthase D	BC1650	BC1650	Basal-body rod modification protein flgD	[TP0339-TP0728 (0.7885255)]
COG0564	COG1843	BC1293	BC1293	Ribosomal large subunit pseudouridine synthase D	BC1650	BC1650	Basal-body rod modification protein flgD	[TP0339-TP0728 (0.7885255)]
COG0564	COG1843	BC1200	BC1200	Ribosomal large subunit pseudouridine synthase D	BC1650	BC1650	Basal-body rod modification protein flgD	[TP0339-TP0728 (0.7885255)]
COG0860	COG2080	BC2823	BC2823	N-acetylmuramoyl-L-alanine amidase	BC3166	BC3166	Xanthine dehydrogenase iron-sulfur subunit	[TP0247-TP0080 (0.7296782)]
COG0860	COG2080	BC0167	BC0167	Spore-specific N-acetylmuramoyl-L-alanine amidase	BC3166	BC3166	Xanthine dehydrogenase iron-sulfur subunit	[TP0247-TP0080 (0.7296782)]
COG0860	COG2080	BC4687	BC4687	N-acetylmuramoyl-L-alanine amidase	BC3166	BC3166	Xanthine dehydrogenase iron-sulfur subunit	[TP0247-TP0080 (0.7296782)]
COG0860	COG2080	BC2207	BC2207	Sporulation-specific N-acetylmuramoyl-L-alanine	BC3166	BC3166	Xanthine dehydrogenase iron-sulfur subunit	[TP0247-TP0080 (0.7296782)]
COG0275	COG0820	BC3918	mraW	S-adenosyl-methyltransferase mraW (EC 2.1.1.-)	BC3862	BC3862	Radical SAM family enzyme	[TP0384-TP0068 (0.79878455)]
COG0681	COG1384	BC1278	BC1278	Signal peptidase I {UniProtKB/TrEMBL:Q81GC9}	BC2535	BC2535	Class 1 lysyl-tRNA synthetase	[TP0185-TP0644 (0.7885255)]
COG0681	COG1384	BC3060	BC3060	Signal peptidase I {UniProtKB/TrEMBL:Q81BT6}	BC2535	BC2535	Class 1 lysyl-tRNA synthetase	[TP0185-TP0644 (0.7885255)]
COG0681	COG1384	BC0456	BC0456	Signal peptidase I {UniProtKB/TrEMBL:Q81ID4}	BC2535	BC2535	Class 1 lysyl-tRNA synthetase	[TP0185-TP0644 (0.7885255)]
COG0681	COG1384	BC1136	BC1136	Signal peptidase I {UniProtKB/TrEMBL:Q81GQ1}	BC2535	BC2535	Class 1 lysyl-tRNA synthetase	[TP0185-TP0644 (0.7885255)]
COG0681	COG1384	BC3070	BC3070	Signal peptidase I {UniProtKB/TrEMBL:Q81BS6}	BC2535	BC2535	Class 1 lysyl-tRNA synthetase	[TP0185-TP0644 (0.7885255)]
COG0681	COG1384	BC3837	BC3837	Signal peptidase I {UniProtKB/TrEMBL:Q819W7}	BC2535	BC2535	Class 1 lysyl-tRNA synthetase	[TP0185-TP0644 (0.7885255)]
COG0681	COG1384	BC2621	BC2621	Signal peptidase I {UniProtKB/TrEMBL:Q81CX0}	BC2535	BC2535	Class 1 lysyl-tRNA synthetase	[TP0185-TP0644 (0.7885255)]
COG0445	COG1366	BC5485	gidA	tRNA uridine 5-carboxymethylaminomethyl modification enzyme gidA (Glucose-inhibited division protein A)	BC1002	BC1002	Anti-sigma B factor antagonist	[TP0044-TP0233 (0.74185747)]
COG0445	COG1366	BC5485	gidA	tRNA uridine 5-carboxymethylaminomethyl modification enzyme gidA (Glucose-inhibited division protein A)	BC4074	BC4074	Anti-sigma F factor antagonist	[TP0044-TP0233 (0.74185747)]
COG0242	COG0360	BC3865	def1	Peptide deformylase 1 (EC 3.5.1.88) (PDF 1) (Polypeptide deformylase 1)	BC5476	rpsF	30S ribosomal protein S6	[TP0757-TP0063 (0.54983324)]
COG0242	COG0360	BC3974	def2	Peptide deformylase 2 (EC 3.5.1.88) (PDF 2) (Polypeptide deformylase 2)	BC5476	rpsF	30S ribosomal protein S6	[TP0757-TP0063 (0.54983324)]
COG0693	COG1653	BC4498	BC4498	ThiJ/PfpI family protein	BC0570	BC0570	Glycerol-3-phosphate-binding protein	[TP0445-TP0074 (0.5751514)]
COG0693	COG1653	BC2671	BC2671	ThiJ/PfpI family {UniProtKB/TrEMBL:Q81CS5}	BC0570	BC0570	Glycerol-3-phosphate-binding protein	[TP0445-TP0074 (0.5751514)]
COG0693	COG1653	BC0862	BC0862	Protease I {UniProtKB/TrEMBL:Q81HF2}	BC0570	BC0570	Glycerol-3-phosphate-binding protein	[TP0445-TP0074 (0.5751514)]
COG0693	COG1653	BC3150	BC3150	Transcriptional regulator, AraC family	BC0570	BC0570	Glycerol-3-phosphate-binding protein	[TP0445-TP0074 (0.5751514)]
COG0693	COG1653	BC3657	BC3657	4-methyl-5(B-hydroxyethyl)-thiazole monophosphate	BC0570	BC0570	Glycerol-3-phosphate-binding protein	[TP0445-TP0074 (0.5751514)]
COG0693	COG1653	BC4500	BC4500	ThiJ/PfpI family protein	BC0570	BC0570	Glycerol-3-phosphate-binding protein	[TP0445-TP0074 (0.5751514)]
COG0693	COG1653	BC2855	BC2855	Transcriptional regulator, AraC family	BC0570	BC0570	Glycerol-3-phosphate-binding protein	[TP0445-TP0074 (0.5751514)]
COG0267	COG0357	BC4263	BC4263	LSU ribosomal protein L33P	BC5484	gidB	Methyltransferase gidB (EC 2.1.-.-) (Glucose-inhibited division protein B)	[TP0234-TP0946 (0.6249908)]
COG0267	COG0357	BC4339	BC4339	LSU ribosomal protein L33P	BC5484	gidB	Methyltransferase gidB (EC 2.1.-.-) (Glucose-inhibited division protein B)	[TP0234-TP0946 (0.6249908)]
COG0234	COG0772	BC0294	groS	10 kDa chaperonin (Protein Cpn10) (groES protein)	BC3948	BC3948	Cell division protein ftsW	[TP1013-TP0387 (0.81326103)]
COG0234	COG0772	BC0294	groS	10 kDa chaperonin (Protein Cpn10) (groES protein)	BC4155	BC4155	Rod shape-determining protein rodA	[TP1013-TP0387 (0.81326103)]
COG0234	COG0772	BC0294	groS	10 kDa chaperonin (Protein Cpn10) (groES protein)	BC1203	BC1203	Cell division protein ftsW	[TP1013-TP0387 (0.81326103)]
COG0234	COG0772	BC0294	groS	10 kDa chaperonin (Protein Cpn10) (groES protein)	BC3911	BC3911	Cell division protein ftsW	[TP1013-TP0387 (0.81326103)]
COG0445	COG0457	BC5485	gidA	tRNA uridine 5-carboxymethylaminomethyl modification enzyme gidA (Glucose-inhibited division protein A)	BC0988	BC0988	Transcriptional regulator, XRE family	[TP0044-TP0954 (0.8549597)]
COG0445	COG0457	BC5485	gidA	tRNA uridine 5-carboxymethylaminomethyl modification enzyme gidA (Glucose-inhibited division protein A)	BC1519	BC1519	TPR-repeat-containing protein	[TP0044-TP0954 (0.8549597)]
COG0445	COG0457	BC5485	gidA	tRNA uridine 5-carboxymethylaminomethyl modification enzyme gidA (Glucose-inhibited division protein A)	BC3350	BC3350	TPR-repeat-containing protein	[TP0044-TP0954 (0.8549597)]
COG0445	COG0457	BC5485	gidA	tRNA uridine 5-carboxymethylaminomethyl modification enzyme gidA (Glucose-inhibited division protein A)	BC3518	BC3518	Response regulator aspartate phosphatase	[TP0044-TP0954 (0.8549597)]
COG0445	COG0457	BC5485	gidA	tRNA uridine 5-carboxymethylaminomethyl modification enzyme gidA (Glucose-inhibited division protein A)	BC1026	BC1026	Response regulator aspartate phosphatase	[TP0044-TP0954 (0.8549597)]
COG0445	COG0457	BC5485	gidA	tRNA uridine 5-carboxymethylaminomethyl modification enzyme gidA (Glucose-inhibited division protein A)	BC0986	BC0986	Response regulator aspartate phosphatase	[TP0044-TP0954 (0.8549597)]
COG0445	COG0457	BC5485	gidA	tRNA uridine 5-carboxymethylaminomethyl modification enzyme gidA (Glucose-inhibited division protein A)	BC5160	BC5160	TPR-repeat-containing protein	[TP0044-TP0954 (0.8549597)]
COG0445	COG0457	BC5485	gidA	tRNA uridine 5-carboxymethylaminomethyl modification enzyme gidA (Glucose-inhibited division protein A)	BC0601	BC0601	Transcriptional activator NprR	[TP0044-TP0954 (0.8549597)]
COG0445	COG0457	BC5485	gidA	tRNA uridine 5-carboxymethylaminomethyl modification enzyme gidA (Glucose-inhibited division protein A)	BC4390	BC4390	Tetratricopeptide repeat family protein	[TP0044-TP0954 (0.8549597)]
COG0445	COG0457	BC5485	gidA	tRNA uridine 5-carboxymethylaminomethyl modification enzyme gidA (Glucose-inhibited division protein A)	BC2443	BC2443	Transcriptional regulator, XRE family	[TP0044-TP0954 (0.8549597)]
COG0445	COG0457	BC5485	gidA	tRNA uridine 5-carboxymethylaminomethyl modification enzyme gidA (Glucose-inhibited division protein A)	BC3501	BC3501	Response regulator aspartate phosphatase	[TP0044-TP0954 (0.8549597)]
COG0445	COG0457	BC5485	gidA	tRNA uridine 5-carboxymethylaminomethyl modification enzyme gidA (Glucose-inhibited division protein A)	BC2917	BC2917	TPR-repeat-containing protein	[TP0044-TP0954 (0.8549597)]
COG0445	COG0457	BC5485	gidA	tRNA uridine 5-carboxymethylaminomethyl modification enzyme gidA (Glucose-inhibited division protein A)	BC1158	BC1158	Transcriptional regulator, XRE family	[TP0044-TP0954 (0.8549597)]
COG0445	COG0457	BC5485	gidA	tRNA uridine 5-carboxymethylaminomethyl modification enzyme gidA (Glucose-inhibited division protein A)	BC2147	BC2147	Response regulator aspartate phosphatase	[TP0044-TP0954 (0.8549597)]
COG0305	COG1595	BC0956	BC0956	Replicative DNA helicase	BC1698	BC1698	RNA polymerase ECF-type sigma factor	[TP0058-TP0092 (0.74082893)]
COG0305	COG1595	BC0956	BC0956	Replicative DNA helicase	BC1114	BC1114	RNA polymerase sigma factor sigM	[TP0058-TP0092 (0.74082893)]
COG0305	COG1595	BC0956	BC0956	Replicative DNA helicase	BC2108	BC2108	RNA polymerase ECF-type sigma factor	[TP0058-TP0092 (0.74082893)]
COG0305	COG1595	BC0956	BC0956	Replicative DNA helicase	BC0114	BC0114	RNA polymerase sigma-H factor	[TP0058-TP0092 (0.74082893)]
COG0305	COG1595	BC0956	BC0956	Replicative DNA helicase	BC5363	BC5363	RNA polymerase ECF-type sigma factor	[TP0058-TP0092 (0.74082893)]
COG0305	COG1595	BC0956	BC0956	Replicative DNA helicase	BC2469	BC2469	RNA polymerase ECF-type sigma factor	[TP0058-TP0092 (0.74082893)]
COG0305	COG1595	BC0956	BC0956	Replicative DNA helicase	BC3589	BC3589	RNA polymerase ECF-type sigma factor	[TP0058-TP0092 (0.74082893)]
COG0305	COG1595	BC0956	BC0956	Replicative DNA helicase	BC2386	BC2386	RNA polymerase ECF-type sigma factor	[TP0058-TP0092 (0.74082893)]
COG0305	COG1595	BC0956	BC0956	Replicative DNA helicase	BC0647	BC0647	RNA polymerase ECF-type sigma factor	[TP0058-TP0092 (0.74082893)]
COG0305	COG1595	BC0956	BC0956	Replicative DNA helicase	BC2794	BC2794	RNA polymerase ECF-type sigma factor	[TP0058-TP0092 (0.74082893)]
COG0290	COG1516	BC4575	infC	Translation initiation factor IF-3	BC1639	BC1639	Flagellar protein fliS {UniProtKB/TrEMBL:Q81FF1}	[TP0850-TP0943 (0.6225916)]
COG0228	COG0250	BC3842	rpsP	30S ribosomal protein S16	BC0116	BC0116	Transcription antitermination protein nusG	[TP0905-TP0236 (0.7099409)]
COG1595	COG1868	BC0647	BC0647	RNA polymerase ECF-type sigma factor	BC1662	BC1662	Flagellar motor switch protein fliM	[TP0092-TP0721 (0.802411)]
COG1595	COG1868	BC2386	BC2386	RNA polymerase ECF-type sigma factor	BC1662	BC1662	Flagellar motor switch protein fliM	[TP0092-TP0721 (0.802411)]
COG1595	COG1868	BC1698	BC1698	RNA polymerase ECF-type sigma factor	BC1662	BC1662	Flagellar motor switch protein fliM	[TP0092-TP0721 (0.802411)]
COG1595	COG1868	BC2469	BC2469	RNA polymerase ECF-type sigma factor	BC1662	BC1662	Flagellar motor switch protein fliM	[TP0092-TP0721 (0.802411)]
COG1595	COG1868	BC0114	BC0114	RNA polymerase sigma-H factor	BC1662	BC1662	Flagellar motor switch protein fliM	[TP0092-TP0721 (0.802411)]
COG1595	COG1868	BC5363	BC5363	RNA polymerase ECF-type sigma factor	BC1662	BC1662	Flagellar motor switch protein fliM	[TP0092-TP0721 (0.802411)]
COG1595	COG1868	BC2108	BC2108	RNA polymerase ECF-type sigma factor	BC1662	BC1662	Flagellar motor switch protein fliM	[TP0092-TP0721 (0.802411)]
COG1595	COG1868	BC1114	BC1114	RNA polymerase sigma factor sigM	BC1662	BC1662	Flagellar motor switch protein fliM	[TP0092-TP0721 (0.802411)]
COG1595	COG1868	BC3589	BC3589	RNA polymerase ECF-type sigma factor	BC1662	BC1662	Flagellar motor switch protein fliM	[TP0092-TP0721 (0.802411)]
COG1595	COG1868	BC2794	BC2794	RNA polymerase ECF-type sigma factor	BC1662	BC1662	Flagellar motor switch protein fliM	[TP0092-TP0721 (0.802411)]
COG0465	COG0532	BC0072	BC0072	Cell division protein ftsH	BC3811	infB	Translation initiation factor IF-2	[TP0330-TP0891 (0.8751731)]
COG0234	COG0445	BC0294	groS	10 kDa chaperonin (Protein Cpn10) (groES protein)	BC5485	gidA	tRNA uridine 5-carboxymethylaminomethyl modification enzyme gidA (Glucose-inhibited division protein A)	[TP1013-TP0044 (0.813164)]
COG0265	COG1381	BC5183	BC5183	Hypothetical Membrane Spanning Protein	BC4295	recO	DNA repair protein recO (Recombination protein O)	[TP0773-TP0636 (0.870009)]
COG0265	COG1381	BC3600	BC3600	Protease HhoA {UniProtKB/TrEMBL:Q81AG8}	BC4295	recO	DNA repair protein recO (Recombination protein O)	[TP0773-TP0636 (0.870009)]
COG0265	COG1381	BC5458	BC5458	Protease Do {UniProtKB/TrEMBL:Q814H6}	BC4295	recO	DNA repair protein recO (Recombination protein O)	[TP0773-TP0636 (0.870009)]
COG0457	COG0860	BC5160	BC5160	TPR-repeat-containing protein	BC0167	BC0167	Spore-specific N-acetylmuramoyl-L-alanine amidase	[TP0820-TP0247 (0.74644035), TP0067-TP0247 (0.79531366)]
COG0457	COG0860	BC1519	BC1519	TPR-repeat-containing protein	BC0167	BC0167	Spore-specific N-acetylmuramoyl-L-alanine amidase	[TP0820-TP0247 (0.74644035), TP0067-TP0247 (0.79531366)]
COG0457	COG0860	BC1519	BC1519	TPR-repeat-containing protein	BC4687	BC4687	N-acetylmuramoyl-L-alanine amidase	[TP0820-TP0247 (0.74644035), TP0067-TP0247 (0.79531366)]
COG0457	COG0860	BC4390	BC4390	Tetratricopeptide repeat family protein	BC0167	BC0167	Spore-specific N-acetylmuramoyl-L-alanine amidase	[TP0820-TP0247 (0.74644035), TP0067-TP0247 (0.79531366)]
COG0457	COG0860	BC3350	BC3350	TPR-repeat-containing protein	BC4687	BC4687	N-acetylmuramoyl-L-alanine amidase	[TP0820-TP0247 (0.74644035), TP0067-TP0247 (0.79531366)]
COG0457	COG0860	BC5160	BC5160	TPR-repeat-containing protein	BC2207	BC2207	Sporulation-specific N-acetylmuramoyl-L-alanine	[TP0820-TP0247 (0.74644035), TP0067-TP0247 (0.79531366)]
COG0457	COG0860	BC4390	BC4390	Tetratricopeptide repeat family protein	BC4687	BC4687	N-acetylmuramoyl-L-alanine amidase	[TP0820-TP0247 (0.74644035), TP0067-TP0247 (0.79531366)]
COG0457	COG0860	BC0988	BC0988	Transcriptional regulator, XRE family	BC0167	BC0167	Spore-specific N-acetylmuramoyl-L-alanine amidase	[TP0820-TP0247 (0.74644035), TP0067-TP0247 (0.79531366)]
COG0457	COG0860	BC2917	BC2917	TPR-repeat-containing protein	BC2207	BC2207	Sporulation-specific N-acetylmuramoyl-L-alanine	[TP0820-TP0247 (0.74644035), TP0067-TP0247 (0.79531366)]
COG0457	COG0860	BC3518	BC3518	Response regulator aspartate phosphatase	BC0167	BC0167	Spore-specific N-acetylmuramoyl-L-alanine amidase	[TP0820-TP0247 (0.74644035), TP0067-TP0247 (0.79531366)]
COG0457	COG0860	BC2917	BC2917	TPR-repeat-containing protein	BC4687	BC4687	N-acetylmuramoyl-L-alanine amidase	[TP0820-TP0247 (0.74644035), TP0067-TP0247 (0.79531366)]
COG0457	COG0860	BC2443	BC2443	Transcriptional regulator, XRE family	BC0167	BC0167	Spore-specific N-acetylmuramoyl-L-alanine amidase	[TP0820-TP0247 (0.74644035), TP0067-TP0247 (0.79531366)]
COG0457	COG0860	BC2443	BC2443	Transcriptional regulator, XRE family	BC2207	BC2207	Sporulation-specific N-acetylmuramoyl-L-alanine	[TP0820-TP0247 (0.74644035), TP0067-TP0247 (0.79531366)]
COG0457	COG0860	BC3350	BC3350	TPR-repeat-containing protein	BC0167	BC0167	Spore-specific N-acetylmuramoyl-L-alanine amidase	[TP0820-TP0247 (0.74644035), TP0067-TP0247 (0.79531366)]
COG0457	COG0860	BC1026	BC1026	Response regulator aspartate phosphatase	BC0167	BC0167	Spore-specific N-acetylmuramoyl-L-alanine amidase	[TP0820-TP0247 (0.74644035), TP0067-TP0247 (0.79531366)]
COG0457	COG0860	BC1026	BC1026	Response regulator aspartate phosphatase	BC2823	BC2823	N-acetylmuramoyl-L-alanine amidase	[TP0820-TP0247 (0.74644035), TP0067-TP0247 (0.79531366)]
COG0457	COG0860	BC1519	BC1519	TPR-repeat-containing protein	BC2207	BC2207	Sporulation-specific N-acetylmuramoyl-L-alanine	[TP0820-TP0247 (0.74644035), TP0067-TP0247 (0.79531366)]
COG0457	COG0860	BC2147	BC2147	Response regulator aspartate phosphatase	BC4687	BC4687	N-acetylmuramoyl-L-alanine amidase	[TP0820-TP0247 (0.74644035), TP0067-TP0247 (0.79531366)]
COG0457	COG0860	BC3518	BC3518	Response regulator aspartate phosphatase	BC4687	BC4687	N-acetylmuramoyl-L-alanine amidase	[TP0820-TP0247 (0.74644035), TP0067-TP0247 (0.79531366)]
COG0457	COG0860	BC3501	BC3501	Response regulator aspartate phosphatase	BC2207	BC2207	Sporulation-specific N-acetylmuramoyl-L-alanine	[TP0820-TP0247 (0.74644035), TP0067-TP0247 (0.79531366)]
COG0457	COG0860	BC3501	BC3501	Response regulator aspartate phosphatase	BC4687	BC4687	N-acetylmuramoyl-L-alanine amidase	[TP0820-TP0247 (0.74644035), TP0067-TP0247 (0.79531366)]
COG0457	COG0860	BC0601	BC0601	Transcriptional activator NprR	BC2207	BC2207	Sporulation-specific N-acetylmuramoyl-L-alanine	[TP0820-TP0247 (0.74644035), TP0067-TP0247 (0.79531366)]
COG0457	COG0860	BC0601	BC0601	Transcriptional activator NprR	BC4687	BC4687	N-acetylmuramoyl-L-alanine amidase	[TP0820-TP0247 (0.74644035), TP0067-TP0247 (0.79531366)]
COG0457	COG0860	BC2443	BC2443	Transcriptional regulator, XRE family	BC2823	BC2823	N-acetylmuramoyl-L-alanine amidase	[TP0820-TP0247 (0.74644035), TP0067-TP0247 (0.79531366)]
COG0457	COG0860	BC2147	BC2147	Response regulator aspartate phosphatase	BC2823	BC2823	N-acetylmuramoyl-L-alanine amidase	[TP0820-TP0247 (0.74644035), TP0067-TP0247 (0.79531366)]
COG0457	COG0860	BC4390	BC4390	Tetratricopeptide repeat family protein	BC2823	BC2823	N-acetylmuramoyl-L-alanine amidase	[TP0820-TP0247 (0.74644035), TP0067-TP0247 (0.79531366)]
COG0457	COG0860	BC3501	BC3501	Response regulator aspartate phosphatase	BC0167	BC0167	Spore-specific N-acetylmuramoyl-L-alanine amidase	[TP0820-TP0247 (0.74644035), TP0067-TP0247 (0.79531366)]
COG0457	COG0860	BC1158	BC1158	Transcriptional regulator, XRE family	BC0167	BC0167	Spore-specific N-acetylmuramoyl-L-alanine amidase	[TP0820-TP0247 (0.74644035), TP0067-TP0247 (0.79531366)]
COG0457	COG0860	BC3518	BC3518	Response regulator aspartate phosphatase	BC2823	BC2823	N-acetylmuramoyl-L-alanine amidase	[TP0820-TP0247 (0.74644035), TP0067-TP0247 (0.79531366)]
COG0457	COG0860	BC0601	BC0601	Transcriptional activator NprR	BC2823	BC2823	N-acetylmuramoyl-L-alanine amidase	[TP0820-TP0247 (0.74644035), TP0067-TP0247 (0.79531366)]
COG0457	COG0860	BC3350	BC3350	TPR-repeat-containing protein	BC2207	BC2207	Sporulation-specific N-acetylmuramoyl-L-alanine	[TP0820-TP0247 (0.74644035), TP0067-TP0247 (0.79531366)]
COG0457	COG0860	BC3501	BC3501	Response regulator aspartate phosphatase	BC2823	BC2823	N-acetylmuramoyl-L-alanine amidase	[TP0820-TP0247 (0.74644035), TP0067-TP0247 (0.79531366)]
COG0457	COG0860	BC1519	BC1519	TPR-repeat-containing protein	BC2823	BC2823	N-acetylmuramoyl-L-alanine amidase	[TP0820-TP0247 (0.74644035), TP0067-TP0247 (0.79531366)]
COG0457	COG0860	BC5160	BC5160	TPR-repeat-containing protein	BC4687	BC4687	N-acetylmuramoyl-L-alanine amidase	[TP0820-TP0247 (0.74644035), TP0067-TP0247 (0.79531366)]
COG0457	COG0860	BC5160	BC5160	TPR-repeat-containing protein	BC2823	BC2823	N-acetylmuramoyl-L-alanine amidase	[TP0820-TP0247 (0.74644035), TP0067-TP0247 (0.79531366)]
COG0457	COG0860	BC1158	BC1158	Transcriptional regulator, XRE family	BC4687	BC4687	N-acetylmuramoyl-L-alanine amidase	[TP0820-TP0247 (0.74644035), TP0067-TP0247 (0.79531366)]
COG0457	COG0860	BC1158	BC1158	Transcriptional regulator, XRE family	BC2207	BC2207	Sporulation-specific N-acetylmuramoyl-L-alanine	[TP0820-TP0247 (0.74644035), TP0067-TP0247 (0.79531366)]
COG0457	COG0860	BC0988	BC0988	Transcriptional regulator, XRE family	BC2207	BC2207	Sporulation-specific N-acetylmuramoyl-L-alanine	[TP0820-TP0247 (0.74644035), TP0067-TP0247 (0.79531366)]
COG0457	COG0860	BC1026	BC1026	Response regulator aspartate phosphatase	BC4687	BC4687	N-acetylmuramoyl-L-alanine amidase	[TP0820-TP0247 (0.74644035), TP0067-TP0247 (0.79531366)]
COG0457	COG0860	BC0988	BC0988	Transcriptional regulator, XRE family	BC2823	BC2823	N-acetylmuramoyl-L-alanine amidase	[TP0820-TP0247 (0.74644035), TP0067-TP0247 (0.79531366)]
COG0457	COG0860	BC4390	BC4390	Tetratricopeptide repeat family protein	BC2207	BC2207	Sporulation-specific N-acetylmuramoyl-L-alanine	[TP0820-TP0247 (0.74644035), TP0067-TP0247 (0.79531366)]
COG0457	COG0860	BC0988	BC0988	Transcriptional regulator, XRE family	BC4687	BC4687	N-acetylmuramoyl-L-alanine amidase	[TP0820-TP0247 (0.74644035), TP0067-TP0247 (0.79531366)]
COG0457	COG0860	BC0986	BC0986	Response regulator aspartate phosphatase	BC0167	BC0167	Spore-specific N-acetylmuramoyl-L-alanine amidase	[TP0820-TP0247 (0.74644035), TP0067-TP0247 (0.79531366)]
COG0457	COG0860	BC2917	BC2917	TPR-repeat-containing protein	BC2823	BC2823	N-acetylmuramoyl-L-alanine amidase	[TP0820-TP0247 (0.74644035), TP0067-TP0247 (0.79531366)]
COG0457	COG0860	BC1026	BC1026	Response regulator aspartate phosphatase	BC2207	BC2207	Sporulation-specific N-acetylmuramoyl-L-alanine	[TP0820-TP0247 (0.74644035), TP0067-TP0247 (0.79531366)]
COG0457	COG0860	BC0601	BC0601	Transcriptional activator NprR	BC0167	BC0167	Spore-specific N-acetylmuramoyl-L-alanine amidase	[TP0820-TP0247 (0.74644035), TP0067-TP0247 (0.79531366)]
COG0457	COG0860	BC3518	BC3518	Response regulator aspartate phosphatase	BC2207	BC2207	Sporulation-specific N-acetylmuramoyl-L-alanine	[TP0820-TP0247 (0.74644035), TP0067-TP0247 (0.79531366)]
COG0457	COG0860	BC2147	BC2147	Response regulator aspartate phosphatase	BC2207	BC2207	Sporulation-specific N-acetylmuramoyl-L-alanine	[TP0820-TP0247 (0.74644035), TP0067-TP0247 (0.79531366)]
COG0457	COG0860	BC0986	BC0986	Response regulator aspartate phosphatase	BC2207	BC2207	Sporulation-specific N-acetylmuramoyl-L-alanine	[TP0820-TP0247 (0.74644035), TP0067-TP0247 (0.79531366)]
COG0457	COG0860	BC2443	BC2443	Transcriptional regulator, XRE family	BC4687	BC4687	N-acetylmuramoyl-L-alanine amidase	[TP0820-TP0247 (0.74644035), TP0067-TP0247 (0.79531366)]
COG0457	COG0860	BC2917	BC2917	TPR-repeat-containing protein	BC0167	BC0167	Spore-specific N-acetylmuramoyl-L-alanine amidase	[TP0820-TP0247 (0.74644035), TP0067-TP0247 (0.79531366)]
COG0457	COG0860	BC3350	BC3350	TPR-repeat-containing protein	BC2823	BC2823	N-acetylmuramoyl-L-alanine amidase	[TP0820-TP0247 (0.74644035), TP0067-TP0247 (0.79531366)]
COG0457	COG0860	BC1158	BC1158	Transcriptional regulator, XRE family	BC2823	BC2823	N-acetylmuramoyl-L-alanine amidase	[TP0820-TP0247 (0.74644035), TP0067-TP0247 (0.79531366)]
COG0457	COG0860	BC0986	BC0986	Response regulator aspartate phosphatase	BC4687	BC4687	N-acetylmuramoyl-L-alanine amidase	[TP0820-TP0247 (0.74644035), TP0067-TP0247 (0.79531366)]
COG0457	COG0860	BC2147	BC2147	Response regulator aspartate phosphatase	BC0167	BC0167	Spore-specific N-acetylmuramoyl-L-alanine amidase	[TP0820-TP0247 (0.74644035), TP0067-TP0247 (0.79531366)]
COG0457	COG0860	BC0986	BC0986	Response regulator aspartate phosphatase	BC2823	BC2823	N-acetylmuramoyl-L-alanine amidase	[TP0820-TP0247 (0.74644035), TP0067-TP0247 (0.79531366)]
COG1057	COG1774	BC4329	nadD	Probable nicotinate-nucleotide adenylyltransferase (EC 2.7.7.18) (Deamido-NAD(+) pyrophosphorylase) (Deamido-NAD(+) diphosphorylase) (Nicotinate mononucleotide adenylyltransferase) (NaMN adenylyltransferase)	BC0038	BC0038	Tpl protein {UniProtKB/TrEMBL:Q81JB3}	[TP0741-TP0046 (0.7023217)]
COG0652	COG1749	BC4061	BC4061	Peptidyl-prolyl cis-trans isomerase	BC1651	BC1651	Flagellar hook protein flgE	[TP0947-TP0727 (0.6414869)]
COG1186	COG1925	BC5188	BC5188	Bacterial Peptide Chain Release Factor 2	BC4049	BC4049	Phosphocarrier protein HPr	[TP0576-TP0589 (0.79878455)]
COG1186	COG1925	BC5188	BC5188	Bacterial Peptide Chain Release Factor 2	BC5153	BC5153	Catabolite repression protein crh	[TP0576-TP0589 (0.79878455)]
COG1177	COG1558	BC1288	BC1288	Spermidine/putrescine transport system permease	BC1642	BC1642	Flagellar basal-body rod protein flgC	[TP0654-TP0397 (0.7022186)]
COG0301	COG0849	BC4647	thiI	Probable thiamine biosynthesis protein thiI	BC3907	BC3907	Cell division protein ftsA	[TP0559-TP0389 (0.64923996)]
COG0216	COG0457	BC5329	prfA	Peptide chain release factor 1 (RF-1)	BC0988	BC0988	Transcriptional regulator, XRE family	[TP0051-TP0067 (0.7097377)]
COG0216	COG0457	BC5329	prfA	Peptide chain release factor 1 (RF-1)	BC3501	BC3501	Response regulator aspartate phosphatase	[TP0051-TP0067 (0.7097377)]
COG0216	COG0457	BC5329	prfA	Peptide chain release factor 1 (RF-1)	BC1519	BC1519	TPR-repeat-containing protein	[TP0051-TP0067 (0.7097377)]
COG0216	COG0457	BC5329	prfA	Peptide chain release factor 1 (RF-1)	BC3518	BC3518	Response regulator aspartate phosphatase	[TP0051-TP0067 (0.7097377)]
COG0216	COG0457	BC5329	prfA	Peptide chain release factor 1 (RF-1)	BC0601	BC0601	Transcriptional activator NprR	[TP0051-TP0067 (0.7097377)]
COG0216	COG0457	BC5329	prfA	Peptide chain release factor 1 (RF-1)	BC5160	BC5160	TPR-repeat-containing protein	[TP0051-TP0067 (0.7097377)]
COG0216	COG0457	BC5329	prfA	Peptide chain release factor 1 (RF-1)	BC2443	BC2443	Transcriptional regulator, XRE family	[TP0051-TP0067 (0.7097377)]
COG0216	COG0457	BC5329	prfA	Peptide chain release factor 1 (RF-1)	BC4390	BC4390	Tetratricopeptide repeat family protein	[TP0051-TP0067 (0.7097377)]
COG0216	COG0457	BC5329	prfA	Peptide chain release factor 1 (RF-1)	BC0986	BC0986	Response regulator aspartate phosphatase	[TP0051-TP0067 (0.7097377)]
COG0216	COG0457	BC5329	prfA	Peptide chain release factor 1 (RF-1)	BC3350	BC3350	TPR-repeat-containing protein	[TP0051-TP0067 (0.7097377)]
COG0216	COG0457	BC5329	prfA	Peptide chain release factor 1 (RF-1)	BC2147	BC2147	Response regulator aspartate phosphatase	[TP0051-TP0067 (0.7097377)]
COG0216	COG0457	BC5329	prfA	Peptide chain release factor 1 (RF-1)	BC1158	BC1158	Transcriptional regulator, XRE family	[TP0051-TP0067 (0.7097377)]
COG0216	COG0457	BC5329	prfA	Peptide chain release factor 1 (RF-1)	BC2917	BC2917	TPR-repeat-containing protein	[TP0051-TP0067 (0.7097377)]
COG0216	COG0457	BC5329	prfA	Peptide chain release factor 1 (RF-1)	BC1026	BC1026	Response regulator aspartate phosphatase	[TP0051-TP0067 (0.7097377)]
COG1360	COG4786	BC1626	BC1626	Chemotaxis motB protein	BC1671	BC1671	Flagellar basal-body rod protein flgG	[TP0724-TP0961 (0.729456)]
COG1360	COG4786	BC4512	BC4512	Chemotaxis motB protein	BC1671	BC1671	Flagellar basal-body rod protein flgG	[TP0724-TP0961 (0.729456)]
COG0687	COG0693	BC1289	BC1289	Spermidine/putrescine-binding protein	BC2671	BC2671	ThiJ/PfpI family {UniProtKB/TrEMBL:Q81CS5}	[TP0655-TP0445 (0.5706956)]
COG0687	COG0693	BC1289	BC1289	Spermidine/putrescine-binding protein	BC0862	BC0862	Protease I {UniProtKB/TrEMBL:Q81HF2}	[TP0655-TP0445 (0.5706956)]
COG0687	COG0693	BC1289	BC1289	Spermidine/putrescine-binding protein	BC4500	BC4500	ThiJ/PfpI family protein	[TP0655-TP0445 (0.5706956)]
COG0687	COG0693	BC1289	BC1289	Spermidine/putrescine-binding protein	BC3657	BC3657	4-methyl-5(B-hydroxyethyl)-thiazole monophosphate	[TP0655-TP0445 (0.5706956)]
COG0687	COG0693	BC1289	BC1289	Spermidine/putrescine-binding protein	BC2855	BC2855	Transcriptional regulator, AraC family	[TP0655-TP0445 (0.5706956)]
COG0687	COG0693	BC1289	BC1289	Spermidine/putrescine-binding protein	BC3150	BC3150	Transcriptional regulator, AraC family	[TP0655-TP0445 (0.5706956)]
COG0687	COG0693	BC1289	BC1289	Spermidine/putrescine-binding protein	BC4498	BC4498	ThiJ/PfpI family protein	[TP0655-TP0445 (0.5706956)]
COG0802	COG1774	BC0286	BC0286	ATP/GTP hydrolase {UniProtKB/TrEMBL:Q81IT1}	BC0038	BC0038	Tpl protein {UniProtKB/TrEMBL:Q81JB3}	[TP0875-TP0046 (0.67547834)]
COG0608	COG1366	BC4403	BC4403	Single-stranded-DNA-specific exonuclease recJ	BC4074	BC4074	Anti-sigma F factor antagonist	[TP0704-TP0540 (0.7098393)]
COG0608	COG1366	BC4403	BC4403	Single-stranded-DNA-specific exonuclease recJ	BC1002	BC1002	Anti-sigma B factor antagonist	[TP0704-TP0540 (0.7098393)]
COG0705	COG1187	BC0261	BC0261	Hypothetical membrane protein	BC4704	BC4704	Ribosomal small subunit pseudouridine synthase A	[TP0982-TP0459 (0.6079956)]
COG0705	COG1187	BC0261	BC0261	Hypothetical membrane protein	BC1472	BC1472	Ribosomal large subunit pseudouridine synthase B	[TP0982-TP0459 (0.6079956)]
COG0705	COG1187	BC0261	BC0261	Hypothetical membrane protein	BC2321	BC2321	TRNA pseudouridine synthase A	[TP0982-TP0459 (0.6079956)]
COG0705	COG1187	BC0261	BC0261	Hypothetical membrane protein	BC4551	BC4551	TRNA pseudouridine synthase A	[TP0982-TP0459 (0.6079956)]
COG0569	COG1256	BC3978	BC3978	Potassium uptake protein KtrA	BC1636	BC1636	Flagellar hook-associated protein 1	[TP0024-TP0660 (0.58621275)]
COG0290	COG0457	BC4575	infC	Translation initiation factor IF-3	BC1158	BC1158	Transcriptional regulator, XRE family	[TP0850-TP0095 (0.6947713)]
COG0290	COG0457	BC4575	infC	Translation initiation factor IF-3	BC5160	BC5160	TPR-repeat-containing protein	[TP0850-TP0095 (0.6947713)]
COG0290	COG0457	BC4575	infC	Translation initiation factor IF-3	BC1519	BC1519	TPR-repeat-containing protein	[TP0850-TP0095 (0.6947713)]
COG0290	COG0457	BC4575	infC	Translation initiation factor IF-3	BC3518	BC3518	Response regulator aspartate phosphatase	[TP0850-TP0095 (0.6947713)]
COG0290	COG0457	BC4575	infC	Translation initiation factor IF-3	BC2443	BC2443	Transcriptional regulator, XRE family	[TP0850-TP0095 (0.6947713)]
COG0290	COG0457	BC4575	infC	Translation initiation factor IF-3	BC0601	BC0601	Transcriptional activator NprR	[TP0850-TP0095 (0.6947713)]
COG0290	COG0457	BC4575	infC	Translation initiation factor IF-3	BC3350	BC3350	TPR-repeat-containing protein	[TP0850-TP0095 (0.6947713)]
COG0290	COG0457	BC4575	infC	Translation initiation factor IF-3	BC2147	BC2147	Response regulator aspartate phosphatase	[TP0850-TP0095 (0.6947713)]
COG0290	COG0457	BC4575	infC	Translation initiation factor IF-3	BC0986	BC0986	Response regulator aspartate phosphatase	[TP0850-TP0095 (0.6947713)]
COG0290	COG0457	BC4575	infC	Translation initiation factor IF-3	BC4390	BC4390	Tetratricopeptide repeat family protein	[TP0850-TP0095 (0.6947713)]
COG0290	COG0457	BC4575	infC	Translation initiation factor IF-3	BC3501	BC3501	Response regulator aspartate phosphatase	[TP0850-TP0095 (0.6947713)]
COG0290	COG0457	BC4575	infC	Translation initiation factor IF-3	BC2917	BC2917	TPR-repeat-containing protein	[TP0850-TP0095 (0.6947713)]
COG0290	COG0457	BC4575	infC	Translation initiation factor IF-3	BC1026	BC1026	Response regulator aspartate phosphatase	[TP0850-TP0095 (0.6947713)]
COG0290	COG0457	BC4575	infC	Translation initiation factor IF-3	BC0988	BC0988	Transcriptional regulator, XRE family	[TP0850-TP0095 (0.6947713)]
COG0080	COG0301	BC5075	rplK2	50S ribosomal protein L11-2/L11-3	BC4647	thiI	Probable thiamine biosynthesis protein thiI	[TP0237-TP0559 (0.59848577)]
COG0080	COG0301	BC5078	BC5078	50S ribosomal protein L11-2/L11-3	BC4647	thiI	Probable thiamine biosynthesis protein thiI	[TP0237-TP0559 (0.59848577)]
COG0080	COG0301	BC0117	rplK	50S ribosomal protein L11-1	BC4647	thiI	Probable thiamine biosynthesis protein thiI	[TP0237-TP0559 (0.59848577)]
COG0782	COG0860	BC4374	greA	Transcription elongation factor greA (Transcript cleavage factor greA)	BC0167	BC0167	Spore-specific N-acetylmuramoyl-L-alanine amidase	[TP0019-TP0247 (0.7668169)]
COG0782	COG0860	BC4374	greA	Transcription elongation factor greA (Transcript cleavage factor greA)	BC2207	BC2207	Sporulation-specific N-acetylmuramoyl-L-alanine	[TP0019-TP0247 (0.7668169)]
COG0782	COG0860	BC4374	greA	Transcription elongation factor greA (Transcript cleavage factor greA)	BC4687	BC4687	N-acetylmuramoyl-L-alanine amidase	[TP0019-TP0247 (0.7668169)]
COG0782	COG0860	BC4374	greA	Transcription elongation factor greA (Transcript cleavage factor greA)	BC2823	BC2823	N-acetylmuramoyl-L-alanine amidase	[TP0019-TP0247 (0.7668169)]
COG0234	COG1619	BC0294	groS	10 kDa chaperonin (Protein Cpn10) (groES protein)	BC1367	BC1367	Muramoyltetrapeptide carboxypeptidase	[TP1013-TP0688 (0.6288964)]
COG0234	COG1619	BC0294	groS	10 kDa chaperonin (Protein Cpn10) (groES protein)	BC3231	BC3231	Microcin C7 self-immunity protein mccF	[TP1013-TP0688 (0.6288964)]
COG0234	COG1619	BC0294	groS	10 kDa chaperonin (Protein Cpn10) (groES protein)	BC1950	BC1950	Microcin C7 self-immunity protein mccF	[TP1013-TP0688 (0.6288964)]
COG0234	COG1619	BC0294	groS	10 kDa chaperonin (Protein Cpn10) (groES protein)	BC5366	BC5366	Muramoyltetrapeptide carboxypeptidase	[TP1013-TP0688 (0.6288964)]
COG0255	COG1516	BC0139	rpmC	50S ribosomal protein L29	BC1639	BC1639	Flagellar protein fliS {UniProtKB/TrEMBL:Q81FF1}	[TP0197-TP0943 (0.5311184)]
COG1344	COG5401	BC1658	BC1658	Flagellin {UniProtKB/TrEMBL:Q81FD4}	BC4495	BC4495	Germination protein germ	[TP0792-TP0832 (0.55516005), TP0868-TP0832 (0.6009694)]
COG1344	COG5401	BC1656	BC1656	Flagellin {UniProtKB/TrEMBL:Q81FD6}	BC4495	BC4495	Germination protein germ	[TP0792-TP0832 (0.55516005), TP0868-TP0832 (0.6009694)]
COG1344	COG5401	BC1637	BC1637	Flagellar hook-associated protein 3	BC4495	BC4495	Germination protein germ	[TP0792-TP0832 (0.55516005), TP0868-TP0832 (0.6009694)]
COG1344	COG5401	BC1659	BC1659	Flagellin {UniProtKB/TrEMBL:Q81FD3}	BC4495	BC4495	Germination protein germ	[TP0792-TP0832 (0.55516005), TP0868-TP0832 (0.6009694)]
COG1344	COG5401	BC1657	BC1657	Flagellin {UniProtKB/TrEMBL:Q81FD5}	BC4495	BC4495	Germination protein germ	[TP0792-TP0832 (0.55516005), TP0868-TP0832 (0.6009694)]
COG0824	COG1480	BC3606	BC3606	Esterase {UniProtKB/TrEMBL:Q81AG4}	BC4301	BC4301	Metal-dependent phosphohydrolase	[TP0156-TP0651 (0.6079956)]
COG0824	COG1480	BC4515	BC4515	Esterase {UniProtKB/TrEMBL:Q817M3}	BC4301	BC4301	Metal-dependent phosphohydrolase	[TP0156-TP0651 (0.6079956)]
COG0849	COG1061	BC3907	BC3907	Cell division protein ftsA	BC1861	BC1861	DNA/RNA helicase {UniProtKB/TrEMBL:Q81EV3}	[TP0389-TP0380 (0.6968711)]
COG4786	COG5401	BC1671	BC1671	Flagellar basal-body rod protein flgG	BC4495	BC4495	Germination protein germ	[TP0960-TP0832 (0.6306055)]
COG0322	COG0353	BC4520	uvrC	UvrABC system protein C (Protein uvrC) (Excinuclease ABC subunit C)	BC0026	recR	Recombination protein recR	[TP0472-TP1004 (0.53674763)]
COG0322	COG0353	BC2713	BC2713	UvrC-like protein {UniProtKB/TrEMBL:Q81CN9}	BC0026	recR	Recombination protein recR	[TP0472-TP1004 (0.53674763)]
COG0771	COG1595	BC3912	murD	UDP-N-acetylmuramoylalanine--D-glutamate ligase (EC 6.3.2.9) (UDP-N- acetylmuramoyl-L-alanyl-D-glutamate synthetase) (D-glutamic acid- adding enzyme)	BC1114	BC1114	RNA polymerase sigma factor sigM	[TP0903-TP0092 (0.6651206)]
COG0771	COG1595	BC3912	murD	UDP-N-acetylmuramoylalanine--D-glutamate ligase (EC 6.3.2.9) (UDP-N- acetylmuramoyl-L-alanyl-D-glutamate synthetase) (D-glutamic acid- adding enzyme)	BC2108	BC2108	RNA polymerase ECF-type sigma factor	[TP0903-TP0092 (0.6651206)]
COG0771	COG1595	BC3912	murD	UDP-N-acetylmuramoylalanine--D-glutamate ligase (EC 6.3.2.9) (UDP-N- acetylmuramoyl-L-alanyl-D-glutamate synthetase) (D-glutamic acid- adding enzyme)	BC2794	BC2794	RNA polymerase ECF-type sigma factor	[TP0903-TP0092 (0.6651206)]
COG0771	COG1595	BC3912	murD	UDP-N-acetylmuramoylalanine--D-glutamate ligase (EC 6.3.2.9) (UDP-N- acetylmuramoyl-L-alanyl-D-glutamate synthetase) (D-glutamic acid- adding enzyme)	BC5363	BC5363	RNA polymerase ECF-type sigma factor	[TP0903-TP0092 (0.6651206)]
COG0771	COG1595	BC3912	murD	UDP-N-acetylmuramoylalanine--D-glutamate ligase (EC 6.3.2.9) (UDP-N- acetylmuramoyl-L-alanyl-D-glutamate synthetase) (D-glutamic acid- adding enzyme)	BC1698	BC1698	RNA polymerase ECF-type sigma factor	[TP0903-TP0092 (0.6651206)]
COG0771	COG1595	BC3912	murD	UDP-N-acetylmuramoylalanine--D-glutamate ligase (EC 6.3.2.9) (UDP-N- acetylmuramoyl-L-alanyl-D-glutamate synthetase) (D-glutamic acid- adding enzyme)	BC0114	BC0114	RNA polymerase sigma-H factor	[TP0903-TP0092 (0.6651206)]
COG0771	COG1595	BC3912	murD	UDP-N-acetylmuramoylalanine--D-glutamate ligase (EC 6.3.2.9) (UDP-N- acetylmuramoyl-L-alanyl-D-glutamate synthetase) (D-glutamic acid- adding enzyme)	BC2469	BC2469	RNA polymerase ECF-type sigma factor	[TP0903-TP0092 (0.6651206)]
COG0771	COG1595	BC3912	murD	UDP-N-acetylmuramoylalanine--D-glutamate ligase (EC 6.3.2.9) (UDP-N- acetylmuramoyl-L-alanyl-D-glutamate synthetase) (D-glutamic acid- adding enzyme)	BC3589	BC3589	RNA polymerase ECF-type sigma factor	[TP0903-TP0092 (0.6651206)]
COG0771	COG1595	BC3912	murD	UDP-N-acetylmuramoylalanine--D-glutamate ligase (EC 6.3.2.9) (UDP-N- acetylmuramoyl-L-alanyl-D-glutamate synthetase) (D-glutamic acid- adding enzyme)	BC0647	BC0647	RNA polymerase ECF-type sigma factor	[TP0903-TP0092 (0.6651206)]
COG0771	COG1595	BC3912	murD	UDP-N-acetylmuramoylalanine--D-glutamate ligase (EC 6.3.2.9) (UDP-N- acetylmuramoyl-L-alanyl-D-glutamate synthetase) (D-glutamic acid- adding enzyme)	BC2386	BC2386	RNA polymerase ECF-type sigma factor	[TP0903-TP0092 (0.6651206)]
COG1677	COG1815	BC1643	BC1643	Flagellar hook-basal body complex protein fliE	BC1641	BC1641	Flagellar basal-body rod protein flgB	[TP0398-TP0396 (0.79194725)]
COG0188	COG0305	BC0006	BC0006	DNA gyrase subunit A {UniProtKB/TrEMBL:Q81JD0}	BC0956	BC0956	Replicative DNA helicase	[TP0005-TP0058 (0.73312306)]
COG0188	COG0305	BC3596	BC3596	Topoisomerase IV subunit A	BC0956	BC0956	Replicative DNA helicase	[TP0005-TP0058 (0.73312306)]
COG0233	COG1283	BC3822	frr	Ribosome recycling factor (Ribosome-releasing factor) (RRF)	BC0803	BC0803	Sodium-dependent phosphate transporter	[TP0604-TP0771 (0.7316062)]
COG0840	COG1344	BC0422	BC0422	Methyl-accepting chemotaxis protein	BC1659	BC1659	Flagellin {UniProtKB/TrEMBL:Q81FD3}	[TP0640-TP0870 (0.6975479)]
COG0840	COG1344	BC1124	BC1124	Methyl-accepting chemotaxis protein	BC1659	BC1659	Flagellin {UniProtKB/TrEMBL:Q81FD3}	[TP0640-TP0870 (0.6975479)]
COG0840	COG1344	BC1124	BC1124	Methyl-accepting chemotaxis protein	BC1637	BC1637	Flagellar hook-associated protein 3	[TP0640-TP0870 (0.6975479)]
COG0840	COG1344	BC5424	BC5424	Methyl-accepting chemotaxis protein	BC1637	BC1637	Flagellar hook-associated protein 3	[TP0640-TP0870 (0.6975479)]
COG0840	COG1344	BC3520	BC3520	Methyl-accepting chemotaxis protein	BC1657	BC1657	Flagellin {UniProtKB/TrEMBL:Q81FD5}	[TP0640-TP0870 (0.6975479)]
COG0840	COG1344	BC3520	BC3520	Methyl-accepting chemotaxis protein	BC1637	BC1637	Flagellar hook-associated protein 3	[TP0640-TP0870 (0.6975479)]
COG0840	COG1344	BC3385	BC3385	Methyl-accepting chemotaxis protein	BC1658	BC1658	Flagellin {UniProtKB/TrEMBL:Q81FD4}	[TP0640-TP0870 (0.6975479)]
COG0840	COG1344	BC3520	BC3520	Methyl-accepting chemotaxis protein	BC1659	BC1659	Flagellin {UniProtKB/TrEMBL:Q81FD3}	[TP0640-TP0870 (0.6975479)]
COG0840	COG1344	BC5065	BC5065	Methyl-accepting chemotaxis protein	BC1658	BC1658	Flagellin {UniProtKB/TrEMBL:Q81FD4}	[TP0640-TP0870 (0.6975479)]
COG0840	COG1344	BC0559	BC0559	Methyl-accepting chemotaxis protein	BC1656	BC1656	Flagellin {UniProtKB/TrEMBL:Q81FD6}	[TP0640-TP0870 (0.6975479)]
COG0840	COG1344	BC0576	BC0576	Methyl-accepting chemotaxis protein	BC1657	BC1657	Flagellin {UniProtKB/TrEMBL:Q81FD5}	[TP0640-TP0870 (0.6975479)]
COG0840	COG1344	BC0678	BC0678	Methyl-accepting chemotaxis protein	BC1656	BC1656	Flagellin {UniProtKB/TrEMBL:Q81FD6}	[TP0640-TP0870 (0.6975479)]
COG0840	COG1344	BC5424	BC5424	Methyl-accepting chemotaxis protein	BC1657	BC1657	Flagellin {UniProtKB/TrEMBL:Q81FD5}	[TP0640-TP0870 (0.6975479)]
COG0840	COG1344	BC0404	BC0404	Methyl-accepting chemotaxis protein	BC1657	BC1657	Flagellin {UniProtKB/TrEMBL:Q81FD5}	[TP0640-TP0870 (0.6975479)]
COG0840	COG1344	BC0422	BC0422	Methyl-accepting chemotaxis protein	BC1658	BC1658	Flagellin {UniProtKB/TrEMBL:Q81FD4}	[TP0640-TP0870 (0.6975479)]
COG0840	COG1344	BC0422	BC0422	Methyl-accepting chemotaxis protein	BC1656	BC1656	Flagellin {UniProtKB/TrEMBL:Q81FD6}	[TP0640-TP0870 (0.6975479)]
COG0840	COG1344	BC5424	BC5424	Methyl-accepting chemotaxis protein	BC1656	BC1656	Flagellin {UniProtKB/TrEMBL:Q81FD6}	[TP0640-TP0870 (0.6975479)]
COG0840	COG1344	BC5009	BC5009	Methyl-accepting chemotaxis protein	BC1657	BC1657	Flagellin {UniProtKB/TrEMBL:Q81FD5}	[TP0640-TP0870 (0.6975479)]
COG0840	COG1344	BC5065	BC5065	Methyl-accepting chemotaxis protein	BC1637	BC1637	Flagellar hook-associated protein 3	[TP0640-TP0870 (0.6975479)]
COG0840	COG1344	BC3385	BC3385	Methyl-accepting chemotaxis protein	BC1637	BC1637	Flagellar hook-associated protein 3	[TP0640-TP0870 (0.6975479)]
COG0840	COG1344	BC0576	BC0576	Methyl-accepting chemotaxis protein	BC1637	BC1637	Flagellar hook-associated protein 3	[TP0640-TP0870 (0.6975479)]
COG0840	COG1344	BC0422	BC0422	Methyl-accepting chemotaxis protein	BC1657	BC1657	Flagellin {UniProtKB/TrEMBL:Q81FD5}	[TP0640-TP0870 (0.6975479)]
COG0840	COG1344	BC0559	BC0559	Methyl-accepting chemotaxis protein	BC1637	BC1637	Flagellar hook-associated protein 3	[TP0640-TP0870 (0.6975479)]
COG0840	COG1344	BC5065	BC5065	Methyl-accepting chemotaxis protein	BC1659	BC1659	Flagellin {UniProtKB/TrEMBL:Q81FD3}	[TP0640-TP0870 (0.6975479)]
COG0840	COG1344	BC3520	BC3520	Methyl-accepting chemotaxis protein	BC1658	BC1658	Flagellin {UniProtKB/TrEMBL:Q81FD4}	[TP0640-TP0870 (0.6975479)]
COG0840	COG1344	BC0678	BC0678	Methyl-accepting chemotaxis protein	BC1637	BC1637	Flagellar hook-associated protein 3	[TP0640-TP0870 (0.6975479)]
COG0840	COG1344	BC5009	BC5009	Methyl-accepting chemotaxis protein	BC1659	BC1659	Flagellin {UniProtKB/TrEMBL:Q81FD3}	[TP0640-TP0870 (0.6975479)]
COG0840	COG1344	BC5424	BC5424	Methyl-accepting chemotaxis protein	BC1658	BC1658	Flagellin {UniProtKB/TrEMBL:Q81FD4}	[TP0640-TP0870 (0.6975479)]
COG0840	COG1344	BC0404	BC0404	Methyl-accepting chemotaxis protein	BC1656	BC1656	Flagellin {UniProtKB/TrEMBL:Q81FD6}	[TP0640-TP0870 (0.6975479)]
COG0840	COG1344	BC0422	BC0422	Methyl-accepting chemotaxis protein	BC1637	BC1637	Flagellar hook-associated protein 3	[TP0640-TP0870 (0.6975479)]
COG0840	COG1344	BC5034	BC5034	Methyl-accepting chemotaxis protein	BC1637	BC1637	Flagellar hook-associated protein 3	[TP0640-TP0870 (0.6975479)]
COG0840	COG1344	BC5034	BC5034	Methyl-accepting chemotaxis protein	BC1657	BC1657	Flagellin {UniProtKB/TrEMBL:Q81FD5}	[TP0640-TP0870 (0.6975479)]
COG0840	COG1344	BC3385	BC3385	Methyl-accepting chemotaxis protein	BC1657	BC1657	Flagellin {UniProtKB/TrEMBL:Q81FD5}	[TP0640-TP0870 (0.6975479)]
COG0840	COG1344	BC5009	BC5009	Methyl-accepting chemotaxis protein	BC1637	BC1637	Flagellar hook-associated protein 3	[TP0640-TP0870 (0.6975479)]
COG0840	COG1344	BC5065	BC5065	Methyl-accepting chemotaxis protein	BC1656	BC1656	Flagellin {UniProtKB/TrEMBL:Q81FD6}	[TP0640-TP0870 (0.6975479)]
COG0840	COG1344	BC5034	BC5034	Methyl-accepting chemotaxis protein	BC1656	BC1656	Flagellin {UniProtKB/TrEMBL:Q81FD6}	[TP0640-TP0870 (0.6975479)]
COG0840	COG1344	BC3385	BC3385	Methyl-accepting chemotaxis protein	BC1656	BC1656	Flagellin {UniProtKB/TrEMBL:Q81FD6}	[TP0640-TP0870 (0.6975479)]
COG0840	COG1344	BC0404	BC0404	Methyl-accepting chemotaxis protein	BC1658	BC1658	Flagellin {UniProtKB/TrEMBL:Q81FD4}	[TP0640-TP0870 (0.6975479)]
COG0840	COG1344	BC0559	BC0559	Methyl-accepting chemotaxis protein	BC1659	BC1659	Flagellin {UniProtKB/TrEMBL:Q81FD3}	[TP0640-TP0870 (0.6975479)]
COG0840	COG1344	BC0576	BC0576	Methyl-accepting chemotaxis protein	BC1659	BC1659	Flagellin {UniProtKB/TrEMBL:Q81FD3}	[TP0640-TP0870 (0.6975479)]
COG0840	COG1344	BC2006	BC2006	Methyl-accepting chemotaxis protein	BC1658	BC1658	Flagellin {UniProtKB/TrEMBL:Q81FD4}	[TP0640-TP0870 (0.6975479)]
COG0840	COG1344	BC5065	BC5065	Methyl-accepting chemotaxis protein	BC1657	BC1657	Flagellin {UniProtKB/TrEMBL:Q81FD5}	[TP0640-TP0870 (0.6975479)]
COG0840	COG1344	BC0678	BC0678	Methyl-accepting chemotaxis protein	BC1659	BC1659	Flagellin {UniProtKB/TrEMBL:Q81FD3}	[TP0640-TP0870 (0.6975479)]
COG0840	COG1344	BC0404	BC0404	Methyl-accepting chemotaxis protein	BC1659	BC1659	Flagellin {UniProtKB/TrEMBL:Q81FD3}	[TP0640-TP0870 (0.6975479)]
COG0840	COG1344	BC5009	BC5009	Methyl-accepting chemotaxis protein	BC1658	BC1658	Flagellin {UniProtKB/TrEMBL:Q81FD4}	[TP0640-TP0870 (0.6975479)]
COG0840	COG1344	BC5424	BC5424	Methyl-accepting chemotaxis protein	BC1659	BC1659	Flagellin {UniProtKB/TrEMBL:Q81FD3}	[TP0640-TP0870 (0.6975479)]
COG0840	COG1344	BC2006	BC2006	Methyl-accepting chemotaxis protein	BC1659	BC1659	Flagellin {UniProtKB/TrEMBL:Q81FD3}	[TP0640-TP0870 (0.6975479)]
COG0840	COG1344	BC1124	BC1124	Methyl-accepting chemotaxis protein	BC1657	BC1657	Flagellin {UniProtKB/TrEMBL:Q81FD5}	[TP0640-TP0870 (0.6975479)]
COG0840	COG1344	BC0576	BC0576	Methyl-accepting chemotaxis protein	BC1656	BC1656	Flagellin {UniProtKB/TrEMBL:Q81FD6}	[TP0640-TP0870 (0.6975479)]
COG0840	COG1344	BC0559	BC0559	Methyl-accepting chemotaxis protein	BC1657	BC1657	Flagellin {UniProtKB/TrEMBL:Q81FD5}	[TP0640-TP0870 (0.6975479)]
COG0840	COG1344	BC0404	BC0404	Methyl-accepting chemotaxis protein	BC1637	BC1637	Flagellar hook-associated protein 3	[TP0640-TP0870 (0.6975479)]
COG0840	COG1344	BC1124	BC1124	Methyl-accepting chemotaxis protein	BC1656	BC1656	Flagellin {UniProtKB/TrEMBL:Q81FD6}	[TP0640-TP0870 (0.6975479)]
COG0840	COG1344	BC0678	BC0678	Methyl-accepting chemotaxis protein	BC1657	BC1657	Flagellin {UniProtKB/TrEMBL:Q81FD5}	[TP0640-TP0870 (0.6975479)]
COG0840	COG1344	BC5034	BC5034	Methyl-accepting chemotaxis protein	BC1658	BC1658	Flagellin {UniProtKB/TrEMBL:Q81FD4}	[TP0640-TP0870 (0.6975479)]
COG0840	COG1344	BC0559	BC0559	Methyl-accepting chemotaxis protein	BC1658	BC1658	Flagellin {UniProtKB/TrEMBL:Q81FD4}	[TP0640-TP0870 (0.6975479)]
COG0840	COG1344	BC2006	BC2006	Methyl-accepting chemotaxis protein	BC1656	BC1656	Flagellin {UniProtKB/TrEMBL:Q81FD6}	[TP0640-TP0870 (0.6975479)]
COG0840	COG1344	BC5009	BC5009	Methyl-accepting chemotaxis protein	BC1656	BC1656	Flagellin {UniProtKB/TrEMBL:Q81FD6}	[TP0640-TP0870 (0.6975479)]
COG0840	COG1344	BC2006	BC2006	Methyl-accepting chemotaxis protein	BC1637	BC1637	Flagellar hook-associated protein 3	[TP0640-TP0870 (0.6975479)]
COG0840	COG1344	BC2006	BC2006	Methyl-accepting chemotaxis protein	BC1657	BC1657	Flagellin {UniProtKB/TrEMBL:Q81FD5}	[TP0640-TP0870 (0.6975479)]
COG0840	COG1344	BC1124	BC1124	Methyl-accepting chemotaxis protein	BC1658	BC1658	Flagellin {UniProtKB/TrEMBL:Q81FD4}	[TP0640-TP0870 (0.6975479)]
COG0840	COG1344	BC3385	BC3385	Methyl-accepting chemotaxis protein	BC1659	BC1659	Flagellin {UniProtKB/TrEMBL:Q81FD3}	[TP0640-TP0870 (0.6975479)]
COG0840	COG1344	BC5034	BC5034	Methyl-accepting chemotaxis protein	BC1659	BC1659	Flagellin {UniProtKB/TrEMBL:Q81FD3}	[TP0640-TP0870 (0.6975479)]
COG0840	COG1344	BC3520	BC3520	Methyl-accepting chemotaxis protein	BC1656	BC1656	Flagellin {UniProtKB/TrEMBL:Q81FD6}	[TP0640-TP0870 (0.6975479)]
COG0840	COG1344	BC0576	BC0576	Methyl-accepting chemotaxis protein	BC1658	BC1658	Flagellin {UniProtKB/TrEMBL:Q81FD4}	[TP0640-TP0870 (0.6975479)]
COG0840	COG1344	BC0678	BC0678	Methyl-accepting chemotaxis protein	BC1658	BC1658	Flagellin {UniProtKB/TrEMBL:Q81FD4}	[TP0640-TP0870 (0.6975479)]
COG0024	COG1121	BC0153	BC0153	Methionine aminopeptidase	BC4279	BC4279	High-affinity zinc uptake system ATP-binding	[TP0842-TP0164 (0.77940726)]
COG0024	COG1121	BC1568	BC1568	Methionine aminopeptidase	BC4279	BC4279	High-affinity zinc uptake system ATP-binding	[TP0842-TP0164 (0.77940726)]
COG0024	COG1121	BC5356	BC5356	Methionine aminopeptidase	BC4279	BC4279	High-affinity zinc uptake system ATP-binding	[TP0842-TP0164 (0.77940726)]
COG0361	COG1214	BC0154	infA	Translation initiation factor IF-1	BC0287	BC0287	Glycoprotease protein family	[TP0097-TP0876 (0.56457245)]
COG0257	COG1283	BC0155	BC0155	50S ribosomal protein L36	BC0803	BC0803	Sodium-dependent phosphate transporter	[TP0209-TP0771 (0.6772987)]
COG1509	COG2812	BC2251	BC2251	Lysine 2,3-aminomutase {UniProtKB/TrEMBL:Q81DV0}	BC0024	BC0024	DNA polymerase III subunit gamma/tau	[TP0121-TP1005 (0.5082704)]
COG0255	COG1011	BC0139	rpmC	50S ribosomal protein L29	BC2730	BC2730	2-haloalkanoic acid dehalogenase	[TP0197-TP0158 (0.6077605)]
COG0255	COG1011	BC0139	rpmC	50S ribosomal protein L29	BC3334	BC3334	2-haloalkanoic acid dehalogenase	[TP0197-TP0158 (0.6077605)]
COG0255	COG1011	BC0139	rpmC	50S ribosomal protein L29	BC2643	BC2643	Hydrolase {UniProtKB/TrEMBL:Q81CV0}	[TP0197-TP0158 (0.6077605)]
COG0255	COG1011	BC0139	rpmC	50S ribosomal protein L29	BC5408	BC5408	2-haloalkanoic acid dehalogenase	[TP0197-TP0158 (0.6077605)]
COG0255	COG1011	BC0139	rpmC	50S ribosomal protein L29	BC4783	BC4783	Hydrolase {UniProtKB/TrEMBL:Q816P0}	[TP0197-TP0158 (0.6077605)]
COG0546	COG0739	BC2174	BC2174	Phosphoglycolate phosphatase	BC5283	BC5283	Stage II sporulation protein Q	[TP0554-TP0782 (0.73069036)]
COG0546	COG0739	BC2187	BC2187	Phosphoglycolate phosphatase	BC4441	BC4441	Stage IV sporulation protein FA	[TP0554-TP0782 (0.73069036)]
COG0546	COG0739	BC2174	BC2174	Phosphoglycolate phosphatase	BC4441	BC4441	Stage IV sporulation protein FA	[TP0554-TP0782 (0.73069036)]
COG0546	COG0739	BC5162	ppaX	Pyrophosphatase ppaX (EC 3.6.1.1)	BC4441	BC4441	Stage IV sporulation protein FA	[TP0554-TP0782 (0.73069036)]
COG0546	COG0739	BC2990	BC2990	Phosphoglycolate phosphatase	BC4974	BC4974	Cell wall endopeptidase, family M23/M37	[TP0554-TP0782 (0.73069036)]
COG0546	COG0739	BC2990	BC2990	Phosphoglycolate phosphatase	BC1480	BC1480	Cell wall endopeptidase, family M23/M37	[TP0554-TP0782 (0.73069036)]
COG0546	COG0739	BC0354	BC0354	Phosphoglycolate phosphatase	BC4974	BC4974	Cell wall endopeptidase, family M23/M37	[TP0554-TP0782 (0.73069036)]
COG0546	COG0739	BC2174	BC2174	Phosphoglycolate phosphatase	BC1480	BC1480	Cell wall endopeptidase, family M23/M37	[TP0554-TP0782 (0.73069036)]
COG0546	COG0739	BC2187	BC2187	Phosphoglycolate phosphatase	BC5283	BC5283	Stage II sporulation protein Q	[TP0554-TP0782 (0.73069036)]
COG0546	COG0739	BC2990	BC2990	Phosphoglycolate phosphatase	BC5283	BC5283	Stage II sporulation protein Q	[TP0554-TP0782 (0.73069036)]
COG0546	COG0739	BC0354	BC0354	Phosphoglycolate phosphatase	BC1480	BC1480	Cell wall endopeptidase, family M23/M37	[TP0554-TP0782 (0.73069036)]
COG0546	COG0739	BC2187	BC2187	Phosphoglycolate phosphatase	BC4974	BC4974	Cell wall endopeptidase, family M23/M37	[TP0554-TP0782 (0.73069036)]
COG0546	COG0739	BC5162	ppaX	Pyrophosphatase ppaX (EC 3.6.1.1)	BC5283	BC5283	Stage II sporulation protein Q	[TP0554-TP0782 (0.73069036)]
COG0546	COG0739	BC2990	BC2990	Phosphoglycolate phosphatase	BC4441	BC4441	Stage IV sporulation protein FA	[TP0554-TP0782 (0.73069036)]
COG0546	COG0739	BC0354	BC0354	Phosphoglycolate phosphatase	BC5283	BC5283	Stage II sporulation protein Q	[TP0554-TP0782 (0.73069036)]
COG0546	COG0739	BC5162	ppaX	Pyrophosphatase ppaX (EC 3.6.1.1)	BC1480	BC1480	Cell wall endopeptidase, family M23/M37	[TP0554-TP0782 (0.73069036)]
COG0546	COG0739	BC2187	BC2187	Phosphoglycolate phosphatase	BC1480	BC1480	Cell wall endopeptidase, family M23/M37	[TP0554-TP0782 (0.73069036)]
COG0546	COG0739	BC2174	BC2174	Phosphoglycolate phosphatase	BC4974	BC4974	Cell wall endopeptidase, family M23/M37	[TP0554-TP0782 (0.73069036)]
COG0546	COG0739	BC5162	ppaX	Pyrophosphatase ppaX (EC 3.6.1.1)	BC4974	BC4974	Cell wall endopeptidase, family M23/M37	[TP0554-TP0782 (0.73069036)]
COG0546	COG0739	BC0354	BC0354	Phosphoglycolate phosphatase	BC4441	BC4441	Stage IV sporulation protein FA	[TP0554-TP0782 (0.73069036)]
COG0220	COG5401	BC4696	trmB	tRNA (guanine-N(7)-)-methyltransferase (EC 2.1.1.33) (tRNA(m7G46)- methyltransferase)	BC4495	BC4495	Germination protein germ	[TP0464-TP0832 (0.5858538)]
COG0242	COG1187	BC3974	def2	Peptide deformylase 2 (EC 3.5.1.88) (PDF 2) (Polypeptide deformylase 2)	BC4551	BC4551	TRNA pseudouridine synthase A	[TP0757-TP0459 (0.5284328)]
COG0242	COG1187	BC3974	def2	Peptide deformylase 2 (EC 3.5.1.88) (PDF 2) (Polypeptide deformylase 2)	BC2321	BC2321	TRNA pseudouridine synthase A	[TP0757-TP0459 (0.5284328)]
COG0242	COG1187	BC3865	def1	Peptide deformylase 1 (EC 3.5.1.88) (PDF 1) (Polypeptide deformylase 1)	BC4551	BC4551	TRNA pseudouridine synthase A	[TP0757-TP0459 (0.5284328)]
COG0242	COG1187	BC3865	def1	Peptide deformylase 1 (EC 3.5.1.88) (PDF 1) (Polypeptide deformylase 1)	BC2321	BC2321	TRNA pseudouridine synthase A	[TP0757-TP0459 (0.5284328)]
COG0242	COG1187	BC3865	def1	Peptide deformylase 1 (EC 3.5.1.88) (PDF 1) (Polypeptide deformylase 1)	BC4704	BC4704	Ribosomal small subunit pseudouridine synthase A	[TP0757-TP0459 (0.5284328)]
COG0242	COG1187	BC3865	def1	Peptide deformylase 1 (EC 3.5.1.88) (PDF 1) (Polypeptide deformylase 1)	BC1472	BC1472	Ribosomal large subunit pseudouridine synthase B	[TP0757-TP0459 (0.5284328)]
COG0242	COG1187	BC3974	def2	Peptide deformylase 2 (EC 3.5.1.88) (PDF 2) (Polypeptide deformylase 2)	BC4704	BC4704	Ribosomal small subunit pseudouridine synthase A	[TP0757-TP0459 (0.5284328)]
COG0242	COG1187	BC3974	def2	Peptide deformylase 2 (EC 3.5.1.88) (PDF 2) (Polypeptide deformylase 2)	BC1472	BC1472	Ribosomal large subunit pseudouridine synthase B	[TP0757-TP0459 (0.5284328)]
COG0457	COG0558	BC1026	BC1026	Response regulator aspartate phosphatase	BC3781	BC3781	CDP-diacylglycerol--glycerol-3-phosphate	[TP0067-TP0730 (0.86096925)]
COG0457	COG0558	BC3518	BC3518	Response regulator aspartate phosphatase	BC3781	BC3781	CDP-diacylglycerol--glycerol-3-phosphate	[TP0067-TP0730 (0.86096925)]
COG0457	COG0558	BC2443	BC2443	Transcriptional regulator, XRE family	BC3781	BC3781	CDP-diacylglycerol--glycerol-3-phosphate	[TP0067-TP0730 (0.86096925)]
COG0457	COG0558	BC0601	BC0601	Transcriptional activator NprR	BC3781	BC3781	CDP-diacylglycerol--glycerol-3-phosphate	[TP0067-TP0730 (0.86096925)]
COG0457	COG0558	BC0986	BC0986	Response regulator aspartate phosphatase	BC3781	BC3781	CDP-diacylglycerol--glycerol-3-phosphate	[TP0067-TP0730 (0.86096925)]
COG0457	COG0558	BC5160	BC5160	TPR-repeat-containing protein	BC3781	BC3781	CDP-diacylglycerol--glycerol-3-phosphate	[TP0067-TP0730 (0.86096925)]
COG0457	COG0558	BC4390	BC4390	Tetratricopeptide repeat family protein	BC3781	BC3781	CDP-diacylglycerol--glycerol-3-phosphate	[TP0067-TP0730 (0.86096925)]
COG0457	COG0558	BC1158	BC1158	Transcriptional regulator, XRE family	BC3781	BC3781	CDP-diacylglycerol--glycerol-3-phosphate	[TP0067-TP0730 (0.86096925)]
COG0457	COG0558	BC3501	BC3501	Response regulator aspartate phosphatase	BC3781	BC3781	CDP-diacylglycerol--glycerol-3-phosphate	[TP0067-TP0730 (0.86096925)]
COG0457	COG0558	BC3350	BC3350	TPR-repeat-containing protein	BC3781	BC3781	CDP-diacylglycerol--glycerol-3-phosphate	[TP0067-TP0730 (0.86096925)]
COG0457	COG0558	BC0988	BC0988	Transcriptional regulator, XRE family	BC3781	BC3781	CDP-diacylglycerol--glycerol-3-phosphate	[TP0067-TP0730 (0.86096925)]
COG0457	COG0558	BC2917	BC2917	TPR-repeat-containing protein	BC3781	BC3781	CDP-diacylglycerol--glycerol-3-phosphate	[TP0067-TP0730 (0.86096925)]
COG0457	COG0558	BC1519	BC1519	TPR-repeat-containing protein	BC3781	BC3781	CDP-diacylglycerol--glycerol-3-phosphate	[TP0067-TP0730 (0.86096925)]
COG0457	COG0558	BC2147	BC2147	Response regulator aspartate phosphatase	BC3781	BC3781	CDP-diacylglycerol--glycerol-3-phosphate	[TP0067-TP0730 (0.86096925)]
COG0840	COG5401	BC3520	BC3520	Methyl-accepting chemotaxis protein	BC4495	BC4495	Germination protein germ	[TP0640-TP0832 (0.55516005)]
COG0840	COG5401	BC0678	BC0678	Methyl-accepting chemotaxis protein	BC4495	BC4495	Germination protein germ	[TP0640-TP0832 (0.55516005)]
COG0840	COG5401	BC2006	BC2006	Methyl-accepting chemotaxis protein	BC4495	BC4495	Germination protein germ	[TP0640-TP0832 (0.55516005)]
COG0840	COG5401	BC5034	BC5034	Methyl-accepting chemotaxis protein	BC4495	BC4495	Germination protein germ	[TP0640-TP0832 (0.55516005)]
COG0840	COG5401	BC0559	BC0559	Methyl-accepting chemotaxis protein	BC4495	BC4495	Germination protein germ	[TP0640-TP0832 (0.55516005)]
COG0840	COG5401	BC0404	BC0404	Methyl-accepting chemotaxis protein	BC4495	BC4495	Germination protein germ	[TP0640-TP0832 (0.55516005)]
COG0840	COG5401	BC5424	BC5424	Methyl-accepting chemotaxis protein	BC4495	BC4495	Germination protein germ	[TP0640-TP0832 (0.55516005)]
COG0840	COG5401	BC0576	BC0576	Methyl-accepting chemotaxis protein	BC4495	BC4495	Germination protein germ	[TP0640-TP0832 (0.55516005)]
COG0840	COG5401	BC5009	BC5009	Methyl-accepting chemotaxis protein	BC4495	BC4495	Germination protein germ	[TP0640-TP0832 (0.55516005)]
COG0840	COG5401	BC1124	BC1124	Methyl-accepting chemotaxis protein	BC4495	BC4495	Germination protein germ	[TP0640-TP0832 (0.55516005)]
COG0840	COG5401	BC3385	BC3385	Methyl-accepting chemotaxis protein	BC4495	BC4495	Germination protein germ	[TP0640-TP0832 (0.55516005)]
COG0840	COG5401	BC5065	BC5065	Methyl-accepting chemotaxis protein	BC4495	BC4495	Germination protein germ	[TP0640-TP0832 (0.55516005)]
COG0840	COG5401	BC0422	BC0422	Methyl-accepting chemotaxis protein	BC4495	BC4495	Germination protein germ	[TP0640-TP0832 (0.55516005)]
COG0020	COG1508	BC3821	uppS	Undecaprenyl pyrophosphate synthetase (EC 2.5.1.31) (UPP synthetase) (Di-trans,poly-cis-decaprenylcistransferase) (Undecaprenyl diphosphate synthase) (UDS)	BC5143	BC5143	RNA polymerase sigma-54 factor rpoN	[TP0603-TP0111 (0.79878455)]
COG0192	COG1774	BC4761	metK	S-adenosylmethionine synthetase (EC 2.5.1.6) (Methionine adenosyltransferase) (AdoMet synthetase) (MAT)	BC0038	BC0038	Tpl protein {UniProtKB/TrEMBL:Q81JB3}	[TP0794-TP0046 (0.7023217)]
COG0301	COG1509	BC4647	thiI	Probable thiamine biosynthesis protein thiI	BC2251	BC2251	Lysine 2,3-aminomutase {UniProtKB/TrEMBL:Q81DV0}	[TP0559-TP0121 (0.62660724)]
COG0420	COG0739	BC1857	BC1857	Exonuclease SbcD {UniProtKB/TrEMBL:Q81EV7}	BC4441	BC4441	Stage IV sporulation protein FA	[TP0626-TP0782 (0.7781429)]
COG0420	COG0739	BC1019	BC1019	Phosphoesterase {UniProtKB/TrEMBL:Q81H07}	BC5283	BC5283	Stage II sporulation protein Q	[TP0626-TP0782 (0.7781429)]
COG0420	COG0739	BC1857	BC1857	Exonuclease SbcD {UniProtKB/TrEMBL:Q81EV7}	BC4974	BC4974	Cell wall endopeptidase, family M23/M37	[TP0626-TP0782 (0.7781429)]
COG0420	COG0739	BC1857	BC1857	Exonuclease SbcD {UniProtKB/TrEMBL:Q81EV7}	BC5283	BC5283	Stage II sporulation protein Q	[TP0626-TP0782 (0.7781429)]
COG0420	COG0739	BC2295	BC2295	Exonuclease SbcD {UniProtKB/TrEMBL:Q81DR1}	BC4441	BC4441	Stage IV sporulation protein FA	[TP0626-TP0782 (0.7781429)]
COG0420	COG0739	BC2295	BC2295	Exonuclease SbcD {UniProtKB/TrEMBL:Q81DR1}	BC1480	BC1480	Cell wall endopeptidase, family M23/M37	[TP0626-TP0782 (0.7781429)]
COG0420	COG0739	BC1019	BC1019	Phosphoesterase {UniProtKB/TrEMBL:Q81H07}	BC4441	BC4441	Stage IV sporulation protein FA	[TP0626-TP0782 (0.7781429)]
COG0420	COG0739	BC1857	BC1857	Exonuclease SbcD {UniProtKB/TrEMBL:Q81EV7}	BC1480	BC1480	Cell wall endopeptidase, family M23/M37	[TP0626-TP0782 (0.7781429)]
COG0420	COG0739	BC1019	BC1019	Phosphoesterase {UniProtKB/TrEMBL:Q81H07}	BC1480	BC1480	Cell wall endopeptidase, family M23/M37	[TP0626-TP0782 (0.7781429)]
COG0420	COG0739	BC1019	BC1019	Phosphoesterase {UniProtKB/TrEMBL:Q81H07}	BC4974	BC4974	Cell wall endopeptidase, family M23/M37	[TP0626-TP0782 (0.7781429)]
COG0420	COG0739	BC2295	BC2295	Exonuclease SbcD {UniProtKB/TrEMBL:Q81DR1}	BC4974	BC4974	Cell wall endopeptidase, family M23/M37	[TP0626-TP0782 (0.7781429)]
COG0420	COG0739	BC2295	BC2295	Exonuclease SbcD {UniProtKB/TrEMBL:Q81DR1}	BC5283	BC5283	Stage II sporulation protein Q	[TP0626-TP0782 (0.7781429)]
COG1385	COG2812	BC4309	BC4309	Surface protein {UniProtKB/TrEMBL:Q818F2}	BC0024	BC0024	DNA polymerase III subunit gamma/tau	[TP0276-TP1005 (0.66627616)]
COG0217	COG0739	BC0539	BC_0539	Hypothetical UPF0082 protein BC0539	BC5283	BC5283	Stage II sporulation protein Q	[TP0474-TP0864 (0.82349855)]
COG0217	COG0739	BC0539	BC_0539	Hypothetical UPF0082 protein BC0539	BC1480	BC1480	Cell wall endopeptidase, family M23/M37	[TP0474-TP0864 (0.82349855)]
COG0217	COG0739	BC0539	BC_0539	Hypothetical UPF0082 protein BC0539	BC4441	BC4441	Stage IV sporulation protein FA	[TP0474-TP0864 (0.82349855)]
COG0217	COG0739	BC0539	BC_0539	Hypothetical UPF0082 protein BC0539	BC4974	BC4974	Cell wall endopeptidase, family M23/M37	[TP0474-TP0864 (0.82349855)]
COG0242	COG0254	BC3865	def1	Peptide deformylase 1 (EC 3.5.1.88) (PDF 1) (Polypeptide deformylase 1)	BC5331	rpmE2	50S ribosomal protein L31 type B	[TP0757-TP0255 (0.6434887)]
COG0242	COG0254	BC3974	def2	Peptide deformylase 2 (EC 3.5.1.88) (PDF 2) (Polypeptide deformylase 2)	BC5331	rpmE2	50S ribosomal protein L31 type B	[TP0757-TP0255 (0.6434887)]
COG0442	COG1466	BC3817	BC3817	Prolyl-tRNA synthetase {UniProtKB/TrEMBL:Q819Y4}	BC4321	BC4321	DNA polymerase III, delta subunit	[TP0160-TP0588 (0.66563916)]
COG0442	COG1466	BC0439	BC0439	Prolyl-tRNA synthetase {UniProtKB/TrEMBL:Q81IE9}	BC4321	BC4321	DNA polymerase III, delta subunit	[TP0160-TP0588 (0.66563916)]
COG0305	COG0593	BC0956	BC0956	Replicative DNA helicase	BC0001	dnaA	Chromosomal replication initiator protein dnaA	[TP0058-TP0001 (0.9013428)]
COG0178	COG1197	BC5167	BC5167	Excinuclease ABC subunit A	BC0058	BC0058	Transcription-repair coupling factor	[TP0514-TP0344 (0.9414915)]
COG0264	COG0544	BC3824	tsf	Elongation factor Ts (EF-Ts)	BC4480	tig	Trigger factor {UniProtKB/Swiss-Prot:Q812Q9}	[TP0605-TP0506 (0.9100214)]
COG1344	COG1352	BC1656	BC1656	Flagellin {UniProtKB/TrEMBL:Q81FD6}	BC1007	BC1007	Chemotaxis protein methyltransferase	[TP0870-TP0630 (0.7476691)]
COG1344	COG1352	BC1659	BC1659	Flagellin {UniProtKB/TrEMBL:Q81FD3}	BC1632	BC1632	Chemotaxis protein methyltransferase	[TP0870-TP0630 (0.7476691)]
COG1344	COG1352	BC1637	BC1637	Flagellar hook-associated protein 3	BC1632	BC1632	Chemotaxis protein methyltransferase	[TP0870-TP0630 (0.7476691)]
COG1344	COG1352	BC1659	BC1659	Flagellin {UniProtKB/TrEMBL:Q81FD3}	BC1007	BC1007	Chemotaxis protein methyltransferase	[TP0870-TP0630 (0.7476691)]
COG1344	COG1352	BC1657	BC1657	Flagellin {UniProtKB/TrEMBL:Q81FD5}	BC1632	BC1632	Chemotaxis protein methyltransferase	[TP0870-TP0630 (0.7476691)]
COG1344	COG1352	BC1657	BC1657	Flagellin {UniProtKB/TrEMBL:Q81FD5}	BC1007	BC1007	Chemotaxis protein methyltransferase	[TP0870-TP0630 (0.7476691)]
COG1344	COG1352	BC1656	BC1656	Flagellin {UniProtKB/TrEMBL:Q81FD6}	BC1632	BC1632	Chemotaxis protein methyltransferase	[TP0870-TP0630 (0.7476691)]
COG1344	COG1352	BC1637	BC1637	Flagellar hook-associated protein 3	BC1007	BC1007	Chemotaxis protein methyltransferase	[TP0870-TP0630 (0.7476691)]
COG1344	COG1352	BC1658	BC1658	Flagellin {UniProtKB/TrEMBL:Q81FD4}	BC1007	BC1007	Chemotaxis protein methyltransferase	[TP0870-TP0630 (0.7476691)]
COG1344	COG1352	BC1658	BC1658	Flagellin {UniProtKB/TrEMBL:Q81FD4}	BC1632	BC1632	Chemotaxis protein methyltransferase	[TP0870-TP0630 (0.7476691)]
COG0495	COG1475	BC4737	leuS	Leucyl-tRNA synthetase (EC 6.1.1.4) (Leucine--tRNA ligase) (LeuRS)	BC5483	BC5483	Stage 0 sporulation protein J	[TP0586-TP0271 (0.63095015)]
COG0495	COG1475	BC4737	leuS	Leucyl-tRNA synthetase (EC 6.1.1.4) (Leucine--tRNA ligase) (LeuRS)	BC5481	BC5481	Stage 0 sporulation protein J	[TP0586-TP0271 (0.63095015)]
COG0272	COG2080	BC0341	BC0341	NAD-dependent DNA ligase	BC3166	BC3166	Xanthine dehydrogenase iron-sulfur subunit	[TP0634-TP0080 (0.5753685)]
COG1352	COG1536	BC1632	BC1632	Chemotaxis protein methyltransferase	BC1645	BC1645	Flagellar motor switch protein fliG	[TP0630-TP0026 (0.7604114)]
COG1352	COG1536	BC1007	BC1007	Chemotaxis protein methyltransferase	BC1645	BC1645	Flagellar motor switch protein fliG	[TP0630-TP0026 (0.7604114)]
COG1344	COG1516	BC1637	BC1637	Flagellar hook-associated protein 3	BC1639	BC1639	Flagellar protein fliS {UniProtKB/TrEMBL:Q81FF1}	[TP0870-TP0943 (0.723277)]
COG1344	COG1516	BC1658	BC1658	Flagellin {UniProtKB/TrEMBL:Q81FD4}	BC1639	BC1639	Flagellar protein fliS {UniProtKB/TrEMBL:Q81FF1}	[TP0870-TP0943 (0.723277)]
COG1344	COG1516	BC1656	BC1656	Flagellin {UniProtKB/TrEMBL:Q81FD6}	BC1639	BC1639	Flagellar protein fliS {UniProtKB/TrEMBL:Q81FF1}	[TP0870-TP0943 (0.723277)]
COG1344	COG1516	BC1659	BC1659	Flagellin {UniProtKB/TrEMBL:Q81FD3}	BC1639	BC1639	Flagellar protein fliS {UniProtKB/TrEMBL:Q81FF1}	[TP0870-TP0943 (0.723277)]
COG1344	COG1516	BC1657	BC1657	Flagellin {UniProtKB/TrEMBL:Q81FD5}	BC1639	BC1639	Flagellar protein fliS {UniProtKB/TrEMBL:Q81FF1}	[TP0870-TP0943 (0.723277)]
COG0099	COG0216	BC0156	rpsM	30S ribosomal protein S13	BC5329	prfA	Peptide chain release factor 1 (RF-1)	[TP0210-TP0051 (0.8775348)]
COG0803	COG1268	BC2021	BC2021	High-affinity zinc uptake system protein znuA	BC3629	BC3629	BioY protein {UniProtKB/TrEMBL:Q81AE5}	[TP0034-TP0228 (0.8514437)]
COG0803	COG1268	BC2021	BC2021	High-affinity zinc uptake system protein znuA	BC4917	BC4917	BioY protein {UniProtKB/TrEMBL:Q816E6}	[TP0034-TP0228 (0.8514437)]
COG0442	COG0552	BC0439	BC0439	Prolyl-tRNA synthetase {UniProtKB/TrEMBL:Q81IE9}	BC3845	BC3845	Cell division protein ftsY	[TP0160-TP0578 (0.56216276)]
COG0442	COG0552	BC3817	BC3817	Prolyl-tRNA synthetase {UniProtKB/TrEMBL:Q819Y4}	BC3845	BC3845	Cell division protein ftsY	[TP0160-TP0578 (0.56216276)]
COG0242	COG0319	BC3974	def2	Peptide deformylase 2 (EC 3.5.1.88) (PDF 2) (Polypeptide deformylase 2)	BC4300	BC_4300	UPF0054 protein BC_4300	[TP0757-TP0650 (0.630912)]
COG0242	COG0319	BC3865	def1	Peptide deformylase 1 (EC 3.5.1.88) (PDF 1) (Polypeptide deformylase 1)	BC4300	BC_4300	UPF0054 protein BC_4300	[TP0757-TP0650 (0.630912)]
COG0178	COG0845	BC5167	BC5167	Excinuclease ABC subunit A	BC0816	BC0816	Periplasmic component of efflux system	[TP0514-TP0965 (0.87363523)]
COG0178	COG0845	BC5167	BC5167	Excinuclease ABC subunit A	BC5255	BC5255	Periplasmic component of efflux system	[TP0514-TP0965 (0.87363523)]
COG0457	COG0566	BC5160	BC5160	TPR-repeat-containing protein	BC0112	BC0112	23S rRNA methyltransferase	[TP0095-TP0054 (0.73981166)]
COG0457	COG0566	BC1519	BC1519	TPR-repeat-containing protein	BC0112	BC0112	23S rRNA methyltransferase	[TP0095-TP0054 (0.73981166)]
COG0457	COG0566	BC0986	BC0986	Response regulator aspartate phosphatase	BC4562	BC4562	23S rRNA methyltransferase	[TP0095-TP0054 (0.73981166)]
COG0457	COG0566	BC2147	BC2147	Response regulator aspartate phosphatase	BC0112	BC0112	23S rRNA methyltransferase	[TP0095-TP0054 (0.73981166)]
COG0457	COG0566	BC1519	BC1519	TPR-repeat-containing protein	BC4562	BC4562	23S rRNA methyltransferase	[TP0095-TP0054 (0.73981166)]
COG0457	COG0566	BC1158	BC1158	Transcriptional regulator, XRE family	BC4562	BC4562	23S rRNA methyltransferase	[TP0095-TP0054 (0.73981166)]
COG0457	COG0566	BC0986	BC0986	Response regulator aspartate phosphatase	BC0112	BC0112	23S rRNA methyltransferase	[TP0095-TP0054 (0.73981166)]
COG0457	COG0566	BC3350	BC3350	TPR-repeat-containing protein	BC4562	BC4562	23S rRNA methyltransferase	[TP0095-TP0054 (0.73981166)]
COG0457	COG0566	BC0601	BC0601	Transcriptional activator NprR	BC0112	BC0112	23S rRNA methyltransferase	[TP0095-TP0054 (0.73981166)]
COG0457	COG0566	BC2443	BC2443	Transcriptional regulator, XRE family	BC0112	BC0112	23S rRNA methyltransferase	[TP0095-TP0054 (0.73981166)]
COG0457	COG0566	BC2917	BC2917	TPR-repeat-containing protein	BC4562	BC4562	23S rRNA methyltransferase	[TP0095-TP0054 (0.73981166)]
COG0457	COG0566	BC0988	BC0988	Transcriptional regulator, XRE family	BC4562	BC4562	23S rRNA methyltransferase	[TP0095-TP0054 (0.73981166)]
COG0457	COG0566	BC4390	BC4390	Tetratricopeptide repeat family protein	BC0112	BC0112	23S rRNA methyltransferase	[TP0095-TP0054 (0.73981166)]
COG0457	COG0566	BC4390	BC4390	Tetratricopeptide repeat family protein	BC4562	BC4562	23S rRNA methyltransferase	[TP0095-TP0054 (0.73981166)]
COG0457	COG0566	BC2917	BC2917	TPR-repeat-containing protein	BC0112	BC0112	23S rRNA methyltransferase	[TP0095-TP0054 (0.73981166)]
COG0457	COG0566	BC3350	BC3350	TPR-repeat-containing protein	BC0112	BC0112	23S rRNA methyltransferase	[TP0095-TP0054 (0.73981166)]
COG0457	COG0566	BC1158	BC1158	Transcriptional regulator, XRE family	BC0112	BC0112	23S rRNA methyltransferase	[TP0095-TP0054 (0.73981166)]
COG0457	COG0566	BC0601	BC0601	Transcriptional activator NprR	BC4562	BC4562	23S rRNA methyltransferase	[TP0095-TP0054 (0.73981166)]
COG0457	COG0566	BC1026	BC1026	Response regulator aspartate phosphatase	BC0112	BC0112	23S rRNA methyltransferase	[TP0095-TP0054 (0.73981166)]
COG0457	COG0566	BC2443	BC2443	Transcriptional regulator, XRE family	BC4562	BC4562	23S rRNA methyltransferase	[TP0095-TP0054 (0.73981166)]
COG0457	COG0566	BC2147	BC2147	Response regulator aspartate phosphatase	BC4562	BC4562	23S rRNA methyltransferase	[TP0095-TP0054 (0.73981166)]
COG0457	COG0566	BC3518	BC3518	Response regulator aspartate phosphatase	BC4562	BC4562	23S rRNA methyltransferase	[TP0095-TP0054 (0.73981166)]
COG0457	COG0566	BC5160	BC5160	TPR-repeat-containing protein	BC4562	BC4562	23S rRNA methyltransferase	[TP0095-TP0054 (0.73981166)]
COG0457	COG0566	BC3501	BC3501	Response regulator aspartate phosphatase	BC4562	BC4562	23S rRNA methyltransferase	[TP0095-TP0054 (0.73981166)]
COG0457	COG0566	BC3501	BC3501	Response regulator aspartate phosphatase	BC0112	BC0112	23S rRNA methyltransferase	[TP0095-TP0054 (0.73981166)]
COG0457	COG0566	BC1026	BC1026	Response regulator aspartate phosphatase	BC4562	BC4562	23S rRNA methyltransferase	[TP0095-TP0054 (0.73981166)]
COG0457	COG0566	BC0988	BC0988	Transcriptional regulator, XRE family	BC0112	BC0112	23S rRNA methyltransferase	[TP0095-TP0054 (0.73981166)]
COG0457	COG0566	BC3518	BC3518	Response regulator aspartate phosphatase	BC0112	BC0112	23S rRNA methyltransferase	[TP0095-TP0054 (0.73981166)]
COG0465	COG0558	BC0072	BC0072	Cell division protein ftsH	BC3781	BC3781	CDP-diacylglycerol--glycerol-3-phosphate	[TP0765-TP0256 (0.8653493)]
COG0024	COG0462	BC1568	BC1568	Methionine aminopeptidase	BC0055	prs	Ribose-phosphate pyrophosphokinase (EC 2.7.6.1) (RPPK) (Phosphoribosyl pyrophosphate synthetase) (P-Rib-PP synthetase) (PRPP synthetase)	[TP0842-TP0294 (0.8762697)]
COG0024	COG0462	BC5356	BC5356	Methionine aminopeptidase	BC0055	prs	Ribose-phosphate pyrophosphokinase (EC 2.7.6.1) (RPPK) (Phosphoribosyl pyrophosphate synthetase) (P-Rib-PP synthetase) (PRPP synthetase)	[TP0842-TP0294 (0.8762697)]
COG0024	COG0462	BC0153	BC0153	Methionine aminopeptidase	BC0055	prs	Ribose-phosphate pyrophosphokinase (EC 2.7.6.1) (RPPK) (Phosphoribosyl pyrophosphate synthetase) (P-Rib-PP synthetase) (PRPP synthetase)	[TP0842-TP0294 (0.8762697)]
COG0125	COG0361	BC0036	tmk	Thymidylate kinase {UniProtKB/Swiss-Prot:Q81JB5}	BC0154	infA	Translation initiation factor IF-1	[TP0354-TP0097 (0.8382038)]
COG1536	COG1766	BC1645	BC1645	Flagellar motor switch protein fliG	BC1644	BC1644	Flagellar M-ring protein fliF	[TP0400-TP0399 (0.9198608), TP0026-TP0399 (0.9539454)]
COG0319	COG0787	BC4300	BC_4300	UPF0054 protein BC_4300	BC0264	BC0264	Alanine racemase {UniProtKB/TrEMBL:Q81IT5}	[TP0650-TP0681 (0.82058704)]
COG0319	COG0787	BC4300	BC_4300	UPF0054 protein BC_4300	BC2063	BC2063	Alanine racemase {UniProtKB/TrEMBL:Q81EB9}	[TP0650-TP0681 (0.82058704)]
COG0215	COG1536	BC0110	cysS	Cysteinyl-tRNA synthetase (EC 6.1.1.16) (Cysteine--tRNA ligase) (CysRS)	BC1645	BC1645	Flagellar motor switch protein fliG	[TP0091-TP0400 (0.6374247)]
COG0564	COG1418	BC1200	BC1200	Ribosomal large subunit pseudouridine synthase D	BC3778	BC3778	Hydrolase {UniProtKB/TrEMBL:Q81A17}	[TP0154-TP1018 (0.7668753)]
COG0564	COG1418	BC3892	BC3892	Ribosomal large subunit pseudouridine synthase D	BC4564	BC4564	Metal-dependent phosphohydrolase	[TP0154-TP1018 (0.7668753)]
COG0564	COG1418	BC3892	BC3892	Ribosomal large subunit pseudouridine synthase D	BC3778	BC3778	Hydrolase {UniProtKB/TrEMBL:Q81A17}	[TP0154-TP1018 (0.7668753)]
COG0564	COG1418	BC1293	BC1293	Ribosomal large subunit pseudouridine synthase D	BC4564	BC4564	Metal-dependent phosphohydrolase	[TP0154-TP1018 (0.7668753)]
COG0564	COG1418	BC1293	BC1293	Ribosomal large subunit pseudouridine synthase D	BC3778	BC3778	Hydrolase {UniProtKB/TrEMBL:Q81A17}	[TP0154-TP1018 (0.7668753)]
COG0564	COG1418	BC1200	BC1200	Ribosomal large subunit pseudouridine synthase D	BC4564	BC4564	Metal-dependent phosphohydrolase	[TP0154-TP1018 (0.7668753)]
COG0564	COG1418	BC3892	BC3892	Ribosomal large subunit pseudouridine synthase D	BC2150	BC2150	Metal-dependent phosphohydrolase	[TP0154-TP1018 (0.7668753)]
COG0564	COG1418	BC1200	BC1200	Ribosomal large subunit pseudouridine synthase D	BC2150	BC2150	Metal-dependent phosphohydrolase	[TP0154-TP1018 (0.7668753)]
COG0564	COG1418	BC1293	BC1293	Ribosomal large subunit pseudouridine synthase D	BC2150	BC2150	Metal-dependent phosphohydrolase	[TP0154-TP1018 (0.7668753)]
COG0849	COG1595	BC3907	BC3907	Cell division protein ftsA	BC1114	BC1114	RNA polymerase sigma factor sigM	[TP0389-TP0092 (0.66770643)]
COG0849	COG1595	BC3907	BC3907	Cell division protein ftsA	BC5363	BC5363	RNA polymerase ECF-type sigma factor	[TP0389-TP0092 (0.66770643)]
COG0849	COG1595	BC3907	BC3907	Cell division protein ftsA	BC2794	BC2794	RNA polymerase ECF-type sigma factor	[TP0389-TP0092 (0.66770643)]
COG0849	COG1595	BC3907	BC3907	Cell division protein ftsA	BC0647	BC0647	RNA polymerase ECF-type sigma factor	[TP0389-TP0092 (0.66770643)]
COG0849	COG1595	BC3907	BC3907	Cell division protein ftsA	BC2469	BC2469	RNA polymerase ECF-type sigma factor	[TP0389-TP0092 (0.66770643)]
COG0849	COG1595	BC3907	BC3907	Cell division protein ftsA	BC2108	BC2108	RNA polymerase ECF-type sigma factor	[TP0389-TP0092 (0.66770643)]
COG0849	COG1595	BC3907	BC3907	Cell division protein ftsA	BC0114	BC0114	RNA polymerase sigma-H factor	[TP0389-TP0092 (0.66770643)]
COG0849	COG1595	BC3907	BC3907	Cell division protein ftsA	BC1698	BC1698	RNA polymerase ECF-type sigma factor	[TP0389-TP0092 (0.66770643)]
COG0849	COG1595	BC3907	BC3907	Cell division protein ftsA	BC2386	BC2386	RNA polymerase ECF-type sigma factor	[TP0389-TP0092 (0.66770643)]
COG0849	COG1595	BC3907	BC3907	Cell division protein ftsA	BC3589	BC3589	RNA polymerase ECF-type sigma factor	[TP0389-TP0092 (0.66770643)]
COG1197	COG5401	BC0058	BC0058	Transcription-repair coupling factor	BC4495	BC4495	Germination protein germ	[TP0344-TP0832 (0.5396384)]
COG0301	COG1529	BC4647	thiI	Probable thiamine biosynthesis protein thiI	BC3168	BC3168	Xanthine dehydrogenase molybdopterin-binding	[TP0559-TP0079 (0.62660724)]
COG0280	COG0457	BC5387	BC5387	Phosphate acetyltransferase	BC1158	BC1158	Transcriptional regulator, XRE family	[TP0094-TP0067 (0.5068833)]
COG0280	COG0457	BC4163	BC4163	Phosphate butyryltransferase	BC4390	BC4390	Tetratricopeptide repeat family protein	[TP0094-TP0067 (0.5068833)]
COG0280	COG0457	BC4163	BC4163	Phosphate butyryltransferase	BC0601	BC0601	Transcriptional activator NprR	[TP0094-TP0067 (0.5068833)]
COG0280	COG0457	BC4163	BC4163	Phosphate butyryltransferase	BC1026	BC1026	Response regulator aspartate phosphatase	[TP0094-TP0067 (0.5068833)]
COG0280	COG0457	BC5387	BC5387	Phosphate acetyltransferase	BC5160	BC5160	TPR-repeat-containing protein	[TP0094-TP0067 (0.5068833)]
COG0280	COG0457	BC4163	BC4163	Phosphate butyryltransferase	BC3518	BC3518	Response regulator aspartate phosphatase	[TP0094-TP0067 (0.5068833)]
COG0280	COG0457	BC5387	BC5387	Phosphate acetyltransferase	BC3518	BC3518	Response regulator aspartate phosphatase	[TP0094-TP0067 (0.5068833)]
COG0280	COG0457	BC5387	BC5387	Phosphate acetyltransferase	BC3350	BC3350	TPR-repeat-containing protein	[TP0094-TP0067 (0.5068833)]
COG0280	COG0457	BC4163	BC4163	Phosphate butyryltransferase	BC3501	BC3501	Response regulator aspartate phosphatase	[TP0094-TP0067 (0.5068833)]
COG0280	COG0457	BC4163	BC4163	Phosphate butyryltransferase	BC2147	BC2147	Response regulator aspartate phosphatase	[TP0094-TP0067 (0.5068833)]
COG0280	COG0457	BC5387	BC5387	Phosphate acetyltransferase	BC0986	BC0986	Response regulator aspartate phosphatase	[TP0094-TP0067 (0.5068833)]
COG0280	COG0457	BC4163	BC4163	Phosphate butyryltransferase	BC3350	BC3350	TPR-repeat-containing protein	[TP0094-TP0067 (0.5068833)]
COG0280	COG0457	BC5387	BC5387	Phosphate acetyltransferase	BC2147	BC2147	Response regulator aspartate phosphatase	[TP0094-TP0067 (0.5068833)]
COG0280	COG0457	BC4163	BC4163	Phosphate butyryltransferase	BC1158	BC1158	Transcriptional regulator, XRE family	[TP0094-TP0067 (0.5068833)]
COG0280	COG0457	BC5387	BC5387	Phosphate acetyltransferase	BC4390	BC4390	Tetratricopeptide repeat family protein	[TP0094-TP0067 (0.5068833)]
COG0280	COG0457	BC4163	BC4163	Phosphate butyryltransferase	BC2917	BC2917	TPR-repeat-containing protein	[TP0094-TP0067 (0.5068833)]
COG0280	COG0457	BC5387	BC5387	Phosphate acetyltransferase	BC1519	BC1519	TPR-repeat-containing protein	[TP0094-TP0067 (0.5068833)]
COG0280	COG0457	BC4163	BC4163	Phosphate butyryltransferase	BC0986	BC0986	Response regulator aspartate phosphatase	[TP0094-TP0067 (0.5068833)]
COG0280	COG0457	BC5387	BC5387	Phosphate acetyltransferase	BC3501	BC3501	Response regulator aspartate phosphatase	[TP0094-TP0067 (0.5068833)]
COG0280	COG0457	BC5387	BC5387	Phosphate acetyltransferase	BC0988	BC0988	Transcriptional regulator, XRE family	[TP0094-TP0067 (0.5068833)]
COG0280	COG0457	BC4163	BC4163	Phosphate butyryltransferase	BC2443	BC2443	Transcriptional regulator, XRE family	[TP0094-TP0067 (0.5068833)]
COG0280	COG0457	BC4163	BC4163	Phosphate butyryltransferase	BC5160	BC5160	TPR-repeat-containing protein	[TP0094-TP0067 (0.5068833)]
COG0280	COG0457	BC4163	BC4163	Phosphate butyryltransferase	BC1519	BC1519	TPR-repeat-containing protein	[TP0094-TP0067 (0.5068833)]
COG0280	COG0457	BC5387	BC5387	Phosphate acetyltransferase	BC2917	BC2917	TPR-repeat-containing protein	[TP0094-TP0067 (0.5068833)]
COG0280	COG0457	BC4163	BC4163	Phosphate butyryltransferase	BC0988	BC0988	Transcriptional regulator, XRE family	[TP0094-TP0067 (0.5068833)]
COG0280	COG0457	BC5387	BC5387	Phosphate acetyltransferase	BC0601	BC0601	Transcriptional activator NprR	[TP0094-TP0067 (0.5068833)]
COG0280	COG0457	BC5387	BC5387	Phosphate acetyltransferase	BC2443	BC2443	Transcriptional regulator, XRE family	[TP0094-TP0067 (0.5068833)]
COG0280	COG0457	BC5387	BC5387	Phosphate acetyltransferase	BC1026	BC1026	Response regulator aspartate phosphatase	[TP0094-TP0067 (0.5068833)]
COG1108	COG1277	BC4278	BC4278	High-affinity zinc uptake system membrane protein	BC4535	BC4535	Bacitracin transport permease protein BCRB	[TP0165-TP0880 (0.79878455)]
COG1108	COG1277	BC4278	BC4278	High-affinity zinc uptake system membrane protein	BC3665	BC3665	Bacitracin transport permease protein BCRB	[TP0165-TP0880 (0.79878455)]
COG1108	COG1277	BC4278	BC4278	High-affinity zinc uptake system membrane protein	BC3590	BC3590	ABC transporter permease protein	[TP0165-TP0880 (0.79878455)]
COG1108	COG1277	BC4278	BC4278	High-affinity zinc uptake system membrane protein	BC1360	BC1360	Bacitracin transport permease protein BCRB	[TP0165-TP0880 (0.79878455)]
COG1108	COG1277	BC4278	BC4278	High-affinity zinc uptake system membrane protein	BC4533	BC4533	Bacitracin transport permease protein BCRB	[TP0165-TP0880 (0.79878455)]
COG1108	COG1277	BC4278	BC4278	High-affinity zinc uptake system membrane protein	BC5399	BC5399	Bacitracin transport permease protein BCRB	[TP0165-TP0880 (0.79878455)]
COG0457	COG0495	BC1026	BC1026	Response regulator aspartate phosphatase	BC4737	leuS	Leucyl-tRNA synthetase (EC 6.1.1.4) (Leucine--tRNA ligase) (LeuRS)	[TP0067-TP0586 (0.714839)]
COG0457	COG0495	BC1519	BC1519	TPR-repeat-containing protein	BC4737	leuS	Leucyl-tRNA synthetase (EC 6.1.1.4) (Leucine--tRNA ligase) (LeuRS)	[TP0067-TP0586 (0.714839)]
COG0457	COG0495	BC5160	BC5160	TPR-repeat-containing protein	BC4737	leuS	Leucyl-tRNA synthetase (EC 6.1.1.4) (Leucine--tRNA ligase) (LeuRS)	[TP0067-TP0586 (0.714839)]
COG0457	COG0495	BC2917	BC2917	TPR-repeat-containing protein	BC4737	leuS	Leucyl-tRNA synthetase (EC 6.1.1.4) (Leucine--tRNA ligase) (LeuRS)	[TP0067-TP0586 (0.714839)]
COG0457	COG0495	BC3518	BC3518	Response regulator aspartate phosphatase	BC4737	leuS	Leucyl-tRNA synthetase (EC 6.1.1.4) (Leucine--tRNA ligase) (LeuRS)	[TP0067-TP0586 (0.714839)]
COG0457	COG0495	BC3501	BC3501	Response regulator aspartate phosphatase	BC4737	leuS	Leucyl-tRNA synthetase (EC 6.1.1.4) (Leucine--tRNA ligase) (LeuRS)	[TP0067-TP0586 (0.714839)]
COG0457	COG0495	BC4390	BC4390	Tetratricopeptide repeat family protein	BC4737	leuS	Leucyl-tRNA synthetase (EC 6.1.1.4) (Leucine--tRNA ligase) (LeuRS)	[TP0067-TP0586 (0.714839)]
COG0457	COG0495	BC0986	BC0986	Response regulator aspartate phosphatase	BC4737	leuS	Leucyl-tRNA synthetase (EC 6.1.1.4) (Leucine--tRNA ligase) (LeuRS)	[TP0067-TP0586 (0.714839)]
COG0457	COG0495	BC2147	BC2147	Response regulator aspartate phosphatase	BC4737	leuS	Leucyl-tRNA synthetase (EC 6.1.1.4) (Leucine--tRNA ligase) (LeuRS)	[TP0067-TP0586 (0.714839)]
COG0457	COG0495	BC1158	BC1158	Transcriptional regulator, XRE family	BC4737	leuS	Leucyl-tRNA synthetase (EC 6.1.1.4) (Leucine--tRNA ligase) (LeuRS)	[TP0067-TP0586 (0.714839)]
COG0457	COG0495	BC0601	BC0601	Transcriptional activator NprR	BC4737	leuS	Leucyl-tRNA synthetase (EC 6.1.1.4) (Leucine--tRNA ligase) (LeuRS)	[TP0067-TP0586 (0.714839)]
COG0457	COG0495	BC3350	BC3350	TPR-repeat-containing protein	BC4737	leuS	Leucyl-tRNA synthetase (EC 6.1.1.4) (Leucine--tRNA ligase) (LeuRS)	[TP0067-TP0586 (0.714839)]
COG0457	COG0495	BC2443	BC2443	Transcriptional regulator, XRE family	BC4737	leuS	Leucyl-tRNA synthetase (EC 6.1.1.4) (Leucine--tRNA ligase) (LeuRS)	[TP0067-TP0586 (0.714839)]
COG0457	COG0495	BC0988	BC0988	Transcriptional regulator, XRE family	BC4737	leuS	Leucyl-tRNA synthetase (EC 6.1.1.4) (Leucine--tRNA ligase) (LeuRS)	[TP0067-TP0586 (0.714839)]
COG0257	COG0472	BC0155	BC0155	50S ribosomal protein L36	BC5203	BC5203	Undecaprenyl-phosphate	[TP0209-TP0345 (0.64932555)]
COG0257	COG0472	BC0155	BC0155	50S ribosomal protein L36	BC3913	mraY	Phospho-N-acetylmuramoyl-pentapeptide-transferase (EC 2.7.8.13) (UDP- MurNAc-pentapeptide phosphotransferase)	[TP0209-TP0345 (0.64932555)]
COG0358	COG0457	BC4290	BC4290	DNA primase {UniProtKB/TrEMBL:Q818G7}	BC1158	BC1158	Transcriptional regulator, XRE family	[TP0492-TP0648 (0.5111708)]
COG0358	COG0457	BC4290	BC4290	DNA primase {UniProtKB/TrEMBL:Q818G7}	BC0601	BC0601	Transcriptional activator NprR	[TP0492-TP0648 (0.5111708)]
COG0358	COG0457	BC4290	BC4290	DNA primase {UniProtKB/TrEMBL:Q818G7}	BC2147	BC2147	Response regulator aspartate phosphatase	[TP0492-TP0648 (0.5111708)]
COG0358	COG0457	BC4290	BC4290	DNA primase {UniProtKB/TrEMBL:Q818G7}	BC4390	BC4390	Tetratricopeptide repeat family protein	[TP0492-TP0648 (0.5111708)]
COG0358	COG0457	BC4290	BC4290	DNA primase {UniProtKB/TrEMBL:Q818G7}	BC0988	BC0988	Transcriptional regulator, XRE family	[TP0492-TP0648 (0.5111708)]
COG0358	COG0457	BC4290	BC4290	DNA primase {UniProtKB/TrEMBL:Q818G7}	BC3350	BC3350	TPR-repeat-containing protein	[TP0492-TP0648 (0.5111708)]
COG0358	COG0457	BC4290	BC4290	DNA primase {UniProtKB/TrEMBL:Q818G7}	BC1026	BC1026	Response regulator aspartate phosphatase	[TP0492-TP0648 (0.5111708)]
COG0358	COG0457	BC4290	BC4290	DNA primase {UniProtKB/TrEMBL:Q818G7}	BC5160	BC5160	TPR-repeat-containing protein	[TP0492-TP0648 (0.5111708)]
COG0358	COG0457	BC4290	BC4290	DNA primase {UniProtKB/TrEMBL:Q818G7}	BC3518	BC3518	Response regulator aspartate phosphatase	[TP0492-TP0648 (0.5111708)]
COG0358	COG0457	BC4290	BC4290	DNA primase {UniProtKB/TrEMBL:Q818G7}	BC3501	BC3501	Response regulator aspartate phosphatase	[TP0492-TP0648 (0.5111708)]
COG0358	COG0457	BC4290	BC4290	DNA primase {UniProtKB/TrEMBL:Q818G7}	BC2443	BC2443	Transcriptional regulator, XRE family	[TP0492-TP0648 (0.5111708)]
COG0358	COG0457	BC4290	BC4290	DNA primase {UniProtKB/TrEMBL:Q818G7}	BC0986	BC0986	Response regulator aspartate phosphatase	[TP0492-TP0648 (0.5111708)]
COG0358	COG0457	BC4290	BC4290	DNA primase {UniProtKB/TrEMBL:Q818G7}	BC1519	BC1519	TPR-repeat-containing protein	[TP0492-TP0648 (0.5111708)]
COG0358	COG0457	BC4290	BC4290	DNA primase {UniProtKB/TrEMBL:Q818G7}	BC2917	BC2917	TPR-repeat-containing protein	[TP0492-TP0648 (0.5111708)]
COG0301	COG0301	BC4647	thiI	Probable thiamine biosynthesis protein thiI	BC4647	thiI	Probable thiamine biosynthesis protein thiI	[TP0559-TP0559 (0.6965584)]
COG0687	COG1558	BC1289	BC1289	Spermidine/putrescine-binding protein	BC1642	BC1642	Flagellar basal-body rod protein flgC	[TP0655-TP0397 (0.60331625)]
COG1214	COG1516	BC0287	BC0287	Glycoprotease protein family	BC1639	BC1639	Flagellar protein fliS {UniProtKB/TrEMBL:Q81FF1}	[TP0876-TP0943 (0.57131183)]
COG0608	COG1234	BC4403	BC4403	Single-stranded-DNA-specific exonuclease recJ	BC4138	rnz	Ribonuclease Z (EC 3.1.26.11) (RNase Z) (tRNase Z) (tRNA 3 endonuclease)	[TP0704-TP0819 (0.5844061)]
COG0608	COG1234	BC4403	BC4403	Single-stranded-DNA-specific exonuclease recJ	BC1085	BC1085	Metal-dependent hydrolase	[TP0704-TP0819 (0.5844061)]
COG0024	COG0125	BC0153	BC0153	Methionine aminopeptidase	BC0036	tmk	Thymidylate kinase {UniProtKB/Swiss-Prot:Q81JB5}	[TP0842-TP0354 (0.8096375)]
COG0024	COG0125	BC1568	BC1568	Methionine aminopeptidase	BC0036	tmk	Thymidylate kinase {UniProtKB/Swiss-Prot:Q81JB5}	[TP0842-TP0354 (0.8096375)]
COG0024	COG0125	BC5356	BC5356	Methionine aminopeptidase	BC0036	tmk	Thymidylate kinase {UniProtKB/Swiss-Prot:Q81JB5}	[TP0842-TP0354 (0.8096375)]
COG1077	COG1426	BC5281	BC5281	Rod shape-determining protein mreB	BC3782	BC3782	Transcriptional regulator	[TP0497-TP0334 (0.739115)]
COG1077	COG1426	BC4446	BC4446	Rod shape-determining protein mreB	BC3782	BC3782	Transcriptional regulator	[TP0497-TP0334 (0.739115)]
COG0618	COG1214	BC4608	BC4608	Phosphoesterase, DHH family protein	BC0287	BC0287	Glycoprotease protein family	[TP0803-TP0876 (0.700686)]
COG0257	COG0779	BC0155	BC0155	50S ribosomal protein L36	BC3815	BC_3815	Hypothetical UPF0090 protein BC3815	[TP0209-TP0893 (0.7461857)]
COG1291	COG1291	BC1625	BC1625	Chemotaxis motA protein	BC1625	BC1625	Chemotaxis motA protein	[TP0725-TP0725 (0.8044664)]
COG1291	COG1291	BC1625	BC1625	Chemotaxis motA protein	BC4513	BC4513	Chemotaxis motA protein	[TP0725-TP0725 (0.8044664)]
COG1291	COG1291	BC4513	BC4513	Chemotaxis motA protein	BC1625	BC1625	Chemotaxis motA protein	[TP0725-TP0725 (0.8044664)]
COG1291	COG1291	BC4513	BC4513	Chemotaxis motA protein	BC4513	BC4513	Chemotaxis motA protein	[TP0725-TP0725 (0.8044664)]
COG0275	COG1815	BC3918	mraW	S-adenosyl-methyltransferase mraW (EC 2.1.1.-)	BC1641	BC1641	Flagellar basal-body rod protein flgB	[TP0384-TP0396 (0.81050646)]
COG1536	COG1536	BC1645	BC1645	Flagellar motor switch protein fliG	BC1645	BC1645	Flagellar motor switch protein fliG	[TP0026-TP0400 (0.5928469)]
COG0457	COG0845	BC2443	BC2443	Transcriptional regulator, XRE family	BC5255	BC5255	Periplasmic component of efflux system	[TP0648-TP0965 (0.54118866)]
COG0457	COG0845	BC0988	BC0988	Transcriptional regulator, XRE family	BC0816	BC0816	Periplasmic component of efflux system	[TP0648-TP0965 (0.54118866)]
COG0457	COG0845	BC2443	BC2443	Transcriptional regulator, XRE family	BC0816	BC0816	Periplasmic component of efflux system	[TP0648-TP0965 (0.54118866)]
COG0457	COG0845	BC1026	BC1026	Response regulator aspartate phosphatase	BC0816	BC0816	Periplasmic component of efflux system	[TP0648-TP0965 (0.54118866)]
COG0457	COG0845	BC5160	BC5160	TPR-repeat-containing protein	BC0816	BC0816	Periplasmic component of efflux system	[TP0648-TP0965 (0.54118866)]
COG0457	COG0845	BC1519	BC1519	TPR-repeat-containing protein	BC5255	BC5255	Periplasmic component of efflux system	[TP0648-TP0965 (0.54118866)]
COG0457	COG0845	BC0601	BC0601	Transcriptional activator NprR	BC5255	BC5255	Periplasmic component of efflux system	[TP0648-TP0965 (0.54118866)]
COG0457	COG0845	BC4390	BC4390	Tetratricopeptide repeat family protein	BC5255	BC5255	Periplasmic component of efflux system	[TP0648-TP0965 (0.54118866)]
COG0457	COG0845	BC2917	BC2917	TPR-repeat-containing protein	BC5255	BC5255	Periplasmic component of efflux system	[TP0648-TP0965 (0.54118866)]
COG0457	COG0845	BC4390	BC4390	Tetratricopeptide repeat family protein	BC0816	BC0816	Periplasmic component of efflux system	[TP0648-TP0965 (0.54118866)]
COG0457	COG0845	BC1158	BC1158	Transcriptional regulator, XRE family	BC5255	BC5255	Periplasmic component of efflux system	[TP0648-TP0965 (0.54118866)]
COG0457	COG0845	BC3350	BC3350	TPR-repeat-containing protein	BC0816	BC0816	Periplasmic component of efflux system	[TP0648-TP0965 (0.54118866)]
COG0457	COG0845	BC2147	BC2147	Response regulator aspartate phosphatase	BC5255	BC5255	Periplasmic component of efflux system	[TP0648-TP0965 (0.54118866)]
COG0457	COG0845	BC1519	BC1519	TPR-repeat-containing protein	BC0816	BC0816	Periplasmic component of efflux system	[TP0648-TP0965 (0.54118866)]
COG0457	COG0845	BC0988	BC0988	Transcriptional regulator, XRE family	BC5255	BC5255	Periplasmic component of efflux system	[TP0648-TP0965 (0.54118866)]
COG0457	COG0845	BC3350	BC3350	TPR-repeat-containing protein	BC5255	BC5255	Periplasmic component of efflux system	[TP0648-TP0965 (0.54118866)]
COG0457	COG0845	BC3518	BC3518	Response regulator aspartate phosphatase	BC0816	BC0816	Periplasmic component of efflux system	[TP0648-TP0965 (0.54118866)]
COG0457	COG0845	BC5160	BC5160	TPR-repeat-containing protein	BC5255	BC5255	Periplasmic component of efflux system	[TP0648-TP0965 (0.54118866)]
COG0457	COG0845	BC2147	BC2147	Response regulator aspartate phosphatase	BC0816	BC0816	Periplasmic component of efflux system	[TP0648-TP0965 (0.54118866)]
COG0457	COG0845	BC1026	BC1026	Response regulator aspartate phosphatase	BC5255	BC5255	Periplasmic component of efflux system	[TP0648-TP0965 (0.54118866)]
COG0457	COG0845	BC1158	BC1158	Transcriptional regulator, XRE family	BC0816	BC0816	Periplasmic component of efflux system	[TP0648-TP0965 (0.54118866)]
COG0457	COG0845	BC3518	BC3518	Response regulator aspartate phosphatase	BC5255	BC5255	Periplasmic component of efflux system	[TP0648-TP0965 (0.54118866)]
COG0457	COG0845	BC3501	BC3501	Response regulator aspartate phosphatase	BC0816	BC0816	Periplasmic component of efflux system	[TP0648-TP0965 (0.54118866)]
COG0457	COG0845	BC2917	BC2917	TPR-repeat-containing protein	BC0816	BC0816	Periplasmic component of efflux system	[TP0648-TP0965 (0.54118866)]
COG0457	COG0845	BC0601	BC0601	Transcriptional activator NprR	BC0816	BC0816	Periplasmic component of efflux system	[TP0648-TP0965 (0.54118866)]
COG0457	COG0845	BC0986	BC0986	Response regulator aspartate phosphatase	BC0816	BC0816	Periplasmic component of efflux system	[TP0648-TP0965 (0.54118866)]
COG0457	COG0845	BC3501	BC3501	Response regulator aspartate phosphatase	BC5255	BC5255	Periplasmic component of efflux system	[TP0648-TP0965 (0.54118866)]
COG0457	COG0845	BC0986	BC0986	Response regulator aspartate phosphatase	BC5255	BC5255	Periplasmic component of efflux system	[TP0648-TP0965 (0.54118866)]
COG1749	COG1843	BC1651	BC1651	Flagellar hook protein flgE	BC1650	BC1650	Basal-body rod modification protein flgD	[TP0727-TP0728 (0.8651164)]
COG1536	COG1776	BC1645	BC1645	Flagellar motor switch protein fliG	BC1629	BC1629	Chemotaxis protein cheC	[TP0026-TP0720 (0.7923422)]
COG0782	COG1057	BC4374	greA	Transcription elongation factor greA (Transcript cleavage factor greA)	BC4329	nadD	Probable nicotinate-nucleotide adenylyltransferase (EC 2.7.7.18) (Deamido-NAD(+) pyrophosphorylase) (Deamido-NAD(+) diphosphorylase) (Nicotinate mononucleotide adenylyltransferase) (NaMN adenylyltransferase)	[TP0019-TP0741 (0.75909394)]
COG0803	COG5401	BC2021	BC2021	High-affinity zinc uptake system protein znuA	BC4495	BC4495	Germination protein germ	[TP0163-TP0832 (0.52403957)]
COG1516	COG1516	BC1639	BC1639	Flagellar protein fliS {UniProtKB/TrEMBL:Q81FF1}	BC1639	BC1639	Flagellar protein fliS {UniProtKB/TrEMBL:Q81FF1}	[TP0943-TP0943 (0.5311184)]
COG1109	COG1157	BC4919	BC4919	Phosphoglucomutase {UniProtKB/TrEMBL:Q816E4}	BC1647	BC1647	Flagellum-specific ATP synthase	[TP0413-TP0402 (0.78400123)]
COG1109	COG1157	BC0188	glmM	Phosphoglucosamine mutase (EC 5.4.2.10)	BC1647	BC1647	Flagellum-specific ATP synthase	[TP0413-TP0402 (0.78400123)]
COG1256	COG1776	BC1636	BC1636	Flagellar hook-associated protein 1	BC1629	BC1629	Chemotaxis protein cheC	[TP0660-TP0720 (0.80235356)]
COG0012	COG0188	BC5477	BC5477	GTP-binding protein {UniProtKB/TrEMBL:Q814G4}	BC3596	BC3596	Topoisomerase IV subunit A	[TP0124-TP0005 (0.7149395)]
COG0012	COG0188	BC5477	BC5477	GTP-binding protein {UniProtKB/TrEMBL:Q814G4}	BC0006	BC0006	DNA gyrase subunit A {UniProtKB/TrEMBL:Q81JD0}	[TP0124-TP0005 (0.7149395)]
COG0206	COG1774	BC3906	BC3906	Cell division protein ftsZ	BC0038	BC0038	Tpl protein {UniProtKB/TrEMBL:Q81JB3}	[TP0390-TP0046 (0.67547834)]
COG0324	COG1558	BC3714	miaA	tRNA delta(2)-isopentenylpyrophosphate transferase (EC 2.5.1.8) (IPP transferase) (Isopentenyl-diphosphate:tRNA isopentenyltransferase) (IPTase) (IPPT)	BC1642	BC1642	Flagellar basal-body rod protein flgC	[TP0637-TP0397 (0.66148543)]
COG0528	COG1774	BC1738	BC1738	Uridylate kinase {UniProtKB/TrEMBL:Q81F63}	BC0038	BC0038	Tpl protein {UniProtKB/TrEMBL:Q81JB3}	[TP0099-TP0046 (0.65377367)]
COG0528	COG1774	BC3823	pyrH	Uridylate kinase (EC 2.7.4.-) (UK) (Uridine monophosphate kinase) (UMP kinase)	BC0038	BC0038	Tpl protein {UniProtKB/TrEMBL:Q81JB3}	[TP0099-TP0046 (0.65377367)]
COG0154	COG2868	BC2054	BC2054	Glutamyl-tRNA(Gln) amidotransferase subunit A	BC4437	BC4437	Hypothetical ribosome-associated protein	[TP1020-TP0744 (0.70068353)]
COG0154	COG2868	BC1846	BC1846	Glutamyl-tRNA(Gln) amidotransferase subunit A	BC4437	BC4437	Hypothetical ribosome-associated protein	[TP1020-TP0744 (0.70068353)]
COG0154	COG2868	BC1922	BC1922	Glutamyl-tRNA(Gln) amidotransferase subunit A	BC4437	BC4437	Hypothetical ribosome-associated protein	[TP1020-TP0744 (0.70068353)]
COG0154	COG2868	BC0351	gatA	Glutamyl-tRNA(Gln) amidotransferase subunit A (EC 6.3.5.-) (Glu-ADT subunit A)	BC4437	BC4437	Hypothetical ribosome-associated protein	[TP1020-TP0744 (0.70068353)]
COG0840	COG1157	BC5009	BC5009	Methyl-accepting chemotaxis protein	BC1647	BC1647	Flagellum-specific ATP synthase	[TP0640-TP0402 (0.9180537)]
COG0840	COG1157	BC0422	BC0422	Methyl-accepting chemotaxis protein	BC1647	BC1647	Flagellum-specific ATP synthase	[TP0640-TP0402 (0.9180537)]
COG0840	COG1157	BC3385	BC3385	Methyl-accepting chemotaxis protein	BC1647	BC1647	Flagellum-specific ATP synthase	[TP0640-TP0402 (0.9180537)]
COG0840	COG1157	BC1124	BC1124	Methyl-accepting chemotaxis protein	BC1647	BC1647	Flagellum-specific ATP synthase	[TP0640-TP0402 (0.9180537)]
COG0840	COG1157	BC2006	BC2006	Methyl-accepting chemotaxis protein	BC1647	BC1647	Flagellum-specific ATP synthase	[TP0640-TP0402 (0.9180537)]
COG0840	COG1157	BC5034	BC5034	Methyl-accepting chemotaxis protein	BC1647	BC1647	Flagellum-specific ATP synthase	[TP0640-TP0402 (0.9180537)]
COG0840	COG1157	BC5065	BC5065	Methyl-accepting chemotaxis protein	BC1647	BC1647	Flagellum-specific ATP synthase	[TP0640-TP0402 (0.9180537)]
COG0840	COG1157	BC0559	BC0559	Methyl-accepting chemotaxis protein	BC1647	BC1647	Flagellum-specific ATP synthase	[TP0640-TP0402 (0.9180537)]
COG0840	COG1157	BC0576	BC0576	Methyl-accepting chemotaxis protein	BC1647	BC1647	Flagellum-specific ATP synthase	[TP0640-TP0402 (0.9180537)]
COG0840	COG1157	BC3520	BC3520	Methyl-accepting chemotaxis protein	BC1647	BC1647	Flagellum-specific ATP synthase	[TP0640-TP0402 (0.9180537)]
COG0840	COG1157	BC0678	BC0678	Methyl-accepting chemotaxis protein	BC1647	BC1647	Flagellum-specific ATP synthase	[TP0640-TP0402 (0.9180537)]
COG0840	COG1157	BC0404	BC0404	Methyl-accepting chemotaxis protein	BC1647	BC1647	Flagellum-specific ATP synthase	[TP0640-TP0402 (0.9180537)]
COG0840	COG1157	BC5424	BC5424	Methyl-accepting chemotaxis protein	BC1647	BC1647	Flagellum-specific ATP synthase	[TP0640-TP0402 (0.9180537)]
COG0462	COG0492	BC0055	prs	Ribose-phosphate pyrophosphokinase (EC 2.7.6.1) (RPPK) (Phosphoribosyl pyrophosphate synthetase) (P-Rib-PP synthetase) (PRPP synthetase)	BC4926	BC4926	Thioredoxin reductase {UniProtKB/TrEMBL:Q816D9}	[TP0294-TP0814 (0.8323514)]
COG0462	COG0492	BC0055	prs	Ribose-phosphate pyrophosphokinase (EC 2.7.6.1) (RPPK) (Phosphoribosyl pyrophosphate synthetase) (P-Rib-PP synthetase) (PRPP synthetase)	BC0385	BC0385	Thioredoxin reductase {UniProtKB/TrEMBL:Q81IK1}	[TP0294-TP0814 (0.8323514)]
COG0462	COG0492	BC0055	prs	Ribose-phosphate pyrophosphokinase (EC 2.7.6.1) (RPPK) (Phosphoribosyl pyrophosphate synthetase) (P-Rib-PP synthetase) (PRPP synthetase)	BC5159	BC5159	Thioredoxin reductase {UniProtKB/TrEMBL:Q815J1}	[TP0294-TP0814 (0.8323514)]
COG0462	COG0492	BC0055	prs	Ribose-phosphate pyrophosphokinase (EC 2.7.6.1) (RPPK) (Phosphoribosyl pyrophosphate synthetase) (P-Rib-PP synthetase) (PRPP synthetase)	BC1495	BC1495	Thioredoxin reductase {UniProtKB/TrEMBL:Q81FS4}	[TP0294-TP0814 (0.8323514)]
COG0124	COG0254	BC4398	hisS-2	Histidyl-tRNA synthetase 2 (EC 6.1.1.21) (Histidine--tRNA ligase 2) (HisRS 2)	BC5331	rpmE2	50S ribosomal protein L31 type B	[TP0641-TP0255 (0.65973145)]
COG0124	COG0254	BC3317	hisS-1	Histidyl-tRNA synthetase 1 (EC 6.1.1.21) (Histidine--tRNA ligase 1) (HisRS 1)	BC5331	rpmE2	50S ribosomal protein L31 type B	[TP0641-TP0255 (0.65973145)]
COG0178	COG0272	BC5167	BC5167	Excinuclease ABC subunit A	BC0341	BC0341	NAD-dependent DNA ligase	[TP0514-TP0634 (0.7537598)]
COG0495	COG1558	BC4737	leuS	Leucyl-tRNA synthetase (EC 6.1.1.4) (Leucine--tRNA ligase) (LeuRS)	BC1642	BC1642	Flagellar basal-body rod protein flgC	[TP0586-TP0397 (0.60331625)]
COG1135	COG1466	BC4987	BC4987	ABC transporter ATP-binding protein	BC4321	BC4321	DNA polymerase III, delta subunit	[TP0120-TP0588 (0.7896185)]
COG1135	COG1466	BC0346	BC0346	ABC transporter ATP-binding protein	BC4321	BC4321	DNA polymerase III, delta subunit	[TP0120-TP0588 (0.7896185)]
COG1135	COG1466	BC0197	BC0197	ABC transporter ATP-binding protein	BC4321	BC4321	DNA polymerase III, delta subunit	[TP0120-TP0588 (0.7896185)]
COG0208	COG5401	BC1355	BC1355	Ribonucleoside-diphosphate reductase beta chain	BC4495	BC4495	Germination protein germ	[TP0053-TP0832 (0.61589503)]
COG0608	COG1159	BC4403	BC4403	Single-stranded-DNA-specific exonuclease recJ	BC4297	BC4297	GTP-binding protein {UniProtKB/TrEMBL:Q818G1}	[TP0704-TP0541 (0.7586372)]
COG0242	COG0263	BC3974	def2	Peptide deformylase 2 (EC 3.5.1.88) (PDF 2) (Polypeptide deformylase 2)	BC2975	proB	Glutamate 5-kinase (EC 2.7.2.11) (Gamma-glutamyl kinase) (GK)	[TP0757-TP0351 (0.5771584)]
COG0242	COG0263	BC3865	def1	Peptide deformylase 1 (EC 3.5.1.88) (PDF 1) (Polypeptide deformylase 1)	BC2975	proB	Glutamate 5-kinase (EC 2.7.2.11) (Gamma-glutamyl kinase) (GK)	[TP0757-TP0351 (0.5771584)]
COG0566	COG1589	BC0112	BC0112	23S rRNA methyltransferase	BC3908	BC3908	Cell division protein ftsQ	[TP0109-TP0388 (0.8512026)]
COG0566	COG1589	BC4562	BC4562	23S rRNA methyltransferase	BC3908	BC3908	Cell division protein ftsQ	[TP0109-TP0388 (0.8512026)]
COG1366	COG1776	BC4074	BC4074	Anti-sigma F factor antagonist	BC1629	BC1629	Chemotaxis protein cheC	[TP0233-TP0720 (0.5310372)]
COG1366	COG1776	BC1002	BC1002	Anti-sigma B factor antagonist	BC1629	BC1629	Chemotaxis protein cheC	[TP0233-TP0720 (0.5310372)]
COG0739	COG4786	BC1480	BC1480	Cell wall endopeptidase, family M23/M37	BC1671	BC1671	Flagellar basal-body rod protein flgG	[TP0782-TP0961 (0.69582695)]
COG0739	COG4786	BC4974	BC4974	Cell wall endopeptidase, family M23/M37	BC1671	BC1671	Flagellar basal-body rod protein flgG	[TP0782-TP0961 (0.69582695)]
COG0739	COG4786	BC4441	BC4441	Stage IV sporulation protein FA	BC1671	BC1671	Flagellar basal-body rod protein flgG	[TP0782-TP0961 (0.69582695)]
COG0739	COG4786	BC5283	BC5283	Stage II sporulation protein Q	BC1671	BC1671	Flagellar basal-body rod protein flgG	[TP0782-TP0961 (0.69582695)]
COG0124	COG0546	BC4398	hisS-2	Histidyl-tRNA synthetase 2 (EC 6.1.1.21) (Histidine--tRNA ligase 2) (HisRS 2)	BC2187	BC2187	Phosphoglycolate phosphatase	[TP0641-TP0554 (0.5196431)]
COG0124	COG0546	BC3317	hisS-1	Histidyl-tRNA synthetase 1 (EC 6.1.1.21) (Histidine--tRNA ligase 1) (HisRS 1)	BC5162	ppaX	Pyrophosphatase ppaX (EC 3.6.1.1)	[TP0641-TP0554 (0.5196431)]
COG0124	COG0546	BC3317	hisS-1	Histidyl-tRNA synthetase 1 (EC 6.1.1.21) (Histidine--tRNA ligase 1) (HisRS 1)	BC2174	BC2174	Phosphoglycolate phosphatase	[TP0641-TP0554 (0.5196431)]
COG0124	COG0546	BC3317	hisS-1	Histidyl-tRNA synthetase 1 (EC 6.1.1.21) (Histidine--tRNA ligase 1) (HisRS 1)	BC2187	BC2187	Phosphoglycolate phosphatase	[TP0641-TP0554 (0.5196431)]
COG0124	COG0546	BC4398	hisS-2	Histidyl-tRNA synthetase 2 (EC 6.1.1.21) (Histidine--tRNA ligase 2) (HisRS 2)	BC5162	ppaX	Pyrophosphatase ppaX (EC 3.6.1.1)	[TP0641-TP0554 (0.5196431)]
COG0124	COG0546	BC3317	hisS-1	Histidyl-tRNA synthetase 1 (EC 6.1.1.21) (Histidine--tRNA ligase 1) (HisRS 1)	BC2990	BC2990	Phosphoglycolate phosphatase	[TP0641-TP0554 (0.5196431)]
COG0124	COG0546	BC4398	hisS-2	Histidyl-tRNA synthetase 2 (EC 6.1.1.21) (Histidine--tRNA ligase 2) (HisRS 2)	BC2990	BC2990	Phosphoglycolate phosphatase	[TP0641-TP0554 (0.5196431)]
COG0124	COG0546	BC4398	hisS-2	Histidyl-tRNA synthetase 2 (EC 6.1.1.21) (Histidine--tRNA ligase 2) (HisRS 2)	BC0354	BC0354	Phosphoglycolate phosphatase	[TP0641-TP0554 (0.5196431)]
COG0124	COG0546	BC4398	hisS-2	Histidyl-tRNA synthetase 2 (EC 6.1.1.21) (Histidine--tRNA ligase 2) (HisRS 2)	BC2174	BC2174	Phosphoglycolate phosphatase	[TP0641-TP0554 (0.5196431)]
COG0124	COG0546	BC3317	hisS-1	Histidyl-tRNA synthetase 1 (EC 6.1.1.21) (Histidine--tRNA ligase 1) (HisRS 1)	BC0354	BC0354	Phosphoglycolate phosphatase	[TP0641-TP0554 (0.5196431)]
COG0457	COG1234	BC1158	BC1158	Transcriptional regulator, XRE family	BC1085	BC1085	Metal-dependent hydrolase	[TP0095-TP0819 (0.5178716)]
COG0457	COG1234	BC3350	BC3350	TPR-repeat-containing protein	BC4138	rnz	Ribonuclease Z (EC 3.1.26.11) (RNase Z) (tRNase Z) (tRNA 3 endonuclease)	[TP0095-TP0819 (0.5178716)]
COG0457	COG1234	BC0986	BC0986	Response regulator aspartate phosphatase	BC4138	rnz	Ribonuclease Z (EC 3.1.26.11) (RNase Z) (tRNase Z) (tRNA 3 endonuclease)	[TP0095-TP0819 (0.5178716)]
COG0457	COG1234	BC1519	BC1519	TPR-repeat-containing protein	BC1085	BC1085	Metal-dependent hydrolase	[TP0095-TP0819 (0.5178716)]
COG0457	COG1234	BC0986	BC0986	Response regulator aspartate phosphatase	BC1085	BC1085	Metal-dependent hydrolase	[TP0095-TP0819 (0.5178716)]
COG0457	COG1234	BC2147	BC2147	Response regulator aspartate phosphatase	BC4138	rnz	Ribonuclease Z (EC 3.1.26.11) (RNase Z) (tRNase Z) (tRNA 3 endonuclease)	[TP0095-TP0819 (0.5178716)]
COG0457	COG1234	BC3350	BC3350	TPR-repeat-containing protein	BC1085	BC1085	Metal-dependent hydrolase	[TP0095-TP0819 (0.5178716)]
COG0457	COG1234	BC1026	BC1026	Response regulator aspartate phosphatase	BC1085	BC1085	Metal-dependent hydrolase	[TP0095-TP0819 (0.5178716)]
COG0457	COG1234	BC2443	BC2443	Transcriptional regulator, XRE family	BC4138	rnz	Ribonuclease Z (EC 3.1.26.11) (RNase Z) (tRNase Z) (tRNA 3 endonuclease)	[TP0095-TP0819 (0.5178716)]
COG0457	COG1234	BC2443	BC2443	Transcriptional regulator, XRE family	BC1085	BC1085	Metal-dependent hydrolase	[TP0095-TP0819 (0.5178716)]
COG0457	COG1234	BC5160	BC5160	TPR-repeat-containing protein	BC1085	BC1085	Metal-dependent hydrolase	[TP0095-TP0819 (0.5178716)]
COG0457	COG1234	BC0601	BC0601	Transcriptional activator NprR	BC4138	rnz	Ribonuclease Z (EC 3.1.26.11) (RNase Z) (tRNase Z) (tRNA 3 endonuclease)	[TP0095-TP0819 (0.5178716)]
COG0457	COG1234	BC0601	BC0601	Transcriptional activator NprR	BC1085	BC1085	Metal-dependent hydrolase	[TP0095-TP0819 (0.5178716)]
COG0457	COG1234	BC3518	BC3518	Response regulator aspartate phosphatase	BC1085	BC1085	Metal-dependent hydrolase	[TP0095-TP0819 (0.5178716)]
COG0457	COG1234	BC1158	BC1158	Transcriptional regulator, XRE family	BC4138	rnz	Ribonuclease Z (EC 3.1.26.11) (RNase Z) (tRNase Z) (tRNA 3 endonuclease)	[TP0095-TP0819 (0.5178716)]
COG0457	COG1234	BC1026	BC1026	Response regulator aspartate phosphatase	BC4138	rnz	Ribonuclease Z (EC 3.1.26.11) (RNase Z) (tRNase Z) (tRNA 3 endonuclease)	[TP0095-TP0819 (0.5178716)]
COG0457	COG1234	BC4390	BC4390	Tetratricopeptide repeat family protein	BC1085	BC1085	Metal-dependent hydrolase	[TP0095-TP0819 (0.5178716)]
COG0457	COG1234	BC2147	BC2147	Response regulator aspartate phosphatase	BC1085	BC1085	Metal-dependent hydrolase	[TP0095-TP0819 (0.5178716)]
COG0457	COG1234	BC2917	BC2917	TPR-repeat-containing protein	BC4138	rnz	Ribonuclease Z (EC 3.1.26.11) (RNase Z) (tRNase Z) (tRNA 3 endonuclease)	[TP0095-TP0819 (0.5178716)]
COG0457	COG1234	BC2917	BC2917	TPR-repeat-containing protein	BC1085	BC1085	Metal-dependent hydrolase	[TP0095-TP0819 (0.5178716)]
COG0457	COG1234	BC3518	BC3518	Response regulator aspartate phosphatase	BC4138	rnz	Ribonuclease Z (EC 3.1.26.11) (RNase Z) (tRNase Z) (tRNA 3 endonuclease)	[TP0095-TP0819 (0.5178716)]
COG0457	COG1234	BC4390	BC4390	Tetratricopeptide repeat family protein	BC4138	rnz	Ribonuclease Z (EC 3.1.26.11) (RNase Z) (tRNase Z) (tRNA 3 endonuclease)	[TP0095-TP0819 (0.5178716)]
COG0457	COG1234	BC0988	BC0988	Transcriptional regulator, XRE family	BC4138	rnz	Ribonuclease Z (EC 3.1.26.11) (RNase Z) (tRNase Z) (tRNA 3 endonuclease)	[TP0095-TP0819 (0.5178716)]
COG0457	COG1234	BC3501	BC3501	Response regulator aspartate phosphatase	BC1085	BC1085	Metal-dependent hydrolase	[TP0095-TP0819 (0.5178716)]
COG0457	COG1234	BC1519	BC1519	TPR-repeat-containing protein	BC4138	rnz	Ribonuclease Z (EC 3.1.26.11) (RNase Z) (tRNase Z) (tRNA 3 endonuclease)	[TP0095-TP0819 (0.5178716)]
COG0457	COG1234	BC0988	BC0988	Transcriptional regulator, XRE family	BC1085	BC1085	Metal-dependent hydrolase	[TP0095-TP0819 (0.5178716)]
COG0457	COG1234	BC3501	BC3501	Response regulator aspartate phosphatase	BC4138	rnz	Ribonuclease Z (EC 3.1.26.11) (RNase Z) (tRNase Z) (tRNA 3 endonuclease)	[TP0095-TP0819 (0.5178716)]
COG0457	COG1234	BC5160	BC5160	TPR-repeat-containing protein	BC4138	rnz	Ribonuclease Z (EC 3.1.26.11) (RNase Z) (tRNase Z) (tRNA 3 endonuclease)	[TP0095-TP0819 (0.5178716)]
COG0257	COG0773	BC0155	BC0155	50S ribosomal protein L36	BC4684	murC	UDP-N-acetylmuramate--L-alanine ligase (EC 6.3.2.8) (UDP-N- acetylmuramoyl-L-alanine synthetase)	[TP0209-TP0341 (0.6926446)]
COG0272	COG1879	BC0341	BC0341	NAD-dependent DNA ligase	BC0768	BC0768	Methylthioribose-binding protein	[TP0634-TP0684 (0.56216276)]
COG0272	COG1879	BC0341	BC0341	NAD-dependent DNA ligase	BC2960	BC2960	Sugar-binding protein {UniProtKB/TrEMBL:Q81C24}	[TP0634-TP0684 (0.56216276)]
COG0217	COG1480	BC0539	BC_0539	Hypothetical UPF0082 protein BC0539	BC4301	BC4301	Metal-dependent phosphohydrolase	[TP0474-TP0651 (0.71912634)]
COG0257	COG0681	BC0155	BC0155	50S ribosomal protein L36	BC3837	BC3837	Signal peptidase I {UniProtKB/TrEMBL:Q819W7}	[TP0209-TP0926 (0.69083804)]
COG0257	COG0681	BC0155	BC0155	50S ribosomal protein L36	BC0456	BC0456	Signal peptidase I {UniProtKB/TrEMBL:Q81ID4}	[TP0209-TP0926 (0.69083804)]
COG0257	COG0681	BC0155	BC0155	50S ribosomal protein L36	BC1278	BC1278	Signal peptidase I {UniProtKB/TrEMBL:Q81GC9}	[TP0209-TP0926 (0.69083804)]
COG0257	COG0681	BC0155	BC0155	50S ribosomal protein L36	BC1136	BC1136	Signal peptidase I {UniProtKB/TrEMBL:Q81GQ1}	[TP0209-TP0926 (0.69083804)]
COG0257	COG0681	BC0155	BC0155	50S ribosomal protein L36	BC3070	BC3070	Signal peptidase I {UniProtKB/TrEMBL:Q81BS6}	[TP0209-TP0926 (0.69083804)]
COG0257	COG0681	BC0155	BC0155	50S ribosomal protein L36	BC3060	BC3060	Signal peptidase I {UniProtKB/TrEMBL:Q81BT6}	[TP0209-TP0926 (0.69083804)]
COG0257	COG0681	BC0155	BC0155	50S ribosomal protein L36	BC2621	BC2621	Signal peptidase I {UniProtKB/TrEMBL:Q81CX0}	[TP0209-TP0926 (0.69083804)]
COG0526	COG1843	BC4521	BC4521	Thioredoxin {UniProtKB/TrEMBL:Q817L8}	BC1650	BC1650	Basal-body rod modification protein flgD	[TP0100-TP0728 (0.58155864)]
COG0526	COG1843	BC3612	BC3612	Thiol:disulfide interchange protein tlpA	BC1650	BC1650	Basal-body rod modification protein flgD	[TP0100-TP0728 (0.58155864)]
COG0526	COG1843	BC0431	BC0431	Thioredoxin {UniProtKB/TrEMBL:Q81IF7}	BC1650	BC1650	Basal-body rod modification protein flgD	[TP0100-TP0728 (0.58155864)]
COG0526	COG1843	BC4989	BC4989	Thioredoxin {UniProtKB/TrEMBL:Q815Y5}	BC1650	BC1650	Basal-body rod modification protein flgD	[TP0100-TP0728 (0.58155864)]
COG0526	COG1843	BC1722	BC1722	Thiol:disulfide interchange protein tlpA	BC1650	BC1650	Basal-body rod modification protein flgD	[TP0100-TP0728 (0.58155864)]
COG0526	COG1843	BC0778	BC0778	Thioredoxin {UniProtKB/TrEMBL:Q81HM6}	BC1650	BC1650	Basal-body rod modification protein flgD	[TP0100-TP0728 (0.58155864)]
COG0526	COG1843	BC1473	resA	Thiol-disulfide oxidoreductase resA	BC1650	BC1650	Basal-body rod modification protein flgD	[TP0100-TP0728 (0.58155864)]
COG0526	COG1843	BC4691	BC4691	Thioredoxin {UniProtKB/TrEMBL:Q816X1}	BC1650	BC1650	Basal-body rod modification protein flgD	[TP0100-TP0728 (0.58155864)]
COG0526	COG1843	BC2262	BC2262	Thioredoxin {UniProtKB/TrEMBL:Q81DU1}	BC1650	BC1650	Basal-body rod modification protein flgD	[TP0100-TP0728 (0.58155864)]
COG1774	COG2812	BC0038	BC0038	Tpl protein {UniProtKB/TrEMBL:Q81JB3}	BC0024	BC0024	DNA polymerase III subunit gamma/tau	[TP0046-TP1005 (0.5678104)]
COG0768	COG1344	BC4372	BC4372	Penicillin-binding protein	BC1656	BC1656	Flagellin {UniProtKB/TrEMBL:Q81FD6}	[TP0760-TP0870 (0.7190043)]
COG0768	COG1344	BC2468	BC2468	Cell elongation specific D,D-transpeptidase	BC1656	BC1656	Flagellin {UniProtKB/TrEMBL:Q81FD6}	[TP0760-TP0870 (0.7190043)]
COG0768	COG1344	BC3915	BC3915	Stage V sporulation protein D , Sporulation	BC1656	BC1656	Flagellin {UniProtKB/TrEMBL:Q81FD6}	[TP0760-TP0870 (0.7190043)]
COG0768	COG1344	BC3061	BC3061	Penicillin-binding protein	BC1659	BC1659	Flagellin {UniProtKB/TrEMBL:Q81FD3}	[TP0760-TP0870 (0.7190043)]
COG0768	COG1344	BC4270	BC4270	Penicillin-binding protein	BC1656	BC1656	Flagellin {UniProtKB/TrEMBL:Q81FD6}	[TP0760-TP0870 (0.7190043)]
COG0768	COG1344	BC2662	BC2662	Division specific D,D-transpeptidase , Cell	BC1659	BC1659	Flagellin {UniProtKB/TrEMBL:Q81FD3}	[TP0760-TP0870 (0.7190043)]
COG0768	COG1344	BC2193	BC2193	MecA protein {UniProtKB/TrEMBL:Q81E03}	BC1658	BC1658	Flagellin {UniProtKB/TrEMBL:Q81FD4}	[TP0760-TP0870 (0.7190043)]
COG0768	COG1344	BC4270	BC4270	Penicillin-binding protein	BC1659	BC1659	Flagellin {UniProtKB/TrEMBL:Q81FD3}	[TP0760-TP0870 (0.7190043)]
COG0768	COG1344	BC2193	BC2193	MecA protein {UniProtKB/TrEMBL:Q81E03}	BC1657	BC1657	Flagellin {UniProtKB/TrEMBL:Q81FD5}	[TP0760-TP0870 (0.7190043)]
COG0768	COG1344	BC2662	BC2662	Division specific D,D-transpeptidase , Cell	BC1656	BC1656	Flagellin {UniProtKB/TrEMBL:Q81FD6}	[TP0760-TP0870 (0.7190043)]
COG0768	COG1344	BC4270	BC4270	Penicillin-binding protein	BC1658	BC1658	Flagellin {UniProtKB/TrEMBL:Q81FD4}	[TP0760-TP0870 (0.7190043)]
COG0768	COG1344	BC4372	BC4372	Penicillin-binding protein	BC1658	BC1658	Flagellin {UniProtKB/TrEMBL:Q81FD4}	[TP0760-TP0870 (0.7190043)]
COG0768	COG1344	BC2193	BC2193	MecA protein {UniProtKB/TrEMBL:Q81E03}	BC1659	BC1659	Flagellin {UniProtKB/TrEMBL:Q81FD3}	[TP0760-TP0870 (0.7190043)]
COG0768	COG1344	BC3061	BC3061	Penicillin-binding protein	BC1656	BC1656	Flagellin {UniProtKB/TrEMBL:Q81FD6}	[TP0760-TP0870 (0.7190043)]
COG0768	COG1344	BC3915	BC3915	Stage V sporulation protein D , Sporulation	BC1637	BC1637	Flagellar hook-associated protein 3	[TP0760-TP0870 (0.7190043)]
COG0768	COG1344	BC4270	BC4270	Penicillin-binding protein	BC1657	BC1657	Flagellin {UniProtKB/TrEMBL:Q81FD5}	[TP0760-TP0870 (0.7190043)]
COG0768	COG1344	BC3916	BC3916	Division specific D,D-transpeptidase , Cell	BC1637	BC1637	Flagellar hook-associated protein 3	[TP0760-TP0870 (0.7190043)]
COG0768	COG1344	BC2620	BC2620	Penicillin-binding protein transpeptidase	BC1658	BC1658	Flagellin {UniProtKB/TrEMBL:Q81FD4}	[TP0760-TP0870 (0.7190043)]
COG0768	COG1344	BC3061	BC3061	Penicillin-binding protein	BC1657	BC1657	Flagellin {UniProtKB/TrEMBL:Q81FD5}	[TP0760-TP0870 (0.7190043)]
COG0768	COG1344	BC2471	BC2471	Penicillin-binding protein transpeptidase	BC1656	BC1656	Flagellin {UniProtKB/TrEMBL:Q81FD6}	[TP0760-TP0870 (0.7190043)]
COG0768	COG1344	BC3916	BC3916	Division specific D,D-transpeptidase , Cell	BC1658	BC1658	Flagellin {UniProtKB/TrEMBL:Q81FD4}	[TP0760-TP0870 (0.7190043)]
COG0768	COG1344	BC2468	BC2468	Cell elongation specific D,D-transpeptidase	BC1659	BC1659	Flagellin {UniProtKB/TrEMBL:Q81FD3}	[TP0760-TP0870 (0.7190043)]
COG0768	COG1344	BC3915	BC3915	Stage V sporulation protein D , Sporulation	BC1659	BC1659	Flagellin {UniProtKB/TrEMBL:Q81FD3}	[TP0760-TP0870 (0.7190043)]
COG0768	COG1344	BC2662	BC2662	Division specific D,D-transpeptidase , Cell	BC1637	BC1637	Flagellar hook-associated protein 3	[TP0760-TP0870 (0.7190043)]
COG0768	COG1344	BC2620	BC2620	Penicillin-binding protein transpeptidase	BC1659	BC1659	Flagellin {UniProtKB/TrEMBL:Q81FD3}	[TP0760-TP0870 (0.7190043)]
COG0768	COG1344	BC2193	BC2193	MecA protein {UniProtKB/TrEMBL:Q81E03}	BC1637	BC1637	Flagellar hook-associated protein 3	[TP0760-TP0870 (0.7190043)]
COG0768	COG1344	BC2468	BC2468	Cell elongation specific D,D-transpeptidase	BC1658	BC1658	Flagellin {UniProtKB/TrEMBL:Q81FD4}	[TP0760-TP0870 (0.7190043)]
COG0768	COG1344	BC2620	BC2620	Penicillin-binding protein transpeptidase	BC1656	BC1656	Flagellin {UniProtKB/TrEMBL:Q81FD6}	[TP0760-TP0870 (0.7190043)]
COG0768	COG1344	BC2662	BC2662	Division specific D,D-transpeptidase , Cell	BC1657	BC1657	Flagellin {UniProtKB/TrEMBL:Q81FD5}	[TP0760-TP0870 (0.7190043)]
COG0768	COG1344	BC2620	BC2620	Penicillin-binding protein transpeptidase	BC1637	BC1637	Flagellar hook-associated protein 3	[TP0760-TP0870 (0.7190043)]
COG0768	COG1344	BC2471	BC2471	Penicillin-binding protein transpeptidase	BC1657	BC1657	Flagellin {UniProtKB/TrEMBL:Q81FD5}	[TP0760-TP0870 (0.7190043)]
COG0768	COG1344	BC3061	BC3061	Penicillin-binding protein	BC1637	BC1637	Flagellar hook-associated protein 3	[TP0760-TP0870 (0.7190043)]
COG0768	COG1344	BC2662	BC2662	Division specific D,D-transpeptidase , Cell	BC1658	BC1658	Flagellin {UniProtKB/TrEMBL:Q81FD4}	[TP0760-TP0870 (0.7190043)]
COG0768	COG1344	BC2468	BC2468	Cell elongation specific D,D-transpeptidase	BC1637	BC1637	Flagellar hook-associated protein 3	[TP0760-TP0870 (0.7190043)]
COG0768	COG1344	BC4372	BC4372	Penicillin-binding protein	BC1657	BC1657	Flagellin {UniProtKB/TrEMBL:Q81FD5}	[TP0760-TP0870 (0.7190043)]
COG0768	COG1344	BC2468	BC2468	Cell elongation specific D,D-transpeptidase	BC1657	BC1657	Flagellin {UniProtKB/TrEMBL:Q81FD5}	[TP0760-TP0870 (0.7190043)]
COG0768	COG1344	BC3916	BC3916	Division specific D,D-transpeptidase , Cell	BC1657	BC1657	Flagellin {UniProtKB/TrEMBL:Q81FD5}	[TP0760-TP0870 (0.7190043)]
COG0768	COG1344	BC3915	BC3915	Stage V sporulation protein D , Sporulation	BC1658	BC1658	Flagellin {UniProtKB/TrEMBL:Q81FD4}	[TP0760-TP0870 (0.7190043)]
COG0768	COG1344	BC2471	BC2471	Penicillin-binding protein transpeptidase	BC1637	BC1637	Flagellar hook-associated protein 3	[TP0760-TP0870 (0.7190043)]
COG0768	COG1344	BC4372	BC4372	Penicillin-binding protein	BC1637	BC1637	Flagellar hook-associated protein 3	[TP0760-TP0870 (0.7190043)]
COG0768	COG1344	BC3061	BC3061	Penicillin-binding protein	BC1658	BC1658	Flagellin {UniProtKB/TrEMBL:Q81FD4}	[TP0760-TP0870 (0.7190043)]
COG0768	COG1344	BC4372	BC4372	Penicillin-binding protein	BC1659	BC1659	Flagellin {UniProtKB/TrEMBL:Q81FD3}	[TP0760-TP0870 (0.7190043)]
COG0768	COG1344	BC2193	BC2193	MecA protein {UniProtKB/TrEMBL:Q81E03}	BC1656	BC1656	Flagellin {UniProtKB/TrEMBL:Q81FD6}	[TP0760-TP0870 (0.7190043)]
COG0768	COG1344	BC2471	BC2471	Penicillin-binding protein transpeptidase	BC1659	BC1659	Flagellin {UniProtKB/TrEMBL:Q81FD3}	[TP0760-TP0870 (0.7190043)]
COG0768	COG1344	BC2620	BC2620	Penicillin-binding protein transpeptidase	BC1657	BC1657	Flagellin {UniProtKB/TrEMBL:Q81FD5}	[TP0760-TP0870 (0.7190043)]
COG0768	COG1344	BC3916	BC3916	Division specific D,D-transpeptidase , Cell	BC1656	BC1656	Flagellin {UniProtKB/TrEMBL:Q81FD6}	[TP0760-TP0870 (0.7190043)]
COG0768	COG1344	BC3915	BC3915	Stage V sporulation protein D , Sporulation	BC1657	BC1657	Flagellin {UniProtKB/TrEMBL:Q81FD5}	[TP0760-TP0870 (0.7190043)]
COG0768	COG1344	BC4270	BC4270	Penicillin-binding protein	BC1637	BC1637	Flagellar hook-associated protein 3	[TP0760-TP0870 (0.7190043)]
COG0768	COG1344	BC3916	BC3916	Division specific D,D-transpeptidase , Cell	BC1659	BC1659	Flagellin {UniProtKB/TrEMBL:Q81FD3}	[TP0760-TP0870 (0.7190043)]
COG0768	COG1344	BC2471	BC2471	Penicillin-binding protein transpeptidase	BC1658	BC1658	Flagellin {UniProtKB/TrEMBL:Q81FD4}	[TP0760-TP0870 (0.7190043)]
COG0036	COG1774	BC3858	BC3858	Ribulose-phosphate 3-epimerase	BC0038	BC0038	Tpl protein {UniProtKB/TrEMBL:Q81JB3}	[TP0945-TP0046 (0.53769433)]
COG0228	COG0546	BC3842	rpsP	30S ribosomal protein S16	BC2990	BC2990	Phosphoglycolate phosphatase	[TP0905-TP0554 (0.5352583)]
COG0228	COG0546	BC3842	rpsP	30S ribosomal protein S16	BC2187	BC2187	Phosphoglycolate phosphatase	[TP0905-TP0554 (0.5352583)]
COG0228	COG0546	BC3842	rpsP	30S ribosomal protein S16	BC5162	ppaX	Pyrophosphatase ppaX (EC 3.6.1.1)	[TP0905-TP0554 (0.5352583)]
COG0228	COG0546	BC3842	rpsP	30S ribosomal protein S16	BC0354	BC0354	Phosphoglycolate phosphatase	[TP0905-TP0554 (0.5352583)]
COG0228	COG0546	BC3842	rpsP	30S ribosomal protein S16	BC2174	BC2174	Phosphoglycolate phosphatase	[TP0905-TP0554 (0.5352583)]
COG0503	COG1488	BC0051	BC0051	Pur operon repressor {UniProtKB/TrEMBL:Q81JA1}	BC4685	BC4685	Nicotinate phosphoribosyltransferase	[TP1039-TP0628 (0.6658587)]
COG0503	COG1488	BC4402	apt	Adenine phosphoribosyltransferase (EC 2.4.2.7) (APRT)	BC0597	BC0597	Nicotinate phosphoribosyltransferase	[TP1039-TP0628 (0.6658587)]
COG0503	COG1488	BC4402	apt	Adenine phosphoribosyltransferase (EC 2.4.2.7) (APRT)	BC4685	BC4685	Nicotinate phosphoribosyltransferase	[TP1039-TP0628 (0.6658587)]
COG0503	COG1488	BC1569	BC1569	Xanthine phosphoribosyltransferase	BC0597	BC0597	Nicotinate phosphoribosyltransferase	[TP1039-TP0628 (0.6658587)]
COG0503	COG1488	BC0051	BC0051	Pur operon repressor {UniProtKB/TrEMBL:Q81JA1}	BC0597	BC0597	Nicotinate phosphoribosyltransferase	[TP1039-TP0628 (0.6658587)]
COG0503	COG1488	BC1569	BC1569	Xanthine phosphoribosyltransferase	BC4685	BC4685	Nicotinate phosphoribosyltransferase	[TP1039-TP0628 (0.6658587)]
COG0249	COG0546	BC3769	mutS	DNA mismatch repair protein mutS	BC0354	BC0354	Phosphoglycolate phosphatase	[TP0328-TP0554 (0.5196431)]
COG0249	COG0546	BC3769	mutS	DNA mismatch repair protein mutS	BC2990	BC2990	Phosphoglycolate phosphatase	[TP0328-TP0554 (0.5196431)]
COG0249	COG0546	BC3769	mutS	DNA mismatch repair protein mutS	BC5162	ppaX	Pyrophosphatase ppaX (EC 3.6.1.1)	[TP0328-TP0554 (0.5196431)]
COG0249	COG0546	BC3769	mutS	DNA mismatch repair protein mutS	BC2187	BC2187	Phosphoglycolate phosphatase	[TP0328-TP0554 (0.5196431)]
COG0249	COG0546	BC3769	mutS	DNA mismatch repair protein mutS	BC2174	BC2174	Phosphoglycolate phosphatase	[TP0328-TP0554 (0.5196431)]
COG0234	COG0803	BC0294	groS	10 kDa chaperonin (Protein Cpn10) (groES protein)	BC2021	BC2021	High-affinity zinc uptake system protein znuA	[TP1013-TP0163 (0.67160416)]
COG0162	COG2834	BC5062	tyrS2	Tyrosyl-tRNA synthetase 2 (EC 6.1.1.1) (Tyrosine--tRNA ligase 2) (TyrRS 2)	BC0263	BC0263	Hypothetical protein {UniProtKB/TrEMBL:Q81IT6}	[TP0834-TP0333 (0.5313641)]
COG0162	COG2834	BC4657	tyrS1	Tyrosyl-tRNA synthetase 1 (EC 6.1.1.1) (Tyrosine--tRNA ligase 1) (TyrRS 1)	BC0263	BC0263	Hypothetical protein {UniProtKB/TrEMBL:Q81IT6}	[TP0834-TP0333 (0.5313641)]
COG0457	COG1061	BC1158	BC1158	Transcriptional regulator, XRE family	BC1861	BC1861	DNA/RNA helicase {UniProtKB/TrEMBL:Q81EV3}	[TP0095-TP0380 (0.51337665)]
COG0457	COG1061	BC5160	BC5160	TPR-repeat-containing protein	BC1861	BC1861	DNA/RNA helicase {UniProtKB/TrEMBL:Q81EV3}	[TP0095-TP0380 (0.51337665)]
COG0457	COG1061	BC0986	BC0986	Response regulator aspartate phosphatase	BC1861	BC1861	DNA/RNA helicase {UniProtKB/TrEMBL:Q81EV3}	[TP0095-TP0380 (0.51337665)]
COG0457	COG1061	BC2917	BC2917	TPR-repeat-containing protein	BC1861	BC1861	DNA/RNA helicase {UniProtKB/TrEMBL:Q81EV3}	[TP0095-TP0380 (0.51337665)]
COG0457	COG1061	BC2443	BC2443	Transcriptional regulator, XRE family	BC1861	BC1861	DNA/RNA helicase {UniProtKB/TrEMBL:Q81EV3}	[TP0095-TP0380 (0.51337665)]
COG0457	COG1061	BC2147	BC2147	Response regulator aspartate phosphatase	BC1861	BC1861	DNA/RNA helicase {UniProtKB/TrEMBL:Q81EV3}	[TP0095-TP0380 (0.51337665)]
COG0457	COG1061	BC1519	BC1519	TPR-repeat-containing protein	BC1861	BC1861	DNA/RNA helicase {UniProtKB/TrEMBL:Q81EV3}	[TP0095-TP0380 (0.51337665)]
COG0457	COG1061	BC4390	BC4390	Tetratricopeptide repeat family protein	BC1861	BC1861	DNA/RNA helicase {UniProtKB/TrEMBL:Q81EV3}	[TP0095-TP0380 (0.51337665)]
COG0457	COG1061	BC0988	BC0988	Transcriptional regulator, XRE family	BC1861	BC1861	DNA/RNA helicase {UniProtKB/TrEMBL:Q81EV3}	[TP0095-TP0380 (0.51337665)]
COG0457	COG1061	BC3501	BC3501	Response regulator aspartate phosphatase	BC1861	BC1861	DNA/RNA helicase {UniProtKB/TrEMBL:Q81EV3}	[TP0095-TP0380 (0.51337665)]
COG0457	COG1061	BC3350	BC3350	TPR-repeat-containing protein	BC1861	BC1861	DNA/RNA helicase {UniProtKB/TrEMBL:Q81EV3}	[TP0095-TP0380 (0.51337665)]
COG0457	COG1061	BC1026	BC1026	Response regulator aspartate phosphatase	BC1861	BC1861	DNA/RNA helicase {UniProtKB/TrEMBL:Q81EV3}	[TP0095-TP0380 (0.51337665)]
COG0457	COG1061	BC3518	BC3518	Response regulator aspartate phosphatase	BC1861	BC1861	DNA/RNA helicase {UniProtKB/TrEMBL:Q81EV3}	[TP0095-TP0380 (0.51337665)]
COG0457	COG1061	BC0601	BC0601	Transcriptional activator NprR	BC1861	BC1861	DNA/RNA helicase {UniProtKB/TrEMBL:Q81EV3}	[TP0095-TP0380 (0.51337665)]
COG0342	COG0546	BC4405	BC4405	Protein translocase subunit SecD , Protein	BC5162	ppaX	Pyrophosphatase ppaX (EC 3.6.1.1)	[TP0410-TP0554 (0.6160348)]
COG0342	COG0546	BC4405	BC4405	Protein translocase subunit SecD , Protein	BC2187	BC2187	Phosphoglycolate phosphatase	[TP0410-TP0554 (0.6160348)]
COG0342	COG0546	BC4405	BC4405	Protein translocase subunit SecD , Protein	BC0354	BC0354	Phosphoglycolate phosphatase	[TP0410-TP0554 (0.6160348)]
COG0342	COG0546	BC4405	BC4405	Protein translocase subunit SecD , Protein	BC2174	BC2174	Phosphoglycolate phosphatase	[TP0410-TP0554 (0.6160348)]
COG0342	COG0546	BC4405	BC4405	Protein translocase subunit SecD , Protein	BC2990	BC2990	Phosphoglycolate phosphatase	[TP0410-TP0554 (0.6160348)]
COG1115	COG1319	BC2831	BC2831	Sodium/proton-dependent alanine carrier protein	BC3167	BC3167	Xanthine dehydrogenase FAD-binding subunit	[TP0414-TP0081 (0.81817394)]
COG1115	COG1319	BC0638	BC0638	Sodium/proton-dependent alanine carrier protein	BC3167	BC3167	Xanthine dehydrogenase FAD-binding subunit	[TP0414-TP0081 (0.81817394)]
COG1115	COG1319	BC2317	BC2317	Na(+)-linked D-alanine glycine permease	BC3167	BC3167	Xanthine dehydrogenase FAD-binding subunit	[TP0414-TP0081 (0.81817394)]
COG1115	COG1319	BC3116	BC3116	Glutamine permease {UniProtKB/TrEMBL:Q81BN6}	BC3167	BC3167	Xanthine dehydrogenase FAD-binding subunit	[TP0414-TP0081 (0.81817394)]
COG1115	COG1319	BC5043	BC5043	Sodium/proton-dependent alanine carrier protein	BC3167	BC3167	Xanthine dehydrogenase FAD-binding subunit	[TP0414-TP0081 (0.81817394)]
COG1115	COG1319	BC5051	BC5051	Sodium/proton-dependent alanine carrier protein	BC3167	BC3167	Xanthine dehydrogenase FAD-binding subunit	[TP0414-TP0081 (0.81817394)]
COG0457	COG1536	BC1519	BC1519	TPR-repeat-containing protein	BC1645	BC1645	Flagellar motor switch protein fliG	[TP0648-TP0400 (0.69805074)]
COG0457	COG1536	BC1026	BC1026	Response regulator aspartate phosphatase	BC1645	BC1645	Flagellar motor switch protein fliG	[TP0648-TP0400 (0.69805074)]
COG0457	COG1536	BC5160	BC5160	TPR-repeat-containing protein	BC1645	BC1645	Flagellar motor switch protein fliG	[TP0648-TP0400 (0.69805074)]
COG0457	COG1536	BC3518	BC3518	Response regulator aspartate phosphatase	BC1645	BC1645	Flagellar motor switch protein fliG	[TP0648-TP0400 (0.69805074)]
COG0457	COG1536	BC0601	BC0601	Transcriptional activator NprR	BC1645	BC1645	Flagellar motor switch protein fliG	[TP0648-TP0400 (0.69805074)]
COG0457	COG1536	BC0986	BC0986	Response regulator aspartate phosphatase	BC1645	BC1645	Flagellar motor switch protein fliG	[TP0648-TP0400 (0.69805074)]
COG0457	COG1536	BC4390	BC4390	Tetratricopeptide repeat family protein	BC1645	BC1645	Flagellar motor switch protein fliG	[TP0648-TP0400 (0.69805074)]
COG0457	COG1536	BC2443	BC2443	Transcriptional regulator, XRE family	BC1645	BC1645	Flagellar motor switch protein fliG	[TP0648-TP0400 (0.69805074)]
COG0457	COG1536	BC3350	BC3350	TPR-repeat-containing protein	BC1645	BC1645	Flagellar motor switch protein fliG	[TP0648-TP0400 (0.69805074)]
COG0457	COG1536	BC1158	BC1158	Transcriptional regulator, XRE family	BC1645	BC1645	Flagellar motor switch protein fliG	[TP0648-TP0400 (0.69805074)]
COG0457	COG1536	BC0988	BC0988	Transcriptional regulator, XRE family	BC1645	BC1645	Flagellar motor switch protein fliG	[TP0648-TP0400 (0.69805074)]
COG0457	COG1536	BC2147	BC2147	Response regulator aspartate phosphatase	BC1645	BC1645	Flagellar motor switch protein fliG	[TP0648-TP0400 (0.69805074)]
COG0457	COG1536	BC3501	BC3501	Response regulator aspartate phosphatase	BC1645	BC1645	Flagellar motor switch protein fliG	[TP0648-TP0400 (0.69805074)]
COG0457	COG1536	BC2917	BC2917	TPR-repeat-containing protein	BC1645	BC1645	Flagellar motor switch protein fliG	[TP0648-TP0400 (0.69805074)]
COG0240	COG0622	BC1505	gpsA	Glycerol-3-phosphate dehydrogenase [NAD(P)+] (EC 1.1.1.94) (NAD(P)H- dependent glycerol-3-phosphate dehydrogenase)	BC4492	BC4492	Putative phosphoesterase	[TP1009-TP0937 (0.80866665)]
COG0227	COG0492	BC3856	rpmB	50S ribosomal protein L28	BC4926	BC4926	Thioredoxin reductase {UniProtKB/TrEMBL:Q816D9}	[TP0362-TP0814 (0.801083)]
COG0227	COG0492	BC3856	rpmB	50S ribosomal protein L28	BC1495	BC1495	Thioredoxin reductase {UniProtKB/TrEMBL:Q81FS4}	[TP0362-TP0814 (0.801083)]
COG0227	COG0492	BC3856	rpmB	50S ribosomal protein L28	BC5159	BC5159	Thioredoxin reductase {UniProtKB/TrEMBL:Q815J1}	[TP0362-TP0814 (0.801083)]
COG0227	COG0492	BC3856	rpmB	50S ribosomal protein L28	BC0385	BC0385	Thioredoxin reductase {UniProtKB/TrEMBL:Q81IK1}	[TP0362-TP0814 (0.801083)]
COG0051	COG1192	BC0130	rpsJ	30S ribosomal protein S10	BC5482	BC5482	Sporulation initiation inhibitor protein soj	[TP0188-TP0272 (0.7732025)]
COG0098	COG0803	BC0148	rpsE	30S ribosomal protein S5	BC2021	BC2021	High-affinity zinc uptake system protein znuA	[TP0206-TP0163 (0.74372905)]
COG0249	COG0457	BC3769	mutS	DNA mismatch repair protein mutS	BC0601	BC0601	Transcriptional activator NprR	[TP0328-TP0095 (0.63719666)]
COG0249	COG0457	BC3769	mutS	DNA mismatch repair protein mutS	BC2147	BC2147	Response regulator aspartate phosphatase	[TP0328-TP0095 (0.63719666)]
COG0249	COG0457	BC3769	mutS	DNA mismatch repair protein mutS	BC0986	BC0986	Response regulator aspartate phosphatase	[TP0328-TP0095 (0.63719666)]
COG0249	COG0457	BC3769	mutS	DNA mismatch repair protein mutS	BC3518	BC3518	Response regulator aspartate phosphatase	[TP0328-TP0095 (0.63719666)]
COG0249	COG0457	BC3769	mutS	DNA mismatch repair protein mutS	BC1158	BC1158	Transcriptional regulator, XRE family	[TP0328-TP0095 (0.63719666)]
COG0249	COG0457	BC3769	mutS	DNA mismatch repair protein mutS	BC2443	BC2443	Transcriptional regulator, XRE family	[TP0328-TP0095 (0.63719666)]
COG0249	COG0457	BC3769	mutS	DNA mismatch repair protein mutS	BC3350	BC3350	TPR-repeat-containing protein	[TP0328-TP0095 (0.63719666)]
COG0249	COG0457	BC3769	mutS	DNA mismatch repair protein mutS	BC1519	BC1519	TPR-repeat-containing protein	[TP0328-TP0095 (0.63719666)]
COG0249	COG0457	BC3769	mutS	DNA mismatch repair protein mutS	BC0988	BC0988	Transcriptional regulator, XRE family	[TP0328-TP0095 (0.63719666)]
COG0249	COG0457	BC3769	mutS	DNA mismatch repair protein mutS	BC3501	BC3501	Response regulator aspartate phosphatase	[TP0328-TP0095 (0.63719666)]
COG0249	COG0457	BC3769	mutS	DNA mismatch repair protein mutS	BC1026	BC1026	Response regulator aspartate phosphatase	[TP0328-TP0095 (0.63719666)]
COG0249	COG0457	BC3769	mutS	DNA mismatch repair protein mutS	BC5160	BC5160	TPR-repeat-containing protein	[TP0328-TP0095 (0.63719666)]
COG0249	COG0457	BC3769	mutS	DNA mismatch repair protein mutS	BC4390	BC4390	Tetratricopeptide repeat family protein	[TP0328-TP0095 (0.63719666)]
COG0249	COG0457	BC3769	mutS	DNA mismatch repair protein mutS	BC2917	BC2917	TPR-repeat-containing protein	[TP0328-TP0095 (0.63719666)]
COG0442	COG0459	BC3817	BC3817	Prolyl-tRNA synthetase {UniProtKB/TrEMBL:Q819Y4}	BC0295	groL	60 kDa chaperonin (Protein Cpn60) (groEL protein)	[TP0160-TP0030 (0.7719589)]
COG0442	COG0459	BC0439	BC0439	Prolyl-tRNA synthetase {UniProtKB/TrEMBL:Q81IE9}	BC0295	groL	60 kDa chaperonin (Protein Cpn60) (groEL protein)	[TP0160-TP0030 (0.7719589)]
COG0255	COG1354	BC0139	rpmC	50S ribosomal protein L29	BC4058	scpA	Segregation and condensation protein A	[TP0197-TP0691 (0.70609456)]
COG0036	COG1573	BC3858	BC3858	Ribulose-phosphate 3-epimerase	BC1529	BC1529	DNA polymerase, bacteriophage-type	[TP0945-TP0229 (0.685165)]
COG0217	COG0481	BC0539	BC_0539	Hypothetical UPF0082 protein BC0539	BC4317	lepA	GTP-binding protein lepA	[TP0474-TP0510 (0.76600474)]
COG1360	COG5401	BC4512	BC4512	Chemotaxis motB protein	BC4495	BC4495	Germination protein germ	[TP0724-TP0832 (0.61589503)]
COG1360	COG5401	BC1626	BC1626	Chemotaxis motB protein	BC4495	BC4495	Germination protein germ	[TP0724-TP0832 (0.61589503)]
COG0178	COG0357	BC5167	BC5167	Excinuclease ABC subunit A	BC5484	gidB	Methyltransferase gidB (EC 2.1.-.-) (Glucose-inhibited division protein B)	[TP0514-TP0946 (0.8569251)]
COG1815	COG1843	BC1641	BC1641	Flagellar basal-body rod protein flgB	BC1650	BC1650	Basal-body rod modification protein flgD	[TP0396-TP0728 (0.83050734)]
COG0330	COG0772	BC2057	BC2057	Stomatin like protein {UniProtKB/TrEMBL:Q81EC5}	BC4155	BC4155	Rod shape-determining protein rodA	[TP0113-TP0501 (0.70068353)]
COG0330	COG0772	BC2057	BC2057	Stomatin like protein {UniProtKB/TrEMBL:Q81EC5}	BC1203	BC1203	Cell division protein ftsW	[TP0113-TP0501 (0.70068353)]
COG0330	COG0772	BC0336	BC0336	Somatin-like protein {UniProtKB/TrEMBL:Q81IP6}	BC1203	BC1203	Cell division protein ftsW	[TP0113-TP0501 (0.70068353)]
COG0330	COG0772	BC2057	BC2057	Stomatin like protein {UniProtKB/TrEMBL:Q81EC5}	BC3948	BC3948	Cell division protein ftsW	[TP0113-TP0501 (0.70068353)]
COG0330	COG0772	BC0336	BC0336	Somatin-like protein {UniProtKB/TrEMBL:Q81IP6}	BC4155	BC4155	Rod shape-determining protein rodA	[TP0113-TP0501 (0.70068353)]
COG0330	COG0772	BC2057	BC2057	Stomatin like protein {UniProtKB/TrEMBL:Q81EC5}	BC3911	BC3911	Cell division protein ftsW	[TP0113-TP0501 (0.70068353)]
COG0330	COG0772	BC0336	BC0336	Somatin-like protein {UniProtKB/TrEMBL:Q81IP6}	BC3948	BC3948	Cell division protein ftsW	[TP0113-TP0501 (0.70068353)]
COG0330	COG0772	BC0336	BC0336	Somatin-like protein {UniProtKB/TrEMBL:Q81IP6}	BC3911	BC3911	Cell division protein ftsW	[TP0113-TP0501 (0.70068353)]
COG0154	COG1624	BC2054	BC2054	Glutamyl-tRNA(Gln) amidotransferase subunit A	BC0186	BC0186	Hypothetical Membrane Spanning Protein	[TP1020-TP0826 (0.7964557)]
COG0154	COG1624	BC1922	BC1922	Glutamyl-tRNA(Gln) amidotransferase subunit A	BC0186	BC0186	Hypothetical Membrane Spanning Protein	[TP1020-TP0826 (0.7964557)]
COG0154	COG1624	BC0351	gatA	Glutamyl-tRNA(Gln) amidotransferase subunit A (EC 6.3.5.-) (Glu-ADT subunit A)	BC0186	BC0186	Hypothetical Membrane Spanning Protein	[TP1020-TP0826 (0.7964557)]
COG0154	COG1624	BC1922	BC1922	Glutamyl-tRNA(Gln) amidotransferase subunit A	BC4920	BC4920	Hypothetical Membrane Spanning Protein	[TP1020-TP0826 (0.7964557)]
COG0154	COG1624	BC1846	BC1846	Glutamyl-tRNA(Gln) amidotransferase subunit A	BC0186	BC0186	Hypothetical Membrane Spanning Protein	[TP1020-TP0826 (0.7964557)]
COG0154	COG1624	BC1846	BC1846	Glutamyl-tRNA(Gln) amidotransferase subunit A	BC4920	BC4920	Hypothetical Membrane Spanning Protein	[TP1020-TP0826 (0.7964557)]
COG0154	COG1624	BC0351	gatA	Glutamyl-tRNA(Gln) amidotransferase subunit A (EC 6.3.5.-) (Glu-ADT subunit A)	BC4920	BC4920	Hypothetical Membrane Spanning Protein	[TP1020-TP0826 (0.7964557)]
COG0154	COG1624	BC2054	BC2054	Glutamyl-tRNA(Gln) amidotransferase subunit A	BC4920	BC4920	Hypothetical Membrane Spanning Protein	[TP1020-TP0826 (0.7964557)]
COG0442	COG1843	BC0439	BC0439	Prolyl-tRNA synthetase {UniProtKB/TrEMBL:Q81IE9}	BC1650	BC1650	Basal-body rod modification protein flgD	[TP0160-TP0728 (0.50152636)]
COG0442	COG1843	BC3817	BC3817	Prolyl-tRNA synthetase {UniProtKB/TrEMBL:Q819Y4}	BC1650	BC1650	Basal-body rod modification protein flgD	[TP0160-TP0728 (0.50152636)]
COG0840	COG1558	BC5009	BC5009	Methyl-accepting chemotaxis protein	BC1642	BC1642	Flagellar basal-body rod protein flgC	[TP0640-TP0397 (0.8569927)]
COG0840	COG1558	BC1124	BC1124	Methyl-accepting chemotaxis protein	BC1642	BC1642	Flagellar basal-body rod protein flgC	[TP0640-TP0397 (0.8569927)]
COG0840	COG1558	BC5034	BC5034	Methyl-accepting chemotaxis protein	BC1642	BC1642	Flagellar basal-body rod protein flgC	[TP0640-TP0397 (0.8569927)]
COG0840	COG1558	BC0559	BC0559	Methyl-accepting chemotaxis protein	BC1642	BC1642	Flagellar basal-body rod protein flgC	[TP0640-TP0397 (0.8569927)]
COG0840	COG1558	BC3520	BC3520	Methyl-accepting chemotaxis protein	BC1642	BC1642	Flagellar basal-body rod protein flgC	[TP0640-TP0397 (0.8569927)]
COG0840	COG1558	BC0576	BC0576	Methyl-accepting chemotaxis protein	BC1642	BC1642	Flagellar basal-body rod protein flgC	[TP0640-TP0397 (0.8569927)]
COG0840	COG1558	BC0422	BC0422	Methyl-accepting chemotaxis protein	BC1642	BC1642	Flagellar basal-body rod protein flgC	[TP0640-TP0397 (0.8569927)]
COG0840	COG1558	BC0404	BC0404	Methyl-accepting chemotaxis protein	BC1642	BC1642	Flagellar basal-body rod protein flgC	[TP0640-TP0397 (0.8569927)]
COG0840	COG1558	BC5065	BC5065	Methyl-accepting chemotaxis protein	BC1642	BC1642	Flagellar basal-body rod protein flgC	[TP0640-TP0397 (0.8569927)]
COG0840	COG1558	BC2006	BC2006	Methyl-accepting chemotaxis protein	BC1642	BC1642	Flagellar basal-body rod protein flgC	[TP0640-TP0397 (0.8569927)]
COG0840	COG1558	BC0678	BC0678	Methyl-accepting chemotaxis protein	BC1642	BC1642	Flagellar basal-body rod protein flgC	[TP0640-TP0397 (0.8569927)]
COG0840	COG1558	BC5424	BC5424	Methyl-accepting chemotaxis protein	BC1642	BC1642	Flagellar basal-body rod protein flgC	[TP0640-TP0397 (0.8569927)]
COG0840	COG1558	BC3385	BC3385	Methyl-accepting chemotaxis protein	BC1642	BC1642	Flagellar basal-body rod protein flgC	[TP0640-TP0397 (0.8569927)]
COG0267	COG2137	BC4339	BC4339	LSU ribosomal protein L33P	BC0498	recX	Regulatory protein recX	[TP0234-TP1023 (0.5769722)]
COG0267	COG2137	BC4263	BC4263	LSU ribosomal protein L33P	BC0498	recX	Regulatory protein recX	[TP0234-TP1023 (0.5769722)]
COG1109	COG1488	BC0188	glmM	Phosphoglucosamine mutase (EC 5.4.2.10)	BC0597	BC0597	Nicotinate phosphoribosyltransferase	[TP0413-TP0628 (0.6598422)]
COG1109	COG1488	BC4919	BC4919	Phosphoglucomutase {UniProtKB/TrEMBL:Q816E4}	BC0597	BC0597	Nicotinate phosphoribosyltransferase	[TP0413-TP0628 (0.6598422)]
COG1109	COG1488	BC0188	glmM	Phosphoglucosamine mutase (EC 5.4.2.10)	BC4685	BC4685	Nicotinate phosphoribosyltransferase	[TP0413-TP0628 (0.6598422)]
COG1109	COG1488	BC4919	BC4919	Phosphoglucomutase {UniProtKB/TrEMBL:Q816E4}	BC4685	BC4685	Nicotinate phosphoribosyltransferase	[TP0413-TP0628 (0.6598422)]
COG1214	COG1509	BC0287	BC0287	Glycoprotease protein family	BC2251	BC2251	Lysine 2,3-aminomutase {UniProtKB/TrEMBL:Q81DV0}	[TP0876-TP0121 (0.53793955)]
COG0465	COG2891	BC0072	BC0072	Cell division protein ftsH	BC4444	BC4444	Rod shape-determining protein mreD	[TP0330-TP0499 (0.74372905)]
COG0143	COG0217	BC0043	metG	Methionyl-tRNA synthetase 1 (EC 6.1.1.10) (Methionine--tRNA ligase 1) (MetRS 1)	BC0539	BC_0539	Hypothetical UPF0082 protein BC0539	[TP0798-TP0474 (0.7790581)]
COG0143	COG0217	BC5031	metG2	Methionyl-tRNA synthetase 2 (EC 6.1.1.10) (Methionine--tRNA ligase 2) (MetRS 2)	BC0539	BC_0539	Hypothetical UPF0082 protein BC0539	[TP0798-TP0474 (0.7790581)]
COG0257	COG0716	BC0155	BC0155	50S ribosomal protein L36	BC1376	BC1376	Flavodoxin {UniProtKB/TrEMBL:Q81G35}	[TP0209-TP0925 (0.69083804)]
COG0257	COG0716	BC0155	BC0155	50S ribosomal protein L36	BC3541	BC3541	Flavodoxin {UniProtKB/TrEMBL:Q81AM1}	[TP0209-TP0925 (0.69083804)]
COG0357	COG1774	BC5484	gidB	Methyltransferase gidB (EC 2.1.-.-) (Glucose-inhibited division protein B)	BC0038	BC0038	Tpl protein {UniProtKB/TrEMBL:Q81JB3}	[TP0946-TP0046 (0.5510487)]
COG0357	COG0442	BC5484	gidB	Methyltransferase gidB (EC 2.1.-.-) (Glucose-inhibited division protein B)	BC3817	BC3817	Prolyl-tRNA synthetase {UniProtKB/TrEMBL:Q819Y4}	[TP0946-TP0160 (0.6515529)]
COG0357	COG0442	BC5484	gidB	Methyltransferase gidB (EC 2.1.-.-) (Glucose-inhibited division protein B)	BC0439	BC0439	Prolyl-tRNA synthetase {UniProtKB/TrEMBL:Q81IE9}	[TP0946-TP0160 (0.6515529)]
COG0586	COG1061	BC5025	BC5025	Alkaline phosphatase like protein	BC1861	BC1861	DNA/RNA helicase {UniProtKB/TrEMBL:Q81EV3}	[TP0779-TP0380 (0.6968711)]
COG0586	COG1061	BC4828	BC4828	Alkaline phosphatase like protein	BC1861	BC1861	DNA/RNA helicase {UniProtKB/TrEMBL:Q81EV3}	[TP0779-TP0380 (0.6968711)]
COG0586	COG1061	BC0828	BC0828	Alkaline phosphatase like protein	BC1861	BC1861	DNA/RNA helicase {UniProtKB/TrEMBL:Q81EV3}	[TP0779-TP0380 (0.6968711)]
COG0586	COG1061	BC2033	BC2033	Alkaline phosphatase like protein	BC1861	BC1861	DNA/RNA helicase {UniProtKB/TrEMBL:Q81EV3}	[TP0779-TP0380 (0.6968711)]
COG0586	COG1061	BC5040	BC5040	Alkaline phosphatase like protein	BC1861	BC1861	DNA/RNA helicase {UniProtKB/TrEMBL:Q81EV3}	[TP0779-TP0380 (0.6968711)]
COG0586	COG1061	BC0458	BC0458	Alkaline phosphatase like protein	BC1861	BC1861	DNA/RNA helicase {UniProtKB/TrEMBL:Q81EV3}	[TP0779-TP0380 (0.6968711)]
COG0457	COG1256	BC2917	BC2917	TPR-repeat-containing protein	BC1636	BC1636	Flagellar hook-associated protein 1	[TP0067-TP0660 (0.6278126)]
COG0457	COG1256	BC1026	BC1026	Response regulator aspartate phosphatase	BC1636	BC1636	Flagellar hook-associated protein 1	[TP0067-TP0660 (0.6278126)]
COG0457	COG1256	BC0601	BC0601	Transcriptional activator NprR	BC1636	BC1636	Flagellar hook-associated protein 1	[TP0067-TP0660 (0.6278126)]
COG0457	COG1256	BC3518	BC3518	Response regulator aspartate phosphatase	BC1636	BC1636	Flagellar hook-associated protein 1	[TP0067-TP0660 (0.6278126)]
COG0457	COG1256	BC1519	BC1519	TPR-repeat-containing protein	BC1636	BC1636	Flagellar hook-associated protein 1	[TP0067-TP0660 (0.6278126)]
COG0457	COG1256	BC1158	BC1158	Transcriptional regulator, XRE family	BC1636	BC1636	Flagellar hook-associated protein 1	[TP0067-TP0660 (0.6278126)]
COG0457	COG1256	BC4390	BC4390	Tetratricopeptide repeat family protein	BC1636	BC1636	Flagellar hook-associated protein 1	[TP0067-TP0660 (0.6278126)]
COG0457	COG1256	BC2147	BC2147	Response regulator aspartate phosphatase	BC1636	BC1636	Flagellar hook-associated protein 1	[TP0067-TP0660 (0.6278126)]
COG0457	COG1256	BC0988	BC0988	Transcriptional regulator, XRE family	BC1636	BC1636	Flagellar hook-associated protein 1	[TP0067-TP0660 (0.6278126)]
COG0457	COG1256	BC3501	BC3501	Response regulator aspartate phosphatase	BC1636	BC1636	Flagellar hook-associated protein 1	[TP0067-TP0660 (0.6278126)]
COG0457	COG1256	BC3350	BC3350	TPR-repeat-containing protein	BC1636	BC1636	Flagellar hook-associated protein 1	[TP0067-TP0660 (0.6278126)]
COG0457	COG1256	BC0986	BC0986	Response regulator aspartate phosphatase	BC1636	BC1636	Flagellar hook-associated protein 1	[TP0067-TP0660 (0.6278126)]
COG0457	COG1256	BC2443	BC2443	Transcriptional regulator, XRE family	BC1636	BC1636	Flagellar hook-associated protein 1	[TP0067-TP0660 (0.6278126)]
COG0457	COG1256	BC5160	BC5160	TPR-repeat-containing protein	BC1636	BC1636	Flagellar hook-associated protein 1	[TP0067-TP0660 (0.6278126)]
COG1752	COG2011	BC3927	BC3927	Serine protease {UniProtKB/TrEMBL:Q819P2}	BC0347	BC0347	ABC transporter permease protein	[TP1033-TP0119 (0.6374247)]
COG1752	COG2011	BC3927	BC3927	Serine protease {UniProtKB/TrEMBL:Q819P2}	BC0196	BC0196	ABC transporter permease protein	[TP1033-TP0119 (0.6374247)]
COG1752	COG2011	BC1989	BC1989	Hypothetical Membrane Spanning Protein	BC0347	BC0347	ABC transporter permease protein	[TP1033-TP0119 (0.6374247)]
COG1752	COG2011	BC1989	BC1989	Hypothetical Membrane Spanning Protein	BC0196	BC0196	ABC transporter permease protein	[TP1033-TP0119 (0.6374247)]
COG1752	COG2011	BC1989	BC1989	Hypothetical Membrane Spanning Protein	BC4986	BC4986	ABC transporter permease protein	[TP1033-TP0119 (0.6374247)]
COG1752	COG2011	BC3927	BC3927	Serine protease {UniProtKB/TrEMBL:Q819P2}	BC4986	BC4986	ABC transporter permease protein	[TP1033-TP0119 (0.6374247)]
COG0564	COG1200	BC3892	BC3892	Ribosomal large subunit pseudouridine synthase D	BC3853	BC3853	ATP-dependent DNA helicase recG	[TP0339-TP0687 (0.85149276)]
COG0564	COG1200	BC1200	BC1200	Ribosomal large subunit pseudouridine synthase D	BC3853	BC3853	ATP-dependent DNA helicase recG	[TP0339-TP0687 (0.85149276)]
COG0564	COG1200	BC1293	BC1293	Ribosomal large subunit pseudouridine synthase D	BC3853	BC3853	ATP-dependent DNA helicase recG	[TP0339-TP0687 (0.85149276)]
COG0457	COG2080	BC2917	BC2917	TPR-repeat-containing protein	BC3166	BC3166	Xanthine dehydrogenase iron-sulfur subunit	[TP0820-TP0080 (0.6775143)]
COG0457	COG2080	BC3501	BC3501	Response regulator aspartate phosphatase	BC3166	BC3166	Xanthine dehydrogenase iron-sulfur subunit	[TP0820-TP0080 (0.6775143)]
COG0457	COG2080	BC3518	BC3518	Response regulator aspartate phosphatase	BC3166	BC3166	Xanthine dehydrogenase iron-sulfur subunit	[TP0820-TP0080 (0.6775143)]
COG0457	COG2080	BC0986	BC0986	Response regulator aspartate phosphatase	BC3166	BC3166	Xanthine dehydrogenase iron-sulfur subunit	[TP0820-TP0080 (0.6775143)]
COG0457	COG2080	BC3350	BC3350	TPR-repeat-containing protein	BC3166	BC3166	Xanthine dehydrogenase iron-sulfur subunit	[TP0820-TP0080 (0.6775143)]
COG0457	COG2080	BC4390	BC4390	Tetratricopeptide repeat family protein	BC3166	BC3166	Xanthine dehydrogenase iron-sulfur subunit	[TP0820-TP0080 (0.6775143)]
COG0457	COG2080	BC1026	BC1026	Response regulator aspartate phosphatase	BC3166	BC3166	Xanthine dehydrogenase iron-sulfur subunit	[TP0820-TP0080 (0.6775143)]
COG0457	COG2080	BC1519	BC1519	TPR-repeat-containing protein	BC3166	BC3166	Xanthine dehydrogenase iron-sulfur subunit	[TP0820-TP0080 (0.6775143)]
COG0457	COG2080	BC2147	BC2147	Response regulator aspartate phosphatase	BC3166	BC3166	Xanthine dehydrogenase iron-sulfur subunit	[TP0820-TP0080 (0.6775143)]
COG0457	COG2080	BC2443	BC2443	Transcriptional regulator, XRE family	BC3166	BC3166	Xanthine dehydrogenase iron-sulfur subunit	[TP0820-TP0080 (0.6775143)]
COG0457	COG2080	BC0988	BC0988	Transcriptional regulator, XRE family	BC3166	BC3166	Xanthine dehydrogenase iron-sulfur subunit	[TP0820-TP0080 (0.6775143)]
COG0457	COG2080	BC5160	BC5160	TPR-repeat-containing protein	BC3166	BC3166	Xanthine dehydrogenase iron-sulfur subunit	[TP0820-TP0080 (0.6775143)]
COG0457	COG2080	BC0601	BC0601	Transcriptional activator NprR	BC3166	BC3166	Xanthine dehydrogenase iron-sulfur subunit	[TP0820-TP0080 (0.6775143)]
COG0457	COG2080	BC1158	BC1158	Transcriptional regulator, XRE family	BC3166	BC3166	Xanthine dehydrogenase iron-sulfur subunit	[TP0820-TP0080 (0.6775143)]
COG0772	COG1115	BC1203	BC1203	Cell division protein ftsW	BC5043	BC5043	Sodium/proton-dependent alanine carrier protein	[TP0501-TP0998 (0.70629925)]
COG0772	COG1115	BC3948	BC3948	Cell division protein ftsW	BC5051	BC5051	Sodium/proton-dependent alanine carrier protein	[TP0501-TP0998 (0.70629925)]
COG0772	COG1115	BC3911	BC3911	Cell division protein ftsW	BC2831	BC2831	Sodium/proton-dependent alanine carrier protein	[TP0501-TP0998 (0.70629925)]
COG0772	COG1115	BC4155	BC4155	Rod shape-determining protein rodA	BC0638	BC0638	Sodium/proton-dependent alanine carrier protein	[TP0501-TP0998 (0.70629925)]
COG0772	COG1115	BC1203	BC1203	Cell division protein ftsW	BC2317	BC2317	Na(+)-linked D-alanine glycine permease	[TP0501-TP0998 (0.70629925)]
COG0772	COG1115	BC3911	BC3911	Cell division protein ftsW	BC2317	BC2317	Na(+)-linked D-alanine glycine permease	[TP0501-TP0998 (0.70629925)]
COG0772	COG1115	BC4155	BC4155	Rod shape-determining protein rodA	BC5043	BC5043	Sodium/proton-dependent alanine carrier protein	[TP0501-TP0998 (0.70629925)]
COG0772	COG1115	BC3948	BC3948	Cell division protein ftsW	BC5043	BC5043	Sodium/proton-dependent alanine carrier protein	[TP0501-TP0998 (0.70629925)]
COG0772	COG1115	BC1203	BC1203	Cell division protein ftsW	BC2831	BC2831	Sodium/proton-dependent alanine carrier protein	[TP0501-TP0998 (0.70629925)]
COG0772	COG1115	BC3948	BC3948	Cell division protein ftsW	BC2317	BC2317	Na(+)-linked D-alanine glycine permease	[TP0501-TP0998 (0.70629925)]
COG0772	COG1115	BC4155	BC4155	Rod shape-determining protein rodA	BC2831	BC2831	Sodium/proton-dependent alanine carrier protein	[TP0501-TP0998 (0.70629925)]
COG0772	COG1115	BC3948	BC3948	Cell division protein ftsW	BC3116	BC3116	Glutamine permease {UniProtKB/TrEMBL:Q81BN6}	[TP0501-TP0998 (0.70629925)]
COG0772	COG1115	BC1203	BC1203	Cell division protein ftsW	BC3116	BC3116	Glutamine permease {UniProtKB/TrEMBL:Q81BN6}	[TP0501-TP0998 (0.70629925)]
COG0772	COG1115	BC3948	BC3948	Cell division protein ftsW	BC0638	BC0638	Sodium/proton-dependent alanine carrier protein	[TP0501-TP0998 (0.70629925)]
COG0772	COG1115	BC3911	BC3911	Cell division protein ftsW	BC5043	BC5043	Sodium/proton-dependent alanine carrier protein	[TP0501-TP0998 (0.70629925)]
COG0772	COG1115	BC1203	BC1203	Cell division protein ftsW	BC0638	BC0638	Sodium/proton-dependent alanine carrier protein	[TP0501-TP0998 (0.70629925)]
COG0772	COG1115	BC1203	BC1203	Cell division protein ftsW	BC5051	BC5051	Sodium/proton-dependent alanine carrier protein	[TP0501-TP0998 (0.70629925)]
COG0772	COG1115	BC3911	BC3911	Cell division protein ftsW	BC5051	BC5051	Sodium/proton-dependent alanine carrier protein	[TP0501-TP0998 (0.70629925)]
COG0772	COG1115	BC3911	BC3911	Cell division protein ftsW	BC3116	BC3116	Glutamine permease {UniProtKB/TrEMBL:Q81BN6}	[TP0501-TP0998 (0.70629925)]
COG0772	COG1115	BC4155	BC4155	Rod shape-determining protein rodA	BC2317	BC2317	Na(+)-linked D-alanine glycine permease	[TP0501-TP0998 (0.70629925)]
COG0772	COG1115	BC3948	BC3948	Cell division protein ftsW	BC2831	BC2831	Sodium/proton-dependent alanine carrier protein	[TP0501-TP0998 (0.70629925)]
COG0772	COG1115	BC3911	BC3911	Cell division protein ftsW	BC0638	BC0638	Sodium/proton-dependent alanine carrier protein	[TP0501-TP0998 (0.70629925)]
COG0772	COG1115	BC4155	BC4155	Rod shape-determining protein rodA	BC3116	BC3116	Glutamine permease {UniProtKB/TrEMBL:Q81BN6}	[TP0501-TP0998 (0.70629925)]
COG0772	COG1115	BC4155	BC4155	Rod shape-determining protein rodA	BC5051	BC5051	Sodium/proton-dependent alanine carrier protein	[TP0501-TP0998 (0.70629925)]
COG0457	COG2812	BC1158	BC1158	Transcriptional regulator, XRE family	BC0024	BC0024	DNA polymerase III subunit gamma/tau	[TP0067-TP1005 (0.5652097)]
COG0457	COG2812	BC3350	BC3350	TPR-repeat-containing protein	BC0024	BC0024	DNA polymerase III subunit gamma/tau	[TP0067-TP1005 (0.5652097)]
COG0457	COG2812	BC1519	BC1519	TPR-repeat-containing protein	BC0024	BC0024	DNA polymerase III subunit gamma/tau	[TP0067-TP1005 (0.5652097)]
COG0457	COG2812	BC2147	BC2147	Response regulator aspartate phosphatase	BC0024	BC0024	DNA polymerase III subunit gamma/tau	[TP0067-TP1005 (0.5652097)]
COG0457	COG2812	BC3501	BC3501	Response regulator aspartate phosphatase	BC0024	BC0024	DNA polymerase III subunit gamma/tau	[TP0067-TP1005 (0.5652097)]
COG0457	COG2812	BC0988	BC0988	Transcriptional regulator, XRE family	BC0024	BC0024	DNA polymerase III subunit gamma/tau	[TP0067-TP1005 (0.5652097)]
COG0457	COG2812	BC2443	BC2443	Transcriptional regulator, XRE family	BC0024	BC0024	DNA polymerase III subunit gamma/tau	[TP0067-TP1005 (0.5652097)]
COG0457	COG2812	BC0601	BC0601	Transcriptional activator NprR	BC0024	BC0024	DNA polymerase III subunit gamma/tau	[TP0067-TP1005 (0.5652097)]
COG0457	COG2812	BC1026	BC1026	Response regulator aspartate phosphatase	BC0024	BC0024	DNA polymerase III subunit gamma/tau	[TP0067-TP1005 (0.5652097)]
COG0457	COG2812	BC5160	BC5160	TPR-repeat-containing protein	BC0024	BC0024	DNA polymerase III subunit gamma/tau	[TP0067-TP1005 (0.5652097)]
COG0457	COG2812	BC4390	BC4390	Tetratricopeptide repeat family protein	BC0024	BC0024	DNA polymerase III subunit gamma/tau	[TP0067-TP1005 (0.5652097)]
COG0457	COG2812	BC0986	BC0986	Response regulator aspartate phosphatase	BC0024	BC0024	DNA polymerase III subunit gamma/tau	[TP0067-TP1005 (0.5652097)]
COG0457	COG2812	BC3518	BC3518	Response regulator aspartate phosphatase	BC0024	BC0024	DNA polymerase III subunit gamma/tau	[TP0067-TP1005 (0.5652097)]
COG0457	COG2812	BC2917	BC2917	TPR-repeat-containing protein	BC0024	BC0024	DNA polymerase III subunit gamma/tau	[TP0067-TP1005 (0.5652097)]
COG0457	COG1396	BC0601	BC0601	Transcriptional activator NprR	BC1282	BC1282	SinR protein {UniProtKB/TrEMBL:Q81GC5}	[TP0648-TP0461 (0.6214171)]
COG0457	COG1396	BC3518	BC3518	Response regulator aspartate phosphatase	BC5350	BC5350	Transcriptional activator plcR	[TP0648-TP0461 (0.6214171)]
COG0457	COG1396	BC3501	BC3501	Response regulator aspartate phosphatase	BC4356	BC4356	Transcriptional regulator, MerR family	[TP0648-TP0461 (0.6214171)]
COG0457	COG1396	BC1158	BC1158	Transcriptional regulator, XRE family	BC2379	BC2379	Transcriptional regulator	[TP0648-TP0461 (0.6214171)]
COG0457	COG1396	BC4390	BC4390	Tetratricopeptide repeat family protein	BC1724	BC1724	Transcriptional regulator, MerR family	[TP0648-TP0461 (0.6214171)]
COG0457	COG1396	BC2917	BC2917	TPR-repeat-containing protein	BC1724	BC1724	Transcriptional regulator, MerR family	[TP0648-TP0461 (0.6214171)]
COG0457	COG1396	BC3501	BC3501	Response regulator aspartate phosphatase	BC4505	BC4505	Transcriptional regulator	[TP0648-TP0461 (0.6214171)]
COG0457	COG1396	BC0601	BC0601	Transcriptional activator NprR	BC1032	BC1032	Transcriptional repressor	[TP0648-TP0461 (0.6214171)]
COG0457	COG1396	BC1026	BC1026	Response regulator aspartate phosphatase	BC1032	BC1032	Transcriptional repressor	[TP0648-TP0461 (0.6214171)]
COG0457	COG1396	BC3350	BC3350	TPR-repeat-containing protein	BC4505	BC4505	Transcriptional regulator	[TP0648-TP0461 (0.6214171)]
COG0457	COG1396	BC3518	BC3518	Response regulator aspartate phosphatase	BC1032	BC1032	Transcriptional repressor	[TP0648-TP0461 (0.6214171)]
COG0457	COG1396	BC3518	BC3518	Response regulator aspartate phosphatase	BC4356	BC4356	Transcriptional regulator, MerR family	[TP0648-TP0461 (0.6214171)]
COG0457	COG1396	BC1026	BC1026	Response regulator aspartate phosphatase	BC2379	BC2379	Transcriptional regulator	[TP0648-TP0461 (0.6214171)]
COG0457	COG1396	BC0988	BC0988	Transcriptional regulator, XRE family	BC5350	BC5350	Transcriptional activator plcR	[TP0648-TP0461 (0.6214171)]
COG0457	COG1396	BC3518	BC3518	Response regulator aspartate phosphatase	BC1724	BC1724	Transcriptional regulator, MerR family	[TP0648-TP0461 (0.6214171)]
COG0457	COG1396	BC1158	BC1158	Transcriptional regulator, XRE family	BC1724	BC1724	Transcriptional regulator, MerR family	[TP0648-TP0461 (0.6214171)]
COG0457	COG1396	BC2147	BC2147	Response regulator aspartate phosphatase	BC2351	BC2351	Transcriptional regulator, MerR family	[TP0648-TP0461 (0.6214171)]
COG0457	COG1396	BC1026	BC1026	Response regulator aspartate phosphatase	BC1850	BC1850	Transcriptional regulator	[TP0648-TP0461 (0.6214171)]
COG0457	COG1396	BC0986	BC0986	Response regulator aspartate phosphatase	BC0082	BC0082	Transcriptional regulator, Xre family	[TP0648-TP0461 (0.6214171)]
COG0457	COG1396	BC2443	BC2443	Transcriptional regulator, XRE family	BC5350	BC5350	Transcriptional activator plcR	[TP0648-TP0461 (0.6214171)]
COG0457	COG1396	BC3518	BC3518	Response regulator aspartate phosphatase	BC0082	BC0082	Transcriptional regulator, Xre family	[TP0648-TP0461 (0.6214171)]
COG0457	COG1396	BC0988	BC0988	Transcriptional regulator, XRE family	BC1724	BC1724	Transcriptional regulator, MerR family	[TP0648-TP0461 (0.6214171)]
COG0457	COG1396	BC0601	BC0601	Transcriptional activator NprR	BC2351	BC2351	Transcriptional regulator, MerR family	[TP0648-TP0461 (0.6214171)]
COG0457	COG1396	BC2917	BC2917	TPR-repeat-containing protein	BC1850	BC1850	Transcriptional regulator	[TP0648-TP0461 (0.6214171)]
COG0457	COG1396	BC1519	BC1519	TPR-repeat-containing protein	BC3095	BC3095	Ans operon repressor protein	[TP0648-TP0461 (0.6214171)]
COG0457	COG1396	BC0601	BC0601	Transcriptional activator NprR	BC4505	BC4505	Transcriptional regulator	[TP0648-TP0461 (0.6214171)]
COG0457	COG1396	BC1519	BC1519	TPR-repeat-containing protein	BC1850	BC1850	Transcriptional regulator	[TP0648-TP0461 (0.6214171)]
COG0457	COG1396	BC0986	BC0986	Response regulator aspartate phosphatase	BC3095	BC3095	Ans operon repressor protein	[TP0648-TP0461 (0.6214171)]
COG0457	COG1396	BC2917	BC2917	TPR-repeat-containing protein	BC0082	BC0082	Transcriptional regulator, Xre family	[TP0648-TP0461 (0.6214171)]
COG0457	COG1396	BC5160	BC5160	TPR-repeat-containing protein	BC4356	BC4356	Transcriptional regulator, MerR family	[TP0648-TP0461 (0.6214171)]
COG0457	COG1396	BC2443	BC2443	Transcriptional regulator, XRE family	BC4356	BC4356	Transcriptional regulator, MerR family	[TP0648-TP0461 (0.6214171)]
COG0457	COG1396	BC1519	BC1519	TPR-repeat-containing protein	BC1724	BC1724	Transcriptional regulator, MerR family	[TP0648-TP0461 (0.6214171)]
COG0457	COG1396	BC0986	BC0986	Response regulator aspartate phosphatase	BC1282	BC1282	SinR protein {UniProtKB/TrEMBL:Q81GC5}	[TP0648-TP0461 (0.6214171)]
COG0457	COG1396	BC2443	BC2443	Transcriptional regulator, XRE family	BC1282	BC1282	SinR protein {UniProtKB/TrEMBL:Q81GC5}	[TP0648-TP0461 (0.6214171)]
COG0457	COG1396	BC0988	BC0988	Transcriptional regulator, XRE family	BC2351	BC2351	Transcriptional regulator, MerR family	[TP0648-TP0461 (0.6214171)]
COG0457	COG1396	BC2147	BC2147	Response regulator aspartate phosphatase	BC1032	BC1032	Transcriptional repressor	[TP0648-TP0461 (0.6214171)]
COG0457	COG1396	BC5160	BC5160	TPR-repeat-containing protein	BC4505	BC4505	Transcriptional regulator	[TP0648-TP0461 (0.6214171)]
COG0457	COG1396	BC1026	BC1026	Response regulator aspartate phosphatase	BC4505	BC4505	Transcriptional regulator	[TP0648-TP0461 (0.6214171)]
COG0457	COG1396	BC0986	BC0986	Response regulator aspartate phosphatase	BC5350	BC5350	Transcriptional activator plcR	[TP0648-TP0461 (0.6214171)]
COG0457	COG1396	BC3501	BC3501	Response regulator aspartate phosphatase	BC1032	BC1032	Transcriptional repressor	[TP0648-TP0461 (0.6214171)]
COG0457	COG1396	BC3350	BC3350	TPR-repeat-containing protein	BC3095	BC3095	Ans operon repressor protein	[TP0648-TP0461 (0.6214171)]
COG0457	COG1396	BC2147	BC2147	Response regulator aspartate phosphatase	BC1724	BC1724	Transcriptional regulator, MerR family	[TP0648-TP0461 (0.6214171)]
COG0457	COG1396	BC4390	BC4390	Tetratricopeptide repeat family protein	BC1850	BC1850	Transcriptional regulator	[TP0648-TP0461 (0.6214171)]
COG0457	COG1396	BC0988	BC0988	Transcriptional regulator, XRE family	BC0082	BC0082	Transcriptional regulator, Xre family	[TP0648-TP0461 (0.6214171)]
COG0457	COG1396	BC3501	BC3501	Response regulator aspartate phosphatase	BC1850	BC1850	Transcriptional regulator	[TP0648-TP0461 (0.6214171)]
COG0457	COG1396	BC5160	BC5160	TPR-repeat-containing protein	BC1724	BC1724	Transcriptional regulator, MerR family	[TP0648-TP0461 (0.6214171)]
COG0457	COG1396	BC5160	BC5160	TPR-repeat-containing protein	BC0082	BC0082	Transcriptional regulator, Xre family	[TP0648-TP0461 (0.6214171)]
COG0457	COG1396	BC3350	BC3350	TPR-repeat-containing protein	BC1850	BC1850	Transcriptional regulator	[TP0648-TP0461 (0.6214171)]
COG0457	COG1396	BC3350	BC3350	TPR-repeat-containing protein	BC1282	BC1282	SinR protein {UniProtKB/TrEMBL:Q81GC5}	[TP0648-TP0461 (0.6214171)]
COG0457	COG1396	BC0601	BC0601	Transcriptional activator NprR	BC4356	BC4356	Transcriptional regulator, MerR family	[TP0648-TP0461 (0.6214171)]
COG0457	COG1396	BC2443	BC2443	Transcriptional regulator, XRE family	BC4505	BC4505	Transcriptional regulator	[TP0648-TP0461 (0.6214171)]
COG0457	COG1396	BC1158	BC1158	Transcriptional regulator, XRE family	BC1032	BC1032	Transcriptional repressor	[TP0648-TP0461 (0.6214171)]
COG0457	COG1396	BC0601	BC0601	Transcriptional activator NprR	BC1724	BC1724	Transcriptional regulator, MerR family	[TP0648-TP0461 (0.6214171)]
COG0457	COG1396	BC0988	BC0988	Transcriptional regulator, XRE family	BC4505	BC4505	Transcriptional regulator	[TP0648-TP0461 (0.6214171)]
COG0457	COG1396	BC1158	BC1158	Transcriptional regulator, XRE family	BC1282	BC1282	SinR protein {UniProtKB/TrEMBL:Q81GC5}	[TP0648-TP0461 (0.6214171)]
COG0457	COG1396	BC4390	BC4390	Tetratricopeptide repeat family protein	BC5350	BC5350	Transcriptional activator plcR	[TP0648-TP0461 (0.6214171)]
COG0457	COG1396	BC0601	BC0601	Transcriptional activator NprR	BC3095	BC3095	Ans operon repressor protein	[TP0648-TP0461 (0.6214171)]
COG0457	COG1396	BC5160	BC5160	TPR-repeat-containing protein	BC1032	BC1032	Transcriptional repressor	[TP0648-TP0461 (0.6214171)]
COG0457	COG1396	BC1519	BC1519	TPR-repeat-containing protein	BC4356	BC4356	Transcriptional regulator, MerR family	[TP0648-TP0461 (0.6214171)]
COG0457	COG1396	BC2917	BC2917	TPR-repeat-containing protein	BC5350	BC5350	Transcriptional activator plcR	[TP0648-TP0461 (0.6214171)]
COG0457	COG1396	BC2147	BC2147	Response regulator aspartate phosphatase	BC1850	BC1850	Transcriptional regulator	[TP0648-TP0461 (0.6214171)]
COG0457	COG1396	BC5160	BC5160	TPR-repeat-containing protein	BC3095	BC3095	Ans operon repressor protein	[TP0648-TP0461 (0.6214171)]
COG0457	COG1396	BC2443	BC2443	Transcriptional regulator, XRE family	BC1850	BC1850	Transcriptional regulator	[TP0648-TP0461 (0.6214171)]
COG0457	COG1396	BC2443	BC2443	Transcriptional regulator, XRE family	BC3095	BC3095	Ans operon repressor protein	[TP0648-TP0461 (0.6214171)]
COG0457	COG1396	BC3350	BC3350	TPR-repeat-containing protein	BC0082	BC0082	Transcriptional regulator, Xre family	[TP0648-TP0461 (0.6214171)]
COG0457	COG1396	BC2917	BC2917	TPR-repeat-containing protein	BC2379	BC2379	Transcriptional regulator	[TP0648-TP0461 (0.6214171)]
COG0457	COG1396	BC4390	BC4390	Tetratricopeptide repeat family protein	BC2379	BC2379	Transcriptional regulator	[TP0648-TP0461 (0.6214171)]
COG0457	COG1396	BC1158	BC1158	Transcriptional regulator, XRE family	BC0082	BC0082	Transcriptional regulator, Xre family	[TP0648-TP0461 (0.6214171)]
COG0457	COG1396	BC2147	BC2147	Response regulator aspartate phosphatase	BC1282	BC1282	SinR protein {UniProtKB/TrEMBL:Q81GC5}	[TP0648-TP0461 (0.6214171)]
COG0457	COG1396	BC3501	BC3501	Response regulator aspartate phosphatase	BC2351	BC2351	Transcriptional regulator, MerR family	[TP0648-TP0461 (0.6214171)]
COG0457	COG1396	BC0988	BC0988	Transcriptional regulator, XRE family	BC1850	BC1850	Transcriptional regulator	[TP0648-TP0461 (0.6214171)]
COG0457	COG1396	BC3518	BC3518	Response regulator aspartate phosphatase	BC4505	BC4505	Transcriptional regulator	[TP0648-TP0461 (0.6214171)]
COG0457	COG1396	BC0988	BC0988	Transcriptional regulator, XRE family	BC3095	BC3095	Ans operon repressor protein	[TP0648-TP0461 (0.6214171)]
COG0457	COG1396	BC0601	BC0601	Transcriptional activator NprR	BC0082	BC0082	Transcriptional regulator, Xre family	[TP0648-TP0461 (0.6214171)]
COG0457	COG1396	BC0601	BC0601	Transcriptional activator NprR	BC5350	BC5350	Transcriptional activator plcR	[TP0648-TP0461 (0.6214171)]
COG0457	COG1396	BC3518	BC3518	Response regulator aspartate phosphatase	BC1282	BC1282	SinR protein {UniProtKB/TrEMBL:Q81GC5}	[TP0648-TP0461 (0.6214171)]
COG0457	COG1396	BC5160	BC5160	TPR-repeat-containing protein	BC2379	BC2379	Transcriptional regulator	[TP0648-TP0461 (0.6214171)]
COG0457	COG1396	BC5160	BC5160	TPR-repeat-containing protein	BC5350	BC5350	Transcriptional activator plcR	[TP0648-TP0461 (0.6214171)]
COG0457	COG1396	BC0986	BC0986	Response regulator aspartate phosphatase	BC1032	BC1032	Transcriptional repressor	[TP0648-TP0461 (0.6214171)]
COG0457	COG1396	BC1519	BC1519	TPR-repeat-containing protein	BC4505	BC4505	Transcriptional regulator	[TP0648-TP0461 (0.6214171)]
COG0457	COG1396	BC2917	BC2917	TPR-repeat-containing protein	BC4356	BC4356	Transcriptional regulator, MerR family	[TP0648-TP0461 (0.6214171)]
COG0457	COG1396	BC3518	BC3518	Response regulator aspartate phosphatase	BC2379	BC2379	Transcriptional regulator	[TP0648-TP0461 (0.6214171)]
COG0457	COG1396	BC5160	BC5160	TPR-repeat-containing protein	BC2351	BC2351	Transcriptional regulator, MerR family	[TP0648-TP0461 (0.6214171)]
COG0457	COG1396	BC3350	BC3350	TPR-repeat-containing protein	BC2379	BC2379	Transcriptional regulator	[TP0648-TP0461 (0.6214171)]
COG0457	COG1396	BC1158	BC1158	Transcriptional regulator, XRE family	BC3095	BC3095	Ans operon repressor protein	[TP0648-TP0461 (0.6214171)]
COG0457	COG1396	BC5160	BC5160	TPR-repeat-containing protein	BC1850	BC1850	Transcriptional regulator	[TP0648-TP0461 (0.6214171)]
COG0457	COG1396	BC1026	BC1026	Response regulator aspartate phosphatase	BC1282	BC1282	SinR protein {UniProtKB/TrEMBL:Q81GC5}	[TP0648-TP0461 (0.6214171)]
COG0457	COG1396	BC1158	BC1158	Transcriptional regulator, XRE family	BC2351	BC2351	Transcriptional regulator, MerR family	[TP0648-TP0461 (0.6214171)]
COG0457	COG1396	BC1519	BC1519	TPR-repeat-containing protein	BC1032	BC1032	Transcriptional repressor	[TP0648-TP0461 (0.6214171)]
COG0457	COG1396	BC1026	BC1026	Response regulator aspartate phosphatase	BC4356	BC4356	Transcriptional regulator, MerR family	[TP0648-TP0461 (0.6214171)]
COG0457	COG1396	BC2443	BC2443	Transcriptional regulator, XRE family	BC0082	BC0082	Transcriptional regulator, Xre family	[TP0648-TP0461 (0.6214171)]
COG0457	COG1396	BC1026	BC1026	Response regulator aspartate phosphatase	BC3095	BC3095	Ans operon repressor protein	[TP0648-TP0461 (0.6214171)]
COG0457	COG1396	BC3350	BC3350	TPR-repeat-containing protein	BC4356	BC4356	Transcriptional regulator, MerR family	[TP0648-TP0461 (0.6214171)]
COG0457	COG1396	BC4390	BC4390	Tetratricopeptide repeat family protein	BC3095	BC3095	Ans operon repressor protein	[TP0648-TP0461 (0.6214171)]
COG0457	COG1396	BC0986	BC0986	Response regulator aspartate phosphatase	BC1850	BC1850	Transcriptional regulator	[TP0648-TP0461 (0.6214171)]
COG0457	COG1396	BC1519	BC1519	TPR-repeat-containing protein	BC5350	BC5350	Transcriptional activator plcR	[TP0648-TP0461 (0.6214171)]
COG0457	COG1396	BC1026	BC1026	Response regulator aspartate phosphatase	BC0082	BC0082	Transcriptional regulator, Xre family	[TP0648-TP0461 (0.6214171)]
COG0457	COG1396	BC3518	BC3518	Response regulator aspartate phosphatase	BC2351	BC2351	Transcriptional regulator, MerR family	[TP0648-TP0461 (0.6214171)]
COG0457	COG1396	BC3501	BC3501	Response regulator aspartate phosphatase	BC2379	BC2379	Transcriptional regulator	[TP0648-TP0461 (0.6214171)]
COG0457	COG1396	BC2917	BC2917	TPR-repeat-containing protein	BC1282	BC1282	SinR protein {UniProtKB/TrEMBL:Q81GC5}	[TP0648-TP0461 (0.6214171)]
COG0457	COG1396	BC1158	BC1158	Transcriptional regulator, XRE family	BC1850	BC1850	Transcriptional regulator	[TP0648-TP0461 (0.6214171)]
COG0457	COG1396	BC1026	BC1026	Response regulator aspartate phosphatase	BC1724	BC1724	Transcriptional regulator, MerR family	[TP0648-TP0461 (0.6214171)]
COG0457	COG1396	BC4390	BC4390	Tetratricopeptide repeat family protein	BC4505	BC4505	Transcriptional regulator	[TP0648-TP0461 (0.6214171)]
COG0457	COG1396	BC0986	BC0986	Response regulator aspartate phosphatase	BC2351	BC2351	Transcriptional regulator, MerR family	[TP0648-TP0461 (0.6214171)]
COG0457	COG1396	BC3518	BC3518	Response regulator aspartate phosphatase	BC3095	BC3095	Ans operon repressor protein	[TP0648-TP0461 (0.6214171)]
COG0457	COG1396	BC1519	BC1519	TPR-repeat-containing protein	BC0082	BC0082	Transcriptional regulator, Xre family	[TP0648-TP0461 (0.6214171)]
COG0457	COG1396	BC3350	BC3350	TPR-repeat-containing protein	BC5350	BC5350	Transcriptional activator plcR	[TP0648-TP0461 (0.6214171)]
COG0457	COG1396	BC2443	BC2443	Transcriptional regulator, XRE family	BC1032	BC1032	Transcriptional repressor	[TP0648-TP0461 (0.6214171)]
COG0457	COG1396	BC0986	BC0986	Response regulator aspartate phosphatase	BC4356	BC4356	Transcriptional regulator, MerR family	[TP0648-TP0461 (0.6214171)]
COG0457	COG1396	BC2147	BC2147	Response regulator aspartate phosphatase	BC0082	BC0082	Transcriptional regulator, Xre family	[TP0648-TP0461 (0.6214171)]
COG0457	COG1396	BC0986	BC0986	Response regulator aspartate phosphatase	BC1724	BC1724	Transcriptional regulator, MerR family	[TP0648-TP0461 (0.6214171)]
COG0457	COG1396	BC2147	BC2147	Response regulator aspartate phosphatase	BC3095	BC3095	Ans operon repressor protein	[TP0648-TP0461 (0.6214171)]
COG0457	COG1396	BC1158	BC1158	Transcriptional regulator, XRE family	BC5350	BC5350	Transcriptional activator plcR	[TP0648-TP0461 (0.6214171)]
COG0457	COG1396	BC2917	BC2917	TPR-repeat-containing protein	BC1032	BC1032	Transcriptional repressor	[TP0648-TP0461 (0.6214171)]
COG0457	COG1396	BC1158	BC1158	Transcriptional regulator, XRE family	BC4505	BC4505	Transcriptional regulator	[TP0648-TP0461 (0.6214171)]
COG0457	COG1396	BC0986	BC0986	Response regulator aspartate phosphatase	BC4505	BC4505	Transcriptional regulator	[TP0648-TP0461 (0.6214171)]
COG0457	COG1396	BC2147	BC2147	Response regulator aspartate phosphatase	BC2379	BC2379	Transcriptional regulator	[TP0648-TP0461 (0.6214171)]
COG0457	COG1396	BC3350	BC3350	TPR-repeat-containing protein	BC1032	BC1032	Transcriptional repressor	[TP0648-TP0461 (0.6214171)]
COG0457	COG1396	BC0988	BC0988	Transcriptional regulator, XRE family	BC1032	BC1032	Transcriptional repressor	[TP0648-TP0461 (0.6214171)]
COG0457	COG1396	BC2147	BC2147	Response regulator aspartate phosphatase	BC4356	BC4356	Transcriptional regulator, MerR family	[TP0648-TP0461 (0.6214171)]
COG0457	COG1396	BC3350	BC3350	TPR-repeat-containing protein	BC2351	BC2351	Transcriptional regulator, MerR family	[TP0648-TP0461 (0.6214171)]
COG0457	COG1396	BC2917	BC2917	TPR-repeat-containing protein	BC4505	BC4505	Transcriptional regulator	[TP0648-TP0461 (0.6214171)]
COG0457	COG1396	BC3501	BC3501	Response regulator aspartate phosphatase	BC0082	BC0082	Transcriptional regulator, Xre family	[TP0648-TP0461 (0.6214171)]
COG0457	COG1396	BC0988	BC0988	Transcriptional regulator, XRE family	BC4356	BC4356	Transcriptional regulator, MerR family	[TP0648-TP0461 (0.6214171)]
COG0457	COG1396	BC1158	BC1158	Transcriptional regulator, XRE family	BC4356	BC4356	Transcriptional regulator, MerR family	[TP0648-TP0461 (0.6214171)]
COG0457	COG1396	BC0986	BC0986	Response regulator aspartate phosphatase	BC2379	BC2379	Transcriptional regulator	[TP0648-TP0461 (0.6214171)]
COG0457	COG1396	BC4390	BC4390	Tetratricopeptide repeat family protein	BC0082	BC0082	Transcriptional regulator, Xre family	[TP0648-TP0461 (0.6214171)]
COG0457	COG1396	BC3501	BC3501	Response regulator aspartate phosphatase	BC5350	BC5350	Transcriptional activator plcR	[TP0648-TP0461 (0.6214171)]
COG0457	COG1396	BC2147	BC2147	Response regulator aspartate phosphatase	BC4505	BC4505	Transcriptional regulator	[TP0648-TP0461 (0.6214171)]
COG0457	COG1396	BC3350	BC3350	TPR-repeat-containing protein	BC1724	BC1724	Transcriptional regulator, MerR family	[TP0648-TP0461 (0.6214171)]
COG0457	COG1396	BC3501	BC3501	Response regulator aspartate phosphatase	BC1724	BC1724	Transcriptional regulator, MerR family	[TP0648-TP0461 (0.6214171)]
COG0457	COG1396	BC3501	BC3501	Response regulator aspartate phosphatase	BC1282	BC1282	SinR protein {UniProtKB/TrEMBL:Q81GC5}	[TP0648-TP0461 (0.6214171)]
COG0457	COG1396	BC4390	BC4390	Tetratricopeptide repeat family protein	BC4356	BC4356	Transcriptional regulator, MerR family	[TP0648-TP0461 (0.6214171)]
COG0457	COG1396	BC0988	BC0988	Transcriptional regulator, XRE family	BC1282	BC1282	SinR protein {UniProtKB/TrEMBL:Q81GC5}	[TP0648-TP0461 (0.6214171)]
COG0457	COG1396	BC2917	BC2917	TPR-repeat-containing protein	BC2351	BC2351	Transcriptional regulator, MerR family	[TP0648-TP0461 (0.6214171)]
COG0457	COG1396	BC2443	BC2443	Transcriptional regulator, XRE family	BC2351	BC2351	Transcriptional regulator, MerR family	[TP0648-TP0461 (0.6214171)]
COG0457	COG1396	BC0601	BC0601	Transcriptional activator NprR	BC2379	BC2379	Transcriptional regulator	[TP0648-TP0461 (0.6214171)]
COG0457	COG1396	BC5160	BC5160	TPR-repeat-containing protein	BC1282	BC1282	SinR protein {UniProtKB/TrEMBL:Q81GC5}	[TP0648-TP0461 (0.6214171)]
COG0457	COG1396	BC3501	BC3501	Response regulator aspartate phosphatase	BC3095	BC3095	Ans operon repressor protein	[TP0648-TP0461 (0.6214171)]
COG0457	COG1396	BC3518	BC3518	Response regulator aspartate phosphatase	BC1850	BC1850	Transcriptional regulator	[TP0648-TP0461 (0.6214171)]
COG0457	COG1396	BC0601	BC0601	Transcriptional activator NprR	BC1850	BC1850	Transcriptional regulator	[TP0648-TP0461 (0.6214171)]
COG0457	COG1396	BC4390	BC4390	Tetratricopeptide repeat family protein	BC2351	BC2351	Transcriptional regulator, MerR family	[TP0648-TP0461 (0.6214171)]
COG0457	COG1396	BC1519	BC1519	TPR-repeat-containing protein	BC2379	BC2379	Transcriptional regulator	[TP0648-TP0461 (0.6214171)]
COG0457	COG1396	BC1519	BC1519	TPR-repeat-containing protein	BC1282	BC1282	SinR protein {UniProtKB/TrEMBL:Q81GC5}	[TP0648-TP0461 (0.6214171)]
COG0457	COG1396	BC4390	BC4390	Tetratricopeptide repeat family protein	BC1282	BC1282	SinR protein {UniProtKB/TrEMBL:Q81GC5}	[TP0648-TP0461 (0.6214171)]
COG0457	COG1396	BC4390	BC4390	Tetratricopeptide repeat family protein	BC1032	BC1032	Transcriptional repressor	[TP0648-TP0461 (0.6214171)]
COG0457	COG1396	BC0988	BC0988	Transcriptional regulator, XRE family	BC2379	BC2379	Transcriptional regulator	[TP0648-TP0461 (0.6214171)]
COG0457	COG1396	BC1026	BC1026	Response regulator aspartate phosphatase	BC2351	BC2351	Transcriptional regulator, MerR family	[TP0648-TP0461 (0.6214171)]
COG0457	COG1396	BC2443	BC2443	Transcriptional regulator, XRE family	BC2379	BC2379	Transcriptional regulator	[TP0648-TP0461 (0.6214171)]
COG0457	COG1396	BC2917	BC2917	TPR-repeat-containing protein	BC3095	BC3095	Ans operon repressor protein	[TP0648-TP0461 (0.6214171)]
COG0457	COG1396	BC2443	BC2443	Transcriptional regulator, XRE family	BC1724	BC1724	Transcriptional regulator, MerR family	[TP0648-TP0461 (0.6214171)]
COG0457	COG1396	BC1026	BC1026	Response regulator aspartate phosphatase	BC5350	BC5350	Transcriptional activator plcR	[TP0648-TP0461 (0.6214171)]
COG0457	COG1396	BC1519	BC1519	TPR-repeat-containing protein	BC2351	BC2351	Transcriptional regulator, MerR family	[TP0648-TP0461 (0.6214171)]
COG0457	COG1396	BC2147	BC2147	Response regulator aspartate phosphatase	BC5350	BC5350	Transcriptional activator plcR	[TP0648-TP0461 (0.6214171)]
COG0036	COG1516	BC3858	BC3858	Ribulose-phosphate 3-epimerase	BC1639	BC1639	Flagellar protein fliS {UniProtKB/TrEMBL:Q81FF1}	[TP0945-TP0943 (0.573118)]
COG0237	COG1493	BC4584	coaE	Dephospho-CoA kinase (EC 2.7.1.24) (Dephosphocoenzyme A kinase)	BC5164	hprK	HPr kinase/phosphorylase (EC 2.7.11.-) (EC 2.7.4.-) (HPrK/P) (HPr(Ser) kinase/phosphorylase)	[TP0296-TP0591 (0.7885255)]
COG0124	COG0124	BC3317	hisS-1	Histidyl-tRNA synthetase 1 (EC 6.1.1.21) (Histidine--tRNA ligase 1) (HisRS 1)	BC3317	hisS-1	Histidyl-tRNA synthetase 1 (EC 6.1.1.21) (Histidine--tRNA ligase 1) (HisRS 1)	[TP0641-TP0641 (0.67365265)]
COG0124	COG0124	BC4398	hisS-2	Histidyl-tRNA synthetase 2 (EC 6.1.1.21) (Histidine--tRNA ligase 2) (HisRS 2)	BC3317	hisS-1	Histidyl-tRNA synthetase 1 (EC 6.1.1.21) (Histidine--tRNA ligase 1) (HisRS 1)	[TP0641-TP0641 (0.67365265)]
COG0124	COG0124	BC3317	hisS-1	Histidyl-tRNA synthetase 1 (EC 6.1.1.21) (Histidine--tRNA ligase 1) (HisRS 1)	BC4398	hisS-2	Histidyl-tRNA synthetase 2 (EC 6.1.1.21) (Histidine--tRNA ligase 2) (HisRS 2)	[TP0641-TP0641 (0.67365265)]
COG0124	COG0124	BC4398	hisS-2	Histidyl-tRNA synthetase 2 (EC 6.1.1.21) (Histidine--tRNA ligase 2) (HisRS 2)	BC4398	hisS-2	Histidyl-tRNA synthetase 2 (EC 6.1.1.21) (Histidine--tRNA ligase 2) (HisRS 2)	[TP0641-TP0641 (0.67365265)]
COG0526	COG5401	BC0431	BC0431	Thioredoxin {UniProtKB/TrEMBL:Q81IF7}	BC4495	BC4495	Germination protein germ	[TP0100-TP0832 (0.57057476)]
COG0526	COG5401	BC4521	BC4521	Thioredoxin {UniProtKB/TrEMBL:Q817L8}	BC4495	BC4495	Germination protein germ	[TP0100-TP0832 (0.57057476)]
COG0526	COG5401	BC0778	BC0778	Thioredoxin {UniProtKB/TrEMBL:Q81HM6}	BC4495	BC4495	Germination protein germ	[TP0100-TP0832 (0.57057476)]
COG0526	COG5401	BC2262	BC2262	Thioredoxin {UniProtKB/TrEMBL:Q81DU1}	BC4495	BC4495	Germination protein germ	[TP0100-TP0832 (0.57057476)]
COG0526	COG5401	BC3612	BC3612	Thiol:disulfide interchange protein tlpA	BC4495	BC4495	Germination protein germ	[TP0100-TP0832 (0.57057476)]
COG0526	COG5401	BC1722	BC1722	Thiol:disulfide interchange protein tlpA	BC4495	BC4495	Germination protein germ	[TP0100-TP0832 (0.57057476)]
COG0526	COG5401	BC4989	BC4989	Thioredoxin {UniProtKB/TrEMBL:Q815Y5}	BC4495	BC4495	Germination protein germ	[TP0100-TP0832 (0.57057476)]
COG0526	COG5401	BC1473	resA	Thiol-disulfide oxidoreductase resA	BC4495	BC4495	Germination protein germ	[TP0100-TP0832 (0.57057476)]
COG0526	COG5401	BC4691	BC4691	Thioredoxin {UniProtKB/TrEMBL:Q816X1}	BC4495	BC4495	Germination protein germ	[TP0100-TP0832 (0.57057476)]
COG0290	COG1837	BC4575	infC	Translation initiation factor IF-3	BC3841	BC3841	RNA binding protein {UniProtKB/TrEMBL:Q819W4}	[TP0850-TP0906 (0.70629925)]
COG0420	COG1256	BC1857	BC1857	Exonuclease SbcD {UniProtKB/TrEMBL:Q81EV7}	BC1636	BC1636	Flagellar hook-associated protein 1	[TP0626-TP0660 (0.6120698)]
COG0420	COG1256	BC2295	BC2295	Exonuclease SbcD {UniProtKB/TrEMBL:Q81DR1}	BC1636	BC1636	Flagellar hook-associated protein 1	[TP0626-TP0660 (0.6120698)]
COG0420	COG1256	BC1019	BC1019	Phosphoesterase {UniProtKB/TrEMBL:Q81H07}	BC1636	BC1636	Flagellar hook-associated protein 1	[TP0626-TP0660 (0.6120698)]
COG0442	COG1344	BC0439	BC0439	Prolyl-tRNA synthetase {UniProtKB/TrEMBL:Q81IE9}	BC1658	BC1658	Flagellin {UniProtKB/TrEMBL:Q81FD4}	[TP0160-TP0792 (0.6929264), TP0160-TP0659 (0.5927278)]
COG0442	COG1344	BC3817	BC3817	Prolyl-tRNA synthetase {UniProtKB/TrEMBL:Q819Y4}	BC1658	BC1658	Flagellin {UniProtKB/TrEMBL:Q81FD4}	[TP0160-TP0792 (0.6929264), TP0160-TP0659 (0.5927278)]
[truncated: 178 more rows]
