# Supplementary material for: The Binary Protein Interactome of Treponema pallidum – The Syphilis Spirochete
Source: PLoS One. 2008 May 28;3(5):e2292. doi: 10.1371/journal.pone.0002292 (PMC2386257; doi:10.1371/journal.pone.0002292)
Supplement: Data S1 — Predicted protein-protein interactions based on our Treponema pallidum data; zip archive containing 372 files with one file per species. (6.09 MB ZIP) [file pone.0002292.s006.zip › bacteria/Bacillus_cereus_E33L.tab]

288681 Bacillus cereus E33L
COG A	COG B	Locus Id A	Preferred Name(s) A	Annotation A	Locus Id B	Preferred Name(s) B	Annotation B	T. pallidum interaction
COG0186	COG1475	BCE33L0113	rpsQ	Ribosomal protein S17 {UniProtKB/TrEMBL:Q63H81}	BCE33L5178	AAU20308.1	Stage 0 sporulation protein J	[TP0198-TP0271 (0.71912634)]
COG0186	COG1475	BCE33L0113	rpsQ	Ribosomal protein S17 {UniProtKB/TrEMBL:Q63H81}	BCE33L5176	AAU20306.1	Stage 0 sporulation protein J	[TP0198-TP0271 (0.71912634)]
COG0617	COG0860	BCE33L1419	cca	CCA-adding enzyme (EC 2.7.7.25) (EC 2.7.7.21) (tRNA nucleotidyltransferase) (tRNA adenylyl-/cytidylyl- transferase) (tRNA CCA-pyrophosphorylase) (tRNA-NT)	BCE33L2195	AAU18062.1	N-acetylmuramoyl-L-alanine amidase	[TP0270-TP0247 (0.76828843)]
COG0617	COG0860	BCE33L1419	cca	CCA-adding enzyme (EC 2.7.7.25) (EC 2.7.7.21) (tRNA nucleotidyltransferase) (tRNA adenylyl-/cytidylyl- transferase) (tRNA CCA-pyrophosphorylase) (tRNA-NT)	BCE33L0139	AAU20083.1	N-acetylmuramoyl-L-alanine amidase	[TP0270-TP0247 (0.76828843)]
COG0201	COG0550	BCE33L2469	AAU17790.1	Preprotein translocase, SecY subunit	BCE33L1725	BCE33L1725	DNA topoisomerase I {UniProtKB/TrEMBL:Q63CP7}	[TP0208-TP0394 (0.8044664)]
COG0201	COG0550	BCE33L0124	BCE33L0124	Preprotein translocase, secY subunit	BCE33L0347	BCE33L0347	DNA topoisomerase {UniProtKB/TrEMBL:Q63GK5}	[TP0208-TP0394 (0.8044664)]
COG0201	COG0550	BCE33L0124	BCE33L0124	Preprotein translocase, secY subunit	BCE33L1725	BCE33L1725	DNA topoisomerase I {UniProtKB/TrEMBL:Q63CP7}	[TP0208-TP0394 (0.8044664)]
COG0201	COG0550	BCE33L2469	AAU17790.1	Preprotein translocase, SecY subunit	BCE33L0347	BCE33L0347	DNA topoisomerase {UniProtKB/TrEMBL:Q63GK5}	[TP0208-TP0394 (0.8044664)]
COG0201	COG0550	BCE33L2469	AAU17790.1	Preprotein translocase, SecY subunit	BCE33L3592	BCE33L3592	DNA topoisomerase I {UniProtKB/TrEMBL:Q636J3}	[TP0208-TP0394 (0.8044664)]
COG0201	COG0550	BCE33L0124	BCE33L0124	Preprotein translocase, secY subunit	BCE33L3592	BCE33L3592	DNA topoisomerase I {UniProtKB/TrEMBL:Q636J3}	[TP0208-TP0394 (0.8044664)]
COG0693	COG1922	BCE33L1492	AAU18761.1	Hypothetical protein {UniProtKB/TrEMBL:Q63DC6}	BCE33L5116	AAU20247.1	Possible	[TP0445-TP0275 (0.6010877)]
COG0693	COG1922	BCE33L2581	BCE33L2581	Transcriptional regulator, AraC family; protease	BCE33L2598	AAU17663.1	N-acetylglucosaminyldiphosphoundecaprenol	[TP0445-TP0275 (0.6010877)]
COG0693	COG1922	BCE33L1492	AAU18761.1	Hypothetical protein {UniProtKB/TrEMBL:Q63DC6}	BCE33L2598	AAU17663.1	N-acetylglucosaminyldiphosphoundecaprenol	[TP0445-TP0275 (0.6010877)]
COG0693	COG1922	BCE33L2399	AAU17860.1	ThiJ/PfpI family protein	BCE33L2598	AAU17663.1	N-acetylglucosaminyldiphosphoundecaprenol	[TP0445-TP0275 (0.6010877)]
COG0693	COG1922	BCE33L0746	BCE33L0746	Protease I, ThiJ/PfpI family protein	BCE33L2598	AAU17663.1	N-acetylglucosaminyldiphosphoundecaprenol	[TP0445-TP0275 (0.6010877)]
COG0693	COG1922	BCE33L0746	BCE33L0746	Protease I, ThiJ/PfpI family protein	BCE33L5116	AAU20247.1	Possible	[TP0445-TP0275 (0.6010877)]
COG0693	COG1922	BCE33L2402	BCE33L2402	ThiJ/PfpI family protein	BCE33L5116	AAU20247.1	Possible	[TP0445-TP0275 (0.6010877)]
COG0693	COG1922	BCE33L3357	BCE33L3357	4-methyl-5(B-hydroxyethyl)-thiazole monophosphate	BCE33L2598	AAU17663.1	N-acetylglucosaminyldiphosphoundecaprenol	[TP0445-TP0275 (0.6010877)]
COG0693	COG1922	BCE33L2581	BCE33L2581	Transcriptional regulator, AraC family; protease	BCE33L5116	AAU20247.1	Possible	[TP0445-TP0275 (0.6010877)]
COG0693	COG1922	BCE33L2399	AAU17860.1	ThiJ/PfpI family protein	BCE33L5116	AAU20247.1	Possible	[TP0445-TP0275 (0.6010877)]
COG0693	COG1922	BCE33L3357	BCE33L3357	4-methyl-5(B-hydroxyethyl)-thiazole monophosphate	BCE33L5116	AAU20247.1	Possible	[TP0445-TP0275 (0.6010877)]
COG0693	COG1922	BCE33L2402	BCE33L2402	ThiJ/PfpI family protein	BCE33L2598	AAU17663.1	N-acetylglucosaminyldiphosphoundecaprenol	[TP0445-TP0275 (0.6010877)]
COG0768	COG2812	BCE33L2245	BCE33L2245	Penicillin-binding protein 2	BCE33L0019	BCE33L0019	DNA polymerase III, gamma and tau subunits	[TP0500-TP1005 (0.655462)]
COG0768	COG2812	BCE33L4122	AAU16147.1	Penicillin-binding protein	BCE33L0019	BCE33L0019	DNA polymerase III, gamma and tau subunits	[TP0500-TP1005 (0.655462)]
COG0768	COG2812	BCE33L2802	AAU17459.1	Penicillin-binding protein 2	BCE33L0019	BCE33L0019	DNA polymerase III, gamma and tau subunits	[TP0500-TP1005 (0.655462)]
COG0768	COG2812	BCE33L2392	AAU17868.1	Penicillin-binding protein, transpeptidase domain	BCE33L0019	BCE33L0019	DNA polymerase III, gamma and tau subunits	[TP0500-TP1005 (0.655462)]
COG0768	COG2812	BCE33L3675	BCE33L3675	Penicillin-binding protein	BCE33L0019	BCE33L0019	DNA polymerase III, gamma and tau subunits	[TP0500-TP1005 (0.655462)]
COG0768	COG2812	BCE33L4023	AAU16245.1	Penicillin-binding protein	BCE33L0019	BCE33L0019	DNA polymerase III, gamma and tau subunits	[TP0500-TP1005 (0.655462)]
COG0768	COG2812	BCE33L2381	AAU17878.1	Penicillin-binding protein, transpeptidase domain	BCE33L0019	BCE33L0019	DNA polymerase III, gamma and tau subunits	[TP0500-TP1005 (0.655462)]
COG0768	COG2812	BCE33L3674	BCE33L3674	Sporulation specific penicillin-binding protein	BCE33L0019	BCE33L0019	DNA polymerase III, gamma and tau subunits	[TP0500-TP1005 (0.655462)]
COG0768	COG2812	BCE33L2022	AAU18234.1	Penicillin-binding protein 3	BCE33L0019	BCE33L0019	DNA polymerase III, gamma and tau subunits	[TP0500-TP1005 (0.655462)]
COG0768	COG2812	BCE33L2246	BCE33L2246	Penicillin-binding protein 2	BCE33L0019	BCE33L0019	DNA polymerase III, gamma and tau subunits	[TP0500-TP1005 (0.655462)]
COG0051	COG0693	BCE33L0103	rpsJ	Ribosomal protein S10 {UniProtKB/TrEMBL:Q63H91}	BCE33L2581	BCE33L2581	Transcriptional regulator, AraC family; protease	[TP0188-TP0445 (0.6307204)]
COG0051	COG0693	BCE33L0103	rpsJ	Ribosomal protein S10 {UniProtKB/TrEMBL:Q63H91}	BCE33L0746	BCE33L0746	Protease I, ThiJ/PfpI family protein	[TP0188-TP0445 (0.6307204)]
COG0051	COG0693	BCE33L0103	rpsJ	Ribosomal protein S10 {UniProtKB/TrEMBL:Q63H91}	BCE33L1492	AAU18761.1	Hypothetical protein {UniProtKB/TrEMBL:Q63DC6}	[TP0188-TP0445 (0.6307204)]
COG0051	COG0693	BCE33L0103	rpsJ	Ribosomal protein S10 {UniProtKB/TrEMBL:Q63H91}	BCE33L2399	AAU17860.1	ThiJ/PfpI family protein	[TP0188-TP0445 (0.6307204)]
COG0051	COG0693	BCE33L0103	rpsJ	Ribosomal protein S10 {UniProtKB/TrEMBL:Q63H91}	BCE33L2402	BCE33L2402	ThiJ/PfpI family protein	[TP0188-TP0445 (0.6307204)]
COG0051	COG0693	BCE33L0103	rpsJ	Ribosomal protein S10 {UniProtKB/TrEMBL:Q63H91}	BCE33L3357	BCE33L3357	4-methyl-5(B-hydroxyethyl)-thiazole monophosphate	[TP0188-TP0445 (0.6307204)]
COG0180	COG0564	BCE33L3053	BCE33L3053	Possible tryptophan--tRNA ligase	BCE33L3651	BCE33L3651	Pseudouridine synthase {UniProtKB/TrEMBL:Q636D4}	[TP0632-TP0339 (0.7885255)]
COG0180	COG0564	BCE33L1075	BCE33L1075	Tryptophan--tRNA ligase	BCE33L1186	AAU19063.1	Pseudouridine synthase {UniProtKB/TrEMBL:Q63E77}	[TP0632-TP0339 (0.7885255)]
COG0180	COG0564	BCE33L3053	BCE33L3053	Possible tryptophan--tRNA ligase	BCE33L1186	AAU19063.1	Pseudouridine synthase {UniProtKB/TrEMBL:Q63E77}	[TP0632-TP0339 (0.7885255)]
COG0180	COG0564	BCE33L1075	BCE33L1075	Tryptophan--tRNA ligase	BCE33L1097	BCE33L1097	Pseudouridine synthase {UniProtKB/TrEMBL:Q63EG4}	[TP0632-TP0339 (0.7885255)]
COG0180	COG0564	BCE33L1075	BCE33L1075	Tryptophan--tRNA ligase	BCE33L3651	BCE33L3651	Pseudouridine synthase {UniProtKB/TrEMBL:Q636D4}	[TP0632-TP0339 (0.7885255)]
COG0180	COG0564	BCE33L3053	BCE33L3053	Possible tryptophan--tRNA ligase	BCE33L1097	BCE33L1097	Pseudouridine synthase {UniProtKB/TrEMBL:Q63EG4}	[TP0632-TP0339 (0.7885255)]
COG0090	COG0223	BCE33L0107	rplB	Ribosomal protein L2 {UniProtKB/TrEMBL:Q63H87}	BCE33L3625	BCE33L3625	Methionyl-tRNA formyltransferase	[TP0192-TP0756 (0.8610547)]
COG0090	COG0223	BCE33L0107	rplB	Ribosomal protein L2 {UniProtKB/TrEMBL:Q63H87}	BCE33L3523	BCE33L3523	Methionyl-tRNA formyltransferase	[TP0192-TP0756 (0.8610547)]
COG0632	COG2255	BCE33L4165	ruvA	Holliday junction ATP-dependent DNA helicase ruvA (EC 3.6.1.-)	BCE33L4164	ruvB	Holliday junction ATP-dependent DNA helicase ruvB (EC 3.6.1.-)	[TP0543-TP0162 (0.9659884)]
COG0125	COG0586	BCE33L0026	tmk	Thymidylate kinase {UniProtKB/Swiss-Prot:Q63HH8}	BCE33L2571	AAU17687.1	DedA family protein {UniProtKB/TrEMBL:Q63AA7}	[TP0354-TP0779 (0.67954355)]
COG0125	COG0586	BCE33L0026	tmk	Thymidylate kinase {UniProtKB/Swiss-Prot:Q63HH8}	BCE33L1854	AAU18399.1	Integral membrane protein, DedA family	[TP0354-TP0779 (0.67954355)]
COG0125	COG0586	BCE33L0026	tmk	Thymidylate kinase {UniProtKB/Swiss-Prot:Q63HH8}	BCE33L4576	BCE33L4576	DedA family protein {UniProtKB/TrEMBL:Q632L6}	[TP0354-TP0779 (0.67954355)]
COG0125	COG0586	BCE33L0026	tmk	Thymidylate kinase {UniProtKB/Swiss-Prot:Q63HH8}	BCE33L0708	BCE33L0708	DedA family protein; possible alkaline	[TP0354-TP0779 (0.67954355)]
COG0125	COG0586	BCE33L0026	tmk	Thymidylate kinase {UniProtKB/Swiss-Prot:Q63HH8}	BCE33L4760	BCE33L4760	DedA family protein {UniProtKB/TrEMBL:Q631T6}	[TP0354-TP0779 (0.67954355)]
COG0125	COG0586	BCE33L0026	tmk	Thymidylate kinase {UniProtKB/Swiss-Prot:Q63HH8}	BCE33L0390	BCE33L0390	Conserved hypothetical transmembrane protein,	[TP0354-TP0779 (0.67954355)]
COG0457	COG1653	BCE33L2262	BCE33L2262	Hypothetical protein {UniProtKB/TrEMBL:Q63B65}	BCE33L0482	BCE33L0482	Probable glycerol-3-phosphate ABC transporter,	[TP0067-TP0074 (0.6656524)]
COG0457	COG1653	BCE33L0929	AAU19316.1	Probable response regulator aspartate phosphatase	BCE33L1634	AAU18619.1	Probable sugar ABC transporter, sugar-binding	[TP0067-TP0074 (0.6656524)]
COG0457	COG1653	BCE33L3223	AAU17039.1	Possible response regulator aspartate phosphatase	BCE33L0482	BCE33L0482	Probable glycerol-3-phosphate ABC transporter,	[TP0067-TP0074 (0.6656524)]
COG0457	COG1653	BCE33L4138	BCE33L4138	TPR domain protein {UniProtKB/TrEMBL:Q634F0}	BCE33L1634	AAU18619.1	Probable sugar ABC transporter, sugar-binding	[TP0067-TP0074 (0.6656524)]
COG0457	COG1653	BCE33L1401	BCE33L1401	TPR-repeat-containing protein	BCE33L1634	AAU18619.1	Probable sugar ABC transporter, sugar-binding	[TP0067-TP0074 (0.6656524)]
COG0457	COG1653	BCE33L1058	AAU19188.1	Probable transcriptional regulator	BCE33L1634	AAU18619.1	Probable sugar ABC transporter, sugar-binding	[TP0067-TP0074 (0.6656524)]
COG0457	COG1653	BCE33L3223	AAU17039.1	Possible response regulator aspartate phosphatase	BCE33L1634	AAU18619.1	Probable sugar ABC transporter, sugar-binding	[TP0067-TP0074 (0.6656524)]
COG0457	COG1653	BCE33L4138	BCE33L4138	TPR domain protein {UniProtKB/TrEMBL:Q634F0}	BCE33L0482	BCE33L0482	Probable glycerol-3-phosphate ABC transporter,	[TP0067-TP0074 (0.6656524)]
COG0457	COG1653	BCE33L0929	AAU19316.1	Probable response regulator aspartate phosphatase	BCE33L0482	BCE33L0482	Probable glycerol-3-phosphate ABC transporter,	[TP0067-TP0074 (0.6656524)]
COG0457	COG1653	BCE33L3061	BCE33L3061	TPR repeat-containing protein	BCE33L0482	BCE33L0482	Probable glycerol-3-phosphate ABC transporter,	[TP0067-TP0074 (0.6656524)]
COG0457	COG1653	BCE33L0510	AAU19731.1	Transcriptional activator	BCE33L0482	BCE33L0482	Probable glycerol-3-phosphate ABC transporter,	[TP0067-TP0074 (0.6656524)]
COG0457	COG1653	BCE33L2649	BCE33L2649	Hypothetical protein {UniProtKB/TrEMBL:Q63A31}	BCE33L0482	BCE33L0482	Probable glycerol-3-phosphate ABC transporter,	[TP0067-TP0074 (0.6656524)]
COG0457	COG1653	BCE33L2262	BCE33L2262	Hypothetical protein {UniProtKB/TrEMBL:Q63B65}	BCE33L1634	AAU18619.1	Probable sugar ABC transporter, sugar-binding	[TP0067-TP0074 (0.6656524)]
COG0457	COG1653	BCE33L0510	AAU19731.1	Transcriptional activator	BCE33L1634	AAU18619.1	Probable sugar ABC transporter, sugar-binding	[TP0067-TP0074 (0.6656524)]
COG0457	COG1653	BCE33L4835	BCE33L4835	Possible response regulator aspartate phosphatase	BCE33L0482	BCE33L0482	Probable glycerol-3-phosphate ABC transporter,	[TP0067-TP0074 (0.6656524)]
COG0457	COG1653	BCE33L2649	BCE33L2649	Hypothetical protein {UniProtKB/TrEMBL:Q63A31}	BCE33L1634	AAU18619.1	Probable sugar ABC transporter, sugar-binding	[TP0067-TP0074 (0.6656524)]
COG0457	COG1653	BCE33L1058	AAU19188.1	Probable transcriptional regulator	BCE33L0482	BCE33L0482	Probable glycerol-3-phosphate ABC transporter,	[TP0067-TP0074 (0.6656524)]
COG0457	COG1653	BCE33L3061	BCE33L3061	TPR repeat-containing protein	BCE33L1634	AAU18619.1	Probable sugar ABC transporter, sugar-binding	[TP0067-TP0074 (0.6656524)]
COG0457	COG1653	BCE33L4835	BCE33L4835	Possible response regulator aspartate phosphatase	BCE33L1634	AAU18619.1	Probable sugar ABC transporter, sugar-binding	[TP0067-TP0074 (0.6656524)]
COG0457	COG1653	BCE33L4852	AAU15425.1	TPR domain protein {UniProtKB/TrEMBL:Q631J4}	BCE33L0482	BCE33L0482	Probable glycerol-3-phosphate ABC transporter,	[TP0067-TP0074 (0.6656524)]
COG0457	COG1653	BCE33L4852	AAU15425.1	TPR domain protein {UniProtKB/TrEMBL:Q631J4}	BCE33L1634	AAU18619.1	Probable sugar ABC transporter, sugar-binding	[TP0067-TP0074 (0.6656524)]
COG0457	COG1653	BCE33L1401	BCE33L1401	TPR-repeat-containing protein	BCE33L0482	BCE33L0482	Probable glycerol-3-phosphate ABC transporter,	[TP0067-TP0074 (0.6656524)]
COG1291	COG1684	BCE33L1504	BCE33L1504	Chemotaxis protein {UniProtKB/TrEMBL:Q63DB4}	BCE33L1544	AAU18712.1	Flagellar biosynthetic protein	[TP0725-TP0716 (0.9601814)]
COG1291	COG1684	BCE33L4260	AAU16009.1	Chemotaxis motA protein	BCE33L1544	AAU18712.1	Flagellar biosynthetic protein	[TP0725-TP0716 (0.9601814)]
COG0222	COG0802	BCE33L0094	rplL	50S ribosomal protein L7/L12	BCE33L0232	BCE33L0232	Hypothetical protein {UniProtKB/TrEMBL:Q63GW5}	[TP0240-TP0875 (0.8481433)]
COG0495	COG1214	BCE33L4490	leuS	Leucyl-tRNA synthetase (EC 6.1.1.4) (Leucine--tRNA ligase) (LeuRS)	BCE33L0233	AAU20002.1	Probable O-sialoglycoprotein endopeptidase	[TP0586-TP0876 (0.5571989)]
COG0192	COG0592	BCE33L4517	metK	S-adenosylmethionine synthetase (EC 2.5.1.6) (Methionine adenosyltransferase) (AdoMet synthetase) (MAT)	BCE33L0002	AAU20226.1	DNA polymerase III, beta subunit	[TP0794-TP0002 (0.8412751)]
COG0192	COG0592	BCE33L4517	metK	S-adenosylmethionine synthetase (EC 2.5.1.6) (Methionine adenosyltransferase) (AdoMet synthetase) (MAT)	BCE33L2430	AAU17829.1	DNA polymerase III, beta subunit	[TP0794-TP0002 (0.8412751)]
COG0125	COG0457	BCE33L0026	tmk	Thymidylate kinase {UniProtKB/Swiss-Prot:Q63HH8}	BCE33L1058	AAU19188.1	Probable transcriptional regulator	[TP0354-TP0648 (0.5206915)]
COG0125	COG0457	BCE33L0026	tmk	Thymidylate kinase {UniProtKB/Swiss-Prot:Q63HH8}	BCE33L4138	BCE33L4138	TPR domain protein {UniProtKB/TrEMBL:Q634F0}	[TP0354-TP0648 (0.5206915)]
COG0125	COG0457	BCE33L0026	tmk	Thymidylate kinase {UniProtKB/Swiss-Prot:Q63HH8}	BCE33L0510	AAU19731.1	Transcriptional activator	[TP0354-TP0648 (0.5206915)]
COG0125	COG0457	BCE33L0026	tmk	Thymidylate kinase {UniProtKB/Swiss-Prot:Q63HH8}	BCE33L4852	AAU15425.1	TPR domain protein {UniProtKB/TrEMBL:Q631J4}	[TP0354-TP0648 (0.5206915)]
COG0125	COG0457	BCE33L0026	tmk	Thymidylate kinase {UniProtKB/Swiss-Prot:Q63HH8}	BCE33L0929	AAU19316.1	Probable response regulator aspartate phosphatase	[TP0354-TP0648 (0.5206915)]
COG0125	COG0457	BCE33L0026	tmk	Thymidylate kinase {UniProtKB/Swiss-Prot:Q63HH8}	BCE33L3061	BCE33L3061	TPR repeat-containing protein	[TP0354-TP0648 (0.5206915)]
COG0125	COG0457	BCE33L0026	tmk	Thymidylate kinase {UniProtKB/Swiss-Prot:Q63HH8}	BCE33L4835	BCE33L4835	Possible response regulator aspartate phosphatase	[TP0354-TP0648 (0.5206915)]
COG0125	COG0457	BCE33L0026	tmk	Thymidylate kinase {UniProtKB/Swiss-Prot:Q63HH8}	BCE33L2649	BCE33L2649	Hypothetical protein {UniProtKB/TrEMBL:Q63A31}	[TP0354-TP0648 (0.5206915)]
COG0125	COG0457	BCE33L0026	tmk	Thymidylate kinase {UniProtKB/Swiss-Prot:Q63HH8}	BCE33L3223	AAU17039.1	Possible response regulator aspartate phosphatase	[TP0354-TP0648 (0.5206915)]
COG0125	COG0457	BCE33L0026	tmk	Thymidylate kinase {UniProtKB/Swiss-Prot:Q63HH8}	BCE33L2262	BCE33L2262	Hypothetical protein {UniProtKB/TrEMBL:Q63B65}	[TP0354-TP0648 (0.5206915)]
COG0125	COG0457	BCE33L0026	tmk	Thymidylate kinase {UniProtKB/Swiss-Prot:Q63HH8}	BCE33L1401	BCE33L1401	TPR-repeat-containing protein	[TP0354-TP0648 (0.5206915)]
COG0860	COG1396	BCE33L2195	AAU18062.1	N-acetylmuramoyl-L-alanine amidase	BCE33L3459	BCE33L3459	Hypothetical protein {UniProtKB/TrEMBL:Q636X5}	[TP0247-TP0461 (0.8100859)]
COG0860	COG1396	BCE33L2195	AAU18062.1	N-acetylmuramoyl-L-alanine amidase	BCE33L4252	AAU16018.1	DNA-binding protein {UniProtKB/TrEMBL:Q633T6}	[TP0247-TP0461 (0.8100859)]
COG0860	COG1396	BCE33L0139	AAU20083.1	N-acetylmuramoyl-L-alanine amidase	BCE33L2197	AAU18060.1	Transcriptional regulator	[TP0247-TP0461 (0.8100859)]
COG0860	COG1396	BCE33L2195	AAU18062.1	N-acetylmuramoyl-L-alanine amidase	BCE33L2197	AAU18060.1	Transcriptional regulator	[TP0247-TP0461 (0.8100859)]
COG0860	COG1396	BCE33L0139	AAU20083.1	N-acetylmuramoyl-L-alanine amidase	BCE33L0070	BCE33L0070	Probable transcriptional regulator	[TP0247-TP0461 (0.8100859)]
COG0860	COG1396	BCE33L0139	AAU20083.1	N-acetylmuramoyl-L-alanine amidase	BCE33L1599	AAU18656.1	Transcriptional regulator, MerR family	[TP0247-TP0461 (0.8100859)]
COG0860	COG1396	BCE33L2195	AAU18062.1	N-acetylmuramoyl-L-alanine amidase	BCE33L2847	BCE33L2847	Ans operon repressor protein	[TP0247-TP0461 (0.8100859)]
COG0860	COG1396	BCE33L2195	AAU18062.1	N-acetylmuramoyl-L-alanine amidase	BCE33L1176	BCE33L1176	Transcriptional regulator	[TP0247-TP0461 (0.8100859)]
COG0860	COG1396	BCE33L2195	AAU18062.1	N-acetylmuramoyl-L-alanine amidase	BCE33L2170	AAU18087.1	Possible transcriptional regulator, MerR family	[TP0247-TP0461 (0.8100859)]
COG0860	COG1396	BCE33L0139	AAU20083.1	N-acetylmuramoyl-L-alanine amidase	BCE33L1176	BCE33L1176	Transcriptional regulator	[TP0247-TP0461 (0.8100859)]
COG0860	COG1396	BCE33L0139	AAU20083.1	N-acetylmuramoyl-L-alanine amidase	BCE33L3459	BCE33L3459	Hypothetical protein {UniProtKB/TrEMBL:Q636X5}	[TP0247-TP0461 (0.8100859)]
COG0860	COG1396	BCE33L0139	AAU20083.1	N-acetylmuramoyl-L-alanine amidase	BCE33L2170	AAU18087.1	Possible transcriptional regulator, MerR family	[TP0247-TP0461 (0.8100859)]
COG0860	COG1396	BCE33L2195	AAU18062.1	N-acetylmuramoyl-L-alanine amidase	BCE33L5049	BCE33L5049	Transcriptional activator	[TP0247-TP0461 (0.8100859)]
COG0860	COG1396	BCE33L2195	AAU18062.1	N-acetylmuramoyl-L-alanine amidase	BCE33L4105	BCE33L4105	Probable transcriptional regulator	[TP0247-TP0461 (0.8100859)]
COG0860	COG1396	BCE33L2195	AAU18062.1	N-acetylmuramoyl-L-alanine amidase	BCE33L0070	BCE33L0070	Probable transcriptional regulator	[TP0247-TP0461 (0.8100859)]
COG0860	COG1396	BCE33L0139	AAU20083.1	N-acetylmuramoyl-L-alanine amidase	BCE33L5049	BCE33L5049	Transcriptional activator	[TP0247-TP0461 (0.8100859)]
COG0860	COG1396	BCE33L0139	AAU20083.1	N-acetylmuramoyl-L-alanine amidase	BCE33L4105	BCE33L4105	Probable transcriptional regulator	[TP0247-TP0461 (0.8100859)]
COG0860	COG1396	BCE33L0139	AAU20083.1	N-acetylmuramoyl-L-alanine amidase	BCE33L2847	BCE33L2847	Ans operon repressor protein	[TP0247-TP0461 (0.8100859)]
COG0860	COG1396	BCE33L2195	AAU18062.1	N-acetylmuramoyl-L-alanine amidase	BCE33L1599	AAU18656.1	Transcriptional regulator, MerR family	[TP0247-TP0461 (0.8100859)]
COG0860	COG1396	BCE33L0139	AAU20083.1	N-acetylmuramoyl-L-alanine amidase	BCE33L4252	AAU16018.1	DNA-binding protein {UniProtKB/TrEMBL:Q633T6}	[TP0247-TP0461 (0.8100859)]
COG0265	COG0333	BCE33L3307	BCE33L3307	Possible serine protease	BCE33L3682	rpmF	Ribosomal protein L32 {UniProtKB/TrEMBL:Q636A3}	[TP0773-TP0807 (0.5060325)]
COG0265	COG0333	BCE33L5158	BCE33L5158	Serine protease {UniProtKB/TrEMBL:Q630E1}	BCE33L3682	rpmF	Ribosomal protein L32 {UniProtKB/TrEMBL:Q636A3}	[TP0773-TP0807 (0.5060325)]
COG0265	COG0333	BCE33L4876	BCE33L4876	Hypothetical protein {UniProtKB/TrEMBL:Q631H1}	BCE33L3682	rpmF	Ribosomal protein L32 {UniProtKB/TrEMBL:Q636A3}	[TP0773-TP0807 (0.5060325)]
COG0802	COG0860	BCE33L0232	BCE33L0232	Hypothetical protein {UniProtKB/TrEMBL:Q63GW5}	BCE33L0139	AAU20083.1	N-acetylmuramoyl-L-alanine amidase	[TP0875-TP0247 (0.90700364)]
COG0802	COG0860	BCE33L0232	BCE33L0232	Hypothetical protein {UniProtKB/TrEMBL:Q63GW5}	BCE33L2195	AAU18062.1	N-acetylmuramoyl-L-alanine amidase	[TP0875-TP0247 (0.90700364)]
COG0265	COG1774	BCE33L5158	BCE33L5158	Serine protease {UniProtKB/TrEMBL:Q630E1}	BCE33L0028	BCE33L0028	Signal peptidase-like protein	[TP0773-TP0046 (0.558835)]
COG0265	COG1774	BCE33L4876	BCE33L4876	Hypothetical protein {UniProtKB/TrEMBL:Q631H1}	BCE33L0028	BCE33L0028	Signal peptidase-like protein	[TP0773-TP0046 (0.558835)]
COG0265	COG1774	BCE33L3307	BCE33L3307	Possible serine protease	BCE33L0028	BCE33L0028	Signal peptidase-like protein	[TP0773-TP0046 (0.558835)]
COG0495	COG0761	BCE33L4490	leuS	Leucyl-tRNA synthetase (EC 6.1.1.4) (Leucine--tRNA ligase) (LeuRS)	BCE33L4038	lytB	4-hydroxy-3-methylbut-2-enyl diphosphate reductase (EC 1.17.1.2)	[TP0586-TP0547 (0.63095015)]
COG1536	COG1677	BCE33L1524	AAU18729.1	Flagellar motor switch protein G	BCE33L1522	BCE33L1522	Flagellar hook-basal body complex	[TP0026-TP0398 (0.81876683)]
COG0820	COG2812	BCE33L3623	AAU16643.1	Hypothetical protein {UniProtKB/TrEMBL:Q636G2}	BCE33L0019	BCE33L0019	DNA polymerase III, gamma and tau subunits	[TP0068-TP1005 (0.60435057)]
COG0771	COG1815	BCE33L3671	murD	UDP-N-acetylmuramoylalanine--D-glutamate ligase (EC 6.3.2.9) (UDP-N- acetylmuramoyl-L-alanyl-D-glutamate synthetase) (D-glutamic acid- adding enzyme)	BCE33L1520	AAU18734.1	Flagellar basal-body rod protein	[TP0903-TP0396 (0.6336193)]
COG0272	COG1396	BCE33L0279	BCE33L0279	DNA ligase(NAD+) {UniProtKB/TrEMBL:Q63GS3}	BCE33L2847	BCE33L2847	Ans operon repressor protein	[TP0634-TP0461 (0.7134334)]
COG0272	COG1396	BCE33L0279	BCE33L0279	DNA ligase(NAD+) {UniProtKB/TrEMBL:Q63GS3}	BCE33L0070	BCE33L0070	Probable transcriptional regulator	[TP0634-TP0461 (0.7134334)]
COG0272	COG1396	BCE33L0279	BCE33L0279	DNA ligase(NAD+) {UniProtKB/TrEMBL:Q63GS3}	BCE33L3459	BCE33L3459	Hypothetical protein {UniProtKB/TrEMBL:Q636X5}	[TP0634-TP0461 (0.7134334)]
COG0272	COG1396	BCE33L0279	BCE33L0279	DNA ligase(NAD+) {UniProtKB/TrEMBL:Q63GS3}	BCE33L4105	BCE33L4105	Probable transcriptional regulator	[TP0634-TP0461 (0.7134334)]
COG0272	COG1396	BCE33L0279	BCE33L0279	DNA ligase(NAD+) {UniProtKB/TrEMBL:Q63GS3}	BCE33L1599	AAU18656.1	Transcriptional regulator, MerR family	[TP0634-TP0461 (0.7134334)]
COG0272	COG1396	BCE33L0279	BCE33L0279	DNA ligase(NAD+) {UniProtKB/TrEMBL:Q63GS3}	BCE33L4252	AAU16018.1	DNA-binding protein {UniProtKB/TrEMBL:Q633T6}	[TP0634-TP0461 (0.7134334)]
COG0272	COG1396	BCE33L0279	BCE33L0279	DNA ligase(NAD+) {UniProtKB/TrEMBL:Q63GS3}	BCE33L2197	AAU18060.1	Transcriptional regulator	[TP0634-TP0461 (0.7134334)]
COG0272	COG1396	BCE33L0279	BCE33L0279	DNA ligase(NAD+) {UniProtKB/TrEMBL:Q63GS3}	BCE33L1176	BCE33L1176	Transcriptional regulator	[TP0634-TP0461 (0.7134334)]
COG0272	COG1396	BCE33L0279	BCE33L0279	DNA ligase(NAD+) {UniProtKB/TrEMBL:Q63GS3}	BCE33L5049	BCE33L5049	Transcriptional activator	[TP0634-TP0461 (0.7134334)]
COG0272	COG1396	BCE33L0279	BCE33L0279	DNA ligase(NAD+) {UniProtKB/TrEMBL:Q63GS3}	BCE33L2170	AAU18087.1	Possible transcriptional regulator, MerR family	[TP0634-TP0461 (0.7134334)]
COG1509	COG1509	BCE33L2079	BCE33L2079	Lysine 2,3-aminomutase {UniProtKB/TrEMBL:Q63BP7}	BCE33L2079	BCE33L2079	Lysine 2,3-aminomutase {UniProtKB/TrEMBL:Q63BP7}	[TP0121-TP0121 (0.7367639)]
COG0577	COG0845	BCE33L0699	BCE33L0699	ABC transporter, permease	BCE33L0695	AAU19549.1	Hypothetical protein {UniProtKB/TrEMBL:Q63FL3}	[TP0963-TP0965 (0.93032813)]
COG0577	COG0845	BCE33L2350	AAU17909.1	ABC transporter, permease	BCE33L0695	AAU19549.1	Hypothetical protein {UniProtKB/TrEMBL:Q63FL3}	[TP0963-TP0965 (0.93032813)]
COG0577	COG0845	BCE33L1811	BCE33L1811	ABC transporter, permease	BCE33L4952	BCE33L4952	Probable efflux system, periplasmic component	[TP0963-TP0965 (0.93032813)]
COG0577	COG0845	BCE33L4950	AAU15329.1	ABC transporter, permease	BCE33L0695	AAU19549.1	Hypothetical protein {UniProtKB/TrEMBL:Q63FL3}	[TP0963-TP0965 (0.93032813)]
COG0577	COG0845	BCE33L4590	BCE33L4590	ABC transporter, permease	BCE33L4952	BCE33L4952	Probable efflux system, periplasmic component	[TP0963-TP0965 (0.93032813)]
COG0577	COG0845	BCE33L0693	BCE33L0693	ABC transporter, permease	BCE33L0695	AAU19549.1	Hypothetical protein {UniProtKB/TrEMBL:Q63FL3}	[TP0963-TP0965 (0.93032813)]
COG0577	COG0845	BCE33L2945	BCE33L2945	ABC transporter, permease	BCE33L0695	AAU19549.1	Hypothetical protein {UniProtKB/TrEMBL:Q63FL3}	[TP0963-TP0965 (0.93032813)]
COG0577	COG0845	BCE33L4181	BCE33L4181	ABC transporter, permease	BCE33L0695	AAU19549.1	Hypothetical protein {UniProtKB/TrEMBL:Q63FL3}	[TP0963-TP0965 (0.93032813)]
COG0577	COG0845	BCE33L2841	AAU17421.1	ABC transporter, permease	BCE33L4952	BCE33L4952	Probable efflux system, periplasmic component	[TP0963-TP0965 (0.93032813)]
COG0577	COG0845	BCE33L1811	BCE33L1811	ABC transporter, permease	BCE33L0695	AAU19549.1	Hypothetical protein {UniProtKB/TrEMBL:Q63FL3}	[TP0963-TP0965 (0.93032813)]
COG0577	COG0845	BCE33L0693	BCE33L0693	ABC transporter, permease	BCE33L4952	BCE33L4952	Probable efflux system, periplasmic component	[TP0963-TP0965 (0.93032813)]
COG0577	COG0845	BCE33L4580	BCE33L4580	ABC transporter, permease	BCE33L0695	AAU19549.1	Hypothetical protein {UniProtKB/TrEMBL:Q63FL3}	[TP0963-TP0965 (0.93032813)]
COG0577	COG0845	BCE33L2147	BCE33L2147	ABC transporter, permease	BCE33L0695	AAU19549.1	Hypothetical protein {UniProtKB/TrEMBL:Q63FL3}	[TP0963-TP0965 (0.93032813)]
COG0577	COG0845	BCE33L4495	BCE33L4495	ABC transporter, permease	BCE33L4952	BCE33L4952	Probable efflux system, periplasmic component	[TP0963-TP0965 (0.93032813)]
COG0577	COG0845	BCE33L4580	BCE33L4580	ABC transporter, permease	BCE33L4952	BCE33L4952	Probable efflux system, periplasmic component	[TP0963-TP0965 (0.93032813)]
COG0577	COG0845	BCE33L2945	BCE33L2945	ABC transporter, permease	BCE33L4952	BCE33L4952	Probable efflux system, periplasmic component	[TP0963-TP0965 (0.93032813)]
COG0577	COG0845	BCE33L2893	BCE33L2893	ABC transporter, permease	BCE33L0695	AAU19549.1	Hypothetical protein {UniProtKB/TrEMBL:Q63FL3}	[TP0963-TP0965 (0.93032813)]
COG0577	COG0845	BCE33L4589	BCE33L4589	ABC transporter, permease	BCE33L4952	BCE33L4952	Probable efflux system, periplasmic component	[TP0963-TP0965 (0.93032813)]
COG0577	COG0845	BCE33L2842	AAU17419.1	ABC transporter, permease	BCE33L4952	BCE33L4952	Probable efflux system, periplasmic component	[TP0963-TP0965 (0.93032813)]
COG0577	COG0845	BCE33L4495	BCE33L4495	ABC transporter, permease	BCE33L0695	AAU19549.1	Hypothetical protein {UniProtKB/TrEMBL:Q63FL3}	[TP0963-TP0965 (0.93032813)]
COG0577	COG0845	BCE33L3051	BCE33L3051	ABC transporter, permease	BCE33L4952	BCE33L4952	Probable efflux system, periplasmic component	[TP0963-TP0965 (0.93032813)]
COG0577	COG0845	BCE33L4589	BCE33L4589	ABC transporter, permease	BCE33L0695	AAU19549.1	Hypothetical protein {UniProtKB/TrEMBL:Q63FL3}	[TP0963-TP0965 (0.93032813)]
COG0577	COG0845	BCE33L4180	BCE33L4180	ABC transporter, permease	BCE33L0695	AAU19549.1	Hypothetical protein {UniProtKB/TrEMBL:Q63FL3}	[TP0963-TP0965 (0.93032813)]
COG0577	COG0845	BCE33L3373	BCE33L3373	Possible ABC transporter, permease	BCE33L0695	AAU19549.1	Hypothetical protein {UniProtKB/TrEMBL:Q63FL3}	[TP0963-TP0965 (0.93032813)]
COG0577	COG0845	BCE33L4592	BCE33L4592	ABC transporter, permease	BCE33L0695	AAU19549.1	Hypothetical protein {UniProtKB/TrEMBL:Q63FL3}	[TP0963-TP0965 (0.93032813)]
COG0577	COG0845	BCE33L4590	BCE33L4590	ABC transporter, permease	BCE33L0695	AAU19549.1	Hypothetical protein {UniProtKB/TrEMBL:Q63FL3}	[TP0963-TP0965 (0.93032813)]
COG0577	COG0845	BCE33L2147	BCE33L2147	ABC transporter, permease	BCE33L4952	BCE33L4952	Probable efflux system, periplasmic component	[TP0963-TP0965 (0.93032813)]
COG0577	COG0845	BCE33L4180	BCE33L4180	ABC transporter, permease	BCE33L4952	BCE33L4952	Probable efflux system, periplasmic component	[TP0963-TP0965 (0.93032813)]
COG0577	COG0845	BCE33L2350	AAU17909.1	ABC transporter, permease	BCE33L4952	BCE33L4952	Probable efflux system, periplasmic component	[TP0963-TP0965 (0.93032813)]
COG0577	COG0845	BCE33L2893	BCE33L2893	ABC transporter, permease	BCE33L4952	BCE33L4952	Probable efflux system, periplasmic component	[TP0963-TP0965 (0.93032813)]
COG0577	COG0845	BCE33L0699	BCE33L0699	ABC transporter, permease	BCE33L4952	BCE33L4952	Probable efflux system, periplasmic component	[TP0963-TP0965 (0.93032813)]
COG0577	COG0845	BCE33L2841	AAU17421.1	ABC transporter, permease	BCE33L0695	AAU19549.1	Hypothetical protein {UniProtKB/TrEMBL:Q63FL3}	[TP0963-TP0965 (0.93032813)]
COG0577	COG0845	BCE33L3051	BCE33L3051	ABC transporter, permease	BCE33L0695	AAU19549.1	Hypothetical protein {UniProtKB/TrEMBL:Q63FL3}	[TP0963-TP0965 (0.93032813)]
COG0577	COG0845	BCE33L2842	AAU17419.1	ABC transporter, permease	BCE33L0695	AAU19549.1	Hypothetical protein {UniProtKB/TrEMBL:Q63FL3}	[TP0963-TP0965 (0.93032813)]
COG0577	COG0845	BCE33L4592	BCE33L4592	ABC transporter, permease	BCE33L4952	BCE33L4952	Probable efflux system, periplasmic component	[TP0963-TP0965 (0.93032813)]
COG0577	COG0845	BCE33L4181	BCE33L4181	ABC transporter, permease	BCE33L4952	BCE33L4952	Probable efflux system, periplasmic component	[TP0963-TP0965 (0.93032813)]
COG0577	COG0845	BCE33L3373	BCE33L3373	Possible ABC transporter, permease	BCE33L4952	BCE33L4952	Probable efflux system, periplasmic component	[TP0963-TP0965 (0.93032813)]
COG0577	COG0845	BCE33L4950	AAU15329.1	ABC transporter, permease	BCE33L4952	BCE33L4952	Probable efflux system, periplasmic component	[TP0963-TP0965 (0.93032813)]
COG0333	COG1077	BCE33L3682	rpmF	Ribosomal protein L32 {UniProtKB/TrEMBL:Q636A3}	BCE33L4974	AAU15306.1	MreB-like protein (Mbl protein); possible rod	[TP0807-TP0497 (0.61855906)]
COG0333	COG1077	BCE33L3682	rpmF	Ribosomal protein L32 {UniProtKB/TrEMBL:Q636A3}	BCE33L4197	BCE33L4197	Rod shape-determining protein	[TP0807-TP0497 (0.61855906)]
COG0234	COG1200	BCE33L0239	groS	10 kDa chaperonin (Protein Cpn10) (groES protein)	BCE33L3614	BCE33L3614	ATP-dependent DNA helicase	[TP1013-TP0687 (0.84594196)]
COG1121	COG1345	BCE33L4031	AAU16241.1	Cation ABC transporter, ATP-binding protein	BCE33L1517	AAU18736.1	Flagellar hook-associated protein 2	[TP0035-TP0872 (0.6931363)]
COG1671	COG2812	BCE33L2782	BCE33L2782	UPF0178 protein BCE33L2782	BCE33L0019	BCE33L0019	DNA polymerase III, gamma and tau subunits	[TP0845-TP1005 (0.5704539)]
COG0608	COG2206	BCE33L4153	BCE33L4153	Single-stranded-DNA-specific exonuclease	BCE33L0881	AAU19364.1	Group-specific protein {UniProtKB/TrEMBL:Q63F28}	[TP0704-TP0912 (0.7469796)]
COG0060	COG0681	BCE33L3654	ileS1	Isoleucyl-tRNA synthetase 1 (EC 6.1.1.5) (Isoleucine--tRNA ligase 1) (IleRS 1)	BCE33L0388	AAU19851.1	Signal peptidase I {UniProtKB/TrEMBL:Q63GG4}	[TP0452-TP0185 (0.79878455)]
COG0060	COG0681	BCE33L1977	ileS2	Isoleucyl-tRNA synthetase 2 (EC 6.1.1.5) (Isoleucine--tRNA ligase) (IleRS 2)	BCE33L1172	AAU19075.1	Signal peptidase I {UniProtKB/TrEMBL:Q63E91}	[TP0452-TP0185 (0.79878455)]
COG0060	COG0681	BCE33L3654	ileS1	Isoleucyl-tRNA synthetase 1 (EC 6.1.1.5) (Isoleucine--tRNA ligase 1) (IleRS 1)	BCE33L1172	AAU19075.1	Signal peptidase I {UniProtKB/TrEMBL:Q63E91}	[TP0452-TP0185 (0.79878455)]
COG0060	COG0681	BCE33L1977	ileS2	Isoleucyl-tRNA synthetase 2 (EC 6.1.1.5) (Isoleucine--tRNA ligase) (IleRS 2)	BCE33L0388	AAU19851.1	Signal peptidase I {UniProtKB/TrEMBL:Q63GG4}	[TP0452-TP0185 (0.79878455)]
COG0060	COG0681	BCE33L3654	ileS1	Isoleucyl-tRNA synthetase 1 (EC 6.1.1.5) (Isoleucine--tRNA ligase 1) (IleRS 1)	BCE33L3598	BCE33L3598	Signal peptidase I {UniProtKB/TrEMBL:Q636I7}	[TP0452-TP0185 (0.79878455)]
COG0060	COG0681	BCE33L1977	ileS2	Isoleucyl-tRNA synthetase 2 (EC 6.1.1.5) (Isoleucine--tRNA ligase) (IleRS 2)	BCE33L3598	BCE33L3598	Signal peptidase I {UniProtKB/TrEMBL:Q636I7}	[TP0452-TP0185 (0.79878455)]
COG0060	COG0681	BCE33L3654	ileS1	Isoleucyl-tRNA synthetase 1 (EC 6.1.1.5) (Isoleucine--tRNA ligase 1) (IleRS 1)	BCE33L2801	AAU17460.1	Signal peptidase I {UniProtKB/TrEMBL:Q639M9}	[TP0452-TP0185 (0.79878455)]
COG0060	COG0681	BCE33L3654	ileS1	Isoleucyl-tRNA synthetase 1 (EC 6.1.1.5) (Isoleucine--tRNA ligase 1) (IleRS 1)	BCE33L1037	AAU19208.1	Signal peptidase I {UniProtKB/TrEMBL:Q63EM4}	[TP0452-TP0185 (0.79878455)]
COG0060	COG0681	BCE33L1977	ileS2	Isoleucyl-tRNA synthetase 2 (EC 6.1.1.5) (Isoleucine--tRNA ligase) (IleRS 2)	BCE33L2801	AAU17460.1	Signal peptidase I {UniProtKB/TrEMBL:Q639M9}	[TP0452-TP0185 (0.79878455)]
COG0060	COG0681	BCE33L3654	ileS1	Isoleucyl-tRNA synthetase 1 (EC 6.1.1.5) (Isoleucine--tRNA ligase 1) (IleRS 1)	BCE33L2812	AAU17450.1	Signal peptidase I {UniProtKB/TrEMBL:Q639L8}	[TP0452-TP0185 (0.79878455)]
COG0060	COG0681	BCE33L1977	ileS2	Isoleucyl-tRNA synthetase 2 (EC 6.1.1.5) (Isoleucine--tRNA ligase) (IleRS 2)	BCE33L1037	AAU19208.1	Signal peptidase I {UniProtKB/TrEMBL:Q63EM4}	[TP0452-TP0185 (0.79878455)]
COG0060	COG0681	BCE33L1977	ileS2	Isoleucyl-tRNA synthetase 2 (EC 6.1.1.5) (Isoleucine--tRNA ligase) (IleRS 2)	BCE33L2812	AAU17450.1	Signal peptidase I {UniProtKB/TrEMBL:Q639L8}	[TP0452-TP0185 (0.79878455)]
COG1344	COG1815	BCE33L1535	BCE33L1535	Flagellin {UniProtKB/TrEMBL:Q63D83}	BCE33L1520	AAU18734.1	Flagellar basal-body rod protein	[TP0870-TP0396 (0.7209834)]
COG1344	COG1815	BCE33L1516	BCE33L1516	Flagellar hook-associated protein 3	BCE33L1520	AAU18734.1	Flagellar basal-body rod protein	[TP0870-TP0396 (0.7209834)]
COG1344	COG1815	BCE33L1536	AAU18717.1	Flagellin {UniProtKB/TrEMBL:Q63D82}	BCE33L1520	AAU18734.1	Flagellar basal-body rod protein	[TP0870-TP0396 (0.7209834)]
COG0242	COG1879	BCE33L3732	AAU16534.1	Polypeptide deformylase	BCE33L2693	AAU17567.1	Sugar ABC transporter, sugar-binding protein	[TP0757-TP0684 (0.80039173)]
COG0242	COG1879	BCE33L3626	AAU16640.1	Peptide deformylase {UniProtKB/TrEMBL:Q636F9}	BCE33L2693	AAU17567.1	Sugar ABC transporter, sugar-binding protein	[TP0757-TP0684 (0.80039173)]
COG0242	COG1879	BCE33L3732	AAU16534.1	Polypeptide deformylase	BCE33L0579	BCE33L0579	Ribose ABC transporter, ribose-binding protein	[TP0757-TP0684 (0.80039173)]
COG0242	COG1879	BCE33L3626	AAU16640.1	Peptide deformylase {UniProtKB/TrEMBL:Q636F9}	BCE33L0579	BCE33L0579	Ribose ABC transporter, ribose-binding protein	[TP0757-TP0684 (0.80039173)]
COG0652	COG1879	BCE33L3817	BCE33L3817	Peptidyl-prolyl cis-trans isomerase B	BCE33L0579	BCE33L0579	Ribose ABC transporter, ribose-binding protein	[TP0947-TP0684 (0.5775195)]
COG0652	COG1879	BCE33L3817	BCE33L3817	Peptidyl-prolyl cis-trans isomerase B	BCE33L2693	AAU17567.1	Sugar ABC transporter, sugar-binding protein	[TP0947-TP0684 (0.5775195)]
COG1352	COG1815	BCE33L0899	BCE33L0899	Chemotaxis protein methyltransferase	BCE33L1520	AAU18734.1	Flagellar basal-body rod protein	[TP0630-TP0396 (0.7590469)]
COG1352	COG1815	BCE33L1511	BCE33L1511	Chemotaxis protein methyltransferase	BCE33L1520	AAU18734.1	Flagellar basal-body rod protein	[TP0630-TP0396 (0.7590469)]
COG1352	COG1595	BCE33L0899	BCE33L0899	Chemotaxis protein methyltransferase	BCE33L0942	BCE33L0942	RNA polymerase sigma-70 factor, ECF family	[TP0630-TP0092 (0.6191048)]
COG1352	COG1595	BCE33L0899	BCE33L0899	Chemotaxis protein methyltransferase	BCE33L3438	BCE33L3438	Possible positive control factor Xpf	[TP0630-TP0092 (0.6191048)]
COG1352	COG1595	BCE33L1511	BCE33L1511	Chemotaxis protein methyltransferase	BCE33L1605	AAU18649.1	RNA polymerase sigma-70 factor, ECF subfamily	[TP0630-TP0092 (0.6191048)]
COG1352	COG1595	BCE33L1511	BCE33L1511	Chemotaxis protein methyltransferase	BCE33L2519	AAU17739.1	RNA polymerase ECF-type sigma factor	[TP0630-TP0092 (0.6191048)]
COG1352	COG1595	BCE33L0899	BCE33L0899	Chemotaxis protein methyltransferase	BCE33L1013	BCE33L1013	RNA polymerase sigma factor	[TP0630-TP0092 (0.6191048)]
COG1352	COG1595	BCE33L0899	BCE33L0899	Chemotaxis protein methyltransferase	BCE33L2243	BCE33L2243	RNA polymerase sigma-70 factor	[TP0630-TP0092 (0.6191048)]
COG1352	COG1595	BCE33L1511	BCE33L1511	Chemotaxis protein methyltransferase	BCE33L2972	AAU17289.1	RNA polymerase sigma-70 factor	[TP0630-TP0092 (0.6191048)]
COG1352	COG1595	BCE33L1511	BCE33L1511	Chemotaxis protein methyltransferase	BCE33L1921	BCE33L1921	RNA polymerase sigma subunit, ECF subfamily	[TP0630-TP0092 (0.6191048)]
COG1352	COG1595	BCE33L0899	BCE33L0899	Chemotaxis protein methyltransferase	BCE33L2972	AAU17289.1	RNA polymerase sigma-70 factor	[TP0630-TP0092 (0.6191048)]
COG1352	COG1595	BCE33L1511	BCE33L1511	Chemotaxis protein methyltransferase	BCE33L3438	BCE33L3438	Possible positive control factor Xpf	[TP0630-TP0092 (0.6191048)]
COG1352	COG1595	BCE33L0899	BCE33L0899	Chemotaxis protein methyltransferase	BCE33L0089	BCE33L0089	RNA polymerase sigma-30 factor	[TP0630-TP0092 (0.6191048)]
COG1352	COG1595	BCE33L0899	BCE33L0899	Chemotaxis protein methyltransferase	BCE33L0162	BCE33L0162	RNA polymerase sigma-70 factor, ECF subfamily	[TP0630-TP0092 (0.6191048)]
COG1352	COG1595	BCE33L1511	BCE33L1511	Chemotaxis protein methyltransferase	BCE33L4409	AAU15860.1	RNA polymerase sigma-70 factor	[TP0630-TP0092 (0.6191048)]
COG1352	COG1595	BCE33L1511	BCE33L1511	Chemotaxis protein methyltransferase	BCE33L1493	BCE33L1493	RNA polymerase sigma factor	[TP0630-TP0092 (0.6191048)]
COG1352	COG1595	BCE33L0899	BCE33L0899	Chemotaxis protein methyltransferase	BCE33L1578	AAU18675.1	RNA polymerase, ECF-type sigma factor	[TP0630-TP0092 (0.6191048)]
COG1352	COG1595	BCE33L0899	BCE33L0899	Chemotaxis protein methyltransferase	BCE33L2519	AAU17739.1	RNA polymerase ECF-type sigma factor	[TP0630-TP0092 (0.6191048)]
COG1352	COG1595	BCE33L1511	BCE33L1511	Chemotaxis protein methyltransferase	BCE33L2206	BCE33L2206	RNA polymerase sigma factor, ECF subfamily	[TP0630-TP0092 (0.6191048)]
COG1352	COG1595	BCE33L0899	BCE33L0899	Chemotaxis protein methyltransferase	BCE33L3297	AAU16963.1	RNA polymerase ECF-type sigma factor	[TP0630-TP0092 (0.6191048)]
COG1352	COG1595	BCE33L1511	BCE33L1511	Chemotaxis protein methyltransferase	BCE33L1578	AAU18675.1	RNA polymerase, ECF-type sigma factor	[TP0630-TP0092 (0.6191048)]
COG1352	COG1595	BCE33L0899	BCE33L0899	Chemotaxis protein methyltransferase	BCE33L4409	AAU15860.1	RNA polymerase sigma-70 factor	[TP0630-TP0092 (0.6191048)]
COG1352	COG1595	BCE33L1511	BCE33L1511	Chemotaxis protein methyltransferase	BCE33L0557	BCE33L0557	RNA polymerase sigma-70 factor, ECF subfamily	[TP0630-TP0092 (0.6191048)]
COG1352	COG1595	BCE33L0899	BCE33L0899	Chemotaxis protein methyltransferase	BCE33L5060	AAU15219.1	RNA polymerase sigma-70 factor, ECF subfamily	[TP0630-TP0092 (0.6191048)]
COG1352	COG1595	BCE33L1511	BCE33L1511	Chemotaxis protein methyltransferase	BCE33L5060	AAU15219.1	RNA polymerase sigma-70 factor, ECF subfamily	[TP0630-TP0092 (0.6191048)]
COG1352	COG1595	BCE33L1511	BCE33L1511	Chemotaxis protein methyltransferase	BCE33L3297	AAU16963.1	RNA polymerase ECF-type sigma factor	[TP0630-TP0092 (0.6191048)]
COG1352	COG1595	BCE33L1511	BCE33L1511	Chemotaxis protein methyltransferase	BCE33L2243	BCE33L2243	RNA polymerase sigma-70 factor	[TP0630-TP0092 (0.6191048)]
COG1352	COG1595	BCE33L1511	BCE33L1511	Chemotaxis protein methyltransferase	BCE33L0162	BCE33L0162	RNA polymerase sigma-70 factor, ECF subfamily	[TP0630-TP0092 (0.6191048)]
COG1352	COG1595	BCE33L0899	BCE33L0899	Chemotaxis protein methyltransferase	BCE33L1605	AAU18649.1	RNA polymerase sigma-70 factor, ECF subfamily	[TP0630-TP0092 (0.6191048)]
COG1352	COG1595	BCE33L0899	BCE33L0899	Chemotaxis protein methyltransferase	BCE33L2206	BCE33L2206	RNA polymerase sigma factor, ECF subfamily	[TP0630-TP0092 (0.6191048)]
COG1352	COG1595	BCE33L1511	BCE33L1511	Chemotaxis protein methyltransferase	BCE33L1013	BCE33L1013	RNA polymerase sigma factor	[TP0630-TP0092 (0.6191048)]
COG1352	COG1595	BCE33L1511	BCE33L1511	Chemotaxis protein methyltransferase	BCE33L0942	BCE33L0942	RNA polymerase sigma-70 factor, ECF family	[TP0630-TP0092 (0.6191048)]
COG1352	COG1595	BCE33L0899	BCE33L0899	Chemotaxis protein methyltransferase	BCE33L1921	BCE33L1921	RNA polymerase sigma subunit, ECF subfamily	[TP0630-TP0092 (0.6191048)]
COG1352	COG1595	BCE33L0899	BCE33L0899	Chemotaxis protein methyltransferase	BCE33L0557	BCE33L0557	RNA polymerase sigma-70 factor, ECF subfamily	[TP0630-TP0092 (0.6191048)]
COG1352	COG1595	BCE33L0899	BCE33L0899	Chemotaxis protein methyltransferase	BCE33L1493	BCE33L1493	RNA polymerase sigma factor	[TP0630-TP0092 (0.6191048)]
COG1352	COG1595	BCE33L1511	BCE33L1511	Chemotaxis protein methyltransferase	BCE33L0089	BCE33L0089	RNA polymerase sigma-30 factor	[TP0630-TP0092 (0.6191048)]
COG1558	COG1776	BCE33L1521	AAU18730.1	Flagellar basal-body rod protein	BCE33L1508	AAU18747.1	Chemotaxis protein {UniProtKB/TrEMBL:Q63DB0}	[TP0397-TP0720 (0.6910892)]
COG1344	COG4786	BCE33L1535	BCE33L1535	Flagellin {UniProtKB/TrEMBL:Q63D83}	BCE33L1548	AAU18706.1	Flagellar basal-body rod protein	[TP0792-TP0961 (0.7009321), TP0659-TP0961 (0.6018447)]
COG1344	COG4786	BCE33L1536	AAU18717.1	Flagellin {UniProtKB/TrEMBL:Q63D82}	BCE33L1548	AAU18706.1	Flagellar basal-body rod protein	[TP0792-TP0961 (0.7009321), TP0659-TP0961 (0.6018447)]
COG1344	COG4786	BCE33L1516	BCE33L1516	Flagellar hook-associated protein 3	BCE33L1548	AAU18706.1	Flagellar basal-body rod protein	[TP0792-TP0961 (0.7009321), TP0659-TP0961 (0.6018447)]
COG0593	COG1077	BCE33L0001	dnaA	Chromosomal replication initiator protein dnaA	BCE33L4974	AAU15306.1	MreB-like protein (Mbl protein); possible rod	[TP0001-TP0497 (0.678435)]
COG0593	COG1077	BCE33L0001	dnaA	Chromosomal replication initiator protein dnaA	BCE33L4197	BCE33L4197	Rod shape-determining protein	[TP0001-TP0497 (0.678435)]
COG0249	COG0357	BCE33L3528	mutS	DNA mismatch repair protein, MutS family	BCE33L5179	AAU20309.1	Glucose-inhibited division protein B	[TP0328-TP0946 (0.7367136)]
COG0658	COG1187	BCE33L4071	BCE33L4071	DNA internalization-related competence protein	BCE33L4295	BCE33L4295	TRNA pseudouridine synthase A	[TP0336-TP0459 (0.6079956)]
COG0658	COG1187	BCE33L4071	BCE33L4071	DNA internalization-related competence protein	BCE33L2144	AAU18115.1	TRNA pseudouridine synthase A	[TP0336-TP0459 (0.6079956)]
COG0658	COG1187	BCE33L4071	BCE33L4071	DNA internalization-related competence protein	BCE33L1354	AAU18896.1	Pseudouridylate synthase	[TP0336-TP0459 (0.6079956)]
COG0658	COG1187	BCE33L4071	BCE33L4071	DNA internalization-related competence protein	BCE33L4456	AAU15815.1	Pseudouridylate synthase	[TP0336-TP0459 (0.6079956)]
COG0465	COG0465	BCE33L0060	BCE33L0060	Cell division protein {UniProtKB/TrEMBL:Q63HD4}	BCE33L0060	BCE33L0060	Cell division protein {UniProtKB/TrEMBL:Q63HD4}	[TP0330-TP0330 (0.73856413)]
COG1558	COG1792	BCE33L1521	AAU18730.1	Flagellar basal-body rod protein	BCE33L4196	AAU16073.1	Rod shape-determining protein	[TP0397-TP0498 (0.58822864)]
COG0592	COG1344	BCE33L0002	AAU20226.1	DNA polymerase III, beta subunit	BCE33L1535	BCE33L1535	Flagellin {UniProtKB/TrEMBL:Q63D83}	[TP0002-TP0659 (0.6618167)]
COG0592	COG1344	BCE33L0002	AAU20226.1	DNA polymerase III, beta subunit	BCE33L1516	BCE33L1516	Flagellar hook-associated protein 3	[TP0002-TP0659 (0.6618167)]
COG0592	COG1344	BCE33L2430	AAU17829.1	DNA polymerase III, beta subunit	BCE33L1535	BCE33L1535	Flagellin {UniProtKB/TrEMBL:Q63D83}	[TP0002-TP0659 (0.6618167)]
COG0592	COG1344	BCE33L0002	AAU20226.1	DNA polymerase III, beta subunit	BCE33L1536	AAU18717.1	Flagellin {UniProtKB/TrEMBL:Q63D82}	[TP0002-TP0659 (0.6618167)]
COG0592	COG1344	BCE33L2430	AAU17829.1	DNA polymerase III, beta subunit	BCE33L1536	AAU18717.1	Flagellin {UniProtKB/TrEMBL:Q63D82}	[TP0002-TP0659 (0.6618167)]
COG0592	COG1344	BCE33L2430	AAU17829.1	DNA polymerase III, beta subunit	BCE33L1516	BCE33L1516	Flagellar hook-associated protein 3	[TP0002-TP0659 (0.6618167)]
COG0860	COG1192	BCE33L0139	AAU20083.1	N-acetylmuramoyl-L-alanine amidase	BCE33L5177	BCE33L5177	Sporulation initiation inhibitor	[TP0247-TP0272 (0.7527567)]
COG0860	COG1192	BCE33L2195	AAU18062.1	N-acetylmuramoyl-L-alanine amidase	BCE33L5177	BCE33L5177	Sporulation initiation inhibitor	[TP0247-TP0272 (0.7527567)]
COG0242	COG0272	BCE33L3732	AAU16534.1	Polypeptide deformylase	BCE33L0279	BCE33L0279	DNA ligase(NAD+) {UniProtKB/TrEMBL:Q63GS3}	[TP0757-TP0634 (0.68197167)]
COG0242	COG0272	BCE33L3626	AAU16640.1	Peptide deformylase {UniProtKB/TrEMBL:Q636F9}	BCE33L0279	BCE33L0279	DNA ligase(NAD+) {UniProtKB/TrEMBL:Q63GS3}	[TP0757-TP0634 (0.68197167)]
COG0187	COG0358	BCE33L0005	gyrB	DNA gyrase subunit B (EC 5.99.1.3) (Fragment)	BCE33L4043	BCE33L4043	DNA primase {UniProtKB/TrEMBL:Q634P5}	[TP1006-TP0492 (0.55112576)]
COG0187	COG0358	BCE33L3304	BCE33L3304	Topoisomerase IV, subunit B	BCE33L4043	BCE33L4043	DNA primase {UniProtKB/TrEMBL:Q634P5}	[TP1006-TP0492 (0.55112576)]
COG0301	COG0514	BCE33L4391	AAU15879.1	Thiamine biosynthesis protein	BCE33L1366	AAU18882.1	ATP-dependent DNA helicase Q	[TP0559-TP0103 (0.6411465)]
COG0301	COG0514	BCE33L4391	AAU15879.1	Thiamine biosynthesis protein	BCE33L2543	AAU17716.1	ATP-dependent DNA helicase Q	[TP0559-TP0103 (0.6411465)]
COG1154	COG2812	BCE33L3930	BCE33L3930	1-deoxy-D-xylulose 5-phosphate synthase	BCE33L0019	BCE33L0019	DNA polymerase III, gamma and tau subunits	[TP0824-TP1005 (0.68180764)]
COG0237	COG0552	BCE33L4325	coaE	Dephospho-CoA kinase (EC 2.7.1.24) (Dephosphocoenzyme A kinase)	BCE33L3606	BCE33L3606	Recognition particle-docking protein	[TP0296-TP0578 (0.7885255)]
COG0080	COG0265	BCE33L0091	AAU20141.1	Ribosomal protein L11 {UniProtKB/TrEMBL:Q63HA3}	BCE33L3307	BCE33L3307	Possible serine protease	[TP0237-TP0773 (0.6164146)]
COG0080	COG0265	BCE33L0091	AAU20141.1	Ribosomal protein L11 {UniProtKB/TrEMBL:Q63HA3}	BCE33L4876	BCE33L4876	Hypothetical protein {UniProtKB/TrEMBL:Q631H1}	[TP0237-TP0773 (0.6164146)]
COG0080	COG0265	BCE33L0091	AAU20141.1	Ribosomal protein L11 {UniProtKB/TrEMBL:Q63HA3}	BCE33L5158	BCE33L5158	Serine protease {UniProtKB/TrEMBL:Q630E1}	[TP0237-TP0773 (0.6164146)]
COG0783	COG1079	BCE33L1825	AAU18426.1	Non-specific DNA-binding protein, Dps-like	BCE33L3548	BCE33L3548	ABC transporter, permease	[TP1038-TP0302 (0.79878455)]
COG0783	COG1079	BCE33L4778	AAU15499.1	Dps family protein {UniProtKB/TrEMBL:Q631R8}	BCE33L3548	BCE33L3548	ABC transporter, permease	[TP1038-TP0302 (0.79878455)]
COG2812	COG2812	BCE33L0019	BCE33L0019	DNA polymerase III, gamma and tau subunits	BCE33L0019	BCE33L0019	DNA polymerase III, gamma and tau subunits	[TP1005-TP1005 (0.52391654)]
COG1466	COG1847	BCE33L4070	BCE33L4070	Possible DNA polymerase III, delta subunit	BCE33L5182	AAU20312.1	Jag protein {UniProtKB/TrEMBL:Q630B7}	[TP0588-TP0948 (0.74372905)]
COG0223	COG0234	BCE33L3625	BCE33L3625	Methionyl-tRNA formyltransferase	BCE33L0239	groS	10 kDa chaperonin (Protein Cpn10) (groES protein)	[TP0756-TP1013 (0.64276713)]
COG0223	COG0234	BCE33L3523	BCE33L3523	Methionyl-tRNA formyltransferase	BCE33L0239	groS	10 kDa chaperonin (Protein Cpn10) (groES protein)	[TP0756-TP1013 (0.64276713)]
COG0036	COG1653	BCE33L3619	BCE33L3619	Ribulose-phosphate 3-epimerase	BCE33L0482	BCE33L0482	Probable glycerol-3-phosphate ABC transporter,	[TP0945-TP0074 (0.654426)]
COG0036	COG1653	BCE33L3619	BCE33L3619	Ribulose-phosphate 3-epimerase	BCE33L1634	AAU18619.1	Probable sugar ABC transporter, sugar-binding	[TP0945-TP0074 (0.654426)]
COG0357	COG0459	BCE33L5179	AAU20309.1	Glucose-inhibited division protein B	BCE33L0240	groL	60 kDa chaperonin (Protein Cpn60) (groEL protein)	[TP0946-TP0030 (0.68326145)]
COG0664	COG1074	BCE33L3165	AAU17097.1	Possible transcriptional regulator; cyclic	BCE33L1039	BCE33L1039	ATP-dependent nuclease, subunit A	[TP0089-TP0898 (0.8304331)]
COG0664	COG1074	BCE33L1936	BCE33L1936	Transcriptional regulator, Crp/Fnr family	BCE33L1039	BCE33L1039	ATP-dependent nuclease, subunit A	[TP0089-TP0898 (0.8304331)]
COG0664	COG1074	BCE33L5106	BCE33L5106	Cyclic nucleotide-binding domain protein	BCE33L1039	BCE33L1039	ATP-dependent nuclease, subunit A	[TP0089-TP0898 (0.8304331)]
COG0345	COG1774	BCE33L4073	AAU16194.1	ComE operon protein 4 {UniProtKB/TrEMBL:Q634L4}	BCE33L0028	BCE33L0028	Signal peptidase-like protein	[TP0797-TP0046 (0.6414869)]
COG0345	COG1774	BCE33L3891	AAU16377.1	Pyrroline-5-carboxylate reductase	BCE33L0028	BCE33L0028	Signal peptidase-like protein	[TP0797-TP0046 (0.6414869)]
COG0345	COG1774	BCE33L0188	BCE33L0188	Pyrroline-5-carboxylate reductase	BCE33L0028	BCE33L0028	Signal peptidase-like protein	[TP0797-TP0046 (0.6414869)]
COG0345	COG1774	BCE33L2713	AAU17548.1	Pyrroline-5-carboxylate reductase	BCE33L0028	BCE33L0028	Signal peptidase-like protein	[TP0797-TP0046 (0.6414869)]
COG0345	COG1774	BCE33L2850	AAU17411.1	Pyrroline-5-carboxylate reductase	BCE33L0028	BCE33L0028	Signal peptidase-like protein	[TP0797-TP0046 (0.6414869)]
COG0223	COG0242	BCE33L3625	BCE33L3625	Methionyl-tRNA formyltransferase	BCE33L3626	AAU16640.1	Peptide deformylase {UniProtKB/TrEMBL:Q636F9}	[TP0756-TP0757 (0.8300303)]
COG0223	COG0242	BCE33L3625	BCE33L3625	Methionyl-tRNA formyltransferase	BCE33L3732	AAU16534.1	Polypeptide deformylase	[TP0756-TP0757 (0.8300303)]
COG0223	COG0242	BCE33L3523	BCE33L3523	Methionyl-tRNA formyltransferase	BCE33L3732	AAU16534.1	Polypeptide deformylase	[TP0756-TP0757 (0.8300303)]
COG0223	COG0242	BCE33L3523	BCE33L3523	Methionyl-tRNA formyltransferase	BCE33L3626	AAU16640.1	Peptide deformylase {UniProtKB/TrEMBL:Q636F9}	[TP0756-TP0757 (0.8300303)]
COG0233	COG0359	BCE33L3583	frr	Ribosome recycling factor (Ribosome-releasing factor) (RRF)	BCE33L5166	rplI	Ribosomal protein L9 {UniProtKB/TrEMBL:Q630D3}	[TP0604-TP0060 (0.5105792)]
COG0012	COG0457	BCE33L5172	BCE33L5172	Conserved GTP-binding protein	BCE33L1401	BCE33L1401	TPR-repeat-containing protein	[TP0124-TP0067 (0.81355333)]
COG0012	COG0457	BCE33L5172	BCE33L5172	Conserved GTP-binding protein	BCE33L4835	BCE33L4835	Possible response regulator aspartate phosphatase	[TP0124-TP0067 (0.81355333)]
COG0012	COG0457	BCE33L5172	BCE33L5172	Conserved GTP-binding protein	BCE33L0929	AAU19316.1	Probable response regulator aspartate phosphatase	[TP0124-TP0067 (0.81355333)]
COG0012	COG0457	BCE33L5172	BCE33L5172	Conserved GTP-binding protein	BCE33L3061	BCE33L3061	TPR repeat-containing protein	[TP0124-TP0067 (0.81355333)]
COG0012	COG0457	BCE33L5172	BCE33L5172	Conserved GTP-binding protein	BCE33L1058	AAU19188.1	Probable transcriptional regulator	[TP0124-TP0067 (0.81355333)]
COG0012	COG0457	BCE33L5172	BCE33L5172	Conserved GTP-binding protein	BCE33L3223	AAU17039.1	Possible response regulator aspartate phosphatase	[TP0124-TP0067 (0.81355333)]
COG0012	COG0457	BCE33L5172	BCE33L5172	Conserved GTP-binding protein	BCE33L4138	BCE33L4138	TPR domain protein {UniProtKB/TrEMBL:Q634F0}	[TP0124-TP0067 (0.81355333)]
COG0012	COG0457	BCE33L5172	BCE33L5172	Conserved GTP-binding protein	BCE33L4852	AAU15425.1	TPR domain protein {UniProtKB/TrEMBL:Q631J4}	[TP0124-TP0067 (0.81355333)]
COG0012	COG0457	BCE33L5172	BCE33L5172	Conserved GTP-binding protein	BCE33L0510	AAU19731.1	Transcriptional activator	[TP0124-TP0067 (0.81355333)]
COG0012	COG0457	BCE33L5172	BCE33L5172	Conserved GTP-binding protein	BCE33L2262	BCE33L2262	Hypothetical protein {UniProtKB/TrEMBL:Q63B65}	[TP0124-TP0067 (0.81355333)]
COG0012	COG0457	BCE33L5172	BCE33L5172	Conserved GTP-binding protein	BCE33L2649	BCE33L2649	Hypothetical protein {UniProtKB/TrEMBL:Q63A31}	[TP0124-TP0067 (0.81355333)]
COG0265	COG0492	BCE33L3307	BCE33L3307	Possible serine protease	BCE33L4851	BCE33L4851	Thioredoxin-disulfide reductase (Thioredoxin	[TP0773-TP0814 (0.6926654)]
COG0265	COG0492	BCE33L5158	BCE33L5158	Serine protease {UniProtKB/TrEMBL:Q630E1}	BCE33L0324	AAU19915.1	Probable thioredoxin reductase	[TP0773-TP0814 (0.6926654)]
COG0265	COG0492	BCE33L4876	BCE33L4876	Hypothetical protein {UniProtKB/TrEMBL:Q631H1}	BCE33L4851	BCE33L4851	Thioredoxin-disulfide reductase (Thioredoxin	[TP0773-TP0814 (0.6926654)]
COG0265	COG0492	BCE33L3307	BCE33L3307	Possible serine protease	BCE33L0324	AAU19915.1	Probable thioredoxin reductase	[TP0773-TP0814 (0.6926654)]
COG0265	COG0492	BCE33L3307	BCE33L3307	Possible serine protease	BCE33L4658	BCE33L4658	Thioredoxin-disulfide reductase	[TP0773-TP0814 (0.6926654)]
COG0265	COG0492	BCE33L4876	BCE33L4876	Hypothetical protein {UniProtKB/TrEMBL:Q631H1}	BCE33L0324	AAU19915.1	Probable thioredoxin reductase	[TP0773-TP0814 (0.6926654)]
COG0265	COG0492	BCE33L5158	BCE33L5158	Serine protease {UniProtKB/TrEMBL:Q630E1}	BCE33L4658	BCE33L4658	Thioredoxin-disulfide reductase	[TP0773-TP0814 (0.6926654)]
COG0265	COG0492	BCE33L5158	BCE33L5158	Serine protease {UniProtKB/TrEMBL:Q630E1}	BCE33L1376	AAU18872.1	Thioredoxin reductase {UniProtKB/TrEMBL:Q63DN7}	[TP0773-TP0814 (0.6926654)]
COG0265	COG0492	BCE33L3307	BCE33L3307	Possible serine protease	BCE33L1376	AAU18872.1	Thioredoxin reductase {UniProtKB/TrEMBL:Q63DN7}	[TP0773-TP0814 (0.6926654)]
COG0265	COG0492	BCE33L5158	BCE33L5158	Serine protease {UniProtKB/TrEMBL:Q630E1}	BCE33L4851	BCE33L4851	Thioredoxin-disulfide reductase (Thioredoxin	[TP0773-TP0814 (0.6926654)]
COG0265	COG0492	BCE33L4876	BCE33L4876	Hypothetical protein {UniProtKB/TrEMBL:Q631H1}	BCE33L4658	BCE33L4658	Thioredoxin-disulfide reductase	[TP0773-TP0814 (0.6926654)]
COG0265	COG0492	BCE33L4876	BCE33L4876	Hypothetical protein {UniProtKB/TrEMBL:Q631H1}	BCE33L1376	AAU18872.1	Thioredoxin reductase {UniProtKB/TrEMBL:Q63DN7}	[TP0773-TP0814 (0.6926654)]
COG0495	COG1480	BCE33L4490	leuS	Leucyl-tRNA synthetase (EC 6.1.1.4) (Leucine--tRNA ligase) (LeuRS)	BCE33L4051	AAU16218.1	Metal-dependent phosphohydrolase	[TP0586-TP0651 (0.5087635)]
COG1321	COG1774	BCE33L3957	AAU16311.1	Iron-dependent repressor	BCE33L0028	BCE33L0028	Signal peptidase-like protein	[TP0167-TP0046 (0.67547834)]
COG0124	COG0608	BCE33L4146	hisS2	Histidyl-tRNA synthetase 2 (EC 6.1.1.21) (Histidine--tRNA ligase 2) (HisRS 2)	BCE33L4153	BCE33L4153	Single-stranded-DNA-specific exonuclease	[TP0641-TP0704 (0.75894904)]
COG0124	COG0608	BCE33L3024	hisS1	Histidyl-tRNA synthetase 1 (EC 6.1.1.21) (Histidine--tRNA ligase 1) (HisRS 1)	BCE33L4153	BCE33L4153	Single-stranded-DNA-specific exonuclease	[TP0641-TP0704 (0.75894904)]
COG0465	COG0772	BCE33L0060	BCE33L0060	Cell division protein {UniProtKB/TrEMBL:Q63HD4}	BCE33L3670	AAU16596.1	Stage V sporulation protein E	[TP0330-TP0387 (0.8016956)]
COG0465	COG0772	BCE33L0060	BCE33L0060	Cell division protein {UniProtKB/TrEMBL:Q63HD4}	BCE33L3911	BCE33L3911	Cell division protein, FtsW/RodA/SpoVE family	[TP0330-TP0387 (0.8016956)]
COG0465	COG0772	BCE33L0060	BCE33L0060	Cell division protein {UniProtKB/TrEMBL:Q63HD4}	BCE33L3708	AAU16559.1	Cell division protein, FtsW/RodA/SpoVE family	[TP0330-TP0387 (0.8016956)]
COG0465	COG0772	BCE33L0060	BCE33L0060	Cell division protein {UniProtKB/TrEMBL:Q63HD4}	BCE33L1100	AAU19145.1	Stage V sporulation protein E	[TP0330-TP0387 (0.8016956)]
COG0465	COG0772	BCE33L0060	BCE33L0060	Cell division protein {UniProtKB/TrEMBL:Q63HD4}	BCE33L0944	BCE33L0944	Cell division protein, FtsW/RodA/SpoVE family;	[TP0330-TP0387 (0.8016956)]
COG0457	COG1426	BCE33L0929	AAU19316.1	Probable response regulator aspartate phosphatase	BCE33L3542	AAU16725.1	Hypothetical protein {UniProtKB/TrEMBL:Q636P3}	[TP0268-TP0334 (0.739808)]
COG0457	COG1426	BCE33L1058	AAU19188.1	Probable transcriptional regulator	BCE33L3542	AAU16725.1	Hypothetical protein {UniProtKB/TrEMBL:Q636P3}	[TP0268-TP0334 (0.739808)]
COG0457	COG1426	BCE33L4835	BCE33L4835	Possible response regulator aspartate phosphatase	BCE33L3542	AAU16725.1	Hypothetical protein {UniProtKB/TrEMBL:Q636P3}	[TP0268-TP0334 (0.739808)]
COG0457	COG1426	BCE33L2649	BCE33L2649	Hypothetical protein {UniProtKB/TrEMBL:Q63A31}	BCE33L3542	AAU16725.1	Hypothetical protein {UniProtKB/TrEMBL:Q636P3}	[TP0268-TP0334 (0.739808)]
COG0457	COG1426	BCE33L4852	AAU15425.1	TPR domain protein {UniProtKB/TrEMBL:Q631J4}	BCE33L3542	AAU16725.1	Hypothetical protein {UniProtKB/TrEMBL:Q636P3}	[TP0268-TP0334 (0.739808)]
COG0457	COG1426	BCE33L3061	BCE33L3061	TPR repeat-containing protein	BCE33L3542	AAU16725.1	Hypothetical protein {UniProtKB/TrEMBL:Q636P3}	[TP0268-TP0334 (0.739808)]
COG0457	COG1426	BCE33L2262	BCE33L2262	Hypothetical protein {UniProtKB/TrEMBL:Q63B65}	BCE33L3542	AAU16725.1	Hypothetical protein {UniProtKB/TrEMBL:Q636P3}	[TP0268-TP0334 (0.739808)]
COG0457	COG1426	BCE33L0510	AAU19731.1	Transcriptional activator	BCE33L3542	AAU16725.1	Hypothetical protein {UniProtKB/TrEMBL:Q636P3}	[TP0268-TP0334 (0.739808)]
COG0457	COG1426	BCE33L3223	AAU17039.1	Possible response regulator aspartate phosphatase	BCE33L3542	AAU16725.1	Hypothetical protein {UniProtKB/TrEMBL:Q636P3}	[TP0268-TP0334 (0.739808)]
COG0457	COG1426	BCE33L1401	BCE33L1401	TPR-repeat-containing protein	BCE33L3542	AAU16725.1	Hypothetical protein {UniProtKB/TrEMBL:Q636P3}	[TP0268-TP0334 (0.739808)]
COG0457	COG1426	BCE33L4138	BCE33L4138	TPR domain protein {UniProtKB/TrEMBL:Q634F0}	BCE33L3542	AAU16725.1	Hypothetical protein {UniProtKB/TrEMBL:Q636P3}	[TP0268-TP0334 (0.739808)]
COG1196	COG5401	BCE33L3607	BCE33L3607	Chromosome segregation SMC protein	BCE33L4235	BCE33L4235	Germination protein {UniProtKB/TrEMBL:Q633V3}	[TP0367-TP0832 (0.50839365)]
COG0192	COG0217	BCE33L4517	metK	S-adenosylmethionine synthetase (EC 2.5.1.6) (Methionine adenosyltransferase) (AdoMet synthetase) (MAT)	BCE33L0449	BCE33L0449	Hypothetical UPF0082 protein BCE33L0449	[TP0794-TP0474 (0.71912634)]
COG0092	COG0301	BCE33L0110	rpsC	30S ribosomal protein S3	BCE33L4391	AAU15879.1	Thiamine biosynthesis protein	[TP0195-TP0559 (0.66944)]
COG0860	COG1214	BCE33L2195	AAU18062.1	N-acetylmuramoyl-L-alanine amidase	BCE33L0233	AAU20002.1	Probable O-sialoglycoprotein endopeptidase	[TP0247-TP0876 (0.6334264)]
COG0860	COG1214	BCE33L0139	AAU20083.1	N-acetylmuramoyl-L-alanine amidase	BCE33L0233	AAU20002.1	Probable O-sialoglycoprotein endopeptidase	[TP0247-TP0876 (0.6334264)]
COG0544	COG1418	BCE33L4217	tig	Trigger factor {UniProtKB/Swiss-Prot:Q633X1}	BCE33L3537	BCE33L3537	Hypothetical protein {UniProtKB/TrEMBL:Q636P8}	[TP0506-TP1018 (0.7668753)]
COG0544	COG1418	BCE33L4217	tig	Trigger factor {UniProtKB/Swiss-Prot:Q633X1}	BCE33L4307	AAU15964.1	Metal-dependent phosphohydrolase, HD domain	[TP0506-TP1018 (0.7668753)]
COG0544	COG1418	BCE33L4217	tig	Trigger factor {UniProtKB/Swiss-Prot:Q633X1}	BCE33L1963	AAU18294.1	Hydrolase, HD family {UniProtKB/TrEMBL:Q63C12}	[TP0506-TP1018 (0.7668753)]
COG0477	COG0845	BCE33L3758	BCE33L3758	Multidrug-efflux transporter	BCE33L0695	AAU19549.1	Hypothetical protein {UniProtKB/TrEMBL:Q63FL3}	[TP0840-TP0965 (0.8653204)]
COG0477	COG0845	BCE33L2109	AAU18148.1	GlpT transporter; possible quinolone resistence	BCE33L0695	AAU19549.1	Hypothetical protein {UniProtKB/TrEMBL:Q63FL3}	[TP0840-TP0965 (0.8653204)]
COG0477	COG0845	BCE33L2250	BCE33L2250	Alpha-ketoglutarate permease	BCE33L4952	BCE33L4952	Probable efflux system, periplasmic component	[TP0840-TP0965 (0.8653204)]
COG0477	COG0845	BCE33L2707	BCE33L2707	Macrolide efflux protein	BCE33L0695	AAU19549.1	Hypothetical protein {UniProtKB/TrEMBL:Q63FL3}	[TP0840-TP0965 (0.8653204)]
COG0477	COG0845	BCE33L1559	AAU18694.1	Multidrug resistance protein; possible	BCE33L4952	BCE33L4952	Probable efflux system, periplasmic component	[TP0840-TP0965 (0.8653204)]
COG0477	COG0845	BCE33L2318	BCE33L2318	Macrolide-efflux protein	BCE33L0695	AAU19549.1	Hypothetical protein {UniProtKB/TrEMBL:Q63FL3}	[TP0840-TP0965 (0.8653204)]
COG0477	COG0845	BCE33L0948	AAU19298.1	Metal-tetracycline/H+ antiporter	BCE33L4952	BCE33L4952	Probable efflux system, periplasmic component	[TP0840-TP0965 (0.8653204)]
COG0477	COG0845	BCE33L1496	BCE33L1496	Permease {UniProtKB/TrEMBL:Q63DC2}	BCE33L4952	BCE33L4952	Probable efflux system, periplasmic component	[TP0840-TP0965 (0.8653204)]
COG0477	COG0845	BCE33L0731	BCE33L0731	Multidrug resistance protein B	BCE33L4952	BCE33L4952	Probable efflux system, periplasmic component	[TP0840-TP0965 (0.8653204)]
COG0477	COG0845	BCE33L0948	AAU19298.1	Metal-tetracycline/H+ antiporter	BCE33L0695	AAU19549.1	Hypothetical protein {UniProtKB/TrEMBL:Q63FL3}	[TP0840-TP0965 (0.8653204)]
COG0477	COG0845	BCE33L2149	AAU18108.1	Permease; possible ABC transporter, permease	BCE33L0695	AAU19549.1	Hypothetical protein {UniProtKB/TrEMBL:Q63FL3}	[TP0840-TP0965 (0.8653204)]
COG0477	COG0845	BCE33L3758	BCE33L3758	Multidrug-efflux transporter	BCE33L4952	BCE33L4952	Probable efflux system, periplasmic component	[TP0840-TP0965 (0.8653204)]
COG0477	COG0845	BCE33L2109	AAU18148.1	GlpT transporter; possible quinolone resistence	BCE33L4952	BCE33L4952	Probable efflux system, periplasmic component	[TP0840-TP0965 (0.8653204)]
COG0477	COG0845	BCE33L2250	BCE33L2250	Alpha-ketoglutarate permease	BCE33L0695	AAU19549.1	Hypothetical protein {UniProtKB/TrEMBL:Q63FL3}	[TP0840-TP0965 (0.8653204)]
COG0477	COG0845	BCE33L4661	AAU15614.1	Hypothetical protein {UniProtKB/TrEMBL:Q632D3}	BCE33L4952	BCE33L4952	Probable efflux system, periplasmic component	[TP0840-TP0965 (0.8653204)]
COG0477	COG0845	BCE33L2057	BCE33L2057	Macrolide efflux protein	BCE33L4952	BCE33L4952	Probable efflux system, periplasmic component	[TP0840-TP0965 (0.8653204)]
COG0477	COG0845	BCE33L0744	AAU19499.1	Multidrug resistance protein B	BCE33L0695	AAU19549.1	Hypothetical protein {UniProtKB/TrEMBL:Q63FL3}	[TP0840-TP0965 (0.8653204)]
COG0477	COG0845	BCE33L2057	BCE33L2057	Macrolide efflux protein	BCE33L0695	AAU19549.1	Hypothetical protein {UniProtKB/TrEMBL:Q63FL3}	[TP0840-TP0965 (0.8653204)]
COG0477	COG0845	BCE33L3524	AAU16742.1	Major facilitator family transporter; possible	BCE33L4952	BCE33L4952	Probable efflux system, periplasmic component	[TP0840-TP0965 (0.8653204)]
COG0477	COG0845	BCE33L2613	AAU17647.1	Peptide permease, major facilitator family	BCE33L4952	BCE33L4952	Probable efflux system, periplasmic component	[TP0840-TP0965 (0.8653204)]
COG0477	COG0845	BCE33L1496	BCE33L1496	Permease {UniProtKB/TrEMBL:Q63DC2}	BCE33L0695	AAU19549.1	Hypothetical protein {UniProtKB/TrEMBL:Q63FL3}	[TP0840-TP0965 (0.8653204)]
COG0477	COG0845	BCE33L2412	BCE33L2412	Permease {UniProtKB/TrEMBL:Q63AR6}	BCE33L4952	BCE33L4952	Probable efflux system, periplasmic component	[TP0840-TP0965 (0.8653204)]
COG0477	COG0845	BCE33L2994	AAU17269.1	Multidrug-efflux protein	BCE33L0695	AAU19549.1	Hypothetical protein {UniProtKB/TrEMBL:Q63FL3}	[TP0840-TP0965 (0.8653204)]
COG0477	COG0845	BCE33L1498	BCE33L1498	Macrolide efflux protein	BCE33L0695	AAU19549.1	Hypothetical protein {UniProtKB/TrEMBL:Q63FL3}	[TP0840-TP0965 (0.8653204)]
COG0477	COG0845	BCE33L3049	BCE33L3049	Sugar (And other) transporter, N-terminal region	BCE33L4952	BCE33L4952	Probable efflux system, periplasmic component	[TP0840-TP0965 (0.8653204)]
COG0477	COG0845	BCE33L2374	BCE33L2374	Macrolide efflux protein	BCE33L4952	BCE33L4952	Probable efflux system, periplasmic component	[TP0840-TP0965 (0.8653204)]
COG0477	COG0845	BCE33L2955	BCE33L2955	Major facilitator family transporter	BCE33L4952	BCE33L4952	Probable efflux system, periplasmic component	[TP0840-TP0965 (0.8653204)]
COG0477	COG0845	BCE33L1498	BCE33L1498	Macrolide efflux protein	BCE33L4952	BCE33L4952	Probable efflux system, periplasmic component	[TP0840-TP0965 (0.8653204)]
COG0477	COG0845	BCE33L1674	BCE33L1674	Multidrug resistance protein B	BCE33L0695	AAU19549.1	Hypothetical protein {UniProtKB/TrEMBL:Q63FL3}	[TP0840-TP0965 (0.8653204)]
COG0477	COG0845	BCE33L1878	BCE33L1878	Permease {UniProtKB/TrEMBL:Q63C96}	BCE33L0695	AAU19549.1	Hypothetical protein {UniProtKB/TrEMBL:Q63FL3}	[TP0840-TP0965 (0.8653204)]
COG0477	COG0845	BCE33L0949	BCE33L0949	Permease, general substrate transporter	BCE33L0695	AAU19549.1	Hypothetical protein {UniProtKB/TrEMBL:Q63FL3}	[TP0840-TP0965 (0.8653204)]
COG0477	COG0845	BCE33L2149	AAU18108.1	Permease; possible ABC transporter, permease	BCE33L4952	BCE33L4952	Probable efflux system, periplasmic component	[TP0840-TP0965 (0.8653204)]
COG0477	COG0845	BCE33L0218	BCE33L0218	Permease; probable multidrug resistance protein	BCE33L0695	AAU19549.1	Hypothetical protein {UniProtKB/TrEMBL:Q63FL3}	[TP0840-TP0965 (0.8653204)]
COG0477	COG0845	BCE33L3049	BCE33L3049	Sugar (And other) transporter, N-terminal region	BCE33L0695	AAU19549.1	Hypothetical protein {UniProtKB/TrEMBL:Q63FL3}	[TP0840-TP0965 (0.8653204)]
COG0477	COG0845	BCE33L0583	BCE33L0583	Probable multidrug efflux transporter	BCE33L4952	BCE33L4952	Probable efflux system, periplasmic component	[TP0840-TP0965 (0.8653204)]
COG0477	COG0845	BCE33L5068	AAU15211.1	Multidrug resistance protein; possible permease	BCE33L4952	BCE33L4952	Probable efflux system, periplasmic component	[TP0840-TP0965 (0.8653204)]
COG0477	COG0845	BCE33L0650	BCE33L0650	Major facilitator family transporter	BCE33L4952	BCE33L4952	Probable efflux system, periplasmic component	[TP0840-TP0965 (0.8653204)]
COG0477	COG0845	BCE33L0684	AAU19559.1	Quinolone resistence protein, major facilitator	BCE33L0695	AAU19549.1	Hypothetical protein {UniProtKB/TrEMBL:Q63FL3}	[TP0840-TP0965 (0.8653204)]
COG0477	COG0845	BCE33L4310	BCE33L4310	Multidrug resistance protein B	BCE33L4952	BCE33L4952	Probable efflux system, periplasmic component	[TP0840-TP0965 (0.8653204)]
COG0477	COG0845	BCE33L2994	AAU17269.1	Multidrug-efflux protein	BCE33L4952	BCE33L4952	Probable efflux system, periplasmic component	[TP0840-TP0965 (0.8653204)]
COG0477	COG0845	BCE33L2922	AAU17339.1	Multidrug resistance protein B	BCE33L0695	AAU19549.1	Hypothetical protein {UniProtKB/TrEMBL:Q63FL3}	[TP0840-TP0965 (0.8653204)]
COG0477	COG0845	BCE33L2955	BCE33L2955	Major facilitator family transporter	BCE33L0695	AAU19549.1	Hypothetical protein {UniProtKB/TrEMBL:Q63FL3}	[TP0840-TP0965 (0.8653204)]
COG0477	COG0845	BCE33L2608	AAU17653.1	Multidrug resistance protein B	BCE33L4952	BCE33L4952	Probable efflux system, periplasmic component	[TP0840-TP0965 (0.8653204)]
COG0477	COG0845	BCE33L5139	AAU20269.1	Transporter, MFS superfamily	BCE33L0695	AAU19549.1	Hypothetical protein {UniProtKB/TrEMBL:Q63FL3}	[TP0840-TP0965 (0.8653204)]
COG0477	COG0845	BCE33L0744	AAU19499.1	Multidrug resistance protein B	BCE33L4952	BCE33L4952	Probable efflux system, periplasmic component	[TP0840-TP0965 (0.8653204)]
COG0477	COG0845	BCE33L1559	AAU18694.1	Multidrug resistance protein; possible	BCE33L0695	AAU19549.1	Hypothetical protein {UniProtKB/TrEMBL:Q63FL3}	[TP0840-TP0965 (0.8653204)]
COG0477	COG0845	BCE33L2374	BCE33L2374	Macrolide efflux protein	BCE33L0695	AAU19549.1	Hypothetical protein {UniProtKB/TrEMBL:Q63FL3}	[TP0840-TP0965 (0.8653204)]
COG0477	COG0845	BCE33L0218	BCE33L0218	Permease; probable multidrug resistance protein	BCE33L4952	BCE33L4952	Probable efflux system, periplasmic component	[TP0840-TP0965 (0.8653204)]
COG0477	COG0845	BCE33L1802	AAU18455.1	Permease; possible multidrug resistance protein	BCE33L0695	AAU19549.1	Hypothetical protein {UniProtKB/TrEMBL:Q63FL3}	[TP0840-TP0965 (0.8653204)]
COG0477	COG0845	BCE33L2986	BCE33L2986	Permease, major facilitator superfamily	BCE33L0695	AAU19549.1	Hypothetical protein {UniProtKB/TrEMBL:Q63FL3}	[TP0840-TP0965 (0.8653204)]
COG0477	COG0845	BCE33L1878	BCE33L1878	Permease {UniProtKB/TrEMBL:Q63C96}	BCE33L4952	BCE33L4952	Probable efflux system, periplasmic component	[TP0840-TP0965 (0.8653204)]
COG0477	COG0845	BCE33L0173	BCE33L0173	Drug resistance transporter Bcr/CflA subfamily;	BCE33L4952	BCE33L4952	Probable efflux system, periplasmic component	[TP0840-TP0965 (0.8653204)]
COG0477	COG0845	BCE33L3048	BCE33L3048	Sugar (And other) transporter, C-terminal region	BCE33L4952	BCE33L4952	Probable efflux system, periplasmic component	[TP0840-TP0965 (0.8653204)]
COG0477	COG0845	BCE33L2738	AAU17523.1	Glycine betaine/L-proline ABC transporter,	BCE33L4952	BCE33L4952	Probable efflux system, periplasmic component	[TP0840-TP0965 (0.8653204)]
COG0477	COG0845	BCE33L2133	BCE33L2133	Drug resistance transporter	BCE33L0695	AAU19549.1	Hypothetical protein {UniProtKB/TrEMBL:Q63FL3}	[TP0840-TP0965 (0.8653204)]
COG0477	COG0845	BCE33L2412	BCE33L2412	Permease {UniProtKB/TrEMBL:Q63AR6}	BCE33L0695	AAU19549.1	Hypothetical protein {UniProtKB/TrEMBL:Q63FL3}	[TP0840-TP0965 (0.8653204)]
COG0477	COG0845	BCE33L0364	BCE33L0364	Sugar transporter {UniProtKB/TrEMBL:Q63GI8}	BCE33L4952	BCE33L4952	Probable efflux system, periplasmic component	[TP0840-TP0965 (0.8653204)]
COG0477	COG0845	BCE33L3060	BCE33L3060	Possible membrane protein; TGF-beta receptor,	BCE33L4952	BCE33L4952	Probable efflux system, periplasmic component	[TP0840-TP0965 (0.8653204)]
COG0477	COG0845	BCE33L2613	AAU17647.1	Peptide permease, major facilitator family	BCE33L0695	AAU19549.1	Hypothetical protein {UniProtKB/TrEMBL:Q63FL3}	[TP0840-TP0965 (0.8653204)]
COG0477	COG0845	BCE33L4491	BCE33L4491	Permease; possible multidrug resistance protein	BCE33L4952	BCE33L4952	Probable efflux system, periplasmic component	[TP0840-TP0965 (0.8653204)]
COG0477	COG0845	BCE33L3210	BCE33L3210	Major facilitator family transporter	BCE33L4952	BCE33L4952	Probable efflux system, periplasmic component	[TP0840-TP0965 (0.8653204)]
COG0477	COG0845	BCE33L1630	BCE33L1630	Probable transporter {UniProtKB/TrEMBL:Q63CZ3}	BCE33L0695	AAU19549.1	Hypothetical protein {UniProtKB/TrEMBL:Q63FL3}	[TP0840-TP0965 (0.8653204)]
COG0477	COG0845	BCE33L2738	AAU17523.1	Glycine betaine/L-proline ABC transporter,	BCE33L0695	AAU19549.1	Hypothetical protein {UniProtKB/TrEMBL:Q63FL3}	[TP0840-TP0965 (0.8653204)]
COG0477	COG0845	BCE33L4459	BCE33L4459	Multidrug resistance protein B	BCE33L0695	AAU19549.1	Hypothetical protein {UniProtKB/TrEMBL:Q63FL3}	[TP0840-TP0965 (0.8653204)]
COG0477	COG0845	BCE33L2947	BCE33L2947	Macrolide-efflux protein	BCE33L0695	AAU19549.1	Hypothetical protein {UniProtKB/TrEMBL:Q63FL3}	[TP0840-TP0965 (0.8653204)]
COG0477	COG0845	BCE33L3177	AAU17084.1	Drug resistance transporter, Bcr/CflA family	BCE33L4952	BCE33L4952	Probable efflux system, periplasmic component	[TP0840-TP0965 (0.8653204)]
COG0477	COG0845	BCE33L2997	BCE33L2997	Quinolone resistence protein, major facilitator	BCE33L4952	BCE33L4952	Probable efflux system, periplasmic component	[TP0840-TP0965 (0.8653204)]
COG0477	COG0845	BCE33L2986	BCE33L2986	Permease, major facilitator superfamily	BCE33L4952	BCE33L4952	Probable efflux system, periplasmic component	[TP0840-TP0965 (0.8653204)]
COG0477	COG0845	BCE33L2227	BCE33L2227	Permease; possible macrolide-efflux protein	BCE33L4952	BCE33L4952	Probable efflux system, periplasmic component	[TP0840-TP0965 (0.8653204)]
COG0477	COG0845	BCE33L2133	BCE33L2133	Drug resistance transporter	BCE33L4952	BCE33L4952	Probable efflux system, periplasmic component	[TP0840-TP0965 (0.8653204)]
COG0477	COG0845	BCE33L2318	BCE33L2318	Macrolide-efflux protein	BCE33L4952	BCE33L4952	Probable efflux system, periplasmic component	[TP0840-TP0965 (0.8653204)]
COG0477	COG0845	BCE33L1652	AAU18601.1	Fosmidomycin resistance protein	BCE33L0695	AAU19549.1	Hypothetical protein {UniProtKB/TrEMBL:Q63FL3}	[TP0840-TP0965 (0.8653204)]
COG0477	COG0845	BCE33L2608	AAU17653.1	Multidrug resistance protein B	BCE33L0695	AAU19549.1	Hypothetical protein {UniProtKB/TrEMBL:Q63FL3}	[TP0840-TP0965 (0.8653204)]
COG0477	COG0845	BCE33L2227	BCE33L2227	Permease; possible macrolide-efflux protein	BCE33L0695	AAU19549.1	Hypothetical protein {UniProtKB/TrEMBL:Q63FL3}	[TP0840-TP0965 (0.8653204)]
COG0477	COG0845	BCE33L2624	AAU17636.1	Macrolide efflux protein	BCE33L0695	AAU19549.1	Hypothetical protein {UniProtKB/TrEMBL:Q63FL3}	[TP0840-TP0965 (0.8653204)]
COG0477	COG0845	BCE33L0335	AAU19904.1	Sugar transporter; possible benzoate transport	BCE33L4952	BCE33L4952	Probable efflux system, periplasmic component	[TP0840-TP0965 (0.8653204)]
COG0477	COG0845	BCE33L1646	BCE33L1646	Multidrug ABC transporter, permease	BCE33L4952	BCE33L4952	Probable efflux system, periplasmic component	[TP0840-TP0965 (0.8653204)]
COG0477	COG0845	BCE33L3324	AAU16940.1	Multidrug resistance protein B; transporter	BCE33L0695	AAU19549.1	Hypothetical protein {UniProtKB/TrEMBL:Q63FL3}	[TP0840-TP0965 (0.8653204)]
COG0477	COG0845	BCE33L2624	AAU17636.1	Macrolide efflux protein	BCE33L4952	BCE33L4952	Probable efflux system, periplasmic component	[TP0840-TP0965 (0.8653204)]
COG0477	COG0845	BCE33L4491	BCE33L4491	Permease; possible multidrug resistance protein	BCE33L0695	AAU19549.1	Hypothetical protein {UniProtKB/TrEMBL:Q63FL3}	[TP0840-TP0965 (0.8653204)]
COG0477	COG0845	BCE33L0650	BCE33L0650	Major facilitator family transporter	BCE33L0695	AAU19549.1	Hypothetical protein {UniProtKB/TrEMBL:Q63FL3}	[TP0840-TP0965 (0.8653204)]
COG0477	COG0845	BCE33L3060	BCE33L3060	Possible membrane protein; TGF-beta receptor,	BCE33L0695	AAU19549.1	Hypothetical protein {UniProtKB/TrEMBL:Q63FL3}	[TP0840-TP0965 (0.8653204)]
COG0477	COG0845	BCE33L2997	BCE33L2997	Quinolone resistence protein, major facilitator	BCE33L0695	AAU19549.1	Hypothetical protein {UniProtKB/TrEMBL:Q63FL3}	[TP0840-TP0965 (0.8653204)]
COG0477	COG0845	BCE33L4310	BCE33L4310	Multidrug resistance protein B	BCE33L0695	AAU19549.1	Hypothetical protein {UniProtKB/TrEMBL:Q63FL3}	[TP0840-TP0965 (0.8653204)]
COG0477	COG0845	BCE33L0573	BCE33L0573	Multidrug-efflux transporter	BCE33L4952	BCE33L4952	Probable efflux system, periplasmic component	[TP0840-TP0965 (0.8653204)]
COG0477	COG0845	BCE33L2126	BCE33L2126	Oxalate/formate antiporter	BCE33L0695	AAU19549.1	Hypothetical protein {UniProtKB/TrEMBL:Q63FL3}	[TP0840-TP0965 (0.8653204)]
COG0477	COG0845	BCE33L2393	AAU17866.1	Permease; possible macrolide-efflux protein	BCE33L0695	AAU19549.1	Hypothetical protein {UniProtKB/TrEMBL:Q63FL3}	[TP0840-TP0965 (0.8653204)]
COG0477	COG0845	BCE33L0573	BCE33L0573	Multidrug-efflux transporter	BCE33L0695	AAU19549.1	Hypothetical protein {UniProtKB/TrEMBL:Q63FL3}	[TP0840-TP0965 (0.8653204)]
COG0477	COG0845	BCE33L3048	BCE33L3048	Sugar (And other) transporter, C-terminal region	BCE33L0695	AAU19549.1	Hypothetical protein {UniProtKB/TrEMBL:Q63FL3}	[TP0840-TP0965 (0.8653204)]
COG0477	COG0845	BCE33L3324	AAU16940.1	Multidrug resistance protein B; transporter	BCE33L4952	BCE33L4952	Probable efflux system, periplasmic component	[TP0840-TP0965 (0.8653204)]
COG0477	COG0845	BCE33L0734	BCE33L0734	Lincomycin resistance protein	BCE33L4952	BCE33L4952	Probable efflux system, periplasmic component	[TP0840-TP0965 (0.8653204)]
COG0477	COG0845	BCE33L4459	BCE33L4459	Multidrug resistance protein B	BCE33L4952	BCE33L4952	Probable efflux system, periplasmic component	[TP0840-TP0965 (0.8653204)]
COG0477	COG0845	BCE33L3177	AAU17084.1	Drug resistance transporter, Bcr/CflA family	BCE33L0695	AAU19549.1	Hypothetical protein {UniProtKB/TrEMBL:Q63FL3}	[TP0840-TP0965 (0.8653204)]
COG0477	COG0845	BCE33L0949	BCE33L0949	Permease, general substrate transporter	BCE33L4952	BCE33L4952	Probable efflux system, periplasmic component	[TP0840-TP0965 (0.8653204)]
COG0477	COG0845	BCE33L2393	AAU17866.1	Permease; possible macrolide-efflux protein	BCE33L4952	BCE33L4952	Probable efflux system, periplasmic component	[TP0840-TP0965 (0.8653204)]
COG0477	COG0845	BCE33L3210	BCE33L3210	Major facilitator family transporter	BCE33L0695	AAU19549.1	Hypothetical protein {UniProtKB/TrEMBL:Q63FL3}	[TP0840-TP0965 (0.8653204)]
COG0477	COG0845	BCE33L2428	AAU17831.1	Oxalate:formate antiporter	BCE33L4952	BCE33L4952	Probable efflux system, periplasmic component	[TP0840-TP0965 (0.8653204)]
COG0477	COG0845	BCE33L2707	BCE33L2707	Macrolide efflux protein	BCE33L4952	BCE33L4952	Probable efflux system, periplasmic component	[TP0840-TP0965 (0.8653204)]
COG0477	COG0845	BCE33L5068	AAU15211.1	Multidrug resistance protein; possible permease	BCE33L0695	AAU19549.1	Hypothetical protein {UniProtKB/TrEMBL:Q63FL3}	[TP0840-TP0965 (0.8653204)]
COG0477	COG0845	BCE33L2922	AAU17339.1	Multidrug resistance protein B	BCE33L4952	BCE33L4952	Probable efflux system, periplasmic component	[TP0840-TP0965 (0.8653204)]
COG0477	COG0845	BCE33L1630	BCE33L1630	Probable transporter {UniProtKB/TrEMBL:Q63CZ3}	BCE33L4952	BCE33L4952	Probable efflux system, periplasmic component	[TP0840-TP0965 (0.8653204)]
COG0477	COG0845	BCE33L5139	AAU20269.1	Transporter, MFS superfamily	BCE33L4952	BCE33L4952	Probable efflux system, periplasmic component	[TP0840-TP0965 (0.8653204)]
COG0477	COG0845	BCE33L0684	AAU19559.1	Quinolone resistence protein, major facilitator	BCE33L4952	BCE33L4952	Probable efflux system, periplasmic component	[TP0840-TP0965 (0.8653204)]
COG0477	COG0845	BCE33L4661	AAU15614.1	Hypothetical protein {UniProtKB/TrEMBL:Q632D3}	BCE33L0695	AAU19549.1	Hypothetical protein {UniProtKB/TrEMBL:Q63FL3}	[TP0840-TP0965 (0.8653204)]
COG0477	COG0845	BCE33L0364	BCE33L0364	Sugar transporter {UniProtKB/TrEMBL:Q63GI8}	BCE33L0695	AAU19549.1	Hypothetical protein {UniProtKB/TrEMBL:Q63FL3}	[TP0840-TP0965 (0.8653204)]
COG0477	COG0845	BCE33L1652	AAU18601.1	Fosmidomycin resistance protein	BCE33L4952	BCE33L4952	Probable efflux system, periplasmic component	[TP0840-TP0965 (0.8653204)]
COG0477	COG0845	BCE33L1646	BCE33L1646	Multidrug ABC transporter, permease	BCE33L0695	AAU19549.1	Hypothetical protein {UniProtKB/TrEMBL:Q63FL3}	[TP0840-TP0965 (0.8653204)]
COG0477	COG0845	BCE33L0173	BCE33L0173	Drug resistance transporter Bcr/CflA subfamily;	BCE33L0695	AAU19549.1	Hypothetical protein {UniProtKB/TrEMBL:Q63FL3}	[TP0840-TP0965 (0.8653204)]
COG0477	COG0845	BCE33L0583	BCE33L0583	Probable multidrug efflux transporter	BCE33L0695	AAU19549.1	Hypothetical protein {UniProtKB/TrEMBL:Q63FL3}	[TP0840-TP0965 (0.8653204)]
COG0477	COG0845	BCE33L1802	AAU18455.1	Permease; possible multidrug resistance protein	BCE33L4952	BCE33L4952	Probable efflux system, periplasmic component	[TP0840-TP0965 (0.8653204)]
COG0477	COG0845	BCE33L0734	BCE33L0734	Lincomycin resistance protein	BCE33L0695	AAU19549.1	Hypothetical protein {UniProtKB/TrEMBL:Q63FL3}	[TP0840-TP0965 (0.8653204)]
COG0477	COG0845	BCE33L2428	AAU17831.1	Oxalate:formate antiporter	BCE33L0695	AAU19549.1	Hypothetical protein {UniProtKB/TrEMBL:Q63FL3}	[TP0840-TP0965 (0.8653204)]
COG0477	COG0845	BCE33L5115	BCE33L5115	Major facilitator family transporter	BCE33L0695	AAU19549.1	Hypothetical protein {UniProtKB/TrEMBL:Q63FL3}	[TP0840-TP0965 (0.8653204)]
COG0477	COG0845	BCE33L2126	BCE33L2126	Oxalate/formate antiporter	BCE33L4952	BCE33L4952	Probable efflux system, periplasmic component	[TP0840-TP0965 (0.8653204)]
COG0477	COG0845	BCE33L0335	AAU19904.1	Sugar transporter; possible benzoate transport	BCE33L0695	AAU19549.1	Hypothetical protein {UniProtKB/TrEMBL:Q63FL3}	[TP0840-TP0965 (0.8653204)]
COG0477	COG0845	BCE33L1674	BCE33L1674	Multidrug resistance protein B	BCE33L4952	BCE33L4952	Probable efflux system, periplasmic component	[TP0840-TP0965 (0.8653204)]
COG0477	COG0845	BCE33L3524	AAU16742.1	Major facilitator family transporter; possible	BCE33L0695	AAU19549.1	Hypothetical protein {UniProtKB/TrEMBL:Q63FL3}	[TP0840-TP0965 (0.8653204)]
COG0477	COG0845	BCE33L2947	BCE33L2947	Macrolide-efflux protein	BCE33L4952	BCE33L4952	Probable efflux system, periplasmic component	[TP0840-TP0965 (0.8653204)]
COG0477	COG0845	BCE33L0731	BCE33L0731	Multidrug resistance protein B	BCE33L0695	AAU19549.1	Hypothetical protein {UniProtKB/TrEMBL:Q63FL3}	[TP0840-TP0965 (0.8653204)]
COG0477	COG0845	BCE33L5115	BCE33L5115	Major facilitator family transporter	BCE33L4952	BCE33L4952	Probable efflux system, periplasmic component	[TP0840-TP0965 (0.8653204)]
COG0305	COG2812	BCE33L0840	BCE33L0840	Replicative DNA helicase	BCE33L0019	BCE33L0019	DNA polymerase III, gamma and tau subunits	[TP0058-TP1005 (0.7130585)]
COG0305	COG2812	BCE33L5165	BCE33L5165	Replicative DNA helicase	BCE33L0019	BCE33L0019	DNA polymerase III, gamma and tau subunits	[TP0058-TP1005 (0.7130585)]
COG0188	COG0526	BCE33L0006	BCE33L0006	DNA topoisomerase II, ATP-hydrolyzing	BCE33L0659	BCE33L0659	Thioredoxin {UniProtKB/TrEMBL:Q63FP8}	[TP0005-TP0100 (0.7885434)]
COG0188	COG0526	BCE33L3303	BCE33L3303	DNA topoisomerase IV, subunit A	BCE33L4714	BCE33L4714	Thioredoxin {UniProtKB/TrEMBL:Q631Y1}	[TP0005-TP0100 (0.7885434)]
COG0188	COG0526	BCE33L3303	BCE33L3303	DNA topoisomerase IV, subunit A	BCE33L1597	BCE33L1597	Thioredoxin family protein	[TP0005-TP0100 (0.7885434)]
COG0188	COG0526	BCE33L0006	BCE33L0006	DNA topoisomerase II, ATP-hydrolyzing	BCE33L4714	BCE33L4714	Thioredoxin {UniProtKB/TrEMBL:Q631Y1}	[TP0005-TP0100 (0.7885434)]
COG0188	COG0526	BCE33L3303	BCE33L3303	DNA topoisomerase IV, subunit A	BCE33L4444	AAU15828.1	Thioredoxin {UniProtKB/TrEMBL:Q632Z6}	[TP0005-TP0100 (0.7885434)]
COG0188	COG0526	BCE33L3303	BCE33L3303	DNA topoisomerase IV, subunit A	BCE33L0659	BCE33L0659	Thioredoxin {UniProtKB/TrEMBL:Q63FP8}	[TP0005-TP0100 (0.7885434)]
COG0188	COG0526	BCE33L0006	BCE33L0006	DNA topoisomerase II, ATP-hydrolyzing	BCE33L0361	BCE33L0361	Hypothetical protein {UniProtKB/TrEMBL:Q63GJ1}	[TP0005-TP0100 (0.7885434)]
COG0188	COG0526	BCE33L3303	BCE33L3303	DNA topoisomerase IV, subunit A	BCE33L0361	BCE33L0361	Hypothetical protein {UniProtKB/TrEMBL:Q63GJ1}	[TP0005-TP0100 (0.7885434)]
COG0188	COG0526	BCE33L0006	BCE33L0006	DNA topoisomerase II, ATP-hydrolyzing	BCE33L4268	BCE33L4268	Thioredoxin {UniProtKB/TrEMBL:Q633S0}	[TP0005-TP0100 (0.7885434)]
COG0188	COG0526	BCE33L0006	BCE33L0006	DNA topoisomerase II, ATP-hydrolyzing	BCE33L2090	BCE33L2090	Thioredoxin {UniProtKB/TrEMBL:Q63BN6}	[TP0005-TP0100 (0.7885434)]
COG0188	COG0526	BCE33L3303	BCE33L3303	DNA topoisomerase IV, subunit A	BCE33L3317	BCE33L3317	AhpC/TSA family protein	[TP0005-TP0100 (0.7885434)]
COG0188	COG0526	BCE33L0006	BCE33L0006	DNA topoisomerase II, ATP-hydrolyzing	BCE33L1597	BCE33L1597	Thioredoxin family protein	[TP0005-TP0100 (0.7885434)]
COG0188	COG0526	BCE33L0006	BCE33L0006	DNA topoisomerase II, ATP-hydrolyzing	BCE33L3317	BCE33L3317	AhpC/TSA family protein	[TP0005-TP0100 (0.7885434)]
COG0188	COG0526	BCE33L3303	BCE33L3303	DNA topoisomerase IV, subunit A	BCE33L1355	resA	Thiol-disulfide oxidoreductase resA	[TP0005-TP0100 (0.7885434)]
COG0188	COG0526	BCE33L3303	BCE33L3303	DNA topoisomerase IV, subunit A	BCE33L4268	BCE33L4268	Thioredoxin {UniProtKB/TrEMBL:Q633S0}	[TP0005-TP0100 (0.7885434)]
COG0188	COG0526	BCE33L0006	BCE33L0006	DNA topoisomerase II, ATP-hydrolyzing	BCE33L4444	AAU15828.1	Thioredoxin {UniProtKB/TrEMBL:Q632Z6}	[TP0005-TP0100 (0.7885434)]
COG0188	COG0526	BCE33L0006	BCE33L0006	DNA topoisomerase II, ATP-hydrolyzing	BCE33L1355	resA	Thiol-disulfide oxidoreductase resA	[TP0005-TP0100 (0.7885434)]
COG0188	COG0526	BCE33L3303	BCE33L3303	DNA topoisomerase IV, subunit A	BCE33L2090	BCE33L2090	Thioredoxin {UniProtKB/TrEMBL:Q63BN6}	[TP0005-TP0100 (0.7885434)]
COG0526	COG0771	BCE33L4444	AAU15828.1	Thioredoxin {UniProtKB/TrEMBL:Q632Z6}	BCE33L3671	murD	UDP-N-acetylmuramoylalanine--D-glutamate ligase (EC 6.3.2.9) (UDP-N- acetylmuramoyl-L-alanyl-D-glutamate synthetase) (D-glutamic acid- adding enzyme)	[TP0100-TP0903 (0.59509045)]
COG0526	COG0771	BCE33L4268	BCE33L4268	Thioredoxin {UniProtKB/TrEMBL:Q633S0}	BCE33L3671	murD	UDP-N-acetylmuramoylalanine--D-glutamate ligase (EC 6.3.2.9) (UDP-N- acetylmuramoyl-L-alanyl-D-glutamate synthetase) (D-glutamic acid- adding enzyme)	[TP0100-TP0903 (0.59509045)]
COG0526	COG0771	BCE33L0659	BCE33L0659	Thioredoxin {UniProtKB/TrEMBL:Q63FP8}	BCE33L3671	murD	UDP-N-acetylmuramoylalanine--D-glutamate ligase (EC 6.3.2.9) (UDP-N- acetylmuramoyl-L-alanyl-D-glutamate synthetase) (D-glutamic acid- adding enzyme)	[TP0100-TP0903 (0.59509045)]
COG0526	COG0771	BCE33L1597	BCE33L1597	Thioredoxin family protein	BCE33L3671	murD	UDP-N-acetylmuramoylalanine--D-glutamate ligase (EC 6.3.2.9) (UDP-N- acetylmuramoyl-L-alanyl-D-glutamate synthetase) (D-glutamic acid- adding enzyme)	[TP0100-TP0903 (0.59509045)]
COG0526	COG0771	BCE33L3317	BCE33L3317	AhpC/TSA family protein	BCE33L3671	murD	UDP-N-acetylmuramoylalanine--D-glutamate ligase (EC 6.3.2.9) (UDP-N- acetylmuramoyl-L-alanyl-D-glutamate synthetase) (D-glutamic acid- adding enzyme)	[TP0100-TP0903 (0.59509045)]
COG0526	COG0771	BCE33L4714	BCE33L4714	Thioredoxin {UniProtKB/TrEMBL:Q631Y1}	BCE33L3671	murD	UDP-N-acetylmuramoylalanine--D-glutamate ligase (EC 6.3.2.9) (UDP-N- acetylmuramoyl-L-alanyl-D-glutamate synthetase) (D-glutamic acid- adding enzyme)	[TP0100-TP0903 (0.59509045)]
COG0526	COG0771	BCE33L0361	BCE33L0361	Hypothetical protein {UniProtKB/TrEMBL:Q63GJ1}	BCE33L3671	murD	UDP-N-acetylmuramoylalanine--D-glutamate ligase (EC 6.3.2.9) (UDP-N- acetylmuramoyl-L-alanyl-D-glutamate synthetase) (D-glutamic acid- adding enzyme)	[TP0100-TP0903 (0.59509045)]
COG0526	COG0771	BCE33L2090	BCE33L2090	Thioredoxin {UniProtKB/TrEMBL:Q63BN6}	BCE33L3671	murD	UDP-N-acetylmuramoylalanine--D-glutamate ligase (EC 6.3.2.9) (UDP-N- acetylmuramoyl-L-alanyl-D-glutamate synthetase) (D-glutamic acid- adding enzyme)	[TP0100-TP0903 (0.59509045)]
COG0526	COG0771	BCE33L1355	resA	Thiol-disulfide oxidoreductase resA	BCE33L3671	murD	UDP-N-acetylmuramoylalanine--D-glutamate ligase (EC 6.3.2.9) (UDP-N- acetylmuramoyl-L-alanyl-D-glutamate synthetase) (D-glutamic acid- adding enzyme)	[TP0100-TP0903 (0.59509045)]
COG1283	COG1286	BCE33L0683	BCE33L0683	Sodium-dependent phosphate transporter	BCE33L4298	BCE33L4298	Possible colicin V production protein	[TP0771-TP0522 (0.80866665)]
COG0143	COG0845	BCE33L0034	AAU20198.1	Methionine--tRNA ligase	BCE33L0695	AAU19549.1	Hypothetical protein {UniProtKB/TrEMBL:Q63FL3}	[TP0798-TP0965 (0.7246752)]
COG0143	COG0845	BCE33L0034	AAU20198.1	Methionine--tRNA ligase	BCE33L4952	BCE33L4952	Probable efflux system, periplasmic component	[TP0798-TP0965 (0.7246752)]
COG0242	COG1744	BCE33L3732	AAU16534.1	Polypeptide deformylase	BCE33L3551	BCE33L3551	Lipoprotein, Bmp family	[TP0757-TP0298 (0.51512045)]
COG0242	COG1744	BCE33L3626	AAU16640.1	Peptide deformylase {UniProtKB/TrEMBL:Q636F9}	BCE33L3551	BCE33L3551	Lipoprotein, Bmp family	[TP0757-TP0298 (0.51512045)]
COG1536	COG1868	BCE33L1524	AAU18729.1	Flagellar motor switch protein G	BCE33L1539	BCE33L1539	Flagellar motor switch protein M	[TP0026-TP0721 (0.9539454)]
COG1366	COG1536	BCE33L3831	BCE33L3831	Anti-sigma F factor antagonist	BCE33L1524	AAU18729.1	Flagellar motor switch protein G	[TP0233-TP0400 (0.68778783)]
COG1366	COG1536	BCE33L0894	AAU19348.1	Anti-sigma B factor antagonist	BCE33L1524	AAU18729.1	Flagellar motor switch protein G	[TP0233-TP0400 (0.68778783)]
COG0504	COG1475	BCE33L5038	BCE33L5038	CTP synthase {UniProtKB/TrEMBL:Q630R0}	BCE33L5178	AAU20308.1	Stage 0 sporulation protein J	[TP0305-TP0271 (0.70252794)]
COG0504	COG1475	BCE33L5038	BCE33L5038	CTP synthase {UniProtKB/TrEMBL:Q630R0}	BCE33L5176	AAU20306.1	Stage 0 sporulation protein J	[TP0305-TP0271 (0.70252794)]
COG2206	COG4786	BCE33L0881	AAU19364.1	Group-specific protein {UniProtKB/TrEMBL:Q63F28}	BCE33L1548	AAU18706.1	Flagellar basal-body rod protein	[TP0877-TP0961 (0.57706213)]
COG0457	COG3391	BCE33L4852	AAU15425.1	TPR domain protein {UniProtKB/TrEMBL:Q631J4}	BCE33L1192	AAU19056.1	Hypothetical protein {UniProtKB/TrEMBL:Q63E71}	[TP0095-TP0421 (0.8119976)]
COG0457	COG3391	BCE33L0510	AAU19731.1	Transcriptional activator	BCE33L1192	AAU19056.1	Hypothetical protein {UniProtKB/TrEMBL:Q63E71}	[TP0095-TP0421 (0.8119976)]
COG0457	COG3391	BCE33L0929	AAU19316.1	Probable response regulator aspartate phosphatase	BCE33L1192	AAU19056.1	Hypothetical protein {UniProtKB/TrEMBL:Q63E71}	[TP0095-TP0421 (0.8119976)]
COG0457	COG3391	BCE33L4835	BCE33L4835	Possible response regulator aspartate phosphatase	BCE33L1192	AAU19056.1	Hypothetical protein {UniProtKB/TrEMBL:Q63E71}	[TP0095-TP0421 (0.8119976)]
COG0457	COG3391	BCE33L3061	BCE33L3061	TPR repeat-containing protein	BCE33L1192	AAU19056.1	Hypothetical protein {UniProtKB/TrEMBL:Q63E71}	[TP0095-TP0421 (0.8119976)]
COG0457	COG3391	BCE33L1058	AAU19188.1	Probable transcriptional regulator	BCE33L1192	AAU19056.1	Hypothetical protein {UniProtKB/TrEMBL:Q63E71}	[TP0095-TP0421 (0.8119976)]
COG0457	COG3391	BCE33L4138	BCE33L4138	TPR domain protein {UniProtKB/TrEMBL:Q634F0}	BCE33L1192	AAU19056.1	Hypothetical protein {UniProtKB/TrEMBL:Q63E71}	[TP0095-TP0421 (0.8119976)]
COG0457	COG3391	BCE33L2649	BCE33L2649	Hypothetical protein {UniProtKB/TrEMBL:Q63A31}	BCE33L1192	AAU19056.1	Hypothetical protein {UniProtKB/TrEMBL:Q63E71}	[TP0095-TP0421 (0.8119976)]
COG0457	COG3391	BCE33L2262	BCE33L2262	Hypothetical protein {UniProtKB/TrEMBL:Q63B65}	BCE33L1192	AAU19056.1	Hypothetical protein {UniProtKB/TrEMBL:Q63E71}	[TP0095-TP0421 (0.8119976)]
COG0457	COG3391	BCE33L3223	AAU17039.1	Possible response regulator aspartate phosphatase	BCE33L1192	AAU19056.1	Hypothetical protein {UniProtKB/TrEMBL:Q63E71}	[TP0095-TP0421 (0.8119976)]
COG0457	COG3391	BCE33L1401	BCE33L1401	TPR-repeat-containing protein	BCE33L1192	AAU19056.1	Hypothetical protein {UniProtKB/TrEMBL:Q63E71}	[TP0095-TP0421 (0.8119976)]
COG0250	COG0772	BCE33L0090	BCE33L0090	Transcription antitermination protein nusG	BCE33L3911	BCE33L3911	Cell division protein, FtsW/RodA/SpoVE family	[TP0236-TP0387 (0.7470728)]
COG0250	COG0772	BCE33L0090	BCE33L0090	Transcription antitermination protein nusG	BCE33L0944	BCE33L0944	Cell division protein, FtsW/RodA/SpoVE family;	[TP0236-TP0387 (0.7470728)]
COG0250	COG0772	BCE33L0090	BCE33L0090	Transcription antitermination protein nusG	BCE33L1100	AAU19145.1	Stage V sporulation protein E	[TP0236-TP0387 (0.7470728)]
COG0250	COG0772	BCE33L0090	BCE33L0090	Transcription antitermination protein nusG	BCE33L3670	AAU16596.1	Stage V sporulation protein E	[TP0236-TP0387 (0.7470728)]
COG0250	COG0772	BCE33L0090	BCE33L0090	Transcription antitermination protein nusG	BCE33L3708	AAU16559.1	Cell division protein, FtsW/RodA/SpoVE family	[TP0236-TP0387 (0.7470728)]
COG0227	COG0740	BCE33L3617	rpmB	50S ribosomal protein L28	BCE33L3555	AAU16711.1	Translocation-enhancing protein	[TP0362-TP0507 (0.75048)]
COG0227	COG0740	BCE33L3617	rpmB	50S ribosomal protein L28	BCE33L4844	clpP2	ATP-dependent Clp protease proteolytic subunit 2 (EC 3.4.21.92) (Endopeptidase Clp 2)	[TP0362-TP0507 (0.75048)]
COG0227	COG0740	BCE33L3617	rpmB	50S ribosomal protein L28	BCE33L2518	clpP1	ATP-dependent Clp protease proteolytic subunit 1 (EC 3.4.21.92) (Endopeptidase Clp 1)	[TP0362-TP0507 (0.75048)]
COG0457	COG0457	BCE33L1401	BCE33L1401	TPR-repeat-containing protein	BCE33L0929	AAU19316.1	Probable response regulator aspartate phosphatase	[TP0067-TP0095 (0.6515529)]
COG0457	COG0457	BCE33L0929	AAU19316.1	Probable response regulator aspartate phosphatase	BCE33L1401	BCE33L1401	TPR-repeat-containing protein	[TP0067-TP0095 (0.6515529)]
COG0457	COG0457	BCE33L2649	BCE33L2649	Hypothetical protein {UniProtKB/TrEMBL:Q63A31}	BCE33L1401	BCE33L1401	TPR-repeat-containing protein	[TP0067-TP0095 (0.6515529)]
COG0457	COG0457	BCE33L1401	BCE33L1401	TPR-repeat-containing protein	BCE33L2649	BCE33L2649	Hypothetical protein {UniProtKB/TrEMBL:Q63A31}	[TP0067-TP0095 (0.6515529)]
COG0457	COG0457	BCE33L2649	BCE33L2649	Hypothetical protein {UniProtKB/TrEMBL:Q63A31}	BCE33L3061	BCE33L3061	TPR repeat-containing protein	[TP0067-TP0095 (0.6515529)]
COG0457	COG0457	BCE33L3061	BCE33L3061	TPR repeat-containing protein	BCE33L2649	BCE33L2649	Hypothetical protein {UniProtKB/TrEMBL:Q63A31}	[TP0067-TP0095 (0.6515529)]
COG0457	COG0457	BCE33L0510	AAU19731.1	Transcriptional activator	BCE33L3061	BCE33L3061	TPR repeat-containing protein	[TP0067-TP0095 (0.6515529)]
COG0457	COG0457	BCE33L3061	BCE33L3061	TPR repeat-containing protein	BCE33L0510	AAU19731.1	Transcriptional activator	[TP0067-TP0095 (0.6515529)]
COG0457	COG0457	BCE33L2649	BCE33L2649	Hypothetical protein {UniProtKB/TrEMBL:Q63A31}	BCE33L2262	BCE33L2262	Hypothetical protein {UniProtKB/TrEMBL:Q63B65}	[TP0067-TP0095 (0.6515529)]
COG0457	COG0457	BCE33L2262	BCE33L2262	Hypothetical protein {UniProtKB/TrEMBL:Q63B65}	BCE33L2649	BCE33L2649	Hypothetical protein {UniProtKB/TrEMBL:Q63A31}	[TP0067-TP0095 (0.6515529)]
COG0457	COG0457	BCE33L4138	BCE33L4138	TPR domain protein {UniProtKB/TrEMBL:Q634F0}	BCE33L0929	AAU19316.1	Probable response regulator aspartate phosphatase	[TP0067-TP0095 (0.6515529)]
COG0457	COG0457	BCE33L0929	AAU19316.1	Probable response regulator aspartate phosphatase	BCE33L4138	BCE33L4138	TPR domain protein {UniProtKB/TrEMBL:Q634F0}	[TP0067-TP0095 (0.6515529)]
COG0457	COG0457	BCE33L4852	AAU15425.1	TPR domain protein {UniProtKB/TrEMBL:Q631J4}	BCE33L4852	AAU15425.1	TPR domain protein {UniProtKB/TrEMBL:Q631J4}	[TP0067-TP0095 (0.6515529)]
COG0457	COG0457	BCE33L4835	BCE33L4835	Possible response regulator aspartate phosphatase	BCE33L3223	AAU17039.1	Possible response regulator aspartate phosphatase	[TP0067-TP0095 (0.6515529)]
COG0457	COG0457	BCE33L3061	BCE33L3061	TPR repeat-containing protein	BCE33L4835	BCE33L4835	Possible response regulator aspartate phosphatase	[TP0067-TP0095 (0.6515529)]
COG0457	COG0457	BCE33L4835	BCE33L4835	Possible response regulator aspartate phosphatase	BCE33L3061	BCE33L3061	TPR repeat-containing protein	[TP0067-TP0095 (0.6515529)]
COG0457	COG0457	BCE33L3223	AAU17039.1	Possible response regulator aspartate phosphatase	BCE33L4835	BCE33L4835	Possible response regulator aspartate phosphatase	[TP0067-TP0095 (0.6515529)]
COG0457	COG0457	BCE33L1401	BCE33L1401	TPR-repeat-containing protein	BCE33L1058	AAU19188.1	Probable transcriptional regulator	[TP0067-TP0095 (0.6515529)]
COG0457	COG0457	BCE33L1058	AAU19188.1	Probable transcriptional regulator	BCE33L1401	BCE33L1401	TPR-repeat-containing protein	[TP0067-TP0095 (0.6515529)]
COG0457	COG0457	BCE33L1058	AAU19188.1	Probable transcriptional regulator	BCE33L4138	BCE33L4138	TPR domain protein {UniProtKB/TrEMBL:Q634F0}	[TP0067-TP0095 (0.6515529)]
COG0457	COG0457	BCE33L4138	BCE33L4138	TPR domain protein {UniProtKB/TrEMBL:Q634F0}	BCE33L1058	AAU19188.1	Probable transcriptional regulator	[TP0067-TP0095 (0.6515529)]
COG0457	COG0457	BCE33L1058	AAU19188.1	Probable transcriptional regulator	BCE33L0929	AAU19316.1	Probable response regulator aspartate phosphatase	[TP0067-TP0095 (0.6515529)]
COG0457	COG0457	BCE33L0929	AAU19316.1	Probable response regulator aspartate phosphatase	BCE33L1058	AAU19188.1	Probable transcriptional regulator	[TP0067-TP0095 (0.6515529)]
COG0457	COG0457	BCE33L3061	BCE33L3061	TPR repeat-containing protein	BCE33L4138	BCE33L4138	TPR domain protein {UniProtKB/TrEMBL:Q634F0}	[TP0067-TP0095 (0.6515529)]
COG0457	COG0457	BCE33L4138	BCE33L4138	TPR domain protein {UniProtKB/TrEMBL:Q634F0}	BCE33L3061	BCE33L3061	TPR repeat-containing protein	[TP0067-TP0095 (0.6515529)]
COG0457	COG0457	BCE33L4852	AAU15425.1	TPR domain protein {UniProtKB/TrEMBL:Q631J4}	BCE33L3223	AAU17039.1	Possible response regulator aspartate phosphatase	[TP0067-TP0095 (0.6515529)]
COG0457	COG0457	BCE33L3223	AAU17039.1	Possible response regulator aspartate phosphatase	BCE33L4852	AAU15425.1	TPR domain protein {UniProtKB/TrEMBL:Q631J4}	[TP0067-TP0095 (0.6515529)]
COG0457	COG0457	BCE33L1401	BCE33L1401	TPR-repeat-containing protein	BCE33L2262	BCE33L2262	Hypothetical protein {UniProtKB/TrEMBL:Q63B65}	[TP0067-TP0095 (0.6515529)]
COG0457	COG0457	BCE33L2262	BCE33L2262	Hypothetical protein {UniProtKB/TrEMBL:Q63B65}	BCE33L1401	BCE33L1401	TPR-repeat-containing protein	[TP0067-TP0095 (0.6515529)]
COG0457	COG0457	BCE33L0510	AAU19731.1	Transcriptional activator	BCE33L1058	AAU19188.1	Probable transcriptional regulator	[TP0067-TP0095 (0.6515529)]
COG0457	COG0457	BCE33L1058	AAU19188.1	Probable transcriptional regulator	BCE33L0510	AAU19731.1	Transcriptional activator	[TP0067-TP0095 (0.6515529)]
COG0457	COG0457	BCE33L1401	BCE33L1401	TPR-repeat-containing protein	BCE33L4138	BCE33L4138	TPR domain protein {UniProtKB/TrEMBL:Q634F0}	[TP0067-TP0095 (0.6515529)]
COG0457	COG0457	BCE33L4138	BCE33L4138	TPR domain protein {UniProtKB/TrEMBL:Q634F0}	BCE33L1401	BCE33L1401	TPR-repeat-containing protein	[TP0067-TP0095 (0.6515529)]
COG0457	COG0457	BCE33L0510	AAU19731.1	Transcriptional activator	BCE33L3223	AAU17039.1	Possible response regulator aspartate phosphatase	[TP0067-TP0095 (0.6515529)]
COG0457	COG0457	BCE33L3223	AAU17039.1	Possible response regulator aspartate phosphatase	BCE33L0510	AAU19731.1	Transcriptional activator	[TP0067-TP0095 (0.6515529)]
COG0457	COG0457	BCE33L3223	AAU17039.1	Possible response regulator aspartate phosphatase	BCE33L3223	AAU17039.1	Possible response regulator aspartate phosphatase	[TP0067-TP0095 (0.6515529)]
COG0457	COG0457	BCE33L2649	BCE33L2649	Hypothetical protein {UniProtKB/TrEMBL:Q63A31}	BCE33L2649	BCE33L2649	Hypothetical protein {UniProtKB/TrEMBL:Q63A31}	[TP0067-TP0095 (0.6515529)]
COG0457	COG0457	BCE33L2649	BCE33L2649	Hypothetical protein {UniProtKB/TrEMBL:Q63A31}	BCE33L4835	BCE33L4835	Possible response regulator aspartate phosphatase	[TP0067-TP0095 (0.6515529)]
COG0457	COG0457	BCE33L4835	BCE33L4835	Possible response regulator aspartate phosphatase	BCE33L2649	BCE33L2649	Hypothetical protein {UniProtKB/TrEMBL:Q63A31}	[TP0067-TP0095 (0.6515529)]
COG0457	COG0457	BCE33L2262	BCE33L2262	Hypothetical protein {UniProtKB/TrEMBL:Q63B65}	BCE33L0929	AAU19316.1	Probable response regulator aspartate phosphatase	[TP0067-TP0095 (0.6515529)]
COG0457	COG0457	BCE33L0929	AAU19316.1	Probable response regulator aspartate phosphatase	BCE33L2262	BCE33L2262	Hypothetical protein {UniProtKB/TrEMBL:Q63B65}	[TP0067-TP0095 (0.6515529)]
COG0457	COG0457	BCE33L2649	BCE33L2649	Hypothetical protein {UniProtKB/TrEMBL:Q63A31}	BCE33L4852	AAU15425.1	TPR domain protein {UniProtKB/TrEMBL:Q631J4}	[TP0067-TP0095 (0.6515529)]
COG0457	COG0457	BCE33L4852	AAU15425.1	TPR domain protein {UniProtKB/TrEMBL:Q631J4}	BCE33L2649	BCE33L2649	Hypothetical protein {UniProtKB/TrEMBL:Q63A31}	[TP0067-TP0095 (0.6515529)]
COG0457	COG0457	BCE33L0510	AAU19731.1	Transcriptional activator	BCE33L4138	BCE33L4138	TPR domain protein {UniProtKB/TrEMBL:Q634F0}	[TP0067-TP0095 (0.6515529)]
COG0457	COG0457	BCE33L4138	BCE33L4138	TPR domain protein {UniProtKB/TrEMBL:Q634F0}	BCE33L0510	AAU19731.1	Transcriptional activator	[TP0067-TP0095 (0.6515529)]
COG0457	COG0457	BCE33L4138	BCE33L4138	TPR domain protein {UniProtKB/TrEMBL:Q634F0}	BCE33L2262	BCE33L2262	Hypothetical protein {UniProtKB/TrEMBL:Q63B65}	[TP0067-TP0095 (0.6515529)]
COG0457	COG0457	BCE33L2262	BCE33L2262	Hypothetical protein {UniProtKB/TrEMBL:Q63B65}	BCE33L4138	BCE33L4138	TPR domain protein {UniProtKB/TrEMBL:Q634F0}	[TP0067-TP0095 (0.6515529)]
COG0457	COG0457	BCE33L4852	AAU15425.1	TPR domain protein {UniProtKB/TrEMBL:Q631J4}	BCE33L2262	BCE33L2262	Hypothetical protein {UniProtKB/TrEMBL:Q63B65}	[TP0067-TP0095 (0.6515529)]
COG0457	COG0457	BCE33L2262	BCE33L2262	Hypothetical protein {UniProtKB/TrEMBL:Q63B65}	BCE33L4852	AAU15425.1	TPR domain protein {UniProtKB/TrEMBL:Q631J4}	[TP0067-TP0095 (0.6515529)]
COG0457	COG0457	BCE33L0510	AAU19731.1	Transcriptional activator	BCE33L2649	BCE33L2649	Hypothetical protein {UniProtKB/TrEMBL:Q63A31}	[TP0067-TP0095 (0.6515529)]
COG0457	COG0457	BCE33L2649	BCE33L2649	Hypothetical protein {UniProtKB/TrEMBL:Q63A31}	BCE33L0510	AAU19731.1	Transcriptional activator	[TP0067-TP0095 (0.6515529)]
COG0457	COG0457	BCE33L2649	BCE33L2649	Hypothetical protein {UniProtKB/TrEMBL:Q63A31}	BCE33L4138	BCE33L4138	TPR domain protein {UniProtKB/TrEMBL:Q634F0}	[TP0067-TP0095 (0.6515529)]
COG0457	COG0457	BCE33L4138	BCE33L4138	TPR domain protein {UniProtKB/TrEMBL:Q634F0}	BCE33L2649	BCE33L2649	Hypothetical protein {UniProtKB/TrEMBL:Q63A31}	[TP0067-TP0095 (0.6515529)]
COG0457	COG0457	BCE33L4138	BCE33L4138	TPR domain protein {UniProtKB/TrEMBL:Q634F0}	BCE33L4835	BCE33L4835	Possible response regulator aspartate phosphatase	[TP0067-TP0095 (0.6515529)]
COG0457	COG0457	BCE33L4835	BCE33L4835	Possible response regulator aspartate phosphatase	BCE33L4138	BCE33L4138	TPR domain protein {UniProtKB/TrEMBL:Q634F0}	[TP0067-TP0095 (0.6515529)]
COG0457	COG0457	BCE33L1058	AAU19188.1	Probable transcriptional regulator	BCE33L4852	AAU15425.1	TPR domain protein {UniProtKB/TrEMBL:Q631J4}	[TP0067-TP0095 (0.6515529)]
COG0457	COG0457	BCE33L4852	AAU15425.1	TPR domain protein {UniProtKB/TrEMBL:Q631J4}	BCE33L1058	AAU19188.1	Probable transcriptional regulator	[TP0067-TP0095 (0.6515529)]
COG0457	COG0457	BCE33L4138	BCE33L4138	TPR domain protein {UniProtKB/TrEMBL:Q634F0}	BCE33L4138	BCE33L4138	TPR domain protein {UniProtKB/TrEMBL:Q634F0}	[TP0067-TP0095 (0.6515529)]
COG0457	COG0457	BCE33L0929	AAU19316.1	Probable response regulator aspartate phosphatase	BCE33L0929	AAU19316.1	Probable response regulator aspartate phosphatase	[TP0067-TP0095 (0.6515529)]
COG0457	COG0457	BCE33L0510	AAU19731.1	Transcriptional activator	BCE33L0929	AAU19316.1	Probable response regulator aspartate phosphatase	[TP0067-TP0095 (0.6515529)]
COG0457	COG0457	BCE33L0929	AAU19316.1	Probable response regulator aspartate phosphatase	BCE33L0510	AAU19731.1	Transcriptional activator	[TP0067-TP0095 (0.6515529)]
COG0457	COG0457	BCE33L0510	AAU19731.1	Transcriptional activator	BCE33L1401	BCE33L1401	TPR-repeat-containing protein	[TP0067-TP0095 (0.6515529)]
COG0457	COG0457	BCE33L1401	BCE33L1401	TPR-repeat-containing protein	BCE33L0510	AAU19731.1	Transcriptional activator	[TP0067-TP0095 (0.6515529)]
COG0457	COG0457	BCE33L0510	AAU19731.1	Transcriptional activator	BCE33L4852	AAU15425.1	TPR domain protein {UniProtKB/TrEMBL:Q631J4}	[TP0067-TP0095 (0.6515529)]
COG0457	COG0457	BCE33L0510	AAU19731.1	Transcriptional activator	BCE33L4835	BCE33L4835	Possible response regulator aspartate phosphatase	[TP0067-TP0095 (0.6515529)]
COG0457	COG0457	BCE33L4835	BCE33L4835	Possible response regulator aspartate phosphatase	BCE33L0510	AAU19731.1	Transcriptional activator	[TP0067-TP0095 (0.6515529)]
COG0457	COG0457	BCE33L4852	AAU15425.1	TPR domain protein {UniProtKB/TrEMBL:Q631J4}	BCE33L0510	AAU19731.1	Transcriptional activator	[TP0067-TP0095 (0.6515529)]
COG0457	COG0457	BCE33L4138	BCE33L4138	TPR domain protein {UniProtKB/TrEMBL:Q634F0}	BCE33L3223	AAU17039.1	Possible response regulator aspartate phosphatase	[TP0067-TP0095 (0.6515529)]
COG0457	COG0457	BCE33L3223	AAU17039.1	Possible response regulator aspartate phosphatase	BCE33L4138	BCE33L4138	TPR domain protein {UniProtKB/TrEMBL:Q634F0}	[TP0067-TP0095 (0.6515529)]
COG0457	COG0457	BCE33L4835	BCE33L4835	Possible response regulator aspartate phosphatase	BCE33L4852	AAU15425.1	TPR domain protein {UniProtKB/TrEMBL:Q631J4}	[TP0067-TP0095 (0.6515529)]
COG0457	COG0457	BCE33L4852	AAU15425.1	TPR domain protein {UniProtKB/TrEMBL:Q631J4}	BCE33L4835	BCE33L4835	Possible response regulator aspartate phosphatase	[TP0067-TP0095 (0.6515529)]
COG0457	COG0457	BCE33L3061	BCE33L3061	TPR repeat-containing protein	BCE33L0929	AAU19316.1	Probable response regulator aspartate phosphatase	[TP0067-TP0095 (0.6515529)]
COG0457	COG0457	BCE33L0929	AAU19316.1	Probable response regulator aspartate phosphatase	BCE33L3061	BCE33L3061	TPR repeat-containing protein	[TP0067-TP0095 (0.6515529)]
COG0457	COG0457	BCE33L1401	BCE33L1401	TPR-repeat-containing protein	BCE33L3061	BCE33L3061	TPR repeat-containing protein	[TP0067-TP0095 (0.6515529)]
COG0457	COG0457	BCE33L3061	BCE33L3061	TPR repeat-containing protein	BCE33L1401	BCE33L1401	TPR-repeat-containing protein	[TP0067-TP0095 (0.6515529)]
COG0457	COG0457	BCE33L0510	AAU19731.1	Transcriptional activator	BCE33L2262	BCE33L2262	Hypothetical protein {UniProtKB/TrEMBL:Q63B65}	[TP0067-TP0095 (0.6515529)]
COG0457	COG0457	BCE33L1401	BCE33L1401	TPR-repeat-containing protein	BCE33L4835	BCE33L4835	Possible response regulator aspartate phosphatase	[TP0067-TP0095 (0.6515529)]
COG0457	COG0457	BCE33L4835	BCE33L4835	Possible response regulator aspartate phosphatase	BCE33L1401	BCE33L1401	TPR-repeat-containing protein	[TP0067-TP0095 (0.6515529)]
COG0457	COG0457	BCE33L3061	BCE33L3061	TPR repeat-containing protein	BCE33L4852	AAU15425.1	TPR domain protein {UniProtKB/TrEMBL:Q631J4}	[TP0067-TP0095 (0.6515529)]
COG0457	COG0457	BCE33L4852	AAU15425.1	TPR domain protein {UniProtKB/TrEMBL:Q631J4}	BCE33L3061	BCE33L3061	TPR repeat-containing protein	[TP0067-TP0095 (0.6515529)]
COG0457	COG0457	BCE33L2262	BCE33L2262	Hypothetical protein {UniProtKB/TrEMBL:Q63B65}	BCE33L0510	AAU19731.1	Transcriptional activator	[TP0067-TP0095 (0.6515529)]
COG0457	COG0457	BCE33L2649	BCE33L2649	Hypothetical protein {UniProtKB/TrEMBL:Q63A31}	BCE33L1058	AAU19188.1	Probable transcriptional regulator	[TP0067-TP0095 (0.6515529)]
COG0457	COG0457	BCE33L1058	AAU19188.1	Probable transcriptional regulator	BCE33L2649	BCE33L2649	Hypothetical protein {UniProtKB/TrEMBL:Q63A31}	[TP0067-TP0095 (0.6515529)]
COG0457	COG0457	BCE33L2649	BCE33L2649	Hypothetical protein {UniProtKB/TrEMBL:Q63A31}	BCE33L3223	AAU17039.1	Possible response regulator aspartate phosphatase	[TP0067-TP0095 (0.6515529)]
COG0457	COG0457	BCE33L3223	AAU17039.1	Possible response regulator aspartate phosphatase	BCE33L2649	BCE33L2649	Hypothetical protein {UniProtKB/TrEMBL:Q63A31}	[TP0067-TP0095 (0.6515529)]
COG0457	COG0457	BCE33L0929	AAU19316.1	Probable response regulator aspartate phosphatase	BCE33L3223	AAU17039.1	Possible response regulator aspartate phosphatase	[TP0067-TP0095 (0.6515529)]
COG0457	COG0457	BCE33L3223	AAU17039.1	Possible response regulator aspartate phosphatase	BCE33L0929	AAU19316.1	Probable response regulator aspartate phosphatase	[TP0067-TP0095 (0.6515529)]
COG0457	COG0457	BCE33L2649	BCE33L2649	Hypothetical protein {UniProtKB/TrEMBL:Q63A31}	BCE33L0929	AAU19316.1	Probable response regulator aspartate phosphatase	[TP0067-TP0095 (0.6515529)]
COG0457	COG0457	BCE33L0929	AAU19316.1	Probable response regulator aspartate phosphatase	BCE33L2649	BCE33L2649	Hypothetical protein {UniProtKB/TrEMBL:Q63A31}	[TP0067-TP0095 (0.6515529)]
COG0457	COG0457	BCE33L1058	AAU19188.1	Probable transcriptional regulator	BCE33L4835	BCE33L4835	Possible response regulator aspartate phosphatase	[TP0067-TP0095 (0.6515529)]
COG0457	COG0457	BCE33L4835	BCE33L4835	Possible response regulator aspartate phosphatase	BCE33L1058	AAU19188.1	Probable transcriptional regulator	[TP0067-TP0095 (0.6515529)]
COG0457	COG0457	BCE33L4138	BCE33L4138	TPR domain protein {UniProtKB/TrEMBL:Q634F0}	BCE33L4852	AAU15425.1	TPR domain protein {UniProtKB/TrEMBL:Q631J4}	[TP0067-TP0095 (0.6515529)]
COG0457	COG0457	BCE33L4852	AAU15425.1	TPR domain protein {UniProtKB/TrEMBL:Q631J4}	BCE33L4138	BCE33L4138	TPR domain protein {UniProtKB/TrEMBL:Q634F0}	[TP0067-TP0095 (0.6515529)]
COG0457	COG0457	BCE33L2262	BCE33L2262	Hypothetical protein {UniProtKB/TrEMBL:Q63B65}	BCE33L2262	BCE33L2262	Hypothetical protein {UniProtKB/TrEMBL:Q63B65}	[TP0067-TP0095 (0.6515529)]
COG0457	COG0457	BCE33L1401	BCE33L1401	TPR-repeat-containing protein	BCE33L1401	BCE33L1401	TPR-repeat-containing protein	[TP0067-TP0095 (0.6515529)]
COG0457	COG0457	BCE33L1058	AAU19188.1	Probable transcriptional regulator	BCE33L1058	AAU19188.1	Probable transcriptional regulator	[TP0067-TP0095 (0.6515529)]
COG0457	COG0457	BCE33L4835	BCE33L4835	Possible response regulator aspartate phosphatase	BCE33L4835	BCE33L4835	Possible response regulator aspartate phosphatase	[TP0067-TP0095 (0.6515529)]
COG0457	COG0457	BCE33L1058	AAU19188.1	Probable transcriptional regulator	BCE33L2262	BCE33L2262	Hypothetical protein {UniProtKB/TrEMBL:Q63B65}	[TP0067-TP0095 (0.6515529)]
COG0457	COG0457	BCE33L2262	BCE33L2262	Hypothetical protein {UniProtKB/TrEMBL:Q63B65}	BCE33L1058	AAU19188.1	Probable transcriptional regulator	[TP0067-TP0095 (0.6515529)]
COG0457	COG0457	BCE33L1401	BCE33L1401	TPR-repeat-containing protein	BCE33L3223	AAU17039.1	Possible response regulator aspartate phosphatase	[TP0067-TP0095 (0.6515529)]
COG0457	COG0457	BCE33L3223	AAU17039.1	Possible response regulator aspartate phosphatase	BCE33L1401	BCE33L1401	TPR-repeat-containing protein	[TP0067-TP0095 (0.6515529)]
COG0457	COG0457	BCE33L4835	BCE33L4835	Possible response regulator aspartate phosphatase	BCE33L0929	AAU19316.1	Probable response regulator aspartate phosphatase	[TP0067-TP0095 (0.6515529)]
COG0457	COG0457	BCE33L3061	BCE33L3061	TPR repeat-containing protein	BCE33L2262	BCE33L2262	Hypothetical protein {UniProtKB/TrEMBL:Q63B65}	[TP0067-TP0095 (0.6515529)]
COG0457	COG0457	BCE33L2262	BCE33L2262	Hypothetical protein {UniProtKB/TrEMBL:Q63B65}	BCE33L3061	BCE33L3061	TPR repeat-containing protein	[TP0067-TP0095 (0.6515529)]
COG0457	COG0457	BCE33L0929	AAU19316.1	Probable response regulator aspartate phosphatase	BCE33L4835	BCE33L4835	Possible response regulator aspartate phosphatase	[TP0067-TP0095 (0.6515529)]
COG0457	COG0457	BCE33L3061	BCE33L3061	TPR repeat-containing protein	BCE33L3061	BCE33L3061	TPR repeat-containing protein	[TP0067-TP0095 (0.6515529)]
COG0457	COG0457	BCE33L3061	BCE33L3061	TPR repeat-containing protein	BCE33L3223	AAU17039.1	Possible response regulator aspartate phosphatase	[TP0067-TP0095 (0.6515529)]
COG0457	COG0457	BCE33L3223	AAU17039.1	Possible response regulator aspartate phosphatase	BCE33L3061	BCE33L3061	TPR repeat-containing protein	[TP0067-TP0095 (0.6515529)]
COG0457	COG0457	BCE33L1058	AAU19188.1	Probable transcriptional regulator	BCE33L3223	AAU17039.1	Possible response regulator aspartate phosphatase	[TP0067-TP0095 (0.6515529)]
COG0457	COG0457	BCE33L3223	AAU17039.1	Possible response regulator aspartate phosphatase	BCE33L1058	AAU19188.1	Probable transcriptional regulator	[TP0067-TP0095 (0.6515529)]
COG0457	COG0457	BCE33L0510	AAU19731.1	Transcriptional activator	BCE33L0510	AAU19731.1	Transcriptional activator	[TP0067-TP0095 (0.6515529)]
COG0457	COG0457	BCE33L1401	BCE33L1401	TPR-repeat-containing protein	BCE33L4852	AAU15425.1	TPR domain protein {UniProtKB/TrEMBL:Q631J4}	[TP0067-TP0095 (0.6515529)]
COG0457	COG0457	BCE33L4852	AAU15425.1	TPR domain protein {UniProtKB/TrEMBL:Q631J4}	BCE33L1401	BCE33L1401	TPR-repeat-containing protein	[TP0067-TP0095 (0.6515529)]
COG0457	COG0457	BCE33L2262	BCE33L2262	Hypothetical protein {UniProtKB/TrEMBL:Q63B65}	BCE33L3223	AAU17039.1	Possible response regulator aspartate phosphatase	[TP0067-TP0095 (0.6515529)]
COG0457	COG0457	BCE33L3223	AAU17039.1	Possible response regulator aspartate phosphatase	BCE33L2262	BCE33L2262	Hypothetical protein {UniProtKB/TrEMBL:Q63B65}	[TP0067-TP0095 (0.6515529)]
COG0457	COG0457	BCE33L4852	AAU15425.1	TPR domain protein {UniProtKB/TrEMBL:Q631J4}	BCE33L0929	AAU19316.1	Probable response regulator aspartate phosphatase	[TP0067-TP0095 (0.6515529)]
COG0457	COG0457	BCE33L0929	AAU19316.1	Probable response regulator aspartate phosphatase	BCE33L4852	AAU15425.1	TPR domain protein {UniProtKB/TrEMBL:Q631J4}	[TP0067-TP0095 (0.6515529)]
COG0457	COG0457	BCE33L4835	BCE33L4835	Possible response regulator aspartate phosphatase	BCE33L2262	BCE33L2262	Hypothetical protein {UniProtKB/TrEMBL:Q63B65}	[TP0067-TP0095 (0.6515529)]
COG0457	COG0457	BCE33L2262	BCE33L2262	Hypothetical protein {UniProtKB/TrEMBL:Q63B65}	BCE33L4835	BCE33L4835	Possible response regulator aspartate phosphatase	[TP0067-TP0095 (0.6515529)]
COG0457	COG0457	BCE33L1058	AAU19188.1	Probable transcriptional regulator	BCE33L3061	BCE33L3061	TPR repeat-containing protein	[TP0067-TP0095 (0.6515529)]
COG0457	COG0457	BCE33L3061	BCE33L3061	TPR repeat-containing protein	BCE33L1058	AAU19188.1	Probable transcriptional regulator	[TP0067-TP0095 (0.6515529)]
COG0445	COG3839	BCE33L5180	BCE33L5180	Glucose-inhibited division protein A	BCE33L1632	AAU18622.1	Multiple sugar-binding transport, ATP-binding	[TP0044-TP0804 (0.81002605)]
COG0445	COG3839	BCE33L5180	BCE33L5180	Glucose-inhibited division protein A	BCE33L1562	BCE33L1562	ABC transporter, ATP-binding protein	[TP0044-TP0804 (0.81002605)]
COG0445	COG3839	BCE33L5180	BCE33L5180	Glucose-inhibited division protein A	BCE33L3773	AAU16494.1	Sugar ABC transporter, ATP-binding protein	[TP0044-TP0804 (0.81002605)]
COG0445	COG3839	BCE33L5180	BCE33L5180	Glucose-inhibited division protein A	BCE33L0479	BCE33L0479	ABC transporter, ATP-binding protein; probable	[TP0044-TP0804 (0.81002605)]
COG0103	COG0211	BCE33L0137	BCE33L0137	Ribosomal protein S9 {UniProtKB/TrEMBL:Q63H57}	BCE33L4187	rpmA	50S ribosomal protein L27	[TP1024-TP0743 (0.87139803)]
COG0457	COG0803	BCE33L3223	AAU17039.1	Possible response regulator aspartate phosphatase	BCE33L1841	AAU18410.1	High-affinity zinc uptake system	[TP0469-TP0034 (0.86910707)]
COG0457	COG0803	BCE33L1058	AAU19188.1	Probable transcriptional regulator	BCE33L1841	AAU18410.1	High-affinity zinc uptake system	[TP0469-TP0034 (0.86910707)]
COG0457	COG0803	BCE33L2262	BCE33L2262	Hypothetical protein {UniProtKB/TrEMBL:Q63B65}	BCE33L1841	AAU18410.1	High-affinity zinc uptake system	[TP0469-TP0034 (0.86910707)]
COG0457	COG0803	BCE33L4852	AAU15425.1	TPR domain protein {UniProtKB/TrEMBL:Q631J4}	BCE33L1841	AAU18410.1	High-affinity zinc uptake system	[TP0469-TP0034 (0.86910707)]
COG0457	COG0803	BCE33L3061	BCE33L3061	TPR repeat-containing protein	BCE33L1841	AAU18410.1	High-affinity zinc uptake system	[TP0469-TP0034 (0.86910707)]
COG0457	COG0803	BCE33L1401	BCE33L1401	TPR-repeat-containing protein	BCE33L1841	AAU18410.1	High-affinity zinc uptake system	[TP0469-TP0034 (0.86910707)]
COG0457	COG0803	BCE33L4835	BCE33L4835	Possible response regulator aspartate phosphatase	BCE33L1841	AAU18410.1	High-affinity zinc uptake system	[TP0469-TP0034 (0.86910707)]
COG0457	COG0803	BCE33L2649	BCE33L2649	Hypothetical protein {UniProtKB/TrEMBL:Q63A31}	BCE33L1841	AAU18410.1	High-affinity zinc uptake system	[TP0469-TP0034 (0.86910707)]
COG0457	COG0803	BCE33L0929	AAU19316.1	Probable response regulator aspartate phosphatase	BCE33L1841	AAU18410.1	High-affinity zinc uptake system	[TP0469-TP0034 (0.86910707)]
COG0457	COG0803	BCE33L0510	AAU19731.1	Transcriptional activator	BCE33L1841	AAU18410.1	High-affinity zinc uptake system	[TP0469-TP0034 (0.86910707)]
COG0457	COG0803	BCE33L4138	BCE33L4138	TPR domain protein {UniProtKB/TrEMBL:Q634F0}	BCE33L1841	AAU18410.1	High-affinity zinc uptake system	[TP0469-TP0034 (0.86910707)]
COG1285	COG1684	BCE33L1793	BCE33L1793	Peptide ABC transporter, permease	BCE33L1544	AAU18712.1	Flagellar biosynthetic protein	[TP0774-TP0716 (0.78400123)]
COG1285	COG1684	BCE33L4626	BCE33L4626	Membrane protein, MgtC/SapB family	BCE33L1544	AAU18712.1	Flagellar biosynthetic protein	[TP0774-TP0716 (0.78400123)]
COG1285	COG1684	BCE33L3239	AAU17023.1	Possible membrane protein, MgtC/SapB family	BCE33L1544	AAU18712.1	Flagellar biosynthetic protein	[TP0774-TP0716 (0.78400123)]
COG0621	COG2812	BCE33L4057	AAU16213.1	Hypothetical protein {UniProtKB/TrEMBL:Q634N1}	BCE33L0019	BCE33L0019	DNA polymerase III, gamma and tau subunits	[TP0754-TP1005 (0.5550382)]
COG0621	COG2812	BCE33L3531	BCE33L3531	Hypothetical protein {UniProtKB/TrEMBL:Q636Q4}	BCE33L0019	BCE33L0019	DNA polymerase III, gamma and tau subunits	[TP0754-TP1005 (0.5550382)]
COG0739	COG1418	BCE33L1361	AAU18885.1	Cell wall endopeptidase, family M23/M37	BCE33L3537	BCE33L3537	Hypothetical protein {UniProtKB/TrEMBL:Q636P8}	[TP0702-TP1018 (0.7620277)]
COG0739	COG1418	BCE33L4192	BCE33L4192	Stage IV sporulation protein FA	BCE33L1963	AAU18294.1	Hydrolase, HD family {UniProtKB/TrEMBL:Q63C12}	[TP0702-TP1018 (0.7620277)]
COG0739	COG1418	BCE33L4699	BCE33L4699	Peptidase, M23/M37 family	BCE33L1963	AAU18294.1	Hydrolase, HD family {UniProtKB/TrEMBL:Q63C12}	[TP0702-TP1018 (0.7620277)]
COG0739	COG1418	BCE33L4982	AAU15298.1	Stage II sporulation protein Q	BCE33L1963	AAU18294.1	Hydrolase, HD family {UniProtKB/TrEMBL:Q63C12}	[TP0702-TP1018 (0.7620277)]
COG0739	COG1418	BCE33L1361	AAU18885.1	Cell wall endopeptidase, family M23/M37	BCE33L4307	AAU15964.1	Metal-dependent phosphohydrolase, HD domain	[TP0702-TP1018 (0.7620277)]
COG0739	COG1418	BCE33L4699	BCE33L4699	Peptidase, M23/M37 family	BCE33L3537	BCE33L3537	Hypothetical protein {UniProtKB/TrEMBL:Q636P8}	[TP0702-TP1018 (0.7620277)]
COG0739	COG1418	BCE33L4982	AAU15298.1	Stage II sporulation protein Q	BCE33L4307	AAU15964.1	Metal-dependent phosphohydrolase, HD domain	[TP0702-TP1018 (0.7620277)]
COG0739	COG1418	BCE33L1361	AAU18885.1	Cell wall endopeptidase, family M23/M37	BCE33L1963	AAU18294.1	Hydrolase, HD family {UniProtKB/TrEMBL:Q63C12}	[TP0702-TP1018 (0.7620277)]
COG0739	COG1418	BCE33L4982	AAU15298.1	Stage II sporulation protein Q	BCE33L3537	BCE33L3537	Hypothetical protein {UniProtKB/TrEMBL:Q636P8}	[TP0702-TP1018 (0.7620277)]
COG0739	COG1418	BCE33L4699	BCE33L4699	Peptidase, M23/M37 family	BCE33L4307	AAU15964.1	Metal-dependent phosphohydrolase, HD domain	[TP0702-TP1018 (0.7620277)]
COG0739	COG1418	BCE33L4192	BCE33L4192	Stage IV sporulation protein FA	BCE33L3537	BCE33L3537	Hypothetical protein {UniProtKB/TrEMBL:Q636P8}	[TP0702-TP1018 (0.7620277)]
COG0739	COG1418	BCE33L4192	BCE33L4192	Stage IV sporulation protein FA	BCE33L4307	AAU15964.1	Metal-dependent phosphohydrolase, HD domain	[TP0702-TP1018 (0.7620277)]
COG0739	COG1344	BCE33L1361	AAU18885.1	Cell wall endopeptidase, family M23/M37	BCE33L1516	BCE33L1516	Flagellar hook-associated protein 3	[TP0702-TP0870 (0.64395046)]
COG0739	COG1344	BCE33L4699	BCE33L4699	Peptidase, M23/M37 family	BCE33L1516	BCE33L1516	Flagellar hook-associated protein 3	[TP0702-TP0870 (0.64395046)]
COG0739	COG1344	BCE33L1361	AAU18885.1	Cell wall endopeptidase, family M23/M37	BCE33L1535	BCE33L1535	Flagellin {UniProtKB/TrEMBL:Q63D83}	[TP0702-TP0870 (0.64395046)]
COG0739	COG1344	BCE33L4699	BCE33L4699	Peptidase, M23/M37 family	BCE33L1536	AAU18717.1	Flagellin {UniProtKB/TrEMBL:Q63D82}	[TP0702-TP0870 (0.64395046)]
COG0739	COG1344	BCE33L4982	AAU15298.1	Stage II sporulation protein Q	BCE33L1516	BCE33L1516	Flagellar hook-associated protein 3	[TP0702-TP0870 (0.64395046)]
COG0739	COG1344	BCE33L4192	BCE33L4192	Stage IV sporulation protein FA	BCE33L1516	BCE33L1516	Flagellar hook-associated protein 3	[TP0702-TP0870 (0.64395046)]
COG0739	COG1344	BCE33L4192	BCE33L4192	Stage IV sporulation protein FA	BCE33L1536	AAU18717.1	Flagellin {UniProtKB/TrEMBL:Q63D82}	[TP0702-TP0870 (0.64395046)]
COG0739	COG1344	BCE33L4982	AAU15298.1	Stage II sporulation protein Q	BCE33L1535	BCE33L1535	Flagellin {UniProtKB/TrEMBL:Q63D83}	[TP0702-TP0870 (0.64395046)]
COG0739	COG1344	BCE33L4982	AAU15298.1	Stage II sporulation protein Q	BCE33L1536	AAU18717.1	Flagellin {UniProtKB/TrEMBL:Q63D82}	[TP0702-TP0870 (0.64395046)]
COG0739	COG1344	BCE33L4192	BCE33L4192	Stage IV sporulation protein FA	BCE33L1535	BCE33L1535	Flagellin {UniProtKB/TrEMBL:Q63D83}	[TP0702-TP0870 (0.64395046)]
COG0739	COG1344	BCE33L4699	BCE33L4699	Peptidase, M23/M37 family	BCE33L1535	BCE33L1535	Flagellin {UniProtKB/TrEMBL:Q63D83}	[TP0702-TP0870 (0.64395046)]
COG0739	COG1344	BCE33L1361	AAU18885.1	Cell wall endopeptidase, family M23/M37	BCE33L1536	AAU18717.1	Flagellin {UniProtKB/TrEMBL:Q63D82}	[TP0702-TP0870 (0.64395046)]
COG0693	COG0761	BCE33L2402	BCE33L2402	ThiJ/PfpI family protein	BCE33L4038	lytB	4-hydroxy-3-methylbut-2-enyl diphosphate reductase (EC 1.17.1.2)	[TP0445-TP0547 (0.53976095)]
COG0693	COG0761	BCE33L3357	BCE33L3357	4-methyl-5(B-hydroxyethyl)-thiazole monophosphate	BCE33L4038	lytB	4-hydroxy-3-methylbut-2-enyl diphosphate reductase (EC 1.17.1.2)	[TP0445-TP0547 (0.53976095)]
COG0693	COG0761	BCE33L2581	BCE33L2581	Transcriptional regulator, AraC family; protease	BCE33L4038	lytB	4-hydroxy-3-methylbut-2-enyl diphosphate reductase (EC 1.17.1.2)	[TP0445-TP0547 (0.53976095)]
COG0693	COG0761	BCE33L2399	AAU17860.1	ThiJ/PfpI family protein	BCE33L4038	lytB	4-hydroxy-3-methylbut-2-enyl diphosphate reductase (EC 1.17.1.2)	[TP0445-TP0547 (0.53976095)]
COG0693	COG0761	BCE33L0746	BCE33L0746	Protease I, ThiJ/PfpI family protein	BCE33L4038	lytB	4-hydroxy-3-methylbut-2-enyl diphosphate reductase (EC 1.17.1.2)	[TP0445-TP0547 (0.53976095)]
COG0693	COG0761	BCE33L1492	AAU18761.1	Hypothetical protein {UniProtKB/TrEMBL:Q63DC6}	BCE33L4038	lytB	4-hydroxy-3-methylbut-2-enyl diphosphate reductase (EC 1.17.1.2)	[TP0445-TP0547 (0.53976095)]
COG0584	COG1493	BCE33L3215	AAU17046.1	Glycerophosphoryl diester phosphodiesterase	BCE33L4856	BCE33L4856	HPr(Ser) kinase/phosphatase	[TP0257-TP0591 (0.75711113)]
COG0584	COG1493	BCE33L3921	AAU16348.1	Glycerophosphoryl diester phosphodiesterase,	BCE33L4856	BCE33L4856	HPr(Ser) kinase/phosphatase	[TP0257-TP0591 (0.75711113)]
COG0584	COG1493	BCE33L2415	AAU17846.1	Glycerophosphoryl diester phosphodiesterase	BCE33L4856	BCE33L4856	HPr(Ser) kinase/phosphatase	[TP0257-TP0591 (0.75711113)]
COG0584	COG1493	BCE33L5070	BCE33L5070	Glycerophosphodiester phosphodiesterase	BCE33L4856	BCE33L4856	HPr(Ser) kinase/phosphatase	[TP0257-TP0591 (0.75711113)]
COG1536	COG4786	BCE33L1524	AAU18729.1	Flagellar motor switch protein G	BCE33L1548	AAU18706.1	Flagellar basal-body rod protein	[TP0026-TP0961 (0.8107165)]
COG0223	COG0664	BCE33L3523	BCE33L3523	Methionyl-tRNA formyltransferase	BCE33L3165	AAU17097.1	Possible transcriptional regulator; cyclic	[TP0756-TP0995 (0.69102824)]
COG0223	COG0664	BCE33L3625	BCE33L3625	Methionyl-tRNA formyltransferase	BCE33L5106	BCE33L5106	Cyclic nucleotide-binding domain protein	[TP0756-TP0995 (0.69102824)]
COG0223	COG0664	BCE33L3523	BCE33L3523	Methionyl-tRNA formyltransferase	BCE33L5106	BCE33L5106	Cyclic nucleotide-binding domain protein	[TP0756-TP0995 (0.69102824)]
COG0223	COG0664	BCE33L3625	BCE33L3625	Methionyl-tRNA formyltransferase	BCE33L1936	BCE33L1936	Transcriptional regulator, Crp/Fnr family	[TP0756-TP0995 (0.69102824)]
COG0223	COG0664	BCE33L3523	BCE33L3523	Methionyl-tRNA formyltransferase	BCE33L1936	BCE33L1936	Transcriptional regulator, Crp/Fnr family	[TP0756-TP0995 (0.69102824)]
COG0223	COG0664	BCE33L3625	BCE33L3625	Methionyl-tRNA formyltransferase	BCE33L3165	AAU17097.1	Possible transcriptional regulator; cyclic	[TP0756-TP0995 (0.69102824)]
COG1197	COG1774	BCE33L0048	AAU20182.1	Transcription-repair coupling factor	BCE33L0028	BCE33L0028	Signal peptidase-like protein	[TP0344-TP0046 (0.6615959)]
COG1475	COG1774	BCE33L5178	AAU20308.1	Stage 0 sporulation protein J	BCE33L0028	BCE33L0028	Signal peptidase-like protein	[TP0271-TP0046 (0.61832625)]
COG1475	COG1774	BCE33L5176	AAU20306.1	Stage 0 sporulation protein J	BCE33L0028	BCE33L0028	Signal peptidase-like protein	[TP0271-TP0046 (0.61832625)]
COG0697	COG0716	BCE33L2169	AAU18088.1	Permease; possible drug/metabolite exporter	BCE33L1264	BCE33L1264	Nitrogenase {UniProtKB/TrEMBL:Q63DZ9}	[TP0986-TP0925 (0.8288174)]
COG0697	COG0716	BCE33L1468	BCE33L1468	Transporter, Drug/Metabolite Exporter family	BCE33L3250	BCE33L3250	Flavodoxin {UniProtKB/TrEMBL:Q637T1}	[TP0986-TP0925 (0.8288174)]
COG0697	COG0716	BCE33L0725	AAU19518.1	Permease, drug/metabolite exporter family	BCE33L3250	BCE33L3250	Flavodoxin {UniProtKB/TrEMBL:Q637T1}	[TP0986-TP0925 (0.8288174)]
COG0697	COG0716	BCE33L2780	AAU17481.1	Transporter, Drug/Metabolite Exporter family	BCE33L1264	BCE33L1264	Nitrogenase {UniProtKB/TrEMBL:Q63DZ9}	[TP0986-TP0925 (0.8288174)]
COG0697	COG0716	BCE33L0494	BCE33L0494	Probable transporter, DMT family	BCE33L3250	BCE33L3250	Flavodoxin {UniProtKB/TrEMBL:Q637T1}	[TP0986-TP0925 (0.8288174)]
COG0697	COG0716	BCE33L2780	AAU17481.1	Transporter, Drug/Metabolite Exporter family	BCE33L3250	BCE33L3250	Flavodoxin {UniProtKB/TrEMBL:Q637T1}	[TP0986-TP0925 (0.8288174)]
COG0697	COG0716	BCE33L3369	BCE33L3369	Transporter, drug/metabolite exporter family	BCE33L1264	BCE33L1264	Nitrogenase {UniProtKB/TrEMBL:Q63DZ9}	[TP0986-TP0925 (0.8288174)]
COG0697	COG0716	BCE33L4521	AAU15751.1	Transporter, EamA family	BCE33L3250	BCE33L3250	Flavodoxin {UniProtKB/TrEMBL:Q637T1}	[TP0986-TP0925 (0.8288174)]
COG0697	COG0716	BCE33L4395	AAU15876.1	Possible transporter, EamA family	BCE33L3250	BCE33L3250	Flavodoxin {UniProtKB/TrEMBL:Q637T1}	[TP0986-TP0925 (0.8288174)]
COG0697	COG0716	BCE33L0386	AAU19853.1	Permease, drug/metabolite transporter superfamily	BCE33L3250	BCE33L3250	Flavodoxin {UniProtKB/TrEMBL:Q637T1}	[TP0986-TP0925 (0.8288174)]
COG0697	COG0716	BCE33L4240	BCE33L4240	Transporter, drug/metabolite exporter, EamA	BCE33L1264	BCE33L1264	Nitrogenase {UniProtKB/TrEMBL:Q63DZ9}	[TP0986-TP0925 (0.8288174)]
COG0697	COG0716	BCE33L1734	AAU18520.1	Transporter, drug/metabolite exporter family	BCE33L1264	BCE33L1264	Nitrogenase {UniProtKB/TrEMBL:Q63DZ9}	[TP0986-TP0925 (0.8288174)]
COG0697	COG0716	BCE33L1468	BCE33L1468	Transporter, Drug/Metabolite Exporter family	BCE33L1264	BCE33L1264	Nitrogenase {UniProtKB/TrEMBL:Q63DZ9}	[TP0986-TP0925 (0.8288174)]
COG0697	COG0716	BCE33L1123	AAU19121.1	Possible membrane protein; drug/metabolite	BCE33L3250	BCE33L3250	Flavodoxin {UniProtKB/TrEMBL:Q637T1}	[TP0986-TP0925 (0.8288174)]
COG0697	COG0716	BCE33L1025	BCE33L1025	Transport protein; possible drug/metabolite	BCE33L1264	BCE33L1264	Nitrogenase {UniProtKB/TrEMBL:Q63DZ9}	[TP0986-TP0925 (0.8288174)]
COG0697	COG0716	BCE33L0386	AAU19853.1	Permease, drug/metabolite transporter superfamily	BCE33L1264	BCE33L1264	Nitrogenase {UniProtKB/TrEMBL:Q63DZ9}	[TP0986-TP0925 (0.8288174)]
COG0697	COG0716	BCE33L3369	BCE33L3369	Transporter, drug/metabolite exporter family	BCE33L3250	BCE33L3250	Flavodoxin {UniProtKB/TrEMBL:Q637T1}	[TP0986-TP0925 (0.8288174)]
COG0697	COG0716	BCE33L2471	BCE33L2471	Transporter, Drug/Metabolite Exporter family	BCE33L1264	BCE33L1264	Nitrogenase {UniProtKB/TrEMBL:Q63DZ9}	[TP0986-TP0925 (0.8288174)]
COG0697	COG0716	BCE33L0494	BCE33L0494	Probable transporter, DMT family	BCE33L1264	BCE33L1264	Nitrogenase {UniProtKB/TrEMBL:Q63DZ9}	[TP0986-TP0925 (0.8288174)]
COG0697	COG0716	BCE33L2471	BCE33L2471	Transporter, Drug/Metabolite Exporter family	BCE33L3250	BCE33L3250	Flavodoxin {UniProtKB/TrEMBL:Q637T1}	[TP0986-TP0925 (0.8288174)]
COG0697	COG0716	BCE33L1734	AAU18520.1	Transporter, drug/metabolite exporter family	BCE33L3250	BCE33L3250	Flavodoxin {UniProtKB/TrEMBL:Q637T1}	[TP0986-TP0925 (0.8288174)]
COG0697	COG0716	BCE33L0260	BCE33L0260	Probable permease of the drug/metabolite	BCE33L3250	BCE33L3250	Flavodoxin {UniProtKB/TrEMBL:Q637T1}	[TP0986-TP0925 (0.8288174)]
COG0697	COG0716	BCE33L4765	BCE33L4765	Membrane protein; possible DMT superfamily	BCE33L1264	BCE33L1264	Nitrogenase {UniProtKB/TrEMBL:Q63DZ9}	[TP0986-TP0925 (0.8288174)]
COG0697	COG0716	BCE33L0725	AAU19518.1	Permease, drug/metabolite exporter family	BCE33L1264	BCE33L1264	Nitrogenase {UniProtKB/TrEMBL:Q63DZ9}	[TP0986-TP0925 (0.8288174)]
COG0697	COG0716	BCE33L0260	BCE33L0260	Probable permease of the drug/metabolite	BCE33L1264	BCE33L1264	Nitrogenase {UniProtKB/TrEMBL:Q63DZ9}	[TP0986-TP0925 (0.8288174)]
COG0697	COG0716	BCE33L2169	AAU18088.1	Permease; possible drug/metabolite exporter	BCE33L3250	BCE33L3250	Flavodoxin {UniProtKB/TrEMBL:Q637T1}	[TP0986-TP0925 (0.8288174)]
COG0697	COG0716	BCE33L1123	AAU19121.1	Possible membrane protein; drug/metabolite	BCE33L1264	BCE33L1264	Nitrogenase {UniProtKB/TrEMBL:Q63DZ9}	[TP0986-TP0925 (0.8288174)]
COG0697	COG0716	BCE33L0196	BCE33L0196	Integral membrane protein; transport protein, DMT	BCE33L3250	BCE33L3250	Flavodoxin {UniProtKB/TrEMBL:Q637T1}	[TP0986-TP0925 (0.8288174)]
COG0697	COG0716	BCE33L0196	BCE33L0196	Integral membrane protein; transport protein, DMT	BCE33L1264	BCE33L1264	Nitrogenase {UniProtKB/TrEMBL:Q63DZ9}	[TP0986-TP0925 (0.8288174)]
COG0697	COG0716	BCE33L1025	BCE33L1025	Transport protein; possible drug/metabolite	BCE33L3250	BCE33L3250	Flavodoxin {UniProtKB/TrEMBL:Q637T1}	[TP0986-TP0925 (0.8288174)]
COG0697	COG0716	BCE33L2420	AAU17838.1	Transporter, drug/metabolite exporter family	BCE33L1264	BCE33L1264	Nitrogenase {UniProtKB/TrEMBL:Q63DZ9}	[TP0986-TP0925 (0.8288174)]
COG0697	COG0716	BCE33L4521	AAU15751.1	Transporter, EamA family	BCE33L1264	BCE33L1264	Nitrogenase {UniProtKB/TrEMBL:Q63DZ9}	[TP0986-TP0925 (0.8288174)]
COG0697	COG0716	BCE33L3075	BCE33L3075	Possible transporter, EamA family	BCE33L3250	BCE33L3250	Flavodoxin {UniProtKB/TrEMBL:Q637T1}	[TP0986-TP0925 (0.8288174)]
COG0697	COG0716	BCE33L4168	AAU16103.1	Permeases of the drug/metabolite transporter	BCE33L1264	BCE33L1264	Nitrogenase {UniProtKB/TrEMBL:Q63DZ9}	[TP0986-TP0925 (0.8288174)]
COG0697	COG0716	BCE33L1583	AAU18670.1	Transporter, drug/metabolite exporter family	BCE33L3250	BCE33L3250	Flavodoxin {UniProtKB/TrEMBL:Q637T1}	[TP0986-TP0925 (0.8288174)]
COG0697	COG0716	BCE33L3075	BCE33L3075	Possible transporter, EamA family	BCE33L1264	BCE33L1264	Nitrogenase {UniProtKB/TrEMBL:Q63DZ9}	[TP0986-TP0925 (0.8288174)]
COG0697	COG0716	BCE33L4240	BCE33L4240	Transporter, drug/metabolite exporter, EamA	BCE33L3250	BCE33L3250	Flavodoxin {UniProtKB/TrEMBL:Q637T1}	[TP0986-TP0925 (0.8288174)]
COG0697	COG0716	BCE33L4765	BCE33L4765	Membrane protein; possible DMT superfamily	BCE33L3250	BCE33L3250	Flavodoxin {UniProtKB/TrEMBL:Q637T1}	[TP0986-TP0925 (0.8288174)]
COG0697	COG0716	BCE33L1583	AAU18670.1	Transporter, drug/metabolite exporter family	BCE33L1264	BCE33L1264	Nitrogenase {UniProtKB/TrEMBL:Q63DZ9}	[TP0986-TP0925 (0.8288174)]
COG0697	COG0716	BCE33L4168	AAU16103.1	Permeases of the drug/metabolite transporter	BCE33L3250	BCE33L3250	Flavodoxin {UniProtKB/TrEMBL:Q637T1}	[TP0986-TP0925 (0.8288174)]
COG0697	COG0716	BCE33L2420	AAU17838.1	Transporter, drug/metabolite exporter family	BCE33L3250	BCE33L3250	Flavodoxin {UniProtKB/TrEMBL:Q637T1}	[TP0986-TP0925 (0.8288174)]
COG0697	COG0716	BCE33L4395	AAU15876.1	Possible transporter, EamA family	BCE33L1264	BCE33L1264	Nitrogenase {UniProtKB/TrEMBL:Q63DZ9}	[TP0986-TP0925 (0.8288174)]
COG0272	COG0773	BCE33L0279	BCE33L0279	DNA ligase(NAD+) {UniProtKB/TrEMBL:Q63GS3}	BCE33L4438	murC	UDP-N-acetylmuramate--L-alanine ligase (EC 6.3.2.8) (UDP-N- acetylmuramoyl-L-alanine synthetase)	[TP0634-TP0341 (0.8201813)]
COG1321	COG5401	BCE33L3957	AAU16311.1	Iron-dependent repressor	BCE33L4235	BCE33L4235	Germination protein {UniProtKB/TrEMBL:Q633V3}	[TP0167-TP0832 (0.55516005)]
COG0275	COG5401	BCE33L3677	mraW	S-adenosyl-methyltransferase mraW (EC 2.1.1.-)	BCE33L4235	BCE33L4235	Germination protein {UniProtKB/TrEMBL:Q633V3}	[TP0384-TP0832 (0.6009694)]
COG0301	COG0566	BCE33L4391	AAU15879.1	Thiamine biosynthesis protein	BCE33L4305	AAU15962.1	23S rRNA methyltransferase	[TP0559-TP0054 (0.678511)]
COG0301	COG0566	BCE33L4391	AAU15879.1	Thiamine biosynthesis protein	BCE33L0087	AAU20145.1	TRNA/rRNA SpoU-like methyltransferase; probable	[TP0559-TP0054 (0.678511)]
COG0353	COG0514	BCE33L0021	recR	Recombination protein recR	BCE33L2543	AAU17716.1	ATP-dependent DNA helicase Q	[TP1004-TP0103 (0.6917512)]
COG0353	COG0514	BCE33L0021	recR	Recombination protein recR	BCE33L1366	AAU18882.1	ATP-dependent DNA helicase Q	[TP1004-TP0103 (0.6917512)]
COG0036	COG0249	BCE33L3619	BCE33L3619	Ribulose-phosphate 3-epimerase	BCE33L3528	mutS	DNA mismatch repair protein, MutS family	[TP0945-TP0328 (0.6742458)]
COG0124	COG0465	BCE33L3024	hisS1	Histidyl-tRNA synthetase 1 (EC 6.1.1.21) (Histidine--tRNA ligase 1) (HisRS 1)	BCE33L0060	BCE33L0060	Cell division protein {UniProtKB/TrEMBL:Q63HD4}	[TP0641-TP0330 (0.76316583)]
COG0124	COG0465	BCE33L4146	hisS2	Histidyl-tRNA synthetase 2 (EC 6.1.1.21) (Histidine--tRNA ligase 2) (HisRS 2)	BCE33L0060	BCE33L0060	Cell division protein {UniProtKB/TrEMBL:Q63HD4}	[TP0641-TP0330 (0.76316583)]
COG1396	COG2206	BCE33L4252	AAU16018.1	DNA-binding protein {UniProtKB/TrEMBL:Q633T6}	BCE33L0881	AAU19364.1	Group-specific protein {UniProtKB/TrEMBL:Q63F28}	[TP0461-TP0877 (0.81002605)]
COG1396	COG2206	BCE33L3459	BCE33L3459	Hypothetical protein {UniProtKB/TrEMBL:Q636X5}	BCE33L0881	AAU19364.1	Group-specific protein {UniProtKB/TrEMBL:Q63F28}	[TP0461-TP0877 (0.81002605)]
COG1396	COG2206	BCE33L2197	AAU18060.1	Transcriptional regulator	BCE33L0881	AAU19364.1	Group-specific protein {UniProtKB/TrEMBL:Q63F28}	[TP0461-TP0877 (0.81002605)]
COG1396	COG2206	BCE33L1599	AAU18656.1	Transcriptional regulator, MerR family	BCE33L0881	AAU19364.1	Group-specific protein {UniProtKB/TrEMBL:Q63F28}	[TP0461-TP0877 (0.81002605)]
COG1396	COG2206	BCE33L0070	BCE33L0070	Probable transcriptional regulator	BCE33L0881	AAU19364.1	Group-specific protein {UniProtKB/TrEMBL:Q63F28}	[TP0461-TP0877 (0.81002605)]
COG1396	COG2206	BCE33L4105	BCE33L4105	Probable transcriptional regulator	BCE33L0881	AAU19364.1	Group-specific protein {UniProtKB/TrEMBL:Q63F28}	[TP0461-TP0877 (0.81002605)]
COG1396	COG2206	BCE33L2170	AAU18087.1	Possible transcriptional regulator, MerR family	BCE33L0881	AAU19364.1	Group-specific protein {UniProtKB/TrEMBL:Q63F28}	[TP0461-TP0877 (0.81002605)]
COG1396	COG2206	BCE33L2847	BCE33L2847	Ans operon repressor protein	BCE33L0881	AAU19364.1	Group-specific protein {UniProtKB/TrEMBL:Q63F28}	[TP0461-TP0877 (0.81002605)]
COG1396	COG2206	BCE33L1176	BCE33L1176	Transcriptional regulator	BCE33L0881	AAU19364.1	Group-specific protein {UniProtKB/TrEMBL:Q63F28}	[TP0461-TP0877 (0.81002605)]
COG1396	COG2206	BCE33L5049	BCE33L5049	Transcriptional activator	BCE33L0881	AAU19364.1	Group-specific protein {UniProtKB/TrEMBL:Q63F28}	[TP0461-TP0877 (0.81002605)]
COG0564	COG1843	BCE33L1097	BCE33L1097	Pseudouridine synthase {UniProtKB/TrEMBL:Q63EG4}	BCE33L1529	BCE33L1529	Basal-body rod modification protein	[TP0339-TP0728 (0.7885255)]
COG0564	COG1843	BCE33L1186	AAU19063.1	Pseudouridine synthase {UniProtKB/TrEMBL:Q63E77}	BCE33L1529	BCE33L1529	Basal-body rod modification protein	[TP0339-TP0728 (0.7885255)]
COG0564	COG1843	BCE33L3651	BCE33L3651	Pseudouridine synthase {UniProtKB/TrEMBL:Q636D4}	BCE33L1529	BCE33L1529	Basal-body rod modification protein	[TP0339-TP0728 (0.7885255)]
COG0275	COG0820	BCE33L3677	mraW	S-adenosyl-methyltransferase mraW (EC 2.1.1.-)	BCE33L3623	AAU16643.1	Hypothetical protein {UniProtKB/TrEMBL:Q636G2}	[TP0384-TP0068 (0.79878455)]
COG0681	COG1384	BCE33L1037	AAU19208.1	Signal peptidase I {UniProtKB/TrEMBL:Q63EM4}	BCE33L2340	BCE33L2340	Lysine--tRNA ligase, class I	[TP0185-TP0644 (0.7885255)]
COG0681	COG1384	BCE33L3598	BCE33L3598	Signal peptidase I {UniProtKB/TrEMBL:Q636I7}	BCE33L2340	BCE33L2340	Lysine--tRNA ligase, class I	[TP0185-TP0644 (0.7885255)]
COG0681	COG1384	BCE33L0388	AAU19851.1	Signal peptidase I {UniProtKB/TrEMBL:Q63GG4}	BCE33L2340	BCE33L2340	Lysine--tRNA ligase, class I	[TP0185-TP0644 (0.7885255)]
COG0681	COG1384	BCE33L1172	AAU19075.1	Signal peptidase I {UniProtKB/TrEMBL:Q63E91}	BCE33L2340	BCE33L2340	Lysine--tRNA ligase, class I	[TP0185-TP0644 (0.7885255)]
COG0681	COG1384	BCE33L2812	AAU17450.1	Signal peptidase I {UniProtKB/TrEMBL:Q639L8}	BCE33L2340	BCE33L2340	Lysine--tRNA ligase, class I	[TP0185-TP0644 (0.7885255)]
COG0681	COG1384	BCE33L2801	AAU17460.1	Signal peptidase I {UniProtKB/TrEMBL:Q639M9}	BCE33L2340	BCE33L2340	Lysine--tRNA ligase, class I	[TP0185-TP0644 (0.7885255)]
COG0445	COG1366	BCE33L5180	BCE33L5180	Glucose-inhibited division protein A	BCE33L3831	BCE33L3831	Anti-sigma F factor antagonist	[TP0044-TP0233 (0.74185747)]
COG0445	COG1366	BCE33L5180	BCE33L5180	Glucose-inhibited division protein A	BCE33L0894	AAU19348.1	Anti-sigma B factor antagonist	[TP0044-TP0233 (0.74185747)]
COG0242	COG0360	BCE33L3626	AAU16640.1	Peptide deformylase {UniProtKB/TrEMBL:Q636F9}	BCE33L5171	rpsF	30S ribosomal protein S6	[TP0757-TP0063 (0.54983324)]
COG0242	COG0360	BCE33L3732	AAU16534.1	Polypeptide deformylase	BCE33L5171	rpsF	30S ribosomal protein S6	[TP0757-TP0063 (0.54983324)]
COG0693	COG1653	BCE33L0746	BCE33L0746	Protease I, ThiJ/PfpI family protein	BCE33L1634	AAU18619.1	Probable sugar ABC transporter, sugar-binding	[TP0445-TP0074 (0.5751514)]
COG0693	COG1653	BCE33L2402	BCE33L2402	ThiJ/PfpI family protein	BCE33L0482	BCE33L0482	Probable glycerol-3-phosphate ABC transporter,	[TP0445-TP0074 (0.5751514)]
COG0693	COG1653	BCE33L3357	BCE33L3357	4-methyl-5(B-hydroxyethyl)-thiazole monophosphate	BCE33L1634	AAU18619.1	Probable sugar ABC transporter, sugar-binding	[TP0445-TP0074 (0.5751514)]
COG0693	COG1653	BCE33L2402	BCE33L2402	ThiJ/PfpI family protein	BCE33L1634	AAU18619.1	Probable sugar ABC transporter, sugar-binding	[TP0445-TP0074 (0.5751514)]
COG0693	COG1653	BCE33L2399	AAU17860.1	ThiJ/PfpI family protein	BCE33L1634	AAU18619.1	Probable sugar ABC transporter, sugar-binding	[TP0445-TP0074 (0.5751514)]
COG0693	COG1653	BCE33L0746	BCE33L0746	Protease I, ThiJ/PfpI family protein	BCE33L0482	BCE33L0482	Probable glycerol-3-phosphate ABC transporter,	[TP0445-TP0074 (0.5751514)]
COG0693	COG1653	BCE33L2399	AAU17860.1	ThiJ/PfpI family protein	BCE33L0482	BCE33L0482	Probable glycerol-3-phosphate ABC transporter,	[TP0445-TP0074 (0.5751514)]
COG0693	COG1653	BCE33L1492	AAU18761.1	Hypothetical protein {UniProtKB/TrEMBL:Q63DC6}	BCE33L1634	AAU18619.1	Probable sugar ABC transporter, sugar-binding	[TP0445-TP0074 (0.5751514)]
COG0693	COG1653	BCE33L2581	BCE33L2581	Transcriptional regulator, AraC family; protease	BCE33L1634	AAU18619.1	Probable sugar ABC transporter, sugar-binding	[TP0445-TP0074 (0.5751514)]
COG0693	COG1653	BCE33L2581	BCE33L2581	Transcriptional regulator, AraC family; protease	BCE33L0482	BCE33L0482	Probable glycerol-3-phosphate ABC transporter,	[TP0445-TP0074 (0.5751514)]
COG0693	COG1653	BCE33L3357	BCE33L3357	4-methyl-5(B-hydroxyethyl)-thiazole monophosphate	BCE33L0482	BCE33L0482	Probable glycerol-3-phosphate ABC transporter,	[TP0445-TP0074 (0.5751514)]
COG0693	COG1653	BCE33L1492	AAU18761.1	Hypothetical protein {UniProtKB/TrEMBL:Q63DC6}	BCE33L0482	BCE33L0482	Probable glycerol-3-phosphate ABC transporter,	[TP0445-TP0074 (0.5751514)]
COG0234	COG0772	BCE33L0239	groS	10 kDa chaperonin (Protein Cpn10) (groES protein)	BCE33L3911	BCE33L3911	Cell division protein, FtsW/RodA/SpoVE family	[TP1013-TP0387 (0.81326103)]
COG0234	COG0772	BCE33L0239	groS	10 kDa chaperonin (Protein Cpn10) (groES protein)	BCE33L3708	AAU16559.1	Cell division protein, FtsW/RodA/SpoVE family	[TP1013-TP0387 (0.81326103)]
COG0234	COG0772	BCE33L0239	groS	10 kDa chaperonin (Protein Cpn10) (groES protein)	BCE33L0944	BCE33L0944	Cell division protein, FtsW/RodA/SpoVE family;	[TP1013-TP0387 (0.81326103)]
COG0234	COG0772	BCE33L0239	groS	10 kDa chaperonin (Protein Cpn10) (groES protein)	BCE33L3670	AAU16596.1	Stage V sporulation protein E	[TP1013-TP0387 (0.81326103)]
COG0234	COG0772	BCE33L0239	groS	10 kDa chaperonin (Protein Cpn10) (groES protein)	BCE33L1100	AAU19145.1	Stage V sporulation protein E	[TP1013-TP0387 (0.81326103)]
COG0445	COG0457	BCE33L5180	BCE33L5180	Glucose-inhibited division protein A	BCE33L3223	AAU17039.1	Possible response regulator aspartate phosphatase	[TP0044-TP0954 (0.8549597)]
COG0445	COG0457	BCE33L5180	BCE33L5180	Glucose-inhibited division protein A	BCE33L2649	BCE33L2649	Hypothetical protein {UniProtKB/TrEMBL:Q63A31}	[TP0044-TP0954 (0.8549597)]
COG0445	COG0457	BCE33L5180	BCE33L5180	Glucose-inhibited division protein A	BCE33L4852	AAU15425.1	TPR domain protein {UniProtKB/TrEMBL:Q631J4}	[TP0044-TP0954 (0.8549597)]
COG0445	COG0457	BCE33L5180	BCE33L5180	Glucose-inhibited division protein A	BCE33L2262	BCE33L2262	Hypothetical protein {UniProtKB/TrEMBL:Q63B65}	[TP0044-TP0954 (0.8549597)]
COG0445	COG0457	BCE33L5180	BCE33L5180	Glucose-inhibited division protein A	BCE33L1401	BCE33L1401	TPR-repeat-containing protein	[TP0044-TP0954 (0.8549597)]
COG0445	COG0457	BCE33L5180	BCE33L5180	Glucose-inhibited division protein A	BCE33L0510	AAU19731.1	Transcriptional activator	[TP0044-TP0954 (0.8549597)]
COG0445	COG0457	BCE33L5180	BCE33L5180	Glucose-inhibited division protein A	BCE33L4835	BCE33L4835	Possible response regulator aspartate phosphatase	[TP0044-TP0954 (0.8549597)]
COG0445	COG0457	BCE33L5180	BCE33L5180	Glucose-inhibited division protein A	BCE33L0929	AAU19316.1	Probable response regulator aspartate phosphatase	[TP0044-TP0954 (0.8549597)]
COG0445	COG0457	BCE33L5180	BCE33L5180	Glucose-inhibited division protein A	BCE33L1058	AAU19188.1	Probable transcriptional regulator	[TP0044-TP0954 (0.8549597)]
COG0445	COG0457	BCE33L5180	BCE33L5180	Glucose-inhibited division protein A	BCE33L3061	BCE33L3061	TPR repeat-containing protein	[TP0044-TP0954 (0.8549597)]
COG0445	COG0457	BCE33L5180	BCE33L5180	Glucose-inhibited division protein A	BCE33L4138	BCE33L4138	TPR domain protein {UniProtKB/TrEMBL:Q634F0}	[TP0044-TP0954 (0.8549597)]
COG0305	COG1595	BCE33L0840	BCE33L0840	Replicative DNA helicase	BCE33L2519	AAU17739.1	RNA polymerase ECF-type sigma factor	[TP0058-TP0092 (0.74082893)]
COG0305	COG1595	BCE33L0840	BCE33L0840	Replicative DNA helicase	BCE33L1921	BCE33L1921	RNA polymerase sigma subunit, ECF subfamily	[TP0058-TP0092 (0.74082893)]
COG0305	COG1595	BCE33L0840	BCE33L0840	Replicative DNA helicase	BCE33L1578	AAU18675.1	RNA polymerase, ECF-type sigma factor	[TP0058-TP0092 (0.74082893)]
COG0305	COG1595	BCE33L5165	BCE33L5165	Replicative DNA helicase	BCE33L1921	BCE33L1921	RNA polymerase sigma subunit, ECF subfamily	[TP0058-TP0092 (0.74082893)]
COG0305	COG1595	BCE33L0840	BCE33L0840	Replicative DNA helicase	BCE33L1013	BCE33L1013	RNA polymerase sigma factor	[TP0058-TP0092 (0.74082893)]
COG0305	COG1595	BCE33L0840	BCE33L0840	Replicative DNA helicase	BCE33L2206	BCE33L2206	RNA polymerase sigma factor, ECF subfamily	[TP0058-TP0092 (0.74082893)]
COG0305	COG1595	BCE33L5165	BCE33L5165	Replicative DNA helicase	BCE33L2206	BCE33L2206	RNA polymerase sigma factor, ECF subfamily	[TP0058-TP0092 (0.74082893)]
COG0305	COG1595	BCE33L5165	BCE33L5165	Replicative DNA helicase	BCE33L1493	BCE33L1493	RNA polymerase sigma factor	[TP0058-TP0092 (0.74082893)]
COG0305	COG1595	BCE33L5165	BCE33L5165	Replicative DNA helicase	BCE33L1605	AAU18649.1	RNA polymerase sigma-70 factor, ECF subfamily	[TP0058-TP0092 (0.74082893)]
COG0305	COG1595	BCE33L0840	BCE33L0840	Replicative DNA helicase	BCE33L2243	BCE33L2243	RNA polymerase sigma-70 factor	[TP0058-TP0092 (0.74082893)]
COG0305	COG1595	BCE33L0840	BCE33L0840	Replicative DNA helicase	BCE33L4409	AAU15860.1	RNA polymerase sigma-70 factor	[TP0058-TP0092 (0.74082893)]
COG0305	COG1595	BCE33L5165	BCE33L5165	Replicative DNA helicase	BCE33L3438	BCE33L3438	Possible positive control factor Xpf	[TP0058-TP0092 (0.74082893)]
COG0305	COG1595	BCE33L0840	BCE33L0840	Replicative DNA helicase	BCE33L5060	AAU15219.1	RNA polymerase sigma-70 factor, ECF subfamily	[TP0058-TP0092 (0.74082893)]
COG0305	COG1595	BCE33L5165	BCE33L5165	Replicative DNA helicase	BCE33L0162	BCE33L0162	RNA polymerase sigma-70 factor, ECF subfamily	[TP0058-TP0092 (0.74082893)]
COG0305	COG1595	BCE33L0840	BCE33L0840	Replicative DNA helicase	BCE33L0942	BCE33L0942	RNA polymerase sigma-70 factor, ECF family	[TP0058-TP0092 (0.74082893)]
COG0305	COG1595	BCE33L0840	BCE33L0840	Replicative DNA helicase	BCE33L0089	BCE33L0089	RNA polymerase sigma-30 factor	[TP0058-TP0092 (0.74082893)]
COG0305	COG1595	BCE33L5165	BCE33L5165	Replicative DNA helicase	BCE33L1578	AAU18675.1	RNA polymerase, ECF-type sigma factor	[TP0058-TP0092 (0.74082893)]
COG0305	COG1595	BCE33L5165	BCE33L5165	Replicative DNA helicase	BCE33L5060	AAU15219.1	RNA polymerase sigma-70 factor, ECF subfamily	[TP0058-TP0092 (0.74082893)]
COG0305	COG1595	BCE33L5165	BCE33L5165	Replicative DNA helicase	BCE33L1013	BCE33L1013	RNA polymerase sigma factor	[TP0058-TP0092 (0.74082893)]
COG0305	COG1595	BCE33L0840	BCE33L0840	Replicative DNA helicase	BCE33L3297	AAU16963.1	RNA polymerase ECF-type sigma factor	[TP0058-TP0092 (0.74082893)]
COG0305	COG1595	BCE33L5165	BCE33L5165	Replicative DNA helicase	BCE33L0089	BCE33L0089	RNA polymerase sigma-30 factor	[TP0058-TP0092 (0.74082893)]
COG0305	COG1595	BCE33L5165	BCE33L5165	Replicative DNA helicase	BCE33L2519	AAU17739.1	RNA polymerase ECF-type sigma factor	[TP0058-TP0092 (0.74082893)]
COG0305	COG1595	BCE33L5165	BCE33L5165	Replicative DNA helicase	BCE33L0557	BCE33L0557	RNA polymerase sigma-70 factor, ECF subfamily	[TP0058-TP0092 (0.74082893)]
COG0305	COG1595	BCE33L0840	BCE33L0840	Replicative DNA helicase	BCE33L0557	BCE33L0557	RNA polymerase sigma-70 factor, ECF subfamily	[TP0058-TP0092 (0.74082893)]
COG0305	COG1595	BCE33L0840	BCE33L0840	Replicative DNA helicase	BCE33L2972	AAU17289.1	RNA polymerase sigma-70 factor	[TP0058-TP0092 (0.74082893)]
COG0305	COG1595	BCE33L5165	BCE33L5165	Replicative DNA helicase	BCE33L4409	AAU15860.1	RNA polymerase sigma-70 factor	[TP0058-TP0092 (0.74082893)]
COG0305	COG1595	BCE33L5165	BCE33L5165	Replicative DNA helicase	BCE33L2972	AAU17289.1	RNA polymerase sigma-70 factor	[TP0058-TP0092 (0.74082893)]
COG0305	COG1595	BCE33L0840	BCE33L0840	Replicative DNA helicase	BCE33L1493	BCE33L1493	RNA polymerase sigma factor	[TP0058-TP0092 (0.74082893)]
COG0305	COG1595	BCE33L0840	BCE33L0840	Replicative DNA helicase	BCE33L1605	AAU18649.1	RNA polymerase sigma-70 factor, ECF subfamily	[TP0058-TP0092 (0.74082893)]
COG0305	COG1595	BCE33L5165	BCE33L5165	Replicative DNA helicase	BCE33L0942	BCE33L0942	RNA polymerase sigma-70 factor, ECF family	[TP0058-TP0092 (0.74082893)]
COG0305	COG1595	BCE33L0840	BCE33L0840	Replicative DNA helicase	BCE33L3438	BCE33L3438	Possible positive control factor Xpf	[TP0058-TP0092 (0.74082893)]
COG0305	COG1595	BCE33L0840	BCE33L0840	Replicative DNA helicase	BCE33L0162	BCE33L0162	RNA polymerase sigma-70 factor, ECF subfamily	[TP0058-TP0092 (0.74082893)]
COG0305	COG1595	BCE33L5165	BCE33L5165	Replicative DNA helicase	BCE33L3297	AAU16963.1	RNA polymerase ECF-type sigma factor	[TP0058-TP0092 (0.74082893)]
COG0305	COG1595	BCE33L5165	BCE33L5165	Replicative DNA helicase	BCE33L2243	BCE33L2243	RNA polymerase sigma-70 factor	[TP0058-TP0092 (0.74082893)]
COG0290	COG1516	BCE33L4317	infC	Translation initiation factor IF-3	BCE33L1518	BCE33L1518	Flagellar protein {UniProtKB/TrEMBL:Q63DA0}	[TP0850-TP0943 (0.6225916)]
COG0228	COG0250	BCE33L3603	rpsP	Ribosomal protein S16 {UniProtKB/TrEMBL:Q636I2}	BCE33L0090	BCE33L0090	Transcription antitermination protein nusG	[TP0905-TP0236 (0.7099409)]
COG1595	COG1868	BCE33L4409	AAU15860.1	RNA polymerase sigma-70 factor	BCE33L1539	BCE33L1539	Flagellar motor switch protein M	[TP0092-TP0721 (0.802411)]
COG1595	COG1868	BCE33L1578	AAU18675.1	RNA polymerase, ECF-type sigma factor	BCE33L1539	BCE33L1539	Flagellar motor switch protein M	[TP0092-TP0721 (0.802411)]
COG1595	COG1868	BCE33L3297	AAU16963.1	RNA polymerase ECF-type sigma factor	BCE33L1539	BCE33L1539	Flagellar motor switch protein M	[TP0092-TP0721 (0.802411)]
COG1595	COG1868	BCE33L2243	BCE33L2243	RNA polymerase sigma-70 factor	BCE33L1539	BCE33L1539	Flagellar motor switch protein M	[TP0092-TP0721 (0.802411)]
COG1595	COG1868	BCE33L3438	BCE33L3438	Possible positive control factor Xpf	BCE33L1539	BCE33L1539	Flagellar motor switch protein M	[TP0092-TP0721 (0.802411)]
COG1595	COG1868	BCE33L1605	AAU18649.1	RNA polymerase sigma-70 factor, ECF subfamily	BCE33L1539	BCE33L1539	Flagellar motor switch protein M	[TP0092-TP0721 (0.802411)]
COG1595	COG1868	BCE33L1493	BCE33L1493	RNA polymerase sigma factor	BCE33L1539	BCE33L1539	Flagellar motor switch protein M	[TP0092-TP0721 (0.802411)]
COG1595	COG1868	BCE33L0557	BCE33L0557	RNA polymerase sigma-70 factor, ECF subfamily	BCE33L1539	BCE33L1539	Flagellar motor switch protein M	[TP0092-TP0721 (0.802411)]
COG1595	COG1868	BCE33L1921	BCE33L1921	RNA polymerase sigma subunit, ECF subfamily	BCE33L1539	BCE33L1539	Flagellar motor switch protein M	[TP0092-TP0721 (0.802411)]
COG1595	COG1868	BCE33L2519	AAU17739.1	RNA polymerase ECF-type sigma factor	BCE33L1539	BCE33L1539	Flagellar motor switch protein M	[TP0092-TP0721 (0.802411)]
COG1595	COG1868	BCE33L0089	BCE33L0089	RNA polymerase sigma-30 factor	BCE33L1539	BCE33L1539	Flagellar motor switch protein M	[TP0092-TP0721 (0.802411)]
COG1595	COG1868	BCE33L5060	AAU15219.1	RNA polymerase sigma-70 factor, ECF subfamily	BCE33L1539	BCE33L1539	Flagellar motor switch protein M	[TP0092-TP0721 (0.802411)]
COG1595	COG1868	BCE33L2972	AAU17289.1	RNA polymerase sigma-70 factor	BCE33L1539	BCE33L1539	Flagellar motor switch protein M	[TP0092-TP0721 (0.802411)]
COG1595	COG1868	BCE33L0942	BCE33L0942	RNA polymerase sigma-70 factor, ECF family	BCE33L1539	BCE33L1539	Flagellar motor switch protein M	[TP0092-TP0721 (0.802411)]
COG1595	COG1868	BCE33L1013	BCE33L1013	RNA polymerase sigma factor	BCE33L1539	BCE33L1539	Flagellar motor switch protein M	[TP0092-TP0721 (0.802411)]
COG1595	COG1868	BCE33L2206	BCE33L2206	RNA polymerase sigma factor, ECF subfamily	BCE33L1539	BCE33L1539	Flagellar motor switch protein M	[TP0092-TP0721 (0.802411)]
COG1595	COG1868	BCE33L0162	BCE33L0162	RNA polymerase sigma-70 factor, ECF subfamily	BCE33L1539	BCE33L1539	Flagellar motor switch protein M	[TP0092-TP0721 (0.802411)]
COG0465	COG0532	BCE33L0060	BCE33L0060	Cell division protein {UniProtKB/TrEMBL:Q63HD4}	BCE33L3572	infB	Translation initiation factor IF-2	[TP0330-TP0891 (0.8751731)]
COG0234	COG0445	BCE33L0239	groS	10 kDa chaperonin (Protein Cpn10) (groES protein)	BCE33L5180	BCE33L5180	Glucose-inhibited division protein A	[TP1013-TP0044 (0.813164)]
COG0265	COG1381	BCE33L3307	BCE33L3307	Possible serine protease	BCE33L4046	recO	DNA repair protein recO (Recombination protein O)	[TP0773-TP0636 (0.870009)]
COG0265	COG1381	BCE33L4876	BCE33L4876	Hypothetical protein {UniProtKB/TrEMBL:Q631H1}	BCE33L4046	recO	DNA repair protein recO (Recombination protein O)	[TP0773-TP0636 (0.870009)]
COG0265	COG1381	BCE33L5158	BCE33L5158	Serine protease {UniProtKB/TrEMBL:Q630E1}	BCE33L4046	recO	DNA repair protein recO (Recombination protein O)	[TP0773-TP0636 (0.870009)]
COG0457	COG0860	BCE33L4138	BCE33L4138	TPR domain protein {UniProtKB/TrEMBL:Q634F0}	BCE33L2195	AAU18062.1	N-acetylmuramoyl-L-alanine amidase	[TP0820-TP0247 (0.74644035), TP0067-TP0247 (0.79531366)]
COG0457	COG0860	BCE33L2649	BCE33L2649	Hypothetical protein {UniProtKB/TrEMBL:Q63A31}	BCE33L0139	AAU20083.1	N-acetylmuramoyl-L-alanine amidase	[TP0820-TP0247 (0.74644035), TP0067-TP0247 (0.79531366)]
COG0457	COG0860	BCE33L3061	BCE33L3061	TPR repeat-containing protein	BCE33L2195	AAU18062.1	N-acetylmuramoyl-L-alanine amidase	[TP0820-TP0247 (0.74644035), TP0067-TP0247 (0.79531366)]
COG0457	COG0860	BCE33L2649	BCE33L2649	Hypothetical protein {UniProtKB/TrEMBL:Q63A31}	BCE33L2195	AAU18062.1	N-acetylmuramoyl-L-alanine amidase	[TP0820-TP0247 (0.74644035), TP0067-TP0247 (0.79531366)]
COG0457	COG0860	BCE33L4835	BCE33L4835	Possible response regulator aspartate phosphatase	BCE33L2195	AAU18062.1	N-acetylmuramoyl-L-alanine amidase	[TP0820-TP0247 (0.74644035), TP0067-TP0247 (0.79531366)]
COG0457	COG0860	BCE33L4852	AAU15425.1	TPR domain protein {UniProtKB/TrEMBL:Q631J4}	BCE33L2195	AAU18062.1	N-acetylmuramoyl-L-alanine amidase	[TP0820-TP0247 (0.74644035), TP0067-TP0247 (0.79531366)]
COG0457	COG0860	BCE33L4852	AAU15425.1	TPR domain protein {UniProtKB/TrEMBL:Q631J4}	BCE33L0139	AAU20083.1	N-acetylmuramoyl-L-alanine amidase	[TP0820-TP0247 (0.74644035), TP0067-TP0247 (0.79531366)]
COG0457	COG0860	BCE33L1401	BCE33L1401	TPR-repeat-containing protein	BCE33L0139	AAU20083.1	N-acetylmuramoyl-L-alanine amidase	[TP0820-TP0247 (0.74644035), TP0067-TP0247 (0.79531366)]
COG0457	COG0860	BCE33L3061	BCE33L3061	TPR repeat-containing protein	BCE33L0139	AAU20083.1	N-acetylmuramoyl-L-alanine amidase	[TP0820-TP0247 (0.74644035), TP0067-TP0247 (0.79531366)]
COG0457	COG0860	BCE33L4138	BCE33L4138	TPR domain protein {UniProtKB/TrEMBL:Q634F0}	BCE33L0139	AAU20083.1	N-acetylmuramoyl-L-alanine amidase	[TP0820-TP0247 (0.74644035), TP0067-TP0247 (0.79531366)]
COG0457	COG0860	BCE33L3223	AAU17039.1	Possible response regulator aspartate phosphatase	BCE33L2195	AAU18062.1	N-acetylmuramoyl-L-alanine amidase	[TP0820-TP0247 (0.74644035), TP0067-TP0247 (0.79531366)]
COG0457	COG0860	BCE33L0929	AAU19316.1	Probable response regulator aspartate phosphatase	BCE33L2195	AAU18062.1	N-acetylmuramoyl-L-alanine amidase	[TP0820-TP0247 (0.74644035), TP0067-TP0247 (0.79531366)]
COG0457	COG0860	BCE33L0510	AAU19731.1	Transcriptional activator	BCE33L2195	AAU18062.1	N-acetylmuramoyl-L-alanine amidase	[TP0820-TP0247 (0.74644035), TP0067-TP0247 (0.79531366)]
COG0457	COG0860	BCE33L3223	AAU17039.1	Possible response regulator aspartate phosphatase	BCE33L0139	AAU20083.1	N-acetylmuramoyl-L-alanine amidase	[TP0820-TP0247 (0.74644035), TP0067-TP0247 (0.79531366)]
COG0457	COG0860	BCE33L2262	BCE33L2262	Hypothetical protein {UniProtKB/TrEMBL:Q63B65}	BCE33L2195	AAU18062.1	N-acetylmuramoyl-L-alanine amidase	[TP0820-TP0247 (0.74644035), TP0067-TP0247 (0.79531366)]
COG0457	COG0860	BCE33L4835	BCE33L4835	Possible response regulator aspartate phosphatase	BCE33L0139	AAU20083.1	N-acetylmuramoyl-L-alanine amidase	[TP0820-TP0247 (0.74644035), TP0067-TP0247 (0.79531366)]
COG0457	COG0860	BCE33L0929	AAU19316.1	Probable response regulator aspartate phosphatase	BCE33L0139	AAU20083.1	N-acetylmuramoyl-L-alanine amidase	[TP0820-TP0247 (0.74644035), TP0067-TP0247 (0.79531366)]
COG0457	COG0860	BCE33L1058	AAU19188.1	Probable transcriptional regulator	BCE33L0139	AAU20083.1	N-acetylmuramoyl-L-alanine amidase	[TP0820-TP0247 (0.74644035), TP0067-TP0247 (0.79531366)]
COG0457	COG0860	BCE33L0510	AAU19731.1	Transcriptional activator	BCE33L0139	AAU20083.1	N-acetylmuramoyl-L-alanine amidase	[TP0820-TP0247 (0.74644035), TP0067-TP0247 (0.79531366)]
COG0457	COG0860	BCE33L2262	BCE33L2262	Hypothetical protein {UniProtKB/TrEMBL:Q63B65}	BCE33L0139	AAU20083.1	N-acetylmuramoyl-L-alanine amidase	[TP0820-TP0247 (0.74644035), TP0067-TP0247 (0.79531366)]
COG0457	COG0860	BCE33L1401	BCE33L1401	TPR-repeat-containing protein	BCE33L2195	AAU18062.1	N-acetylmuramoyl-L-alanine amidase	[TP0820-TP0247 (0.74644035), TP0067-TP0247 (0.79531366)]
COG0457	COG0860	BCE33L1058	AAU19188.1	Probable transcriptional regulator	BCE33L2195	AAU18062.1	N-acetylmuramoyl-L-alanine amidase	[TP0820-TP0247 (0.74644035), TP0067-TP0247 (0.79531366)]
COG1057	COG1774	BCE33L4078	AAU16188.1	Nicotinate nucleotide adenylyltransferase	BCE33L0028	BCE33L0028	Signal peptidase-like protein	[TP0741-TP0046 (0.7023217)]
COG0652	COG1749	BCE33L3817	BCE33L3817	Peptidyl-prolyl cis-trans isomerase B	BCE33L1530	BCE33L1530	Flagellar hook protein {UniProtKB/TrEMBL:Q63D88}	[TP0947-TP0727 (0.6414869)]
COG1186	COG1925	BCE33L4882	BCE33L4882	Peptide chain release factor 2	BCE33L4845	BCE33L4845	Phosphocarrier protein HPr	[TP0576-TP0589 (0.79878455)]
COG1186	COG1925	BCE33L4882	BCE33L4882	Peptide chain release factor 2	BCE33L3805	BCE33L3805	Phosphocarrier protein HPr	[TP0576-TP0589 (0.79878455)]
COG1177	COG1558	BCE33L1181	AAU19066.1	Spermidine/putrescine ABC transporter, permease	BCE33L1521	AAU18730.1	Flagellar basal-body rod protein	[TP0654-TP0397 (0.7022186)]
COG0319	COG0333	BCE33L4050	BCE33L4050	UPF0054 protein BCE33L4050	BCE33L3682	rpmF	Ribosomal protein L32 {UniProtKB/TrEMBL:Q636A3}	[TP0650-TP0807 (0.80809164)]
COG0301	COG0849	BCE33L4391	AAU15879.1	Thiamine biosynthesis protein	BCE33L3666	AAU16600.1	Cell division protein {UniProtKB/TrEMBL:Q636B9}	[TP0559-TP0389 (0.64923996)]
COG0216	COG0457	BCE33L5029	prfA	Peptide chain release factor 1 (RF-1)	BCE33L0510	AAU19731.1	Transcriptional activator	[TP0051-TP0067 (0.7097377)]
COG0216	COG0457	BCE33L5029	prfA	Peptide chain release factor 1 (RF-1)	BCE33L3223	AAU17039.1	Possible response regulator aspartate phosphatase	[TP0051-TP0067 (0.7097377)]
COG0216	COG0457	BCE33L5029	prfA	Peptide chain release factor 1 (RF-1)	BCE33L4852	AAU15425.1	TPR domain protein {UniProtKB/TrEMBL:Q631J4}	[TP0051-TP0067 (0.7097377)]
COG0216	COG0457	BCE33L5029	prfA	Peptide chain release factor 1 (RF-1)	BCE33L1058	AAU19188.1	Probable transcriptional regulator	[TP0051-TP0067 (0.7097377)]
COG0216	COG0457	BCE33L5029	prfA	Peptide chain release factor 1 (RF-1)	BCE33L2262	BCE33L2262	Hypothetical protein {UniProtKB/TrEMBL:Q63B65}	[TP0051-TP0067 (0.7097377)]
COG0216	COG0457	BCE33L5029	prfA	Peptide chain release factor 1 (RF-1)	BCE33L3061	BCE33L3061	TPR repeat-containing protein	[TP0051-TP0067 (0.7097377)]
COG0216	COG0457	BCE33L5029	prfA	Peptide chain release factor 1 (RF-1)	BCE33L2649	BCE33L2649	Hypothetical protein {UniProtKB/TrEMBL:Q63A31}	[TP0051-TP0067 (0.7097377)]
COG0216	COG0457	BCE33L5029	prfA	Peptide chain release factor 1 (RF-1)	BCE33L0929	AAU19316.1	Probable response regulator aspartate phosphatase	[TP0051-TP0067 (0.7097377)]
COG0216	COG0457	BCE33L5029	prfA	Peptide chain release factor 1 (RF-1)	BCE33L1401	BCE33L1401	TPR-repeat-containing protein	[TP0051-TP0067 (0.7097377)]
COG0216	COG0457	BCE33L5029	prfA	Peptide chain release factor 1 (RF-1)	BCE33L4835	BCE33L4835	Possible response regulator aspartate phosphatase	[TP0051-TP0067 (0.7097377)]
COG0216	COG0457	BCE33L5029	prfA	Peptide chain release factor 1 (RF-1)	BCE33L4138	BCE33L4138	TPR domain protein {UniProtKB/TrEMBL:Q634F0}	[TP0051-TP0067 (0.7097377)]
COG1360	COG4786	BCE33L1505	BCE33L1505	Chemotaxis motB protein, OmpA family	BCE33L1548	AAU18706.1	Flagellar basal-body rod protein	[TP0724-TP0961 (0.729456)]
COG1360	COG4786	BCE33L4259	AAU16008.1	Chemotaxis motB protein	BCE33L1548	AAU18706.1	Flagellar basal-body rod protein	[TP0724-TP0961 (0.729456)]
COG0687	COG0693	BCE33L1182	AAU19067.1	Spermidine/putrescine ABC transporter,	BCE33L2399	AAU17860.1	ThiJ/PfpI family protein	[TP0655-TP0445 (0.5706956)]
COG0687	COG0693	BCE33L1182	AAU19067.1	Spermidine/putrescine ABC transporter,	BCE33L0746	BCE33L0746	Protease I, ThiJ/PfpI family protein	[TP0655-TP0445 (0.5706956)]
COG0687	COG0693	BCE33L1182	AAU19067.1	Spermidine/putrescine ABC transporter,	BCE33L2402	BCE33L2402	ThiJ/PfpI family protein	[TP0655-TP0445 (0.5706956)]
COG0687	COG0693	BCE33L1182	AAU19067.1	Spermidine/putrescine ABC transporter,	BCE33L3357	BCE33L3357	4-methyl-5(B-hydroxyethyl)-thiazole monophosphate	[TP0655-TP0445 (0.5706956)]
COG0687	COG0693	BCE33L1182	AAU19067.1	Spermidine/putrescine ABC transporter,	BCE33L1492	AAU18761.1	Hypothetical protein {UniProtKB/TrEMBL:Q63DC6}	[TP0655-TP0445 (0.5706956)]
COG0687	COG0693	BCE33L1182	AAU19067.1	Spermidine/putrescine ABC transporter,	BCE33L2581	BCE33L2581	Transcriptional regulator, AraC family; protease	[TP0655-TP0445 (0.5706956)]
COG1352	COG2206	BCE33L0899	BCE33L0899	Chemotaxis protein methyltransferase	BCE33L0881	AAU19364.1	Group-specific protein {UniProtKB/TrEMBL:Q63F28}	[TP0630-TP0877 (0.67253613)]
COG1352	COG2206	BCE33L1511	BCE33L1511	Chemotaxis protein methyltransferase	BCE33L0881	AAU19364.1	Group-specific protein {UniProtKB/TrEMBL:Q63F28}	[TP0630-TP0877 (0.67253613)]
COG0802	COG1774	BCE33L0232	BCE33L0232	Hypothetical protein {UniProtKB/TrEMBL:Q63GW5}	BCE33L0028	BCE33L0028	Signal peptidase-like protein	[TP0875-TP0046 (0.67547834)]
COG0608	COG1366	BCE33L4153	BCE33L4153	Single-stranded-DNA-specific exonuclease	BCE33L0894	AAU19348.1	Anti-sigma B factor antagonist	[TP0704-TP0540 (0.7098393)]
COG0608	COG1366	BCE33L4153	BCE33L4153	Single-stranded-DNA-specific exonuclease	BCE33L3831	BCE33L3831	Anti-sigma F factor antagonist	[TP0704-TP0540 (0.7098393)]
COG0705	COG1187	BCE33L0223	BCE33L0223	Hypothetical protein {UniProtKB/TrEMBL:Q63GX3}	BCE33L2144	AAU18115.1	TRNA pseudouridine synthase A	[TP0982-TP0459 (0.6079956)]
COG0705	COG1187	BCE33L0223	BCE33L0223	Hypothetical protein {UniProtKB/TrEMBL:Q63GX3}	BCE33L1354	AAU18896.1	Pseudouridylate synthase	[TP0982-TP0459 (0.6079956)]
COG0705	COG1187	BCE33L0223	BCE33L0223	Hypothetical protein {UniProtKB/TrEMBL:Q63GX3}	BCE33L4295	BCE33L4295	TRNA pseudouridine synthase A	[TP0982-TP0459 (0.6079956)]
COG0705	COG1187	BCE33L0223	BCE33L0223	Hypothetical protein {UniProtKB/TrEMBL:Q63GX3}	BCE33L4456	AAU15815.1	Pseudouridylate synthase	[TP0982-TP0459 (0.6079956)]
COG0569	COG1256	BCE33L3736	AAU16531.1	Potassium uptake protein, Trk family	BCE33L1515	AAU18739.1	Flagellar hook-associated protein 1	[TP0024-TP0660 (0.58621275)]
COG0290	COG0457	BCE33L4317	infC	Translation initiation factor IF-3	BCE33L1058	AAU19188.1	Probable transcriptional regulator	[TP0850-TP0095 (0.6947713)]
COG0290	COG0457	BCE33L4317	infC	Translation initiation factor IF-3	BCE33L0929	AAU19316.1	Probable response regulator aspartate phosphatase	[TP0850-TP0095 (0.6947713)]
COG0290	COG0457	BCE33L4317	infC	Translation initiation factor IF-3	BCE33L2649	BCE33L2649	Hypothetical protein {UniProtKB/TrEMBL:Q63A31}	[TP0850-TP0095 (0.6947713)]
COG0290	COG0457	BCE33L4317	infC	Translation initiation factor IF-3	BCE33L4138	BCE33L4138	TPR domain protein {UniProtKB/TrEMBL:Q634F0}	[TP0850-TP0095 (0.6947713)]
COG0290	COG0457	BCE33L4317	infC	Translation initiation factor IF-3	BCE33L2262	BCE33L2262	Hypothetical protein {UniProtKB/TrEMBL:Q63B65}	[TP0850-TP0095 (0.6947713)]
COG0290	COG0457	BCE33L4317	infC	Translation initiation factor IF-3	BCE33L3223	AAU17039.1	Possible response regulator aspartate phosphatase	[TP0850-TP0095 (0.6947713)]
COG0290	COG0457	BCE33L4317	infC	Translation initiation factor IF-3	BCE33L4835	BCE33L4835	Possible response regulator aspartate phosphatase	[TP0850-TP0095 (0.6947713)]
COG0290	COG0457	BCE33L4317	infC	Translation initiation factor IF-3	BCE33L1401	BCE33L1401	TPR-repeat-containing protein	[TP0850-TP0095 (0.6947713)]
COG0290	COG0457	BCE33L4317	infC	Translation initiation factor IF-3	BCE33L0510	AAU19731.1	Transcriptional activator	[TP0850-TP0095 (0.6947713)]
COG0290	COG0457	BCE33L4317	infC	Translation initiation factor IF-3	BCE33L4852	AAU15425.1	TPR domain protein {UniProtKB/TrEMBL:Q631J4}	[TP0850-TP0095 (0.6947713)]
COG0290	COG0457	BCE33L4317	infC	Translation initiation factor IF-3	BCE33L3061	BCE33L3061	TPR repeat-containing protein	[TP0850-TP0095 (0.6947713)]
COG0080	COG0301	BCE33L0091	AAU20141.1	Ribosomal protein L11 {UniProtKB/TrEMBL:Q63HA3}	BCE33L4391	AAU15879.1	Thiamine biosynthesis protein	[TP0237-TP0559 (0.59848577)]
COG0782	COG0860	BCE33L4123	BCE33L4123	Transcription elongation factor	BCE33L2195	AAU18062.1	N-acetylmuramoyl-L-alanine amidase	[TP0019-TP0247 (0.7668169)]
COG0782	COG0860	BCE33L4123	BCE33L4123	Transcription elongation factor	BCE33L0139	AAU20083.1	N-acetylmuramoyl-L-alanine amidase	[TP0019-TP0247 (0.7668169)]
COG0234	COG1619	BCE33L0239	groS	10 kDa chaperonin (Protein Cpn10) (groES protein)	BCE33L1766	BCE33L1766	Microcin immunity protein	[TP1013-TP0688 (0.6288964)]
COG0234	COG1619	BCE33L0239	groS	10 kDa chaperonin (Protein Cpn10) (groES protein)	BCE33L5063	BCE33L5063	Hypothetical protein {UniProtKB/TrEMBL:Q630N4}	[TP1013-TP0688 (0.6288964)]
COG0234	COG1619	BCE33L0239	groS	10 kDa chaperonin (Protein Cpn10) (groES protein)	BCE33L2964	AAU17297.1	Hypothetical protein {UniProtKB/TrEMBL:Q638W6}	[TP1013-TP0688 (0.6288964)]
COG0234	COG1619	BCE33L0239	groS	10 kDa chaperonin (Protein Cpn10) (groES protein)	BCE33L1256	BCE33L1256	Possible muramoyltetrapeptide carboxypeptidase;	[TP1013-TP0688 (0.6288964)]
COG0255	COG1516	BCE33L0112	AAU20118.1	Ribosomal protein L29 {UniProtKB/TrEMBL:Q63H82}	BCE33L1518	BCE33L1518	Flagellar protein {UniProtKB/TrEMBL:Q63DA0}	[TP0197-TP0943 (0.5311184)]
COG1344	COG5401	BCE33L1535	BCE33L1535	Flagellin {UniProtKB/TrEMBL:Q63D83}	BCE33L4235	BCE33L4235	Germination protein {UniProtKB/TrEMBL:Q633V3}	[TP0792-TP0832 (0.55516005), TP0868-TP0832 (0.6009694)]
COG1344	COG5401	BCE33L1516	BCE33L1516	Flagellar hook-associated protein 3	BCE33L4235	BCE33L4235	Germination protein {UniProtKB/TrEMBL:Q633V3}	[TP0792-TP0832 (0.55516005), TP0868-TP0832 (0.6009694)]
COG1344	COG5401	BCE33L1536	AAU18717.1	Flagellin {UniProtKB/TrEMBL:Q63D82}	BCE33L4235	BCE33L4235	Germination protein {UniProtKB/TrEMBL:Q633V3}	[TP0792-TP0832 (0.55516005), TP0868-TP0832 (0.6009694)]
COG0824	COG1480	BCE33L4262	AAU16005.1	Hypothetical protein {UniProtKB/TrEMBL:Q633S6}	BCE33L4051	AAU16218.1	Metal-dependent phosphohydrolase	[TP0156-TP0651 (0.6079956)]
COG0824	COG1480	BCE33L3313	BCE33L3313	Possible 4-hydroxybenzoyl-CoA thioesterase	BCE33L4051	AAU16218.1	Metal-dependent phosphohydrolase	[TP0156-TP0651 (0.6079956)]
COG4786	COG5401	BCE33L1548	AAU18706.1	Flagellar basal-body rod protein	BCE33L4235	BCE33L4235	Germination protein {UniProtKB/TrEMBL:Q633V3}	[TP0960-TP0832 (0.6306055)]
COG0322	COG0353	BCE33L4267	uvrC	UvrABC system protein C (Protein uvrC) (Excinuclease ABC subunit C)	BCE33L0021	recR	Recombination protein recR	[TP0472-TP1004 (0.53674763)]
COG0322	COG0353	BCE33L2446	BCE33L2446	Excinuclease ABC, C subunit, N-terminal region	BCE33L0021	recR	Recombination protein recR	[TP0472-TP1004 (0.53674763)]
COG0771	COG1595	BCE33L3671	murD	UDP-N-acetylmuramoylalanine--D-glutamate ligase (EC 6.3.2.9) (UDP-N- acetylmuramoyl-L-alanyl-D-glutamate synthetase) (D-glutamic acid- adding enzyme)	BCE33L4409	AAU15860.1	RNA polymerase sigma-70 factor	[TP0903-TP0092 (0.6651206)]
COG0771	COG1595	BCE33L3671	murD	UDP-N-acetylmuramoylalanine--D-glutamate ligase (EC 6.3.2.9) (UDP-N- acetylmuramoyl-L-alanyl-D-glutamate synthetase) (D-glutamic acid- adding enzyme)	BCE33L1921	BCE33L1921	RNA polymerase sigma subunit, ECF subfamily	[TP0903-TP0092 (0.6651206)]
COG0771	COG1595	BCE33L3671	murD	UDP-N-acetylmuramoylalanine--D-glutamate ligase (EC 6.3.2.9) (UDP-N- acetylmuramoyl-L-alanyl-D-glutamate synthetase) (D-glutamic acid- adding enzyme)	BCE33L2972	AAU17289.1	RNA polymerase sigma-70 factor	[TP0903-TP0092 (0.6651206)]
COG0771	COG1595	BCE33L3671	murD	UDP-N-acetylmuramoylalanine--D-glutamate ligase (EC 6.3.2.9) (UDP-N- acetylmuramoyl-L-alanyl-D-glutamate synthetase) (D-glutamic acid- adding enzyme)	BCE33L3438	BCE33L3438	Possible positive control factor Xpf	[TP0903-TP0092 (0.6651206)]
COG0771	COG1595	BCE33L3671	murD	UDP-N-acetylmuramoylalanine--D-glutamate ligase (EC 6.3.2.9) (UDP-N- acetylmuramoyl-L-alanyl-D-glutamate synthetase) (D-glutamic acid- adding enzyme)	BCE33L1605	AAU18649.1	RNA polymerase sigma-70 factor, ECF subfamily	[TP0903-TP0092 (0.6651206)]
COG0771	COG1595	BCE33L3671	murD	UDP-N-acetylmuramoylalanine--D-glutamate ligase (EC 6.3.2.9) (UDP-N- acetylmuramoyl-L-alanyl-D-glutamate synthetase) (D-glutamic acid- adding enzyme)	BCE33L2206	BCE33L2206	RNA polymerase sigma factor, ECF subfamily	[TP0903-TP0092 (0.6651206)]
COG0771	COG1595	BCE33L3671	murD	UDP-N-acetylmuramoylalanine--D-glutamate ligase (EC 6.3.2.9) (UDP-N- acetylmuramoyl-L-alanyl-D-glutamate synthetase) (D-glutamic acid- adding enzyme)	BCE33L0557	BCE33L0557	RNA polymerase sigma-70 factor, ECF subfamily	[TP0903-TP0092 (0.6651206)]
COG0771	COG1595	BCE33L3671	murD	UDP-N-acetylmuramoylalanine--D-glutamate ligase (EC 6.3.2.9) (UDP-N- acetylmuramoyl-L-alanyl-D-glutamate synthetase) (D-glutamic acid- adding enzyme)	BCE33L1578	AAU18675.1	RNA polymerase, ECF-type sigma factor	[TP0903-TP0092 (0.6651206)]
COG0771	COG1595	BCE33L3671	murD	UDP-N-acetylmuramoylalanine--D-glutamate ligase (EC 6.3.2.9) (UDP-N- acetylmuramoyl-L-alanyl-D-glutamate synthetase) (D-glutamic acid- adding enzyme)	BCE33L3297	AAU16963.1	RNA polymerase ECF-type sigma factor	[TP0903-TP0092 (0.6651206)]
COG0771	COG1595	BCE33L3671	murD	UDP-N-acetylmuramoylalanine--D-glutamate ligase (EC 6.3.2.9) (UDP-N- acetylmuramoyl-L-alanyl-D-glutamate synthetase) (D-glutamic acid- adding enzyme)	BCE33L5060	AAU15219.1	RNA polymerase sigma-70 factor, ECF subfamily	[TP0903-TP0092 (0.6651206)]
COG0771	COG1595	BCE33L3671	murD	UDP-N-acetylmuramoylalanine--D-glutamate ligase (EC 6.3.2.9) (UDP-N- acetylmuramoyl-L-alanyl-D-glutamate synthetase) (D-glutamic acid- adding enzyme)	BCE33L1013	BCE33L1013	RNA polymerase sigma factor	[TP0903-TP0092 (0.6651206)]
COG0771	COG1595	BCE33L3671	murD	UDP-N-acetylmuramoylalanine--D-glutamate ligase (EC 6.3.2.9) (UDP-N- acetylmuramoyl-L-alanyl-D-glutamate synthetase) (D-glutamic acid- adding enzyme)	BCE33L1493	BCE33L1493	RNA polymerase sigma factor	[TP0903-TP0092 (0.6651206)]
COG0771	COG1595	BCE33L3671	murD	UDP-N-acetylmuramoylalanine--D-glutamate ligase (EC 6.3.2.9) (UDP-N- acetylmuramoyl-L-alanyl-D-glutamate synthetase) (D-glutamic acid- adding enzyme)	BCE33L0089	BCE33L0089	RNA polymerase sigma-30 factor	[TP0903-TP0092 (0.6651206)]
COG0771	COG1595	BCE33L3671	murD	UDP-N-acetylmuramoylalanine--D-glutamate ligase (EC 6.3.2.9) (UDP-N- acetylmuramoyl-L-alanyl-D-glutamate synthetase) (D-glutamic acid- adding enzyme)	BCE33L2243	BCE33L2243	RNA polymerase sigma-70 factor	[TP0903-TP0092 (0.6651206)]
COG0771	COG1595	BCE33L3671	murD	UDP-N-acetylmuramoylalanine--D-glutamate ligase (EC 6.3.2.9) (UDP-N- acetylmuramoyl-L-alanyl-D-glutamate synthetase) (D-glutamic acid- adding enzyme)	BCE33L2519	AAU17739.1	RNA polymerase ECF-type sigma factor	[TP0903-TP0092 (0.6651206)]
COG0771	COG1595	BCE33L3671	murD	UDP-N-acetylmuramoylalanine--D-glutamate ligase (EC 6.3.2.9) (UDP-N- acetylmuramoyl-L-alanyl-D-glutamate synthetase) (D-glutamic acid- adding enzyme)	BCE33L0942	BCE33L0942	RNA polymerase sigma-70 factor, ECF family	[TP0903-TP0092 (0.6651206)]
COG0771	COG1595	BCE33L3671	murD	UDP-N-acetylmuramoylalanine--D-glutamate ligase (EC 6.3.2.9) (UDP-N- acetylmuramoyl-L-alanyl-D-glutamate synthetase) (D-glutamic acid- adding enzyme)	BCE33L0162	BCE33L0162	RNA polymerase sigma-70 factor, ECF subfamily	[TP0903-TP0092 (0.6651206)]
COG1677	COG1815	BCE33L1522	BCE33L1522	Flagellar hook-basal body complex	BCE33L1520	AAU18734.1	Flagellar basal-body rod protein	[TP0398-TP0396 (0.79194725)]
COG0188	COG0305	BCE33L0006	BCE33L0006	DNA topoisomerase II, ATP-hydrolyzing	BCE33L0840	BCE33L0840	Replicative DNA helicase	[TP0005-TP0058 (0.73312306)]
COG0188	COG0305	BCE33L0006	BCE33L0006	DNA topoisomerase II, ATP-hydrolyzing	BCE33L5165	BCE33L5165	Replicative DNA helicase	[TP0005-TP0058 (0.73312306)]
COG0188	COG0305	BCE33L3303	BCE33L3303	DNA topoisomerase IV, subunit A	BCE33L5165	BCE33L5165	Replicative DNA helicase	[TP0005-TP0058 (0.73312306)]
COG0188	COG0305	BCE33L3303	BCE33L3303	DNA topoisomerase IV, subunit A	BCE33L0840	BCE33L0840	Replicative DNA helicase	[TP0005-TP0058 (0.73312306)]
COG0233	COG1283	BCE33L3583	frr	Ribosome recycling factor (Ribosome-releasing factor) (RRF)	BCE33L0683	BCE33L0683	Sodium-dependent phosphate transporter	[TP0604-TP0771 (0.7316062)]
COG0840	COG1344	BCE33L4768	AAU15509.1	Methyl-accepting chemotaxis protein	BCE33L1535	BCE33L1535	Flagellin {UniProtKB/TrEMBL:Q63D83}	[TP0640-TP0870 (0.6975479)]
COG0840	COG1344	BCE33L0595	BCE33L0595	Methyl-accepting chemotaxis protein	BCE33L1536	AAU18717.1	Flagellin {UniProtKB/TrEMBL:Q63D82}	[TP0640-TP0870 (0.6975479)]
COG0840	COG1344	BCE33L4739	BCE33L4739	Methyl-accepting chemotaxis protein	BCE33L1536	AAU18717.1	Flagellin {UniProtKB/TrEMBL:Q63D82}	[TP0640-TP0870 (0.6975479)]
COG0840	COG1344	BCE33L5120	AAU20251.1	Methyl-accepting chemotaxis protein, C-terminal	BCE33L1516	BCE33L1516	Flagellar hook-associated protein 3	[TP0640-TP0870 (0.6975479)]
COG0840	COG1344	BCE33L2273	BCE33L2273	Methyl-accepting chemotaxis protein	BCE33L1535	BCE33L1535	Flagellin {UniProtKB/TrEMBL:Q63D83}	[TP0640-TP0870 (0.6975479)]
COG0840	COG1344	BCE33L0469	BCE33L0469	Methyl-accepting chemotaxis protein	BCE33L1516	BCE33L1516	Flagellar hook-associated protein 3	[TP0640-TP0870 (0.6975479)]
COG0840	COG1344	BCE33L4769	AAU15508.1	Methyl-accepting chemotaxis protein	BCE33L1536	AAU18717.1	Flagellin {UniProtKB/TrEMBL:Q63D82}	[TP0640-TP0870 (0.6975479)]
COG0840	COG1344	BCE33L0469	BCE33L0469	Methyl-accepting chemotaxis protein	BCE33L1536	AAU18717.1	Flagellin {UniProtKB/TrEMBL:Q63D82}	[TP0640-TP0870 (0.6975479)]
COG0840	COG1344	BCE33L0595	BCE33L0595	Methyl-accepting chemotaxis protein	BCE33L1516	BCE33L1516	Flagellar hook-associated protein 3	[TP0640-TP0870 (0.6975479)]
COG0840	COG1344	BCE33L4800	BCE33L4800	Methyl-accepting chemotaxis protein	BCE33L1535	BCE33L1535	Flagellin {UniProtKB/TrEMBL:Q63D83}	[TP0640-TP0870 (0.6975479)]
COG0840	COG1344	BCE33L1821	AAU18432.1	Methyl-accepting chemotaxis protein	BCE33L1535	BCE33L1535	Flagellin {UniProtKB/TrEMBL:Q63D83}	[TP0640-TP0870 (0.6975479)]
COG0840	COG1344	BCE33L1024	AAU19222.1	Methyl-accepting chemotaxis protein	BCE33L1536	AAU18717.1	Flagellin {UniProtKB/TrEMBL:Q63D82}	[TP0640-TP0870 (0.6975479)]
COG0840	COG1344	BCE33L0342	BCE33L0342	Methyl-accepting chemotaxis protein	BCE33L1535	BCE33L1535	Flagellin {UniProtKB/TrEMBL:Q63D83}	[TP0640-TP0870 (0.6975479)]
COG0840	COG1344	BCE33L0341	AAU19900.1	Methyl-accepting chemotaxis protein	BCE33L1536	AAU18717.1	Flagellin {UniProtKB/TrEMBL:Q63D82}	[TP0640-TP0870 (0.6975479)]
COG0840	COG1344	BCE33L0352	BCE33L0352	Methyl-accepting chemotaxis protein	BCE33L1535	BCE33L1535	Flagellin {UniProtKB/TrEMBL:Q63D83}	[TP0640-TP0870 (0.6975479)]
COG0840	COG1344	BCE33L0469	BCE33L0469	Methyl-accepting chemotaxis protein	BCE33L1535	BCE33L1535	Flagellin {UniProtKB/TrEMBL:Q63D83}	[TP0640-TP0870 (0.6975479)]
COG0840	COG1344	BCE33L0488	AAU19752.1	Methyl-accepting chemotaxis protein	BCE33L1516	BCE33L1516	Flagellar hook-associated protein 3	[TP0640-TP0870 (0.6975479)]
COG0840	COG1344	BCE33L3093	BCE33L3093	Methyl-accepting chemotaxis protein	BCE33L1535	BCE33L1535	Flagellin {UniProtKB/TrEMBL:Q63D83}	[TP0640-TP0870 (0.6975479)]
COG0840	COG1344	BCE33L3093	BCE33L3093	Methyl-accepting chemotaxis protein	BCE33L1516	BCE33L1516	Flagellar hook-associated protein 3	[TP0640-TP0870 (0.6975479)]
COG0840	COG1344	BCE33L0342	BCE33L0342	Methyl-accepting chemotaxis protein	BCE33L1516	BCE33L1516	Flagellar hook-associated protein 3	[TP0640-TP0870 (0.6975479)]
COG0840	COG1344	BCE33L1024	AAU19222.1	Methyl-accepting chemotaxis protein	BCE33L1535	BCE33L1535	Flagellin {UniProtKB/TrEMBL:Q63D83}	[TP0640-TP0870 (0.6975479)]
COG0840	COG1344	BCE33L0488	AAU19752.1	Methyl-accepting chemotaxis protein	BCE33L1535	BCE33L1535	Flagellin {UniProtKB/TrEMBL:Q63D83}	[TP0640-TP0870 (0.6975479)]
COG0840	COG1344	BCE33L0352	BCE33L0352	Methyl-accepting chemotaxis protein	BCE33L1536	AAU18717.1	Flagellin {UniProtKB/TrEMBL:Q63D82}	[TP0640-TP0870 (0.6975479)]
COG0840	COG1344	BCE33L2273	BCE33L2273	Methyl-accepting chemotaxis protein	BCE33L1536	AAU18717.1	Flagellin {UniProtKB/TrEMBL:Q63D82}	[TP0640-TP0870 (0.6975479)]
COG0840	COG1344	BCE33L0595	BCE33L0595	Methyl-accepting chemotaxis protein	BCE33L1535	BCE33L1535	Flagellin {UniProtKB/TrEMBL:Q63D83}	[TP0640-TP0870 (0.6975479)]
COG0840	COG1344	BCE33L4769	AAU15508.1	Methyl-accepting chemotaxis protein	BCE33L1535	BCE33L1535	Flagellin {UniProtKB/TrEMBL:Q63D83}	[TP0640-TP0870 (0.6975479)]
COG0840	COG1344	BCE33L4768	AAU15509.1	Methyl-accepting chemotaxis protein	BCE33L1536	AAU18717.1	Flagellin {UniProtKB/TrEMBL:Q63D82}	[TP0640-TP0870 (0.6975479)]
COG0840	COG1344	BCE33L0341	AAU19900.1	Methyl-accepting chemotaxis protein	BCE33L1516	BCE33L1516	Flagellar hook-associated protein 3	[TP0640-TP0870 (0.6975479)]
COG0840	COG1344	BCE33L5120	AAU20251.1	Methyl-accepting chemotaxis protein, C-terminal	BCE33L1535	BCE33L1535	Flagellin {UniProtKB/TrEMBL:Q63D83}	[TP0640-TP0870 (0.6975479)]
COG0840	COG1344	BCE33L5120	AAU20251.1	Methyl-accepting chemotaxis protein, C-terminal	BCE33L1536	AAU18717.1	Flagellin {UniProtKB/TrEMBL:Q63D82}	[TP0640-TP0870 (0.6975479)]
COG0840	COG1344	BCE33L0488	AAU19752.1	Methyl-accepting chemotaxis protein	BCE33L1536	AAU18717.1	Flagellin {UniProtKB/TrEMBL:Q63D82}	[TP0640-TP0870 (0.6975479)]
COG0840	COG1344	BCE33L3093	BCE33L3093	Methyl-accepting chemotaxis protein	BCE33L1536	AAU18717.1	Flagellin {UniProtKB/TrEMBL:Q63D82}	[TP0640-TP0870 (0.6975479)]
COG0840	COG1344	BCE33L4800	BCE33L4800	Methyl-accepting chemotaxis protein	BCE33L1516	BCE33L1516	Flagellar hook-associated protein 3	[TP0640-TP0870 (0.6975479)]
COG0840	COG1344	BCE33L1821	AAU18432.1	Methyl-accepting chemotaxis protein	BCE33L1536	AAU18717.1	Flagellin {UniProtKB/TrEMBL:Q63D82}	[TP0640-TP0870 (0.6975479)]
COG0840	COG1344	BCE33L0342	BCE33L0342	Methyl-accepting chemotaxis protein	BCE33L1536	AAU18717.1	Flagellin {UniProtKB/TrEMBL:Q63D82}	[TP0640-TP0870 (0.6975479)]
COG0840	COG1344	BCE33L2273	BCE33L2273	Methyl-accepting chemotaxis protein	BCE33L1516	BCE33L1516	Flagellar hook-associated protein 3	[TP0640-TP0870 (0.6975479)]
COG0840	COG1344	BCE33L0352	BCE33L0352	Methyl-accepting chemotaxis protein	BCE33L1516	BCE33L1516	Flagellar hook-associated protein 3	[TP0640-TP0870 (0.6975479)]
COG0840	COG1344	BCE33L0341	AAU19900.1	Methyl-accepting chemotaxis protein	BCE33L1535	BCE33L1535	Flagellin {UniProtKB/TrEMBL:Q63D83}	[TP0640-TP0870 (0.6975479)]
COG0840	COG1344	BCE33L4768	AAU15509.1	Methyl-accepting chemotaxis protein	BCE33L1516	BCE33L1516	Flagellar hook-associated protein 3	[TP0640-TP0870 (0.6975479)]
COG0840	COG1344	BCE33L1024	AAU19222.1	Methyl-accepting chemotaxis protein	BCE33L1516	BCE33L1516	Flagellar hook-associated protein 3	[TP0640-TP0870 (0.6975479)]
COG0840	COG1344	BCE33L4800	BCE33L4800	Methyl-accepting chemotaxis protein	BCE33L1536	AAU18717.1	Flagellin {UniProtKB/TrEMBL:Q63D82}	[TP0640-TP0870 (0.6975479)]
COG0840	COG1344	BCE33L1821	AAU18432.1	Methyl-accepting chemotaxis protein	BCE33L1516	BCE33L1516	Flagellar hook-associated protein 3	[TP0640-TP0870 (0.6975479)]
COG0840	COG1344	BCE33L4769	AAU15508.1	Methyl-accepting chemotaxis protein	BCE33L1516	BCE33L1516	Flagellar hook-associated protein 3	[TP0640-TP0870 (0.6975479)]
COG0840	COG1344	BCE33L4739	BCE33L4739	Methyl-accepting chemotaxis protein	BCE33L1516	BCE33L1516	Flagellar hook-associated protein 3	[TP0640-TP0870 (0.6975479)]
COG0840	COG1344	BCE33L4739	BCE33L4739	Methyl-accepting chemotaxis protein	BCE33L1535	BCE33L1535	Flagellin {UniProtKB/TrEMBL:Q63D83}	[TP0640-TP0870 (0.6975479)]
COG0024	COG1121	BCE33L5054	AAU15226.1	Methionine aminopeptidase	BCE33L4031	AAU16241.1	Cation ABC transporter, ATP-binding protein	[TP0842-TP0164 (0.77940726)]
COG0024	COG1121	BCE33L0126	BCE33L0126	Methionine aminopeptidase	BCE33L4031	AAU16241.1	Cation ABC transporter, ATP-binding protein	[TP0842-TP0164 (0.77940726)]
COG0024	COG1121	BCE33L1447	BCE33L1447	Methionine aminopeptidase	BCE33L4031	AAU16241.1	Cation ABC transporter, ATP-binding protein	[TP0842-TP0164 (0.77940726)]
COG0361	COG1214	BCE33L0127	infA	Translation initiation factor IF-1	BCE33L0233	AAU20002.1	Probable O-sialoglycoprotein endopeptidase	[TP0097-TP0876 (0.56457245)]
COG1509	COG2812	BCE33L2079	BCE33L2079	Lysine 2,3-aminomutase {UniProtKB/TrEMBL:Q63BP7}	BCE33L0019	BCE33L0019	DNA polymerase III, gamma and tau subunits	[TP0121-TP1005 (0.5082704)]
COG0255	COG1011	BCE33L0112	AAU20118.1	Ribosomal protein L29 {UniProtKB/TrEMBL:Q63H82}	BCE33L4539	BCE33L4539	Hydrolase, HAD superfamily	[TP0197-TP0158 (0.6077605)]
COG0255	COG1011	BCE33L0112	AAU20118.1	Ribosomal protein L29 {UniProtKB/TrEMBL:Q63H82}	BCE33L5105	BCE33L5105	Hydrolase, haloacid dehalogenase-like family;	[TP0197-TP0158 (0.6077605)]
COG0255	COG1011	BCE33L0112	AAU20118.1	Ribosomal protein L29 {UniProtKB/TrEMBL:Q63H82}	BCE33L3039	AAU17222.1	Hydrolase, haloacid dehalogenase-like family;	[TP0197-TP0158 (0.6077605)]
COG0255	COG1011	BCE33L0112	AAU20118.1	Ribosomal protein L29 {UniProtKB/TrEMBL:Q63H82}	BCE33L2458	BCE33L2458	Hydrolase, haloacid dehalogenase-like family	[TP0197-TP0158 (0.6077605)]
COG0546	COG0739	BCE33L2003	BCE33L2003	Phosphoglycolate phosphatase	BCE33L4192	BCE33L4192	Stage IV sporulation protein FA	[TP0554-TP0782 (0.73069036)]
COG0546	COG0739	BCE33L0296	BCE33L0296	Haloacid dehalogenase-like hydrolase	BCE33L4699	BCE33L4699	Peptidase, M23/M37 family	[TP0554-TP0782 (0.73069036)]
COG0546	COG0739	BCE33L2594	AAU17666.1	Phosphatase, C-terminal region	BCE33L1361	AAU18885.1	Cell wall endopeptidase, family M23/M37	[TP0554-TP0782 (0.73069036)]
COG0546	COG0739	BCE33L2014	AAU18242.1	Phosphoglycolate phosphatase	BCE33L4192	BCE33L4192	Stage IV sporulation protein FA	[TP0554-TP0782 (0.73069036)]
COG0546	COG0739	BCE33L2727	AAU17535.1	Phosphoglycolate phosphatase, haloacid	BCE33L4982	AAU15298.1	Stage II sporulation protein Q	[TP0554-TP0782 (0.73069036)]
COG0546	COG0739	BCE33L2727	AAU17535.1	Phosphoglycolate phosphatase, haloacid	BCE33L4192	BCE33L4192	Stage IV sporulation protein FA	[TP0554-TP0782 (0.73069036)]
COG0546	COG0739	BCE33L4854	AAU15423.1	Hydrolase, haloacid dehalogenase-like hydrolase	BCE33L1361	AAU18885.1	Cell wall endopeptidase, family M23/M37	[TP0554-TP0782 (0.73069036)]
COG0546	COG0739	BCE33L2727	AAU17535.1	Phosphoglycolate phosphatase, haloacid	BCE33L4699	BCE33L4699	Peptidase, M23/M37 family	[TP0554-TP0782 (0.73069036)]
COG0546	COG0739	BCE33L2014	AAU18242.1	Phosphoglycolate phosphatase	BCE33L4699	BCE33L4699	Peptidase, M23/M37 family	[TP0554-TP0782 (0.73069036)]
COG0546	COG0739	BCE33L2003	BCE33L2003	Phosphoglycolate phosphatase	BCE33L4699	BCE33L4699	Peptidase, M23/M37 family	[TP0554-TP0782 (0.73069036)]
COG0546	COG0739	BCE33L4527	AAU15746.1	Phosphoglycolate phosphatase	BCE33L4192	BCE33L4192	Stage IV sporulation protein FA	[TP0554-TP0782 (0.73069036)]
COG0546	COG0739	BCE33L2003	BCE33L2003	Phosphoglycolate phosphatase	BCE33L4982	AAU15298.1	Stage II sporulation protein Q	[TP0554-TP0782 (0.73069036)]
COG0546	COG0739	BCE33L2594	AAU17666.1	Phosphatase, C-terminal region	BCE33L4982	AAU15298.1	Stage II sporulation protein Q	[TP0554-TP0782 (0.73069036)]
COG0546	COG0739	BCE33L2594	AAU17666.1	Phosphatase, C-terminal region	BCE33L4192	BCE33L4192	Stage IV sporulation protein FA	[TP0554-TP0782 (0.73069036)]
COG0546	COG0739	BCE33L4527	AAU15746.1	Phosphoglycolate phosphatase	BCE33L4699	BCE33L4699	Peptidase, M23/M37 family	[TP0554-TP0782 (0.73069036)]
COG0546	COG0739	BCE33L4854	AAU15423.1	Hydrolase, haloacid dehalogenase-like hydrolase	BCE33L4699	BCE33L4699	Peptidase, M23/M37 family	[TP0554-TP0782 (0.73069036)]
COG0546	COG0739	BCE33L2014	AAU18242.1	Phosphoglycolate phosphatase	BCE33L4982	AAU15298.1	Stage II sporulation protein Q	[TP0554-TP0782 (0.73069036)]
COG0546	COG0739	BCE33L4525	BCE33L4525	Phosphatase {UniProtKB/TrEMBL:Q632R7}	BCE33L1361	AAU18885.1	Cell wall endopeptidase, family M23/M37	[TP0554-TP0782 (0.73069036)]
COG0546	COG0739	BCE33L4525	BCE33L4525	Phosphatase {UniProtKB/TrEMBL:Q632R7}	BCE33L4699	BCE33L4699	Peptidase, M23/M37 family	[TP0554-TP0782 (0.73069036)]
COG0546	COG0739	BCE33L4525	BCE33L4525	Phosphatase {UniProtKB/TrEMBL:Q632R7}	BCE33L4192	BCE33L4192	Stage IV sporulation protein FA	[TP0554-TP0782 (0.73069036)]
COG0546	COG0739	BCE33L4527	AAU15746.1	Phosphoglycolate phosphatase	BCE33L1361	AAU18885.1	Cell wall endopeptidase, family M23/M37	[TP0554-TP0782 (0.73069036)]
COG0546	COG0739	BCE33L2003	BCE33L2003	Phosphoglycolate phosphatase	BCE33L1361	AAU18885.1	Cell wall endopeptidase, family M23/M37	[TP0554-TP0782 (0.73069036)]
COG0546	COG0739	BCE33L2014	AAU18242.1	Phosphoglycolate phosphatase	BCE33L1361	AAU18885.1	Cell wall endopeptidase, family M23/M37	[TP0554-TP0782 (0.73069036)]
COG0546	COG0739	BCE33L4527	AAU15746.1	Phosphoglycolate phosphatase	BCE33L4982	AAU15298.1	Stage II sporulation protein Q	[TP0554-TP0782 (0.73069036)]
COG0546	COG0739	BCE33L0296	BCE33L0296	Haloacid dehalogenase-like hydrolase	BCE33L4982	AAU15298.1	Stage II sporulation protein Q	[TP0554-TP0782 (0.73069036)]
COG0546	COG0739	BCE33L0296	BCE33L0296	Haloacid dehalogenase-like hydrolase	BCE33L1361	AAU18885.1	Cell wall endopeptidase, family M23/M37	[TP0554-TP0782 (0.73069036)]
COG0546	COG0739	BCE33L4525	BCE33L4525	Phosphatase {UniProtKB/TrEMBL:Q632R7}	BCE33L4982	AAU15298.1	Stage II sporulation protein Q	[TP0554-TP0782 (0.73069036)]
COG0546	COG0739	BCE33L4854	AAU15423.1	Hydrolase, haloacid dehalogenase-like hydrolase	BCE33L4982	AAU15298.1	Stage II sporulation protein Q	[TP0554-TP0782 (0.73069036)]
COG0546	COG0739	BCE33L0296	BCE33L0296	Haloacid dehalogenase-like hydrolase	BCE33L4192	BCE33L4192	Stage IV sporulation protein FA	[TP0554-TP0782 (0.73069036)]
COG0546	COG0739	BCE33L2727	AAU17535.1	Phosphoglycolate phosphatase, haloacid	BCE33L1361	AAU18885.1	Cell wall endopeptidase, family M23/M37	[TP0554-TP0782 (0.73069036)]
COG0546	COG0739	BCE33L4854	AAU15423.1	Hydrolase, haloacid dehalogenase-like hydrolase	BCE33L4192	BCE33L4192	Stage IV sporulation protein FA	[TP0554-TP0782 (0.73069036)]
COG0546	COG0739	BCE33L2594	AAU17666.1	Phosphatase, C-terminal region	BCE33L4699	BCE33L4699	Peptidase, M23/M37 family	[TP0554-TP0782 (0.73069036)]
COG0220	COG5401	BCE33L4449	trmB	tRNA (guanine-N(7)-)-methyltransferase (EC 2.1.1.33) (tRNA(m7G46)- methyltransferase)	BCE33L4235	BCE33L4235	Germination protein {UniProtKB/TrEMBL:Q633V3}	[TP0464-TP0832 (0.5858538)]
COG0242	COG1187	BCE33L3732	AAU16534.1	Polypeptide deformylase	BCE33L2144	AAU18115.1	TRNA pseudouridine synthase A	[TP0757-TP0459 (0.5284328)]
COG0242	COG1187	BCE33L3626	AAU16640.1	Peptide deformylase {UniProtKB/TrEMBL:Q636F9}	BCE33L4295	BCE33L4295	TRNA pseudouridine synthase A	[TP0757-TP0459 (0.5284328)]
COG0242	COG1187	BCE33L3732	AAU16534.1	Polypeptide deformylase	BCE33L4295	BCE33L4295	TRNA pseudouridine synthase A	[TP0757-TP0459 (0.5284328)]
COG0242	COG1187	BCE33L3732	AAU16534.1	Polypeptide deformylase	BCE33L4456	AAU15815.1	Pseudouridylate synthase	[TP0757-TP0459 (0.5284328)]
COG0242	COG1187	BCE33L3626	AAU16640.1	Peptide deformylase {UniProtKB/TrEMBL:Q636F9}	BCE33L2144	AAU18115.1	TRNA pseudouridine synthase A	[TP0757-TP0459 (0.5284328)]
COG0242	COG1187	BCE33L3626	AAU16640.1	Peptide deformylase {UniProtKB/TrEMBL:Q636F9}	BCE33L1354	AAU18896.1	Pseudouridylate synthase	[TP0757-TP0459 (0.5284328)]
COG0242	COG1187	BCE33L3732	AAU16534.1	Polypeptide deformylase	BCE33L1354	AAU18896.1	Pseudouridylate synthase	[TP0757-TP0459 (0.5284328)]
COG0242	COG1187	BCE33L3626	AAU16640.1	Peptide deformylase {UniProtKB/TrEMBL:Q636F9}	BCE33L4456	AAU15815.1	Pseudouridylate synthase	[TP0757-TP0459 (0.5284328)]
COG0457	COG0558	BCE33L3223	AAU17039.1	Possible response regulator aspartate phosphatase	BCE33L3541	BCE33L3541	CDP-diacylglycerol--glycerol-3-phosphate	[TP0067-TP0730 (0.86096925)]
COG0457	COG0558	BCE33L1401	BCE33L1401	TPR-repeat-containing protein	BCE33L3541	BCE33L3541	CDP-diacylglycerol--glycerol-3-phosphate	[TP0067-TP0730 (0.86096925)]
COG0457	COG0558	BCE33L2262	BCE33L2262	Hypothetical protein {UniProtKB/TrEMBL:Q63B65}	BCE33L3541	BCE33L3541	CDP-diacylglycerol--glycerol-3-phosphate	[TP0067-TP0730 (0.86096925)]
COG0457	COG0558	BCE33L4138	BCE33L4138	TPR domain protein {UniProtKB/TrEMBL:Q634F0}	BCE33L3541	BCE33L3541	CDP-diacylglycerol--glycerol-3-phosphate	[TP0067-TP0730 (0.86096925)]
COG0457	COG0558	BCE33L1058	AAU19188.1	Probable transcriptional regulator	BCE33L3541	BCE33L3541	CDP-diacylglycerol--glycerol-3-phosphate	[TP0067-TP0730 (0.86096925)]
COG0457	COG0558	BCE33L2649	BCE33L2649	Hypothetical protein {UniProtKB/TrEMBL:Q63A31}	BCE33L3541	BCE33L3541	CDP-diacylglycerol--glycerol-3-phosphate	[TP0067-TP0730 (0.86096925)]
COG0457	COG0558	BCE33L4835	BCE33L4835	Possible response regulator aspartate phosphatase	BCE33L3541	BCE33L3541	CDP-diacylglycerol--glycerol-3-phosphate	[TP0067-TP0730 (0.86096925)]
COG0457	COG0558	BCE33L4852	AAU15425.1	TPR domain protein {UniProtKB/TrEMBL:Q631J4}	BCE33L3541	BCE33L3541	CDP-diacylglycerol--glycerol-3-phosphate	[TP0067-TP0730 (0.86096925)]
COG0457	COG0558	BCE33L3061	BCE33L3061	TPR repeat-containing protein	BCE33L3541	BCE33L3541	CDP-diacylglycerol--glycerol-3-phosphate	[TP0067-TP0730 (0.86096925)]
COG0457	COG0558	BCE33L0929	AAU19316.1	Probable response regulator aspartate phosphatase	BCE33L3541	BCE33L3541	CDP-diacylglycerol--glycerol-3-phosphate	[TP0067-TP0730 (0.86096925)]
COG0457	COG0558	BCE33L0510	AAU19731.1	Transcriptional activator	BCE33L3541	BCE33L3541	CDP-diacylglycerol--glycerol-3-phosphate	[TP0067-TP0730 (0.86096925)]
COG0840	COG5401	BCE33L3093	BCE33L3093	Methyl-accepting chemotaxis protein	BCE33L4235	BCE33L4235	Germination protein {UniProtKB/TrEMBL:Q633V3}	[TP0640-TP0832 (0.55516005)]
COG0840	COG5401	BCE33L4768	AAU15509.1	Methyl-accepting chemotaxis protein	BCE33L4235	BCE33L4235	Germination protein {UniProtKB/TrEMBL:Q633V3}	[TP0640-TP0832 (0.55516005)]
COG0840	COG5401	BCE33L1024	AAU19222.1	Methyl-accepting chemotaxis protein	BCE33L4235	BCE33L4235	Germination protein {UniProtKB/TrEMBL:Q633V3}	[TP0640-TP0832 (0.55516005)]
COG0840	COG5401	BCE33L0342	BCE33L0342	Methyl-accepting chemotaxis protein	BCE33L4235	BCE33L4235	Germination protein {UniProtKB/TrEMBL:Q633V3}	[TP0640-TP0832 (0.55516005)]
COG0840	COG5401	BCE33L4739	BCE33L4739	Methyl-accepting chemotaxis protein	BCE33L4235	BCE33L4235	Germination protein {UniProtKB/TrEMBL:Q633V3}	[TP0640-TP0832 (0.55516005)]
COG0840	COG5401	BCE33L0341	AAU19900.1	Methyl-accepting chemotaxis protein	BCE33L4235	BCE33L4235	Germination protein {UniProtKB/TrEMBL:Q633V3}	[TP0640-TP0832 (0.55516005)]
COG0840	COG5401	BCE33L4769	AAU15508.1	Methyl-accepting chemotaxis protein	BCE33L4235	BCE33L4235	Germination protein {UniProtKB/TrEMBL:Q633V3}	[TP0640-TP0832 (0.55516005)]
COG0840	COG5401	BCE33L0469	BCE33L0469	Methyl-accepting chemotaxis protein	BCE33L4235	BCE33L4235	Germination protein {UniProtKB/TrEMBL:Q633V3}	[TP0640-TP0832 (0.55516005)]
COG0840	COG5401	BCE33L1821	AAU18432.1	Methyl-accepting chemotaxis protein	BCE33L4235	BCE33L4235	Germination protein {UniProtKB/TrEMBL:Q633V3}	[TP0640-TP0832 (0.55516005)]
COG0840	COG5401	BCE33L2273	BCE33L2273	Methyl-accepting chemotaxis protein	BCE33L4235	BCE33L4235	Germination protein {UniProtKB/TrEMBL:Q633V3}	[TP0640-TP0832 (0.55516005)]
COG0840	COG5401	BCE33L0352	BCE33L0352	Methyl-accepting chemotaxis protein	BCE33L4235	BCE33L4235	Germination protein {UniProtKB/TrEMBL:Q633V3}	[TP0640-TP0832 (0.55516005)]
COG0840	COG5401	BCE33L0488	AAU19752.1	Methyl-accepting chemotaxis protein	BCE33L4235	BCE33L4235	Germination protein {UniProtKB/TrEMBL:Q633V3}	[TP0640-TP0832 (0.55516005)]
COG0840	COG5401	BCE33L0595	BCE33L0595	Methyl-accepting chemotaxis protein	BCE33L4235	BCE33L4235	Germination protein {UniProtKB/TrEMBL:Q633V3}	[TP0640-TP0832 (0.55516005)]
COG0840	COG5401	BCE33L4800	BCE33L4800	Methyl-accepting chemotaxis protein	BCE33L4235	BCE33L4235	Germination protein {UniProtKB/TrEMBL:Q633V3}	[TP0640-TP0832 (0.55516005)]
COG0840	COG5401	BCE33L5120	AAU20251.1	Methyl-accepting chemotaxis protein, C-terminal	BCE33L4235	BCE33L4235	Germination protein {UniProtKB/TrEMBL:Q633V3}	[TP0640-TP0832 (0.55516005)]
COG0020	COG1508	BCE33L3582	AAU16684.1	Undecaprenyl diphosphate synthase	BCE33L4831	BCE33L4831	RNA polymerase sigma-54 factor	[TP0603-TP0111 (0.79878455)]
COG0192	COG1774	BCE33L4517	metK	S-adenosylmethionine synthetase (EC 2.5.1.6) (Methionine adenosyltransferase) (AdoMet synthetase) (MAT)	BCE33L0028	BCE33L0028	Signal peptidase-like protein	[TP0794-TP0046 (0.7023217)]
COG0301	COG1509	BCE33L4391	AAU15879.1	Thiamine biosynthesis protein	BCE33L2079	BCE33L2079	Lysine 2,3-aminomutase {UniProtKB/TrEMBL:Q63BP7}	[TP0559-TP0121 (0.62660724)]
COG0420	COG0739	BCE33L2121	AAU18136.1	Exonuclease {UniProtKB/TrEMBL:Q63BK5}	BCE33L1361	AAU18885.1	Cell wall endopeptidase, family M23/M37	[TP0626-TP0782 (0.7781429)]
COG0420	COG0739	BCE33L0918	BCE33L0918	DNA repair exonuclease {UniProtKB/TrEMBL:Q63EZ2}	BCE33L4192	BCE33L4192	Stage IV sporulation protein FA	[TP0626-TP0782 (0.7781429)]
COG0420	COG0739	BCE33L2121	AAU18136.1	Exonuclease {UniProtKB/TrEMBL:Q63BK5}	BCE33L4699	BCE33L4699	Peptidase, M23/M37 family	[TP0626-TP0782 (0.7781429)]
COG0420	COG0739	BCE33L0918	BCE33L0918	DNA repair exonuclease {UniProtKB/TrEMBL:Q63EZ2}	BCE33L4982	AAU15298.1	Stage II sporulation protein Q	[TP0626-TP0782 (0.7781429)]
COG0420	COG0739	BCE33L0918	BCE33L0918	DNA repair exonuclease {UniProtKB/TrEMBL:Q63EZ2}	BCE33L4699	BCE33L4699	Peptidase, M23/M37 family	[TP0626-TP0782 (0.7781429)]
COG0420	COG0739	BCE33L2121	AAU18136.1	Exonuclease {UniProtKB/TrEMBL:Q63BK5}	BCE33L4982	AAU15298.1	Stage II sporulation protein Q	[TP0626-TP0782 (0.7781429)]
COG0420	COG0739	BCE33L2121	AAU18136.1	Exonuclease {UniProtKB/TrEMBL:Q63BK5}	BCE33L4192	BCE33L4192	Stage IV sporulation protein FA	[TP0626-TP0782 (0.7781429)]
COG0420	COG0739	BCE33L0918	BCE33L0918	DNA repair exonuclease {UniProtKB/TrEMBL:Q63EZ2}	BCE33L1361	AAU18885.1	Cell wall endopeptidase, family M23/M37	[TP0626-TP0782 (0.7781429)]
COG1385	COG2812	BCE33L4058	BCE33L4058	Hypothetical protein {UniProtKB/TrEMBL:Q634N0}	BCE33L0019	BCE33L0019	DNA polymerase III, gamma and tau subunits	[TP0276-TP1005 (0.66627616)]
COG0217	COG0739	BCE33L0449	BCE33L0449	Hypothetical UPF0082 protein BCE33L0449	BCE33L4982	AAU15298.1	Stage II sporulation protein Q	[TP0474-TP0864 (0.82349855)]
COG0217	COG0739	BCE33L0449	BCE33L0449	Hypothetical UPF0082 protein BCE33L0449	BCE33L4699	BCE33L4699	Peptidase, M23/M37 family	[TP0474-TP0864 (0.82349855)]
COG0217	COG0739	BCE33L0449	BCE33L0449	Hypothetical UPF0082 protein BCE33L0449	BCE33L1361	AAU18885.1	Cell wall endopeptidase, family M23/M37	[TP0474-TP0864 (0.82349855)]
COG0217	COG0739	BCE33L0449	BCE33L0449	Hypothetical UPF0082 protein BCE33L0449	BCE33L4192	BCE33L4192	Stage IV sporulation protein FA	[TP0474-TP0864 (0.82349855)]
COG0242	COG0254	BCE33L3626	AAU16640.1	Peptide deformylase {UniProtKB/TrEMBL:Q636F9}	BCE33L5031	rpmE	50S ribosomal protein L31 type B	[TP0757-TP0255 (0.6434887)]
COG0242	COG0254	BCE33L3732	AAU16534.1	Polypeptide deformylase	BCE33L5031	rpmE	50S ribosomal protein L31 type B	[TP0757-TP0255 (0.6434887)]
COG0442	COG1466	BCE33L0370	BCE33L0370	Proline--tRNA ligase {UniProtKB/TrEMBL:Q63GI2}	BCE33L4070	BCE33L4070	Possible DNA polymerase III, delta subunit	[TP0160-TP0588 (0.66563916)]
COG0442	COG1466	BCE33L3578	BCE33L3578	Proline--tRNA ligase {UniProtKB/TrEMBL:Q636K7}	BCE33L4070	BCE33L4070	Possible DNA polymerase III, delta subunit	[TP0160-TP0588 (0.66563916)]
COG0305	COG0593	BCE33L0840	BCE33L0840	Replicative DNA helicase	BCE33L0001	dnaA	Chromosomal replication initiator protein dnaA	[TP0058-TP0001 (0.9013428)]
COG0305	COG0593	BCE33L5165	BCE33L5165	Replicative DNA helicase	BCE33L0001	dnaA	Chromosomal replication initiator protein dnaA	[TP0058-TP0001 (0.9013428)]
COG0178	COG1197	BCE33L4859	AAU15418.1	UvrABC system protein A	BCE33L0048	AAU20182.1	Transcription-repair coupling factor	[TP0514-TP0344 (0.9414915)]
COG0264	COG0544	BCE33L3585	tsf	Elongation factor Ts (EF-Ts)	BCE33L4217	tig	Trigger factor {UniProtKB/Swiss-Prot:Q633X1}	[TP0605-TP0506 (0.9100214)]
COG1344	COG1352	BCE33L1516	BCE33L1516	Flagellar hook-associated protein 3	BCE33L1511	BCE33L1511	Chemotaxis protein methyltransferase	[TP0870-TP0630 (0.7476691)]
COG1344	COG1352	BCE33L1535	BCE33L1535	Flagellin {UniProtKB/TrEMBL:Q63D83}	BCE33L0899	BCE33L0899	Chemotaxis protein methyltransferase	[TP0870-TP0630 (0.7476691)]
COG1344	COG1352	BCE33L1536	AAU18717.1	Flagellin {UniProtKB/TrEMBL:Q63D82}	BCE33L0899	BCE33L0899	Chemotaxis protein methyltransferase	[TP0870-TP0630 (0.7476691)]
COG1344	COG1352	BCE33L1535	BCE33L1535	Flagellin {UniProtKB/TrEMBL:Q63D83}	BCE33L1511	BCE33L1511	Chemotaxis protein methyltransferase	[TP0870-TP0630 (0.7476691)]
COG1344	COG1352	BCE33L1516	BCE33L1516	Flagellar hook-associated protein 3	BCE33L0899	BCE33L0899	Chemotaxis protein methyltransferase	[TP0870-TP0630 (0.7476691)]
COG1344	COG1352	BCE33L1536	AAU18717.1	Flagellin {UniProtKB/TrEMBL:Q63D82}	BCE33L1511	BCE33L1511	Chemotaxis protein methyltransferase	[TP0870-TP0630 (0.7476691)]
COG0495	COG1475	BCE33L4490	leuS	Leucyl-tRNA synthetase (EC 6.1.1.4) (Leucine--tRNA ligase) (LeuRS)	BCE33L5178	AAU20308.1	Stage 0 sporulation protein J	[TP0586-TP0271 (0.63095015)]
COG0495	COG1475	BCE33L4490	leuS	Leucyl-tRNA synthetase (EC 6.1.1.4) (Leucine--tRNA ligase) (LeuRS)	BCE33L5176	AAU20306.1	Stage 0 sporulation protein J	[TP0586-TP0271 (0.63095015)]
COG1352	COG1536	BCE33L0899	BCE33L0899	Chemotaxis protein methyltransferase	BCE33L1524	AAU18729.1	Flagellar motor switch protein G	[TP0630-TP0026 (0.7604114)]
COG1352	COG1536	BCE33L1511	BCE33L1511	Chemotaxis protein methyltransferase	BCE33L1524	AAU18729.1	Flagellar motor switch protein G	[TP0630-TP0026 (0.7604114)]
COG1344	COG1516	BCE33L1516	BCE33L1516	Flagellar hook-associated protein 3	BCE33L1518	BCE33L1518	Flagellar protein {UniProtKB/TrEMBL:Q63DA0}	[TP0870-TP0943 (0.723277)]
COG1344	COG1516	BCE33L1535	BCE33L1535	Flagellin {UniProtKB/TrEMBL:Q63D83}	BCE33L1518	BCE33L1518	Flagellar protein {UniProtKB/TrEMBL:Q63DA0}	[TP0870-TP0943 (0.723277)]
COG1344	COG1516	BCE33L1536	AAU18717.1	Flagellin {UniProtKB/TrEMBL:Q63D82}	BCE33L1518	BCE33L1518	Flagellar protein {UniProtKB/TrEMBL:Q63DA0}	[TP0870-TP0943 (0.723277)]
COG0099	COG0216	BCE33L0128	rpsM	Ribosomal protein S13 {UniProtKB/TrEMBL:Q63H66}	BCE33L5029	prfA	Peptide chain release factor 1 (RF-1)	[TP0210-TP0051 (0.8775348)]
COG0803	COG1268	BCE33L1841	AAU18410.1	High-affinity zinc uptake system	BCE33L3331	BCE33L3331	BioY family protein {UniProtKB/TrEMBL:Q637K1}	[TP0034-TP0228 (0.8514437)]
COG0803	COG1268	BCE33L1841	AAU18410.1	High-affinity zinc uptake system	BCE33L4649	AAU15626.1	Biotin synthesis BioY protein	[TP0034-TP0228 (0.8514437)]
COG0442	COG0552	BCE33L3578	BCE33L3578	Proline--tRNA ligase {UniProtKB/TrEMBL:Q636K7}	BCE33L3606	BCE33L3606	Recognition particle-docking protein	[TP0160-TP0578 (0.56216276)]
COG0442	COG0552	BCE33L0370	BCE33L0370	Proline--tRNA ligase {UniProtKB/TrEMBL:Q63GI2}	BCE33L3606	BCE33L3606	Recognition particle-docking protein	[TP0160-TP0578 (0.56216276)]
COG0242	COG0319	BCE33L3732	AAU16534.1	Polypeptide deformylase	BCE33L4050	BCE33L4050	UPF0054 protein BCE33L4050	[TP0757-TP0650 (0.630912)]
COG0242	COG0319	BCE33L3626	AAU16640.1	Peptide deformylase {UniProtKB/TrEMBL:Q636F9}	BCE33L4050	BCE33L4050	UPF0054 protein BCE33L4050	[TP0757-TP0650 (0.630912)]
COG0178	COG0845	BCE33L4859	AAU15418.1	UvrABC system protein A	BCE33L0695	AAU19549.1	Hypothetical protein {UniProtKB/TrEMBL:Q63FL3}	[TP0514-TP0965 (0.87363523)]
COG0178	COG0845	BCE33L4859	AAU15418.1	UvrABC system protein A	BCE33L4952	BCE33L4952	Probable efflux system, periplasmic component	[TP0514-TP0965 (0.87363523)]
COG0457	COG0566	BCE33L0510	AAU19731.1	Transcriptional activator	BCE33L4305	AAU15962.1	23S rRNA methyltransferase	[TP0095-TP0054 (0.73981166)]
COG0457	COG0566	BCE33L2649	BCE33L2649	Hypothetical protein {UniProtKB/TrEMBL:Q63A31}	BCE33L4305	AAU15962.1	23S rRNA methyltransferase	[TP0095-TP0054 (0.73981166)]
COG0457	COG0566	BCE33L0929	AAU19316.1	Probable response regulator aspartate phosphatase	BCE33L0087	AAU20145.1	TRNA/rRNA SpoU-like methyltransferase; probable	[TP0095-TP0054 (0.73981166)]
COG0457	COG0566	BCE33L0929	AAU19316.1	Probable response regulator aspartate phosphatase	BCE33L4305	AAU15962.1	23S rRNA methyltransferase	[TP0095-TP0054 (0.73981166)]
COG0457	COG0566	BCE33L4835	BCE33L4835	Possible response regulator aspartate phosphatase	BCE33L0087	AAU20145.1	TRNA/rRNA SpoU-like methyltransferase; probable	[TP0095-TP0054 (0.73981166)]
COG0457	COG0566	BCE33L4852	AAU15425.1	TPR domain protein {UniProtKB/TrEMBL:Q631J4}	BCE33L0087	AAU20145.1	TRNA/rRNA SpoU-like methyltransferase; probable	[TP0095-TP0054 (0.73981166)]
COG0457	COG0566	BCE33L2649	BCE33L2649	Hypothetical protein {UniProtKB/TrEMBL:Q63A31}	BCE33L0087	AAU20145.1	TRNA/rRNA SpoU-like methyltransferase; probable	[TP0095-TP0054 (0.73981166)]
COG0457	COG0566	BCE33L3061	BCE33L3061	TPR repeat-containing protein	BCE33L0087	AAU20145.1	TRNA/rRNA SpoU-like methyltransferase; probable	[TP0095-TP0054 (0.73981166)]
COG0457	COG0566	BCE33L0510	AAU19731.1	Transcriptional activator	BCE33L0087	AAU20145.1	TRNA/rRNA SpoU-like methyltransferase; probable	[TP0095-TP0054 (0.73981166)]
COG0457	COG0566	BCE33L4138	BCE33L4138	TPR domain protein {UniProtKB/TrEMBL:Q634F0}	BCE33L0087	AAU20145.1	TRNA/rRNA SpoU-like methyltransferase; probable	[TP0095-TP0054 (0.73981166)]
COG0457	COG0566	BCE33L4852	AAU15425.1	TPR domain protein {UniProtKB/TrEMBL:Q631J4}	BCE33L4305	AAU15962.1	23S rRNA methyltransferase	[TP0095-TP0054 (0.73981166)]
COG0457	COG0566	BCE33L2262	BCE33L2262	Hypothetical protein {UniProtKB/TrEMBL:Q63B65}	BCE33L4305	AAU15962.1	23S rRNA methyltransferase	[TP0095-TP0054 (0.73981166)]
COG0457	COG0566	BCE33L1058	AAU19188.1	Probable transcriptional regulator	BCE33L4305	AAU15962.1	23S rRNA methyltransferase	[TP0095-TP0054 (0.73981166)]
COG0457	COG0566	BCE33L2262	BCE33L2262	Hypothetical protein {UniProtKB/TrEMBL:Q63B65}	BCE33L0087	AAU20145.1	TRNA/rRNA SpoU-like methyltransferase; probable	[TP0095-TP0054 (0.73981166)]
COG0457	COG0566	BCE33L1401	BCE33L1401	TPR-repeat-containing protein	BCE33L4305	AAU15962.1	23S rRNA methyltransferase	[TP0095-TP0054 (0.73981166)]
COG0457	COG0566	BCE33L3061	BCE33L3061	TPR repeat-containing protein	BCE33L4305	AAU15962.1	23S rRNA methyltransferase	[TP0095-TP0054 (0.73981166)]
COG0457	COG0566	BCE33L1401	BCE33L1401	TPR-repeat-containing protein	BCE33L0087	AAU20145.1	TRNA/rRNA SpoU-like methyltransferase; probable	[TP0095-TP0054 (0.73981166)]
COG0457	COG0566	BCE33L4138	BCE33L4138	TPR domain protein {UniProtKB/TrEMBL:Q634F0}	BCE33L4305	AAU15962.1	23S rRNA methyltransferase	[TP0095-TP0054 (0.73981166)]
COG0457	COG0566	BCE33L4835	BCE33L4835	Possible response regulator aspartate phosphatase	BCE33L4305	AAU15962.1	23S rRNA methyltransferase	[TP0095-TP0054 (0.73981166)]
COG0457	COG0566	BCE33L1058	AAU19188.1	Probable transcriptional regulator	BCE33L0087	AAU20145.1	TRNA/rRNA SpoU-like methyltransferase; probable	[TP0095-TP0054 (0.73981166)]
COG0457	COG0566	BCE33L3223	AAU17039.1	Possible response regulator aspartate phosphatase	BCE33L4305	AAU15962.1	23S rRNA methyltransferase	[TP0095-TP0054 (0.73981166)]
COG0457	COG0566	BCE33L3223	AAU17039.1	Possible response regulator aspartate phosphatase	BCE33L0087	AAU20145.1	TRNA/rRNA SpoU-like methyltransferase; probable	[TP0095-TP0054 (0.73981166)]
COG0465	COG0558	BCE33L0060	BCE33L0060	Cell division protein {UniProtKB/TrEMBL:Q63HD4}	BCE33L3541	BCE33L3541	CDP-diacylglycerol--glycerol-3-phosphate	[TP0765-TP0256 (0.8653493)]
COG0024	COG0462	BCE33L0126	BCE33L0126	Methionine aminopeptidase	BCE33L0045	BCE33L0045	Ribose-phosphate diphosphokinase	[TP0842-TP0294 (0.8762697)]
COG0024	COG0462	BCE33L5054	AAU15226.1	Methionine aminopeptidase	BCE33L0045	BCE33L0045	Ribose-phosphate diphosphokinase	[TP0842-TP0294 (0.8762697)]
COG0024	COG0462	BCE33L1447	BCE33L1447	Methionine aminopeptidase	BCE33L0045	BCE33L0045	Ribose-phosphate diphosphokinase	[TP0842-TP0294 (0.8762697)]
COG0125	COG0361	BCE33L0026	tmk	Thymidylate kinase {UniProtKB/Swiss-Prot:Q63HH8}	BCE33L0127	infA	Translation initiation factor IF-1	[TP0354-TP0097 (0.8382038)]
COG1536	COG1766	BCE33L1524	AAU18729.1	Flagellar motor switch protein G	BCE33L1523	BCE33L1523	Flagellar M-ring protein	[TP0400-TP0399 (0.9198608), TP0026-TP0399 (0.9539454)]
COG0319	COG0787	BCE33L4050	BCE33L4050	UPF0054 protein BCE33L4050	BCE33L0226	AAU20007.1	Alanine racemase {UniProtKB/TrEMBL:Q63GX0}	[TP0650-TP0681 (0.82058704)]
COG0319	COG0787	BCE33L4050	BCE33L4050	UPF0054 protein BCE33L4050	BCE33L1884	BCE33L1884	Alanine racemase {UniProtKB/TrEMBL:Q63C90}	[TP0650-TP0681 (0.82058704)]
COG0215	COG1536	BCE33L0085	cysS	Cysteinyl-tRNA synthetase (EC 6.1.1.16) (Cysteine--tRNA ligase) (CysRS)	BCE33L1524	AAU18729.1	Flagellar motor switch protein G	[TP0091-TP0400 (0.6374247)]
COG0564	COG1418	BCE33L1186	AAU19063.1	Pseudouridine synthase {UniProtKB/TrEMBL:Q63E77}	BCE33L1963	AAU18294.1	Hydrolase, HD family {UniProtKB/TrEMBL:Q63C12}	[TP0154-TP1018 (0.7668753)]
COG0564	COG1418	BCE33L1097	BCE33L1097	Pseudouridine synthase {UniProtKB/TrEMBL:Q63EG4}	BCE33L3537	BCE33L3537	Hypothetical protein {UniProtKB/TrEMBL:Q636P8}	[TP0154-TP1018 (0.7668753)]
COG0564	COG1418	BCE33L1186	AAU19063.1	Pseudouridine synthase {UniProtKB/TrEMBL:Q63E77}	BCE33L3537	BCE33L3537	Hypothetical protein {UniProtKB/TrEMBL:Q636P8}	[TP0154-TP1018 (0.7668753)]
COG0564	COG1418	BCE33L1097	BCE33L1097	Pseudouridine synthase {UniProtKB/TrEMBL:Q63EG4}	BCE33L1963	AAU18294.1	Hydrolase, HD family {UniProtKB/TrEMBL:Q63C12}	[TP0154-TP1018 (0.7668753)]
COG0564	COG1418	BCE33L3651	BCE33L3651	Pseudouridine synthase {UniProtKB/TrEMBL:Q636D4}	BCE33L1963	AAU18294.1	Hydrolase, HD family {UniProtKB/TrEMBL:Q63C12}	[TP0154-TP1018 (0.7668753)]
COG0564	COG1418	BCE33L1097	BCE33L1097	Pseudouridine synthase {UniProtKB/TrEMBL:Q63EG4}	BCE33L4307	AAU15964.1	Metal-dependent phosphohydrolase, HD domain	[TP0154-TP1018 (0.7668753)]
COG0564	COG1418	BCE33L3651	BCE33L3651	Pseudouridine synthase {UniProtKB/TrEMBL:Q636D4}	BCE33L3537	BCE33L3537	Hypothetical protein {UniProtKB/TrEMBL:Q636P8}	[TP0154-TP1018 (0.7668753)]
COG0564	COG1418	BCE33L3651	BCE33L3651	Pseudouridine synthase {UniProtKB/TrEMBL:Q636D4}	BCE33L4307	AAU15964.1	Metal-dependent phosphohydrolase, HD domain	[TP0154-TP1018 (0.7668753)]
COG0564	COG1418	BCE33L1186	AAU19063.1	Pseudouridine synthase {UniProtKB/TrEMBL:Q63E77}	BCE33L4307	AAU15964.1	Metal-dependent phosphohydrolase, HD domain	[TP0154-TP1018 (0.7668753)]
COG0849	COG1595	BCE33L3666	AAU16600.1	Cell division protein {UniProtKB/TrEMBL:Q636B9}	BCE33L5060	AAU15219.1	RNA polymerase sigma-70 factor, ECF subfamily	[TP0389-TP0092 (0.66770643)]
COG0849	COG1595	BCE33L3666	AAU16600.1	Cell division protein {UniProtKB/TrEMBL:Q636B9}	BCE33L1013	BCE33L1013	RNA polymerase sigma factor	[TP0389-TP0092 (0.66770643)]
COG0849	COG1595	BCE33L3666	AAU16600.1	Cell division protein {UniProtKB/TrEMBL:Q636B9}	BCE33L3438	BCE33L3438	Possible positive control factor Xpf	[TP0389-TP0092 (0.66770643)]
COG0849	COG1595	BCE33L3666	AAU16600.1	Cell division protein {UniProtKB/TrEMBL:Q636B9}	BCE33L0089	BCE33L0089	RNA polymerase sigma-30 factor	[TP0389-TP0092 (0.66770643)]
COG0849	COG1595	BCE33L3666	AAU16600.1	Cell division protein {UniProtKB/TrEMBL:Q636B9}	BCE33L2206	BCE33L2206	RNA polymerase sigma factor, ECF subfamily	[TP0389-TP0092 (0.66770643)]
COG0849	COG1595	BCE33L3666	AAU16600.1	Cell division protein {UniProtKB/TrEMBL:Q636B9}	BCE33L0557	BCE33L0557	RNA polymerase sigma-70 factor, ECF subfamily	[TP0389-TP0092 (0.66770643)]
COG0849	COG1595	BCE33L3666	AAU16600.1	Cell division protein {UniProtKB/TrEMBL:Q636B9}	BCE33L1578	AAU18675.1	RNA polymerase, ECF-type sigma factor	[TP0389-TP0092 (0.66770643)]
COG0849	COG1595	BCE33L3666	AAU16600.1	Cell division protein {UniProtKB/TrEMBL:Q636B9}	BCE33L4409	AAU15860.1	RNA polymerase sigma-70 factor	[TP0389-TP0092 (0.66770643)]
COG0849	COG1595	BCE33L3666	AAU16600.1	Cell division protein {UniProtKB/TrEMBL:Q636B9}	BCE33L0162	BCE33L0162	RNA polymerase sigma-70 factor, ECF subfamily	[TP0389-TP0092 (0.66770643)]
COG0849	COG1595	BCE33L3666	AAU16600.1	Cell division protein {UniProtKB/TrEMBL:Q636B9}	BCE33L0942	BCE33L0942	RNA polymerase sigma-70 factor, ECF family	[TP0389-TP0092 (0.66770643)]
COG0849	COG1595	BCE33L3666	AAU16600.1	Cell division protein {UniProtKB/TrEMBL:Q636B9}	BCE33L2243	BCE33L2243	RNA polymerase sigma-70 factor	[TP0389-TP0092 (0.66770643)]
COG0849	COG1595	BCE33L3666	AAU16600.1	Cell division protein {UniProtKB/TrEMBL:Q636B9}	BCE33L1921	BCE33L1921	RNA polymerase sigma subunit, ECF subfamily	[TP0389-TP0092 (0.66770643)]
COG0849	COG1595	BCE33L3666	AAU16600.1	Cell division protein {UniProtKB/TrEMBL:Q636B9}	BCE33L2972	AAU17289.1	RNA polymerase sigma-70 factor	[TP0389-TP0092 (0.66770643)]
COG0849	COG1595	BCE33L3666	AAU16600.1	Cell division protein {UniProtKB/TrEMBL:Q636B9}	BCE33L1605	AAU18649.1	RNA polymerase sigma-70 factor, ECF subfamily	[TP0389-TP0092 (0.66770643)]
COG0849	COG1595	BCE33L3666	AAU16600.1	Cell division protein {UniProtKB/TrEMBL:Q636B9}	BCE33L3297	AAU16963.1	RNA polymerase ECF-type sigma factor	[TP0389-TP0092 (0.66770643)]
COG0849	COG1595	BCE33L3666	AAU16600.1	Cell division protein {UniProtKB/TrEMBL:Q636B9}	BCE33L2519	AAU17739.1	RNA polymerase ECF-type sigma factor	[TP0389-TP0092 (0.66770643)]
COG0849	COG1595	BCE33L3666	AAU16600.1	Cell division protein {UniProtKB/TrEMBL:Q636B9}	BCE33L1493	BCE33L1493	RNA polymerase sigma factor	[TP0389-TP0092 (0.66770643)]
COG1197	COG5401	BCE33L0048	AAU20182.1	Transcription-repair coupling factor	BCE33L4235	BCE33L4235	Germination protein {UniProtKB/TrEMBL:Q633V3}	[TP0344-TP0832 (0.5396384)]
COG0280	COG0457	BCE33L5085	BCE33L5085	Phosphate acetyltransferase	BCE33L1401	BCE33L1401	TPR-repeat-containing protein	[TP0094-TP0067 (0.5068833)]
COG0280	COG0457	BCE33L3918	BCE33L3918	Phosphate butyryltransferase	BCE33L3223	AAU17039.1	Possible response regulator aspartate phosphatase	[TP0094-TP0067 (0.5068833)]
COG0280	COG0457	BCE33L3918	BCE33L3918	Phosphate butyryltransferase	BCE33L3061	BCE33L3061	TPR repeat-containing protein	[TP0094-TP0067 (0.5068833)]
COG0280	COG0457	BCE33L3918	BCE33L3918	Phosphate butyryltransferase	BCE33L4852	AAU15425.1	TPR domain protein {UniProtKB/TrEMBL:Q631J4}	[TP0094-TP0067 (0.5068833)]
COG0280	COG0457	BCE33L5085	BCE33L5085	Phosphate acetyltransferase	BCE33L0929	AAU19316.1	Probable response regulator aspartate phosphatase	[TP0094-TP0067 (0.5068833)]
COG0280	COG0457	BCE33L3918	BCE33L3918	Phosphate butyryltransferase	BCE33L2649	BCE33L2649	Hypothetical protein {UniProtKB/TrEMBL:Q63A31}	[TP0094-TP0067 (0.5068833)]
COG0280	COG0457	BCE33L5085	BCE33L5085	Phosphate acetyltransferase	BCE33L4835	BCE33L4835	Possible response regulator aspartate phosphatase	[TP0094-TP0067 (0.5068833)]
COG0280	COG0457	BCE33L3918	BCE33L3918	Phosphate butyryltransferase	BCE33L4138	BCE33L4138	TPR domain protein {UniProtKB/TrEMBL:Q634F0}	[TP0094-TP0067 (0.5068833)]
COG0280	COG0457	BCE33L3918	BCE33L3918	Phosphate butyryltransferase	BCE33L4835	BCE33L4835	Possible response regulator aspartate phosphatase	[TP0094-TP0067 (0.5068833)]
COG0280	COG0457	BCE33L5085	BCE33L5085	Phosphate acetyltransferase	BCE33L4138	BCE33L4138	TPR domain protein {UniProtKB/TrEMBL:Q634F0}	[TP0094-TP0067 (0.5068833)]
COG0280	COG0457	BCE33L5085	BCE33L5085	Phosphate acetyltransferase	BCE33L3223	AAU17039.1	Possible response regulator aspartate phosphatase	[TP0094-TP0067 (0.5068833)]
COG0280	COG0457	BCE33L5085	BCE33L5085	Phosphate acetyltransferase	BCE33L2262	BCE33L2262	Hypothetical protein {UniProtKB/TrEMBL:Q63B65}	[TP0094-TP0067 (0.5068833)]
COG0280	COG0457	BCE33L5085	BCE33L5085	Phosphate acetyltransferase	BCE33L2649	BCE33L2649	Hypothetical protein {UniProtKB/TrEMBL:Q63A31}	[TP0094-TP0067 (0.5068833)]
COG0280	COG0457	BCE33L5085	BCE33L5085	Phosphate acetyltransferase	BCE33L4852	AAU15425.1	TPR domain protein {UniProtKB/TrEMBL:Q631J4}	[TP0094-TP0067 (0.5068833)]
COG0280	COG0457	BCE33L5085	BCE33L5085	Phosphate acetyltransferase	BCE33L1058	AAU19188.1	Probable transcriptional regulator	[TP0094-TP0067 (0.5068833)]
COG0280	COG0457	BCE33L3918	BCE33L3918	Phosphate butyryltransferase	BCE33L0510	AAU19731.1	Transcriptional activator	[TP0094-TP0067 (0.5068833)]
COG0280	COG0457	BCE33L5085	BCE33L5085	Phosphate acetyltransferase	BCE33L0510	AAU19731.1	Transcriptional activator	[TP0094-TP0067 (0.5068833)]
COG0280	COG0457	BCE33L3918	BCE33L3918	Phosphate butyryltransferase	BCE33L1058	AAU19188.1	Probable transcriptional regulator	[TP0094-TP0067 (0.5068833)]
COG0280	COG0457	BCE33L3918	BCE33L3918	Phosphate butyryltransferase	BCE33L1401	BCE33L1401	TPR-repeat-containing protein	[TP0094-TP0067 (0.5068833)]
COG0280	COG0457	BCE33L5085	BCE33L5085	Phosphate acetyltransferase	BCE33L3061	BCE33L3061	TPR repeat-containing protein	[TP0094-TP0067 (0.5068833)]
COG0280	COG0457	BCE33L3918	BCE33L3918	Phosphate butyryltransferase	BCE33L2262	BCE33L2262	Hypothetical protein {UniProtKB/TrEMBL:Q63B65}	[TP0094-TP0067 (0.5068833)]
COG0280	COG0457	BCE33L3918	BCE33L3918	Phosphate butyryltransferase	BCE33L0929	AAU19316.1	Probable response regulator aspartate phosphatase	[TP0094-TP0067 (0.5068833)]
COG1108	COG1277	BCE33L4030	BCE33L4030	ABC transporter, permease, family 3; possible	BCE33L5097	AAU15186.1	ABC transporter, permease; bacitracin transport	[TP0165-TP0880 (0.79878455)]
COG1108	COG1277	BCE33L4030	BCE33L4030	ABC transporter, permease, family 3; possible	BCE33L1722	BCE33L1722	Hypothetical protein {UniProtKB/TrEMBL:Q63CQ0}	[TP0165-TP0880 (0.79878455)]
COG1108	COG1277	BCE33L4030	BCE33L4030	ABC transporter, permease, family 3; possible	BCE33L2767	BCE33L2767	Hypothetical protein {UniProtKB/TrEMBL:Q639R3}	[TP0165-TP0880 (0.79878455)]
COG1108	COG1277	BCE33L4030	BCE33L4030	ABC transporter, permease, family 3; possible	BCE33L3371	BCE33L3371	Bacitracin transport permease; ABC transporter,	[TP0165-TP0880 (0.79878455)]
COG1108	COG1277	BCE33L4030	BCE33L4030	ABC transporter, permease, family 3; possible	BCE33L0255	BCE33L0255	Bacitracin ABC transporter, permease	[TP0165-TP0880 (0.79878455)]
COG1108	COG1277	BCE33L4030	BCE33L4030	ABC transporter, permease, family 3; possible	BCE33L3299	BCE33L3299	ABC transporter, permease	[TP0165-TP0880 (0.79878455)]
COG1108	COG1277	BCE33L4030	BCE33L4030	ABC transporter, permease, family 3; possible	BCE33L1249	BCE33L1249	Bacitracin ABC transporter, permease	[TP0165-TP0880 (0.79878455)]
COG1108	COG1277	BCE33L4030	BCE33L4030	ABC transporter, permease, family 3; possible	BCE33L4278	BCE33L4278	Hypothetical protein {UniProtKB/TrEMBL:Q633R0}	[TP0165-TP0880 (0.79878455)]
COG1108	COG1277	BCE33L4030	BCE33L4030	ABC transporter, permease, family 3; possible	BCE33L4280	BCE33L4280	Hypothetical protein {UniProtKB/TrEMBL:Q633Q8}	[TP0165-TP0880 (0.79878455)]
COG0457	COG0495	BCE33L1058	AAU19188.1	Probable transcriptional regulator	BCE33L4490	leuS	Leucyl-tRNA synthetase (EC 6.1.1.4) (Leucine--tRNA ligase) (LeuRS)	[TP0067-TP0586 (0.714839)]
COG0457	COG0495	BCE33L4835	BCE33L4835	Possible response regulator aspartate phosphatase	BCE33L4490	leuS	Leucyl-tRNA synthetase (EC 6.1.1.4) (Leucine--tRNA ligase) (LeuRS)	[TP0067-TP0586 (0.714839)]
COG0457	COG0495	BCE33L4852	AAU15425.1	TPR domain protein {UniProtKB/TrEMBL:Q631J4}	BCE33L4490	leuS	Leucyl-tRNA synthetase (EC 6.1.1.4) (Leucine--tRNA ligase) (LeuRS)	[TP0067-TP0586 (0.714839)]
COG0457	COG0495	BCE33L0510	AAU19731.1	Transcriptional activator	BCE33L4490	leuS	Leucyl-tRNA synthetase (EC 6.1.1.4) (Leucine--tRNA ligase) (LeuRS)	[TP0067-TP0586 (0.714839)]
COG0457	COG0495	BCE33L3223	AAU17039.1	Possible response regulator aspartate phosphatase	BCE33L4490	leuS	Leucyl-tRNA synthetase (EC 6.1.1.4) (Leucine--tRNA ligase) (LeuRS)	[TP0067-TP0586 (0.714839)]
COG0457	COG0495	BCE33L2649	BCE33L2649	Hypothetical protein {UniProtKB/TrEMBL:Q63A31}	BCE33L4490	leuS	Leucyl-tRNA synthetase (EC 6.1.1.4) (Leucine--tRNA ligase) (LeuRS)	[TP0067-TP0586 (0.714839)]
COG0457	COG0495	BCE33L4138	BCE33L4138	TPR domain protein {UniProtKB/TrEMBL:Q634F0}	BCE33L4490	leuS	Leucyl-tRNA synthetase (EC 6.1.1.4) (Leucine--tRNA ligase) (LeuRS)	[TP0067-TP0586 (0.714839)]
COG0457	COG0495	BCE33L3061	BCE33L3061	TPR repeat-containing protein	BCE33L4490	leuS	Leucyl-tRNA synthetase (EC 6.1.1.4) (Leucine--tRNA ligase) (LeuRS)	[TP0067-TP0586 (0.714839)]
COG0457	COG0495	BCE33L2262	BCE33L2262	Hypothetical protein {UniProtKB/TrEMBL:Q63B65}	BCE33L4490	leuS	Leucyl-tRNA synthetase (EC 6.1.1.4) (Leucine--tRNA ligase) (LeuRS)	[TP0067-TP0586 (0.714839)]
COG0457	COG0495	BCE33L1401	BCE33L1401	TPR-repeat-containing protein	BCE33L4490	leuS	Leucyl-tRNA synthetase (EC 6.1.1.4) (Leucine--tRNA ligase) (LeuRS)	[TP0067-TP0586 (0.714839)]
COG0457	COG0495	BCE33L0929	AAU19316.1	Probable response regulator aspartate phosphatase	BCE33L4490	leuS	Leucyl-tRNA synthetase (EC 6.1.1.4) (Leucine--tRNA ligase) (LeuRS)	[TP0067-TP0586 (0.714839)]
COG0358	COG0457	BCE33L4043	BCE33L4043	DNA primase {UniProtKB/TrEMBL:Q634P5}	BCE33L3223	AAU17039.1	Possible response regulator aspartate phosphatase	[TP0492-TP0648 (0.5111708)]
COG0358	COG0457	BCE33L4043	BCE33L4043	DNA primase {UniProtKB/TrEMBL:Q634P5}	BCE33L1401	BCE33L1401	TPR-repeat-containing protein	[TP0492-TP0648 (0.5111708)]
COG0358	COG0457	BCE33L4043	BCE33L4043	DNA primase {UniProtKB/TrEMBL:Q634P5}	BCE33L4835	BCE33L4835	Possible response regulator aspartate phosphatase	[TP0492-TP0648 (0.5111708)]
COG0358	COG0457	BCE33L4043	BCE33L4043	DNA primase {UniProtKB/TrEMBL:Q634P5}	BCE33L4138	BCE33L4138	TPR domain protein {UniProtKB/TrEMBL:Q634F0}	[TP0492-TP0648 (0.5111708)]
COG0358	COG0457	BCE33L4043	BCE33L4043	DNA primase {UniProtKB/TrEMBL:Q634P5}	BCE33L2262	BCE33L2262	Hypothetical protein {UniProtKB/TrEMBL:Q63B65}	[TP0492-TP0648 (0.5111708)]
COG0358	COG0457	BCE33L4043	BCE33L4043	DNA primase {UniProtKB/TrEMBL:Q634P5}	BCE33L0929	AAU19316.1	Probable response regulator aspartate phosphatase	[TP0492-TP0648 (0.5111708)]
COG0358	COG0457	BCE33L4043	BCE33L4043	DNA primase {UniProtKB/TrEMBL:Q634P5}	BCE33L4852	AAU15425.1	TPR domain protein {UniProtKB/TrEMBL:Q631J4}	[TP0492-TP0648 (0.5111708)]
COG0358	COG0457	BCE33L4043	BCE33L4043	DNA primase {UniProtKB/TrEMBL:Q634P5}	BCE33L3061	BCE33L3061	TPR repeat-containing protein	[TP0492-TP0648 (0.5111708)]
COG0358	COG0457	BCE33L4043	BCE33L4043	DNA primase {UniProtKB/TrEMBL:Q634P5}	BCE33L1058	AAU19188.1	Probable transcriptional regulator	[TP0492-TP0648 (0.5111708)]
COG0358	COG0457	BCE33L4043	BCE33L4043	DNA primase {UniProtKB/TrEMBL:Q634P5}	BCE33L2649	BCE33L2649	Hypothetical protein {UniProtKB/TrEMBL:Q63A31}	[TP0492-TP0648 (0.5111708)]
COG0358	COG0457	BCE33L4043	BCE33L4043	DNA primase {UniProtKB/TrEMBL:Q634P5}	BCE33L0510	AAU19731.1	Transcriptional activator	[TP0492-TP0648 (0.5111708)]
COG0301	COG0301	BCE33L4391	AAU15879.1	Thiamine biosynthesis protein	BCE33L4391	AAU15879.1	Thiamine biosynthesis protein	[TP0559-TP0559 (0.6965584)]
COG0687	COG1558	BCE33L1182	AAU19067.1	Spermidine/putrescine ABC transporter,	BCE33L1521	AAU18730.1	Flagellar basal-body rod protein	[TP0655-TP0397 (0.60331625)]
COG0766	COG1419	BCE33L5034	murA2	UDP-N-acetylglucosamine 1-carboxyvinyltransferase 2 (EC 2.5.1.7) (Enoylpyruvate transferase 2) (UDP-N-acetylglucosamine enolpyruvyl transferase 2) (EPT 2)	BCE33L1547	AAU18705.1	Flagellar biosynthetic protein	[TP0029-TP0713 (0.80866665)]
COG0766	COG1419	BCE33L4987	murA	UDP-N-acetylglucosamine 1-carboxyvinyltransferase 1 (EC 2.5.1.7) (Enoylpyruvate transferase 1) (UDP-N-acetylglucosamine enolpyruvyl transferase 1) (EPT 1)	BCE33L1547	AAU18705.1	Flagellar biosynthetic protein	[TP0029-TP0713 (0.80866665)]
COG1214	COG1516	BCE33L0233	AAU20002.1	Probable O-sialoglycoprotein endopeptidase	BCE33L1518	BCE33L1518	Flagellar protein {UniProtKB/TrEMBL:Q63DA0}	[TP0876-TP0943 (0.57131183)]
COG0608	COG1234	BCE33L4153	BCE33L4153	Single-stranded-DNA-specific exonuclease	BCE33L3895	rnz	Ribonuclease Z (EC 3.1.26.11) (RNase Z) (tRNase Z) (tRNA 3 endonuclease)	[TP0704-TP0819 (0.5844061)]
COG0608	COG1234	BCE33L4153	BCE33L4153	Single-stranded-DNA-specific exonuclease	BCE33L1003	BCE33L1003	Hypothetical protein yhfI	[TP0704-TP0819 (0.5844061)]
COG0024	COG0125	BCE33L1447	BCE33L1447	Methionine aminopeptidase	BCE33L0026	tmk	Thymidylate kinase {UniProtKB/Swiss-Prot:Q63HH8}	[TP0842-TP0354 (0.8096375)]
COG0024	COG0125	BCE33L0126	BCE33L0126	Methionine aminopeptidase	BCE33L0026	tmk	Thymidylate kinase {UniProtKB/Swiss-Prot:Q63HH8}	[TP0842-TP0354 (0.8096375)]
COG0024	COG0125	BCE33L5054	AAU15226.1	Methionine aminopeptidase	BCE33L0026	tmk	Thymidylate kinase {UniProtKB/Swiss-Prot:Q63HH8}	[TP0842-TP0354 (0.8096375)]
COG1077	COG1426	BCE33L4974	AAU15306.1	MreB-like protein (Mbl protein); possible rod	BCE33L3542	AAU16725.1	Hypothetical protein {UniProtKB/TrEMBL:Q636P3}	[TP0497-TP0334 (0.739115)]
COG1077	COG1426	BCE33L4197	BCE33L4197	Rod shape-determining protein	BCE33L3542	AAU16725.1	Hypothetical protein {UniProtKB/TrEMBL:Q636P3}	[TP0497-TP0334 (0.739115)]
COG0618	COG1214	BCE33L4348	BCE33L4348	Phosphoesterase, DHH family	BCE33L0233	AAU20002.1	Probable O-sialoglycoprotein endopeptidase	[TP0803-TP0876 (0.700686)]
COG1291	COG1291	BCE33L4260	AAU16009.1	Chemotaxis motA protein	BCE33L4260	AAU16009.1	Chemotaxis motA protein	[TP0725-TP0725 (0.8044664)]
COG1291	COG1291	BCE33L1504	BCE33L1504	Chemotaxis protein {UniProtKB/TrEMBL:Q63DB4}	BCE33L1504	BCE33L1504	Chemotaxis protein {UniProtKB/TrEMBL:Q63DB4}	[TP0725-TP0725 (0.8044664)]
COG1291	COG1291	BCE33L4260	AAU16009.1	Chemotaxis motA protein	BCE33L1504	BCE33L1504	Chemotaxis protein {UniProtKB/TrEMBL:Q63DB4}	[TP0725-TP0725 (0.8044664)]
COG1291	COG1291	BCE33L1504	BCE33L1504	Chemotaxis protein {UniProtKB/TrEMBL:Q63DB4}	BCE33L4260	AAU16009.1	Chemotaxis motA protein	[TP0725-TP0725 (0.8044664)]
COG0275	COG1815	BCE33L3677	mraW	S-adenosyl-methyltransferase mraW (EC 2.1.1.-)	BCE33L1520	AAU18734.1	Flagellar basal-body rod protein	[TP0384-TP0396 (0.81050646)]
COG1536	COG1536	BCE33L1524	AAU18729.1	Flagellar motor switch protein G	BCE33L1524	AAU18729.1	Flagellar motor switch protein G	[TP0026-TP0400 (0.5928469)]
COG0457	COG0845	BCE33L4138	BCE33L4138	TPR domain protein {UniProtKB/TrEMBL:Q634F0}	BCE33L4952	BCE33L4952	Probable efflux system, periplasmic component	[TP0648-TP0965 (0.54118866)]
COG0457	COG0845	BCE33L4835	BCE33L4835	Possible response regulator aspartate phosphatase	BCE33L4952	BCE33L4952	Probable efflux system, periplasmic component	[TP0648-TP0965 (0.54118866)]
COG0457	COG0845	BCE33L2262	BCE33L2262	Hypothetical protein {UniProtKB/TrEMBL:Q63B65}	BCE33L0695	AAU19549.1	Hypothetical protein {UniProtKB/TrEMBL:Q63FL3}	[TP0648-TP0965 (0.54118866)]
COG0457	COG0845	BCE33L3223	AAU17039.1	Possible response regulator aspartate phosphatase	BCE33L4952	BCE33L4952	Probable efflux system, periplasmic component	[TP0648-TP0965 (0.54118866)]
COG0457	COG0845	BCE33L1058	AAU19188.1	Probable transcriptional regulator	BCE33L4952	BCE33L4952	Probable efflux system, periplasmic component	[TP0648-TP0965 (0.54118866)]
COG0457	COG0845	BCE33L4852	AAU15425.1	TPR domain protein {UniProtKB/TrEMBL:Q631J4}	BCE33L0695	AAU19549.1	Hypothetical protein {UniProtKB/TrEMBL:Q63FL3}	[TP0648-TP0965 (0.54118866)]
COG0457	COG0845	BCE33L0929	AAU19316.1	Probable response regulator aspartate phosphatase	BCE33L0695	AAU19549.1	Hypothetical protein {UniProtKB/TrEMBL:Q63FL3}	[TP0648-TP0965 (0.54118866)]
COG0457	COG0845	BCE33L3223	AAU17039.1	Possible response regulator aspartate phosphatase	BCE33L0695	AAU19549.1	Hypothetical protein {UniProtKB/TrEMBL:Q63FL3}	[TP0648-TP0965 (0.54118866)]
COG0457	COG0845	BCE33L3061	BCE33L3061	TPR repeat-containing protein	BCE33L0695	AAU19549.1	Hypothetical protein {UniProtKB/TrEMBL:Q63FL3}	[TP0648-TP0965 (0.54118866)]
COG0457	COG0845	BCE33L0510	AAU19731.1	Transcriptional activator	BCE33L0695	AAU19549.1	Hypothetical protein {UniProtKB/TrEMBL:Q63FL3}	[TP0648-TP0965 (0.54118866)]
COG0457	COG0845	BCE33L4835	BCE33L4835	Possible response regulator aspartate phosphatase	BCE33L0695	AAU19549.1	Hypothetical protein {UniProtKB/TrEMBL:Q63FL3}	[TP0648-TP0965 (0.54118866)]
COG0457	COG0845	BCE33L0510	AAU19731.1	Transcriptional activator	BCE33L4952	BCE33L4952	Probable efflux system, periplasmic component	[TP0648-TP0965 (0.54118866)]
COG0457	COG0845	BCE33L3061	BCE33L3061	TPR repeat-containing protein	BCE33L4952	BCE33L4952	Probable efflux system, periplasmic component	[TP0648-TP0965 (0.54118866)]
COG0457	COG0845	BCE33L4852	AAU15425.1	TPR domain protein {UniProtKB/TrEMBL:Q631J4}	BCE33L4952	BCE33L4952	Probable efflux system, periplasmic component	[TP0648-TP0965 (0.54118866)]
COG0457	COG0845	BCE33L2262	BCE33L2262	Hypothetical protein {UniProtKB/TrEMBL:Q63B65}	BCE33L4952	BCE33L4952	Probable efflux system, periplasmic component	[TP0648-TP0965 (0.54118866)]
COG0457	COG0845	BCE33L2649	BCE33L2649	Hypothetical protein {UniProtKB/TrEMBL:Q63A31}	BCE33L0695	AAU19549.1	Hypothetical protein {UniProtKB/TrEMBL:Q63FL3}	[TP0648-TP0965 (0.54118866)]
COG0457	COG0845	BCE33L2649	BCE33L2649	Hypothetical protein {UniProtKB/TrEMBL:Q63A31}	BCE33L4952	BCE33L4952	Probable efflux system, periplasmic component	[TP0648-TP0965 (0.54118866)]
COG0457	COG0845	BCE33L0929	AAU19316.1	Probable response regulator aspartate phosphatase	BCE33L4952	BCE33L4952	Probable efflux system, periplasmic component	[TP0648-TP0965 (0.54118866)]
COG0457	COG0845	BCE33L1401	BCE33L1401	TPR-repeat-containing protein	BCE33L4952	BCE33L4952	Probable efflux system, periplasmic component	[TP0648-TP0965 (0.54118866)]
COG0457	COG0845	BCE33L1401	BCE33L1401	TPR-repeat-containing protein	BCE33L0695	AAU19549.1	Hypothetical protein {UniProtKB/TrEMBL:Q63FL3}	[TP0648-TP0965 (0.54118866)]
COG0457	COG0845	BCE33L1058	AAU19188.1	Probable transcriptional regulator	BCE33L0695	AAU19549.1	Hypothetical protein {UniProtKB/TrEMBL:Q63FL3}	[TP0648-TP0965 (0.54118866)]
COG0457	COG0845	BCE33L4138	BCE33L4138	TPR domain protein {UniProtKB/TrEMBL:Q634F0}	BCE33L0695	AAU19549.1	Hypothetical protein {UniProtKB/TrEMBL:Q63FL3}	[TP0648-TP0965 (0.54118866)]
COG1749	COG1843	BCE33L1530	BCE33L1530	Flagellar hook protein {UniProtKB/TrEMBL:Q63D88}	BCE33L1529	BCE33L1529	Basal-body rod modification protein	[TP0727-TP0728 (0.8651164)]
COG1536	COG1776	BCE33L1524	AAU18729.1	Flagellar motor switch protein G	BCE33L1508	AAU18747.1	Chemotaxis protein {UniProtKB/TrEMBL:Q63DB0}	[TP0026-TP0720 (0.7923422)]
COG0782	COG1057	BCE33L4123	BCE33L4123	Transcription elongation factor	BCE33L4078	AAU16188.1	Nicotinate nucleotide adenylyltransferase	[TP0019-TP0741 (0.75909394)]
COG0803	COG5401	BCE33L1841	AAU18410.1	High-affinity zinc uptake system	BCE33L4235	BCE33L4235	Germination protein {UniProtKB/TrEMBL:Q633V3}	[TP0163-TP0832 (0.52403957)]
COG1516	COG1516	BCE33L1518	BCE33L1518	Flagellar protein {UniProtKB/TrEMBL:Q63DA0}	BCE33L1518	BCE33L1518	Flagellar protein {UniProtKB/TrEMBL:Q63DA0}	[TP0943-TP0943 (0.5311184)]
COG1109	COG1157	BCE33L0150	glmM	Phosphoglucosamine mutase (EC 5.4.2.10)	BCE33L1526	AAU18727.1	Flagellum-specific ATP synthase	[TP0413-TP0402 (0.78400123)]
COG1109	COG1157	BCE33L4651	BCE33L4651	Probable phosphomannomutase	BCE33L1526	AAU18727.1	Flagellum-specific ATP synthase	[TP0413-TP0402 (0.78400123)]
COG0217	COG1235	BCE33L0449	BCE33L0449	Hypothetical UPF0082 protein BCE33L0449	BCE33L5159	AAU20289.1	Metallo-beta-lactamase family protein	[TP0474-TP0489 (0.71912634)]
COG1256	COG1776	BCE33L1515	AAU18739.1	Flagellar hook-associated protein 1	BCE33L1508	AAU18747.1	Chemotaxis protein {UniProtKB/TrEMBL:Q63DB0}	[TP0660-TP0720 (0.80235356)]
COG0012	COG0188	BCE33L5172	BCE33L5172	Conserved GTP-binding protein	BCE33L0006	BCE33L0006	DNA topoisomerase II, ATP-hydrolyzing	[TP0124-TP0005 (0.7149395)]
COG0012	COG0188	BCE33L5172	BCE33L5172	Conserved GTP-binding protein	BCE33L3303	BCE33L3303	DNA topoisomerase IV, subunit A	[TP0124-TP0005 (0.7149395)]
COG0206	COG1774	BCE33L3665	BCE33L3665	Cell division protein ftsZ	BCE33L0028	BCE33L0028	Signal peptidase-like protein	[TP0390-TP0046 (0.67547834)]
COG0324	COG1558	BCE33L3473	miaA	tRNA delta(2)-isopentenylpyrophosphate transferase (EC 2.5.1.8) (IPP transferase) (Isopentenyl-diphosphate:tRNA isopentenyltransferase) (IPTase) (IPPT)	BCE33L1521	AAU18730.1	Flagellar basal-body rod protein	[TP0637-TP0397 (0.66148543)]
COG0528	COG1774	BCE33L3584	BCE33L3584	Uridylate kinase {UniProtKB/TrEMBL:Q636K1}	BCE33L0028	BCE33L0028	Signal peptidase-like protein	[TP0099-TP0046 (0.65377367)]
COG0528	COG1774	BCE33L1612	AAU18642.1	Uridylate kinase {UniProtKB/TrEMBL:Q63D11}	BCE33L0028	BCE33L0028	Signal peptidase-like protein	[TP0099-TP0046 (0.65377367)]
COG0154	COG2868	BCE33L1877	BCE33L1877	Glutaminyl-tRNA synthase, glutamine-hydrolyzing,	BCE33L4188	BCE33L4188	Hypothetical protein {UniProtKB/TrEMBL:Q634A0}	[TP1020-TP0744 (0.70068353)]
COG0154	COG2868	BCE33L1739	BCE33L1739	Glutaminyl-tRNA synthase, glutamine-hydrolyzing,	BCE33L4188	BCE33L4188	Hypothetical protein {UniProtKB/TrEMBL:Q634A0}	[TP1020-TP0744 (0.70068353)]
COG0154	COG2868	BCE33L0292	gatA	Glutamyl-tRNA(Gln) amidotransferase subunit A (EC 6.3.5.-) (Glu-ADT subunit A)	BCE33L4188	BCE33L4188	Hypothetical protein {UniProtKB/TrEMBL:Q634A0}	[TP1020-TP0744 (0.70068353)]
COG0840	COG1157	BCE33L0342	BCE33L0342	Methyl-accepting chemotaxis protein	BCE33L1526	AAU18727.1	Flagellum-specific ATP synthase	[TP0640-TP0402 (0.9180537)]
COG0840	COG1157	BCE33L2273	BCE33L2273	Methyl-accepting chemotaxis protein	BCE33L1526	AAU18727.1	Flagellum-specific ATP synthase	[TP0640-TP0402 (0.9180537)]
COG0840	COG1157	BCE33L4739	BCE33L4739	Methyl-accepting chemotaxis protein	BCE33L1526	AAU18727.1	Flagellum-specific ATP synthase	[TP0640-TP0402 (0.9180537)]
COG0840	COG1157	BCE33L0469	BCE33L0469	Methyl-accepting chemotaxis protein	BCE33L1526	AAU18727.1	Flagellum-specific ATP synthase	[TP0640-TP0402 (0.9180537)]
COG0840	COG1157	BCE33L1821	AAU18432.1	Methyl-accepting chemotaxis protein	BCE33L1526	AAU18727.1	Flagellum-specific ATP synthase	[TP0640-TP0402 (0.9180537)]
COG0840	COG1157	BCE33L0352	BCE33L0352	Methyl-accepting chemotaxis protein	BCE33L1526	AAU18727.1	Flagellum-specific ATP synthase	[TP0640-TP0402 (0.9180537)]
COG0840	COG1157	BCE33L4800	BCE33L4800	Methyl-accepting chemotaxis protein	BCE33L1526	AAU18727.1	Flagellum-specific ATP synthase	[TP0640-TP0402 (0.9180537)]
COG0840	COG1157	BCE33L1024	AAU19222.1	Methyl-accepting chemotaxis protein	BCE33L1526	AAU18727.1	Flagellum-specific ATP synthase	[TP0640-TP0402 (0.9180537)]
COG0840	COG1157	BCE33L4768	AAU15509.1	Methyl-accepting chemotaxis protein	BCE33L1526	AAU18727.1	Flagellum-specific ATP synthase	[TP0640-TP0402 (0.9180537)]
COG0840	COG1157	BCE33L0595	BCE33L0595	Methyl-accepting chemotaxis protein	BCE33L1526	AAU18727.1	Flagellum-specific ATP synthase	[TP0640-TP0402 (0.9180537)]
COG0840	COG1157	BCE33L5120	AAU20251.1	Methyl-accepting chemotaxis protein, C-terminal	BCE33L1526	AAU18727.1	Flagellum-specific ATP synthase	[TP0640-TP0402 (0.9180537)]
COG0840	COG1157	BCE33L0341	AAU19900.1	Methyl-accepting chemotaxis protein	BCE33L1526	AAU18727.1	Flagellum-specific ATP synthase	[TP0640-TP0402 (0.9180537)]
COG0840	COG1157	BCE33L4769	AAU15508.1	Methyl-accepting chemotaxis protein	BCE33L1526	AAU18727.1	Flagellum-specific ATP synthase	[TP0640-TP0402 (0.9180537)]
COG0840	COG1157	BCE33L3093	BCE33L3093	Methyl-accepting chemotaxis protein	BCE33L1526	AAU18727.1	Flagellum-specific ATP synthase	[TP0640-TP0402 (0.9180537)]
COG0840	COG1157	BCE33L0488	AAU19752.1	Methyl-accepting chemotaxis protein	BCE33L1526	AAU18727.1	Flagellum-specific ATP synthase	[TP0640-TP0402 (0.9180537)]
COG0462	COG0492	BCE33L0045	BCE33L0045	Ribose-phosphate diphosphokinase	BCE33L4658	BCE33L4658	Thioredoxin-disulfide reductase	[TP0294-TP0814 (0.8323514)]
COG0462	COG0492	BCE33L0045	BCE33L0045	Ribose-phosphate diphosphokinase	BCE33L1376	AAU18872.1	Thioredoxin reductase {UniProtKB/TrEMBL:Q63DN7}	[TP0294-TP0814 (0.8323514)]
COG0462	COG0492	BCE33L0045	BCE33L0045	Ribose-phosphate diphosphokinase	BCE33L4851	BCE33L4851	Thioredoxin-disulfide reductase (Thioredoxin	[TP0294-TP0814 (0.8323514)]
COG0462	COG0492	BCE33L0045	BCE33L0045	Ribose-phosphate diphosphokinase	BCE33L0324	AAU19915.1	Probable thioredoxin reductase	[TP0294-TP0814 (0.8323514)]
COG0124	COG0254	BCE33L3024	hisS1	Histidyl-tRNA synthetase 1 (EC 6.1.1.21) (Histidine--tRNA ligase 1) (HisRS 1)	BCE33L5031	rpmE	50S ribosomal protein L31 type B	[TP0641-TP0255 (0.65973145)]
COG0124	COG0254	BCE33L4146	hisS2	Histidyl-tRNA synthetase 2 (EC 6.1.1.21) (Histidine--tRNA ligase 2) (HisRS 2)	BCE33L5031	rpmE	50S ribosomal protein L31 type B	[TP0641-TP0255 (0.65973145)]
COG0178	COG0272	BCE33L4859	AAU15418.1	UvrABC system protein A	BCE33L0279	BCE33L0279	DNA ligase(NAD+) {UniProtKB/TrEMBL:Q63GS3}	[TP0514-TP0634 (0.7537598)]
COG0495	COG1558	BCE33L4490	leuS	Leucyl-tRNA synthetase (EC 6.1.1.4) (Leucine--tRNA ligase) (LeuRS)	BCE33L1521	AAU18730.1	Flagellar basal-body rod protein	[TP0586-TP0397 (0.60331625)]
COG1135	COG1466	BCE33L0284	BCE33L0284	ABC transporter, ATP-binding protein	BCE33L4070	BCE33L4070	Possible DNA polymerase III, delta subunit	[TP0120-TP0588 (0.7896185)]
COG1135	COG1466	BCE33L0166	BCE33L0166	ABC transporter, ATP-binding protein	BCE33L4070	BCE33L4070	Possible DNA polymerase III, delta subunit	[TP0120-TP0588 (0.7896185)]
COG1135	COG1466	BCE33L4711	BCE33L4711	ABC transporter, ATP-binding protein	BCE33L4070	BCE33L4070	Possible DNA polymerase III, delta subunit	[TP0120-TP0588 (0.7896185)]
COG0208	COG5401	BCE33L1244	BCE33L1244	Ribonucleoside-diphosphate reductase, beta	BCE33L4235	BCE33L4235	Germination protein {UniProtKB/TrEMBL:Q633V3}	[TP0053-TP0832 (0.61589503)]
COG0608	COG1159	BCE33L4153	BCE33L4153	Single-stranded-DNA-specific exonuclease	BCE33L4047	AAU16221.1	GTP-binding protein {UniProtKB/TrEMBL:Q634P1}	[TP0704-TP0541 (0.7586372)]
COG0242	COG0263	BCE33L3732	AAU16534.1	Polypeptide deformylase	BCE33L2712	proB	Glutamate 5-kinase (EC 2.7.2.11) (Gamma-glutamyl kinase) (GK)	[TP0757-TP0351 (0.5771584)]
COG0242	COG0263	BCE33L3626	AAU16640.1	Peptide deformylase {UniProtKB/TrEMBL:Q636F9}	BCE33L2712	proB	Glutamate 5-kinase (EC 2.7.2.11) (Gamma-glutamyl kinase) (GK)	[TP0757-TP0351 (0.5771584)]
COG0566	COG1589	BCE33L4305	AAU15962.1	23S rRNA methyltransferase	BCE33L3667	BCE33L3667	Cell division protein {UniProtKB/TrEMBL:Q636B8}	[TP0109-TP0388 (0.8512026)]
COG0566	COG1589	BCE33L0087	AAU20145.1	TRNA/rRNA SpoU-like methyltransferase; probable	BCE33L3667	BCE33L3667	Cell division protein {UniProtKB/TrEMBL:Q636B8}	[TP0109-TP0388 (0.8512026)]
COG1366	COG1776	BCE33L0894	AAU19348.1	Anti-sigma B factor antagonist	BCE33L1508	AAU18747.1	Chemotaxis protein {UniProtKB/TrEMBL:Q63DB0}	[TP0233-TP0720 (0.5310372)]
COG1366	COG1776	BCE33L3831	BCE33L3831	Anti-sigma F factor antagonist	BCE33L1508	AAU18747.1	Chemotaxis protein {UniProtKB/TrEMBL:Q63DB0}	[TP0233-TP0720 (0.5310372)]
COG0739	COG4786	BCE33L4192	BCE33L4192	Stage IV sporulation protein FA	BCE33L1548	AAU18706.1	Flagellar basal-body rod protein	[TP0782-TP0961 (0.69582695)]
COG0739	COG4786	BCE33L4982	AAU15298.1	Stage II sporulation protein Q	BCE33L1548	AAU18706.1	Flagellar basal-body rod protein	[TP0782-TP0961 (0.69582695)]
COG0739	COG4786	BCE33L1361	AAU18885.1	Cell wall endopeptidase, family M23/M37	BCE33L1548	AAU18706.1	Flagellar basal-body rod protein	[TP0782-TP0961 (0.69582695)]
COG0739	COG4786	BCE33L4699	BCE33L4699	Peptidase, M23/M37 family	BCE33L1548	AAU18706.1	Flagellar basal-body rod protein	[TP0782-TP0961 (0.69582695)]
COG0124	COG0546	BCE33L3024	hisS1	Histidyl-tRNA synthetase 1 (EC 6.1.1.21) (Histidine--tRNA ligase 1) (HisRS 1)	BCE33L2727	AAU17535.1	Phosphoglycolate phosphatase, haloacid	[TP0641-TP0554 (0.5196431)]
COG0124	COG0546	BCE33L4146	hisS2	Histidyl-tRNA synthetase 2 (EC 6.1.1.21) (Histidine--tRNA ligase 2) (HisRS 2)	BCE33L0296	BCE33L0296	Haloacid dehalogenase-like hydrolase	[TP0641-TP0554 (0.5196431)]
COG0124	COG0546	BCE33L4146	hisS2	Histidyl-tRNA synthetase 2 (EC 6.1.1.21) (Histidine--tRNA ligase 2) (HisRS 2)	BCE33L2594	AAU17666.1	Phosphatase, C-terminal region	[TP0641-TP0554 (0.5196431)]
COG0124	COG0546	BCE33L4146	hisS2	Histidyl-tRNA synthetase 2 (EC 6.1.1.21) (Histidine--tRNA ligase 2) (HisRS 2)	BCE33L4527	AAU15746.1	Phosphoglycolate phosphatase	[TP0641-TP0554 (0.5196431)]
COG0124	COG0546	BCE33L3024	hisS1	Histidyl-tRNA synthetase 1 (EC 6.1.1.21) (Histidine--tRNA ligase 1) (HisRS 1)	BCE33L4527	AAU15746.1	Phosphoglycolate phosphatase	[TP0641-TP0554 (0.5196431)]
COG0124	COG0546	BCE33L4146	hisS2	Histidyl-tRNA synthetase 2 (EC 6.1.1.21) (Histidine--tRNA ligase 2) (HisRS 2)	BCE33L4854	AAU15423.1	Hydrolase, haloacid dehalogenase-like hydrolase	[TP0641-TP0554 (0.5196431)]
COG0124	COG0546	BCE33L3024	hisS1	Histidyl-tRNA synthetase 1 (EC 6.1.1.21) (Histidine--tRNA ligase 1) (HisRS 1)	BCE33L2014	AAU18242.1	Phosphoglycolate phosphatase	[TP0641-TP0554 (0.5196431)]
COG0124	COG0546	BCE33L3024	hisS1	Histidyl-tRNA synthetase 1 (EC 6.1.1.21) (Histidine--tRNA ligase 1) (HisRS 1)	BCE33L2003	BCE33L2003	Phosphoglycolate phosphatase	[TP0641-TP0554 (0.5196431)]
COG0124	COG0546	BCE33L3024	hisS1	Histidyl-tRNA synthetase 1 (EC 6.1.1.21) (Histidine--tRNA ligase 1) (HisRS 1)	BCE33L2594	AAU17666.1	Phosphatase, C-terminal region	[TP0641-TP0554 (0.5196431)]
COG0124	COG0546	BCE33L4146	hisS2	Histidyl-tRNA synthetase 2 (EC 6.1.1.21) (Histidine--tRNA ligase 2) (HisRS 2)	BCE33L2003	BCE33L2003	Phosphoglycolate phosphatase	[TP0641-TP0554 (0.5196431)]
COG0124	COG0546	BCE33L4146	hisS2	Histidyl-tRNA synthetase 2 (EC 6.1.1.21) (Histidine--tRNA ligase 2) (HisRS 2)	BCE33L4525	BCE33L4525	Phosphatase {UniProtKB/TrEMBL:Q632R7}	[TP0641-TP0554 (0.5196431)]
COG0124	COG0546	BCE33L3024	hisS1	Histidyl-tRNA synthetase 1 (EC 6.1.1.21) (Histidine--tRNA ligase 1) (HisRS 1)	BCE33L0296	BCE33L0296	Haloacid dehalogenase-like hydrolase	[TP0641-TP0554 (0.5196431)]
COG0124	COG0546	BCE33L3024	hisS1	Histidyl-tRNA synthetase 1 (EC 6.1.1.21) (Histidine--tRNA ligase 1) (HisRS 1)	BCE33L4854	AAU15423.1	Hydrolase, haloacid dehalogenase-like hydrolase	[TP0641-TP0554 (0.5196431)]
COG0124	COG0546	BCE33L4146	hisS2	Histidyl-tRNA synthetase 2 (EC 6.1.1.21) (Histidine--tRNA ligase 2) (HisRS 2)	BCE33L2727	AAU17535.1	Phosphoglycolate phosphatase, haloacid	[TP0641-TP0554 (0.5196431)]
COG0124	COG0546	BCE33L4146	hisS2	Histidyl-tRNA synthetase 2 (EC 6.1.1.21) (Histidine--tRNA ligase 2) (HisRS 2)	BCE33L2014	AAU18242.1	Phosphoglycolate phosphatase	[TP0641-TP0554 (0.5196431)]
COG0124	COG0546	BCE33L3024	hisS1	Histidyl-tRNA synthetase 1 (EC 6.1.1.21) (Histidine--tRNA ligase 1) (HisRS 1)	BCE33L4525	BCE33L4525	Phosphatase {UniProtKB/TrEMBL:Q632R7}	[TP0641-TP0554 (0.5196431)]
COG0457	COG1234	BCE33L1058	AAU19188.1	Probable transcriptional regulator	BCE33L1003	BCE33L1003	Hypothetical protein yhfI	[TP0095-TP0819 (0.5178716)]
COG0457	COG1234	BCE33L4852	AAU15425.1	TPR domain protein {UniProtKB/TrEMBL:Q631J4}	BCE33L3895	rnz	Ribonuclease Z (EC 3.1.26.11) (RNase Z) (tRNase Z) (tRNA 3 endonuclease)	[TP0095-TP0819 (0.5178716)]
COG0457	COG1234	BCE33L3223	AAU17039.1	Possible response regulator aspartate phosphatase	BCE33L3895	rnz	Ribonuclease Z (EC 3.1.26.11) (RNase Z) (tRNase Z) (tRNA 3 endonuclease)	[TP0095-TP0819 (0.5178716)]
COG0457	COG1234	BCE33L4852	AAU15425.1	TPR domain protein {UniProtKB/TrEMBL:Q631J4}	BCE33L1003	BCE33L1003	Hypothetical protein yhfI	[TP0095-TP0819 (0.5178716)]
COG0457	COG1234	BCE33L1401	BCE33L1401	TPR-repeat-containing protein	BCE33L1003	BCE33L1003	Hypothetical protein yhfI	[TP0095-TP0819 (0.5178716)]
COG0457	COG1234	BCE33L1058	AAU19188.1	Probable transcriptional regulator	BCE33L3895	rnz	Ribonuclease Z (EC 3.1.26.11) (RNase Z) (tRNase Z) (tRNA 3 endonuclease)	[TP0095-TP0819 (0.5178716)]
COG0457	COG1234	BCE33L3061	BCE33L3061	TPR repeat-containing protein	BCE33L3895	rnz	Ribonuclease Z (EC 3.1.26.11) (RNase Z) (tRNase Z) (tRNA 3 endonuclease)	[TP0095-TP0819 (0.5178716)]
COG0457	COG1234	BCE33L2649	BCE33L2649	Hypothetical protein {UniProtKB/TrEMBL:Q63A31}	BCE33L3895	rnz	Ribonuclease Z (EC 3.1.26.11) (RNase Z) (tRNase Z) (tRNA 3 endonuclease)	[TP0095-TP0819 (0.5178716)]
COG0457	COG1234	BCE33L3223	AAU17039.1	Possible response regulator aspartate phosphatase	BCE33L1003	BCE33L1003	Hypothetical protein yhfI	[TP0095-TP0819 (0.5178716)]
COG0457	COG1234	BCE33L4138	BCE33L4138	TPR domain protein {UniProtKB/TrEMBL:Q634F0}	BCE33L1003	BCE33L1003	Hypothetical protein yhfI	[TP0095-TP0819 (0.5178716)]
COG0457	COG1234	BCE33L1401	BCE33L1401	TPR-repeat-containing protein	BCE33L3895	rnz	Ribonuclease Z (EC 3.1.26.11) (RNase Z) (tRNase Z) (tRNA 3 endonuclease)	[TP0095-TP0819 (0.5178716)]
COG0457	COG1234	BCE33L0510	AAU19731.1	Transcriptional activator	BCE33L1003	BCE33L1003	Hypothetical protein yhfI	[TP0095-TP0819 (0.5178716)]
COG0457	COG1234	BCE33L0929	AAU19316.1	Probable response regulator aspartate phosphatase	BCE33L3895	rnz	Ribonuclease Z (EC 3.1.26.11) (RNase Z) (tRNase Z) (tRNA 3 endonuclease)	[TP0095-TP0819 (0.5178716)]
COG0457	COG1234	BCE33L4138	BCE33L4138	TPR domain protein {UniProtKB/TrEMBL:Q634F0}	BCE33L3895	rnz	Ribonuclease Z (EC 3.1.26.11) (RNase Z) (tRNase Z) (tRNA 3 endonuclease)	[TP0095-TP0819 (0.5178716)]
COG0457	COG1234	BCE33L4835	BCE33L4835	Possible response regulator aspartate phosphatase	BCE33L3895	rnz	Ribonuclease Z (EC 3.1.26.11) (RNase Z) (tRNase Z) (tRNA 3 endonuclease)	[TP0095-TP0819 (0.5178716)]
COG0457	COG1234	BCE33L0510	AAU19731.1	Transcriptional activator	BCE33L3895	rnz	Ribonuclease Z (EC 3.1.26.11) (RNase Z) (tRNase Z) (tRNA 3 endonuclease)	[TP0095-TP0819 (0.5178716)]
COG0457	COG1234	BCE33L2262	BCE33L2262	Hypothetical protein {UniProtKB/TrEMBL:Q63B65}	BCE33L3895	rnz	Ribonuclease Z (EC 3.1.26.11) (RNase Z) (tRNase Z) (tRNA 3 endonuclease)	[TP0095-TP0819 (0.5178716)]
COG0457	COG1234	BCE33L3061	BCE33L3061	TPR repeat-containing protein	BCE33L1003	BCE33L1003	Hypothetical protein yhfI	[TP0095-TP0819 (0.5178716)]
COG0457	COG1234	BCE33L4835	BCE33L4835	Possible response regulator aspartate phosphatase	BCE33L1003	BCE33L1003	Hypothetical protein yhfI	[TP0095-TP0819 (0.5178716)]
COG0457	COG1234	BCE33L0929	AAU19316.1	Probable response regulator aspartate phosphatase	BCE33L1003	BCE33L1003	Hypothetical protein yhfI	[TP0095-TP0819 (0.5178716)]
COG0457	COG1234	BCE33L2262	BCE33L2262	Hypothetical protein {UniProtKB/TrEMBL:Q63B65}	BCE33L1003	BCE33L1003	Hypothetical protein yhfI	[TP0095-TP0819 (0.5178716)]
COG0457	COG1234	BCE33L2649	BCE33L2649	Hypothetical protein {UniProtKB/TrEMBL:Q63A31}	BCE33L1003	BCE33L1003	Hypothetical protein yhfI	[TP0095-TP0819 (0.5178716)]
COG0272	COG1879	BCE33L0279	BCE33L0279	DNA ligase(NAD+) {UniProtKB/TrEMBL:Q63GS3}	BCE33L2693	AAU17567.1	Sugar ABC transporter, sugar-binding protein	[TP0634-TP0684 (0.56216276)]
COG0272	COG1879	BCE33L0279	BCE33L0279	DNA ligase(NAD+) {UniProtKB/TrEMBL:Q63GS3}	BCE33L0579	BCE33L0579	Ribose ABC transporter, ribose-binding protein	[TP0634-TP0684 (0.56216276)]
COG0217	COG1480	BCE33L0449	BCE33L0449	Hypothetical UPF0082 protein BCE33L0449	BCE33L4051	AAU16218.1	Metal-dependent phosphohydrolase	[TP0474-TP0651 (0.71912634)]
COG0526	COG1843	BCE33L2090	BCE33L2090	Thioredoxin {UniProtKB/TrEMBL:Q63BN6}	BCE33L1529	BCE33L1529	Basal-body rod modification protein	[TP0100-TP0728 (0.58155864)]
COG0526	COG1843	BCE33L4268	BCE33L4268	Thioredoxin {UniProtKB/TrEMBL:Q633S0}	BCE33L1529	BCE33L1529	Basal-body rod modification protein	[TP0100-TP0728 (0.58155864)]
COG0526	COG1843	BCE33L1597	BCE33L1597	Thioredoxin family protein	BCE33L1529	BCE33L1529	Basal-body rod modification protein	[TP0100-TP0728 (0.58155864)]
COG0526	COG1843	BCE33L4444	AAU15828.1	Thioredoxin {UniProtKB/TrEMBL:Q632Z6}	BCE33L1529	BCE33L1529	Basal-body rod modification protein	[TP0100-TP0728 (0.58155864)]
COG0526	COG1843	BCE33L0361	BCE33L0361	Hypothetical protein {UniProtKB/TrEMBL:Q63GJ1}	BCE33L1529	BCE33L1529	Basal-body rod modification protein	[TP0100-TP0728 (0.58155864)]
COG0526	COG1843	BCE33L0659	BCE33L0659	Thioredoxin {UniProtKB/TrEMBL:Q63FP8}	BCE33L1529	BCE33L1529	Basal-body rod modification protein	[TP0100-TP0728 (0.58155864)]
COG0526	COG1843	BCE33L3317	BCE33L3317	AhpC/TSA family protein	BCE33L1529	BCE33L1529	Basal-body rod modification protein	[TP0100-TP0728 (0.58155864)]
COG0526	COG1843	BCE33L4714	BCE33L4714	Thioredoxin {UniProtKB/TrEMBL:Q631Y1}	BCE33L1529	BCE33L1529	Basal-body rod modification protein	[TP0100-TP0728 (0.58155864)]
COG0526	COG1843	BCE33L1355	resA	Thiol-disulfide oxidoreductase resA	BCE33L1529	BCE33L1529	Basal-body rod modification protein	[TP0100-TP0728 (0.58155864)]
COG1774	COG2812	BCE33L0028	BCE33L0028	Signal peptidase-like protein	BCE33L0019	BCE33L0019	DNA polymerase III, gamma and tau subunits	[TP0046-TP1005 (0.5678104)]
COG0768	COG1344	BCE33L4023	AAU16245.1	Penicillin-binding protein	BCE33L1536	AAU18717.1	Flagellin {UniProtKB/TrEMBL:Q63D82}	[TP0760-TP0870 (0.7190043)]
COG0768	COG1344	BCE33L3674	BCE33L3674	Sporulation specific penicillin-binding protein	BCE33L1516	BCE33L1516	Flagellar hook-associated protein 3	[TP0760-TP0870 (0.7190043)]
COG0768	COG1344	BCE33L2022	AAU18234.1	Penicillin-binding protein 3	BCE33L1535	BCE33L1535	Flagellin {UniProtKB/TrEMBL:Q63D83}	[TP0760-TP0870 (0.7190043)]
COG0768	COG1344	BCE33L3674	BCE33L3674	Sporulation specific penicillin-binding protein	BCE33L1535	BCE33L1535	Flagellin {UniProtKB/TrEMBL:Q63D83}	[TP0760-TP0870 (0.7190043)]
COG0768	COG1344	BCE33L3675	BCE33L3675	Penicillin-binding protein	BCE33L1536	AAU18717.1	Flagellin {UniProtKB/TrEMBL:Q63D82}	[TP0760-TP0870 (0.7190043)]
COG0768	COG1344	BCE33L3675	BCE33L3675	Penicillin-binding protein	BCE33L1535	BCE33L1535	Flagellin {UniProtKB/TrEMBL:Q63D83}	[TP0760-TP0870 (0.7190043)]
COG0768	COG1344	BCE33L2381	AAU17878.1	Penicillin-binding protein, transpeptidase domain	BCE33L1536	AAU18717.1	Flagellin {UniProtKB/TrEMBL:Q63D82}	[TP0760-TP0870 (0.7190043)]
COG0768	COG1344	BCE33L3674	BCE33L3674	Sporulation specific penicillin-binding protein	BCE33L1536	AAU18717.1	Flagellin {UniProtKB/TrEMBL:Q63D82}	[TP0760-TP0870 (0.7190043)]
COG0768	COG1344	BCE33L2246	BCE33L2246	Penicillin-binding protein 2	BCE33L1516	BCE33L1516	Flagellar hook-associated protein 3	[TP0760-TP0870 (0.7190043)]
COG0768	COG1344	BCE33L2802	AAU17459.1	Penicillin-binding protein 2	BCE33L1516	BCE33L1516	Flagellar hook-associated protein 3	[TP0760-TP0870 (0.7190043)]
COG0768	COG1344	BCE33L2022	AAU18234.1	Penicillin-binding protein 3	BCE33L1516	BCE33L1516	Flagellar hook-associated protein 3	[TP0760-TP0870 (0.7190043)]
COG0768	COG1344	BCE33L2246	BCE33L2246	Penicillin-binding protein 2	BCE33L1535	BCE33L1535	Flagellin {UniProtKB/TrEMBL:Q63D83}	[TP0760-TP0870 (0.7190043)]
COG0768	COG1344	BCE33L2245	BCE33L2245	Penicillin-binding protein 2	BCE33L1536	AAU18717.1	Flagellin {UniProtKB/TrEMBL:Q63D82}	[TP0760-TP0870 (0.7190043)]
COG0768	COG1344	BCE33L4122	AAU16147.1	Penicillin-binding protein	BCE33L1516	BCE33L1516	Flagellar hook-associated protein 3	[TP0760-TP0870 (0.7190043)]
COG0768	COG1344	BCE33L2802	AAU17459.1	Penicillin-binding protein 2	BCE33L1535	BCE33L1535	Flagellin {UniProtKB/TrEMBL:Q63D83}	[TP0760-TP0870 (0.7190043)]
COG0768	COG1344	BCE33L4023	AAU16245.1	Penicillin-binding protein	BCE33L1535	BCE33L1535	Flagellin {UniProtKB/TrEMBL:Q63D83}	[TP0760-TP0870 (0.7190043)]
COG0768	COG1344	BCE33L3675	BCE33L3675	Penicillin-binding protein	BCE33L1516	BCE33L1516	Flagellar hook-associated protein 3	[TP0760-TP0870 (0.7190043)]
COG0768	COG1344	BCE33L2022	AAU18234.1	Penicillin-binding protein 3	BCE33L1536	AAU18717.1	Flagellin {UniProtKB/TrEMBL:Q63D82}	[TP0760-TP0870 (0.7190043)]
COG0768	COG1344	BCE33L4122	AAU16147.1	Penicillin-binding protein	BCE33L1535	BCE33L1535	Flagellin {UniProtKB/TrEMBL:Q63D83}	[TP0760-TP0870 (0.7190043)]
COG0768	COG1344	BCE33L2392	AAU17868.1	Penicillin-binding protein, transpeptidase domain	BCE33L1516	BCE33L1516	Flagellar hook-associated protein 3	[TP0760-TP0870 (0.7190043)]
COG0768	COG1344	BCE33L2381	AAU17878.1	Penicillin-binding protein, transpeptidase domain	BCE33L1516	BCE33L1516	Flagellar hook-associated protein 3	[TP0760-TP0870 (0.7190043)]
COG0768	COG1344	BCE33L2246	BCE33L2246	Penicillin-binding protein 2	BCE33L1536	AAU18717.1	Flagellin {UniProtKB/TrEMBL:Q63D82}	[TP0760-TP0870 (0.7190043)]
COG0768	COG1344	BCE33L4122	AAU16147.1	Penicillin-binding protein	BCE33L1536	AAU18717.1	Flagellin {UniProtKB/TrEMBL:Q63D82}	[TP0760-TP0870 (0.7190043)]
COG0768	COG1344	BCE33L4023	AAU16245.1	Penicillin-binding protein	BCE33L1516	BCE33L1516	Flagellar hook-associated protein 3	[TP0760-TP0870 (0.7190043)]
COG0768	COG1344	BCE33L2245	BCE33L2245	Penicillin-binding protein 2	BCE33L1516	BCE33L1516	Flagellar hook-associated protein 3	[TP0760-TP0870 (0.7190043)]
COG0768	COG1344	BCE33L2392	AAU17868.1	Penicillin-binding protein, transpeptidase domain	BCE33L1536	AAU18717.1	Flagellin {UniProtKB/TrEMBL:Q63D82}	[TP0760-TP0870 (0.7190043)]
COG0768	COG1344	BCE33L2381	AAU17878.1	Penicillin-binding protein, transpeptidase domain	BCE33L1535	BCE33L1535	Flagellin {UniProtKB/TrEMBL:Q63D83}	[TP0760-TP0870 (0.7190043)]
COG0768	COG1344	BCE33L2392	AAU17868.1	Penicillin-binding protein, transpeptidase domain	BCE33L1535	BCE33L1535	Flagellin {UniProtKB/TrEMBL:Q63D83}	[TP0760-TP0870 (0.7190043)]
COG0768	COG1344	BCE33L2245	BCE33L2245	Penicillin-binding protein 2	BCE33L1535	BCE33L1535	Flagellin {UniProtKB/TrEMBL:Q63D83}	[TP0760-TP0870 (0.7190043)]
COG0768	COG1344	BCE33L2802	AAU17459.1	Penicillin-binding protein 2	BCE33L1536	AAU18717.1	Flagellin {UniProtKB/TrEMBL:Q63D82}	[TP0760-TP0870 (0.7190043)]
COG0036	COG1774	BCE33L3619	BCE33L3619	Ribulose-phosphate 3-epimerase	BCE33L0028	BCE33L0028	Signal peptidase-like protein	[TP0945-TP0046 (0.53769433)]
COG0228	COG0546	BCE33L3603	rpsP	Ribosomal protein S16 {UniProtKB/TrEMBL:Q636I2}	BCE33L4854	AAU15423.1	Hydrolase, haloacid dehalogenase-like hydrolase	[TP0905-TP0554 (0.5352583)]
COG0228	COG0546	BCE33L3603	rpsP	Ribosomal protein S16 {UniProtKB/TrEMBL:Q636I2}	BCE33L0296	BCE33L0296	Haloacid dehalogenase-like hydrolase	[TP0905-TP0554 (0.5352583)]
COG0228	COG0546	BCE33L3603	rpsP	Ribosomal protein S16 {UniProtKB/TrEMBL:Q636I2}	BCE33L4525	BCE33L4525	Phosphatase {UniProtKB/TrEMBL:Q632R7}	[TP0905-TP0554 (0.5352583)]
COG0228	COG0546	BCE33L3603	rpsP	Ribosomal protein S16 {UniProtKB/TrEMBL:Q636I2}	BCE33L2014	AAU18242.1	Phosphoglycolate phosphatase	[TP0905-TP0554 (0.5352583)]
COG0228	COG0546	BCE33L3603	rpsP	Ribosomal protein S16 {UniProtKB/TrEMBL:Q636I2}	BCE33L2594	AAU17666.1	Phosphatase, C-terminal region	[TP0905-TP0554 (0.5352583)]
COG0228	COG0546	BCE33L3603	rpsP	Ribosomal protein S16 {UniProtKB/TrEMBL:Q636I2}	BCE33L4527	AAU15746.1	Phosphoglycolate phosphatase	[TP0905-TP0554 (0.5352583)]
COG0228	COG0546	BCE33L3603	rpsP	Ribosomal protein S16 {UniProtKB/TrEMBL:Q636I2}	BCE33L2003	BCE33L2003	Phosphoglycolate phosphatase	[TP0905-TP0554 (0.5352583)]
COG0228	COG0546	BCE33L3603	rpsP	Ribosomal protein S16 {UniProtKB/TrEMBL:Q636I2}	BCE33L2727	AAU17535.1	Phosphoglycolate phosphatase, haloacid	[TP0905-TP0554 (0.5352583)]
COG0503	COG1488	BCE33L4152	apt	Adenine phosphoribosyltransferase (EC 2.4.2.7) (APRT)	BCE33L0509	BCE33L0509	Nicotinate phosphoribosyltransferase	[TP1039-TP0628 (0.6658587)]
COG0503	COG1488	BCE33L4152	apt	Adenine phosphoribosyltransferase (EC 2.4.2.7) (APRT)	BCE33L4439	BCE33L4439	Nicotinate phosphoribosyltransferase	[TP1039-TP0628 (0.6658587)]
COG0503	COG1488	BCE33L0041	BCE33L0041	Purine operon transcription repressor	BCE33L4439	BCE33L4439	Nicotinate phosphoribosyltransferase	[TP1039-TP0628 (0.6658587)]
COG0503	COG1488	BCE33L1448	BCE33L1448	Xanthine phosphoribosyltransferase	BCE33L4439	BCE33L4439	Nicotinate phosphoribosyltransferase	[TP1039-TP0628 (0.6658587)]
COG0503	COG1488	BCE33L1448	BCE33L1448	Xanthine phosphoribosyltransferase	BCE33L0509	BCE33L0509	Nicotinate phosphoribosyltransferase	[TP1039-TP0628 (0.6658587)]
COG0503	COG1488	BCE33L0041	BCE33L0041	Purine operon transcription repressor	BCE33L0509	BCE33L0509	Nicotinate phosphoribosyltransferase	[TP1039-TP0628 (0.6658587)]
COG0249	COG0546	BCE33L3528	mutS	DNA mismatch repair protein, MutS family	BCE33L4854	AAU15423.1	Hydrolase, haloacid dehalogenase-like hydrolase	[TP0328-TP0554 (0.5196431)]
COG0249	COG0546	BCE33L3528	mutS	DNA mismatch repair protein, MutS family	BCE33L4525	BCE33L4525	Phosphatase {UniProtKB/TrEMBL:Q632R7}	[TP0328-TP0554 (0.5196431)]
COG0249	COG0546	BCE33L3528	mutS	DNA mismatch repair protein, MutS family	BCE33L2594	AAU17666.1	Phosphatase, C-terminal region	[TP0328-TP0554 (0.5196431)]
COG0249	COG0546	BCE33L3528	mutS	DNA mismatch repair protein, MutS family	BCE33L2727	AAU17535.1	Phosphoglycolate phosphatase, haloacid	[TP0328-TP0554 (0.5196431)]
COG0249	COG0546	BCE33L3528	mutS	DNA mismatch repair protein, MutS family	BCE33L2014	AAU18242.1	Phosphoglycolate phosphatase	[TP0328-TP0554 (0.5196431)]
COG0249	COG0546	BCE33L3528	mutS	DNA mismatch repair protein, MutS family	BCE33L4527	AAU15746.1	Phosphoglycolate phosphatase	[TP0328-TP0554 (0.5196431)]
COG0249	COG0546	BCE33L3528	mutS	DNA mismatch repair protein, MutS family	BCE33L0296	BCE33L0296	Haloacid dehalogenase-like hydrolase	[TP0328-TP0554 (0.5196431)]
COG0249	COG0546	BCE33L3528	mutS	DNA mismatch repair protein, MutS family	BCE33L2003	BCE33L2003	Phosphoglycolate phosphatase	[TP0328-TP0554 (0.5196431)]
COG0234	COG0803	BCE33L0239	groS	10 kDa chaperonin (Protein Cpn10) (groES protein)	BCE33L1841	AAU18410.1	High-affinity zinc uptake system	[TP1013-TP0163 (0.67160416)]
COG0162	COG2834	BCE33L4797	tyrS2	Tyrosyl-tRNA synthetase 2 (EC 6.1.1.1) (Tyrosine--tRNA ligase 2) (TyrRS 2)	BCE33L0225	BCE33L0225	Hypothetical protein {UniProtKB/TrEMBL:Q63GX1}	[TP0834-TP0333 (0.5313641)]
COG0162	COG2834	BCE33L4407	tyrS1	Tyrosyl-tRNA synthetase 1 (EC 6.1.1.1) (Tyrosine--tRNA ligase 1) (TyrRS 1)	BCE33L0225	BCE33L0225	Hypothetical protein {UniProtKB/TrEMBL:Q63GX1}	[TP0834-TP0333 (0.5313641)]
COG0342	COG0546	BCE33L4155	AAU16114.1	Protein-export membrane protein, subunit D and	BCE33L2003	BCE33L2003	Phosphoglycolate phosphatase	[TP0410-TP0554 (0.6160348)]
COG0342	COG0546	BCE33L4155	AAU16114.1	Protein-export membrane protein, subunit D and	BCE33L4854	AAU15423.1	Hydrolase, haloacid dehalogenase-like hydrolase	[TP0410-TP0554 (0.6160348)]
COG0342	COG0546	BCE33L4155	AAU16114.1	Protein-export membrane protein, subunit D and	BCE33L2014	AAU18242.1	Phosphoglycolate phosphatase	[TP0410-TP0554 (0.6160348)]
COG0342	COG0546	BCE33L4155	AAU16114.1	Protein-export membrane protein, subunit D and	BCE33L4527	AAU15746.1	Phosphoglycolate phosphatase	[TP0410-TP0554 (0.6160348)]
COG0342	COG0546	BCE33L4155	AAU16114.1	Protein-export membrane protein, subunit D and	BCE33L2727	AAU17535.1	Phosphoglycolate phosphatase, haloacid	[TP0410-TP0554 (0.6160348)]
COG0342	COG0546	BCE33L4155	AAU16114.1	Protein-export membrane protein, subunit D and	BCE33L2594	AAU17666.1	Phosphatase, C-terminal region	[TP0410-TP0554 (0.6160348)]
COG0342	COG0546	BCE33L4155	AAU16114.1	Protein-export membrane protein, subunit D and	BCE33L4525	BCE33L4525	Phosphatase {UniProtKB/TrEMBL:Q632R7}	[TP0410-TP0554 (0.6160348)]
COG0342	COG0546	BCE33L4155	AAU16114.1	Protein-export membrane protein, subunit D and	BCE33L0296	BCE33L0296	Haloacid dehalogenase-like hydrolase	[TP0410-TP0554 (0.6160348)]
COG0457	COG1536	BCE33L4835	BCE33L4835	Possible response regulator aspartate phosphatase	BCE33L1524	AAU18729.1	Flagellar motor switch protein G	[TP0648-TP0400 (0.69805074)]
COG0457	COG1536	BCE33L1058	AAU19188.1	Probable transcriptional regulator	BCE33L1524	AAU18729.1	Flagellar motor switch protein G	[TP0648-TP0400 (0.69805074)]
COG0457	COG1536	BCE33L3061	BCE33L3061	TPR repeat-containing protein	BCE33L1524	AAU18729.1	Flagellar motor switch protein G	[TP0648-TP0400 (0.69805074)]
COG0457	COG1536	BCE33L1401	BCE33L1401	TPR-repeat-containing protein	BCE33L1524	AAU18729.1	Flagellar motor switch protein G	[TP0648-TP0400 (0.69805074)]
COG0457	COG1536	BCE33L3223	AAU17039.1	Possible response regulator aspartate phosphatase	BCE33L1524	AAU18729.1	Flagellar motor switch protein G	[TP0648-TP0400 (0.69805074)]
COG0457	COG1536	BCE33L4138	BCE33L4138	TPR domain protein {UniProtKB/TrEMBL:Q634F0}	BCE33L1524	AAU18729.1	Flagellar motor switch protein G	[TP0648-TP0400 (0.69805074)]
COG0457	COG1536	BCE33L0929	AAU19316.1	Probable response regulator aspartate phosphatase	BCE33L1524	AAU18729.1	Flagellar motor switch protein G	[TP0648-TP0400 (0.69805074)]
COG0457	COG1536	BCE33L2649	BCE33L2649	Hypothetical protein {UniProtKB/TrEMBL:Q63A31}	BCE33L1524	AAU18729.1	Flagellar motor switch protein G	[TP0648-TP0400 (0.69805074)]
COG0457	COG1536	BCE33L0510	AAU19731.1	Transcriptional activator	BCE33L1524	AAU18729.1	Flagellar motor switch protein G	[TP0648-TP0400 (0.69805074)]
COG0457	COG1536	BCE33L4852	AAU15425.1	TPR domain protein {UniProtKB/TrEMBL:Q631J4}	BCE33L1524	AAU18729.1	Flagellar motor switch protein G	[TP0648-TP0400 (0.69805074)]
COG0457	COG1536	BCE33L2262	BCE33L2262	Hypothetical protein {UniProtKB/TrEMBL:Q63B65}	BCE33L1524	AAU18729.1	Flagellar motor switch protein G	[TP0648-TP0400 (0.69805074)]
COG0240	COG0622	BCE33L1387	gpsA	Glycerol-3-phosphate dehydrogenase [NAD(P)+] (EC 1.1.1.94) (NAD(P)H- dependent glycerol-3-phosphate dehydrogenase)	BCE33L4232	BCE33L4232	Hypothetical protein {UniProtKB/TrEMBL:Q633V6}	[TP1009-TP0937 (0.80866665)]
COG0227	COG0492	BCE33L3617	rpmB	50S ribosomal protein L28	BCE33L1376	AAU18872.1	Thioredoxin reductase {UniProtKB/TrEMBL:Q63DN7}	[TP0362-TP0814 (0.801083)]
COG0227	COG0492	BCE33L3617	rpmB	50S ribosomal protein L28	BCE33L4658	BCE33L4658	Thioredoxin-disulfide reductase	[TP0362-TP0814 (0.801083)]
COG0227	COG0492	BCE33L3617	rpmB	50S ribosomal protein L28	BCE33L4851	BCE33L4851	Thioredoxin-disulfide reductase (Thioredoxin	[TP0362-TP0814 (0.801083)]
COG0227	COG0492	BCE33L3617	rpmB	50S ribosomal protein L28	BCE33L0324	AAU19915.1	Probable thioredoxin reductase	[TP0362-TP0814 (0.801083)]
COG0051	COG1192	BCE33L0103	rpsJ	Ribosomal protein S10 {UniProtKB/TrEMBL:Q63H91}	BCE33L5177	BCE33L5177	Sporulation initiation inhibitor	[TP0188-TP0272 (0.7732025)]
COG0098	COG0803	BCE33L0121	rpsE	Ribosomal protein L18 {UniProtKB/TrEMBL:Q63H73}	BCE33L1841	AAU18410.1	High-affinity zinc uptake system	[TP0206-TP0163 (0.74372905)]
COG0249	COG0457	BCE33L3528	mutS	DNA mismatch repair protein, MutS family	BCE33L4138	BCE33L4138	TPR domain protein {UniProtKB/TrEMBL:Q634F0}	[TP0328-TP0095 (0.63719666)]
COG0249	COG0457	BCE33L3528	mutS	DNA mismatch repair protein, MutS family	BCE33L3061	BCE33L3061	TPR repeat-containing protein	[TP0328-TP0095 (0.63719666)]
COG0249	COG0457	BCE33L3528	mutS	DNA mismatch repair protein, MutS family	BCE33L0510	AAU19731.1	Transcriptional activator	[TP0328-TP0095 (0.63719666)]
COG0249	COG0457	BCE33L3528	mutS	DNA mismatch repair protein, MutS family	BCE33L2262	BCE33L2262	Hypothetical protein {UniProtKB/TrEMBL:Q63B65}	[TP0328-TP0095 (0.63719666)]
COG0249	COG0457	BCE33L3528	mutS	DNA mismatch repair protein, MutS family	BCE33L4852	AAU15425.1	TPR domain protein {UniProtKB/TrEMBL:Q631J4}	[TP0328-TP0095 (0.63719666)]
COG0249	COG0457	BCE33L3528	mutS	DNA mismatch repair protein, MutS family	BCE33L4835	BCE33L4835	Possible response regulator aspartate phosphatase	[TP0328-TP0095 (0.63719666)]
COG0249	COG0457	BCE33L3528	mutS	DNA mismatch repair protein, MutS family	BCE33L2649	BCE33L2649	Hypothetical protein {UniProtKB/TrEMBL:Q63A31}	[TP0328-TP0095 (0.63719666)]
COG0249	COG0457	BCE33L3528	mutS	DNA mismatch repair protein, MutS family	BCE33L3223	AAU17039.1	Possible response regulator aspartate phosphatase	[TP0328-TP0095 (0.63719666)]
COG0249	COG0457	BCE33L3528	mutS	DNA mismatch repair protein, MutS family	BCE33L0929	AAU19316.1	Probable response regulator aspartate phosphatase	[TP0328-TP0095 (0.63719666)]
COG0249	COG0457	BCE33L3528	mutS	DNA mismatch repair protein, MutS family	BCE33L1401	BCE33L1401	TPR-repeat-containing protein	[TP0328-TP0095 (0.63719666)]
COG0249	COG0457	BCE33L3528	mutS	DNA mismatch repair protein, MutS family	BCE33L1058	AAU19188.1	Probable transcriptional regulator	[TP0328-TP0095 (0.63719666)]
COG0442	COG0459	BCE33L3578	BCE33L3578	Proline--tRNA ligase {UniProtKB/TrEMBL:Q636K7}	BCE33L0240	groL	60 kDa chaperonin (Protein Cpn60) (groEL protein)	[TP0160-TP0030 (0.7719589)]
COG0442	COG0459	BCE33L0370	BCE33L0370	Proline--tRNA ligase {UniProtKB/TrEMBL:Q63GI2}	BCE33L0240	groL	60 kDa chaperonin (Protein Cpn60) (groEL protein)	[TP0160-TP0030 (0.7719589)]
COG0255	COG1354	BCE33L0112	AAU20118.1	Ribosomal protein L29 {UniProtKB/TrEMBL:Q63H82}	BCE33L3814	BCE33L3814	Hypothetical protein {UniProtKB/TrEMBL:Q635M2}	[TP0197-TP0691 (0.70609456)]
COG0036	COG1573	BCE33L3619	BCE33L3619	Ribulose-phosphate 3-epimerase	BCE33L1412	BCE33L1412	Uracil-DNA glycosylase family protein; possible	[TP0945-TP0229 (0.685165)]
COG0217	COG0481	BCE33L0449	BCE33L0449	Hypothetical UPF0082 protein BCE33L0449	BCE33L4066	lepA	GTP-binding protein lepA	[TP0474-TP0510 (0.76600474)]
COG1360	COG5401	BCE33L1505	BCE33L1505	Chemotaxis motB protein, OmpA family	BCE33L4235	BCE33L4235	Germination protein {UniProtKB/TrEMBL:Q633V3}	[TP0724-TP0832 (0.61589503)]
COG1360	COG5401	BCE33L4259	AAU16008.1	Chemotaxis motB protein	BCE33L4235	BCE33L4235	Germination protein {UniProtKB/TrEMBL:Q633V3}	[TP0724-TP0832 (0.61589503)]
COG0178	COG0357	BCE33L4859	AAU15418.1	UvrABC system protein A	BCE33L5179	AAU20309.1	Glucose-inhibited division protein B	[TP0514-TP0946 (0.8569251)]
COG1815	COG1843	BCE33L1520	AAU18734.1	Flagellar basal-body rod protein	BCE33L1529	BCE33L1529	Basal-body rod modification protein	[TP0396-TP0728 (0.83050734)]
COG0330	COG0772	BCE33L1880	BCE33L1880	Stomatin-like protein {UniProtKB/TrEMBL:Q63C94}	BCE33L1100	AAU19145.1	Stage V sporulation protein E	[TP0113-TP0501 (0.70068353)]
COG0330	COG0772	BCE33L1880	BCE33L1880	Stomatin-like protein {UniProtKB/TrEMBL:Q63C94}	BCE33L3670	AAU16596.1	Stage V sporulation protein E	[TP0113-TP0501 (0.70068353)]
COG0330	COG0772	BCE33L0275	AAU19965.1	Band 7 family protein {UniProtKB/TrEMBL:Q63GS7}	BCE33L3670	AAU16596.1	Stage V sporulation protein E	[TP0113-TP0501 (0.70068353)]
COG0330	COG0772	BCE33L0275	AAU19965.1	Band 7 family protein {UniProtKB/TrEMBL:Q63GS7}	BCE33L3708	AAU16559.1	Cell division protein, FtsW/RodA/SpoVE family	[TP0113-TP0501 (0.70068353)]
COG0330	COG0772	BCE33L1880	BCE33L1880	Stomatin-like protein {UniProtKB/TrEMBL:Q63C94}	BCE33L3708	AAU16559.1	Cell division protein, FtsW/RodA/SpoVE family	[TP0113-TP0501 (0.70068353)]
COG0330	COG0772	BCE33L1880	BCE33L1880	Stomatin-like protein {UniProtKB/TrEMBL:Q63C94}	BCE33L3911	BCE33L3911	Cell division protein, FtsW/RodA/SpoVE family	[TP0113-TP0501 (0.70068353)]
COG0330	COG0772	BCE33L0275	AAU19965.1	Band 7 family protein {UniProtKB/TrEMBL:Q63GS7}	BCE33L1100	AAU19145.1	Stage V sporulation protein E	[TP0113-TP0501 (0.70068353)]
COG0330	COG0772	BCE33L0275	AAU19965.1	Band 7 family protein {UniProtKB/TrEMBL:Q63GS7}	BCE33L3911	BCE33L3911	Cell division protein, FtsW/RodA/SpoVE family	[TP0113-TP0501 (0.70068353)]
COG0330	COG0772	BCE33L1880	BCE33L1880	Stomatin-like protein {UniProtKB/TrEMBL:Q63C94}	BCE33L0944	BCE33L0944	Cell division protein, FtsW/RodA/SpoVE family;	[TP0113-TP0501 (0.70068353)]
COG0330	COG0772	BCE33L0275	AAU19965.1	Band 7 family protein {UniProtKB/TrEMBL:Q63GS7}	BCE33L0944	BCE33L0944	Cell division protein, FtsW/RodA/SpoVE family;	[TP0113-TP0501 (0.70068353)]
COG0154	COG1624	BCE33L0292	gatA	Glutamyl-tRNA(Gln) amidotransferase subunit A (EC 6.3.5.-) (Glu-ADT subunit A)	BCE33L4652	BCE33L4652	Hypothetical protein {UniProtKB/TrEMBL:Q632E2}	[TP1020-TP0826 (0.7964557)]
COG0154	COG1624	BCE33L1739	BCE33L1739	Glutaminyl-tRNA synthase, glutamine-hydrolyzing,	BCE33L0148	AAU20091.1	Hypothetical protein {UniProtKB/TrEMBL:Q63H47}	[TP1020-TP0826 (0.7964557)]
COG0154	COG1624	BCE33L1877	BCE33L1877	Glutaminyl-tRNA synthase, glutamine-hydrolyzing,	BCE33L4652	BCE33L4652	Hypothetical protein {UniProtKB/TrEMBL:Q632E2}	[TP1020-TP0826 (0.7964557)]
COG0154	COG1624	BCE33L1877	BCE33L1877	Glutaminyl-tRNA synthase, glutamine-hydrolyzing,	BCE33L0148	AAU20091.1	Hypothetical protein {UniProtKB/TrEMBL:Q63H47}	[TP1020-TP0826 (0.7964557)]
COG0154	COG1624	BCE33L0292	gatA	Glutamyl-tRNA(Gln) amidotransferase subunit A (EC 6.3.5.-) (Glu-ADT subunit A)	BCE33L0148	AAU20091.1	Hypothetical protein {UniProtKB/TrEMBL:Q63H47}	[TP1020-TP0826 (0.7964557)]
COG0154	COG1624	BCE33L1739	BCE33L1739	Glutaminyl-tRNA synthase, glutamine-hydrolyzing,	BCE33L4652	BCE33L4652	Hypothetical protein {UniProtKB/TrEMBL:Q632E2}	[TP1020-TP0826 (0.7964557)]
COG0442	COG1843	BCE33L3578	BCE33L3578	Proline--tRNA ligase {UniProtKB/TrEMBL:Q636K7}	BCE33L1529	BCE33L1529	Basal-body rod modification protein	[TP0160-TP0728 (0.50152636)]
COG0442	COG1843	BCE33L0370	BCE33L0370	Proline--tRNA ligase {UniProtKB/TrEMBL:Q63GI2}	BCE33L1529	BCE33L1529	Basal-body rod modification protein	[TP0160-TP0728 (0.50152636)]
COG0840	COG1558	BCE33L1024	AAU19222.1	Methyl-accepting chemotaxis protein	BCE33L1521	AAU18730.1	Flagellar basal-body rod protein	[TP0640-TP0397 (0.8569927)]
COG0840	COG1558	BCE33L0342	BCE33L0342	Methyl-accepting chemotaxis protein	BCE33L1521	AAU18730.1	Flagellar basal-body rod protein	[TP0640-TP0397 (0.8569927)]
COG0840	COG1558	BCE33L0352	BCE33L0352	Methyl-accepting chemotaxis protein	BCE33L1521	AAU18730.1	Flagellar basal-body rod protein	[TP0640-TP0397 (0.8569927)]
COG0840	COG1558	BCE33L0488	AAU19752.1	Methyl-accepting chemotaxis protein	BCE33L1521	AAU18730.1	Flagellar basal-body rod protein	[TP0640-TP0397 (0.8569927)]
COG0840	COG1558	BCE33L3093	BCE33L3093	Methyl-accepting chemotaxis protein	BCE33L1521	AAU18730.1	Flagellar basal-body rod protein	[TP0640-TP0397 (0.8569927)]
COG0840	COG1558	BCE33L4800	BCE33L4800	Methyl-accepting chemotaxis protein	BCE33L1521	AAU18730.1	Flagellar basal-body rod protein	[TP0640-TP0397 (0.8569927)]
COG0840	COG1558	BCE33L4769	AAU15508.1	Methyl-accepting chemotaxis protein	BCE33L1521	AAU18730.1	Flagellar basal-body rod protein	[TP0640-TP0397 (0.8569927)]
COG0840	COG1558	BCE33L4768	AAU15509.1	Methyl-accepting chemotaxis protein	BCE33L1521	AAU18730.1	Flagellar basal-body rod protein	[TP0640-TP0397 (0.8569927)]
COG0840	COG1558	BCE33L0469	BCE33L0469	Methyl-accepting chemotaxis protein	BCE33L1521	AAU18730.1	Flagellar basal-body rod protein	[TP0640-TP0397 (0.8569927)]
COG0840	COG1558	BCE33L2273	BCE33L2273	Methyl-accepting chemotaxis protein	BCE33L1521	AAU18730.1	Flagellar basal-body rod protein	[TP0640-TP0397 (0.8569927)]
COG0840	COG1558	BCE33L0341	AAU19900.1	Methyl-accepting chemotaxis protein	BCE33L1521	AAU18730.1	Flagellar basal-body rod protein	[TP0640-TP0397 (0.8569927)]
COG0840	COG1558	BCE33L1821	AAU18432.1	Methyl-accepting chemotaxis protein	BCE33L1521	AAU18730.1	Flagellar basal-body rod protein	[TP0640-TP0397 (0.8569927)]
COG0840	COG1558	BCE33L5120	AAU20251.1	Methyl-accepting chemotaxis protein, C-terminal	BCE33L1521	AAU18730.1	Flagellar basal-body rod protein	[TP0640-TP0397 (0.8569927)]
COG0840	COG1558	BCE33L0595	BCE33L0595	Methyl-accepting chemotaxis protein	BCE33L1521	AAU18730.1	Flagellar basal-body rod protein	[TP0640-TP0397 (0.8569927)]
COG0840	COG1558	BCE33L4739	BCE33L4739	Methyl-accepting chemotaxis protein	BCE33L1521	AAU18730.1	Flagellar basal-body rod protein	[TP0640-TP0397 (0.8569927)]
COG1109	COG1488	BCE33L0150	glmM	Phosphoglucosamine mutase (EC 5.4.2.10)	BCE33L4439	BCE33L4439	Nicotinate phosphoribosyltransferase	[TP0413-TP0628 (0.6598422)]
COG1109	COG1488	BCE33L0150	glmM	Phosphoglucosamine mutase (EC 5.4.2.10)	BCE33L0509	BCE33L0509	Nicotinate phosphoribosyltransferase	[TP0413-TP0628 (0.6598422)]
COG1109	COG1488	BCE33L4651	BCE33L4651	Probable phosphomannomutase	BCE33L4439	BCE33L4439	Nicotinate phosphoribosyltransferase	[TP0413-TP0628 (0.6598422)]
COG1109	COG1488	BCE33L4651	BCE33L4651	Probable phosphomannomutase	BCE33L0509	BCE33L0509	Nicotinate phosphoribosyltransferase	[TP0413-TP0628 (0.6598422)]
COG1214	COG1509	BCE33L0233	AAU20002.1	Probable O-sialoglycoprotein endopeptidase	BCE33L2079	BCE33L2079	Lysine 2,3-aminomutase {UniProtKB/TrEMBL:Q63BP7}	[TP0876-TP0121 (0.53793955)]
COG0465	COG2891	BCE33L0060	BCE33L0060	Cell division protein {UniProtKB/TrEMBL:Q63HD4}	BCE33L4195	BCE33L4195	Rod shape-determining protein	[TP0330-TP0499 (0.74372905)]
COG0143	COG0217	BCE33L0034	AAU20198.1	Methionine--tRNA ligase	BCE33L0449	BCE33L0449	Hypothetical UPF0082 protein BCE33L0449	[TP0798-TP0474 (0.7790581)]
COG0357	COG1774	BCE33L5179	AAU20309.1	Glucose-inhibited division protein B	BCE33L0028	BCE33L0028	Signal peptidase-like protein	[TP0946-TP0046 (0.5510487)]
COG0357	COG0442	BCE33L5179	AAU20309.1	Glucose-inhibited division protein B	BCE33L3578	BCE33L3578	Proline--tRNA ligase {UniProtKB/TrEMBL:Q636K7}	[TP0946-TP0160 (0.6515529)]
COG0357	COG0442	BCE33L5179	AAU20309.1	Glucose-inhibited division protein B	BCE33L0370	BCE33L0370	Proline--tRNA ligase {UniProtKB/TrEMBL:Q63GI2}	[TP0946-TP0160 (0.6515529)]
COG0457	COG1256	BCE33L2649	BCE33L2649	Hypothetical protein {UniProtKB/TrEMBL:Q63A31}	BCE33L1515	AAU18739.1	Flagellar hook-associated protein 1	[TP0067-TP0660 (0.6278126)]
COG0457	COG1256	BCE33L3061	BCE33L3061	TPR repeat-containing protein	BCE33L1515	AAU18739.1	Flagellar hook-associated protein 1	[TP0067-TP0660 (0.6278126)]
COG0457	COG1256	BCE33L4852	AAU15425.1	TPR domain protein {UniProtKB/TrEMBL:Q631J4}	BCE33L1515	AAU18739.1	Flagellar hook-associated protein 1	[TP0067-TP0660 (0.6278126)]
COG0457	COG1256	BCE33L3223	AAU17039.1	Possible response regulator aspartate phosphatase	BCE33L1515	AAU18739.1	Flagellar hook-associated protein 1	[TP0067-TP0660 (0.6278126)]
COG0457	COG1256	BCE33L4138	BCE33L4138	TPR domain protein {UniProtKB/TrEMBL:Q634F0}	BCE33L1515	AAU18739.1	Flagellar hook-associated protein 1	[TP0067-TP0660 (0.6278126)]
COG0457	COG1256	BCE33L0510	AAU19731.1	Transcriptional activator	BCE33L1515	AAU18739.1	Flagellar hook-associated protein 1	[TP0067-TP0660 (0.6278126)]
COG0457	COG1256	BCE33L1401	BCE33L1401	TPR-repeat-containing protein	BCE33L1515	AAU18739.1	Flagellar hook-associated protein 1	[TP0067-TP0660 (0.6278126)]
COG0457	COG1256	BCE33L4835	BCE33L4835	Possible response regulator aspartate phosphatase	BCE33L1515	AAU18739.1	Flagellar hook-associated protein 1	[TP0067-TP0660 (0.6278126)]
COG0457	COG1256	BCE33L0929	AAU19316.1	Probable response regulator aspartate phosphatase	BCE33L1515	AAU18739.1	Flagellar hook-associated protein 1	[TP0067-TP0660 (0.6278126)]
COG0457	COG1256	BCE33L2262	BCE33L2262	Hypothetical protein {UniProtKB/TrEMBL:Q63B65}	BCE33L1515	AAU18739.1	Flagellar hook-associated protein 1	[TP0067-TP0660 (0.6278126)]
COG0457	COG1256	BCE33L1058	AAU19188.1	Probable transcriptional regulator	BCE33L1515	AAU18739.1	Flagellar hook-associated protein 1	[TP0067-TP0660 (0.6278126)]
COG1752	COG2011	BCE33L3686	AAU16580.1	Patatin-like phospholipase	BCE33L4710	BCE33L4710	ABC transporter, permease	[TP1033-TP0119 (0.6374247)]
COG1752	COG2011	BCE33L1805	BCE33L1805	Hypothetical protein {UniProtKB/TrEMBL:Q63CG7}	BCE33L0285	AAU19953.1	ABC transporter, permease	[TP1033-TP0119 (0.6374247)]
COG1752	COG2011	BCE33L1805	BCE33L1805	Hypothetical protein {UniProtKB/TrEMBL:Q63CG7}	BCE33L4710	BCE33L4710	ABC transporter, permease	[TP1033-TP0119 (0.6374247)]
COG1752	COG2011	BCE33L1805	BCE33L1805	Hypothetical protein {UniProtKB/TrEMBL:Q63CG7}	BCE33L0165	AAU20068.1	ABC transporter, permease	[TP1033-TP0119 (0.6374247)]
COG1752	COG2011	BCE33L3686	AAU16580.1	Patatin-like phospholipase	BCE33L0285	AAU19953.1	ABC transporter, permease	[TP1033-TP0119 (0.6374247)]
COG1752	COG2011	BCE33L3686	AAU16580.1	Patatin-like phospholipase	BCE33L0165	AAU20068.1	ABC transporter, permease	[TP1033-TP0119 (0.6374247)]
COG0564	COG1200	BCE33L1097	BCE33L1097	Pseudouridine synthase {UniProtKB/TrEMBL:Q63EG4}	BCE33L3614	BCE33L3614	ATP-dependent DNA helicase	[TP0339-TP0687 (0.85149276)]
COG0564	COG1200	BCE33L3651	BCE33L3651	Pseudouridine synthase {UniProtKB/TrEMBL:Q636D4}	BCE33L3614	BCE33L3614	ATP-dependent DNA helicase	[TP0339-TP0687 (0.85149276)]
COG0564	COG1200	BCE33L1186	AAU19063.1	Pseudouridine synthase {UniProtKB/TrEMBL:Q63E77}	BCE33L3614	BCE33L3614	ATP-dependent DNA helicase	[TP0339-TP0687 (0.85149276)]
COG0772	COG1115	BCE33L3911	BCE33L3911	Cell division protein, FtsW/RodA/SpoVE family	BCE33L4788	BCE33L4788	Sodium/alanine symporter family protein	[TP0501-TP0998 (0.70629925)]
COG0772	COG1115	BCE33L1100	AAU19145.1	Stage V sporulation protein E	BCE33L0549	BCE33L0549	Sodium/alanine symporter family protein	[TP0501-TP0998 (0.70629925)]
COG0772	COG1115	BCE33L3670	AAU16596.1	Stage V sporulation protein E	BCE33L2858	BCE33L2858	Sodium/alanine symporter family; possible	[TP0501-TP0998 (0.70629925)]
COG0772	COG1115	BCE33L3670	AAU16596.1	Stage V sporulation protein E	BCE33L2140	AAU18118.1	Na(+)-linked D-alanine glycine permease	[TP0501-TP0998 (0.70629925)]
COG0772	COG1115	BCE33L3708	AAU16559.1	Cell division protein, FtsW/RodA/SpoVE family	BCE33L2858	BCE33L2858	Sodium/alanine symporter family; possible	[TP0501-TP0998 (0.70629925)]
COG0772	COG1115	BCE33L1100	AAU19145.1	Stage V sporulation protein E	BCE33L4777	AAU15501.1	Sodium/alanine symporter family protein	[TP0501-TP0998 (0.70629925)]
COG0772	COG1115	BCE33L3670	AAU16596.1	Stage V sporulation protein E	BCE33L4787	BCE33L4787	Sodium/alanine symporter family protein	[TP0501-TP0998 (0.70629925)]
COG0772	COG1115	BCE33L3670	AAU16596.1	Stage V sporulation protein E	BCE33L2555	BCE33L2555	Sodium/proton-dependent alanine carrier protein	[TP0501-TP0998 (0.70629925)]
COG0772	COG1115	BCE33L3670	AAU16596.1	Stage V sporulation protein E	BCE33L4788	BCE33L4788	Sodium/alanine symporter family protein	[TP0501-TP0998 (0.70629925)]
COG0772	COG1115	BCE33L0944	BCE33L0944	Cell division protein, FtsW/RodA/SpoVE family;	BCE33L2555	BCE33L2555	Sodium/proton-dependent alanine carrier protein	[TP0501-TP0998 (0.70629925)]
COG0772	COG1115	BCE33L3708	AAU16559.1	Cell division protein, FtsW/RodA/SpoVE family	BCE33L0549	BCE33L0549	Sodium/alanine symporter family protein	[TP0501-TP0998 (0.70629925)]
COG0772	COG1115	BCE33L3708	AAU16559.1	Cell division protein, FtsW/RodA/SpoVE family	BCE33L2140	AAU18118.1	Na(+)-linked D-alanine glycine permease	[TP0501-TP0998 (0.70629925)]
COG0772	COG1115	BCE33L0944	BCE33L0944	Cell division protein, FtsW/RodA/SpoVE family;	BCE33L4788	BCE33L4788	Sodium/alanine symporter family protein	[TP0501-TP0998 (0.70629925)]
COG0772	COG1115	BCE33L3708	AAU16559.1	Cell division protein, FtsW/RodA/SpoVE family	BCE33L4777	AAU15501.1	Sodium/alanine symporter family protein	[TP0501-TP0998 (0.70629925)]
COG0772	COG1115	BCE33L3911	BCE33L3911	Cell division protein, FtsW/RodA/SpoVE family	BCE33L2555	BCE33L2555	Sodium/proton-dependent alanine carrier protein	[TP0501-TP0998 (0.70629925)]
COG0772	COG1115	BCE33L3911	BCE33L3911	Cell division protein, FtsW/RodA/SpoVE family	BCE33L2140	AAU18118.1	Na(+)-linked D-alanine glycine permease	[TP0501-TP0998 (0.70629925)]
COG0772	COG1115	BCE33L3911	BCE33L3911	Cell division protein, FtsW/RodA/SpoVE family	BCE33L4777	AAU15501.1	Sodium/alanine symporter family protein	[TP0501-TP0998 (0.70629925)]
COG0772	COG1115	BCE33L1100	AAU19145.1	Stage V sporulation protein E	BCE33L2555	BCE33L2555	Sodium/proton-dependent alanine carrier protein	[TP0501-TP0998 (0.70629925)]
COG0772	COG1115	BCE33L3670	AAU16596.1	Stage V sporulation protein E	BCE33L0549	BCE33L0549	Sodium/alanine symporter family protein	[TP0501-TP0998 (0.70629925)]
COG0772	COG1115	BCE33L3911	BCE33L3911	Cell division protein, FtsW/RodA/SpoVE family	BCE33L4787	BCE33L4787	Sodium/alanine symporter family protein	[TP0501-TP0998 (0.70629925)]
COG0772	COG1115	BCE33L0944	BCE33L0944	Cell division protein, FtsW/RodA/SpoVE family;	BCE33L4787	BCE33L4787	Sodium/alanine symporter family protein	[TP0501-TP0998 (0.70629925)]
COG0772	COG1115	BCE33L3708	AAU16559.1	Cell division protein, FtsW/RodA/SpoVE family	BCE33L2555	BCE33L2555	Sodium/proton-dependent alanine carrier protein	[TP0501-TP0998 (0.70629925)]
COG0772	COG1115	BCE33L0944	BCE33L0944	Cell division protein, FtsW/RodA/SpoVE family;	BCE33L4777	AAU15501.1	Sodium/alanine symporter family protein	[TP0501-TP0998 (0.70629925)]
COG0772	COG1115	BCE33L3708	AAU16559.1	Cell division protein, FtsW/RodA/SpoVE family	BCE33L4787	BCE33L4787	Sodium/alanine symporter family protein	[TP0501-TP0998 (0.70629925)]
COG0772	COG1115	BCE33L1100	AAU19145.1	Stage V sporulation protein E	BCE33L4787	BCE33L4787	Sodium/alanine symporter family protein	[TP0501-TP0998 (0.70629925)]
COG0772	COG1115	BCE33L3911	BCE33L3911	Cell division protein, FtsW/RodA/SpoVE family	BCE33L2858	BCE33L2858	Sodium/alanine symporter family; possible	[TP0501-TP0998 (0.70629925)]
COG0772	COG1115	BCE33L1100	AAU19145.1	Stage V sporulation protein E	BCE33L4788	BCE33L4788	Sodium/alanine symporter family protein	[TP0501-TP0998 (0.70629925)]
COG0772	COG1115	BCE33L0944	BCE33L0944	Cell division protein, FtsW/RodA/SpoVE family;	BCE33L2140	AAU18118.1	Na(+)-linked D-alanine glycine permease	[TP0501-TP0998 (0.70629925)]
COG0772	COG1115	BCE33L3670	AAU16596.1	Stage V sporulation protein E	BCE33L4777	AAU15501.1	Sodium/alanine symporter family protein	[TP0501-TP0998 (0.70629925)]
COG0772	COG1115	BCE33L0944	BCE33L0944	Cell division protein, FtsW/RodA/SpoVE family;	BCE33L0549	BCE33L0549	Sodium/alanine symporter family protein	[TP0501-TP0998 (0.70629925)]
COG0772	COG1115	BCE33L0944	BCE33L0944	Cell division protein, FtsW/RodA/SpoVE family;	BCE33L2858	BCE33L2858	Sodium/alanine symporter family; possible	[TP0501-TP0998 (0.70629925)]
COG0772	COG1115	BCE33L3708	AAU16559.1	Cell division protein, FtsW/RodA/SpoVE family	BCE33L4788	BCE33L4788	Sodium/alanine symporter family protein	[TP0501-TP0998 (0.70629925)]
COG0772	COG1115	BCE33L1100	AAU19145.1	Stage V sporulation protein E	BCE33L2858	BCE33L2858	Sodium/alanine symporter family; possible	[TP0501-TP0998 (0.70629925)]
COG0772	COG1115	BCE33L1100	AAU19145.1	Stage V sporulation protein E	BCE33L2140	AAU18118.1	Na(+)-linked D-alanine glycine permease	[TP0501-TP0998 (0.70629925)]
COG0772	COG1115	BCE33L3911	BCE33L3911	Cell division protein, FtsW/RodA/SpoVE family	BCE33L0549	BCE33L0549	Sodium/alanine symporter family protein	[TP0501-TP0998 (0.70629925)]
COG0457	COG2812	BCE33L0510	AAU19731.1	Transcriptional activator	BCE33L0019	BCE33L0019	DNA polymerase III, gamma and tau subunits	[TP0067-TP1005 (0.5652097)]
COG0457	COG2812	BCE33L4835	BCE33L4835	Possible response regulator aspartate phosphatase	BCE33L0019	BCE33L0019	DNA polymerase III, gamma and tau subunits	[TP0067-TP1005 (0.5652097)]
COG0457	COG2812	BCE33L2262	BCE33L2262	Hypothetical protein {UniProtKB/TrEMBL:Q63B65}	BCE33L0019	BCE33L0019	DNA polymerase III, gamma and tau subunits	[TP0067-TP1005 (0.5652097)]
COG0457	COG2812	BCE33L4852	AAU15425.1	TPR domain protein {UniProtKB/TrEMBL:Q631J4}	BCE33L0019	BCE33L0019	DNA polymerase III, gamma and tau subunits	[TP0067-TP1005 (0.5652097)]
COG0457	COG2812	BCE33L4138	BCE33L4138	TPR domain protein {UniProtKB/TrEMBL:Q634F0}	BCE33L0019	BCE33L0019	DNA polymerase III, gamma and tau subunits	[TP0067-TP1005 (0.5652097)]
COG0457	COG2812	BCE33L3223	AAU17039.1	Possible response regulator aspartate phosphatase	BCE33L0019	BCE33L0019	DNA polymerase III, gamma and tau subunits	[TP0067-TP1005 (0.5652097)]
COG0457	COG2812	BCE33L2649	BCE33L2649	Hypothetical protein {UniProtKB/TrEMBL:Q63A31}	BCE33L0019	BCE33L0019	DNA polymerase III, gamma and tau subunits	[TP0067-TP1005 (0.5652097)]
COG0457	COG2812	BCE33L0929	AAU19316.1	Probable response regulator aspartate phosphatase	BCE33L0019	BCE33L0019	DNA polymerase III, gamma and tau subunits	[TP0067-TP1005 (0.5652097)]
COG0457	COG2812	BCE33L1401	BCE33L1401	TPR-repeat-containing protein	BCE33L0019	BCE33L0019	DNA polymerase III, gamma and tau subunits	[TP0067-TP1005 (0.5652097)]
COG0457	COG2812	BCE33L3061	BCE33L3061	TPR repeat-containing protein	BCE33L0019	BCE33L0019	DNA polymerase III, gamma and tau subunits	[TP0067-TP1005 (0.5652097)]
COG0457	COG2812	BCE33L1058	AAU19188.1	Probable transcriptional regulator	BCE33L0019	BCE33L0019	DNA polymerase III, gamma and tau subunits	[TP0067-TP1005 (0.5652097)]
COG0457	COG1396	BCE33L1401	BCE33L1401	TPR-repeat-containing protein	BCE33L2197	AAU18060.1	Transcriptional regulator	[TP0648-TP0461 (0.6214171)]
COG0457	COG1396	BCE33L4138	BCE33L4138	TPR domain protein {UniProtKB/TrEMBL:Q634F0}	BCE33L2170	AAU18087.1	Possible transcriptional regulator, MerR family	[TP0648-TP0461 (0.6214171)]
COG0457	COG1396	BCE33L3223	AAU17039.1	Possible response regulator aspartate phosphatase	BCE33L4252	AAU16018.1	DNA-binding protein {UniProtKB/TrEMBL:Q633T6}	[TP0648-TP0461 (0.6214171)]
COG0457	COG1396	BCE33L3223	AAU17039.1	Possible response regulator aspartate phosphatase	BCE33L4105	BCE33L4105	Probable transcriptional regulator	[TP0648-TP0461 (0.6214171)]
COG0457	COG1396	BCE33L1058	AAU19188.1	Probable transcriptional regulator	BCE33L3459	BCE33L3459	Hypothetical protein {UniProtKB/TrEMBL:Q636X5}	[TP0648-TP0461 (0.6214171)]
COG0457	COG1396	BCE33L4138	BCE33L4138	TPR domain protein {UniProtKB/TrEMBL:Q634F0}	BCE33L4252	AAU16018.1	DNA-binding protein {UniProtKB/TrEMBL:Q633T6}	[TP0648-TP0461 (0.6214171)]
COG0457	COG1396	BCE33L2262	BCE33L2262	Hypothetical protein {UniProtKB/TrEMBL:Q63B65}	BCE33L4252	AAU16018.1	DNA-binding protein {UniProtKB/TrEMBL:Q633T6}	[TP0648-TP0461 (0.6214171)]
COG0457	COG1396	BCE33L3223	AAU17039.1	Possible response regulator aspartate phosphatase	BCE33L0070	BCE33L0070	Probable transcriptional regulator	[TP0648-TP0461 (0.6214171)]
COG0457	COG1396	BCE33L0510	AAU19731.1	Transcriptional activator	BCE33L1176	BCE33L1176	Transcriptional regulator	[TP0648-TP0461 (0.6214171)]
COG0457	COG1396	BCE33L3061	BCE33L3061	TPR repeat-containing protein	BCE33L3459	BCE33L3459	Hypothetical protein {UniProtKB/TrEMBL:Q636X5}	[TP0648-TP0461 (0.6214171)]
COG0457	COG1396	BCE33L1401	BCE33L1401	TPR-repeat-containing protein	BCE33L0070	BCE33L0070	Probable transcriptional regulator	[TP0648-TP0461 (0.6214171)]
COG0457	COG1396	BCE33L2649	BCE33L2649	Hypothetical protein {UniProtKB/TrEMBL:Q63A31}	BCE33L1176	BCE33L1176	Transcriptional regulator	[TP0648-TP0461 (0.6214171)]
COG0457	COG1396	BCE33L1058	AAU19188.1	Probable transcriptional regulator	BCE33L1176	BCE33L1176	Transcriptional regulator	[TP0648-TP0461 (0.6214171)]
COG0457	COG1396	BCE33L0929	AAU19316.1	Probable response regulator aspartate phosphatase	BCE33L2197	AAU18060.1	Transcriptional regulator	[TP0648-TP0461 (0.6214171)]
COG0457	COG1396	BCE33L4852	AAU15425.1	TPR domain protein {UniProtKB/TrEMBL:Q631J4}	BCE33L4105	BCE33L4105	Probable transcriptional regulator	[TP0648-TP0461 (0.6214171)]
COG0457	COG1396	BCE33L2649	BCE33L2649	Hypothetical protein {UniProtKB/TrEMBL:Q63A31}	BCE33L4105	BCE33L4105	Probable transcriptional regulator	[TP0648-TP0461 (0.6214171)]
COG0457	COG1396	BCE33L3061	BCE33L3061	TPR repeat-containing protein	BCE33L2197	AAU18060.1	Transcriptional regulator	[TP0648-TP0461 (0.6214171)]
COG0457	COG1396	BCE33L2262	BCE33L2262	Hypothetical protein {UniProtKB/TrEMBL:Q63B65}	BCE33L5049	BCE33L5049	Transcriptional activator	[TP0648-TP0461 (0.6214171)]
COG0457	COG1396	BCE33L0929	AAU19316.1	Probable response regulator aspartate phosphatase	BCE33L4105	BCE33L4105	Probable transcriptional regulator	[TP0648-TP0461 (0.6214171)]
COG0457	COG1396	BCE33L3223	AAU17039.1	Possible response regulator aspartate phosphatase	BCE33L2847	BCE33L2847	Ans operon repressor protein	[TP0648-TP0461 (0.6214171)]
COG0457	COG1396	BCE33L2262	BCE33L2262	Hypothetical protein {UniProtKB/TrEMBL:Q63B65}	BCE33L2170	AAU18087.1	Possible transcriptional regulator, MerR family	[TP0648-TP0461 (0.6214171)]
COG0457	COG1396	BCE33L4852	AAU15425.1	TPR domain protein {UniProtKB/TrEMBL:Q631J4}	BCE33L4252	AAU16018.1	DNA-binding protein {UniProtKB/TrEMBL:Q633T6}	[TP0648-TP0461 (0.6214171)]
COG0457	COG1396	BCE33L1058	AAU19188.1	Probable transcriptional regulator	BCE33L2197	AAU18060.1	Transcriptional regulator	[TP0648-TP0461 (0.6214171)]
COG0457	COG1396	BCE33L1058	AAU19188.1	Probable transcriptional regulator	BCE33L4105	BCE33L4105	Probable transcriptional regulator	[TP0648-TP0461 (0.6214171)]
COG0457	COG1396	BCE33L3223	AAU17039.1	Possible response regulator aspartate phosphatase	BCE33L1599	AAU18656.1	Transcriptional regulator, MerR family	[TP0648-TP0461 (0.6214171)]
COG0457	COG1396	BCE33L4835	BCE33L4835	Possible response regulator aspartate phosphatase	BCE33L1599	AAU18656.1	Transcriptional regulator, MerR family	[TP0648-TP0461 (0.6214171)]
COG0457	COG1396	BCE33L1401	BCE33L1401	TPR-repeat-containing protein	BCE33L2170	AAU18087.1	Possible transcriptional regulator, MerR family	[TP0648-TP0461 (0.6214171)]
COG0457	COG1396	BCE33L4835	BCE33L4835	Possible response regulator aspartate phosphatase	BCE33L4105	BCE33L4105	Probable transcriptional regulator	[TP0648-TP0461 (0.6214171)]
COG0457	COG1396	BCE33L3061	BCE33L3061	TPR repeat-containing protein	BCE33L2847	BCE33L2847	Ans operon repressor protein	[TP0648-TP0461 (0.6214171)]
COG0457	COG1396	BCE33L2262	BCE33L2262	Hypothetical protein {UniProtKB/TrEMBL:Q63B65}	BCE33L1176	BCE33L1176	Transcriptional regulator	[TP0648-TP0461 (0.6214171)]
COG0457	COG1396	BCE33L4835	BCE33L4835	Possible response regulator aspartate phosphatase	BCE33L3459	BCE33L3459	Hypothetical protein {UniProtKB/TrEMBL:Q636X5}	[TP0648-TP0461 (0.6214171)]
COG0457	COG1396	BCE33L3223	AAU17039.1	Possible response regulator aspartate phosphatase	BCE33L2197	AAU18060.1	Transcriptional regulator	[TP0648-TP0461 (0.6214171)]
COG0457	COG1396	BCE33L1058	AAU19188.1	Probable transcriptional regulator	BCE33L4252	AAU16018.1	DNA-binding protein {UniProtKB/TrEMBL:Q633T6}	[TP0648-TP0461 (0.6214171)]
COG0457	COG1396	BCE33L1058	AAU19188.1	Probable transcriptional regulator	BCE33L2847	BCE33L2847	Ans operon repressor protein	[TP0648-TP0461 (0.6214171)]
COG0457	COG1396	BCE33L4138	BCE33L4138	TPR domain protein {UniProtKB/TrEMBL:Q634F0}	BCE33L1176	BCE33L1176	Transcriptional regulator	[TP0648-TP0461 (0.6214171)]
COG0457	COG1396	BCE33L4852	AAU15425.1	TPR domain protein {UniProtKB/TrEMBL:Q631J4}	BCE33L1599	AAU18656.1	Transcriptional regulator, MerR family	[TP0648-TP0461 (0.6214171)]
COG0457	COG1396	BCE33L4852	AAU15425.1	TPR domain protein {UniProtKB/TrEMBL:Q631J4}	BCE33L1176	BCE33L1176	Transcriptional regulator	[TP0648-TP0461 (0.6214171)]
COG0457	COG1396	BCE33L1401	BCE33L1401	TPR-repeat-containing protein	BCE33L1599	AAU18656.1	Transcriptional regulator, MerR family	[TP0648-TP0461 (0.6214171)]
COG0457	COG1396	BCE33L4852	AAU15425.1	TPR domain protein {UniProtKB/TrEMBL:Q631J4}	BCE33L2847	BCE33L2847	Ans operon repressor protein	[TP0648-TP0461 (0.6214171)]
COG0457	COG1396	BCE33L4852	AAU15425.1	TPR domain protein {UniProtKB/TrEMBL:Q631J4}	BCE33L2197	AAU18060.1	Transcriptional regulator	[TP0648-TP0461 (0.6214171)]
COG0457	COG1396	BCE33L0510	AAU19731.1	Transcriptional activator	BCE33L0070	BCE33L0070	Probable transcriptional regulator	[TP0648-TP0461 (0.6214171)]
COG0457	COG1396	BCE33L2649	BCE33L2649	Hypothetical protein {UniProtKB/TrEMBL:Q63A31}	BCE33L1599	AAU18656.1	Transcriptional regulator, MerR family	[TP0648-TP0461 (0.6214171)]
COG0457	COG1396	BCE33L3061	BCE33L3061	TPR repeat-containing protein	BCE33L4105	BCE33L4105	Probable transcriptional regulator	[TP0648-TP0461 (0.6214171)]
COG0457	COG1396	BCE33L4835	BCE33L4835	Possible response regulator aspartate phosphatase	BCE33L2847	BCE33L2847	Ans operon repressor protein	[TP0648-TP0461 (0.6214171)]
COG0457	COG1396	BCE33L0510	AAU19731.1	Transcriptional activator	BCE33L4252	AAU16018.1	DNA-binding protein {UniProtKB/TrEMBL:Q633T6}	[TP0648-TP0461 (0.6214171)]
COG0457	COG1396	BCE33L4138	BCE33L4138	TPR domain protein {UniProtKB/TrEMBL:Q634F0}	BCE33L2197	AAU18060.1	Transcriptional regulator	[TP0648-TP0461 (0.6214171)]
COG0457	COG1396	BCE33L0510	AAU19731.1	Transcriptional activator	BCE33L5049	BCE33L5049	Transcriptional activator	[TP0648-TP0461 (0.6214171)]
COG0457	COG1396	BCE33L1058	AAU19188.1	Probable transcriptional regulator	BCE33L0070	BCE33L0070	Probable transcriptional regulator	[TP0648-TP0461 (0.6214171)]
COG0457	COG1396	BCE33L2262	BCE33L2262	Hypothetical protein {UniProtKB/TrEMBL:Q63B65}	BCE33L0070	BCE33L0070	Probable transcriptional regulator	[TP0648-TP0461 (0.6214171)]
COG0457	COG1396	BCE33L2649	BCE33L2649	Hypothetical protein {UniProtKB/TrEMBL:Q63A31}	BCE33L0070	BCE33L0070	Probable transcriptional regulator	[TP0648-TP0461 (0.6214171)]
COG0457	COG1396	BCE33L2649	BCE33L2649	Hypothetical protein {UniProtKB/TrEMBL:Q63A31}	BCE33L2197	AAU18060.1	Transcriptional regulator	[TP0648-TP0461 (0.6214171)]
COG0457	COG1396	BCE33L4138	BCE33L4138	TPR domain protein {UniProtKB/TrEMBL:Q634F0}	BCE33L1599	AAU18656.1	Transcriptional regulator, MerR family	[TP0648-TP0461 (0.6214171)]
COG0457	COG1396	BCE33L4852	AAU15425.1	TPR domain protein {UniProtKB/TrEMBL:Q631J4}	BCE33L0070	BCE33L0070	Probable transcriptional regulator	[TP0648-TP0461 (0.6214171)]
COG0457	COG1396	BCE33L2262	BCE33L2262	Hypothetical protein {UniProtKB/TrEMBL:Q63B65}	BCE33L2847	BCE33L2847	Ans operon repressor protein	[TP0648-TP0461 (0.6214171)]
COG0457	COG1396	BCE33L3061	BCE33L3061	TPR repeat-containing protein	BCE33L5049	BCE33L5049	Transcriptional activator	[TP0648-TP0461 (0.6214171)]
COG0457	COG1396	BCE33L2649	BCE33L2649	Hypothetical protein {UniProtKB/TrEMBL:Q63A31}	BCE33L3459	BCE33L3459	Hypothetical protein {UniProtKB/TrEMBL:Q636X5}	[TP0648-TP0461 (0.6214171)]
COG0457	COG1396	BCE33L0929	AAU19316.1	Probable response regulator aspartate phosphatase	BCE33L3459	BCE33L3459	Hypothetical protein {UniProtKB/TrEMBL:Q636X5}	[TP0648-TP0461 (0.6214171)]
COG0457	COG1396	BCE33L0510	AAU19731.1	Transcriptional activator	BCE33L4105	BCE33L4105	Probable transcriptional regulator	[TP0648-TP0461 (0.6214171)]
COG0457	COG1396	BCE33L4138	BCE33L4138	TPR domain protein {UniProtKB/TrEMBL:Q634F0}	BCE33L4105	BCE33L4105	Probable transcriptional regulator	[TP0648-TP0461 (0.6214171)]
COG0457	COG1396	BCE33L1401	BCE33L1401	TPR-repeat-containing protein	BCE33L4252	AAU16018.1	DNA-binding protein {UniProtKB/TrEMBL:Q633T6}	[TP0648-TP0461 (0.6214171)]
COG0457	COG1396	BCE33L2262	BCE33L2262	Hypothetical protein {UniProtKB/TrEMBL:Q63B65}	BCE33L3459	BCE33L3459	Hypothetical protein {UniProtKB/TrEMBL:Q636X5}	[TP0648-TP0461 (0.6214171)]
COG0457	COG1396	BCE33L4852	AAU15425.1	TPR domain protein {UniProtKB/TrEMBL:Q631J4}	BCE33L5049	BCE33L5049	Transcriptional activator	[TP0648-TP0461 (0.6214171)]
COG0457	COG1396	BCE33L3223	AAU17039.1	Possible response regulator aspartate phosphatase	BCE33L3459	BCE33L3459	Hypothetical protein {UniProtKB/TrEMBL:Q636X5}	[TP0648-TP0461 (0.6214171)]
COG0457	COG1396	BCE33L3061	BCE33L3061	TPR repeat-containing protein	BCE33L2170	AAU18087.1	Possible transcriptional regulator, MerR family	[TP0648-TP0461 (0.6214171)]
COG0457	COG1396	BCE33L3223	AAU17039.1	Possible response regulator aspartate phosphatase	BCE33L2170	AAU18087.1	Possible transcriptional regulator, MerR family	[TP0648-TP0461 (0.6214171)]
COG0457	COG1396	BCE33L0929	AAU19316.1	Probable response regulator aspartate phosphatase	BCE33L5049	BCE33L5049	Transcriptional activator	[TP0648-TP0461 (0.6214171)]
COG0457	COG1396	BCE33L1401	BCE33L1401	TPR-repeat-containing protein	BCE33L5049	BCE33L5049	Transcriptional activator	[TP0648-TP0461 (0.6214171)]
COG0457	COG1396	BCE33L0929	AAU19316.1	Probable response regulator aspartate phosphatase	BCE33L2170	AAU18087.1	Possible transcriptional regulator, MerR family	[TP0648-TP0461 (0.6214171)]
COG0457	COG1396	BCE33L2649	BCE33L2649	Hypothetical protein {UniProtKB/TrEMBL:Q63A31}	BCE33L5049	BCE33L5049	Transcriptional activator	[TP0648-TP0461 (0.6214171)]
COG0457	COG1396	BCE33L4138	BCE33L4138	TPR domain protein {UniProtKB/TrEMBL:Q634F0}	BCE33L0070	BCE33L0070	Probable transcriptional regulator	[TP0648-TP0461 (0.6214171)]
COG0457	COG1396	BCE33L0929	AAU19316.1	Probable response regulator aspartate phosphatase	BCE33L1599	AAU18656.1	Transcriptional regulator, MerR family	[TP0648-TP0461 (0.6214171)]
COG0457	COG1396	BCE33L1401	BCE33L1401	TPR-repeat-containing protein	BCE33L1176	BCE33L1176	Transcriptional regulator	[TP0648-TP0461 (0.6214171)]
COG0457	COG1396	BCE33L3061	BCE33L3061	TPR repeat-containing protein	BCE33L0070	BCE33L0070	Probable transcriptional regulator	[TP0648-TP0461 (0.6214171)]
COG0457	COG1396	BCE33L0929	AAU19316.1	Probable response regulator aspartate phosphatase	BCE33L1176	BCE33L1176	Transcriptional regulator	[TP0648-TP0461 (0.6214171)]
COG0457	COG1396	BCE33L1401	BCE33L1401	TPR-repeat-containing protein	BCE33L4105	BCE33L4105	Probable transcriptional regulator	[TP0648-TP0461 (0.6214171)]
COG0457	COG1396	BCE33L1058	AAU19188.1	Probable transcriptional regulator	BCE33L2170	AAU18087.1	Possible transcriptional regulator, MerR family	[TP0648-TP0461 (0.6214171)]
COG0457	COG1396	BCE33L1058	AAU19188.1	Probable transcriptional regulator	BCE33L5049	BCE33L5049	Transcriptional activator	[TP0648-TP0461 (0.6214171)]
COG0457	COG1396	BCE33L3223	AAU17039.1	Possible response regulator aspartate phosphatase	BCE33L1176	BCE33L1176	Transcriptional regulator	[TP0648-TP0461 (0.6214171)]
COG0457	COG1396	BCE33L2262	BCE33L2262	Hypothetical protein {UniProtKB/TrEMBL:Q63B65}	BCE33L4105	BCE33L4105	Probable transcriptional regulator	[TP0648-TP0461 (0.6214171)]
COG0457	COG1396	BCE33L2649	BCE33L2649	Hypothetical protein {UniProtKB/TrEMBL:Q63A31}	BCE33L2847	BCE33L2847	Ans operon repressor protein	[TP0648-TP0461 (0.6214171)]
COG0457	COG1396	BCE33L4852	AAU15425.1	TPR domain protein {UniProtKB/TrEMBL:Q631J4}	BCE33L3459	BCE33L3459	Hypothetical protein {UniProtKB/TrEMBL:Q636X5}	[TP0648-TP0461 (0.6214171)]
COG0457	COG1396	BCE33L0929	AAU19316.1	Probable response regulator aspartate phosphatase	BCE33L4252	AAU16018.1	DNA-binding protein {UniProtKB/TrEMBL:Q633T6}	[TP0648-TP0461 (0.6214171)]
COG0457	COG1396	BCE33L4852	AAU15425.1	TPR domain protein {UniProtKB/TrEMBL:Q631J4}	BCE33L2170	AAU18087.1	Possible transcriptional regulator, MerR family	[TP0648-TP0461 (0.6214171)]
COG0457	COG1396	BCE33L0510	AAU19731.1	Transcriptional activator	BCE33L2197	AAU18060.1	Transcriptional regulator	[TP0648-TP0461 (0.6214171)]
COG0457	COG1396	BCE33L4835	BCE33L4835	Possible response regulator aspartate phosphatase	BCE33L2170	AAU18087.1	Possible transcriptional regulator, MerR family	[TP0648-TP0461 (0.6214171)]
COG0457	COG1396	BCE33L2262	BCE33L2262	Hypothetical protein {UniProtKB/TrEMBL:Q63B65}	BCE33L2197	AAU18060.1	Transcriptional regulator	[TP0648-TP0461 (0.6214171)]
COG0457	COG1396	BCE33L4138	BCE33L4138	TPR domain protein {UniProtKB/TrEMBL:Q634F0}	BCE33L5049	BCE33L5049	Transcriptional activator	[TP0648-TP0461 (0.6214171)]
COG0457	COG1396	BCE33L3061	BCE33L3061	TPR repeat-containing protein	BCE33L1599	AAU18656.1	Transcriptional regulator, MerR family	[TP0648-TP0461 (0.6214171)]
COG0457	COG1396	BCE33L3061	BCE33L3061	TPR repeat-containing protein	BCE33L1176	BCE33L1176	Transcriptional regulator	[TP0648-TP0461 (0.6214171)]
COG0457	COG1396	BCE33L4835	BCE33L4835	Possible response regulator aspartate phosphatase	BCE33L1176	BCE33L1176	Transcriptional regulator	[TP0648-TP0461 (0.6214171)]
COG0457	COG1396	BCE33L4138	BCE33L4138	TPR domain protein {UniProtKB/TrEMBL:Q634F0}	BCE33L3459	BCE33L3459	Hypothetical protein {UniProtKB/TrEMBL:Q636X5}	[TP0648-TP0461 (0.6214171)]
COG0457	COG1396	BCE33L1058	AAU19188.1	Probable transcriptional regulator	BCE33L1599	AAU18656.1	Transcriptional regulator, MerR family	[TP0648-TP0461 (0.6214171)]
COG0457	COG1396	BCE33L0510	AAU19731.1	Transcriptional activator	BCE33L1599	AAU18656.1	Transcriptional regulator, MerR family	[TP0648-TP0461 (0.6214171)]
COG0457	COG1396	BCE33L0929	AAU19316.1	Probable response regulator aspartate phosphatase	BCE33L2847	BCE33L2847	Ans operon repressor protein	[TP0648-TP0461 (0.6214171)]
COG0457	COG1396	BCE33L2649	BCE33L2649	Hypothetical protein {UniProtKB/TrEMBL:Q63A31}	BCE33L2170	AAU18087.1	Possible transcriptional regulator, MerR family	[TP0648-TP0461 (0.6214171)]
COG0457	COG1396	BCE33L0510	AAU19731.1	Transcriptional activator	BCE33L2847	BCE33L2847	Ans operon repressor protein	[TP0648-TP0461 (0.6214171)]
COG0457	COG1396	BCE33L4835	BCE33L4835	Possible response regulator aspartate phosphatase	BCE33L2197	AAU18060.1	Transcriptional regulator	[TP0648-TP0461 (0.6214171)]
COG0457	COG1396	BCE33L0510	AAU19731.1	Transcriptional activator	BCE33L3459	BCE33L3459	Hypothetical protein {UniProtKB/TrEMBL:Q636X5}	[TP0648-TP0461 (0.6214171)]
COG0457	COG1396	BCE33L3061	BCE33L3061	TPR repeat-containing protein	BCE33L4252	AAU16018.1	DNA-binding protein {UniProtKB/TrEMBL:Q633T6}	[TP0648-TP0461 (0.6214171)]
COG0457	COG1396	BCE33L2649	BCE33L2649	Hypothetical protein {UniProtKB/TrEMBL:Q63A31}	BCE33L4252	AAU16018.1	DNA-binding protein {UniProtKB/TrEMBL:Q633T6}	[TP0648-TP0461 (0.6214171)]
COG0457	COG1396	BCE33L4138	BCE33L4138	TPR domain protein {UniProtKB/TrEMBL:Q634F0}	BCE33L2847	BCE33L2847	Ans operon repressor protein	[TP0648-TP0461 (0.6214171)]
COG0457	COG1396	BCE33L0510	AAU19731.1	Transcriptional activator	BCE33L2170	AAU18087.1	Possible transcriptional regulator, MerR family	[TP0648-TP0461 (0.6214171)]
COG0457	COG1396	BCE33L1401	BCE33L1401	TPR-repeat-containing protein	BCE33L2847	BCE33L2847	Ans operon repressor protein	[TP0648-TP0461 (0.6214171)]
COG0457	COG1396	BCE33L4835	BCE33L4835	Possible response regulator aspartate phosphatase	BCE33L4252	AAU16018.1	DNA-binding protein {UniProtKB/TrEMBL:Q633T6}	[TP0648-TP0461 (0.6214171)]
COG0457	COG1396	BCE33L0929	AAU19316.1	Probable response regulator aspartate phosphatase	BCE33L0070	BCE33L0070	Probable transcriptional regulator	[TP0648-TP0461 (0.6214171)]
COG0457	COG1396	BCE33L1401	BCE33L1401	TPR-repeat-containing protein	BCE33L3459	BCE33L3459	Hypothetical protein {UniProtKB/TrEMBL:Q636X5}	[TP0648-TP0461 (0.6214171)]
COG0457	COG1396	BCE33L3223	AAU17039.1	Possible response regulator aspartate phosphatase	BCE33L5049	BCE33L5049	Transcriptional activator	[TP0648-TP0461 (0.6214171)]
COG0457	COG1396	BCE33L4835	BCE33L4835	Possible response regulator aspartate phosphatase	BCE33L0070	BCE33L0070	Probable transcriptional regulator	[TP0648-TP0461 (0.6214171)]
COG0457	COG1396	BCE33L2262	BCE33L2262	Hypothetical protein {UniProtKB/TrEMBL:Q63B65}	BCE33L1599	AAU18656.1	Transcriptional regulator, MerR family	[TP0648-TP0461 (0.6214171)]
COG0457	COG1396	BCE33L4835	BCE33L4835	Possible response regulator aspartate phosphatase	BCE33L5049	BCE33L5049	Transcriptional activator	[TP0648-TP0461 (0.6214171)]
COG0036	COG1516	BCE33L3619	BCE33L3619	Ribulose-phosphate 3-epimerase	BCE33L1518	BCE33L1518	Flagellar protein {UniProtKB/TrEMBL:Q63DA0}	[TP0945-TP0943 (0.573118)]
COG0237	COG1493	BCE33L4325	coaE	Dephospho-CoA kinase (EC 2.7.1.24) (Dephosphocoenzyme A kinase)	BCE33L4856	BCE33L4856	HPr(Ser) kinase/phosphatase	[TP0296-TP0591 (0.7885255)]
COG0124	COG0124	BCE33L4146	hisS2	Histidyl-tRNA synthetase 2 (EC 6.1.1.21) (Histidine--tRNA ligase 2) (HisRS 2)	BCE33L4146	hisS2	Histidyl-tRNA synthetase 2 (EC 6.1.1.21) (Histidine--tRNA ligase 2) (HisRS 2)	[TP0641-TP0641 (0.67365265)]
COG0124	COG0124	BCE33L3024	hisS1	Histidyl-tRNA synthetase 1 (EC 6.1.1.21) (Histidine--tRNA ligase 1) (HisRS 1)	BCE33L4146	hisS2	Histidyl-tRNA synthetase 2 (EC 6.1.1.21) (Histidine--tRNA ligase 2) (HisRS 2)	[TP0641-TP0641 (0.67365265)]
COG0124	COG0124	BCE33L4146	hisS2	Histidyl-tRNA synthetase 2 (EC 6.1.1.21) (Histidine--tRNA ligase 2) (HisRS 2)	BCE33L3024	hisS1	Histidyl-tRNA synthetase 1 (EC 6.1.1.21) (Histidine--tRNA ligase 1) (HisRS 1)	[TP0641-TP0641 (0.67365265)]
COG0124	COG0124	BCE33L3024	hisS1	Histidyl-tRNA synthetase 1 (EC 6.1.1.21) (Histidine--tRNA ligase 1) (HisRS 1)	BCE33L3024	hisS1	Histidyl-tRNA synthetase 1 (EC 6.1.1.21) (Histidine--tRNA ligase 1) (HisRS 1)	[TP0641-TP0641 (0.67365265)]
COG0526	COG5401	BCE33L1355	resA	Thiol-disulfide oxidoreductase resA	BCE33L4235	BCE33L4235	Germination protein {UniProtKB/TrEMBL:Q633V3}	[TP0100-TP0832 (0.57057476)]
COG0526	COG5401	BCE33L3317	BCE33L3317	AhpC/TSA family protein	BCE33L4235	BCE33L4235	Germination protein {UniProtKB/TrEMBL:Q633V3}	[TP0100-TP0832 (0.57057476)]
COG0526	COG5401	BCE33L4268	BCE33L4268	Thioredoxin {UniProtKB/TrEMBL:Q633S0}	BCE33L4235	BCE33L4235	Germination protein {UniProtKB/TrEMBL:Q633V3}	[TP0100-TP0832 (0.57057476)]
COG0526	COG5401	BCE33L0659	BCE33L0659	Thioredoxin {UniProtKB/TrEMBL:Q63FP8}	BCE33L4235	BCE33L4235	Germination protein {UniProtKB/TrEMBL:Q633V3}	[TP0100-TP0832 (0.57057476)]
COG0526	COG5401	BCE33L4444	AAU15828.1	Thioredoxin {UniProtKB/TrEMBL:Q632Z6}	BCE33L4235	BCE33L4235	Germination protein {UniProtKB/TrEMBL:Q633V3}	[TP0100-TP0832 (0.57057476)]
COG0526	COG5401	BCE33L4714	BCE33L4714	Thioredoxin {UniProtKB/TrEMBL:Q631Y1}	BCE33L4235	BCE33L4235	Germination protein {UniProtKB/TrEMBL:Q633V3}	[TP0100-TP0832 (0.57057476)]
COG0526	COG5401	BCE33L1597	BCE33L1597	Thioredoxin family protein	BCE33L4235	BCE33L4235	Germination protein {UniProtKB/TrEMBL:Q633V3}	[TP0100-TP0832 (0.57057476)]
COG0526	COG5401	BCE33L0361	BCE33L0361	Hypothetical protein {UniProtKB/TrEMBL:Q63GJ1}	BCE33L4235	BCE33L4235	Germination protein {UniProtKB/TrEMBL:Q633V3}	[TP0100-TP0832 (0.57057476)]
COG0526	COG5401	BCE33L2090	BCE33L2090	Thioredoxin {UniProtKB/TrEMBL:Q63BN6}	BCE33L4235	BCE33L4235	Germination protein {UniProtKB/TrEMBL:Q633V3}	[TP0100-TP0832 (0.57057476)]
COG0290	COG1837	BCE33L4317	infC	Translation initiation factor IF-3	BCE33L3602	BCE33L3602	Hypothetical protein {UniProtKB/TrEMBL:Q636I3}	[TP0850-TP0906 (0.70629925)]
COG0420	COG1256	BCE33L2121	AAU18136.1	Exonuclease {UniProtKB/TrEMBL:Q63BK5}	BCE33L1515	AAU18739.1	Flagellar hook-associated protein 1	[TP0626-TP0660 (0.6120698)]
COG0420	COG1256	BCE33L0918	BCE33L0918	DNA repair exonuclease {UniProtKB/TrEMBL:Q63EZ2}	BCE33L1515	AAU18739.1	Flagellar hook-associated protein 1	[TP0626-TP0660 (0.6120698)]
COG0442	COG1344	BCE33L0370	BCE33L0370	Proline--tRNA ligase {UniProtKB/TrEMBL:Q63GI2}	BCE33L1516	BCE33L1516	Flagellar hook-associated protein 3	[TP0160-TP0792 (0.6929264), TP0160-TP0659 (0.5927278)]
COG0442	COG1344	BCE33L0370	BCE33L0370	Proline--tRNA ligase {UniProtKB/TrEMBL:Q63GI2}	BCE33L1535	BCE33L1535	Flagellin {UniProtKB/TrEMBL:Q63D83}	[TP0160-TP0792 (0.6929264), TP0160-TP0659 (0.5927278)]
COG0442	COG1344	BCE33L3578	BCE33L3578	Proline--tRNA ligase {UniProtKB/TrEMBL:Q636K7}	BCE33L1535	BCE33L1535	Flagellin {UniProtKB/TrEMBL:Q63D83}	[TP0160-TP0792 (0.6929264), TP0160-TP0659 (0.5927278)]
COG0442	COG1344	BCE33L3578	BCE33L3578	Proline--tRNA ligase {UniProtKB/TrEMBL:Q636K7}	BCE33L1536	AAU18717.1	Flagellin {UniProtKB/TrEMBL:Q63D82}	[TP0160-TP0792 (0.6929264), TP0160-TP0659 (0.5927278)]
COG0442	COG1344	BCE33L0370	BCE33L0370	Proline--tRNA ligase {UniProtKB/TrEMBL:Q63GI2}	BCE33L1536	AAU18717.1	Flagellin {UniProtKB/TrEMBL:Q63D82}	[TP0160-TP0792 (0.6929264), TP0160-TP0659 (0.5927278)]
COG0442	COG1344	BCE33L3578	BCE33L3578	Proline--tRNA ligase {UniProtKB/TrEMBL:Q636K7}	BCE33L1516	BCE33L1516	Flagellar hook-associated protein 3	[TP0160-TP0792 (0.6929264), TP0160-TP0659 (0.5927278)]
COG0211	COG1536	BCE33L4187	rpmA	50S ribosomal protein L27	BCE33L1524	AAU18729.1	Flagellar motor switch protein G	[TP0743-TP0400 (0.6311798)]
COG0486	COG0803	BCE33L5181	AAU20311.1	TRNA modification GTPase	BCE33L1841	AAU18410.1	High-affinity zinc uptake system	[TP0550-TP0163 (0.74372905)]
COG1536	COG1595	BCE33L1524	AAU18729.1	Flagellar motor switch protein G	BCE33L1013	BCE33L1013	RNA polymerase sigma factor	[TP0400-TP0092 (0.64304686)]
COG1536	COG1595	BCE33L1524	AAU18729.1	Flagellar motor switch protein G	BCE33L3297	AAU16963.1	RNA polymerase ECF-type sigma factor	[TP0400-TP0092 (0.64304686)]
COG1536	COG1595	BCE33L1524	AAU18729.1	Flagellar motor switch protein G	BCE33L1605	AAU18649.1	RNA polymerase sigma-70 factor, ECF subfamily	[TP0400-TP0092 (0.64304686)]
COG1536	COG1595	BCE33L1524	AAU18729.1	Flagellar motor switch protein G	BCE33L0089	BCE33L0089	RNA polymerase sigma-30 factor	[TP0400-TP0092 (0.64304686)]
COG1536	COG1595	BCE33L1524	AAU18729.1	Flagellar motor switch protein G	BCE33L2243	BCE33L2243	RNA polymerase sigma-70 factor	[TP0400-TP0092 (0.64304686)]
COG1536	COG1595	BCE33L1524	AAU18729.1	Flagellar motor switch protein G	BCE33L2972	AAU17289.1	RNA polymerase sigma-70 factor	[TP0400-TP0092 (0.64304686)]
COG1536	COG1595	BCE33L1524	AAU18729.1	Flagellar motor switch protein G	BCE33L3438	BCE33L3438	Possible positive control factor Xpf	[TP0400-TP0092 (0.64304686)]
COG1536	COG1595	BCE33L1524	AAU18729.1	Flagellar motor switch protein G	BCE33L0162	BCE33L0162	RNA polymerase sigma-70 factor, ECF subfamily	[TP0400-TP0092 (0.64304686)]
COG1536	COG1595	BCE33L1524	AAU18729.1	Flagellar motor switch protein G	BCE33L0557	BCE33L0557	RNA polymerase sigma-70 factor, ECF subfamily	[TP0400-TP0092 (0.64304686)]
COG1536	COG1595	BCE33L1524	AAU18729.1	Flagellar motor switch protein G	BCE33L2519	AAU17739.1	RNA polymerase ECF-type sigma factor	[TP0400-TP0092 (0.64304686)]
COG1536	COG1595	BCE33L1524	AAU18729.1	Flagellar motor switch protein G	BCE33L2206	BCE33L2206	RNA polymerase sigma factor, ECF subfamily	[TP0400-TP0092 (0.64304686)]
COG1536	COG1595	BCE33L1524	AAU18729.1	Flagellar motor switch protein G	BCE33L0942	BCE33L0942	RNA polymerase sigma-70 factor, ECF family	[TP0400-TP0092 (0.64304686)]
COG1536	COG1595	BCE33L1524	AAU18729.1	Flagellar motor switch protein G	BCE33L1493	BCE33L1493	RNA polymerase sigma factor	[TP0400-TP0092 (0.64304686)]
COG1536	COG1595	BCE33L1524	AAU18729.1	Flagellar motor switch protein G	BCE33L1578	AAU18675.1	RNA polymerase, ECF-type sigma factor	[TP0400-TP0092 (0.64304686)]
COG1536	COG1595	BCE33L1524	AAU18729.1	Flagellar motor switch protein G	BCE33L4409	AAU15860.1	RNA polymerase sigma-70 factor	[TP0400-TP0092 (0.64304686)]
COG1536	COG1595	BCE33L1524	AAU18729.1	Flagellar motor switch protein G	BCE33L5060	AAU15219.1	RNA polymerase sigma-70 factor, ECF subfamily	[TP0400-TP0092 (0.64304686)]
COG1536	COG1595	BCE33L1524	AAU18729.1	Flagellar motor switch protein G	BCE33L1921	BCE33L1921	RNA polymerase sigma subunit, ECF subfamily	[TP0400-TP0092 (0.64304686)]
COG0687	COG1057	BCE33L1182	AAU19067.1	Spermidine/putrescine ABC transporter,	BCE33L4078	AAU16188.1	Nicotinate nucleotide adenylyltransferase	[TP0655-TP0741 (0.7061969)]
COG1558	COG4786	BCE33L1521	AAU18730.1	Flagellar basal-body rod protein	BCE33L1548	AAU18706.1	Flagellar basal-body rod protein	[TP0397-TP0961 (0.74447966)]
COG0012	COG0608	BCE33L5172	BCE33L5172	Conserved GTP-binding protein	BCE33L4153	BCE33L4153	Single-stranded-DNA-specific exonuclease	[TP0124-TP0704 (0.626838)]
COG1516	COG2868	BCE33L1518	BCE33L1518	Flagellar protein {UniProtKB/TrEMBL:Q63DA0}	BCE33L4188	BCE33L4188	Hypothetical protein {UniProtKB/TrEMBL:Q634A0}	[TP0943-TP0744 (0.6225916)]
COG0739	COG0773	BCE33L4982	AAU15298.1	Stage II sporulation protein Q	BCE33L4438	murC	UDP-N-acetylmuramate--L-alanine ligase (EC 6.3.2.8) (UDP-N- acetylmuramoyl-L-alanine synthetase)	[TP0782-TP0341 (0.8145237)]
COG0739	COG0773	BCE33L4699	BCE33L4699	Peptidase, M23/M37 family	BCE33L4438	murC	UDP-N-acetylmuramate--L-alanine ligase (EC 6.3.2.8) (UDP-N- acetylmuramoyl-L-alanine synthetase)	[TP0782-TP0341 (0.8145237)]
COG0739	COG0773	BCE33L4192	BCE33L4192	Stage IV sporulation protein FA	BCE33L4438	murC	UDP-N-acetylmuramate--L-alanine ligase (EC 6.3.2.8) (UDP-N- acetylmuramoyl-L-alanine synthetase)	[TP0782-TP0341 (0.8145237)]
COG0739	COG0773	BCE33L1361	AAU18885.1	Cell wall endopeptidase, family M23/M37	BCE33L4438	murC	UDP-N-acetylmuramate--L-alanine ligase (EC 6.3.2.8) (UDP-N- acetylmuramoyl-L-alanine synthetase)	[TP0782-TP0341 (0.8145237)]
COG0050	COG0457	BCE33L0102	AAU20129.1	Protein-synthesizing GTPase (Translation	BCE33L2262	BCE33L2262	Hypothetical protein {UniProtKB/TrEMBL:Q63B65}	[TP0187-TP0067 (0.7854602)]
COG0050	COG0457	BCE33L0102	AAU20129.1	Protein-synthesizing GTPase (Translation	BCE33L4138	BCE33L4138	TPR domain protein {UniProtKB/TrEMBL:Q634F0}	[TP0187-TP0067 (0.7854602)]
COG0050	COG0457	BCE33L0102	AAU20129.1	Protein-synthesizing GTPase (Translation	BCE33L0510	AAU19731.1	Transcriptional activator	[TP0187-TP0067 (0.7854602)]
COG0050	COG0457	BCE33L0102	AAU20129.1	Protein-synthesizing GTPase (Translation	BCE33L2649	BCE33L2649	Hypothetical protein {UniProtKB/TrEMBL:Q63A31}	[TP0187-TP0067 (0.7854602)]
COG0050	COG0457	BCE33L0102	AAU20129.1	Protein-synthesizing GTPase (Translation	BCE33L0929	AAU19316.1	Probable response regulator aspartate phosphatase	[TP0187-TP0067 (0.7854602)]
COG0050	COG0457	BCE33L0102	AAU20129.1	Protein-synthesizing GTPase (Translation	BCE33L1401	BCE33L1401	TPR-repeat-containing protein	[TP0187-TP0067 (0.7854602)]
COG0050	COG0457	BCE33L0102	AAU20129.1	Protein-synthesizing GTPase (Translation	BCE33L3223	AAU17039.1	Possible response regulator aspartate phosphatase	[TP0187-TP0067 (0.7854602)]
COG0050	COG0457	BCE33L0102	AAU20129.1	Protein-synthesizing GTPase (Translation	BCE33L4835	BCE33L4835	Possible response regulator aspartate phosphatase	[TP0187-TP0067 (0.7854602)]
COG0050	COG0457	BCE33L0102	AAU20129.1	Protein-synthesizing GTPase (Translation	BCE33L4852	AAU15425.1	TPR domain protein {UniProtKB/TrEMBL:Q631J4}	[TP0187-TP0067 (0.7854602)]
COG0050	COG0457	BCE33L0102	AAU20129.1	Protein-synthesizing GTPase (Translation	BCE33L3061	BCE33L3061	TPR repeat-containing protein	[TP0187-TP0067 (0.7854602)]
COG0050	COG0457	BCE33L0102	AAU20129.1	Protein-synthesizing GTPase (Translation	BCE33L1058	AAU19188.1	Probable transcriptional regulator	[TP0187-TP0067 (0.7854602)]
COG0220	COG1316	BCE33L4449	trmB	tRNA (guanine-N(7)-)-methyltransferase (EC 2.1.1.33) (tRNA(m7G46)- methyltransferase)	BCE33L0516	AAU19725.1	Transcriptional regulator, LytR family	[TP0464-TP0739 (0.7885255)]
COG0220	COG1316	BCE33L4449	trmB	tRNA (guanine-N(7)-)-methyltransferase (EC 2.1.1.33) (tRNA(m7G46)- methyltransferase)	BCE33L4892	AAU15386.1	Transcriptional regulator, LytR family	[TP0464-TP0739 (0.7885255)]
COG0220	COG1316	BCE33L4449	trmB	tRNA (guanine-N(7)-)-methyltransferase (EC 2.1.1.33) (tRNA(m7G46)- methyltransferase)	BCE33L4961	BCE33L4961	Transcription antiterminator	[TP0464-TP0739 (0.7885255)]
COG0220	COG1316	BCE33L4449	trmB	tRNA (guanine-N(7)-)-methyltransferase (EC 2.1.1.33) (tRNA(m7G46)- methyltransferase)	BCE33L1787	AAU18466.1	Transcriptional regulator, LytR family	[TP0464-TP0739 (0.7885255)]
COG0220	COG1316	BCE33L4449	trmB	tRNA (guanine-N(7)-)-methyltransferase (EC 2.1.1.33) (tRNA(m7G46)- methyltransferase)	BCE33L0680	AAU19561.1	Transcriptional regulator, LytR family	[TP0464-TP0739 (0.7885255)]
COG0220	COG1316	BCE33L4449	trmB	tRNA (guanine-N(7)-)-methyltransferase (EC 2.1.1.33) (tRNA(m7G46)- methyltransferase)	BCE33L3295	BCE33L3295	Transcriptional regulator LytR, attenuator for	[TP0464-TP0739 (0.7885255)]
COG0301	COG0457	BCE33L4391	AAU15879.1	Thiamine biosynthesis protein	BCE33L2649	BCE33L2649	Hypothetical protein {UniProtKB/TrEMBL:Q63A31}	[TP0559-TP0095 (0.76004404), TP0559-TP0067 (0.65738976)]
COG0301	COG0457	BCE33L4391	AAU15879.1	Thiamine biosynthesis protein	BCE33L4138	BCE33L4138	TPR domain protein {UniProtKB/TrEMBL:Q634F0}	[TP0559-TP0095 (0.76004404), TP0559-TP0067 (0.65738976)]
COG0301	COG0457	BCE33L4391	AAU15879.1	Thiamine biosynthesis protein	BCE33L2262	BCE33L2262	Hypothetical protein {UniProtKB/TrEMBL:Q63B65}	[TP0559-TP0095 (0.76004404), TP0559-TP0067 (0.65738976)]
COG0301	COG0457	BCE33L4391	AAU15879.1	Thiamine biosynthesis protein	BCE33L3223	AAU17039.1	Possible response regulator aspartate phosphatase	[TP0559-TP0095 (0.76004404), TP0559-TP0067 (0.65738976)]
COG0301	COG0457	BCE33L4391	AAU15879.1	Thiamine biosynthesis protein	BCE33L0929	AAU19316.1	Probable response regulator aspartate phosphatase	[TP0559-TP0095 (0.76004404), TP0559-TP0067 (0.65738976)]
COG0301	COG0457	BCE33L4391	AAU15879.1	Thiamine biosynthesis protein	BCE33L0510	AAU19731.1	Transcriptional activator	[TP0559-TP0095 (0.76004404), TP0559-TP0067 (0.65738976)]
COG0301	COG0457	BCE33L4391	AAU15879.1	Thiamine biosynthesis protein	BCE33L4852	AAU15425.1	TPR domain protein {UniProtKB/TrEMBL:Q631J4}	[TP0559-TP0095 (0.76004404), TP0559-TP0067 (0.65738976)]
COG0301	COG0457	BCE33L4391	AAU15879.1	Thiamine biosynthesis protein	BCE33L1058	AAU19188.1	Probable transcriptional regulator	[TP0559-TP0095 (0.76004404), TP0559-TP0067 (0.65738976)]
COG0301	COG0457	BCE33L4391	AAU15879.1	Thiamine biosynthesis protein	BCE33L3061	BCE33L3061	TPR repeat-containing protein	[TP0559-TP0095 (0.76004404), TP0559-TP0067 (0.65738976)]
COG0301	COG0457	BCE33L4391	AAU15879.1	Thiamine biosynthesis protein	BCE33L1401	BCE33L1401	TPR-repeat-containing protein	[TP0559-TP0095 (0.76004404), TP0559-TP0067 (0.65738976)]
COG0301	COG0457	BCE33L4391	AAU15879.1	Thiamine biosynthesis protein	BCE33L4835	BCE33L4835	Possible response regulator aspartate phosphatase	[TP0559-TP0095 (0.76004404), TP0559-TP0067 (0.65738976)]
COG0621	COG2208	BCE33L4057	AAU16213.1	Hypothetical protein {UniProtKB/TrEMBL:Q634N1}	BCE33L0057	BCE33L0057	Serine/threonine specific protein phosphatase;	[TP0269-TP0218 (0.77940726)]
COG0621	COG2208	BCE33L3531	BCE33L3531	Hypothetical protein {UniProtKB/TrEMBL:Q636Q4}	BCE33L0898	BCE33L0898	Sigma factor sigB regulation protein	[TP0269-TP0218 (0.77940726)]
COG0621	COG2208	BCE33L3531	BCE33L3531	Hypothetical protein {UniProtKB/TrEMBL:Q636Q4}	BCE33L0057	BCE33L0057	Serine/threonine specific protein phosphatase;	[TP0269-TP0218 (0.77940726)]
COG0621	COG2208	BCE33L4057	AAU16213.1	Hypothetical protein {UniProtKB/TrEMBL:Q634N1}	BCE33L0898	BCE33L0898	Sigma factor sigB regulation protein	[TP0269-TP0218 (0.77940726)]
COG0457	COG1187	BCE33L4138	BCE33L4138	TPR domain protein {UniProtKB/TrEMBL:Q634F0}	BCE33L2144	AAU18115.1	TRNA pseudouridine synthase A	[TP0067-TP0459 (0.6360361)]
COG0457	COG1187	BCE33L1401	BCE33L1401	TPR-repeat-containing protein	BCE33L1354	AAU18896.1	Pseudouridylate synthase	[TP0067-TP0459 (0.6360361)]
COG0457	COG1187	BCE33L2262	BCE33L2262	Hypothetical protein {UniProtKB/TrEMBL:Q63B65}	BCE33L1354	AAU18896.1	Pseudouridylate synthase	[TP0067-TP0459 (0.6360361)]
COG0457	COG1187	BCE33L0510	AAU19731.1	Transcriptional activator	BCE33L4456	AAU15815.1	Pseudouridylate synthase	[TP0067-TP0459 (0.6360361)]
COG0457	COG1187	BCE33L2262	BCE33L2262	Hypothetical protein {UniProtKB/TrEMBL:Q63B65}	BCE33L4295	BCE33L4295	TRNA pseudouridine synthase A	[TP0067-TP0459 (0.6360361)]
COG0457	COG1187	BCE33L1401	BCE33L1401	TPR-repeat-containing protein	BCE33L2144	AAU18115.1	TRNA pseudouridine synthase A	[TP0067-TP0459 (0.6360361)]
COG0457	COG1187	BCE33L4852	AAU15425.1	TPR domain protein {UniProtKB/TrEMBL:Q631J4}	BCE33L1354	AAU18896.1	Pseudouridylate synthase	[TP0067-TP0459 (0.6360361)]
COG0457	COG1187	BCE33L3061	BCE33L3061	TPR repeat-containing protein	BCE33L1354	AAU18896.1	Pseudouridylate synthase	[TP0067-TP0459 (0.6360361)]
COG0457	COG1187	BCE33L3223	AAU17039.1	Possible response regulator aspartate phosphatase	BCE33L2144	AAU18115.1	TRNA pseudouridine synthase A	[TP0067-TP0459 (0.6360361)]
COG0457	COG1187	BCE33L1401	BCE33L1401	TPR-repeat-containing protein	BCE33L4295	BCE33L4295	TRNA pseudouridine synthase A	[TP0067-TP0459 (0.6360361)]
COG0457	COG1187	BCE33L2649	BCE33L2649	Hypothetical protein {UniProtKB/TrEMBL:Q63A31}	BCE33L4295	BCE33L4295	TRNA pseudouridine synthase A	[TP0067-TP0459 (0.6360361)]
COG0457	COG1187	BCE33L0510	AAU19731.1	Transcriptional activator	BCE33L1354	AAU18896.1	Pseudouridylate synthase	[TP0067-TP0459 (0.6360361)]
COG0457	COG1187	BCE33L4835	BCE33L4835	Possible response regulator aspartate phosphatase	BCE33L4295	BCE33L4295	TRNA pseudouridine synthase A	[TP0067-TP0459 (0.6360361)]
COG0457	COG1187	BCE33L2649	BCE33L2649	Hypothetical protein {UniProtKB/TrEMBL:Q63A31}	BCE33L4456	AAU15815.1	Pseudouridylate synthase	[TP0067-TP0459 (0.6360361)]
COG0457	COG1187	BCE33L4835	BCE33L4835	Possible response regulator aspartate phosphatase	BCE33L1354	AAU18896.1	Pseudouridylate synthase	[TP0067-TP0459 (0.6360361)]
COG0457	COG1187	BCE33L0510	AAU19731.1	Transcriptional activator	BCE33L4295	BCE33L4295	TRNA pseudouridine synthase A	[TP0067-TP0459 (0.6360361)]
COG0457	COG1187	BCE33L2649	BCE33L2649	Hypothetical protein {UniProtKB/TrEMBL:Q63A31}	BCE33L1354	AAU18896.1	Pseudouridylate synthase	[TP0067-TP0459 (0.6360361)]
COG0457	COG1187	BCE33L2262	BCE33L2262	Hypothetical protein {UniProtKB/TrEMBL:Q63B65}	BCE33L2144	AAU18115.1	TRNA pseudouridine synthase A	[TP0067-TP0459 (0.6360361)]
COG0457	COG1187	BCE33L2649	BCE33L2649	Hypothetical protein {UniProtKB/TrEMBL:Q63A31}	BCE33L2144	AAU18115.1	TRNA pseudouridine synthase A	[TP0067-TP0459 (0.6360361)]
COG0457	COG1187	BCE33L4835	BCE33L4835	Possible response regulator aspartate phosphatase	BCE33L4456	AAU15815.1	Pseudouridylate synthase	[TP0067-TP0459 (0.6360361)]
COG0457	COG1187	BCE33L3061	BCE33L3061	TPR repeat-containing protein	BCE33L2144	AAU18115.1	TRNA pseudouridine synthase A	[TP0067-TP0459 (0.6360361)]
COG0457	COG1187	BCE33L3223	AAU17039.1	Possible response regulator aspartate phosphatase	BCE33L1354	AAU18896.1	Pseudouridylate synthase	[TP0067-TP0459 (0.6360361)]
COG0457	COG1187	BCE33L0929	AAU19316.1	Probable response regulator aspartate phosphatase	BCE33L1354	AAU18896.1	Pseudouridylate synthase	[TP0067-TP0459 (0.6360361)]
COG0457	COG1187	BCE33L3223	AAU17039.1	Possible response regulator aspartate phosphatase	BCE33L4295	BCE33L4295	TRNA pseudouridine synthase A	[TP0067-TP0459 (0.6360361)]
COG0457	COG1187	BCE33L4852	AAU15425.1	TPR domain protein {UniProtKB/TrEMBL:Q631J4}	BCE33L2144	AAU18115.1	TRNA pseudouridine synthase A	[TP0067-TP0459 (0.6360361)]
COG0457	COG1187	BCE33L0929	AAU19316.1	Probable response regulator aspartate phosphatase	BCE33L4456	AAU15815.1	Pseudouridylate synthase	[TP0067-TP0459 (0.6360361)]
COG0457	COG1187	BCE33L4138	BCE33L4138	TPR domain protein {UniProtKB/TrEMBL:Q634F0}	BCE33L1354	AAU18896.1	Pseudouridylate synthase	[TP0067-TP0459 (0.6360361)]
COG0457	COG1187	BCE33L3223	AAU17039.1	Possible response regulator aspartate phosphatase	BCE33L4456	AAU15815.1	Pseudouridylate synthase	[TP0067-TP0459 (0.6360361)]
COG0457	COG1187	BCE33L0510	AAU19731.1	Transcriptional activator	BCE33L2144	AAU18115.1	TRNA pseudouridine synthase A	[TP0067-TP0459 (0.6360361)]
COG0457	COG1187	BCE33L3061	BCE33L3061	TPR repeat-containing protein	BCE33L4295	BCE33L4295	TRNA pseudouridine synthase A	[TP0067-TP0459 (0.6360361)]
COG0457	COG1187	BCE33L1058	AAU19188.1	Probable transcriptional regulator	BCE33L4295	BCE33L4295	TRNA pseudouridine synthase A	[TP0067-TP0459 (0.6360361)]
COG0457	COG1187	BCE33L4835	BCE33L4835	Possible response regulator aspartate phosphatase	BCE33L2144	AAU18115.1	TRNA pseudouridine synthase A	[TP0067-TP0459 (0.6360361)]
COG0457	COG1187	BCE33L1058	AAU19188.1	Probable transcriptional regulator	BCE33L4456	AAU15815.1	Pseudouridylate synthase	[TP0067-TP0459 (0.6360361)]
COG0457	COG1187	BCE33L3061	BCE33L3061	TPR repeat-containing protein	BCE33L4456	AAU15815.1	Pseudouridylate synthase	[TP0067-TP0459 (0.6360361)]
COG0457	COG1187	BCE33L0929	AAU19316.1	Probable response regulator aspartate phosphatase	BCE33L2144	AAU18115.1	TRNA pseudouridine synthase A	[TP0067-TP0459 (0.6360361)]
COG0457	COG1187	BCE33L4138	BCE33L4138	TPR domain protein {UniProtKB/TrEMBL:Q634F0}	BCE33L4295	BCE33L4295	TRNA pseudouridine synthase A	[TP0067-TP0459 (0.6360361)]
COG0457	COG1187	BCE33L1058	AAU19188.1	Probable transcriptional regulator	BCE33L1354	AAU18896.1	Pseudouridylate synthase	[TP0067-TP0459 (0.6360361)]
COG0457	COG1187	BCE33L2262	BCE33L2262	Hypothetical protein {UniProtKB/TrEMBL:Q63B65}	BCE33L4456	AAU15815.1	Pseudouridylate synthase	[TP0067-TP0459 (0.6360361)]
COG0457	COG1187	BCE33L0929	AAU19316.1	Probable response regulator aspartate phosphatase	BCE33L4295	BCE33L4295	TRNA pseudouridine synthase A	[TP0067-TP0459 (0.6360361)]
COG0457	COG1187	BCE33L1401	BCE33L1401	TPR-repeat-containing protein	BCE33L4456	AAU15815.1	Pseudouridylate synthase	[TP0067-TP0459 (0.6360361)]
COG0457	COG1187	BCE33L4138	BCE33L4138	TPR domain protein {UniProtKB/TrEMBL:Q634F0}	BCE33L4456	AAU15815.1	Pseudouridylate synthase	[TP0067-TP0459 (0.6360361)]
COG0457	COG1187	BCE33L1058	AAU19188.1	Probable transcriptional regulator	BCE33L2144	AAU18115.1	TRNA pseudouridine synthase A	[TP0067-TP0459 (0.6360361)]
COG0457	COG1187	BCE33L4852	AAU15425.1	TPR domain protein {UniProtKB/TrEMBL:Q631J4}	BCE33L4456	AAU15815.1	Pseudouridylate synthase	[TP0067-TP0459 (0.6360361)]
COG0457	COG1187	BCE33L4852	AAU15425.1	TPR domain protein {UniProtKB/TrEMBL:Q631J4}	BCE33L4295	BCE33L4295	TRNA pseudouridine synthase A	[TP0067-TP0459 (0.6360361)]
COG0210	COG0305	BCE33L0278	BCE33L0278	ATP-dependent DNA helicase	BCE33L5165	BCE33L5165	Replicative DNA helicase	[TP0102-TP0058 (0.8842861)]
COG0210	COG0305	BCE33L1120	BCE33L1120	ATP-dependent DNA helicase	BCE33L5165	BCE33L5165	Replicative DNA helicase	[TP0102-TP0058 (0.8842861)]
COG0210	COG0305	BCE33L1120	BCE33L1120	ATP-dependent DNA helicase	BCE33L0840	BCE33L0840	Replicative DNA helicase	[TP0102-TP0058 (0.8842861)]
COG0210	COG0305	BCE33L0278	BCE33L0278	ATP-dependent DNA helicase	BCE33L0840	BCE33L0840	Replicative DNA helicase	[TP0102-TP0058 (0.8842861)]
COG0621	COG0739	BCE33L3531	BCE33L3531	Hypothetical protein {UniProtKB/TrEMBL:Q636Q4}	BCE33L4982	AAU15298.1	Stage II sporulation protein Q	[TP0269-TP0702 (0.8475093)]
COG0621	COG0739	BCE33L3531	BCE33L3531	Hypothetical protein {UniProtKB/TrEMBL:Q636Q4}	BCE33L1361	AAU18885.1	Cell wall endopeptidase, family M23/M37	[TP0269-TP0702 (0.8475093)]
COG0621	COG0739	BCE33L4057	AAU16213.1	Hypothetical protein {UniProtKB/TrEMBL:Q634N1}	BCE33L4192	BCE33L4192	Stage IV sporulation protein FA	[TP0269-TP0702 (0.8475093)]
COG0621	COG0739	BCE33L4057	AAU16213.1	Hypothetical protein {UniProtKB/TrEMBL:Q634N1}	BCE33L4699	BCE33L4699	Peptidase, M23/M37 family	[TP0269-TP0702 (0.8475093)]
COG0621	COG0739	BCE33L3531	BCE33L3531	Hypothetical protein {UniProtKB/TrEMBL:Q636Q4}	BCE33L4699	BCE33L4699	Peptidase, M23/M37 family	[TP0269-TP0702 (0.8475093)]
COG0621	COG0739	BCE33L4057	AAU16213.1	Hypothetical protein {UniProtKB/TrEMBL:Q634N1}	BCE33L1361	AAU18885.1	Cell wall endopeptidase, family M23/M37	[TP0269-TP0702 (0.8475093)]
COG0621	COG0739	BCE33L3531	BCE33L3531	Hypothetical protein {UniProtKB/TrEMBL:Q636Q4}	BCE33L4192	BCE33L4192	Stage IV sporulation protein FA	[TP0269-TP0702 (0.8475093)]
COG0621	COG0739	BCE33L4057	AAU16213.1	Hypothetical protein {UniProtKB/TrEMBL:Q634N1}	BCE33L4982	AAU15298.1	Stage II sporulation protein Q	[TP0269-TP0702 (0.8475093)]
COG1256	COG1516	BCE33L1515	AAU18739.1	Flagellar hook-associated protein 1	BCE33L1518	BCE33L1518	Flagellar protein {UniProtKB/TrEMBL:Q63DA0}	[TP0660-TP0943 (0.90609026)]
COG0552	COG1774	BCE33L3606	BCE33L3606	Recognition particle-docking protein	BCE33L0028	BCE33L0028	Signal peptidase-like protein	[TP0578-TP0046 (0.5421936)]
COG0840	COG1070	BCE33L3093	BCE33L3093	Methyl-accepting chemotaxis protein	BCE33L0155	BCE33L0155	Gluconokinase {UniProtKB/TrEMBL:Q63H40}	[TP0640-TP0295 (0.8429581)]
COG0840	COG1070	BCE33L0469	BCE33L0469	Methyl-accepting chemotaxis protein	BCE33L3078	AAU17182.1	Gluconate kinase {UniProtKB/TrEMBL:Q638K2}	[TP0640-TP0295 (0.8429581)]
COG0840	COG1070	BCE33L4800	BCE33L4800	Methyl-accepting chemotaxis protein	BCE33L3078	AAU17182.1	Gluconate kinase {UniProtKB/TrEMBL:Q638K2}	[TP0640-TP0295 (0.8429581)]
COG0840	COG1070	BCE33L4768	AAU15509.1	Methyl-accepting chemotaxis protein	BCE33L3078	AAU17182.1	Gluconate kinase {UniProtKB/TrEMBL:Q638K2}	[TP0640-TP0295 (0.8429581)]
COG0840	COG1070	BCE33L4769	AAU15508.1	Methyl-accepting chemotaxis protein	BCE33L2698	BCE33L2698	Sugar kinase {UniProtKB/TrEMBL:Q639Y2}	[TP0640-TP0295 (0.8429581)]
COG0840	COG1070	BCE33L2273	BCE33L2273	Methyl-accepting chemotaxis protein	BCE33L2698	BCE33L2698	Sugar kinase {UniProtKB/TrEMBL:Q639Y2}	[TP0640-TP0295 (0.8429581)]
COG0840	COG1070	BCE33L4769	AAU15508.1	Methyl-accepting chemotaxis protein	BCE33L3078	AAU17182.1	Gluconate kinase {UniProtKB/TrEMBL:Q638K2}	[TP0640-TP0295 (0.8429581)]
COG0840	COG1070	BCE33L0341	AAU19900.1	Methyl-accepting chemotaxis protein	BCE33L2698	BCE33L2698	Sugar kinase {UniProtKB/TrEMBL:Q639Y2}	[TP0640-TP0295 (0.8429581)]
COG0840	COG1070	BCE33L0341	AAU19900.1	Methyl-accepting chemotaxis protein	BCE33L0155	BCE33L0155	Gluconokinase {UniProtKB/TrEMBL:Q63H40}	[TP0640-TP0295 (0.8429581)]
COG0840	COG1070	BCE33L3093	BCE33L3093	Methyl-accepting chemotaxis protein	BCE33L2698	BCE33L2698	Sugar kinase {UniProtKB/TrEMBL:Q639Y2}	[TP0640-TP0295 (0.8429581)]
COG0840	COG1070	BCE33L5120	AAU20251.1	Methyl-accepting chemotaxis protein, C-terminal	BCE33L0155	BCE33L0155	Gluconokinase {UniProtKB/TrEMBL:Q63H40}	[TP0640-TP0295 (0.8429581)]
COG0840	COG1070	BCE33L3093	BCE33L3093	Methyl-accepting chemotaxis protein	BCE33L3078	AAU17182.1	Gluconate kinase {UniProtKB/TrEMBL:Q638K2}	[TP0640-TP0295 (0.8429581)]
COG0840	COG1070	BCE33L5120	AAU20251.1	Methyl-accepting chemotaxis protein, C-terminal	BCE33L2698	BCE33L2698	Sugar kinase {UniProtKB/TrEMBL:Q639Y2}	[TP0640-TP0295 (0.8429581)]
COG0840	COG1070	BCE33L0595	BCE33L0595	Methyl-accepting chemotaxis protein	BCE33L2698	BCE33L2698	Sugar kinase {UniProtKB/TrEMBL:Q639Y2}	[TP0640-TP0295 (0.8429581)]
COG0840	COG1070	BCE33L0469	BCE33L0469	Methyl-accepting chemotaxis protein	BCE33L0155	BCE33L0155	Gluconokinase {UniProtKB/TrEMBL:Q63H40}	[TP0640-TP0295 (0.8429581)]
COG0840	COG1070	BCE33L0488	AAU19752.1	Methyl-accepting chemotaxis protein	BCE33L2698	BCE33L2698	Sugar kinase {UniProtKB/TrEMBL:Q639Y2}	[TP0640-TP0295 (0.8429581)]
COG0840	COG1070	BCE33L1024	AAU19222.1	Methyl-accepting chemotaxis protein	BCE33L2698	BCE33L2698	Sugar kinase {UniProtKB/TrEMBL:Q639Y2}	[TP0640-TP0295 (0.8429581)]
COG0840	COG1070	BCE33L0352	BCE33L0352	Methyl-accepting chemotaxis protein	BCE33L2698	BCE33L2698	Sugar kinase {UniProtKB/TrEMBL:Q639Y2}	[TP0640-TP0295 (0.8429581)]
COG0840	COG1070	BCE33L4739	BCE33L4739	Methyl-accepting chemotaxis protein	BCE33L2698	BCE33L2698	Sugar kinase {UniProtKB/TrEMBL:Q639Y2}	[TP0640-TP0295 (0.8429581)]
COG0840	COG1070	BCE33L4739	BCE33L4739	Methyl-accepting chemotaxis protein	BCE33L3078	AAU17182.1	Gluconate kinase {UniProtKB/TrEMBL:Q638K2}	[TP0640-TP0295 (0.8429581)]
COG0840	COG1070	BCE33L1821	AAU18432.1	Methyl-accepting chemotaxis protein	BCE33L3078	AAU17182.1	Gluconate kinase {UniProtKB/TrEMBL:Q638K2}	[TP0640-TP0295 (0.8429581)]
COG0840	COG1070	BCE33L0342	BCE33L0342	Methyl-accepting chemotaxis protein	BCE33L2698	BCE33L2698	Sugar kinase {UniProtKB/TrEMBL:Q639Y2}	[TP0640-TP0295 (0.8429581)]
COG0840	COG1070	BCE33L1821	AAU18432.1	Methyl-accepting chemotaxis protein	BCE33L2698	BCE33L2698	Sugar kinase {UniProtKB/TrEMBL:Q639Y2}	[TP0640-TP0295 (0.8429581)]
COG0840	COG1070	BCE33L0469	BCE33L0469	Methyl-accepting chemotaxis protein	BCE33L2698	BCE33L2698	Sugar kinase {UniProtKB/TrEMBL:Q639Y2}	[TP0640-TP0295 (0.8429581)]
COG0840	COG1070	BCE33L0488	AAU19752.1	Methyl-accepting chemotaxis protein	BCE33L3078	AAU17182.1	Gluconate kinase {UniProtKB/TrEMBL:Q638K2}	[TP0640-TP0295 (0.8429581)]
COG0840	COG1070	BCE33L4768	AAU15509.1	Methyl-accepting chemotaxis protein	BCE33L2698	BCE33L2698	Sugar kinase {UniProtKB/TrEMBL:Q639Y2}	[TP0640-TP0295 (0.8429581)]
COG0840	COG1070	BCE33L2273	BCE33L2273	Methyl-accepting chemotaxis protein	BCE33L3078	AAU17182.1	Gluconate kinase {UniProtKB/TrEMBL:Q638K2}	[TP0640-TP0295 (0.8429581)]
COG0840	COG1070	BCE33L0595	BCE33L0595	Methyl-accepting chemotaxis protein	BCE33L0155	BCE33L0155	Gluconokinase {UniProtKB/TrEMBL:Q63H40}	[TP0640-TP0295 (0.8429581)]
COG0840	COG1070	BCE33L0341	AAU19900.1	Methyl-accepting chemotaxis protein	BCE33L3078	AAU17182.1	Gluconate kinase {UniProtKB/TrEMBL:Q638K2}	[TP0640-TP0295 (0.8429581)]
COG0840	COG1070	BCE33L0595	BCE33L0595	Methyl-accepting chemotaxis protein	BCE33L3078	AAU17182.1	Gluconate kinase {UniProtKB/TrEMBL:Q638K2}	[TP0640-TP0295 (0.8429581)]
COG0840	COG1070	BCE33L0488	AAU19752.1	Methyl-accepting chemotaxis protein	BCE33L0155	BCE33L0155	Gluconokinase {UniProtKB/TrEMBL:Q63H40}	[TP0640-TP0295 (0.8429581)]
COG0840	COG1070	BCE33L0342	BCE33L0342	Methyl-accepting chemotaxis protein	BCE33L3078	AAU17182.1	Gluconate kinase {UniProtKB/TrEMBL:Q638K2}	[TP0640-TP0295 (0.8429581)]
COG0840	COG1070	BCE33L4800	BCE33L4800	Methyl-accepting chemotaxis protein	BCE33L0155	BCE33L0155	Gluconokinase {UniProtKB/TrEMBL:Q63H40}	[TP0640-TP0295 (0.8429581)]
COG0840	COG1070	BCE33L1024	AAU19222.1	Methyl-accepting chemotaxis protein	BCE33L3078	AAU17182.1	Gluconate kinase {UniProtKB/TrEMBL:Q638K2}	[TP0640-TP0295 (0.8429581)]
COG0840	COG1070	BCE33L1024	AAU19222.1	Methyl-accepting chemotaxis protein	BCE33L0155	BCE33L0155	Gluconokinase {UniProtKB/TrEMBL:Q63H40}	[TP0640-TP0295 (0.8429581)]
COG0840	COG1070	BCE33L4769	AAU15508.1	Methyl-accepting chemotaxis protein	BCE33L0155	BCE33L0155	Gluconokinase {UniProtKB/TrEMBL:Q63H40}	[TP0640-TP0295 (0.8429581)]
COG0840	COG1070	BCE33L2273	BCE33L2273	Methyl-accepting chemotaxis protein	BCE33L0155	BCE33L0155	Gluconokinase {UniProtKB/TrEMBL:Q63H40}	[TP0640-TP0295 (0.8429581)]
COG0840	COG1070	BCE33L4800	BCE33L4800	Methyl-accepting chemotaxis protein	BCE33L2698	BCE33L2698	Sugar kinase {UniProtKB/TrEMBL:Q639Y2}	[TP0640-TP0295 (0.8429581)]
COG0840	COG1070	BCE33L0342	BCE33L0342	Methyl-accepting chemotaxis protein	BCE33L0155	BCE33L0155	Gluconokinase {UniProtKB/TrEMBL:Q63H40}	[TP0640-TP0295 (0.8429581)]
COG0840	COG1070	BCE33L0352	BCE33L0352	Methyl-accepting chemotaxis protein	BCE33L3078	AAU17182.1	Gluconate kinase {UniProtKB/TrEMBL:Q638K2}	[TP0640-TP0295 (0.8429581)]
COG0840	COG1070	BCE33L4739	BCE33L4739	Methyl-accepting chemotaxis protein	BCE33L0155	BCE33L0155	Gluconokinase {UniProtKB/TrEMBL:Q63H40}	[TP0640-TP0295 (0.8429581)]
COG0840	COG1070	BCE33L1821	AAU18432.1	Methyl-accepting chemotaxis protein	BCE33L0155	BCE33L0155	Gluconokinase {UniProtKB/TrEMBL:Q63H40}	[TP0640-TP0295 (0.8429581)]
COG0840	COG1070	BCE33L4768	AAU15509.1	Methyl-accepting chemotaxis protein	BCE33L0155	BCE33L0155	Gluconokinase {UniProtKB/TrEMBL:Q63H40}	[TP0640-TP0295 (0.8429581)]
COG0840	COG1070	BCE33L0352	BCE33L0352	Methyl-accepting chemotaxis protein	BCE33L0155	BCE33L0155	Gluconokinase {UniProtKB/TrEMBL:Q63H40}	[TP0640-TP0295 (0.8429581)]
COG0840	COG1070	BCE33L5120	AAU20251.1	Methyl-accepting chemotaxis protein, C-terminal	BCE33L3078	AAU17182.1	Gluconate kinase {UniProtKB/TrEMBL:Q638K2}	[TP0640-TP0295 (0.8429581)]
