# Supplementary material for: The Binary Protein Interactome of Treponema pallidum – The Syphilis Spirochete
Source: PLoS One. 2008 May 28;3(5):e2292. doi: 10.1371/journal.pone.0002292 (PMC2386257; doi:10.1371/journal.pone.0002292)
Supplement: Data S1 — Predicted protein-protein interactions based on our Treponema pallidum data; zip archive containing 372 files with one file per species. (6.09 MB ZIP) [file pone.0002292.s006.zip › bacteria/Bacillus_clausii.tab]

66692 Bacillus clausii
COG A	COG B	Locus Id A	Preferred Name(s) A	Annotation A	Locus Id B	Preferred Name(s) B	Annotation B	T. pallidum interaction
COG0186	COG1475	ABC0159	rpsQ	30S ribosomal protein S17	ABC4114	ABC4114	Transcriptional regulator	[TP0198-TP0271 (0.71912634)]
COG0186	COG1475	ABC0159	rpsQ	30S ribosomal protein S17	ABC4112	ABC4112	Stage 0 sporulation protein J, antagonist of Soj	[TP0198-TP0271 (0.71912634)]
COG0617	COG0860	ABC2069	cca	CCA-adding enzyme (EC 2.7.7.25) (EC 2.7.7.21) (tRNA nucleotidyltransferase) (tRNA adenylyl-/cytidylyl- transferase) (tRNA CCA-pyrophosphorylase) (tRNA-NT)	ABC0192	ABC0192	Germination-specific N-acetylmuramoyl-L-alanine	[TP0270-TP0247 (0.76828843)]
COG0617	COG0860	ABC2069	cca	CCA-adding enzyme (EC 2.7.7.25) (EC 2.7.7.21) (tRNA nucleotidyltransferase) (tRNA adenylyl-/cytidylyl- transferase) (tRNA CCA-pyrophosphorylase) (tRNA-NT)	ABC0927	ABC0927	N-acetylmuramoyl-L-alanine amidase	[TP0270-TP0247 (0.76828843)]
COG0617	COG0860	ABC2543	ABC2543	Hypothetical protein {UniProtKB/TrEMBL:Q5WEY2}	ABC0927	ABC0927	N-acetylmuramoyl-L-alanine amidase	[TP0270-TP0247 (0.76828843)]
COG0617	COG0860	ABC2543	ABC2543	Hypothetical protein {UniProtKB/TrEMBL:Q5WEY2}	ABC0192	ABC0192	Germination-specific N-acetylmuramoyl-L-alanine	[TP0270-TP0247 (0.76828843)]
COG0617	COG0860	ABC2069	cca	CCA-adding enzyme (EC 2.7.7.25) (EC 2.7.7.21) (tRNA nucleotidyltransferase) (tRNA adenylyl-/cytidylyl- transferase) (tRNA CCA-pyrophosphorylase) (tRNA-NT)	ABC3448	ABC3448	Hypothetical protein {UniProtKB/TrEMBL:Q5WCC9}	[TP0270-TP0247 (0.76828843)]
COG0617	COG0860	ABC2543	ABC2543	Hypothetical protein {UniProtKB/TrEMBL:Q5WEY2}	ABC3448	ABC3448	Hypothetical protein {UniProtKB/TrEMBL:Q5WCC9}	[TP0270-TP0247 (0.76828843)]
COG0617	COG0860	ABC2069	cca	CCA-adding enzyme (EC 2.7.7.25) (EC 2.7.7.21) (tRNA nucleotidyltransferase) (tRNA adenylyl-/cytidylyl- transferase) (tRNA CCA-pyrophosphorylase) (tRNA-NT)	ABC3295	ABC3295	Hypothetical protein {UniProtKB/TrEMBL:Q5WCT2}	[TP0270-TP0247 (0.76828843)]
COG0617	COG0860	ABC2543	ABC2543	Hypothetical protein {UniProtKB/TrEMBL:Q5WEY2}	ABC3295	ABC3295	Hypothetical protein {UniProtKB/TrEMBL:Q5WCT2}	[TP0270-TP0247 (0.76828843)]
COG0201	COG0550	ABC0170	ABC0170	Preprotein translocase secY subunit	ABC2278	ABC2278	DNA topoisomerase IA TopA	[TP0208-TP0394 (0.8044664)]
COG0201	COG0550	ABC0170	ABC0170	Preprotein translocase secY subunit	ABC3953	ABC3953	DNA topoisomerase IA TopB	[TP0208-TP0394 (0.8044664)]
COG0201	COG0550	ABC0170	ABC0170	Preprotein translocase secY subunit	ABC2119	ABC2119	DNA topoisomerase IA TopB	[TP0208-TP0394 (0.8044664)]
COG0768	COG2812	ABC2362	ABC2362	Penicillin-binding protein 2B	ABC0037	ABC0037	DNA-directed DNA polymerase III gamma and tau	[TP0500-TP1005 (0.655462)]
COG0768	COG2812	ABC1717	ABC1717	Penicillin-binding protein	ABC0037	ABC0037	DNA-directed DNA polymerase III gamma and tau	[TP0500-TP1005 (0.655462)]
COG0768	COG2812	ABC0929	ABC0929	Penicillin-binding protein 3	ABC0037	ABC0037	DNA-directed DNA polymerase III gamma and tau	[TP0500-TP1005 (0.655462)]
COG0768	COG2812	ABC2361	ABC2361	Stage V sporulation protein D	ABC0037	ABC0037	DNA-directed DNA polymerase III gamma and tau	[TP0500-TP1005 (0.655462)]
COG0051	COG0693	ABC0149	rpsJ	30S ribosomal protein S10	ABC2609	ABC2609	General stress protein GSP18	[TP0188-TP0445 (0.6307204)]
COG0051	COG0693	ABC0149	rpsJ	30S ribosomal protein S10	ABC3506	ABC3506	Intracellular proteinase	[TP0188-TP0445 (0.6307204)]
COG0051	COG0693	ABC0149	rpsJ	30S ribosomal protein S10	ABC2048	ABC2048	Intracellular protease, ThiJ/PfpI family	[TP0188-TP0445 (0.6307204)]
COG0051	COG0693	ABC0149	rpsJ	30S ribosomal protein S10	ABC0530	ABC0530	Hypothetical protein {UniProtKB/TrEMBL:Q5WKN5}	[TP0188-TP0445 (0.6307204)]
COG0051	COG0693	ABC0149	rpsJ	30S ribosomal protein S10	ABC3719	ABC3719	Intracellular protease, ThiJ/PfpI family	[TP0188-TP0445 (0.6307204)]
COG0051	COG0693	ABC0149	rpsJ	30S ribosomal protein S10	ABC3683	ABC3683	Transcriptional regulator, AraC/XylS family	[TP0188-TP0445 (0.6307204)]
COG0180	COG0564	ABC0274	ABC0274	Tryptophanyl-tRNA synthetase	ABC2339	ABC2339	Pseudouridine synthase {UniProtKB/TrEMBL:Q5WFI6}	[TP0632-TP0339 (0.7885255)]
COG0180	COG0564	ABC0274	ABC0274	Tryptophanyl-tRNA synthetase	ABC2518	ABC2518	Pseudouridine synthase {UniProtKB/TrEMBL:Q5WF07}	[TP0632-TP0339 (0.7885255)]
COG0180	COG0564	ABC2535	ABC2535	Tryptophanyl-tRNA synthetase	ABC2518	ABC2518	Pseudouridine synthase {UniProtKB/TrEMBL:Q5WF07}	[TP0632-TP0339 (0.7885255)]
COG0180	COG0564	ABC2535	ABC2535	Tryptophanyl-tRNA synthetase	ABC2339	ABC2339	Pseudouridine synthase {UniProtKB/TrEMBL:Q5WFI6}	[TP0632-TP0339 (0.7885255)]
COG1580	COG2239	ABC2259	ABC2259	Flagellar FliL protein {UniProtKB/TrEMBL:Q5WFR6}	ABC0737	ABC0737	Magnesium transporter {UniProtKB/TrEMBL:Q5WK29}	[TP0378-TP0917 (0.53720385)]
COG0090	COG0223	ABC0153	rplB	50S ribosomal protein L2	ABC2318	fmt	Methionyl-tRNA formyltransferase (EC 2.1.2.9)	[TP0192-TP0756 (0.8610547)]
COG0632	COG2255	ABC1554	ruvA	Holliday junction ATP-dependent DNA helicase ruvA (EC 3.6.1.-)	ABC1555	ruvB	Holliday junction ATP-dependent DNA helicase ruvB (EC 3.6.1.-)	[TP0543-TP0162 (0.9659884)]
COG0125	COG0586	ABC0050	tmk	Thymidylate kinase {UniProtKB/Swiss-Prot:Q5WLY2}	ABC0731	ABC0731	Alkaline phosphatase {UniProtKB/TrEMBL:Q5WK35}	[TP0354-TP0779 (0.67954355)]
COG0257	COG0577	ABC0174	ABC0174	50S ribosomal protein L36	ABC0944	ABC0944	Antimicrobial peptide ABC transporter permease	[TP0209-TP0962 (0.5903608)]
COG0257	COG0577	ABC0174	ABC0174	50S ribosomal protein L36	ABC0708	ABC0708	Antimicrobial peptide ABC transporter permease	[TP0209-TP0962 (0.5903608)]
COG0257	COG0577	ABC0174	ABC0174	50S ribosomal protein L36	ABC3494	ABC3494	Antimicrobial peptide ABC transporter permease	[TP0209-TP0962 (0.5903608)]
COG0257	COG0577	ABC0174	ABC0174	50S ribosomal protein L36	ABC3230	ABC3230	Antimicrobial peptide ABC transporter permease	[TP0209-TP0962 (0.5903608)]
COG0257	COG0577	ABC0174	ABC0174	50S ribosomal protein L36	ABC0253	ABC0253	Antimicrobial peptide ABC transporter permease	[TP0209-TP0962 (0.5903608)]
COG0257	COG0577	ABC0174	ABC0174	50S ribosomal protein L36	ABC2690	ABC2690	Antimicrobial peptide ABC transporter permease	[TP0209-TP0962 (0.5903608)]
COG0457	COG1653	ABC1587	ABC1587	Hypothetical protein {UniProtKB/TrEMBL:Q5WHN3}	ABC3496	ABC3496	Sugar ABC transporter substrate-binding protein	[TP0067-TP0074 (0.6656524)]
COG0457	COG1653	ABC2064	ABC2064	Hypothetical protein {UniProtKB/TrEMBL:Q5WGA6}	ABC1137	ABC1137	Polysaccharide ABC transporter substrate-binding	[TP0067-TP0074 (0.6656524)]
COG0457	COG1653	ABC3023	ABC3023	Response regulator aspartate phosphatase	ABC0355	ABC0355	Glycerol-3-phosphate ABC transporter	[TP0067-TP0074 (0.6656524)]
COG0457	COG1653	ABC0762	ABC0762	Transcriptional activator	ABC3471	ABC3471	Sugar ABC transporter substrate-binding protein	[TP0067-TP0074 (0.6656524)]
COG0457	COG1653	ABC0593	ABC0593	Transcriptional regulator, Xre family	ABC0724	ABC0724	Sugar ABC transporter substrate-binding protein	[TP0067-TP0074 (0.6656524)]
COG0457	COG1653	ABC3252	ABC3252	Response regulator aspartate phosphatase	ABC3496	ABC3496	Sugar ABC transporter substrate-binding protein	[TP0067-TP0074 (0.6656524)]
COG0457	COG1653	ABC3515	ABC3515	Response regulator aspartate phosphatase	ABC0319	ABC0319	Sugar ABC transporter substrate-binding protein	[TP0067-TP0074 (0.6656524)]
COG0457	COG1653	ABC0762	ABC0762	Transcriptional activator	ABC3774	ABC3774	Sugar ABC transporter substrate-binding protein	[TP0067-TP0074 (0.6656524)]
COG0457	COG1653	ABC3818	ABC3818	Hypothetical protein {UniProtKB/TrEMBL:Q5WBB1}	ABC3301	ABC3301	Sugar ABC transporter substrate-binding protein	[TP0067-TP0074 (0.6656524)]
COG0457	COG1653	ABC1904	ABC1904	Hypothetical protein {UniProtKB/TrEMBL:Q5WGR6}	ABC3215	ABC3215	Sugar ABC transporter substrate-binding protein	[TP0067-TP0074 (0.6656524)]
COG0457	COG1653	ABC3252	ABC3252	Response regulator aspartate phosphatase	ABC0685	ABC0685	Sugar ABC transporter substrate-binding protein	[TP0067-TP0074 (0.6656524)]
COG0457	COG1653	ABC2064	ABC2064	Hypothetical protein {UniProtKB/TrEMBL:Q5WGA6}	ABC0358	ABC0358	Hypothetical protein {UniProtKB/TrEMBL:Q5WL55}	[TP0067-TP0074 (0.6656524)]
COG0457	COG1653	ABC3625	ABC3625	Response regulator aspartate phosphatase	ABC0398	ABC0398	Sugar ABC transporter substrate-binding protein	[TP0067-TP0074 (0.6656524)]
COG0457	COG1653	ABC3645	ABC3645	Response regulator aspartate phosphatase	ABC3282	ABC3282	Sugar ABC transporter substrate-binding protein	[TP0067-TP0074 (0.6656524)]
COG0457	COG1653	ABC3645	ABC3645	Response regulator aspartate phosphatase	ABC1213	ABC1213	Sugar ABC transporter substrate-binding protein	[TP0067-TP0074 (0.6656524)]
COG0457	COG1653	ABC0762	ABC0762	Transcriptional activator	ABC3215	ABC3215	Sugar ABC transporter substrate-binding protein	[TP0067-TP0074 (0.6656524)]
COG0457	COG1653	ABC3023	ABC3023	Response regulator aspartate phosphatase	ABC0398	ABC0398	Sugar ABC transporter substrate-binding protein	[TP0067-TP0074 (0.6656524)]
COG0457	COG1653	ABC3808	ABC3808	Response regulator aspartate phosphatase	ABC3496	ABC3496	Sugar ABC transporter substrate-binding protein	[TP0067-TP0074 (0.6656524)]
COG0457	COG1653	ABC3818	ABC3818	Hypothetical protein {UniProtKB/TrEMBL:Q5WBB1}	ABC3585	ABC3585	Sugar ABC transporter substrate-binding protein	[TP0067-TP0074 (0.6656524)]
COG0457	COG1653	ABC3252	ABC3252	Response regulator aspartate phosphatase	ABC3117	ABC3117	Sugar ABC transporter substrate-binding protein	[TP0067-TP0074 (0.6656524)]
COG0457	COG1653	ABC3700	ABC3700	Response regulator aspartate phosphatase	ABC0337	ABC0337	Glycerol-3-phosphate ABC transporter	[TP0067-TP0074 (0.6656524)]
COG0457	COG1653	ABC3625	ABC3625	Response regulator aspartate phosphatase	ABC3301	ABC3301	Sugar ABC transporter substrate-binding protein	[TP0067-TP0074 (0.6656524)]
COG0457	COG1653	ABC3818	ABC3818	Hypothetical protein {UniProtKB/TrEMBL:Q5WBB1}	ABC0394	ABC0394	Lactose ABC transporter substrate-binding protein	[TP0067-TP0074 (0.6656524)]
COG0457	COG1653	ABC3252	ABC3252	Response regulator aspartate phosphatase	ABC3471	ABC3471	Sugar ABC transporter substrate-binding protein	[TP0067-TP0074 (0.6656524)]
COG0457	COG1653	ABC3039	ABC3039	Hypothetical protein {UniProtKB/TrEMBL:Q5WDI7}	ABC3301	ABC3301	Sugar ABC transporter substrate-binding protein	[TP0067-TP0074 (0.6656524)]
COG0457	COG1653	ABC3323	ABC3323	Response regulator aspartate phosphatase	ABC0398	ABC0398	Sugar ABC transporter substrate-binding protein	[TP0067-TP0074 (0.6656524)]
COG0457	COG1653	ABC0762	ABC0762	Transcriptional activator	ABC3496	ABC3496	Sugar ABC transporter substrate-binding protein	[TP0067-TP0074 (0.6656524)]
COG0457	COG1653	ABC3625	ABC3625	Response regulator aspartate phosphatase	ABC0685	ABC0685	Sugar ABC transporter substrate-binding protein	[TP0067-TP0074 (0.6656524)]
COG0457	COG1653	ABC1904	ABC1904	Hypothetical protein {UniProtKB/TrEMBL:Q5WGR6}	ABC3125	ABC3125	Sugar ABC transporter substrate-binding protein	[TP0067-TP0074 (0.6656524)]
COG0457	COG1653	ABC3515	ABC3515	Response regulator aspartate phosphatase	ABC1137	ABC1137	Polysaccharide ABC transporter substrate-binding	[TP0067-TP0074 (0.6656524)]
COG0457	COG1653	ABC3700	ABC3700	Response regulator aspartate phosphatase	ABC3125	ABC3125	Sugar ABC transporter substrate-binding protein	[TP0067-TP0074 (0.6656524)]
COG0457	COG1653	ABC0593	ABC0593	Transcriptional regulator, Xre family	ABC1213	ABC1213	Sugar ABC transporter substrate-binding protein	[TP0067-TP0074 (0.6656524)]
COG0457	COG1653	ABC1904	ABC1904	Hypothetical protein {UniProtKB/TrEMBL:Q5WGR6}	ABC3271	ABC3271	Sugar ABC transporter substrate-binding protein	[TP0067-TP0074 (0.6656524)]
COG0457	COG1653	ABC0593	ABC0593	Transcriptional regulator, Xre family	ABC3774	ABC3774	Sugar ABC transporter substrate-binding protein	[TP0067-TP0074 (0.6656524)]
COG0457	COG1653	ABC3625	ABC3625	Response regulator aspartate phosphatase	ABC0436	ABC0436	Sugar ABC transporter substrate-binding protein	[TP0067-TP0074 (0.6656524)]
COG0457	COG1653	ABC3700	ABC3700	Response regulator aspartate phosphatase	ABC3774	ABC3774	Sugar ABC transporter substrate-binding protein	[TP0067-TP0074 (0.6656524)]
COG0457	COG1653	ABC3023	ABC3023	Response regulator aspartate phosphatase	ABC0319	ABC0319	Sugar ABC transporter substrate-binding protein	[TP0067-TP0074 (0.6656524)]
COG0457	COG1653	ABC3515	ABC3515	Response regulator aspartate phosphatase	ABC0385	ABC0385	Lactose ABC transporter substrate-binding protein	[TP0067-TP0074 (0.6656524)]
COG0457	COG1653	ABC3625	ABC3625	Response regulator aspartate phosphatase	ABC3125	ABC3125	Sugar ABC transporter substrate-binding protein	[TP0067-TP0074 (0.6656524)]
COG0457	COG1653	ABC3625	ABC3625	Response regulator aspartate phosphatase	ABC0385	ABC0385	Lactose ABC transporter substrate-binding protein	[TP0067-TP0074 (0.6656524)]
COG0457	COG1653	ABC3645	ABC3645	Response regulator aspartate phosphatase	ABC1137	ABC1137	Polysaccharide ABC transporter substrate-binding	[TP0067-TP0074 (0.6656524)]
COG0457	COG1653	ABC3039	ABC3039	Hypothetical protein {UniProtKB/TrEMBL:Q5WDI7}	ABC0355	ABC0355	Glycerol-3-phosphate ABC transporter	[TP0067-TP0074 (0.6656524)]
COG0457	COG1653	ABC3515	ABC3515	Response regulator aspartate phosphatase	ABC0337	ABC0337	Glycerol-3-phosphate ABC transporter	[TP0067-TP0074 (0.6656524)]
COG0457	COG1653	ABC3252	ABC3252	Response regulator aspartate phosphatase	ABC0664	ABC0664	Sugar ABC transporter substrate-binding protein	[TP0067-TP0074 (0.6656524)]
COG0457	COG1653	ABC0593	ABC0593	Transcriptional regulator, Xre family	ABC0558	ABC0558	Sugar ABC transporter substrate-binding protein	[TP0067-TP0074 (0.6656524)]
COG0457	COG1653	ABC3700	ABC3700	Response regulator aspartate phosphatase	ABC3271	ABC3271	Sugar ABC transporter substrate-binding protein	[TP0067-TP0074 (0.6656524)]
COG0457	COG1653	ABC2064	ABC2064	Hypothetical protein {UniProtKB/TrEMBL:Q5WGA6}	ABC3271	ABC3271	Sugar ABC transporter substrate-binding protein	[TP0067-TP0074 (0.6656524)]
COG0457	COG1653	ABC3252	ABC3252	Response regulator aspartate phosphatase	ABC3774	ABC3774	Sugar ABC transporter substrate-binding protein	[TP0067-TP0074 (0.6656524)]
COG0457	COG1653	ABC0593	ABC0593	Transcriptional regulator, Xre family	ABC1137	ABC1137	Polysaccharide ABC transporter substrate-binding	[TP0067-TP0074 (0.6656524)]
COG0457	COG1653	ABC0593	ABC0593	Transcriptional regulator, Xre family	ABC0385	ABC0385	Lactose ABC transporter substrate-binding protein	[TP0067-TP0074 (0.6656524)]
COG0457	COG1653	ABC3700	ABC3700	Response regulator aspartate phosphatase	ABC0385	ABC0385	Lactose ABC transporter substrate-binding protein	[TP0067-TP0074 (0.6656524)]
COG0457	COG1653	ABC3323	ABC3323	Response regulator aspartate phosphatase	ABC3125	ABC3125	Sugar ABC transporter substrate-binding protein	[TP0067-TP0074 (0.6656524)]
COG0457	COG1653	ABC0762	ABC0762	Transcriptional activator	ABC3301	ABC3301	Sugar ABC transporter substrate-binding protein	[TP0067-TP0074 (0.6656524)]
COG0457	COG1653	ABC0593	ABC0593	Transcriptional regulator, Xre family	ABC0319	ABC0319	Sugar ABC transporter substrate-binding protein	[TP0067-TP0074 (0.6656524)]
COG0457	COG1653	ABC3700	ABC3700	Response regulator aspartate phosphatase	ABC0724	ABC0724	Sugar ABC transporter substrate-binding protein	[TP0067-TP0074 (0.6656524)]
COG0457	COG1653	ABC3323	ABC3323	Response regulator aspartate phosphatase	ABC0394	ABC0394	Lactose ABC transporter substrate-binding protein	[TP0067-TP0074 (0.6656524)]
COG0457	COG1653	ABC3808	ABC3808	Response regulator aspartate phosphatase	ABC0358	ABC0358	Hypothetical protein {UniProtKB/TrEMBL:Q5WL55}	[TP0067-TP0074 (0.6656524)]
COG0457	COG1653	ABC3645	ABC3645	Response regulator aspartate phosphatase	ABC3774	ABC3774	Sugar ABC transporter substrate-binding protein	[TP0067-TP0074 (0.6656524)]
COG0457	COG1653	ABC3808	ABC3808	Response regulator aspartate phosphatase	ABC0319	ABC0319	Sugar ABC transporter substrate-binding protein	[TP0067-TP0074 (0.6656524)]
COG0457	COG1653	ABC3039	ABC3039	Hypothetical protein {UniProtKB/TrEMBL:Q5WDI7}	ABC0337	ABC0337	Glycerol-3-phosphate ABC transporter	[TP0067-TP0074 (0.6656524)]
COG0457	COG1653	ABC3039	ABC3039	Hypothetical protein {UniProtKB/TrEMBL:Q5WDI7}	ABC3282	ABC3282	Sugar ABC transporter substrate-binding protein	[TP0067-TP0074 (0.6656524)]
COG0457	COG1653	ABC3700	ABC3700	Response regulator aspartate phosphatase	ABC0664	ABC0664	Sugar ABC transporter substrate-binding protein	[TP0067-TP0074 (0.6656524)]
COG0457	COG1653	ABC1904	ABC1904	Hypothetical protein {UniProtKB/TrEMBL:Q5WGR6}	ABC0319	ABC0319	Sugar ABC transporter substrate-binding protein	[TP0067-TP0074 (0.6656524)]
COG0457	COG1653	ABC3023	ABC3023	Response regulator aspartate phosphatase	ABC1144	ABC1144	Sugar ABC transporter substrate-binding protein	[TP0067-TP0074 (0.6656524)]
COG0457	COG1653	ABC1904	ABC1904	Hypothetical protein {UniProtKB/TrEMBL:Q5WGR6}	ABC1137	ABC1137	Polysaccharide ABC transporter substrate-binding	[TP0067-TP0074 (0.6656524)]
COG0457	COG1653	ABC3700	ABC3700	Response regulator aspartate phosphatase	ABC1144	ABC1144	Sugar ABC transporter substrate-binding protein	[TP0067-TP0074 (0.6656524)]
COG0457	COG1653	ABC3700	ABC3700	Response regulator aspartate phosphatase	ABC1137	ABC1137	Polysaccharide ABC transporter substrate-binding	[TP0067-TP0074 (0.6656524)]
COG0457	COG1653	ABC3252	ABC3252	Response regulator aspartate phosphatase	ABC1213	ABC1213	Sugar ABC transporter substrate-binding protein	[TP0067-TP0074 (0.6656524)]
COG0457	COG1653	ABC3818	ABC3818	Hypothetical protein {UniProtKB/TrEMBL:Q5WBB1}	ABC0436	ABC0436	Sugar ABC transporter substrate-binding protein	[TP0067-TP0074 (0.6656524)]
COG0457	COG1653	ABC3039	ABC3039	Hypothetical protein {UniProtKB/TrEMBL:Q5WDI7}	ABC3774	ABC3774	Sugar ABC transporter substrate-binding protein	[TP0067-TP0074 (0.6656524)]
COG0457	COG1653	ABC3808	ABC3808	Response regulator aspartate phosphatase	ABC0558	ABC0558	Sugar ABC transporter substrate-binding protein	[TP0067-TP0074 (0.6656524)]
COG0457	COG1653	ABC3808	ABC3808	Response regulator aspartate phosphatase	ABC0394	ABC0394	Lactose ABC transporter substrate-binding protein	[TP0067-TP0074 (0.6656524)]
COG0457	COG1653	ABC1587	ABC1587	Hypothetical protein {UniProtKB/TrEMBL:Q5WHN3}	ABC3442	ABC3442	Sugar ABC transporter substrate-binding protein	[TP0067-TP0074 (0.6656524)]
COG0457	COG1653	ABC3700	ABC3700	Response regulator aspartate phosphatase	ABC3301	ABC3301	Sugar ABC transporter substrate-binding protein	[TP0067-TP0074 (0.6656524)]
COG0457	COG1653	ABC1587	ABC1587	Hypothetical protein {UniProtKB/TrEMBL:Q5WHN3}	ABC0664	ABC0664	Sugar ABC transporter substrate-binding protein	[TP0067-TP0074 (0.6656524)]
COG0457	COG1653	ABC3700	ABC3700	Response regulator aspartate phosphatase	ABC0358	ABC0358	Hypothetical protein {UniProtKB/TrEMBL:Q5WL55}	[TP0067-TP0074 (0.6656524)]
COG0457	COG1653	ABC3645	ABC3645	Response regulator aspartate phosphatase	ABC0394	ABC0394	Lactose ABC transporter substrate-binding protein	[TP0067-TP0074 (0.6656524)]
COG0457	COG1653	ABC3023	ABC3023	Response regulator aspartate phosphatase	ABC0394	ABC0394	Lactose ABC transporter substrate-binding protein	[TP0067-TP0074 (0.6656524)]
COG0457	COG1653	ABC1904	ABC1904	Hypothetical protein {UniProtKB/TrEMBL:Q5WGR6}	ABC0685	ABC0685	Sugar ABC transporter substrate-binding protein	[TP0067-TP0074 (0.6656524)]
COG0457	COG1653	ABC2064	ABC2064	Hypothetical protein {UniProtKB/TrEMBL:Q5WGA6}	ABC0398	ABC0398	Sugar ABC transporter substrate-binding protein	[TP0067-TP0074 (0.6656524)]
COG0457	COG1653	ABC3818	ABC3818	Hypothetical protein {UniProtKB/TrEMBL:Q5WBB1}	ABC3271	ABC3271	Sugar ABC transporter substrate-binding protein	[TP0067-TP0074 (0.6656524)]
COG0457	COG1653	ABC3023	ABC3023	Response regulator aspartate phosphatase	ABC0337	ABC0337	Glycerol-3-phosphate ABC transporter	[TP0067-TP0074 (0.6656524)]
COG0457	COG1653	ABC3808	ABC3808	Response regulator aspartate phosphatase	ABC3282	ABC3282	Sugar ABC transporter substrate-binding protein	[TP0067-TP0074 (0.6656524)]
COG0457	COG1653	ABC3645	ABC3645	Response regulator aspartate phosphatase	ABC3585	ABC3585	Sugar ABC transporter substrate-binding protein	[TP0067-TP0074 (0.6656524)]
COG0457	COG1653	ABC3700	ABC3700	Response regulator aspartate phosphatase	ABC0398	ABC0398	Sugar ABC transporter substrate-binding protein	[TP0067-TP0074 (0.6656524)]
COG0457	COG1653	ABC3808	ABC3808	Response regulator aspartate phosphatase	ABC3125	ABC3125	Sugar ABC transporter substrate-binding protein	[TP0067-TP0074 (0.6656524)]
COG0457	COG1653	ABC3700	ABC3700	Response regulator aspartate phosphatase	ABC0436	ABC0436	Sugar ABC transporter substrate-binding protein	[TP0067-TP0074 (0.6656524)]
COG0457	COG1653	ABC3645	ABC3645	Response regulator aspartate phosphatase	ABC0398	ABC0398	Sugar ABC transporter substrate-binding protein	[TP0067-TP0074 (0.6656524)]
COG0457	COG1653	ABC3023	ABC3023	Response regulator aspartate phosphatase	ABC3496	ABC3496	Sugar ABC transporter substrate-binding protein	[TP0067-TP0074 (0.6656524)]
COG0457	COG1653	ABC3023	ABC3023	Response regulator aspartate phosphatase	ABC3117	ABC3117	Sugar ABC transporter substrate-binding protein	[TP0067-TP0074 (0.6656524)]
COG0457	COG1653	ABC3700	ABC3700	Response regulator aspartate phosphatase	ABC1213	ABC1213	Sugar ABC transporter substrate-binding protein	[TP0067-TP0074 (0.6656524)]
COG0457	COG1653	ABC3039	ABC3039	Hypothetical protein {UniProtKB/TrEMBL:Q5WDI7}	ABC1137	ABC1137	Polysaccharide ABC transporter substrate-binding	[TP0067-TP0074 (0.6656524)]
COG0457	COG1653	ABC0762	ABC0762	Transcriptional activator	ABC3442	ABC3442	Sugar ABC transporter substrate-binding protein	[TP0067-TP0074 (0.6656524)]
COG0457	COG1653	ABC3645	ABC3645	Response regulator aspartate phosphatase	ABC0558	ABC0558	Sugar ABC transporter substrate-binding protein	[TP0067-TP0074 (0.6656524)]
COG0457	COG1653	ABC3252	ABC3252	Response regulator aspartate phosphatase	ABC3215	ABC3215	Sugar ABC transporter substrate-binding protein	[TP0067-TP0074 (0.6656524)]
COG0457	COG1653	ABC1587	ABC1587	Hypothetical protein {UniProtKB/TrEMBL:Q5WHN3}	ABC0358	ABC0358	Hypothetical protein {UniProtKB/TrEMBL:Q5WL55}	[TP0067-TP0074 (0.6656524)]
COG0457	COG1653	ABC1904	ABC1904	Hypothetical protein {UniProtKB/TrEMBL:Q5WGR6}	ABC0337	ABC0337	Glycerol-3-phosphate ABC transporter	[TP0067-TP0074 (0.6656524)]
COG0457	COG1653	ABC3039	ABC3039	Hypothetical protein {UniProtKB/TrEMBL:Q5WDI7}	ABC3125	ABC3125	Sugar ABC transporter substrate-binding protein	[TP0067-TP0074 (0.6656524)]
COG0457	COG1653	ABC3818	ABC3818	Hypothetical protein {UniProtKB/TrEMBL:Q5WBB1}	ABC3117	ABC3117	Sugar ABC transporter substrate-binding protein	[TP0067-TP0074 (0.6656524)]
COG0457	COG1653	ABC1904	ABC1904	Hypothetical protein {UniProtKB/TrEMBL:Q5WGR6}	ABC0558	ABC0558	Sugar ABC transporter substrate-binding protein	[TP0067-TP0074 (0.6656524)]
COG0457	COG1653	ABC3625	ABC3625	Response regulator aspartate phosphatase	ABC0724	ABC0724	Sugar ABC transporter substrate-binding protein	[TP0067-TP0074 (0.6656524)]
COG0457	COG1653	ABC1587	ABC1587	Hypothetical protein {UniProtKB/TrEMBL:Q5WHN3}	ABC3271	ABC3271	Sugar ABC transporter substrate-binding protein	[TP0067-TP0074 (0.6656524)]
COG0457	COG1653	ABC3323	ABC3323	Response regulator aspartate phosphatase	ABC3496	ABC3496	Sugar ABC transporter substrate-binding protein	[TP0067-TP0074 (0.6656524)]
COG0457	COG1653	ABC3023	ABC3023	Response regulator aspartate phosphatase	ABC0385	ABC0385	Lactose ABC transporter substrate-binding protein	[TP0067-TP0074 (0.6656524)]
COG0457	COG1653	ABC3818	ABC3818	Hypothetical protein {UniProtKB/TrEMBL:Q5WBB1}	ABC0319	ABC0319	Sugar ABC transporter substrate-binding protein	[TP0067-TP0074 (0.6656524)]
COG0457	COG1653	ABC0762	ABC0762	Transcriptional activator	ABC0319	ABC0319	Sugar ABC transporter substrate-binding protein	[TP0067-TP0074 (0.6656524)]
COG0457	COG1653	ABC1587	ABC1587	Hypothetical protein {UniProtKB/TrEMBL:Q5WHN3}	ABC3282	ABC3282	Sugar ABC transporter substrate-binding protein	[TP0067-TP0074 (0.6656524)]
COG0457	COG1653	ABC3818	ABC3818	Hypothetical protein {UniProtKB/TrEMBL:Q5WBB1}	ABC3215	ABC3215	Sugar ABC transporter substrate-binding protein	[TP0067-TP0074 (0.6656524)]
COG0457	COG1653	ABC3323	ABC3323	Response regulator aspartate phosphatase	ABC3471	ABC3471	Sugar ABC transporter substrate-binding protein	[TP0067-TP0074 (0.6656524)]
COG0457	COG1653	ABC0762	ABC0762	Transcriptional activator	ABC1137	ABC1137	Polysaccharide ABC transporter substrate-binding	[TP0067-TP0074 (0.6656524)]
COG0457	COG1653	ABC2064	ABC2064	Hypothetical protein {UniProtKB/TrEMBL:Q5WGA6}	ABC0558	ABC0558	Sugar ABC transporter substrate-binding protein	[TP0067-TP0074 (0.6656524)]
COG0457	COG1653	ABC3252	ABC3252	Response regulator aspartate phosphatase	ABC3585	ABC3585	Sugar ABC transporter substrate-binding protein	[TP0067-TP0074 (0.6656524)]
COG0457	COG1653	ABC1904	ABC1904	Hypothetical protein {UniProtKB/TrEMBL:Q5WGR6}	ABC3442	ABC3442	Sugar ABC transporter substrate-binding protein	[TP0067-TP0074 (0.6656524)]
COG0457	COG1653	ABC1587	ABC1587	Hypothetical protein {UniProtKB/TrEMBL:Q5WHN3}	ABC0337	ABC0337	Glycerol-3-phosphate ABC transporter	[TP0067-TP0074 (0.6656524)]
COG0457	COG1653	ABC0762	ABC0762	Transcriptional activator	ABC1213	ABC1213	Sugar ABC transporter substrate-binding protein	[TP0067-TP0074 (0.6656524)]
COG0457	COG1653	ABC2064	ABC2064	Hypothetical protein {UniProtKB/TrEMBL:Q5WGA6}	ABC3442	ABC3442	Sugar ABC transporter substrate-binding protein	[TP0067-TP0074 (0.6656524)]
COG0457	COG1653	ABC3515	ABC3515	Response regulator aspartate phosphatase	ABC0398	ABC0398	Sugar ABC transporter substrate-binding protein	[TP0067-TP0074 (0.6656524)]
COG0457	COG1653	ABC3515	ABC3515	Response regulator aspartate phosphatase	ABC3282	ABC3282	Sugar ABC transporter substrate-binding protein	[TP0067-TP0074 (0.6656524)]
COG0457	COG1653	ABC0593	ABC0593	Transcriptional regulator, Xre family	ABC0685	ABC0685	Sugar ABC transporter substrate-binding protein	[TP0067-TP0074 (0.6656524)]
COG0457	COG1653	ABC0762	ABC0762	Transcriptional activator	ABC0398	ABC0398	Sugar ABC transporter substrate-binding protein	[TP0067-TP0074 (0.6656524)]
COG0457	COG1653	ABC1587	ABC1587	Hypothetical protein {UniProtKB/TrEMBL:Q5WHN3}	ABC1144	ABC1144	Sugar ABC transporter substrate-binding protein	[TP0067-TP0074 (0.6656524)]
COG0457	COG1653	ABC3039	ABC3039	Hypothetical protein {UniProtKB/TrEMBL:Q5WDI7}	ABC3271	ABC3271	Sugar ABC transporter substrate-binding protein	[TP0067-TP0074 (0.6656524)]
COG0457	COG1653	ABC3818	ABC3818	Hypothetical protein {UniProtKB/TrEMBL:Q5WBB1}	ABC0355	ABC0355	Glycerol-3-phosphate ABC transporter	[TP0067-TP0074 (0.6656524)]
COG0457	COG1653	ABC3818	ABC3818	Hypothetical protein {UniProtKB/TrEMBL:Q5WBB1}	ABC3442	ABC3442	Sugar ABC transporter substrate-binding protein	[TP0067-TP0074 (0.6656524)]
COG0457	COG1653	ABC3818	ABC3818	Hypothetical protein {UniProtKB/TrEMBL:Q5WBB1}	ABC0337	ABC0337	Glycerol-3-phosphate ABC transporter	[TP0067-TP0074 (0.6656524)]
COG0457	COG1653	ABC3323	ABC3323	Response regulator aspartate phosphatase	ABC0436	ABC0436	Sugar ABC transporter substrate-binding protein	[TP0067-TP0074 (0.6656524)]
COG0457	COG1653	ABC3039	ABC3039	Hypothetical protein {UniProtKB/TrEMBL:Q5WDI7}	ABC0685	ABC0685	Sugar ABC transporter substrate-binding protein	[TP0067-TP0074 (0.6656524)]
COG0457	COG1653	ABC3039	ABC3039	Hypothetical protein {UniProtKB/TrEMBL:Q5WDI7}	ABC0436	ABC0436	Sugar ABC transporter substrate-binding protein	[TP0067-TP0074 (0.6656524)]
COG0457	COG1653	ABC1587	ABC1587	Hypothetical protein {UniProtKB/TrEMBL:Q5WHN3}	ABC3301	ABC3301	Sugar ABC transporter substrate-binding protein	[TP0067-TP0074 (0.6656524)]
COG0457	COG1653	ABC3515	ABC3515	Response regulator aspartate phosphatase	ABC3585	ABC3585	Sugar ABC transporter substrate-binding protein	[TP0067-TP0074 (0.6656524)]
COG0457	COG1653	ABC3023	ABC3023	Response regulator aspartate phosphatase	ABC3125	ABC3125	Sugar ABC transporter substrate-binding protein	[TP0067-TP0074 (0.6656524)]
COG0457	COG1653	ABC3808	ABC3808	Response regulator aspartate phosphatase	ABC0436	ABC0436	Sugar ABC transporter substrate-binding protein	[TP0067-TP0074 (0.6656524)]
COG0457	COG1653	ABC3818	ABC3818	Hypothetical protein {UniProtKB/TrEMBL:Q5WBB1}	ABC1144	ABC1144	Sugar ABC transporter substrate-binding protein	[TP0067-TP0074 (0.6656524)]
COG0457	COG1653	ABC3808	ABC3808	Response regulator aspartate phosphatase	ABC0685	ABC0685	Sugar ABC transporter substrate-binding protein	[TP0067-TP0074 (0.6656524)]
COG0457	COG1653	ABC3252	ABC3252	Response regulator aspartate phosphatase	ABC0355	ABC0355	Glycerol-3-phosphate ABC transporter	[TP0067-TP0074 (0.6656524)]
COG0457	COG1653	ABC3323	ABC3323	Response regulator aspartate phosphatase	ABC0385	ABC0385	Lactose ABC transporter substrate-binding protein	[TP0067-TP0074 (0.6656524)]
COG0457	COG1653	ABC3645	ABC3645	Response regulator aspartate phosphatase	ABC3271	ABC3271	Sugar ABC transporter substrate-binding protein	[TP0067-TP0074 (0.6656524)]
COG0457	COG1653	ABC3323	ABC3323	Response regulator aspartate phosphatase	ABC0355	ABC0355	Glycerol-3-phosphate ABC transporter	[TP0067-TP0074 (0.6656524)]
COG0457	COG1653	ABC3323	ABC3323	Response regulator aspartate phosphatase	ABC0685	ABC0685	Sugar ABC transporter substrate-binding protein	[TP0067-TP0074 (0.6656524)]
COG0457	COG1653	ABC3039	ABC3039	Hypothetical protein {UniProtKB/TrEMBL:Q5WDI7}	ABC1144	ABC1144	Sugar ABC transporter substrate-binding protein	[TP0067-TP0074 (0.6656524)]
COG0457	COG1653	ABC1904	ABC1904	Hypothetical protein {UniProtKB/TrEMBL:Q5WGR6}	ABC1144	ABC1144	Sugar ABC transporter substrate-binding protein	[TP0067-TP0074 (0.6656524)]
COG0457	COG1653	ABC3700	ABC3700	Response regulator aspartate phosphatase	ABC3282	ABC3282	Sugar ABC transporter substrate-binding protein	[TP0067-TP0074 (0.6656524)]
COG0457	COG1653	ABC3323	ABC3323	Response regulator aspartate phosphatase	ABC3301	ABC3301	Sugar ABC transporter substrate-binding protein	[TP0067-TP0074 (0.6656524)]
COG0457	COG1653	ABC3625	ABC3625	Response regulator aspartate phosphatase	ABC0558	ABC0558	Sugar ABC transporter substrate-binding protein	[TP0067-TP0074 (0.6656524)]
COG0457	COG1653	ABC3700	ABC3700	Response regulator aspartate phosphatase	ABC0355	ABC0355	Glycerol-3-phosphate ABC transporter	[TP0067-TP0074 (0.6656524)]
COG0457	COG1653	ABC3625	ABC3625	Response regulator aspartate phosphatase	ABC3271	ABC3271	Sugar ABC transporter substrate-binding protein	[TP0067-TP0074 (0.6656524)]
COG0457	COG1653	ABC3818	ABC3818	Hypothetical protein {UniProtKB/TrEMBL:Q5WBB1}	ABC3282	ABC3282	Sugar ABC transporter substrate-binding protein	[TP0067-TP0074 (0.6656524)]
COG0457	COG1653	ABC1587	ABC1587	Hypothetical protein {UniProtKB/TrEMBL:Q5WHN3}	ABC1213	ABC1213	Sugar ABC transporter substrate-binding protein	[TP0067-TP0074 (0.6656524)]
COG0457	COG1653	ABC3808	ABC3808	Response regulator aspartate phosphatase	ABC0385	ABC0385	Lactose ABC transporter substrate-binding protein	[TP0067-TP0074 (0.6656524)]
COG0457	COG1653	ABC3515	ABC3515	Response regulator aspartate phosphatase	ABC1144	ABC1144	Sugar ABC transporter substrate-binding protein	[TP0067-TP0074 (0.6656524)]
COG0457	COG1653	ABC3039	ABC3039	Hypothetical protein {UniProtKB/TrEMBL:Q5WDI7}	ABC3215	ABC3215	Sugar ABC transporter substrate-binding protein	[TP0067-TP0074 (0.6656524)]
COG0457	COG1653	ABC3252	ABC3252	Response regulator aspartate phosphatase	ABC3125	ABC3125	Sugar ABC transporter substrate-binding protein	[TP0067-TP0074 (0.6656524)]
COG0457	COG1653	ABC0593	ABC0593	Transcriptional regulator, Xre family	ABC0664	ABC0664	Sugar ABC transporter substrate-binding protein	[TP0067-TP0074 (0.6656524)]
COG0457	COG1653	ABC3039	ABC3039	Hypothetical protein {UniProtKB/TrEMBL:Q5WDI7}	ABC3442	ABC3442	Sugar ABC transporter substrate-binding protein	[TP0067-TP0074 (0.6656524)]
COG0457	COG1653	ABC3515	ABC3515	Response regulator aspartate phosphatase	ABC0724	ABC0724	Sugar ABC transporter substrate-binding protein	[TP0067-TP0074 (0.6656524)]
COG0457	COG1653	ABC1904	ABC1904	Hypothetical protein {UniProtKB/TrEMBL:Q5WGR6}	ABC3301	ABC3301	Sugar ABC transporter substrate-binding protein	[TP0067-TP0074 (0.6656524)]
COG0457	COG1653	ABC3252	ABC3252	Response regulator aspartate phosphatase	ABC0385	ABC0385	Lactose ABC transporter substrate-binding protein	[TP0067-TP0074 (0.6656524)]
COG0457	COG1653	ABC2064	ABC2064	Hypothetical protein {UniProtKB/TrEMBL:Q5WGA6}	ABC3125	ABC3125	Sugar ABC transporter substrate-binding protein	[TP0067-TP0074 (0.6656524)]
COG0457	COG1653	ABC0762	ABC0762	Transcriptional activator	ABC0664	ABC0664	Sugar ABC transporter substrate-binding protein	[TP0067-TP0074 (0.6656524)]
COG0457	COG1653	ABC0593	ABC0593	Transcriptional regulator, Xre family	ABC3471	ABC3471	Sugar ABC transporter substrate-binding protein	[TP0067-TP0074 (0.6656524)]
COG0457	COG1653	ABC3252	ABC3252	Response regulator aspartate phosphatase	ABC0558	ABC0558	Sugar ABC transporter substrate-binding protein	[TP0067-TP0074 (0.6656524)]
COG0457	COG1653	ABC3645	ABC3645	Response regulator aspartate phosphatase	ABC0355	ABC0355	Glycerol-3-phosphate ABC transporter	[TP0067-TP0074 (0.6656524)]
COG0457	COG1653	ABC2064	ABC2064	Hypothetical protein {UniProtKB/TrEMBL:Q5WGA6}	ABC0319	ABC0319	Sugar ABC transporter substrate-binding protein	[TP0067-TP0074 (0.6656524)]
COG0457	COG1653	ABC1904	ABC1904	Hypothetical protein {UniProtKB/TrEMBL:Q5WGR6}	ABC3496	ABC3496	Sugar ABC transporter substrate-binding protein	[TP0067-TP0074 (0.6656524)]
COG0457	COG1653	ABC3625	ABC3625	Response regulator aspartate phosphatase	ABC0664	ABC0664	Sugar ABC transporter substrate-binding protein	[TP0067-TP0074 (0.6656524)]
COG0457	COG1653	ABC3039	ABC3039	Hypothetical protein {UniProtKB/TrEMBL:Q5WDI7}	ABC0394	ABC0394	Lactose ABC transporter substrate-binding protein	[TP0067-TP0074 (0.6656524)]
COG0457	COG1653	ABC1587	ABC1587	Hypothetical protein {UniProtKB/TrEMBL:Q5WHN3}	ABC3471	ABC3471	Sugar ABC transporter substrate-binding protein	[TP0067-TP0074 (0.6656524)]
COG0457	COG1653	ABC3323	ABC3323	Response regulator aspartate phosphatase	ABC3442	ABC3442	Sugar ABC transporter substrate-binding protein	[TP0067-TP0074 (0.6656524)]
COG0457	COG1653	ABC3700	ABC3700	Response regulator aspartate phosphatase	ABC0394	ABC0394	Lactose ABC transporter substrate-binding protein	[TP0067-TP0074 (0.6656524)]
COG0457	COG1653	ABC1904	ABC1904	Hypothetical protein {UniProtKB/TrEMBL:Q5WGR6}	ABC0385	ABC0385	Lactose ABC transporter substrate-binding protein	[TP0067-TP0074 (0.6656524)]
COG0457	COG1653	ABC3515	ABC3515	Response regulator aspartate phosphatase	ABC0436	ABC0436	Sugar ABC transporter substrate-binding protein	[TP0067-TP0074 (0.6656524)]
COG0457	COG1653	ABC3818	ABC3818	Hypothetical protein {UniProtKB/TrEMBL:Q5WBB1}	ABC3471	ABC3471	Sugar ABC transporter substrate-binding protein	[TP0067-TP0074 (0.6656524)]
COG0457	COG1653	ABC1904	ABC1904	Hypothetical protein {UniProtKB/TrEMBL:Q5WGR6}	ABC0394	ABC0394	Lactose ABC transporter substrate-binding protein	[TP0067-TP0074 (0.6656524)]
COG0457	COG1653	ABC3323	ABC3323	Response regulator aspartate phosphatase	ABC0724	ABC0724	Sugar ABC transporter substrate-binding protein	[TP0067-TP0074 (0.6656524)]
COG0457	COG1653	ABC2064	ABC2064	Hypothetical protein {UniProtKB/TrEMBL:Q5WGA6}	ABC0337	ABC0337	Glycerol-3-phosphate ABC transporter	[TP0067-TP0074 (0.6656524)]
COG0457	COG1653	ABC3039	ABC3039	Hypothetical protein {UniProtKB/TrEMBL:Q5WDI7}	ABC0558	ABC0558	Sugar ABC transporter substrate-binding protein	[TP0067-TP0074 (0.6656524)]
COG0457	COG1653	ABC3515	ABC3515	Response regulator aspartate phosphatase	ABC3496	ABC3496	Sugar ABC transporter substrate-binding protein	[TP0067-TP0074 (0.6656524)]
COG0457	COG1653	ABC3252	ABC3252	Response regulator aspartate phosphatase	ABC3282	ABC3282	Sugar ABC transporter substrate-binding protein	[TP0067-TP0074 (0.6656524)]
COG0457	COG1653	ABC3818	ABC3818	Hypothetical protein {UniProtKB/TrEMBL:Q5WBB1}	ABC1137	ABC1137	Polysaccharide ABC transporter substrate-binding	[TP0067-TP0074 (0.6656524)]
COG0457	COG1653	ABC3039	ABC3039	Hypothetical protein {UniProtKB/TrEMBL:Q5WDI7}	ABC0398	ABC0398	Sugar ABC transporter substrate-binding protein	[TP0067-TP0074 (0.6656524)]
COG0457	COG1653	ABC3323	ABC3323	Response regulator aspartate phosphatase	ABC3271	ABC3271	Sugar ABC transporter substrate-binding protein	[TP0067-TP0074 (0.6656524)]
COG0457	COG1653	ABC0762	ABC0762	Transcriptional activator	ABC0358	ABC0358	Hypothetical protein {UniProtKB/TrEMBL:Q5WL55}	[TP0067-TP0074 (0.6656524)]
COG0457	COG1653	ABC3515	ABC3515	Response regulator aspartate phosphatase	ABC3471	ABC3471	Sugar ABC transporter substrate-binding protein	[TP0067-TP0074 (0.6656524)]
COG0457	COG1653	ABC3645	ABC3645	Response regulator aspartate phosphatase	ABC3215	ABC3215	Sugar ABC transporter substrate-binding protein	[TP0067-TP0074 (0.6656524)]
COG0457	COG1653	ABC1904	ABC1904	Hypothetical protein {UniProtKB/TrEMBL:Q5WGR6}	ABC3471	ABC3471	Sugar ABC transporter substrate-binding protein	[TP0067-TP0074 (0.6656524)]
COG0457	COG1653	ABC3818	ABC3818	Hypothetical protein {UniProtKB/TrEMBL:Q5WBB1}	ABC3496	ABC3496	Sugar ABC transporter substrate-binding protein	[TP0067-TP0074 (0.6656524)]
COG0457	COG1653	ABC1587	ABC1587	Hypothetical protein {UniProtKB/TrEMBL:Q5WHN3}	ABC3117	ABC3117	Sugar ABC transporter substrate-binding protein	[TP0067-TP0074 (0.6656524)]
COG0457	COG1653	ABC1904	ABC1904	Hypothetical protein {UniProtKB/TrEMBL:Q5WGR6}	ABC0398	ABC0398	Sugar ABC transporter substrate-binding protein	[TP0067-TP0074 (0.6656524)]
COG0457	COG1653	ABC3700	ABC3700	Response regulator aspartate phosphatase	ABC3442	ABC3442	Sugar ABC transporter substrate-binding protein	[TP0067-TP0074 (0.6656524)]
COG0457	COG1653	ABC0762	ABC0762	Transcriptional activator	ABC3585	ABC3585	Sugar ABC transporter substrate-binding protein	[TP0067-TP0074 (0.6656524)]
COG0457	COG1653	ABC3625	ABC3625	Response regulator aspartate phosphatase	ABC3471	ABC3471	Sugar ABC transporter substrate-binding protein	[TP0067-TP0074 (0.6656524)]
COG0457	COG1653	ABC3252	ABC3252	Response regulator aspartate phosphatase	ABC1137	ABC1137	Polysaccharide ABC transporter substrate-binding	[TP0067-TP0074 (0.6656524)]
COG0457	COG1653	ABC3625	ABC3625	Response regulator aspartate phosphatase	ABC3496	ABC3496	Sugar ABC transporter substrate-binding protein	[TP0067-TP0074 (0.6656524)]
COG0457	COG1653	ABC3252	ABC3252	Response regulator aspartate phosphatase	ABC0436	ABC0436	Sugar ABC transporter substrate-binding protein	[TP0067-TP0074 (0.6656524)]
COG0457	COG1653	ABC0762	ABC0762	Transcriptional activator	ABC0685	ABC0685	Sugar ABC transporter substrate-binding protein	[TP0067-TP0074 (0.6656524)]
COG0457	COG1653	ABC3808	ABC3808	Response regulator aspartate phosphatase	ABC3271	ABC3271	Sugar ABC transporter substrate-binding protein	[TP0067-TP0074 (0.6656524)]
COG0457	COG1653	ABC3515	ABC3515	Response regulator aspartate phosphatase	ABC1213	ABC1213	Sugar ABC transporter substrate-binding protein	[TP0067-TP0074 (0.6656524)]
COG0457	COG1653	ABC3645	ABC3645	Response regulator aspartate phosphatase	ABC3125	ABC3125	Sugar ABC transporter substrate-binding protein	[TP0067-TP0074 (0.6656524)]
COG0457	COG1653	ABC3039	ABC3039	Hypothetical protein {UniProtKB/TrEMBL:Q5WDI7}	ABC1213	ABC1213	Sugar ABC transporter substrate-binding protein	[TP0067-TP0074 (0.6656524)]
COG0457	COG1653	ABC1904	ABC1904	Hypothetical protein {UniProtKB/TrEMBL:Q5WGR6}	ABC0358	ABC0358	Hypothetical protein {UniProtKB/TrEMBL:Q5WL55}	[TP0067-TP0074 (0.6656524)]
COG0457	COG1653	ABC3039	ABC3039	Hypothetical protein {UniProtKB/TrEMBL:Q5WDI7}	ABC0664	ABC0664	Sugar ABC transporter substrate-binding protein	[TP0067-TP0074 (0.6656524)]
COG0457	COG1653	ABC0762	ABC0762	Transcriptional activator	ABC0558	ABC0558	Sugar ABC transporter substrate-binding protein	[TP0067-TP0074 (0.6656524)]
COG0457	COG1653	ABC3039	ABC3039	Hypothetical protein {UniProtKB/TrEMBL:Q5WDI7}	ABC0319	ABC0319	Sugar ABC transporter substrate-binding protein	[TP0067-TP0074 (0.6656524)]
COG0457	COG1653	ABC3023	ABC3023	Response regulator aspartate phosphatase	ABC0558	ABC0558	Sugar ABC transporter substrate-binding protein	[TP0067-TP0074 (0.6656524)]
COG0457	COG1653	ABC3515	ABC3515	Response regulator aspartate phosphatase	ABC3442	ABC3442	Sugar ABC transporter substrate-binding protein	[TP0067-TP0074 (0.6656524)]
COG0457	COG1653	ABC3515	ABC3515	Response regulator aspartate phosphatase	ABC0355	ABC0355	Glycerol-3-phosphate ABC transporter	[TP0067-TP0074 (0.6656524)]
COG0457	COG1653	ABC3625	ABC3625	Response regulator aspartate phosphatase	ABC1137	ABC1137	Polysaccharide ABC transporter substrate-binding	[TP0067-TP0074 (0.6656524)]
COG0457	COG1653	ABC0593	ABC0593	Transcriptional regulator, Xre family	ABC3215	ABC3215	Sugar ABC transporter substrate-binding protein	[TP0067-TP0074 (0.6656524)]
COG0457	COG1653	ABC0593	ABC0593	Transcriptional regulator, Xre family	ABC1144	ABC1144	Sugar ABC transporter substrate-binding protein	[TP0067-TP0074 (0.6656524)]
COG0457	COG1653	ABC3625	ABC3625	Response regulator aspartate phosphatase	ABC1213	ABC1213	Sugar ABC transporter substrate-binding protein	[TP0067-TP0074 (0.6656524)]
COG0457	COG1653	ABC3625	ABC3625	Response regulator aspartate phosphatase	ABC0355	ABC0355	Glycerol-3-phosphate ABC transporter	[TP0067-TP0074 (0.6656524)]
COG0457	COG1653	ABC0762	ABC0762	Transcriptional activator	ABC0394	ABC0394	Lactose ABC transporter substrate-binding protein	[TP0067-TP0074 (0.6656524)]
COG0457	COG1653	ABC3515	ABC3515	Response regulator aspartate phosphatase	ABC3215	ABC3215	Sugar ABC transporter substrate-binding protein	[TP0067-TP0074 (0.6656524)]
COG0457	COG1653	ABC3645	ABC3645	Response regulator aspartate phosphatase	ABC3442	ABC3442	Sugar ABC transporter substrate-binding protein	[TP0067-TP0074 (0.6656524)]
COG0457	COG1653	ABC0593	ABC0593	Transcriptional regulator, Xre family	ABC0436	ABC0436	Sugar ABC transporter substrate-binding protein	[TP0067-TP0074 (0.6656524)]
COG0457	COG1653	ABC3625	ABC3625	Response regulator aspartate phosphatase	ABC3585	ABC3585	Sugar ABC transporter substrate-binding protein	[TP0067-TP0074 (0.6656524)]
COG0457	COG1653	ABC0593	ABC0593	Transcriptional regulator, Xre family	ABC3117	ABC3117	Sugar ABC transporter substrate-binding protein	[TP0067-TP0074 (0.6656524)]
COG0457	COG1653	ABC3645	ABC3645	Response regulator aspartate phosphatase	ABC0337	ABC0337	Glycerol-3-phosphate ABC transporter	[TP0067-TP0074 (0.6656524)]
COG0457	COG1653	ABC1587	ABC1587	Hypothetical protein {UniProtKB/TrEMBL:Q5WHN3}	ABC3774	ABC3774	Sugar ABC transporter substrate-binding protein	[TP0067-TP0074 (0.6656524)]
COG0457	COG1653	ABC3039	ABC3039	Hypothetical protein {UniProtKB/TrEMBL:Q5WDI7}	ABC3496	ABC3496	Sugar ABC transporter substrate-binding protein	[TP0067-TP0074 (0.6656524)]
COG0457	COG1653	ABC2064	ABC2064	Hypothetical protein {UniProtKB/TrEMBL:Q5WGA6}	ABC1144	ABC1144	Sugar ABC transporter substrate-binding protein	[TP0067-TP0074 (0.6656524)]
COG0457	COG1653	ABC3023	ABC3023	Response regulator aspartate phosphatase	ABC0685	ABC0685	Sugar ABC transporter substrate-binding protein	[TP0067-TP0074 (0.6656524)]
COG0457	COG1653	ABC1904	ABC1904	Hypothetical protein {UniProtKB/TrEMBL:Q5WGR6}	ABC0436	ABC0436	Sugar ABC transporter substrate-binding protein	[TP0067-TP0074 (0.6656524)]
COG0457	COG1653	ABC3808	ABC3808	Response regulator aspartate phosphatase	ABC1137	ABC1137	Polysaccharide ABC transporter substrate-binding	[TP0067-TP0074 (0.6656524)]
COG0457	COG1653	ABC2064	ABC2064	Hypothetical protein {UniProtKB/TrEMBL:Q5WGA6}	ABC0664	ABC0664	Sugar ABC transporter substrate-binding protein	[TP0067-TP0074 (0.6656524)]
COG0457	COG1653	ABC2064	ABC2064	Hypothetical protein {UniProtKB/TrEMBL:Q5WGA6}	ABC3774	ABC3774	Sugar ABC transporter substrate-binding protein	[TP0067-TP0074 (0.6656524)]
COG0457	COG1653	ABC3023	ABC3023	Response regulator aspartate phosphatase	ABC3282	ABC3282	Sugar ABC transporter substrate-binding protein	[TP0067-TP0074 (0.6656524)]
COG0457	COG1653	ABC1587	ABC1587	Hypothetical protein {UniProtKB/TrEMBL:Q5WHN3}	ABC3585	ABC3585	Sugar ABC transporter substrate-binding protein	[TP0067-TP0074 (0.6656524)]
COG0457	COG1653	ABC0593	ABC0593	Transcriptional regulator, Xre family	ABC3301	ABC3301	Sugar ABC transporter substrate-binding protein	[TP0067-TP0074 (0.6656524)]
COG0457	COG1653	ABC3818	ABC3818	Hypothetical protein {UniProtKB/TrEMBL:Q5WBB1}	ABC0685	ABC0685	Sugar ABC transporter substrate-binding protein	[TP0067-TP0074 (0.6656524)]
COG0457	COG1653	ABC3039	ABC3039	Hypothetical protein {UniProtKB/TrEMBL:Q5WDI7}	ABC0358	ABC0358	Hypothetical protein {UniProtKB/TrEMBL:Q5WL55}	[TP0067-TP0074 (0.6656524)]
COG0457	COG1653	ABC3023	ABC3023	Response regulator aspartate phosphatase	ABC1213	ABC1213	Sugar ABC transporter substrate-binding protein	[TP0067-TP0074 (0.6656524)]
COG0457	COG1653	ABC3700	ABC3700	Response regulator aspartate phosphatase	ABC3496	ABC3496	Sugar ABC transporter substrate-binding protein	[TP0067-TP0074 (0.6656524)]
COG0457	COG1653	ABC3625	ABC3625	Response regulator aspartate phosphatase	ABC0319	ABC0319	Sugar ABC transporter substrate-binding protein	[TP0067-TP0074 (0.6656524)]
COG0457	COG1653	ABC0593	ABC0593	Transcriptional regulator, Xre family	ABC0355	ABC0355	Glycerol-3-phosphate ABC transporter	[TP0067-TP0074 (0.6656524)]
COG0457	COG1653	ABC3625	ABC3625	Response regulator aspartate phosphatase	ABC3774	ABC3774	Sugar ABC transporter substrate-binding protein	[TP0067-TP0074 (0.6656524)]
COG0457	COG1653	ABC0762	ABC0762	Transcriptional activator	ABC0436	ABC0436	Sugar ABC transporter substrate-binding protein	[TP0067-TP0074 (0.6656524)]
COG0457	COG1653	ABC3252	ABC3252	Response regulator aspartate phosphatase	ABC1144	ABC1144	Sugar ABC transporter substrate-binding protein	[TP0067-TP0074 (0.6656524)]
COG0457	COG1653	ABC0762	ABC0762	Transcriptional activator	ABC0385	ABC0385	Lactose ABC transporter substrate-binding protein	[TP0067-TP0074 (0.6656524)]
COG0457	COG1653	ABC3645	ABC3645	Response regulator aspartate phosphatase	ABC3471	ABC3471	Sugar ABC transporter substrate-binding protein	[TP0067-TP0074 (0.6656524)]
COG0457	COG1653	ABC0593	ABC0593	Transcriptional regulator, Xre family	ABC3125	ABC3125	Sugar ABC transporter substrate-binding protein	[TP0067-TP0074 (0.6656524)]
COG0457	COG1653	ABC3323	ABC3323	Response regulator aspartate phosphatase	ABC0664	ABC0664	Sugar ABC transporter substrate-binding protein	[TP0067-TP0074 (0.6656524)]
COG0457	COG1653	ABC2064	ABC2064	Hypothetical protein {UniProtKB/TrEMBL:Q5WGA6}	ABC3496	ABC3496	Sugar ABC transporter substrate-binding protein	[TP0067-TP0074 (0.6656524)]
COG0457	COG1653	ABC3645	ABC3645	Response regulator aspartate phosphatase	ABC0664	ABC0664	Sugar ABC transporter substrate-binding protein	[TP0067-TP0074 (0.6656524)]
COG0457	COG1653	ABC3625	ABC3625	Response regulator aspartate phosphatase	ABC1144	ABC1144	Sugar ABC transporter substrate-binding protein	[TP0067-TP0074 (0.6656524)]
COG0457	COG1653	ABC1904	ABC1904	Hypothetical protein {UniProtKB/TrEMBL:Q5WGR6}	ABC0355	ABC0355	Glycerol-3-phosphate ABC transporter	[TP0067-TP0074 (0.6656524)]
COG0457	COG1653	ABC0762	ABC0762	Transcriptional activator	ABC3117	ABC3117	Sugar ABC transporter substrate-binding protein	[TP0067-TP0074 (0.6656524)]
COG0457	COG1653	ABC3323	ABC3323	Response regulator aspartate phosphatase	ABC0337	ABC0337	Glycerol-3-phosphate ABC transporter	[TP0067-TP0074 (0.6656524)]
COG0457	COG1653	ABC3252	ABC3252	Response regulator aspartate phosphatase	ABC0394	ABC0394	Lactose ABC transporter substrate-binding protein	[TP0067-TP0074 (0.6656524)]
COG0457	COG1653	ABC3515	ABC3515	Response regulator aspartate phosphatase	ABC0394	ABC0394	Lactose ABC transporter substrate-binding protein	[TP0067-TP0074 (0.6656524)]
COG0457	COG1653	ABC3023	ABC3023	Response regulator aspartate phosphatase	ABC3215	ABC3215	Sugar ABC transporter substrate-binding protein	[TP0067-TP0074 (0.6656524)]
COG0457	COG1653	ABC3515	ABC3515	Response regulator aspartate phosphatase	ABC3774	ABC3774	Sugar ABC transporter substrate-binding protein	[TP0067-TP0074 (0.6656524)]
COG0457	COG1653	ABC3808	ABC3808	Response regulator aspartate phosphatase	ABC3471	ABC3471	Sugar ABC transporter substrate-binding protein	[TP0067-TP0074 (0.6656524)]
COG0457	COG1653	ABC3023	ABC3023	Response regulator aspartate phosphatase	ABC0358	ABC0358	Hypothetical protein {UniProtKB/TrEMBL:Q5WL55}	[TP0067-TP0074 (0.6656524)]
COG0457	COG1653	ABC3700	ABC3700	Response regulator aspartate phosphatase	ABC3471	ABC3471	Sugar ABC transporter substrate-binding protein	[TP0067-TP0074 (0.6656524)]
COG0457	COG1653	ABC3023	ABC3023	Response regulator aspartate phosphatase	ABC3471	ABC3471	Sugar ABC transporter substrate-binding protein	[TP0067-TP0074 (0.6656524)]
COG0457	COG1653	ABC3625	ABC3625	Response regulator aspartate phosphatase	ABC3282	ABC3282	Sugar ABC transporter substrate-binding protein	[TP0067-TP0074 (0.6656524)]
COG0457	COG1653	ABC3323	ABC3323	Response regulator aspartate phosphatase	ABC3585	ABC3585	Sugar ABC transporter substrate-binding protein	[TP0067-TP0074 (0.6656524)]
COG0457	COG1653	ABC3323	ABC3323	Response regulator aspartate phosphatase	ABC0319	ABC0319	Sugar ABC transporter substrate-binding protein	[TP0067-TP0074 (0.6656524)]
COG0457	COG1653	ABC3323	ABC3323	Response regulator aspartate phosphatase	ABC1137	ABC1137	Polysaccharide ABC transporter substrate-binding	[TP0067-TP0074 (0.6656524)]
COG0457	COG1653	ABC3808	ABC3808	Response regulator aspartate phosphatase	ABC0355	ABC0355	Glycerol-3-phosphate ABC transporter	[TP0067-TP0074 (0.6656524)]
COG0457	COG1653	ABC3323	ABC3323	Response regulator aspartate phosphatase	ABC0358	ABC0358	Hypothetical protein {UniProtKB/TrEMBL:Q5WL55}	[TP0067-TP0074 (0.6656524)]
COG0457	COG1653	ABC0762	ABC0762	Transcriptional activator	ABC0337	ABC0337	Glycerol-3-phosphate ABC transporter	[TP0067-TP0074 (0.6656524)]
COG0457	COG1653	ABC2064	ABC2064	Hypothetical protein {UniProtKB/TrEMBL:Q5WGA6}	ABC3215	ABC3215	Sugar ABC transporter substrate-binding protein	[TP0067-TP0074 (0.6656524)]
COG0457	COG1653	ABC3252	ABC3252	Response regulator aspartate phosphatase	ABC3301	ABC3301	Sugar ABC transporter substrate-binding protein	[TP0067-TP0074 (0.6656524)]
COG0457	COG1653	ABC2064	ABC2064	Hypothetical protein {UniProtKB/TrEMBL:Q5WGA6}	ABC3301	ABC3301	Sugar ABC transporter substrate-binding protein	[TP0067-TP0074 (0.6656524)]
COG0457	COG1653	ABC3645	ABC3645	Response regulator aspartate phosphatase	ABC0358	ABC0358	Hypothetical protein {UniProtKB/TrEMBL:Q5WL55}	[TP0067-TP0074 (0.6656524)]
COG0457	COG1653	ABC2064	ABC2064	Hypothetical protein {UniProtKB/TrEMBL:Q5WGA6}	ABC0436	ABC0436	Sugar ABC transporter substrate-binding protein	[TP0067-TP0074 (0.6656524)]
COG0457	COG1653	ABC3625	ABC3625	Response regulator aspartate phosphatase	ABC0394	ABC0394	Lactose ABC transporter substrate-binding protein	[TP0067-TP0074 (0.6656524)]
COG0457	COG1653	ABC3700	ABC3700	Response regulator aspartate phosphatase	ABC0319	ABC0319	Sugar ABC transporter substrate-binding protein	[TP0067-TP0074 (0.6656524)]
COG0457	COG1653	ABC3039	ABC3039	Hypothetical protein {UniProtKB/TrEMBL:Q5WDI7}	ABC3585	ABC3585	Sugar ABC transporter substrate-binding protein	[TP0067-TP0074 (0.6656524)]
COG0457	COG1653	ABC0762	ABC0762	Transcriptional activator	ABC3282	ABC3282	Sugar ABC transporter substrate-binding protein	[TP0067-TP0074 (0.6656524)]
COG0457	COG1653	ABC1904	ABC1904	Hypothetical protein {UniProtKB/TrEMBL:Q5WGR6}	ABC3774	ABC3774	Sugar ABC transporter substrate-binding protein	[TP0067-TP0074 (0.6656524)]
COG0457	COG1653	ABC3818	ABC3818	Hypothetical protein {UniProtKB/TrEMBL:Q5WBB1}	ABC3125	ABC3125	Sugar ABC transporter substrate-binding protein	[TP0067-TP0074 (0.6656524)]
COG0457	COG1653	ABC3645	ABC3645	Response regulator aspartate phosphatase	ABC3117	ABC3117	Sugar ABC transporter substrate-binding protein	[TP0067-TP0074 (0.6656524)]
COG0457	COG1653	ABC1904	ABC1904	Hypothetical protein {UniProtKB/TrEMBL:Q5WGR6}	ABC3282	ABC3282	Sugar ABC transporter substrate-binding protein	[TP0067-TP0074 (0.6656524)]
COG0457	COG1653	ABC2064	ABC2064	Hypothetical protein {UniProtKB/TrEMBL:Q5WGA6}	ABC0685	ABC0685	Sugar ABC transporter substrate-binding protein	[TP0067-TP0074 (0.6656524)]
COG0457	COG1653	ABC3700	ABC3700	Response regulator aspartate phosphatase	ABC3117	ABC3117	Sugar ABC transporter substrate-binding protein	[TP0067-TP0074 (0.6656524)]
COG0457	COG1653	ABC3323	ABC3323	Response regulator aspartate phosphatase	ABC1144	ABC1144	Sugar ABC transporter substrate-binding protein	[TP0067-TP0074 (0.6656524)]
COG0457	COG1653	ABC3645	ABC3645	Response regulator aspartate phosphatase	ABC0385	ABC0385	Lactose ABC transporter substrate-binding protein	[TP0067-TP0074 (0.6656524)]
COG0457	COG1653	ABC3252	ABC3252	Response regulator aspartate phosphatase	ABC0398	ABC0398	Sugar ABC transporter substrate-binding protein	[TP0067-TP0074 (0.6656524)]
COG0457	COG1653	ABC3323	ABC3323	Response regulator aspartate phosphatase	ABC3215	ABC3215	Sugar ABC transporter substrate-binding protein	[TP0067-TP0074 (0.6656524)]
COG0457	COG1653	ABC3808	ABC3808	Response regulator aspartate phosphatase	ABC0724	ABC0724	Sugar ABC transporter substrate-binding protein	[TP0067-TP0074 (0.6656524)]
COG0457	COG1653	ABC1904	ABC1904	Hypothetical protein {UniProtKB/TrEMBL:Q5WGR6}	ABC3585	ABC3585	Sugar ABC transporter substrate-binding protein	[TP0067-TP0074 (0.6656524)]
COG0457	COG1653	ABC2064	ABC2064	Hypothetical protein {UniProtKB/TrEMBL:Q5WGA6}	ABC0355	ABC0355	Glycerol-3-phosphate ABC transporter	[TP0067-TP0074 (0.6656524)]
COG0457	COG1653	ABC3645	ABC3645	Response regulator aspartate phosphatase	ABC0685	ABC0685	Sugar ABC transporter substrate-binding protein	[TP0067-TP0074 (0.6656524)]
COG0457	COG1653	ABC3808	ABC3808	Response regulator aspartate phosphatase	ABC3585	ABC3585	Sugar ABC transporter substrate-binding protein	[TP0067-TP0074 (0.6656524)]
COG0457	COG1653	ABC1587	ABC1587	Hypothetical protein {UniProtKB/TrEMBL:Q5WHN3}	ABC0385	ABC0385	Lactose ABC transporter substrate-binding protein	[TP0067-TP0074 (0.6656524)]
COG0457	COG1653	ABC3625	ABC3625	Response regulator aspartate phosphatase	ABC3442	ABC3442	Sugar ABC transporter substrate-binding protein	[TP0067-TP0074 (0.6656524)]
COG0457	COG1653	ABC3515	ABC3515	Response regulator aspartate phosphatase	ABC0685	ABC0685	Sugar ABC transporter substrate-binding protein	[TP0067-TP0074 (0.6656524)]
COG0457	COG1653	ABC3023	ABC3023	Response regulator aspartate phosphatase	ABC0724	ABC0724	Sugar ABC transporter substrate-binding protein	[TP0067-TP0074 (0.6656524)]
COG0457	COG1653	ABC1587	ABC1587	Hypothetical protein {UniProtKB/TrEMBL:Q5WHN3}	ABC1137	ABC1137	Polysaccharide ABC transporter substrate-binding	[TP0067-TP0074 (0.6656524)]
COG0457	COG1653	ABC1587	ABC1587	Hypothetical protein {UniProtKB/TrEMBL:Q5WHN3}	ABC0355	ABC0355	Glycerol-3-phosphate ABC transporter	[TP0067-TP0074 (0.6656524)]
COG0457	COG1653	ABC3818	ABC3818	Hypothetical protein {UniProtKB/TrEMBL:Q5WBB1}	ABC0398	ABC0398	Sugar ABC transporter substrate-binding protein	[TP0067-TP0074 (0.6656524)]
COG0457	COG1653	ABC3515	ABC3515	Response regulator aspartate phosphatase	ABC3117	ABC3117	Sugar ABC transporter substrate-binding protein	[TP0067-TP0074 (0.6656524)]
COG0457	COG1653	ABC3645	ABC3645	Response regulator aspartate phosphatase	ABC0436	ABC0436	Sugar ABC transporter substrate-binding protein	[TP0067-TP0074 (0.6656524)]
COG0457	COG1653	ABC3808	ABC3808	Response regulator aspartate phosphatase	ABC3215	ABC3215	Sugar ABC transporter substrate-binding protein	[TP0067-TP0074 (0.6656524)]
COG0457	COG1653	ABC2064	ABC2064	Hypothetical protein {UniProtKB/TrEMBL:Q5WGA6}	ABC0724	ABC0724	Sugar ABC transporter substrate-binding protein	[TP0067-TP0074 (0.6656524)]
COG0457	COG1653	ABC1587	ABC1587	Hypothetical protein {UniProtKB/TrEMBL:Q5WHN3}	ABC0685	ABC0685	Sugar ABC transporter substrate-binding protein	[TP0067-TP0074 (0.6656524)]
COG0457	COG1653	ABC0593	ABC0593	Transcriptional regulator, Xre family	ABC0394	ABC0394	Lactose ABC transporter substrate-binding protein	[TP0067-TP0074 (0.6656524)]
COG0457	COG1653	ABC3808	ABC3808	Response regulator aspartate phosphatase	ABC3442	ABC3442	Sugar ABC transporter substrate-binding protein	[TP0067-TP0074 (0.6656524)]
COG0457	COG1653	ABC3808	ABC3808	Response regulator aspartate phosphatase	ABC3117	ABC3117	Sugar ABC transporter substrate-binding protein	[TP0067-TP0074 (0.6656524)]
COG0457	COG1653	ABC3808	ABC3808	Response regulator aspartate phosphatase	ABC1213	ABC1213	Sugar ABC transporter substrate-binding protein	[TP0067-TP0074 (0.6656524)]
COG0457	COG1653	ABC1904	ABC1904	Hypothetical protein {UniProtKB/TrEMBL:Q5WGR6}	ABC3117	ABC3117	Sugar ABC transporter substrate-binding protein	[TP0067-TP0074 (0.6656524)]
COG0457	COG1653	ABC3808	ABC3808	Response regulator aspartate phosphatase	ABC0664	ABC0664	Sugar ABC transporter substrate-binding protein	[TP0067-TP0074 (0.6656524)]
COG0457	COG1653	ABC3023	ABC3023	Response regulator aspartate phosphatase	ABC3774	ABC3774	Sugar ABC transporter substrate-binding protein	[TP0067-TP0074 (0.6656524)]
COG0457	COG1653	ABC3700	ABC3700	Response regulator aspartate phosphatase	ABC3585	ABC3585	Sugar ABC transporter substrate-binding protein	[TP0067-TP0074 (0.6656524)]
COG0457	COG1653	ABC3808	ABC3808	Response regulator aspartate phosphatase	ABC0337	ABC0337	Glycerol-3-phosphate ABC transporter	[TP0067-TP0074 (0.6656524)]
COG0457	COG1653	ABC3039	ABC3039	Hypothetical protein {UniProtKB/TrEMBL:Q5WDI7}	ABC3471	ABC3471	Sugar ABC transporter substrate-binding protein	[TP0067-TP0074 (0.6656524)]
COG0457	COG1653	ABC0762	ABC0762	Transcriptional activator	ABC1144	ABC1144	Sugar ABC transporter substrate-binding protein	[TP0067-TP0074 (0.6656524)]
COG0457	COG1653	ABC1587	ABC1587	Hypothetical protein {UniProtKB/TrEMBL:Q5WHN3}	ABC0319	ABC0319	Sugar ABC transporter substrate-binding protein	[TP0067-TP0074 (0.6656524)]
COG0457	COG1653	ABC3515	ABC3515	Response regulator aspartate phosphatase	ABC0664	ABC0664	Sugar ABC transporter substrate-binding protein	[TP0067-TP0074 (0.6656524)]
COG0457	COG1653	ABC3323	ABC3323	Response regulator aspartate phosphatase	ABC3117	ABC3117	Sugar ABC transporter substrate-binding protein	[TP0067-TP0074 (0.6656524)]
COG0457	COG1653	ABC3323	ABC3323	Response regulator aspartate phosphatase	ABC0558	ABC0558	Sugar ABC transporter substrate-binding protein	[TP0067-TP0074 (0.6656524)]
COG0457	COG1653	ABC3023	ABC3023	Response regulator aspartate phosphatase	ABC0436	ABC0436	Sugar ABC transporter substrate-binding protein	[TP0067-TP0074 (0.6656524)]
COG0457	COG1653	ABC1904	ABC1904	Hypothetical protein {UniProtKB/TrEMBL:Q5WGR6}	ABC0724	ABC0724	Sugar ABC transporter substrate-binding protein	[TP0067-TP0074 (0.6656524)]
COG0457	COG1653	ABC0593	ABC0593	Transcriptional regulator, Xre family	ABC3496	ABC3496	Sugar ABC transporter substrate-binding protein	[TP0067-TP0074 (0.6656524)]
COG0457	COG1653	ABC3515	ABC3515	Response regulator aspartate phosphatase	ABC3301	ABC3301	Sugar ABC transporter substrate-binding protein	[TP0067-TP0074 (0.6656524)]
COG0457	COG1653	ABC3023	ABC3023	Response regulator aspartate phosphatase	ABC3585	ABC3585	Sugar ABC transporter substrate-binding protein	[TP0067-TP0074 (0.6656524)]
COG0457	COG1653	ABC3515	ABC3515	Response regulator aspartate phosphatase	ABC3271	ABC3271	Sugar ABC transporter substrate-binding protein	[TP0067-TP0074 (0.6656524)]
COG0457	COG1653	ABC0593	ABC0593	Transcriptional regulator, Xre family	ABC3442	ABC3442	Sugar ABC transporter substrate-binding protein	[TP0067-TP0074 (0.6656524)]
COG0457	COG1653	ABC3252	ABC3252	Response regulator aspartate phosphatase	ABC0724	ABC0724	Sugar ABC transporter substrate-binding protein	[TP0067-TP0074 (0.6656524)]
COG0457	COG1653	ABC0593	ABC0593	Transcriptional regulator, Xre family	ABC3585	ABC3585	Sugar ABC transporter substrate-binding protein	[TP0067-TP0074 (0.6656524)]
COG0457	COG1653	ABC3818	ABC3818	Hypothetical protein {UniProtKB/TrEMBL:Q5WBB1}	ABC1213	ABC1213	Sugar ABC transporter substrate-binding protein	[TP0067-TP0074 (0.6656524)]
COG0457	COG1653	ABC3252	ABC3252	Response regulator aspartate phosphatase	ABC3442	ABC3442	Sugar ABC transporter substrate-binding protein	[TP0067-TP0074 (0.6656524)]
COG0457	COG1653	ABC1904	ABC1904	Hypothetical protein {UniProtKB/TrEMBL:Q5WGR6}	ABC0664	ABC0664	Sugar ABC transporter substrate-binding protein	[TP0067-TP0074 (0.6656524)]
COG0457	COG1653	ABC3252	ABC3252	Response regulator aspartate phosphatase	ABC0319	ABC0319	Sugar ABC transporter substrate-binding protein	[TP0067-TP0074 (0.6656524)]
COG0457	COG1653	ABC1587	ABC1587	Hypothetical protein {UniProtKB/TrEMBL:Q5WHN3}	ABC0398	ABC0398	Sugar ABC transporter substrate-binding protein	[TP0067-TP0074 (0.6656524)]
COG0457	COG1653	ABC3808	ABC3808	Response regulator aspartate phosphatase	ABC1144	ABC1144	Sugar ABC transporter substrate-binding protein	[TP0067-TP0074 (0.6656524)]
COG0457	COG1653	ABC3818	ABC3818	Hypothetical protein {UniProtKB/TrEMBL:Q5WBB1}	ABC0358	ABC0358	Hypothetical protein {UniProtKB/TrEMBL:Q5WL55}	[TP0067-TP0074 (0.6656524)]
COG0457	COG1653	ABC3323	ABC3323	Response regulator aspartate phosphatase	ABC1213	ABC1213	Sugar ABC transporter substrate-binding protein	[TP0067-TP0074 (0.6656524)]
COG0457	COG1653	ABC0762	ABC0762	Transcriptional activator	ABC3271	ABC3271	Sugar ABC transporter substrate-binding protein	[TP0067-TP0074 (0.6656524)]
COG0457	COG1653	ABC2064	ABC2064	Hypothetical protein {UniProtKB/TrEMBL:Q5WGA6}	ABC3471	ABC3471	Sugar ABC transporter substrate-binding protein	[TP0067-TP0074 (0.6656524)]
COG0457	COG1653	ABC1587	ABC1587	Hypothetical protein {UniProtKB/TrEMBL:Q5WHN3}	ABC0394	ABC0394	Lactose ABC transporter substrate-binding protein	[TP0067-TP0074 (0.6656524)]
COG0457	COG1653	ABC2064	ABC2064	Hypothetical protein {UniProtKB/TrEMBL:Q5WGA6}	ABC0394	ABC0394	Lactose ABC transporter substrate-binding protein	[TP0067-TP0074 (0.6656524)]
COG0457	COG1653	ABC3700	ABC3700	Response regulator aspartate phosphatase	ABC3215	ABC3215	Sugar ABC transporter substrate-binding protein	[TP0067-TP0074 (0.6656524)]
COG0457	COG1653	ABC3818	ABC3818	Hypothetical protein {UniProtKB/TrEMBL:Q5WBB1}	ABC0558	ABC0558	Sugar ABC transporter substrate-binding protein	[TP0067-TP0074 (0.6656524)]
COG0457	COG1653	ABC3515	ABC3515	Response regulator aspartate phosphatase	ABC3125	ABC3125	Sugar ABC transporter substrate-binding protein	[TP0067-TP0074 (0.6656524)]
COG0457	COG1653	ABC3625	ABC3625	Response regulator aspartate phosphatase	ABC0337	ABC0337	Glycerol-3-phosphate ABC transporter	[TP0067-TP0074 (0.6656524)]
COG0457	COG1653	ABC0762	ABC0762	Transcriptional activator	ABC0724	ABC0724	Sugar ABC transporter substrate-binding protein	[TP0067-TP0074 (0.6656524)]
COG0457	COG1653	ABC0762	ABC0762	Transcriptional activator	ABC0355	ABC0355	Glycerol-3-phosphate ABC transporter	[TP0067-TP0074 (0.6656524)]
COG0457	COG1653	ABC2064	ABC2064	Hypothetical protein {UniProtKB/TrEMBL:Q5WGA6}	ABC3282	ABC3282	Sugar ABC transporter substrate-binding protein	[TP0067-TP0074 (0.6656524)]
COG0457	COG1653	ABC3818	ABC3818	Hypothetical protein {UniProtKB/TrEMBL:Q5WBB1}	ABC0724	ABC0724	Sugar ABC transporter substrate-binding protein	[TP0067-TP0074 (0.6656524)]
COG0457	COG1653	ABC3700	ABC3700	Response regulator aspartate phosphatase	ABC0558	ABC0558	Sugar ABC transporter substrate-binding protein	[TP0067-TP0074 (0.6656524)]
COG0457	COG1653	ABC3645	ABC3645	Response regulator aspartate phosphatase	ABC1144	ABC1144	Sugar ABC transporter substrate-binding protein	[TP0067-TP0074 (0.6656524)]
COG0457	COG1653	ABC3023	ABC3023	Response regulator aspartate phosphatase	ABC3301	ABC3301	Sugar ABC transporter substrate-binding protein	[TP0067-TP0074 (0.6656524)]
COG0457	COG1653	ABC3645	ABC3645	Response regulator aspartate phosphatase	ABC0319	ABC0319	Sugar ABC transporter substrate-binding protein	[TP0067-TP0074 (0.6656524)]
COG0457	COG1653	ABC3808	ABC3808	Response regulator aspartate phosphatase	ABC0398	ABC0398	Sugar ABC transporter substrate-binding protein	[TP0067-TP0074 (0.6656524)]
COG0457	COG1653	ABC0593	ABC0593	Transcriptional regulator, Xre family	ABC0398	ABC0398	Sugar ABC transporter substrate-binding protein	[TP0067-TP0074 (0.6656524)]
COG0457	COG1653	ABC3023	ABC3023	Response regulator aspartate phosphatase	ABC3271	ABC3271	Sugar ABC transporter substrate-binding protein	[TP0067-TP0074 (0.6656524)]
COG0457	COG1653	ABC0593	ABC0593	Transcriptional regulator, Xre family	ABC3271	ABC3271	Sugar ABC transporter substrate-binding protein	[TP0067-TP0074 (0.6656524)]
COG0457	COG1653	ABC3700	ABC3700	Response regulator aspartate phosphatase	ABC0685	ABC0685	Sugar ABC transporter substrate-binding protein	[TP0067-TP0074 (0.6656524)]
COG0457	COG1653	ABC0593	ABC0593	Transcriptional regulator, Xre family	ABC3282	ABC3282	Sugar ABC transporter substrate-binding protein	[TP0067-TP0074 (0.6656524)]
COG0457	COG1653	ABC1587	ABC1587	Hypothetical protein {UniProtKB/TrEMBL:Q5WHN3}	ABC0724	ABC0724	Sugar ABC transporter substrate-binding protein	[TP0067-TP0074 (0.6656524)]
COG0457	COG1653	ABC3023	ABC3023	Response regulator aspartate phosphatase	ABC3442	ABC3442	Sugar ABC transporter substrate-binding protein	[TP0067-TP0074 (0.6656524)]
COG0457	COG1653	ABC3023	ABC3023	Response regulator aspartate phosphatase	ABC0664	ABC0664	Sugar ABC transporter substrate-binding protein	[TP0067-TP0074 (0.6656524)]
COG0457	COG1653	ABC1587	ABC1587	Hypothetical protein {UniProtKB/TrEMBL:Q5WHN3}	ABC3125	ABC3125	Sugar ABC transporter substrate-binding protein	[TP0067-TP0074 (0.6656524)]
COG0457	COG1653	ABC3515	ABC3515	Response regulator aspartate phosphatase	ABC0358	ABC0358	Hypothetical protein {UniProtKB/TrEMBL:Q5WL55}	[TP0067-TP0074 (0.6656524)]
COG0457	COG1653	ABC3808	ABC3808	Response regulator aspartate phosphatase	ABC3774	ABC3774	Sugar ABC transporter substrate-binding protein	[TP0067-TP0074 (0.6656524)]
COG0457	COG1653	ABC3818	ABC3818	Hypothetical protein {UniProtKB/TrEMBL:Q5WBB1}	ABC0664	ABC0664	Sugar ABC transporter substrate-binding protein	[TP0067-TP0074 (0.6656524)]
COG0457	COG1653	ABC2064	ABC2064	Hypothetical protein {UniProtKB/TrEMBL:Q5WGA6}	ABC0385	ABC0385	Lactose ABC transporter substrate-binding protein	[TP0067-TP0074 (0.6656524)]
COG0457	COG1653	ABC3039	ABC3039	Hypothetical protein {UniProtKB/TrEMBL:Q5WDI7}	ABC0385	ABC0385	Lactose ABC transporter substrate-binding protein	[TP0067-TP0074 (0.6656524)]
COG0457	COG1653	ABC3252	ABC3252	Response regulator aspartate phosphatase	ABC0337	ABC0337	Glycerol-3-phosphate ABC transporter	[TP0067-TP0074 (0.6656524)]
COG0457	COG1653	ABC3625	ABC3625	Response regulator aspartate phosphatase	ABC0358	ABC0358	Hypothetical protein {UniProtKB/TrEMBL:Q5WL55}	[TP0067-TP0074 (0.6656524)]
COG0457	COG1653	ABC3323	ABC3323	Response regulator aspartate phosphatase	ABC3282	ABC3282	Sugar ABC transporter substrate-binding protein	[TP0067-TP0074 (0.6656524)]
COG0457	COG1653	ABC0593	ABC0593	Transcriptional regulator, Xre family	ABC0337	ABC0337	Glycerol-3-phosphate ABC transporter	[TP0067-TP0074 (0.6656524)]
COG0457	COG1653	ABC3323	ABC3323	Response regulator aspartate phosphatase	ABC3774	ABC3774	Sugar ABC transporter substrate-binding protein	[TP0067-TP0074 (0.6656524)]
COG0457	COG1653	ABC3645	ABC3645	Response regulator aspartate phosphatase	ABC3496	ABC3496	Sugar ABC transporter substrate-binding protein	[TP0067-TP0074 (0.6656524)]
COG0457	COG1653	ABC3039	ABC3039	Hypothetical protein {UniProtKB/TrEMBL:Q5WDI7}	ABC0724	ABC0724	Sugar ABC transporter substrate-binding protein	[TP0067-TP0074 (0.6656524)]
COG0457	COG1653	ABC2064	ABC2064	Hypothetical protein {UniProtKB/TrEMBL:Q5WGA6}	ABC3117	ABC3117	Sugar ABC transporter substrate-binding protein	[TP0067-TP0074 (0.6656524)]
COG0457	COG1653	ABC3625	ABC3625	Response regulator aspartate phosphatase	ABC3117	ABC3117	Sugar ABC transporter substrate-binding protein	[TP0067-TP0074 (0.6656524)]
COG0457	COG1653	ABC1587	ABC1587	Hypothetical protein {UniProtKB/TrEMBL:Q5WHN3}	ABC0436	ABC0436	Sugar ABC transporter substrate-binding protein	[TP0067-TP0074 (0.6656524)]
COG0457	COG1653	ABC3645	ABC3645	Response regulator aspartate phosphatase	ABC0724	ABC0724	Sugar ABC transporter substrate-binding protein	[TP0067-TP0074 (0.6656524)]
COG0457	COG1653	ABC1587	ABC1587	Hypothetical protein {UniProtKB/TrEMBL:Q5WHN3}	ABC3215	ABC3215	Sugar ABC transporter substrate-binding protein	[TP0067-TP0074 (0.6656524)]
COG0457	COG1653	ABC3625	ABC3625	Response regulator aspartate phosphatase	ABC3215	ABC3215	Sugar ABC transporter substrate-binding protein	[TP0067-TP0074 (0.6656524)]
COG0457	COG1653	ABC1904	ABC1904	Hypothetical protein {UniProtKB/TrEMBL:Q5WGR6}	ABC1213	ABC1213	Sugar ABC transporter substrate-binding protein	[TP0067-TP0074 (0.6656524)]
COG0457	COG1653	ABC3818	ABC3818	Hypothetical protein {UniProtKB/TrEMBL:Q5WBB1}	ABC3774	ABC3774	Sugar ABC transporter substrate-binding protein	[TP0067-TP0074 (0.6656524)]
COG0457	COG1653	ABC1587	ABC1587	Hypothetical protein {UniProtKB/TrEMBL:Q5WHN3}	ABC0558	ABC0558	Sugar ABC transporter substrate-binding protein	[TP0067-TP0074 (0.6656524)]
COG0457	COG1653	ABC2064	ABC2064	Hypothetical protein {UniProtKB/TrEMBL:Q5WGA6}	ABC3585	ABC3585	Sugar ABC transporter substrate-binding protein	[TP0067-TP0074 (0.6656524)]
COG0457	COG1653	ABC3818	ABC3818	Hypothetical protein {UniProtKB/TrEMBL:Q5WBB1}	ABC0385	ABC0385	Lactose ABC transporter substrate-binding protein	[TP0067-TP0074 (0.6656524)]
COG0457	COG1653	ABC3023	ABC3023	Response regulator aspartate phosphatase	ABC1137	ABC1137	Polysaccharide ABC transporter substrate-binding	[TP0067-TP0074 (0.6656524)]
COG0457	COG1653	ABC3039	ABC3039	Hypothetical protein {UniProtKB/TrEMBL:Q5WDI7}	ABC3117	ABC3117	Sugar ABC transporter substrate-binding protein	[TP0067-TP0074 (0.6656524)]
COG0457	COG1653	ABC3808	ABC3808	Response regulator aspartate phosphatase	ABC3301	ABC3301	Sugar ABC transporter substrate-binding protein	[TP0067-TP0074 (0.6656524)]
COG0457	COG1653	ABC2064	ABC2064	Hypothetical protein {UniProtKB/TrEMBL:Q5WGA6}	ABC1213	ABC1213	Sugar ABC transporter substrate-binding protein	[TP0067-TP0074 (0.6656524)]
COG0457	COG1653	ABC3645	ABC3645	Response regulator aspartate phosphatase	ABC3301	ABC3301	Sugar ABC transporter substrate-binding protein	[TP0067-TP0074 (0.6656524)]
COG0457	COG1653	ABC3252	ABC3252	Response regulator aspartate phosphatase	ABC3271	ABC3271	Sugar ABC transporter substrate-binding protein	[TP0067-TP0074 (0.6656524)]
COG0457	COG1653	ABC3252	ABC3252	Response regulator aspartate phosphatase	ABC0358	ABC0358	Hypothetical protein {UniProtKB/TrEMBL:Q5WL55}	[TP0067-TP0074 (0.6656524)]
COG0457	COG1653	ABC0762	ABC0762	Transcriptional activator	ABC3125	ABC3125	Sugar ABC transporter substrate-binding protein	[TP0067-TP0074 (0.6656524)]
COG0457	COG1653	ABC3515	ABC3515	Response regulator aspartate phosphatase	ABC0558	ABC0558	Sugar ABC transporter substrate-binding protein	[TP0067-TP0074 (0.6656524)]
COG0457	COG1653	ABC0593	ABC0593	Transcriptional regulator, Xre family	ABC0358	ABC0358	Hypothetical protein {UniProtKB/TrEMBL:Q5WL55}	[TP0067-TP0074 (0.6656524)]
COG1291	COG1684	ABC1983	ABC1983	Motility protein A {UniProtKB/TrEMBL:Q5WGI7}	ABC2252	ABC2252	Flagellar biosynthetic protein FliR	[TP0725-TP0716 (0.9601814)]
COG1061	COG3391	ABC0537	ABC0537	Hypothetical protein {UniProtKB/TrEMBL:Q5WKM8}	ABC0229	ABC0229	Hypothetical protein {UniProtKB/TrEMBL:Q5WLI3}	[TP0380-TP0421 (0.5112116)]
COG1061	COG3391	ABC0537	ABC0537	Hypothetical protein {UniProtKB/TrEMBL:Q5WKM8}	ABC4011	ABC4011	Lipoprotein {UniProtKB/TrEMBL:Q5WAR8}	[TP0380-TP0421 (0.5112116)]
COG0222	COG0802	ABC0140	rplL	50S ribosomal protein L7/L12	ABC0868	ABC0868	ATP/GTP hydrolase {UniProtKB/TrEMBL:Q5WJP8}	[TP0240-TP0875 (0.8481433)]
COG0495	COG1214	ABC2871	leuS	Leucyl-tRNA synthetase (EC 6.1.1.4) (Leucine--tRNA ligase) (LeuRS)	ABC0869	ABC0869	Glycoprotein endopeptidase	[TP0586-TP0876 (0.5571989)]
COG0192	COG0592	ABC2878	metK	S-adenosylmethionine synthetase (EC 2.5.1.6) (Methionine adenosyltransferase) (AdoMet synthetase) (MAT)	ABC0002	ABC0002	DNA-directed DNA polymerase III beta subunit DnaN	[TP0794-TP0002 (0.8412751)]
COG0360	COG0616	ABC4107	rpsF	30S ribosomal protein S6	ABC2747	ABC2747	Signal peptidase SppA {UniProtKB/TrEMBL:Q5WEC8}	[TP0063-TP0997 (0.6657489)]
COG0125	COG0457	ABC0050	tmk	Thymidylate kinase {UniProtKB/Swiss-Prot:Q5WLY2}	ABC3323	ABC3323	Response regulator aspartate phosphatase	[TP0354-TP0648 (0.5206915)]
COG0125	COG0457	ABC0050	tmk	Thymidylate kinase {UniProtKB/Swiss-Prot:Q5WLY2}	ABC3252	ABC3252	Response regulator aspartate phosphatase	[TP0354-TP0648 (0.5206915)]
COG0125	COG0457	ABC0050	tmk	Thymidylate kinase {UniProtKB/Swiss-Prot:Q5WLY2}	ABC3808	ABC3808	Response regulator aspartate phosphatase	[TP0354-TP0648 (0.5206915)]
COG0125	COG0457	ABC0050	tmk	Thymidylate kinase {UniProtKB/Swiss-Prot:Q5WLY2}	ABC3700	ABC3700	Response regulator aspartate phosphatase	[TP0354-TP0648 (0.5206915)]
COG0125	COG0457	ABC0050	tmk	Thymidylate kinase {UniProtKB/Swiss-Prot:Q5WLY2}	ABC3645	ABC3645	Response regulator aspartate phosphatase	[TP0354-TP0648 (0.5206915)]
COG0125	COG0457	ABC0050	tmk	Thymidylate kinase {UniProtKB/Swiss-Prot:Q5WLY2}	ABC3625	ABC3625	Response regulator aspartate phosphatase	[TP0354-TP0648 (0.5206915)]
COG0125	COG0457	ABC0050	tmk	Thymidylate kinase {UniProtKB/Swiss-Prot:Q5WLY2}	ABC0762	ABC0762	Transcriptional activator	[TP0354-TP0648 (0.5206915)]
COG0125	COG0457	ABC0050	tmk	Thymidylate kinase {UniProtKB/Swiss-Prot:Q5WLY2}	ABC0593	ABC0593	Transcriptional regulator, Xre family	[TP0354-TP0648 (0.5206915)]
COG0125	COG0457	ABC0050	tmk	Thymidylate kinase {UniProtKB/Swiss-Prot:Q5WLY2}	ABC3818	ABC3818	Hypothetical protein {UniProtKB/TrEMBL:Q5WBB1}	[TP0354-TP0648 (0.5206915)]
COG0125	COG0457	ABC0050	tmk	Thymidylate kinase {UniProtKB/Swiss-Prot:Q5WLY2}	ABC3023	ABC3023	Response regulator aspartate phosphatase	[TP0354-TP0648 (0.5206915)]
COG0125	COG0457	ABC0050	tmk	Thymidylate kinase {UniProtKB/Swiss-Prot:Q5WLY2}	ABC1904	ABC1904	Hypothetical protein {UniProtKB/TrEMBL:Q5WGR6}	[TP0354-TP0648 (0.5206915)]
COG0125	COG0457	ABC0050	tmk	Thymidylate kinase {UniProtKB/Swiss-Prot:Q5WLY2}	ABC2064	ABC2064	Hypothetical protein {UniProtKB/TrEMBL:Q5WGA6}	[TP0354-TP0648 (0.5206915)]
COG0125	COG0457	ABC0050	tmk	Thymidylate kinase {UniProtKB/Swiss-Prot:Q5WLY2}	ABC3039	ABC3039	Hypothetical protein {UniProtKB/TrEMBL:Q5WDI7}	[TP0354-TP0648 (0.5206915)]
COG0125	COG0457	ABC0050	tmk	Thymidylate kinase {UniProtKB/Swiss-Prot:Q5WLY2}	ABC1587	ABC1587	Hypothetical protein {UniProtKB/TrEMBL:Q5WHN3}	[TP0354-TP0648 (0.5206915)]
COG0125	COG0457	ABC0050	tmk	Thymidylate kinase {UniProtKB/Swiss-Prot:Q5WLY2}	ABC3515	ABC3515	Response regulator aspartate phosphatase	[TP0354-TP0648 (0.5206915)]
COG0860	COG1396	ABC3448	ABC3448	Hypothetical protein {UniProtKB/TrEMBL:Q5WCC9}	ABC1744	ABC1744	Transcriptional repressor of PBSX genes	[TP0247-TP0461 (0.8100859)]
COG0860	COG1396	ABC0927	ABC0927	N-acetylmuramoyl-L-alanine amidase	ABC1744	ABC1744	Transcriptional repressor of PBSX genes	[TP0247-TP0461 (0.8100859)]
COG0860	COG1396	ABC3295	ABC3295	Hypothetical protein {UniProtKB/TrEMBL:Q5WCT2}	ABC3304	ABC3304	Transcriptional regulator	[TP0247-TP0461 (0.8100859)]
COG0860	COG1396	ABC3295	ABC3295	Hypothetical protein {UniProtKB/TrEMBL:Q5WCT2}	ABC3563	ABC3563	Transcriptional regulator	[TP0247-TP0461 (0.8100859)]
COG0860	COG1396	ABC0927	ABC0927	N-acetylmuramoyl-L-alanine amidase	ABC3127	ABC3127	Transcriptional regulator	[TP0247-TP0461 (0.8100859)]
COG0860	COG1396	ABC0927	ABC0927	N-acetylmuramoyl-L-alanine amidase	ABC1850	ABC1850	Transcriptional regulator	[TP0247-TP0461 (0.8100859)]
COG0860	COG1396	ABC0927	ABC0927	N-acetylmuramoyl-L-alanine amidase	ABC3304	ABC3304	Transcriptional regulator	[TP0247-TP0461 (0.8100859)]
COG0860	COG1396	ABC0927	ABC0927	N-acetylmuramoyl-L-alanine amidase	ABC1217	ABC1217	Transcriptional regulator	[TP0247-TP0461 (0.8100859)]
COG0860	COG1396	ABC3448	ABC3448	Hypothetical protein {UniProtKB/TrEMBL:Q5WCC9}	ABC3127	ABC3127	Transcriptional regulator	[TP0247-TP0461 (0.8100859)]
COG0860	COG1396	ABC0927	ABC0927	N-acetylmuramoyl-L-alanine amidase	ABC1745	ABC1745	Transcriptional regulator	[TP0247-TP0461 (0.8100859)]
COG0860	COG1396	ABC0192	ABC0192	Germination-specific N-acetylmuramoyl-L-alanine	ABC1217	ABC1217	Transcriptional regulator	[TP0247-TP0461 (0.8100859)]
COG0860	COG1396	ABC3295	ABC3295	Hypothetical protein {UniProtKB/TrEMBL:Q5WCT2}	ABC1745	ABC1745	Transcriptional regulator	[TP0247-TP0461 (0.8100859)]
COG0860	COG1396	ABC0192	ABC0192	Germination-specific N-acetylmuramoyl-L-alanine	ABC3127	ABC3127	Transcriptional regulator	[TP0247-TP0461 (0.8100859)]
COG0860	COG1396	ABC0192	ABC0192	Germination-specific N-acetylmuramoyl-L-alanine	ABC3304	ABC3304	Transcriptional regulator	[TP0247-TP0461 (0.8100859)]
COG0860	COG1396	ABC3295	ABC3295	Hypothetical protein {UniProtKB/TrEMBL:Q5WCT2}	ABC1744	ABC1744	Transcriptional repressor of PBSX genes	[TP0247-TP0461 (0.8100859)]
COG0860	COG1396	ABC0927	ABC0927	N-acetylmuramoyl-L-alanine amidase	ABC3563	ABC3563	Transcriptional regulator	[TP0247-TP0461 (0.8100859)]
COG0860	COG1396	ABC0192	ABC0192	Germination-specific N-acetylmuramoyl-L-alanine	ABC1850	ABC1850	Transcriptional regulator	[TP0247-TP0461 (0.8100859)]
COG0860	COG1396	ABC3448	ABC3448	Hypothetical protein {UniProtKB/TrEMBL:Q5WCC9}	ABC1850	ABC1850	Transcriptional regulator	[TP0247-TP0461 (0.8100859)]
COG0860	COG1396	ABC0192	ABC0192	Germination-specific N-acetylmuramoyl-L-alanine	ABC3563	ABC3563	Transcriptional regulator	[TP0247-TP0461 (0.8100859)]
COG0860	COG1396	ABC3448	ABC3448	Hypothetical protein {UniProtKB/TrEMBL:Q5WCC9}	ABC1217	ABC1217	Transcriptional regulator	[TP0247-TP0461 (0.8100859)]
COG0860	COG1396	ABC0192	ABC0192	Germination-specific N-acetylmuramoyl-L-alanine	ABC1744	ABC1744	Transcriptional repressor of PBSX genes	[TP0247-TP0461 (0.8100859)]
COG0860	COG1396	ABC3295	ABC3295	Hypothetical protein {UniProtKB/TrEMBL:Q5WCT2}	ABC1217	ABC1217	Transcriptional regulator	[TP0247-TP0461 (0.8100859)]
COG0860	COG1396	ABC3448	ABC3448	Hypothetical protein {UniProtKB/TrEMBL:Q5WCC9}	ABC3563	ABC3563	Transcriptional regulator	[TP0247-TP0461 (0.8100859)]
COG0860	COG1396	ABC3295	ABC3295	Hypothetical protein {UniProtKB/TrEMBL:Q5WCT2}	ABC1850	ABC1850	Transcriptional regulator	[TP0247-TP0461 (0.8100859)]
COG0860	COG1396	ABC3448	ABC3448	Hypothetical protein {UniProtKB/TrEMBL:Q5WCC9}	ABC1745	ABC1745	Transcriptional regulator	[TP0247-TP0461 (0.8100859)]
COG0860	COG1396	ABC0192	ABC0192	Germination-specific N-acetylmuramoyl-L-alanine	ABC1745	ABC1745	Transcriptional regulator	[TP0247-TP0461 (0.8100859)]
COG0860	COG1396	ABC3295	ABC3295	Hypothetical protein {UniProtKB/TrEMBL:Q5WCT2}	ABC3127	ABC3127	Transcriptional regulator	[TP0247-TP0461 (0.8100859)]
COG0860	COG1396	ABC3448	ABC3448	Hypothetical protein {UniProtKB/TrEMBL:Q5WCC9}	ABC3304	ABC3304	Transcriptional regulator	[TP0247-TP0461 (0.8100859)]
COG0265	COG0333	ABC3061	ABC3061	Serine protease {UniProtKB/TrEMBL:Q5WDG5}	ABC2371	rpmF	50S ribosomal protein L32	[TP0773-TP0807 (0.5060325)]
COG0265	COG0333	ABC2102	ABC2102	Serine protease {UniProtKB/TrEMBL:Q5WG68}	ABC2371	rpmF	50S ribosomal protein L32	[TP0773-TP0807 (0.5060325)]
COG0265	COG0333	ABC4094	ABC4094	Serine protease {UniProtKB/TrEMBL:Q5WAI6}	ABC2371	rpmF	50S ribosomal protein L32	[TP0773-TP0807 (0.5060325)]
COG0802	COG0860	ABC0868	ABC0868	ATP/GTP hydrolase {UniProtKB/TrEMBL:Q5WJP8}	ABC3295	ABC3295	Hypothetical protein {UniProtKB/TrEMBL:Q5WCT2}	[TP0875-TP0247 (0.90700364)]
COG0802	COG0860	ABC0868	ABC0868	ATP/GTP hydrolase {UniProtKB/TrEMBL:Q5WJP8}	ABC0927	ABC0927	N-acetylmuramoyl-L-alanine amidase	[TP0875-TP0247 (0.90700364)]
COG0802	COG0860	ABC0868	ABC0868	ATP/GTP hydrolase {UniProtKB/TrEMBL:Q5WJP8}	ABC0192	ABC0192	Germination-specific N-acetylmuramoyl-L-alanine	[TP0875-TP0247 (0.90700364)]
COG0802	COG0860	ABC0868	ABC0868	ATP/GTP hydrolase {UniProtKB/TrEMBL:Q5WJP8}	ABC3448	ABC3448	Hypothetical protein {UniProtKB/TrEMBL:Q5WCC9}	[TP0875-TP0247 (0.90700364)]
COG0265	COG1774	ABC3061	ABC3061	Serine protease {UniProtKB/TrEMBL:Q5WDG5}	ABC0053	ABC0053	Hypothetical protein {UniProtKB/TrEMBL:Q5WLX9}	[TP0773-TP0046 (0.558835)]
COG0265	COG1774	ABC4094	ABC4094	Serine protease {UniProtKB/TrEMBL:Q5WAI6}	ABC0053	ABC0053	Hypothetical protein {UniProtKB/TrEMBL:Q5WLX9}	[TP0773-TP0046 (0.558835)]
COG0265	COG1774	ABC2102	ABC2102	Serine protease {UniProtKB/TrEMBL:Q5WG68}	ABC0053	ABC0053	Hypothetical protein {UniProtKB/TrEMBL:Q5WLX9}	[TP0773-TP0046 (0.558835)]
COG0495	COG0761	ABC2871	leuS	Leucyl-tRNA synthetase (EC 6.1.1.4) (Leucine--tRNA ligase) (LeuRS)	ABC1694	ispH	4-hydroxy-3-methylbut-2-enyl diphosphate reductase (EC 1.17.1.2)	[TP0586-TP0547 (0.63095015)]
COG1536	COG1677	ABC2268	ABC2268	Flagellar motor switch protein FliG	ABC2270	ABC2270	Flagellar hook-basal body complex protein FliE	[TP0026-TP0398 (0.81876683)]
COG1344	COG1582	ABC3699	ABC3699	Flagellin protein {UniProtKB/TrEMBL:Q5WBM8}	ABC2260	ABC2260	Flagellar protein FlbD {UniProtKB/TrEMBL:Q5WFR5}	[TP0659-TP0726 (0.7363138)]
COG1344	COG1582	ABC3078	ABC3078	Flagellar hook-associated protein 3 FlgL	ABC2260	ABC2260	Flagellar protein FlbD {UniProtKB/TrEMBL:Q5WFR5}	[TP0659-TP0726 (0.7363138)]
COG0820	COG2812	ABC0650	ABC0650	Hypothetical protein {UniProtKB/TrEMBL:Q5WKB6}	ABC0037	ABC0037	DNA-directed DNA polymerase III gamma and tau	[TP0068-TP1005 (0.60435057)]
COG0820	COG2812	ABC1074	ABC1074	Florfenicol/chloramphenicol resistance protein	ABC0037	ABC0037	DNA-directed DNA polymerase III gamma and tau	[TP0068-TP1005 (0.60435057)]
COG0771	COG1815	ABC2357	murD	UDP-N-acetylmuramoylalanine--D-glutamate ligase (EC 6.3.2.9) (UDP-N- acetylmuramoyl-L-alanyl-D-glutamate synthetase) (D-glutamic acid- adding enzyme)	ABC2272	ABC2272	Flagellar basal-body rod protein FlgB	[TP0903-TP0396 (0.6336193)]
COG1684	COG2239	ABC2252	ABC2252	Flagellar biosynthetic protein FliR	ABC0737	ABC0737	Magnesium transporter {UniProtKB/TrEMBL:Q5WK29}	[TP0716-TP0917 (0.5059451)]
COG0272	COG1396	ABC1087	ABC1087	DNA ligase {UniProtKB/TrEMBL:Q5WJ30}	ABC1850	ABC1850	Transcriptional regulator	[TP0634-TP0461 (0.7134334)]
COG0272	COG1396	ABC1087	ABC1087	DNA ligase {UniProtKB/TrEMBL:Q5WJ30}	ABC3127	ABC3127	Transcriptional regulator	[TP0634-TP0461 (0.7134334)]
COG0272	COG1396	ABC1087	ABC1087	DNA ligase {UniProtKB/TrEMBL:Q5WJ30}	ABC3563	ABC3563	Transcriptional regulator	[TP0634-TP0461 (0.7134334)]
COG0272	COG1396	ABC1087	ABC1087	DNA ligase {UniProtKB/TrEMBL:Q5WJ30}	ABC1744	ABC1744	Transcriptional repressor of PBSX genes	[TP0634-TP0461 (0.7134334)]
COG0272	COG1396	ABC1087	ABC1087	DNA ligase {UniProtKB/TrEMBL:Q5WJ30}	ABC1217	ABC1217	Transcriptional regulator	[TP0634-TP0461 (0.7134334)]
COG0272	COG1396	ABC1087	ABC1087	DNA ligase {UniProtKB/TrEMBL:Q5WJ30}	ABC3304	ABC3304	Transcriptional regulator	[TP0634-TP0461 (0.7134334)]
COG0272	COG1396	ABC1087	ABC1087	DNA ligase {UniProtKB/TrEMBL:Q5WJ30}	ABC1745	ABC1745	Transcriptional regulator	[TP0634-TP0461 (0.7134334)]
COG0577	COG0845	ABC3494	ABC3494	Antimicrobial peptide ABC transporter permease	ABC2692	ABC2692	Hypothetical protein {UniProtKB/TrEMBL:Q5WEI3}	[TP0963-TP0965 (0.93032813)]
COG0577	COG0845	ABC0253	ABC0253	Antimicrobial peptide ABC transporter permease	ABC2692	ABC2692	Hypothetical protein {UniProtKB/TrEMBL:Q5WEI3}	[TP0963-TP0965 (0.93032813)]
COG0577	COG0845	ABC0944	ABC0944	Antimicrobial peptide ABC transporter permease	ABC2692	ABC2692	Hypothetical protein {UniProtKB/TrEMBL:Q5WEI3}	[TP0963-TP0965 (0.93032813)]
COG0577	COG0845	ABC2690	ABC2690	Antimicrobial peptide ABC transporter permease	ABC2692	ABC2692	Hypothetical protein {UniProtKB/TrEMBL:Q5WEI3}	[TP0963-TP0965 (0.93032813)]
COG0577	COG0845	ABC0708	ABC0708	Antimicrobial peptide ABC transporter permease	ABC2692	ABC2692	Hypothetical protein {UniProtKB/TrEMBL:Q5WEI3}	[TP0963-TP0965 (0.93032813)]
COG0577	COG0845	ABC3230	ABC3230	Antimicrobial peptide ABC transporter permease	ABC2692	ABC2692	Hypothetical protein {UniProtKB/TrEMBL:Q5WEI3}	[TP0963-TP0965 (0.93032813)]
COG0333	COG1077	ABC2371	rpmF	50S ribosomal protein L32	ABC2614	ABC2614	Rod shape-determining protein MreB	[TP0807-TP0497 (0.61855906)]
COG0333	COG1077	ABC2371	rpmF	50S ribosomal protein L32	ABC1272	ABC1272	Cell-shape determining protein	[TP0807-TP0497 (0.61855906)]
COG0333	COG1077	ABC2371	rpmF	50S ribosomal protein L32	ABC3841	ABC3841	Cell shape determining protein	[TP0807-TP0497 (0.61855906)]
COG0234	COG1200	ABC0881	groS	10 kDa chaperonin (Protein Cpn10) (groES protein)	ABC2305	ABC2305	ATP-dependent DNA helicase RecG	[TP1013-TP0687 (0.84594196)]
COG0084	COG2201	ABC0067	ABC0067	Deoxyribonuclease, TatD family	ABC2247	ABC2247	Chemotaxis response regulator protein-glutamate	[TP0994-TP0631 (0.71912634)]
COG0084	COG2201	ABC4086	ABC4086	Hypothetical protein {UniProtKB/TrEMBL:Q5WAJ3}	ABC2247	ABC2247	Chemotaxis response regulator protein-glutamate	[TP0994-TP0631 (0.71912634)]
COG0569	COG1306	ABC0285	ABC0285	Potassium transport system NAD-binding component,	ABC2530	ABC2530	Hypothetical protein {UniProtKB/TrEMBL:Q5WEZ5}	[TP0024-TP0083 (0.6871683)]
COG0569	COG1306	ABC2426	ABC2426	Potassium transport system NAD-binding component,	ABC2530	ABC2530	Hypothetical protein {UniProtKB/TrEMBL:Q5WEZ5}	[TP0024-TP0083 (0.6871683)]
COG1121	COG1345	ABC3960	ABC3960	Mn2+/Zn2+ ABC transporter ATP-binding protein	ABC3074	ABC3074	Flagellar hook-associated protein FliD	[TP0035-TP0872 (0.6931363)]
COG1121	COG1345	ABC1116	ABC1116	Mn2+/Zn2+ ABC transporter ATP-binding protein	ABC3074	ABC3074	Flagellar hook-associated protein FliD	[TP0035-TP0872 (0.6931363)]
COG1121	COG1345	ABC1702	ABC1702	Metal ion ABC transporter ATP-binding protein	ABC3074	ABC3074	Flagellar hook-associated protein FliD	[TP0035-TP0872 (0.6931363)]
COG1671	COG2812	ABC1688	ABC1688	Hypothetical UPF0178 protein ABC1688	ABC0037	ABC0037	DNA-directed DNA polymerase III gamma and tau	[TP0845-TP1005 (0.5704539)]
COG0257	COG1253	ABC0174	ABC0174	50S ribosomal protein L36	ABC1294	ABC1294	Hypothetical protein {UniProtKB/TrEMBL:Q5WIH3}	[TP0209-TP0027 (0.74441797)]
COG0257	COG1253	ABC0174	ABC0174	50S ribosomal protein L36	ABC3418	ABC3418	Hemolysin {UniProtKB/TrEMBL:Q5WCF9}	[TP0209-TP0027 (0.74441797)]
COG0608	COG2206	ABC1568	ABC1568	Single-strand DNA-specific exonuclease	ABC2435	ABC2435	Hypothetical protein {UniProtKB/TrEMBL:Q5WF90}	[TP0704-TP0912 (0.7469796)]
COG0060	COG0681	ABC2342	ileS	Isoleucyl-tRNA synthetase (EC 6.1.1.5) (Isoleucine--tRNA ligase) (IleRS)	ABC1475	ABC1475	Signal peptidase I {UniProtKB/TrEMBL:Q5WHZ5}	[TP0452-TP0185 (0.79878455)]
COG0060	COG0681	ABC2342	ileS	Isoleucyl-tRNA synthetase (EC 6.1.1.5) (Isoleucine--tRNA ligase) (IleRS)	ABC2286	ABC2286	Signal peptidase I {UniProtKB/TrEMBL:Q5WFN9}	[TP0452-TP0185 (0.79878455)]
COG0060	COG0681	ABC2342	ileS	Isoleucyl-tRNA synthetase (EC 6.1.1.5) (Isoleucine--tRNA ligase) (IleRS)	ABC0753	ABC0753	Signal peptidase I {UniProtKB/TrEMBL:Q5WK13}	[TP0452-TP0185 (0.79878455)]
COG0558	COG2239	ABC2202	ABC2202	CDP-diacylglycerol--glycerol-3-phosphate	ABC0737	ABC0737	Magnesium transporter {UniProtKB/TrEMBL:Q5WK29}	[TP0256-TP0917 (0.6007029)]
COG1344	COG1815	ABC3078	ABC3078	Flagellar hook-associated protein 3 FlgL	ABC2272	ABC2272	Flagellar basal-body rod protein FlgB	[TP0870-TP0396 (0.7209834)]
COG1344	COG1815	ABC3699	ABC3699	Flagellin protein {UniProtKB/TrEMBL:Q5WBM8}	ABC2272	ABC2272	Flagellar basal-body rod protein FlgB	[TP0870-TP0396 (0.7209834)]
COG0242	COG1879	ABC2423	ABC2423	Peptide deformylase {UniProtKB/TrEMBL:Q5WFA2}	ABC3544	ABC3544	Ribose ABC transporter substrate-binding protein	[TP0757-TP0684 (0.80039173)]
COG0652	COG1879	ABC0749	ABC0749	Peptidyl-prolyl cis-trans isomerase	ABC3544	ABC3544	Ribose ABC transporter substrate-binding protein	[TP0947-TP0684 (0.5775195)]
COG0652	COG1879	ABC1802	ABC1802	Peptidyl-prolyl cis-trans isomerase	ABC3544	ABC3544	Ribose ABC transporter substrate-binding protein	[TP0947-TP0684 (0.5775195)]
COG1352	COG1815	ABC1891	ABC1891	Chemotaxis protein methyltransferase CheR	ABC2272	ABC2272	Flagellar basal-body rod protein FlgB	[TP0630-TP0396 (0.7590469)]
COG1352	COG1595	ABC1891	ABC1891	Chemotaxis protein methyltransferase CheR	ABC0239	ABC0239	DNA-directed RNA polymerase ECF-type sigma factor	[TP0630-TP0092 (0.6191048)]
COG1352	COG1595	ABC1891	ABC1891	Chemotaxis protein methyltransferase CheR	ABC1972	ABC1972	DNA-directed RNA polymerase ECF-type sigma factor	[TP0630-TP0092 (0.6191048)]
COG1352	COG1595	ABC1891	ABC1891	Chemotaxis protein methyltransferase CheR	ABC0133	ABC0133	DNA-directed RNA polymerase sigma-30 factor	[TP0630-TP0092 (0.6191048)]
COG1352	COG1595	ABC1891	ABC1891	Chemotaxis protein methyltransferase CheR	ABC4051	ABC4051	DNA-directed RNA polymerase ECF-type sigma factor	[TP0630-TP0092 (0.6191048)]
COG0018	COG1699	ABC2288	ABC2288	Arginyl-tRNA synthetase	ABC3077	ABC3077	Hypothetical protein {UniProtKB/TrEMBL:Q5WDE9}	[TP0831-TP0658 (0.7668753)]
COG0018	COG1699	ABC3895	argS	Arginyl-tRNA synthetase (EC 6.1.1.19) (Arginine--tRNA ligase) (ArgRS)	ABC3077	ABC3077	Hypothetical protein {UniProtKB/TrEMBL:Q5WDE9}	[TP0831-TP0658 (0.7668753)]
COG1558	COG1776	ABC2271	ABC2271	Flagellar basal-body rod protein FlgC	ABC2246	ABC2246	Inhibition of CheR-mediated methylation of MCPs	[TP0397-TP0720 (0.6910892)]
COG1558	COG1776	ABC2271	ABC2271	Flagellar basal-body rod protein FlgC	ABC2257	ABC2257	Flagellar motor switch protein FliN/FliY	[TP0397-TP0720 (0.6910892)]
COG1344	COG4786	ABC3699	ABC3699	Flagellin protein {UniProtKB/TrEMBL:Q5WBM8}	ABC3840	ABC3840	Flagellar basal-body rod protein	[TP0792-TP0961 (0.7009321), TP0659-TP0961 (0.6018447)]
COG1344	COG4786	ABC3078	ABC3078	Flagellar hook-associated protein 3 FlgL	ABC3839	ABC3839	Flagellar basal-body rod protein	[TP0792-TP0961 (0.7009321), TP0659-TP0961 (0.6018447)]
COG1344	COG4786	ABC3078	ABC3078	Flagellar hook-associated protein 3 FlgL	ABC2261	ABC2261	Flagellar hook protein FlgE	[TP0792-TP0961 (0.7009321), TP0659-TP0961 (0.6018447)]
COG1344	COG4786	ABC3699	ABC3699	Flagellin protein {UniProtKB/TrEMBL:Q5WBM8}	ABC3839	ABC3839	Flagellar basal-body rod protein	[TP0792-TP0961 (0.7009321), TP0659-TP0961 (0.6018447)]
COG1344	COG4786	ABC3699	ABC3699	Flagellin protein {UniProtKB/TrEMBL:Q5WBM8}	ABC2261	ABC2261	Flagellar hook protein FlgE	[TP0792-TP0961 (0.7009321), TP0659-TP0961 (0.6018447)]
COG1344	COG4786	ABC3078	ABC3078	Flagellar hook-associated protein 3 FlgL	ABC3840	ABC3840	Flagellar basal-body rod protein	[TP0792-TP0961 (0.7009321), TP0659-TP0961 (0.6018447)]
COG0593	COG1077	ABC0001	dnaA	Chromosomal replication initiator protein dnaA	ABC1272	ABC1272	Cell-shape determining protein	[TP0001-TP0497 (0.678435)]
COG0593	COG1077	ABC0001	dnaA	Chromosomal replication initiator protein dnaA	ABC3841	ABC3841	Cell shape determining protein	[TP0001-TP0497 (0.678435)]
COG0593	COG1077	ABC0001	dnaA	Chromosomal replication initiator protein dnaA	ABC2614	ABC2614	Rod shape-determining protein MreB	[TP0001-TP0497 (0.678435)]
COG0249	COG0357	ABC2187	mutS	DNA mismatch repair protein mutS	ABC4115	gidB	Methyltransferase gidB (EC 2.1.-.-) (Glucose-inhibited division protein B)	[TP0328-TP0946 (0.7367136)]
COG0658	COG1187	ABC1648	ABC1648	Late competence protein ComEC	ABC2798	ABC2798	16S pseudouridylate synthase	[TP0336-TP0459 (0.6079956)]
COG0658	COG1187	ABC1648	ABC1648	Late competence protein ComEC	ABC1831	ABC1831	Ribosomal large subunit pseudouridine synthase B	[TP0336-TP0459 (0.6079956)]
COG0465	COG0465	ABC0106	ABC0106	Cell-division protein FtsH	ABC0519	ABC0519	Cell-division protein {UniProtKB/TrEMBL:Q5WKP6}	[TP0330-TP0330 (0.73856413)]
COG0465	COG0465	ABC0519	ABC0519	Cell-division protein {UniProtKB/TrEMBL:Q5WKP6}	ABC0106	ABC0106	Cell-division protein FtsH	[TP0330-TP0330 (0.73856413)]
COG0465	COG0465	ABC0519	ABC0519	Cell-division protein {UniProtKB/TrEMBL:Q5WKP6}	ABC0519	ABC0519	Cell-division protein {UniProtKB/TrEMBL:Q5WKP6}	[TP0330-TP0330 (0.73856413)]
COG0465	COG0465	ABC0106	ABC0106	Cell-division protein FtsH	ABC0106	ABC0106	Cell-division protein FtsH	[TP0330-TP0330 (0.73856413)]
COG1558	COG1792	ABC2271	ABC2271	Flagellar basal-body rod protein FlgC	ABC2613	ABC2613	Rod shape-determining protein MreC	[TP0397-TP0498 (0.58822864)]
COG0592	COG1344	ABC0002	ABC0002	DNA-directed DNA polymerase III beta subunit DnaN	ABC3699	ABC3699	Flagellin protein {UniProtKB/TrEMBL:Q5WBM8}	[TP0002-TP0659 (0.6618167)]
COG0592	COG1344	ABC0002	ABC0002	DNA-directed DNA polymerase III beta subunit DnaN	ABC3078	ABC3078	Flagellar hook-associated protein 3 FlgL	[TP0002-TP0659 (0.6618167)]
COG0860	COG1192	ABC3295	ABC3295	Hypothetical protein {UniProtKB/TrEMBL:Q5WCT2}	ABC4113	ABC4113	Sporulation initiation inhibitor protein Soj	[TP0247-TP0272 (0.7527567)]
COG0860	COG1192	ABC0192	ABC0192	Germination-specific N-acetylmuramoyl-L-alanine	ABC4113	ABC4113	Sporulation initiation inhibitor protein Soj	[TP0247-TP0272 (0.7527567)]
COG0860	COG1192	ABC3448	ABC3448	Hypothetical protein {UniProtKB/TrEMBL:Q5WCC9}	ABC4113	ABC4113	Sporulation initiation inhibitor protein Soj	[TP0247-TP0272 (0.7527567)]
COG0860	COG1192	ABC0927	ABC0927	N-acetylmuramoyl-L-alanine amidase	ABC4113	ABC4113	Sporulation initiation inhibitor protein Soj	[TP0247-TP0272 (0.7527567)]
COG0242	COG0272	ABC2423	ABC2423	Peptide deformylase {UniProtKB/TrEMBL:Q5WFA2}	ABC1087	ABC1087	DNA ligase {UniProtKB/TrEMBL:Q5WJ30}	[TP0757-TP0634 (0.68197167)]
COG0187	COG0358	ABC1989	ABC1989	DNA topoisomerase IIA subunit B	ABC1689	ABC1689	DNA primase DnaG {UniProtKB/TrEMBL:Q5WHD1}	[TP1006-TP0492 (0.55112576)]
COG0187	COG0358	ABC0006	ABC0006	DNA gyrase subunit B {UniProtKB/TrEMBL:Q5WM26}	ABC1689	ABC1689	DNA primase DnaG {UniProtKB/TrEMBL:Q5WHD1}	[TP1006-TP0492 (0.55112576)]
COG0301	COG0514	ABC2749	ABC2749	Thiamine biosynthesis protein ThiI	ABC2109	ABC2109	ATP-dependent DNA helicase RecS	[TP0559-TP0103 (0.6411465)]
COG0301	COG0514	ABC2749	ABC2749	Thiamine biosynthesis protein ThiI	ABC1846	ABC1846	ATP-dependent DNA helicase RecS	[TP0559-TP0103 (0.6411465)]
COG1154	COG2812	ABC2462	ABC2462	1-deoxy-D-xylulose 5-phosphate synthase	ABC0037	ABC0037	DNA-directed DNA polymerase III gamma and tau	[TP0824-TP1005 (0.68180764)]
COG0223	COG1551	ABC2318	fmt	Methionyl-tRNA formyltransferase (EC 2.1.2.9)	ABC3076	ABC3076	Carbon storage regulator CrsA	[TP0756-TP0657 (0.72355264)]
COG0237	COG0552	ABC2706	coaE	Dephospho-CoA kinase (EC 2.7.1.24) (Dephosphocoenzyme A kinase)	ABC2296	ABC2296	Signal recognition particle GTPase	[TP0296-TP0578 (0.7885255)]
COG0080	COG0265	ABC0137	rplK	50S ribosomal protein L11	ABC4094	ABC4094	Serine protease {UniProtKB/TrEMBL:Q5WAI6}	[TP0237-TP0773 (0.6164146)]
COG0080	COG0265	ABC0137	rplK	50S ribosomal protein L11	ABC2102	ABC2102	Serine protease {UniProtKB/TrEMBL:Q5WG68}	[TP0237-TP0773 (0.6164146)]
COG0080	COG0265	ABC0137	rplK	50S ribosomal protein L11	ABC3061	ABC3061	Serine protease {UniProtKB/TrEMBL:Q5WDG5}	[TP0237-TP0773 (0.6164146)]
COG0783	COG1079	ABC1464	ABC1464	General stress protein 20U Dps	ABC1092	ABC1092	Sugar ABC transporter permease	[TP1038-TP0302 (0.79878455)]
COG2812	COG2812	ABC0037	ABC0037	DNA-directed DNA polymerase III gamma and tau	ABC0037	ABC0037	DNA-directed DNA polymerase III gamma and tau	[TP1005-TP1005 (0.52391654)]
COG1466	COG1847	ABC1650	ABC1650	DNA polymerase III delta subunit HolA	ABC4118	ABC4118	SpoIIIJ-associated protein	[TP0588-TP0948 (0.74372905)]
COG0223	COG0234	ABC2318	fmt	Methionyl-tRNA formyltransferase (EC 2.1.2.9)	ABC0881	groS	10 kDa chaperonin (Protein Cpn10) (groES protein)	[TP0756-TP1013 (0.64276713)]
COG0036	COG1653	ABC2313	ABC2313	Ribulose-phosphate 3-epimerase	ABC3125	ABC3125	Sugar ABC transporter substrate-binding protein	[TP0945-TP0074 (0.654426)]
COG0036	COG1653	ABC2313	ABC2313	Ribulose-phosphate 3-epimerase	ABC0558	ABC0558	Sugar ABC transporter substrate-binding protein	[TP0945-TP0074 (0.654426)]
COG0036	COG1653	ABC2313	ABC2313	Ribulose-phosphate 3-epimerase	ABC0394	ABC0394	Lactose ABC transporter substrate-binding protein	[TP0945-TP0074 (0.654426)]
COG0036	COG1653	ABC2313	ABC2313	Ribulose-phosphate 3-epimerase	ABC0685	ABC0685	Sugar ABC transporter substrate-binding protein	[TP0945-TP0074 (0.654426)]
COG0036	COG1653	ABC2313	ABC2313	Ribulose-phosphate 3-epimerase	ABC1144	ABC1144	Sugar ABC transporter substrate-binding protein	[TP0945-TP0074 (0.654426)]
COG0036	COG1653	ABC2313	ABC2313	Ribulose-phosphate 3-epimerase	ABC3117	ABC3117	Sugar ABC transporter substrate-binding protein	[TP0945-TP0074 (0.654426)]
COG0036	COG1653	ABC2313	ABC2313	Ribulose-phosphate 3-epimerase	ABC3496	ABC3496	Sugar ABC transporter substrate-binding protein	[TP0945-TP0074 (0.654426)]
COG0036	COG1653	ABC2313	ABC2313	Ribulose-phosphate 3-epimerase	ABC0355	ABC0355	Glycerol-3-phosphate ABC transporter	[TP0945-TP0074 (0.654426)]
COG0036	COG1653	ABC2313	ABC2313	Ribulose-phosphate 3-epimerase	ABC0319	ABC0319	Sugar ABC transporter substrate-binding protein	[TP0945-TP0074 (0.654426)]
COG0036	COG1653	ABC2313	ABC2313	Ribulose-phosphate 3-epimerase	ABC3585	ABC3585	Sugar ABC transporter substrate-binding protein	[TP0945-TP0074 (0.654426)]
COG0036	COG1653	ABC2313	ABC2313	Ribulose-phosphate 3-epimerase	ABC3282	ABC3282	Sugar ABC transporter substrate-binding protein	[TP0945-TP0074 (0.654426)]
COG0036	COG1653	ABC2313	ABC2313	Ribulose-phosphate 3-epimerase	ABC3271	ABC3271	Sugar ABC transporter substrate-binding protein	[TP0945-TP0074 (0.654426)]
COG0036	COG1653	ABC2313	ABC2313	Ribulose-phosphate 3-epimerase	ABC0398	ABC0398	Sugar ABC transporter substrate-binding protein	[TP0945-TP0074 (0.654426)]
COG0036	COG1653	ABC2313	ABC2313	Ribulose-phosphate 3-epimerase	ABC0436	ABC0436	Sugar ABC transporter substrate-binding protein	[TP0945-TP0074 (0.654426)]
COG0036	COG1653	ABC2313	ABC2313	Ribulose-phosphate 3-epimerase	ABC0358	ABC0358	Hypothetical protein {UniProtKB/TrEMBL:Q5WL55}	[TP0945-TP0074 (0.654426)]
COG0036	COG1653	ABC2313	ABC2313	Ribulose-phosphate 3-epimerase	ABC1137	ABC1137	Polysaccharide ABC transporter substrate-binding	[TP0945-TP0074 (0.654426)]
COG0036	COG1653	ABC2313	ABC2313	Ribulose-phosphate 3-epimerase	ABC3471	ABC3471	Sugar ABC transporter substrate-binding protein	[TP0945-TP0074 (0.654426)]
COG0036	COG1653	ABC2313	ABC2313	Ribulose-phosphate 3-epimerase	ABC3442	ABC3442	Sugar ABC transporter substrate-binding protein	[TP0945-TP0074 (0.654426)]
COG0036	COG1653	ABC2313	ABC2313	Ribulose-phosphate 3-epimerase	ABC0724	ABC0724	Sugar ABC transporter substrate-binding protein	[TP0945-TP0074 (0.654426)]
COG0036	COG1653	ABC2313	ABC2313	Ribulose-phosphate 3-epimerase	ABC3774	ABC3774	Sugar ABC transporter substrate-binding protein	[TP0945-TP0074 (0.654426)]
COG0036	COG1653	ABC2313	ABC2313	Ribulose-phosphate 3-epimerase	ABC1213	ABC1213	Sugar ABC transporter substrate-binding protein	[TP0945-TP0074 (0.654426)]
COG0036	COG1653	ABC2313	ABC2313	Ribulose-phosphate 3-epimerase	ABC3215	ABC3215	Sugar ABC transporter substrate-binding protein	[TP0945-TP0074 (0.654426)]
COG0036	COG1653	ABC2313	ABC2313	Ribulose-phosphate 3-epimerase	ABC0664	ABC0664	Sugar ABC transporter substrate-binding protein	[TP0945-TP0074 (0.654426)]
COG0036	COG1653	ABC2313	ABC2313	Ribulose-phosphate 3-epimerase	ABC0385	ABC0385	Lactose ABC transporter substrate-binding protein	[TP0945-TP0074 (0.654426)]
COG0036	COG1653	ABC2313	ABC2313	Ribulose-phosphate 3-epimerase	ABC0337	ABC0337	Glycerol-3-phosphate ABC transporter	[TP0945-TP0074 (0.654426)]
COG0036	COG1653	ABC2313	ABC2313	Ribulose-phosphate 3-epimerase	ABC3301	ABC3301	Sugar ABC transporter substrate-binding protein	[TP0945-TP0074 (0.654426)]
COG0357	COG0459	ABC4115	gidB	Methyltransferase gidB (EC 2.1.-.-) (Glucose-inhibited division protein B)	ABC0882	groL	60 kDa chaperonin (Protein Cpn60) (groEL protein)	[TP0946-TP0030 (0.68326145)]
COG0345	COG1774	ABC1645	ABC1645	Late competence protein ComER	ABC0053	ABC0053	Hypothetical protein {UniProtKB/TrEMBL:Q5WLX9}	[TP0797-TP0046 (0.6414869)]
COG0345	COG1774	ABC1765	ABC1765	Pyrroline-5-carboxylate reductase	ABC0053	ABC0053	Hypothetical protein {UniProtKB/TrEMBL:Q5WLX9}	[TP0797-TP0046 (0.6414869)]
COG0345	COG1774	ABC1247	ABC1247	Pyrroline-5-carboxylate reductase	ABC0053	ABC0053	Hypothetical protein {UniProtKB/TrEMBL:Q5WLX9}	[TP0797-TP0046 (0.6414869)]
COG0223	COG0242	ABC2318	fmt	Methionyl-tRNA formyltransferase (EC 2.1.2.9)	ABC2423	ABC2423	Peptide deformylase {UniProtKB/TrEMBL:Q5WFA2}	[TP0756-TP0757 (0.8300303)]
COG0233	COG0359	ABC2239	frr	Ribosome recycling factor (Ribosome-releasing factor) (RRF)	ABC4102	rplI	50S ribosomal protein L9	[TP0604-TP0060 (0.5105792)]
COG0012	COG0457	ABC4108	ABC4108	GTP-binding protein {UniProtKB/TrEMBL:Q5WAH2}	ABC0593	ABC0593	Transcriptional regulator, Xre family	[TP0124-TP0067 (0.81355333)]
COG0012	COG0457	ABC4108	ABC4108	GTP-binding protein {UniProtKB/TrEMBL:Q5WAH2}	ABC3645	ABC3645	Response regulator aspartate phosphatase	[TP0124-TP0067 (0.81355333)]
COG0012	COG0457	ABC4108	ABC4108	GTP-binding protein {UniProtKB/TrEMBL:Q5WAH2}	ABC0762	ABC0762	Transcriptional activator	[TP0124-TP0067 (0.81355333)]
COG0012	COG0457	ABC4108	ABC4108	GTP-binding protein {UniProtKB/TrEMBL:Q5WAH2}	ABC3808	ABC3808	Response regulator aspartate phosphatase	[TP0124-TP0067 (0.81355333)]
COG0012	COG0457	ABC4108	ABC4108	GTP-binding protein {UniProtKB/TrEMBL:Q5WAH2}	ABC3818	ABC3818	Hypothetical protein {UniProtKB/TrEMBL:Q5WBB1}	[TP0124-TP0067 (0.81355333)]
COG0012	COG0457	ABC4108	ABC4108	GTP-binding protein {UniProtKB/TrEMBL:Q5WAH2}	ABC3515	ABC3515	Response regulator aspartate phosphatase	[TP0124-TP0067 (0.81355333)]
COG0012	COG0457	ABC4108	ABC4108	GTP-binding protein {UniProtKB/TrEMBL:Q5WAH2}	ABC3039	ABC3039	Hypothetical protein {UniProtKB/TrEMBL:Q5WDI7}	[TP0124-TP0067 (0.81355333)]
COG0012	COG0457	ABC4108	ABC4108	GTP-binding protein {UniProtKB/TrEMBL:Q5WAH2}	ABC3700	ABC3700	Response regulator aspartate phosphatase	[TP0124-TP0067 (0.81355333)]
COG0012	COG0457	ABC4108	ABC4108	GTP-binding protein {UniProtKB/TrEMBL:Q5WAH2}	ABC3023	ABC3023	Response regulator aspartate phosphatase	[TP0124-TP0067 (0.81355333)]
COG0012	COG0457	ABC4108	ABC4108	GTP-binding protein {UniProtKB/TrEMBL:Q5WAH2}	ABC3323	ABC3323	Response regulator aspartate phosphatase	[TP0124-TP0067 (0.81355333)]
COG0012	COG0457	ABC4108	ABC4108	GTP-binding protein {UniProtKB/TrEMBL:Q5WAH2}	ABC1587	ABC1587	Hypothetical protein {UniProtKB/TrEMBL:Q5WHN3}	[TP0124-TP0067 (0.81355333)]
COG0012	COG0457	ABC4108	ABC4108	GTP-binding protein {UniProtKB/TrEMBL:Q5WAH2}	ABC2064	ABC2064	Hypothetical protein {UniProtKB/TrEMBL:Q5WGA6}	[TP0124-TP0067 (0.81355333)]
COG0012	COG0457	ABC4108	ABC4108	GTP-binding protein {UniProtKB/TrEMBL:Q5WAH2}	ABC3252	ABC3252	Response regulator aspartate phosphatase	[TP0124-TP0067 (0.81355333)]
COG0012	COG0457	ABC4108	ABC4108	GTP-binding protein {UniProtKB/TrEMBL:Q5WAH2}	ABC3625	ABC3625	Response regulator aspartate phosphatase	[TP0124-TP0067 (0.81355333)]
COG0012	COG0457	ABC4108	ABC4108	GTP-binding protein {UniProtKB/TrEMBL:Q5WAH2}	ABC1904	ABC1904	Hypothetical protein {UniProtKB/TrEMBL:Q5WGR6}	[TP0124-TP0067 (0.81355333)]
COG0552	COG1061	ABC2296	ABC2296	Signal recognition particle GTPase	ABC0537	ABC0537	Hypothetical protein {UniProtKB/TrEMBL:Q5WKM8}	[TP0578-TP0380 (0.62695336)]
COG0459	COG1582	ABC0882	groL	60 kDa chaperonin (Protein Cpn60) (groEL protein)	ABC2260	ABC2260	Flagellar protein FlbD {UniProtKB/TrEMBL:Q5WFR5}	[TP0030-TP0726 (0.7487338)]
COG0265	COG0492	ABC4094	ABC4094	Serine protease {UniProtKB/TrEMBL:Q5WAI6}	ABC3038	ABC3038	Thioredoxin reductase {UniProtKB/TrEMBL:Q5WDI8}	[TP0773-TP0814 (0.6926654)]
COG0265	COG0492	ABC2102	ABC2102	Serine protease {UniProtKB/TrEMBL:Q5WG68}	ABC2925	ABC2925	Thioredoxin reductase {UniProtKB/TrEMBL:Q5WDV1}	[TP0773-TP0814 (0.6926654)]
COG0265	COG0492	ABC4094	ABC4094	Serine protease {UniProtKB/TrEMBL:Q5WAI6}	ABC0094	ABC0094	Thioredoxin reductase {UniProtKB/TrEMBL:Q5WAF1}	[TP0773-TP0814 (0.6926654)]
COG0265	COG0492	ABC3061	ABC3061	Serine protease {UniProtKB/TrEMBL:Q5WDG5}	ABC2925	ABC2925	Thioredoxin reductase {UniProtKB/TrEMBL:Q5WDV1}	[TP0773-TP0814 (0.6926654)]
COG0265	COG0492	ABC3061	ABC3061	Serine protease {UniProtKB/TrEMBL:Q5WDG5}	ABC0094	ABC0094	Thioredoxin reductase {UniProtKB/TrEMBL:Q5WAF1}	[TP0773-TP0814 (0.6926654)]
COG0265	COG0492	ABC4094	ABC4094	Serine protease {UniProtKB/TrEMBL:Q5WAI6}	ABC2925	ABC2925	Thioredoxin reductase {UniProtKB/TrEMBL:Q5WDV1}	[TP0773-TP0814 (0.6926654)]
COG0265	COG0492	ABC4094	ABC4094	Serine protease {UniProtKB/TrEMBL:Q5WAI6}	ABC1863	ABC1863	Thioredoxin reductase {UniProtKB/TrEMBL:Q5WGV7}	[TP0773-TP0814 (0.6926654)]
COG0265	COG0492	ABC2102	ABC2102	Serine protease {UniProtKB/TrEMBL:Q5WG68}	ABC1863	ABC1863	Thioredoxin reductase {UniProtKB/TrEMBL:Q5WGV7}	[TP0773-TP0814 (0.6926654)]
COG0265	COG0492	ABC2102	ABC2102	Serine protease {UniProtKB/TrEMBL:Q5WG68}	ABC0094	ABC0094	Thioredoxin reductase {UniProtKB/TrEMBL:Q5WAF1}	[TP0773-TP0814 (0.6926654)]
COG0265	COG0492	ABC4094	ABC4094	Serine protease {UniProtKB/TrEMBL:Q5WAI6}	ABC1297	ABC1297	Thioredoxin reductase {UniProtKB/TrEMBL:Q5WIH0}	[TP0773-TP0814 (0.6926654)]
COG0265	COG0492	ABC3061	ABC3061	Serine protease {UniProtKB/TrEMBL:Q5WDG5}	ABC1863	ABC1863	Thioredoxin reductase {UniProtKB/TrEMBL:Q5WGV7}	[TP0773-TP0814 (0.6926654)]
COG0265	COG0492	ABC3061	ABC3061	Serine protease {UniProtKB/TrEMBL:Q5WDG5}	ABC3038	ABC3038	Thioredoxin reductase {UniProtKB/TrEMBL:Q5WDI8}	[TP0773-TP0814 (0.6926654)]
COG0265	COG0492	ABC2102	ABC2102	Serine protease {UniProtKB/TrEMBL:Q5WG68}	ABC1297	ABC1297	Thioredoxin reductase {UniProtKB/TrEMBL:Q5WIH0}	[TP0773-TP0814 (0.6926654)]
COG0265	COG0492	ABC3061	ABC3061	Serine protease {UniProtKB/TrEMBL:Q5WDG5}	ABC1297	ABC1297	Thioredoxin reductase {UniProtKB/TrEMBL:Q5WIH0}	[TP0773-TP0814 (0.6926654)]
COG0265	COG0492	ABC2102	ABC2102	Serine protease {UniProtKB/TrEMBL:Q5WG68}	ABC3038	ABC3038	Thioredoxin reductase {UniProtKB/TrEMBL:Q5WDI8}	[TP0773-TP0814 (0.6926654)]
COG0495	COG1480	ABC2871	leuS	Leucyl-tRNA synthetase (EC 6.1.1.4) (Leucine--tRNA ligase) (LeuRS)	ABC1677	ABC1677	Hypothetical protein {UniProtKB/TrEMBL:Q5WHE3}	[TP0586-TP0651 (0.5087635)]
COG1377	COG2239	ABC2251	ABC2251	Flagellar biosynthetic protein FlhB	ABC0737	ABC0737	Magnesium transporter {UniProtKB/TrEMBL:Q5WK29}	[TP0715-TP0917 (0.53720385)]
COG1321	COG1774	ABC2487	ABC2487	Manganese transport regulator	ABC0053	ABC0053	Hypothetical protein {UniProtKB/TrEMBL:Q5WLX9}	[TP0167-TP0046 (0.67547834)]
COG0124	COG0608	ABC3310	hisS2	Histidyl-tRNA synthetase 2 (EC 6.1.1.21) (Histidine--tRNA ligase 2) (HisRS 2)	ABC1568	ABC1568	Single-strand DNA-specific exonuclease	[TP0641-TP0704 (0.75894904)]
COG0124	COG0608	ABC1576	hisS1	Histidyl-tRNA synthetase 1 (EC 6.1.1.21) (Histidine--tRNA ligase 1) (HisRS 1)	ABC1568	ABC1568	Single-strand DNA-specific exonuclease	[TP0641-TP0704 (0.75894904)]
COG0153	COG0242	ABC3219	ABC3219	Galactokinase {UniProtKB/TrEMBL:Q5WD07}	ABC2423	ABC2423	Peptide deformylase {UniProtKB/TrEMBL:Q5WFA2}	[TP0418-TP0757 (0.51512045)]
COG0465	COG0772	ABC0106	ABC0106	Cell-division protein FtsH	ABC2800	ABC2800	Stage V sporulation protein E	[TP0330-TP0387 (0.8016956)]
COG0465	COG0772	ABC0519	ABC0519	Cell-division protein {UniProtKB/TrEMBL:Q5WKP6}	ABC2799	ABC2799	Cell division protein FtsW	[TP0330-TP0387 (0.8016956)]
COG0465	COG0772	ABC0106	ABC0106	Cell-division protein FtsH	ABC3821	ABC3821	Stage V sporulation protein E	[TP0330-TP0387 (0.8016956)]
COG0465	COG0772	ABC0106	ABC0106	Cell-division protein FtsH	ABC2799	ABC2799	Cell division protein FtsW	[TP0330-TP0387 (0.8016956)]
COG0465	COG0772	ABC0519	ABC0519	Cell-division protein {UniProtKB/TrEMBL:Q5WKP6}	ABC2356	ABC2356	Stage V sporulation protein E	[TP0330-TP0387 (0.8016956)]
COG0465	COG0772	ABC0519	ABC0519	Cell-division protein {UniProtKB/TrEMBL:Q5WKP6}	ABC3821	ABC3821	Stage V sporulation protein E	[TP0330-TP0387 (0.8016956)]
COG0465	COG0772	ABC0519	ABC0519	Cell-division protein {UniProtKB/TrEMBL:Q5WKP6}	ABC2800	ABC2800	Stage V sporulation protein E	[TP0330-TP0387 (0.8016956)]
COG0465	COG0772	ABC0106	ABC0106	Cell-division protein FtsH	ABC2356	ABC2356	Stage V sporulation protein E	[TP0330-TP0387 (0.8016956)]
COG1196	COG5401	ABC2297	ABC2297	Chromosome segregation protein SMC	ABC2653	ABC2653	Germination protein GerM	[TP0367-TP0832 (0.50839365)]
COG0192	COG0217	ABC2878	metK	S-adenosylmethionine synthetase (EC 2.5.1.6) (Methionine adenosyltransferase) (AdoMet synthetase) (MAT)	ABC1956	ABC1956	Hypothetical UPF0082 protein ABC1956	[TP0794-TP0474 (0.71912634)]
COG0201	COG2239	ABC0170	ABC0170	Preprotein translocase secY subunit	ABC0737	ABC0737	Magnesium transporter {UniProtKB/TrEMBL:Q5WK29}	[TP0208-TP0917 (0.5527395)]
COG0092	COG0301	ABC0156	rpsC	30S ribosomal protein S3	ABC2749	ABC2749	Thiamine biosynthesis protein ThiI	[TP0195-TP0559 (0.66944)]
COG0860	COG1214	ABC3448	ABC3448	Hypothetical protein {UniProtKB/TrEMBL:Q5WCC9}	ABC0869	ABC0869	Glycoprotein endopeptidase	[TP0247-TP0876 (0.6334264)]
COG0860	COG1214	ABC3295	ABC3295	Hypothetical protein {UniProtKB/TrEMBL:Q5WCT2}	ABC0869	ABC0869	Glycoprotein endopeptidase	[TP0247-TP0876 (0.6334264)]
COG0860	COG1214	ABC0192	ABC0192	Germination-specific N-acetylmuramoyl-L-alanine	ABC0869	ABC0869	Glycoprotein endopeptidase	[TP0247-TP0876 (0.6334264)]
COG0860	COG1214	ABC0927	ABC0927	N-acetylmuramoyl-L-alanine amidase	ABC0869	ABC0869	Glycoprotein endopeptidase	[TP0247-TP0876 (0.6334264)]
COG0544	COG1418	ABC2637	tig	Trigger factor {UniProtKB/Swiss-Prot:Q5WEN8}	ABC2194	ABC2194	Hydrolase, HAD superfamily	[TP0506-TP1018 (0.7668753)]
COG0544	COG1418	ABC2637	tig	Trigger factor {UniProtKB/Swiss-Prot:Q5WEN8}	ABC3311	ABC3311	Hydrolase, HAD superfamily	[TP0506-TP1018 (0.7668753)]
COG0544	COG1418	ABC2637	tig	Trigger factor {UniProtKB/Swiss-Prot:Q5WEN8}	ABC2533	ABC2533	Hydrolase, HAD superfamily	[TP0506-TP1018 (0.7668753)]
COG0477	COG0845	ABC0585	ABC0585	Major facilitator (MFS) superfamily protein	ABC2692	ABC2692	Hypothetical protein {UniProtKB/TrEMBL:Q5WEI3}	[TP0840-TP0965 (0.8653204)]
COG0477	COG0845	ABC3615	ABC3615	Alpha-ketoglutarate permease	ABC2692	ABC2692	Hypothetical protein {UniProtKB/TrEMBL:Q5WEI3}	[TP0840-TP0965 (0.8653204)]
COG0477	COG0845	ABC1425	ABC1425	Multidrug resistance protein, major facilitator	ABC2692	ABC2692	Hypothetical protein {UniProtKB/TrEMBL:Q5WEI3}	[TP0840-TP0965 (0.8653204)]
COG0477	COG0845	ABC1392	ABC1392	Major facilitator (MFS) superfamily protein	ABC2692	ABC2692	Hypothetical protein {UniProtKB/TrEMBL:Q5WEI3}	[TP0840-TP0965 (0.8653204)]
COG0477	COG0845	ABC0844	ABC0844	Multidrug-efflux transporter	ABC2692	ABC2692	Hypothetical protein {UniProtKB/TrEMBL:Q5WEI3}	[TP0840-TP0965 (0.8653204)]
COG0477	COG0845	ABC2743	ABC2743	Antibiotic resistance protein	ABC2692	ABC2692	Hypothetical protein {UniProtKB/TrEMBL:Q5WEI3}	[TP0840-TP0965 (0.8653204)]
COG0477	COG0845	ABC0956	ABC0956	Major facilitator (MFS) superfamily protein	ABC2692	ABC2692	Hypothetical protein {UniProtKB/TrEMBL:Q5WEI3}	[TP0840-TP0965 (0.8653204)]
COG0477	COG0845	ABC0357	ABC0357	Major facilitator (MFS) superfamily protein	ABC2692	ABC2692	Hypothetical protein {UniProtKB/TrEMBL:Q5WEI3}	[TP0840-TP0965 (0.8653204)]
COG0477	COG0845	ABC2168	ABC2168	Multidrug-efflux transporter	ABC2692	ABC2692	Hypothetical protein {UniProtKB/TrEMBL:Q5WEI3}	[TP0840-TP0965 (0.8653204)]
COG0477	COG0845	ABC0377	ABC0377	Inositol transporter, major facilitator	ABC2692	ABC2692	Hypothetical protein {UniProtKB/TrEMBL:Q5WEI3}	[TP0840-TP0965 (0.8653204)]
COG0477	COG0845	ABC4002	ABC4002	Macrolide-efflux protein, major facilitator (MFS)	ABC2692	ABC2692	Hypothetical protein {UniProtKB/TrEMBL:Q5WEI3}	[TP0840-TP0965 (0.8653204)]
COG0477	COG0845	ABC0649	ABC0649	Major facilitator (MFS) superfamily protein	ABC2692	ABC2692	Hypothetical protein {UniProtKB/TrEMBL:Q5WEI3}	[TP0840-TP0965 (0.8653204)]
COG0477	COG0845	ABC3967	ABC3967	Major facilitator (MFS) superfamily protein	ABC2692	ABC2692	Hypothetical protein {UniProtKB/TrEMBL:Q5WEI3}	[TP0840-TP0965 (0.8653204)]
COG0477	COG0845	ABC3433	ABC3433	Major facilitator (MFS) superfamily protein	ABC2692	ABC2692	Hypothetical protein {UniProtKB/TrEMBL:Q5WEI3}	[TP0840-TP0965 (0.8653204)]
COG0477	COG0845	ABC1913	ABC1913	Bicyclomycin resistance protein, major	ABC2692	ABC2692	Hypothetical protein {UniProtKB/TrEMBL:Q5WEI3}	[TP0840-TP0965 (0.8653204)]
COG0477	COG0845	ABC0949	ABC0949	Multidrug-efflux transporter	ABC2692	ABC2692	Hypothetical protein {UniProtKB/TrEMBL:Q5WEI3}	[TP0840-TP0965 (0.8653204)]
COG0477	COG0845	ABC1965	ABC1965	Multidrug resistance protein, major facilitator	ABC2692	ABC2692	Hypothetical protein {UniProtKB/TrEMBL:Q5WEI3}	[TP0840-TP0965 (0.8653204)]
COG0477	COG0845	ABC1710	ABC1710	Hypothetical protein {UniProtKB/TrEMBL:Q5WHB0}	ABC2692	ABC2692	Hypothetical protein {UniProtKB/TrEMBL:Q5WEI3}	[TP0840-TP0965 (0.8653204)]
COG0477	COG0845	ABC1479	ABC1479	Drug/metabolite transporter, DMT superfamily	ABC2692	ABC2692	Hypothetical protein {UniProtKB/TrEMBL:Q5WEI3}	[TP0840-TP0965 (0.8653204)]
COG0477	COG0845	ABC1998	ABC1998	Hypothetical protein {UniProtKB/TrEMBL:Q5WGH2}	ABC2692	ABC2692	Hypothetical protein {UniProtKB/TrEMBL:Q5WEI3}	[TP0840-TP0965 (0.8653204)]
COG0477	COG0845	ABC2873	ABC2873	Multidrug resistance protein, major facilitator	ABC2692	ABC2692	Hypothetical protein {UniProtKB/TrEMBL:Q5WEI3}	[TP0840-TP0965 (0.8653204)]
COG0477	COG0845	ABC1787	ABC1787	Multidrug resistance protein, efflux transporter	ABC2692	ABC2692	Hypothetical protein {UniProtKB/TrEMBL:Q5WEI3}	[TP0840-TP0965 (0.8653204)]
COG0477	COG0845	ABC2885	ABC2885	Multidrug resistance protein, efflux transporter	ABC2692	ABC2692	Hypothetical protein {UniProtKB/TrEMBL:Q5WEI3}	[TP0840-TP0965 (0.8653204)]
COG0477	COG0845	ABC1001	ABC1001	Major facilitator (MFS) superfamily protein	ABC2692	ABC2692	Hypothetical protein {UniProtKB/TrEMBL:Q5WEI3}	[TP0840-TP0965 (0.8653204)]
COG0477	COG0845	ABC3332	ABC3332	Macrolide-efflux protein, major facilitator (MFS)	ABC2692	ABC2692	Hypothetical protein {UniProtKB/TrEMBL:Q5WEI3}	[TP0840-TP0965 (0.8653204)]
COG0477	COG0845	ABC3223	ABC3223	Multidrug resistance protein, major facilitator	ABC2692	ABC2692	Hypothetical protein {UniProtKB/TrEMBL:Q5WEI3}	[TP0840-TP0965 (0.8653204)]
COG0477	COG0845	ABC0506	ABC0506	Major facilitator (MFS) superfamily protein	ABC2692	ABC2692	Hypothetical protein {UniProtKB/TrEMBL:Q5WEI3}	[TP0840-TP0965 (0.8653204)]
COG0477	COG0845	ABC0257	ABC0257	Macrolide-efflux protein, major facilitator (MFS)	ABC2692	ABC2692	Hypothetical protein {UniProtKB/TrEMBL:Q5WEI3}	[TP0840-TP0965 (0.8653204)]
COG0477	COG0845	ABC0420	ABC0420	Multidrug resistance protein, efflux transporter	ABC2692	ABC2692	Hypothetical protein {UniProtKB/TrEMBL:Q5WEI3}	[TP0840-TP0965 (0.8653204)]
COG0477	COG0845	ABC3431	ABC3431	Lincomycin-resistance protein	ABC2692	ABC2692	Hypothetical protein {UniProtKB/TrEMBL:Q5WEI3}	[TP0840-TP0965 (0.8653204)]
COG0477	COG0845	ABC0548	ABC0548	Major facilitator (MFS) superfamily protein	ABC2692	ABC2692	Hypothetical protein {UniProtKB/TrEMBL:Q5WEI3}	[TP0840-TP0965 (0.8653204)]
COG0477	COG0845	ABC2991	ABC2991	Major facilitator (MFS) superfamily protein	ABC2692	ABC2692	Hypothetical protein {UniProtKB/TrEMBL:Q5WEI3}	[TP0840-TP0965 (0.8653204)]
COG0305	COG2812	ABC4101	ABC4101	Replicative DNA helicase	ABC0037	ABC0037	DNA-directed DNA polymerase III gamma and tau	[TP0058-TP1005 (0.7130585)]
COG0188	COG0526	ABC1988	ABC1988	DNA topoisomerase IIA subunit A	ABC2427	ABC2427	Hypothetical protein {UniProtKB/TrEMBL:Q5WF98}	[TP0005-TP0100 (0.7885434)]
COG0188	COG0526	ABC0007	ABC0007	DNA gyrase subunit A {UniProtKB/TrEMBL:Q5WM25}	ABC2044	ABC2044	Thioredoxin {UniProtKB/TrEMBL:Q5WGC6}	[TP0005-TP0100 (0.7885434)]
COG0188	COG0526	ABC1988	ABC1988	DNA topoisomerase IIA subunit A	ABC2668	ABC2668	Thioredoxin {UniProtKB/TrEMBL:Q5WEK7}	[TP0005-TP0100 (0.7885434)]
COG0188	COG0526	ABC0007	ABC0007	DNA gyrase subunit A {UniProtKB/TrEMBL:Q5WM25}	ABC1832	ABC1832	Thiol-disulfide oxidoreductase ResA	[TP0005-TP0100 (0.7885434)]
COG0188	COG0526	ABC1988	ABC1988	DNA topoisomerase IIA subunit A	ABC3944	ABC3944	Thioredoxin {UniProtKB/TrEMBL:Q5WAY5}	[TP0005-TP0100 (0.7885434)]
COG0188	COG0526	ABC0007	ABC0007	DNA gyrase subunit A {UniProtKB/TrEMBL:Q5WM25}	ABC2668	ABC2668	Thioredoxin {UniProtKB/TrEMBL:Q5WEK7}	[TP0005-TP0100 (0.7885434)]
COG0188	COG0526	ABC0007	ABC0007	DNA gyrase subunit A {UniProtKB/TrEMBL:Q5WM25}	ABC2427	ABC2427	Hypothetical protein {UniProtKB/TrEMBL:Q5WF98}	[TP0005-TP0100 (0.7885434)]
COG0188	COG0526	ABC0007	ABC0007	DNA gyrase subunit A {UniProtKB/TrEMBL:Q5WM25}	ABC1777	ABC1777	Thioredoxin {UniProtKB/TrEMBL:Q5WH43}	[TP0005-TP0100 (0.7885434)]
COG0188	COG0526	ABC1988	ABC1988	DNA topoisomerase IIA subunit A	ABC1832	ABC1832	Thiol-disulfide oxidoreductase ResA	[TP0005-TP0100 (0.7885434)]
COG0188	COG0526	ABC0007	ABC0007	DNA gyrase subunit A {UniProtKB/TrEMBL:Q5WM25}	ABC2772	ABC2772	Thioredoxin {UniProtKB/TrEMBL:Q5WEA4}	[TP0005-TP0100 (0.7885434)]
COG0188	COG0526	ABC0007	ABC0007	DNA gyrase subunit A {UniProtKB/TrEMBL:Q5WM25}	ABC2534	ABC2534	Thiol-disulfide oxidoreductase	[TP0005-TP0100 (0.7885434)]
COG0188	COG0526	ABC0007	ABC0007	DNA gyrase subunit A {UniProtKB/TrEMBL:Q5WM25}	ABC3944	ABC3944	Thioredoxin {UniProtKB/TrEMBL:Q5WAY5}	[TP0005-TP0100 (0.7885434)]
COG0188	COG0526	ABC1988	ABC1988	DNA topoisomerase IIA subunit A	ABC1777	ABC1777	Thioredoxin {UniProtKB/TrEMBL:Q5WH43}	[TP0005-TP0100 (0.7885434)]
COG0188	COG0526	ABC1988	ABC1988	DNA topoisomerase IIA subunit A	ABC2534	ABC2534	Thiol-disulfide oxidoreductase	[TP0005-TP0100 (0.7885434)]
COG0188	COG0526	ABC1988	ABC1988	DNA topoisomerase IIA subunit A	ABC2772	ABC2772	Thioredoxin {UniProtKB/TrEMBL:Q5WEA4}	[TP0005-TP0100 (0.7885434)]
COG0188	COG0526	ABC1988	ABC1988	DNA topoisomerase IIA subunit A	ABC2044	ABC2044	Thioredoxin {UniProtKB/TrEMBL:Q5WGC6}	[TP0005-TP0100 (0.7885434)]
COG0526	COG0771	ABC2427	ABC2427	Hypothetical protein {UniProtKB/TrEMBL:Q5WF98}	ABC2357	murD	UDP-N-acetylmuramoylalanine--D-glutamate ligase (EC 6.3.2.9) (UDP-N- acetylmuramoyl-L-alanyl-D-glutamate synthetase) (D-glutamic acid- adding enzyme)	[TP0100-TP0903 (0.59509045)]
COG0526	COG0771	ABC2534	ABC2534	Thiol-disulfide oxidoreductase	ABC2357	murD	UDP-N-acetylmuramoylalanine--D-glutamate ligase (EC 6.3.2.9) (UDP-N- acetylmuramoyl-L-alanyl-D-glutamate synthetase) (D-glutamic acid- adding enzyme)	[TP0100-TP0903 (0.59509045)]
COG0526	COG0771	ABC2772	ABC2772	Thioredoxin {UniProtKB/TrEMBL:Q5WEA4}	ABC2357	murD	UDP-N-acetylmuramoylalanine--D-glutamate ligase (EC 6.3.2.9) (UDP-N- acetylmuramoyl-L-alanyl-D-glutamate synthetase) (D-glutamic acid- adding enzyme)	[TP0100-TP0903 (0.59509045)]
COG0526	COG0771	ABC1777	ABC1777	Thioredoxin {UniProtKB/TrEMBL:Q5WH43}	ABC2357	murD	UDP-N-acetylmuramoylalanine--D-glutamate ligase (EC 6.3.2.9) (UDP-N- acetylmuramoyl-L-alanyl-D-glutamate synthetase) (D-glutamic acid- adding enzyme)	[TP0100-TP0903 (0.59509045)]
COG0526	COG0771	ABC1832	ABC1832	Thiol-disulfide oxidoreductase ResA	ABC2357	murD	UDP-N-acetylmuramoylalanine--D-glutamate ligase (EC 6.3.2.9) (UDP-N- acetylmuramoyl-L-alanyl-D-glutamate synthetase) (D-glutamic acid- adding enzyme)	[TP0100-TP0903 (0.59509045)]
COG0526	COG0771	ABC2044	ABC2044	Thioredoxin {UniProtKB/TrEMBL:Q5WGC6}	ABC2357	murD	UDP-N-acetylmuramoylalanine--D-glutamate ligase (EC 6.3.2.9) (UDP-N- acetylmuramoyl-L-alanyl-D-glutamate synthetase) (D-glutamic acid- adding enzyme)	[TP0100-TP0903 (0.59509045)]
COG0526	COG0771	ABC2668	ABC2668	Thioredoxin {UniProtKB/TrEMBL:Q5WEK7}	ABC2357	murD	UDP-N-acetylmuramoylalanine--D-glutamate ligase (EC 6.3.2.9) (UDP-N- acetylmuramoyl-L-alanyl-D-glutamate synthetase) (D-glutamic acid- adding enzyme)	[TP0100-TP0903 (0.59509045)]
COG0526	COG0771	ABC3944	ABC3944	Thioredoxin {UniProtKB/TrEMBL:Q5WAY5}	ABC2357	murD	UDP-N-acetylmuramoylalanine--D-glutamate ligase (EC 6.3.2.9) (UDP-N- acetylmuramoyl-L-alanyl-D-glutamate synthetase) (D-glutamic acid- adding enzyme)	[TP0100-TP0903 (0.59509045)]
COG1283	COG1286	ABC1714	ABC1714	Sodium-dependent phosphate transporter	ABC2677	ABC2677	Hypothetical protein {UniProtKB/TrEMBL:Q5WEJ8}	[TP0771-TP0522 (0.80866665)]
COG1283	COG1286	ABC1668	ABC1668	Na+:phosphate symporter	ABC2677	ABC2677	Hypothetical protein {UniProtKB/TrEMBL:Q5WEJ8}	[TP0771-TP0522 (0.80866665)]
COG0143	COG0845	ABC0061	ABC0061	Methionyl-tRNA synthetase	ABC2692	ABC2692	Hypothetical protein {UniProtKB/TrEMBL:Q5WEI3}	[TP0798-TP0965 (0.7246752)]
COG0242	COG1744	ABC2423	ABC2423	Peptide deformylase {UniProtKB/TrEMBL:Q5WFA2}	ABC1089	ABC1089	Sugar ABC transporter substrate-binding protein	[TP0757-TP0298 (0.51512045)]
COG0762	COG2239	ABC2345	ABC2345	Hypothetical protein {UniProtKB/TrEMBL:Q5WFI0}	ABC0737	ABC0737	Magnesium transporter {UniProtKB/TrEMBL:Q5WK29}	[TP0668-TP0917 (0.5215956)]
COG1536	COG1868	ABC2268	ABC2268	Flagellar motor switch protein FliG	ABC2258	ABC2258	Flagellar motor switch protein FliM	[TP0026-TP0721 (0.9539454)]
COG0301	COG2080	ABC2749	ABC2749	Thiamine biosynthesis protein ThiI	ABC3740	ABC3740	Xanthine dehydrogenase subunit E	[TP0559-TP0080 (0.5968554)]
COG1366	COG1536	ABC0811	ABC0811	Negative regulator of sigma-B activity	ABC2268	ABC2268	Flagellar motor switch protein FliG	[TP0233-TP0400 (0.68778783)]
COG1366	COG1536	ABC0814	ABC0814	Positive regulator of sigma-B activity	ABC2268	ABC2268	Flagellar motor switch protein FliG	[TP0233-TP0400 (0.68778783)]
COG1366	COG1536	ABC1793	ABC1793	Stage II sporulation protein AA, anti-sigma F	ABC2268	ABC2268	Flagellar motor switch protein FliG	[TP0233-TP0400 (0.68778783)]
COG0504	COG1475	ABC3886	ABC3886	CTP synthase {UniProtKB/TrEMBL:Q5WB43}	ABC4112	ABC4112	Stage 0 sporulation protein J, antagonist of Soj	[TP0305-TP0271 (0.70252794)]
COG0504	COG1475	ABC3886	ABC3886	CTP synthase {UniProtKB/TrEMBL:Q5WB43}	ABC4114	ABC4114	Transcriptional regulator	[TP0305-TP0271 (0.70252794)]
COG2206	COG4786	ABC2435	ABC2435	Hypothetical protein {UniProtKB/TrEMBL:Q5WF90}	ABC3839	ABC3839	Flagellar basal-body rod protein	[TP0877-TP0961 (0.57706213)]
COG2206	COG4786	ABC2435	ABC2435	Hypothetical protein {UniProtKB/TrEMBL:Q5WF90}	ABC2261	ABC2261	Flagellar hook protein FlgE	[TP0877-TP0961 (0.57706213)]
COG2206	COG4786	ABC2435	ABC2435	Hypothetical protein {UniProtKB/TrEMBL:Q5WF90}	ABC3840	ABC3840	Flagellar basal-body rod protein	[TP0877-TP0961 (0.57706213)]
COG0149	COG2239	ABC3019	ABC3019	Triosephosphate isomerase	ABC0737	ABC0737	Magnesium transporter {UniProtKB/TrEMBL:Q5WK29}	[TP0537-TP0917 (0.5527395)]
COG0457	COG3391	ABC1587	ABC1587	Hypothetical protein {UniProtKB/TrEMBL:Q5WHN3}	ABC4011	ABC4011	Lipoprotein {UniProtKB/TrEMBL:Q5WAR8}	[TP0095-TP0421 (0.8119976)]
COG0457	COG3391	ABC3323	ABC3323	Response regulator aspartate phosphatase	ABC4011	ABC4011	Lipoprotein {UniProtKB/TrEMBL:Q5WAR8}	[TP0095-TP0421 (0.8119976)]
COG0457	COG3391	ABC3645	ABC3645	Response regulator aspartate phosphatase	ABC0229	ABC0229	Hypothetical protein {UniProtKB/TrEMBL:Q5WLI3}	[TP0095-TP0421 (0.8119976)]
COG0457	COG3391	ABC3515	ABC3515	Response regulator aspartate phosphatase	ABC0229	ABC0229	Hypothetical protein {UniProtKB/TrEMBL:Q5WLI3}	[TP0095-TP0421 (0.8119976)]
COG0457	COG3391	ABC3039	ABC3039	Hypothetical protein {UniProtKB/TrEMBL:Q5WDI7}	ABC0229	ABC0229	Hypothetical protein {UniProtKB/TrEMBL:Q5WLI3}	[TP0095-TP0421 (0.8119976)]
COG0457	COG3391	ABC3023	ABC3023	Response regulator aspartate phosphatase	ABC0229	ABC0229	Hypothetical protein {UniProtKB/TrEMBL:Q5WLI3}	[TP0095-TP0421 (0.8119976)]
COG0457	COG3391	ABC3252	ABC3252	Response regulator aspartate phosphatase	ABC0229	ABC0229	Hypothetical protein {UniProtKB/TrEMBL:Q5WLI3}	[TP0095-TP0421 (0.8119976)]
COG0457	COG3391	ABC0762	ABC0762	Transcriptional activator	ABC4011	ABC4011	Lipoprotein {UniProtKB/TrEMBL:Q5WAR8}	[TP0095-TP0421 (0.8119976)]
COG0457	COG3391	ABC3252	ABC3252	Response regulator aspartate phosphatase	ABC4011	ABC4011	Lipoprotein {UniProtKB/TrEMBL:Q5WAR8}	[TP0095-TP0421 (0.8119976)]
COG0457	COG3391	ABC3625	ABC3625	Response regulator aspartate phosphatase	ABC0229	ABC0229	Hypothetical protein {UniProtKB/TrEMBL:Q5WLI3}	[TP0095-TP0421 (0.8119976)]
COG0457	COG3391	ABC3808	ABC3808	Response regulator aspartate phosphatase	ABC4011	ABC4011	Lipoprotein {UniProtKB/TrEMBL:Q5WAR8}	[TP0095-TP0421 (0.8119976)]
COG0457	COG3391	ABC1904	ABC1904	Hypothetical protein {UniProtKB/TrEMBL:Q5WGR6}	ABC0229	ABC0229	Hypothetical protein {UniProtKB/TrEMBL:Q5WLI3}	[TP0095-TP0421 (0.8119976)]
COG0457	COG3391	ABC3023	ABC3023	Response regulator aspartate phosphatase	ABC4011	ABC4011	Lipoprotein {UniProtKB/TrEMBL:Q5WAR8}	[TP0095-TP0421 (0.8119976)]
COG0457	COG3391	ABC2064	ABC2064	Hypothetical protein {UniProtKB/TrEMBL:Q5WGA6}	ABC0229	ABC0229	Hypothetical protein {UniProtKB/TrEMBL:Q5WLI3}	[TP0095-TP0421 (0.8119976)]
COG0457	COG3391	ABC1904	ABC1904	Hypothetical protein {UniProtKB/TrEMBL:Q5WGR6}	ABC4011	ABC4011	Lipoprotein {UniProtKB/TrEMBL:Q5WAR8}	[TP0095-TP0421 (0.8119976)]
COG0457	COG3391	ABC3323	ABC3323	Response regulator aspartate phosphatase	ABC0229	ABC0229	Hypothetical protein {UniProtKB/TrEMBL:Q5WLI3}	[TP0095-TP0421 (0.8119976)]
COG0457	COG3391	ABC3039	ABC3039	Hypothetical protein {UniProtKB/TrEMBL:Q5WDI7}	ABC4011	ABC4011	Lipoprotein {UniProtKB/TrEMBL:Q5WAR8}	[TP0095-TP0421 (0.8119976)]
COG0457	COG3391	ABC3808	ABC3808	Response regulator aspartate phosphatase	ABC0229	ABC0229	Hypothetical protein {UniProtKB/TrEMBL:Q5WLI3}	[TP0095-TP0421 (0.8119976)]
COG0457	COG3391	ABC0762	ABC0762	Transcriptional activator	ABC0229	ABC0229	Hypothetical protein {UniProtKB/TrEMBL:Q5WLI3}	[TP0095-TP0421 (0.8119976)]
COG0457	COG3391	ABC0593	ABC0593	Transcriptional regulator, Xre family	ABC0229	ABC0229	Hypothetical protein {UniProtKB/TrEMBL:Q5WLI3}	[TP0095-TP0421 (0.8119976)]
COG0457	COG3391	ABC3515	ABC3515	Response regulator aspartate phosphatase	ABC4011	ABC4011	Lipoprotein {UniProtKB/TrEMBL:Q5WAR8}	[TP0095-TP0421 (0.8119976)]
COG0457	COG3391	ABC3700	ABC3700	Response regulator aspartate phosphatase	ABC4011	ABC4011	Lipoprotein {UniProtKB/TrEMBL:Q5WAR8}	[TP0095-TP0421 (0.8119976)]
COG0457	COG3391	ABC3818	ABC3818	Hypothetical protein {UniProtKB/TrEMBL:Q5WBB1}	ABC4011	ABC4011	Lipoprotein {UniProtKB/TrEMBL:Q5WAR8}	[TP0095-TP0421 (0.8119976)]
COG0457	COG3391	ABC3645	ABC3645	Response regulator aspartate phosphatase	ABC4011	ABC4011	Lipoprotein {UniProtKB/TrEMBL:Q5WAR8}	[TP0095-TP0421 (0.8119976)]
COG0457	COG3391	ABC2064	ABC2064	Hypothetical protein {UniProtKB/TrEMBL:Q5WGA6}	ABC4011	ABC4011	Lipoprotein {UniProtKB/TrEMBL:Q5WAR8}	[TP0095-TP0421 (0.8119976)]
COG0457	COG3391	ABC0593	ABC0593	Transcriptional regulator, Xre family	ABC4011	ABC4011	Lipoprotein {UniProtKB/TrEMBL:Q5WAR8}	[TP0095-TP0421 (0.8119976)]
COG0457	COG3391	ABC3818	ABC3818	Hypothetical protein {UniProtKB/TrEMBL:Q5WBB1}	ABC0229	ABC0229	Hypothetical protein {UniProtKB/TrEMBL:Q5WLI3}	[TP0095-TP0421 (0.8119976)]
COG0457	COG3391	ABC3625	ABC3625	Response regulator aspartate phosphatase	ABC4011	ABC4011	Lipoprotein {UniProtKB/TrEMBL:Q5WAR8}	[TP0095-TP0421 (0.8119976)]
COG0457	COG3391	ABC1587	ABC1587	Hypothetical protein {UniProtKB/TrEMBL:Q5WHN3}	ABC0229	ABC0229	Hypothetical protein {UniProtKB/TrEMBL:Q5WLI3}	[TP0095-TP0421 (0.8119976)]
COG0457	COG3391	ABC3700	ABC3700	Response regulator aspartate phosphatase	ABC0229	ABC0229	Hypothetical protein {UniProtKB/TrEMBL:Q5WLI3}	[TP0095-TP0421 (0.8119976)]
COG0250	COG0772	ABC0136	ABC0136	Transcription antitermination protein nusG	ABC2800	ABC2800	Stage V sporulation protein E	[TP0236-TP0387 (0.7470728)]
COG0250	COG0772	ABC0136	ABC0136	Transcription antitermination protein nusG	ABC3821	ABC3821	Stage V sporulation protein E	[TP0236-TP0387 (0.7470728)]
COG0250	COG0772	ABC0136	ABC0136	Transcription antitermination protein nusG	ABC2356	ABC2356	Stage V sporulation protein E	[TP0236-TP0387 (0.7470728)]
COG0250	COG0772	ABC0136	ABC0136	Transcription antitermination protein nusG	ABC2799	ABC2799	Cell division protein FtsW	[TP0236-TP0387 (0.7470728)]
COG0543	COG1699	ABC2332	ABC2332	Dihydroorotate dehydrogenase electron transfer	ABC3077	ABC3077	Hypothetical protein {UniProtKB/TrEMBL:Q5WDE9}	[TP0736-TP0658 (0.7668753)]
COG0227	COG0740	ABC2311	rpmB	50S ribosomal protein L28	ABC3026	clpP2	ATP-dependent Clp protease proteolytic subunit 2 (EC 3.4.21.92) (Endopeptidase Clp 2)	[TP0362-TP0507 (0.75048)]
COG0227	COG0740	ABC2311	rpmB	50S ribosomal protein L28	ABC0035	clpP1	ATP-dependent Clp protease proteolytic subunit 1 (EC 3.4.21.92) (Endopeptidase Clp 1)	[TP0362-TP0507 (0.75048)]
COG0227	COG0740	ABC2311	rpmB	50S ribosomal protein L28	ABC2212	ABC2212	Translocation-enhancing protein TepA	[TP0362-TP0507 (0.75048)]
COG0457	COG0457	ABC3808	ABC3808	Response regulator aspartate phosphatase	ABC2064	ABC2064	Hypothetical protein {UniProtKB/TrEMBL:Q5WGA6}	[TP0067-TP0095 (0.6515529)]
COG0457	COG0457	ABC2064	ABC2064	Hypothetical protein {UniProtKB/TrEMBL:Q5WGA6}	ABC3808	ABC3808	Response regulator aspartate phosphatase	[TP0067-TP0095 (0.6515529)]
COG0457	COG0457	ABC3645	ABC3645	Response regulator aspartate phosphatase	ABC3645	ABC3645	Response regulator aspartate phosphatase	[TP0067-TP0095 (0.6515529)]
COG0457	COG0457	ABC3023	ABC3023	Response regulator aspartate phosphatase	ABC3023	ABC3023	Response regulator aspartate phosphatase	[TP0067-TP0095 (0.6515529)]
COG0457	COG0457	ABC0762	ABC0762	Transcriptional activator	ABC3700	ABC3700	Response regulator aspartate phosphatase	[TP0067-TP0095 (0.6515529)]
COG0457	COG0457	ABC3700	ABC3700	Response regulator aspartate phosphatase	ABC0762	ABC0762	Transcriptional activator	[TP0067-TP0095 (0.6515529)]
COG0457	COG0457	ABC3818	ABC3818	Hypothetical protein {UniProtKB/TrEMBL:Q5WBB1}	ABC0762	ABC0762	Transcriptional activator	[TP0067-TP0095 (0.6515529)]
COG0457	COG0457	ABC0762	ABC0762	Transcriptional activator	ABC3818	ABC3818	Hypothetical protein {UniProtKB/TrEMBL:Q5WBB1}	[TP0067-TP0095 (0.6515529)]
COG0457	COG0457	ABC3645	ABC3645	Response regulator aspartate phosphatase	ABC3808	ABC3808	Response regulator aspartate phosphatase	[TP0067-TP0095 (0.6515529)]
COG0457	COG0457	ABC3808	ABC3808	Response regulator aspartate phosphatase	ABC3645	ABC3645	Response regulator aspartate phosphatase	[TP0067-TP0095 (0.6515529)]
COG0457	COG0457	ABC3625	ABC3625	Response regulator aspartate phosphatase	ABC3625	ABC3625	Response regulator aspartate phosphatase	[TP0067-TP0095 (0.6515529)]
COG0457	COG0457	ABC3515	ABC3515	Response regulator aspartate phosphatase	ABC3818	ABC3818	Hypothetical protein {UniProtKB/TrEMBL:Q5WBB1}	[TP0067-TP0095 (0.6515529)]
COG0457	COG0457	ABC3818	ABC3818	Hypothetical protein {UniProtKB/TrEMBL:Q5WBB1}	ABC3515	ABC3515	Response regulator aspartate phosphatase	[TP0067-TP0095 (0.6515529)]
COG0457	COG0457	ABC3252	ABC3252	Response regulator aspartate phosphatase	ABC3323	ABC3323	Response regulator aspartate phosphatase	[TP0067-TP0095 (0.6515529)]
COG0457	COG0457	ABC3323	ABC3323	Response regulator aspartate phosphatase	ABC3252	ABC3252	Response regulator aspartate phosphatase	[TP0067-TP0095 (0.6515529)]
COG0457	COG0457	ABC3023	ABC3023	Response regulator aspartate phosphatase	ABC3700	ABC3700	Response regulator aspartate phosphatase	[TP0067-TP0095 (0.6515529)]
COG0457	COG0457	ABC3700	ABC3700	Response regulator aspartate phosphatase	ABC3023	ABC3023	Response regulator aspartate phosphatase	[TP0067-TP0095 (0.6515529)]
COG0457	COG0457	ABC3515	ABC3515	Response regulator aspartate phosphatase	ABC3039	ABC3039	Hypothetical protein {UniProtKB/TrEMBL:Q5WDI7}	[TP0067-TP0095 (0.6515529)]
COG0457	COG0457	ABC3039	ABC3039	Hypothetical protein {UniProtKB/TrEMBL:Q5WDI7}	ABC3515	ABC3515	Response regulator aspartate phosphatase	[TP0067-TP0095 (0.6515529)]
COG0457	COG0457	ABC0593	ABC0593	Transcriptional regulator, Xre family	ABC2064	ABC2064	Hypothetical protein {UniProtKB/TrEMBL:Q5WGA6}	[TP0067-TP0095 (0.6515529)]
COG0457	COG0457	ABC2064	ABC2064	Hypothetical protein {UniProtKB/TrEMBL:Q5WGA6}	ABC0593	ABC0593	Transcriptional regulator, Xre family	[TP0067-TP0095 (0.6515529)]
COG0457	COG0457	ABC1587	ABC1587	Hypothetical protein {UniProtKB/TrEMBL:Q5WHN3}	ABC2064	ABC2064	Hypothetical protein {UniProtKB/TrEMBL:Q5WGA6}	[TP0067-TP0095 (0.6515529)]
COG0457	COG0457	ABC2064	ABC2064	Hypothetical protein {UniProtKB/TrEMBL:Q5WGA6}	ABC1587	ABC1587	Hypothetical protein {UniProtKB/TrEMBL:Q5WHN3}	[TP0067-TP0095 (0.6515529)]
COG0457	COG0457	ABC3818	ABC3818	Hypothetical protein {UniProtKB/TrEMBL:Q5WBB1}	ABC3323	ABC3323	Response regulator aspartate phosphatase	[TP0067-TP0095 (0.6515529)]
COG0457	COG0457	ABC3323	ABC3323	Response regulator aspartate phosphatase	ABC3818	ABC3818	Hypothetical protein {UniProtKB/TrEMBL:Q5WBB1}	[TP0067-TP0095 (0.6515529)]
COG0457	COG0457	ABC3645	ABC3645	Response regulator aspartate phosphatase	ABC0593	ABC0593	Transcriptional regulator, Xre family	[TP0067-TP0095 (0.6515529)]
COG0457	COG0457	ABC0593	ABC0593	Transcriptional regulator, Xre family	ABC3645	ABC3645	Response regulator aspartate phosphatase	[TP0067-TP0095 (0.6515529)]
COG0457	COG0457	ABC3323	ABC3323	Response regulator aspartate phosphatase	ABC1904	ABC1904	Hypothetical protein {UniProtKB/TrEMBL:Q5WGR6}	[TP0067-TP0095 (0.6515529)]
COG0457	COG0457	ABC1904	ABC1904	Hypothetical protein {UniProtKB/TrEMBL:Q5WGR6}	ABC3323	ABC3323	Response regulator aspartate phosphatase	[TP0067-TP0095 (0.6515529)]
COG0457	COG0457	ABC3808	ABC3808	Response regulator aspartate phosphatase	ABC3023	ABC3023	Response regulator aspartate phosphatase	[TP0067-TP0095 (0.6515529)]
COG0457	COG0457	ABC3039	ABC3039	Hypothetical protein {UniProtKB/TrEMBL:Q5WDI7}	ABC2064	ABC2064	Hypothetical protein {UniProtKB/TrEMBL:Q5WGA6}	[TP0067-TP0095 (0.6515529)]
COG0457	COG0457	ABC3023	ABC3023	Response regulator aspartate phosphatase	ABC3808	ABC3808	Response regulator aspartate phosphatase	[TP0067-TP0095 (0.6515529)]
COG0457	COG0457	ABC2064	ABC2064	Hypothetical protein {UniProtKB/TrEMBL:Q5WGA6}	ABC3039	ABC3039	Hypothetical protein {UniProtKB/TrEMBL:Q5WDI7}	[TP0067-TP0095 (0.6515529)]
COG0457	COG0457	ABC3252	ABC3252	Response regulator aspartate phosphatase	ABC3818	ABC3818	Hypothetical protein {UniProtKB/TrEMBL:Q5WBB1}	[TP0067-TP0095 (0.6515529)]
COG0457	COG0457	ABC3818	ABC3818	Hypothetical protein {UniProtKB/TrEMBL:Q5WBB1}	ABC3252	ABC3252	Response regulator aspartate phosphatase	[TP0067-TP0095 (0.6515529)]
COG0457	COG0457	ABC3023	ABC3023	Response regulator aspartate phosphatase	ABC2064	ABC2064	Hypothetical protein {UniProtKB/TrEMBL:Q5WGA6}	[TP0067-TP0095 (0.6515529)]
COG0457	COG0457	ABC2064	ABC2064	Hypothetical protein {UniProtKB/TrEMBL:Q5WGA6}	ABC3023	ABC3023	Response regulator aspartate phosphatase	[TP0067-TP0095 (0.6515529)]
COG0457	COG0457	ABC3818	ABC3818	Hypothetical protein {UniProtKB/TrEMBL:Q5WBB1}	ABC3700	ABC3700	Response regulator aspartate phosphatase	[TP0067-TP0095 (0.6515529)]
COG0457	COG0457	ABC3700	ABC3700	Response regulator aspartate phosphatase	ABC3818	ABC3818	Hypothetical protein {UniProtKB/TrEMBL:Q5WBB1}	[TP0067-TP0095 (0.6515529)]
COG0457	COG0457	ABC3645	ABC3645	Response regulator aspartate phosphatase	ABC3039	ABC3039	Hypothetical protein {UniProtKB/TrEMBL:Q5WDI7}	[TP0067-TP0095 (0.6515529)]
COG0457	COG0457	ABC0593	ABC0593	Transcriptional regulator, Xre family	ABC3323	ABC3323	Response regulator aspartate phosphatase	[TP0067-TP0095 (0.6515529)]
COG0457	COG0457	ABC3039	ABC3039	Hypothetical protein {UniProtKB/TrEMBL:Q5WDI7}	ABC3039	ABC3039	Hypothetical protein {UniProtKB/TrEMBL:Q5WDI7}	[TP0067-TP0095 (0.6515529)]
COG0457	COG0457	ABC3039	ABC3039	Hypothetical protein {UniProtKB/TrEMBL:Q5WDI7}	ABC3645	ABC3645	Response regulator aspartate phosphatase	[TP0067-TP0095 (0.6515529)]
COG0457	COG0457	ABC3323	ABC3323	Response regulator aspartate phosphatase	ABC0593	ABC0593	Transcriptional regulator, Xre family	[TP0067-TP0095 (0.6515529)]
COG0457	COG0457	ABC0762	ABC0762	Transcriptional activator	ABC0762	ABC0762	Transcriptional activator	[TP0067-TP0095 (0.6515529)]
COG0457	COG0457	ABC3515	ABC3515	Response regulator aspartate phosphatase	ABC1587	ABC1587	Hypothetical protein {UniProtKB/TrEMBL:Q5WHN3}	[TP0067-TP0095 (0.6515529)]
COG0457	COG0457	ABC1587	ABC1587	Hypothetical protein {UniProtKB/TrEMBL:Q5WHN3}	ABC3515	ABC3515	Response regulator aspartate phosphatase	[TP0067-TP0095 (0.6515529)]
COG0457	COG0457	ABC3515	ABC3515	Response regulator aspartate phosphatase	ABC0762	ABC0762	Transcriptional activator	[TP0067-TP0095 (0.6515529)]
COG0457	COG0457	ABC3515	ABC3515	Response regulator aspartate phosphatase	ABC3808	ABC3808	Response regulator aspartate phosphatase	[TP0067-TP0095 (0.6515529)]
COG0457	COG0457	ABC3808	ABC3808	Response regulator aspartate phosphatase	ABC3515	ABC3515	Response regulator aspartate phosphatase	[TP0067-TP0095 (0.6515529)]
COG0457	COG0457	ABC0762	ABC0762	Transcriptional activator	ABC3515	ABC3515	Response regulator aspartate phosphatase	[TP0067-TP0095 (0.6515529)]
COG0457	COG0457	ABC3039	ABC3039	Hypothetical protein {UniProtKB/TrEMBL:Q5WDI7}	ABC1904	ABC1904	Hypothetical protein {UniProtKB/TrEMBL:Q5WGR6}	[TP0067-TP0095 (0.6515529)]
COG0457	COG0457	ABC1904	ABC1904	Hypothetical protein {UniProtKB/TrEMBL:Q5WGR6}	ABC3039	ABC3039	Hypothetical protein {UniProtKB/TrEMBL:Q5WDI7}	[TP0067-TP0095 (0.6515529)]
COG0457	COG0457	ABC3625	ABC3625	Response regulator aspartate phosphatase	ABC0762	ABC0762	Transcriptional activator	[TP0067-TP0095 (0.6515529)]
COG0457	COG0457	ABC0762	ABC0762	Transcriptional activator	ABC3625	ABC3625	Response regulator aspartate phosphatase	[TP0067-TP0095 (0.6515529)]
COG0457	COG0457	ABC3252	ABC3252	Response regulator aspartate phosphatase	ABC2064	ABC2064	Hypothetical protein {UniProtKB/TrEMBL:Q5WGA6}	[TP0067-TP0095 (0.6515529)]
COG0457	COG0457	ABC2064	ABC2064	Hypothetical protein {UniProtKB/TrEMBL:Q5WGA6}	ABC3252	ABC3252	Response regulator aspartate phosphatase	[TP0067-TP0095 (0.6515529)]
COG0457	COG0457	ABC3645	ABC3645	Response regulator aspartate phosphatase	ABC3700	ABC3700	Response regulator aspartate phosphatase	[TP0067-TP0095 (0.6515529)]
COG0457	COG0457	ABC3700	ABC3700	Response regulator aspartate phosphatase	ABC3645	ABC3645	Response regulator aspartate phosphatase	[TP0067-TP0095 (0.6515529)]
COG0457	COG0457	ABC0593	ABC0593	Transcriptional regulator, Xre family	ABC3818	ABC3818	Hypothetical protein {UniProtKB/TrEMBL:Q5WBB1}	[TP0067-TP0095 (0.6515529)]
COG0457	COG0457	ABC3818	ABC3818	Hypothetical protein {UniProtKB/TrEMBL:Q5WBB1}	ABC0593	ABC0593	Transcriptional regulator, Xre family	[TP0067-TP0095 (0.6515529)]
COG0457	COG0457	ABC1904	ABC1904	Hypothetical protein {UniProtKB/TrEMBL:Q5WGR6}	ABC1904	ABC1904	Hypothetical protein {UniProtKB/TrEMBL:Q5WGR6}	[TP0067-TP0095 (0.6515529)]
COG0457	COG0457	ABC3039	ABC3039	Hypothetical protein {UniProtKB/TrEMBL:Q5WDI7}	ABC3808	ABC3808	Response regulator aspartate phosphatase	[TP0067-TP0095 (0.6515529)]
COG0457	COG0457	ABC3808	ABC3808	Response regulator aspartate phosphatase	ABC3039	ABC3039	Hypothetical protein {UniProtKB/TrEMBL:Q5WDI7}	[TP0067-TP0095 (0.6515529)]
COG0457	COG0457	ABC0762	ABC0762	Transcriptional activator	ABC1904	ABC1904	Hypothetical protein {UniProtKB/TrEMBL:Q5WGR6}	[TP0067-TP0095 (0.6515529)]
COG0457	COG0457	ABC1904	ABC1904	Hypothetical protein {UniProtKB/TrEMBL:Q5WGR6}	ABC0762	ABC0762	Transcriptional activator	[TP0067-TP0095 (0.6515529)]
COG0457	COG0457	ABC3625	ABC3625	Response regulator aspartate phosphatase	ABC3252	ABC3252	Response regulator aspartate phosphatase	[TP0067-TP0095 (0.6515529)]
COG0457	COG0457	ABC3252	ABC3252	Response regulator aspartate phosphatase	ABC3625	ABC3625	Response regulator aspartate phosphatase	[TP0067-TP0095 (0.6515529)]
COG0457	COG0457	ABC3625	ABC3625	Response regulator aspartate phosphatase	ABC3323	ABC3323	Response regulator aspartate phosphatase	[TP0067-TP0095 (0.6515529)]
COG0457	COG0457	ABC3039	ABC3039	Hypothetical protein {UniProtKB/TrEMBL:Q5WDI7}	ABC3700	ABC3700	Response regulator aspartate phosphatase	[TP0067-TP0095 (0.6515529)]
COG0457	COG0457	ABC3323	ABC3323	Response regulator aspartate phosphatase	ABC3625	ABC3625	Response regulator aspartate phosphatase	[TP0067-TP0095 (0.6515529)]
COG0457	COG0457	ABC3700	ABC3700	Response regulator aspartate phosphatase	ABC3039	ABC3039	Hypothetical protein {UniProtKB/TrEMBL:Q5WDI7}	[TP0067-TP0095 (0.6515529)]
COG0457	COG0457	ABC0593	ABC0593	Transcriptional regulator, Xre family	ABC3023	ABC3023	Response regulator aspartate phosphatase	[TP0067-TP0095 (0.6515529)]
COG0457	COG0457	ABC3023	ABC3023	Response regulator aspartate phosphatase	ABC0593	ABC0593	Transcriptional regulator, Xre family	[TP0067-TP0095 (0.6515529)]
COG0457	COG0457	ABC1587	ABC1587	Hypothetical protein {UniProtKB/TrEMBL:Q5WHN3}	ABC1587	ABC1587	Hypothetical protein {UniProtKB/TrEMBL:Q5WHN3}	[TP0067-TP0095 (0.6515529)]
COG0457	COG0457	ABC1904	ABC1904	Hypothetical protein {UniProtKB/TrEMBL:Q5WGR6}	ABC2064	ABC2064	Hypothetical protein {UniProtKB/TrEMBL:Q5WGA6}	[TP0067-TP0095 (0.6515529)]
COG0457	COG0457	ABC2064	ABC2064	Hypothetical protein {UniProtKB/TrEMBL:Q5WGA6}	ABC1904	ABC1904	Hypothetical protein {UniProtKB/TrEMBL:Q5WGR6}	[TP0067-TP0095 (0.6515529)]
COG0457	COG0457	ABC3515	ABC3515	Response regulator aspartate phosphatase	ABC3023	ABC3023	Response regulator aspartate phosphatase	[TP0067-TP0095 (0.6515529)]
COG0457	COG0457	ABC0593	ABC0593	Transcriptional regulator, Xre family	ABC3700	ABC3700	Response regulator aspartate phosphatase	[TP0067-TP0095 (0.6515529)]
COG0457	COG0457	ABC3023	ABC3023	Response regulator aspartate phosphatase	ABC3515	ABC3515	Response regulator aspartate phosphatase	[TP0067-TP0095 (0.6515529)]
COG0457	COG0457	ABC3700	ABC3700	Response regulator aspartate phosphatase	ABC0593	ABC0593	Transcriptional regulator, Xre family	[TP0067-TP0095 (0.6515529)]
COG0457	COG0457	ABC2064	ABC2064	Hypothetical protein {UniProtKB/TrEMBL:Q5WGA6}	ABC2064	ABC2064	Hypothetical protein {UniProtKB/TrEMBL:Q5WGA6}	[TP0067-TP0095 (0.6515529)]
COG0457	COG0457	ABC3323	ABC3323	Response regulator aspartate phosphatase	ABC3808	ABC3808	Response regulator aspartate phosphatase	[TP0067-TP0095 (0.6515529)]
COG0457	COG0457	ABC3808	ABC3808	Response regulator aspartate phosphatase	ABC3323	ABC3323	Response regulator aspartate phosphatase	[TP0067-TP0095 (0.6515529)]
COG0457	COG0457	ABC3515	ABC3515	Response regulator aspartate phosphatase	ABC0593	ABC0593	Transcriptional regulator, Xre family	[TP0067-TP0095 (0.6515529)]
COG0457	COG0457	ABC0593	ABC0593	Transcriptional regulator, Xre family	ABC3515	ABC3515	Response regulator aspartate phosphatase	[TP0067-TP0095 (0.6515529)]
COG0457	COG0457	ABC0593	ABC0593	Transcriptional regulator, Xre family	ABC3039	ABC3039	Hypothetical protein {UniProtKB/TrEMBL:Q5WDI7}	[TP0067-TP0095 (0.6515529)]
COG0457	COG0457	ABC3039	ABC3039	Hypothetical protein {UniProtKB/TrEMBL:Q5WDI7}	ABC0593	ABC0593	Transcriptional regulator, Xre family	[TP0067-TP0095 (0.6515529)]
COG0457	COG0457	ABC0762	ABC0762	Transcriptional activator	ABC1587	ABC1587	Hypothetical protein {UniProtKB/TrEMBL:Q5WHN3}	[TP0067-TP0095 (0.6515529)]
COG0457	COG0457	ABC1587	ABC1587	Hypothetical protein {UniProtKB/TrEMBL:Q5WHN3}	ABC0762	ABC0762	Transcriptional activator	[TP0067-TP0095 (0.6515529)]
COG0457	COG0457	ABC3252	ABC3252	Response regulator aspartate phosphatase	ABC3252	ABC3252	Response regulator aspartate phosphatase	[TP0067-TP0095 (0.6515529)]
COG0457	COG0457	ABC3515	ABC3515	Response regulator aspartate phosphatase	ABC2064	ABC2064	Hypothetical protein {UniProtKB/TrEMBL:Q5WGA6}	[TP0067-TP0095 (0.6515529)]
COG0457	COG0457	ABC2064	ABC2064	Hypothetical protein {UniProtKB/TrEMBL:Q5WGA6}	ABC3515	ABC3515	Response regulator aspartate phosphatase	[TP0067-TP0095 (0.6515529)]
COG0457	COG0457	ABC3818	ABC3818	Hypothetical protein {UniProtKB/TrEMBL:Q5WBB1}	ABC2064	ABC2064	Hypothetical protein {UniProtKB/TrEMBL:Q5WGA6}	[TP0067-TP0095 (0.6515529)]
COG0457	COG0457	ABC2064	ABC2064	Hypothetical protein {UniProtKB/TrEMBL:Q5WGA6}	ABC3818	ABC3818	Hypothetical protein {UniProtKB/TrEMBL:Q5WBB1}	[TP0067-TP0095 (0.6515529)]
COG0457	COG0457	ABC3515	ABC3515	Response regulator aspartate phosphatase	ABC3625	ABC3625	Response regulator aspartate phosphatase	[TP0067-TP0095 (0.6515529)]
COG0457	COG0457	ABC3625	ABC3625	Response regulator aspartate phosphatase	ABC3515	ABC3515	Response regulator aspartate phosphatase	[TP0067-TP0095 (0.6515529)]
COG0457	COG0457	ABC3818	ABC3818	Hypothetical protein {UniProtKB/TrEMBL:Q5WBB1}	ABC1904	ABC1904	Hypothetical protein {UniProtKB/TrEMBL:Q5WGR6}	[TP0067-TP0095 (0.6515529)]
COG0457	COG0457	ABC1904	ABC1904	Hypothetical protein {UniProtKB/TrEMBL:Q5WGR6}	ABC3818	ABC3818	Hypothetical protein {UniProtKB/TrEMBL:Q5WBB1}	[TP0067-TP0095 (0.6515529)]
COG0457	COG0457	ABC3323	ABC3323	Response regulator aspartate phosphatase	ABC3023	ABC3023	Response regulator aspartate phosphatase	[TP0067-TP0095 (0.6515529)]
COG0457	COG0457	ABC3023	ABC3023	Response regulator aspartate phosphatase	ABC3323	ABC3323	Response regulator aspartate phosphatase	[TP0067-TP0095 (0.6515529)]
COG0457	COG0457	ABC3515	ABC3515	Response regulator aspartate phosphatase	ABC1904	ABC1904	Hypothetical protein {UniProtKB/TrEMBL:Q5WGR6}	[TP0067-TP0095 (0.6515529)]
COG0457	COG0457	ABC1904	ABC1904	Hypothetical protein {UniProtKB/TrEMBL:Q5WGR6}	ABC3515	ABC3515	Response regulator aspartate phosphatase	[TP0067-TP0095 (0.6515529)]
COG0457	COG0457	ABC3039	ABC3039	Hypothetical protein {UniProtKB/TrEMBL:Q5WDI7}	ABC1587	ABC1587	Hypothetical protein {UniProtKB/TrEMBL:Q5WHN3}	[TP0067-TP0095 (0.6515529)]
COG0457	COG0457	ABC1587	ABC1587	Hypothetical protein {UniProtKB/TrEMBL:Q5WHN3}	ABC3039	ABC3039	Hypothetical protein {UniProtKB/TrEMBL:Q5WDI7}	[TP0067-TP0095 (0.6515529)]
COG0457	COG0457	ABC3323	ABC3323	Response regulator aspartate phosphatase	ABC2064	ABC2064	Hypothetical protein {UniProtKB/TrEMBL:Q5WGA6}	[TP0067-TP0095 (0.6515529)]
COG0457	COG0457	ABC2064	ABC2064	Hypothetical protein {UniProtKB/TrEMBL:Q5WGA6}	ABC3323	ABC3323	Response regulator aspartate phosphatase	[TP0067-TP0095 (0.6515529)]
COG0457	COG0457	ABC3645	ABC3645	Response regulator aspartate phosphatase	ABC3515	ABC3515	Response regulator aspartate phosphatase	[TP0067-TP0095 (0.6515529)]
COG0457	COG0457	ABC3515	ABC3515	Response regulator aspartate phosphatase	ABC3645	ABC3645	Response regulator aspartate phosphatase	[TP0067-TP0095 (0.6515529)]
COG0457	COG0457	ABC3645	ABC3645	Response regulator aspartate phosphatase	ABC3625	ABC3625	Response regulator aspartate phosphatase	[TP0067-TP0095 (0.6515529)]
COG0457	COG0457	ABC3625	ABC3625	Response regulator aspartate phosphatase	ABC3645	ABC3645	Response regulator aspartate phosphatase	[TP0067-TP0095 (0.6515529)]
COG0457	COG0457	ABC3808	ABC3808	Response regulator aspartate phosphatase	ABC1587	ABC1587	Hypothetical protein {UniProtKB/TrEMBL:Q5WHN3}	[TP0067-TP0095 (0.6515529)]
COG0457	COG0457	ABC1587	ABC1587	Hypothetical protein {UniProtKB/TrEMBL:Q5WHN3}	ABC3808	ABC3808	Response regulator aspartate phosphatase	[TP0067-TP0095 (0.6515529)]
COG0457	COG0457	ABC1587	ABC1587	Hypothetical protein {UniProtKB/TrEMBL:Q5WHN3}	ABC1904	ABC1904	Hypothetical protein {UniProtKB/TrEMBL:Q5WGR6}	[TP0067-TP0095 (0.6515529)]
COG0457	COG0457	ABC1904	ABC1904	Hypothetical protein {UniProtKB/TrEMBL:Q5WGR6}	ABC1587	ABC1587	Hypothetical protein {UniProtKB/TrEMBL:Q5WHN3}	[TP0067-TP0095 (0.6515529)]
COG0457	COG0457	ABC3323	ABC3323	Response regulator aspartate phosphatase	ABC0762	ABC0762	Transcriptional activator	[TP0067-TP0095 (0.6515529)]
COG0457	COG0457	ABC0762	ABC0762	Transcriptional activator	ABC3323	ABC3323	Response regulator aspartate phosphatase	[TP0067-TP0095 (0.6515529)]
COG0457	COG0457	ABC0593	ABC0593	Transcriptional regulator, Xre family	ABC1587	ABC1587	Hypothetical protein {UniProtKB/TrEMBL:Q5WHN3}	[TP0067-TP0095 (0.6515529)]
COG0457	COG0457	ABC1587	ABC1587	Hypothetical protein {UniProtKB/TrEMBL:Q5WHN3}	ABC0593	ABC0593	Transcriptional regulator, Xre family	[TP0067-TP0095 (0.6515529)]
COG0457	COG0457	ABC3700	ABC3700	Response regulator aspartate phosphatase	ABC3700	ABC3700	Response regulator aspartate phosphatase	[TP0067-TP0095 (0.6515529)]
COG0457	COG0457	ABC0593	ABC0593	Transcriptional regulator, Xre family	ABC0593	ABC0593	Transcriptional regulator, Xre family	[TP0067-TP0095 (0.6515529)]
COG0457	COG0457	ABC3808	ABC3808	Response regulator aspartate phosphatase	ABC0762	ABC0762	Transcriptional activator	[TP0067-TP0095 (0.6515529)]
COG0457	COG0457	ABC0762	ABC0762	Transcriptional activator	ABC3808	ABC3808	Response regulator aspartate phosphatase	[TP0067-TP0095 (0.6515529)]
COG0457	COG0457	ABC3645	ABC3645	Response regulator aspartate phosphatase	ABC3023	ABC3023	Response regulator aspartate phosphatase	[TP0067-TP0095 (0.6515529)]
COG0457	COG0457	ABC3023	ABC3023	Response regulator aspartate phosphatase	ABC3645	ABC3645	Response regulator aspartate phosphatase	[TP0067-TP0095 (0.6515529)]
COG0457	COG0457	ABC3808	ABC3808	Response regulator aspartate phosphatase	ABC3700	ABC3700	Response regulator aspartate phosphatase	[TP0067-TP0095 (0.6515529)]
COG0457	COG0457	ABC3700	ABC3700	Response regulator aspartate phosphatase	ABC3808	ABC3808	Response regulator aspartate phosphatase	[TP0067-TP0095 (0.6515529)]
COG0457	COG0457	ABC3515	ABC3515	Response regulator aspartate phosphatase	ABC3700	ABC3700	Response regulator aspartate phosphatase	[TP0067-TP0095 (0.6515529)]
COG0457	COG0457	ABC3700	ABC3700	Response regulator aspartate phosphatase	ABC3515	ABC3515	Response regulator aspartate phosphatase	[TP0067-TP0095 (0.6515529)]
COG0457	COG0457	ABC3645	ABC3645	Response regulator aspartate phosphatase	ABC3818	ABC3818	Hypothetical protein {UniProtKB/TrEMBL:Q5WBB1}	[TP0067-TP0095 (0.6515529)]
COG0457	COG0457	ABC3818	ABC3818	Hypothetical protein {UniProtKB/TrEMBL:Q5WBB1}	ABC3645	ABC3645	Response regulator aspartate phosphatase	[TP0067-TP0095 (0.6515529)]
COG0457	COG0457	ABC3039	ABC3039	Hypothetical protein {UniProtKB/TrEMBL:Q5WDI7}	ABC0762	ABC0762	Transcriptional activator	[TP0067-TP0095 (0.6515529)]
COG0457	COG0457	ABC0762	ABC0762	Transcriptional activator	ABC3039	ABC3039	Hypothetical protein {UniProtKB/TrEMBL:Q5WDI7}	[TP0067-TP0095 (0.6515529)]
COG0457	COG0457	ABC3625	ABC3625	Response regulator aspartate phosphatase	ABC3808	ABC3808	Response regulator aspartate phosphatase	[TP0067-TP0095 (0.6515529)]
COG0457	COG0457	ABC3808	ABC3808	Response regulator aspartate phosphatase	ABC3625	ABC3625	Response regulator aspartate phosphatase	[TP0067-TP0095 (0.6515529)]
COG0457	COG0457	ABC3645	ABC3645	Response regulator aspartate phosphatase	ABC3323	ABC3323	Response regulator aspartate phosphatase	[TP0067-TP0095 (0.6515529)]
COG0457	COG0457	ABC3323	ABC3323	Response regulator aspartate phosphatase	ABC3645	ABC3645	Response regulator aspartate phosphatase	[TP0067-TP0095 (0.6515529)]
COG0457	COG0457	ABC1587	ABC1587	Hypothetical protein {UniProtKB/TrEMBL:Q5WHN3}	ABC3700	ABC3700	Response regulator aspartate phosphatase	[TP0067-TP0095 (0.6515529)]
COG0457	COG0457	ABC3700	ABC3700	Response regulator aspartate phosphatase	ABC1587	ABC1587	Hypothetical protein {UniProtKB/TrEMBL:Q5WHN3}	[TP0067-TP0095 (0.6515529)]
COG0457	COG0457	ABC3625	ABC3625	Response regulator aspartate phosphatase	ABC3818	ABC3818	Hypothetical protein {UniProtKB/TrEMBL:Q5WBB1}	[TP0067-TP0095 (0.6515529)]
COG0457	COG0457	ABC3818	ABC3818	Hypothetical protein {UniProtKB/TrEMBL:Q5WBB1}	ABC3625	ABC3625	Response regulator aspartate phosphatase	[TP0067-TP0095 (0.6515529)]
COG0457	COG0457	ABC0593	ABC0593	Transcriptional regulator, Xre family	ABC1904	ABC1904	Hypothetical protein {UniProtKB/TrEMBL:Q5WGR6}	[TP0067-TP0095 (0.6515529)]
COG0457	COG0457	ABC1904	ABC1904	Hypothetical protein {UniProtKB/TrEMBL:Q5WGR6}	ABC0593	ABC0593	Transcriptional regulator, Xre family	[TP0067-TP0095 (0.6515529)]
COG0457	COG0457	ABC3645	ABC3645	Response regulator aspartate phosphatase	ABC1587	ABC1587	Hypothetical protein {UniProtKB/TrEMBL:Q5WHN3}	[TP0067-TP0095 (0.6515529)]
COG0457	COG0457	ABC0593	ABC0593	Transcriptional regulator, Xre family	ABC3252	ABC3252	Response regulator aspartate phosphatase	[TP0067-TP0095 (0.6515529)]
COG0457	COG0457	ABC0593	ABC0593	Transcriptional regulator, Xre family	ABC3808	ABC3808	Response regulator aspartate phosphatase	[TP0067-TP0095 (0.6515529)]
COG0457	COG0457	ABC3252	ABC3252	Response regulator aspartate phosphatase	ABC0593	ABC0593	Transcriptional regulator, Xre family	[TP0067-TP0095 (0.6515529)]
COG0457	COG0457	ABC3808	ABC3808	Response regulator aspartate phosphatase	ABC0593	ABC0593	Transcriptional regulator, Xre family	[TP0067-TP0095 (0.6515529)]
COG0457	COG0457	ABC1587	ABC1587	Hypothetical protein {UniProtKB/TrEMBL:Q5WHN3}	ABC3645	ABC3645	Response regulator aspartate phosphatase	[TP0067-TP0095 (0.6515529)]
COG0457	COG0457	ABC3700	ABC3700	Response regulator aspartate phosphatase	ABC2064	ABC2064	Hypothetical protein {UniProtKB/TrEMBL:Q5WGA6}	[TP0067-TP0095 (0.6515529)]
COG0457	COG0457	ABC2064	ABC2064	Hypothetical protein {UniProtKB/TrEMBL:Q5WGA6}	ABC3700	ABC3700	Response regulator aspartate phosphatase	[TP0067-TP0095 (0.6515529)]
COG0457	COG0457	ABC3808	ABC3808	Response regulator aspartate phosphatase	ABC3808	ABC3808	Response regulator aspartate phosphatase	[TP0067-TP0095 (0.6515529)]
COG0457	COG0457	ABC3808	ABC3808	Response regulator aspartate phosphatase	ABC1904	ABC1904	Hypothetical protein {UniProtKB/TrEMBL:Q5WGR6}	[TP0067-TP0095 (0.6515529)]
COG0457	COG0457	ABC1904	ABC1904	Hypothetical protein {UniProtKB/TrEMBL:Q5WGR6}	ABC3808	ABC3808	Response regulator aspartate phosphatase	[TP0067-TP0095 (0.6515529)]
COG0457	COG0457	ABC3252	ABC3252	Response regulator aspartate phosphatase	ABC0762	ABC0762	Transcriptional activator	[TP0067-TP0095 (0.6515529)]
COG0457	COG0457	ABC3039	ABC3039	Hypothetical protein {UniProtKB/TrEMBL:Q5WDI7}	ABC3323	ABC3323	Response regulator aspartate phosphatase	[TP0067-TP0095 (0.6515529)]
COG0457	COG0457	ABC3323	ABC3323	Response regulator aspartate phosphatase	ABC3039	ABC3039	Hypothetical protein {UniProtKB/TrEMBL:Q5WDI7}	[TP0067-TP0095 (0.6515529)]
COG0457	COG0457	ABC0762	ABC0762	Transcriptional activator	ABC3252	ABC3252	Response regulator aspartate phosphatase	[TP0067-TP0095 (0.6515529)]
COG0457	COG0457	ABC3039	ABC3039	Hypothetical protein {UniProtKB/TrEMBL:Q5WDI7}	ABC3023	ABC3023	Response regulator aspartate phosphatase	[TP0067-TP0095 (0.6515529)]
COG0457	COG0457	ABC3023	ABC3023	Response regulator aspartate phosphatase	ABC3039	ABC3039	Hypothetical protein {UniProtKB/TrEMBL:Q5WDI7}	[TP0067-TP0095 (0.6515529)]
COG0457	COG0457	ABC3252	ABC3252	Response regulator aspartate phosphatase	ABC1904	ABC1904	Hypothetical protein {UniProtKB/TrEMBL:Q5WGR6}	[TP0067-TP0095 (0.6515529)]
COG0457	COG0457	ABC3252	ABC3252	Response regulator aspartate phosphatase	ABC3039	ABC3039	Hypothetical protein {UniProtKB/TrEMBL:Q5WDI7}	[TP0067-TP0095 (0.6515529)]
COG0457	COG0457	ABC3039	ABC3039	Hypothetical protein {UniProtKB/TrEMBL:Q5WDI7}	ABC3252	ABC3252	Response regulator aspartate phosphatase	[TP0067-TP0095 (0.6515529)]
COG0457	COG0457	ABC1904	ABC1904	Hypothetical protein {UniProtKB/TrEMBL:Q5WGR6}	ABC3252	ABC3252	Response regulator aspartate phosphatase	[TP0067-TP0095 (0.6515529)]
COG0457	COG0457	ABC3645	ABC3645	Response regulator aspartate phosphatase	ABC1904	ABC1904	Hypothetical protein {UniProtKB/TrEMBL:Q5WGR6}	[TP0067-TP0095 (0.6515529)]
COG0457	COG0457	ABC1904	ABC1904	Hypothetical protein {UniProtKB/TrEMBL:Q5WGR6}	ABC3645	ABC3645	Response regulator aspartate phosphatase	[TP0067-TP0095 (0.6515529)]
COG0457	COG0457	ABC3625	ABC3625	Response regulator aspartate phosphatase	ABC3039	ABC3039	Hypothetical protein {UniProtKB/TrEMBL:Q5WDI7}	[TP0067-TP0095 (0.6515529)]
COG0457	COG0457	ABC3039	ABC3039	Hypothetical protein {UniProtKB/TrEMBL:Q5WDI7}	ABC3625	ABC3625	Response regulator aspartate phosphatase	[TP0067-TP0095 (0.6515529)]
COG0457	COG0457	ABC3625	ABC3625	Response regulator aspartate phosphatase	ABC1587	ABC1587	Hypothetical protein {UniProtKB/TrEMBL:Q5WHN3}	[TP0067-TP0095 (0.6515529)]
COG0457	COG0457	ABC1587	ABC1587	Hypothetical protein {UniProtKB/TrEMBL:Q5WHN3}	ABC3625	ABC3625	Response regulator aspartate phosphatase	[TP0067-TP0095 (0.6515529)]
COG0457	COG0457	ABC0762	ABC0762	Transcriptional activator	ABC2064	ABC2064	Hypothetical protein {UniProtKB/TrEMBL:Q5WGA6}	[TP0067-TP0095 (0.6515529)]
COG0457	COG0457	ABC2064	ABC2064	Hypothetical protein {UniProtKB/TrEMBL:Q5WGA6}	ABC0762	ABC0762	Transcriptional activator	[TP0067-TP0095 (0.6515529)]
COG0457	COG0457	ABC3515	ABC3515	Response regulator aspartate phosphatase	ABC3252	ABC3252	Response regulator aspartate phosphatase	[TP0067-TP0095 (0.6515529)]
COG0457	COG0457	ABC3252	ABC3252	Response regulator aspartate phosphatase	ABC3515	ABC3515	Response regulator aspartate phosphatase	[TP0067-TP0095 (0.6515529)]
COG0457	COG0457	ABC3645	ABC3645	Response regulator aspartate phosphatase	ABC2064	ABC2064	Hypothetical protein {UniProtKB/TrEMBL:Q5WGA6}	[TP0067-TP0095 (0.6515529)]
COG0457	COG0457	ABC2064	ABC2064	Hypothetical protein {UniProtKB/TrEMBL:Q5WGA6}	ABC3645	ABC3645	Response regulator aspartate phosphatase	[TP0067-TP0095 (0.6515529)]
COG0457	COG0457	ABC3039	ABC3039	Hypothetical protein {UniProtKB/TrEMBL:Q5WDI7}	ABC3818	ABC3818	Hypothetical protein {UniProtKB/TrEMBL:Q5WBB1}	[TP0067-TP0095 (0.6515529)]
COG0457	COG0457	ABC3818	ABC3818	Hypothetical protein {UniProtKB/TrEMBL:Q5WBB1}	ABC3039	ABC3039	Hypothetical protein {UniProtKB/TrEMBL:Q5WDI7}	[TP0067-TP0095 (0.6515529)]
COG0457	COG0457	ABC3252	ABC3252	Response regulator aspartate phosphatase	ABC3700	ABC3700	Response regulator aspartate phosphatase	[TP0067-TP0095 (0.6515529)]
COG0457	COG0457	ABC3700	ABC3700	Response regulator aspartate phosphatase	ABC3252	ABC3252	Response regulator aspartate phosphatase	[TP0067-TP0095 (0.6515529)]
COG0457	COG0457	ABC3625	ABC3625	Response regulator aspartate phosphatase	ABC3023	ABC3023	Response regulator aspartate phosphatase	[TP0067-TP0095 (0.6515529)]
COG0457	COG0457	ABC3023	ABC3023	Response regulator aspartate phosphatase	ABC3625	ABC3625	Response regulator aspartate phosphatase	[TP0067-TP0095 (0.6515529)]
COG0457	COG0457	ABC3645	ABC3645	Response regulator aspartate phosphatase	ABC3252	ABC3252	Response regulator aspartate phosphatase	[TP0067-TP0095 (0.6515529)]
COG0457	COG0457	ABC3252	ABC3252	Response regulator aspartate phosphatase	ABC3645	ABC3645	Response regulator aspartate phosphatase	[TP0067-TP0095 (0.6515529)]
COG0457	COG0457	ABC3252	ABC3252	Response regulator aspartate phosphatase	ABC3023	ABC3023	Response regulator aspartate phosphatase	[TP0067-TP0095 (0.6515529)]
COG0457	COG0457	ABC3023	ABC3023	Response regulator aspartate phosphatase	ABC3252	ABC3252	Response regulator aspartate phosphatase	[TP0067-TP0095 (0.6515529)]
COG0457	COG0457	ABC3252	ABC3252	Response regulator aspartate phosphatase	ABC3808	ABC3808	Response regulator aspartate phosphatase	[TP0067-TP0095 (0.6515529)]
COG0457	COG0457	ABC3808	ABC3808	Response regulator aspartate phosphatase	ABC3252	ABC3252	Response regulator aspartate phosphatase	[TP0067-TP0095 (0.6515529)]
COG0457	COG0457	ABC3818	ABC3818	Hypothetical protein {UniProtKB/TrEMBL:Q5WBB1}	ABC3818	ABC3818	Hypothetical protein {UniProtKB/TrEMBL:Q5WBB1}	[TP0067-TP0095 (0.6515529)]
COG0457	COG0457	ABC3625	ABC3625	Response regulator aspartate phosphatase	ABC2064	ABC2064	Hypothetical protein {UniProtKB/TrEMBL:Q5WGA6}	[TP0067-TP0095 (0.6515529)]
COG0457	COG0457	ABC2064	ABC2064	Hypothetical protein {UniProtKB/TrEMBL:Q5WGA6}	ABC3625	ABC3625	Response regulator aspartate phosphatase	[TP0067-TP0095 (0.6515529)]
COG0457	COG0457	ABC1904	ABC1904	Hypothetical protein {UniProtKB/TrEMBL:Q5WGR6}	ABC3700	ABC3700	Response regulator aspartate phosphatase	[TP0067-TP0095 (0.6515529)]
COG0457	COG0457	ABC3700	ABC3700	Response regulator aspartate phosphatase	ABC1904	ABC1904	Hypothetical protein {UniProtKB/TrEMBL:Q5WGR6}	[TP0067-TP0095 (0.6515529)]
COG0457	COG0457	ABC3323	ABC3323	Response regulator aspartate phosphatase	ABC1587	ABC1587	Hypothetical protein {UniProtKB/TrEMBL:Q5WHN3}	[TP0067-TP0095 (0.6515529)]
COG0457	COG0457	ABC1587	ABC1587	Hypothetical protein {UniProtKB/TrEMBL:Q5WHN3}	ABC3323	ABC3323	Response regulator aspartate phosphatase	[TP0067-TP0095 (0.6515529)]
COG0457	COG0457	ABC3023	ABC3023	Response regulator aspartate phosphatase	ABC1587	ABC1587	Hypothetical protein {UniProtKB/TrEMBL:Q5WHN3}	[TP0067-TP0095 (0.6515529)]
COG0457	COG0457	ABC1587	ABC1587	Hypothetical protein {UniProtKB/TrEMBL:Q5WHN3}	ABC3023	ABC3023	Response regulator aspartate phosphatase	[TP0067-TP0095 (0.6515529)]
COG0457	COG0457	ABC0593	ABC0593	Transcriptional regulator, Xre family	ABC0762	ABC0762	Transcriptional activator	[TP0067-TP0095 (0.6515529)]
COG0457	COG0457	ABC0762	ABC0762	Transcriptional activator	ABC0593	ABC0593	Transcriptional regulator, Xre family	[TP0067-TP0095 (0.6515529)]
COG0457	COG0457	ABC3818	ABC3818	Hypothetical protein {UniProtKB/TrEMBL:Q5WBB1}	ABC3023	ABC3023	Response regulator aspartate phosphatase	[TP0067-TP0095 (0.6515529)]
COG0457	COG0457	ABC3023	ABC3023	Response regulator aspartate phosphatase	ABC3818	ABC3818	Hypothetical protein {UniProtKB/TrEMBL:Q5WBB1}	[TP0067-TP0095 (0.6515529)]
COG0457	COG0457	ABC3323	ABC3323	Response regulator aspartate phosphatase	ABC3700	ABC3700	Response regulator aspartate phosphatase	[TP0067-TP0095 (0.6515529)]
COG0457	COG0457	ABC3700	ABC3700	Response regulator aspartate phosphatase	ABC3323	ABC3323	Response regulator aspartate phosphatase	[TP0067-TP0095 (0.6515529)]
COG0457	COG0457	ABC3323	ABC3323	Response regulator aspartate phosphatase	ABC3323	ABC3323	Response regulator aspartate phosphatase	[TP0067-TP0095 (0.6515529)]
COG0457	COG0457	ABC3625	ABC3625	Response regulator aspartate phosphatase	ABC3700	ABC3700	Response regulator aspartate phosphatase	[TP0067-TP0095 (0.6515529)]
COG0457	COG0457	ABC3700	ABC3700	Response regulator aspartate phosphatase	ABC3625	ABC3625	Response regulator aspartate phosphatase	[TP0067-TP0095 (0.6515529)]
COG0457	COG0457	ABC3023	ABC3023	Response regulator aspartate phosphatase	ABC1904	ABC1904	Hypothetical protein {UniProtKB/TrEMBL:Q5WGR6}	[TP0067-TP0095 (0.6515529)]
COG0457	COG0457	ABC1904	ABC1904	Hypothetical protein {UniProtKB/TrEMBL:Q5WGR6}	ABC3023	ABC3023	Response regulator aspartate phosphatase	[TP0067-TP0095 (0.6515529)]
COG0457	COG0457	ABC3645	ABC3645	Response regulator aspartate phosphatase	ABC0762	ABC0762	Transcriptional activator	[TP0067-TP0095 (0.6515529)]
COG0457	COG0457	ABC0762	ABC0762	Transcriptional activator	ABC3645	ABC3645	Response regulator aspartate phosphatase	[TP0067-TP0095 (0.6515529)]
COG0457	COG0457	ABC3625	ABC3625	Response regulator aspartate phosphatase	ABC1904	ABC1904	Hypothetical protein {UniProtKB/TrEMBL:Q5WGR6}	[TP0067-TP0095 (0.6515529)]
COG0457	COG0457	ABC1904	ABC1904	Hypothetical protein {UniProtKB/TrEMBL:Q5WGR6}	ABC3625	ABC3625	Response regulator aspartate phosphatase	[TP0067-TP0095 (0.6515529)]
COG0457	COG0457	ABC3515	ABC3515	Response regulator aspartate phosphatase	ABC3323	ABC3323	Response regulator aspartate phosphatase	[TP0067-TP0095 (0.6515529)]
COG0457	COG0457	ABC3323	ABC3323	Response regulator aspartate phosphatase	ABC3515	ABC3515	Response regulator aspartate phosphatase	[TP0067-TP0095 (0.6515529)]
COG0457	COG0457	ABC3625	ABC3625	Response regulator aspartate phosphatase	ABC0593	ABC0593	Transcriptional regulator, Xre family	[TP0067-TP0095 (0.6515529)]
COG0457	COG0457	ABC0593	ABC0593	Transcriptional regulator, Xre family	ABC3625	ABC3625	Response regulator aspartate phosphatase	[TP0067-TP0095 (0.6515529)]
COG0457	COG0457	ABC3252	ABC3252	Response regulator aspartate phosphatase	ABC1587	ABC1587	Hypothetical protein {UniProtKB/TrEMBL:Q5WHN3}	[TP0067-TP0095 (0.6515529)]
COG0457	COG0457	ABC1587	ABC1587	Hypothetical protein {UniProtKB/TrEMBL:Q5WHN3}	ABC3252	ABC3252	Response regulator aspartate phosphatase	[TP0067-TP0095 (0.6515529)]
COG0457	COG0457	ABC3023	ABC3023	Response regulator aspartate phosphatase	ABC0762	ABC0762	Transcriptional activator	[TP0067-TP0095 (0.6515529)]
COG0457	COG0457	ABC0762	ABC0762	Transcriptional activator	ABC3023	ABC3023	Response regulator aspartate phosphatase	[TP0067-TP0095 (0.6515529)]
COG0457	COG0457	ABC3515	ABC3515	Response regulator aspartate phosphatase	ABC3515	ABC3515	Response regulator aspartate phosphatase	[TP0067-TP0095 (0.6515529)]
COG0457	COG0457	ABC3818	ABC3818	Hypothetical protein {UniProtKB/TrEMBL:Q5WBB1}	ABC1587	ABC1587	Hypothetical protein {UniProtKB/TrEMBL:Q5WHN3}	[TP0067-TP0095 (0.6515529)]
COG0457	COG0457	ABC1587	ABC1587	Hypothetical protein {UniProtKB/TrEMBL:Q5WHN3}	ABC3818	ABC3818	Hypothetical protein {UniProtKB/TrEMBL:Q5WBB1}	[TP0067-TP0095 (0.6515529)]
COG0457	COG0457	ABC3818	ABC3818	Hypothetical protein {UniProtKB/TrEMBL:Q5WBB1}	ABC3808	ABC3808	Response regulator aspartate phosphatase	[TP0067-TP0095 (0.6515529)]
COG0457	COG0457	ABC3808	ABC3808	Response regulator aspartate phosphatase	ABC3818	ABC3818	Hypothetical protein {UniProtKB/TrEMBL:Q5WBB1}	[TP0067-TP0095 (0.6515529)]
COG0445	COG3839	ABC4116	gidA	tRNA uridine 5-carboxymethylaminomethyl modification enzyme gidA (Glucose-inhibited division protein A)	ABC3208	ABC3208	Spermidine/putrescine ABC transporter ATP-binding	[TP0044-TP0804 (0.81002605)]
COG0445	COG3839	ABC4116	gidA	tRNA uridine 5-carboxymethylaminomethyl modification enzyme gidA (Glucose-inhibited division protein A)	ABC0352	ABC0352	Glycerol-3-phosphate ABC transporter ATP-binding	[TP0044-TP0804 (0.81002605)]
COG0445	COG3839	ABC4116	gidA	tRNA uridine 5-carboxymethylaminomethyl modification enzyme gidA (Glucose-inhibited division protein A)	ABC0341	ABC0341	Glycerol-3-phosphate ABC transporter ATP-binding	[TP0044-TP0804 (0.81002605)]
COG0445	COG3839	ABC4116	gidA	tRNA uridine 5-carboxymethylaminomethyl modification enzyme gidA (Glucose-inhibited division protein A)	ABC1514	ABC1514	Sugar ABC transporter ATP-binding protein	[TP0044-TP0804 (0.81002605)]
COG0445	COG3839	ABC4116	gidA	tRNA uridine 5-carboxymethylaminomethyl modification enzyme gidA (Glucose-inhibited division protein A)	ABC3122	ABC3122	Sugar ABC transporter ATP-binding protein	[TP0044-TP0804 (0.81002605)]
COG0103	COG0211	ABC0184	ABC0184	30S ribosomal protein S9	ABC2600	rpmA	50S ribosomal protein L27	[TP1024-TP0743 (0.87139803)]
COG0457	COG0803	ABC3625	ABC3625	Response regulator aspartate phosphatase	ABC1439	ABC1439	Metal ion ABC transporter substrate-binding	[TP0469-TP0034 (0.86910707)]
COG0457	COG0803	ABC3252	ABC3252	Response regulator aspartate phosphatase	ABC1439	ABC1439	Metal ion ABC transporter substrate-binding	[TP0469-TP0034 (0.86910707)]
COG0457	COG0803	ABC0593	ABC0593	Transcriptional regulator, Xre family	ABC1439	ABC1439	Metal ion ABC transporter substrate-binding	[TP0469-TP0034 (0.86910707)]
COG0457	COG0803	ABC3700	ABC3700	Response regulator aspartate phosphatase	ABC1439	ABC1439	Metal ion ABC transporter substrate-binding	[TP0469-TP0034 (0.86910707)]
COG0457	COG0803	ABC3323	ABC3323	Response regulator aspartate phosphatase	ABC3961	ABC3961	Mn2+/Zn2+ ABC transporter substrate-binding	[TP0469-TP0034 (0.86910707)]
COG0457	COG0803	ABC3039	ABC3039	Hypothetical protein {UniProtKB/TrEMBL:Q5WDI7}	ABC1439	ABC1439	Metal ion ABC transporter substrate-binding	[TP0469-TP0034 (0.86910707)]
COG0457	COG0803	ABC3700	ABC3700	Response regulator aspartate phosphatase	ABC3961	ABC3961	Mn2+/Zn2+ ABC transporter substrate-binding	[TP0469-TP0034 (0.86910707)]
COG0457	COG0803	ABC1587	ABC1587	Hypothetical protein {UniProtKB/TrEMBL:Q5WHN3}	ABC3961	ABC3961	Mn2+/Zn2+ ABC transporter substrate-binding	[TP0469-TP0034 (0.86910707)]
COG0457	COG0803	ABC1904	ABC1904	Hypothetical protein {UniProtKB/TrEMBL:Q5WGR6}	ABC1439	ABC1439	Metal ion ABC transporter substrate-binding	[TP0469-TP0034 (0.86910707)]
COG0457	COG0803	ABC3818	ABC3818	Hypothetical protein {UniProtKB/TrEMBL:Q5WBB1}	ABC1439	ABC1439	Metal ion ABC transporter substrate-binding	[TP0469-TP0034 (0.86910707)]
COG0457	COG0803	ABC3645	ABC3645	Response regulator aspartate phosphatase	ABC3961	ABC3961	Mn2+/Zn2+ ABC transporter substrate-binding	[TP0469-TP0034 (0.86910707)]
COG0457	COG0803	ABC3515	ABC3515	Response regulator aspartate phosphatase	ABC3961	ABC3961	Mn2+/Zn2+ ABC transporter substrate-binding	[TP0469-TP0034 (0.86910707)]
COG0457	COG0803	ABC3808	ABC3808	Response regulator aspartate phosphatase	ABC3961	ABC3961	Mn2+/Zn2+ ABC transporter substrate-binding	[TP0469-TP0034 (0.86910707)]
COG0457	COG0803	ABC3023	ABC3023	Response regulator aspartate phosphatase	ABC3961	ABC3961	Mn2+/Zn2+ ABC transporter substrate-binding	[TP0469-TP0034 (0.86910707)]
COG0457	COG0803	ABC0762	ABC0762	Transcriptional activator	ABC1439	ABC1439	Metal ion ABC transporter substrate-binding	[TP0469-TP0034 (0.86910707)]
COG0457	COG0803	ABC0762	ABC0762	Transcriptional activator	ABC3961	ABC3961	Mn2+/Zn2+ ABC transporter substrate-binding	[TP0469-TP0034 (0.86910707)]
COG0457	COG0803	ABC3252	ABC3252	Response regulator aspartate phosphatase	ABC3961	ABC3961	Mn2+/Zn2+ ABC transporter substrate-binding	[TP0469-TP0034 (0.86910707)]
COG0457	COG0803	ABC3625	ABC3625	Response regulator aspartate phosphatase	ABC3961	ABC3961	Mn2+/Zn2+ ABC transporter substrate-binding	[TP0469-TP0034 (0.86910707)]
COG0457	COG0803	ABC2064	ABC2064	Hypothetical protein {UniProtKB/TrEMBL:Q5WGA6}	ABC3961	ABC3961	Mn2+/Zn2+ ABC transporter substrate-binding	[TP0469-TP0034 (0.86910707)]
COG0457	COG0803	ABC3039	ABC3039	Hypothetical protein {UniProtKB/TrEMBL:Q5WDI7}	ABC3961	ABC3961	Mn2+/Zn2+ ABC transporter substrate-binding	[TP0469-TP0034 (0.86910707)]
COG0457	COG0803	ABC3023	ABC3023	Response regulator aspartate phosphatase	ABC1439	ABC1439	Metal ion ABC transporter substrate-binding	[TP0469-TP0034 (0.86910707)]
COG0457	COG0803	ABC3808	ABC3808	Response regulator aspartate phosphatase	ABC1439	ABC1439	Metal ion ABC transporter substrate-binding	[TP0469-TP0034 (0.86910707)]
COG0457	COG0803	ABC3323	ABC3323	Response regulator aspartate phosphatase	ABC1439	ABC1439	Metal ion ABC transporter substrate-binding	[TP0469-TP0034 (0.86910707)]
COG0457	COG0803	ABC3515	ABC3515	Response regulator aspartate phosphatase	ABC1439	ABC1439	Metal ion ABC transporter substrate-binding	[TP0469-TP0034 (0.86910707)]
COG0457	COG0803	ABC1904	ABC1904	Hypothetical protein {UniProtKB/TrEMBL:Q5WGR6}	ABC3961	ABC3961	Mn2+/Zn2+ ABC transporter substrate-binding	[TP0469-TP0034 (0.86910707)]
COG0457	COG0803	ABC3645	ABC3645	Response regulator aspartate phosphatase	ABC1439	ABC1439	Metal ion ABC transporter substrate-binding	[TP0469-TP0034 (0.86910707)]
COG0457	COG0803	ABC0593	ABC0593	Transcriptional regulator, Xre family	ABC3961	ABC3961	Mn2+/Zn2+ ABC transporter substrate-binding	[TP0469-TP0034 (0.86910707)]
COG0457	COG0803	ABC2064	ABC2064	Hypothetical protein {UniProtKB/TrEMBL:Q5WGA6}	ABC1439	ABC1439	Metal ion ABC transporter substrate-binding	[TP0469-TP0034 (0.86910707)]
COG0457	COG0803	ABC3818	ABC3818	Hypothetical protein {UniProtKB/TrEMBL:Q5WBB1}	ABC3961	ABC3961	Mn2+/Zn2+ ABC transporter substrate-binding	[TP0469-TP0034 (0.86910707)]
COG0457	COG0803	ABC1587	ABC1587	Hypothetical protein {UniProtKB/TrEMBL:Q5WHN3}	ABC1439	ABC1439	Metal ion ABC transporter substrate-binding	[TP0469-TP0034 (0.86910707)]
COG1285	COG1684	ABC0863	ABC0863	Magnesium transporter {UniProtKB/TrEMBL:Q5WJQ3}	ABC2252	ABC2252	Flagellar biosynthetic protein FliR	[TP0774-TP0716 (0.78400123)]
COG0621	COG2812	ABC2190	ABC2190	2-methylthioadenine synthetase	ABC0037	ABC0037	DNA-directed DNA polymerase III gamma and tau	[TP0754-TP1005 (0.5550382)]
COG0621	COG2812	ABC1663	ABC1663	2-methylthioadenine synthetase	ABC0037	ABC0037	DNA-directed DNA polymerase III gamma and tau	[TP0754-TP1005 (0.5550382)]
COG0739	COG1418	ABC2951	ABC2951	Metalloendopeptidase {UniProtKB/TrEMBL:Q5WDS5}	ABC2533	ABC2533	Hydrolase, HAD superfamily	[TP0702-TP1018 (0.7620277)]
COG0739	COG1418	ABC3845	ABC3845	Stage II sporulation protein Q	ABC3311	ABC3311	Hydrolase, HAD superfamily	[TP0702-TP1018 (0.7620277)]
COG0739	COG1418	ABC3845	ABC3845	Stage II sporulation protein Q	ABC2533	ABC2533	Hydrolase, HAD superfamily	[TP0702-TP1018 (0.7620277)]
COG0739	COG1418	ABC2605	ABC2605	Stage IV sporulation protein FA	ABC3311	ABC3311	Hydrolase, HAD superfamily	[TP0702-TP1018 (0.7620277)]
COG0739	COG1418	ABC2951	ABC2951	Metalloendopeptidase {UniProtKB/TrEMBL:Q5WDS5}	ABC3311	ABC3311	Hydrolase, HAD superfamily	[TP0702-TP1018 (0.7620277)]
COG0739	COG1418	ABC2605	ABC2605	Stage IV sporulation protein FA	ABC2533	ABC2533	Hydrolase, HAD superfamily	[TP0702-TP1018 (0.7620277)]
COG0739	COG1418	ABC2951	ABC2951	Metalloendopeptidase {UniProtKB/TrEMBL:Q5WDS5}	ABC2194	ABC2194	Hydrolase, HAD superfamily	[TP0702-TP1018 (0.7620277)]
COG0739	COG1418	ABC2605	ABC2605	Stage IV sporulation protein FA	ABC2194	ABC2194	Hydrolase, HAD superfamily	[TP0702-TP1018 (0.7620277)]
COG0739	COG1418	ABC3845	ABC3845	Stage II sporulation protein Q	ABC2194	ABC2194	Hydrolase, HAD superfamily	[TP0702-TP1018 (0.7620277)]
COG0739	COG1344	ABC2605	ABC2605	Stage IV sporulation protein FA	ABC3699	ABC3699	Flagellin protein {UniProtKB/TrEMBL:Q5WBM8}	[TP0702-TP0870 (0.64395046)]
COG0739	COG1344	ABC2951	ABC2951	Metalloendopeptidase {UniProtKB/TrEMBL:Q5WDS5}	ABC3699	ABC3699	Flagellin protein {UniProtKB/TrEMBL:Q5WBM8}	[TP0702-TP0870 (0.64395046)]
COG0739	COG1344	ABC2605	ABC2605	Stage IV sporulation protein FA	ABC3078	ABC3078	Flagellar hook-associated protein 3 FlgL	[TP0702-TP0870 (0.64395046)]
COG0739	COG1344	ABC3845	ABC3845	Stage II sporulation protein Q	ABC3078	ABC3078	Flagellar hook-associated protein 3 FlgL	[TP0702-TP0870 (0.64395046)]
COG0739	COG1344	ABC2951	ABC2951	Metalloendopeptidase {UniProtKB/TrEMBL:Q5WDS5}	ABC3078	ABC3078	Flagellar hook-associated protein 3 FlgL	[TP0702-TP0870 (0.64395046)]
COG0739	COG1344	ABC3845	ABC3845	Stage II sporulation protein Q	ABC3699	ABC3699	Flagellin protein {UniProtKB/TrEMBL:Q5WBM8}	[TP0702-TP0870 (0.64395046)]
COG0693	COG0761	ABC3506	ABC3506	Intracellular proteinase	ABC1694	ispH	4-hydroxy-3-methylbut-2-enyl diphosphate reductase (EC 1.17.1.2)	[TP0445-TP0547 (0.53976095)]
COG0693	COG0761	ABC2609	ABC2609	General stress protein GSP18	ABC1694	ispH	4-hydroxy-3-methylbut-2-enyl diphosphate reductase (EC 1.17.1.2)	[TP0445-TP0547 (0.53976095)]
COG0693	COG0761	ABC3719	ABC3719	Intracellular protease, ThiJ/PfpI family	ABC1694	ispH	4-hydroxy-3-methylbut-2-enyl diphosphate reductase (EC 1.17.1.2)	[TP0445-TP0547 (0.53976095)]
COG0693	COG0761	ABC0530	ABC0530	Hypothetical protein {UniProtKB/TrEMBL:Q5WKN5}	ABC1694	ispH	4-hydroxy-3-methylbut-2-enyl diphosphate reductase (EC 1.17.1.2)	[TP0445-TP0547 (0.53976095)]
COG0693	COG0761	ABC2048	ABC2048	Intracellular protease, ThiJ/PfpI family	ABC1694	ispH	4-hydroxy-3-methylbut-2-enyl diphosphate reductase (EC 1.17.1.2)	[TP0445-TP0547 (0.53976095)]
COG0693	COG0761	ABC3683	ABC3683	Transcriptional regulator, AraC/XylS family	ABC1694	ispH	4-hydroxy-3-methylbut-2-enyl diphosphate reductase (EC 1.17.1.2)	[TP0445-TP0547 (0.53976095)]
COG1291	COG2239	ABC1983	ABC1983	Motility protein A {UniProtKB/TrEMBL:Q5WGI7}	ABC0737	ABC0737	Magnesium transporter {UniProtKB/TrEMBL:Q5WK29}	[TP0725-TP0917 (0.53720385)]
COG0584	COG1493	ABC1440	ABC1440	Glycerophosphoryl diester phosphodiesterase	ABC3055	ABC3055	HPr(Ser) kinase , phosphatase	[TP0257-TP0591 (0.75711113)]
COG0584	COG1493	ABC0363	ABC0363	Glycerophosphoryl diester phosphodiesterase	ABC3055	ABC3055	HPr(Ser) kinase , phosphatase	[TP0257-TP0591 (0.75711113)]
COG0584	COG1493	ABC0356	ABC0356	Glycerophosphoryl diester phosphodiesterase	ABC3055	ABC3055	HPr(Ser) kinase , phosphatase	[TP0257-TP0591 (0.75711113)]
COG0584	COG1493	ABC1494	ABC1494	Glycerophosphoryl diester phosphodiesterase	ABC3055	ABC3055	HPr(Ser) kinase , phosphatase	[TP0257-TP0591 (0.75711113)]
COG1536	COG4786	ABC2268	ABC2268	Flagellar motor switch protein FliG	ABC3839	ABC3839	Flagellar basal-body rod protein	[TP0026-TP0961 (0.8107165)]
COG1536	COG4786	ABC2268	ABC2268	Flagellar motor switch protein FliG	ABC3840	ABC3840	Flagellar basal-body rod protein	[TP0026-TP0961 (0.8107165)]
COG1536	COG4786	ABC2268	ABC2268	Flagellar motor switch protein FliG	ABC2261	ABC2261	Flagellar hook protein FlgE	[TP0026-TP0961 (0.8107165)]
COG1197	COG1774	ABC0083	ABC0083	Transcription-repair coupling factor	ABC0053	ABC0053	Hypothetical protein {UniProtKB/TrEMBL:Q5WLX9}	[TP0344-TP0046 (0.6615959)]
COG1475	COG1774	ABC4112	ABC4112	Stage 0 sporulation protein J, antagonist of Soj	ABC0053	ABC0053	Hypothetical protein {UniProtKB/TrEMBL:Q5WLX9}	[TP0271-TP0046 (0.61832625)]
COG1475	COG1774	ABC4114	ABC4114	Transcriptional regulator	ABC0053	ABC0053	Hypothetical protein {UniProtKB/TrEMBL:Q5WLX9}	[TP0271-TP0046 (0.61832625)]
COG0697	COG0716	ABC3041	ABC3041	Hypothetical protein {UniProtKB/TrEMBL:Q5WDI5}	ABC1100	ABC1100	Flavodoxin {UniProtKB/TrEMBL:Q5WJ17}	[TP0986-TP0925 (0.8288174)]
COG0697	COG0716	ABC3267	ABC3267	Drug/metabolite transporter (DMT) superfamily	ABC1100	ABC1100	Flavodoxin {UniProtKB/TrEMBL:Q5WJ17}	[TP0986-TP0925 (0.8288174)]
COG0697	COG0716	ABC0276	ABC0276	Drug/metabolite transporter, DMT superfamily	ABC1100	ABC1100	Flavodoxin {UniProtKB/TrEMBL:Q5WJ17}	[TP0986-TP0925 (0.8288174)]
COG0697	COG0716	ABC3525	ABC3525	Drug/metabolite transporter (DMT) superfamily	ABC1100	ABC1100	Flavodoxin {UniProtKB/TrEMBL:Q5WJ17}	[TP0986-TP0925 (0.8288174)]
COG0697	COG0716	ABC1959	ABC1959	Drug/metabolite transporter, DMT superfamily	ABC1100	ABC1100	Flavodoxin {UniProtKB/TrEMBL:Q5WJ17}	[TP0986-TP0925 (0.8288174)]
COG0272	COG0773	ABC1087	ABC1087	DNA ligase {UniProtKB/TrEMBL:Q5WJ30}	ABC2768	murC	UDP-N-acetylmuramate--L-alanine ligase (EC 6.3.2.8) (UDP-N- acetylmuramoyl-L-alanine synthetase)	[TP0634-TP0341 (0.8201813)]
COG1321	COG5401	ABC2487	ABC2487	Manganese transport regulator	ABC2653	ABC2653	Germination protein GerM	[TP0167-TP0832 (0.55516005)]
COG0275	COG5401	ABC2364	mraW	S-adenosyl-methyltransferase mraW (EC 2.1.1.-)	ABC2653	ABC2653	Germination protein GerM	[TP0384-TP0832 (0.6009694)]
COG0301	COG0566	ABC2749	ABC2749	Thiamine biosynthesis protein ThiI	ABC0131	ABC0131	TRNA/rRNA methyltransferase	[TP0559-TP0054 (0.678511)]
COG0301	COG0566	ABC2749	ABC2749	Thiamine biosynthesis protein ThiI	ABC2681	ABC2681	23S rRNA methyltransferase	[TP0559-TP0054 (0.678511)]
COG0353	COG0514	ABC0039	recR	Recombination protein recR	ABC1846	ABC1846	ATP-dependent DNA helicase RecS	[TP1004-TP0103 (0.6917512)]
COG0353	COG0514	ABC0039	recR	Recombination protein recR	ABC2109	ABC2109	ATP-dependent DNA helicase RecS	[TP1004-TP0103 (0.6917512)]
COG0036	COG0249	ABC2313	ABC2313	Ribulose-phosphate 3-epimerase	ABC2187	mutS	DNA mismatch repair protein mutS	[TP0945-TP0328 (0.6742458)]
COG2011	COG2239	ABC0551	ABC0551	Metal ion ABC transporter permease	ABC0737	ABC0737	Magnesium transporter {UniProtKB/TrEMBL:Q5WK29}	[TP0119-TP0917 (0.63653934)]
COG2011	COG2239	ABC2984	ABC2984	Metal ion ABC transporter permease	ABC0737	ABC0737	Magnesium transporter {UniProtKB/TrEMBL:Q5WK29}	[TP0119-TP0917 (0.63653934)]
COG2011	COG2239	ABC0877	ABC0877	Metal ion ABC transporter permease	ABC0737	ABC0737	Magnesium transporter {UniProtKB/TrEMBL:Q5WK29}	[TP0119-TP0917 (0.63653934)]
COG0280	COG2204	ABC3910	ABC3910	Phosphotransacetylase {UniProtKB/TrEMBL:Q5WB19}	ABC0045	ABC0045	Transcriptional regulator	[TP0094-TP0519 (0.5559654)]
COG0124	COG0465	ABC1576	hisS1	Histidyl-tRNA synthetase 1 (EC 6.1.1.21) (Histidine--tRNA ligase 1) (HisRS 1)	ABC0106	ABC0106	Cell-division protein FtsH	[TP0641-TP0330 (0.76316583)]
COG0124	COG0465	ABC3310	hisS2	Histidyl-tRNA synthetase 2 (EC 6.1.1.21) (Histidine--tRNA ligase 2) (HisRS 2)	ABC0106	ABC0106	Cell-division protein FtsH	[TP0641-TP0330 (0.76316583)]
COG0124	COG0465	ABC3310	hisS2	Histidyl-tRNA synthetase 2 (EC 6.1.1.21) (Histidine--tRNA ligase 2) (HisRS 2)	ABC0519	ABC0519	Cell-division protein {UniProtKB/TrEMBL:Q5WKP6}	[TP0641-TP0330 (0.76316583)]
COG0124	COG0465	ABC1576	hisS1	Histidyl-tRNA synthetase 1 (EC 6.1.1.21) (Histidine--tRNA ligase 1) (HisRS 1)	ABC0519	ABC0519	Cell-division protein {UniProtKB/TrEMBL:Q5WKP6}	[TP0641-TP0330 (0.76316583)]
COG1396	COG2206	ABC1217	ABC1217	Transcriptional regulator	ABC2435	ABC2435	Hypothetical protein {UniProtKB/TrEMBL:Q5WF90}	[TP0461-TP0877 (0.81002605)]
COG1396	COG2206	ABC3563	ABC3563	Transcriptional regulator	ABC2435	ABC2435	Hypothetical protein {UniProtKB/TrEMBL:Q5WF90}	[TP0461-TP0877 (0.81002605)]
COG1396	COG2206	ABC1850	ABC1850	Transcriptional regulator	ABC2435	ABC2435	Hypothetical protein {UniProtKB/TrEMBL:Q5WF90}	[TP0461-TP0877 (0.81002605)]
COG1396	COG2206	ABC1745	ABC1745	Transcriptional regulator	ABC2435	ABC2435	Hypothetical protein {UniProtKB/TrEMBL:Q5WF90}	[TP0461-TP0877 (0.81002605)]
COG1396	COG2206	ABC3127	ABC3127	Transcriptional regulator	ABC2435	ABC2435	Hypothetical protein {UniProtKB/TrEMBL:Q5WF90}	[TP0461-TP0877 (0.81002605)]
COG1396	COG2206	ABC3304	ABC3304	Transcriptional regulator	ABC2435	ABC2435	Hypothetical protein {UniProtKB/TrEMBL:Q5WF90}	[TP0461-TP0877 (0.81002605)]
COG1396	COG2206	ABC1744	ABC1744	Transcriptional repressor of PBSX genes	ABC2435	ABC2435	Hypothetical protein {UniProtKB/TrEMBL:Q5WF90}	[TP0461-TP0877 (0.81002605)]
COG0257	COG0719	ABC0174	ABC0174	50S ribosomal protein L36	ABC2974	ABC2974	ABC transporter {UniProtKB/TrEMBL:Q5WDQ2}	[TP0209-TP0612 (0.6772987)]
COG0257	COG0719	ABC0174	ABC0174	50S ribosomal protein L36	ABC2977	ABC2977	ABC transporter {UniProtKB/TrEMBL:Q5WDP9}	[TP0209-TP0612 (0.6772987)]
COG0564	COG1843	ABC2339	ABC2339	Pseudouridine synthase {UniProtKB/TrEMBL:Q5WFI6}	ABC2262	ABC2262	Flagellar basal-body rod modification protein	[TP0339-TP0728 (0.7885255)]
COG0564	COG1843	ABC2518	ABC2518	Pseudouridine synthase {UniProtKB/TrEMBL:Q5WF07}	ABC2262	ABC2262	Flagellar basal-body rod modification protein	[TP0339-TP0728 (0.7885255)]
COG0493	COG1488	ABC3781	ABC3781	Glutamate synthase small subunit	ABC3966	ABC3966	Nicotinate phosphoribosyltransferase	[TP0735-TP0628 (0.6598422)]
COG0493	COG1488	ABC2034	ABC2034	Glutamate synthase small subunit	ABC3966	ABC3966	Nicotinate phosphoribosyltransferase	[TP0735-TP0628 (0.6598422)]
COG0173	COG0493	ABC1577	aspS	Aspartyl-tRNA synthetase (EC 6.1.1.12) (Aspartate--tRNA ligase) (AspRS)	ABC2034	ABC2034	Glutamate synthase small subunit	[TP0985-TP0735 (0.50901)]
COG0173	COG0493	ABC1577	aspS	Aspartyl-tRNA synthetase (EC 6.1.1.12) (Aspartate--tRNA ligase) (AspRS)	ABC3781	ABC3781	Glutamate synthase small subunit	[TP0985-TP0735 (0.50901)]
COG0860	COG2080	ABC3295	ABC3295	Hypothetical protein {UniProtKB/TrEMBL:Q5WCT2}	ABC3740	ABC3740	Xanthine dehydrogenase subunit E	[TP0247-TP0080 (0.7296782)]
COG0860	COG2080	ABC0927	ABC0927	N-acetylmuramoyl-L-alanine amidase	ABC3740	ABC3740	Xanthine dehydrogenase subunit E	[TP0247-TP0080 (0.7296782)]
COG0860	COG2080	ABC3448	ABC3448	Hypothetical protein {UniProtKB/TrEMBL:Q5WCC9}	ABC3740	ABC3740	Xanthine dehydrogenase subunit E	[TP0247-TP0080 (0.7296782)]
COG0860	COG2080	ABC0192	ABC0192	Germination-specific N-acetylmuramoyl-L-alanine	ABC3740	ABC3740	Xanthine dehydrogenase subunit E	[TP0247-TP0080 (0.7296782)]
COG0275	COG0820	ABC2364	mraW	S-adenosyl-methyltransferase mraW (EC 2.1.1.-)	ABC0650	ABC0650	Hypothetical protein {UniProtKB/TrEMBL:Q5WKB6}	[TP0384-TP0068 (0.79878455)]
COG0275	COG0820	ABC2364	mraW	S-adenosyl-methyltransferase mraW (EC 2.1.1.-)	ABC1074	ABC1074	Florfenicol/chloramphenicol resistance protein	[TP0384-TP0068 (0.79878455)]
COG0445	COG1366	ABC4116	gidA	tRNA uridine 5-carboxymethylaminomethyl modification enzyme gidA (Glucose-inhibited division protein A)	ABC0814	ABC0814	Positive regulator of sigma-B activity	[TP0044-TP0233 (0.74185747)]
COG0445	COG1366	ABC4116	gidA	tRNA uridine 5-carboxymethylaminomethyl modification enzyme gidA (Glucose-inhibited division protein A)	ABC0811	ABC0811	Negative regulator of sigma-B activity	[TP0044-TP0233 (0.74185747)]
COG0445	COG1366	ABC4116	gidA	tRNA uridine 5-carboxymethylaminomethyl modification enzyme gidA (Glucose-inhibited division protein A)	ABC1793	ABC1793	Stage II sporulation protein AA, anti-sigma F	[TP0044-TP0233 (0.74185747)]
COG0242	COG0360	ABC2423	ABC2423	Peptide deformylase {UniProtKB/TrEMBL:Q5WFA2}	ABC4107	rpsF	30S ribosomal protein S6	[TP0757-TP0063 (0.54983324)]
COG0693	COG1653	ABC3683	ABC3683	Transcriptional regulator, AraC/XylS family	ABC0398	ABC0398	Sugar ABC transporter substrate-binding protein	[TP0445-TP0074 (0.5751514)]
COG0693	COG1653	ABC3683	ABC3683	Transcriptional regulator, AraC/XylS family	ABC0337	ABC0337	Glycerol-3-phosphate ABC transporter	[TP0445-TP0074 (0.5751514)]
COG0693	COG1653	ABC3719	ABC3719	Intracellular protease, ThiJ/PfpI family	ABC1213	ABC1213	Sugar ABC transporter substrate-binding protein	[TP0445-TP0074 (0.5751514)]
COG0693	COG1653	ABC2609	ABC2609	General stress protein GSP18	ABC3215	ABC3215	Sugar ABC transporter substrate-binding protein	[TP0445-TP0074 (0.5751514)]
COG0693	COG1653	ABC0530	ABC0530	Hypothetical protein {UniProtKB/TrEMBL:Q5WKN5}	ABC3271	ABC3271	Sugar ABC transporter substrate-binding protein	[TP0445-TP0074 (0.5751514)]
COG0693	COG1653	ABC3506	ABC3506	Intracellular proteinase	ABC0664	ABC0664	Sugar ABC transporter substrate-binding protein	[TP0445-TP0074 (0.5751514)]
COG0693	COG1653	ABC2609	ABC2609	General stress protein GSP18	ABC1137	ABC1137	Polysaccharide ABC transporter substrate-binding	[TP0445-TP0074 (0.5751514)]
COG0693	COG1653	ABC2048	ABC2048	Intracellular protease, ThiJ/PfpI family	ABC3585	ABC3585	Sugar ABC transporter substrate-binding protein	[TP0445-TP0074 (0.5751514)]
COG0693	COG1653	ABC3719	ABC3719	Intracellular protease, ThiJ/PfpI family	ABC0337	ABC0337	Glycerol-3-phosphate ABC transporter	[TP0445-TP0074 (0.5751514)]
COG0693	COG1653	ABC3683	ABC3683	Transcriptional regulator, AraC/XylS family	ABC3585	ABC3585	Sugar ABC transporter substrate-binding protein	[TP0445-TP0074 (0.5751514)]
COG0693	COG1653	ABC3506	ABC3506	Intracellular proteinase	ABC3774	ABC3774	Sugar ABC transporter substrate-binding protein	[TP0445-TP0074 (0.5751514)]
COG0693	COG1653	ABC3719	ABC3719	Intracellular protease, ThiJ/PfpI family	ABC0394	ABC0394	Lactose ABC transporter substrate-binding protein	[TP0445-TP0074 (0.5751514)]
COG0693	COG1653	ABC3506	ABC3506	Intracellular proteinase	ABC1137	ABC1137	Polysaccharide ABC transporter substrate-binding	[TP0445-TP0074 (0.5751514)]
COG0693	COG1653	ABC3683	ABC3683	Transcriptional regulator, AraC/XylS family	ABC1137	ABC1137	Polysaccharide ABC transporter substrate-binding	[TP0445-TP0074 (0.5751514)]
COG0693	COG1653	ABC3719	ABC3719	Intracellular protease, ThiJ/PfpI family	ABC3442	ABC3442	Sugar ABC transporter substrate-binding protein	[TP0445-TP0074 (0.5751514)]
COG0693	COG1653	ABC3506	ABC3506	Intracellular proteinase	ABC3282	ABC3282	Sugar ABC transporter substrate-binding protein	[TP0445-TP0074 (0.5751514)]
COG0693	COG1653	ABC2048	ABC2048	Intracellular protease, ThiJ/PfpI family	ABC3442	ABC3442	Sugar ABC transporter substrate-binding protein	[TP0445-TP0074 (0.5751514)]
COG0693	COG1653	ABC0530	ABC0530	Hypothetical protein {UniProtKB/TrEMBL:Q5WKN5}	ABC3301	ABC3301	Sugar ABC transporter substrate-binding protein	[TP0445-TP0074 (0.5751514)]
COG0693	COG1653	ABC2609	ABC2609	General stress protein GSP18	ABC3125	ABC3125	Sugar ABC transporter substrate-binding protein	[TP0445-TP0074 (0.5751514)]
COG0693	COG1653	ABC3683	ABC3683	Transcriptional regulator, AraC/XylS family	ABC3271	ABC3271	Sugar ABC transporter substrate-binding protein	[TP0445-TP0074 (0.5751514)]
COG0693	COG1653	ABC2048	ABC2048	Intracellular protease, ThiJ/PfpI family	ABC3117	ABC3117	Sugar ABC transporter substrate-binding protein	[TP0445-TP0074 (0.5751514)]
COG0693	COG1653	ABC3683	ABC3683	Transcriptional regulator, AraC/XylS family	ABC3301	ABC3301	Sugar ABC transporter substrate-binding protein	[TP0445-TP0074 (0.5751514)]
COG0693	COG1653	ABC0530	ABC0530	Hypothetical protein {UniProtKB/TrEMBL:Q5WKN5}	ABC0355	ABC0355	Glycerol-3-phosphate ABC transporter	[TP0445-TP0074 (0.5751514)]
COG0693	COG1653	ABC3719	ABC3719	Intracellular protease, ThiJ/PfpI family	ABC3215	ABC3215	Sugar ABC transporter substrate-binding protein	[TP0445-TP0074 (0.5751514)]
COG0693	COG1653	ABC2609	ABC2609	General stress protein GSP18	ABC3774	ABC3774	Sugar ABC transporter substrate-binding protein	[TP0445-TP0074 (0.5751514)]
COG0693	COG1653	ABC2048	ABC2048	Intracellular protease, ThiJ/PfpI family	ABC1213	ABC1213	Sugar ABC transporter substrate-binding protein	[TP0445-TP0074 (0.5751514)]
COG0693	COG1653	ABC3506	ABC3506	Intracellular proteinase	ABC0337	ABC0337	Glycerol-3-phosphate ABC transporter	[TP0445-TP0074 (0.5751514)]
COG0693	COG1653	ABC3506	ABC3506	Intracellular proteinase	ABC3471	ABC3471	Sugar ABC transporter substrate-binding protein	[TP0445-TP0074 (0.5751514)]
COG0693	COG1653	ABC3683	ABC3683	Transcriptional regulator, AraC/XylS family	ABC1144	ABC1144	Sugar ABC transporter substrate-binding protein	[TP0445-TP0074 (0.5751514)]
COG0693	COG1653	ABC3719	ABC3719	Intracellular protease, ThiJ/PfpI family	ABC1144	ABC1144	Sugar ABC transporter substrate-binding protein	[TP0445-TP0074 (0.5751514)]
COG0693	COG1653	ABC2048	ABC2048	Intracellular protease, ThiJ/PfpI family	ABC0436	ABC0436	Sugar ABC transporter substrate-binding protein	[TP0445-TP0074 (0.5751514)]
COG0693	COG1653	ABC3719	ABC3719	Intracellular protease, ThiJ/PfpI family	ABC0319	ABC0319	Sugar ABC transporter substrate-binding protein	[TP0445-TP0074 (0.5751514)]
COG0693	COG1653	ABC3506	ABC3506	Intracellular proteinase	ABC0358	ABC0358	Hypothetical protein {UniProtKB/TrEMBL:Q5WL55}	[TP0445-TP0074 (0.5751514)]
COG0693	COG1653	ABC3683	ABC3683	Transcriptional regulator, AraC/XylS family	ABC3471	ABC3471	Sugar ABC transporter substrate-binding protein	[TP0445-TP0074 (0.5751514)]
COG0693	COG1653	ABC0530	ABC0530	Hypothetical protein {UniProtKB/TrEMBL:Q5WKN5}	ABC0319	ABC0319	Sugar ABC transporter substrate-binding protein	[TP0445-TP0074 (0.5751514)]
COG0693	COG1653	ABC2048	ABC2048	Intracellular protease, ThiJ/PfpI family	ABC0355	ABC0355	Glycerol-3-phosphate ABC transporter	[TP0445-TP0074 (0.5751514)]
COG0693	COG1653	ABC3719	ABC3719	Intracellular protease, ThiJ/PfpI family	ABC3774	ABC3774	Sugar ABC transporter substrate-binding protein	[TP0445-TP0074 (0.5751514)]
COG0693	COG1653	ABC0530	ABC0530	Hypothetical protein {UniProtKB/TrEMBL:Q5WKN5}	ABC3774	ABC3774	Sugar ABC transporter substrate-binding protein	[TP0445-TP0074 (0.5751514)]
COG0693	COG1653	ABC3506	ABC3506	Intracellular proteinase	ABC3271	ABC3271	Sugar ABC transporter substrate-binding protein	[TP0445-TP0074 (0.5751514)]
COG0693	COG1653	ABC2048	ABC2048	Intracellular protease, ThiJ/PfpI family	ABC3125	ABC3125	Sugar ABC transporter substrate-binding protein	[TP0445-TP0074 (0.5751514)]
COG0693	COG1653	ABC3683	ABC3683	Transcriptional regulator, AraC/XylS family	ABC3282	ABC3282	Sugar ABC transporter substrate-binding protein	[TP0445-TP0074 (0.5751514)]
COG0693	COG1653	ABC2609	ABC2609	General stress protein GSP18	ABC3301	ABC3301	Sugar ABC transporter substrate-binding protein	[TP0445-TP0074 (0.5751514)]
COG0693	COG1653	ABC3506	ABC3506	Intracellular proteinase	ABC3301	ABC3301	Sugar ABC transporter substrate-binding protein	[TP0445-TP0074 (0.5751514)]
COG0693	COG1653	ABC2048	ABC2048	Intracellular protease, ThiJ/PfpI family	ABC1144	ABC1144	Sugar ABC transporter substrate-binding protein	[TP0445-TP0074 (0.5751514)]
COG0693	COG1653	ABC3719	ABC3719	Intracellular protease, ThiJ/PfpI family	ABC0558	ABC0558	Sugar ABC transporter substrate-binding protein	[TP0445-TP0074 (0.5751514)]
COG0693	COG1653	ABC2048	ABC2048	Intracellular protease, ThiJ/PfpI family	ABC3774	ABC3774	Sugar ABC transporter substrate-binding protein	[TP0445-TP0074 (0.5751514)]
COG0693	COG1653	ABC3506	ABC3506	Intracellular proteinase	ABC0724	ABC0724	Sugar ABC transporter substrate-binding protein	[TP0445-TP0074 (0.5751514)]
COG0693	COG1653	ABC0530	ABC0530	Hypothetical protein {UniProtKB/TrEMBL:Q5WKN5}	ABC0337	ABC0337	Glycerol-3-phosphate ABC transporter	[TP0445-TP0074 (0.5751514)]
COG0693	COG1653	ABC2048	ABC2048	Intracellular protease, ThiJ/PfpI family	ABC0319	ABC0319	Sugar ABC transporter substrate-binding protein	[TP0445-TP0074 (0.5751514)]
COG0693	COG1653	ABC3719	ABC3719	Intracellular protease, ThiJ/PfpI family	ABC3117	ABC3117	Sugar ABC transporter substrate-binding protein	[TP0445-TP0074 (0.5751514)]
COG0693	COG1653	ABC3683	ABC3683	Transcriptional regulator, AraC/XylS family	ABC0685	ABC0685	Sugar ABC transporter substrate-binding protein	[TP0445-TP0074 (0.5751514)]
COG0693	COG1653	ABC3719	ABC3719	Intracellular protease, ThiJ/PfpI family	ABC3496	ABC3496	Sugar ABC transporter substrate-binding protein	[TP0445-TP0074 (0.5751514)]
COG0693	COG1653	ABC2609	ABC2609	General stress protein GSP18	ABC3271	ABC3271	Sugar ABC transporter substrate-binding protein	[TP0445-TP0074 (0.5751514)]
COG0693	COG1653	ABC2609	ABC2609	General stress protein GSP18	ABC0394	ABC0394	Lactose ABC transporter substrate-binding protein	[TP0445-TP0074 (0.5751514)]
COG0693	COG1653	ABC0530	ABC0530	Hypothetical protein {UniProtKB/TrEMBL:Q5WKN5}	ABC3215	ABC3215	Sugar ABC transporter substrate-binding protein	[TP0445-TP0074 (0.5751514)]
COG0693	COG1653	ABC2609	ABC2609	General stress protein GSP18	ABC0355	ABC0355	Glycerol-3-phosphate ABC transporter	[TP0445-TP0074 (0.5751514)]
COG0693	COG1653	ABC2048	ABC2048	Intracellular protease, ThiJ/PfpI family	ABC3496	ABC3496	Sugar ABC transporter substrate-binding protein	[TP0445-TP0074 (0.5751514)]
COG0693	COG1653	ABC3683	ABC3683	Transcriptional regulator, AraC/XylS family	ABC0394	ABC0394	Lactose ABC transporter substrate-binding protein	[TP0445-TP0074 (0.5751514)]
COG0693	COG1653	ABC2609	ABC2609	General stress protein GSP18	ABC0319	ABC0319	Sugar ABC transporter substrate-binding protein	[TP0445-TP0074 (0.5751514)]
COG0693	COG1653	ABC2609	ABC2609	General stress protein GSP18	ABC3282	ABC3282	Sugar ABC transporter substrate-binding protein	[TP0445-TP0074 (0.5751514)]
COG0693	COG1653	ABC3506	ABC3506	Intracellular proteinase	ABC0685	ABC0685	Sugar ABC transporter substrate-binding protein	[TP0445-TP0074 (0.5751514)]
COG0693	COG1653	ABC3506	ABC3506	Intracellular proteinase	ABC3117	ABC3117	Sugar ABC transporter substrate-binding protein	[TP0445-TP0074 (0.5751514)]
COG0693	COG1653	ABC2048	ABC2048	Intracellular protease, ThiJ/PfpI family	ABC3471	ABC3471	Sugar ABC transporter substrate-binding protein	[TP0445-TP0074 (0.5751514)]
COG0693	COG1653	ABC0530	ABC0530	Hypothetical protein {UniProtKB/TrEMBL:Q5WKN5}	ABC0394	ABC0394	Lactose ABC transporter substrate-binding protein	[TP0445-TP0074 (0.5751514)]
COG0693	COG1653	ABC0530	ABC0530	Hypothetical protein {UniProtKB/TrEMBL:Q5WKN5}	ABC0664	ABC0664	Sugar ABC transporter substrate-binding protein	[TP0445-TP0074 (0.5751514)]
COG0693	COG1653	ABC3683	ABC3683	Transcriptional regulator, AraC/XylS family	ABC0558	ABC0558	Sugar ABC transporter substrate-binding protein	[TP0445-TP0074 (0.5751514)]
COG0693	COG1653	ABC3683	ABC3683	Transcriptional regulator, AraC/XylS family	ABC3442	ABC3442	Sugar ABC transporter substrate-binding protein	[TP0445-TP0074 (0.5751514)]
COG0693	COG1653	ABC3506	ABC3506	Intracellular proteinase	ABC3585	ABC3585	Sugar ABC transporter substrate-binding protein	[TP0445-TP0074 (0.5751514)]
COG0693	COG1653	ABC3719	ABC3719	Intracellular protease, ThiJ/PfpI family	ABC3282	ABC3282	Sugar ABC transporter substrate-binding protein	[TP0445-TP0074 (0.5751514)]
COG0693	COG1653	ABC3506	ABC3506	Intracellular proteinase	ABC3215	ABC3215	Sugar ABC transporter substrate-binding protein	[TP0445-TP0074 (0.5751514)]
COG0693	COG1653	ABC3506	ABC3506	Intracellular proteinase	ABC3125	ABC3125	Sugar ABC transporter substrate-binding protein	[TP0445-TP0074 (0.5751514)]
COG0693	COG1653	ABC0530	ABC0530	Hypothetical protein {UniProtKB/TrEMBL:Q5WKN5}	ABC3585	ABC3585	Sugar ABC transporter substrate-binding protein	[TP0445-TP0074 (0.5751514)]
COG0693	COG1653	ABC2048	ABC2048	Intracellular protease, ThiJ/PfpI family	ABC0724	ABC0724	Sugar ABC transporter substrate-binding protein	[TP0445-TP0074 (0.5751514)]
COG0693	COG1653	ABC2048	ABC2048	Intracellular protease, ThiJ/PfpI family	ABC0358	ABC0358	Hypothetical protein {UniProtKB/TrEMBL:Q5WL55}	[TP0445-TP0074 (0.5751514)]
COG0693	COG1653	ABC3506	ABC3506	Intracellular proteinase	ABC0436	ABC0436	Sugar ABC transporter substrate-binding protein	[TP0445-TP0074 (0.5751514)]
COG0693	COG1653	ABC2048	ABC2048	Intracellular protease, ThiJ/PfpI family	ABC1137	ABC1137	Polysaccharide ABC transporter substrate-binding	[TP0445-TP0074 (0.5751514)]
COG0693	COG1653	ABC3719	ABC3719	Intracellular protease, ThiJ/PfpI family	ABC3301	ABC3301	Sugar ABC transporter substrate-binding protein	[TP0445-TP0074 (0.5751514)]
COG0693	COG1653	ABC2609	ABC2609	General stress protein GSP18	ABC0558	ABC0558	Sugar ABC transporter substrate-binding protein	[TP0445-TP0074 (0.5751514)]
COG0693	COG1653	ABC0530	ABC0530	Hypothetical protein {UniProtKB/TrEMBL:Q5WKN5}	ABC0436	ABC0436	Sugar ABC transporter substrate-binding protein	[TP0445-TP0074 (0.5751514)]
COG0693	COG1653	ABC3683	ABC3683	Transcriptional regulator, AraC/XylS family	ABC0385	ABC0385	Lactose ABC transporter substrate-binding protein	[TP0445-TP0074 (0.5751514)]
COG0693	COG1653	ABC2048	ABC2048	Intracellular protease, ThiJ/PfpI family	ABC0398	ABC0398	Sugar ABC transporter substrate-binding protein	[TP0445-TP0074 (0.5751514)]
COG0693	COG1653	ABC0530	ABC0530	Hypothetical protein {UniProtKB/TrEMBL:Q5WKN5}	ABC1213	ABC1213	Sugar ABC transporter substrate-binding protein	[TP0445-TP0074 (0.5751514)]
COG0693	COG1653	ABC3506	ABC3506	Intracellular proteinase	ABC0398	ABC0398	Sugar ABC transporter substrate-binding protein	[TP0445-TP0074 (0.5751514)]
COG0693	COG1653	ABC3719	ABC3719	Intracellular protease, ThiJ/PfpI family	ABC3271	ABC3271	Sugar ABC transporter substrate-binding protein	[TP0445-TP0074 (0.5751514)]
COG0693	COG1653	ABC3719	ABC3719	Intracellular protease, ThiJ/PfpI family	ABC3471	ABC3471	Sugar ABC transporter substrate-binding protein	[TP0445-TP0074 (0.5751514)]
COG0693	COG1653	ABC3683	ABC3683	Transcriptional regulator, AraC/XylS family	ABC0319	ABC0319	Sugar ABC transporter substrate-binding protein	[TP0445-TP0074 (0.5751514)]
COG0693	COG1653	ABC3506	ABC3506	Intracellular proteinase	ABC0558	ABC0558	Sugar ABC transporter substrate-binding protein	[TP0445-TP0074 (0.5751514)]
COG0693	COG1653	ABC0530	ABC0530	Hypothetical protein {UniProtKB/TrEMBL:Q5WKN5}	ABC3442	ABC3442	Sugar ABC transporter substrate-binding protein	[TP0445-TP0074 (0.5751514)]
COG0693	COG1653	ABC0530	ABC0530	Hypothetical protein {UniProtKB/TrEMBL:Q5WKN5}	ABC0398	ABC0398	Sugar ABC transporter substrate-binding protein	[TP0445-TP0074 (0.5751514)]
COG0693	COG1653	ABC3719	ABC3719	Intracellular protease, ThiJ/PfpI family	ABC0355	ABC0355	Glycerol-3-phosphate ABC transporter	[TP0445-TP0074 (0.5751514)]
COG0693	COG1653	ABC3683	ABC3683	Transcriptional regulator, AraC/XylS family	ABC0436	ABC0436	Sugar ABC transporter substrate-binding protein	[TP0445-TP0074 (0.5751514)]
COG0693	COG1653	ABC3719	ABC3719	Intracellular protease, ThiJ/PfpI family	ABC0724	ABC0724	Sugar ABC transporter substrate-binding protein	[TP0445-TP0074 (0.5751514)]
COG0693	COG1653	ABC0530	ABC0530	Hypothetical protein {UniProtKB/TrEMBL:Q5WKN5}	ABC1144	ABC1144	Sugar ABC transporter substrate-binding protein	[TP0445-TP0074 (0.5751514)]
COG0693	COG1653	ABC3719	ABC3719	Intracellular protease, ThiJ/PfpI family	ABC3585	ABC3585	Sugar ABC transporter substrate-binding protein	[TP0445-TP0074 (0.5751514)]
COG0693	COG1653	ABC2609	ABC2609	General stress protein GSP18	ABC1213	ABC1213	Sugar ABC transporter substrate-binding protein	[TP0445-TP0074 (0.5751514)]
COG0693	COG1653	ABC2609	ABC2609	General stress protein GSP18	ABC3471	ABC3471	Sugar ABC transporter substrate-binding protein	[TP0445-TP0074 (0.5751514)]
COG0693	COG1653	ABC2609	ABC2609	General stress protein GSP18	ABC0436	ABC0436	Sugar ABC transporter substrate-binding protein	[TP0445-TP0074 (0.5751514)]
COG0693	COG1653	ABC2609	ABC2609	General stress protein GSP18	ABC0358	ABC0358	Hypothetical protein {UniProtKB/TrEMBL:Q5WL55}	[TP0445-TP0074 (0.5751514)]
COG0693	COG1653	ABC0530	ABC0530	Hypothetical protein {UniProtKB/TrEMBL:Q5WKN5}	ABC1137	ABC1137	Polysaccharide ABC transporter substrate-binding	[TP0445-TP0074 (0.5751514)]
COG0693	COG1653	ABC2048	ABC2048	Intracellular protease, ThiJ/PfpI family	ABC0394	ABC0394	Lactose ABC transporter substrate-binding protein	[TP0445-TP0074 (0.5751514)]
COG0693	COG1653	ABC2609	ABC2609	General stress protein GSP18	ABC0685	ABC0685	Sugar ABC transporter substrate-binding protein	[TP0445-TP0074 (0.5751514)]
COG0693	COG1653	ABC3506	ABC3506	Intracellular proteinase	ABC0355	ABC0355	Glycerol-3-phosphate ABC transporter	[TP0445-TP0074 (0.5751514)]
COG0693	COG1653	ABC2609	ABC2609	General stress protein GSP18	ABC3585	ABC3585	Sugar ABC transporter substrate-binding protein	[TP0445-TP0074 (0.5751514)]
COG0693	COG1653	ABC2048	ABC2048	Intracellular protease, ThiJ/PfpI family	ABC0337	ABC0337	Glycerol-3-phosphate ABC transporter	[TP0445-TP0074 (0.5751514)]
COG0693	COG1653	ABC3683	ABC3683	Transcriptional regulator, AraC/XylS family	ABC3117	ABC3117	Sugar ABC transporter substrate-binding protein	[TP0445-TP0074 (0.5751514)]
COG0693	COG1653	ABC3719	ABC3719	Intracellular protease, ThiJ/PfpI family	ABC3125	ABC3125	Sugar ABC transporter substrate-binding protein	[TP0445-TP0074 (0.5751514)]
COG0693	COG1653	ABC3683	ABC3683	Transcriptional regulator, AraC/XylS family	ABC0664	ABC0664	Sugar ABC transporter substrate-binding protein	[TP0445-TP0074 (0.5751514)]
COG0693	COG1653	ABC3506	ABC3506	Intracellular proteinase	ABC0385	ABC0385	Lactose ABC transporter substrate-binding protein	[TP0445-TP0074 (0.5751514)]
COG0693	COG1653	ABC3506	ABC3506	Intracellular proteinase	ABC1144	ABC1144	Sugar ABC transporter substrate-binding protein	[TP0445-TP0074 (0.5751514)]
COG0693	COG1653	ABC0530	ABC0530	Hypothetical protein {UniProtKB/TrEMBL:Q5WKN5}	ABC0358	ABC0358	Hypothetical protein {UniProtKB/TrEMBL:Q5WL55}	[TP0445-TP0074 (0.5751514)]
COG0693	COG1653	ABC0530	ABC0530	Hypothetical protein {UniProtKB/TrEMBL:Q5WKN5}	ABC0385	ABC0385	Lactose ABC transporter substrate-binding protein	[TP0445-TP0074 (0.5751514)]
COG0693	COG1653	ABC3683	ABC3683	Transcriptional regulator, AraC/XylS family	ABC0355	ABC0355	Glycerol-3-phosphate ABC transporter	[TP0445-TP0074 (0.5751514)]
COG0693	COG1653	ABC3683	ABC3683	Transcriptional regulator, AraC/XylS family	ABC1213	ABC1213	Sugar ABC transporter substrate-binding protein	[TP0445-TP0074 (0.5751514)]
COG0693	COG1653	ABC3719	ABC3719	Intracellular protease, ThiJ/PfpI family	ABC0398	ABC0398	Sugar ABC transporter substrate-binding protein	[TP0445-TP0074 (0.5751514)]
COG0693	COG1653	ABC3719	ABC3719	Intracellular protease, ThiJ/PfpI family	ABC0436	ABC0436	Sugar ABC transporter substrate-binding protein	[TP0445-TP0074 (0.5751514)]
COG0693	COG1653	ABC2609	ABC2609	General stress protein GSP18	ABC3496	ABC3496	Sugar ABC transporter substrate-binding protein	[TP0445-TP0074 (0.5751514)]
COG0693	COG1653	ABC0530	ABC0530	Hypothetical protein {UniProtKB/TrEMBL:Q5WKN5}	ABC3282	ABC3282	Sugar ABC transporter substrate-binding protein	[TP0445-TP0074 (0.5751514)]
COG0693	COG1653	ABC3683	ABC3683	Transcriptional regulator, AraC/XylS family	ABC0358	ABC0358	Hypothetical protein {UniProtKB/TrEMBL:Q5WL55}	[TP0445-TP0074 (0.5751514)]
COG0693	COG1653	ABC3719	ABC3719	Intracellular protease, ThiJ/PfpI family	ABC0685	ABC0685	Sugar ABC transporter substrate-binding protein	[TP0445-TP0074 (0.5751514)]
COG0693	COG1653	ABC2048	ABC2048	Intracellular protease, ThiJ/PfpI family	ABC3301	ABC3301	Sugar ABC transporter substrate-binding protein	[TP0445-TP0074 (0.5751514)]
COG0693	COG1653	ABC3719	ABC3719	Intracellular protease, ThiJ/PfpI family	ABC0385	ABC0385	Lactose ABC transporter substrate-binding protein	[TP0445-TP0074 (0.5751514)]
COG0693	COG1653	ABC3683	ABC3683	Transcriptional regulator, AraC/XylS family	ABC3125	ABC3125	Sugar ABC transporter substrate-binding protein	[TP0445-TP0074 (0.5751514)]
COG0693	COG1653	ABC3719	ABC3719	Intracellular protease, ThiJ/PfpI family	ABC0358	ABC0358	Hypothetical protein {UniProtKB/TrEMBL:Q5WL55}	[TP0445-TP0074 (0.5751514)]
COG0693	COG1653	ABC3719	ABC3719	Intracellular protease, ThiJ/PfpI family	ABC1137	ABC1137	Polysaccharide ABC transporter substrate-binding	[TP0445-TP0074 (0.5751514)]
COG0693	COG1653	ABC3506	ABC3506	Intracellular proteinase	ABC3496	ABC3496	Sugar ABC transporter substrate-binding protein	[TP0445-TP0074 (0.5751514)]
COG0693	COG1653	ABC2048	ABC2048	Intracellular protease, ThiJ/PfpI family	ABC0558	ABC0558	Sugar ABC transporter substrate-binding protein	[TP0445-TP0074 (0.5751514)]
COG0693	COG1653	ABC2048	ABC2048	Intracellular protease, ThiJ/PfpI family	ABC3271	ABC3271	Sugar ABC transporter substrate-binding protein	[TP0445-TP0074 (0.5751514)]
COG0693	COG1653	ABC3719	ABC3719	Intracellular protease, ThiJ/PfpI family	ABC0664	ABC0664	Sugar ABC transporter substrate-binding protein	[TP0445-TP0074 (0.5751514)]
COG0693	COG1653	ABC2048	ABC2048	Intracellular protease, ThiJ/PfpI family	ABC0385	ABC0385	Lactose ABC transporter substrate-binding protein	[TP0445-TP0074 (0.5751514)]
COG0693	COG1653	ABC0530	ABC0530	Hypothetical protein {UniProtKB/TrEMBL:Q5WKN5}	ABC0558	ABC0558	Sugar ABC transporter substrate-binding protein	[TP0445-TP0074 (0.5751514)]
COG0693	COG1653	ABC2048	ABC2048	Intracellular protease, ThiJ/PfpI family	ABC0685	ABC0685	Sugar ABC transporter substrate-binding protein	[TP0445-TP0074 (0.5751514)]
COG0693	COG1653	ABC2609	ABC2609	General stress protein GSP18	ABC1144	ABC1144	Sugar ABC transporter substrate-binding protein	[TP0445-TP0074 (0.5751514)]
COG0693	COG1653	ABC3683	ABC3683	Transcriptional regulator, AraC/XylS family	ABC3774	ABC3774	Sugar ABC transporter substrate-binding protein	[TP0445-TP0074 (0.5751514)]
COG0693	COG1653	ABC0530	ABC0530	Hypothetical protein {UniProtKB/TrEMBL:Q5WKN5}	ABC0685	ABC0685	Sugar ABC transporter substrate-binding protein	[TP0445-TP0074 (0.5751514)]
COG0693	COG1653	ABC3683	ABC3683	Transcriptional regulator, AraC/XylS family	ABC3496	ABC3496	Sugar ABC transporter substrate-binding protein	[TP0445-TP0074 (0.5751514)]
COG0693	COG1653	ABC3683	ABC3683	Transcriptional regulator, AraC/XylS family	ABC3215	ABC3215	Sugar ABC transporter substrate-binding protein	[TP0445-TP0074 (0.5751514)]
COG0693	COG1653	ABC3506	ABC3506	Intracellular proteinase	ABC3442	ABC3442	Sugar ABC transporter substrate-binding protein	[TP0445-TP0074 (0.5751514)]
COG0693	COG1653	ABC2609	ABC2609	General stress protein GSP18	ABC0664	ABC0664	Sugar ABC transporter substrate-binding protein	[TP0445-TP0074 (0.5751514)]
COG0693	COG1653	ABC2048	ABC2048	Intracellular protease, ThiJ/PfpI family	ABC3282	ABC3282	Sugar ABC transporter substrate-binding protein	[TP0445-TP0074 (0.5751514)]
COG0693	COG1653	ABC0530	ABC0530	Hypothetical protein {UniProtKB/TrEMBL:Q5WKN5}	ABC3471	ABC3471	Sugar ABC transporter substrate-binding protein	[TP0445-TP0074 (0.5751514)]
COG0693	COG1653	ABC2609	ABC2609	General stress protein GSP18	ABC3117	ABC3117	Sugar ABC transporter substrate-binding protein	[TP0445-TP0074 (0.5751514)]
COG0693	COG1653	ABC2609	ABC2609	General stress protein GSP18	ABC0385	ABC0385	Lactose ABC transporter substrate-binding protein	[TP0445-TP0074 (0.5751514)]
COG0693	COG1653	ABC3506	ABC3506	Intracellular proteinase	ABC0394	ABC0394	Lactose ABC transporter substrate-binding protein	[TP0445-TP0074 (0.5751514)]
COG0693	COG1653	ABC0530	ABC0530	Hypothetical protein {UniProtKB/TrEMBL:Q5WKN5}	ABC3496	ABC3496	Sugar ABC transporter substrate-binding protein	[TP0445-TP0074 (0.5751514)]
COG0693	COG1653	ABC0530	ABC0530	Hypothetical protein {UniProtKB/TrEMBL:Q5WKN5}	ABC3117	ABC3117	Sugar ABC transporter substrate-binding protein	[TP0445-TP0074 (0.5751514)]
COG0693	COG1653	ABC0530	ABC0530	Hypothetical protein {UniProtKB/TrEMBL:Q5WKN5}	ABC0724	ABC0724	Sugar ABC transporter substrate-binding protein	[TP0445-TP0074 (0.5751514)]
COG0693	COG1653	ABC2048	ABC2048	Intracellular protease, ThiJ/PfpI family	ABC0664	ABC0664	Sugar ABC transporter substrate-binding protein	[TP0445-TP0074 (0.5751514)]
COG0693	COG1653	ABC2048	ABC2048	Intracellular protease, ThiJ/PfpI family	ABC3215	ABC3215	Sugar ABC transporter substrate-binding protein	[TP0445-TP0074 (0.5751514)]
COG0693	COG1653	ABC3683	ABC3683	Transcriptional regulator, AraC/XylS family	ABC0724	ABC0724	Sugar ABC transporter substrate-binding protein	[TP0445-TP0074 (0.5751514)]
COG0693	COG1653	ABC2609	ABC2609	General stress protein GSP18	ABC0337	ABC0337	Glycerol-3-phosphate ABC transporter	[TP0445-TP0074 (0.5751514)]
COG0693	COG1653	ABC3506	ABC3506	Intracellular proteinase	ABC0319	ABC0319	Sugar ABC transporter substrate-binding protein	[TP0445-TP0074 (0.5751514)]
COG0693	COG1653	ABC2609	ABC2609	General stress protein GSP18	ABC0398	ABC0398	Sugar ABC transporter substrate-binding protein	[TP0445-TP0074 (0.5751514)]
COG0693	COG1653	ABC2609	ABC2609	General stress protein GSP18	ABC0724	ABC0724	Sugar ABC transporter substrate-binding protein	[TP0445-TP0074 (0.5751514)]
COG0693	COG1653	ABC2609	ABC2609	General stress protein GSP18	ABC3442	ABC3442	Sugar ABC transporter substrate-binding protein	[TP0445-TP0074 (0.5751514)]
COG0693	COG1653	ABC3506	ABC3506	Intracellular proteinase	ABC1213	ABC1213	Sugar ABC transporter substrate-binding protein	[TP0445-TP0074 (0.5751514)]
COG0693	COG1653	ABC0530	ABC0530	Hypothetical protein {UniProtKB/TrEMBL:Q5WKN5}	ABC3125	ABC3125	Sugar ABC transporter substrate-binding protein	[TP0445-TP0074 (0.5751514)]
COG1582	COG1843	ABC2260	ABC2260	Flagellar protein FlbD {UniProtKB/TrEMBL:Q5WFR5}	ABC2262	ABC2262	Flagellar basal-body rod modification protein	[TP0726-TP0728 (0.7544685)]
COG0267	COG0357	ABC1721	ABC1721	50S ribosomal protein L33	ABC4115	gidB	Methyltransferase gidB (EC 2.1.-.-) (Glucose-inhibited division protein B)	[TP0234-TP0946 (0.6249908)]
COG0234	COG0772	ABC0881	groS	10 kDa chaperonin (Protein Cpn10) (groES protein)	ABC2356	ABC2356	Stage V sporulation protein E	[TP1013-TP0387 (0.81326103)]
COG0234	COG0772	ABC0881	groS	10 kDa chaperonin (Protein Cpn10) (groES protein)	ABC2799	ABC2799	Cell division protein FtsW	[TP1013-TP0387 (0.81326103)]
COG0234	COG0772	ABC0881	groS	10 kDa chaperonin (Protein Cpn10) (groES protein)	ABC3821	ABC3821	Stage V sporulation protein E	[TP1013-TP0387 (0.81326103)]
COG0234	COG0772	ABC0881	groS	10 kDa chaperonin (Protein Cpn10) (groES protein)	ABC2800	ABC2800	Stage V sporulation protein E	[TP1013-TP0387 (0.81326103)]
COG0445	COG0457	ABC4116	gidA	tRNA uridine 5-carboxymethylaminomethyl modification enzyme gidA (Glucose-inhibited division protein A)	ABC3323	ABC3323	Response regulator aspartate phosphatase	[TP0044-TP0954 (0.8549597)]
COG0445	COG0457	ABC4116	gidA	tRNA uridine 5-carboxymethylaminomethyl modification enzyme gidA (Glucose-inhibited division protein A)	ABC0593	ABC0593	Transcriptional regulator, Xre family	[TP0044-TP0954 (0.8549597)]
COG0445	COG0457	ABC4116	gidA	tRNA uridine 5-carboxymethylaminomethyl modification enzyme gidA (Glucose-inhibited division protein A)	ABC3039	ABC3039	Hypothetical protein {UniProtKB/TrEMBL:Q5WDI7}	[TP0044-TP0954 (0.8549597)]
COG0445	COG0457	ABC4116	gidA	tRNA uridine 5-carboxymethylaminomethyl modification enzyme gidA (Glucose-inhibited division protein A)	ABC3625	ABC3625	Response regulator aspartate phosphatase	[TP0044-TP0954 (0.8549597)]
COG0445	COG0457	ABC4116	gidA	tRNA uridine 5-carboxymethylaminomethyl modification enzyme gidA (Glucose-inhibited division protein A)	ABC2064	ABC2064	Hypothetical protein {UniProtKB/TrEMBL:Q5WGA6}	[TP0044-TP0954 (0.8549597)]
COG0445	COG0457	ABC4116	gidA	tRNA uridine 5-carboxymethylaminomethyl modification enzyme gidA (Glucose-inhibited division protein A)	ABC3023	ABC3023	Response regulator aspartate phosphatase	[TP0044-TP0954 (0.8549597)]
COG0445	COG0457	ABC4116	gidA	tRNA uridine 5-carboxymethylaminomethyl modification enzyme gidA (Glucose-inhibited division protein A)	ABC3252	ABC3252	Response regulator aspartate phosphatase	[TP0044-TP0954 (0.8549597)]
COG0445	COG0457	ABC4116	gidA	tRNA uridine 5-carboxymethylaminomethyl modification enzyme gidA (Glucose-inhibited division protein A)	ABC3700	ABC3700	Response regulator aspartate phosphatase	[TP0044-TP0954 (0.8549597)]
COG0445	COG0457	ABC4116	gidA	tRNA uridine 5-carboxymethylaminomethyl modification enzyme gidA (Glucose-inhibited division protein A)	ABC1587	ABC1587	Hypothetical protein {UniProtKB/TrEMBL:Q5WHN3}	[TP0044-TP0954 (0.8549597)]
COG0445	COG0457	ABC4116	gidA	tRNA uridine 5-carboxymethylaminomethyl modification enzyme gidA (Glucose-inhibited division protein A)	ABC3645	ABC3645	Response regulator aspartate phosphatase	[TP0044-TP0954 (0.8549597)]
COG0445	COG0457	ABC4116	gidA	tRNA uridine 5-carboxymethylaminomethyl modification enzyme gidA (Glucose-inhibited division protein A)	ABC3818	ABC3818	Hypothetical protein {UniProtKB/TrEMBL:Q5WBB1}	[TP0044-TP0954 (0.8549597)]
COG0445	COG0457	ABC4116	gidA	tRNA uridine 5-carboxymethylaminomethyl modification enzyme gidA (Glucose-inhibited division protein A)	ABC1904	ABC1904	Hypothetical protein {UniProtKB/TrEMBL:Q5WGR6}	[TP0044-TP0954 (0.8549597)]
COG0445	COG0457	ABC4116	gidA	tRNA uridine 5-carboxymethylaminomethyl modification enzyme gidA (Glucose-inhibited division protein A)	ABC0762	ABC0762	Transcriptional activator	[TP0044-TP0954 (0.8549597)]
COG0445	COG0457	ABC4116	gidA	tRNA uridine 5-carboxymethylaminomethyl modification enzyme gidA (Glucose-inhibited division protein A)	ABC3515	ABC3515	Response regulator aspartate phosphatase	[TP0044-TP0954 (0.8549597)]
COG0445	COG0457	ABC4116	gidA	tRNA uridine 5-carboxymethylaminomethyl modification enzyme gidA (Glucose-inhibited division protein A)	ABC3808	ABC3808	Response regulator aspartate phosphatase	[TP0044-TP0954 (0.8549597)]
COG0305	COG1595	ABC4101	ABC4101	Replicative DNA helicase	ABC1972	ABC1972	DNA-directed RNA polymerase ECF-type sigma factor	[TP0058-TP0092 (0.74082893)]
COG0305	COG1595	ABC4101	ABC4101	Replicative DNA helicase	ABC0133	ABC0133	DNA-directed RNA polymerase sigma-30 factor	[TP0058-TP0092 (0.74082893)]
COG0305	COG1595	ABC4101	ABC4101	Replicative DNA helicase	ABC4051	ABC4051	DNA-directed RNA polymerase ECF-type sigma factor	[TP0058-TP0092 (0.74082893)]
COG0305	COG1595	ABC4101	ABC4101	Replicative DNA helicase	ABC0239	ABC0239	DNA-directed RNA polymerase ECF-type sigma factor	[TP0058-TP0092 (0.74082893)]
COG0290	COG1516	ABC2689	infC	Translation initiation factor IF-3	ABC3073	ABC3073	Flagellar protein FliS {UniProtKB/TrEMBL:Q5WDF3}	[TP0850-TP0943 (0.6225916)]
COG0228	COG0250	ABC2293	rpsP	30S ribosomal protein S16	ABC0136	ABC0136	Transcription antitermination protein nusG	[TP0905-TP0236 (0.7099409)]
COG1516	COG1728	ABC3073	ABC3073	Flagellar protein FliS {UniProtKB/TrEMBL:Q5WDF3}	ABC1754	ABC1754	Hypothetical protein {UniProtKB/TrEMBL:Q5WH66}	[TP0943-TP0047 (0.5419107)]
COG1595	COG1868	ABC4051	ABC4051	DNA-directed RNA polymerase ECF-type sigma factor	ABC2258	ABC2258	Flagellar motor switch protein FliM	[TP0092-TP0721 (0.802411)]
COG1595	COG1868	ABC1972	ABC1972	DNA-directed RNA polymerase ECF-type sigma factor	ABC2258	ABC2258	Flagellar motor switch protein FliM	[TP0092-TP0721 (0.802411)]
COG1595	COG1868	ABC0133	ABC0133	DNA-directed RNA polymerase sigma-30 factor	ABC2258	ABC2258	Flagellar motor switch protein FliM	[TP0092-TP0721 (0.802411)]
COG1595	COG1868	ABC0239	ABC0239	DNA-directed RNA polymerase ECF-type sigma factor	ABC2258	ABC2258	Flagellar motor switch protein FliM	[TP0092-TP0721 (0.802411)]
COG0465	COG0532	ABC0519	ABC0519	Cell-division protein {UniProtKB/TrEMBL:Q5WKP6}	ABC2228	infB	Translation initiation factor IF-2	[TP0330-TP0891 (0.8751731)]
COG0465	COG0532	ABC0106	ABC0106	Cell-division protein FtsH	ABC2228	infB	Translation initiation factor IF-2	[TP0330-TP0891 (0.8751731)]
COG0234	COG0445	ABC0881	groS	10 kDa chaperonin (Protein Cpn10) (groES protein)	ABC4116	gidA	tRNA uridine 5-carboxymethylaminomethyl modification enzyme gidA (Glucose-inhibited division protein A)	[TP1013-TP0044 (0.813164)]
COG0326	COG0353	ABC0970	htpG	Chaperone protein htpG (Heat shock protein htpG) (High temperature protein G)	ABC0039	recR	Recombination protein recR	[TP0984-TP1004 (0.5573069)]
COG0265	COG1381	ABC4094	ABC4094	Serine protease {UniProtKB/TrEMBL:Q5WAI6}	ABC1683	recO	DNA repair protein recO (Recombination protein O)	[TP0773-TP0636 (0.870009)]
COG0265	COG1381	ABC3061	ABC3061	Serine protease {UniProtKB/TrEMBL:Q5WDG5}	ABC1683	recO	DNA repair protein recO (Recombination protein O)	[TP0773-TP0636 (0.870009)]
COG0265	COG1381	ABC2102	ABC2102	Serine protease {UniProtKB/TrEMBL:Q5WG68}	ABC1683	recO	DNA repair protein recO (Recombination protein O)	[TP0773-TP0636 (0.870009)]
COG0457	COG0860	ABC3252	ABC3252	Response regulator aspartate phosphatase	ABC0927	ABC0927	N-acetylmuramoyl-L-alanine amidase	[TP0820-TP0247 (0.74644035), TP0067-TP0247 (0.79531366)]
COG0457	COG0860	ABC3039	ABC3039	Hypothetical protein {UniProtKB/TrEMBL:Q5WDI7}	ABC0192	ABC0192	Germination-specific N-acetylmuramoyl-L-alanine	[TP0820-TP0247 (0.74644035), TP0067-TP0247 (0.79531366)]
COG0457	COG0860	ABC3323	ABC3323	Response regulator aspartate phosphatase	ABC0927	ABC0927	N-acetylmuramoyl-L-alanine amidase	[TP0820-TP0247 (0.74644035), TP0067-TP0247 (0.79531366)]
COG0457	COG0860	ABC1587	ABC1587	Hypothetical protein {UniProtKB/TrEMBL:Q5WHN3}	ABC0927	ABC0927	N-acetylmuramoyl-L-alanine amidase	[TP0820-TP0247 (0.74644035), TP0067-TP0247 (0.79531366)]
COG0457	COG0860	ABC3625	ABC3625	Response regulator aspartate phosphatase	ABC0927	ABC0927	N-acetylmuramoyl-L-alanine amidase	[TP0820-TP0247 (0.74644035), TP0067-TP0247 (0.79531366)]
COG0457	COG0860	ABC0762	ABC0762	Transcriptional activator	ABC3448	ABC3448	Hypothetical protein {UniProtKB/TrEMBL:Q5WCC9}	[TP0820-TP0247 (0.74644035), TP0067-TP0247 (0.79531366)]
COG0457	COG0860	ABC3023	ABC3023	Response regulator aspartate phosphatase	ABC3295	ABC3295	Hypothetical protein {UniProtKB/TrEMBL:Q5WCT2}	[TP0820-TP0247 (0.74644035), TP0067-TP0247 (0.79531366)]
COG0457	COG0860	ABC3323	ABC3323	Response regulator aspartate phosphatase	ABC3295	ABC3295	Hypothetical protein {UniProtKB/TrEMBL:Q5WCT2}	[TP0820-TP0247 (0.74644035), TP0067-TP0247 (0.79531366)]
COG0457	COG0860	ABC3252	ABC3252	Response regulator aspartate phosphatase	ABC0192	ABC0192	Germination-specific N-acetylmuramoyl-L-alanine	[TP0820-TP0247 (0.74644035), TP0067-TP0247 (0.79531366)]
COG0457	COG0860	ABC3808	ABC3808	Response regulator aspartate phosphatase	ABC3448	ABC3448	Hypothetical protein {UniProtKB/TrEMBL:Q5WCC9}	[TP0820-TP0247 (0.74644035), TP0067-TP0247 (0.79531366)]
COG0457	COG0860	ABC1904	ABC1904	Hypothetical protein {UniProtKB/TrEMBL:Q5WGR6}	ABC3295	ABC3295	Hypothetical protein {UniProtKB/TrEMBL:Q5WCT2}	[TP0820-TP0247 (0.74644035), TP0067-TP0247 (0.79531366)]
COG0457	COG0860	ABC3515	ABC3515	Response regulator aspartate phosphatase	ABC0927	ABC0927	N-acetylmuramoyl-L-alanine amidase	[TP0820-TP0247 (0.74644035), TP0067-TP0247 (0.79531366)]
COG0457	COG0860	ABC3252	ABC3252	Response regulator aspartate phosphatase	ABC3295	ABC3295	Hypothetical protein {UniProtKB/TrEMBL:Q5WCT2}	[TP0820-TP0247 (0.74644035), TP0067-TP0247 (0.79531366)]
COG0457	COG0860	ABC3625	ABC3625	Response regulator aspartate phosphatase	ABC0192	ABC0192	Germination-specific N-acetylmuramoyl-L-alanine	[TP0820-TP0247 (0.74644035), TP0067-TP0247 (0.79531366)]
COG0457	COG0860	ABC0762	ABC0762	Transcriptional activator	ABC0927	ABC0927	N-acetylmuramoyl-L-alanine amidase	[TP0820-TP0247 (0.74644035), TP0067-TP0247 (0.79531366)]
COG0457	COG0860	ABC3039	ABC3039	Hypothetical protein {UniProtKB/TrEMBL:Q5WDI7}	ABC0927	ABC0927	N-acetylmuramoyl-L-alanine amidase	[TP0820-TP0247 (0.74644035), TP0067-TP0247 (0.79531366)]
COG0457	COG0860	ABC1587	ABC1587	Hypothetical protein {UniProtKB/TrEMBL:Q5WHN3}	ABC3295	ABC3295	Hypothetical protein {UniProtKB/TrEMBL:Q5WCT2}	[TP0820-TP0247 (0.74644035), TP0067-TP0247 (0.79531366)]
COG0457	COG0860	ABC3023	ABC3023	Response regulator aspartate phosphatase	ABC3448	ABC3448	Hypothetical protein {UniProtKB/TrEMBL:Q5WCC9}	[TP0820-TP0247 (0.74644035), TP0067-TP0247 (0.79531366)]
COG0457	COG0860	ABC3023	ABC3023	Response regulator aspartate phosphatase	ABC0927	ABC0927	N-acetylmuramoyl-L-alanine amidase	[TP0820-TP0247 (0.74644035), TP0067-TP0247 (0.79531366)]
COG0457	COG0860	ABC3700	ABC3700	Response regulator aspartate phosphatase	ABC3448	ABC3448	Hypothetical protein {UniProtKB/TrEMBL:Q5WCC9}	[TP0820-TP0247 (0.74644035), TP0067-TP0247 (0.79531366)]
COG0457	COG0860	ABC0593	ABC0593	Transcriptional regulator, Xre family	ABC0192	ABC0192	Germination-specific N-acetylmuramoyl-L-alanine	[TP0820-TP0247 (0.74644035), TP0067-TP0247 (0.79531366)]
COG0457	COG0860	ABC2064	ABC2064	Hypothetical protein {UniProtKB/TrEMBL:Q5WGA6}	ABC0192	ABC0192	Germination-specific N-acetylmuramoyl-L-alanine	[TP0820-TP0247 (0.74644035), TP0067-TP0247 (0.79531366)]
COG0457	COG0860	ABC0593	ABC0593	Transcriptional regulator, Xre family	ABC3448	ABC3448	Hypothetical protein {UniProtKB/TrEMBL:Q5WCC9}	[TP0820-TP0247 (0.74644035), TP0067-TP0247 (0.79531366)]
COG0457	COG0860	ABC3023	ABC3023	Response regulator aspartate phosphatase	ABC0192	ABC0192	Germination-specific N-acetylmuramoyl-L-alanine	[TP0820-TP0247 (0.74644035), TP0067-TP0247 (0.79531366)]
COG0457	COG0860	ABC1904	ABC1904	Hypothetical protein {UniProtKB/TrEMBL:Q5WGR6}	ABC0927	ABC0927	N-acetylmuramoyl-L-alanine amidase	[TP0820-TP0247 (0.74644035), TP0067-TP0247 (0.79531366)]
COG0457	COG0860	ABC3645	ABC3645	Response regulator aspartate phosphatase	ABC3295	ABC3295	Hypothetical protein {UniProtKB/TrEMBL:Q5WCT2}	[TP0820-TP0247 (0.74644035), TP0067-TP0247 (0.79531366)]
COG0457	COG0860	ABC3645	ABC3645	Response regulator aspartate phosphatase	ABC0927	ABC0927	N-acetylmuramoyl-L-alanine amidase	[TP0820-TP0247 (0.74644035), TP0067-TP0247 (0.79531366)]
COG0457	COG0860	ABC3039	ABC3039	Hypothetical protein {UniProtKB/TrEMBL:Q5WDI7}	ABC3295	ABC3295	Hypothetical protein {UniProtKB/TrEMBL:Q5WCT2}	[TP0820-TP0247 (0.74644035), TP0067-TP0247 (0.79531366)]
COG0457	COG0860	ABC1904	ABC1904	Hypothetical protein {UniProtKB/TrEMBL:Q5WGR6}	ABC3448	ABC3448	Hypothetical protein {UniProtKB/TrEMBL:Q5WCC9}	[TP0820-TP0247 (0.74644035), TP0067-TP0247 (0.79531366)]
COG0457	COG0860	ABC2064	ABC2064	Hypothetical protein {UniProtKB/TrEMBL:Q5WGA6}	ABC3448	ABC3448	Hypothetical protein {UniProtKB/TrEMBL:Q5WCC9}	[TP0820-TP0247 (0.74644035), TP0067-TP0247 (0.79531366)]
COG0457	COG0860	ABC3645	ABC3645	Response regulator aspartate phosphatase	ABC3448	ABC3448	Hypothetical protein {UniProtKB/TrEMBL:Q5WCC9}	[TP0820-TP0247 (0.74644035), TP0067-TP0247 (0.79531366)]
COG0457	COG0860	ABC3808	ABC3808	Response regulator aspartate phosphatase	ABC0927	ABC0927	N-acetylmuramoyl-L-alanine amidase	[TP0820-TP0247 (0.74644035), TP0067-TP0247 (0.79531366)]
COG0457	COG0860	ABC3515	ABC3515	Response regulator aspartate phosphatase	ABC3295	ABC3295	Hypothetical protein {UniProtKB/TrEMBL:Q5WCT2}	[TP0820-TP0247 (0.74644035), TP0067-TP0247 (0.79531366)]
COG0457	COG0860	ABC3515	ABC3515	Response regulator aspartate phosphatase	ABC3448	ABC3448	Hypothetical protein {UniProtKB/TrEMBL:Q5WCC9}	[TP0820-TP0247 (0.74644035), TP0067-TP0247 (0.79531366)]
COG0457	COG0860	ABC3808	ABC3808	Response regulator aspartate phosphatase	ABC3295	ABC3295	Hypothetical protein {UniProtKB/TrEMBL:Q5WCT2}	[TP0820-TP0247 (0.74644035), TP0067-TP0247 (0.79531366)]
COG0457	COG0860	ABC3818	ABC3818	Hypothetical protein {UniProtKB/TrEMBL:Q5WBB1}	ABC0192	ABC0192	Germination-specific N-acetylmuramoyl-L-alanine	[TP0820-TP0247 (0.74644035), TP0067-TP0247 (0.79531366)]
COG0457	COG0860	ABC3625	ABC3625	Response regulator aspartate phosphatase	ABC3295	ABC3295	Hypothetical protein {UniProtKB/TrEMBL:Q5WCT2}	[TP0820-TP0247 (0.74644035), TP0067-TP0247 (0.79531366)]
COG0457	COG0860	ABC3625	ABC3625	Response regulator aspartate phosphatase	ABC3448	ABC3448	Hypothetical protein {UniProtKB/TrEMBL:Q5WCC9}	[TP0820-TP0247 (0.74644035), TP0067-TP0247 (0.79531366)]
COG0457	COG0860	ABC3700	ABC3700	Response regulator aspartate phosphatase	ABC3295	ABC3295	Hypothetical protein {UniProtKB/TrEMBL:Q5WCT2}	[TP0820-TP0247 (0.74644035), TP0067-TP0247 (0.79531366)]
COG0457	COG0860	ABC1587	ABC1587	Hypothetical protein {UniProtKB/TrEMBL:Q5WHN3}	ABC3448	ABC3448	Hypothetical protein {UniProtKB/TrEMBL:Q5WCC9}	[TP0820-TP0247 (0.74644035), TP0067-TP0247 (0.79531366)]
COG0457	COG0860	ABC3645	ABC3645	Response regulator aspartate phosphatase	ABC0192	ABC0192	Germination-specific N-acetylmuramoyl-L-alanine	[TP0820-TP0247 (0.74644035), TP0067-TP0247 (0.79531366)]
COG0457	COG0860	ABC3039	ABC3039	Hypothetical protein {UniProtKB/TrEMBL:Q5WDI7}	ABC3448	ABC3448	Hypothetical protein {UniProtKB/TrEMBL:Q5WCC9}	[TP0820-TP0247 (0.74644035), TP0067-TP0247 (0.79531366)]
COG0457	COG0860	ABC3323	ABC3323	Response regulator aspartate phosphatase	ABC0192	ABC0192	Germination-specific N-acetylmuramoyl-L-alanine	[TP0820-TP0247 (0.74644035), TP0067-TP0247 (0.79531366)]
COG0457	COG0860	ABC0762	ABC0762	Transcriptional activator	ABC3295	ABC3295	Hypothetical protein {UniProtKB/TrEMBL:Q5WCT2}	[TP0820-TP0247 (0.74644035), TP0067-TP0247 (0.79531366)]
COG0457	COG0860	ABC1587	ABC1587	Hypothetical protein {UniProtKB/TrEMBL:Q5WHN3}	ABC0192	ABC0192	Germination-specific N-acetylmuramoyl-L-alanine	[TP0820-TP0247 (0.74644035), TP0067-TP0247 (0.79531366)]
COG0457	COG0860	ABC3515	ABC3515	Response regulator aspartate phosphatase	ABC0192	ABC0192	Germination-specific N-acetylmuramoyl-L-alanine	[TP0820-TP0247 (0.74644035), TP0067-TP0247 (0.79531366)]
COG0457	COG0860	ABC3818	ABC3818	Hypothetical protein {UniProtKB/TrEMBL:Q5WBB1}	ABC0927	ABC0927	N-acetylmuramoyl-L-alanine amidase	[TP0820-TP0247 (0.74644035), TP0067-TP0247 (0.79531366)]
COG0457	COG0860	ABC3700	ABC3700	Response regulator aspartate phosphatase	ABC0927	ABC0927	N-acetylmuramoyl-L-alanine amidase	[TP0820-TP0247 (0.74644035), TP0067-TP0247 (0.79531366)]
COG0457	COG0860	ABC1904	ABC1904	Hypothetical protein {UniProtKB/TrEMBL:Q5WGR6}	ABC0192	ABC0192	Germination-specific N-acetylmuramoyl-L-alanine	[TP0820-TP0247 (0.74644035), TP0067-TP0247 (0.79531366)]
COG0457	COG0860	ABC3323	ABC3323	Response regulator aspartate phosphatase	ABC3448	ABC3448	Hypothetical protein {UniProtKB/TrEMBL:Q5WCC9}	[TP0820-TP0247 (0.74644035), TP0067-TP0247 (0.79531366)]
COG0457	COG0860	ABC2064	ABC2064	Hypothetical protein {UniProtKB/TrEMBL:Q5WGA6}	ABC0927	ABC0927	N-acetylmuramoyl-L-alanine amidase	[TP0820-TP0247 (0.74644035), TP0067-TP0247 (0.79531366)]
COG0457	COG0860	ABC0593	ABC0593	Transcriptional regulator, Xre family	ABC0927	ABC0927	N-acetylmuramoyl-L-alanine amidase	[TP0820-TP0247 (0.74644035), TP0067-TP0247 (0.79531366)]
COG0457	COG0860	ABC3818	ABC3818	Hypothetical protein {UniProtKB/TrEMBL:Q5WBB1}	ABC3448	ABC3448	Hypothetical protein {UniProtKB/TrEMBL:Q5WCC9}	[TP0820-TP0247 (0.74644035), TP0067-TP0247 (0.79531366)]
COG0457	COG0860	ABC2064	ABC2064	Hypothetical protein {UniProtKB/TrEMBL:Q5WGA6}	ABC3295	ABC3295	Hypothetical protein {UniProtKB/TrEMBL:Q5WCT2}	[TP0820-TP0247 (0.74644035), TP0067-TP0247 (0.79531366)]
COG0457	COG0860	ABC3700	ABC3700	Response regulator aspartate phosphatase	ABC0192	ABC0192	Germination-specific N-acetylmuramoyl-L-alanine	[TP0820-TP0247 (0.74644035), TP0067-TP0247 (0.79531366)]
COG0457	COG0860	ABC0593	ABC0593	Transcriptional regulator, Xre family	ABC3295	ABC3295	Hypothetical protein {UniProtKB/TrEMBL:Q5WCT2}	[TP0820-TP0247 (0.74644035), TP0067-TP0247 (0.79531366)]
COG0457	COG0860	ABC3818	ABC3818	Hypothetical protein {UniProtKB/TrEMBL:Q5WBB1}	ABC3295	ABC3295	Hypothetical protein {UniProtKB/TrEMBL:Q5WCT2}	[TP0820-TP0247 (0.74644035), TP0067-TP0247 (0.79531366)]
COG0457	COG0860	ABC3252	ABC3252	Response regulator aspartate phosphatase	ABC3448	ABC3448	Hypothetical protein {UniProtKB/TrEMBL:Q5WCC9}	[TP0820-TP0247 (0.74644035), TP0067-TP0247 (0.79531366)]
COG0457	COG0860	ABC0762	ABC0762	Transcriptional activator	ABC0192	ABC0192	Germination-specific N-acetylmuramoyl-L-alanine	[TP0820-TP0247 (0.74644035), TP0067-TP0247 (0.79531366)]
COG0457	COG0860	ABC3808	ABC3808	Response regulator aspartate phosphatase	ABC0192	ABC0192	Germination-specific N-acetylmuramoyl-L-alanine	[TP0820-TP0247 (0.74644035), TP0067-TP0247 (0.79531366)]
COG2201	COG4786	ABC2247	ABC2247	Chemotaxis response regulator protein-glutamate	ABC3840	ABC3840	Flagellar basal-body rod protein	[TP0631-TP0961 (0.5728655)]
COG2201	COG4786	ABC2247	ABC2247	Chemotaxis response regulator protein-glutamate	ABC3839	ABC3839	Flagellar basal-body rod protein	[TP0631-TP0961 (0.5728655)]
COG2201	COG4786	ABC2247	ABC2247	Chemotaxis response regulator protein-glutamate	ABC2261	ABC2261	Flagellar hook protein FlgE	[TP0631-TP0961 (0.5728655)]
COG1057	COG1774	ABC1640	nadD	Probable nicotinate-nucleotide adenylyltransferase (EC 2.7.7.18) (Deamido-NAD(+) pyrophosphorylase) (Deamido-NAD(+) diphosphorylase) (Nicotinate mononucleotide adenylyltransferase) (NaMN adenylyltransferase)	ABC0053	ABC0053	Hypothetical protein {UniProtKB/TrEMBL:Q5WLX9}	[TP0741-TP0046 (0.7023217)]
COG1653	COG2204	ABC3301	ABC3301	Sugar ABC transporter substrate-binding protein	ABC0045	ABC0045	Transcriptional regulator	[TP0074-TP0519 (0.57840663)]
COG1653	COG2204	ABC3442	ABC3442	Sugar ABC transporter substrate-binding protein	ABC0045	ABC0045	Transcriptional regulator	[TP0074-TP0519 (0.57840663)]
COG1653	COG2204	ABC3117	ABC3117	Sugar ABC transporter substrate-binding protein	ABC0045	ABC0045	Transcriptional regulator	[TP0074-TP0519 (0.57840663)]
COG1653	COG2204	ABC3125	ABC3125	Sugar ABC transporter substrate-binding protein	ABC0045	ABC0045	Transcriptional regulator	[TP0074-TP0519 (0.57840663)]
COG1653	COG2204	ABC0398	ABC0398	Sugar ABC transporter substrate-binding protein	ABC0045	ABC0045	Transcriptional regulator	[TP0074-TP0519 (0.57840663)]
COG1653	COG2204	ABC3215	ABC3215	Sugar ABC transporter substrate-binding protein	ABC0045	ABC0045	Transcriptional regulator	[TP0074-TP0519 (0.57840663)]
COG1653	COG2204	ABC3496	ABC3496	Sugar ABC transporter substrate-binding protein	ABC0045	ABC0045	Transcriptional regulator	[TP0074-TP0519 (0.57840663)]
COG1653	COG2204	ABC3774	ABC3774	Sugar ABC transporter substrate-binding protein	ABC0045	ABC0045	Transcriptional regulator	[TP0074-TP0519 (0.57840663)]
COG1653	COG2204	ABC0358	ABC0358	Hypothetical protein {UniProtKB/TrEMBL:Q5WL55}	ABC0045	ABC0045	Transcriptional regulator	[TP0074-TP0519 (0.57840663)]
COG1653	COG2204	ABC0685	ABC0685	Sugar ABC transporter substrate-binding protein	ABC0045	ABC0045	Transcriptional regulator	[TP0074-TP0519 (0.57840663)]
COG1653	COG2204	ABC0664	ABC0664	Sugar ABC transporter substrate-binding protein	ABC0045	ABC0045	Transcriptional regulator	[TP0074-TP0519 (0.57840663)]
COG1653	COG2204	ABC0385	ABC0385	Lactose ABC transporter substrate-binding protein	ABC0045	ABC0045	Transcriptional regulator	[TP0074-TP0519 (0.57840663)]
COG1653	COG2204	ABC3471	ABC3471	Sugar ABC transporter substrate-binding protein	ABC0045	ABC0045	Transcriptional regulator	[TP0074-TP0519 (0.57840663)]
COG1653	COG2204	ABC0436	ABC0436	Sugar ABC transporter substrate-binding protein	ABC0045	ABC0045	Transcriptional regulator	[TP0074-TP0519 (0.57840663)]
COG1653	COG2204	ABC0355	ABC0355	Glycerol-3-phosphate ABC transporter	ABC0045	ABC0045	Transcriptional regulator	[TP0074-TP0519 (0.57840663)]
COG1653	COG2204	ABC3282	ABC3282	Sugar ABC transporter substrate-binding protein	ABC0045	ABC0045	Transcriptional regulator	[TP0074-TP0519 (0.57840663)]
COG1653	COG2204	ABC3271	ABC3271	Sugar ABC transporter substrate-binding protein	ABC0045	ABC0045	Transcriptional regulator	[TP0074-TP0519 (0.57840663)]
COG1653	COG2204	ABC0394	ABC0394	Lactose ABC transporter substrate-binding protein	ABC0045	ABC0045	Transcriptional regulator	[TP0074-TP0519 (0.57840663)]
COG1653	COG2204	ABC0724	ABC0724	Sugar ABC transporter substrate-binding protein	ABC0045	ABC0045	Transcriptional regulator	[TP0074-TP0519 (0.57840663)]
COG1653	COG2204	ABC0319	ABC0319	Sugar ABC transporter substrate-binding protein	ABC0045	ABC0045	Transcriptional regulator	[TP0074-TP0519 (0.57840663)]
COG1653	COG2204	ABC3585	ABC3585	Sugar ABC transporter substrate-binding protein	ABC0045	ABC0045	Transcriptional regulator	[TP0074-TP0519 (0.57840663)]
COG1653	COG2204	ABC0558	ABC0558	Sugar ABC transporter substrate-binding protein	ABC0045	ABC0045	Transcriptional regulator	[TP0074-TP0519 (0.57840663)]
COG1653	COG2204	ABC1137	ABC1137	Polysaccharide ABC transporter substrate-binding	ABC0045	ABC0045	Transcriptional regulator	[TP0074-TP0519 (0.57840663)]
COG1653	COG2204	ABC1213	ABC1213	Sugar ABC transporter substrate-binding protein	ABC0045	ABC0045	Transcriptional regulator	[TP0074-TP0519 (0.57840663)]
COG1653	COG2204	ABC0337	ABC0337	Glycerol-3-phosphate ABC transporter	ABC0045	ABC0045	Transcriptional regulator	[TP0074-TP0519 (0.57840663)]
COG1653	COG2204	ABC1144	ABC1144	Sugar ABC transporter substrate-binding protein	ABC0045	ABC0045	Transcriptional regulator	[TP0074-TP0519 (0.57840663)]
COG1186	COG1925	ABC3067	ABC3067	Peptide chain release factor 2	ABC3033	ABC3033	PTS system, HPr-related protein	[TP0576-TP0589 (0.79878455)]
COG1186	COG1925	ABC3067	ABC3067	Peptide chain release factor 2	ABC3239	ABC3239	Catabolite repression HPr-like protein	[TP0576-TP0589 (0.79878455)]
COG1186	COG1925	ABC3067	ABC3067	Peptide chain release factor 2	ABC2659	ABC2659	PTS system, histidine-containing phosphocarrier	[TP0576-TP0589 (0.79878455)]
COG1159	COG1699	ABC1681	ABC1681	GTP-binding protein Era, Era/TrmE family	ABC3077	ABC3077	Hypothetical protein {UniProtKB/TrEMBL:Q5WDE9}	[TP0541-TP0658 (0.79144865)]
COG1177	COG1558	ABC3207	ABC3207	Spermidine/putrescine ABC transporter permease	ABC2271	ABC2271	Flagellar basal-body rod protein FlgC	[TP0654-TP0397 (0.7022186)]
COG0319	COG0333	ABC1678	ABC1678	UPF0054 protein ABC1678	ABC2371	rpmF	50S ribosomal protein L32	[TP0650-TP0807 (0.80809164)]
COG0301	COG0849	ABC2749	ABC2749	Thiamine biosynthesis protein ThiI	ABC2354	ABC2354	Cell division initiation protein FtsA	[TP0559-TP0389 (0.64923996)]
COG0216	COG0457	ABC3874	prfA	Peptide chain release factor 1 (RF-1)	ABC1587	ABC1587	Hypothetical protein {UniProtKB/TrEMBL:Q5WHN3}	[TP0051-TP0067 (0.7097377)]
COG0216	COG0457	ABC3874	prfA	Peptide chain release factor 1 (RF-1)	ABC3700	ABC3700	Response regulator aspartate phosphatase	[TP0051-TP0067 (0.7097377)]
COG0216	COG0457	ABC3874	prfA	Peptide chain release factor 1 (RF-1)	ABC3625	ABC3625	Response regulator aspartate phosphatase	[TP0051-TP0067 (0.7097377)]
COG0216	COG0457	ABC3874	prfA	Peptide chain release factor 1 (RF-1)	ABC1904	ABC1904	Hypothetical protein {UniProtKB/TrEMBL:Q5WGR6}	[TP0051-TP0067 (0.7097377)]
COG0216	COG0457	ABC3874	prfA	Peptide chain release factor 1 (RF-1)	ABC3818	ABC3818	Hypothetical protein {UniProtKB/TrEMBL:Q5WBB1}	[TP0051-TP0067 (0.7097377)]
COG0216	COG0457	ABC3874	prfA	Peptide chain release factor 1 (RF-1)	ABC0762	ABC0762	Transcriptional activator	[TP0051-TP0067 (0.7097377)]
COG0216	COG0457	ABC3874	prfA	Peptide chain release factor 1 (RF-1)	ABC0593	ABC0593	Transcriptional regulator, Xre family	[TP0051-TP0067 (0.7097377)]
COG0216	COG0457	ABC3874	prfA	Peptide chain release factor 1 (RF-1)	ABC3645	ABC3645	Response regulator aspartate phosphatase	[TP0051-TP0067 (0.7097377)]
COG0216	COG0457	ABC3874	prfA	Peptide chain release factor 1 (RF-1)	ABC3808	ABC3808	Response regulator aspartate phosphatase	[TP0051-TP0067 (0.7097377)]
COG0216	COG0457	ABC3874	prfA	Peptide chain release factor 1 (RF-1)	ABC3515	ABC3515	Response regulator aspartate phosphatase	[TP0051-TP0067 (0.7097377)]
COG0216	COG0457	ABC3874	prfA	Peptide chain release factor 1 (RF-1)	ABC3323	ABC3323	Response regulator aspartate phosphatase	[TP0051-TP0067 (0.7097377)]
COG0216	COG0457	ABC3874	prfA	Peptide chain release factor 1 (RF-1)	ABC3252	ABC3252	Response regulator aspartate phosphatase	[TP0051-TP0067 (0.7097377)]
COG0216	COG0457	ABC3874	prfA	Peptide chain release factor 1 (RF-1)	ABC3023	ABC3023	Response regulator aspartate phosphatase	[TP0051-TP0067 (0.7097377)]
COG0216	COG0457	ABC3874	prfA	Peptide chain release factor 1 (RF-1)	ABC2064	ABC2064	Hypothetical protein {UniProtKB/TrEMBL:Q5WGA6}	[TP0051-TP0067 (0.7097377)]
COG0216	COG0457	ABC3874	prfA	Peptide chain release factor 1 (RF-1)	ABC3039	ABC3039	Hypothetical protein {UniProtKB/TrEMBL:Q5WDI7}	[TP0051-TP0067 (0.7097377)]
COG1360	COG4786	ABC1984	ABC1984	Motility protein B {UniProtKB/TrEMBL:Q5WGI6}	ABC3840	ABC3840	Flagellar basal-body rod protein	[TP0724-TP0961 (0.729456)]
COG1360	COG4786	ABC1984	ABC1984	Motility protein B {UniProtKB/TrEMBL:Q5WGI6}	ABC3839	ABC3839	Flagellar basal-body rod protein	[TP0724-TP0961 (0.729456)]
COG1360	COG4786	ABC1984	ABC1984	Motility protein B {UniProtKB/TrEMBL:Q5WGI6}	ABC2261	ABC2261	Flagellar hook protein FlgE	[TP0724-TP0961 (0.729456)]
COG0687	COG0693	ABC3204	ABC3204	Spermidine/putrescine ABC transporter	ABC3683	ABC3683	Transcriptional regulator, AraC/XylS family	[TP0655-TP0445 (0.5706956)]
COG0687	COG0693	ABC3204	ABC3204	Spermidine/putrescine ABC transporter	ABC2048	ABC2048	Intracellular protease, ThiJ/PfpI family	[TP0655-TP0445 (0.5706956)]
COG0687	COG0693	ABC3204	ABC3204	Spermidine/putrescine ABC transporter	ABC2609	ABC2609	General stress protein GSP18	[TP0655-TP0445 (0.5706956)]
COG0687	COG0693	ABC3204	ABC3204	Spermidine/putrescine ABC transporter	ABC3506	ABC3506	Intracellular proteinase	[TP0655-TP0445 (0.5706956)]
COG0687	COG0693	ABC3204	ABC3204	Spermidine/putrescine ABC transporter	ABC3719	ABC3719	Intracellular protease, ThiJ/PfpI family	[TP0655-TP0445 (0.5706956)]
COG0687	COG0693	ABC3204	ABC3204	Spermidine/putrescine ABC transporter	ABC0530	ABC0530	Hypothetical protein {UniProtKB/TrEMBL:Q5WKN5}	[TP0655-TP0445 (0.5706956)]
COG1352	COG2206	ABC1891	ABC1891	Chemotaxis protein methyltransferase CheR	ABC2435	ABC2435	Hypothetical protein {UniProtKB/TrEMBL:Q5WF90}	[TP0630-TP0877 (0.67253613)]
COG1385	COG2204	ABC1662	ABC1662	Hypothetical protein {UniProtKB/TrEMBL:Q5WHF8}	ABC0045	ABC0045	Transcriptional regulator	[TP0032-TP0519 (0.67332727)]
COG0542	COG2204	ABC3449	ABC3449	ATP-dependent Clp protease ATP-binding subunit	ABC0045	ABC0045	Transcriptional regulator	[TP0071-TP0519 (0.6908589)]
COG0542	COG2204	ABC0121	ABC0121	ATP-dependent Clp protease ATP-binding subunit	ABC0045	ABC0045	Transcriptional regulator	[TP0071-TP0519 (0.6908589)]
COG0802	COG1774	ABC0868	ABC0868	ATP/GTP hydrolase {UniProtKB/TrEMBL:Q5WJP8}	ABC0053	ABC0053	Hypothetical protein {UniProtKB/TrEMBL:Q5WLX9}	[TP0875-TP0046 (0.67547834)]
COG0153	COG2080	ABC3219	ABC3219	Galactokinase {UniProtKB/TrEMBL:Q5WD07}	ABC3740	ABC3740	Xanthine dehydrogenase subunit E	[TP0418-TP0080 (0.66367555)]
COG0608	COG1366	ABC1568	ABC1568	Single-strand DNA-specific exonuclease	ABC0814	ABC0814	Positive regulator of sigma-B activity	[TP0704-TP0540 (0.7098393)]
COG0608	COG1366	ABC1568	ABC1568	Single-strand DNA-specific exonuclease	ABC0811	ABC0811	Negative regulator of sigma-B activity	[TP0704-TP0540 (0.7098393)]
COG0608	COG1366	ABC1568	ABC1568	Single-strand DNA-specific exonuclease	ABC1793	ABC1793	Stage II sporulation protein AA, anti-sigma F	[TP0704-TP0540 (0.7098393)]
COG0705	COG1187	ABC0804	ABC0804	Hypothetical protein {UniProtKB/TrEMBL:Q5WJW2}	ABC2798	ABC2798	16S pseudouridylate synthase	[TP0982-TP0459 (0.6079956)]
COG0705	COG1187	ABC1726	ABC1726	Hypothetical protein {UniProtKB/TrEMBL:Q5WH94}	ABC2798	ABC2798	16S pseudouridylate synthase	[TP0982-TP0459 (0.6079956)]
COG0705	COG1187	ABC1726	ABC1726	Hypothetical protein {UniProtKB/TrEMBL:Q5WH94}	ABC1831	ABC1831	Ribosomal large subunit pseudouridine synthase B	[TP0982-TP0459 (0.6079956)]
COG0705	COG1187	ABC0804	ABC0804	Hypothetical protein {UniProtKB/TrEMBL:Q5WJW2}	ABC1831	ABC1831	Ribosomal large subunit pseudouridine synthase B	[TP0982-TP0459 (0.6079956)]
COG0569	COG1256	ABC0285	ABC0285	Potassium transport system NAD-binding component,	ABC3079	ABC3079	Flagellar hook-associated protein 1 FlgK	[TP0024-TP0660 (0.58621275)]
COG0569	COG1256	ABC2426	ABC2426	Potassium transport system NAD-binding component,	ABC3079	ABC3079	Flagellar hook-associated protein 1 FlgK	[TP0024-TP0660 (0.58621275)]
COG0290	COG0457	ABC2689	infC	Translation initiation factor IF-3	ABC3645	ABC3645	Response regulator aspartate phosphatase	[TP0850-TP0095 (0.6947713)]
COG0290	COG0457	ABC2689	infC	Translation initiation factor IF-3	ABC3808	ABC3808	Response regulator aspartate phosphatase	[TP0850-TP0095 (0.6947713)]
COG0290	COG0457	ABC2689	infC	Translation initiation factor IF-3	ABC3625	ABC3625	Response regulator aspartate phosphatase	[TP0850-TP0095 (0.6947713)]
COG0290	COG0457	ABC2689	infC	Translation initiation factor IF-3	ABC3323	ABC3323	Response regulator aspartate phosphatase	[TP0850-TP0095 (0.6947713)]
COG0290	COG0457	ABC2689	infC	Translation initiation factor IF-3	ABC1904	ABC1904	Hypothetical protein {UniProtKB/TrEMBL:Q5WGR6}	[TP0850-TP0095 (0.6947713)]
COG0290	COG0457	ABC2689	infC	Translation initiation factor IF-3	ABC3818	ABC3818	Hypothetical protein {UniProtKB/TrEMBL:Q5WBB1}	[TP0850-TP0095 (0.6947713)]
COG0290	COG0457	ABC2689	infC	Translation initiation factor IF-3	ABC3023	ABC3023	Response regulator aspartate phosphatase	[TP0850-TP0095 (0.6947713)]
COG0290	COG0457	ABC2689	infC	Translation initiation factor IF-3	ABC2064	ABC2064	Hypothetical protein {UniProtKB/TrEMBL:Q5WGA6}	[TP0850-TP0095 (0.6947713)]
COG0290	COG0457	ABC2689	infC	Translation initiation factor IF-3	ABC3039	ABC3039	Hypothetical protein {UniProtKB/TrEMBL:Q5WDI7}	[TP0850-TP0095 (0.6947713)]
COG0290	COG0457	ABC2689	infC	Translation initiation factor IF-3	ABC0593	ABC0593	Transcriptional regulator, Xre family	[TP0850-TP0095 (0.6947713)]
COG0290	COG0457	ABC2689	infC	Translation initiation factor IF-3	ABC0762	ABC0762	Transcriptional activator	[TP0850-TP0095 (0.6947713)]
COG0290	COG0457	ABC2689	infC	Translation initiation factor IF-3	ABC3515	ABC3515	Response regulator aspartate phosphatase	[TP0850-TP0095 (0.6947713)]
COG0290	COG0457	ABC2689	infC	Translation initiation factor IF-3	ABC1587	ABC1587	Hypothetical protein {UniProtKB/TrEMBL:Q5WHN3}	[TP0850-TP0095 (0.6947713)]
COG0290	COG0457	ABC2689	infC	Translation initiation factor IF-3	ABC3252	ABC3252	Response regulator aspartate phosphatase	[TP0850-TP0095 (0.6947713)]
COG0290	COG0457	ABC2689	infC	Translation initiation factor IF-3	ABC3700	ABC3700	Response regulator aspartate phosphatase	[TP0850-TP0095 (0.6947713)]
COG0080	COG0301	ABC0137	rplK	50S ribosomal protein L11	ABC2749	ABC2749	Thiamine biosynthesis protein ThiI	[TP0237-TP0559 (0.59848577)]
COG0782	COG0860	ABC1599	ABC1599	Transcriptional elongation factor GreA	ABC0927	ABC0927	N-acetylmuramoyl-L-alanine amidase	[TP0019-TP0247 (0.7668169)]
COG0782	COG0860	ABC1599	ABC1599	Transcriptional elongation factor GreA	ABC3295	ABC3295	Hypothetical protein {UniProtKB/TrEMBL:Q5WCT2}	[TP0019-TP0247 (0.7668169)]
COG0782	COG0860	ABC1599	ABC1599	Transcriptional elongation factor GreA	ABC0192	ABC0192	Germination-specific N-acetylmuramoyl-L-alanine	[TP0019-TP0247 (0.7668169)]
COG0782	COG0860	ABC1599	ABC1599	Transcriptional elongation factor GreA	ABC3448	ABC3448	Hypothetical protein {UniProtKB/TrEMBL:Q5WCC9}	[TP0019-TP0247 (0.7668169)]
COG0234	COG1619	ABC0881	groS	10 kDa chaperonin (Protein Cpn10) (groES protein)	ABC3338	ABC3338	Carboxypeptidase {UniProtKB/TrEMBL:Q5WCN9}	[TP1013-TP0688 (0.6288964)]
COG0234	COG1619	ABC0881	groS	10 kDa chaperonin (Protein Cpn10) (groES protein)	ABC1301	ABC1301	Microcin immunity protein	[TP1013-TP0688 (0.6288964)]
COG0234	COG1619	ABC0881	groS	10 kDa chaperonin (Protein Cpn10) (groES protein)	ABC0781	ABC0781	Muramoyltetrapeptide carboxypeptidase	[TP1013-TP0688 (0.6288964)]
COG0255	COG1516	ABC0158	rpmC	50S ribosomal protein L29	ABC3073	ABC3073	Flagellar protein FliS {UniProtKB/TrEMBL:Q5WDF3}	[TP0197-TP0943 (0.5311184)]
COG1344	COG1699	ABC3699	ABC3699	Flagellin protein {UniProtKB/TrEMBL:Q5WBM8}	ABC3077	ABC3077	Hypothetical protein {UniProtKB/TrEMBL:Q5WDE9}	[TP0792-TP0658 (0.94066244), TP0868-TP0658 (0.9503252), TP0870-TP0658 (0.7328265)]
COG1344	COG1699	ABC3078	ABC3078	Flagellar hook-associated protein 3 FlgL	ABC3077	ABC3077	Hypothetical protein {UniProtKB/TrEMBL:Q5WDE9}	[TP0792-TP0658 (0.94066244), TP0868-TP0658 (0.9503252), TP0870-TP0658 (0.7328265)]
COG1344	COG5401	ABC3078	ABC3078	Flagellar hook-associated protein 3 FlgL	ABC2653	ABC2653	Germination protein GerM	[TP0792-TP0832 (0.55516005), TP0868-TP0832 (0.6009694)]
COG1344	COG5401	ABC3699	ABC3699	Flagellin protein {UniProtKB/TrEMBL:Q5WBM8}	ABC2653	ABC2653	Germination protein GerM	[TP0792-TP0832 (0.55516005), TP0868-TP0832 (0.6009694)]
COG0824	COG1480	ABC2661	ABC2661	Thioesterase {UniProtKB/TrEMBL:Q5WEL4}	ABC1677	ABC1677	Hypothetical protein {UniProtKB/TrEMBL:Q5WHE3}	[TP0156-TP0651 (0.6079956)]
COG0824	COG1480	ABC2152	ABC2152	Thioesterase {UniProtKB/TrEMBL:Q5WG18}	ABC1677	ABC1677	Hypothetical protein {UniProtKB/TrEMBL:Q5WHE3}	[TP0156-TP0651 (0.6079956)]
COG0849	COG1061	ABC2354	ABC2354	Cell division initiation protein FtsA	ABC0537	ABC0537	Hypothetical protein {UniProtKB/TrEMBL:Q5WKM8}	[TP0389-TP0380 (0.6968711)]
COG4786	COG5401	ABC2261	ABC2261	Flagellar hook protein FlgE	ABC2653	ABC2653	Germination protein GerM	[TP0960-TP0832 (0.6306055)]
COG4786	COG5401	ABC3840	ABC3840	Flagellar basal-body rod protein	ABC2653	ABC2653	Germination protein GerM	[TP0960-TP0832 (0.6306055)]
COG4786	COG5401	ABC3839	ABC3839	Flagellar basal-body rod protein	ABC2653	ABC2653	Germination protein GerM	[TP0960-TP0832 (0.6306055)]
COG0322	COG0353	ABC2667	uvrC	UvrABC system protein C (Protein uvrC) (Excinuclease ABC subunit C)	ABC0039	recR	Recombination protein recR	[TP0472-TP1004 (0.53674763)]
COG0771	COG1595	ABC2357	murD	UDP-N-acetylmuramoylalanine--D-glutamate ligase (EC 6.3.2.9) (UDP-N- acetylmuramoyl-L-alanyl-D-glutamate synthetase) (D-glutamic acid- adding enzyme)	ABC0133	ABC0133	DNA-directed RNA polymerase sigma-30 factor	[TP0903-TP0092 (0.6651206)]
COG0771	COG1595	ABC2357	murD	UDP-N-acetylmuramoylalanine--D-glutamate ligase (EC 6.3.2.9) (UDP-N- acetylmuramoyl-L-alanyl-D-glutamate synthetase) (D-glutamic acid- adding enzyme)	ABC4051	ABC4051	DNA-directed RNA polymerase ECF-type sigma factor	[TP0903-TP0092 (0.6651206)]
COG0771	COG1595	ABC2357	murD	UDP-N-acetylmuramoylalanine--D-glutamate ligase (EC 6.3.2.9) (UDP-N- acetylmuramoyl-L-alanyl-D-glutamate synthetase) (D-glutamic acid- adding enzyme)	ABC1972	ABC1972	DNA-directed RNA polymerase ECF-type sigma factor	[TP0903-TP0092 (0.6651206)]
COG0771	COG1595	ABC2357	murD	UDP-N-acetylmuramoylalanine--D-glutamate ligase (EC 6.3.2.9) (UDP-N- acetylmuramoyl-L-alanyl-D-glutamate synthetase) (D-glutamic acid- adding enzyme)	ABC0239	ABC0239	DNA-directed RNA polymerase ECF-type sigma factor	[TP0903-TP0092 (0.6651206)]
COG1677	COG1815	ABC2270	ABC2270	Flagellar hook-basal body complex protein FliE	ABC2272	ABC2272	Flagellar basal-body rod protein FlgB	[TP0398-TP0396 (0.79194725)]
COG0188	COG0305	ABC1988	ABC1988	DNA topoisomerase IIA subunit A	ABC4101	ABC4101	Replicative DNA helicase	[TP0005-TP0058 (0.73312306)]
COG0188	COG0305	ABC0007	ABC0007	DNA gyrase subunit A {UniProtKB/TrEMBL:Q5WM25}	ABC4101	ABC4101	Replicative DNA helicase	[TP0005-TP0058 (0.73312306)]
COG0233	COG1283	ABC2239	frr	Ribosome recycling factor (Ribosome-releasing factor) (RRF)	ABC1714	ABC1714	Sodium-dependent phosphate transporter	[TP0604-TP0771 (0.7316062)]
COG0233	COG1283	ABC2239	frr	Ribosome recycling factor (Ribosome-releasing factor) (RRF)	ABC1668	ABC1668	Na+:phosphate symporter	[TP0604-TP0771 (0.7316062)]
COG0840	COG1344	ABC3479	ABC3479	Heme-based aerotactic transducer HemAT	ABC3699	ABC3699	Flagellin protein {UniProtKB/TrEMBL:Q5WBM8}	[TP0640-TP0870 (0.6975479)]
COG0840	COG1344	ABC3866	ABC3866	Methyl-accepting chemotaxis protein	ABC3699	ABC3699	Flagellin protein {UniProtKB/TrEMBL:Q5WBM8}	[TP0640-TP0870 (0.6975479)]
COG0840	COG1344	ABC2006	ABC2006	Methyl-accepting chemotaxis protein	ABC3078	ABC3078	Flagellar hook-associated protein 3 FlgL	[TP0640-TP0870 (0.6975479)]
COG0840	COG1344	ABC2006	ABC2006	Methyl-accepting chemotaxis protein	ABC3699	ABC3699	Flagellin protein {UniProtKB/TrEMBL:Q5WBM8}	[TP0640-TP0870 (0.6975479)]
COG0840	COG1344	ABC3866	ABC3866	Methyl-accepting chemotaxis protein	ABC3078	ABC3078	Flagellar hook-associated protein 3 FlgL	[TP0640-TP0870 (0.6975479)]
COG0840	COG1344	ABC0457	ABC0457	Methyl-accepting chemotaxis protein	ABC3078	ABC3078	Flagellar hook-associated protein 3 FlgL	[TP0640-TP0870 (0.6975479)]
COG0840	COG1344	ABC4049	ABC4049	Methyl-accepting chemotaxis protein	ABC3699	ABC3699	Flagellin protein {UniProtKB/TrEMBL:Q5WBM8}	[TP0640-TP0870 (0.6975479)]
COG0840	COG1344	ABC3965	ABC3965	Methyl-accepting chemotaxis protein	ABC3699	ABC3699	Flagellin protein {UniProtKB/TrEMBL:Q5WBM8}	[TP0640-TP0870 (0.6975479)]
COG0840	COG1344	ABC3479	ABC3479	Heme-based aerotactic transducer HemAT	ABC3078	ABC3078	Flagellar hook-associated protein 3 FlgL	[TP0640-TP0870 (0.6975479)]
COG0840	COG1344	ABC3533	ABC3533	Methyl-accepting chemotaxis protein	ABC3699	ABC3699	Flagellin protein {UniProtKB/TrEMBL:Q5WBM8}	[TP0640-TP0870 (0.6975479)]
COG0840	COG1344	ABC4049	ABC4049	Methyl-accepting chemotaxis protein	ABC3078	ABC3078	Flagellar hook-associated protein 3 FlgL	[TP0640-TP0870 (0.6975479)]
COG0840	COG1344	ABC3965	ABC3965	Methyl-accepting chemotaxis protein	ABC3078	ABC3078	Flagellar hook-associated protein 3 FlgL	[TP0640-TP0870 (0.6975479)]
COG0840	COG1344	ABC0457	ABC0457	Methyl-accepting chemotaxis protein	ABC3699	ABC3699	Flagellin protein {UniProtKB/TrEMBL:Q5WBM8}	[TP0640-TP0870 (0.6975479)]
COG0840	COG1344	ABC3533	ABC3533	Methyl-accepting chemotaxis protein	ABC3078	ABC3078	Flagellar hook-associated protein 3 FlgL	[TP0640-TP0870 (0.6975479)]
COG1825	COG2812	ABC0080	ctc	50S ribosomal protein L25 (General stress protein CTC)	ABC0037	ABC0037	DNA-directed DNA polymerase III gamma and tau	[TP0372-TP1005 (0.6540257)]
COG0024	COG1121	ABC0172	ABC0172	Methionine aminopeptidase	ABC1702	ABC1702	Metal ion ABC transporter ATP-binding protein	[TP0842-TP0164 (0.77940726)]
COG0024	COG1121	ABC3950	ABC3950	Methionine aminopeptidase	ABC1702	ABC1702	Metal ion ABC transporter ATP-binding protein	[TP0842-TP0164 (0.77940726)]
COG0024	COG1121	ABC3950	ABC3950	Methionine aminopeptidase	ABC3960	ABC3960	Mn2+/Zn2+ ABC transporter ATP-binding protein	[TP0842-TP0164 (0.77940726)]
COG0024	COG1121	ABC0172	ABC0172	Methionine aminopeptidase	ABC1116	ABC1116	Mn2+/Zn2+ ABC transporter ATP-binding protein	[TP0842-TP0164 (0.77940726)]
COG0024	COG1121	ABC0172	ABC0172	Methionine aminopeptidase	ABC3960	ABC3960	Mn2+/Zn2+ ABC transporter ATP-binding protein	[TP0842-TP0164 (0.77940726)]
COG0024	COG1121	ABC0743	ABC0743	Methionine aminopeptidase	ABC1116	ABC1116	Mn2+/Zn2+ ABC transporter ATP-binding protein	[TP0842-TP0164 (0.77940726)]
COG0024	COG1121	ABC0743	ABC0743	Methionine aminopeptidase	ABC1702	ABC1702	Metal ion ABC transporter ATP-binding protein	[TP0842-TP0164 (0.77940726)]
COG0024	COG1121	ABC3950	ABC3950	Methionine aminopeptidase	ABC1116	ABC1116	Mn2+/Zn2+ ABC transporter ATP-binding protein	[TP0842-TP0164 (0.77940726)]
COG0024	COG1121	ABC0743	ABC0743	Methionine aminopeptidase	ABC3960	ABC3960	Mn2+/Zn2+ ABC transporter ATP-binding protein	[TP0842-TP0164 (0.77940726)]
COG0361	COG1214	ABC0173	infA	Translation initiation factor IF-1	ABC0869	ABC0869	Glycoprotein endopeptidase	[TP0097-TP0876 (0.56457245)]
COG0257	COG1283	ABC0174	ABC0174	50S ribosomal protein L36	ABC1714	ABC1714	Sodium-dependent phosphate transporter	[TP0209-TP0771 (0.6772987)]
COG0257	COG1283	ABC0174	ABC0174	50S ribosomal protein L36	ABC1668	ABC1668	Na+:phosphate symporter	[TP0209-TP0771 (0.6772987)]
COG0255	COG1011	ABC0158	rpmC	50S ribosomal protein L29	ABC1932	ABC1932	Hydrolase, HAD superfamily	[TP0197-TP0158 (0.6077605)]
COG0255	COG1011	ABC0158	rpmC	50S ribosomal protein L29	ABC0908	ABC0908	Hydrolase, HAD superfamily	[TP0197-TP0158 (0.6077605)]
COG0255	COG1011	ABC0158	rpmC	50S ribosomal protein L29	ABC3264	ABC3264	Hydrolase, HAD superfamily	[TP0197-TP0158 (0.6077605)]
COG1108	COG2239	ABC3958	ABC3958	Mn2+/Zn2+ ABC transporter permease	ABC0737	ABC0737	Magnesium transporter {UniProtKB/TrEMBL:Q5WK29}	[TP0165-TP0917 (0.5215956)]
COG1108	COG2239	ABC1703	ABC1703	Metal ion ABC transporter permease	ABC0737	ABC0737	Magnesium transporter {UniProtKB/TrEMBL:Q5WK29}	[TP0165-TP0917 (0.5215956)]
COG1108	COG2239	ABC1115	ABC1115	Mn2+/Zn2+ ABC transporter permease	ABC0737	ABC0737	Magnesium transporter {UniProtKB/TrEMBL:Q5WK29}	[TP0165-TP0917 (0.5215956)]
COG1108	COG2239	ABC3959	ABC3959	Mn2+/Zn2+ ABC transporter permease	ABC0737	ABC0737	Magnesium transporter {UniProtKB/TrEMBL:Q5WK29}	[TP0165-TP0917 (0.5215956)]
COG2204	COG2204	ABC0045	ABC0045	Transcriptional regulator	ABC0045	ABC0045	Transcriptional regulator	[TP0519-TP0519 (0.65939915)]
COG0546	COG0739	ABC3052	ABC3052	Phosphoglycolate phosphatase	ABC3845	ABC3845	Stage II sporulation protein Q	[TP0554-TP0782 (0.73069036)]
COG0546	COG0739	ABC3052	ABC3052	Phosphoglycolate phosphatase	ABC2605	ABC2605	Stage IV sporulation protein FA	[TP0554-TP0782 (0.73069036)]
COG0546	COG0739	ABC3052	ABC3052	Phosphoglycolate phosphatase	ABC2951	ABC2951	Metalloendopeptidase {UniProtKB/TrEMBL:Q5WDS5}	[TP0554-TP0782 (0.73069036)]
COG0220	COG5401	ABC2778	trmB	tRNA (guanine-N(7)-)-methyltransferase (EC 2.1.1.33) (tRNA(m7G46)- methyltransferase)	ABC2653	ABC2653	Germination protein GerM	[TP0464-TP0832 (0.5858538)]
COG0242	COG1187	ABC2423	ABC2423	Peptide deformylase {UniProtKB/TrEMBL:Q5WFA2}	ABC1831	ABC1831	Ribosomal large subunit pseudouridine synthase B	[TP0757-TP0459 (0.5284328)]
COG0242	COG1187	ABC2423	ABC2423	Peptide deformylase {UniProtKB/TrEMBL:Q5WFA2}	ABC2798	ABC2798	16S pseudouridylate synthase	[TP0757-TP0459 (0.5284328)]
COG0457	COG0558	ABC3023	ABC3023	Response regulator aspartate phosphatase	ABC2202	ABC2202	CDP-diacylglycerol--glycerol-3-phosphate	[TP0067-TP0730 (0.86096925)]
COG0457	COG0558	ABC3700	ABC3700	Response regulator aspartate phosphatase	ABC2202	ABC2202	CDP-diacylglycerol--glycerol-3-phosphate	[TP0067-TP0730 (0.86096925)]
COG0457	COG0558	ABC2064	ABC2064	Hypothetical protein {UniProtKB/TrEMBL:Q5WGA6}	ABC2202	ABC2202	CDP-diacylglycerol--glycerol-3-phosphate	[TP0067-TP0730 (0.86096925)]
COG0457	COG0558	ABC0593	ABC0593	Transcriptional regulator, Xre family	ABC2202	ABC2202	CDP-diacylglycerol--glycerol-3-phosphate	[TP0067-TP0730 (0.86096925)]
COG0457	COG0558	ABC3252	ABC3252	Response regulator aspartate phosphatase	ABC2202	ABC2202	CDP-diacylglycerol--glycerol-3-phosphate	[TP0067-TP0730 (0.86096925)]
COG0457	COG0558	ABC3818	ABC3818	Hypothetical protein {UniProtKB/TrEMBL:Q5WBB1}	ABC2202	ABC2202	CDP-diacylglycerol--glycerol-3-phosphate	[TP0067-TP0730 (0.86096925)]
COG0457	COG0558	ABC1587	ABC1587	Hypothetical protein {UniProtKB/TrEMBL:Q5WHN3}	ABC2202	ABC2202	CDP-diacylglycerol--glycerol-3-phosphate	[TP0067-TP0730 (0.86096925)]
COG0457	COG0558	ABC3323	ABC3323	Response regulator aspartate phosphatase	ABC2202	ABC2202	CDP-diacylglycerol--glycerol-3-phosphate	[TP0067-TP0730 (0.86096925)]
COG0457	COG0558	ABC0762	ABC0762	Transcriptional activator	ABC2202	ABC2202	CDP-diacylglycerol--glycerol-3-phosphate	[TP0067-TP0730 (0.86096925)]
COG0457	COG0558	ABC3515	ABC3515	Response regulator aspartate phosphatase	ABC2202	ABC2202	CDP-diacylglycerol--glycerol-3-phosphate	[TP0067-TP0730 (0.86096925)]
COG0457	COG0558	ABC3645	ABC3645	Response regulator aspartate phosphatase	ABC2202	ABC2202	CDP-diacylglycerol--glycerol-3-phosphate	[TP0067-TP0730 (0.86096925)]
COG0457	COG0558	ABC3039	ABC3039	Hypothetical protein {UniProtKB/TrEMBL:Q5WDI7}	ABC2202	ABC2202	CDP-diacylglycerol--glycerol-3-phosphate	[TP0067-TP0730 (0.86096925)]
COG0457	COG0558	ABC3808	ABC3808	Response regulator aspartate phosphatase	ABC2202	ABC2202	CDP-diacylglycerol--glycerol-3-phosphate	[TP0067-TP0730 (0.86096925)]
COG0457	COG0558	ABC1904	ABC1904	Hypothetical protein {UniProtKB/TrEMBL:Q5WGR6}	ABC2202	ABC2202	CDP-diacylglycerol--glycerol-3-phosphate	[TP0067-TP0730 (0.86096925)]
COG0457	COG0558	ABC3625	ABC3625	Response regulator aspartate phosphatase	ABC2202	ABC2202	CDP-diacylglycerol--glycerol-3-phosphate	[TP0067-TP0730 (0.86096925)]
COG0840	COG5401	ABC3533	ABC3533	Methyl-accepting chemotaxis protein	ABC2653	ABC2653	Germination protein GerM	[TP0640-TP0832 (0.55516005)]
COG0840	COG5401	ABC0457	ABC0457	Methyl-accepting chemotaxis protein	ABC2653	ABC2653	Germination protein GerM	[TP0640-TP0832 (0.55516005)]
COG0840	COG5401	ABC3479	ABC3479	Heme-based aerotactic transducer HemAT	ABC2653	ABC2653	Germination protein GerM	[TP0640-TP0832 (0.55516005)]
COG0840	COG5401	ABC2006	ABC2006	Methyl-accepting chemotaxis protein	ABC2653	ABC2653	Germination protein GerM	[TP0640-TP0832 (0.55516005)]
COG0840	COG5401	ABC4049	ABC4049	Methyl-accepting chemotaxis protein	ABC2653	ABC2653	Germination protein GerM	[TP0640-TP0832 (0.55516005)]
COG0840	COG5401	ABC3965	ABC3965	Methyl-accepting chemotaxis protein	ABC2653	ABC2653	Germination protein GerM	[TP0640-TP0832 (0.55516005)]
COG0840	COG5401	ABC3866	ABC3866	Methyl-accepting chemotaxis protein	ABC2653	ABC2653	Germination protein GerM	[TP0640-TP0832 (0.55516005)]
COG0020	COG1508	ABC2238	uppS	Undecaprenyl pyrophosphate synthetase (EC 2.5.1.31) (UPP synthetase) (Di-trans,poly-cis-decaprenylcistransferase) (Undecaprenyl diphosphate synthase) (UDS)	ABC3025	ABC3025	DNA-directed RNA polymerase sigma-54 factor	[TP0603-TP0111 (0.79878455)]
COG0192	COG1774	ABC2878	metK	S-adenosylmethionine synthetase (EC 2.5.1.6) (Methionine adenosyltransferase) (AdoMet synthetase) (MAT)	ABC0053	ABC0053	Hypothetical protein {UniProtKB/TrEMBL:Q5WLX9}	[TP0794-TP0046 (0.7023217)]
COG0420	COG0739	ABC2198	ABC2198	DNA repair exonuclease {UniProtKB/TrEMBL:Q5WFX2}	ABC2605	ABC2605	Stage IV sporulation protein FA	[TP0626-TP0782 (0.7781429)]
COG0420	COG0739	ABC2198	ABC2198	DNA repair exonuclease {UniProtKB/TrEMBL:Q5WFX2}	ABC2951	ABC2951	Metalloendopeptidase {UniProtKB/TrEMBL:Q5WDS5}	[TP0626-TP0782 (0.7781429)]
COG0420	COG0739	ABC2198	ABC2198	DNA repair exonuclease {UniProtKB/TrEMBL:Q5WFX2}	ABC3845	ABC3845	Stage II sporulation protein Q	[TP0626-TP0782 (0.7781429)]
COG1385	COG2812	ABC1662	ABC1662	Hypothetical protein {UniProtKB/TrEMBL:Q5WHF8}	ABC0037	ABC0037	DNA-directed DNA polymerase III gamma and tau	[TP0276-TP1005 (0.66627616)]
COG0217	COG0739	ABC1956	ABC1956	Hypothetical UPF0082 protein ABC1956	ABC3845	ABC3845	Stage II sporulation protein Q	[TP0474-TP0864 (0.82349855)]
COG0217	COG0739	ABC1956	ABC1956	Hypothetical UPF0082 protein ABC1956	ABC2605	ABC2605	Stage IV sporulation protein FA	[TP0474-TP0864 (0.82349855)]
COG0217	COG0739	ABC1956	ABC1956	Hypothetical UPF0082 protein ABC1956	ABC2951	ABC2951	Metalloendopeptidase {UniProtKB/TrEMBL:Q5WDS5}	[TP0474-TP0864 (0.82349855)]
COG0242	COG0254	ABC2423	ABC2423	Peptide deformylase {UniProtKB/TrEMBL:Q5WFA2}	ABC3878	rpmE	50S ribosomal protein L31 type B	[TP0757-TP0255 (0.6434887)]
COG0442	COG1466	ABC2234	ABC2234	Proline-tRNA synthetase	ABC1650	ABC1650	DNA polymerase III delta subunit HolA	[TP0160-TP0588 (0.66563916)]
COG0785	COG2239	ABC1536	ABC1536	Cytochrome c biogenesis protein CcdA	ABC0737	ABC0737	Magnesium transporter {UniProtKB/TrEMBL:Q5WK29}	[TP0101-TP0917 (0.5215956)]
COG0705	COG2239	ABC1726	ABC1726	Hypothetical protein {UniProtKB/TrEMBL:Q5WH94}	ABC0737	ABC0737	Magnesium transporter {UniProtKB/TrEMBL:Q5WK29}	[TP0982-TP0917 (0.5527395)]
COG0705	COG2239	ABC0804	ABC0804	Hypothetical protein {UniProtKB/TrEMBL:Q5WJW2}	ABC0737	ABC0737	Magnesium transporter {UniProtKB/TrEMBL:Q5WK29}	[TP0982-TP0917 (0.5527395)]
COG0847	COG1558	ABC3926	ABC3926	Hypothetical protein {UniProtKB/TrEMBL:Q5WB03}	ABC2271	ABC2271	Flagellar basal-body rod protein FlgC	[TP0643-TP0397 (0.7022186)]
COG0305	COG0593	ABC4101	ABC4101	Replicative DNA helicase	ABC0001	dnaA	Chromosomal replication initiator protein dnaA	[TP0058-TP0001 (0.9013428)]
COG0772	COG2239	ABC2799	ABC2799	Cell division protein FtsW	ABC0737	ABC0737	Magnesium transporter {UniProtKB/TrEMBL:Q5WK29}	[TP0501-TP0917 (0.53388965), TP0387-TP0917 (0.61041105)]
COG0772	COG2239	ABC3821	ABC3821	Stage V sporulation protein E	ABC0737	ABC0737	Magnesium transporter {UniProtKB/TrEMBL:Q5WK29}	[TP0501-TP0917 (0.53388965), TP0387-TP0917 (0.61041105)]
COG0772	COG2239	ABC2800	ABC2800	Stage V sporulation protein E	ABC0737	ABC0737	Magnesium transporter {UniProtKB/TrEMBL:Q5WK29}	[TP0501-TP0917 (0.53388965), TP0387-TP0917 (0.61041105)]
COG0772	COG2239	ABC2356	ABC2356	Stage V sporulation protein E	ABC0737	ABC0737	Magnesium transporter {UniProtKB/TrEMBL:Q5WK29}	[TP0501-TP0917 (0.53388965), TP0387-TP0917 (0.61041105)]
COG1766	COG2239	ABC2269	ABC2269	Flagellar M-ring protein FliF	ABC0737	ABC0737	Magnesium transporter {UniProtKB/TrEMBL:Q5WK29}	[TP0399-TP0917 (0.5059451)]
COG1582	COG4786	ABC2260	ABC2260	Flagellar protein FlbD {UniProtKB/TrEMBL:Q5WFR5}	ABC3839	ABC3839	Flagellar basal-body rod protein	[TP0726-TP0961 (0.6446794)]
COG1582	COG4786	ABC2260	ABC2260	Flagellar protein FlbD {UniProtKB/TrEMBL:Q5WFR5}	ABC2261	ABC2261	Flagellar hook protein FlgE	[TP0726-TP0961 (0.6446794)]
COG1582	COG4786	ABC2260	ABC2260	Flagellar protein FlbD {UniProtKB/TrEMBL:Q5WFR5}	ABC3840	ABC3840	Flagellar basal-body rod protein	[TP0726-TP0961 (0.6446794)]
COG0178	COG1197	ABC3778	ABC3778	Excinuclease ABC subunit A	ABC0083	ABC0083	Transcription-repair coupling factor	[TP0514-TP0344 (0.9414915)]
COG0178	COG1197	ABC3058	ABC3058	Excinuclease ABC subunit A UvrA	ABC0083	ABC0083	Transcription-repair coupling factor	[TP0514-TP0344 (0.9414915)]
COG0178	COG1197	ABC0846	ABC0846	Excinuclease ABC subunit A	ABC0083	ABC0083	Transcription-repair coupling factor	[TP0514-TP0344 (0.9414915)]
COG0264	COG0544	ABC2241	tsf	Elongation factor Ts (EF-Ts)	ABC2637	tig	Trigger factor {UniProtKB/Swiss-Prot:Q5WEN8}	[TP0605-TP0506 (0.9100214)]
COG1344	COG1352	ABC3699	ABC3699	Flagellin protein {UniProtKB/TrEMBL:Q5WBM8}	ABC1891	ABC1891	Chemotaxis protein methyltransferase CheR	[TP0870-TP0630 (0.7476691)]
COG1344	COG1352	ABC3078	ABC3078	Flagellar hook-associated protein 3 FlgL	ABC1891	ABC1891	Chemotaxis protein methyltransferase CheR	[TP0870-TP0630 (0.7476691)]
COG0495	COG1475	ABC2871	leuS	Leucyl-tRNA synthetase (EC 6.1.1.4) (Leucine--tRNA ligase) (LeuRS)	ABC4114	ABC4114	Transcriptional regulator	[TP0586-TP0271 (0.63095015)]
COG0495	COG1475	ABC2871	leuS	Leucyl-tRNA synthetase (EC 6.1.1.4) (Leucine--tRNA ligase) (LeuRS)	ABC4112	ABC4112	Stage 0 sporulation protein J, antagonist of Soj	[TP0586-TP0271 (0.63095015)]
COG0272	COG2080	ABC1087	ABC1087	DNA ligase {UniProtKB/TrEMBL:Q5WJ30}	ABC3740	ABC3740	Xanthine dehydrogenase subunit E	[TP0634-TP0080 (0.5753685)]
COG1352	COG1536	ABC1891	ABC1891	Chemotaxis protein methyltransferase CheR	ABC2268	ABC2268	Flagellar motor switch protein FliG	[TP0630-TP0026 (0.7604114)]
COG1344	COG1516	ABC3078	ABC3078	Flagellar hook-associated protein 3 FlgL	ABC3073	ABC3073	Flagellar protein FliS {UniProtKB/TrEMBL:Q5WDF3}	[TP0870-TP0943 (0.723277)]
COG1344	COG1516	ABC3699	ABC3699	Flagellin protein {UniProtKB/TrEMBL:Q5WBM8}	ABC3073	ABC3073	Flagellar protein FliS {UniProtKB/TrEMBL:Q5WDF3}	[TP0870-TP0943 (0.723277)]
COG0099	COG0216	ABC0175	rpsM	30S ribosomal protein S13	ABC3874	prfA	Peptide chain release factor 1 (RF-1)	[TP0210-TP0051 (0.8775348)]
COG0803	COG1268	ABC1439	ABC1439	Metal ion ABC transporter substrate-binding	ABC2607	ABC2607	Biotin biosynthesis protein BioY	[TP0034-TP0228 (0.8514437)]
COG0803	COG1268	ABC3961	ABC3961	Mn2+/Zn2+ ABC transporter substrate-binding	ABC2607	ABC2607	Biotin biosynthesis protein BioY	[TP0034-TP0228 (0.8514437)]
COG0442	COG0552	ABC2234	ABC2234	Proline-tRNA synthetase	ABC2296	ABC2296	Signal recognition particle GTPase	[TP0160-TP0578 (0.56216276)]
COG0242	COG0319	ABC2423	ABC2423	Peptide deformylase {UniProtKB/TrEMBL:Q5WFA2}	ABC1678	ABC1678	UPF0054 protein ABC1678	[TP0757-TP0650 (0.630912)]
COG2201	COG5401	ABC2247	ABC2247	Chemotaxis response regulator protein-glutamate	ABC2653	ABC2653	Germination protein GerM	[TP0631-TP0832 (0.55516005)]
COG0178	COG0845	ABC3778	ABC3778	Excinuclease ABC subunit A	ABC2692	ABC2692	Hypothetical protein {UniProtKB/TrEMBL:Q5WEI3}	[TP0514-TP0965 (0.87363523)]
COG0178	COG0845	ABC0846	ABC0846	Excinuclease ABC subunit A	ABC2692	ABC2692	Hypothetical protein {UniProtKB/TrEMBL:Q5WEI3}	[TP0514-TP0965 (0.87363523)]
COG0178	COG0845	ABC3058	ABC3058	Excinuclease ABC subunit A UvrA	ABC2692	ABC2692	Hypothetical protein {UniProtKB/TrEMBL:Q5WEI3}	[TP0514-TP0965 (0.87363523)]
COG0457	COG0566	ABC2064	ABC2064	Hypothetical protein {UniProtKB/TrEMBL:Q5WGA6}	ABC0131	ABC0131	TRNA/rRNA methyltransferase	[TP0095-TP0054 (0.73981166)]
COG0457	COG0566	ABC3625	ABC3625	Response regulator aspartate phosphatase	ABC0131	ABC0131	TRNA/rRNA methyltransferase	[TP0095-TP0054 (0.73981166)]
COG0457	COG0566	ABC3023	ABC3023	Response regulator aspartate phosphatase	ABC0131	ABC0131	TRNA/rRNA methyltransferase	[TP0095-TP0054 (0.73981166)]
COG0457	COG0566	ABC2064	ABC2064	Hypothetical protein {UniProtKB/TrEMBL:Q5WGA6}	ABC2681	ABC2681	23S rRNA methyltransferase	[TP0095-TP0054 (0.73981166)]
COG0457	COG0566	ABC0593	ABC0593	Transcriptional regulator, Xre family	ABC2681	ABC2681	23S rRNA methyltransferase	[TP0095-TP0054 (0.73981166)]
COG0457	COG0566	ABC3625	ABC3625	Response regulator aspartate phosphatase	ABC2681	ABC2681	23S rRNA methyltransferase	[TP0095-TP0054 (0.73981166)]
COG0457	COG0566	ABC0593	ABC0593	Transcriptional regulator, Xre family	ABC0131	ABC0131	TRNA/rRNA methyltransferase	[TP0095-TP0054 (0.73981166)]
COG0457	COG0566	ABC3252	ABC3252	Response regulator aspartate phosphatase	ABC0131	ABC0131	TRNA/rRNA methyltransferase	[TP0095-TP0054 (0.73981166)]
COG0457	COG0566	ABC3808	ABC3808	Response regulator aspartate phosphatase	ABC0131	ABC0131	TRNA/rRNA methyltransferase	[TP0095-TP0054 (0.73981166)]
COG0457	COG0566	ABC3645	ABC3645	Response regulator aspartate phosphatase	ABC0131	ABC0131	TRNA/rRNA methyltransferase	[TP0095-TP0054 (0.73981166)]
COG0457	COG0566	ABC1587	ABC1587	Hypothetical protein {UniProtKB/TrEMBL:Q5WHN3}	ABC0131	ABC0131	TRNA/rRNA methyltransferase	[TP0095-TP0054 (0.73981166)]
COG0457	COG0566	ABC3645	ABC3645	Response regulator aspartate phosphatase	ABC2681	ABC2681	23S rRNA methyltransferase	[TP0095-TP0054 (0.73981166)]
COG0457	COG0566	ABC3323	ABC3323	Response regulator aspartate phosphatase	ABC2681	ABC2681	23S rRNA methyltransferase	[TP0095-TP0054 (0.73981166)]
COG0457	COG0566	ABC1904	ABC1904	Hypothetical protein {UniProtKB/TrEMBL:Q5WGR6}	ABC0131	ABC0131	TRNA/rRNA methyltransferase	[TP0095-TP0054 (0.73981166)]
COG0457	COG0566	ABC3818	ABC3818	Hypothetical protein {UniProtKB/TrEMBL:Q5WBB1}	ABC2681	ABC2681	23S rRNA methyltransferase	[TP0095-TP0054 (0.73981166)]
COG0457	COG0566	ABC3808	ABC3808	Response regulator aspartate phosphatase	ABC2681	ABC2681	23S rRNA methyltransferase	[TP0095-TP0054 (0.73981166)]
COG0457	COG0566	ABC1587	ABC1587	Hypothetical protein {UniProtKB/TrEMBL:Q5WHN3}	ABC2681	ABC2681	23S rRNA methyltransferase	[TP0095-TP0054 (0.73981166)]
COG0457	COG0566	ABC3818	ABC3818	Hypothetical protein {UniProtKB/TrEMBL:Q5WBB1}	ABC0131	ABC0131	TRNA/rRNA methyltransferase	[TP0095-TP0054 (0.73981166)]
COG0457	COG0566	ABC3700	ABC3700	Response regulator aspartate phosphatase	ABC0131	ABC0131	TRNA/rRNA methyltransferase	[TP0095-TP0054 (0.73981166)]
COG0457	COG0566	ABC0762	ABC0762	Transcriptional activator	ABC2681	ABC2681	23S rRNA methyltransferase	[TP0095-TP0054 (0.73981166)]
COG0457	COG0566	ABC3039	ABC3039	Hypothetical protein {UniProtKB/TrEMBL:Q5WDI7}	ABC2681	ABC2681	23S rRNA methyltransferase	[TP0095-TP0054 (0.73981166)]
COG0457	COG0566	ABC3252	ABC3252	Response regulator aspartate phosphatase	ABC2681	ABC2681	23S rRNA methyltransferase	[TP0095-TP0054 (0.73981166)]
COG0457	COG0566	ABC3700	ABC3700	Response regulator aspartate phosphatase	ABC2681	ABC2681	23S rRNA methyltransferase	[TP0095-TP0054 (0.73981166)]
COG0457	COG0566	ABC3515	ABC3515	Response regulator aspartate phosphatase	ABC0131	ABC0131	TRNA/rRNA methyltransferase	[TP0095-TP0054 (0.73981166)]
COG0457	COG0566	ABC3323	ABC3323	Response regulator aspartate phosphatase	ABC0131	ABC0131	TRNA/rRNA methyltransferase	[TP0095-TP0054 (0.73981166)]
COG0457	COG0566	ABC3039	ABC3039	Hypothetical protein {UniProtKB/TrEMBL:Q5WDI7}	ABC0131	ABC0131	TRNA/rRNA methyltransferase	[TP0095-TP0054 (0.73981166)]
COG0457	COG0566	ABC3515	ABC3515	Response regulator aspartate phosphatase	ABC2681	ABC2681	23S rRNA methyltransferase	[TP0095-TP0054 (0.73981166)]
COG0457	COG0566	ABC1904	ABC1904	Hypothetical protein {UniProtKB/TrEMBL:Q5WGR6}	ABC2681	ABC2681	23S rRNA methyltransferase	[TP0095-TP0054 (0.73981166)]
COG0457	COG0566	ABC3023	ABC3023	Response regulator aspartate phosphatase	ABC2681	ABC2681	23S rRNA methyltransferase	[TP0095-TP0054 (0.73981166)]
COG0457	COG0566	ABC0762	ABC0762	Transcriptional activator	ABC0131	ABC0131	TRNA/rRNA methyltransferase	[TP0095-TP0054 (0.73981166)]
COG0465	COG0558	ABC0106	ABC0106	Cell-division protein FtsH	ABC2202	ABC2202	CDP-diacylglycerol--glycerol-3-phosphate	[TP0765-TP0256 (0.8653493)]
COG0465	COG0558	ABC0519	ABC0519	Cell-division protein {UniProtKB/TrEMBL:Q5WKP6}	ABC2202	ABC2202	CDP-diacylglycerol--glycerol-3-phosphate	[TP0765-TP0256 (0.8653493)]
COG0024	COG0462	ABC0743	ABC0743	Methionine aminopeptidase	ABC3150	ABC3150	Ribose-phosphate pyrophosphokinase	[TP0842-TP0294 (0.8762697)]
COG0024	COG0462	ABC3950	ABC3950	Methionine aminopeptidase	ABC0079	ABC0079	Ribose-phosphate pyrophosphokinase	[TP0842-TP0294 (0.8762697)]
COG0024	COG0462	ABC3950	ABC3950	Methionine aminopeptidase	ABC3150	ABC3150	Ribose-phosphate pyrophosphokinase	[TP0842-TP0294 (0.8762697)]
COG0024	COG0462	ABC0743	ABC0743	Methionine aminopeptidase	ABC0079	ABC0079	Ribose-phosphate pyrophosphokinase	[TP0842-TP0294 (0.8762697)]
COG0024	COG0462	ABC0172	ABC0172	Methionine aminopeptidase	ABC0079	ABC0079	Ribose-phosphate pyrophosphokinase	[TP0842-TP0294 (0.8762697)]
COG0024	COG0462	ABC0172	ABC0172	Methionine aminopeptidase	ABC3150	ABC3150	Ribose-phosphate pyrophosphokinase	[TP0842-TP0294 (0.8762697)]
COG0125	COG0361	ABC0050	tmk	Thymidylate kinase {UniProtKB/Swiss-Prot:Q5WLY2}	ABC0173	infA	Translation initiation factor IF-1	[TP0354-TP0097 (0.8382038)]
COG1536	COG1766	ABC2268	ABC2268	Flagellar motor switch protein FliG	ABC2269	ABC2269	Flagellar M-ring protein FliF	[TP0400-TP0399 (0.9198608), TP0026-TP0399 (0.9539454)]
COG0319	COG0787	ABC1678	ABC1678	UPF0054 protein ABC1678	ABC0807	ABC0807	Alanine racemase {UniProtKB/TrEMBL:Q5WJV9}	[TP0650-TP0681 (0.82058704)]
COG0215	COG1536	ABC0129	cysS	Cysteinyl-tRNA synthetase (EC 6.1.1.16) (Cysteine--tRNA ligase) (CysRS)	ABC2268	ABC2268	Flagellar motor switch protein FliG	[TP0091-TP0400 (0.6374247)]
COG0564	COG1418	ABC2339	ABC2339	Pseudouridine synthase {UniProtKB/TrEMBL:Q5WFI6}	ABC3311	ABC3311	Hydrolase, HAD superfamily	[TP0154-TP1018 (0.7668753)]
COG0564	COG1418	ABC2518	ABC2518	Pseudouridine synthase {UniProtKB/TrEMBL:Q5WF07}	ABC2533	ABC2533	Hydrolase, HAD superfamily	[TP0154-TP1018 (0.7668753)]
COG0564	COG1418	ABC2518	ABC2518	Pseudouridine synthase {UniProtKB/TrEMBL:Q5WF07}	ABC2194	ABC2194	Hydrolase, HAD superfamily	[TP0154-TP1018 (0.7668753)]
COG0564	COG1418	ABC2518	ABC2518	Pseudouridine synthase {UniProtKB/TrEMBL:Q5WF07}	ABC3311	ABC3311	Hydrolase, HAD superfamily	[TP0154-TP1018 (0.7668753)]
COG0564	COG1418	ABC2339	ABC2339	Pseudouridine synthase {UniProtKB/TrEMBL:Q5WFI6}	ABC2194	ABC2194	Hydrolase, HAD superfamily	[TP0154-TP1018 (0.7668753)]
COG0564	COG1418	ABC2339	ABC2339	Pseudouridine synthase {UniProtKB/TrEMBL:Q5WFI6}	ABC2533	ABC2533	Hydrolase, HAD superfamily	[TP0154-TP1018 (0.7668753)]
COG0849	COG1595	ABC2354	ABC2354	Cell division initiation protein FtsA	ABC4051	ABC4051	DNA-directed RNA polymerase ECF-type sigma factor	[TP0389-TP0092 (0.66770643)]
COG0849	COG1595	ABC2354	ABC2354	Cell division initiation protein FtsA	ABC1972	ABC1972	DNA-directed RNA polymerase ECF-type sigma factor	[TP0389-TP0092 (0.66770643)]
COG0849	COG1595	ABC2354	ABC2354	Cell division initiation protein FtsA	ABC0239	ABC0239	DNA-directed RNA polymerase ECF-type sigma factor	[TP0389-TP0092 (0.66770643)]
COG0849	COG1595	ABC2354	ABC2354	Cell division initiation protein FtsA	ABC0133	ABC0133	DNA-directed RNA polymerase sigma-30 factor	[TP0389-TP0092 (0.66770643)]
COG1197	COG5401	ABC0083	ABC0083	Transcription-repair coupling factor	ABC2653	ABC2653	Germination protein GerM	[TP0344-TP0832 (0.5396384)]
COG0301	COG1529	ABC2749	ABC2749	Thiamine biosynthesis protein ThiI	ABC3741	ABC3741	Xanthine dehydrogenase subunit D	[TP0559-TP0079 (0.62660724)]
COG0739	COG2204	ABC3845	ABC3845	Stage II sporulation protein Q	ABC0045	ABC0045	Transcriptional regulator	[TP0706-TP0519 (0.80130965)]
COG0739	COG2204	ABC2605	ABC2605	Stage IV sporulation protein FA	ABC0045	ABC0045	Transcriptional regulator	[TP0706-TP0519 (0.80130965)]
COG0739	COG2204	ABC2951	ABC2951	Metalloendopeptidase {UniProtKB/TrEMBL:Q5WDS5}	ABC0045	ABC0045	Transcriptional regulator	[TP0706-TP0519 (0.80130965)]
COG0036	COG2001	ABC2313	ABC2313	Ribulose-phosphate 3-epimerase	ABC2365	mraZ	Protein mraZ {UniProtKB/Swiss-Prot:Q5WFG0}	[TP0945-TP0383 (0.685165)]
COG1306	COG1516	ABC2530	ABC2530	Hypothetical protein {UniProtKB/TrEMBL:Q5WEZ5}	ABC3073	ABC3073	Flagellar protein FliS {UniProtKB/TrEMBL:Q5WDF3}	[TP0083-TP0943 (0.6929264)]
COG0280	COG0457	ABC3910	ABC3910	Phosphotransacetylase {UniProtKB/TrEMBL:Q5WB19}	ABC1904	ABC1904	Hypothetical protein {UniProtKB/TrEMBL:Q5WGR6}	[TP0094-TP0067 (0.5068833)]
COG0280	COG0457	ABC3910	ABC3910	Phosphotransacetylase {UniProtKB/TrEMBL:Q5WB19}	ABC3323	ABC3323	Response regulator aspartate phosphatase	[TP0094-TP0067 (0.5068833)]
COG0280	COG0457	ABC3910	ABC3910	Phosphotransacetylase {UniProtKB/TrEMBL:Q5WB19}	ABC0593	ABC0593	Transcriptional regulator, Xre family	[TP0094-TP0067 (0.5068833)]
COG0280	COG0457	ABC3910	ABC3910	Phosphotransacetylase {UniProtKB/TrEMBL:Q5WB19}	ABC1587	ABC1587	Hypothetical protein {UniProtKB/TrEMBL:Q5WHN3}	[TP0094-TP0067 (0.5068833)]
COG0280	COG0457	ABC3910	ABC3910	Phosphotransacetylase {UniProtKB/TrEMBL:Q5WB19}	ABC3039	ABC3039	Hypothetical protein {UniProtKB/TrEMBL:Q5WDI7}	[TP0094-TP0067 (0.5068833)]
COG0280	COG0457	ABC3910	ABC3910	Phosphotransacetylase {UniProtKB/TrEMBL:Q5WB19}	ABC3808	ABC3808	Response regulator aspartate phosphatase	[TP0094-TP0067 (0.5068833)]
COG0280	COG0457	ABC3910	ABC3910	Phosphotransacetylase {UniProtKB/TrEMBL:Q5WB19}	ABC3023	ABC3023	Response regulator aspartate phosphatase	[TP0094-TP0067 (0.5068833)]
COG0280	COG0457	ABC3910	ABC3910	Phosphotransacetylase {UniProtKB/TrEMBL:Q5WB19}	ABC3625	ABC3625	Response regulator aspartate phosphatase	[TP0094-TP0067 (0.5068833)]
COG0280	COG0457	ABC3910	ABC3910	Phosphotransacetylase {UniProtKB/TrEMBL:Q5WB19}	ABC3700	ABC3700	Response regulator aspartate phosphatase	[TP0094-TP0067 (0.5068833)]
COG0280	COG0457	ABC3910	ABC3910	Phosphotransacetylase {UniProtKB/TrEMBL:Q5WB19}	ABC3818	ABC3818	Hypothetical protein {UniProtKB/TrEMBL:Q5WBB1}	[TP0094-TP0067 (0.5068833)]
COG0280	COG0457	ABC3910	ABC3910	Phosphotransacetylase {UniProtKB/TrEMBL:Q5WB19}	ABC3252	ABC3252	Response regulator aspartate phosphatase	[TP0094-TP0067 (0.5068833)]
COG0280	COG0457	ABC3910	ABC3910	Phosphotransacetylase {UniProtKB/TrEMBL:Q5WB19}	ABC2064	ABC2064	Hypothetical protein {UniProtKB/TrEMBL:Q5WGA6}	[TP0094-TP0067 (0.5068833)]
COG0280	COG0457	ABC3910	ABC3910	Phosphotransacetylase {UniProtKB/TrEMBL:Q5WB19}	ABC3515	ABC3515	Response regulator aspartate phosphatase	[TP0094-TP0067 (0.5068833)]
COG0280	COG0457	ABC3910	ABC3910	Phosphotransacetylase {UniProtKB/TrEMBL:Q5WB19}	ABC3645	ABC3645	Response regulator aspartate phosphatase	[TP0094-TP0067 (0.5068833)]
COG0280	COG0457	ABC3910	ABC3910	Phosphotransacetylase {UniProtKB/TrEMBL:Q5WB19}	ABC0762	ABC0762	Transcriptional activator	[TP0094-TP0067 (0.5068833)]
COG1108	COG1277	ABC3959	ABC3959	Mn2+/Zn2+ ABC transporter permease	ABC0262	ABC0262	Multidrug ABC transporter permease	[TP0165-TP0880 (0.79878455)]
COG1108	COG1277	ABC3959	ABC3959	Mn2+/Zn2+ ABC transporter permease	ABC3639	ABC3639	Bacitracin ABC transporter permease	[TP0165-TP0880 (0.79878455)]
COG1108	COG1277	ABC1115	ABC1115	Mn2+/Zn2+ ABC transporter permease	ABC1459	ABC1459	Bacteriocin transport permease	[TP0165-TP0880 (0.79878455)]
COG1108	COG1277	ABC3958	ABC3958	Mn2+/Zn2+ ABC transporter permease	ABC1459	ABC1459	Bacteriocin transport permease	[TP0165-TP0880 (0.79878455)]
COG1108	COG1277	ABC1115	ABC1115	Mn2+/Zn2+ ABC transporter permease	ABC1172	ABC1172	Multidrug ABC transporter permease	[TP0165-TP0880 (0.79878455)]
COG1108	COG1277	ABC3958	ABC3958	Mn2+/Zn2+ ABC transporter permease	ABC3639	ABC3639	Bacitracin ABC transporter permease	[TP0165-TP0880 (0.79878455)]
COG1108	COG1277	ABC3959	ABC3959	Mn2+/Zn2+ ABC transporter permease	ABC1459	ABC1459	Bacteriocin transport permease	[TP0165-TP0880 (0.79878455)]
COG1108	COG1277	ABC1703	ABC1703	Metal ion ABC transporter permease	ABC0262	ABC0262	Multidrug ABC transporter permease	[TP0165-TP0880 (0.79878455)]
COG1108	COG1277	ABC1703	ABC1703	Metal ion ABC transporter permease	ABC1172	ABC1172	Multidrug ABC transporter permease	[TP0165-TP0880 (0.79878455)]
COG1108	COG1277	ABC1115	ABC1115	Mn2+/Zn2+ ABC transporter permease	ABC3639	ABC3639	Bacitracin ABC transporter permease	[TP0165-TP0880 (0.79878455)]
COG1108	COG1277	ABC3958	ABC3958	Mn2+/Zn2+ ABC transporter permease	ABC1172	ABC1172	Multidrug ABC transporter permease	[TP0165-TP0880 (0.79878455)]
COG1108	COG1277	ABC1115	ABC1115	Mn2+/Zn2+ ABC transporter permease	ABC0262	ABC0262	Multidrug ABC transporter permease	[TP0165-TP0880 (0.79878455)]
COG1108	COG1277	ABC3959	ABC3959	Mn2+/Zn2+ ABC transporter permease	ABC1172	ABC1172	Multidrug ABC transporter permease	[TP0165-TP0880 (0.79878455)]
COG1108	COG1277	ABC3958	ABC3958	Mn2+/Zn2+ ABC transporter permease	ABC0262	ABC0262	Multidrug ABC transporter permease	[TP0165-TP0880 (0.79878455)]
COG1108	COG1277	ABC1703	ABC1703	Metal ion ABC transporter permease	ABC1459	ABC1459	Bacteriocin transport permease	[TP0165-TP0880 (0.79878455)]
COG1108	COG1277	ABC1703	ABC1703	Metal ion ABC transporter permease	ABC3639	ABC3639	Bacitracin ABC transporter permease	[TP0165-TP0880 (0.79878455)]
COG0457	COG0495	ABC3515	ABC3515	Response regulator aspartate phosphatase	ABC2871	leuS	Leucyl-tRNA synthetase (EC 6.1.1.4) (Leucine--tRNA ligase) (LeuRS)	[TP0067-TP0586 (0.714839)]
COG0457	COG0495	ABC3323	ABC3323	Response regulator aspartate phosphatase	ABC2871	leuS	Leucyl-tRNA synthetase (EC 6.1.1.4) (Leucine--tRNA ligase) (LeuRS)	[TP0067-TP0586 (0.714839)]
COG0457	COG0495	ABC3818	ABC3818	Hypothetical protein {UniProtKB/TrEMBL:Q5WBB1}	ABC2871	leuS	Leucyl-tRNA synthetase (EC 6.1.1.4) (Leucine--tRNA ligase) (LeuRS)	[TP0067-TP0586 (0.714839)]
COG0457	COG0495	ABC3039	ABC3039	Hypothetical protein {UniProtKB/TrEMBL:Q5WDI7}	ABC2871	leuS	Leucyl-tRNA synthetase (EC 6.1.1.4) (Leucine--tRNA ligase) (LeuRS)	[TP0067-TP0586 (0.714839)]
COG0457	COG0495	ABC0593	ABC0593	Transcriptional regulator, Xre family	ABC2871	leuS	Leucyl-tRNA synthetase (EC 6.1.1.4) (Leucine--tRNA ligase) (LeuRS)	[TP0067-TP0586 (0.714839)]
COG0457	COG0495	ABC2064	ABC2064	Hypothetical protein {UniProtKB/TrEMBL:Q5WGA6}	ABC2871	leuS	Leucyl-tRNA synthetase (EC 6.1.1.4) (Leucine--tRNA ligase) (LeuRS)	[TP0067-TP0586 (0.714839)]
COG0457	COG0495	ABC3808	ABC3808	Response regulator aspartate phosphatase	ABC2871	leuS	Leucyl-tRNA synthetase (EC 6.1.1.4) (Leucine--tRNA ligase) (LeuRS)	[TP0067-TP0586 (0.714839)]
COG0457	COG0495	ABC1587	ABC1587	Hypothetical protein {UniProtKB/TrEMBL:Q5WHN3}	ABC2871	leuS	Leucyl-tRNA synthetase (EC 6.1.1.4) (Leucine--tRNA ligase) (LeuRS)	[TP0067-TP0586 (0.714839)]
COG0457	COG0495	ABC3700	ABC3700	Response regulator aspartate phosphatase	ABC2871	leuS	Leucyl-tRNA synthetase (EC 6.1.1.4) (Leucine--tRNA ligase) (LeuRS)	[TP0067-TP0586 (0.714839)]
COG0457	COG0495	ABC3625	ABC3625	Response regulator aspartate phosphatase	ABC2871	leuS	Leucyl-tRNA synthetase (EC 6.1.1.4) (Leucine--tRNA ligase) (LeuRS)	[TP0067-TP0586 (0.714839)]
COG0457	COG0495	ABC0762	ABC0762	Transcriptional activator	ABC2871	leuS	Leucyl-tRNA synthetase (EC 6.1.1.4) (Leucine--tRNA ligase) (LeuRS)	[TP0067-TP0586 (0.714839)]
COG0457	COG0495	ABC3023	ABC3023	Response regulator aspartate phosphatase	ABC2871	leuS	Leucyl-tRNA synthetase (EC 6.1.1.4) (Leucine--tRNA ligase) (LeuRS)	[TP0067-TP0586 (0.714839)]
COG0457	COG0495	ABC1904	ABC1904	Hypothetical protein {UniProtKB/TrEMBL:Q5WGR6}	ABC2871	leuS	Leucyl-tRNA synthetase (EC 6.1.1.4) (Leucine--tRNA ligase) (LeuRS)	[TP0067-TP0586 (0.714839)]
COG0457	COG0495	ABC3645	ABC3645	Response regulator aspartate phosphatase	ABC2871	leuS	Leucyl-tRNA synthetase (EC 6.1.1.4) (Leucine--tRNA ligase) (LeuRS)	[TP0067-TP0586 (0.714839)]
COG0457	COG0495	ABC3252	ABC3252	Response regulator aspartate phosphatase	ABC2871	leuS	Leucyl-tRNA synthetase (EC 6.1.1.4) (Leucine--tRNA ligase) (LeuRS)	[TP0067-TP0586 (0.714839)]
COG0257	COG0472	ABC0174	ABC0174	50S ribosomal protein L36	ABC2358	mraY	Phospho-N-acetylmuramoyl-pentapeptide-transferase (EC 2.7.8.13) (UDP- MurNAc-pentapeptide phosphotransferase)	[TP0209-TP0345 (0.64932555)]
COG0257	COG0472	ABC0174	ABC0174	50S ribosomal protein L36	ABC3164	ABC3164	Undecaprenyl-phosphate N-acetylglucosaminyl	[TP0209-TP0345 (0.64932555)]
COG0358	COG0457	ABC1689	ABC1689	DNA primase DnaG {UniProtKB/TrEMBL:Q5WHD1}	ABC3515	ABC3515	Response regulator aspartate phosphatase	[TP0492-TP0648 (0.5111708)]
COG0358	COG0457	ABC1689	ABC1689	DNA primase DnaG {UniProtKB/TrEMBL:Q5WHD1}	ABC3039	ABC3039	Hypothetical protein {UniProtKB/TrEMBL:Q5WDI7}	[TP0492-TP0648 (0.5111708)]
COG0358	COG0457	ABC1689	ABC1689	DNA primase DnaG {UniProtKB/TrEMBL:Q5WHD1}	ABC0593	ABC0593	Transcriptional regulator, Xre family	[TP0492-TP0648 (0.5111708)]
COG0358	COG0457	ABC1689	ABC1689	DNA primase DnaG {UniProtKB/TrEMBL:Q5WHD1}	ABC3625	ABC3625	Response regulator aspartate phosphatase	[TP0492-TP0648 (0.5111708)]
COG0358	COG0457	ABC1689	ABC1689	DNA primase DnaG {UniProtKB/TrEMBL:Q5WHD1}	ABC2064	ABC2064	Hypothetical protein {UniProtKB/TrEMBL:Q5WGA6}	[TP0492-TP0648 (0.5111708)]
COG0358	COG0457	ABC1689	ABC1689	DNA primase DnaG {UniProtKB/TrEMBL:Q5WHD1}	ABC3818	ABC3818	Hypothetical protein {UniProtKB/TrEMBL:Q5WBB1}	[TP0492-TP0648 (0.5111708)]
COG0358	COG0457	ABC1689	ABC1689	DNA primase DnaG {UniProtKB/TrEMBL:Q5WHD1}	ABC3252	ABC3252	Response regulator aspartate phosphatase	[TP0492-TP0648 (0.5111708)]
COG0358	COG0457	ABC1689	ABC1689	DNA primase DnaG {UniProtKB/TrEMBL:Q5WHD1}	ABC3023	ABC3023	Response regulator aspartate phosphatase	[TP0492-TP0648 (0.5111708)]
COG0358	COG0457	ABC1689	ABC1689	DNA primase DnaG {UniProtKB/TrEMBL:Q5WHD1}	ABC1587	ABC1587	Hypothetical protein {UniProtKB/TrEMBL:Q5WHN3}	[TP0492-TP0648 (0.5111708)]
COG0358	COG0457	ABC1689	ABC1689	DNA primase DnaG {UniProtKB/TrEMBL:Q5WHD1}	ABC3808	ABC3808	Response regulator aspartate phosphatase	[TP0492-TP0648 (0.5111708)]
COG0358	COG0457	ABC1689	ABC1689	DNA primase DnaG {UniProtKB/TrEMBL:Q5WHD1}	ABC3645	ABC3645	Response regulator aspartate phosphatase	[TP0492-TP0648 (0.5111708)]
COG0358	COG0457	ABC1689	ABC1689	DNA primase DnaG {UniProtKB/TrEMBL:Q5WHD1}	ABC3323	ABC3323	Response regulator aspartate phosphatase	[TP0492-TP0648 (0.5111708)]
COG0358	COG0457	ABC1689	ABC1689	DNA primase DnaG {UniProtKB/TrEMBL:Q5WHD1}	ABC1904	ABC1904	Hypothetical protein {UniProtKB/TrEMBL:Q5WGR6}	[TP0492-TP0648 (0.5111708)]
COG0358	COG0457	ABC1689	ABC1689	DNA primase DnaG {UniProtKB/TrEMBL:Q5WHD1}	ABC3700	ABC3700	Response regulator aspartate phosphatase	[TP0492-TP0648 (0.5111708)]
COG0358	COG0457	ABC1689	ABC1689	DNA primase DnaG {UniProtKB/TrEMBL:Q5WHD1}	ABC0762	ABC0762	Transcriptional activator	[TP0492-TP0648 (0.5111708)]
COG0301	COG0301	ABC2749	ABC2749	Thiamine biosynthesis protein ThiI	ABC2749	ABC2749	Thiamine biosynthesis protein ThiI	[TP0559-TP0559 (0.6965584)]
COG0687	COG1558	ABC3204	ABC3204	Spermidine/putrescine ABC transporter	ABC2271	ABC2271	Flagellar basal-body rod protein FlgC	[TP0655-TP0397 (0.60331625)]
COG0766	COG1419	ABC3881	murZ	UDP-N-acetylglucosamine 1-carboxyvinyltransferase 2 (EC 2.5.1.7) (Enoylpyruvate transferase 2) (UDP-N-acetylglucosamine enolpyruvyl transferase 2) (EPT 2)	ABC2249	ABC2249	Flagellar biosynthesis protein FlhF	[TP0029-TP0713 (0.80866665)]
COG0766	COG1419	ABC3847	murA	UDP-N-acetylglucosamine 1-carboxyvinyltransferase 1 (EC 2.5.1.7) (Enoylpyruvate transferase 1) (UDP-N-acetylglucosamine enolpyruvyl transferase 1) (EPT 1)	ABC2249	ABC2249	Flagellar biosynthesis protein FlhF	[TP0029-TP0713 (0.80866665)]
COG1317	COG1536	ABC2267	ABC2267	Flagellar assembly protein FliH	ABC2268	ABC2268	Flagellar motor switch protein FliG	[TP0401-TP0026 (0.96139234)]
COG1214	COG1516	ABC0869	ABC0869	Glycoprotein endopeptidase	ABC3073	ABC3073	Flagellar protein FliS {UniProtKB/TrEMBL:Q5WDF3}	[TP0876-TP0943 (0.57131183)]
COG0608	COG1234	ABC1568	ABC1568	Single-strand DNA-specific exonuclease	ABC2047	rnz	Ribonuclease Z (EC 3.1.26.11) (RNase Z) (tRNase Z) (tRNA 3 endonuclease)	[TP0704-TP0819 (0.5844061)]
COG0608	COG1234	ABC1568	ABC1568	Single-strand DNA-specific exonuclease	ABC3137	ABC3137	Metal-dependent hydrolase	[TP0704-TP0819 (0.5844061)]
COG0024	COG0125	ABC3950	ABC3950	Methionine aminopeptidase	ABC0050	tmk	Thymidylate kinase {UniProtKB/Swiss-Prot:Q5WLY2}	[TP0842-TP0354 (0.8096375)]
COG0024	COG0125	ABC0172	ABC0172	Methionine aminopeptidase	ABC0050	tmk	Thymidylate kinase {UniProtKB/Swiss-Prot:Q5WLY2}	[TP0842-TP0354 (0.8096375)]
COG0024	COG0125	ABC0743	ABC0743	Methionine aminopeptidase	ABC0050	tmk	Thymidylate kinase {UniProtKB/Swiss-Prot:Q5WLY2}	[TP0842-TP0354 (0.8096375)]
COG0618	COG1214	ABC2727	ABC2727	Phosphoesterase {UniProtKB/TrEMBL:Q5WEE8}	ABC0869	ABC0869	Glycoprotein endopeptidase	[TP0803-TP0876 (0.700686)]
COG0257	COG0779	ABC0174	ABC0174	50S ribosomal protein L36	ABC2232	ABC2232	Hypothetical protein {UniProtKB/TrEMBL:Q5WFT8}	[TP0209-TP0893 (0.7461857)]
COG1291	COG1291	ABC1983	ABC1983	Motility protein A {UniProtKB/TrEMBL:Q5WGI7}	ABC1983	ABC1983	Motility protein A {UniProtKB/TrEMBL:Q5WGI7}	[TP0725-TP0725 (0.8044664)]
COG0275	COG1815	ABC2364	mraW	S-adenosyl-methyltransferase mraW (EC 2.1.1.-)	ABC2272	ABC2272	Flagellar basal-body rod protein FlgB	[TP0384-TP0396 (0.81050646)]
COG1536	COG1536	ABC2268	ABC2268	Flagellar motor switch protein FliG	ABC2268	ABC2268	Flagellar motor switch protein FliG	[TP0026-TP0400 (0.5928469)]
COG0457	COG0845	ABC3818	ABC3818	Hypothetical protein {UniProtKB/TrEMBL:Q5WBB1}	ABC2692	ABC2692	Hypothetical protein {UniProtKB/TrEMBL:Q5WEI3}	[TP0648-TP0965 (0.54118866)]
COG0457	COG0845	ABC3039	ABC3039	Hypothetical protein {UniProtKB/TrEMBL:Q5WDI7}	ABC2692	ABC2692	Hypothetical protein {UniProtKB/TrEMBL:Q5WEI3}	[TP0648-TP0965 (0.54118866)]
COG0457	COG0845	ABC3252	ABC3252	Response regulator aspartate phosphatase	ABC2692	ABC2692	Hypothetical protein {UniProtKB/TrEMBL:Q5WEI3}	[TP0648-TP0965 (0.54118866)]
COG0457	COG0845	ABC3808	ABC3808	Response regulator aspartate phosphatase	ABC2692	ABC2692	Hypothetical protein {UniProtKB/TrEMBL:Q5WEI3}	[TP0648-TP0965 (0.54118866)]
COG0457	COG0845	ABC0762	ABC0762	Transcriptional activator	ABC2692	ABC2692	Hypothetical protein {UniProtKB/TrEMBL:Q5WEI3}	[TP0648-TP0965 (0.54118866)]
COG0457	COG0845	ABC0593	ABC0593	Transcriptional regulator, Xre family	ABC2692	ABC2692	Hypothetical protein {UniProtKB/TrEMBL:Q5WEI3}	[TP0648-TP0965 (0.54118866)]
COG0457	COG0845	ABC3700	ABC3700	Response regulator aspartate phosphatase	ABC2692	ABC2692	Hypothetical protein {UniProtKB/TrEMBL:Q5WEI3}	[TP0648-TP0965 (0.54118866)]
COG0457	COG0845	ABC3625	ABC3625	Response regulator aspartate phosphatase	ABC2692	ABC2692	Hypothetical protein {UniProtKB/TrEMBL:Q5WEI3}	[TP0648-TP0965 (0.54118866)]
COG0457	COG0845	ABC2064	ABC2064	Hypothetical protein {UniProtKB/TrEMBL:Q5WGA6}	ABC2692	ABC2692	Hypothetical protein {UniProtKB/TrEMBL:Q5WEI3}	[TP0648-TP0965 (0.54118866)]
COG0457	COG0845	ABC3515	ABC3515	Response regulator aspartate phosphatase	ABC2692	ABC2692	Hypothetical protein {UniProtKB/TrEMBL:Q5WEI3}	[TP0648-TP0965 (0.54118866)]
COG0457	COG0845	ABC3023	ABC3023	Response regulator aspartate phosphatase	ABC2692	ABC2692	Hypothetical protein {UniProtKB/TrEMBL:Q5WEI3}	[TP0648-TP0965 (0.54118866)]
COG0457	COG0845	ABC1587	ABC1587	Hypothetical protein {UniProtKB/TrEMBL:Q5WHN3}	ABC2692	ABC2692	Hypothetical protein {UniProtKB/TrEMBL:Q5WEI3}	[TP0648-TP0965 (0.54118866)]
COG0457	COG0845	ABC3645	ABC3645	Response regulator aspartate phosphatase	ABC2692	ABC2692	Hypothetical protein {UniProtKB/TrEMBL:Q5WEI3}	[TP0648-TP0965 (0.54118866)]
COG0457	COG0845	ABC3323	ABC3323	Response regulator aspartate phosphatase	ABC2692	ABC2692	Hypothetical protein {UniProtKB/TrEMBL:Q5WEI3}	[TP0648-TP0965 (0.54118866)]
COG0457	COG0845	ABC1904	ABC1904	Hypothetical protein {UniProtKB/TrEMBL:Q5WGR6}	ABC2692	ABC2692	Hypothetical protein {UniProtKB/TrEMBL:Q5WEI3}	[TP0648-TP0965 (0.54118866)]
COG0760	COG2239	ABC1527	ABC1527	Protein export protein PrsA	ABC0737	ABC0737	Magnesium transporter {UniProtKB/TrEMBL:Q5WK29}	[TP1016-TP0917 (0.81817394)]
COG1536	COG1776	ABC2268	ABC2268	Flagellar motor switch protein FliG	ABC2257	ABC2257	Flagellar motor switch protein FliN/FliY	[TP0026-TP0720 (0.7923422)]
COG1536	COG1776	ABC2268	ABC2268	Flagellar motor switch protein FliG	ABC2246	ABC2246	Inhibition of CheR-mediated methylation of MCPs	[TP0026-TP0720 (0.7923422)]
COG0782	COG1057	ABC1599	ABC1599	Transcriptional elongation factor GreA	ABC1640	nadD	Probable nicotinate-nucleotide adenylyltransferase (EC 2.7.7.18) (Deamido-NAD(+) pyrophosphorylase) (Deamido-NAD(+) diphosphorylase) (Nicotinate mononucleotide adenylyltransferase) (NaMN adenylyltransferase)	[TP0019-TP0741 (0.75909394)]
COG0803	COG5401	ABC1439	ABC1439	Metal ion ABC transporter substrate-binding	ABC2653	ABC2653	Germination protein GerM	[TP0163-TP0832 (0.52403957)]
COG0803	COG5401	ABC3961	ABC3961	Mn2+/Zn2+ ABC transporter substrate-binding	ABC2653	ABC2653	Germination protein GerM	[TP0163-TP0832 (0.52403957)]
COG1580	COG5401	ABC2259	ABC2259	Flagellar FliL protein {UniProtKB/TrEMBL:Q5WFR6}	ABC2653	ABC2653	Germination protein GerM	[TP0722-TP0832 (0.5858538)]
COG1516	COG1516	ABC3073	ABC3073	Flagellar protein FliS {UniProtKB/TrEMBL:Q5WDF3}	ABC3073	ABC3073	Flagellar protein FliS {UniProtKB/TrEMBL:Q5WDF3}	[TP0943-TP0943 (0.5311184)]
COG0265	COG1306	ABC3061	ABC3061	Serine protease {UniProtKB/TrEMBL:Q5WDG5}	ABC2530	ABC2530	Hypothetical protein {UniProtKB/TrEMBL:Q5WEZ5}	[TP0773-TP0083 (0.6010877)]
COG0265	COG1306	ABC2102	ABC2102	Serine protease {UniProtKB/TrEMBL:Q5WG68}	ABC2530	ABC2530	Hypothetical protein {UniProtKB/TrEMBL:Q5WEZ5}	[TP0773-TP0083 (0.6010877)]
COG0265	COG1306	ABC4094	ABC4094	Serine protease {UniProtKB/TrEMBL:Q5WAI6}	ABC2530	ABC2530	Hypothetical protein {UniProtKB/TrEMBL:Q5WEZ5}	[TP0773-TP0083 (0.6010877)]
COG1079	COG2239	ABC1092	ABC1092	Sugar ABC transporter permease	ABC0737	ABC0737	Magnesium transporter {UniProtKB/TrEMBL:Q5WK29}	[TP0302-TP0917 (0.5527395)]
COG1109	COG1157	ABC1499	ABC1499	Phosphomannomutase {UniProtKB/TrEMBL:Q5WHX1}	ABC2266	ABC2266	Flagellum-specific ATP synthase	[TP0413-TP0402 (0.78400123)]
COG1109	COG1157	ABC0243	glmM	Phosphoglucosamine mutase (EC 5.4.2.10)	ABC2266	ABC2266	Flagellum-specific ATP synthase	[TP0413-TP0402 (0.78400123)]
COG1987	COG2239	ABC2253	ABC2253	Flagellar biosynthetic protein FliQ	ABC0737	ABC0737	Magnesium transporter {UniProtKB/TrEMBL:Q5WK29}	[TP0717-TP0917 (0.53720385)]
COG0217	COG1235	ABC1956	ABC1956	Hypothetical UPF0082 protein ABC1956	ABC4095	ABC4095	Metal-dependent hydrolase	[TP0474-TP0489 (0.71912634)]
COG1256	COG1776	ABC3079	ABC3079	Flagellar hook-associated protein 1 FlgK	ABC2246	ABC2246	Inhibition of CheR-mediated methylation of MCPs	[TP0660-TP0720 (0.80235356)]
COG1256	COG1776	ABC3079	ABC3079	Flagellar hook-associated protein 1 FlgK	ABC2257	ABC2257	Flagellar motor switch protein FliN/FliY	[TP0660-TP0720 (0.80235356)]
COG0012	COG0188	ABC4108	ABC4108	GTP-binding protein {UniProtKB/TrEMBL:Q5WAH2}	ABC0007	ABC0007	DNA gyrase subunit A {UniProtKB/TrEMBL:Q5WM25}	[TP0124-TP0005 (0.7149395)]
COG0012	COG0188	ABC4108	ABC4108	GTP-binding protein {UniProtKB/TrEMBL:Q5WAH2}	ABC1988	ABC1988	DNA topoisomerase IIA subunit A	[TP0124-TP0005 (0.7149395)]
COG0206	COG1774	ABC2353	ABC2353	Cell division initiation protein FtsZ	ABC0053	ABC0053	Hypothetical protein {UniProtKB/TrEMBL:Q5WLX9}	[TP0390-TP0046 (0.67547834)]
COG0324	COG1558	ABC2184	miaA	tRNA delta(2)-isopentenylpyrophosphate transferase (EC 2.5.1.8) (IPP transferase) (Isopentenyl-diphosphate:tRNA isopentenyltransferase) (IPTase) (IPPT)	ABC2271	ABC2271	Flagellar basal-body rod protein FlgC	[TP0637-TP0397 (0.66148543)]
COG0528	COG1774	ABC2240	ABC2240	Uridylate kinase {UniProtKB/TrEMBL:Q5WFT0}	ABC0053	ABC0053	Hypothetical protein {UniProtKB/TrEMBL:Q5WLX9}	[TP0099-TP0046 (0.65377367)]
COG0154	COG2868	ABC3731	ABC3731	Hypothetical protein {UniProtKB/TrEMBL:Q5WBJ7}	ABC2601	ABC2601	Ribosomal protein {UniProtKB/TrEMBL:Q5WES4}	[TP1020-TP0744 (0.70068353)]
COG0154	COG2868	ABC2593	ABC2593	Amidase {UniProtKB/TrEMBL:Q5WET2}	ABC2601	ABC2601	Ribosomal protein {UniProtKB/TrEMBL:Q5WES4}	[TP1020-TP0744 (0.70068353)]
COG0154	COG2868	ABC1097	gatA	Glutamyl-tRNA(Gln) amidotransferase subunit A (EC 6.3.5.-) (Glu-ADT subunit A)	ABC2601	ABC2601	Ribosomal protein {UniProtKB/TrEMBL:Q5WES4}	[TP1020-TP0744 (0.70068353)]
COG0840	COG1157	ABC4049	ABC4049	Methyl-accepting chemotaxis protein	ABC2266	ABC2266	Flagellum-specific ATP synthase	[TP0640-TP0402 (0.9180537)]
COG0840	COG1157	ABC3965	ABC3965	Methyl-accepting chemotaxis protein	ABC2266	ABC2266	Flagellum-specific ATP synthase	[TP0640-TP0402 (0.9180537)]
COG0840	COG1157	ABC3533	ABC3533	Methyl-accepting chemotaxis protein	ABC2266	ABC2266	Flagellum-specific ATP synthase	[TP0640-TP0402 (0.9180537)]
COG0840	COG1157	ABC0457	ABC0457	Methyl-accepting chemotaxis protein	ABC2266	ABC2266	Flagellum-specific ATP synthase	[TP0640-TP0402 (0.9180537)]
COG0840	COG1157	ABC3866	ABC3866	Methyl-accepting chemotaxis protein	ABC2266	ABC2266	Flagellum-specific ATP synthase	[TP0640-TP0402 (0.9180537)]
COG0840	COG1157	ABC3479	ABC3479	Heme-based aerotactic transducer HemAT	ABC2266	ABC2266	Flagellum-specific ATP synthase	[TP0640-TP0402 (0.9180537)]
COG0840	COG1157	ABC2006	ABC2006	Methyl-accepting chemotaxis protein	ABC2266	ABC2266	Flagellum-specific ATP synthase	[TP0640-TP0402 (0.9180537)]
COG0462	COG0492	ABC3150	ABC3150	Ribose-phosphate pyrophosphokinase	ABC3038	ABC3038	Thioredoxin reductase {UniProtKB/TrEMBL:Q5WDI8}	[TP0294-TP0814 (0.8323514)]
COG0462	COG0492	ABC0079	ABC0079	Ribose-phosphate pyrophosphokinase	ABC0094	ABC0094	Thioredoxin reductase {UniProtKB/TrEMBL:Q5WAF1}	[TP0294-TP0814 (0.8323514)]
COG0462	COG0492	ABC3150	ABC3150	Ribose-phosphate pyrophosphokinase	ABC2925	ABC2925	Thioredoxin reductase {UniProtKB/TrEMBL:Q5WDV1}	[TP0294-TP0814 (0.8323514)]
COG0462	COG0492	ABC0079	ABC0079	Ribose-phosphate pyrophosphokinase	ABC1297	ABC1297	Thioredoxin reductase {UniProtKB/TrEMBL:Q5WIH0}	[TP0294-TP0814 (0.8323514)]
COG0462	COG0492	ABC0079	ABC0079	Ribose-phosphate pyrophosphokinase	ABC3038	ABC3038	Thioredoxin reductase {UniProtKB/TrEMBL:Q5WDI8}	[TP0294-TP0814 (0.8323514)]
COG0462	COG0492	ABC3150	ABC3150	Ribose-phosphate pyrophosphokinase	ABC1297	ABC1297	Thioredoxin reductase {UniProtKB/TrEMBL:Q5WIH0}	[TP0294-TP0814 (0.8323514)]
COG0462	COG0492	ABC0079	ABC0079	Ribose-phosphate pyrophosphokinase	ABC1863	ABC1863	Thioredoxin reductase {UniProtKB/TrEMBL:Q5WGV7}	[TP0294-TP0814 (0.8323514)]
COG0462	COG0492	ABC3150	ABC3150	Ribose-phosphate pyrophosphokinase	ABC0094	ABC0094	Thioredoxin reductase {UniProtKB/TrEMBL:Q5WAF1}	[TP0294-TP0814 (0.8323514)]
COG0462	COG0492	ABC0079	ABC0079	Ribose-phosphate pyrophosphokinase	ABC2925	ABC2925	Thioredoxin reductase {UniProtKB/TrEMBL:Q5WDV1}	[TP0294-TP0814 (0.8323514)]
COG0462	COG0492	ABC3150	ABC3150	Ribose-phosphate pyrophosphokinase	ABC1863	ABC1863	Thioredoxin reductase {UniProtKB/TrEMBL:Q5WGV7}	[TP0294-TP0814 (0.8323514)]
COG0124	COG0254	ABC3310	hisS2	Histidyl-tRNA synthetase 2 (EC 6.1.1.21) (Histidine--tRNA ligase 2) (HisRS 2)	ABC3878	rpmE	50S ribosomal protein L31 type B	[TP0641-TP0255 (0.65973145)]
COG0124	COG0254	ABC1576	hisS1	Histidyl-tRNA synthetase 1 (EC 6.1.1.21) (Histidine--tRNA ligase 1) (HisRS 1)	ABC3878	rpmE	50S ribosomal protein L31 type B	[TP0641-TP0255 (0.65973145)]
COG0178	COG0272	ABC0846	ABC0846	Excinuclease ABC subunit A	ABC1087	ABC1087	DNA ligase {UniProtKB/TrEMBL:Q5WJ30}	[TP0514-TP0634 (0.7537598)]
COG0178	COG0272	ABC3778	ABC3778	Excinuclease ABC subunit A	ABC1087	ABC1087	DNA ligase {UniProtKB/TrEMBL:Q5WJ30}	[TP0514-TP0634 (0.7537598)]
COG0178	COG0272	ABC3058	ABC3058	Excinuclease ABC subunit A UvrA	ABC1087	ABC1087	DNA ligase {UniProtKB/TrEMBL:Q5WJ30}	[TP0514-TP0634 (0.7537598)]
COG0257	COG2204	ABC0174	ABC0174	50S ribosomal protein L36	ABC0045	ABC0045	Transcriptional regulator	[TP0209-TP0519 (0.6010877)]
COG0495	COG1558	ABC2871	leuS	Leucyl-tRNA synthetase (EC 6.1.1.4) (Leucine--tRNA ligase) (LeuRS)	ABC2271	ABC2271	Flagellar basal-body rod protein FlgC	[TP0586-TP0397 (0.60331625)]
COG1135	COG1466	ABC0876	ABC0876	Metal ion ABC transporter ATP-binding protein	ABC1650	ABC1650	DNA polymerase III delta subunit HolA	[TP0120-TP0588 (0.7896185)]
COG1135	COG1466	ABC2985	ABC2985	Metal ion ABC transporter ATP-binding protein	ABC1650	ABC1650	DNA polymerase III delta subunit HolA	[TP0120-TP0588 (0.7896185)]
COG1135	COG1466	ABC0552	ABC0552	Metal ion ABC transporter ATP-binding protein	ABC1650	ABC1650	DNA polymerase III delta subunit HolA	[TP0120-TP0588 (0.7896185)]
COG0208	COG5401	ABC3109	ABC3109	Ribonucleoside-diphosphate reductase beta chain	ABC2653	ABC2653	Germination protein GerM	[TP0053-TP0832 (0.61589503)]
COG0608	COG1159	ABC1568	ABC1568	Single-strand DNA-specific exonuclease	ABC1681	ABC1681	GTP-binding protein Era, Era/TrmE family	[TP0704-TP0541 (0.7586372)]
COG0242	COG0263	ABC2423	ABC2423	Peptide deformylase {UniProtKB/TrEMBL:Q5WFA2}	ABC1767	proB	Glutamate 5-kinase (EC 2.7.2.11) (Gamma-glutamyl kinase) (GK)	[TP0757-TP0351 (0.5771584)]
COG1115	COG2239	ABC3708	ABC3708	Sodium:alanine symporter	ABC0737	ABC0737	Magnesium transporter {UniProtKB/TrEMBL:Q5WK29}	[TP0414-TP0917 (0.53720385)]
COG1115	COG2239	ABC1259	ABC1259	Sodium:alanine symporter	ABC0737	ABC0737	Magnesium transporter {UniProtKB/TrEMBL:Q5WK29}	[TP0414-TP0917 (0.53720385)]
COG1115	COG2239	ABC2131	ABC2131	Amino acid transporter {UniProtKB/TrEMBL:Q5WG39}	ABC0737	ABC0737	Magnesium transporter {UniProtKB/TrEMBL:Q5WK29}	[TP0414-TP0917 (0.53720385)]
COG0566	COG1589	ABC0131	ABC0131	TRNA/rRNA methyltransferase	ABC2355	ABC2355	Cell division initiation protein FtsQ	[TP0109-TP0388 (0.8512026)]
COG0566	COG1589	ABC2681	ABC2681	23S rRNA methyltransferase	ABC2355	ABC2355	Cell division initiation protein FtsQ	[TP0109-TP0388 (0.8512026)]
COG1366	COG1776	ABC1793	ABC1793	Stage II sporulation protein AA, anti-sigma F	ABC2246	ABC2246	Inhibition of CheR-mediated methylation of MCPs	[TP0233-TP0720 (0.5310372)]
COG1366	COG1776	ABC1793	ABC1793	Stage II sporulation protein AA, anti-sigma F	ABC2257	ABC2257	Flagellar motor switch protein FliN/FliY	[TP0233-TP0720 (0.5310372)]
COG1366	COG1776	ABC0811	ABC0811	Negative regulator of sigma-B activity	ABC2257	ABC2257	Flagellar motor switch protein FliN/FliY	[TP0233-TP0720 (0.5310372)]
COG1366	COG1776	ABC0811	ABC0811	Negative regulator of sigma-B activity	ABC2246	ABC2246	Inhibition of CheR-mediated methylation of MCPs	[TP0233-TP0720 (0.5310372)]
COG1366	COG1776	ABC0814	ABC0814	Positive regulator of sigma-B activity	ABC2257	ABC2257	Flagellar motor switch protein FliN/FliY	[TP0233-TP0720 (0.5310372)]
COG1366	COG1776	ABC0814	ABC0814	Positive regulator of sigma-B activity	ABC2246	ABC2246	Inhibition of CheR-mediated methylation of MCPs	[TP0233-TP0720 (0.5310372)]
COG0739	COG4786	ABC3845	ABC3845	Stage II sporulation protein Q	ABC3839	ABC3839	Flagellar basal-body rod protein	[TP0782-TP0961 (0.69582695)]
COG0739	COG4786	ABC2605	ABC2605	Stage IV sporulation protein FA	ABC2261	ABC2261	Flagellar hook protein FlgE	[TP0782-TP0961 (0.69582695)]
COG0739	COG4786	ABC2951	ABC2951	Metalloendopeptidase {UniProtKB/TrEMBL:Q5WDS5}	ABC3840	ABC3840	Flagellar basal-body rod protein	[TP0782-TP0961 (0.69582695)]
COG0739	COG4786	ABC2605	ABC2605	Stage IV sporulation protein FA	ABC3840	ABC3840	Flagellar basal-body rod protein	[TP0782-TP0961 (0.69582695)]
COG0739	COG4786	ABC2951	ABC2951	Metalloendopeptidase {UniProtKB/TrEMBL:Q5WDS5}	ABC2261	ABC2261	Flagellar hook protein FlgE	[TP0782-TP0961 (0.69582695)]
COG0739	COG4786	ABC3845	ABC3845	Stage II sporulation protein Q	ABC3840	ABC3840	Flagellar basal-body rod protein	[TP0782-TP0961 (0.69582695)]
COG0739	COG4786	ABC2951	ABC2951	Metalloendopeptidase {UniProtKB/TrEMBL:Q5WDS5}	ABC3839	ABC3839	Flagellar basal-body rod protein	[TP0782-TP0961 (0.69582695)]
COG0739	COG4786	ABC2605	ABC2605	Stage IV sporulation protein FA	ABC3839	ABC3839	Flagellar basal-body rod protein	[TP0782-TP0961 (0.69582695)]
COG0739	COG4786	ABC3845	ABC3845	Stage II sporulation protein Q	ABC2261	ABC2261	Flagellar hook protein FlgE	[TP0782-TP0961 (0.69582695)]
COG0124	COG0546	ABC1576	hisS1	Histidyl-tRNA synthetase 1 (EC 6.1.1.21) (Histidine--tRNA ligase 1) (HisRS 1)	ABC3052	ABC3052	Phosphoglycolate phosphatase	[TP0641-TP0554 (0.5196431)]
COG0124	COG0546	ABC3310	hisS2	Histidyl-tRNA synthetase 2 (EC 6.1.1.21) (Histidine--tRNA ligase 2) (HisRS 2)	ABC3052	ABC3052	Phosphoglycolate phosphatase	[TP0641-TP0554 (0.5196431)]
COG0457	COG1234	ABC3323	ABC3323	Response regulator aspartate phosphatase	ABC3137	ABC3137	Metal-dependent hydrolase	[TP0095-TP0819 (0.5178716)]
COG0457	COG1234	ABC3700	ABC3700	Response regulator aspartate phosphatase	ABC2047	rnz	Ribonuclease Z (EC 3.1.26.11) (RNase Z) (tRNase Z) (tRNA 3 endonuclease)	[TP0095-TP0819 (0.5178716)]
COG0457	COG1234	ABC3625	ABC3625	Response regulator aspartate phosphatase	ABC2047	rnz	Ribonuclease Z (EC 3.1.26.11) (RNase Z) (tRNase Z) (tRNA 3 endonuclease)	[TP0095-TP0819 (0.5178716)]
COG0457	COG1234	ABC3515	ABC3515	Response regulator aspartate phosphatase	ABC3137	ABC3137	Metal-dependent hydrolase	[TP0095-TP0819 (0.5178716)]
COG0457	COG1234	ABC0762	ABC0762	Transcriptional activator	ABC2047	rnz	Ribonuclease Z (EC 3.1.26.11) (RNase Z) (tRNase Z) (tRNA 3 endonuclease)	[TP0095-TP0819 (0.5178716)]
COG0457	COG1234	ABC3818	ABC3818	Hypothetical protein {UniProtKB/TrEMBL:Q5WBB1}	ABC2047	rnz	Ribonuclease Z (EC 3.1.26.11) (RNase Z) (tRNase Z) (tRNA 3 endonuclease)	[TP0095-TP0819 (0.5178716)]
COG0457	COG1234	ABC1904	ABC1904	Hypothetical protein {UniProtKB/TrEMBL:Q5WGR6}	ABC3137	ABC3137	Metal-dependent hydrolase	[TP0095-TP0819 (0.5178716)]
COG0457	COG1234	ABC0762	ABC0762	Transcriptional activator	ABC3137	ABC3137	Metal-dependent hydrolase	[TP0095-TP0819 (0.5178716)]
COG0457	COG1234	ABC3252	ABC3252	Response regulator aspartate phosphatase	ABC2047	rnz	Ribonuclease Z (EC 3.1.26.11) (RNase Z) (tRNase Z) (tRNA 3 endonuclease)	[TP0095-TP0819 (0.5178716)]
COG0457	COG1234	ABC3808	ABC3808	Response regulator aspartate phosphatase	ABC3137	ABC3137	Metal-dependent hydrolase	[TP0095-TP0819 (0.5178716)]
COG0457	COG1234	ABC3625	ABC3625	Response regulator aspartate phosphatase	ABC3137	ABC3137	Metal-dependent hydrolase	[TP0095-TP0819 (0.5178716)]
COG0457	COG1234	ABC3700	ABC3700	Response regulator aspartate phosphatase	ABC3137	ABC3137	Metal-dependent hydrolase	[TP0095-TP0819 (0.5178716)]
COG0457	COG1234	ABC3808	ABC3808	Response regulator aspartate phosphatase	ABC2047	rnz	Ribonuclease Z (EC 3.1.26.11) (RNase Z) (tRNase Z) (tRNA 3 endonuclease)	[TP0095-TP0819 (0.5178716)]
COG0457	COG1234	ABC3023	ABC3023	Response regulator aspartate phosphatase	ABC2047	rnz	Ribonuclease Z (EC 3.1.26.11) (RNase Z) (tRNase Z) (tRNA 3 endonuclease)	[TP0095-TP0819 (0.5178716)]
COG0457	COG1234	ABC1587	ABC1587	Hypothetical protein {UniProtKB/TrEMBL:Q5WHN3}	ABC3137	ABC3137	Metal-dependent hydrolase	[TP0095-TP0819 (0.5178716)]
COG0457	COG1234	ABC3645	ABC3645	Response regulator aspartate phosphatase	ABC2047	rnz	Ribonuclease Z (EC 3.1.26.11) (RNase Z) (tRNase Z) (tRNA 3 endonuclease)	[TP0095-TP0819 (0.5178716)]
COG0457	COG1234	ABC0593	ABC0593	Transcriptional regulator, Xre family	ABC2047	rnz	Ribonuclease Z (EC 3.1.26.11) (RNase Z) (tRNase Z) (tRNA 3 endonuclease)	[TP0095-TP0819 (0.5178716)]
COG0457	COG1234	ABC1904	ABC1904	Hypothetical protein {UniProtKB/TrEMBL:Q5WGR6}	ABC2047	rnz	Ribonuclease Z (EC 3.1.26.11) (RNase Z) (tRNase Z) (tRNA 3 endonuclease)	[TP0095-TP0819 (0.5178716)]
COG0457	COG1234	ABC3645	ABC3645	Response regulator aspartate phosphatase	ABC3137	ABC3137	Metal-dependent hydrolase	[TP0095-TP0819 (0.5178716)]
COG0457	COG1234	ABC3323	ABC3323	Response regulator aspartate phosphatase	ABC2047	rnz	Ribonuclease Z (EC 3.1.26.11) (RNase Z) (tRNase Z) (tRNA 3 endonuclease)	[TP0095-TP0819 (0.5178716)]
COG0457	COG1234	ABC3252	ABC3252	Response regulator aspartate phosphatase	ABC3137	ABC3137	Metal-dependent hydrolase	[TP0095-TP0819 (0.5178716)]
COG0457	COG1234	ABC1587	ABC1587	Hypothetical protein {UniProtKB/TrEMBL:Q5WHN3}	ABC2047	rnz	Ribonuclease Z (EC 3.1.26.11) (RNase Z) (tRNase Z) (tRNA 3 endonuclease)	[TP0095-TP0819 (0.5178716)]
COG0457	COG1234	ABC3039	ABC3039	Hypothetical protein {UniProtKB/TrEMBL:Q5WDI7}	ABC3137	ABC3137	Metal-dependent hydrolase	[TP0095-TP0819 (0.5178716)]
COG0457	COG1234	ABC3818	ABC3818	Hypothetical protein {UniProtKB/TrEMBL:Q5WBB1}	ABC3137	ABC3137	Metal-dependent hydrolase	[TP0095-TP0819 (0.5178716)]
COG0457	COG1234	ABC0593	ABC0593	Transcriptional regulator, Xre family	ABC3137	ABC3137	Metal-dependent hydrolase	[TP0095-TP0819 (0.5178716)]
COG0457	COG1234	ABC2064	ABC2064	Hypothetical protein {UniProtKB/TrEMBL:Q5WGA6}	ABC3137	ABC3137	Metal-dependent hydrolase	[TP0095-TP0819 (0.5178716)]
COG0457	COG1234	ABC3515	ABC3515	Response regulator aspartate phosphatase	ABC2047	rnz	Ribonuclease Z (EC 3.1.26.11) (RNase Z) (tRNase Z) (tRNA 3 endonuclease)	[TP0095-TP0819 (0.5178716)]
COG0457	COG1234	ABC3039	ABC3039	Hypothetical protein {UniProtKB/TrEMBL:Q5WDI7}	ABC2047	rnz	Ribonuclease Z (EC 3.1.26.11) (RNase Z) (tRNase Z) (tRNA 3 endonuclease)	[TP0095-TP0819 (0.5178716)]
COG0457	COG1234	ABC3023	ABC3023	Response regulator aspartate phosphatase	ABC3137	ABC3137	Metal-dependent hydrolase	[TP0095-TP0819 (0.5178716)]
COG0457	COG1234	ABC2064	ABC2064	Hypothetical protein {UniProtKB/TrEMBL:Q5WGA6}	ABC2047	rnz	Ribonuclease Z (EC 3.1.26.11) (RNase Z) (tRNase Z) (tRNA 3 endonuclease)	[TP0095-TP0819 (0.5178716)]
COG0257	COG0773	ABC0174	ABC0174	50S ribosomal protein L36	ABC2768	murC	UDP-N-acetylmuramate--L-alanine ligase (EC 6.3.2.8) (UDP-N- acetylmuramoyl-L-alanine synthetase)	[TP0209-TP0341 (0.6926446)]
COG0457	COG2204	ABC3625	ABC3625	Response regulator aspartate phosphatase	ABC0045	ABC0045	Transcriptional regulator	[TP0067-TP0519 (0.7741208)]
COG0457	COG2204	ABC2064	ABC2064	Hypothetical protein {UniProtKB/TrEMBL:Q5WGA6}	ABC0045	ABC0045	Transcriptional regulator	[TP0067-TP0519 (0.7741208)]
COG0457	COG2204	ABC3808	ABC3808	Response regulator aspartate phosphatase	ABC0045	ABC0045	Transcriptional regulator	[TP0067-TP0519 (0.7741208)]
COG0457	COG2204	ABC3645	ABC3645	Response regulator aspartate phosphatase	ABC0045	ABC0045	Transcriptional regulator	[TP0067-TP0519 (0.7741208)]
COG0457	COG2204	ABC3818	ABC3818	Hypothetical protein {UniProtKB/TrEMBL:Q5WBB1}	ABC0045	ABC0045	Transcriptional regulator	[TP0067-TP0519 (0.7741208)]
COG0457	COG2204	ABC3023	ABC3023	Response regulator aspartate phosphatase	ABC0045	ABC0045	Transcriptional regulator	[TP0067-TP0519 (0.7741208)]
COG0457	COG2204	ABC3515	ABC3515	Response regulator aspartate phosphatase	ABC0045	ABC0045	Transcriptional regulator	[TP0067-TP0519 (0.7741208)]
COG0457	COG2204	ABC0593	ABC0593	Transcriptional regulator, Xre family	ABC0045	ABC0045	Transcriptional regulator	[TP0067-TP0519 (0.7741208)]
COG0457	COG2204	ABC3039	ABC3039	Hypothetical protein {UniProtKB/TrEMBL:Q5WDI7}	ABC0045	ABC0045	Transcriptional regulator	[TP0067-TP0519 (0.7741208)]
COG0457	COG2204	ABC1587	ABC1587	Hypothetical protein {UniProtKB/TrEMBL:Q5WHN3}	ABC0045	ABC0045	Transcriptional regulator	[TP0067-TP0519 (0.7741208)]
COG0457	COG2204	ABC0762	ABC0762	Transcriptional activator	ABC0045	ABC0045	Transcriptional regulator	[TP0067-TP0519 (0.7741208)]
COG0457	COG2204	ABC3323	ABC3323	Response regulator aspartate phosphatase	ABC0045	ABC0045	Transcriptional regulator	[TP0067-TP0519 (0.7741208)]
COG0457	COG2204	ABC1904	ABC1904	Hypothetical protein {UniProtKB/TrEMBL:Q5WGR6}	ABC0045	ABC0045	Transcriptional regulator	[TP0067-TP0519 (0.7741208)]
COG0457	COG2204	ABC3700	ABC3700	Response regulator aspartate phosphatase	ABC0045	ABC0045	Transcriptional regulator	[TP0067-TP0519 (0.7741208)]
COG0457	COG2204	ABC3252	ABC3252	Response regulator aspartate phosphatase	ABC0045	ABC0045	Transcriptional regulator	[TP0067-TP0519 (0.7741208)]
COG0272	COG1879	ABC1087	ABC1087	DNA ligase {UniProtKB/TrEMBL:Q5WJ30}	ABC3544	ABC3544	Ribose ABC transporter substrate-binding protein	[TP0634-TP0684 (0.56216276)]
COG2208	COG2239	ABC0101	ABC0101	Stage II sporulation protein E, serine	ABC0737	ABC0737	Magnesium transporter {UniProtKB/TrEMBL:Q5WK29}	[TP0218-TP0917 (0.6618409)]
COG2208	COG2239	ABC0813	ABC0813	Indirect positive regulator of sigma-B activity	ABC0737	ABC0737	Magnesium transporter {UniProtKB/TrEMBL:Q5WK29}	[TP0218-TP0917 (0.6618409)]
COG0217	COG1480	ABC1956	ABC1956	Hypothetical UPF0082 protein ABC1956	ABC1677	ABC1677	Hypothetical protein {UniProtKB/TrEMBL:Q5WHE3}	[TP0474-TP0651 (0.71912634)]
COG0257	COG0681	ABC0174	ABC0174	50S ribosomal protein L36	ABC1475	ABC1475	Signal peptidase I {UniProtKB/TrEMBL:Q5WHZ5}	[TP0209-TP0926 (0.69083804)]
COG0257	COG0681	ABC0174	ABC0174	50S ribosomal protein L36	ABC0753	ABC0753	Signal peptidase I {UniProtKB/TrEMBL:Q5WK13}	[TP0209-TP0926 (0.69083804)]
COG0257	COG0681	ABC0174	ABC0174	50S ribosomal protein L36	ABC2286	ABC2286	Signal peptidase I {UniProtKB/TrEMBL:Q5WFN9}	[TP0209-TP0926 (0.69083804)]
COG0526	COG1843	ABC2668	ABC2668	Thioredoxin {UniProtKB/TrEMBL:Q5WEK7}	ABC2262	ABC2262	Flagellar basal-body rod modification protein	[TP0100-TP0728 (0.58155864)]
COG0526	COG1843	ABC2427	ABC2427	Hypothetical protein {UniProtKB/TrEMBL:Q5WF98}	ABC2262	ABC2262	Flagellar basal-body rod modification protein	[TP0100-TP0728 (0.58155864)]
COG0526	COG1843	ABC2044	ABC2044	Thioredoxin {UniProtKB/TrEMBL:Q5WGC6}	ABC2262	ABC2262	Flagellar basal-body rod modification protein	[TP0100-TP0728 (0.58155864)]
COG0526	COG1843	ABC3944	ABC3944	Thioredoxin {UniProtKB/TrEMBL:Q5WAY5}	ABC2262	ABC2262	Flagellar basal-body rod modification protein	[TP0100-TP0728 (0.58155864)]
COG0526	COG1843	ABC1777	ABC1777	Thioredoxin {UniProtKB/TrEMBL:Q5WH43}	ABC2262	ABC2262	Flagellar basal-body rod modification protein	[TP0100-TP0728 (0.58155864)]
COG0526	COG1843	ABC1832	ABC1832	Thiol-disulfide oxidoreductase ResA	ABC2262	ABC2262	Flagellar basal-body rod modification protein	[TP0100-TP0728 (0.58155864)]
COG0526	COG1843	ABC2534	ABC2534	Thiol-disulfide oxidoreductase	ABC2262	ABC2262	Flagellar basal-body rod modification protein	[TP0100-TP0728 (0.58155864)]
COG0526	COG1843	ABC2772	ABC2772	Thioredoxin {UniProtKB/TrEMBL:Q5WEA4}	ABC2262	ABC2262	Flagellar basal-body rod modification protein	[TP0100-TP0728 (0.58155864)]
COG1774	COG2812	ABC0053	ABC0053	Hypothetical protein {UniProtKB/TrEMBL:Q5WLX9}	ABC0037	ABC0037	DNA-directed DNA polymerase III gamma and tau	[TP0046-TP1005 (0.5678104)]
COG0768	COG1344	ABC0929	ABC0929	Penicillin-binding protein 3	ABC3699	ABC3699	Flagellin protein {UniProtKB/TrEMBL:Q5WBM8}	[TP0760-TP0870 (0.7190043)]
COG0768	COG1344	ABC2361	ABC2361	Stage V sporulation protein D	ABC3078	ABC3078	Flagellar hook-associated protein 3 FlgL	[TP0760-TP0870 (0.7190043)]
COG0768	COG1344	ABC1717	ABC1717	Penicillin-binding protein	ABC3078	ABC3078	Flagellar hook-associated protein 3 FlgL	[TP0760-TP0870 (0.7190043)]
COG0768	COG1344	ABC2361	ABC2361	Stage V sporulation protein D	ABC3699	ABC3699	Flagellin protein {UniProtKB/TrEMBL:Q5WBM8}	[TP0760-TP0870 (0.7190043)]
COG0768	COG1344	ABC1717	ABC1717	Penicillin-binding protein	ABC3699	ABC3699	Flagellin protein {UniProtKB/TrEMBL:Q5WBM8}	[TP0760-TP0870 (0.7190043)]
COG0768	COG1344	ABC0929	ABC0929	Penicillin-binding protein 3	ABC3078	ABC3078	Flagellar hook-associated protein 3 FlgL	[TP0760-TP0870 (0.7190043)]
COG0768	COG1344	ABC2362	ABC2362	Penicillin-binding protein 2B	ABC3699	ABC3699	Flagellin protein {UniProtKB/TrEMBL:Q5WBM8}	[TP0760-TP0870 (0.7190043)]
COG0768	COG1344	ABC2362	ABC2362	Penicillin-binding protein 2B	ABC3078	ABC3078	Flagellar hook-associated protein 3 FlgL	[TP0760-TP0870 (0.7190043)]
COG0036	COG1774	ABC2313	ABC2313	Ribulose-phosphate 3-epimerase	ABC0053	ABC0053	Hypothetical protein {UniProtKB/TrEMBL:Q5WLX9}	[TP0945-TP0046 (0.53769433)]
COG1121	COG2204	ABC1702	ABC1702	Metal ion ABC transporter ATP-binding protein	ABC0045	ABC0045	Transcriptional regulator	[TP0035-TP0519 (0.5085169)]
COG1121	COG2204	ABC1116	ABC1116	Mn2+/Zn2+ ABC transporter ATP-binding protein	ABC0045	ABC0045	Transcriptional regulator	[TP0035-TP0519 (0.5085169)]
COG1121	COG2204	ABC3960	ABC3960	Mn2+/Zn2+ ABC transporter ATP-binding protein	ABC0045	ABC0045	Transcriptional regulator	[TP0035-TP0519 (0.5085169)]
COG0228	COG0546	ABC2293	rpsP	30S ribosomal protein S16	ABC3052	ABC3052	Phosphoglycolate phosphatase	[TP0905-TP0554 (0.5352583)]
COG0503	COG1488	ABC1569	apt	Adenine phosphoribosyltransferase (EC 2.4.2.7) (APRT)	ABC3966	ABC3966	Nicotinate phosphoribosyltransferase	[TP1039-TP0628 (0.6658587)]
COG0503	COG1488	ABC1443	ABC1443	Xanthine phosphoribosyltransferase	ABC3966	ABC3966	Nicotinate phosphoribosyltransferase	[TP1039-TP0628 (0.6658587)]
COG0503	COG1488	ABC0075	ABC0075	Transcriptional repressor of the purine operon	ABC3966	ABC3966	Nicotinate phosphoribosyltransferase	[TP1039-TP0628 (0.6658587)]
COG0770	COG2001	ABC2359	ABC2359	UDP-N-acetylmuramoyl-tripeptide--D-alanyl-D-alani	ABC2365	mraZ	Protein mraZ {UniProtKB/Swiss-Prot:Q5WFG0}	[TP0386-TP0383 (0.8315325)]
COG0051	COG2204	ABC0149	rpsJ	30S ribosomal protein S10	ABC0045	ABC0045	Transcriptional regulator	[TP0188-TP0519 (0.6307204)]
COG0249	COG0546	ABC2187	mutS	DNA mismatch repair protein mutS	ABC3052	ABC3052	Phosphoglycolate phosphatase	[TP0328-TP0554 (0.5196431)]
COG0234	COG0803	ABC0881	groS	10 kDa chaperonin (Protein Cpn10) (groES protein)	ABC1439	ABC1439	Metal ion ABC transporter substrate-binding	[TP1013-TP0163 (0.67160416)]
COG0234	COG0803	ABC0881	groS	10 kDa chaperonin (Protein Cpn10) (groES protein)	ABC3961	ABC3961	Mn2+/Zn2+ ABC transporter substrate-binding	[TP1013-TP0163 (0.67160416)]
COG0153	COG1879	ABC3219	ABC3219	Galactokinase {UniProtKB/TrEMBL:Q5WD07}	ABC3544	ABC3544	Ribose ABC transporter substrate-binding protein	[TP0418-TP0684 (0.73427343)]
COG0162	COG2834	ABC2758	tyrS	Tyrosyl-tRNA synthetase (EC 6.1.1.1) (Tyrosine--tRNA ligase) (TyrRS)	ABC0806	ABC0806	Hypothetical protein {UniProtKB/TrEMBL:Q5WJW0}	[TP0834-TP0333 (0.5313641)]
COG0457	COG1061	ABC3818	ABC3818	Hypothetical protein {UniProtKB/TrEMBL:Q5WBB1}	ABC0537	ABC0537	Hypothetical protein {UniProtKB/TrEMBL:Q5WKM8}	[TP0095-TP0380 (0.51337665)]
COG0457	COG1061	ABC3323	ABC3323	Response regulator aspartate phosphatase	ABC0537	ABC0537	Hypothetical protein {UniProtKB/TrEMBL:Q5WKM8}	[TP0095-TP0380 (0.51337665)]
COG0457	COG1061	ABC3700	ABC3700	Response regulator aspartate phosphatase	ABC0537	ABC0537	Hypothetical protein {UniProtKB/TrEMBL:Q5WKM8}	[TP0095-TP0380 (0.51337665)]
COG0457	COG1061	ABC2064	ABC2064	Hypothetical protein {UniProtKB/TrEMBL:Q5WGA6}	ABC0537	ABC0537	Hypothetical protein {UniProtKB/TrEMBL:Q5WKM8}	[TP0095-TP0380 (0.51337665)]
COG0457	COG1061	ABC3515	ABC3515	Response regulator aspartate phosphatase	ABC0537	ABC0537	Hypothetical protein {UniProtKB/TrEMBL:Q5WKM8}	[TP0095-TP0380 (0.51337665)]
COG0457	COG1061	ABC1904	ABC1904	Hypothetical protein {UniProtKB/TrEMBL:Q5WGR6}	ABC0537	ABC0537	Hypothetical protein {UniProtKB/TrEMBL:Q5WKM8}	[TP0095-TP0380 (0.51337665)]
COG0457	COG1061	ABC3625	ABC3625	Response regulator aspartate phosphatase	ABC0537	ABC0537	Hypothetical protein {UniProtKB/TrEMBL:Q5WKM8}	[TP0095-TP0380 (0.51337665)]
COG0457	COG1061	ABC3039	ABC3039	Hypothetical protein {UniProtKB/TrEMBL:Q5WDI7}	ABC0537	ABC0537	Hypothetical protein {UniProtKB/TrEMBL:Q5WKM8}	[TP0095-TP0380 (0.51337665)]
COG0457	COG1061	ABC3645	ABC3645	Response regulator aspartate phosphatase	ABC0537	ABC0537	Hypothetical protein {UniProtKB/TrEMBL:Q5WKM8}	[TP0095-TP0380 (0.51337665)]
COG0457	COG1061	ABC3808	ABC3808	Response regulator aspartate phosphatase	ABC0537	ABC0537	Hypothetical protein {UniProtKB/TrEMBL:Q5WKM8}	[TP0095-TP0380 (0.51337665)]
COG0457	COG1061	ABC3252	ABC3252	Response regulator aspartate phosphatase	ABC0537	ABC0537	Hypothetical protein {UniProtKB/TrEMBL:Q5WKM8}	[TP0095-TP0380 (0.51337665)]
COG0457	COG1061	ABC0762	ABC0762	Transcriptional activator	ABC0537	ABC0537	Hypothetical protein {UniProtKB/TrEMBL:Q5WKM8}	[TP0095-TP0380 (0.51337665)]
COG0457	COG1061	ABC0593	ABC0593	Transcriptional regulator, Xre family	ABC0537	ABC0537	Hypothetical protein {UniProtKB/TrEMBL:Q5WKM8}	[TP0095-TP0380 (0.51337665)]
COG0457	COG1061	ABC3023	ABC3023	Response regulator aspartate phosphatase	ABC0537	ABC0537	Hypothetical protein {UniProtKB/TrEMBL:Q5WKM8}	[TP0095-TP0380 (0.51337665)]
COG0457	COG1061	ABC1587	ABC1587	Hypothetical protein {UniProtKB/TrEMBL:Q5WHN3}	ABC0537	ABC0537	Hypothetical protein {UniProtKB/TrEMBL:Q5WKM8}	[TP0095-TP0380 (0.51337665)]
COG0342	COG0546	ABC1565	ABC1565	Preprotein translocase subunit D	ABC3052	ABC3052	Phosphoglycolate phosphatase	[TP0410-TP0554 (0.6160348)]
COG1115	COG1319	ABC2131	ABC2131	Amino acid transporter {UniProtKB/TrEMBL:Q5WG39}	ABC3742	ABC3742	Xanthine dehydrogenase subunit C	[TP0414-TP0081 (0.81817394)]
COG1115	COG1319	ABC1259	ABC1259	Sodium:alanine symporter	ABC3742	ABC3742	Xanthine dehydrogenase subunit C	[TP0414-TP0081 (0.81817394)]
COG1115	COG1319	ABC3708	ABC3708	Sodium:alanine symporter	ABC3742	ABC3742	Xanthine dehydrogenase subunit C	[TP0414-TP0081 (0.81817394)]
COG0457	COG1536	ABC3323	ABC3323	Response regulator aspartate phosphatase	ABC2268	ABC2268	Flagellar motor switch protein FliG	[TP0648-TP0400 (0.69805074)]
COG0457	COG1536	ABC3808	ABC3808	Response regulator aspartate phosphatase	ABC2268	ABC2268	Flagellar motor switch protein FliG	[TP0648-TP0400 (0.69805074)]
COG0457	COG1536	ABC1587	ABC1587	Hypothetical protein {UniProtKB/TrEMBL:Q5WHN3}	ABC2268	ABC2268	Flagellar motor switch protein FliG	[TP0648-TP0400 (0.69805074)]
COG0457	COG1536	ABC3515	ABC3515	Response regulator aspartate phosphatase	ABC2268	ABC2268	Flagellar motor switch protein FliG	[TP0648-TP0400 (0.69805074)]
COG0457	COG1536	ABC0762	ABC0762	Transcriptional activator	ABC2268	ABC2268	Flagellar motor switch protein FliG	[TP0648-TP0400 (0.69805074)]
COG0457	COG1536	ABC3252	ABC3252	Response regulator aspartate phosphatase	ABC2268	ABC2268	Flagellar motor switch protein FliG	[TP0648-TP0400 (0.69805074)]
COG0457	COG1536	ABC0593	ABC0593	Transcriptional regulator, Xre family	ABC2268	ABC2268	Flagellar motor switch protein FliG	[TP0648-TP0400 (0.69805074)]
COG0457	COG1536	ABC3818	ABC3818	Hypothetical protein {UniProtKB/TrEMBL:Q5WBB1}	ABC2268	ABC2268	Flagellar motor switch protein FliG	[TP0648-TP0400 (0.69805074)]
COG0457	COG1536	ABC3039	ABC3039	Hypothetical protein {UniProtKB/TrEMBL:Q5WDI7}	ABC2268	ABC2268	Flagellar motor switch protein FliG	[TP0648-TP0400 (0.69805074)]
COG0457	COG1536	ABC1904	ABC1904	Hypothetical protein {UniProtKB/TrEMBL:Q5WGR6}	ABC2268	ABC2268	Flagellar motor switch protein FliG	[TP0648-TP0400 (0.69805074)]
COG0457	COG1536	ABC2064	ABC2064	Hypothetical protein {UniProtKB/TrEMBL:Q5WGA6}	ABC2268	ABC2268	Flagellar motor switch protein FliG	[TP0648-TP0400 (0.69805074)]
COG0457	COG1536	ABC3645	ABC3645	Response regulator aspartate phosphatase	ABC2268	ABC2268	Flagellar motor switch protein FliG	[TP0648-TP0400 (0.69805074)]
COG0457	COG1536	ABC3023	ABC3023	Response regulator aspartate phosphatase	ABC2268	ABC2268	Flagellar motor switch protein FliG	[TP0648-TP0400 (0.69805074)]
COG0457	COG1536	ABC3625	ABC3625	Response regulator aspartate phosphatase	ABC2268	ABC2268	Flagellar motor switch protein FliG	[TP0648-TP0400 (0.69805074)]
COG0457	COG1536	ABC3700	ABC3700	Response regulator aspartate phosphatase	ABC2268	ABC2268	Flagellar motor switch protein FliG	[TP0648-TP0400 (0.69805074)]
COG0240	COG0622	ABC1878	gpsA	Glycerol-3-phosphate dehydrogenase [NAD(P)+] (EC 1.1.1.94) (NAD(P)H- dependent glycerol-3-phosphate dehydrogenase)	ABC2650	ABC2650	Phosphoesterase {UniProtKB/TrEMBL:Q5WEM5}	[TP1009-TP0937 (0.80866665)]
COG0227	COG0492	ABC2311	rpmB	50S ribosomal protein L28	ABC1297	ABC1297	Thioredoxin reductase {UniProtKB/TrEMBL:Q5WIH0}	[TP0362-TP0814 (0.801083)]
COG0227	COG0492	ABC2311	rpmB	50S ribosomal protein L28	ABC1863	ABC1863	Thioredoxin reductase {UniProtKB/TrEMBL:Q5WGV7}	[TP0362-TP0814 (0.801083)]
COG0227	COG0492	ABC2311	rpmB	50S ribosomal protein L28	ABC3038	ABC3038	Thioredoxin reductase {UniProtKB/TrEMBL:Q5WDI8}	[TP0362-TP0814 (0.801083)]
COG0227	COG0492	ABC2311	rpmB	50S ribosomal protein L28	ABC2925	ABC2925	Thioredoxin reductase {UniProtKB/TrEMBL:Q5WDV1}	[TP0362-TP0814 (0.801083)]
COG0227	COG0492	ABC2311	rpmB	50S ribosomal protein L28	ABC0094	ABC0094	Thioredoxin reductase {UniProtKB/TrEMBL:Q5WAF1}	[TP0362-TP0814 (0.801083)]
COG0051	COG1192	ABC0149	rpsJ	30S ribosomal protein S10	ABC4113	ABC4113	Sporulation initiation inhibitor protein Soj	[TP0188-TP0272 (0.7732025)]
COG0098	COG0803	ABC0167	rpsE	30S ribosomal protein S5	ABC3961	ABC3961	Mn2+/Zn2+ ABC transporter substrate-binding	[TP0206-TP0163 (0.74372905)]
COG0098	COG0803	ABC0167	rpsE	30S ribosomal protein S5	ABC1439	ABC1439	Metal ion ABC transporter substrate-binding	[TP0206-TP0163 (0.74372905)]
COG0249	COG0457	ABC2187	mutS	DNA mismatch repair protein mutS	ABC3645	ABC3645	Response regulator aspartate phosphatase	[TP0328-TP0095 (0.63719666)]
COG0249	COG0457	ABC2187	mutS	DNA mismatch repair protein mutS	ABC3039	ABC3039	Hypothetical protein {UniProtKB/TrEMBL:Q5WDI7}	[TP0328-TP0095 (0.63719666)]
COG0249	COG0457	ABC2187	mutS	DNA mismatch repair protein mutS	ABC3515	ABC3515	Response regulator aspartate phosphatase	[TP0328-TP0095 (0.63719666)]
COG0249	COG0457	ABC2187	mutS	DNA mismatch repair protein mutS	ABC2064	ABC2064	Hypothetical protein {UniProtKB/TrEMBL:Q5WGA6}	[TP0328-TP0095 (0.63719666)]
COG0249	COG0457	ABC2187	mutS	DNA mismatch repair protein mutS	ABC3252	ABC3252	Response regulator aspartate phosphatase	[TP0328-TP0095 (0.63719666)]
COG0249	COG0457	ABC2187	mutS	DNA mismatch repair protein mutS	ABC3818	ABC3818	Hypothetical protein {UniProtKB/TrEMBL:Q5WBB1}	[TP0328-TP0095 (0.63719666)]
COG0249	COG0457	ABC2187	mutS	DNA mismatch repair protein mutS	ABC1904	ABC1904	Hypothetical protein {UniProtKB/TrEMBL:Q5WGR6}	[TP0328-TP0095 (0.63719666)]
COG0249	COG0457	ABC2187	mutS	DNA mismatch repair protein mutS	ABC3700	ABC3700	Response regulator aspartate phosphatase	[TP0328-TP0095 (0.63719666)]
COG0249	COG0457	ABC2187	mutS	DNA mismatch repair protein mutS	ABC0593	ABC0593	Transcriptional regulator, Xre family	[TP0328-TP0095 (0.63719666)]
COG0249	COG0457	ABC2187	mutS	DNA mismatch repair protein mutS	ABC3023	ABC3023	Response regulator aspartate phosphatase	[TP0328-TP0095 (0.63719666)]
COG0249	COG0457	ABC2187	mutS	DNA mismatch repair protein mutS	ABC3625	ABC3625	Response regulator aspartate phosphatase	[TP0328-TP0095 (0.63719666)]
COG0249	COG0457	ABC2187	mutS	DNA mismatch repair protein mutS	ABC3323	ABC3323	Response regulator aspartate phosphatase	[TP0328-TP0095 (0.63719666)]
COG0249	COG0457	ABC2187	mutS	DNA mismatch repair protein mutS	ABC0762	ABC0762	Transcriptional activator	[TP0328-TP0095 (0.63719666)]
COG0249	COG0457	ABC2187	mutS	DNA mismatch repair protein mutS	ABC3808	ABC3808	Response regulator aspartate phosphatase	[TP0328-TP0095 (0.63719666)]
COG0249	COG0457	ABC2187	mutS	DNA mismatch repair protein mutS	ABC1587	ABC1587	Hypothetical protein {UniProtKB/TrEMBL:Q5WHN3}	[TP0328-TP0095 (0.63719666)]
COG0442	COG0459	ABC2234	ABC2234	Proline-tRNA synthetase	ABC0882	groL	60 kDa chaperonin (Protein Cpn60) (groEL protein)	[TP0160-TP0030 (0.7719589)]
COG0255	COG1354	ABC0158	rpmC	50S ribosomal protein L29	ABC1815	ABC1815	Hypothetical protein scpA	[TP0197-TP0691 (0.70609456)]
COG0341	COG2239	ABC1566	ABC1566	Preprotein translocase subunit F	ABC0737	ABC0737	Magnesium transporter {UniProtKB/TrEMBL:Q5WK29}	[TP0411-TP0917 (0.6093018)]
COG0036	COG1573	ABC2313	ABC2313	Ribulose-phosphate 3-epimerase	ABC2596	ABC2596	Uracil-DNA glycosylase {UniProtKB/TrEMBL:Q5WES9}	[TP0945-TP0229 (0.685165)]
COG0217	COG0481	ABC1956	ABC1956	Hypothetical UPF0082 protein ABC1956	ABC1655	lepA	GTP-binding protein lepA	[TP0474-TP0510 (0.76600474)]
COG1360	COG5401	ABC1984	ABC1984	Motility protein B {UniProtKB/TrEMBL:Q5WGI6}	ABC2653	ABC2653	Germination protein GerM	[TP0724-TP0832 (0.61589503)]
COG0178	COG0357	ABC3058	ABC3058	Excinuclease ABC subunit A UvrA	ABC4115	gidB	Methyltransferase gidB (EC 2.1.-.-) (Glucose-inhibited division protein B)	[TP0514-TP0946 (0.8569251)]
COG0178	COG0357	ABC0846	ABC0846	Excinuclease ABC subunit A	ABC4115	gidB	Methyltransferase gidB (EC 2.1.-.-) (Glucose-inhibited division protein B)	[TP0514-TP0946 (0.8569251)]
COG0178	COG0357	ABC3778	ABC3778	Excinuclease ABC subunit A	ABC4115	gidB	Methyltransferase gidB (EC 2.1.-.-) (Glucose-inhibited division protein B)	[TP0514-TP0946 (0.8569251)]
COG1815	COG1843	ABC2272	ABC2272	Flagellar basal-body rod protein FlgB	ABC2262	ABC2262	Flagellar basal-body rod modification protein	[TP0396-TP0728 (0.83050734)]
COG0592	COG1580	ABC0002	ABC0002	DNA-directed DNA polymerase III beta subunit DnaN	ABC2259	ABC2259	Flagellar FliL protein {UniProtKB/TrEMBL:Q5WFR6}	[TP0002-TP0378 (0.79585755)]
COG0472	COG2239	ABC3164	ABC3164	Undecaprenyl-phosphate N-acetylglucosaminyl	ABC0737	ABC0737	Magnesium transporter {UniProtKB/TrEMBL:Q5WK29}	[TP0345-TP0917 (0.5059451)]
COG0472	COG2239	ABC2358	mraY	Phospho-N-acetylmuramoyl-pentapeptide-transferase (EC 2.7.8.13) (UDP- MurNAc-pentapeptide phosphotransferase)	ABC0737	ABC0737	Magnesium transporter {UniProtKB/TrEMBL:Q5WK29}	[TP0345-TP0917 (0.5059451)]
COG0154	COG1624	ABC2593	ABC2593	Amidase {UniProtKB/TrEMBL:Q5WET2}	ABC0241	ABC0241	Hypothetical protein {UniProtKB/TrEMBL:Q5WLH1}	[TP1020-TP0826 (0.7964557)]
COG0154	COG1624	ABC1097	gatA	Glutamyl-tRNA(Gln) amidotransferase subunit A (EC 6.3.5.-) (Glu-ADT subunit A)	ABC0241	ABC0241	Hypothetical protein {UniProtKB/TrEMBL:Q5WLH1}	[TP1020-TP0826 (0.7964557)]
COG0154	COG1624	ABC3731	ABC3731	Hypothetical protein {UniProtKB/TrEMBL:Q5WBJ7}	ABC0241	ABC0241	Hypothetical protein {UniProtKB/TrEMBL:Q5WLH1}	[TP1020-TP0826 (0.7964557)]
COG0442	COG1843	ABC2234	ABC2234	Proline-tRNA synthetase	ABC2262	ABC2262	Flagellar basal-body rod modification protein	[TP0160-TP0728 (0.50152636)]
COG0840	COG1558	ABC3965	ABC3965	Methyl-accepting chemotaxis protein	ABC2271	ABC2271	Flagellar basal-body rod protein FlgC	[TP0640-TP0397 (0.8569927)]
COG0840	COG1558	ABC4049	ABC4049	Methyl-accepting chemotaxis protein	ABC2271	ABC2271	Flagellar basal-body rod protein FlgC	[TP0640-TP0397 (0.8569927)]
COG0840	COG1558	ABC3533	ABC3533	Methyl-accepting chemotaxis protein	ABC2271	ABC2271	Flagellar basal-body rod protein FlgC	[TP0640-TP0397 (0.8569927)]
[truncated: 351 more rows]
