# Supplementary material for: The Binary Protein Interactome of Treponema pallidum – The Syphilis Spirochete
Source: PLoS One. 2008 May 28;3(5):e2292. doi: 10.1371/journal.pone.0002292 (PMC2386257; doi:10.1371/journal.pone.0002292)
Supplement: Data S1 — Predicted protein-protein interactions based on our Treponema pallidum data; zip archive containing 372 files with one file per species. (6.09 MB ZIP) [file pone.0002292.s006.zip › bacteria/Bacillus_halodurans.tab]

272558 Bacillus halodurans
COG A	COG B	Locus Id A	Preferred Name(s) A	Annotation A	Locus Id B	Preferred Name(s) B	Annotation B	T. pallidum interaction
COG0186	COG1475	BH0143	rpsQ	30S ribosomal protein S17	BH4059	BH4059	DNA-binding protein Spo0J-like homolog	[TP0198-TP0271 (0.71912634)]
COG0186	COG1475	BH0143	rpsQ	30S ribosomal protein S17	BH4057	BH4057	Stage 0 sporulation protein J	[TP0198-TP0271 (0.71912634)]
COG0617	COG0860	BH2881	BH2881	BH2881 protein {UniProtKB/TrEMBL:Q9K8X1}	BH0966	BH0966	N-acetylmuramoyl-L-alanine amidase	[TP0270-TP0247 (0.76828843)]
COG0617	COG0860	BH2881	BH2881	BH2881 protein {UniProtKB/TrEMBL:Q9K8X1}	BH0239	BH0239	Germination specific N-acetylmuramoyl-L-alanine	[TP0270-TP0247 (0.76828843)]
COG0617	COG0860	BH2881	BH2881	BH2881 protein {UniProtKB/TrEMBL:Q9K8X1}	BH1294	BH1294	N-acetylmuramoyl-L-alanine amidase	[TP0270-TP0247 (0.76828843)]
COG0617	COG0860	BH2881	BH2881	BH2881 protein {UniProtKB/TrEMBL:Q9K8X1}	BH3510	BH3510	N-acetylmuramoyl-L-alanine amidase	[TP0270-TP0247 (0.76828843)]
COG0617	COG0860	BH1684	cca	CCA-adding enzyme (EC 2.7.7.25) (EC 2.7.7.21) (tRNA nucleotidyltransferase) (tRNA adenylyl-/cytidylyl- transferase) (tRNA CCA-pyrophosphorylase) (tRNA-NT)	BH0966	BH0966	N-acetylmuramoyl-L-alanine amidase	[TP0270-TP0247 (0.76828843)]
COG0617	COG0860	BH1684	cca	CCA-adding enzyme (EC 2.7.7.25) (EC 2.7.7.21) (tRNA nucleotidyltransferase) (tRNA adenylyl-/cytidylyl- transferase) (tRNA CCA-pyrophosphorylase) (tRNA-NT)	BH1294	BH1294	N-acetylmuramoyl-L-alanine amidase	[TP0270-TP0247 (0.76828843)]
COG0617	COG0860	BH1684	cca	CCA-adding enzyme (EC 2.7.7.25) (EC 2.7.7.21) (tRNA nucleotidyltransferase) (tRNA adenylyl-/cytidylyl- transferase) (tRNA CCA-pyrophosphorylase) (tRNA-NT)	BH3510	BH3510	N-acetylmuramoyl-L-alanine amidase	[TP0270-TP0247 (0.76828843)]
COG0617	COG0860	BH1684	cca	CCA-adding enzyme (EC 2.7.7.25) (EC 2.7.7.21) (tRNA nucleotidyltransferase) (tRNA adenylyl-/cytidylyl- transferase) (tRNA CCA-pyrophosphorylase) (tRNA-NT)	BH0239	BH0239	Germination specific N-acetylmuramoyl-L-alanine	[TP0270-TP0247 (0.76828843)]
COG0617	COG0860	BH1684	cca	CCA-adding enzyme (EC 2.7.7.25) (EC 2.7.7.21) (tRNA nucleotidyltransferase) (tRNA adenylyl-/cytidylyl- transferase) (tRNA CCA-pyrophosphorylase) (tRNA-NT)	BH0810	BH0810	N-acetylmuramoyl-L-alanine amidase	[TP0270-TP0247 (0.76828843)]
COG0617	COG0860	BH2881	BH2881	BH2881 protein {UniProtKB/TrEMBL:Q9K8X1}	BH0810	BH0810	N-acetylmuramoyl-L-alanine amidase	[TP0270-TP0247 (0.76828843)]
COG0201	COG0550	BH0154	secY	Preprotein translocase secY subunit	BH3387	BH3387	DNA topoisomerase III {UniProtKB/TrEMBL:Q9K7H4}	[TP0208-TP0394 (0.8044664)]
COG0201	COG0550	BH0154	secY	Preprotein translocase secY subunit	BH2467	topA	DNA topoisomerase 1 (EC 5.99.1.2) (DNA topoisomerase I) (Omega- protein) (Relaxing enzyme) (Untwisting enzyme) (Swivelase)	[TP0208-TP0394 (0.8044664)]
COG0768	COG2812	BH2573	BH2573	Penicillin-binding protein 2B	BH0034	BH0034	DNA polymerase III gamma and tau subunits	[TP0500-TP1005 (0.655462)]
COG0768	COG2812	BH1894	BH1894	Penicillin-binding protein 2A	BH0034	BH0034	DNA polymerase III gamma and tau subunits	[TP0500-TP1005 (0.655462)]
COG0768	COG2812	BH1411	BH1411	Penicillin-binding protein 2A	BH0034	BH0034	DNA polymerase III gamma and tau subunits	[TP0500-TP1005 (0.655462)]
COG0768	COG2812	BH3389	BH3389	Penicillin-binding protein 3	BH0034	BH0034	DNA polymerase III gamma and tau subunits	[TP0500-TP1005 (0.655462)]
COG0768	COG2812	BH2572	BH2572	Stage V sporulation protein	BH0034	BH0034	DNA polymerase III gamma and tau subunits	[TP0500-TP1005 (0.655462)]
COG0051	COG0693	BH0133	rpsJ	30S ribosomal protein S10	BH3025	BH3025	General stress protein {UniProtKB/TrEMBL:Q9K8I1}	[TP0188-TP0445 (0.6307204)]
COG0180	COG0564	BH2200	BH2200	Tryptophanyl-tRNA synthetase	BH2542	BH2542	Pseudouridine synthase {UniProtKB/TrEMBL:Q9K9V3}	[TP0632-TP0339 (0.7885255)]
COG0180	COG0564	BH2200	BH2200	Tryptophanyl-tRNA synthetase	BH2847	BH2847	BH2847 protein {UniProtKB/TrEMBL:Q9K905}	[TP0632-TP0339 (0.7885255)]
COG0180	COG0564	BH2870	trpS	Tryptophanyl-tRNA synthetase (EC 6.1.1.2) (Tryptophan--tRNA ligase) (TrpRS)	BH2847	BH2847	BH2847 protein {UniProtKB/TrEMBL:Q9K905}	[TP0632-TP0339 (0.7885255)]
COG0180	COG0564	BH2870	trpS	Tryptophanyl-tRNA synthetase (EC 6.1.1.2) (Tryptophan--tRNA ligase) (TrpRS)	BH2542	BH2542	Pseudouridine synthase {UniProtKB/TrEMBL:Q9K9V3}	[TP0632-TP0339 (0.7885255)]
COG1580	COG2239	BH2447	BH2447	Flagellar protein required for flagellar	BH1947	BH1947	BH1947 protein {UniProtKB/TrEMBL:Q9KBI0}	[TP0378-TP0917 (0.53720385)]
COG1580	COG2239	BH2447	BH2447	Flagellar protein required for flagellar	BH0511	BH0511	Magnesium (Mg2+) transporter	[TP0378-TP0917 (0.53720385)]
COG1580	COG2239	BH2447	BH2447	Flagellar protein required for flagellar	BH3224	BH3224	Magnesium (Mg2+) transporter	[TP0378-TP0917 (0.53720385)]
COG1580	COG2239	BH2447	BH2447	Flagellar protein required for flagellar	BH1948	BH1948	Magnesium (Mg2+) transporter	[TP0378-TP0917 (0.53720385)]
COG0090	COG0223	BH0137	rplB	50S ribosomal protein L2	BH2508	fmt	Methionyl-tRNA formyltransferase (EC 2.1.2.9)	[TP0192-TP0756 (0.8610547)]
COG0632	COG2255	BH1224	ruvA	Holliday junction ATP-dependent DNA helicase ruvA (EC 3.6.1.-)	BH1225	ruvB	Holliday junction ATP-dependent DNA helicase ruvB (EC 3.6.1.-)	[TP0543-TP0162 (0.9659884)]
COG0125	COG0586	BH0042	tmk	Thymidylate kinase {UniProtKB/Swiss-Prot:Q9KGL9}	BH2057	BH2057	Alkaline phosphatase {UniProtKB/TrEMBL:Q9KB71}	[TP0354-TP0779 (0.67954355)]
COG0125	COG0586	BH0042	tmk	Thymidylate kinase {UniProtKB/Swiss-Prot:Q9KGL9}	BH2202	BH2202	BH2202 protein {UniProtKB/TrEMBL:Q9KAT4}	[TP0354-TP0779 (0.67954355)]
COG0257	COG0577	BH0159	BH0159	50S ribosomal protein L36	BH3121	BH3121	BH3121 protein {UniProtKB/TrEMBL:Q9K885}	[TP0209-TP0962 (0.5903608)]
COG0257	COG0577	BH0159	BH0159	50S ribosomal protein L36	BH2698	BH2698	ABC transporter {UniProtKB/TrEMBL:Q9K9F0}	[TP0209-TP0962 (0.5903608)]
COG0257	COG0577	BH0159	BH0159	50S ribosomal protein L36	BH3674	BH3674	ABC transporter {UniProtKB/TrEMBL:Q9K6Q4}	[TP0209-TP0962 (0.5903608)]
COG0257	COG0577	BH0159	BH0159	50S ribosomal protein L36	BH0274	BH0274	BH0274 protein {UniProtKB/TrEMBL:Q9KG40}	[TP0209-TP0962 (0.5903608)]
COG0257	COG0577	BH0159	BH0159	50S ribosomal protein L36	BH0752	BH0752	ABC transporter {UniProtKB/TrEMBL:Q9KEU7}	[TP0209-TP0962 (0.5903608)]
COG0257	COG0577	BH0159	BH0159	50S ribosomal protein L36	BH2697	BH2697	ABC transporter {UniProtKB/TrEMBL:Q9K9F1}	[TP0209-TP0962 (0.5903608)]
COG0257	COG0577	BH0159	BH0159	50S ribosomal protein L36	BH0276	BH0276	BH0276 protein {UniProtKB/TrEMBL:Q9KG39}	[TP0209-TP0962 (0.5903608)]
COG0257	COG0577	BH0159	BH0159	50S ribosomal protein L36	BH0287	BH0287	BH0287 protein {UniProtKB/TrEMBL:Q9KG28}	[TP0209-TP0962 (0.5903608)]
COG0257	COG0577	BH0159	BH0159	50S ribosomal protein L36	BH3914	bceB	Bacitracin export permease protein bceB	[TP0209-TP0962 (0.5903608)]
COG0457	COG1653	BH3054	BH3054	BH3054 protein {UniProtKB/TrEMBL:Q9K8F2}	BH0482	BH0482	Lipoprotein {UniProtKB/TrEMBL:Q9KFJ7}	[TP0067-TP0074 (0.6656524)]
COG0457	COG1653	BH1262	BH1262	BH1262 protein {UniProtKB/TrEMBL:Q9KDF1}	BH0796	BH0796	BH0796 protein {UniProtKB/TrEMBL:Q9KEQ3}	[TP0067-TP0074 (0.6656524)]
COG0457	COG1653	BH3572	BH3572	BH3572 protein {UniProtKB/TrEMBL:Q9K702}	BH1064	BH1064	BH1064 protein {UniProtKB/TrEMBL:Q9KDZ7}	[TP0067-TP0074 (0.6656524)]
COG0457	COG1653	BH1690	BH1690	BH1690 protein {UniProtKB/TrEMBL:Q9KC84}	BH2226	BH2226	Multiple sugar transport system	[TP0067-TP0074 (0.6656524)]
COG0457	COG1653	BH1690	BH1690	BH1690 protein {UniProtKB/TrEMBL:Q9KC84}	BH1117	BH1117	BH1117 protein {UniProtKB/TrEMBL:Q9KDU4}	[TP0067-TP0074 (0.6656524)]
COG0457	COG1653	BH1814	BH1814	BH1814 protein {UniProtKB/TrEMBL:Q9KBW0}	BH2226	BH2226	Multiple sugar transport system	[TP0067-TP0074 (0.6656524)]
COG0457	COG1653	BH3696	BH3696	Response regulator aspartate phosphatase	BH3845	BH3845	ABC transporter {UniProtKB/TrEMBL:Q9K687}	[TP0067-TP0074 (0.6656524)]
COG0457	COG1653	BH3054	BH3054	BH3054 protein {UniProtKB/TrEMBL:Q9K8F2}	BH1924	BH1924	Sugar transport system {UniProtKB/TrEMBL:Q9KBK2}	[TP0067-TP0074 (0.6656524)]
COG0457	COG1653	BH1669	BH1669	BH1669 protein {UniProtKB/TrEMBL:Q9KCA4}	BH1924	BH1924	Sugar transport system {UniProtKB/TrEMBL:Q9KBK2}	[TP0067-TP0074 (0.6656524)]
COG0457	COG1653	BH1262	BH1262	BH1262 protein {UniProtKB/TrEMBL:Q9KDF1}	BH3845	BH3845	ABC transporter {UniProtKB/TrEMBL:Q9K687}	[TP0067-TP0074 (0.6656524)]
COG0457	COG1653	BH1814	BH1814	BH1814 protein {UniProtKB/TrEMBL:Q9KBW0}	BH1244	BH1244	BH1244 protein {UniProtKB/TrEMBL:Q9KDG9}	[TP0067-TP0074 (0.6656524)]
COG0457	COG1653	BH1814	BH1814	BH1814 protein {UniProtKB/TrEMBL:Q9KBW0}	BH0796	BH0796	BH0796 protein {UniProtKB/TrEMBL:Q9KEQ3}	[TP0067-TP0074 (0.6656524)]
COG0457	COG1653	BH1262	BH1262	BH1262 protein {UniProtKB/TrEMBL:Q9KDF1}	BH2726	BH2726	Lactose transport system	[TP0067-TP0074 (0.6656524)]
COG0457	COG1653	BH4014	BH4014	Response regulator aspartate phosphatase	BH1064	BH1064	BH1064 protein {UniProtKB/TrEMBL:Q9KDZ7}	[TP0067-TP0074 (0.6656524)]
COG0457	COG1653	BH4014	BH4014	Response regulator aspartate phosphatase	BH0482	BH0482	Lipoprotein {UniProtKB/TrEMBL:Q9KFJ7}	[TP0067-TP0074 (0.6656524)]
COG0457	COG1653	BH3696	BH3696	Response regulator aspartate phosphatase	BH2226	BH2226	Multiple sugar transport system	[TP0067-TP0074 (0.6656524)]
COG0457	COG1653	BH3054	BH3054	BH3054 protein {UniProtKB/TrEMBL:Q9K8F2}	BH2226	BH2226	Multiple sugar transport system	[TP0067-TP0074 (0.6656524)]
COG0457	COG1653	BH1987	BH1987	Response regulator aspartate phosphatase	BH0905	araN	Probable arabinose-binding protein precursor	[TP0067-TP0074 (0.6656524)]
COG0457	COG1653	BH4014	BH4014	Response regulator aspartate phosphatase	BH1117	BH1117	BH1117 protein {UniProtKB/TrEMBL:Q9KDU4}	[TP0067-TP0074 (0.6656524)]
COG0457	COG1653	BH3706	BH3706	Response regulator aspartate phosphatase	BH3845	BH3845	ABC transporter {UniProtKB/TrEMBL:Q9K687}	[TP0067-TP0074 (0.6656524)]
COG0457	COG1653	BH1987	BH1987	Response regulator aspartate phosphatase	BH3680	BH3680	Sugar ABC transporter {UniProtKB/TrEMBL:Q9K6P8}	[TP0067-TP0074 (0.6656524)]
COG0457	COG1653	BH1814	BH1814	BH1814 protein {UniProtKB/TrEMBL:Q9KBW0}	BH3845	BH3845	ABC transporter {UniProtKB/TrEMBL:Q9K687}	[TP0067-TP0074 (0.6656524)]
COG0457	COG1653	BH3696	BH3696	Response regulator aspartate phosphatase	BH1244	BH1244	BH1244 protein {UniProtKB/TrEMBL:Q9KDG9}	[TP0067-TP0074 (0.6656524)]
COG0457	COG1653	BH1262	BH1262	BH1262 protein {UniProtKB/TrEMBL:Q9KDF1}	BH2226	BH2226	Multiple sugar transport system	[TP0067-TP0074 (0.6656524)]
COG0457	COG1653	BH1262	BH1262	BH1262 protein {UniProtKB/TrEMBL:Q9KDF1}	BH1864	BH1864	BH1864 protein {UniProtKB/TrEMBL:Q9KBR1}	[TP0067-TP0074 (0.6656524)]
COG0457	COG1653	BH1669	BH1669	BH1669 protein {UniProtKB/TrEMBL:Q9KCA4}	BH3690	BH3690	Sugar transport system {UniProtKB/TrEMBL:Q9K6N8}	[TP0067-TP0074 (0.6656524)]
COG0457	COG1653	BH1669	BH1669	BH1669 protein {UniProtKB/TrEMBL:Q9KCA4}	BH3845	BH3845	ABC transporter {UniProtKB/TrEMBL:Q9K687}	[TP0067-TP0074 (0.6656524)]
COG0457	COG1653	BH1814	BH1814	BH1814 protein {UniProtKB/TrEMBL:Q9KBW0}	BH3690	BH3690	Sugar transport system {UniProtKB/TrEMBL:Q9K6N8}	[TP0067-TP0074 (0.6656524)]
COG0457	COG1653	BH3696	BH3696	Response regulator aspartate phosphatase	BH0482	BH0482	Lipoprotein {UniProtKB/TrEMBL:Q9KFJ7}	[TP0067-TP0074 (0.6656524)]
COG0457	COG1653	BH0661	BH0661	Response regulator aspartate phosphatase	BH1244	BH1244	BH1244 protein {UniProtKB/TrEMBL:Q9KDG9}	[TP0067-TP0074 (0.6656524)]
COG0457	COG1653	BH0479	BH0479	BH0479 protein {UniProtKB/TrEMBL:Q9KFK0}	BH0482	BH0482	Lipoprotein {UniProtKB/TrEMBL:Q9KFJ7}	[TP0067-TP0074 (0.6656524)]
COG0457	COG1653	BH3696	BH3696	Response regulator aspartate phosphatase	BH1064	BH1064	BH1064 protein {UniProtKB/TrEMBL:Q9KDZ7}	[TP0067-TP0074 (0.6656524)]
COG0457	COG1653	BH0479	BH0479	BH0479 protein {UniProtKB/TrEMBL:Q9KFK0}	BH1064	BH1064	BH1064 protein {UniProtKB/TrEMBL:Q9KDZ7}	[TP0067-TP0074 (0.6656524)]
COG0457	COG1653	BH0661	BH0661	Response regulator aspartate phosphatase	BH1079	BH1079	Glycerol-3-phosphate ABC transporter	[TP0067-TP0074 (0.6656524)]
COG0457	COG1653	BH3054	BH3054	BH3054 protein {UniProtKB/TrEMBL:Q9K8F2}	BH1064	BH1064	BH1064 protein {UniProtKB/TrEMBL:Q9KDZ7}	[TP0067-TP0074 (0.6656524)]
COG0457	COG1653	BH1669	BH1669	BH1669 protein {UniProtKB/TrEMBL:Q9KCA4}	BH2226	BH2226	Multiple sugar transport system	[TP0067-TP0074 (0.6656524)]
COG0457	COG1653	BH4014	BH4014	Response regulator aspartate phosphatase	BH3845	BH3845	ABC transporter {UniProtKB/TrEMBL:Q9K687}	[TP0067-TP0074 (0.6656524)]
COG0457	COG1653	BH0479	BH0479	BH0479 protein {UniProtKB/TrEMBL:Q9KFK0}	BH1864	BH1864	BH1864 protein {UniProtKB/TrEMBL:Q9KBR1}	[TP0067-TP0074 (0.6656524)]
COG0457	COG1653	BH4014	BH4014	Response regulator aspartate phosphatase	BH0796	BH0796	BH0796 protein {UniProtKB/TrEMBL:Q9KEQ3}	[TP0067-TP0074 (0.6656524)]
COG0457	COG1653	BH3696	BH3696	Response regulator aspartate phosphatase	BH1117	BH1117	BH1117 protein {UniProtKB/TrEMBL:Q9KDU4}	[TP0067-TP0074 (0.6656524)]
COG0457	COG1653	BH3706	BH3706	Response regulator aspartate phosphatase	BH1079	BH1079	Glycerol-3-phosphate ABC transporter	[TP0067-TP0074 (0.6656524)]
COG0457	COG1653	BH1690	BH1690	BH1690 protein {UniProtKB/TrEMBL:Q9KC84}	BH1064	BH1064	BH1064 protein {UniProtKB/TrEMBL:Q9KDZ7}	[TP0067-TP0074 (0.6656524)]
COG0457	COG1653	BH3572	BH3572	BH3572 protein {UniProtKB/TrEMBL:Q9K702}	BH1079	BH1079	Glycerol-3-phosphate ABC transporter	[TP0067-TP0074 (0.6656524)]
COG0457	COG1653	BH1669	BH1669	BH1669 protein {UniProtKB/TrEMBL:Q9KCA4}	BH0796	BH0796	BH0796 protein {UniProtKB/TrEMBL:Q9KEQ3}	[TP0067-TP0074 (0.6656524)]
COG0457	COG1653	BH1690	BH1690	BH1690 protein {UniProtKB/TrEMBL:Q9KC84}	BH3690	BH3690	Sugar transport system {UniProtKB/TrEMBL:Q9K6N8}	[TP0067-TP0074 (0.6656524)]
COG0457	COG1653	BH4014	BH4014	Response regulator aspartate phosphatase	BH1924	BH1924	Sugar transport system {UniProtKB/TrEMBL:Q9KBK2}	[TP0067-TP0074 (0.6656524)]
COG0457	COG1653	BH0479	BH0479	BH0479 protein {UniProtKB/TrEMBL:Q9KFK0}	BH0905	araN	Probable arabinose-binding protein precursor	[TP0067-TP0074 (0.6656524)]
COG0457	COG1653	BH3706	BH3706	Response regulator aspartate phosphatase	BH1924	BH1924	Sugar transport system {UniProtKB/TrEMBL:Q9KBK2}	[TP0067-TP0074 (0.6656524)]
COG0457	COG1653	BH0479	BH0479	BH0479 protein {UniProtKB/TrEMBL:Q9KFK0}	BH3845	BH3845	ABC transporter {UniProtKB/TrEMBL:Q9K687}	[TP0067-TP0074 (0.6656524)]
COG0457	COG1653	BH0661	BH0661	Response regulator aspartate phosphatase	BH3690	BH3690	Sugar transport system {UniProtKB/TrEMBL:Q9K6N8}	[TP0067-TP0074 (0.6656524)]
COG0457	COG1653	BH1690	BH1690	BH1690 protein {UniProtKB/TrEMBL:Q9KC84}	BH3680	BH3680	Sugar ABC transporter {UniProtKB/TrEMBL:Q9K6P8}	[TP0067-TP0074 (0.6656524)]
COG0457	COG1653	BH1669	BH1669	BH1669 protein {UniProtKB/TrEMBL:Q9KCA4}	BH1079	BH1079	Glycerol-3-phosphate ABC transporter	[TP0067-TP0074 (0.6656524)]
COG0457	COG1653	BH1987	BH1987	Response regulator aspartate phosphatase	BH1924	BH1924	Sugar transport system {UniProtKB/TrEMBL:Q9KBK2}	[TP0067-TP0074 (0.6656524)]
COG0457	COG1653	BH3054	BH3054	BH3054 protein {UniProtKB/TrEMBL:Q9K8F2}	BH3680	BH3680	Sugar ABC transporter {UniProtKB/TrEMBL:Q9K6P8}	[TP0067-TP0074 (0.6656524)]
COG0457	COG1653	BH1987	BH1987	Response regulator aspartate phosphatase	BH1064	BH1064	BH1064 protein {UniProtKB/TrEMBL:Q9KDZ7}	[TP0067-TP0074 (0.6656524)]
COG0457	COG1653	BH1987	BH1987	Response regulator aspartate phosphatase	BH1117	BH1117	BH1117 protein {UniProtKB/TrEMBL:Q9KDU4}	[TP0067-TP0074 (0.6656524)]
COG0457	COG1653	BH3706	BH3706	Response regulator aspartate phosphatase	BH2226	BH2226	Multiple sugar transport system	[TP0067-TP0074 (0.6656524)]
COG0457	COG1653	BH3696	BH3696	Response regulator aspartate phosphatase	BH1864	BH1864	BH1864 protein {UniProtKB/TrEMBL:Q9KBR1}	[TP0067-TP0074 (0.6656524)]
COG0457	COG1653	BH1814	BH1814	BH1814 protein {UniProtKB/TrEMBL:Q9KBW0}	BH1064	BH1064	BH1064 protein {UniProtKB/TrEMBL:Q9KDZ7}	[TP0067-TP0074 (0.6656524)]
COG0457	COG1653	BH1814	BH1814	BH1814 protein {UniProtKB/TrEMBL:Q9KBW0}	BH3680	BH3680	Sugar ABC transporter {UniProtKB/TrEMBL:Q9K6P8}	[TP0067-TP0074 (0.6656524)]
COG0457	COG1653	BH1262	BH1262	BH1262 protein {UniProtKB/TrEMBL:Q9KDF1}	BH1064	BH1064	BH1064 protein {UniProtKB/TrEMBL:Q9KDZ7}	[TP0067-TP0074 (0.6656524)]
COG0457	COG1653	BH1669	BH1669	BH1669 protein {UniProtKB/TrEMBL:Q9KCA4}	BH0905	araN	Probable arabinose-binding protein precursor	[TP0067-TP0074 (0.6656524)]
COG0457	COG1653	BH3706	BH3706	Response regulator aspartate phosphatase	BH0482	BH0482	Lipoprotein {UniProtKB/TrEMBL:Q9KFJ7}	[TP0067-TP0074 (0.6656524)]
COG0457	COG1653	BH1262	BH1262	BH1262 protein {UniProtKB/TrEMBL:Q9KDF1}	BH1244	BH1244	BH1244 protein {UniProtKB/TrEMBL:Q9KDG9}	[TP0067-TP0074 (0.6656524)]
COG0457	COG1653	BH1669	BH1669	BH1669 protein {UniProtKB/TrEMBL:Q9KCA4}	BH1864	BH1864	BH1864 protein {UniProtKB/TrEMBL:Q9KBR1}	[TP0067-TP0074 (0.6656524)]
COG0457	COG1653	BH1814	BH1814	BH1814 protein {UniProtKB/TrEMBL:Q9KBW0}	BH1117	BH1117	BH1117 protein {UniProtKB/TrEMBL:Q9KDU4}	[TP0067-TP0074 (0.6656524)]
COG0457	COG1653	BH1690	BH1690	BH1690 protein {UniProtKB/TrEMBL:Q9KC84}	BH0796	BH0796	BH0796 protein {UniProtKB/TrEMBL:Q9KEQ3}	[TP0067-TP0074 (0.6656524)]
COG0457	COG1653	BH1814	BH1814	BH1814 protein {UniProtKB/TrEMBL:Q9KBW0}	BH1864	BH1864	BH1864 protein {UniProtKB/TrEMBL:Q9KBR1}	[TP0067-TP0074 (0.6656524)]
COG0457	COG1653	BH3572	BH3572	BH3572 protein {UniProtKB/TrEMBL:Q9K702}	BH3680	BH3680	Sugar ABC transporter {UniProtKB/TrEMBL:Q9K6P8}	[TP0067-TP0074 (0.6656524)]
COG0457	COG1653	BH1987	BH1987	Response regulator aspartate phosphatase	BH1079	BH1079	Glycerol-3-phosphate ABC transporter	[TP0067-TP0074 (0.6656524)]
COG0457	COG1653	BH0479	BH0479	BH0479 protein {UniProtKB/TrEMBL:Q9KFK0}	BH2226	BH2226	Multiple sugar transport system	[TP0067-TP0074 (0.6656524)]
COG0457	COG1653	BH3706	BH3706	Response regulator aspartate phosphatase	BH0796	BH0796	BH0796 protein {UniProtKB/TrEMBL:Q9KEQ3}	[TP0067-TP0074 (0.6656524)]
COG0457	COG1653	BH0661	BH0661	Response regulator aspartate phosphatase	BH1064	BH1064	BH1064 protein {UniProtKB/TrEMBL:Q9KDZ7}	[TP0067-TP0074 (0.6656524)]
COG0457	COG1653	BH1690	BH1690	BH1690 protein {UniProtKB/TrEMBL:Q9KC84}	BH1079	BH1079	Glycerol-3-phosphate ABC transporter	[TP0067-TP0074 (0.6656524)]
COG0457	COG1653	BH3054	BH3054	BH3054 protein {UniProtKB/TrEMBL:Q9K8F2}	BH1079	BH1079	Glycerol-3-phosphate ABC transporter	[TP0067-TP0074 (0.6656524)]
COG0457	COG1653	BH0661	BH0661	Response regulator aspartate phosphatase	BH0796	BH0796	BH0796 protein {UniProtKB/TrEMBL:Q9KEQ3}	[TP0067-TP0074 (0.6656524)]
COG0457	COG1653	BH1690	BH1690	BH1690 protein {UniProtKB/TrEMBL:Q9KC84}	BH1864	BH1864	BH1864 protein {UniProtKB/TrEMBL:Q9KBR1}	[TP0067-TP0074 (0.6656524)]
COG0457	COG1653	BH3706	BH3706	Response regulator aspartate phosphatase	BH0905	araN	Probable arabinose-binding protein precursor	[TP0067-TP0074 (0.6656524)]
COG0457	COG1653	BH0479	BH0479	BH0479 protein {UniProtKB/TrEMBL:Q9KFK0}	BH1117	BH1117	BH1117 protein {UniProtKB/TrEMBL:Q9KDU4}	[TP0067-TP0074 (0.6656524)]
COG0457	COG1653	BH1987	BH1987	Response regulator aspartate phosphatase	BH0796	BH0796	BH0796 protein {UniProtKB/TrEMBL:Q9KEQ3}	[TP0067-TP0074 (0.6656524)]
COG0457	COG1653	BH1690	BH1690	BH1690 protein {UniProtKB/TrEMBL:Q9KC84}	BH1244	BH1244	BH1244 protein {UniProtKB/TrEMBL:Q9KDG9}	[TP0067-TP0074 (0.6656524)]
COG0457	COG1653	BH1987	BH1987	Response regulator aspartate phosphatase	BH2226	BH2226	Multiple sugar transport system	[TP0067-TP0074 (0.6656524)]
COG0457	COG1653	BH4014	BH4014	Response regulator aspartate phosphatase	BH3690	BH3690	Sugar transport system {UniProtKB/TrEMBL:Q9K6N8}	[TP0067-TP0074 (0.6656524)]
COG0457	COG1653	BH1690	BH1690	BH1690 protein {UniProtKB/TrEMBL:Q9KC84}	BH1924	BH1924	Sugar transport system {UniProtKB/TrEMBL:Q9KBK2}	[TP0067-TP0074 (0.6656524)]
COG0457	COG1653	BH4014	BH4014	Response regulator aspartate phosphatase	BH1244	BH1244	BH1244 protein {UniProtKB/TrEMBL:Q9KDG9}	[TP0067-TP0074 (0.6656524)]
COG0457	COG1653	BH0479	BH0479	BH0479 protein {UniProtKB/TrEMBL:Q9KFK0}	BH1924	BH1924	Sugar transport system {UniProtKB/TrEMBL:Q9KBK2}	[TP0067-TP0074 (0.6656524)]
COG0457	COG1653	BH3572	BH3572	BH3572 protein {UniProtKB/TrEMBL:Q9K702}	BH1244	BH1244	BH1244 protein {UniProtKB/TrEMBL:Q9KDG9}	[TP0067-TP0074 (0.6656524)]
COG0457	COG1653	BH1262	BH1262	BH1262 protein {UniProtKB/TrEMBL:Q9KDF1}	BH1924	BH1924	Sugar transport system {UniProtKB/TrEMBL:Q9KBK2}	[TP0067-TP0074 (0.6656524)]
COG0457	COG1653	BH1669	BH1669	BH1669 protein {UniProtKB/TrEMBL:Q9KCA4}	BH0482	BH0482	Lipoprotein {UniProtKB/TrEMBL:Q9KFJ7}	[TP0067-TP0074 (0.6656524)]
COG0457	COG1653	BH0479	BH0479	BH0479 protein {UniProtKB/TrEMBL:Q9KFK0}	BH1244	BH1244	BH1244 protein {UniProtKB/TrEMBL:Q9KDG9}	[TP0067-TP0074 (0.6656524)]
COG0457	COG1653	BH0479	BH0479	BH0479 protein {UniProtKB/TrEMBL:Q9KFK0}	BH2726	BH2726	Lactose transport system	[TP0067-TP0074 (0.6656524)]
COG0457	COG1653	BH3572	BH3572	BH3572 protein {UniProtKB/TrEMBL:Q9K702}	BH0482	BH0482	Lipoprotein {UniProtKB/TrEMBL:Q9KFJ7}	[TP0067-TP0074 (0.6656524)]
COG0457	COG1653	BH3696	BH3696	Response regulator aspartate phosphatase	BH2726	BH2726	Lactose transport system	[TP0067-TP0074 (0.6656524)]
COG0457	COG1653	BH0661	BH0661	Response regulator aspartate phosphatase	BH2726	BH2726	Lactose transport system	[TP0067-TP0074 (0.6656524)]
COG0457	COG1653	BH1690	BH1690	BH1690 protein {UniProtKB/TrEMBL:Q9KC84}	BH0905	araN	Probable arabinose-binding protein precursor	[TP0067-TP0074 (0.6656524)]
COG0457	COG1653	BH1690	BH1690	BH1690 protein {UniProtKB/TrEMBL:Q9KC84}	BH3845	BH3845	ABC transporter {UniProtKB/TrEMBL:Q9K687}	[TP0067-TP0074 (0.6656524)]
COG0457	COG1653	BH1262	BH1262	BH1262 protein {UniProtKB/TrEMBL:Q9KDF1}	BH3680	BH3680	Sugar ABC transporter {UniProtKB/TrEMBL:Q9K6P8}	[TP0067-TP0074 (0.6656524)]
COG0457	COG1653	BH1987	BH1987	Response regulator aspartate phosphatase	BH3690	BH3690	Sugar transport system {UniProtKB/TrEMBL:Q9K6N8}	[TP0067-TP0074 (0.6656524)]
COG0457	COG1653	BH1262	BH1262	BH1262 protein {UniProtKB/TrEMBL:Q9KDF1}	BH3690	BH3690	Sugar transport system {UniProtKB/TrEMBL:Q9K6N8}	[TP0067-TP0074 (0.6656524)]
COG0457	COG1653	BH3572	BH3572	BH3572 protein {UniProtKB/TrEMBL:Q9K702}	BH0905	araN	Probable arabinose-binding protein precursor	[TP0067-TP0074 (0.6656524)]
COG0457	COG1653	BH3706	BH3706	Response regulator aspartate phosphatase	BH1064	BH1064	BH1064 protein {UniProtKB/TrEMBL:Q9KDZ7}	[TP0067-TP0074 (0.6656524)]
COG0457	COG1653	BH3054	BH3054	BH3054 protein {UniProtKB/TrEMBL:Q9K8F2}	BH3690	BH3690	Sugar transport system {UniProtKB/TrEMBL:Q9K6N8}	[TP0067-TP0074 (0.6656524)]
COG0457	COG1653	BH4014	BH4014	Response regulator aspartate phosphatase	BH3680	BH3680	Sugar ABC transporter {UniProtKB/TrEMBL:Q9K6P8}	[TP0067-TP0074 (0.6656524)]
COG0457	COG1653	BH0479	BH0479	BH0479 protein {UniProtKB/TrEMBL:Q9KFK0}	BH0796	BH0796	BH0796 protein {UniProtKB/TrEMBL:Q9KEQ3}	[TP0067-TP0074 (0.6656524)]
COG0457	COG1653	BH1262	BH1262	BH1262 protein {UniProtKB/TrEMBL:Q9KDF1}	BH0905	araN	Probable arabinose-binding protein precursor	[TP0067-TP0074 (0.6656524)]
COG0457	COG1653	BH1814	BH1814	BH1814 protein {UniProtKB/TrEMBL:Q9KBW0}	BH0905	araN	Probable arabinose-binding protein precursor	[TP0067-TP0074 (0.6656524)]
COG0457	COG1653	BH1814	BH1814	BH1814 protein {UniProtKB/TrEMBL:Q9KBW0}	BH2726	BH2726	Lactose transport system	[TP0067-TP0074 (0.6656524)]
COG0457	COG1653	BH1262	BH1262	BH1262 protein {UniProtKB/TrEMBL:Q9KDF1}	BH1079	BH1079	Glycerol-3-phosphate ABC transporter	[TP0067-TP0074 (0.6656524)]
COG0457	COG1653	BH3706	BH3706	Response regulator aspartate phosphatase	BH1117	BH1117	BH1117 protein {UniProtKB/TrEMBL:Q9KDU4}	[TP0067-TP0074 (0.6656524)]
COG0457	COG1653	BH0661	BH0661	Response regulator aspartate phosphatase	BH1117	BH1117	BH1117 protein {UniProtKB/TrEMBL:Q9KDU4}	[TP0067-TP0074 (0.6656524)]
COG0457	COG1653	BH0661	BH0661	Response regulator aspartate phosphatase	BH2226	BH2226	Multiple sugar transport system	[TP0067-TP0074 (0.6656524)]
COG0457	COG1653	BH0661	BH0661	Response regulator aspartate phosphatase	BH1924	BH1924	Sugar transport system {UniProtKB/TrEMBL:Q9KBK2}	[TP0067-TP0074 (0.6656524)]
COG0457	COG1653	BH3054	BH3054	BH3054 protein {UniProtKB/TrEMBL:Q9K8F2}	BH3845	BH3845	ABC transporter {UniProtKB/TrEMBL:Q9K687}	[TP0067-TP0074 (0.6656524)]
COG0457	COG1653	BH3054	BH3054	BH3054 protein {UniProtKB/TrEMBL:Q9K8F2}	BH1244	BH1244	BH1244 protein {UniProtKB/TrEMBL:Q9KDG9}	[TP0067-TP0074 (0.6656524)]
COG0457	COG1653	BH3054	BH3054	BH3054 protein {UniProtKB/TrEMBL:Q9K8F2}	BH2726	BH2726	Lactose transport system	[TP0067-TP0074 (0.6656524)]
COG0457	COG1653	BH3696	BH3696	Response regulator aspartate phosphatase	BH0905	araN	Probable arabinose-binding protein precursor	[TP0067-TP0074 (0.6656524)]
COG0457	COG1653	BH1987	BH1987	Response regulator aspartate phosphatase	BH0482	BH0482	Lipoprotein {UniProtKB/TrEMBL:Q9KFJ7}	[TP0067-TP0074 (0.6656524)]
COG0457	COG1653	BH1262	BH1262	BH1262 protein {UniProtKB/TrEMBL:Q9KDF1}	BH0482	BH0482	Lipoprotein {UniProtKB/TrEMBL:Q9KFJ7}	[TP0067-TP0074 (0.6656524)]
COG0457	COG1653	BH1814	BH1814	BH1814 protein {UniProtKB/TrEMBL:Q9KBW0}	BH0482	BH0482	Lipoprotein {UniProtKB/TrEMBL:Q9KFJ7}	[TP0067-TP0074 (0.6656524)]
COG0457	COG1653	BH1669	BH1669	BH1669 protein {UniProtKB/TrEMBL:Q9KCA4}	BH1117	BH1117	BH1117 protein {UniProtKB/TrEMBL:Q9KDU4}	[TP0067-TP0074 (0.6656524)]
COG0457	COG1653	BH0661	BH0661	Response regulator aspartate phosphatase	BH1864	BH1864	BH1864 protein {UniProtKB/TrEMBL:Q9KBR1}	[TP0067-TP0074 (0.6656524)]
COG0457	COG1653	BH1987	BH1987	Response regulator aspartate phosphatase	BH1244	BH1244	BH1244 protein {UniProtKB/TrEMBL:Q9KDG9}	[TP0067-TP0074 (0.6656524)]
COG0457	COG1653	BH3054	BH3054	BH3054 protein {UniProtKB/TrEMBL:Q9K8F2}	BH1864	BH1864	BH1864 protein {UniProtKB/TrEMBL:Q9KBR1}	[TP0067-TP0074 (0.6656524)]
COG0457	COG1653	BH3572	BH3572	BH3572 protein {UniProtKB/TrEMBL:Q9K702}	BH1117	BH1117	BH1117 protein {UniProtKB/TrEMBL:Q9KDU4}	[TP0067-TP0074 (0.6656524)]
COG0457	COG1653	BH1669	BH1669	BH1669 protein {UniProtKB/TrEMBL:Q9KCA4}	BH3680	BH3680	Sugar ABC transporter {UniProtKB/TrEMBL:Q9K6P8}	[TP0067-TP0074 (0.6656524)]
COG0457	COG1653	BH0661	BH0661	Response regulator aspartate phosphatase	BH3680	BH3680	Sugar ABC transporter {UniProtKB/TrEMBL:Q9K6P8}	[TP0067-TP0074 (0.6656524)]
COG0457	COG1653	BH0661	BH0661	Response regulator aspartate phosphatase	BH0905	araN	Probable arabinose-binding protein precursor	[TP0067-TP0074 (0.6656524)]
COG0457	COG1653	BH3572	BH3572	BH3572 protein {UniProtKB/TrEMBL:Q9K702}	BH3690	BH3690	Sugar transport system {UniProtKB/TrEMBL:Q9K6N8}	[TP0067-TP0074 (0.6656524)]
COG0457	COG1653	BH3696	BH3696	Response regulator aspartate phosphatase	BH0796	BH0796	BH0796 protein {UniProtKB/TrEMBL:Q9KEQ3}	[TP0067-TP0074 (0.6656524)]
COG0457	COG1653	BH3572	BH3572	BH3572 protein {UniProtKB/TrEMBL:Q9K702}	BH1924	BH1924	Sugar transport system {UniProtKB/TrEMBL:Q9KBK2}	[TP0067-TP0074 (0.6656524)]
COG0457	COG1653	BH1690	BH1690	BH1690 protein {UniProtKB/TrEMBL:Q9KC84}	BH2726	BH2726	Lactose transport system	[TP0067-TP0074 (0.6656524)]
COG0457	COG1653	BH3572	BH3572	BH3572 protein {UniProtKB/TrEMBL:Q9K702}	BH1864	BH1864	BH1864 protein {UniProtKB/TrEMBL:Q9KBR1}	[TP0067-TP0074 (0.6656524)]
COG0457	COG1653	BH1987	BH1987	Response regulator aspartate phosphatase	BH1864	BH1864	BH1864 protein {UniProtKB/TrEMBL:Q9KBR1}	[TP0067-TP0074 (0.6656524)]
COG0457	COG1653	BH1669	BH1669	BH1669 protein {UniProtKB/TrEMBL:Q9KCA4}	BH2726	BH2726	Lactose transport system	[TP0067-TP0074 (0.6656524)]
COG0457	COG1653	BH3706	BH3706	Response regulator aspartate phosphatase	BH1864	BH1864	BH1864 protein {UniProtKB/TrEMBL:Q9KBR1}	[TP0067-TP0074 (0.6656524)]
COG0457	COG1653	BH4014	BH4014	Response regulator aspartate phosphatase	BH1079	BH1079	Glycerol-3-phosphate ABC transporter	[TP0067-TP0074 (0.6656524)]
COG0457	COG1653	BH3706	BH3706	Response regulator aspartate phosphatase	BH3690	BH3690	Sugar transport system {UniProtKB/TrEMBL:Q9K6N8}	[TP0067-TP0074 (0.6656524)]
COG0457	COG1653	BH0479	BH0479	BH0479 protein {UniProtKB/TrEMBL:Q9KFK0}	BH3690	BH3690	Sugar transport system {UniProtKB/TrEMBL:Q9K6N8}	[TP0067-TP0074 (0.6656524)]
COG0457	COG1653	BH3696	BH3696	Response regulator aspartate phosphatase	BH1924	BH1924	Sugar transport system {UniProtKB/TrEMBL:Q9KBK2}	[TP0067-TP0074 (0.6656524)]
COG0457	COG1653	BH3054	BH3054	BH3054 protein {UniProtKB/TrEMBL:Q9K8F2}	BH0905	araN	Probable arabinose-binding protein precursor	[TP0067-TP0074 (0.6656524)]
COG0457	COG1653	BH1262	BH1262	BH1262 protein {UniProtKB/TrEMBL:Q9KDF1}	BH1117	BH1117	BH1117 protein {UniProtKB/TrEMBL:Q9KDU4}	[TP0067-TP0074 (0.6656524)]
COG0457	COG1653	BH3706	BH3706	Response regulator aspartate phosphatase	BH1244	BH1244	BH1244 protein {UniProtKB/TrEMBL:Q9KDG9}	[TP0067-TP0074 (0.6656524)]
COG0457	COG1653	BH3572	BH3572	BH3572 protein {UniProtKB/TrEMBL:Q9K702}	BH3845	BH3845	ABC transporter {UniProtKB/TrEMBL:Q9K687}	[TP0067-TP0074 (0.6656524)]
COG0457	COG1653	BH4014	BH4014	Response regulator aspartate phosphatase	BH1864	BH1864	BH1864 protein {UniProtKB/TrEMBL:Q9KBR1}	[TP0067-TP0074 (0.6656524)]
COG0457	COG1653	BH1987	BH1987	Response regulator aspartate phosphatase	BH3845	BH3845	ABC transporter {UniProtKB/TrEMBL:Q9K687}	[TP0067-TP0074 (0.6656524)]
COG0457	COG1653	BH3706	BH3706	Response regulator aspartate phosphatase	BH3680	BH3680	Sugar ABC transporter {UniProtKB/TrEMBL:Q9K6P8}	[TP0067-TP0074 (0.6656524)]
COG0457	COG1653	BH3696	BH3696	Response regulator aspartate phosphatase	BH3690	BH3690	Sugar transport system {UniProtKB/TrEMBL:Q9K6N8}	[TP0067-TP0074 (0.6656524)]
COG0457	COG1653	BH0661	BH0661	Response regulator aspartate phosphatase	BH0482	BH0482	Lipoprotein {UniProtKB/TrEMBL:Q9KFJ7}	[TP0067-TP0074 (0.6656524)]
COG0457	COG1653	BH1987	BH1987	Response regulator aspartate phosphatase	BH2726	BH2726	Lactose transport system	[TP0067-TP0074 (0.6656524)]
COG0457	COG1653	BH4014	BH4014	Response regulator aspartate phosphatase	BH0905	araN	Probable arabinose-binding protein precursor	[TP0067-TP0074 (0.6656524)]
COG0457	COG1653	BH1814	BH1814	BH1814 protein {UniProtKB/TrEMBL:Q9KBW0}	BH1079	BH1079	Glycerol-3-phosphate ABC transporter	[TP0067-TP0074 (0.6656524)]
COG0457	COG1653	BH0479	BH0479	BH0479 protein {UniProtKB/TrEMBL:Q9KFK0}	BH3680	BH3680	Sugar ABC transporter {UniProtKB/TrEMBL:Q9K6P8}	[TP0067-TP0074 (0.6656524)]
COG0457	COG1653	BH3054	BH3054	BH3054 protein {UniProtKB/TrEMBL:Q9K8F2}	BH1117	BH1117	BH1117 protein {UniProtKB/TrEMBL:Q9KDU4}	[TP0067-TP0074 (0.6656524)]
COG0457	COG1653	BH4014	BH4014	Response regulator aspartate phosphatase	BH2226	BH2226	Multiple sugar transport system	[TP0067-TP0074 (0.6656524)]
COG0457	COG1653	BH0479	BH0479	BH0479 protein {UniProtKB/TrEMBL:Q9KFK0}	BH1079	BH1079	Glycerol-3-phosphate ABC transporter	[TP0067-TP0074 (0.6656524)]
COG0457	COG1653	BH1669	BH1669	BH1669 protein {UniProtKB/TrEMBL:Q9KCA4}	BH1244	BH1244	BH1244 protein {UniProtKB/TrEMBL:Q9KDG9}	[TP0067-TP0074 (0.6656524)]
COG0457	COG1653	BH3572	BH3572	BH3572 protein {UniProtKB/TrEMBL:Q9K702}	BH0796	BH0796	BH0796 protein {UniProtKB/TrEMBL:Q9KEQ3}	[TP0067-TP0074 (0.6656524)]
COG0457	COG1653	BH4014	BH4014	Response regulator aspartate phosphatase	BH2726	BH2726	Lactose transport system	[TP0067-TP0074 (0.6656524)]
COG0457	COG1653	BH3572	BH3572	BH3572 protein {UniProtKB/TrEMBL:Q9K702}	BH2226	BH2226	Multiple sugar transport system	[TP0067-TP0074 (0.6656524)]
COG0457	COG1653	BH0661	BH0661	Response regulator aspartate phosphatase	BH3845	BH3845	ABC transporter {UniProtKB/TrEMBL:Q9K687}	[TP0067-TP0074 (0.6656524)]
COG0457	COG1653	BH1814	BH1814	BH1814 protein {UniProtKB/TrEMBL:Q9KBW0}	BH1924	BH1924	Sugar transport system {UniProtKB/TrEMBL:Q9KBK2}	[TP0067-TP0074 (0.6656524)]
COG0457	COG1653	BH1669	BH1669	BH1669 protein {UniProtKB/TrEMBL:Q9KCA4}	BH1064	BH1064	BH1064 protein {UniProtKB/TrEMBL:Q9KDZ7}	[TP0067-TP0074 (0.6656524)]
COG0457	COG1653	BH3054	BH3054	BH3054 protein {UniProtKB/TrEMBL:Q9K8F2}	BH0796	BH0796	BH0796 protein {UniProtKB/TrEMBL:Q9KEQ3}	[TP0067-TP0074 (0.6656524)]
COG0457	COG1653	BH1690	BH1690	BH1690 protein {UniProtKB/TrEMBL:Q9KC84}	BH0482	BH0482	Lipoprotein {UniProtKB/TrEMBL:Q9KFJ7}	[TP0067-TP0074 (0.6656524)]
COG0457	COG1653	BH3572	BH3572	BH3572 protein {UniProtKB/TrEMBL:Q9K702}	BH2726	BH2726	Lactose transport system	[TP0067-TP0074 (0.6656524)]
COG0457	COG1653	BH3696	BH3696	Response regulator aspartate phosphatase	BH1079	BH1079	Glycerol-3-phosphate ABC transporter	[TP0067-TP0074 (0.6656524)]
COG0457	COG1653	BH3706	BH3706	Response regulator aspartate phosphatase	BH2726	BH2726	Lactose transport system	[TP0067-TP0074 (0.6656524)]
COG0457	COG1653	BH3696	BH3696	Response regulator aspartate phosphatase	BH3680	BH3680	Sugar ABC transporter {UniProtKB/TrEMBL:Q9K6P8}	[TP0067-TP0074 (0.6656524)]
COG1291	COG1684	BH3240	BH3240	Flagellar motor apparatus	BH2440	BH2440	Flagellar biosynthetic protein fliR	[TP0725-TP0716 (0.9601814)]
COG0222	COG0802	BH0122	rplL	50S ribosomal protein L7/L12	BH0545	BH0545	BH0545 protein {UniProtKB/TrEMBL:Q9KFD6}	[TP0240-TP0875 (0.8481433)]
COG0495	COG1214	BH3281	leuS	Leucyl-tRNA synthetase (EC 6.1.1.4) (Leucine--tRNA ligase) (LeuRS)	BH0546	BH0546	Glycoprotein endopeptidase	[TP0586-TP0876 (0.5571989)]
COG0192	COG0592	BH3300	metK	S-adenosylmethionine synthetase (EC 2.5.1.6) (Methionine adenosyltransferase) (AdoMet synthetase) (MAT)	BH0002	dnaN	DNA polymerase III subunit beta (EC 2.7.7.7)	[TP0794-TP0002 (0.8412751)]
COG0360	COG0616	BH4050	rpsF	30S ribosomal protein S6	BH3198	sppA	Putative signal peptide peptidase sppA (EC 3.4.21.-)	[TP0063-TP0997 (0.6657489)]
COG0125	COG0457	BH0042	tmk	Thymidylate kinase {UniProtKB/Swiss-Prot:Q9KGL9}	BH1814	BH1814	BH1814 protein {UniProtKB/TrEMBL:Q9KBW0}	[TP0354-TP0648 (0.5206915)]
COG0125	COG0457	BH0042	tmk	Thymidylate kinase {UniProtKB/Swiss-Prot:Q9KGL9}	BH3706	BH3706	Response regulator aspartate phosphatase	[TP0354-TP0648 (0.5206915)]
COG0125	COG0457	BH0042	tmk	Thymidylate kinase {UniProtKB/Swiss-Prot:Q9KGL9}	BH0661	BH0661	Response regulator aspartate phosphatase	[TP0354-TP0648 (0.5206915)]
COG0125	COG0457	BH0042	tmk	Thymidylate kinase {UniProtKB/Swiss-Prot:Q9KGL9}	BH4014	BH4014	Response regulator aspartate phosphatase	[TP0354-TP0648 (0.5206915)]
COG0125	COG0457	BH0042	tmk	Thymidylate kinase {UniProtKB/Swiss-Prot:Q9KGL9}	BH3572	BH3572	BH3572 protein {UniProtKB/TrEMBL:Q9K702}	[TP0354-TP0648 (0.5206915)]
COG0125	COG0457	BH0042	tmk	Thymidylate kinase {UniProtKB/Swiss-Prot:Q9KGL9}	BH1262	BH1262	BH1262 protein {UniProtKB/TrEMBL:Q9KDF1}	[TP0354-TP0648 (0.5206915)]
COG0125	COG0457	BH0042	tmk	Thymidylate kinase {UniProtKB/Swiss-Prot:Q9KGL9}	BH1669	BH1669	BH1669 protein {UniProtKB/TrEMBL:Q9KCA4}	[TP0354-TP0648 (0.5206915)]
COG0125	COG0457	BH0042	tmk	Thymidylate kinase {UniProtKB/Swiss-Prot:Q9KGL9}	BH1987	BH1987	Response regulator aspartate phosphatase	[TP0354-TP0648 (0.5206915)]
COG0125	COG0457	BH0042	tmk	Thymidylate kinase {UniProtKB/Swiss-Prot:Q9KGL9}	BH3696	BH3696	Response regulator aspartate phosphatase	[TP0354-TP0648 (0.5206915)]
COG0125	COG0457	BH0042	tmk	Thymidylate kinase {UniProtKB/Swiss-Prot:Q9KGL9}	BH0479	BH0479	BH0479 protein {UniProtKB/TrEMBL:Q9KFK0}	[TP0354-TP0648 (0.5206915)]
COG0125	COG0457	BH0042	tmk	Thymidylate kinase {UniProtKB/Swiss-Prot:Q9KGL9}	BH1690	BH1690	BH1690 protein {UniProtKB/TrEMBL:Q9KC84}	[TP0354-TP0648 (0.5206915)]
COG0125	COG0457	BH0042	tmk	Thymidylate kinase {UniProtKB/Swiss-Prot:Q9KGL9}	BH3054	BH3054	BH3054 protein {UniProtKB/TrEMBL:Q9K8F2}	[TP0354-TP0648 (0.5206915)]
COG0860	COG1396	BH0239	BH0239	Germination specific N-acetylmuramoyl-L-alanine	BH0944	BH0944	Transcriptional regulator	[TP0247-TP0461 (0.8100859)]
COG0860	COG1396	BH0239	BH0239	Germination specific N-acetylmuramoyl-L-alanine	BH0096	BH0096	BH0096 protein {UniProtKB/TrEMBL:Q9KGG6}	[TP0247-TP0461 (0.8100859)]
COG0860	COG1396	BH0810	BH0810	N-acetylmuramoyl-L-alanine amidase	BH0096	BH0096	BH0096 protein {UniProtKB/TrEMBL:Q9KGG6}	[TP0247-TP0461 (0.8100859)]
COG0860	COG1396	BH1294	BH1294	N-acetylmuramoyl-L-alanine amidase	BH1443	BH1443	Transcriptional regulator	[TP0247-TP0461 (0.8100859)]
COG0860	COG1396	BH3510	BH3510	N-acetylmuramoyl-L-alanine amidase	BH1443	BH1443	Transcriptional regulator	[TP0247-TP0461 (0.8100859)]
COG0860	COG1396	BH0239	BH0239	Germination specific N-acetylmuramoyl-L-alanine	BH2125	BH2125	Transcriptional regulator of	[TP0247-TP0461 (0.8100859)]
COG0860	COG1396	BH0966	BH0966	N-acetylmuramoyl-L-alanine amidase	BH0944	BH0944	Transcriptional regulator	[TP0247-TP0461 (0.8100859)]
COG0860	COG1396	BH0239	BH0239	Germination specific N-acetylmuramoyl-L-alanine	BH1444	BH1444	BH1444 protein {UniProtKB/TrEMBL:Q9KCX5}	[TP0247-TP0461 (0.8100859)]
COG0860	COG1396	BH0966	BH0966	N-acetylmuramoyl-L-alanine amidase	BH2125	BH2125	Transcriptional regulator of	[TP0247-TP0461 (0.8100859)]
COG0860	COG1396	BH0966	BH0966	N-acetylmuramoyl-L-alanine amidase	BH0345	BH0345	Transcriptional regulator	[TP0247-TP0461 (0.8100859)]
COG0860	COG1396	BH0966	BH0966	N-acetylmuramoyl-L-alanine amidase	BH0096	BH0096	BH0096 protein {UniProtKB/TrEMBL:Q9KGG6}	[TP0247-TP0461 (0.8100859)]
COG0860	COG1396	BH1294	BH1294	N-acetylmuramoyl-L-alanine amidase	BH0345	BH0345	Transcriptional regulator	[TP0247-TP0461 (0.8100859)]
COG0860	COG1396	BH0966	BH0966	N-acetylmuramoyl-L-alanine amidase	BH1288	BH1288	Transcriptional repressor of PBSX genes	[TP0247-TP0461 (0.8100859)]
COG0860	COG1396	BH0810	BH0810	N-acetylmuramoyl-L-alanine amidase	BH1444	BH1444	BH1444 protein {UniProtKB/TrEMBL:Q9KCX5}	[TP0247-TP0461 (0.8100859)]
COG0860	COG1396	BH0966	BH0966	N-acetylmuramoyl-L-alanine amidase	BH2909	BH2909	BH2909 protein {UniProtKB/TrEMBL:Q9K8U3}	[TP0247-TP0461 (0.8100859)]
COG0860	COG1396	BH3510	BH3510	N-acetylmuramoyl-L-alanine amidase	BH0345	BH0345	Transcriptional regulator	[TP0247-TP0461 (0.8100859)]
COG0860	COG1396	BH0810	BH0810	N-acetylmuramoyl-L-alanine amidase	BH2909	BH2909	BH2909 protein {UniProtKB/TrEMBL:Q9K8U3}	[TP0247-TP0461 (0.8100859)]
COG0860	COG1396	BH1294	BH1294	N-acetylmuramoyl-L-alanine amidase	BH0096	BH0096	BH0096 protein {UniProtKB/TrEMBL:Q9KGG6}	[TP0247-TP0461 (0.8100859)]
COG0860	COG1396	BH0239	BH0239	Germination specific N-acetylmuramoyl-L-alanine	BH1288	BH1288	Transcriptional repressor of PBSX genes	[TP0247-TP0461 (0.8100859)]
COG0860	COG1396	BH0810	BH0810	N-acetylmuramoyl-L-alanine amidase	BH2125	BH2125	Transcriptional regulator of	[TP0247-TP0461 (0.8100859)]
COG0860	COG1396	BH1294	BH1294	N-acetylmuramoyl-L-alanine amidase	BH2125	BH2125	Transcriptional regulator of	[TP0247-TP0461 (0.8100859)]
COG0860	COG1396	BH3510	BH3510	N-acetylmuramoyl-L-alanine amidase	BH0346	BH0346	BH0346 protein {UniProtKB/TrEMBL:Q9KFX4}	[TP0247-TP0461 (0.8100859)]
COG0860	COG1396	BH3510	BH3510	N-acetylmuramoyl-L-alanine amidase	BH0096	BH0096	BH0096 protein {UniProtKB/TrEMBL:Q9KGG6}	[TP0247-TP0461 (0.8100859)]
COG0860	COG1396	BH3510	BH3510	N-acetylmuramoyl-L-alanine amidase	BH1444	BH1444	BH1444 protein {UniProtKB/TrEMBL:Q9KCX5}	[TP0247-TP0461 (0.8100859)]
COG0860	COG1396	BH3510	BH3510	N-acetylmuramoyl-L-alanine amidase	BH2909	BH2909	BH2909 protein {UniProtKB/TrEMBL:Q9K8U3}	[TP0247-TP0461 (0.8100859)]
COG0860	COG1396	BH0239	BH0239	Germination specific N-acetylmuramoyl-L-alanine	BH2909	BH2909	BH2909 protein {UniProtKB/TrEMBL:Q9K8U3}	[TP0247-TP0461 (0.8100859)]
COG0860	COG1396	BH1294	BH1294	N-acetylmuramoyl-L-alanine amidase	BH0346	BH0346	BH0346 protein {UniProtKB/TrEMBL:Q9KFX4}	[TP0247-TP0461 (0.8100859)]
COG0860	COG1396	BH0966	BH0966	N-acetylmuramoyl-L-alanine amidase	BH0346	BH0346	BH0346 protein {UniProtKB/TrEMBL:Q9KFX4}	[TP0247-TP0461 (0.8100859)]
COG0860	COG1396	BH0239	BH0239	Germination specific N-acetylmuramoyl-L-alanine	BH0346	BH0346	BH0346 protein {UniProtKB/TrEMBL:Q9KFX4}	[TP0247-TP0461 (0.8100859)]
COG0860	COG1396	BH1294	BH1294	N-acetylmuramoyl-L-alanine amidase	BH1288	BH1288	Transcriptional repressor of PBSX genes	[TP0247-TP0461 (0.8100859)]
COG0860	COG1396	BH0810	BH0810	N-acetylmuramoyl-L-alanine amidase	BH0345	BH0345	Transcriptional regulator	[TP0247-TP0461 (0.8100859)]
COG0860	COG1396	BH1294	BH1294	N-acetylmuramoyl-L-alanine amidase	BH2909	BH2909	BH2909 protein {UniProtKB/TrEMBL:Q9K8U3}	[TP0247-TP0461 (0.8100859)]
COG0860	COG1396	BH0239	BH0239	Germination specific N-acetylmuramoyl-L-alanine	BH1443	BH1443	Transcriptional regulator	[TP0247-TP0461 (0.8100859)]
COG0860	COG1396	BH1294	BH1294	N-acetylmuramoyl-L-alanine amidase	BH0944	BH0944	Transcriptional regulator	[TP0247-TP0461 (0.8100859)]
COG0860	COG1396	BH0966	BH0966	N-acetylmuramoyl-L-alanine amidase	BH1443	BH1443	Transcriptional regulator	[TP0247-TP0461 (0.8100859)]
COG0860	COG1396	BH0810	BH0810	N-acetylmuramoyl-L-alanine amidase	BH1443	BH1443	Transcriptional regulator	[TP0247-TP0461 (0.8100859)]
COG0860	COG1396	BH0810	BH0810	N-acetylmuramoyl-L-alanine amidase	BH1288	BH1288	Transcriptional repressor of PBSX genes	[TP0247-TP0461 (0.8100859)]
COG0860	COG1396	BH1294	BH1294	N-acetylmuramoyl-L-alanine amidase	BH1444	BH1444	BH1444 protein {UniProtKB/TrEMBL:Q9KCX5}	[TP0247-TP0461 (0.8100859)]
COG0860	COG1396	BH3510	BH3510	N-acetylmuramoyl-L-alanine amidase	BH2125	BH2125	Transcriptional regulator of	[TP0247-TP0461 (0.8100859)]
COG0860	COG1396	BH0810	BH0810	N-acetylmuramoyl-L-alanine amidase	BH0346	BH0346	BH0346 protein {UniProtKB/TrEMBL:Q9KFX4}	[TP0247-TP0461 (0.8100859)]
COG0860	COG1396	BH0239	BH0239	Germination specific N-acetylmuramoyl-L-alanine	BH0345	BH0345	Transcriptional regulator	[TP0247-TP0461 (0.8100859)]
COG0860	COG1396	BH0966	BH0966	N-acetylmuramoyl-L-alanine amidase	BH1444	BH1444	BH1444 protein {UniProtKB/TrEMBL:Q9KCX5}	[TP0247-TP0461 (0.8100859)]
COG0860	COG1396	BH3510	BH3510	N-acetylmuramoyl-L-alanine amidase	BH0944	BH0944	Transcriptional regulator	[TP0247-TP0461 (0.8100859)]
COG0860	COG1396	BH0810	BH0810	N-acetylmuramoyl-L-alanine amidase	BH0944	BH0944	Transcriptional regulator	[TP0247-TP0461 (0.8100859)]
COG0860	COG1396	BH3510	BH3510	N-acetylmuramoyl-L-alanine amidase	BH1288	BH1288	Transcriptional repressor of PBSX genes	[TP0247-TP0461 (0.8100859)]
COG0265	COG0333	BH3598	BH3598	BH3598 protein {UniProtKB/TrEMBL:Q9K6X6}	BH2583	rpmF	50S ribosomal protein L32	[TP0773-TP0807 (0.5060325)]
COG0265	COG0333	BH4022	BH4022	Serine protease Do {UniProtKB/TrEMBL:Q9K5R6}	BH2583	rpmF	50S ribosomal protein L32	[TP0773-TP0807 (0.5060325)]
COG0265	COG0333	BH2189	BH2189	BH2189 protein {UniProtKB/TrEMBL:Q9KAU7}	BH2583	rpmF	50S ribosomal protein L32	[TP0773-TP0807 (0.5060325)]
COG0802	COG0860	BH0545	BH0545	BH0545 protein {UniProtKB/TrEMBL:Q9KFD6}	BH0810	BH0810	N-acetylmuramoyl-L-alanine amidase	[TP0875-TP0247 (0.90700364)]
COG0802	COG0860	BH0545	BH0545	BH0545 protein {UniProtKB/TrEMBL:Q9KFD6}	BH1294	BH1294	N-acetylmuramoyl-L-alanine amidase	[TP0875-TP0247 (0.90700364)]
COG0802	COG0860	BH0545	BH0545	BH0545 protein {UniProtKB/TrEMBL:Q9KFD6}	BH0239	BH0239	Germination specific N-acetylmuramoyl-L-alanine	[TP0875-TP0247 (0.90700364)]
COG0802	COG0860	BH0545	BH0545	BH0545 protein {UniProtKB/TrEMBL:Q9KFD6}	BH0966	BH0966	N-acetylmuramoyl-L-alanine amidase	[TP0875-TP0247 (0.90700364)]
COG0802	COG0860	BH0545	BH0545	BH0545 protein {UniProtKB/TrEMBL:Q9KFD6}	BH3510	BH3510	N-acetylmuramoyl-L-alanine amidase	[TP0875-TP0247 (0.90700364)]
COG0265	COG1774	BH2189	BH2189	BH2189 protein {UniProtKB/TrEMBL:Q9KAU7}	BH0045	BH0045	Signal peptidase-like protein	[TP0773-TP0046 (0.558835)]
COG0265	COG1774	BH3598	BH3598	BH3598 protein {UniProtKB/TrEMBL:Q9K6X6}	BH0045	BH0045	Signal peptidase-like protein	[TP0773-TP0046 (0.558835)]
COG0265	COG1774	BH4022	BH4022	Serine protease Do {UniProtKB/TrEMBL:Q9K5R6}	BH0045	BH0045	Signal peptidase-like protein	[TP0773-TP0046 (0.558835)]
COG0495	COG0761	BH3281	leuS	Leucyl-tRNA synthetase (EC 6.1.1.4) (Leucine--tRNA ligase) (LeuRS)	BH1382	lytB	4-hydroxy-3-methylbut-2-enyl diphosphate reductase (EC 1.17.1.2)	[TP0586-TP0547 (0.63095015)]
COG1536	COG1677	BH2457	BH2457	Flagellar motor switch protein	BH2459	fliE	Flagellar hook-basal body complex protein fliE	[TP0026-TP0398 (0.81876683)]
COG1344	COG1582	BH3620	BH3620	Flagellar hook-associated protein 3	BH2448	BH2448	BH2448 protein {UniProtKB/TrEMBL:Q9KA42}	[TP0659-TP0726 (0.7363138)]
COG1344	COG1582	BH1477	BH1477	Flagellin {UniProtKB/TrEMBL:Q9KCU2}	BH2448	BH2448	BH2448 protein {UniProtKB/TrEMBL:Q9KA42}	[TP0659-TP0726 (0.7363138)]
COG1344	COG1582	BH3616	hag	Flagellin {UniProtKB/Swiss-Prot:Q05203}	BH2448	BH2448	BH2448 protein {UniProtKB/TrEMBL:Q9KA42}	[TP0659-TP0726 (0.7363138)]
COG0820	COG2812	BH2506	BH2506	BH2506 protein {UniProtKB/TrEMBL:Q9K9Y8}	BH0034	BH0034	DNA polymerase III gamma and tau subunits	[TP0068-TP1005 (0.60435057)]
COG0771	COG1815	BH2567	murD	UDP-N-acetylmuramoylalanine--D-glutamate ligase (EC 6.3.2.9) (UDP-N- acetylmuramoyl-L-alanyl-D-glutamate synthetase) (D-glutamic acid- adding enzyme)	BH2461	BH2461	Flagellar basal-body rod protein	[TP0903-TP0396 (0.6336193)]
COG1684	COG2239	BH2440	BH2440	Flagellar biosynthetic protein fliR	BH1947	BH1947	BH1947 protein {UniProtKB/TrEMBL:Q9KBI0}	[TP0716-TP0917 (0.5059451)]
COG1684	COG2239	BH2440	BH2440	Flagellar biosynthetic protein fliR	BH1948	BH1948	Magnesium (Mg2+) transporter	[TP0716-TP0917 (0.5059451)]
COG1684	COG2239	BH2440	BH2440	Flagellar biosynthetic protein fliR	BH0511	BH0511	Magnesium (Mg2+) transporter	[TP0716-TP0917 (0.5059451)]
COG1684	COG2239	BH2440	BH2440	Flagellar biosynthetic protein fliR	BH3224	BH3224	Magnesium (Mg2+) transporter	[TP0716-TP0917 (0.5059451)]
COG1512	COG1766	BH1807	BH1807	BH1807 protein {UniProtKB/TrEMBL:Q9KBW7}	BH2458	BH2458	Flagellar basal-body M-ring protein	[TP0561-TP0399 (0.53951585)]
COG0272	COG1396	BH0649	lig	DNA ligase (EC 6.5.1.2) (Polydeoxyribonucleotide synthase [NAD+])	BH1444	BH1444	BH1444 protein {UniProtKB/TrEMBL:Q9KCX5}	[TP0634-TP0461 (0.7134334)]
COG0272	COG1396	BH0649	lig	DNA ligase (EC 6.5.1.2) (Polydeoxyribonucleotide synthase [NAD+])	BH2125	BH2125	Transcriptional regulator of	[TP0634-TP0461 (0.7134334)]
COG0272	COG1396	BH0649	lig	DNA ligase (EC 6.5.1.2) (Polydeoxyribonucleotide synthase [NAD+])	BH0345	BH0345	Transcriptional regulator	[TP0634-TP0461 (0.7134334)]
COG0272	COG1396	BH0649	lig	DNA ligase (EC 6.5.1.2) (Polydeoxyribonucleotide synthase [NAD+])	BH1288	BH1288	Transcriptional repressor of PBSX genes	[TP0634-TP0461 (0.7134334)]
COG0272	COG1396	BH0649	lig	DNA ligase (EC 6.5.1.2) (Polydeoxyribonucleotide synthase [NAD+])	BH2909	BH2909	BH2909 protein {UniProtKB/TrEMBL:Q9K8U3}	[TP0634-TP0461 (0.7134334)]
COG0272	COG1396	BH0649	lig	DNA ligase (EC 6.5.1.2) (Polydeoxyribonucleotide synthase [NAD+])	BH1443	BH1443	Transcriptional regulator	[TP0634-TP0461 (0.7134334)]
COG0272	COG1396	BH0649	lig	DNA ligase (EC 6.5.1.2) (Polydeoxyribonucleotide synthase [NAD+])	BH0096	BH0096	BH0096 protein {UniProtKB/TrEMBL:Q9KGG6}	[TP0634-TP0461 (0.7134334)]
COG0272	COG1396	BH0649	lig	DNA ligase (EC 6.5.1.2) (Polydeoxyribonucleotide synthase [NAD+])	BH0944	BH0944	Transcriptional regulator	[TP0634-TP0461 (0.7134334)]
COG0272	COG1396	BH0649	lig	DNA ligase (EC 6.5.1.2) (Polydeoxyribonucleotide synthase [NAD+])	BH0346	BH0346	BH0346 protein {UniProtKB/TrEMBL:Q9KFX4}	[TP0634-TP0461 (0.7134334)]
COG1509	COG1509	BH2943	BH2943	BH2943 protein {UniProtKB/TrEMBL:Q9K8R0}	BH2943	BH2943	BH2943 protein {UniProtKB/TrEMBL:Q9K8R0}	[TP0121-TP0121 (0.7367639)]
COG1509	COG1509	BH2943	BH2943	BH2943 protein {UniProtKB/TrEMBL:Q9K8R0}	BH2255	BH2255	L-lysine 2,3-aminomutase	[TP0121-TP0121 (0.7367639)]
COG1509	COG1509	BH2255	BH2255	L-lysine 2,3-aminomutase	BH2943	BH2943	BH2943 protein {UniProtKB/TrEMBL:Q9K8R0}	[TP0121-TP0121 (0.7367639)]
COG1509	COG1509	BH2255	BH2255	L-lysine 2,3-aminomutase	BH2255	BH2255	L-lysine 2,3-aminomutase	[TP0121-TP0121 (0.7367639)]
COG0577	COG0845	BH3121	BH3121	BH3121 protein {UniProtKB/TrEMBL:Q9K885}	BH3123	BH3123	BH3123 protein {UniProtKB/TrEMBL:Q9K883}	[TP0963-TP0965 (0.93032813)]
COG0577	COG0845	BH2698	BH2698	ABC transporter {UniProtKB/TrEMBL:Q9K9F0}	BH3672	BH3672	ABC transporter {UniProtKB/TrEMBL:Q9K6Q6}	[TP0963-TP0965 (0.93032813)]
COG0577	COG0845	BH3674	BH3674	ABC transporter {UniProtKB/TrEMBL:Q9K6Q4}	BH3672	BH3672	ABC transporter {UniProtKB/TrEMBL:Q9K6Q6}	[TP0963-TP0965 (0.93032813)]
COG0577	COG0845	BH3914	bceB	Bacitracin export permease protein bceB	BH3672	BH3672	ABC transporter {UniProtKB/TrEMBL:Q9K6Q6}	[TP0963-TP0965 (0.93032813)]
COG0577	COG0845	BH3121	BH3121	BH3121 protein {UniProtKB/TrEMBL:Q9K885}	BH3672	BH3672	ABC transporter {UniProtKB/TrEMBL:Q9K6Q6}	[TP0963-TP0965 (0.93032813)]
COG0577	COG0845	BH0276	BH0276	BH0276 protein {UniProtKB/TrEMBL:Q9KG39}	BH3123	BH3123	BH3123 protein {UniProtKB/TrEMBL:Q9K883}	[TP0963-TP0965 (0.93032813)]
COG0577	COG0845	BH2697	BH2697	ABC transporter {UniProtKB/TrEMBL:Q9K9F1}	BH3123	BH3123	BH3123 protein {UniProtKB/TrEMBL:Q9K883}	[TP0963-TP0965 (0.93032813)]
COG0577	COG0845	BH0274	BH0274	BH0274 protein {UniProtKB/TrEMBL:Q9KG40}	BH3672	BH3672	ABC transporter {UniProtKB/TrEMBL:Q9K6Q6}	[TP0963-TP0965 (0.93032813)]
COG0577	COG0845	BH3914	bceB	Bacitracin export permease protein bceB	BH3123	BH3123	BH3123 protein {UniProtKB/TrEMBL:Q9K883}	[TP0963-TP0965 (0.93032813)]
COG0577	COG0845	BH3674	BH3674	ABC transporter {UniProtKB/TrEMBL:Q9K6Q4}	BH3123	BH3123	BH3123 protein {UniProtKB/TrEMBL:Q9K883}	[TP0963-TP0965 (0.93032813)]
COG0577	COG0845	BH0287	BH0287	BH0287 protein {UniProtKB/TrEMBL:Q9KG28}	BH3672	BH3672	ABC transporter {UniProtKB/TrEMBL:Q9K6Q6}	[TP0963-TP0965 (0.93032813)]
COG0577	COG0845	BH2698	BH2698	ABC transporter {UniProtKB/TrEMBL:Q9K9F0}	BH3123	BH3123	BH3123 protein {UniProtKB/TrEMBL:Q9K883}	[TP0963-TP0965 (0.93032813)]
COG0577	COG0845	BH0752	BH0752	ABC transporter {UniProtKB/TrEMBL:Q9KEU7}	BH3123	BH3123	BH3123 protein {UniProtKB/TrEMBL:Q9K883}	[TP0963-TP0965 (0.93032813)]
COG0577	COG0845	BH0752	BH0752	ABC transporter {UniProtKB/TrEMBL:Q9KEU7}	BH3672	BH3672	ABC transporter {UniProtKB/TrEMBL:Q9K6Q6}	[TP0963-TP0965 (0.93032813)]
COG0577	COG0845	BH2697	BH2697	ABC transporter {UniProtKB/TrEMBL:Q9K9F1}	BH3672	BH3672	ABC transporter {UniProtKB/TrEMBL:Q9K6Q6}	[TP0963-TP0965 (0.93032813)]
COG0577	COG0845	BH0287	BH0287	BH0287 protein {UniProtKB/TrEMBL:Q9KG28}	BH3123	BH3123	BH3123 protein {UniProtKB/TrEMBL:Q9K883}	[TP0963-TP0965 (0.93032813)]
COG0577	COG0845	BH0274	BH0274	BH0274 protein {UniProtKB/TrEMBL:Q9KG40}	BH3123	BH3123	BH3123 protein {UniProtKB/TrEMBL:Q9K883}	[TP0963-TP0965 (0.93032813)]
COG0577	COG0845	BH0276	BH0276	BH0276 protein {UniProtKB/TrEMBL:Q9KG39}	BH3672	BH3672	ABC transporter {UniProtKB/TrEMBL:Q9K6Q6}	[TP0963-TP0965 (0.93032813)]
COG0333	COG1077	BH2583	rpmF	50S ribosomal protein L32	BH0843	BH0843	Cell-shape determining protein	[TP0807-TP0497 (0.61855906)]
COG0333	COG1077	BH2583	rpmF	50S ribosomal protein L32	BH3031	BH3031	Cell-shape determining protein	[TP0807-TP0497 (0.61855906)]
COG0333	COG1077	BH2583	rpmF	50S ribosomal protein L32	BH3739	BH3739	Cell shape determining protein	[TP0807-TP0497 (0.61855906)]
COG1512	COG2035	BH1807	BH1807	BH1807 protein {UniProtKB/TrEMBL:Q9KBW7}	BH2069	BH2069	BH2069 protein {UniProtKB/TrEMBL:Q9KB62}	[TP0561-TP0312 (0.5857341)]
COG0234	COG1200	BH0561	groS	10 kDa chaperonin (Protein Cpn10) (groES protein)	BH2495	BH2495	ATP-dependent DNA helicase	[TP1013-TP0687 (0.84594196)]
COG0084	COG2201	BH0054	BH0054	BH0054 protein {UniProtKB/TrEMBL:Q9KGK7}	BH2435	cheB	Chemotaxis response regulator protein-glutamate methylesterase (EC 3.1.1.61)	[TP0994-TP0631 (0.71912634)]
COG1121	COG1345	BH1389	mntB	Manganese transport system ATP-binding protein mntB	BH3614	fliD	Flagellar hook-associated protein 2 (HAP2) (Filament cap protein) (Flagellar cap protein)	[TP0035-TP0872 (0.6931363)]
COG1121	COG1345	BH1394	BH1394	ABC transporter {UniProtKB/TrEMBL:Q9KD25}	BH3614	fliD	Flagellar hook-associated protein 2 (HAP2) (Filament cap protein) (Flagellar cap protein)	[TP0035-TP0872 (0.6931363)]
COG1671	COG2812	BH1374	BH1374	Hypothetical UPF0178 protein BH1374	BH0034	BH0034	DNA polymerase III gamma and tau subunits	[TP0845-TP1005 (0.5704539)]
COG0608	COG2206	BH1240	BH1240	Single-strand DNA-specific exonuclease	BH3794	BH3794	BH3794 protein {UniProtKB/TrEMBL:Q9K6D5}	[TP0704-TP0912 (0.7469796)]
COG0608	COG2206	BH1240	BH1240	Single-strand DNA-specific exonuclease	BH0008	BH0008	ORF14 {UniProtKB/TrEMBL:Q9RC97}	[TP0704-TP0912 (0.7469796)]
COG0060	COG0681	BH2545	ileS	Isoleucyl-tRNA synthetase (EC 6.1.1.5) (Isoleucine--tRNA ligase) (IleRS)	BH2130	BH2130	Signal peptidase {UniProtKB/TrEMBL:Q9KB06}	[TP0452-TP0185 (0.79878455)]
COG0060	COG0681	BH2545	ileS	Isoleucyl-tRNA synthetase (EC 6.1.1.5) (Isoleucine--tRNA ligase) (IleRS)	BH1030	BH1030	Signal peptidase {UniProtKB/TrEMBL:Q9KE28}	[TP0452-TP0185 (0.79878455)]
COG0558	COG2239	BH2386	BH2386	Phosphatidylglycerophosphate synthase	BH3224	BH3224	Magnesium (Mg2+) transporter	[TP0256-TP0917 (0.6007029)]
COG0558	COG2239	BH2386	BH2386	Phosphatidylglycerophosphate synthase	BH1947	BH1947	BH1947 protein {UniProtKB/TrEMBL:Q9KBI0}	[TP0256-TP0917 (0.6007029)]
COG0558	COG2239	BH2386	BH2386	Phosphatidylglycerophosphate synthase	BH1948	BH1948	Magnesium (Mg2+) transporter	[TP0256-TP0917 (0.6007029)]
COG0558	COG2239	BH2386	BH2386	Phosphatidylglycerophosphate synthase	BH0511	BH0511	Magnesium (Mg2+) transporter	[TP0256-TP0917 (0.6007029)]
COG1344	COG1815	BH3616	hag	Flagellin {UniProtKB/Swiss-Prot:Q05203}	BH2461	BH2461	Flagellar basal-body rod protein	[TP0870-TP0396 (0.7209834)]
COG1344	COG1815	BH1477	BH1477	Flagellin {UniProtKB/TrEMBL:Q9KCU2}	BH2461	BH2461	Flagellar basal-body rod protein	[TP0870-TP0396 (0.7209834)]
COG1344	COG1815	BH3620	BH3620	Flagellar hook-associated protein 3	BH2461	BH2461	Flagellar basal-body rod protein	[TP0870-TP0396 (0.7209834)]
COG0242	COG1879	BH2658	def	Peptide deformylase (EC 3.5.1.88) (PDF) (Polypeptide deformylase)	BH3901	BH3901	Rhizopine ABC transporter	[TP0757-TP0684 (0.80039173)]
COG0242	COG1879	BH2658	def	Peptide deformylase (EC 3.5.1.88) (PDF) (Polypeptide deformylase)	BH3448	BH3448	Sugar ABC transporter {UniProtKB/TrEMBL:Q9K7B8}	[TP0757-TP0684 (0.80039173)]
COG0242	COG1879	BH2658	def	Peptide deformylase (EC 3.5.1.88) (PDF) (Polypeptide deformylase)	BH2323	BH2323	Sugar ABC transporter {UniProtKB/TrEMBL:Q9KAG4}	[TP0757-TP0684 (0.80039173)]
COG0242	COG1879	BH2658	def	Peptide deformylase (EC 3.5.1.88) (PDF) (Polypeptide deformylase)	BH3840	BH3840	Sugar ABC transporter {UniProtKB/TrEMBL:Q9K692}	[TP0757-TP0684 (0.80039173)]
COG0242	COG1879	BH2658	def	Peptide deformylase (EC 3.5.1.88) (PDF) (Polypeptide deformylase)	BH3732	BH3732	Ribose ABC transporter {UniProtKB/TrEMBL:Q9K6J7}	[TP0757-TP0684 (0.80039173)]
COG0652	COG1879	BH1545	BH1545	Peptidyl-prolyl cis-trans isomerase B	BH3840	BH3840	Sugar ABC transporter {UniProtKB/TrEMBL:Q9K692}	[TP0947-TP0684 (0.5775195)]
COG0652	COG1879	BH1545	BH1545	Peptidyl-prolyl cis-trans isomerase B	BH3901	BH3901	Rhizopine ABC transporter	[TP0947-TP0684 (0.5775195)]
COG0652	COG1879	BH1545	BH1545	Peptidyl-prolyl cis-trans isomerase B	BH2323	BH2323	Sugar ABC transporter {UniProtKB/TrEMBL:Q9KAG4}	[TP0947-TP0684 (0.5775195)]
COG0652	COG1879	BH1545	BH1545	Peptidyl-prolyl cis-trans isomerase B	BH3448	BH3448	Sugar ABC transporter {UniProtKB/TrEMBL:Q9K7B8}	[TP0947-TP0684 (0.5775195)]
COG0652	COG1879	BH1545	BH1545	Peptidyl-prolyl cis-trans isomerase B	BH3732	BH3732	Ribose ABC transporter {UniProtKB/TrEMBL:Q9K6J7}	[TP0947-TP0684 (0.5775195)]
COG1352	COG1815	BH1655	cheR	Chemotaxis protein methyltransferase (EC 2.1.1.80)	BH2461	BH2461	Flagellar basal-body rod protein	[TP0630-TP0396 (0.7590469)]
COG1352	COG1595	BH1655	cheR	Chemotaxis protein methyltransferase (EC 2.1.1.80)	BH3117	BH3117	RNA polymerase ECF-type sigma factor	[TP0630-TP0092 (0.6191048)]
COG1352	COG1595	BH1655	cheR	Chemotaxis protein methyltransferase (EC 2.1.1.80)	BH0115	BH0115	RNA polymerase sigma-H factor	[TP0630-TP0092 (0.6191048)]
COG1352	COG1595	BH1655	cheR	Chemotaxis protein methyltransferase (EC 2.1.1.80)	BH0263	BH0263	RNA polymerase ECF-type sigma factor	[TP0630-TP0092 (0.6191048)]
COG1352	COG1595	BH1655	cheR	Chemotaxis protein methyltransferase (EC 2.1.1.80)	BH3216	BH3216	RNA polymerase ECF-type sigma factor	[TP0630-TP0092 (0.6191048)]
COG1352	COG1595	BH1655	cheR	Chemotaxis protein methyltransferase (EC 2.1.1.80)	BH0620	BH0620	RNA polymerase ECF-type sigma factor	[TP0630-TP0092 (0.6191048)]
COG1352	COG1595	BH1655	cheR	Chemotaxis protein methyltransferase (EC 2.1.1.80)	BH2026	BH2026	RNA polymerase ECF-type sigma factor	[TP0630-TP0092 (0.6191048)]
COG1352	COG1595	BH1655	cheR	Chemotaxis protein methyltransferase (EC 2.1.1.80)	BH3632	BH3632	RNA polymerase ECF-type sigma factor	[TP0630-TP0092 (0.6191048)]
COG1352	COG1595	BH1655	cheR	Chemotaxis protein methyltransferase (EC 2.1.1.80)	BH3882	BH3882	RNA polymerase ECF-type sigma factor	[TP0630-TP0092 (0.6191048)]
COG1352	COG1595	BH1655	cheR	Chemotaxis protein methyltransferase (EC 2.1.1.80)	BH0672	BH0672	RNA polymerase ECF-type sigma factor	[TP0630-TP0092 (0.6191048)]
COG1352	COG1595	BH1655	cheR	Chemotaxis protein methyltransferase (EC 2.1.1.80)	BH1615	BH1615	RNA polymerase sigma factor Y	[TP0630-TP0092 (0.6191048)]
COG1352	COG1595	BH1655	cheR	Chemotaxis protein methyltransferase (EC 2.1.1.80)	BH3362	BH3362	RNA polymerase sigma factor	[TP0630-TP0092 (0.6191048)]
COG0018	COG1699	BH0834	argS2	Arginyl-tRNA synthetase 2 (EC 6.1.1.19) (Arginine--tRNA ligase 2) (ArgRS 2)	BH3618	BH3618	BH3618 protein {UniProtKB/TrEMBL:Q9K6V7}	[TP0831-TP0658 (0.7668753)]
COG0018	COG1699	BH3808	argS1	Arginyl-tRNA synthetase 1 (EC 6.1.1.19) (Arginine--tRNA ligase 1) (ArgRS 1)	BH3618	BH3618	BH3618 protein {UniProtKB/TrEMBL:Q9K6V7}	[TP0831-TP0658 (0.7668753)]
COG1558	COG1776	BH2460	BH2460	Flagellar basal-body rod protein	BH2434	BH2434	Inhibition of CheR-mediated methylation of MCPs	[TP0397-TP0720 (0.6910892)]
COG1558	COG1776	BH2460	BH2460	Flagellar basal-body rod protein	BH2445	BH2445	Flagellar motor switch protein	[TP0397-TP0720 (0.6910892)]
COG1344	COG4786	BH1477	BH1477	Flagellin {UniProtKB/TrEMBL:Q9KCU2}	BH2449	BH2449	Flagellar hook protein {UniProtKB/TrEMBL:Q9KA41}	[TP0792-TP0961 (0.7009321), TP0659-TP0961 (0.6018447)]
COG1344	COG4786	BH3616	hag	Flagellin {UniProtKB/Swiss-Prot:Q05203}	BH3738	BH3738	Flagellar basal-body rod protein	[TP0792-TP0961 (0.7009321), TP0659-TP0961 (0.6018447)]
COG1344	COG4786	BH3620	BH3620	Flagellar hook-associated protein 3	BH2449	BH2449	Flagellar hook protein {UniProtKB/TrEMBL:Q9KA41}	[TP0792-TP0961 (0.7009321), TP0659-TP0961 (0.6018447)]
COG1344	COG4786	BH3616	hag	Flagellin {UniProtKB/Swiss-Prot:Q05203}	BH2449	BH2449	Flagellar hook protein {UniProtKB/TrEMBL:Q9KA41}	[TP0792-TP0961 (0.7009321), TP0659-TP0961 (0.6018447)]
COG1344	COG4786	BH3620	BH3620	Flagellar hook-associated protein 3	BH3738	BH3738	Flagellar basal-body rod protein	[TP0792-TP0961 (0.7009321), TP0659-TP0961 (0.6018447)]
COG1344	COG4786	BH3620	BH3620	Flagellar hook-associated protein 3	BH3737	BH3737	Flagellar hook-basal body protein	[TP0792-TP0961 (0.7009321), TP0659-TP0961 (0.6018447)]
COG1344	COG4786	BH1477	BH1477	Flagellin {UniProtKB/TrEMBL:Q9KCU2}	BH3738	BH3738	Flagellar basal-body rod protein	[TP0792-TP0961 (0.7009321), TP0659-TP0961 (0.6018447)]
COG1344	COG4786	BH3616	hag	Flagellin {UniProtKB/Swiss-Prot:Q05203}	BH3737	BH3737	Flagellar hook-basal body protein	[TP0792-TP0961 (0.7009321), TP0659-TP0961 (0.6018447)]
COG1344	COG4786	BH1477	BH1477	Flagellin {UniProtKB/TrEMBL:Q9KCU2}	BH3737	BH3737	Flagellar hook-basal body protein	[TP0792-TP0961 (0.7009321), TP0659-TP0961 (0.6018447)]
COG1512	COG2208	BH1807	BH1807	BH1807 protein {UniProtKB/TrEMBL:Q9KBW7}	BH0078	BH0078	Stage II sporulation protein E	[TP0561-TP0218 (0.53951585)]
COG1512	COG2208	BH1807	BH1807	BH1807 protein {UniProtKB/TrEMBL:Q9KBW7}	BH0526	BH0526	Indirect positive regulator of sigma-B activity	[TP0561-TP0218 (0.53951585)]
COG0593	COG1077	BH0001	dnaA	Chromosomal replication initiator protein dnaA	BH3031	BH3031	Cell-shape determining protein	[TP0001-TP0497 (0.678435)]
COG0593	COG1077	BH0001	dnaA	Chromosomal replication initiator protein dnaA	BH0843	BH0843	Cell-shape determining protein	[TP0001-TP0497 (0.678435)]
COG0593	COG1077	BH0001	dnaA	Chromosomal replication initiator protein dnaA	BH3739	BH3739	Cell shape determining protein	[TP0001-TP0497 (0.678435)]
COG0249	COG0357	BH2369	mutS	DNA mismatch repair protein mutS	BH4060	gidB	Methyltransferase gidB (EC 2.1.-.-) (Glucose-inhibited division protein B)	[TP0328-TP0946 (0.7367136)]
COG0658	COG1187	BH1335	BH1335	Late competence operon required for DNA binding	BH1576	BH1576	Pseudouridylate synthase	[TP0336-TP0459 (0.6079956)]
COG0658	COG1187	BH1335	BH1335	Late competence operon required for DNA binding	BH3273	BH3273	16S pseudouridylate synthase	[TP0336-TP0459 (0.6079956)]
COG0465	COG0465	BH0085	BH0085	Cell-division protein {UniProtKB/TrEMBL:Q9KGH6}	BH0085	BH0085	Cell-division protein {UniProtKB/TrEMBL:Q9KGH6}	[TP0330-TP0330 (0.73856413)]
COG1558	COG1792	BH2460	BH2460	Flagellar basal-body rod protein	BH3030	BH3030	Cell-shape determining protein	[TP0397-TP0498 (0.58822864)]
COG1512	COG2891	BH1807	BH1807	BH1807 protein {UniProtKB/TrEMBL:Q9KBW7}	BH3029	BH3029	Cell-shape determining protein	[TP0561-TP0499 (0.5857341)]
COG0592	COG1344	BH0002	dnaN	DNA polymerase III subunit beta (EC 2.7.7.7)	BH3616	hag	Flagellin {UniProtKB/Swiss-Prot:Q05203}	[TP0002-TP0659 (0.6618167)]
COG0592	COG1344	BH0002	dnaN	DNA polymerase III subunit beta (EC 2.7.7.7)	BH1477	BH1477	Flagellin {UniProtKB/TrEMBL:Q9KCU2}	[TP0002-TP0659 (0.6618167)]
COG0592	COG1344	BH0002	dnaN	DNA polymerase III subunit beta (EC 2.7.7.7)	BH3620	BH3620	Flagellar hook-associated protein 3	[TP0002-TP0659 (0.6618167)]
COG0860	COG1192	BH0239	BH0239	Germination specific N-acetylmuramoyl-L-alanine	BH4058	soj	Sporulation initiation inhibitor protein soj	[TP0247-TP0272 (0.7527567)]
COG0860	COG1192	BH0810	BH0810	N-acetylmuramoyl-L-alanine amidase	BH4058	soj	Sporulation initiation inhibitor protein soj	[TP0247-TP0272 (0.7527567)]
COG0860	COG1192	BH0966	BH0966	N-acetylmuramoyl-L-alanine amidase	BH4058	soj	Sporulation initiation inhibitor protein soj	[TP0247-TP0272 (0.7527567)]
COG0860	COG1192	BH3510	BH3510	N-acetylmuramoyl-L-alanine amidase	BH4058	soj	Sporulation initiation inhibitor protein soj	[TP0247-TP0272 (0.7527567)]
COG0860	COG1192	BH1294	BH1294	N-acetylmuramoyl-L-alanine amidase	BH4058	soj	Sporulation initiation inhibitor protein soj	[TP0247-TP0272 (0.7527567)]
COG0242	COG0272	BH2658	def	Peptide deformylase (EC 3.5.1.88) (PDF) (Polypeptide deformylase)	BH0649	lig	DNA ligase (EC 6.5.1.2) (Polydeoxyribonucleotide synthase [NAD+])	[TP0757-TP0634 (0.68197167)]
COG0187	COG0358	BH2140	BH2140	DNA topoisomerase IV subunit B	BH1375	dnaG	DNA primase {UniProtKB/Swiss-Prot:Q9KD44}	[TP1006-TP0492 (0.55112576)]
COG0187	COG0358	BH0006	gyrB	DNA gyrase subunit B (EC 5.99.1.3)	BH1375	dnaG	DNA primase {UniProtKB/Swiss-Prot:Q9KD44}	[TP1006-TP0492 (0.55112576)]
COG0301	COG0514	BH3203	thiI	Probable thiamine biosynthesis protein thiI	BH1607	BH1607	ATP-dependent DNA helicase	[TP0559-TP0103 (0.6411465)]
COG1154	COG2812	BH2779	dxs	1-deoxy-D-xylulose-5-phosphate synthase (EC 2.2.1.7) (1-deoxyxylulose- 5-phosphate synthase) (DXP synthase) (DXPS)	BH0034	BH0034	DNA polymerase III gamma and tau subunits	[TP0824-TP1005 (0.68180764)]
COG0223	COG1551	BH2508	fmt	Methionyl-tRNA formyltransferase (EC 2.1.2.9)	BH3617	csrA	Carbon storage regulator homolog	[TP0756-TP0657 (0.72355264)]
COG0237	COG0552	BH3150	coaE	Dephospho-CoA kinase (EC 2.7.1.24) (Dephosphocoenzyme A kinase)	BH2486	BH2486	Signal recognition particle	[TP0296-TP0578 (0.7885255)]
COG0080	COG0265	BH0409	rplK2	50S ribosomal protein L11-2	BH3598	BH3598	BH3598 protein {UniProtKB/TrEMBL:Q9K6X6}	[TP0237-TP0773 (0.6164146)]
COG0080	COG0265	BH0119	rplK	50S ribosomal protein L11-1	BH4022	BH4022	Serine protease Do {UniProtKB/TrEMBL:Q9K5R6}	[TP0237-TP0773 (0.6164146)]
COG0080	COG0265	BH0409	rplK2	50S ribosomal protein L11-2	BH2189	BH2189	BH2189 protein {UniProtKB/TrEMBL:Q9KAU7}	[TP0237-TP0773 (0.6164146)]
COG0080	COG0265	BH0119	rplK	50S ribosomal protein L11-1	BH3598	BH3598	BH3598 protein {UniProtKB/TrEMBL:Q9K6X6}	[TP0237-TP0773 (0.6164146)]
COG0080	COG0265	BH0409	rplK2	50S ribosomal protein L11-2	BH4022	BH4022	Serine protease Do {UniProtKB/TrEMBL:Q9K5R6}	[TP0237-TP0773 (0.6164146)]
COG0080	COG0265	BH0119	rplK	50S ribosomal protein L11-1	BH2189	BH2189	BH2189 protein {UniProtKB/TrEMBL:Q9KAU7}	[TP0237-TP0773 (0.6164146)]
COG2812	COG2812	BH0034	BH0034	DNA polymerase III gamma and tau subunits	BH0034	BH0034	DNA polymerase III gamma and tau subunits	[TP1005-TP1005 (0.52391654)]
COG1466	COG1847	BH1337	BH1337	BH1337 protein {UniProtKB/TrEMBL:Q9KD80}	BH4063	jag	Protein jag {UniProtKB/Swiss-Prot:Q9RCA6}	[TP0588-TP0948 (0.74372905)]
COG0223	COG0234	BH2508	fmt	Methionyl-tRNA formyltransferase (EC 2.1.2.9)	BH0561	groS	10 kDa chaperonin (Protein Cpn10) (groES protein)	[TP0756-TP1013 (0.64276713)]
COG0036	COG1653	BH2502	BH2502	Ribulose-phosphate 3-epimerase	BH3845	BH3845	ABC transporter {UniProtKB/TrEMBL:Q9K687}	[TP0945-TP0074 (0.654426)]
COG0036	COG1653	BH2502	BH2502	Ribulose-phosphate 3-epimerase	BH0482	BH0482	Lipoprotein {UniProtKB/TrEMBL:Q9KFJ7}	[TP0945-TP0074 (0.654426)]
COG0036	COG1653	BH2502	BH2502	Ribulose-phosphate 3-epimerase	BH3690	BH3690	Sugar transport system {UniProtKB/TrEMBL:Q9K6N8}	[TP0945-TP0074 (0.654426)]
COG0036	COG1653	BH2502	BH2502	Ribulose-phosphate 3-epimerase	BH1064	BH1064	BH1064 protein {UniProtKB/TrEMBL:Q9KDZ7}	[TP0945-TP0074 (0.654426)]
COG0036	COG1653	BH2502	BH2502	Ribulose-phosphate 3-epimerase	BH1924	BH1924	Sugar transport system {UniProtKB/TrEMBL:Q9KBK2}	[TP0945-TP0074 (0.654426)]
COG0036	COG1653	BH2502	BH2502	Ribulose-phosphate 3-epimerase	BH0905	araN	Probable arabinose-binding protein precursor	[TP0945-TP0074 (0.654426)]
COG0036	COG1653	BH2502	BH2502	Ribulose-phosphate 3-epimerase	BH2226	BH2226	Multiple sugar transport system	[TP0945-TP0074 (0.654426)]
COG0036	COG1653	BH2502	BH2502	Ribulose-phosphate 3-epimerase	BH3680	BH3680	Sugar ABC transporter {UniProtKB/TrEMBL:Q9K6P8}	[TP0945-TP0074 (0.654426)]
COG0036	COG1653	BH2502	BH2502	Ribulose-phosphate 3-epimerase	BH0796	BH0796	BH0796 protein {UniProtKB/TrEMBL:Q9KEQ3}	[TP0945-TP0074 (0.654426)]
COG0036	COG1653	BH2502	BH2502	Ribulose-phosphate 3-epimerase	BH1117	BH1117	BH1117 protein {UniProtKB/TrEMBL:Q9KDU4}	[TP0945-TP0074 (0.654426)]
COG0036	COG1653	BH2502	BH2502	Ribulose-phosphate 3-epimerase	BH1079	BH1079	Glycerol-3-phosphate ABC transporter	[TP0945-TP0074 (0.654426)]
COG0036	COG1653	BH2502	BH2502	Ribulose-phosphate 3-epimerase	BH1864	BH1864	BH1864 protein {UniProtKB/TrEMBL:Q9KBR1}	[TP0945-TP0074 (0.654426)]
COG0036	COG1653	BH2502	BH2502	Ribulose-phosphate 3-epimerase	BH1244	BH1244	BH1244 protein {UniProtKB/TrEMBL:Q9KDG9}	[TP0945-TP0074 (0.654426)]
COG0036	COG1653	BH2502	BH2502	Ribulose-phosphate 3-epimerase	BH2726	BH2726	Lactose transport system	[TP0945-TP0074 (0.654426)]
COG0357	COG0459	BH4060	gidB	Methyltransferase gidB (EC 2.1.-.-) (Glucose-inhibited division protein B)	BH0562	groL	60 kDa chaperonin (Protein Cpn60) (groEL protein)	[TP0946-TP0030 (0.68326145)]
COG0664	COG1074	BH0231	BH0231	Transcriptional regulator of anaerobic genes	BH2980	BH2980	ATP-dependent nuclease subunit A	[TP0089-TP0898 (0.8304331)]
COG0345	COG1774	BH0887	BH0887	Pyrroline-5-carboxylate reductase	BH0045	BH0045	Signal peptidase-like protein	[TP0797-TP0046 (0.6414869)]
COG0345	COG1774	BH1503	BH1503	Pyrroline-5-carboxylate reductase	BH0045	BH0045	Signal peptidase-like protein	[TP0797-TP0046 (0.6414869)]
COG0345	COG1774	BH1331	BH1331	Non-essential gene for competence	BH0045	BH0045	Signal peptidase-like protein	[TP0797-TP0046 (0.6414869)]
COG0223	COG0242	BH2508	fmt	Methionyl-tRNA formyltransferase (EC 2.1.2.9)	BH2658	def	Peptide deformylase (EC 3.5.1.88) (PDF) (Polypeptide deformylase)	[TP0756-TP0757 (0.8300303)]
COG0233	COG0359	BH2424	frr	Ribosome recycling factor (Ribosome-releasing factor) (RRF)	BH4030	rplI	50S ribosomal protein L9	[TP0604-TP0060 (0.5105792)]
COG0012	COG0457	BH4051	BH4051	GTP-binding protein {UniProtKB/TrEMBL:Q9K5N7}	BH3054	BH3054	BH3054 protein {UniProtKB/TrEMBL:Q9K8F2}	[TP0124-TP0067 (0.81355333)]
COG0012	COG0457	BH4051	BH4051	GTP-binding protein {UniProtKB/TrEMBL:Q9K5N7}	BH1669	BH1669	BH1669 protein {UniProtKB/TrEMBL:Q9KCA4}	[TP0124-TP0067 (0.81355333)]
COG0012	COG0457	BH4051	BH4051	GTP-binding protein {UniProtKB/TrEMBL:Q9K5N7}	BH1987	BH1987	Response regulator aspartate phosphatase	[TP0124-TP0067 (0.81355333)]
COG0012	COG0457	BH4051	BH4051	GTP-binding protein {UniProtKB/TrEMBL:Q9K5N7}	BH0479	BH0479	BH0479 protein {UniProtKB/TrEMBL:Q9KFK0}	[TP0124-TP0067 (0.81355333)]
COG0012	COG0457	BH4051	BH4051	GTP-binding protein {UniProtKB/TrEMBL:Q9K5N7}	BH3706	BH3706	Response regulator aspartate phosphatase	[TP0124-TP0067 (0.81355333)]
COG0012	COG0457	BH4051	BH4051	GTP-binding protein {UniProtKB/TrEMBL:Q9K5N7}	BH4014	BH4014	Response regulator aspartate phosphatase	[TP0124-TP0067 (0.81355333)]
COG0012	COG0457	BH4051	BH4051	GTP-binding protein {UniProtKB/TrEMBL:Q9K5N7}	BH3696	BH3696	Response regulator aspartate phosphatase	[TP0124-TP0067 (0.81355333)]
COG0012	COG0457	BH4051	BH4051	GTP-binding protein {UniProtKB/TrEMBL:Q9K5N7}	BH1690	BH1690	BH1690 protein {UniProtKB/TrEMBL:Q9KC84}	[TP0124-TP0067 (0.81355333)]
COG0012	COG0457	BH4051	BH4051	GTP-binding protein {UniProtKB/TrEMBL:Q9K5N7}	BH1814	BH1814	BH1814 protein {UniProtKB/TrEMBL:Q9KBW0}	[TP0124-TP0067 (0.81355333)]
COG0012	COG0457	BH4051	BH4051	GTP-binding protein {UniProtKB/TrEMBL:Q9K5N7}	BH1262	BH1262	BH1262 protein {UniProtKB/TrEMBL:Q9KDF1}	[TP0124-TP0067 (0.81355333)]
COG0012	COG0457	BH4051	BH4051	GTP-binding protein {UniProtKB/TrEMBL:Q9K5N7}	BH0661	BH0661	Response regulator aspartate phosphatase	[TP0124-TP0067 (0.81355333)]
COG0012	COG0457	BH4051	BH4051	GTP-binding protein {UniProtKB/TrEMBL:Q9K5N7}	BH3572	BH3572	BH3572 protein {UniProtKB/TrEMBL:Q9K702}	[TP0124-TP0067 (0.81355333)]
COG0459	COG1582	BH0562	groL	60 kDa chaperonin (Protein Cpn60) (groEL protein)	BH2448	BH2448	BH2448 protein {UniProtKB/TrEMBL:Q9KA42}	[TP0030-TP0726 (0.7487338)]
COG0265	COG0492	BH4022	BH4022	Serine protease Do {UniProtKB/TrEMBL:Q9K5R6}	BH1429	BH1429	Thioredoxin reductase {UniProtKB/TrEMBL:Q9KCZ0}	[TP0773-TP0814 (0.6926654)]
COG0265	COG0492	BH2189	BH2189	BH2189 protein {UniProtKB/TrEMBL:Q9KAU7}	BH3571	BH3571	Thioredoxin reductase {UniProtKB/TrEMBL:Q9K703}	[TP0773-TP0814 (0.6926654)]
COG0265	COG0492	BH2189	BH2189	BH2189 protein {UniProtKB/TrEMBL:Q9KAU7}	BH1493	BH1493	Reductase {UniProtKB/TrEMBL:Q9KCS6}	[TP0773-TP0814 (0.6926654)]
COG0265	COG0492	BH3598	BH3598	BH3598 protein {UniProtKB/TrEMBL:Q9K6X6}	BH3571	BH3571	Thioredoxin reductase {UniProtKB/TrEMBL:Q9K703}	[TP0773-TP0814 (0.6926654)]
COG0265	COG0492	BH3598	BH3598	BH3598 protein {UniProtKB/TrEMBL:Q9K6X6}	BH1429	BH1429	Thioredoxin reductase {UniProtKB/TrEMBL:Q9KCZ0}	[TP0773-TP0814 (0.6926654)]
COG0265	COG0492	BH2189	BH2189	BH2189 protein {UniProtKB/TrEMBL:Q9KAU7}	BH1623	BH1623	BH1623 protein {UniProtKB/TrEMBL:Q9KCE8}	[TP0773-TP0814 (0.6926654)]
COG0265	COG0492	BH3598	BH3598	BH3598 protein {UniProtKB/TrEMBL:Q9K6X6}	BH0657	BH0657	Alkyl hydroperoxide reductase large subunit	[TP0773-TP0814 (0.6926654)]
COG0265	COG0492	BH3598	BH3598	BH3598 protein {UniProtKB/TrEMBL:Q9K6X6}	BH1428	BH1428	Thioredoxin reductase {UniProtKB/TrEMBL:Q9KCZ1}	[TP0773-TP0814 (0.6926654)]
COG0265	COG0492	BH3598	BH3598	BH3598 protein {UniProtKB/TrEMBL:Q9K6X6}	BH1493	BH1493	Reductase {UniProtKB/TrEMBL:Q9KCS6}	[TP0773-TP0814 (0.6926654)]
COG0265	COG0492	BH2189	BH2189	BH2189 protein {UniProtKB/TrEMBL:Q9KAU7}	BH1429	BH1429	Thioredoxin reductase {UniProtKB/TrEMBL:Q9KCZ0}	[TP0773-TP0814 (0.6926654)]
COG0265	COG0492	BH4022	BH4022	Serine protease Do {UniProtKB/TrEMBL:Q9K5R6}	BH3571	BH3571	Thioredoxin reductase {UniProtKB/TrEMBL:Q9K703}	[TP0773-TP0814 (0.6926654)]
COG0265	COG0492	BH3598	BH3598	BH3598 protein {UniProtKB/TrEMBL:Q9K6X6}	BH3408	BH3408	Thioredoxin reductase {UniProtKB/TrEMBL:Q9K7F3}	[TP0773-TP0814 (0.6926654)]
COG0265	COG0492	BH4022	BH4022	Serine protease Do {UniProtKB/TrEMBL:Q9K5R6}	BH1623	BH1623	BH1623 protein {UniProtKB/TrEMBL:Q9KCE8}	[TP0773-TP0814 (0.6926654)]
COG0265	COG0492	BH4022	BH4022	Serine protease Do {UniProtKB/TrEMBL:Q9K5R6}	BH1493	BH1493	Reductase {UniProtKB/TrEMBL:Q9KCS6}	[TP0773-TP0814 (0.6926654)]
COG0265	COG0492	BH2189	BH2189	BH2189 protein {UniProtKB/TrEMBL:Q9KAU7}	BH1428	BH1428	Thioredoxin reductase {UniProtKB/TrEMBL:Q9KCZ1}	[TP0773-TP0814 (0.6926654)]
COG0265	COG0492	BH3598	BH3598	BH3598 protein {UniProtKB/TrEMBL:Q9K6X6}	BH1623	BH1623	BH1623 protein {UniProtKB/TrEMBL:Q9KCE8}	[TP0773-TP0814 (0.6926654)]
COG0265	COG0492	BH4022	BH4022	Serine protease Do {UniProtKB/TrEMBL:Q9K5R6}	BH3408	BH3408	Thioredoxin reductase {UniProtKB/TrEMBL:Q9K7F3}	[TP0773-TP0814 (0.6926654)]
COG0265	COG0492	BH4022	BH4022	Serine protease Do {UniProtKB/TrEMBL:Q9K5R6}	BH1428	BH1428	Thioredoxin reductase {UniProtKB/TrEMBL:Q9KCZ1}	[TP0773-TP0814 (0.6926654)]
COG0265	COG0492	BH2189	BH2189	BH2189 protein {UniProtKB/TrEMBL:Q9KAU7}	BH0657	BH0657	Alkyl hydroperoxide reductase large subunit	[TP0773-TP0814 (0.6926654)]
COG0265	COG0492	BH2189	BH2189	BH2189 protein {UniProtKB/TrEMBL:Q9KAU7}	BH3408	BH3408	Thioredoxin reductase {UniProtKB/TrEMBL:Q9K7F3}	[TP0773-TP0814 (0.6926654)]
COG0265	COG0492	BH4022	BH4022	Serine protease Do {UniProtKB/TrEMBL:Q9K5R6}	BH0657	BH0657	Alkyl hydroperoxide reductase large subunit	[TP0773-TP0814 (0.6926654)]
COG0495	COG1480	BH3281	leuS	Leucyl-tRNA synthetase (EC 6.1.1.4) (Leucine--tRNA ligase) (LeuRS)	BH1362	BH1362	BH1362 protein {UniProtKB/TrEMBL:Q9KD57}	[TP0586-TP0651 (0.5087635)]
COG1377	COG2239	BH2439	BH2439	Flagella-associated protein	BH0511	BH0511	Magnesium (Mg2+) transporter	[TP0715-TP0917 (0.53720385)]
COG1377	COG2239	BH2439	BH2439	Flagella-associated protein	BH3224	BH3224	Magnesium (Mg2+) transporter	[TP0715-TP0917 (0.53720385)]
COG1377	COG2239	BH2439	BH2439	Flagella-associated protein	BH1947	BH1947	BH1947 protein {UniProtKB/TrEMBL:Q9KBI0}	[TP0715-TP0917 (0.53720385)]
COG1377	COG2239	BH2439	BH2439	Flagella-associated protein	BH1948	BH1948	Magnesium (Mg2+) transporter	[TP0715-TP0917 (0.53720385)]
COG1321	COG1774	BH2807	mntR	Transcriptional regulator mntR (Manganese transport regulator)	BH0045	BH0045	Signal peptidase-like protein	[TP0167-TP0046 (0.67547834)]
COG0124	COG0608	BH1251	hisS	Histidyl-tRNA synthetase (EC 6.1.1.21) (Histidine--tRNA ligase) (HisRS)	BH1240	BH1240	Single-strand DNA-specific exonuclease	[TP0641-TP0704 (0.75894904)]
COG0153	COG0242	BH1107	galK	Galactokinase (EC 2.7.1.6) (Galactose kinase)	BH2658	def	Peptide deformylase (EC 3.5.1.88) (PDF) (Polypeptide deformylase)	[TP0418-TP0757 (0.51512045)]
COG0465	COG0772	BH0085	BH0085	Cell-division protein {UniProtKB/TrEMBL:Q9KGH6}	BH3275	BH3275	Stage V sporulation protein E	[TP0330-TP0387 (0.8016956)]
COG0465	COG0772	BH0085	BH0085	Cell-division protein {UniProtKB/TrEMBL:Q9KGH6}	BH2566	BH2566	Stage V sporulation protein E	[TP0330-TP0387 (0.8016956)]
COG0465	COG0772	BH0085	BH0085	Cell-division protein {UniProtKB/TrEMBL:Q9KGH6}	BH3360	BH3360	BH3360 protein {UniProtKB/TrEMBL:Q9K7K1}	[TP0330-TP0387 (0.8016956)]
COG0465	COG0772	BH0085	BH0085	Cell-division protein {UniProtKB/TrEMBL:Q9KGH6}	BH3276	BH3276	Stage V sporulation protein E	[TP0330-TP0387 (0.8016956)]
COG1512	COG1987	BH1807	BH1807	BH1807 protein {UniProtKB/TrEMBL:Q9KBW7}	BH2441	BH2441	Flagellar protein required for flagellar	[TP0561-TP0717 (0.66457963)]
COG0457	COG1426	BH1262	BH1262	BH1262 protein {UniProtKB/TrEMBL:Q9KDF1}	BH2388	BH2388	BH2388 protein {UniProtKB/TrEMBL:Q9KAA2}	[TP0268-TP0334 (0.739808)]
COG0457	COG1426	BH1690	BH1690	BH1690 protein {UniProtKB/TrEMBL:Q9KC84}	BH2388	BH2388	BH2388 protein {UniProtKB/TrEMBL:Q9KAA2}	[TP0268-TP0334 (0.739808)]
COG0457	COG1426	BH3706	BH3706	Response regulator aspartate phosphatase	BH2388	BH2388	BH2388 protein {UniProtKB/TrEMBL:Q9KAA2}	[TP0268-TP0334 (0.739808)]
COG0457	COG1426	BH3054	BH3054	BH3054 protein {UniProtKB/TrEMBL:Q9K8F2}	BH2388	BH2388	BH2388 protein {UniProtKB/TrEMBL:Q9KAA2}	[TP0268-TP0334 (0.739808)]
COG0457	COG1426	BH1669	BH1669	BH1669 protein {UniProtKB/TrEMBL:Q9KCA4}	BH2388	BH2388	BH2388 protein {UniProtKB/TrEMBL:Q9KAA2}	[TP0268-TP0334 (0.739808)]
COG0457	COG1426	BH0479	BH0479	BH0479 protein {UniProtKB/TrEMBL:Q9KFK0}	BH2388	BH2388	BH2388 protein {UniProtKB/TrEMBL:Q9KAA2}	[TP0268-TP0334 (0.739808)]
COG0457	COG1426	BH3696	BH3696	Response regulator aspartate phosphatase	BH2388	BH2388	BH2388 protein {UniProtKB/TrEMBL:Q9KAA2}	[TP0268-TP0334 (0.739808)]
COG0457	COG1426	BH4014	BH4014	Response regulator aspartate phosphatase	BH2388	BH2388	BH2388 protein {UniProtKB/TrEMBL:Q9KAA2}	[TP0268-TP0334 (0.739808)]
COG0457	COG1426	BH3572	BH3572	BH3572 protein {UniProtKB/TrEMBL:Q9K702}	BH2388	BH2388	BH2388 protein {UniProtKB/TrEMBL:Q9KAA2}	[TP0268-TP0334 (0.739808)]
COG0457	COG1426	BH1987	BH1987	Response regulator aspartate phosphatase	BH2388	BH2388	BH2388 protein {UniProtKB/TrEMBL:Q9KAA2}	[TP0268-TP0334 (0.739808)]
COG0457	COG1426	BH1814	BH1814	BH1814 protein {UniProtKB/TrEMBL:Q9KBW0}	BH2388	BH2388	BH2388 protein {UniProtKB/TrEMBL:Q9KAA2}	[TP0268-TP0334 (0.739808)]
COG0457	COG1426	BH0661	BH0661	Response regulator aspartate phosphatase	BH2388	BH2388	BH2388 protein {UniProtKB/TrEMBL:Q9KAA2}	[TP0268-TP0334 (0.739808)]
COG1196	COG5401	BH2487	BH2487	Chromosome segregation SMC protein	BH3070	BH3070	Germination (Cortex hydrolysis) and sporulation	[TP0367-TP0832 (0.50839365)]
COG0192	COG0217	BH3300	metK	S-adenosylmethionine synthetase (EC 2.5.1.6) (Methionine adenosyltransferase) (AdoMet synthetase) (MAT)	BH3259	BH3259	Hypothetical UPF0082 protein BH3259	[TP0794-TP0474 (0.71912634)]
COG0201	COG2239	BH0154	secY	Preprotein translocase secY subunit	BH1947	BH1947	BH1947 protein {UniProtKB/TrEMBL:Q9KBI0}	[TP0208-TP0917 (0.5527395)]
COG0201	COG2239	BH0154	secY	Preprotein translocase secY subunit	BH0511	BH0511	Magnesium (Mg2+) transporter	[TP0208-TP0917 (0.5527395)]
COG0201	COG2239	BH0154	secY	Preprotein translocase secY subunit	BH3224	BH3224	Magnesium (Mg2+) transporter	[TP0208-TP0917 (0.5527395)]
COG0201	COG2239	BH0154	secY	Preprotein translocase secY subunit	BH1948	BH1948	Magnesium (Mg2+) transporter	[TP0208-TP0917 (0.5527395)]
COG0092	COG0301	BH0140	rpsC	30S ribosomal protein S3	BH3203	thiI	Probable thiamine biosynthesis protein thiI	[TP0195-TP0559 (0.66944)]
COG0860	COG1214	BH0239	BH0239	Germination specific N-acetylmuramoyl-L-alanine	BH0546	BH0546	Glycoprotein endopeptidase	[TP0247-TP0876 (0.6334264)]
COG0860	COG1214	BH0966	BH0966	N-acetylmuramoyl-L-alanine amidase	BH0546	BH0546	Glycoprotein endopeptidase	[TP0247-TP0876 (0.6334264)]
COG0860	COG1214	BH3510	BH3510	N-acetylmuramoyl-L-alanine amidase	BH0546	BH0546	Glycoprotein endopeptidase	[TP0247-TP0876 (0.6334264)]
COG0860	COG1214	BH0810	BH0810	N-acetylmuramoyl-L-alanine amidase	BH0546	BH0546	Glycoprotein endopeptidase	[TP0247-TP0876 (0.6334264)]
COG0860	COG1214	BH1294	BH1294	N-acetylmuramoyl-L-alanine amidase	BH0546	BH0546	Glycoprotein endopeptidase	[TP0247-TP0876 (0.6334264)]
COG0544	COG1418	BH3053	tig	Trigger factor {UniProtKB/Swiss-Prot:Q9K8F3}	BH2866	BH2866	BH2866 protein {UniProtKB/TrEMBL:Q9K8Y6}	[TP0506-TP1018 (0.7668753)]
COG0544	COG1418	BH3053	tig	Trigger factor {UniProtKB/Swiss-Prot:Q9K8F3}	BH2835	BH2835	BH2835 protein {UniProtKB/TrEMBL:Q9K916}	[TP0506-TP1018 (0.7668753)]
COG0544	COG1418	BH3053	tig	Trigger factor {UniProtKB/Swiss-Prot:Q9K8F3}	BH2378	BH2378	UPF0144 protein BH2378	[TP0506-TP1018 (0.7668753)]
COG0477	COG0845	BH0237	BH0237	Multidrug-efflux transporter	BH3123	BH3123	BH3123 protein {UniProtKB/TrEMBL:Q9K883}	[TP0840-TP0965 (0.8653204)]
COG0477	COG0845	BH2619	BH2619	BH2619 protein {UniProtKB/TrEMBL:Q9K9M6}	BH3123	BH3123	BH3123 protein {UniProtKB/TrEMBL:Q9K883}	[TP0840-TP0965 (0.8653204)]
COG0477	COG0845	BH1788	BH1788	BH1788 protein {UniProtKB/TrEMBL:Q9KBY6}	BH3672	BH3672	ABC transporter {UniProtKB/TrEMBL:Q9K6Q6}	[TP0840-TP0965 (0.8653204)]
COG0477	COG0845	BH2039	BH2039	BH2039 protein {UniProtKB/TrEMBL:Q9KB89}	BH3123	BH3123	BH3123 protein {UniProtKB/TrEMBL:Q9K883}	[TP0840-TP0965 (0.8653204)]
COG0477	COG0845	BH2276	BH2276	BH2276 protein {UniProtKB/TrEMBL:Q9KAL1}	BH3123	BH3123	BH3123 protein {UniProtKB/TrEMBL:Q9K883}	[TP0840-TP0965 (0.8653204)]
COG0477	COG0845	BH3482	BH3482	Multidrug-efflux transporter	BH3123	BH3123	BH3123 protein {UniProtKB/TrEMBL:Q9K883}	[TP0840-TP0965 (0.8653204)]
COG0477	COG0845	BH2592	BH2592	BH2592 protein {UniProtKB/TrEMBL:Q9K9Q3}	BH3672	BH3672	ABC transporter {UniProtKB/TrEMBL:Q9K6Q6}	[TP0840-TP0965 (0.8653204)]
COG0477	COG0845	BH2276	BH2276	BH2276 protein {UniProtKB/TrEMBL:Q9KAL1}	BH3672	BH3672	ABC transporter {UniProtKB/TrEMBL:Q9K6Q6}	[TP0840-TP0965 (0.8653204)]
COG0477	COG0845	BH1161	BH1161	BH1161 protein {UniProtKB/TrEMBL:Q9KDQ0}	BH3672	BH3672	ABC transporter {UniProtKB/TrEMBL:Q9K6Q6}	[TP0840-TP0965 (0.8653204)]
COG0477	COG0845	BH0472	BH0472	BH0472 protein {UniProtKB/TrEMBL:Q9KFK7}	BH3123	BH3123	BH3123 protein {UniProtKB/TrEMBL:Q9K883}	[TP0840-TP0965 (0.8653204)]
COG0477	COG0845	BH0554	BH0554	Multidrug resistance protein	BH3672	BH3672	ABC transporter {UniProtKB/TrEMBL:Q9K6Q6}	[TP0840-TP0965 (0.8653204)]
COG0477	COG0845	BH2311	BH2311	BH2311 protein {UniProtKB/TrEMBL:Q9KAH6}	BH3672	BH3672	ABC transporter {UniProtKB/TrEMBL:Q9K6Q6}	[TP0840-TP0965 (0.8653204)]
COG0477	COG0845	BH0807	BH0807	BH0807 protein {UniProtKB/TrEMBL:Q9KEP5}	BH3123	BH3123	BH3123 protein {UniProtKB/TrEMBL:Q9K883}	[TP0840-TP0965 (0.8653204)]
COG0477	COG0845	BH3282	BH3282	Multidrug resistance protein	BH3672	BH3672	ABC transporter {UniProtKB/TrEMBL:Q9K6Q6}	[TP0840-TP0965 (0.8653204)]
COG0477	COG0845	BH2528	BH2528	BH2528 protein {UniProtKB/TrEMBL:Q9K9W7}	BH3672	BH3672	ABC transporter {UniProtKB/TrEMBL:Q9K6Q6}	[TP0840-TP0965 (0.8653204)]
COG0477	COG0845	BH2592	BH2592	BH2592 protein {UniProtKB/TrEMBL:Q9K9Q3}	BH3123	BH3123	BH3123 protein {UniProtKB/TrEMBL:Q9K883}	[TP0840-TP0965 (0.8653204)]
COG0477	COG0845	BH2039	BH2039	BH2039 protein {UniProtKB/TrEMBL:Q9KB89}	BH3672	BH3672	ABC transporter {UniProtKB/TrEMBL:Q9K6Q6}	[TP0840-TP0965 (0.8653204)]
COG0477	COG0845	BH2528	BH2528	BH2528 protein {UniProtKB/TrEMBL:Q9K9W7}	BH3123	BH3123	BH3123 protein {UniProtKB/TrEMBL:Q9K883}	[TP0840-TP0965 (0.8653204)]
COG0477	COG0845	BH1788	BH1788	BH1788 protein {UniProtKB/TrEMBL:Q9KBY6}	BH3123	BH3123	BH3123 protein {UniProtKB/TrEMBL:Q9K883}	[TP0840-TP0965 (0.8653204)]
COG0477	COG0845	BH2619	BH2619	BH2619 protein {UniProtKB/TrEMBL:Q9K9M6}	BH3672	BH3672	ABC transporter {UniProtKB/TrEMBL:Q9K6Q6}	[TP0840-TP0965 (0.8653204)]
COG0477	COG0845	BH1966	BH1966	Metal-tetracycline/H+ antiporter	BH3672	BH3672	ABC transporter {UniProtKB/TrEMBL:Q9K6Q6}	[TP0840-TP0965 (0.8653204)]
COG0477	COG0845	BH2079	BH2079	BH2079 protein {UniProtKB/TrEMBL:Q9KB52}	BH3123	BH3123	BH3123 protein {UniProtKB/TrEMBL:Q9K883}	[TP0840-TP0965 (0.8653204)]
COG0477	COG0845	BH1775	BH1775	Multidrug-efflux transporter	BH3672	BH3672	ABC transporter {UniProtKB/TrEMBL:Q9K6Q6}	[TP0840-TP0965 (0.8653204)]
COG0477	COG0845	BH2079	BH2079	BH2079 protein {UniProtKB/TrEMBL:Q9KB52}	BH3672	BH3672	ABC transporter {UniProtKB/TrEMBL:Q9K6Q6}	[TP0840-TP0965 (0.8653204)]
COG0477	COG0845	BH1174	BH1174	Multidrug-efflux transporter	BH3123	BH3123	BH3123 protein {UniProtKB/TrEMBL:Q9K883}	[TP0840-TP0965 (0.8653204)]
COG0477	COG0845	BH2694	BH2694	Transporter {UniProtKB/TrEMBL:Q9K9F3}	BH3672	BH3672	ABC transporter {UniProtKB/TrEMBL:Q9K6Q6}	[TP0840-TP0965 (0.8653204)]
COG0477	COG0845	BH3211	BH3211	Multidrug resistance protein	BH3672	BH3672	ABC transporter {UniProtKB/TrEMBL:Q9K6Q6}	[TP0840-TP0965 (0.8653204)]
COG0477	COG0845	BH3886	BH3886	Multidrug-efflux transporter	BH3672	BH3672	ABC transporter {UniProtKB/TrEMBL:Q9K6Q6}	[TP0840-TP0965 (0.8653204)]
COG0477	COG0845	BH0237	BH0237	Multidrug-efflux transporter	BH3672	BH3672	ABC transporter {UniProtKB/TrEMBL:Q9K6Q6}	[TP0840-TP0965 (0.8653204)]
COG0477	COG0845	BH1775	BH1775	Multidrug-efflux transporter	BH3123	BH3123	BH3123 protein {UniProtKB/TrEMBL:Q9K883}	[TP0840-TP0965 (0.8653204)]
COG0477	COG0845	BH0472	BH0472	BH0472 protein {UniProtKB/TrEMBL:Q9KFK7}	BH3672	BH3672	ABC transporter {UniProtKB/TrEMBL:Q9K6Q6}	[TP0840-TP0965 (0.8653204)]
COG0477	COG0845	BH3309	BH3309	Multidrug resistance protein	BH3123	BH3123	BH3123 protein {UniProtKB/TrEMBL:Q9K883}	[TP0840-TP0965 (0.8653204)]
COG0477	COG0845	BH2749	BH2749	Macrolide-efflux transporter	BH3123	BH3123	BH3123 protein {UniProtKB/TrEMBL:Q9K883}	[TP0840-TP0965 (0.8653204)]
COG0477	COG0845	BH2311	BH2311	BH2311 protein {UniProtKB/TrEMBL:Q9KAH6}	BH3123	BH3123	BH3123 protein {UniProtKB/TrEMBL:Q9K883}	[TP0840-TP0965 (0.8653204)]
COG0477	COG0845	BH1966	BH1966	Metal-tetracycline/H+ antiporter	BH3123	BH3123	BH3123 protein {UniProtKB/TrEMBL:Q9K883}	[TP0840-TP0965 (0.8653204)]
COG0477	COG0845	BH0884	BH0884	BH0884 protein {UniProtKB/TrEMBL:Q9KEG8}	BH3123	BH3123	BH3123 protein {UniProtKB/TrEMBL:Q9K883}	[TP0840-TP0965 (0.8653204)]
COG0477	COG0845	BH1174	BH1174	Multidrug-efflux transporter	BH3672	BH3672	ABC transporter {UniProtKB/TrEMBL:Q9K6Q6}	[TP0840-TP0965 (0.8653204)]
COG0477	COG0845	BH3309	BH3309	Multidrug resistance protein	BH3672	BH3672	ABC transporter {UniProtKB/TrEMBL:Q9K6Q6}	[TP0840-TP0965 (0.8653204)]
COG0477	COG0845	BH3886	BH3886	Multidrug-efflux transporter	BH3123	BH3123	BH3123 protein {UniProtKB/TrEMBL:Q9K883}	[TP0840-TP0965 (0.8653204)]
COG0477	COG0845	BH1161	BH1161	BH1161 protein {UniProtKB/TrEMBL:Q9KDQ0}	BH3123	BH3123	BH3123 protein {UniProtKB/TrEMBL:Q9K883}	[TP0840-TP0965 (0.8653204)]
COG0477	COG0845	BH0293	BH0293	BH0293 protein {UniProtKB/TrEMBL:Q9KG22}	BH3672	BH3672	ABC transporter {UniProtKB/TrEMBL:Q9K6Q6}	[TP0840-TP0965 (0.8653204)]
COG0477	COG0845	BH0807	BH0807	BH0807 protein {UniProtKB/TrEMBL:Q9KEP5}	BH3672	BH3672	ABC transporter {UniProtKB/TrEMBL:Q9K6Q6}	[TP0840-TP0965 (0.8653204)]
COG0477	COG0845	BH2694	BH2694	Transporter {UniProtKB/TrEMBL:Q9K9F3}	BH3123	BH3123	BH3123 protein {UniProtKB/TrEMBL:Q9K883}	[TP0840-TP0965 (0.8653204)]
COG0477	COG0845	BH0554	BH0554	Multidrug resistance protein	BH3123	BH3123	BH3123 protein {UniProtKB/TrEMBL:Q9K883}	[TP0840-TP0965 (0.8653204)]
COG0477	COG0845	BH3282	BH3282	Multidrug resistance protein	BH3123	BH3123	BH3123 protein {UniProtKB/TrEMBL:Q9K883}	[TP0840-TP0965 (0.8653204)]
COG0477	COG0845	BH0884	BH0884	BH0884 protein {UniProtKB/TrEMBL:Q9KEG8}	BH3672	BH3672	ABC transporter {UniProtKB/TrEMBL:Q9K6Q6}	[TP0840-TP0965 (0.8653204)]
COG0477	COG0845	BH3482	BH3482	Multidrug-efflux transporter	BH3672	BH3672	ABC transporter {UniProtKB/TrEMBL:Q9K6Q6}	[TP0840-TP0965 (0.8653204)]
COG0477	COG0845	BH2749	BH2749	Macrolide-efflux transporter	BH3672	BH3672	ABC transporter {UniProtKB/TrEMBL:Q9K6Q6}	[TP0840-TP0965 (0.8653204)]
COG0477	COG0845	BH0293	BH0293	BH0293 protein {UniProtKB/TrEMBL:Q9KG22}	BH3123	BH3123	BH3123 protein {UniProtKB/TrEMBL:Q9K883}	[TP0840-TP0965 (0.8653204)]
COG0477	COG0845	BH3211	BH3211	Multidrug resistance protein	BH3123	BH3123	BH3123 protein {UniProtKB/TrEMBL:Q9K883}	[TP0840-TP0965 (0.8653204)]
COG0305	COG2812	BH4029	BH4029	Replicative DNA helicase	BH0034	BH0034	DNA polymerase III gamma and tau subunits	[TP0058-TP1005 (0.7130585)]
COG0188	COG0526	BH2139	BH2139	DNA topoisomerase IV subunit A	BH2868	BH2868	Thiol/disulfide interchange protein	[TP0005-TP0100 (0.7885434)]
COG0188	COG0526	BH2139	BH2139	DNA topoisomerase IV subunit A	BH1717	BH1717	Thioredoxin {UniProtKB/TrEMBL:Q9KC57}	[TP0005-TP0100 (0.7885434)]
COG0188	COG0526	BH0007	gyrA	DNA gyrase subunit A (EC 5.99.1.3)	BH1942	BH1942	BH1942 protein {UniProtKB/TrEMBL:Q9KBI5}	[TP0005-TP0100 (0.7885434)]
COG0188	COG0526	BH2139	BH2139	DNA topoisomerase IV subunit A	BH3253	BH3253	Thioredoxin H1 {UniProtKB/TrEMBL:Q9K7V6}	[TP0005-TP0100 (0.7885434)]
COG0188	COG0526	BH0007	gyrA	DNA gyrase subunit A (EC 5.99.1.3)	BH3098	BH3098	Thioredoxin {UniProtKB/TrEMBL:Q9K8A8}	[TP0005-TP0100 (0.7885434)]
COG0188	COG0526	BH2139	BH2139	DNA topoisomerase IV subunit A	BH1942	BH1942	BH1942 protein {UniProtKB/TrEMBL:Q9KBI5}	[TP0005-TP0100 (0.7885434)]
COG0188	COG0526	BH0007	gyrA	DNA gyrase subunit A (EC 5.99.1.3)	BH2868	BH2868	Thiol/disulfide interchange protein	[TP0005-TP0100 (0.7885434)]
COG0188	COG0526	BH0007	gyrA	DNA gyrase subunit A (EC 5.99.1.3)	BH1522	BH1522	Thioredoxin {UniProtKB/TrEMBL:Q9KCP7}	[TP0005-TP0100 (0.7885434)]
COG0188	COG0526	BH2139	BH2139	DNA topoisomerase IV subunit A	BH1577	resA	Thiol-disulfide oxidoreductase resA	[TP0005-TP0100 (0.7885434)]
COG0188	COG0526	BH2139	BH2139	DNA topoisomerase IV subunit A	BH3562	BH3562	BH3562 protein {UniProtKB/TrEMBL:Q9K711}	[TP0005-TP0100 (0.7885434)]
COG0188	COG0526	BH2139	BH2139	DNA topoisomerase IV subunit A	BH1715	BH1715	Thioredoxin {UniProtKB/TrEMBL:Q9KC59}	[TP0005-TP0100 (0.7885434)]
COG0188	COG0526	BH0007	gyrA	DNA gyrase subunit A (EC 5.99.1.3)	BH1715	BH1715	Thioredoxin {UniProtKB/TrEMBL:Q9KC59}	[TP0005-TP0100 (0.7885434)]
COG0188	COG0526	BH2139	BH2139	DNA topoisomerase IV subunit A	BH3098	BH3098	Thioredoxin {UniProtKB/TrEMBL:Q9K8A8}	[TP0005-TP0100 (0.7885434)]
COG0188	COG0526	BH0007	gyrA	DNA gyrase subunit A (EC 5.99.1.3)	BH1717	BH1717	Thioredoxin {UniProtKB/TrEMBL:Q9KC57}	[TP0005-TP0100 (0.7885434)]
COG0188	COG0526	BH0007	gyrA	DNA gyrase subunit A (EC 5.99.1.3)	BH1577	resA	Thiol-disulfide oxidoreductase resA	[TP0005-TP0100 (0.7885434)]
COG0188	COG0526	BH2139	BH2139	DNA topoisomerase IV subunit A	BH2664	BH2664	BH2664 protein {UniProtKB/TrEMBL:Q9K9I3}	[TP0005-TP0100 (0.7885434)]
COG0188	COG0526	BH0007	gyrA	DNA gyrase subunit A (EC 5.99.1.3)	BH2664	BH2664	BH2664 protein {UniProtKB/TrEMBL:Q9K9I3}	[TP0005-TP0100 (0.7885434)]
COG0188	COG0526	BH0007	gyrA	DNA gyrase subunit A (EC 5.99.1.3)	BH3253	BH3253	Thioredoxin H1 {UniProtKB/TrEMBL:Q9K7V6}	[TP0005-TP0100 (0.7885434)]
COG0188	COG0526	BH0007	gyrA	DNA gyrase subunit A (EC 5.99.1.3)	BH3562	BH3562	BH3562 protein {UniProtKB/TrEMBL:Q9K711}	[TP0005-TP0100 (0.7885434)]
COG0188	COG0526	BH2139	BH2139	DNA topoisomerase IV subunit A	BH1522	BH1522	Thioredoxin {UniProtKB/TrEMBL:Q9KCP7}	[TP0005-TP0100 (0.7885434)]
COG0526	COG0771	BH2868	BH2868	Thiol/disulfide interchange protein	BH2567	murD	UDP-N-acetylmuramoylalanine--D-glutamate ligase (EC 6.3.2.9) (UDP-N- acetylmuramoyl-L-alanyl-D-glutamate synthetase) (D-glutamic acid- adding enzyme)	[TP0100-TP0903 (0.59509045)]
COG0526	COG0771	BH2664	BH2664	BH2664 protein {UniProtKB/TrEMBL:Q9K9I3}	BH2567	murD	UDP-N-acetylmuramoylalanine--D-glutamate ligase (EC 6.3.2.9) (UDP-N- acetylmuramoyl-L-alanyl-D-glutamate synthetase) (D-glutamic acid- adding enzyme)	[TP0100-TP0903 (0.59509045)]
COG0526	COG0771	BH1715	BH1715	Thioredoxin {UniProtKB/TrEMBL:Q9KC59}	BH2567	murD	UDP-N-acetylmuramoylalanine--D-glutamate ligase (EC 6.3.2.9) (UDP-N- acetylmuramoyl-L-alanyl-D-glutamate synthetase) (D-glutamic acid- adding enzyme)	[TP0100-TP0903 (0.59509045)]
COG0526	COG0771	BH3253	BH3253	Thioredoxin H1 {UniProtKB/TrEMBL:Q9K7V6}	BH2567	murD	UDP-N-acetylmuramoylalanine--D-glutamate ligase (EC 6.3.2.9) (UDP-N- acetylmuramoyl-L-alanyl-D-glutamate synthetase) (D-glutamic acid- adding enzyme)	[TP0100-TP0903 (0.59509045)]
COG0526	COG0771	BH1717	BH1717	Thioredoxin {UniProtKB/TrEMBL:Q9KC57}	BH2567	murD	UDP-N-acetylmuramoylalanine--D-glutamate ligase (EC 6.3.2.9) (UDP-N- acetylmuramoyl-L-alanyl-D-glutamate synthetase) (D-glutamic acid- adding enzyme)	[TP0100-TP0903 (0.59509045)]
COG0526	COG0771	BH3098	BH3098	Thioredoxin {UniProtKB/TrEMBL:Q9K8A8}	BH2567	murD	UDP-N-acetylmuramoylalanine--D-glutamate ligase (EC 6.3.2.9) (UDP-N- acetylmuramoyl-L-alanyl-D-glutamate synthetase) (D-glutamic acid- adding enzyme)	[TP0100-TP0903 (0.59509045)]
COG0526	COG0771	BH1577	resA	Thiol-disulfide oxidoreductase resA	BH2567	murD	UDP-N-acetylmuramoylalanine--D-glutamate ligase (EC 6.3.2.9) (UDP-N- acetylmuramoyl-L-alanyl-D-glutamate synthetase) (D-glutamic acid- adding enzyme)	[TP0100-TP0903 (0.59509045)]
COG0526	COG0771	BH1942	BH1942	BH1942 protein {UniProtKB/TrEMBL:Q9KBI5}	BH2567	murD	UDP-N-acetylmuramoylalanine--D-glutamate ligase (EC 6.3.2.9) (UDP-N- acetylmuramoyl-L-alanyl-D-glutamate synthetase) (D-glutamic acid- adding enzyme)	[TP0100-TP0903 (0.59509045)]
COG0526	COG0771	BH3562	BH3562	BH3562 protein {UniProtKB/TrEMBL:Q9K711}	BH2567	murD	UDP-N-acetylmuramoylalanine--D-glutamate ligase (EC 6.3.2.9) (UDP-N- acetylmuramoyl-L-alanyl-D-glutamate synthetase) (D-glutamic acid- adding enzyme)	[TP0100-TP0903 (0.59509045)]
COG0526	COG0771	BH1522	BH1522	Thioredoxin {UniProtKB/TrEMBL:Q9KCP7}	BH2567	murD	UDP-N-acetylmuramoylalanine--D-glutamate ligase (EC 6.3.2.9) (UDP-N- acetylmuramoyl-L-alanyl-D-glutamate synthetase) (D-glutamic acid- adding enzyme)	[TP0100-TP0903 (0.59509045)]
COG1283	COG1286	BH1407	BH1407	BH1407 protein {UniProtKB/TrEMBL:Q9KD12}	BH3108	BH3108	BH3108 protein {UniProtKB/TrEMBL:Q9K898}	[TP0771-TP0522 (0.80866665)]
COG1283	COG1286	BH1353	BH1353	BH1353 protein {UniProtKB/TrEMBL:Q9KD66}	BH3108	BH3108	BH3108 protein {UniProtKB/TrEMBL:Q9K898}	[TP0771-TP0522 (0.80866665)]
COG0143	COG0845	BH0053	metS	Methionyl-tRNA synthetase (EC 6.1.1.10) (Methionine--tRNA ligase) (MetRS)	BH3672	BH3672	ABC transporter {UniProtKB/TrEMBL:Q9K6Q6}	[TP0798-TP0965 (0.7246752)]
COG0143	COG0845	BH0053	metS	Methionyl-tRNA synthetase (EC 6.1.1.10) (Methionine--tRNA ligase) (MetRS)	BH3123	BH3123	BH3123 protein {UniProtKB/TrEMBL:Q9K883}	[TP0798-TP0965 (0.7246752)]
COG0242	COG1744	BH2658	def	Peptide deformylase (EC 3.5.1.88) (PDF) (Polypeptide deformylase)	BH1801	BH1801	Positive regulator of comK	[TP0757-TP0298 (0.51512045)]
COG0242	COG1744	BH2658	def	Peptide deformylase (EC 3.5.1.88) (PDF) (Polypeptide deformylase)	BH2889	BH2889	Transcriptional activator of comK gene	[TP0757-TP0298 (0.51512045)]
COG0762	COG2239	BH2548	BH2548	BH2548 protein {UniProtKB/TrEMBL:Q9K9U7}	BH3224	BH3224	Magnesium (Mg2+) transporter	[TP0668-TP0917 (0.5215956)]
COG0762	COG2239	BH2548	BH2548	BH2548 protein {UniProtKB/TrEMBL:Q9K9U7}	BH1948	BH1948	Magnesium (Mg2+) transporter	[TP0668-TP0917 (0.5215956)]
COG0762	COG2239	BH2548	BH2548	BH2548 protein {UniProtKB/TrEMBL:Q9K9U7}	BH0511	BH0511	Magnesium (Mg2+) transporter	[TP0668-TP0917 (0.5215956)]
COG0762	COG2239	BH2548	BH2548	BH2548 protein {UniProtKB/TrEMBL:Q9K9U7}	BH1947	BH1947	BH1947 protein {UniProtKB/TrEMBL:Q9KBI0}	[TP0668-TP0917 (0.5215956)]
COG1536	COG1868	BH2457	BH2457	Flagellar motor switch protein	BH2446	BH2446	Flagellar motor switch protein	[TP0026-TP0721 (0.9539454)]
COG0301	COG2080	BH3203	thiI	Probable thiamine biosynthesis protein thiI	BH0749	BH0749	4-hydroxybenzoyl-CoA reductase	[TP0559-TP0080 (0.5968554)]
COG0301	COG2080	BH3203	thiI	Probable thiamine biosynthesis protein thiI	BH1978	BH1978	BH1978 protein {UniProtKB/TrEMBL:Q9KBF0}	[TP0559-TP0080 (0.5968554)]
COG1366	COG1536	BH1536	BH1536	Anti-sigma F factor antagonist	BH2457	BH2457	Flagellar motor switch protein	[TP0233-TP0400 (0.68778783)]
COG1366	COG1536	BH0524	BH0524	Negative regulator of sigma-B activity	BH2457	BH2457	Flagellar motor switch protein	[TP0233-TP0400 (0.68778783)]
COG1366	COG1536	BH0527	BH0527	Positive regulator of sigma-B activity	BH2457	BH2457	Flagellar motor switch protein	[TP0233-TP0400 (0.68778783)]
COG0504	COG1475	BH3792	pyrG	CTP synthase (EC 6.3.4.2) (UTP--ammonia ligase) (CTP synthetase)	BH4057	BH4057	Stage 0 sporulation protein J	[TP0305-TP0271 (0.70252794)]
COG0504	COG1475	BH3792	pyrG	CTP synthase (EC 6.3.4.2) (UTP--ammonia ligase) (CTP synthetase)	BH4059	BH4059	DNA-binding protein Spo0J-like homolog	[TP0305-TP0271 (0.70252794)]
COG2206	COG4786	BH3794	BH3794	BH3794 protein {UniProtKB/TrEMBL:Q9K6D5}	BH3738	BH3738	Flagellar basal-body rod protein	[TP0877-TP0961 (0.57706213)]
COG2206	COG4786	BH0008	BH0008	ORF14 {UniProtKB/TrEMBL:Q9RC97}	BH2449	BH2449	Flagellar hook protein {UniProtKB/TrEMBL:Q9KA41}	[TP0877-TP0961 (0.57706213)]
COG2206	COG4786	BH0008	BH0008	ORF14 {UniProtKB/TrEMBL:Q9RC97}	BH3738	BH3738	Flagellar basal-body rod protein	[TP0877-TP0961 (0.57706213)]
COG2206	COG4786	BH3794	BH3794	BH3794 protein {UniProtKB/TrEMBL:Q9K6D5}	BH2449	BH2449	Flagellar hook protein {UniProtKB/TrEMBL:Q9KA41}	[TP0877-TP0961 (0.57706213)]
COG2206	COG4786	BH0008	BH0008	ORF14 {UniProtKB/TrEMBL:Q9RC97}	BH3737	BH3737	Flagellar hook-basal body protein	[TP0877-TP0961 (0.57706213)]
COG2206	COG4786	BH3794	BH3794	BH3794 protein {UniProtKB/TrEMBL:Q9K6D5}	BH3737	BH3737	Flagellar hook-basal body protein	[TP0877-TP0961 (0.57706213)]
COG0149	COG2239	BH3558	tpi	Triosephosphate isomerase (EC 5.3.1.1) (TIM) (Triose-phosphate isomerase)	BH3224	BH3224	Magnesium (Mg2+) transporter	[TP0537-TP0917 (0.5527395)]
COG0149	COG2239	BH3558	tpi	Triosephosphate isomerase (EC 5.3.1.1) (TIM) (Triose-phosphate isomerase)	BH0511	BH0511	Magnesium (Mg2+) transporter	[TP0537-TP0917 (0.5527395)]
COG0149	COG2239	BH3558	tpi	Triosephosphate isomerase (EC 5.3.1.1) (TIM) (Triose-phosphate isomerase)	BH1948	BH1948	Magnesium (Mg2+) transporter	[TP0537-TP0917 (0.5527395)]
COG0149	COG2239	BH3558	tpi	Triosephosphate isomerase (EC 5.3.1.1) (TIM) (Triose-phosphate isomerase)	BH1947	BH1947	BH1947 protein {UniProtKB/TrEMBL:Q9KBI0}	[TP0537-TP0917 (0.5527395)]
COG0457	COG3391	BH1814	BH1814	BH1814 protein {UniProtKB/TrEMBL:Q9KBW0}	BH1943	BH1943	BH1943 protein {UniProtKB/TrEMBL:Q9KBI4}	[TP0095-TP0421 (0.8119976)]
COG0457	COG3391	BH1987	BH1987	Response regulator aspartate phosphatase	BH1943	BH1943	BH1943 protein {UniProtKB/TrEMBL:Q9KBI4}	[TP0095-TP0421 (0.8119976)]
COG0457	COG3391	BH3706	BH3706	Response regulator aspartate phosphatase	BH1943	BH1943	BH1943 protein {UniProtKB/TrEMBL:Q9KBI4}	[TP0095-TP0421 (0.8119976)]
COG0457	COG3391	BH3572	BH3572	BH3572 protein {UniProtKB/TrEMBL:Q9K702}	BH1943	BH1943	BH1943 protein {UniProtKB/TrEMBL:Q9KBI4}	[TP0095-TP0421 (0.8119976)]
COG0457	COG3391	BH1690	BH1690	BH1690 protein {UniProtKB/TrEMBL:Q9KC84}	BH1943	BH1943	BH1943 protein {UniProtKB/TrEMBL:Q9KBI4}	[TP0095-TP0421 (0.8119976)]
COG0457	COG3391	BH0661	BH0661	Response regulator aspartate phosphatase	BH1943	BH1943	BH1943 protein {UniProtKB/TrEMBL:Q9KBI4}	[TP0095-TP0421 (0.8119976)]
COG0457	COG3391	BH1262	BH1262	BH1262 protein {UniProtKB/TrEMBL:Q9KDF1}	BH1943	BH1943	BH1943 protein {UniProtKB/TrEMBL:Q9KBI4}	[TP0095-TP0421 (0.8119976)]
COG0457	COG3391	BH0479	BH0479	BH0479 protein {UniProtKB/TrEMBL:Q9KFK0}	BH1943	BH1943	BH1943 protein {UniProtKB/TrEMBL:Q9KBI4}	[TP0095-TP0421 (0.8119976)]
COG0457	COG3391	BH1669	BH1669	BH1669 protein {UniProtKB/TrEMBL:Q9KCA4}	BH1943	BH1943	BH1943 protein {UniProtKB/TrEMBL:Q9KBI4}	[TP0095-TP0421 (0.8119976)]
COG0457	COG3391	BH3696	BH3696	Response regulator aspartate phosphatase	BH1943	BH1943	BH1943 protein {UniProtKB/TrEMBL:Q9KBI4}	[TP0095-TP0421 (0.8119976)]
COG0457	COG3391	BH3054	BH3054	BH3054 protein {UniProtKB/TrEMBL:Q9K8F2}	BH1943	BH1943	BH1943 protein {UniProtKB/TrEMBL:Q9KBI4}	[TP0095-TP0421 (0.8119976)]
COG0457	COG3391	BH4014	BH4014	Response regulator aspartate phosphatase	BH1943	BH1943	BH1943 protein {UniProtKB/TrEMBL:Q9KBI4}	[TP0095-TP0421 (0.8119976)]
COG0250	COG0772	BH0118	nusG	Transcription antitermination protein nusG	BH2566	BH2566	Stage V sporulation protein E	[TP0236-TP0387 (0.7470728)]
COG0250	COG0772	BH0118	nusG	Transcription antitermination protein nusG	BH3276	BH3276	Stage V sporulation protein E	[TP0236-TP0387 (0.7470728)]
COG0250	COG0772	BH0118	nusG	Transcription antitermination protein nusG	BH3275	BH3275	Stage V sporulation protein E	[TP0236-TP0387 (0.7470728)]
COG0250	COG0772	BH0118	nusG	Transcription antitermination protein nusG	BH3360	BH3360	BH3360 protein {UniProtKB/TrEMBL:Q9K7K1}	[TP0236-TP0387 (0.7470728)]
COG0543	COG1699	BH2535	pyrK	Dihydroorotate dehydrogenase electron transfer subunit	BH3618	BH3618	BH3618 protein {UniProtKB/TrEMBL:Q9K6V7}	[TP0736-TP0658 (0.7668753)]
COG0227	COG0740	BH2500	rpmB	50S ribosomal protein L28	BH2397	tepA	Translocation-enhancing protein tepA	[TP0362-TP0507 (0.75048)]
COG0227	COG0740	BH2500	rpmB	50S ribosomal protein L28	BH3564	clpP	ATP-dependent Clp protease proteolytic subunit 1 (EC 3.4.21.92) (Endopeptidase Clp 1)	[TP0362-TP0507 (0.75048)]
COG0227	COG0740	BH2500	rpmB	50S ribosomal protein L28	BH3118	clpP2	ATP-dependent Clp protease proteolytic subunit 2 (EC 3.4.21.92) (Endopeptidase Clp 2)	[TP0362-TP0507 (0.75048)]
COG0457	COG0457	BH3572	BH3572	BH3572 protein {UniProtKB/TrEMBL:Q9K702}	BH1669	BH1669	BH1669 protein {UniProtKB/TrEMBL:Q9KCA4}	[TP0067-TP0095 (0.6515529)]
COG0457	COG0457	BH1669	BH1669	BH1669 protein {UniProtKB/TrEMBL:Q9KCA4}	BH3572	BH3572	BH3572 protein {UniProtKB/TrEMBL:Q9K702}	[TP0067-TP0095 (0.6515529)]
COG0457	COG0457	BH3696	BH3696	Response regulator aspartate phosphatase	BH1262	BH1262	BH1262 protein {UniProtKB/TrEMBL:Q9KDF1}	[TP0067-TP0095 (0.6515529)]
COG0457	COG0457	BH1262	BH1262	BH1262 protein {UniProtKB/TrEMBL:Q9KDF1}	BH3696	BH3696	Response regulator aspartate phosphatase	[TP0067-TP0095 (0.6515529)]
COG0457	COG0457	BH3706	BH3706	Response regulator aspartate phosphatase	BH0479	BH0479	BH0479 protein {UniProtKB/TrEMBL:Q9KFK0}	[TP0067-TP0095 (0.6515529)]
COG0457	COG0457	BH0479	BH0479	BH0479 protein {UniProtKB/TrEMBL:Q9KFK0}	BH3706	BH3706	Response regulator aspartate phosphatase	[TP0067-TP0095 (0.6515529)]
COG0457	COG0457	BH3696	BH3696	Response regulator aspartate phosphatase	BH3054	BH3054	BH3054 protein {UniProtKB/TrEMBL:Q9K8F2}	[TP0067-TP0095 (0.6515529)]
COG0457	COG0457	BH3054	BH3054	BH3054 protein {UniProtKB/TrEMBL:Q9K8F2}	BH3696	BH3696	Response regulator aspartate phosphatase	[TP0067-TP0095 (0.6515529)]
COG0457	COG0457	BH1814	BH1814	BH1814 protein {UniProtKB/TrEMBL:Q9KBW0}	BH0479	BH0479	BH0479 protein {UniProtKB/TrEMBL:Q9KFK0}	[TP0067-TP0095 (0.6515529)]
COG0457	COG0457	BH0479	BH0479	BH0479 protein {UniProtKB/TrEMBL:Q9KFK0}	BH1814	BH1814	BH1814 protein {UniProtKB/TrEMBL:Q9KBW0}	[TP0067-TP0095 (0.6515529)]
COG0457	COG0457	BH1987	BH1987	Response regulator aspartate phosphatase	BH3572	BH3572	BH3572 protein {UniProtKB/TrEMBL:Q9K702}	[TP0067-TP0095 (0.6515529)]
COG0457	COG0457	BH3572	BH3572	BH3572 protein {UniProtKB/TrEMBL:Q9K702}	BH1987	BH1987	Response regulator aspartate phosphatase	[TP0067-TP0095 (0.6515529)]
COG0457	COG0457	BH1690	BH1690	BH1690 protein {UniProtKB/TrEMBL:Q9KC84}	BH3696	BH3696	Response regulator aspartate phosphatase	[TP0067-TP0095 (0.6515529)]
COG0457	COG0457	BH3696	BH3696	Response regulator aspartate phosphatase	BH1690	BH1690	BH1690 protein {UniProtKB/TrEMBL:Q9KC84}	[TP0067-TP0095 (0.6515529)]
COG0457	COG0457	BH1987	BH1987	Response regulator aspartate phosphatase	BH0479	BH0479	BH0479 protein {UniProtKB/TrEMBL:Q9KFK0}	[TP0067-TP0095 (0.6515529)]
COG0457	COG0457	BH0479	BH0479	BH0479 protein {UniProtKB/TrEMBL:Q9KFK0}	BH1987	BH1987	Response regulator aspartate phosphatase	[TP0067-TP0095 (0.6515529)]
COG0457	COG0457	BH1690	BH1690	BH1690 protein {UniProtKB/TrEMBL:Q9KC84}	BH0479	BH0479	BH0479 protein {UniProtKB/TrEMBL:Q9KFK0}	[TP0067-TP0095 (0.6515529)]
COG0457	COG0457	BH0479	BH0479	BH0479 protein {UniProtKB/TrEMBL:Q9KFK0}	BH1690	BH1690	BH1690 protein {UniProtKB/TrEMBL:Q9KC84}	[TP0067-TP0095 (0.6515529)]
COG0457	COG0457	BH3572	BH3572	BH3572 protein {UniProtKB/TrEMBL:Q9K702}	BH0661	BH0661	Response regulator aspartate phosphatase	[TP0067-TP0095 (0.6515529)]
COG0457	COG0457	BH0661	BH0661	Response regulator aspartate phosphatase	BH3572	BH3572	BH3572 protein {UniProtKB/TrEMBL:Q9K702}	[TP0067-TP0095 (0.6515529)]
COG0457	COG0457	BH0479	BH0479	BH0479 protein {UniProtKB/TrEMBL:Q9KFK0}	BH3572	BH3572	BH3572 protein {UniProtKB/TrEMBL:Q9K702}	[TP0067-TP0095 (0.6515529)]
COG0457	COG0457	BH3572	BH3572	BH3572 protein {UniProtKB/TrEMBL:Q9K702}	BH0479	BH0479	BH0479 protein {UniProtKB/TrEMBL:Q9KFK0}	[TP0067-TP0095 (0.6515529)]
COG0457	COG0457	BH3572	BH3572	BH3572 protein {UniProtKB/TrEMBL:Q9K702}	BH3054	BH3054	BH3054 protein {UniProtKB/TrEMBL:Q9K8F2}	[TP0067-TP0095 (0.6515529)]
COG0457	COG0457	BH3054	BH3054	BH3054 protein {UniProtKB/TrEMBL:Q9K8F2}	BH3572	BH3572	BH3572 protein {UniProtKB/TrEMBL:Q9K702}	[TP0067-TP0095 (0.6515529)]
COG0457	COG0457	BH0661	BH0661	Response regulator aspartate phosphatase	BH0661	BH0661	Response regulator aspartate phosphatase	[TP0067-TP0095 (0.6515529)]
COG0457	COG0457	BH0479	BH0479	BH0479 protein {UniProtKB/TrEMBL:Q9KFK0}	BH0661	BH0661	Response regulator aspartate phosphatase	[TP0067-TP0095 (0.6515529)]
COG0457	COG0457	BH0661	BH0661	Response regulator aspartate phosphatase	BH0479	BH0479	BH0479 protein {UniProtKB/TrEMBL:Q9KFK0}	[TP0067-TP0095 (0.6515529)]
COG0457	COG0457	BH1690	BH1690	BH1690 protein {UniProtKB/TrEMBL:Q9KC84}	BH3572	BH3572	BH3572 protein {UniProtKB/TrEMBL:Q9K702}	[TP0067-TP0095 (0.6515529)]
COG0457	COG0457	BH3572	BH3572	BH3572 protein {UniProtKB/TrEMBL:Q9K702}	BH1690	BH1690	BH1690 protein {UniProtKB/TrEMBL:Q9KC84}	[TP0067-TP0095 (0.6515529)]
COG0457	COG0457	BH3696	BH3696	Response regulator aspartate phosphatase	BH1987	BH1987	Response regulator aspartate phosphatase	[TP0067-TP0095 (0.6515529)]
COG0457	COG0457	BH1987	BH1987	Response regulator aspartate phosphatase	BH3696	BH3696	Response regulator aspartate phosphatase	[TP0067-TP0095 (0.6515529)]
COG0457	COG0457	BH3696	BH3696	Response regulator aspartate phosphatase	BH3696	BH3696	Response regulator aspartate phosphatase	[TP0067-TP0095 (0.6515529)]
COG0457	COG0457	BH1690	BH1690	BH1690 protein {UniProtKB/TrEMBL:Q9KC84}	BH1987	BH1987	Response regulator aspartate phosphatase	[TP0067-TP0095 (0.6515529)]
COG0457	COG0457	BH1987	BH1987	Response regulator aspartate phosphatase	BH1690	BH1690	BH1690 protein {UniProtKB/TrEMBL:Q9KC84}	[TP0067-TP0095 (0.6515529)]
COG0457	COG0457	BH0661	BH0661	Response regulator aspartate phosphatase	BH1262	BH1262	BH1262 protein {UniProtKB/TrEMBL:Q9KDF1}	[TP0067-TP0095 (0.6515529)]
COG0457	COG0457	BH1262	BH1262	BH1262 protein {UniProtKB/TrEMBL:Q9KDF1}	BH0661	BH0661	Response regulator aspartate phosphatase	[TP0067-TP0095 (0.6515529)]
COG0457	COG0457	BH0479	BH0479	BH0479 protein {UniProtKB/TrEMBL:Q9KFK0}	BH0479	BH0479	BH0479 protein {UniProtKB/TrEMBL:Q9KFK0}	[TP0067-TP0095 (0.6515529)]
COG0457	COG0457	BH1669	BH1669	BH1669 protein {UniProtKB/TrEMBL:Q9KCA4}	BH1669	BH1669	BH1669 protein {UniProtKB/TrEMBL:Q9KCA4}	[TP0067-TP0095 (0.6515529)]
COG0457	COG0457	BH4014	BH4014	Response regulator aspartate phosphatase	BH4014	BH4014	Response regulator aspartate phosphatase	[TP0067-TP0095 (0.6515529)]
COG0457	COG0457	BH0479	BH0479	BH0479 protein {UniProtKB/TrEMBL:Q9KFK0}	BH3054	BH3054	BH3054 protein {UniProtKB/TrEMBL:Q9K8F2}	[TP0067-TP0095 (0.6515529)]
COG0457	COG0457	BH3054	BH3054	BH3054 protein {UniProtKB/TrEMBL:Q9K8F2}	BH0479	BH0479	BH0479 protein {UniProtKB/TrEMBL:Q9KFK0}	[TP0067-TP0095 (0.6515529)]
COG0457	COG0457	BH3706	BH3706	Response regulator aspartate phosphatase	BH3706	BH3706	Response regulator aspartate phosphatase	[TP0067-TP0095 (0.6515529)]
COG0457	COG0457	BH3706	BH3706	Response regulator aspartate phosphatase	BH3696	BH3696	Response regulator aspartate phosphatase	[TP0067-TP0095 (0.6515529)]
COG0457	COG0457	BH3696	BH3696	Response regulator aspartate phosphatase	BH3706	BH3706	Response regulator aspartate phosphatase	[TP0067-TP0095 (0.6515529)]
COG0457	COG0457	BH1814	BH1814	BH1814 protein {UniProtKB/TrEMBL:Q9KBW0}	BH0661	BH0661	Response regulator aspartate phosphatase	[TP0067-TP0095 (0.6515529)]
COG0457	COG0457	BH0661	BH0661	Response regulator aspartate phosphatase	BH4014	BH4014	Response regulator aspartate phosphatase	[TP0067-TP0095 (0.6515529)]
COG0457	COG0457	BH0661	BH0661	Response regulator aspartate phosphatase	BH1814	BH1814	BH1814 protein {UniProtKB/TrEMBL:Q9KBW0}	[TP0067-TP0095 (0.6515529)]
COG0457	COG0457	BH4014	BH4014	Response regulator aspartate phosphatase	BH0661	BH0661	Response regulator aspartate phosphatase	[TP0067-TP0095 (0.6515529)]
COG0457	COG0457	BH3054	BH3054	BH3054 protein {UniProtKB/TrEMBL:Q9K8F2}	BH0661	BH0661	Response regulator aspartate phosphatase	[TP0067-TP0095 (0.6515529)]
COG0457	COG0457	BH0661	BH0661	Response regulator aspartate phosphatase	BH3054	BH3054	BH3054 protein {UniProtKB/TrEMBL:Q9K8F2}	[TP0067-TP0095 (0.6515529)]
COG0457	COG0457	BH3696	BH3696	Response regulator aspartate phosphatase	BH4014	BH4014	Response regulator aspartate phosphatase	[TP0067-TP0095 (0.6515529)]
COG0457	COG0457	BH4014	BH4014	Response regulator aspartate phosphatase	BH3696	BH3696	Response regulator aspartate phosphatase	[TP0067-TP0095 (0.6515529)]
COG0457	COG0457	BH1690	BH1690	BH1690 protein {UniProtKB/TrEMBL:Q9KC84}	BH3054	BH3054	BH3054 protein {UniProtKB/TrEMBL:Q9K8F2}	[TP0067-TP0095 (0.6515529)]
COG0457	COG0457	BH3706	BH3706	Response regulator aspartate phosphatase	BH3572	BH3572	BH3572 protein {UniProtKB/TrEMBL:Q9K702}	[TP0067-TP0095 (0.6515529)]
COG0457	COG0457	BH3572	BH3572	BH3572 protein {UniProtKB/TrEMBL:Q9K702}	BH3706	BH3706	Response regulator aspartate phosphatase	[TP0067-TP0095 (0.6515529)]
COG0457	COG0457	BH3054	BH3054	BH3054 protein {UniProtKB/TrEMBL:Q9K8F2}	BH1690	BH1690	BH1690 protein {UniProtKB/TrEMBL:Q9KC84}	[TP0067-TP0095 (0.6515529)]
COG0457	COG0457	BH3706	BH3706	Response regulator aspartate phosphatase	BH1669	BH1669	BH1669 protein {UniProtKB/TrEMBL:Q9KCA4}	[TP0067-TP0095 (0.6515529)]
COG0457	COG0457	BH1669	BH1669	BH1669 protein {UniProtKB/TrEMBL:Q9KCA4}	BH3706	BH3706	Response regulator aspartate phosphatase	[TP0067-TP0095 (0.6515529)]
COG0457	COG0457	BH1814	BH1814	BH1814 protein {UniProtKB/TrEMBL:Q9KBW0}	BH3572	BH3572	BH3572 protein {UniProtKB/TrEMBL:Q9K702}	[TP0067-TP0095 (0.6515529)]
COG0457	COG0457	BH3572	BH3572	BH3572 protein {UniProtKB/TrEMBL:Q9K702}	BH1814	BH1814	BH1814 protein {UniProtKB/TrEMBL:Q9KBW0}	[TP0067-TP0095 (0.6515529)]
COG0457	COG0457	BH0661	BH0661	Response regulator aspartate phosphatase	BH1987	BH1987	Response regulator aspartate phosphatase	[TP0067-TP0095 (0.6515529)]
COG0457	COG0457	BH1987	BH1987	Response regulator aspartate phosphatase	BH0661	BH0661	Response regulator aspartate phosphatase	[TP0067-TP0095 (0.6515529)]
COG0457	COG0457	BH0479	BH0479	BH0479 protein {UniProtKB/TrEMBL:Q9KFK0}	BH3696	BH3696	Response regulator aspartate phosphatase	[TP0067-TP0095 (0.6515529)]
COG0457	COG0457	BH3696	BH3696	Response regulator aspartate phosphatase	BH0479	BH0479	BH0479 protein {UniProtKB/TrEMBL:Q9KFK0}	[TP0067-TP0095 (0.6515529)]
COG0457	COG0457	BH3706	BH3706	Response regulator aspartate phosphatase	BH1262	BH1262	BH1262 protein {UniProtKB/TrEMBL:Q9KDF1}	[TP0067-TP0095 (0.6515529)]
COG0457	COG0457	BH1262	BH1262	BH1262 protein {UniProtKB/TrEMBL:Q9KDF1}	BH3706	BH3706	Response regulator aspartate phosphatase	[TP0067-TP0095 (0.6515529)]
COG0457	COG0457	BH3706	BH3706	Response regulator aspartate phosphatase	BH3054	BH3054	BH3054 protein {UniProtKB/TrEMBL:Q9K8F2}	[TP0067-TP0095 (0.6515529)]
COG0457	COG0457	BH3054	BH3054	BH3054 protein {UniProtKB/TrEMBL:Q9K8F2}	BH3706	BH3706	Response regulator aspartate phosphatase	[TP0067-TP0095 (0.6515529)]
COG0457	COG0457	BH1814	BH1814	BH1814 protein {UniProtKB/TrEMBL:Q9KBW0}	BH3696	BH3696	Response regulator aspartate phosphatase	[TP0067-TP0095 (0.6515529)]
COG0457	COG0457	BH3696	BH3696	Response regulator aspartate phosphatase	BH1814	BH1814	BH1814 protein {UniProtKB/TrEMBL:Q9KBW0}	[TP0067-TP0095 (0.6515529)]
COG0457	COG0457	BH1814	BH1814	BH1814 protein {UniProtKB/TrEMBL:Q9KBW0}	BH1690	BH1690	BH1690 protein {UniProtKB/TrEMBL:Q9KC84}	[TP0067-TP0095 (0.6515529)]
COG0457	COG0457	BH1814	BH1814	BH1814 protein {UniProtKB/TrEMBL:Q9KBW0}	BH3706	BH3706	Response regulator aspartate phosphatase	[TP0067-TP0095 (0.6515529)]
COG0457	COG0457	BH1690	BH1690	BH1690 protein {UniProtKB/TrEMBL:Q9KC84}	BH1814	BH1814	BH1814 protein {UniProtKB/TrEMBL:Q9KBW0}	[TP0067-TP0095 (0.6515529)]
COG0457	COG0457	BH3706	BH3706	Response regulator aspartate phosphatase	BH1814	BH1814	BH1814 protein {UniProtKB/TrEMBL:Q9KBW0}	[TP0067-TP0095 (0.6515529)]
COG0457	COG0457	BH3696	BH3696	Response regulator aspartate phosphatase	BH0661	BH0661	Response regulator aspartate phosphatase	[TP0067-TP0095 (0.6515529)]
COG0457	COG0457	BH0661	BH0661	Response regulator aspartate phosphatase	BH3696	BH3696	Response regulator aspartate phosphatase	[TP0067-TP0095 (0.6515529)]
COG0457	COG0457	BH1987	BH1987	Response regulator aspartate phosphatase	BH1262	BH1262	BH1262 protein {UniProtKB/TrEMBL:Q9KDF1}	[TP0067-TP0095 (0.6515529)]
COG0457	COG0457	BH1262	BH1262	BH1262 protein {UniProtKB/TrEMBL:Q9KDF1}	BH1987	BH1987	Response regulator aspartate phosphatase	[TP0067-TP0095 (0.6515529)]
COG0457	COG0457	BH4014	BH4014	Response regulator aspartate phosphatase	BH1669	BH1669	BH1669 protein {UniProtKB/TrEMBL:Q9KCA4}	[TP0067-TP0095 (0.6515529)]
COG0457	COG0457	BH1669	BH1669	BH1669 protein {UniProtKB/TrEMBL:Q9KCA4}	BH4014	BH4014	Response regulator aspartate phosphatase	[TP0067-TP0095 (0.6515529)]
COG0457	COG0457	BH3054	BH3054	BH3054 protein {UniProtKB/TrEMBL:Q9K8F2}	BH1262	BH1262	BH1262 protein {UniProtKB/TrEMBL:Q9KDF1}	[TP0067-TP0095 (0.6515529)]
COG0457	COG0457	BH1262	BH1262	BH1262 protein {UniProtKB/TrEMBL:Q9KDF1}	BH3054	BH3054	BH3054 protein {UniProtKB/TrEMBL:Q9K8F2}	[TP0067-TP0095 (0.6515529)]
COG0457	COG0457	BH1690	BH1690	BH1690 protein {UniProtKB/TrEMBL:Q9KC84}	BH1262	BH1262	BH1262 protein {UniProtKB/TrEMBL:Q9KDF1}	[TP0067-TP0095 (0.6515529)]
COG0457	COG0457	BH0479	BH0479	BH0479 protein {UniProtKB/TrEMBL:Q9KFK0}	BH4014	BH4014	Response regulator aspartate phosphatase	[TP0067-TP0095 (0.6515529)]
COG0457	COG0457	BH4014	BH4014	Response regulator aspartate phosphatase	BH0479	BH0479	BH0479 protein {UniProtKB/TrEMBL:Q9KFK0}	[TP0067-TP0095 (0.6515529)]
COG0457	COG0457	BH1262	BH1262	BH1262 protein {UniProtKB/TrEMBL:Q9KDF1}	BH1690	BH1690	BH1690 protein {UniProtKB/TrEMBL:Q9KC84}	[TP0067-TP0095 (0.6515529)]
COG0457	COG0457	BH3706	BH3706	Response regulator aspartate phosphatase	BH0661	BH0661	Response regulator aspartate phosphatase	[TP0067-TP0095 (0.6515529)]
COG0457	COG0457	BH0661	BH0661	Response regulator aspartate phosphatase	BH3706	BH3706	Response regulator aspartate phosphatase	[TP0067-TP0095 (0.6515529)]
COG0457	COG0457	BH1814	BH1814	BH1814 protein {UniProtKB/TrEMBL:Q9KBW0}	BH1814	BH1814	BH1814 protein {UniProtKB/TrEMBL:Q9KBW0}	[TP0067-TP0095 (0.6515529)]
COG0457	COG0457	BH4014	BH4014	Response regulator aspartate phosphatase	BH1262	BH1262	BH1262 protein {UniProtKB/TrEMBL:Q9KDF1}	[TP0067-TP0095 (0.6515529)]
COG0457	COG0457	BH1262	BH1262	BH1262 protein {UniProtKB/TrEMBL:Q9KDF1}	BH4014	BH4014	Response regulator aspartate phosphatase	[TP0067-TP0095 (0.6515529)]
COG0457	COG0457	BH3706	BH3706	Response regulator aspartate phosphatase	BH4014	BH4014	Response regulator aspartate phosphatase	[TP0067-TP0095 (0.6515529)]
COG0457	COG0457	BH3054	BH3054	BH3054 protein {UniProtKB/TrEMBL:Q9K8F2}	BH1669	BH1669	BH1669 protein {UniProtKB/TrEMBL:Q9KCA4}	[TP0067-TP0095 (0.6515529)]
COG0457	COG0457	BH4014	BH4014	Response regulator aspartate phosphatase	BH3706	BH3706	Response regulator aspartate phosphatase	[TP0067-TP0095 (0.6515529)]
COG0457	COG0457	BH1669	BH1669	BH1669 protein {UniProtKB/TrEMBL:Q9KCA4}	BH3054	BH3054	BH3054 protein {UniProtKB/TrEMBL:Q9K8F2}	[TP0067-TP0095 (0.6515529)]
COG0457	COG0457	BH3696	BH3696	Response regulator aspartate phosphatase	BH1669	BH1669	BH1669 protein {UniProtKB/TrEMBL:Q9KCA4}	[TP0067-TP0095 (0.6515529)]
COG0457	COG0457	BH1669	BH1669	BH1669 protein {UniProtKB/TrEMBL:Q9KCA4}	BH3696	BH3696	Response regulator aspartate phosphatase	[TP0067-TP0095 (0.6515529)]
COG0457	COG0457	BH1987	BH1987	Response regulator aspartate phosphatase	BH4014	BH4014	Response regulator aspartate phosphatase	[TP0067-TP0095 (0.6515529)]
COG0457	COG0457	BH4014	BH4014	Response regulator aspartate phosphatase	BH1987	BH1987	Response regulator aspartate phosphatase	[TP0067-TP0095 (0.6515529)]
COG0457	COG0457	BH3696	BH3696	Response regulator aspartate phosphatase	BH3572	BH3572	BH3572 protein {UniProtKB/TrEMBL:Q9K702}	[TP0067-TP0095 (0.6515529)]
COG0457	COG0457	BH3572	BH3572	BH3572 protein {UniProtKB/TrEMBL:Q9K702}	BH3696	BH3696	Response regulator aspartate phosphatase	[TP0067-TP0095 (0.6515529)]
COG0457	COG0457	BH1814	BH1814	BH1814 protein {UniProtKB/TrEMBL:Q9KBW0}	BH3054	BH3054	BH3054 protein {UniProtKB/TrEMBL:Q9K8F2}	[TP0067-TP0095 (0.6515529)]
COG0457	COG0457	BH3054	BH3054	BH3054 protein {UniProtKB/TrEMBL:Q9K8F2}	BH1814	BH1814	BH1814 protein {UniProtKB/TrEMBL:Q9KBW0}	[TP0067-TP0095 (0.6515529)]
COG0457	COG0457	BH3572	BH3572	BH3572 protein {UniProtKB/TrEMBL:Q9K702}	BH3572	BH3572	BH3572 protein {UniProtKB/TrEMBL:Q9K702}	[TP0067-TP0095 (0.6515529)]
COG0457	COG0457	BH3572	BH3572	BH3572 protein {UniProtKB/TrEMBL:Q9K702}	BH4014	BH4014	Response regulator aspartate phosphatase	[TP0067-TP0095 (0.6515529)]
COG0457	COG0457	BH4014	BH4014	Response regulator aspartate phosphatase	BH3572	BH3572	BH3572 protein {UniProtKB/TrEMBL:Q9K702}	[TP0067-TP0095 (0.6515529)]
COG0457	COG0457	BH1814	BH1814	BH1814 protein {UniProtKB/TrEMBL:Q9KBW0}	BH1987	BH1987	Response regulator aspartate phosphatase	[TP0067-TP0095 (0.6515529)]
COG0457	COG0457	BH3572	BH3572	BH3572 protein {UniProtKB/TrEMBL:Q9K702}	BH1262	BH1262	BH1262 protein {UniProtKB/TrEMBL:Q9KDF1}	[TP0067-TP0095 (0.6515529)]
COG0457	COG0457	BH1987	BH1987	Response regulator aspartate phosphatase	BH1814	BH1814	BH1814 protein {UniProtKB/TrEMBL:Q9KBW0}	[TP0067-TP0095 (0.6515529)]
COG0457	COG0457	BH1262	BH1262	BH1262 protein {UniProtKB/TrEMBL:Q9KDF1}	BH3572	BH3572	BH3572 protein {UniProtKB/TrEMBL:Q9K702}	[TP0067-TP0095 (0.6515529)]
COG0457	COG0457	BH1690	BH1690	BH1690 protein {UniProtKB/TrEMBL:Q9KC84}	BH4014	BH4014	Response regulator aspartate phosphatase	[TP0067-TP0095 (0.6515529)]
COG0457	COG0457	BH4014	BH4014	Response regulator aspartate phosphatase	BH1690	BH1690	BH1690 protein {UniProtKB/TrEMBL:Q9KC84}	[TP0067-TP0095 (0.6515529)]
COG0457	COG0457	BH1814	BH1814	BH1814 protein {UniProtKB/TrEMBL:Q9KBW0}	BH1262	BH1262	BH1262 protein {UniProtKB/TrEMBL:Q9KDF1}	[TP0067-TP0095 (0.6515529)]
COG0457	COG0457	BH1987	BH1987	Response regulator aspartate phosphatase	BH1669	BH1669	BH1669 protein {UniProtKB/TrEMBL:Q9KCA4}	[TP0067-TP0095 (0.6515529)]
COG0457	COG0457	BH1669	BH1669	BH1669 protein {UniProtKB/TrEMBL:Q9KCA4}	BH1987	BH1987	Response regulator aspartate phosphatase	[TP0067-TP0095 (0.6515529)]
COG0457	COG0457	BH1262	BH1262	BH1262 protein {UniProtKB/TrEMBL:Q9KDF1}	BH1814	BH1814	BH1814 protein {UniProtKB/TrEMBL:Q9KBW0}	[TP0067-TP0095 (0.6515529)]
COG0457	COG0457	BH1690	BH1690	BH1690 protein {UniProtKB/TrEMBL:Q9KC84}	BH1690	BH1690	BH1690 protein {UniProtKB/TrEMBL:Q9KC84}	[TP0067-TP0095 (0.6515529)]
COG0457	COG0457	BH3054	BH3054	BH3054 protein {UniProtKB/TrEMBL:Q9K8F2}	BH4014	BH4014	Response regulator aspartate phosphatase	[TP0067-TP0095 (0.6515529)]
COG0457	COG0457	BH4014	BH4014	Response regulator aspartate phosphatase	BH3054	BH3054	BH3054 protein {UniProtKB/TrEMBL:Q9K8F2}	[TP0067-TP0095 (0.6515529)]
COG0457	COG0457	BH1262	BH1262	BH1262 protein {UniProtKB/TrEMBL:Q9KDF1}	BH1262	BH1262	BH1262 protein {UniProtKB/TrEMBL:Q9KDF1}	[TP0067-TP0095 (0.6515529)]
COG0457	COG0457	BH1814	BH1814	BH1814 protein {UniProtKB/TrEMBL:Q9KBW0}	BH4014	BH4014	Response regulator aspartate phosphatase	[TP0067-TP0095 (0.6515529)]
COG0457	COG0457	BH4014	BH4014	Response regulator aspartate phosphatase	BH1814	BH1814	BH1814 protein {UniProtKB/TrEMBL:Q9KBW0}	[TP0067-TP0095 (0.6515529)]
COG0457	COG0457	BH3706	BH3706	Response regulator aspartate phosphatase	BH1987	BH1987	Response regulator aspartate phosphatase	[TP0067-TP0095 (0.6515529)]
COG0457	COG0457	BH1987	BH1987	Response regulator aspartate phosphatase	BH3706	BH3706	Response regulator aspartate phosphatase	[TP0067-TP0095 (0.6515529)]
COG0457	COG0457	BH0479	BH0479	BH0479 protein {UniProtKB/TrEMBL:Q9KFK0}	BH1669	BH1669	BH1669 protein {UniProtKB/TrEMBL:Q9KCA4}	[TP0067-TP0095 (0.6515529)]
COG0457	COG0457	BH3054	BH3054	BH3054 protein {UniProtKB/TrEMBL:Q9K8F2}	BH3054	BH3054	BH3054 protein {UniProtKB/TrEMBL:Q9K8F2}	[TP0067-TP0095 (0.6515529)]
COG0457	COG0457	BH1669	BH1669	BH1669 protein {UniProtKB/TrEMBL:Q9KCA4}	BH0479	BH0479	BH0479 protein {UniProtKB/TrEMBL:Q9KFK0}	[TP0067-TP0095 (0.6515529)]
COG0457	COG0457	BH0479	BH0479	BH0479 protein {UniProtKB/TrEMBL:Q9KFK0}	BH1262	BH1262	BH1262 protein {UniProtKB/TrEMBL:Q9KDF1}	[TP0067-TP0095 (0.6515529)]
COG0457	COG0457	BH1262	BH1262	BH1262 protein {UniProtKB/TrEMBL:Q9KDF1}	BH0479	BH0479	BH0479 protein {UniProtKB/TrEMBL:Q9KFK0}	[TP0067-TP0095 (0.6515529)]
COG0457	COG0457	BH1690	BH1690	BH1690 protein {UniProtKB/TrEMBL:Q9KC84}	BH3706	BH3706	Response regulator aspartate phosphatase	[TP0067-TP0095 (0.6515529)]
COG0457	COG0457	BH3706	BH3706	Response regulator aspartate phosphatase	BH1690	BH1690	BH1690 protein {UniProtKB/TrEMBL:Q9KC84}	[TP0067-TP0095 (0.6515529)]
COG0457	COG0457	BH1987	BH1987	Response regulator aspartate phosphatase	BH1987	BH1987	Response regulator aspartate phosphatase	[TP0067-TP0095 (0.6515529)]
COG0457	COG0457	BH1690	BH1690	BH1690 protein {UniProtKB/TrEMBL:Q9KC84}	BH1669	BH1669	BH1669 protein {UniProtKB/TrEMBL:Q9KCA4}	[TP0067-TP0095 (0.6515529)]
COG0457	COG0457	BH1669	BH1669	BH1669 protein {UniProtKB/TrEMBL:Q9KCA4}	BH1262	BH1262	BH1262 protein {UniProtKB/TrEMBL:Q9KDF1}	[TP0067-TP0095 (0.6515529)]
COG0457	COG0457	BH1669	BH1669	BH1669 protein {UniProtKB/TrEMBL:Q9KCA4}	BH1690	BH1690	BH1690 protein {UniProtKB/TrEMBL:Q9KC84}	[TP0067-TP0095 (0.6515529)]
COG0457	COG0457	BH1262	BH1262	BH1262 protein {UniProtKB/TrEMBL:Q9KDF1}	BH1669	BH1669	BH1669 protein {UniProtKB/TrEMBL:Q9KCA4}	[TP0067-TP0095 (0.6515529)]
COG0457	COG0457	BH0661	BH0661	Response regulator aspartate phosphatase	BH1669	BH1669	BH1669 protein {UniProtKB/TrEMBL:Q9KCA4}	[TP0067-TP0095 (0.6515529)]
COG0457	COG0457	BH1669	BH1669	BH1669 protein {UniProtKB/TrEMBL:Q9KCA4}	BH0661	BH0661	Response regulator aspartate phosphatase	[TP0067-TP0095 (0.6515529)]
COG0457	COG0457	BH1814	BH1814	BH1814 protein {UniProtKB/TrEMBL:Q9KBW0}	BH1669	BH1669	BH1669 protein {UniProtKB/TrEMBL:Q9KCA4}	[TP0067-TP0095 (0.6515529)]
COG0457	COG0457	BH1690	BH1690	BH1690 protein {UniProtKB/TrEMBL:Q9KC84}	BH0661	BH0661	Response regulator aspartate phosphatase	[TP0067-TP0095 (0.6515529)]
COG0457	COG0457	BH3054	BH3054	BH3054 protein {UniProtKB/TrEMBL:Q9K8F2}	BH1987	BH1987	Response regulator aspartate phosphatase	[TP0067-TP0095 (0.6515529)]
COG0457	COG0457	BH1987	BH1987	Response regulator aspartate phosphatase	BH3054	BH3054	BH3054 protein {UniProtKB/TrEMBL:Q9K8F2}	[TP0067-TP0095 (0.6515529)]
COG0457	COG0457	BH0661	BH0661	Response regulator aspartate phosphatase	BH1690	BH1690	BH1690 protein {UniProtKB/TrEMBL:Q9KC84}	[TP0067-TP0095 (0.6515529)]
COG0457	COG0457	BH1669	BH1669	BH1669 protein {UniProtKB/TrEMBL:Q9KCA4}	BH1814	BH1814	BH1814 protein {UniProtKB/TrEMBL:Q9KBW0}	[TP0067-TP0095 (0.6515529)]
COG0445	COG3839	BH4061	gidA	tRNA uridine 5-carboxymethylaminomethyl modification enzyme gidA (Glucose-inhibited division protein A)	BH1076	BH1076	Sugar ABC transporter {UniProtKB/TrEMBL:Q9KDY5}	[TP0044-TP0804 (0.81002605)]
COG0445	COG3839	BH4061	gidA	tRNA uridine 5-carboxymethylaminomethyl modification enzyme gidA (Glucose-inhibited division protein A)	BH1140	BH1140	Sugar ABC transportor {UniProtKB/TrEMBL:Q9KDS1}	[TP0044-TP0804 (0.81002605)]
COG0103	COG0211	BH0169	rpsI	30S ribosomal protein S9	BH3009	rpmA	50S ribosomal protein L27	[TP1024-TP0743 (0.87139803)]
COG0457	COG0803	BH3706	BH3706	Response regulator aspartate phosphatase	BH2760	BH2760	BH2760 protein {UniProtKB/TrEMBL:Q9K990}	[TP0469-TP0034 (0.86910707)]
COG0457	COG0803	BH4014	BH4014	Response regulator aspartate phosphatase	BH0259	BH0259	BH0259 protein {UniProtKB/TrEMBL:Q9KG54}	[TP0469-TP0034 (0.86910707)]
COG0457	COG0803	BH1690	BH1690	BH1690 protein {UniProtKB/TrEMBL:Q9KC84}	BH0259	BH0259	BH0259 protein {UniProtKB/TrEMBL:Q9KG54}	[TP0469-TP0034 (0.86910707)]
COG0457	COG0803	BH4014	BH4014	Response regulator aspartate phosphatase	BH0516	psaA	Manganese-binding lipoprotein mntA precursor	[TP0469-TP0034 (0.86910707)]
COG0457	COG0803	BH3572	BH3572	BH3572 protein {UniProtKB/TrEMBL:Q9K702}	BH0259	BH0259	BH0259 protein {UniProtKB/TrEMBL:Q9KG54}	[TP0469-TP0034 (0.86910707)]
COG0457	COG0803	BH1669	BH1669	BH1669 protein {UniProtKB/TrEMBL:Q9KCA4}	BH2760	BH2760	BH2760 protein {UniProtKB/TrEMBL:Q9K990}	[TP0469-TP0034 (0.86910707)]
COG0457	COG0803	BH3706	BH3706	Response regulator aspartate phosphatase	BH0516	psaA	Manganese-binding lipoprotein mntA precursor	[TP0469-TP0034 (0.86910707)]
COG0457	COG0803	BH1987	BH1987	Response regulator aspartate phosphatase	BH0259	BH0259	BH0259 protein {UniProtKB/TrEMBL:Q9KG54}	[TP0469-TP0034 (0.86910707)]
COG0457	COG0803	BH3696	BH3696	Response regulator aspartate phosphatase	BH0516	psaA	Manganese-binding lipoprotein mntA precursor	[TP0469-TP0034 (0.86910707)]
COG0457	COG0803	BH1690	BH1690	BH1690 protein {UniProtKB/TrEMBL:Q9KC84}	BH0516	psaA	Manganese-binding lipoprotein mntA precursor	[TP0469-TP0034 (0.86910707)]
COG0457	COG0803	BH3054	BH3054	BH3054 protein {UniProtKB/TrEMBL:Q9K8F2}	BH2760	BH2760	BH2760 protein {UniProtKB/TrEMBL:Q9K990}	[TP0469-TP0034 (0.86910707)]
COG0457	COG0803	BH3572	BH3572	BH3572 protein {UniProtKB/TrEMBL:Q9K702}	BH2760	BH2760	BH2760 protein {UniProtKB/TrEMBL:Q9K990}	[TP0469-TP0034 (0.86910707)]
COG0457	COG0803	BH3696	BH3696	Response regulator aspartate phosphatase	BH0259	BH0259	BH0259 protein {UniProtKB/TrEMBL:Q9KG54}	[TP0469-TP0034 (0.86910707)]
COG0457	COG0803	BH0661	BH0661	Response regulator aspartate phosphatase	BH0259	BH0259	BH0259 protein {UniProtKB/TrEMBL:Q9KG54}	[TP0469-TP0034 (0.86910707)]
COG0457	COG0803	BH1814	BH1814	BH1814 protein {UniProtKB/TrEMBL:Q9KBW0}	BH2760	BH2760	BH2760 protein {UniProtKB/TrEMBL:Q9K990}	[TP0469-TP0034 (0.86910707)]
COG0457	COG0803	BH0479	BH0479	BH0479 protein {UniProtKB/TrEMBL:Q9KFK0}	BH0259	BH0259	BH0259 protein {UniProtKB/TrEMBL:Q9KG54}	[TP0469-TP0034 (0.86910707)]
COG0457	COG0803	BH0479	BH0479	BH0479 protein {UniProtKB/TrEMBL:Q9KFK0}	BH2760	BH2760	BH2760 protein {UniProtKB/TrEMBL:Q9K990}	[TP0469-TP0034 (0.86910707)]
COG0457	COG0803	BH1690	BH1690	BH1690 protein {UniProtKB/TrEMBL:Q9KC84}	BH2760	BH2760	BH2760 protein {UniProtKB/TrEMBL:Q9K990}	[TP0469-TP0034 (0.86910707)]
COG0457	COG0803	BH1987	BH1987	Response regulator aspartate phosphatase	BH0516	psaA	Manganese-binding lipoprotein mntA precursor	[TP0469-TP0034 (0.86910707)]
COG0457	COG0803	BH1262	BH1262	BH1262 protein {UniProtKB/TrEMBL:Q9KDF1}	BH0259	BH0259	BH0259 protein {UniProtKB/TrEMBL:Q9KG54}	[TP0469-TP0034 (0.86910707)]
COG0457	COG0803	BH1262	BH1262	BH1262 protein {UniProtKB/TrEMBL:Q9KDF1}	BH0516	psaA	Manganese-binding lipoprotein mntA precursor	[TP0469-TP0034 (0.86910707)]
COG0457	COG0803	BH3696	BH3696	Response regulator aspartate phosphatase	BH2760	BH2760	BH2760 protein {UniProtKB/TrEMBL:Q9K990}	[TP0469-TP0034 (0.86910707)]
COG0457	COG0803	BH3054	BH3054	BH3054 protein {UniProtKB/TrEMBL:Q9K8F2}	BH0516	psaA	Manganese-binding lipoprotein mntA precursor	[TP0469-TP0034 (0.86910707)]
COG0457	COG0803	BH1987	BH1987	Response regulator aspartate phosphatase	BH2760	BH2760	BH2760 protein {UniProtKB/TrEMBL:Q9K990}	[TP0469-TP0034 (0.86910707)]
COG0457	COG0803	BH0661	BH0661	Response regulator aspartate phosphatase	BH2760	BH2760	BH2760 protein {UniProtKB/TrEMBL:Q9K990}	[TP0469-TP0034 (0.86910707)]
COG0457	COG0803	BH3572	BH3572	BH3572 protein {UniProtKB/TrEMBL:Q9K702}	BH0516	psaA	Manganese-binding lipoprotein mntA precursor	[TP0469-TP0034 (0.86910707)]
COG0457	COG0803	BH0661	BH0661	Response regulator aspartate phosphatase	BH0516	psaA	Manganese-binding lipoprotein mntA precursor	[TP0469-TP0034 (0.86910707)]
COG0457	COG0803	BH1262	BH1262	BH1262 protein {UniProtKB/TrEMBL:Q9KDF1}	BH2760	BH2760	BH2760 protein {UniProtKB/TrEMBL:Q9K990}	[TP0469-TP0034 (0.86910707)]
COG0457	COG0803	BH1814	BH1814	BH1814 protein {UniProtKB/TrEMBL:Q9KBW0}	BH0516	psaA	Manganese-binding lipoprotein mntA precursor	[TP0469-TP0034 (0.86910707)]
COG0457	COG0803	BH4014	BH4014	Response regulator aspartate phosphatase	BH2760	BH2760	BH2760 protein {UniProtKB/TrEMBL:Q9K990}	[TP0469-TP0034 (0.86910707)]
COG0457	COG0803	BH1669	BH1669	BH1669 protein {UniProtKB/TrEMBL:Q9KCA4}	BH0516	psaA	Manganese-binding lipoprotein mntA precursor	[TP0469-TP0034 (0.86910707)]
COG0457	COG0803	BH3706	BH3706	Response regulator aspartate phosphatase	BH0259	BH0259	BH0259 protein {UniProtKB/TrEMBL:Q9KG54}	[TP0469-TP0034 (0.86910707)]
COG0457	COG0803	BH3054	BH3054	BH3054 protein {UniProtKB/TrEMBL:Q9K8F2}	BH0259	BH0259	BH0259 protein {UniProtKB/TrEMBL:Q9KG54}	[TP0469-TP0034 (0.86910707)]
COG0457	COG0803	BH1669	BH1669	BH1669 protein {UniProtKB/TrEMBL:Q9KCA4}	BH0259	BH0259	BH0259 protein {UniProtKB/TrEMBL:Q9KG54}	[TP0469-TP0034 (0.86910707)]
COG0457	COG0803	BH1814	BH1814	BH1814 protein {UniProtKB/TrEMBL:Q9KBW0}	BH0259	BH0259	BH0259 protein {UniProtKB/TrEMBL:Q9KG54}	[TP0469-TP0034 (0.86910707)]
COG0457	COG0803	BH0479	BH0479	BH0479 protein {UniProtKB/TrEMBL:Q9KFK0}	BH0516	psaA	Manganese-binding lipoprotein mntA precursor	[TP0469-TP0034 (0.86910707)]
COG0472	COG1512	BH2568/BH2569	mraY	Phospho-N-acetylmuramoyl-pentapeptide-transferase (EC 2.7.8.13) (UDP- MurNAc-pentapeptide phosphotransferase)	BH1807	BH1807	BH1807 protein {UniProtKB/TrEMBL:Q9KBW7}	[TP0345-TP0561 (0.53951585)]
COG0530	COG0741	BH0465	BH0465	BH0465 protein {UniProtKB/TrEMBL:Q9KFL4}	BH2852	BH2852	Lytic transglycosylase {UniProtKB/TrEMBL:Q9K900}	[TP1034-TP0043 (0.7823198)]
COG0530	COG0741	BH2867	BH2867	Cation antiporter {UniProtKB/TrEMBL:Q9K8Y5}	BH2852	BH2852	Lytic transglycosylase {UniProtKB/TrEMBL:Q9K900}	[TP1034-TP0043 (0.7823198)]
COG0530	COG0741	BH2867	BH2867	Cation antiporter {UniProtKB/TrEMBL:Q9K8Y5}	BH1391	BH1391	BH1391 protein {UniProtKB/TrEMBL:Q9KD28}	[TP1034-TP0043 (0.7823198)]
COG0530	COG0741	BH0465	BH0465	BH0465 protein {UniProtKB/TrEMBL:Q9KFL4}	BH1391	BH1391	BH1391 protein {UniProtKB/TrEMBL:Q9KD28}	[TP1034-TP0043 (0.7823198)]
COG1285	COG1684	BH3225	BH3225	Magnesium (Mg2+) transporter	BH2440	BH2440	Flagellar biosynthetic protein fliR	[TP0774-TP0716 (0.78400123)]
COG1285	COG1684	BH0541	BH0541	Mg2+-transporting ATPase	BH2440	BH2440	Flagellar biosynthetic protein fliR	[TP0774-TP0716 (0.78400123)]
COG0621	COG2812	BH2372	BH2372	BH2372 protein {UniProtKB/TrEMBL:Q9KAB7}	BH0034	BH0034	DNA polymerase III gamma and tau subunits	[TP0754-TP1005 (0.5550382)]
COG0621	COG2812	BH1351	BH1351	BH1351 protein {UniProtKB/TrEMBL:Q9KD68}	BH0034	BH0034	DNA polymerase III gamma and tau subunits	[TP0754-TP1005 (0.5550382)]
COG0739	COG1418	BH1600	BH1600	BH1600 protein {UniProtKB/TrEMBL:Q9KCH1}	BH2378	BH2378	UPF0144 protein BH2378	[TP0702-TP1018 (0.7620277)]
COG0739	COG1418	BH3746	BH3746	Stage II sporulation protein	BH2835	BH2835	BH2835 protein {UniProtKB/TrEMBL:Q9K916}	[TP0702-TP1018 (0.7620277)]
COG0739	COG1418	BH3436	BH3436	BH3436 protein {UniProtKB/TrEMBL:Q9K7C8}	BH2378	BH2378	UPF0144 protein BH2378	[TP0702-TP1018 (0.7620277)]
COG0739	COG1418	BH3016	BH3016	Inhibitor of SpoIVFB {UniProtKB/TrEMBL:Q9K8J0}	BH2378	BH2378	UPF0144 protein BH2378	[TP0702-TP1018 (0.7620277)]
COG0739	COG1418	BH3016	BH3016	Inhibitor of SpoIVFB {UniProtKB/TrEMBL:Q9K8J0}	BH2835	BH2835	BH2835 protein {UniProtKB/TrEMBL:Q9K916}	[TP0702-TP1018 (0.7620277)]
COG0739	COG1418	BH1600	BH1600	BH1600 protein {UniProtKB/TrEMBL:Q9KCH1}	BH2866	BH2866	BH2866 protein {UniProtKB/TrEMBL:Q9K8Y6}	[TP0702-TP1018 (0.7620277)]
COG0739	COG1418	BH3746	BH3746	Stage II sporulation protein	BH2866	BH2866	BH2866 protein {UniProtKB/TrEMBL:Q9K8Y6}	[TP0702-TP1018 (0.7620277)]
COG0739	COG1418	BH3746	BH3746	Stage II sporulation protein	BH2378	BH2378	UPF0144 protein BH2378	[TP0702-TP1018 (0.7620277)]
COG0739	COG1418	BH1600	BH1600	BH1600 protein {UniProtKB/TrEMBL:Q9KCH1}	BH2835	BH2835	BH2835 protein {UniProtKB/TrEMBL:Q9K916}	[TP0702-TP1018 (0.7620277)]
COG0739	COG1418	BH3436	BH3436	BH3436 protein {UniProtKB/TrEMBL:Q9K7C8}	BH2835	BH2835	BH2835 protein {UniProtKB/TrEMBL:Q9K916}	[TP0702-TP1018 (0.7620277)]
COG0739	COG1418	BH3016	BH3016	Inhibitor of SpoIVFB {UniProtKB/TrEMBL:Q9K8J0}	BH2866	BH2866	BH2866 protein {UniProtKB/TrEMBL:Q9K8Y6}	[TP0702-TP1018 (0.7620277)]
COG0739	COG1418	BH2643	BH2643	BH2643 protein {UniProtKB/TrEMBL:Q9K9K3}	BH2866	BH2866	BH2866 protein {UniProtKB/TrEMBL:Q9K8Y6}	[TP0702-TP1018 (0.7620277)]
COG0739	COG1418	BH3436	BH3436	BH3436 protein {UniProtKB/TrEMBL:Q9K7C8}	BH2866	BH2866	BH2866 protein {UniProtKB/TrEMBL:Q9K8Y6}	[TP0702-TP1018 (0.7620277)]
COG0739	COG1418	BH2643	BH2643	BH2643 protein {UniProtKB/TrEMBL:Q9K9K3}	BH2378	BH2378	UPF0144 protein BH2378	[TP0702-TP1018 (0.7620277)]
COG0739	COG1418	BH2643	BH2643	BH2643 protein {UniProtKB/TrEMBL:Q9K9K3}	BH2835	BH2835	BH2835 protein {UniProtKB/TrEMBL:Q9K916}	[TP0702-TP1018 (0.7620277)]
COG0739	COG1344	BH1600	BH1600	BH1600 protein {UniProtKB/TrEMBL:Q9KCH1}	BH1477	BH1477	Flagellin {UniProtKB/TrEMBL:Q9KCU2}	[TP0702-TP0870 (0.64395046)]
COG0739	COG1344	BH2643	BH2643	BH2643 protein {UniProtKB/TrEMBL:Q9K9K3}	BH1477	BH1477	Flagellin {UniProtKB/TrEMBL:Q9KCU2}	[TP0702-TP0870 (0.64395046)]
COG0739	COG1344	BH1600	BH1600	BH1600 protein {UniProtKB/TrEMBL:Q9KCH1}	BH3620	BH3620	Flagellar hook-associated protein 3	[TP0702-TP0870 (0.64395046)]
COG0739	COG1344	BH3746	BH3746	Stage II sporulation protein	BH3620	BH3620	Flagellar hook-associated protein 3	[TP0702-TP0870 (0.64395046)]
COG0739	COG1344	BH3746	BH3746	Stage II sporulation protein	BH1477	BH1477	Flagellin {UniProtKB/TrEMBL:Q9KCU2}	[TP0702-TP0870 (0.64395046)]
COG0739	COG1344	BH3436	BH3436	BH3436 protein {UniProtKB/TrEMBL:Q9K7C8}	BH1477	BH1477	Flagellin {UniProtKB/TrEMBL:Q9KCU2}	[TP0702-TP0870 (0.64395046)]
COG0739	COG1344	BH3436	BH3436	BH3436 protein {UniProtKB/TrEMBL:Q9K7C8}	BH3616	hag	Flagellin {UniProtKB/Swiss-Prot:Q05203}	[TP0702-TP0870 (0.64395046)]
COG0739	COG1344	BH2643	BH2643	BH2643 protein {UniProtKB/TrEMBL:Q9K9K3}	BH3616	hag	Flagellin {UniProtKB/Swiss-Prot:Q05203}	[TP0702-TP0870 (0.64395046)]
COG0739	COG1344	BH3016	BH3016	Inhibitor of SpoIVFB {UniProtKB/TrEMBL:Q9K8J0}	BH3616	hag	Flagellin {UniProtKB/Swiss-Prot:Q05203}	[TP0702-TP0870 (0.64395046)]
COG0739	COG1344	BH3016	BH3016	Inhibitor of SpoIVFB {UniProtKB/TrEMBL:Q9K8J0}	BH3620	BH3620	Flagellar hook-associated protein 3	[TP0702-TP0870 (0.64395046)]
COG0739	COG1344	BH2643	BH2643	BH2643 protein {UniProtKB/TrEMBL:Q9K9K3}	BH3620	BH3620	Flagellar hook-associated protein 3	[TP0702-TP0870 (0.64395046)]
COG0739	COG1344	BH1600	BH1600	BH1600 protein {UniProtKB/TrEMBL:Q9KCH1}	BH3616	hag	Flagellin {UniProtKB/Swiss-Prot:Q05203}	[TP0702-TP0870 (0.64395046)]
COG0739	COG1344	BH3016	BH3016	Inhibitor of SpoIVFB {UniProtKB/TrEMBL:Q9K8J0}	BH1477	BH1477	Flagellin {UniProtKB/TrEMBL:Q9KCU2}	[TP0702-TP0870 (0.64395046)]
COG0739	COG1344	BH3436	BH3436	BH3436 protein {UniProtKB/TrEMBL:Q9K7C8}	BH3620	BH3620	Flagellar hook-associated protein 3	[TP0702-TP0870 (0.64395046)]
COG0739	COG1344	BH3746	BH3746	Stage II sporulation protein	BH3616	hag	Flagellin {UniProtKB/Swiss-Prot:Q05203}	[TP0702-TP0870 (0.64395046)]
COG0693	COG0761	BH3025	BH3025	General stress protein {UniProtKB/TrEMBL:Q9K8I1}	BH1382	lytB	4-hydroxy-3-methylbut-2-enyl diphosphate reductase (EC 1.17.1.2)	[TP0445-TP0547 (0.53976095)]
COG1291	COG2239	BH3240	BH3240	Flagellar motor apparatus	BH3224	BH3224	Magnesium (Mg2+) transporter	[TP0725-TP0917 (0.53720385)]
COG1291	COG2239	BH3240	BH3240	Flagellar motor apparatus	BH1947	BH1947	BH1947 protein {UniProtKB/TrEMBL:Q9KBI0}	[TP0725-TP0917 (0.53720385)]
COG1291	COG2239	BH3240	BH3240	Flagellar motor apparatus	BH1948	BH1948	Magnesium (Mg2+) transporter	[TP0725-TP0917 (0.53720385)]
COG1291	COG2239	BH3240	BH3240	Flagellar motor apparatus	BH0511	BH0511	Magnesium (Mg2+) transporter	[TP0725-TP0917 (0.53720385)]
COG0584	COG1493	BH3700	BH3700	Glycerophosphoryl diester phosphodiesterase	BH3590	hprK	HPr kinase/phosphorylase (EC 2.7.11.-) (EC 2.7.4.-) (HPrK/P) (HPr(Ser) kinase/phosphorylase)	[TP0257-TP0591 (0.75711113)]
COG0584	COG1493	BH1080	BH1080	Glycerophosphodiester phosphodiesterase	BH3590	hprK	HPr kinase/phosphorylase (EC 2.7.11.-) (EC 2.7.4.-) (HPrK/P) (HPr(Ser) kinase/phosphorylase)	[TP0257-TP0591 (0.75711113)]
COG0584	COG1493	BH1776	BH1776	Glycerophosphoryl diester phosphodiesterase	BH3590	hprK	HPr kinase/phosphorylase (EC 2.7.11.-) (EC 2.7.4.-) (HPrK/P) (HPr(Ser) kinase/phosphorylase)	[TP0257-TP0591 (0.75711113)]
COG1536	COG4786	BH2457	BH2457	Flagellar motor switch protein	BH2449	BH2449	Flagellar hook protein {UniProtKB/TrEMBL:Q9KA41}	[TP0026-TP0961 (0.8107165)]
COG1536	COG4786	BH2457	BH2457	Flagellar motor switch protein	BH3738	BH3738	Flagellar basal-body rod protein	[TP0026-TP0961 (0.8107165)]
COG1536	COG4786	BH2457	BH2457	Flagellar motor switch protein	BH3737	BH3737	Flagellar hook-basal body protein	[TP0026-TP0961 (0.8107165)]
COG0223	COG0664	BH2508	fmt	Methionyl-tRNA formyltransferase (EC 2.1.2.9)	BH0231	BH0231	Transcriptional regulator of anaerobic genes	[TP0756-TP0995 (0.69102824)]
COG1197	COG1774	BH0069	BH0069	Transcription-repair coupling factor	BH0045	BH0045	Signal peptidase-like protein	[TP0344-TP0046 (0.6615959)]
COG1475	COG1774	BH4059	BH4059	DNA-binding protein Spo0J-like homolog	BH0045	BH0045	Signal peptidase-like protein	[TP0271-TP0046 (0.61832625)]
COG1475	COG1774	BH4057	BH4057	Stage 0 sporulation protein J	BH0045	BH0045	Signal peptidase-like protein	[TP0271-TP0046 (0.61832625)]
COG0785	COG1512	BH1194	ccdA	Cytochrome c-type biogenesis protein ccdA	BH1807	BH1807	BH1807 protein {UniProtKB/TrEMBL:Q9KBW7}	[TP0101-TP0561 (0.5550382)]
COG0272	COG0773	BH0649	lig	DNA ligase (EC 6.5.1.2) (Polydeoxyribonucleotide synthase [NAD+])	BH3248	murC	UDP-N-acetylmuramate--L-alanine ligase (EC 6.3.2.8) (UDP-N- acetylmuramoyl-L-alanine synthetase)	[TP0634-TP0341 (0.8201813)]
COG1344	COG2882	BH3616	hag	Flagellin {UniProtKB/Swiss-Prot:Q05203}	BH2454	BH2454	Flagellar protein required for formation of basal	[TP0868-TP0403 (0.93215036)]
COG1344	COG2882	BH3620	BH3620	Flagellar hook-associated protein 3	BH2454	BH2454	Flagellar protein required for formation of basal	[TP0868-TP0403 (0.93215036)]
COG1344	COG2882	BH1477	BH1477	Flagellin {UniProtKB/TrEMBL:Q9KCU2}	BH2454	BH2454	Flagellar protein required for formation of basal	[TP0868-TP0403 (0.93215036)]
COG1321	COG5401	BH2807	mntR	Transcriptional regulator mntR (Manganese transport regulator)	BH3070	BH3070	Germination (Cortex hydrolysis) and sporulation	[TP0167-TP0832 (0.55516005)]
COG0275	COG5401	BH2575	mraW	S-adenosyl-methyltransferase mraW (EC 2.1.1.-)	BH3070	BH3070	Germination (Cortex hydrolysis) and sporulation	[TP0384-TP0832 (0.6009694)]
COG0301	COG0566	BH3203	thiI	Probable thiamine biosynthesis protein thiI	BH0113	BH0113	TRNA/rRNA methyltransferase	[TP0559-TP0054 (0.678511)]
COG0301	COG0566	BH3203	thiI	Probable thiamine biosynthesis protein thiI	BH3112	BH3112	RRNA methylase {UniProtKB/TrEMBL:Q9K894}	[TP0559-TP0054 (0.678511)]
COG0353	COG0514	BH0036	recR	Recombination protein recR	BH1607	BH1607	ATP-dependent DNA helicase	[TP1004-TP0103 (0.6917512)]
COG0036	COG0249	BH2502	BH2502	Ribulose-phosphate 3-epimerase	BH2369	mutS	DNA mismatch repair protein mutS	[TP0945-TP0328 (0.6742458)]
COG2011	COG2239	BH3480	BH3480	BH3480 protein {UniProtKB/TrEMBL:Q9K790}	BH1948	BH1948	Magnesium (Mg2+) transporter	[TP0119-TP0917 (0.63653934)]
COG2011	COG2239	BH3480	BH3480	BH3480 protein {UniProtKB/TrEMBL:Q9K790}	BH1947	BH1947	BH1947 protein {UniProtKB/TrEMBL:Q9KBI0}	[TP0119-TP0917 (0.63653934)]
COG2011	COG2239	BH3480	BH3480	BH3480 protein {UniProtKB/TrEMBL:Q9K790}	BH0511	BH0511	Magnesium (Mg2+) transporter	[TP0119-TP0917 (0.63653934)]
COG2011	COG2239	BH3480	BH3480	BH3480 protein {UniProtKB/TrEMBL:Q9K790}	BH3224	BH3224	Magnesium (Mg2+) transporter	[TP0119-TP0917 (0.63653934)]
COG0280	COG2204	BH3823	BH3823	Phosphotransacetylase {UniProtKB/TrEMBL:Q9K6A6}	BH0537	BH0537	Transcriptional regulator	[TP0094-TP0519 (0.5559654)]
COG0280	COG2204	BH3823	BH3823	Phosphotransacetylase {UniProtKB/TrEMBL:Q9K6A6}	BH2948	BH2948	Two-component response regulator in acetoacetate	[TP0094-TP0519 (0.5559654)]
COG0124	COG0465	BH1251	hisS	Histidyl-tRNA synthetase (EC 6.1.1.21) (Histidine--tRNA ligase) (HisRS)	BH0085	BH0085	Cell-division protein {UniProtKB/TrEMBL:Q9KGH6}	[TP0641-TP0330 (0.76316583)]
COG1396	COG2206	BH2125	BH2125	Transcriptional regulator of	BH3794	BH3794	BH3794 protein {UniProtKB/TrEMBL:Q9K6D5}	[TP0461-TP0877 (0.81002605)]
COG1396	COG2206	BH0096	BH0096	BH0096 protein {UniProtKB/TrEMBL:Q9KGG6}	BH3794	BH3794	BH3794 protein {UniProtKB/TrEMBL:Q9K6D5}	[TP0461-TP0877 (0.81002605)]
COG1396	COG2206	BH0346	BH0346	BH0346 protein {UniProtKB/TrEMBL:Q9KFX4}	BH3794	BH3794	BH3794 protein {UniProtKB/TrEMBL:Q9K6D5}	[TP0461-TP0877 (0.81002605)]
COG1396	COG2206	BH0346	BH0346	BH0346 protein {UniProtKB/TrEMBL:Q9KFX4}	BH0008	BH0008	ORF14 {UniProtKB/TrEMBL:Q9RC97}	[TP0461-TP0877 (0.81002605)]
COG1396	COG2206	BH0345	BH0345	Transcriptional regulator	BH3794	BH3794	BH3794 protein {UniProtKB/TrEMBL:Q9K6D5}	[TP0461-TP0877 (0.81002605)]
COG1396	COG2206	BH1443	BH1443	Transcriptional regulator	BH3794	BH3794	BH3794 protein {UniProtKB/TrEMBL:Q9K6D5}	[TP0461-TP0877 (0.81002605)]
COG1396	COG2206	BH1444	BH1444	BH1444 protein {UniProtKB/TrEMBL:Q9KCX5}	BH0008	BH0008	ORF14 {UniProtKB/TrEMBL:Q9RC97}	[TP0461-TP0877 (0.81002605)]
COG1396	COG2206	BH2909	BH2909	BH2909 protein {UniProtKB/TrEMBL:Q9K8U3}	BH0008	BH0008	ORF14 {UniProtKB/TrEMBL:Q9RC97}	[TP0461-TP0877 (0.81002605)]
COG1396	COG2206	BH1443	BH1443	Transcriptional regulator	BH0008	BH0008	ORF14 {UniProtKB/TrEMBL:Q9RC97}	[TP0461-TP0877 (0.81002605)]
COG1396	COG2206	BH1288	BH1288	Transcriptional repressor of PBSX genes	BH0008	BH0008	ORF14 {UniProtKB/TrEMBL:Q9RC97}	[TP0461-TP0877 (0.81002605)]
COG1396	COG2206	BH0345	BH0345	Transcriptional regulator	BH0008	BH0008	ORF14 {UniProtKB/TrEMBL:Q9RC97}	[TP0461-TP0877 (0.81002605)]
COG1396	COG2206	BH2909	BH2909	BH2909 protein {UniProtKB/TrEMBL:Q9K8U3}	BH3794	BH3794	BH3794 protein {UniProtKB/TrEMBL:Q9K6D5}	[TP0461-TP0877 (0.81002605)]
COG1396	COG2206	BH1288	BH1288	Transcriptional repressor of PBSX genes	BH3794	BH3794	BH3794 protein {UniProtKB/TrEMBL:Q9K6D5}	[TP0461-TP0877 (0.81002605)]
COG1396	COG2206	BH1444	BH1444	BH1444 protein {UniProtKB/TrEMBL:Q9KCX5}	BH3794	BH3794	BH3794 protein {UniProtKB/TrEMBL:Q9K6D5}	[TP0461-TP0877 (0.81002605)]
COG1396	COG2206	BH0944	BH0944	Transcriptional regulator	BH3794	BH3794	BH3794 protein {UniProtKB/TrEMBL:Q9K6D5}	[TP0461-TP0877 (0.81002605)]
COG1396	COG2206	BH0096	BH0096	BH0096 protein {UniProtKB/TrEMBL:Q9KGG6}	BH0008	BH0008	ORF14 {UniProtKB/TrEMBL:Q9RC97}	[TP0461-TP0877 (0.81002605)]
COG1396	COG2206	BH2125	BH2125	Transcriptional regulator of	BH0008	BH0008	ORF14 {UniProtKB/TrEMBL:Q9RC97}	[TP0461-TP0877 (0.81002605)]
COG1396	COG2206	BH0944	BH0944	Transcriptional regulator	BH0008	BH0008	ORF14 {UniProtKB/TrEMBL:Q9RC97}	[TP0461-TP0877 (0.81002605)]
COG0257	COG0719	BH0159	BH0159	50S ribosomal protein L36	BH3467	BH3467	BH3467 protein {UniProtKB/TrEMBL:Q9K7A2}	[TP0209-TP0612 (0.6772987)]
COG0257	COG0719	BH0159	BH0159	50S ribosomal protein L36	BH3470	BH3470	BH3470 protein {UniProtKB/TrEMBL:Q9K799}	[TP0209-TP0612 (0.6772987)]
COG0564	COG1843	BH2542	BH2542	Pseudouridine synthase {UniProtKB/TrEMBL:Q9K9V3}	BH2451	BH2451	Flagellar hook assembly protein	[TP0339-TP0728 (0.7885255)]
COG0564	COG1843	BH2847	BH2847	BH2847 protein {UniProtKB/TrEMBL:Q9K905}	BH2451	BH2451	Flagellar hook assembly protein	[TP0339-TP0728 (0.7885255)]
COG0493	COG1488	BH1729	BH1729	Glutamate synthase {UniProtKB/TrEMBL:Q9KC45}	BH3249	BH3249	BH3249 protein {UniProtKB/TrEMBL:Q9K7W0}	[TP0735-TP0628 (0.6598422)]
COG0772	COG1512	BH3276	BH3276	Stage V sporulation protein E	BH1807	BH1807	BH1807 protein {UniProtKB/TrEMBL:Q9KBW7}	[TP0387-TP0561 (0.5082704)]
COG0772	COG1512	BH2566	BH2566	Stage V sporulation protein E	BH1807	BH1807	BH1807 protein {UniProtKB/TrEMBL:Q9KBW7}	[TP0387-TP0561 (0.5082704)]
COG0772	COG1512	BH3275	BH3275	Stage V sporulation protein E	BH1807	BH1807	BH1807 protein {UniProtKB/TrEMBL:Q9KBW7}	[TP0387-TP0561 (0.5082704)]
COG0772	COG1512	BH3360	BH3360	BH3360 protein {UniProtKB/TrEMBL:Q9K7K1}	BH1807	BH1807	BH1807 protein {UniProtKB/TrEMBL:Q9KBW7}	[TP0387-TP0561 (0.5082704)]
COG0173	COG0493	BH1252	aspS	Aspartyl-tRNA synthetase (EC 6.1.1.12) (Aspartate--tRNA ligase) (AspRS)	BH1729	BH1729	Glutamate synthase {UniProtKB/TrEMBL:Q9KC45}	[TP0985-TP0735 (0.50901)]
COG0860	COG2080	BH1294	BH1294	N-acetylmuramoyl-L-alanine amidase	BH0749	BH0749	4-hydroxybenzoyl-CoA reductase	[TP0247-TP0080 (0.7296782)]
COG0860	COG2080	BH1294	BH1294	N-acetylmuramoyl-L-alanine amidase	BH1978	BH1978	BH1978 protein {UniProtKB/TrEMBL:Q9KBF0}	[TP0247-TP0080 (0.7296782)]
COG0860	COG2080	BH3510	BH3510	N-acetylmuramoyl-L-alanine amidase	BH1978	BH1978	BH1978 protein {UniProtKB/TrEMBL:Q9KBF0}	[TP0247-TP0080 (0.7296782)]
COG0860	COG2080	BH0810	BH0810	N-acetylmuramoyl-L-alanine amidase	BH1978	BH1978	BH1978 protein {UniProtKB/TrEMBL:Q9KBF0}	[TP0247-TP0080 (0.7296782)]
COG0860	COG2080	BH3510	BH3510	N-acetylmuramoyl-L-alanine amidase	BH0749	BH0749	4-hydroxybenzoyl-CoA reductase	[TP0247-TP0080 (0.7296782)]
COG0860	COG2080	BH0239	BH0239	Germination specific N-acetylmuramoyl-L-alanine	BH0749	BH0749	4-hydroxybenzoyl-CoA reductase	[TP0247-TP0080 (0.7296782)]
COG0860	COG2080	BH0810	BH0810	N-acetylmuramoyl-L-alanine amidase	BH0749	BH0749	4-hydroxybenzoyl-CoA reductase	[TP0247-TP0080 (0.7296782)]
COG0860	COG2080	BH0966	BH0966	N-acetylmuramoyl-L-alanine amidase	BH0749	BH0749	4-hydroxybenzoyl-CoA reductase	[TP0247-TP0080 (0.7296782)]
COG0860	COG2080	BH0239	BH0239	Germination specific N-acetylmuramoyl-L-alanine	BH1978	BH1978	BH1978 protein {UniProtKB/TrEMBL:Q9KBF0}	[TP0247-TP0080 (0.7296782)]
COG0860	COG2080	BH0966	BH0966	N-acetylmuramoyl-L-alanine amidase	BH1978	BH1978	BH1978 protein {UniProtKB/TrEMBL:Q9KBF0}	[TP0247-TP0080 (0.7296782)]
COG0275	COG0820	BH2575	mraW	S-adenosyl-methyltransferase mraW (EC 2.1.1.-)	BH2506	BH2506	BH2506 protein {UniProtKB/TrEMBL:Q9K9Y8}	[TP0384-TP0068 (0.79878455)]
COG0445	COG1366	BH4061	gidA	tRNA uridine 5-carboxymethylaminomethyl modification enzyme gidA (Glucose-inhibited division protein A)	BH0524	BH0524	Negative regulator of sigma-B activity	[TP0044-TP0233 (0.74185747)]
COG0445	COG1366	BH4061	gidA	tRNA uridine 5-carboxymethylaminomethyl modification enzyme gidA (Glucose-inhibited division protein A)	BH0527	BH0527	Positive regulator of sigma-B activity	[TP0044-TP0233 (0.74185747)]
COG0445	COG1366	BH4061	gidA	tRNA uridine 5-carboxymethylaminomethyl modification enzyme gidA (Glucose-inhibited division protein A)	BH1536	BH1536	Anti-sigma F factor antagonist	[TP0044-TP0233 (0.74185747)]
COG0242	COG0360	BH2658	def	Peptide deformylase (EC 3.5.1.88) (PDF) (Polypeptide deformylase)	BH4050	rpsF	30S ribosomal protein S6	[TP0757-TP0063 (0.54983324)]
COG0693	COG1653	BH3025	BH3025	General stress protein {UniProtKB/TrEMBL:Q9K8I1}	BH2226	BH2226	Multiple sugar transport system	[TP0445-TP0074 (0.5751514)]
COG0693	COG1653	BH3025	BH3025	General stress protein {UniProtKB/TrEMBL:Q9K8I1}	BH0796	BH0796	BH0796 protein {UniProtKB/TrEMBL:Q9KEQ3}	[TP0445-TP0074 (0.5751514)]
COG0693	COG1653	BH3025	BH3025	General stress protein {UniProtKB/TrEMBL:Q9K8I1}	BH3680	BH3680	Sugar ABC transporter {UniProtKB/TrEMBL:Q9K6P8}	[TP0445-TP0074 (0.5751514)]
COG0693	COG1653	BH3025	BH3025	General stress protein {UniProtKB/TrEMBL:Q9K8I1}	BH1244	BH1244	BH1244 protein {UniProtKB/TrEMBL:Q9KDG9}	[TP0445-TP0074 (0.5751514)]
COG0693	COG1653	BH3025	BH3025	General stress protein {UniProtKB/TrEMBL:Q9K8I1}	BH1924	BH1924	Sugar transport system {UniProtKB/TrEMBL:Q9KBK2}	[TP0445-TP0074 (0.5751514)]
COG0693	COG1653	BH3025	BH3025	General stress protein {UniProtKB/TrEMBL:Q9K8I1}	BH1079	BH1079	Glycerol-3-phosphate ABC transporter	[TP0445-TP0074 (0.5751514)]
COG0693	COG1653	BH3025	BH3025	General stress protein {UniProtKB/TrEMBL:Q9K8I1}	BH3845	BH3845	ABC transporter {UniProtKB/TrEMBL:Q9K687}	[TP0445-TP0074 (0.5751514)]
COG0693	COG1653	BH3025	BH3025	General stress protein {UniProtKB/TrEMBL:Q9K8I1}	BH1864	BH1864	BH1864 protein {UniProtKB/TrEMBL:Q9KBR1}	[TP0445-TP0074 (0.5751514)]
COG0693	COG1653	BH3025	BH3025	General stress protein {UniProtKB/TrEMBL:Q9K8I1}	BH1064	BH1064	BH1064 protein {UniProtKB/TrEMBL:Q9KDZ7}	[TP0445-TP0074 (0.5751514)]
COG0693	COG1653	BH3025	BH3025	General stress protein {UniProtKB/TrEMBL:Q9K8I1}	BH3690	BH3690	Sugar transport system {UniProtKB/TrEMBL:Q9K6N8}	[TP0445-TP0074 (0.5751514)]
COG0693	COG1653	BH3025	BH3025	General stress protein {UniProtKB/TrEMBL:Q9K8I1}	BH0905	araN	Probable arabinose-binding protein precursor	[TP0445-TP0074 (0.5751514)]
COG0693	COG1653	BH3025	BH3025	General stress protein {UniProtKB/TrEMBL:Q9K8I1}	BH0482	BH0482	Lipoprotein {UniProtKB/TrEMBL:Q9KFJ7}	[TP0445-TP0074 (0.5751514)]
COG0693	COG1653	BH3025	BH3025	General stress protein {UniProtKB/TrEMBL:Q9K8I1}	BH2726	BH2726	Lactose transport system	[TP0445-TP0074 (0.5751514)]
COG0693	COG1653	BH3025	BH3025	General stress protein {UniProtKB/TrEMBL:Q9K8I1}	BH1117	BH1117	BH1117 protein {UniProtKB/TrEMBL:Q9KDU4}	[TP0445-TP0074 (0.5751514)]
COG1582	COG1843	BH2448	BH2448	BH2448 protein {UniProtKB/TrEMBL:Q9KA42}	BH2451	BH2451	Flagellar hook assembly protein	[TP0726-TP0728 (0.7544685)]
COG0267	COG0357	BH0116	BH0116	50S ribosomal protein L33	BH4060	gidB	Methyltransferase gidB (EC 2.1.-.-) (Glucose-inhibited division protein B)	[TP0234-TP0946 (0.6249908)]
COG0234	COG0772	BH0561	groS	10 kDa chaperonin (Protein Cpn10) (groES protein)	BH3276	BH3276	Stage V sporulation protein E	[TP1013-TP0387 (0.81326103)]
COG0234	COG0772	BH0561	groS	10 kDa chaperonin (Protein Cpn10) (groES protein)	BH2566	BH2566	Stage V sporulation protein E	[TP1013-TP0387 (0.81326103)]
COG0234	COG0772	BH0561	groS	10 kDa chaperonin (Protein Cpn10) (groES protein)	BH3360	BH3360	BH3360 protein {UniProtKB/TrEMBL:Q9K7K1}	[TP1013-TP0387 (0.81326103)]
COG0234	COG0772	BH0561	groS	10 kDa chaperonin (Protein Cpn10) (groES protein)	BH3275	BH3275	Stage V sporulation protein E	[TP1013-TP0387 (0.81326103)]
COG0445	COG0457	BH4061	gidA	tRNA uridine 5-carboxymethylaminomethyl modification enzyme gidA (Glucose-inhibited division protein A)	BH1690	BH1690	BH1690 protein {UniProtKB/TrEMBL:Q9KC84}	[TP0044-TP0954 (0.8549597)]
COG0445	COG0457	BH4061	gidA	tRNA uridine 5-carboxymethylaminomethyl modification enzyme gidA (Glucose-inhibited division protein A)	BH4014	BH4014	Response regulator aspartate phosphatase	[TP0044-TP0954 (0.8549597)]
COG0445	COG0457	BH4061	gidA	tRNA uridine 5-carboxymethylaminomethyl modification enzyme gidA (Glucose-inhibited division protein A)	BH3054	BH3054	BH3054 protein {UniProtKB/TrEMBL:Q9K8F2}	[TP0044-TP0954 (0.8549597)]
COG0445	COG0457	BH4061	gidA	tRNA uridine 5-carboxymethylaminomethyl modification enzyme gidA (Glucose-inhibited division protein A)	BH1814	BH1814	BH1814 protein {UniProtKB/TrEMBL:Q9KBW0}	[TP0044-TP0954 (0.8549597)]
COG0445	COG0457	BH4061	gidA	tRNA uridine 5-carboxymethylaminomethyl modification enzyme gidA (Glucose-inhibited division protein A)	BH3696	BH3696	Response regulator aspartate phosphatase	[TP0044-TP0954 (0.8549597)]
COG0445	COG0457	BH4061	gidA	tRNA uridine 5-carboxymethylaminomethyl modification enzyme gidA (Glucose-inhibited division protein A)	BH1987	BH1987	Response regulator aspartate phosphatase	[TP0044-TP0954 (0.8549597)]
COG0445	COG0457	BH4061	gidA	tRNA uridine 5-carboxymethylaminomethyl modification enzyme gidA (Glucose-inhibited division protein A)	BH3706	BH3706	Response regulator aspartate phosphatase	[TP0044-TP0954 (0.8549597)]
COG0445	COG0457	BH4061	gidA	tRNA uridine 5-carboxymethylaminomethyl modification enzyme gidA (Glucose-inhibited division protein A)	BH0479	BH0479	BH0479 protein {UniProtKB/TrEMBL:Q9KFK0}	[TP0044-TP0954 (0.8549597)]
COG0445	COG0457	BH4061	gidA	tRNA uridine 5-carboxymethylaminomethyl modification enzyme gidA (Glucose-inhibited division protein A)	BH0661	BH0661	Response regulator aspartate phosphatase	[TP0044-TP0954 (0.8549597)]
COG0445	COG0457	BH4061	gidA	tRNA uridine 5-carboxymethylaminomethyl modification enzyme gidA (Glucose-inhibited division protein A)	BH1669	BH1669	BH1669 protein {UniProtKB/TrEMBL:Q9KCA4}	[TP0044-TP0954 (0.8549597)]
COG0445	COG0457	BH4061	gidA	tRNA uridine 5-carboxymethylaminomethyl modification enzyme gidA (Glucose-inhibited division protein A)	BH3572	BH3572	BH3572 protein {UniProtKB/TrEMBL:Q9K702}	[TP0044-TP0954 (0.8549597)]
COG0445	COG0457	BH4061	gidA	tRNA uridine 5-carboxymethylaminomethyl modification enzyme gidA (Glucose-inhibited division protein A)	BH1262	BH1262	BH1262 protein {UniProtKB/TrEMBL:Q9KDF1}	[TP0044-TP0954 (0.8549597)]
COG0305	COG1595	BH4029	BH4029	Replicative DNA helicase	BH0672	BH0672	RNA polymerase ECF-type sigma factor	[TP0058-TP0092 (0.74082893)]
COG0305	COG1595	BH4029	BH4029	Replicative DNA helicase	BH0620	BH0620	RNA polymerase ECF-type sigma factor	[TP0058-TP0092 (0.74082893)]
COG0305	COG1595	BH4029	BH4029	Replicative DNA helicase	BH2026	BH2026	RNA polymerase ECF-type sigma factor	[TP0058-TP0092 (0.74082893)]
COG0305	COG1595	BH4029	BH4029	Replicative DNA helicase	BH3632	BH3632	RNA polymerase ECF-type sigma factor	[TP0058-TP0092 (0.74082893)]
COG0305	COG1595	BH4029	BH4029	Replicative DNA helicase	BH3882	BH3882	RNA polymerase ECF-type sigma factor	[TP0058-TP0092 (0.74082893)]
COG0305	COG1595	BH4029	BH4029	Replicative DNA helicase	BH3216	BH3216	RNA polymerase ECF-type sigma factor	[TP0058-TP0092 (0.74082893)]
COG0305	COG1595	BH4029	BH4029	Replicative DNA helicase	BH0263	BH0263	RNA polymerase ECF-type sigma factor	[TP0058-TP0092 (0.74082893)]
COG0305	COG1595	BH4029	BH4029	Replicative DNA helicase	BH0115	BH0115	RNA polymerase sigma-H factor	[TP0058-TP0092 (0.74082893)]
COG0305	COG1595	BH4029	BH4029	Replicative DNA helicase	BH3362	BH3362	RNA polymerase sigma factor	[TP0058-TP0092 (0.74082893)]
COG0305	COG1595	BH4029	BH4029	Replicative DNA helicase	BH3117	BH3117	RNA polymerase ECF-type sigma factor	[TP0058-TP0092 (0.74082893)]
COG0305	COG1595	BH4029	BH4029	Replicative DNA helicase	BH1615	BH1615	RNA polymerase sigma factor Y	[TP0058-TP0092 (0.74082893)]
COG0290	COG1516	BH3140	infC	Translation initiation factor IF-3	BH1476	BH1476	Flagellar biosynthesis {UniProtKB/TrEMBL:Q9KCU3}	[TP0850-TP0943 (0.6225916)]
COG0290	COG1516	BH3140	infC	Translation initiation factor IF-3	BH3613	BH3613	Flagellar protein {UniProtKB/TrEMBL:Q9K6W1}	[TP0850-TP0943 (0.6225916)]
COG0228	COG0250	BH2483	rpsP	30S ribosomal protein S16	BH0118	nusG	Transcription antitermination protein nusG	[TP0905-TP0236 (0.7099409)]
COG1516	COG1728	BH1476	BH1476	Flagellar biosynthesis {UniProtKB/TrEMBL:Q9KCU3}	BH1478	BH1478	BH1478 protein {UniProtKB/TrEMBL:Q9KCU1}	[TP0943-TP0047 (0.5419107)]
COG1516	COG1728	BH3613	BH3613	Flagellar protein {UniProtKB/TrEMBL:Q9K6W1}	BH1478	BH1478	BH1478 protein {UniProtKB/TrEMBL:Q9KCU1}	[TP0943-TP0047 (0.5419107)]
COG1595	COG1868	BH3632	BH3632	RNA polymerase ECF-type sigma factor	BH2446	BH2446	Flagellar motor switch protein	[TP0092-TP0721 (0.802411)]
COG1595	COG1868	BH0263	BH0263	RNA polymerase ECF-type sigma factor	BH2446	BH2446	Flagellar motor switch protein	[TP0092-TP0721 (0.802411)]
COG1595	COG1868	BH3362	BH3362	RNA polymerase sigma factor	BH2446	BH2446	Flagellar motor switch protein	[TP0092-TP0721 (0.802411)]
COG1595	COG1868	BH0115	BH0115	RNA polymerase sigma-H factor	BH2446	BH2446	Flagellar motor switch protein	[TP0092-TP0721 (0.802411)]
COG1595	COG1868	BH0672	BH0672	RNA polymerase ECF-type sigma factor	BH2446	BH2446	Flagellar motor switch protein	[TP0092-TP0721 (0.802411)]
COG1595	COG1868	BH0620	BH0620	RNA polymerase ECF-type sigma factor	BH2446	BH2446	Flagellar motor switch protein	[TP0092-TP0721 (0.802411)]
COG1595	COG1868	BH1615	BH1615	RNA polymerase sigma factor Y	BH2446	BH2446	Flagellar motor switch protein	[TP0092-TP0721 (0.802411)]
COG1595	COG1868	BH2026	BH2026	RNA polymerase ECF-type sigma factor	BH2446	BH2446	Flagellar motor switch protein	[TP0092-TP0721 (0.802411)]
COG1595	COG1868	BH3216	BH3216	RNA polymerase ECF-type sigma factor	BH2446	BH2446	Flagellar motor switch protein	[TP0092-TP0721 (0.802411)]
COG1595	COG1868	BH3882	BH3882	RNA polymerase ECF-type sigma factor	BH2446	BH2446	Flagellar motor switch protein	[TP0092-TP0721 (0.802411)]
COG1595	COG1868	BH3117	BH3117	RNA polymerase ECF-type sigma factor	BH2446	BH2446	Flagellar motor switch protein	[TP0092-TP0721 (0.802411)]
COG0173	COG1512	BH1252	aspS	Aspartyl-tRNA synthetase (EC 6.1.1.12) (Aspartate--tRNA ligase) (AspRS)	BH1807	BH1807	BH1807 protein {UniProtKB/TrEMBL:Q9KBW7}	[TP0985-TP0561 (0.83540547)]
COG0465	COG0532	BH0085	BH0085	Cell-division protein {UniProtKB/TrEMBL:Q9KGH6}	BH2413	infB	Translation initiation factor IF-2	[TP0330-TP0891 (0.8751731)]
COG0234	COG0445	BH0561	groS	10 kDa chaperonin (Protein Cpn10) (groES protein)	BH4061	gidA	tRNA uridine 5-carboxymethylaminomethyl modification enzyme gidA (Glucose-inhibited division protein A)	[TP1013-TP0044 (0.813164)]
COG0326	COG0353	BH1007	htpG	Chaperone protein htpG (Heat shock protein htpG) (High temperature protein G)	BH0036	recR	Recombination protein recR	[TP0984-TP1004 (0.5573069)]
COG0265	COG1381	BH4022	BH4022	Serine protease Do {UniProtKB/TrEMBL:Q9K5R6}	BH1369	recO	DNA repair protein recO (Recombination protein O)	[TP0773-TP0636 (0.870009)]
COG0265	COG1381	BH2189	BH2189	BH2189 protein {UniProtKB/TrEMBL:Q9KAU7}	BH1369	recO	DNA repair protein recO (Recombination protein O)	[TP0773-TP0636 (0.870009)]
COG0265	COG1381	BH3598	BH3598	BH3598 protein {UniProtKB/TrEMBL:Q9K6X6}	BH1369	recO	DNA repair protein recO (Recombination protein O)	[TP0773-TP0636 (0.870009)]
COG0457	COG0860	BH1987	BH1987	Response regulator aspartate phosphatase	BH0810	BH0810	N-acetylmuramoyl-L-alanine amidase	[TP0820-TP0247 (0.74644035), TP0067-TP0247 (0.79531366)]
COG0457	COG0860	BH0479	BH0479	BH0479 protein {UniProtKB/TrEMBL:Q9KFK0}	BH0239	BH0239	Germination specific N-acetylmuramoyl-L-alanine	[TP0820-TP0247 (0.74644035), TP0067-TP0247 (0.79531366)]
COG0457	COG0860	BH3706	BH3706	Response regulator aspartate phosphatase	BH0239	BH0239	Germination specific N-acetylmuramoyl-L-alanine	[TP0820-TP0247 (0.74644035), TP0067-TP0247 (0.79531366)]
COG0457	COG0860	BH3706	BH3706	Response regulator aspartate phosphatase	BH3510	BH3510	N-acetylmuramoyl-L-alanine amidase	[TP0820-TP0247 (0.74644035), TP0067-TP0247 (0.79531366)]
COG0457	COG0860	BH3696	BH3696	Response regulator aspartate phosphatase	BH3510	BH3510	N-acetylmuramoyl-L-alanine amidase	[TP0820-TP0247 (0.74644035), TP0067-TP0247 (0.79531366)]
COG0457	COG0860	BH1690	BH1690	BH1690 protein {UniProtKB/TrEMBL:Q9KC84}	BH0239	BH0239	Germination specific N-acetylmuramoyl-L-alanine	[TP0820-TP0247 (0.74644035), TP0067-TP0247 (0.79531366)]
COG0457	COG0860	BH1669	BH1669	BH1669 protein {UniProtKB/TrEMBL:Q9KCA4}	BH0966	BH0966	N-acetylmuramoyl-L-alanine amidase	[TP0820-TP0247 (0.74644035), TP0067-TP0247 (0.79531366)]
COG0457	COG0860	BH1262	BH1262	BH1262 protein {UniProtKB/TrEMBL:Q9KDF1}	BH3510	BH3510	N-acetylmuramoyl-L-alanine amidase	[TP0820-TP0247 (0.74644035), TP0067-TP0247 (0.79531366)]
COG0457	COG0860	BH3706	BH3706	Response regulator aspartate phosphatase	BH1294	BH1294	N-acetylmuramoyl-L-alanine amidase	[TP0820-TP0247 (0.74644035), TP0067-TP0247 (0.79531366)]
COG0457	COG0860	BH0661	BH0661	Response regulator aspartate phosphatase	BH0239	BH0239	Germination specific N-acetylmuramoyl-L-alanine	[TP0820-TP0247 (0.74644035), TP0067-TP0247 (0.79531366)]
COG0457	COG0860	BH1987	BH1987	Response regulator aspartate phosphatase	BH1294	BH1294	N-acetylmuramoyl-L-alanine amidase	[TP0820-TP0247 (0.74644035), TP0067-TP0247 (0.79531366)]
COG0457	COG0860	BH3054	BH3054	BH3054 protein {UniProtKB/TrEMBL:Q9K8F2}	BH1294	BH1294	N-acetylmuramoyl-L-alanine amidase	[TP0820-TP0247 (0.74644035), TP0067-TP0247 (0.79531366)]
COG0457	COG0860	BH1814	BH1814	BH1814 protein {UniProtKB/TrEMBL:Q9KBW0}	BH0239	BH0239	Germination specific N-acetylmuramoyl-L-alanine	[TP0820-TP0247 (0.74644035), TP0067-TP0247 (0.79531366)]
COG0457	COG0860	BH4014	BH4014	Response regulator aspartate phosphatase	BH0966	BH0966	N-acetylmuramoyl-L-alanine amidase	[TP0820-TP0247 (0.74644035), TP0067-TP0247 (0.79531366)]
COG0457	COG0860	BH1669	BH1669	BH1669 protein {UniProtKB/TrEMBL:Q9KCA4}	BH3510	BH3510	N-acetylmuramoyl-L-alanine amidase	[TP0820-TP0247 (0.74644035), TP0067-TP0247 (0.79531366)]
COG0457	COG0860	BH4014	BH4014	Response regulator aspartate phosphatase	BH0810	BH0810	N-acetylmuramoyl-L-alanine amidase	[TP0820-TP0247 (0.74644035), TP0067-TP0247 (0.79531366)]
COG0457	COG0860	BH4014	BH4014	Response regulator aspartate phosphatase	BH3510	BH3510	N-acetylmuramoyl-L-alanine amidase	[TP0820-TP0247 (0.74644035), TP0067-TP0247 (0.79531366)]
COG0457	COG0860	BH3696	BH3696	Response regulator aspartate phosphatase	BH0810	BH0810	N-acetylmuramoyl-L-alanine amidase	[TP0820-TP0247 (0.74644035), TP0067-TP0247 (0.79531366)]
COG0457	COG0860	BH1669	BH1669	BH1669 protein {UniProtKB/TrEMBL:Q9KCA4}	BH0810	BH0810	N-acetylmuramoyl-L-alanine amidase	[TP0820-TP0247 (0.74644035), TP0067-TP0247 (0.79531366)]
COG0457	COG0860	BH1690	BH1690	BH1690 protein {UniProtKB/TrEMBL:Q9KC84}	BH0810	BH0810	N-acetylmuramoyl-L-alanine amidase	[TP0820-TP0247 (0.74644035), TP0067-TP0247 (0.79531366)]
COG0457	COG0860	BH0479	BH0479	BH0479 protein {UniProtKB/TrEMBL:Q9KFK0}	BH3510	BH3510	N-acetylmuramoyl-L-alanine amidase	[TP0820-TP0247 (0.74644035), TP0067-TP0247 (0.79531366)]
COG0457	COG0860	BH1690	BH1690	BH1690 protein {UniProtKB/TrEMBL:Q9KC84}	BH0966	BH0966	N-acetylmuramoyl-L-alanine amidase	[TP0820-TP0247 (0.74644035), TP0067-TP0247 (0.79531366)]
COG0457	COG0860	BH1987	BH1987	Response regulator aspartate phosphatase	BH3510	BH3510	N-acetylmuramoyl-L-alanine amidase	[TP0820-TP0247 (0.74644035), TP0067-TP0247 (0.79531366)]
COG0457	COG0860	BH1814	BH1814	BH1814 protein {UniProtKB/TrEMBL:Q9KBW0}	BH1294	BH1294	N-acetylmuramoyl-L-alanine amidase	[TP0820-TP0247 (0.74644035), TP0067-TP0247 (0.79531366)]
COG0457	COG0860	BH1690	BH1690	BH1690 protein {UniProtKB/TrEMBL:Q9KC84}	BH1294	BH1294	N-acetylmuramoyl-L-alanine amidase	[TP0820-TP0247 (0.74644035), TP0067-TP0247 (0.79531366)]
COG0457	COG0860	BH0661	BH0661	Response regulator aspartate phosphatase	BH0966	BH0966	N-acetylmuramoyl-L-alanine amidase	[TP0820-TP0247 (0.74644035), TP0067-TP0247 (0.79531366)]
COG0457	COG0860	BH1669	BH1669	BH1669 protein {UniProtKB/TrEMBL:Q9KCA4}	BH1294	BH1294	N-acetylmuramoyl-L-alanine amidase	[TP0820-TP0247 (0.74644035), TP0067-TP0247 (0.79531366)]
COG0457	COG0860	BH3054	BH3054	BH3054 protein {UniProtKB/TrEMBL:Q9K8F2}	BH0239	BH0239	Germination specific N-acetylmuramoyl-L-alanine	[TP0820-TP0247 (0.74644035), TP0067-TP0247 (0.79531366)]
COG0457	COG0860	BH0661	BH0661	Response regulator aspartate phosphatase	BH3510	BH3510	N-acetylmuramoyl-L-alanine amidase	[TP0820-TP0247 (0.74644035), TP0067-TP0247 (0.79531366)]
COG0457	COG0860	BH4014	BH4014	Response regulator aspartate phosphatase	BH0239	BH0239	Germination specific N-acetylmuramoyl-L-alanine	[TP0820-TP0247 (0.74644035), TP0067-TP0247 (0.79531366)]
COG0457	COG0860	BH3706	BH3706	Response regulator aspartate phosphatase	BH0966	BH0966	N-acetylmuramoyl-L-alanine amidase	[TP0820-TP0247 (0.74644035), TP0067-TP0247 (0.79531366)]
COG0457	COG0860	BH3706	BH3706	Response regulator aspartate phosphatase	BH0810	BH0810	N-acetylmuramoyl-L-alanine amidase	[TP0820-TP0247 (0.74644035), TP0067-TP0247 (0.79531366)]
COG0457	COG0860	BH0661	BH0661	Response regulator aspartate phosphatase	BH1294	BH1294	N-acetylmuramoyl-L-alanine amidase	[TP0820-TP0247 (0.74644035), TP0067-TP0247 (0.79531366)]
COG0457	COG0860	BH0661	BH0661	Response regulator aspartate phosphatase	BH0810	BH0810	N-acetylmuramoyl-L-alanine amidase	[TP0820-TP0247 (0.74644035), TP0067-TP0247 (0.79531366)]
COG0457	COG0860	BH1814	BH1814	BH1814 protein {UniProtKB/TrEMBL:Q9KBW0}	BH3510	BH3510	N-acetylmuramoyl-L-alanine amidase	[TP0820-TP0247 (0.74644035), TP0067-TP0247 (0.79531366)]
COG0457	COG0860	BH1262	BH1262	BH1262 protein {UniProtKB/TrEMBL:Q9KDF1}	BH0810	BH0810	N-acetylmuramoyl-L-alanine amidase	[TP0820-TP0247 (0.74644035), TP0067-TP0247 (0.79531366)]
COG0457	COG0860	BH3572	BH3572	BH3572 protein {UniProtKB/TrEMBL:Q9K702}	BH0966	BH0966	N-acetylmuramoyl-L-alanine amidase	[TP0820-TP0247 (0.74644035), TP0067-TP0247 (0.79531366)]
COG0457	COG0860	BH1262	BH1262	BH1262 protein {UniProtKB/TrEMBL:Q9KDF1}	BH0239	BH0239	Germination specific N-acetylmuramoyl-L-alanine	[TP0820-TP0247 (0.74644035), TP0067-TP0247 (0.79531366)]
COG0457	COG0860	BH0479	BH0479	BH0479 protein {UniProtKB/TrEMBL:Q9KFK0}	BH1294	BH1294	N-acetylmuramoyl-L-alanine amidase	[TP0820-TP0247 (0.74644035), TP0067-TP0247 (0.79531366)]
COG0457	COG0860	BH3572	BH3572	BH3572 protein {UniProtKB/TrEMBL:Q9K702}	BH1294	BH1294	N-acetylmuramoyl-L-alanine amidase	[TP0820-TP0247 (0.74644035), TP0067-TP0247 (0.79531366)]
COG0457	COG0860	BH3054	BH3054	BH3054 protein {UniProtKB/TrEMBL:Q9K8F2}	BH0966	BH0966	N-acetylmuramoyl-L-alanine amidase	[TP0820-TP0247 (0.74644035), TP0067-TP0247 (0.79531366)]
COG0457	COG0860	BH1262	BH1262	BH1262 protein {UniProtKB/TrEMBL:Q9KDF1}	BH1294	BH1294	N-acetylmuramoyl-L-alanine amidase	[TP0820-TP0247 (0.74644035), TP0067-TP0247 (0.79531366)]
COG0457	COG0860	BH3054	BH3054	BH3054 protein {UniProtKB/TrEMBL:Q9K8F2}	BH3510	BH3510	N-acetylmuramoyl-L-alanine amidase	[TP0820-TP0247 (0.74644035), TP0067-TP0247 (0.79531366)]
COG0457	COG0860	BH3054	BH3054	BH3054 protein {UniProtKB/TrEMBL:Q9K8F2}	BH0810	BH0810	N-acetylmuramoyl-L-alanine amidase	[TP0820-TP0247 (0.74644035), TP0067-TP0247 (0.79531366)]
COG0457	COG0860	BH1690	BH1690	BH1690 protein {UniProtKB/TrEMBL:Q9KC84}	BH3510	BH3510	N-acetylmuramoyl-L-alanine amidase	[TP0820-TP0247 (0.74644035), TP0067-TP0247 (0.79531366)]
COG0457	COG0860	BH3696	BH3696	Response regulator aspartate phosphatase	BH0966	BH0966	N-acetylmuramoyl-L-alanine amidase	[TP0820-TP0247 (0.74644035), TP0067-TP0247 (0.79531366)]
COG0457	COG0860	BH3572	BH3572	BH3572 protein {UniProtKB/TrEMBL:Q9K702}	BH0239	BH0239	Germination specific N-acetylmuramoyl-L-alanine	[TP0820-TP0247 (0.74644035), TP0067-TP0247 (0.79531366)]
COG0457	COG0860	BH1814	BH1814	BH1814 protein {UniProtKB/TrEMBL:Q9KBW0}	BH0810	BH0810	N-acetylmuramoyl-L-alanine amidase	[TP0820-TP0247 (0.74644035), TP0067-TP0247 (0.79531366)]
COG0457	COG0860	BH3696	BH3696	Response regulator aspartate phosphatase	BH1294	BH1294	N-acetylmuramoyl-L-alanine amidase	[TP0820-TP0247 (0.74644035), TP0067-TP0247 (0.79531366)]
COG0457	COG0860	BH4014	BH4014	Response regulator aspartate phosphatase	BH1294	BH1294	N-acetylmuramoyl-L-alanine amidase	[TP0820-TP0247 (0.74644035), TP0067-TP0247 (0.79531366)]
COG0457	COG0860	BH1814	BH1814	BH1814 protein {UniProtKB/TrEMBL:Q9KBW0}	BH0966	BH0966	N-acetylmuramoyl-L-alanine amidase	[TP0820-TP0247 (0.74644035), TP0067-TP0247 (0.79531366)]
COG0457	COG0860	BH1987	BH1987	Response regulator aspartate phosphatase	BH0239	BH0239	Germination specific N-acetylmuramoyl-L-alanine	[TP0820-TP0247 (0.74644035), TP0067-TP0247 (0.79531366)]
COG0457	COG0860	BH1262	BH1262	BH1262 protein {UniProtKB/TrEMBL:Q9KDF1}	BH0966	BH0966	N-acetylmuramoyl-L-alanine amidase	[TP0820-TP0247 (0.74644035), TP0067-TP0247 (0.79531366)]
COG0457	COG0860	BH3696	BH3696	Response regulator aspartate phosphatase	BH0239	BH0239	Germination specific N-acetylmuramoyl-L-alanine	[TP0820-TP0247 (0.74644035), TP0067-TP0247 (0.79531366)]
COG0457	COG0860	BH1987	BH1987	Response regulator aspartate phosphatase	BH0966	BH0966	N-acetylmuramoyl-L-alanine amidase	[TP0820-TP0247 (0.74644035), TP0067-TP0247 (0.79531366)]
COG0457	COG0860	BH3572	BH3572	BH3572 protein {UniProtKB/TrEMBL:Q9K702}	BH0810	BH0810	N-acetylmuramoyl-L-alanine amidase	[TP0820-TP0247 (0.74644035), TP0067-TP0247 (0.79531366)]
COG0457	COG0860	BH0479	BH0479	BH0479 protein {UniProtKB/TrEMBL:Q9KFK0}	BH0966	BH0966	N-acetylmuramoyl-L-alanine amidase	[TP0820-TP0247 (0.74644035), TP0067-TP0247 (0.79531366)]
COG0457	COG0860	BH3572	BH3572	BH3572 protein {UniProtKB/TrEMBL:Q9K702}	BH3510	BH3510	N-acetylmuramoyl-L-alanine amidase	[TP0820-TP0247 (0.74644035), TP0067-TP0247 (0.79531366)]
COG0457	COG0860	BH0479	BH0479	BH0479 protein {UniProtKB/TrEMBL:Q9KFK0}	BH0810	BH0810	N-acetylmuramoyl-L-alanine amidase	[TP0820-TP0247 (0.74644035), TP0067-TP0247 (0.79531366)]
COG0457	COG0860	BH1669	BH1669	BH1669 protein {UniProtKB/TrEMBL:Q9KCA4}	BH0239	BH0239	Germination specific N-acetylmuramoyl-L-alanine	[TP0820-TP0247 (0.74644035), TP0067-TP0247 (0.79531366)]
COG2201	COG4786	BH2435	cheB	Chemotaxis response regulator protein-glutamate methylesterase (EC 3.1.1.61)	BH3737	BH3737	Flagellar hook-basal body protein	[TP0631-TP0961 (0.5728655)]
COG2201	COG4786	BH2435	cheB	Chemotaxis response regulator protein-glutamate methylesterase (EC 3.1.1.61)	BH2449	BH2449	Flagellar hook protein {UniProtKB/TrEMBL:Q9KA41}	[TP0631-TP0961 (0.5728655)]
COG2201	COG4786	BH2435	cheB	Chemotaxis response regulator protein-glutamate methylesterase (EC 3.1.1.61)	BH3738	BH3738	Flagellar basal-body rod protein	[TP0631-TP0961 (0.5728655)]
COG1057	COG1774	BH1326	nadD	Probable nicotinate-nucleotide adenylyltransferase (EC 2.7.7.18) (Deamido-NAD(+) pyrophosphorylase) (Deamido-NAD(+) diphosphorylase) (Nicotinate mononucleotide adenylyltransferase) (NaMN adenylyltransferase)	BH0045	BH0045	Signal peptidase-like protein	[TP0741-TP0046 (0.7023217)]
COG1653	COG2204	BH3680	BH3680	Sugar ABC transporter {UniProtKB/TrEMBL:Q9K6P8}	BH2948	BH2948	Two-component response regulator in acetoacetate	[TP0074-TP0519 (0.57840663)]
COG1653	COG2204	BH3690	BH3690	Sugar transport system {UniProtKB/TrEMBL:Q9K6N8}	BH2948	BH2948	Two-component response regulator in acetoacetate	[TP0074-TP0519 (0.57840663)]
COG1653	COG2204	BH1079	BH1079	Glycerol-3-phosphate ABC transporter	BH0537	BH0537	Transcriptional regulator	[TP0074-TP0519 (0.57840663)]
COG1653	COG2204	BH3845	BH3845	ABC transporter {UniProtKB/TrEMBL:Q9K687}	BH0537	BH0537	Transcriptional regulator	[TP0074-TP0519 (0.57840663)]
COG1653	COG2204	BH0905	araN	Probable arabinose-binding protein precursor	BH0537	BH0537	Transcriptional regulator	[TP0074-TP0519 (0.57840663)]
COG1653	COG2204	BH0482	BH0482	Lipoprotein {UniProtKB/TrEMBL:Q9KFJ7}	BH2948	BH2948	Two-component response regulator in acetoacetate	[TP0074-TP0519 (0.57840663)]
COG1653	COG2204	BH1924	BH1924	Sugar transport system {UniProtKB/TrEMBL:Q9KBK2}	BH2948	BH2948	Two-component response regulator in acetoacetate	[TP0074-TP0519 (0.57840663)]
COG1653	COG2204	BH1924	BH1924	Sugar transport system {UniProtKB/TrEMBL:Q9KBK2}	BH0537	BH0537	Transcriptional regulator	[TP0074-TP0519 (0.57840663)]
COG1653	COG2204	BH3690	BH3690	Sugar transport system {UniProtKB/TrEMBL:Q9K6N8}	BH0537	BH0537	Transcriptional regulator	[TP0074-TP0519 (0.57840663)]
COG1653	COG2204	BH1244	BH1244	BH1244 protein {UniProtKB/TrEMBL:Q9KDG9}	BH0537	BH0537	Transcriptional regulator	[TP0074-TP0519 (0.57840663)]
COG1653	COG2204	BH1064	BH1064	BH1064 protein {UniProtKB/TrEMBL:Q9KDZ7}	BH0537	BH0537	Transcriptional regulator	[TP0074-TP0519 (0.57840663)]
COG1653	COG2204	BH2726	BH2726	Lactose transport system	BH2948	BH2948	Two-component response regulator in acetoacetate	[TP0074-TP0519 (0.57840663)]
COG1653	COG2204	BH1864	BH1864	BH1864 protein {UniProtKB/TrEMBL:Q9KBR1}	BH0537	BH0537	Transcriptional regulator	[TP0074-TP0519 (0.57840663)]
COG1653	COG2204	BH1244	BH1244	BH1244 protein {UniProtKB/TrEMBL:Q9KDG9}	BH2948	BH2948	Two-component response regulator in acetoacetate	[TP0074-TP0519 (0.57840663)]
COG1653	COG2204	BH1117	BH1117	BH1117 protein {UniProtKB/TrEMBL:Q9KDU4}	BH0537	BH0537	Transcriptional regulator	[TP0074-TP0519 (0.57840663)]
COG1653	COG2204	BH2226	BH2226	Multiple sugar transport system	BH2948	BH2948	Two-component response regulator in acetoacetate	[TP0074-TP0519 (0.57840663)]
COG1653	COG2204	BH0796	BH0796	BH0796 protein {UniProtKB/TrEMBL:Q9KEQ3}	BH2948	BH2948	Two-component response regulator in acetoacetate	[TP0074-TP0519 (0.57840663)]
COG1653	COG2204	BH2726	BH2726	Lactose transport system	BH0537	BH0537	Transcriptional regulator	[TP0074-TP0519 (0.57840663)]
COG1653	COG2204	BH3680	BH3680	Sugar ABC transporter {UniProtKB/TrEMBL:Q9K6P8}	BH0537	BH0537	Transcriptional regulator	[TP0074-TP0519 (0.57840663)]
COG1653	COG2204	BH0905	araN	Probable arabinose-binding protein precursor	BH2948	BH2948	Two-component response regulator in acetoacetate	[TP0074-TP0519 (0.57840663)]
COG1653	COG2204	BH0482	BH0482	Lipoprotein {UniProtKB/TrEMBL:Q9KFJ7}	BH0537	BH0537	Transcriptional regulator	[TP0074-TP0519 (0.57840663)]
COG1653	COG2204	BH1079	BH1079	Glycerol-3-phosphate ABC transporter	BH2948	BH2948	Two-component response regulator in acetoacetate	[TP0074-TP0519 (0.57840663)]
COG1653	COG2204	BH1064	BH1064	BH1064 protein {UniProtKB/TrEMBL:Q9KDZ7}	BH2948	BH2948	Two-component response regulator in acetoacetate	[TP0074-TP0519 (0.57840663)]
COG1653	COG2204	BH0796	BH0796	BH0796 protein {UniProtKB/TrEMBL:Q9KEQ3}	BH0537	BH0537	Transcriptional regulator	[TP0074-TP0519 (0.57840663)]
COG1653	COG2204	BH1864	BH1864	BH1864 protein {UniProtKB/TrEMBL:Q9KBR1}	BH2948	BH2948	Two-component response regulator in acetoacetate	[TP0074-TP0519 (0.57840663)]
COG1653	COG2204	BH3845	BH3845	ABC transporter {UniProtKB/TrEMBL:Q9K687}	BH2948	BH2948	Two-component response regulator in acetoacetate	[TP0074-TP0519 (0.57840663)]
COG1653	COG2204	BH1117	BH1117	BH1117 protein {UniProtKB/TrEMBL:Q9KDU4}	BH2948	BH2948	Two-component response regulator in acetoacetate	[TP0074-TP0519 (0.57840663)]
COG1653	COG2204	BH2226	BH2226	Multiple sugar transport system	BH0537	BH0537	Transcriptional regulator	[TP0074-TP0519 (0.57840663)]
COG1186	COG1925	BH3605	BH3605	Peptide chain release factor 2 in translation	BH3074	ptsH	Phosphocarrier protein HPr (Histidine-containing protein)	[TP0576-TP0589 (0.79878455)]
COG1186	COG1925	BH3605	BH3605	Peptide chain release factor 2 in translation	BH3566	crh	HPr-like protein crh (Catabolite repression HPr)	[TP0576-TP0589 (0.79878455)]
COG1159	COG1699	BH1367	bex	GTP-binding protein era homolog	BH3618	BH3618	BH3618 protein {UniProtKB/TrEMBL:Q9K6V7}	[TP0541-TP0658 (0.79144865)]
COG0530	COG2239	BH2867	BH2867	Cation antiporter {UniProtKB/TrEMBL:Q9K8Y5}	BH1947	BH1947	BH1947 protein {UniProtKB/TrEMBL:Q9KBI0}	[TP1034-TP0917 (0.5728957)]
COG0530	COG2239	BH0465	BH0465	BH0465 protein {UniProtKB/TrEMBL:Q9KFL4}	BH0511	BH0511	Magnesium (Mg2+) transporter	[TP1034-TP0917 (0.5728957)]
COG0530	COG2239	BH0465	BH0465	BH0465 protein {UniProtKB/TrEMBL:Q9KFL4}	BH1947	BH1947	BH1947 protein {UniProtKB/TrEMBL:Q9KBI0}	[TP1034-TP0917 (0.5728957)]
COG0530	COG2239	BH2867	BH2867	Cation antiporter {UniProtKB/TrEMBL:Q9K8Y5}	BH3224	BH3224	Magnesium (Mg2+) transporter	[TP1034-TP0917 (0.5728957)]
COG0530	COG2239	BH2867	BH2867	Cation antiporter {UniProtKB/TrEMBL:Q9K8Y5}	BH1948	BH1948	Magnesium (Mg2+) transporter	[TP1034-TP0917 (0.5728957)]
COG0530	COG2239	BH2867	BH2867	Cation antiporter {UniProtKB/TrEMBL:Q9K8Y5}	BH0511	BH0511	Magnesium (Mg2+) transporter	[TP1034-TP0917 (0.5728957)]
COG0530	COG2239	BH0465	BH0465	BH0465 protein {UniProtKB/TrEMBL:Q9KFL4}	BH1948	BH1948	Magnesium (Mg2+) transporter	[TP1034-TP0917 (0.5728957)]
COG0530	COG2239	BH0465	BH0465	BH0465 protein {UniProtKB/TrEMBL:Q9KFL4}	BH3224	BH3224	Magnesium (Mg2+) transporter	[TP1034-TP0917 (0.5728957)]
COG0319	COG0333	BH1363	BH1363	UPF0054 protein BH1363	BH2583	rpmF	50S ribosomal protein L32	[TP0650-TP0807 (0.80809164)]
COG0301	COG0849	BH3203	thiI	Probable thiamine biosynthesis protein thiI	BH2559	BH2559	Cell-division protein {UniProtKB/TrEMBL:Q9K9T6}	[TP0559-TP0389 (0.64923996)]
COG0301	COG0849	BH3203	thiI	Probable thiamine biosynthesis protein thiI	BH3243	BH3243	Cell division protein {UniProtKB/TrEMBL:Q9K7W5}	[TP0559-TP0389 (0.64923996)]
COG0216	COG0457	BH3775	prfA	Peptide chain release factor 1 (RF-1)	BH1987	BH1987	Response regulator aspartate phosphatase	[TP0051-TP0067 (0.7097377)]
COG0216	COG0457	BH3775	prfA	Peptide chain release factor 1 (RF-1)	BH3706	BH3706	Response regulator aspartate phosphatase	[TP0051-TP0067 (0.7097377)]
COG0216	COG0457	BH3775	prfA	Peptide chain release factor 1 (RF-1)	BH0479	BH0479	BH0479 protein {UniProtKB/TrEMBL:Q9KFK0}	[TP0051-TP0067 (0.7097377)]
COG0216	COG0457	BH3775	prfA	Peptide chain release factor 1 (RF-1)	BH0661	BH0661	Response regulator aspartate phosphatase	[TP0051-TP0067 (0.7097377)]
COG0216	COG0457	BH3775	prfA	Peptide chain release factor 1 (RF-1)	BH4014	BH4014	Response regulator aspartate phosphatase	[TP0051-TP0067 (0.7097377)]
COG0216	COG0457	BH3775	prfA	Peptide chain release factor 1 (RF-1)	BH1690	BH1690	BH1690 protein {UniProtKB/TrEMBL:Q9KC84}	[TP0051-TP0067 (0.7097377)]
COG0216	COG0457	BH3775	prfA	Peptide chain release factor 1 (RF-1)	BH3696	BH3696	Response regulator aspartate phosphatase	[TP0051-TP0067 (0.7097377)]
COG0216	COG0457	BH3775	prfA	Peptide chain release factor 1 (RF-1)	BH3572	BH3572	BH3572 protein {UniProtKB/TrEMBL:Q9K702}	[TP0051-TP0067 (0.7097377)]
COG0216	COG0457	BH3775	prfA	Peptide chain release factor 1 (RF-1)	BH3054	BH3054	BH3054 protein {UniProtKB/TrEMBL:Q9K8F2}	[TP0051-TP0067 (0.7097377)]
COG0216	COG0457	BH3775	prfA	Peptide chain release factor 1 (RF-1)	BH1814	BH1814	BH1814 protein {UniProtKB/TrEMBL:Q9KBW0}	[TP0051-TP0067 (0.7097377)]
COG0216	COG0457	BH3775	prfA	Peptide chain release factor 1 (RF-1)	BH1669	BH1669	BH1669 protein {UniProtKB/TrEMBL:Q9KCA4}	[TP0051-TP0067 (0.7097377)]
COG0216	COG0457	BH3775	prfA	Peptide chain release factor 1 (RF-1)	BH1262	BH1262	BH1262 protein {UniProtKB/TrEMBL:Q9KDF1}	[TP0051-TP0067 (0.7097377)]
COG1360	COG4786	BH3239	BH3239	BH3239 protein {UniProtKB/TrEMBL:Q9K7W9}	BH2449	BH2449	Flagellar hook protein {UniProtKB/TrEMBL:Q9KA41}	[TP0724-TP0961 (0.729456)]
COG1360	COG4786	BH3239	BH3239	BH3239 protein {UniProtKB/TrEMBL:Q9K7W9}	BH3737	BH3737	Flagellar hook-basal body protein	[TP0724-TP0961 (0.729456)]
COG1360	COG4786	BH3239	BH3239	BH3239 protein {UniProtKB/TrEMBL:Q9K7W9}	BH3738	BH3738	Flagellar basal-body rod protein	[TP0724-TP0961 (0.729456)]
COG1352	COG2206	BH1655	cheR	Chemotaxis protein methyltransferase (EC 2.1.1.80)	BH3794	BH3794	BH3794 protein {UniProtKB/TrEMBL:Q9K6D5}	[TP0630-TP0877 (0.67253613)]
COG1352	COG2206	BH1655	cheR	Chemotaxis protein methyltransferase (EC 2.1.1.80)	BH0008	BH0008	ORF14 {UniProtKB/TrEMBL:Q9RC97}	[TP0630-TP0877 (0.67253613)]
COG1385	COG2204	BH1350	BH1350	BH1350 protein {UniProtKB/TrEMBL:Q9KD69}	BH2948	BH2948	Two-component response regulator in acetoacetate	[TP0032-TP0519 (0.67332727)]
COG1385	COG2204	BH1350	BH1350	BH1350 protein {UniProtKB/TrEMBL:Q9KD69}	BH0537	BH0537	Transcriptional regulator	[TP0032-TP0519 (0.67332727)]
COG0542	COG2204	BH0103	BH0103	Class III stress response-related ATPase	BH0537	BH0537	Transcriptional regulator	[TP0071-TP0519 (0.6908589)]
COG0542	COG2204	BH2179	BH2179	ATP-dependent proteinase	BH2948	BH2948	Two-component response regulator in acetoacetate	[TP0071-TP0519 (0.6908589)]
COG0542	COG2204	BH0103	BH0103	Class III stress response-related ATPase	BH2948	BH2948	Two-component response regulator in acetoacetate	[TP0071-TP0519 (0.6908589)]
COG0542	COG2204	BH2179	BH2179	ATP-dependent proteinase	BH0537	BH0537	Transcriptional regulator	[TP0071-TP0519 (0.6908589)]
COG0802	COG1774	BH0545	BH0545	BH0545 protein {UniProtKB/TrEMBL:Q9KFD6}	BH0045	BH0045	Signal peptidase-like protein	[TP0875-TP0046 (0.67547834)]
COG0153	COG2080	BH1107	galK	Galactokinase (EC 2.7.1.6) (Galactose kinase)	BH0749	BH0749	4-hydroxybenzoyl-CoA reductase	[TP0418-TP0080 (0.66367555)]
COG0153	COG2080	BH1107	galK	Galactokinase (EC 2.7.1.6) (Galactose kinase)	BH1978	BH1978	BH1978 protein {UniProtKB/TrEMBL:Q9KBF0}	[TP0418-TP0080 (0.66367555)]
COG0608	COG1366	BH1240	BH1240	Single-strand DNA-specific exonuclease	BH1536	BH1536	Anti-sigma F factor antagonist	[TP0704-TP0540 (0.7098393)]
COG0608	COG1366	BH1240	BH1240	Single-strand DNA-specific exonuclease	BH0524	BH0524	Negative regulator of sigma-B activity	[TP0704-TP0540 (0.7098393)]
COG0608	COG1366	BH1240	BH1240	Single-strand DNA-specific exonuclease	BH0527	BH0527	Positive regulator of sigma-B activity	[TP0704-TP0540 (0.7098393)]
COG0705	COG1187	BH1421	BH1421	BH1421 protein {UniProtKB/TrEMBL:Q9KCZ8}	BH3273	BH3273	16S pseudouridylate synthase	[TP0982-TP0459 (0.6079956)]
COG0705	COG1187	BH1421	BH1421	BH1421 protein {UniProtKB/TrEMBL:Q9KCZ8}	BH1576	BH1576	Pseudouridylate synthase	[TP0982-TP0459 (0.6079956)]
COG0705	COG1187	BH0517	BH0517	BH0517 protein {UniProtKB/TrEMBL:Q9KFG2}	BH1576	BH1576	Pseudouridylate synthase	[TP0982-TP0459 (0.6079956)]
COG0705	COG1187	BH0517	BH0517	BH0517 protein {UniProtKB/TrEMBL:Q9KFG2}	BH3273	BH3273	16S pseudouridylate synthase	[TP0982-TP0459 (0.6079956)]
COG0690	COG1512	BH0117	secE	Preprotein translocase secE subunit	BH1807	BH1807	BH1807 protein {UniProtKB/TrEMBL:Q9KBW7}	[TP0235-TP0561 (0.5857341)]
COG0569	COG1256	BH2663	BH2663	Potassium uptake protein	BH3621	BH3621	Flagellar hook-associated protein 1	[TP0024-TP0660 (0.58621275)]
COG0569	COG1256	BH0467	BH0467	BH0467 protein {UniProtKB/TrEMBL:Q9KFL2}	BH3621	BH3621	Flagellar hook-associated protein 1	[TP0024-TP0660 (0.58621275)]
COG0569	COG1256	BH0597	BH0597	BH0597 protein {UniProtKB/TrEMBL:Q9KF88}	BH3621	BH3621	Flagellar hook-associated protein 1	[TP0024-TP0660 (0.58621275)]
COG0290	COG0457	BH3140	infC	Translation initiation factor IF-3	BH0661	BH0661	Response regulator aspartate phosphatase	[TP0850-TP0095 (0.6947713)]
COG0290	COG0457	BH3140	infC	Translation initiation factor IF-3	BH3572	BH3572	BH3572 protein {UniProtKB/TrEMBL:Q9K702}	[TP0850-TP0095 (0.6947713)]
COG0290	COG0457	BH3140	infC	Translation initiation factor IF-3	BH1987	BH1987	Response regulator aspartate phosphatase	[TP0850-TP0095 (0.6947713)]
COG0290	COG0457	BH3140	infC	Translation initiation factor IF-3	BH1814	BH1814	BH1814 protein {UniProtKB/TrEMBL:Q9KBW0}	[TP0850-TP0095 (0.6947713)]
COG0290	COG0457	BH3140	infC	Translation initiation factor IF-3	BH1262	BH1262	BH1262 protein {UniProtKB/TrEMBL:Q9KDF1}	[TP0850-TP0095 (0.6947713)]
COG0290	COG0457	BH3140	infC	Translation initiation factor IF-3	BH3696	BH3696	Response regulator aspartate phosphatase	[TP0850-TP0095 (0.6947713)]
COG0290	COG0457	BH3140	infC	Translation initiation factor IF-3	BH1690	BH1690	BH1690 protein {UniProtKB/TrEMBL:Q9KC84}	[TP0850-TP0095 (0.6947713)]
COG0290	COG0457	BH3140	infC	Translation initiation factor IF-3	BH3054	BH3054	BH3054 protein {UniProtKB/TrEMBL:Q9K8F2}	[TP0850-TP0095 (0.6947713)]
COG0290	COG0457	BH3140	infC	Translation initiation factor IF-3	BH0479	BH0479	BH0479 protein {UniProtKB/TrEMBL:Q9KFK0}	[TP0850-TP0095 (0.6947713)]
COG0290	COG0457	BH3140	infC	Translation initiation factor IF-3	BH1669	BH1669	BH1669 protein {UniProtKB/TrEMBL:Q9KCA4}	[TP0850-TP0095 (0.6947713)]
COG0290	COG0457	BH3140	infC	Translation initiation factor IF-3	BH3706	BH3706	Response regulator aspartate phosphatase	[TP0850-TP0095 (0.6947713)]
COG0290	COG0457	BH3140	infC	Translation initiation factor IF-3	BH4014	BH4014	Response regulator aspartate phosphatase	[TP0850-TP0095 (0.6947713)]
COG0080	COG0301	BH0409	rplK2	50S ribosomal protein L11-2	BH3203	thiI	Probable thiamine biosynthesis protein thiI	[TP0237-TP0559 (0.59848577)]
COG0080	COG0301	BH0119	rplK	50S ribosomal protein L11-1	BH3203	thiI	Probable thiamine biosynthesis protein thiI	[TP0237-TP0559 (0.59848577)]
COG0782	COG0860	BH1276	greA	Transcription elongation factor greA (Transcript cleavage factor greA)	BH0810	BH0810	N-acetylmuramoyl-L-alanine amidase	[TP0019-TP0247 (0.7668169)]
COG0782	COG0860	BH1276	greA	Transcription elongation factor greA (Transcript cleavage factor greA)	BH0239	BH0239	Germination specific N-acetylmuramoyl-L-alanine	[TP0019-TP0247 (0.7668169)]
COG0782	COG0860	BH1276	greA	Transcription elongation factor greA (Transcript cleavage factor greA)	BH0966	BH0966	N-acetylmuramoyl-L-alanine amidase	[TP0019-TP0247 (0.7668169)]
COG0782	COG0860	BH1276	greA	Transcription elongation factor greA (Transcript cleavage factor greA)	BH1294	BH1294	N-acetylmuramoyl-L-alanine amidase	[TP0019-TP0247 (0.7668169)]
COG0782	COG0860	BH1276	greA	Transcription elongation factor greA (Transcript cleavage factor greA)	BH3510	BH3510	N-acetylmuramoyl-L-alanine amidase	[TP0019-TP0247 (0.7668169)]
COG0234	COG1619	BH0561	groS	10 kDa chaperonin (Protein Cpn10) (groES protein)	BH0726	BH0726	BH0726 protein {UniProtKB/TrEMBL:Q9KEX3}	[TP1013-TP0688 (0.6288964)]
COG0255	COG1516	BH0142	rpmC	50S ribosomal protein L29	BH3613	BH3613	Flagellar protein {UniProtKB/TrEMBL:Q9K6W1}	[TP0197-TP0943 (0.5311184)]
COG0255	COG1516	BH0142	rpmC	50S ribosomal protein L29	BH1476	BH1476	Flagellar biosynthesis {UniProtKB/TrEMBL:Q9KCU3}	[TP0197-TP0943 (0.5311184)]
COG0024	COG0530	BH0156	map	Methionine aminopeptidase (EC 3.4.11.18) (MAP) (Peptidase M)	BH0465	BH0465	BH0465 protein {UniProtKB/TrEMBL:Q9KFL4}	[TP0842-TP1034 (0.7696508)]
COG0024	COG0530	BH0156	map	Methionine aminopeptidase (EC 3.4.11.18) (MAP) (Peptidase M)	BH2867	BH2867	Cation antiporter {UniProtKB/TrEMBL:Q9K8Y5}	[TP0842-TP1034 (0.7696508)]
COG0530	COG0771	BH2867	BH2867	Cation antiporter {UniProtKB/TrEMBL:Q9K8Y5}	BH2567	murD	UDP-N-acetylmuramoylalanine--D-glutamate ligase (EC 6.3.2.9) (UDP-N- acetylmuramoyl-L-alanyl-D-glutamate synthetase) (D-glutamic acid- adding enzyme)	[TP1034-TP0903 (0.71912634)]
COG0530	COG0771	BH0465	BH0465	BH0465 protein {UniProtKB/TrEMBL:Q9KFL4}	BH2567	murD	UDP-N-acetylmuramoylalanine--D-glutamate ligase (EC 6.3.2.9) (UDP-N- acetylmuramoyl-L-alanyl-D-glutamate synthetase) (D-glutamic acid- adding enzyme)	[TP1034-TP0903 (0.71912634)]
COG1344	COG1699	BH3616	hag	Flagellin {UniProtKB/Swiss-Prot:Q05203}	BH3618	BH3618	BH3618 protein {UniProtKB/TrEMBL:Q9K6V7}	[TP0792-TP0658 (0.94066244), TP0868-TP0658 (0.9503252), TP0870-TP0658 (0.7328265)]
COG1344	COG1699	BH1477	BH1477	Flagellin {UniProtKB/TrEMBL:Q9KCU2}	BH3618	BH3618	BH3618 protein {UniProtKB/TrEMBL:Q9K6V7}	[TP0792-TP0658 (0.94066244), TP0868-TP0658 (0.9503252), TP0870-TP0658 (0.7328265)]
COG1344	COG1699	BH3620	BH3620	Flagellar hook-associated protein 3	BH3618	BH3618	BH3618 protein {UniProtKB/TrEMBL:Q9K6V7}	[TP0792-TP0658 (0.94066244), TP0868-TP0658 (0.9503252), TP0870-TP0658 (0.7328265)]
COG1115	COG1512	BH3926	BH3926	Amino acid transporter {UniProtKB/TrEMBL:Q9K609}	BH1807	BH1807	BH1807 protein {UniProtKB/TrEMBL:Q9KBW7}	[TP0414-TP0561 (0.5704539)]
COG1115	COG1512	BH1284	BH1284	Amino acid carrier protein	BH1807	BH1807	BH1807 protein {UniProtKB/TrEMBL:Q9KBW7}	[TP0414-TP0561 (0.5704539)]
COG1115	COG1512	BH4033	BH4033	Amino acid transporter {UniProtKB/TrEMBL:Q9K5Q5}	BH1807	BH1807	BH1807 protein {UniProtKB/TrEMBL:Q9KBW7}	[TP0414-TP0561 (0.5704539)]
COG1115	COG1512	BH2714	BH2714	Amino acid carrier protein	BH1807	BH1807	BH1807 protein {UniProtKB/TrEMBL:Q9KBW7}	[TP0414-TP0561 (0.5704539)]
COG1115	COG1512	BH1772	BH1772	Amino acid carrier protein	BH1807	BH1807	BH1807 protein {UniProtKB/TrEMBL:Q9KBW7}	[TP0414-TP0561 (0.5704539)]
COG1344	COG5401	BH3616	hag	Flagellin {UniProtKB/Swiss-Prot:Q05203}	BH3070	BH3070	Germination (Cortex hydrolysis) and sporulation	[TP0792-TP0832 (0.55516005), TP0868-TP0832 (0.6009694)]
COG1344	COG5401	BH3620	BH3620	Flagellar hook-associated protein 3	BH3070	BH3070	Germination (Cortex hydrolysis) and sporulation	[TP0792-TP0832 (0.55516005), TP0868-TP0832 (0.6009694)]
COG1344	COG5401	BH1477	BH1477	Flagellin {UniProtKB/TrEMBL:Q9KCU2}	BH3070	BH3070	Germination (Cortex hydrolysis) and sporulation	[TP0792-TP0832 (0.55516005), TP0868-TP0832 (0.6009694)]
COG0824	COG1480	BH2288	BH2288	BH2288 protein {UniProtKB/TrEMBL:Q9KAJ9}	BH1362	BH1362	BH1362 protein {UniProtKB/TrEMBL:Q9KD57}	[TP0156-TP0651 (0.6079956)]
COG0824	COG1480	BH1999	BH1999	4-hydroxybenzoyl-CoA thioesterase	BH1362	BH1362	BH1362 protein {UniProtKB/TrEMBL:Q9KD57}	[TP0156-TP0651 (0.6079956)]
COG0824	COG1480	BH3090	BH3090	BH3090 protein {UniProtKB/TrEMBL:Q9K8B6}	BH1362	BH1362	BH1362 protein {UniProtKB/TrEMBL:Q9KD57}	[TP0156-TP0651 (0.6079956)]
COG4786	COG5401	BH2449	BH2449	Flagellar hook protein {UniProtKB/TrEMBL:Q9KA41}	BH3070	BH3070	Germination (Cortex hydrolysis) and sporulation	[TP0960-TP0832 (0.6306055)]
COG4786	COG5401	BH3738	BH3738	Flagellar basal-body rod protein	BH3070	BH3070	Germination (Cortex hydrolysis) and sporulation	[TP0960-TP0832 (0.6306055)]
COG4786	COG5401	BH3737	BH3737	Flagellar hook-basal body protein	BH3070	BH3070	Germination (Cortex hydrolysis) and sporulation	[TP0960-TP0832 (0.6306055)]
COG0220	COG0455	BH3261	trmB	tRNA (guanine-N(7)-)-methyltransferase (EC 2.1.1.33) (tRNA(m7G46)- methyltransferase)	BH2436	BH2436	BH2436 protein {UniProtKB/TrEMBL:Q9KA54}	[TP0464-TP0712 (0.7885255)]
COG0322	COG0353	BH3097	uvrC	UvrABC system protein C (Protein uvrC) (Excinuclease ABC subunit C)	BH0036	recR	Recombination protein recR	[TP0472-TP1004 (0.53674763)]
COG0771	COG1595	BH2567	murD	UDP-N-acetylmuramoylalanine--D-glutamate ligase (EC 6.3.2.9) (UDP-N- acetylmuramoyl-L-alanyl-D-glutamate synthetase) (D-glutamic acid- adding enzyme)	BH3632	BH3632	RNA polymerase ECF-type sigma factor	[TP0903-TP0092 (0.6651206)]
COG0771	COG1595	BH2567	murD	UDP-N-acetylmuramoylalanine--D-glutamate ligase (EC 6.3.2.9) (UDP-N- acetylmuramoyl-L-alanyl-D-glutamate synthetase) (D-glutamic acid- adding enzyme)	BH3117	BH3117	RNA polymerase ECF-type sigma factor	[TP0903-TP0092 (0.6651206)]
COG0771	COG1595	BH2567	murD	UDP-N-acetylmuramoylalanine--D-glutamate ligase (EC 6.3.2.9) (UDP-N- acetylmuramoyl-L-alanyl-D-glutamate synthetase) (D-glutamic acid- adding enzyme)	BH0672	BH0672	RNA polymerase ECF-type sigma factor	[TP0903-TP0092 (0.6651206)]
COG0771	COG1595	BH2567	murD	UDP-N-acetylmuramoylalanine--D-glutamate ligase (EC 6.3.2.9) (UDP-N- acetylmuramoyl-L-alanyl-D-glutamate synthetase) (D-glutamic acid- adding enzyme)	BH0263	BH0263	RNA polymerase ECF-type sigma factor	[TP0903-TP0092 (0.6651206)]
COG0771	COG1595	BH2567	murD	UDP-N-acetylmuramoylalanine--D-glutamate ligase (EC 6.3.2.9) (UDP-N- acetylmuramoyl-L-alanyl-D-glutamate synthetase) (D-glutamic acid- adding enzyme)	BH2026	BH2026	RNA polymerase ECF-type sigma factor	[TP0903-TP0092 (0.6651206)]
COG0771	COG1595	BH2567	murD	UDP-N-acetylmuramoylalanine--D-glutamate ligase (EC 6.3.2.9) (UDP-N- acetylmuramoyl-L-alanyl-D-glutamate synthetase) (D-glutamic acid- adding enzyme)	BH0620	BH0620	RNA polymerase ECF-type sigma factor	[TP0903-TP0092 (0.6651206)]
COG0771	COG1595	BH2567	murD	UDP-N-acetylmuramoylalanine--D-glutamate ligase (EC 6.3.2.9) (UDP-N- acetylmuramoyl-L-alanyl-D-glutamate synthetase) (D-glutamic acid- adding enzyme)	BH1615	BH1615	RNA polymerase sigma factor Y	[TP0903-TP0092 (0.6651206)]
COG0771	COG1595	BH2567	murD	UDP-N-acetylmuramoylalanine--D-glutamate ligase (EC 6.3.2.9) (UDP-N- acetylmuramoyl-L-alanyl-D-glutamate synthetase) (D-glutamic acid- adding enzyme)	BH3362	BH3362	RNA polymerase sigma factor	[TP0903-TP0092 (0.6651206)]
COG0771	COG1595	BH2567	murD	UDP-N-acetylmuramoylalanine--D-glutamate ligase (EC 6.3.2.9) (UDP-N- acetylmuramoyl-L-alanyl-D-glutamate synthetase) (D-glutamic acid- adding enzyme)	BH0115	BH0115	RNA polymerase sigma-H factor	[TP0903-TP0092 (0.6651206)]
COG0771	COG1595	BH2567	murD	UDP-N-acetylmuramoylalanine--D-glutamate ligase (EC 6.3.2.9) (UDP-N- acetylmuramoyl-L-alanyl-D-glutamate synthetase) (D-glutamic acid- adding enzyme)	BH3882	BH3882	RNA polymerase ECF-type sigma factor	[TP0903-TP0092 (0.6651206)]
COG0771	COG1595	BH2567	murD	UDP-N-acetylmuramoylalanine--D-glutamate ligase (EC 6.3.2.9) (UDP-N- acetylmuramoyl-L-alanyl-D-glutamate synthetase) (D-glutamic acid- adding enzyme)	BH3216	BH3216	RNA polymerase ECF-type sigma factor	[TP0903-TP0092 (0.6651206)]
COG1677	COG1815	BH2459	fliE	Flagellar hook-basal body complex protein fliE	BH2461	BH2461	Flagellar basal-body rod protein	[TP0398-TP0396 (0.79194725)]
COG0188	COG0305	BH2139	BH2139	DNA topoisomerase IV subunit A	BH4029	BH4029	Replicative DNA helicase	[TP0005-TP0058 (0.73312306)]
COG0188	COG0305	BH0007	gyrA	DNA gyrase subunit A (EC 5.99.1.3)	BH4029	BH4029	Replicative DNA helicase	[TP0005-TP0058 (0.73312306)]
COG0233	COG1283	BH2424	frr	Ribosome recycling factor (Ribosome-releasing factor) (RRF)	BH1407	BH1407	BH1407 protein {UniProtKB/TrEMBL:Q9KD12}	[TP0604-TP0771 (0.7316062)]
COG0233	COG1283	BH2424	frr	Ribosome recycling factor (Ribosome-releasing factor) (RRF)	BH1353	BH1353	BH1353 protein {UniProtKB/TrEMBL:Q9KD66}	[TP0604-TP0771 (0.7316062)]
COG0840	COG1344	BH3863	BH3863	Methyl-accepting chemotaxis protein	BH3616	hag	Flagellin {UniProtKB/Swiss-Prot:Q05203}	[TP0640-TP0870 (0.6975479)]
COG0840	COG1344	BH3915	BH3915	Methyl-accepting chemotaxis protein	BH3620	BH3620	Flagellar hook-associated protein 3	[TP0640-TP0870 (0.6975479)]
COG0840	COG1344	BH0565	BH0565	Methyl-accepting chemotaxis protein	BH1477	BH1477	Flagellin {UniProtKB/TrEMBL:Q9KCU2}	[TP0640-TP0870 (0.6975479)]
COG0840	COG1344	BH2275	BH2275	Methyl-accepting chemotaxis protein	BH1477	BH1477	Flagellin {UniProtKB/TrEMBL:Q9KCU2}	[TP0640-TP0870 (0.6975479)]
COG0840	COG1344	BH0876	BH0876	Methyl-accepting chemotaxis protein	BH3620	BH3620	Flagellar hook-associated protein 3	[TP0640-TP0870 (0.6975479)]
COG0840	COG1344	BH3900	BH3900	Methyl-accepting chemotaxis protein	BH3616	hag	Flagellin {UniProtKB/Swiss-Prot:Q05203}	[TP0640-TP0870 (0.6975479)]
COG0840	COG1344	BH1827	BH1827	Methyl-accepting chemotaxis protein	BH3620	BH3620	Flagellar hook-associated protein 3	[TP0640-TP0870 (0.6975479)]
COG0840	COG1344	BH2275	BH2275	Methyl-accepting chemotaxis protein	BH3616	hag	Flagellin {UniProtKB/Swiss-Prot:Q05203}	[TP0640-TP0870 (0.6975479)]
COG0840	COG1344	BH3903	BH3903	Methyl-accepting chemotaxis protein	BH3616	hag	Flagellin {UniProtKB/Swiss-Prot:Q05203}	[TP0640-TP0870 (0.6975479)]
COG0840	COG1344	BH0425	BH0425	Methyl-accepting chemotaxis protein	BH3616	hag	Flagellin {UniProtKB/Swiss-Prot:Q05203}	[TP0640-TP0870 (0.6975479)]
COG0840	COG1344	BH0505	BH0505	Methyl-accepting chemotaxis protein	BH1477	BH1477	Flagellin {UniProtKB/TrEMBL:Q9KCU2}	[TP0640-TP0870 (0.6975479)]
COG0840	COG1344	BH1006	BH1006	Methyl-accepting chemotaxis protein	BH1477	BH1477	Flagellin {UniProtKB/TrEMBL:Q9KCU2}	[TP0640-TP0870 (0.6975479)]
COG0840	COG1344	BH1006	BH1006	Methyl-accepting chemotaxis protein	BH3620	BH3620	Flagellar hook-associated protein 3	[TP0640-TP0870 (0.6975479)]
COG0840	COG1344	BH0425	BH0425	Methyl-accepting chemotaxis protein	BH1477	BH1477	Flagellin {UniProtKB/TrEMBL:Q9KCU2}	[TP0640-TP0870 (0.6975479)]
COG0840	COG1344	BH1509	BH1509	Methyl-accepting chemotaxis protein	BH1477	BH1477	Flagellin {UniProtKB/TrEMBL:Q9KCU2}	[TP0640-TP0870 (0.6975479)]
COG0840	COG1344	BH0425	BH0425	Methyl-accepting chemotaxis protein	BH3620	BH3620	Flagellar hook-associated protein 3	[TP0640-TP0870 (0.6975479)]
COG0840	COG1344	BH2275	BH2275	Methyl-accepting chemotaxis protein	BH3620	BH3620	Flagellar hook-associated protein 3	[TP0640-TP0870 (0.6975479)]
COG0840	COG1344	BH1509	BH1509	Methyl-accepting chemotaxis protein	BH3620	BH3620	Flagellar hook-associated protein 3	[TP0640-TP0870 (0.6975479)]
COG0840	COG1344	BH3900	BH3900	Methyl-accepting chemotaxis protein	BH3620	BH3620	Flagellar hook-associated protein 3	[TP0640-TP0870 (0.6975479)]
COG0840	COG1344	BH0565	BH0565	Methyl-accepting chemotaxis protein	BH3616	hag	Flagellin {UniProtKB/Swiss-Prot:Q05203}	[TP0640-TP0870 (0.6975479)]
COG0840	COG1344	BH1509	BH1509	Methyl-accepting chemotaxis protein	BH3616	hag	Flagellin {UniProtKB/Swiss-Prot:Q05203}	[TP0640-TP0870 (0.6975479)]
COG0840	COG1344	BH3863	BH3863	Methyl-accepting chemotaxis protein	BH3620	BH3620	Flagellar hook-associated protein 3	[TP0640-TP0870 (0.6975479)]
COG0840	COG1344	BH0565	BH0565	Methyl-accepting chemotaxis protein	BH3620	BH3620	Flagellar hook-associated protein 3	[TP0640-TP0870 (0.6975479)]
COG0840	COG1344	BH3863	BH3863	Methyl-accepting chemotaxis protein	BH1477	BH1477	Flagellin {UniProtKB/TrEMBL:Q9KCU2}	[TP0640-TP0870 (0.6975479)]
COG0840	COG1344	BH3900	BH3900	Methyl-accepting chemotaxis protein	BH1477	BH1477	Flagellin {UniProtKB/TrEMBL:Q9KCU2}	[TP0640-TP0870 (0.6975479)]
COG0840	COG1344	BH0876	BH0876	Methyl-accepting chemotaxis protein	BH3616	hag	Flagellin {UniProtKB/Swiss-Prot:Q05203}	[TP0640-TP0870 (0.6975479)]
COG0840	COG1344	BH3915	BH3915	Methyl-accepting chemotaxis protein	BH3616	hag	Flagellin {UniProtKB/Swiss-Prot:Q05203}	[TP0640-TP0870 (0.6975479)]
COG0840	COG1344	BH3903	BH3903	Methyl-accepting chemotaxis protein	BH1477	BH1477	Flagellin {UniProtKB/TrEMBL:Q9KCU2}	[TP0640-TP0870 (0.6975479)]
COG0840	COG1344	BH1827	BH1827	Methyl-accepting chemotaxis protein	BH1477	BH1477	Flagellin {UniProtKB/TrEMBL:Q9KCU2}	[TP0640-TP0870 (0.6975479)]
COG0840	COG1344	BH3915	BH3915	Methyl-accepting chemotaxis protein	BH1477	BH1477	Flagellin {UniProtKB/TrEMBL:Q9KCU2}	[TP0640-TP0870 (0.6975479)]
COG0840	COG1344	BH3768	BH3768	Methyl-accepting chemotaxis protein	BH1477	BH1477	Flagellin {UniProtKB/TrEMBL:Q9KCU2}	[TP0640-TP0870 (0.6975479)]
COG0840	COG1344	BH3903	BH3903	Methyl-accepting chemotaxis protein	BH3620	BH3620	Flagellar hook-associated protein 3	[TP0640-TP0870 (0.6975479)]
COG0840	COG1344	BH1827	BH1827	Methyl-accepting chemotaxis protein	BH3616	hag	Flagellin {UniProtKB/Swiss-Prot:Q05203}	[TP0640-TP0870 (0.6975479)]
COG0840	COG1344	BH3768	BH3768	Methyl-accepting chemotaxis protein	BH3620	BH3620	Flagellar hook-associated protein 3	[TP0640-TP0870 (0.6975479)]
COG0840	COG1344	BH0505	BH0505	Methyl-accepting chemotaxis protein	BH3616	hag	Flagellin {UniProtKB/Swiss-Prot:Q05203}	[TP0640-TP0870 (0.6975479)]
COG0840	COG1344	BH0876	BH0876	Methyl-accepting chemotaxis protein	BH1477	BH1477	Flagellin {UniProtKB/TrEMBL:Q9KCU2}	[TP0640-TP0870 (0.6975479)]
COG0840	COG1344	BH0505	BH0505	Methyl-accepting chemotaxis protein	BH3620	BH3620	Flagellar hook-associated protein 3	[TP0640-TP0870 (0.6975479)]
COG0840	COG1344	BH3768	BH3768	Methyl-accepting chemotaxis protein	BH3616	hag	Flagellin {UniProtKB/Swiss-Prot:Q05203}	[TP0640-TP0870 (0.6975479)]
COG0840	COG1344	BH1006	BH1006	Methyl-accepting chemotaxis protein	BH3616	hag	Flagellin {UniProtKB/Swiss-Prot:Q05203}	[TP0640-TP0870 (0.6975479)]
COG1825	COG2812	BH0067	ctc	50S ribosomal protein L25 (General stress protein CTC)	BH0034	BH0034	DNA polymerase III gamma and tau subunits	[TP0372-TP1005 (0.6540257)]
COG0222	COG0530	BH0122	rplL	50S ribosomal protein L7/L12	BH2867	BH2867	Cation antiporter {UniProtKB/TrEMBL:Q9K8Y5}	[TP0240-TP1034 (0.77472186)]
COG0222	COG0530	BH0122	rplL	50S ribosomal protein L7/L12	BH0465	BH0465	BH0465 protein {UniProtKB/TrEMBL:Q9KFL4}	[TP0240-TP1034 (0.77472186)]
COG0024	COG1121	BH0156	map	Methionine aminopeptidase (EC 3.4.11.18) (MAP) (Peptidase M)	BH1389	mntB	Manganese transport system ATP-binding protein mntB	[TP0842-TP0164 (0.77940726)]
COG0024	COG1121	BH0156	map	Methionine aminopeptidase (EC 3.4.11.18) (MAP) (Peptidase M)	BH1394	BH1394	ABC transporter {UniProtKB/TrEMBL:Q9KD25}	[TP0842-TP0164 (0.77940726)]
COG0361	COG1214	BH0158	infA	Translation initiation factor IF-1	BH0546	BH0546	Glycoprotein endopeptidase	[TP0097-TP0876 (0.56457245)]
COG0257	COG1283	BH0159	BH0159	50S ribosomal protein L36	BH1353	BH1353	BH1353 protein {UniProtKB/TrEMBL:Q9KD66}	[TP0209-TP0771 (0.6772987)]
COG0257	COG1283	BH0159	BH0159	50S ribosomal protein L36	BH1407	BH1407	BH1407 protein {UniProtKB/TrEMBL:Q9KD12}	[TP0209-TP0771 (0.6772987)]
COG1509	COG2812	BH2255	BH2255	L-lysine 2,3-aminomutase	BH0034	BH0034	DNA polymerase III gamma and tau subunits	[TP0121-TP1005 (0.5082704)]
COG1509	COG2812	BH2943	BH2943	BH2943 protein {UniProtKB/TrEMBL:Q9K8R0}	BH0034	BH0034	DNA polymerase III gamma and tau subunits	[TP0121-TP1005 (0.5082704)]
COG0255	COG1011	BH0142	rpmC	50S ribosomal protein L29	BH2155	BH2155	BH2155 protein {UniProtKB/TrEMBL:Q9KAY1}	[TP0197-TP0158 (0.6077605)]
COG0255	COG1011	BH0142	rpmC	50S ribosomal protein L29	BH0473	BH0473	BH0473 protein {UniProtKB/TrEMBL:Q9KFK6}	[TP0197-TP0158 (0.6077605)]
COG0255	COG1011	BH0142	rpmC	50S ribosomal protein L29	BH2972	BH2972	BH2972 protein {UniProtKB/TrEMBL:Q9K8N3}	[TP0197-TP0158 (0.6077605)]
COG1108	COG2239	BH1395	BH1395	ABC transporter {UniProtKB/TrEMBL:Q9KD24}	BH0511	BH0511	Magnesium (Mg2+) transporter	[TP0165-TP0917 (0.5215956)]
COG1108	COG2239	BH1395	BH1395	ABC transporter {UniProtKB/TrEMBL:Q9KD24}	BH1947	BH1947	BH1947 protein {UniProtKB/TrEMBL:Q9KBI0}	[TP0165-TP0917 (0.5215956)]
COG1108	COG2239	BH1390	mntC	Manganese transport system membrane protein mntC	BH3224	BH3224	Magnesium (Mg2+) transporter	[TP0165-TP0917 (0.5215956)]
COG1108	COG2239	BH1395	BH1395	ABC transporter {UniProtKB/TrEMBL:Q9KD24}	BH3224	BH3224	Magnesium (Mg2+) transporter	[TP0165-TP0917 (0.5215956)]
COG1108	COG2239	BH1390	mntC	Manganese transport system membrane protein mntC	BH1948	BH1948	Magnesium (Mg2+) transporter	[TP0165-TP0917 (0.5215956)]
COG1108	COG2239	BH1390	mntC	Manganese transport system membrane protein mntC	BH0511	BH0511	Magnesium (Mg2+) transporter	[TP0165-TP0917 (0.5215956)]
COG1108	COG2239	BH1395	BH1395	ABC transporter {UniProtKB/TrEMBL:Q9KD24}	BH1948	BH1948	Magnesium (Mg2+) transporter	[TP0165-TP0917 (0.5215956)]
COG1108	COG2239	BH1390	mntC	Manganese transport system membrane protein mntC	BH1947	BH1947	BH1947 protein {UniProtKB/TrEMBL:Q9KBI0}	[TP0165-TP0917 (0.5215956)]
COG2204	COG2204	BH0537	BH0537	Transcriptional regulator	BH0537	BH0537	Transcriptional regulator	[TP0519-TP0519 (0.65939915)]
COG2204	COG2204	BH2948	BH2948	Two-component response regulator in acetoacetate	BH2948	BH2948	Two-component response regulator in acetoacetate	[TP0519-TP0519 (0.65939915)]
COG2204	COG2204	BH2948	BH2948	Two-component response regulator in acetoacetate	BH0537	BH0537	Transcriptional regulator	[TP0519-TP0519 (0.65939915)]
COG2204	COG2204	BH0537	BH0537	Transcriptional regulator	BH2948	BH2948	Two-component response regulator in acetoacetate	[TP0519-TP0519 (0.65939915)]
COG0546	COG0739	BH3587	ppaX	Pyrophosphatase ppaX (EC 3.6.1.1)	BH1600	BH1600	BH1600 protein {UniProtKB/TrEMBL:Q9KCH1}	[TP0554-TP0782 (0.73069036)]
COG0546	COG0739	BH0430	BH0430	BH0430 protein {UniProtKB/TrEMBL:Q9KFP8}	BH1600	BH1600	BH1600 protein {UniProtKB/TrEMBL:Q9KCH1}	[TP0554-TP0782 (0.73069036)]
COG0546	COG0739	BH3587	ppaX	Pyrophosphatase ppaX (EC 3.6.1.1)	BH3746	BH3746	Stage II sporulation protein	[TP0554-TP0782 (0.73069036)]
COG0546	COG0739	BH0430	BH0430	BH0430 protein {UniProtKB/TrEMBL:Q9KFP8}	BH2643	BH2643	BH2643 protein {UniProtKB/TrEMBL:Q9K9K3}	[TP0554-TP0782 (0.73069036)]
COG0546	COG0739	BH0430	BH0430	BH0430 protein {UniProtKB/TrEMBL:Q9KFP8}	BH3016	BH3016	Inhibitor of SpoIVFB {UniProtKB/TrEMBL:Q9K8J0}	[TP0554-TP0782 (0.73069036)]
COG0546	COG0739	BH3587	ppaX	Pyrophosphatase ppaX (EC 3.6.1.1)	BH3436	BH3436	BH3436 protein {UniProtKB/TrEMBL:Q9K7C8}	[TP0554-TP0782 (0.73069036)]
COG0546	COG0739	BH3587	ppaX	Pyrophosphatase ppaX (EC 3.6.1.1)	BH2643	BH2643	BH2643 protein {UniProtKB/TrEMBL:Q9K9K3}	[TP0554-TP0782 (0.73069036)]
COG0546	COG0739	BH0430	BH0430	BH0430 protein {UniProtKB/TrEMBL:Q9KFP8}	BH3746	BH3746	Stage II sporulation protein	[TP0554-TP0782 (0.73069036)]
COG0546	COG0739	BH0430	BH0430	BH0430 protein {UniProtKB/TrEMBL:Q9KFP8}	BH3436	BH3436	BH3436 protein {UniProtKB/TrEMBL:Q9K7C8}	[TP0554-TP0782 (0.73069036)]
COG0546	COG0739	BH3587	ppaX	Pyrophosphatase ppaX (EC 3.6.1.1)	BH3016	BH3016	Inhibitor of SpoIVFB {UniProtKB/TrEMBL:Q9K8J0}	[TP0554-TP0782 (0.73069036)]
COG0220	COG5401	BH3261	trmB	tRNA (guanine-N(7)-)-methyltransferase (EC 2.1.1.33) (tRNA(m7G46)- methyltransferase)	BH3070	BH3070	Germination (Cortex hydrolysis) and sporulation	[TP0464-TP0832 (0.5858538)]
COG0242	COG1187	BH2658	def	Peptide deformylase (EC 3.5.1.88) (PDF) (Polypeptide deformylase)	BH1576	BH1576	Pseudouridylate synthase	[TP0757-TP0459 (0.5284328)]
COG0242	COG1187	BH2658	def	Peptide deformylase (EC 3.5.1.88) (PDF) (Polypeptide deformylase)	BH3273	BH3273	16S pseudouridylate synthase	[TP0757-TP0459 (0.5284328)]
COG0457	COG0558	BH3696	BH3696	Response regulator aspartate phosphatase	BH2386	BH2386	Phosphatidylglycerophosphate synthase	[TP0067-TP0730 (0.86096925)]
COG0457	COG0558	BH1987	BH1987	Response regulator aspartate phosphatase	BH2386	BH2386	Phosphatidylglycerophosphate synthase	[TP0067-TP0730 (0.86096925)]
COG0457	COG0558	BH1669	BH1669	BH1669 protein {UniProtKB/TrEMBL:Q9KCA4}	BH2386	BH2386	Phosphatidylglycerophosphate synthase	[TP0067-TP0730 (0.86096925)]
COG0457	COG0558	BH4014	BH4014	Response regulator aspartate phosphatase	BH2386	BH2386	Phosphatidylglycerophosphate synthase	[TP0067-TP0730 (0.86096925)]
COG0457	COG0558	BH0661	BH0661	Response regulator aspartate phosphatase	BH2386	BH2386	Phosphatidylglycerophosphate synthase	[TP0067-TP0730 (0.86096925)]
COG0457	COG0558	BH3572	BH3572	BH3572 protein {UniProtKB/TrEMBL:Q9K702}	BH2386	BH2386	Phosphatidylglycerophosphate synthase	[TP0067-TP0730 (0.86096925)]
COG0457	COG0558	BH1262	BH1262	BH1262 protein {UniProtKB/TrEMBL:Q9KDF1}	BH2386	BH2386	Phosphatidylglycerophosphate synthase	[TP0067-TP0730 (0.86096925)]
COG0457	COG0558	BH1814	BH1814	BH1814 protein {UniProtKB/TrEMBL:Q9KBW0}	BH2386	BH2386	Phosphatidylglycerophosphate synthase	[TP0067-TP0730 (0.86096925)]
COG0457	COG0558	BH1690	BH1690	BH1690 protein {UniProtKB/TrEMBL:Q9KC84}	BH2386	BH2386	Phosphatidylglycerophosphate synthase	[TP0067-TP0730 (0.86096925)]
COG0457	COG0558	BH0479	BH0479	BH0479 protein {UniProtKB/TrEMBL:Q9KFK0}	BH2386	BH2386	Phosphatidylglycerophosphate synthase	[TP0067-TP0730 (0.86096925)]
COG0457	COG0558	BH3054	BH3054	BH3054 protein {UniProtKB/TrEMBL:Q9K8F2}	BH2386	BH2386	Phosphatidylglycerophosphate synthase	[TP0067-TP0730 (0.86096925)]
COG0457	COG0558	BH3706	BH3706	Response regulator aspartate phosphatase	BH2386	BH2386	Phosphatidylglycerophosphate synthase	[TP0067-TP0730 (0.86096925)]
COG0840	COG5401	BH0505	BH0505	Methyl-accepting chemotaxis protein	BH3070	BH3070	Germination (Cortex hydrolysis) and sporulation	[TP0640-TP0832 (0.55516005)]
COG0840	COG5401	BH1006	BH1006	Methyl-accepting chemotaxis protein	BH3070	BH3070	Germination (Cortex hydrolysis) and sporulation	[TP0640-TP0832 (0.55516005)]
COG0840	COG5401	BH0876	BH0876	Methyl-accepting chemotaxis protein	BH3070	BH3070	Germination (Cortex hydrolysis) and sporulation	[TP0640-TP0832 (0.55516005)]
COG0840	COG5401	BH3900	BH3900	Methyl-accepting chemotaxis protein	BH3070	BH3070	Germination (Cortex hydrolysis) and sporulation	[TP0640-TP0832 (0.55516005)]
COG0840	COG5401	BH0565	BH0565	Methyl-accepting chemotaxis protein	BH3070	BH3070	Germination (Cortex hydrolysis) and sporulation	[TP0640-TP0832 (0.55516005)]
COG0840	COG5401	BH1827	BH1827	Methyl-accepting chemotaxis protein	BH3070	BH3070	Germination (Cortex hydrolysis) and sporulation	[TP0640-TP0832 (0.55516005)]
COG0840	COG5401	BH3863	BH3863	Methyl-accepting chemotaxis protein	BH3070	BH3070	Germination (Cortex hydrolysis) and sporulation	[TP0640-TP0832 (0.55516005)]
COG0840	COG5401	BH3903	BH3903	Methyl-accepting chemotaxis protein	BH3070	BH3070	Germination (Cortex hydrolysis) and sporulation	[TP0640-TP0832 (0.55516005)]
COG0840	COG5401	BH0425	BH0425	Methyl-accepting chemotaxis protein	BH3070	BH3070	Germination (Cortex hydrolysis) and sporulation	[TP0640-TP0832 (0.55516005)]
COG0840	COG5401	BH1509	BH1509	Methyl-accepting chemotaxis protein	BH3070	BH3070	Germination (Cortex hydrolysis) and sporulation	[TP0640-TP0832 (0.55516005)]
COG0840	COG5401	BH2275	BH2275	Methyl-accepting chemotaxis protein	BH3070	BH3070	Germination (Cortex hydrolysis) and sporulation	[TP0640-TP0832 (0.55516005)]
COG0840	COG5401	BH3768	BH3768	Methyl-accepting chemotaxis protein	BH3070	BH3070	Germination (Cortex hydrolysis) and sporulation	[TP0640-TP0832 (0.55516005)]
COG0840	COG5401	BH3915	BH3915	Methyl-accepting chemotaxis protein	BH3070	BH3070	Germination (Cortex hydrolysis) and sporulation	[TP0640-TP0832 (0.55516005)]
COG0020	COG1508	BH2423	uppS	Undecaprenyl pyrophosphate synthetase (EC 2.5.1.31) (UPP synthetase) (Di-trans,poly-cis-decaprenylcistransferase) (Undecaprenyl diphosphate synthase) (UDS)	BH3563	BH3563	RNA polymerase sigma factor	[TP0603-TP0111 (0.79878455)]
COG0192	COG1774	BH3300	metK	S-adenosylmethionine synthetase (EC 2.5.1.6) (Methionine adenosyltransferase) (AdoMet synthetase) (MAT)	BH0045	BH0045	Signal peptidase-like protein	[TP0794-TP0046 (0.7023217)]
COG0301	COG1509	BH3203	thiI	Probable thiamine biosynthesis protein thiI	BH2255	BH2255	L-lysine 2,3-aminomutase	[TP0559-TP0121 (0.62660724)]
COG0301	COG1509	BH3203	thiI	Probable thiamine biosynthesis protein thiI	BH2943	BH2943	BH2943 protein {UniProtKB/TrEMBL:Q9K8R0}	[TP0559-TP0121 (0.62660724)]
COG0420	COG0739	BH2382	BH2382	BH2382 protein {UniProtKB/TrEMBL:Q9KAA8}	BH3016	BH3016	Inhibitor of SpoIVFB {UniProtKB/TrEMBL:Q9K8J0}	[TP0626-TP0782 (0.7781429)]
COG0420	COG0739	BH2382	BH2382	BH2382 protein {UniProtKB/TrEMBL:Q9KAA8}	BH3436	BH3436	BH3436 protein {UniProtKB/TrEMBL:Q9K7C8}	[TP0626-TP0782 (0.7781429)]
COG0420	COG0739	BH2382	BH2382	BH2382 protein {UniProtKB/TrEMBL:Q9KAA8}	BH3746	BH3746	Stage II sporulation protein	[TP0626-TP0782 (0.7781429)]
COG0420	COG0739	BH2382	BH2382	BH2382 protein {UniProtKB/TrEMBL:Q9KAA8}	BH1600	BH1600	BH1600 protein {UniProtKB/TrEMBL:Q9KCH1}	[TP0626-TP0782 (0.7781429)]
COG0420	COG0739	BH2382	BH2382	BH2382 protein {UniProtKB/TrEMBL:Q9KAA8}	BH2643	BH2643	BH2643 protein {UniProtKB/TrEMBL:Q9K9K3}	[TP0626-TP0782 (0.7781429)]
COG1385	COG2812	BH1350	BH1350	BH1350 protein {UniProtKB/TrEMBL:Q9KD69}	BH0034	BH0034	DNA polymerase III gamma and tau subunits	[TP0276-TP1005 (0.66627616)]
COG0341	COG1512	BH1237	BH1237	Protein-export membrane protein	BH1807	BH1807	BH1807 protein {UniProtKB/TrEMBL:Q9KBW7}	[TP0411-TP0561 (0.5704539)]
COG2882	COG5401	BH2454	BH2454	Flagellar protein required for formation of basal	BH3070	BH3070	Germination (Cortex hydrolysis) and sporulation	[TP0403-TP0832 (0.50839365)]
COG1512	COG2239	BH1807	BH1807	BH1807 protein {UniProtKB/TrEMBL:Q9KBW7}	BH1948	BH1948	Magnesium (Mg2+) transporter	[TP0561-TP0917 (0.596176)]
COG1512	COG2239	BH1807	BH1807	BH1807 protein {UniProtKB/TrEMBL:Q9KBW7}	BH1947	BH1947	BH1947 protein {UniProtKB/TrEMBL:Q9KBI0}	[TP0561-TP0917 (0.596176)]
COG1512	COG2239	BH1807	BH1807	BH1807 protein {UniProtKB/TrEMBL:Q9KBW7}	BH3224	BH3224	Magnesium (Mg2+) transporter	[TP0561-TP0917 (0.596176)]
COG1512	COG2239	BH1807	BH1807	BH1807 protein {UniProtKB/TrEMBL:Q9KBW7}	BH0511	BH0511	Magnesium (Mg2+) transporter	[TP0561-TP0917 (0.596176)]
COG0217	COG0739	BH3259	BH3259	Hypothetical UPF0082 protein BH3259	BH1600	BH1600	BH1600 protein {UniProtKB/TrEMBL:Q9KCH1}	[TP0474-TP0864 (0.82349855)]
COG0217	COG0739	BH3259	BH3259	Hypothetical UPF0082 protein BH3259	BH3436	BH3436	BH3436 protein {UniProtKB/TrEMBL:Q9K7C8}	[TP0474-TP0864 (0.82349855)]
COG0217	COG0739	BH3259	BH3259	Hypothetical UPF0082 protein BH3259	BH3746	BH3746	Stage II sporulation protein	[TP0474-TP0864 (0.82349855)]
COG0217	COG0739	BH3259	BH3259	Hypothetical UPF0082 protein BH3259	BH2643	BH2643	BH2643 protein {UniProtKB/TrEMBL:Q9K9K3}	[TP0474-TP0864 (0.82349855)]
COG0217	COG0739	BH3259	BH3259	Hypothetical UPF0082 protein BH3259	BH3016	BH3016	Inhibitor of SpoIVFB {UniProtKB/TrEMBL:Q9K8J0}	[TP0474-TP0864 (0.82349855)]
COG0242	COG0254	BH2658	def	Peptide deformylase (EC 3.5.1.88) (PDF) (Polypeptide deformylase)	BH3780	rpmE2	50S ribosomal protein L31 type B	[TP0757-TP0255 (0.6434887)]
COG1512	COG3641	BH1807	BH1807	BH1807 protein {UniProtKB/TrEMBL:Q9KBW7}	BH3254	BH3254	BH3254 protein {UniProtKB/TrEMBL:Q9K7V5}	[TP0561-TP0038 (0.5082704)]
COG0762	COG1512	BH2548	BH2548	BH2548 protein {UniProtKB/TrEMBL:Q9K9U7}	BH1807	BH1807	BH1807 protein {UniProtKB/TrEMBL:Q9KBW7}	[TP0668-TP0561 (0.5550382)]
COG0442	COG1466	BH2419	BH2419	Prolyl-tRNA synthetase {UniProtKB/TrEMBL:Q9KA71}	BH1337	BH1337	BH1337 protein {UniProtKB/TrEMBL:Q9KD80}	[TP0160-TP0588 (0.66563916)]
COG0785	COG2239	BH1194	ccdA	Cytochrome c-type biogenesis protein ccdA	BH0511	BH0511	Magnesium (Mg2+) transporter	[TP0101-TP0917 (0.5215956)]
COG0785	COG2239	BH1194	ccdA	Cytochrome c-type biogenesis protein ccdA	BH1947	BH1947	BH1947 protein {UniProtKB/TrEMBL:Q9KBI0}	[TP0101-TP0917 (0.5215956)]
COG0785	COG2239	BH1194	ccdA	Cytochrome c-type biogenesis protein ccdA	BH3224	BH3224	Magnesium (Mg2+) transporter	[TP0101-TP0917 (0.5215956)]
COG0785	COG2239	BH1194	ccdA	Cytochrome c-type biogenesis protein ccdA	BH1948	BH1948	Magnesium (Mg2+) transporter	[TP0101-TP0917 (0.5215956)]
COG0705	COG2239	BH1421	BH1421	BH1421 protein {UniProtKB/TrEMBL:Q9KCZ8}	BH1947	BH1947	BH1947 protein {UniProtKB/TrEMBL:Q9KBI0}	[TP0982-TP0917 (0.5527395)]
COG0705	COG2239	BH0517	BH0517	BH0517 protein {UniProtKB/TrEMBL:Q9KFG2}	BH3224	BH3224	Magnesium (Mg2+) transporter	[TP0982-TP0917 (0.5527395)]
COG0705	COG2239	BH0517	BH0517	BH0517 protein {UniProtKB/TrEMBL:Q9KFG2}	BH1947	BH1947	BH1947 protein {UniProtKB/TrEMBL:Q9KBI0}	[TP0982-TP0917 (0.5527395)]
COG0705	COG2239	BH0517	BH0517	BH0517 protein {UniProtKB/TrEMBL:Q9KFG2}	BH1948	BH1948	Magnesium (Mg2+) transporter	[TP0982-TP0917 (0.5527395)]
COG0705	COG2239	BH1421	BH1421	BH1421 protein {UniProtKB/TrEMBL:Q9KCZ8}	BH3224	BH3224	Magnesium (Mg2+) transporter	[TP0982-TP0917 (0.5527395)]
COG0705	COG2239	BH1421	BH1421	BH1421 protein {UniProtKB/TrEMBL:Q9KCZ8}	BH0511	BH0511	Magnesium (Mg2+) transporter	[TP0982-TP0917 (0.5527395)]
COG0705	COG2239	BH0517	BH0517	BH0517 protein {UniProtKB/TrEMBL:Q9KFG2}	BH0511	BH0511	Magnesium (Mg2+) transporter	[TP0982-TP0917 (0.5527395)]
COG0705	COG2239	BH1421	BH1421	BH1421 protein {UniProtKB/TrEMBL:Q9KCZ8}	BH1948	BH1948	Magnesium (Mg2+) transporter	[TP0982-TP0917 (0.5527395)]
COG0847	COG1558	BH3741	BH3741	BH3741 protein {UniProtKB/TrEMBL:Q9K6I8}	BH2460	BH2460	Flagellar basal-body rod protein	[TP0643-TP0397 (0.7022186)]
COG0847	COG1558	BH3832	BH3832	BH3832 protein {UniProtKB/TrEMBL:Q9K697}	BH2460	BH2460	Flagellar basal-body rod protein	[TP0643-TP0397 (0.7022186)]
COG0305	COG0593	BH4029	BH4029	Replicative DNA helicase	BH0001	dnaA	Chromosomal replication initiator protein dnaA	[TP0058-TP0001 (0.9013428)]
COG0772	COG2239	BH3275	BH3275	Stage V sporulation protein E	BH1947	BH1947	BH1947 protein {UniProtKB/TrEMBL:Q9KBI0}	[TP0501-TP0917 (0.53388965), TP0387-TP0917 (0.61041105)]
COG0772	COG2239	BH3276	BH3276	Stage V sporulation protein E	BH1948	BH1948	Magnesium (Mg2+) transporter	[TP0501-TP0917 (0.53388965), TP0387-TP0917 (0.61041105)]
COG0772	COG2239	BH3276	BH3276	Stage V sporulation protein E	BH1947	BH1947	BH1947 protein {UniProtKB/TrEMBL:Q9KBI0}	[TP0501-TP0917 (0.53388965), TP0387-TP0917 (0.61041105)]
COG0772	COG2239	BH3276	BH3276	Stage V sporulation protein E	BH3224	BH3224	Magnesium (Mg2+) transporter	[TP0501-TP0917 (0.53388965), TP0387-TP0917 (0.61041105)]
COG0772	COG2239	BH3275	BH3275	Stage V sporulation protein E	BH1948	BH1948	Magnesium (Mg2+) transporter	[TP0501-TP0917 (0.53388965), TP0387-TP0917 (0.61041105)]
COG0772	COG2239	BH3275	BH3275	Stage V sporulation protein E	BH0511	BH0511	Magnesium (Mg2+) transporter	[TP0501-TP0917 (0.53388965), TP0387-TP0917 (0.61041105)]
COG0772	COG2239	BH2566	BH2566	Stage V sporulation protein E	BH1948	BH1948	Magnesium (Mg2+) transporter	[TP0501-TP0917 (0.53388965), TP0387-TP0917 (0.61041105)]
COG0772	COG2239	BH3275	BH3275	Stage V sporulation protein E	BH3224	BH3224	Magnesium (Mg2+) transporter	[TP0501-TP0917 (0.53388965), TP0387-TP0917 (0.61041105)]
COG0772	COG2239	BH2566	BH2566	Stage V sporulation protein E	BH1947	BH1947	BH1947 protein {UniProtKB/TrEMBL:Q9KBI0}	[TP0501-TP0917 (0.53388965), TP0387-TP0917 (0.61041105)]
COG0772	COG2239	BH3360	BH3360	BH3360 protein {UniProtKB/TrEMBL:Q9K7K1}	BH0511	BH0511	Magnesium (Mg2+) transporter	[TP0501-TP0917 (0.53388965), TP0387-TP0917 (0.61041105)]
COG0772	COG2239	BH3360	BH3360	BH3360 protein {UniProtKB/TrEMBL:Q9K7K1}	BH1948	BH1948	Magnesium (Mg2+) transporter	[TP0501-TP0917 (0.53388965), TP0387-TP0917 (0.61041105)]
COG0772	COG2239	BH2566	BH2566	Stage V sporulation protein E	BH0511	BH0511	Magnesium (Mg2+) transporter	[TP0501-TP0917 (0.53388965), TP0387-TP0917 (0.61041105)]
COG0772	COG2239	BH3360	BH3360	BH3360 protein {UniProtKB/TrEMBL:Q9K7K1}	BH1947	BH1947	BH1947 protein {UniProtKB/TrEMBL:Q9KBI0}	[TP0501-TP0917 (0.53388965), TP0387-TP0917 (0.61041105)]
COG0772	COG2239	BH3360	BH3360	BH3360 protein {UniProtKB/TrEMBL:Q9K7K1}	BH3224	BH3224	Magnesium (Mg2+) transporter	[TP0501-TP0917 (0.53388965), TP0387-TP0917 (0.61041105)]
COG0772	COG2239	BH3276	BH3276	Stage V sporulation protein E	BH0511	BH0511	Magnesium (Mg2+) transporter	[TP0501-TP0917 (0.53388965), TP0387-TP0917 (0.61041105)]
COG0772	COG2239	BH2566	BH2566	Stage V sporulation protein E	BH3224	BH3224	Magnesium (Mg2+) transporter	[TP0501-TP0917 (0.53388965), TP0387-TP0917 (0.61041105)]
COG1766	COG2239	BH2458	BH2458	Flagellar basal-body M-ring protein	BH3224	BH3224	Magnesium (Mg2+) transporter	[TP0399-TP0917 (0.5059451)]
COG1766	COG2239	BH2458	BH2458	Flagellar basal-body M-ring protein	BH1948	BH1948	Magnesium (Mg2+) transporter	[TP0399-TP0917 (0.5059451)]
COG1766	COG2239	BH2458	BH2458	Flagellar basal-body M-ring protein	BH1947	BH1947	BH1947 protein {UniProtKB/TrEMBL:Q9KBI0}	[TP0399-TP0917 (0.5059451)]
COG1766	COG2239	BH2458	BH2458	Flagellar basal-body M-ring protein	BH0511	BH0511	Magnesium (Mg2+) transporter	[TP0399-TP0917 (0.5059451)]
COG1582	COG4786	BH2448	BH2448	BH2448 protein {UniProtKB/TrEMBL:Q9KA42}	BH3738	BH3738	Flagellar basal-body rod protein	[TP0726-TP0961 (0.6446794)]
COG1582	COG4786	BH2448	BH2448	BH2448 protein {UniProtKB/TrEMBL:Q9KA42}	BH2449	BH2449	Flagellar hook protein {UniProtKB/TrEMBL:Q9KA41}	[TP0726-TP0961 (0.6446794)]
COG1582	COG4786	BH2448	BH2448	BH2448 protein {UniProtKB/TrEMBL:Q9KA42}	BH3737	BH3737	Flagellar hook-basal body protein	[TP0726-TP0961 (0.6446794)]
COG0178	COG1197	BH0714	BH0714	Excinuclease ABC {UniProtKB/TrEMBL:Q9KEY5}	BH0069	BH0069	Transcription-repair coupling factor	[TP0514-TP0344 (0.9414915)]
COG0178	COG1197	BH3594	uvrA	UvrABC system protein A (UvrA protein) (Excinuclease ABC subunit A)	BH0069	BH0069	Transcription-repair coupling factor	[TP0514-TP0344 (0.9414915)]
COG0264	COG0544	BH2426	tsf	Elongation factor Ts (EF-Ts)	BH3053	tig	Trigger factor {UniProtKB/Swiss-Prot:Q9K8F3}	[TP0605-TP0506 (0.9100214)]
COG1344	COG1352	BH3620	BH3620	Flagellar hook-associated protein 3	BH1655	cheR	Chemotaxis protein methyltransferase (EC 2.1.1.80)	[TP0870-TP0630 (0.7476691)]
COG1344	COG1352	BH1477	BH1477	Flagellin {UniProtKB/TrEMBL:Q9KCU2}	BH1655	cheR	Chemotaxis protein methyltransferase (EC 2.1.1.80)	[TP0870-TP0630 (0.7476691)]
COG1344	COG1352	BH3616	hag	Flagellin {UniProtKB/Swiss-Prot:Q05203}	BH1655	cheR	Chemotaxis protein methyltransferase (EC 2.1.1.80)	[TP0870-TP0630 (0.7476691)]
COG0495	COG1475	BH3281	leuS	Leucyl-tRNA synthetase (EC 6.1.1.4) (Leucine--tRNA ligase) (LeuRS)	BH4059	BH4059	DNA-binding protein Spo0J-like homolog	[TP0586-TP0271 (0.63095015)]
COG0495	COG1475	BH3281	leuS	Leucyl-tRNA synthetase (EC 6.1.1.4) (Leucine--tRNA ligase) (LeuRS)	BH4057	BH4057	Stage 0 sporulation protein J	[TP0586-TP0271 (0.63095015)]
COG1512	COG1512	BH1807	BH1807	BH1807 protein {UniProtKB/TrEMBL:Q9KBW7}	BH1807	BH1807	BH1807 protein {UniProtKB/TrEMBL:Q9KBW7}	[TP0561-TP0561 (0.53951585)]
COG0272	COG2080	BH0649	lig	DNA ligase (EC 6.5.1.2) (Polydeoxyribonucleotide synthase [NAD+])	BH0749	BH0749	4-hydroxybenzoyl-CoA reductase	[TP0634-TP0080 (0.5753685)]
COG0272	COG2080	BH0649	lig	DNA ligase (EC 6.5.1.2) (Polydeoxyribonucleotide synthase [NAD+])	BH1978	BH1978	BH1978 protein {UniProtKB/TrEMBL:Q9KBF0}	[TP0634-TP0080 (0.5753685)]
COG0750	COG1512	BH2775	BH2775	Intercompartmental signalling of pro-sigma-K	BH1807	BH1807	BH1807 protein {UniProtKB/TrEMBL:Q9KBW7}	[TP0600-TP0561 (0.5857341)]
COG0750	COG1512	BH2420	BH2420	Hypothetical zinc metalloprotease BH2420 (EC 3.4.24.-)	BH1807	BH1807	BH1807 protein {UniProtKB/TrEMBL:Q9KBW7}	[TP0600-TP0561 (0.5857341)]
COG1352	COG1536	BH1655	cheR	Chemotaxis protein methyltransferase (EC 2.1.1.80)	BH2457	BH2457	Flagellar motor switch protein	[TP0630-TP0026 (0.7604114)]
COG1344	COG1516	BH1477	BH1477	Flagellin {UniProtKB/TrEMBL:Q9KCU2}	BH1476	BH1476	Flagellar biosynthesis {UniProtKB/TrEMBL:Q9KCU3}	[TP0870-TP0943 (0.723277)]
COG1344	COG1516	BH3616	hag	Flagellin {UniProtKB/Swiss-Prot:Q05203}	BH3613	BH3613	Flagellar protein {UniProtKB/TrEMBL:Q9K6W1}	[TP0870-TP0943 (0.723277)]
COG1344	COG1516	BH3620	BH3620	Flagellar hook-associated protein 3	BH1476	BH1476	Flagellar biosynthesis {UniProtKB/TrEMBL:Q9KCU3}	[TP0870-TP0943 (0.723277)]
COG1344	COG1516	BH1477	BH1477	Flagellin {UniProtKB/TrEMBL:Q9KCU2}	BH3613	BH3613	Flagellar protein {UniProtKB/TrEMBL:Q9K6W1}	[TP0870-TP0943 (0.723277)]
COG1344	COG1516	BH3616	hag	Flagellin {UniProtKB/Swiss-Prot:Q05203}	BH1476	BH1476	Flagellar biosynthesis {UniProtKB/TrEMBL:Q9KCU3}	[TP0870-TP0943 (0.723277)]
COG1344	COG1516	BH3620	BH3620	Flagellar hook-associated protein 3	BH3613	BH3613	Flagellar protein {UniProtKB/TrEMBL:Q9K6W1}	[TP0870-TP0943 (0.723277)]
COG0099	COG0216	BH0160	rpsM	30S ribosomal protein S13	BH3775	prfA	Peptide chain release factor 1 (RF-1)	[TP0210-TP0051 (0.8775348)]
COG0803	COG1268	BH0516	psaA	Manganese-binding lipoprotein mntA precursor	BH3358	BH3358	Biotin synthesis BioY proein	[TP0034-TP0228 (0.8514437)]
COG0803	COG1268	BH2760	BH2760	BH2760 protein {UniProtKB/TrEMBL:Q9K990}	BH3358	BH3358	Biotin synthesis BioY proein	[TP0034-TP0228 (0.8514437)]
COG0803	COG1268	BH0259	BH0259	BH0259 protein {UniProtKB/TrEMBL:Q9KG54}	BH3358	BH3358	Biotin synthesis BioY proein	[TP0034-TP0228 (0.8514437)]
COG0442	COG0552	BH2419	BH2419	Prolyl-tRNA synthetase {UniProtKB/TrEMBL:Q9KA71}	BH2486	BH2486	Signal recognition particle	[TP0160-TP0578 (0.56216276)]
COG0242	COG0319	BH2658	def	Peptide deformylase (EC 3.5.1.88) (PDF) (Polypeptide deformylase)	BH1363	BH1363	UPF0054 protein BH1363	[TP0757-TP0650 (0.630912)]
COG2201	COG5401	BH2435	cheB	Chemotaxis response regulator protein-glutamate methylesterase (EC 3.1.1.61)	BH3070	BH3070	Germination (Cortex hydrolysis) and sporulation	[TP0631-TP0832 (0.55516005)]
COG0178	COG0845	BH0714	BH0714	Excinuclease ABC {UniProtKB/TrEMBL:Q9KEY5}	BH3672	BH3672	ABC transporter {UniProtKB/TrEMBL:Q9K6Q6}	[TP0514-TP0965 (0.87363523)]
COG0178	COG0845	BH3594	uvrA	UvrABC system protein A (UvrA protein) (Excinuclease ABC subunit A)	BH3123	BH3123	BH3123 protein {UniProtKB/TrEMBL:Q9K883}	[TP0514-TP0965 (0.87363523)]
COG0178	COG0845	BH3594	uvrA	UvrABC system protein A (UvrA protein) (Excinuclease ABC subunit A)	BH3672	BH3672	ABC transporter {UniProtKB/TrEMBL:Q9K6Q6}	[TP0514-TP0965 (0.87363523)]
COG0178	COG0845	BH0714	BH0714	Excinuclease ABC {UniProtKB/TrEMBL:Q9KEY5}	BH3123	BH3123	BH3123 protein {UniProtKB/TrEMBL:Q9K883}	[TP0514-TP0965 (0.87363523)]
COG0457	COG0566	BH1814	BH1814	BH1814 protein {UniProtKB/TrEMBL:Q9KBW0}	BH0113	BH0113	TRNA/rRNA methyltransferase	[TP0095-TP0054 (0.73981166)]
COG0457	COG0566	BH0661	BH0661	Response regulator aspartate phosphatase	BH3112	BH3112	RRNA methylase {UniProtKB/TrEMBL:Q9K894}	[TP0095-TP0054 (0.73981166)]
COG0457	COG0566	BH0479	BH0479	BH0479 protein {UniProtKB/TrEMBL:Q9KFK0}	BH3112	BH3112	RRNA methylase {UniProtKB/TrEMBL:Q9K894}	[TP0095-TP0054 (0.73981166)]
COG0457	COG0566	BH3696	BH3696	Response regulator aspartate phosphatase	BH0113	BH0113	TRNA/rRNA methyltransferase	[TP0095-TP0054 (0.73981166)]
COG0457	COG0566	BH1690	BH1690	BH1690 protein {UniProtKB/TrEMBL:Q9KC84}	BH0113	BH0113	TRNA/rRNA methyltransferase	[TP0095-TP0054 (0.73981166)]
COG0457	COG0566	BH1262	BH1262	BH1262 protein {UniProtKB/TrEMBL:Q9KDF1}	BH3112	BH3112	RRNA methylase {UniProtKB/TrEMBL:Q9K894}	[TP0095-TP0054 (0.73981166)]
COG0457	COG0566	BH0661	BH0661	Response regulator aspartate phosphatase	BH0113	BH0113	TRNA/rRNA methyltransferase	[TP0095-TP0054 (0.73981166)]
COG0457	COG0566	BH1690	BH1690	BH1690 protein {UniProtKB/TrEMBL:Q9KC84}	BH3112	BH3112	RRNA methylase {UniProtKB/TrEMBL:Q9K894}	[TP0095-TP0054 (0.73981166)]
COG0457	COG0566	BH3572	BH3572	BH3572 protein {UniProtKB/TrEMBL:Q9K702}	BH0113	BH0113	TRNA/rRNA methyltransferase	[TP0095-TP0054 (0.73981166)]
COG0457	COG0566	BH1987	BH1987	Response regulator aspartate phosphatase	BH0113	BH0113	TRNA/rRNA methyltransferase	[TP0095-TP0054 (0.73981166)]
COG0457	COG0566	BH3054	BH3054	BH3054 protein {UniProtKB/TrEMBL:Q9K8F2}	BH3112	BH3112	RRNA methylase {UniProtKB/TrEMBL:Q9K894}	[TP0095-TP0054 (0.73981166)]
COG0457	COG0566	BH0479	BH0479	BH0479 protein {UniProtKB/TrEMBL:Q9KFK0}	BH0113	BH0113	TRNA/rRNA methyltransferase	[TP0095-TP0054 (0.73981166)]
COG0457	COG0566	BH1669	BH1669	BH1669 protein {UniProtKB/TrEMBL:Q9KCA4}	BH0113	BH0113	TRNA/rRNA methyltransferase	[TP0095-TP0054 (0.73981166)]
COG0457	COG0566	BH4014	BH4014	Response regulator aspartate phosphatase	BH3112	BH3112	RRNA methylase {UniProtKB/TrEMBL:Q9K894}	[TP0095-TP0054 (0.73981166)]
COG0457	COG0566	BH4014	BH4014	Response regulator aspartate phosphatase	BH0113	BH0113	TRNA/rRNA methyltransferase	[TP0095-TP0054 (0.73981166)]
COG0457	COG0566	BH1262	BH1262	BH1262 protein {UniProtKB/TrEMBL:Q9KDF1}	BH0113	BH0113	TRNA/rRNA methyltransferase	[TP0095-TP0054 (0.73981166)]
COG0457	COG0566	BH1987	BH1987	Response regulator aspartate phosphatase	BH3112	BH3112	RRNA methylase {UniProtKB/TrEMBL:Q9K894}	[TP0095-TP0054 (0.73981166)]
COG0457	COG0566	BH3706	BH3706	Response regulator aspartate phosphatase	BH3112	BH3112	RRNA methylase {UniProtKB/TrEMBL:Q9K894}	[TP0095-TP0054 (0.73981166)]
COG0457	COG0566	BH1669	BH1669	BH1669 protein {UniProtKB/TrEMBL:Q9KCA4}	BH3112	BH3112	RRNA methylase {UniProtKB/TrEMBL:Q9K894}	[TP0095-TP0054 (0.73981166)]
COG0457	COG0566	BH1814	BH1814	BH1814 protein {UniProtKB/TrEMBL:Q9KBW0}	BH3112	BH3112	RRNA methylase {UniProtKB/TrEMBL:Q9K894}	[TP0095-TP0054 (0.73981166)]
COG0457	COG0566	BH3706	BH3706	Response regulator aspartate phosphatase	BH0113	BH0113	TRNA/rRNA methyltransferase	[TP0095-TP0054 (0.73981166)]
COG0457	COG0566	BH3054	BH3054	BH3054 protein {UniProtKB/TrEMBL:Q9K8F2}	BH0113	BH0113	TRNA/rRNA methyltransferase	[TP0095-TP0054 (0.73981166)]
COG0457	COG0566	BH3572	BH3572	BH3572 protein {UniProtKB/TrEMBL:Q9K702}	BH3112	BH3112	RRNA methylase {UniProtKB/TrEMBL:Q9K894}	[TP0095-TP0054 (0.73981166)]
COG0457	COG0566	BH3696	BH3696	Response regulator aspartate phosphatase	BH3112	BH3112	RRNA methylase {UniProtKB/TrEMBL:Q9K894}	[TP0095-TP0054 (0.73981166)]
COG0465	COG0558	BH0085	BH0085	Cell-division protein {UniProtKB/TrEMBL:Q9KGH6}	BH2386	BH2386	Phosphatidylglycerophosphate synthase	[TP0765-TP0256 (0.8653493)]
COG0024	COG0462	BH0156	map	Methionine aminopeptidase (EC 3.4.11.18) (MAP) (Peptidase M)	BH0066	prs	Ribose-phosphate pyrophosphokinase (EC 2.7.6.1) (RPPK) (Phosphoribosyl pyrophosphate synthetase) (P-Rib-PP synthetase) (PRPP synthetase)	[TP0842-TP0294 (0.8762697)]
COG0125	COG0361	BH0042	tmk	Thymidylate kinase {UniProtKB/Swiss-Prot:Q9KGL9}	BH0158	infA	Translation initiation factor IF-1	[TP0354-TP0097 (0.8382038)]
COG1536	COG1766	BH2457	BH2457	Flagellar motor switch protein	BH2458	BH2458	Flagellar basal-body M-ring protein	[TP0400-TP0399 (0.9198608), TP0026-TP0399 (0.9539454)]
COG0319	COG0787	BH1363	BH1363	UPF0054 protein BH1363	BH0520	alr	Alanine racemase {UniProtKB/Swiss-Prot:Q9KFF9}	[TP0650-TP0681 (0.82058704)]
COG0215	COG1536	BH0111	cysS	Cysteinyl-tRNA synthetase (EC 6.1.1.16) (Cysteine--tRNA ligase) (CysRS)	BH2457	BH2457	Flagellar motor switch protein	[TP0091-TP0400 (0.6374247)]
COG0564	COG1418	BH2542	BH2542	Pseudouridine synthase {UniProtKB/TrEMBL:Q9K9V3}	BH2866	BH2866	BH2866 protein {UniProtKB/TrEMBL:Q9K8Y6}	[TP0154-TP1018 (0.7668753)]
COG0564	COG1418	BH2542	BH2542	Pseudouridine synthase {UniProtKB/TrEMBL:Q9K9V3}	BH2835	BH2835	BH2835 protein {UniProtKB/TrEMBL:Q9K916}	[TP0154-TP1018 (0.7668753)]
COG0564	COG1418	BH2542	BH2542	Pseudouridine synthase {UniProtKB/TrEMBL:Q9K9V3}	BH2378	BH2378	UPF0144 protein BH2378	[TP0154-TP1018 (0.7668753)]
COG0564	COG1418	BH2847	BH2847	BH2847 protein {UniProtKB/TrEMBL:Q9K905}	BH2835	BH2835	BH2835 protein {UniProtKB/TrEMBL:Q9K916}	[TP0154-TP1018 (0.7668753)]
COG0564	COG1418	BH2847	BH2847	BH2847 protein {UniProtKB/TrEMBL:Q9K905}	BH2378	BH2378	UPF0144 protein BH2378	[TP0154-TP1018 (0.7668753)]
COG0564	COG1418	BH2847	BH2847	BH2847 protein {UniProtKB/TrEMBL:Q9K905}	BH2866	BH2866	BH2866 protein {UniProtKB/TrEMBL:Q9K8Y6}	[TP0154-TP1018 (0.7668753)]
COG0849	COG1595	BH2559	BH2559	Cell-division protein {UniProtKB/TrEMBL:Q9K9T6}	BH3882	BH3882	RNA polymerase ECF-type sigma factor	[TP0389-TP0092 (0.66770643)]
COG0849	COG1595	BH2559	BH2559	Cell-division protein {UniProtKB/TrEMBL:Q9K9T6}	BH0263	BH0263	RNA polymerase ECF-type sigma factor	[TP0389-TP0092 (0.66770643)]
COG0849	COG1595	BH2559	BH2559	Cell-division protein {UniProtKB/TrEMBL:Q9K9T6}	BH0620	BH0620	RNA polymerase ECF-type sigma factor	[TP0389-TP0092 (0.66770643)]
COG0849	COG1595	BH3243	BH3243	Cell division protein {UniProtKB/TrEMBL:Q9K7W5}	BH2026	BH2026	RNA polymerase ECF-type sigma factor	[TP0389-TP0092 (0.66770643)]
COG0849	COG1595	BH3243	BH3243	Cell division protein {UniProtKB/TrEMBL:Q9K7W5}	BH0263	BH0263	RNA polymerase ECF-type sigma factor	[TP0389-TP0092 (0.66770643)]
COG0849	COG1595	BH2559	BH2559	Cell-division protein {UniProtKB/TrEMBL:Q9K9T6}	BH1615	BH1615	RNA polymerase sigma factor Y	[TP0389-TP0092 (0.66770643)]
COG0849	COG1595	BH3243	BH3243	Cell division protein {UniProtKB/TrEMBL:Q9K7W5}	BH3216	BH3216	RNA polymerase ECF-type sigma factor	[TP0389-TP0092 (0.66770643)]
COG0849	COG1595	BH3243	BH3243	Cell division protein {UniProtKB/TrEMBL:Q9K7W5}	BH3362	BH3362	RNA polymerase sigma factor	[TP0389-TP0092 (0.66770643)]
COG0849	COG1595	BH2559	BH2559	Cell-division protein {UniProtKB/TrEMBL:Q9K9T6}	BH0115	BH0115	RNA polymerase sigma-H factor	[TP0389-TP0092 (0.66770643)]
COG0849	COG1595	BH3243	BH3243	Cell division protein {UniProtKB/TrEMBL:Q9K7W5}	BH1615	BH1615	RNA polymerase sigma factor Y	[TP0389-TP0092 (0.66770643)]
COG0849	COG1595	BH2559	BH2559	Cell-division protein {UniProtKB/TrEMBL:Q9K9T6}	BH3632	BH3632	RNA polymerase ECF-type sigma factor	[TP0389-TP0092 (0.66770643)]
COG0849	COG1595	BH3243	BH3243	Cell division protein {UniProtKB/TrEMBL:Q9K7W5}	BH0672	BH0672	RNA polymerase ECF-type sigma factor	[TP0389-TP0092 (0.66770643)]
COG0849	COG1595	BH3243	BH3243	Cell division protein {UniProtKB/TrEMBL:Q9K7W5}	BH3117	BH3117	RNA polymerase ECF-type sigma factor	[TP0389-TP0092 (0.66770643)]
COG0849	COG1595	BH2559	BH2559	Cell-division protein {UniProtKB/TrEMBL:Q9K9T6}	BH3216	BH3216	RNA polymerase ECF-type sigma factor	[TP0389-TP0092 (0.66770643)]
COG0849	COG1595	BH2559	BH2559	Cell-division protein {UniProtKB/TrEMBL:Q9K9T6}	BH2026	BH2026	RNA polymerase ECF-type sigma factor	[TP0389-TP0092 (0.66770643)]
COG0849	COG1595	BH2559	BH2559	Cell-division protein {UniProtKB/TrEMBL:Q9K9T6}	BH3117	BH3117	RNA polymerase ECF-type sigma factor	[TP0389-TP0092 (0.66770643)]
COG0849	COG1595	BH3243	BH3243	Cell division protein {UniProtKB/TrEMBL:Q9K7W5}	BH0115	BH0115	RNA polymerase sigma-H factor	[TP0389-TP0092 (0.66770643)]
COG0849	COG1595	BH2559	BH2559	Cell-division protein {UniProtKB/TrEMBL:Q9K9T6}	BH3362	BH3362	RNA polymerase sigma factor	[TP0389-TP0092 (0.66770643)]
COG0849	COG1595	BH2559	BH2559	Cell-division protein {UniProtKB/TrEMBL:Q9K9T6}	BH0672	BH0672	RNA polymerase ECF-type sigma factor	[TP0389-TP0092 (0.66770643)]
COG0849	COG1595	BH3243	BH3243	Cell division protein {UniProtKB/TrEMBL:Q9K7W5}	BH3632	BH3632	RNA polymerase ECF-type sigma factor	[TP0389-TP0092 (0.66770643)]
COG0849	COG1595	BH3243	BH3243	Cell division protein {UniProtKB/TrEMBL:Q9K7W5}	BH3882	BH3882	RNA polymerase ECF-type sigma factor	[TP0389-TP0092 (0.66770643)]
COG0849	COG1595	BH3243	BH3243	Cell division protein {UniProtKB/TrEMBL:Q9K7W5}	BH0620	BH0620	RNA polymerase ECF-type sigma factor	[TP0389-TP0092 (0.66770643)]
COG1197	COG5401	BH0069	BH0069	Transcription-repair coupling factor	BH3070	BH3070	Germination (Cortex hydrolysis) and sporulation	[TP0344-TP0832 (0.5396384)]
COG0301	COG1529	BH3203	thiI	Probable thiamine biosynthesis protein thiI	BH0748	BH0748	Xanthine dehydrogenase {UniProtKB/TrEMBL:Q9KEV1}	[TP0559-TP0079 (0.62660724)]
COG0301	COG1529	BH3203	thiI	Probable thiamine biosynthesis protein thiI	BH1977	BH1977	BH1977 protein {UniProtKB/TrEMBL:Q9KBF1}	[TP0559-TP0079 (0.62660724)]
COG0739	COG2204	BH3436	BH3436	BH3436 protein {UniProtKB/TrEMBL:Q9K7C8}	BH0537	BH0537	Transcriptional regulator	[TP0706-TP0519 (0.80130965)]
COG0739	COG2204	BH3746	BH3746	Stage II sporulation protein	BH0537	BH0537	Transcriptional regulator	[TP0706-TP0519 (0.80130965)]
COG0739	COG2204	BH2643	BH2643	BH2643 protein {UniProtKB/TrEMBL:Q9K9K3}	BH2948	BH2948	Two-component response regulator in acetoacetate	[TP0706-TP0519 (0.80130965)]
COG0739	COG2204	BH3016	BH3016	Inhibitor of SpoIVFB {UniProtKB/TrEMBL:Q9K8J0}	BH2948	BH2948	Two-component response regulator in acetoacetate	[TP0706-TP0519 (0.80130965)]
COG0739	COG2204	BH1600	BH1600	BH1600 protein {UniProtKB/TrEMBL:Q9KCH1}	BH2948	BH2948	Two-component response regulator in acetoacetate	[TP0706-TP0519 (0.80130965)]
COG0739	COG2204	BH2643	BH2643	BH2643 protein {UniProtKB/TrEMBL:Q9K9K3}	BH0537	BH0537	Transcriptional regulator	[TP0706-TP0519 (0.80130965)]
COG0739	COG2204	BH3436	BH3436	BH3436 protein {UniProtKB/TrEMBL:Q9K7C8}	BH2948	BH2948	Two-component response regulator in acetoacetate	[TP0706-TP0519 (0.80130965)]
COG0739	COG2204	BH3016	BH3016	Inhibitor of SpoIVFB {UniProtKB/TrEMBL:Q9K8J0}	BH0537	BH0537	Transcriptional regulator	[TP0706-TP0519 (0.80130965)]
COG0739	COG2204	BH3746	BH3746	Stage II sporulation protein	BH2948	BH2948	Two-component response regulator in acetoacetate	[TP0706-TP0519 (0.80130965)]
COG0739	COG2204	BH1600	BH1600	BH1600 protein {UniProtKB/TrEMBL:Q9KCH1}	BH0537	BH0537	Transcriptional regulator	[TP0706-TP0519 (0.80130965)]
COG0036	COG2001	BH2502	BH2502	Ribulose-phosphate 3-epimerase	BH2576	mraZ	Protein mraZ {UniProtKB/Swiss-Prot:Q9K9R9}	[TP0945-TP0383 (0.685165)]
COG0280	COG0457	BH3823	BH3823	Phosphotransacetylase {UniProtKB/TrEMBL:Q9K6A6}	BH1690	BH1690	BH1690 protein {UniProtKB/TrEMBL:Q9KC84}	[TP0094-TP0067 (0.5068833)]
COG0280	COG0457	BH3823	BH3823	Phosphotransacetylase {UniProtKB/TrEMBL:Q9K6A6}	BH0479	BH0479	BH0479 protein {UniProtKB/TrEMBL:Q9KFK0}	[TP0094-TP0067 (0.5068833)]
COG0280	COG0457	BH3823	BH3823	Phosphotransacetylase {UniProtKB/TrEMBL:Q9K6A6}	BH3572	BH3572	BH3572 protein {UniProtKB/TrEMBL:Q9K702}	[TP0094-TP0067 (0.5068833)]
COG0280	COG0457	BH3823	BH3823	Phosphotransacetylase {UniProtKB/TrEMBL:Q9K6A6}	BH1262	BH1262	BH1262 protein {UniProtKB/TrEMBL:Q9KDF1}	[TP0094-TP0067 (0.5068833)]
COG0280	COG0457	BH3823	BH3823	Phosphotransacetylase {UniProtKB/TrEMBL:Q9K6A6}	BH3706	BH3706	Response regulator aspartate phosphatase	[TP0094-TP0067 (0.5068833)]
COG0280	COG0457	BH3823	BH3823	Phosphotransacetylase {UniProtKB/TrEMBL:Q9K6A6}	BH4014	BH4014	Response regulator aspartate phosphatase	[TP0094-TP0067 (0.5068833)]
COG0280	COG0457	BH3823	BH3823	Phosphotransacetylase {UniProtKB/TrEMBL:Q9K6A6}	BH0661	BH0661	Response regulator aspartate phosphatase	[TP0094-TP0067 (0.5068833)]
COG0280	COG0457	BH3823	BH3823	Phosphotransacetylase {UniProtKB/TrEMBL:Q9K6A6}	BH1669	BH1669	BH1669 protein {UniProtKB/TrEMBL:Q9KCA4}	[TP0094-TP0067 (0.5068833)]
COG0280	COG0457	BH3823	BH3823	Phosphotransacetylase {UniProtKB/TrEMBL:Q9K6A6}	BH3696	BH3696	Response regulator aspartate phosphatase	[TP0094-TP0067 (0.5068833)]
COG0280	COG0457	BH3823	BH3823	Phosphotransacetylase {UniProtKB/TrEMBL:Q9K6A6}	BH1987	BH1987	Response regulator aspartate phosphatase	[TP0094-TP0067 (0.5068833)]
COG0280	COG0457	BH3823	BH3823	Phosphotransacetylase {UniProtKB/TrEMBL:Q9K6A6}	BH1814	BH1814	BH1814 protein {UniProtKB/TrEMBL:Q9KBW0}	[TP0094-TP0067 (0.5068833)]
COG0280	COG0457	BH3823	BH3823	Phosphotransacetylase {UniProtKB/TrEMBL:Q9K6A6}	BH3054	BH3054	BH3054 protein {UniProtKB/TrEMBL:Q9K8F2}	[TP0094-TP0067 (0.5068833)]
COG1108	COG1277	BH1390	mntC	Manganese transport system membrane protein mntC	BH0653	BH0653	ORF13 {UniProtKB/TrEMBL:Q9Z9V9}	[TP0165-TP0880 (0.79878455)]
COG1108	COG1277	BH1390	mntC	Manganese transport system membrane protein mntC	BH0817	BH0817	BH0817 protein {UniProtKB/TrEMBL:Q9KEN5}	[TP0165-TP0880 (0.79878455)]
COG1108	COG1277	BH1395	BH1395	ABC transporter {UniProtKB/TrEMBL:Q9KD24}	BH0653	BH0653	ORF13 {UniProtKB/TrEMBL:Q9Z9V9}	[TP0165-TP0880 (0.79878455)]
COG1108	COG1277	BH1390	mntC	Manganese transport system membrane protein mntC	BH3213	BH3213	BH3213 protein {UniProtKB/TrEMBL:Q9K7Z4}	[TP0165-TP0880 (0.79878455)]
COG1108	COG1277	BH1395	BH1395	ABC transporter {UniProtKB/TrEMBL:Q9KD24}	BH3213	BH3213	BH3213 protein {UniProtKB/TrEMBL:Q9K7Z4}	[TP0165-TP0880 (0.79878455)]
COG1108	COG1277	BH1395	BH1395	ABC transporter {UniProtKB/TrEMBL:Q9KD24}	BH0817	BH0817	BH0817 protein {UniProtKB/TrEMBL:Q9KEN5}	[TP0165-TP0880 (0.79878455)]
COG0457	COG0495	BH1690	BH1690	BH1690 protein {UniProtKB/TrEMBL:Q9KC84}	BH3281	leuS	Leucyl-tRNA synthetase (EC 6.1.1.4) (Leucine--tRNA ligase) (LeuRS)	[TP0067-TP0586 (0.714839)]
COG0457	COG0495	BH3706	BH3706	Response regulator aspartate phosphatase	BH3281	leuS	Leucyl-tRNA synthetase (EC 6.1.1.4) (Leucine--tRNA ligase) (LeuRS)	[TP0067-TP0586 (0.714839)]
COG0457	COG0495	BH1262	BH1262	BH1262 protein {UniProtKB/TrEMBL:Q9KDF1}	BH3281	leuS	Leucyl-tRNA synthetase (EC 6.1.1.4) (Leucine--tRNA ligase) (LeuRS)	[TP0067-TP0586 (0.714839)]
COG0457	COG0495	BH3054	BH3054	BH3054 protein {UniProtKB/TrEMBL:Q9K8F2}	BH3281	leuS	Leucyl-tRNA synthetase (EC 6.1.1.4) (Leucine--tRNA ligase) (LeuRS)	[TP0067-TP0586 (0.714839)]
COG0457	COG0495	BH4014	BH4014	Response regulator aspartate phosphatase	BH3281	leuS	Leucyl-tRNA synthetase (EC 6.1.1.4) (Leucine--tRNA ligase) (LeuRS)	[TP0067-TP0586 (0.714839)]
COG0457	COG0495	BH3696	BH3696	Response regulator aspartate phosphatase	BH3281	leuS	Leucyl-tRNA synthetase (EC 6.1.1.4) (Leucine--tRNA ligase) (LeuRS)	[TP0067-TP0586 (0.714839)]
COG0457	COG0495	BH0479	BH0479	BH0479 protein {UniProtKB/TrEMBL:Q9KFK0}	BH3281	leuS	Leucyl-tRNA synthetase (EC 6.1.1.4) (Leucine--tRNA ligase) (LeuRS)	[TP0067-TP0586 (0.714839)]
COG0457	COG0495	BH1814	BH1814	BH1814 protein {UniProtKB/TrEMBL:Q9KBW0}	BH3281	leuS	Leucyl-tRNA synthetase (EC 6.1.1.4) (Leucine--tRNA ligase) (LeuRS)	[TP0067-TP0586 (0.714839)]
COG0457	COG0495	BH3572	BH3572	BH3572 protein {UniProtKB/TrEMBL:Q9K702}	BH3281	leuS	Leucyl-tRNA synthetase (EC 6.1.1.4) (Leucine--tRNA ligase) (LeuRS)	[TP0067-TP0586 (0.714839)]
COG0457	COG0495	BH1987	BH1987	Response regulator aspartate phosphatase	BH3281	leuS	Leucyl-tRNA synthetase (EC 6.1.1.4) (Leucine--tRNA ligase) (LeuRS)	[TP0067-TP0586 (0.714839)]
COG0457	COG0495	BH1669	BH1669	BH1669 protein {UniProtKB/TrEMBL:Q9KCA4}	BH3281	leuS	Leucyl-tRNA synthetase (EC 6.1.1.4) (Leucine--tRNA ligase) (LeuRS)	[TP0067-TP0586 (0.714839)]
COG0457	COG0495	BH0661	BH0661	Response regulator aspartate phosphatase	BH3281	leuS	Leucyl-tRNA synthetase (EC 6.1.1.4) (Leucine--tRNA ligase) (LeuRS)	[TP0067-TP0586 (0.714839)]
COG0257	COG0472	BH0159	BH0159	50S ribosomal protein L36	BH2568/BH2569	mraY	Phospho-N-acetylmuramoyl-pentapeptide-transferase (EC 2.7.8.13) (UDP- MurNAc-pentapeptide phosphotransferase)	[TP0209-TP0345 (0.64932555)]
COG0358	COG0457	BH1375	dnaG	DNA primase {UniProtKB/Swiss-Prot:Q9KD44}	BH3706	BH3706	Response regulator aspartate phosphatase	[TP0492-TP0648 (0.5111708)]
COG0358	COG0457	BH1375	dnaG	DNA primase {UniProtKB/Swiss-Prot:Q9KD44}	BH1987	BH1987	Response regulator aspartate phosphatase	[TP0492-TP0648 (0.5111708)]
COG0358	COG0457	BH1375	dnaG	DNA primase {UniProtKB/Swiss-Prot:Q9KD44}	BH3572	BH3572	BH3572 protein {UniProtKB/TrEMBL:Q9K702}	[TP0492-TP0648 (0.5111708)]
COG0358	COG0457	BH1375	dnaG	DNA primase {UniProtKB/Swiss-Prot:Q9KD44}	BH0661	BH0661	Response regulator aspartate phosphatase	[TP0492-TP0648 (0.5111708)]
COG0358	COG0457	BH1375	dnaG	DNA primase {UniProtKB/Swiss-Prot:Q9KD44}	BH1814	BH1814	BH1814 protein {UniProtKB/TrEMBL:Q9KBW0}	[TP0492-TP0648 (0.5111708)]
COG0358	COG0457	BH1375	dnaG	DNA primase {UniProtKB/Swiss-Prot:Q9KD44}	BH1262	BH1262	BH1262 protein {UniProtKB/TrEMBL:Q9KDF1}	[TP0492-TP0648 (0.5111708)]
COG0358	COG0457	BH1375	dnaG	DNA primase {UniProtKB/Swiss-Prot:Q9KD44}	BH4014	BH4014	Response regulator aspartate phosphatase	[TP0492-TP0648 (0.5111708)]
COG0358	COG0457	BH1375	dnaG	DNA primase {UniProtKB/Swiss-Prot:Q9KD44}	BH3696	BH3696	Response regulator aspartate phosphatase	[TP0492-TP0648 (0.5111708)]
COG0358	COG0457	BH1375	dnaG	DNA primase {UniProtKB/Swiss-Prot:Q9KD44}	BH0479	BH0479	BH0479 protein {UniProtKB/TrEMBL:Q9KFK0}	[TP0492-TP0648 (0.5111708)]
COG0358	COG0457	BH1375	dnaG	DNA primase {UniProtKB/Swiss-Prot:Q9KD44}	BH1669	BH1669	BH1669 protein {UniProtKB/TrEMBL:Q9KCA4}	[TP0492-TP0648 (0.5111708)]
COG0358	COG0457	BH1375	dnaG	DNA primase {UniProtKB/Swiss-Prot:Q9KD44}	BH3054	BH3054	BH3054 protein {UniProtKB/TrEMBL:Q9K8F2}	[TP0492-TP0648 (0.5111708)]
COG0358	COG0457	BH1375	dnaG	DNA primase {UniProtKB/Swiss-Prot:Q9KD44}	BH1690	BH1690	BH1690 protein {UniProtKB/TrEMBL:Q9KC84}	[TP0492-TP0648 (0.5111708)]
COG0301	COG0301	BH3203	thiI	Probable thiamine biosynthesis protein thiI	BH3203	thiI	Probable thiamine biosynthesis protein thiI	[TP0559-TP0559 (0.6965584)]
COG0766	COG1419	BH3749	murA	UDP-N-acetylglucosamine 1-carboxyvinyltransferase 1 (EC 2.5.1.7) (Enoylpyruvate transferase 1) (UDP-N-acetylglucosamine enolpyruvyl transferase 1) (EPT 1)	BH2437	BH2437	Flagella-associated protein	[TP0029-TP0713 (0.80866665)]
COG0766	COG1419	BH3784	murZ	UDP-N-acetylglucosamine 1-carboxyvinyltransferase 2 (EC 2.5.1.7) (Enoylpyruvate transferase 2) (UDP-N-acetylglucosamine enolpyruvyl transferase 2) (EPT 2)	BH2437	BH2437	Flagella-associated protein	[TP0029-TP0713 (0.80866665)]
COG1317	COG1536	BH2456	BH2456	Flagellar assembly protein	BH2457	BH2457	Flagellar motor switch protein	[TP0401-TP0026 (0.96139234)]
COG1214	COG1516	BH0546	BH0546	Glycoprotein endopeptidase	BH1476	BH1476	Flagellar biosynthesis {UniProtKB/TrEMBL:Q9KCU3}	[TP0876-TP0943 (0.57131183)]
COG1214	COG1516	BH0546	BH0546	Glycoprotein endopeptidase	BH3613	BH3613	Flagellar protein {UniProtKB/TrEMBL:Q9K6W1}	[TP0876-TP0943 (0.57131183)]
COG0608	COG1234	BH1240	BH1240	Single-strand DNA-specific exonuclease	BH3002	BH3002	BH3002 protein {UniProtKB/TrEMBL:Q9K8K4}	[TP0704-TP0819 (0.5844061)]
COG0608	COG1234	BH1240	BH1240	Single-strand DNA-specific exonuclease	BH1713	rnz	Ribonuclease Z (EC 3.1.26.11) (RNase Z) (tRNase Z) (tRNA 3 endonuclease)	[TP0704-TP0819 (0.5844061)]
COG0024	COG0125	BH0156	map	Methionine aminopeptidase (EC 3.4.11.18) (MAP) (Peptidase M)	BH0042	tmk	Thymidylate kinase {UniProtKB/Swiss-Prot:Q9KGL9}	[TP0842-TP0354 (0.8096375)]
COG1077	COG1426	BH3739	BH3739	Cell shape determining protein	BH2388	BH2388	BH2388 protein {UniProtKB/TrEMBL:Q9KAA2}	[TP0497-TP0334 (0.739115)]
COG1077	COG1426	BH0843	BH0843	Cell-shape determining protein	BH2388	BH2388	BH2388 protein {UniProtKB/TrEMBL:Q9KAA2}	[TP0497-TP0334 (0.739115)]
COG1077	COG1426	BH3031	BH3031	Cell-shape determining protein	BH2388	BH2388	BH2388 protein {UniProtKB/TrEMBL:Q9KAA2}	[TP0497-TP0334 (0.739115)]
COG0618	COG1214	BH3173	BH3173	BH3173 protein {UniProtKB/TrEMBL:Q9K834}	BH0546	BH0546	Glycoprotein endopeptidase	[TP0803-TP0876 (0.700686)]
COG0257	COG0779	BH0159	BH0159	50S ribosomal protein L36	BH2417	BH2417	Hypothetical UPF0090 protein BH2417	[TP0209-TP0893 (0.7461857)]
COG1291	COG1291	BH3240	BH3240	Flagellar motor apparatus	BH3240	BH3240	Flagellar motor apparatus	[TP0725-TP0725 (0.8044664)]
COG0275	COG1815	BH2575	mraW	S-adenosyl-methyltransferase mraW (EC 2.1.1.-)	BH2461	BH2461	Flagellar basal-body rod protein	[TP0384-TP0396 (0.81050646)]
COG1536	COG1536	BH2457	BH2457	Flagellar motor switch protein	BH2457	BH2457	Flagellar motor switch protein	[TP0026-TP0400 (0.5928469)]
COG0457	COG0845	BH1262	BH1262	BH1262 protein {UniProtKB/TrEMBL:Q9KDF1}	BH3123	BH3123	BH3123 protein {UniProtKB/TrEMBL:Q9K883}	[TP0648-TP0965 (0.54118866)]
COG0457	COG0845	BH1690	BH1690	BH1690 protein {UniProtKB/TrEMBL:Q9KC84}	BH3123	BH3123	BH3123 protein {UniProtKB/TrEMBL:Q9K883}	[TP0648-TP0965 (0.54118866)]
COG0457	COG0845	BH4014	BH4014	Response regulator aspartate phosphatase	BH3123	BH3123	BH3123 protein {UniProtKB/TrEMBL:Q9K883}	[TP0648-TP0965 (0.54118866)]
COG0457	COG0845	BH1814	BH1814	BH1814 protein {UniProtKB/TrEMBL:Q9KBW0}	BH3672	BH3672	ABC transporter {UniProtKB/TrEMBL:Q9K6Q6}	[TP0648-TP0965 (0.54118866)]
COG0457	COG0845	BH1814	BH1814	BH1814 protein {UniProtKB/TrEMBL:Q9KBW0}	BH3123	BH3123	BH3123 protein {UniProtKB/TrEMBL:Q9K883}	[TP0648-TP0965 (0.54118866)]
COG0457	COG0845	BH0661	BH0661	Response regulator aspartate phosphatase	BH3123	BH3123	BH3123 protein {UniProtKB/TrEMBL:Q9K883}	[TP0648-TP0965 (0.54118866)]
COG0457	COG0845	BH1987	BH1987	Response regulator aspartate phosphatase	BH3672	BH3672	ABC transporter {UniProtKB/TrEMBL:Q9K6Q6}	[TP0648-TP0965 (0.54118866)]
COG0457	COG0845	BH4014	BH4014	Response regulator aspartate phosphatase	BH3672	BH3672	ABC transporter {UniProtKB/TrEMBL:Q9K6Q6}	[TP0648-TP0965 (0.54118866)]
COG0457	COG0845	BH3572	BH3572	BH3572 protein {UniProtKB/TrEMBL:Q9K702}	BH3123	BH3123	BH3123 protein {UniProtKB/TrEMBL:Q9K883}	[TP0648-TP0965 (0.54118866)]
COG0457	COG0845	BH3054	BH3054	BH3054 protein {UniProtKB/TrEMBL:Q9K8F2}	BH3672	BH3672	ABC transporter {UniProtKB/TrEMBL:Q9K6Q6}	[TP0648-TP0965 (0.54118866)]
COG0457	COG0845	BH1987	BH1987	Response regulator aspartate phosphatase	BH3123	BH3123	BH3123 protein {UniProtKB/TrEMBL:Q9K883}	[TP0648-TP0965 (0.54118866)]
COG0457	COG0845	BH3696	BH3696	Response regulator aspartate phosphatase	BH3123	BH3123	BH3123 protein {UniProtKB/TrEMBL:Q9K883}	[TP0648-TP0965 (0.54118866)]
COG0457	COG0845	BH0661	BH0661	Response regulator aspartate phosphatase	BH3672	BH3672	ABC transporter {UniProtKB/TrEMBL:Q9K6Q6}	[TP0648-TP0965 (0.54118866)]
COG0457	COG0845	BH0479	BH0479	BH0479 protein {UniProtKB/TrEMBL:Q9KFK0}	BH3672	BH3672	ABC transporter {UniProtKB/TrEMBL:Q9K6Q6}	[TP0648-TP0965 (0.54118866)]
COG0457	COG0845	BH3696	BH3696	Response regulator aspartate phosphatase	BH3672	BH3672	ABC transporter {UniProtKB/TrEMBL:Q9K6Q6}	[TP0648-TP0965 (0.54118866)]
COG0457	COG0845	BH1262	BH1262	BH1262 protein {UniProtKB/TrEMBL:Q9KDF1}	BH3672	BH3672	ABC transporter {UniProtKB/TrEMBL:Q9K6Q6}	[TP0648-TP0965 (0.54118866)]
COG0457	COG0845	BH1669	BH1669	BH1669 protein {UniProtKB/TrEMBL:Q9KCA4}	BH3123	BH3123	BH3123 protein {UniProtKB/TrEMBL:Q9K883}	[TP0648-TP0965 (0.54118866)]
COG0457	COG0845	BH1669	BH1669	BH1669 protein {UniProtKB/TrEMBL:Q9KCA4}	BH3672	BH3672	ABC transporter {UniProtKB/TrEMBL:Q9K6Q6}	[TP0648-TP0965 (0.54118866)]
COG0457	COG0845	BH3706	BH3706	Response regulator aspartate phosphatase	BH3123	BH3123	BH3123 protein {UniProtKB/TrEMBL:Q9K883}	[TP0648-TP0965 (0.54118866)]
COG0457	COG0845	BH3054	BH3054	BH3054 protein {UniProtKB/TrEMBL:Q9K8F2}	BH3123	BH3123	BH3123 protein {UniProtKB/TrEMBL:Q9K883}	[TP0648-TP0965 (0.54118866)]
COG0457	COG0845	BH1690	BH1690	BH1690 protein {UniProtKB/TrEMBL:Q9KC84}	BH3672	BH3672	ABC transporter {UniProtKB/TrEMBL:Q9K6Q6}	[TP0648-TP0965 (0.54118866)]
COG0457	COG0845	BH0479	BH0479	BH0479 protein {UniProtKB/TrEMBL:Q9KFK0}	BH3123	BH3123	BH3123 protein {UniProtKB/TrEMBL:Q9K883}	[TP0648-TP0965 (0.54118866)]
COG0457	COG0845	BH3572	BH3572	BH3572 protein {UniProtKB/TrEMBL:Q9K702}	BH3672	BH3672	ABC transporter {UniProtKB/TrEMBL:Q9K6Q6}	[TP0648-TP0965 (0.54118866)]
COG0457	COG0845	BH3706	BH3706	Response regulator aspartate phosphatase	BH3672	BH3672	ABC transporter {UniProtKB/TrEMBL:Q9K6Q6}	[TP0648-TP0965 (0.54118866)]
COG0419	COG1512	BH2381	BH2381	BH2381 protein {UniProtKB/TrEMBL:Q9KAA9}	BH1807	BH1807	BH1807 protein {UniProtKB/TrEMBL:Q9KBW7}	[TP0627-TP0561 (0.5704539)]
COG0760	COG2239	BH1177	prsA	Foldase protein prsA precursor (EC 5.2.1.8)	BH0511	BH0511	Magnesium (Mg2+) transporter	[TP1016-TP0917 (0.81817394)]
COG0760	COG2239	BH1177	prsA	Foldase protein prsA precursor (EC 5.2.1.8)	BH1947	BH1947	BH1947 protein {UniProtKB/TrEMBL:Q9KBI0}	[TP1016-TP0917 (0.81817394)]
COG0760	COG2239	BH1177	prsA	Foldase protein prsA precursor (EC 5.2.1.8)	BH3224	BH3224	Magnesium (Mg2+) transporter	[TP1016-TP0917 (0.81817394)]
COG0760	COG2239	BH1177	prsA	Foldase protein prsA precursor (EC 5.2.1.8)	BH1948	BH1948	Magnesium (Mg2+) transporter	[TP1016-TP0917 (0.81817394)]
COG1536	COG1776	BH2457	BH2457	Flagellar motor switch protein	BH2445	BH2445	Flagellar motor switch protein	[TP0026-TP0720 (0.7923422)]
COG1536	COG1776	BH2457	BH2457	Flagellar motor switch protein	BH2434	BH2434	Inhibition of CheR-mediated methylation of MCPs	[TP0026-TP0720 (0.7923422)]
COG0782	COG1057	BH1276	greA	Transcription elongation factor greA (Transcript cleavage factor greA)	BH1326	nadD	Probable nicotinate-nucleotide adenylyltransferase (EC 2.7.7.18) (Deamido-NAD(+) pyrophosphorylase) (Deamido-NAD(+) diphosphorylase) (Nicotinate mononucleotide adenylyltransferase) (NaMN adenylyltransferase)	[TP0019-TP0741 (0.75909394)]
COG0803	COG5401	BH0516	psaA	Manganese-binding lipoprotein mntA precursor	BH3070	BH3070	Germination (Cortex hydrolysis) and sporulation	[TP0163-TP0832 (0.52403957)]
COG0803	COG5401	BH2760	BH2760	BH2760 protein {UniProtKB/TrEMBL:Q9K990}	BH3070	BH3070	Germination (Cortex hydrolysis) and sporulation	[TP0163-TP0832 (0.52403957)]
COG0803	COG5401	BH0259	BH0259	BH0259 protein {UniProtKB/TrEMBL:Q9KG54}	BH3070	BH3070	Germination (Cortex hydrolysis) and sporulation	[TP0163-TP0832 (0.52403957)]
COG1580	COG5401	BH2447	BH2447	Flagellar protein required for flagellar	BH3070	BH3070	Germination (Cortex hydrolysis) and sporulation	[TP0722-TP0832 (0.5858538)]
COG1516	COG1516	BH3613	BH3613	Flagellar protein {UniProtKB/TrEMBL:Q9K6W1}	BH3613	BH3613	Flagellar protein {UniProtKB/TrEMBL:Q9K6W1}	[TP0943-TP0943 (0.5311184)]
COG1516	COG1516	BH1476	BH1476	Flagellar biosynthesis {UniProtKB/TrEMBL:Q9KCU3}	BH1476	BH1476	Flagellar biosynthesis {UniProtKB/TrEMBL:Q9KCU3}	[TP0943-TP0943 (0.5311184)]
COG1516	COG1516	BH3613	BH3613	Flagellar protein {UniProtKB/TrEMBL:Q9K6W1}	BH1476	BH1476	Flagellar biosynthesis {UniProtKB/TrEMBL:Q9KCU3}	[TP0943-TP0943 (0.5311184)]
COG1516	COG1516	BH1476	BH1476	Flagellar biosynthesis {UniProtKB/TrEMBL:Q9KCU3}	BH3613	BH3613	Flagellar protein {UniProtKB/TrEMBL:Q9K6W1}	[TP0943-TP0943 (0.5311184)]
COG1109	COG1157	BH0267	glmM	Phosphoglucosamine mutase (EC 5.4.2.10)	BH2455	BH2455	Flagellar-specific ATP synthase	[TP0413-TP0402 (0.78400123)]
COG1109	COG1157	BH1106	BH1106	Phosphomannomutase {UniProtKB/TrEMBL:Q9KDV5}	BH2455	BH2455	Flagellar-specific ATP synthase	[TP0413-TP0402 (0.78400123)]
COG1987	COG2239	BH2441	BH2441	Flagellar protein required for flagellar	BH3224	BH3224	Magnesium (Mg2+) transporter	[TP0717-TP0917 (0.53720385)]
COG1987	COG2239	BH2441	BH2441	Flagellar protein required for flagellar	BH1947	BH1947	BH1947 protein {UniProtKB/TrEMBL:Q9KBI0}	[TP0717-TP0917 (0.53720385)]
COG1987	COG2239	BH2441	BH2441	Flagellar protein required for flagellar	BH1948	BH1948	Magnesium (Mg2+) transporter	[TP0717-TP0917 (0.53720385)]
COG1987	COG2239	BH2441	BH2441	Flagellar protein required for flagellar	BH0511	BH0511	Magnesium (Mg2+) transporter	[TP0717-TP0917 (0.53720385)]
COG0217	COG1235	BH3259	BH3259	Hypothetical UPF0082 protein BH3259	BH4023	BH4023	BH4023 protein {UniProtKB/TrEMBL:Q9K5R5}	[TP0474-TP0489 (0.71912634)]
COG1256	COG1776	BH3621	BH3621	Flagellar hook-associated protein 1	BH2445	BH2445	Flagellar motor switch protein	[TP0660-TP0720 (0.80235356)]
COG1256	COG1776	BH3621	BH3621	Flagellar hook-associated protein 1	BH2434	BH2434	Inhibition of CheR-mediated methylation of MCPs	[TP0660-TP0720 (0.80235356)]
COG0012	COG0188	BH4051	BH4051	GTP-binding protein {UniProtKB/TrEMBL:Q9K5N7}	BH2139	BH2139	DNA topoisomerase IV subunit A	[TP0124-TP0005 (0.7149395)]
COG0012	COG0188	BH4051	BH4051	GTP-binding protein {UniProtKB/TrEMBL:Q9K5N7}	BH0007	gyrA	DNA gyrase subunit A (EC 5.99.1.3)	[TP0124-TP0005 (0.7149395)]
COG0206	COG1774	BH2558	ftsZ	Cell division protein ftsZ	BH0045	BH0045	Signal peptidase-like protein	[TP0390-TP0046 (0.67547834)]
COG1512	COG1963	BH1807	BH1807	BH1807 protein {UniProtKB/TrEMBL:Q9KBW7}	BH3402	BH3402	BH3402 protein {UniProtKB/TrEMBL:Q9K7F9}	[TP0561-TP0153 (0.5704539)]
COG0324	COG1558	BH2366	miaA	tRNA delta(2)-isopentenylpyrophosphate transferase (EC 2.5.1.8) (IPP transferase) (Isopentenyl-diphosphate:tRNA isopentenyltransferase) (IPTase) (IPPT)	BH2460	BH2460	Flagellar basal-body rod protein	[TP0637-TP0397 (0.66148543)]
COG0530	COG0621	BH0465	BH0465	BH0465 protein {UniProtKB/TrEMBL:Q9KFL4}	BH1351	BH1351	BH1351 protein {UniProtKB/TrEMBL:Q9KD68}	[TP1034-TP0269 (0.7081234)]
COG0530	COG0621	BH2867	BH2867	Cation antiporter {UniProtKB/TrEMBL:Q9K8Y5}	BH2372	BH2372	BH2372 protein {UniProtKB/TrEMBL:Q9KAB7}	[TP1034-TP0269 (0.7081234)]
COG0530	COG0621	BH2867	BH2867	Cation antiporter {UniProtKB/TrEMBL:Q9K8Y5}	BH1351	BH1351	BH1351 protein {UniProtKB/TrEMBL:Q9KD68}	[TP1034-TP0269 (0.7081234)]
COG0530	COG0621	BH0465	BH0465	BH0465 protein {UniProtKB/TrEMBL:Q9KFL4}	BH2372	BH2372	BH2372 protein {UniProtKB/TrEMBL:Q9KAB7}	[TP1034-TP0269 (0.7081234)]
COG0528	COG1774	BH2425	pyrH	Uridylate kinase (EC 2.7.4.-) (UK) (Uridine monophosphate kinase) (UMP kinase)	BH0045	BH0045	Signal peptidase-like protein	[TP0099-TP0046 (0.65377367)]
COG0154	COG2868	BH0666	gatA	Glutamyl-tRNA(Gln) amidotransferase subunit A (EC 6.3.5.-) (Glu-ADT subunit A)	BH3010	BH3010	BH3010 protein {UniProtKB/TrEMBL:Q9K8J6}	[TP1020-TP0744 (0.70068353)]
COG0840	COG1157	BH3768	BH3768	Methyl-accepting chemotaxis protein	BH2455	BH2455	Flagellar-specific ATP synthase	[TP0640-TP0402 (0.9180537)]
COG0840	COG1157	BH0505	BH0505	Methyl-accepting chemotaxis protein	BH2455	BH2455	Flagellar-specific ATP synthase	[TP0640-TP0402 (0.9180537)]
COG0840	COG1157	BH1006	BH1006	Methyl-accepting chemotaxis protein	BH2455	BH2455	Flagellar-specific ATP synthase	[TP0640-TP0402 (0.9180537)]
COG0840	COG1157	BH3903	BH3903	Methyl-accepting chemotaxis protein	BH2455	BH2455	Flagellar-specific ATP synthase	[TP0640-TP0402 (0.9180537)]
COG0840	COG1157	BH3915	BH3915	Methyl-accepting chemotaxis protein	BH2455	BH2455	Flagellar-specific ATP synthase	[TP0640-TP0402 (0.9180537)]
COG0840	COG1157	BH0876	BH0876	Methyl-accepting chemotaxis protein	BH2455	BH2455	Flagellar-specific ATP synthase	[TP0640-TP0402 (0.9180537)]
COG0840	COG1157	BH1827	BH1827	Methyl-accepting chemotaxis protein	BH2455	BH2455	Flagellar-specific ATP synthase	[TP0640-TP0402 (0.9180537)]
COG0840	COG1157	BH1509	BH1509	Methyl-accepting chemotaxis protein	BH2455	BH2455	Flagellar-specific ATP synthase	[TP0640-TP0402 (0.9180537)]
COG0840	COG1157	BH3863	BH3863	Methyl-accepting chemotaxis protein	BH2455	BH2455	Flagellar-specific ATP synthase	[TP0640-TP0402 (0.9180537)]
COG0840	COG1157	BH3900	BH3900	Methyl-accepting chemotaxis protein	BH2455	BH2455	Flagellar-specific ATP synthase	[TP0640-TP0402 (0.9180537)]
COG0840	COG1157	BH0425	BH0425	Methyl-accepting chemotaxis protein	BH2455	BH2455	Flagellar-specific ATP synthase	[TP0640-TP0402 (0.9180537)]
COG0840	COG1157	BH0565	BH0565	Methyl-accepting chemotaxis protein	BH2455	BH2455	Flagellar-specific ATP synthase	[TP0640-TP0402 (0.9180537)]
COG0840	COG1157	BH2275	BH2275	Methyl-accepting chemotaxis protein	BH2455	BH2455	Flagellar-specific ATP synthase	[TP0640-TP0402 (0.9180537)]
COG0462	COG0492	BH0066	prs	Ribose-phosphate pyrophosphokinase (EC 2.7.6.1) (RPPK) (Phosphoribosyl pyrophosphate synthetase) (P-Rib-PP synthetase) (PRPP synthetase)	BH1428	BH1428	Thioredoxin reductase {UniProtKB/TrEMBL:Q9KCZ1}	[TP0294-TP0814 (0.8323514)]
COG0462	COG0492	BH0066	prs	Ribose-phosphate pyrophosphokinase (EC 2.7.6.1) (RPPK) (Phosphoribosyl pyrophosphate synthetase) (P-Rib-PP synthetase) (PRPP synthetase)	BH3408	BH3408	Thioredoxin reductase {UniProtKB/TrEMBL:Q9K7F3}	[TP0294-TP0814 (0.8323514)]
COG0462	COG0492	BH0066	prs	Ribose-phosphate pyrophosphokinase (EC 2.7.6.1) (RPPK) (Phosphoribosyl pyrophosphate synthetase) (P-Rib-PP synthetase) (PRPP synthetase)	BH0657	BH0657	Alkyl hydroperoxide reductase large subunit	[TP0294-TP0814 (0.8323514)]
COG0462	COG0492	BH0066	prs	Ribose-phosphate pyrophosphokinase (EC 2.7.6.1) (RPPK) (Phosphoribosyl pyrophosphate synthetase) (P-Rib-PP synthetase) (PRPP synthetase)	BH3571	BH3571	Thioredoxin reductase {UniProtKB/TrEMBL:Q9K703}	[TP0294-TP0814 (0.8323514)]
COG0462	COG0492	BH0066	prs	Ribose-phosphate pyrophosphokinase (EC 2.7.6.1) (RPPK) (Phosphoribosyl pyrophosphate synthetase) (P-Rib-PP synthetase) (PRPP synthetase)	BH1493	BH1493	Reductase {UniProtKB/TrEMBL:Q9KCS6}	[TP0294-TP0814 (0.8323514)]
COG0462	COG0492	BH0066	prs	Ribose-phosphate pyrophosphokinase (EC 2.7.6.1) (RPPK) (Phosphoribosyl pyrophosphate synthetase) (P-Rib-PP synthetase) (PRPP synthetase)	BH1623	BH1623	BH1623 protein {UniProtKB/TrEMBL:Q9KCE8}	[TP0294-TP0814 (0.8323514)]
COG0462	COG0492	BH0066	prs	Ribose-phosphate pyrophosphokinase (EC 2.7.6.1) (RPPK) (Phosphoribosyl pyrophosphate synthetase) (P-Rib-PP synthetase) (PRPP synthetase)	BH1429	BH1429	Thioredoxin reductase {UniProtKB/TrEMBL:Q9KCZ0}	[TP0294-TP0814 (0.8323514)]
COG0124	COG0254	BH1251	hisS	Histidyl-tRNA synthetase (EC 6.1.1.21) (Histidine--tRNA ligase) (HisRS)	BH3780	rpmE2	50S ribosomal protein L31 type B	[TP0641-TP0255 (0.65973145)]
COG0178	COG0272	BH3594	uvrA	UvrABC system protein A (UvrA protein) (Excinuclease ABC subunit A)	BH0649	lig	DNA ligase (EC 6.5.1.2) (Polydeoxyribonucleotide synthase [NAD+])	[TP0514-TP0634 (0.7537598)]
COG0178	COG0272	BH0714	BH0714	Excinuclease ABC {UniProtKB/TrEMBL:Q9KEY5}	BH0649	lig	DNA ligase (EC 6.5.1.2) (Polydeoxyribonucleotide synthase [NAD+])	[TP0514-TP0634 (0.7537598)]
COG1512	COG1684	BH1807	BH1807	BH1807 protein {UniProtKB/TrEMBL:Q9KBW7}	BH2440	BH2440	Flagellar biosynthetic protein fliR	[TP0561-TP0716 (0.6360963)]
COG0257	COG2204	BH0159	BH0159	50S ribosomal protein L36	BH0537	BH0537	Transcriptional regulator	[TP0209-TP0519 (0.6010877)]
COG0257	COG2204	BH0159	BH0159	50S ribosomal protein L36	BH2948	BH2948	Two-component response regulator in acetoacetate	[TP0209-TP0519 (0.6010877)]
COG0495	COG1558	BH3281	leuS	Leucyl-tRNA synthetase (EC 6.1.1.4) (Leucine--tRNA ligase) (LeuRS)	BH2460	BH2460	Flagellar basal-body rod protein	[TP0586-TP0397 (0.60331625)]
COG1135	COG1466	BH3481	BH3481	ABC transporter {UniProtKB/TrEMBL:Q9K789}	BH1337	BH1337	BH1337 protein {UniProtKB/TrEMBL:Q9KD80}	[TP0120-TP0588 (0.7896185)]
COG0208	COG5401	BH0502	nrdB	Ribonucleoside-diphosphate reductase subunit beta (EC 1.17.4.1) (Ribonucleotide reductase small subunit)	BH3070	BH3070	Germination (Cortex hydrolysis) and sporulation	[TP0053-TP0832 (0.61589503)]
COG1292	COG1512	BH3895	BH3895	Glycine betaine transporter	BH1807	BH1807	BH1807 protein {UniProtKB/TrEMBL:Q9KBW7}	[TP0106-TP0561 (0.5550382)]
COG1292	COG1512	BH2645	BH2645	Glycine betaine transporter	BH1807	BH1807	BH1807 protein {UniProtKB/TrEMBL:Q9KBW7}	[TP0106-TP0561 (0.5550382)]
COG1292	COG1512	BH1457	BH1457	Glycine betaine transporter	BH1807	BH1807	BH1807 protein {UniProtKB/TrEMBL:Q9KBW7}	[TP0106-TP0561 (0.5550382)]
COG0608	COG1159	BH1240	BH1240	Single-strand DNA-specific exonuclease	BH1367	bex	GTP-binding protein era homolog	[TP0704-TP0541 (0.7586372)]
COG0242	COG0263	BH2658	def	Peptide deformylase (EC 3.5.1.88) (PDF) (Polypeptide deformylase)	BH1505	proB	Glutamate 5-kinase (EC 2.7.2.11) (Gamma-glutamyl kinase) (GK)	[TP0757-TP0351 (0.5771584)]
COG1115	COG2239	BH2714	BH2714	Amino acid carrier protein	BH1948	BH1948	Magnesium (Mg2+) transporter	[TP0414-TP0917 (0.53720385)]
COG1115	COG2239	BH1772	BH1772	Amino acid carrier protein	BH1947	BH1947	BH1947 protein {UniProtKB/TrEMBL:Q9KBI0}	[TP0414-TP0917 (0.53720385)]
COG1115	COG2239	BH3926	BH3926	Amino acid transporter {UniProtKB/TrEMBL:Q9K609}	BH3224	BH3224	Magnesium (Mg2+) transporter	[TP0414-TP0917 (0.53720385)]
COG1115	COG2239	BH3926	BH3926	Amino acid transporter {UniProtKB/TrEMBL:Q9K609}	BH0511	BH0511	Magnesium (Mg2+) transporter	[TP0414-TP0917 (0.53720385)]
COG1115	COG2239	BH2714	BH2714	Amino acid carrier protein	BH3224	BH3224	Magnesium (Mg2+) transporter	[TP0414-TP0917 (0.53720385)]
COG1115	COG2239	BH3926	BH3926	Amino acid transporter {UniProtKB/TrEMBL:Q9K609}	BH1947	BH1947	BH1947 protein {UniProtKB/TrEMBL:Q9KBI0}	[TP0414-TP0917 (0.53720385)]
COG1115	COG2239	BH4033	BH4033	Amino acid transporter {UniProtKB/TrEMBL:Q9K5Q5}	BH3224	BH3224	Magnesium (Mg2+) transporter	[TP0414-TP0917 (0.53720385)]
COG1115	COG2239	BH4033	BH4033	Amino acid transporter {UniProtKB/TrEMBL:Q9K5Q5}	BH1947	BH1947	BH1947 protein {UniProtKB/TrEMBL:Q9KBI0}	[TP0414-TP0917 (0.53720385)]
COG1115	COG2239	BH1772	BH1772	Amino acid carrier protein	BH3224	BH3224	Magnesium (Mg2+) transporter	[TP0414-TP0917 (0.53720385)]
COG1115	COG2239	BH1284	BH1284	Amino acid carrier protein	BH3224	BH3224	Magnesium (Mg2+) transporter	[TP0414-TP0917 (0.53720385)]
COG1115	COG2239	BH1284	BH1284	Amino acid carrier protein	BH1948	BH1948	Magnesium (Mg2+) transporter	[TP0414-TP0917 (0.53720385)]
COG1115	COG2239	BH3926	BH3926	Amino acid transporter {UniProtKB/TrEMBL:Q9K609}	BH1948	BH1948	Magnesium (Mg2+) transporter	[TP0414-TP0917 (0.53720385)]
COG1115	COG2239	BH1772	BH1772	Amino acid carrier protein	BH1948	BH1948	Magnesium (Mg2+) transporter	[TP0414-TP0917 (0.53720385)]
COG1115	COG2239	BH4033	BH4033	Amino acid transporter {UniProtKB/TrEMBL:Q9K5Q5}	BH1948	BH1948	Magnesium (Mg2+) transporter	[TP0414-TP0917 (0.53720385)]
COG1115	COG2239	BH1284	BH1284	Amino acid carrier protein	BH1947	BH1947	BH1947 protein {UniProtKB/TrEMBL:Q9KBI0}	[TP0414-TP0917 (0.53720385)]
COG1115	COG2239	BH2714	BH2714	Amino acid carrier protein	BH0511	BH0511	Magnesium (Mg2+) transporter	[TP0414-TP0917 (0.53720385)]
COG1115	COG2239	BH4033	BH4033	Amino acid transporter {UniProtKB/TrEMBL:Q9K5Q5}	BH0511	BH0511	Magnesium (Mg2+) transporter	[TP0414-TP0917 (0.53720385)]
COG1115	COG2239	BH1772	BH1772	Amino acid carrier protein	BH0511	BH0511	Magnesium (Mg2+) transporter	[TP0414-TP0917 (0.53720385)]
COG1115	COG2239	BH1284	BH1284	Amino acid carrier protein	BH0511	BH0511	Magnesium (Mg2+) transporter	[TP0414-TP0917 (0.53720385)]
COG1115	COG2239	BH2714	BH2714	Amino acid carrier protein	BH1947	BH1947	BH1947 protein {UniProtKB/TrEMBL:Q9KBI0}	[TP0414-TP0917 (0.53720385)]
COG0566	COG1589	BH0113	BH0113	TRNA/rRNA methyltransferase	BH2563	BH2563	Cell-division initiation protein	[TP0109-TP0388 (0.8512026)]
COG0566	COG1589	BH3112	BH3112	RRNA methylase {UniProtKB/TrEMBL:Q9K894}	BH2563	BH2563	Cell-division initiation protein	[TP0109-TP0388 (0.8512026)]
COG1366	COG1776	BH0527	BH0527	Positive regulator of sigma-B activity	BH2445	BH2445	Flagellar motor switch protein	[TP0233-TP0720 (0.5310372)]
COG1366	COG1776	BH1536	BH1536	Anti-sigma F factor antagonist	BH2445	BH2445	Flagellar motor switch protein	[TP0233-TP0720 (0.5310372)]
COG1366	COG1776	BH0527	BH0527	Positive regulator of sigma-B activity	BH2434	BH2434	Inhibition of CheR-mediated methylation of MCPs	[TP0233-TP0720 (0.5310372)]
COG1366	COG1776	BH0524	BH0524	Negative regulator of sigma-B activity	BH2434	BH2434	Inhibition of CheR-mediated methylation of MCPs	[TP0233-TP0720 (0.5310372)]
COG1366	COG1776	BH0524	BH0524	Negative regulator of sigma-B activity	BH2445	BH2445	Flagellar motor switch protein	[TP0233-TP0720 (0.5310372)]
COG1366	COG1776	BH1536	BH1536	Anti-sigma F factor antagonist	BH2434	BH2434	Inhibition of CheR-mediated methylation of MCPs	[TP0233-TP0720 (0.5310372)]
COG0739	COG4786	BH1600	BH1600	BH1600 protein {UniProtKB/TrEMBL:Q9KCH1}	BH3738	BH3738	Flagellar basal-body rod protein	[TP0782-TP0961 (0.69582695)]
COG0739	COG4786	BH3746	BH3746	Stage II sporulation protein	BH3737	BH3737	Flagellar hook-basal body protein	[TP0782-TP0961 (0.69582695)]
COG0739	COG4786	BH2643	BH2643	BH2643 protein {UniProtKB/TrEMBL:Q9K9K3}	BH3738	BH3738	Flagellar basal-body rod protein	[TP0782-TP0961 (0.69582695)]
COG0739	COG4786	BH3746	BH3746	Stage II sporulation protein	BH3738	BH3738	Flagellar basal-body rod protein	[TP0782-TP0961 (0.69582695)]
COG0739	COG4786	BH3016	BH3016	Inhibitor of SpoIVFB {UniProtKB/TrEMBL:Q9K8J0}	BH2449	BH2449	Flagellar hook protein {UniProtKB/TrEMBL:Q9KA41}	[TP0782-TP0961 (0.69582695)]
COG0739	COG4786	BH2643	BH2643	BH2643 protein {UniProtKB/TrEMBL:Q9K9K3}	BH2449	BH2449	Flagellar hook protein {UniProtKB/TrEMBL:Q9KA41}	[TP0782-TP0961 (0.69582695)]
COG0739	COG4786	BH3746	BH3746	Stage II sporulation protein	BH2449	BH2449	Flagellar hook protein {UniProtKB/TrEMBL:Q9KA41}	[TP0782-TP0961 (0.69582695)]
COG0739	COG4786	BH3436	BH3436	BH3436 protein {UniProtKB/TrEMBL:Q9K7C8}	BH2449	BH2449	Flagellar hook protein {UniProtKB/TrEMBL:Q9KA41}	[TP0782-TP0961 (0.69582695)]
COG0739	COG4786	BH3016	BH3016	Inhibitor of SpoIVFB {UniProtKB/TrEMBL:Q9K8J0}	BH3738	BH3738	Flagellar basal-body rod protein	[TP0782-TP0961 (0.69582695)]
COG0739	COG4786	BH2643	BH2643	BH2643 protein {UniProtKB/TrEMBL:Q9K9K3}	BH3737	BH3737	Flagellar hook-basal body protein	[TP0782-TP0961 (0.69582695)]
COG0739	COG4786	BH3436	BH3436	BH3436 protein {UniProtKB/TrEMBL:Q9K7C8}	BH3738	BH3738	Flagellar basal-body rod protein	[TP0782-TP0961 (0.69582695)]
COG0739	COG4786	BH1600	BH1600	BH1600 protein {UniProtKB/TrEMBL:Q9KCH1}	BH3737	BH3737	Flagellar hook-basal body protein	[TP0782-TP0961 (0.69582695)]
COG0739	COG4786	BH3016	BH3016	Inhibitor of SpoIVFB {UniProtKB/TrEMBL:Q9K8J0}	BH3737	BH3737	Flagellar hook-basal body protein	[TP0782-TP0961 (0.69582695)]
COG0739	COG4786	BH1600	BH1600	BH1600 protein {UniProtKB/TrEMBL:Q9KCH1}	BH2449	BH2449	Flagellar hook protein {UniProtKB/TrEMBL:Q9KA41}	[TP0782-TP0961 (0.69582695)]
COG0739	COG4786	BH3436	BH3436	BH3436 protein {UniProtKB/TrEMBL:Q9K7C8}	BH3737	BH3737	Flagellar hook-basal body protein	[TP0782-TP0961 (0.69582695)]
COG0124	COG0546	BH1251	hisS	Histidyl-tRNA synthetase (EC 6.1.1.21) (Histidine--tRNA ligase) (HisRS)	BH3587	ppaX	Pyrophosphatase ppaX (EC 3.6.1.1)	[TP0641-TP0554 (0.5196431)]
COG0124	COG0546	BH1251	hisS	Histidyl-tRNA synthetase (EC 6.1.1.21) (Histidine--tRNA ligase) (HisRS)	BH0430	BH0430	BH0430 protein {UniProtKB/TrEMBL:Q9KFP8}	[TP0641-TP0554 (0.5196431)]
COG0495	COG2882	BH3281	leuS	Leucyl-tRNA synthetase (EC 6.1.1.4) (Leucine--tRNA ligase) (LeuRS)	BH2454	BH2454	Flagellar protein required for formation of basal	[TP0586-TP0403 (0.64541596)]
COG0457	COG1234	BH1987	BH1987	Response regulator aspartate phosphatase	BH3002	BH3002	BH3002 protein {UniProtKB/TrEMBL:Q9K8K4}	[TP0095-TP0819 (0.5178716)]
COG0457	COG1234	BH3696	BH3696	Response regulator aspartate phosphatase	BH3002	BH3002	BH3002 protein {UniProtKB/TrEMBL:Q9K8K4}	[TP0095-TP0819 (0.5178716)]
COG0457	COG1234	BH3054	BH3054	BH3054 protein {UniProtKB/TrEMBL:Q9K8F2}	BH3002	BH3002	BH3002 protein {UniProtKB/TrEMBL:Q9K8K4}	[TP0095-TP0819 (0.5178716)]
COG0457	COG1234	BH3696	BH3696	Response regulator aspartate phosphatase	BH1713	rnz	Ribonuclease Z (EC 3.1.26.11) (RNase Z) (tRNase Z) (tRNA 3 endonuclease)	[TP0095-TP0819 (0.5178716)]
COG0457	COG1234	BH4014	BH4014	Response regulator aspartate phosphatase	BH1713	rnz	Ribonuclease Z (EC 3.1.26.11) (RNase Z) (tRNase Z) (tRNA 3 endonuclease)	[TP0095-TP0819 (0.5178716)]
COG0457	COG1234	BH1814	BH1814	BH1814 protein {UniProtKB/TrEMBL:Q9KBW0}	BH1713	rnz	Ribonuclease Z (EC 3.1.26.11) (RNase Z) (tRNase Z) (tRNA 3 endonuclease)	[TP0095-TP0819 (0.5178716)]
COG0457	COG1234	BH0479	BH0479	BH0479 protein {UniProtKB/TrEMBL:Q9KFK0}	BH1713	rnz	Ribonuclease Z (EC 3.1.26.11) (RNase Z) (tRNase Z) (tRNA 3 endonuclease)	[TP0095-TP0819 (0.5178716)]
COG0457	COG1234	BH1669	BH1669	BH1669 protein {UniProtKB/TrEMBL:Q9KCA4}	BH3002	BH3002	BH3002 protein {UniProtKB/TrEMBL:Q9K8K4}	[TP0095-TP0819 (0.5178716)]
COG0457	COG1234	BH0479	BH0479	BH0479 protein {UniProtKB/TrEMBL:Q9KFK0}	BH3002	BH3002	BH3002 protein {UniProtKB/TrEMBL:Q9K8K4}	[TP0095-TP0819 (0.5178716)]
COG0457	COG1234	BH1987	BH1987	Response regulator aspartate phosphatase	BH1713	rnz	Ribonuclease Z (EC 3.1.26.11) (RNase Z) (tRNase Z) (tRNA 3 endonuclease)	[TP0095-TP0819 (0.5178716)]
COG0457	COG1234	BH1690	BH1690	BH1690 protein {UniProtKB/TrEMBL:Q9KC84}	BH3002	BH3002	BH3002 protein {UniProtKB/TrEMBL:Q9K8K4}	[TP0095-TP0819 (0.5178716)]
COG0457	COG1234	BH1262	BH1262	BH1262 protein {UniProtKB/TrEMBL:Q9KDF1}	BH1713	rnz	Ribonuclease Z (EC 3.1.26.11) (RNase Z) (tRNase Z) (tRNA 3 endonuclease)	[TP0095-TP0819 (0.5178716)]
COG0457	COG1234	BH4014	BH4014	Response regulator aspartate phosphatase	BH3002	BH3002	BH3002 protein {UniProtKB/TrEMBL:Q9K8K4}	[TP0095-TP0819 (0.5178716)]
COG0457	COG1234	BH3054	BH3054	BH3054 protein {UniProtKB/TrEMBL:Q9K8F2}	BH1713	rnz	Ribonuclease Z (EC 3.1.26.11) (RNase Z) (tRNase Z) (tRNA 3 endonuclease)	[TP0095-TP0819 (0.5178716)]
COG0457	COG1234	BH1814	BH1814	BH1814 protein {UniProtKB/TrEMBL:Q9KBW0}	BH3002	BH3002	BH3002 protein {UniProtKB/TrEMBL:Q9K8K4}	[TP0095-TP0819 (0.5178716)]
COG0457	COG1234	BH0661	BH0661	Response regulator aspartate phosphatase	BH3002	BH3002	BH3002 protein {UniProtKB/TrEMBL:Q9K8K4}	[TP0095-TP0819 (0.5178716)]
COG0457	COG1234	BH1669	BH1669	BH1669 protein {UniProtKB/TrEMBL:Q9KCA4}	BH1713	rnz	Ribonuclease Z (EC 3.1.26.11) (RNase Z) (tRNase Z) (tRNA 3 endonuclease)	[TP0095-TP0819 (0.5178716)]
COG0457	COG1234	BH3572	BH3572	BH3572 protein {UniProtKB/TrEMBL:Q9K702}	BH1713	rnz	Ribonuclease Z (EC 3.1.26.11) (RNase Z) (tRNase Z) (tRNA 3 endonuclease)	[TP0095-TP0819 (0.5178716)]
COG0457	COG1234	BH0661	BH0661	Response regulator aspartate phosphatase	BH1713	rnz	Ribonuclease Z (EC 3.1.26.11) (RNase Z) (tRNase Z) (tRNA 3 endonuclease)	[TP0095-TP0819 (0.5178716)]
COG0457	COG1234	BH3706	BH3706	Response regulator aspartate phosphatase	BH1713	rnz	Ribonuclease Z (EC 3.1.26.11) (RNase Z) (tRNase Z) (tRNA 3 endonuclease)	[TP0095-TP0819 (0.5178716)]
COG0457	COG1234	BH3706	BH3706	Response regulator aspartate phosphatase	BH3002	BH3002	BH3002 protein {UniProtKB/TrEMBL:Q9K8K4}	[TP0095-TP0819 (0.5178716)]
COG0457	COG1234	BH1690	BH1690	BH1690 protein {UniProtKB/TrEMBL:Q9KC84}	BH1713	rnz	Ribonuclease Z (EC 3.1.26.11) (RNase Z) (tRNase Z) (tRNA 3 endonuclease)	[TP0095-TP0819 (0.5178716)]
COG0457	COG1234	BH1262	BH1262	BH1262 protein {UniProtKB/TrEMBL:Q9KDF1}	BH3002	BH3002	BH3002 protein {UniProtKB/TrEMBL:Q9K8K4}	[TP0095-TP0819 (0.5178716)]
COG0457	COG1234	BH3572	BH3572	BH3572 protein {UniProtKB/TrEMBL:Q9K702}	BH3002	BH3002	BH3002 protein {UniProtKB/TrEMBL:Q9K8K4}	[TP0095-TP0819 (0.5178716)]
COG0257	COG0773	BH0159	BH0159	50S ribosomal protein L36	BH3248	murC	UDP-N-acetylmuramate--L-alanine ligase (EC 6.3.2.8) (UDP-N- acetylmuramoyl-L-alanine synthetase)	[TP0209-TP0341 (0.6926446)]
COG0457	COG2204	BH1814	BH1814	BH1814 protein {UniProtKB/TrEMBL:Q9KBW0}	BH0537	BH0537	Transcriptional regulator	[TP0067-TP0519 (0.7741208)]
COG0457	COG2204	BH1987	BH1987	Response regulator aspartate phosphatase	BH2948	BH2948	Two-component response regulator in acetoacetate	[TP0067-TP0519 (0.7741208)]
COG0457	COG2204	BH0661	BH0661	Response regulator aspartate phosphatase	BH0537	BH0537	Transcriptional regulator	[TP0067-TP0519 (0.7741208)]
COG0457	COG2204	BH0479	BH0479	BH0479 protein {UniProtKB/TrEMBL:Q9KFK0}	BH0537	BH0537	Transcriptional regulator	[TP0067-TP0519 (0.7741208)]
COG0457	COG2204	BH3696	BH3696	Response regulator aspartate phosphatase	BH2948	BH2948	Two-component response regulator in acetoacetate	[TP0067-TP0519 (0.7741208)]
COG0457	COG2204	BH3572	BH3572	BH3572 protein {UniProtKB/TrEMBL:Q9K702}	BH0537	BH0537	Transcriptional regulator	[TP0067-TP0519 (0.7741208)]
COG0457	COG2204	BH3706	BH3706	Response regulator aspartate phosphatase	BH2948	BH2948	Two-component response regulator in acetoacetate	[TP0067-TP0519 (0.7741208)]
COG0457	COG2204	BH1669	BH1669	BH1669 protein {UniProtKB/TrEMBL:Q9KCA4}	BH2948	BH2948	Two-component response regulator in acetoacetate	[TP0067-TP0519 (0.7741208)]
COG0457	COG2204	BH3696	BH3696	Response regulator aspartate phosphatase	BH0537	BH0537	Transcriptional regulator	[TP0067-TP0519 (0.7741208)]
COG0457	COG2204	BH0661	BH0661	Response regulator aspartate phosphatase	BH2948	BH2948	Two-component response regulator in acetoacetate	[TP0067-TP0519 (0.7741208)]
COG0457	COG2204	BH1262	BH1262	BH1262 protein {UniProtKB/TrEMBL:Q9KDF1}	BH0537	BH0537	Transcriptional regulator	[TP0067-TP0519 (0.7741208)]
COG0457	COG2204	BH3054	BH3054	BH3054 protein {UniProtKB/TrEMBL:Q9K8F2}	BH2948	BH2948	Two-component response regulator in acetoacetate	[TP0067-TP0519 (0.7741208)]
COG0457	COG2204	BH1690	BH1690	BH1690 protein {UniProtKB/TrEMBL:Q9KC84}	BH0537	BH0537	Transcriptional regulator	[TP0067-TP0519 (0.7741208)]
COG0457	COG2204	BH3572	BH3572	BH3572 protein {UniProtKB/TrEMBL:Q9K702}	BH2948	BH2948	Two-component response regulator in acetoacetate	[TP0067-TP0519 (0.7741208)]
COG0457	COG2204	BH4014	BH4014	Response regulator aspartate phosphatase	BH0537	BH0537	Transcriptional regulator	[TP0067-TP0519 (0.7741208)]
COG0457	COG2204	BH1669	BH1669	BH1669 protein {UniProtKB/TrEMBL:Q9KCA4}	BH0537	BH0537	Transcriptional regulator	[TP0067-TP0519 (0.7741208)]
COG0457	COG2204	BH1987	BH1987	Response regulator aspartate phosphatase	BH0537	BH0537	Transcriptional regulator	[TP0067-TP0519 (0.7741208)]
COG0457	COG2204	BH4014	BH4014	Response regulator aspartate phosphatase	BH2948	BH2948	Two-component response regulator in acetoacetate	[TP0067-TP0519 (0.7741208)]
COG0457	COG2204	BH0479	BH0479	BH0479 protein {UniProtKB/TrEMBL:Q9KFK0}	BH2948	BH2948	Two-component response regulator in acetoacetate	[TP0067-TP0519 (0.7741208)]
COG0457	COG2204	BH3706	BH3706	Response regulator aspartate phosphatase	BH0537	BH0537	Transcriptional regulator	[TP0067-TP0519 (0.7741208)]
COG0457	COG2204	BH3054	BH3054	BH3054 protein {UniProtKB/TrEMBL:Q9K8F2}	BH0537	BH0537	Transcriptional regulator	[TP0067-TP0519 (0.7741208)]
COG0457	COG2204	BH1814	BH1814	BH1814 protein {UniProtKB/TrEMBL:Q9KBW0}	BH2948	BH2948	Two-component response regulator in acetoacetate	[TP0067-TP0519 (0.7741208)]
COG0457	COG2204	BH1690	BH1690	BH1690 protein {UniProtKB/TrEMBL:Q9KC84}	BH2948	BH2948	Two-component response regulator in acetoacetate	[TP0067-TP0519 (0.7741208)]
COG0457	COG2204	BH1262	BH1262	BH1262 protein {UniProtKB/TrEMBL:Q9KDF1}	BH2948	BH2948	Two-component response regulator in acetoacetate	[TP0067-TP0519 (0.7741208)]
COG0272	COG1879	BH0649	lig	DNA ligase (EC 6.5.1.2) (Polydeoxyribonucleotide synthase [NAD+])	BH2323	BH2323	Sugar ABC transporter {UniProtKB/TrEMBL:Q9KAG4}	[TP0634-TP0684 (0.56216276)]
COG0272	COG1879	BH0649	lig	DNA ligase (EC 6.5.1.2) (Polydeoxyribonucleotide synthase [NAD+])	BH3448	BH3448	Sugar ABC transporter {UniProtKB/TrEMBL:Q9K7B8}	[TP0634-TP0684 (0.56216276)]
COG0272	COG1879	BH0649	lig	DNA ligase (EC 6.5.1.2) (Polydeoxyribonucleotide synthase [NAD+])	BH3840	BH3840	Sugar ABC transporter {UniProtKB/TrEMBL:Q9K692}	[TP0634-TP0684 (0.56216276)]
COG0272	COG1879	BH0649	lig	DNA ligase (EC 6.5.1.2) (Polydeoxyribonucleotide synthase [NAD+])	BH3901	BH3901	Rhizopine ABC transporter	[TP0634-TP0684 (0.56216276)]
COG0272	COG1879	BH0649	lig	DNA ligase (EC 6.5.1.2) (Polydeoxyribonucleotide synthase [NAD+])	BH3732	BH3732	Ribose ABC transporter {UniProtKB/TrEMBL:Q9K6J7}	[TP0634-TP0684 (0.56216276)]
COG2208	COG2239	BH0526	BH0526	Indirect positive regulator of sigma-B activity	BH0511	BH0511	Magnesium (Mg2+) transporter	[TP0218-TP0917 (0.6618409)]
COG2208	COG2239	BH0526	BH0526	Indirect positive regulator of sigma-B activity	BH1947	BH1947	BH1947 protein {UniProtKB/TrEMBL:Q9KBI0}	[TP0218-TP0917 (0.6618409)]
COG2208	COG2239	BH0526	BH0526	Indirect positive regulator of sigma-B activity	BH3224	BH3224	Magnesium (Mg2+) transporter	[TP0218-TP0917 (0.6618409)]
COG2208	COG2239	BH0078	BH0078	Stage II sporulation protein E	BH0511	BH0511	Magnesium (Mg2+) transporter	[TP0218-TP0917 (0.6618409)]
COG2208	COG2239	BH0526	BH0526	Indirect positive regulator of sigma-B activity	BH1948	BH1948	Magnesium (Mg2+) transporter	[TP0218-TP0917 (0.6618409)]
COG2208	COG2239	BH0078	BH0078	Stage II sporulation protein E	BH1947	BH1947	BH1947 protein {UniProtKB/TrEMBL:Q9KBI0}	[TP0218-TP0917 (0.6618409)]
COG2208	COG2239	BH0078	BH0078	Stage II sporulation protein E	BH3224	BH3224	Magnesium (Mg2+) transporter	[TP0218-TP0917 (0.6618409)]
COG2208	COG2239	BH0078	BH0078	Stage II sporulation protein E	BH1948	BH1948	Magnesium (Mg2+) transporter	[TP0218-TP0917 (0.6618409)]
COG0217	COG1480	BH3259	BH3259	Hypothetical UPF0082 protein BH3259	BH1362	BH1362	BH1362 protein {UniProtKB/TrEMBL:Q9KD57}	[TP0474-TP0651 (0.71912634)]
COG0257	COG0681	BH0159	BH0159	50S ribosomal protein L36	BH2130	BH2130	Signal peptidase {UniProtKB/TrEMBL:Q9KB06}	[TP0209-TP0926 (0.69083804)]
COG0257	COG0681	BH0159	BH0159	50S ribosomal protein L36	BH1030	BH1030	Signal peptidase {UniProtKB/TrEMBL:Q9KE28}	[TP0209-TP0926 (0.69083804)]
COG0526	COG1843	BH2664	BH2664	BH2664 protein {UniProtKB/TrEMBL:Q9K9I3}	BH2451	BH2451	Flagellar hook assembly protein	[TP0100-TP0728 (0.58155864)]
COG0526	COG1843	BH3253	BH3253	Thioredoxin H1 {UniProtKB/TrEMBL:Q9K7V6}	BH2451	BH2451	Flagellar hook assembly protein	[TP0100-TP0728 (0.58155864)]
COG0526	COG1843	BH3562	BH3562	BH3562 protein {UniProtKB/TrEMBL:Q9K711}	BH2451	BH2451	Flagellar hook assembly protein	[TP0100-TP0728 (0.58155864)]
COG0526	COG1843	BH3098	BH3098	Thioredoxin {UniProtKB/TrEMBL:Q9K8A8}	BH2451	BH2451	Flagellar hook assembly protein	[TP0100-TP0728 (0.58155864)]
COG0526	COG1843	BH2868	BH2868	Thiol/disulfide interchange protein	BH2451	BH2451	Flagellar hook assembly protein	[TP0100-TP0728 (0.58155864)]
COG0526	COG1843	BH1715	BH1715	Thioredoxin {UniProtKB/TrEMBL:Q9KC59}	BH2451	BH2451	Flagellar hook assembly protein	[TP0100-TP0728 (0.58155864)]
COG0526	COG1843	BH1717	BH1717	Thioredoxin {UniProtKB/TrEMBL:Q9KC57}	BH2451	BH2451	Flagellar hook assembly protein	[TP0100-TP0728 (0.58155864)]
COG0526	COG1843	BH1522	BH1522	Thioredoxin {UniProtKB/TrEMBL:Q9KCP7}	BH2451	BH2451	Flagellar hook assembly protein	[TP0100-TP0728 (0.58155864)]
COG0526	COG1843	BH1942	BH1942	BH1942 protein {UniProtKB/TrEMBL:Q9KBI5}	BH2451	BH2451	Flagellar hook assembly protein	[TP0100-TP0728 (0.58155864)]
COG0526	COG1843	BH1577	resA	Thiol-disulfide oxidoreductase resA	BH2451	BH2451	Flagellar hook assembly protein	[TP0100-TP0728 (0.58155864)]
COG1774	COG2812	BH0045	BH0045	Signal peptidase-like protein	BH0034	BH0034	DNA polymerase III gamma and tau subunits	[TP0046-TP1005 (0.5678104)]
COG0768	COG1344	BH1894	BH1894	Penicillin-binding protein 2A	BH1477	BH1477	Flagellin {UniProtKB/TrEMBL:Q9KCU2}	[TP0760-TP0870 (0.7190043)]
COG0768	COG1344	BH1411	BH1411	Penicillin-binding protein 2A	BH3616	hag	Flagellin {UniProtKB/Swiss-Prot:Q05203}	[TP0760-TP0870 (0.7190043)]
COG0768	COG1344	BH2572	BH2572	Stage V sporulation protein	BH3620	BH3620	Flagellar hook-associated protein 3	[TP0760-TP0870 (0.7190043)]
COG0768	COG1344	BH1894	BH1894	Penicillin-binding protein 2A	BH3620	BH3620	Flagellar hook-associated protein 3	[TP0760-TP0870 (0.7190043)]
COG0768	COG1344	BH2572	BH2572	Stage V sporulation protein	BH3616	hag	Flagellin {UniProtKB/Swiss-Prot:Q05203}	[TP0760-TP0870 (0.7190043)]
COG0768	COG1344	BH2572	BH2572	Stage V sporulation protein	BH1477	BH1477	Flagellin {UniProtKB/TrEMBL:Q9KCU2}	[TP0760-TP0870 (0.7190043)]
COG0768	COG1344	BH2573	BH2573	Penicillin-binding protein 2B	BH3620	BH3620	Flagellar hook-associated protein 3	[TP0760-TP0870 (0.7190043)]
COG0768	COG1344	BH3389	BH3389	Penicillin-binding protein 3	BH1477	BH1477	Flagellin {UniProtKB/TrEMBL:Q9KCU2}	[TP0760-TP0870 (0.7190043)]
COG0768	COG1344	BH2573	BH2573	Penicillin-binding protein 2B	BH3616	hag	Flagellin {UniProtKB/Swiss-Prot:Q05203}	[TP0760-TP0870 (0.7190043)]
COG0768	COG1344	BH2573	BH2573	Penicillin-binding protein 2B	BH1477	BH1477	Flagellin {UniProtKB/TrEMBL:Q9KCU2}	[TP0760-TP0870 (0.7190043)]
COG0768	COG1344	BH3389	BH3389	Penicillin-binding protein 3	BH3620	BH3620	Flagellar hook-associated protein 3	[TP0760-TP0870 (0.7190043)]
COG0768	COG1344	BH1411	BH1411	Penicillin-binding protein 2A	BH3620	BH3620	Flagellar hook-associated protein 3	[TP0760-TP0870 (0.7190043)]
COG0768	COG1344	BH1411	BH1411	Penicillin-binding protein 2A	BH1477	BH1477	Flagellin {UniProtKB/TrEMBL:Q9KCU2}	[TP0760-TP0870 (0.7190043)]
COG0768	COG1344	BH1894	BH1894	Penicillin-binding protein 2A	BH3616	hag	Flagellin {UniProtKB/Swiss-Prot:Q05203}	[TP0760-TP0870 (0.7190043)]
COG0768	COG1344	BH3389	BH3389	Penicillin-binding protein 3	BH3616	hag	Flagellin {UniProtKB/Swiss-Prot:Q05203}	[TP0760-TP0870 (0.7190043)]
COG0036	COG1774	BH2502	BH2502	Ribulose-phosphate 3-epimerase	BH0045	BH0045	Signal peptidase-like protein	[TP0945-TP0046 (0.53769433)]
COG1121	COG2204	BH1389	mntB	Manganese transport system ATP-binding protein mntB	BH2948	BH2948	Two-component response regulator in acetoacetate	[TP0035-TP0519 (0.5085169)]
COG1121	COG2204	BH1394	BH1394	ABC transporter {UniProtKB/TrEMBL:Q9KD25}	BH2948	BH2948	Two-component response regulator in acetoacetate	[TP0035-TP0519 (0.5085169)]
COG1121	COG2204	BH1394	BH1394	ABC transporter {UniProtKB/TrEMBL:Q9KD25}	BH0537	BH0537	Transcriptional regulator	[TP0035-TP0519 (0.5085169)]
COG1121	COG2204	BH1389	mntB	Manganese transport system ATP-binding protein mntB	BH0537	BH0537	Transcriptional regulator	[TP0035-TP0519 (0.5085169)]
COG0228	COG0546	BH2483	rpsP	30S ribosomal protein S16	BH3587	ppaX	Pyrophosphatase ppaX (EC 3.6.1.1)	[TP0905-TP0554 (0.5352583)]
COG0228	COG0546	BH2483	rpsP	30S ribosomal protein S16	BH0430	BH0430	BH0430 protein {UniProtKB/TrEMBL:Q9KFP8}	[TP0905-TP0554 (0.5352583)]
COG0503	COG1488	BH1241	apt	Adenine phosphoribosyltransferase (EC 2.4.2.7) (APRT)	BH3249	BH3249	BH3249 protein {UniProtKB/TrEMBL:Q9K7W0}	[TP1039-TP0628 (0.6658587)]
COG0503	COG1488	BH0062	BH0062	Transcriptional repressor of the purine operon	BH3249	BH3249	BH3249 protein {UniProtKB/TrEMBL:Q9K7W0}	[TP1039-TP0628 (0.6658587)]
COG0503	COG1488	BH1514	BH1514	Xanthine phosphoribosyltransferase	BH3249	BH3249	BH3249 protein {UniProtKB/TrEMBL:Q9K7W0}	[TP1039-TP0628 (0.6658587)]
COG0770	COG2001	BH2570	BH2570	UDP-N-acetylmuramoylalanyl-D-glutamyl-2,	BH2576	mraZ	Protein mraZ {UniProtKB/Swiss-Prot:Q9K9R9}	[TP0386-TP0383 (0.8315325)]
COG0051	COG2204	BH0133	rpsJ	30S ribosomal protein S10	BH2948	BH2948	Two-component response regulator in acetoacetate	[TP0188-TP0519 (0.6307204)]
COG0051	COG2204	BH0133	rpsJ	30S ribosomal protein S10	BH0537	BH0537	Transcriptional regulator	[TP0188-TP0519 (0.6307204)]
COG0249	COG0546	BH2369	mutS	DNA mismatch repair protein mutS	BH0430	BH0430	BH0430 protein {UniProtKB/TrEMBL:Q9KFP8}	[TP0328-TP0554 (0.5196431)]
COG0249	COG0546	BH2369	mutS	DNA mismatch repair protein mutS	BH3587	ppaX	Pyrophosphatase ppaX (EC 3.6.1.1)	[TP0328-TP0554 (0.5196431)]
COG0234	COG0803	BH0561	groS	10 kDa chaperonin (Protein Cpn10) (groES protein)	BH0516	psaA	Manganese-binding lipoprotein mntA precursor	[TP1013-TP0163 (0.67160416)]
COG0234	COG0803	BH0561	groS	10 kDa chaperonin (Protein Cpn10) (groES protein)	BH0259	BH0259	BH0259 protein {UniProtKB/TrEMBL:Q9KG54}	[TP1013-TP0163 (0.67160416)]
COG0234	COG0803	BH0561	groS	10 kDa chaperonin (Protein Cpn10) (groES protein)	BH2760	BH2760	BH2760 protein {UniProtKB/TrEMBL:Q9K990}	[TP1013-TP0163 (0.67160416)]
COG0153	COG1879	BH1107	galK	Galactokinase (EC 2.7.1.6) (Galactose kinase)	BH2323	BH2323	Sugar ABC transporter {UniProtKB/TrEMBL:Q9KAG4}	[TP0418-TP0684 (0.73427343)]
COG0153	COG1879	BH1107	galK	Galactokinase (EC 2.7.1.6) (Galactose kinase)	BH3901	BH3901	Rhizopine ABC transporter	[TP0418-TP0684 (0.73427343)]
COG0153	COG1879	BH1107	galK	Galactokinase (EC 2.7.1.6) (Galactose kinase)	BH3732	BH3732	Ribose ABC transporter {UniProtKB/TrEMBL:Q9K6J7}	[TP0418-TP0684 (0.73427343)]
COG0153	COG1879	BH1107	galK	Galactokinase (EC 2.7.1.6) (Galactose kinase)	BH3840	BH3840	Sugar ABC transporter {UniProtKB/TrEMBL:Q9K692}	[TP0418-TP0684 (0.73427343)]
COG0153	COG1879	BH1107	galK	Galactokinase (EC 2.7.1.6) (Galactose kinase)	BH3448	BH3448	Sugar ABC transporter {UniProtKB/TrEMBL:Q9K7B8}	[TP0418-TP0684 (0.73427343)]
COG0162	COG2834	BH3228	tyrS	Tyrosyl-tRNA synthetase (EC 6.1.1.1) (Tyrosine--tRNA ligase) (TyrRS)	BH0519	BH0519	BH0519 protein {UniProtKB/TrEMBL:Q9KFG0}	[TP0834-TP0333 (0.5313641)]
COG0342	COG0546	BH1236	BH1236	Protein-export membrane protein	BH3587	ppaX	Pyrophosphatase ppaX (EC 3.6.1.1)	[TP0410-TP0554 (0.6160348)]
COG0342	COG0546	BH1236	BH1236	Protein-export membrane protein	BH0430	BH0430	BH0430 protein {UniProtKB/TrEMBL:Q9KFP8}	[TP0410-TP0554 (0.6160348)]
COG1115	COG1319	BH1284	BH1284	Amino acid carrier protein	BH0747	BH0747	BH0747 protein {UniProtKB/TrEMBL:Q9KEV2}	[TP0414-TP0081 (0.81817394)]
COG1115	COG1319	BH3926	BH3926	Amino acid transporter {UniProtKB/TrEMBL:Q9K609}	BH0747	BH0747	BH0747 protein {UniProtKB/TrEMBL:Q9KEV2}	[TP0414-TP0081 (0.81817394)]
COG1115	COG1319	BH4033	BH4033	Amino acid transporter {UniProtKB/TrEMBL:Q9K5Q5}	BH0747	BH0747	BH0747 protein {UniProtKB/TrEMBL:Q9KEV2}	[TP0414-TP0081 (0.81817394)]
COG1115	COG1319	BH2714	BH2714	Amino acid carrier protein	BH0747	BH0747	BH0747 protein {UniProtKB/TrEMBL:Q9KEV2}	[TP0414-TP0081 (0.81817394)]
COG1115	COG1319	BH1772	BH1772	Amino acid carrier protein	BH0747	BH0747	BH0747 protein {UniProtKB/TrEMBL:Q9KEV2}	[TP0414-TP0081 (0.81817394)]
COG0457	COG1536	BH3706	BH3706	Response regulator aspartate phosphatase	BH2457	BH2457	Flagellar motor switch protein	[TP0648-TP0400 (0.69805074)]
COG0457	COG1536	BH3054	BH3054	BH3054 protein {UniProtKB/TrEMBL:Q9K8F2}	BH2457	BH2457	Flagellar motor switch protein	[TP0648-TP0400 (0.69805074)]
COG0457	COG1536	BH3696	BH3696	Response regulator aspartate phosphatase	BH2457	BH2457	Flagellar motor switch protein	[TP0648-TP0400 (0.69805074)]
COG0457	COG1536	BH1814	BH1814	BH1814 protein {UniProtKB/TrEMBL:Q9KBW0}	BH2457	BH2457	Flagellar motor switch protein	[TP0648-TP0400 (0.69805074)]
COG0457	COG1536	BH0479	BH0479	BH0479 protein {UniProtKB/TrEMBL:Q9KFK0}	BH2457	BH2457	Flagellar motor switch protein	[TP0648-TP0400 (0.69805074)]
COG0457	COG1536	BH1262	BH1262	BH1262 protein {UniProtKB/TrEMBL:Q9KDF1}	BH2457	BH2457	Flagellar motor switch protein	[TP0648-TP0400 (0.69805074)]
COG0457	COG1536	BH0661	BH0661	Response regulator aspartate phosphatase	BH2457	BH2457	Flagellar motor switch protein	[TP0648-TP0400 (0.69805074)]
COG0457	COG1536	BH1669	BH1669	BH1669 protein {UniProtKB/TrEMBL:Q9KCA4}	BH2457	BH2457	Flagellar motor switch protein	[TP0648-TP0400 (0.69805074)]
COG0457	COG1536	BH1690	BH1690	BH1690 protein {UniProtKB/TrEMBL:Q9KC84}	BH2457	BH2457	Flagellar motor switch protein	[TP0648-TP0400 (0.69805074)]
COG0457	COG1536	BH1987	BH1987	Response regulator aspartate phosphatase	BH2457	BH2457	Flagellar motor switch protein	[TP0648-TP0400 (0.69805074)]
COG0457	COG1536	BH3572	BH3572	BH3572 protein {UniProtKB/TrEMBL:Q9K702}	BH2457	BH2457	Flagellar motor switch protein	[TP0648-TP0400 (0.69805074)]
COG0457	COG1536	BH4014	BH4014	Response regulator aspartate phosphatase	BH2457	BH2457	Flagellar motor switch protein	[TP0648-TP0400 (0.69805074)]
COG0240	COG0622	BH1640	gpsA	Glycerol-3-phosphate dehydrogenase [NAD(P)+] (EC 1.1.1.94) (NAD(P)H- dependent glycerol-3-phosphate dehydrogenase)	BH3066	BH3066	BH3066 protein {UniProtKB/TrEMBL:Q9K8E0}	[TP1009-TP0937 (0.80866665)]
COG0227	COG0492	BH2500	rpmB	50S ribosomal protein L28	BH0657	BH0657	Alkyl hydroperoxide reductase large subunit	[TP0362-TP0814 (0.801083)]
COG0227	COG0492	BH2500	rpmB	50S ribosomal protein L28	BH3571	BH3571	Thioredoxin reductase {UniProtKB/TrEMBL:Q9K703}	[TP0362-TP0814 (0.801083)]
COG0227	COG0492	BH2500	rpmB	50S ribosomal protein L28	BH3408	BH3408	Thioredoxin reductase {UniProtKB/TrEMBL:Q9K7F3}	[TP0362-TP0814 (0.801083)]
COG0227	COG0492	BH2500	rpmB	50S ribosomal protein L28	BH1623	BH1623	BH1623 protein {UniProtKB/TrEMBL:Q9KCE8}	[TP0362-TP0814 (0.801083)]
COG0227	COG0492	BH2500	rpmB	50S ribosomal protein L28	BH1429	BH1429	Thioredoxin reductase {UniProtKB/TrEMBL:Q9KCZ0}	[TP0362-TP0814 (0.801083)]
COG0227	COG0492	BH2500	rpmB	50S ribosomal protein L28	BH1428	BH1428	Thioredoxin reductase {UniProtKB/TrEMBL:Q9KCZ1}	[TP0362-TP0814 (0.801083)]
COG0227	COG0492	BH2500	rpmB	50S ribosomal protein L28	BH1493	BH1493	Reductase {UniProtKB/TrEMBL:Q9KCS6}	[TP0362-TP0814 (0.801083)]
COG1512	COG1580	BH1807	BH1807	BH1807 protein {UniProtKB/TrEMBL:Q9KBW7}	BH2447	BH2447	Flagellar protein required for flagellar	[TP0561-TP0722 (0.64005584)]
COG0051	COG1192	BH0133	rpsJ	30S ribosomal protein S10	BH4058	soj	Sporulation initiation inhibitor protein soj	[TP0188-TP0272 (0.7732025)]
COG0098	COG0803	BH0151	rpsE	30S ribosomal protein S5	BH0516	psaA	Manganese-binding lipoprotein mntA precursor	[TP0206-TP0163 (0.74372905)]
COG0098	COG0803	BH0151	rpsE	30S ribosomal protein S5	BH0259	BH0259	BH0259 protein {UniProtKB/TrEMBL:Q9KG54}	[TP0206-TP0163 (0.74372905)]
COG0098	COG0803	BH0151	rpsE	30S ribosomal protein S5	BH2760	BH2760	BH2760 protein {UniProtKB/TrEMBL:Q9K990}	[TP0206-TP0163 (0.74372905)]
COG0249	COG0457	BH2369	mutS	DNA mismatch repair protein mutS	BH0661	BH0661	Response regulator aspartate phosphatase	[TP0328-TP0095 (0.63719666)]
COG0249	COG0457	BH2369	mutS	DNA mismatch repair protein mutS	BH3696	BH3696	Response regulator aspartate phosphatase	[TP0328-TP0095 (0.63719666)]
COG0249	COG0457	BH2369	mutS	DNA mismatch repair protein mutS	BH1814	BH1814	BH1814 protein {UniProtKB/TrEMBL:Q9KBW0}	[TP0328-TP0095 (0.63719666)]
COG0249	COG0457	BH2369	mutS	DNA mismatch repair protein mutS	BH3572	BH3572	BH3572 protein {UniProtKB/TrEMBL:Q9K702}	[TP0328-TP0095 (0.63719666)]
COG0249	COG0457	BH2369	mutS	DNA mismatch repair protein mutS	BH1690	BH1690	BH1690 protein {UniProtKB/TrEMBL:Q9KC84}	[TP0328-TP0095 (0.63719666)]
COG0249	COG0457	BH2369	mutS	DNA mismatch repair protein mutS	BH4014	BH4014	Response regulator aspartate phosphatase	[TP0328-TP0095 (0.63719666)]
COG0249	COG0457	BH2369	mutS	DNA mismatch repair protein mutS	BH3706	BH3706	Response regulator aspartate phosphatase	[TP0328-TP0095 (0.63719666)]
COG0249	COG0457	BH2369	mutS	DNA mismatch repair protein mutS	BH0479	BH0479	BH0479 protein {UniProtKB/TrEMBL:Q9KFK0}	[TP0328-TP0095 (0.63719666)]
COG0249	COG0457	BH2369	mutS	DNA mismatch repair protein mutS	BH1262	BH1262	BH1262 protein {UniProtKB/TrEMBL:Q9KDF1}	[TP0328-TP0095 (0.63719666)]
COG0249	COG0457	BH2369	mutS	DNA mismatch repair protein mutS	BH1669	BH1669	BH1669 protein {UniProtKB/TrEMBL:Q9KCA4}	[TP0328-TP0095 (0.63719666)]
COG0249	COG0457	BH2369	mutS	DNA mismatch repair protein mutS	BH1987	BH1987	Response regulator aspartate phosphatase	[TP0328-TP0095 (0.63719666)]
COG0249	COG0457	BH2369	mutS	DNA mismatch repair protein mutS	BH3054	BH3054	BH3054 protein {UniProtKB/TrEMBL:Q9K8F2}	[TP0328-TP0095 (0.63719666)]
COG0442	COG0459	BH2419	BH2419	Prolyl-tRNA synthetase {UniProtKB/TrEMBL:Q9KA71}	BH0562	groL	60 kDa chaperonin (Protein Cpn60) (groEL protein)	[TP0160-TP0030 (0.7719589)]
COG0255	COG1354	BH0142	rpmC	50S ribosomal protein L29	BH1560	scpA	Segregation and condensation protein A	[TP0197-TP0691 (0.70609456)]
COG0341	COG2239	BH1237	BH1237	Protein-export membrane protein	BH1947	BH1947	BH1947 protein {UniProtKB/TrEMBL:Q9KBI0}	[TP0411-TP0917 (0.6093018)]
COG0341	COG2239	BH1237	BH1237	Protein-export membrane protein	BH1948	BH1948	Magnesium (Mg2+) transporter	[TP0411-TP0917 (0.6093018)]
COG0341	COG2239	BH1237	BH1237	Protein-export membrane protein	BH0511	BH0511	Magnesium (Mg2+) transporter	[TP0411-TP0917 (0.6093018)]
COG0341	COG2239	BH1237	BH1237	Protein-export membrane protein	BH3224	BH3224	Magnesium (Mg2+) transporter	[TP0411-TP0917 (0.6093018)]
COG0217	COG0481	BH3259	BH3259	Hypothetical UPF0082 protein BH3259	BH1342	lepA	GTP-binding protein lepA	[TP0474-TP0510 (0.76600474)]
COG1360	COG5401	BH3239	BH3239	BH3239 protein {UniProtKB/TrEMBL:Q9K7W9}	BH3070	BH3070	Germination (Cortex hydrolysis) and sporulation	[TP0724-TP0832 (0.61589503)]
COG0178	COG0357	BH0714	BH0714	Excinuclease ABC {UniProtKB/TrEMBL:Q9KEY5}	BH4060	gidB	Methyltransferase gidB (EC 2.1.-.-) (Glucose-inhibited division protein B)	[TP0514-TP0946 (0.8569251)]
COG0178	COG0357	BH3594	uvrA	UvrABC system protein A (UvrA protein) (Excinuclease ABC subunit A)	BH4060	gidB	Methyltransferase gidB (EC 2.1.-.-) (Glucose-inhibited division protein B)	[TP0514-TP0946 (0.8569251)]
COG1815	COG1843	BH2461	BH2461	Flagellar basal-body rod protein	BH2451	BH2451	Flagellar hook assembly protein	[TP0396-TP0728 (0.83050734)]
COG0592	COG1580	BH0002	dnaN	DNA polymerase III subunit beta (EC 2.7.7.7)	BH2447	BH2447	Flagellar protein required for flagellar	[TP0002-TP0378 (0.79585755)]
COG0472	COG2239	BH2568/BH2569	mraY	Phospho-N-acetylmuramoyl-pentapeptide-transferase (EC 2.7.8.13) (UDP- MurNAc-pentapeptide phosphotransferase)	BH0511	BH0511	Magnesium (Mg2+) transporter	[TP0345-TP0917 (0.5059451)]
COG0472	COG2239	BH2568/BH2569	mraY	Phospho-N-acetylmuramoyl-pentapeptide-transferase (EC 2.7.8.13) (UDP- MurNAc-pentapeptide phosphotransferase)	BH1948	BH1948	Magnesium (Mg2+) transporter	[TP0345-TP0917 (0.5059451)]
COG0472	COG2239	BH2568/BH2569	mraY	Phospho-N-acetylmuramoyl-pentapeptide-transferase (EC 2.7.8.13) (UDP- MurNAc-pentapeptide phosphotransferase)	BH1947	BH1947	BH1947 protein {UniProtKB/TrEMBL:Q9KBI0}	[TP0345-TP0917 (0.5059451)]
COG0472	COG2239	BH2568/BH2569	mraY	Phospho-N-acetylmuramoyl-pentapeptide-transferase (EC 2.7.8.13) (UDP- MurNAc-pentapeptide phosphotransferase)	BH3224	BH3224	Magnesium (Mg2+) transporter	[TP0345-TP0917 (0.5059451)]
COG0330	COG0772	BH3154	BH3154	Protease specific for phage lambda cII repressor	BH3360	BH3360	BH3360 protein {UniProtKB/TrEMBL:Q9K7K1}	[TP0113-TP0501 (0.70068353)]
COG0330	COG0772	BH3154	BH3154	Protease specific for phage lambda cII repressor	BH3275	BH3275	Stage V sporulation protein E	[TP0113-TP0501 (0.70068353)]
COG0330	COG0772	BH3155	BH3155	Protease specific for phage lambda cII repressor	BH2566	BH2566	Stage V sporulation protein E	[TP0113-TP0501 (0.70068353)]
COG0330	COG0772	BH3155	BH3155	Protease specific for phage lambda cII repressor	BH3276	BH3276	Stage V sporulation protein E	[TP0113-TP0501 (0.70068353)]
COG0330	COG0772	BH3155	BH3155	Protease specific for phage lambda cII repressor	BH3360	BH3360	BH3360 protein {UniProtKB/TrEMBL:Q9K7K1}	[TP0113-TP0501 (0.70068353)]
COG0330	COG0772	BH3154	BH3154	Protease specific for phage lambda cII repressor	BH2566	BH2566	Stage V sporulation protein E	[TP0113-TP0501 (0.70068353)]
COG0330	COG0772	BH3154	BH3154	Protease specific for phage lambda cII repressor	BH3276	BH3276	Stage V sporulation protein E	[TP0113-TP0501 (0.70068353)]
COG0330	COG0772	BH3155	BH3155	Protease specific for phage lambda cII repressor	BH3275	BH3275	Stage V sporulation protein E	[TP0113-TP0501 (0.70068353)]
COG0154	COG1624	BH0666	gatA	Glutamyl-tRNA(Gln) amidotransferase subunit A (EC 6.3.5.-) (Glu-ADT subunit A)	BH0265	BH0265	BH0265 protein {UniProtKB/TrEMBL:Q9KG48}	[TP1020-TP0826 (0.7964557)]
COG0442	COG1843	BH2419	BH2419	Prolyl-tRNA synthetase {UniProtKB/TrEMBL:Q9KA71}	BH2451	BH2451	Flagellar hook assembly protein	[TP0160-TP0728 (0.50152636)]
COG0840	COG1558	BH3863	BH3863	Methyl-accepting chemotaxis protein	BH2460	BH2460	Flagellar basal-body rod protein	[TP0640-TP0397 (0.8569927)]
COG0840	COG1558	BH0425	BH0425	Methyl-accepting chemotaxis protein	BH2460	BH2460	Flagellar basal-body rod protein	[TP0640-TP0397 (0.8569927)]
COG0840	COG1558	BH3915	BH3915	Methyl-accepting chemotaxis protein	BH2460	BH2460	Flagellar basal-body rod protein	[TP0640-TP0397 (0.8569927)]
COG0840	COG1558	BH0565	BH0565	Methyl-accepting chemotaxis protein	BH2460	BH2460	Flagellar basal-body rod protein	[TP0640-TP0397 (0.8569927)]
COG0840	COG1558	BH1827	BH1827	Methyl-accepting chemotaxis protein	BH2460	BH2460	Flagellar basal-body rod protein	[TP0640-TP0397 (0.8569927)]
COG0840	COG1558	BH0876	BH0876	Methyl-accepting chemotaxis protein	BH2460	BH2460	Flagellar basal-body rod protein	[TP0640-TP0397 (0.8569927)]
COG0840	COG1558	BH3903	BH3903	Methyl-accepting chemotaxis protein	BH2460	BH2460	Flagellar basal-body rod protein	[TP0640-TP0397 (0.8569927)]
COG0840	COG1558	BH3768	BH3768	Methyl-accepting chemotaxis protein	BH2460	BH2460	Flagellar basal-body rod protein	[TP0640-TP0397 (0.8569927)]
COG0840	COG1558	BH0505	BH0505	Methyl-accepting chemotaxis protein	BH2460	BH2460	Flagellar basal-body rod protein	[TP0640-TP0397 (0.8569927)]
COG0840	COG1558	BH1509	BH1509	Methyl-accepting chemotaxis protein	BH2460	BH2460	Flagellar basal-body rod protein	[TP0640-TP0397 (0.8569927)]
COG0840	COG1558	BH3900	BH3900	Methyl-accepting chemotaxis protein	BH2460	BH2460	Flagellar basal-body rod protein	[TP0640-TP0397 (0.8569927)]
COG0840	COG1558	BH2275	BH2275	Methyl-accepting chemotaxis protein	BH2460	BH2460	Flagellar basal-body rod protein	[TP0640-TP0397 (0.8569927)]
COG0840	COG1558	BH1006	BH1006	Methyl-accepting chemotaxis protein	BH2460	BH2460	Flagellar basal-body rod protein	[TP0640-TP0397 (0.8569927)]
COG0267	COG2137	BH0116	BH0116	50S ribosomal protein L33	BH0924	recX	Regulatory protein recX	[TP0234-TP1023 (0.5769722)]
COG1109	COG1488	BH1106	BH1106	Phosphomannomutase {UniProtKB/TrEMBL:Q9KDV5}	BH3249	BH3249	BH3249 protein {UniProtKB/TrEMBL:Q9K7W0}	[TP0413-TP0628 (0.6598422)]
COG1109	COG1488	BH0267	glmM	Phosphoglucosamine mutase (EC 5.4.2.10)	BH3249	BH3249	BH3249 protein {UniProtKB/TrEMBL:Q9K7W0}	[TP0413-TP0628 (0.6598422)]
COG1214	COG1509	BH0546	BH0546	Glycoprotein endopeptidase	BH2943	BH2943	BH2943 protein {UniProtKB/TrEMBL:Q9K8R0}	[TP0876-TP0121 (0.53793955)]
COG1214	COG1509	BH0546	BH0546	Glycoprotein endopeptidase	BH2255	BH2255	L-lysine 2,3-aminomutase	[TP0876-TP0121 (0.53793955)]
COG0465	COG2891	BH0085	BH0085	Cell-division protein {UniProtKB/TrEMBL:Q9KGH6}	BH3029	BH3029	Cell-shape determining protein	[TP0330-TP0499 (0.74372905)]
COG0143	COG0217	BH0053	metS	Methionyl-tRNA synthetase (EC 6.1.1.10) (Methionine--tRNA ligase) (MetRS)	BH3259	BH3259	Hypothetical UPF0082 protein BH3259	[TP0798-TP0474 (0.7790581)]
COG0357	COG1774	BH4060	gidB	Methyltransferase gidB (EC 2.1.-.-) (Glucose-inhibited division protein B)	BH0045	BH0045	Signal peptidase-like protein	[TP0946-TP0046 (0.5510487)]
COG0357	COG0442	BH4060	gidB	Methyltransferase gidB (EC 2.1.-.-) (Glucose-inhibited division protein B)	BH2419	BH2419	Prolyl-tRNA synthetase {UniProtKB/TrEMBL:Q9KA71}	[TP0946-TP0160 (0.6515529)]
COG0566	COG2204	BH0113	BH0113	TRNA/rRNA methyltransferase	BH0537	BH0537	Transcriptional regulator	[TP0054-TP0519 (0.63495165)]
COG0566	COG2204	BH0113	BH0113	TRNA/rRNA methyltransferase	BH2948	BH2948	Two-component response regulator in acetoacetate	[TP0054-TP0519 (0.63495165)]
COG0566	COG2204	BH3112	BH3112	RRNA methylase {UniProtKB/TrEMBL:Q9K894}	BH0537	BH0537	Transcriptional regulator	[TP0054-TP0519 (0.63495165)]
COG0566	COG2204	BH3112	BH3112	RRNA methylase {UniProtKB/TrEMBL:Q9K894}	BH2948	BH2948	Two-component response regulator in acetoacetate	[TP0054-TP0519 (0.63495165)]
COG0457	COG1256	BH0479	BH0479	BH0479 protein {UniProtKB/TrEMBL:Q9KFK0}	BH3621	BH3621	Flagellar hook-associated protein 1	[TP0067-TP0660 (0.6278126)]
COG0457	COG1256	BH3054	BH3054	BH3054 protein {UniProtKB/TrEMBL:Q9K8F2}	BH3621	BH3621	Flagellar hook-associated protein 1	[TP0067-TP0660 (0.6278126)]
COG0457	COG1256	BH3706	BH3706	Response regulator aspartate phosphatase	BH3621	BH3621	Flagellar hook-associated protein 1	[TP0067-TP0660 (0.6278126)]
COG0457	COG1256	BH1690	BH1690	BH1690 protein {UniProtKB/TrEMBL:Q9KC84}	BH3621	BH3621	Flagellar hook-associated protein 1	[TP0067-TP0660 (0.6278126)]
COG0457	COG1256	BH1262	BH1262	BH1262 protein {UniProtKB/TrEMBL:Q9KDF1}	BH3621	BH3621	Flagellar hook-associated protein 1	[TP0067-TP0660 (0.6278126)]
COG0457	COG1256	BH1987	BH1987	Response regulator aspartate phosphatase	BH3621	BH3621	Flagellar hook-associated protein 1	[TP0067-TP0660 (0.6278126)]
COG0457	COG1256	BH3572	BH3572	BH3572 protein {UniProtKB/TrEMBL:Q9K702}	BH3621	BH3621	Flagellar hook-associated protein 1	[TP0067-TP0660 (0.6278126)]
COG0457	COG1256	BH1814	BH1814	BH1814 protein {UniProtKB/TrEMBL:Q9KBW0}	BH3621	BH3621	Flagellar hook-associated protein 1	[TP0067-TP0660 (0.6278126)]
COG0457	COG1256	BH4014	BH4014	Response regulator aspartate phosphatase	BH3621	BH3621	Flagellar hook-associated protein 1	[TP0067-TP0660 (0.6278126)]
COG0457	COG1256	BH3696	BH3696	Response regulator aspartate phosphatase	BH3621	BH3621	Flagellar hook-associated protein 1	[TP0067-TP0660 (0.6278126)]
COG0457	COG1256	BH1669	BH1669	BH1669 protein {UniProtKB/TrEMBL:Q9KCA4}	BH3621	BH3621	Flagellar hook-associated protein 1	[TP0067-TP0660 (0.6278126)]
COG0457	COG1256	BH0661	BH0661	Response regulator aspartate phosphatase	BH3621	BH3621	Flagellar hook-associated protein 1	[TP0067-TP0660 (0.6278126)]
COG1752	COG2011	BH2805	BH2805	BH2805 protein {UniProtKB/TrEMBL:Q9K945}	BH3480	BH3480	BH3480 protein {UniProtKB/TrEMBL:Q9K790}	[TP1033-TP0119 (0.6374247)]
COG1752	COG2011	BH2587	BH2587	BH2587 protein {UniProtKB/TrEMBL:Q9K9Q8}	BH3480	BH3480	BH3480 protein {UniProtKB/TrEMBL:Q9K790}	[TP1033-TP0119 (0.6374247)]
COG0564	COG1200	BH2847	BH2847	BH2847 protein {UniProtKB/TrEMBL:Q9K905}	BH2495	BH2495	ATP-dependent DNA helicase	[TP0339-TP0687 (0.85149276)]
COG0564	COG1200	BH2542	BH2542	Pseudouridine synthase {UniProtKB/TrEMBL:Q9K9V3}	BH2495	BH2495	ATP-dependent DNA helicase	[TP0339-TP0687 (0.85149276)]
COG0457	COG2080	BH3696	BH3696	Response regulator aspartate phosphatase	BH0749	BH0749	4-hydroxybenzoyl-CoA reductase	[TP0820-TP0080 (0.6775143)]
COG0457	COG2080	BH1814	BH1814	BH1814 protein {UniProtKB/TrEMBL:Q9KBW0}	BH0749	BH0749	4-hydroxybenzoyl-CoA reductase	[TP0820-TP0080 (0.6775143)]
COG0457	COG2080	BH1262	BH1262	BH1262 protein {UniProtKB/TrEMBL:Q9KDF1}	BH0749	BH0749	4-hydroxybenzoyl-CoA reductase	[TP0820-TP0080 (0.6775143)]
COG0457	COG2080	BH1690	BH1690	BH1690 protein {UniProtKB/TrEMBL:Q9KC84}	BH1978	BH1978	BH1978 protein {UniProtKB/TrEMBL:Q9KBF0}	[TP0820-TP0080 (0.6775143)]
COG0457	COG2080	BH1690	BH1690	BH1690 protein {UniProtKB/TrEMBL:Q9KC84}	BH0749	BH0749	4-hydroxybenzoyl-CoA reductase	[TP0820-TP0080 (0.6775143)]
COG0457	COG2080	BH0479	BH0479	BH0479 protein {UniProtKB/TrEMBL:Q9KFK0}	BH1978	BH1978	BH1978 protein {UniProtKB/TrEMBL:Q9KBF0}	[TP0820-TP0080 (0.6775143)]
COG0457	COG2080	BH3572	BH3572	BH3572 protein {UniProtKB/TrEMBL:Q9K702}	BH1978	BH1978	BH1978 protein {UniProtKB/TrEMBL:Q9KBF0}	[TP0820-TP0080 (0.6775143)]
COG0457	COG2080	BH4014	BH4014	Response regulator aspartate phosphatase	BH1978	BH1978	BH1978 protein {UniProtKB/TrEMBL:Q9KBF0}	[TP0820-TP0080 (0.6775143)]
COG0457	COG2080	BH3572	BH3572	BH3572 protein {UniProtKB/TrEMBL:Q9K702}	BH0749	BH0749	4-hydroxybenzoyl-CoA reductase	[TP0820-TP0080 (0.6775143)]
COG0457	COG2080	BH3696	BH3696	Response regulator aspartate phosphatase	BH1978	BH1978	BH1978 protein {UniProtKB/TrEMBL:Q9KBF0}	[TP0820-TP0080 (0.6775143)]
COG0457	COG2080	BH1262	BH1262	BH1262 protein {UniProtKB/TrEMBL:Q9KDF1}	BH1978	BH1978	BH1978 protein {UniProtKB/TrEMBL:Q9KBF0}	[TP0820-TP0080 (0.6775143)]
COG0457	COG2080	BH3054	BH3054	BH3054 protein {UniProtKB/TrEMBL:Q9K8F2}	BH1978	BH1978	BH1978 protein {UniProtKB/TrEMBL:Q9KBF0}	[TP0820-TP0080 (0.6775143)]
COG0457	COG2080	BH1987	BH1987	Response regulator aspartate phosphatase	BH1978	BH1978	BH1978 protein {UniProtKB/TrEMBL:Q9KBF0}	[TP0820-TP0080 (0.6775143)]
COG0457	COG2080	BH3054	BH3054	BH3054 protein {UniProtKB/TrEMBL:Q9K8F2}	BH0749	BH0749	4-hydroxybenzoyl-CoA reductase	[TP0820-TP0080 (0.6775143)]
COG0457	COG2080	BH3706	BH3706	Response regulator aspartate phosphatase	BH0749	BH0749	4-hydroxybenzoyl-CoA reductase	[TP0820-TP0080 (0.6775143)]
COG0457	COG2080	BH0479	BH0479	BH0479 protein {UniProtKB/TrEMBL:Q9KFK0}	BH0749	BH0749	4-hydroxybenzoyl-CoA reductase	[TP0820-TP0080 (0.6775143)]
COG0457	COG2080	BH1669	BH1669	BH1669 protein {UniProtKB/TrEMBL:Q9KCA4}	BH0749	BH0749	4-hydroxybenzoyl-CoA reductase	[TP0820-TP0080 (0.6775143)]
COG0457	COG2080	BH1669	BH1669	BH1669 protein {UniProtKB/TrEMBL:Q9KCA4}	BH1978	BH1978	BH1978 protein {UniProtKB/TrEMBL:Q9KBF0}	[TP0820-TP0080 (0.6775143)]
COG0457	COG2080	BH0661	BH0661	Response regulator aspartate phosphatase	BH1978	BH1978	BH1978 protein {UniProtKB/TrEMBL:Q9KBF0}	[TP0820-TP0080 (0.6775143)]
COG0457	COG2080	BH1814	BH1814	BH1814 protein {UniProtKB/TrEMBL:Q9KBW0}	BH1978	BH1978	BH1978 protein {UniProtKB/TrEMBL:Q9KBF0}	[TP0820-TP0080 (0.6775143)]
COG0457	COG2080	BH3706	BH3706	Response regulator aspartate phosphatase	BH1978	BH1978	BH1978 protein {UniProtKB/TrEMBL:Q9KBF0}	[TP0820-TP0080 (0.6775143)]
COG0457	COG2080	BH1987	BH1987	Response regulator aspartate phosphatase	BH0749	BH0749	4-hydroxybenzoyl-CoA reductase	[TP0820-TP0080 (0.6775143)]
COG0457	COG2080	BH0661	BH0661	Response regulator aspartate phosphatase	BH0749	BH0749	4-hydroxybenzoyl-CoA reductase	[TP0820-TP0080 (0.6775143)]
COG0457	COG2080	BH4014	BH4014	Response regulator aspartate phosphatase	BH0749	BH0749	4-hydroxybenzoyl-CoA reductase	[TP0820-TP0080 (0.6775143)]
COG0636	COG1512	BH3759	BH3759	ATP synthase subunit c {UniProtKB/TrEMBL:Q9K6H0}	BH1807	BH1807	BH1807 protein {UniProtKB/TrEMBL:Q9KBW7}	[TP0430-TP0561 (0.5857341)]
COG0772	COG1115	BH2566	BH2566	Stage V sporulation protein E	BH2714	BH2714	Amino acid carrier protein	[TP0501-TP0998 (0.70629925)]
COG0772	COG1115	BH3275	BH3275	Stage V sporulation protein E	BH1772	BH1772	Amino acid carrier protein	[TP0501-TP0998 (0.70629925)]
COG0772	COG1115	BH3360	BH3360	BH3360 protein {UniProtKB/TrEMBL:Q9K7K1}	BH1284	BH1284	Amino acid carrier protein	[TP0501-TP0998 (0.70629925)]
COG0772	COG1115	BH2566	BH2566	Stage V sporulation protein E	BH3926	BH3926	Amino acid transporter {UniProtKB/TrEMBL:Q9K609}	[TP0501-TP0998 (0.70629925)]
COG0772	COG1115	BH3276	BH3276	Stage V sporulation protein E	BH3926	BH3926	Amino acid transporter {UniProtKB/TrEMBL:Q9K609}	[TP0501-TP0998 (0.70629925)]
COG0772	COG1115	BH3276	BH3276	Stage V sporulation protein E	BH1284	BH1284	Amino acid carrier protein	[TP0501-TP0998 (0.70629925)]
COG0772	COG1115	BH3360	BH3360	BH3360 protein {UniProtKB/TrEMBL:Q9K7K1}	BH4033	BH4033	Amino acid transporter {UniProtKB/TrEMBL:Q9K5Q5}	[TP0501-TP0998 (0.70629925)]
COG0772	COG1115	BH3275	BH3275	Stage V sporulation protein E	BH2714	BH2714	Amino acid carrier protein	[TP0501-TP0998 (0.70629925)]
COG0772	COG1115	BH3360	BH3360	BH3360 protein {UniProtKB/TrEMBL:Q9K7K1}	BH3926	BH3926	Amino acid transporter {UniProtKB/TrEMBL:Q9K609}	[TP0501-TP0998 (0.70629925)]
COG0772	COG1115	BH3276	BH3276	Stage V sporulation protein E	BH1772	BH1772	Amino acid carrier protein	[TP0501-TP0998 (0.70629925)]
COG0772	COG1115	BH2566	BH2566	Stage V sporulation protein E	BH1772	BH1772	Amino acid carrier protein	[TP0501-TP0998 (0.70629925)]
COG0772	COG1115	BH3275	BH3275	Stage V sporulation protein E	BH1284	BH1284	Amino acid carrier protein	[TP0501-TP0998 (0.70629925)]
COG0772	COG1115	BH3275	BH3275	Stage V sporulation protein E	BH4033	BH4033	Amino acid transporter {UniProtKB/TrEMBL:Q9K5Q5}	[TP0501-TP0998 (0.70629925)]
COG0772	COG1115	BH3276	BH3276	Stage V sporulation protein E	BH2714	BH2714	Amino acid carrier protein	[TP0501-TP0998 (0.70629925)]
COG0772	COG1115	BH3276	BH3276	Stage V sporulation protein E	BH4033	BH4033	Amino acid transporter {UniProtKB/TrEMBL:Q9K5Q5}	[TP0501-TP0998 (0.70629925)]
COG0772	COG1115	BH2566	BH2566	Stage V sporulation protein E	BH1284	BH1284	Amino acid carrier protein	[TP0501-TP0998 (0.70629925)]
COG0772	COG1115	BH3360	BH3360	BH3360 protein {UniProtKB/TrEMBL:Q9K7K1}	BH1772	BH1772	Amino acid carrier protein	[TP0501-TP0998 (0.70629925)]
COG0772	COG1115	BH3360	BH3360	BH3360 protein {UniProtKB/TrEMBL:Q9K7K1}	BH2714	BH2714	Amino acid carrier protein	[TP0501-TP0998 (0.70629925)]
COG0772	COG1115	BH3275	BH3275	Stage V sporulation protein E	BH3926	BH3926	Amino acid transporter {UniProtKB/TrEMBL:Q9K609}	[TP0501-TP0998 (0.70629925)]
COG0772	COG1115	BH2566	BH2566	Stage V sporulation protein E	BH4033	BH4033	Amino acid transporter {UniProtKB/TrEMBL:Q9K5Q5}	[TP0501-TP0998 (0.70629925)]
COG0457	COG2812	BH3696	BH3696	Response regulator aspartate phosphatase	BH0034	BH0034	DNA polymerase III gamma and tau subunits	[TP0067-TP1005 (0.5652097)]
COG0457	COG2812	BH1690	BH1690	BH1690 protein {UniProtKB/TrEMBL:Q9KC84}	BH0034	BH0034	DNA polymerase III gamma and tau subunits	[TP0067-TP1005 (0.5652097)]
COG0457	COG2812	BH3706	BH3706	Response regulator aspartate phosphatase	BH0034	BH0034	DNA polymerase III gamma and tau subunits	[TP0067-TP1005 (0.5652097)]
COG0457	COG2812	BH1669	BH1669	BH1669 protein {UniProtKB/TrEMBL:Q9KCA4}	BH0034	BH0034	DNA polymerase III gamma and tau subunits	[TP0067-TP1005 (0.5652097)]
COG0457	COG2812	BH1262	BH1262	BH1262 protein {UniProtKB/TrEMBL:Q9KDF1}	BH0034	BH0034	DNA polymerase III gamma and tau subunits	[TP0067-TP1005 (0.5652097)]
COG0457	COG2812	BH3054	BH3054	BH3054 protein {UniProtKB/TrEMBL:Q9K8F2}	BH0034	BH0034	DNA polymerase III gamma and tau subunits	[TP0067-TP1005 (0.5652097)]
COG0457	COG2812	BH1987	BH1987	Response regulator aspartate phosphatase	BH0034	BH0034	DNA polymerase III gamma and tau subunits	[TP0067-TP1005 (0.5652097)]
COG0457	COG2812	BH0479	BH0479	BH0479 protein {UniProtKB/TrEMBL:Q9KFK0}	BH0034	BH0034	DNA polymerase III gamma and tau subunits	[TP0067-TP1005 (0.5652097)]
COG0457	COG2812	BH0661	BH0661	Response regulator aspartate phosphatase	BH0034	BH0034	DNA polymerase III gamma and tau subunits	[TP0067-TP1005 (0.5652097)]
COG0457	COG2812	BH1814	BH1814	BH1814 protein {UniProtKB/TrEMBL:Q9KBW0}	BH0034	BH0034	DNA polymerase III gamma and tau subunits	[TP0067-TP1005 (0.5652097)]
COG0457	COG2812	BH4014	BH4014	Response regulator aspartate phosphatase	BH0034	BH0034	DNA polymerase III gamma and tau subunits	[TP0067-TP1005 (0.5652097)]
COG0457	COG2812	BH3572	BH3572	BH3572 protein {UniProtKB/TrEMBL:Q9K702}	BH0034	BH0034	DNA polymerase III gamma and tau subunits	[TP0067-TP1005 (0.5652097)]
COG0457	COG1396	BH1690	BH1690	BH1690 protein {UniProtKB/TrEMBL:Q9KC84}	BH0346	BH0346	BH0346 protein {UniProtKB/TrEMBL:Q9KFX4}	[TP0648-TP0461 (0.6214171)]
COG0457	COG1396	BH1262	BH1262	BH1262 protein {UniProtKB/TrEMBL:Q9KDF1}	BH2125	BH2125	Transcriptional regulator of	[TP0648-TP0461 (0.6214171)]
COG0457	COG1396	BH3696	BH3696	Response regulator aspartate phosphatase	BH2909	BH2909	BH2909 protein {UniProtKB/TrEMBL:Q9K8U3}	[TP0648-TP0461 (0.6214171)]
COG0457	COG1396	BH4014	BH4014	Response regulator aspartate phosphatase	BH1288	BH1288	Transcriptional repressor of PBSX genes	[TP0648-TP0461 (0.6214171)]
COG0457	COG1396	BH3696	BH3696	Response regulator aspartate phosphatase	BH0345	BH0345	Transcriptional regulator	[TP0648-TP0461 (0.6214171)]
COG0457	COG1396	BH1262	BH1262	BH1262 protein {UniProtKB/TrEMBL:Q9KDF1}	BH1288	BH1288	Transcriptional repressor of PBSX genes	[TP0648-TP0461 (0.6214171)]
COG0457	COG1396	BH1669	BH1669	BH1669 protein {UniProtKB/TrEMBL:Q9KCA4}	BH2125	BH2125	Transcriptional regulator of	[TP0648-TP0461 (0.6214171)]
COG0457	COG1396	BH1669	BH1669	BH1669 protein {UniProtKB/TrEMBL:Q9KCA4}	BH0345	BH0345	Transcriptional regulator	[TP0648-TP0461 (0.6214171)]
COG0457	COG1396	BH0479	BH0479	BH0479 protein {UniProtKB/TrEMBL:Q9KFK0}	BH1443	BH1443	Transcriptional regulator	[TP0648-TP0461 (0.6214171)]
COG0457	COG1396	BH1262	BH1262	BH1262 protein {UniProtKB/TrEMBL:Q9KDF1}	BH0346	BH0346	BH0346 protein {UniProtKB/TrEMBL:Q9KFX4}	[TP0648-TP0461 (0.6214171)]
COG0457	COG1396	BH3054	BH3054	BH3054 protein {UniProtKB/TrEMBL:Q9K8F2}	BH0096	BH0096	BH0096 protein {UniProtKB/TrEMBL:Q9KGG6}	[TP0648-TP0461 (0.6214171)]
COG0457	COG1396	BH4014	BH4014	Response regulator aspartate phosphatase	BH2909	BH2909	BH2909 protein {UniProtKB/TrEMBL:Q9K8U3}	[TP0648-TP0461 (0.6214171)]
COG0457	COG1396	BH0661	BH0661	Response regulator aspartate phosphatase	BH0346	BH0346	BH0346 protein {UniProtKB/TrEMBL:Q9KFX4}	[TP0648-TP0461 (0.6214171)]
COG0457	COG1396	BH1690	BH1690	BH1690 protein {UniProtKB/TrEMBL:Q9KC84}	BH0345	BH0345	Transcriptional regulator	[TP0648-TP0461 (0.6214171)]
COG0457	COG1396	BH0661	BH0661	Response regulator aspartate phosphatase	BH1443	BH1443	Transcriptional regulator	[TP0648-TP0461 (0.6214171)]
COG0457	COG1396	BH1669	BH1669	BH1669 protein {UniProtKB/TrEMBL:Q9KCA4}	BH1443	BH1443	Transcriptional regulator	[TP0648-TP0461 (0.6214171)]
COG0457	COG1396	BH1262	BH1262	BH1262 protein {UniProtKB/TrEMBL:Q9KDF1}	BH1443	BH1443	Transcriptional regulator	[TP0648-TP0461 (0.6214171)]
COG0457	COG1396	BH1814	BH1814	BH1814 protein {UniProtKB/TrEMBL:Q9KBW0}	BH2125	BH2125	Transcriptional regulator of	[TP0648-TP0461 (0.6214171)]
COG0457	COG1396	BH0661	BH0661	Response regulator aspartate phosphatase	BH2909	BH2909	BH2909 protein {UniProtKB/TrEMBL:Q9K8U3}	[TP0648-TP0461 (0.6214171)]
COG0457	COG1396	BH3572	BH3572	BH3572 protein {UniProtKB/TrEMBL:Q9K702}	BH2909	BH2909	BH2909 protein {UniProtKB/TrEMBL:Q9K8U3}	[TP0648-TP0461 (0.6214171)]
COG0457	COG1396	BH1814	BH1814	BH1814 protein {UniProtKB/TrEMBL:Q9KBW0}	BH1444	BH1444	BH1444 protein {UniProtKB/TrEMBL:Q9KCX5}	[TP0648-TP0461 (0.6214171)]
COG0457	COG1396	BH3696	BH3696	Response regulator aspartate phosphatase	BH1444	BH1444	BH1444 protein {UniProtKB/TrEMBL:Q9KCX5}	[TP0648-TP0461 (0.6214171)]
COG0457	COG1396	BH1262	BH1262	BH1262 protein {UniProtKB/TrEMBL:Q9KDF1}	BH2909	BH2909	BH2909 protein {UniProtKB/TrEMBL:Q9K8U3}	[TP0648-TP0461 (0.6214171)]
COG0457	COG1396	BH3054	BH3054	BH3054 protein {UniProtKB/TrEMBL:Q9K8F2}	BH0346	BH0346	BH0346 protein {UniProtKB/TrEMBL:Q9KFX4}	[TP0648-TP0461 (0.6214171)]
COG0457	COG1396	BH1814	BH1814	BH1814 protein {UniProtKB/TrEMBL:Q9KBW0}	BH0345	BH0345	Transcriptional regulator	[TP0648-TP0461 (0.6214171)]
COG0457	COG1396	BH0479	BH0479	BH0479 protein {UniProtKB/TrEMBL:Q9KFK0}	BH2909	BH2909	BH2909 protein {UniProtKB/TrEMBL:Q9K8U3}	[TP0648-TP0461 (0.6214171)]
COG0457	COG1396	BH1262	BH1262	BH1262 protein {UniProtKB/TrEMBL:Q9KDF1}	BH1444	BH1444	BH1444 protein {UniProtKB/TrEMBL:Q9KCX5}	[TP0648-TP0461 (0.6214171)]
COG0457	COG1396	BH3696	BH3696	Response regulator aspartate phosphatase	BH0944	BH0944	Transcriptional regulator	[TP0648-TP0461 (0.6214171)]
COG0457	COG1396	BH3054	BH3054	BH3054 protein {UniProtKB/TrEMBL:Q9K8F2}	BH0944	BH0944	Transcriptional regulator	[TP0648-TP0461 (0.6214171)]
COG0457	COG1396	BH0661	BH0661	Response regulator aspartate phosphatase	BH0096	BH0096	BH0096 protein {UniProtKB/TrEMBL:Q9KGG6}	[TP0648-TP0461 (0.6214171)]
COG0457	COG1396	BH3054	BH3054	BH3054 protein {UniProtKB/TrEMBL:Q9K8F2}	BH1444	BH1444	BH1444 protein {UniProtKB/TrEMBL:Q9KCX5}	[TP0648-TP0461 (0.6214171)]
COG0457	COG1396	BH4014	BH4014	Response regulator aspartate phosphatase	BH1444	BH1444	BH1444 protein {UniProtKB/TrEMBL:Q9KCX5}	[TP0648-TP0461 (0.6214171)]
COG0457	COG1396	BH3572	BH3572	BH3572 protein {UniProtKB/TrEMBL:Q9K702}	BH1288	BH1288	Transcriptional repressor of PBSX genes	[TP0648-TP0461 (0.6214171)]
COG0457	COG1396	BH4014	BH4014	Response regulator aspartate phosphatase	BH1443	BH1443	Transcriptional regulator	[TP0648-TP0461 (0.6214171)]
COG0457	COG1396	BH0479	BH0479	BH0479 protein {UniProtKB/TrEMBL:Q9KFK0}	BH1288	BH1288	Transcriptional repressor of PBSX genes	[TP0648-TP0461 (0.6214171)]
COG0457	COG1396	BH1262	BH1262	BH1262 protein {UniProtKB/TrEMBL:Q9KDF1}	BH0096	BH0096	BH0096 protein {UniProtKB/TrEMBL:Q9KGG6}	[TP0648-TP0461 (0.6214171)]
COG0457	COG1396	BH1987	BH1987	Response regulator aspartate phosphatase	BH1288	BH1288	Transcriptional repressor of PBSX genes	[TP0648-TP0461 (0.6214171)]
COG0457	COG1396	BH1814	BH1814	BH1814 protein {UniProtKB/TrEMBL:Q9KBW0}	BH1443	BH1443	Transcriptional regulator	[TP0648-TP0461 (0.6214171)]
COG0457	COG1396	BH1987	BH1987	Response regulator aspartate phosphatase	BH0944	BH0944	Transcriptional regulator	[TP0648-TP0461 (0.6214171)]
[truncated: 281 more rows]
