# Supplementary material for: The Binary Protein Interactome of Treponema pallidum – The Syphilis Spirochete
Source: PLoS One. 2008 May 28;3(5):e2292. doi: 10.1371/journal.pone.0002292 (PMC2386257; doi:10.1371/journal.pone.0002292)
Supplement: Data S1 — Predicted protein-protein interactions based on our Treponema pallidum data; zip archive containing 372 files with one file per species. (6.09 MB ZIP) [file pone.0002292.s006.zip › bacteria/Bacillus_licheniformis.tab]

279010 Bacillus licheniformis
COG A	COG B	Locus Id A	Preferred Name(s) A	Annotation A	Locus Id B	Preferred Name(s) B	Annotation B	T. pallidum interaction
COG0186	COG1475	BLi00142	rpsQ	30S ribosomal protein S17	BLi04368	BLi04368	Spo0J {UniProtKB/TrEMBL:Q65CN8}	[TP0198-TP0271 (0.71912634)]
COG0186	COG1475	BLi00142	rpsQ	30S ribosomal protein S17	BLi04372	BLi04372	YyaA {UniProtKB/TrEMBL:Q65CN4}	[TP0198-TP0271 (0.71912634)]
COG0186	COG1475	BLi00142	rpsQ	30S ribosomal protein S17	BLi02975	BLi02975	Hypothetical protein {UniProtKB/TrEMBL:Q65GH1}	[TP0198-TP0271 (0.71912634)]
COG0617	COG0860	BLi02380	cca	CCA-adding enzyme (EC 2.7.7.25) (EC 2.7.7.21) (tRNA nucleotidyltransferase) (tRNA adenylyl-/cytidylyl- transferase) (tRNA CCA-pyrophosphorylase) (tRNA-NT)	BLi02590	BLi02590	YqiI {UniProtKB/TrEMBL:Q65HK0}	[TP0270-TP0247 (0.76828843)]
COG0617	COG0860	BLi02380	cca	CCA-adding enzyme (EC 2.7.7.25) (EC 2.7.7.21) (tRNA nucleotidyltransferase) (tRNA adenylyl-/cytidylyl- transferase) (tRNA CCA-pyrophosphorylase) (tRNA-NT)	BLi00171	BLi00171	CwlD {UniProtKB/TrEMBL:Q65P69}	[TP0270-TP0247 (0.76828843)]
COG0617	COG0860	BLi02380	cca	CCA-adding enzyme (EC 2.7.7.25) (EC 2.7.7.21) (tRNA nucleotidyltransferase) (tRNA adenylyl-/cytidylyl- transferase) (tRNA CCA-pyrophosphorylase) (tRNA-NT)	BLi01031	BLi01031	Hypothetical protein {UniProtKB/TrEMBL:Q65LX5}	[TP0270-TP0247 (0.76828843)]
COG0617	COG0860	BLi02380	cca	CCA-adding enzyme (EC 2.7.7.25) (EC 2.7.7.21) (tRNA nucleotidyltransferase) (tRNA adenylyl-/cytidylyl- transferase) (tRNA CCA-pyrophosphorylase) (tRNA-NT)	BLi01974	cwlM	N-acetylmuramoyl-L-alanine amidase cwlM (EC 3.5.1.28) (Cell wall hydrolase) (Autolysin)	[TP0270-TP0247 (0.76828843)]
COG0201	COG0550	BLi00153	secY	Preprotein translocase secY subunit	BLi01832	BLi01832	TopA {UniProtKB/TrEMBL:Q65JN7}	[TP0208-TP0394 (0.8044664)]
COG0201	COG0550	BLi00153	secY	Preprotein translocase secY subunit	BLi00518	BLi00518	TopB {UniProtKB/TrEMBL:Q65N90}	[TP0208-TP0394 (0.8044664)]
COG0693	COG1922	BLi03660	BLi03660	YoaZ2 {UniProtKB/TrEMBL:Q65EN3}	BLi03819	BLi03819	TagA {UniProtKB/TrEMBL:Q65E79}	[TP0445-TP0275 (0.6010877)]
COG0693	COG1922	BLi00815	BLi00815	YfkM {UniProtKB/TrEMBL:Q65MG4}	BLi03819	BLi03819	TagA {UniProtKB/TrEMBL:Q65E79}	[TP0445-TP0275 (0.6010877)]
COG0693	COG1922	BLi03294	BLi03294	YraA {UniProtKB/TrEMBL:Q65FN6}	BLi03819	BLi03819	TagA {UniProtKB/TrEMBL:Q65E79}	[TP0445-TP0275 (0.6010877)]
COG0693	COG1922	BLi03556	BLi03556	Hypothetical protein {UniProtKB/TrEMBL:Q65EY2}	BLi03819	BLi03819	TagA {UniProtKB/TrEMBL:Q65E79}	[TP0445-TP0275 (0.6010877)]
COG0693	COG1922	BLi00848	BLi00848	Hypothetical protein {UniProtKB/TrEMBL:Q65MD2}	BLi03819	BLi03819	TagA {UniProtKB/TrEMBL:Q65E79}	[TP0445-TP0275 (0.6010877)]
COG0693	COG1922	BLi03659	BLi03659	YoaZ1 {UniProtKB/TrEMBL:Q65EN4}	BLi03819	BLi03819	TagA {UniProtKB/TrEMBL:Q65E79}	[TP0445-TP0275 (0.6010877)]
COG0768	COG2812	BLi01505	BLi01505	PbpC {UniProtKB/TrEMBL:Q65KK8}	BLi00028	BLi00028	DnaX {UniProtKB/TrEMBL:Q65PK1}	[TP0500-TP1005 (0.655462)]
COG0768	COG2812	BLi01608	BLi01608	YkuA {UniProtKB/TrEMBL:Q65KA7}	BLi00028	BLi00028	DnaX {UniProtKB/TrEMBL:Q65PK1}	[TP0500-TP1005 (0.655462)]
COG0768	COG2812	BLi02859	BLi02859	YrrR {UniProtKB/TrEMBL:Q65GT5}	BLi00028	BLi00028	DnaX {UniProtKB/TrEMBL:Q65PK1}	[TP0500-TP1005 (0.655462)]
COG0768	COG2812	BLi01733	BLi01733	PbpB {UniProtKB/TrEMBL:Q65JY6}	BLi00028	BLi00028	DnaX {UniProtKB/TrEMBL:Q65PK1}	[TP0500-TP1005 (0.655462)]
COG0768	COG2812	BLi01734	BLi01734	SpoVD {UniProtKB/TrEMBL:Q65JY5}	BLi00028	BLi00028	DnaX {UniProtKB/TrEMBL:Q65PK1}	[TP0500-TP1005 (0.655462)]
COG0768	COG2812	BLi02677	BLi02677	PbpA {UniProtKB/TrEMBL:Q65HB5}	BLi00028	BLi00028	DnaX {UniProtKB/TrEMBL:Q65PK1}	[TP0500-TP1005 (0.655462)]
COG0051	COG0693	BLi00132	rpsJ	RpsJ {UniProtKB/TrEMBL:Q65PA8}	BLi03556	BLi03556	Hypothetical protein {UniProtKB/TrEMBL:Q65EY2}	[TP0188-TP0445 (0.6307204)]
COG0051	COG0693	BLi00132	rpsJ	RpsJ {UniProtKB/TrEMBL:Q65PA8}	BLi00848	BLi00848	Hypothetical protein {UniProtKB/TrEMBL:Q65MD2}	[TP0188-TP0445 (0.6307204)]
COG0051	COG0693	BLi00132	rpsJ	RpsJ {UniProtKB/TrEMBL:Q65PA8}	BLi03294	BLi03294	YraA {UniProtKB/TrEMBL:Q65FN6}	[TP0188-TP0445 (0.6307204)]
COG0051	COG0693	BLi00132	rpsJ	RpsJ {UniProtKB/TrEMBL:Q65PA8}	BLi03660	BLi03660	YoaZ2 {UniProtKB/TrEMBL:Q65EN3}	[TP0188-TP0445 (0.6307204)]
COG0051	COG0693	BLi00132	rpsJ	RpsJ {UniProtKB/TrEMBL:Q65PA8}	BLi00815	BLi00815	YfkM {UniProtKB/TrEMBL:Q65MG4}	[TP0188-TP0445 (0.6307204)]
COG0051	COG0693	BLi00132	rpsJ	RpsJ {UniProtKB/TrEMBL:Q65PA8}	BLi03659	BLi03659	YoaZ1 {UniProtKB/TrEMBL:Q65EN4}	[TP0188-TP0445 (0.6307204)]
COG0180	COG0564	BLi01231	BLi01231	TrpS {UniProtKB/TrEMBL:Q65LC5}	BLi01766	BLi01766	Pseudouridine synthase {UniProtKB/TrEMBL:Q65JV3}	[TP0632-TP0339 (0.7885255)]
COG0180	COG0564	BLi01231	BLi01231	TrpS {UniProtKB/TrEMBL:Q65LC5}	BLi00984	BLi00984	Pseudouridine synthase {UniProtKB/TrEMBL:Q65M22}	[TP0632-TP0339 (0.7885255)]
COG0180	COG0564	BLi01231	BLi01231	TrpS {UniProtKB/TrEMBL:Q65LC5}	BLi01256	BLi01256	YjbO {UniProtKB/TrEMBL:Q65LA1}	[TP0632-TP0339 (0.7885255)]
COG1580	COG2239	BLi01851	BLi01851	FliL {UniProtKB/TrEMBL:Q65JL8}	BLi01426	BLi01426	YkoK2 {UniProtKB/TrEMBL:Q65KT5}	[TP0378-TP0917 (0.53720385)]
COG0090	COG0223	BLi00136	rplB	RplB {UniProtKB/TrEMBL:Q65PA4}	BLi01794	fmt	Methionyl-tRNA formyltransferase (EC 2.1.2.9)	[TP0192-TP0756 (0.8610547)]
COG0632	COG2255	BLi02901	ruvA	Holliday junction ATP-dependent DNA helicase ruvA (EC 3.6.1.-)	BLi02900	ruvB	Holliday junction DNA helicase ruvB	[TP0543-TP0162 (0.9659884)]
COG0125	COG0586	BLi00041	BLi00041	Tmk {UniProtKB/TrEMBL:Q65PJ3}	BLi01497	BLi01497	YkoX {UniProtKB/TrEMBL:Q65KL6}	[TP0354-TP0779 (0.67954355)]
COG0125	COG0586	BLi00041	BLi00041	Tmk {UniProtKB/TrEMBL:Q65PJ3}	BLi01279	BLi01279	YngC {UniProtKB/TrEMBL:Q65L79}	[TP0354-TP0779 (0.67954355)]
COG0125	COG0586	BLi00041	BLi00041	Tmk {UniProtKB/TrEMBL:Q65PJ3}	BLi03338	BLi03338	YbfM {UniProtKB/TrEMBL:Q65FJ4}	[TP0354-TP0779 (0.67954355)]
COG0257	COG0577	BLi00158	BLi00158	50S ribosomal protein L36	BLi00458	BLi00458	YclI {UniProtKB/TrEMBL:Q65NF0}	[TP0209-TP0962 (0.5903608)]
COG0257	COG0577	BLi00158	BLi00158	50S ribosomal protein L36	BLi04268	BLi04268	Hypothetical protein {UniProtKB/TrEMBL:Q65CY3}	[TP0209-TP0962 (0.5903608)]
COG0257	COG0577	BLi00158	BLi00158	50S ribosomal protein L36	BLi04210	BLi04210	YtsD {UniProtKB/TrEMBL:Q65D41}	[TP0209-TP0962 (0.5903608)]
COG0257	COG0577	BLi00158	BLi00158	50S ribosomal protein L36	BLi04147	BLi04147	YxdM {UniProtKB/TrEMBL:Q65DA4}	[TP0209-TP0962 (0.5903608)]
COG0257	COG0577	BLi00158	BLi00158	50S ribosomal protein L36	BLi03181	BLi03181	Possible acetoin transport system substrate	[TP0209-TP0962 (0.5903608)]
COG0257	COG0577	BLi00158	BLi00158	50S ribosomal protein L36	BLi01651	BLi01651	YknZ {UniProtKB/TrEMBL:Q65K66}	[TP0209-TP0962 (0.5903608)]
COG0457	COG1653	BLi02480	BLi02480	RapA {UniProtKB/TrEMBL:Q65HV9}	BLi03540	BLi03540	Hypothetical protein {UniProtKB/TrEMBL:Q65EZ8}	[TP0067-TP0074 (0.6656524)]
COG0457	COG1653	BLi02978	BLi02978	Hypothetical protein {UniProtKB/TrEMBL:Q65GG8}	BLi03024	BLi03024	AraN {UniProtKB/TrEMBL:Q65GC4}	[TP0067-TP0074 (0.6656524)]
COG0457	COG1653	BLi03406	BLi03406	Hypothetical protein {UniProtKB/TrEMBL:Q65FD0}	BLi01368	BLi01368	YesO {UniProtKB/TrEMBL:Q65KZ2}	[TP0067-TP0074 (0.6656524)]
COG0457	COG1653	BLi02394	BLi02394	Hypothetical protein ypiA	BLi01368	BLi01368	YesO {UniProtKB/TrEMBL:Q65KZ2}	[TP0067-TP0074 (0.6656524)]
COG0457	COG1653	BLi03261	BLi03261	RapD {UniProtKB/TrEMBL:Q65FR7}	BLi03024	BLi03024	AraN {UniProtKB/TrEMBL:Q65GC4}	[TP0067-TP0074 (0.6656524)]
COG0457	COG1653	BLi03406	BLi03406	Hypothetical protein {UniProtKB/TrEMBL:Q65FD0}	BLi04182	BLi04182	Hypothetical protein {UniProtKB/TrEMBL:Q65D69}	[TP0067-TP0074 (0.6656524)]
COG0457	COG1653	BLi00922	BLi00922	Hypothetical protein {UniProtKB/TrEMBL:Q65M77}	BLi03024	BLi03024	AraN {UniProtKB/TrEMBL:Q65GC4}	[TP0067-TP0074 (0.6656524)]
COG0457	COG1653	BLi00751	BLi00751	RapK {UniProtKB/TrEMBL:Q65MM8}	BLi04182	BLi04182	Hypothetical protein {UniProtKB/TrEMBL:Q65D69}	[TP0067-TP0074 (0.6656524)]
COG0457	COG1653	BLi02954	BLi02954	Conserved protein YsoA {UniProtKB/TrEMBL:Q65GJ2}	BLi01140	BLi01140	Multiple sugar-binding protein MsmE	[TP0067-TP0074 (0.6656524)]
COG0457	COG1653	BLi01137	BLi01137	RapG {UniProtKB/TrEMBL:Q65LL9}	BLi00866	BLi00866	Hypothetical protein {UniProtKB/TrEMBL:Q65MB4}	[TP0067-TP0074 (0.6656524)]
COG0457	COG1653	BLi01063	BLi01063	Hypothetical protein {UniProtKB/TrEMBL:Q65LU3}	BLi00866	BLi00866	Hypothetical protein {UniProtKB/TrEMBL:Q65MB4}	[TP0067-TP0074 (0.6656524)]
COG0457	COG1653	BLi03729	BLi03729	YvcD {UniProtKB/TrEMBL:Q65EG6}	BLi03024	BLi03024	AraN {UniProtKB/TrEMBL:Q65GC4}	[TP0067-TP0074 (0.6656524)]
COG0457	COG1653	BLi03446	BLi03446	RapI {UniProtKB/TrEMBL:Q65F90}	BLi01384	BLi01384	LplA {UniProtKB/TrEMBL:Q65KX6}	[TP0067-TP0074 (0.6656524)]
COG0457	COG1653	BLi01576	BLi01576	Hypothetical protein {UniProtKB/TrEMBL:Q65KD8}	BLi03168	BLi03168	Putative multiple sugar transport system	[TP0067-TP0074 (0.6656524)]
COG0457	COG1653	BLi03729	BLi03729	YvcD {UniProtKB/TrEMBL:Q65EG6}	BLi01140	BLi01140	Multiple sugar-binding protein MsmE	[TP0067-TP0074 (0.6656524)]
COG0457	COG1653	BLi01137	BLi01137	RapG {UniProtKB/TrEMBL:Q65LL9}	BLi01384	BLi01384	LplA {UniProtKB/TrEMBL:Q65KX6}	[TP0067-TP0074 (0.6656524)]
COG0457	COG1653	BLi00936	BLi00936	RapE {UniProtKB/TrEMBL:Q65M68}	BLi03168	BLi03168	Putative multiple sugar transport system	[TP0067-TP0074 (0.6656524)]
COG0457	COG1653	BLi00922	BLi00922	Hypothetical protein {UniProtKB/TrEMBL:Q65M77}	BLi01368	BLi01368	YesO {UniProtKB/TrEMBL:Q65KZ2}	[TP0067-TP0074 (0.6656524)]
COG0457	COG1653	BLi02874	BLi02874	Conserved protein YrrB {UniProtKB/TrEMBL:Q65GS0}	BLi01140	BLi01140	Multiple sugar-binding protein MsmE	[TP0067-TP0074 (0.6656524)]
COG0457	COG1653	BLi02480	BLi02480	RapA {UniProtKB/TrEMBL:Q65HV9}	BLi01368	BLi01368	YesO {UniProtKB/TrEMBL:Q65KZ2}	[TP0067-TP0074 (0.6656524)]
COG0457	COG1653	BLi01577	BLi01577	Hypothetical protein {UniProtKB/TrEMBL:Q65KD7}	BLi03024	BLi03024	AraN {UniProtKB/TrEMBL:Q65GC4}	[TP0067-TP0074 (0.6656524)]
COG0457	COG1653	BLi03729	BLi03729	YvcD {UniProtKB/TrEMBL:Q65EG6}	BLi04182	BLi04182	Hypothetical protein {UniProtKB/TrEMBL:Q65D69}	[TP0067-TP0074 (0.6656524)]
COG0457	COG1653	BLi03261	BLi03261	RapD {UniProtKB/TrEMBL:Q65FR7}	BLi03168	BLi03168	Putative multiple sugar transport system	[TP0067-TP0074 (0.6656524)]
COG0457	COG1653	BLi03406	BLi03406	Hypothetical protein {UniProtKB/TrEMBL:Q65FD0}	BLi03024	BLi03024	AraN {UniProtKB/TrEMBL:Q65GC4}	[TP0067-TP0074 (0.6656524)]
COG0457	COG1653	BLi01137	BLi01137	RapG {UniProtKB/TrEMBL:Q65LL9}	BLi03540	BLi03540	Hypothetical protein {UniProtKB/TrEMBL:Q65EZ8}	[TP0067-TP0074 (0.6656524)]
COG0457	COG1653	BLi01577	BLi01577	Hypothetical protein {UniProtKB/TrEMBL:Q65KD7}	BLi04182	BLi04182	Hypothetical protein {UniProtKB/TrEMBL:Q65D69}	[TP0067-TP0074 (0.6656524)]
COG0457	COG1653	BLi03261	BLi03261	RapD {UniProtKB/TrEMBL:Q65FR7}	BLi01368	BLi01368	YesO {UniProtKB/TrEMBL:Q65KZ2}	[TP0067-TP0074 (0.6656524)]
COG0457	COG1653	BLi01137	BLi01137	RapG {UniProtKB/TrEMBL:Q65LL9}	BLi04182	BLi04182	Hypothetical protein {UniProtKB/TrEMBL:Q65D69}	[TP0067-TP0074 (0.6656524)]
COG0457	COG1653	BLi01577	BLi01577	Hypothetical protein {UniProtKB/TrEMBL:Q65KD7}	BLi03168	BLi03168	Putative multiple sugar transport system	[TP0067-TP0074 (0.6656524)]
COG0457	COG1653	BLi00922	BLi00922	Hypothetical protein {UniProtKB/TrEMBL:Q65M77}	BLi00866	BLi00866	Hypothetical protein {UniProtKB/TrEMBL:Q65MB4}	[TP0067-TP0074 (0.6656524)]
COG0457	COG1653	BLi01576	BLi01576	Hypothetical protein {UniProtKB/TrEMBL:Q65KD8}	BLi03024	BLi03024	AraN {UniProtKB/TrEMBL:Q65GC4}	[TP0067-TP0074 (0.6656524)]
COG0457	COG1653	BLi02978	BLi02978	Hypothetical protein {UniProtKB/TrEMBL:Q65GG8}	BLi01140	BLi01140	Multiple sugar-binding protein MsmE	[TP0067-TP0074 (0.6656524)]
COG0457	COG1653	BLi02394	BLi02394	Hypothetical protein ypiA	BLi03024	BLi03024	AraN {UniProtKB/TrEMBL:Q65GC4}	[TP0067-TP0074 (0.6656524)]
COG0457	COG1653	BLi01578	BLi01578	Hypothetical protein {UniProtKB/TrEMBL:Q65KD6}	BLi03024	BLi03024	AraN {UniProtKB/TrEMBL:Q65GC4}	[TP0067-TP0074 (0.6656524)]
COG0457	COG1653	BLi01063	BLi01063	Hypothetical protein {UniProtKB/TrEMBL:Q65LU3}	BLi04182	BLi04182	Hypothetical protein {UniProtKB/TrEMBL:Q65D69}	[TP0067-TP0074 (0.6656524)]
COG0457	COG1653	BLi01137	BLi01137	RapG {UniProtKB/TrEMBL:Q65LL9}	BLi03024	BLi03024	AraN {UniProtKB/TrEMBL:Q65GC4}	[TP0067-TP0074 (0.6656524)]
COG0457	COG1653	BLi02394	BLi02394	Hypothetical protein ypiA	BLi01140	BLi01140	Multiple sugar-binding protein MsmE	[TP0067-TP0074 (0.6656524)]
COG0457	COG1653	BLi02954	BLi02954	Conserved protein YsoA {UniProtKB/TrEMBL:Q65GJ2}	BLi03168	BLi03168	Putative multiple sugar transport system	[TP0067-TP0074 (0.6656524)]
COG0457	COG1653	BLi03446	BLi03446	RapI {UniProtKB/TrEMBL:Q65F90}	BLi00866	BLi00866	Hypothetical protein {UniProtKB/TrEMBL:Q65MB4}	[TP0067-TP0074 (0.6656524)]
COG0457	COG1653	BLi03261	BLi03261	RapD {UniProtKB/TrEMBL:Q65FR7}	BLi03540	BLi03540	Hypothetical protein {UniProtKB/TrEMBL:Q65EZ8}	[TP0067-TP0074 (0.6656524)]
COG0457	COG1653	BLi03160	BLi03160	RapC {UniProtKB/TrEMBL:Q65FZ3}	BLi01384	BLi01384	LplA {UniProtKB/TrEMBL:Q65KX6}	[TP0067-TP0074 (0.6656524)]
COG0457	COG1653	BLi02480	BLi02480	RapA {UniProtKB/TrEMBL:Q65HV9}	BLi03168	BLi03168	Putative multiple sugar transport system	[TP0067-TP0074 (0.6656524)]
COG0457	COG1653	BLi03160	BLi03160	RapC {UniProtKB/TrEMBL:Q65FZ3}	BLi01140	BLi01140	Multiple sugar-binding protein MsmE	[TP0067-TP0074 (0.6656524)]
COG0457	COG1653	BLi02394	BLi02394	Hypothetical protein ypiA	BLi00866	BLi00866	Hypothetical protein {UniProtKB/TrEMBL:Q65MB4}	[TP0067-TP0074 (0.6656524)]
COG0457	COG1653	BLi00751	BLi00751	RapK {UniProtKB/TrEMBL:Q65MM8}	BLi01140	BLi01140	Multiple sugar-binding protein MsmE	[TP0067-TP0074 (0.6656524)]
COG0457	COG1653	BLi03160	BLi03160	RapC {UniProtKB/TrEMBL:Q65FZ3}	BLi00866	BLi00866	Hypothetical protein {UniProtKB/TrEMBL:Q65MB4}	[TP0067-TP0074 (0.6656524)]
COG0457	COG1653	BLi01576	BLi01576	Hypothetical protein {UniProtKB/TrEMBL:Q65KD8}	BLi04182	BLi04182	Hypothetical protein {UniProtKB/TrEMBL:Q65D69}	[TP0067-TP0074 (0.6656524)]
COG0457	COG1653	BLi03406	BLi03406	Hypothetical protein {UniProtKB/TrEMBL:Q65FD0}	BLi03168	BLi03168	Putative multiple sugar transport system	[TP0067-TP0074 (0.6656524)]
COG0457	COG1653	BLi02874	BLi02874	Conserved protein YrrB {UniProtKB/TrEMBL:Q65GS0}	BLi03024	BLi03024	AraN {UniProtKB/TrEMBL:Q65GC4}	[TP0067-TP0074 (0.6656524)]
COG0457	COG1653	BLi02978	BLi02978	Hypothetical protein {UniProtKB/TrEMBL:Q65GG8}	BLi00866	BLi00866	Hypothetical protein {UniProtKB/TrEMBL:Q65MB4}	[TP0067-TP0074 (0.6656524)]
COG0457	COG1653	BLi00751	BLi00751	RapK {UniProtKB/TrEMBL:Q65MM8}	BLi01368	BLi01368	YesO {UniProtKB/TrEMBL:Q65KZ2}	[TP0067-TP0074 (0.6656524)]
COG0457	COG1653	BLi03160	BLi03160	RapC {UniProtKB/TrEMBL:Q65FZ3}	BLi03024	BLi03024	AraN {UniProtKB/TrEMBL:Q65GC4}	[TP0067-TP0074 (0.6656524)]
COG0457	COG1653	BLi02874	BLi02874	Conserved protein YrrB {UniProtKB/TrEMBL:Q65GS0}	BLi00866	BLi00866	Hypothetical protein {UniProtKB/TrEMBL:Q65MB4}	[TP0067-TP0074 (0.6656524)]
COG0457	COG1653	BLi02480	BLi02480	RapA {UniProtKB/TrEMBL:Q65HV9}	BLi00866	BLi00866	Hypothetical protein {UniProtKB/TrEMBL:Q65MB4}	[TP0067-TP0074 (0.6656524)]
COG0457	COG1653	BLi02954	BLi02954	Conserved protein YsoA {UniProtKB/TrEMBL:Q65GJ2}	BLi01384	BLi01384	LplA {UniProtKB/TrEMBL:Q65KX6}	[TP0067-TP0074 (0.6656524)]
COG0457	COG1653	BLi03446	BLi03446	RapI {UniProtKB/TrEMBL:Q65F90}	BLi03540	BLi03540	Hypothetical protein {UniProtKB/TrEMBL:Q65EZ8}	[TP0067-TP0074 (0.6656524)]
COG0457	COG1653	BLi02978	BLi02978	Hypothetical protein {UniProtKB/TrEMBL:Q65GG8}	BLi03540	BLi03540	Hypothetical protein {UniProtKB/TrEMBL:Q65EZ8}	[TP0067-TP0074 (0.6656524)]
COG0457	COG1653	BLi02394	BLi02394	Hypothetical protein ypiA	BLi03540	BLi03540	Hypothetical protein {UniProtKB/TrEMBL:Q65EZ8}	[TP0067-TP0074 (0.6656524)]
COG0457	COG1653	BLi03729	BLi03729	YvcD {UniProtKB/TrEMBL:Q65EG6}	BLi01384	BLi01384	LplA {UniProtKB/TrEMBL:Q65KX6}	[TP0067-TP0074 (0.6656524)]
COG0457	COG1653	BLi00936	BLi00936	RapE {UniProtKB/TrEMBL:Q65M68}	BLi01384	BLi01384	LplA {UniProtKB/TrEMBL:Q65KX6}	[TP0067-TP0074 (0.6656524)]
COG0457	COG1653	BLi03446	BLi03446	RapI {UniProtKB/TrEMBL:Q65F90}	BLi01140	BLi01140	Multiple sugar-binding protein MsmE	[TP0067-TP0074 (0.6656524)]
COG0457	COG1653	BLi03446	BLi03446	RapI {UniProtKB/TrEMBL:Q65F90}	BLi03024	BLi03024	AraN {UniProtKB/TrEMBL:Q65GC4}	[TP0067-TP0074 (0.6656524)]
COG0457	COG1653	BLi03729	BLi03729	YvcD {UniProtKB/TrEMBL:Q65EG6}	BLi03540	BLi03540	Hypothetical protein {UniProtKB/TrEMBL:Q65EZ8}	[TP0067-TP0074 (0.6656524)]
COG0457	COG1653	BLi01063	BLi01063	Hypothetical protein {UniProtKB/TrEMBL:Q65LU3}	BLi03024	BLi03024	AraN {UniProtKB/TrEMBL:Q65GC4}	[TP0067-TP0074 (0.6656524)]
COG0457	COG1653	BLi03160	BLi03160	RapC {UniProtKB/TrEMBL:Q65FZ3}	BLi04182	BLi04182	Hypothetical protein {UniProtKB/TrEMBL:Q65D69}	[TP0067-TP0074 (0.6656524)]
COG0457	COG1653	BLi02954	BLi02954	Conserved protein YsoA {UniProtKB/TrEMBL:Q65GJ2}	BLi03540	BLi03540	Hypothetical protein {UniProtKB/TrEMBL:Q65EZ8}	[TP0067-TP0074 (0.6656524)]
COG0457	COG1653	BLi01063	BLi01063	Hypothetical protein {UniProtKB/TrEMBL:Q65LU3}	BLi01368	BLi01368	YesO {UniProtKB/TrEMBL:Q65KZ2}	[TP0067-TP0074 (0.6656524)]
COG0457	COG1653	BLi00936	BLi00936	RapE {UniProtKB/TrEMBL:Q65M68}	BLi00866	BLi00866	Hypothetical protein {UniProtKB/TrEMBL:Q65MB4}	[TP0067-TP0074 (0.6656524)]
COG0457	COG1653	BLi00936	BLi00936	RapE {UniProtKB/TrEMBL:Q65M68}	BLi03024	BLi03024	AraN {UniProtKB/TrEMBL:Q65GC4}	[TP0067-TP0074 (0.6656524)]
COG0457	COG1653	BLi02954	BLi02954	Conserved protein YsoA {UniProtKB/TrEMBL:Q65GJ2}	BLi03024	BLi03024	AraN {UniProtKB/TrEMBL:Q65GC4}	[TP0067-TP0074 (0.6656524)]
COG0457	COG1653	BLi00936	BLi00936	RapE {UniProtKB/TrEMBL:Q65M68}	BLi03540	BLi03540	Hypothetical protein {UniProtKB/TrEMBL:Q65EZ8}	[TP0067-TP0074 (0.6656524)]
COG0457	COG1653	BLi01063	BLi01063	Hypothetical protein {UniProtKB/TrEMBL:Q65LU3}	BLi03540	BLi03540	Hypothetical protein {UniProtKB/TrEMBL:Q65EZ8}	[TP0067-TP0074 (0.6656524)]
COG0457	COG1653	BLi01577	BLi01577	Hypothetical protein {UniProtKB/TrEMBL:Q65KD7}	BLi01368	BLi01368	YesO {UniProtKB/TrEMBL:Q65KZ2}	[TP0067-TP0074 (0.6656524)]
COG0457	COG1653	BLi01576	BLi01576	Hypothetical protein {UniProtKB/TrEMBL:Q65KD8}	BLi01368	BLi01368	YesO {UniProtKB/TrEMBL:Q65KZ2}	[TP0067-TP0074 (0.6656524)]
COG0457	COG1653	BLi01578	BLi01578	Hypothetical protein {UniProtKB/TrEMBL:Q65KD6}	BLi01368	BLi01368	YesO {UniProtKB/TrEMBL:Q65KZ2}	[TP0067-TP0074 (0.6656524)]
COG0457	COG1653	BLi01578	BLi01578	Hypothetical protein {UniProtKB/TrEMBL:Q65KD6}	BLi00866	BLi00866	Hypothetical protein {UniProtKB/TrEMBL:Q65MB4}	[TP0067-TP0074 (0.6656524)]
COG0457	COG1653	BLi02394	BLi02394	Hypothetical protein ypiA	BLi04182	BLi04182	Hypothetical protein {UniProtKB/TrEMBL:Q65D69}	[TP0067-TP0074 (0.6656524)]
COG0457	COG1653	BLi00751	BLi00751	RapK {UniProtKB/TrEMBL:Q65MM8}	BLi03168	BLi03168	Putative multiple sugar transport system	[TP0067-TP0074 (0.6656524)]
COG0457	COG1653	BLi01137	BLi01137	RapG {UniProtKB/TrEMBL:Q65LL9}	BLi01368	BLi01368	YesO {UniProtKB/TrEMBL:Q65KZ2}	[TP0067-TP0074 (0.6656524)]
COG0457	COG1653	BLi02874	BLi02874	Conserved protein YrrB {UniProtKB/TrEMBL:Q65GS0}	BLi01368	BLi01368	YesO {UniProtKB/TrEMBL:Q65KZ2}	[TP0067-TP0074 (0.6656524)]
COG0457	COG1653	BLi03160	BLi03160	RapC {UniProtKB/TrEMBL:Q65FZ3}	BLi01368	BLi01368	YesO {UniProtKB/TrEMBL:Q65KZ2}	[TP0067-TP0074 (0.6656524)]
COG0457	COG1653	BLi01576	BLi01576	Hypothetical protein {UniProtKB/TrEMBL:Q65KD8}	BLi00866	BLi00866	Hypothetical protein {UniProtKB/TrEMBL:Q65MB4}	[TP0067-TP0074 (0.6656524)]
COG0457	COG1653	BLi02874	BLi02874	Conserved protein YrrB {UniProtKB/TrEMBL:Q65GS0}	BLi03168	BLi03168	Putative multiple sugar transport system	[TP0067-TP0074 (0.6656524)]
COG0457	COG1653	BLi03406	BLi03406	Hypothetical protein {UniProtKB/TrEMBL:Q65FD0}	BLi00866	BLi00866	Hypothetical protein {UniProtKB/TrEMBL:Q65MB4}	[TP0067-TP0074 (0.6656524)]
COG0457	COG1653	BLi02978	BLi02978	Hypothetical protein {UniProtKB/TrEMBL:Q65GG8}	BLi01368	BLi01368	YesO {UniProtKB/TrEMBL:Q65KZ2}	[TP0067-TP0074 (0.6656524)]
COG0457	COG1653	BLi02480	BLi02480	RapA {UniProtKB/TrEMBL:Q65HV9}	BLi04182	BLi04182	Hypothetical protein {UniProtKB/TrEMBL:Q65D69}	[TP0067-TP0074 (0.6656524)]
COG0457	COG1653	BLi02978	BLi02978	Hypothetical protein {UniProtKB/TrEMBL:Q65GG8}	BLi01384	BLi01384	LplA {UniProtKB/TrEMBL:Q65KX6}	[TP0067-TP0074 (0.6656524)]
COG0457	COG1653	BLi03406	BLi03406	Hypothetical protein {UniProtKB/TrEMBL:Q65FD0}	BLi01384	BLi01384	LplA {UniProtKB/TrEMBL:Q65KX6}	[TP0067-TP0074 (0.6656524)]
COG0457	COG1653	BLi03446	BLi03446	RapI {UniProtKB/TrEMBL:Q65F90}	BLi03168	BLi03168	Putative multiple sugar transport system	[TP0067-TP0074 (0.6656524)]
COG0457	COG1653	BLi01578	BLi01578	Hypothetical protein {UniProtKB/TrEMBL:Q65KD6}	BLi03540	BLi03540	Hypothetical protein {UniProtKB/TrEMBL:Q65EZ8}	[TP0067-TP0074 (0.6656524)]
COG0457	COG1653	BLi02480	BLi02480	RapA {UniProtKB/TrEMBL:Q65HV9}	BLi01140	BLi01140	Multiple sugar-binding protein MsmE	[TP0067-TP0074 (0.6656524)]
COG0457	COG1653	BLi02874	BLi02874	Conserved protein YrrB {UniProtKB/TrEMBL:Q65GS0}	BLi01384	BLi01384	LplA {UniProtKB/TrEMBL:Q65KX6}	[TP0067-TP0074 (0.6656524)]
COG0457	COG1653	BLi00751	BLi00751	RapK {UniProtKB/TrEMBL:Q65MM8}	BLi01384	BLi01384	LplA {UniProtKB/TrEMBL:Q65KX6}	[TP0067-TP0074 (0.6656524)]
COG0457	COG1653	BLi01577	BLi01577	Hypothetical protein {UniProtKB/TrEMBL:Q65KD7}	BLi00866	BLi00866	Hypothetical protein {UniProtKB/TrEMBL:Q65MB4}	[TP0067-TP0074 (0.6656524)]
COG0457	COG1653	BLi03729	BLi03729	YvcD {UniProtKB/TrEMBL:Q65EG6}	BLi00866	BLi00866	Hypothetical protein {UniProtKB/TrEMBL:Q65MB4}	[TP0067-TP0074 (0.6656524)]
COG0457	COG1653	BLi02954	BLi02954	Conserved protein YsoA {UniProtKB/TrEMBL:Q65GJ2}	BLi01368	BLi01368	YesO {UniProtKB/TrEMBL:Q65KZ2}	[TP0067-TP0074 (0.6656524)]
COG0457	COG1653	BLi02954	BLi02954	Conserved protein YsoA {UniProtKB/TrEMBL:Q65GJ2}	BLi04182	BLi04182	Hypothetical protein {UniProtKB/TrEMBL:Q65D69}	[TP0067-TP0074 (0.6656524)]
COG0457	COG1653	BLi01063	BLi01063	Hypothetical protein {UniProtKB/TrEMBL:Q65LU3}	BLi01384	BLi01384	LplA {UniProtKB/TrEMBL:Q65KX6}	[TP0067-TP0074 (0.6656524)]
COG0457	COG1653	BLi03446	BLi03446	RapI {UniProtKB/TrEMBL:Q65F90}	BLi04182	BLi04182	Hypothetical protein {UniProtKB/TrEMBL:Q65D69}	[TP0067-TP0074 (0.6656524)]
COG0457	COG1653	BLi00922	BLi00922	Hypothetical protein {UniProtKB/TrEMBL:Q65M77}	BLi01384	BLi01384	LplA {UniProtKB/TrEMBL:Q65KX6}	[TP0067-TP0074 (0.6656524)]
COG0457	COG1653	BLi01137	BLi01137	RapG {UniProtKB/TrEMBL:Q65LL9}	BLi01140	BLi01140	Multiple sugar-binding protein MsmE	[TP0067-TP0074 (0.6656524)]
COG0457	COG1653	BLi02394	BLi02394	Hypothetical protein ypiA	BLi01384	BLi01384	LplA {UniProtKB/TrEMBL:Q65KX6}	[TP0067-TP0074 (0.6656524)]
COG0457	COG1653	BLi02480	BLi02480	RapA {UniProtKB/TrEMBL:Q65HV9}	BLi03024	BLi03024	AraN {UniProtKB/TrEMBL:Q65GC4}	[TP0067-TP0074 (0.6656524)]
COG0457	COG1653	BLi03261	BLi03261	RapD {UniProtKB/TrEMBL:Q65FR7}	BLi04182	BLi04182	Hypothetical protein {UniProtKB/TrEMBL:Q65D69}	[TP0067-TP0074 (0.6656524)]
COG0457	COG1653	BLi03406	BLi03406	Hypothetical protein {UniProtKB/TrEMBL:Q65FD0}	BLi01140	BLi01140	Multiple sugar-binding protein MsmE	[TP0067-TP0074 (0.6656524)]
COG0457	COG1653	BLi02874	BLi02874	Conserved protein YrrB {UniProtKB/TrEMBL:Q65GS0}	BLi03540	BLi03540	Hypothetical protein {UniProtKB/TrEMBL:Q65EZ8}	[TP0067-TP0074 (0.6656524)]
COG0457	COG1653	BLi02480	BLi02480	RapA {UniProtKB/TrEMBL:Q65HV9}	BLi01384	BLi01384	LplA {UniProtKB/TrEMBL:Q65KX6}	[TP0067-TP0074 (0.6656524)]
COG0457	COG1653	BLi03261	BLi03261	RapD {UniProtKB/TrEMBL:Q65FR7}	BLi01140	BLi01140	Multiple sugar-binding protein MsmE	[TP0067-TP0074 (0.6656524)]
COG0457	COG1653	BLi00936	BLi00936	RapE {UniProtKB/TrEMBL:Q65M68}	BLi01368	BLi01368	YesO {UniProtKB/TrEMBL:Q65KZ2}	[TP0067-TP0074 (0.6656524)]
COG0457	COG1653	BLi02394	BLi02394	Hypothetical protein ypiA	BLi03168	BLi03168	Putative multiple sugar transport system	[TP0067-TP0074 (0.6656524)]
COG0457	COG1653	BLi00751	BLi00751	RapK {UniProtKB/TrEMBL:Q65MM8}	BLi03540	BLi03540	Hypothetical protein {UniProtKB/TrEMBL:Q65EZ8}	[TP0067-TP0074 (0.6656524)]
COG0457	COG1653	BLi03729	BLi03729	YvcD {UniProtKB/TrEMBL:Q65EG6}	BLi03168	BLi03168	Putative multiple sugar transport system	[TP0067-TP0074 (0.6656524)]
COG0457	COG1653	BLi00922	BLi00922	Hypothetical protein {UniProtKB/TrEMBL:Q65M77}	BLi01140	BLi01140	Multiple sugar-binding protein MsmE	[TP0067-TP0074 (0.6656524)]
COG0457	COG1653	BLi01576	BLi01576	Hypothetical protein {UniProtKB/TrEMBL:Q65KD8}	BLi01384	BLi01384	LplA {UniProtKB/TrEMBL:Q65KX6}	[TP0067-TP0074 (0.6656524)]
COG0457	COG1653	BLi03261	BLi03261	RapD {UniProtKB/TrEMBL:Q65FR7}	BLi00866	BLi00866	Hypothetical protein {UniProtKB/TrEMBL:Q65MB4}	[TP0067-TP0074 (0.6656524)]
COG0457	COG1653	BLi01577	BLi01577	Hypothetical protein {UniProtKB/TrEMBL:Q65KD7}	BLi03540	BLi03540	Hypothetical protein {UniProtKB/TrEMBL:Q65EZ8}	[TP0067-TP0074 (0.6656524)]
COG0457	COG1653	BLi01578	BLi01578	Hypothetical protein {UniProtKB/TrEMBL:Q65KD6}	BLi01140	BLi01140	Multiple sugar-binding protein MsmE	[TP0067-TP0074 (0.6656524)]
COG0457	COG1653	BLi01137	BLi01137	RapG {UniProtKB/TrEMBL:Q65LL9}	BLi03168	BLi03168	Putative multiple sugar transport system	[TP0067-TP0074 (0.6656524)]
COG0457	COG1653	BLi01577	BLi01577	Hypothetical protein {UniProtKB/TrEMBL:Q65KD7}	BLi01384	BLi01384	LplA {UniProtKB/TrEMBL:Q65KX6}	[TP0067-TP0074 (0.6656524)]
COG0457	COG1653	BLi01578	BLi01578	Hypothetical protein {UniProtKB/TrEMBL:Q65KD6}	BLi04182	BLi04182	Hypothetical protein {UniProtKB/TrEMBL:Q65D69}	[TP0067-TP0074 (0.6656524)]
COG0457	COG1653	BLi00936	BLi00936	RapE {UniProtKB/TrEMBL:Q65M68}	BLi01140	BLi01140	Multiple sugar-binding protein MsmE	[TP0067-TP0074 (0.6656524)]
COG0457	COG1653	BLi01576	BLi01576	Hypothetical protein {UniProtKB/TrEMBL:Q65KD8}	BLi03540	BLi03540	Hypothetical protein {UniProtKB/TrEMBL:Q65EZ8}	[TP0067-TP0074 (0.6656524)]
COG0457	COG1653	BLi03446	BLi03446	RapI {UniProtKB/TrEMBL:Q65F90}	BLi01368	BLi01368	YesO {UniProtKB/TrEMBL:Q65KZ2}	[TP0067-TP0074 (0.6656524)]
COG0457	COG1653	BLi01577	BLi01577	Hypothetical protein {UniProtKB/TrEMBL:Q65KD7}	BLi01140	BLi01140	Multiple sugar-binding protein MsmE	[TP0067-TP0074 (0.6656524)]
COG0457	COG1653	BLi01578	BLi01578	Hypothetical protein {UniProtKB/TrEMBL:Q65KD6}	BLi01384	BLi01384	LplA {UniProtKB/TrEMBL:Q65KX6}	[TP0067-TP0074 (0.6656524)]
COG0457	COG1653	BLi01063	BLi01063	Hypothetical protein {UniProtKB/TrEMBL:Q65LU3}	BLi03168	BLi03168	Putative multiple sugar transport system	[TP0067-TP0074 (0.6656524)]
COG0457	COG1653	BLi01576	BLi01576	Hypothetical protein {UniProtKB/TrEMBL:Q65KD8}	BLi01140	BLi01140	Multiple sugar-binding protein MsmE	[TP0067-TP0074 (0.6656524)]
COG0457	COG1653	BLi03406	BLi03406	Hypothetical protein {UniProtKB/TrEMBL:Q65FD0}	BLi03540	BLi03540	Hypothetical protein {UniProtKB/TrEMBL:Q65EZ8}	[TP0067-TP0074 (0.6656524)]
COG0457	COG1653	BLi03160	BLi03160	RapC {UniProtKB/TrEMBL:Q65FZ3}	BLi03168	BLi03168	Putative multiple sugar transport system	[TP0067-TP0074 (0.6656524)]
COG0457	COG1653	BLi02978	BLi02978	Hypothetical protein {UniProtKB/TrEMBL:Q65GG8}	BLi03168	BLi03168	Putative multiple sugar transport system	[TP0067-TP0074 (0.6656524)]
COG0457	COG1653	BLi01063	BLi01063	Hypothetical protein {UniProtKB/TrEMBL:Q65LU3}	BLi01140	BLi01140	Multiple sugar-binding protein MsmE	[TP0067-TP0074 (0.6656524)]
COG0457	COG1653	BLi03160	BLi03160	RapC {UniProtKB/TrEMBL:Q65FZ3}	BLi03540	BLi03540	Hypothetical protein {UniProtKB/TrEMBL:Q65EZ8}	[TP0067-TP0074 (0.6656524)]
COG0457	COG1653	BLi03261	BLi03261	RapD {UniProtKB/TrEMBL:Q65FR7}	BLi01384	BLi01384	LplA {UniProtKB/TrEMBL:Q65KX6}	[TP0067-TP0074 (0.6656524)]
COG0457	COG1653	BLi00751	BLi00751	RapK {UniProtKB/TrEMBL:Q65MM8}	BLi03024	BLi03024	AraN {UniProtKB/TrEMBL:Q65GC4}	[TP0067-TP0074 (0.6656524)]
COG0457	COG1653	BLi00751	BLi00751	RapK {UniProtKB/TrEMBL:Q65MM8}	BLi00866	BLi00866	Hypothetical protein {UniProtKB/TrEMBL:Q65MB4}	[TP0067-TP0074 (0.6656524)]
COG0457	COG1653	BLi00936	BLi00936	RapE {UniProtKB/TrEMBL:Q65M68}	BLi04182	BLi04182	Hypothetical protein {UniProtKB/TrEMBL:Q65D69}	[TP0067-TP0074 (0.6656524)]
COG0457	COG1653	BLi01578	BLi01578	Hypothetical protein {UniProtKB/TrEMBL:Q65KD6}	BLi03168	BLi03168	Putative multiple sugar transport system	[TP0067-TP0074 (0.6656524)]
COG0457	COG1653	BLi00922	BLi00922	Hypothetical protein {UniProtKB/TrEMBL:Q65M77}	BLi04182	BLi04182	Hypothetical protein {UniProtKB/TrEMBL:Q65D69}	[TP0067-TP0074 (0.6656524)]
COG0457	COG1653	BLi00922	BLi00922	Hypothetical protein {UniProtKB/TrEMBL:Q65M77}	BLi03540	BLi03540	Hypothetical protein {UniProtKB/TrEMBL:Q65EZ8}	[TP0067-TP0074 (0.6656524)]
COG0457	COG1653	BLi02874	BLi02874	Conserved protein YrrB {UniProtKB/TrEMBL:Q65GS0}	BLi04182	BLi04182	Hypothetical protein {UniProtKB/TrEMBL:Q65D69}	[TP0067-TP0074 (0.6656524)]
COG0457	COG1653	BLi03729	BLi03729	YvcD {UniProtKB/TrEMBL:Q65EG6}	BLi01368	BLi01368	YesO {UniProtKB/TrEMBL:Q65KZ2}	[TP0067-TP0074 (0.6656524)]
COG0457	COG1653	BLi02978	BLi02978	Hypothetical protein {UniProtKB/TrEMBL:Q65GG8}	BLi04182	BLi04182	Hypothetical protein {UniProtKB/TrEMBL:Q65D69}	[TP0067-TP0074 (0.6656524)]
COG0457	COG1653	BLi00922	BLi00922	Hypothetical protein {UniProtKB/TrEMBL:Q65M77}	BLi03168	BLi03168	Putative multiple sugar transport system	[TP0067-TP0074 (0.6656524)]
COG0457	COG1653	BLi02954	BLi02954	Conserved protein YsoA {UniProtKB/TrEMBL:Q65GJ2}	BLi00866	BLi00866	Hypothetical protein {UniProtKB/TrEMBL:Q65MB4}	[TP0067-TP0074 (0.6656524)]
COG1291	COG1684	BLi01524	BLi01524	MotA {UniProtKB/TrEMBL:Q65KI9}	BLi01858	BLi01858	Flagellar biosynthetic protein fliR	[TP0725-TP0716 (0.9601814)]
COG1291	COG1684	BLi03124	BLi03124	YtxD {UniProtKB/TrEMBL:Q65G29}	BLi01858	BLi01858	Flagellar biosynthetic protein fliR	[TP0725-TP0716 (0.9601814)]
COG0222	COG0802	BLi00123	rplL	RplL {UniProtKB/TrEMBL:Q65PB7}	BLi00612	BLi00612	YdiB {UniProtKB/TrEMBL:Q65N10}	[TP0240-TP0875 (0.8481433)]
COG0495	COG1214	BLi03175	leuS	Leucyl-tRNA synthetase (EC 6.1.1.4) (Leucine--tRNA ligase) (LeuRS)	BLi00613	BLi00613	YdiC {UniProtKB/TrEMBL:Q65N09}	[TP0586-TP0876 (0.5571989)]
COG0192	COG0592	BLi03196	metK	S-adenosylmethionine synthetase (EC 2.5.1.6) (Methionine adenosyltransferase) (AdoMet synthetase) (MAT)	BLi00002	BLi00002	DnaN {UniProtKB/TrEMBL:Q65PM1}	[TP0794-TP0002 (0.8412751)]
COG0360	COG0616	BLi04363	rpsF	RpsF {UniProtKB/TrEMBL:Q65CP3}	BLi03092	BLi03092	SppA {UniProtKB/TrEMBL:Q65G59}	[TP0063-TP0997 (0.6657489)]
COG0125	COG0457	BLi00041	BLi00041	Tmk {UniProtKB/TrEMBL:Q65PJ3}	BLi02394	BLi02394	Hypothetical protein ypiA	[TP0354-TP0648 (0.5206915)]
COG0125	COG0457	BLi00041	BLi00041	Tmk {UniProtKB/TrEMBL:Q65PJ3}	BLi02954	BLi02954	Conserved protein YsoA {UniProtKB/TrEMBL:Q65GJ2}	[TP0354-TP0648 (0.5206915)]
COG0125	COG0457	BLi00041	BLi00041	Tmk {UniProtKB/TrEMBL:Q65PJ3}	BLi01578	BLi01578	Hypothetical protein {UniProtKB/TrEMBL:Q65KD6}	[TP0354-TP0648 (0.5206915)]
COG0125	COG0457	BLi00041	BLi00041	Tmk {UniProtKB/TrEMBL:Q65PJ3}	BLi03446	BLi03446	RapI {UniProtKB/TrEMBL:Q65F90}	[TP0354-TP0648 (0.5206915)]
COG0125	COG0457	BLi00041	BLi00041	Tmk {UniProtKB/TrEMBL:Q65PJ3}	BLi00751	BLi00751	RapK {UniProtKB/TrEMBL:Q65MM8}	[TP0354-TP0648 (0.5206915)]
COG0125	COG0457	BLi00041	BLi00041	Tmk {UniProtKB/TrEMBL:Q65PJ3}	BLi03729	BLi03729	YvcD {UniProtKB/TrEMBL:Q65EG6}	[TP0354-TP0648 (0.5206915)]
COG0125	COG0457	BLi00041	BLi00041	Tmk {UniProtKB/TrEMBL:Q65PJ3}	BLi02874	BLi02874	Conserved protein YrrB {UniProtKB/TrEMBL:Q65GS0}	[TP0354-TP0648 (0.5206915)]
COG0125	COG0457	BLi00041	BLi00041	Tmk {UniProtKB/TrEMBL:Q65PJ3}	BLi00936	BLi00936	RapE {UniProtKB/TrEMBL:Q65M68}	[TP0354-TP0648 (0.5206915)]
COG0125	COG0457	BLi00041	BLi00041	Tmk {UniProtKB/TrEMBL:Q65PJ3}	BLi01576	BLi01576	Hypothetical protein {UniProtKB/TrEMBL:Q65KD8}	[TP0354-TP0648 (0.5206915)]
COG0125	COG0457	BLi00041	BLi00041	Tmk {UniProtKB/TrEMBL:Q65PJ3}	BLi01577	BLi01577	Hypothetical protein {UniProtKB/TrEMBL:Q65KD7}	[TP0354-TP0648 (0.5206915)]
COG0125	COG0457	BLi00041	BLi00041	Tmk {UniProtKB/TrEMBL:Q65PJ3}	BLi03406	BLi03406	Hypothetical protein {UniProtKB/TrEMBL:Q65FD0}	[TP0354-TP0648 (0.5206915)]
COG0125	COG0457	BLi00041	BLi00041	Tmk {UniProtKB/TrEMBL:Q65PJ3}	BLi01063	BLi01063	Hypothetical protein {UniProtKB/TrEMBL:Q65LU3}	[TP0354-TP0648 (0.5206915)]
COG0125	COG0457	BLi00041	BLi00041	Tmk {UniProtKB/TrEMBL:Q65PJ3}	BLi02480	BLi02480	RapA {UniProtKB/TrEMBL:Q65HV9}	[TP0354-TP0648 (0.5206915)]
COG0125	COG0457	BLi00041	BLi00041	Tmk {UniProtKB/TrEMBL:Q65PJ3}	BLi03160	BLi03160	RapC {UniProtKB/TrEMBL:Q65FZ3}	[TP0354-TP0648 (0.5206915)]
COG0125	COG0457	BLi00041	BLi00041	Tmk {UniProtKB/TrEMBL:Q65PJ3}	BLi03261	BLi03261	RapD {UniProtKB/TrEMBL:Q65FR7}	[TP0354-TP0648 (0.5206915)]
COG0125	COG0457	BLi00041	BLi00041	Tmk {UniProtKB/TrEMBL:Q65PJ3}	BLi02978	BLi02978	Hypothetical protein {UniProtKB/TrEMBL:Q65GG8}	[TP0354-TP0648 (0.5206915)]
COG0125	COG0457	BLi00041	BLi00041	Tmk {UniProtKB/TrEMBL:Q65PJ3}	BLi00922	BLi00922	Hypothetical protein {UniProtKB/TrEMBL:Q65M77}	[TP0354-TP0648 (0.5206915)]
COG0125	COG0457	BLi00041	BLi00041	Tmk {UniProtKB/TrEMBL:Q65PJ3}	BLi01137	BLi01137	RapG {UniProtKB/TrEMBL:Q65LL9}	[TP0354-TP0648 (0.5206915)]
COG0860	COG1396	BLi01031	BLi01031	Hypothetical protein {UniProtKB/TrEMBL:Q65LX5}	BLi01105	BLi01105	Hypothetical protein {UniProtKB/TrEMBL:Q65LQ1}	[TP0247-TP0461 (0.8100859)]
COG0860	COG1396	BLi00171	BLi00171	CwlD {UniProtKB/TrEMBL:Q65P69}	BLi04141	BLi04141	AnsR {UniProtKB/TrEMBL:Q65DB0}	[TP0247-TP0461 (0.8100859)]
COG0860	COG1396	BLi01031	BLi01031	Hypothetical protein {UniProtKB/TrEMBL:Q65LX5}	BLi01433	BLi01433	YqaE {UniProtKB/TrEMBL:Q65KS8}	[TP0247-TP0461 (0.8100859)]
COG0860	COG1396	BLi01031	BLi01031	Hypothetical protein {UniProtKB/TrEMBL:Q65LX5}	BLi04141	BLi04141	AnsR {UniProtKB/TrEMBL:Q65DB0}	[TP0247-TP0461 (0.8100859)]
COG0860	COG1396	BLi01974	cwlM	N-acetylmuramoyl-L-alanine amidase cwlM (EC 3.5.1.28) (Cell wall hydrolase) (Autolysin)	BLi04141	BLi04141	AnsR {UniProtKB/TrEMBL:Q65DB0}	[TP0247-TP0461 (0.8100859)]
COG0860	COG1396	BLi02590	BLi02590	YqiI {UniProtKB/TrEMBL:Q65HK0}	BLi01105	BLi01105	Hypothetical protein {UniProtKB/TrEMBL:Q65LQ1}	[TP0247-TP0461 (0.8100859)]
COG0860	COG1396	BLi00171	BLi00171	CwlD {UniProtKB/TrEMBL:Q65P69}	BLi03695	BLi03695	Transcriptional regulator Slr	[TP0247-TP0461 (0.8100859)]
COG0860	COG1396	BLi01031	BLi01031	Hypothetical protein {UniProtKB/TrEMBL:Q65LX5}	BLi03695	BLi03695	Transcriptional regulator Slr	[TP0247-TP0461 (0.8100859)]
COG0860	COG1396	BLi02590	BLi02590	YqiI {UniProtKB/TrEMBL:Q65HK0}	BLi01433	BLi01433	YqaE {UniProtKB/TrEMBL:Q65KS8}	[TP0247-TP0461 (0.8100859)]
COG0860	COG1396	BLi00171	BLi00171	CwlD {UniProtKB/TrEMBL:Q65P69}	BLi01318	BLi01318	Xre {UniProtKB/TrEMBL:Q65L42}	[TP0247-TP0461 (0.8100859)]
COG0860	COG1396	BLi00171	BLi00171	CwlD {UniProtKB/TrEMBL:Q65P69}	BLi02636	sin	HTH-type transcriptional regulator sinR	[TP0247-TP0461 (0.8100859)]
COG0860	COG1396	BLi02590	BLi02590	YqiI {UniProtKB/TrEMBL:Q65HK0}	BLi04141	BLi04141	AnsR {UniProtKB/TrEMBL:Q65DB0}	[TP0247-TP0461 (0.8100859)]
COG0860	COG1396	BLi00171	BLi00171	CwlD {UniProtKB/TrEMBL:Q65P69}	BLi01105	BLi01105	Hypothetical protein {UniProtKB/TrEMBL:Q65LQ1}	[TP0247-TP0461 (0.8100859)]
COG0860	COG1396	BLi02590	BLi02590	YqiI {UniProtKB/TrEMBL:Q65HK0}	BLi03695	BLi03695	Transcriptional regulator Slr	[TP0247-TP0461 (0.8100859)]
COG0860	COG1396	BLi01031	BLi01031	Hypothetical protein {UniProtKB/TrEMBL:Q65LX5}	BLi01318	BLi01318	Xre {UniProtKB/TrEMBL:Q65L42}	[TP0247-TP0461 (0.8100859)]
COG0860	COG1396	BLi01974	cwlM	N-acetylmuramoyl-L-alanine amidase cwlM (EC 3.5.1.28) (Cell wall hydrolase) (Autolysin)	BLi02636	sin	HTH-type transcriptional regulator sinR	[TP0247-TP0461 (0.8100859)]
COG0860	COG1396	BLi01974	cwlM	N-acetylmuramoyl-L-alanine amidase cwlM (EC 3.5.1.28) (Cell wall hydrolase) (Autolysin)	BLi03695	BLi03695	Transcriptional regulator Slr	[TP0247-TP0461 (0.8100859)]
COG0860	COG1396	BLi00171	BLi00171	CwlD {UniProtKB/TrEMBL:Q65P69}	BLi01433	BLi01433	YqaE {UniProtKB/TrEMBL:Q65KS8}	[TP0247-TP0461 (0.8100859)]
COG0860	COG1396	BLi02590	BLi02590	YqiI {UniProtKB/TrEMBL:Q65HK0}	BLi01318	BLi01318	Xre {UniProtKB/TrEMBL:Q65L42}	[TP0247-TP0461 (0.8100859)]
COG0860	COG1396	BLi02590	BLi02590	YqiI {UniProtKB/TrEMBL:Q65HK0}	BLi02636	sin	HTH-type transcriptional regulator sinR	[TP0247-TP0461 (0.8100859)]
COG0860	COG1396	BLi01974	cwlM	N-acetylmuramoyl-L-alanine amidase cwlM (EC 3.5.1.28) (Cell wall hydrolase) (Autolysin)	BLi01433	BLi01433	YqaE {UniProtKB/TrEMBL:Q65KS8}	[TP0247-TP0461 (0.8100859)]
COG0860	COG1396	BLi01974	cwlM	N-acetylmuramoyl-L-alanine amidase cwlM (EC 3.5.1.28) (Cell wall hydrolase) (Autolysin)	BLi01318	BLi01318	Xre {UniProtKB/TrEMBL:Q65L42}	[TP0247-TP0461 (0.8100859)]
COG0860	COG1396	BLi01974	cwlM	N-acetylmuramoyl-L-alanine amidase cwlM (EC 3.5.1.28) (Cell wall hydrolase) (Autolysin)	BLi01105	BLi01105	Hypothetical protein {UniProtKB/TrEMBL:Q65LQ1}	[TP0247-TP0461 (0.8100859)]
COG0860	COG1396	BLi01031	BLi01031	Hypothetical protein {UniProtKB/TrEMBL:Q65LX5}	BLi02636	sin	HTH-type transcriptional regulator sinR	[TP0247-TP0461 (0.8100859)]
COG0265	COG0333	BLi03762	BLi03762	YvjD {UniProtKB/TrEMBL:Q65ED5}	BLi01725	rpmF	RpmF {UniProtKB/TrEMBL:Q65JZ4}	[TP0773-TP0807 (0.5060325)]
COG0265	COG0333	BLi03481	BLi03481	YvtA {UniProtKB/TrEMBL:Q65F56}	BLi01725	rpmF	RpmF {UniProtKB/TrEMBL:Q65JZ4}	[TP0773-TP0807 (0.5060325)]
COG0265	COG0333	BLi04330	BLi04330	Putative serine protease YyxA	BLi01725	rpmF	RpmF {UniProtKB/TrEMBL:Q65JZ4}	[TP0773-TP0807 (0.5060325)]
COG0265	COG0333	BLi01390	BLi01390	Serine protease HtrA {UniProtKB/TrEMBL:Q65KX0}	BLi01725	rpmF	RpmF {UniProtKB/TrEMBL:Q65JZ4}	[TP0773-TP0807 (0.5060325)]
COG0802	COG0860	BLi00612	BLi00612	YdiB {UniProtKB/TrEMBL:Q65N10}	BLi01974	cwlM	N-acetylmuramoyl-L-alanine amidase cwlM (EC 3.5.1.28) (Cell wall hydrolase) (Autolysin)	[TP0875-TP0247 (0.90700364)]
COG0802	COG0860	BLi00612	BLi00612	YdiB {UniProtKB/TrEMBL:Q65N10}	BLi01031	BLi01031	Hypothetical protein {UniProtKB/TrEMBL:Q65LX5}	[TP0875-TP0247 (0.90700364)]
COG0802	COG0860	BLi00612	BLi00612	YdiB {UniProtKB/TrEMBL:Q65N10}	BLi00171	BLi00171	CwlD {UniProtKB/TrEMBL:Q65P69}	[TP0875-TP0247 (0.90700364)]
COG0802	COG0860	BLi00612	BLi00612	YdiB {UniProtKB/TrEMBL:Q65N10}	BLi02590	BLi02590	YqiI {UniProtKB/TrEMBL:Q65HK0}	[TP0875-TP0247 (0.90700364)]
COG0265	COG1774	BLi03762	BLi03762	YvjD {UniProtKB/TrEMBL:Q65ED5}	BLi00045	BLi00045	Putative signal peptidase II YaaT	[TP0773-TP0046 (0.558835)]
COG0265	COG1774	BLi03481	BLi03481	YvtA {UniProtKB/TrEMBL:Q65F56}	BLi00045	BLi00045	Putative signal peptidase II YaaT	[TP0773-TP0046 (0.558835)]
COG0265	COG1774	BLi01390	BLi01390	Serine protease HtrA {UniProtKB/TrEMBL:Q65KX0}	BLi00045	BLi00045	Putative signal peptidase II YaaT	[TP0773-TP0046 (0.558835)]
COG0265	COG1774	BLi04330	BLi04330	Putative serine protease YyxA	BLi00045	BLi00045	Putative signal peptidase II YaaT	[TP0773-TP0046 (0.558835)]
COG0495	COG0761	BLi03175	leuS	Leucyl-tRNA synthetase (EC 6.1.1.4) (Leucine--tRNA ligase) (LeuRS)	BLi02695	ispH	4-hydroxy-3-methylbut-2-enyl diphosphate reductase (EC 1.17.1.2)	[TP0586-TP0547 (0.63095015)]
COG1536	COG1677	BLi01842	BLi01842	FliG {UniProtKB/TrEMBL:Q65JM7}	BLi01840	BLi01840	FliE {UniProtKB/TrEMBL:Q65JM9}	[TP0026-TP0398 (0.81876683)]
COG1344	COG1582	BLi03784	BLi03784	FlgL {UniProtKB/TrEMBL:Q65EB4}	BLi01850	BLi01850	Hypothetical protein {UniProtKB/TrEMBL:Q65JL9}	[TP0659-TP0726 (0.7363138)]
COG1344	COG1582	BLi03780	BLi03780	Flagellin protein Hag {UniProtKB/TrEMBL:Q65EB8}	BLi01850	BLi01850	Hypothetical protein {UniProtKB/TrEMBL:Q65JL9}	[TP0659-TP0726 (0.7363138)]
COG0820	COG2812	BLi01796	BLi01796	YloN {UniProtKB/TrEMBL:Q65JS3}	BLi00028	BLi00028	DnaX {UniProtKB/TrEMBL:Q65PK1}	[TP0068-TP1005 (0.60435057)]
COG0771	COG1815	BLi01737	murD	UDP-N-acetylmuramoylalanine--D-glutamate ligase (EC 6.3.2.9) (UDP-N- acetylmuramoyl-L-alanyl-D-glutamate synthetase) (D-glutamic acid- adding enzyme)	BLi01838	BLi01838	FlgB {UniProtKB/TrEMBL:Q65JN1}	[TP0903-TP0396 (0.6336193)]
COG1684	COG2239	BLi01858	BLi01858	Flagellar biosynthetic protein fliR	BLi01426	BLi01426	YkoK2 {UniProtKB/TrEMBL:Q65KT5}	[TP0716-TP0917 (0.5059451)]
COG1512	COG1766	BLi00642	BLi00642	Conserved membrane protein YdjH	BLi01841	BLi01841	FliF {UniProtKB/TrEMBL:Q65JM8}	[TP0561-TP0399 (0.53951585)]
COG0272	COG1396	BLi00716	BLi00716	LigA {UniProtKB/TrEMBL:Q65MR2}	BLi03695	BLi03695	Transcriptional regulator Slr	[TP0634-TP0461 (0.7134334)]
COG0272	COG1396	BLi00716	BLi00716	LigA {UniProtKB/TrEMBL:Q65MR2}	BLi01433	BLi01433	YqaE {UniProtKB/TrEMBL:Q65KS8}	[TP0634-TP0461 (0.7134334)]
COG0272	COG1396	BLi00716	BLi00716	LigA {UniProtKB/TrEMBL:Q65MR2}	BLi01318	BLi01318	Xre {UniProtKB/TrEMBL:Q65L42}	[TP0634-TP0461 (0.7134334)]
COG0272	COG1396	BLi00716	BLi00716	LigA {UniProtKB/TrEMBL:Q65MR2}	BLi01105	BLi01105	Hypothetical protein {UniProtKB/TrEMBL:Q65LQ1}	[TP0634-TP0461 (0.7134334)]
COG0272	COG1396	BLi00716	BLi00716	LigA {UniProtKB/TrEMBL:Q65MR2}	BLi04141	BLi04141	AnsR {UniProtKB/TrEMBL:Q65DB0}	[TP0634-TP0461 (0.7134334)]
COG0272	COG1396	BLi00716	BLi00716	LigA {UniProtKB/TrEMBL:Q65MR2}	BLi02636	sin	HTH-type transcriptional regulator sinR	[TP0634-TP0461 (0.7134334)]
COG1509	COG1509	BLi02294	BLi02294	KamA {UniProtKB/TrEMBL:Q65IE0}	BLi02294	BLi02294	KamA {UniProtKB/TrEMBL:Q65IE0}	[TP0121-TP0121 (0.7367639)]
COG0577	COG0845	BLi03181	BLi03181	Possible acetoin transport system substrate	BLi01649	BLi01649	YknX {UniProtKB/TrEMBL:Q65K68}	[TP0963-TP0965 (0.93032813)]
COG0577	COG0845	BLi04210	BLi04210	YtsD {UniProtKB/TrEMBL:Q65D41}	BLi01649	BLi01649	YknX {UniProtKB/TrEMBL:Q65K68}	[TP0963-TP0965 (0.93032813)]
COG0577	COG0845	BLi00458	BLi00458	YclI {UniProtKB/TrEMBL:Q65NF0}	BLi01649	BLi01649	YknX {UniProtKB/TrEMBL:Q65K68}	[TP0963-TP0965 (0.93032813)]
COG0577	COG0845	BLi01651	BLi01651	YknZ {UniProtKB/TrEMBL:Q65K66}	BLi01649	BLi01649	YknX {UniProtKB/TrEMBL:Q65K68}	[TP0963-TP0965 (0.93032813)]
COG0577	COG0845	BLi04268	BLi04268	Hypothetical protein {UniProtKB/TrEMBL:Q65CY3}	BLi01649	BLi01649	YknX {UniProtKB/TrEMBL:Q65K68}	[TP0963-TP0965 (0.93032813)]
COG0577	COG0845	BLi04147	BLi04147	YxdM {UniProtKB/TrEMBL:Q65DA4}	BLi01649	BLi01649	YknX {UniProtKB/TrEMBL:Q65K68}	[TP0963-TP0965 (0.93032813)]
COG0333	COG1077	BLi01725	rpmF	RpmF {UniProtKB/TrEMBL:Q65JZ4}	BLi03876	BLi03876	Mbl {UniProtKB/TrEMBL:Q65E23}	[TP0807-TP0497 (0.61855906)]
COG0333	COG1077	BLi01725	rpmF	RpmF {UniProtKB/TrEMBL:Q65JZ4}	BLi01662	BLi01662	MreBH {UniProtKB/TrEMBL:Q65K55}	[TP0807-TP0497 (0.61855906)]
COG0333	COG1077	BLi01725	rpmF	RpmF {UniProtKB/TrEMBL:Q65JZ4}	BLi02932	BLi02932	MreB {UniProtKB/TrEMBL:Q65GL4}	[TP0807-TP0497 (0.61855906)]
COG0234	COG1200	BLi00623	BLi00623	10 kDa chaperonin {UniProtKB/TrEMBL:Q65MZ9}	BLi01808	BLi01808	RecG {UniProtKB/TrEMBL:Q65JR1}	[TP1013-TP0687 (0.84594196)]
COG0084	COG2201	BLi00052	BLi00052	Putative TatD-related deoxyribonuclease YabD	BLi01863	cheB	Chemotaxis response regulator protein-glutamate methylesterase (EC 3.1.1.61)	[TP0994-TP0631 (0.71912634)]
COG1121	COG1345	BLi02688	BLi02688	Hypothetical protein {UniProtKB/TrEMBL:Q65HA4}	BLi03778	BLi03778	Flagellar hook-associated protein FliD	[TP0035-TP0872 (0.6931363)]
COG1121	COG1345	BLi03545	BLi03545	MntB {UniProtKB/TrEMBL:Q65EZ3}	BLi03778	BLi03778	Flagellar hook-associated protein FliD	[TP0035-TP0872 (0.6931363)]
COG1671	COG2812	BLi02714	BL03680	Conserved protein YqxD {UniProtKB/TrEMBL:Q65H79}	BLi00028	BLi00028	DnaX {UniProtKB/TrEMBL:Q65PK1}	[TP0845-TP1005 (0.5704539)]
COG0257	COG1253	BLi00158	BLi00158	50S ribosomal protein L36	BLi03887	BLi03887	YqhB {UniProtKB/TrEMBL:Q65E13}	[TP0209-TP0027 (0.74441797)]
COG0257	COG1253	BLi00158	BLi00158	50S ribosomal protein L36	BLi01028	BLi01028	YhdT {UniProtKB/TrEMBL:Q65LX8}	[TP0209-TP0027 (0.74441797)]
COG0257	COG1253	BLi00158	BLi00158	50S ribosomal protein L36	BLi03305	BLi03305	YugS {UniProtKB/TrEMBL:Q65FM5}	[TP0209-TP0027 (0.74441797)]
COG0257	COG1253	BLi00158	BLi00158	50S ribosomal protein L36	BLi00239	BLi00239	YrkA2 {UniProtKB/TrEMBL:Q65P13}	[TP0209-TP0027 (0.74441797)]
COG0257	COG1253	BLi00158	BLi00158	50S ribosomal protein L36	BLi01026	BLi01026	YhdP {UniProtKB/TrEMBL:Q65LY0}	[TP0209-TP0027 (0.74441797)]
COG0257	COG1253	BLi00158	BLi00158	50S ribosomal protein L36	BLi00238	BLi00238	YrkA1 {UniProtKB/TrEMBL:Q65P14}	[TP0209-TP0027 (0.74441797)]
COG0060	COG0681	BLi01762	ileS	Isoleucyl-tRNA synthetase (EC 6.1.1.5) (Isoleucine--tRNA ligase) (IleRS)	BLi01122	BLi01122	Signal peptidase I {UniProtKB/TrEMBL:Q65LN4}	[TP0452-TP0185 (0.79878455)]
COG0060	COG0681	BLi01762	ileS	Isoleucyl-tRNA synthetase (EC 6.1.1.5) (Isoleucine--tRNA ligase) (IleRS)	BLi00675	BLi00675	Signal peptidase I {UniProtKB/TrEMBL:Q65MV1}	[TP0452-TP0185 (0.79878455)]
COG0060	COG0681	BLi01762	ileS	Isoleucyl-tRNA synthetase (EC 6.1.1.5) (Isoleucine--tRNA ligase) (IleRS)	BLi01655	sip	Signal peptidase I (EC 3.4.21.89) (SPase I) (Leader peptidase I)	[TP0452-TP0185 (0.79878455)]
COG0060	COG0681	BLi01762	ileS	Isoleucyl-tRNA synthetase (EC 6.1.1.5) (Isoleucine--tRNA ligase) (IleRS)	BLi02638	BLi02638	SipW {UniProtKB/TrEMBL:Q65HF2}	[TP0452-TP0185 (0.79878455)]
COG0558	COG2239	BLi01916	BLi01916	PgsA {UniProtKB/TrEMBL:Q65JF4}	BLi01426	BLi01426	YkoK2 {UniProtKB/TrEMBL:Q65KT5}	[TP0256-TP0917 (0.6007029)]
COG1344	COG1815	BLi03780	BLi03780	Flagellin protein Hag {UniProtKB/TrEMBL:Q65EB8}	BLi01838	BLi01838	FlgB {UniProtKB/TrEMBL:Q65JN1}	[TP0870-TP0396 (0.7209834)]
COG1344	COG1815	BLi03784	BLi03784	FlgL {UniProtKB/TrEMBL:Q65EB4}	BLi01838	BLi01838	FlgB {UniProtKB/TrEMBL:Q65JN1}	[TP0870-TP0396 (0.7209834)]
COG0242	COG1879	BLi01671	BLi01671	Peptide deformylase {UniProtKB/TrEMBL:Q65K47}	BLi03845	BLi03845	RbsB {UniProtKB/TrEMBL:Q65E53}	[TP0757-TP0684 (0.80039173)]
COG0242	COG1879	BLi01793	BLi01793	Def {UniProtKB/TrEMBL:Q65JS6}	BLi03845	BLi03845	RbsB {UniProtKB/TrEMBL:Q65E53}	[TP0757-TP0684 (0.80039173)]
COG0242	COG1879	BLi01671	BLi01671	Peptide deformylase {UniProtKB/TrEMBL:Q65K47}	BLi00439	BLi00439	Hypothetical protein {UniProtKB/TrEMBL:Q65NG9}	[TP0757-TP0684 (0.80039173)]
COG0242	COG1879	BLi01793	BLi01793	Def {UniProtKB/TrEMBL:Q65JS6}	BLi00439	BLi00439	Hypothetical protein {UniProtKB/TrEMBL:Q65NG9}	[TP0757-TP0684 (0.80039173)]
COG0652	COG1879	BLi02481	BLi02481	Peptidyl-prolyl cis-trans isomerase	BLi00439	BLi00439	Hypothetical protein {UniProtKB/TrEMBL:Q65NG9}	[TP0947-TP0684 (0.5775195)]
COG0652	COG1879	BLi02481	BLi02481	Peptidyl-prolyl cis-trans isomerase	BLi03845	BLi03845	RbsB {UniProtKB/TrEMBL:Q65E53}	[TP0947-TP0684 (0.5775195)]
COG1352	COG1815	BLi02407	BLi02407	CheR (Methyl-accepting chemotaxis proteins	BLi01838	BLi01838	FlgB {UniProtKB/TrEMBL:Q65JN1}	[TP0630-TP0396 (0.7590469)]
COG1352	COG1595	BLi02407	BLi02407	CheR (Methyl-accepting chemotaxis proteins	BLi01020	BLi01020	SigM {UniProtKB/TrEMBL:Q65LY6}	[TP0630-TP0092 (0.6191048)]
COG1352	COG1595	BLi02407	BLi02407	CheR (Methyl-accepting chemotaxis proteins	BLi00199	BLi00199	SigW {UniProtKB/TrEMBL:Q65P51}	[TP0630-TP0092 (0.6191048)]
COG1352	COG1595	BLi02407	BLi02407	CheR (Methyl-accepting chemotaxis proteins	BLi01689	BLi01689	YlaC {UniProtKB/TrEMBL:Q65K29}	[TP0630-TP0092 (0.6191048)]
COG1352	COG1595	BLi02407	BLi02407	CheR (Methyl-accepting chemotaxis proteins	BLi01326	BLi01326	Xpf {UniProtKB/TrEMBL:Q65L34}	[TP0630-TP0092 (0.6191048)]
COG1352	COG1595	BLi02407	BLi02407	CheR (Methyl-accepting chemotaxis proteins	BLi03891	BLi03891	Hypothetical protein {UniProtKB/TrEMBL:Q65E09}	[TP0630-TP0092 (0.6191048)]
COG1352	COG1595	BLi02407	BLi02407	CheR (Methyl-accepting chemotaxis proteins	BLi00116	sigH	RNA polymerase sigma-H factor (Sigma-30)	[TP0630-TP0092 (0.6191048)]
COG1352	COG1595	BLi02407	BLi02407	CheR (Methyl-accepting chemotaxis proteins	BLi02449	BLi02449	SigX {UniProtKB/TrEMBL:Q65HY8}	[TP0630-TP0092 (0.6191048)]
COG1352	COG1595	BLi02407	BLi02407	CheR (Methyl-accepting chemotaxis proteins	BLi04371	BLi04371	Hypothetical protein {UniProtKB/TrEMBL:Q65CN5}	[TP0630-TP0092 (0.6191048)]
COG1352	COG1595	BLi02407	BLi02407	CheR (Methyl-accepting chemotaxis proteins	BLi04109	BLi04109	SigY {UniProtKB/TrEMBL:Q65DE2}	[TP0630-TP0092 (0.6191048)]
COG1352	COG1595	BLi02407	BLi02407	CheR (Methyl-accepting chemotaxis proteins	BLi00595	BLi00595	SigV {UniProtKB/TrEMBL:Q65N20}	[TP0630-TP0092 (0.6191048)]
COG1352	COG1595	BLi02407	BLi02407	CheR (Methyl-accepting chemotaxis proteins	BLi04171	BLi04171	Hypothetical protein {UniProtKB/TrEMBL:Q65D80}	[TP0630-TP0092 (0.6191048)]
COG0018	COG1699	BLi03971	argS	Arginyl-tRNA synthetase (EC 6.1.1.19) (Arginine--tRNA ligase) (ArgRS)	BLi03782	BLi03782	YviF {UniProtKB/TrEMBL:Q65EB6}	[TP0831-TP0658 (0.7668753)]
COG1558	COG1776	BLi01839	BLi01839	FlgC {UniProtKB/TrEMBL:Q65JN0}	BLi01866	BLi01866	CheC chemotaxis protein	[TP0397-TP0720 (0.6910892)]
COG1558	COG1776	BLi01839	BLi01839	FlgC {UniProtKB/TrEMBL:Q65JN0}	BLi01853	BLi01853	FliY {UniProtKB/TrEMBL:Q65JL6}	[TP0397-TP0720 (0.6910892)]
COG1344	COG4786	BLi03784	BLi03784	FlgL {UniProtKB/TrEMBL:Q65EB4}	BLi01849	BLi01849	FlgE {UniProtKB/TrEMBL:Q65JM0}	[TP0792-TP0961 (0.7009321), TP0659-TP0961 (0.6018447)]
COG1344	COG4786	BLi03784	BLi03784	FlgL {UniProtKB/TrEMBL:Q65EB4}	BLi03874	BLi03874	FlhP {UniProtKB/TrEMBL:Q65E25}	[TP0792-TP0961 (0.7009321), TP0659-TP0961 (0.6018447)]
COG1344	COG4786	BLi03780	BLi03780	Flagellin protein Hag {UniProtKB/TrEMBL:Q65EB8}	BLi01849	BLi01849	FlgE {UniProtKB/TrEMBL:Q65JM0}	[TP0792-TP0961 (0.7009321), TP0659-TP0961 (0.6018447)]
COG1344	COG4786	BLi03780	BLi03780	Flagellin protein Hag {UniProtKB/TrEMBL:Q65EB8}	BLi03874	BLi03874	FlhP {UniProtKB/TrEMBL:Q65E25}	[TP0792-TP0961 (0.7009321), TP0659-TP0961 (0.6018447)]
COG1344	COG4786	BLi03784	BLi03784	FlgL {UniProtKB/TrEMBL:Q65EB4}	BLi03875	BLi03875	FlhO {UniProtKB/TrEMBL:Q65E24}	[TP0792-TP0961 (0.7009321), TP0659-TP0961 (0.6018447)]
COG1344	COG4786	BLi03780	BLi03780	Flagellin protein Hag {UniProtKB/TrEMBL:Q65EB8}	BLi03875	BLi03875	FlhO {UniProtKB/TrEMBL:Q65E24}	[TP0792-TP0961 (0.7009321), TP0659-TP0961 (0.6018447)]
COG1512	COG2208	BLi00642	BLi00642	Conserved membrane protein YdjH	BLi00557	BLi00557	RsbU {UniProtKB/TrEMBL:Q65N51}	[TP0561-TP0218 (0.53951585)]
COG1512	COG2208	BLi00642	BLi00642	Conserved membrane protein YdjH	BLi00080	BLi00080	SpoIIE {UniProtKB/TrEMBL:Q65PF7}	[TP0561-TP0218 (0.53951585)]
COG0593	COG1077	BLi00001	dnaA	Chromosomal replication initiator protein dnaA	BLi03876	BLi03876	Mbl {UniProtKB/TrEMBL:Q65E23}	[TP0001-TP0497 (0.678435)]
COG0593	COG1077	BLi00001	dnaA	Chromosomal replication initiator protein dnaA	BLi02932	BLi02932	MreB {UniProtKB/TrEMBL:Q65GL4}	[TP0001-TP0497 (0.678435)]
COG0593	COG1077	BLi00001	dnaA	Chromosomal replication initiator protein dnaA	BLi01662	BLi01662	MreBH {UniProtKB/TrEMBL:Q65K55}	[TP0001-TP0497 (0.678435)]
COG0249	COG0357	BLi01928	mutS	DNA mismatch repair protein mutS	BLi04373	gidB	Methyltransferase gidB (EC 2.1.-.-) (Glucose-inhibited division protein B)	[TP0328-TP0946 (0.7367136)]
COG0658	COG1187	BLi02750	BLi02750	ComEC {UniProtKB/TrEMBL:Q65H43}	BLi03154	BLi03154	Hypothetical protein {UniProtKB/TrEMBL:Q65FZ9}	[TP0336-TP0459 (0.6079956)]
COG0658	COG1187	BLi02750	BLi02750	ComEC {UniProtKB/TrEMBL:Q65H43}	BLi02462	BLi02462	RluB {UniProtKB/TrEMBL:Q65HX7}	[TP0336-TP0459 (0.6079956)]
COG0465	COG0465	BLi00085	BLi00085	FtsH {UniProtKB/TrEMBL:Q65PF2}	BLi00085	BLi00085	FtsH {UniProtKB/TrEMBL:Q65PF2}	[TP0330-TP0330 (0.73856413)]
COG1558	COG1792	BLi01839	BLi01839	FlgC {UniProtKB/TrEMBL:Q65JN0}	BLi02931	BLi02931	MreC {UniProtKB/TrEMBL:Q65GL5}	[TP0397-TP0498 (0.58822864)]
COG1512	COG2891	BLi00642	BLi00642	Conserved membrane protein YdjH	BLi02930	BLi02930	MreD {UniProtKB/TrEMBL:Q65GL6}	[TP0561-TP0499 (0.5857341)]
COG0592	COG1344	BLi00002	BLi00002	DnaN {UniProtKB/TrEMBL:Q65PM1}	BLi03780	BLi03780	Flagellin protein Hag {UniProtKB/TrEMBL:Q65EB8}	[TP0002-TP0659 (0.6618167)]
COG0592	COG1344	BLi00002	BLi00002	DnaN {UniProtKB/TrEMBL:Q65PM1}	BLi03784	BLi03784	FlgL {UniProtKB/TrEMBL:Q65EB4}	[TP0002-TP0659 (0.6618167)]
COG0860	COG1192	BLi01031	BLi01031	Hypothetical protein {UniProtKB/TrEMBL:Q65LX5}	BLi04369	BLi04369	Soj {UniProtKB/TrEMBL:Q65CN7}	[TP0247-TP0272 (0.7527567)]
COG0860	COG1192	BLi00171	BLi00171	CwlD {UniProtKB/TrEMBL:Q65P69}	BLi04369	BLi04369	Soj {UniProtKB/TrEMBL:Q65CN7}	[TP0247-TP0272 (0.7527567)]
COG0860	COG1192	BLi01974	cwlM	N-acetylmuramoyl-L-alanine amidase cwlM (EC 3.5.1.28) (Cell wall hydrolase) (Autolysin)	BLi04369	BLi04369	Soj {UniProtKB/TrEMBL:Q65CN7}	[TP0247-TP0272 (0.7527567)]
COG0860	COG1192	BLi02590	BLi02590	YqiI {UniProtKB/TrEMBL:Q65HK0}	BLi04369	BLi04369	Soj {UniProtKB/TrEMBL:Q65CN7}	[TP0247-TP0272 (0.7527567)]
COG0242	COG0272	BLi01671	BLi01671	Peptide deformylase {UniProtKB/TrEMBL:Q65K47}	BLi00716	BLi00716	LigA {UniProtKB/TrEMBL:Q65MR2}	[TP0757-TP0634 (0.68197167)]
COG0242	COG0272	BLi01793	BLi01793	Def {UniProtKB/TrEMBL:Q65JS6}	BLi00716	BLi00716	LigA {UniProtKB/TrEMBL:Q65MR2}	[TP0757-TP0634 (0.68197167)]
COG0187	COG0358	BLi00006	BLi00006	DNA gyrase subunit B {UniProtKB/TrEMBL:Q65PL7}	BLi02713	BLi02713	DnaG {UniProtKB/TrEMBL:Q65H80}	[TP1006-TP0492 (0.55112576)]
COG0187	COG0358	BLi02059	BLi02059	ParE {UniProtKB/TrEMBL:Q65J15}	BLi02713	BLi02713	DnaG {UniProtKB/TrEMBL:Q65H80}	[TP1006-TP0492 (0.55112576)]
COG0301	COG0514	BLi03100	BLi03100	YtbJ {UniProtKB/TrEMBL:Q65G52}	BLi02214	BLi02214	YocI {UniProtKB/TrEMBL:Q65IL6}	[TP0559-TP0103 (0.6411465)]
COG0301	COG0514	BLi03100	BLi03100	YtbJ {UniProtKB/TrEMBL:Q65G52}	BLi02441	BLi02441	RecQ {UniProtKB/TrEMBL:Q65HZ5}	[TP0559-TP0103 (0.6411465)]
COG1154	COG2812	BLi02598	BLi02598	Dxs {UniProtKB/TrEMBL:Q65HJ2}	BLi00028	BLi00028	DnaX {UniProtKB/TrEMBL:Q65PK1}	[TP0824-TP1005 (0.68180764)]
COG0223	COG1551	BLi01794	fmt	Methionyl-tRNA formyltransferase (EC 2.1.2.9)	BLi03781	BLi03781	CsrA {UniProtKB/TrEMBL:Q65EB7}	[TP0756-TP0657 (0.72355264)]
COG0237	COG0552	BLi03054	coaE	Dephospho-CoA kinase (EC 2.7.1.24) (Dephosphocoenzyme A kinase)	BLi01816	BLi01816	FtsY {UniProtKB/TrEMBL:Q65JQ3}	[TP0296-TP0578 (0.7885255)]
COG0080	COG0265	BLi00120	BLi00120	RplK {UniProtKB/TrEMBL:Q65PC0}	BLi03481	BLi03481	YvtA {UniProtKB/TrEMBL:Q65F56}	[TP0237-TP0773 (0.6164146)]
COG0080	COG0265	BLi00120	BLi00120	RplK {UniProtKB/TrEMBL:Q65PC0}	BLi01390	BLi01390	Serine protease HtrA {UniProtKB/TrEMBL:Q65KX0}	[TP0237-TP0773 (0.6164146)]
COG0080	COG0265	BLi00120	BLi00120	RplK {UniProtKB/TrEMBL:Q65PC0}	BLi04330	BLi04330	Putative serine protease YyxA	[TP0237-TP0773 (0.6164146)]
COG0080	COG0265	BLi00120	BLi00120	RplK {UniProtKB/TrEMBL:Q65PC0}	BLi03762	BLi03762	YvjD {UniProtKB/TrEMBL:Q65ED5}	[TP0237-TP0773 (0.6164146)]
COG0783	COG1079	BLi03480	BLi03480	MrgA {UniProtKB/TrEMBL:Q65F57}	BLi03336	BLi03336	Hypothetical protein {UniProtKB/TrEMBL:Q65FJ6}	[TP1038-TP0302 (0.79878455)]
COG0783	COG1079	BLi03207	BLi03207	Dps {UniProtKB/TrEMBL:Q65FU7}	BLi03336	BLi03336	Hypothetical protein {UniProtKB/TrEMBL:Q65FJ6}	[TP1038-TP0302 (0.79878455)]
COG2812	COG2812	BLi00028	BLi00028	DnaX {UniProtKB/TrEMBL:Q65PK1}	BLi00028	BLi00028	DnaX {UniProtKB/TrEMBL:Q65PK1}	[TP1005-TP1005 (0.52391654)]
COG1466	COG1847	BLi02748	BLi02748	YqeN {UniProtKB/TrEMBL:Q65H45}	BLi04376	BLi04376	Jag {UniProtKB/TrEMBL:Q65CN0}	[TP0588-TP0948 (0.74372905)]
COG0223	COG0234	BLi01794	fmt	Methionyl-tRNA formyltransferase (EC 2.1.2.9)	BLi00623	BLi00623	10 kDa chaperonin {UniProtKB/TrEMBL:Q65MZ9}	[TP0756-TP1013 (0.64276713)]
COG0036	COG1653	BLi01800	BLi01800	Ribulose-phosphate 3-epimerase	BLi01368	BLi01368	YesO {UniProtKB/TrEMBL:Q65KZ2}	[TP0945-TP0074 (0.654426)]
COG0036	COG1653	BLi01800	BLi01800	Ribulose-phosphate 3-epimerase	BLi00866	BLi00866	Hypothetical protein {UniProtKB/TrEMBL:Q65MB4}	[TP0945-TP0074 (0.654426)]
COG0036	COG1653	BLi01800	BLi01800	Ribulose-phosphate 3-epimerase	BLi04182	BLi04182	Hypothetical protein {UniProtKB/TrEMBL:Q65D69}	[TP0945-TP0074 (0.654426)]
COG0036	COG1653	BLi01800	BLi01800	Ribulose-phosphate 3-epimerase	BLi03540	BLi03540	Hypothetical protein {UniProtKB/TrEMBL:Q65EZ8}	[TP0945-TP0074 (0.654426)]
COG0036	COG1653	BLi01800	BLi01800	Ribulose-phosphate 3-epimerase	BLi03168	BLi03168	Putative multiple sugar transport system	[TP0945-TP0074 (0.654426)]
COG0036	COG1653	BLi01800	BLi01800	Ribulose-phosphate 3-epimerase	BLi03024	BLi03024	AraN {UniProtKB/TrEMBL:Q65GC4}	[TP0945-TP0074 (0.654426)]
COG0036	COG1653	BLi01800	BLi01800	Ribulose-phosphate 3-epimerase	BLi01140	BLi01140	Multiple sugar-binding protein MsmE	[TP0945-TP0074 (0.654426)]
COG0036	COG1653	BLi01800	BLi01800	Ribulose-phosphate 3-epimerase	BLi01384	BLi01384	LplA {UniProtKB/TrEMBL:Q65KX6}	[TP0945-TP0074 (0.654426)]
COG0357	COG0459	BLi04373	gidB	Methyltransferase gidB (EC 2.1.-.-) (Glucose-inhibited division protein B)	BLi00624	groL	60 kDa chaperonin (Protein Cpn60) (groEL protein)	[TP0946-TP0030 (0.68326145)]
COG0664	COG1074	BLi04167	BLi04167	Hypothetical protein {UniProtKB/TrEMBL:Q65D84}	BLi01157	BLi01157	AddA {UniProtKB/TrEMBL:Q65LJ9}	[TP0089-TP0898 (0.8304331)]
COG0664	COG1074	BLi02080	BLi02080	Fnr {UniProtKB/TrEMBL:Q65IZ4}	BLi01157	BLi01157	AddA {UniProtKB/TrEMBL:Q65LJ9}	[TP0089-TP0898 (0.8304331)]
COG0664	COG1074	BLi02083	BLi02083	Hypothetical protein {UniProtKB/TrEMBL:Q65IZ1}	BLi01157	BLi01157	AddA {UniProtKB/TrEMBL:Q65LJ9}	[TP0089-TP0898 (0.8304331)]
COG0345	COG1774	BLi02549	BLi02549	ProI {UniProtKB/TrEMBL:Q65HP1}	BLi00045	BLi00045	Putative signal peptidase II YaaT	[TP0797-TP0046 (0.6414869)]
COG0345	COG1774	BLi02753	BLi02753	ComER {UniProtKB/TrEMBL:Q65H40}	BLi00045	BLi00045	Putative signal peptidase II YaaT	[TP0797-TP0046 (0.6414869)]
COG0345	COG1774	BLi01391	BLi01391	ProG {UniProtKB/TrEMBL:Q65KW9}	BLi00045	BLi00045	Putative signal peptidase II YaaT	[TP0797-TP0046 (0.6414869)]
COG0345	COG1774	BLi02150	BLi02150	ProH {UniProtKB/TrEMBL:Q65IS7}	BLi00045	BLi00045	Putative signal peptidase II YaaT	[TP0797-TP0046 (0.6414869)]
COG0223	COG0242	BLi01794	fmt	Methionyl-tRNA formyltransferase (EC 2.1.2.9)	BLi01671	BLi01671	Peptide deformylase {UniProtKB/TrEMBL:Q65K47}	[TP0756-TP0757 (0.8300303)]
COG0223	COG0242	BLi01794	fmt	Methionyl-tRNA formyltransferase (EC 2.1.2.9)	BLi01793	BLi01793	Def {UniProtKB/TrEMBL:Q65JS6}	[TP0756-TP0757 (0.8300303)]
COG0233	COG0359	BLi01873	frr	Ribosome recycling factor (Ribosome-releasing factor) (RRF)	BLi04353	rplI	RplI {UniProtKB/TrEMBL:Q65CQ3}	[TP0604-TP0060 (0.5105792)]
COG0012	COG0457	BLi04364	BLi04364	YyaF {UniProtKB/TrEMBL:Q65CP2}	BLi02480	BLi02480	RapA {UniProtKB/TrEMBL:Q65HV9}	[TP0124-TP0067 (0.81355333)]
COG0012	COG0457	BLi04364	BLi04364	YyaF {UniProtKB/TrEMBL:Q65CP2}	BLi03160	BLi03160	RapC {UniProtKB/TrEMBL:Q65FZ3}	[TP0124-TP0067 (0.81355333)]
COG0012	COG0457	BLi04364	BLi04364	YyaF {UniProtKB/TrEMBL:Q65CP2}	BLi01137	BLi01137	RapG {UniProtKB/TrEMBL:Q65LL9}	[TP0124-TP0067 (0.81355333)]
COG0012	COG0457	BLi04364	BLi04364	YyaF {UniProtKB/TrEMBL:Q65CP2}	BLi00936	BLi00936	RapE {UniProtKB/TrEMBL:Q65M68}	[TP0124-TP0067 (0.81355333)]
COG0012	COG0457	BLi04364	BLi04364	YyaF {UniProtKB/TrEMBL:Q65CP2}	BLi01576	BLi01576	Hypothetical protein {UniProtKB/TrEMBL:Q65KD8}	[TP0124-TP0067 (0.81355333)]
COG0012	COG0457	BLi04364	BLi04364	YyaF {UniProtKB/TrEMBL:Q65CP2}	BLi03446	BLi03446	RapI {UniProtKB/TrEMBL:Q65F90}	[TP0124-TP0067 (0.81355333)]
COG0012	COG0457	BLi04364	BLi04364	YyaF {UniProtKB/TrEMBL:Q65CP2}	BLi02954	BLi02954	Conserved protein YsoA {UniProtKB/TrEMBL:Q65GJ2}	[TP0124-TP0067 (0.81355333)]
COG0012	COG0457	BLi04364	BLi04364	YyaF {UniProtKB/TrEMBL:Q65CP2}	BLi00922	BLi00922	Hypothetical protein {UniProtKB/TrEMBL:Q65M77}	[TP0124-TP0067 (0.81355333)]
COG0012	COG0457	BLi04364	BLi04364	YyaF {UniProtKB/TrEMBL:Q65CP2}	BLi01577	BLi01577	Hypothetical protein {UniProtKB/TrEMBL:Q65KD7}	[TP0124-TP0067 (0.81355333)]
COG0012	COG0457	BLi04364	BLi04364	YyaF {UniProtKB/TrEMBL:Q65CP2}	BLi03406	BLi03406	Hypothetical protein {UniProtKB/TrEMBL:Q65FD0}	[TP0124-TP0067 (0.81355333)]
COG0012	COG0457	BLi04364	BLi04364	YyaF {UniProtKB/TrEMBL:Q65CP2}	BLi03729	BLi03729	YvcD {UniProtKB/TrEMBL:Q65EG6}	[TP0124-TP0067 (0.81355333)]
COG0012	COG0457	BLi04364	BLi04364	YyaF {UniProtKB/TrEMBL:Q65CP2}	BLi02394	BLi02394	Hypothetical protein ypiA	[TP0124-TP0067 (0.81355333)]
COG0012	COG0457	BLi04364	BLi04364	YyaF {UniProtKB/TrEMBL:Q65CP2}	BLi02874	BLi02874	Conserved protein YrrB {UniProtKB/TrEMBL:Q65GS0}	[TP0124-TP0067 (0.81355333)]
COG0012	COG0457	BLi04364	BLi04364	YyaF {UniProtKB/TrEMBL:Q65CP2}	BLi01063	BLi01063	Hypothetical protein {UniProtKB/TrEMBL:Q65LU3}	[TP0124-TP0067 (0.81355333)]
COG0012	COG0457	BLi04364	BLi04364	YyaF {UniProtKB/TrEMBL:Q65CP2}	BLi03261	BLi03261	RapD {UniProtKB/TrEMBL:Q65FR7}	[TP0124-TP0067 (0.81355333)]
COG0012	COG0457	BLi04364	BLi04364	YyaF {UniProtKB/TrEMBL:Q65CP2}	BLi01578	BLi01578	Hypothetical protein {UniProtKB/TrEMBL:Q65KD6}	[TP0124-TP0067 (0.81355333)]
COG0012	COG0457	BLi04364	BLi04364	YyaF {UniProtKB/TrEMBL:Q65CP2}	BLi02978	BLi02978	Hypothetical protein {UniProtKB/TrEMBL:Q65GG8}	[TP0124-TP0067 (0.81355333)]
COG0012	COG0457	BLi04364	BLi04364	YyaF {UniProtKB/TrEMBL:Q65CP2}	BLi00751	BLi00751	RapK {UniProtKB/TrEMBL:Q65MM8}	[TP0124-TP0067 (0.81355333)]
COG0459	COG1582	BLi00624	groL	60 kDa chaperonin (Protein Cpn60) (groEL protein)	BLi01850	BLi01850	Hypothetical protein {UniProtKB/TrEMBL:Q65JL9}	[TP0030-TP0726 (0.7487338)]
COG0265	COG0492	BLi01390	BLi01390	Serine protease HtrA {UniProtKB/TrEMBL:Q65KX0}	BLi00763	BLi00763	Hypothetical protein {UniProtKB/TrEMBL:Q65ML6}	[TP0773-TP0814 (0.6926654)]
COG0265	COG0492	BLi01390	BLi01390	Serine protease HtrA {UniProtKB/TrEMBL:Q65KX0}	BLi02092	BLi02092	Hypothetical protein {UniProtKB/TrEMBL:Q65IY3}	[TP0773-TP0814 (0.6926654)]
COG0265	COG0492	BLi03762	BLi03762	YvjD {UniProtKB/TrEMBL:Q65ED5}	BLi02092	BLi02092	Hypothetical protein {UniProtKB/TrEMBL:Q65IY3}	[TP0773-TP0814 (0.6926654)]
COG0265	COG0492	BLi01390	BLi01390	Serine protease HtrA {UniProtKB/TrEMBL:Q65KX0}	BLi02434	BLi02434	Hypothetical protein in ansA 5'region (ORFA) (Fragment)	[TP0773-TP0814 (0.6926654)]
COG0265	COG0492	BLi03762	BLi03762	YvjD {UniProtKB/TrEMBL:Q65ED5}	BLi03728	BLi03728	TrxB {UniProtKB/TrEMBL:Q65EG7}	[TP0773-TP0814 (0.6926654)]
COG0265	COG0492	BLi03481	BLi03481	YvtA {UniProtKB/TrEMBL:Q65F56}	BLi02810	BLi02810	YcgT {UniProtKB/TrEMBL:Q65GY3}	[TP0773-TP0814 (0.6926654)]
COG0265	COG0492	BLi03481	BLi03481	YvtA {UniProtKB/TrEMBL:Q65F56}	BLi00763	BLi00763	Hypothetical protein {UniProtKB/TrEMBL:Q65ML6}	[TP0773-TP0814 (0.6926654)]
COG0265	COG0492	BLi03481	BLi03481	YvtA {UniProtKB/TrEMBL:Q65F56}	BLi03393	BLi03393	FAD-dependent pyridine nucleotide-disulphide	[TP0773-TP0814 (0.6926654)]
COG0265	COG0492	BLi01390	BLi01390	Serine protease HtrA {UniProtKB/TrEMBL:Q65KX0}	BLi02810	BLi02810	YcgT {UniProtKB/TrEMBL:Q65GY3}	[TP0773-TP0814 (0.6926654)]
COG0265	COG0492	BLi03481	BLi03481	YvtA {UniProtKB/TrEMBL:Q65F56}	BLi03728	BLi03728	TrxB {UniProtKB/TrEMBL:Q65EG7}	[TP0773-TP0814 (0.6926654)]
COG0265	COG0492	BLi04330	BLi04330	Putative serine protease YyxA	BLi02092	BLi02092	Hypothetical protein {UniProtKB/TrEMBL:Q65IY3}	[TP0773-TP0814 (0.6926654)]
COG0265	COG0492	BLi04330	BLi04330	Putative serine protease YyxA	BLi02810	BLi02810	YcgT {UniProtKB/TrEMBL:Q65GY3}	[TP0773-TP0814 (0.6926654)]
COG0265	COG0492	BLi01390	BLi01390	Serine protease HtrA {UniProtKB/TrEMBL:Q65KX0}	BLi03728	BLi03728	TrxB {UniProtKB/TrEMBL:Q65EG7}	[TP0773-TP0814 (0.6926654)]
COG0265	COG0492	BLi04330	BLi04330	Putative serine protease YyxA	BLi02434	BLi02434	Hypothetical protein in ansA 5'region (ORFA) (Fragment)	[TP0773-TP0814 (0.6926654)]
COG0265	COG0492	BLi03762	BLi03762	YvjD {UniProtKB/TrEMBL:Q65ED5}	BLi02434	BLi02434	Hypothetical protein in ansA 5'region (ORFA) (Fragment)	[TP0773-TP0814 (0.6926654)]
COG0265	COG0492	BLi01390	BLi01390	Serine protease HtrA {UniProtKB/TrEMBL:Q65KX0}	BLi03393	BLi03393	FAD-dependent pyridine nucleotide-disulphide	[TP0773-TP0814 (0.6926654)]
COG0265	COG0492	BLi04330	BLi04330	Putative serine protease YyxA	BLi03728	BLi03728	TrxB {UniProtKB/TrEMBL:Q65EG7}	[TP0773-TP0814 (0.6926654)]
COG0265	COG0492	BLi03762	BLi03762	YvjD {UniProtKB/TrEMBL:Q65ED5}	BLi03393	BLi03393	FAD-dependent pyridine nucleotide-disulphide	[TP0773-TP0814 (0.6926654)]
COG0265	COG0492	BLi03481	BLi03481	YvtA {UniProtKB/TrEMBL:Q65F56}	BLi02434	BLi02434	Hypothetical protein in ansA 5'region (ORFA) (Fragment)	[TP0773-TP0814 (0.6926654)]
COG0265	COG0492	BLi03762	BLi03762	YvjD {UniProtKB/TrEMBL:Q65ED5}	BLi00763	BLi00763	Hypothetical protein {UniProtKB/TrEMBL:Q65ML6}	[TP0773-TP0814 (0.6926654)]
COG0265	COG0492	BLi03762	BLi03762	YvjD {UniProtKB/TrEMBL:Q65ED5}	BLi02810	BLi02810	YcgT {UniProtKB/TrEMBL:Q65GY3}	[TP0773-TP0814 (0.6926654)]
COG0265	COG0492	BLi03481	BLi03481	YvtA {UniProtKB/TrEMBL:Q65F56}	BLi02092	BLi02092	Hypothetical protein {UniProtKB/TrEMBL:Q65IY3}	[TP0773-TP0814 (0.6926654)]
COG0265	COG0492	BLi04330	BLi04330	Putative serine protease YyxA	BLi03393	BLi03393	FAD-dependent pyridine nucleotide-disulphide	[TP0773-TP0814 (0.6926654)]
COG0265	COG0492	BLi04330	BLi04330	Putative serine protease YyxA	BLi00763	BLi00763	Hypothetical protein {UniProtKB/TrEMBL:Q65ML6}	[TP0773-TP0814 (0.6926654)]
COG0495	COG1480	BLi03175	leuS	Leucyl-tRNA synthetase (EC 6.1.1.4) (Leucine--tRNA ligase) (LeuRS)	BLi02724	BLi02724	YqfF {UniProtKB/TrEMBL:Q65H69}	[TP0586-TP0651 (0.5087635)]
COG1377	COG2239	BLi01859	BLi01859	FlhB {UniProtKB/TrEMBL:Q65JL0}	BLi01426	BLi01426	YkoK2 {UniProtKB/TrEMBL:Q65KT5}	[TP0715-TP0917 (0.53720385)]
COG1321	COG1774	BLi02623	BLi02623	MntR {UniProtKB/TrEMBL:Q65HG7}	BLi00045	BLi00045	Putative signal peptidase II YaaT	[TP0167-TP0046 (0.67547834)]
COG0124	COG0608	BLi02882	hisS	Histidyl-tRNA synthetase (EC 6.1.1.21) (Histidine--tRNA ligase) (HisRS)	BLi02889	BLi02889	YrvE {UniProtKB/TrEMBL:Q65GQ7}	[TP0641-TP0704 (0.75894904)]
COG0153	COG0242	BLi04282	BLi04282	GalK {UniProtKB/TrEMBL:Q65CW9}	BLi01793	BLi01793	Def {UniProtKB/TrEMBL:Q65JS6}	[TP0418-TP0757 (0.51512045)]
COG0153	COG0242	BLi04282	BLi04282	GalK {UniProtKB/TrEMBL:Q65CW9}	BLi01671	BLi01671	Peptide deformylase {UniProtKB/TrEMBL:Q65K47}	[TP0418-TP0757 (0.51512045)]
COG0465	COG0772	BLi00085	BLi00085	FtsH {UniProtKB/TrEMBL:Q65PF2}	BLi00649	BLi00649	Hypothetical protein {UniProtKB/TrEMBL:Q65MX6}	[TP0330-TP0387 (0.8016956)]
COG0465	COG0772	BLi00085	BLi00085	FtsH {UniProtKB/TrEMBL:Q65PF2}	BLi04025	BLi04025	Hypothetical protein {UniProtKB/TrEMBL:Q65DM6}	[TP0330-TP0387 (0.8016956)]
COG0465	COG0772	BLi00085	BLi00085	FtsH {UniProtKB/TrEMBL:Q65PF2}	BLi01702	BLi01702	FtsW {UniProtKB/TrEMBL:Q65K16}	[TP0330-TP0387 (0.8016956)]
COG0465	COG0772	BLi00085	BLi00085	FtsH {UniProtKB/TrEMBL:Q65PF2}	BLi04024	BLi04024	RodA {UniProtKB/TrEMBL:Q65DM7}	[TP0330-TP0387 (0.8016956)]
COG0465	COG0772	BLi00085	BLi00085	FtsH {UniProtKB/TrEMBL:Q65PF2}	BLi00648	BLi00648	Hypothetical protein {UniProtKB/TrEMBL:Q65MX7}	[TP0330-TP0387 (0.8016956)]
COG0465	COG0772	BLi00085	BLi00085	FtsH {UniProtKB/TrEMBL:Q65PF2}	BLi01738	BLi01738	SpoVE {UniProtKB/TrEMBL:Q65JY1}	[TP0330-TP0387 (0.8016956)]
COG1512	COG1987	BLi00642	BLi00642	Conserved membrane protein YdjH	BLi01857	BLi01857	FliQ {UniProtKB/TrEMBL:Q65JL2}	[TP0561-TP0717 (0.66457963)]
COG0457	COG1426	BLi03446	BLi03446	RapI {UniProtKB/TrEMBL:Q65F90}	BLi01915	BLi01915	Hypothetical protein {UniProtKB/TrEMBL:Q65JF5}	[TP0268-TP0334 (0.739808)]
COG0457	COG1426	BLi03160	BLi03160	RapC {UniProtKB/TrEMBL:Q65FZ3}	BLi01915	BLi01915	Hypothetical protein {UniProtKB/TrEMBL:Q65JF5}	[TP0268-TP0334 (0.739808)]
COG0457	COG1426	BLi03261	BLi03261	RapD {UniProtKB/TrEMBL:Q65FR7}	BLi01915	BLi01915	Hypothetical protein {UniProtKB/TrEMBL:Q65JF5}	[TP0268-TP0334 (0.739808)]
COG0457	COG1426	BLi02874	BLi02874	Conserved protein YrrB {UniProtKB/TrEMBL:Q65GS0}	BLi01915	BLi01915	Hypothetical protein {UniProtKB/TrEMBL:Q65JF5}	[TP0268-TP0334 (0.739808)]
COG0457	COG1426	BLi02954	BLi02954	Conserved protein YsoA {UniProtKB/TrEMBL:Q65GJ2}	BLi01915	BLi01915	Hypothetical protein {UniProtKB/TrEMBL:Q65JF5}	[TP0268-TP0334 (0.739808)]
COG0457	COG1426	BLi01577	BLi01577	Hypothetical protein {UniProtKB/TrEMBL:Q65KD7}	BLi01915	BLi01915	Hypothetical protein {UniProtKB/TrEMBL:Q65JF5}	[TP0268-TP0334 (0.739808)]
COG0457	COG1426	BLi03406	BLi03406	Hypothetical protein {UniProtKB/TrEMBL:Q65FD0}	BLi01915	BLi01915	Hypothetical protein {UniProtKB/TrEMBL:Q65JF5}	[TP0268-TP0334 (0.739808)]
COG0457	COG1426	BLi01063	BLi01063	Hypothetical protein {UniProtKB/TrEMBL:Q65LU3}	BLi01915	BLi01915	Hypothetical protein {UniProtKB/TrEMBL:Q65JF5}	[TP0268-TP0334 (0.739808)]
COG0457	COG1426	BLi02480	BLi02480	RapA {UniProtKB/TrEMBL:Q65HV9}	BLi01915	BLi01915	Hypothetical protein {UniProtKB/TrEMBL:Q65JF5}	[TP0268-TP0334 (0.739808)]
COG0457	COG1426	BLi02394	BLi02394	Hypothetical protein ypiA	BLi01915	BLi01915	Hypothetical protein {UniProtKB/TrEMBL:Q65JF5}	[TP0268-TP0334 (0.739808)]
COG0457	COG1426	BLi01578	BLi01578	Hypothetical protein {UniProtKB/TrEMBL:Q65KD6}	BLi01915	BLi01915	Hypothetical protein {UniProtKB/TrEMBL:Q65JF5}	[TP0268-TP0334 (0.739808)]
COG0457	COG1426	BLi01137	BLi01137	RapG {UniProtKB/TrEMBL:Q65LL9}	BLi01915	BLi01915	Hypothetical protein {UniProtKB/TrEMBL:Q65JF5}	[TP0268-TP0334 (0.739808)]
COG0457	COG1426	BLi00936	BLi00936	RapE {UniProtKB/TrEMBL:Q65M68}	BLi01915	BLi01915	Hypothetical protein {UniProtKB/TrEMBL:Q65JF5}	[TP0268-TP0334 (0.739808)]
COG0457	COG1426	BLi00751	BLi00751	RapK {UniProtKB/TrEMBL:Q65MM8}	BLi01915	BLi01915	Hypothetical protein {UniProtKB/TrEMBL:Q65JF5}	[TP0268-TP0334 (0.739808)]
COG0457	COG1426	BLi03729	BLi03729	YvcD {UniProtKB/TrEMBL:Q65EG6}	BLi01915	BLi01915	Hypothetical protein {UniProtKB/TrEMBL:Q65JF5}	[TP0268-TP0334 (0.739808)]
COG0457	COG1426	BLi02978	BLi02978	Hypothetical protein {UniProtKB/TrEMBL:Q65GG8}	BLi01915	BLi01915	Hypothetical protein {UniProtKB/TrEMBL:Q65JF5}	[TP0268-TP0334 (0.739808)]
COG0457	COG1426	BLi00922	BLi00922	Hypothetical protein {UniProtKB/TrEMBL:Q65M77}	BLi01915	BLi01915	Hypothetical protein {UniProtKB/TrEMBL:Q65JF5}	[TP0268-TP0334 (0.739808)]
COG0457	COG1426	BLi01576	BLi01576	Hypothetical protein {UniProtKB/TrEMBL:Q65KD8}	BLi01915	BLi01915	Hypothetical protein {UniProtKB/TrEMBL:Q65JF5}	[TP0268-TP0334 (0.739808)]
COG1196	COG5401	BLi01815	BLi01815	Smc {UniProtKB/TrEMBL:Q65JQ4}	BLi02986	BLi02986	Spore germination protein GerM	[TP0367-TP0832 (0.50839365)]
COG0192	COG0217	BLi03196	metK	S-adenosylmethionine synthetase (EC 2.5.1.6) (Methionine adenosyltransferase) (AdoMet synthetase) (MAT)	BLi02909	BL01150	Hypothetical UPF0082 protein BLi02909/BL01150	[TP0794-TP0474 (0.71912634)]
COG0192	COG0217	BLi03196	metK	S-adenosylmethionine synthetase (EC 2.5.1.6) (Methionine adenosyltransferase) (AdoMet synthetase) (MAT)	BLi00754	BL02339	Hypothetical UPF0082 protein BLi00754/BL02339	[TP0794-TP0474 (0.71912634)]
COG0201	COG2239	BLi00153	secY	Preprotein translocase secY subunit	BLi01426	BLi01426	YkoK2 {UniProtKB/TrEMBL:Q65KT5}	[TP0208-TP0917 (0.5527395)]
COG0092	COG0301	BLi00139	rpsC	RpsC {UniProtKB/TrEMBL:Q65PA1}	BLi03100	BLi03100	YtbJ {UniProtKB/TrEMBL:Q65G52}	[TP0195-TP0559 (0.66944)]
COG0860	COG1214	BLi00171	BLi00171	CwlD {UniProtKB/TrEMBL:Q65P69}	BLi00613	BLi00613	YdiC {UniProtKB/TrEMBL:Q65N09}	[TP0247-TP0876 (0.6334264)]
COG0860	COG1214	BLi01031	BLi01031	Hypothetical protein {UniProtKB/TrEMBL:Q65LX5}	BLi00613	BLi00613	YdiC {UniProtKB/TrEMBL:Q65N09}	[TP0247-TP0876 (0.6334264)]
COG0860	COG1214	BLi01974	cwlM	N-acetylmuramoyl-L-alanine amidase cwlM (EC 3.5.1.28) (Cell wall hydrolase) (Autolysin)	BLi00613	BLi00613	YdiC {UniProtKB/TrEMBL:Q65N09}	[TP0247-TP0876 (0.6334264)]
COG0860	COG1214	BLi02590	BLi02590	YqiI {UniProtKB/TrEMBL:Q65HK0}	BLi00613	BLi00613	YdiC {UniProtKB/TrEMBL:Q65N09}	[TP0247-TP0876 (0.6334264)]
COG0544	COG1418	BLi02953	tig	Trigger factor {UniProtKB/Swiss-Prot:Q65GJ3}	BLi03372	BLi03372	YueE {UniProtKB/TrEMBL:Q65FG1}	[TP0506-TP1018 (0.7668753)]
COG0544	COG1418	BLi02953	tig	Trigger factor {UniProtKB/Swiss-Prot:Q65GJ3}	BLi02326	BLi02326	YpgQ {UniProtKB/TrEMBL:Q65IA8}	[TP0506-TP1018 (0.7668753)]
COG0544	COG1418	BLi02953	tig	Trigger factor {UniProtKB/Swiss-Prot:Q65GJ3}	BLi01919	BLi01919	YmdA {UniProtKB/TrEMBL:Q65JF1}	[TP0506-TP1018 (0.7668753)]
COG0477	COG0845	BLi02176	BLi02176	Mdr {UniProtKB/TrEMBL:Q65IQ3}	BLi01649	BLi01649	YknX {UniProtKB/TrEMBL:Q65K68}	[TP0840-TP0965 (0.8653204)]
COG0477	COG0845	BLi00598	BLi00598	YdgK {UniProtKB/TrEMBL:Q65N17}	BLi01649	BLi01649	YknX {UniProtKB/TrEMBL:Q65K68}	[TP0840-TP0965 (0.8653204)]
COG0477	COG0845	BLi03697	BLi03697	Hypothetical protein {UniProtKB/TrEMBL:Q65EJ7}	BLi01649	BLi01649	YknX {UniProtKB/TrEMBL:Q65K68}	[TP0840-TP0965 (0.8653204)]
COG0477	COG0845	BLi00774	BLi00774	YfmO {UniProtKB/TrEMBL:Q65MK5}	BLi01649	BLi01649	YknX {UniProtKB/TrEMBL:Q65K68}	[TP0840-TP0965 (0.8653204)]
COG0477	COG0845	BLi03177	BLi03177	Major facilitator superfamily YttB	BLi01649	BLi01649	YknX {UniProtKB/TrEMBL:Q65K68}	[TP0840-TP0965 (0.8653204)]
COG0477	COG0845	BLi01135	BLi01135	Hypothetical protein {UniProtKB/TrEMBL:Q65LM1}	BLi01649	BLi01649	YknX {UniProtKB/TrEMBL:Q65K68}	[TP0840-TP0965 (0.8653204)]
COG0477	COG0845	BLi04075	BLi04075	Major facilitator superfamily protein YwoD	BLi01649	BLi01649	YknX {UniProtKB/TrEMBL:Q65K68}	[TP0840-TP0965 (0.8653204)]
COG0477	COG0845	BLi03527	BLi03527	Hypothetical protein {UniProtKB/TrEMBL:Q65F10}	BLi01649	BLi01649	YknX {UniProtKB/TrEMBL:Q65K68}	[TP0840-TP0965 (0.8653204)]
COG0477	COG0845	BLi00821	BLi00821	Putative transcriptional regulator YfkF	BLi01649	BLi01649	YknX {UniProtKB/TrEMBL:Q65K68}	[TP0840-TP0965 (0.8653204)]
COG0477	COG0845	BLi03437	BLi03437	Blt {UniProtKB/TrEMBL:Q65F99}	BLi01649	BLi01649	YknX {UniProtKB/TrEMBL:Q65K68}	[TP0840-TP0965 (0.8653204)]
COG0477	COG0845	BLi00228	BLi00228	Hypothetical protein {UniProtKB/TrEMBL:Q65P24}	BLi01649	BLi01649	YknX {UniProtKB/TrEMBL:Q65K68}	[TP0840-TP0965 (0.8653204)]
COG0477	COG0845	BLi02173	BLi02173	LmrB {UniProtKB/TrEMBL:Q65IQ6}	BLi01649	BLi01649	YknX {UniProtKB/TrEMBL:Q65K68}	[TP0840-TP0965 (0.8653204)]
COG0477	COG0845	BLi00841	BLi00841	YceI {UniProtKB/TrEMBL:Q65MD9}	BLi01649	BLi01649	YknX {UniProtKB/TrEMBL:Q65K68}	[TP0840-TP0965 (0.8653204)]
COG0477	COG0845	BLi03096	BLi03096	Putative transporter YubD	BLi01649	BLi01649	YknX {UniProtKB/TrEMBL:Q65K68}	[TP0840-TP0965 (0.8653204)]
COG0477	COG0845	BLi03896	BLi03896	Hypothetical protein {UniProtKB/TrEMBL:Q65E04}	BLi01649	BLi01649	YknX {UniProtKB/TrEMBL:Q65K68}	[TP0840-TP0965 (0.8653204)]
COG0477	COG0845	BLi04085	BLi04085	YvqJ {UniProtKB/TrEMBL:Q65DG6}	BLi01649	BLi01649	YknX {UniProtKB/TrEMBL:Q65K68}	[TP0840-TP0965 (0.8653204)]
COG0477	COG0845	BLi03748	BLi03748	Putative multidrug-efflux transporter YfiU	BLi01649	BLi01649	YknX {UniProtKB/TrEMBL:Q65K68}	[TP0840-TP0965 (0.8653204)]
COG0477	COG0845	BLi00467	BLi00467	Drug resistance transporter YcnB	BLi01649	BLi01649	YknX {UniProtKB/TrEMBL:Q65K68}	[TP0840-TP0965 (0.8653204)]
COG0477	COG0845	BLi03330	BLi03330	YuxJ {UniProtKB/TrEMBL:Q65FK2}	BLi01649	BLi01649	YknX {UniProtKB/TrEMBL:Q65K68}	[TP0840-TP0965 (0.8653204)]
COG0477	COG0845	BLi03832	BLi03832	Sugar transporter YwtG {UniProtKB/TrEMBL:Q65E66}	BLi01649	BLi01649	YknX {UniProtKB/TrEMBL:Q65K68}	[TP0840-TP0965 (0.8653204)]
COG0477	COG0845	BLi02538	BLi02538	Sugar transporter superfamily YqjV	BLi01649	BLi01649	YknX {UniProtKB/TrEMBL:Q65K68}	[TP0840-TP0965 (0.8653204)]
COG0477	COG0845	BLi01229	BLi01229	Hypothetical protein {UniProtKB/TrEMBL:Q65LC7}	BLi01649	BLi01649	YknX {UniProtKB/TrEMBL:Q65K68}	[TP0840-TP0965 (0.8653204)]
COG0477	COG0845	BLi00445	BLi00445	YbfB {UniProtKB/TrEMBL:Q65NG3}	BLi01649	BLi01649	YknX {UniProtKB/TrEMBL:Q65K68}	[TP0840-TP0965 (0.8653204)]
COG0477	COG0845	BLi01359	BLi01359	ExuT {UniProtKB/TrEMBL:Q65L01}	BLi01649	BLi01649	YknX {UniProtKB/TrEMBL:Q65K68}	[TP0840-TP0965 (0.8653204)]
COG0477	COG0845	BLi03565	BLi03565	YvmA {UniProtKB/TrEMBL:Q65EX4}	BLi01649	BLi01649	YknX {UniProtKB/TrEMBL:Q65K68}	[TP0840-TP0965 (0.8653204)]
COG0477	COG0845	BLi00965	BLi00965	YhcA {UniProtKB/TrEMBL:Q65M41}	BLi01649	BLi01649	YknX {UniProtKB/TrEMBL:Q65K68}	[TP0840-TP0965 (0.8653204)]
COG0477	COG0845	BLi00286	BLi00286	YcbE {UniProtKB/TrEMBL:Q65NW9}	BLi01649	BLi01649	YknX {UniProtKB/TrEMBL:Q65K68}	[TP0840-TP0965 (0.8653204)]
COG0477	COG0845	BLi01310	BLi01310	Hypothetical protein {UniProtKB/TrEMBL:Q65L50}	BLi01649	BLi01649	YknX {UniProtKB/TrEMBL:Q65K68}	[TP0840-TP0965 (0.8653204)]
COG0477	COG0845	BLi01908	BLi01908	Hypothetical protein {UniProtKB/TrEMBL:Q65JG1}	BLi01649	BLi01649	YknX {UniProtKB/TrEMBL:Q65K68}	[TP0840-TP0965 (0.8653204)]
COG0477	COG0845	BLi03880	BLi03880	YwoG {UniProtKB/TrEMBL:Q65E20}	BLi01649	BLi01649	YknX {UniProtKB/TrEMBL:Q65K68}	[TP0840-TP0965 (0.8653204)]
COG0477	COG0845	BLi04179	BLi04179	YwbF {UniProtKB/TrEMBL:Q65D72}	BLi01649	BLi01649	YknX {UniProtKB/TrEMBL:Q65K68}	[TP0840-TP0965 (0.8653204)]
COG0477	COG0845	BLi01941	BLi01941	Hypothetical protein {UniProtKB/TrEMBL:Q65JC9}	BLi01649	BLi01649	YknX {UniProtKB/TrEMBL:Q65K68}	[TP0840-TP0965 (0.8653204)]
COG0477	COG0845	BLi01616	BLi01616	YkuC {UniProtKB/TrEMBL:Q65KA0}	BLi01649	BLi01649	YknX {UniProtKB/TrEMBL:Q65K68}	[TP0840-TP0965 (0.8653204)]
COG0477	COG0845	BLi02158	BLi02158	Major facilitator superfamily YitG	BLi01649	BLi01649	YknX {UniProtKB/TrEMBL:Q65K68}	[TP0840-TP0965 (0.8653204)]
COG0477	COG0845	BLi00639	BLi00639	Hypothetical protein {UniProtKB/TrEMBL:Q65MY6}	BLi01649	BLi01649	YknX {UniProtKB/TrEMBL:Q65K68}	[TP0840-TP0965 (0.8653204)]
COG0477	COG0845	BLi04360	BLi04360	YybO {UniProtKB/TrEMBL:Q65CP6}	BLi01649	BLi01649	YknX {UniProtKB/TrEMBL:Q65K68}	[TP0840-TP0965 (0.8653204)]
COG0477	COG0845	BLi04103	BLi04103	Hypothetical protein {UniProtKB/TrEMBL:Q65DE8}	BLi01649	BLi01649	YknX {UniProtKB/TrEMBL:Q65K68}	[TP0840-TP0965 (0.8653204)]
COG0477	COG0845	BLi02300	BLi02300	Hypothetical protein {UniProtKB/TrEMBL:Q65ID4}	BLi01649	BLi01649	YknX {UniProtKB/TrEMBL:Q65K68}	[TP0840-TP0965 (0.8653204)]
COG0477	COG0845	BLi03917	BLi03917	Hypothetical protein {UniProtKB/TrEMBL:Q65DY3}	BLi01649	BLi01649	YknX {UniProtKB/TrEMBL:Q65K68}	[TP0840-TP0965 (0.8653204)]
COG0477	COG0845	BLi03990	BLi03990	Hypothetical protein {UniProtKB/TrEMBL:Q65DR1}	BLi01649	BLi01649	YknX {UniProtKB/TrEMBL:Q65K68}	[TP0840-TP0965 (0.8653204)]
COG0477	COG0845	BLi02846	BLi02846	Sugar transporter superfamily protein YybF	BLi01649	BLi01649	YknX {UniProtKB/TrEMBL:Q65K68}	[TP0840-TP0965 (0.8653204)]
COG0477	COG0845	BLi04246	BLi04246	IolF {UniProtKB/TrEMBL:Q65D05}	BLi01649	BLi01649	YknX {UniProtKB/TrEMBL:Q65K68}	[TP0840-TP0965 (0.8653204)]
COG0477	COG0845	BLi00603	BLi00603	YdjK {UniProtKB/TrEMBL:Q65N12}	BLi01649	BLi01649	YknX {UniProtKB/TrEMBL:Q65K68}	[TP0840-TP0965 (0.8653204)]
COG0477	COG0845	BLi04069	BLi04069	Hypothetical protein {UniProtKB/TrEMBL:Q65DI2}	BLi01649	BLi01649	YknX {UniProtKB/TrEMBL:Q65K68}	[TP0840-TP0965 (0.8653204)]
COG0477	COG0845	BLi02065	BLi02065	Hypothetical protein {UniProtKB/TrEMBL:Q65J09}	BLi01649	BLi01649	YknX {UniProtKB/TrEMBL:Q65K68}	[TP0840-TP0965 (0.8653204)]
COG0477	COG0845	BLi00590	BLi00590	Hypothetical protein {UniProtKB/TrEMBL:Q65N25}	BLi01649	BLi01649	YknX {UniProtKB/TrEMBL:Q65K68}	[TP0840-TP0965 (0.8653204)]
COG0305	COG2812	BLi04343	BLi04343	DnaC {UniProtKB/TrEMBL:Q65CR3}	BLi00028	BLi00028	DnaX {UniProtKB/TrEMBL:Q65PK1}	[TP0058-TP1005 (0.7130585)]
COG0188	COG0526	BLi02060	BLi02060	ParC {UniProtKB/TrEMBL:Q65J14}	BLi00542	BLi00542	YdbP {UniProtKB/TrEMBL:Q65N66}	[TP0005-TP0100 (0.7885434)]
COG0188	COG0526	BLi02060	BLi02060	ParC {UniProtKB/TrEMBL:Q65J14}	BLi01636	BLi01636	Thioredoxin domain protein YkuV	[TP0005-TP0100 (0.7885434)]
COG0188	COG0526	BLi00007	BLi00007	GyrA {UniProtKB/TrEMBL:Q65PL6}	BLi02998	BLi02998	TrxA {UniProtKB/TrEMBL:Q65GE9}	[TP0005-TP0100 (0.7885434)]
COG0188	COG0526	BLi00007	BLi00007	GyrA {UniProtKB/TrEMBL:Q65PL6}	BLi02016	BLi02016	Hypothetical protein {UniProtKB/TrEMBL:Q65J57}	[TP0005-TP0100 (0.7885434)]
COG0188	COG0526	BLi00007	BLi00007	GyrA {UniProtKB/TrEMBL:Q65PL6}	BLi00542	BLi00542	YdbP {UniProtKB/TrEMBL:Q65N66}	[TP0005-TP0100 (0.7885434)]
COG0188	COG0526	BLi02060	BLi02060	ParC {UniProtKB/TrEMBL:Q65J14}	BLi03135	BLi03135	Putative thioredoxin YtpP	[TP0005-TP0100 (0.7885434)]
COG0188	COG0526	BLi02060	BLi02060	ParC {UniProtKB/TrEMBL:Q65J14}	BLi03459	BLi03459	YusE {UniProtKB/TrEMBL:Q65F78}	[TP0005-TP0100 (0.7885434)]
COG0188	COG0526	BLi00007	BLi00007	GyrA {UniProtKB/TrEMBL:Q65PL6}	BLi02789	BLi02789	YdfQ {UniProtKB/TrEMBL:Q65H04}	[TP0005-TP0100 (0.7885434)]
COG0188	COG0526	BLi02060	BLi02060	ParC {UniProtKB/TrEMBL:Q65J14}	BLi02016	BLi02016	Hypothetical protein {UniProtKB/TrEMBL:Q65J57}	[TP0005-TP0100 (0.7885434)]
COG0188	COG0526	BLi02060	BLi02060	ParC {UniProtKB/TrEMBL:Q65J14}	BLi02998	BLi02998	TrxA {UniProtKB/TrEMBL:Q65GE9}	[TP0005-TP0100 (0.7885434)]
COG0188	COG0526	BLi00007	BLi00007	GyrA {UniProtKB/TrEMBL:Q65PL6}	BLi02048	BLi02048	YneN {UniProtKB/TrEMBL:Q65J26}	[TP0005-TP0100 (0.7885434)]
COG0188	COG0526	BLi00007	BLi00007	GyrA {UniProtKB/TrEMBL:Q65PL6}	BLi01592	BLi01592	YkvV {UniProtKB/TrEMBL:Q65KC3}	[TP0005-TP0100 (0.7885434)]
COG0188	COG0526	BLi02060	BLi02060	ParC {UniProtKB/TrEMBL:Q65J14}	BLi02461	BLi02461	ResA {UniProtKB/TrEMBL:Q65HX8}	[TP0005-TP0100 (0.7885434)]
COG0188	COG0526	BLi02060	BLi02060	ParC {UniProtKB/TrEMBL:Q65J14}	BLi01592	BLi01592	YkvV {UniProtKB/TrEMBL:Q65KC3}	[TP0005-TP0100 (0.7885434)]
COG0188	COG0526	BLi02060	BLi02060	ParC {UniProtKB/TrEMBL:Q65J14}	BLi02789	BLi02789	YdfQ {UniProtKB/TrEMBL:Q65H04}	[TP0005-TP0100 (0.7885434)]
COG0188	COG0526	BLi00007	BLi00007	GyrA {UniProtKB/TrEMBL:Q65PL6}	BLi01636	BLi01636	Thioredoxin domain protein YkuV	[TP0005-TP0100 (0.7885434)]
COG0188	COG0526	BLi00007	BLi00007	GyrA {UniProtKB/TrEMBL:Q65PL6}	BLi03135	BLi03135	Putative thioredoxin YtpP	[TP0005-TP0100 (0.7885434)]
COG0188	COG0526	BLi02060	BLi02060	ParC {UniProtKB/TrEMBL:Q65J14}	BLi02048	BLi02048	YneN {UniProtKB/TrEMBL:Q65J26}	[TP0005-TP0100 (0.7885434)]
COG0188	COG0526	BLi00007	BLi00007	GyrA {UniProtKB/TrEMBL:Q65PL6}	BLi03459	BLi03459	YusE {UniProtKB/TrEMBL:Q65F78}	[TP0005-TP0100 (0.7885434)]
COG0188	COG0526	BLi00007	BLi00007	GyrA {UniProtKB/TrEMBL:Q65PL6}	BLi02461	BLi02461	ResA {UniProtKB/TrEMBL:Q65HX8}	[TP0005-TP0100 (0.7885434)]
COG1624	COG1652	BLi00201	BLi00201	YbbP {UniProtKB/TrEMBL:Q65P49}	BLi01342	BLi01342	XkdP {UniProtKB/TrEMBL:Q65L18}	[TP0826-TP0042 (0.7554874)]
COG0526	COG0771	BLi00542	BLi00542	YdbP {UniProtKB/TrEMBL:Q65N66}	BLi01737	murD	UDP-N-acetylmuramoylalanine--D-glutamate ligase (EC 6.3.2.9) (UDP-N- acetylmuramoyl-L-alanyl-D-glutamate synthetase) (D-glutamic acid- adding enzyme)	[TP0100-TP0903 (0.59509045)]
COG0526	COG0771	BLi02016	BLi02016	Hypothetical protein {UniProtKB/TrEMBL:Q65J57}	BLi01737	murD	UDP-N-acetylmuramoylalanine--D-glutamate ligase (EC 6.3.2.9) (UDP-N- acetylmuramoyl-L-alanyl-D-glutamate synthetase) (D-glutamic acid- adding enzyme)	[TP0100-TP0903 (0.59509045)]
COG0526	COG0771	BLi02461	BLi02461	ResA {UniProtKB/TrEMBL:Q65HX8}	BLi01737	murD	UDP-N-acetylmuramoylalanine--D-glutamate ligase (EC 6.3.2.9) (UDP-N- acetylmuramoyl-L-alanyl-D-glutamate synthetase) (D-glutamic acid- adding enzyme)	[TP0100-TP0903 (0.59509045)]
COG0526	COG0771	BLi02789	BLi02789	YdfQ {UniProtKB/TrEMBL:Q65H04}	BLi01737	murD	UDP-N-acetylmuramoylalanine--D-glutamate ligase (EC 6.3.2.9) (UDP-N- acetylmuramoyl-L-alanyl-D-glutamate synthetase) (D-glutamic acid- adding enzyme)	[TP0100-TP0903 (0.59509045)]
COG0526	COG0771	BLi03135	BLi03135	Putative thioredoxin YtpP	BLi01737	murD	UDP-N-acetylmuramoylalanine--D-glutamate ligase (EC 6.3.2.9) (UDP-N- acetylmuramoyl-L-alanyl-D-glutamate synthetase) (D-glutamic acid- adding enzyme)	[TP0100-TP0903 (0.59509045)]
COG0526	COG0771	BLi01636	BLi01636	Thioredoxin domain protein YkuV	BLi01737	murD	UDP-N-acetylmuramoylalanine--D-glutamate ligase (EC 6.3.2.9) (UDP-N- acetylmuramoyl-L-alanyl-D-glutamate synthetase) (D-glutamic acid- adding enzyme)	[TP0100-TP0903 (0.59509045)]
COG0526	COG0771	BLi01592	BLi01592	YkvV {UniProtKB/TrEMBL:Q65KC3}	BLi01737	murD	UDP-N-acetylmuramoylalanine--D-glutamate ligase (EC 6.3.2.9) (UDP-N- acetylmuramoyl-L-alanyl-D-glutamate synthetase) (D-glutamic acid- adding enzyme)	[TP0100-TP0903 (0.59509045)]
COG0526	COG0771	BLi02998	BLi02998	TrxA {UniProtKB/TrEMBL:Q65GE9}	BLi01737	murD	UDP-N-acetylmuramoylalanine--D-glutamate ligase (EC 6.3.2.9) (UDP-N- acetylmuramoyl-L-alanyl-D-glutamate synthetase) (D-glutamic acid- adding enzyme)	[TP0100-TP0903 (0.59509045)]
COG0526	COG0771	BLi02048	BLi02048	YneN {UniProtKB/TrEMBL:Q65J26}	BLi01737	murD	UDP-N-acetylmuramoylalanine--D-glutamate ligase (EC 6.3.2.9) (UDP-N- acetylmuramoyl-L-alanyl-D-glutamate synthetase) (D-glutamic acid- adding enzyme)	[TP0100-TP0903 (0.59509045)]
COG0526	COG0771	BLi03459	BLi03459	YusE {UniProtKB/TrEMBL:Q65F78}	BLi01737	murD	UDP-N-acetylmuramoylalanine--D-glutamate ligase (EC 6.3.2.9) (UDP-N- acetylmuramoyl-L-alanyl-D-glutamate synthetase) (D-glutamic acid- adding enzyme)	[TP0100-TP0903 (0.59509045)]
COG1283	COG1286	BLi00245	BLi00245	Hypothetical protein {UniProtKB/TrEMBL:Q65P08}	BLi03007	BLi03007	YshB {UniProtKB/TrEMBL:Q65GE0}	[TP0771-TP0522 (0.80866665)]
COG1283	COG1286	BLi02733	BLi02733	YqeW {UniProtKB/TrEMBL:Q65H60}	BLi03007	BLi03007	YshB {UniProtKB/TrEMBL:Q65GE0}	[TP0771-TP0522 (0.80866665)]
COG0143	COG0845	BLi00051	BLi00051	Methionyl-tRNA synthetase MetS	BLi01649	BLi01649	YknX {UniProtKB/TrEMBL:Q65K68}	[TP0798-TP0965 (0.7246752)]
COG0242	COG1744	BLi01793	BLi01793	Def {UniProtKB/TrEMBL:Q65JS6}	BLi01218	BLi01218	Transcriptional activator protein Med	[TP0757-TP0298 (0.51512045)]
COG0242	COG1744	BLi01671	BLi01671	Peptide deformylase {UniProtKB/TrEMBL:Q65K47}	BLi01218	BLi01218	Transcriptional activator protein Med	[TP0757-TP0298 (0.51512045)]
COG0762	COG2239	BLi01759	BLi01759	Hypothetical protein ylmG	BLi01426	BLi01426	YkoK2 {UniProtKB/TrEMBL:Q65KT5}	[TP0668-TP0917 (0.5215956)]
COG1536	COG1868	BLi01842	BLi01842	FliG {UniProtKB/TrEMBL:Q65JM7}	BLi01852	BLi01852	FliM {UniProtKB/TrEMBL:Q65JL7}	[TP0026-TP0721 (0.9539454)]
COG1366	COG1536	BLi02497	spoIIAA	Anti-sigma F factor antagonist (Stage II sporulation protein AA)	BLi01842	BLi01842	FliG {UniProtKB/TrEMBL:Q65JM7}	[TP0233-TP0400 (0.68778783)]
COG1366	COG1536	BLi00555	BLi00555	RsbS {UniProtKB/TrEMBL:Q65N53}	BLi01842	BLi01842	FliG {UniProtKB/TrEMBL:Q65JM7}	[TP0233-TP0400 (0.68778783)]
COG1366	COG1536	BLi00558	rsbV	Anti-sigma-B factor antagonist (Anti-anti-sigma-B factor)	BLi01842	BLi01842	FliG {UniProtKB/TrEMBL:Q65JM7}	[TP0233-TP0400 (0.68778783)]
COG0504	COG1475	BLi03963	BLi03963	PyrG {UniProtKB/TrEMBL:Q65DT7}	BLi04372	BLi04372	YyaA {UniProtKB/TrEMBL:Q65CN4}	[TP0305-TP0271 (0.70252794)]
COG0504	COG1475	BLi03963	BLi03963	PyrG {UniProtKB/TrEMBL:Q65DT7}	BLi02975	BLi02975	Hypothetical protein {UniProtKB/TrEMBL:Q65GH1}	[TP0305-TP0271 (0.70252794)]
COG0504	COG1475	BLi03963	BLi03963	PyrG {UniProtKB/TrEMBL:Q65DT7}	BLi04368	BLi04368	Spo0J {UniProtKB/TrEMBL:Q65CN8}	[TP0305-TP0271 (0.70252794)]
COG0149	COG2239	BLi03663	BLi03663	Triosephosphate isomerase	BLi01426	BLi01426	YkoK2 {UniProtKB/TrEMBL:Q65KT5}	[TP0537-TP0917 (0.5527395)]
COG0250	COG0772	BLi00119	BLi00119	Transcription antitermination protein nusG	BLi00648	BLi00648	Hypothetical protein {UniProtKB/TrEMBL:Q65MX7}	[TP0236-TP0387 (0.7470728)]
COG0250	COG0772	BLi00119	BLi00119	Transcription antitermination protein nusG	BLi01738	BLi01738	SpoVE {UniProtKB/TrEMBL:Q65JY1}	[TP0236-TP0387 (0.7470728)]
COG0250	COG0772	BLi00119	BLi00119	Transcription antitermination protein nusG	BLi04024	BLi04024	RodA {UniProtKB/TrEMBL:Q65DM7}	[TP0236-TP0387 (0.7470728)]
COG0250	COG0772	BLi00119	BLi00119	Transcription antitermination protein nusG	BLi01702	BLi01702	FtsW {UniProtKB/TrEMBL:Q65K16}	[TP0236-TP0387 (0.7470728)]
COG0250	COG0772	BLi00119	BLi00119	Transcription antitermination protein nusG	BLi00649	BLi00649	Hypothetical protein {UniProtKB/TrEMBL:Q65MX6}	[TP0236-TP0387 (0.7470728)]
COG0250	COG0772	BLi00119	BLi00119	Transcription antitermination protein nusG	BLi04025	BLi04025	Hypothetical protein {UniProtKB/TrEMBL:Q65DM6}	[TP0236-TP0387 (0.7470728)]
COG0543	COG1699	BLi01773	BLi01773	PyrK {UniProtKB/TrEMBL:Q65JU6}	BLi03782	BLi03782	YviF {UniProtKB/TrEMBL:Q65EB6}	[TP0736-TP0658 (0.7668753)]
COG0227	COG0740	BLi01803	rpmB	50S ribosomal protein L28	BLi03890	clpP2	ATP-dependent Clp protease proteolytic subunit 2 (EC 3.4.21.92) (Endopeptidase Clp 2)	[TP0362-TP0507 (0.75048)]
COG0227	COG0740	BLi01803	rpmB	50S ribosomal protein L28	BLi01904	BLi01904	TepA {UniProtKB/TrEMBL:Q65JG5}	[TP0362-TP0507 (0.75048)]
COG0227	COG0740	BLi01803	rpmB	50S ribosomal protein L28	BLi01550	BLi01550	ATP-dependent Clp protease proteolytic subunit	[TP0362-TP0507 (0.75048)]
COG0227	COG0740	BLi01803	rpmB	50S ribosomal protein L28	BLi03615	BLi03615	ATP-dependent Clp protease proteolytic subunit	[TP0362-TP0507 (0.75048)]
COG0227	COG0740	BLi01803	rpmB	50S ribosomal protein L28	BLi03710	clpP1	ATP-dependent Clp protease proteolytic subunit 1 (EC 3.4.21.92) (Endopeptidase Clp 1)	[TP0362-TP0507 (0.75048)]
COG0457	COG0457	BLi02480	BLi02480	RapA {UniProtKB/TrEMBL:Q65HV9}	BLi02480	BLi02480	RapA {UniProtKB/TrEMBL:Q65HV9}	[TP0067-TP0095 (0.6515529)]
COG0457	COG0457	BLi02954	BLi02954	Conserved protein YsoA {UniProtKB/TrEMBL:Q65GJ2}	BLi01137	BLi01137	RapG {UniProtKB/TrEMBL:Q65LL9}	[TP0067-TP0095 (0.6515529)]
COG0457	COG0457	BLi01137	BLi01137	RapG {UniProtKB/TrEMBL:Q65LL9}	BLi02954	BLi02954	Conserved protein YsoA {UniProtKB/TrEMBL:Q65GJ2}	[TP0067-TP0095 (0.6515529)]
COG0457	COG0457	BLi03160	BLi03160	RapC {UniProtKB/TrEMBL:Q65FZ3}	BLi00936	BLi00936	RapE {UniProtKB/TrEMBL:Q65M68}	[TP0067-TP0095 (0.6515529)]
COG0457	COG0457	BLi00936	BLi00936	RapE {UniProtKB/TrEMBL:Q65M68}	BLi03160	BLi03160	RapC {UniProtKB/TrEMBL:Q65FZ3}	[TP0067-TP0095 (0.6515529)]
COG0457	COG0457	BLi03729	BLi03729	YvcD {UniProtKB/TrEMBL:Q65EG6}	BLi01577	BLi01577	Hypothetical protein {UniProtKB/TrEMBL:Q65KD7}	[TP0067-TP0095 (0.6515529)]
COG0457	COG0457	BLi01577	BLi01577	Hypothetical protein {UniProtKB/TrEMBL:Q65KD7}	BLi03729	BLi03729	YvcD {UniProtKB/TrEMBL:Q65EG6}	[TP0067-TP0095 (0.6515529)]
COG0457	COG0457	BLi01063	BLi01063	Hypothetical protein {UniProtKB/TrEMBL:Q65LU3}	BLi02978	BLi02978	Hypothetical protein {UniProtKB/TrEMBL:Q65GG8}	[TP0067-TP0095 (0.6515529)]
COG0457	COG0457	BLi02978	BLi02978	Hypothetical protein {UniProtKB/TrEMBL:Q65GG8}	BLi01063	BLi01063	Hypothetical protein {UniProtKB/TrEMBL:Q65LU3}	[TP0067-TP0095 (0.6515529)]
COG0457	COG0457	BLi03729	BLi03729	YvcD {UniProtKB/TrEMBL:Q65EG6}	BLi00936	BLi00936	RapE {UniProtKB/TrEMBL:Q65M68}	[TP0067-TP0095 (0.6515529)]
COG0457	COG0457	BLi00936	BLi00936	RapE {UniProtKB/TrEMBL:Q65M68}	BLi03729	BLi03729	YvcD {UniProtKB/TrEMBL:Q65EG6}	[TP0067-TP0095 (0.6515529)]
COG0457	COG0457	BLi03160	BLi03160	RapC {UniProtKB/TrEMBL:Q65FZ3}	BLi01577	BLi01577	Hypothetical protein {UniProtKB/TrEMBL:Q65KD7}	[TP0067-TP0095 (0.6515529)]
COG0457	COG0457	BLi01577	BLi01577	Hypothetical protein {UniProtKB/TrEMBL:Q65KD7}	BLi03160	BLi03160	RapC {UniProtKB/TrEMBL:Q65FZ3}	[TP0067-TP0095 (0.6515529)]
COG0457	COG0457	BLi03446	BLi03446	RapI {UniProtKB/TrEMBL:Q65F90}	BLi03406	BLi03406	Hypothetical protein {UniProtKB/TrEMBL:Q65FD0}	[TP0067-TP0095 (0.6515529)]
COG0457	COG0457	BLi03406	BLi03406	Hypothetical protein {UniProtKB/TrEMBL:Q65FD0}	BLi03446	BLi03446	RapI {UniProtKB/TrEMBL:Q65F90}	[TP0067-TP0095 (0.6515529)]
COG0457	COG0457	BLi02874	BLi02874	Conserved protein YrrB {UniProtKB/TrEMBL:Q65GS0}	BLi00922	BLi00922	Hypothetical protein {UniProtKB/TrEMBL:Q65M77}	[TP0067-TP0095 (0.6515529)]
COG0457	COG0457	BLi00922	BLi00922	Hypothetical protein {UniProtKB/TrEMBL:Q65M77}	BLi02874	BLi02874	Conserved protein YrrB {UniProtKB/TrEMBL:Q65GS0}	[TP0067-TP0095 (0.6515529)]
COG0457	COG0457	BLi01576	BLi01576	Hypothetical protein {UniProtKB/TrEMBL:Q65KD8}	BLi01576	BLi01576	Hypothetical protein {UniProtKB/TrEMBL:Q65KD8}	[TP0067-TP0095 (0.6515529)]
COG0457	COG0457	BLi02978	BLi02978	Hypothetical protein {UniProtKB/TrEMBL:Q65GG8}	BLi03261	BLi03261	RapD {UniProtKB/TrEMBL:Q65FR7}	[TP0067-TP0095 (0.6515529)]
COG0457	COG0457	BLi01578	BLi01578	Hypothetical protein {UniProtKB/TrEMBL:Q65KD6}	BLi03160	BLi03160	RapC {UniProtKB/TrEMBL:Q65FZ3}	[TP0067-TP0095 (0.6515529)]
COG0457	COG0457	BLi03261	BLi03261	RapD {UniProtKB/TrEMBL:Q65FR7}	BLi02978	BLi02978	Hypothetical protein {UniProtKB/TrEMBL:Q65GG8}	[TP0067-TP0095 (0.6515529)]
COG0457	COG0457	BLi03160	BLi03160	RapC {UniProtKB/TrEMBL:Q65FZ3}	BLi01578	BLi01578	Hypothetical protein {UniProtKB/TrEMBL:Q65KD6}	[TP0067-TP0095 (0.6515529)]
COG0457	COG0457	BLi02394	BLi02394	Hypothetical protein ypiA	BLi01576	BLi01576	Hypothetical protein {UniProtKB/TrEMBL:Q65KD8}	[TP0067-TP0095 (0.6515529)]
COG0457	COG0457	BLi01576	BLi01576	Hypothetical protein {UniProtKB/TrEMBL:Q65KD8}	BLi02394	BLi02394	Hypothetical protein ypiA	[TP0067-TP0095 (0.6515529)]
COG0457	COG0457	BLi03446	BLi03446	RapI {UniProtKB/TrEMBL:Q65F90}	BLi00922	BLi00922	Hypothetical protein {UniProtKB/TrEMBL:Q65M77}	[TP0067-TP0095 (0.6515529)]
COG0457	COG0457	BLi02954	BLi02954	Conserved protein YsoA {UniProtKB/TrEMBL:Q65GJ2}	BLi03261	BLi03261	RapD {UniProtKB/TrEMBL:Q65FR7}	[TP0067-TP0095 (0.6515529)]
COG0457	COG0457	BLi03261	BLi03261	RapD {UniProtKB/TrEMBL:Q65FR7}	BLi02954	BLi02954	Conserved protein YsoA {UniProtKB/TrEMBL:Q65GJ2}	[TP0067-TP0095 (0.6515529)]
COG0457	COG0457	BLi00922	BLi00922	Hypothetical protein {UniProtKB/TrEMBL:Q65M77}	BLi03446	BLi03446	RapI {UniProtKB/TrEMBL:Q65F90}	[TP0067-TP0095 (0.6515529)]
COG0457	COG0457	BLi02954	BLi02954	Conserved protein YsoA {UniProtKB/TrEMBL:Q65GJ2}	BLi00936	BLi00936	RapE {UniProtKB/TrEMBL:Q65M68}	[TP0067-TP0095 (0.6515529)]
COG0457	COG0457	BLi00936	BLi00936	RapE {UniProtKB/TrEMBL:Q65M68}	BLi02954	BLi02954	Conserved protein YsoA {UniProtKB/TrEMBL:Q65GJ2}	[TP0067-TP0095 (0.6515529)]
COG0457	COG0457	BLi01137	BLi01137	RapG {UniProtKB/TrEMBL:Q65LL9}	BLi01577	BLi01577	Hypothetical protein {UniProtKB/TrEMBL:Q65KD7}	[TP0067-TP0095 (0.6515529)]
COG0457	COG0457	BLi01577	BLi01577	Hypothetical protein {UniProtKB/TrEMBL:Q65KD7}	BLi01137	BLi01137	RapG {UniProtKB/TrEMBL:Q65LL9}	[TP0067-TP0095 (0.6515529)]
COG0457	COG0457	BLi01578	BLi01578	Hypothetical protein {UniProtKB/TrEMBL:Q65KD6}	BLi02954	BLi02954	Conserved protein YsoA {UniProtKB/TrEMBL:Q65GJ2}	[TP0067-TP0095 (0.6515529)]
COG0457	COG0457	BLi02954	BLi02954	Conserved protein YsoA {UniProtKB/TrEMBL:Q65GJ2}	BLi01578	BLi01578	Hypothetical protein {UniProtKB/TrEMBL:Q65KD6}	[TP0067-TP0095 (0.6515529)]
COG0457	COG0457	BLi01063	BLi01063	Hypothetical protein {UniProtKB/TrEMBL:Q65LU3}	BLi03729	BLi03729	YvcD {UniProtKB/TrEMBL:Q65EG6}	[TP0067-TP0095 (0.6515529)]
COG0457	COG0457	BLi03729	BLi03729	YvcD {UniProtKB/TrEMBL:Q65EG6}	BLi01063	BLi01063	Hypothetical protein {UniProtKB/TrEMBL:Q65LU3}	[TP0067-TP0095 (0.6515529)]
COG0457	COG0457	BLi03160	BLi03160	RapC {UniProtKB/TrEMBL:Q65FZ3}	BLi01137	BLi01137	RapG {UniProtKB/TrEMBL:Q65LL9}	[TP0067-TP0095 (0.6515529)]
COG0457	COG0457	BLi01137	BLi01137	RapG {UniProtKB/TrEMBL:Q65LL9}	BLi03160	BLi03160	RapC {UniProtKB/TrEMBL:Q65FZ3}	[TP0067-TP0095 (0.6515529)]
COG0457	COG0457	BLi03446	BLi03446	RapI {UniProtKB/TrEMBL:Q65F90}	BLi00751	BLi00751	RapK {UniProtKB/TrEMBL:Q65MM8}	[TP0067-TP0095 (0.6515529)]
COG0457	COG0457	BLi00751	BLi00751	RapK {UniProtKB/TrEMBL:Q65MM8}	BLi03446	BLi03446	RapI {UniProtKB/TrEMBL:Q65F90}	[TP0067-TP0095 (0.6515529)]
COG0457	COG0457	BLi03261	BLi03261	RapD {UniProtKB/TrEMBL:Q65FR7}	BLi03406	BLi03406	Hypothetical protein {UniProtKB/TrEMBL:Q65FD0}	[TP0067-TP0095 (0.6515529)]
COG0457	COG0457	BLi03406	BLi03406	Hypothetical protein {UniProtKB/TrEMBL:Q65FD0}	BLi03261	BLi03261	RapD {UniProtKB/TrEMBL:Q65FR7}	[TP0067-TP0095 (0.6515529)]
COG0457	COG0457	BLi02394	BLi02394	Hypothetical protein ypiA	BLi01577	BLi01577	Hypothetical protein {UniProtKB/TrEMBL:Q65KD7}	[TP0067-TP0095 (0.6515529)]
COG0457	COG0457	BLi01577	BLi01577	Hypothetical protein {UniProtKB/TrEMBL:Q65KD7}	BLi02394	BLi02394	Hypothetical protein ypiA	[TP0067-TP0095 (0.6515529)]
COG0457	COG0457	BLi01578	BLi01578	Hypothetical protein {UniProtKB/TrEMBL:Q65KD6}	BLi01137	BLi01137	RapG {UniProtKB/TrEMBL:Q65LL9}	[TP0067-TP0095 (0.6515529)]
COG0457	COG0457	BLi01137	BLi01137	RapG {UniProtKB/TrEMBL:Q65LL9}	BLi01578	BLi01578	Hypothetical protein {UniProtKB/TrEMBL:Q65KD6}	[TP0067-TP0095 (0.6515529)]
COG0457	COG0457	BLi00922	BLi00922	Hypothetical protein {UniProtKB/TrEMBL:Q65M77}	BLi00922	BLi00922	Hypothetical protein {UniProtKB/TrEMBL:Q65M77}	[TP0067-TP0095 (0.6515529)]
COG0457	COG0457	BLi02978	BLi02978	Hypothetical protein {UniProtKB/TrEMBL:Q65GG8}	BLi03406	BLi03406	Hypothetical protein {UniProtKB/TrEMBL:Q65FD0}	[TP0067-TP0095 (0.6515529)]
COG0457	COG0457	BLi02978	BLi02978	Hypothetical protein {UniProtKB/TrEMBL:Q65GG8}	BLi02394	BLi02394	Hypothetical protein ypiA	[TP0067-TP0095 (0.6515529)]
COG0457	COG0457	BLi03406	BLi03406	Hypothetical protein {UniProtKB/TrEMBL:Q65FD0}	BLi02978	BLi02978	Hypothetical protein {UniProtKB/TrEMBL:Q65GG8}	[TP0067-TP0095 (0.6515529)]
COG0457	COG0457	BLi02394	BLi02394	Hypothetical protein ypiA	BLi02978	BLi02978	Hypothetical protein {UniProtKB/TrEMBL:Q65GG8}	[TP0067-TP0095 (0.6515529)]
COG0457	COG0457	BLi01578	BLi01578	Hypothetical protein {UniProtKB/TrEMBL:Q65KD6}	BLi00751	BLi00751	RapK {UniProtKB/TrEMBL:Q65MM8}	[TP0067-TP0095 (0.6515529)]
COG0457	COG0457	BLi00751	BLi00751	RapK {UniProtKB/TrEMBL:Q65MM8}	BLi01578	BLi01578	Hypothetical protein {UniProtKB/TrEMBL:Q65KD6}	[TP0067-TP0095 (0.6515529)]
COG0457	COG0457	BLi03160	BLi03160	RapC {UniProtKB/TrEMBL:Q65FZ3}	BLi03261	BLi03261	RapD {UniProtKB/TrEMBL:Q65FR7}	[TP0067-TP0095 (0.6515529)]
COG0457	COG0457	BLi03261	BLi03261	RapD {UniProtKB/TrEMBL:Q65FR7}	BLi03160	BLi03160	RapC {UniProtKB/TrEMBL:Q65FZ3}	[TP0067-TP0095 (0.6515529)]
COG0457	COG0457	BLi00751	BLi00751	RapK {UniProtKB/TrEMBL:Q65MM8}	BLi01576	BLi01576	Hypothetical protein {UniProtKB/TrEMBL:Q65KD8}	[TP0067-TP0095 (0.6515529)]
COG0457	COG0457	BLi01576	BLi01576	Hypothetical protein {UniProtKB/TrEMBL:Q65KD8}	BLi00751	BLi00751	RapK {UniProtKB/TrEMBL:Q65MM8}	[TP0067-TP0095 (0.6515529)]
COG0457	COG0457	BLi01578	BLi01578	Hypothetical protein {UniProtKB/TrEMBL:Q65KD6}	BLi02394	BLi02394	Hypothetical protein ypiA	[TP0067-TP0095 (0.6515529)]
COG0457	COG0457	BLi02394	BLi02394	Hypothetical protein ypiA	BLi01578	BLi01578	Hypothetical protein {UniProtKB/TrEMBL:Q65KD6}	[TP0067-TP0095 (0.6515529)]
COG0457	COG0457	BLi03406	BLi03406	Hypothetical protein {UniProtKB/TrEMBL:Q65FD0}	BLi03406	BLi03406	Hypothetical protein {UniProtKB/TrEMBL:Q65FD0}	[TP0067-TP0095 (0.6515529)]
COG0457	COG0457	BLi00751	BLi00751	RapK {UniProtKB/TrEMBL:Q65MM8}	BLi01577	BLi01577	Hypothetical protein {UniProtKB/TrEMBL:Q65KD7}	[TP0067-TP0095 (0.6515529)]
COG0457	COG0457	BLi01577	BLi01577	Hypothetical protein {UniProtKB/TrEMBL:Q65KD7}	BLi00751	BLi00751	RapK {UniProtKB/TrEMBL:Q65MM8}	[TP0067-TP0095 (0.6515529)]
COG0457	COG0457	BLi02874	BLi02874	Conserved protein YrrB {UniProtKB/TrEMBL:Q65GS0}	BLi03406	BLi03406	Hypothetical protein {UniProtKB/TrEMBL:Q65FD0}	[TP0067-TP0095 (0.6515529)]
COG0457	COG0457	BLi03406	BLi03406	Hypothetical protein {UniProtKB/TrEMBL:Q65FD0}	BLi02874	BLi02874	Conserved protein YrrB {UniProtKB/TrEMBL:Q65GS0}	[TP0067-TP0095 (0.6515529)]
COG0457	COG0457	BLi03729	BLi03729	YvcD {UniProtKB/TrEMBL:Q65EG6}	BLi03160	BLi03160	RapC {UniProtKB/TrEMBL:Q65FZ3}	[TP0067-TP0095 (0.6515529)]
COG0457	COG0457	BLi03160	BLi03160	RapC {UniProtKB/TrEMBL:Q65FZ3}	BLi03729	BLi03729	YvcD {UniProtKB/TrEMBL:Q65EG6}	[TP0067-TP0095 (0.6515529)]
COG0457	COG0457	BLi01063	BLi01063	Hypothetical protein {UniProtKB/TrEMBL:Q65LU3}	BLi03406	BLi03406	Hypothetical protein {UniProtKB/TrEMBL:Q65FD0}	[TP0067-TP0095 (0.6515529)]
COG0457	COG0457	BLi03406	BLi03406	Hypothetical protein {UniProtKB/TrEMBL:Q65FD0}	BLi01063	BLi01063	Hypothetical protein {UniProtKB/TrEMBL:Q65LU3}	[TP0067-TP0095 (0.6515529)]
COG0457	COG0457	BLi03446	BLi03446	RapI {UniProtKB/TrEMBL:Q65F90}	BLi01137	BLi01137	RapG {UniProtKB/TrEMBL:Q65LL9}	[TP0067-TP0095 (0.6515529)]
COG0457	COG0457	BLi01137	BLi01137	RapG {UniProtKB/TrEMBL:Q65LL9}	BLi03446	BLi03446	RapI {UniProtKB/TrEMBL:Q65F90}	[TP0067-TP0095 (0.6515529)]
COG0457	COG0457	BLi02874	BLi02874	Conserved protein YrrB {UniProtKB/TrEMBL:Q65GS0}	BLi01137	BLi01137	RapG {UniProtKB/TrEMBL:Q65LL9}	[TP0067-TP0095 (0.6515529)]
COG0457	COG0457	BLi01137	BLi01137	RapG {UniProtKB/TrEMBL:Q65LL9}	BLi02874	BLi02874	Conserved protein YrrB {UniProtKB/TrEMBL:Q65GS0}	[TP0067-TP0095 (0.6515529)]
COG0457	COG0457	BLi02954	BLi02954	Conserved protein YsoA {UniProtKB/TrEMBL:Q65GJ2}	BLi00922	BLi00922	Hypothetical protein {UniProtKB/TrEMBL:Q65M77}	[TP0067-TP0095 (0.6515529)]
COG0457	COG0457	BLi00922	BLi00922	Hypothetical protein {UniProtKB/TrEMBL:Q65M77}	BLi02954	BLi02954	Conserved protein YsoA {UniProtKB/TrEMBL:Q65GJ2}	[TP0067-TP0095 (0.6515529)]
COG0457	COG0457	BLi02874	BLi02874	Conserved protein YrrB {UniProtKB/TrEMBL:Q65GS0}	BLi01577	BLi01577	Hypothetical protein {UniProtKB/TrEMBL:Q65KD7}	[TP0067-TP0095 (0.6515529)]
COG0457	COG0457	BLi01577	BLi01577	Hypothetical protein {UniProtKB/TrEMBL:Q65KD7}	BLi02874	BLi02874	Conserved protein YrrB {UniProtKB/TrEMBL:Q65GS0}	[TP0067-TP0095 (0.6515529)]
COG0457	COG0457	BLi02480	BLi02480	RapA {UniProtKB/TrEMBL:Q65HV9}	BLi01578	BLi01578	Hypothetical protein {UniProtKB/TrEMBL:Q65KD6}	[TP0067-TP0095 (0.6515529)]
COG0457	COG0457	BLi01578	BLi01578	Hypothetical protein {UniProtKB/TrEMBL:Q65KD6}	BLi02480	BLi02480	RapA {UniProtKB/TrEMBL:Q65HV9}	[TP0067-TP0095 (0.6515529)]
COG0457	COG0457	BLi01063	BLi01063	Hypothetical protein {UniProtKB/TrEMBL:Q65LU3}	BLi01063	BLi01063	Hypothetical protein {UniProtKB/TrEMBL:Q65LU3}	[TP0067-TP0095 (0.6515529)]
COG0457	COG0457	BLi01578	BLi01578	Hypothetical protein {UniProtKB/TrEMBL:Q65KD6}	BLi01578	BLi01578	Hypothetical protein {UniProtKB/TrEMBL:Q65KD6}	[TP0067-TP0095 (0.6515529)]
COG0457	COG0457	BLi03261	BLi03261	RapD {UniProtKB/TrEMBL:Q65FR7}	BLi00751	BLi00751	RapK {UniProtKB/TrEMBL:Q65MM8}	[TP0067-TP0095 (0.6515529)]
COG0457	COG0457	BLi00751	BLi00751	RapK {UniProtKB/TrEMBL:Q65MM8}	BLi03261	BLi03261	RapD {UniProtKB/TrEMBL:Q65FR7}	[TP0067-TP0095 (0.6515529)]
COG0457	COG0457	BLi01578	BLi01578	Hypothetical protein {UniProtKB/TrEMBL:Q65KD6}	BLi01576	BLi01576	Hypothetical protein {UniProtKB/TrEMBL:Q65KD8}	[TP0067-TP0095 (0.6515529)]
COG0457	COG0457	BLi01577	BLi01577	Hypothetical protein {UniProtKB/TrEMBL:Q65KD7}	BLi01577	BLi01577	Hypothetical protein {UniProtKB/TrEMBL:Q65KD7}	[TP0067-TP0095 (0.6515529)]
COG0457	COG0457	BLi01576	BLi01576	Hypothetical protein {UniProtKB/TrEMBL:Q65KD8}	BLi01578	BLi01578	Hypothetical protein {UniProtKB/TrEMBL:Q65KD6}	[TP0067-TP0095 (0.6515529)]
COG0457	COG0457	BLi02480	BLi02480	RapA {UniProtKB/TrEMBL:Q65HV9}	BLi02978	BLi02978	Hypothetical protein {UniProtKB/TrEMBL:Q65GG8}	[TP0067-TP0095 (0.6515529)]
COG0457	COG0457	BLi02978	BLi02978	Hypothetical protein {UniProtKB/TrEMBL:Q65GG8}	BLi02480	BLi02480	RapA {UniProtKB/TrEMBL:Q65HV9}	[TP0067-TP0095 (0.6515529)]
COG0457	COG0457	BLi03729	BLi03729	YvcD {UniProtKB/TrEMBL:Q65EG6}	BLi01137	BLi01137	RapG {UniProtKB/TrEMBL:Q65LL9}	[TP0067-TP0095 (0.6515529)]
COG0457	COG0457	BLi01137	BLi01137	RapG {UniProtKB/TrEMBL:Q65LL9}	BLi03729	BLi03729	YvcD {UniProtKB/TrEMBL:Q65EG6}	[TP0067-TP0095 (0.6515529)]
COG0457	COG0457	BLi01578	BLi01578	Hypothetical protein {UniProtKB/TrEMBL:Q65KD6}	BLi01577	BLi01577	Hypothetical protein {UniProtKB/TrEMBL:Q65KD7}	[TP0067-TP0095 (0.6515529)]
COG0457	COG0457	BLi01577	BLi01577	Hypothetical protein {UniProtKB/TrEMBL:Q65KD7}	BLi01578	BLi01578	Hypothetical protein {UniProtKB/TrEMBL:Q65KD6}	[TP0067-TP0095 (0.6515529)]
COG0457	COG0457	BLi03446	BLi03446	RapI {UniProtKB/TrEMBL:Q65F90}	BLi01576	BLi01576	Hypothetical protein {UniProtKB/TrEMBL:Q65KD8}	[TP0067-TP0095 (0.6515529)]
COG0457	COG0457	BLi01576	BLi01576	Hypothetical protein {UniProtKB/TrEMBL:Q65KD8}	BLi03446	BLi03446	RapI {UniProtKB/TrEMBL:Q65F90}	[TP0067-TP0095 (0.6515529)]
COG0457	COG0457	BLi02480	BLi02480	RapA {UniProtKB/TrEMBL:Q65HV9}	BLi03406	BLi03406	Hypothetical protein {UniProtKB/TrEMBL:Q65FD0}	[TP0067-TP0095 (0.6515529)]
COG0457	COG0457	BLi03406	BLi03406	Hypothetical protein {UniProtKB/TrEMBL:Q65FD0}	BLi02480	BLi02480	RapA {UniProtKB/TrEMBL:Q65HV9}	[TP0067-TP0095 (0.6515529)]
COG0457	COG0457	BLi01063	BLi01063	Hypothetical protein {UniProtKB/TrEMBL:Q65LU3}	BLi00751	BLi00751	RapK {UniProtKB/TrEMBL:Q65MM8}	[TP0067-TP0095 (0.6515529)]
COG0457	COG0457	BLi00751	BLi00751	RapK {UniProtKB/TrEMBL:Q65MM8}	BLi01063	BLi01063	Hypothetical protein {UniProtKB/TrEMBL:Q65LU3}	[TP0067-TP0095 (0.6515529)]
COG0457	COG0457	BLi02394	BLi02394	Hypothetical protein ypiA	BLi02954	BLi02954	Conserved protein YsoA {UniProtKB/TrEMBL:Q65GJ2}	[TP0067-TP0095 (0.6515529)]
COG0457	COG0457	BLi02954	BLi02954	Conserved protein YsoA {UniProtKB/TrEMBL:Q65GJ2}	BLi02394	BLi02394	Hypothetical protein ypiA	[TP0067-TP0095 (0.6515529)]
COG0457	COG0457	BLi01063	BLi01063	Hypothetical protein {UniProtKB/TrEMBL:Q65LU3}	BLi02480	BLi02480	RapA {UniProtKB/TrEMBL:Q65HV9}	[TP0067-TP0095 (0.6515529)]
COG0457	COG0457	BLi03446	BLi03446	RapI {UniProtKB/TrEMBL:Q65F90}	BLi01577	BLi01577	Hypothetical protein {UniProtKB/TrEMBL:Q65KD7}	[TP0067-TP0095 (0.6515529)]
COG0457	COG0457	BLi02480	BLi02480	RapA {UniProtKB/TrEMBL:Q65HV9}	BLi01063	BLi01063	Hypothetical protein {UniProtKB/TrEMBL:Q65LU3}	[TP0067-TP0095 (0.6515529)]
COG0457	COG0457	BLi02874	BLi02874	Conserved protein YrrB {UniProtKB/TrEMBL:Q65GS0}	BLi02394	BLi02394	Hypothetical protein ypiA	[TP0067-TP0095 (0.6515529)]
COG0457	COG0457	BLi02394	BLi02394	Hypothetical protein ypiA	BLi02874	BLi02874	Conserved protein YrrB {UniProtKB/TrEMBL:Q65GS0}	[TP0067-TP0095 (0.6515529)]
COG0457	COG0457	BLi01577	BLi01577	Hypothetical protein {UniProtKB/TrEMBL:Q65KD7}	BLi03446	BLi03446	RapI {UniProtKB/TrEMBL:Q65F90}	[TP0067-TP0095 (0.6515529)]
COG0457	COG0457	BLi03729	BLi03729	YvcD {UniProtKB/TrEMBL:Q65EG6}	BLi02874	BLi02874	Conserved protein YrrB {UniProtKB/TrEMBL:Q65GS0}	[TP0067-TP0095 (0.6515529)]
COG0457	COG0457	BLi02874	BLi02874	Conserved protein YrrB {UniProtKB/TrEMBL:Q65GS0}	BLi03729	BLi03729	YvcD {UniProtKB/TrEMBL:Q65EG6}	[TP0067-TP0095 (0.6515529)]
COG0457	COG0457	BLi03729	BLi03729	YvcD {UniProtKB/TrEMBL:Q65EG6}	BLi02954	BLi02954	Conserved protein YsoA {UniProtKB/TrEMBL:Q65GJ2}	[TP0067-TP0095 (0.6515529)]
COG0457	COG0457	BLi02954	BLi02954	Conserved protein YsoA {UniProtKB/TrEMBL:Q65GJ2}	BLi03729	BLi03729	YvcD {UniProtKB/TrEMBL:Q65EG6}	[TP0067-TP0095 (0.6515529)]
COG0457	COG0457	BLi03729	BLi03729	YvcD {UniProtKB/TrEMBL:Q65EG6}	BLi03446	BLi03446	RapI {UniProtKB/TrEMBL:Q65F90}	[TP0067-TP0095 (0.6515529)]
COG0457	COG0457	BLi03446	BLi03446	RapI {UniProtKB/TrEMBL:Q65F90}	BLi03729	BLi03729	YvcD {UniProtKB/TrEMBL:Q65EG6}	[TP0067-TP0095 (0.6515529)]
COG0457	COG0457	BLi02480	BLi02480	RapA {UniProtKB/TrEMBL:Q65HV9}	BLi02954	BLi02954	Conserved protein YsoA {UniProtKB/TrEMBL:Q65GJ2}	[TP0067-TP0095 (0.6515529)]
COG0457	COG0457	BLi02954	BLi02954	Conserved protein YsoA {UniProtKB/TrEMBL:Q65GJ2}	BLi02480	BLi02480	RapA {UniProtKB/TrEMBL:Q65HV9}	[TP0067-TP0095 (0.6515529)]
COG0457	COG0457	BLi01137	BLi01137	RapG {UniProtKB/TrEMBL:Q65LL9}	BLi00751	BLi00751	RapK {UniProtKB/TrEMBL:Q65MM8}	[TP0067-TP0095 (0.6515529)]
COG0457	COG0457	BLi00751	BLi00751	RapK {UniProtKB/TrEMBL:Q65MM8}	BLi01137	BLi01137	RapG {UniProtKB/TrEMBL:Q65LL9}	[TP0067-TP0095 (0.6515529)]
COG0457	COG0457	BLi02874	BLi02874	Conserved protein YrrB {UniProtKB/TrEMBL:Q65GS0}	BLi00751	BLi00751	RapK {UniProtKB/TrEMBL:Q65MM8}	[TP0067-TP0095 (0.6515529)]
COG0457	COG0457	BLi00751	BLi00751	RapK {UniProtKB/TrEMBL:Q65MM8}	BLi02874	BLi02874	Conserved protein YrrB {UniProtKB/TrEMBL:Q65GS0}	[TP0067-TP0095 (0.6515529)]
COG0457	COG0457	BLi01137	BLi01137	RapG {UniProtKB/TrEMBL:Q65LL9}	BLi01137	BLi01137	RapG {UniProtKB/TrEMBL:Q65LL9}	[TP0067-TP0095 (0.6515529)]
COG0457	COG0457	BLi03446	BLi03446	RapI {UniProtKB/TrEMBL:Q65F90}	BLi02978	BLi02978	Hypothetical protein {UniProtKB/TrEMBL:Q65GG8}	[TP0067-TP0095 (0.6515529)]
COG0457	COG0457	BLi02978	BLi02978	Hypothetical protein {UniProtKB/TrEMBL:Q65GG8}	BLi03446	BLi03446	RapI {UniProtKB/TrEMBL:Q65F90}	[TP0067-TP0095 (0.6515529)]
COG0457	COG0457	BLi01576	BLi01576	Hypothetical protein {UniProtKB/TrEMBL:Q65KD8}	BLi03406	BLi03406	Hypothetical protein {UniProtKB/TrEMBL:Q65FD0}	[TP0067-TP0095 (0.6515529)]
COG0457	COG0457	BLi03406	BLi03406	Hypothetical protein {UniProtKB/TrEMBL:Q65FD0}	BLi01576	BLi01576	Hypothetical protein {UniProtKB/TrEMBL:Q65KD8}	[TP0067-TP0095 (0.6515529)]
COG0457	COG0457	BLi03729	BLi03729	YvcD {UniProtKB/TrEMBL:Q65EG6}	BLi02978	BLi02978	Hypothetical protein {UniProtKB/TrEMBL:Q65GG8}	[TP0067-TP0095 (0.6515529)]
COG0457	COG0457	BLi02978	BLi02978	Hypothetical protein {UniProtKB/TrEMBL:Q65GG8}	BLi03729	BLi03729	YvcD {UniProtKB/TrEMBL:Q65EG6}	[TP0067-TP0095 (0.6515529)]
COG0457	COG0457	BLi02874	BLi02874	Conserved protein YrrB {UniProtKB/TrEMBL:Q65GS0}	BLi03261	BLi03261	RapD {UniProtKB/TrEMBL:Q65FR7}	[TP0067-TP0095 (0.6515529)]
COG0457	COG0457	BLi03261	BLi03261	RapD {UniProtKB/TrEMBL:Q65FR7}	BLi02874	BLi02874	Conserved protein YrrB {UniProtKB/TrEMBL:Q65GS0}	[TP0067-TP0095 (0.6515529)]
COG0457	COG0457	BLi03446	BLi03446	RapI {UniProtKB/TrEMBL:Q65F90}	BLi02874	BLi02874	Conserved protein YrrB {UniProtKB/TrEMBL:Q65GS0}	[TP0067-TP0095 (0.6515529)]
COG0457	COG0457	BLi02874	BLi02874	Conserved protein YrrB {UniProtKB/TrEMBL:Q65GS0}	BLi03446	BLi03446	RapI {UniProtKB/TrEMBL:Q65F90}	[TP0067-TP0095 (0.6515529)]
COG0457	COG0457	BLi02978	BLi02978	Hypothetical protein {UniProtKB/TrEMBL:Q65GG8}	BLi00922	BLi00922	Hypothetical protein {UniProtKB/TrEMBL:Q65M77}	[TP0067-TP0095 (0.6515529)]
COG0457	COG0457	BLi00922	BLi00922	Hypothetical protein {UniProtKB/TrEMBL:Q65M77}	BLi02978	BLi02978	Hypothetical protein {UniProtKB/TrEMBL:Q65GG8}	[TP0067-TP0095 (0.6515529)]
COG0457	COG0457	BLi02480	BLi02480	RapA {UniProtKB/TrEMBL:Q65HV9}	BLi02394	BLi02394	Hypothetical protein ypiA	[TP0067-TP0095 (0.6515529)]
COG0457	COG0457	BLi02394	BLi02394	Hypothetical protein ypiA	BLi02480	BLi02480	RapA {UniProtKB/TrEMBL:Q65HV9}	[TP0067-TP0095 (0.6515529)]
COG0457	COG0457	BLi00936	BLi00936	RapE {UniProtKB/TrEMBL:Q65M68}	BLi00936	BLi00936	RapE {UniProtKB/TrEMBL:Q65M68}	[TP0067-TP0095 (0.6515529)]
COG0457	COG0457	BLi01063	BLi01063	Hypothetical protein {UniProtKB/TrEMBL:Q65LU3}	BLi03160	BLi03160	RapC {UniProtKB/TrEMBL:Q65FZ3}	[TP0067-TP0095 (0.6515529)]
COG0457	COG0457	BLi00922	BLi00922	Hypothetical protein {UniProtKB/TrEMBL:Q65M77}	BLi03406	BLi03406	Hypothetical protein {UniProtKB/TrEMBL:Q65FD0}	[TP0067-TP0095 (0.6515529)]
COG0457	COG0457	BLi03160	BLi03160	RapC {UniProtKB/TrEMBL:Q65FZ3}	BLi01063	BLi01063	Hypothetical protein {UniProtKB/TrEMBL:Q65LU3}	[TP0067-TP0095 (0.6515529)]
COG0457	COG0457	BLi03406	BLi03406	Hypothetical protein {UniProtKB/TrEMBL:Q65FD0}	BLi00922	BLi00922	Hypothetical protein {UniProtKB/TrEMBL:Q65M77}	[TP0067-TP0095 (0.6515529)]
COG0457	COG0457	BLi02978	BLi02978	Hypothetical protein {UniProtKB/TrEMBL:Q65GG8}	BLi02874	BLi02874	Conserved protein YrrB {UniProtKB/TrEMBL:Q65GS0}	[TP0067-TP0095 (0.6515529)]
COG0457	COG0457	BLi02874	BLi02874	Conserved protein YrrB {UniProtKB/TrEMBL:Q65GS0}	BLi02978	BLi02978	Hypothetical protein {UniProtKB/TrEMBL:Q65GG8}	[TP0067-TP0095 (0.6515529)]
COG0457	COG0457	BLi03446	BLi03446	RapI {UniProtKB/TrEMBL:Q65F90}	BLi01578	BLi01578	Hypothetical protein {UniProtKB/TrEMBL:Q65KD6}	[TP0067-TP0095 (0.6515529)]
COG0457	COG0457	BLi01578	BLi01578	Hypothetical protein {UniProtKB/TrEMBL:Q65KD6}	BLi03446	BLi03446	RapI {UniProtKB/TrEMBL:Q65F90}	[TP0067-TP0095 (0.6515529)]
COG0457	COG0457	BLi02480	BLi02480	RapA {UniProtKB/TrEMBL:Q65HV9}	BLi00936	BLi00936	RapE {UniProtKB/TrEMBL:Q65M68}	[TP0067-TP0095 (0.6515529)]
COG0457	COG0457	BLi00936	BLi00936	RapE {UniProtKB/TrEMBL:Q65M68}	BLi02480	BLi02480	RapA {UniProtKB/TrEMBL:Q65HV9}	[TP0067-TP0095 (0.6515529)]
COG0457	COG0457	BLi00922	BLi00922	Hypothetical protein {UniProtKB/TrEMBL:Q65M77}	BLi01137	BLi01137	RapG {UniProtKB/TrEMBL:Q65LL9}	[TP0067-TP0095 (0.6515529)]
COG0457	COG0457	BLi01137	BLi01137	RapG {UniProtKB/TrEMBL:Q65LL9}	BLi00922	BLi00922	Hypothetical protein {UniProtKB/TrEMBL:Q65M77}	[TP0067-TP0095 (0.6515529)]
COG0457	COG0457	BLi03160	BLi03160	RapC {UniProtKB/TrEMBL:Q65FZ3}	BLi03160	BLi03160	RapC {UniProtKB/TrEMBL:Q65FZ3}	[TP0067-TP0095 (0.6515529)]
COG0457	COG0457	BLi03729	BLi03729	YvcD {UniProtKB/TrEMBL:Q65EG6}	BLi02394	BLi02394	Hypothetical protein ypiA	[TP0067-TP0095 (0.6515529)]
COG0457	COG0457	BLi02394	BLi02394	Hypothetical protein ypiA	BLi03729	BLi03729	YvcD {UniProtKB/TrEMBL:Q65EG6}	[TP0067-TP0095 (0.6515529)]
COG0457	COG0457	BLi01063	BLi01063	Hypothetical protein {UniProtKB/TrEMBL:Q65LU3}	BLi02874	BLi02874	Conserved protein YrrB {UniProtKB/TrEMBL:Q65GS0}	[TP0067-TP0095 (0.6515529)]
COG0457	COG0457	BLi02874	BLi02874	Conserved protein YrrB {UniProtKB/TrEMBL:Q65GS0}	BLi01063	BLi01063	Hypothetical protein {UniProtKB/TrEMBL:Q65LU3}	[TP0067-TP0095 (0.6515529)]
COG0457	COG0457	BLi02954	BLi02954	Conserved protein YsoA {UniProtKB/TrEMBL:Q65GJ2}	BLi03406	BLi03406	Hypothetical protein {UniProtKB/TrEMBL:Q65FD0}	[TP0067-TP0095 (0.6515529)]
COG0457	COG0457	BLi03406	BLi03406	Hypothetical protein {UniProtKB/TrEMBL:Q65FD0}	BLi02954	BLi02954	Conserved protein YsoA {UniProtKB/TrEMBL:Q65GJ2}	[TP0067-TP0095 (0.6515529)]
COG0457	COG0457	BLi00922	BLi00922	Hypothetical protein {UniProtKB/TrEMBL:Q65M77}	BLi03261	BLi03261	RapD {UniProtKB/TrEMBL:Q65FR7}	[TP0067-TP0095 (0.6515529)]
COG0457	COG0457	BLi03261	BLi03261	RapD {UniProtKB/TrEMBL:Q65FR7}	BLi00922	BLi00922	Hypothetical protein {UniProtKB/TrEMBL:Q65M77}	[TP0067-TP0095 (0.6515529)]
COG0457	COG0457	BLi01577	BLi01577	Hypothetical protein {UniProtKB/TrEMBL:Q65KD7}	BLi01576	BLi01576	Hypothetical protein {UniProtKB/TrEMBL:Q65KD8}	[TP0067-TP0095 (0.6515529)]
COG0457	COG0457	BLi01576	BLi01576	Hypothetical protein {UniProtKB/TrEMBL:Q65KD8}	BLi01577	BLi01577	Hypothetical protein {UniProtKB/TrEMBL:Q65KD7}	[TP0067-TP0095 (0.6515529)]
COG0457	COG0457	BLi02954	BLi02954	Conserved protein YsoA {UniProtKB/TrEMBL:Q65GJ2}	BLi00751	BLi00751	RapK {UniProtKB/TrEMBL:Q65MM8}	[TP0067-TP0095 (0.6515529)]
COG0457	COG0457	BLi00751	BLi00751	RapK {UniProtKB/TrEMBL:Q65MM8}	BLi02954	BLi02954	Conserved protein YsoA {UniProtKB/TrEMBL:Q65GJ2}	[TP0067-TP0095 (0.6515529)]
COG0457	COG0457	BLi03446	BLi03446	RapI {UniProtKB/TrEMBL:Q65F90}	BLi02394	BLi02394	Hypothetical protein ypiA	[TP0067-TP0095 (0.6515529)]
COG0457	COG0457	BLi02394	BLi02394	Hypothetical protein ypiA	BLi03446	BLi03446	RapI {UniProtKB/TrEMBL:Q65F90}	[TP0067-TP0095 (0.6515529)]
COG0457	COG0457	BLi03729	BLi03729	YvcD {UniProtKB/TrEMBL:Q65EG6}	BLi00922	BLi00922	Hypothetical protein {UniProtKB/TrEMBL:Q65M77}	[TP0067-TP0095 (0.6515529)]
COG0457	COG0457	BLi00922	BLi00922	Hypothetical protein {UniProtKB/TrEMBL:Q65M77}	BLi01576	BLi01576	Hypothetical protein {UniProtKB/TrEMBL:Q65KD8}	[TP0067-TP0095 (0.6515529)]
COG0457	COG0457	BLi00922	BLi00922	Hypothetical protein {UniProtKB/TrEMBL:Q65M77}	BLi03729	BLi03729	YvcD {UniProtKB/TrEMBL:Q65EG6}	[TP0067-TP0095 (0.6515529)]
COG0457	COG0457	BLi01576	BLi01576	Hypothetical protein {UniProtKB/TrEMBL:Q65KD8}	BLi00922	BLi00922	Hypothetical protein {UniProtKB/TrEMBL:Q65M77}	[TP0067-TP0095 (0.6515529)]
COG0457	COG0457	BLi03160	BLi03160	RapC {UniProtKB/TrEMBL:Q65FZ3}	BLi02954	BLi02954	Conserved protein YsoA {UniProtKB/TrEMBL:Q65GJ2}	[TP0067-TP0095 (0.6515529)]
COG0457	COG0457	BLi02954	BLi02954	Conserved protein YsoA {UniProtKB/TrEMBL:Q65GJ2}	BLi03160	BLi03160	RapC {UniProtKB/TrEMBL:Q65FZ3}	[TP0067-TP0095 (0.6515529)]
COG0457	COG0457	BLi03261	BLi03261	RapD {UniProtKB/TrEMBL:Q65FR7}	BLi01577	BLi01577	Hypothetical protein {UniProtKB/TrEMBL:Q65KD7}	[TP0067-TP0095 (0.6515529)]
COG0457	COG0457	BLi01577	BLi01577	Hypothetical protein {UniProtKB/TrEMBL:Q65KD7}	BLi03261	BLi03261	RapD {UniProtKB/TrEMBL:Q65FR7}	[TP0067-TP0095 (0.6515529)]
COG0457	COG0457	BLi03261	BLi03261	RapD {UniProtKB/TrEMBL:Q65FR7}	BLi01137	BLi01137	RapG {UniProtKB/TrEMBL:Q65LL9}	[TP0067-TP0095 (0.6515529)]
COG0457	COG0457	BLi01137	BLi01137	RapG {UniProtKB/TrEMBL:Q65LL9}	BLi03261	BLi03261	RapD {UniProtKB/TrEMBL:Q65FR7}	[TP0067-TP0095 (0.6515529)]
COG0457	COG0457	BLi01578	BLi01578	Hypothetical protein {UniProtKB/TrEMBL:Q65KD6}	BLi03406	BLi03406	Hypothetical protein {UniProtKB/TrEMBL:Q65FD0}	[TP0067-TP0095 (0.6515529)]
COG0457	COG0457	BLi03406	BLi03406	Hypothetical protein {UniProtKB/TrEMBL:Q65FD0}	BLi01578	BLi01578	Hypothetical protein {UniProtKB/TrEMBL:Q65KD6}	[TP0067-TP0095 (0.6515529)]
COG0457	COG0457	BLi03729	BLi03729	YvcD {UniProtKB/TrEMBL:Q65EG6}	BLi00751	BLi00751	RapK {UniProtKB/TrEMBL:Q65MM8}	[TP0067-TP0095 (0.6515529)]
COG0457	COG0457	BLi01578	BLi01578	Hypothetical protein {UniProtKB/TrEMBL:Q65KD6}	BLi00922	BLi00922	Hypothetical protein {UniProtKB/TrEMBL:Q65M77}	[TP0067-TP0095 (0.6515529)]
COG0457	COG0457	BLi00922	BLi00922	Hypothetical protein {UniProtKB/TrEMBL:Q65M77}	BLi01578	BLi01578	Hypothetical protein {UniProtKB/TrEMBL:Q65KD6}	[TP0067-TP0095 (0.6515529)]
COG0457	COG0457	BLi00751	BLi00751	RapK {UniProtKB/TrEMBL:Q65MM8}	BLi03729	BLi03729	YvcD {UniProtKB/TrEMBL:Q65EG6}	[TP0067-TP0095 (0.6515529)]
COG0457	COG0457	BLi02480	BLi02480	RapA {UniProtKB/TrEMBL:Q65HV9}	BLi02874	BLi02874	Conserved protein YrrB {UniProtKB/TrEMBL:Q65GS0}	[TP0067-TP0095 (0.6515529)]
COG0457	COG0457	BLi02874	BLi02874	Conserved protein YrrB {UniProtKB/TrEMBL:Q65GS0}	BLi02480	BLi02480	RapA {UniProtKB/TrEMBL:Q65HV9}	[TP0067-TP0095 (0.6515529)]
COG0457	COG0457	BLi02978	BLi02978	Hypothetical protein {UniProtKB/TrEMBL:Q65GG8}	BLi03160	BLi03160	RapC {UniProtKB/TrEMBL:Q65FZ3}	[TP0067-TP0095 (0.6515529)]
COG0457	COG0457	BLi03160	BLi03160	RapC {UniProtKB/TrEMBL:Q65FZ3}	BLi02978	BLi02978	Hypothetical protein {UniProtKB/TrEMBL:Q65GG8}	[TP0067-TP0095 (0.6515529)]
COG0457	COG0457	BLi01063	BLi01063	Hypothetical protein {UniProtKB/TrEMBL:Q65LU3}	BLi02394	BLi02394	Hypothetical protein ypiA	[TP0067-TP0095 (0.6515529)]
COG0457	COG0457	BLi02394	BLi02394	Hypothetical protein ypiA	BLi01063	BLi01063	Hypothetical protein {UniProtKB/TrEMBL:Q65LU3}	[TP0067-TP0095 (0.6515529)]
COG0457	COG0457	BLi02954	BLi02954	Conserved protein YsoA {UniProtKB/TrEMBL:Q65GJ2}	BLi02954	BLi02954	Conserved protein YsoA {UniProtKB/TrEMBL:Q65GJ2}	[TP0067-TP0095 (0.6515529)]
COG0457	COG0457	BLi02978	BLi02978	Hypothetical protein {UniProtKB/TrEMBL:Q65GG8}	BLi01137	BLi01137	RapG {UniProtKB/TrEMBL:Q65LL9}	[TP0067-TP0095 (0.6515529)]
COG0457	COG0457	BLi01137	BLi01137	RapG {UniProtKB/TrEMBL:Q65LL9}	BLi02978	BLi02978	Hypothetical protein {UniProtKB/TrEMBL:Q65GG8}	[TP0067-TP0095 (0.6515529)]
COG0457	COG0457	BLi02480	BLi02480	RapA {UniProtKB/TrEMBL:Q65HV9}	BLi01576	BLi01576	Hypothetical protein {UniProtKB/TrEMBL:Q65KD8}	[TP0067-TP0095 (0.6515529)]
COG0457	COG0457	BLi01576	BLi01576	Hypothetical protein {UniProtKB/TrEMBL:Q65KD8}	BLi02480	BLi02480	RapA {UniProtKB/TrEMBL:Q65HV9}	[TP0067-TP0095 (0.6515529)]
COG0457	COG0457	BLi03160	BLi03160	RapC {UniProtKB/TrEMBL:Q65FZ3}	BLi01576	BLi01576	Hypothetical protein {UniProtKB/TrEMBL:Q65KD8}	[TP0067-TP0095 (0.6515529)]
COG0457	COG0457	BLi01576	BLi01576	Hypothetical protein {UniProtKB/TrEMBL:Q65KD8}	BLi03160	BLi03160	RapC {UniProtKB/TrEMBL:Q65FZ3}	[TP0067-TP0095 (0.6515529)]
COG0457	COG0457	BLi02480	BLi02480	RapA {UniProtKB/TrEMBL:Q65HV9}	BLi00751	BLi00751	RapK {UniProtKB/TrEMBL:Q65MM8}	[TP0067-TP0095 (0.6515529)]
COG0457	COG0457	BLi00751	BLi00751	RapK {UniProtKB/TrEMBL:Q65MM8}	BLi02480	BLi02480	RapA {UniProtKB/TrEMBL:Q65HV9}	[TP0067-TP0095 (0.6515529)]
COG0457	COG0457	BLi02978	BLi02978	Hypothetical protein {UniProtKB/TrEMBL:Q65GG8}	BLi02954	BLi02954	Conserved protein YsoA {UniProtKB/TrEMBL:Q65GJ2}	[TP0067-TP0095 (0.6515529)]
COG0457	COG0457	BLi02954	BLi02954	Conserved protein YsoA {UniProtKB/TrEMBL:Q65GJ2}	BLi02978	BLi02978	Hypothetical protein {UniProtKB/TrEMBL:Q65GG8}	[TP0067-TP0095 (0.6515529)]
COG0457	COG0457	BLi03446	BLi03446	RapI {UniProtKB/TrEMBL:Q65F90}	BLi02480	BLi02480	RapA {UniProtKB/TrEMBL:Q65HV9}	[TP0067-TP0095 (0.6515529)]
COG0457	COG0457	BLi02480	BLi02480	RapA {UniProtKB/TrEMBL:Q65HV9}	BLi03446	BLi03446	RapI {UniProtKB/TrEMBL:Q65F90}	[TP0067-TP0095 (0.6515529)]
COG0457	COG0457	BLi00936	BLi00936	RapE {UniProtKB/TrEMBL:Q65M68}	BLi03406	BLi03406	Hypothetical protein {UniProtKB/TrEMBL:Q65FD0}	[TP0067-TP0095 (0.6515529)]
COG0457	COG0457	BLi03406	BLi03406	Hypothetical protein {UniProtKB/TrEMBL:Q65FD0}	BLi00936	BLi00936	RapE {UniProtKB/TrEMBL:Q65M68}	[TP0067-TP0095 (0.6515529)]
COG0457	COG0457	BLi01578	BLi01578	Hypothetical protein {UniProtKB/TrEMBL:Q65KD6}	BLi03261	BLi03261	RapD {UniProtKB/TrEMBL:Q65FR7}	[TP0067-TP0095 (0.6515529)]
COG0457	COG0457	BLi03261	BLi03261	RapD {UniProtKB/TrEMBL:Q65FR7}	BLi01578	BLi01578	Hypothetical protein {UniProtKB/TrEMBL:Q65KD6}	[TP0067-TP0095 (0.6515529)]
COG0457	COG0457	BLi02978	BLi02978	Hypothetical protein {UniProtKB/TrEMBL:Q65GG8}	BLi00936	BLi00936	RapE {UniProtKB/TrEMBL:Q65M68}	[TP0067-TP0095 (0.6515529)]
COG0457	COG0457	BLi00936	BLi00936	RapE {UniProtKB/TrEMBL:Q65M68}	BLi02978	BLi02978	Hypothetical protein {UniProtKB/TrEMBL:Q65GG8}	[TP0067-TP0095 (0.6515529)]
COG0457	COG0457	BLi00922	BLi00922	Hypothetical protein {UniProtKB/TrEMBL:Q65M77}	BLi00936	BLi00936	RapE {UniProtKB/TrEMBL:Q65M68}	[TP0067-TP0095 (0.6515529)]
COG0457	COG0457	BLi00936	BLi00936	RapE {UniProtKB/TrEMBL:Q65M68}	BLi00922	BLi00922	Hypothetical protein {UniProtKB/TrEMBL:Q65M77}	[TP0067-TP0095 (0.6515529)]
COG0457	COG0457	BLi00922	BLi00922	Hypothetical protein {UniProtKB/TrEMBL:Q65M77}	BLi01577	BLi01577	Hypothetical protein {UniProtKB/TrEMBL:Q65KD7}	[TP0067-TP0095 (0.6515529)]
COG0457	COG0457	BLi01577	BLi01577	Hypothetical protein {UniProtKB/TrEMBL:Q65KD7}	BLi00922	BLi00922	Hypothetical protein {UniProtKB/TrEMBL:Q65M77}	[TP0067-TP0095 (0.6515529)]
COG0457	COG0457	BLi03160	BLi03160	RapC {UniProtKB/TrEMBL:Q65FZ3}	BLi00751	BLi00751	RapK {UniProtKB/TrEMBL:Q65MM8}	[TP0067-TP0095 (0.6515529)]
COG0457	COG0457	BLi00751	BLi00751	RapK {UniProtKB/TrEMBL:Q65MM8}	BLi03160	BLi03160	RapC {UniProtKB/TrEMBL:Q65FZ3}	[TP0067-TP0095 (0.6515529)]
COG0457	COG0457	BLi00751	BLi00751	RapK {UniProtKB/TrEMBL:Q65MM8}	BLi00936	BLi00936	RapE {UniProtKB/TrEMBL:Q65M68}	[TP0067-TP0095 (0.6515529)]
COG0457	COG0457	BLi00936	BLi00936	RapE {UniProtKB/TrEMBL:Q65M68}	BLi00751	BLi00751	RapK {UniProtKB/TrEMBL:Q65MM8}	[TP0067-TP0095 (0.6515529)]
COG0457	COG0457	BLi00936	BLi00936	RapE {UniProtKB/TrEMBL:Q65M68}	BLi01576	BLi01576	Hypothetical protein {UniProtKB/TrEMBL:Q65KD8}	[TP0067-TP0095 (0.6515529)]
COG0457	COG0457	BLi01576	BLi01576	Hypothetical protein {UniProtKB/TrEMBL:Q65KD8}	BLi00936	BLi00936	RapE {UniProtKB/TrEMBL:Q65M68}	[TP0067-TP0095 (0.6515529)]
COG0457	COG0457	BLi03729	BLi03729	YvcD {UniProtKB/TrEMBL:Q65EG6}	BLi02480	BLi02480	RapA {UniProtKB/TrEMBL:Q65HV9}	[TP0067-TP0095 (0.6515529)]
COG0457	COG0457	BLi02480	BLi02480	RapA {UniProtKB/TrEMBL:Q65HV9}	BLi03729	BLi03729	YvcD {UniProtKB/TrEMBL:Q65EG6}	[TP0067-TP0095 (0.6515529)]
COG0457	COG0457	BLi01063	BLi01063	Hypothetical protein {UniProtKB/TrEMBL:Q65LU3}	BLi00936	BLi00936	RapE {UniProtKB/TrEMBL:Q65M68}	[TP0067-TP0095 (0.6515529)]
COG0457	COG0457	BLi01063	BLi01063	Hypothetical protein {UniProtKB/TrEMBL:Q65LU3}	BLi00922	BLi00922	Hypothetical protein {UniProtKB/TrEMBL:Q65M77}	[TP0067-TP0095 (0.6515529)]
COG0457	COG0457	BLi02480	BLi02480	RapA {UniProtKB/TrEMBL:Q65HV9}	BLi01577	BLi01577	Hypothetical protein {UniProtKB/TrEMBL:Q65KD7}	[TP0067-TP0095 (0.6515529)]
COG0457	COG0457	BLi02874	BLi02874	Conserved protein YrrB {UniProtKB/TrEMBL:Q65GS0}	BLi02954	BLi02954	Conserved protein YsoA {UniProtKB/TrEMBL:Q65GJ2}	[TP0067-TP0095 (0.6515529)]
COG0457	COG0457	BLi02954	BLi02954	Conserved protein YsoA {UniProtKB/TrEMBL:Q65GJ2}	BLi02874	BLi02874	Conserved protein YrrB {UniProtKB/TrEMBL:Q65GS0}	[TP0067-TP0095 (0.6515529)]
COG0457	COG0457	BLi00922	BLi00922	Hypothetical protein {UniProtKB/TrEMBL:Q65M77}	BLi01063	BLi01063	Hypothetical protein {UniProtKB/TrEMBL:Q65LU3}	[TP0067-TP0095 (0.6515529)]
COG0457	COG0457	BLi00936	BLi00936	RapE {UniProtKB/TrEMBL:Q65M68}	BLi01063	BLi01063	Hypothetical protein {UniProtKB/TrEMBL:Q65LU3}	[TP0067-TP0095 (0.6515529)]
COG0457	COG0457	BLi01577	BLi01577	Hypothetical protein {UniProtKB/TrEMBL:Q65KD7}	BLi02480	BLi02480	RapA {UniProtKB/TrEMBL:Q65HV9}	[TP0067-TP0095 (0.6515529)]
COG0457	COG0457	BLi02394	BLi02394	Hypothetical protein ypiA	BLi03406	BLi03406	Hypothetical protein {UniProtKB/TrEMBL:Q65FD0}	[TP0067-TP0095 (0.6515529)]
COG0457	COG0457	BLi03406	BLi03406	Hypothetical protein {UniProtKB/TrEMBL:Q65FD0}	BLi02394	BLi02394	Hypothetical protein ypiA	[TP0067-TP0095 (0.6515529)]
COG0457	COG0457	BLi03729	BLi03729	YvcD {UniProtKB/TrEMBL:Q65EG6}	BLi03261	BLi03261	RapD {UniProtKB/TrEMBL:Q65FR7}	[TP0067-TP0095 (0.6515529)]
COG0457	COG0457	BLi03261	BLi03261	RapD {UniProtKB/TrEMBL:Q65FR7}	BLi03729	BLi03729	YvcD {UniProtKB/TrEMBL:Q65EG6}	[TP0067-TP0095 (0.6515529)]
COG0457	COG0457	BLi02394	BLi02394	Hypothetical protein ypiA	BLi02394	BLi02394	Hypothetical protein ypiA	[TP0067-TP0095 (0.6515529)]
COG0457	COG0457	BLi03160	BLi03160	RapC {UniProtKB/TrEMBL:Q65FZ3}	BLi00922	BLi00922	Hypothetical protein {UniProtKB/TrEMBL:Q65M77}	[TP0067-TP0095 (0.6515529)]
COG0457	COG0457	BLi00922	BLi00922	Hypothetical protein {UniProtKB/TrEMBL:Q65M77}	BLi03160	BLi03160	RapC {UniProtKB/TrEMBL:Q65FZ3}	[TP0067-TP0095 (0.6515529)]
COG0457	COG0457	BLi01063	BLi01063	Hypothetical protein {UniProtKB/TrEMBL:Q65LU3}	BLi02954	BLi02954	Conserved protein YsoA {UniProtKB/TrEMBL:Q65GJ2}	[TP0067-TP0095 (0.6515529)]
COG0457	COG0457	BLi02954	BLi02954	Conserved protein YsoA {UniProtKB/TrEMBL:Q65GJ2}	BLi01063	BLi01063	Hypothetical protein {UniProtKB/TrEMBL:Q65LU3}	[TP0067-TP0095 (0.6515529)]
COG0457	COG0457	BLi03446	BLi03446	RapI {UniProtKB/TrEMBL:Q65F90}	BLi00936	BLi00936	RapE {UniProtKB/TrEMBL:Q65M68}	[TP0067-TP0095 (0.6515529)]
COG0457	COG0457	BLi00936	BLi00936	RapE {UniProtKB/TrEMBL:Q65M68}	BLi03446	BLi03446	RapI {UniProtKB/TrEMBL:Q65F90}	[TP0067-TP0095 (0.6515529)]
COG0457	COG0457	BLi01137	BLi01137	RapG {UniProtKB/TrEMBL:Q65LL9}	BLi03406	BLi03406	Hypothetical protein {UniProtKB/TrEMBL:Q65FD0}	[TP0067-TP0095 (0.6515529)]
COG0457	COG0457	BLi01577	BLi01577	Hypothetical protein {UniProtKB/TrEMBL:Q65KD7}	BLi03406	BLi03406	Hypothetical protein {UniProtKB/TrEMBL:Q65FD0}	[TP0067-TP0095 (0.6515529)]
COG0457	COG0457	BLi03406	BLi03406	Hypothetical protein {UniProtKB/TrEMBL:Q65FD0}	BLi01137	BLi01137	RapG {UniProtKB/TrEMBL:Q65LL9}	[TP0067-TP0095 (0.6515529)]
COG0457	COG0457	BLi03406	BLi03406	Hypothetical protein {UniProtKB/TrEMBL:Q65FD0}	BLi01577	BLi01577	Hypothetical protein {UniProtKB/TrEMBL:Q65KD7}	[TP0067-TP0095 (0.6515529)]
COG0457	COG0457	BLi02978	BLi02978	Hypothetical protein {UniProtKB/TrEMBL:Q65GG8}	BLi00751	BLi00751	RapK {UniProtKB/TrEMBL:Q65MM8}	[TP0067-TP0095 (0.6515529)]
COG0457	COG0457	BLi00751	BLi00751	RapK {UniProtKB/TrEMBL:Q65MM8}	BLi02978	BLi02978	Hypothetical protein {UniProtKB/TrEMBL:Q65GG8}	[TP0067-TP0095 (0.6515529)]
COG0457	COG0457	BLi02978	BLi02978	Hypothetical protein {UniProtKB/TrEMBL:Q65GG8}	BLi01578	BLi01578	Hypothetical protein {UniProtKB/TrEMBL:Q65KD6}	[TP0067-TP0095 (0.6515529)]
COG0457	COG0457	BLi01578	BLi01578	Hypothetical protein {UniProtKB/TrEMBL:Q65KD6}	BLi02978	BLi02978	Hypothetical protein {UniProtKB/TrEMBL:Q65GG8}	[TP0067-TP0095 (0.6515529)]
COG0457	COG0457	BLi02874	BLi02874	Conserved protein YrrB {UniProtKB/TrEMBL:Q65GS0}	BLi03160	BLi03160	RapC {UniProtKB/TrEMBL:Q65FZ3}	[TP0067-TP0095 (0.6515529)]
COG0457	COG0457	BLi03160	BLi03160	RapC {UniProtKB/TrEMBL:Q65FZ3}	BLi02874	BLi02874	Conserved protein YrrB {UniProtKB/TrEMBL:Q65GS0}	[TP0067-TP0095 (0.6515529)]
COG0457	COG0457	BLi02480	BLi02480	RapA {UniProtKB/TrEMBL:Q65HV9}	BLi01137	BLi01137	RapG {UniProtKB/TrEMBL:Q65LL9}	[TP0067-TP0095 (0.6515529)]
COG0457	COG0457	BLi03160	BLi03160	RapC {UniProtKB/TrEMBL:Q65FZ3}	BLi02394	BLi02394	Hypothetical protein ypiA	[TP0067-TP0095 (0.6515529)]
COG0457	COG0457	BLi02394	BLi02394	Hypothetical protein ypiA	BLi03160	BLi03160	RapC {UniProtKB/TrEMBL:Q65FZ3}	[TP0067-TP0095 (0.6515529)]
COG0457	COG0457	BLi02394	BLi02394	Hypothetical protein ypiA	BLi00922	BLi00922	Hypothetical protein {UniProtKB/TrEMBL:Q65M77}	[TP0067-TP0095 (0.6515529)]
COG0457	COG0457	BLi01137	BLi01137	RapG {UniProtKB/TrEMBL:Q65LL9}	BLi02480	BLi02480	RapA {UniProtKB/TrEMBL:Q65HV9}	[TP0067-TP0095 (0.6515529)]
COG0457	COG0457	BLi00922	BLi00922	Hypothetical protein {UniProtKB/TrEMBL:Q65M77}	BLi02394	BLi02394	Hypothetical protein ypiA	[TP0067-TP0095 (0.6515529)]
COG0457	COG0457	BLi02978	BLi02978	Hypothetical protein {UniProtKB/TrEMBL:Q65GG8}	BLi01577	BLi01577	Hypothetical protein {UniProtKB/TrEMBL:Q65KD7}	[TP0067-TP0095 (0.6515529)]
COG0457	COG0457	BLi01577	BLi01577	Hypothetical protein {UniProtKB/TrEMBL:Q65KD7}	BLi02978	BLi02978	Hypothetical protein {UniProtKB/TrEMBL:Q65GG8}	[TP0067-TP0095 (0.6515529)]
COG0457	COG0457	BLi03729	BLi03729	YvcD {UniProtKB/TrEMBL:Q65EG6}	BLi03406	BLi03406	Hypothetical protein {UniProtKB/TrEMBL:Q65FD0}	[TP0067-TP0095 (0.6515529)]
COG0457	COG0457	BLi03406	BLi03406	Hypothetical protein {UniProtKB/TrEMBL:Q65FD0}	BLi03729	BLi03729	YvcD {UniProtKB/TrEMBL:Q65EG6}	[TP0067-TP0095 (0.6515529)]
COG0457	COG0457	BLi01063	BLi01063	Hypothetical protein {UniProtKB/TrEMBL:Q65LU3}	BLi01578	BLi01578	Hypothetical protein {UniProtKB/TrEMBL:Q65KD6}	[TP0067-TP0095 (0.6515529)]
COG0457	COG0457	BLi01578	BLi01578	Hypothetical protein {UniProtKB/TrEMBL:Q65KD6}	BLi01063	BLi01063	Hypothetical protein {UniProtKB/TrEMBL:Q65LU3}	[TP0067-TP0095 (0.6515529)]
COG0457	COG0457	BLi03446	BLi03446	RapI {UniProtKB/TrEMBL:Q65F90}	BLi02954	BLi02954	Conserved protein YsoA {UniProtKB/TrEMBL:Q65GJ2}	[TP0067-TP0095 (0.6515529)]
COG0457	COG0457	BLi02954	BLi02954	Conserved protein YsoA {UniProtKB/TrEMBL:Q65GJ2}	BLi03446	BLi03446	RapI {UniProtKB/TrEMBL:Q65F90}	[TP0067-TP0095 (0.6515529)]
COG0457	COG0457	BLi03729	BLi03729	YvcD {UniProtKB/TrEMBL:Q65EG6}	BLi01578	BLi01578	Hypothetical protein {UniProtKB/TrEMBL:Q65KD6}	[TP0067-TP0095 (0.6515529)]
COG0457	COG0457	BLi01578	BLi01578	Hypothetical protein {UniProtKB/TrEMBL:Q65KD6}	BLi03729	BLi03729	YvcD {UniProtKB/TrEMBL:Q65EG6}	[TP0067-TP0095 (0.6515529)]
COG0457	COG0457	BLi02954	BLi02954	Conserved protein YsoA {UniProtKB/TrEMBL:Q65GJ2}	BLi01576	BLi01576	Hypothetical protein {UniProtKB/TrEMBL:Q65KD8}	[TP0067-TP0095 (0.6515529)]
COG0457	COG0457	BLi01576	BLi01576	Hypothetical protein {UniProtKB/TrEMBL:Q65KD8}	BLi02954	BLi02954	Conserved protein YsoA {UniProtKB/TrEMBL:Q65GJ2}	[TP0067-TP0095 (0.6515529)]
COG0457	COG0457	BLi02480	BLi02480	RapA {UniProtKB/TrEMBL:Q65HV9}	BLi03261	BLi03261	RapD {UniProtKB/TrEMBL:Q65FR7}	[TP0067-TP0095 (0.6515529)]
COG0457	COG0457	BLi01578	BLi01578	Hypothetical protein {UniProtKB/TrEMBL:Q65KD6}	BLi02874	BLi02874	Conserved protein YrrB {UniProtKB/TrEMBL:Q65GS0}	[TP0067-TP0095 (0.6515529)]
COG0457	COG0457	BLi02874	BLi02874	Conserved protein YrrB {UniProtKB/TrEMBL:Q65GS0}	BLi01578	BLi01578	Hypothetical protein {UniProtKB/TrEMBL:Q65KD6}	[TP0067-TP0095 (0.6515529)]
COG0457	COG0457	BLi03261	BLi03261	RapD {UniProtKB/TrEMBL:Q65FR7}	BLi02480	BLi02480	RapA {UniProtKB/TrEMBL:Q65HV9}	[TP0067-TP0095 (0.6515529)]
COG0457	COG0457	BLi02480	BLi02480	RapA {UniProtKB/TrEMBL:Q65HV9}	BLi00922	BLi00922	Hypothetical protein {UniProtKB/TrEMBL:Q65M77}	[TP0067-TP0095 (0.6515529)]
COG0457	COG0457	BLi00922	BLi00922	Hypothetical protein {UniProtKB/TrEMBL:Q65M77}	BLi02480	BLi02480	RapA {UniProtKB/TrEMBL:Q65HV9}	[TP0067-TP0095 (0.6515529)]
COG0457	COG0457	BLi02480	BLi02480	RapA {UniProtKB/TrEMBL:Q65HV9}	BLi03160	BLi03160	RapC {UniProtKB/TrEMBL:Q65FZ3}	[TP0067-TP0095 (0.6515529)]
COG0457	COG0457	BLi03160	BLi03160	RapC {UniProtKB/TrEMBL:Q65FZ3}	BLi02480	BLi02480	RapA {UniProtKB/TrEMBL:Q65HV9}	[TP0067-TP0095 (0.6515529)]
COG0457	COG0457	BLi01063	BLi01063	Hypothetical protein {UniProtKB/TrEMBL:Q65LU3}	BLi03446	BLi03446	RapI {UniProtKB/TrEMBL:Q65F90}	[TP0067-TP0095 (0.6515529)]
COG0457	COG0457	BLi03446	BLi03446	RapI {UniProtKB/TrEMBL:Q65F90}	BLi01063	BLi01063	Hypothetical protein {UniProtKB/TrEMBL:Q65LU3}	[TP0067-TP0095 (0.6515529)]
COG0457	COG0457	BLi01063	BLi01063	Hypothetical protein {UniProtKB/TrEMBL:Q65LU3}	BLi01577	BLi01577	Hypothetical protein {UniProtKB/TrEMBL:Q65KD7}	[TP0067-TP0095 (0.6515529)]
COG0457	COG0457	BLi01577	BLi01577	Hypothetical protein {UniProtKB/TrEMBL:Q65KD7}	BLi01063	BLi01063	Hypothetical protein {UniProtKB/TrEMBL:Q65LU3}	[TP0067-TP0095 (0.6515529)]
COG0457	COG0457	BLi03261	BLi03261	RapD {UniProtKB/TrEMBL:Q65FR7}	BLi00936	BLi00936	RapE {UniProtKB/TrEMBL:Q65M68}	[TP0067-TP0095 (0.6515529)]
COG0457	COG0457	BLi00936	BLi00936	RapE {UniProtKB/TrEMBL:Q65M68}	BLi03261	BLi03261	RapD {UniProtKB/TrEMBL:Q65FR7}	[TP0067-TP0095 (0.6515529)]
COG0457	COG0457	BLi03446	BLi03446	RapI {UniProtKB/TrEMBL:Q65F90}	BLi03261	BLi03261	RapD {UniProtKB/TrEMBL:Q65FR7}	[TP0067-TP0095 (0.6515529)]
COG0457	COG0457	BLi03261	BLi03261	RapD {UniProtKB/TrEMBL:Q65FR7}	BLi03446	BLi03446	RapI {UniProtKB/TrEMBL:Q65F90}	[TP0067-TP0095 (0.6515529)]
COG0457	COG0457	BLi02874	BLi02874	Conserved protein YrrB {UniProtKB/TrEMBL:Q65GS0}	BLi00936	BLi00936	RapE {UniProtKB/TrEMBL:Q65M68}	[TP0067-TP0095 (0.6515529)]
COG0457	COG0457	BLi00936	BLi00936	RapE {UniProtKB/TrEMBL:Q65M68}	BLi02874	BLi02874	Conserved protein YrrB {UniProtKB/TrEMBL:Q65GS0}	[TP0067-TP0095 (0.6515529)]
COG0457	COG0457	BLi01137	BLi01137	RapG {UniProtKB/TrEMBL:Q65LL9}	BLi00936	BLi00936	RapE {UniProtKB/TrEMBL:Q65M68}	[TP0067-TP0095 (0.6515529)]
COG0457	COG0457	BLi00936	BLi00936	RapE {UniProtKB/TrEMBL:Q65M68}	BLi01137	BLi01137	RapG {UniProtKB/TrEMBL:Q65LL9}	[TP0067-TP0095 (0.6515529)]
COG0457	COG0457	BLi03261	BLi03261	RapD {UniProtKB/TrEMBL:Q65FR7}	BLi03261	BLi03261	RapD {UniProtKB/TrEMBL:Q65FR7}	[TP0067-TP0095 (0.6515529)]
COG0457	COG0457	BLi02394	BLi02394	Hypothetical protein ypiA	BLi00936	BLi00936	RapE {UniProtKB/TrEMBL:Q65M68}	[TP0067-TP0095 (0.6515529)]
COG0457	COG0457	BLi00936	BLi00936	RapE {UniProtKB/TrEMBL:Q65M68}	BLi02394	BLi02394	Hypothetical protein ypiA	[TP0067-TP0095 (0.6515529)]
COG0457	COG0457	BLi01063	BLi01063	Hypothetical protein {UniProtKB/TrEMBL:Q65LU3}	BLi01137	BLi01137	RapG {UniProtKB/TrEMBL:Q65LL9}	[TP0067-TP0095 (0.6515529)]
COG0457	COG0457	BLi01137	BLi01137	RapG {UniProtKB/TrEMBL:Q65LL9}	BLi01063	BLi01063	Hypothetical protein {UniProtKB/TrEMBL:Q65LU3}	[TP0067-TP0095 (0.6515529)]
COG0457	COG0457	BLi03160	BLi03160	RapC {UniProtKB/TrEMBL:Q65FZ3}	BLi03406	BLi03406	Hypothetical protein {UniProtKB/TrEMBL:Q65FD0}	[TP0067-TP0095 (0.6515529)]
COG0457	COG0457	BLi03406	BLi03406	Hypothetical protein {UniProtKB/TrEMBL:Q65FD0}	BLi03160	BLi03160	RapC {UniProtKB/TrEMBL:Q65FZ3}	[TP0067-TP0095 (0.6515529)]
COG0457	COG0457	BLi02978	BLi02978	Hypothetical protein {UniProtKB/TrEMBL:Q65GG8}	BLi02978	BLi02978	Hypothetical protein {UniProtKB/TrEMBL:Q65GG8}	[TP0067-TP0095 (0.6515529)]
COG0457	COG0457	BLi00751	BLi00751	RapK {UniProtKB/TrEMBL:Q65MM8}	BLi03406	BLi03406	Hypothetical protein {UniProtKB/TrEMBL:Q65FD0}	[TP0067-TP0095 (0.6515529)]
COG0457	COG0457	BLi03406	BLi03406	Hypothetical protein {UniProtKB/TrEMBL:Q65FD0}	BLi00751	BLi00751	RapK {UniProtKB/TrEMBL:Q65MM8}	[TP0067-TP0095 (0.6515529)]
COG0457	COG0457	BLi00922	BLi00922	Hypothetical protein {UniProtKB/TrEMBL:Q65M77}	BLi00751	BLi00751	RapK {UniProtKB/TrEMBL:Q65MM8}	[TP0067-TP0095 (0.6515529)]
COG0457	COG0457	BLi00751	BLi00751	RapK {UniProtKB/TrEMBL:Q65MM8}	BLi00922	BLi00922	Hypothetical protein {UniProtKB/TrEMBL:Q65M77}	[TP0067-TP0095 (0.6515529)]
COG0457	COG0457	BLi01063	BLi01063	Hypothetical protein {UniProtKB/TrEMBL:Q65LU3}	BLi01576	BLi01576	Hypothetical protein {UniProtKB/TrEMBL:Q65KD8}	[TP0067-TP0095 (0.6515529)]
COG0457	COG0457	BLi01576	BLi01576	Hypothetical protein {UniProtKB/TrEMBL:Q65KD8}	BLi01063	BLi01063	Hypothetical protein {UniProtKB/TrEMBL:Q65LU3}	[TP0067-TP0095 (0.6515529)]
COG0457	COG0457	BLi02954	BLi02954	Conserved protein YsoA {UniProtKB/TrEMBL:Q65GJ2}	BLi01577	BLi01577	Hypothetical protein {UniProtKB/TrEMBL:Q65KD7}	[TP0067-TP0095 (0.6515529)]
COG0457	COG0457	BLi01577	BLi01577	Hypothetical protein {UniProtKB/TrEMBL:Q65KD7}	BLi02954	BLi02954	Conserved protein YsoA {UniProtKB/TrEMBL:Q65GJ2}	[TP0067-TP0095 (0.6515529)]
COG0457	COG0457	BLi02874	BLi02874	Conserved protein YrrB {UniProtKB/TrEMBL:Q65GS0}	BLi01576	BLi01576	Hypothetical protein {UniProtKB/TrEMBL:Q65KD8}	[TP0067-TP0095 (0.6515529)]
COG0457	COG0457	BLi01576	BLi01576	Hypothetical protein {UniProtKB/TrEMBL:Q65KD8}	BLi02874	BLi02874	Conserved protein YrrB {UniProtKB/TrEMBL:Q65GS0}	[TP0067-TP0095 (0.6515529)]
COG0457	COG0457	BLi01137	BLi01137	RapG {UniProtKB/TrEMBL:Q65LL9}	BLi01576	BLi01576	Hypothetical protein {UniProtKB/TrEMBL:Q65KD8}	[TP0067-TP0095 (0.6515529)]
COG0457	COG0457	BLi01576	BLi01576	Hypothetical protein {UniProtKB/TrEMBL:Q65KD8}	BLi01137	BLi01137	RapG {UniProtKB/TrEMBL:Q65LL9}	[TP0067-TP0095 (0.6515529)]
COG0457	COG0457	BLi00936	BLi00936	RapE {UniProtKB/TrEMBL:Q65M68}	BLi01577	BLi01577	Hypothetical protein {UniProtKB/TrEMBL:Q65KD7}	[TP0067-TP0095 (0.6515529)]
COG0457	COG0457	BLi01577	BLi01577	Hypothetical protein {UniProtKB/TrEMBL:Q65KD7}	BLi00936	BLi00936	RapE {UniProtKB/TrEMBL:Q65M68}	[TP0067-TP0095 (0.6515529)]
COG0457	COG0457	BLi02394	BLi02394	Hypothetical protein ypiA	BLi03261	BLi03261	RapD {UniProtKB/TrEMBL:Q65FR7}	[TP0067-TP0095 (0.6515529)]
COG0457	COG0457	BLi03261	BLi03261	RapD {UniProtKB/TrEMBL:Q65FR7}	BLi02394	BLi02394	Hypothetical protein ypiA	[TP0067-TP0095 (0.6515529)]
COG0457	COG0457	BLi03261	BLi03261	RapD {UniProtKB/TrEMBL:Q65FR7}	BLi01576	BLi01576	Hypothetical protein {UniProtKB/TrEMBL:Q65KD8}	[TP0067-TP0095 (0.6515529)]
COG0457	COG0457	BLi01576	BLi01576	Hypothetical protein {UniProtKB/TrEMBL:Q65KD8}	BLi03261	BLi03261	RapD {UniProtKB/TrEMBL:Q65FR7}	[TP0067-TP0095 (0.6515529)]
COG0457	COG0457	BLi03446	BLi03446	RapI {UniProtKB/TrEMBL:Q65F90}	BLi03160	BLi03160	RapC {UniProtKB/TrEMBL:Q65FZ3}	[TP0067-TP0095 (0.6515529)]
COG0457	COG0457	BLi03160	BLi03160	RapC {UniProtKB/TrEMBL:Q65FZ3}	BLi03446	BLi03446	RapI {UniProtKB/TrEMBL:Q65F90}	[TP0067-TP0095 (0.6515529)]
COG0457	COG0457	BLi02978	BLi02978	Hypothetical protein {UniProtKB/TrEMBL:Q65GG8}	BLi01576	BLi01576	Hypothetical protein {UniProtKB/TrEMBL:Q65KD8}	[TP0067-TP0095 (0.6515529)]
COG0457	COG0457	BLi02874	BLi02874	Conserved protein YrrB {UniProtKB/TrEMBL:Q65GS0}	BLi02874	BLi02874	Conserved protein YrrB {UniProtKB/TrEMBL:Q65GS0}	[TP0067-TP0095 (0.6515529)]
COG0457	COG0457	BLi01576	BLi01576	Hypothetical protein {UniProtKB/TrEMBL:Q65KD8}	BLi02978	BLi02978	Hypothetical protein {UniProtKB/TrEMBL:Q65GG8}	[TP0067-TP0095 (0.6515529)]
COG0457	COG0457	BLi03729	BLi03729	YvcD {UniProtKB/TrEMBL:Q65EG6}	BLi03729	BLi03729	YvcD {UniProtKB/TrEMBL:Q65EG6}	[TP0067-TP0095 (0.6515529)]
COG0457	COG0457	BLi03446	BLi03446	RapI {UniProtKB/TrEMBL:Q65F90}	BLi03446	BLi03446	RapI {UniProtKB/TrEMBL:Q65F90}	[TP0067-TP0095 (0.6515529)]
COG0457	COG0457	BLi03729	BLi03729	YvcD {UniProtKB/TrEMBL:Q65EG6}	BLi01576	BLi01576	Hypothetical protein {UniProtKB/TrEMBL:Q65KD8}	[TP0067-TP0095 (0.6515529)]
COG0457	COG0457	BLi01576	BLi01576	Hypothetical protein {UniProtKB/TrEMBL:Q65KD8}	BLi03729	BLi03729	YvcD {UniProtKB/TrEMBL:Q65EG6}	[TP0067-TP0095 (0.6515529)]
COG0457	COG0457	BLi02394	BLi02394	Hypothetical protein ypiA	BLi01137	BLi01137	RapG {UniProtKB/TrEMBL:Q65LL9}	[TP0067-TP0095 (0.6515529)]
COG0457	COG0457	BLi01137	BLi01137	RapG {UniProtKB/TrEMBL:Q65LL9}	BLi02394	BLi02394	Hypothetical protein ypiA	[TP0067-TP0095 (0.6515529)]
COG0457	COG0457	BLi00751	BLi00751	RapK {UniProtKB/TrEMBL:Q65MM8}	BLi00751	BLi00751	RapK {UniProtKB/TrEMBL:Q65MM8}	[TP0067-TP0095 (0.6515529)]
COG0457	COG0457	BLi01578	BLi01578	Hypothetical protein {UniProtKB/TrEMBL:Q65KD6}	BLi00936	BLi00936	RapE {UniProtKB/TrEMBL:Q65M68}	[TP0067-TP0095 (0.6515529)]
COG0457	COG0457	BLi00936	BLi00936	RapE {UniProtKB/TrEMBL:Q65M68}	BLi01578	BLi01578	Hypothetical protein {UniProtKB/TrEMBL:Q65KD6}	[TP0067-TP0095 (0.6515529)]
COG0457	COG0457	BLi01063	BLi01063	Hypothetical protein {UniProtKB/TrEMBL:Q65LU3}	BLi03261	BLi03261	RapD {UniProtKB/TrEMBL:Q65FR7}	[TP0067-TP0095 (0.6515529)]
COG0457	COG0457	BLi03261	BLi03261	RapD {UniProtKB/TrEMBL:Q65FR7}	BLi01063	BLi01063	Hypothetical protein {UniProtKB/TrEMBL:Q65LU3}	[TP0067-TP0095 (0.6515529)]
COG0457	COG0457	BLi02394	BLi02394	Hypothetical protein ypiA	BLi00751	BLi00751	RapK {UniProtKB/TrEMBL:Q65MM8}	[TP0067-TP0095 (0.6515529)]
COG0457	COG0457	BLi00751	BLi00751	RapK {UniProtKB/TrEMBL:Q65MM8}	BLi02394	BLi02394	Hypothetical protein ypiA	[TP0067-TP0095 (0.6515529)]
COG0445	COG3839	BLi04374	gidA	tRNA uridine 5-carboxymethylaminomethyl modification enzyme gidA (Glucose-inhibited division protein A)	BLi00398	BLi00398	Hypothetical protein {UniProtKB/TrEMBL:Q65NK8}	[TP0044-TP0804 (0.81002605)]
COG0445	COG3839	BLi04374	gidA	tRNA uridine 5-carboxymethylaminomethyl modification enzyme gidA (Glucose-inhibited division protein A)	BLi01052	BLi01052	MsmX {UniProtKB/TrEMBL:Q65LV4}	[TP0044-TP0804 (0.81002605)]
COG0103	COG0211	BLi00168	BLi00168	30S ribosomal protein S9	BLi02921	rpmA	50S ribosomal protein L27	[TP1024-TP0743 (0.87139803)]
COG0457	COG0803	BLi02394	BLi02394	Hypothetical protein ypiA	BLi03547	BLi03547	MntA {UniProtKB/TrEMBL:Q65EZ1}	[TP0469-TP0034 (0.86910707)]
COG0457	COG0803	BLi00936	BLi00936	RapE {UniProtKB/TrEMBL:Q65M68}	BLi03547	BLi03547	MntA {UniProtKB/TrEMBL:Q65EZ1}	[TP0469-TP0034 (0.86910707)]
COG0457	COG0803	BLi01578	BLi01578	Hypothetical protein {UniProtKB/TrEMBL:Q65KD6}	BLi03547	BLi03547	MntA {UniProtKB/TrEMBL:Q65EZ1}	[TP0469-TP0034 (0.86910707)]
COG0457	COG0803	BLi02954	BLi02954	Conserved protein YsoA {UniProtKB/TrEMBL:Q65GJ2}	BLi03547	BLi03547	MntA {UniProtKB/TrEMBL:Q65EZ1}	[TP0469-TP0034 (0.86910707)]
COG0457	COG0803	BLi00751	BLi00751	RapK {UniProtKB/TrEMBL:Q65MM8}	BLi03547	BLi03547	MntA {UniProtKB/TrEMBL:Q65EZ1}	[TP0469-TP0034 (0.86910707)]
COG0457	COG0803	BLi03160	BLi03160	RapC {UniProtKB/TrEMBL:Q65FZ3}	BLi03547	BLi03547	MntA {UniProtKB/TrEMBL:Q65EZ1}	[TP0469-TP0034 (0.86910707)]
COG0457	COG0803	BLi01578	BLi01578	Hypothetical protein {UniProtKB/TrEMBL:Q65KD6}	BLi03213	BLi03213	YcdH {UniProtKB/TrEMBL:Q65FU1}	[TP0469-TP0034 (0.86910707)]
COG0457	COG0803	BLi02954	BLi02954	Conserved protein YsoA {UniProtKB/TrEMBL:Q65GJ2}	BLi03213	BLi03213	YcdH {UniProtKB/TrEMBL:Q65FU1}	[TP0469-TP0034 (0.86910707)]
COG0457	COG0803	BLi03446	BLi03446	RapI {UniProtKB/TrEMBL:Q65F90}	BLi03213	BLi03213	YcdH {UniProtKB/TrEMBL:Q65FU1}	[TP0469-TP0034 (0.86910707)]
COG0457	COG0803	BLi03160	BLi03160	RapC {UniProtKB/TrEMBL:Q65FZ3}	BLi03213	BLi03213	YcdH {UniProtKB/TrEMBL:Q65FU1}	[TP0469-TP0034 (0.86910707)]
COG0457	COG0803	BLi03729	BLi03729	YvcD {UniProtKB/TrEMBL:Q65EG6}	BLi03213	BLi03213	YcdH {UniProtKB/TrEMBL:Q65FU1}	[TP0469-TP0034 (0.86910707)]
COG0457	COG0803	BLi02480	BLi02480	RapA {UniProtKB/TrEMBL:Q65HV9}	BLi03213	BLi03213	YcdH {UniProtKB/TrEMBL:Q65FU1}	[TP0469-TP0034 (0.86910707)]
COG0457	COG0803	BLi03729	BLi03729	YvcD {UniProtKB/TrEMBL:Q65EG6}	BLi03547	BLi03547	MntA {UniProtKB/TrEMBL:Q65EZ1}	[TP0469-TP0034 (0.86910707)]
COG0457	COG0803	BLi02874	BLi02874	Conserved protein YrrB {UniProtKB/TrEMBL:Q65GS0}	BLi03547	BLi03547	MntA {UniProtKB/TrEMBL:Q65EZ1}	[TP0469-TP0034 (0.86910707)]
COG0457	COG0803	BLi00922	BLi00922	Hypothetical protein {UniProtKB/TrEMBL:Q65M77}	BLi03547	BLi03547	MntA {UniProtKB/TrEMBL:Q65EZ1}	[TP0469-TP0034 (0.86910707)]
COG0457	COG0803	BLi01577	BLi01577	Hypothetical protein {UniProtKB/TrEMBL:Q65KD7}	BLi03547	BLi03547	MntA {UniProtKB/TrEMBL:Q65EZ1}	[TP0469-TP0034 (0.86910707)]
COG0457	COG0803	BLi01576	BLi01576	Hypothetical protein {UniProtKB/TrEMBL:Q65KD8}	BLi03213	BLi03213	YcdH {UniProtKB/TrEMBL:Q65FU1}	[TP0469-TP0034 (0.86910707)]
COG0457	COG0803	BLi02978	BLi02978	Hypothetical protein {UniProtKB/TrEMBL:Q65GG8}	BLi03213	BLi03213	YcdH {UniProtKB/TrEMBL:Q65FU1}	[TP0469-TP0034 (0.86910707)]
COG0457	COG0803	BLi03406	BLi03406	Hypothetical protein {UniProtKB/TrEMBL:Q65FD0}	BLi03547	BLi03547	MntA {UniProtKB/TrEMBL:Q65EZ1}	[TP0469-TP0034 (0.86910707)]
COG0457	COG0803	BLi01137	BLi01137	RapG {UniProtKB/TrEMBL:Q65LL9}	BLi03547	BLi03547	MntA {UniProtKB/TrEMBL:Q65EZ1}	[TP0469-TP0034 (0.86910707)]
COG0457	COG0803	BLi02978	BLi02978	Hypothetical protein {UniProtKB/TrEMBL:Q65GG8}	BLi03547	BLi03547	MntA {UniProtKB/TrEMBL:Q65EZ1}	[TP0469-TP0034 (0.86910707)]
COG0457	COG0803	BLi03446	BLi03446	RapI {UniProtKB/TrEMBL:Q65F90}	BLi03547	BLi03547	MntA {UniProtKB/TrEMBL:Q65EZ1}	[TP0469-TP0034 (0.86910707)]
COG0457	COG0803	BLi02874	BLi02874	Conserved protein YrrB {UniProtKB/TrEMBL:Q65GS0}	BLi03213	BLi03213	YcdH {UniProtKB/TrEMBL:Q65FU1}	[TP0469-TP0034 (0.86910707)]
COG0457	COG0803	BLi01137	BLi01137	RapG {UniProtKB/TrEMBL:Q65LL9}	BLi03213	BLi03213	YcdH {UniProtKB/TrEMBL:Q65FU1}	[TP0469-TP0034 (0.86910707)]
COG0457	COG0803	BLi03261	BLi03261	RapD {UniProtKB/TrEMBL:Q65FR7}	BLi03547	BLi03547	MntA {UniProtKB/TrEMBL:Q65EZ1}	[TP0469-TP0034 (0.86910707)]
COG0457	COG0803	BLi00936	BLi00936	RapE {UniProtKB/TrEMBL:Q65M68}	BLi03213	BLi03213	YcdH {UniProtKB/TrEMBL:Q65FU1}	[TP0469-TP0034 (0.86910707)]
COG0457	COG0803	BLi03261	BLi03261	RapD {UniProtKB/TrEMBL:Q65FR7}	BLi03213	BLi03213	YcdH {UniProtKB/TrEMBL:Q65FU1}	[TP0469-TP0034 (0.86910707)]
COG0457	COG0803	BLi01063	BLi01063	Hypothetical protein {UniProtKB/TrEMBL:Q65LU3}	BLi03213	BLi03213	YcdH {UniProtKB/TrEMBL:Q65FU1}	[TP0469-TP0034 (0.86910707)]
COG0457	COG0803	BLi01576	BLi01576	Hypothetical protein {UniProtKB/TrEMBL:Q65KD8}	BLi03547	BLi03547	MntA {UniProtKB/TrEMBL:Q65EZ1}	[TP0469-TP0034 (0.86910707)]
COG0457	COG0803	BLi01063	BLi01063	Hypothetical protein {UniProtKB/TrEMBL:Q65LU3}	BLi03547	BLi03547	MntA {UniProtKB/TrEMBL:Q65EZ1}	[TP0469-TP0034 (0.86910707)]
COG0457	COG0803	BLi02480	BLi02480	RapA {UniProtKB/TrEMBL:Q65HV9}	BLi03547	BLi03547	MntA {UniProtKB/TrEMBL:Q65EZ1}	[TP0469-TP0034 (0.86910707)]
COG0457	COG0803	BLi00751	BLi00751	RapK {UniProtKB/TrEMBL:Q65MM8}	BLi03213	BLi03213	YcdH {UniProtKB/TrEMBL:Q65FU1}	[TP0469-TP0034 (0.86910707)]
COG0457	COG0803	BLi02394	BLi02394	Hypothetical protein ypiA	BLi03213	BLi03213	YcdH {UniProtKB/TrEMBL:Q65FU1}	[TP0469-TP0034 (0.86910707)]
COG0457	COG0803	BLi00922	BLi00922	Hypothetical protein {UniProtKB/TrEMBL:Q65M77}	BLi03213	BLi03213	YcdH {UniProtKB/TrEMBL:Q65FU1}	[TP0469-TP0034 (0.86910707)]
COG0457	COG0803	BLi03406	BLi03406	Hypothetical protein {UniProtKB/TrEMBL:Q65FD0}	BLi03213	BLi03213	YcdH {UniProtKB/TrEMBL:Q65FU1}	[TP0469-TP0034 (0.86910707)]
COG0457	COG0803	BLi01577	BLi01577	Hypothetical protein {UniProtKB/TrEMBL:Q65KD7}	BLi03213	BLi03213	YcdH {UniProtKB/TrEMBL:Q65FU1}	[TP0469-TP0034 (0.86910707)]
COG0472	COG1512	BLi01736	mraY	Phospho-N-acetylmuramoyl-pentapeptide-transferase (EC 2.7.8.13) (UDP- MurNAc-pentapeptide phosphotransferase)	BLi00642	BLi00642	Conserved membrane protein YdjH	[TP0345-TP0561 (0.53951585)]
COG0472	COG1512	BLi03798	BLi03798	TagO {UniProtKB/TrEMBL:Q65EA0}	BLi00642	BLi00642	Conserved membrane protein YdjH	[TP0345-TP0561 (0.53951585)]
COG1285	COG1684	BLi00727	BLi00727	SapB {UniProtKB/TrEMBL:Q65MQ1}	BLi01858	BLi01858	Flagellar biosynthetic protein fliR	[TP0774-TP0716 (0.78400123)]
COG0621	COG2812	BLi02735	BLi02735	YqeV {UniProtKB/TrEMBL:Q65H58}	BLi00028	BLi00028	DnaX {UniProtKB/TrEMBL:Q65PK1}	[TP0754-TP1005 (0.5550382)]
COG0621	COG2812	BLi01925	BLi01925	YmcB {UniProtKB/TrEMBL:Q65JE5}	BLi00028	BLi00028	DnaX {UniProtKB/TrEMBL:Q65PK1}	[TP0754-TP1005 (0.5550382)]
COG0739	COG1418	BLi02925	BLi02925	SpoIVFA {UniProtKB/TrEMBL:Q65GM1}	BLi03372	BLi03372	YueE {UniProtKB/TrEMBL:Q65FG1}	[TP0702-TP1018 (0.7620277)]
COG0739	COG1418	BLi02447	BLi02447	Hypothetical protein {UniProtKB/TrEMBL:Q65HZ0}	BLi01919	BLi01919	YmdA {UniProtKB/TrEMBL:Q65JF1}	[TP0702-TP1018 (0.7620277)]
COG0739	COG1418	BLi03423	BLi03423	YunA {UniProtKB/TrEMBL:Q65FB3}	BLi03372	BLi03372	YueE {UniProtKB/TrEMBL:Q65FG1}	[TP0702-TP1018 (0.7620277)]
COG0739	COG1418	BLi03892	BLi03892	SpoIIQ {UniProtKB/TrEMBL:Q65E08}	BLi01919	BLi01919	YmdA {UniProtKB/TrEMBL:Q65JF1}	[TP0702-TP1018 (0.7620277)]
COG0739	COG1418	BLi03892	BLi03892	SpoIIQ {UniProtKB/TrEMBL:Q65E08}	BLi03372	BLi03372	YueE {UniProtKB/TrEMBL:Q65FG1}	[TP0702-TP1018 (0.7620277)]
COG0739	COG1418	BLi02447	BLi02447	Hypothetical protein {UniProtKB/TrEMBL:Q65HZ0}	BLi03372	BLi03372	YueE {UniProtKB/TrEMBL:Q65FG1}	[TP0702-TP1018 (0.7620277)]
COG0739	COG1418	BLi03423	BLi03423	YunA {UniProtKB/TrEMBL:Q65FB3}	BLi02326	BLi02326	YpgQ {UniProtKB/TrEMBL:Q65IA8}	[TP0702-TP1018 (0.7620277)]
COG0739	COG1418	BLi03892	BLi03892	SpoIIQ {UniProtKB/TrEMBL:Q65E08}	BLi02326	BLi02326	YpgQ {UniProtKB/TrEMBL:Q65IA8}	[TP0702-TP1018 (0.7620277)]
COG0739	COG1418	BLi03423	BLi03423	YunA {UniProtKB/TrEMBL:Q65FB3}	BLi01919	BLi01919	YmdA {UniProtKB/TrEMBL:Q65JF1}	[TP0702-TP1018 (0.7620277)]
COG0739	COG1418	BLi02925	BLi02925	SpoIVFA {UniProtKB/TrEMBL:Q65GM1}	BLi01919	BLi01919	YmdA {UniProtKB/TrEMBL:Q65JF1}	[TP0702-TP1018 (0.7620277)]
COG0739	COG1418	BLi02925	BLi02925	SpoIVFA {UniProtKB/TrEMBL:Q65GM1}	BLi02326	BLi02326	YpgQ {UniProtKB/TrEMBL:Q65IA8}	[TP0702-TP1018 (0.7620277)]
COG0739	COG1418	BLi02447	BLi02447	Hypothetical protein {UniProtKB/TrEMBL:Q65HZ0}	BLi02326	BLi02326	YpgQ {UniProtKB/TrEMBL:Q65IA8}	[TP0702-TP1018 (0.7620277)]
COG0739	COG1344	BLi02925	BLi02925	SpoIVFA {UniProtKB/TrEMBL:Q65GM1}	BLi03784	BLi03784	FlgL {UniProtKB/TrEMBL:Q65EB4}	[TP0702-TP0870 (0.64395046)]
COG0739	COG1344	BLi03423	BLi03423	YunA {UniProtKB/TrEMBL:Q65FB3}	BLi03784	BLi03784	FlgL {UniProtKB/TrEMBL:Q65EB4}	[TP0702-TP0870 (0.64395046)]
COG0739	COG1344	BLi02925	BLi02925	SpoIVFA {UniProtKB/TrEMBL:Q65GM1}	BLi03780	BLi03780	Flagellin protein Hag {UniProtKB/TrEMBL:Q65EB8}	[TP0702-TP0870 (0.64395046)]
COG0739	COG1344	BLi02447	BLi02447	Hypothetical protein {UniProtKB/TrEMBL:Q65HZ0}	BLi03784	BLi03784	FlgL {UniProtKB/TrEMBL:Q65EB4}	[TP0702-TP0870 (0.64395046)]
COG0739	COG1344	BLi03423	BLi03423	YunA {UniProtKB/TrEMBL:Q65FB3}	BLi03780	BLi03780	Flagellin protein Hag {UniProtKB/TrEMBL:Q65EB8}	[TP0702-TP0870 (0.64395046)]
COG0739	COG1344	BLi03892	BLi03892	SpoIIQ {UniProtKB/TrEMBL:Q65E08}	BLi03784	BLi03784	FlgL {UniProtKB/TrEMBL:Q65EB4}	[TP0702-TP0870 (0.64395046)]
COG0739	COG1344	BLi02447	BLi02447	Hypothetical protein {UniProtKB/TrEMBL:Q65HZ0}	BLi03780	BLi03780	Flagellin protein Hag {UniProtKB/TrEMBL:Q65EB8}	[TP0702-TP0870 (0.64395046)]
COG0739	COG1344	BLi03892	BLi03892	SpoIIQ {UniProtKB/TrEMBL:Q65E08}	BLi03780	BLi03780	Flagellin protein Hag {UniProtKB/TrEMBL:Q65EB8}	[TP0702-TP0870 (0.64395046)]
COG0693	COG0761	BLi03556	BLi03556	Hypothetical protein {UniProtKB/TrEMBL:Q65EY2}	BLi02695	ispH	4-hydroxy-3-methylbut-2-enyl diphosphate reductase (EC 1.17.1.2)	[TP0445-TP0547 (0.53976095)]
COG0693	COG0761	BLi03659	BLi03659	YoaZ1 {UniProtKB/TrEMBL:Q65EN4}	BLi02695	ispH	4-hydroxy-3-methylbut-2-enyl diphosphate reductase (EC 1.17.1.2)	[TP0445-TP0547 (0.53976095)]
COG0693	COG0761	BLi00848	BLi00848	Hypothetical protein {UniProtKB/TrEMBL:Q65MD2}	BLi02695	ispH	4-hydroxy-3-methylbut-2-enyl diphosphate reductase (EC 1.17.1.2)	[TP0445-TP0547 (0.53976095)]
COG0693	COG0761	BLi03294	BLi03294	YraA {UniProtKB/TrEMBL:Q65FN6}	BLi02695	ispH	4-hydroxy-3-methylbut-2-enyl diphosphate reductase (EC 1.17.1.2)	[TP0445-TP0547 (0.53976095)]
COG0693	COG0761	BLi03660	BLi03660	YoaZ2 {UniProtKB/TrEMBL:Q65EN3}	BLi02695	ispH	4-hydroxy-3-methylbut-2-enyl diphosphate reductase (EC 1.17.1.2)	[TP0445-TP0547 (0.53976095)]
COG0693	COG0761	BLi00815	BLi00815	YfkM {UniProtKB/TrEMBL:Q65MG4}	BLi02695	ispH	4-hydroxy-3-methylbut-2-enyl diphosphate reductase (EC 1.17.1.2)	[TP0445-TP0547 (0.53976095)]
COG1291	COG2239	BLi01524	BLi01524	MotA {UniProtKB/TrEMBL:Q65KI9}	BLi01426	BLi01426	YkoK2 {UniProtKB/TrEMBL:Q65KT5}	[TP0725-TP0917 (0.53720385)]
COG1291	COG2239	BLi03124	BLi03124	YtxD {UniProtKB/TrEMBL:Q65G29}	BLi01426	BLi01426	YkoK2 {UniProtKB/TrEMBL:Q65KT5}	[TP0725-TP0917 (0.53720385)]
COG0584	COG1493	BLi04156	BLi04156	Hypothetical protein {UniProtKB/TrEMBL:Q65D95}	BLi03746	BLi03746	HprK {UniProtKB/TrEMBL:Q65EF0}	[TP0257-TP0591 (0.75711113)]
COG0584	COG1493	BLi01566	BLi01566	Hypothetical protein {UniProtKB/TrEMBL:Q65KE8}	BLi03746	BLi03746	HprK {UniProtKB/TrEMBL:Q65EF0}	[TP0257-TP0591 (0.75711113)]
COG0584	COG1493	BLi01034	BLi01034	YhdW {UniProtKB/TrEMBL:Q65LX2}	BLi03746	BLi03746	HprK {UniProtKB/TrEMBL:Q65EF0}	[TP0257-TP0591 (0.75711113)]
COG0584	COG1493	BLi02589	BLi02589	YqiK {UniProtKB/TrEMBL:Q65HK1}	BLi03746	BLi03746	HprK {UniProtKB/TrEMBL:Q65EF0}	[TP0257-TP0591 (0.75711113)]
COG0584	COG1493	BLi04254	BLi04254	GlpQ {UniProtKB/TrEMBL:Q65CZ7}	BLi03746	BLi03746	HprK {UniProtKB/TrEMBL:Q65EF0}	[TP0257-TP0591 (0.75711113)]
COG1536	COG4786	BLi01842	BLi01842	FliG {UniProtKB/TrEMBL:Q65JM7}	BLi03874	BLi03874	FlhP {UniProtKB/TrEMBL:Q65E25}	[TP0026-TP0961 (0.8107165)]
COG1536	COG4786	BLi01842	BLi01842	FliG {UniProtKB/TrEMBL:Q65JM7}	BLi01849	BLi01849	FlgE {UniProtKB/TrEMBL:Q65JM0}	[TP0026-TP0961 (0.8107165)]
COG1536	COG4786	BLi01842	BLi01842	FliG {UniProtKB/TrEMBL:Q65JM7}	BLi03875	BLi03875	FlhO {UniProtKB/TrEMBL:Q65E24}	[TP0026-TP0961 (0.8107165)]
COG0223	COG0664	BLi01794	fmt	Methionyl-tRNA formyltransferase (EC 2.1.2.9)	BLi02083	BLi02083	Hypothetical protein {UniProtKB/TrEMBL:Q65IZ1}	[TP0756-TP0995 (0.69102824)]
COG0223	COG0664	BLi01794	fmt	Methionyl-tRNA formyltransferase (EC 2.1.2.9)	BLi02080	BLi02080	Fnr {UniProtKB/TrEMBL:Q65IZ4}	[TP0756-TP0995 (0.69102824)]
COG0223	COG0664	BLi01794	fmt	Methionyl-tRNA formyltransferase (EC 2.1.2.9)	BLi04167	BLi04167	Hypothetical protein {UniProtKB/TrEMBL:Q65D84}	[TP0756-TP0995 (0.69102824)]
COG1197	COG1774	BLi00068	BLi00068	Mfd {UniProtKB/TrEMBL:Q65PG6}	BLi00045	BLi00045	Putative signal peptidase II YaaT	[TP0344-TP0046 (0.6615959)]
COG1475	COG1774	BLi04368	BLi04368	Spo0J {UniProtKB/TrEMBL:Q65CN8}	BLi00045	BLi00045	Putative signal peptidase II YaaT	[TP0271-TP0046 (0.61832625)]
COG1475	COG1774	BLi02975	BLi02975	Hypothetical protein {UniProtKB/TrEMBL:Q65GH1}	BLi00045	BLi00045	Putative signal peptidase II YaaT	[TP0271-TP0046 (0.61832625)]
COG1475	COG1774	BLi04372	BLi04372	YyaA {UniProtKB/TrEMBL:Q65CN4}	BLi00045	BLi00045	Putative signal peptidase II YaaT	[TP0271-TP0046 (0.61832625)]
COG0697	COG0716	BLi00405	BLi00405	Conserved membrane protein YcxC	BLi01631	BLi01631	YkuP {UniProtKB/TrEMBL:Q65K86}	[TP0986-TP0925 (0.8288174)]
COG0697	COG0716	BLi01306	BLi01306	Conserved membrane protein YoaV	BLi01631	BLi01631	YkuP {UniProtKB/TrEMBL:Q65K86}	[TP0986-TP0925 (0.8288174)]
COG0697	COG0716	BLi01110	BLi01110	YdeD {UniProtKB/TrEMBL:Q65LP6}	BLi01629	BLi01629	YkuN {UniProtKB/TrEMBL:Q65K88}	[TP0986-TP0925 (0.8288174)]
COG0697	COG0716	BLi00477	BLi00477	YwfM {UniProtKB/TrEMBL:Q65ND1}	BLi01631	BLi01631	YkuP {UniProtKB/TrEMBL:Q65K86}	[TP0986-TP0925 (0.8288174)]
COG0697	COG0716	BLi04241	BLi04241	Hypothetical protein {UniProtKB/TrEMBL:Q65D10}	BLi01631	BLi01631	YkuP {UniProtKB/TrEMBL:Q65K86}	[TP0986-TP0925 (0.8288174)]
COG0697	COG0716	BLi00251	BLi00251	Conserved hypothetical membrane protein YbfH	BLi01631	BLi01631	YkuP {UniProtKB/TrEMBL:Q65K86}	[TP0986-TP0925 (0.8288174)]
COG0697	COG0716	BLi01110	BLi01110	YdeD {UniProtKB/TrEMBL:Q65LP6}	BLi01631	BLi01631	YkuP {UniProtKB/TrEMBL:Q65K86}	[TP0986-TP0925 (0.8288174)]
COG0697	COG0716	BLi03444	BLi03444	Hypothetical protein {UniProtKB/TrEMBL:Q65F92}	BLi01629	BLi01629	YkuN {UniProtKB/TrEMBL:Q65K88}	[TP0986-TP0925 (0.8288174)]
COG0697	COG0716	BLi00477	BLi00477	YwfM {UniProtKB/TrEMBL:Q65ND1}	BLi01629	BLi01629	YkuN {UniProtKB/TrEMBL:Q65K88}	[TP0986-TP0925 (0.8288174)]
COG0697	COG0716	BLi04241	BLi04241	Hypothetical protein {UniProtKB/TrEMBL:Q65D10}	BLi01629	BLi01629	YkuN {UniProtKB/TrEMBL:Q65K88}	[TP0986-TP0925 (0.8288174)]
COG0697	COG0716	BLi00309	BLi00309	YcbK {UniProtKB/TrEMBL:Q65NU6}	BLi01631	BLi01631	YkuP {UniProtKB/TrEMBL:Q65K86}	[TP0986-TP0925 (0.8288174)]
COG0697	COG0716	BLi03266	BLi03266	YxxF {UniProtKB/TrEMBL:Q65FR2}	BLi01629	BLi01629	YkuN {UniProtKB/TrEMBL:Q65K88}	[TP0986-TP0925 (0.8288174)]
COG0697	COG0716	BLi03444	BLi03444	Hypothetical protein {UniProtKB/TrEMBL:Q65F92}	BLi01631	BLi01631	YkuP {UniProtKB/TrEMBL:Q65K86}	[TP0986-TP0925 (0.8288174)]
COG0697	COG0716	BLi00405	BLi00405	Conserved membrane protein YcxC	BLi01629	BLi01629	YkuN {UniProtKB/TrEMBL:Q65K88}	[TP0986-TP0925 (0.8288174)]
COG0697	COG0716	BLi01306	BLi01306	Conserved membrane protein YoaV	BLi01629	BLi01629	YkuN {UniProtKB/TrEMBL:Q65K88}	[TP0986-TP0925 (0.8288174)]
COG0697	COG0716	BLi00251	BLi00251	Conserved hypothetical membrane protein YbfH	BLi01629	BLi01629	YkuN {UniProtKB/TrEMBL:Q65K88}	[TP0986-TP0925 (0.8288174)]
COG0697	COG0716	BLi00309	BLi00309	YcbK {UniProtKB/TrEMBL:Q65NU6}	BLi01629	BLi01629	YkuN {UniProtKB/TrEMBL:Q65K88}	[TP0986-TP0925 (0.8288174)]
COG0697	COG0716	BLi03266	BLi03266	YxxF {UniProtKB/TrEMBL:Q65FR2}	BLi01631	BLi01631	YkuP {UniProtKB/TrEMBL:Q65K86}	[TP0986-TP0925 (0.8288174)]
COG0785	COG1512	BLi02040	BLi02040	Integral membrane protein cytochrome biogenesis	BLi00642	BLi00642	Conserved membrane protein YdjH	[TP0101-TP0561 (0.5550382)]
COG0785	COG1512	BLi00362	BLi00362	Hypothetical protein {UniProtKB/TrEMBL:Q65NP4}	BLi00642	BLi00642	Conserved membrane protein YdjH	[TP0101-TP0561 (0.5550382)]
COG0272	COG0773	BLi00716	BLi00716	LigA {UniProtKB/TrEMBL:Q65MR2}	BLi03131	murC	UDP-N-acetylmuramate--L-alanine ligase (EC 6.3.2.8) (UDP-N- acetylmuramoyl-L-alanine synthetase)	[TP0634-TP0341 (0.8201813)]
COG1344	COG2882	BLi03784	BLi03784	FlgL {UniProtKB/TrEMBL:Q65EB4}	BLi01845	BLi01845	FliJ {UniProtKB/TrEMBL:Q65JM4}	[TP0868-TP0403 (0.93215036)]
COG1344	COG2882	BLi03780	BLi03780	Flagellin protein Hag {UniProtKB/TrEMBL:Q65EB8}	BLi01845	BLi01845	FliJ {UniProtKB/TrEMBL:Q65JM4}	[TP0868-TP0403 (0.93215036)]
COG1321	COG5401	BLi02623	BLi02623	MntR {UniProtKB/TrEMBL:Q65HG7}	BLi02986	BLi02986	Spore germination protein GerM	[TP0167-TP0832 (0.55516005)]
COG1512	COG2095	BLi00642	BLi00642	Conserved membrane protein YdjH	BLi03653	BLi03653	YvbG {UniProtKB/TrEMBL:Q65EP0}	[TP0561-TP0988 (0.5704539)]
COG0275	COG5401	BLi01731	mraW	S-adenosyl-methyltransferase mraW (EC 2.1.1.-)	BLi02986	BLi02986	Spore germination protein GerM	[TP0384-TP0832 (0.6009694)]
COG1652	COG1684	BLi01342	BLi01342	XkdP {UniProtKB/TrEMBL:Q65L18}	BLi01858	BLi01858	Flagellar biosynthetic protein fliR	[TP0042-TP0716 (0.75048)]
COG0301	COG0566	BLi03100	BLi03100	YtbJ {UniProtKB/TrEMBL:Q65G52}	BLi03017	BLi03017	Putative RNA methylase YsgA	[TP0559-TP0054 (0.678511)]
COG0301	COG0566	BLi03100	BLi03100	YtbJ {UniProtKB/TrEMBL:Q65G52}	BLi00114	BLi00114	Putative tRNA/rRNA methyltransferase YacO	[TP0559-TP0054 (0.678511)]
COG0353	COG0514	BLi00030	recR	Recombination protein recR	BLi02214	BLi02214	YocI {UniProtKB/TrEMBL:Q65IL6}	[TP1004-TP0103 (0.6917512)]
COG0353	COG0514	BLi00030	recR	Recombination protein recR	BLi02441	BLi02441	RecQ {UniProtKB/TrEMBL:Q65HZ5}	[TP1004-TP0103 (0.6917512)]
COG0036	COG0249	BLi01800	BLi01800	Ribulose-phosphate 3-epimerase	BLi01928	mutS	DNA mismatch repair protein mutS	[TP0945-TP0328 (0.6742458)]
COG2011	COG2239	BLi00973	BLi00973	Hypothetical protein {UniProtKB/TrEMBL:Q65M33}	BLi01426	BLi01426	YkoK2 {UniProtKB/TrEMBL:Q65KT5}	[TP0119-TP0917 (0.63653934)]
COG2011	COG2239	BLi03456	BLi03456	Binding-protein-dependent transport systems inner	BLi01426	BLi01426	YkoK2 {UniProtKB/TrEMBL:Q65KT5}	[TP0119-TP0917 (0.63653934)]
COG0124	COG0465	BLi02882	hisS	Histidyl-tRNA synthetase (EC 6.1.1.21) (Histidine--tRNA ligase) (HisRS)	BLi00085	BLi00085	FtsH {UniProtKB/TrEMBL:Q65PF2}	[TP0641-TP0330 (0.76316583)]
COG0257	COG0719	BLi00158	BLi00158	50S ribosomal protein L36	BLi03450	BLi03450	Conserved protein involved in Fe-S cluster	[TP0209-TP0612 (0.6772987)]
COG0257	COG0719	BLi00158	BLi00158	50S ribosomal protein L36	BLi03447	BLi03447	YurU {UniProtKB/TrEMBL:Q65F89}	[TP0209-TP0612 (0.6772987)]
COG0564	COG1843	BLi00984	BLi00984	Pseudouridine synthase {UniProtKB/TrEMBL:Q65M22}	BLi01848	BLi01848	YlxG {UniProtKB/TrEMBL:Q65JM1}	[TP0339-TP0728 (0.7885255)]
COG0564	COG1843	BLi01766	BLi01766	Pseudouridine synthase {UniProtKB/TrEMBL:Q65JV3}	BLi01848	BLi01848	YlxG {UniProtKB/TrEMBL:Q65JM1}	[TP0339-TP0728 (0.7885255)]
COG0564	COG1843	BLi01256	BLi01256	YjbO {UniProtKB/TrEMBL:Q65LA1}	BLi01848	BLi01848	YlxG {UniProtKB/TrEMBL:Q65JM1}	[TP0339-TP0728 (0.7885255)]
COG0493	COG1488	BLi02161	BLi02161	GltB {UniProtKB/TrEMBL:Q65IR7}	BLi03363	BLi03363	YueK {UniProtKB/TrEMBL:Q65FH0}	[TP0735-TP0628 (0.6598422)]
COG0772	COG1512	BLi01702	BLi01702	FtsW {UniProtKB/TrEMBL:Q65K16}	BLi00642	BLi00642	Conserved membrane protein YdjH	[TP0387-TP0561 (0.5082704)]
COG0772	COG1512	BLi01738	BLi01738	SpoVE {UniProtKB/TrEMBL:Q65JY1}	BLi00642	BLi00642	Conserved membrane protein YdjH	[TP0387-TP0561 (0.5082704)]
COG0772	COG1512	BLi00649	BLi00649	Hypothetical protein {UniProtKB/TrEMBL:Q65MX6}	BLi00642	BLi00642	Conserved membrane protein YdjH	[TP0387-TP0561 (0.5082704)]
COG0772	COG1512	BLi04025	BLi04025	Hypothetical protein {UniProtKB/TrEMBL:Q65DM6}	BLi00642	BLi00642	Conserved membrane protein YdjH	[TP0387-TP0561 (0.5082704)]
COG0772	COG1512	BLi00648	BLi00648	Hypothetical protein {UniProtKB/TrEMBL:Q65MX7}	BLi00642	BLi00642	Conserved membrane protein YdjH	[TP0387-TP0561 (0.5082704)]
COG0772	COG1512	BLi04024	BLi04024	RodA {UniProtKB/TrEMBL:Q65DM7}	BLi00642	BLi00642	Conserved membrane protein YdjH	[TP0387-TP0561 (0.5082704)]
COG0173	COG0493	BLi02881	aspS	Aspartyl-tRNA synthetase (EC 6.1.1.12) (Aspartate--tRNA ligase) (AspRS)	BLi02161	BLi02161	GltB {UniProtKB/TrEMBL:Q65IR7}	[TP0985-TP0735 (0.50901)]
COG0275	COG0820	BLi01731	mraW	S-adenosyl-methyltransferase mraW (EC 2.1.1.-)	BLi01796	BLi01796	YloN {UniProtKB/TrEMBL:Q65JS3}	[TP0384-TP0068 (0.79878455)]
COG0445	COG1366	BLi04374	gidA	tRNA uridine 5-carboxymethylaminomethyl modification enzyme gidA (Glucose-inhibited division protein A)	BLi00555	BLi00555	RsbS {UniProtKB/TrEMBL:Q65N53}	[TP0044-TP0233 (0.74185747)]
COG0445	COG1366	BLi04374	gidA	tRNA uridine 5-carboxymethylaminomethyl modification enzyme gidA (Glucose-inhibited division protein A)	BLi02497	spoIIAA	Anti-sigma F factor antagonist (Stage II sporulation protein AA)	[TP0044-TP0233 (0.74185747)]
COG0445	COG1366	BLi04374	gidA	tRNA uridine 5-carboxymethylaminomethyl modification enzyme gidA (Glucose-inhibited division protein A)	BLi00558	rsbV	Anti-sigma-B factor antagonist (Anti-anti-sigma-B factor)	[TP0044-TP0233 (0.74185747)]
COG0242	COG0360	BLi01671	BLi01671	Peptide deformylase {UniProtKB/TrEMBL:Q65K47}	BLi04363	rpsF	RpsF {UniProtKB/TrEMBL:Q65CP3}	[TP0757-TP0063 (0.54983324)]
COG0242	COG0360	BLi01793	BLi01793	Def {UniProtKB/TrEMBL:Q65JS6}	BLi04363	rpsF	RpsF {UniProtKB/TrEMBL:Q65CP3}	[TP0757-TP0063 (0.54983324)]
COG0693	COG1653	BLi03294	BLi03294	YraA {UniProtKB/TrEMBL:Q65FN6}	BLi03540	BLi03540	Hypothetical protein {UniProtKB/TrEMBL:Q65EZ8}	[TP0445-TP0074 (0.5751514)]
COG0693	COG1653	BLi03294	BLi03294	YraA {UniProtKB/TrEMBL:Q65FN6}	BLi03024	BLi03024	AraN {UniProtKB/TrEMBL:Q65GC4}	[TP0445-TP0074 (0.5751514)]
COG0693	COG1653	BLi03556	BLi03556	Hypothetical protein {UniProtKB/TrEMBL:Q65EY2}	BLi00866	BLi00866	Hypothetical protein {UniProtKB/TrEMBL:Q65MB4}	[TP0445-TP0074 (0.5751514)]
COG0693	COG1653	BLi03294	BLi03294	YraA {UniProtKB/TrEMBL:Q65FN6}	BLi01368	BLi01368	YesO {UniProtKB/TrEMBL:Q65KZ2}	[TP0445-TP0074 (0.5751514)]
COG0693	COG1653	BLi03556	BLi03556	Hypothetical protein {UniProtKB/TrEMBL:Q65EY2}	BLi03168	BLi03168	Putative multiple sugar transport system	[TP0445-TP0074 (0.5751514)]
COG0693	COG1653	BLi00815	BLi00815	YfkM {UniProtKB/TrEMBL:Q65MG4}	BLi01368	BLi01368	YesO {UniProtKB/TrEMBL:Q65KZ2}	[TP0445-TP0074 (0.5751514)]
COG0693	COG1653	BLi03556	BLi03556	Hypothetical protein {UniProtKB/TrEMBL:Q65EY2}	BLi03024	BLi03024	AraN {UniProtKB/TrEMBL:Q65GC4}	[TP0445-TP0074 (0.5751514)]
COG0693	COG1653	BLi00815	BLi00815	YfkM {UniProtKB/TrEMBL:Q65MG4}	BLi04182	BLi04182	Hypothetical protein {UniProtKB/TrEMBL:Q65D69}	[TP0445-TP0074 (0.5751514)]
COG0693	COG1653	BLi03660	BLi03660	YoaZ2 {UniProtKB/TrEMBL:Q65EN3}	BLi01368	BLi01368	YesO {UniProtKB/TrEMBL:Q65KZ2}	[TP0445-TP0074 (0.5751514)]
COG0693	COG1653	BLi00815	BLi00815	YfkM {UniProtKB/TrEMBL:Q65MG4}	BLi03024	BLi03024	AraN {UniProtKB/TrEMBL:Q65GC4}	[TP0445-TP0074 (0.5751514)]
COG0693	COG1653	BLi00815	BLi00815	YfkM {UniProtKB/TrEMBL:Q65MG4}	BLi03540	BLi03540	Hypothetical protein {UniProtKB/TrEMBL:Q65EZ8}	[TP0445-TP0074 (0.5751514)]
COG0693	COG1653	BLi03659	BLi03659	YoaZ1 {UniProtKB/TrEMBL:Q65EN4}	BLi01140	BLi01140	Multiple sugar-binding protein MsmE	[TP0445-TP0074 (0.5751514)]
COG0693	COG1653	BLi00848	BLi00848	Hypothetical protein {UniProtKB/TrEMBL:Q65MD2}	BLi03540	BLi03540	Hypothetical protein {UniProtKB/TrEMBL:Q65EZ8}	[TP0445-TP0074 (0.5751514)]
COG0693	COG1653	BLi03294	BLi03294	YraA {UniProtKB/TrEMBL:Q65FN6}	BLi01140	BLi01140	Multiple sugar-binding protein MsmE	[TP0445-TP0074 (0.5751514)]
COG0693	COG1653	BLi03659	BLi03659	YoaZ1 {UniProtKB/TrEMBL:Q65EN4}	BLi04182	BLi04182	Hypothetical protein {UniProtKB/TrEMBL:Q65D69}	[TP0445-TP0074 (0.5751514)]
COG0693	COG1653	BLi03660	BLi03660	YoaZ2 {UniProtKB/TrEMBL:Q65EN3}	BLi03168	BLi03168	Putative multiple sugar transport system	[TP0445-TP0074 (0.5751514)]
COG0693	COG1653	BLi03659	BLi03659	YoaZ1 {UniProtKB/TrEMBL:Q65EN4}	BLi01368	BLi01368	YesO {UniProtKB/TrEMBL:Q65KZ2}	[TP0445-TP0074 (0.5751514)]
COG0693	COG1653	BLi00848	BLi00848	Hypothetical protein {UniProtKB/TrEMBL:Q65MD2}	BLi03168	BLi03168	Putative multiple sugar transport system	[TP0445-TP0074 (0.5751514)]
COG0693	COG1653	BLi03294	BLi03294	YraA {UniProtKB/TrEMBL:Q65FN6}	BLi03168	BLi03168	Putative multiple sugar transport system	[TP0445-TP0074 (0.5751514)]
COG0693	COG1653	BLi03556	BLi03556	Hypothetical protein {UniProtKB/TrEMBL:Q65EY2}	BLi01384	BLi01384	LplA {UniProtKB/TrEMBL:Q65KX6}	[TP0445-TP0074 (0.5751514)]
COG0693	COG1653	BLi03659	BLi03659	YoaZ1 {UniProtKB/TrEMBL:Q65EN4}	BLi03540	BLi03540	Hypothetical protein {UniProtKB/TrEMBL:Q65EZ8}	[TP0445-TP0074 (0.5751514)]
COG0693	COG1653	BLi00815	BLi00815	YfkM {UniProtKB/TrEMBL:Q65MG4}	BLi03168	BLi03168	Putative multiple sugar transport system	[TP0445-TP0074 (0.5751514)]
COG0693	COG1653	BLi03659	BLi03659	YoaZ1 {UniProtKB/TrEMBL:Q65EN4}	BLi00866	BLi00866	Hypothetical protein {UniProtKB/TrEMBL:Q65MB4}	[TP0445-TP0074 (0.5751514)]
COG0693	COG1653	BLi03660	BLi03660	YoaZ2 {UniProtKB/TrEMBL:Q65EN3}	BLi01384	BLi01384	LplA {UniProtKB/TrEMBL:Q65KX6}	[TP0445-TP0074 (0.5751514)]
COG0693	COG1653	BLi00848	BLi00848	Hypothetical protein {UniProtKB/TrEMBL:Q65MD2}	BLi01384	BLi01384	LplA {UniProtKB/TrEMBL:Q65KX6}	[TP0445-TP0074 (0.5751514)]
COG0693	COG1653	BLi03660	BLi03660	YoaZ2 {UniProtKB/TrEMBL:Q65EN3}	BLi03540	BLi03540	Hypothetical protein {UniProtKB/TrEMBL:Q65EZ8}	[TP0445-TP0074 (0.5751514)]
COG0693	COG1653	BLi03660	BLi03660	YoaZ2 {UniProtKB/TrEMBL:Q65EN3}	BLi00866	BLi00866	Hypothetical protein {UniProtKB/TrEMBL:Q65MB4}	[TP0445-TP0074 (0.5751514)]
COG0693	COG1653	BLi03294	BLi03294	YraA {UniProtKB/TrEMBL:Q65FN6}	BLi00866	BLi00866	Hypothetical protein {UniProtKB/TrEMBL:Q65MB4}	[TP0445-TP0074 (0.5751514)]
COG0693	COG1653	BLi00815	BLi00815	YfkM {UniProtKB/TrEMBL:Q65MG4}	BLi01384	BLi01384	LplA {UniProtKB/TrEMBL:Q65KX6}	[TP0445-TP0074 (0.5751514)]
COG0693	COG1653	BLi03660	BLi03660	YoaZ2 {UniProtKB/TrEMBL:Q65EN3}	BLi04182	BLi04182	Hypothetical protein {UniProtKB/TrEMBL:Q65D69}	[TP0445-TP0074 (0.5751514)]
COG0693	COG1653	BLi00848	BLi00848	Hypothetical protein {UniProtKB/TrEMBL:Q65MD2}	BLi03024	BLi03024	AraN {UniProtKB/TrEMBL:Q65GC4}	[TP0445-TP0074 (0.5751514)]
COG0693	COG1653	BLi00815	BLi00815	YfkM {UniProtKB/TrEMBL:Q65MG4}	BLi00866	BLi00866	Hypothetical protein {UniProtKB/TrEMBL:Q65MB4}	[TP0445-TP0074 (0.5751514)]
COG0693	COG1653	BLi03659	BLi03659	YoaZ1 {UniProtKB/TrEMBL:Q65EN4}	BLi03168	BLi03168	Putative multiple sugar transport system	[TP0445-TP0074 (0.5751514)]
COG0693	COG1653	BLi03556	BLi03556	Hypothetical protein {UniProtKB/TrEMBL:Q65EY2}	BLi01368	BLi01368	YesO {UniProtKB/TrEMBL:Q65KZ2}	[TP0445-TP0074 (0.5751514)]
COG0693	COG1653	BLi03659	BLi03659	YoaZ1 {UniProtKB/TrEMBL:Q65EN4}	BLi03024	BLi03024	AraN {UniProtKB/TrEMBL:Q65GC4}	[TP0445-TP0074 (0.5751514)]
COG0693	COG1653	BLi00815	BLi00815	YfkM {UniProtKB/TrEMBL:Q65MG4}	BLi01140	BLi01140	Multiple sugar-binding protein MsmE	[TP0445-TP0074 (0.5751514)]
COG0693	COG1653	BLi00848	BLi00848	Hypothetical protein {UniProtKB/TrEMBL:Q65MD2}	BLi01140	BLi01140	Multiple sugar-binding protein MsmE	[TP0445-TP0074 (0.5751514)]
COG0693	COG1653	BLi00848	BLi00848	Hypothetical protein {UniProtKB/TrEMBL:Q65MD2}	BLi01368	BLi01368	YesO {UniProtKB/TrEMBL:Q65KZ2}	[TP0445-TP0074 (0.5751514)]
COG0693	COG1653	BLi03660	BLi03660	YoaZ2 {UniProtKB/TrEMBL:Q65EN3}	BLi01140	BLi01140	Multiple sugar-binding protein MsmE	[TP0445-TP0074 (0.5751514)]
COG0693	COG1653	BLi03294	BLi03294	YraA {UniProtKB/TrEMBL:Q65FN6}	BLi04182	BLi04182	Hypothetical protein {UniProtKB/TrEMBL:Q65D69}	[TP0445-TP0074 (0.5751514)]
COG0693	COG1653	BLi00848	BLi00848	Hypothetical protein {UniProtKB/TrEMBL:Q65MD2}	BLi04182	BLi04182	Hypothetical protein {UniProtKB/TrEMBL:Q65D69}	[TP0445-TP0074 (0.5751514)]
COG0693	COG1653	BLi03556	BLi03556	Hypothetical protein {UniProtKB/TrEMBL:Q65EY2}	BLi01140	BLi01140	Multiple sugar-binding protein MsmE	[TP0445-TP0074 (0.5751514)]
COG0693	COG1653	BLi03660	BLi03660	YoaZ2 {UniProtKB/TrEMBL:Q65EN3}	BLi03024	BLi03024	AraN {UniProtKB/TrEMBL:Q65GC4}	[TP0445-TP0074 (0.5751514)]
COG0693	COG1653	BLi03556	BLi03556	Hypothetical protein {UniProtKB/TrEMBL:Q65EY2}	BLi04182	BLi04182	Hypothetical protein {UniProtKB/TrEMBL:Q65D69}	[TP0445-TP0074 (0.5751514)]
COG0693	COG1653	BLi00848	BLi00848	Hypothetical protein {UniProtKB/TrEMBL:Q65MD2}	BLi00866	BLi00866	Hypothetical protein {UniProtKB/TrEMBL:Q65MB4}	[TP0445-TP0074 (0.5751514)]
COG0693	COG1653	BLi03556	BLi03556	Hypothetical protein {UniProtKB/TrEMBL:Q65EY2}	BLi03540	BLi03540	Hypothetical protein {UniProtKB/TrEMBL:Q65EZ8}	[TP0445-TP0074 (0.5751514)]
COG0693	COG1653	BLi03659	BLi03659	YoaZ1 {UniProtKB/TrEMBL:Q65EN4}	BLi01384	BLi01384	LplA {UniProtKB/TrEMBL:Q65KX6}	[TP0445-TP0074 (0.5751514)]
COG0693	COG1653	BLi03294	BLi03294	YraA {UniProtKB/TrEMBL:Q65FN6}	BLi01384	BLi01384	LplA {UniProtKB/TrEMBL:Q65KX6}	[TP0445-TP0074 (0.5751514)]
COG1582	COG1843	BLi01850	BLi01850	Hypothetical protein {UniProtKB/TrEMBL:Q65JL9}	BLi01848	BLi01848	YlxG {UniProtKB/TrEMBL:Q65JM1}	[TP0726-TP0728 (0.7544685)]
COG0267	COG0357	BLi00117	BLi00117	50S ribosomal protein L33	BLi04373	gidB	Methyltransferase gidB (EC 2.1.-.-) (Glucose-inhibited division protein B)	[TP0234-TP0946 (0.6249908)]
COG0267	COG0357	BLi02553	BLi02553	50S ribosomal protein L33	BLi04373	gidB	Methyltransferase gidB (EC 2.1.-.-) (Glucose-inhibited division protein B)	[TP0234-TP0946 (0.6249908)]
COG0267	COG0357	BLi02667	BLi02667	50S ribosomal protein L33	BLi04373	gidB	Methyltransferase gidB (EC 2.1.-.-) (Glucose-inhibited division protein B)	[TP0234-TP0946 (0.6249908)]
COG0234	COG0772	BLi00623	BLi00623	10 kDa chaperonin {UniProtKB/TrEMBL:Q65MZ9}	BLi00649	BLi00649	Hypothetical protein {UniProtKB/TrEMBL:Q65MX6}	[TP1013-TP0387 (0.81326103)]
COG0234	COG0772	BLi00623	BLi00623	10 kDa chaperonin {UniProtKB/TrEMBL:Q65MZ9}	BLi00648	BLi00648	Hypothetical protein {UniProtKB/TrEMBL:Q65MX7}	[TP1013-TP0387 (0.81326103)]
COG0234	COG0772	BLi00623	BLi00623	10 kDa chaperonin {UniProtKB/TrEMBL:Q65MZ9}	BLi04024	BLi04024	RodA {UniProtKB/TrEMBL:Q65DM7}	[TP1013-TP0387 (0.81326103)]
COG0234	COG0772	BLi00623	BLi00623	10 kDa chaperonin {UniProtKB/TrEMBL:Q65MZ9}	BLi04025	BLi04025	Hypothetical protein {UniProtKB/TrEMBL:Q65DM6}	[TP1013-TP0387 (0.81326103)]
COG0234	COG0772	BLi00623	BLi00623	10 kDa chaperonin {UniProtKB/TrEMBL:Q65MZ9}	BLi01702	BLi01702	FtsW {UniProtKB/TrEMBL:Q65K16}	[TP1013-TP0387 (0.81326103)]
COG0234	COG0772	BLi00623	BLi00623	10 kDa chaperonin {UniProtKB/TrEMBL:Q65MZ9}	BLi01738	BLi01738	SpoVE {UniProtKB/TrEMBL:Q65JY1}	[TP1013-TP0387 (0.81326103)]
COG0445	COG0457	BLi04374	gidA	tRNA uridine 5-carboxymethylaminomethyl modification enzyme gidA (Glucose-inhibited division protein A)	BLi02978	BLi02978	Hypothetical protein {UniProtKB/TrEMBL:Q65GG8}	[TP0044-TP0954 (0.8549597)]
COG0445	COG0457	BLi04374	gidA	tRNA uridine 5-carboxymethylaminomethyl modification enzyme gidA (Glucose-inhibited division protein A)	BLi03729	BLi03729	YvcD {UniProtKB/TrEMBL:Q65EG6}	[TP0044-TP0954 (0.8549597)]
COG0445	COG0457	BLi04374	gidA	tRNA uridine 5-carboxymethylaminomethyl modification enzyme gidA (Glucose-inhibited division protein A)	BLi01576	BLi01576	Hypothetical protein {UniProtKB/TrEMBL:Q65KD8}	[TP0044-TP0954 (0.8549597)]
COG0445	COG0457	BLi04374	gidA	tRNA uridine 5-carboxymethylaminomethyl modification enzyme gidA (Glucose-inhibited division protein A)	BLi03261	BLi03261	RapD {UniProtKB/TrEMBL:Q65FR7}	[TP0044-TP0954 (0.8549597)]
COG0445	COG0457	BLi04374	gidA	tRNA uridine 5-carboxymethylaminomethyl modification enzyme gidA (Glucose-inhibited division protein A)	BLi02480	BLi02480	RapA {UniProtKB/TrEMBL:Q65HV9}	[TP0044-TP0954 (0.8549597)]
COG0445	COG0457	BLi04374	gidA	tRNA uridine 5-carboxymethylaminomethyl modification enzyme gidA (Glucose-inhibited division protein A)	BLi02954	BLi02954	Conserved protein YsoA {UniProtKB/TrEMBL:Q65GJ2}	[TP0044-TP0954 (0.8549597)]
COG0445	COG0457	BLi04374	gidA	tRNA uridine 5-carboxymethylaminomethyl modification enzyme gidA (Glucose-inhibited division protein A)	BLi01063	BLi01063	Hypothetical protein {UniProtKB/TrEMBL:Q65LU3}	[TP0044-TP0954 (0.8549597)]
COG0445	COG0457	BLi04374	gidA	tRNA uridine 5-carboxymethylaminomethyl modification enzyme gidA (Glucose-inhibited division protein A)	BLi03446	BLi03446	RapI {UniProtKB/TrEMBL:Q65F90}	[TP0044-TP0954 (0.8549597)]
COG0445	COG0457	BLi04374	gidA	tRNA uridine 5-carboxymethylaminomethyl modification enzyme gidA (Glucose-inhibited division protein A)	BLi00922	BLi00922	Hypothetical protein {UniProtKB/TrEMBL:Q65M77}	[TP0044-TP0954 (0.8549597)]
COG0445	COG0457	BLi04374	gidA	tRNA uridine 5-carboxymethylaminomethyl modification enzyme gidA (Glucose-inhibited division protein A)	BLi01577	BLi01577	Hypothetical protein {UniProtKB/TrEMBL:Q65KD7}	[TP0044-TP0954 (0.8549597)]
COG0445	COG0457	BLi04374	gidA	tRNA uridine 5-carboxymethylaminomethyl modification enzyme gidA (Glucose-inhibited division protein A)	BLi02874	BLi02874	Conserved protein YrrB {UniProtKB/TrEMBL:Q65GS0}	[TP0044-TP0954 (0.8549597)]
COG0445	COG0457	BLi04374	gidA	tRNA uridine 5-carboxymethylaminomethyl modification enzyme gidA (Glucose-inhibited division protein A)	BLi00936	BLi00936	RapE {UniProtKB/TrEMBL:Q65M68}	[TP0044-TP0954 (0.8549597)]
COG0445	COG0457	BLi04374	gidA	tRNA uridine 5-carboxymethylaminomethyl modification enzyme gidA (Glucose-inhibited division protein A)	BLi03160	BLi03160	RapC {UniProtKB/TrEMBL:Q65FZ3}	[TP0044-TP0954 (0.8549597)]
COG0445	COG0457	BLi04374	gidA	tRNA uridine 5-carboxymethylaminomethyl modification enzyme gidA (Glucose-inhibited division protein A)	BLi00751	BLi00751	RapK {UniProtKB/TrEMBL:Q65MM8}	[TP0044-TP0954 (0.8549597)]
COG0445	COG0457	BLi04374	gidA	tRNA uridine 5-carboxymethylaminomethyl modification enzyme gidA (Glucose-inhibited division protein A)	BLi03406	BLi03406	Hypothetical protein {UniProtKB/TrEMBL:Q65FD0}	[TP0044-TP0954 (0.8549597)]
COG0445	COG0457	BLi04374	gidA	tRNA uridine 5-carboxymethylaminomethyl modification enzyme gidA (Glucose-inhibited division protein A)	BLi01578	BLi01578	Hypothetical protein {UniProtKB/TrEMBL:Q65KD6}	[TP0044-TP0954 (0.8549597)]
COG0445	COG0457	BLi04374	gidA	tRNA uridine 5-carboxymethylaminomethyl modification enzyme gidA (Glucose-inhibited division protein A)	BLi02394	BLi02394	Hypothetical protein ypiA	[TP0044-TP0954 (0.8549597)]
COG0445	COG0457	BLi04374	gidA	tRNA uridine 5-carboxymethylaminomethyl modification enzyme gidA (Glucose-inhibited division protein A)	BLi01137	BLi01137	RapG {UniProtKB/TrEMBL:Q65LL9}	[TP0044-TP0954 (0.8549597)]
COG0305	COG1595	BLi04343	BLi04343	DnaC {UniProtKB/TrEMBL:Q65CR3}	BLi00199	BLi00199	SigW {UniProtKB/TrEMBL:Q65P51}	[TP0058-TP0092 (0.74082893)]
COG0305	COG1595	BLi04343	BLi04343	DnaC {UniProtKB/TrEMBL:Q65CR3}	BLi02449	BLi02449	SigX {UniProtKB/TrEMBL:Q65HY8}	[TP0058-TP0092 (0.74082893)]
COG0305	COG1595	BLi04343	BLi04343	DnaC {UniProtKB/TrEMBL:Q65CR3}	BLi04109	BLi04109	SigY {UniProtKB/TrEMBL:Q65DE2}	[TP0058-TP0092 (0.74082893)]
COG0305	COG1595	BLi04343	BLi04343	DnaC {UniProtKB/TrEMBL:Q65CR3}	BLi01326	BLi01326	Xpf {UniProtKB/TrEMBL:Q65L34}	[TP0058-TP0092 (0.74082893)]
COG0305	COG1595	BLi04343	BLi04343	DnaC {UniProtKB/TrEMBL:Q65CR3}	BLi01020	BLi01020	SigM {UniProtKB/TrEMBL:Q65LY6}	[TP0058-TP0092 (0.74082893)]
COG0305	COG1595	BLi04343	BLi04343	DnaC {UniProtKB/TrEMBL:Q65CR3}	BLi04171	BLi04171	Hypothetical protein {UniProtKB/TrEMBL:Q65D80}	[TP0058-TP0092 (0.74082893)]
COG0305	COG1595	BLi04343	BLi04343	DnaC {UniProtKB/TrEMBL:Q65CR3}	BLi04371	BLi04371	Hypothetical protein {UniProtKB/TrEMBL:Q65CN5}	[TP0058-TP0092 (0.74082893)]
COG0305	COG1595	BLi04343	BLi04343	DnaC {UniProtKB/TrEMBL:Q65CR3}	BLi00595	BLi00595	SigV {UniProtKB/TrEMBL:Q65N20}	[TP0058-TP0092 (0.74082893)]
COG0305	COG1595	BLi04343	BLi04343	DnaC {UniProtKB/TrEMBL:Q65CR3}	BLi00116	sigH	RNA polymerase sigma-H factor (Sigma-30)	[TP0058-TP0092 (0.74082893)]
COG0305	COG1595	BLi04343	BLi04343	DnaC {UniProtKB/TrEMBL:Q65CR3}	BLi01689	BLi01689	YlaC {UniProtKB/TrEMBL:Q65K29}	[TP0058-TP0092 (0.74082893)]
COG0305	COG1595	BLi04343	BLi04343	DnaC {UniProtKB/TrEMBL:Q65CR3}	BLi03891	BLi03891	Hypothetical protein {UniProtKB/TrEMBL:Q65E09}	[TP0058-TP0092 (0.74082893)]
COG0290	COG1516	BLi03035	BLi03035	InfC {UniProtKB/TrEMBL:Q65GB3}	BLi03777	BLi03777	Flagellar protein FliS {UniProtKB/TrEMBL:Q65EC1}	[TP0850-TP0943 (0.6225916)]
COG0228	COG0250	BLi01819	rpsP	RpsP {UniProtKB/TrEMBL:Q65JQ0}	BLi00119	BLi00119	Transcription antitermination protein nusG	[TP0905-TP0236 (0.7099409)]
COG1516	COG1728	BLi03777	BLi03777	Flagellar protein FliS {UniProtKB/TrEMBL:Q65EC1}	BLi00043	BLi00043	YaaR {UniProtKB/TrEMBL:Q65PJ1}	[TP0943-TP0047 (0.5419107)]
COG1595	COG1868	BLi00116	sigH	RNA polymerase sigma-H factor (Sigma-30)	BLi01852	BLi01852	FliM {UniProtKB/TrEMBL:Q65JL7}	[TP0092-TP0721 (0.802411)]
COG1595	COG1868	BLi01326	BLi01326	Xpf {UniProtKB/TrEMBL:Q65L34}	BLi01852	BLi01852	FliM {UniProtKB/TrEMBL:Q65JL7}	[TP0092-TP0721 (0.802411)]
COG1595	COG1868	BLi01689	BLi01689	YlaC {UniProtKB/TrEMBL:Q65K29}	BLi01852	BLi01852	FliM {UniProtKB/TrEMBL:Q65JL7}	[TP0092-TP0721 (0.802411)]
COG1595	COG1868	BLi03891	BLi03891	Hypothetical protein {UniProtKB/TrEMBL:Q65E09}	BLi01852	BLi01852	FliM {UniProtKB/TrEMBL:Q65JL7}	[TP0092-TP0721 (0.802411)]
COG1595	COG1868	BLi04171	BLi04171	Hypothetical protein {UniProtKB/TrEMBL:Q65D80}	BLi01852	BLi01852	FliM {UniProtKB/TrEMBL:Q65JL7}	[TP0092-TP0721 (0.802411)]
COG1595	COG1868	BLi01020	BLi01020	SigM {UniProtKB/TrEMBL:Q65LY6}	BLi01852	BLi01852	FliM {UniProtKB/TrEMBL:Q65JL7}	[TP0092-TP0721 (0.802411)]
COG1595	COG1868	BLi04109	BLi04109	SigY {UniProtKB/TrEMBL:Q65DE2}	BLi01852	BLi01852	FliM {UniProtKB/TrEMBL:Q65JL7}	[TP0092-TP0721 (0.802411)]
COG1595	COG1868	BLi02449	BLi02449	SigX {UniProtKB/TrEMBL:Q65HY8}	BLi01852	BLi01852	FliM {UniProtKB/TrEMBL:Q65JL7}	[TP0092-TP0721 (0.802411)]
COG1595	COG1868	BLi00199	BLi00199	SigW {UniProtKB/TrEMBL:Q65P51}	BLi01852	BLi01852	FliM {UniProtKB/TrEMBL:Q65JL7}	[TP0092-TP0721 (0.802411)]
COG1595	COG1868	BLi04371	BLi04371	Hypothetical protein {UniProtKB/TrEMBL:Q65CN5}	BLi01852	BLi01852	FliM {UniProtKB/TrEMBL:Q65JL7}	[TP0092-TP0721 (0.802411)]
COG1595	COG1868	BLi00595	BLi00595	SigV {UniProtKB/TrEMBL:Q65N20}	BLi01852	BLi01852	FliM {UniProtKB/TrEMBL:Q65JL7}	[TP0092-TP0721 (0.802411)]
COG0173	COG1512	BLi02881	aspS	Aspartyl-tRNA synthetase (EC 6.1.1.12) (Aspartate--tRNA ligase) (AspRS)	BLi00642	BLi00642	Conserved membrane protein YdjH	[TP0985-TP0561 (0.83540547)]
COG0465	COG0532	BLi00085	BLi00085	FtsH {UniProtKB/TrEMBL:Q65PF2}	BLi01888	infB	Translation initiation factor IF-2	[TP0330-TP0891 (0.8751731)]
COG2239	COG5522	BLi01426	BLi01426	YkoK2 {UniProtKB/TrEMBL:Q65KT5}	BLi04068	BLi04068	YwaF {UniProtKB/TrEMBL:Q65DI3}	[TP0917-TP0381 (0.5527395)]
COG0234	COG0445	BLi00623	BLi00623	10 kDa chaperonin {UniProtKB/TrEMBL:Q65MZ9}	BLi04374	gidA	tRNA uridine 5-carboxymethylaminomethyl modification enzyme gidA (Glucose-inhibited division protein A)	[TP1013-TP0044 (0.813164)]
COG0326	COG0353	BLi04256	htpG	Chaperone protein htpG (Heat shock protein htpG) (High temperature protein G)	BLi00030	recR	Recombination protein recR	[TP0984-TP1004 (0.5573069)]
COG0265	COG1381	BLi04330	BLi04330	Putative serine protease YyxA	BLi02719	recO	DNA repair protein recO (Recombination protein O)	[TP0773-TP0636 (0.870009)]
COG0265	COG1381	BLi01390	BLi01390	Serine protease HtrA {UniProtKB/TrEMBL:Q65KX0}	BLi02719	recO	DNA repair protein recO (Recombination protein O)	[TP0773-TP0636 (0.870009)]
COG0265	COG1381	BLi03762	BLi03762	YvjD {UniProtKB/TrEMBL:Q65ED5}	BLi02719	recO	DNA repair protein recO (Recombination protein O)	[TP0773-TP0636 (0.870009)]
COG0265	COG1381	BLi03481	BLi03481	YvtA {UniProtKB/TrEMBL:Q65F56}	BLi02719	recO	DNA repair protein recO (Recombination protein O)	[TP0773-TP0636 (0.870009)]
COG0457	COG0860	BLi01577	BLi01577	Hypothetical protein {UniProtKB/TrEMBL:Q65KD7}	BLi01031	BLi01031	Hypothetical protein {UniProtKB/TrEMBL:Q65LX5}	[TP0820-TP0247 (0.74644035), TP0067-TP0247 (0.79531366)]
COG0457	COG0860	BLi01578	BLi01578	Hypothetical protein {UniProtKB/TrEMBL:Q65KD6}	BLi02590	BLi02590	YqiI {UniProtKB/TrEMBL:Q65HK0}	[TP0820-TP0247 (0.74644035), TP0067-TP0247 (0.79531366)]
COG0457	COG0860	BLi02978	BLi02978	Hypothetical protein {UniProtKB/TrEMBL:Q65GG8}	BLi01974	cwlM	N-acetylmuramoyl-L-alanine amidase cwlM (EC 3.5.1.28) (Cell wall hydrolase) (Autolysin)	[TP0820-TP0247 (0.74644035), TP0067-TP0247 (0.79531366)]
COG0457	COG0860	BLi00936	BLi00936	RapE {UniProtKB/TrEMBL:Q65M68}	BLi00171	BLi00171	CwlD {UniProtKB/TrEMBL:Q65P69}	[TP0820-TP0247 (0.74644035), TP0067-TP0247 (0.79531366)]
COG0457	COG0860	BLi03446	BLi03446	RapI {UniProtKB/TrEMBL:Q65F90}	BLi01031	BLi01031	Hypothetical protein {UniProtKB/TrEMBL:Q65LX5}	[TP0820-TP0247 (0.74644035), TP0067-TP0247 (0.79531366)]
COG0457	COG0860	BLi03446	BLi03446	RapI {UniProtKB/TrEMBL:Q65F90}	BLi01974	cwlM	N-acetylmuramoyl-L-alanine amidase cwlM (EC 3.5.1.28) (Cell wall hydrolase) (Autolysin)	[TP0820-TP0247 (0.74644035), TP0067-TP0247 (0.79531366)]
COG0457	COG0860	BLi00922	BLi00922	Hypothetical protein {UniProtKB/TrEMBL:Q65M77}	BLi01974	cwlM	N-acetylmuramoyl-L-alanine amidase cwlM (EC 3.5.1.28) (Cell wall hydrolase) (Autolysin)	[TP0820-TP0247 (0.74644035), TP0067-TP0247 (0.79531366)]
COG0457	COG0860	BLi03729	BLi03729	YvcD {UniProtKB/TrEMBL:Q65EG6}	BLi00171	BLi00171	CwlD {UniProtKB/TrEMBL:Q65P69}	[TP0820-TP0247 (0.74644035), TP0067-TP0247 (0.79531366)]
COG0457	COG0860	BLi03261	BLi03261	RapD {UniProtKB/TrEMBL:Q65FR7}	BLi02590	BLi02590	YqiI {UniProtKB/TrEMBL:Q65HK0}	[TP0820-TP0247 (0.74644035), TP0067-TP0247 (0.79531366)]
COG0457	COG0860	BLi03261	BLi03261	RapD {UniProtKB/TrEMBL:Q65FR7}	BLi01031	BLi01031	Hypothetical protein {UniProtKB/TrEMBL:Q65LX5}	[TP0820-TP0247 (0.74644035), TP0067-TP0247 (0.79531366)]
COG0457	COG0860	BLi02874	BLi02874	Conserved protein YrrB {UniProtKB/TrEMBL:Q65GS0}	BLi01974	cwlM	N-acetylmuramoyl-L-alanine amidase cwlM (EC 3.5.1.28) (Cell wall hydrolase) (Autolysin)	[TP0820-TP0247 (0.74644035), TP0067-TP0247 (0.79531366)]
COG0457	COG0860	BLi02480	BLi02480	RapA {UniProtKB/TrEMBL:Q65HV9}	BLi00171	BLi00171	CwlD {UniProtKB/TrEMBL:Q65P69}	[TP0820-TP0247 (0.74644035), TP0067-TP0247 (0.79531366)]
COG0457	COG0860	BLi01577	BLi01577	Hypothetical protein {UniProtKB/TrEMBL:Q65KD7}	BLi01974	cwlM	N-acetylmuramoyl-L-alanine amidase cwlM (EC 3.5.1.28) (Cell wall hydrolase) (Autolysin)	[TP0820-TP0247 (0.74644035), TP0067-TP0247 (0.79531366)]
COG0457	COG0860	BLi03729	BLi03729	YvcD {UniProtKB/TrEMBL:Q65EG6}	BLi02590	BLi02590	YqiI {UniProtKB/TrEMBL:Q65HK0}	[TP0820-TP0247 (0.74644035), TP0067-TP0247 (0.79531366)]
COG0457	COG0860	BLi00751	BLi00751	RapK {UniProtKB/TrEMBL:Q65MM8}	BLi00171	BLi00171	CwlD {UniProtKB/TrEMBL:Q65P69}	[TP0820-TP0247 (0.74644035), TP0067-TP0247 (0.79531366)]
COG0457	COG0860	BLi01578	BLi01578	Hypothetical protein {UniProtKB/TrEMBL:Q65KD6}	BLi01974	cwlM	N-acetylmuramoyl-L-alanine amidase cwlM (EC 3.5.1.28) (Cell wall hydrolase) (Autolysin)	[TP0820-TP0247 (0.74644035), TP0067-TP0247 (0.79531366)]
COG0457	COG0860	BLi03160	BLi03160	RapC {UniProtKB/TrEMBL:Q65FZ3}	BLi01031	BLi01031	Hypothetical protein {UniProtKB/TrEMBL:Q65LX5}	[TP0820-TP0247 (0.74644035), TP0067-TP0247 (0.79531366)]
COG0457	COG0860	BLi02954	BLi02954	Conserved protein YsoA {UniProtKB/TrEMBL:Q65GJ2}	BLi00171	BLi00171	CwlD {UniProtKB/TrEMBL:Q65P69}	[TP0820-TP0247 (0.74644035), TP0067-TP0247 (0.79531366)]
COG0457	COG0860	BLi01576	BLi01576	Hypothetical protein {UniProtKB/TrEMBL:Q65KD8}	BLi01974	cwlM	N-acetylmuramoyl-L-alanine amidase cwlM (EC 3.5.1.28) (Cell wall hydrolase) (Autolysin)	[TP0820-TP0247 (0.74644035), TP0067-TP0247 (0.79531366)]
COG0457	COG0860	BLi00922	BLi00922	Hypothetical protein {UniProtKB/TrEMBL:Q65M77}	BLi02590	BLi02590	YqiI {UniProtKB/TrEMBL:Q65HK0}	[TP0820-TP0247 (0.74644035), TP0067-TP0247 (0.79531366)]
COG0457	COG0860	BLi02978	BLi02978	Hypothetical protein {UniProtKB/TrEMBL:Q65GG8}	BLi02590	BLi02590	YqiI {UniProtKB/TrEMBL:Q65HK0}	[TP0820-TP0247 (0.74644035), TP0067-TP0247 (0.79531366)]
COG0457	COG0860	BLi00922	BLi00922	Hypothetical protein {UniProtKB/TrEMBL:Q65M77}	BLi01031	BLi01031	Hypothetical protein {UniProtKB/TrEMBL:Q65LX5}	[TP0820-TP0247 (0.74644035), TP0067-TP0247 (0.79531366)]
COG0457	COG0860	BLi03729	BLi03729	YvcD {UniProtKB/TrEMBL:Q65EG6}	BLi01974	cwlM	N-acetylmuramoyl-L-alanine amidase cwlM (EC 3.5.1.28) (Cell wall hydrolase) (Autolysin)	[TP0820-TP0247 (0.74644035), TP0067-TP0247 (0.79531366)]
COG0457	COG0860	BLi01063	BLi01063	Hypothetical protein {UniProtKB/TrEMBL:Q65LU3}	BLi01974	cwlM	N-acetylmuramoyl-L-alanine amidase cwlM (EC 3.5.1.28) (Cell wall hydrolase) (Autolysin)	[TP0820-TP0247 (0.74644035), TP0067-TP0247 (0.79531366)]
COG0457	COG0860	BLi03406	BLi03406	Hypothetical protein {UniProtKB/TrEMBL:Q65FD0}	BLi00171	BLi00171	CwlD {UniProtKB/TrEMBL:Q65P69}	[TP0820-TP0247 (0.74644035), TP0067-TP0247 (0.79531366)]
COG0457	COG0860	BLi01137	BLi01137	RapG {UniProtKB/TrEMBL:Q65LL9}	BLi00171	BLi00171	CwlD {UniProtKB/TrEMBL:Q65P69}	[TP0820-TP0247 (0.74644035), TP0067-TP0247 (0.79531366)]
COG0457	COG0860	BLi01137	BLi01137	RapG {UniProtKB/TrEMBL:Q65LL9}	BLi01974	cwlM	N-acetylmuramoyl-L-alanine amidase cwlM (EC 3.5.1.28) (Cell wall hydrolase) (Autolysin)	[TP0820-TP0247 (0.74644035), TP0067-TP0247 (0.79531366)]
COG0457	COG0860	BLi02480	BLi02480	RapA {UniProtKB/TrEMBL:Q65HV9}	BLi01974	cwlM	N-acetylmuramoyl-L-alanine amidase cwlM (EC 3.5.1.28) (Cell wall hydrolase) (Autolysin)	[TP0820-TP0247 (0.74644035), TP0067-TP0247 (0.79531366)]
COG0457	COG0860	BLi02874	BLi02874	Conserved protein YrrB {UniProtKB/TrEMBL:Q65GS0}	BLi01031	BLi01031	Hypothetical protein {UniProtKB/TrEMBL:Q65LX5}	[TP0820-TP0247 (0.74644035), TP0067-TP0247 (0.79531366)]
COG0457	COG0860	BLi01576	BLi01576	Hypothetical protein {UniProtKB/TrEMBL:Q65KD8}	BLi02590	BLi02590	YqiI {UniProtKB/TrEMBL:Q65HK0}	[TP0820-TP0247 (0.74644035), TP0067-TP0247 (0.79531366)]
COG0457	COG0860	BLi02394	BLi02394	Hypothetical protein ypiA	BLi02590	BLi02590	YqiI {UniProtKB/TrEMBL:Q65HK0}	[TP0820-TP0247 (0.74644035), TP0067-TP0247 (0.79531366)]
COG0457	COG0860	BLi00936	BLi00936	RapE {UniProtKB/TrEMBL:Q65M68}	BLi01031	BLi01031	Hypothetical protein {UniProtKB/TrEMBL:Q65LX5}	[TP0820-TP0247 (0.74644035), TP0067-TP0247 (0.79531366)]
COG0457	COG0860	BLi02874	BLi02874	Conserved protein YrrB {UniProtKB/TrEMBL:Q65GS0}	BLi00171	BLi00171	CwlD {UniProtKB/TrEMBL:Q65P69}	[TP0820-TP0247 (0.74644035), TP0067-TP0247 (0.79531366)]
COG0457	COG0860	BLi02480	BLi02480	RapA {UniProtKB/TrEMBL:Q65HV9}	BLi02590	BLi02590	YqiI {UniProtKB/TrEMBL:Q65HK0}	[TP0820-TP0247 (0.74644035), TP0067-TP0247 (0.79531366)]
COG0457	COG0860	BLi02978	BLi02978	Hypothetical protein {UniProtKB/TrEMBL:Q65GG8}	BLi01031	BLi01031	Hypothetical protein {UniProtKB/TrEMBL:Q65LX5}	[TP0820-TP0247 (0.74644035), TP0067-TP0247 (0.79531366)]
COG0457	COG0860	BLi00751	BLi00751	RapK {UniProtKB/TrEMBL:Q65MM8}	BLi02590	BLi02590	YqiI {UniProtKB/TrEMBL:Q65HK0}	[TP0820-TP0247 (0.74644035), TP0067-TP0247 (0.79531366)]
COG0457	COG0860	BLi01577	BLi01577	Hypothetical protein {UniProtKB/TrEMBL:Q65KD7}	BLi02590	BLi02590	YqiI {UniProtKB/TrEMBL:Q65HK0}	[TP0820-TP0247 (0.74644035), TP0067-TP0247 (0.79531366)]
COG0457	COG0860	BLi03406	BLi03406	Hypothetical protein {UniProtKB/TrEMBL:Q65FD0}	BLi01974	cwlM	N-acetylmuramoyl-L-alanine amidase cwlM (EC 3.5.1.28) (Cell wall hydrolase) (Autolysin)	[TP0820-TP0247 (0.74644035), TP0067-TP0247 (0.79531366)]
COG0457	COG0860	BLi02394	BLi02394	Hypothetical protein ypiA	BLi01031	BLi01031	Hypothetical protein {UniProtKB/TrEMBL:Q65LX5}	[TP0820-TP0247 (0.74644035), TP0067-TP0247 (0.79531366)]
COG0457	COG0860	BLi01063	BLi01063	Hypothetical protein {UniProtKB/TrEMBL:Q65LU3}	BLi01031	BLi01031	Hypothetical protein {UniProtKB/TrEMBL:Q65LX5}	[TP0820-TP0247 (0.74644035), TP0067-TP0247 (0.79531366)]
COG0457	COG0860	BLi01577	BLi01577	Hypothetical protein {UniProtKB/TrEMBL:Q65KD7}	BLi00171	BLi00171	CwlD {UniProtKB/TrEMBL:Q65P69}	[TP0820-TP0247 (0.74644035), TP0067-TP0247 (0.79531366)]
COG0457	COG0860	BLi02480	BLi02480	RapA {UniProtKB/TrEMBL:Q65HV9}	BLi01031	BLi01031	Hypothetical protein {UniProtKB/TrEMBL:Q65LX5}	[TP0820-TP0247 (0.74644035), TP0067-TP0247 (0.79531366)]
COG0457	COG0860	BLi01063	BLi01063	Hypothetical protein {UniProtKB/TrEMBL:Q65LU3}	BLi00171	BLi00171	CwlD {UniProtKB/TrEMBL:Q65P69}	[TP0820-TP0247 (0.74644035), TP0067-TP0247 (0.79531366)]
COG0457	COG0860	BLi03261	BLi03261	RapD {UniProtKB/TrEMBL:Q65FR7}	BLi01974	cwlM	N-acetylmuramoyl-L-alanine amidase cwlM (EC 3.5.1.28) (Cell wall hydrolase) (Autolysin)	[TP0820-TP0247 (0.74644035), TP0067-TP0247 (0.79531366)]
COG0457	COG0860	BLi02394	BLi02394	Hypothetical protein ypiA	BLi00171	BLi00171	CwlD {UniProtKB/TrEMBL:Q65P69}	[TP0820-TP0247 (0.74644035), TP0067-TP0247 (0.79531366)]
COG0457	COG0860	BLi01063	BLi01063	Hypothetical protein {UniProtKB/TrEMBL:Q65LU3}	BLi02590	BLi02590	YqiI {UniProtKB/TrEMBL:Q65HK0}	[TP0820-TP0247 (0.74644035), TP0067-TP0247 (0.79531366)]
COG0457	COG0860	BLi01576	BLi01576	Hypothetical protein {UniProtKB/TrEMBL:Q65KD8}	BLi00171	BLi00171	CwlD {UniProtKB/TrEMBL:Q65P69}	[TP0820-TP0247 (0.74644035), TP0067-TP0247 (0.79531366)]
COG0457	COG0860	BLi02954	BLi02954	Conserved protein YsoA {UniProtKB/TrEMBL:Q65GJ2}	BLi01974	cwlM	N-acetylmuramoyl-L-alanine amidase cwlM (EC 3.5.1.28) (Cell wall hydrolase) (Autolysin)	[TP0820-TP0247 (0.74644035), TP0067-TP0247 (0.79531366)]
COG0457	COG0860	BLi03446	BLi03446	RapI {UniProtKB/TrEMBL:Q65F90}	BLi00171	BLi00171	CwlD {UniProtKB/TrEMBL:Q65P69}	[TP0820-TP0247 (0.74644035), TP0067-TP0247 (0.79531366)]
COG0457	COG0860	BLi00922	BLi00922	Hypothetical protein {UniProtKB/TrEMBL:Q65M77}	BLi00171	BLi00171	CwlD {UniProtKB/TrEMBL:Q65P69}	[TP0820-TP0247 (0.74644035), TP0067-TP0247 (0.79531366)]
COG0457	COG0860	BLi02394	BLi02394	Hypothetical protein ypiA	BLi01974	cwlM	N-acetylmuramoyl-L-alanine amidase cwlM (EC 3.5.1.28) (Cell wall hydrolase) (Autolysin)	[TP0820-TP0247 (0.74644035), TP0067-TP0247 (0.79531366)]
COG0457	COG0860	BLi00936	BLi00936	RapE {UniProtKB/TrEMBL:Q65M68}	BLi01974	cwlM	N-acetylmuramoyl-L-alanine amidase cwlM (EC 3.5.1.28) (Cell wall hydrolase) (Autolysin)	[TP0820-TP0247 (0.74644035), TP0067-TP0247 (0.79531366)]
COG0457	COG0860	BLi03160	BLi03160	RapC {UniProtKB/TrEMBL:Q65FZ3}	BLi01974	cwlM	N-acetylmuramoyl-L-alanine amidase cwlM (EC 3.5.1.28) (Cell wall hydrolase) (Autolysin)	[TP0820-TP0247 (0.74644035), TP0067-TP0247 (0.79531366)]
COG0457	COG0860	BLi03406	BLi03406	Hypothetical protein {UniProtKB/TrEMBL:Q65FD0}	BLi02590	BLi02590	YqiI {UniProtKB/TrEMBL:Q65HK0}	[TP0820-TP0247 (0.74644035), TP0067-TP0247 (0.79531366)]
COG0457	COG0860	BLi03160	BLi03160	RapC {UniProtKB/TrEMBL:Q65FZ3}	BLi02590	BLi02590	YqiI {UniProtKB/TrEMBL:Q65HK0}	[TP0820-TP0247 (0.74644035), TP0067-TP0247 (0.79531366)]
COG0457	COG0860	BLi01578	BLi01578	Hypothetical protein {UniProtKB/TrEMBL:Q65KD6}	BLi00171	BLi00171	CwlD {UniProtKB/TrEMBL:Q65P69}	[TP0820-TP0247 (0.74644035), TP0067-TP0247 (0.79531366)]
COG0457	COG0860	BLi03446	BLi03446	RapI {UniProtKB/TrEMBL:Q65F90}	BLi02590	BLi02590	YqiI {UniProtKB/TrEMBL:Q65HK0}	[TP0820-TP0247 (0.74644035), TP0067-TP0247 (0.79531366)]
COG0457	COG0860	BLi00936	BLi00936	RapE {UniProtKB/TrEMBL:Q65M68}	BLi02590	BLi02590	YqiI {UniProtKB/TrEMBL:Q65HK0}	[TP0820-TP0247 (0.74644035), TP0067-TP0247 (0.79531366)]
COG0457	COG0860	BLi01578	BLi01578	Hypothetical protein {UniProtKB/TrEMBL:Q65KD6}	BLi01031	BLi01031	Hypothetical protein {UniProtKB/TrEMBL:Q65LX5}	[TP0820-TP0247 (0.74644035), TP0067-TP0247 (0.79531366)]
COG0457	COG0860	BLi03406	BLi03406	Hypothetical protein {UniProtKB/TrEMBL:Q65FD0}	BLi01031	BLi01031	Hypothetical protein {UniProtKB/TrEMBL:Q65LX5}	[TP0820-TP0247 (0.74644035), TP0067-TP0247 (0.79531366)]
COG0457	COG0860	BLi03261	BLi03261	RapD {UniProtKB/TrEMBL:Q65FR7}	BLi00171	BLi00171	CwlD {UniProtKB/TrEMBL:Q65P69}	[TP0820-TP0247 (0.74644035), TP0067-TP0247 (0.79531366)]
COG0457	COG0860	BLi03729	BLi03729	YvcD {UniProtKB/TrEMBL:Q65EG6}	BLi01031	BLi01031	Hypothetical protein {UniProtKB/TrEMBL:Q65LX5}	[TP0820-TP0247 (0.74644035), TP0067-TP0247 (0.79531366)]
COG0457	COG0860	BLi02954	BLi02954	Conserved protein YsoA {UniProtKB/TrEMBL:Q65GJ2}	BLi02590	BLi02590	YqiI {UniProtKB/TrEMBL:Q65HK0}	[TP0820-TP0247 (0.74644035), TP0067-TP0247 (0.79531366)]
COG0457	COG0860	BLi00751	BLi00751	RapK {UniProtKB/TrEMBL:Q65MM8}	BLi01031	BLi01031	Hypothetical protein {UniProtKB/TrEMBL:Q65LX5}	[TP0820-TP0247 (0.74644035), TP0067-TP0247 (0.79531366)]
COG0457	COG0860	BLi01137	BLi01137	RapG {UniProtKB/TrEMBL:Q65LL9}	BLi01031	BLi01031	Hypothetical protein {UniProtKB/TrEMBL:Q65LX5}	[TP0820-TP0247 (0.74644035), TP0067-TP0247 (0.79531366)]
COG0457	COG0860	BLi03160	BLi03160	RapC {UniProtKB/TrEMBL:Q65FZ3}	BLi00171	BLi00171	CwlD {UniProtKB/TrEMBL:Q65P69}	[TP0820-TP0247 (0.74644035), TP0067-TP0247 (0.79531366)]
COG0457	COG0860	BLi01137	BLi01137	RapG {UniProtKB/TrEMBL:Q65LL9}	BLi02590	BLi02590	YqiI {UniProtKB/TrEMBL:Q65HK0}	[TP0820-TP0247 (0.74644035), TP0067-TP0247 (0.79531366)]
COG0457	COG0860	BLi00751	BLi00751	RapK {UniProtKB/TrEMBL:Q65MM8}	BLi01974	cwlM	N-acetylmuramoyl-L-alanine amidase cwlM (EC 3.5.1.28) (Cell wall hydrolase) (Autolysin)	[TP0820-TP0247 (0.74644035), TP0067-TP0247 (0.79531366)]
COG0457	COG0860	BLi02954	BLi02954	Conserved protein YsoA {UniProtKB/TrEMBL:Q65GJ2}	BLi01031	BLi01031	Hypothetical protein {UniProtKB/TrEMBL:Q65LX5}	[TP0820-TP0247 (0.74644035), TP0067-TP0247 (0.79531366)]
COG0457	COG0860	BLi01576	BLi01576	Hypothetical protein {UniProtKB/TrEMBL:Q65KD8}	BLi01031	BLi01031	Hypothetical protein {UniProtKB/TrEMBL:Q65LX5}	[TP0820-TP0247 (0.74644035), TP0067-TP0247 (0.79531366)]
COG0457	COG0860	BLi02978	BLi02978	Hypothetical protein {UniProtKB/TrEMBL:Q65GG8}	BLi00171	BLi00171	CwlD {UniProtKB/TrEMBL:Q65P69}	[TP0820-TP0247 (0.74644035), TP0067-TP0247 (0.79531366)]
COG0457	COG0860	BLi02874	BLi02874	Conserved protein YrrB {UniProtKB/TrEMBL:Q65GS0}	BLi02590	BLi02590	YqiI {UniProtKB/TrEMBL:Q65HK0}	[TP0820-TP0247 (0.74644035), TP0067-TP0247 (0.79531366)]
COG2201	COG4786	BLi01863	cheB	Chemotaxis response regulator protein-glutamate methylesterase (EC 3.1.1.61)	BLi03875	BLi03875	FlhO {UniProtKB/TrEMBL:Q65E24}	[TP0631-TP0961 (0.5728655)]
COG2201	COG4786	BLi01863	cheB	Chemotaxis response regulator protein-glutamate methylesterase (EC 3.1.1.61)	BLi03874	BLi03874	FlhP {UniProtKB/TrEMBL:Q65E25}	[TP0631-TP0961 (0.5728655)]
COG2201	COG4786	BLi01863	cheB	Chemotaxis response regulator protein-glutamate methylesterase (EC 3.1.1.61)	BLi01849	BLi01849	FlgE {UniProtKB/TrEMBL:Q65JM0}	[TP0631-TP0961 (0.5728655)]
COG1057	COG1774	BLi02757	nadD	Probable nicotinate-nucleotide adenylyltransferase (EC 2.7.7.18) (Deamido-NAD(+) pyrophosphorylase) (Deamido-NAD(+) diphosphorylase) (Nicotinate mononucleotide adenylyltransferase) (NaMN adenylyltransferase)	BLi00045	BLi00045	Putative signal peptidase II YaaT	[TP0741-TP0046 (0.7023217)]
COG1186	COG1925	BLi03772	BLi03772	PrfB {UniProtKB/TrEMBL:Q65EC6}	BLi02099	BLi02099	Hypothetical protein {UniProtKB/TrEMBL:Q65IX6}	[TP0576-TP0589 (0.79878455)]
COG1186	COG1925	BLi03772	BLi03772	PrfB {UniProtKB/TrEMBL:Q65EC6}	BLi03722	BLi03722	Crh {UniProtKB/TrEMBL:Q65EH3}	[TP0576-TP0589 (0.79878455)]
COG1186	COG1925	BLi03772	BLi03772	PrfB {UniProtKB/TrEMBL:Q65EC6}	BLi01599	BLi01599	PtsH (Histidine-containing phosphocarrier protein	[TP0576-TP0589 (0.79878455)]
COG1159	COG1699	BLi02720	BLi02720	Era {UniProtKB/TrEMBL:Q65H73}	BLi03782	BLi03782	YviF {UniProtKB/TrEMBL:Q65EB6}	[TP0541-TP0658 (0.79144865)]
COG1177	COG1558	BLi00400	BLi00400	Hypothetical protein {UniProtKB/TrEMBL:Q65NK6}	BLi01839	BLi01839	FlgC {UniProtKB/TrEMBL:Q65JN0}	[TP0654-TP0397 (0.7022186)]
COG0319	COG0333	BLi02723	BL03671	UPF0054 protein BLi02723/BL03671	BLi01725	rpmF	RpmF {UniProtKB/TrEMBL:Q65JZ4}	[TP0650-TP0807 (0.80809164)]
COG0301	COG0849	BLi03100	BLi03100	YtbJ {UniProtKB/TrEMBL:Q65G52}	BLi01745	BLi01745	FtsA {UniProtKB/TrEMBL:Q65JX4}	[TP0559-TP0389 (0.64923996)]
COG0216	COG0457	BLi03949	BLi03949	PrfA {UniProtKB/TrEMBL:Q65DV1}	BLi02978	BLi02978	Hypothetical protein {UniProtKB/TrEMBL:Q65GG8}	[TP0051-TP0067 (0.7097377)]
COG0216	COG0457	BLi03949	BLi03949	PrfA {UniProtKB/TrEMBL:Q65DV1}	BLi00936	BLi00936	RapE {UniProtKB/TrEMBL:Q65M68}	[TP0051-TP0067 (0.7097377)]
COG0216	COG0457	BLi03949	BLi03949	PrfA {UniProtKB/TrEMBL:Q65DV1}	BLi01577	BLi01577	Hypothetical protein {UniProtKB/TrEMBL:Q65KD7}	[TP0051-TP0067 (0.7097377)]
COG0216	COG0457	BLi03949	BLi03949	PrfA {UniProtKB/TrEMBL:Q65DV1}	BLi02874	BLi02874	Conserved protein YrrB {UniProtKB/TrEMBL:Q65GS0}	[TP0051-TP0067 (0.7097377)]
COG0216	COG0457	BLi03949	BLi03949	PrfA {UniProtKB/TrEMBL:Q65DV1}	BLi03261	BLi03261	RapD {UniProtKB/TrEMBL:Q65FR7}	[TP0051-TP0067 (0.7097377)]
COG0216	COG0457	BLi03949	BLi03949	PrfA {UniProtKB/TrEMBL:Q65DV1}	BLi03406	BLi03406	Hypothetical protein {UniProtKB/TrEMBL:Q65FD0}	[TP0051-TP0067 (0.7097377)]
COG0216	COG0457	BLi03949	BLi03949	PrfA {UniProtKB/TrEMBL:Q65DV1}	BLi01137	BLi01137	RapG {UniProtKB/TrEMBL:Q65LL9}	[TP0051-TP0067 (0.7097377)]
COG0216	COG0457	BLi03949	BLi03949	PrfA {UniProtKB/TrEMBL:Q65DV1}	BLi01063	BLi01063	Hypothetical protein {UniProtKB/TrEMBL:Q65LU3}	[TP0051-TP0067 (0.7097377)]
COG0216	COG0457	BLi03949	BLi03949	PrfA {UniProtKB/TrEMBL:Q65DV1}	BLi03160	BLi03160	RapC {UniProtKB/TrEMBL:Q65FZ3}	[TP0051-TP0067 (0.7097377)]
COG0216	COG0457	BLi03949	BLi03949	PrfA {UniProtKB/TrEMBL:Q65DV1}	BLi01578	BLi01578	Hypothetical protein {UniProtKB/TrEMBL:Q65KD6}	[TP0051-TP0067 (0.7097377)]
COG0216	COG0457	BLi03949	BLi03949	PrfA {UniProtKB/TrEMBL:Q65DV1}	BLi03729	BLi03729	YvcD {UniProtKB/TrEMBL:Q65EG6}	[TP0051-TP0067 (0.7097377)]
COG0216	COG0457	BLi03949	BLi03949	PrfA {UniProtKB/TrEMBL:Q65DV1}	BLi03446	BLi03446	RapI {UniProtKB/TrEMBL:Q65F90}	[TP0051-TP0067 (0.7097377)]
COG0216	COG0457	BLi03949	BLi03949	PrfA {UniProtKB/TrEMBL:Q65DV1}	BLi00922	BLi00922	Hypothetical protein {UniProtKB/TrEMBL:Q65M77}	[TP0051-TP0067 (0.7097377)]
COG0216	COG0457	BLi03949	BLi03949	PrfA {UniProtKB/TrEMBL:Q65DV1}	BLi02480	BLi02480	RapA {UniProtKB/TrEMBL:Q65HV9}	[TP0051-TP0067 (0.7097377)]
COG0216	COG0457	BLi03949	BLi03949	PrfA {UniProtKB/TrEMBL:Q65DV1}	BLi02954	BLi02954	Conserved protein YsoA {UniProtKB/TrEMBL:Q65GJ2}	[TP0051-TP0067 (0.7097377)]
COG0216	COG0457	BLi03949	BLi03949	PrfA {UniProtKB/TrEMBL:Q65DV1}	BLi00751	BLi00751	RapK {UniProtKB/TrEMBL:Q65MM8}	[TP0051-TP0067 (0.7097377)]
COG0216	COG0457	BLi03949	BLi03949	PrfA {UniProtKB/TrEMBL:Q65DV1}	BLi02394	BLi02394	Hypothetical protein ypiA	[TP0051-TP0067 (0.7097377)]
COG0216	COG0457	BLi03949	BLi03949	PrfA {UniProtKB/TrEMBL:Q65DV1}	BLi01576	BLi01576	Hypothetical protein {UniProtKB/TrEMBL:Q65KD8}	[TP0051-TP0067 (0.7097377)]
COG1360	COG4786	BLi01523	BLi01523	MotB {UniProtKB/TrEMBL:Q65KJ0}	BLi03874	BLi03874	FlhP {UniProtKB/TrEMBL:Q65E25}	[TP0724-TP0961 (0.729456)]
COG1360	COG4786	BLi03123	BLi03123	YtxE {UniProtKB/TrEMBL:Q65G30}	BLi03874	BLi03874	FlhP {UniProtKB/TrEMBL:Q65E25}	[TP0724-TP0961 (0.729456)]
COG1360	COG4786	BLi01523	BLi01523	MotB {UniProtKB/TrEMBL:Q65KJ0}	BLi03875	BLi03875	FlhO {UniProtKB/TrEMBL:Q65E24}	[TP0724-TP0961 (0.729456)]
COG1360	COG4786	BLi03123	BLi03123	YtxE {UniProtKB/TrEMBL:Q65G30}	BLi01849	BLi01849	FlgE {UniProtKB/TrEMBL:Q65JM0}	[TP0724-TP0961 (0.729456)]
COG1360	COG4786	BLi03123	BLi03123	YtxE {UniProtKB/TrEMBL:Q65G30}	BLi03875	BLi03875	FlhO {UniProtKB/TrEMBL:Q65E24}	[TP0724-TP0961 (0.729456)]
COG1360	COG4786	BLi01523	BLi01523	MotB {UniProtKB/TrEMBL:Q65KJ0}	BLi01849	BLi01849	FlgE {UniProtKB/TrEMBL:Q65JM0}	[TP0724-TP0961 (0.729456)]
COG0687	COG0693	BLi00397	BLi00397	Hypothetical protein {UniProtKB/TrEMBL:Q65NK9}	BLi00848	BLi00848	Hypothetical protein {UniProtKB/TrEMBL:Q65MD2}	[TP0655-TP0445 (0.5706956)]
COG0687	COG0693	BLi00397	BLi00397	Hypothetical protein {UniProtKB/TrEMBL:Q65NK9}	BLi00815	BLi00815	YfkM {UniProtKB/TrEMBL:Q65MG4}	[TP0655-TP0445 (0.5706956)]
COG0687	COG0693	BLi00397	BLi00397	Hypothetical protein {UniProtKB/TrEMBL:Q65NK9}	BLi03294	BLi03294	YraA {UniProtKB/TrEMBL:Q65FN6}	[TP0655-TP0445 (0.5706956)]
COG0687	COG0693	BLi00397	BLi00397	Hypothetical protein {UniProtKB/TrEMBL:Q65NK9}	BLi03660	BLi03660	YoaZ2 {UniProtKB/TrEMBL:Q65EN3}	[TP0655-TP0445 (0.5706956)]
COG0687	COG0693	BLi00397	BLi00397	Hypothetical protein {UniProtKB/TrEMBL:Q65NK9}	BLi03556	BLi03556	Hypothetical protein {UniProtKB/TrEMBL:Q65EY2}	[TP0655-TP0445 (0.5706956)]
COG0687	COG0693	BLi00397	BLi00397	Hypothetical protein {UniProtKB/TrEMBL:Q65NK9}	BLi03659	BLi03659	YoaZ1 {UniProtKB/TrEMBL:Q65EN4}	[TP0655-TP0445 (0.5706956)]
COG0802	COG1774	BLi00612	BLi00612	YdiB {UniProtKB/TrEMBL:Q65N10}	BLi00045	BLi00045	Putative signal peptidase II YaaT	[TP0875-TP0046 (0.67547834)]
COG0608	COG1366	BLi02889	BLi02889	YrvE {UniProtKB/TrEMBL:Q65GQ7}	BLi00555	BLi00555	RsbS {UniProtKB/TrEMBL:Q65N53}	[TP0704-TP0540 (0.7098393)]
COG0608	COG1366	BLi02889	BLi02889	YrvE {UniProtKB/TrEMBL:Q65GQ7}	BLi02497	spoIIAA	Anti-sigma F factor antagonist (Stage II sporulation protein AA)	[TP0704-TP0540 (0.7098393)]
COG0608	COG1366	BLi02889	BLi02889	YrvE {UniProtKB/TrEMBL:Q65GQ7}	BLi00558	rsbV	Anti-sigma-B factor antagonist (Anti-anti-sigma-B factor)	[TP0704-TP0540 (0.7098393)]
COG0705	COG1187	BLi00549	BLi00549	Conserved membrane protein YdcA	BLi02462	BLi02462	RluB {UniProtKB/TrEMBL:Q65HX7}	[TP0982-TP0459 (0.6079956)]
COG0705	COG1187	BLi00549	BLi00549	Conserved membrane protein YdcA	BLi03154	BLi03154	Hypothetical protein {UniProtKB/TrEMBL:Q65FZ9}	[TP0982-TP0459 (0.6079956)]
COG0705	COG1187	BLi02664	BLi02664	YqgP {UniProtKB/TrEMBL:Q65HC8}	BLi02462	BLi02462	RluB {UniProtKB/TrEMBL:Q65HX7}	[TP0982-TP0459 (0.6079956)]
COG0705	COG1187	BLi02664	BLi02664	YqgP {UniProtKB/TrEMBL:Q65HC8}	BLi03154	BLi03154	Hypothetical protein {UniProtKB/TrEMBL:Q65FZ9}	[TP0982-TP0459 (0.6079956)]
COG0690	COG1512	BLi00118	secE	Preprotein translocase secE subunit	BLi00642	BLi00642	Conserved membrane protein YdjH	[TP0235-TP0561 (0.5857341)]
COG0569	COG1256	BLi01666	BLi01666	YkqB {UniProtKB/TrEMBL:Q65K52}	BLi03785	BLi03785	FlgK {UniProtKB/TrEMBL:Q65EB3}	[TP0024-TP0660 (0.58621275)]
COG0569	COG1256	BLi03264	BLi03264	YuaA {UniProtKB/TrEMBL:Q65FR4}	BLi03785	BLi03785	FlgK {UniProtKB/TrEMBL:Q65EB3}	[TP0024-TP0660 (0.58621275)]
COG0290	COG0457	BLi03035	BLi03035	InfC {UniProtKB/TrEMBL:Q65GB3}	BLi03729	BLi03729	YvcD {UniProtKB/TrEMBL:Q65EG6}	[TP0850-TP0095 (0.6947713)]
COG0290	COG0457	BLi03035	BLi03035	InfC {UniProtKB/TrEMBL:Q65GB3}	BLi02480	BLi02480	RapA {UniProtKB/TrEMBL:Q65HV9}	[TP0850-TP0095 (0.6947713)]
COG0290	COG0457	BLi03035	BLi03035	InfC {UniProtKB/TrEMBL:Q65GB3}	BLi02978	BLi02978	Hypothetical protein {UniProtKB/TrEMBL:Q65GG8}	[TP0850-TP0095 (0.6947713)]
COG0290	COG0457	BLi03035	BLi03035	InfC {UniProtKB/TrEMBL:Q65GB3}	BLi01577	BLi01577	Hypothetical protein {UniProtKB/TrEMBL:Q65KD7}	[TP0850-TP0095 (0.6947713)]
COG0290	COG0457	BLi03035	BLi03035	InfC {UniProtKB/TrEMBL:Q65GB3}	BLi03406	BLi03406	Hypothetical protein {UniProtKB/TrEMBL:Q65FD0}	[TP0850-TP0095 (0.6947713)]
COG0290	COG0457	BLi03035	BLi03035	InfC {UniProtKB/TrEMBL:Q65GB3}	BLi00936	BLi00936	RapE {UniProtKB/TrEMBL:Q65M68}	[TP0850-TP0095 (0.6947713)]
COG0290	COG0457	BLi03035	BLi03035	InfC {UniProtKB/TrEMBL:Q65GB3}	BLi00922	BLi00922	Hypothetical protein {UniProtKB/TrEMBL:Q65M77}	[TP0850-TP0095 (0.6947713)]
COG0290	COG0457	BLi03035	BLi03035	InfC {UniProtKB/TrEMBL:Q65GB3}	BLi03446	BLi03446	RapI {UniProtKB/TrEMBL:Q65F90}	[TP0850-TP0095 (0.6947713)]
COG0290	COG0457	BLi03035	BLi03035	InfC {UniProtKB/TrEMBL:Q65GB3}	BLi01063	BLi01063	Hypothetical protein {UniProtKB/TrEMBL:Q65LU3}	[TP0850-TP0095 (0.6947713)]
COG0290	COG0457	BLi03035	BLi03035	InfC {UniProtKB/TrEMBL:Q65GB3}	BLi03261	BLi03261	RapD {UniProtKB/TrEMBL:Q65FR7}	[TP0850-TP0095 (0.6947713)]
COG0290	COG0457	BLi03035	BLi03035	InfC {UniProtKB/TrEMBL:Q65GB3}	BLi01576	BLi01576	Hypothetical protein {UniProtKB/TrEMBL:Q65KD8}	[TP0850-TP0095 (0.6947713)]
COG0290	COG0457	BLi03035	BLi03035	InfC {UniProtKB/TrEMBL:Q65GB3}	BLi02394	BLi02394	Hypothetical protein ypiA	[TP0850-TP0095 (0.6947713)]
COG0290	COG0457	BLi03035	BLi03035	InfC {UniProtKB/TrEMBL:Q65GB3}	BLi03160	BLi03160	RapC {UniProtKB/TrEMBL:Q65FZ3}	[TP0850-TP0095 (0.6947713)]
COG0290	COG0457	BLi03035	BLi03035	InfC {UniProtKB/TrEMBL:Q65GB3}	BLi01137	BLi01137	RapG {UniProtKB/TrEMBL:Q65LL9}	[TP0850-TP0095 (0.6947713)]
COG0290	COG0457	BLi03035	BLi03035	InfC {UniProtKB/TrEMBL:Q65GB3}	BLi01578	BLi01578	Hypothetical protein {UniProtKB/TrEMBL:Q65KD6}	[TP0850-TP0095 (0.6947713)]
COG0290	COG0457	BLi03035	BLi03035	InfC {UniProtKB/TrEMBL:Q65GB3}	BLi02954	BLi02954	Conserved protein YsoA {UniProtKB/TrEMBL:Q65GJ2}	[TP0850-TP0095 (0.6947713)]
COG0290	COG0457	BLi03035	BLi03035	InfC {UniProtKB/TrEMBL:Q65GB3}	BLi02874	BLi02874	Conserved protein YrrB {UniProtKB/TrEMBL:Q65GS0}	[TP0850-TP0095 (0.6947713)]
COG0290	COG0457	BLi03035	BLi03035	InfC {UniProtKB/TrEMBL:Q65GB3}	BLi00751	BLi00751	RapK {UniProtKB/TrEMBL:Q65MM8}	[TP0850-TP0095 (0.6947713)]
COG0080	COG0301	BLi00120	BLi00120	RplK {UniProtKB/TrEMBL:Q65PC0}	BLi03100	BLi03100	YtbJ {UniProtKB/TrEMBL:Q65G52}	[TP0237-TP0559 (0.59848577)]
COG0782	COG0860	BLi02860	BLi02860	GreA {UniProtKB/TrEMBL:Q65GT4}	BLi01031	BLi01031	Hypothetical protein {UniProtKB/TrEMBL:Q65LX5}	[TP0019-TP0247 (0.7668169)]
COG0782	COG0860	BLi02860	BLi02860	GreA {UniProtKB/TrEMBL:Q65GT4}	BLi00171	BLi00171	CwlD {UniProtKB/TrEMBL:Q65P69}	[TP0019-TP0247 (0.7668169)]
COG0782	COG0860	BLi02860	BLi02860	GreA {UniProtKB/TrEMBL:Q65GT4}	BLi02590	BLi02590	YqiI {UniProtKB/TrEMBL:Q65HK0}	[TP0019-TP0247 (0.7668169)]
COG0782	COG0860	BLi02860	BLi02860	GreA {UniProtKB/TrEMBL:Q65GT4}	BLi01974	cwlM	N-acetylmuramoyl-L-alanine amidase cwlM (EC 3.5.1.28) (Cell wall hydrolase) (Autolysin)	[TP0019-TP0247 (0.7668169)]
COG0234	COG1619	BLi00623	BLi00623	10 kDa chaperonin {UniProtKB/TrEMBL:Q65MZ9}	BLi01397	BLi01397	YkfA {UniProtKB/TrEMBL:Q65KW3}	[TP1013-TP0688 (0.6288964)]
COG0255	COG1516	BLi00141	BLi00141	RpmC {UniProtKB/TrEMBL:Q65P99}	BLi03777	BLi03777	Flagellar protein FliS {UniProtKB/TrEMBL:Q65EC1}	[TP0197-TP0943 (0.5311184)]
COG1344	COG1699	BLi03784	BLi03784	FlgL {UniProtKB/TrEMBL:Q65EB4}	BLi03782	BLi03782	YviF {UniProtKB/TrEMBL:Q65EB6}	[TP0792-TP0658 (0.94066244), TP0868-TP0658 (0.9503252), TP0870-TP0658 (0.7328265)]
COG1344	COG1699	BLi03780	BLi03780	Flagellin protein Hag {UniProtKB/TrEMBL:Q65EB8}	BLi03782	BLi03782	YviF {UniProtKB/TrEMBL:Q65EB6}	[TP0792-TP0658 (0.94066244), TP0868-TP0658 (0.9503252), TP0870-TP0658 (0.7328265)]
COG1115	COG1512	BLi04274	BLi04274	Hypothetical protein {UniProtKB/TrEMBL:Q65CX7}	BLi00642	BLi00642	Conserved membrane protein YdjH	[TP0414-TP0561 (0.5704539)]
COG1115	COG1512	BLi00817	BLi00817	Hypothetical protein {UniProtKB/TrEMBL:Q65MG2}	BLi00642	BLi00642	Conserved membrane protein YdjH	[TP0414-TP0561 (0.5704539)]
COG1115	COG1512	BLi03380	BLi03380	Hypothetical protein {UniProtKB/TrEMBL:Q65FF3}	BLi00642	BLi00642	Conserved membrane protein YdjH	[TP0414-TP0561 (0.5704539)]
COG1115	COG1512	BLi02069	BLi02069	AlsT {UniProtKB/TrEMBL:Q65J05}	BLi00642	BLi00642	Conserved membrane protein YdjH	[TP0414-TP0561 (0.5704539)]
COG1115	COG1512	BLi00795	BLi00795	YflA {UniProtKB/TrEMBL:Q65MI4}	BLi00642	BLi00642	Conserved membrane protein YdjH	[TP0414-TP0561 (0.5704539)]
COG1344	COG5401	BLi03780	BLi03780	Flagellin protein Hag {UniProtKB/TrEMBL:Q65EB8}	BLi02986	BLi02986	Spore germination protein GerM	[TP0792-TP0832 (0.55516005), TP0868-TP0832 (0.6009694)]
COG1344	COG5401	BLi03784	BLi03784	FlgL {UniProtKB/TrEMBL:Q65EB4}	BLi02986	BLi02986	Spore germination protein GerM	[TP0792-TP0832 (0.55516005), TP0868-TP0832 (0.6009694)]
COG0824	COG1480	BLi02052	BLi02052	Putative thioesterase YneP	BLi02724	BLi02724	YqfF {UniProtKB/TrEMBL:Q65H69}	[TP0156-TP0651 (0.6079956)]
COG0824	COG1480	BLi02991	BLi02991	Conserved protein YsmA {UniProtKB/TrEMBL:Q65GF6}	BLi02724	BLi02724	YqfF {UniProtKB/TrEMBL:Q65H69}	[TP0156-TP0651 (0.6079956)]
COG4786	COG5401	BLi03874	BLi03874	FlhP {UniProtKB/TrEMBL:Q65E25}	BLi02986	BLi02986	Spore germination protein GerM	[TP0960-TP0832 (0.6306055)]
COG4786	COG5401	BLi01849	BLi01849	FlgE {UniProtKB/TrEMBL:Q65JM0}	BLi02986	BLi02986	Spore germination protein GerM	[TP0960-TP0832 (0.6306055)]
COG4786	COG5401	BLi03875	BLi03875	FlhO {UniProtKB/TrEMBL:Q65E24}	BLi02986	BLi02986	Spore germination protein GerM	[TP0960-TP0832 (0.6306055)]
COG0220	COG0455	BLi03141	trmB	tRNA (guanine-N(7)-)-methyltransferase (EC 2.1.1.33) (tRNA(m7G46)- methyltransferase)	BLi01862	BLi01862	YlxH {UniProtKB/TrEMBL:Q65JK7}	[TP0464-TP0712 (0.7885255)]
COG0322	COG0353	BLi02997	uvrC	UvrABC system protein C (Protein uvrC) (Excinuclease ABC subunit C)	BLi00030	recR	Recombination protein recR	[TP0472-TP1004 (0.53674763)]
COG0771	COG1595	BLi01737	murD	UDP-N-acetylmuramoylalanine--D-glutamate ligase (EC 6.3.2.9) (UDP-N- acetylmuramoyl-L-alanyl-D-glutamate synthetase) (D-glutamic acid- adding enzyme)	BLi01689	BLi01689	YlaC {UniProtKB/TrEMBL:Q65K29}	[TP0903-TP0092 (0.6651206)]
COG0771	COG1595	BLi01737	murD	UDP-N-acetylmuramoylalanine--D-glutamate ligase (EC 6.3.2.9) (UDP-N- acetylmuramoyl-L-alanyl-D-glutamate synthetase) (D-glutamic acid- adding enzyme)	BLi03891	BLi03891	Hypothetical protein {UniProtKB/TrEMBL:Q65E09}	[TP0903-TP0092 (0.6651206)]
COG0771	COG1595	BLi01737	murD	UDP-N-acetylmuramoylalanine--D-glutamate ligase (EC 6.3.2.9) (UDP-N- acetylmuramoyl-L-alanyl-D-glutamate synthetase) (D-glutamic acid- adding enzyme)	BLi00595	BLi00595	SigV {UniProtKB/TrEMBL:Q65N20}	[TP0903-TP0092 (0.6651206)]
COG0771	COG1595	BLi01737	murD	UDP-N-acetylmuramoylalanine--D-glutamate ligase (EC 6.3.2.9) (UDP-N- acetylmuramoyl-L-alanyl-D-glutamate synthetase) (D-glutamic acid- adding enzyme)	BLi01326	BLi01326	Xpf {UniProtKB/TrEMBL:Q65L34}	[TP0903-TP0092 (0.6651206)]
COG0771	COG1595	BLi01737	murD	UDP-N-acetylmuramoylalanine--D-glutamate ligase (EC 6.3.2.9) (UDP-N- acetylmuramoyl-L-alanyl-D-glutamate synthetase) (D-glutamic acid- adding enzyme)	BLi04371	BLi04371	Hypothetical protein {UniProtKB/TrEMBL:Q65CN5}	[TP0903-TP0092 (0.6651206)]
COG0771	COG1595	BLi01737	murD	UDP-N-acetylmuramoylalanine--D-glutamate ligase (EC 6.3.2.9) (UDP-N- acetylmuramoyl-L-alanyl-D-glutamate synthetase) (D-glutamic acid- adding enzyme)	BLi02449	BLi02449	SigX {UniProtKB/TrEMBL:Q65HY8}	[TP0903-TP0092 (0.6651206)]
COG0771	COG1595	BLi01737	murD	UDP-N-acetylmuramoylalanine--D-glutamate ligase (EC 6.3.2.9) (UDP-N- acetylmuramoyl-L-alanyl-D-glutamate synthetase) (D-glutamic acid- adding enzyme)	BLi04109	BLi04109	SigY {UniProtKB/TrEMBL:Q65DE2}	[TP0903-TP0092 (0.6651206)]
COG0771	COG1595	BLi01737	murD	UDP-N-acetylmuramoylalanine--D-glutamate ligase (EC 6.3.2.9) (UDP-N- acetylmuramoyl-L-alanyl-D-glutamate synthetase) (D-glutamic acid- adding enzyme)	BLi04171	BLi04171	Hypothetical protein {UniProtKB/TrEMBL:Q65D80}	[TP0903-TP0092 (0.6651206)]
COG0771	COG1595	BLi01737	murD	UDP-N-acetylmuramoylalanine--D-glutamate ligase (EC 6.3.2.9) (UDP-N- acetylmuramoyl-L-alanyl-D-glutamate synthetase) (D-glutamic acid- adding enzyme)	BLi01020	BLi01020	SigM {UniProtKB/TrEMBL:Q65LY6}	[TP0903-TP0092 (0.6651206)]
COG0771	COG1595	BLi01737	murD	UDP-N-acetylmuramoylalanine--D-glutamate ligase (EC 6.3.2.9) (UDP-N- acetylmuramoyl-L-alanyl-D-glutamate synthetase) (D-glutamic acid- adding enzyme)	BLi00199	BLi00199	SigW {UniProtKB/TrEMBL:Q65P51}	[TP0903-TP0092 (0.6651206)]
COG0771	COG1595	BLi01737	murD	UDP-N-acetylmuramoylalanine--D-glutamate ligase (EC 6.3.2.9) (UDP-N- acetylmuramoyl-L-alanyl-D-glutamate synthetase) (D-glutamic acid- adding enzyme)	BLi00116	sigH	RNA polymerase sigma-H factor (Sigma-30)	[TP0903-TP0092 (0.6651206)]
COG1677	COG1815	BLi01840	BLi01840	FliE {UniProtKB/TrEMBL:Q65JM9}	BLi01838	BLi01838	FlgB {UniProtKB/TrEMBL:Q65JN1}	[TP0398-TP0396 (0.79194725)]
COG0188	COG0305	BLi02060	BLi02060	ParC {UniProtKB/TrEMBL:Q65J14}	BLi04343	BLi04343	DnaC {UniProtKB/TrEMBL:Q65CR3}	[TP0005-TP0058 (0.73312306)]
COG0188	COG0305	BLi00007	BLi00007	GyrA {UniProtKB/TrEMBL:Q65PL6}	BLi04343	BLi04343	DnaC {UniProtKB/TrEMBL:Q65CR3}	[TP0005-TP0058 (0.73312306)]
COG0233	COG1283	BLi01873	frr	Ribosome recycling factor (Ribosome-releasing factor) (RRF)	BLi00245	BLi00245	Hypothetical protein {UniProtKB/TrEMBL:Q65P08}	[TP0604-TP0771 (0.7316062)]
COG0233	COG1283	BLi01873	frr	Ribosome recycling factor (Ribosome-releasing factor) (RRF)	BLi02733	BLi02733	YqeW {UniProtKB/TrEMBL:Q65H60}	[TP0604-TP0771 (0.7316062)]
COG0840	COG1344	BLi00392	BLi00392	Hypothetical protein {UniProtKB/TrEMBL:Q65NL4}	BLi03780	BLi03780	Flagellin protein Hag {UniProtKB/TrEMBL:Q65EB8}	[TP0640-TP0870 (0.6975479)]
COG0840	COG1344	BLi00259	BLi00259	Putative transmembrane receptor taxis protein	BLi03784	BLi03784	FlgL {UniProtKB/TrEMBL:Q65EB4}	[TP0640-TP0870 (0.6975479)]
COG0840	COG1344	BLi00417	BLi00417	Hypothetical protein {UniProtKB/TrEMBL:Q65NJ1}	BLi03780	BLi03780	Flagellin protein Hag {UniProtKB/TrEMBL:Q65EB8}	[TP0640-TP0870 (0.6975479)]
COG0840	COG1344	BLi04273	BLi04273	Putative methyl-accepting chemotaxis protein YoaH	BLi03780	BLi03780	Flagellin protein Hag {UniProtKB/TrEMBL:Q65EB8}	[TP0640-TP0870 (0.6975479)]
COG0840	COG1344	BLi03295	BLi03295	Hypothetical protein {UniProtKB/TrEMBL:Q65FN5}	BLi03784	BLi03784	FlgL {UniProtKB/TrEMBL:Q65EB4}	[TP0640-TP0870 (0.6975479)]
COG0840	COG1344	BLi03296	BLi03296	McpA {UniProtKB/TrEMBL:Q65FN4}	BLi03780	BLi03780	Flagellin protein Hag {UniProtKB/TrEMBL:Q65EB8}	[TP0640-TP0870 (0.6975479)]
COG0840	COG1344	BLi00393	BLi00393	TlpC {UniProtKB/TrEMBL:Q65NL3}	BLi03784	BLi03784	FlgL {UniProtKB/TrEMBL:Q65EB4}	[TP0640-TP0870 (0.6975479)]
COG0840	COG1344	BLi01115	BLi01115	HemAT {UniProtKB/TrEMBL:Q65LP1}	BLi03784	BLi03784	FlgL {UniProtKB/TrEMBL:Q65EB4}	[TP0640-TP0870 (0.6975479)]
COG0840	COG1344	BLi00758	BLi00758	YfmS {UniProtKB/TrEMBL:Q65MM1}	BLi03784	BLi03784	FlgL {UniProtKB/TrEMBL:Q65EB4}	[TP0640-TP0870 (0.6975479)]
COG0840	COG1344	BLi03297	BLi03297	Hypothetical protein {UniProtKB/TrEMBL:Q65FN3}	BLi03780	BLi03780	Flagellin protein Hag {UniProtKB/TrEMBL:Q65EB8}	[TP0640-TP0870 (0.6975479)]
COG0840	COG1344	BLi01604	BLi01604	McpC {UniProtKB/TrEMBL:Q65KB1}	BLi03780	BLi03780	Flagellin protein Hag {UniProtKB/TrEMBL:Q65EB8}	[TP0640-TP0870 (0.6975479)]
COG0840	COG1344	BLi00461	BLi00461	TlpA {UniProtKB/TrEMBL:Q65NE7}	BLi03784	BLi03784	FlgL {UniProtKB/TrEMBL:Q65EB4}	[TP0640-TP0870 (0.6975479)]
COG0840	COG1344	BLi00392	BLi00392	Hypothetical protein {UniProtKB/TrEMBL:Q65NL4}	BLi03784	BLi03784	FlgL {UniProtKB/TrEMBL:Q65EB4}	[TP0640-TP0870 (0.6975479)]
COG0840	COG1344	BLi03295	BLi03295	Hypothetical protein {UniProtKB/TrEMBL:Q65FN5}	BLi03780	BLi03780	Flagellin protein Hag {UniProtKB/TrEMBL:Q65EB8}	[TP0640-TP0870 (0.6975479)]
COG0840	COG1344	BLi00758	BLi00758	YfmS {UniProtKB/TrEMBL:Q65MM1}	BLi03780	BLi03780	Flagellin protein Hag {UniProtKB/TrEMBL:Q65EB8}	[TP0640-TP0870 (0.6975479)]
COG0840	COG1344	BLi00259	BLi00259	Putative transmembrane receptor taxis protein	BLi03780	BLi03780	Flagellin protein Hag {UniProtKB/TrEMBL:Q65EB8}	[TP0640-TP0870 (0.6975479)]
COG0840	COG1344	BLi02183	BLi02183	TlpB {UniProtKB/TrEMBL:Q65IP6}	BLi03780	BLi03780	Flagellin protein Hag {UniProtKB/TrEMBL:Q65EB8}	[TP0640-TP0870 (0.6975479)]
COG0840	COG1344	BLi04273	BLi04273	Putative methyl-accepting chemotaxis protein YoaH	BLi03784	BLi03784	FlgL {UniProtKB/TrEMBL:Q65EB4}	[TP0640-TP0870 (0.6975479)]
COG0840	COG1344	BLi01115	BLi01115	HemAT {UniProtKB/TrEMBL:Q65LP1}	BLi03780	BLi03780	Flagellin protein Hag {UniProtKB/TrEMBL:Q65EB8}	[TP0640-TP0870 (0.6975479)]
COG0840	COG1344	BLi02183	BLi02183	TlpB {UniProtKB/TrEMBL:Q65IP6}	BLi03784	BLi03784	FlgL {UniProtKB/TrEMBL:Q65EB4}	[TP0640-TP0870 (0.6975479)]
COG0840	COG1344	BLi00461	BLi00461	TlpA {UniProtKB/TrEMBL:Q65NE7}	BLi03780	BLi03780	Flagellin protein Hag {UniProtKB/TrEMBL:Q65EB8}	[TP0640-TP0870 (0.6975479)]
COG0840	COG1344	BLi03296	BLi03296	McpA {UniProtKB/TrEMBL:Q65FN4}	BLi03784	BLi03784	FlgL {UniProtKB/TrEMBL:Q65EB4}	[TP0640-TP0870 (0.6975479)]
COG0840	COG1344	BLi01604	BLi01604	McpC {UniProtKB/TrEMBL:Q65KB1}	BLi03784	BLi03784	FlgL {UniProtKB/TrEMBL:Q65EB4}	[TP0640-TP0870 (0.6975479)]
COG0840	COG1344	BLi00417	BLi00417	Hypothetical protein {UniProtKB/TrEMBL:Q65NJ1}	BLi03784	BLi03784	FlgL {UniProtKB/TrEMBL:Q65EB4}	[TP0640-TP0870 (0.6975479)]
COG0840	COG1344	BLi00393	BLi00393	TlpC {UniProtKB/TrEMBL:Q65NL3}	BLi03780	BLi03780	Flagellin protein Hag {UniProtKB/TrEMBL:Q65EB8}	[TP0640-TP0870 (0.6975479)]
COG0840	COG1344	BLi03297	BLi03297	Hypothetical protein {UniProtKB/TrEMBL:Q65FN3}	BLi03784	BLi03784	FlgL {UniProtKB/TrEMBL:Q65EB4}	[TP0640-TP0870 (0.6975479)]
COG1825	COG2812	BLi00065	ctc	50S ribosomal protein L25 (General stress protein CTC)	BLi00028	BLi00028	DnaX {UniProtKB/TrEMBL:Q65PK1}	[TP0372-TP1005 (0.6540257)]
COG0024	COG1121	BLi00155	BLi00155	Map {UniProtKB/TrEMBL:Q65P85}	BLi02688	BLi02688	Hypothetical protein {UniProtKB/TrEMBL:Q65HA4}	[TP0842-TP0164 (0.77940726)]
COG0024	COG1121	BLi00792	BLi00792	Methionine aminopeptidase	BLi02688	BLi02688	Hypothetical protein {UniProtKB/TrEMBL:Q65HA4}	[TP0842-TP0164 (0.77940726)]
COG0024	COG1121	BLi00792	BLi00792	Methionine aminopeptidase	BLi03545	BLi03545	MntB {UniProtKB/TrEMBL:Q65EZ3}	[TP0842-TP0164 (0.77940726)]
COG0024	COG1121	BLi00155	BLi00155	Map {UniProtKB/TrEMBL:Q65P85}	BLi03545	BLi03545	MntB {UniProtKB/TrEMBL:Q65EZ3}	[TP0842-TP0164 (0.77940726)]
COG0361	COG1214	BLi00157	infA	Translation initiation factor IF-1	BLi00613	BLi00613	YdiC {UniProtKB/TrEMBL:Q65N09}	[TP0097-TP0876 (0.56457245)]
COG0257	COG1283	BLi00158	BLi00158	50S ribosomal protein L36	BLi02733	BLi02733	YqeW {UniProtKB/TrEMBL:Q65H60}	[TP0209-TP0771 (0.6772987)]
COG0257	COG1283	BLi00158	BLi00158	50S ribosomal protein L36	BLi00245	BLi00245	Hypothetical protein {UniProtKB/TrEMBL:Q65P08}	[TP0209-TP0771 (0.6772987)]
COG1509	COG2812	BLi02294	BLi02294	KamA {UniProtKB/TrEMBL:Q65IE0}	BLi00028	BLi00028	DnaX {UniProtKB/TrEMBL:Q65PK1}	[TP0121-TP1005 (0.5082704)]
COG0255	COG1011	BLi00141	BLi00141	RpmC {UniProtKB/TrEMBL:Q65P99}	BLi03042	BLi03042	YsaA {UniProtKB/TrEMBL:Q65GA6}	[TP0197-TP0158 (0.6077605)]
COG0255	COG1011	BLi00141	BLi00141	RpmC {UniProtKB/TrEMBL:Q65P99}	BLi00219	BLi00219	YfnB {UniProtKB/TrEMBL:Q65P32}	[TP0197-TP0158 (0.6077605)]
COG1108	COG2239	BLi03546	BLi03546	MntD {UniProtKB/TrEMBL:Q65EZ2}	BLi01426	BLi01426	YkoK2 {UniProtKB/TrEMBL:Q65KT5}	[TP0165-TP0917 (0.5215956)]
COG1108	COG2239	BLi02687	BLi02687	YceA {UniProtKB/TrEMBL:Q65HA5}	BLi01426	BLi01426	YkoK2 {UniProtKB/TrEMBL:Q65KT5}	[TP0165-TP0917 (0.5215956)]
COG0546	COG0739	BLi03743	BLi03743	HprP e {UniProtKB/TrEMBL:Q65EF3}	BLi02447	BLi02447	Hypothetical protein {UniProtKB/TrEMBL:Q65HZ0}	[TP0554-TP0782 (0.73069036)]
COG0546	COG0739	BLi03743	BLi03743	HprP e {UniProtKB/TrEMBL:Q65EF3}	BLi02925	BLi02925	SpoIVFA {UniProtKB/TrEMBL:Q65GM1}	[TP0554-TP0782 (0.73069036)]
COG0546	COG0739	BLi03743	BLi03743	HprP e {UniProtKB/TrEMBL:Q65EF3}	BLi03892	BLi03892	SpoIIQ {UniProtKB/TrEMBL:Q65E08}	[TP0554-TP0782 (0.73069036)]
COG0546	COG0739	BLi03743	BLi03743	HprP e {UniProtKB/TrEMBL:Q65EF3}	BLi03423	BLi03423	YunA {UniProtKB/TrEMBL:Q65FB3}	[TP0554-TP0782 (0.73069036)]
COG0220	COG5401	BLi03141	trmB	tRNA (guanine-N(7)-)-methyltransferase (EC 2.1.1.33) (tRNA(m7G46)- methyltransferase)	BLi02986	BLi02986	Spore germination protein GerM	[TP0464-TP0832 (0.5858538)]
COG0242	COG1187	BLi01793	BLi01793	Def {UniProtKB/TrEMBL:Q65JS6}	BLi02462	BLi02462	RluB {UniProtKB/TrEMBL:Q65HX7}	[TP0757-TP0459 (0.5284328)]
COG0242	COG1187	BLi01671	BLi01671	Peptide deformylase {UniProtKB/TrEMBL:Q65K47}	BLi03154	BLi03154	Hypothetical protein {UniProtKB/TrEMBL:Q65FZ9}	[TP0757-TP0459 (0.5284328)]
COG0242	COG1187	BLi01671	BLi01671	Peptide deformylase {UniProtKB/TrEMBL:Q65K47}	BLi02462	BLi02462	RluB {UniProtKB/TrEMBL:Q65HX7}	[TP0757-TP0459 (0.5284328)]
COG0242	COG1187	BLi01793	BLi01793	Def {UniProtKB/TrEMBL:Q65JS6}	BLi03154	BLi03154	Hypothetical protein {UniProtKB/TrEMBL:Q65FZ9}	[TP0757-TP0459 (0.5284328)]
COG0457	COG0558	BLi01578	BLi01578	Hypothetical protein {UniProtKB/TrEMBL:Q65KD6}	BLi01916	BLi01916	PgsA {UniProtKB/TrEMBL:Q65JF4}	[TP0067-TP0730 (0.86096925)]
COG0457	COG0558	BLi00751	BLi00751	RapK {UniProtKB/TrEMBL:Q65MM8}	BLi01916	BLi01916	PgsA {UniProtKB/TrEMBL:Q65JF4}	[TP0067-TP0730 (0.86096925)]
COG0457	COG0558	BLi01576	BLi01576	Hypothetical protein {UniProtKB/TrEMBL:Q65KD8}	BLi01916	BLi01916	PgsA {UniProtKB/TrEMBL:Q65JF4}	[TP0067-TP0730 (0.86096925)]
COG0457	COG0558	BLi02874	BLi02874	Conserved protein YrrB {UniProtKB/TrEMBL:Q65GS0}	BLi01916	BLi01916	PgsA {UniProtKB/TrEMBL:Q65JF4}	[TP0067-TP0730 (0.86096925)]
COG0457	COG0558	BLi02978	BLi02978	Hypothetical protein {UniProtKB/TrEMBL:Q65GG8}	BLi01916	BLi01916	PgsA {UniProtKB/TrEMBL:Q65JF4}	[TP0067-TP0730 (0.86096925)]
COG0457	COG0558	BLi03160	BLi03160	RapC {UniProtKB/TrEMBL:Q65FZ3}	BLi01916	BLi01916	PgsA {UniProtKB/TrEMBL:Q65JF4}	[TP0067-TP0730 (0.86096925)]
COG0457	COG0558	BLi03446	BLi03446	RapI {UniProtKB/TrEMBL:Q65F90}	BLi01916	BLi01916	PgsA {UniProtKB/TrEMBL:Q65JF4}	[TP0067-TP0730 (0.86096925)]
COG0457	COG0558	BLi03406	BLi03406	Hypothetical protein {UniProtKB/TrEMBL:Q65FD0}	BLi01916	BLi01916	PgsA {UniProtKB/TrEMBL:Q65JF4}	[TP0067-TP0730 (0.86096925)]
COG0457	COG0558	BLi02954	BLi02954	Conserved protein YsoA {UniProtKB/TrEMBL:Q65GJ2}	BLi01916	BLi01916	PgsA {UniProtKB/TrEMBL:Q65JF4}	[TP0067-TP0730 (0.86096925)]
COG0457	COG0558	BLi00936	BLi00936	RapE {UniProtKB/TrEMBL:Q65M68}	BLi01916	BLi01916	PgsA {UniProtKB/TrEMBL:Q65JF4}	[TP0067-TP0730 (0.86096925)]
COG0457	COG0558	BLi01137	BLi01137	RapG {UniProtKB/TrEMBL:Q65LL9}	BLi01916	BLi01916	PgsA {UniProtKB/TrEMBL:Q65JF4}	[TP0067-TP0730 (0.86096925)]
COG0457	COG0558	BLi01063	BLi01063	Hypothetical protein {UniProtKB/TrEMBL:Q65LU3}	BLi01916	BLi01916	PgsA {UniProtKB/TrEMBL:Q65JF4}	[TP0067-TP0730 (0.86096925)]
COG0457	COG0558	BLi01577	BLi01577	Hypothetical protein {UniProtKB/TrEMBL:Q65KD7}	BLi01916	BLi01916	PgsA {UniProtKB/TrEMBL:Q65JF4}	[TP0067-TP0730 (0.86096925)]
COG0457	COG0558	BLi03729	BLi03729	YvcD {UniProtKB/TrEMBL:Q65EG6}	BLi01916	BLi01916	PgsA {UniProtKB/TrEMBL:Q65JF4}	[TP0067-TP0730 (0.86096925)]
COG0457	COG0558	BLi00922	BLi00922	Hypothetical protein {UniProtKB/TrEMBL:Q65M77}	BLi01916	BLi01916	PgsA {UniProtKB/TrEMBL:Q65JF4}	[TP0067-TP0730 (0.86096925)]
COG0457	COG0558	BLi02394	BLi02394	Hypothetical protein ypiA	BLi01916	BLi01916	PgsA {UniProtKB/TrEMBL:Q65JF4}	[TP0067-TP0730 (0.86096925)]
COG0457	COG0558	BLi03261	BLi03261	RapD {UniProtKB/TrEMBL:Q65FR7}	BLi01916	BLi01916	PgsA {UniProtKB/TrEMBL:Q65JF4}	[TP0067-TP0730 (0.86096925)]
COG0457	COG0558	BLi02480	BLi02480	RapA {UniProtKB/TrEMBL:Q65HV9}	BLi01916	BLi01916	PgsA {UniProtKB/TrEMBL:Q65JF4}	[TP0067-TP0730 (0.86096925)]
COG0840	COG5401	BLi00259	BLi00259	Putative transmembrane receptor taxis protein	BLi02986	BLi02986	Spore germination protein GerM	[TP0640-TP0832 (0.55516005)]
COG0840	COG5401	BLi04273	BLi04273	Putative methyl-accepting chemotaxis protein YoaH	BLi02986	BLi02986	Spore germination protein GerM	[TP0640-TP0832 (0.55516005)]
COG0840	COG5401	BLi00417	BLi00417	Hypothetical protein {UniProtKB/TrEMBL:Q65NJ1}	BLi02986	BLi02986	Spore germination protein GerM	[TP0640-TP0832 (0.55516005)]
COG0840	COG5401	BLi02183	BLi02183	TlpB {UniProtKB/TrEMBL:Q65IP6}	BLi02986	BLi02986	Spore germination protein GerM	[TP0640-TP0832 (0.55516005)]
COG0840	COG5401	BLi03296	BLi03296	McpA {UniProtKB/TrEMBL:Q65FN4}	BLi02986	BLi02986	Spore germination protein GerM	[TP0640-TP0832 (0.55516005)]
COG0840	COG5401	BLi03295	BLi03295	Hypothetical protein {UniProtKB/TrEMBL:Q65FN5}	BLi02986	BLi02986	Spore germination protein GerM	[TP0640-TP0832 (0.55516005)]
COG0840	COG5401	BLi00461	BLi00461	TlpA {UniProtKB/TrEMBL:Q65NE7}	BLi02986	BLi02986	Spore germination protein GerM	[TP0640-TP0832 (0.55516005)]
COG0840	COG5401	BLi01604	BLi01604	McpC {UniProtKB/TrEMBL:Q65KB1}	BLi02986	BLi02986	Spore germination protein GerM	[TP0640-TP0832 (0.55516005)]
COG0840	COG5401	BLi00393	BLi00393	TlpC {UniProtKB/TrEMBL:Q65NL3}	BLi02986	BLi02986	Spore germination protein GerM	[TP0640-TP0832 (0.55516005)]
COG0840	COG5401	BLi03297	BLi03297	Hypothetical protein {UniProtKB/TrEMBL:Q65FN3}	BLi02986	BLi02986	Spore germination protein GerM	[TP0640-TP0832 (0.55516005)]
COG0840	COG5401	BLi01115	BLi01115	HemAT {UniProtKB/TrEMBL:Q65LP1}	BLi02986	BLi02986	Spore germination protein GerM	[TP0640-TP0832 (0.55516005)]
COG0840	COG5401	BLi00758	BLi00758	YfmS {UniProtKB/TrEMBL:Q65MM1}	BLi02986	BLi02986	Spore germination protein GerM	[TP0640-TP0832 (0.55516005)]
COG0840	COG5401	BLi00392	BLi00392	Hypothetical protein {UniProtKB/TrEMBL:Q65NL4}	BLi02986	BLi02986	Spore germination protein GerM	[TP0640-TP0832 (0.55516005)]
COG0020	COG1508	BLi01874	BLi01874	UppS {UniProtKB/TrEMBL:Q65JJ5}	BLi03678	BLi03678	SigL {UniProtKB/TrEMBL:Q65EL6}	[TP0603-TP0111 (0.79878455)]
COG0192	COG1774	BLi03196	metK	S-adenosylmethionine synthetase (EC 2.5.1.6) (Methionine adenosyltransferase) (AdoMet synthetase) (MAT)	BLi00045	BLi00045	Putative signal peptidase II YaaT	[TP0794-TP0046 (0.7023217)]
COG0301	COG1509	BLi03100	BLi03100	YtbJ {UniProtKB/TrEMBL:Q65G52}	BLi02294	BLi02294	KamA {UniProtKB/TrEMBL:Q65IE0}	[TP0559-TP0121 (0.62660724)]
COG0420	COG0739	BLi01158	BLi01158	Exonuclease SbcD {UniProtKB/TrEMBL:Q65LJ8}	BLi03892	BLi03892	SpoIIQ {UniProtKB/TrEMBL:Q65E08}	[TP0626-TP0782 (0.7781429)]
COG0420	COG0739	BLi01158	BLi01158	Exonuclease SbcD {UniProtKB/TrEMBL:Q65LJ8}	BLi02447	BLi02447	Hypothetical protein {UniProtKB/TrEMBL:Q65HZ0}	[TP0626-TP0782 (0.7781429)]
COG0420	COG0739	BLi01068	BLi01068	YhaO {UniProtKB/TrEMBL:Q65LT8}	BLi02447	BLi02447	Hypothetical protein {UniProtKB/TrEMBL:Q65HZ0}	[TP0626-TP0782 (0.7781429)]
COG0420	COG0739	BLi01158	BLi01158	Exonuclease SbcD {UniProtKB/TrEMBL:Q65LJ8}	BLi02925	BLi02925	SpoIVFA {UniProtKB/TrEMBL:Q65GM1}	[TP0626-TP0782 (0.7781429)]
COG0420	COG0739	BLi01068	BLi01068	YhaO {UniProtKB/TrEMBL:Q65LT8}	BLi03423	BLi03423	YunA {UniProtKB/TrEMBL:Q65FB3}	[TP0626-TP0782 (0.7781429)]
COG0420	COG0739	BLi01158	BLi01158	Exonuclease SbcD {UniProtKB/TrEMBL:Q65LJ8}	BLi03423	BLi03423	YunA {UniProtKB/TrEMBL:Q65FB3}	[TP0626-TP0782 (0.7781429)]
COG0420	COG0739	BLi01068	BLi01068	YhaO {UniProtKB/TrEMBL:Q65LT8}	BLi03892	BLi03892	SpoIIQ {UniProtKB/TrEMBL:Q65E08}	[TP0626-TP0782 (0.7781429)]
COG0420	COG0739	BLi01068	BLi01068	YhaO {UniProtKB/TrEMBL:Q65LT8}	BLi02925	BLi02925	SpoIVFA {UniProtKB/TrEMBL:Q65GM1}	[TP0626-TP0782 (0.7781429)]
COG1385	COG2812	BLi02736	BLi02736	YqeU {UniProtKB/TrEMBL:Q65H57}	BLi00028	BLi00028	DnaX {UniProtKB/TrEMBL:Q65PK1}	[TP0276-TP1005 (0.66627616)]
COG2882	COG5401	BLi01845	BLi01845	FliJ {UniProtKB/TrEMBL:Q65JM4}	BLi02986	BLi02986	Spore germination protein GerM	[TP0403-TP0832 (0.50839365)]
COG1512	COG2239	BLi00642	BLi00642	Conserved membrane protein YdjH	BLi01426	BLi01426	YkoK2 {UniProtKB/TrEMBL:Q65KT5}	[TP0561-TP0917 (0.596176)]
COG0217	COG0739	BLi00754	BL02339	Hypothetical UPF0082 protein BLi00754/BL02339	BLi02925	BLi02925	SpoIVFA {UniProtKB/TrEMBL:Q65GM1}	[TP0474-TP0864 (0.82349855)]
COG0217	COG0739	BLi02909	BL01150	Hypothetical UPF0082 protein BLi02909/BL01150	BLi02925	BLi02925	SpoIVFA {UniProtKB/TrEMBL:Q65GM1}	[TP0474-TP0864 (0.82349855)]
COG0217	COG0739	BLi00754	BL02339	Hypothetical UPF0082 protein BLi00754/BL02339	BLi03892	BLi03892	SpoIIQ {UniProtKB/TrEMBL:Q65E08}	[TP0474-TP0864 (0.82349855)]
COG0217	COG0739	BLi02909	BL01150	Hypothetical UPF0082 protein BLi02909/BL01150	BLi03892	BLi03892	SpoIIQ {UniProtKB/TrEMBL:Q65E08}	[TP0474-TP0864 (0.82349855)]
COG0217	COG0739	BLi02909	BL01150	Hypothetical UPF0082 protein BLi02909/BL01150	BLi03423	BLi03423	YunA {UniProtKB/TrEMBL:Q65FB3}	[TP0474-TP0864 (0.82349855)]
COG0217	COG0739	BLi00754	BL02339	Hypothetical UPF0082 protein BLi00754/BL02339	BLi02447	BLi02447	Hypothetical protein {UniProtKB/TrEMBL:Q65HZ0}	[TP0474-TP0864 (0.82349855)]
COG0217	COG0739	BLi00754	BL02339	Hypothetical UPF0082 protein BLi00754/BL02339	BLi03423	BLi03423	YunA {UniProtKB/TrEMBL:Q65FB3}	[TP0474-TP0864 (0.82349855)]
COG0217	COG0739	BLi02909	BL01150	Hypothetical UPF0082 protein BLi02909/BL01150	BLi02447	BLi02447	Hypothetical protein {UniProtKB/TrEMBL:Q65HZ0}	[TP0474-TP0864 (0.82349855)]
COG0242	COG0254	BLi01793	BLi01793	Def {UniProtKB/TrEMBL:Q65JS6}	BLi03955	rpmE	50S ribosomal protein L31	[TP0757-TP0255 (0.6434887)]
COG0242	COG0254	BLi01793	BLi01793	Def {UniProtKB/TrEMBL:Q65JS6}	BLi03214	rpmE2	50S ribosomal protein L31 type B	[TP0757-TP0255 (0.6434887)]
COG0242	COG0254	BLi01671	BLi01671	Peptide deformylase {UniProtKB/TrEMBL:Q65K47}	BLi03214	rpmE2	50S ribosomal protein L31 type B	[TP0757-TP0255 (0.6434887)]
COG0242	COG0254	BLi01671	BLi01671	Peptide deformylase {UniProtKB/TrEMBL:Q65K47}	BLi03955	rpmE	50S ribosomal protein L31	[TP0757-TP0255 (0.6434887)]
COG0762	COG1512	BLi01759	BLi01759	Hypothetical protein ylmG	BLi00642	BLi00642	Conserved membrane protein YdjH	[TP0668-TP0561 (0.5550382)]
COG0442	COG1466	BLi01878	BLi01878	ProS {UniProtKB/TrEMBL:Q65JJ1}	BLi02748	BLi02748	YqeN {UniProtKB/TrEMBL:Q65H45}	[TP0160-TP0588 (0.66563916)]
COG0785	COG2239	BLi00362	BLi00362	Hypothetical protein {UniProtKB/TrEMBL:Q65NP4}	BLi01426	BLi01426	YkoK2 {UniProtKB/TrEMBL:Q65KT5}	[TP0101-TP0917 (0.5215956)]
COG0785	COG2239	BLi02040	BLi02040	Integral membrane protein cytochrome biogenesis	BLi01426	BLi01426	YkoK2 {UniProtKB/TrEMBL:Q65KT5}	[TP0101-TP0917 (0.5215956)]
COG1176	COG1512	BLi00399	BLi00399	Hypothetical protein {UniProtKB/TrEMBL:Q65NK7}	BLi00642	BLi00642	Conserved membrane protein YdjH	[TP0653-TP0561 (0.5550382)]
COG0705	COG2239	BLi00549	BLi00549	Conserved membrane protein YdcA	BLi01426	BLi01426	YkoK2 {UniProtKB/TrEMBL:Q65KT5}	[TP0982-TP0917 (0.5527395)]
COG0705	COG2239	BLi02664	BLi02664	YqgP {UniProtKB/TrEMBL:Q65HC8}	BLi01426	BLi01426	YkoK2 {UniProtKB/TrEMBL:Q65KT5}	[TP0982-TP0917 (0.5527395)]
COG0305	COG0593	BLi04343	BLi04343	DnaC {UniProtKB/TrEMBL:Q65CR3}	BLi00001	dnaA	Chromosomal replication initiator protein dnaA	[TP0058-TP0001 (0.9013428)]
COG0772	COG2239	BLi01702	BLi01702	FtsW {UniProtKB/TrEMBL:Q65K16}	BLi01426	BLi01426	YkoK2 {UniProtKB/TrEMBL:Q65KT5}	[TP0501-TP0917 (0.53388965), TP0387-TP0917 (0.61041105)]
COG0772	COG2239	BLi01738	BLi01738	SpoVE {UniProtKB/TrEMBL:Q65JY1}	BLi01426	BLi01426	YkoK2 {UniProtKB/TrEMBL:Q65KT5}	[TP0501-TP0917 (0.53388965), TP0387-TP0917 (0.61041105)]
COG0772	COG2239	BLi04025	BLi04025	Hypothetical protein {UniProtKB/TrEMBL:Q65DM6}	BLi01426	BLi01426	YkoK2 {UniProtKB/TrEMBL:Q65KT5}	[TP0501-TP0917 (0.53388965), TP0387-TP0917 (0.61041105)]
COG0772	COG2239	BLi00648	BLi00648	Hypothetical protein {UniProtKB/TrEMBL:Q65MX7}	BLi01426	BLi01426	YkoK2 {UniProtKB/TrEMBL:Q65KT5}	[TP0501-TP0917 (0.53388965), TP0387-TP0917 (0.61041105)]
COG0772	COG2239	BLi00649	BLi00649	Hypothetical protein {UniProtKB/TrEMBL:Q65MX6}	BLi01426	BLi01426	YkoK2 {UniProtKB/TrEMBL:Q65KT5}	[TP0501-TP0917 (0.53388965), TP0387-TP0917 (0.61041105)]
COG0772	COG2239	BLi04024	BLi04024	RodA {UniProtKB/TrEMBL:Q65DM7}	BLi01426	BLi01426	YkoK2 {UniProtKB/TrEMBL:Q65KT5}	[TP0501-TP0917 (0.53388965), TP0387-TP0917 (0.61041105)]
COG1766	COG2239	BLi01841	BLi01841	FliF {UniProtKB/TrEMBL:Q65JM8}	BLi01426	BLi01426	YkoK2 {UniProtKB/TrEMBL:Q65KT5}	[TP0399-TP0917 (0.5059451)]
COG1582	COG4786	BLi01850	BLi01850	Hypothetical protein {UniProtKB/TrEMBL:Q65JL9}	BLi03874	BLi03874	FlhP {UniProtKB/TrEMBL:Q65E25}	[TP0726-TP0961 (0.6446794)]
COG1582	COG4786	BLi01850	BLi01850	Hypothetical protein {UniProtKB/TrEMBL:Q65JL9}	BLi03875	BLi03875	FlhO {UniProtKB/TrEMBL:Q65E24}	[TP0726-TP0961 (0.6446794)]
COG1582	COG4786	BLi01850	BLi01850	Hypothetical protein {UniProtKB/TrEMBL:Q65JL9}	BLi01849	BLi01849	FlgE {UniProtKB/TrEMBL:Q65JM0}	[TP0726-TP0961 (0.6446794)]
COG0178	COG1197	BLi03758	BLi03758	UvrA2 {UniProtKB/TrEMBL:Q65ED9}	BLi00068	BLi00068	Mfd {UniProtKB/TrEMBL:Q65PG6}	[TP0514-TP0344 (0.9414915)]
COG0264	COG0544	BLi01871	tsf	Elongation factor Ts (EF-Ts)	BLi02953	tig	Trigger factor {UniProtKB/Swiss-Prot:Q65GJ3}	[TP0605-TP0506 (0.9100214)]
COG1344	COG1352	BLi03784	BLi03784	FlgL {UniProtKB/TrEMBL:Q65EB4}	BLi02407	BLi02407	CheR (Methyl-accepting chemotaxis proteins	[TP0870-TP0630 (0.7476691)]
COG1344	COG1352	BLi03780	BLi03780	Flagellin protein Hag {UniProtKB/TrEMBL:Q65EB8}	BLi02407	BLi02407	CheR (Methyl-accepting chemotaxis proteins	[TP0870-TP0630 (0.7476691)]
COG0495	COG1475	BLi03175	leuS	Leucyl-tRNA synthetase (EC 6.1.1.4) (Leucine--tRNA ligase) (LeuRS)	BLi02975	BLi02975	Hypothetical protein {UniProtKB/TrEMBL:Q65GH1}	[TP0586-TP0271 (0.63095015)]
COG0495	COG1475	BLi03175	leuS	Leucyl-tRNA synthetase (EC 6.1.1.4) (Leucine--tRNA ligase) (LeuRS)	BLi04368	BLi04368	Spo0J {UniProtKB/TrEMBL:Q65CN8}	[TP0586-TP0271 (0.63095015)]
COG0495	COG1475	BLi03175	leuS	Leucyl-tRNA synthetase (EC 6.1.1.4) (Leucine--tRNA ligase) (LeuRS)	BLi04372	BLi04372	YyaA {UniProtKB/TrEMBL:Q65CN4}	[TP0586-TP0271 (0.63095015)]
COG1512	COG1512	BLi00642	BLi00642	Conserved membrane protein YdjH	BLi00642	BLi00642	Conserved membrane protein YdjH	[TP0561-TP0561 (0.53951585)]
COG0750	COG1512	BLi01877	BLi01877	YluC {UniProtKB/TrEMBL:Q65JJ2}	BLi00642	BLi00642	Conserved membrane protein YdjH	[TP0600-TP0561 (0.5857341)]
COG0750	COG1512	BLi02594	BLi02594	SpoIVB {UniProtKB/TrEMBL:Q65HJ6}	BLi00642	BLi00642	Conserved membrane protein YdjH	[TP0600-TP0561 (0.5857341)]
COG1352	COG1536	BLi02407	BLi02407	CheR (Methyl-accepting chemotaxis proteins	BLi01842	BLi01842	FliG {UniProtKB/TrEMBL:Q65JM7}	[TP0630-TP0026 (0.7604114)]
COG1344	COG1516	BLi03780	BLi03780	Flagellin protein Hag {UniProtKB/TrEMBL:Q65EB8}	BLi03777	BLi03777	Flagellar protein FliS {UniProtKB/TrEMBL:Q65EC1}	[TP0870-TP0943 (0.723277)]
COG1344	COG1516	BLi03784	BLi03784	FlgL {UniProtKB/TrEMBL:Q65EB4}	BLi03777	BLi03777	Flagellar protein FliS {UniProtKB/TrEMBL:Q65EC1}	[TP0870-TP0943 (0.723277)]
COG0099	COG0216	BLi00159	rpsM	RpsM {UniProtKB/TrEMBL:Q65P81}	BLi03949	BLi03949	PrfA {UniProtKB/TrEMBL:Q65DV1}	[TP0210-TP0051 (0.8775348)]
COG0803	COG1268	BLi03547	BLi03547	MntA {UniProtKB/TrEMBL:Q65EZ1}	BLi03385	BLi03385	YuiG {UniProtKB/TrEMBL:Q65FE8}	[TP0034-TP0228 (0.8514437)]
COG0803	COG1268	BLi03213	BLi03213	YcdH {UniProtKB/TrEMBL:Q65FU1}	BLi03385	BLi03385	YuiG {UniProtKB/TrEMBL:Q65FE8}	[TP0034-TP0228 (0.8514437)]
COG0442	COG0552	BLi01878	BLi01878	ProS {UniProtKB/TrEMBL:Q65JJ1}	BLi01816	BLi01816	FtsY {UniProtKB/TrEMBL:Q65JQ3}	[TP0160-TP0578 (0.56216276)]
COG0242	COG0319	BLi01671	BLi01671	Peptide deformylase {UniProtKB/TrEMBL:Q65K47}	BLi02723	BL03671	UPF0054 protein BLi02723/BL03671	[TP0757-TP0650 (0.630912)]
COG0242	COG0319	BLi01793	BLi01793	Def {UniProtKB/TrEMBL:Q65JS6}	BLi02723	BL03671	UPF0054 protein BLi02723/BL03671	[TP0757-TP0650 (0.630912)]
COG2201	COG5401	BLi01863	cheB	Chemotaxis response regulator protein-glutamate methylesterase (EC 3.1.1.61)	BLi02986	BLi02986	Spore germination protein GerM	[TP0631-TP0832 (0.55516005)]
COG0178	COG0845	BLi03758	BLi03758	UvrA2 {UniProtKB/TrEMBL:Q65ED9}	BLi01649	BLi01649	YknX {UniProtKB/TrEMBL:Q65K68}	[TP0514-TP0965 (0.87363523)]
COG0457	COG0566	BLi02874	BLi02874	Conserved protein YrrB {UniProtKB/TrEMBL:Q65GS0}	BLi00114	BLi00114	Putative tRNA/rRNA methyltransferase YacO	[TP0095-TP0054 (0.73981166)]
COG0457	COG0566	BLi02480	BLi02480	RapA {UniProtKB/TrEMBL:Q65HV9}	BLi00114	BLi00114	Putative tRNA/rRNA methyltransferase YacO	[TP0095-TP0054 (0.73981166)]
COG0457	COG0566	BLi02954	BLi02954	Conserved protein YsoA {UniProtKB/TrEMBL:Q65GJ2}	BLi00114	BLi00114	Putative tRNA/rRNA methyltransferase YacO	[TP0095-TP0054 (0.73981166)]
COG0457	COG0566	BLi01063	BLi01063	Hypothetical protein {UniProtKB/TrEMBL:Q65LU3}	BLi03017	BLi03017	Putative RNA methylase YsgA	[TP0095-TP0054 (0.73981166)]
COG0457	COG0566	BLi02978	BLi02978	Hypothetical protein {UniProtKB/TrEMBL:Q65GG8}	BLi03017	BLi03017	Putative RNA methylase YsgA	[TP0095-TP0054 (0.73981166)]
COG0457	COG0566	BLi02394	BLi02394	Hypothetical protein ypiA	BLi00114	BLi00114	Putative tRNA/rRNA methyltransferase YacO	[TP0095-TP0054 (0.73981166)]
COG0457	COG0566	BLi00936	BLi00936	RapE {UniProtKB/TrEMBL:Q65M68}	BLi00114	BLi00114	Putative tRNA/rRNA methyltransferase YacO	[TP0095-TP0054 (0.73981166)]
COG0457	COG0566	BLi03406	BLi03406	Hypothetical protein {UniProtKB/TrEMBL:Q65FD0}	BLi03017	BLi03017	Putative RNA methylase YsgA	[TP0095-TP0054 (0.73981166)]
COG0457	COG0566	BLi01063	BLi01063	Hypothetical protein {UniProtKB/TrEMBL:Q65LU3}	BLi00114	BLi00114	Putative tRNA/rRNA methyltransferase YacO	[TP0095-TP0054 (0.73981166)]
COG0457	COG0566	BLi03160	BLi03160	RapC {UniProtKB/TrEMBL:Q65FZ3}	BLi03017	BLi03017	Putative RNA methylase YsgA	[TP0095-TP0054 (0.73981166)]
COG0457	COG0566	BLi03446	BLi03446	RapI {UniProtKB/TrEMBL:Q65F90}	BLi00114	BLi00114	Putative tRNA/rRNA methyltransferase YacO	[TP0095-TP0054 (0.73981166)]
COG0457	COG0566	BLi03446	BLi03446	RapI {UniProtKB/TrEMBL:Q65F90}	BLi03017	BLi03017	Putative RNA methylase YsgA	[TP0095-TP0054 (0.73981166)]
COG0457	COG0566	BLi00751	BLi00751	RapK {UniProtKB/TrEMBL:Q65MM8}	BLi00114	BLi00114	Putative tRNA/rRNA methyltransferase YacO	[TP0095-TP0054 (0.73981166)]
COG0457	COG0566	BLi01576	BLi01576	Hypothetical protein {UniProtKB/TrEMBL:Q65KD8}	BLi00114	BLi00114	Putative tRNA/rRNA methyltransferase YacO	[TP0095-TP0054 (0.73981166)]
COG0457	COG0566	BLi03261	BLi03261	RapD {UniProtKB/TrEMBL:Q65FR7}	BLi00114	BLi00114	Putative tRNA/rRNA methyltransferase YacO	[TP0095-TP0054 (0.73981166)]
COG0457	COG0566	BLi03729	BLi03729	YvcD {UniProtKB/TrEMBL:Q65EG6}	BLi03017	BLi03017	Putative RNA methylase YsgA	[TP0095-TP0054 (0.73981166)]
COG0457	COG0566	BLi00922	BLi00922	Hypothetical protein {UniProtKB/TrEMBL:Q65M77}	BLi00114	BLi00114	Putative tRNA/rRNA methyltransferase YacO	[TP0095-TP0054 (0.73981166)]
COG0457	COG0566	BLi00751	BLi00751	RapK {UniProtKB/TrEMBL:Q65MM8}	BLi03017	BLi03017	Putative RNA methylase YsgA	[TP0095-TP0054 (0.73981166)]
COG0457	COG0566	BLi03261	BLi03261	RapD {UniProtKB/TrEMBL:Q65FR7}	BLi03017	BLi03017	Putative RNA methylase YsgA	[TP0095-TP0054 (0.73981166)]
COG0457	COG0566	BLi01577	BLi01577	Hypothetical protein {UniProtKB/TrEMBL:Q65KD7}	BLi03017	BLi03017	Putative RNA methylase YsgA	[TP0095-TP0054 (0.73981166)]
COG0457	COG0566	BLi01578	BLi01578	Hypothetical protein {UniProtKB/TrEMBL:Q65KD6}	BLi00114	BLi00114	Putative tRNA/rRNA methyltransferase YacO	[TP0095-TP0054 (0.73981166)]
COG0457	COG0566	BLi01576	BLi01576	Hypothetical protein {UniProtKB/TrEMBL:Q65KD8}	BLi03017	BLi03017	Putative RNA methylase YsgA	[TP0095-TP0054 (0.73981166)]
COG0457	COG0566	BLi03160	BLi03160	RapC {UniProtKB/TrEMBL:Q65FZ3}	BLi00114	BLi00114	Putative tRNA/rRNA methyltransferase YacO	[TP0095-TP0054 (0.73981166)]
COG0457	COG0566	BLi01137	BLi01137	RapG {UniProtKB/TrEMBL:Q65LL9}	BLi03017	BLi03017	Putative RNA methylase YsgA	[TP0095-TP0054 (0.73981166)]
COG0457	COG0566	BLi00922	BLi00922	Hypothetical protein {UniProtKB/TrEMBL:Q65M77}	BLi03017	BLi03017	Putative RNA methylase YsgA	[TP0095-TP0054 (0.73981166)]
COG0457	COG0566	BLi03729	BLi03729	YvcD {UniProtKB/TrEMBL:Q65EG6}	BLi00114	BLi00114	Putative tRNA/rRNA methyltransferase YacO	[TP0095-TP0054 (0.73981166)]
COG0457	COG0566	BLi02394	BLi02394	Hypothetical protein ypiA	BLi03017	BLi03017	Putative RNA methylase YsgA	[TP0095-TP0054 (0.73981166)]
COG0457	COG0566	BLi03406	BLi03406	Hypothetical protein {UniProtKB/TrEMBL:Q65FD0}	BLi00114	BLi00114	Putative tRNA/rRNA methyltransferase YacO	[TP0095-TP0054 (0.73981166)]
COG0457	COG0566	BLi02954	BLi02954	Conserved protein YsoA {UniProtKB/TrEMBL:Q65GJ2}	BLi03017	BLi03017	Putative RNA methylase YsgA	[TP0095-TP0054 (0.73981166)]
COG0457	COG0566	BLi01577	BLi01577	Hypothetical protein {UniProtKB/TrEMBL:Q65KD7}	BLi00114	BLi00114	Putative tRNA/rRNA methyltransferase YacO	[TP0095-TP0054 (0.73981166)]
COG0457	COG0566	BLi02874	BLi02874	Conserved protein YrrB {UniProtKB/TrEMBL:Q65GS0}	BLi03017	BLi03017	Putative RNA methylase YsgA	[TP0095-TP0054 (0.73981166)]
COG0457	COG0566	BLi01137	BLi01137	RapG {UniProtKB/TrEMBL:Q65LL9}	BLi00114	BLi00114	Putative tRNA/rRNA methyltransferase YacO	[TP0095-TP0054 (0.73981166)]
COG0457	COG0566	BLi00936	BLi00936	RapE {UniProtKB/TrEMBL:Q65M68}	BLi03017	BLi03017	Putative RNA methylase YsgA	[TP0095-TP0054 (0.73981166)]
COG0457	COG0566	BLi01578	BLi01578	Hypothetical protein {UniProtKB/TrEMBL:Q65KD6}	BLi03017	BLi03017	Putative RNA methylase YsgA	[TP0095-TP0054 (0.73981166)]
COG0457	COG0566	BLi02480	BLi02480	RapA {UniProtKB/TrEMBL:Q65HV9}	BLi03017	BLi03017	Putative RNA methylase YsgA	[TP0095-TP0054 (0.73981166)]
COG0457	COG0566	BLi02978	BLi02978	Hypothetical protein {UniProtKB/TrEMBL:Q65GG8}	BLi00114	BLi00114	Putative tRNA/rRNA methyltransferase YacO	[TP0095-TP0054 (0.73981166)]
COG0465	COG0558	BLi00085	BLi00085	FtsH {UniProtKB/TrEMBL:Q65PF2}	BLi01916	BLi01916	PgsA {UniProtKB/TrEMBL:Q65JF4}	[TP0765-TP0256 (0.8653493)]
COG0024	COG0462	BLi00792	BLi00792	Methionine aminopeptidase	BLi00064	BLi00064	Prs {UniProtKB/TrEMBL:Q65PH0}	[TP0842-TP0294 (0.8762697)]
COG0024	COG0462	BLi00155	BLi00155	Map {UniProtKB/TrEMBL:Q65P85}	BLi00064	BLi00064	Prs {UniProtKB/TrEMBL:Q65PH0}	[TP0842-TP0294 (0.8762697)]
COG0125	COG0361	BLi00041	BLi00041	Tmk {UniProtKB/TrEMBL:Q65PJ3}	BLi00157	infA	Translation initiation factor IF-1	[TP0354-TP0097 (0.8382038)]
COG1536	COG1766	BLi01842	BLi01842	FliG {UniProtKB/TrEMBL:Q65JM7}	BLi01841	BLi01841	FliF {UniProtKB/TrEMBL:Q65JM8}	[TP0400-TP0399 (0.9198608), TP0026-TP0399 (0.9539454)]
COG0319	COG0787	BLi02723	BL03671	UPF0054 protein BLi02723/BL03671	BLi03274	BLi03274	YncD {UniProtKB/TrEMBL:Q65FQ4}	[TP0650-TP0681 (0.82058704)]
COG0319	COG0787	BLi02723	BL03671	UPF0054 protein BLi02723/BL03671	BLi00551	BLi00551	Alr {UniProtKB/TrEMBL:Q65N57}	[TP0650-TP0681 (0.82058704)]
COG0215	COG1536	BLi00112	cysS	Cysteinyl-tRNA synthetase (EC 6.1.1.16) (Cysteine--tRNA ligase) (CysRS)	BLi01842	BLi01842	FliG {UniProtKB/TrEMBL:Q65JM7}	[TP0091-TP0400 (0.6374247)]
COG0564	COG1418	BLi01766	BLi01766	Pseudouridine synthase {UniProtKB/TrEMBL:Q65JV3}	BLi03372	BLi03372	YueE {UniProtKB/TrEMBL:Q65FG1}	[TP0154-TP1018 (0.7668753)]
COG0564	COG1418	BLi01766	BLi01766	Pseudouridine synthase {UniProtKB/TrEMBL:Q65JV3}	BLi01919	BLi01919	YmdA {UniProtKB/TrEMBL:Q65JF1}	[TP0154-TP1018 (0.7668753)]
COG0564	COG1418	BLi01766	BLi01766	Pseudouridine synthase {UniProtKB/TrEMBL:Q65JV3}	BLi02326	BLi02326	YpgQ {UniProtKB/TrEMBL:Q65IA8}	[TP0154-TP1018 (0.7668753)]
COG0564	COG1418	BLi01256	BLi01256	YjbO {UniProtKB/TrEMBL:Q65LA1}	BLi03372	BLi03372	YueE {UniProtKB/TrEMBL:Q65FG1}	[TP0154-TP1018 (0.7668753)]
COG0564	COG1418	BLi00984	BLi00984	Pseudouridine synthase {UniProtKB/TrEMBL:Q65M22}	BLi03372	BLi03372	YueE {UniProtKB/TrEMBL:Q65FG1}	[TP0154-TP1018 (0.7668753)]
COG0564	COG1418	BLi00984	BLi00984	Pseudouridine synthase {UniProtKB/TrEMBL:Q65M22}	BLi02326	BLi02326	YpgQ {UniProtKB/TrEMBL:Q65IA8}	[TP0154-TP1018 (0.7668753)]
COG0564	COG1418	BLi01256	BLi01256	YjbO {UniProtKB/TrEMBL:Q65LA1}	BLi01919	BLi01919	YmdA {UniProtKB/TrEMBL:Q65JF1}	[TP0154-TP1018 (0.7668753)]
COG0564	COG1418	BLi01256	BLi01256	YjbO {UniProtKB/TrEMBL:Q65LA1}	BLi02326	BLi02326	YpgQ {UniProtKB/TrEMBL:Q65IA8}	[TP0154-TP1018 (0.7668753)]
COG0564	COG1418	BLi00984	BLi00984	Pseudouridine synthase {UniProtKB/TrEMBL:Q65M22}	BLi01919	BLi01919	YmdA {UniProtKB/TrEMBL:Q65JF1}	[TP0154-TP1018 (0.7668753)]
COG0849	COG1595	BLi01745	BLi01745	FtsA {UniProtKB/TrEMBL:Q65JX4}	BLi04109	BLi04109	SigY {UniProtKB/TrEMBL:Q65DE2}	[TP0389-TP0092 (0.66770643)]
COG0849	COG1595	BLi01745	BLi01745	FtsA {UniProtKB/TrEMBL:Q65JX4}	BLi04171	BLi04171	Hypothetical protein {UniProtKB/TrEMBL:Q65D80}	[TP0389-TP0092 (0.66770643)]
COG0849	COG1595	BLi01745	BLi01745	FtsA {UniProtKB/TrEMBL:Q65JX4}	BLi04371	BLi04371	Hypothetical protein {UniProtKB/TrEMBL:Q65CN5}	[TP0389-TP0092 (0.66770643)]
COG0849	COG1595	BLi01745	BLi01745	FtsA {UniProtKB/TrEMBL:Q65JX4}	BLi00116	sigH	RNA polymerase sigma-H factor (Sigma-30)	[TP0389-TP0092 (0.66770643)]
COG0849	COG1595	BLi01745	BLi01745	FtsA {UniProtKB/TrEMBL:Q65JX4}	BLi00199	BLi00199	SigW {UniProtKB/TrEMBL:Q65P51}	[TP0389-TP0092 (0.66770643)]
COG0849	COG1595	BLi01745	BLi01745	FtsA {UniProtKB/TrEMBL:Q65JX4}	BLi03891	BLi03891	Hypothetical protein {UniProtKB/TrEMBL:Q65E09}	[TP0389-TP0092 (0.66770643)]
COG0849	COG1595	BLi01745	BLi01745	FtsA {UniProtKB/TrEMBL:Q65JX4}	BLi01020	BLi01020	SigM {UniProtKB/TrEMBL:Q65LY6}	[TP0389-TP0092 (0.66770643)]
COG0849	COG1595	BLi01745	BLi01745	FtsA {UniProtKB/TrEMBL:Q65JX4}	BLi01326	BLi01326	Xpf {UniProtKB/TrEMBL:Q65L34}	[TP0389-TP0092 (0.66770643)]
COG0849	COG1595	BLi01745	BLi01745	FtsA {UniProtKB/TrEMBL:Q65JX4}	BLi02449	BLi02449	SigX {UniProtKB/TrEMBL:Q65HY8}	[TP0389-TP0092 (0.66770643)]
COG0849	COG1595	BLi01745	BLi01745	FtsA {UniProtKB/TrEMBL:Q65JX4}	BLi00595	BLi00595	SigV {UniProtKB/TrEMBL:Q65N20}	[TP0389-TP0092 (0.66770643)]
COG0849	COG1595	BLi01745	BLi01745	FtsA {UniProtKB/TrEMBL:Q65JX4}	BLi01689	BLi01689	YlaC {UniProtKB/TrEMBL:Q65K29}	[TP0389-TP0092 (0.66770643)]
COG1197	COG5401	BLi00068	BLi00068	Mfd {UniProtKB/TrEMBL:Q65PG6}	BLi02986	BLi02986	Spore germination protein GerM	[TP0344-TP0832 (0.5396384)]
COG0036	COG2001	BLi01800	BLi01800	Ribulose-phosphate 3-epimerase	BLi01730	mraZ	Protein mraZ {UniProtKB/Swiss-Prot:Q65JY9}	[TP0945-TP0383 (0.685165)]
COG0280	COG0457	BLi02586	BLi02586	Ptb {UniProtKB/TrEMBL:Q65HK4}	BLi00922	BLi00922	Hypothetical protein {UniProtKB/TrEMBL:Q65M77}	[TP0094-TP0067 (0.5068833)]
COG0280	COG0457	BLi02586	BLi02586	Ptb {UniProtKB/TrEMBL:Q65HK4}	BLi03446	BLi03446	RapI {UniProtKB/TrEMBL:Q65F90}	[TP0094-TP0067 (0.5068833)]
COG0280	COG0457	BLi02586	BLi02586	Ptb {UniProtKB/TrEMBL:Q65HK4}	BLi00936	BLi00936	RapE {UniProtKB/TrEMBL:Q65M68}	[TP0094-TP0067 (0.5068833)]
COG0280	COG0457	BLi02586	BLi02586	Ptb {UniProtKB/TrEMBL:Q65HK4}	BLi02954	BLi02954	Conserved protein YsoA {UniProtKB/TrEMBL:Q65GJ2}	[TP0094-TP0067 (0.5068833)]
COG0280	COG0457	BLi02586	BLi02586	Ptb {UniProtKB/TrEMBL:Q65HK4}	BLi03160	BLi03160	RapC {UniProtKB/TrEMBL:Q65FZ3}	[TP0094-TP0067 (0.5068833)]
COG0280	COG0457	BLi03997	BLi03997	Pta {UniProtKB/TrEMBL:Q65DQ4}	BLi03160	BLi03160	RapC {UniProtKB/TrEMBL:Q65FZ3}	[TP0094-TP0067 (0.5068833)]
COG0280	COG0457	BLi03997	BLi03997	Pta {UniProtKB/TrEMBL:Q65DQ4}	BLi03446	BLi03446	RapI {UniProtKB/TrEMBL:Q65F90}	[TP0094-TP0067 (0.5068833)]
COG0280	COG0457	BLi02586	BLi02586	Ptb {UniProtKB/TrEMBL:Q65HK4}	BLi02874	BLi02874	Conserved protein YrrB {UniProtKB/TrEMBL:Q65GS0}	[TP0094-TP0067 (0.5068833)]
COG0280	COG0457	BLi02586	BLi02586	Ptb {UniProtKB/TrEMBL:Q65HK4}	BLi02978	BLi02978	Hypothetical protein {UniProtKB/TrEMBL:Q65GG8}	[TP0094-TP0067 (0.5068833)]
COG0280	COG0457	BLi03997	BLi03997	Pta {UniProtKB/TrEMBL:Q65DQ4}	BLi01577	BLi01577	Hypothetical protein {UniProtKB/TrEMBL:Q65KD7}	[TP0094-TP0067 (0.5068833)]
COG0280	COG0457	BLi02586	BLi02586	Ptb {UniProtKB/TrEMBL:Q65HK4}	BLi00751	BLi00751	RapK {UniProtKB/TrEMBL:Q65MM8}	[TP0094-TP0067 (0.5068833)]
COG0280	COG0457	BLi02586	BLi02586	Ptb {UniProtKB/TrEMBL:Q65HK4}	BLi01576	BLi01576	Hypothetical protein {UniProtKB/TrEMBL:Q65KD8}	[TP0094-TP0067 (0.5068833)]
COG0280	COG0457	BLi03997	BLi03997	Pta {UniProtKB/TrEMBL:Q65DQ4}	BLi03261	BLi03261	RapD {UniProtKB/TrEMBL:Q65FR7}	[TP0094-TP0067 (0.5068833)]
COG0280	COG0457	BLi03997	BLi03997	Pta {UniProtKB/TrEMBL:Q65DQ4}	BLi03729	BLi03729	YvcD {UniProtKB/TrEMBL:Q65EG6}	[TP0094-TP0067 (0.5068833)]
COG0280	COG0457	BLi03997	BLi03997	Pta {UniProtKB/TrEMBL:Q65DQ4}	BLi03406	BLi03406	Hypothetical protein {UniProtKB/TrEMBL:Q65FD0}	[TP0094-TP0067 (0.5068833)]
COG0280	COG0457	BLi02586	BLi02586	Ptb {UniProtKB/TrEMBL:Q65HK4}	BLi01137	BLi01137	RapG {UniProtKB/TrEMBL:Q65LL9}	[TP0094-TP0067 (0.5068833)]
COG0280	COG0457	BLi03997	BLi03997	Pta {UniProtKB/TrEMBL:Q65DQ4}	BLi02874	BLi02874	Conserved protein YrrB {UniProtKB/TrEMBL:Q65GS0}	[TP0094-TP0067 (0.5068833)]
COG0280	COG0457	BLi02586	BLi02586	Ptb {UniProtKB/TrEMBL:Q65HK4}	BLi02394	BLi02394	Hypothetical protein ypiA	[TP0094-TP0067 (0.5068833)]
COG0280	COG0457	BLi03997	BLi03997	Pta {UniProtKB/TrEMBL:Q65DQ4}	BLi02394	BLi02394	Hypothetical protein ypiA	[TP0094-TP0067 (0.5068833)]
COG0280	COG0457	BLi03997	BLi03997	Pta {UniProtKB/TrEMBL:Q65DQ4}	BLi01137	BLi01137	RapG {UniProtKB/TrEMBL:Q65LL9}	[TP0094-TP0067 (0.5068833)]
COG0280	COG0457	BLi03997	BLi03997	Pta {UniProtKB/TrEMBL:Q65DQ4}	BLi00751	BLi00751	RapK {UniProtKB/TrEMBL:Q65MM8}	[TP0094-TP0067 (0.5068833)]
COG0280	COG0457	BLi02586	BLi02586	Ptb {UniProtKB/TrEMBL:Q65HK4}	BLi01063	BLi01063	Hypothetical protein {UniProtKB/TrEMBL:Q65LU3}	[TP0094-TP0067 (0.5068833)]
COG0280	COG0457	BLi02586	BLi02586	Ptb {UniProtKB/TrEMBL:Q65HK4}	BLi01578	BLi01578	Hypothetical protein {UniProtKB/TrEMBL:Q65KD6}	[TP0094-TP0067 (0.5068833)]
COG0280	COG0457	BLi02586	BLi02586	Ptb {UniProtKB/TrEMBL:Q65HK4}	BLi03729	BLi03729	YvcD {UniProtKB/TrEMBL:Q65EG6}	[TP0094-TP0067 (0.5068833)]
COG0280	COG0457	BLi02586	BLi02586	Ptb {UniProtKB/TrEMBL:Q65HK4}	BLi01577	BLi01577	Hypothetical protein {UniProtKB/TrEMBL:Q65KD7}	[TP0094-TP0067 (0.5068833)]
COG0280	COG0457	BLi03997	BLi03997	Pta {UniProtKB/TrEMBL:Q65DQ4}	BLi00922	BLi00922	Hypothetical protein {UniProtKB/TrEMBL:Q65M77}	[TP0094-TP0067 (0.5068833)]
COG0280	COG0457	BLi02586	BLi02586	Ptb {UniProtKB/TrEMBL:Q65HK4}	BLi02480	BLi02480	RapA {UniProtKB/TrEMBL:Q65HV9}	[TP0094-TP0067 (0.5068833)]
COG0280	COG0457	BLi03997	BLi03997	Pta {UniProtKB/TrEMBL:Q65DQ4}	BLi01578	BLi01578	Hypothetical protein {UniProtKB/TrEMBL:Q65KD6}	[TP0094-TP0067 (0.5068833)]
COG0280	COG0457	BLi03997	BLi03997	Pta {UniProtKB/TrEMBL:Q65DQ4}	BLi02954	BLi02954	Conserved protein YsoA {UniProtKB/TrEMBL:Q65GJ2}	[TP0094-TP0067 (0.5068833)]
COG0280	COG0457	BLi03997	BLi03997	Pta {UniProtKB/TrEMBL:Q65DQ4}	BLi01063	BLi01063	Hypothetical protein {UniProtKB/TrEMBL:Q65LU3}	[TP0094-TP0067 (0.5068833)]
COG0280	COG0457	BLi02586	BLi02586	Ptb {UniProtKB/TrEMBL:Q65HK4}	BLi03261	BLi03261	RapD {UniProtKB/TrEMBL:Q65FR7}	[TP0094-TP0067 (0.5068833)]
COG0280	COG0457	BLi02586	BLi02586	Ptb {UniProtKB/TrEMBL:Q65HK4}	BLi03406	BLi03406	Hypothetical protein {UniProtKB/TrEMBL:Q65FD0}	[TP0094-TP0067 (0.5068833)]
COG0280	COG0457	BLi03997	BLi03997	Pta {UniProtKB/TrEMBL:Q65DQ4}	BLi02978	BLi02978	Hypothetical protein {UniProtKB/TrEMBL:Q65GG8}	[TP0094-TP0067 (0.5068833)]
COG0280	COG0457	BLi03997	BLi03997	Pta {UniProtKB/TrEMBL:Q65DQ4}	BLi00936	BLi00936	RapE {UniProtKB/TrEMBL:Q65M68}	[TP0094-TP0067 (0.5068833)]
COG0280	COG0457	BLi03997	BLi03997	Pta {UniProtKB/TrEMBL:Q65DQ4}	BLi01576	BLi01576	Hypothetical protein {UniProtKB/TrEMBL:Q65KD8}	[TP0094-TP0067 (0.5068833)]
COG0280	COG0457	BLi03997	BLi03997	Pta {UniProtKB/TrEMBL:Q65DQ4}	BLi02480	BLi02480	RapA {UniProtKB/TrEMBL:Q65HV9}	[TP0094-TP0067 (0.5068833)]
COG1108	COG1277	BLi02687	BLi02687	YceA {UniProtKB/TrEMBL:Q65HA5}	BLi00295	BLi00295	Hypothetical protein {UniProtKB/TrEMBL:Q65NW0}	[TP0165-TP0880 (0.79878455)]
COG1108	COG1277	BLi03546	BLi03546	MntD {UniProtKB/TrEMBL:Q65EZ2}	BLi00295	BLi00295	Hypothetical protein {UniProtKB/TrEMBL:Q65NW0}	[TP0165-TP0880 (0.79878455)]
COG1108	COG1277	BLi03546	BLi03546	MntD {UniProtKB/TrEMBL:Q65EZ2}	BLi04116	BLi04116	Hypothetical protein {UniProtKB/TrEMBL:Q65DD5}	[TP0165-TP0880 (0.79878455)]
COG1108	COG1277	BLi03546	BLi03546	MntD {UniProtKB/TrEMBL:Q65EZ2}	BLi00206	BLi00206	Hypothetical protein {UniProtKB/TrEMBL:Q65P44}	[TP0165-TP0880 (0.79878455)]
COG1108	COG1277	BLi02687	BLi02687	YceA {UniProtKB/TrEMBL:Q65HA5}	BLi00294	BLi00294	Hypothetical protein ycbO	[TP0165-TP0880 (0.79878455)]
COG1108	COG1277	BLi03546	BLi03546	MntD {UniProtKB/TrEMBL:Q65EZ2}	BLi00538	BLi00538	YdbK {UniProtKB/TrEMBL:Q65N70}	[TP0165-TP0880 (0.79878455)]
COG1108	COG1277	BLi02687	BLi02687	YceA {UniProtKB/TrEMBL:Q65HA5}	BLi04116	BLi04116	Hypothetical protein {UniProtKB/TrEMBL:Q65DD5}	[TP0165-TP0880 (0.79878455)]
COG1108	COG1277	BLi03546	BLi03546	MntD {UniProtKB/TrEMBL:Q65EZ2}	BLi00348	BLi00348	Hypothetical protein {UniProtKB/TrEMBL:Q65NQ8}	[TP0165-TP0880 (0.79878455)]
COG1108	COG1277	BLi03546	BLi03546	MntD {UniProtKB/TrEMBL:Q65EZ2}	BLi00970	BLi00970	YhcI {UniProtKB/TrEMBL:Q65M36}	[TP0165-TP0880 (0.79878455)]
COG1108	COG1277	BLi03546	BLi03546	MntD {UniProtKB/TrEMBL:Q65EZ2}	BLi00294	BLi00294	Hypothetical protein ycbO	[TP0165-TP0880 (0.79878455)]
COG1108	COG1277	BLi02687	BLi02687	YceA {UniProtKB/TrEMBL:Q65HA5}	BLi00970	BLi00970	YhcI {UniProtKB/TrEMBL:Q65M36}	[TP0165-TP0880 (0.79878455)]
COG1108	COG1277	BLi02687	BLi02687	YceA {UniProtKB/TrEMBL:Q65HA5}	BLi00206	BLi00206	Hypothetical protein {UniProtKB/TrEMBL:Q65P44}	[TP0165-TP0880 (0.79878455)]
COG1108	COG1277	BLi02687	BLi02687	YceA {UniProtKB/TrEMBL:Q65HA5}	BLi00348	BLi00348	Hypothetical protein {UniProtKB/TrEMBL:Q65NQ8}	[TP0165-TP0880 (0.79878455)]
COG1108	COG1277	BLi02687	BLi02687	YceA {UniProtKB/TrEMBL:Q65HA5}	BLi00538	BLi00538	YdbK {UniProtKB/TrEMBL:Q65N70}	[TP0165-TP0880 (0.79878455)]
COG0457	COG0495	BLi02394	BLi02394	Hypothetical protein ypiA	BLi03175	leuS	Leucyl-tRNA synthetase (EC 6.1.1.4) (Leucine--tRNA ligase) (LeuRS)	[TP0067-TP0586 (0.714839)]
COG0457	COG0495	BLi01578	BLi01578	Hypothetical protein {UniProtKB/TrEMBL:Q65KD6}	BLi03175	leuS	Leucyl-tRNA synthetase (EC 6.1.1.4) (Leucine--tRNA ligase) (LeuRS)	[TP0067-TP0586 (0.714839)]
COG0457	COG0495	BLi03446	BLi03446	RapI {UniProtKB/TrEMBL:Q65F90}	BLi03175	leuS	Leucyl-tRNA synthetase (EC 6.1.1.4) (Leucine--tRNA ligase) (LeuRS)	[TP0067-TP0586 (0.714839)]
COG0457	COG0495	BLi03160	BLi03160	RapC {UniProtKB/TrEMBL:Q65FZ3}	BLi03175	leuS	Leucyl-tRNA synthetase (EC 6.1.1.4) (Leucine--tRNA ligase) (LeuRS)	[TP0067-TP0586 (0.714839)]
COG0457	COG0495	BLi01137	BLi01137	RapG {UniProtKB/TrEMBL:Q65LL9}	BLi03175	leuS	Leucyl-tRNA synthetase (EC 6.1.1.4) (Leucine--tRNA ligase) (LeuRS)	[TP0067-TP0586 (0.714839)]
COG0457	COG0495	BLi03729	BLi03729	YvcD {UniProtKB/TrEMBL:Q65EG6}	BLi03175	leuS	Leucyl-tRNA synthetase (EC 6.1.1.4) (Leucine--tRNA ligase) (LeuRS)	[TP0067-TP0586 (0.714839)]
COG0457	COG0495	BLi00936	BLi00936	RapE {UniProtKB/TrEMBL:Q65M68}	BLi03175	leuS	Leucyl-tRNA synthetase (EC 6.1.1.4) (Leucine--tRNA ligase) (LeuRS)	[TP0067-TP0586 (0.714839)]
COG0457	COG0495	BLi01576	BLi01576	Hypothetical protein {UniProtKB/TrEMBL:Q65KD8}	BLi03175	leuS	Leucyl-tRNA synthetase (EC 6.1.1.4) (Leucine--tRNA ligase) (LeuRS)	[TP0067-TP0586 (0.714839)]
COG0457	COG0495	BLi02874	BLi02874	Conserved protein YrrB {UniProtKB/TrEMBL:Q65GS0}	BLi03175	leuS	Leucyl-tRNA synthetase (EC 6.1.1.4) (Leucine--tRNA ligase) (LeuRS)	[TP0067-TP0586 (0.714839)]
COG0457	COG0495	BLi00751	BLi00751	RapK {UniProtKB/TrEMBL:Q65MM8}	BLi03175	leuS	Leucyl-tRNA synthetase (EC 6.1.1.4) (Leucine--tRNA ligase) (LeuRS)	[TP0067-TP0586 (0.714839)]
COG0457	COG0495	BLi02978	BLi02978	Hypothetical protein {UniProtKB/TrEMBL:Q65GG8}	BLi03175	leuS	Leucyl-tRNA synthetase (EC 6.1.1.4) (Leucine--tRNA ligase) (LeuRS)	[TP0067-TP0586 (0.714839)]
COG0457	COG0495	BLi03261	BLi03261	RapD {UniProtKB/TrEMBL:Q65FR7}	BLi03175	leuS	Leucyl-tRNA synthetase (EC 6.1.1.4) (Leucine--tRNA ligase) (LeuRS)	[TP0067-TP0586 (0.714839)]
COG0457	COG0495	BLi02480	BLi02480	RapA {UniProtKB/TrEMBL:Q65HV9}	BLi03175	leuS	Leucyl-tRNA synthetase (EC 6.1.1.4) (Leucine--tRNA ligase) (LeuRS)	[TP0067-TP0586 (0.714839)]
COG0457	COG0495	BLi02954	BLi02954	Conserved protein YsoA {UniProtKB/TrEMBL:Q65GJ2}	BLi03175	leuS	Leucyl-tRNA synthetase (EC 6.1.1.4) (Leucine--tRNA ligase) (LeuRS)	[TP0067-TP0586 (0.714839)]
COG0457	COG0495	BLi01577	BLi01577	Hypothetical protein {UniProtKB/TrEMBL:Q65KD7}	BLi03175	leuS	Leucyl-tRNA synthetase (EC 6.1.1.4) (Leucine--tRNA ligase) (LeuRS)	[TP0067-TP0586 (0.714839)]
COG0457	COG0495	BLi03406	BLi03406	Hypothetical protein {UniProtKB/TrEMBL:Q65FD0}	BLi03175	leuS	Leucyl-tRNA synthetase (EC 6.1.1.4) (Leucine--tRNA ligase) (LeuRS)	[TP0067-TP0586 (0.714839)]
COG0457	COG0495	BLi01063	BLi01063	Hypothetical protein {UniProtKB/TrEMBL:Q65LU3}	BLi03175	leuS	Leucyl-tRNA synthetase (EC 6.1.1.4) (Leucine--tRNA ligase) (LeuRS)	[TP0067-TP0586 (0.714839)]
COG0457	COG0495	BLi00922	BLi00922	Hypothetical protein {UniProtKB/TrEMBL:Q65M77}	BLi03175	leuS	Leucyl-tRNA synthetase (EC 6.1.1.4) (Leucine--tRNA ligase) (LeuRS)	[TP0067-TP0586 (0.714839)]
COG0257	COG0472	BLi00158	BLi00158	50S ribosomal protein L36	BLi03798	BLi03798	TagO {UniProtKB/TrEMBL:Q65EA0}	[TP0209-TP0345 (0.64932555)]
COG0257	COG0472	BLi00158	BLi00158	50S ribosomal protein L36	BLi01736	mraY	Phospho-N-acetylmuramoyl-pentapeptide-transferase (EC 2.7.8.13) (UDP- MurNAc-pentapeptide phosphotransferase)	[TP0209-TP0345 (0.64932555)]
COG0358	COG0457	BLi02713	BLi02713	DnaG {UniProtKB/TrEMBL:Q65H80}	BLi02480	BLi02480	RapA {UniProtKB/TrEMBL:Q65HV9}	[TP0492-TP0648 (0.5111708)]
COG0358	COG0457	BLi02713	BLi02713	DnaG {UniProtKB/TrEMBL:Q65H80}	BLi03406	BLi03406	Hypothetical protein {UniProtKB/TrEMBL:Q65FD0}	[TP0492-TP0648 (0.5111708)]
COG0358	COG0457	BLi02713	BLi02713	DnaG {UniProtKB/TrEMBL:Q65H80}	BLi01576	BLi01576	Hypothetical protein {UniProtKB/TrEMBL:Q65KD8}	[TP0492-TP0648 (0.5111708)]
COG0358	COG0457	BLi02713	BLi02713	DnaG {UniProtKB/TrEMBL:Q65H80}	BLi01137	BLi01137	RapG {UniProtKB/TrEMBL:Q65LL9}	[TP0492-TP0648 (0.5111708)]
COG0358	COG0457	BLi02713	BLi02713	DnaG {UniProtKB/TrEMBL:Q65H80}	BLi01063	BLi01063	Hypothetical protein {UniProtKB/TrEMBL:Q65LU3}	[TP0492-TP0648 (0.5111708)]
COG0358	COG0457	BLi02713	BLi02713	DnaG {UniProtKB/TrEMBL:Q65H80}	BLi03261	BLi03261	RapD {UniProtKB/TrEMBL:Q65FR7}	[TP0492-TP0648 (0.5111708)]
COG0358	COG0457	BLi02713	BLi02713	DnaG {UniProtKB/TrEMBL:Q65H80}	BLi01577	BLi01577	Hypothetical protein {UniProtKB/TrEMBL:Q65KD7}	[TP0492-TP0648 (0.5111708)]
COG0358	COG0457	BLi02713	BLi02713	DnaG {UniProtKB/TrEMBL:Q65H80}	BLi03729	BLi03729	YvcD {UniProtKB/TrEMBL:Q65EG6}	[TP0492-TP0648 (0.5111708)]
COG0358	COG0457	BLi02713	BLi02713	DnaG {UniProtKB/TrEMBL:Q65H80}	BLi03160	BLi03160	RapC {UniProtKB/TrEMBL:Q65FZ3}	[TP0492-TP0648 (0.5111708)]
COG0358	COG0457	BLi02713	BLi02713	DnaG {UniProtKB/TrEMBL:Q65H80}	BLi00936	BLi00936	RapE {UniProtKB/TrEMBL:Q65M68}	[TP0492-TP0648 (0.5111708)]
COG0358	COG0457	BLi02713	BLi02713	DnaG {UniProtKB/TrEMBL:Q65H80}	BLi01578	BLi01578	Hypothetical protein {UniProtKB/TrEMBL:Q65KD6}	[TP0492-TP0648 (0.5111708)]
COG0358	COG0457	BLi02713	BLi02713	DnaG {UniProtKB/TrEMBL:Q65H80}	BLi03446	BLi03446	RapI {UniProtKB/TrEMBL:Q65F90}	[TP0492-TP0648 (0.5111708)]
COG0358	COG0457	BLi02713	BLi02713	DnaG {UniProtKB/TrEMBL:Q65H80}	BLi02394	BLi02394	Hypothetical protein ypiA	[TP0492-TP0648 (0.5111708)]
COG0358	COG0457	BLi02713	BLi02713	DnaG {UniProtKB/TrEMBL:Q65H80}	BLi00751	BLi00751	RapK {UniProtKB/TrEMBL:Q65MM8}	[TP0492-TP0648 (0.5111708)]
COG0358	COG0457	BLi02713	BLi02713	DnaG {UniProtKB/TrEMBL:Q65H80}	BLi02954	BLi02954	Conserved protein YsoA {UniProtKB/TrEMBL:Q65GJ2}	[TP0492-TP0648 (0.5111708)]
COG0358	COG0457	BLi02713	BLi02713	DnaG {UniProtKB/TrEMBL:Q65H80}	BLi02874	BLi02874	Conserved protein YrrB {UniProtKB/TrEMBL:Q65GS0}	[TP0492-TP0648 (0.5111708)]
COG0358	COG0457	BLi02713	BLi02713	DnaG {UniProtKB/TrEMBL:Q65H80}	BLi02978	BLi02978	Hypothetical protein {UniProtKB/TrEMBL:Q65GG8}	[TP0492-TP0648 (0.5111708)]
COG0358	COG0457	BLi02713	BLi02713	DnaG {UniProtKB/TrEMBL:Q65H80}	BLi00922	BLi00922	Hypothetical protein {UniProtKB/TrEMBL:Q65M77}	[TP0492-TP0648 (0.5111708)]
COG0301	COG0301	BLi03100	BLi03100	YtbJ {UniProtKB/TrEMBL:Q65G52}	BLi03100	BLi03100	YtbJ {UniProtKB/TrEMBL:Q65G52}	[TP0559-TP0559 (0.6965584)]
COG0687	COG1558	BLi00397	BLi00397	Hypothetical protein {UniProtKB/TrEMBL:Q65NK9}	BLi01839	BLi01839	FlgC {UniProtKB/TrEMBL:Q65JN0}	[TP0655-TP0397 (0.60331625)]
COG0766	COG1419	BLi03922	murAA	UDP-N-acetylglucosamine 1-carboxyvinyltransferase 1 (EC 2.5.1.7) (Enoylpyruvate transferase 1) (UDP-N-acetylglucosamine enolpyruvyl transferase 1) (EPT 1)	BLi01861	BLi01861	FlhF {UniProtKB/TrEMBL:Q65JK8}	[TP0029-TP0713 (0.80866665)]
COG0766	COG1419	BLi03958	murAB	UDP-N-acetylglucosamine 1-carboxyvinyltransferase 2 (EC 2.5.1.7) (Enoylpyruvate transferase 2) (UDP-N-acetylglucosamine enolpyruvyl transferase 2) (EPT 2)	BLi01861	BLi01861	FlhF {UniProtKB/TrEMBL:Q65JK8}	[TP0029-TP0713 (0.80866665)]
COG1317	COG1536	BLi01843	BLi01843	FliH {UniProtKB/TrEMBL:Q65JM6}	BLi01842	BLi01842	FliG {UniProtKB/TrEMBL:Q65JM7}	[TP0401-TP0026 (0.96139234)]
COG1214	COG1516	BLi00613	BLi00613	YdiC {UniProtKB/TrEMBL:Q65N09}	BLi03777	BLi03777	Flagellar protein FliS {UniProtKB/TrEMBL:Q65EC1}	[TP0876-TP0943 (0.57131183)]
COG0608	COG1234	BLi02889	BLi02889	YrvE {UniProtKB/TrEMBL:Q65GQ7}	BLi01101	BLi01101	Hypothetical protein yhfI	[TP0704-TP0819 (0.5844061)]
COG0608	COG1234	BLi02889	BLi02889	YrvE {UniProtKB/TrEMBL:Q65GQ7}	BLi02554	rnz	Ribonuclease Z (EC 3.1.26.11) (RNase Z) (tRNase Z) (tRNA 3 endonuclease)	[TP0704-TP0819 (0.5844061)]
COG0024	COG0125	BLi00792	BLi00792	Methionine aminopeptidase	BLi00041	BLi00041	Tmk {UniProtKB/TrEMBL:Q65PJ3}	[TP0842-TP0354 (0.8096375)]
COG0024	COG0125	BLi00155	BLi00155	Map {UniProtKB/TrEMBL:Q65P85}	BLi00041	BLi00041	Tmk {UniProtKB/TrEMBL:Q65PJ3}	[TP0842-TP0354 (0.8096375)]
COG1077	COG1426	BLi01662	BLi01662	MreBH {UniProtKB/TrEMBL:Q65K55}	BLi01915	BLi01915	Hypothetical protein {UniProtKB/TrEMBL:Q65JF5}	[TP0497-TP0334 (0.739115)]
COG1077	COG1426	BLi02932	BLi02932	MreB {UniProtKB/TrEMBL:Q65GL4}	BLi01915	BLi01915	Hypothetical protein {UniProtKB/TrEMBL:Q65JF5}	[TP0497-TP0334 (0.739115)]
COG1077	COG1426	BLi03876	BLi03876	Mbl {UniProtKB/TrEMBL:Q65E23}	BLi01915	BLi01915	Hypothetical protein {UniProtKB/TrEMBL:Q65JF5}	[TP0497-TP0334 (0.739115)]
COG0618	COG1214	BLi03076	BLi03076	YtqI {UniProtKB/TrEMBL:Q65G74}	BLi00613	BLi00613	YdiC {UniProtKB/TrEMBL:Q65N09}	[TP0803-TP0876 (0.700686)]
COG0257	COG0779	BLi00158	BLi00158	50S ribosomal protein L36	BLi01884	BL01228	UPF0090 protein BLi01884/BL01228	[TP0209-TP0893 (0.7461857)]
COG1291	COG1291	BLi01524	BLi01524	MotA {UniProtKB/TrEMBL:Q65KI9}	BLi03124	BLi03124	YtxD {UniProtKB/TrEMBL:Q65G29}	[TP0725-TP0725 (0.8044664)]
COG1291	COG1291	BLi03124	BLi03124	YtxD {UniProtKB/TrEMBL:Q65G29}	BLi01524	BLi01524	MotA {UniProtKB/TrEMBL:Q65KI9}	[TP0725-TP0725 (0.8044664)]
COG1291	COG1291	BLi03124	BLi03124	YtxD {UniProtKB/TrEMBL:Q65G29}	BLi03124	BLi03124	YtxD {UniProtKB/TrEMBL:Q65G29}	[TP0725-TP0725 (0.8044664)]
COG1291	COG1291	BLi01524	BLi01524	MotA {UniProtKB/TrEMBL:Q65KI9}	BLi01524	BLi01524	MotA {UniProtKB/TrEMBL:Q65KI9}	[TP0725-TP0725 (0.8044664)]
COG0275	COG1815	BLi01731	mraW	S-adenosyl-methyltransferase mraW (EC 2.1.1.-)	BLi01838	BLi01838	FlgB {UniProtKB/TrEMBL:Q65JN1}	[TP0384-TP0396 (0.81050646)]
COG1536	COG1536	BLi01842	BLi01842	FliG {UniProtKB/TrEMBL:Q65JM7}	BLi01842	BLi01842	FliG {UniProtKB/TrEMBL:Q65JM7}	[TP0026-TP0400 (0.5928469)]
COG0457	COG0845	BLi01577	BLi01577	Hypothetical protein {UniProtKB/TrEMBL:Q65KD7}	BLi01649	BLi01649	YknX {UniProtKB/TrEMBL:Q65K68}	[TP0648-TP0965 (0.54118866)]
COG0457	COG0845	BLi03406	BLi03406	Hypothetical protein {UniProtKB/TrEMBL:Q65FD0}	BLi01649	BLi01649	YknX {UniProtKB/TrEMBL:Q65K68}	[TP0648-TP0965 (0.54118866)]
COG0457	COG0845	BLi02954	BLi02954	Conserved protein YsoA {UniProtKB/TrEMBL:Q65GJ2}	BLi01649	BLi01649	YknX {UniProtKB/TrEMBL:Q65K68}	[TP0648-TP0965 (0.54118866)]
COG0457	COG0845	BLi02978	BLi02978	Hypothetical protein {UniProtKB/TrEMBL:Q65GG8}	BLi01649	BLi01649	YknX {UniProtKB/TrEMBL:Q65K68}	[TP0648-TP0965 (0.54118866)]
COG0457	COG0845	BLi00936	BLi00936	RapE {UniProtKB/TrEMBL:Q65M68}	BLi01649	BLi01649	YknX {UniProtKB/TrEMBL:Q65K68}	[TP0648-TP0965 (0.54118866)]
COG0457	COG0845	BLi01578	BLi01578	Hypothetical protein {UniProtKB/TrEMBL:Q65KD6}	BLi01649	BLi01649	YknX {UniProtKB/TrEMBL:Q65K68}	[TP0648-TP0965 (0.54118866)]
COG0457	COG0845	BLi03446	BLi03446	RapI {UniProtKB/TrEMBL:Q65F90}	BLi01649	BLi01649	YknX {UniProtKB/TrEMBL:Q65K68}	[TP0648-TP0965 (0.54118866)]
COG0457	COG0845	BLi02874	BLi02874	Conserved protein YrrB {UniProtKB/TrEMBL:Q65GS0}	BLi01649	BLi01649	YknX {UniProtKB/TrEMBL:Q65K68}	[TP0648-TP0965 (0.54118866)]
COG0457	COG0845	BLi03160	BLi03160	RapC {UniProtKB/TrEMBL:Q65FZ3}	BLi01649	BLi01649	YknX {UniProtKB/TrEMBL:Q65K68}	[TP0648-TP0965 (0.54118866)]
COG0457	COG0845	BLi01137	BLi01137	RapG {UniProtKB/TrEMBL:Q65LL9}	BLi01649	BLi01649	YknX {UniProtKB/TrEMBL:Q65K68}	[TP0648-TP0965 (0.54118866)]
COG0457	COG0845	BLi01576	BLi01576	Hypothetical protein {UniProtKB/TrEMBL:Q65KD8}	BLi01649	BLi01649	YknX {UniProtKB/TrEMBL:Q65K68}	[TP0648-TP0965 (0.54118866)]
COG0457	COG0845	BLi03261	BLi03261	RapD {UniProtKB/TrEMBL:Q65FR7}	BLi01649	BLi01649	YknX {UniProtKB/TrEMBL:Q65K68}	[TP0648-TP0965 (0.54118866)]
COG0457	COG0845	BLi02394	BLi02394	Hypothetical protein ypiA	BLi01649	BLi01649	YknX {UniProtKB/TrEMBL:Q65K68}	[TP0648-TP0965 (0.54118866)]
COG0457	COG0845	BLi01063	BLi01063	Hypothetical protein {UniProtKB/TrEMBL:Q65LU3}	BLi01649	BLi01649	YknX {UniProtKB/TrEMBL:Q65K68}	[TP0648-TP0965 (0.54118866)]
COG0457	COG0845	BLi02480	BLi02480	RapA {UniProtKB/TrEMBL:Q65HV9}	BLi01649	BLi01649	YknX {UniProtKB/TrEMBL:Q65K68}	[TP0648-TP0965 (0.54118866)]
COG0457	COG0845	BLi00922	BLi00922	Hypothetical protein {UniProtKB/TrEMBL:Q65M77}	BLi01649	BLi01649	YknX {UniProtKB/TrEMBL:Q65K68}	[TP0648-TP0965 (0.54118866)]
COG0457	COG0845	BLi03729	BLi03729	YvcD {UniProtKB/TrEMBL:Q65EG6}	BLi01649	BLi01649	YknX {UniProtKB/TrEMBL:Q65K68}	[TP0648-TP0965 (0.54118866)]
COG0457	COG0845	BLi00751	BLi00751	RapK {UniProtKB/TrEMBL:Q65MM8}	BLi01649	BLi01649	YknX {UniProtKB/TrEMBL:Q65K68}	[TP0648-TP0965 (0.54118866)]
COG0419	COG1512	BLi01159	BLi01159	YirY {UniProtKB/TrEMBL:Q65LJ7}	BLi00642	BLi00642	Conserved membrane protein YdjH	[TP0627-TP0561 (0.5704539)]
COG0760	COG2239	BLi00088	BLi00088	YacD {UniProtKB/TrEMBL:Q65PE9}	BLi01426	BLi01426	YkoK2 {UniProtKB/TrEMBL:Q65KT5}	[TP1016-TP0917 (0.81817394)]
COG0760	COG2239	BLi01072	BLi01072	Molecular chaperone PrsA	BLi01426	BLi01426	YkoK2 {UniProtKB/TrEMBL:Q65KT5}	[TP1016-TP0917 (0.81817394)]
COG1536	COG1776	BLi01842	BLi01842	FliG {UniProtKB/TrEMBL:Q65JM7}	BLi01853	BLi01853	FliY {UniProtKB/TrEMBL:Q65JL6}	[TP0026-TP0720 (0.7923422)]
COG1536	COG1776	BLi01842	BLi01842	FliG {UniProtKB/TrEMBL:Q65JM7}	BLi01866	BLi01866	CheC chemotaxis protein	[TP0026-TP0720 (0.7923422)]
COG0782	COG1057	BLi02860	BLi02860	GreA {UniProtKB/TrEMBL:Q65GT4}	BLi02757	nadD	Probable nicotinate-nucleotide adenylyltransferase (EC 2.7.7.18) (Deamido-NAD(+) pyrophosphorylase) (Deamido-NAD(+) diphosphorylase) (Nicotinate mononucleotide adenylyltransferase) (NaMN adenylyltransferase)	[TP0019-TP0741 (0.75909394)]
COG0803	COG5401	BLi03547	BLi03547	MntA {UniProtKB/TrEMBL:Q65EZ1}	BLi02986	BLi02986	Spore germination protein GerM	[TP0163-TP0832 (0.52403957)]
COG0803	COG5401	BLi03213	BLi03213	YcdH {UniProtKB/TrEMBL:Q65FU1}	BLi02986	BLi02986	Spore germination protein GerM	[TP0163-TP0832 (0.52403957)]
COG1580	COG5401	BLi01851	BLi01851	FliL {UniProtKB/TrEMBL:Q65JL8}	BLi02986	BLi02986	Spore germination protein GerM	[TP0722-TP0832 (0.5858538)]
COG1516	COG1516	BLi03777	BLi03777	Flagellar protein FliS {UniProtKB/TrEMBL:Q65EC1}	BLi03777	BLi03777	Flagellar protein FliS {UniProtKB/TrEMBL:Q65EC1}	[TP0943-TP0943 (0.5311184)]
COG1079	COG2239	BLi03336	BLi03336	Hypothetical protein {UniProtKB/TrEMBL:Q65FJ6}	BLi01426	BLi01426	YkoK2 {UniProtKB/TrEMBL:Q65KT5}	[TP0302-TP0917 (0.5527395)]
COG1109	COG1157	BLi00203	glmM	Phosphoglucosamine mutase (EC 5.4.2.10)	BLi01844	BLi01844	FliI {UniProtKB/TrEMBL:Q65JM5}	[TP0413-TP0402 (0.78400123)]
COG1109	COG1157	BLi00997	BLi00997	YhxB {UniProtKB/TrEMBL:Q65M09}	BLi01844	BLi01844	FliI {UniProtKB/TrEMBL:Q65JM5}	[TP0413-TP0402 (0.78400123)]
COG1987	COG2239	BLi01857	BLi01857	FliQ {UniProtKB/TrEMBL:Q65JL2}	BLi01426	BLi01426	YkoK2 {UniProtKB/TrEMBL:Q65KT5}	[TP0717-TP0917 (0.53720385)]
COG0217	COG1235	BLi02909	BL01150	Hypothetical UPF0082 protein BLi02909/BL01150	BLi04331	BLi04331	Hypothetical protein yycJ	[TP0474-TP0489 (0.71912634)]
COG0217	COG1235	BLi00754	BL02339	Hypothetical UPF0082 protein BLi00754/BL02339	BLi04331	BLi04331	Hypothetical protein yycJ	[TP0474-TP0489 (0.71912634)]
COG1256	COG1776	BLi03785	BLi03785	FlgK {UniProtKB/TrEMBL:Q65EB3}	BLi01866	BLi01866	CheC chemotaxis protein	[TP0660-TP0720 (0.80235356)]
COG1256	COG1776	BLi03785	BLi03785	FlgK {UniProtKB/TrEMBL:Q65EB3}	BLi01853	BLi01853	FliY {UniProtKB/TrEMBL:Q65JL6}	[TP0660-TP0720 (0.80235356)]
COG0012	COG0188	BLi04364	BLi04364	YyaF {UniProtKB/TrEMBL:Q65CP2}	BLi00007	BLi00007	GyrA {UniProtKB/TrEMBL:Q65PL6}	[TP0124-TP0005 (0.7149395)]
COG0012	COG0188	BLi04364	BLi04364	YyaF {UniProtKB/TrEMBL:Q65CP2}	BLi02060	BLi02060	ParC {UniProtKB/TrEMBL:Q65J14}	[TP0124-TP0005 (0.7149395)]
COG0206	COG1774	BLi01746	BLi01746	FtsZ {UniProtKB/TrEMBL:Q65JX3}	BLi00045	BLi00045	Putative signal peptidase II YaaT	[TP0390-TP0046 (0.67547834)]
COG1512	COG1963	BLi00642	BLi00642	Conserved membrane protein YdjH	BLi03388	BLi03388	Conserved membrane protein YuiD	[TP0561-TP0153 (0.5704539)]
COG0324	COG1558	BLi01961	BLi01961	TRNA isopentenylpyrophosphate transferase MiaA	BLi01839	BLi01839	FlgC {UniProtKB/TrEMBL:Q65JN0}	[TP0637-TP0397 (0.66148543)]
COG0528	COG1774	BLi01872	BLi01872	PyrH {UniProtKB/TrEMBL:Q65JJ7}	BLi00045	BLi00045	Putative signal peptidase II YaaT	[TP0099-TP0046 (0.65377367)]
COG0154	COG2868	BLi03570	BLi03570	Hypothetical protein {UniProtKB/TrEMBL:Q65EW9}	BLi02922	BLi02922	YsxB {UniProtKB/TrEMBL:Q65GM4}	[TP1020-TP0744 (0.70068353)]
COG0154	COG2868	BLi00325	BLi00325	Hypothetical protein {UniProtKB/TrEMBL:Q65NT0}	BLi02922	BLi02922	YsxB {UniProtKB/TrEMBL:Q65GM4}	[TP1020-TP0744 (0.70068353)]
COG0154	COG2868	BLi00731	gatA	Glutamyl-tRNA(Gln) amidotransferase subunit A (EC 6.3.5.-) (Glu-ADT subunit A)	BLi02922	BLi02922	YsxB {UniProtKB/TrEMBL:Q65GM4}	[TP1020-TP0744 (0.70068353)]
COG0154	COG2868	BLi03571	BLi03571	Hypothetical protein {UniProtKB/TrEMBL:Q65EW8}	BLi02922	BLi02922	YsxB {UniProtKB/TrEMBL:Q65GM4}	[TP1020-TP0744 (0.70068353)]
COG0840	COG1157	BLi00758	BLi00758	YfmS {UniProtKB/TrEMBL:Q65MM1}	BLi01844	BLi01844	FliI {UniProtKB/TrEMBL:Q65JM5}	[TP0640-TP0402 (0.9180537)]
COG0840	COG1157	BLi00393	BLi00393	TlpC {UniProtKB/TrEMBL:Q65NL3}	BLi01844	BLi01844	FliI {UniProtKB/TrEMBL:Q65JM5}	[TP0640-TP0402 (0.9180537)]
COG0840	COG1157	BLi01115	BLi01115	HemAT {UniProtKB/TrEMBL:Q65LP1}	BLi01844	BLi01844	FliI {UniProtKB/TrEMBL:Q65JM5}	[TP0640-TP0402 (0.9180537)]
COG0840	COG1157	BLi03296	BLi03296	McpA {UniProtKB/TrEMBL:Q65FN4}	BLi01844	BLi01844	FliI {UniProtKB/TrEMBL:Q65JM5}	[TP0640-TP0402 (0.9180537)]
COG0840	COG1157	BLi03295	BLi03295	Hypothetical protein {UniProtKB/TrEMBL:Q65FN5}	BLi01844	BLi01844	FliI {UniProtKB/TrEMBL:Q65JM5}	[TP0640-TP0402 (0.9180537)]
COG0840	COG1157	BLi00461	BLi00461	TlpA {UniProtKB/TrEMBL:Q65NE7}	BLi01844	BLi01844	FliI {UniProtKB/TrEMBL:Q65JM5}	[TP0640-TP0402 (0.9180537)]
COG0840	COG1157	BLi02183	BLi02183	TlpB {UniProtKB/TrEMBL:Q65IP6}	BLi01844	BLi01844	FliI {UniProtKB/TrEMBL:Q65JM5}	[TP0640-TP0402 (0.9180537)]
COG0840	COG1157	BLi00259	BLi00259	Putative transmembrane receptor taxis protein	BLi01844	BLi01844	FliI {UniProtKB/TrEMBL:Q65JM5}	[TP0640-TP0402 (0.9180537)]
COG0840	COG1157	BLi00417	BLi00417	Hypothetical protein {UniProtKB/TrEMBL:Q65NJ1}	BLi01844	BLi01844	FliI {UniProtKB/TrEMBL:Q65JM5}	[TP0640-TP0402 (0.9180537)]
COG0840	COG1157	BLi00392	BLi00392	Hypothetical protein {UniProtKB/TrEMBL:Q65NL4}	BLi01844	BLi01844	FliI {UniProtKB/TrEMBL:Q65JM5}	[TP0640-TP0402 (0.9180537)]
COG0840	COG1157	BLi04273	BLi04273	Putative methyl-accepting chemotaxis protein YoaH	BLi01844	BLi01844	FliI {UniProtKB/TrEMBL:Q65JM5}	[TP0640-TP0402 (0.9180537)]
COG0840	COG1157	BLi01604	BLi01604	McpC {UniProtKB/TrEMBL:Q65KB1}	BLi01844	BLi01844	FliI {UniProtKB/TrEMBL:Q65JM5}	[TP0640-TP0402 (0.9180537)]
COG0840	COG1157	BLi03297	BLi03297	Hypothetical protein {UniProtKB/TrEMBL:Q65FN3}	BLi01844	BLi01844	FliI {UniProtKB/TrEMBL:Q65JM5}	[TP0640-TP0402 (0.9180537)]
COG0462	COG0492	BLi00064	BLi00064	Prs {UniProtKB/TrEMBL:Q65PH0}	BLi03393	BLi03393	FAD-dependent pyridine nucleotide-disulphide	[TP0294-TP0814 (0.8323514)]
COG0462	COG0492	BLi00064	BLi00064	Prs {UniProtKB/TrEMBL:Q65PH0}	BLi02092	BLi02092	Hypothetical protein {UniProtKB/TrEMBL:Q65IY3}	[TP0294-TP0814 (0.8323514)]
COG0462	COG0492	BLi00064	BLi00064	Prs {UniProtKB/TrEMBL:Q65PH0}	BLi00763	BLi00763	Hypothetical protein {UniProtKB/TrEMBL:Q65ML6}	[TP0294-TP0814 (0.8323514)]
COG0462	COG0492	BLi00064	BLi00064	Prs {UniProtKB/TrEMBL:Q65PH0}	BLi03728	BLi03728	TrxB {UniProtKB/TrEMBL:Q65EG7}	[TP0294-TP0814 (0.8323514)]
COG0462	COG0492	BLi00064	BLi00064	Prs {UniProtKB/TrEMBL:Q65PH0}	BLi02810	BLi02810	YcgT {UniProtKB/TrEMBL:Q65GY3}	[TP0294-TP0814 (0.8323514)]
COG0462	COG0492	BLi00064	BLi00064	Prs {UniProtKB/TrEMBL:Q65PH0}	BLi02434	BLi02434	Hypothetical protein in ansA 5'region (ORFA) (Fragment)	[TP0294-TP0814 (0.8323514)]
COG0124	COG0254	BLi02882	hisS	Histidyl-tRNA synthetase (EC 6.1.1.21) (Histidine--tRNA ligase) (HisRS)	BLi03214	rpmE2	50S ribosomal protein L31 type B	[TP0641-TP0255 (0.65973145)]
COG0124	COG0254	BLi02882	hisS	Histidyl-tRNA synthetase (EC 6.1.1.21) (Histidine--tRNA ligase) (HisRS)	BLi03955	rpmE	50S ribosomal protein L31	[TP0641-TP0255 (0.65973145)]
COG0178	COG0272	BLi03758	BLi03758	UvrA2 {UniProtKB/TrEMBL:Q65ED9}	BLi00716	BLi00716	LigA {UniProtKB/TrEMBL:Q65MR2}	[TP0514-TP0634 (0.7537598)]
COG1512	COG1684	BLi00642	BLi00642	Conserved membrane protein YdjH	BLi01858	BLi01858	Flagellar biosynthetic protein fliR	[TP0561-TP0716 (0.6360963)]
COG0495	COG1558	BLi03175	leuS	Leucyl-tRNA synthetase (EC 6.1.1.4) (Leucine--tRNA ligase) (LeuRS)	BLi01839	BLi01839	FlgC {UniProtKB/TrEMBL:Q65JN0}	[TP0586-TP0397 (0.60331625)]
COG1135	COG1466	BLi03457	BLi03457	ABC transport system ATP-binding protein YusC	BLi02748	BLi02748	YqeN {UniProtKB/TrEMBL:Q65H45}	[TP0120-TP0588 (0.7896185)]
COG1135	COG1466	BLi00972	BLi00972	Hypothetical protein {UniProtKB/TrEMBL:Q65M34}	BLi02748	BLi02748	YqeN {UniProtKB/TrEMBL:Q65H45}	[TP0120-TP0588 (0.7896185)]
COG0208	COG5401	BLi01967	BLi01967	NrdF {UniProtKB/TrEMBL:Q65JA4}	BLi02986	BLi02986	Spore germination protein GerM	[TP0053-TP0832 (0.61589503)]
COG1292	COG1512	BLi03157	BLi03157	OpuD {UniProtKB/TrEMBL:Q65FZ6}	BLi00642	BLi00642	Conserved membrane protein YdjH	[TP0106-TP0561 (0.5550382)]
COG0608	COG1159	BLi02889	BLi02889	YrvE {UniProtKB/TrEMBL:Q65GQ7}	BLi02720	BLi02720	Era {UniProtKB/TrEMBL:Q65H73}	[TP0704-TP0541 (0.7586372)]
COG0242	COG0263	BLi01793	BLi01793	Def {UniProtKB/TrEMBL:Q65JS6}	BLi02149	proB2	Glutamate 5-kinase 2 (EC 2.7.2.11) (Gamma-glutamyl kinase 2) (GK 2)	[TP0757-TP0351 (0.5771584)]
COG0242	COG0263	BLi01671	BLi01671	Peptide deformylase {UniProtKB/TrEMBL:Q65K47}	BLi02149	proB2	Glutamate 5-kinase 2 (EC 2.7.2.11) (Gamma-glutamyl kinase 2) (GK 2)	[TP0757-TP0351 (0.5771584)]
COG0242	COG0263	BLi01671	BLi01671	Peptide deformylase {UniProtKB/TrEMBL:Q65K47}	BLi01412	proB1	Glutamate 5-kinase 1 (EC 2.7.2.11) (Gamma-glutamyl kinase 1) (GK 1)	[TP0757-TP0351 (0.5771584)]
COG0242	COG0263	BLi01793	BLi01793	Def {UniProtKB/TrEMBL:Q65JS6}	BLi01412	proB1	Glutamate 5-kinase 1 (EC 2.7.2.11) (Gamma-glutamyl kinase 1) (GK 1)	[TP0757-TP0351 (0.5771584)]
COG1115	COG2239	BLi03380	BLi03380	Hypothetical protein {UniProtKB/TrEMBL:Q65FF3}	BLi01426	BLi01426	YkoK2 {UniProtKB/TrEMBL:Q65KT5}	[TP0414-TP0917 (0.53720385)]
COG1115	COG2239	BLi02069	BLi02069	AlsT {UniProtKB/TrEMBL:Q65J05}	BLi01426	BLi01426	YkoK2 {UniProtKB/TrEMBL:Q65KT5}	[TP0414-TP0917 (0.53720385)]
COG1115	COG2239	BLi00817	BLi00817	Hypothetical protein {UniProtKB/TrEMBL:Q65MG2}	BLi01426	BLi01426	YkoK2 {UniProtKB/TrEMBL:Q65KT5}	[TP0414-TP0917 (0.53720385)]
COG1115	COG2239	BLi00795	BLi00795	YflA {UniProtKB/TrEMBL:Q65MI4}	BLi01426	BLi01426	YkoK2 {UniProtKB/TrEMBL:Q65KT5}	[TP0414-TP0917 (0.53720385)]
COG1115	COG2239	BLi04274	BLi04274	Hypothetical protein {UniProtKB/TrEMBL:Q65CX7}	BLi01426	BLi01426	YkoK2 {UniProtKB/TrEMBL:Q65KT5}	[TP0414-TP0917 (0.53720385)]
COG0566	COG1589	BLi03017	BLi03017	Putative RNA methylase YsgA	BLi01741	BLi01741	DivIB {UniProtKB/TrEMBL:Q65JX8}	[TP0109-TP0388 (0.8512026)]
COG0566	COG1589	BLi00114	BLi00114	Putative tRNA/rRNA methyltransferase YacO	BLi01741	BLi01741	DivIB {UniProtKB/TrEMBL:Q65JX8}	[TP0109-TP0388 (0.8512026)]
COG1366	COG1776	BLi00555	BLi00555	RsbS {UniProtKB/TrEMBL:Q65N53}	BLi01866	BLi01866	CheC chemotaxis protein	[TP0233-TP0720 (0.5310372)]
COG1366	COG1776	BLi00558	rsbV	Anti-sigma-B factor antagonist (Anti-anti-sigma-B factor)	BLi01866	BLi01866	CheC chemotaxis protein	[TP0233-TP0720 (0.5310372)]
COG1366	COG1776	BLi02497	spoIIAA	Anti-sigma F factor antagonist (Stage II sporulation protein AA)	BLi01853	BLi01853	FliY {UniProtKB/TrEMBL:Q65JL6}	[TP0233-TP0720 (0.5310372)]
COG1366	COG1776	BLi00555	BLi00555	RsbS {UniProtKB/TrEMBL:Q65N53}	BLi01853	BLi01853	FliY {UniProtKB/TrEMBL:Q65JL6}	[TP0233-TP0720 (0.5310372)]
COG1366	COG1776	BLi00558	rsbV	Anti-sigma-B factor antagonist (Anti-anti-sigma-B factor)	BLi01853	BLi01853	FliY {UniProtKB/TrEMBL:Q65JL6}	[TP0233-TP0720 (0.5310372)]
COG1366	COG1776	BLi02497	spoIIAA	Anti-sigma F factor antagonist (Stage II sporulation protein AA)	BLi01866	BLi01866	CheC chemotaxis protein	[TP0233-TP0720 (0.5310372)]
COG0739	COG4786	BLi03892	BLi03892	SpoIIQ {UniProtKB/TrEMBL:Q65E08}	BLi01849	BLi01849	FlgE {UniProtKB/TrEMBL:Q65JM0}	[TP0782-TP0961 (0.69582695)]
COG0739	COG4786	BLi02447	BLi02447	Hypothetical protein {UniProtKB/TrEMBL:Q65HZ0}	BLi01849	BLi01849	FlgE {UniProtKB/TrEMBL:Q65JM0}	[TP0782-TP0961 (0.69582695)]
COG0739	COG4786	BLi03423	BLi03423	YunA {UniProtKB/TrEMBL:Q65FB3}	BLi03875	BLi03875	FlhO {UniProtKB/TrEMBL:Q65E24}	[TP0782-TP0961 (0.69582695)]
COG0739	COG4786	BLi02447	BLi02447	Hypothetical protein {UniProtKB/TrEMBL:Q65HZ0}	BLi03875	BLi03875	FlhO {UniProtKB/TrEMBL:Q65E24}	[TP0782-TP0961 (0.69582695)]
COG0739	COG4786	BLi02925	BLi02925	SpoIVFA {UniProtKB/TrEMBL:Q65GM1}	BLi03875	BLi03875	FlhO {UniProtKB/TrEMBL:Q65E24}	[TP0782-TP0961 (0.69582695)]
COG0739	COG4786	BLi02925	BLi02925	SpoIVFA {UniProtKB/TrEMBL:Q65GM1}	BLi03874	BLi03874	FlhP {UniProtKB/TrEMBL:Q65E25}	[TP0782-TP0961 (0.69582695)]
COG0739	COG4786	BLi02925	BLi02925	SpoIVFA {UniProtKB/TrEMBL:Q65GM1}	BLi01849	BLi01849	FlgE {UniProtKB/TrEMBL:Q65JM0}	[TP0782-TP0961 (0.69582695)]
COG0739	COG4786	BLi03892	BLi03892	SpoIIQ {UniProtKB/TrEMBL:Q65E08}	BLi03875	BLi03875	FlhO {UniProtKB/TrEMBL:Q65E24}	[TP0782-TP0961 (0.69582695)]
COG0739	COG4786	BLi03423	BLi03423	YunA {UniProtKB/TrEMBL:Q65FB3}	BLi03874	BLi03874	FlhP {UniProtKB/TrEMBL:Q65E25}	[TP0782-TP0961 (0.69582695)]
COG0739	COG4786	BLi03423	BLi03423	YunA {UniProtKB/TrEMBL:Q65FB3}	BLi01849	BLi01849	FlgE {UniProtKB/TrEMBL:Q65JM0}	[TP0782-TP0961 (0.69582695)]
COG0739	COG4786	BLi02447	BLi02447	Hypothetical protein {UniProtKB/TrEMBL:Q65HZ0}	BLi03874	BLi03874	FlhP {UniProtKB/TrEMBL:Q65E25}	[TP0782-TP0961 (0.69582695)]
COG0739	COG4786	BLi03892	BLi03892	SpoIIQ {UniProtKB/TrEMBL:Q65E08}	BLi03874	BLi03874	FlhP {UniProtKB/TrEMBL:Q65E25}	[TP0782-TP0961 (0.69582695)]
COG0124	COG0546	BLi02882	hisS	Histidyl-tRNA synthetase (EC 6.1.1.21) (Histidine--tRNA ligase) (HisRS)	BLi03743	BLi03743	HprP e {UniProtKB/TrEMBL:Q65EF3}	[TP0641-TP0554 (0.5196431)]
COG0495	COG2882	BLi03175	leuS	Leucyl-tRNA synthetase (EC 6.1.1.4) (Leucine--tRNA ligase) (LeuRS)	BLi01845	BLi01845	FliJ {UniProtKB/TrEMBL:Q65JM4}	[TP0586-TP0403 (0.64541596)]
COG0457	COG1234	BLi01577	BLi01577	Hypothetical protein {UniProtKB/TrEMBL:Q65KD7}	BLi01101	BLi01101	Hypothetical protein yhfI	[TP0095-TP0819 (0.5178716)]
COG0457	COG1234	BLi00936	BLi00936	RapE {UniProtKB/TrEMBL:Q65M68}	BLi02554	rnz	Ribonuclease Z (EC 3.1.26.11) (RNase Z) (tRNase Z) (tRNA 3 endonuclease)	[TP0095-TP0819 (0.5178716)]
COG0457	COG1234	BLi02954	BLi02954	Conserved protein YsoA {UniProtKB/TrEMBL:Q65GJ2}	BLi01101	BLi01101	Hypothetical protein yhfI	[TP0095-TP0819 (0.5178716)]
COG0457	COG1234	BLi02480	BLi02480	RapA {UniProtKB/TrEMBL:Q65HV9}	BLi01101	BLi01101	Hypothetical protein yhfI	[TP0095-TP0819 (0.5178716)]
COG0457	COG1234	BLi01578	BLi01578	Hypothetical protein {UniProtKB/TrEMBL:Q65KD6}	BLi01101	BLi01101	Hypothetical protein yhfI	[TP0095-TP0819 (0.5178716)]
COG0457	COG1234	BLi03261	BLi03261	RapD {UniProtKB/TrEMBL:Q65FR7}	BLi01101	BLi01101	Hypothetical protein yhfI	[TP0095-TP0819 (0.5178716)]
COG0457	COG1234	BLi03160	BLi03160	RapC {UniProtKB/TrEMBL:Q65FZ3}	BLi01101	BLi01101	Hypothetical protein yhfI	[TP0095-TP0819 (0.5178716)]
COG0457	COG1234	BLi01576	BLi01576	Hypothetical protein {UniProtKB/TrEMBL:Q65KD8}	BLi01101	BLi01101	Hypothetical protein yhfI	[TP0095-TP0819 (0.5178716)]
COG0457	COG1234	BLi02874	BLi02874	Conserved protein YrrB {UniProtKB/TrEMBL:Q65GS0}	BLi01101	BLi01101	Hypothetical protein yhfI	[TP0095-TP0819 (0.5178716)]
COG0457	COG1234	BLi00922	BLi00922	Hypothetical protein {UniProtKB/TrEMBL:Q65M77}	BLi01101	BLi01101	Hypothetical protein yhfI	[TP0095-TP0819 (0.5178716)]
COG0457	COG1234	BLi02954	BLi02954	Conserved protein YsoA {UniProtKB/TrEMBL:Q65GJ2}	BLi02554	rnz	Ribonuclease Z (EC 3.1.26.11) (RNase Z) (tRNase Z) (tRNA 3 endonuclease)	[TP0095-TP0819 (0.5178716)]
COG0457	COG1234	BLi03406	BLi03406	Hypothetical protein {UniProtKB/TrEMBL:Q65FD0}	BLi02554	rnz	Ribonuclease Z (EC 3.1.26.11) (RNase Z) (tRNase Z) (tRNA 3 endonuclease)	[TP0095-TP0819 (0.5178716)]
COG0457	COG1234	BLi00751	BLi00751	RapK {UniProtKB/TrEMBL:Q65MM8}	BLi01101	BLi01101	Hypothetical protein yhfI	[TP0095-TP0819 (0.5178716)]
COG0457	COG1234	BLi02480	BLi02480	RapA {UniProtKB/TrEMBL:Q65HV9}	BLi02554	rnz	Ribonuclease Z (EC 3.1.26.11) (RNase Z) (tRNase Z) (tRNA 3 endonuclease)	[TP0095-TP0819 (0.5178716)]
COG0457	COG1234	BLi02978	BLi02978	Hypothetical protein {UniProtKB/TrEMBL:Q65GG8}	BLi02554	rnz	Ribonuclease Z (EC 3.1.26.11) (RNase Z) (tRNase Z) (tRNA 3 endonuclease)	[TP0095-TP0819 (0.5178716)]
COG0457	COG1234	BLi01137	BLi01137	RapG {UniProtKB/TrEMBL:Q65LL9}	BLi01101	BLi01101	Hypothetical protein yhfI	[TP0095-TP0819 (0.5178716)]
COG0457	COG1234	BLi01063	BLi01063	Hypothetical protein {UniProtKB/TrEMBL:Q65LU3}	BLi01101	BLi01101	Hypothetical protein yhfI	[TP0095-TP0819 (0.5178716)]
COG0457	COG1234	BLi01576	BLi01576	Hypothetical protein {UniProtKB/TrEMBL:Q65KD8}	BLi02554	rnz	Ribonuclease Z (EC 3.1.26.11) (RNase Z) (tRNase Z) (tRNA 3 endonuclease)	[TP0095-TP0819 (0.5178716)]
COG0457	COG1234	BLi03446	BLi03446	RapI {UniProtKB/TrEMBL:Q65F90}	BLi02554	rnz	Ribonuclease Z (EC 3.1.26.11) (RNase Z) (tRNase Z) (tRNA 3 endonuclease)	[TP0095-TP0819 (0.5178716)]
COG0457	COG1234	BLi02978	BLi02978	Hypothetical protein {UniProtKB/TrEMBL:Q65GG8}	BLi01101	BLi01101	Hypothetical protein yhfI	[TP0095-TP0819 (0.5178716)]
COG0457	COG1234	BLi02394	BLi02394	Hypothetical protein ypiA	BLi02554	rnz	Ribonuclease Z (EC 3.1.26.11) (RNase Z) (tRNase Z) (tRNA 3 endonuclease)	[TP0095-TP0819 (0.5178716)]
COG0457	COG1234	BLi03446	BLi03446	RapI {UniProtKB/TrEMBL:Q65F90}	BLi01101	BLi01101	Hypothetical protein yhfI	[TP0095-TP0819 (0.5178716)]
COG0457	COG1234	BLi02394	BLi02394	Hypothetical protein ypiA	BLi01101	BLi01101	Hypothetical protein yhfI	[TP0095-TP0819 (0.5178716)]
COG0457	COG1234	BLi00751	BLi00751	RapK {UniProtKB/TrEMBL:Q65MM8}	BLi02554	rnz	Ribonuclease Z (EC 3.1.26.11) (RNase Z) (tRNase Z) (tRNA 3 endonuclease)	[TP0095-TP0819 (0.5178716)]
COG0457	COG1234	BLi00936	BLi00936	RapE {UniProtKB/TrEMBL:Q65M68}	BLi01101	BLi01101	Hypothetical protein yhfI	[TP0095-TP0819 (0.5178716)]
COG0457	COG1234	BLi03729	BLi03729	YvcD {UniProtKB/TrEMBL:Q65EG6}	BLi01101	BLi01101	Hypothetical protein yhfI	[TP0095-TP0819 (0.5178716)]
COG0457	COG1234	BLi01578	BLi01578	Hypothetical protein {UniProtKB/TrEMBL:Q65KD6}	BLi02554	rnz	Ribonuclease Z (EC 3.1.26.11) (RNase Z) (tRNase Z) (tRNA 3 endonuclease)	[TP0095-TP0819 (0.5178716)]
COG0457	COG1234	BLi03406	BLi03406	Hypothetical protein {UniProtKB/TrEMBL:Q65FD0}	BLi01101	BLi01101	Hypothetical protein yhfI	[TP0095-TP0819 (0.5178716)]
COG0457	COG1234	BLi03261	BLi03261	RapD {UniProtKB/TrEMBL:Q65FR7}	BLi02554	rnz	Ribonuclease Z (EC 3.1.26.11) (RNase Z) (tRNase Z) (tRNA 3 endonuclease)	[TP0095-TP0819 (0.5178716)]
COG0457	COG1234	BLi03160	BLi03160	RapC {UniProtKB/TrEMBL:Q65FZ3}	BLi02554	rnz	Ribonuclease Z (EC 3.1.26.11) (RNase Z) (tRNase Z) (tRNA 3 endonuclease)	[TP0095-TP0819 (0.5178716)]
COG0457	COG1234	BLi01577	BLi01577	Hypothetical protein {UniProtKB/TrEMBL:Q65KD7}	BLi02554	rnz	Ribonuclease Z (EC 3.1.26.11) (RNase Z) (tRNase Z) (tRNA 3 endonuclease)	[TP0095-TP0819 (0.5178716)]
COG0457	COG1234	BLi00922	BLi00922	Hypothetical protein {UniProtKB/TrEMBL:Q65M77}	BLi02554	rnz	Ribonuclease Z (EC 3.1.26.11) (RNase Z) (tRNase Z) (tRNA 3 endonuclease)	[TP0095-TP0819 (0.5178716)]
COG0457	COG1234	BLi02874	BLi02874	Conserved protein YrrB {UniProtKB/TrEMBL:Q65GS0}	BLi02554	rnz	Ribonuclease Z (EC 3.1.26.11) (RNase Z) (tRNase Z) (tRNA 3 endonuclease)	[TP0095-TP0819 (0.5178716)]
COG0457	COG1234	BLi01137	BLi01137	RapG {UniProtKB/TrEMBL:Q65LL9}	BLi02554	rnz	Ribonuclease Z (EC 3.1.26.11) (RNase Z) (tRNase Z) (tRNA 3 endonuclease)	[TP0095-TP0819 (0.5178716)]
COG0457	COG1234	BLi01063	BLi01063	Hypothetical protein {UniProtKB/TrEMBL:Q65LU3}	BLi02554	rnz	Ribonuclease Z (EC 3.1.26.11) (RNase Z) (tRNase Z) (tRNA 3 endonuclease)	[TP0095-TP0819 (0.5178716)]
COG0457	COG1234	BLi03729	BLi03729	YvcD {UniProtKB/TrEMBL:Q65EG6}	BLi02554	rnz	Ribonuclease Z (EC 3.1.26.11) (RNase Z) (tRNase Z) (tRNA 3 endonuclease)	[TP0095-TP0819 (0.5178716)]
COG0257	COG0773	BLi00158	BLi00158	50S ribosomal protein L36	BLi03131	murC	UDP-N-acetylmuramate--L-alanine ligase (EC 6.3.2.8) (UDP-N- acetylmuramoyl-L-alanine synthetase)	[TP0209-TP0341 (0.6926446)]
COG0272	COG1879	BLi00716	BLi00716	LigA {UniProtKB/TrEMBL:Q65MR2}	BLi00439	BLi00439	Hypothetical protein {UniProtKB/TrEMBL:Q65NG9}	[TP0634-TP0684 (0.56216276)]
COG0272	COG1879	BLi00716	BLi00716	LigA {UniProtKB/TrEMBL:Q65MR2}	BLi03845	BLi03845	RbsB {UniProtKB/TrEMBL:Q65E53}	[TP0634-TP0684 (0.56216276)]
COG2208	COG2239	BLi00557	BLi00557	RsbU {UniProtKB/TrEMBL:Q65N51}	BLi01426	BLi01426	YkoK2 {UniProtKB/TrEMBL:Q65KT5}	[TP0218-TP0917 (0.6618409)]
COG2208	COG2239	BLi00080	BLi00080	SpoIIE {UniProtKB/TrEMBL:Q65PF7}	BLi01426	BLi01426	YkoK2 {UniProtKB/TrEMBL:Q65KT5}	[TP0218-TP0917 (0.6618409)]
COG0217	COG1480	BLi02909	BL01150	Hypothetical UPF0082 protein BLi02909/BL01150	BLi02724	BLi02724	YqfF {UniProtKB/TrEMBL:Q65H69}	[TP0474-TP0651 (0.71912634)]
COG0217	COG1480	BLi00754	BL02339	Hypothetical UPF0082 protein BLi00754/BL02339	BLi02724	BLi02724	YqfF {UniProtKB/TrEMBL:Q65H69}	[TP0474-TP0651 (0.71912634)]
COG0257	COG0681	BLi00158	BLi00158	50S ribosomal protein L36	BLi00675	BLi00675	Signal peptidase I {UniProtKB/TrEMBL:Q65MV1}	[TP0209-TP0926 (0.69083804)]
COG0257	COG0681	BLi00158	BLi00158	50S ribosomal protein L36	BLi01122	BLi01122	Signal peptidase I {UniProtKB/TrEMBL:Q65LN4}	[TP0209-TP0926 (0.69083804)]
COG0257	COG0681	BLi00158	BLi00158	50S ribosomal protein L36	BLi02638	BLi02638	SipW {UniProtKB/TrEMBL:Q65HF2}	[TP0209-TP0926 (0.69083804)]
COG0257	COG0681	BLi00158	BLi00158	50S ribosomal protein L36	BLi01655	sip	Signal peptidase I (EC 3.4.21.89) (SPase I) (Leader peptidase I)	[TP0209-TP0926 (0.69083804)]
COG0526	COG1843	BLi01636	BLi01636	Thioredoxin domain protein YkuV	BLi01848	BLi01848	YlxG {UniProtKB/TrEMBL:Q65JM1}	[TP0100-TP0728 (0.58155864)]
COG0526	COG1843	BLi02461	BLi02461	ResA {UniProtKB/TrEMBL:Q65HX8}	BLi01848	BLi01848	YlxG {UniProtKB/TrEMBL:Q65JM1}	[TP0100-TP0728 (0.58155864)]
COG0526	COG1843	BLi02016	BLi02016	Hypothetical protein {UniProtKB/TrEMBL:Q65J57}	BLi01848	BLi01848	YlxG {UniProtKB/TrEMBL:Q65JM1}	[TP0100-TP0728 (0.58155864)]
COG0526	COG1843	BLi03135	BLi03135	Putative thioredoxin YtpP	BLi01848	BLi01848	YlxG {UniProtKB/TrEMBL:Q65JM1}	[TP0100-TP0728 (0.58155864)]
COG0526	COG1843	BLi03459	BLi03459	YusE {UniProtKB/TrEMBL:Q65F78}	BLi01848	BLi01848	YlxG {UniProtKB/TrEMBL:Q65JM1}	[TP0100-TP0728 (0.58155864)]
COG0526	COG1843	BLi02048	BLi02048	YneN {UniProtKB/TrEMBL:Q65J26}	BLi01848	BLi01848	YlxG {UniProtKB/TrEMBL:Q65JM1}	[TP0100-TP0728 (0.58155864)]
COG0526	COG1843	BLi02998	BLi02998	TrxA {UniProtKB/TrEMBL:Q65GE9}	BLi01848	BLi01848	YlxG {UniProtKB/TrEMBL:Q65JM1}	[TP0100-TP0728 (0.58155864)]
COG0526	COG1843	BLi00542	BLi00542	YdbP {UniProtKB/TrEMBL:Q65N66}	BLi01848	BLi01848	YlxG {UniProtKB/TrEMBL:Q65JM1}	[TP0100-TP0728 (0.58155864)]
COG0526	COG1843	BLi02789	BLi02789	YdfQ {UniProtKB/TrEMBL:Q65H04}	BLi01848	BLi01848	YlxG {UniProtKB/TrEMBL:Q65JM1}	[TP0100-TP0728 (0.58155864)]
COG0526	COG1843	BLi01592	BLi01592	YkvV {UniProtKB/TrEMBL:Q65KC3}	BLi01848	BLi01848	YlxG {UniProtKB/TrEMBL:Q65JM1}	[TP0100-TP0728 (0.58155864)]
COG1774	COG2812	BLi00045	BLi00045	Putative signal peptidase II YaaT	BLi00028	BLi00028	DnaX {UniProtKB/TrEMBL:Q65PK1}	[TP0046-TP1005 (0.5678104)]
COG0768	COG1344	BLi01733	BLi01733	PbpB {UniProtKB/TrEMBL:Q65JY6}	BLi03780	BLi03780	Flagellin protein Hag {UniProtKB/TrEMBL:Q65EB8}	[TP0760-TP0870 (0.7190043)]
COG0768	COG1344	BLi02677	BLi02677	PbpA {UniProtKB/TrEMBL:Q65HB5}	BLi03784	BLi03784	FlgL {UniProtKB/TrEMBL:Q65EB4}	[TP0760-TP0870 (0.7190043)]
COG0768	COG1344	BLi02859	BLi02859	YrrR {UniProtKB/TrEMBL:Q65GT5}	BLi03784	BLi03784	FlgL {UniProtKB/TrEMBL:Q65EB4}	[TP0760-TP0870 (0.7190043)]
COG0768	COG1344	BLi01734	BLi01734	SpoVD {UniProtKB/TrEMBL:Q65JY5}	BLi03784	BLi03784	FlgL {UniProtKB/TrEMBL:Q65EB4}	[TP0760-TP0870 (0.7190043)]
COG0768	COG1344	BLi02859	BLi02859	YrrR {UniProtKB/TrEMBL:Q65GT5}	BLi03780	BLi03780	Flagellin protein Hag {UniProtKB/TrEMBL:Q65EB8}	[TP0760-TP0870 (0.7190043)]
COG0768	COG1344	BLi01608	BLi01608	YkuA {UniProtKB/TrEMBL:Q65KA7}	BLi03780	BLi03780	Flagellin protein Hag {UniProtKB/TrEMBL:Q65EB8}	[TP0760-TP0870 (0.7190043)]
COG0768	COG1344	BLi01608	BLi01608	YkuA {UniProtKB/TrEMBL:Q65KA7}	BLi03784	BLi03784	FlgL {UniProtKB/TrEMBL:Q65EB4}	[TP0760-TP0870 (0.7190043)]
COG0768	COG1344	BLi02677	BLi02677	PbpA {UniProtKB/TrEMBL:Q65HB5}	BLi03780	BLi03780	Flagellin protein Hag {UniProtKB/TrEMBL:Q65EB8}	[TP0760-TP0870 (0.7190043)]
COG0768	COG1344	BLi01734	BLi01734	SpoVD {UniProtKB/TrEMBL:Q65JY5}	BLi03780	BLi03780	Flagellin protein Hag {UniProtKB/TrEMBL:Q65EB8}	[TP0760-TP0870 (0.7190043)]
COG0768	COG1344	BLi01505	BLi01505	PbpC {UniProtKB/TrEMBL:Q65KK8}	BLi03780	BLi03780	Flagellin protein Hag {UniProtKB/TrEMBL:Q65EB8}	[TP0760-TP0870 (0.7190043)]
COG0768	COG1344	BLi01733	BLi01733	PbpB {UniProtKB/TrEMBL:Q65JY6}	BLi03784	BLi03784	FlgL {UniProtKB/TrEMBL:Q65EB4}	[TP0760-TP0870 (0.7190043)]
COG0768	COG1344	BLi01505	BLi01505	PbpC {UniProtKB/TrEMBL:Q65KK8}	BLi03784	BLi03784	FlgL {UniProtKB/TrEMBL:Q65EB4}	[TP0760-TP0870 (0.7190043)]
COG0036	COG1774	BLi01800	BLi01800	Ribulose-phosphate 3-epimerase	BLi00045	BLi00045	Putative signal peptidase II YaaT	[TP0945-TP0046 (0.53769433)]
COG0228	COG0546	BLi01819	rpsP	RpsP {UniProtKB/TrEMBL:Q65JQ0}	BLi03743	BLi03743	HprP e {UniProtKB/TrEMBL:Q65EF3}	[TP0905-TP0554 (0.5352583)]
COG0503	COG1488	BLi02348	BLi02348	Xpt {UniProtKB/TrEMBL:Q65I86}	BLi03363	BLi03363	YueK {UniProtKB/TrEMBL:Q65FH0}	[TP1039-TP0628 (0.6658587)]
COG0503	COG1488	BLi00060	BLi00060	PurR {UniProtKB/TrEMBL:Q65PH4}	BLi03363	BLi03363	YueK {UniProtKB/TrEMBL:Q65FH0}	[TP1039-TP0628 (0.6658587)]
COG0503	COG1488	BLi02888	apt	Adenine phosphoribosyltransferase (EC 2.4.2.7) (APRT)	BLi03363	BLi03363	YueK {UniProtKB/TrEMBL:Q65FH0}	[TP1039-TP0628 (0.6658587)]
COG0770	COG2001	BLi00544	BLi00544	MurF {UniProtKB/TrEMBL:Q65N64}	BLi01730	mraZ	Protein mraZ {UniProtKB/Swiss-Prot:Q65JY9}	[TP0386-TP0383 (0.8315325)]
COG1418	COG5660	BLi03372	BLi03372	YueE {UniProtKB/TrEMBL:Q65FG1}	BLi01690	BLi01690	YlaD {UniProtKB/TrEMBL:Q65K28}	[TP1018-TP0956 (0.7668753)]
COG1418	COG5660	BLi02326	BLi02326	YpgQ {UniProtKB/TrEMBL:Q65IA8}	BLi01690	BLi01690	YlaD {UniProtKB/TrEMBL:Q65K28}	[TP1018-TP0956 (0.7668753)]
COG1418	COG5660	BLi01919	BLi01919	YmdA {UniProtKB/TrEMBL:Q65JF1}	BLi01690	BLi01690	YlaD {UniProtKB/TrEMBL:Q65K28}	[TP1018-TP0956 (0.7668753)]
COG0249	COG0546	BLi01928	mutS	DNA mismatch repair protein mutS	BLi03743	BLi03743	HprP e {UniProtKB/TrEMBL:Q65EF3}	[TP0328-TP0554 (0.5196431)]
COG0234	COG0803	BLi00623	BLi00623	10 kDa chaperonin {UniProtKB/TrEMBL:Q65MZ9}	BLi03213	BLi03213	YcdH {UniProtKB/TrEMBL:Q65FU1}	[TP1013-TP0163 (0.67160416)]
COG0234	COG0803	BLi00623	BLi00623	10 kDa chaperonin {UniProtKB/TrEMBL:Q65MZ9}	BLi03547	BLi03547	MntA {UniProtKB/TrEMBL:Q65EZ1}	[TP1013-TP0163 (0.67160416)]
COG0153	COG1879	BLi04282	BLi04282	GalK {UniProtKB/TrEMBL:Q65CW9}	BLi00439	BLi00439	Hypothetical protein {UniProtKB/TrEMBL:Q65NG9}	[TP0418-TP0684 (0.73427343)]
COG0153	COG1879	BLi04282	BLi04282	GalK {UniProtKB/TrEMBL:Q65CW9}	BLi03845	BLi03845	RbsB {UniProtKB/TrEMBL:Q65E53}	[TP0418-TP0684 (0.73427343)]
COG0162	COG2834	BLi03118	tyrS1	Tyrosyl-tRNA synthetase 1 (EC 6.1.1.1) (Tyrosine--tRNA ligase 1) (TyrRS 1)	BLi00550	BLi00550	YdcC {UniProtKB/TrEMBL:Q65N58}	[TP0834-TP0333 (0.5313641)]
COG0162	COG2834	BLi00666	tyrS2	Tyrosyl-tRNA synthetase 2 (EC 6.1.1.1) (Tyrosine--tRNA ligase 2) (TyrRS 2)	BLi00550	BLi00550	YdcC {UniProtKB/TrEMBL:Q65N58}	[TP0834-TP0333 (0.5313641)]
COG0342	COG0546	BLi02891	BLi02891	Protein-export membrane protein SecDF	BLi03743	BLi03743	HprP e {UniProtKB/TrEMBL:Q65EF3}	[TP0410-TP0554 (0.6160348)]
COG1115	COG1319	BLi00795	BLi00795	YflA {UniProtKB/TrEMBL:Q65MI4}	BLi03442	BLi03442	PucC {UniProtKB/TrEMBL:Q65F94}	[TP0414-TP0081 (0.81817394)]
COG1115	COG1319	BLi03380	BLi03380	Hypothetical protein {UniProtKB/TrEMBL:Q65FF3}	BLi03442	BLi03442	PucC {UniProtKB/TrEMBL:Q65F94}	[TP0414-TP0081 (0.81817394)]
COG1115	COG1319	BLi00817	BLi00817	Hypothetical protein {UniProtKB/TrEMBL:Q65MG2}	BLi03442	BLi03442	PucC {UniProtKB/TrEMBL:Q65F94}	[TP0414-TP0081 (0.81817394)]
COG1115	COG1319	BLi02069	BLi02069	AlsT {UniProtKB/TrEMBL:Q65J05}	BLi03442	BLi03442	PucC {UniProtKB/TrEMBL:Q65F94}	[TP0414-TP0081 (0.81817394)]
COG1115	COG1319	BLi04274	BLi04274	Hypothetical protein {UniProtKB/TrEMBL:Q65CX7}	BLi03442	BLi03442	PucC {UniProtKB/TrEMBL:Q65F94}	[TP0414-TP0081 (0.81817394)]
COG0457	COG1536	BLi02954	BLi02954	Conserved protein YsoA {UniProtKB/TrEMBL:Q65GJ2}	BLi01842	BLi01842	FliG {UniProtKB/TrEMBL:Q65JM7}	[TP0648-TP0400 (0.69805074)]
COG0457	COG1536	BLi00922	BLi00922	Hypothetical protein {UniProtKB/TrEMBL:Q65M77}	BLi01842	BLi01842	FliG {UniProtKB/TrEMBL:Q65JM7}	[TP0648-TP0400 (0.69805074)]
COG0457	COG1536	BLi01578	BLi01578	Hypothetical protein {UniProtKB/TrEMBL:Q65KD6}	BLi01842	BLi01842	FliG {UniProtKB/TrEMBL:Q65JM7}	[TP0648-TP0400 (0.69805074)]
COG0457	COG1536	BLi02394	BLi02394	Hypothetical protein ypiA	BLi01842	BLi01842	FliG {UniProtKB/TrEMBL:Q65JM7}	[TP0648-TP0400 (0.69805074)]
COG0457	COG1536	BLi03160	BLi03160	RapC {UniProtKB/TrEMBL:Q65FZ3}	BLi01842	BLi01842	FliG {UniProtKB/TrEMBL:Q65JM7}	[TP0648-TP0400 (0.69805074)]
COG0457	COG1536	BLi02978	BLi02978	Hypothetical protein {UniProtKB/TrEMBL:Q65GG8}	BLi01842	BLi01842	FliG {UniProtKB/TrEMBL:Q65JM7}	[TP0648-TP0400 (0.69805074)]
COG0457	COG1536	BLi01063	BLi01063	Hypothetical protein {UniProtKB/TrEMBL:Q65LU3}	BLi01842	BLi01842	FliG {UniProtKB/TrEMBL:Q65JM7}	[TP0648-TP0400 (0.69805074)]
COG0457	COG1536	BLi03446	BLi03446	RapI {UniProtKB/TrEMBL:Q65F90}	BLi01842	BLi01842	FliG {UniProtKB/TrEMBL:Q65JM7}	[TP0648-TP0400 (0.69805074)]
COG0457	COG1536	BLi03261	BLi03261	RapD {UniProtKB/TrEMBL:Q65FR7}	BLi01842	BLi01842	FliG {UniProtKB/TrEMBL:Q65JM7}	[TP0648-TP0400 (0.69805074)]
COG0457	COG1536	BLi00751	BLi00751	RapK {UniProtKB/TrEMBL:Q65MM8}	BLi01842	BLi01842	FliG {UniProtKB/TrEMBL:Q65JM7}	[TP0648-TP0400 (0.69805074)]
COG0457	COG1536	BLi00936	BLi00936	RapE {UniProtKB/TrEMBL:Q65M68}	BLi01842	BLi01842	FliG {UniProtKB/TrEMBL:Q65JM7}	[TP0648-TP0400 (0.69805074)]
COG0457	COG1536	BLi01137	BLi01137	RapG {UniProtKB/TrEMBL:Q65LL9}	BLi01842	BLi01842	FliG {UniProtKB/TrEMBL:Q65JM7}	[TP0648-TP0400 (0.69805074)]
COG0457	COG1536	BLi02874	BLi02874	Conserved protein YrrB {UniProtKB/TrEMBL:Q65GS0}	BLi01842	BLi01842	FliG {UniProtKB/TrEMBL:Q65JM7}	[TP0648-TP0400 (0.69805074)]
COG0457	COG1536	BLi02480	BLi02480	RapA {UniProtKB/TrEMBL:Q65HV9}	BLi01842	BLi01842	FliG {UniProtKB/TrEMBL:Q65JM7}	[TP0648-TP0400 (0.69805074)]
COG0457	COG1536	BLi03729	BLi03729	YvcD {UniProtKB/TrEMBL:Q65EG6}	BLi01842	BLi01842	FliG {UniProtKB/TrEMBL:Q65JM7}	[TP0648-TP0400 (0.69805074)]
COG0457	COG1536	BLi01577	BLi01577	Hypothetical protein {UniProtKB/TrEMBL:Q65KD7}	BLi01842	BLi01842	FliG {UniProtKB/TrEMBL:Q65JM7}	[TP0648-TP0400 (0.69805074)]
COG0457	COG1536	BLi01576	BLi01576	Hypothetical protein {UniProtKB/TrEMBL:Q65KD8}	BLi01842	BLi01842	FliG {UniProtKB/TrEMBL:Q65JM7}	[TP0648-TP0400 (0.69805074)]
COG0457	COG1536	BLi03406	BLi03406	Hypothetical protein {UniProtKB/TrEMBL:Q65FD0}	BLi01842	BLi01842	FliG {UniProtKB/TrEMBL:Q65JM7}	[TP0648-TP0400 (0.69805074)]
COG0240	COG0622	BLi02420	BLi02420	GpsA {UniProtKB/TrEMBL:Q65I16}	BLi02983	BLi02983	YsnB {UniProtKB/TrEMBL:Q65GG4}	[TP1009-TP0937 (0.80866665)]
COG0227	COG0492	BLi01803	rpmB	50S ribosomal protein L28	BLi03728	BLi03728	TrxB {UniProtKB/TrEMBL:Q65EG7}	[TP0362-TP0814 (0.801083)]
COG0227	COG0492	BLi01803	rpmB	50S ribosomal protein L28	BLi03393	BLi03393	FAD-dependent pyridine nucleotide-disulphide	[TP0362-TP0814 (0.801083)]
COG0227	COG0492	BLi01803	rpmB	50S ribosomal protein L28	BLi02092	BLi02092	Hypothetical protein {UniProtKB/TrEMBL:Q65IY3}	[TP0362-TP0814 (0.801083)]
COG0227	COG0492	BLi01803	rpmB	50S ribosomal protein L28	BLi02810	BLi02810	YcgT {UniProtKB/TrEMBL:Q65GY3}	[TP0362-TP0814 (0.801083)]
COG0227	COG0492	BLi01803	rpmB	50S ribosomal protein L28	BLi02434	BLi02434	Hypothetical protein in ansA 5'region (ORFA) (Fragment)	[TP0362-TP0814 (0.801083)]
COG0227	COG0492	BLi01803	rpmB	50S ribosomal protein L28	BLi00763	BLi00763	Hypothetical protein {UniProtKB/TrEMBL:Q65ML6}	[TP0362-TP0814 (0.801083)]
COG1512	COG1580	BLi00642	BLi00642	Conserved membrane protein YdjH	BLi01851	BLi01851	FliL {UniProtKB/TrEMBL:Q65JL8}	[TP0561-TP0722 (0.64005584)]
COG0051	COG1192	BLi00132	rpsJ	RpsJ {UniProtKB/TrEMBL:Q65PA8}	BLi04369	BLi04369	Soj {UniProtKB/TrEMBL:Q65CN7}	[TP0188-TP0272 (0.7732025)]
COG0098	COG0803	BLi00150	rpsE	30S ribosomal protein S5	BLi03213	BLi03213	YcdH {UniProtKB/TrEMBL:Q65FU1}	[TP0206-TP0163 (0.74372905)]
COG0098	COG0803	BLi00150	rpsE	30S ribosomal protein S5	BLi03547	BLi03547	MntA {UniProtKB/TrEMBL:Q65EZ1}	[TP0206-TP0163 (0.74372905)]
COG0249	COG0457	BLi01928	mutS	DNA mismatch repair protein mutS	BLi01577	BLi01577	Hypothetical protein {UniProtKB/TrEMBL:Q65KD7}	[TP0328-TP0095 (0.63719666)]
COG0249	COG0457	BLi01928	mutS	DNA mismatch repair protein mutS	BLi01137	BLi01137	RapG {UniProtKB/TrEMBL:Q65LL9}	[TP0328-TP0095 (0.63719666)]
COG0249	COG0457	BLi01928	mutS	DNA mismatch repair protein mutS	BLi03729	BLi03729	YvcD {UniProtKB/TrEMBL:Q65EG6}	[TP0328-TP0095 (0.63719666)]
COG0249	COG0457	BLi01928	mutS	DNA mismatch repair protein mutS	BLi00936	BLi00936	RapE {UniProtKB/TrEMBL:Q65M68}	[TP0328-TP0095 (0.63719666)]
COG0249	COG0457	BLi01928	mutS	DNA mismatch repair protein mutS	BLi00922	BLi00922	Hypothetical protein {UniProtKB/TrEMBL:Q65M77}	[TP0328-TP0095 (0.63719666)]
COG0249	COG0457	BLi01928	mutS	DNA mismatch repair protein mutS	BLi01063	BLi01063	Hypothetical protein {UniProtKB/TrEMBL:Q65LU3}	[TP0328-TP0095 (0.63719666)]
COG0249	COG0457	BLi01928	mutS	DNA mismatch repair protein mutS	BLi02978	BLi02978	Hypothetical protein {UniProtKB/TrEMBL:Q65GG8}	[TP0328-TP0095 (0.63719666)]
COG0249	COG0457	BLi01928	mutS	DNA mismatch repair protein mutS	BLi01576	BLi01576	Hypothetical protein {UniProtKB/TrEMBL:Q65KD8}	[TP0328-TP0095 (0.63719666)]
COG0249	COG0457	BLi01928	mutS	DNA mismatch repair protein mutS	BLi00751	BLi00751	RapK {UniProtKB/TrEMBL:Q65MM8}	[TP0328-TP0095 (0.63719666)]
COG0249	COG0457	BLi01928	mutS	DNA mismatch repair protein mutS	BLi03261	BLi03261	RapD {UniProtKB/TrEMBL:Q65FR7}	[TP0328-TP0095 (0.63719666)]
COG0249	COG0457	BLi01928	mutS	DNA mismatch repair protein mutS	BLi03406	BLi03406	Hypothetical protein {UniProtKB/TrEMBL:Q65FD0}	[TP0328-TP0095 (0.63719666)]
COG0249	COG0457	BLi01928	mutS	DNA mismatch repair protein mutS	BLi03446	BLi03446	RapI {UniProtKB/TrEMBL:Q65F90}	[TP0328-TP0095 (0.63719666)]
COG0249	COG0457	BLi01928	mutS	DNA mismatch repair protein mutS	BLi02874	BLi02874	Conserved protein YrrB {UniProtKB/TrEMBL:Q65GS0}	[TP0328-TP0095 (0.63719666)]
COG0249	COG0457	BLi01928	mutS	DNA mismatch repair protein mutS	BLi02480	BLi02480	RapA {UniProtKB/TrEMBL:Q65HV9}	[TP0328-TP0095 (0.63719666)]
COG0249	COG0457	BLi01928	mutS	DNA mismatch repair protein mutS	BLi01578	BLi01578	Hypothetical protein {UniProtKB/TrEMBL:Q65KD6}	[TP0328-TP0095 (0.63719666)]
COG0249	COG0457	BLi01928	mutS	DNA mismatch repair protein mutS	BLi02954	BLi02954	Conserved protein YsoA {UniProtKB/TrEMBL:Q65GJ2}	[TP0328-TP0095 (0.63719666)]
COG0249	COG0457	BLi01928	mutS	DNA mismatch repair protein mutS	BLi03160	BLi03160	RapC {UniProtKB/TrEMBL:Q65FZ3}	[TP0328-TP0095 (0.63719666)]
COG0249	COG0457	BLi01928	mutS	DNA mismatch repair protein mutS	BLi02394	BLi02394	Hypothetical protein ypiA	[TP0328-TP0095 (0.63719666)]
COG0442	COG0459	BLi01878	BLi01878	ProS {UniProtKB/TrEMBL:Q65JJ1}	BLi00624	groL	60 kDa chaperonin (Protein Cpn60) (groEL protein)	[TP0160-TP0030 (0.7719589)]
COG0255	COG1354	BLi00141	BLi00141	RpmC {UniProtKB/TrEMBL:Q65P99}	BLi02468	BLi02468	YpuG {UniProtKB/TrEMBL:Q65HX1}	[TP0197-TP0691 (0.70609456)]
COG0217	COG0481	BLi02909	BL01150	Hypothetical UPF0082 protein BLi02909/BL01150	BLi02743	lepA	LepA {UniProtKB/TrEMBL:Q65H50}	[TP0474-TP0510 (0.76600474)]
COG0217	COG0481	BLi00754	BL02339	Hypothetical UPF0082 protein BLi00754/BL02339	BLi02743	lepA	LepA {UniProtKB/TrEMBL:Q65H50}	[TP0474-TP0510 (0.76600474)]
COG1360	COG5401	BLi01523	BLi01523	MotB {UniProtKB/TrEMBL:Q65KJ0}	BLi02986	BLi02986	Spore germination protein GerM	[TP0724-TP0832 (0.61589503)]
COG1360	COG5401	BLi03123	BLi03123	YtxE {UniProtKB/TrEMBL:Q65G30}	BLi02986	BLi02986	Spore germination protein GerM	[TP0724-TP0832 (0.61589503)]
COG0178	COG0357	BLi03758	BLi03758	UvrA2 {UniProtKB/TrEMBL:Q65ED9}	BLi04373	gidB	Methyltransferase gidB (EC 2.1.-.-) (Glucose-inhibited division protein B)	[TP0514-TP0946 (0.8569251)]
COG1815	COG1843	BLi01838	BLi01838	FlgB {UniProtKB/TrEMBL:Q65JN1}	BLi01848	BLi01848	YlxG {UniProtKB/TrEMBL:Q65JM1}	[TP0396-TP0728 (0.83050734)]
COG0592	COG1580	BLi00002	BLi00002	DnaN {UniProtKB/TrEMBL:Q65PM1}	BLi01851	BLi01851	FliL {UniProtKB/TrEMBL:Q65JL8}	[TP0002-TP0378 (0.79585755)]
COG0472	COG2239	BLi01736	mraY	Phospho-N-acetylmuramoyl-pentapeptide-transferase (EC 2.7.8.13) (UDP- MurNAc-pentapeptide phosphotransferase)	BLi01426	BLi01426	YkoK2 {UniProtKB/TrEMBL:Q65KT5}	[TP0345-TP0917 (0.5059451)]
COG0472	COG2239	BLi03798	BLi03798	TagO {UniProtKB/TrEMBL:Q65EA0}	BLi01426	BLi01426	YkoK2 {UniProtKB/TrEMBL:Q65KT5}	[TP0345-TP0917 (0.5059451)]
COG0330	COG0772	BLi02027	BLi02027	Hypothetical protein {UniProtKB/TrEMBL:Q65J46}	BLi00648	BLi00648	Hypothetical protein {UniProtKB/TrEMBL:Q65MX7}	[TP0113-TP0501 (0.70068353)]
COG0330	COG0772	BLi02027	BLi02027	Hypothetical protein {UniProtKB/TrEMBL:Q65J46}	BLi01738	BLi01738	SpoVE {UniProtKB/TrEMBL:Q65JY1}	[TP0113-TP0501 (0.70068353)]
COG0330	COG0772	BLi02027	BLi02027	Hypothetical protein {UniProtKB/TrEMBL:Q65J46}	BLi04024	BLi04024	RodA {UniProtKB/TrEMBL:Q65DM7}	[TP0113-TP0501 (0.70068353)]
COG0330	COG0772	BLi02027	BLi02027	Hypothetical protein {UniProtKB/TrEMBL:Q65J46}	BLi04025	BLi04025	Hypothetical protein {UniProtKB/TrEMBL:Q65DM6}	[TP0113-TP0501 (0.70068353)]
COG0330	COG0772	BLi02027	BLi02027	Hypothetical protein {UniProtKB/TrEMBL:Q65J46}	BLi00649	BLi00649	Hypothetical protein {UniProtKB/TrEMBL:Q65MX6}	[TP0113-TP0501 (0.70068353)]
COG0330	COG0772	BLi02027	BLi02027	Hypothetical protein {UniProtKB/TrEMBL:Q65J46}	BLi01702	BLi01702	FtsW {UniProtKB/TrEMBL:Q65K16}	[TP0113-TP0501 (0.70068353)]
COG0154	COG1624	BLi00325	BLi00325	Hypothetical protein {UniProtKB/TrEMBL:Q65NT0}	BLi00201	BLi00201	YbbP {UniProtKB/TrEMBL:Q65P49}	[TP1020-TP0826 (0.7964557)]
COG0154	COG1624	BLi03570	BLi03570	Hypothetical protein {UniProtKB/TrEMBL:Q65EW9}	BLi00201	BLi00201	YbbP {UniProtKB/TrEMBL:Q65P49}	[TP1020-TP0826 (0.7964557)]
COG0154	COG1624	BLi03571	BLi03571	Hypothetical protein {UniProtKB/TrEMBL:Q65EW8}	BLi00201	BLi00201	YbbP {UniProtKB/TrEMBL:Q65P49}	[TP1020-TP0826 (0.7964557)]
COG0154	COG1624	BLi00731	gatA	Glutamyl-tRNA(Gln) amidotransferase subunit A (EC 6.3.5.-) (Glu-ADT subunit A)	BLi00201	BLi00201	YbbP {UniProtKB/TrEMBL:Q65P49}	[TP1020-TP0826 (0.7964557)]
COG0442	COG1843	BLi01878	BLi01878	ProS {UniProtKB/TrEMBL:Q65JJ1}	BLi01848	BLi01848	YlxG {UniProtKB/TrEMBL:Q65JM1}	[TP0160-TP0728 (0.50152636)]
COG0840	COG1558	BLi00758	BLi00758	YfmS {UniProtKB/TrEMBL:Q65MM1}	BLi01839	BLi01839	FlgC {UniProtKB/TrEMBL:Q65JN0}	[TP0640-TP0397 (0.8569927)]
COG0840	COG1558	BLi00417	BLi00417	Hypothetical protein {UniProtKB/TrEMBL:Q65NJ1}	BLi01839	BLi01839	FlgC {UniProtKB/TrEMBL:Q65JN0}	[TP0640-TP0397 (0.8569927)]
COG0840	COG1558	BLi00461	BLi00461	TlpA {UniProtKB/TrEMBL:Q65NE7}	BLi01839	BLi01839	FlgC {UniProtKB/TrEMBL:Q65JN0}	[TP0640-TP0397 (0.8569927)]
COG0840	COG1558	BLi04273	BLi04273	Putative methyl-accepting chemotaxis protein YoaH	BLi01839	BLi01839	FlgC {UniProtKB/TrEMBL:Q65JN0}	[TP0640-TP0397 (0.8569927)]
COG0840	COG1558	BLi00392	BLi00392	Hypothetical protein {UniProtKB/TrEMBL:Q65NL4}	BLi01839	BLi01839	FlgC {UniProtKB/TrEMBL:Q65JN0}	[TP0640-TP0397 (0.8569927)]
COG0840	COG1558	BLi03295	BLi03295	Hypothetical protein {UniProtKB/TrEMBL:Q65FN5}	BLi01839	BLi01839	FlgC {UniProtKB/TrEMBL:Q65JN0}	[TP0640-TP0397 (0.8569927)]
COG0840	COG1558	BLi00259	BLi00259	Putative transmembrane receptor taxis protein	BLi01839	BLi01839	FlgC {UniProtKB/TrEMBL:Q65JN0}	[TP0640-TP0397 (0.8569927)]
COG0840	COG1558	BLi03296	BLi03296	McpA {UniProtKB/TrEMBL:Q65FN4}	BLi01839	BLi01839	FlgC {UniProtKB/TrEMBL:Q65JN0}	[TP0640-TP0397 (0.8569927)]
COG0840	COG1558	BLi01604	BLi01604	McpC {UniProtKB/TrEMBL:Q65KB1}	BLi01839	BLi01839	FlgC {UniProtKB/TrEMBL:Q65JN0}	[TP0640-TP0397 (0.8569927)]
COG0840	COG1558	BLi02183	BLi02183	TlpB {UniProtKB/TrEMBL:Q65IP6}	BLi01839	BLi01839	FlgC {UniProtKB/TrEMBL:Q65JN0}	[TP0640-TP0397 (0.8569927)]
COG0840	COG1558	BLi01115	BLi01115	HemAT {UniProtKB/TrEMBL:Q65LP1}	BLi01839	BLi01839	FlgC {UniProtKB/TrEMBL:Q65JN0}	[TP0640-TP0397 (0.8569927)]
COG0840	COG1558	BLi00393	BLi00393	TlpC {UniProtKB/TrEMBL:Q65NL3}	BLi01839	BLi01839	FlgC {UniProtKB/TrEMBL:Q65JN0}	[TP0640-TP0397 (0.8569927)]
COG0840	COG1558	BLi03297	BLi03297	Hypothetical protein {UniProtKB/TrEMBL:Q65FN3}	BLi01839	BLi01839	FlgC {UniProtKB/TrEMBL:Q65JN0}	[TP0640-TP0397 (0.8569927)]
COG0267	COG2137	BLi02553	BLi02553	50S ribosomal protein L33	BLi00877	BLi00877	YfhG {UniProtKB/TrEMBL:Q65MA3}	[TP0234-TP1023 (0.5769722)]
COG0267	COG2137	BLi02667	BLi02667	50S ribosomal protein L33	BLi00877	BLi00877	YfhG {UniProtKB/TrEMBL:Q65MA3}	[TP0234-TP1023 (0.5769722)]
COG0267	COG2137	BLi00117	BLi00117	50S ribosomal protein L33	BLi00877	BLi00877	YfhG {UniProtKB/TrEMBL:Q65MA3}	[TP0234-TP1023 (0.5769722)]
COG1109	COG1488	BLi00997	BLi00997	YhxB {UniProtKB/TrEMBL:Q65M09}	BLi03363	BLi03363	YueK {UniProtKB/TrEMBL:Q65FH0}	[TP0413-TP0628 (0.6598422)]
COG1109	COG1488	BLi00203	glmM	Phosphoglucosamine mutase (EC 5.4.2.10)	BLi03363	BLi03363	YueK {UniProtKB/TrEMBL:Q65FH0}	[TP0413-TP0628 (0.6598422)]
COG1214	COG1509	BLi00613	BLi00613	YdiC {UniProtKB/TrEMBL:Q65N09}	BLi02294	BLi02294	KamA {UniProtKB/TrEMBL:Q65IE0}	[TP0876-TP0121 (0.53793955)]
COG0465	COG2891	BLi00085	BLi00085	FtsH {UniProtKB/TrEMBL:Q65PF2}	BLi02930	BLi02930	MreD {UniProtKB/TrEMBL:Q65GL6}	[TP0330-TP0499 (0.74372905)]
COG0143	COG0217	BLi00051	BLi00051	Methionyl-tRNA synthetase MetS	BLi00754	BL02339	Hypothetical UPF0082 protein BLi00754/BL02339	[TP0798-TP0474 (0.7790581)]
COG0143	COG0217	BLi00051	BLi00051	Methionyl-tRNA synthetase MetS	BLi02909	BL01150	Hypothetical UPF0082 protein BLi02909/BL01150	[TP0798-TP0474 (0.7790581)]
COG0257	COG0716	BLi00158	BLi00158	50S ribosomal protein L36	BLi01629	BLi01629	YkuN {UniProtKB/TrEMBL:Q65K88}	[TP0209-TP0925 (0.69083804)]
COG0257	COG0716	BLi00158	BLi00158	50S ribosomal protein L36	BLi01631	BLi01631	YkuP {UniProtKB/TrEMBL:Q65K86}	[TP0209-TP0925 (0.69083804)]
COG0357	COG1774	BLi04373	gidB	Methyltransferase gidB (EC 2.1.-.-) (Glucose-inhibited division protein B)	BLi00045	BLi00045	Putative signal peptidase II YaaT	[TP0946-TP0046 (0.5510487)]
COG0357	COG0442	BLi04373	gidB	Methyltransferase gidB (EC 2.1.-.-) (Glucose-inhibited division protein B)	BLi01878	BLi01878	ProS {UniProtKB/TrEMBL:Q65JJ1}	[TP0946-TP0160 (0.6515529)]
COG0457	COG1256	BLi00922	BLi00922	Hypothetical protein {UniProtKB/TrEMBL:Q65M77}	BLi03785	BLi03785	FlgK {UniProtKB/TrEMBL:Q65EB3}	[TP0067-TP0660 (0.6278126)]
COG0457	COG1256	BLi02954	BLi02954	Conserved protein YsoA {UniProtKB/TrEMBL:Q65GJ2}	BLi03785	BLi03785	FlgK {UniProtKB/TrEMBL:Q65EB3}	[TP0067-TP0660 (0.6278126)]
COG0457	COG1256	BLi00751	BLi00751	RapK {UniProtKB/TrEMBL:Q65MM8}	BLi03785	BLi03785	FlgK {UniProtKB/TrEMBL:Q65EB3}	[TP0067-TP0660 (0.6278126)]
COG0457	COG1256	BLi01063	BLi01063	Hypothetical protein {UniProtKB/TrEMBL:Q65LU3}	BLi03785	BLi03785	FlgK {UniProtKB/TrEMBL:Q65EB3}	[TP0067-TP0660 (0.6278126)]
COG0457	COG1256	BLi01137	BLi01137	RapG {UniProtKB/TrEMBL:Q65LL9}	BLi03785	BLi03785	FlgK {UniProtKB/TrEMBL:Q65EB3}	[TP0067-TP0660 (0.6278126)]
COG0457	COG1256	BLi01578	BLi01578	Hypothetical protein {UniProtKB/TrEMBL:Q65KD6}	BLi03785	BLi03785	FlgK {UniProtKB/TrEMBL:Q65EB3}	[TP0067-TP0660 (0.6278126)]
COG0457	COG1256	BLi02874	BLi02874	Conserved protein YrrB {UniProtKB/TrEMBL:Q65GS0}	BLi03785	BLi03785	FlgK {UniProtKB/TrEMBL:Q65EB3}	[TP0067-TP0660 (0.6278126)]
COG0457	COG1256	BLi02480	BLi02480	RapA {UniProtKB/TrEMBL:Q65HV9}	BLi03785	BLi03785	FlgK {UniProtKB/TrEMBL:Q65EB3}	[TP0067-TP0660 (0.6278126)]
COG0457	COG1256	BLi01577	BLi01577	Hypothetical protein {UniProtKB/TrEMBL:Q65KD7}	BLi03785	BLi03785	FlgK {UniProtKB/TrEMBL:Q65EB3}	[TP0067-TP0660 (0.6278126)]
COG0457	COG1256	BLi03446	BLi03446	RapI {UniProtKB/TrEMBL:Q65F90}	BLi03785	BLi03785	FlgK {UniProtKB/TrEMBL:Q65EB3}	[TP0067-TP0660 (0.6278126)]
COG0457	COG1256	BLi02394	BLi02394	Hypothetical protein ypiA	BLi03785	BLi03785	FlgK {UniProtKB/TrEMBL:Q65EB3}	[TP0067-TP0660 (0.6278126)]
COG0457	COG1256	BLi02978	BLi02978	Hypothetical protein {UniProtKB/TrEMBL:Q65GG8}	BLi03785	BLi03785	FlgK {UniProtKB/TrEMBL:Q65EB3}	[TP0067-TP0660 (0.6278126)]
COG0457	COG1256	BLi03160	BLi03160	RapC {UniProtKB/TrEMBL:Q65FZ3}	BLi03785	BLi03785	FlgK {UniProtKB/TrEMBL:Q65EB3}	[TP0067-TP0660 (0.6278126)]
COG0457	COG1256	BLi03261	BLi03261	RapD {UniProtKB/TrEMBL:Q65FR7}	BLi03785	BLi03785	FlgK {UniProtKB/TrEMBL:Q65EB3}	[TP0067-TP0660 (0.6278126)]
COG0457	COG1256	BLi01576	BLi01576	Hypothetical protein {UniProtKB/TrEMBL:Q65KD8}	BLi03785	BLi03785	FlgK {UniProtKB/TrEMBL:Q65EB3}	[TP0067-TP0660 (0.6278126)]
COG0457	COG1256	BLi03406	BLi03406	Hypothetical protein {UniProtKB/TrEMBL:Q65FD0}	BLi03785	BLi03785	FlgK {UniProtKB/TrEMBL:Q65EB3}	[TP0067-TP0660 (0.6278126)]
COG0457	COG1256	BLi03729	BLi03729	YvcD {UniProtKB/TrEMBL:Q65EG6}	BLi03785	BLi03785	FlgK {UniProtKB/TrEMBL:Q65EB3}	[TP0067-TP0660 (0.6278126)]
COG0457	COG1256	BLi00936	BLi00936	RapE {UniProtKB/TrEMBL:Q65M68}	BLi03785	BLi03785	FlgK {UniProtKB/TrEMBL:Q65EB3}	[TP0067-TP0660 (0.6278126)]
COG1752	COG2011	BLi02622	BLi02622	Conserved protein YqhO {UniProtKB/TrEMBL:Q65HG8}	BLi03456	BLi03456	Binding-protein-dependent transport systems inner	[TP1033-TP0119 (0.6374247)]
COG1752	COG2011	BLi02622	BLi02622	Conserved protein YqhO {UniProtKB/TrEMBL:Q65HG8}	BLi00973	BLi00973	Hypothetical protein {UniProtKB/TrEMBL:Q65M33}	[TP1033-TP0119 (0.6374247)]
COG0564	COG1200	BLi01256	BLi01256	YjbO {UniProtKB/TrEMBL:Q65LA1}	BLi01808	BLi01808	RecG {UniProtKB/TrEMBL:Q65JR1}	[TP0339-TP0687 (0.85149276)]
COG0564	COG1200	BLi01766	BLi01766	Pseudouridine synthase {UniProtKB/TrEMBL:Q65JV3}	BLi01808	BLi01808	RecG {UniProtKB/TrEMBL:Q65JR1}	[TP0339-TP0687 (0.85149276)]
COG0564	COG1200	BLi00984	BLi00984	Pseudouridine synthase {UniProtKB/TrEMBL:Q65M22}	BLi01808	BLi01808	RecG {UniProtKB/TrEMBL:Q65JR1}	[TP0339-TP0687 (0.85149276)]
COG0636	COG1512	BLi03931	BLi03931	AtpE {UniProtKB/TrEMBL:Q65DW9}	BLi00642	BLi00642	Conserved membrane protein YdjH	[TP0430-TP0561 (0.5857341)]
COG0772	COG1115	BLi04025	BLi04025	Hypothetical protein {UniProtKB/TrEMBL:Q65DM6}	BLi03380	BLi03380	Hypothetical protein {UniProtKB/TrEMBL:Q65FF3}	[TP0501-TP0998 (0.70629925)]
COG0772	COG1115	BLi01702	BLi01702	FtsW {UniProtKB/TrEMBL:Q65K16}	BLi00795	BLi00795	YflA {UniProtKB/TrEMBL:Q65MI4}	[TP0501-TP0998 (0.70629925)]
COG0772	COG1115	BLi01702	BLi01702	FtsW {UniProtKB/TrEMBL:Q65K16}	BLi00817	BLi00817	Hypothetical protein {UniProtKB/TrEMBL:Q65MG2}	[TP0501-TP0998 (0.70629925)]
COG0772	COG1115	BLi00649	BLi00649	Hypothetical protein {UniProtKB/TrEMBL:Q65MX6}	BLi04274	BLi04274	Hypothetical protein {UniProtKB/TrEMBL:Q65CX7}	[TP0501-TP0998 (0.70629925)]
COG0772	COG1115	BLi04025	BLi04025	Hypothetical protein {UniProtKB/TrEMBL:Q65DM6}	BLi02069	BLi02069	AlsT {UniProtKB/TrEMBL:Q65J05}	[TP0501-TP0998 (0.70629925)]
COG0772	COG1115	BLi01702	BLi01702	FtsW {UniProtKB/TrEMBL:Q65K16}	BLi03380	BLi03380	Hypothetical protein {UniProtKB/TrEMBL:Q65FF3}	[TP0501-TP0998 (0.70629925)]
COG0772	COG1115	BLi01738	BLi01738	SpoVE {UniProtKB/TrEMBL:Q65JY1}	BLi02069	BLi02069	AlsT {UniProtKB/TrEMBL:Q65J05}	[TP0501-TP0998 (0.70629925)]
COG0772	COG1115	BLi00648	BLi00648	Hypothetical protein {UniProtKB/TrEMBL:Q65MX7}	BLi02069	BLi02069	AlsT {UniProtKB/TrEMBL:Q65J05}	[TP0501-TP0998 (0.70629925)]
COG0772	COG1115	BLi00648	BLi00648	Hypothetical protein {UniProtKB/TrEMBL:Q65MX7}	BLi04274	BLi04274	Hypothetical protein {UniProtKB/TrEMBL:Q65CX7}	[TP0501-TP0998 (0.70629925)]
COG0772	COG1115	BLi04025	BLi04025	Hypothetical protein {UniProtKB/TrEMBL:Q65DM6}	BLi00817	BLi00817	Hypothetical protein {UniProtKB/TrEMBL:Q65MG2}	[TP0501-TP0998 (0.70629925)]
COG0772	COG1115	BLi04025	BLi04025	Hypothetical protein {UniProtKB/TrEMBL:Q65DM6}	BLi04274	BLi04274	Hypothetical protein {UniProtKB/TrEMBL:Q65CX7}	[TP0501-TP0998 (0.70629925)]
COG0772	COG1115	BLi04025	BLi04025	Hypothetical protein {UniProtKB/TrEMBL:Q65DM6}	BLi00795	BLi00795	YflA {UniProtKB/TrEMBL:Q65MI4}	[TP0501-TP0998 (0.70629925)]
COG0772	COG1115	BLi04024	BLi04024	RodA {UniProtKB/TrEMBL:Q65DM7}	BLi03380	BLi03380	Hypothetical protein {UniProtKB/TrEMBL:Q65FF3}	[TP0501-TP0998 (0.70629925)]
COG0772	COG1115	BLi01738	BLi01738	SpoVE {UniProtKB/TrEMBL:Q65JY1}	BLi03380	BLi03380	Hypothetical protein {UniProtKB/TrEMBL:Q65FF3}	[TP0501-TP0998 (0.70629925)]
COG0772	COG1115	BLi00648	BLi00648	Hypothetical protein {UniProtKB/TrEMBL:Q65MX7}	BLi03380	BLi03380	Hypothetical protein {UniProtKB/TrEMBL:Q65FF3}	[TP0501-TP0998 (0.70629925)]
COG0772	COG1115	BLi04024	BLi04024	RodA {UniProtKB/TrEMBL:Q65DM7}	BLi02069	BLi02069	AlsT {UniProtKB/TrEMBL:Q65J05}	[TP0501-TP0998 (0.70629925)]
COG0772	COG1115	BLi01702	BLi01702	FtsW {UniProtKB/TrEMBL:Q65K16}	BLi02069	BLi02069	AlsT {UniProtKB/TrEMBL:Q65J05}	[TP0501-TP0998 (0.70629925)]
COG0772	COG1115	BLi00649	BLi00649	Hypothetical protein {UniProtKB/TrEMBL:Q65MX6}	BLi03380	BLi03380	Hypothetical protein {UniProtKB/TrEMBL:Q65FF3}	[TP0501-TP0998 (0.70629925)]
COG0772	COG1115	BLi04024	BLi04024	RodA {UniProtKB/TrEMBL:Q65DM7}	BLi00795	BLi00795	YflA {UniProtKB/TrEMBL:Q65MI4}	[TP0501-TP0998 (0.70629925)]
COG0772	COG1115	BLi01738	BLi01738	SpoVE {UniProtKB/TrEMBL:Q65JY1}	BLi00795	BLi00795	YflA {UniProtKB/TrEMBL:Q65MI4}	[TP0501-TP0998 (0.70629925)]
COG0772	COG1115	BLi04024	BLi04024	RodA {UniProtKB/TrEMBL:Q65DM7}	BLi00817	BLi00817	Hypothetical protein {UniProtKB/TrEMBL:Q65MG2}	[TP0501-TP0998 (0.70629925)]
COG0772	COG1115	BLi00649	BLi00649	Hypothetical protein {UniProtKB/TrEMBL:Q65MX6}	BLi00795	BLi00795	YflA {UniProtKB/TrEMBL:Q65MI4}	[TP0501-TP0998 (0.70629925)]
COG0772	COG1115	BLi04024	BLi04024	RodA {UniProtKB/TrEMBL:Q65DM7}	BLi04274	BLi04274	Hypothetical protein {UniProtKB/TrEMBL:Q65CX7}	[TP0501-TP0998 (0.70629925)]
COG0772	COG1115	BLi00649	BLi00649	Hypothetical protein {UniProtKB/TrEMBL:Q65MX6}	BLi00817	BLi00817	Hypothetical protein {UniProtKB/TrEMBL:Q65MG2}	[TP0501-TP0998 (0.70629925)]
COG0772	COG1115	BLi01738	BLi01738	SpoVE {UniProtKB/TrEMBL:Q65JY1}	BLi00817	BLi00817	Hypothetical protein {UniProtKB/TrEMBL:Q65MG2}	[TP0501-TP0998 (0.70629925)]
COG0772	COG1115	BLi00649	BLi00649	Hypothetical protein {UniProtKB/TrEMBL:Q65MX6}	BLi02069	BLi02069	AlsT {UniProtKB/TrEMBL:Q65J05}	[TP0501-TP0998 (0.70629925)]
COG0772	COG1115	BLi01702	BLi01702	FtsW {UniProtKB/TrEMBL:Q65K16}	BLi04274	BLi04274	Hypothetical protein {UniProtKB/TrEMBL:Q65CX7}	[TP0501-TP0998 (0.70629925)]
COG0772	COG1115	BLi00648	BLi00648	Hypothetical protein {UniProtKB/TrEMBL:Q65MX7}	BLi00795	BLi00795	YflA {UniProtKB/TrEMBL:Q65MI4}	[TP0501-TP0998 (0.70629925)]
COG0772	COG1115	BLi00648	BLi00648	Hypothetical protein {UniProtKB/TrEMBL:Q65MX7}	BLi00817	BLi00817	Hypothetical protein {UniProtKB/TrEMBL:Q65MG2}	[TP0501-TP0998 (0.70629925)]
COG0772	COG1115	BLi01738	BLi01738	SpoVE {UniProtKB/TrEMBL:Q65JY1}	BLi04274	BLi04274	Hypothetical protein {UniProtKB/TrEMBL:Q65CX7}	[TP0501-TP0998 (0.70629925)]
COG0457	COG2812	BLi02480	BLi02480	RapA {UniProtKB/TrEMBL:Q65HV9}	BLi00028	BLi00028	DnaX {UniProtKB/TrEMBL:Q65PK1}	[TP0067-TP1005 (0.5652097)]
COG0457	COG2812	BLi00936	BLi00936	RapE {UniProtKB/TrEMBL:Q65M68}	BLi00028	BLi00028	DnaX {UniProtKB/TrEMBL:Q65PK1}	[TP0067-TP1005 (0.5652097)]
COG0457	COG2812	BLi00751	BLi00751	RapK {UniProtKB/TrEMBL:Q65MM8}	BLi00028	BLi00028	DnaX {UniProtKB/TrEMBL:Q65PK1}	[TP0067-TP1005 (0.5652097)]
COG0457	COG2812	BLi01576	BLi01576	Hypothetical protein {UniProtKB/TrEMBL:Q65KD8}	BLi00028	BLi00028	DnaX {UniProtKB/TrEMBL:Q65PK1}	[TP0067-TP1005 (0.5652097)]
COG0457	COG2812	BLi02874	BLi02874	Conserved protein YrrB {UniProtKB/TrEMBL:Q65GS0}	BLi00028	BLi00028	DnaX {UniProtKB/TrEMBL:Q65PK1}	[TP0067-TP1005 (0.5652097)]
COG0457	COG2812	BLi02394	BLi02394	Hypothetical protein ypiA	BLi00028	BLi00028	DnaX {UniProtKB/TrEMBL:Q65PK1}	[TP0067-TP1005 (0.5652097)]
COG0457	COG2812	BLi03406	BLi03406	Hypothetical protein {UniProtKB/TrEMBL:Q65FD0}	BLi00028	BLi00028	DnaX {UniProtKB/TrEMBL:Q65PK1}	[TP0067-TP1005 (0.5652097)]
COG0457	COG2812	BLi03261	BLi03261	RapD {UniProtKB/TrEMBL:Q65FR7}	BLi00028	BLi00028	DnaX {UniProtKB/TrEMBL:Q65PK1}	[TP0067-TP1005 (0.5652097)]
COG0457	COG2812	BLi00922	BLi00922	Hypothetical protein {UniProtKB/TrEMBL:Q65M77}	BLi00028	BLi00028	DnaX {UniProtKB/TrEMBL:Q65PK1}	[TP0067-TP1005 (0.5652097)]
COG0457	COG2812	BLi03446	BLi03446	RapI {UniProtKB/TrEMBL:Q65F90}	BLi00028	BLi00028	DnaX {UniProtKB/TrEMBL:Q65PK1}	[TP0067-TP1005 (0.5652097)]
COG0457	COG2812	BLi01577	BLi01577	Hypothetical protein {UniProtKB/TrEMBL:Q65KD7}	BLi00028	BLi00028	DnaX {UniProtKB/TrEMBL:Q65PK1}	[TP0067-TP1005 (0.5652097)]
COG0457	COG2812	BLi01578	BLi01578	Hypothetical protein {UniProtKB/TrEMBL:Q65KD6}	BLi00028	BLi00028	DnaX {UniProtKB/TrEMBL:Q65PK1}	[TP0067-TP1005 (0.5652097)]
COG0457	COG2812	BLi02978	BLi02978	Hypothetical protein {UniProtKB/TrEMBL:Q65GG8}	BLi00028	BLi00028	DnaX {UniProtKB/TrEMBL:Q65PK1}	[TP0067-TP1005 (0.5652097)]
COG0457	COG2812	BLi01063	BLi01063	Hypothetical protein {UniProtKB/TrEMBL:Q65LU3}	BLi00028	BLi00028	DnaX {UniProtKB/TrEMBL:Q65PK1}	[TP0067-TP1005 (0.5652097)]
COG0457	COG2812	BLi03160	BLi03160	RapC {UniProtKB/TrEMBL:Q65FZ3}	BLi00028	BLi00028	DnaX {UniProtKB/TrEMBL:Q65PK1}	[TP0067-TP1005 (0.5652097)]
COG0457	COG2812	BLi02954	BLi02954	Conserved protein YsoA {UniProtKB/TrEMBL:Q65GJ2}	BLi00028	BLi00028	DnaX {UniProtKB/TrEMBL:Q65PK1}	[TP0067-TP1005 (0.5652097)]
COG0457	COG2812	BLi03729	BLi03729	YvcD {UniProtKB/TrEMBL:Q65EG6}	BLi00028	BLi00028	DnaX {UniProtKB/TrEMBL:Q65PK1}	[TP0067-TP1005 (0.5652097)]
[truncated: 335 more rows]
