# Supplementary material for: The Binary Protein Interactome of Treponema pallidum – The Syphilis Spirochete
Source: PLoS One. 2008 May 28;3(5):e2292. doi: 10.1371/journal.pone.0002292 (PMC2386257; doi:10.1371/journal.pone.0002292)
Supplement: Data S1 — Predicted protein-protein interactions based on our Treponema pallidum data; zip archive containing 372 files with one file per species. (6.09 MB ZIP) [file pone.0002292.s006.zip › bacteria/Bacillus_subtilis.tab]

224308 Bacillus subtilis
COG A	COG B	Locus Id A	Preferred Name(s) A	Annotation A	Locus Id B	Preferred Name(s) B	Annotation B	T. pallidum interaction
COG0186	COG1475	BSU01250	rpsQ	30S ribosomal protein S17 (BS16)	BSU40990	yyaA	Protein yyaA {UniProtKB/Swiss-Prot:P37524}	[TP0198-TP0271 (0.71912634)]
COG0186	COG1475	BSU01250	rpsQ	30S ribosomal protein S17 (BS16)	BSU40960	spo0J	Stage 0 sporulation protein J	[TP0198-TP0271 (0.71912634)]
COG0617	COG0860	BSU22450	cca	CCA-adding enzyme (EC 2.7.7.25) (EC 2.7.7.21) (tRNA nucleotidyltransferase) (tRNA adenylyl-/cytidylyl- transferase) (tRNA CCA-pyrophosphorylase) (tRNA-NT)	BSU01530	cwlD	Germination-specific N-acetylmuramoyl-L-alanine amidase (EC 3.5.1.28) (Cell wall hydrolase) (Autolysin)	[TP0270-TP0247 (0.76828843)]
COG0617	COG0860	BSU22450	cca	CCA-adding enzyme (EC 2.7.7.25) (EC 2.7.7.21) (tRNA nucleotidyltransferase) (tRNA adenylyl-/cytidylyl- transferase) (tRNA CCA-pyrophosphorylase) (tRNA-NT)	BSU17410	cwlC	Sporulation-specific N-acetylmuramoyl-L-alanine amidase (EC 3.5.1.28) (Cell wall hydrolase) (Autolysin)	[TP0270-TP0247 (0.76828843)]
COG0617	COG0860	BSU22450	cca	CCA-adding enzyme (EC 2.7.7.25) (EC 2.7.7.21) (tRNA nucleotidyltransferase) (tRNA adenylyl-/cytidylyl- transferase) (tRNA CCA-pyrophosphorylase) (tRNA-NT)	BSU24190	yqiI	Hypothetical protein yqiI	[TP0270-TP0247 (0.76828843)]
COG0201	COG0550	BSU01360	secY	Preprotein translocase secY subunit	BSU04260	BSU04260	PROBABLE DNA TOPOISOMERASE III	[TP0208-TP0394 (0.8044664)]
COG0201	COG0550	BSU01360	secY	Preprotein translocase secY subunit	BSU16120	topA	DNA topoisomerase 1 (EC 5.99.1.2) (DNA topoisomerase I) (Omega- protein) (Relaxing enzyme) (Untwisting enzyme) (Swivelase)	[TP0208-TP0394 (0.8044664)]
COG0693	COG1922	BSU18790	BSU18790	YoaZ {UniProtKB/TrEMBL:O34947}	BSU35750	tagA	Putative N-acetylmannosaminyltransferase (EC 2.4.1.187) (UDP-N- acetylmannosamine transferase) (N-acetylglucosaminyldiphospho- undecaprenol N-acetyl-beta-D-mannosaminyltransferase) (Major teichoic acid biosynthesis protein A)	[TP0445-TP0275 (0.6010877)]
COG0693	COG1922	BSU05110	BSU05110	YdeA protein {UniProtKB/TrEMBL:P96658}	BSU35750	tagA	Putative N-acetylmannosaminyltransferase (EC 2.4.1.187) (UDP-N- acetylmannosamine transferase) (N-acetylglucosaminyldiphospho- undecaprenol N-acetyl-beta-D-mannosaminyltransferase) (Major teichoic acid biosynthesis protein A)	[TP0445-TP0275 (0.6010877)]
COG0693	COG1922	BSU07850	yfkM	General stress protein 18 (GSP18)	BSU35750	tagA	Putative N-acetylmannosaminyltransferase (EC 2.4.1.187) (UDP-N- acetylmannosamine transferase) (N-acetylglucosaminyldiphospho- undecaprenol N-acetyl-beta-D-mannosaminyltransferase) (Major teichoic acid biosynthesis protein A)	[TP0445-TP0275 (0.6010877)]
COG0693	COG1922	BSU27020	yraA	Hypothetical protein yraA	BSU35750	tagA	Putative N-acetylmannosaminyltransferase (EC 2.4.1.187) (UDP-N- acetylmannosamine transferase) (N-acetylglucosaminyldiphospho- undecaprenol N-acetyl-beta-D-mannosaminyltransferase) (Major teichoic acid biosynthesis protein A)	[TP0445-TP0275 (0.6010877)]
COG0768	COG2812	BSU25000	yqgF	Hypothetical protein yqgF	BSU00190	dnaX	DNA polymerase III gamma/tau subunit (EC 2.7.7.7)	[TP0500-TP1005 (0.655462)]
COG0768	COG2812	BSU27310	BSU27310	YrrR protein {UniProtKB/TrEMBL:O32032}	BSU00190	dnaX	DNA polymerase III gamma/tau subunit (EC 2.7.7.7)	[TP0500-TP1005 (0.655462)]
COG0768	COG2812	BSU04140	pbpC	Penicillin-binding protein 3 (PBP 3) (PSPB20)	BSU00190	dnaX	DNA polymerase III gamma/tau subunit (EC 2.7.7.7)	[TP0500-TP1005 (0.655462)]
COG0768	COG2812	BSU15170	spoVD	Stage V sporulation protein D (Sporulation-specific penicillin-binding protein)	BSU00190	dnaX	DNA polymerase III gamma/tau subunit (EC 2.7.7.7)	[TP0500-TP1005 (0.655462)]
COG0768	COG2812	BSU13980	BSU13980	YkuA protein {UniProtKB/TrEMBL:Q796K8}	BSU00190	dnaX	DNA polymerase III gamma/tau subunit (EC 2.7.7.7)	[TP0500-TP1005 (0.655462)]
COG0768	COG2812	BSU15160	pbpB	Penicillin-binding protein 2B (PBP-2B)	BSU00190	dnaX	DNA polymerase III gamma/tau subunit (EC 2.7.7.7)	[TP0500-TP1005 (0.655462)]
COG0051	COG0693	BSU01150	tetA	30S ribosomal protein S10 (BS13)	BSU05110	BSU05110	YdeA protein {UniProtKB/TrEMBL:P96658}	[TP0188-TP0445 (0.6307204)]
COG0051	COG0693	BSU01150	tetA	30S ribosomal protein S10 (BS13)	BSU18790	BSU18790	YoaZ {UniProtKB/TrEMBL:O34947}	[TP0188-TP0445 (0.6307204)]
COG0051	COG0693	BSU01150	tetA	30S ribosomal protein S10 (BS13)	BSU07850	yfkM	General stress protein 18 (GSP18)	[TP0188-TP0445 (0.6307204)]
COG0051	COG0693	BSU01150	tetA	30S ribosomal protein S10 (BS13)	BSU27020	yraA	Hypothetical protein yraA	[TP0188-TP0445 (0.6307204)]
COG0180	COG0564	BSU11420	trpS	Tryptophanyl-tRNA synthetase (EC 6.1.1.2) (Tryptophan--tRNA ligase) (TrpRS)	BSU15460	ylyB	Hypothetical RNA pseudouridine synthase ylyB (EC 5.4.99.-) (RNA- uridine isomerase) (RNA pseudouridylate synthase)	[TP0632-TP0339 (0.7885255)]
COG0180	COG0564	BSU11420	trpS	Tryptophanyl-tRNA synthetase (EC 6.1.1.2) (Tryptophan--tRNA ligase) (TrpRS)	BSU11620	yjbO	Hypothetical RNA pseudouridine synthase yjbO (EC 5.4.99.-) (RNA- uridine isomerase) (RNA pseudouridylate synthase)	[TP0632-TP0339 (0.7885255)]
COG0180	COG0564	BSU11420	trpS	Tryptophanyl-tRNA synthetase (EC 6.1.1.2) (Tryptophan--tRNA ligase) (TrpRS)	BSU09210	yhcT	Hypothetical RNA pseudouridine synthase yhcT (EC 5.4.99.-) (RNA- uridine isomerase) (RNA pseudouridylate synthase)	[TP0632-TP0339 (0.7885255)]
COG1580	COG2239	BSU16300	fliL	Flagellar fliL protein	BSU13300	BSU13300	YkoK {UniProtKB/TrEMBL:O34442}	[TP0378-TP0917 (0.53720385)]
COG0090	COG0223	BSU01190	rplB	50S ribosomal protein L2 (BL2)	BSU15730	fmt	Methionyl-tRNA formyltransferase (EC 2.1.2.9)	[TP0192-TP0756 (0.8610547)]
COG0632	COG2255	BSU27740	ruvA	Holliday junction ATP-dependent DNA helicase ruvA (EC 3.6.1.-)	BSU27730	ruvB	Holliday junction ATP-dependent DNA helicase ruvB (EC 3.6.1.-)	[TP0543-TP0162 (0.9659884)]
COG0125	COG0586	BSU00280	tmk	Thymidylate kinase {UniProtKB/Swiss-Prot:P37537}	BSU18190	yngC	Hypothetical protein yngC	[TP0354-TP0779 (0.67954355)]
COG0125	COG0586	BSU00280	tmk	Thymidylate kinase {UniProtKB/Swiss-Prot:P37537}	BSU13430	BSU13430	YkoX protein {UniProtKB/TrEMBL:O34908}	[TP0354-TP0779 (0.67954355)]
COG0125	COG0586	BSU00280	tmk	Thymidylate kinase {UniProtKB/Swiss-Prot:P37537}	BSU02280	ybfM	Hypothetical protein ybfM	[TP0354-TP0779 (0.67954355)]
COG0257	COG0577	BSU01400	BSU01400	50S ribosomal protein L36	BSU30370	bceB	Bacitracin export permease protein bceB	[TP0209-TP0962 (0.5903608)]
COG0257	COG0577	BSU01400	BSU01400	50S ribosomal protein L36	BSU33260	yvrN	Hypothetical protein yvrN	[TP0209-TP0962 (0.5903608)]
COG0257	COG0577	BSU01400	BSU01400	50S ribosomal protein L36	BSU39630	yxdM	ABC transporter permease protein yxdM	[TP0209-TP0962 (0.5903608)]
COG0257	COG0577	BSU01400	BSU01400	50S ribosomal protein L36	BSU14370	yknZ	Hypothetical protein yknZ	[TP0209-TP0962 (0.5903608)]
COG0257	COG0577	BSU01400	BSU01400	50S ribosomal protein L36	BSU30410	BSU30410	YtrF {UniProtKB/TrEMBL:O35005}	[TP0209-TP0962 (0.5903608)]
COG0257	COG0577	BSU01400	BSU01400	50S ribosomal protein L36	BSU34690	BSU34690	Hypothetical protein yvcS	[TP0209-TP0962 (0.5903608)]
COG0257	COG0577	BSU01400	BSU01400	50S ribosomal protein L36	BSU03740	BSU03740	Hypothetical protein yclI	[TP0209-TP0962 (0.5903608)]
COG0457	COG1653	BSU25830	rapE	Response regulator aspartate phosphatase E (EC 3.1.-.-)	BSU30270	BSU30270	Multiple sugar-binding protein	[TP0067-TP0074 (0.6656524)]
COG0457	COG1653	BSU25830	rapE	Response regulator aspartate phosphatase E (EC 3.1.-.-)	BSU28750	araN	Probable arabinose-binding protein precursor	[TP0067-TP0074 (0.6656524)]
COG0457	COG1653	BSU06140	gutR	Transcription activator gutR	BSU07100	lplA	Lipoprotein lplA precursor	[TP0067-TP0074 (0.6656524)]
COG0457	COG1653	BSU02820	rapJ	Response regulator aspartate phosphatase J (EC 3.1.-.-)	BSU07100	lplA	Lipoprotein lplA precursor	[TP0067-TP0074 (0.6656524)]
COG0457	COG1653	BSU27490	BSU27490	YrrB protein {UniProtKB/TrEMBL:O34452}	BSU28750	araN	Probable arabinose-binding protein precursor	[TP0067-TP0074 (0.6656524)]
COG0457	COG1653	BSU25830	rapE	Response regulator aspartate phosphatase E (EC 3.1.-.-)	BSU06970	BSU06970	YesO protein {UniProtKB/TrEMBL:O31518}	[TP0067-TP0074 (0.6656524)]
COG0457	COG1653	BSU05010	rapI	Response regulator aspartate phosphatase I (EC 3.1.-.-)	BSU06970	BSU06970	YesO protein {UniProtKB/TrEMBL:O31518}	[TP0067-TP0074 (0.6656524)]
COG0457	COG1653	BSU05010	rapI	Response regulator aspartate phosphatase I (EC 3.1.-.-)	BSU28750	araN	Probable arabinose-binding protein precursor	[TP0067-TP0074 (0.6656524)]
COG0457	COG1653	BSU12430	rapA	Response regulator aspartate phosphatase A (EC 3.1.-.-) (Glucose starvation-inducible protein A) (Stage 0 sporulation protein L)	BSU07100	lplA	Lipoprotein lplA precursor	[TP0067-TP0074 (0.6656524)]
COG0457	COG1653	BSU37460	rapF	Response regulator aspartate phosphatase F (EC 3.1.-.-)	BSU28750	araN	Probable arabinose-binding protein precursor	[TP0067-TP0074 (0.6656524)]
COG0457	COG1653	BSU40300	rapG	Response regulator aspartate phosphatase G (EC 3.1.-.-)	BSU30160	BSU30160	YtcQ protein {UniProtKB/TrEMBL:Q795R2}	[TP0067-TP0074 (0.6656524)]
COG0457	COG1653	BSU25830	rapE	Response regulator aspartate phosphatase E (EC 3.1.-.-)	BSU32600	yurO	Hypothetical ABC transporter extracellular-binding protein yurO precursor	[TP0067-TP0074 (0.6656524)]
COG0457	COG1653	BSU06140	gutR	Transcription activator gutR	BSU30160	BSU30160	YtcQ protein {UniProtKB/TrEMBL:Q795R2}	[TP0067-TP0074 (0.6656524)]
COG0457	COG1653	BSU03770	rapC	Response regulator aspartate phosphatase C (EC 3.1.-.-)	BSU30270	BSU30270	Multiple sugar-binding protein	[TP0067-TP0074 (0.6656524)]
COG0457	COG1653	BSU36380	rapD	Response regulator aspartate phosphatase D (EC 3.1.-.-)	BSU28750	araN	Probable arabinose-binding protein precursor	[TP0067-TP0074 (0.6656524)]
COG0457	COG1653	BSU40300	rapG	Response regulator aspartate phosphatase G (EC 3.1.-.-)	BSU06970	BSU06970	YesO protein {UniProtKB/TrEMBL:O31518}	[TP0067-TP0074 (0.6656524)]
COG0457	COG1653	BSU06140	gutR	Transcription activator gutR	BSU28750	araN	Probable arabinose-binding protein precursor	[TP0067-TP0074 (0.6656524)]
COG0457	COG1653	BSU02820	rapJ	Response regulator aspartate phosphatase J (EC 3.1.-.-)	BSU28750	araN	Probable arabinose-binding protein precursor	[TP0067-TP0074 (0.6656524)]
COG0457	COG1653	BSU05010	rapI	Response regulator aspartate phosphatase I (EC 3.1.-.-)	BSU30160	BSU30160	YtcQ protein {UniProtKB/TrEMBL:Q795R2}	[TP0067-TP0074 (0.6656524)]
COG0457	COG1653	BSU27490	BSU27490	YrrB protein {UniProtKB/TrEMBL:O34452}	BSU30160	BSU30160	YtcQ protein {UniProtKB/TrEMBL:Q795R2}	[TP0067-TP0074 (0.6656524)]
COG0457	COG1653	BSU06140	gutR	Transcription activator gutR	BSU06970	BSU06970	YesO protein {UniProtKB/TrEMBL:O31518}	[TP0067-TP0074 (0.6656524)]
COG0457	COG1653	BSU18910	rapK	Response regulator aspartate phosphatase K (EC 3.1.-.-)	BSU06970	BSU06970	YesO protein {UniProtKB/TrEMBL:O31518}	[TP0067-TP0074 (0.6656524)]
COG0457	COG1653	BSU34810	BSU34810	Hypothetical protein yvcD	BSU06970	BSU06970	YesO protein {UniProtKB/TrEMBL:O31518}	[TP0067-TP0074 (0.6656524)]
COG0457	COG1653	BSU34810	BSU34810	Hypothetical protein yvcD	BSU30270	BSU30270	Multiple sugar-binding protein	[TP0067-TP0074 (0.6656524)]
COG0457	COG1653	BSU12430	rapA	Response regulator aspartate phosphatase A (EC 3.1.-.-) (Glucose starvation-inducible protein A) (Stage 0 sporulation protein L)	BSU30160	BSU30160	YtcQ protein {UniProtKB/TrEMBL:Q795R2}	[TP0067-TP0074 (0.6656524)]
COG0457	COG1653	BSU02820	rapJ	Response regulator aspartate phosphatase J (EC 3.1.-.-)	BSU30270	BSU30270	Multiple sugar-binding protein	[TP0067-TP0074 (0.6656524)]
COG0457	COG1653	BSU05010	rapI	Response regulator aspartate phosphatase I (EC 3.1.-.-)	BSU07100	lplA	Lipoprotein lplA precursor	[TP0067-TP0074 (0.6656524)]
COG0457	COG1653	BSU02820	rapJ	Response regulator aspartate phosphatase J (EC 3.1.-.-)	BSU06970	BSU06970	YesO protein {UniProtKB/TrEMBL:O31518}	[TP0067-TP0074 (0.6656524)]
COG0457	COG1653	BSU34810	BSU34810	Hypothetical protein yvcD	BSU32600	yurO	Hypothetical ABC transporter extracellular-binding protein yurO precursor	[TP0067-TP0074 (0.6656524)]
COG0457	COG1653	BSU12430	rapA	Response regulator aspartate phosphatase A (EC 3.1.-.-) (Glucose starvation-inducible protein A) (Stage 0 sporulation protein L)	BSU30270	BSU30270	Multiple sugar-binding protein	[TP0067-TP0074 (0.6656524)]
COG0457	COG1653	BSU25830	rapE	Response regulator aspartate phosphatase E (EC 3.1.-.-)	BSU07100	lplA	Lipoprotein lplA precursor	[TP0067-TP0074 (0.6656524)]
COG0457	COG1653	BSU36690	rapB	Response regulator aspartate phosphatase B (EC 3.1.-.-) (Stage 0 sporulation protein P)	BSU32600	yurO	Hypothetical ABC transporter extracellular-binding protein yurO precursor	[TP0067-TP0074 (0.6656524)]
COG0457	COG1653	BSU36690	rapB	Response regulator aspartate phosphatase B (EC 3.1.-.-) (Stage 0 sporulation protein P)	BSU30270	BSU30270	Multiple sugar-binding protein	[TP0067-TP0074 (0.6656524)]
COG0457	COG1653	BSU36380	rapD	Response regulator aspartate phosphatase D (EC 3.1.-.-)	BSU06970	BSU06970	YesO protein {UniProtKB/TrEMBL:O31518}	[TP0067-TP0074 (0.6656524)]
COG0457	COG1653	BSU22590	ypiA	Hypothetical protein ypiA	BSU07100	lplA	Lipoprotein lplA precursor	[TP0067-TP0074 (0.6656524)]
COG0457	COG1653	BSU37460	rapF	Response regulator aspartate phosphatase F (EC 3.1.-.-)	BSU06970	BSU06970	YesO protein {UniProtKB/TrEMBL:O31518}	[TP0067-TP0074 (0.6656524)]
COG0457	COG1653	BSU05010	rapI	Response regulator aspartate phosphatase I (EC 3.1.-.-)	BSU30270	BSU30270	Multiple sugar-binding protein	[TP0067-TP0074 (0.6656524)]
COG0457	COG1653	BSU34810	BSU34810	Hypothetical protein yvcD	BSU07100	lplA	Lipoprotein lplA precursor	[TP0067-TP0074 (0.6656524)]
COG0457	COG1653	BSU40300	rapG	Response regulator aspartate phosphatase G (EC 3.1.-.-)	BSU30270	BSU30270	Multiple sugar-binding protein	[TP0067-TP0074 (0.6656524)]
COG0457	COG1653	BSU22590	ypiA	Hypothetical protein ypiA	BSU30270	BSU30270	Multiple sugar-binding protein	[TP0067-TP0074 (0.6656524)]
COG0457	COG1653	BSU36380	rapD	Response regulator aspartate phosphatase D (EC 3.1.-.-)	BSU32600	yurO	Hypothetical ABC transporter extracellular-binding protein yurO precursor	[TP0067-TP0074 (0.6656524)]
COG0457	COG1653	BSU06830	rapH	Response regulator aspartate phosphatase H (EC 3.1.-.-) (PSP28)	BSU32600	yurO	Hypothetical ABC transporter extracellular-binding protein yurO precursor	[TP0067-TP0074 (0.6656524)]
COG0457	COG1653	BSU22590	ypiA	Hypothetical protein ypiA	BSU30160	BSU30160	YtcQ protein {UniProtKB/TrEMBL:Q795R2}	[TP0067-TP0074 (0.6656524)]
COG0457	COG1653	BSU06830	rapH	Response regulator aspartate phosphatase H (EC 3.1.-.-) (PSP28)	BSU30160	BSU30160	YtcQ protein {UniProtKB/TrEMBL:Q795R2}	[TP0067-TP0074 (0.6656524)]
COG0457	COG1653	BSU06830	rapH	Response regulator aspartate phosphatase H (EC 3.1.-.-) (PSP28)	BSU06970	BSU06970	YesO protein {UniProtKB/TrEMBL:O31518}	[TP0067-TP0074 (0.6656524)]
COG0457	COG1653	BSU36690	rapB	Response regulator aspartate phosphatase B (EC 3.1.-.-) (Stage 0 sporulation protein P)	BSU07100	lplA	Lipoprotein lplA precursor	[TP0067-TP0074 (0.6656524)]
COG0457	COG1653	BSU03770	rapC	Response regulator aspartate phosphatase C (EC 3.1.-.-)	BSU07100	lplA	Lipoprotein lplA precursor	[TP0067-TP0074 (0.6656524)]
COG0457	COG1653	BSU37460	rapF	Response regulator aspartate phosphatase F (EC 3.1.-.-)	BSU07100	lplA	Lipoprotein lplA precursor	[TP0067-TP0074 (0.6656524)]
COG0457	COG1653	BSU03770	rapC	Response regulator aspartate phosphatase C (EC 3.1.-.-)	BSU28750	araN	Probable arabinose-binding protein precursor	[TP0067-TP0074 (0.6656524)]
COG0457	COG1653	BSU40300	rapG	Response regulator aspartate phosphatase G (EC 3.1.-.-)	BSU07100	lplA	Lipoprotein lplA precursor	[TP0067-TP0074 (0.6656524)]
COG0457	COG1653	BSU12430	rapA	Response regulator aspartate phosphatase A (EC 3.1.-.-) (Glucose starvation-inducible protein A) (Stage 0 sporulation protein L)	BSU28750	araN	Probable arabinose-binding protein precursor	[TP0067-TP0074 (0.6656524)]
COG0457	COG1653	BSU36690	rapB	Response regulator aspartate phosphatase B (EC 3.1.-.-) (Stage 0 sporulation protein P)	BSU30160	BSU30160	YtcQ protein {UniProtKB/TrEMBL:Q795R2}	[TP0067-TP0074 (0.6656524)]
COG0457	COG1653	BSU25830	rapE	Response regulator aspartate phosphatase E (EC 3.1.-.-)	BSU30160	BSU30160	YtcQ protein {UniProtKB/TrEMBL:Q795R2}	[TP0067-TP0074 (0.6656524)]
COG0457	COG1653	BSU18910	rapK	Response regulator aspartate phosphatase K (EC 3.1.-.-)	BSU07100	lplA	Lipoprotein lplA precursor	[TP0067-TP0074 (0.6656524)]
COG0457	COG1653	BSU06140	gutR	Transcription activator gutR	BSU32600	yurO	Hypothetical ABC transporter extracellular-binding protein yurO precursor	[TP0067-TP0074 (0.6656524)]
COG0457	COG1653	BSU36380	rapD	Response regulator aspartate phosphatase D (EC 3.1.-.-)	BSU07100	lplA	Lipoprotein lplA precursor	[TP0067-TP0074 (0.6656524)]
COG0457	COG1653	BSU40300	rapG	Response regulator aspartate phosphatase G (EC 3.1.-.-)	BSU32600	yurO	Hypothetical ABC transporter extracellular-binding protein yurO precursor	[TP0067-TP0074 (0.6656524)]
COG0457	COG1653	BSU36380	rapD	Response regulator aspartate phosphatase D (EC 3.1.-.-)	BSU30270	BSU30270	Multiple sugar-binding protein	[TP0067-TP0074 (0.6656524)]
COG0457	COG1653	BSU36380	rapD	Response regulator aspartate phosphatase D (EC 3.1.-.-)	BSU30160	BSU30160	YtcQ protein {UniProtKB/TrEMBL:Q795R2}	[TP0067-TP0074 (0.6656524)]
COG0457	COG1653	BSU40300	rapG	Response regulator aspartate phosphatase G (EC 3.1.-.-)	BSU28750	araN	Probable arabinose-binding protein precursor	[TP0067-TP0074 (0.6656524)]
COG0457	COG1653	BSU22590	ypiA	Hypothetical protein ypiA	BSU28750	araN	Probable arabinose-binding protein precursor	[TP0067-TP0074 (0.6656524)]
COG0457	COG1653	BSU03770	rapC	Response regulator aspartate phosphatase C (EC 3.1.-.-)	BSU30160	BSU30160	YtcQ protein {UniProtKB/TrEMBL:Q795R2}	[TP0067-TP0074 (0.6656524)]
COG0457	COG1653	BSU34810	BSU34810	Hypothetical protein yvcD	BSU28750	araN	Probable arabinose-binding protein precursor	[TP0067-TP0074 (0.6656524)]
COG0457	COG1653	BSU27490	BSU27490	YrrB protein {UniProtKB/TrEMBL:O34452}	BSU30270	BSU30270	Multiple sugar-binding protein	[TP0067-TP0074 (0.6656524)]
COG0457	COG1653	BSU27490	BSU27490	YrrB protein {UniProtKB/TrEMBL:O34452}	BSU06970	BSU06970	YesO protein {UniProtKB/TrEMBL:O31518}	[TP0067-TP0074 (0.6656524)]
COG0457	COG1653	BSU27490	BSU27490	YrrB protein {UniProtKB/TrEMBL:O34452}	BSU32600	yurO	Hypothetical ABC transporter extracellular-binding protein yurO precursor	[TP0067-TP0074 (0.6656524)]
COG0457	COG1653	BSU06830	rapH	Response regulator aspartate phosphatase H (EC 3.1.-.-) (PSP28)	BSU07100	lplA	Lipoprotein lplA precursor	[TP0067-TP0074 (0.6656524)]
COG0457	COG1653	BSU37460	rapF	Response regulator aspartate phosphatase F (EC 3.1.-.-)	BSU30270	BSU30270	Multiple sugar-binding protein	[TP0067-TP0074 (0.6656524)]
COG0457	COG1653	BSU18910	rapK	Response regulator aspartate phosphatase K (EC 3.1.-.-)	BSU30160	BSU30160	YtcQ protein {UniProtKB/TrEMBL:Q795R2}	[TP0067-TP0074 (0.6656524)]
COG0457	COG1653	BSU34810	BSU34810	Hypothetical protein yvcD	BSU30160	BSU30160	YtcQ protein {UniProtKB/TrEMBL:Q795R2}	[TP0067-TP0074 (0.6656524)]
COG0457	COG1653	BSU03770	rapC	Response regulator aspartate phosphatase C (EC 3.1.-.-)	BSU32600	yurO	Hypothetical ABC transporter extracellular-binding protein yurO precursor	[TP0067-TP0074 (0.6656524)]
COG0457	COG1653	BSU27490	BSU27490	YrrB protein {UniProtKB/TrEMBL:O34452}	BSU07100	lplA	Lipoprotein lplA precursor	[TP0067-TP0074 (0.6656524)]
COG0457	COG1653	BSU02820	rapJ	Response regulator aspartate phosphatase J (EC 3.1.-.-)	BSU30160	BSU30160	YtcQ protein {UniProtKB/TrEMBL:Q795R2}	[TP0067-TP0074 (0.6656524)]
COG0457	COG1653	BSU22590	ypiA	Hypothetical protein ypiA	BSU32600	yurO	Hypothetical ABC transporter extracellular-binding protein yurO precursor	[TP0067-TP0074 (0.6656524)]
COG0457	COG1653	BSU36690	rapB	Response regulator aspartate phosphatase B (EC 3.1.-.-) (Stage 0 sporulation protein P)	BSU28750	araN	Probable arabinose-binding protein precursor	[TP0067-TP0074 (0.6656524)]
COG0457	COG1653	BSU05010	rapI	Response regulator aspartate phosphatase I (EC 3.1.-.-)	BSU32600	yurO	Hypothetical ABC transporter extracellular-binding protein yurO precursor	[TP0067-TP0074 (0.6656524)]
COG0457	COG1653	BSU03770	rapC	Response regulator aspartate phosphatase C (EC 3.1.-.-)	BSU06970	BSU06970	YesO protein {UniProtKB/TrEMBL:O31518}	[TP0067-TP0074 (0.6656524)]
COG0457	COG1653	BSU22590	ypiA	Hypothetical protein ypiA	BSU06970	BSU06970	YesO protein {UniProtKB/TrEMBL:O31518}	[TP0067-TP0074 (0.6656524)]
COG0457	COG1653	BSU18910	rapK	Response regulator aspartate phosphatase K (EC 3.1.-.-)	BSU28750	araN	Probable arabinose-binding protein precursor	[TP0067-TP0074 (0.6656524)]
COG0457	COG1653	BSU37460	rapF	Response regulator aspartate phosphatase F (EC 3.1.-.-)	BSU32600	yurO	Hypothetical ABC transporter extracellular-binding protein yurO precursor	[TP0067-TP0074 (0.6656524)]
COG0457	COG1653	BSU06140	gutR	Transcription activator gutR	BSU30270	BSU30270	Multiple sugar-binding protein	[TP0067-TP0074 (0.6656524)]
COG0457	COG1653	BSU12430	rapA	Response regulator aspartate phosphatase A (EC 3.1.-.-) (Glucose starvation-inducible protein A) (Stage 0 sporulation protein L)	BSU06970	BSU06970	YesO protein {UniProtKB/TrEMBL:O31518}	[TP0067-TP0074 (0.6656524)]
COG0457	COG1653	BSU02820	rapJ	Response regulator aspartate phosphatase J (EC 3.1.-.-)	BSU32600	yurO	Hypothetical ABC transporter extracellular-binding protein yurO precursor	[TP0067-TP0074 (0.6656524)]
COG0457	COG1653	BSU18910	rapK	Response regulator aspartate phosphatase K (EC 3.1.-.-)	BSU32600	yurO	Hypothetical ABC transporter extracellular-binding protein yurO precursor	[TP0067-TP0074 (0.6656524)]
COG0457	COG1653	BSU18910	rapK	Response regulator aspartate phosphatase K (EC 3.1.-.-)	BSU30270	BSU30270	Multiple sugar-binding protein	[TP0067-TP0074 (0.6656524)]
COG0457	COG1653	BSU37460	rapF	Response regulator aspartate phosphatase F (EC 3.1.-.-)	BSU30160	BSU30160	YtcQ protein {UniProtKB/TrEMBL:Q795R2}	[TP0067-TP0074 (0.6656524)]
COG0457	COG1653	BSU36690	rapB	Response regulator aspartate phosphatase B (EC 3.1.-.-) (Stage 0 sporulation protein P)	BSU06970	BSU06970	YesO protein {UniProtKB/TrEMBL:O31518}	[TP0067-TP0074 (0.6656524)]
COG0457	COG1653	BSU06830	rapH	Response regulator aspartate phosphatase H (EC 3.1.-.-) (PSP28)	BSU28750	araN	Probable arabinose-binding protein precursor	[TP0067-TP0074 (0.6656524)]
COG0457	COG1653	BSU06830	rapH	Response regulator aspartate phosphatase H (EC 3.1.-.-) (PSP28)	BSU30270	BSU30270	Multiple sugar-binding protein	[TP0067-TP0074 (0.6656524)]
COG0457	COG1653	BSU12430	rapA	Response regulator aspartate phosphatase A (EC 3.1.-.-) (Glucose starvation-inducible protein A) (Stage 0 sporulation protein L)	BSU32600	yurO	Hypothetical ABC transporter extracellular-binding protein yurO precursor	[TP0067-TP0074 (0.6656524)]
COG1291	COG1684	BSU29730	ytxD	Hypothetical protein ytxD	BSU16370	fliR	Flagellar biosynthetic protein fliR	[TP0725-TP0716 (0.9601814)]
COG1291	COG1684	BSU13690	motA	Chemotaxis protein motA (Motility protein A)	BSU16370	fliR	Flagellar biosynthetic protein fliR	[TP0725-TP0716 (0.9601814)]
COG0222	COG0802	BSU01050	rplL	50S ribosomal protein L7/L12 (BL9) (Vegetative protein 341) (VEG341)	BSU05910	ydiB	Hypothetical UPF0079 protein ydiB	[TP0240-TP0875 (0.8481433)]
COG0495	COG1214	BSU30320	leuS	Leucyl-tRNA synthetase (EC 6.1.1.4) (Leucine--tRNA ligase) (LeuRS)	BSU05920	BSU05920	YdiC protein {UniProtKB/TrEMBL:O05516}	[TP0586-TP0876 (0.5571989)]
COG0192	COG0592	BSU30550	metK	S-adenosylmethionine synthetase (EC 2.5.1.6) (Methionine adenosyltransferase) (AdoMet synthetase) (MAT)	BSU00020	dnaN	DNA polymerase III subunit beta (EC 2.7.7.7)	[TP0794-TP0002 (0.8412751)]
COG0360	COG0616	BSU40910	rpsF	30S ribosomal protein S6 (BS9)	BSU29530	sppA	Putative signal peptide peptidase sppA (EC 3.4.21.-)	[TP0063-TP0997 (0.6657489)]
COG0125	COG0457	BSU00280	tmk	Thymidylate kinase {UniProtKB/Swiss-Prot:P37537}	BSU34810	BSU34810	Hypothetical protein yvcD	[TP0354-TP0648 (0.5206915)]
COG0125	COG0457	BSU00280	tmk	Thymidylate kinase {UniProtKB/Swiss-Prot:P37537}	BSU03770	rapC	Response regulator aspartate phosphatase C (EC 3.1.-.-)	[TP0354-TP0648 (0.5206915)]
COG0125	COG0457	BSU00280	tmk	Thymidylate kinase {UniProtKB/Swiss-Prot:P37537}	BSU06830	rapH	Response regulator aspartate phosphatase H (EC 3.1.-.-) (PSP28)	[TP0354-TP0648 (0.5206915)]
COG0125	COG0457	BSU00280	tmk	Thymidylate kinase {UniProtKB/Swiss-Prot:P37537}	BSU22590	ypiA	Hypothetical protein ypiA	[TP0354-TP0648 (0.5206915)]
COG0125	COG0457	BSU00280	tmk	Thymidylate kinase {UniProtKB/Swiss-Prot:P37537}	BSU36690	rapB	Response regulator aspartate phosphatase B (EC 3.1.-.-) (Stage 0 sporulation protein P)	[TP0354-TP0648 (0.5206915)]
COG0125	COG0457	BSU00280	tmk	Thymidylate kinase {UniProtKB/Swiss-Prot:P37537}	BSU25830	rapE	Response regulator aspartate phosphatase E (EC 3.1.-.-)	[TP0354-TP0648 (0.5206915)]
COG0125	COG0457	BSU00280	tmk	Thymidylate kinase {UniProtKB/Swiss-Prot:P37537}	BSU40300	rapG	Response regulator aspartate phosphatase G (EC 3.1.-.-)	[TP0354-TP0648 (0.5206915)]
COG0125	COG0457	BSU00280	tmk	Thymidylate kinase {UniProtKB/Swiss-Prot:P37537}	BSU27490	BSU27490	YrrB protein {UniProtKB/TrEMBL:O34452}	[TP0354-TP0648 (0.5206915)]
COG0125	COG0457	BSU00280	tmk	Thymidylate kinase {UniProtKB/Swiss-Prot:P37537}	BSU12430	rapA	Response regulator aspartate phosphatase A (EC 3.1.-.-) (Glucose starvation-inducible protein A) (Stage 0 sporulation protein L)	[TP0354-TP0648 (0.5206915)]
COG0125	COG0457	BSU00280	tmk	Thymidylate kinase {UniProtKB/Swiss-Prot:P37537}	BSU06140	gutR	Transcription activator gutR	[TP0354-TP0648 (0.5206915)]
COG0125	COG0457	BSU00280	tmk	Thymidylate kinase {UniProtKB/Swiss-Prot:P37537}	BSU05010	rapI	Response regulator aspartate phosphatase I (EC 3.1.-.-)	[TP0354-TP0648 (0.5206915)]
COG0125	COG0457	BSU00280	tmk	Thymidylate kinase {UniProtKB/Swiss-Prot:P37537}	BSU02820	rapJ	Response regulator aspartate phosphatase J (EC 3.1.-.-)	[TP0354-TP0648 (0.5206915)]
COG0125	COG0457	BSU00280	tmk	Thymidylate kinase {UniProtKB/Swiss-Prot:P37537}	BSU18910	rapK	Response regulator aspartate phosphatase K (EC 3.1.-.-)	[TP0354-TP0648 (0.5206915)]
COG0125	COG0457	BSU00280	tmk	Thymidylate kinase {UniProtKB/Swiss-Prot:P37537}	BSU36380	rapD	Response regulator aspartate phosphatase D (EC 3.1.-.-)	[TP0354-TP0648 (0.5206915)]
COG0125	COG0457	BSU00280	tmk	Thymidylate kinase {UniProtKB/Swiss-Prot:P37537}	BSU37460	rapF	Response regulator aspartate phosphatase F (EC 3.1.-.-)	[TP0354-TP0648 (0.5206915)]
COG0860	COG1396	BSU01530	cwlD	Germination-specific N-acetylmuramoyl-L-alanine amidase (EC 3.5.1.28) (Cell wall hydrolase) (Autolysin)	BSU24610	sinR	HTH-type transcriptional regulator sinR	[TP0247-TP0461 (0.8100859)]
COG0860	COG1396	BSU24190	yqiI	Hypothetical protein yqiI	BSU23590	ansR	HTH-type transcriptional regulator ansR (Ans operon repressor protein)	[TP0247-TP0461 (0.8100859)]
COG0860	COG1396	BSU24190	yqiI	Hypothetical protein yqiI	BSU12510	xre	HTH-type transcriptional regulator xre (Putative pbsX repressor)	[TP0247-TP0461 (0.8100859)]
COG0860	COG1396	BSU24190	yqiI	Hypothetical protein yqiI	BSU24610	sinR	HTH-type transcriptional regulator sinR	[TP0247-TP0461 (0.8100859)]
COG0860	COG1396	BSU17410	cwlC	Sporulation-specific N-acetylmuramoyl-L-alanine amidase (EC 3.5.1.28) (Cell wall hydrolase) (Autolysin)	BSU26350	yqaE	Putative HTH-type transcriptional regulator yqaE	[TP0247-TP0461 (0.8100859)]
COG0860	COG1396	BSU01530	cwlD	Germination-specific N-acetylmuramoyl-L-alanine amidase (EC 3.5.1.28) (Cell wall hydrolase) (Autolysin)	BSU12510	xre	HTH-type transcriptional regulator xre (Putative pbsX repressor)	[TP0247-TP0461 (0.8100859)]
COG0860	COG1396	BSU01530	cwlD	Germination-specific N-acetylmuramoyl-L-alanine amidase (EC 3.5.1.28) (Cell wall hydrolase) (Autolysin)	BSU00800	yazB	Putative HTH-type transcriptional regulator yazB	[TP0247-TP0461 (0.8100859)]
COG0860	COG1396	BSU24190	yqiI	Hypothetical protein yqiI	BSU26350	yqaE	Putative HTH-type transcriptional regulator yqaE	[TP0247-TP0461 (0.8100859)]
COG0860	COG1396	BSU01530	cwlD	Germination-specific N-acetylmuramoyl-L-alanine amidase (EC 3.5.1.28) (Cell wall hydrolase) (Autolysin)	BSU26350	yqaE	Putative HTH-type transcriptional regulator yqaE	[TP0247-TP0461 (0.8100859)]
COG0860	COG1396	BSU01530	cwlD	Germination-specific N-acetylmuramoyl-L-alanine amidase (EC 3.5.1.28) (Cell wall hydrolase) (Autolysin)	BSU23590	ansR	HTH-type transcriptional regulator ansR (Ans operon repressor protein)	[TP0247-TP0461 (0.8100859)]
COG0860	COG1396	BSU24190	yqiI	Hypothetical protein yqiI	BSU04820	ydcN	Putative HTH-type transcriptional regulator ydcN	[TP0247-TP0461 (0.8100859)]
COG0860	COG1396	BSU17410	cwlC	Sporulation-specific N-acetylmuramoyl-L-alanine amidase (EC 3.5.1.28) (Cell wall hydrolase) (Autolysin)	BSU18850	BSU18850	Transcription regulator	[TP0247-TP0461 (0.8100859)]
COG0860	COG1396	BSU17410	cwlC	Sporulation-specific N-acetylmuramoyl-L-alanine amidase (EC 3.5.1.28) (Cell wall hydrolase) (Autolysin)	BSU23590	ansR	HTH-type transcriptional regulator ansR (Ans operon repressor protein)	[TP0247-TP0461 (0.8100859)]
COG0860	COG1396	BSU24190	yqiI	Hypothetical protein yqiI	BSU18850	BSU18850	Transcription regulator	[TP0247-TP0461 (0.8100859)]
COG0860	COG1396	BSU24190	yqiI	Hypothetical protein yqiI	BSU34380	BSU34380	Hypothetical protein yveJ	[TP0247-TP0461 (0.8100859)]
COG0860	COG1396	BSU17410	cwlC	Sporulation-specific N-acetylmuramoyl-L-alanine amidase (EC 3.5.1.28) (Cell wall hydrolase) (Autolysin)	BSU34380	BSU34380	Hypothetical protein yveJ	[TP0247-TP0461 (0.8100859)]
COG0860	COG1396	BSU17410	cwlC	Sporulation-specific N-acetylmuramoyl-L-alanine amidase (EC 3.5.1.28) (Cell wall hydrolase) (Autolysin)	BSU04820	ydcN	Putative HTH-type transcriptional regulator ydcN	[TP0247-TP0461 (0.8100859)]
COG0860	COG1396	BSU17410	cwlC	Sporulation-specific N-acetylmuramoyl-L-alanine amidase (EC 3.5.1.28) (Cell wall hydrolase) (Autolysin)	BSU21020	BSU21020	YonR protein {UniProtKB/TrEMBL:O31943}	[TP0247-TP0461 (0.8100859)]
COG0860	COG1396	BSU17410	cwlC	Sporulation-specific N-acetylmuramoyl-L-alanine amidase (EC 3.5.1.28) (Cell wall hydrolase) (Autolysin)	BSU12510	xre	HTH-type transcriptional regulator xre (Putative pbsX repressor)	[TP0247-TP0461 (0.8100859)]
COG0860	COG1396	BSU17410	cwlC	Sporulation-specific N-acetylmuramoyl-L-alanine amidase (EC 3.5.1.28) (Cell wall hydrolase) (Autolysin)	BSU24610	sinR	HTH-type transcriptional regulator sinR	[TP0247-TP0461 (0.8100859)]
COG0860	COG1396	BSU01530	cwlD	Germination-specific N-acetylmuramoyl-L-alanine amidase (EC 3.5.1.28) (Cell wall hydrolase) (Autolysin)	BSU04820	ydcN	Putative HTH-type transcriptional regulator ydcN	[TP0247-TP0461 (0.8100859)]
COG0860	COG1396	BSU01530	cwlD	Germination-specific N-acetylmuramoyl-L-alanine amidase (EC 3.5.1.28) (Cell wall hydrolase) (Autolysin)	BSU18850	BSU18850	Transcription regulator	[TP0247-TP0461 (0.8100859)]
COG0860	COG1396	BSU24190	yqiI	Hypothetical protein yqiI	BSU21020	BSU21020	YonR protein {UniProtKB/TrEMBL:O31943}	[TP0247-TP0461 (0.8100859)]
COG0860	COG1396	BSU01530	cwlD	Germination-specific N-acetylmuramoyl-L-alanine amidase (EC 3.5.1.28) (Cell wall hydrolase) (Autolysin)	BSU34380	BSU34380	Hypothetical protein yveJ	[TP0247-TP0461 (0.8100859)]
COG0860	COG1396	BSU24190	yqiI	Hypothetical protein yqiI	BSU00800	yazB	Putative HTH-type transcriptional regulator yazB	[TP0247-TP0461 (0.8100859)]
COG0860	COG1396	BSU01530	cwlD	Germination-specific N-acetylmuramoyl-L-alanine amidase (EC 3.5.1.28) (Cell wall hydrolase) (Autolysin)	BSU21020	BSU21020	YonR protein {UniProtKB/TrEMBL:O31943}	[TP0247-TP0461 (0.8100859)]
COG0860	COG1396	BSU17410	cwlC	Sporulation-specific N-acetylmuramoyl-L-alanine amidase (EC 3.5.1.28) (Cell wall hydrolase) (Autolysin)	BSU00800	yazB	Putative HTH-type transcriptional regulator yazB	[TP0247-TP0461 (0.8100859)]
COG0265	COG0333	BSU12900	htrA	Probable serine protease do-like htrA (EC 3.4.21.-)	BSU15080	rpmF	50S ribosomal protein L32	[TP0773-TP0807 (0.5060325)]
COG0265	COG0333	BSU40360	yycK	Hypothetical serine protease yyxA (EC 3.4.21.-)	BSU15080	rpmF	50S ribosomal protein L32	[TP0773-TP0807 (0.5060325)]
COG0265	COG0333	BSU35220	BSU35220	YvjD {UniProtKB/TrEMBL:O34375}	BSU15080	rpmF	50S ribosomal protein L32	[TP0773-TP0807 (0.5060325)]
COG0802	COG0860	BSU05910	ydiB	Hypothetical UPF0079 protein ydiB	BSU24190	yqiI	Hypothetical protein yqiI	[TP0875-TP0247 (0.90700364)]
COG0802	COG0860	BSU05910	ydiB	Hypothetical UPF0079 protein ydiB	BSU17410	cwlC	Sporulation-specific N-acetylmuramoyl-L-alanine amidase (EC 3.5.1.28) (Cell wall hydrolase) (Autolysin)	[TP0875-TP0247 (0.90700364)]
COG0802	COG0860	BSU05910	ydiB	Hypothetical UPF0079 protein ydiB	BSU01530	cwlD	Germination-specific N-acetylmuramoyl-L-alanine amidase (EC 3.5.1.28) (Cell wall hydrolase) (Autolysin)	[TP0875-TP0247 (0.90700364)]
COG0265	COG1774	BSU12900	htrA	Probable serine protease do-like htrA (EC 3.4.21.-)	BSU00320	yaaT	Stage 0 sporulation protein yaaT	[TP0773-TP0046 (0.558835)]
COG0265	COG1774	BSU35220	BSU35220	YvjD {UniProtKB/TrEMBL:O34375}	BSU00320	yaaT	Stage 0 sporulation protein yaaT	[TP0773-TP0046 (0.558835)]
COG0265	COG1774	BSU40360	yycK	Hypothetical serine protease yyxA (EC 3.4.21.-)	BSU00320	yaaT	Stage 0 sporulation protein yaaT	[TP0773-TP0046 (0.558835)]
COG0495	COG0761	BSU30320	leuS	Leucyl-tRNA synthetase (EC 6.1.1.4) (Leucine--tRNA ligase) (LeuRS)	BSU25160	ispH	4-hydroxy-3-methylbut-2-enyl diphosphate reductase (EC 1.17.1.2)	[TP0586-TP0547 (0.63095015)]
COG1536	COG1677	BSU16220	fliG	Flagellar motor switch protein fliG	BSU16200	fliE	Flagellar hook-basal body complex protein fliE	[TP0026-TP0398 (0.81876683)]
COG0820	COG2812	BSU15750	yloN	Hypothetical UPF0063 protein yloN	BSU00190	dnaX	DNA polymerase III gamma/tau subunit (EC 2.7.7.7)	[TP0068-TP1005 (0.60435057)]
COG0771	COG1815	BSU15200	murD	UDP-N-acetylmuramoylalanine--D-glutamate ligase (EC 6.3.2.9) (UDP-N- acetylmuramoyl-L-alanyl-D-glutamate synthetase) (D-glutamic acid- adding enzyme)	BSU16180	flgB	Flagellar basal-body rod protein flgB	[TP0903-TP0396 (0.6336193)]
COG1684	COG2239	BSU16370	fliR	Flagellar biosynthetic protein fliR	BSU13300	BSU13300	YkoK {UniProtKB/TrEMBL:O34442}	[TP0716-TP0917 (0.5059451)]
COG1512	COG1766	BSU06200	BSU06200	YdjH protein {UniProtKB/TrEMBL:O35004}	BSU16210	fliF	Flagellar M-ring protein	[TP0561-TP0399 (0.53951585)]
COG0272	COG1396	BSU06620	lig	DNA ligase (EC 6.5.1.2) (Polydeoxyribonucleotide synthase [NAD+])	BSU12510	xre	HTH-type transcriptional regulator xre (Putative pbsX repressor)	[TP0634-TP0461 (0.7134334)]
COG0272	COG1396	BSU06620	lig	DNA ligase (EC 6.5.1.2) (Polydeoxyribonucleotide synthase [NAD+])	BSU18850	BSU18850	Transcription regulator	[TP0634-TP0461 (0.7134334)]
COG0272	COG1396	BSU06620	lig	DNA ligase (EC 6.5.1.2) (Polydeoxyribonucleotide synthase [NAD+])	BSU00800	yazB	Putative HTH-type transcriptional regulator yazB	[TP0634-TP0461 (0.7134334)]
COG0272	COG1396	BSU06620	lig	DNA ligase (EC 6.5.1.2) (Polydeoxyribonucleotide synthase [NAD+])	BSU24610	sinR	HTH-type transcriptional regulator sinR	[TP0634-TP0461 (0.7134334)]
COG0272	COG1396	BSU06620	lig	DNA ligase (EC 6.5.1.2) (Polydeoxyribonucleotide synthase [NAD+])	BSU21020	BSU21020	YonR protein {UniProtKB/TrEMBL:O31943}	[TP0634-TP0461 (0.7134334)]
COG0272	COG1396	BSU06620	lig	DNA ligase (EC 6.5.1.2) (Polydeoxyribonucleotide synthase [NAD+])	BSU04820	ydcN	Putative HTH-type transcriptional regulator ydcN	[TP0634-TP0461 (0.7134334)]
COG0272	COG1396	BSU06620	lig	DNA ligase (EC 6.5.1.2) (Polydeoxyribonucleotide synthase [NAD+])	BSU26350	yqaE	Putative HTH-type transcriptional regulator yqaE	[TP0634-TP0461 (0.7134334)]
COG0272	COG1396	BSU06620	lig	DNA ligase (EC 6.5.1.2) (Polydeoxyribonucleotide synthase [NAD+])	BSU23590	ansR	HTH-type transcriptional regulator ansR (Ans operon repressor protein)	[TP0634-TP0461 (0.7134334)]
COG0272	COG1396	BSU06620	lig	DNA ligase (EC 6.5.1.2) (Polydeoxyribonucleotide synthase [NAD+])	BSU34380	BSU34380	Hypothetical protein yveJ	[TP0634-TP0461 (0.7134334)]
COG1509	COG1509	BSU19690	kamA	L-lysine 2,3-aminomutase (EC 5.4.3.2) (KAM) (LAM)	BSU19690	kamA	L-lysine 2,3-aminomutase (EC 5.4.3.2) (KAM) (LAM)	[TP0121-TP0121 (0.7367639)]
COG0577	COG0845	BSU03740	BSU03740	Hypothetical protein yclI	BSU14350	BSU14350	YknX protein {UniProtKB/TrEMBL:O31710}	[TP0963-TP0965 (0.93032813)]
COG0577	COG0845	BSU33260	yvrN	Hypothetical protein yvrN	BSU33280	BSU33280	YvrP protein {UniProtKB/TrEMBL:O35007}	[TP0963-TP0965 (0.93032813)]
COG0577	COG0845	BSU14370	yknZ	Hypothetical protein yknZ	BSU14350	BSU14350	YknX protein {UniProtKB/TrEMBL:O31710}	[TP0963-TP0965 (0.93032813)]
COG0577	COG0845	BSU34690	BSU34690	Hypothetical protein yvcS	BSU14350	BSU14350	YknX protein {UniProtKB/TrEMBL:O31710}	[TP0963-TP0965 (0.93032813)]
COG0577	COG0845	BSU14370	yknZ	Hypothetical protein yknZ	BSU33280	BSU33280	YvrP protein {UniProtKB/TrEMBL:O35007}	[TP0963-TP0965 (0.93032813)]
COG0577	COG0845	BSU39630	yxdM	ABC transporter permease protein yxdM	BSU14350	BSU14350	YknX protein {UniProtKB/TrEMBL:O31710}	[TP0963-TP0965 (0.93032813)]
COG0577	COG0845	BSU30410	BSU30410	YtrF {UniProtKB/TrEMBL:O35005}	BSU14350	BSU14350	YknX protein {UniProtKB/TrEMBL:O31710}	[TP0963-TP0965 (0.93032813)]
COG0577	COG0845	BSU03740	BSU03740	Hypothetical protein yclI	BSU33280	BSU33280	YvrP protein {UniProtKB/TrEMBL:O35007}	[TP0963-TP0965 (0.93032813)]
COG0577	COG0845	BSU30410	BSU30410	YtrF {UniProtKB/TrEMBL:O35005}	BSU33280	BSU33280	YvrP protein {UniProtKB/TrEMBL:O35007}	[TP0963-TP0965 (0.93032813)]
COG0577	COG0845	BSU39630	yxdM	ABC transporter permease protein yxdM	BSU33280	BSU33280	YvrP protein {UniProtKB/TrEMBL:O35007}	[TP0963-TP0965 (0.93032813)]
COG0577	COG0845	BSU30370	bceB	Bacitracin export permease protein bceB	BSU33280	BSU33280	YvrP protein {UniProtKB/TrEMBL:O35007}	[TP0963-TP0965 (0.93032813)]
COG0577	COG0845	BSU34690	BSU34690	Hypothetical protein yvcS	BSU33280	BSU33280	YvrP protein {UniProtKB/TrEMBL:O35007}	[TP0963-TP0965 (0.93032813)]
COG0577	COG0845	BSU33260	yvrN	Hypothetical protein yvrN	BSU14350	BSU14350	YknX protein {UniProtKB/TrEMBL:O31710}	[TP0963-TP0965 (0.93032813)]
COG0577	COG0845	BSU30370	bceB	Bacitracin export permease protein bceB	BSU14350	BSU14350	YknX protein {UniProtKB/TrEMBL:O31710}	[TP0963-TP0965 (0.93032813)]
COG0333	COG1077	BSU15080	rpmF	50S ribosomal protein L32	BSU14470	mreBH	Protein mreBH {UniProtKB/Swiss-Prot:P39763}	[TP0807-TP0497 (0.61855906)]
COG0333	COG1077	BSU15080	rpmF	50S ribosomal protein L32	BSU28030	mreB	Rod shape-determining protein mreB	[TP0807-TP0497 (0.61855906)]
COG0333	COG1077	BSU15080	rpmF	50S ribosomal protein L32	BSU36410	mbl	MreB-like protein {UniProtKB/Swiss-Prot:P39751}	[TP0807-TP0497 (0.61855906)]
COG0234	COG1200	BSU06020	groS	10 kDa chaperonin (Protein Cpn10) (groES protein)	BSU15870	recG	ATP-dependent DNA helicase recG (EC 3.6.1.-)	[TP1013-TP0687 (0.84594196)]
COG0084	COG2201	BSU00390	yabD	Putative deoxyribonuclease yabD (EC 3.1.21.-)	BSU16420	cheL	Chemotaxis response regulator protein-glutamate methylesterase (EC 3.1.1.61)	[TP0994-TP0631 (0.71912634)]
COG1121	COG1345	BSU30760	mntB	Manganese transport system ATP-binding protein mntB	BSU35340	fliD	Flagellar hook-associated protein 2 (HAP2) (Filament cap protein) (Flagellar cap protein)	[TP0035-TP0872 (0.6931363)]
COG1121	COG1345	BSU02860	BSU02860	YcdI {UniProtKB/TrEMBL:O34946}	BSU35340	fliD	Flagellar hook-associated protein 2 (HAP2) (Filament cap protein) (Flagellar cap protein)	[TP0035-TP0872 (0.6931363)]
COG1671	COG2812	BSU25230	yqfM	Hypothetical UPF0178 protein yqxD	BSU00190	dnaX	DNA polymerase III gamma/tau subunit (EC 2.7.7.7)	[TP0845-TP1005 (0.5704539)]
COG0257	COG1253	BSU01400	BSU01400	50S ribosomal protein L36	BSU09590	yhdT	Hypothetical UPF0053 protein yhdT	[TP0209-TP0027 (0.74441797)]
COG0257	COG1253	BSU01400	BSU01400	50S ribosomal protein L36	BSU24750	yqhB	Hypothetical UPF0053 protein yqhB	[TP0209-TP0027 (0.74441797)]
COG0257	COG1253	BSU01400	BSU01400	50S ribosomal protein L36	BSU09550	yhdP	Hypothetical UPF0053 protein yhdP	[TP0209-TP0027 (0.74441797)]
COG0257	COG1253	BSU01400	BSU01400	50S ribosomal protein L36	BSU31300	yugS	Hypothetical UPF0053 protein yugS	[TP0209-TP0027 (0.74441797)]
COG0257	COG1253	BSU01400	BSU01400	50S ribosomal protein L36	BSU26610	yrkA	Hypothetical UPF0053 protein yrkA	[TP0209-TP0027 (0.74441797)]
COG0060	COG0681	BSU15430	ileS	Isoleucyl-tRNA synthetase (EC 6.1.1.5) (Isoleucine--tRNA ligase) (IleRS)	BSU14410	sipT	Signal peptidase I T (EC 3.4.21.89) (SPase I) (Leader peptidase I)	[TP0452-TP0185 (0.79878455)]
COG0060	COG0681	BSU15430	ileS	Isoleucyl-tRNA synthetase (EC 6.1.1.5) (Isoleucine--tRNA ligase) (IleRS)	BSU24630	sipW	Signal peptidase I W (EC 3.4.21.89) (SPase I) (Leader peptidase I)	[TP0452-TP0185 (0.79878455)]
COG0060	COG0681	BSU15430	ileS	Isoleucyl-tRNA synthetase (EC 6.1.1.5) (Isoleucine--tRNA ligase) (IleRS)	BSU04010	sipU	Signal peptidase I U (EC 3.4.21.89) (SPase I) (Leader peptidase I)	[TP0452-TP0185 (0.79878455)]
COG0060	COG0681	BSU15430	ileS	Isoleucyl-tRNA synthetase (EC 6.1.1.5) (Isoleucine--tRNA ligase) (IleRS)	BSU23310	sipS	Signal peptidase I S (EC 3.4.21.89) (SPase I) (Leader peptidase I)	[TP0452-TP0185 (0.79878455)]
COG0060	COG0681	BSU15430	ileS	Isoleucyl-tRNA synthetase (EC 6.1.1.5) (Isoleucine--tRNA ligase) (IleRS)	BSU10490	sipV	Signal peptidase I V (EC 3.4.21.89) (SPase I) (Leader peptidase I)	[TP0452-TP0185 (0.79878455)]
COG0558	COG2239	BSU16920	BSU16920	CDP-diacylglycerol--glycerol-3-phosphate 3-phosphatidyltransferase (EC 2.7.8.5) (Phosphatidylglycerophosphate synthase) (PGP synthase)	BSU13300	BSU13300	YkoK {UniProtKB/TrEMBL:O34442}	[TP0256-TP0917 (0.6007029)]
COG1344	COG1815	BSU35150	BSU35150	YvzB protein {UniProtKB/TrEMBL:O34366}	BSU16180	flgB	Flagellar basal-body rod protein flgB	[TP0870-TP0396 (0.7209834)]
COG1344	COG1815	BSU35360	hag	Flagellin {UniProtKB/Swiss-Prot:P02968}	BSU16180	flgB	Flagellar basal-body rod protein flgB	[TP0870-TP0396 (0.7209834)]
COG1344	COG1815	BSU35400	flgL	Flagellar hook-associated protein 3 (HAP3)	BSU16180	flgB	Flagellar basal-body rod protein flgB	[TP0870-TP0396 (0.7209834)]
COG0242	COG1879	BSU15720	def	Peptide deformylase 1 (EC 3.5.1.88) (PDF 1) (Polypeptide deformylase 1)	BSU35960	rbsB	D-ribose-binding protein precursor (EC 3.6.3.17)	[TP0757-TP0684 (0.80039173)]
COG0242	COG1879	BSU14560	defB	Peptide deformylase 2 (EC 3.5.1.88) (PDF 2) (Polypeptide deformylase 2)	BSU35960	rbsB	D-ribose-binding protein precursor (EC 3.6.3.17)	[TP0757-TP0684 (0.80039173)]
COG0652	COG1879	BSU23360	ppiB	Peptidyl-prolyl cis-trans isomerase B (EC 5.2.1.8) (PPIase B) (Rotamase B)	BSU35960	rbsB	D-ribose-binding protein precursor (EC 3.6.3.17)	[TP0947-TP0684 (0.5775195)]
COG1352	COG1815	BSU22720	cheR	Chemotaxis protein methyltransferase (EC 2.1.1.80)	BSU16180	flgB	Flagellar basal-body rod protein flgB	[TP0630-TP0396 (0.7590469)]
COG1352	COG1595	BSU22720	cheR	Chemotaxis protein methyltransferase (EC 2.1.1.80)	BSU14730	BSU14730	YlaC protein {UniProtKB/TrEMBL:O07627}	[TP0630-TP0092 (0.6191048)]
COG1352	COG1595	BSU22720	cheR	Chemotaxis protein methyltransferase (EC 2.1.1.80)	BSU38700	sigY	RNA polymerase sigma factor sigY	[TP0630-TP0092 (0.6191048)]
COG1352	COG1595	BSU22720	cheR	Chemotaxis protein methyltransferase (EC 2.1.1.80)	BSU09520	sigM	RNA polymerase sigma factor sigM	[TP0630-TP0092 (0.6191048)]
COG1352	COG1595	BSU22720	cheR	Chemotaxis protein methyltransferase (EC 2.1.1.80)	BSU12560	pcf	Positive control factor	[TP0630-TP0092 (0.6191048)]
COG1352	COG1595	BSU22720	cheR	Chemotaxis protein methyltransferase (EC 2.1.1.80)	BSU27120	sigV	RNA polymerase sigma factor sigV	[TP0630-TP0092 (0.6191048)]
COG1352	COG1595	BSU22720	cheR	Chemotaxis protein methyltransferase (EC 2.1.1.80)	BSU26840	sigZ	RNA polymerase sigma factor sigZ	[TP0630-TP0092 (0.6191048)]
COG1352	COG1595	BSU22720	cheR	Chemotaxis protein methyltransferase (EC 2.1.1.80)	BSU23100	sigX	RNA polymerase sigma factor sigX	[TP0630-TP0092 (0.6191048)]
COG1352	COG1595	BSU22720	cheR	Chemotaxis protein methyltransferase (EC 2.1.1.80)	BSU01730	sigW	RNA polymerase sigma factor sigW	[TP0630-TP0092 (0.6191048)]
COG1352	COG1595	BSU22720	cheR	Chemotaxis protein methyltransferase (EC 2.1.1.80)	BSU00980	sigH	RNA polymerase sigma-H factor (Sigma-30)	[TP0630-TP0092 (0.6191048)]
COG0018	COG1699	BSU37330	argS	Arginyl-tRNA synthetase (EC 6.1.1.19) (Arginine--tRNA ligase) (ArgRS)	BSU35380	BSU35380	Transmembrane protein {UniProtKB/TrEMBL:P96503}	[TP0831-TP0658 (0.7668753)]
COG1558	COG1776	BSU16190	flgC	Flagellar basal-body rod protein flgC	BSU16450	BSU16450	Chemotaxis protein cheC	[TP0397-TP0720 (0.6910892)]
COG1558	COG1776	BSU16190	flgC	Flagellar basal-body rod protein flgC	BSU16320	fliY	Flagellar motor switch protein fliY	[TP0397-TP0720 (0.6910892)]
COG1344	COG4786	BSU35360	hag	Flagellin {UniProtKB/Swiss-Prot:P02968}	BSU36400	flhO	Flagellar hook-basal body complex protein flhO	[TP0792-TP0961 (0.7009321), TP0659-TP0961 (0.6018447)]
COG1344	COG4786	BSU35150	BSU35150	YvzB protein {UniProtKB/TrEMBL:O34366}	BSU36400	flhO	Flagellar hook-basal body complex protein flhO	[TP0792-TP0961 (0.7009321), TP0659-TP0961 (0.6018447)]
COG1344	COG4786	BSU35150	BSU35150	YvzB protein {UniProtKB/TrEMBL:O34366}	BSU16290	flgG	Flagellar basal-body rod protein flgG (Distal rod protein)	[TP0792-TP0961 (0.7009321), TP0659-TP0961 (0.6018447)]
COG1344	COG4786	BSU35360	hag	Flagellin {UniProtKB/Swiss-Prot:P02968}	BSU36390	flhP	Flagellar hook-basal body complex protein flhP	[TP0792-TP0961 (0.7009321), TP0659-TP0961 (0.6018447)]
COG1344	COG4786	BSU35400	flgL	Flagellar hook-associated protein 3 (HAP3)	BSU36390	flhP	Flagellar hook-basal body complex protein flhP	[TP0792-TP0961 (0.7009321), TP0659-TP0961 (0.6018447)]
COG1344	COG4786	BSU35360	hag	Flagellin {UniProtKB/Swiss-Prot:P02968}	BSU16290	flgG	Flagellar basal-body rod protein flgG (Distal rod protein)	[TP0792-TP0961 (0.7009321), TP0659-TP0961 (0.6018447)]
COG1344	COG4786	BSU35150	BSU35150	YvzB protein {UniProtKB/TrEMBL:O34366}	BSU36390	flhP	Flagellar hook-basal body complex protein flhP	[TP0792-TP0961 (0.7009321), TP0659-TP0961 (0.6018447)]
COG1344	COG4786	BSU35400	flgL	Flagellar hook-associated protein 3 (HAP3)	BSU36400	flhO	Flagellar hook-basal body complex protein flhO	[TP0792-TP0961 (0.7009321), TP0659-TP0961 (0.6018447)]
COG1344	COG4786	BSU35400	flgL	Flagellar hook-associated protein 3 (HAP3)	BSU16290	flgG	Flagellar basal-body rod protein flgG (Distal rod protein)	[TP0792-TP0961 (0.7009321), TP0659-TP0961 (0.6018447)]
COG1512	COG2208	BSU06200	BSU06200	YdjH protein {UniProtKB/TrEMBL:O35004}	BSU00640	spoIIE	Stage II sporulation protein E (EC 3.1.3.16)	[TP0561-TP0218 (0.53951585)]
COG1512	COG2208	BSU06200	BSU06200	YdjH protein {UniProtKB/TrEMBL:O35004}	BSU04700	rsbU	Phosphoserine phosphatase rsbU (EC 3.1.3.3) (Sigma factor sigB regulation protein rsbU)	[TP0561-TP0218 (0.53951585)]
COG1512	COG2208	BSU06200	BSU06200	YdjH protein {UniProtKB/TrEMBL:O35004}	BSU34110	rsbP	Phosphoserine phosphatase rsbP (EC 3.1.3.3)	[TP0561-TP0218 (0.53951585)]
COG0593	COG1077	BSU00010	dnaA	Chromosomal replication initiator protein dnaA	BSU14470	mreBH	Protein mreBH {UniProtKB/Swiss-Prot:P39763}	[TP0001-TP0497 (0.678435)]
COG0593	COG1077	BSU00010	dnaA	Chromosomal replication initiator protein dnaA	BSU28030	mreB	Rod shape-determining protein mreB	[TP0001-TP0497 (0.678435)]
COG0593	COG1077	BSU00010	dnaA	Chromosomal replication initiator protein dnaA	BSU36410	mbl	MreB-like protein {UniProtKB/Swiss-Prot:P39751}	[TP0001-TP0497 (0.678435)]
COG0249	COG0357	BSU17040	mutS	DNA mismatch repair protein mutS	BSU41000	gidB	Methyltransferase gidB (EC 2.1.-.-) (Glucose-inhibited division protein B)	[TP0328-TP0946 (0.7367136)]
COG0658	COG1187	BSU25570	comEC	ComE operon protein 3	BSU30040	BSU30040	YtzG protein {UniProtKB/TrEMBL:O32069}	[TP0336-TP0459 (0.6079956)]
COG0658	COG1187	BSU25570	comEC	ComE operon protein 3	BSU23160	rluB	Ribosomal large subunit pseudouridine synthase B (EC 5.4.99.-) (rRNA- uridine isomerase B) (rRNA pseudouridylate synthase B)	[TP0336-TP0459 (0.6079956)]
COG0658	COG1187	BSU25570	comEC	ComE operon protein 3	BSU30030	ytzF	Hypothetical RNA pseudouridine synthase ytzF (EC 5.4.99.-) (RNA- uridine isomerase) (RNA pseudouridylate synthase)	[TP0336-TP0459 (0.6079956)]
COG0465	COG0465	BSU12420	BSU12420	Cell division cycle CDC48 homolog	BSU12420	BSU12420	Cell division cycle CDC48 homolog	[TP0330-TP0330 (0.73856413)]
COG0465	COG0465	BSU00690	ftsH	Cell division protein ftsH homolog (EC 3.4.24.-)	BSU12420	BSU12420	Cell division cycle CDC48 homolog	[TP0330-TP0330 (0.73856413)]
COG0465	COG0465	BSU12420	BSU12420	Cell division cycle CDC48 homolog	BSU00690	ftsH	Cell division protein ftsH homolog (EC 3.4.24.-)	[TP0330-TP0330 (0.73856413)]
COG0465	COG0465	BSU00690	ftsH	Cell division protein ftsH homolog (EC 3.4.24.-)	BSU00690	ftsH	Cell division protein ftsH homolog (EC 3.4.24.-)	[TP0330-TP0330 (0.73856413)]
COG1558	COG1792	BSU16190	flgC	Flagellar basal-body rod protein flgC	BSU28020	mreC	Rod shape-determining protein mreC	[TP0397-TP0498 (0.58822864)]
COG1512	COG2891	BSU06200	BSU06200	YdjH protein {UniProtKB/TrEMBL:O35004}	BSU28010	mreD	Rod shape-determining protein mreD	[TP0561-TP0499 (0.5857341)]
COG0592	COG1344	BSU00020	dnaN	DNA polymerase III subunit beta (EC 2.7.7.7)	BSU35400	flgL	Flagellar hook-associated protein 3 (HAP3)	[TP0002-TP0659 (0.6618167)]
COG0592	COG1344	BSU00020	dnaN	DNA polymerase III subunit beta (EC 2.7.7.7)	BSU35150	BSU35150	YvzB protein {UniProtKB/TrEMBL:O34366}	[TP0002-TP0659 (0.6618167)]
COG0592	COG1344	BSU00020	dnaN	DNA polymerase III subunit beta (EC 2.7.7.7)	BSU35360	hag	Flagellin {UniProtKB/Swiss-Prot:P02968}	[TP0002-TP0659 (0.6618167)]
COG0860	COG1192	BSU17410	cwlC	Sporulation-specific N-acetylmuramoyl-L-alanine amidase (EC 3.5.1.28) (Cell wall hydrolase) (Autolysin)	BSU40970	soj	Sporulation initiation inhibitor protein soj	[TP0247-TP0272 (0.7527567)]
COG0860	COG1192	BSU24190	yqiI	Hypothetical protein yqiI	BSU40970	soj	Sporulation initiation inhibitor protein soj	[TP0247-TP0272 (0.7527567)]
COG0860	COG1192	BSU01530	cwlD	Germination-specific N-acetylmuramoyl-L-alanine amidase (EC 3.5.1.28) (Cell wall hydrolase) (Autolysin)	BSU40970	soj	Sporulation initiation inhibitor protein soj	[TP0247-TP0272 (0.7527567)]
COG0242	COG0272	BSU15720	def	Peptide deformylase 1 (EC 3.5.1.88) (PDF 1) (Polypeptide deformylase 1)	BSU06620	lig	DNA ligase (EC 6.5.1.2) (Polydeoxyribonucleotide synthase [NAD+])	[TP0757-TP0634 (0.68197167)]
COG0242	COG0272	BSU14560	defB	Peptide deformylase 2 (EC 3.5.1.88) (PDF 2) (Polypeptide deformylase 2)	BSU06620	lig	DNA ligase (EC 6.5.1.2) (Polydeoxyribonucleotide synthase [NAD+])	[TP0757-TP0634 (0.68197167)]
COG0187	COG0358	BSU00060	novA	DNA gyrase subunit B (EC 5.99.1.3)	BSU25210	BSU25210	DNA primase {UniProtKB/Swiss-Prot:P05096}	[TP1006-TP0492 (0.55112576)]
COG0187	COG0358	BSU18090	grlB	DNA topoisomerase 4 subunit B (EC 5.99.1.-) (Topoisomerase IV subunit B)	BSU25210	BSU25210	DNA primase {UniProtKB/Swiss-Prot:P05096}	[TP1006-TP0492 (0.55112576)]
COG0301	COG0514	BSU29580	thiI	Probable thiamine biosynthesis protein thiI	BSU19220	BSU19220	RecQ homolog {UniProtKB/TrEMBL:O34748}	[TP0559-TP0103 (0.6411465)]
COG0301	COG0514	BSU29580	thiI	Probable thiamine biosynthesis protein thiI	BSU23020	recQ	ATP-dependent DNA helicase recQ (EC 3.6.1.-) (Recombination protein S)	[TP0559-TP0103 (0.6411465)]
COG1154	COG2812	BSU24270	dxs	1-deoxy-D-xylulose-5-phosphate synthase (EC 2.2.1.7) (1-deoxyxylulose- 5-phosphate synthase) (DXP synthase) (DXPS)	BSU00190	dnaX	DNA polymerase III gamma/tau subunit (EC 2.7.7.7)	[TP0824-TP1005 (0.68180764)]
COG0223	COG1551	BSU15730	fmt	Methionyl-tRNA formyltransferase (EC 2.1.2.9)	BSU35370	csrA	Carbon storage regulator homolog	[TP0756-TP0657 (0.72355264)]
COG0237	COG0552	BSU29060	coaE	Dephospho-CoA kinase (EC 2.7.1.24) (Dephosphocoenzyme A kinase)	BSU15950	srb	Cell division protein ftsY homolog	[TP0296-TP0578 (0.7885255)]
COG0080	COG0265	BSU01020	rplK	50S ribosomal protein L11 (BL11)	BSU35220	BSU35220	YvjD {UniProtKB/TrEMBL:O34375}	[TP0237-TP0773 (0.6164146)]
COG0080	COG0265	BSU01020	rplK	50S ribosomal protein L11 (BL11)	BSU40360	yycK	Hypothetical serine protease yyxA (EC 3.4.21.-)	[TP0237-TP0773 (0.6164146)]
COG0080	COG0265	BSU01020	rplK	50S ribosomal protein L11 (BL11)	BSU12900	htrA	Probable serine protease do-like htrA (EC 3.4.21.-)	[TP0237-TP0773 (0.6164146)]
COG0783	COG1079	BSU32990	mrgA	Metalloregulation DNA-binding stress protein	BSU31570	BSU31570	Hypothetical protein yufQ	[TP1038-TP0302 (0.79878455)]
COG0783	COG1079	BSU30650	dps	General stress protein 20U (GSP20U) (DPS protein homolog)	BSU31570	BSU31570	Hypothetical protein yufQ	[TP1038-TP0302 (0.79878455)]
COG2812	COG2812	BSU00190	dnaX	DNA polymerase III gamma/tau subunit (EC 2.7.7.7)	BSU00190	dnaX	DNA polymerase III gamma/tau subunit (EC 2.7.7.7)	[TP1005-TP1005 (0.52391654)]
COG1466	COG1847	BSU25560	yqeN	Hypothetical protein yqeN	BSU41030	jag	Protein jag {UniProtKB/Swiss-Prot:Q01620}	[TP0588-TP0948 (0.74372905)]
COG0223	COG0234	BSU15730	fmt	Methionyl-tRNA formyltransferase (EC 2.1.2.9)	BSU06020	groS	10 kDa chaperonin (Protein Cpn10) (groES protein)	[TP0756-TP1013 (0.64276713)]
COG0036	COG1653	BSU15790	rpe	Ribulose-phosphate 3-epimerase (EC 5.1.3.1) (Pentose-5-phosphate 3- epimerase) (PPE) (R5P3E)	BSU28750	araN	Probable arabinose-binding protein precursor	[TP0945-TP0074 (0.654426)]
COG0036	COG1653	BSU15790	rpe	Ribulose-phosphate 3-epimerase (EC 5.1.3.1) (Pentose-5-phosphate 3- epimerase) (PPE) (R5P3E)	BSU32600	yurO	Hypothetical ABC transporter extracellular-binding protein yurO precursor	[TP0945-TP0074 (0.654426)]
COG0036	COG1653	BSU15790	rpe	Ribulose-phosphate 3-epimerase (EC 5.1.3.1) (Pentose-5-phosphate 3- epimerase) (PPE) (R5P3E)	BSU06970	BSU06970	YesO protein {UniProtKB/TrEMBL:O31518}	[TP0945-TP0074 (0.654426)]
COG0036	COG1653	BSU15790	rpe	Ribulose-phosphate 3-epimerase (EC 5.1.3.1) (Pentose-5-phosphate 3- epimerase) (PPE) (R5P3E)	BSU07100	lplA	Lipoprotein lplA precursor	[TP0945-TP0074 (0.654426)]
COG0036	COG1653	BSU15790	rpe	Ribulose-phosphate 3-epimerase (EC 5.1.3.1) (Pentose-5-phosphate 3- epimerase) (PPE) (R5P3E)	BSU30270	BSU30270	Multiple sugar-binding protein	[TP0945-TP0074 (0.654426)]
COG0036	COG1653	BSU15790	rpe	Ribulose-phosphate 3-epimerase (EC 5.1.3.1) (Pentose-5-phosphate 3- epimerase) (PPE) (R5P3E)	BSU30160	BSU30160	YtcQ protein {UniProtKB/TrEMBL:Q795R2}	[TP0945-TP0074 (0.654426)]
COG0357	COG0459	BSU41000	gidB	Methyltransferase gidB (EC 2.1.-.-) (Glucose-inhibited division protein B)	BSU06030	groL	60 kDa chaperonin (Protein Cpn60) (groEL protein) (Stress protein H5)	[TP0946-TP0030 (0.68326145)]
COG0664	COG1074	BSU37310	fnr	Anaerobic regulatory protein	BSU10630	addA	ATP-dependent nuclease subunit A (EC 3.6.1.-) (ATP-dependent helicase addA)	[TP0089-TP0898 (0.8304331)]
COG0345	COG1774	BSU18480	proC	Pyrroline-5-carboxylate reductase 1 (EC 1.5.1.2) (P5CR 1) (P5C reductase 1)	BSU00320	yaaT	Stage 0 sporulation protein yaaT	[TP0797-TP0046 (0.6414869)]
COG0345	COG1774	BSU23800	proI	Pyrroline-5-carboxylate reductase 2 (EC 1.5.1.2) (P5CR 2) (P5C reductase 2)	BSU00320	yaaT	Stage 0 sporulation protein yaaT	[TP0797-TP0046 (0.6414869)]
COG0345	COG1774	BSU25600	comER	ComE operon protein 4	BSU00320	yaaT	Stage 0 sporulation protein yaaT	[TP0797-TP0046 (0.6414869)]
COG0345	COG1774	BSU12910	proG	Pyrroline-5-carboxylate reductase 3 (EC 1.5.1.2) (P5CR 3) (P5C reductase 3)	BSU00320	yaaT	Stage 0 sporulation protein yaaT	[TP0797-TP0046 (0.6414869)]
COG0223	COG0242	BSU15730	fmt	Methionyl-tRNA formyltransferase (EC 2.1.2.9)	BSU15720	def	Peptide deformylase 1 (EC 3.5.1.88) (PDF 1) (Polypeptide deformylase 1)	[TP0756-TP0757 (0.8300303)]
COG0223	COG0242	BSU15730	fmt	Methionyl-tRNA formyltransferase (EC 2.1.2.9)	BSU14560	defB	Peptide deformylase 2 (EC 3.5.1.88) (PDF 2) (Polypeptide deformylase 2)	[TP0756-TP0757 (0.8300303)]
COG0233	COG0359	BSU16520	frr	Ribosome recycling factor (Ribosome-releasing factor) (RRF) (Vegetative protein 12B) (VEG12B)	BSU40500	rplI	50S ribosomal protein L9 (BL17)	[TP0604-TP0060 (0.5105792)]
COG0012	COG0457	BSU40920	engD	GTP-dependent nucleic acid-binding protein engD	BSU02820	rapJ	Response regulator aspartate phosphatase J (EC 3.1.-.-)	[TP0124-TP0067 (0.81355333)]
COG0012	COG0457	BSU40920	engD	GTP-dependent nucleic acid-binding protein engD	BSU18910	rapK	Response regulator aspartate phosphatase K (EC 3.1.-.-)	[TP0124-TP0067 (0.81355333)]
COG0012	COG0457	BSU40920	engD	GTP-dependent nucleic acid-binding protein engD	BSU22590	ypiA	Hypothetical protein ypiA	[TP0124-TP0067 (0.81355333)]
COG0012	COG0457	BSU40920	engD	GTP-dependent nucleic acid-binding protein engD	BSU40300	rapG	Response regulator aspartate phosphatase G (EC 3.1.-.-)	[TP0124-TP0067 (0.81355333)]
COG0012	COG0457	BSU40920	engD	GTP-dependent nucleic acid-binding protein engD	BSU12430	rapA	Response regulator aspartate phosphatase A (EC 3.1.-.-) (Glucose starvation-inducible protein A) (Stage 0 sporulation protein L)	[TP0124-TP0067 (0.81355333)]
COG0012	COG0457	BSU40920	engD	GTP-dependent nucleic acid-binding protein engD	BSU25830	rapE	Response regulator aspartate phosphatase E (EC 3.1.-.-)	[TP0124-TP0067 (0.81355333)]
COG0012	COG0457	BSU40920	engD	GTP-dependent nucleic acid-binding protein engD	BSU37460	rapF	Response regulator aspartate phosphatase F (EC 3.1.-.-)	[TP0124-TP0067 (0.81355333)]
COG0012	COG0457	BSU40920	engD	GTP-dependent nucleic acid-binding protein engD	BSU36690	rapB	Response regulator aspartate phosphatase B (EC 3.1.-.-) (Stage 0 sporulation protein P)	[TP0124-TP0067 (0.81355333)]
COG0012	COG0457	BSU40920	engD	GTP-dependent nucleic acid-binding protein engD	BSU06140	gutR	Transcription activator gutR	[TP0124-TP0067 (0.81355333)]
COG0012	COG0457	BSU40920	engD	GTP-dependent nucleic acid-binding protein engD	BSU27490	BSU27490	YrrB protein {UniProtKB/TrEMBL:O34452}	[TP0124-TP0067 (0.81355333)]
COG0012	COG0457	BSU40920	engD	GTP-dependent nucleic acid-binding protein engD	BSU36380	rapD	Response regulator aspartate phosphatase D (EC 3.1.-.-)	[TP0124-TP0067 (0.81355333)]
COG0012	COG0457	BSU40920	engD	GTP-dependent nucleic acid-binding protein engD	BSU05010	rapI	Response regulator aspartate phosphatase I (EC 3.1.-.-)	[TP0124-TP0067 (0.81355333)]
COG0012	COG0457	BSU40920	engD	GTP-dependent nucleic acid-binding protein engD	BSU34810	BSU34810	Hypothetical protein yvcD	[TP0124-TP0067 (0.81355333)]
COG0012	COG0457	BSU40920	engD	GTP-dependent nucleic acid-binding protein engD	BSU03770	rapC	Response regulator aspartate phosphatase C (EC 3.1.-.-)	[TP0124-TP0067 (0.81355333)]
COG0012	COG0457	BSU40920	engD	GTP-dependent nucleic acid-binding protein engD	BSU06830	rapH	Response regulator aspartate phosphatase H (EC 3.1.-.-) (PSP28)	[TP0124-TP0067 (0.81355333)]
COG0265	COG0492	BSU12900	htrA	Probable serine protease do-like htrA (EC 3.4.21.-)	BSU34790	trxB	Thioredoxin reductase (EC 1.8.1.9) (TRXR) (General stress protein 35) (GSP35)	[TP0773-TP0814 (0.6926654)]
COG0265	COG0492	BSU40360	yycK	Hypothetical serine protease yyxA (EC 3.4.21.-)	BSU22950	ypdA	Hypothetical protein ypdA	[TP0773-TP0814 (0.6926654)]
COG0265	COG0492	BSU35220	BSU35220	YvjD {UniProtKB/TrEMBL:O34375}	BSU22950	ypdA	Hypothetical protein ypdA	[TP0773-TP0814 (0.6926654)]
COG0265	COG0492	BSU40360	yycK	Hypothetical serine protease yyxA (EC 3.4.21.-)	BSU03270	BSU03270	YcgT protein {UniProtKB/TrEMBL:O31475}	[TP0773-TP0814 (0.6926654)]
COG0265	COG0492	BSU40360	yycK	Hypothetical serine protease yyxA (EC 3.4.21.-)	BSU32110	BSU32110	Thioredoxine reductase {UniProtKB/TrEMBL:O05268}	[TP0773-TP0814 (0.6926654)]
COG0265	COG0492	BSU40360	yycK	Hypothetical serine protease yyxA (EC 3.4.21.-)	BSU34790	trxB	Thioredoxin reductase (EC 1.8.1.9) (TRXR) (General stress protein 35) (GSP35)	[TP0773-TP0814 (0.6926654)]
COG0265	COG0492	BSU35220	BSU35220	YvjD {UniProtKB/TrEMBL:O34375}	BSU34790	trxB	Thioredoxin reductase (EC 1.8.1.9) (TRXR) (General stress protein 35) (GSP35)	[TP0773-TP0814 (0.6926654)]
COG0265	COG0492	BSU12900	htrA	Probable serine protease do-like htrA (EC 3.4.21.-)	BSU32110	BSU32110	Thioredoxine reductase {UniProtKB/TrEMBL:O05268}	[TP0773-TP0814 (0.6926654)]
COG0265	COG0492	BSU35220	BSU35220	YvjD {UniProtKB/TrEMBL:O34375}	BSU03270	BSU03270	YcgT protein {UniProtKB/TrEMBL:O31475}	[TP0773-TP0814 (0.6926654)]
COG0265	COG0492	BSU12900	htrA	Probable serine protease do-like htrA (EC 3.4.21.-)	BSU22950	ypdA	Hypothetical protein ypdA	[TP0773-TP0814 (0.6926654)]
COG0265	COG0492	BSU12900	htrA	Probable serine protease do-like htrA (EC 3.4.21.-)	BSU03270	BSU03270	YcgT protein {UniProtKB/TrEMBL:O31475}	[TP0773-TP0814 (0.6926654)]
COG0265	COG0492	BSU35220	BSU35220	YvjD {UniProtKB/TrEMBL:O34375}	BSU32110	BSU32110	Thioredoxine reductase {UniProtKB/TrEMBL:O05268}	[TP0773-TP0814 (0.6926654)]
COG0495	COG1480	BSU30320	leuS	Leucyl-tRNA synthetase (EC 6.1.1.4) (Leucine--tRNA ligase) (LeuRS)	BSU25330	yqfF	Hypothetical protein yqfF	[TP0586-TP0651 (0.5087635)]
COG1377	COG2239	BSU16380	flhB	Flagellar biosynthetic protein flhB	BSU13300	BSU13300	YkoK {UniProtKB/TrEMBL:O34442}	[TP0715-TP0917 (0.53720385)]
COG1321	COG1774	BSU24520	mntR	Transcriptional regulator mntR (Manganese transport regulator)	BSU00320	yaaT	Stage 0 sporulation protein yaaT	[TP0167-TP0046 (0.67547834)]
COG0124	COG0608	BSU27560	hisS	Histidyl-tRNA synthetase (EC 6.1.1.21) (Histidine--tRNA ligase) (HisRS)	BSU20350	BSU20350	YorK protein {UniProtKB/TrEMBL:O31903}	[TP0641-TP0704 (0.75894904)]
COG0124	COG0608	BSU27560	hisS	Histidyl-tRNA synthetase (EC 6.1.1.21) (Histidine--tRNA ligase) (HisRS)	BSU27620	BSU27620	YrvE protein {UniProtKB/TrEMBL:O32044}	[TP0641-TP0704 (0.75894904)]
COG0153	COG0242	BSU38200	galK	Galactokinase (EC 2.7.1.6) (Galactose kinase)	BSU14560	defB	Peptide deformylase 2 (EC 3.5.1.88) (PDF 2) (Polypeptide deformylase 2)	[TP0418-TP0757 (0.51512045)]
COG0153	COG0242	BSU38200	galK	Galactokinase (EC 2.7.1.6) (Galactose kinase)	BSU15720	def	Peptide deformylase 1 (EC 3.5.1.88) (PDF 1) (Polypeptide deformylase 1)	[TP0418-TP0757 (0.51512045)]
COG0465	COG0772	BSU12420	BSU12420	Cell division cycle CDC48 homolog	BSU38120	ywcF	Hypothetical protein ywcF	[TP0330-TP0387 (0.8016956)]
COG0465	COG0772	BSU00690	ftsH	Cell division protein ftsH homolog (EC 3.4.24.-)	BSU14850	ylaO	Hypothetical protein ylaO	[TP0330-TP0387 (0.8016956)]
COG0465	COG0772	BSU12420	BSU12420	Cell division cycle CDC48 homolog	BSU15210	spoVE	Stage V sporulation protein E	[TP0330-TP0387 (0.8016956)]
COG0465	COG0772	BSU00690	ftsH	Cell division protein ftsH homolog (EC 3.4.24.-)	BSU38120	ywcF	Hypothetical protein ywcF	[TP0330-TP0387 (0.8016956)]
COG0465	COG0772	BSU12420	BSU12420	Cell division cycle CDC48 homolog	BSU14850	ylaO	Hypothetical protein ylaO	[TP0330-TP0387 (0.8016956)]
COG0465	COG0772	BSU00690	ftsH	Cell division protein ftsH homolog (EC 3.4.24.-)	BSU15210	spoVE	Stage V sporulation protein E	[TP0330-TP0387 (0.8016956)]
COG1512	COG1987	BSU06200	BSU06200	YdjH protein {UniProtKB/TrEMBL:O35004}	BSU16360	fliQ	Flagellar biosynthetic protein fliQ	[TP0561-TP0717 (0.66457963)]
COG0457	COG1426	BSU34810	BSU34810	Hypothetical protein yvcD	BSU16910	BSU16910	YmfM protein {UniProtKB/TrEMBL:O31771}	[TP0268-TP0334 (0.739808)]
COG0457	COG1426	BSU27490	BSU27490	YrrB protein {UniProtKB/TrEMBL:O34452}	BSU16910	BSU16910	YmfM protein {UniProtKB/TrEMBL:O31771}	[TP0268-TP0334 (0.739808)]
COG0457	COG1426	BSU25830	rapE	Response regulator aspartate phosphatase E (EC 3.1.-.-)	BSU16910	BSU16910	YmfM protein {UniProtKB/TrEMBL:O31771}	[TP0268-TP0334 (0.739808)]
COG0457	COG1426	BSU36380	rapD	Response regulator aspartate phosphatase D (EC 3.1.-.-)	BSU16910	BSU16910	YmfM protein {UniProtKB/TrEMBL:O31771}	[TP0268-TP0334 (0.739808)]
COG0457	COG1426	BSU36690	rapB	Response regulator aspartate phosphatase B (EC 3.1.-.-) (Stage 0 sporulation protein P)	BSU16910	BSU16910	YmfM protein {UniProtKB/TrEMBL:O31771}	[TP0268-TP0334 (0.739808)]
COG0457	COG1426	BSU03770	rapC	Response regulator aspartate phosphatase C (EC 3.1.-.-)	BSU16910	BSU16910	YmfM protein {UniProtKB/TrEMBL:O31771}	[TP0268-TP0334 (0.739808)]
COG0457	COG1426	BSU06140	gutR	Transcription activator gutR	BSU16910	BSU16910	YmfM protein {UniProtKB/TrEMBL:O31771}	[TP0268-TP0334 (0.739808)]
COG0457	COG1426	BSU02820	rapJ	Response regulator aspartate phosphatase J (EC 3.1.-.-)	BSU16910	BSU16910	YmfM protein {UniProtKB/TrEMBL:O31771}	[TP0268-TP0334 (0.739808)]
COG0457	COG1426	BSU06830	rapH	Response regulator aspartate phosphatase H (EC 3.1.-.-) (PSP28)	BSU16910	BSU16910	YmfM protein {UniProtKB/TrEMBL:O31771}	[TP0268-TP0334 (0.739808)]
COG0457	COG1426	BSU22590	ypiA	Hypothetical protein ypiA	BSU16910	BSU16910	YmfM protein {UniProtKB/TrEMBL:O31771}	[TP0268-TP0334 (0.739808)]
COG0457	COG1426	BSU12430	rapA	Response regulator aspartate phosphatase A (EC 3.1.-.-) (Glucose starvation-inducible protein A) (Stage 0 sporulation protein L)	BSU16910	BSU16910	YmfM protein {UniProtKB/TrEMBL:O31771}	[TP0268-TP0334 (0.739808)]
COG0457	COG1426	BSU37460	rapF	Response regulator aspartate phosphatase F (EC 3.1.-.-)	BSU16910	BSU16910	YmfM protein {UniProtKB/TrEMBL:O31771}	[TP0268-TP0334 (0.739808)]
COG0457	COG1426	BSU18910	rapK	Response regulator aspartate phosphatase K (EC 3.1.-.-)	BSU16910	BSU16910	YmfM protein {UniProtKB/TrEMBL:O31771}	[TP0268-TP0334 (0.739808)]
COG0457	COG1426	BSU40300	rapG	Response regulator aspartate phosphatase G (EC 3.1.-.-)	BSU16910	BSU16910	YmfM protein {UniProtKB/TrEMBL:O31771}	[TP0268-TP0334 (0.739808)]
COG0457	COG1426	BSU05010	rapI	Response regulator aspartate phosphatase I (EC 3.1.-.-)	BSU16910	BSU16910	YmfM protein {UniProtKB/TrEMBL:O31771}	[TP0268-TP0334 (0.739808)]
COG1196	COG5401	BSU15940	smc	Chromosome partition protein smc	BSU28380	gerM	Germination protein gerM	[TP0367-TP0832 (0.50839365)]
COG0192	COG0217	BSU30550	metK	S-adenosylmethionine synthetase (EC 2.5.1.6) (Methionine adenosyltransferase) (AdoMet synthetase) (MAT)	BSU27820	yrbC	Hypothetical UPF0082 protein yrbC	[TP0794-TP0474 (0.71912634)]
COG0192	COG0217	BSU30550	metK	S-adenosylmethionine synthetase (EC 2.5.1.6) (Methionine adenosyltransferase) (AdoMet synthetase) (MAT)	BSU06840	yeeI	Hypothetical UPF0082 protein yeeI	[TP0794-TP0474 (0.71912634)]
COG0201	COG2239	BSU01360	secY	Preprotein translocase secY subunit	BSU13300	BSU13300	YkoK {UniProtKB/TrEMBL:O34442}	[TP0208-TP0917 (0.5527395)]
COG0092	COG0301	BSU01220	rpsC	30S ribosomal protein S3 (BS3) (BS2)	BSU29580	thiI	Probable thiamine biosynthesis protein thiI	[TP0195-TP0559 (0.66944)]
COG0860	COG1214	BSU01530	cwlD	Germination-specific N-acetylmuramoyl-L-alanine amidase (EC 3.5.1.28) (Cell wall hydrolase) (Autolysin)	BSU05920	BSU05920	YdiC protein {UniProtKB/TrEMBL:O05516}	[TP0247-TP0876 (0.6334264)]
COG0860	COG1214	BSU24190	yqiI	Hypothetical protein yqiI	BSU05920	BSU05920	YdiC protein {UniProtKB/TrEMBL:O05516}	[TP0247-TP0876 (0.6334264)]
COG0860	COG1214	BSU17410	cwlC	Sporulation-specific N-acetylmuramoyl-L-alanine amidase (EC 3.5.1.28) (Cell wall hydrolase) (Autolysin)	BSU05920	BSU05920	YdiC protein {UniProtKB/TrEMBL:O05516}	[TP0247-TP0876 (0.6334264)]
COG0544	COG1418	BSU28230	tig	Trigger factor (TF) (Vegetative protein 2) (VEG2)	BSU21890	ypgQ	Hypothetical protein ypgQ	[TP0506-TP1018 (0.7668753)]
COG0544	COG1418	BSU28230	tig	Trigger factor (TF) (Vegetative protein 2) (VEG2)	BSU31830	BSU31830	YueE protein {UniProtKB/TrEMBL:O32098}	[TP0506-TP1018 (0.7668753)]
COG0544	COG1418	BSU28230	tig	Trigger factor (TF) (Vegetative protein 2) (VEG2)	BSU16960	ymdA	UPF0144 protein ymdA	[TP0506-TP1018 (0.7668753)]
COG0477	COG0845	BSU08260	yfiG	Hypothetical metabolite transport protein yfiG	BSU14350	BSU14350	YknX protein {UniProtKB/TrEMBL:O31710}	[TP0840-TP0965 (0.8653204)]
COG0477	COG0845	BSU31480	yuxJ	Hypothetical protein yuxJ (ORF1)	BSU33280	BSU33280	YvrP protein {UniProtKB/TrEMBL:O35007}	[TP0840-TP0965 (0.8653204)]
COG0477	COG0845	BSU38640	BSU38640	YxlH protein {UniProtKB/TrEMBL:P94376}	BSU33280	BSU33280	YvrP protein {UniProtKB/TrEMBL:O35007}	[TP0840-TP0965 (0.8653204)]
COG0477	COG0845	BSU23730	yqjV	Hypothetical transport protein yqjV	BSU14350	BSU14350	YknX protein {UniProtKB/TrEMBL:O31710}	[TP0840-TP0965 (0.8653204)]
COG0477	COG0845	BSU36450	BSU36450	Hypothetical protein ywoG	BSU14350	BSU14350	YknX protein {UniProtKB/TrEMBL:O31710}	[TP0840-TP0965 (0.8653204)]
COG0477	COG0845	BSU39930	yxaM	Hypothetical protein yxaM	BSU33280	BSU33280	YvrP protein {UniProtKB/TrEMBL:O35007}	[TP0840-TP0965 (0.8653204)]
COG0477	COG0845	BSU37700	bacE	Putative bacilysin exporter bacE	BSU14350	BSU14350	YknX protein {UniProtKB/TrEMBL:O31710}	[TP0840-TP0965 (0.8653204)]
COG0477	COG0845	BSU07400	yfmO	Multidrug efflux protein yfmO	BSU33280	BSU33280	YvrP protein {UniProtKB/TrEMBL:O35007}	[TP0840-TP0965 (0.8653204)]
COG0477	COG0845	BSU35830	BSU35830	YwtG protein {UniProtKB/TrEMBL:P96742}	BSU33280	BSU33280	YvrP protein {UniProtKB/TrEMBL:O35007}	[TP0840-TP0965 (0.8653204)]
COG0477	COG0845	BSU02950	yceI	Hypothetical metabolite transport protein yceI	BSU33280	BSU33280	YvrP protein {UniProtKB/TrEMBL:O35007}	[TP0840-TP0965 (0.8653204)]
COG0477	COG0845	BSU38640	BSU38640	YxlH protein {UniProtKB/TrEMBL:P94376}	BSU14350	BSU14350	YknX protein {UniProtKB/TrEMBL:O31710}	[TP0840-TP0965 (0.8653204)]
COG0477	COG0845	BSU31130	BSU31130	YubD protein {UniProtKB/TrEMBL:O32084}	BSU14350	BSU14350	YknX protein {UniProtKB/TrEMBL:O31710}	[TP0840-TP0965 (0.8653204)]
COG0477	COG0845	BSU08380	BSU08380	YfiS protein {UniProtKB/TrEMBL:O31561}	BSU14350	BSU14350	YknX protein {UniProtKB/TrEMBL:O31710}	[TP0840-TP0965 (0.8653204)]
COG0477	COG0845	BSU17630	BSU17630	YncC {UniProtKB/TrEMBL:P94493}	BSU14350	BSU14350	YknX protein {UniProtKB/TrEMBL:O31710}	[TP0840-TP0965 (0.8653204)]
COG0477	COG0845	BSU17630	BSU17630	YncC {UniProtKB/TrEMBL:P94493}	BSU33280	BSU33280	YvrP protein {UniProtKB/TrEMBL:O35007}	[TP0840-TP0965 (0.8653204)]
COG0477	COG0845	BSU07320	BSU07320	YfnC {UniProtKB/TrEMBL:O06481}	BSU14350	BSU14350	YknX protein {UniProtKB/TrEMBL:O31710}	[TP0840-TP0965 (0.8653204)]
COG0477	COG0845	BSU40770	tet	Tetracycline resistance protein	BSU14350	BSU14350	YknX protein {UniProtKB/TrEMBL:O31710}	[TP0840-TP0965 (0.8653204)]
COG0477	COG0845	BSU33140	BSU33140	Putative macrolide-efflux determinant, YvqJ	BSU14350	BSU14350	YknX protein {UniProtKB/TrEMBL:O31710}	[TP0840-TP0965 (0.8653204)]
COG0477	COG0845	BSU35210	BSU35210	YvkA {UniProtKB/TrEMBL:O34502}	BSU33280	BSU33280	YvrP protein {UniProtKB/TrEMBL:O35007}	[TP0840-TP0965 (0.8653204)]
COG0477	COG0845	BSU31480	yuxJ	Hypothetical protein yuxJ (ORF1)	BSU14350	BSU14350	YknX protein {UniProtKB/TrEMBL:O31710}	[TP0840-TP0965 (0.8653204)]
COG0477	COG0845	BSU39710	iolF	Minor myo-inositol transporter iolF	BSU33280	BSU33280	YvrP protein {UniProtKB/TrEMBL:O35007}	[TP0840-TP0965 (0.8653204)]
COG0477	COG0845	BSU02480	gudP	Probable glucarate transporter (D-glucarate permease)	BSU14350	BSU14350	YknX protein {UniProtKB/TrEMBL:O31710}	[TP0840-TP0965 (0.8653204)]
COG0477	COG0845	BSU35210	BSU35210	YvkA {UniProtKB/TrEMBL:O34502}	BSU14350	BSU14350	YknX protein {UniProtKB/TrEMBL:O31710}	[TP0840-TP0965 (0.8653204)]
COG0477	COG0845	BSU02480	gudP	Probable glucarate transporter (D-glucarate permease)	BSU33280	BSU33280	YvrP protein {UniProtKB/TrEMBL:O35007}	[TP0840-TP0965 (0.8653204)]
COG0477	COG0845	BSU03840	BSU03840	Homologue of multidrug resistance protein B,	BSU33280	BSU33280	YvrP protein {UniProtKB/TrEMBL:O35007}	[TP0840-TP0965 (0.8653204)]
COG0477	COG0845	BSU27760	csbX	Alpha-ketoglutarate permease	BSU33280	BSU33280	YvrP protein {UniProtKB/TrEMBL:O35007}	[TP0840-TP0965 (0.8653204)]
COG0477	COG0845	BSU35830	BSU35830	YwtG protein {UniProtKB/TrEMBL:P96742}	BSU14350	BSU14350	YknX protein {UniProtKB/TrEMBL:O31710}	[TP0840-TP0965 (0.8653204)]
COG0477	COG0845	BSU07860	BSU07860	YfkL protein {UniProtKB/TrEMBL:O34597}	BSU14350	BSU14350	YknX protein {UniProtKB/TrEMBL:O31710}	[TP0840-TP0965 (0.8653204)]
COG0477	COG0845	BSU40570	yybO	Hypothetical transport protein yybO	BSU14350	BSU14350	YknX protein {UniProtKB/TrEMBL:O31710}	[TP0840-TP0965 (0.8653204)]
COG0477	COG0845	BSU12360	exuT	Hexuronate transporter	BSU14350	BSU14350	YknX protein {UniProtKB/TrEMBL:O31710}	[TP0840-TP0965 (0.8653204)]
COG0477	COG0845	BSU39710	iolF	Minor myo-inositol transporter iolF	BSU14350	BSU14350	YknX protein {UniProtKB/TrEMBL:O31710}	[TP0840-TP0965 (0.8653204)]
COG0477	COG0845	BSU39810	csbC	Probable metabolite transport protein csbC	BSU33280	BSU33280	YvrP protein {UniProtKB/TrEMBL:O35007}	[TP0840-TP0965 (0.8653204)]
COG0477	COG0845	BSU39810	csbC	Probable metabolite transport protein csbC	BSU14350	BSU14350	YknX protein {UniProtKB/TrEMBL:O31710}	[TP0840-TP0965 (0.8653204)]
COG0477	COG0845	BSU12360	exuT	Hexuronate transporter	BSU33280	BSU33280	YvrP protein {UniProtKB/TrEMBL:O35007}	[TP0840-TP0965 (0.8653204)]
COG0477	COG0845	BSU33960	araE	Arabinose-proton symporter (Arabinose transporter)	BSU33280	BSU33280	YvrP protein {UniProtKB/TrEMBL:O35007}	[TP0840-TP0965 (0.8653204)]
COG0477	COG0845	BSU06230	iolT	Major myo-inositol transporter iolT	BSU33280	BSU33280	YvrP protein {UniProtKB/TrEMBL:O35007}	[TP0840-TP0965 (0.8653204)]
COG0477	COG0845	BSU35090	BSU35090	YvmA {UniProtKB/TrEMBL:O34307}	BSU33280	BSU33280	YvrP protein {UniProtKB/TrEMBL:O35007}	[TP0840-TP0965 (0.8653204)]
COG0477	COG0845	BSU03530	ycxA	Hypothetical protein ycxA (ORF5)	BSU33280	BSU33280	YvrP protein {UniProtKB/TrEMBL:O35007}	[TP0840-TP0965 (0.8653204)]
COG0477	COG0845	BSU40770	tet	Tetracycline resistance protein	BSU33280	BSU33280	YvrP protein {UniProtKB/TrEMBL:O35007}	[TP0840-TP0965 (0.8653204)]
COG0477	COG0845	BSU02670	lmrB	Lincomycin resistance protein lmrB	BSU14350	BSU14350	YknX protein {UniProtKB/TrEMBL:O31710}	[TP0840-TP0965 (0.8653204)]
COG0477	COG0845	BSU40840	yyaJ	Hypothetical metabolite transport protein yyaJ	BSU33280	BSU33280	YvrP protein {UniProtKB/TrEMBL:O35007}	[TP0840-TP0965 (0.8653204)]
COG0477	COG0845	BSU36450	BSU36450	Hypothetical protein ywoG	BSU33280	BSU33280	YvrP protein {UniProtKB/TrEMBL:O35007}	[TP0840-TP0965 (0.8653204)]
COG0477	COG0845	BSU26590	blt	Multidrug resistance protein 2 (Multidrug-efflux transporter 2)	BSU33280	BSU33280	YvrP protein {UniProtKB/TrEMBL:O35007}	[TP0840-TP0965 (0.8653204)]
COG0477	COG0845	BSU30350	BSU30350	YttB {UniProtKB/TrEMBL:O34546}	BSU14350	BSU14350	YknX protein {UniProtKB/TrEMBL:O31710}	[TP0840-TP0965 (0.8653204)]
COG0477	COG0845	BSU37570	mmr	Methylenomycin A resistance protein (MMR peptide)	BSU33280	BSU33280	YvrP protein {UniProtKB/TrEMBL:O35007}	[TP0840-TP0965 (0.8653204)]
COG0477	COG0845	BSU24010	bmr	Multidrug resistance protein 1 (Multidrug-efflux transporter 1)	BSU14350	BSU14350	YknX protein {UniProtKB/TrEMBL:O31710}	[TP0840-TP0965 (0.8653204)]
COG0477	COG0845	BSU27760	csbX	Alpha-ketoglutarate permease	BSU14350	BSU14350	YknX protein {UniProtKB/TrEMBL:O31710}	[TP0840-TP0965 (0.8653204)]
COG0477	COG0845	BSU35090	BSU35090	YvmA {UniProtKB/TrEMBL:O34307}	BSU14350	BSU14350	YknX protein {UniProtKB/TrEMBL:O31710}	[TP0840-TP0965 (0.8653204)]
COG0477	COG0845	BSU03530	ycxA	Hypothetical protein ycxA (ORF5)	BSU14350	BSU14350	YknX protein {UniProtKB/TrEMBL:O31710}	[TP0840-TP0965 (0.8653204)]
COG0477	COG0845	BSU07320	BSU07320	YfnC {UniProtKB/TrEMBL:O06481}	BSU33280	BSU33280	YvrP protein {UniProtKB/TrEMBL:O35007}	[TP0840-TP0965 (0.8653204)]
COG0477	COG0845	BSU10580	BSU10580	Hypothetical protein yhjO	BSU33280	BSU33280	YvrP protein {UniProtKB/TrEMBL:O35007}	[TP0840-TP0965 (0.8653204)]
COG0477	COG0845	BSU07400	yfmO	Multidrug efflux protein yfmO	BSU14350	BSU14350	YknX protein {UniProtKB/TrEMBL:O31710}	[TP0840-TP0965 (0.8653204)]
COG0477	COG0845	BSU02170	BSU02170	YbfB protein {UniProtKB/TrEMBL:O31444}	BSU14350	BSU14350	YknX protein {UniProtKB/TrEMBL:O31710}	[TP0840-TP0965 (0.8653204)]
COG0477	COG0845	BSU08400	BSU08400	YfiU protein {UniProtKB/TrEMBL:O31563}	BSU14350	BSU14350	YknX protein {UniProtKB/TrEMBL:O31710}	[TP0840-TP0965 (0.8653204)]
COG0477	COG0845	BSU14030	BSU14030	YkuC protein {UniProtKB/TrEMBL:O31695}	BSU33280	BSU33280	YvrP protein {UniProtKB/TrEMBL:O35007}	[TP0840-TP0965 (0.8653204)]
COG0477	COG0845	BSU07910	BSU07910	YfkF protein {UniProtKB/TrEMBL:O34929}	BSU33280	BSU33280	YvrP protein {UniProtKB/TrEMBL:O35007}	[TP0840-TP0965 (0.8653204)]
COG0477	COG0845	BSU40660	yybF	Hypothetical transport protein yybF	BSU33280	BSU33280	YvrP protein {UniProtKB/TrEMBL:O35007}	[TP0840-TP0965 (0.8653204)]
COG0477	COG0845	BSU37570	mmr	Methylenomycin A resistance protein (MMR peptide)	BSU14350	BSU14350	YknX protein {UniProtKB/TrEMBL:O31710}	[TP0840-TP0965 (0.8653204)]
COG0477	COG0845	BSU32880	BSU32880	YusP protein {UniProtKB/TrEMBL:O32182}	BSU33280	BSU33280	YvrP protein {UniProtKB/TrEMBL:O35007}	[TP0840-TP0965 (0.8653204)]
COG0477	COG0845	BSU08380	BSU08380	YfiS protein {UniProtKB/TrEMBL:O31561}	BSU33280	BSU33280	YvrP protein {UniProtKB/TrEMBL:O35007}	[TP0840-TP0965 (0.8653204)]
COG0477	COG0845	BSU07910	BSU07910	YfkF protein {UniProtKB/TrEMBL:O34929}	BSU14350	BSU14350	YknX protein {UniProtKB/TrEMBL:O31710}	[TP0840-TP0965 (0.8653204)]
COG0477	COG0845	BSU36480	BSU36480	Hypothetical protein ywoD	BSU14350	BSU14350	YknX protein {UniProtKB/TrEMBL:O31710}	[TP0840-TP0965 (0.8653204)]
COG0477	COG0845	BSU10980	BSU10980	YitG protein {UniProtKB/TrEMBL:Q796Q1}	BSU33280	BSU33280	YvrP protein {UniProtKB/TrEMBL:O35007}	[TP0840-TP0965 (0.8653204)]
COG0477	COG0845	BSU16820	BSU16820	YmfD protein {UniProtKB/TrEMBL:O31762}	BSU33280	BSU33280	YvrP protein {UniProtKB/TrEMBL:O35007}	[TP0840-TP0965 (0.8653204)]
COG0477	COG0845	BSU36480	BSU36480	Hypothetical protein ywoD	BSU33280	BSU33280	YvrP protein {UniProtKB/TrEMBL:O35007}	[TP0840-TP0965 (0.8653204)]
COG0477	COG0845	BSU03840	BSU03840	Homologue of multidrug resistance protein B,	BSU14350	BSU14350	YknX protein {UniProtKB/TrEMBL:O31710}	[TP0840-TP0965 (0.8653204)]
COG0477	COG0845	BSU05310	BSU05310	YdeR protein {UniProtKB/TrEMBL:P96675}	BSU14350	BSU14350	YknX protein {UniProtKB/TrEMBL:O31710}	[TP0840-TP0965 (0.8653204)]
COG0477	COG0845	BSU26590	blt	Multidrug resistance protein 2 (Multidrug-efflux transporter 2)	BSU14350	BSU14350	YknX protein {UniProtKB/TrEMBL:O31710}	[TP0840-TP0965 (0.8653204)]
COG0477	COG0845	BSU02170	BSU02170	YbfB protein {UniProtKB/TrEMBL:O31444}	BSU33280	BSU33280	YvrP protein {UniProtKB/TrEMBL:O35007}	[TP0840-TP0965 (0.8653204)]
COG0477	COG0845	BSU09010	yhcA	Hypothetical transport protein yhcA	BSU14350	BSU14350	YknX protein {UniProtKB/TrEMBL:O31710}	[TP0840-TP0965 (0.8653204)]
COG0477	COG0845	BSU11480	BSU11480	YjbB protein {UniProtKB/TrEMBL:O31600}	BSU14350	BSU14350	YknX protein {UniProtKB/TrEMBL:O31710}	[TP0840-TP0965 (0.8653204)]
COG0477	COG0845	BSU31130	BSU31130	YubD protein {UniProtKB/TrEMBL:O32084}	BSU33280	BSU33280	YvrP protein {UniProtKB/TrEMBL:O35007}	[TP0840-TP0965 (0.8653204)]
COG0477	COG0845	BSU33140	BSU33140	Putative macrolide-efflux determinant, YvqJ	BSU33280	BSU33280	YvrP protein {UniProtKB/TrEMBL:O35007}	[TP0840-TP0965 (0.8653204)]
COG0477	COG0845	BSU24010	bmr	Multidrug resistance protein 1 (Multidrug-efflux transporter 1)	BSU33280	BSU33280	YvrP protein {UniProtKB/TrEMBL:O35007}	[TP0840-TP0965 (0.8653204)]
COG0477	COG0845	BSU14030	BSU14030	YkuC protein {UniProtKB/TrEMBL:O31695}	BSU14350	BSU14350	YknX protein {UniProtKB/TrEMBL:O31710}	[TP0840-TP0965 (0.8653204)]
COG0477	COG0845	BSU10980	BSU10980	YitG protein {UniProtKB/TrEMBL:Q796Q1}	BSU14350	BSU14350	YknX protein {UniProtKB/TrEMBL:O31710}	[TP0840-TP0965 (0.8653204)]
COG0477	COG0845	BSU11480	BSU11480	YjbB protein {UniProtKB/TrEMBL:O31600}	BSU33280	BSU33280	YvrP protein {UniProtKB/TrEMBL:O35007}	[TP0840-TP0965 (0.8653204)]
COG0477	COG0845	BSU07460	BSU07460	YfmI protein {UniProtKB/TrEMBL:O34440}	BSU14350	BSU14350	YknX protein {UniProtKB/TrEMBL:O31710}	[TP0840-TP0965 (0.8653204)]
COG0477	COG0845	BSU16820	BSU16820	YmfD protein {UniProtKB/TrEMBL:O31762}	BSU14350	BSU14350	YknX protein {UniProtKB/TrEMBL:O31710}	[TP0840-TP0965 (0.8653204)]
COG0477	COG0845	BSU06230	iolT	Major myo-inositol transporter iolT	BSU14350	BSU14350	YknX protein {UniProtKB/TrEMBL:O31710}	[TP0840-TP0965 (0.8653204)]
COG0477	COG0845	BSU38340	ywbF	Hypothetical transport protein ywbF	BSU33280	BSU33280	YvrP protein {UniProtKB/TrEMBL:O35007}	[TP0840-TP0965 (0.8653204)]
COG0477	COG0845	BSU37700	bacE	Putative bacilysin exporter bacE	BSU33280	BSU33280	YvrP protein {UniProtKB/TrEMBL:O35007}	[TP0840-TP0965 (0.8653204)]
COG0477	COG0845	BSU08400	BSU08400	YfiU protein {UniProtKB/TrEMBL:O31563}	BSU33280	BSU33280	YvrP protein {UniProtKB/TrEMBL:O35007}	[TP0840-TP0965 (0.8653204)]
COG0477	COG0845	BSU07460	BSU07460	YfmI protein {UniProtKB/TrEMBL:O34440}	BSU33280	BSU33280	YvrP protein {UniProtKB/TrEMBL:O35007}	[TP0840-TP0965 (0.8653204)]
COG0477	COG0845	BSU39930	yxaM	Hypothetical protein yxaM	BSU14350	BSU14350	YknX protein {UniProtKB/TrEMBL:O31710}	[TP0840-TP0965 (0.8653204)]
COG0477	COG0845	BSU18540	yoaB	Putative transporter yoaB	BSU33280	BSU33280	YvrP protein {UniProtKB/TrEMBL:O35007}	[TP0840-TP0965 (0.8653204)]
COG0477	COG0845	BSU05680	BSU05680	YdgK protein {UniProtKB/TrEMBL:P96709}	BSU14350	BSU14350	YknX protein {UniProtKB/TrEMBL:O31710}	[TP0840-TP0965 (0.8653204)]
COG0477	COG0845	BSU07860	BSU07860	YfkL protein {UniProtKB/TrEMBL:O34597}	BSU33280	BSU33280	YvrP protein {UniProtKB/TrEMBL:O35007}	[TP0840-TP0965 (0.8653204)]
COG0477	COG0845	BSU38340	ywbF	Hypothetical transport protein ywbF	BSU14350	BSU14350	YknX protein {UniProtKB/TrEMBL:O31710}	[TP0840-TP0965 (0.8653204)]
COG0477	COG0845	BSU40660	yybF	Hypothetical transport protein yybF	BSU14350	BSU14350	YknX protein {UniProtKB/TrEMBL:O31710}	[TP0840-TP0965 (0.8653204)]
COG0477	COG0845	BSU03070	BSU03070	Multidrug-efflux transporter	BSU14350	BSU14350	YknX protein {UniProtKB/TrEMBL:O31710}	[TP0840-TP0965 (0.8653204)]
COG0477	COG0845	BSU05310	BSU05310	YdeR protein {UniProtKB/TrEMBL:P96675}	BSU33280	BSU33280	YvrP protein {UniProtKB/TrEMBL:O35007}	[TP0840-TP0965 (0.8653204)]
COG0477	COG0845	BSU23730	yqjV	Hypothetical transport protein yqjV	BSU33280	BSU33280	YvrP protein {UniProtKB/TrEMBL:O35007}	[TP0840-TP0965 (0.8653204)]
COG0477	COG0845	BSU09010	yhcA	Hypothetical transport protein yhcA	BSU33280	BSU33280	YvrP protein {UniProtKB/TrEMBL:O35007}	[TP0840-TP0965 (0.8653204)]
COG0477	COG0845	BSU40570	yybO	Hypothetical transport protein yybO	BSU33280	BSU33280	YvrP protein {UniProtKB/TrEMBL:O35007}	[TP0840-TP0965 (0.8653204)]
COG0477	COG0845	BSU40840	yyaJ	Hypothetical metabolite transport protein yyaJ	BSU14350	BSU14350	YknX protein {UniProtKB/TrEMBL:O31710}	[TP0840-TP0965 (0.8653204)]
COG0477	COG0845	BSU03070	BSU03070	Multidrug-efflux transporter	BSU33280	BSU33280	YvrP protein {UniProtKB/TrEMBL:O35007}	[TP0840-TP0965 (0.8653204)]
COG0477	COG0845	BSU18540	yoaB	Putative transporter yoaB	BSU14350	BSU14350	YknX protein {UniProtKB/TrEMBL:O31710}	[TP0840-TP0965 (0.8653204)]
COG0477	COG0845	BSU05680	BSU05680	YdgK protein {UniProtKB/TrEMBL:P96709}	BSU33280	BSU33280	YvrP protein {UniProtKB/TrEMBL:O35007}	[TP0840-TP0965 (0.8653204)]
COG0477	COG0845	BSU30350	BSU30350	YttB {UniProtKB/TrEMBL:O34546}	BSU33280	BSU33280	YvrP protein {UniProtKB/TrEMBL:O35007}	[TP0840-TP0965 (0.8653204)]
COG0477	COG0845	BSU02670	lmrB	Lincomycin resistance protein lmrB	BSU33280	BSU33280	YvrP protein {UniProtKB/TrEMBL:O35007}	[TP0840-TP0965 (0.8653204)]
COG0477	COG0845	BSU10580	BSU10580	Hypothetical protein yhjO	BSU14350	BSU14350	YknX protein {UniProtKB/TrEMBL:O31710}	[TP0840-TP0965 (0.8653204)]
COG0477	COG0845	BSU08260	yfiG	Hypothetical metabolite transport protein yfiG	BSU33280	BSU33280	YvrP protein {UniProtKB/TrEMBL:O35007}	[TP0840-TP0965 (0.8653204)]
COG0477	COG0845	BSU32880	BSU32880	YusP protein {UniProtKB/TrEMBL:O32182}	BSU14350	BSU14350	YknX protein {UniProtKB/TrEMBL:O31710}	[TP0840-TP0965 (0.8653204)]
COG0477	COG0845	BSU02950	yceI	Hypothetical metabolite transport protein yceI	BSU14350	BSU14350	YknX protein {UniProtKB/TrEMBL:O31710}	[TP0840-TP0965 (0.8653204)]
COG0477	COG0845	BSU33960	araE	Arabinose-proton symporter (Arabinose transporter)	BSU14350	BSU14350	YknX protein {UniProtKB/TrEMBL:O31710}	[TP0840-TP0965 (0.8653204)]
COG0305	COG2812	BSU20370	BSU20370	YorI protein {UniProtKB/TrEMBL:O31905}	BSU00190	dnaX	DNA polymerase III gamma/tau subunit (EC 2.7.7.7)	[TP0058-TP1005 (0.7130585)]
COG0305	COG2812	BSU40440	dnaC	Replicative DNA helicase (EC 3.6.1.-)	BSU00190	dnaX	DNA polymerase III gamma/tau subunit (EC 2.7.7.7)	[TP0058-TP1005 (0.7130585)]
COG0188	COG0526	BSU00070	gyrA	DNA gyrase subunit A (EC 5.99.1.3)	BSU01980	BSU01980	YbdE protein {UniProtKB/TrEMBL:O31430}	[TP0005-TP0100 (0.7885434)]
COG0188	COG0526	BSU18100	parC	DNA topoisomerase 4 subunit A (EC 5.99.1.-) (Topoisomerase IV subunit A)	BSU05510	BSU05510	YdfQ protein {UniProtKB/TrEMBL:P96695}	[TP0005-TP0100 (0.7885434)]
COG0188	COG0526	BSU18100	parC	DNA topoisomerase 4 subunit A (EC 5.99.1.-) (Topoisomerase IV subunit A)	BSU14230	ykuV	Thiol-disulfide oxidoreductase ykuV (EC 1.8.-.-)	[TP0005-TP0100 (0.7885434)]
COG0188	COG0526	BSU00070	gyrA	DNA gyrase subunit A (EC 5.99.1.3)	BSU18010	BSU18010	YneN protein {UniProtKB/TrEMBL:O31820}	[TP0005-TP0100 (0.7885434)]
COG0188	COG0526	BSU18100	parC	DNA topoisomerase 4 subunit A (EC 5.99.1.-) (Topoisomerase IV subunit A)	BSU18010	BSU18010	YneN protein {UniProtKB/TrEMBL:O31820}	[TP0005-TP0100 (0.7885434)]
COG0188	COG0526	BSU00070	gyrA	DNA gyrase subunit A (EC 5.99.1.3)	BSU13840	stoA	Sporulation thiol-disulfide oxidoreductase A precursor (Stage IV sporulation protein H)	[TP0005-TP0100 (0.7885434)]
COG0188	COG0526	BSU00070	gyrA	DNA gyrase subunit A (EC 5.99.1.3)	BSU04550	BSU04550	YdbP protein {UniProtKB/TrEMBL:P96611}	[TP0005-TP0100 (0.7885434)]
COG0188	COG0526	BSU00070	gyrA	DNA gyrase subunit A (EC 5.99.1.3)	BSU32770	BSU32770	YusE protein {UniProtKB/TrEMBL:O32171}	[TP0005-TP0100 (0.7885434)]
COG0188	COG0526	BSU00070	gyrA	DNA gyrase subunit A (EC 5.99.1.3)	BSU14230	ykuV	Thiol-disulfide oxidoreductase ykuV (EC 1.8.-.-)	[TP0005-TP0100 (0.7885434)]
COG0188	COG0526	BSU00070	gyrA	DNA gyrase subunit A (EC 5.99.1.3)	BSU29840	BSU29840	Putative thioredoxin {UniProtKB/TrEMBL:O34357}	[TP0005-TP0100 (0.7885434)]
COG0188	COG0526	BSU00070	gyrA	DNA gyrase subunit A (EC 5.99.1.3)	BSU05510	BSU05510	YdfQ protein {UniProtKB/TrEMBL:P96695}	[TP0005-TP0100 (0.7885434)]
COG0188	COG0526	BSU18100	parC	DNA topoisomerase 4 subunit A (EC 5.99.1.-) (Topoisomerase IV subunit A)	BSU28500	trx	Thioredoxin {UniProtKB/Swiss-Prot:P14949}	[TP0005-TP0100 (0.7885434)]
COG0188	COG0526	BSU18100	parC	DNA topoisomerase 4 subunit A (EC 5.99.1.-) (Topoisomerase IV subunit A)	BSU01980	BSU01980	YbdE protein {UniProtKB/TrEMBL:O31430}	[TP0005-TP0100 (0.7885434)]
COG0188	COG0526	BSU18100	parC	DNA topoisomerase 4 subunit A (EC 5.99.1.-) (Topoisomerase IV subunit A)	BSU29840	BSU29840	Putative thioredoxin {UniProtKB/TrEMBL:O34357}	[TP0005-TP0100 (0.7885434)]
COG0188	COG0526	BSU18100	parC	DNA topoisomerase 4 subunit A (EC 5.99.1.-) (Topoisomerase IV subunit A)	BSU23150	resA	Thiol-disulfide oxidoreductase resA	[TP0005-TP0100 (0.7885434)]
COG0188	COG0526	BSU00070	gyrA	DNA gyrase subunit A (EC 5.99.1.3)	BSU28500	trx	Thioredoxin {UniProtKB/Swiss-Prot:P14949}	[TP0005-TP0100 (0.7885434)]
COG0188	COG0526	BSU18100	parC	DNA topoisomerase 4 subunit A (EC 5.99.1.-) (Topoisomerase IV subunit A)	BSU13840	stoA	Sporulation thiol-disulfide oxidoreductase A precursor (Stage IV sporulation protein H)	[TP0005-TP0100 (0.7885434)]
COG0188	COG0526	BSU00070	gyrA	DNA gyrase subunit A (EC 5.99.1.3)	BSU23150	resA	Thiol-disulfide oxidoreductase resA	[TP0005-TP0100 (0.7885434)]
COG0188	COG0526	BSU18100	parC	DNA topoisomerase 4 subunit A (EC 5.99.1.-) (Topoisomerase IV subunit A)	BSU32770	BSU32770	YusE protein {UniProtKB/TrEMBL:O32171}	[TP0005-TP0100 (0.7885434)]
COG0188	COG0526	BSU18100	parC	DNA topoisomerase 4 subunit A (EC 5.99.1.-) (Topoisomerase IV subunit A)	BSU04550	BSU04550	YdbP protein {UniProtKB/TrEMBL:P96611}	[TP0005-TP0100 (0.7885434)]
COG1624	COG1652	BSU01750	BSU01750	YbbP protein {UniProtKB/TrEMBL:Q45589}	BSU26020	yqbP	Hypothetical protein yqbP	[TP0826-TP0042 (0.7554874)]
COG1624	COG1652	BSU19430	BSU19430	YojJ protein {UniProtKB/TrEMBL:O31854}	BSU26020	yqbP	Hypothetical protein yqbP	[TP0826-TP0042 (0.7554874)]
COG1624	COG1652	BSU01750	BSU01750	YbbP protein {UniProtKB/TrEMBL:Q45589}	BSU12690	xkdP	Phage-like element PBSX protein xkdP	[TP0826-TP0042 (0.7554874)]
COG1624	COG1652	BSU19430	BSU19430	YojJ protein {UniProtKB/TrEMBL:O31854}	BSU12690	xkdP	Phage-like element PBSX protein xkdP	[TP0826-TP0042 (0.7554874)]
COG0526	COG0771	BSU05510	BSU05510	YdfQ protein {UniProtKB/TrEMBL:P96695}	BSU15200	murD	UDP-N-acetylmuramoylalanine--D-glutamate ligase (EC 6.3.2.9) (UDP-N- acetylmuramoyl-L-alanyl-D-glutamate synthetase) (D-glutamic acid- adding enzyme)	[TP0100-TP0903 (0.59509045)]
COG0526	COG0771	BSU04550	BSU04550	YdbP protein {UniProtKB/TrEMBL:P96611}	BSU15200	murD	UDP-N-acetylmuramoylalanine--D-glutamate ligase (EC 6.3.2.9) (UDP-N- acetylmuramoyl-L-alanyl-D-glutamate synthetase) (D-glutamic acid- adding enzyme)	[TP0100-TP0903 (0.59509045)]
COG0526	COG0771	BSU01980	BSU01980	YbdE protein {UniProtKB/TrEMBL:O31430}	BSU15200	murD	UDP-N-acetylmuramoylalanine--D-glutamate ligase (EC 6.3.2.9) (UDP-N- acetylmuramoyl-L-alanyl-D-glutamate synthetase) (D-glutamic acid- adding enzyme)	[TP0100-TP0903 (0.59509045)]
COG0526	COG0771	BSU14230	ykuV	Thiol-disulfide oxidoreductase ykuV (EC 1.8.-.-)	BSU15200	murD	UDP-N-acetylmuramoylalanine--D-glutamate ligase (EC 6.3.2.9) (UDP-N- acetylmuramoyl-L-alanyl-D-glutamate synthetase) (D-glutamic acid- adding enzyme)	[TP0100-TP0903 (0.59509045)]
COG0526	COG0771	BSU18010	BSU18010	YneN protein {UniProtKB/TrEMBL:O31820}	BSU15200	murD	UDP-N-acetylmuramoylalanine--D-glutamate ligase (EC 6.3.2.9) (UDP-N- acetylmuramoyl-L-alanyl-D-glutamate synthetase) (D-glutamic acid- adding enzyme)	[TP0100-TP0903 (0.59509045)]
COG0526	COG0771	BSU13840	stoA	Sporulation thiol-disulfide oxidoreductase A precursor (Stage IV sporulation protein H)	BSU15200	murD	UDP-N-acetylmuramoylalanine--D-glutamate ligase (EC 6.3.2.9) (UDP-N- acetylmuramoyl-L-alanyl-D-glutamate synthetase) (D-glutamic acid- adding enzyme)	[TP0100-TP0903 (0.59509045)]
COG0526	COG0771	BSU23150	resA	Thiol-disulfide oxidoreductase resA	BSU15200	murD	UDP-N-acetylmuramoylalanine--D-glutamate ligase (EC 6.3.2.9) (UDP-N- acetylmuramoyl-L-alanyl-D-glutamate synthetase) (D-glutamic acid- adding enzyme)	[TP0100-TP0903 (0.59509045)]
COG0526	COG0771	BSU29840	BSU29840	Putative thioredoxin {UniProtKB/TrEMBL:O34357}	BSU15200	murD	UDP-N-acetylmuramoylalanine--D-glutamate ligase (EC 6.3.2.9) (UDP-N- acetylmuramoyl-L-alanyl-D-glutamate synthetase) (D-glutamic acid- adding enzyme)	[TP0100-TP0903 (0.59509045)]
COG0526	COG0771	BSU32770	BSU32770	YusE protein {UniProtKB/TrEMBL:O32171}	BSU15200	murD	UDP-N-acetylmuramoylalanine--D-glutamate ligase (EC 6.3.2.9) (UDP-N- acetylmuramoyl-L-alanyl-D-glutamate synthetase) (D-glutamic acid- adding enzyme)	[TP0100-TP0903 (0.59509045)]
COG0526	COG0771	BSU28500	trx	Thioredoxin {UniProtKB/Swiss-Prot:P14949}	BSU15200	murD	UDP-N-acetylmuramoylalanine--D-glutamate ligase (EC 6.3.2.9) (UDP-N- acetylmuramoyl-L-alanyl-D-glutamate synthetase) (D-glutamic acid- adding enzyme)	[TP0100-TP0903 (0.59509045)]
COG1283	COG1286	BSU25420	yqeW	Hypothetical protein yqeW	BSU28600	BSU28600	Hypothetical protein yshB	[TP0771-TP0522 (0.80866665)]
COG0143	COG0845	BSU00380	metS	Methionyl-tRNA synthetase (EC 6.1.1.10) (Methionine--tRNA ligase) (MetRS)	BSU33280	BSU33280	YvrP protein {UniProtKB/TrEMBL:O35007}	[TP0798-TP0965 (0.7246752)]
COG0143	COG0845	BSU00380	metS	Methionyl-tRNA synthetase (EC 6.1.1.10) (Methionine--tRNA ligase) (MetRS)	BSU14350	BSU14350	YknX protein {UniProtKB/TrEMBL:O31710}	[TP0798-TP0965 (0.7246752)]
COG0242	COG1744	BSU15720	def	Peptide deformylase 1 (EC 3.5.1.88) (PDF 1) (Polypeptide deformylase 1)	BSU11300	med	Transcriptional activator protein med precursor	[TP0757-TP0298 (0.51512045)]
COG0242	COG1744	BSU15720	def	Peptide deformylase 1 (EC 3.5.1.88) (PDF 1) (Polypeptide deformylase 1)	BSU31540	yufN	Hypothetical lipoprotein yufN precursor	[TP0757-TP0298 (0.51512045)]
COG0242	COG1744	BSU14560	defB	Peptide deformylase 2 (EC 3.5.1.88) (PDF 2) (Polypeptide deformylase 2)	BSU31540	yufN	Hypothetical lipoprotein yufN precursor	[TP0757-TP0298 (0.51512045)]
COG0242	COG1744	BSU14560	defB	Peptide deformylase 2 (EC 3.5.1.88) (PDF 2) (Polypeptide deformylase 2)	BSU11300	med	Transcriptional activator protein med precursor	[TP0757-TP0298 (0.51512045)]
COG0762	COG2239	BSU15400	BSU15400	YlmG protein {UniProtKB/TrEMBL:O31729}	BSU13300	BSU13300	YkoK {UniProtKB/TrEMBL:O34442}	[TP0668-TP0917 (0.5215956)]
COG1536	COG1868	BSU16220	fliG	Flagellar motor switch protein fliG	BSU16310	fliM	Flagellar motor switch protein fliM	[TP0026-TP0721 (0.9539454)]
COG0301	COG2080	BSU29580	thiI	Probable thiamine biosynthesis protein thiI	BSU32470	pucE	Probable xanthine dehydrogenase subunit E (EC 1.17.1.4) (XDHase subunit E)	[TP0559-TP0080 (0.5968554)]
COG1366	COG1536	BSU23470	spoIIAA	Anti-sigma F factor antagonist (Stage II sporulation protein AA)	BSU16220	fliG	Flagellar motor switch protein fliG	[TP0233-TP0400 (0.68778783)]
COG1366	COG1536	BSU07180	BSU07180	YezB protein {UniProtKB/TrEMBL:O31537}	BSU16220	fliG	Flagellar motor switch protein fliG	[TP0233-TP0400 (0.68778783)]
COG1366	COG1536	BSU04680	rsbS	Antagonist protein rsbS	BSU16220	fliG	Flagellar motor switch protein fliG	[TP0233-TP0400 (0.68778783)]
COG1366	COG1536	BSU04710	rsbV	Anti-sigma-B factor antagonist (Anti-anti-sigma-B factor)	BSU16220	fliG	Flagellar motor switch protein fliG	[TP0233-TP0400 (0.68778783)]
COG0504	COG1475	BSU37150	pyrG	CTP synthase (EC 6.3.4.2) (UTP--ammonia ligase) (CTP synthetase)	BSU40960	spo0J	Stage 0 sporulation protein J	[TP0305-TP0271 (0.70252794)]
COG0504	COG1475	BSU37150	pyrG	CTP synthase (EC 6.3.4.2) (UTP--ammonia ligase) (CTP synthetase)	BSU40990	yyaA	Protein yyaA {UniProtKB/Swiss-Prot:P37524}	[TP0305-TP0271 (0.70252794)]
COG0149	COG2239	BSU33920	tpi	Triosephosphate isomerase (EC 5.3.1.1) (TIM) (Triose-phosphate isomerase)	BSU13300	BSU13300	YkoK {UniProtKB/TrEMBL:O34442}	[TP0537-TP0917 (0.5527395)]
COG0457	COG3391	BSU06140	gutR	Transcription activator gutR	BSU37450	BSU37450	Hypothetical protein ywhK	[TP0095-TP0421 (0.8119976)]
COG0457	COG3391	BSU18910	rapK	Response regulator aspartate phosphatase K (EC 3.1.-.-)	BSU37450	BSU37450	Hypothetical protein ywhK	[TP0095-TP0421 (0.8119976)]
COG0457	COG3391	BSU02820	rapJ	Response regulator aspartate phosphatase J (EC 3.1.-.-)	BSU37440	BSU37440	Hypothetical protein ywhL	[TP0095-TP0421 (0.8119976)]
COG0457	COG3391	BSU27490	BSU27490	YrrB protein {UniProtKB/TrEMBL:O34452}	BSU37440	BSU37440	Hypothetical protein ywhL	[TP0095-TP0421 (0.8119976)]
COG0457	COG3391	BSU36690	rapB	Response regulator aspartate phosphatase B (EC 3.1.-.-) (Stage 0 sporulation protein P)	BSU37440	BSU37440	Hypothetical protein ywhL	[TP0095-TP0421 (0.8119976)]
COG0457	COG3391	BSU37460	rapF	Response regulator aspartate phosphatase F (EC 3.1.-.-)	BSU37440	BSU37440	Hypothetical protein ywhL	[TP0095-TP0421 (0.8119976)]
COG0457	COG3391	BSU36380	rapD	Response regulator aspartate phosphatase D (EC 3.1.-.-)	BSU37440	BSU37440	Hypothetical protein ywhL	[TP0095-TP0421 (0.8119976)]
COG0457	COG3391	BSU03770	rapC	Response regulator aspartate phosphatase C (EC 3.1.-.-)	BSU37440	BSU37440	Hypothetical protein ywhL	[TP0095-TP0421 (0.8119976)]
COG0457	COG3391	BSU40300	rapG	Response regulator aspartate phosphatase G (EC 3.1.-.-)	BSU37440	BSU37440	Hypothetical protein ywhL	[TP0095-TP0421 (0.8119976)]
COG0457	COG3391	BSU02820	rapJ	Response regulator aspartate phosphatase J (EC 3.1.-.-)	BSU37450	BSU37450	Hypothetical protein ywhK	[TP0095-TP0421 (0.8119976)]
COG0457	COG3391	BSU03770	rapC	Response regulator aspartate phosphatase C (EC 3.1.-.-)	BSU37450	BSU37450	Hypothetical protein ywhK	[TP0095-TP0421 (0.8119976)]
COG0457	COG3391	BSU37460	rapF	Response regulator aspartate phosphatase F (EC 3.1.-.-)	BSU37450	BSU37450	Hypothetical protein ywhK	[TP0095-TP0421 (0.8119976)]
COG0457	COG3391	BSU06140	gutR	Transcription activator gutR	BSU37440	BSU37440	Hypothetical protein ywhL	[TP0095-TP0421 (0.8119976)]
COG0457	COG3391	BSU12430	rapA	Response regulator aspartate phosphatase A (EC 3.1.-.-) (Glucose starvation-inducible protein A) (Stage 0 sporulation protein L)	BSU37440	BSU37440	Hypothetical protein ywhL	[TP0095-TP0421 (0.8119976)]
COG0457	COG3391	BSU06830	rapH	Response regulator aspartate phosphatase H (EC 3.1.-.-) (PSP28)	BSU37450	BSU37450	Hypothetical protein ywhK	[TP0095-TP0421 (0.8119976)]
COG0457	COG3391	BSU22590	ypiA	Hypothetical protein ypiA	BSU37450	BSU37450	Hypothetical protein ywhK	[TP0095-TP0421 (0.8119976)]
COG0457	COG3391	BSU34810	BSU34810	Hypothetical protein yvcD	BSU37440	BSU37440	Hypothetical protein ywhL	[TP0095-TP0421 (0.8119976)]
COG0457	COG3391	BSU36380	rapD	Response regulator aspartate phosphatase D (EC 3.1.-.-)	BSU37450	BSU37450	Hypothetical protein ywhK	[TP0095-TP0421 (0.8119976)]
COG0457	COG3391	BSU05010	rapI	Response regulator aspartate phosphatase I (EC 3.1.-.-)	BSU37450	BSU37450	Hypothetical protein ywhK	[TP0095-TP0421 (0.8119976)]
COG0457	COG3391	BSU06830	rapH	Response regulator aspartate phosphatase H (EC 3.1.-.-) (PSP28)	BSU37440	BSU37440	Hypothetical protein ywhL	[TP0095-TP0421 (0.8119976)]
COG0457	COG3391	BSU34810	BSU34810	Hypothetical protein yvcD	BSU37450	BSU37450	Hypothetical protein ywhK	[TP0095-TP0421 (0.8119976)]
COG0457	COG3391	BSU40300	rapG	Response regulator aspartate phosphatase G (EC 3.1.-.-)	BSU37450	BSU37450	Hypothetical protein ywhK	[TP0095-TP0421 (0.8119976)]
COG0457	COG3391	BSU05010	rapI	Response regulator aspartate phosphatase I (EC 3.1.-.-)	BSU37440	BSU37440	Hypothetical protein ywhL	[TP0095-TP0421 (0.8119976)]
COG0457	COG3391	BSU27490	BSU27490	YrrB protein {UniProtKB/TrEMBL:O34452}	BSU37450	BSU37450	Hypothetical protein ywhK	[TP0095-TP0421 (0.8119976)]
COG0457	COG3391	BSU36690	rapB	Response regulator aspartate phosphatase B (EC 3.1.-.-) (Stage 0 sporulation protein P)	BSU37450	BSU37450	Hypothetical protein ywhK	[TP0095-TP0421 (0.8119976)]
COG0457	COG3391	BSU18910	rapK	Response regulator aspartate phosphatase K (EC 3.1.-.-)	BSU37440	BSU37440	Hypothetical protein ywhL	[TP0095-TP0421 (0.8119976)]
COG0457	COG3391	BSU12430	rapA	Response regulator aspartate phosphatase A (EC 3.1.-.-) (Glucose starvation-inducible protein A) (Stage 0 sporulation protein L)	BSU37450	BSU37450	Hypothetical protein ywhK	[TP0095-TP0421 (0.8119976)]
COG0457	COG3391	BSU25830	rapE	Response regulator aspartate phosphatase E (EC 3.1.-.-)	BSU37440	BSU37440	Hypothetical protein ywhL	[TP0095-TP0421 (0.8119976)]
COG0457	COG3391	BSU22590	ypiA	Hypothetical protein ypiA	BSU37440	BSU37440	Hypothetical protein ywhL	[TP0095-TP0421 (0.8119976)]
COG0457	COG3391	BSU25830	rapE	Response regulator aspartate phosphatase E (EC 3.1.-.-)	BSU37450	BSU37450	Hypothetical protein ywhK	[TP0095-TP0421 (0.8119976)]
COG0250	COG0772	BSU01010	nusG	Transcription antitermination protein nusG	BSU38120	ywcF	Hypothetical protein ywcF	[TP0236-TP0387 (0.7470728)]
COG0250	COG0772	BSU01010	nusG	Transcription antitermination protein nusG	BSU15210	spoVE	Stage V sporulation protein E	[TP0236-TP0387 (0.7470728)]
COG0250	COG0772	BSU01010	nusG	Transcription antitermination protein nusG	BSU14850	ylaO	Hypothetical protein ylaO	[TP0236-TP0387 (0.7470728)]
COG0543	COG1699	BSU15530	pyrK	Dihydroorotate dehydrogenase electron transfer subunit	BSU35380	BSU35380	Transmembrane protein {UniProtKB/TrEMBL:P96503}	[TP0736-TP0658 (0.7668753)]
COG0227	COG0740	BSU15820	rpmB	50S ribosomal protein L28	BSU16790	tepA	Translocation-enhancing protein tepA	[TP0362-TP0507 (0.75048)]
COG0227	COG0740	BSU15820	rpmB	50S ribosomal protein L28	BSU34540	clpP	ATP-dependent Clp protease proteolytic subunit (EC 3.4.21.92) (Endopeptidase Clp) (Caseinolytic protease) (Stress protein G7)	[TP0362-TP0507 (0.75048)]
COG0457	COG0457	BSU22590	ypiA	Hypothetical protein ypiA	BSU34810	BSU34810	Hypothetical protein yvcD	[TP0067-TP0095 (0.6515529)]
COG0457	COG0457	BSU34810	BSU34810	Hypothetical protein yvcD	BSU22590	ypiA	Hypothetical protein ypiA	[TP0067-TP0095 (0.6515529)]
COG0457	COG0457	BSU37460	rapF	Response regulator aspartate phosphatase F (EC 3.1.-.-)	BSU12430	rapA	Response regulator aspartate phosphatase A (EC 3.1.-.-) (Glucose starvation-inducible protein A) (Stage 0 sporulation protein L)	[TP0067-TP0095 (0.6515529)]
COG0457	COG0457	BSU12430	rapA	Response regulator aspartate phosphatase A (EC 3.1.-.-) (Glucose starvation-inducible protein A) (Stage 0 sporulation protein L)	BSU37460	rapF	Response regulator aspartate phosphatase F (EC 3.1.-.-)	[TP0067-TP0095 (0.6515529)]
COG0457	COG0457	BSU36690	rapB	Response regulator aspartate phosphatase B (EC 3.1.-.-) (Stage 0 sporulation protein P)	BSU36380	rapD	Response regulator aspartate phosphatase D (EC 3.1.-.-)	[TP0067-TP0095 (0.6515529)]
COG0457	COG0457	BSU36380	rapD	Response regulator aspartate phosphatase D (EC 3.1.-.-)	BSU36690	rapB	Response regulator aspartate phosphatase B (EC 3.1.-.-) (Stage 0 sporulation protein P)	[TP0067-TP0095 (0.6515529)]
COG0457	COG0457	BSU02820	rapJ	Response regulator aspartate phosphatase J (EC 3.1.-.-)	BSU06830	rapH	Response regulator aspartate phosphatase H (EC 3.1.-.-) (PSP28)	[TP0067-TP0095 (0.6515529)]
COG0457	COG0457	BSU06830	rapH	Response regulator aspartate phosphatase H (EC 3.1.-.-) (PSP28)	BSU02820	rapJ	Response regulator aspartate phosphatase J (EC 3.1.-.-)	[TP0067-TP0095 (0.6515529)]
COG0457	COG0457	BSU03770	rapC	Response regulator aspartate phosphatase C (EC 3.1.-.-)	BSU06830	rapH	Response regulator aspartate phosphatase H (EC 3.1.-.-) (PSP28)	[TP0067-TP0095 (0.6515529)]
COG0457	COG0457	BSU06830	rapH	Response regulator aspartate phosphatase H (EC 3.1.-.-) (PSP28)	BSU03770	rapC	Response regulator aspartate phosphatase C (EC 3.1.-.-)	[TP0067-TP0095 (0.6515529)]
COG0457	COG0457	BSU27490	BSU27490	YrrB protein {UniProtKB/TrEMBL:O34452}	BSU36690	rapB	Response regulator aspartate phosphatase B (EC 3.1.-.-) (Stage 0 sporulation protein P)	[TP0067-TP0095 (0.6515529)]
COG0457	COG0457	BSU36690	rapB	Response regulator aspartate phosphatase B (EC 3.1.-.-) (Stage 0 sporulation protein P)	BSU27490	BSU27490	YrrB protein {UniProtKB/TrEMBL:O34452}	[TP0067-TP0095 (0.6515529)]
COG0457	COG0457	BSU18910	rapK	Response regulator aspartate phosphatase K (EC 3.1.-.-)	BSU02820	rapJ	Response regulator aspartate phosphatase J (EC 3.1.-.-)	[TP0067-TP0095 (0.6515529)]
COG0457	COG0457	BSU03770	rapC	Response regulator aspartate phosphatase C (EC 3.1.-.-)	BSU36380	rapD	Response regulator aspartate phosphatase D (EC 3.1.-.-)	[TP0067-TP0095 (0.6515529)]
COG0457	COG0457	BSU02820	rapJ	Response regulator aspartate phosphatase J (EC 3.1.-.-)	BSU18910	rapK	Response regulator aspartate phosphatase K (EC 3.1.-.-)	[TP0067-TP0095 (0.6515529)]
COG0457	COG0457	BSU36380	rapD	Response regulator aspartate phosphatase D (EC 3.1.-.-)	BSU03770	rapC	Response regulator aspartate phosphatase C (EC 3.1.-.-)	[TP0067-TP0095 (0.6515529)]
COG0457	COG0457	BSU02820	rapJ	Response regulator aspartate phosphatase J (EC 3.1.-.-)	BSU02820	rapJ	Response regulator aspartate phosphatase J (EC 3.1.-.-)	[TP0067-TP0095 (0.6515529)]
COG0457	COG0457	BSU37460	rapF	Response regulator aspartate phosphatase F (EC 3.1.-.-)	BSU27490	BSU27490	YrrB protein {UniProtKB/TrEMBL:O34452}	[TP0067-TP0095 (0.6515529)]
COG0457	COG0457	BSU27490	BSU27490	YrrB protein {UniProtKB/TrEMBL:O34452}	BSU37460	rapF	Response regulator aspartate phosphatase F (EC 3.1.-.-)	[TP0067-TP0095 (0.6515529)]
COG0457	COG0457	BSU34810	BSU34810	Hypothetical protein yvcD	BSU34810	BSU34810	Hypothetical protein yvcD	[TP0067-TP0095 (0.6515529)]
COG0457	COG0457	BSU37460	rapF	Response regulator aspartate phosphatase F (EC 3.1.-.-)	BSU06830	rapH	Response regulator aspartate phosphatase H (EC 3.1.-.-) (PSP28)	[TP0067-TP0095 (0.6515529)]
COG0457	COG0457	BSU06830	rapH	Response regulator aspartate phosphatase H (EC 3.1.-.-) (PSP28)	BSU37460	rapF	Response regulator aspartate phosphatase F (EC 3.1.-.-)	[TP0067-TP0095 (0.6515529)]
COG0457	COG0457	BSU18910	rapK	Response regulator aspartate phosphatase K (EC 3.1.-.-)	BSU40300	rapG	Response regulator aspartate phosphatase G (EC 3.1.-.-)	[TP0067-TP0095 (0.6515529)]
COG0457	COG0457	BSU40300	rapG	Response regulator aspartate phosphatase G (EC 3.1.-.-)	BSU18910	rapK	Response regulator aspartate phosphatase K (EC 3.1.-.-)	[TP0067-TP0095 (0.6515529)]
COG0457	COG0457	BSU27490	BSU27490	YrrB protein {UniProtKB/TrEMBL:O34452}	BSU06140	gutR	Transcription activator gutR	[TP0067-TP0095 (0.6515529)]
COG0457	COG0457	BSU06140	gutR	Transcription activator gutR	BSU27490	BSU27490	YrrB protein {UniProtKB/TrEMBL:O34452}	[TP0067-TP0095 (0.6515529)]
COG0457	COG0457	BSU18910	rapK	Response regulator aspartate phosphatase K (EC 3.1.-.-)	BSU37460	rapF	Response regulator aspartate phosphatase F (EC 3.1.-.-)	[TP0067-TP0095 (0.6515529)]
COG0457	COG0457	BSU37460	rapF	Response regulator aspartate phosphatase F (EC 3.1.-.-)	BSU18910	rapK	Response regulator aspartate phosphatase K (EC 3.1.-.-)	[TP0067-TP0095 (0.6515529)]
COG0457	COG0457	BSU37460	rapF	Response regulator aspartate phosphatase F (EC 3.1.-.-)	BSU40300	rapG	Response regulator aspartate phosphatase G (EC 3.1.-.-)	[TP0067-TP0095 (0.6515529)]
COG0457	COG0457	BSU40300	rapG	Response regulator aspartate phosphatase G (EC 3.1.-.-)	BSU37460	rapF	Response regulator aspartate phosphatase F (EC 3.1.-.-)	[TP0067-TP0095 (0.6515529)]
COG0457	COG0457	BSU18910	rapK	Response regulator aspartate phosphatase K (EC 3.1.-.-)	BSU06830	rapH	Response regulator aspartate phosphatase H (EC 3.1.-.-) (PSP28)	[TP0067-TP0095 (0.6515529)]
COG0457	COG0457	BSU06830	rapH	Response regulator aspartate phosphatase H (EC 3.1.-.-) (PSP28)	BSU18910	rapK	Response regulator aspartate phosphatase K (EC 3.1.-.-)	[TP0067-TP0095 (0.6515529)]
COG0457	COG0457	BSU12430	rapA	Response regulator aspartate phosphatase A (EC 3.1.-.-) (Glucose starvation-inducible protein A) (Stage 0 sporulation protein L)	BSU25830	rapE	Response regulator aspartate phosphatase E (EC 3.1.-.-)	[TP0067-TP0095 (0.6515529)]
COG0457	COG0457	BSU25830	rapE	Response regulator aspartate phosphatase E (EC 3.1.-.-)	BSU12430	rapA	Response regulator aspartate phosphatase A (EC 3.1.-.-) (Glucose starvation-inducible protein A) (Stage 0 sporulation protein L)	[TP0067-TP0095 (0.6515529)]
COG0457	COG0457	BSU27490	BSU27490	YrrB protein {UniProtKB/TrEMBL:O34452}	BSU02820	rapJ	Response regulator aspartate phosphatase J (EC 3.1.-.-)	[TP0067-TP0095 (0.6515529)]
COG0457	COG0457	BSU02820	rapJ	Response regulator aspartate phosphatase J (EC 3.1.-.-)	BSU27490	BSU27490	YrrB protein {UniProtKB/TrEMBL:O34452}	[TP0067-TP0095 (0.6515529)]
COG0457	COG0457	BSU40300	rapG	Response regulator aspartate phosphatase G (EC 3.1.-.-)	BSU36690	rapB	Response regulator aspartate phosphatase B (EC 3.1.-.-) (Stage 0 sporulation protein P)	[TP0067-TP0095 (0.6515529)]
COG0457	COG0457	BSU36690	rapB	Response regulator aspartate phosphatase B (EC 3.1.-.-) (Stage 0 sporulation protein P)	BSU40300	rapG	Response regulator aspartate phosphatase G (EC 3.1.-.-)	[TP0067-TP0095 (0.6515529)]
COG0457	COG0457	BSU05010	rapI	Response regulator aspartate phosphatase I (EC 3.1.-.-)	BSU36690	rapB	Response regulator aspartate phosphatase B (EC 3.1.-.-) (Stage 0 sporulation protein P)	[TP0067-TP0095 (0.6515529)]
COG0457	COG0457	BSU36690	rapB	Response regulator aspartate phosphatase B (EC 3.1.-.-) (Stage 0 sporulation protein P)	BSU05010	rapI	Response regulator aspartate phosphatase I (EC 3.1.-.-)	[TP0067-TP0095 (0.6515529)]
COG0457	COG0457	BSU05010	rapI	Response regulator aspartate phosphatase I (EC 3.1.-.-)	BSU25830	rapE	Response regulator aspartate phosphatase E (EC 3.1.-.-)	[TP0067-TP0095 (0.6515529)]
COG0457	COG0457	BSU25830	rapE	Response regulator aspartate phosphatase E (EC 3.1.-.-)	BSU05010	rapI	Response regulator aspartate phosphatase I (EC 3.1.-.-)	[TP0067-TP0095 (0.6515529)]
COG0457	COG0457	BSU36690	rapB	Response regulator aspartate phosphatase B (EC 3.1.-.-) (Stage 0 sporulation protein P)	BSU02820	rapJ	Response regulator aspartate phosphatase J (EC 3.1.-.-)	[TP0067-TP0095 (0.6515529)]
COG0457	COG0457	BSU02820	rapJ	Response regulator aspartate phosphatase J (EC 3.1.-.-)	BSU36690	rapB	Response regulator aspartate phosphatase B (EC 3.1.-.-) (Stage 0 sporulation protein P)	[TP0067-TP0095 (0.6515529)]
COG0457	COG0457	BSU12430	rapA	Response regulator aspartate phosphatase A (EC 3.1.-.-) (Glucose starvation-inducible protein A) (Stage 0 sporulation protein L)	BSU06140	gutR	Transcription activator gutR	[TP0067-TP0095 (0.6515529)]
COG0457	COG0457	BSU06140	gutR	Transcription activator gutR	BSU12430	rapA	Response regulator aspartate phosphatase A (EC 3.1.-.-) (Glucose starvation-inducible protein A) (Stage 0 sporulation protein L)	[TP0067-TP0095 (0.6515529)]
COG0457	COG0457	BSU36690	rapB	Response regulator aspartate phosphatase B (EC 3.1.-.-) (Stage 0 sporulation protein P)	BSU36690	rapB	Response regulator aspartate phosphatase B (EC 3.1.-.-) (Stage 0 sporulation protein P)	[TP0067-TP0095 (0.6515529)]
COG0457	COG0457	BSU22590	ypiA	Hypothetical protein ypiA	BSU37460	rapF	Response regulator aspartate phosphatase F (EC 3.1.-.-)	[TP0067-TP0095 (0.6515529)]
COG0457	COG0457	BSU34810	BSU34810	Hypothetical protein yvcD	BSU05010	rapI	Response regulator aspartate phosphatase I (EC 3.1.-.-)	[TP0067-TP0095 (0.6515529)]
COG0457	COG0457	BSU05010	rapI	Response regulator aspartate phosphatase I (EC 3.1.-.-)	BSU34810	BSU34810	Hypothetical protein yvcD	[TP0067-TP0095 (0.6515529)]
COG0457	COG0457	BSU37460	rapF	Response regulator aspartate phosphatase F (EC 3.1.-.-)	BSU22590	ypiA	Hypothetical protein ypiA	[TP0067-TP0095 (0.6515529)]
COG0457	COG0457	BSU12430	rapA	Response regulator aspartate phosphatase A (EC 3.1.-.-) (Glucose starvation-inducible protein A) (Stage 0 sporulation protein L)	BSU27490	BSU27490	YrrB protein {UniProtKB/TrEMBL:O34452}	[TP0067-TP0095 (0.6515529)]
COG0457	COG0457	BSU27490	BSU27490	YrrB protein {UniProtKB/TrEMBL:O34452}	BSU12430	rapA	Response regulator aspartate phosphatase A (EC 3.1.-.-) (Glucose starvation-inducible protein A) (Stage 0 sporulation protein L)	[TP0067-TP0095 (0.6515529)]
COG0457	COG0457	BSU05010	rapI	Response regulator aspartate phosphatase I (EC 3.1.-.-)	BSU02820	rapJ	Response regulator aspartate phosphatase J (EC 3.1.-.-)	[TP0067-TP0095 (0.6515529)]
COG0457	COG0457	BSU02820	rapJ	Response regulator aspartate phosphatase J (EC 3.1.-.-)	BSU05010	rapI	Response regulator aspartate phosphatase I (EC 3.1.-.-)	[TP0067-TP0095 (0.6515529)]
COG0457	COG0457	BSU40300	rapG	Response regulator aspartate phosphatase G (EC 3.1.-.-)	BSU05010	rapI	Response regulator aspartate phosphatase I (EC 3.1.-.-)	[TP0067-TP0095 (0.6515529)]
COG0457	COG0457	BSU05010	rapI	Response regulator aspartate phosphatase I (EC 3.1.-.-)	BSU40300	rapG	Response regulator aspartate phosphatase G (EC 3.1.-.-)	[TP0067-TP0095 (0.6515529)]
COG0457	COG0457	BSU37460	rapF	Response regulator aspartate phosphatase F (EC 3.1.-.-)	BSU37460	rapF	Response regulator aspartate phosphatase F (EC 3.1.-.-)	[TP0067-TP0095 (0.6515529)]
COG0457	COG0457	BSU18910	rapK	Response regulator aspartate phosphatase K (EC 3.1.-.-)	BSU03770	rapC	Response regulator aspartate phosphatase C (EC 3.1.-.-)	[TP0067-TP0095 (0.6515529)]
COG0457	COG0457	BSU03770	rapC	Response regulator aspartate phosphatase C (EC 3.1.-.-)	BSU18910	rapK	Response regulator aspartate phosphatase K (EC 3.1.-.-)	[TP0067-TP0095 (0.6515529)]
COG0457	COG0457	BSU40300	rapG	Response regulator aspartate phosphatase G (EC 3.1.-.-)	BSU06830	rapH	Response regulator aspartate phosphatase H (EC 3.1.-.-) (PSP28)	[TP0067-TP0095 (0.6515529)]
COG0457	COG0457	BSU03770	rapC	Response regulator aspartate phosphatase C (EC 3.1.-.-)	BSU03770	rapC	Response regulator aspartate phosphatase C (EC 3.1.-.-)	[TP0067-TP0095 (0.6515529)]
COG0457	COG0457	BSU06830	rapH	Response regulator aspartate phosphatase H (EC 3.1.-.-) (PSP28)	BSU40300	rapG	Response regulator aspartate phosphatase G (EC 3.1.-.-)	[TP0067-TP0095 (0.6515529)]
COG0457	COG0457	BSU05010	rapI	Response regulator aspartate phosphatase I (EC 3.1.-.-)	BSU06140	gutR	Transcription activator gutR	[TP0067-TP0095 (0.6515529)]
COG0457	COG0457	BSU06140	gutR	Transcription activator gutR	BSU05010	rapI	Response regulator aspartate phosphatase I (EC 3.1.-.-)	[TP0067-TP0095 (0.6515529)]
COG0457	COG0457	BSU22590	ypiA	Hypothetical protein ypiA	BSU27490	BSU27490	YrrB protein {UniProtKB/TrEMBL:O34452}	[TP0067-TP0095 (0.6515529)]
COG0457	COG0457	BSU27490	BSU27490	YrrB protein {UniProtKB/TrEMBL:O34452}	BSU22590	ypiA	Hypothetical protein ypiA	[TP0067-TP0095 (0.6515529)]
COG0457	COG0457	BSU40300	rapG	Response regulator aspartate phosphatase G (EC 3.1.-.-)	BSU03770	rapC	Response regulator aspartate phosphatase C (EC 3.1.-.-)	[TP0067-TP0095 (0.6515529)]
COG0457	COG0457	BSU03770	rapC	Response regulator aspartate phosphatase C (EC 3.1.-.-)	BSU40300	rapG	Response regulator aspartate phosphatase G (EC 3.1.-.-)	[TP0067-TP0095 (0.6515529)]
COG0457	COG0457	BSU34810	BSU34810	Hypothetical protein yvcD	BSU06140	gutR	Transcription activator gutR	[TP0067-TP0095 (0.6515529)]
COG0457	COG0457	BSU06140	gutR	Transcription activator gutR	BSU34810	BSU34810	Hypothetical protein yvcD	[TP0067-TP0095 (0.6515529)]
COG0457	COG0457	BSU34810	BSU34810	Hypothetical protein yvcD	BSU27490	BSU27490	YrrB protein {UniProtKB/TrEMBL:O34452}	[TP0067-TP0095 (0.6515529)]
COG0457	COG0457	BSU27490	BSU27490	YrrB protein {UniProtKB/TrEMBL:O34452}	BSU34810	BSU34810	Hypothetical protein yvcD	[TP0067-TP0095 (0.6515529)]
COG0457	COG0457	BSU40300	rapG	Response regulator aspartate phosphatase G (EC 3.1.-.-)	BSU36380	rapD	Response regulator aspartate phosphatase D (EC 3.1.-.-)	[TP0067-TP0095 (0.6515529)]
COG0457	COG0457	BSU36380	rapD	Response regulator aspartate phosphatase D (EC 3.1.-.-)	BSU40300	rapG	Response regulator aspartate phosphatase G (EC 3.1.-.-)	[TP0067-TP0095 (0.6515529)]
COG0457	COG0457	BSU22590	ypiA	Hypothetical protein ypiA	BSU22590	ypiA	Hypothetical protein ypiA	[TP0067-TP0095 (0.6515529)]
COG0457	COG0457	BSU12430	rapA	Response regulator aspartate phosphatase A (EC 3.1.-.-) (Glucose starvation-inducible protein A) (Stage 0 sporulation protein L)	BSU12430	rapA	Response regulator aspartate phosphatase A (EC 3.1.-.-) (Glucose starvation-inducible protein A) (Stage 0 sporulation protein L)	[TP0067-TP0095 (0.6515529)]
COG0457	COG0457	BSU06830	rapH	Response regulator aspartate phosphatase H (EC 3.1.-.-) (PSP28)	BSU36380	rapD	Response regulator aspartate phosphatase D (EC 3.1.-.-)	[TP0067-TP0095 (0.6515529)]
COG0457	COG0457	BSU36380	rapD	Response regulator aspartate phosphatase D (EC 3.1.-.-)	BSU06830	rapH	Response regulator aspartate phosphatase H (EC 3.1.-.-) (PSP28)	[TP0067-TP0095 (0.6515529)]
COG0457	COG0457	BSU34810	BSU34810	Hypothetical protein yvcD	BSU06830	rapH	Response regulator aspartate phosphatase H (EC 3.1.-.-) (PSP28)	[TP0067-TP0095 (0.6515529)]
COG0457	COG0457	BSU06830	rapH	Response regulator aspartate phosphatase H (EC 3.1.-.-) (PSP28)	BSU34810	BSU34810	Hypothetical protein yvcD	[TP0067-TP0095 (0.6515529)]
COG0457	COG0457	BSU18910	rapK	Response regulator aspartate phosphatase K (EC 3.1.-.-)	BSU25830	rapE	Response regulator aspartate phosphatase E (EC 3.1.-.-)	[TP0067-TP0095 (0.6515529)]
COG0457	COG0457	BSU25830	rapE	Response regulator aspartate phosphatase E (EC 3.1.-.-)	BSU18910	rapK	Response regulator aspartate phosphatase K (EC 3.1.-.-)	[TP0067-TP0095 (0.6515529)]
COG0457	COG0457	BSU22590	ypiA	Hypothetical protein ypiA	BSU06140	gutR	Transcription activator gutR	[TP0067-TP0095 (0.6515529)]
COG0457	COG0457	BSU06140	gutR	Transcription activator gutR	BSU22590	ypiA	Hypothetical protein ypiA	[TP0067-TP0095 (0.6515529)]
COG0457	COG0457	BSU34810	BSU34810	Hypothetical protein yvcD	BSU36380	rapD	Response regulator aspartate phosphatase D (EC 3.1.-.-)	[TP0067-TP0095 (0.6515529)]
COG0457	COG0457	BSU03770	rapC	Response regulator aspartate phosphatase C (EC 3.1.-.-)	BSU06140	gutR	Transcription activator gutR	[TP0067-TP0095 (0.6515529)]
COG0457	COG0457	BSU06140	gutR	Transcription activator gutR	BSU03770	rapC	Response regulator aspartate phosphatase C (EC 3.1.-.-)	[TP0067-TP0095 (0.6515529)]
COG0457	COG0457	BSU36380	rapD	Response regulator aspartate phosphatase D (EC 3.1.-.-)	BSU34810	BSU34810	Hypothetical protein yvcD	[TP0067-TP0095 (0.6515529)]
COG0457	COG0457	BSU25830	rapE	Response regulator aspartate phosphatase E (EC 3.1.-.-)	BSU25830	rapE	Response regulator aspartate phosphatase E (EC 3.1.-.-)	[TP0067-TP0095 (0.6515529)]
COG0457	COG0457	BSU34810	BSU34810	Hypothetical protein yvcD	BSU40300	rapG	Response regulator aspartate phosphatase G (EC 3.1.-.-)	[TP0067-TP0095 (0.6515529)]
COG0457	COG0457	BSU40300	rapG	Response regulator aspartate phosphatase G (EC 3.1.-.-)	BSU34810	BSU34810	Hypothetical protein yvcD	[TP0067-TP0095 (0.6515529)]
COG0457	COG0457	BSU37460	rapF	Response regulator aspartate phosphatase F (EC 3.1.-.-)	BSU05010	rapI	Response regulator aspartate phosphatase I (EC 3.1.-.-)	[TP0067-TP0095 (0.6515529)]
COG0457	COG0457	BSU05010	rapI	Response regulator aspartate phosphatase I (EC 3.1.-.-)	BSU37460	rapF	Response regulator aspartate phosphatase F (EC 3.1.-.-)	[TP0067-TP0095 (0.6515529)]
COG0457	COG0457	BSU18910	rapK	Response regulator aspartate phosphatase K (EC 3.1.-.-)	BSU12430	rapA	Response regulator aspartate phosphatase A (EC 3.1.-.-) (Glucose starvation-inducible protein A) (Stage 0 sporulation protein L)	[TP0067-TP0095 (0.6515529)]
COG0457	COG0457	BSU12430	rapA	Response regulator aspartate phosphatase A (EC 3.1.-.-) (Glucose starvation-inducible protein A) (Stage 0 sporulation protein L)	BSU18910	rapK	Response regulator aspartate phosphatase K (EC 3.1.-.-)	[TP0067-TP0095 (0.6515529)]
COG0457	COG0457	BSU36690	rapB	Response regulator aspartate phosphatase B (EC 3.1.-.-) (Stage 0 sporulation protein P)	BSU25830	rapE	Response regulator aspartate phosphatase E (EC 3.1.-.-)	[TP0067-TP0095 (0.6515529)]
COG0457	COG0457	BSU25830	rapE	Response regulator aspartate phosphatase E (EC 3.1.-.-)	BSU36690	rapB	Response regulator aspartate phosphatase B (EC 3.1.-.-) (Stage 0 sporulation protein P)	[TP0067-TP0095 (0.6515529)]
COG0457	COG0457	BSU03770	rapC	Response regulator aspartate phosphatase C (EC 3.1.-.-)	BSU25830	rapE	Response regulator aspartate phosphatase E (EC 3.1.-.-)	[TP0067-TP0095 (0.6515529)]
COG0457	COG0457	BSU25830	rapE	Response regulator aspartate phosphatase E (EC 3.1.-.-)	BSU03770	rapC	Response regulator aspartate phosphatase C (EC 3.1.-.-)	[TP0067-TP0095 (0.6515529)]
COG0457	COG0457	BSU37460	rapF	Response regulator aspartate phosphatase F (EC 3.1.-.-)	BSU25830	rapE	Response regulator aspartate phosphatase E (EC 3.1.-.-)	[TP0067-TP0095 (0.6515529)]
COG0457	COG0457	BSU25830	rapE	Response regulator aspartate phosphatase E (EC 3.1.-.-)	BSU37460	rapF	Response regulator aspartate phosphatase F (EC 3.1.-.-)	[TP0067-TP0095 (0.6515529)]
COG0457	COG0457	BSU25830	rapE	Response regulator aspartate phosphatase E (EC 3.1.-.-)	BSU36380	rapD	Response regulator aspartate phosphatase D (EC 3.1.-.-)	[TP0067-TP0095 (0.6515529)]
COG0457	COG0457	BSU36380	rapD	Response regulator aspartate phosphatase D (EC 3.1.-.-)	BSU25830	rapE	Response regulator aspartate phosphatase E (EC 3.1.-.-)	[TP0067-TP0095 (0.6515529)]
COG0457	COG0457	BSU27490	BSU27490	YrrB protein {UniProtKB/TrEMBL:O34452}	BSU06830	rapH	Response regulator aspartate phosphatase H (EC 3.1.-.-) (PSP28)	[TP0067-TP0095 (0.6515529)]
COG0457	COG0457	BSU06830	rapH	Response regulator aspartate phosphatase H (EC 3.1.-.-) (PSP28)	BSU27490	BSU27490	YrrB protein {UniProtKB/TrEMBL:O34452}	[TP0067-TP0095 (0.6515529)]
COG0457	COG0457	BSU22590	ypiA	Hypothetical protein ypiA	BSU25830	rapE	Response regulator aspartate phosphatase E (EC 3.1.-.-)	[TP0067-TP0095 (0.6515529)]
COG0457	COG0457	BSU25830	rapE	Response regulator aspartate phosphatase E (EC 3.1.-.-)	BSU22590	ypiA	Hypothetical protein ypiA	[TP0067-TP0095 (0.6515529)]
COG0457	COG0457	BSU27490	BSU27490	YrrB protein {UniProtKB/TrEMBL:O34452}	BSU25830	rapE	Response regulator aspartate phosphatase E (EC 3.1.-.-)	[TP0067-TP0095 (0.6515529)]
COG0457	COG0457	BSU25830	rapE	Response regulator aspartate phosphatase E (EC 3.1.-.-)	BSU27490	BSU27490	YrrB protein {UniProtKB/TrEMBL:O34452}	[TP0067-TP0095 (0.6515529)]
COG0457	COG0457	BSU22590	ypiA	Hypothetical protein ypiA	BSU36690	rapB	Response regulator aspartate phosphatase B (EC 3.1.-.-) (Stage 0 sporulation protein P)	[TP0067-TP0095 (0.6515529)]
COG0457	COG0457	BSU36690	rapB	Response regulator aspartate phosphatase B (EC 3.1.-.-) (Stage 0 sporulation protein P)	BSU22590	ypiA	Hypothetical protein ypiA	[TP0067-TP0095 (0.6515529)]
COG0457	COG0457	BSU02820	rapJ	Response regulator aspartate phosphatase J (EC 3.1.-.-)	BSU06140	gutR	Transcription activator gutR	[TP0067-TP0095 (0.6515529)]
COG0457	COG0457	BSU06140	gutR	Transcription activator gutR	BSU02820	rapJ	Response regulator aspartate phosphatase J (EC 3.1.-.-)	[TP0067-TP0095 (0.6515529)]
COG0457	COG0457	BSU22590	ypiA	Hypothetical protein ypiA	BSU40300	rapG	Response regulator aspartate phosphatase G (EC 3.1.-.-)	[TP0067-TP0095 (0.6515529)]
COG0457	COG0457	BSU40300	rapG	Response regulator aspartate phosphatase G (EC 3.1.-.-)	BSU22590	ypiA	Hypothetical protein ypiA	[TP0067-TP0095 (0.6515529)]
COG0457	COG0457	BSU02820	rapJ	Response regulator aspartate phosphatase J (EC 3.1.-.-)	BSU36380	rapD	Response regulator aspartate phosphatase D (EC 3.1.-.-)	[TP0067-TP0095 (0.6515529)]
COG0457	COG0457	BSU36380	rapD	Response regulator aspartate phosphatase D (EC 3.1.-.-)	BSU02820	rapJ	Response regulator aspartate phosphatase J (EC 3.1.-.-)	[TP0067-TP0095 (0.6515529)]
COG0457	COG0457	BSU22590	ypiA	Hypothetical protein ypiA	BSU18910	rapK	Response regulator aspartate phosphatase K (EC 3.1.-.-)	[TP0067-TP0095 (0.6515529)]
COG0457	COG0457	BSU18910	rapK	Response regulator aspartate phosphatase K (EC 3.1.-.-)	BSU22590	ypiA	Hypothetical protein ypiA	[TP0067-TP0095 (0.6515529)]
COG0457	COG0457	BSU12430	rapA	Response regulator aspartate phosphatase A (EC 3.1.-.-) (Glucose starvation-inducible protein A) (Stage 0 sporulation protein L)	BSU06830	rapH	Response regulator aspartate phosphatase H (EC 3.1.-.-) (PSP28)	[TP0067-TP0095 (0.6515529)]
COG0457	COG0457	BSU06830	rapH	Response regulator aspartate phosphatase H (EC 3.1.-.-) (PSP28)	BSU12430	rapA	Response regulator aspartate phosphatase A (EC 3.1.-.-) (Glucose starvation-inducible protein A) (Stage 0 sporulation protein L)	[TP0067-TP0095 (0.6515529)]
COG0457	COG0457	BSU18910	rapK	Response regulator aspartate phosphatase K (EC 3.1.-.-)	BSU27490	BSU27490	YrrB protein {UniProtKB/TrEMBL:O34452}	[TP0067-TP0095 (0.6515529)]
COG0457	COG0457	BSU27490	BSU27490	YrrB protein {UniProtKB/TrEMBL:O34452}	BSU18910	rapK	Response regulator aspartate phosphatase K (EC 3.1.-.-)	[TP0067-TP0095 (0.6515529)]
COG0457	COG0457	BSU22590	ypiA	Hypothetical protein ypiA	BSU36380	rapD	Response regulator aspartate phosphatase D (EC 3.1.-.-)	[TP0067-TP0095 (0.6515529)]
COG0457	COG0457	BSU36380	rapD	Response regulator aspartate phosphatase D (EC 3.1.-.-)	BSU22590	ypiA	Hypothetical protein ypiA	[TP0067-TP0095 (0.6515529)]
COG0457	COG0457	BSU34810	BSU34810	Hypothetical protein yvcD	BSU36690	rapB	Response regulator aspartate phosphatase B (EC 3.1.-.-) (Stage 0 sporulation protein P)	[TP0067-TP0095 (0.6515529)]
COG0457	COG0457	BSU36690	rapB	Response regulator aspartate phosphatase B (EC 3.1.-.-) (Stage 0 sporulation protein P)	BSU34810	BSU34810	Hypothetical protein yvcD	[TP0067-TP0095 (0.6515529)]
COG0457	COG0457	BSU12430	rapA	Response regulator aspartate phosphatase A (EC 3.1.-.-) (Glucose starvation-inducible protein A) (Stage 0 sporulation protein L)	BSU34810	BSU34810	Hypothetical protein yvcD	[TP0067-TP0095 (0.6515529)]
COG0457	COG0457	BSU34810	BSU34810	Hypothetical protein yvcD	BSU12430	rapA	Response regulator aspartate phosphatase A (EC 3.1.-.-) (Glucose starvation-inducible protein A) (Stage 0 sporulation protein L)	[TP0067-TP0095 (0.6515529)]
COG0457	COG0457	BSU34810	BSU34810	Hypothetical protein yvcD	BSU03770	rapC	Response regulator aspartate phosphatase C (EC 3.1.-.-)	[TP0067-TP0095 (0.6515529)]
COG0457	COG0457	BSU03770	rapC	Response regulator aspartate phosphatase C (EC 3.1.-.-)	BSU34810	BSU34810	Hypothetical protein yvcD	[TP0067-TP0095 (0.6515529)]
COG0457	COG0457	BSU34810	BSU34810	Hypothetical protein yvcD	BSU02820	rapJ	Response regulator aspartate phosphatase J (EC 3.1.-.-)	[TP0067-TP0095 (0.6515529)]
COG0457	COG0457	BSU02820	rapJ	Response regulator aspartate phosphatase J (EC 3.1.-.-)	BSU34810	BSU34810	Hypothetical protein yvcD	[TP0067-TP0095 (0.6515529)]
COG0457	COG0457	BSU22590	ypiA	Hypothetical protein ypiA	BSU12430	rapA	Response regulator aspartate phosphatase A (EC 3.1.-.-) (Glucose starvation-inducible protein A) (Stage 0 sporulation protein L)	[TP0067-TP0095 (0.6515529)]
COG0457	COG0457	BSU12430	rapA	Response regulator aspartate phosphatase A (EC 3.1.-.-) (Glucose starvation-inducible protein A) (Stage 0 sporulation protein L)	BSU22590	ypiA	Hypothetical protein ypiA	[TP0067-TP0095 (0.6515529)]
COG0457	COG0457	BSU06830	rapH	Response regulator aspartate phosphatase H (EC 3.1.-.-) (PSP28)	BSU06830	rapH	Response regulator aspartate phosphatase H (EC 3.1.-.-) (PSP28)	[TP0067-TP0095 (0.6515529)]
COG0457	COG0457	BSU40300	rapG	Response regulator aspartate phosphatase G (EC 3.1.-.-)	BSU06140	gutR	Transcription activator gutR	[TP0067-TP0095 (0.6515529)]
COG0457	COG0457	BSU06140	gutR	Transcription activator gutR	BSU40300	rapG	Response regulator aspartate phosphatase G (EC 3.1.-.-)	[TP0067-TP0095 (0.6515529)]
COG0457	COG0457	BSU37460	rapF	Response regulator aspartate phosphatase F (EC 3.1.-.-)	BSU36690	rapB	Response regulator aspartate phosphatase B (EC 3.1.-.-) (Stage 0 sporulation protein P)	[TP0067-TP0095 (0.6515529)]
COG0457	COG0457	BSU36690	rapB	Response regulator aspartate phosphatase B (EC 3.1.-.-) (Stage 0 sporulation protein P)	BSU37460	rapF	Response regulator aspartate phosphatase F (EC 3.1.-.-)	[TP0067-TP0095 (0.6515529)]
COG0457	COG0457	BSU22590	ypiA	Hypothetical protein ypiA	BSU05010	rapI	Response regulator aspartate phosphatase I (EC 3.1.-.-)	[TP0067-TP0095 (0.6515529)]
COG0457	COG0457	BSU05010	rapI	Response regulator aspartate phosphatase I (EC 3.1.-.-)	BSU22590	ypiA	Hypothetical protein ypiA	[TP0067-TP0095 (0.6515529)]
COG0457	COG0457	BSU18910	rapK	Response regulator aspartate phosphatase K (EC 3.1.-.-)	BSU36380	rapD	Response regulator aspartate phosphatase D (EC 3.1.-.-)	[TP0067-TP0095 (0.6515529)]
COG0457	COG0457	BSU36380	rapD	Response regulator aspartate phosphatase D (EC 3.1.-.-)	BSU18910	rapK	Response regulator aspartate phosphatase K (EC 3.1.-.-)	[TP0067-TP0095 (0.6515529)]
COG0457	COG0457	BSU12430	rapA	Response regulator aspartate phosphatase A (EC 3.1.-.-) (Glucose starvation-inducible protein A) (Stage 0 sporulation protein L)	BSU02820	rapJ	Response regulator aspartate phosphatase J (EC 3.1.-.-)	[TP0067-TP0095 (0.6515529)]
COG0457	COG0457	BSU02820	rapJ	Response regulator aspartate phosphatase J (EC 3.1.-.-)	BSU12430	rapA	Response regulator aspartate phosphatase A (EC 3.1.-.-) (Glucose starvation-inducible protein A) (Stage 0 sporulation protein L)	[TP0067-TP0095 (0.6515529)]
COG0457	COG0457	BSU12430	rapA	Response regulator aspartate phosphatase A (EC 3.1.-.-) (Glucose starvation-inducible protein A) (Stage 0 sporulation protein L)	BSU36690	rapB	Response regulator aspartate phosphatase B (EC 3.1.-.-) (Stage 0 sporulation protein P)	[TP0067-TP0095 (0.6515529)]
COG0457	COG0457	BSU36690	rapB	Response regulator aspartate phosphatase B (EC 3.1.-.-) (Stage 0 sporulation protein P)	BSU12430	rapA	Response regulator aspartate phosphatase A (EC 3.1.-.-) (Glucose starvation-inducible protein A) (Stage 0 sporulation protein L)	[TP0067-TP0095 (0.6515529)]
COG0457	COG0457	BSU03770	rapC	Response regulator aspartate phosphatase C (EC 3.1.-.-)	BSU02820	rapJ	Response regulator aspartate phosphatase J (EC 3.1.-.-)	[TP0067-TP0095 (0.6515529)]
COG0457	COG0457	BSU02820	rapJ	Response regulator aspartate phosphatase J (EC 3.1.-.-)	BSU03770	rapC	Response regulator aspartate phosphatase C (EC 3.1.-.-)	[TP0067-TP0095 (0.6515529)]
COG0457	COG0457	BSU02820	rapJ	Response regulator aspartate phosphatase J (EC 3.1.-.-)	BSU25830	rapE	Response regulator aspartate phosphatase E (EC 3.1.-.-)	[TP0067-TP0095 (0.6515529)]
COG0457	COG0457	BSU25830	rapE	Response regulator aspartate phosphatase E (EC 3.1.-.-)	BSU02820	rapJ	Response regulator aspartate phosphatase J (EC 3.1.-.-)	[TP0067-TP0095 (0.6515529)]
COG0457	COG0457	BSU37460	rapF	Response regulator aspartate phosphatase F (EC 3.1.-.-)	BSU34810	BSU34810	Hypothetical protein yvcD	[TP0067-TP0095 (0.6515529)]
COG0457	COG0457	BSU34810	BSU34810	Hypothetical protein yvcD	BSU37460	rapF	Response regulator aspartate phosphatase F (EC 3.1.-.-)	[TP0067-TP0095 (0.6515529)]
COG0457	COG0457	BSU06140	gutR	Transcription activator gutR	BSU36380	rapD	Response regulator aspartate phosphatase D (EC 3.1.-.-)	[TP0067-TP0095 (0.6515529)]
COG0457	COG0457	BSU36380	rapD	Response regulator aspartate phosphatase D (EC 3.1.-.-)	BSU06140	gutR	Transcription activator gutR	[TP0067-TP0095 (0.6515529)]
COG0457	COG0457	BSU37460	rapF	Response regulator aspartate phosphatase F (EC 3.1.-.-)	BSU06140	gutR	Transcription activator gutR	[TP0067-TP0095 (0.6515529)]
COG0457	COG0457	BSU06140	gutR	Transcription activator gutR	BSU37460	rapF	Response regulator aspartate phosphatase F (EC 3.1.-.-)	[TP0067-TP0095 (0.6515529)]
COG0457	COG0457	BSU18910	rapK	Response regulator aspartate phosphatase K (EC 3.1.-.-)	BSU06140	gutR	Transcription activator gutR	[TP0067-TP0095 (0.6515529)]
COG0457	COG0457	BSU06140	gutR	Transcription activator gutR	BSU18910	rapK	Response regulator aspartate phosphatase K (EC 3.1.-.-)	[TP0067-TP0095 (0.6515529)]
COG0457	COG0457	BSU06140	gutR	Transcription activator gutR	BSU25830	rapE	Response regulator aspartate phosphatase E (EC 3.1.-.-)	[TP0067-TP0095 (0.6515529)]
COG0457	COG0457	BSU25830	rapE	Response regulator aspartate phosphatase E (EC 3.1.-.-)	BSU06140	gutR	Transcription activator gutR	[TP0067-TP0095 (0.6515529)]
COG0457	COG0457	BSU18910	rapK	Response regulator aspartate phosphatase K (EC 3.1.-.-)	BSU36690	rapB	Response regulator aspartate phosphatase B (EC 3.1.-.-) (Stage 0 sporulation protein P)	[TP0067-TP0095 (0.6515529)]
COG0457	COG0457	BSU36690	rapB	Response regulator aspartate phosphatase B (EC 3.1.-.-) (Stage 0 sporulation protein P)	BSU18910	rapK	Response regulator aspartate phosphatase K (EC 3.1.-.-)	[TP0067-TP0095 (0.6515529)]
COG0457	COG0457	BSU36380	rapD	Response regulator aspartate phosphatase D (EC 3.1.-.-)	BSU36380	rapD	Response regulator aspartate phosphatase D (EC 3.1.-.-)	[TP0067-TP0095 (0.6515529)]
COG0457	COG0457	BSU27490	BSU27490	YrrB protein {UniProtKB/TrEMBL:O34452}	BSU03770	rapC	Response regulator aspartate phosphatase C (EC 3.1.-.-)	[TP0067-TP0095 (0.6515529)]
COG0457	COG0457	BSU03770	rapC	Response regulator aspartate phosphatase C (EC 3.1.-.-)	BSU27490	BSU27490	YrrB protein {UniProtKB/TrEMBL:O34452}	[TP0067-TP0095 (0.6515529)]
COG0457	COG0457	BSU40300	rapG	Response regulator aspartate phosphatase G (EC 3.1.-.-)	BSU40300	rapG	Response regulator aspartate phosphatase G (EC 3.1.-.-)	[TP0067-TP0095 (0.6515529)]
COG0457	COG0457	BSU37460	rapF	Response regulator aspartate phosphatase F (EC 3.1.-.-)	BSU03770	rapC	Response regulator aspartate phosphatase C (EC 3.1.-.-)	[TP0067-TP0095 (0.6515529)]
COG0457	COG0457	BSU03770	rapC	Response regulator aspartate phosphatase C (EC 3.1.-.-)	BSU37460	rapF	Response regulator aspartate phosphatase F (EC 3.1.-.-)	[TP0067-TP0095 (0.6515529)]
COG0457	COG0457	BSU18910	rapK	Response regulator aspartate phosphatase K (EC 3.1.-.-)	BSU05010	rapI	Response regulator aspartate phosphatase I (EC 3.1.-.-)	[TP0067-TP0095 (0.6515529)]
COG0457	COG0457	BSU05010	rapI	Response regulator aspartate phosphatase I (EC 3.1.-.-)	BSU18910	rapK	Response regulator aspartate phosphatase K (EC 3.1.-.-)	[TP0067-TP0095 (0.6515529)]
COG0457	COG0457	BSU27490	BSU27490	YrrB protein {UniProtKB/TrEMBL:O34452}	BSU05010	rapI	Response regulator aspartate phosphatase I (EC 3.1.-.-)	[TP0067-TP0095 (0.6515529)]
COG0457	COG0457	BSU05010	rapI	Response regulator aspartate phosphatase I (EC 3.1.-.-)	BSU27490	BSU27490	YrrB protein {UniProtKB/TrEMBL:O34452}	[TP0067-TP0095 (0.6515529)]
COG0457	COG0457	BSU18910	rapK	Response regulator aspartate phosphatase K (EC 3.1.-.-)	BSU18910	rapK	Response regulator aspartate phosphatase K (EC 3.1.-.-)	[TP0067-TP0095 (0.6515529)]
COG0457	COG0457	BSU12430	rapA	Response regulator aspartate phosphatase A (EC 3.1.-.-) (Glucose starvation-inducible protein A) (Stage 0 sporulation protein L)	BSU36380	rapD	Response regulator aspartate phosphatase D (EC 3.1.-.-)	[TP0067-TP0095 (0.6515529)]
COG0457	COG0457	BSU36380	rapD	Response regulator aspartate phosphatase D (EC 3.1.-.-)	BSU12430	rapA	Response regulator aspartate phosphatase A (EC 3.1.-.-) (Glucose starvation-inducible protein A) (Stage 0 sporulation protein L)	[TP0067-TP0095 (0.6515529)]
COG0457	COG0457	BSU22590	ypiA	Hypothetical protein ypiA	BSU03770	rapC	Response regulator aspartate phosphatase C (EC 3.1.-.-)	[TP0067-TP0095 (0.6515529)]
COG0457	COG0457	BSU03770	rapC	Response regulator aspartate phosphatase C (EC 3.1.-.-)	BSU22590	ypiA	Hypothetical protein ypiA	[TP0067-TP0095 (0.6515529)]
COG0457	COG0457	BSU06140	gutR	Transcription activator gutR	BSU06140	gutR	Transcription activator gutR	[TP0067-TP0095 (0.6515529)]
COG0457	COG0457	BSU36690	rapB	Response regulator aspartate phosphatase B (EC 3.1.-.-) (Stage 0 sporulation protein P)	BSU06830	rapH	Response regulator aspartate phosphatase H (EC 3.1.-.-) (PSP28)	[TP0067-TP0095 (0.6515529)]
COG0457	COG0457	BSU06830	rapH	Response regulator aspartate phosphatase H (EC 3.1.-.-) (PSP28)	BSU36690	rapB	Response regulator aspartate phosphatase B (EC 3.1.-.-) (Stage 0 sporulation protein P)	[TP0067-TP0095 (0.6515529)]
COG0457	COG0457	BSU03770	rapC	Response regulator aspartate phosphatase C (EC 3.1.-.-)	BSU05010	rapI	Response regulator aspartate phosphatase I (EC 3.1.-.-)	[TP0067-TP0095 (0.6515529)]
COG0457	COG0457	BSU05010	rapI	Response regulator aspartate phosphatase I (EC 3.1.-.-)	BSU03770	rapC	Response regulator aspartate phosphatase C (EC 3.1.-.-)	[TP0067-TP0095 (0.6515529)]
COG0457	COG0457	BSU27490	BSU27490	YrrB protein {UniProtKB/TrEMBL:O34452}	BSU27490	BSU27490	YrrB protein {UniProtKB/TrEMBL:O34452}	[TP0067-TP0095 (0.6515529)]
COG0457	COG0457	BSU36690	rapB	Response regulator aspartate phosphatase B (EC 3.1.-.-) (Stage 0 sporulation protein P)	BSU06140	gutR	Transcription activator gutR	[TP0067-TP0095 (0.6515529)]
COG0457	COG0457	BSU06140	gutR	Transcription activator gutR	BSU36690	rapB	Response regulator aspartate phosphatase B (EC 3.1.-.-) (Stage 0 sporulation protein P)	[TP0067-TP0095 (0.6515529)]
COG0457	COG0457	BSU27490	BSU27490	YrrB protein {UniProtKB/TrEMBL:O34452}	BSU36380	rapD	Response regulator aspartate phosphatase D (EC 3.1.-.-)	[TP0067-TP0095 (0.6515529)]
COG0457	COG0457	BSU36380	rapD	Response regulator aspartate phosphatase D (EC 3.1.-.-)	BSU27490	BSU27490	YrrB protein {UniProtKB/TrEMBL:O34452}	[TP0067-TP0095 (0.6515529)]
COG0457	COG0457	BSU03770	rapC	Response regulator aspartate phosphatase C (EC 3.1.-.-)	BSU36690	rapB	Response regulator aspartate phosphatase B (EC 3.1.-.-) (Stage 0 sporulation protein P)	[TP0067-TP0095 (0.6515529)]
COG0457	COG0457	BSU36690	rapB	Response regulator aspartate phosphatase B (EC 3.1.-.-) (Stage 0 sporulation protein P)	BSU03770	rapC	Response regulator aspartate phosphatase C (EC 3.1.-.-)	[TP0067-TP0095 (0.6515529)]
COG0457	COG0457	BSU05010	rapI	Response regulator aspartate phosphatase I (EC 3.1.-.-)	BSU36380	rapD	Response regulator aspartate phosphatase D (EC 3.1.-.-)	[TP0067-TP0095 (0.6515529)]
COG0457	COG0457	BSU36380	rapD	Response regulator aspartate phosphatase D (EC 3.1.-.-)	BSU05010	rapI	Response regulator aspartate phosphatase I (EC 3.1.-.-)	[TP0067-TP0095 (0.6515529)]
COG0457	COG0457	BSU12430	rapA	Response regulator aspartate phosphatase A (EC 3.1.-.-) (Glucose starvation-inducible protein A) (Stage 0 sporulation protein L)	BSU05010	rapI	Response regulator aspartate phosphatase I (EC 3.1.-.-)	[TP0067-TP0095 (0.6515529)]
COG0457	COG0457	BSU05010	rapI	Response regulator aspartate phosphatase I (EC 3.1.-.-)	BSU12430	rapA	Response regulator aspartate phosphatase A (EC 3.1.-.-) (Glucose starvation-inducible protein A) (Stage 0 sporulation protein L)	[TP0067-TP0095 (0.6515529)]
COG0457	COG0457	BSU34810	BSU34810	Hypothetical protein yvcD	BSU25830	rapE	Response regulator aspartate phosphatase E (EC 3.1.-.-)	[TP0067-TP0095 (0.6515529)]
COG0457	COG0457	BSU25830	rapE	Response regulator aspartate phosphatase E (EC 3.1.-.-)	BSU34810	BSU34810	Hypothetical protein yvcD	[TP0067-TP0095 (0.6515529)]
COG0457	COG0457	BSU40300	rapG	Response regulator aspartate phosphatase G (EC 3.1.-.-)	BSU25830	rapE	Response regulator aspartate phosphatase E (EC 3.1.-.-)	[TP0067-TP0095 (0.6515529)]
COG0457	COG0457	BSU25830	rapE	Response regulator aspartate phosphatase E (EC 3.1.-.-)	BSU40300	rapG	Response regulator aspartate phosphatase G (EC 3.1.-.-)	[TP0067-TP0095 (0.6515529)]
COG0457	COG0457	BSU22590	ypiA	Hypothetical protein ypiA	BSU02820	rapJ	Response regulator aspartate phosphatase J (EC 3.1.-.-)	[TP0067-TP0095 (0.6515529)]
COG0457	COG0457	BSU27490	BSU27490	YrrB protein {UniProtKB/TrEMBL:O34452}	BSU40300	rapG	Response regulator aspartate phosphatase G (EC 3.1.-.-)	[TP0067-TP0095 (0.6515529)]
COG0457	COG0457	BSU40300	rapG	Response regulator aspartate phosphatase G (EC 3.1.-.-)	BSU27490	BSU27490	YrrB protein {UniProtKB/TrEMBL:O34452}	[TP0067-TP0095 (0.6515529)]
COG0457	COG0457	BSU02820	rapJ	Response regulator aspartate phosphatase J (EC 3.1.-.-)	BSU22590	ypiA	Hypothetical protein ypiA	[TP0067-TP0095 (0.6515529)]
COG0457	COG0457	BSU22590	ypiA	Hypothetical protein ypiA	BSU06830	rapH	Response regulator aspartate phosphatase H (EC 3.1.-.-) (PSP28)	[TP0067-TP0095 (0.6515529)]
COG0457	COG0457	BSU06830	rapH	Response regulator aspartate phosphatase H (EC 3.1.-.-) (PSP28)	BSU22590	ypiA	Hypothetical protein ypiA	[TP0067-TP0095 (0.6515529)]
COG0457	COG0457	BSU18910	rapK	Response regulator aspartate phosphatase K (EC 3.1.-.-)	BSU34810	BSU34810	Hypothetical protein yvcD	[TP0067-TP0095 (0.6515529)]
COG0457	COG0457	BSU34810	BSU34810	Hypothetical protein yvcD	BSU18910	rapK	Response regulator aspartate phosphatase K (EC 3.1.-.-)	[TP0067-TP0095 (0.6515529)]
COG0457	COG0457	BSU05010	rapI	Response regulator aspartate phosphatase I (EC 3.1.-.-)	BSU06830	rapH	Response regulator aspartate phosphatase H (EC 3.1.-.-) (PSP28)	[TP0067-TP0095 (0.6515529)]
COG0457	COG0457	BSU06140	gutR	Transcription activator gutR	BSU06830	rapH	Response regulator aspartate phosphatase H (EC 3.1.-.-) (PSP28)	[TP0067-TP0095 (0.6515529)]
COG0457	COG0457	BSU06830	rapH	Response regulator aspartate phosphatase H (EC 3.1.-.-) (PSP28)	BSU05010	rapI	Response regulator aspartate phosphatase I (EC 3.1.-.-)	[TP0067-TP0095 (0.6515529)]
COG0457	COG0457	BSU06830	rapH	Response regulator aspartate phosphatase H (EC 3.1.-.-) (PSP28)	BSU06140	gutR	Transcription activator gutR	[TP0067-TP0095 (0.6515529)]
COG0457	COG0457	BSU12430	rapA	Response regulator aspartate phosphatase A (EC 3.1.-.-) (Glucose starvation-inducible protein A) (Stage 0 sporulation protein L)	BSU03770	rapC	Response regulator aspartate phosphatase C (EC 3.1.-.-)	[TP0067-TP0095 (0.6515529)]
COG0457	COG0457	BSU03770	rapC	Response regulator aspartate phosphatase C (EC 3.1.-.-)	BSU12430	rapA	Response regulator aspartate phosphatase A (EC 3.1.-.-) (Glucose starvation-inducible protein A) (Stage 0 sporulation protein L)	[TP0067-TP0095 (0.6515529)]
COG0457	COG0457	BSU05010	rapI	Response regulator aspartate phosphatase I (EC 3.1.-.-)	BSU05010	rapI	Response regulator aspartate phosphatase I (EC 3.1.-.-)	[TP0067-TP0095 (0.6515529)]
COG0457	COG0457	BSU12430	rapA	Response regulator aspartate phosphatase A (EC 3.1.-.-) (Glucose starvation-inducible protein A) (Stage 0 sporulation protein L)	BSU40300	rapG	Response regulator aspartate phosphatase G (EC 3.1.-.-)	[TP0067-TP0095 (0.6515529)]
COG0457	COG0457	BSU40300	rapG	Response regulator aspartate phosphatase G (EC 3.1.-.-)	BSU12430	rapA	Response regulator aspartate phosphatase A (EC 3.1.-.-) (Glucose starvation-inducible protein A) (Stage 0 sporulation protein L)	[TP0067-TP0095 (0.6515529)]
COG0457	COG0457	BSU06830	rapH	Response regulator aspartate phosphatase H (EC 3.1.-.-) (PSP28)	BSU25830	rapE	Response regulator aspartate phosphatase E (EC 3.1.-.-)	[TP0067-TP0095 (0.6515529)]
COG0457	COG0457	BSU25830	rapE	Response regulator aspartate phosphatase E (EC 3.1.-.-)	BSU06830	rapH	Response regulator aspartate phosphatase H (EC 3.1.-.-) (PSP28)	[TP0067-TP0095 (0.6515529)]
COG0457	COG0457	BSU37460	rapF	Response regulator aspartate phosphatase F (EC 3.1.-.-)	BSU02820	rapJ	Response regulator aspartate phosphatase J (EC 3.1.-.-)	[TP0067-TP0095 (0.6515529)]
COG0457	COG0457	BSU02820	rapJ	Response regulator aspartate phosphatase J (EC 3.1.-.-)	BSU37460	rapF	Response regulator aspartate phosphatase F (EC 3.1.-.-)	[TP0067-TP0095 (0.6515529)]
COG0457	COG0457	BSU40300	rapG	Response regulator aspartate phosphatase G (EC 3.1.-.-)	BSU02820	rapJ	Response regulator aspartate phosphatase J (EC 3.1.-.-)	[TP0067-TP0095 (0.6515529)]
COG0457	COG0457	BSU02820	rapJ	Response regulator aspartate phosphatase J (EC 3.1.-.-)	BSU40300	rapG	Response regulator aspartate phosphatase G (EC 3.1.-.-)	[TP0067-TP0095 (0.6515529)]
COG0457	COG0457	BSU37460	rapF	Response regulator aspartate phosphatase F (EC 3.1.-.-)	BSU36380	rapD	Response regulator aspartate phosphatase D (EC 3.1.-.-)	[TP0067-TP0095 (0.6515529)]
COG0457	COG0457	BSU36380	rapD	Response regulator aspartate phosphatase D (EC 3.1.-.-)	BSU37460	rapF	Response regulator aspartate phosphatase F (EC 3.1.-.-)	[TP0067-TP0095 (0.6515529)]
COG0445	COG3839	BSU41010	gidA	tRNA uridine 5-carboxymethylaminomethyl modification enzyme gidA (Glucose-inhibited division protein A)	BSU32550	BSU32550	YurJ protein {UniProtKB/TrEMBL:O32151}	[TP0044-TP0804 (0.81002605)]
COG0445	COG3839	BSU41010	gidA	tRNA uridine 5-carboxymethylaminomethyl modification enzyme gidA (Glucose-inhibited division protein A)	BSU38810	msmX	Probable multiple sugar-binding transport ATP-binding protein msmX	[TP0044-TP0804 (0.81002605)]
COG0103	COG0211	BSU01500	rpsI	30S ribosomal protein S9 (BS10)	BSU27940	rpmA	50S ribosomal protein L27 (BL30) (BL24)	[TP1024-TP0743 (0.87139803)]
COG0457	COG0803	BSU06830	rapH	Response regulator aspartate phosphatase H (EC 3.1.-.-) (PSP28)	BSU02850	BSU02850	YcdH {UniProtKB/TrEMBL:O34966}	[TP0469-TP0034 (0.86910707)]
COG0457	COG0803	BSU25830	rapE	Response regulator aspartate phosphatase E (EC 3.1.-.-)	BSU30770	mntA	Manganese-binding lipoprotein mntA precursor	[TP0469-TP0034 (0.86910707)]
COG0457	COG0803	BSU02820	rapJ	Response regulator aspartate phosphatase J (EC 3.1.-.-)	BSU02850	BSU02850	YcdH {UniProtKB/TrEMBL:O34966}	[TP0469-TP0034 (0.86910707)]
COG0457	COG0803	BSU06140	gutR	Transcription activator gutR	BSU02850	BSU02850	YcdH {UniProtKB/TrEMBL:O34966}	[TP0469-TP0034 (0.86910707)]
COG0457	COG0803	BSU05010	rapI	Response regulator aspartate phosphatase I (EC 3.1.-.-)	BSU30770	mntA	Manganese-binding lipoprotein mntA precursor	[TP0469-TP0034 (0.86910707)]
COG0457	COG0803	BSU22590	ypiA	Hypothetical protein ypiA	BSU30770	mntA	Manganese-binding lipoprotein mntA precursor	[TP0469-TP0034 (0.86910707)]
COG0457	COG0803	BSU36380	rapD	Response regulator aspartate phosphatase D (EC 3.1.-.-)	BSU30770	mntA	Manganese-binding lipoprotein mntA precursor	[TP0469-TP0034 (0.86910707)]
COG0457	COG0803	BSU37460	rapF	Response regulator aspartate phosphatase F (EC 3.1.-.-)	BSU30770	mntA	Manganese-binding lipoprotein mntA precursor	[TP0469-TP0034 (0.86910707)]
COG0457	COG0803	BSU03770	rapC	Response regulator aspartate phosphatase C (EC 3.1.-.-)	BSU02850	BSU02850	YcdH {UniProtKB/TrEMBL:O34966}	[TP0469-TP0034 (0.86910707)]
COG0457	COG0803	BSU34810	BSU34810	Hypothetical protein yvcD	BSU30770	mntA	Manganese-binding lipoprotein mntA precursor	[TP0469-TP0034 (0.86910707)]
COG0457	COG0803	BSU22590	ypiA	Hypothetical protein ypiA	BSU02850	BSU02850	YcdH {UniProtKB/TrEMBL:O34966}	[TP0469-TP0034 (0.86910707)]
COG0457	COG0803	BSU18910	rapK	Response regulator aspartate phosphatase K (EC 3.1.-.-)	BSU30770	mntA	Manganese-binding lipoprotein mntA precursor	[TP0469-TP0034 (0.86910707)]
COG0457	COG0803	BSU27490	BSU27490	YrrB protein {UniProtKB/TrEMBL:O34452}	BSU02850	BSU02850	YcdH {UniProtKB/TrEMBL:O34966}	[TP0469-TP0034 (0.86910707)]
COG0457	COG0803	BSU06140	gutR	Transcription activator gutR	BSU30770	mntA	Manganese-binding lipoprotein mntA precursor	[TP0469-TP0034 (0.86910707)]
COG0457	COG0803	BSU36690	rapB	Response regulator aspartate phosphatase B (EC 3.1.-.-) (Stage 0 sporulation protein P)	BSU30770	mntA	Manganese-binding lipoprotein mntA precursor	[TP0469-TP0034 (0.86910707)]
COG0457	COG0803	BSU40300	rapG	Response regulator aspartate phosphatase G (EC 3.1.-.-)	BSU02850	BSU02850	YcdH {UniProtKB/TrEMBL:O34966}	[TP0469-TP0034 (0.86910707)]
COG0457	COG0803	BSU40300	rapG	Response regulator aspartate phosphatase G (EC 3.1.-.-)	BSU30770	mntA	Manganese-binding lipoprotein mntA precursor	[TP0469-TP0034 (0.86910707)]
COG0457	COG0803	BSU02820	rapJ	Response regulator aspartate phosphatase J (EC 3.1.-.-)	BSU30770	mntA	Manganese-binding lipoprotein mntA precursor	[TP0469-TP0034 (0.86910707)]
COG0457	COG0803	BSU05010	rapI	Response regulator aspartate phosphatase I (EC 3.1.-.-)	BSU02850	BSU02850	YcdH {UniProtKB/TrEMBL:O34966}	[TP0469-TP0034 (0.86910707)]
COG0457	COG0803	BSU18910	rapK	Response regulator aspartate phosphatase K (EC 3.1.-.-)	BSU02850	BSU02850	YcdH {UniProtKB/TrEMBL:O34966}	[TP0469-TP0034 (0.86910707)]
COG0457	COG0803	BSU12430	rapA	Response regulator aspartate phosphatase A (EC 3.1.-.-) (Glucose starvation-inducible protein A) (Stage 0 sporulation protein L)	BSU02850	BSU02850	YcdH {UniProtKB/TrEMBL:O34966}	[TP0469-TP0034 (0.86910707)]
COG0457	COG0803	BSU27490	BSU27490	YrrB protein {UniProtKB/TrEMBL:O34452}	BSU30770	mntA	Manganese-binding lipoprotein mntA precursor	[TP0469-TP0034 (0.86910707)]
COG0457	COG0803	BSU03770	rapC	Response regulator aspartate phosphatase C (EC 3.1.-.-)	BSU30770	mntA	Manganese-binding lipoprotein mntA precursor	[TP0469-TP0034 (0.86910707)]
COG0457	COG0803	BSU36690	rapB	Response regulator aspartate phosphatase B (EC 3.1.-.-) (Stage 0 sporulation protein P)	BSU02850	BSU02850	YcdH {UniProtKB/TrEMBL:O34966}	[TP0469-TP0034 (0.86910707)]
COG0457	COG0803	BSU34810	BSU34810	Hypothetical protein yvcD	BSU02850	BSU02850	YcdH {UniProtKB/TrEMBL:O34966}	[TP0469-TP0034 (0.86910707)]
COG0457	COG0803	BSU25830	rapE	Response regulator aspartate phosphatase E (EC 3.1.-.-)	BSU02850	BSU02850	YcdH {UniProtKB/TrEMBL:O34966}	[TP0469-TP0034 (0.86910707)]
COG0457	COG0803	BSU36380	rapD	Response regulator aspartate phosphatase D (EC 3.1.-.-)	BSU02850	BSU02850	YcdH {UniProtKB/TrEMBL:O34966}	[TP0469-TP0034 (0.86910707)]
COG0457	COG0803	BSU12430	rapA	Response regulator aspartate phosphatase A (EC 3.1.-.-) (Glucose starvation-inducible protein A) (Stage 0 sporulation protein L)	BSU30770	mntA	Manganese-binding lipoprotein mntA precursor	[TP0469-TP0034 (0.86910707)]
COG0457	COG0803	BSU06830	rapH	Response regulator aspartate phosphatase H (EC 3.1.-.-) (PSP28)	BSU30770	mntA	Manganese-binding lipoprotein mntA precursor	[TP0469-TP0034 (0.86910707)]
COG0457	COG0803	BSU37460	rapF	Response regulator aspartate phosphatase F (EC 3.1.-.-)	BSU02850	BSU02850	YcdH {UniProtKB/TrEMBL:O34966}	[TP0469-TP0034 (0.86910707)]
COG0472	COG1512	BSU35530	tagO	Probable undecaprenyl-phosphate N-acetylglucosaminyl 1-phosphate transferase (EC 2.7.8.-) (UDP-GlcNAc:undecaprenyl-P GlcNAc 1-P transferase)	BSU06200	BSU06200	YdjH protein {UniProtKB/TrEMBL:O35004}	[TP0345-TP0561 (0.53951585)]
COG0472	COG1512	BSU15190	mraY	Phospho-N-acetylmuramoyl-pentapeptide-transferase (EC 2.7.8.13) (UDP- MurNAc-pentapeptide phosphotransferase)	BSU06200	BSU06200	YdjH protein {UniProtKB/TrEMBL:O35004}	[TP0345-TP0561 (0.53951585)]
COG1285	COG1684	BSU06650	sapB	Protein sapB {UniProtKB/Swiss-Prot:Q45514}	BSU16370	fliR	Flagellar biosynthetic protein fliR	[TP0774-TP0716 (0.78400123)]
COG0621	COG2812	BSU25430	yqeV	Hypothetical UPF0004 protein yqeV	BSU00190	dnaX	DNA polymerase III gamma/tau subunit (EC 2.7.7.7)	[TP0754-TP1005 (0.5550382)]
COG0621	COG2812	BSU17010	ymcB	Hypothetical UPF0004 protein ymcB	BSU00190	dnaX	DNA polymerase III gamma/tau subunit (EC 2.7.7.7)	[TP0754-TP1005 (0.5550382)]
COG0739	COG1418	BSU36550	BSU36550	Hypothetical protein ywnI	BSU31830	BSU31830	YueE protein {UniProtKB/TrEMBL:O32098}	[TP0702-TP1018 (0.7620277)]
COG0739	COG1418	BSU36550	BSU36550	Hypothetical protein ywnI	BSU21890	ypgQ	Hypothetical protein ypgQ	[TP0702-TP1018 (0.7620277)]
COG0739	COG1418	BSU32340	lytH	L-Ala--D-Glu endopeptidase (EC 3.4.-.-) (Peptidoglycan hydrolase) (Sporulation-specific endopeptidase)	BSU16960	ymdA	UPF0144 protein ymdA	[TP0702-TP1018 (0.7620277)]
COG0739	COG1418	BSU27980	spoIVFA	Stage IV sporulation protein FA	BSU31830	BSU31830	YueE protein {UniProtKB/TrEMBL:O32098}	[TP0702-TP1018 (0.7620277)]
COG0739	COG1418	BSU27980	spoIVFA	Stage IV sporulation protein FA	BSU16960	ymdA	UPF0144 protein ymdA	[TP0702-TP1018 (0.7620277)]
COG0739	COG1418	BSU32340	lytH	L-Ala--D-Glu endopeptidase (EC 3.4.-.-) (Peptidoglycan hydrolase) (Sporulation-specific endopeptidase)	BSU31830	BSU31830	YueE protein {UniProtKB/TrEMBL:O32098}	[TP0702-TP1018 (0.7620277)]
COG0739	COG1418	BSU32340	lytH	L-Ala--D-Glu endopeptidase (EC 3.4.-.-) (Peptidoglycan hydrolase) (Sporulation-specific endopeptidase)	BSU21890	ypgQ	Hypothetical protein ypgQ	[TP0702-TP1018 (0.7620277)]
COG0739	COG1418	BSU36550	BSU36550	Hypothetical protein ywnI	BSU16960	ymdA	UPF0144 protein ymdA	[TP0702-TP1018 (0.7620277)]
COG0739	COG1418	BSU27980	spoIVFA	Stage IV sporulation protein FA	BSU21890	ypgQ	Hypothetical protein ypgQ	[TP0702-TP1018 (0.7620277)]
COG0739	COG1344	BSU27980	spoIVFA	Stage IV sporulation protein FA	BSU35360	hag	Flagellin {UniProtKB/Swiss-Prot:P02968}	[TP0702-TP0870 (0.64395046)]
COG0739	COG1344	BSU27980	spoIVFA	Stage IV sporulation protein FA	BSU35400	flgL	Flagellar hook-associated protein 3 (HAP3)	[TP0702-TP0870 (0.64395046)]
COG0739	COG1344	BSU27980	spoIVFA	Stage IV sporulation protein FA	BSU35150	BSU35150	YvzB protein {UniProtKB/TrEMBL:O34366}	[TP0702-TP0870 (0.64395046)]
COG0739	COG1344	BSU36550	BSU36550	Hypothetical protein ywnI	BSU35360	hag	Flagellin {UniProtKB/Swiss-Prot:P02968}	[TP0702-TP0870 (0.64395046)]
COG0739	COG1344	BSU32340	lytH	L-Ala--D-Glu endopeptidase (EC 3.4.-.-) (Peptidoglycan hydrolase) (Sporulation-specific endopeptidase)	BSU35400	flgL	Flagellar hook-associated protein 3 (HAP3)	[TP0702-TP0870 (0.64395046)]
COG0739	COG1344	BSU32340	lytH	L-Ala--D-Glu endopeptidase (EC 3.4.-.-) (Peptidoglycan hydrolase) (Sporulation-specific endopeptidase)	BSU35150	BSU35150	YvzB protein {UniProtKB/TrEMBL:O34366}	[TP0702-TP0870 (0.64395046)]
COG0739	COG1344	BSU32340	lytH	L-Ala--D-Glu endopeptidase (EC 3.4.-.-) (Peptidoglycan hydrolase) (Sporulation-specific endopeptidase)	BSU35360	hag	Flagellin {UniProtKB/Swiss-Prot:P02968}	[TP0702-TP0870 (0.64395046)]
COG0739	COG1344	BSU36550	BSU36550	Hypothetical protein ywnI	BSU35400	flgL	Flagellar hook-associated protein 3 (HAP3)	[TP0702-TP0870 (0.64395046)]
COG0739	COG1344	BSU36550	BSU36550	Hypothetical protein ywnI	BSU35150	BSU35150	YvzB protein {UniProtKB/TrEMBL:O34366}	[TP0702-TP0870 (0.64395046)]
COG0693	COG0761	BSU07850	yfkM	General stress protein 18 (GSP18)	BSU25160	ispH	4-hydroxy-3-methylbut-2-enyl diphosphate reductase (EC 1.17.1.2)	[TP0445-TP0547 (0.53976095)]
COG0693	COG0761	BSU05110	BSU05110	YdeA protein {UniProtKB/TrEMBL:P96658}	BSU25160	ispH	4-hydroxy-3-methylbut-2-enyl diphosphate reductase (EC 1.17.1.2)	[TP0445-TP0547 (0.53976095)]
COG0693	COG0761	BSU27020	yraA	Hypothetical protein yraA	BSU25160	ispH	4-hydroxy-3-methylbut-2-enyl diphosphate reductase (EC 1.17.1.2)	[TP0445-TP0547 (0.53976095)]
COG0693	COG0761	BSU18790	BSU18790	YoaZ {UniProtKB/TrEMBL:O34947}	BSU25160	ispH	4-hydroxy-3-methylbut-2-enyl diphosphate reductase (EC 1.17.1.2)	[TP0445-TP0547 (0.53976095)]
COG1291	COG2239	BSU13690	motA	Chemotaxis protein motA (Motility protein A)	BSU13300	BSU13300	YkoK {UniProtKB/TrEMBL:O34442}	[TP0725-TP0917 (0.53720385)]
COG1291	COG2239	BSU29730	ytxD	Hypothetical protein ytxD	BSU13300	BSU13300	YkoK {UniProtKB/TrEMBL:O34442}	[TP0725-TP0917 (0.53720385)]
COG0584	COG1493	BSU02130	glpQ	Glycerophosphoryl diester phosphodiesterase (EC 3.1.4.46) (Glycerophosphodiester phosphodiesterase)	BSU35000	ptsK	HPr kinase/phosphorylase (EC 2.7.11.-) (EC 2.7.4.-) (HPrK/P) (HPr(Ser) kinase/phosphorylase) (HPr kinase/phosphatase)	[TP0257-TP0591 (0.75711113)]
COG0584	COG1493	BSU24180	yqiK	Hypothetical protein yqiK	BSU35000	ptsK	HPr kinase/phosphorylase (EC 2.7.11.-) (EC 2.7.4.-) (HPrK/P) (HPr(Ser) kinase/phosphorylase) (HPr kinase/phosphatase)	[TP0257-TP0591 (0.75711113)]
COG0584	COG1493	BSU09620	BSU09620	Hypothetical protein yhdW	BSU35000	ptsK	HPr kinase/phosphorylase (EC 2.7.11.-) (EC 2.7.4.-) (HPrK/P) (HPr(Ser) kinase/phosphorylase) (HPr kinase/phosphatase)	[TP0257-TP0591 (0.75711113)]
COG1536	COG4786	BSU16220	fliG	Flagellar motor switch protein fliG	BSU36390	flhP	Flagellar hook-basal body complex protein flhP	[TP0026-TP0961 (0.8107165)]
COG1536	COG4786	BSU16220	fliG	Flagellar motor switch protein fliG	BSU36400	flhO	Flagellar hook-basal body complex protein flhO	[TP0026-TP0961 (0.8107165)]
COG1536	COG4786	BSU16220	fliG	Flagellar motor switch protein fliG	BSU16290	flgG	Flagellar basal-body rod protein flgG (Distal rod protein)	[TP0026-TP0961 (0.8107165)]
COG0223	COG0664	BSU15730	fmt	Methionyl-tRNA formyltransferase (EC 2.1.2.9)	BSU37310	fnr	Anaerobic regulatory protein	[TP0756-TP0995 (0.69102824)]
COG1197	COG1774	BSU00550	mfd	Transcription-repair coupling factor (EC 3.6.1.-) (TRCF) (ATP- dependent helicase mfd)	BSU00320	yaaT	Stage 0 sporulation protein yaaT	[TP0344-TP0046 (0.6615959)]
COG1475	COG1774	BSU40990	yyaA	Protein yyaA {UniProtKB/Swiss-Prot:P37524}	BSU00320	yaaT	Stage 0 sporulation protein yaaT	[TP0271-TP0046 (0.61832625)]
COG1475	COG1774	BSU40960	spo0J	Stage 0 sporulation protein J	BSU00320	yaaT	Stage 0 sporulation protein yaaT	[TP0271-TP0046 (0.61832625)]
COG0697	COG0716	BSU39240	N17F	Hypothetical transport protein yxxF	BSU14150	ykuN	Probable flavodoxin-1	[TP0986-TP0925 (0.8288174)]
COG0697	COG0716	BSU40810	yyaM	Hypothetical transport protein yyaM	BSU14170	ykuP	Probable flavodoxin-2	[TP0986-TP0925 (0.8288174)]
COG0697	COG0716	BSU05160	ydeD	Hypothetical transport protein ydeD	BSU14170	ykuP	Probable flavodoxin-2	[TP0986-TP0925 (0.8288174)]
COG0697	COG0716	BSU02540	ycbK	Hypothetical transport protein ycbK	BSU14170	ykuP	Probable flavodoxin-2	[TP0986-TP0925 (0.8288174)]
COG0697	COG0716	BSU07210	yetK	Hypothetical transport protein yetK	BSU14170	ykuP	Probable flavodoxin-2	[TP0986-TP0925 (0.8288174)]
COG0697	COG0716	BSU34000	yvbV	Hypothetical transport protein yvbV	BSU14150	ykuN	Probable flavodoxin-1	[TP0986-TP0925 (0.8288174)]
COG0697	COG0716	BSU05230	BSU05230	YdeK protein {UniProtKB/TrEMBL:P96668}	BSU14150	ykuN	Probable flavodoxin-1	[TP0986-TP0925 (0.8288174)]
COG0697	COG0716	BSU05160	ydeD	Hypothetical transport protein ydeD	BSU14150	ykuN	Probable flavodoxin-1	[TP0986-TP0925 (0.8288174)]
COG0697	COG0716	BSU05140	BSU05140	YdzE protein {UniProtKB/TrEMBL:O31493}	BSU14170	ykuP	Probable flavodoxin-2	[TP0986-TP0925 (0.8288174)]
COG0697	COG0716	BSU40810	yyaM	Hypothetical transport protein yyaM	BSU14150	ykuN	Probable flavodoxin-1	[TP0986-TP0925 (0.8288174)]
COG0697	COG0716	BSU18770	yoaV	Hypothetical transport protein yoaV	BSU14150	ykuN	Probable flavodoxin-1	[TP0986-TP0925 (0.8288174)]
COG0697	COG0716	BSU39240	N17F	Hypothetical transport protein yxxF	BSU14170	ykuP	Probable flavodoxin-2	[TP0986-TP0925 (0.8288174)]
COG0697	COG0716	BSU05360	ydfC	Hypothetical transport protein ydfC	BSU14170	ykuP	Probable flavodoxin-2	[TP0986-TP0925 (0.8288174)]
COG0697	COG0716	BSU02210	ybfH	Hypothetical transport protein ybhF	BSU14150	ykuN	Probable flavodoxin-1	[TP0986-TP0925 (0.8288174)]
COG0697	COG0716	BSU37630	ywfM	Hypothetical transport protein ywfM	BSU14150	ykuN	Probable flavodoxin-1	[TP0986-TP0925 (0.8288174)]
COG0697	COG0716	BSU02540	ycbK	Hypothetical transport protein ycbK	BSU14150	ykuN	Probable flavodoxin-1	[TP0986-TP0925 (0.8288174)]
COG0697	COG0716	BSU03550	ycxC	Hypothetical transport protein ycxC	BSU14150	ykuN	Probable flavodoxin-1	[TP0986-TP0925 (0.8288174)]
COG0697	COG0716	BSU18770	yoaV	Hypothetical transport protein yoaV	BSU14170	ykuP	Probable flavodoxin-2	[TP0986-TP0925 (0.8288174)]
COG0697	COG0716	BSU05140	BSU05140	YdzE protein {UniProtKB/TrEMBL:O31493}	BSU14150	ykuN	Probable flavodoxin-1	[TP0986-TP0925 (0.8288174)]
COG0697	COG0716	BSU02210	ybfH	Hypothetical transport protein ybhF	BSU14170	ykuP	Probable flavodoxin-2	[TP0986-TP0925 (0.8288174)]
COG0697	COG0716	BSU05360	ydfC	Hypothetical transport protein ydfC	BSU14150	ykuN	Probable flavodoxin-1	[TP0986-TP0925 (0.8288174)]
COG0697	COG0716	BSU37630	ywfM	Hypothetical transport protein ywfM	BSU14170	ykuP	Probable flavodoxin-2	[TP0986-TP0925 (0.8288174)]
COG0697	COG0716	BSU05230	BSU05230	YdeK protein {UniProtKB/TrEMBL:P96668}	BSU14170	ykuP	Probable flavodoxin-2	[TP0986-TP0925 (0.8288174)]
COG0697	COG0716	BSU07210	yetK	Hypothetical transport protein yetK	BSU14150	ykuN	Probable flavodoxin-1	[TP0986-TP0925 (0.8288174)]
COG0697	COG0716	BSU03550	ycxC	Hypothetical transport protein ycxC	BSU14170	ykuP	Probable flavodoxin-2	[TP0986-TP0925 (0.8288174)]
COG0697	COG0716	BSU34000	yvbV	Hypothetical transport protein yvbV	BSU14170	ykuP	Probable flavodoxin-2	[TP0986-TP0925 (0.8288174)]
COG0785	COG1512	BSU17930	ccdA	Cytochrome c-type biogenesis protein ccdA	BSU06200	BSU06200	YdjH protein {UniProtKB/TrEMBL:O35004}	[TP0101-TP0561 (0.5550382)]
COG0272	COG0773	BSU06620	lig	DNA ligase (EC 6.5.1.2) (Polydeoxyribonucleotide synthase [NAD+])	BSU29790	murC	UDP-N-acetylmuramate--L-alanine ligase (EC 6.3.2.8) (UDP-N- acetylmuramoyl-L-alanine synthetase)	[TP0634-TP0341 (0.8201813)]
COG1344	COG2882	BSU35360	hag	Flagellin {UniProtKB/Swiss-Prot:P02968}	BSU16250	cheF	Flagellar fliJ protein (Chemotaxis cheF protein)	[TP0868-TP0403 (0.93215036)]
COG1344	COG2882	BSU35400	flgL	Flagellar hook-associated protein 3 (HAP3)	BSU16250	cheF	Flagellar fliJ protein (Chemotaxis cheF protein)	[TP0868-TP0403 (0.93215036)]
COG1344	COG2882	BSU35150	BSU35150	YvzB protein {UniProtKB/TrEMBL:O34366}	BSU16250	cheF	Flagellar fliJ protein (Chemotaxis cheF protein)	[TP0868-TP0403 (0.93215036)]
COG1321	COG5401	BSU24520	mntR	Transcriptional regulator mntR (Manganese transport regulator)	BSU28380	gerM	Germination protein gerM	[TP0167-TP0832 (0.55516005)]
COG1512	COG2095	BSU06200	BSU06200	YdjH protein {UniProtKB/TrEMBL:O35004}	BSU33850	yvbG	Hypothetical UPF0056 protein yvbG	[TP0561-TP0988 (0.5704539)]
COG0275	COG5401	BSU15140	mraW	S-adenosyl-methyltransferase mraW (EC 2.1.1.-)	BSU28380	gerM	Germination protein gerM	[TP0384-TP0832 (0.6009694)]
COG1652	COG1684	BSU26020	yqbP	Hypothetical protein yqbP	BSU16370	fliR	Flagellar biosynthetic protein fliR	[TP0042-TP0716 (0.75048)]
COG1652	COG1684	BSU12690	xkdP	Phage-like element PBSX protein xkdP	BSU16370	fliR	Flagellar biosynthetic protein fliR	[TP0042-TP0716 (0.75048)]
COG0301	COG0566	BSU29580	thiI	Probable thiamine biosynthesis protein thiI	BSU28650	BSU28650	Hypothetical protein ysgA	[TP0559-TP0054 (0.678511)]
COG0301	COG0566	BSU29580	thiI	Probable thiamine biosynthesis protein thiI	BSU00960	yacO	Putative trmH family tRNA/rRNA methyltransferase yacO (EC 2.1.1.-)	[TP0559-TP0054 (0.678511)]
COG0353	COG0514	BSU00210	recR	Recombination protein recR	BSU23020	recQ	ATP-dependent DNA helicase recQ (EC 3.6.1.-) (Recombination protein S)	[TP1004-TP0103 (0.6917512)]
COG0353	COG0514	BSU00210	recR	Recombination protein recR	BSU19220	BSU19220	RecQ homolog {UniProtKB/TrEMBL:O34748}	[TP1004-TP0103 (0.6917512)]
COG0036	COG0249	BSU15790	rpe	Ribulose-phosphate 3-epimerase (EC 5.1.3.1) (Pentose-5-phosphate 3- epimerase) (PPE) (R5P3E)	BSU17040	mutS	DNA mismatch repair protein mutS	[TP0945-TP0328 (0.6742458)]
COG2011	COG2239	BSU32740	BSU32740	YusB protein {UniProtKB/TrEMBL:O32168}	BSU13300	BSU13300	YkoK {UniProtKB/TrEMBL:O34442}	[TP0119-TP0917 (0.63653934)]
COG0124	COG0465	BSU27560	hisS	Histidyl-tRNA synthetase (EC 6.1.1.21) (Histidine--tRNA ligase) (HisRS)	BSU00690	ftsH	Cell division protein ftsH homolog (EC 3.4.24.-)	[TP0641-TP0330 (0.76316583)]
COG0124	COG0465	BSU27560	hisS	Histidyl-tRNA synthetase (EC 6.1.1.21) (Histidine--tRNA ligase) (HisRS)	BSU12420	BSU12420	Cell division cycle CDC48 homolog	[TP0641-TP0330 (0.76316583)]
COG0257	COG0719	BSU01400	BSU01400	50S ribosomal protein L36	BSU32700	BSU32700	YurX protein {UniProtKB/TrEMBL:O32165}	[TP0209-TP0612 (0.6772987)]
COG0257	COG0719	BSU01400	BSU01400	50S ribosomal protein L36	BSU32670	BSU32670	YurU protein {UniProtKB/TrEMBL:O32162}	[TP0209-TP0612 (0.6772987)]
COG0564	COG1843	BSU11620	yjbO	Hypothetical RNA pseudouridine synthase yjbO (EC 5.4.99.-) (RNA- uridine isomerase) (RNA pseudouridylate synthase)	BSU16280	ylxG	FlaA locus hypothetical protein ylxG (ORF 8)	[TP0339-TP0728 (0.7885255)]
COG0564	COG1843	BSU15460	ylyB	Hypothetical RNA pseudouridine synthase ylyB (EC 5.4.99.-) (RNA- uridine isomerase) (RNA pseudouridylate synthase)	BSU16280	ylxG	FlaA locus hypothetical protein ylxG (ORF 8)	[TP0339-TP0728 (0.7885255)]
COG0564	COG1843	BSU09210	yhcT	Hypothetical RNA pseudouridine synthase yhcT (EC 5.4.99.-) (RNA- uridine isomerase) (RNA pseudouridylate synthase)	BSU16280	ylxG	FlaA locus hypothetical protein ylxG (ORF 8)	[TP0339-TP0728 (0.7885255)]
COG0493	COG1488	BSU18440	gltB	Glutamate synthase [NADPH] small chain (EC 1.4.1.13) (NADPH-GOGAT)	BSU31750	BSU31750	YueK protein {UniProtKB/TrEMBL:O32090}	[TP0735-TP0628 (0.6598422)]
COG0772	COG1512	BSU38120	ywcF	Hypothetical protein ywcF	BSU06200	BSU06200	YdjH protein {UniProtKB/TrEMBL:O35004}	[TP0387-TP0561 (0.5082704)]
COG0772	COG1512	BSU14850	ylaO	Hypothetical protein ylaO	BSU06200	BSU06200	YdjH protein {UniProtKB/TrEMBL:O35004}	[TP0387-TP0561 (0.5082704)]
COG0772	COG1512	BSU15210	spoVE	Stage V sporulation protein E	BSU06200	BSU06200	YdjH protein {UniProtKB/TrEMBL:O35004}	[TP0387-TP0561 (0.5082704)]
COG0173	COG0493	BSU27550	aspS	Aspartyl-tRNA synthetase (EC 6.1.1.12) (Aspartate--tRNA ligase) (AspRS)	BSU18440	gltB	Glutamate synthase [NADPH] small chain (EC 1.4.1.13) (NADPH-GOGAT)	[TP0985-TP0735 (0.50901)]
COG0860	COG2080	BSU24190	yqiI	Hypothetical protein yqiI	BSU32470	pucE	Probable xanthine dehydrogenase subunit E (EC 1.17.1.4) (XDHase subunit E)	[TP0247-TP0080 (0.7296782)]
COG0860	COG2080	BSU17410	cwlC	Sporulation-specific N-acetylmuramoyl-L-alanine amidase (EC 3.5.1.28) (Cell wall hydrolase) (Autolysin)	BSU32470	pucE	Probable xanthine dehydrogenase subunit E (EC 1.17.1.4) (XDHase subunit E)	[TP0247-TP0080 (0.7296782)]
COG0860	COG2080	BSU01530	cwlD	Germination-specific N-acetylmuramoyl-L-alanine amidase (EC 3.5.1.28) (Cell wall hydrolase) (Autolysin)	BSU32470	pucE	Probable xanthine dehydrogenase subunit E (EC 1.17.1.4) (XDHase subunit E)	[TP0247-TP0080 (0.7296782)]
COG0275	COG0820	BSU15140	mraW	S-adenosyl-methyltransferase mraW (EC 2.1.1.-)	BSU15750	yloN	Hypothetical UPF0063 protein yloN	[TP0384-TP0068 (0.79878455)]
COG0445	COG1366	BSU41010	gidA	tRNA uridine 5-carboxymethylaminomethyl modification enzyme gidA (Glucose-inhibited division protein A)	BSU04680	rsbS	Antagonist protein rsbS	[TP0044-TP0233 (0.74185747)]
COG0445	COG1366	BSU41010	gidA	tRNA uridine 5-carboxymethylaminomethyl modification enzyme gidA (Glucose-inhibited division protein A)	BSU07180	BSU07180	YezB protein {UniProtKB/TrEMBL:O31537}	[TP0044-TP0233 (0.74185747)]
COG0445	COG1366	BSU41010	gidA	tRNA uridine 5-carboxymethylaminomethyl modification enzyme gidA (Glucose-inhibited division protein A)	BSU23470	spoIIAA	Anti-sigma F factor antagonist (Stage II sporulation protein AA)	[TP0044-TP0233 (0.74185747)]
COG0445	COG1366	BSU41010	gidA	tRNA uridine 5-carboxymethylaminomethyl modification enzyme gidA (Glucose-inhibited division protein A)	BSU04710	rsbV	Anti-sigma-B factor antagonist (Anti-anti-sigma-B factor)	[TP0044-TP0233 (0.74185747)]
COG0242	COG0360	BSU14560	defB	Peptide deformylase 2 (EC 3.5.1.88) (PDF 2) (Polypeptide deformylase 2)	BSU40910	rpsF	30S ribosomal protein S6 (BS9)	[TP0757-TP0063 (0.54983324)]
COG0242	COG0360	BSU15720	def	Peptide deformylase 1 (EC 3.5.1.88) (PDF 1) (Polypeptide deformylase 1)	BSU40910	rpsF	30S ribosomal protein S6 (BS9)	[TP0757-TP0063 (0.54983324)]
COG0693	COG1653	BSU05110	BSU05110	YdeA protein {UniProtKB/TrEMBL:P96658}	BSU06970	BSU06970	YesO protein {UniProtKB/TrEMBL:O31518}	[TP0445-TP0074 (0.5751514)]
COG0693	COG1653	BSU27020	yraA	Hypothetical protein yraA	BSU07100	lplA	Lipoprotein lplA precursor	[TP0445-TP0074 (0.5751514)]
COG0693	COG1653	BSU07850	yfkM	General stress protein 18 (GSP18)	BSU07100	lplA	Lipoprotein lplA precursor	[TP0445-TP0074 (0.5751514)]
COG0693	COG1653	BSU27020	yraA	Hypothetical protein yraA	BSU06970	BSU06970	YesO protein {UniProtKB/TrEMBL:O31518}	[TP0445-TP0074 (0.5751514)]
COG0693	COG1653	BSU18790	BSU18790	YoaZ {UniProtKB/TrEMBL:O34947}	BSU06970	BSU06970	YesO protein {UniProtKB/TrEMBL:O31518}	[TP0445-TP0074 (0.5751514)]
COG0693	COG1653	BSU18790	BSU18790	YoaZ {UniProtKB/TrEMBL:O34947}	BSU07100	lplA	Lipoprotein lplA precursor	[TP0445-TP0074 (0.5751514)]
COG0693	COG1653	BSU27020	yraA	Hypothetical protein yraA	BSU32600	yurO	Hypothetical ABC transporter extracellular-binding protein yurO precursor	[TP0445-TP0074 (0.5751514)]
COG0693	COG1653	BSU27020	yraA	Hypothetical protein yraA	BSU30160	BSU30160	YtcQ protein {UniProtKB/TrEMBL:Q795R2}	[TP0445-TP0074 (0.5751514)]
COG0693	COG1653	BSU05110	BSU05110	YdeA protein {UniProtKB/TrEMBL:P96658}	BSU07100	lplA	Lipoprotein lplA precursor	[TP0445-TP0074 (0.5751514)]
COG0693	COG1653	BSU27020	yraA	Hypothetical protein yraA	BSU30270	BSU30270	Multiple sugar-binding protein	[TP0445-TP0074 (0.5751514)]
COG0693	COG1653	BSU07850	yfkM	General stress protein 18 (GSP18)	BSU28750	araN	Probable arabinose-binding protein precursor	[TP0445-TP0074 (0.5751514)]
COG0693	COG1653	BSU07850	yfkM	General stress protein 18 (GSP18)	BSU06970	BSU06970	YesO protein {UniProtKB/TrEMBL:O31518}	[TP0445-TP0074 (0.5751514)]
COG0693	COG1653	BSU07850	yfkM	General stress protein 18 (GSP18)	BSU30270	BSU30270	Multiple sugar-binding protein	[TP0445-TP0074 (0.5751514)]
COG0693	COG1653	BSU18790	BSU18790	YoaZ {UniProtKB/TrEMBL:O34947}	BSU30160	BSU30160	YtcQ protein {UniProtKB/TrEMBL:Q795R2}	[TP0445-TP0074 (0.5751514)]
COG0693	COG1653	BSU05110	BSU05110	YdeA protein {UniProtKB/TrEMBL:P96658}	BSU28750	araN	Probable arabinose-binding protein precursor	[TP0445-TP0074 (0.5751514)]
COG0693	COG1653	BSU18790	BSU18790	YoaZ {UniProtKB/TrEMBL:O34947}	BSU30270	BSU30270	Multiple sugar-binding protein	[TP0445-TP0074 (0.5751514)]
COG0693	COG1653	BSU18790	BSU18790	YoaZ {UniProtKB/TrEMBL:O34947}	BSU32600	yurO	Hypothetical ABC transporter extracellular-binding protein yurO precursor	[TP0445-TP0074 (0.5751514)]
COG0693	COG1653	BSU07850	yfkM	General stress protein 18 (GSP18)	BSU30160	BSU30160	YtcQ protein {UniProtKB/TrEMBL:Q795R2}	[TP0445-TP0074 (0.5751514)]
COG0693	COG1653	BSU18790	BSU18790	YoaZ {UniProtKB/TrEMBL:O34947}	BSU28750	araN	Probable arabinose-binding protein precursor	[TP0445-TP0074 (0.5751514)]
COG0693	COG1653	BSU05110	BSU05110	YdeA protein {UniProtKB/TrEMBL:P96658}	BSU30160	BSU30160	YtcQ protein {UniProtKB/TrEMBL:Q795R2}	[TP0445-TP0074 (0.5751514)]
COG0693	COG1653	BSU05110	BSU05110	YdeA protein {UniProtKB/TrEMBL:P96658}	BSU30270	BSU30270	Multiple sugar-binding protein	[TP0445-TP0074 (0.5751514)]
COG0693	COG1653	BSU27020	yraA	Hypothetical protein yraA	BSU28750	araN	Probable arabinose-binding protein precursor	[TP0445-TP0074 (0.5751514)]
COG0693	COG1653	BSU07850	yfkM	General stress protein 18 (GSP18)	BSU32600	yurO	Hypothetical ABC transporter extracellular-binding protein yurO precursor	[TP0445-TP0074 (0.5751514)]
COG0693	COG1653	BSU05110	BSU05110	YdeA protein {UniProtKB/TrEMBL:P96658}	BSU32600	yurO	Hypothetical ABC transporter extracellular-binding protein yurO precursor	[TP0445-TP0074 (0.5751514)]
COG0267	COG0357	BSU00990	BSU00990	50S ribosomal protein L33 2	BSU41000	gidB	Methyltransferase gidB (EC 2.1.-.-) (Glucose-inhibited division protein B)	[TP0234-TP0946 (0.6249908)]
COG0267	COG0357	BSU24900	BSU24900	50S ribosomal protein L33 1	BSU41000	gidB	Methyltransferase gidB (EC 2.1.-.-) (Glucose-inhibited division protein B)	[TP0234-TP0946 (0.6249908)]
COG0234	COG0772	BSU06020	groS	10 kDa chaperonin (Protein Cpn10) (groES protein)	BSU15210	spoVE	Stage V sporulation protein E	[TP1013-TP0387 (0.81326103)]
COG0234	COG0772	BSU06020	groS	10 kDa chaperonin (Protein Cpn10) (groES protein)	BSU14850	ylaO	Hypothetical protein ylaO	[TP1013-TP0387 (0.81326103)]
COG0234	COG0772	BSU06020	groS	10 kDa chaperonin (Protein Cpn10) (groES protein)	BSU38120	ywcF	Hypothetical protein ywcF	[TP1013-TP0387 (0.81326103)]
COG0445	COG0457	BSU41010	gidA	tRNA uridine 5-carboxymethylaminomethyl modification enzyme gidA (Glucose-inhibited division protein A)	BSU36690	rapB	Response regulator aspartate phosphatase B (EC 3.1.-.-) (Stage 0 sporulation protein P)	[TP0044-TP0954 (0.8549597)]
COG0445	COG0457	BSU41010	gidA	tRNA uridine 5-carboxymethylaminomethyl modification enzyme gidA (Glucose-inhibited division protein A)	BSU06140	gutR	Transcription activator gutR	[TP0044-TP0954 (0.8549597)]
COG0445	COG0457	BSU41010	gidA	tRNA uridine 5-carboxymethylaminomethyl modification enzyme gidA (Glucose-inhibited division protein A)	BSU02820	rapJ	Response regulator aspartate phosphatase J (EC 3.1.-.-)	[TP0044-TP0954 (0.8549597)]
COG0445	COG0457	BSU41010	gidA	tRNA uridine 5-carboxymethylaminomethyl modification enzyme gidA (Glucose-inhibited division protein A)	BSU18910	rapK	Response regulator aspartate phosphatase K (EC 3.1.-.-)	[TP0044-TP0954 (0.8549597)]
COG0445	COG0457	BSU41010	gidA	tRNA uridine 5-carboxymethylaminomethyl modification enzyme gidA (Glucose-inhibited division protein A)	BSU40300	rapG	Response regulator aspartate phosphatase G (EC 3.1.-.-)	[TP0044-TP0954 (0.8549597)]
COG0445	COG0457	BSU41010	gidA	tRNA uridine 5-carboxymethylaminomethyl modification enzyme gidA (Glucose-inhibited division protein A)	BSU27490	BSU27490	YrrB protein {UniProtKB/TrEMBL:O34452}	[TP0044-TP0954 (0.8549597)]
COG0445	COG0457	BSU41010	gidA	tRNA uridine 5-carboxymethylaminomethyl modification enzyme gidA (Glucose-inhibited division protein A)	BSU05010	rapI	Response regulator aspartate phosphatase I (EC 3.1.-.-)	[TP0044-TP0954 (0.8549597)]
COG0445	COG0457	BSU41010	gidA	tRNA uridine 5-carboxymethylaminomethyl modification enzyme gidA (Glucose-inhibited division protein A)	BSU37460	rapF	Response regulator aspartate phosphatase F (EC 3.1.-.-)	[TP0044-TP0954 (0.8549597)]
COG0445	COG0457	BSU41010	gidA	tRNA uridine 5-carboxymethylaminomethyl modification enzyme gidA (Glucose-inhibited division protein A)	BSU03770	rapC	Response regulator aspartate phosphatase C (EC 3.1.-.-)	[TP0044-TP0954 (0.8549597)]
COG0445	COG0457	BSU41010	gidA	tRNA uridine 5-carboxymethylaminomethyl modification enzyme gidA (Glucose-inhibited division protein A)	BSU36380	rapD	Response regulator aspartate phosphatase D (EC 3.1.-.-)	[TP0044-TP0954 (0.8549597)]
COG0445	COG0457	BSU41010	gidA	tRNA uridine 5-carboxymethylaminomethyl modification enzyme gidA (Glucose-inhibited division protein A)	BSU06830	rapH	Response regulator aspartate phosphatase H (EC 3.1.-.-) (PSP28)	[TP0044-TP0954 (0.8549597)]
COG0445	COG0457	BSU41010	gidA	tRNA uridine 5-carboxymethylaminomethyl modification enzyme gidA (Glucose-inhibited division protein A)	BSU22590	ypiA	Hypothetical protein ypiA	[TP0044-TP0954 (0.8549597)]
COG0445	COG0457	BSU41010	gidA	tRNA uridine 5-carboxymethylaminomethyl modification enzyme gidA (Glucose-inhibited division protein A)	BSU34810	BSU34810	Hypothetical protein yvcD	[TP0044-TP0954 (0.8549597)]
COG0445	COG0457	BSU41010	gidA	tRNA uridine 5-carboxymethylaminomethyl modification enzyme gidA (Glucose-inhibited division protein A)	BSU25830	rapE	Response regulator aspartate phosphatase E (EC 3.1.-.-)	[TP0044-TP0954 (0.8549597)]
COG0445	COG0457	BSU41010	gidA	tRNA uridine 5-carboxymethylaminomethyl modification enzyme gidA (Glucose-inhibited division protein A)	BSU12430	rapA	Response regulator aspartate phosphatase A (EC 3.1.-.-) (Glucose starvation-inducible protein A) (Stage 0 sporulation protein L)	[TP0044-TP0954 (0.8549597)]
COG0305	COG1595	BSU40440	dnaC	Replicative DNA helicase (EC 3.6.1.-)	BSU26840	sigZ	RNA polymerase sigma factor sigZ	[TP0058-TP0092 (0.74082893)]
COG0305	COG1595	BSU20370	BSU20370	YorI protein {UniProtKB/TrEMBL:O31905}	BSU23100	sigX	RNA polymerase sigma factor sigX	[TP0058-TP0092 (0.74082893)]
COG0305	COG1595	BSU40440	dnaC	Replicative DNA helicase (EC 3.6.1.-)	BSU00980	sigH	RNA polymerase sigma-H factor (Sigma-30)	[TP0058-TP0092 (0.74082893)]
COG0305	COG1595	BSU20370	BSU20370	YorI protein {UniProtKB/TrEMBL:O31905}	BSU26840	sigZ	RNA polymerase sigma factor sigZ	[TP0058-TP0092 (0.74082893)]
COG0305	COG1595	BSU20370	BSU20370	YorI protein {UniProtKB/TrEMBL:O31905}	BSU38700	sigY	RNA polymerase sigma factor sigY	[TP0058-TP0092 (0.74082893)]
COG0305	COG1595	BSU20370	BSU20370	YorI protein {UniProtKB/TrEMBL:O31905}	BSU00980	sigH	RNA polymerase sigma-H factor (Sigma-30)	[TP0058-TP0092 (0.74082893)]
COG0305	COG1595	BSU20370	BSU20370	YorI protein {UniProtKB/TrEMBL:O31905}	BSU01730	sigW	RNA polymerase sigma factor sigW	[TP0058-TP0092 (0.74082893)]
COG0305	COG1595	BSU20370	BSU20370	YorI protein {UniProtKB/TrEMBL:O31905}	BSU09520	sigM	RNA polymerase sigma factor sigM	[TP0058-TP0092 (0.74082893)]
COG0305	COG1595	BSU40440	dnaC	Replicative DNA helicase (EC 3.6.1.-)	BSU14730	BSU14730	YlaC protein {UniProtKB/TrEMBL:O07627}	[TP0058-TP0092 (0.74082893)]
COG0305	COG1595	BSU40440	dnaC	Replicative DNA helicase (EC 3.6.1.-)	BSU01730	sigW	RNA polymerase sigma factor sigW	[TP0058-TP0092 (0.74082893)]
COG0305	COG1595	BSU20370	BSU20370	YorI protein {UniProtKB/TrEMBL:O31905}	BSU14730	BSU14730	YlaC protein {UniProtKB/TrEMBL:O07627}	[TP0058-TP0092 (0.74082893)]
COG0305	COG1595	BSU40440	dnaC	Replicative DNA helicase (EC 3.6.1.-)	BSU23100	sigX	RNA polymerase sigma factor sigX	[TP0058-TP0092 (0.74082893)]
COG0305	COG1595	BSU40440	dnaC	Replicative DNA helicase (EC 3.6.1.-)	BSU12560	pcf	Positive control factor	[TP0058-TP0092 (0.74082893)]
COG0305	COG1595	BSU40440	dnaC	Replicative DNA helicase (EC 3.6.1.-)	BSU27120	sigV	RNA polymerase sigma factor sigV	[TP0058-TP0092 (0.74082893)]
COG0305	COG1595	BSU40440	dnaC	Replicative DNA helicase (EC 3.6.1.-)	BSU09520	sigM	RNA polymerase sigma factor sigM	[TP0058-TP0092 (0.74082893)]
COG0305	COG1595	BSU20370	BSU20370	YorI protein {UniProtKB/TrEMBL:O31905}	BSU27120	sigV	RNA polymerase sigma factor sigV	[TP0058-TP0092 (0.74082893)]
COG0305	COG1595	BSU40440	dnaC	Replicative DNA helicase (EC 3.6.1.-)	BSU38700	sigY	RNA polymerase sigma factor sigY	[TP0058-TP0092 (0.74082893)]
COG0305	COG1595	BSU20370	BSU20370	YorI protein {UniProtKB/TrEMBL:O31905}	BSU12560	pcf	Positive control factor	[TP0058-TP0092 (0.74082893)]
COG0290	COG1516	BSU28870	infC	Translation initiation factor IF-3	BSU35330	fliS	Flagellar protein fliS	[TP0850-TP0943 (0.6225916)]
COG0228	COG0250	BSU15990	rpsP	30S ribosomal protein S16 (BS17)	BSU01010	nusG	Transcription antitermination protein nusG	[TP0905-TP0236 (0.7099409)]
COG1516	COG1728	BSU35330	fliS	Flagellar protein fliS	BSU00300	yaaR	Hypothetical protein yaaR	[TP0943-TP0047 (0.5419107)]
COG1595	COG1868	BSU09520	sigM	RNA polymerase sigma factor sigM	BSU16310	fliM	Flagellar motor switch protein fliM	[TP0092-TP0721 (0.802411)]
COG1595	COG1868	BSU38700	sigY	RNA polymerase sigma factor sigY	BSU16310	fliM	Flagellar motor switch protein fliM	[TP0092-TP0721 (0.802411)]
COG1595	COG1868	BSU01730	sigW	RNA polymerase sigma factor sigW	BSU16310	fliM	Flagellar motor switch protein fliM	[TP0092-TP0721 (0.802411)]
COG1595	COG1868	BSU12560	pcf	Positive control factor	BSU16310	fliM	Flagellar motor switch protein fliM	[TP0092-TP0721 (0.802411)]
COG1595	COG1868	BSU23100	sigX	RNA polymerase sigma factor sigX	BSU16310	fliM	Flagellar motor switch protein fliM	[TP0092-TP0721 (0.802411)]
COG1595	COG1868	BSU26840	sigZ	RNA polymerase sigma factor sigZ	BSU16310	fliM	Flagellar motor switch protein fliM	[TP0092-TP0721 (0.802411)]
COG1595	COG1868	BSU27120	sigV	RNA polymerase sigma factor sigV	BSU16310	fliM	Flagellar motor switch protein fliM	[TP0092-TP0721 (0.802411)]
COG1595	COG1868	BSU14730	BSU14730	YlaC protein {UniProtKB/TrEMBL:O07627}	BSU16310	fliM	Flagellar motor switch protein fliM	[TP0092-TP0721 (0.802411)]
COG1595	COG1868	BSU00980	sigH	RNA polymerase sigma-H factor (Sigma-30)	BSU16310	fliM	Flagellar motor switch protein fliM	[TP0092-TP0721 (0.802411)]
COG0173	COG1512	BSU27550	aspS	Aspartyl-tRNA synthetase (EC 6.1.1.12) (Aspartate--tRNA ligase) (AspRS)	BSU06200	BSU06200	YdjH protein {UniProtKB/TrEMBL:O35004}	[TP0985-TP0561 (0.83540547)]
COG0465	COG0532	BSU00690	ftsH	Cell division protein ftsH homolog (EC 3.4.24.-)	BSU16630	infB	Translation initiation factor IF-2	[TP0330-TP0891 (0.8751731)]
COG0465	COG0532	BSU12420	BSU12420	Cell division cycle CDC48 homolog	BSU16630	infB	Translation initiation factor IF-2	[TP0330-TP0891 (0.8751731)]
COG2239	COG5522	BSU13300	BSU13300	YkoK {UniProtKB/TrEMBL:O34442}	BSU38440	ywaF	Hypothetical protein ywaF (ORF1)	[TP0917-TP0381 (0.5527395)]
COG0234	COG0445	BSU06020	groS	10 kDa chaperonin (Protein Cpn10) (groES protein)	BSU41010	gidA	tRNA uridine 5-carboxymethylaminomethyl modification enzyme gidA (Glucose-inhibited division protein A)	[TP1013-TP0044 (0.813164)]
COG0326	COG0353	BSU39820	htpG	Chaperone protein htpG (Heat shock protein htpG) (High temperature protein G)	BSU00210	recR	Recombination protein recR	[TP0984-TP1004 (0.5573069)]
COG0265	COG1381	BSU12900	htrA	Probable serine protease do-like htrA (EC 3.4.21.-)	BSU25280	recO	DNA repair protein recO (Recombination protein O)	[TP0773-TP0636 (0.870009)]
COG0265	COG1381	BSU40360	yycK	Hypothetical serine protease yyxA (EC 3.4.21.-)	BSU25280	recO	DNA repair protein recO (Recombination protein O)	[TP0773-TP0636 (0.870009)]
COG0265	COG1381	BSU35220	BSU35220	YvjD {UniProtKB/TrEMBL:O34375}	BSU25280	recO	DNA repair protein recO (Recombination protein O)	[TP0773-TP0636 (0.870009)]
COG0457	COG0860	BSU25830	rapE	Response regulator aspartate phosphatase E (EC 3.1.-.-)	BSU24190	yqiI	Hypothetical protein yqiI	[TP0820-TP0247 (0.74644035), TP0067-TP0247 (0.79531366)]
COG0457	COG0860	BSU05010	rapI	Response regulator aspartate phosphatase I (EC 3.1.-.-)	BSU17410	cwlC	Sporulation-specific N-acetylmuramoyl-L-alanine amidase (EC 3.5.1.28) (Cell wall hydrolase) (Autolysin)	[TP0820-TP0247 (0.74644035), TP0067-TP0247 (0.79531366)]
COG0457	COG0860	BSU27490	BSU27490	YrrB protein {UniProtKB/TrEMBL:O34452}	BSU24190	yqiI	Hypothetical protein yqiI	[TP0820-TP0247 (0.74644035), TP0067-TP0247 (0.79531366)]
COG0457	COG0860	BSU37460	rapF	Response regulator aspartate phosphatase F (EC 3.1.-.-)	BSU17410	cwlC	Sporulation-specific N-acetylmuramoyl-L-alanine amidase (EC 3.5.1.28) (Cell wall hydrolase) (Autolysin)	[TP0820-TP0247 (0.74644035), TP0067-TP0247 (0.79531366)]
COG0457	COG0860	BSU22590	ypiA	Hypothetical protein ypiA	BSU24190	yqiI	Hypothetical protein yqiI	[TP0820-TP0247 (0.74644035), TP0067-TP0247 (0.79531366)]
COG0457	COG0860	BSU18910	rapK	Response regulator aspartate phosphatase K (EC 3.1.-.-)	BSU17410	cwlC	Sporulation-specific N-acetylmuramoyl-L-alanine amidase (EC 3.5.1.28) (Cell wall hydrolase) (Autolysin)	[TP0820-TP0247 (0.74644035), TP0067-TP0247 (0.79531366)]
COG0457	COG0860	BSU36380	rapD	Response regulator aspartate phosphatase D (EC 3.1.-.-)	BSU24190	yqiI	Hypothetical protein yqiI	[TP0820-TP0247 (0.74644035), TP0067-TP0247 (0.79531366)]
COG0457	COG0860	BSU40300	rapG	Response regulator aspartate phosphatase G (EC 3.1.-.-)	BSU17410	cwlC	Sporulation-specific N-acetylmuramoyl-L-alanine amidase (EC 3.5.1.28) (Cell wall hydrolase) (Autolysin)	[TP0820-TP0247 (0.74644035), TP0067-TP0247 (0.79531366)]
COG0457	COG0860	BSU37460	rapF	Response regulator aspartate phosphatase F (EC 3.1.-.-)	BSU01530	cwlD	Germination-specific N-acetylmuramoyl-L-alanine amidase (EC 3.5.1.28) (Cell wall hydrolase) (Autolysin)	[TP0820-TP0247 (0.74644035), TP0067-TP0247 (0.79531366)]
COG0457	COG0860	BSU36380	rapD	Response regulator aspartate phosphatase D (EC 3.1.-.-)	BSU17410	cwlC	Sporulation-specific N-acetylmuramoyl-L-alanine amidase (EC 3.5.1.28) (Cell wall hydrolase) (Autolysin)	[TP0820-TP0247 (0.74644035), TP0067-TP0247 (0.79531366)]
COG0457	COG0860	BSU06830	rapH	Response regulator aspartate phosphatase H (EC 3.1.-.-) (PSP28)	BSU01530	cwlD	Germination-specific N-acetylmuramoyl-L-alanine amidase (EC 3.5.1.28) (Cell wall hydrolase) (Autolysin)	[TP0820-TP0247 (0.74644035), TP0067-TP0247 (0.79531366)]
COG0457	COG0860	BSU34810	BSU34810	Hypothetical protein yvcD	BSU17410	cwlC	Sporulation-specific N-acetylmuramoyl-L-alanine amidase (EC 3.5.1.28) (Cell wall hydrolase) (Autolysin)	[TP0820-TP0247 (0.74644035), TP0067-TP0247 (0.79531366)]
COG0457	COG0860	BSU06140	gutR	Transcription activator gutR	BSU01530	cwlD	Germination-specific N-acetylmuramoyl-L-alanine amidase (EC 3.5.1.28) (Cell wall hydrolase) (Autolysin)	[TP0820-TP0247 (0.74644035), TP0067-TP0247 (0.79531366)]
COG0457	COG0860	BSU27490	BSU27490	YrrB protein {UniProtKB/TrEMBL:O34452}	BSU17410	cwlC	Sporulation-specific N-acetylmuramoyl-L-alanine amidase (EC 3.5.1.28) (Cell wall hydrolase) (Autolysin)	[TP0820-TP0247 (0.74644035), TP0067-TP0247 (0.79531366)]
COG0457	COG0860	BSU34810	BSU34810	Hypothetical protein yvcD	BSU24190	yqiI	Hypothetical protein yqiI	[TP0820-TP0247 (0.74644035), TP0067-TP0247 (0.79531366)]
COG0457	COG0860	BSU36380	rapD	Response regulator aspartate phosphatase D (EC 3.1.-.-)	BSU01530	cwlD	Germination-specific N-acetylmuramoyl-L-alanine amidase (EC 3.5.1.28) (Cell wall hydrolase) (Autolysin)	[TP0820-TP0247 (0.74644035), TP0067-TP0247 (0.79531366)]
COG0457	COG0860	BSU03770	rapC	Response regulator aspartate phosphatase C (EC 3.1.-.-)	BSU24190	yqiI	Hypothetical protein yqiI	[TP0820-TP0247 (0.74644035), TP0067-TP0247 (0.79531366)]
COG0457	COG0860	BSU25830	rapE	Response regulator aspartate phosphatase E (EC 3.1.-.-)	BSU17410	cwlC	Sporulation-specific N-acetylmuramoyl-L-alanine amidase (EC 3.5.1.28) (Cell wall hydrolase) (Autolysin)	[TP0820-TP0247 (0.74644035), TP0067-TP0247 (0.79531366)]
COG0457	COG0860	BSU36690	rapB	Response regulator aspartate phosphatase B (EC 3.1.-.-) (Stage 0 sporulation protein P)	BSU17410	cwlC	Sporulation-specific N-acetylmuramoyl-L-alanine amidase (EC 3.5.1.28) (Cell wall hydrolase) (Autolysin)	[TP0820-TP0247 (0.74644035), TP0067-TP0247 (0.79531366)]
COG0457	COG0860	BSU02820	rapJ	Response regulator aspartate phosphatase J (EC 3.1.-.-)	BSU24190	yqiI	Hypothetical protein yqiI	[TP0820-TP0247 (0.74644035), TP0067-TP0247 (0.79531366)]
COG0457	COG0860	BSU40300	rapG	Response regulator aspartate phosphatase G (EC 3.1.-.-)	BSU24190	yqiI	Hypothetical protein yqiI	[TP0820-TP0247 (0.74644035), TP0067-TP0247 (0.79531366)]
COG0457	COG0860	BSU06140	gutR	Transcription activator gutR	BSU24190	yqiI	Hypothetical protein yqiI	[TP0820-TP0247 (0.74644035), TP0067-TP0247 (0.79531366)]
COG0457	COG0860	BSU37460	rapF	Response regulator aspartate phosphatase F (EC 3.1.-.-)	BSU24190	yqiI	Hypothetical protein yqiI	[TP0820-TP0247 (0.74644035), TP0067-TP0247 (0.79531366)]
COG0457	COG0860	BSU06830	rapH	Response regulator aspartate phosphatase H (EC 3.1.-.-) (PSP28)	BSU24190	yqiI	Hypothetical protein yqiI	[TP0820-TP0247 (0.74644035), TP0067-TP0247 (0.79531366)]
COG0457	COG0860	BSU18910	rapK	Response regulator aspartate phosphatase K (EC 3.1.-.-)	BSU01530	cwlD	Germination-specific N-acetylmuramoyl-L-alanine amidase (EC 3.5.1.28) (Cell wall hydrolase) (Autolysin)	[TP0820-TP0247 (0.74644035), TP0067-TP0247 (0.79531366)]
COG0457	COG0860	BSU36690	rapB	Response regulator aspartate phosphatase B (EC 3.1.-.-) (Stage 0 sporulation protein P)	BSU01530	cwlD	Germination-specific N-acetylmuramoyl-L-alanine amidase (EC 3.5.1.28) (Cell wall hydrolase) (Autolysin)	[TP0820-TP0247 (0.74644035), TP0067-TP0247 (0.79531366)]
COG0457	COG0860	BSU36690	rapB	Response regulator aspartate phosphatase B (EC 3.1.-.-) (Stage 0 sporulation protein P)	BSU24190	yqiI	Hypothetical protein yqiI	[TP0820-TP0247 (0.74644035), TP0067-TP0247 (0.79531366)]
COG0457	COG0860	BSU05010	rapI	Response regulator aspartate phosphatase I (EC 3.1.-.-)	BSU24190	yqiI	Hypothetical protein yqiI	[TP0820-TP0247 (0.74644035), TP0067-TP0247 (0.79531366)]
COG0457	COG0860	BSU25830	rapE	Response regulator aspartate phosphatase E (EC 3.1.-.-)	BSU01530	cwlD	Germination-specific N-acetylmuramoyl-L-alanine amidase (EC 3.5.1.28) (Cell wall hydrolase) (Autolysin)	[TP0820-TP0247 (0.74644035), TP0067-TP0247 (0.79531366)]
COG0457	COG0860	BSU22590	ypiA	Hypothetical protein ypiA	BSU01530	cwlD	Germination-specific N-acetylmuramoyl-L-alanine amidase (EC 3.5.1.28) (Cell wall hydrolase) (Autolysin)	[TP0820-TP0247 (0.74644035), TP0067-TP0247 (0.79531366)]
COG0457	COG0860	BSU03770	rapC	Response regulator aspartate phosphatase C (EC 3.1.-.-)	BSU01530	cwlD	Germination-specific N-acetylmuramoyl-L-alanine amidase (EC 3.5.1.28) (Cell wall hydrolase) (Autolysin)	[TP0820-TP0247 (0.74644035), TP0067-TP0247 (0.79531366)]
COG0457	COG0860	BSU05010	rapI	Response regulator aspartate phosphatase I (EC 3.1.-.-)	BSU01530	cwlD	Germination-specific N-acetylmuramoyl-L-alanine amidase (EC 3.5.1.28) (Cell wall hydrolase) (Autolysin)	[TP0820-TP0247 (0.74644035), TP0067-TP0247 (0.79531366)]
COG0457	COG0860	BSU02820	rapJ	Response regulator aspartate phosphatase J (EC 3.1.-.-)	BSU01530	cwlD	Germination-specific N-acetylmuramoyl-L-alanine amidase (EC 3.5.1.28) (Cell wall hydrolase) (Autolysin)	[TP0820-TP0247 (0.74644035), TP0067-TP0247 (0.79531366)]
COG0457	COG0860	BSU27490	BSU27490	YrrB protein {UniProtKB/TrEMBL:O34452}	BSU01530	cwlD	Germination-specific N-acetylmuramoyl-L-alanine amidase (EC 3.5.1.28) (Cell wall hydrolase) (Autolysin)	[TP0820-TP0247 (0.74644035), TP0067-TP0247 (0.79531366)]
COG0457	COG0860	BSU12430	rapA	Response regulator aspartate phosphatase A (EC 3.1.-.-) (Glucose starvation-inducible protein A) (Stage 0 sporulation protein L)	BSU01530	cwlD	Germination-specific N-acetylmuramoyl-L-alanine amidase (EC 3.5.1.28) (Cell wall hydrolase) (Autolysin)	[TP0820-TP0247 (0.74644035), TP0067-TP0247 (0.79531366)]
COG0457	COG0860	BSU12430	rapA	Response regulator aspartate phosphatase A (EC 3.1.-.-) (Glucose starvation-inducible protein A) (Stage 0 sporulation protein L)	BSU17410	cwlC	Sporulation-specific N-acetylmuramoyl-L-alanine amidase (EC 3.5.1.28) (Cell wall hydrolase) (Autolysin)	[TP0820-TP0247 (0.74644035), TP0067-TP0247 (0.79531366)]
COG0457	COG0860	BSU06830	rapH	Response regulator aspartate phosphatase H (EC 3.1.-.-) (PSP28)	BSU17410	cwlC	Sporulation-specific N-acetylmuramoyl-L-alanine amidase (EC 3.5.1.28) (Cell wall hydrolase) (Autolysin)	[TP0820-TP0247 (0.74644035), TP0067-TP0247 (0.79531366)]
COG0457	COG0860	BSU02820	rapJ	Response regulator aspartate phosphatase J (EC 3.1.-.-)	BSU17410	cwlC	Sporulation-specific N-acetylmuramoyl-L-alanine amidase (EC 3.5.1.28) (Cell wall hydrolase) (Autolysin)	[TP0820-TP0247 (0.74644035), TP0067-TP0247 (0.79531366)]
COG0457	COG0860	BSU12430	rapA	Response regulator aspartate phosphatase A (EC 3.1.-.-) (Glucose starvation-inducible protein A) (Stage 0 sporulation protein L)	BSU24190	yqiI	Hypothetical protein yqiI	[TP0820-TP0247 (0.74644035), TP0067-TP0247 (0.79531366)]
COG0457	COG0860	BSU34810	BSU34810	Hypothetical protein yvcD	BSU01530	cwlD	Germination-specific N-acetylmuramoyl-L-alanine amidase (EC 3.5.1.28) (Cell wall hydrolase) (Autolysin)	[TP0820-TP0247 (0.74644035), TP0067-TP0247 (0.79531366)]
COG0457	COG0860	BSU40300	rapG	Response regulator aspartate phosphatase G (EC 3.1.-.-)	BSU01530	cwlD	Germination-specific N-acetylmuramoyl-L-alanine amidase (EC 3.5.1.28) (Cell wall hydrolase) (Autolysin)	[TP0820-TP0247 (0.74644035), TP0067-TP0247 (0.79531366)]
COG0457	COG0860	BSU22590	ypiA	Hypothetical protein ypiA	BSU17410	cwlC	Sporulation-specific N-acetylmuramoyl-L-alanine amidase (EC 3.5.1.28) (Cell wall hydrolase) (Autolysin)	[TP0820-TP0247 (0.74644035), TP0067-TP0247 (0.79531366)]
COG0457	COG0860	BSU06140	gutR	Transcription activator gutR	BSU17410	cwlC	Sporulation-specific N-acetylmuramoyl-L-alanine amidase (EC 3.5.1.28) (Cell wall hydrolase) (Autolysin)	[TP0820-TP0247 (0.74644035), TP0067-TP0247 (0.79531366)]
COG0457	COG0860	BSU18910	rapK	Response regulator aspartate phosphatase K (EC 3.1.-.-)	BSU24190	yqiI	Hypothetical protein yqiI	[TP0820-TP0247 (0.74644035), TP0067-TP0247 (0.79531366)]
COG0457	COG0860	BSU03770	rapC	Response regulator aspartate phosphatase C (EC 3.1.-.-)	BSU17410	cwlC	Sporulation-specific N-acetylmuramoyl-L-alanine amidase (EC 3.5.1.28) (Cell wall hydrolase) (Autolysin)	[TP0820-TP0247 (0.74644035), TP0067-TP0247 (0.79531366)]
COG2201	COG4786	BSU16420	cheL	Chemotaxis response regulator protein-glutamate methylesterase (EC 3.1.1.61)	BSU36400	flhO	Flagellar hook-basal body complex protein flhO	[TP0631-TP0961 (0.5728655)]
COG2201	COG4786	BSU16420	cheL	Chemotaxis response regulator protein-glutamate methylesterase (EC 3.1.1.61)	BSU16290	flgG	Flagellar basal-body rod protein flgG (Distal rod protein)	[TP0631-TP0961 (0.5728655)]
COG2201	COG4786	BSU16420	cheL	Chemotaxis response regulator protein-glutamate methylesterase (EC 3.1.1.61)	BSU36390	flhP	Flagellar hook-basal body complex protein flhP	[TP0631-TP0961 (0.5728655)]
COG1057	COG1774	BSU25640	nadD	Nicotinate-nucleotide adenylyltransferase (EC 2.7.7.18) (Deamido- NAD(+) pyrophosphorylase) (Deamido-NAD(+) diphosphorylase) (Nicotinate mononucleotide adenylyltransferase) (NaMN adenylyltransferase)	BSU00320	yaaT	Stage 0 sporulation protein yaaT	[TP0741-TP0046 (0.7023217)]
COG1186	COG1925	BSU35290	prfB	Peptide chain release factor 2 (RF-2)	BSU34740	crh	HPr-like protein crh (Catabolite repression HPr)	[TP0576-TP0589 (0.79878455)]
COG1186	COG1925	BSU35290	prfB	Peptide chain release factor 2 (RF-2)	BSU13900	ptsH	Phosphocarrier protein HPr (Histidine-containing protein)	[TP0576-TP0589 (0.79878455)]
COG1159	COG1699	BSU25290	bex	GTP-binding protein era homolog (Bex protein)	BSU35380	BSU35380	Transmembrane protein {UniProtKB/TrEMBL:P96503}	[TP0541-TP0658 (0.79144865)]
COG0319	COG0333	BSU25320	yqfG	UPF0054 protein yqfG	BSU15080	rpmF	50S ribosomal protein L32	[TP0650-TP0807 (0.80809164)]
COG0301	COG0849	BSU29580	thiI	Probable thiamine biosynthesis protein thiI	BSU15280	ftsA	Cell division protein ftsA	[TP0559-TP0389 (0.64923996)]
COG0216	COG0457	BSU37010	BSU37010	Peptide chain release factor 1 (RF-1)	BSU18910	rapK	Response regulator aspartate phosphatase K (EC 3.1.-.-)	[TP0051-TP0067 (0.7097377)]
COG0216	COG0457	BSU37010	BSU37010	Peptide chain release factor 1 (RF-1)	BSU36380	rapD	Response regulator aspartate phosphatase D (EC 3.1.-.-)	[TP0051-TP0067 (0.7097377)]
COG0216	COG0457	BSU37010	BSU37010	Peptide chain release factor 1 (RF-1)	BSU22590	ypiA	Hypothetical protein ypiA	[TP0051-TP0067 (0.7097377)]
COG0216	COG0457	BSU37010	BSU37010	Peptide chain release factor 1 (RF-1)	BSU06830	rapH	Response regulator aspartate phosphatase H (EC 3.1.-.-) (PSP28)	[TP0051-TP0067 (0.7097377)]
COG0216	COG0457	BSU37010	BSU37010	Peptide chain release factor 1 (RF-1)	BSU34810	BSU34810	Hypothetical protein yvcD	[TP0051-TP0067 (0.7097377)]
COG0216	COG0457	BSU37010	BSU37010	Peptide chain release factor 1 (RF-1)	BSU40300	rapG	Response regulator aspartate phosphatase G (EC 3.1.-.-)	[TP0051-TP0067 (0.7097377)]
COG0216	COG0457	BSU37010	BSU37010	Peptide chain release factor 1 (RF-1)	BSU12430	rapA	Response regulator aspartate phosphatase A (EC 3.1.-.-) (Glucose starvation-inducible protein A) (Stage 0 sporulation protein L)	[TP0051-TP0067 (0.7097377)]
COG0216	COG0457	BSU37010	BSU37010	Peptide chain release factor 1 (RF-1)	BSU25830	rapE	Response regulator aspartate phosphatase E (EC 3.1.-.-)	[TP0051-TP0067 (0.7097377)]
COG0216	COG0457	BSU37010	BSU37010	Peptide chain release factor 1 (RF-1)	BSU02820	rapJ	Response regulator aspartate phosphatase J (EC 3.1.-.-)	[TP0051-TP0067 (0.7097377)]
COG0216	COG0457	BSU37010	BSU37010	Peptide chain release factor 1 (RF-1)	BSU36690	rapB	Response regulator aspartate phosphatase B (EC 3.1.-.-) (Stage 0 sporulation protein P)	[TP0051-TP0067 (0.7097377)]
COG0216	COG0457	BSU37010	BSU37010	Peptide chain release factor 1 (RF-1)	BSU27490	BSU27490	YrrB protein {UniProtKB/TrEMBL:O34452}	[TP0051-TP0067 (0.7097377)]
COG0216	COG0457	BSU37010	BSU37010	Peptide chain release factor 1 (RF-1)	BSU05010	rapI	Response regulator aspartate phosphatase I (EC 3.1.-.-)	[TP0051-TP0067 (0.7097377)]
COG0216	COG0457	BSU37010	BSU37010	Peptide chain release factor 1 (RF-1)	BSU37460	rapF	Response regulator aspartate phosphatase F (EC 3.1.-.-)	[TP0051-TP0067 (0.7097377)]
COG0216	COG0457	BSU37010	BSU37010	Peptide chain release factor 1 (RF-1)	BSU03770	rapC	Response regulator aspartate phosphatase C (EC 3.1.-.-)	[TP0051-TP0067 (0.7097377)]
COG0216	COG0457	BSU37010	BSU37010	Peptide chain release factor 1 (RF-1)	BSU06140	gutR	Transcription activator gutR	[TP0051-TP0067 (0.7097377)]
COG1360	COG4786	BSU13680	motB	Chemotaxis protein motB (Motility protein B)	BSU36400	flhO	Flagellar hook-basal body complex protein flhO	[TP0724-TP0961 (0.729456)]
COG1360	COG4786	BSU29720	ytxE	Hypothetical protein ytxE	BSU36390	flhP	Flagellar hook-basal body complex protein flhP	[TP0724-TP0961 (0.729456)]
COG1360	COG4786	BSU13680	motB	Chemotaxis protein motB (Motility protein B)	BSU16290	flgG	Flagellar basal-body rod protein flgG (Distal rod protein)	[TP0724-TP0961 (0.729456)]
COG1360	COG4786	BSU29720	ytxE	Hypothetical protein ytxE	BSU16290	flgG	Flagellar basal-body rod protein flgG (Distal rod protein)	[TP0724-TP0961 (0.729456)]
COG1360	COG4786	BSU29720	ytxE	Hypothetical protein ytxE	BSU36400	flhO	Flagellar hook-basal body complex protein flhO	[TP0724-TP0961 (0.729456)]
COG1360	COG4786	BSU13680	motB	Chemotaxis protein motB (Motility protein B)	BSU36390	flhP	Flagellar hook-basal body complex protein flhP	[TP0724-TP0961 (0.729456)]
COG1512	COG4603	BSU06200	BSU06200	YdjH protein {UniProtKB/TrEMBL:O35004}	BSU31560	BSU31560	Hypothetical protein yufP	[TP0561-TP0301 (0.6658524), TP0561-TP0322 (0.6796448)]
COG0802	COG1774	BSU05910	ydiB	Hypothetical UPF0079 protein ydiB	BSU00320	yaaT	Stage 0 sporulation protein yaaT	[TP0875-TP0046 (0.67547834)]
COG0153	COG2080	BSU38200	galK	Galactokinase (EC 2.7.1.6) (Galactose kinase)	BSU32470	pucE	Probable xanthine dehydrogenase subunit E (EC 1.17.1.4) (XDHase subunit E)	[TP0418-TP0080 (0.66367555)]
COG0608	COG1366	BSU27620	BSU27620	YrvE protein {UniProtKB/TrEMBL:O32044}	BSU04710	rsbV	Anti-sigma-B factor antagonist (Anti-anti-sigma-B factor)	[TP0704-TP0540 (0.7098393)]
COG0608	COG1366	BSU20350	BSU20350	YorK protein {UniProtKB/TrEMBL:O31903}	BSU07180	BSU07180	YezB protein {UniProtKB/TrEMBL:O31537}	[TP0704-TP0540 (0.7098393)]
COG0608	COG1366	BSU27620	BSU27620	YrvE protein {UniProtKB/TrEMBL:O32044}	BSU23470	spoIIAA	Anti-sigma F factor antagonist (Stage II sporulation protein AA)	[TP0704-TP0540 (0.7098393)]
COG0608	COG1366	BSU20350	BSU20350	YorK protein {UniProtKB/TrEMBL:O31903}	BSU23470	spoIIAA	Anti-sigma F factor antagonist (Stage II sporulation protein AA)	[TP0704-TP0540 (0.7098393)]
COG0608	COG1366	BSU27620	BSU27620	YrvE protein {UniProtKB/TrEMBL:O32044}	BSU04680	rsbS	Antagonist protein rsbS	[TP0704-TP0540 (0.7098393)]
COG0608	COG1366	BSU27620	BSU27620	YrvE protein {UniProtKB/TrEMBL:O32044}	BSU07180	BSU07180	YezB protein {UniProtKB/TrEMBL:O31537}	[TP0704-TP0540 (0.7098393)]
COG0608	COG1366	BSU20350	BSU20350	YorK protein {UniProtKB/TrEMBL:O31903}	BSU04710	rsbV	Anti-sigma-B factor antagonist (Anti-anti-sigma-B factor)	[TP0704-TP0540 (0.7098393)]
COG0608	COG1366	BSU20350	BSU20350	YorK protein {UniProtKB/TrEMBL:O31903}	BSU04680	rsbS	Antagonist protein rsbS	[TP0704-TP0540 (0.7098393)]
COG0705	COG1187	BSU04610	BSU04610	YdcA protein {UniProtKB/TrEMBL:P96617}	BSU23160	rluB	Ribosomal large subunit pseudouridine synthase B (EC 5.4.99.-) (rRNA- uridine isomerase B) (rRNA pseudouridylate synthase B)	[TP0982-TP0459 (0.6079956)]
COG0705	COG1187	BSU04610	BSU04610	YdcA protein {UniProtKB/TrEMBL:P96617}	BSU30040	BSU30040	YtzG protein {UniProtKB/TrEMBL:O32069}	[TP0982-TP0459 (0.6079956)]
COG0705	COG1187	BSU24870	yqgP	Hypothetical protein yqgP	BSU30030	ytzF	Hypothetical RNA pseudouridine synthase ytzF (EC 5.4.99.-) (RNA- uridine isomerase) (RNA pseudouridylate synthase)	[TP0982-TP0459 (0.6079956)]
COG0705	COG1187	BSU04610	BSU04610	YdcA protein {UniProtKB/TrEMBL:P96617}	BSU30030	ytzF	Hypothetical RNA pseudouridine synthase ytzF (EC 5.4.99.-) (RNA- uridine isomerase) (RNA pseudouridylate synthase)	[TP0982-TP0459 (0.6079956)]
COG0705	COG1187	BSU24870	yqgP	Hypothetical protein yqgP	BSU23160	rluB	Ribosomal large subunit pseudouridine synthase B (EC 5.4.99.-) (rRNA- uridine isomerase B) (rRNA pseudouridylate synthase B)	[TP0982-TP0459 (0.6079956)]
COG0705	COG1187	BSU24870	yqgP	Hypothetical protein yqgP	BSU30040	BSU30040	YtzG protein {UniProtKB/TrEMBL:O32069}	[TP0982-TP0459 (0.6079956)]
COG0690	COG1512	BSU01000	secE	Preprotein translocase secE subunit	BSU06200	BSU06200	YdjH protein {UniProtKB/TrEMBL:O35004}	[TP0235-TP0561 (0.5857341)]
COG0569	COG1256	BSU14510	ykqB	Hypothetical protein ykqB (ORF4)	BSU35410	flgK	Flagellar hook-associated protein 1 (HAP1)	[TP0024-TP0660 (0.58621275)]
COG0569	COG1256	BSU31090	BSU31090	YuaA protein {UniProtKB/TrEMBL:O32080}	BSU35410	flgK	Flagellar hook-associated protein 1 (HAP1)	[TP0024-TP0660 (0.58621275)]
COG0290	COG0457	BSU28870	infC	Translation initiation factor IF-3	BSU27490	BSU27490	YrrB protein {UniProtKB/TrEMBL:O34452}	[TP0850-TP0095 (0.6947713)]
COG0290	COG0457	BSU28870	infC	Translation initiation factor IF-3	BSU03770	rapC	Response regulator aspartate phosphatase C (EC 3.1.-.-)	[TP0850-TP0095 (0.6947713)]
COG0290	COG0457	BSU28870	infC	Translation initiation factor IF-3	BSU02820	rapJ	Response regulator aspartate phosphatase J (EC 3.1.-.-)	[TP0850-TP0095 (0.6947713)]
COG0290	COG0457	BSU28870	infC	Translation initiation factor IF-3	BSU06140	gutR	Transcription activator gutR	[TP0850-TP0095 (0.6947713)]
COG0290	COG0457	BSU28870	infC	Translation initiation factor IF-3	BSU06830	rapH	Response regulator aspartate phosphatase H (EC 3.1.-.-) (PSP28)	[TP0850-TP0095 (0.6947713)]
COG0290	COG0457	BSU28870	infC	Translation initiation factor IF-3	BSU05010	rapI	Response regulator aspartate phosphatase I (EC 3.1.-.-)	[TP0850-TP0095 (0.6947713)]
COG0290	COG0457	BSU28870	infC	Translation initiation factor IF-3	BSU12430	rapA	Response regulator aspartate phosphatase A (EC 3.1.-.-) (Glucose starvation-inducible protein A) (Stage 0 sporulation protein L)	[TP0850-TP0095 (0.6947713)]
COG0290	COG0457	BSU28870	infC	Translation initiation factor IF-3	BSU22590	ypiA	Hypothetical protein ypiA	[TP0850-TP0095 (0.6947713)]
COG0290	COG0457	BSU28870	infC	Translation initiation factor IF-3	BSU36690	rapB	Response regulator aspartate phosphatase B (EC 3.1.-.-) (Stage 0 sporulation protein P)	[TP0850-TP0095 (0.6947713)]
COG0290	COG0457	BSU28870	infC	Translation initiation factor IF-3	BSU18910	rapK	Response regulator aspartate phosphatase K (EC 3.1.-.-)	[TP0850-TP0095 (0.6947713)]
COG0290	COG0457	BSU28870	infC	Translation initiation factor IF-3	BSU37460	rapF	Response regulator aspartate phosphatase F (EC 3.1.-.-)	[TP0850-TP0095 (0.6947713)]
COG0290	COG0457	BSU28870	infC	Translation initiation factor IF-3	BSU36380	rapD	Response regulator aspartate phosphatase D (EC 3.1.-.-)	[TP0850-TP0095 (0.6947713)]
COG0290	COG0457	BSU28870	infC	Translation initiation factor IF-3	BSU25830	rapE	Response regulator aspartate phosphatase E (EC 3.1.-.-)	[TP0850-TP0095 (0.6947713)]
COG0290	COG0457	BSU28870	infC	Translation initiation factor IF-3	BSU40300	rapG	Response regulator aspartate phosphatase G (EC 3.1.-.-)	[TP0850-TP0095 (0.6947713)]
COG0290	COG0457	BSU28870	infC	Translation initiation factor IF-3	BSU34810	BSU34810	Hypothetical protein yvcD	[TP0850-TP0095 (0.6947713)]
COG0080	COG0301	BSU01020	rplK	50S ribosomal protein L11 (BL11)	BSU29580	thiI	Probable thiamine biosynthesis protein thiI	[TP0237-TP0559 (0.59848577)]
COG0782	COG0860	BSU27320	greA	Transcription elongation factor greA (Transcript cleavage factor greA) (General stress protein 20M) (GSP20M)	BSU17410	cwlC	Sporulation-specific N-acetylmuramoyl-L-alanine amidase (EC 3.5.1.28) (Cell wall hydrolase) (Autolysin)	[TP0019-TP0247 (0.7668169)]
COG0782	COG0860	BSU27320	greA	Transcription elongation factor greA (Transcript cleavage factor greA) (General stress protein 20M) (GSP20M)	BSU24190	yqiI	Hypothetical protein yqiI	[TP0019-TP0247 (0.7668169)]
COG0782	COG0860	BSU27320	greA	Transcription elongation factor greA (Transcript cleavage factor greA) (General stress protein 20M) (GSP20M)	BSU01530	cwlD	Germination-specific N-acetylmuramoyl-L-alanine amidase (EC 3.5.1.28) (Cell wall hydrolase) (Autolysin)	[TP0019-TP0247 (0.7668169)]
COG0234	COG1619	BSU06020	groS	10 kDa chaperonin (Protein Cpn10) (groES protein)	BSU12970	ykfA	Hypothetical protein ykfA	[TP1013-TP0688 (0.6288964)]
COG0234	COG1619	BSU06020	groS	10 kDa chaperonin (Protein Cpn10) (groES protein)	BSU19170	yocD	Hypothetical protein yocD	[TP1013-TP0688 (0.6288964)]
COG0255	COG1516	BSU01240	rpmC	50S ribosomal protein L29	BSU35330	fliS	Flagellar protein fliS	[TP0197-TP0943 (0.5311184)]
COG1344	COG1699	BSU35150	BSU35150	YvzB protein {UniProtKB/TrEMBL:O34366}	BSU35380	BSU35380	Transmembrane protein {UniProtKB/TrEMBL:P96503}	[TP0792-TP0658 (0.94066244), TP0868-TP0658 (0.9503252), TP0870-TP0658 (0.7328265)]
COG1344	COG1699	BSU35400	flgL	Flagellar hook-associated protein 3 (HAP3)	BSU35380	BSU35380	Transmembrane protein {UniProtKB/TrEMBL:P96503}	[TP0792-TP0658 (0.94066244), TP0868-TP0658 (0.9503252), TP0870-TP0658 (0.7328265)]
COG1344	COG1699	BSU35360	hag	Flagellin {UniProtKB/Swiss-Prot:P02968}	BSU35380	BSU35380	Transmembrane protein {UniProtKB/TrEMBL:P96503}	[TP0792-TP0658 (0.94066244), TP0868-TP0658 (0.9503252), TP0870-TP0658 (0.7328265)]
COG1115	COG1512	BSU07750	BSU07750	YflA protein {UniProtKB/TrEMBL:O34708}	BSU06200	BSU06200	YdjH protein {UniProtKB/TrEMBL:O35004}	[TP0414-TP0561 (0.5704539)]
COG1115	COG1512	BSU18120	alsT	Amino acid carrier protein alsT	BSU06200	BSU06200	YdjH protein {UniProtKB/TrEMBL:O35004}	[TP0414-TP0561 (0.5704539)]
COG1115	COG1512	BSU27810	BSU27810	Hypothetical protein yrbD	BSU06200	BSU06200	YdjH protein {UniProtKB/TrEMBL:O35004}	[TP0414-TP0561 (0.5704539)]
COG1115	COG1512	BSU02420	glnT	Probable sodium/glutamine symporter glnT	BSU06200	BSU06200	YdjH protein {UniProtKB/TrEMBL:O35004}	[TP0414-TP0561 (0.5704539)]
COG1344	COG5401	BSU35360	hag	Flagellin {UniProtKB/Swiss-Prot:P02968}	BSU28380	gerM	Germination protein gerM	[TP0792-TP0832 (0.55516005), TP0868-TP0832 (0.6009694)]
COG1344	COG5401	BSU35400	flgL	Flagellar hook-associated protein 3 (HAP3)	BSU28380	gerM	Germination protein gerM	[TP0792-TP0832 (0.55516005), TP0868-TP0832 (0.6009694)]
COG1344	COG5401	BSU35150	BSU35150	YvzB protein {UniProtKB/TrEMBL:O34366}	BSU28380	gerM	Germination protein gerM	[TP0792-TP0832 (0.55516005), TP0868-TP0832 (0.6009694)]
COG0824	COG1480	BSU18040	BSU18040	YneP {UniProtKB/TrEMBL:Q45061}	BSU25330	yqfF	Hypothetical protein yqfF	[TP0156-TP0651 (0.6079956)]
COG0824	COG1480	BSU28420	ysmA	Hypothetical protein ysmA	BSU25330	yqfF	Hypothetical protein yqfF	[TP0156-TP0651 (0.6079956)]
COG4786	COG5401	BSU36390	flhP	Flagellar hook-basal body complex protein flhP	BSU28380	gerM	Germination protein gerM	[TP0960-TP0832 (0.6306055)]
COG4786	COG5401	BSU36400	flhO	Flagellar hook-basal body complex protein flhO	BSU28380	gerM	Germination protein gerM	[TP0960-TP0832 (0.6306055)]
COG4786	COG5401	BSU16290	flgG	Flagellar basal-body rod protein flgG (Distal rod protein)	BSU28380	gerM	Germination protein gerM	[TP0960-TP0832 (0.6306055)]
COG0220	COG0455	BSU29900	trmB	tRNA (guanine-N(7)-)-methyltransferase (EC 2.1.1.33) (tRNA(m7G46)- methyltransferase)	BSU16410	ylxH	Hypothetical protein ylxH	[TP0464-TP0712 (0.7885255)]
COG0322	COG0353	BSU28490	uvrC	UvrABC system protein C (Protein uvrC) (Excinuclease ABC subunit C)	BSU00210	recR	Recombination protein recR	[TP0472-TP1004 (0.53674763)]
COG0322	COG0353	BSU32620	yurQ	Hypothetical protein yurQ	BSU00210	recR	Recombination protein recR	[TP0472-TP1004 (0.53674763)]
COG0771	COG1595	BSU15200	murD	UDP-N-acetylmuramoylalanine--D-glutamate ligase (EC 6.3.2.9) (UDP-N- acetylmuramoyl-L-alanyl-D-glutamate synthetase) (D-glutamic acid- adding enzyme)	BSU23100	sigX	RNA polymerase sigma factor sigX	[TP0903-TP0092 (0.6651206)]
COG0771	COG1595	BSU15200	murD	UDP-N-acetylmuramoylalanine--D-glutamate ligase (EC 6.3.2.9) (UDP-N- acetylmuramoyl-L-alanyl-D-glutamate synthetase) (D-glutamic acid- adding enzyme)	BSU26840	sigZ	RNA polymerase sigma factor sigZ	[TP0903-TP0092 (0.6651206)]
COG0771	COG1595	BSU15200	murD	UDP-N-acetylmuramoylalanine--D-glutamate ligase (EC 6.3.2.9) (UDP-N- acetylmuramoyl-L-alanyl-D-glutamate synthetase) (D-glutamic acid- adding enzyme)	BSU00980	sigH	RNA polymerase sigma-H factor (Sigma-30)	[TP0903-TP0092 (0.6651206)]
COG0771	COG1595	BSU15200	murD	UDP-N-acetylmuramoylalanine--D-glutamate ligase (EC 6.3.2.9) (UDP-N- acetylmuramoyl-L-alanyl-D-glutamate synthetase) (D-glutamic acid- adding enzyme)	BSU01730	sigW	RNA polymerase sigma factor sigW	[TP0903-TP0092 (0.6651206)]
COG0771	COG1595	BSU15200	murD	UDP-N-acetylmuramoylalanine--D-glutamate ligase (EC 6.3.2.9) (UDP-N- acetylmuramoyl-L-alanyl-D-glutamate synthetase) (D-glutamic acid- adding enzyme)	BSU14730	BSU14730	YlaC protein {UniProtKB/TrEMBL:O07627}	[TP0903-TP0092 (0.6651206)]
COG0771	COG1595	BSU15200	murD	UDP-N-acetylmuramoylalanine--D-glutamate ligase (EC 6.3.2.9) (UDP-N- acetylmuramoyl-L-alanyl-D-glutamate synthetase) (D-glutamic acid- adding enzyme)	BSU09520	sigM	RNA polymerase sigma factor sigM	[TP0903-TP0092 (0.6651206)]
COG0771	COG1595	BSU15200	murD	UDP-N-acetylmuramoylalanine--D-glutamate ligase (EC 6.3.2.9) (UDP-N- acetylmuramoyl-L-alanyl-D-glutamate synthetase) (D-glutamic acid- adding enzyme)	BSU12560	pcf	Positive control factor	[TP0903-TP0092 (0.6651206)]
COG0771	COG1595	BSU15200	murD	UDP-N-acetylmuramoylalanine--D-glutamate ligase (EC 6.3.2.9) (UDP-N- acetylmuramoyl-L-alanyl-D-glutamate synthetase) (D-glutamic acid- adding enzyme)	BSU27120	sigV	RNA polymerase sigma factor sigV	[TP0903-TP0092 (0.6651206)]
COG0771	COG1595	BSU15200	murD	UDP-N-acetylmuramoylalanine--D-glutamate ligase (EC 6.3.2.9) (UDP-N- acetylmuramoyl-L-alanyl-D-glutamate synthetase) (D-glutamic acid- adding enzyme)	BSU38700	sigY	RNA polymerase sigma factor sigY	[TP0903-TP0092 (0.6651206)]
COG1677	COG1815	BSU16200	fliE	Flagellar hook-basal body complex protein fliE	BSU16180	flgB	Flagellar basal-body rod protein flgB	[TP0398-TP0396 (0.79194725)]
COG0188	COG0305	BSU18100	parC	DNA topoisomerase 4 subunit A (EC 5.99.1.-) (Topoisomerase IV subunit A)	BSU40440	dnaC	Replicative DNA helicase (EC 3.6.1.-)	[TP0005-TP0058 (0.73312306)]
COG0188	COG0305	BSU18100	parC	DNA topoisomerase 4 subunit A (EC 5.99.1.-) (Topoisomerase IV subunit A)	BSU20370	BSU20370	YorI protein {UniProtKB/TrEMBL:O31905}	[TP0005-TP0058 (0.73312306)]
COG0188	COG0305	BSU00070	gyrA	DNA gyrase subunit A (EC 5.99.1.3)	BSU40440	dnaC	Replicative DNA helicase (EC 3.6.1.-)	[TP0005-TP0058 (0.73312306)]
COG0188	COG0305	BSU00070	gyrA	DNA gyrase subunit A (EC 5.99.1.3)	BSU20370	BSU20370	YorI protein {UniProtKB/TrEMBL:O31905}	[TP0005-TP0058 (0.73312306)]
COG0233	COG1283	BSU16520	frr	Ribosome recycling factor (Ribosome-releasing factor) (RRF) (Vegetative protein 12B) (VEG12B)	BSU25420	yqeW	Hypothetical protein yqeW	[TP0604-TP0771 (0.7316062)]
COG0840	COG1344	BSU31250	BSU31250	Methyl-accepting chemotaxis protein tlpA	BSU35400	flgL	Flagellar hook-associated protein 3 (HAP3)	[TP0640-TP0870 (0.6975479)]
COG0840	COG1344	BSU31250	BSU31250	Methyl-accepting chemotaxis protein tlpA	BSU35360	hag	Flagellin {UniProtKB/Swiss-Prot:P02968}	[TP0640-TP0870 (0.6975479)]
COG0840	COG1344	BSU31240	mcpA	Methyl-accepting chemotaxis protein mcpA (H1)	BSU35150	BSU35150	YvzB protein {UniProtKB/TrEMBL:O34366}	[TP0640-TP0870 (0.6975479)]
COG0840	COG1344	BSU10380	hemAT	Heme-based aerotactic transducer hemAT	BSU35360	hag	Flagellin {UniProtKB/Swiss-Prot:P02968}	[TP0640-TP0870 (0.6975479)]
COG0840	COG1344	BSU33690	BSU33690	YvaQ protein {UniProtKB/TrEMBL:O32239}	BSU35150	BSU35150	YvzB protein {UniProtKB/TrEMBL:O34366}	[TP0640-TP0870 (0.6975479)]
COG0840	COG1344	BSU31250	BSU31250	Methyl-accepting chemotaxis protein tlpA	BSU35150	BSU35150	YvzB protein {UniProtKB/TrEMBL:O34366}	[TP0640-TP0870 (0.6975479)]
COG0840	COG1344	BSU18610	BSU18610	YoaH {UniProtKB/TrEMBL:O34576}	BSU35400	flgL	Flagellar hook-associated protein 3 (HAP3)	[TP0640-TP0870 (0.6975479)]
COG0840	COG1344	BSU31260	mcpB	Methyl-accepting chemotaxis protein mcpB (H3)	BSU35360	hag	Flagellin {UniProtKB/Swiss-Prot:P02968}	[TP0640-TP0870 (0.6975479)]
COG0840	COG1344	BSU31230	tlpB	Methyl-accepting chemotaxis protein tlpB	BSU35400	flgL	Flagellar hook-associated protein 3 (HAP3)	[TP0640-TP0870 (0.6975479)]
COG0840	COG1344	BSU07360	BSU07360	YfmS {UniProtKB/TrEMBL:O06477}	BSU35360	hag	Flagellin {UniProtKB/Swiss-Prot:P02968}	[TP0640-TP0870 (0.6975479)]
COG0840	COG1344	BSU10380	hemAT	Heme-based aerotactic transducer hemAT	BSU35150	BSU35150	YvzB protein {UniProtKB/TrEMBL:O34366}	[TP0640-TP0870 (0.6975479)]
COG0840	COG1344	BSU31240	mcpA	Methyl-accepting chemotaxis protein mcpA (H1)	BSU35360	hag	Flagellin {UniProtKB/Swiss-Prot:P02968}	[TP0640-TP0870 (0.6975479)]
COG0840	COG1344	BSU10380	hemAT	Heme-based aerotactic transducer hemAT	BSU35400	flgL	Flagellar hook-associated protein 3 (HAP3)	[TP0640-TP0870 (0.6975479)]
COG0840	COG1344	BSU31260	mcpB	Methyl-accepting chemotaxis protein mcpB (H3)	BSU35400	flgL	Flagellar hook-associated protein 3 (HAP3)	[TP0640-TP0870 (0.6975479)]
COG0840	COG1344	BSU31260	mcpB	Methyl-accepting chemotaxis protein mcpB (H3)	BSU35150	BSU35150	YvzB protein {UniProtKB/TrEMBL:O34366}	[TP0640-TP0870 (0.6975479)]
COG0840	COG1344	BSU31230	tlpB	Methyl-accepting chemotaxis protein tlpB	BSU35150	BSU35150	YvzB protein {UniProtKB/TrEMBL:O34366}	[TP0640-TP0870 (0.6975479)]
COG0840	COG1344	BSU03440	tlpC	Methyl-accepting chemotaxis protein tlpC	BSU35400	flgL	Flagellar hook-associated protein 3 (HAP3)	[TP0640-TP0870 (0.6975479)]
COG0840	COG1344	BSU03440	tlpC	Methyl-accepting chemotaxis protein tlpC	BSU35150	BSU35150	YvzB protein {UniProtKB/TrEMBL:O34366}	[TP0640-TP0870 (0.6975479)]
COG0840	COG1344	BSU07360	BSU07360	YfmS {UniProtKB/TrEMBL:O06477}	BSU35400	flgL	Flagellar hook-associated protein 3 (HAP3)	[TP0640-TP0870 (0.6975479)]
COG0840	COG1344	BSU31240	mcpA	Methyl-accepting chemotaxis protein mcpA (H1)	BSU35400	flgL	Flagellar hook-associated protein 3 (HAP3)	[TP0640-TP0870 (0.6975479)]
COG0840	COG1344	BSU33690	BSU33690	YvaQ protein {UniProtKB/TrEMBL:O32239}	BSU35360	hag	Flagellin {UniProtKB/Swiss-Prot:P02968}	[TP0640-TP0870 (0.6975479)]
COG0840	COG1344	BSU03440	tlpC	Methyl-accepting chemotaxis protein tlpC	BSU35360	hag	Flagellin {UniProtKB/Swiss-Prot:P02968}	[TP0640-TP0870 (0.6975479)]
COG0840	COG1344	BSU13950	mcpC	Methyl-accepting chemotaxis protein mcpC	BSU35400	flgL	Flagellar hook-associated protein 3 (HAP3)	[TP0640-TP0870 (0.6975479)]
COG0840	COG1344	BSU31230	tlpB	Methyl-accepting chemotaxis protein tlpB	BSU35360	hag	Flagellin {UniProtKB/Swiss-Prot:P02968}	[TP0640-TP0870 (0.6975479)]
COG0840	COG1344	BSU13950	mcpC	Methyl-accepting chemotaxis protein mcpC	BSU35150	BSU35150	YvzB protein {UniProtKB/TrEMBL:O34366}	[TP0640-TP0870 (0.6975479)]
COG0840	COG1344	BSU18610	BSU18610	YoaH {UniProtKB/TrEMBL:O34576}	BSU35360	hag	Flagellin {UniProtKB/Swiss-Prot:P02968}	[TP0640-TP0870 (0.6975479)]
COG0840	COG1344	BSU33690	BSU33690	YvaQ protein {UniProtKB/TrEMBL:O32239}	BSU35400	flgL	Flagellar hook-associated protein 3 (HAP3)	[TP0640-TP0870 (0.6975479)]
COG0840	COG1344	BSU18610	BSU18610	YoaH {UniProtKB/TrEMBL:O34576}	BSU35150	BSU35150	YvzB protein {UniProtKB/TrEMBL:O34366}	[TP0640-TP0870 (0.6975479)]
COG0840	COG1344	BSU13950	mcpC	Methyl-accepting chemotaxis protein mcpC	BSU35360	hag	Flagellin {UniProtKB/Swiss-Prot:P02968}	[TP0640-TP0870 (0.6975479)]
COG0840	COG1344	BSU07360	BSU07360	YfmS {UniProtKB/TrEMBL:O06477}	BSU35150	BSU35150	YvzB protein {UniProtKB/TrEMBL:O34366}	[TP0640-TP0870 (0.6975479)]
COG1825	COG2812	BSU00520	ctc	General stress protein CTC (50S ribosomal protein L25)	BSU00190	dnaX	DNA polymerase III gamma/tau subunit (EC 2.7.7.7)	[TP0372-TP1005 (0.6540257)]
COG0024	COG1121	BSU01380	map	Methionine aminopeptidase (EC 3.4.11.18) (MAP) (Peptidase M)	BSU30760	mntB	Manganese transport system ATP-binding protein mntB	[TP0842-TP0164 (0.77940726)]
COG0024	COG1121	BSU01380	map	Methionine aminopeptidase (EC 3.4.11.18) (MAP) (Peptidase M)	BSU02860	BSU02860	YcdI {UniProtKB/TrEMBL:O34946}	[TP0842-TP0164 (0.77940726)]
COG0024	COG1121	BSU07690	BSU07690	Methionine aminopeptidase	BSU02860	BSU02860	YcdI {UniProtKB/TrEMBL:O34946}	[TP0842-TP0164 (0.77940726)]
COG0024	COG1121	BSU07690	BSU07690	Methionine aminopeptidase	BSU30760	mntB	Manganese transport system ATP-binding protein mntB	[TP0842-TP0164 (0.77940726)]
COG0361	COG1214	BSU01390	infA	Translation initiation factor IF-1	BSU05920	BSU05920	YdiC protein {UniProtKB/TrEMBL:O05516}	[TP0097-TP0876 (0.56457245)]
COG0257	COG1283	BSU01400	BSU01400	50S ribosomal protein L36	BSU25420	yqeW	Hypothetical protein yqeW	[TP0209-TP0771 (0.6772987)]
COG1509	COG2812	BSU19690	kamA	L-lysine 2,3-aminomutase (EC 5.4.3.2) (KAM) (LAM)	BSU00190	dnaX	DNA polymerase III gamma/tau subunit (EC 2.7.7.7)	[TP0121-TP1005 (0.5082704)]
COG0255	COG1011	BSU01240	rpmC	50S ribosomal protein L29	BSU28940	BSU28940	Hypothetical protein ysaA	[TP0197-TP0158 (0.6077605)]
COG0255	COG1011	BSU01240	rpmC	50S ribosomal protein L29	BSU07330	BSU07330	YfnB {UniProtKB/TrEMBL:O06480}	[TP0197-TP0158 (0.6077605)]
COG1108	COG2239	BSU30750	mntC	Manganese transport system membrane protein mntC	BSU13300	BSU13300	YkoK {UniProtKB/TrEMBL:O34442}	[TP0165-TP0917 (0.5215956)]
COG1108	COG2239	BSU02870	BSU02870	YceA {UniProtKB/TrEMBL:O34610}	BSU13300	BSU13300	YkoK {UniProtKB/TrEMBL:O34442}	[TP0165-TP0917 (0.5215956)]
COG1108	COG2239	BSU30740	mntD	Manganese transport system membrane protein mntD	BSU13300	BSU13300	YkoK {UniProtKB/TrEMBL:O34442}	[TP0165-TP0917 (0.5215956)]
COG0546	COG0739	BSU34970	ppaX	Pyrophosphatase ppaX (EC 3.6.1.1)	BSU36550	BSU36550	Hypothetical protein ywnI	[TP0554-TP0782 (0.73069036)]
COG0546	COG0739	BSU34970	ppaX	Pyrophosphatase ppaX (EC 3.6.1.1)	BSU32340	lytH	L-Ala--D-Glu endopeptidase (EC 3.4.-.-) (Peptidoglycan hydrolase) (Sporulation-specific endopeptidase)	[TP0554-TP0782 (0.73069036)]
COG0546	COG0739	BSU34970	ppaX	Pyrophosphatase ppaX (EC 3.6.1.1)	BSU27980	spoIVFA	Stage IV sporulation protein FA	[TP0554-TP0782 (0.73069036)]
COG0220	COG5401	BSU29900	trmB	tRNA (guanine-N(7)-)-methyltransferase (EC 2.1.1.33) (tRNA(m7G46)- methyltransferase)	BSU28380	gerM	Germination protein gerM	[TP0464-TP0832 (0.5858538)]
COG0242	COG1187	BSU15720	def	Peptide deformylase 1 (EC 3.5.1.88) (PDF 1) (Polypeptide deformylase 1)	BSU30030	ytzF	Hypothetical RNA pseudouridine synthase ytzF (EC 5.4.99.-) (RNA- uridine isomerase) (RNA pseudouridylate synthase)	[TP0757-TP0459 (0.5284328)]
COG0242	COG1187	BSU15720	def	Peptide deformylase 1 (EC 3.5.1.88) (PDF 1) (Polypeptide deformylase 1)	BSU23160	rluB	Ribosomal large subunit pseudouridine synthase B (EC 5.4.99.-) (rRNA- uridine isomerase B) (rRNA pseudouridylate synthase B)	[TP0757-TP0459 (0.5284328)]
COG0242	COG1187	BSU14560	defB	Peptide deformylase 2 (EC 3.5.1.88) (PDF 2) (Polypeptide deformylase 2)	BSU30040	BSU30040	YtzG protein {UniProtKB/TrEMBL:O32069}	[TP0757-TP0459 (0.5284328)]
COG0242	COG1187	BSU15720	def	Peptide deformylase 1 (EC 3.5.1.88) (PDF 1) (Polypeptide deformylase 1)	BSU30040	BSU30040	YtzG protein {UniProtKB/TrEMBL:O32069}	[TP0757-TP0459 (0.5284328)]
COG0242	COG1187	BSU14560	defB	Peptide deformylase 2 (EC 3.5.1.88) (PDF 2) (Polypeptide deformylase 2)	BSU23160	rluB	Ribosomal large subunit pseudouridine synthase B (EC 5.4.99.-) (rRNA- uridine isomerase B) (rRNA pseudouridylate synthase B)	[TP0757-TP0459 (0.5284328)]
COG0242	COG1187	BSU14560	defB	Peptide deformylase 2 (EC 3.5.1.88) (PDF 2) (Polypeptide deformylase 2)	BSU30030	ytzF	Hypothetical RNA pseudouridine synthase ytzF (EC 5.4.99.-) (RNA- uridine isomerase) (RNA pseudouridylate synthase)	[TP0757-TP0459 (0.5284328)]
COG0457	COG0558	BSU22590	ypiA	Hypothetical protein ypiA	BSU16920	BSU16920	CDP-diacylglycerol--glycerol-3-phosphate 3-phosphatidyltransferase (EC 2.7.8.5) (Phosphatidylglycerophosphate synthase) (PGP synthase)	[TP0067-TP0730 (0.86096925)]
COG0457	COG0558	BSU18910	rapK	Response regulator aspartate phosphatase K (EC 3.1.-.-)	BSU16920	BSU16920	CDP-diacylglycerol--glycerol-3-phosphate 3-phosphatidyltransferase (EC 2.7.8.5) (Phosphatidylglycerophosphate synthase) (PGP synthase)	[TP0067-TP0730 (0.86096925)]
COG0457	COG0558	BSU40300	rapG	Response regulator aspartate phosphatase G (EC 3.1.-.-)	BSU16920	BSU16920	CDP-diacylglycerol--glycerol-3-phosphate 3-phosphatidyltransferase (EC 2.7.8.5) (Phosphatidylglycerophosphate synthase) (PGP synthase)	[TP0067-TP0730 (0.86096925)]
COG0457	COG0558	BSU36380	rapD	Response regulator aspartate phosphatase D (EC 3.1.-.-)	BSU16920	BSU16920	CDP-diacylglycerol--glycerol-3-phosphate 3-phosphatidyltransferase (EC 2.7.8.5) (Phosphatidylglycerophosphate synthase) (PGP synthase)	[TP0067-TP0730 (0.86096925)]
COG0457	COG0558	BSU25830	rapE	Response regulator aspartate phosphatase E (EC 3.1.-.-)	BSU16920	BSU16920	CDP-diacylglycerol--glycerol-3-phosphate 3-phosphatidyltransferase (EC 2.7.8.5) (Phosphatidylglycerophosphate synthase) (PGP synthase)	[TP0067-TP0730 (0.86096925)]
COG0457	COG0558	BSU06830	rapH	Response regulator aspartate phosphatase H (EC 3.1.-.-) (PSP28)	BSU16920	BSU16920	CDP-diacylglycerol--glycerol-3-phosphate 3-phosphatidyltransferase (EC 2.7.8.5) (Phosphatidylglycerophosphate synthase) (PGP synthase)	[TP0067-TP0730 (0.86096925)]
COG0457	COG0558	BSU06140	gutR	Transcription activator gutR	BSU16920	BSU16920	CDP-diacylglycerol--glycerol-3-phosphate 3-phosphatidyltransferase (EC 2.7.8.5) (Phosphatidylglycerophosphate synthase) (PGP synthase)	[TP0067-TP0730 (0.86096925)]
COG0457	COG0558	BSU12430	rapA	Response regulator aspartate phosphatase A (EC 3.1.-.-) (Glucose starvation-inducible protein A) (Stage 0 sporulation protein L)	BSU16920	BSU16920	CDP-diacylglycerol--glycerol-3-phosphate 3-phosphatidyltransferase (EC 2.7.8.5) (Phosphatidylglycerophosphate synthase) (PGP synthase)	[TP0067-TP0730 (0.86096925)]
COG0457	COG0558	BSU37460	rapF	Response regulator aspartate phosphatase F (EC 3.1.-.-)	BSU16920	BSU16920	CDP-diacylglycerol--glycerol-3-phosphate 3-phosphatidyltransferase (EC 2.7.8.5) (Phosphatidylglycerophosphate synthase) (PGP synthase)	[TP0067-TP0730 (0.86096925)]
COG0457	COG0558	BSU03770	rapC	Response regulator aspartate phosphatase C (EC 3.1.-.-)	BSU16920	BSU16920	CDP-diacylglycerol--glycerol-3-phosphate 3-phosphatidyltransferase (EC 2.7.8.5) (Phosphatidylglycerophosphate synthase) (PGP synthase)	[TP0067-TP0730 (0.86096925)]
COG0457	COG0558	BSU05010	rapI	Response regulator aspartate phosphatase I (EC 3.1.-.-)	BSU16920	BSU16920	CDP-diacylglycerol--glycerol-3-phosphate 3-phosphatidyltransferase (EC 2.7.8.5) (Phosphatidylglycerophosphate synthase) (PGP synthase)	[TP0067-TP0730 (0.86096925)]
COG0457	COG0558	BSU27490	BSU27490	YrrB protein {UniProtKB/TrEMBL:O34452}	BSU16920	BSU16920	CDP-diacylglycerol--glycerol-3-phosphate 3-phosphatidyltransferase (EC 2.7.8.5) (Phosphatidylglycerophosphate synthase) (PGP synthase)	[TP0067-TP0730 (0.86096925)]
COG0457	COG0558	BSU34810	BSU34810	Hypothetical protein yvcD	BSU16920	BSU16920	CDP-diacylglycerol--glycerol-3-phosphate 3-phosphatidyltransferase (EC 2.7.8.5) (Phosphatidylglycerophosphate synthase) (PGP synthase)	[TP0067-TP0730 (0.86096925)]
COG0457	COG0558	BSU36690	rapB	Response regulator aspartate phosphatase B (EC 3.1.-.-) (Stage 0 sporulation protein P)	BSU16920	BSU16920	CDP-diacylglycerol--glycerol-3-phosphate 3-phosphatidyltransferase (EC 2.7.8.5) (Phosphatidylglycerophosphate synthase) (PGP synthase)	[TP0067-TP0730 (0.86096925)]
COG0457	COG0558	BSU02820	rapJ	Response regulator aspartate phosphatase J (EC 3.1.-.-)	BSU16920	BSU16920	CDP-diacylglycerol--glycerol-3-phosphate 3-phosphatidyltransferase (EC 2.7.8.5) (Phosphatidylglycerophosphate synthase) (PGP synthase)	[TP0067-TP0730 (0.86096925)]
COG0840	COG5401	BSU31240	mcpA	Methyl-accepting chemotaxis protein mcpA (H1)	BSU28380	gerM	Germination protein gerM	[TP0640-TP0832 (0.55516005)]
COG0840	COG5401	BSU31260	mcpB	Methyl-accepting chemotaxis protein mcpB (H3)	BSU28380	gerM	Germination protein gerM	[TP0640-TP0832 (0.55516005)]
COG0840	COG5401	BSU13950	mcpC	Methyl-accepting chemotaxis protein mcpC	BSU28380	gerM	Germination protein gerM	[TP0640-TP0832 (0.55516005)]
COG0840	COG5401	BSU10380	hemAT	Heme-based aerotactic transducer hemAT	BSU28380	gerM	Germination protein gerM	[TP0640-TP0832 (0.55516005)]
COG0840	COG5401	BSU33690	BSU33690	YvaQ protein {UniProtKB/TrEMBL:O32239}	BSU28380	gerM	Germination protein gerM	[TP0640-TP0832 (0.55516005)]
COG0840	COG5401	BSU31250	BSU31250	Methyl-accepting chemotaxis protein tlpA	BSU28380	gerM	Germination protein gerM	[TP0640-TP0832 (0.55516005)]
COG0840	COG5401	BSU07360	BSU07360	YfmS {UniProtKB/TrEMBL:O06477}	BSU28380	gerM	Germination protein gerM	[TP0640-TP0832 (0.55516005)]
COG0840	COG5401	BSU31230	tlpB	Methyl-accepting chemotaxis protein tlpB	BSU28380	gerM	Germination protein gerM	[TP0640-TP0832 (0.55516005)]
COG0840	COG5401	BSU03440	tlpC	Methyl-accepting chemotaxis protein tlpC	BSU28380	gerM	Germination protein gerM	[TP0640-TP0832 (0.55516005)]
COG0840	COG5401	BSU18610	BSU18610	YoaH {UniProtKB/TrEMBL:O34576}	BSU28380	gerM	Germination protein gerM	[TP0640-TP0832 (0.55516005)]
COG0020	COG1508	BSU16530	uppS	Undecaprenyl pyrophosphate synthetase (EC 2.5.1.31) (UPP synthetase) (Di-trans,poly-cis-decaprenylcistransferase) (Undecaprenyl diphosphate synthase) (UDS)	BSU34200	sigL	RNA polymerase sigma-54 factor	[TP0603-TP0111 (0.79878455)]
COG0192	COG1774	BSU30550	metK	S-adenosylmethionine synthetase (EC 2.5.1.6) (Methionine adenosyltransferase) (AdoMet synthetase) (MAT)	BSU00320	yaaT	Stage 0 sporulation protein yaaT	[TP0794-TP0046 (0.7023217)]
COG0301	COG1509	BSU29580	thiI	Probable thiamine biosynthesis protein thiI	BSU19690	kamA	L-lysine 2,3-aminomutase (EC 5.4.3.2) (KAM) (LAM)	[TP0559-TP0121 (0.62660724)]
COG0420	COG0739	BSU09910	BSU09910	Hypothetical protein yhaO	BSU32340	lytH	L-Ala--D-Glu endopeptidase (EC 3.4.-.-) (Peptidoglycan hydrolase) (Sporulation-specific endopeptidase)	[TP0626-TP0782 (0.7781429)]
COG0420	COG0739	BSU10640	sbcD	Exonuclease sbcD homolog	BSU27980	spoIVFA	Stage IV sporulation protein FA	[TP0626-TP0782 (0.7781429)]
COG0420	COG0739	BSU09910	BSU09910	Hypothetical protein yhaO	BSU36550	BSU36550	Hypothetical protein ywnI	[TP0626-TP0782 (0.7781429)]
COG0420	COG0739	BSU10640	sbcD	Exonuclease sbcD homolog	BSU36550	BSU36550	Hypothetical protein ywnI	[TP0626-TP0782 (0.7781429)]
COG0420	COG0739	BSU10640	sbcD	Exonuclease sbcD homolog	BSU32340	lytH	L-Ala--D-Glu endopeptidase (EC 3.4.-.-) (Peptidoglycan hydrolase) (Sporulation-specific endopeptidase)	[TP0626-TP0782 (0.7781429)]
COG0420	COG0739	BSU09910	BSU09910	Hypothetical protein yhaO	BSU27980	spoIVFA	Stage IV sporulation protein FA	[TP0626-TP0782 (0.7781429)]
COG1385	COG2812	BSU25440	yqeU	Hypothetical UPF0088 protein yqeU	BSU00190	dnaX	DNA polymerase III gamma/tau subunit (EC 2.7.7.7)	[TP0276-TP1005 (0.66627616)]
COG2882	COG5401	BSU16250	cheF	Flagellar fliJ protein (Chemotaxis cheF protein)	BSU28380	gerM	Germination protein gerM	[TP0403-TP0832 (0.50839365)]
COG1512	COG2239	BSU06200	BSU06200	YdjH protein {UniProtKB/TrEMBL:O35004}	BSU13300	BSU13300	YkoK {UniProtKB/TrEMBL:O34442}	[TP0561-TP0917 (0.596176)]
COG0217	COG0739	BSU27820	yrbC	Hypothetical UPF0082 protein yrbC	BSU32340	lytH	L-Ala--D-Glu endopeptidase (EC 3.4.-.-) (Peptidoglycan hydrolase) (Sporulation-specific endopeptidase)	[TP0474-TP0864 (0.82349855)]
COG0217	COG0739	BSU06840	yeeI	Hypothetical UPF0082 protein yeeI	BSU32340	lytH	L-Ala--D-Glu endopeptidase (EC 3.4.-.-) (Peptidoglycan hydrolase) (Sporulation-specific endopeptidase)	[TP0474-TP0864 (0.82349855)]
COG0217	COG0739	BSU06840	yeeI	Hypothetical UPF0082 protein yeeI	BSU36550	BSU36550	Hypothetical protein ywnI	[TP0474-TP0864 (0.82349855)]
COG0217	COG0739	BSU27820	yrbC	Hypothetical UPF0082 protein yrbC	BSU36550	BSU36550	Hypothetical protein ywnI	[TP0474-TP0864 (0.82349855)]
COG0217	COG0739	BSU06840	yeeI	Hypothetical UPF0082 protein yeeI	BSU27980	spoIVFA	Stage IV sporulation protein FA	[TP0474-TP0864 (0.82349855)]
COG0217	COG0739	BSU27820	yrbC	Hypothetical UPF0082 protein yrbC	BSU27980	spoIVFA	Stage IV sporulation protein FA	[TP0474-TP0864 (0.82349855)]
COG0242	COG0254	BSU15720	def	Peptide deformylase 1 (EC 3.5.1.88) (PDF 1) (Polypeptide deformylase 1)	BSU30700	ytiA	50S ribosomal protein L31 type B	[TP0757-TP0255 (0.6434887)]
COG0242	COG0254	BSU14560	defB	Peptide deformylase 2 (EC 3.5.1.88) (PDF 2) (Polypeptide deformylase 2)	BSU37070	rpmE	50S ribosomal protein L31	[TP0757-TP0255 (0.6434887)]
COG0242	COG0254	BSU14560	defB	Peptide deformylase 2 (EC 3.5.1.88) (PDF 2) (Polypeptide deformylase 2)	BSU30700	ytiA	50S ribosomal protein L31 type B	[TP0757-TP0255 (0.6434887)]
COG0242	COG0254	BSU15720	def	Peptide deformylase 1 (EC 3.5.1.88) (PDF 1) (Polypeptide deformylase 1)	BSU37070	rpmE	50S ribosomal protein L31	[TP0757-TP0255 (0.6434887)]
COG0762	COG1512	BSU15400	BSU15400	YlmG protein {UniProtKB/TrEMBL:O31729}	BSU06200	BSU06200	YdjH protein {UniProtKB/TrEMBL:O35004}	[TP0668-TP0561 (0.5550382)]
COG0442	COG1466	BSU16570	proS	Prolyl-tRNA synthetase (EC 6.1.1.15) (Proline--tRNA ligase) (ProRS)	BSU25560	yqeN	Hypothetical protein yqeN	[TP0160-TP0588 (0.66563916)]
COG0785	COG2239	BSU17930	ccdA	Cytochrome c-type biogenesis protein ccdA	BSU13300	BSU13300	YkoK {UniProtKB/TrEMBL:O34442}	[TP0101-TP0917 (0.5215956)]
COG0705	COG2239	BSU24870	yqgP	Hypothetical protein yqgP	BSU13300	BSU13300	YkoK {UniProtKB/TrEMBL:O34442}	[TP0982-TP0917 (0.5527395)]
COG0705	COG2239	BSU04610	BSU04610	YdcA protein {UniProtKB/TrEMBL:P96617}	BSU13300	BSU13300	YkoK {UniProtKB/TrEMBL:O34442}	[TP0982-TP0917 (0.5527395)]
COG0305	COG0593	BSU40440	dnaC	Replicative DNA helicase (EC 3.6.1.-)	BSU00010	dnaA	Chromosomal replication initiator protein dnaA	[TP0058-TP0001 (0.9013428)]
COG0305	COG0593	BSU20370	BSU20370	YorI protein {UniProtKB/TrEMBL:O31905}	BSU00010	dnaA	Chromosomal replication initiator protein dnaA	[TP0058-TP0001 (0.9013428)]
COG0772	COG2239	BSU14850	ylaO	Hypothetical protein ylaO	BSU13300	BSU13300	YkoK {UniProtKB/TrEMBL:O34442}	[TP0501-TP0917 (0.53388965), TP0387-TP0917 (0.61041105)]
COG0772	COG2239	BSU38120	ywcF	Hypothetical protein ywcF	BSU13300	BSU13300	YkoK {UniProtKB/TrEMBL:O34442}	[TP0501-TP0917 (0.53388965), TP0387-TP0917 (0.61041105)]
COG0772	COG2239	BSU15210	spoVE	Stage V sporulation protein E	BSU13300	BSU13300	YkoK {UniProtKB/TrEMBL:O34442}	[TP0501-TP0917 (0.53388965), TP0387-TP0917 (0.61041105)]
COG1766	COG2239	BSU16210	fliF	Flagellar M-ring protein	BSU13300	BSU13300	YkoK {UniProtKB/TrEMBL:O34442}	[TP0399-TP0917 (0.5059451)]
COG0178	COG1197	BSU35160	uvrA	UvrABC system protein A (UvrA protein) (Excinuclease ABC subunit A)	BSU00550	mfd	Transcription-repair coupling factor (EC 3.6.1.-) (TRCF) (ATP- dependent helicase mfd)	[TP0514-TP0344 (0.9414915)]
COG0264	COG0544	BSU16500	tsf	Elongation factor Ts (EF-Ts)	BSU28230	tig	Trigger factor (TF) (Vegetative protein 2) (VEG2)	[TP0605-TP0506 (0.9100214)]
COG1344	COG1352	BSU35150	BSU35150	YvzB protein {UniProtKB/TrEMBL:O34366}	BSU22720	cheR	Chemotaxis protein methyltransferase (EC 2.1.1.80)	[TP0870-TP0630 (0.7476691)]
COG1344	COG1352	BSU35400	flgL	Flagellar hook-associated protein 3 (HAP3)	BSU22720	cheR	Chemotaxis protein methyltransferase (EC 2.1.1.80)	[TP0870-TP0630 (0.7476691)]
COG1344	COG1352	BSU35360	hag	Flagellin {UniProtKB/Swiss-Prot:P02968}	BSU22720	cheR	Chemotaxis protein methyltransferase (EC 2.1.1.80)	[TP0870-TP0630 (0.7476691)]
COG0495	COG1475	BSU30320	leuS	Leucyl-tRNA synthetase (EC 6.1.1.4) (Leucine--tRNA ligase) (LeuRS)	BSU40990	yyaA	Protein yyaA {UniProtKB/Swiss-Prot:P37524}	[TP0586-TP0271 (0.63095015)]
COG0495	COG1475	BSU30320	leuS	Leucyl-tRNA synthetase (EC 6.1.1.4) (Leucine--tRNA ligase) (LeuRS)	BSU40960	spo0J	Stage 0 sporulation protein J	[TP0586-TP0271 (0.63095015)]
COG1512	COG1512	BSU06200	BSU06200	YdjH protein {UniProtKB/TrEMBL:O35004}	BSU06200	BSU06200	YdjH protein {UniProtKB/TrEMBL:O35004}	[TP0561-TP0561 (0.53951585)]
COG0272	COG2080	BSU06620	lig	DNA ligase (EC 6.5.1.2) (Polydeoxyribonucleotide synthase [NAD+])	BSU32470	pucE	Probable xanthine dehydrogenase subunit E (EC 1.17.1.4) (XDHase subunit E)	[TP0634-TP0080 (0.5753685)]
COG0750	COG1512	BSU16560	yluC	Zinc metalloprotease yluc (EC 3.4.24.-)	BSU06200	BSU06200	YdjH protein {UniProtKB/TrEMBL:O35004}	[TP0600-TP0561 (0.5857341)]
COG0750	COG1512	BSU24230	spoIVB	Stage IV sporulation protein B precursor (EC 3.4.21.-) [Contains: SpoIVB-45 kDa; SpoIVB-43 kDa; SpoIVB-42 kDa]	BSU06200	BSU06200	YdjH protein {UniProtKB/TrEMBL:O35004}	[TP0600-TP0561 (0.5857341)]
COG1352	COG1536	BSU22720	cheR	Chemotaxis protein methyltransferase (EC 2.1.1.80)	BSU16220	fliG	Flagellar motor switch protein fliG	[TP0630-TP0026 (0.7604114)]
COG1344	COG1516	BSU35360	hag	Flagellin {UniProtKB/Swiss-Prot:P02968}	BSU35330	fliS	Flagellar protein fliS	[TP0870-TP0943 (0.723277)]
COG1344	COG1516	BSU35400	flgL	Flagellar hook-associated protein 3 (HAP3)	BSU35330	fliS	Flagellar protein fliS	[TP0870-TP0943 (0.723277)]
COG1344	COG1516	BSU35150	BSU35150	YvzB protein {UniProtKB/TrEMBL:O34366}	BSU35330	fliS	Flagellar protein fliS	[TP0870-TP0943 (0.723277)]
COG0099	COG0216	BSU01410	rpsM	30S ribosomal protein S13 (BS14)	BSU37010	BSU37010	Peptide chain release factor 1 (RF-1)	[TP0210-TP0051 (0.8775348)]
COG0803	COG1268	BSU30770	mntA	Manganese-binding lipoprotein mntA precursor	BSU10370	BSU10370	Hypothetical protein yhfU	[TP0034-TP0228 (0.8514437)]
COG0803	COG1268	BSU02850	BSU02850	YcdH {UniProtKB/TrEMBL:O34966}	BSU10370	BSU10370	Hypothetical protein yhfU	[TP0034-TP0228 (0.8514437)]
COG0803	COG1268	BSU30770	mntA	Manganese-binding lipoprotein mntA precursor	BSU32030	BSU32030	YuiG protein {UniProtKB/TrEMBL:O32104}	[TP0034-TP0228 (0.8514437)]
COG0803	COG1268	BSU02850	BSU02850	YcdH {UniProtKB/TrEMBL:O34966}	BSU32030	BSU32030	YuiG protein {UniProtKB/TrEMBL:O32104}	[TP0034-TP0228 (0.8514437)]
COG0442	COG0552	BSU16570	proS	Prolyl-tRNA synthetase (EC 6.1.1.15) (Proline--tRNA ligase) (ProRS)	BSU15950	srb	Cell division protein ftsY homolog	[TP0160-TP0578 (0.56216276)]
COG0242	COG0319	BSU15720	def	Peptide deformylase 1 (EC 3.5.1.88) (PDF 1) (Polypeptide deformylase 1)	BSU25320	yqfG	UPF0054 protein yqfG	[TP0757-TP0650 (0.630912)]
COG0242	COG0319	BSU14560	defB	Peptide deformylase 2 (EC 3.5.1.88) (PDF 2) (Polypeptide deformylase 2)	BSU25320	yqfG	UPF0054 protein yqfG	[TP0757-TP0650 (0.630912)]
COG2201	COG5401	BSU16420	cheL	Chemotaxis response regulator protein-glutamate methylesterase (EC 3.1.1.61)	BSU28380	gerM	Germination protein gerM	[TP0631-TP0832 (0.55516005)]
COG0178	COG0845	BSU35160	uvrA	UvrABC system protein A (UvrA protein) (Excinuclease ABC subunit A)	BSU14350	BSU14350	YknX protein {UniProtKB/TrEMBL:O31710}	[TP0514-TP0965 (0.87363523)]
COG0178	COG0845	BSU35160	uvrA	UvrABC system protein A (UvrA protein) (Excinuclease ABC subunit A)	BSU33280	BSU33280	YvrP protein {UniProtKB/TrEMBL:O35007}	[TP0514-TP0965 (0.87363523)]
COG0457	COG0566	BSU12430	rapA	Response regulator aspartate phosphatase A (EC 3.1.-.-) (Glucose starvation-inducible protein A) (Stage 0 sporulation protein L)	BSU00960	yacO	Putative trmH family tRNA/rRNA methyltransferase yacO (EC 2.1.1.-)	[TP0095-TP0054 (0.73981166)]
COG0457	COG0566	BSU34810	BSU34810	Hypothetical protein yvcD	BSU28650	BSU28650	Hypothetical protein ysgA	[TP0095-TP0054 (0.73981166)]
COG0457	COG0566	BSU37460	rapF	Response regulator aspartate phosphatase F (EC 3.1.-.-)	BSU00960	yacO	Putative trmH family tRNA/rRNA methyltransferase yacO (EC 2.1.1.-)	[TP0095-TP0054 (0.73981166)]
COG0457	COG0566	BSU25830	rapE	Response regulator aspartate phosphatase E (EC 3.1.-.-)	BSU00960	yacO	Putative trmH family tRNA/rRNA methyltransferase yacO (EC 2.1.1.-)	[TP0095-TP0054 (0.73981166)]
COG0457	COG0566	BSU18910	rapK	Response regulator aspartate phosphatase K (EC 3.1.-.-)	BSU00960	yacO	Putative trmH family tRNA/rRNA methyltransferase yacO (EC 2.1.1.-)	[TP0095-TP0054 (0.73981166)]
COG0457	COG0566	BSU36690	rapB	Response regulator aspartate phosphatase B (EC 3.1.-.-) (Stage 0 sporulation protein P)	BSU00960	yacO	Putative trmH family tRNA/rRNA methyltransferase yacO (EC 2.1.1.-)	[TP0095-TP0054 (0.73981166)]
COG0457	COG0566	BSU36690	rapB	Response regulator aspartate phosphatase B (EC 3.1.-.-) (Stage 0 sporulation protein P)	BSU28650	BSU28650	Hypothetical protein ysgA	[TP0095-TP0054 (0.73981166)]
COG0457	COG0566	BSU06830	rapH	Response regulator aspartate phosphatase H (EC 3.1.-.-) (PSP28)	BSU28650	BSU28650	Hypothetical protein ysgA	[TP0095-TP0054 (0.73981166)]
COG0457	COG0566	BSU27490	BSU27490	YrrB protein {UniProtKB/TrEMBL:O34452}	BSU00960	yacO	Putative trmH family tRNA/rRNA methyltransferase yacO (EC 2.1.1.-)	[TP0095-TP0054 (0.73981166)]
COG0457	COG0566	BSU18910	rapK	Response regulator aspartate phosphatase K (EC 3.1.-.-)	BSU28650	BSU28650	Hypothetical protein ysgA	[TP0095-TP0054 (0.73981166)]
COG0457	COG0566	BSU06140	gutR	Transcription activator gutR	BSU00960	yacO	Putative trmH family tRNA/rRNA methyltransferase yacO (EC 2.1.1.-)	[TP0095-TP0054 (0.73981166)]
COG0457	COG0566	BSU36380	rapD	Response regulator aspartate phosphatase D (EC 3.1.-.-)	BSU28650	BSU28650	Hypothetical protein ysgA	[TP0095-TP0054 (0.73981166)]
COG0457	COG0566	BSU22590	ypiA	Hypothetical protein ypiA	BSU28650	BSU28650	Hypothetical protein ysgA	[TP0095-TP0054 (0.73981166)]
COG0457	COG0566	BSU34810	BSU34810	Hypothetical protein yvcD	BSU00960	yacO	Putative trmH family tRNA/rRNA methyltransferase yacO (EC 2.1.1.-)	[TP0095-TP0054 (0.73981166)]
COG0457	COG0566	BSU03770	rapC	Response regulator aspartate phosphatase C (EC 3.1.-.-)	BSU28650	BSU28650	Hypothetical protein ysgA	[TP0095-TP0054 (0.73981166)]
COG0457	COG0566	BSU06830	rapH	Response regulator aspartate phosphatase H (EC 3.1.-.-) (PSP28)	BSU00960	yacO	Putative trmH family tRNA/rRNA methyltransferase yacO (EC 2.1.1.-)	[TP0095-TP0054 (0.73981166)]
COG0457	COG0566	BSU02820	rapJ	Response regulator aspartate phosphatase J (EC 3.1.-.-)	BSU28650	BSU28650	Hypothetical protein ysgA	[TP0095-TP0054 (0.73981166)]
COG0457	COG0566	BSU06140	gutR	Transcription activator gutR	BSU28650	BSU28650	Hypothetical protein ysgA	[TP0095-TP0054 (0.73981166)]
COG0457	COG0566	BSU40300	rapG	Response regulator aspartate phosphatase G (EC 3.1.-.-)	BSU28650	BSU28650	Hypothetical protein ysgA	[TP0095-TP0054 (0.73981166)]
COG0457	COG0566	BSU12430	rapA	Response regulator aspartate phosphatase A (EC 3.1.-.-) (Glucose starvation-inducible protein A) (Stage 0 sporulation protein L)	BSU28650	BSU28650	Hypothetical protein ysgA	[TP0095-TP0054 (0.73981166)]
COG0457	COG0566	BSU05010	rapI	Response regulator aspartate phosphatase I (EC 3.1.-.-)	BSU28650	BSU28650	Hypothetical protein ysgA	[TP0095-TP0054 (0.73981166)]
COG0457	COG0566	BSU05010	rapI	Response regulator aspartate phosphatase I (EC 3.1.-.-)	BSU00960	yacO	Putative trmH family tRNA/rRNA methyltransferase yacO (EC 2.1.1.-)	[TP0095-TP0054 (0.73981166)]
COG0457	COG0566	BSU27490	BSU27490	YrrB protein {UniProtKB/TrEMBL:O34452}	BSU28650	BSU28650	Hypothetical protein ysgA	[TP0095-TP0054 (0.73981166)]
COG0457	COG0566	BSU22590	ypiA	Hypothetical protein ypiA	BSU00960	yacO	Putative trmH family tRNA/rRNA methyltransferase yacO (EC 2.1.1.-)	[TP0095-TP0054 (0.73981166)]
COG0457	COG0566	BSU40300	rapG	Response regulator aspartate phosphatase G (EC 3.1.-.-)	BSU00960	yacO	Putative trmH family tRNA/rRNA methyltransferase yacO (EC 2.1.1.-)	[TP0095-TP0054 (0.73981166)]
COG0457	COG0566	BSU03770	rapC	Response regulator aspartate phosphatase C (EC 3.1.-.-)	BSU00960	yacO	Putative trmH family tRNA/rRNA methyltransferase yacO (EC 2.1.1.-)	[TP0095-TP0054 (0.73981166)]
COG0457	COG0566	BSU37460	rapF	Response regulator aspartate phosphatase F (EC 3.1.-.-)	BSU28650	BSU28650	Hypothetical protein ysgA	[TP0095-TP0054 (0.73981166)]
COG0457	COG0566	BSU36380	rapD	Response regulator aspartate phosphatase D (EC 3.1.-.-)	BSU00960	yacO	Putative trmH family tRNA/rRNA methyltransferase yacO (EC 2.1.1.-)	[TP0095-TP0054 (0.73981166)]
COG0457	COG0566	BSU25830	rapE	Response regulator aspartate phosphatase E (EC 3.1.-.-)	BSU28650	BSU28650	Hypothetical protein ysgA	[TP0095-TP0054 (0.73981166)]
COG0457	COG0566	BSU02820	rapJ	Response regulator aspartate phosphatase J (EC 3.1.-.-)	BSU00960	yacO	Putative trmH family tRNA/rRNA methyltransferase yacO (EC 2.1.1.-)	[TP0095-TP0054 (0.73981166)]
COG0465	COG0558	BSU12420	BSU12420	Cell division cycle CDC48 homolog	BSU16920	BSU16920	CDP-diacylglycerol--glycerol-3-phosphate 3-phosphatidyltransferase (EC 2.7.8.5) (Phosphatidylglycerophosphate synthase) (PGP synthase)	[TP0765-TP0256 (0.8653493)]
COG0465	COG0558	BSU00690	ftsH	Cell division protein ftsH homolog (EC 3.4.24.-)	BSU16920	BSU16920	CDP-diacylglycerol--glycerol-3-phosphate 3-phosphatidyltransferase (EC 2.7.8.5) (Phosphatidylglycerophosphate synthase) (PGP synthase)	[TP0765-TP0256 (0.8653493)]
COG0024	COG0462	BSU07690	BSU07690	Methionine aminopeptidase	BSU00510	prs	Ribose-phosphate pyrophosphokinase (EC 2.7.6.1) (RPPK) (Phosphoribosyl pyrophosphate synthetase) (P-Rib-PP synthetase) (PRPP synthetase)	[TP0842-TP0294 (0.8762697)]
COG0024	COG0462	BSU01380	map	Methionine aminopeptidase (EC 3.4.11.18) (MAP) (Peptidase M)	BSU00510	prs	Ribose-phosphate pyrophosphokinase (EC 2.7.6.1) (RPPK) (Phosphoribosyl pyrophosphate synthetase) (P-Rib-PP synthetase) (PRPP synthetase)	[TP0842-TP0294 (0.8762697)]
COG0125	COG0361	BSU00280	tmk	Thymidylate kinase {UniProtKB/Swiss-Prot:P37537}	BSU01390	infA	Translation initiation factor IF-1	[TP0354-TP0097 (0.8382038)]
COG1536	COG1766	BSU16220	fliG	Flagellar motor switch protein fliG	BSU16210	fliF	Flagellar M-ring protein	[TP0400-TP0399 (0.9198608), TP0026-TP0399 (0.9539454)]
COG0319	COG0787	BSU25320	yqfG	UPF0054 protein yqfG	BSU17640	alr2	Alanine racemase 2 {UniProtKB/Swiss-Prot:P94494}	[TP0650-TP0681 (0.82058704)]
COG0319	COG0787	BSU25320	yqfG	UPF0054 protein yqfG	BSU04640	alr	Alanine racemase 1 {UniProtKB/Swiss-Prot:P10725}	[TP0650-TP0681 (0.82058704)]
COG0215	COG1536	BSU00940	spnA	Cysteinyl-tRNA synthetase (EC 6.1.1.16) (Cysteine--tRNA ligase) (CysRS)	BSU16220	fliG	Flagellar motor switch protein fliG	[TP0091-TP0400 (0.6374247)]
COG0564	COG1418	BSU11620	yjbO	Hypothetical RNA pseudouridine synthase yjbO (EC 5.4.99.-) (RNA- uridine isomerase) (RNA pseudouridylate synthase)	BSU16960	ymdA	UPF0144 protein ymdA	[TP0154-TP1018 (0.7668753)]
COG0564	COG1418	BSU15460	ylyB	Hypothetical RNA pseudouridine synthase ylyB (EC 5.4.99.-) (RNA- uridine isomerase) (RNA pseudouridylate synthase)	BSU31830	BSU31830	YueE protein {UniProtKB/TrEMBL:O32098}	[TP0154-TP1018 (0.7668753)]
COG0564	COG1418	BSU09210	yhcT	Hypothetical RNA pseudouridine synthase yhcT (EC 5.4.99.-) (RNA- uridine isomerase) (RNA pseudouridylate synthase)	BSU21890	ypgQ	Hypothetical protein ypgQ	[TP0154-TP1018 (0.7668753)]
COG0564	COG1418	BSU09210	yhcT	Hypothetical RNA pseudouridine synthase yhcT (EC 5.4.99.-) (RNA- uridine isomerase) (RNA pseudouridylate synthase)	BSU16960	ymdA	UPF0144 protein ymdA	[TP0154-TP1018 (0.7668753)]
COG0564	COG1418	BSU11620	yjbO	Hypothetical RNA pseudouridine synthase yjbO (EC 5.4.99.-) (RNA- uridine isomerase) (RNA pseudouridylate synthase)	BSU21890	ypgQ	Hypothetical protein ypgQ	[TP0154-TP1018 (0.7668753)]
COG0564	COG1418	BSU09210	yhcT	Hypothetical RNA pseudouridine synthase yhcT (EC 5.4.99.-) (RNA- uridine isomerase) (RNA pseudouridylate synthase)	BSU31830	BSU31830	YueE protein {UniProtKB/TrEMBL:O32098}	[TP0154-TP1018 (0.7668753)]
COG0564	COG1418	BSU15460	ylyB	Hypothetical RNA pseudouridine synthase ylyB (EC 5.4.99.-) (RNA- uridine isomerase) (RNA pseudouridylate synthase)	BSU16960	ymdA	UPF0144 protein ymdA	[TP0154-TP1018 (0.7668753)]
COG0564	COG1418	BSU15460	ylyB	Hypothetical RNA pseudouridine synthase ylyB (EC 5.4.99.-) (RNA- uridine isomerase) (RNA pseudouridylate synthase)	BSU21890	ypgQ	Hypothetical protein ypgQ	[TP0154-TP1018 (0.7668753)]
COG0564	COG1418	BSU11620	yjbO	Hypothetical RNA pseudouridine synthase yjbO (EC 5.4.99.-) (RNA- uridine isomerase) (RNA pseudouridylate synthase)	BSU31830	BSU31830	YueE protein {UniProtKB/TrEMBL:O32098}	[TP0154-TP1018 (0.7668753)]
COG0849	COG1595	BSU15280	ftsA	Cell division protein ftsA	BSU14730	BSU14730	YlaC protein {UniProtKB/TrEMBL:O07627}	[TP0389-TP0092 (0.66770643)]
COG0849	COG1595	BSU15280	ftsA	Cell division protein ftsA	BSU23100	sigX	RNA polymerase sigma factor sigX	[TP0389-TP0092 (0.66770643)]
COG0849	COG1595	BSU15280	ftsA	Cell division protein ftsA	BSU27120	sigV	RNA polymerase sigma factor sigV	[TP0389-TP0092 (0.66770643)]
COG0849	COG1595	BSU15280	ftsA	Cell division protein ftsA	BSU38700	sigY	RNA polymerase sigma factor sigY	[TP0389-TP0092 (0.66770643)]
COG0849	COG1595	BSU15280	ftsA	Cell division protein ftsA	BSU01730	sigW	RNA polymerase sigma factor sigW	[TP0389-TP0092 (0.66770643)]
COG0849	COG1595	BSU15280	ftsA	Cell division protein ftsA	BSU00980	sigH	RNA polymerase sigma-H factor (Sigma-30)	[TP0389-TP0092 (0.66770643)]
COG0849	COG1595	BSU15280	ftsA	Cell division protein ftsA	BSU09520	sigM	RNA polymerase sigma factor sigM	[TP0389-TP0092 (0.66770643)]
COG0849	COG1595	BSU15280	ftsA	Cell division protein ftsA	BSU26840	sigZ	RNA polymerase sigma factor sigZ	[TP0389-TP0092 (0.66770643)]
COG0849	COG1595	BSU15280	ftsA	Cell division protein ftsA	BSU12560	pcf	Positive control factor	[TP0389-TP0092 (0.66770643)]
COG1197	COG5401	BSU00550	mfd	Transcription-repair coupling factor (EC 3.6.1.-) (TRCF) (ATP- dependent helicase mfd)	BSU28380	gerM	Germination protein gerM	[TP0344-TP0832 (0.5396384)]
COG0301	COG1529	BSU29580	thiI	Probable thiamine biosynthesis protein thiI	BSU32480	pucD	Probable xanthine dehydrogenase subunit D (EC 1.17.1.4) (XDHase subunit D)	[TP0559-TP0079 (0.62660724)]
COG0036	COG2001	BSU15790	rpe	Ribulose-phosphate 3-epimerase (EC 5.1.3.1) (Pentose-5-phosphate 3- epimerase) (PPE) (R5P3E)	BSU15130	mraZ	Protein mraZ {UniProtKB/Swiss-Prot:P55343}	[TP0945-TP0383 (0.685165)]
COG0280	COG0457	BSU37660	pta	Phosphate acetyltransferase (EC 2.3.1.8) (Phosphotransacetylase) (Vegetative protein 43) (VEG43)	BSU22590	ypiA	Hypothetical protein ypiA	[TP0094-TP0067 (0.5068833)]
COG0280	COG0457	BSU24090	yqiS	Probable phosphate butyryltransferase (EC 2.3.1.19) (Phosphotransbutyrylase)	BSU40300	rapG	Response regulator aspartate phosphatase G (EC 3.1.-.-)	[TP0094-TP0067 (0.5068833)]
COG0280	COG0457	BSU24090	yqiS	Probable phosphate butyryltransferase (EC 2.3.1.19) (Phosphotransbutyrylase)	BSU18910	rapK	Response regulator aspartate phosphatase K (EC 3.1.-.-)	[TP0094-TP0067 (0.5068833)]
COG0280	COG0457	BSU24090	yqiS	Probable phosphate butyryltransferase (EC 2.3.1.19) (Phosphotransbutyrylase)	BSU03770	rapC	Response regulator aspartate phosphatase C (EC 3.1.-.-)	[TP0094-TP0067 (0.5068833)]
COG0280	COG0457	BSU24090	yqiS	Probable phosphate butyryltransferase (EC 2.3.1.19) (Phosphotransbutyrylase)	BSU22590	ypiA	Hypothetical protein ypiA	[TP0094-TP0067 (0.5068833)]
COG0280	COG0457	BSU37660	pta	Phosphate acetyltransferase (EC 2.3.1.8) (Phosphotransacetylase) (Vegetative protein 43) (VEG43)	BSU36690	rapB	Response regulator aspartate phosphatase B (EC 3.1.-.-) (Stage 0 sporulation protein P)	[TP0094-TP0067 (0.5068833)]
COG0280	COG0457	BSU37660	pta	Phosphate acetyltransferase (EC 2.3.1.8) (Phosphotransacetylase) (Vegetative protein 43) (VEG43)	BSU27490	BSU27490	YrrB protein {UniProtKB/TrEMBL:O34452}	[TP0094-TP0067 (0.5068833)]
COG0280	COG0457	BSU37660	pta	Phosphate acetyltransferase (EC 2.3.1.8) (Phosphotransacetylase) (Vegetative protein 43) (VEG43)	BSU02820	rapJ	Response regulator aspartate phosphatase J (EC 3.1.-.-)	[TP0094-TP0067 (0.5068833)]
COG0280	COG0457	BSU37660	pta	Phosphate acetyltransferase (EC 2.3.1.8) (Phosphotransacetylase) (Vegetative protein 43) (VEG43)	BSU34810	BSU34810	Hypothetical protein yvcD	[TP0094-TP0067 (0.5068833)]
COG0280	COG0457	BSU24090	yqiS	Probable phosphate butyryltransferase (EC 2.3.1.19) (Phosphotransbutyrylase)	BSU02820	rapJ	Response regulator aspartate phosphatase J (EC 3.1.-.-)	[TP0094-TP0067 (0.5068833)]
COG0280	COG0457	BSU37660	pta	Phosphate acetyltransferase (EC 2.3.1.8) (Phosphotransacetylase) (Vegetative protein 43) (VEG43)	BSU37460	rapF	Response regulator aspartate phosphatase F (EC 3.1.-.-)	[TP0094-TP0067 (0.5068833)]
COG0280	COG0457	BSU37660	pta	Phosphate acetyltransferase (EC 2.3.1.8) (Phosphotransacetylase) (Vegetative protein 43) (VEG43)	BSU03770	rapC	Response regulator aspartate phosphatase C (EC 3.1.-.-)	[TP0094-TP0067 (0.5068833)]
COG0280	COG0457	BSU37660	pta	Phosphate acetyltransferase (EC 2.3.1.8) (Phosphotransacetylase) (Vegetative protein 43) (VEG43)	BSU40300	rapG	Response regulator aspartate phosphatase G (EC 3.1.-.-)	[TP0094-TP0067 (0.5068833)]
COG0280	COG0457	BSU37660	pta	Phosphate acetyltransferase (EC 2.3.1.8) (Phosphotransacetylase) (Vegetative protein 43) (VEG43)	BSU06140	gutR	Transcription activator gutR	[TP0094-TP0067 (0.5068833)]
COG0280	COG0457	BSU24090	yqiS	Probable phosphate butyryltransferase (EC 2.3.1.19) (Phosphotransbutyrylase)	BSU05010	rapI	Response regulator aspartate phosphatase I (EC 3.1.-.-)	[TP0094-TP0067 (0.5068833)]
COG0280	COG0457	BSU37660	pta	Phosphate acetyltransferase (EC 2.3.1.8) (Phosphotransacetylase) (Vegetative protein 43) (VEG43)	BSU36380	rapD	Response regulator aspartate phosphatase D (EC 3.1.-.-)	[TP0094-TP0067 (0.5068833)]
COG0280	COG0457	BSU24090	yqiS	Probable phosphate butyryltransferase (EC 2.3.1.19) (Phosphotransbutyrylase)	BSU12430	rapA	Response regulator aspartate phosphatase A (EC 3.1.-.-) (Glucose starvation-inducible protein A) (Stage 0 sporulation protein L)	[TP0094-TP0067 (0.5068833)]
COG0280	COG0457	BSU37660	pta	Phosphate acetyltransferase (EC 2.3.1.8) (Phosphotransacetylase) (Vegetative protein 43) (VEG43)	BSU12430	rapA	Response regulator aspartate phosphatase A (EC 3.1.-.-) (Glucose starvation-inducible protein A) (Stage 0 sporulation protein L)	[TP0094-TP0067 (0.5068833)]
COG0280	COG0457	BSU24090	yqiS	Probable phosphate butyryltransferase (EC 2.3.1.19) (Phosphotransbutyrylase)	BSU36690	rapB	Response regulator aspartate phosphatase B (EC 3.1.-.-) (Stage 0 sporulation protein P)	[TP0094-TP0067 (0.5068833)]
COG0280	COG0457	BSU24090	yqiS	Probable phosphate butyryltransferase (EC 2.3.1.19) (Phosphotransbutyrylase)	BSU25830	rapE	Response regulator aspartate phosphatase E (EC 3.1.-.-)	[TP0094-TP0067 (0.5068833)]
COG0280	COG0457	BSU37660	pta	Phosphate acetyltransferase (EC 2.3.1.8) (Phosphotransacetylase) (Vegetative protein 43) (VEG43)	BSU06830	rapH	Response regulator aspartate phosphatase H (EC 3.1.-.-) (PSP28)	[TP0094-TP0067 (0.5068833)]
COG0280	COG0457	BSU24090	yqiS	Probable phosphate butyryltransferase (EC 2.3.1.19) (Phosphotransbutyrylase)	BSU37460	rapF	Response regulator aspartate phosphatase F (EC 3.1.-.-)	[TP0094-TP0067 (0.5068833)]
COG0280	COG0457	BSU37660	pta	Phosphate acetyltransferase (EC 2.3.1.8) (Phosphotransacetylase) (Vegetative protein 43) (VEG43)	BSU05010	rapI	Response regulator aspartate phosphatase I (EC 3.1.-.-)	[TP0094-TP0067 (0.5068833)]
COG0280	COG0457	BSU37660	pta	Phosphate acetyltransferase (EC 2.3.1.8) (Phosphotransacetylase) (Vegetative protein 43) (VEG43)	BSU25830	rapE	Response regulator aspartate phosphatase E (EC 3.1.-.-)	[TP0094-TP0067 (0.5068833)]
COG0280	COG0457	BSU24090	yqiS	Probable phosphate butyryltransferase (EC 2.3.1.19) (Phosphotransbutyrylase)	BSU06830	rapH	Response regulator aspartate phosphatase H (EC 3.1.-.-) (PSP28)	[TP0094-TP0067 (0.5068833)]
COG0280	COG0457	BSU24090	yqiS	Probable phosphate butyryltransferase (EC 2.3.1.19) (Phosphotransbutyrylase)	BSU36380	rapD	Response regulator aspartate phosphatase D (EC 3.1.-.-)	[TP0094-TP0067 (0.5068833)]
COG0280	COG0457	BSU24090	yqiS	Probable phosphate butyryltransferase (EC 2.3.1.19) (Phosphotransbutyrylase)	BSU06140	gutR	Transcription activator gutR	[TP0094-TP0067 (0.5068833)]
COG0280	COG0457	BSU24090	yqiS	Probable phosphate butyryltransferase (EC 2.3.1.19) (Phosphotransbutyrylase)	BSU34810	BSU34810	Hypothetical protein yvcD	[TP0094-TP0067 (0.5068833)]
COG0280	COG0457	BSU37660	pta	Phosphate acetyltransferase (EC 2.3.1.8) (Phosphotransacetylase) (Vegetative protein 43) (VEG43)	BSU18910	rapK	Response regulator aspartate phosphatase K (EC 3.1.-.-)	[TP0094-TP0067 (0.5068833)]
COG0280	COG0457	BSU24090	yqiS	Probable phosphate butyryltransferase (EC 2.3.1.19) (Phosphotransbutyrylase)	BSU27490	BSU27490	YrrB protein {UniProtKB/TrEMBL:O34452}	[TP0094-TP0067 (0.5068833)]
COG1108	COG1277	BSU30750	mntC	Manganese transport system membrane protein mntC	BSU04500	BSU04500	YdbK protein {UniProtKB/TrEMBL:P96606}	[TP0165-TP0880 (0.79878455)]
COG1108	COG1277	BSU02870	BSU02870	YceA {UniProtKB/TrEMBL:O34610}	BSU02580	ycbO	Hypothetical protein ycbO	[TP0165-TP0880 (0.79878455)]
COG1108	COG1277	BSU02870	BSU02870	YceA {UniProtKB/TrEMBL:O34610}	BSU04500	BSU04500	YdbK protein {UniProtKB/TrEMBL:P96606}	[TP0165-TP0880 (0.79878455)]
COG1108	COG1277	BSU02870	BSU02870	YceA {UniProtKB/TrEMBL:O34610}	BSU09090	yhcI	Hypothetical protein yhcI	[TP0165-TP0880 (0.79878455)]
COG1108	COG1277	BSU30740	mntD	Manganese transport system membrane protein mntD	BSU09090	yhcI	Hypothetical protein yhcI	[TP0165-TP0880 (0.79878455)]
COG1108	COG1277	BSU30740	mntD	Manganese transport system membrane protein mntD	BSU02580	ycbO	Hypothetical protein ycbO	[TP0165-TP0880 (0.79878455)]
COG1108	COG1277	BSU30740	mntD	Manganese transport system membrane protein mntD	BSU04500	BSU04500	YdbK protein {UniProtKB/TrEMBL:P96606}	[TP0165-TP0880 (0.79878455)]
COG1108	COG1277	BSU30750	mntC	Manganese transport system membrane protein mntC	BSU09090	yhcI	Hypothetical protein yhcI	[TP0165-TP0880 (0.79878455)]
COG1108	COG1277	BSU30750	mntC	Manganese transport system membrane protein mntC	BSU02580	ycbO	Hypothetical protein ycbO	[TP0165-TP0880 (0.79878455)]
COG0457	COG0495	BSU22590	ypiA	Hypothetical protein ypiA	BSU30320	leuS	Leucyl-tRNA synthetase (EC 6.1.1.4) (Leucine--tRNA ligase) (LeuRS)	[TP0067-TP0586 (0.714839)]
COG0457	COG0495	BSU27490	BSU27490	YrrB protein {UniProtKB/TrEMBL:O34452}	BSU30320	leuS	Leucyl-tRNA synthetase (EC 6.1.1.4) (Leucine--tRNA ligase) (LeuRS)	[TP0067-TP0586 (0.714839)]
COG0457	COG0495	BSU12430	rapA	Response regulator aspartate phosphatase A (EC 3.1.-.-) (Glucose starvation-inducible protein A) (Stage 0 sporulation protein L)	BSU30320	leuS	Leucyl-tRNA synthetase (EC 6.1.1.4) (Leucine--tRNA ligase) (LeuRS)	[TP0067-TP0586 (0.714839)]
COG0457	COG0495	BSU03770	rapC	Response regulator aspartate phosphatase C (EC 3.1.-.-)	BSU30320	leuS	Leucyl-tRNA synthetase (EC 6.1.1.4) (Leucine--tRNA ligase) (LeuRS)	[TP0067-TP0586 (0.714839)]
COG0457	COG0495	BSU06140	gutR	Transcription activator gutR	BSU30320	leuS	Leucyl-tRNA synthetase (EC 6.1.1.4) (Leucine--tRNA ligase) (LeuRS)	[TP0067-TP0586 (0.714839)]
COG0457	COG0495	BSU18910	rapK	Response regulator aspartate phosphatase K (EC 3.1.-.-)	BSU30320	leuS	Leucyl-tRNA synthetase (EC 6.1.1.4) (Leucine--tRNA ligase) (LeuRS)	[TP0067-TP0586 (0.714839)]
COG0457	COG0495	BSU37460	rapF	Response regulator aspartate phosphatase F (EC 3.1.-.-)	BSU30320	leuS	Leucyl-tRNA synthetase (EC 6.1.1.4) (Leucine--tRNA ligase) (LeuRS)	[TP0067-TP0586 (0.714839)]
COG0457	COG0495	BSU25830	rapE	Response regulator aspartate phosphatase E (EC 3.1.-.-)	BSU30320	leuS	Leucyl-tRNA synthetase (EC 6.1.1.4) (Leucine--tRNA ligase) (LeuRS)	[TP0067-TP0586 (0.714839)]
COG0457	COG0495	BSU05010	rapI	Response regulator aspartate phosphatase I (EC 3.1.-.-)	BSU30320	leuS	Leucyl-tRNA synthetase (EC 6.1.1.4) (Leucine--tRNA ligase) (LeuRS)	[TP0067-TP0586 (0.714839)]
COG0457	COG0495	BSU36690	rapB	Response regulator aspartate phosphatase B (EC 3.1.-.-) (Stage 0 sporulation protein P)	BSU30320	leuS	Leucyl-tRNA synthetase (EC 6.1.1.4) (Leucine--tRNA ligase) (LeuRS)	[TP0067-TP0586 (0.714839)]
COG0457	COG0495	BSU06830	rapH	Response regulator aspartate phosphatase H (EC 3.1.-.-) (PSP28)	BSU30320	leuS	Leucyl-tRNA synthetase (EC 6.1.1.4) (Leucine--tRNA ligase) (LeuRS)	[TP0067-TP0586 (0.714839)]
COG0457	COG0495	BSU34810	BSU34810	Hypothetical protein yvcD	BSU30320	leuS	Leucyl-tRNA synthetase (EC 6.1.1.4) (Leucine--tRNA ligase) (LeuRS)	[TP0067-TP0586 (0.714839)]
COG0457	COG0495	BSU36380	rapD	Response regulator aspartate phosphatase D (EC 3.1.-.-)	BSU30320	leuS	Leucyl-tRNA synthetase (EC 6.1.1.4) (Leucine--tRNA ligase) (LeuRS)	[TP0067-TP0586 (0.714839)]
COG0457	COG0495	BSU40300	rapG	Response regulator aspartate phosphatase G (EC 3.1.-.-)	BSU30320	leuS	Leucyl-tRNA synthetase (EC 6.1.1.4) (Leucine--tRNA ligase) (LeuRS)	[TP0067-TP0586 (0.714839)]
COG0457	COG0495	BSU02820	rapJ	Response regulator aspartate phosphatase J (EC 3.1.-.-)	BSU30320	leuS	Leucyl-tRNA synthetase (EC 6.1.1.4) (Leucine--tRNA ligase) (LeuRS)	[TP0067-TP0586 (0.714839)]
COG0257	COG0472	BSU01400	BSU01400	50S ribosomal protein L36	BSU35530	tagO	Probable undecaprenyl-phosphate N-acetylglucosaminyl 1-phosphate transferase (EC 2.7.8.-) (UDP-GlcNAc:undecaprenyl-P GlcNAc 1-P transferase)	[TP0209-TP0345 (0.64932555)]
COG0257	COG0472	BSU01400	BSU01400	50S ribosomal protein L36	BSU15190	mraY	Phospho-N-acetylmuramoyl-pentapeptide-transferase (EC 2.7.8.13) (UDP- MurNAc-pentapeptide phosphotransferase)	[TP0209-TP0345 (0.64932555)]
COG0358	COG0457	BSU25210	BSU25210	DNA primase {UniProtKB/Swiss-Prot:P05096}	BSU03770	rapC	Response regulator aspartate phosphatase C (EC 3.1.-.-)	[TP0492-TP0648 (0.5111708)]
COG0358	COG0457	BSU25210	BSU25210	DNA primase {UniProtKB/Swiss-Prot:P05096}	BSU40300	rapG	Response regulator aspartate phosphatase G (EC 3.1.-.-)	[TP0492-TP0648 (0.5111708)]
COG0358	COG0457	BSU25210	BSU25210	DNA primase {UniProtKB/Swiss-Prot:P05096}	BSU12430	rapA	Response regulator aspartate phosphatase A (EC 3.1.-.-) (Glucose starvation-inducible protein A) (Stage 0 sporulation protein L)	[TP0492-TP0648 (0.5111708)]
COG0358	COG0457	BSU25210	BSU25210	DNA primase {UniProtKB/Swiss-Prot:P05096}	BSU37460	rapF	Response regulator aspartate phosphatase F (EC 3.1.-.-)	[TP0492-TP0648 (0.5111708)]
COG0358	COG0457	BSU25210	BSU25210	DNA primase {UniProtKB/Swiss-Prot:P05096}	BSU25830	rapE	Response regulator aspartate phosphatase E (EC 3.1.-.-)	[TP0492-TP0648 (0.5111708)]
COG0358	COG0457	BSU25210	BSU25210	DNA primase {UniProtKB/Swiss-Prot:P05096}	BSU22590	ypiA	Hypothetical protein ypiA	[TP0492-TP0648 (0.5111708)]
COG0358	COG0457	BSU25210	BSU25210	DNA primase {UniProtKB/Swiss-Prot:P05096}	BSU34810	BSU34810	Hypothetical protein yvcD	[TP0492-TP0648 (0.5111708)]
COG0358	COG0457	BSU25210	BSU25210	DNA primase {UniProtKB/Swiss-Prot:P05096}	BSU06140	gutR	Transcription activator gutR	[TP0492-TP0648 (0.5111708)]
COG0358	COG0457	BSU25210	BSU25210	DNA primase {UniProtKB/Swiss-Prot:P05096}	BSU18910	rapK	Response regulator aspartate phosphatase K (EC 3.1.-.-)	[TP0492-TP0648 (0.5111708)]
COG0358	COG0457	BSU25210	BSU25210	DNA primase {UniProtKB/Swiss-Prot:P05096}	BSU06830	rapH	Response regulator aspartate phosphatase H (EC 3.1.-.-) (PSP28)	[TP0492-TP0648 (0.5111708)]
COG0358	COG0457	BSU25210	BSU25210	DNA primase {UniProtKB/Swiss-Prot:P05096}	BSU27490	BSU27490	YrrB protein {UniProtKB/TrEMBL:O34452}	[TP0492-TP0648 (0.5111708)]
COG0358	COG0457	BSU25210	BSU25210	DNA primase {UniProtKB/Swiss-Prot:P05096}	BSU36690	rapB	Response regulator aspartate phosphatase B (EC 3.1.-.-) (Stage 0 sporulation protein P)	[TP0492-TP0648 (0.5111708)]
COG0358	COG0457	BSU25210	BSU25210	DNA primase {UniProtKB/Swiss-Prot:P05096}	BSU02820	rapJ	Response regulator aspartate phosphatase J (EC 3.1.-.-)	[TP0492-TP0648 (0.5111708)]
COG0358	COG0457	BSU25210	BSU25210	DNA primase {UniProtKB/Swiss-Prot:P05096}	BSU05010	rapI	Response regulator aspartate phosphatase I (EC 3.1.-.-)	[TP0492-TP0648 (0.5111708)]
COG0358	COG0457	BSU25210	BSU25210	DNA primase {UniProtKB/Swiss-Prot:P05096}	BSU36380	rapD	Response regulator aspartate phosphatase D (EC 3.1.-.-)	[TP0492-TP0648 (0.5111708)]
COG0301	COG0301	BSU29580	thiI	Probable thiamine biosynthesis protein thiI	BSU29580	thiI	Probable thiamine biosynthesis protein thiI	[TP0559-TP0559 (0.6965584)]
COG0766	COG1419	BSU36760	murAA	UDP-N-acetylglucosamine 1-carboxyvinyltransferase 1 (EC 2.5.1.7) (Enoylpyruvate transferase 1) (UDP-N-acetylglucosamine enolpyruvyl transferase 1) (EPT 1)	BSU16400	flhF	Flagellar biosynthesis protein flhF (Flagella-associated GTP-binding protein)	[TP0029-TP0713 (0.80866665)]
COG0766	COG1419	BSU37100	murAB	UDP-N-acetylglucosamine 1-carboxyvinyltransferase 2 (EC 2.5.1.7) (Enoylpyruvate transferase 2) (UDP-N-acetylglucosamine enolpyruvyl transferase 2) (EPT 2)	BSU16400	flhF	Flagellar biosynthesis protein flhF (Flagella-associated GTP-binding protein)	[TP0029-TP0713 (0.80866665)]
COG1317	COG1536	BSU16230	fliH	Probable flagellar assembly protein fliH	BSU16220	fliG	Flagellar motor switch protein fliG	[TP0401-TP0026 (0.96139234)]
COG1214	COG1516	BSU05920	BSU05920	YdiC protein {UniProtKB/TrEMBL:O05516}	BSU35330	fliS	Flagellar protein fliS	[TP0876-TP0943 (0.57131183)]
COG0608	COG1234	BSU20350	BSU20350	YorK protein {UniProtKB/TrEMBL:O31903}	BSU10240	BSU10240	Hypothetical protein yhfI	[TP0704-TP0819 (0.5844061)]
COG0608	COG1234	BSU27620	BSU27620	YrvE protein {UniProtKB/TrEMBL:O32044}	BSU10240	BSU10240	Hypothetical protein yhfI	[TP0704-TP0819 (0.5844061)]
COG0608	COG1234	BSU20350	BSU20350	YorK protein {UniProtKB/TrEMBL:O31903}	BSU23840	rnz	Ribonuclease Z (EC 3.1.26.11) (RNase Z) (tRNase Z) (tRNA 3 endonuclease)	[TP0704-TP0819 (0.5844061)]
COG0608	COG1234	BSU27620	BSU27620	YrvE protein {UniProtKB/TrEMBL:O32044}	BSU23840	rnz	Ribonuclease Z (EC 3.1.26.11) (RNase Z) (tRNase Z) (tRNA 3 endonuclease)	[TP0704-TP0819 (0.5844061)]
COG0024	COG0125	BSU01380	map	Methionine aminopeptidase (EC 3.4.11.18) (MAP) (Peptidase M)	BSU00280	tmk	Thymidylate kinase {UniProtKB/Swiss-Prot:P37537}	[TP0842-TP0354 (0.8096375)]
COG0024	COG0125	BSU07690	BSU07690	Methionine aminopeptidase	BSU00280	tmk	Thymidylate kinase {UniProtKB/Swiss-Prot:P37537}	[TP0842-TP0354 (0.8096375)]
COG1077	COG1426	BSU36410	mbl	MreB-like protein {UniProtKB/Swiss-Prot:P39751}	BSU16910	BSU16910	YmfM protein {UniProtKB/TrEMBL:O31771}	[TP0497-TP0334 (0.739115)]
COG1077	COG1426	BSU28030	mreB	Rod shape-determining protein mreB	BSU16910	BSU16910	YmfM protein {UniProtKB/TrEMBL:O31771}	[TP0497-TP0334 (0.739115)]
COG1077	COG1426	BSU14470	mreBH	Protein mreBH {UniProtKB/Swiss-Prot:P39763}	BSU16910	BSU16910	YmfM protein {UniProtKB/TrEMBL:O31771}	[TP0497-TP0334 (0.739115)]
COG0618	COG1214	BSU29250	BSU29250	YtqI {UniProtKB/TrEMBL:O34600}	BSU05920	BSU05920	YdiC protein {UniProtKB/TrEMBL:O05516}	[TP0803-TP0876 (0.700686)]
COG0257	COG0779	BSU01400	BSU01400	50S ribosomal protein L36	BSU16590	ylxS	Hypothetical UPF0090 protein ylxS	[TP0209-TP0893 (0.7461857)]
COG1291	COG1291	BSU13690	motA	Chemotaxis protein motA (Motility protein A)	BSU29730	ytxD	Hypothetical protein ytxD	[TP0725-TP0725 (0.8044664)]
COG1291	COG1291	BSU29730	ytxD	Hypothetical protein ytxD	BSU13690	motA	Chemotaxis protein motA (Motility protein A)	[TP0725-TP0725 (0.8044664)]
COG1291	COG1291	BSU13690	motA	Chemotaxis protein motA (Motility protein A)	BSU13690	motA	Chemotaxis protein motA (Motility protein A)	[TP0725-TP0725 (0.8044664)]
COG1291	COG1291	BSU29730	ytxD	Hypothetical protein ytxD	BSU29730	ytxD	Hypothetical protein ytxD	[TP0725-TP0725 (0.8044664)]
COG0275	COG1815	BSU15140	mraW	S-adenosyl-methyltransferase mraW (EC 2.1.1.-)	BSU16180	flgB	Flagellar basal-body rod protein flgB	[TP0384-TP0396 (0.81050646)]
COG1536	COG1536	BSU16220	fliG	Flagellar motor switch protein fliG	BSU16220	fliG	Flagellar motor switch protein fliG	[TP0026-TP0400 (0.5928469)]
COG0457	COG0845	BSU18910	rapK	Response regulator aspartate phosphatase K (EC 3.1.-.-)	BSU33280	BSU33280	YvrP protein {UniProtKB/TrEMBL:O35007}	[TP0648-TP0965 (0.54118866)]
COG0457	COG0845	BSU27490	BSU27490	YrrB protein {UniProtKB/TrEMBL:O34452}	BSU14350	BSU14350	YknX protein {UniProtKB/TrEMBL:O31710}	[TP0648-TP0965 (0.54118866)]
COG0457	COG0845	BSU40300	rapG	Response regulator aspartate phosphatase G (EC 3.1.-.-)	BSU14350	BSU14350	YknX protein {UniProtKB/TrEMBL:O31710}	[TP0648-TP0965 (0.54118866)]
COG0457	COG0845	BSU34810	BSU34810	Hypothetical protein yvcD	BSU14350	BSU14350	YknX protein {UniProtKB/TrEMBL:O31710}	[TP0648-TP0965 (0.54118866)]
COG0457	COG0845	BSU02820	rapJ	Response regulator aspartate phosphatase J (EC 3.1.-.-)	BSU14350	BSU14350	YknX protein {UniProtKB/TrEMBL:O31710}	[TP0648-TP0965 (0.54118866)]
COG0457	COG0845	BSU27490	BSU27490	YrrB protein {UniProtKB/TrEMBL:O34452}	BSU33280	BSU33280	YvrP protein {UniProtKB/TrEMBL:O35007}	[TP0648-TP0965 (0.54118866)]
COG0457	COG0845	BSU06140	gutR	Transcription activator gutR	BSU14350	BSU14350	YknX protein {UniProtKB/TrEMBL:O31710}	[TP0648-TP0965 (0.54118866)]
COG0457	COG0845	BSU36690	rapB	Response regulator aspartate phosphatase B (EC 3.1.-.-) (Stage 0 sporulation protein P)	BSU14350	BSU14350	YknX protein {UniProtKB/TrEMBL:O31710}	[TP0648-TP0965 (0.54118866)]
COG0457	COG0845	BSU40300	rapG	Response regulator aspartate phosphatase G (EC 3.1.-.-)	BSU33280	BSU33280	YvrP protein {UniProtKB/TrEMBL:O35007}	[TP0648-TP0965 (0.54118866)]
COG0457	COG0845	BSU22590	ypiA	Hypothetical protein ypiA	BSU33280	BSU33280	YvrP protein {UniProtKB/TrEMBL:O35007}	[TP0648-TP0965 (0.54118866)]
COG0457	COG0845	BSU02820	rapJ	Response regulator aspartate phosphatase J (EC 3.1.-.-)	BSU33280	BSU33280	YvrP protein {UniProtKB/TrEMBL:O35007}	[TP0648-TP0965 (0.54118866)]
COG0457	COG0845	BSU34810	BSU34810	Hypothetical protein yvcD	BSU33280	BSU33280	YvrP protein {UniProtKB/TrEMBL:O35007}	[TP0648-TP0965 (0.54118866)]
COG0457	COG0845	BSU25830	rapE	Response regulator aspartate phosphatase E (EC 3.1.-.-)	BSU14350	BSU14350	YknX protein {UniProtKB/TrEMBL:O31710}	[TP0648-TP0965 (0.54118866)]
COG0457	COG0845	BSU05010	rapI	Response regulator aspartate phosphatase I (EC 3.1.-.-)	BSU33280	BSU33280	YvrP protein {UniProtKB/TrEMBL:O35007}	[TP0648-TP0965 (0.54118866)]
COG0457	COG0845	BSU36380	rapD	Response regulator aspartate phosphatase D (EC 3.1.-.-)	BSU33280	BSU33280	YvrP protein {UniProtKB/TrEMBL:O35007}	[TP0648-TP0965 (0.54118866)]
COG0457	COG0845	BSU03770	rapC	Response regulator aspartate phosphatase C (EC 3.1.-.-)	BSU14350	BSU14350	YknX protein {UniProtKB/TrEMBL:O31710}	[TP0648-TP0965 (0.54118866)]
COG0457	COG0845	BSU12430	rapA	Response regulator aspartate phosphatase A (EC 3.1.-.-) (Glucose starvation-inducible protein A) (Stage 0 sporulation protein L)	BSU33280	BSU33280	YvrP protein {UniProtKB/TrEMBL:O35007}	[TP0648-TP0965 (0.54118866)]
COG0457	COG0845	BSU37460	rapF	Response regulator aspartate phosphatase F (EC 3.1.-.-)	BSU33280	BSU33280	YvrP protein {UniProtKB/TrEMBL:O35007}	[TP0648-TP0965 (0.54118866)]
COG0457	COG0845	BSU12430	rapA	Response regulator aspartate phosphatase A (EC 3.1.-.-) (Glucose starvation-inducible protein A) (Stage 0 sporulation protein L)	BSU14350	BSU14350	YknX protein {UniProtKB/TrEMBL:O31710}	[TP0648-TP0965 (0.54118866)]
COG0457	COG0845	BSU18910	rapK	Response regulator aspartate phosphatase K (EC 3.1.-.-)	BSU14350	BSU14350	YknX protein {UniProtKB/TrEMBL:O31710}	[TP0648-TP0965 (0.54118866)]
COG0457	COG0845	BSU06140	gutR	Transcription activator gutR	BSU33280	BSU33280	YvrP protein {UniProtKB/TrEMBL:O35007}	[TP0648-TP0965 (0.54118866)]
COG0457	COG0845	BSU36690	rapB	Response regulator aspartate phosphatase B (EC 3.1.-.-) (Stage 0 sporulation protein P)	BSU33280	BSU33280	YvrP protein {UniProtKB/TrEMBL:O35007}	[TP0648-TP0965 (0.54118866)]
COG0457	COG0845	BSU22590	ypiA	Hypothetical protein ypiA	BSU14350	BSU14350	YknX protein {UniProtKB/TrEMBL:O31710}	[TP0648-TP0965 (0.54118866)]
COG0457	COG0845	BSU03770	rapC	Response regulator aspartate phosphatase C (EC 3.1.-.-)	BSU33280	BSU33280	YvrP protein {UniProtKB/TrEMBL:O35007}	[TP0648-TP0965 (0.54118866)]
COG0457	COG0845	BSU37460	rapF	Response regulator aspartate phosphatase F (EC 3.1.-.-)	BSU14350	BSU14350	YknX protein {UniProtKB/TrEMBL:O31710}	[TP0648-TP0965 (0.54118866)]
COG0457	COG0845	BSU36380	rapD	Response regulator aspartate phosphatase D (EC 3.1.-.-)	BSU14350	BSU14350	YknX protein {UniProtKB/TrEMBL:O31710}	[TP0648-TP0965 (0.54118866)]
COG0457	COG0845	BSU25830	rapE	Response regulator aspartate phosphatase E (EC 3.1.-.-)	BSU33280	BSU33280	YvrP protein {UniProtKB/TrEMBL:O35007}	[TP0648-TP0965 (0.54118866)]
COG0457	COG0845	BSU06830	rapH	Response regulator aspartate phosphatase H (EC 3.1.-.-) (PSP28)	BSU33280	BSU33280	YvrP protein {UniProtKB/TrEMBL:O35007}	[TP0648-TP0965 (0.54118866)]
COG0457	COG0845	BSU05010	rapI	Response regulator aspartate phosphatase I (EC 3.1.-.-)	BSU14350	BSU14350	YknX protein {UniProtKB/TrEMBL:O31710}	[TP0648-TP0965 (0.54118866)]
COG0457	COG0845	BSU06830	rapH	Response regulator aspartate phosphatase H (EC 3.1.-.-) (PSP28)	BSU14350	BSU14350	YknX protein {UniProtKB/TrEMBL:O31710}	[TP0648-TP0965 (0.54118866)]
COG0419	COG1512	BSU10650	sbcC	Nuclease sbcCD subunit C	BSU06200	BSU06200	YdjH protein {UniProtKB/TrEMBL:O35004}	[TP0627-TP0561 (0.5704539)]
COG0760	COG2239	BSU09950	prsA	Foldase protein prsA precursor (EC 5.2.1.8)	BSU13300	BSU13300	YkoK {UniProtKB/TrEMBL:O34442}	[TP1016-TP0917 (0.81817394)]
COG0760	COG2239	BSU00720	yacD	Hypothetical protein yacD	BSU13300	BSU13300	YkoK {UniProtKB/TrEMBL:O34442}	[TP1016-TP0917 (0.81817394)]
COG1536	COG1776	BSU16220	fliG	Flagellar motor switch protein fliG	BSU16320	fliY	Flagellar motor switch protein fliY	[TP0026-TP0720 (0.7923422)]
COG1536	COG1776	BSU16220	fliG	Flagellar motor switch protein fliG	BSU16450	BSU16450	Chemotaxis protein cheC	[TP0026-TP0720 (0.7923422)]
COG0782	COG1057	BSU27320	greA	Transcription elongation factor greA (Transcript cleavage factor greA) (General stress protein 20M) (GSP20M)	BSU25640	nadD	Nicotinate-nucleotide adenylyltransferase (EC 2.7.7.18) (Deamido- NAD(+) pyrophosphorylase) (Deamido-NAD(+) diphosphorylase) (Nicotinate mononucleotide adenylyltransferase) (NaMN adenylyltransferase)	[TP0019-TP0741 (0.75909394)]
COG0803	COG5401	BSU02850	BSU02850	YcdH {UniProtKB/TrEMBL:O34966}	BSU28380	gerM	Germination protein gerM	[TP0163-TP0832 (0.52403957)]
COG0803	COG5401	BSU30770	mntA	Manganese-binding lipoprotein mntA precursor	BSU28380	gerM	Germination protein gerM	[TP0163-TP0832 (0.52403957)]
COG1580	COG5401	BSU16300	fliL	Flagellar fliL protein	BSU28380	gerM	Germination protein gerM	[TP0722-TP0832 (0.5858538)]
COG1516	COG1516	BSU35330	fliS	Flagellar protein fliS	BSU35330	fliS	Flagellar protein fliS	[TP0943-TP0943 (0.5311184)]
COG1079	COG2239	BSU31570	BSU31570	Hypothetical protein yufQ	BSU13300	BSU13300	YkoK {UniProtKB/TrEMBL:O34442}	[TP0302-TP0917 (0.5527395)]
COG1109	COG1157	BSU09310	yhxB	Probable phosphomannomutase (EC 5.4.2.8) (PMM)	BSU16240	fliI	Flagellum-specific ATP synthase (EC 3.6.3.14)	[TP0413-TP0402 (0.78400123)]
COG1109	COG1157	BSU01770	glmM	Phosphoglucosamine mutase (EC 5.4.2.10)	BSU16240	fliI	Flagellum-specific ATP synthase (EC 3.6.3.14)	[TP0413-TP0402 (0.78400123)]
COG1987	COG2239	BSU16360	fliQ	Flagellar biosynthetic protein fliQ	BSU13300	BSU13300	YkoK {UniProtKB/TrEMBL:O34442}	[TP0717-TP0917 (0.53720385)]
COG0217	COG1235	BSU06840	yeeI	Hypothetical UPF0082 protein yeeI	BSU40370	BSU40370	YycJ protein {UniProtKB/TrEMBL:Q45611}	[TP0474-TP0489 (0.71912634)]
COG0217	COG1235	BSU27820	yrbC	Hypothetical UPF0082 protein yrbC	BSU40370	BSU40370	YycJ protein {UniProtKB/TrEMBL:Q45611}	[TP0474-TP0489 (0.71912634)]
COG1256	COG1776	BSU35410	flgK	Flagellar hook-associated protein 1 (HAP1)	BSU16320	fliY	Flagellar motor switch protein fliY	[TP0660-TP0720 (0.80235356)]
COG1256	COG1776	BSU35410	flgK	Flagellar hook-associated protein 1 (HAP1)	BSU16450	BSU16450	Chemotaxis protein cheC	[TP0660-TP0720 (0.80235356)]
COG0012	COG0188	BSU40920	engD	GTP-dependent nucleic acid-binding protein engD	BSU00070	gyrA	DNA gyrase subunit A (EC 5.99.1.3)	[TP0124-TP0005 (0.7149395)]
COG0012	COG0188	BSU40920	engD	GTP-dependent nucleic acid-binding protein engD	BSU18100	parC	DNA topoisomerase 4 subunit A (EC 5.99.1.-) (Topoisomerase IV subunit A)	[TP0124-TP0005 (0.7149395)]
COG0206	COG1774	BSU15290	ftsZ	Cell division protein ftsZ	BSU00320	yaaT	Stage 0 sporulation protein yaaT	[TP0390-TP0046 (0.67547834)]
COG1512	COG1963	BSU06200	BSU06200	YdjH protein {UniProtKB/TrEMBL:O35004}	BSU32060	BSU32060	YuiD protein {UniProtKB/TrEMBL:O32107}	[TP0561-TP0153 (0.5704539)]
COG0324	COG1558	BSU17330	miaA	tRNA delta(2)-isopentenylpyrophosphate transferase (EC 2.5.1.8) (IPP transferase) (Isopentenyl-diphosphate:tRNA isopentenyltransferase) (IPTase) (IPPT)	BSU16190	flgC	Flagellar basal-body rod protein flgC	[TP0637-TP0397 (0.66148543)]
COG0528	COG1774	BSU16510	pyrH	Uridylate kinase (EC 2.7.4.-) (UK) (Uridine monophosphate kinase) (UMP kinase)	BSU00320	yaaT	Stage 0 sporulation protein yaaT	[TP0099-TP0046 (0.65377367)]
COG0154	COG2868	BSU06680	gatA	Glutamyl-tRNA(Gln) amidotransferase subunit A (EC 6.3.5.-) (Glu-ADT subunit A)	BSU27950	ysxB	Hypothetical protein ysxB	[TP1020-TP0744 (0.70068353)]
COG0840	COG1157	BSU07360	BSU07360	YfmS {UniProtKB/TrEMBL:O06477}	BSU16240	fliI	Flagellum-specific ATP synthase (EC 3.6.3.14)	[TP0640-TP0402 (0.9180537)]
COG0840	COG1157	BSU33690	BSU33690	YvaQ protein {UniProtKB/TrEMBL:O32239}	BSU16240	fliI	Flagellum-specific ATP synthase (EC 3.6.3.14)	[TP0640-TP0402 (0.9180537)]
COG0840	COG1157	BSU31250	BSU31250	Methyl-accepting chemotaxis protein tlpA	BSU16240	fliI	Flagellum-specific ATP synthase (EC 3.6.3.14)	[TP0640-TP0402 (0.9180537)]
COG0840	COG1157	BSU31240	mcpA	Methyl-accepting chemotaxis protein mcpA (H1)	BSU16240	fliI	Flagellum-specific ATP synthase (EC 3.6.3.14)	[TP0640-TP0402 (0.9180537)]
COG0840	COG1157	BSU18610	BSU18610	YoaH {UniProtKB/TrEMBL:O34576}	BSU16240	fliI	Flagellum-specific ATP synthase (EC 3.6.3.14)	[TP0640-TP0402 (0.9180537)]
COG0840	COG1157	BSU31230	tlpB	Methyl-accepting chemotaxis protein tlpB	BSU16240	fliI	Flagellum-specific ATP synthase (EC 3.6.3.14)	[TP0640-TP0402 (0.9180537)]
COG0840	COG1157	BSU13950	mcpC	Methyl-accepting chemotaxis protein mcpC	BSU16240	fliI	Flagellum-specific ATP synthase (EC 3.6.3.14)	[TP0640-TP0402 (0.9180537)]
COG0840	COG1157	BSU31260	mcpB	Methyl-accepting chemotaxis protein mcpB (H3)	BSU16240	fliI	Flagellum-specific ATP synthase (EC 3.6.3.14)	[TP0640-TP0402 (0.9180537)]
COG0840	COG1157	BSU03440	tlpC	Methyl-accepting chemotaxis protein tlpC	BSU16240	fliI	Flagellum-specific ATP synthase (EC 3.6.3.14)	[TP0640-TP0402 (0.9180537)]
COG0840	COG1157	BSU10380	hemAT	Heme-based aerotactic transducer hemAT	BSU16240	fliI	Flagellum-specific ATP synthase (EC 3.6.3.14)	[TP0640-TP0402 (0.9180537)]
COG0462	COG0492	BSU00510	prs	Ribose-phosphate pyrophosphokinase (EC 2.7.6.1) (RPPK) (Phosphoribosyl pyrophosphate synthetase) (P-Rib-PP synthetase) (PRPP synthetase)	BSU03270	BSU03270	YcgT protein {UniProtKB/TrEMBL:O31475}	[TP0294-TP0814 (0.8323514)]
COG0462	COG0492	BSU00510	prs	Ribose-phosphate pyrophosphokinase (EC 2.7.6.1) (RPPK) (Phosphoribosyl pyrophosphate synthetase) (P-Rib-PP synthetase) (PRPP synthetase)	BSU34790	trxB	Thioredoxin reductase (EC 1.8.1.9) (TRXR) (General stress protein 35) (GSP35)	[TP0294-TP0814 (0.8323514)]
COG0462	COG0492	BSU00510	prs	Ribose-phosphate pyrophosphokinase (EC 2.7.6.1) (RPPK) (Phosphoribosyl pyrophosphate synthetase) (P-Rib-PP synthetase) (PRPP synthetase)	BSU32110	BSU32110	Thioredoxine reductase {UniProtKB/TrEMBL:O05268}	[TP0294-TP0814 (0.8323514)]
COG0462	COG0492	BSU00510	prs	Ribose-phosphate pyrophosphokinase (EC 2.7.6.1) (RPPK) (Phosphoribosyl pyrophosphate synthetase) (P-Rib-PP synthetase) (PRPP synthetase)	BSU22950	ypdA	Hypothetical protein ypdA	[TP0294-TP0814 (0.8323514)]
COG0124	COG0254	BSU27560	hisS	Histidyl-tRNA synthetase (EC 6.1.1.21) (Histidine--tRNA ligase) (HisRS)	BSU30700	ytiA	50S ribosomal protein L31 type B	[TP0641-TP0255 (0.65973145)]
COG0124	COG0254	BSU27560	hisS	Histidyl-tRNA synthetase (EC 6.1.1.21) (Histidine--tRNA ligase) (HisRS)	BSU37070	rpmE	50S ribosomal protein L31	[TP0641-TP0255 (0.65973145)]
COG0178	COG0272	BSU35160	uvrA	UvrABC system protein A (UvrA protein) (Excinuclease ABC subunit A)	BSU06620	lig	DNA ligase (EC 6.5.1.2) (Polydeoxyribonucleotide synthase [NAD+])	[TP0514-TP0634 (0.7537598)]
COG1512	COG1684	BSU06200	BSU06200	YdjH protein {UniProtKB/TrEMBL:O35004}	BSU16370	fliR	Flagellar biosynthetic protein fliR	[TP0561-TP0716 (0.6360963)]
COG0495	COG1558	BSU30320	leuS	Leucyl-tRNA synthetase (EC 6.1.1.4) (Leucine--tRNA ligase) (LeuRS)	BSU16190	flgC	Flagellar basal-body rod protein flgC	[TP0586-TP0397 (0.60331625)]
COG1135	COG1466	BSU32750	BSU32750	YusC protein {UniProtKB/TrEMBL:O32169}	BSU25560	yqeN	Hypothetical protein yqeN	[TP0120-TP0588 (0.7896185)]
COG0208	COG5401	BSU17390	nrdF	Ribonucleoside-diphosphate reductase subunit beta (EC 1.17.4.1) (Ribonucleotide reductase small subunit)	BSU28380	gerM	Germination protein gerM	[TP0053-TP0832 (0.61589503)]
COG0208	COG5401	BSU20040	BSU20040	YojQ/S {UniProtKB/TrEMBL:O30601}	BSU28380	gerM	Germination protein gerM	[TP0053-TP0832 (0.61589503)]
COG1292	COG1512	BSU30070	opuD	Glycine betaine transporter opuD	BSU06200	BSU06200	YdjH protein {UniProtKB/TrEMBL:O35004}	[TP0106-TP0561 (0.5550382)]
COG0608	COG1159	BSU27620	BSU27620	YrvE protein {UniProtKB/TrEMBL:O32044}	BSU25290	bex	GTP-binding protein era homolog (Bex protein)	[TP0704-TP0541 (0.7586372)]
COG0608	COG1159	BSU20350	BSU20350	YorK protein {UniProtKB/TrEMBL:O31903}	BSU25290	bex	GTP-binding protein era homolog (Bex protein)	[TP0704-TP0541 (0.7586372)]
COG0242	COG0263	BSU15720	def	Peptide deformylase 1 (EC 3.5.1.88) (PDF 1) (Polypeptide deformylase 1)	BSU18470	proJ	Glutamate 5-kinase 2 (EC 2.7.2.11) (Gamma-glutamyl kinase 2) (GK 2)	[TP0757-TP0351 (0.5771584)]
COG0242	COG0263	BSU15720	def	Peptide deformylase 1 (EC 3.5.1.88) (PDF 1) (Polypeptide deformylase 1)	BSU13120	proB	Glutamate 5-kinase 1 (EC 2.7.2.11) (Gamma-glutamyl kinase 1) (GK 1)	[TP0757-TP0351 (0.5771584)]
COG0242	COG0263	BSU14560	defB	Peptide deformylase 2 (EC 3.5.1.88) (PDF 2) (Polypeptide deformylase 2)	BSU13120	proB	Glutamate 5-kinase 1 (EC 2.7.2.11) (Gamma-glutamyl kinase 1) (GK 1)	[TP0757-TP0351 (0.5771584)]
COG0242	COG0263	BSU14560	defB	Peptide deformylase 2 (EC 3.5.1.88) (PDF 2) (Polypeptide deformylase 2)	BSU18470	proJ	Glutamate 5-kinase 2 (EC 2.7.2.11) (Gamma-glutamyl kinase 2) (GK 2)	[TP0757-TP0351 (0.5771584)]
COG1115	COG2239	BSU18120	alsT	Amino acid carrier protein alsT	BSU13300	BSU13300	YkoK {UniProtKB/TrEMBL:O34442}	[TP0414-TP0917 (0.53720385)]
COG1115	COG2239	BSU02420	glnT	Probable sodium/glutamine symporter glnT	BSU13300	BSU13300	YkoK {UniProtKB/TrEMBL:O34442}	[TP0414-TP0917 (0.53720385)]
COG1115	COG2239	BSU07750	BSU07750	YflA protein {UniProtKB/TrEMBL:O34708}	BSU13300	BSU13300	YkoK {UniProtKB/TrEMBL:O34442}	[TP0414-TP0917 (0.53720385)]
COG1115	COG2239	BSU27810	BSU27810	Hypothetical protein yrbD	BSU13300	BSU13300	YkoK {UniProtKB/TrEMBL:O34442}	[TP0414-TP0917 (0.53720385)]
COG0566	COG1589	BSU00960	yacO	Putative trmH family tRNA/rRNA methyltransferase yacO (EC 2.1.1.-)	BSU15240	dds	Division initiation protein (Cell division and sporulation protein)	[TP0109-TP0388 (0.8512026)]
COG0566	COG1589	BSU28650	BSU28650	Hypothetical protein ysgA	BSU15240	dds	Division initiation protein (Cell division and sporulation protein)	[TP0109-TP0388 (0.8512026)]
COG1366	COG1776	BSU04710	rsbV	Anti-sigma-B factor antagonist (Anti-anti-sigma-B factor)	BSU16450	BSU16450	Chemotaxis protein cheC	[TP0233-TP0720 (0.5310372)]
COG1366	COG1776	BSU07180	BSU07180	YezB protein {UniProtKB/TrEMBL:O31537}	BSU16450	BSU16450	Chemotaxis protein cheC	[TP0233-TP0720 (0.5310372)]
COG1366	COG1776	BSU07180	BSU07180	YezB protein {UniProtKB/TrEMBL:O31537}	BSU16320	fliY	Flagellar motor switch protein fliY	[TP0233-TP0720 (0.5310372)]
COG1366	COG1776	BSU04680	rsbS	Antagonist protein rsbS	BSU16320	fliY	Flagellar motor switch protein fliY	[TP0233-TP0720 (0.5310372)]
COG1366	COG1776	BSU04710	rsbV	Anti-sigma-B factor antagonist (Anti-anti-sigma-B factor)	BSU16320	fliY	Flagellar motor switch protein fliY	[TP0233-TP0720 (0.5310372)]
COG1366	COG1776	BSU04680	rsbS	Antagonist protein rsbS	BSU16450	BSU16450	Chemotaxis protein cheC	[TP0233-TP0720 (0.5310372)]
COG1366	COG1776	BSU23470	spoIIAA	Anti-sigma F factor antagonist (Stage II sporulation protein AA)	BSU16450	BSU16450	Chemotaxis protein cheC	[TP0233-TP0720 (0.5310372)]
COG1366	COG1776	BSU23470	spoIIAA	Anti-sigma F factor antagonist (Stage II sporulation protein AA)	BSU16320	fliY	Flagellar motor switch protein fliY	[TP0233-TP0720 (0.5310372)]
COG0739	COG4786	BSU27980	spoIVFA	Stage IV sporulation protein FA	BSU36400	flhO	Flagellar hook-basal body complex protein flhO	[TP0782-TP0961 (0.69582695)]
COG0739	COG4786	BSU36550	BSU36550	Hypothetical protein ywnI	BSU36400	flhO	Flagellar hook-basal body complex protein flhO	[TP0782-TP0961 (0.69582695)]
COG0739	COG4786	BSU32340	lytH	L-Ala--D-Glu endopeptidase (EC 3.4.-.-) (Peptidoglycan hydrolase) (Sporulation-specific endopeptidase)	BSU36400	flhO	Flagellar hook-basal body complex protein flhO	[TP0782-TP0961 (0.69582695)]
COG0739	COG4786	BSU36550	BSU36550	Hypothetical protein ywnI	BSU36390	flhP	Flagellar hook-basal body complex protein flhP	[TP0782-TP0961 (0.69582695)]
COG0739	COG4786	BSU27980	spoIVFA	Stage IV sporulation protein FA	BSU16290	flgG	Flagellar basal-body rod protein flgG (Distal rod protein)	[TP0782-TP0961 (0.69582695)]
COG0739	COG4786	BSU27980	spoIVFA	Stage IV sporulation protein FA	BSU36390	flhP	Flagellar hook-basal body complex protein flhP	[TP0782-TP0961 (0.69582695)]
COG0739	COG4786	BSU32340	lytH	L-Ala--D-Glu endopeptidase (EC 3.4.-.-) (Peptidoglycan hydrolase) (Sporulation-specific endopeptidase)	BSU16290	flgG	Flagellar basal-body rod protein flgG (Distal rod protein)	[TP0782-TP0961 (0.69582695)]
COG0739	COG4786	BSU32340	lytH	L-Ala--D-Glu endopeptidase (EC 3.4.-.-) (Peptidoglycan hydrolase) (Sporulation-specific endopeptidase)	BSU36390	flhP	Flagellar hook-basal body complex protein flhP	[TP0782-TP0961 (0.69582695)]
COG0739	COG4786	BSU36550	BSU36550	Hypothetical protein ywnI	BSU16290	flgG	Flagellar basal-body rod protein flgG (Distal rod protein)	[TP0782-TP0961 (0.69582695)]
COG0124	COG0546	BSU27560	hisS	Histidyl-tRNA synthetase (EC 6.1.1.21) (Histidine--tRNA ligase) (HisRS)	BSU34970	ppaX	Pyrophosphatase ppaX (EC 3.6.1.1)	[TP0641-TP0554 (0.5196431)]
COG0495	COG2882	BSU30320	leuS	Leucyl-tRNA synthetase (EC 6.1.1.4) (Leucine--tRNA ligase) (LeuRS)	BSU16250	cheF	Flagellar fliJ protein (Chemotaxis cheF protein)	[TP0586-TP0403 (0.64541596)]
COG0457	COG1234	BSU03770	rapC	Response regulator aspartate phosphatase C (EC 3.1.-.-)	BSU10240	BSU10240	Hypothetical protein yhfI	[TP0095-TP0819 (0.5178716)]
COG0457	COG1234	BSU40300	rapG	Response regulator aspartate phosphatase G (EC 3.1.-.-)	BSU23840	rnz	Ribonuclease Z (EC 3.1.26.11) (RNase Z) (tRNase Z) (tRNA 3 endonuclease)	[TP0095-TP0819 (0.5178716)]
COG0457	COG1234	BSU06140	gutR	Transcription activator gutR	BSU10240	BSU10240	Hypothetical protein yhfI	[TP0095-TP0819 (0.5178716)]
COG0457	COG1234	BSU22590	ypiA	Hypothetical protein ypiA	BSU10240	BSU10240	Hypothetical protein yhfI	[TP0095-TP0819 (0.5178716)]
COG0457	COG1234	BSU03770	rapC	Response regulator aspartate phosphatase C (EC 3.1.-.-)	BSU23840	rnz	Ribonuclease Z (EC 3.1.26.11) (RNase Z) (tRNase Z) (tRNA 3 endonuclease)	[TP0095-TP0819 (0.5178716)]
COG0457	COG1234	BSU12430	rapA	Response regulator aspartate phosphatase A (EC 3.1.-.-) (Glucose starvation-inducible protein A) (Stage 0 sporulation protein L)	BSU23840	rnz	Ribonuclease Z (EC 3.1.26.11) (RNase Z) (tRNase Z) (tRNA 3 endonuclease)	[TP0095-TP0819 (0.5178716)]
COG0457	COG1234	BSU18910	rapK	Response regulator aspartate phosphatase K (EC 3.1.-.-)	BSU23840	rnz	Ribonuclease Z (EC 3.1.26.11) (RNase Z) (tRNase Z) (tRNA 3 endonuclease)	[TP0095-TP0819 (0.5178716)]
COG0457	COG1234	BSU36380	rapD	Response regulator aspartate phosphatase D (EC 3.1.-.-)	BSU10240	BSU10240	Hypothetical protein yhfI	[TP0095-TP0819 (0.5178716)]
COG0457	COG1234	BSU25830	rapE	Response regulator aspartate phosphatase E (EC 3.1.-.-)	BSU10240	BSU10240	Hypothetical protein yhfI	[TP0095-TP0819 (0.5178716)]
COG0457	COG1234	BSU36380	rapD	Response regulator aspartate phosphatase D (EC 3.1.-.-)	BSU23840	rnz	Ribonuclease Z (EC 3.1.26.11) (RNase Z) (tRNase Z) (tRNA 3 endonuclease)	[TP0095-TP0819 (0.5178716)]
COG0457	COG1234	BSU27490	BSU27490	YrrB protein {UniProtKB/TrEMBL:O34452}	BSU23840	rnz	Ribonuclease Z (EC 3.1.26.11) (RNase Z) (tRNase Z) (tRNA 3 endonuclease)	[TP0095-TP0819 (0.5178716)]
COG0457	COG1234	BSU05010	rapI	Response regulator aspartate phosphatase I (EC 3.1.-.-)	BSU23840	rnz	Ribonuclease Z (EC 3.1.26.11) (RNase Z) (tRNase Z) (tRNA 3 endonuclease)	[TP0095-TP0819 (0.5178716)]
COG0457	COG1234	BSU25830	rapE	Response regulator aspartate phosphatase E (EC 3.1.-.-)	BSU23840	rnz	Ribonuclease Z (EC 3.1.26.11) (RNase Z) (tRNase Z) (tRNA 3 endonuclease)	[TP0095-TP0819 (0.5178716)]
COG0457	COG1234	BSU34810	BSU34810	Hypothetical protein yvcD	BSU23840	rnz	Ribonuclease Z (EC 3.1.26.11) (RNase Z) (tRNase Z) (tRNA 3 endonuclease)	[TP0095-TP0819 (0.5178716)]
COG0457	COG1234	BSU12430	rapA	Response regulator aspartate phosphatase A (EC 3.1.-.-) (Glucose starvation-inducible protein A) (Stage 0 sporulation protein L)	BSU10240	BSU10240	Hypothetical protein yhfI	[TP0095-TP0819 (0.5178716)]
COG0457	COG1234	BSU40300	rapG	Response regulator aspartate phosphatase G (EC 3.1.-.-)	BSU10240	BSU10240	Hypothetical protein yhfI	[TP0095-TP0819 (0.5178716)]
COG0457	COG1234	BSU37460	rapF	Response regulator aspartate phosphatase F (EC 3.1.-.-)	BSU23840	rnz	Ribonuclease Z (EC 3.1.26.11) (RNase Z) (tRNase Z) (tRNA 3 endonuclease)	[TP0095-TP0819 (0.5178716)]
COG0457	COG1234	BSU06140	gutR	Transcription activator gutR	BSU23840	rnz	Ribonuclease Z (EC 3.1.26.11) (RNase Z) (tRNase Z) (tRNA 3 endonuclease)	[TP0095-TP0819 (0.5178716)]
COG0457	COG1234	BSU36690	rapB	Response regulator aspartate phosphatase B (EC 3.1.-.-) (Stage 0 sporulation protein P)	BSU23840	rnz	Ribonuclease Z (EC 3.1.26.11) (RNase Z) (tRNase Z) (tRNA 3 endonuclease)	[TP0095-TP0819 (0.5178716)]
COG0457	COG1234	BSU02820	rapJ	Response regulator aspartate phosphatase J (EC 3.1.-.-)	BSU10240	BSU10240	Hypothetical protein yhfI	[TP0095-TP0819 (0.5178716)]
COG0457	COG1234	BSU02820	rapJ	Response regulator aspartate phosphatase J (EC 3.1.-.-)	BSU23840	rnz	Ribonuclease Z (EC 3.1.26.11) (RNase Z) (tRNase Z) (tRNA 3 endonuclease)	[TP0095-TP0819 (0.5178716)]
COG0457	COG1234	BSU05010	rapI	Response regulator aspartate phosphatase I (EC 3.1.-.-)	BSU10240	BSU10240	Hypothetical protein yhfI	[TP0095-TP0819 (0.5178716)]
COG0457	COG1234	BSU27490	BSU27490	YrrB protein {UniProtKB/TrEMBL:O34452}	BSU10240	BSU10240	Hypothetical protein yhfI	[TP0095-TP0819 (0.5178716)]
COG0457	COG1234	BSU18910	rapK	Response regulator aspartate phosphatase K (EC 3.1.-.-)	BSU10240	BSU10240	Hypothetical protein yhfI	[TP0095-TP0819 (0.5178716)]
COG0457	COG1234	BSU36690	rapB	Response regulator aspartate phosphatase B (EC 3.1.-.-) (Stage 0 sporulation protein P)	BSU10240	BSU10240	Hypothetical protein yhfI	[TP0095-TP0819 (0.5178716)]
COG0457	COG1234	BSU06830	rapH	Response regulator aspartate phosphatase H (EC 3.1.-.-) (PSP28)	BSU10240	BSU10240	Hypothetical protein yhfI	[TP0095-TP0819 (0.5178716)]
COG0457	COG1234	BSU22590	ypiA	Hypothetical protein ypiA	BSU23840	rnz	Ribonuclease Z (EC 3.1.26.11) (RNase Z) (tRNase Z) (tRNA 3 endonuclease)	[TP0095-TP0819 (0.5178716)]
COG0457	COG1234	BSU37460	rapF	Response regulator aspartate phosphatase F (EC 3.1.-.-)	BSU10240	BSU10240	Hypothetical protein yhfI	[TP0095-TP0819 (0.5178716)]
COG0457	COG1234	BSU34810	BSU34810	Hypothetical protein yvcD	BSU10240	BSU10240	Hypothetical protein yhfI	[TP0095-TP0819 (0.5178716)]
COG0457	COG1234	BSU06830	rapH	Response regulator aspartate phosphatase H (EC 3.1.-.-) (PSP28)	BSU23840	rnz	Ribonuclease Z (EC 3.1.26.11) (RNase Z) (tRNase Z) (tRNA 3 endonuclease)	[TP0095-TP0819 (0.5178716)]
COG0257	COG0773	BSU01400	BSU01400	50S ribosomal protein L36	BSU29790	murC	UDP-N-acetylmuramate--L-alanine ligase (EC 6.3.2.8) (UDP-N- acetylmuramoyl-L-alanine synthetase)	[TP0209-TP0341 (0.6926446)]
COG0272	COG1879	BSU06620	lig	DNA ligase (EC 6.5.1.2) (Polydeoxyribonucleotide synthase [NAD+])	BSU35960	rbsB	D-ribose-binding protein precursor (EC 3.6.3.17)	[TP0634-TP0684 (0.56216276)]
COG2208	COG2239	BSU00640	spoIIE	Stage II sporulation protein E (EC 3.1.3.16)	BSU13300	BSU13300	YkoK {UniProtKB/TrEMBL:O34442}	[TP0218-TP0917 (0.6618409)]
COG2208	COG2239	BSU34110	rsbP	Phosphoserine phosphatase rsbP (EC 3.1.3.3)	BSU13300	BSU13300	YkoK {UniProtKB/TrEMBL:O34442}	[TP0218-TP0917 (0.6618409)]
COG2208	COG2239	BSU04700	rsbU	Phosphoserine phosphatase rsbU (EC 3.1.3.3) (Sigma factor sigB regulation protein rsbU)	BSU13300	BSU13300	YkoK {UniProtKB/TrEMBL:O34442}	[TP0218-TP0917 (0.6618409)]
COG0217	COG1480	BSU06840	yeeI	Hypothetical UPF0082 protein yeeI	BSU25330	yqfF	Hypothetical protein yqfF	[TP0474-TP0651 (0.71912634)]
COG0217	COG1480	BSU27820	yrbC	Hypothetical UPF0082 protein yrbC	BSU25330	yqfF	Hypothetical protein yqfF	[TP0474-TP0651 (0.71912634)]
COG0257	COG0681	BSU01400	BSU01400	50S ribosomal protein L36	BSU23310	sipS	Signal peptidase I S (EC 3.4.21.89) (SPase I) (Leader peptidase I)	[TP0209-TP0926 (0.69083804)]
COG0257	COG0681	BSU01400	BSU01400	50S ribosomal protein L36	BSU04010	sipU	Signal peptidase I U (EC 3.4.21.89) (SPase I) (Leader peptidase I)	[TP0209-TP0926 (0.69083804)]
COG0257	COG0681	BSU01400	BSU01400	50S ribosomal protein L36	BSU14410	sipT	Signal peptidase I T (EC 3.4.21.89) (SPase I) (Leader peptidase I)	[TP0209-TP0926 (0.69083804)]
COG0257	COG0681	BSU01400	BSU01400	50S ribosomal protein L36	BSU10490	sipV	Signal peptidase I V (EC 3.4.21.89) (SPase I) (Leader peptidase I)	[TP0209-TP0926 (0.69083804)]
COG0257	COG0681	BSU01400	BSU01400	50S ribosomal protein L36	BSU24630	sipW	Signal peptidase I W (EC 3.4.21.89) (SPase I) (Leader peptidase I)	[TP0209-TP0926 (0.69083804)]
COG0526	COG1843	BSU18010	BSU18010	YneN protein {UniProtKB/TrEMBL:O31820}	BSU16280	ylxG	FlaA locus hypothetical protein ylxG (ORF 8)	[TP0100-TP0728 (0.58155864)]
COG0526	COG1843	BSU13840	stoA	Sporulation thiol-disulfide oxidoreductase A precursor (Stage IV sporulation protein H)	BSU16280	ylxG	FlaA locus hypothetical protein ylxG (ORF 8)	[TP0100-TP0728 (0.58155864)]
COG0526	COG1843	BSU32770	BSU32770	YusE protein {UniProtKB/TrEMBL:O32171}	BSU16280	ylxG	FlaA locus hypothetical protein ylxG (ORF 8)	[TP0100-TP0728 (0.58155864)]
COG0526	COG1843	BSU04550	BSU04550	YdbP protein {UniProtKB/TrEMBL:P96611}	BSU16280	ylxG	FlaA locus hypothetical protein ylxG (ORF 8)	[TP0100-TP0728 (0.58155864)]
COG0526	COG1843	BSU23150	resA	Thiol-disulfide oxidoreductase resA	BSU16280	ylxG	FlaA locus hypothetical protein ylxG (ORF 8)	[TP0100-TP0728 (0.58155864)]
COG0526	COG1843	BSU01980	BSU01980	YbdE protein {UniProtKB/TrEMBL:O31430}	BSU16280	ylxG	FlaA locus hypothetical protein ylxG (ORF 8)	[TP0100-TP0728 (0.58155864)]
COG0526	COG1843	BSU29840	BSU29840	Putative thioredoxin {UniProtKB/TrEMBL:O34357}	BSU16280	ylxG	FlaA locus hypothetical protein ylxG (ORF 8)	[TP0100-TP0728 (0.58155864)]
COG0526	COG1843	BSU14230	ykuV	Thiol-disulfide oxidoreductase ykuV (EC 1.8.-.-)	BSU16280	ylxG	FlaA locus hypothetical protein ylxG (ORF 8)	[TP0100-TP0728 (0.58155864)]
COG0526	COG1843	BSU05510	BSU05510	YdfQ protein {UniProtKB/TrEMBL:P96695}	BSU16280	ylxG	FlaA locus hypothetical protein ylxG (ORF 8)	[TP0100-TP0728 (0.58155864)]
COG0526	COG1843	BSU28500	trx	Thioredoxin {UniProtKB/Swiss-Prot:P14949}	BSU16280	ylxG	FlaA locus hypothetical protein ylxG (ORF 8)	[TP0100-TP0728 (0.58155864)]
COG1774	COG2812	BSU00320	yaaT	Stage 0 sporulation protein yaaT	BSU00190	dnaX	DNA polymerase III gamma/tau subunit (EC 2.7.7.7)	[TP0046-TP1005 (0.5678104)]
COG0768	COG1344	BSU15160	pbpB	Penicillin-binding protein 2B (PBP-2B)	BSU35400	flgL	Flagellar hook-associated protein 3 (HAP3)	[TP0760-TP0870 (0.7190043)]
COG0768	COG1344	BSU25000	yqgF	Hypothetical protein yqgF	BSU35360	hag	Flagellin {UniProtKB/Swiss-Prot:P02968}	[TP0760-TP0870 (0.7190043)]
COG0768	COG1344	BSU04140	pbpC	Penicillin-binding protein 3 (PBP 3) (PSPB20)	BSU35150	BSU35150	YvzB protein {UniProtKB/TrEMBL:O34366}	[TP0760-TP0870 (0.7190043)]
COG0768	COG1344	BSU15160	pbpB	Penicillin-binding protein 2B (PBP-2B)	BSU35150	BSU35150	YvzB protein {UniProtKB/TrEMBL:O34366}	[TP0760-TP0870 (0.7190043)]
COG0768	COG1344	BSU15170	spoVD	Stage V sporulation protein D (Sporulation-specific penicillin-binding protein)	BSU35360	hag	Flagellin {UniProtKB/Swiss-Prot:P02968}	[TP0760-TP0870 (0.7190043)]
COG0768	COG1344	BSU13980	BSU13980	YkuA protein {UniProtKB/TrEMBL:Q796K8}	BSU35360	hag	Flagellin {UniProtKB/Swiss-Prot:P02968}	[TP0760-TP0870 (0.7190043)]
COG0768	COG1344	BSU15160	pbpB	Penicillin-binding protein 2B (PBP-2B)	BSU35360	hag	Flagellin {UniProtKB/Swiss-Prot:P02968}	[TP0760-TP0870 (0.7190043)]
COG0768	COG1344	BSU25000	yqgF	Hypothetical protein yqgF	BSU35150	BSU35150	YvzB protein {UniProtKB/TrEMBL:O34366}	[TP0760-TP0870 (0.7190043)]
COG0768	COG1344	BSU15170	spoVD	Stage V sporulation protein D (Sporulation-specific penicillin-binding protein)	BSU35400	flgL	Flagellar hook-associated protein 3 (HAP3)	[TP0760-TP0870 (0.7190043)]
COG0768	COG1344	BSU04140	pbpC	Penicillin-binding protein 3 (PBP 3) (PSPB20)	BSU35360	hag	Flagellin {UniProtKB/Swiss-Prot:P02968}	[TP0760-TP0870 (0.7190043)]
COG0768	COG1344	BSU27310	BSU27310	YrrR protein {UniProtKB/TrEMBL:O32032}	BSU35360	hag	Flagellin {UniProtKB/Swiss-Prot:P02968}	[TP0760-TP0870 (0.7190043)]
COG0768	COG1344	BSU13980	BSU13980	YkuA protein {UniProtKB/TrEMBL:Q796K8}	BSU35150	BSU35150	YvzB protein {UniProtKB/TrEMBL:O34366}	[TP0760-TP0870 (0.7190043)]
COG0768	COG1344	BSU27310	BSU27310	YrrR protein {UniProtKB/TrEMBL:O32032}	BSU35150	BSU35150	YvzB protein {UniProtKB/TrEMBL:O34366}	[TP0760-TP0870 (0.7190043)]
COG0768	COG1344	BSU13980	BSU13980	YkuA protein {UniProtKB/TrEMBL:Q796K8}	BSU35400	flgL	Flagellar hook-associated protein 3 (HAP3)	[TP0760-TP0870 (0.7190043)]
COG0768	COG1344	BSU04140	pbpC	Penicillin-binding protein 3 (PBP 3) (PSPB20)	BSU35400	flgL	Flagellar hook-associated protein 3 (HAP3)	[TP0760-TP0870 (0.7190043)]
COG0768	COG1344	BSU15170	spoVD	Stage V sporulation protein D (Sporulation-specific penicillin-binding protein)	BSU35150	BSU35150	YvzB protein {UniProtKB/TrEMBL:O34366}	[TP0760-TP0870 (0.7190043)]
COG0768	COG1344	BSU27310	BSU27310	YrrR protein {UniProtKB/TrEMBL:O32032}	BSU35400	flgL	Flagellar hook-associated protein 3 (HAP3)	[TP0760-TP0870 (0.7190043)]
COG0768	COG1344	BSU25000	yqgF	Hypothetical protein yqgF	BSU35400	flgL	Flagellar hook-associated protein 3 (HAP3)	[TP0760-TP0870 (0.7190043)]
COG0036	COG1774	BSU15790	rpe	Ribulose-phosphate 3-epimerase (EC 5.1.3.1) (Pentose-5-phosphate 3- epimerase) (PPE) (R5P3E)	BSU00320	yaaT	Stage 0 sporulation protein yaaT	[TP0945-TP0046 (0.53769433)]
COG0228	COG0546	BSU15990	rpsP	30S ribosomal protein S16 (BS17)	BSU34970	ppaX	Pyrophosphatase ppaX (EC 3.6.1.1)	[TP0905-TP0554 (0.5352583)]
COG0503	COG1488	BSU27610	apt	Adenine phosphoribosyltransferase (EC 2.4.2.7) (APRT)	BSU31750	BSU31750	YueK protein {UniProtKB/TrEMBL:O32090}	[TP1039-TP0628 (0.6658587)]
COG0503	COG1488	BSU00470	purR	Pur operon repressor	BSU31750	BSU31750	YueK protein {UniProtKB/TrEMBL:O32090}	[TP1039-TP0628 (0.6658587)]
COG0503	COG1488	BSU22070	xpt	Xanthine phosphoribosyltransferase (EC 2.4.2.-)	BSU31750	BSU31750	YueK protein {UniProtKB/TrEMBL:O32090}	[TP1039-TP0628 (0.6658587)]
COG0770	COG2001	BSU04570	murF	UDP-N-acetylmuramoyl-tripeptide--D-alanyl-D-alanine ligase (EC 6.3.2.10) (UDP-MurNAc-pentapeptide synthetase) (D-alanyl-D- alanine-adding enzyme)	BSU15130	mraZ	Protein mraZ {UniProtKB/Swiss-Prot:P55343}	[TP0386-TP0383 (0.8315325)]
COG1418	COG5660	BSU31830	BSU31830	YueE protein {UniProtKB/TrEMBL:O32098}	BSU14740	ylaD	Hypothetical protein ylaD	[TP1018-TP0956 (0.7668753)]
COG1418	COG5660	BSU21890	ypgQ	Hypothetical protein ypgQ	BSU14740	ylaD	Hypothetical protein ylaD	[TP1018-TP0956 (0.7668753)]
COG1418	COG5660	BSU16960	ymdA	UPF0144 protein ymdA	BSU14740	ylaD	Hypothetical protein ylaD	[TP1018-TP0956 (0.7668753)]
COG0249	COG0546	BSU17040	mutS	DNA mismatch repair protein mutS	BSU34970	ppaX	Pyrophosphatase ppaX (EC 3.6.1.1)	[TP0328-TP0554 (0.5196431)]
COG0234	COG0803	BSU06020	groS	10 kDa chaperonin (Protein Cpn10) (groES protein)	BSU02850	BSU02850	YcdH {UniProtKB/TrEMBL:O34966}	[TP1013-TP0163 (0.67160416)]
COG0234	COG0803	BSU06020	groS	10 kDa chaperonin (Protein Cpn10) (groES protein)	BSU30770	mntA	Manganese-binding lipoprotein mntA precursor	[TP1013-TP0163 (0.67160416)]
COG0153	COG1879	BSU38200	galK	Galactokinase (EC 2.7.1.6) (Galactose kinase)	BSU35960	rbsB	D-ribose-binding protein precursor (EC 3.6.3.17)	[TP0418-TP0684 (0.73427343)]
COG0162	COG2834	BSU29670	BSU29670	Tyrosyl-tRNA synthetase 1 (EC 6.1.1.1) (Tyrosine--tRNA ligase 1) (TyrRS 1)	BSU04630	BSU04630	YdcC protein {UniProtKB/TrEMBL:P96619}	[TP0834-TP0333 (0.5313641)]
COG0162	COG2834	BSU38460	tyrT	Tyrosyl-tRNA synthetase 2 (EC 6.1.1.1) (Tyrosine--tRNA ligase 2) (TyrRS 2)	BSU04630	BSU04630	YdcC protein {UniProtKB/TrEMBL:P96619}	[TP0834-TP0333 (0.5313641)]
COG0342	COG0546	BSU27650	BSU27650	SecDF protein {UniProtKB/TrEMBL:O32047}	BSU34970	ppaX	Pyrophosphatase ppaX (EC 3.6.1.1)	[TP0410-TP0554 (0.6160348)]
COG1115	COG1319	BSU18120	alsT	Amino acid carrier protein alsT	BSU32490	pucC	Probable xanthine dehydrogenase subunit C (EC 1.17.1.4) (XDHase subunit C)	[TP0414-TP0081 (0.81817394)]
COG1115	COG1319	BSU07750	BSU07750	YflA protein {UniProtKB/TrEMBL:O34708}	BSU32490	pucC	Probable xanthine dehydrogenase subunit C (EC 1.17.1.4) (XDHase subunit C)	[TP0414-TP0081 (0.81817394)]
COG1115	COG1319	BSU27810	BSU27810	Hypothetical protein yrbD	BSU32490	pucC	Probable xanthine dehydrogenase subunit C (EC 1.17.1.4) (XDHase subunit C)	[TP0414-TP0081 (0.81817394)]
COG1115	COG1319	BSU02420	glnT	Probable sodium/glutamine symporter glnT	BSU32490	pucC	Probable xanthine dehydrogenase subunit C (EC 1.17.1.4) (XDHase subunit C)	[TP0414-TP0081 (0.81817394)]
COG0457	COG1536	BSU34810	BSU34810	Hypothetical protein yvcD	BSU16220	fliG	Flagellar motor switch protein fliG	[TP0648-TP0400 (0.69805074)]
COG0457	COG1536	BSU05010	rapI	Response regulator aspartate phosphatase I (EC 3.1.-.-)	BSU16220	fliG	Flagellar motor switch protein fliG	[TP0648-TP0400 (0.69805074)]
COG0457	COG1536	BSU36690	rapB	Response regulator aspartate phosphatase B (EC 3.1.-.-) (Stage 0 sporulation protein P)	BSU16220	fliG	Flagellar motor switch protein fliG	[TP0648-TP0400 (0.69805074)]
COG0457	COG1536	BSU37460	rapF	Response regulator aspartate phosphatase F (EC 3.1.-.-)	BSU16220	fliG	Flagellar motor switch protein fliG	[TP0648-TP0400 (0.69805074)]
COG0457	COG1536	BSU03770	rapC	Response regulator aspartate phosphatase C (EC 3.1.-.-)	BSU16220	fliG	Flagellar motor switch protein fliG	[TP0648-TP0400 (0.69805074)]
COG0457	COG1536	BSU12430	rapA	Response regulator aspartate phosphatase A (EC 3.1.-.-) (Glucose starvation-inducible protein A) (Stage 0 sporulation protein L)	BSU16220	fliG	Flagellar motor switch protein fliG	[TP0648-TP0400 (0.69805074)]
COG0457	COG1536	BSU18910	rapK	Response regulator aspartate phosphatase K (EC 3.1.-.-)	BSU16220	fliG	Flagellar motor switch protein fliG	[TP0648-TP0400 (0.69805074)]
COG0457	COG1536	BSU22590	ypiA	Hypothetical protein ypiA	BSU16220	fliG	Flagellar motor switch protein fliG	[TP0648-TP0400 (0.69805074)]
COG0457	COG1536	BSU02820	rapJ	Response regulator aspartate phosphatase J (EC 3.1.-.-)	BSU16220	fliG	Flagellar motor switch protein fliG	[TP0648-TP0400 (0.69805074)]
COG0457	COG1536	BSU06830	rapH	Response regulator aspartate phosphatase H (EC 3.1.-.-) (PSP28)	BSU16220	fliG	Flagellar motor switch protein fliG	[TP0648-TP0400 (0.69805074)]
COG0457	COG1536	BSU36380	rapD	Response regulator aspartate phosphatase D (EC 3.1.-.-)	BSU16220	fliG	Flagellar motor switch protein fliG	[TP0648-TP0400 (0.69805074)]
COG0457	COG1536	BSU06140	gutR	Transcription activator gutR	BSU16220	fliG	Flagellar motor switch protein fliG	[TP0648-TP0400 (0.69805074)]
COG0457	COG1536	BSU25830	rapE	Response regulator aspartate phosphatase E (EC 3.1.-.-)	BSU16220	fliG	Flagellar motor switch protein fliG	[TP0648-TP0400 (0.69805074)]
COG0457	COG1536	BSU40300	rapG	Response regulator aspartate phosphatase G (EC 3.1.-.-)	BSU16220	fliG	Flagellar motor switch protein fliG	[TP0648-TP0400 (0.69805074)]
COG0457	COG1536	BSU27490	BSU27490	YrrB protein {UniProtKB/TrEMBL:O34452}	BSU16220	fliG	Flagellar motor switch protein fliG	[TP0648-TP0400 (0.69805074)]
COG0240	COG0622	BSU22830	gpsA	Glycerol-3-phosphate dehydrogenase [NAD(P)+] (EC 1.1.1.94) (NAD(P)H- dependent glycerol-3-phosphate dehydrogenase) (NAD(P)H-dependent dihydroxyacetone-phosphate reductase)	BSU28350	ysnB	Putative metallophosphoesterase ysnB (EC 3.1.4.-)	[TP1009-TP0937 (0.80866665)]
COG0227	COG0492	BSU15820	rpmB	50S ribosomal protein L28	BSU32110	BSU32110	Thioredoxine reductase {UniProtKB/TrEMBL:O05268}	[TP0362-TP0814 (0.801083)]
COG0227	COG0492	BSU15820	rpmB	50S ribosomal protein L28	BSU03270	BSU03270	YcgT protein {UniProtKB/TrEMBL:O31475}	[TP0362-TP0814 (0.801083)]
COG0227	COG0492	BSU15820	rpmB	50S ribosomal protein L28	BSU34790	trxB	Thioredoxin reductase (EC 1.8.1.9) (TRXR) (General stress protein 35) (GSP35)	[TP0362-TP0814 (0.801083)]
COG0227	COG0492	BSU15820	rpmB	50S ribosomal protein L28	BSU22950	ypdA	Hypothetical protein ypdA	[TP0362-TP0814 (0.801083)]
COG1512	COG1580	BSU06200	BSU06200	YdjH protein {UniProtKB/TrEMBL:O35004}	BSU16300	fliL	Flagellar fliL protein	[TP0561-TP0722 (0.64005584)]
COG0051	COG1192	BSU01150	tetA	30S ribosomal protein S10 (BS13)	BSU40970	soj	Sporulation initiation inhibitor protein soj	[TP0188-TP0272 (0.7732025)]
COG0098	COG0803	BSU01330	spcA	30S ribosomal protein S5 (BS5)	BSU30770	mntA	Manganese-binding lipoprotein mntA precursor	[TP0206-TP0163 (0.74372905)]
COG0098	COG0803	BSU01330	spcA	30S ribosomal protein S5 (BS5)	BSU02850	BSU02850	YcdH {UniProtKB/TrEMBL:O34966}	[TP0206-TP0163 (0.74372905)]
COG0249	COG0457	BSU17040	mutS	DNA mismatch repair protein mutS	BSU02820	rapJ	Response regulator aspartate phosphatase J (EC 3.1.-.-)	[TP0328-TP0095 (0.63719666)]
COG0249	COG0457	BSU17040	mutS	DNA mismatch repair protein mutS	BSU37460	rapF	Response regulator aspartate phosphatase F (EC 3.1.-.-)	[TP0328-TP0095 (0.63719666)]
COG0249	COG0457	BSU17040	mutS	DNA mismatch repair protein mutS	BSU40300	rapG	Response regulator aspartate phosphatase G (EC 3.1.-.-)	[TP0328-TP0095 (0.63719666)]
COG0249	COG0457	BSU17040	mutS	DNA mismatch repair protein mutS	BSU06830	rapH	Response regulator aspartate phosphatase H (EC 3.1.-.-) (PSP28)	[TP0328-TP0095 (0.63719666)]
COG0249	COG0457	BSU17040	mutS	DNA mismatch repair protein mutS	BSU12430	rapA	Response regulator aspartate phosphatase A (EC 3.1.-.-) (Glucose starvation-inducible protein A) (Stage 0 sporulation protein L)	[TP0328-TP0095 (0.63719666)]
COG0249	COG0457	BSU17040	mutS	DNA mismatch repair protein mutS	BSU22590	ypiA	Hypothetical protein ypiA	[TP0328-TP0095 (0.63719666)]
COG0249	COG0457	BSU17040	mutS	DNA mismatch repair protein mutS	BSU18910	rapK	Response regulator aspartate phosphatase K (EC 3.1.-.-)	[TP0328-TP0095 (0.63719666)]
COG0249	COG0457	BSU17040	mutS	DNA mismatch repair protein mutS	BSU25830	rapE	Response regulator aspartate phosphatase E (EC 3.1.-.-)	[TP0328-TP0095 (0.63719666)]
COG0249	COG0457	BSU17040	mutS	DNA mismatch repair protein mutS	BSU36380	rapD	Response regulator aspartate phosphatase D (EC 3.1.-.-)	[TP0328-TP0095 (0.63719666)]
COG0249	COG0457	BSU17040	mutS	DNA mismatch repair protein mutS	BSU05010	rapI	Response regulator aspartate phosphatase I (EC 3.1.-.-)	[TP0328-TP0095 (0.63719666)]
COG0249	COG0457	BSU17040	mutS	DNA mismatch repair protein mutS	BSU27490	BSU27490	YrrB protein {UniProtKB/TrEMBL:O34452}	[TP0328-TP0095 (0.63719666)]
COG0249	COG0457	BSU17040	mutS	DNA mismatch repair protein mutS	BSU03770	rapC	Response regulator aspartate phosphatase C (EC 3.1.-.-)	[TP0328-TP0095 (0.63719666)]
COG0249	COG0457	BSU17040	mutS	DNA mismatch repair protein mutS	BSU36690	rapB	Response regulator aspartate phosphatase B (EC 3.1.-.-) (Stage 0 sporulation protein P)	[TP0328-TP0095 (0.63719666)]
COG0249	COG0457	BSU17040	mutS	DNA mismatch repair protein mutS	BSU34810	BSU34810	Hypothetical protein yvcD	[TP0328-TP0095 (0.63719666)]
COG0249	COG0457	BSU17040	mutS	DNA mismatch repair protein mutS	BSU06140	gutR	Transcription activator gutR	[TP0328-TP0095 (0.63719666)]
COG0442	COG0459	BSU16570	proS	Prolyl-tRNA synthetase (EC 6.1.1.15) (Proline--tRNA ligase) (ProRS)	BSU06030	groL	60 kDa chaperonin (Protein Cpn60) (groEL protein) (Stress protein H5)	[TP0160-TP0030 (0.7719589)]
COG0255	COG1354	BSU01240	rpmC	50S ribosomal protein L29	BSU23220	scpA	Segregation and condensation protein A	[TP0197-TP0691 (0.70609456)]
COG0217	COG0481	BSU06840	yeeI	Hypothetical UPF0082 protein yeeI	BSU25510	lepA	GTP-binding protein lepA	[TP0474-TP0510 (0.76600474)]
COG0217	COG0481	BSU27820	yrbC	Hypothetical UPF0082 protein yrbC	BSU25510	lepA	GTP-binding protein lepA	[TP0474-TP0510 (0.76600474)]
COG1360	COG5401	BSU29720	ytxE	Hypothetical protein ytxE	BSU28380	gerM	Germination protein gerM	[TP0724-TP0832 (0.61589503)]
COG1360	COG5401	BSU13680	motB	Chemotaxis protein motB (Motility protein B)	BSU28380	gerM	Germination protein gerM	[TP0724-TP0832 (0.61589503)]
COG0178	COG0357	BSU35160	uvrA	UvrABC system protein A (UvrA protein) (Excinuclease ABC subunit A)	BSU41000	gidB	Methyltransferase gidB (EC 2.1.-.-) (Glucose-inhibited division protein B)	[TP0514-TP0946 (0.8569251)]
COG1815	COG1843	BSU16180	flgB	Flagellar basal-body rod protein flgB	BSU16280	ylxG	FlaA locus hypothetical protein ylxG (ORF 8)	[TP0396-TP0728 (0.83050734)]
COG0592	COG1580	BSU00020	dnaN	DNA polymerase III subunit beta (EC 2.7.7.7)	BSU16300	fliL	Flagellar fliL protein	[TP0002-TP0378 (0.79585755)]
COG0472	COG2239	BSU15190	mraY	Phospho-N-acetylmuramoyl-pentapeptide-transferase (EC 2.7.8.13) (UDP- MurNAc-pentapeptide phosphotransferase)	BSU13300	BSU13300	YkoK {UniProtKB/TrEMBL:O34442}	[TP0345-TP0917 (0.5059451)]
COG0472	COG2239	BSU35530	tagO	Probable undecaprenyl-phosphate N-acetylglucosaminyl 1-phosphate transferase (EC 2.7.8.-) (UDP-GlcNAc:undecaprenyl-P GlcNAc 1-P transferase)	BSU13300	BSU13300	YkoK {UniProtKB/TrEMBL:O34442}	[TP0345-TP0917 (0.5059451)]
COG0154	COG1624	BSU06680	gatA	Glutamyl-tRNA(Gln) amidotransferase subunit A (EC 6.3.5.-) (Glu-ADT subunit A)	BSU01750	BSU01750	YbbP protein {UniProtKB/TrEMBL:Q45589}	[TP1020-TP0826 (0.7964557)]
COG0154	COG1624	BSU06680	gatA	Glutamyl-tRNA(Gln) amidotransferase subunit A (EC 6.3.5.-) (Glu-ADT subunit A)	BSU19430	BSU19430	YojJ protein {UniProtKB/TrEMBL:O31854}	[TP1020-TP0826 (0.7964557)]
COG0442	COG1843	BSU16570	proS	Prolyl-tRNA synthetase (EC 6.1.1.15) (Proline--tRNA ligase) (ProRS)	BSU16280	ylxG	FlaA locus hypothetical protein ylxG (ORF 8)	[TP0160-TP0728 (0.50152636)]
COG0840	COG1558	BSU03440	tlpC	Methyl-accepting chemotaxis protein tlpC	BSU16190	flgC	Flagellar basal-body rod protein flgC	[TP0640-TP0397 (0.8569927)]
COG0840	COG1558	BSU33690	BSU33690	YvaQ protein {UniProtKB/TrEMBL:O32239}	BSU16190	flgC	Flagellar basal-body rod protein flgC	[TP0640-TP0397 (0.8569927)]
COG0840	COG1558	BSU31240	mcpA	Methyl-accepting chemotaxis protein mcpA (H1)	BSU16190	flgC	Flagellar basal-body rod protein flgC	[TP0640-TP0397 (0.8569927)]
COG0840	COG1558	BSU13950	mcpC	Methyl-accepting chemotaxis protein mcpC	BSU16190	flgC	Flagellar basal-body rod protein flgC	[TP0640-TP0397 (0.8569927)]
COG0840	COG1558	BSU10380	hemAT	Heme-based aerotactic transducer hemAT	BSU16190	flgC	Flagellar basal-body rod protein flgC	[TP0640-TP0397 (0.8569927)]
COG0840	COG1558	BSU31260	mcpB	Methyl-accepting chemotaxis protein mcpB (H3)	BSU16190	flgC	Flagellar basal-body rod protein flgC	[TP0640-TP0397 (0.8569927)]
COG0840	COG1558	BSU07360	BSU07360	YfmS {UniProtKB/TrEMBL:O06477}	BSU16190	flgC	Flagellar basal-body rod protein flgC	[TP0640-TP0397 (0.8569927)]
COG0840	COG1558	BSU18610	BSU18610	YoaH {UniProtKB/TrEMBL:O34576}	BSU16190	flgC	Flagellar basal-body rod protein flgC	[TP0640-TP0397 (0.8569927)]
COG0840	COG1558	BSU31230	tlpB	Methyl-accepting chemotaxis protein tlpB	BSU16190	flgC	Flagellar basal-body rod protein flgC	[TP0640-TP0397 (0.8569927)]
COG0840	COG1558	BSU31250	BSU31250	Methyl-accepting chemotaxis protein tlpA	BSU16190	flgC	Flagellar basal-body rod protein flgC	[TP0640-TP0397 (0.8569927)]
COG0267	COG2137	BSU00990	BSU00990	50S ribosomal protein L33 2	BSU08520	recX	Regulatory protein recX	[TP0234-TP1023 (0.5769722)]
COG0267	COG2137	BSU24900	BSU24900	50S ribosomal protein L33 1	BSU08520	recX	Regulatory protein recX	[TP0234-TP1023 (0.5769722)]
COG1109	COG1488	BSU09310	yhxB	Probable phosphomannomutase (EC 5.4.2.8) (PMM)	BSU31750	BSU31750	YueK protein {UniProtKB/TrEMBL:O32090}	[TP0413-TP0628 (0.6598422)]
COG1109	COG1488	BSU01770	glmM	Phosphoglucosamine mutase (EC 5.4.2.10)	BSU31750	BSU31750	YueK protein {UniProtKB/TrEMBL:O32090}	[TP0413-TP0628 (0.6598422)]
COG1214	COG1509	BSU05920	BSU05920	YdiC protein {UniProtKB/TrEMBL:O05516}	BSU19690	kamA	L-lysine 2,3-aminomutase (EC 5.4.3.2) (KAM) (LAM)	[TP0876-TP0121 (0.53793955)]
COG0465	COG2891	BSU00690	ftsH	Cell division protein ftsH homolog (EC 3.4.24.-)	BSU28010	mreD	Rod shape-determining protein mreD	[TP0330-TP0499 (0.74372905)]
COG0465	COG2891	BSU12420	BSU12420	Cell division cycle CDC48 homolog	BSU28010	mreD	Rod shape-determining protein mreD	[TP0330-TP0499 (0.74372905)]
COG0143	COG0217	BSU00380	metS	Methionyl-tRNA synthetase (EC 6.1.1.10) (Methionine--tRNA ligase) (MetRS)	BSU06840	yeeI	Hypothetical UPF0082 protein yeeI	[TP0798-TP0474 (0.7790581)]
COG0143	COG0217	BSU00380	metS	Methionyl-tRNA synthetase (EC 6.1.1.10) (Methionine--tRNA ligase) (MetRS)	BSU27820	yrbC	Hypothetical UPF0082 protein yrbC	[TP0798-TP0474 (0.7790581)]
COG0257	COG0716	BSU01400	BSU01400	50S ribosomal protein L36	BSU14150	ykuN	Probable flavodoxin-1	[TP0209-TP0925 (0.69083804)]
COG0257	COG0716	BSU01400	BSU01400	50S ribosomal protein L36	BSU14170	ykuP	Probable flavodoxin-2	[TP0209-TP0925 (0.69083804)]
COG0357	COG1774	BSU41000	gidB	Methyltransferase gidB (EC 2.1.-.-) (Glucose-inhibited division protein B)	BSU00320	yaaT	Stage 0 sporulation protein yaaT	[TP0946-TP0046 (0.5510487)]
COG0357	COG0442	BSU41000	gidB	Methyltransferase gidB (EC 2.1.-.-) (Glucose-inhibited division protein B)	BSU16570	proS	Prolyl-tRNA synthetase (EC 6.1.1.15) (Proline--tRNA ligase) (ProRS)	[TP0946-TP0160 (0.6515529)]
COG0457	COG1256	BSU22590	ypiA	Hypothetical protein ypiA	BSU35410	flgK	Flagellar hook-associated protein 1 (HAP1)	[TP0067-TP0660 (0.6278126)]
COG0457	COG1256	BSU34810	BSU34810	Hypothetical protein yvcD	BSU35410	flgK	Flagellar hook-associated protein 1 (HAP1)	[TP0067-TP0660 (0.6278126)]
COG0457	COG1256	BSU37460	rapF	Response regulator aspartate phosphatase F (EC 3.1.-.-)	BSU35410	flgK	Flagellar hook-associated protein 1 (HAP1)	[TP0067-TP0660 (0.6278126)]
COG0457	COG1256	BSU02820	rapJ	Response regulator aspartate phosphatase J (EC 3.1.-.-)	BSU35410	flgK	Flagellar hook-associated protein 1 (HAP1)	[TP0067-TP0660 (0.6278126)]
COG0457	COG1256	BSU06830	rapH	Response regulator aspartate phosphatase H (EC 3.1.-.-) (PSP28)	BSU35410	flgK	Flagellar hook-associated protein 1 (HAP1)	[TP0067-TP0660 (0.6278126)]
COG0457	COG1256	BSU25830	rapE	Response regulator aspartate phosphatase E (EC 3.1.-.-)	BSU35410	flgK	Flagellar hook-associated protein 1 (HAP1)	[TP0067-TP0660 (0.6278126)]
COG0457	COG1256	BSU12430	rapA	Response regulator aspartate phosphatase A (EC 3.1.-.-) (Glucose starvation-inducible protein A) (Stage 0 sporulation protein L)	BSU35410	flgK	Flagellar hook-associated protein 1 (HAP1)	[TP0067-TP0660 (0.6278126)]
COG0457	COG1256	BSU03770	rapC	Response regulator aspartate phosphatase C (EC 3.1.-.-)	BSU35410	flgK	Flagellar hook-associated protein 1 (HAP1)	[TP0067-TP0660 (0.6278126)]
COG0457	COG1256	BSU06140	gutR	Transcription activator gutR	BSU35410	flgK	Flagellar hook-associated protein 1 (HAP1)	[TP0067-TP0660 (0.6278126)]
COG0457	COG1256	BSU36380	rapD	Response regulator aspartate phosphatase D (EC 3.1.-.-)	BSU35410	flgK	Flagellar hook-associated protein 1 (HAP1)	[TP0067-TP0660 (0.6278126)]
COG0457	COG1256	BSU36690	rapB	Response regulator aspartate phosphatase B (EC 3.1.-.-) (Stage 0 sporulation protein P)	BSU35410	flgK	Flagellar hook-associated protein 1 (HAP1)	[TP0067-TP0660 (0.6278126)]
COG0457	COG1256	BSU40300	rapG	Response regulator aspartate phosphatase G (EC 3.1.-.-)	BSU35410	flgK	Flagellar hook-associated protein 1 (HAP1)	[TP0067-TP0660 (0.6278126)]
COG0457	COG1256	BSU05010	rapI	Response regulator aspartate phosphatase I (EC 3.1.-.-)	BSU35410	flgK	Flagellar hook-associated protein 1 (HAP1)	[TP0067-TP0660 (0.6278126)]
COG0457	COG1256	BSU18910	rapK	Response regulator aspartate phosphatase K (EC 3.1.-.-)	BSU35410	flgK	Flagellar hook-associated protein 1 (HAP1)	[TP0067-TP0660 (0.6278126)]
COG0457	COG1256	BSU27490	BSU27490	YrrB protein {UniProtKB/TrEMBL:O34452}	BSU35410	flgK	Flagellar hook-associated protein 1 (HAP1)	[TP0067-TP0660 (0.6278126)]
COG1752	COG2011	BSU15040	ylbK	Hypothetical UPF0028 protein ylbK	BSU32740	BSU32740	YusB protein {UniProtKB/TrEMBL:O32168}	[TP1033-TP0119 (0.6374247)]
COG1752	COG2011	BSU24510	yqhO	Hypothetical protein yqhO	BSU32740	BSU32740	YusB protein {UniProtKB/TrEMBL:O32168}	[TP1033-TP0119 (0.6374247)]
COG0564	COG1200	BSU09210	yhcT	Hypothetical RNA pseudouridine synthase yhcT (EC 5.4.99.-) (RNA- uridine isomerase) (RNA pseudouridylate synthase)	BSU15870	recG	ATP-dependent DNA helicase recG (EC 3.6.1.-)	[TP0339-TP0687 (0.85149276)]
COG0564	COG1200	BSU15460	ylyB	Hypothetical RNA pseudouridine synthase ylyB (EC 5.4.99.-) (RNA- uridine isomerase) (RNA pseudouridylate synthase)	BSU15870	recG	ATP-dependent DNA helicase recG (EC 3.6.1.-)	[TP0339-TP0687 (0.85149276)]
COG0564	COG1200	BSU11620	yjbO	Hypothetical RNA pseudouridine synthase yjbO (EC 5.4.99.-) (RNA- uridine isomerase) (RNA pseudouridylate synthase)	BSU15870	recG	ATP-dependent DNA helicase recG (EC 3.6.1.-)	[TP0339-TP0687 (0.85149276)]
COG0457	COG2080	BSU37460	rapF	Response regulator aspartate phosphatase F (EC 3.1.-.-)	BSU32470	pucE	Probable xanthine dehydrogenase subunit E (EC 1.17.1.4) (XDHase subunit E)	[TP0820-TP0080 (0.6775143)]
COG0457	COG2080	BSU36380	rapD	Response regulator aspartate phosphatase D (EC 3.1.-.-)	BSU32470	pucE	Probable xanthine dehydrogenase subunit E (EC 1.17.1.4) (XDHase subunit E)	[TP0820-TP0080 (0.6775143)]
COG0457	COG2080	BSU02820	rapJ	Response regulator aspartate phosphatase J (EC 3.1.-.-)	BSU32470	pucE	Probable xanthine dehydrogenase subunit E (EC 1.17.1.4) (XDHase subunit E)	[TP0820-TP0080 (0.6775143)]
COG0457	COG2080	BSU18910	rapK	Response regulator aspartate phosphatase K (EC 3.1.-.-)	BSU32470	pucE	Probable xanthine dehydrogenase subunit E (EC 1.17.1.4) (XDHase subunit E)	[TP0820-TP0080 (0.6775143)]
COG0457	COG2080	BSU25830	rapE	Response regulator aspartate phosphatase E (EC 3.1.-.-)	BSU32470	pucE	Probable xanthine dehydrogenase subunit E (EC 1.17.1.4) (XDHase subunit E)	[TP0820-TP0080 (0.6775143)]
COG0457	COG2080	BSU12430	rapA	Response regulator aspartate phosphatase A (EC 3.1.-.-) (Glucose starvation-inducible protein A) (Stage 0 sporulation protein L)	BSU32470	pucE	Probable xanthine dehydrogenase subunit E (EC 1.17.1.4) (XDHase subunit E)	[TP0820-TP0080 (0.6775143)]
COG0457	COG2080	BSU22590	ypiA	Hypothetical protein ypiA	BSU32470	pucE	Probable xanthine dehydrogenase subunit E (EC 1.17.1.4) (XDHase subunit E)	[TP0820-TP0080 (0.6775143)]
COG0457	COG2080	BSU36690	rapB	Response regulator aspartate phosphatase B (EC 3.1.-.-) (Stage 0 sporulation protein P)	BSU32470	pucE	Probable xanthine dehydrogenase subunit E (EC 1.17.1.4) (XDHase subunit E)	[TP0820-TP0080 (0.6775143)]
COG0457	COG2080	BSU06830	rapH	Response regulator aspartate phosphatase H (EC 3.1.-.-) (PSP28)	BSU32470	pucE	Probable xanthine dehydrogenase subunit E (EC 1.17.1.4) (XDHase subunit E)	[TP0820-TP0080 (0.6775143)]
COG0457	COG2080	BSU06140	gutR	Transcription activator gutR	BSU32470	pucE	Probable xanthine dehydrogenase subunit E (EC 1.17.1.4) (XDHase subunit E)	[TP0820-TP0080 (0.6775143)]
COG0457	COG2080	BSU03770	rapC	Response regulator aspartate phosphatase C (EC 3.1.-.-)	BSU32470	pucE	Probable xanthine dehydrogenase subunit E (EC 1.17.1.4) (XDHase subunit E)	[TP0820-TP0080 (0.6775143)]
COG0457	COG2080	BSU40300	rapG	Response regulator aspartate phosphatase G (EC 3.1.-.-)	BSU32470	pucE	Probable xanthine dehydrogenase subunit E (EC 1.17.1.4) (XDHase subunit E)	[TP0820-TP0080 (0.6775143)]
COG0457	COG2080	BSU05010	rapI	Response regulator aspartate phosphatase I (EC 3.1.-.-)	BSU32470	pucE	Probable xanthine dehydrogenase subunit E (EC 1.17.1.4) (XDHase subunit E)	[TP0820-TP0080 (0.6775143)]
COG0457	COG2080	BSU34810	BSU34810	Hypothetical protein yvcD	BSU32470	pucE	Probable xanthine dehydrogenase subunit E (EC 1.17.1.4) (XDHase subunit E)	[TP0820-TP0080 (0.6775143)]
COG0457	COG2080	BSU27490	BSU27490	YrrB protein {UniProtKB/TrEMBL:O34452}	BSU32470	pucE	Probable xanthine dehydrogenase subunit E (EC 1.17.1.4) (XDHase subunit E)	[TP0820-TP0080 (0.6775143)]
COG0636	COG1512	BSU36860	atpE	ATP synthase C chain (EC 3.6.3.14) (Lipid-binding protein)	BSU06200	BSU06200	YdjH protein {UniProtKB/TrEMBL:O35004}	[TP0430-TP0561 (0.5857341)]
COG0772	COG1115	BSU38120	ywcF	Hypothetical protein ywcF	BSU02420	glnT	Probable sodium/glutamine symporter glnT	[TP0501-TP0998 (0.70629925)]
COG0772	COG1115	BSU15210	spoVE	Stage V sporulation protein E	BSU18120	alsT	Amino acid carrier protein alsT	[TP0501-TP0998 (0.70629925)]
COG0772	COG1115	BSU14850	ylaO	Hypothetical protein ylaO	BSU27810	BSU27810	Hypothetical protein yrbD	[TP0501-TP0998 (0.70629925)]
COG0772	COG1115	BSU15210	spoVE	Stage V sporulation protein E	BSU07750	BSU07750	YflA protein {UniProtKB/TrEMBL:O34708}	[TP0501-TP0998 (0.70629925)]
COG0772	COG1115	BSU14850	ylaO	Hypothetical protein ylaO	BSU07750	BSU07750	YflA protein {UniProtKB/TrEMBL:O34708}	[TP0501-TP0998 (0.70629925)]
COG0772	COG1115	BSU38120	ywcF	Hypothetical protein ywcF	BSU27810	BSU27810	Hypothetical protein yrbD	[TP0501-TP0998 (0.70629925)]
COG0772	COG1115	BSU38120	ywcF	Hypothetical protein ywcF	BSU07750	BSU07750	YflA protein {UniProtKB/TrEMBL:O34708}	[TP0501-TP0998 (0.70629925)]
COG0772	COG1115	BSU15210	spoVE	Stage V sporulation protein E	BSU02420	glnT	Probable sodium/glutamine symporter glnT	[TP0501-TP0998 (0.70629925)]
COG0772	COG1115	BSU15210	spoVE	Stage V sporulation protein E	BSU27810	BSU27810	Hypothetical protein yrbD	[TP0501-TP0998 (0.70629925)]
COG0772	COG1115	BSU14850	ylaO	Hypothetical protein ylaO	BSU18120	alsT	Amino acid carrier protein alsT	[TP0501-TP0998 (0.70629925)]
COG0772	COG1115	BSU14850	ylaO	Hypothetical protein ylaO	BSU02420	glnT	Probable sodium/glutamine symporter glnT	[TP0501-TP0998 (0.70629925)]
COG0772	COG1115	BSU38120	ywcF	Hypothetical protein ywcF	BSU18120	alsT	Amino acid carrier protein alsT	[TP0501-TP0998 (0.70629925)]
COG0457	COG2812	BSU02820	rapJ	Response regulator aspartate phosphatase J (EC 3.1.-.-)	BSU00190	dnaX	DNA polymerase III gamma/tau subunit (EC 2.7.7.7)	[TP0067-TP1005 (0.5652097)]
COG0457	COG2812	BSU06140	gutR	Transcription activator gutR	BSU00190	dnaX	DNA polymerase III gamma/tau subunit (EC 2.7.7.7)	[TP0067-TP1005 (0.5652097)]
COG0457	COG2812	BSU36380	rapD	Response regulator aspartate phosphatase D (EC 3.1.-.-)	BSU00190	dnaX	DNA polymerase III gamma/tau subunit (EC 2.7.7.7)	[TP0067-TP1005 (0.5652097)]
COG0457	COG2812	BSU40300	rapG	Response regulator aspartate phosphatase G (EC 3.1.-.-)	BSU00190	dnaX	DNA polymerase III gamma/tau subunit (EC 2.7.7.7)	[TP0067-TP1005 (0.5652097)]
COG0457	COG2812	BSU36690	rapB	Response regulator aspartate phosphatase B (EC 3.1.-.-) (Stage 0 sporulation protein P)	BSU00190	dnaX	DNA polymerase III gamma/tau subunit (EC 2.7.7.7)	[TP0067-TP1005 (0.5652097)]
COG0457	COG2812	BSU03770	rapC	Response regulator aspartate phosphatase C (EC 3.1.-.-)	BSU00190	dnaX	DNA polymerase III gamma/tau subunit (EC 2.7.7.7)	[TP0067-TP1005 (0.5652097)]
COG0457	COG2812	BSU12430	rapA	Response regulator aspartate phosphatase A (EC 3.1.-.-) (Glucose starvation-inducible protein A) (Stage 0 sporulation protein L)	BSU00190	dnaX	DNA polymerase III gamma/tau subunit (EC 2.7.7.7)	[TP0067-TP1005 (0.5652097)]
COG0457	COG2812	BSU18910	rapK	Response regulator aspartate phosphatase K (EC 3.1.-.-)	BSU00190	dnaX	DNA polymerase III gamma/tau subunit (EC 2.7.7.7)	[TP0067-TP1005 (0.5652097)]
COG0457	COG2812	BSU05010	rapI	Response regulator aspartate phosphatase I (EC 3.1.-.-)	BSU00190	dnaX	DNA polymerase III gamma/tau subunit (EC 2.7.7.7)	[TP0067-TP1005 (0.5652097)]
COG0457	COG2812	BSU27490	BSU27490	YrrB protein {UniProtKB/TrEMBL:O34452}	BSU00190	dnaX	DNA polymerase III gamma/tau subunit (EC 2.7.7.7)	[TP0067-TP1005 (0.5652097)]
COG0457	COG2812	BSU37460	rapF	Response regulator aspartate phosphatase F (EC 3.1.-.-)	BSU00190	dnaX	DNA polymerase III gamma/tau subunit (EC 2.7.7.7)	[TP0067-TP1005 (0.5652097)]
COG0457	COG2812	BSU22590	ypiA	Hypothetical protein ypiA	BSU00190	dnaX	DNA polymerase III gamma/tau subunit (EC 2.7.7.7)	[TP0067-TP1005 (0.5652097)]
COG0457	COG2812	BSU34810	BSU34810	Hypothetical protein yvcD	BSU00190	dnaX	DNA polymerase III gamma/tau subunit (EC 2.7.7.7)	[TP0067-TP1005 (0.5652097)]
COG0457	COG2812	BSU25830	rapE	Response regulator aspartate phosphatase E (EC 3.1.-.-)	BSU00190	dnaX	DNA polymerase III gamma/tau subunit (EC 2.7.7.7)	[TP0067-TP1005 (0.5652097)]
COG0457	COG2812	BSU06830	rapH	Response regulator aspartate phosphatase H (EC 3.1.-.-) (PSP28)	BSU00190	dnaX	DNA polymerase III gamma/tau subunit (EC 2.7.7.7)	[TP0067-TP1005 (0.5652097)]
COG0457	COG1396	BSU12430	rapA	Response regulator aspartate phosphatase A (EC 3.1.-.-) (Glucose starvation-inducible protein A) (Stage 0 sporulation protein L)	BSU21020	BSU21020	YonR protein {UniProtKB/TrEMBL:O31943}	[TP0648-TP0461 (0.6214171)]
COG0457	COG1396	BSU06830	rapH	Response regulator aspartate phosphatase H (EC 3.1.-.-) (PSP28)	BSU34380	BSU34380	Hypothetical protein yveJ	[TP0648-TP0461 (0.6214171)]
COG0457	COG1396	BSU03770	rapC	Response regulator aspartate phosphatase C (EC 3.1.-.-)	BSU34380	BSU34380	Hypothetical protein yveJ	[TP0648-TP0461 (0.6214171)]
COG0457	COG1396	BSU34810	BSU34810	Hypothetical protein yvcD	BSU18850	BSU18850	Transcription regulator	[TP0648-TP0461 (0.6214171)]
COG0457	COG1396	BSU05010	rapI	Response regulator aspartate phosphatase I (EC 3.1.-.-)	BSU18850	BSU18850	Transcription regulator	[TP0648-TP0461 (0.6214171)]
COG0457	COG1396	BSU36690	rapB	Response regulator aspartate phosphatase B (EC 3.1.-.-) (Stage 0 sporulation protein P)	BSU24610	sinR	HTH-type transcriptional regulator sinR	[TP0648-TP0461 (0.6214171)]
COG0457	COG1396	BSU34810	BSU34810	Hypothetical protein yvcD	BSU24610	sinR	HTH-type transcriptional regulator sinR	[TP0648-TP0461 (0.6214171)]
COG0457	COG1396	BSU37460	rapF	Response regulator aspartate phosphatase F (EC 3.1.-.-)	BSU04820	ydcN	Putative HTH-type transcriptional regulator ydcN	[TP0648-TP0461 (0.6214171)]
COG0457	COG1396	BSU34810	BSU34810	Hypothetical protein yvcD	BSU12510	xre	HTH-type transcriptional regulator xre (Putative pbsX repressor)	[TP0648-TP0461 (0.6214171)]
COG0457	COG1396	BSU03770	rapC	Response regulator aspartate phosphatase C (EC 3.1.-.-)	BSU12510	xre	HTH-type transcriptional regulator xre (Putative pbsX repressor)	[TP0648-TP0461 (0.6214171)]
COG0457	COG1396	BSU37460	rapF	Response regulator aspartate phosphatase F (EC 3.1.-.-)	BSU24610	sinR	HTH-type transcriptional regulator sinR	[TP0648-TP0461 (0.6214171)]
COG0457	COG1396	BSU34810	BSU34810	Hypothetical protein yvcD	BSU21020	BSU21020	YonR protein {UniProtKB/TrEMBL:O31943}	[TP0648-TP0461 (0.6214171)]
COG0457	COG1396	BSU06830	rapH	Response regulator aspartate phosphatase H (EC 3.1.-.-) (PSP28)	BSU21020	BSU21020	YonR protein {UniProtKB/TrEMBL:O31943}	[TP0648-TP0461 (0.6214171)]
COG0457	COG1396	BSU25830	rapE	Response regulator aspartate phosphatase E (EC 3.1.-.-)	BSU12510	xre	HTH-type transcriptional regulator xre (Putative pbsX repressor)	[TP0648-TP0461 (0.6214171)]
COG0457	COG1396	BSU05010	rapI	Response regulator aspartate phosphatase I (EC 3.1.-.-)	BSU34380	BSU34380	Hypothetical protein yveJ	[TP0648-TP0461 (0.6214171)]
COG0457	COG1396	BSU18910	rapK	Response regulator aspartate phosphatase K (EC 3.1.-.-)	BSU04820	ydcN	Putative HTH-type transcriptional regulator ydcN	[TP0648-TP0461 (0.6214171)]
COG0457	COG1396	BSU25830	rapE	Response regulator aspartate phosphatase E (EC 3.1.-.-)	BSU34380	BSU34380	Hypothetical protein yveJ	[TP0648-TP0461 (0.6214171)]
COG0457	COG1396	BSU12430	rapA	Response regulator aspartate phosphatase A (EC 3.1.-.-) (Glucose starvation-inducible protein A) (Stage 0 sporulation protein L)	BSU24610	sinR	HTH-type transcriptional regulator sinR	[TP0648-TP0461 (0.6214171)]
COG0457	COG1396	BSU25830	rapE	Response regulator aspartate phosphatase E (EC 3.1.-.-)	BSU23590	ansR	HTH-type transcriptional regulator ansR (Ans operon repressor protein)	[TP0648-TP0461 (0.6214171)]
COG0457	COG1396	BSU02820	rapJ	Response regulator aspartate phosphatase J (EC 3.1.-.-)	BSU34380	BSU34380	Hypothetical protein yveJ	[TP0648-TP0461 (0.6214171)]
COG0457	COG1396	BSU37460	rapF	Response regulator aspartate phosphatase F (EC 3.1.-.-)	BSU23590	ansR	HTH-type transcriptional regulator ansR (Ans operon repressor protein)	[TP0648-TP0461 (0.6214171)]
COG0457	COG1396	BSU18910	rapK	Response regulator aspartate phosphatase K (EC 3.1.-.-)	BSU12510	xre	HTH-type transcriptional regulator xre (Putative pbsX repressor)	[TP0648-TP0461 (0.6214171)]
COG0457	COG1396	BSU06140	gutR	Transcription activator gutR	BSU21020	BSU21020	YonR protein {UniProtKB/TrEMBL:O31943}	[TP0648-TP0461 (0.6214171)]
COG0457	COG1396	BSU06830	rapH	Response regulator aspartate phosphatase H (EC 3.1.-.-) (PSP28)	BSU04820	ydcN	Putative HTH-type transcriptional regulator ydcN	[TP0648-TP0461 (0.6214171)]
COG0457	COG1396	BSU18910	rapK	Response regulator aspartate phosphatase K (EC 3.1.-.-)	BSU26350	yqaE	Putative HTH-type transcriptional regulator yqaE	[TP0648-TP0461 (0.6214171)]
COG0457	COG1396	BSU27490	BSU27490	YrrB protein {UniProtKB/TrEMBL:O34452}	BSU24610	sinR	HTH-type transcriptional regulator sinR	[TP0648-TP0461 (0.6214171)]
COG0457	COG1396	BSU18910	rapK	Response regulator aspartate phosphatase K (EC 3.1.-.-)	BSU18850	BSU18850	Transcription regulator	[TP0648-TP0461 (0.6214171)]
COG0457	COG1396	BSU06830	rapH	Response regulator aspartate phosphatase H (EC 3.1.-.-) (PSP28)	BSU26350	yqaE	Putative HTH-type transcriptional regulator yqaE	[TP0648-TP0461 (0.6214171)]
COG0457	COG1396	BSU27490	BSU27490	YrrB protein {UniProtKB/TrEMBL:O34452}	BSU12510	xre	HTH-type transcriptional regulator xre (Putative pbsX repressor)	[TP0648-TP0461 (0.6214171)]
COG0457	COG1396	BSU03770	rapC	Response regulator aspartate phosphatase C (EC 3.1.-.-)	BSU04820	ydcN	Putative HTH-type transcriptional regulator ydcN	[TP0648-TP0461 (0.6214171)]
COG0457	COG1396	BSU27490	BSU27490	YrrB protein {UniProtKB/TrEMBL:O34452}	BSU23590	ansR	HTH-type transcriptional regulator ansR (Ans operon repressor protein)	[TP0648-TP0461 (0.6214171)]
COG0457	COG1396	BSU03770	rapC	Response regulator aspartate phosphatase C (EC 3.1.-.-)	BSU18850	BSU18850	Transcription regulator	[TP0648-TP0461 (0.6214171)]
COG0457	COG1396	BSU02820	rapJ	Response regulator aspartate phosphatase J (EC 3.1.-.-)	BSU23590	ansR	HTH-type transcriptional regulator ansR (Ans operon repressor protein)	[TP0648-TP0461 (0.6214171)]
COG0457	COG1396	BSU22590	ypiA	Hypothetical protein ypiA	BSU26350	yqaE	Putative HTH-type transcriptional regulator yqaE	[TP0648-TP0461 (0.6214171)]
COG0457	COG1396	BSU34810	BSU34810	Hypothetical protein yvcD	BSU23590	ansR	HTH-type transcriptional regulator ansR (Ans operon repressor protein)	[TP0648-TP0461 (0.6214171)]
COG0457	COG1396	BSU06140	gutR	Transcription activator gutR	BSU00800	yazB	Putative HTH-type transcriptional regulator yazB	[TP0648-TP0461 (0.6214171)]
COG0457	COG1396	BSU25830	rapE	Response regulator aspartate phosphatase E (EC 3.1.-.-)	BSU18850	BSU18850	Transcription regulator	[TP0648-TP0461 (0.6214171)]
COG0457	COG1396	BSU34810	BSU34810	Hypothetical protein yvcD	BSU26350	yqaE	Putative HTH-type transcriptional regulator yqaE	[TP0648-TP0461 (0.6214171)]
COG0457	COG1396	BSU03770	rapC	Response regulator aspartate phosphatase C (EC 3.1.-.-)	BSU00800	yazB	Putative HTH-type transcriptional regulator yazB	[TP0648-TP0461 (0.6214171)]
COG0457	COG1396	BSU22590	ypiA	Hypothetical protein ypiA	BSU24610	sinR	HTH-type transcriptional regulator sinR	[TP0648-TP0461 (0.6214171)]
COG0457	COG1396	BSU36380	rapD	Response regulator aspartate phosphatase D (EC 3.1.-.-)	BSU18850	BSU18850	Transcription regulator	[TP0648-TP0461 (0.6214171)]
COG0457	COG1396	BSU02820	rapJ	Response regulator aspartate phosphatase J (EC 3.1.-.-)	BSU04820	ydcN	Putative HTH-type transcriptional regulator ydcN	[TP0648-TP0461 (0.6214171)]
COG0457	COG1396	BSU18910	rapK	Response regulator aspartate phosphatase K (EC 3.1.-.-)	BSU21020	BSU21020	YonR protein {UniProtKB/TrEMBL:O31943}	[TP0648-TP0461 (0.6214171)]
COG0457	COG1396	BSU36380	rapD	Response regulator aspartate phosphatase D (EC 3.1.-.-)	BSU23590	ansR	HTH-type transcriptional regulator ansR (Ans operon repressor protein)	[TP0648-TP0461 (0.6214171)]
COG0457	COG1396	BSU22590	ypiA	Hypothetical protein ypiA	BSU21020	BSU21020	YonR protein {UniProtKB/TrEMBL:O31943}	[TP0648-TP0461 (0.6214171)]
COG0457	COG1396	BSU40300	rapG	Response regulator aspartate phosphatase G (EC 3.1.-.-)	BSU34380	BSU34380	Hypothetical protein yveJ	[TP0648-TP0461 (0.6214171)]
COG0457	COG1396	BSU18910	rapK	Response regulator aspartate phosphatase K (EC 3.1.-.-)	BSU34380	BSU34380	Hypothetical protein yveJ	[TP0648-TP0461 (0.6214171)]
COG0457	COG1396	BSU36380	rapD	Response regulator aspartate phosphatase D (EC 3.1.-.-)	BSU26350	yqaE	Putative HTH-type transcriptional regulator yqaE	[TP0648-TP0461 (0.6214171)]
COG0457	COG1396	BSU36690	rapB	Response regulator aspartate phosphatase B (EC 3.1.-.-) (Stage 0 sporulation protein P)	BSU26350	yqaE	Putative HTH-type transcriptional regulator yqaE	[TP0648-TP0461 (0.6214171)]
COG0457	COG1396	BSU03770	rapC	Response regulator aspartate phosphatase C (EC 3.1.-.-)	BSU26350	yqaE	Putative HTH-type transcriptional regulator yqaE	[TP0648-TP0461 (0.6214171)]
COG0457	COG1396	BSU37460	rapF	Response regulator aspartate phosphatase F (EC 3.1.-.-)	BSU18850	BSU18850	Transcription regulator	[TP0648-TP0461 (0.6214171)]
COG0457	COG1396	BSU40300	rapG	Response regulator aspartate phosphatase G (EC 3.1.-.-)	BSU18850	BSU18850	Transcription regulator	[TP0648-TP0461 (0.6214171)]
COG0457	COG1396	BSU06140	gutR	Transcription activator gutR	BSU24610	sinR	HTH-type transcriptional regulator sinR	[TP0648-TP0461 (0.6214171)]
COG0457	COG1396	BSU36690	rapB	Response regulator aspartate phosphatase B (EC 3.1.-.-) (Stage 0 sporulation protein P)	BSU00800	yazB	Putative HTH-type transcriptional regulator yazB	[TP0648-TP0461 (0.6214171)]
COG0457	COG1396	BSU27490	BSU27490	YrrB protein {UniProtKB/TrEMBL:O34452}	BSU00800	yazB	Putative HTH-type transcriptional regulator yazB	[TP0648-TP0461 (0.6214171)]
COG0457	COG1396	BSU37460	rapF	Response regulator aspartate phosphatase F (EC 3.1.-.-)	BSU12510	xre	HTH-type transcriptional regulator xre (Putative pbsX repressor)	[TP0648-TP0461 (0.6214171)]
COG0457	COG1396	BSU06830	rapH	Response regulator aspartate phosphatase H (EC 3.1.-.-) (PSP28)	BSU00800	yazB	Putative HTH-type transcriptional regulator yazB	[TP0648-TP0461 (0.6214171)]
COG0457	COG1396	BSU06830	rapH	Response regulator aspartate phosphatase H (EC 3.1.-.-) (PSP28)	BSU24610	sinR	HTH-type transcriptional regulator sinR	[TP0648-TP0461 (0.6214171)]
COG0457	COG1396	BSU25830	rapE	Response regulator aspartate phosphatase E (EC 3.1.-.-)	BSU24610	sinR	HTH-type transcriptional regulator sinR	[TP0648-TP0461 (0.6214171)]
COG0457	COG1396	BSU27490	BSU27490	YrrB protein {UniProtKB/TrEMBL:O34452}	BSU34380	BSU34380	Hypothetical protein yveJ	[TP0648-TP0461 (0.6214171)]
COG0457	COG1396	BSU02820	rapJ	Response regulator aspartate phosphatase J (EC 3.1.-.-)	BSU12510	xre	HTH-type transcriptional regulator xre (Putative pbsX repressor)	[TP0648-TP0461 (0.6214171)]
COG0457	COG1396	BSU03770	rapC	Response regulator aspartate phosphatase C (EC 3.1.-.-)	BSU21020	BSU21020	YonR protein {UniProtKB/TrEMBL:O31943}	[TP0648-TP0461 (0.6214171)]
COG0457	COG1396	BSU25830	rapE	Response regulator aspartate phosphatase E (EC 3.1.-.-)	BSU26350	yqaE	Putative HTH-type transcriptional regulator yqaE	[TP0648-TP0461 (0.6214171)]
COG0457	COG1396	BSU36380	rapD	Response regulator aspartate phosphatase D (EC 3.1.-.-)	BSU34380	BSU34380	Hypothetical protein yveJ	[TP0648-TP0461 (0.6214171)]
COG0457	COG1396	BSU12430	rapA	Response regulator aspartate phosphatase A (EC 3.1.-.-) (Glucose starvation-inducible protein A) (Stage 0 sporulation protein L)	BSU23590	ansR	HTH-type transcriptional regulator ansR (Ans operon repressor protein)	[TP0648-TP0461 (0.6214171)]
COG0457	COG1396	BSU22590	ypiA	Hypothetical protein ypiA	BSU04820	ydcN	Putative HTH-type transcriptional regulator ydcN	[TP0648-TP0461 (0.6214171)]
COG0457	COG1396	BSU12430	rapA	Response regulator aspartate phosphatase A (EC 3.1.-.-) (Glucose starvation-inducible protein A) (Stage 0 sporulation protein L)	BSU12510	xre	HTH-type transcriptional regulator xre (Putative pbsX repressor)	[TP0648-TP0461 (0.6214171)]
COG0457	COG1396	BSU37460	rapF	Response regulator aspartate phosphatase F (EC 3.1.-.-)	BSU34380	BSU34380	Hypothetical protein yveJ	[TP0648-TP0461 (0.6214171)]
COG0457	COG1396	BSU22590	ypiA	Hypothetical protein ypiA	BSU23590	ansR	HTH-type transcriptional regulator ansR (Ans operon repressor protein)	[TP0648-TP0461 (0.6214171)]
COG0457	COG1396	BSU34810	BSU34810	Hypothetical protein yvcD	BSU04820	ydcN	Putative HTH-type transcriptional regulator ydcN	[TP0648-TP0461 (0.6214171)]
COG0457	COG1396	BSU40300	rapG	Response regulator aspartate phosphatase G (EC 3.1.-.-)	BSU23590	ansR	HTH-type transcriptional regulator ansR (Ans operon repressor protein)	[TP0648-TP0461 (0.6214171)]
COG0457	COG1396	BSU36380	rapD	Response regulator aspartate phosphatase D (EC 3.1.-.-)	BSU12510	xre	HTH-type transcriptional regulator xre (Putative pbsX repressor)	[TP0648-TP0461 (0.6214171)]
COG0457	COG1396	BSU36380	rapD	Response regulator aspartate phosphatase D (EC 3.1.-.-)	BSU21020	BSU21020	YonR protein {UniProtKB/TrEMBL:O31943}	[TP0648-TP0461 (0.6214171)]
COG0457	COG1396	BSU12430	rapA	Response regulator aspartate phosphatase A (EC 3.1.-.-) (Glucose starvation-inducible protein A) (Stage 0 sporulation protein L)	BSU00800	yazB	Putative HTH-type transcriptional regulator yazB	[TP0648-TP0461 (0.6214171)]
COG0457	COG1396	BSU36380	rapD	Response regulator aspartate phosphatase D (EC 3.1.-.-)	BSU24610	sinR	HTH-type transcriptional regulator sinR	[TP0648-TP0461 (0.6214171)]
COG0457	COG1396	BSU25830	rapE	Response regulator aspartate phosphatase E (EC 3.1.-.-)	BSU00800	yazB	Putative HTH-type transcriptional regulator yazB	[TP0648-TP0461 (0.6214171)]
COG0457	COG1396	BSU27490	BSU27490	YrrB protein {UniProtKB/TrEMBL:O34452}	BSU21020	BSU21020	YonR protein {UniProtKB/TrEMBL:O31943}	[TP0648-TP0461 (0.6214171)]
COG0457	COG1396	BSU03770	rapC	Response regulator aspartate phosphatase C (EC 3.1.-.-)	BSU24610	sinR	HTH-type transcriptional regulator sinR	[TP0648-TP0461 (0.6214171)]
COG0457	COG1396	BSU34810	BSU34810	Hypothetical protein yvcD	BSU34380	BSU34380	Hypothetical protein yveJ	[TP0648-TP0461 (0.6214171)]
COG0457	COG1396	BSU18910	rapK	Response regulator aspartate phosphatase K (EC 3.1.-.-)	BSU24610	sinR	HTH-type transcriptional regulator sinR	[TP0648-TP0461 (0.6214171)]
COG0457	COG1396	BSU05010	rapI	Response regulator aspartate phosphatase I (EC 3.1.-.-)	BSU26350	yqaE	Putative HTH-type transcriptional regulator yqaE	[TP0648-TP0461 (0.6214171)]
COG0457	COG1396	BSU25830	rapE	Response regulator aspartate phosphatase E (EC 3.1.-.-)	BSU04820	ydcN	Putative HTH-type transcriptional regulator ydcN	[TP0648-TP0461 (0.6214171)]
COG0457	COG1396	BSU06830	rapH	Response regulator aspartate phosphatase H (EC 3.1.-.-) (PSP28)	BSU12510	xre	HTH-type transcriptional regulator xre (Putative pbsX repressor)	[TP0648-TP0461 (0.6214171)]
COG0457	COG1396	BSU06140	gutR	Transcription activator gutR	BSU12510	xre	HTH-type transcriptional regulator xre (Putative pbsX repressor)	[TP0648-TP0461 (0.6214171)]
COG0457	COG1396	BSU18910	rapK	Response regulator aspartate phosphatase K (EC 3.1.-.-)	BSU00800	yazB	Putative HTH-type transcriptional regulator yazB	[TP0648-TP0461 (0.6214171)]
COG0457	COG1396	BSU36690	rapB	Response regulator aspartate phosphatase B (EC 3.1.-.-) (Stage 0 sporulation protein P)	BSU18850	BSU18850	Transcription regulator	[TP0648-TP0461 (0.6214171)]
COG0457	COG1396	BSU06140	gutR	Transcription activator gutR	BSU23590	ansR	HTH-type transcriptional regulator ansR (Ans operon repressor protein)	[TP0648-TP0461 (0.6214171)]
COG0457	COG1396	BSU22590	ypiA	Hypothetical protein ypiA	BSU18850	BSU18850	Transcription regulator	[TP0648-TP0461 (0.6214171)]
COG0457	COG1396	BSU05010	rapI	Response regulator aspartate phosphatase I (EC 3.1.-.-)	BSU04820	ydcN	Putative HTH-type transcriptional regulator ydcN	[TP0648-TP0461 (0.6214171)]
COG0457	COG1396	BSU05010	rapI	Response regulator aspartate phosphatase I (EC 3.1.-.-)	BSU12510	xre	HTH-type transcriptional regulator xre (Putative pbsX repressor)	[TP0648-TP0461 (0.6214171)]
COG0457	COG1396	BSU40300	rapG	Response regulator aspartate phosphatase G (EC 3.1.-.-)	BSU24610	sinR	HTH-type transcriptional regulator sinR	[TP0648-TP0461 (0.6214171)]
COG0457	COG1396	BSU36690	rapB	Response regulator aspartate phosphatase B (EC 3.1.-.-) (Stage 0 sporulation protein P)	BSU04820	ydcN	Putative HTH-type transcriptional regulator ydcN	[TP0648-TP0461 (0.6214171)]
COG0457	COG1396	BSU06830	rapH	Response regulator aspartate phosphatase H (EC 3.1.-.-) (PSP28)	BSU18850	BSU18850	Transcription regulator	[TP0648-TP0461 (0.6214171)]
COG0457	COG1396	BSU05010	rapI	Response regulator aspartate phosphatase I (EC 3.1.-.-)	BSU23590	ansR	HTH-type transcriptional regulator ansR (Ans operon repressor protein)	[TP0648-TP0461 (0.6214171)]
COG0457	COG1396	BSU12430	rapA	Response regulator aspartate phosphatase A (EC 3.1.-.-) (Glucose starvation-inducible protein A) (Stage 0 sporulation protein L)	BSU34380	BSU34380	Hypothetical protein yveJ	[TP0648-TP0461 (0.6214171)]
COG0457	COG1396	BSU25830	rapE	Response regulator aspartate phosphatase E (EC 3.1.-.-)	BSU21020	BSU21020	YonR protein {UniProtKB/TrEMBL:O31943}	[TP0648-TP0461 (0.6214171)]
COG0457	COG1396	BSU06140	gutR	Transcription activator gutR	BSU04820	ydcN	Putative HTH-type transcriptional regulator ydcN	[TP0648-TP0461 (0.6214171)]
COG0457	COG1396	BSU03770	rapC	Response regulator aspartate phosphatase C (EC 3.1.-.-)	BSU23590	ansR	HTH-type transcriptional regulator ansR (Ans operon repressor protein)	[TP0648-TP0461 (0.6214171)]
COG0457	COG1396	BSU22590	ypiA	Hypothetical protein ypiA	BSU12510	xre	HTH-type transcriptional regulator xre (Putative pbsX repressor)	[TP0648-TP0461 (0.6214171)]
COG0457	COG1396	BSU36690	rapB	Response regulator aspartate phosphatase B (EC 3.1.-.-) (Stage 0 sporulation protein P)	BSU23590	ansR	HTH-type transcriptional regulator ansR (Ans operon repressor protein)	[TP0648-TP0461 (0.6214171)]
COG0457	COG1396	BSU05010	rapI	Response regulator aspartate phosphatase I (EC 3.1.-.-)	BSU24610	sinR	HTH-type transcriptional regulator sinR	[TP0648-TP0461 (0.6214171)]
COG0457	COG1396	BSU06140	gutR	Transcription activator gutR	BSU18850	BSU18850	Transcription regulator	[TP0648-TP0461 (0.6214171)]
COG0457	COG1396	BSU40300	rapG	Response regulator aspartate phosphatase G (EC 3.1.-.-)	BSU21020	BSU21020	YonR protein {UniProtKB/TrEMBL:O31943}	[TP0648-TP0461 (0.6214171)]
COG0457	COG1396	BSU36690	rapB	Response regulator aspartate phosphatase B (EC 3.1.-.-) (Stage 0 sporulation protein P)	BSU34380	BSU34380	Hypothetical protein yveJ	[TP0648-TP0461 (0.6214171)]
COG0457	COG1396	BSU40300	rapG	Response regulator aspartate phosphatase G (EC 3.1.-.-)	BSU00800	yazB	Putative HTH-type transcriptional regulator yazB	[TP0648-TP0461 (0.6214171)]
COG0457	COG1396	BSU27490	BSU27490	YrrB protein {UniProtKB/TrEMBL:O34452}	BSU26350	yqaE	Putative HTH-type transcriptional regulator yqaE	[TP0648-TP0461 (0.6214171)]
COG0457	COG1396	BSU02820	rapJ	Response regulator aspartate phosphatase J (EC 3.1.-.-)	BSU24610	sinR	HTH-type transcriptional regulator sinR	[TP0648-TP0461 (0.6214171)]
COG0457	COG1396	BSU02820	rapJ	Response regulator aspartate phosphatase J (EC 3.1.-.-)	BSU21020	BSU21020	YonR protein {UniProtKB/TrEMBL:O31943}	[TP0648-TP0461 (0.6214171)]
COG0457	COG1396	BSU18910	rapK	Response regulator aspartate phosphatase K (EC 3.1.-.-)	BSU23590	ansR	HTH-type transcriptional regulator ansR (Ans operon repressor protein)	[TP0648-TP0461 (0.6214171)]
COG0457	COG1396	BSU40300	rapG	Response regulator aspartate phosphatase G (EC 3.1.-.-)	BSU26350	yqaE	Putative HTH-type transcriptional regulator yqaE	[TP0648-TP0461 (0.6214171)]
COG0457	COG1396	BSU40300	rapG	Response regulator aspartate phosphatase G (EC 3.1.-.-)	BSU04820	ydcN	Putative HTH-type transcriptional regulator ydcN	[TP0648-TP0461 (0.6214171)]
COG0457	COG1396	BSU02820	rapJ	Response regulator aspartate phosphatase J (EC 3.1.-.-)	BSU26350	yqaE	Putative HTH-type transcriptional regulator yqaE	[TP0648-TP0461 (0.6214171)]
COG0457	COG1396	BSU12430	rapA	Response regulator aspartate phosphatase A (EC 3.1.-.-) (Glucose starvation-inducible protein A) (Stage 0 sporulation protein L)	BSU26350	yqaE	Putative HTH-type transcriptional regulator yqaE	[TP0648-TP0461 (0.6214171)]
COG0457	COG1396	BSU02820	rapJ	Response regulator aspartate phosphatase J (EC 3.1.-.-)	BSU18850	BSU18850	Transcription regulator	[TP0648-TP0461 (0.6214171)]
COG0457	COG1396	BSU37460	rapF	Response regulator aspartate phosphatase F (EC 3.1.-.-)	BSU21020	BSU21020	YonR protein {UniProtKB/TrEMBL:O31943}	[TP0648-TP0461 (0.6214171)]
COG0457	COG1396	BSU27490	BSU27490	YrrB protein {UniProtKB/TrEMBL:O34452}	BSU04820	ydcN	Putative HTH-type transcriptional regulator ydcN	[TP0648-TP0461 (0.6214171)]
COG0457	COG1396	BSU22590	ypiA	Hypothetical protein ypiA	BSU00800	yazB	Putative HTH-type transcriptional regulator yazB	[TP0648-TP0461 (0.6214171)]
COG0457	COG1396	BSU12430	rapA	Response regulator aspartate phosphatase A (EC 3.1.-.-) (Glucose starvation-inducible protein A) (Stage 0 sporulation protein L)	BSU18850	BSU18850	Transcription regulator	[TP0648-TP0461 (0.6214171)]
COG0457	COG1396	BSU36690	rapB	Response regulator aspartate phosphatase B (EC 3.1.-.-) (Stage 0 sporulation protein P)	BSU21020	BSU21020	YonR protein {UniProtKB/TrEMBL:O31943}	[TP0648-TP0461 (0.6214171)]
COG0457	COG1396	BSU36380	rapD	Response regulator aspartate phosphatase D (EC 3.1.-.-)	BSU00800	yazB	Putative HTH-type transcriptional regulator yazB	[TP0648-TP0461 (0.6214171)]
COG0457	COG1396	BSU36690	rapB	Response regulator aspartate phosphatase B (EC 3.1.-.-) (Stage 0 sporulation protein P)	BSU12510	xre	HTH-type transcriptional regulator xre (Putative pbsX repressor)	[TP0648-TP0461 (0.6214171)]
COG0457	COG1396	BSU37460	rapF	Response regulator aspartate phosphatase F (EC 3.1.-.-)	BSU26350	yqaE	Putative HTH-type transcriptional regulator yqaE	[TP0648-TP0461 (0.6214171)]
COG0457	COG1396	BSU02820	rapJ	Response regulator aspartate phosphatase J (EC 3.1.-.-)	BSU00800	yazB	Putative HTH-type transcriptional regulator yazB	[TP0648-TP0461 (0.6214171)]
COG0457	COG1396	BSU22590	ypiA	Hypothetical protein ypiA	BSU34380	BSU34380	Hypothetical protein yveJ	[TP0648-TP0461 (0.6214171)]
COG0457	COG1396	BSU12430	rapA	Response regulator aspartate phosphatase A (EC 3.1.-.-) (Glucose starvation-inducible protein A) (Stage 0 sporulation protein L)	BSU04820	ydcN	Putative HTH-type transcriptional regulator ydcN	[TP0648-TP0461 (0.6214171)]
COG0457	COG1396	BSU27490	BSU27490	YrrB protein {UniProtKB/TrEMBL:O34452}	BSU18850	BSU18850	Transcription regulator	[TP0648-TP0461 (0.6214171)]
COG0457	COG1396	BSU05010	rapI	Response regulator aspartate phosphatase I (EC 3.1.-.-)	BSU00800	yazB	Putative HTH-type transcriptional regulator yazB	[TP0648-TP0461 (0.6214171)]
COG0457	COG1396	BSU37460	rapF	Response regulator aspartate phosphatase F (EC 3.1.-.-)	BSU00800	yazB	Putative HTH-type transcriptional regulator yazB	[TP0648-TP0461 (0.6214171)]
COG0457	COG1396	BSU06140	gutR	Transcription activator gutR	BSU34380	BSU34380	Hypothetical protein yveJ	[TP0648-TP0461 (0.6214171)]
COG0457	COG1396	BSU36380	rapD	Response regulator aspartate phosphatase D (EC 3.1.-.-)	BSU04820	ydcN	Putative HTH-type transcriptional regulator ydcN	[TP0648-TP0461 (0.6214171)]
COG0457	COG1396	BSU06140	gutR	Transcription activator gutR	BSU26350	yqaE	Putative HTH-type transcriptional regulator yqaE	[TP0648-TP0461 (0.6214171)]
COG0457	COG1396	BSU05010	rapI	Response regulator aspartate phosphatase I (EC 3.1.-.-)	BSU21020	BSU21020	YonR protein {UniProtKB/TrEMBL:O31943}	[TP0648-TP0461 (0.6214171)]
COG0457	COG1396	BSU06830	rapH	Response regulator aspartate phosphatase H (EC 3.1.-.-) (PSP28)	BSU23590	ansR	HTH-type transcriptional regulator ansR (Ans operon repressor protein)	[TP0648-TP0461 (0.6214171)]
COG0457	COG1396	BSU34810	BSU34810	Hypothetical protein yvcD	BSU00800	yazB	Putative HTH-type transcriptional regulator yazB	[TP0648-TP0461 (0.6214171)]
COG0457	COG1396	BSU40300	rapG	Response regulator aspartate phosphatase G (EC 3.1.-.-)	BSU12510	xre	HTH-type transcriptional regulator xre (Putative pbsX repressor)	[TP0648-TP0461 (0.6214171)]
COG0036	COG1516	BSU15790	rpe	Ribulose-phosphate 3-epimerase (EC 5.1.3.1) (Pentose-5-phosphate 3- epimerase) (PPE) (R5P3E)	BSU35330	fliS	Flagellar protein fliS	[TP0945-TP0943 (0.573118)]
COG0153	COG0457	BSU38200	galK	Galactokinase (EC 2.7.1.6) (Galactose kinase)	BSU12430	rapA	Response regulator aspartate phosphatase A (EC 3.1.-.-) (Glucose starvation-inducible protein A) (Stage 0 sporulation protein L)	[TP0418-TP0095 (0.6515529), TP0418-TP0067 (0.62672263)]
COG0153	COG0457	BSU38200	galK	Galactokinase (EC 2.7.1.6) (Galactose kinase)	BSU37460	rapF	Response regulator aspartate phosphatase F (EC 3.1.-.-)	[TP0418-TP0095 (0.6515529), TP0418-TP0067 (0.62672263)]
COG0153	COG0457	BSU38200	galK	Galactokinase (EC 2.7.1.6) (Galactose kinase)	BSU22590	ypiA	Hypothetical protein ypiA	[TP0418-TP0095 (0.6515529), TP0418-TP0067 (0.62672263)]
COG0153	COG0457	BSU38200	galK	Galactokinase (EC 2.7.1.6) (Galactose kinase)	BSU18910	rapK	Response regulator aspartate phosphatase K (EC 3.1.-.-)	[TP0418-TP0095 (0.6515529), TP0418-TP0067 (0.62672263)]
COG0153	COG0457	BSU38200	galK	Galactokinase (EC 2.7.1.6) (Galactose kinase)	BSU40300	rapG	Response regulator aspartate phosphatase G (EC 3.1.-.-)	[TP0418-TP0095 (0.6515529), TP0418-TP0067 (0.62672263)]
COG0153	COG0457	BSU38200	galK	Galactokinase (EC 2.7.1.6) (Galactose kinase)	BSU25830	rapE	Response regulator aspartate phosphatase E (EC 3.1.-.-)	[TP0418-TP0095 (0.6515529), TP0418-TP0067 (0.62672263)]
COG0153	COG0457	BSU38200	galK	Galactokinase (EC 2.7.1.6) (Galactose kinase)	BSU02820	rapJ	Response regulator aspartate phosphatase J (EC 3.1.-.-)	[TP0418-TP0095 (0.6515529), TP0418-TP0067 (0.62672263)]
COG0153	COG0457	BSU38200	galK	Galactokinase (EC 2.7.1.6) (Galactose kinase)	BSU06830	rapH	Response regulator aspartate phosphatase H (EC 3.1.-.-) (PSP28)	[TP0418-TP0095 (0.6515529), TP0418-TP0067 (0.62672263)]
COG0153	COG0457	BSU38200	galK	Galactokinase (EC 2.7.1.6) (Galactose kinase)	BSU34810	BSU34810	Hypothetical protein yvcD	[TP0418-TP0095 (0.6515529), TP0418-TP0067 (0.62672263)]
COG0153	COG0457	BSU38200	galK	Galactokinase (EC 2.7.1.6) (Galactose kinase)	BSU36380	rapD	Response regulator aspartate phosphatase D (EC 3.1.-.-)	[TP0418-TP0095 (0.6515529), TP0418-TP0067 (0.62672263)]
COG0153	COG0457	BSU38200	galK	Galactokinase (EC 2.7.1.6) (Galactose kinase)	BSU27490	BSU27490	YrrB protein {UniProtKB/TrEMBL:O34452}	[TP0418-TP0095 (0.6515529), TP0418-TP0067 (0.62672263)]
COG0153	COG0457	BSU38200	galK	Galactokinase (EC 2.7.1.6) (Galactose kinase)	BSU36690	rapB	Response regulator aspartate phosphatase B (EC 3.1.-.-) (Stage 0 sporulation protein P)	[TP0418-TP0095 (0.6515529), TP0418-TP0067 (0.62672263)]
COG0153	COG0457	BSU38200	galK	Galactokinase (EC 2.7.1.6) (Galactose kinase)	BSU05010	rapI	Response regulator aspartate phosphatase I (EC 3.1.-.-)	[TP0418-TP0095 (0.6515529), TP0418-TP0067 (0.62672263)]
COG0153	COG0457	BSU38200	galK	Galactokinase (EC 2.7.1.6) (Galactose kinase)	BSU03770	rapC	Response regulator aspartate phosphatase C (EC 3.1.-.-)	[TP0418-TP0095 (0.6515529), TP0418-TP0067 (0.62672263)]
COG0153	COG0457	BSU38200	galK	Galactokinase (EC 2.7.1.6) (Galactose kinase)	BSU06140	gutR	Transcription activator gutR	[TP0418-TP0095 (0.6515529), TP0418-TP0067 (0.62672263)]
COG0237	COG1493	BSU29060	coaE	Dephospho-CoA kinase (EC 2.7.1.24) (Dephosphocoenzyme A kinase)	BSU35000	ptsK	HPr kinase/phosphorylase (EC 2.7.11.-) (EC 2.7.4.-) (HPrK/P) (HPr(Ser) kinase/phosphorylase) (HPr kinase/phosphatase)	[TP0296-TP0591 (0.7885255)]
COG0124	COG0124	BSU27560	hisS	Histidyl-tRNA synthetase (EC 6.1.1.21) (Histidine--tRNA ligase) (HisRS)	BSU27560	hisS	Histidyl-tRNA synthetase (EC 6.1.1.21) (Histidine--tRNA ligase) (HisRS)	[TP0641-TP0641 (0.67365265)]
COG1377	COG1512	BSU16380	flhB	Flagellar biosynthetic protein flhB	BSU06200	BSU06200	YdjH protein {UniProtKB/TrEMBL:O35004}	[TP0715-TP0561 (0.6628788)]
COG0526	COG5401	BSU18010	BSU18010	YneN protein {UniProtKB/TrEMBL:O31820}	BSU28380	gerM	Germination protein gerM	[TP0100-TP0832 (0.57057476)]
COG0526	COG5401	BSU01980	BSU01980	YbdE protein {UniProtKB/TrEMBL:O31430}	BSU28380	gerM	Germination protein gerM	[TP0100-TP0832 (0.57057476)]
COG0526	COG5401	BSU28500	trx	Thioredoxin {UniProtKB/Swiss-Prot:P14949}	BSU28380	gerM	Germination protein gerM	[TP0100-TP0832 (0.57057476)]
COG0526	COG5401	BSU23150	resA	Thiol-disulfide oxidoreductase resA	BSU28380	gerM	Germination protein gerM	[TP0100-TP0832 (0.57057476)]
COG0526	COG5401	BSU04550	BSU04550	YdbP protein {UniProtKB/TrEMBL:P96611}	BSU28380	gerM	Germination protein gerM	[TP0100-TP0832 (0.57057476)]
COG0526	COG5401	BSU13840	stoA	Sporulation thiol-disulfide oxidoreductase A precursor (Stage IV sporulation protein H)	BSU28380	gerM	Germination protein gerM	[TP0100-TP0832 (0.57057476)]
COG0526	COG5401	BSU05510	BSU05510	YdfQ protein {UniProtKB/TrEMBL:P96695}	BSU28380	gerM	Germination protein gerM	[TP0100-TP0832 (0.57057476)]
COG0526	COG5401	BSU14230	ykuV	Thiol-disulfide oxidoreductase ykuV (EC 1.8.-.-)	BSU28380	gerM	Germination protein gerM	[TP0100-TP0832 (0.57057476)]
COG0526	COG5401	BSU29840	BSU29840	Putative thioredoxin {UniProtKB/TrEMBL:O34357}	BSU28380	gerM	Germination protein gerM	[TP0100-TP0832 (0.57057476)]
COG0526	COG5401	BSU32770	BSU32770	YusE protein {UniProtKB/TrEMBL:O32171}	BSU28380	gerM	Germination protein gerM	[TP0100-TP0832 (0.57057476)]
COG0290	COG1837	BSU28870	infC	Translation initiation factor IF-3	BSU16000	ylqC	UPF0109 protein ylqC	[TP0850-TP0906 (0.70629925)]
COG0420	COG1256	BSU10640	sbcD	Exonuclease sbcD homolog	BSU35410	flgK	Flagellar hook-associated protein 1 (HAP1)	[TP0626-TP0660 (0.6120698)]
COG0420	COG1256	BSU09910	BSU09910	Hypothetical protein yhaO	BSU35410	flgK	Flagellar hook-associated protein 1 (HAP1)	[TP0626-TP0660 (0.6120698)]
COG2239	COG4603	BSU13300	BSU13300	YkoK {UniProtKB/TrEMBL:O34442}	BSU31560	BSU31560	Hypothetical protein yufP	[TP0917-TP0301 (0.53720385)]
COG0442	COG1344	BSU16570	proS	Prolyl-tRNA synthetase (EC 6.1.1.15) (Proline--tRNA ligase) (ProRS)	BSU35360	hag	Flagellin {UniProtKB/Swiss-Prot:P02968}	[TP0160-TP0792 (0.6929264), TP0160-TP0659 (0.5927278)]
COG0442	COG1344	BSU16570	proS	Prolyl-tRNA synthetase (EC 6.1.1.15) (Proline--tRNA ligase) (ProRS)	BSU35150	BSU35150	YvzB protein {UniProtKB/TrEMBL:O34366}	[TP0160-TP0792 (0.6929264), TP0160-TP0659 (0.5927278)]
COG0442	COG1344	BSU16570	proS	Prolyl-tRNA synthetase (EC 6.1.1.15) (Proline--tRNA ligase) (ProRS)	BSU35400	flgL	Flagellar hook-associated protein 3 (HAP3)	[TP0160-TP0792 (0.6929264), TP0160-TP0659 (0.5927278)]
COG0211	COG1536	BSU27940	rpmA	50S ribosomal protein L27 (BL30) (BL24)	BSU16220	fliG	Flagellar motor switch protein fliG	[TP0743-TP0400 (0.6311798)]
COG0486	COG0803	BSU41020	trmE	Probable tRNA modification GTPase trmE	BSU30770	mntA	Manganese-binding lipoprotein mntA precursor	[TP0550-TP0163 (0.74372905)]
COG0486	COG0803	BSU41020	trmE	Probable tRNA modification GTPase trmE	BSU02850	BSU02850	YcdH {UniProtKB/TrEMBL:O34966}	[TP0550-TP0163 (0.74372905)]
COG1536	COG1595	BSU16220	fliG	Flagellar motor switch protein fliG	BSU09520	sigM	RNA polymerase sigma factor sigM	[TP0400-TP0092 (0.64304686)]
COG1536	COG1595	BSU16220	fliG	Flagellar motor switch protein fliG	BSU01730	sigW	RNA polymerase sigma factor sigW	[TP0400-TP0092 (0.64304686)]
COG1536	COG1595	BSU16220	fliG	Flagellar motor switch protein fliG	BSU12560	pcf	Positive control factor	[TP0400-TP0092 (0.64304686)]
COG1536	COG1595	BSU16220	fliG	Flagellar motor switch protein fliG	BSU26840	sigZ	RNA polymerase sigma factor sigZ	[TP0400-TP0092 (0.64304686)]
COG1536	COG1595	BSU16220	fliG	Flagellar motor switch protein fliG	BSU27120	sigV	RNA polymerase sigma factor sigV	[TP0400-TP0092 (0.64304686)]
COG1536	COG1595	BSU16220	fliG	Flagellar motor switch protein fliG	BSU23100	sigX	RNA polymerase sigma factor sigX	[TP0400-TP0092 (0.64304686)]
COG1536	COG1595	BSU16220	fliG	Flagellar motor switch protein fliG	BSU00980	sigH	RNA polymerase sigma-H factor (Sigma-30)	[TP0400-TP0092 (0.64304686)]
COG1536	COG1595	BSU16220	fliG	Flagellar motor switch protein fliG	BSU38700	sigY	RNA polymerase sigma factor sigY	[TP0400-TP0092 (0.64304686)]
COG1536	COG1595	BSU16220	fliG	Flagellar motor switch protein fliG	BSU14730	BSU14730	YlaC protein {UniProtKB/TrEMBL:O07627}	[TP0400-TP0092 (0.64304686)]
COG1558	COG4786	BSU16190	flgC	Flagellar basal-body rod protein flgC	BSU36390	flhP	Flagellar hook-basal body complex protein flhP	[TP0397-TP0961 (0.74447966)]
COG1558	COG4786	BSU16190	flgC	Flagellar basal-body rod protein flgC	BSU36400	flhO	Flagellar hook-basal body complex protein flhO	[TP0397-TP0961 (0.74447966)]
COG1558	COG4786	BSU16190	flgC	Flagellar basal-body rod protein flgC	BSU16290	flgG	Flagellar basal-body rod protein flgG (Distal rod protein)	[TP0397-TP0961 (0.74447966)]
COG0012	COG0608	BSU40920	engD	GTP-dependent nucleic acid-binding protein engD	BSU20350	BSU20350	YorK protein {UniProtKB/TrEMBL:O31903}	[TP0124-TP0704 (0.626838)]
COG0012	COG0608	BSU40920	engD	GTP-dependent nucleic acid-binding protein engD	BSU27620	BSU27620	YrvE protein {UniProtKB/TrEMBL:O32044}	[TP0124-TP0704 (0.626838)]
COG1516	COG2868	BSU35330	fliS	Flagellar protein fliS	BSU27950	ysxB	Hypothetical protein ysxB	[TP0943-TP0744 (0.6225916)]
COG2257	COG4786	BSU16080	BSU16080	YlqH protein {UniProtKB/TrEMBL:O34867}	BSU36390	flhP	Flagellar hook-basal body complex protein flhP	[TP0911-TP0961 (0.5510204)]
COG2257	COG4786	BSU16080	BSU16080	YlqH protein {UniProtKB/TrEMBL:O34867}	BSU16290	flgG	Flagellar basal-body rod protein flgG (Distal rod protein)	[TP0911-TP0961 (0.5510204)]
COG2257	COG4786	BSU16080	BSU16080	YlqH protein {UniProtKB/TrEMBL:O34867}	BSU36400	flhO	Flagellar hook-basal body complex protein flhO	[TP0911-TP0961 (0.5510204)]
COG1301	COG1512	BSU10220	BSU10220	Hypothetical protein yhfG	BSU06200	BSU06200	YdjH protein {UniProtKB/TrEMBL:O35004}	[TP0555-TP0561 (0.5857341)]
COG1301	COG1512	BSU02340	gltP	Proton glutamate symport protein (Glutamate-aspartate carrier protein)	BSU06200	BSU06200	YdjH protein {UniProtKB/TrEMBL:O35004}	[TP0555-TP0561 (0.5857341)]
COG1301	COG1512	BSU04470	dctP	C4-dicarboxylate transport protein (C4-dicarboxylate permease)	BSU06200	BSU06200	YdjH protein {UniProtKB/TrEMBL:O35004}	[TP0555-TP0561 (0.5857341)]
COG0739	COG0773	BSU27980	spoIVFA	Stage IV sporulation protein FA	BSU29790	murC	UDP-N-acetylmuramate--L-alanine ligase (EC 6.3.2.8) (UDP-N- acetylmuramoyl-L-alanine synthetase)	[TP0782-TP0341 (0.8145237)]
COG0739	COG0773	BSU32340	lytH	L-Ala--D-Glu endopeptidase (EC 3.4.-.-) (Peptidoglycan hydrolase) (Sporulation-specific endopeptidase)	BSU29790	murC	UDP-N-acetylmuramate--L-alanine ligase (EC 6.3.2.8) (UDP-N- acetylmuramoyl-L-alanine synthetase)	[TP0782-TP0341 (0.8145237)]
COG0739	COG0773	BSU36550	BSU36550	Hypothetical protein ywnI	BSU29790	murC	UDP-N-acetylmuramate--L-alanine ligase (EC 6.3.2.8) (UDP-N- acetylmuramoyl-L-alanine synthetase)	[TP0782-TP0341 (0.8145237)]
[truncated: 149 more rows]
