# Supplementary material for: The Binary Protein Interactome of Treponema pallidum – The Syphilis Spirochete
Source: PLoS One. 2008 May 28;3(5):e2292. doi: 10.1371/journal.pone.0002292 (PMC2386257; doi:10.1371/journal.pone.0002292)
Supplement: Data S1 — Predicted protein-protein interactions based on our Treponema pallidum data; zip archive containing 372 files with one file per species. (6.09 MB ZIP) [file pone.0002292.s006.zip › bacteria/Bacillus_thuringiensis.tab]

281309 Bacillus thuringiensis
COG A	COG B	Locus Id A	Preferred Name(s) A	Annotation A	Locus Id B	Preferred Name(s) B	Annotation B	T. pallidum interaction
COG0186	COG1475	BT9727_0115	rpsQ	Ribosomal protein S17 {UniProtKB/TrEMBL:Q6HPP9}	BT9727_5162	AAT63354.1	Stage 0 sporulation protein J	[TP0198-TP0271 (0.71912634)]
COG0186	COG1475	BT9727_0115	rpsQ	Ribosomal protein S17 {UniProtKB/TrEMBL:Q6HPP9}	BT9727_5160	AAT63382.1	Stage 0 sporulation protein J	[TP0198-TP0271 (0.71912634)]
COG0617	COG0860	BT9727_1418	cca	CCA-adding enzyme (EC 2.7.7.25) (EC 2.7.7.21) (tRNA nucleotidyltransferase) (tRNA adenylyl-/cytidylyl- transferase) (tRNA CCA-pyrophosphorylase) (tRNA-NT)	BT9727_2237	AAT59904.1	N-acetylmuramoyl-L-alanine amidase	[TP0270-TP0247 (0.76828843)]
COG0617	COG0860	BT9727_1418	cca	CCA-adding enzyme (EC 2.7.7.25) (EC 2.7.7.21) (tRNA nucleotidyltransferase) (tRNA adenylyl-/cytidylyl- transferase) (tRNA CCA-pyrophosphorylase) (tRNA-NT)	BT9727_0141	AAT61428.1	N-acetylmuramoyl-L-alanine amidase	[TP0270-TP0247 (0.76828843)]
COG0201	COG0550	BT9727_2503	AAT61365.1	Preprotein translocase, SecY subunit	BT9727_0351	AAT61238.1	DNA topoisomerase {UniProtKB/TrEMBL:Q6HP19}	[TP0208-TP0394 (0.8044664)]
COG0201	COG0550	BT9727_2503	AAT61365.1	Preprotein translocase, SecY subunit	BT9727_3574	AAT60605.1	DNA topoisomerase I {UniProtKB/TrEMBL:Q6HEY2}	[TP0208-TP0394 (0.8044664)]
COG0201	COG0550	BT9727_2503	AAT61365.1	Preprotein translocase, SecY subunit	BT9727_1744	AAT63357.1	DNA topoisomerase I {UniProtKB/TrEMBL:Q6HK50}	[TP0208-TP0394 (0.8044664)]
COG0201	COG0550	BT9727_0126	AAT58923.1	Preprotein translocase, SecY subunit	BT9727_1744	AAT63357.1	DNA topoisomerase I {UniProtKB/TrEMBL:Q6HK50}	[TP0208-TP0394 (0.8044664)]
COG0201	COG0550	BT9727_0126	AAT58923.1	Preprotein translocase, SecY subunit	BT9727_1589	AAT59540.1	DNA topoisomerase I {UniProtKB/TrEMBL:Q6HKK5}	[TP0208-TP0394 (0.8044664)]
COG0201	COG0550	BT9727_0126	AAT58923.1	Preprotein translocase, SecY subunit	BT9727_0351	AAT61238.1	DNA topoisomerase {UniProtKB/TrEMBL:Q6HP19}	[TP0208-TP0394 (0.8044664)]
COG0201	COG0550	BT9727_0126	AAT58923.1	Preprotein translocase, SecY subunit	BT9727_3574	AAT60605.1	DNA topoisomerase I {UniProtKB/TrEMBL:Q6HEY2}	[TP0208-TP0394 (0.8044664)]
COG0201	COG0550	BT9727_2503	AAT61365.1	Preprotein translocase, SecY subunit	BT9727_1589	AAT59540.1	DNA topoisomerase I {UniProtKB/TrEMBL:Q6HKK5}	[TP0208-TP0394 (0.8044664)]
COG0693	COG1922	BT9727_4222	AAT60858.1	ThiJ/PfpI family protein	BT9727_2627	AAT60093.1	N-acetylglucosaminyldiphosphoundecaprenol	[TP0445-TP0275 (0.6010877)]
COG0693	COG1922	BT9727_4222	AAT60858.1	ThiJ/PfpI family protein	BT9727_5099	AAT62653.1	Possible	[TP0445-TP0275 (0.6010877)]
COG0693	COG1922	BT9727_3408	AAT60514.1	4-methyl-5(B-hydroxyethyl)-thiazole monophosphate	BT9727_2627	AAT60093.1	N-acetylglucosaminyldiphosphoundecaprenol	[TP0445-TP0275 (0.6010877)]
COG0693	COG1922	BT9727_1501	AAT59501.1	ThiJ/PfpI family protein	BT9727_5099	AAT62653.1	Possible	[TP0445-TP0275 (0.6010877)]
COG0693	COG1922	BT9727_0751	AAT62456.1	Protease I, ThiJ/PfpI family protein	BT9727_2627	AAT60093.1	N-acetylglucosaminyldiphosphoundecaprenol	[TP0445-TP0275 (0.6010877)]
COG0693	COG1922	BT9727_0751	AAT62456.1	Protease I, ThiJ/PfpI family protein	BT9727_5099	AAT62653.1	Possible	[TP0445-TP0275 (0.6010877)]
COG0693	COG1922	BT9727_1501	AAT59501.1	ThiJ/PfpI family protein	BT9727_2627	AAT60093.1	N-acetylglucosaminyldiphosphoundecaprenol	[TP0445-TP0275 (0.6010877)]
COG0693	COG1922	BT9727_4224	AAT60860.1	ThiJ/PfpI family protein	BT9727_5099	AAT62653.1	Possible	[TP0445-TP0275 (0.6010877)]
COG0693	COG1922	BT9727_3408	AAT60514.1	4-methyl-5(B-hydroxyethyl)-thiazole monophosphate	BT9727_5099	AAT62653.1	Possible	[TP0445-TP0275 (0.6010877)]
COG0693	COG1922	BT9727_4224	AAT60860.1	ThiJ/PfpI family protein	BT9727_2627	AAT60093.1	N-acetylglucosaminyldiphosphoundecaprenol	[TP0445-TP0275 (0.6010877)]
COG0768	COG2812	BT9727_2842	AAT60182.1	Penicillin-binding protein	BT9727_0019	AAT58896.1	DNA polymerase III, gamma and tau subunits	[TP0500-TP1005 (0.655462)]
COG0768	COG2812	BT9727_2290	AAT59930.1	Penicillin-binding protein	BT9727_0019	AAT58896.1	DNA polymerase III, gamma and tau subunits	[TP0500-TP1005 (0.655462)]
COG0768	COG2812	BT9727_3657	AAT61092.1	Sporulation specific penicillin-binding protein	BT9727_0019	AAT58896.1	DNA polymerase III, gamma and tau subunits	[TP0500-TP1005 (0.655462)]
COG0768	COG2812	BT9727_4013	AAT63487.1	Penicillin-binding protein	BT9727_0019	AAT58896.1	DNA polymerase III, gamma and tau subunits	[TP0500-TP1005 (0.655462)]
COG0768	COG2812	BT9727_2022	AAT59765.1	Penicillin-binding protein 3	BT9727_0019	AAT58896.1	DNA polymerase III, gamma and tau subunits	[TP0500-TP1005 (0.655462)]
COG0768	COG2812	BT9727_2289	AAT59929.1	Penicillin-binding protein 2	BT9727_0019	AAT58896.1	DNA polymerase III, gamma and tau subunits	[TP0500-TP1005 (0.655462)]
COG0768	COG2812	BT9727_2420	AAT63875.1	Penicillin-binding protein, transpeptidase domain	BT9727_0019	AAT58896.1	DNA polymerase III, gamma and tau subunits	[TP0500-TP1005 (0.655462)]
COG0768	COG2812	BT9727_4111	AAT63877.1	Penicillin-binding protein	BT9727_0019	AAT58896.1	DNA polymerase III, gamma and tau subunits	[TP0500-TP1005 (0.655462)]
COG0768	COG2812	BT9727_3658	AAT60649.1	Penicillin-binding protein	BT9727_0019	AAT58896.1	DNA polymerase III, gamma and tau subunits	[TP0500-TP1005 (0.655462)]
COG0768	COG2812	BT9727_2431	AAT60014.1	Penicillin-binding protein, transpeptidase domain	BT9727_0019	AAT58896.1	DNA polymerase III, gamma and tau subunits	[TP0500-TP1005 (0.655462)]
COG0051	COG0693	BT9727_0105	rpsJ	30S ribosomal protein S10	BT9727_1501	AAT59501.1	ThiJ/PfpI family protein	[TP0188-TP0445 (0.6307204)]
COG0051	COG0693	BT9727_0105	rpsJ	30S ribosomal protein S10	BT9727_3408	AAT60514.1	4-methyl-5(B-hydroxyethyl)-thiazole monophosphate	[TP0188-TP0445 (0.6307204)]
COG0051	COG0693	BT9727_0105	rpsJ	30S ribosomal protein S10	BT9727_4224	AAT60860.1	ThiJ/PfpI family protein	[TP0188-TP0445 (0.6307204)]
COG0051	COG0693	BT9727_0105	rpsJ	30S ribosomal protein S10	BT9727_4222	AAT60858.1	ThiJ/PfpI family protein	[TP0188-TP0445 (0.6307204)]
COG0051	COG0693	BT9727_0105	rpsJ	30S ribosomal protein S10	BT9727_0751	AAT62456.1	Protease I, ThiJ/PfpI family protein	[TP0188-TP0445 (0.6307204)]
COG0180	COG0564	BT9727_3143	AAT63891.1	Possible tryptophan--tRNA ligase	BT9727_1103	AAT59334.1	Ribosomal large subunit pseudouridylate synthase	[TP0632-TP0339 (0.7885255)]
COG0180	COG0564	BT9727_1081	AAT59318.1	Tryptophan#tRNA ligase {UniProtKB/TrEMBL:Q6HM03}	BT9727_1103	AAT59334.1	Ribosomal large subunit pseudouridylate synthase	[TP0632-TP0339 (0.7885255)]
COG0180	COG0564	BT9727_3143	AAT63891.1	Possible tryptophan--tRNA ligase	BT9727_3634	AAT60638.1	Pseudouridine synthase {UniProtKB/TrEMBL:Q6HES2}	[TP0632-TP0339 (0.7885255)]
COG0180	COG0564	BT9727_1081	AAT59318.1	Tryptophan#tRNA ligase {UniProtKB/TrEMBL:Q6HM03}	BT9727_3634	AAT60638.1	Pseudouridine synthase {UniProtKB/TrEMBL:Q6HES2}	[TP0632-TP0339 (0.7885255)]
COG0180	COG0564	BT9727_1081	AAT59318.1	Tryptophan#tRNA ligase {UniProtKB/TrEMBL:Q6HM03}	BT9727_1184	AAT59381.1	Pseudouridine synthase {UniProtKB/TrEMBL:Q6HLQ2}	[TP0632-TP0339 (0.7885255)]
COG0180	COG0564	BT9727_3143	AAT63891.1	Possible tryptophan--tRNA ligase	BT9727_1184	AAT59381.1	Pseudouridine synthase {UniProtKB/TrEMBL:Q6HLQ2}	[TP0632-TP0339 (0.7885255)]
COG0090	COG0223	BT9727_0109	rplB	Ribosomal protein L2 {UniProtKB/TrEMBL:Q6HPQ5}	BT9727_3607	fmt	Methionyl-tRNA formyltransferase (EC 2.1.2.9)	[TP0192-TP0756 (0.8610547)]
COG0632	COG2255	BT9727_4154	ruvA	Holliday junction ATP-dependent DNA helicase ruvA (EC 3.6.1.-)	BT9727_4153	ruvB	Holliday junction ATP-dependent DNA helicase ruvB (EC 3.6.1.-)	[TP0543-TP0162 (0.9659884)]
COG0125	COG0586	BT9727_0026	tmk	Thymidylate kinase {UniProtKB/Swiss-Prot:Q6HPY6}	BT9727_0721	AAT63860.1	DedA family protein; possible alkaline	[TP0354-TP0779 (0.67954355)]
COG0125	COG0586	BT9727_0026	tmk	Thymidylate kinase {UniProtKB/Swiss-Prot:Q6HPY6}	BT9727_0394	AAT62094.1	Conserved hypothetical transmembrane protein,	[TP0354-TP0779 (0.67954355)]
COG0125	COG0586	BT9727_0026	tmk	Thymidylate kinase {UniProtKB/Swiss-Prot:Q6HPY6}	BT9727_4802	AAT61088.1	Hypothetical protein {UniProtKB/TrEMBL:Q6HBG5}	[TP0354-TP0779 (0.67954355)]
COG0125	COG0586	BT9727_0026	tmk	Thymidylate kinase {UniProtKB/Swiss-Prot:Q6HPY6}	BT9727_4560	AAT63603.1	DedA family protein {UniProtKB/TrEMBL:Q6HC54}	[TP0354-TP0779 (0.67954355)]
COG0125	COG0586	BT9727_0026	tmk	Thymidylate kinase {UniProtKB/Swiss-Prot:Q6HPY6}	BT9727_4741	AAT63282.1	DedA protein {UniProtKB/TrEMBL:Q6HBM6}	[TP0354-TP0779 (0.67954355)]
COG0125	COG0586	BT9727_0026	tmk	Thymidylate kinase {UniProtKB/Swiss-Prot:Q6HPY6}	BT9727_2603	AAT63836.1	DedA family protein {UniProtKB/TrEMBL:Q6HHP8}	[TP0354-TP0779 (0.67954355)]
COG0125	COG0586	BT9727_0026	tmk	Thymidylate kinase {UniProtKB/Swiss-Prot:Q6HPY6}	BT9727_1864	AAT63459.1	Integral membrane protein, DedA family	[TP0354-TP0779 (0.67954355)]
COG0457	COG1653	BT9727_4127	AAT60827.1	TPR domain protein {UniProtKB/TrEMBL:Q6HDD1}	BT9727_0480	AAT59038.1	Probable glycerol-3-phosphate ABC transporter,	[TP0067-TP0074 (0.6656524)]
COG0457	COG1653	BT9727_4837	AAT62982.1	TPR domain protein {UniProtKB/TrEMBL:Q6HBD0}	BT9727_0480	AAT59038.1	Probable glycerol-3-phosphate ABC transporter,	[TP0067-TP0074 (0.6656524)]
COG0457	COG1653	BT9727_2671	AAT63058.1	Hypothetical protein {UniProtKB/TrEMBL:Q6HHI1}	BT9727_0480	AAT59038.1	Probable glycerol-3-phosphate ABC transporter,	[TP0067-TP0074 (0.6656524)]
COG0457	COG1653	BT9727_0937	AAT63730.1	Possible response regulator aspartate phosphatase	BT9727_0480	AAT59038.1	Probable glycerol-3-phosphate ABC transporter,	[TP0067-TP0074 (0.6656524)]
COG0457	COG1653	BT9727_2305	AAT59945.1	Response regulator aspartate phosphatase	BT9727_0480	AAT59038.1	Probable glycerol-3-phosphate ABC transporter,	[TP0067-TP0074 (0.6656524)]
COG0457	COG1653	BT9727_3275	AAT60464.1	Response regulator aspartate phosphatase	BT9727_0480	AAT59038.1	Probable glycerol-3-phosphate ABC transporter,	[TP0067-TP0074 (0.6656524)]
COG0457	COG1653	BT9727_3151	AAT61695.1	TPR repeat-containing protein	BT9727_0480	AAT59038.1	Probable glycerol-3-phosphate ABC transporter,	[TP0067-TP0074 (0.6656524)]
COG0457	COG1653	BT9727_4214	AAT60853.1	Response regulator aspartate phosphatase	BT9727_0480	AAT59038.1	Probable glycerol-3-phosphate ABC transporter,	[TP0067-TP0074 (0.6656524)]
COG0457	COG1653	BT9727_1401	AAT59459.1	TPR-repeat-containing protein	BT9727_0480	AAT59038.1	Probable glycerol-3-phosphate ABC transporter,	[TP0067-TP0074 (0.6656524)]
COG0457	COG1653	BT9727_1596	AAT59547.1	Response regulator aspartate phosphatase	BT9727_0480	AAT59038.1	Probable glycerol-3-phosphate ABC transporter,	[TP0067-TP0074 (0.6656524)]
COG0457	COG1653	BT9727_1061	AAT62229.1	Probable transcriptional regulator	BT9727_0480	AAT59038.1	Probable glycerol-3-phosphate ABC transporter,	[TP0067-TP0074 (0.6656524)]
COG0457	COG1653	BT9727_0508	AAT62054.1	Transcriptional activator	BT9727_0480	AAT59038.1	Probable glycerol-3-phosphate ABC transporter,	[TP0067-TP0074 (0.6656524)]
COG1291	COG1684	BT9727_1515	AAT59511.1	Chemotaxis protein MotA	BT9727_1555	AAT63133.1	Flagellar biosynthetic protein	[TP0725-TP0716 (0.9601814)]
COG1291	COG1684	BT9727_4248	AAT60876.1	Chemotaxis protein {UniProtKB/TrEMBL:Q6HD12}	BT9727_1555	AAT63133.1	Flagellar biosynthetic protein	[TP0725-TP0716 (0.9601814)]
COG0222	COG0802	BT9727_0096	rplL	50S ribosomal protein L7/L12	BT9727_0230	AAT58953.1	Hypothetical protein {UniProtKB/TrEMBL:Q6HPD6}	[TP0240-TP0875 (0.8481433)]
COG0495	COG1214	BT9727_4472	leuS	Leucyl-tRNA synthetase (EC 6.1.1.4) (Leucine--tRNA ligase) (LeuRS)	BT9727_0231	AAT61319.1	Probable O-sialoglycoprotein endopeptidase	[TP0586-TP0876 (0.5571989)]
COG0192	COG0592	BT9727_4500	metK	S-adenosylmethionine synthetase (EC 2.5.1.6) (Methionine adenosyltransferase) (AdoMet synthetase) (MAT)	BT9727_0002	AAT58887.1	DNA polymerase III, beta subunit	[TP0794-TP0002 (0.8412751)]
COG0192	COG0592	BT9727_4500	metK	S-adenosylmethionine synthetase (EC 2.5.1.6) (Methionine adenosyltransferase) (AdoMet synthetase) (MAT)	BT9727_2460	AAT61374.1	DNA polymerase III, beta subunit	[TP0794-TP0002 (0.8412751)]
COG0125	COG0457	BT9727_0026	tmk	Thymidylate kinase {UniProtKB/Swiss-Prot:Q6HPY6}	BT9727_2671	AAT63058.1	Hypothetical protein {UniProtKB/TrEMBL:Q6HHI1}	[TP0354-TP0648 (0.5206915)]
COG0125	COG0457	BT9727_0026	tmk	Thymidylate kinase {UniProtKB/Swiss-Prot:Q6HPY6}	BT9727_3151	AAT61695.1	TPR repeat-containing protein	[TP0354-TP0648 (0.5206915)]
COG0125	COG0457	BT9727_0026	tmk	Thymidylate kinase {UniProtKB/Swiss-Prot:Q6HPY6}	BT9727_0937	AAT63730.1	Possible response regulator aspartate phosphatase	[TP0354-TP0648 (0.5206915)]
COG0125	COG0457	BT9727_0026	tmk	Thymidylate kinase {UniProtKB/Swiss-Prot:Q6HPY6}	BT9727_3275	AAT60464.1	Response regulator aspartate phosphatase	[TP0354-TP0648 (0.5206915)]
COG0125	COG0457	BT9727_0026	tmk	Thymidylate kinase {UniProtKB/Swiss-Prot:Q6HPY6}	BT9727_4127	AAT60827.1	TPR domain protein {UniProtKB/TrEMBL:Q6HDD1}	[TP0354-TP0648 (0.5206915)]
COG0125	COG0457	BT9727_0026	tmk	Thymidylate kinase {UniProtKB/Swiss-Prot:Q6HPY6}	BT9727_4214	AAT60853.1	Response regulator aspartate phosphatase	[TP0354-TP0648 (0.5206915)]
COG0125	COG0457	BT9727_0026	tmk	Thymidylate kinase {UniProtKB/Swiss-Prot:Q6HPY6}	BT9727_2305	AAT59945.1	Response regulator aspartate phosphatase	[TP0354-TP0648 (0.5206915)]
COG0125	COG0457	BT9727_0026	tmk	Thymidylate kinase {UniProtKB/Swiss-Prot:Q6HPY6}	BT9727_4837	AAT62982.1	TPR domain protein {UniProtKB/TrEMBL:Q6HBD0}	[TP0354-TP0648 (0.5206915)]
COG0125	COG0457	BT9727_0026	tmk	Thymidylate kinase {UniProtKB/Swiss-Prot:Q6HPY6}	BT9727_1061	AAT62229.1	Probable transcriptional regulator	[TP0354-TP0648 (0.5206915)]
COG0125	COG0457	BT9727_0026	tmk	Thymidylate kinase {UniProtKB/Swiss-Prot:Q6HPY6}	BT9727_0508	AAT62054.1	Transcriptional activator	[TP0354-TP0648 (0.5206915)]
COG0125	COG0457	BT9727_0026	tmk	Thymidylate kinase {UniProtKB/Swiss-Prot:Q6HPY6}	BT9727_1401	AAT59459.1	TPR-repeat-containing protein	[TP0354-TP0648 (0.5206915)]
COG0125	COG0457	BT9727_0026	tmk	Thymidylate kinase {UniProtKB/Swiss-Prot:Q6HPY6}	BT9727_1596	AAT59547.1	Response regulator aspartate phosphatase	[TP0354-TP0648 (0.5206915)]
COG0860	COG1396	BT9727_0141	AAT61428.1	N-acetylmuramoyl-L-alanine amidase	BT9727_4094	AAT60821.1	Probable transcriptional regulator	[TP0247-TP0461 (0.8100859)]
COG0860	COG1396	BT9727_0141	AAT61428.1	N-acetylmuramoyl-L-alanine amidase	BT9727_1174	AAT61987.1	Transcriptional regulator	[TP0247-TP0461 (0.8100859)]
COG0860	COG1396	BT9727_0141	AAT61428.1	N-acetylmuramoyl-L-alanine amidase	BT9727_2885	AAT61398.1	Ans operon repressor protein	[TP0247-TP0461 (0.8100859)]
COG0860	COG1396	BT9727_0141	AAT61428.1	N-acetylmuramoyl-L-alanine amidase	BT9727_0944	AAT62010.1	Possible transcriptional regulator; possible	[TP0247-TP0461 (0.8100859)]
COG0860	COG1396	BT9727_2237	AAT59904.1	N-acetylmuramoyl-L-alanine amidase	BT9727_0070	AAT61523.1	Probable transcriptional regulator	[TP0247-TP0461 (0.8100859)]
COG0860	COG1396	BT9727_0141	AAT61428.1	N-acetylmuramoyl-L-alanine amidase	BT9727_0070	AAT61523.1	Probable transcriptional regulator	[TP0247-TP0461 (0.8100859)]
COG0860	COG1396	BT9727_2237	AAT59904.1	N-acetylmuramoyl-L-alanine amidase	BT9727_4240	AAT60873.1	DNA-binding protein {UniProtKB/TrEMBL:Q6HD20}	[TP0247-TP0461 (0.8100859)]
COG0860	COG1396	BT9727_0141	AAT61428.1	N-acetylmuramoyl-L-alanine amidase	BT9727_5033	AAT61178.1	Transcription activator	[TP0247-TP0461 (0.8100859)]
COG0860	COG1396	BT9727_2237	AAT59904.1	N-acetylmuramoyl-L-alanine amidase	BT9727_4094	AAT60821.1	Probable transcriptional regulator	[TP0247-TP0461 (0.8100859)]
COG0860	COG1396	BT9727_2237	AAT59904.1	N-acetylmuramoyl-L-alanine amidase	BT9727_2239	AAT61511.1	Transcriptional regulator	[TP0247-TP0461 (0.8100859)]
COG0860	COG1396	BT9727_0141	AAT61428.1	N-acetylmuramoyl-L-alanine amidase	BT9727_1629	AAT59571.1	Transcriptional regulator, MerR family	[TP0247-TP0461 (0.8100859)]
COG0860	COG1396	BT9727_0141	AAT61428.1	N-acetylmuramoyl-L-alanine amidase	BT9727_4240	AAT60873.1	DNA-binding protein {UniProtKB/TrEMBL:Q6HD20}	[TP0247-TP0461 (0.8100859)]
COG0860	COG1396	BT9727_0141	AAT61428.1	N-acetylmuramoyl-L-alanine amidase	BT9727_2239	AAT61511.1	Transcriptional regulator	[TP0247-TP0461 (0.8100859)]
COG0860	COG1396	BT9727_2237	AAT59904.1	N-acetylmuramoyl-L-alanine amidase	BT9727_5033	AAT61178.1	Transcription activator	[TP0247-TP0461 (0.8100859)]
COG0860	COG1396	BT9727_2237	AAT59904.1	N-acetylmuramoyl-L-alanine amidase	BT9727_1629	AAT59571.1	Transcriptional regulator, MerR family	[TP0247-TP0461 (0.8100859)]
COG0860	COG1396	BT9727_2237	AAT59904.1	N-acetylmuramoyl-L-alanine amidase	BT9727_0944	AAT62010.1	Possible transcriptional regulator; possible	[TP0247-TP0461 (0.8100859)]
COG0860	COG1396	BT9727_2237	AAT59904.1	N-acetylmuramoyl-L-alanine amidase	BT9727_1174	AAT61987.1	Transcriptional regulator	[TP0247-TP0461 (0.8100859)]
COG0860	COG1396	BT9727_2237	AAT59904.1	N-acetylmuramoyl-L-alanine amidase	BT9727_2885	AAT61398.1	Ans operon repressor protein	[TP0247-TP0461 (0.8100859)]
COG0265	COG0333	BT9727_3357	AAT60492.1	Possible serine protease	BT9727_3665	rpmF	50S ribosomal protein L32	[TP0773-TP0807 (0.5060325)]
COG0265	COG0333	BT9727_4861	AAT63033.1	Hypothetical protein {UniProtKB/TrEMBL:Q6HBA6}	BT9727_3665	rpmF	50S ribosomal protein L32	[TP0773-TP0807 (0.5060325)]
COG0265	COG0333	BT9727_5142	AAT63413.1	Serine protease {UniProtKB/TrEMBL:Q6HAH5}	BT9727_3665	rpmF	50S ribosomal protein L32	[TP0773-TP0807 (0.5060325)]
COG0802	COG0860	BT9727_0230	AAT58953.1	Hypothetical protein {UniProtKB/TrEMBL:Q6HPD6}	BT9727_2237	AAT59904.1	N-acetylmuramoyl-L-alanine amidase	[TP0875-TP0247 (0.90700364)]
COG0802	COG0860	BT9727_0230	AAT58953.1	Hypothetical protein {UniProtKB/TrEMBL:Q6HPD6}	BT9727_0141	AAT61428.1	N-acetylmuramoyl-L-alanine amidase	[TP0875-TP0247 (0.90700364)]
COG0265	COG1774	BT9727_5142	AAT63413.1	Serine protease {UniProtKB/TrEMBL:Q6HAH5}	BT9727_0028	AAT63762.1	Signal peptidase-like protein	[TP0773-TP0046 (0.558835)]
COG0265	COG1774	BT9727_4861	AAT63033.1	Hypothetical protein {UniProtKB/TrEMBL:Q6HBA6}	BT9727_0028	AAT63762.1	Signal peptidase-like protein	[TP0773-TP0046 (0.558835)]
COG0265	COG1774	BT9727_3357	AAT60492.1	Possible serine protease	BT9727_0028	AAT63762.1	Signal peptidase-like protein	[TP0773-TP0046 (0.558835)]
COG0495	COG0761	BT9727_4472	leuS	Leucyl-tRNA synthetase (EC 6.1.1.4) (Leucine--tRNA ligase) (LeuRS)	BT9727_4028	lytB	4-hydroxy-3-methylbut-2-enyl diphosphate reductase (EC 1.17.1.2)	[TP0586-TP0547 (0.63095015)]
COG1536	COG1677	BT9727_1535	AAT63142.1	Flagellar motor switch protein fliG	BT9727_1533	AAT63143.1	Flagellar hook-basal body complex	[TP0026-TP0398 (0.81876683)]
COG0820	COG2812	BT9727_3605	AAT63823.1	Hypothetical protein {UniProtKB/TrEMBL:Q6HEV1}	BT9727_0019	AAT58896.1	DNA polymerase III, gamma and tau subunits	[TP0068-TP1005 (0.60435057)]
COG0771	COG1815	BT9727_3654	murD	UDP-N-acetylmuramoylalanine--D-glutamate ligase (EC 6.3.2.9) (UDP-N- acetylmuramoyl-L-alanyl-D-glutamate synthetase) (D-glutamic acid- adding enzyme)	BT9727_1531	AAT63145.1	Flagellar basal-body rod protein	[TP0903-TP0396 (0.6336193)]
COG0272	COG1396	BT9727_0276	AAT61280.1	DNA ligase(NAD+) {UniProtKB/TrEMBL:Q6HP94}	BT9727_2239	AAT61511.1	Transcriptional regulator	[TP0634-TP0461 (0.7134334)]
COG0272	COG1396	BT9727_0276	AAT61280.1	DNA ligase(NAD+) {UniProtKB/TrEMBL:Q6HP94}	BT9727_1629	AAT59571.1	Transcriptional regulator, MerR family	[TP0634-TP0461 (0.7134334)]
COG0272	COG1396	BT9727_0276	AAT61280.1	DNA ligase(NAD+) {UniProtKB/TrEMBL:Q6HP94}	BT9727_0070	AAT61523.1	Probable transcriptional regulator	[TP0634-TP0461 (0.7134334)]
COG0272	COG1396	BT9727_0276	AAT61280.1	DNA ligase(NAD+) {UniProtKB/TrEMBL:Q6HP94}	BT9727_4094	AAT60821.1	Probable transcriptional regulator	[TP0634-TP0461 (0.7134334)]
COG0272	COG1396	BT9727_0276	AAT61280.1	DNA ligase(NAD+) {UniProtKB/TrEMBL:Q6HP94}	BT9727_0944	AAT62010.1	Possible transcriptional regulator; possible	[TP0634-TP0461 (0.7134334)]
COG0272	COG1396	BT9727_0276	AAT61280.1	DNA ligase(NAD+) {UniProtKB/TrEMBL:Q6HP94}	BT9727_1174	AAT61987.1	Transcriptional regulator	[TP0634-TP0461 (0.7134334)]
COG0272	COG1396	BT9727_0276	AAT61280.1	DNA ligase(NAD+) {UniProtKB/TrEMBL:Q6HP94}	BT9727_2885	AAT61398.1	Ans operon repressor protein	[TP0634-TP0461 (0.7134334)]
COG0272	COG1396	BT9727_0276	AAT61280.1	DNA ligase(NAD+) {UniProtKB/TrEMBL:Q6HP94}	BT9727_5033	AAT61178.1	Transcription activator	[TP0634-TP0461 (0.7134334)]
COG0272	COG1396	BT9727_0276	AAT61280.1	DNA ligase(NAD+) {UniProtKB/TrEMBL:Q6HP94}	BT9727_4240	AAT60873.1	DNA-binding protein {UniProtKB/TrEMBL:Q6HD20}	[TP0634-TP0461 (0.7134334)]
COG1509	COG1509	BT9727_2083	AAT61700.1	Lysine 2,3-aminomutase {UniProtKB/TrEMBL:Q6HJ66}	BT9727_2083	AAT61700.1	Lysine 2,3-aminomutase {UniProtKB/TrEMBL:Q6HJ66}	[TP0121-TP0121 (0.7367639)]
COG0577	COG0845	BT9727_4569	AAT60982.1	ABC transporter, permease	BT9727_0709	AAT59124.1	Hypothetical protein {UniProtKB/TrEMBL:Q6HN18}	[TP0963-TP0965 (0.93032813)]
COG0577	COG0845	BT9727_4664	AAT61029.1	Hypothetical protein {UniProtKB/TrEMBL:Q6HBV2}	BT9727_4937	AAT63434.1	Probable efflux system, periplasmic component	[TP0963-TP0965 (0.93032813)]
COG0577	COG0845	BT9727_4170	AAT63727.1	ABC transporter, permease	BT9727_4937	AAT63434.1	Probable efflux system, periplasmic component	[TP0963-TP0965 (0.93032813)]
COG0577	COG0845	BT9727_0707	AAT59122.1	ABC transporter, permease	BT9727_0709	AAT59124.1	Hypothetical protein {UniProtKB/TrEMBL:Q6HN18}	[TP0963-TP0965 (0.93032813)]
COG0577	COG0845	BT9727_3141	AAT60398.1	ABC transporter, permease	BT9727_4937	AAT63434.1	Probable efflux system, periplasmic component	[TP0963-TP0965 (0.93032813)]
COG0577	COG0845	BT9727_4935	AAT62599.1	ABC transporter, permease	BT9727_4937	AAT63434.1	Probable efflux system, periplasmic component	[TP0963-TP0965 (0.93032813)]
COG0577	COG0845	BT9727_1827	AAT59663.1	Possible ABC transporter, permease	BT9727_0709	AAT59124.1	Hypothetical protein {UniProtKB/TrEMBL:Q6HN18}	[TP0963-TP0965 (0.93032813)]
COG0577	COG0845	BT9727_4572	AAT60984.1	ABC transporter, permease	BT9727_4937	AAT63434.1	Probable efflux system, periplasmic component	[TP0963-TP0965 (0.93032813)]
COG0577	COG0845	BT9727_2163	AAT59855.1	ABC transporter, permease	BT9727_0709	AAT59124.1	Hypothetical protein {UniProtKB/TrEMBL:Q6HN18}	[TP0963-TP0965 (0.93032813)]
COG0577	COG0845	BT9727_4935	AAT62599.1	ABC transporter, permease	BT9727_0709	AAT59124.1	Hypothetical protein {UniProtKB/TrEMBL:Q6HN18}	[TP0963-TP0965 (0.93032813)]
COG0577	COG0845	BT9727_4797	AAT61082.1	ABC transporter; permease	BT9727_4937	AAT63434.1	Probable efflux system, periplasmic component	[TP0963-TP0965 (0.93032813)]
COG0577	COG0845	BT9727_4570	AAT63582.1	ABC transporter, permease	BT9727_4937	AAT63434.1	Probable efflux system, periplasmic component	[TP0963-TP0965 (0.93032813)]
COG0577	COG0845	BT9727_4169	AAT63726.1	ABC transporter, permease	BT9727_4937	AAT63434.1	Probable efflux system, periplasmic component	[TP0963-TP0965 (0.93032813)]
COG0577	COG0845	BT9727_3008	AAT60294.1	ABC transporter, permease	BT9727_4937	AAT63434.1	Probable efflux system, periplasmic component	[TP0963-TP0965 (0.93032813)]
COG0577	COG0845	BT9727_4556	AAT60976.1	ABC transporter, permease	BT9727_0709	AAT59124.1	Hypothetical protein {UniProtKB/TrEMBL:Q6HN18}	[TP0963-TP0965 (0.93032813)]
COG0577	COG0845	BT9727_4569	AAT60982.1	ABC transporter, permease	BT9727_4937	AAT63434.1	Probable efflux system, periplasmic component	[TP0963-TP0965 (0.93032813)]
COG0577	COG0845	BT9727_3141	AAT60398.1	ABC transporter, permease	BT9727_0709	AAT59124.1	Hypothetical protein {UniProtKB/TrEMBL:Q6HN18}	[TP0963-TP0965 (0.93032813)]
COG0577	COG0845	BT9727_4169	AAT63726.1	ABC transporter, permease	BT9727_0709	AAT59124.1	Hypothetical protein {UniProtKB/TrEMBL:Q6HN18}	[TP0963-TP0965 (0.93032813)]
COG0577	COG0845	BT9727_1827	AAT59663.1	Possible ABC transporter, permease	BT9727_4937	AAT63434.1	Probable efflux system, periplasmic component	[TP0963-TP0965 (0.93032813)]
COG0577	COG0845	BT9727_0707	AAT59122.1	ABC transporter, permease	BT9727_4937	AAT63434.1	Probable efflux system, periplasmic component	[TP0963-TP0965 (0.93032813)]
COG0577	COG0845	BT9727_2163	AAT59855.1	ABC transporter, permease	BT9727_4937	AAT63434.1	Probable efflux system, periplasmic component	[TP0963-TP0965 (0.93032813)]
COG0577	COG0845	BT9727_4564	AAT60980.1	ABC transporter, permease	BT9727_4937	AAT63434.1	Probable efflux system, periplasmic component	[TP0963-TP0965 (0.93032813)]
COG0577	COG0845	BT9727_4170	AAT63727.1	ABC transporter, permease	BT9727_0709	AAT59124.1	Hypothetical protein {UniProtKB/TrEMBL:Q6HN18}	[TP0963-TP0965 (0.93032813)]
COG0577	COG0845	BT9727_4556	AAT60976.1	ABC transporter, permease	BT9727_4937	AAT63434.1	Probable efflux system, periplasmic component	[TP0963-TP0965 (0.93032813)]
COG0577	COG0845	BT9727_4797	AAT61082.1	ABC transporter; permease	BT9727_0709	AAT59124.1	Hypothetical protein {UniProtKB/TrEMBL:Q6HN18}	[TP0963-TP0965 (0.93032813)]
COG0577	COG0845	BT9727_4477	AAT63600.1	ABC transporter, permease	BT9727_4937	AAT63434.1	Probable efflux system, periplasmic component	[TP0963-TP0965 (0.93032813)]
COG0577	COG0845	BT9727_4570	AAT63582.1	ABC transporter, permease	BT9727_0709	AAT59124.1	Hypothetical protein {UniProtKB/TrEMBL:Q6HN18}	[TP0963-TP0965 (0.93032813)]
COG0577	COG0845	BT9727_2957	AAT60266.1	ABC transporter, permease associated with	BT9727_4937	AAT63434.1	Probable efflux system, periplasmic component	[TP0963-TP0965 (0.93032813)]
COG0577	COG0845	BT9727_2957	AAT60266.1	ABC transporter, permease associated with	BT9727_0709	AAT59124.1	Hypothetical protein {UniProtKB/TrEMBL:Q6HN18}	[TP0963-TP0965 (0.93032813)]
COG0577	COG0845	BT9727_2384	AAT59990.1	ABC transporter, permease	BT9727_0709	AAT59124.1	Hypothetical protein {UniProtKB/TrEMBL:Q6HN18}	[TP0963-TP0965 (0.93032813)]
COG0577	COG0845	BT9727_4477	AAT63600.1	ABC transporter, permease	BT9727_0709	AAT59124.1	Hypothetical protein {UniProtKB/TrEMBL:Q6HN18}	[TP0963-TP0965 (0.93032813)]
COG0577	COG0845	BT9727_4572	AAT60984.1	ABC transporter, permease	BT9727_0709	AAT59124.1	Hypothetical protein {UniProtKB/TrEMBL:Q6HN18}	[TP0963-TP0965 (0.93032813)]
COG0577	COG0845	BT9727_4664	AAT61029.1	Hypothetical protein {UniProtKB/TrEMBL:Q6HBV2}	BT9727_0709	AAT59124.1	Hypothetical protein {UniProtKB/TrEMBL:Q6HN18}	[TP0963-TP0965 (0.93032813)]
COG0577	COG0845	BT9727_2384	AAT59990.1	ABC transporter, permease	BT9727_4937	AAT63434.1	Probable efflux system, periplasmic component	[TP0963-TP0965 (0.93032813)]
COG0577	COG0845	BT9727_3008	AAT60294.1	ABC transporter, permease	BT9727_0709	AAT59124.1	Hypothetical protein {UniProtKB/TrEMBL:Q6HN18}	[TP0963-TP0965 (0.93032813)]
COG0577	COG0845	BT9727_4564	AAT60980.1	ABC transporter, permease	BT9727_0709	AAT59124.1	Hypothetical protein {UniProtKB/TrEMBL:Q6HN18}	[TP0963-TP0965 (0.93032813)]
COG0333	COG1077	BT9727_3665	rpmF	50S ribosomal protein L32	BT9727_4186	AAT63616.1	Rod shape-determining protein	[TP0807-TP0497 (0.61855906)]
COG0333	COG1077	BT9727_3665	rpmF	50S ribosomal protein L32	BT9727_4962	AAT63685.1	MreB-like protein (Mbl protein); possible rod	[TP0807-TP0497 (0.61855906)]
COG0234	COG1200	BT9727_0238	groS	10 kDa chaperonin (Protein Cpn10) (groES protein)	BT9727_3596	AAT61113.1	ATP-dependent DNA helicase	[TP1013-TP0687 (0.84594196)]
COG1121	COG1345	BT9727_4021	AAT63491.1	Cation ABC transporter, ATP-binding protein	BT9727_1528	AAT63147.1	Flagellar hook-associated protein 2	[TP0035-TP0872 (0.6931363)]
COG1671	COG2812	BT9727_2823	AAT60179.1	Hypothetical UPF0178 protein BT9727_2823	BT9727_0019	AAT58896.1	DNA polymerase III, gamma and tau subunits	[TP0845-TP1005 (0.5704539)]
COG0608	COG2206	BT9727_4142	AAT63698.1	Single-stranded-DNA-specific exonuclease	BT9727_0897	AAT59242.1	HD domain protein {UniProtKB/TrEMBL:Q6HMI4}	[TP0704-TP0912 (0.7469796)]
COG0060	COG0681	BT9727_1995	ileS2	Isoleucyl-tRNA synthetase 2 (EC 6.1.1.5) (Isoleucine--tRNA ligase 2) (IleRS 2)	BT9727_0392	AAT59018.1	Signal peptidase I {UniProtKB/TrEMBL:Q6HNX8}	[TP0452-TP0185 (0.79878455)]
COG0060	COG0681	BT9727_3637	ileS1	Isoleucyl-tRNA synthetase 1 (EC 6.1.1.5) (Isoleucine--tRNA ligase 1) (IleRS 1)	BT9727_2841	AAT62267.1	Signal peptidase I {UniProtKB/TrEMBL:Q6HH11}	[TP0452-TP0185 (0.79878455)]
COG0060	COG0681	BT9727_3637	ileS1	Isoleucyl-tRNA synthetase 1 (EC 6.1.1.5) (Isoleucine--tRNA ligase 1) (IleRS 1)	BT9727_2851	AAT60188.1	Signal peptidase I {UniProtKB/TrEMBL:Q6HH01}	[TP0452-TP0185 (0.79878455)]
COG0060	COG0681	BT9727_3637	ileS1	Isoleucyl-tRNA synthetase 1 (EC 6.1.1.5) (Isoleucine--tRNA ligase 1) (IleRS 1)	BT9727_1170	AAT59376.1	Signal peptidase I {UniProtKB/TrEMBL:Q6HLR6}	[TP0452-TP0185 (0.79878455)]
COG0060	COG0681	BT9727_3637	ileS1	Isoleucyl-tRNA synthetase 1 (EC 6.1.1.5) (Isoleucine--tRNA ligase 1) (IleRS 1)	BT9727_1039	AAT62214.1	Signal peptidase I {UniProtKB/TrEMBL:Q6HM45}	[TP0452-TP0185 (0.79878455)]
COG0060	COG0681	BT9727_3637	ileS1	Isoleucyl-tRNA synthetase 1 (EC 6.1.1.5) (Isoleucine--tRNA ligase 1) (IleRS 1)	BT9727_0392	AAT59018.1	Signal peptidase I {UniProtKB/TrEMBL:Q6HNX8}	[TP0452-TP0185 (0.79878455)]
COG0060	COG0681	BT9727_1995	ileS2	Isoleucyl-tRNA synthetase 2 (EC 6.1.1.5) (Isoleucine--tRNA ligase 2) (IleRS 2)	BT9727_3580	AAT60610.1	Signal peptidase I {UniProtKB/TrEMBL:Q6HEX6}	[TP0452-TP0185 (0.79878455)]
COG0060	COG0681	BT9727_1995	ileS2	Isoleucyl-tRNA synthetase 2 (EC 6.1.1.5) (Isoleucine--tRNA ligase 2) (IleRS 2)	BT9727_2841	AAT62267.1	Signal peptidase I {UniProtKB/TrEMBL:Q6HH11}	[TP0452-TP0185 (0.79878455)]
COG0060	COG0681	BT9727_1995	ileS2	Isoleucyl-tRNA synthetase 2 (EC 6.1.1.5) (Isoleucine--tRNA ligase 2) (IleRS 2)	BT9727_2851	AAT60188.1	Signal peptidase I {UniProtKB/TrEMBL:Q6HH01}	[TP0452-TP0185 (0.79878455)]
COG0060	COG0681	BT9727_1995	ileS2	Isoleucyl-tRNA synthetase 2 (EC 6.1.1.5) (Isoleucine--tRNA ligase 2) (IleRS 2)	BT9727_1039	AAT62214.1	Signal peptidase I {UniProtKB/TrEMBL:Q6HM45}	[TP0452-TP0185 (0.79878455)]
COG0060	COG0681	BT9727_3637	ileS1	Isoleucyl-tRNA synthetase 1 (EC 6.1.1.5) (Isoleucine--tRNA ligase 1) (IleRS 1)	BT9727_3580	AAT60610.1	Signal peptidase I {UniProtKB/TrEMBL:Q6HEX6}	[TP0452-TP0185 (0.79878455)]
COG0060	COG0681	BT9727_1995	ileS2	Isoleucyl-tRNA synthetase 2 (EC 6.1.1.5) (Isoleucine--tRNA ligase 2) (IleRS 2)	BT9727_1170	AAT59376.1	Signal peptidase I {UniProtKB/TrEMBL:Q6HLR6}	[TP0452-TP0185 (0.79878455)]
COG1344	COG1815	BT9727_1547	AAT59521.1	Flagellin {UniProtKB/TrEMBL:Q6HKP2}	BT9727_1531	AAT63145.1	Flagellar basal-body rod protein	[TP0870-TP0396 (0.7209834)]
COG1344	COG1815	BT9727_1546	AAT59520.1	Flagellin {UniProtKB/TrEMBL:Q6HKP3}	BT9727_1531	AAT63145.1	Flagellar basal-body rod protein	[TP0870-TP0396 (0.7209834)]
COG1344	COG1815	BT9727_1527	AAT59514.1	Flagellar hook-associated protein 3	BT9727_1531	AAT63145.1	Flagellar basal-body rod protein	[TP0870-TP0396 (0.7209834)]
COG0242	COG1879	BT9727_3716	AAT60682.1	Polypeptide deformylase	BT9727_0580	AAT59066.1	Ribose ABC transporter, ribose-binding protein	[TP0757-TP0684 (0.80039173)]
COG0242	COG1879	BT9727_3716	AAT60682.1	Polypeptide deformylase	BT9727_0661	AAT59098.1	Ribose ABC transporter, ribose-binding protein	[TP0757-TP0684 (0.80039173)]
COG0242	COG1879	BT9727_3716	AAT60682.1	Polypeptide deformylase	BT9727_2713	AAT64000.1	Sugar ABC transporter, sugar-binding protein	[TP0757-TP0684 (0.80039173)]
COG0242	COG1879	BT9727_3608	AAT60625.1	Peptide deformylase {UniProtKB/TrEMBL:Q6HEU8}	BT9727_2713	AAT64000.1	Sugar ABC transporter, sugar-binding protein	[TP0757-TP0684 (0.80039173)]
COG0242	COG1879	BT9727_3608	AAT60625.1	Peptide deformylase {UniProtKB/TrEMBL:Q6HEU8}	BT9727_0580	AAT59066.1	Ribose ABC transporter, ribose-binding protein	[TP0757-TP0684 (0.80039173)]
COG0242	COG1879	BT9727_3608	AAT60625.1	Peptide deformylase {UniProtKB/TrEMBL:Q6HEU8}	BT9727_0661	AAT59098.1	Ribose ABC transporter, ribose-binding protein	[TP0757-TP0684 (0.80039173)]
COG0652	COG1879	BT9727_3802	AAT60716.1	Peptidyl-prolyl cis-trans isomerase B	BT9727_2713	AAT64000.1	Sugar ABC transporter, sugar-binding protein	[TP0947-TP0684 (0.5775195)]
COG0652	COG1879	BT9727_3802	AAT60716.1	Peptidyl-prolyl cis-trans isomerase B	BT9727_0661	AAT59098.1	Ribose ABC transporter, ribose-binding protein	[TP0947-TP0684 (0.5775195)]
COG0652	COG1879	BT9727_3802	AAT60716.1	Peptidyl-prolyl cis-trans isomerase B	BT9727_0580	AAT59066.1	Ribose ABC transporter, ribose-binding protein	[TP0947-TP0684 (0.5775195)]
COG1352	COG1815	BT9727_0916	AAT62381.1	Chemotaxis protein methyltransferase	BT9727_1531	AAT63145.1	Flagellar basal-body rod protein	[TP0630-TP0396 (0.7590469)]
COG1352	COG1815	BT9727_1522	AAT63150.1	Chemotaxis protein methyltransferase	BT9727_1531	AAT63145.1	Flagellar basal-body rod protein	[TP0630-TP0396 (0.7590469)]
COG1352	COG1595	BT9727_1522	AAT63150.1	Chemotaxis protein methyltransferase	BT9727_4352	AAT60910.1	Possible sigma factor, ECF subfamily	[TP0630-TP0092 (0.6191048)]
COG1352	COG1595	BT9727_1522	AAT63150.1	Chemotaxis protein methyltransferase	BT9727_2552	AAT61327.1	RNA polymerase ECF-type sigma factor	[TP0630-TP0092 (0.6191048)]
COG1352	COG1595	BT9727_0916	AAT62381.1	Chemotaxis protein methyltransferase	BT9727_2287	AAT61444.1	RNA polymerase sigma-70 factor	[TP0630-TP0092 (0.6191048)]
COG1352	COG1595	BT9727_1522	AAT63150.1	Chemotaxis protein methyltransferase	BT9727_1012	AAT59294.1	RNA polymerase sigma factor	[TP0630-TP0092 (0.6191048)]
COG1352	COG1595	BT9727_1522	AAT63150.1	Chemotaxis protein methyltransferase	BT9727_4602	AAT61003.1	Possible RNA polymerase sigma factor, ECF	[TP0630-TP0092 (0.6191048)]
COG1352	COG1595	BT9727_1522	AAT63150.1	Chemotaxis protein methyltransferase	BT9727_1945	AAT59722.1	RNA polymerase sigma subunit, ECF subfamily	[TP0630-TP0092 (0.6191048)]
COG1352	COG1595	BT9727_0916	AAT62381.1	Chemotaxis protein methyltransferase	BT9727_3026	AAT60307.1	RNA polymerase sigma-70 factor	[TP0630-TP0092 (0.6191048)]
COG1352	COG1595	BT9727_1522	AAT63150.1	Chemotaxis protein methyltransferase	BT9727_2248	AAT59909.1	RNA polymerase sigma factor, ECF subfamily	[TP0630-TP0092 (0.6191048)]
COG1352	COG1595	BT9727_0916	AAT62381.1	Chemotaxis protein methyltransferase	BT9727_2248	AAT59909.1	RNA polymerase sigma factor, ECF subfamily	[TP0630-TP0092 (0.6191048)]
COG1352	COG1595	BT9727_0916	AAT62381.1	Chemotaxis protein methyltransferase	BT9727_1945	AAT59722.1	RNA polymerase sigma subunit, ECF subfamily	[TP0630-TP0092 (0.6191048)]
COG1352	COG1595	BT9727_1522	AAT63150.1	Chemotaxis protein methyltransferase	BT9727_5044	AAT62630.1	RNA polymerase sigma-70 factor, ECF subfamily	[TP0630-TP0092 (0.6191048)]
COG1352	COG1595	BT9727_0916	AAT62381.1	Chemotaxis protein methyltransferase	BT9727_2552	AAT61327.1	RNA polymerase ECF-type sigma factor	[TP0630-TP0092 (0.6191048)]
COG1352	COG1595	BT9727_0916	AAT62381.1	Chemotaxis protein methyltransferase	BT9727_4352	AAT60910.1	Possible sigma factor, ECF subfamily	[TP0630-TP0092 (0.6191048)]
COG1352	COG1595	BT9727_0916	AAT62381.1	Chemotaxis protein methyltransferase	BT9727_0953	AAT59264.1	RNA polymerase sigma-70 factor, ECF subfamily	[TP0630-TP0092 (0.6191048)]
COG1352	COG1595	BT9727_0916	AAT62381.1	Chemotaxis protein methyltransferase	BT9727_5044	AAT62630.1	RNA polymerase sigma-70 factor, ECF subfamily	[TP0630-TP0092 (0.6191048)]
COG1352	COG1595	BT9727_0916	AAT62381.1	Chemotaxis protein methyltransferase	BT9727_3349	AAT61451.1	RNA polymerase ECF-type sigma factor	[TP0630-TP0092 (0.6191048)]
COG1352	COG1595	BT9727_1522	AAT63150.1	Chemotaxis protein methyltransferase	BT9727_0953	AAT59264.1	RNA polymerase sigma-70 factor, ECF subfamily	[TP0630-TP0092 (0.6191048)]
COG1352	COG1595	BT9727_0916	AAT62381.1	Chemotaxis protein methyltransferase	BT9727_1012	AAT59294.1	RNA polymerase sigma factor	[TP0630-TP0092 (0.6191048)]
COG1352	COG1595	BT9727_1522	AAT63150.1	Chemotaxis protein methyltransferase	BT9727_0090	AAT58913.1	RNA polymerase sigma-30 factor	[TP0630-TP0092 (0.6191048)]
COG1352	COG1595	BT9727_1522	AAT63150.1	Chemotaxis protein methyltransferase	BT9727_1587	AAT62142.1	RNA polymerase, ECF-type sigma factor	[TP0630-TP0092 (0.6191048)]
COG1352	COG1595	BT9727_0916	AAT62381.1	Chemotaxis protein methyltransferase	BT9727_1636	AAT63290.1	RNA polymerase sigma-70 factor, ECF subfamily	[TP0630-TP0092 (0.6191048)]
COG1352	COG1595	BT9727_1522	AAT63150.1	Chemotaxis protein methyltransferase	BT9727_1636	AAT63290.1	RNA polymerase sigma-70 factor, ECF subfamily	[TP0630-TP0092 (0.6191048)]
COG1352	COG1595	BT9727_0916	AAT62381.1	Chemotaxis protein methyltransferase	BT9727_4602	AAT61003.1	Possible RNA polymerase sigma factor, ECF	[TP0630-TP0092 (0.6191048)]
COG1352	COG1595	BT9727_1522	AAT63150.1	Chemotaxis protein methyltransferase	BT9727_3349	AAT61451.1	RNA polymerase ECF-type sigma factor	[TP0630-TP0092 (0.6191048)]
COG1352	COG1595	BT9727_1522	AAT63150.1	Chemotaxis protein methyltransferase	BT9727_3026	AAT60307.1	RNA polymerase sigma-70 factor	[TP0630-TP0092 (0.6191048)]
COG1352	COG1595	BT9727_0916	AAT62381.1	Chemotaxis protein methyltransferase	BT9727_1502	AAT59502.1	RNA polymerase, ECF-type sigma factor	[TP0630-TP0092 (0.6191048)]
COG1352	COG1595	BT9727_1522	AAT63150.1	Chemotaxis protein methyltransferase	BT9727_0558	AAT59055.1	RNA polymerase sigma-70 factor, ECF subfamily	[TP0630-TP0092 (0.6191048)]
COG1352	COG1595	BT9727_0916	AAT62381.1	Chemotaxis protein methyltransferase	BT9727_0090	AAT58913.1	RNA polymerase sigma-30 factor	[TP0630-TP0092 (0.6191048)]
COG1352	COG1595	BT9727_0916	AAT62381.1	Chemotaxis protein methyltransferase	BT9727_0558	AAT59055.1	RNA polymerase sigma-70 factor, ECF subfamily	[TP0630-TP0092 (0.6191048)]
COG1352	COG1595	BT9727_0916	AAT62381.1	Chemotaxis protein methyltransferase	BT9727_1587	AAT62142.1	RNA polymerase, ECF-type sigma factor	[TP0630-TP0092 (0.6191048)]
COG1352	COG1595	BT9727_1522	AAT63150.1	Chemotaxis protein methyltransferase	BT9727_2287	AAT61444.1	RNA polymerase sigma-70 factor	[TP0630-TP0092 (0.6191048)]
COG1352	COG1595	BT9727_1522	AAT63150.1	Chemotaxis protein methyltransferase	BT9727_1502	AAT59502.1	RNA polymerase, ECF-type sigma factor	[TP0630-TP0092 (0.6191048)]
COG1558	COG1776	BT9727_1532	AAT63144.1	Flagellar basal-body rod protein	BT9727_1519	AAT59513.1	Chemotaxis protein cheC	[TP0397-TP0720 (0.6910892)]
COG1344	COG4786	BT9727_1547	AAT59521.1	Flagellin {UniProtKB/TrEMBL:Q6HKP2}	BT9727_1559	AAT62536.1	Flagellar basal-body rod protein	[TP0792-TP0961 (0.7009321), TP0659-TP0961 (0.6018447)]
COG1344	COG4786	BT9727_1546	AAT59520.1	Flagellin {UniProtKB/TrEMBL:Q6HKP3}	BT9727_1559	AAT62536.1	Flagellar basal-body rod protein	[TP0792-TP0961 (0.7009321), TP0659-TP0961 (0.6018447)]
COG1344	COG4786	BT9727_1527	AAT59514.1	Flagellar hook-associated protein 3	BT9727_1559	AAT62536.1	Flagellar basal-body rod protein	[TP0792-TP0961 (0.7009321), TP0659-TP0961 (0.6018447)]
COG0593	COG1077	BT9727_0001	dnaA	Chromosomal replication initiator protein dnaA	BT9727_4186	AAT63616.1	Rod shape-determining protein	[TP0001-TP0497 (0.678435)]
COG0593	COG1077	BT9727_0001	dnaA	Chromosomal replication initiator protein dnaA	BT9727_4962	AAT63685.1	MreB-like protein (Mbl protein); possible rod	[TP0001-TP0497 (0.678435)]
COG0249	COG0357	BT9727_3510	mutS	DNA mismatch repair protein mutS	BT9727_5163	gidB	Methyltransferase gidB (EC 2.1.-.-) (Glucose-inhibited division protein B)	[TP0328-TP0946 (0.7367136)]
COG0658	COG1187	BT9727_4061	AAT63569.1	DNA internalization-related competence protein	BT9727_4284	AAT60887.1	Pseudouridylate synthase	[TP0336-TP0459 (0.6079956)]
COG0658	COG1187	BT9727_4061	AAT63569.1	DNA internalization-related competence protein	BT9727_1355	AAT59449.1	Pseudouridylate synthase	[TP0336-TP0459 (0.6079956)]
COG0658	COG1187	BT9727_4061	AAT63569.1	DNA internalization-related competence protein	BT9727_2160	AAT59853.1	Pseudouridylate synthase	[TP0336-TP0459 (0.6079956)]
COG0658	COG1187	BT9727_4061	AAT63569.1	DNA internalization-related competence protein	BT9727_4438	AAT60936.1	Pseudouridylate synthase	[TP0336-TP0459 (0.6079956)]
COG0465	COG0465	BT9727_0060	AAT58906.1	Cell division protein {UniProtKB/TrEMBL:Q6HPV2}	BT9727_0060	AAT58906.1	Cell division protein {UniProtKB/TrEMBL:Q6HPV2}	[TP0330-TP0330 (0.73856413)]
COG1558	COG1792	BT9727_1532	AAT63144.1	Flagellar basal-body rod protein	BT9727_4185	AAT63615.1	Rod shape-determining protein	[TP0397-TP0498 (0.58822864)]
COG0592	COG1344	BT9727_0002	AAT58887.1	DNA polymerase III, beta subunit	BT9727_1547	AAT59521.1	Flagellin {UniProtKB/TrEMBL:Q6HKP2}	[TP0002-TP0659 (0.6618167)]
COG0592	COG1344	BT9727_2460	AAT61374.1	DNA polymerase III, beta subunit	BT9727_1546	AAT59520.1	Flagellin {UniProtKB/TrEMBL:Q6HKP3}	[TP0002-TP0659 (0.6618167)]
COG0592	COG1344	BT9727_2460	AAT61374.1	DNA polymerase III, beta subunit	BT9727_1547	AAT59521.1	Flagellin {UniProtKB/TrEMBL:Q6HKP2}	[TP0002-TP0659 (0.6618167)]
COG0592	COG1344	BT9727_0002	AAT58887.1	DNA polymerase III, beta subunit	BT9727_1527	AAT59514.1	Flagellar hook-associated protein 3	[TP0002-TP0659 (0.6618167)]
COG0592	COG1344	BT9727_0002	AAT58887.1	DNA polymerase III, beta subunit	BT9727_1546	AAT59520.1	Flagellin {UniProtKB/TrEMBL:Q6HKP3}	[TP0002-TP0659 (0.6618167)]
COG0592	COG1344	BT9727_2460	AAT61374.1	DNA polymerase III, beta subunit	BT9727_1527	AAT59514.1	Flagellar hook-associated protein 3	[TP0002-TP0659 (0.6618167)]
COG0860	COG1192	BT9727_0141	AAT61428.1	N-acetylmuramoyl-L-alanine amidase	BT9727_5161	AAT63359.1	Sporulation initiation inhibitor	[TP0247-TP0272 (0.7527567)]
COG0860	COG1192	BT9727_2237	AAT59904.1	N-acetylmuramoyl-L-alanine amidase	BT9727_5161	AAT63359.1	Sporulation initiation inhibitor	[TP0247-TP0272 (0.7527567)]
COG0242	COG0272	BT9727_3716	AAT60682.1	Polypeptide deformylase	BT9727_0276	AAT61280.1	DNA ligase(NAD+) {UniProtKB/TrEMBL:Q6HP94}	[TP0757-TP0634 (0.68197167)]
COG0242	COG0272	BT9727_3608	AAT60625.1	Peptide deformylase {UniProtKB/TrEMBL:Q6HEU8}	BT9727_0276	AAT61280.1	DNA ligase(NAD+) {UniProtKB/TrEMBL:Q6HP94}	[TP0757-TP0634 (0.68197167)]
COG0187	COG0358	BT9727_3355	AAT60491.1	Topoisomerase IV, subunit B	BT9727_4033	AAT63510.1	DNA primase {UniProtKB/TrEMBL:Q6HDM5}	[TP1006-TP0492 (0.55112576)]
COG0187	COG0358	BT9727_0005	AAT58888.1	DNA topoisomerase II, ATP-hydrolyzing	BT9727_4033	AAT63510.1	DNA primase {UniProtKB/TrEMBL:Q6HDM5}	[TP1006-TP0492 (0.55112576)]
COG0301	COG0514	BT9727_4381	AAT60918.1	Thiamine biosynthesis protein	BT9727_2576	AAT61317.1	ATP-dependent DNA helicase	[TP0559-TP0103 (0.6411465)]
COG0301	COG0514	BT9727_4381	AAT60918.1	Thiamine biosynthesis protein	BT9727_1367	AAT63248.1	ATP-dependent DNA helicase RecQ	[TP0559-TP0103 (0.6411465)]
COG1154	COG2812	BT9727_3919	AAT63125.1	1-deoxy-D-xylulose 5-phosphate synthase	BT9727_0019	AAT58896.1	DNA polymerase III, gamma and tau subunits	[TP0824-TP1005 (0.68180764)]
COG0237	COG0552	BT9727_4314	coaE	Dephospho-CoA kinase (EC 2.7.1.24) (Dephosphocoenzyme A kinase)	BT9727_3588	AAT60615.1	Recognition particle-docking protein FtsY	[TP0296-TP0578 (0.7885255)]
COG0080	COG0265	BT9727_0093	rplK	50S ribosomal protein L11	BT9727_5142	AAT63413.1	Serine protease {UniProtKB/TrEMBL:Q6HAH5}	[TP0237-TP0773 (0.6164146)]
COG0080	COG0265	BT9727_0093	rplK	50S ribosomal protein L11	BT9727_3357	AAT60492.1	Possible serine protease	[TP0237-TP0773 (0.6164146)]
COG0080	COG0265	BT9727_0093	rplK	50S ribosomal protein L11	BT9727_4861	AAT63033.1	Hypothetical protein {UniProtKB/TrEMBL:Q6HBA6}	[TP0237-TP0773 (0.6164146)]
COG0783	COG1079	BT9727_1841	AAT63428.1	Non-specific DNA-binding protein Dps	BT9727_3530	AAT60575.1	ABC transporter, permease	[TP1038-TP0302 (0.79878455)]
COG0783	COG1079	BT9727_4759	AAT63774.1	Dps family protein {UniProtKB/TrEMBL:Q6HBK8}	BT9727_3530	AAT60575.1	ABC transporter, permease	[TP1038-TP0302 (0.79878455)]
COG2812	COG2812	BT9727_0019	AAT58896.1	DNA polymerase III, gamma and tau subunits	BT9727_0019	AAT58896.1	DNA polymerase III, gamma and tau subunits	[TP1005-TP1005 (0.52391654)]
COG1466	COG1847	BT9727_4060	AAT60811.1	Possible DNA polymerase III, delta subunit	BT9727_5166	AAT62678.1	Jag protein {UniProtKB/TrEMBL:Q6HAF1}	[TP0588-TP0948 (0.74372905)]
COG0223	COG0234	BT9727_3607	fmt	Methionyl-tRNA formyltransferase (EC 2.1.2.9)	BT9727_0238	groS	10 kDa chaperonin (Protein Cpn10) (groES protein)	[TP0756-TP1013 (0.64276713)]
COG0036	COG1653	BT9727_3601	AAT60622.1	Ribulose-phosphate 3-epimerase	BT9727_0480	AAT59038.1	Probable glycerol-3-phosphate ABC transporter,	[TP0945-TP0074 (0.654426)]
COG0357	COG0459	BT9727_5163	gidB	Methyltransferase gidB (EC 2.1.-.-) (Glucose-inhibited division protein B)	BT9727_0239	groL	60 kDa chaperonin (Protein Cpn60) (groEL protein)	[TP0946-TP0030 (0.68326145)]
COG0664	COG1074	BT9727_1958	AAT59728.1	Transcriptional regulator, Crp/Fnr family	BT9727_1041	AAT62216.1	ATP-dependent nuclease, subunit A	[TP0089-TP0898 (0.8304331)]
COG0664	COG1074	BT9727_5089	AAT62648.1	Cyclic nucleotide-binding domain protein	BT9727_1041	AAT62216.1	ATP-dependent nuclease, subunit A	[TP0089-TP0898 (0.8304331)]
COG0664	COG1074	BT9727_3228	AAT61194.1	Possible transcriptional regulator; cyclic	BT9727_1041	AAT62216.1	ATP-dependent nuclease, subunit A	[TP0089-TP0898 (0.8304331)]
COG0664	COG1074	BT9727_0345	AAT59001.1	Transcriptional regulator, Crp family	BT9727_1041	AAT62216.1	ATP-dependent nuclease, subunit A	[TP0089-TP0898 (0.8304331)]
COG0345	COG1774	BT9727_4063	AAT63584.1	ComE operon protein 4 {UniProtKB/TrEMBL:Q6HDJ4}	BT9727_0028	AAT63762.1	Signal peptidase-like protein	[TP0797-TP0046 (0.6414869)]
COG0345	COG1774	BT9727_2732	AAT61245.1	Pyrroline-5-carboxylate reductase	BT9727_0028	AAT63762.1	Signal peptidase-like protein	[TP0797-TP0046 (0.6414869)]
COG0345	COG1774	BT9727_0185	AAT61375.1	Pyrroline-5-carboxylate reductase	BT9727_0028	AAT63762.1	Signal peptidase-like protein	[TP0797-TP0046 (0.6414869)]
COG0345	COG1774	BT9727_2899	AAT62287.1	Pyrroline-5-carboxylate reductase	BT9727_0028	AAT63762.1	Signal peptidase-like protein	[TP0797-TP0046 (0.6414869)]
COG0345	COG1774	BT9727_3883	AAT63112.1	Pyrroline-5-carboxylate reductase	BT9727_0028	AAT63762.1	Signal peptidase-like protein	[TP0797-TP0046 (0.6414869)]
COG0223	COG0242	BT9727_3607	fmt	Methionyl-tRNA formyltransferase (EC 2.1.2.9)	BT9727_3716	AAT60682.1	Polypeptide deformylase	[TP0756-TP0757 (0.8300303)]
COG0223	COG0242	BT9727_3607	fmt	Methionyl-tRNA formyltransferase (EC 2.1.2.9)	BT9727_3608	AAT60625.1	Peptide deformylase {UniProtKB/TrEMBL:Q6HEU8}	[TP0756-TP0757 (0.8300303)]
COG0233	COG0359	BT9727_3565	frr	Ribosome recycling factor (Ribosome-releasing factor) (RRF)	BT9727_5150	rplI	Ribosomal protein L9 {UniProtKB/TrEMBL:Q6HAG7}	[TP0604-TP0060 (0.5105792)]
COG0012	COG0457	BT9727_5156	AAT62673.1	Conserved GTP-binding protein	BT9727_1401	AAT59459.1	TPR-repeat-containing protein	[TP0124-TP0067 (0.81355333)]
COG0012	COG0457	BT9727_5156	AAT62673.1	Conserved GTP-binding protein	BT9727_4214	AAT60853.1	Response regulator aspartate phosphatase	[TP0124-TP0067 (0.81355333)]
COG0012	COG0457	BT9727_5156	AAT62673.1	Conserved GTP-binding protein	BT9727_4837	AAT62982.1	TPR domain protein {UniProtKB/TrEMBL:Q6HBD0}	[TP0124-TP0067 (0.81355333)]
COG0012	COG0457	BT9727_5156	AAT62673.1	Conserved GTP-binding protein	BT9727_0937	AAT63730.1	Possible response regulator aspartate phosphatase	[TP0124-TP0067 (0.81355333)]
COG0012	COG0457	BT9727_5156	AAT62673.1	Conserved GTP-binding protein	BT9727_3275	AAT60464.1	Response regulator aspartate phosphatase	[TP0124-TP0067 (0.81355333)]
COG0012	COG0457	BT9727_5156	AAT62673.1	Conserved GTP-binding protein	BT9727_2671	AAT63058.1	Hypothetical protein {UniProtKB/TrEMBL:Q6HHI1}	[TP0124-TP0067 (0.81355333)]
COG0012	COG0457	BT9727_5156	AAT62673.1	Conserved GTP-binding protein	BT9727_3151	AAT61695.1	TPR repeat-containing protein	[TP0124-TP0067 (0.81355333)]
COG0012	COG0457	BT9727_5156	AAT62673.1	Conserved GTP-binding protein	BT9727_0508	AAT62054.1	Transcriptional activator	[TP0124-TP0067 (0.81355333)]
COG0012	COG0457	BT9727_5156	AAT62673.1	Conserved GTP-binding protein	BT9727_2305	AAT59945.1	Response regulator aspartate phosphatase	[TP0124-TP0067 (0.81355333)]
COG0012	COG0457	BT9727_5156	AAT62673.1	Conserved GTP-binding protein	BT9727_1596	AAT59547.1	Response regulator aspartate phosphatase	[TP0124-TP0067 (0.81355333)]
COG0012	COG0457	BT9727_5156	AAT62673.1	Conserved GTP-binding protein	BT9727_1061	AAT62229.1	Probable transcriptional regulator	[TP0124-TP0067 (0.81355333)]
COG0012	COG0457	BT9727_5156	AAT62673.1	Conserved GTP-binding protein	BT9727_4127	AAT60827.1	TPR domain protein {UniProtKB/TrEMBL:Q6HDD1}	[TP0124-TP0067 (0.81355333)]
COG0265	COG0492	BT9727_5142	AAT63413.1	Serine protease {UniProtKB/TrEMBL:Q6HAH5}	BT9727_1377	AAT62557.1	Thioredoxin reductase {UniProtKB/TrEMBL:Q6HL60}	[TP0773-TP0814 (0.6926654)]
COG0265	COG0492	BT9727_4861	AAT63033.1	Hypothetical protein {UniProtKB/TrEMBL:Q6HBA6}	BT9727_4836	AAT62580.1	Thioredoxin-disulfide reductase (Thioredoxin	[TP0773-TP0814 (0.6926654)]
COG0265	COG0492	BT9727_3357	AAT60492.1	Possible serine protease	BT9727_1377	AAT62557.1	Thioredoxin reductase {UniProtKB/TrEMBL:Q6HL60}	[TP0773-TP0814 (0.6926654)]
COG0265	COG0492	BT9727_3357	AAT60492.1	Possible serine protease	BT9727_4639	AAT63212.1	Thioredoxin-disulfide reductase	[TP0773-TP0814 (0.6926654)]
COG0265	COG0492	BT9727_4861	AAT63033.1	Hypothetical protein {UniProtKB/TrEMBL:Q6HBA6}	BT9727_0321	AAT58990.1	Probable thioredoxin reductase	[TP0773-TP0814 (0.6926654)]
COG0265	COG0492	BT9727_4861	AAT63033.1	Hypothetical protein {UniProtKB/TrEMBL:Q6HBA6}	BT9727_4639	AAT63212.1	Thioredoxin-disulfide reductase	[TP0773-TP0814 (0.6926654)]
COG0265	COG0492	BT9727_4861	AAT63033.1	Hypothetical protein {UniProtKB/TrEMBL:Q6HBA6}	BT9727_1377	AAT62557.1	Thioredoxin reductase {UniProtKB/TrEMBL:Q6HL60}	[TP0773-TP0814 (0.6926654)]
COG0265	COG0492	BT9727_5142	AAT63413.1	Serine protease {UniProtKB/TrEMBL:Q6HAH5}	BT9727_0321	AAT58990.1	Probable thioredoxin reductase	[TP0773-TP0814 (0.6926654)]
COG0265	COG0492	BT9727_5142	AAT63413.1	Serine protease {UniProtKB/TrEMBL:Q6HAH5}	BT9727_4836	AAT62580.1	Thioredoxin-disulfide reductase (Thioredoxin	[TP0773-TP0814 (0.6926654)]
COG0265	COG0492	BT9727_5142	AAT63413.1	Serine protease {UniProtKB/TrEMBL:Q6HAH5}	BT9727_4639	AAT63212.1	Thioredoxin-disulfide reductase	[TP0773-TP0814 (0.6926654)]
COG0265	COG0492	BT9727_3357	AAT60492.1	Possible serine protease	BT9727_4836	AAT62580.1	Thioredoxin-disulfide reductase (Thioredoxin	[TP0773-TP0814 (0.6926654)]
COG0265	COG0492	BT9727_3357	AAT60492.1	Possible serine protease	BT9727_0321	AAT58990.1	Probable thioredoxin reductase	[TP0773-TP0814 (0.6926654)]
COG0495	COG1480	BT9727_4472	leuS	Leucyl-tRNA synthetase (EC 6.1.1.4) (Leucine--tRNA ligase) (LeuRS)	BT9727_4041	AAT63516.1	Metal-dependent phosphohydrolase	[TP0586-TP0651 (0.5087635)]
COG1321	COG1774	BT9727_3946	AAT60779.1	Iron-dependent repressor	BT9727_0028	AAT63762.1	Signal peptidase-like protein	[TP0167-TP0046 (0.67547834)]
COG0124	COG0608	BT9727_3117	hisS1	Histidyl-tRNA synthetase 1 (EC 6.1.1.21) (Histidine--tRNA ligase 1) (HisRS 1)	BT9727_4142	AAT63698.1	Single-stranded-DNA-specific exonuclease	[TP0641-TP0704 (0.75894904)]
COG0124	COG0608	BT9727_4136	hisS2	Histidyl-tRNA synthetase 2 (EC 6.1.1.21) (Histidine--tRNA ligase 2) (HisRS 2)	BT9727_4142	AAT63698.1	Single-stranded-DNA-specific exonuclease	[TP0641-TP0704 (0.75894904)]
COG0465	COG0772	BT9727_0060	AAT58906.1	Cell division protein {UniProtKB/TrEMBL:Q6HPV2}	BT9727_0955	AAT59266.1	Cell division protein, FtsW/RodA/SpoVE family	[TP0330-TP0387 (0.8016956)]
COG0465	COG0772	BT9727_0060	AAT58906.1	Cell division protein {UniProtKB/TrEMBL:Q6HPV2}	BT9727_1106	AAT59337.1	Cell division protein ftsW	[TP0330-TP0387 (0.8016956)]
COG0465	COG0772	BT9727_0060	AAT58906.1	Cell division protein {UniProtKB/TrEMBL:Q6HPV2}	BT9727_3902	AAT60764.1	Cell division protein, FtsW/RodA/SpoVE family	[TP0330-TP0387 (0.8016956)]
COG0465	COG0772	BT9727_0060	AAT58906.1	Cell division protein {UniProtKB/TrEMBL:Q6HPV2}	BT9727_3653	AAT60647.1	Stage V sporulation protein E	[TP0330-TP0387 (0.8016956)]
COG0465	COG0772	BT9727_0060	AAT58906.1	Cell division protein {UniProtKB/TrEMBL:Q6HPV2}	BT9727_3691	AAT62166.1	Cell division protein, FtsW/RodA/SpoVE family	[TP0330-TP0387 (0.8016956)]
COG0457	COG1426	BT9727_4127	AAT60827.1	TPR domain protein {UniProtKB/TrEMBL:Q6HDD1}	BT9727_3524	AAT61622.1	Hypothetical protein {UniProtKB/TrEMBL:Q6HF32}	[TP0268-TP0334 (0.739808)]
COG0457	COG1426	BT9727_0937	AAT63730.1	Possible response regulator aspartate phosphatase	BT9727_3524	AAT61622.1	Hypothetical protein {UniProtKB/TrEMBL:Q6HF32}	[TP0268-TP0334 (0.739808)]
COG0457	COG1426	BT9727_2671	AAT63058.1	Hypothetical protein {UniProtKB/TrEMBL:Q6HHI1}	BT9727_3524	AAT61622.1	Hypothetical protein {UniProtKB/TrEMBL:Q6HF32}	[TP0268-TP0334 (0.739808)]
COG0457	COG1426	BT9727_3151	AAT61695.1	TPR repeat-containing protein	BT9727_3524	AAT61622.1	Hypothetical protein {UniProtKB/TrEMBL:Q6HF32}	[TP0268-TP0334 (0.739808)]
COG0457	COG1426	BT9727_2305	AAT59945.1	Response regulator aspartate phosphatase	BT9727_3524	AAT61622.1	Hypothetical protein {UniProtKB/TrEMBL:Q6HF32}	[TP0268-TP0334 (0.739808)]
COG0457	COG1426	BT9727_1061	AAT62229.1	Probable transcriptional regulator	BT9727_3524	AAT61622.1	Hypothetical protein {UniProtKB/TrEMBL:Q6HF32}	[TP0268-TP0334 (0.739808)]
COG0457	COG1426	BT9727_0508	AAT62054.1	Transcriptional activator	BT9727_3524	AAT61622.1	Hypothetical protein {UniProtKB/TrEMBL:Q6HF32}	[TP0268-TP0334 (0.739808)]
COG0457	COG1426	BT9727_1401	AAT59459.1	TPR-repeat-containing protein	BT9727_3524	AAT61622.1	Hypothetical protein {UniProtKB/TrEMBL:Q6HF32}	[TP0268-TP0334 (0.739808)]
COG0457	COG1426	BT9727_4214	AAT60853.1	Response regulator aspartate phosphatase	BT9727_3524	AAT61622.1	Hypothetical protein {UniProtKB/TrEMBL:Q6HF32}	[TP0268-TP0334 (0.739808)]
COG0457	COG1426	BT9727_4837	AAT62982.1	TPR domain protein {UniProtKB/TrEMBL:Q6HBD0}	BT9727_3524	AAT61622.1	Hypothetical protein {UniProtKB/TrEMBL:Q6HF32}	[TP0268-TP0334 (0.739808)]
COG0457	COG1426	BT9727_1596	AAT59547.1	Response regulator aspartate phosphatase	BT9727_3524	AAT61622.1	Hypothetical protein {UniProtKB/TrEMBL:Q6HF32}	[TP0268-TP0334 (0.739808)]
COG0457	COG1426	BT9727_3275	AAT60464.1	Response regulator aspartate phosphatase	BT9727_3524	AAT61622.1	Hypothetical protein {UniProtKB/TrEMBL:Q6HF32}	[TP0268-TP0334 (0.739808)]
COG1196	COG5401	BT9727_3589	AAT61115.1	Chromosome segregation SMC protein	BT9727_4219	AAT63707.1	Germination protein {UniProtKB/TrEMBL:Q6HD41}	[TP0367-TP0832 (0.50839365)]
COG0192	COG0217	BT9727_4500	metK	S-adenosylmethionine synthetase (EC 2.5.1.6) (Methionine adenosyltransferase) (AdoMet synthetase) (MAT)	BT9727_0453	AAT59031.1	Hypothetical UPF0082 protein BT9727_0453	[TP0794-TP0474 (0.71912634)]
COG0092	COG0301	BT9727_0112	rpsC	30S ribosomal protein S3	BT9727_4381	AAT60918.1	Thiamine biosynthesis protein	[TP0195-TP0559 (0.66944)]
COG0860	COG1214	BT9727_0141	AAT61428.1	N-acetylmuramoyl-L-alanine amidase	BT9727_0231	AAT61319.1	Probable O-sialoglycoprotein endopeptidase	[TP0247-TP0876 (0.6334264)]
COG0860	COG1214	BT9727_2237	AAT59904.1	N-acetylmuramoyl-L-alanine amidase	BT9727_0231	AAT61319.1	Probable O-sialoglycoprotein endopeptidase	[TP0247-TP0876 (0.6334264)]
COG0544	COG1418	BT9727_4206	tig	Trigger factor {UniProtKB/Swiss-Prot:Q6HD53}	BT9727_3519	AAT61131.1	Hypothetical protein {UniProtKB/TrEMBL:Q6HF37}	[TP0506-TP1018 (0.7668753)]
COG0544	COG1418	BT9727_4206	tig	Trigger factor {UniProtKB/Swiss-Prot:Q6HD53}	BT9727_4297	AAT63958.1	Metal-dependent phosphohydrolase, HD domain	[TP0506-TP1018 (0.7668753)]
COG0544	COG1418	BT9727_4206	tig	Trigger factor {UniProtKB/Swiss-Prot:Q6HD53}	BT9727_1981	AAT63786.1	Hydrolase, HD family {UniProtKB/TrEMBL:Q6HJG6}	[TP0506-TP1018 (0.7668753)]
COG0477	COG0845	BT9727_3266	AAT60461.1	Major facilitator family transporter	BT9727_0709	AAT59124.1	Hypothetical protein {UniProtKB/TrEMBL:Q6HN18}	[TP0840-TP0965 (0.8653204)]
COG0477	COG0845	BT9727_1699	AAT63327.1	Multidrug resistance protein B	BT9727_0709	AAT59124.1	Hypothetical protein {UniProtKB/TrEMBL:Q6HN18}	[TP0840-TP0965 (0.8653204)]
COG0477	COG0845	BT9727_5124	AAT62661.1	Transporter, MFS superfamily	BT9727_0709	AAT59124.1	Hypothetical protein {UniProtKB/TrEMBL:Q6HN18}	[TP0840-TP0965 (0.8653204)]
COG0477	COG0845	BT9727_0332	AAT63096.1	Sugar transporter; possible benzoate transport	BT9727_0709	AAT59124.1	Hypothetical protein {UniProtKB/TrEMBL:Q6HN18}	[TP0840-TP0965 (0.8653204)]
COG0477	COG0845	BT9727_2294	AAT59934.1	Alpha-ketoglutarate permease	BT9727_4937	AAT63434.1	Probable efflux system, periplasmic component	[TP0840-TP0965 (0.8653204)]
COG0477	COG0845	BT9727_2142	AAT59843.1	Oxalate/formate antiporter	BT9727_0709	AAT59124.1	Hypothetical protein {UniProtKB/TrEMBL:Q6HN18}	[TP0840-TP0965 (0.8653204)]
COG0477	COG0845	BT9727_3235	AAT63801.1	Drug resistance transporter, Bcr/CflA family	BT9727_4937	AAT63434.1	Probable efflux system, periplasmic component	[TP0840-TP0965 (0.8653204)]
COG0477	COG0845	BT9727_2987	AAT60280.1	Permease; possible tetracycline resistance	BT9727_4937	AAT63434.1	Probable efflux system, periplasmic component	[TP0840-TP0965 (0.8653204)]
COG0477	COG0845	BT9727_2273	AAT59921.1	Permease; possible macrolide-efflux protein	BT9727_0709	AAT59124.1	Hypothetical protein {UniProtKB/TrEMBL:Q6HN18}	[TP0840-TP0965 (0.8653204)]
COG0477	COG0845	BT9727_4441	AAT63732.1	Multidrug resistance protein B	BT9727_4937	AAT63434.1	Probable efflux system, periplasmic component	[TP0840-TP0965 (0.8653204)]
COG0477	COG0845	BT9727_1748	AAT59635.1	Multidrug resistance protein; possible	BT9727_0709	AAT59124.1	Hypothetical protein {UniProtKB/TrEMBL:Q6HN18}	[TP0840-TP0965 (0.8653204)]
COG0477	COG0845	BT9727_0959	AAT62358.1	Permease, general substrate transporter	BT9727_4937	AAT63434.1	Probable efflux system, periplasmic component	[TP0840-TP0965 (0.8653204)]
COG0477	COG0845	BT9727_4642	AAT62950.1	Hypothetical protein {UniProtKB/TrEMBL:Q6HBX3}	BT9727_0709	AAT59124.1	Hypothetical protein {UniProtKB/TrEMBL:Q6HN18}	[TP0840-TP0965 (0.8653204)]
COG0477	COG0845	BT9727_2952	AAT60261.1	Permease {UniProtKB/TrEMBL:Q6HGQ1}	BT9727_4937	AAT63434.1	Probable efflux system, periplasmic component	[TP0840-TP0965 (0.8653204)]
COG0477	COG0845	BT9727_2726	AAT61770.1	Macrolide efflux protein	BT9727_0709	AAT59124.1	Hypothetical protein {UniProtKB/TrEMBL:Q6HN18}	[TP0840-TP0965 (0.8653204)]
COG0477	COG0845	BT9727_1670	AAT59592.1	Multidrug resistance protein B	BT9727_4937	AAT63434.1	Probable efflux system, periplasmic component	[TP0840-TP0965 (0.8653204)]
COG0477	COG0845	BT9727_0170	AAT62298.1	Drug resistance transporter Bcr/CflA subfamily;	BT9727_4937	AAT63434.1	Probable efflux system, periplasmic component	[TP0840-TP0965 (0.8653204)]
COG0477	COG0845	BT9727_2432	AAT60015.1	Possible permease {UniProtKB/TrEMBL:Q6HI68}	BT9727_4937	AAT63434.1	Probable efflux system, periplasmic component	[TP0840-TP0965 (0.8653204)]
COG0477	COG0845	BT9727_2647	AAT61803.1	Macrolide efflux protein	BT9727_4937	AAT63434.1	Probable efflux system, periplasmic component	[TP0840-TP0965 (0.8653204)]
COG0477	COG0845	BT9727_4441	AAT63732.1	Multidrug resistance protein B	BT9727_0709	AAT59124.1	Hypothetical protein {UniProtKB/TrEMBL:Q6HN18}	[TP0840-TP0965 (0.8653204)]
COG0477	COG0845	BT9727_2443	AAT63065.1	Permease {UniProtKB/TrEMBL:Q6HI57}	BT9727_0709	AAT59124.1	Hypothetical protein {UniProtKB/TrEMBL:Q6HN18}	[TP0840-TP0965 (0.8653204)]
COG0477	COG0845	BT9727_0744	AAT62461.1	Multidrug resistance protein B	BT9727_4937	AAT63434.1	Probable efflux system, periplasmic component	[TP0840-TP0965 (0.8653204)]
COG0477	COG0845	BT9727_4299	AAT62885.1	Multidrug resistance protein B	BT9727_4937	AAT63434.1	Probable efflux system, periplasmic component	[TP0840-TP0965 (0.8653204)]
COG0477	COG0845	BT9727_2632	AAT62803.1	Multidrug resistance protein B	BT9727_0709	AAT59124.1	Hypothetical protein {UniProtKB/TrEMBL:Q6HN18}	[TP0840-TP0965 (0.8653204)]
COG0477	COG0845	BT9727_2647	AAT61803.1	Macrolide efflux protein	BT9727_0709	AAT59124.1	Hypothetical protein {UniProtKB/TrEMBL:Q6HN18}	[TP0840-TP0965 (0.8653204)]
COG0477	COG0845	BT9727_2355	AAT59975.1	Macrolide-efflux protein	BT9727_4937	AAT63434.1	Probable efflux system, periplasmic component	[TP0840-TP0965 (0.8653204)]
COG0477	COG0845	BT9727_3083	AAT62804.1	Multidrug-efflux protein	BT9727_4937	AAT63434.1	Probable efflux system, periplasmic component	[TP0840-TP0965 (0.8653204)]
COG0477	COG0845	BT9727_1819	AAT59660.1	Multidrug resistance protein	BT9727_4937	AAT63434.1	Probable efflux system, periplasmic component	[TP0840-TP0965 (0.8653204)]
COG0477	COG0845	BT9727_1699	AAT63327.1	Multidrug resistance protein B	BT9727_4937	AAT63434.1	Probable efflux system, periplasmic component	[TP0840-TP0965 (0.8653204)]
COG0477	COG0845	BT9727_1663	AAT59586.1	Multidrug resistance protein; possible	BT9727_4937	AAT63434.1	Probable efflux system, periplasmic component	[TP0840-TP0965 (0.8653204)]
COG0477	COG0845	BT9727_5098	AAT63475.1	Major facilitator family transporter	BT9727_4937	AAT63434.1	Probable efflux system, periplasmic component	[TP0840-TP0965 (0.8653204)]
COG0477	COG0845	BT9727_1663	AAT59586.1	Multidrug resistance protein; possible	BT9727_0709	AAT59124.1	Hypothetical protein {UniProtKB/TrEMBL:Q6HN18}	[TP0840-TP0965 (0.8653204)]
COG0477	COG0845	BT9727_1568	AAT63924.1	Multidrug resistance protein; possible	BT9727_0709	AAT59124.1	Hypothetical protein {UniProtKB/TrEMBL:Q6HN18}	[TP0840-TP0965 (0.8653204)]
COG0477	COG0845	BT9727_2149	AAT62159.1	Drug resistance transporter	BT9727_0709	AAT59124.1	Hypothetical protein {UniProtKB/TrEMBL:Q6HN18}	[TP0840-TP0965 (0.8653204)]
COG0477	COG0845	BT9727_3742	AAT62810.1	Multidrug-efflux transporter	BT9727_0709	AAT59124.1	Hypothetical protein {UniProtKB/TrEMBL:Q6HN18}	[TP0840-TP0965 (0.8653204)]
COG0477	COG0845	BT9727_4299	AAT62885.1	Multidrug resistance protein B	BT9727_0709	AAT59124.1	Hypothetical protein {UniProtKB/TrEMBL:Q6HN18}	[TP0840-TP0965 (0.8653204)]
COG0477	COG0845	BT9727_2273	AAT59921.1	Permease; possible macrolide-efflux protein	BT9727_4937	AAT63434.1	Probable efflux system, periplasmic component	[TP0840-TP0965 (0.8653204)]
COG0477	COG0845	BT9727_3010	AAT61715.1	Macrolide-efflux protein	BT9727_4937	AAT63434.1	Probable efflux system, periplasmic component	[TP0840-TP0965 (0.8653204)]
COG0477	COG0845	BT9727_2294	AAT59934.1	Alpha-ketoglutarate permease	BT9727_0709	AAT59124.1	Hypothetical protein {UniProtKB/TrEMBL:Q6HN18}	[TP0840-TP0965 (0.8653204)]
COG0477	COG0845	BT9727_0651	AAT59091.1	Major facilitator family transporter	BT9727_0709	AAT59124.1	Hypothetical protein {UniProtKB/TrEMBL:Q6HN18}	[TP0840-TP0965 (0.8653204)]
COG0477	COG0845	BT9727_0332	AAT63096.1	Sugar transporter; possible benzoate transport	BT9727_4937	AAT63434.1	Probable efflux system, periplasmic component	[TP0840-TP0965 (0.8653204)]
COG0477	COG0845	BT9727_1568	AAT63924.1	Multidrug resistance protein; possible	BT9727_4937	AAT63434.1	Probable efflux system, periplasmic component	[TP0840-TP0965 (0.8653204)]
COG0477	COG0845	BT9727_2061	AAT62233.1	Macrolide efflux protein	BT9727_4937	AAT63434.1	Probable efflux system, periplasmic component	[TP0840-TP0965 (0.8653204)]
COG0477	COG0845	BT9727_2757	AAT61482.1	Glycine betaine/L-proline ABC transporter,	BT9727_4937	AAT63434.1	Probable efflux system, periplasmic component	[TP0840-TP0965 (0.8653204)]
COG0477	COG0845	BT9727_0744	AAT62461.1	Multidrug resistance protein B	BT9727_0709	AAT59124.1	Hypothetical protein {UniProtKB/TrEMBL:Q6HN18}	[TP0840-TP0965 (0.8653204)]
COG0477	COG0845	BT9727_3083	AAT62804.1	Multidrug-efflux protein	BT9727_0709	AAT59124.1	Hypothetical protein {UniProtKB/TrEMBL:Q6HN18}	[TP0840-TP0965 (0.8653204)]
COG0477	COG0845	BT9727_1888	AAT62786.1	Permease {UniProtKB/TrEMBL:Q6HJQ7}	BT9727_0709	AAT59124.1	Hypothetical protein {UniProtKB/TrEMBL:Q6HN18}	[TP0840-TP0965 (0.8653204)]
COG0477	COG0845	BT9727_5124	AAT62661.1	Transporter, MFS superfamily	BT9727_4937	AAT63434.1	Probable efflux system, periplasmic component	[TP0840-TP0965 (0.8653204)]
COG0477	COG0845	BT9727_3266	AAT60461.1	Major facilitator family transporter	BT9727_4937	AAT63434.1	Probable efflux system, periplasmic component	[TP0840-TP0965 (0.8653204)]
COG0477	COG0845	BT9727_2456	AAT60026.1	Oxalate/formate antiporter	BT9727_0709	AAT59124.1	Hypothetical protein {UniProtKB/TrEMBL:Q6HN18}	[TP0840-TP0965 (0.8653204)]
COG0477	COG0845	BT9727_0216	AAT62299.1	Permease; probable multidrug resistance protein	BT9727_0709	AAT59124.1	Hypothetical protein {UniProtKB/TrEMBL:Q6HN18}	[TP0840-TP0965 (0.8653204)]
COG0477	COG0845	BT9727_0749	AAT62458.1	Multidrug resistance protein B	BT9727_4937	AAT63434.1	Probable efflux system, periplasmic component	[TP0840-TP0965 (0.8653204)]
COG0477	COG0845	BT9727_2432	AAT60015.1	Possible permease {UniProtKB/TrEMBL:Q6HI68}	BT9727_0709	AAT59124.1	Hypothetical protein {UniProtKB/TrEMBL:Q6HN18}	[TP0840-TP0965 (0.8653204)]
COG0477	COG0845	BT9727_5052	AAT63008.1	Multidrug resistance protein; possible permease	BT9727_0709	AAT59124.1	Hypothetical protein {UniProtKB/TrEMBL:Q6HN18}	[TP0840-TP0965 (0.8653204)]
COG0477	COG0845	BT9727_0836	AAT59195.1	Sugar (And other) transporter, major facilitator	BT9727_4937	AAT63434.1	Probable efflux system, periplasmic component	[TP0840-TP0965 (0.8653204)]
COG0477	COG0845	BT9727_2726	AAT61770.1	Macrolide efflux protein	BT9727_4937	AAT63434.1	Probable efflux system, periplasmic component	[TP0840-TP0965 (0.8653204)]
COG0477	COG0845	BT9727_0367	AAT62291.1	Sugar transporter {UniProtKB/TrEMBL:Q6HP03}	BT9727_4937	AAT63434.1	Probable efflux system, periplasmic component	[TP0840-TP0965 (0.8653204)]
COG0477	COG0845	BT9727_0367	AAT62291.1	Sugar transporter {UniProtKB/TrEMBL:Q6HP03}	BT9727_0709	AAT59124.1	Hypothetical protein {UniProtKB/TrEMBL:Q6HN18}	[TP0840-TP0965 (0.8653204)]
COG0477	COG0845	BT9727_2142	AAT59843.1	Oxalate/formate antiporter	BT9727_4937	AAT63434.1	Probable efflux system, periplasmic component	[TP0840-TP0965 (0.8653204)]
COG0477	COG0845	BT9727_0651	AAT59091.1	Major facilitator family transporter	BT9727_4937	AAT63434.1	Probable efflux system, periplasmic component	[TP0840-TP0965 (0.8653204)]
COG0477	COG0845	BT9727_4221	AAT60856.1	Tetracycline resistence protein,	BT9727_4937	AAT63434.1	Probable efflux system, periplasmic component	[TP0840-TP0965 (0.8653204)]
COG0477	COG0845	BT9727_0836	AAT59195.1	Sugar (And other) transporter, major facilitator	BT9727_0709	AAT59124.1	Hypothetical protein {UniProtKB/TrEMBL:Q6HN18}	[TP0840-TP0965 (0.8653204)]
COG0477	COG0845	BT9727_1819	AAT59660.1	Multidrug resistance protein	BT9727_0709	AAT59124.1	Hypothetical protein {UniProtKB/TrEMBL:Q6HN18}	[TP0840-TP0965 (0.8653204)]
COG0477	COG0845	BT9727_2637	AAT63024.1	Peptide permease, major facilitator family	BT9727_4937	AAT63434.1	Probable efflux system, periplasmic component	[TP0840-TP0965 (0.8653204)]
COG0477	COG0845	BT9727_0216	AAT62299.1	Permease; probable multidrug resistance protein	BT9727_4937	AAT63434.1	Probable efflux system, periplasmic component	[TP0840-TP0965 (0.8653204)]
COG0477	COG0845	BT9727_4473	AAT63767.1	Permease; possible multidrug resistance protein	BT9727_4937	AAT63434.1	Probable efflux system, periplasmic component	[TP0840-TP0965 (0.8653204)]
COG0477	COG0845	BT9727_2355	AAT59975.1	Macrolide-efflux protein	BT9727_0709	AAT59124.1	Hypothetical protein {UniProtKB/TrEMBL:Q6HN18}	[TP0840-TP0965 (0.8653204)]
COG0477	COG0845	BT9727_2952	AAT60261.1	Permease {UniProtKB/TrEMBL:Q6HGQ1}	BT9727_0709	AAT59124.1	Hypothetical protein {UniProtKB/TrEMBL:Q6HN18}	[TP0840-TP0965 (0.8653204)]
COG0477	COG0845	BT9727_1507	AAT63165.1	Macrolide efflux protein	BT9727_0709	AAT59124.1	Hypothetical protein {UniProtKB/TrEMBL:Q6HN18}	[TP0840-TP0965 (0.8653204)]
COG0477	COG0845	BT9727_5098	AAT63475.1	Major facilitator family transporter	BT9727_0709	AAT59124.1	Hypothetical protein {UniProtKB/TrEMBL:Q6HN18}	[TP0840-TP0965 (0.8653204)]
COG0477	COG0845	BT9727_1507	AAT63165.1	Macrolide efflux protein	BT9727_4937	AAT63434.1	Probable efflux system, periplasmic component	[TP0840-TP0965 (0.8653204)]
COG0477	COG0845	BT9727_3150	AAT62179.1	Possible membrane protein; TGF-beta receptor,	BT9727_4937	AAT63434.1	Probable efflux system, periplasmic component	[TP0840-TP0965 (0.8653204)]
COG0477	COG0845	BT9727_3010	AAT61715.1	Macrolide-efflux protein	BT9727_0709	AAT59124.1	Hypothetical protein {UniProtKB/TrEMBL:Q6HN18}	[TP0840-TP0965 (0.8653204)]
COG0477	COG0845	BT9727_2149	AAT62159.1	Drug resistance transporter	BT9727_4937	AAT63434.1	Probable efflux system, periplasmic component	[TP0840-TP0965 (0.8653204)]
COG0477	COG0845	BT9727_1670	AAT59592.1	Multidrug resistance protein B	BT9727_0709	AAT59124.1	Hypothetical protein {UniProtKB/TrEMBL:Q6HN18}	[TP0840-TP0965 (0.8653204)]
COG0477	COG0845	BT9727_2982	AAT63100.1	Multidrug resistance protein B	BT9727_0709	AAT59124.1	Hypothetical protein {UniProtKB/TrEMBL:Q6HN18}	[TP0840-TP0965 (0.8653204)]
COG0477	COG0845	BT9727_2757	AAT61482.1	Glycine betaine/L-proline ABC transporter,	BT9727_0709	AAT59124.1	Hypothetical protein {UniProtKB/TrEMBL:Q6HN18}	[TP0840-TP0965 (0.8653204)]
COG0477	COG0845	BT9727_1748	AAT59635.1	Multidrug resistance protein; possible	BT9727_4937	AAT63434.1	Probable efflux system, periplasmic component	[TP0840-TP0965 (0.8653204)]
COG0477	COG0845	BT9727_0958	AAT59269.1	Major facilitator family transporter; possible	BT9727_4937	AAT63434.1	Probable efflux system, periplasmic component	[TP0840-TP0965 (0.8653204)]
COG0477	COG0845	BT9727_2456	AAT60026.1	Oxalate/formate antiporter	BT9727_4937	AAT63434.1	Probable efflux system, periplasmic component	[TP0840-TP0965 (0.8653204)]
COG0477	COG0845	BT9727_0959	AAT62358.1	Permease, general substrate transporter	BT9727_0709	AAT59124.1	Hypothetical protein {UniProtKB/TrEMBL:Q6HN18}	[TP0840-TP0965 (0.8653204)]
COG0477	COG0845	BT9727_2443	AAT63065.1	Permease {UniProtKB/TrEMBL:Q6HI57}	BT9727_4937	AAT63434.1	Probable efflux system, periplasmic component	[TP0840-TP0965 (0.8653204)]
COG0477	COG0845	BT9727_2411	AAT61395.1	Macrolide efflux protein	BT9727_0709	AAT59124.1	Hypothetical protein {UniProtKB/TrEMBL:Q6HN18}	[TP0840-TP0965 (0.8653204)]
COG0477	COG0845	BT9727_1888	AAT62786.1	Permease {UniProtKB/TrEMBL:Q6HJQ7}	BT9727_4937	AAT63434.1	Probable efflux system, periplasmic component	[TP0840-TP0965 (0.8653204)]
COG0477	COG0845	BT9727_0749	AAT62458.1	Multidrug resistance protein B	BT9727_0709	AAT59124.1	Hypothetical protein {UniProtKB/TrEMBL:Q6HN18}	[TP0840-TP0965 (0.8653204)]
COG0477	COG0845	BT9727_3086	AAT60355.1	Quinolone resistence NorA protein, major	BT9727_0709	AAT59124.1	Hypothetical protein {UniProtKB/TrEMBL:Q6HN18}	[TP0840-TP0965 (0.8653204)]
COG0477	COG0845	BT9727_4642	AAT62950.1	Hypothetical protein {UniProtKB/TrEMBL:Q6HBX3}	BT9727_4937	AAT63434.1	Probable efflux system, periplasmic component	[TP0840-TP0965 (0.8653204)]
COG0477	COG0845	BT9727_1505	AAT59505.1	Permease; possible multidrug resistance protein	BT9727_4937	AAT63434.1	Probable efflux system, periplasmic component	[TP0840-TP0965 (0.8653204)]
COG0477	COG0845	BT9727_2123	AAT63086.1	GlpT transporter; possible quinolone resistence	BT9727_4937	AAT63434.1	Probable efflux system, periplasmic component	[TP0840-TP0965 (0.8653204)]
COG0477	COG0845	BT9727_4473	AAT63767.1	Permease; possible multidrug resistance protein	BT9727_0709	AAT59124.1	Hypothetical protein {UniProtKB/TrEMBL:Q6HN18}	[TP0840-TP0965 (0.8653204)]
COG0477	COG0845	BT9727_3235	AAT63801.1	Drug resistance transporter, Bcr/CflA family	BT9727_0709	AAT59124.1	Hypothetical protein {UniProtKB/TrEMBL:Q6HN18}	[TP0840-TP0965 (0.8653204)]
COG0477	COG0845	BT9727_2411	AAT61395.1	Macrolide efflux protein	BT9727_4937	AAT63434.1	Probable efflux system, periplasmic component	[TP0840-TP0965 (0.8653204)]
COG0477	COG0845	BT9727_2061	AAT62233.1	Macrolide efflux protein	BT9727_0709	AAT59124.1	Hypothetical protein {UniProtKB/TrEMBL:Q6HN18}	[TP0840-TP0965 (0.8653204)]
COG0477	COG0845	BT9727_4221	AAT60856.1	Tetracycline resistence protein,	BT9727_0709	AAT59124.1	Hypothetical protein {UniProtKB/TrEMBL:Q6HN18}	[TP0840-TP0965 (0.8653204)]
COG0477	COG0845	BT9727_2982	AAT63100.1	Multidrug resistance protein B	BT9727_4937	AAT63434.1	Probable efflux system, periplasmic component	[TP0840-TP0965 (0.8653204)]
COG0477	COG0845	BT9727_0697	AAT59118.1	Quinolone resistence NorA protein, major	BT9727_4937	AAT63434.1	Probable efflux system, periplasmic component	[TP0840-TP0965 (0.8653204)]
COG0477	COG0845	BT9727_2987	AAT60280.1	Permease; possible tetracycline resistance	BT9727_0709	AAT59124.1	Hypothetical protein {UniProtKB/TrEMBL:Q6HN18}	[TP0840-TP0965 (0.8653204)]
COG0477	COG0845	BT9727_0574	AAT59065.1	Multidrug resistance protein B; sugar (And other)	BT9727_0709	AAT59124.1	Hypothetical protein {UniProtKB/TrEMBL:Q6HN18}	[TP0840-TP0965 (0.8653204)]
COG0477	COG0845	BT9727_0584	AAT62683.1	Probable multidrug efflux transporter	BT9727_0709	AAT59124.1	Hypothetical protein {UniProtKB/TrEMBL:Q6HN18}	[TP0840-TP0965 (0.8653204)]
COG0477	COG0845	BT9727_5052	AAT63008.1	Multidrug resistance protein; possible permease	BT9727_4937	AAT63434.1	Probable efflux system, periplasmic component	[TP0840-TP0965 (0.8653204)]
COG0477	COG0845	BT9727_3742	AAT62810.1	Multidrug-efflux transporter	BT9727_4937	AAT63434.1	Probable efflux system, periplasmic component	[TP0840-TP0965 (0.8653204)]
COG0477	COG0845	BT9727_2637	AAT63024.1	Peptide permease, major facilitator family	BT9727_0709	AAT59124.1	Hypothetical protein {UniProtKB/TrEMBL:Q6HN18}	[TP0840-TP0965 (0.8653204)]
COG0477	COG0845	BT9727_1505	AAT59505.1	Permease; possible multidrug resistance protein	BT9727_0709	AAT59124.1	Hypothetical protein {UniProtKB/TrEMBL:Q6HN18}	[TP0840-TP0965 (0.8653204)]
COG0477	COG0845	BT9727_0697	AAT59118.1	Quinolone resistence NorA protein, major	BT9727_0709	AAT59124.1	Hypothetical protein {UniProtKB/TrEMBL:Q6HN18}	[TP0840-TP0965 (0.8653204)]
COG0477	COG0845	BT9727_1677	AAT62745.1	Fosmidomycin resistance protein	BT9727_0709	AAT59124.1	Hypothetical protein {UniProtKB/TrEMBL:Q6HN18}	[TP0840-TP0965 (0.8653204)]
COG0477	COG0845	BT9727_1677	AAT62745.1	Fosmidomycin resistance protein	BT9727_4937	AAT63434.1	Probable efflux system, periplasmic component	[TP0840-TP0965 (0.8653204)]
COG0477	COG0845	BT9727_2632	AAT62803.1	Multidrug resistance protein B	BT9727_4937	AAT63434.1	Probable efflux system, periplasmic component	[TP0840-TP0965 (0.8653204)]
COG0477	COG0845	BT9727_2123	AAT63086.1	GlpT transporter; possible quinolone resistence	BT9727_0709	AAT59124.1	Hypothetical protein {UniProtKB/TrEMBL:Q6HN18}	[TP0840-TP0965 (0.8653204)]
COG0477	COG0845	BT9727_0574	AAT59065.1	Multidrug resistance protein B; sugar (And other)	BT9727_4937	AAT63434.1	Probable efflux system, periplasmic component	[TP0840-TP0965 (0.8653204)]
COG0477	COG0845	BT9727_0170	AAT62298.1	Drug resistance transporter Bcr/CflA subfamily;	BT9727_0709	AAT59124.1	Hypothetical protein {UniProtKB/TrEMBL:Q6HN18}	[TP0840-TP0965 (0.8653204)]
COG0477	COG0845	BT9727_0584	AAT62683.1	Probable multidrug efflux transporter	BT9727_4937	AAT63434.1	Probable efflux system, periplasmic component	[TP0840-TP0965 (0.8653204)]
COG0477	COG0845	BT9727_3150	AAT62179.1	Possible membrane protein; TGF-beta receptor,	BT9727_0709	AAT59124.1	Hypothetical protein {UniProtKB/TrEMBL:Q6HN18}	[TP0840-TP0965 (0.8653204)]
COG0477	COG0845	BT9727_0958	AAT59269.1	Major facilitator family transporter; possible	BT9727_0709	AAT59124.1	Hypothetical protein {UniProtKB/TrEMBL:Q6HN18}	[TP0840-TP0965 (0.8653204)]
COG0477	COG0845	BT9727_3086	AAT60355.1	Quinolone resistence NorA protein, major	BT9727_4937	AAT63434.1	Probable efflux system, periplasmic component	[TP0840-TP0965 (0.8653204)]
COG0305	COG2812	BT9727_0849	AAT62405.1	Replicative DNA helicase	BT9727_0019	AAT58896.1	DNA polymerase III, gamma and tau subunits	[TP0058-TP1005 (0.7130585)]
COG0305	COG2812	BT9727_5149	AAT61220.1	Replicative DNA helicase	BT9727_0019	AAT58896.1	DNA polymerase III, gamma and tau subunits	[TP0058-TP1005 (0.7130585)]
COG0188	COG0526	BT9727_3354	AAT60490.1	DNA topoisomerase IV, subunit A	BT9727_1627	AAT62510.1	Thioredoxin family protein	[TP0005-TP0100 (0.7885434)]
COG0188	COG0526	BT9727_3354	AAT60490.1	DNA topoisomerase IV, subunit A	BT9727_4256	AAT61020.1	Thioredoxin {UniProtKB/TrEMBL:Q6HD04}	[TP0005-TP0100 (0.7885434)]
COG0188	COG0526	BT9727_0006	AAT58889.1	DNA topoisomerase II, ATP-hydrolyzing	BT9727_0671	AAT62500.1	Thioredoxin {UniProtKB/TrEMBL:Q6HN55}	[TP0005-TP0100 (0.7885434)]
COG0188	COG0526	BT9727_3354	AAT60490.1	DNA topoisomerase IV, subunit A	BT9727_4698	AAT63247.1	Thioredoxin {UniProtKB/TrEMBL:Q6HBR8}	[TP0005-TP0100 (0.7885434)]
COG0188	COG0526	BT9727_0006	AAT58889.1	DNA topoisomerase II, ATP-hydrolyzing	BT9727_1356	AAT63254.1	Thiol-disulfide oxidoreductase	[TP0005-TP0100 (0.7885434)]
COG0188	COG0526	BT9727_3354	AAT60490.1	DNA topoisomerase IV, subunit A	BT9727_4426	AAT63664.1	Thioredoxin {UniProtKB/TrEMBL:Q6HCI6}	[TP0005-TP0100 (0.7885434)]
COG0188	COG0526	BT9727_0006	AAT58889.1	DNA topoisomerase II, ATP-hydrolyzing	BT9727_3367	AAT61168.1	AhpC/TSA family protein	[TP0005-TP0100 (0.7885434)]
COG0188	COG0526	BT9727_3354	AAT60490.1	DNA topoisomerase IV, subunit A	BT9727_1356	AAT63254.1	Thiol-disulfide oxidoreductase	[TP0005-TP0100 (0.7885434)]
COG0188	COG0526	BT9727_0006	AAT58889.1	DNA topoisomerase II, ATP-hydrolyzing	BT9727_4698	AAT63247.1	Thioredoxin {UniProtKB/TrEMBL:Q6HBR8}	[TP0005-TP0100 (0.7885434)]
COG0188	COG0526	BT9727_0006	AAT58889.1	DNA topoisomerase II, ATP-hydrolyzing	BT9727_4426	AAT63664.1	Thioredoxin {UniProtKB/TrEMBL:Q6HCI6}	[TP0005-TP0100 (0.7885434)]
COG0188	COG0526	BT9727_3354	AAT60490.1	DNA topoisomerase IV, subunit A	BT9727_0671	AAT62500.1	Thioredoxin {UniProtKB/TrEMBL:Q6HN55}	[TP0005-TP0100 (0.7885434)]
COG0188	COG0526	BT9727_0006	AAT58889.1	DNA topoisomerase II, ATP-hydrolyzing	BT9727_1627	AAT62510.1	Thioredoxin family protein	[TP0005-TP0100 (0.7885434)]
COG0188	COG0526	BT9727_3354	AAT60490.1	DNA topoisomerase IV, subunit A	BT9727_3367	AAT61168.1	AhpC/TSA family protein	[TP0005-TP0100 (0.7885434)]
COG0188	COG0526	BT9727_3354	AAT60490.1	DNA topoisomerase IV, subunit A	BT9727_2094	AAT62197.1	Thioredoxin {UniProtKB/TrEMBL:Q6HJ55}	[TP0005-TP0100 (0.7885434)]
COG0188	COG0526	BT9727_0006	AAT58889.1	DNA topoisomerase II, ATP-hydrolyzing	BT9727_4256	AAT61020.1	Thioredoxin {UniProtKB/TrEMBL:Q6HD04}	[TP0005-TP0100 (0.7885434)]
COG0188	COG0526	BT9727_0006	AAT58889.1	DNA topoisomerase II, ATP-hydrolyzing	BT9727_2094	AAT62197.1	Thioredoxin {UniProtKB/TrEMBL:Q6HJ55}	[TP0005-TP0100 (0.7885434)]
COG0188	COG0526	BT9727_3354	AAT60490.1	DNA topoisomerase IV, subunit A	BT9727_0364	AAT62097.1	Hypothetical protein {UniProtKB/TrEMBL:Q6HP06}	[TP0005-TP0100 (0.7885434)]
COG0188	COG0526	BT9727_0006	AAT58889.1	DNA topoisomerase II, ATP-hydrolyzing	BT9727_0364	AAT62097.1	Hypothetical protein {UniProtKB/TrEMBL:Q6HP06}	[TP0005-TP0100 (0.7885434)]
COG0526	COG0771	BT9727_2094	AAT62197.1	Thioredoxin {UniProtKB/TrEMBL:Q6HJ55}	BT9727_3654	murD	UDP-N-acetylmuramoylalanine--D-glutamate ligase (EC 6.3.2.9) (UDP-N- acetylmuramoyl-L-alanyl-D-glutamate synthetase) (D-glutamic acid- adding enzyme)	[TP0100-TP0903 (0.59509045)]
COG0526	COG0771	BT9727_1627	AAT62510.1	Thioredoxin family protein	BT9727_3654	murD	UDP-N-acetylmuramoylalanine--D-glutamate ligase (EC 6.3.2.9) (UDP-N- acetylmuramoyl-L-alanyl-D-glutamate synthetase) (D-glutamic acid- adding enzyme)	[TP0100-TP0903 (0.59509045)]
COG0526	COG0771	BT9727_4698	AAT63247.1	Thioredoxin {UniProtKB/TrEMBL:Q6HBR8}	BT9727_3654	murD	UDP-N-acetylmuramoylalanine--D-glutamate ligase (EC 6.3.2.9) (UDP-N- acetylmuramoyl-L-alanyl-D-glutamate synthetase) (D-glutamic acid- adding enzyme)	[TP0100-TP0903 (0.59509045)]
COG0526	COG0771	BT9727_0364	AAT62097.1	Hypothetical protein {UniProtKB/TrEMBL:Q6HP06}	BT9727_3654	murD	UDP-N-acetylmuramoylalanine--D-glutamate ligase (EC 6.3.2.9) (UDP-N- acetylmuramoyl-L-alanyl-D-glutamate synthetase) (D-glutamic acid- adding enzyme)	[TP0100-TP0903 (0.59509045)]
COG0526	COG0771	BT9727_0671	AAT62500.1	Thioredoxin {UniProtKB/TrEMBL:Q6HN55}	BT9727_3654	murD	UDP-N-acetylmuramoylalanine--D-glutamate ligase (EC 6.3.2.9) (UDP-N- acetylmuramoyl-L-alanyl-D-glutamate synthetase) (D-glutamic acid- adding enzyme)	[TP0100-TP0903 (0.59509045)]
COG0526	COG0771	BT9727_1356	AAT63254.1	Thiol-disulfide oxidoreductase	BT9727_3654	murD	UDP-N-acetylmuramoylalanine--D-glutamate ligase (EC 6.3.2.9) (UDP-N- acetylmuramoyl-L-alanyl-D-glutamate synthetase) (D-glutamic acid- adding enzyme)	[TP0100-TP0903 (0.59509045)]
COG0526	COG0771	BT9727_4256	AAT61020.1	Thioredoxin {UniProtKB/TrEMBL:Q6HD04}	BT9727_3654	murD	UDP-N-acetylmuramoylalanine--D-glutamate ligase (EC 6.3.2.9) (UDP-N- acetylmuramoyl-L-alanyl-D-glutamate synthetase) (D-glutamic acid- adding enzyme)	[TP0100-TP0903 (0.59509045)]
COG0526	COG0771	BT9727_4426	AAT63664.1	Thioredoxin {UniProtKB/TrEMBL:Q6HCI6}	BT9727_3654	murD	UDP-N-acetylmuramoylalanine--D-glutamate ligase (EC 6.3.2.9) (UDP-N- acetylmuramoyl-L-alanyl-D-glutamate synthetase) (D-glutamic acid- adding enzyme)	[TP0100-TP0903 (0.59509045)]
COG0526	COG0771	BT9727_3367	AAT61168.1	AhpC/TSA family protein	BT9727_3654	murD	UDP-N-acetylmuramoylalanine--D-glutamate ligase (EC 6.3.2.9) (UDP-N- acetylmuramoyl-L-alanyl-D-glutamate synthetase) (D-glutamic acid- adding enzyme)	[TP0100-TP0903 (0.59509045)]
COG1283	COG1286	BT9727_0696	AAT62501.1	Sodium-dependent phosphate transporter	BT9727_4287	AAT63656.1	Possible colicin V production protein	[TP0771-TP0522 (0.80866665)]
COG0143	COG0845	BT9727_0034	AAT59791.1	Methionine--tRNA ligase	BT9727_0709	AAT59124.1	Hypothetical protein {UniProtKB/TrEMBL:Q6HN18}	[TP0798-TP0965 (0.7246752)]
COG0143	COG0845	BT9727_0034	AAT59791.1	Methionine--tRNA ligase	BT9727_4937	AAT63434.1	Probable efflux system, periplasmic component	[TP0798-TP0965 (0.7246752)]
COG0143	COG0845	BT9727_4747	metG	Methionyl-tRNA synthetase (EC 6.1.1.10) (Methionine--tRNA ligase) (MetRS)	BT9727_4937	AAT63434.1	Probable efflux system, periplasmic component	[TP0798-TP0965 (0.7246752)]
COG0143	COG0845	BT9727_4747	metG	Methionyl-tRNA synthetase (EC 6.1.1.10) (Methionine--tRNA ligase) (MetRS)	BT9727_0709	AAT59124.1	Hypothetical protein {UniProtKB/TrEMBL:Q6HN18}	[TP0798-TP0965 (0.7246752)]
COG0242	COG1744	BT9727_3716	AAT60682.1	Polypeptide deformylase	BT9727_3533	AAT60578.1	Lipoprotein, Bmp family	[TP0757-TP0298 (0.51512045)]
COG0242	COG1744	BT9727_3608	AAT60625.1	Peptide deformylase {UniProtKB/TrEMBL:Q6HEU8}	BT9727_3533	AAT60578.1	Lipoprotein, Bmp family	[TP0757-TP0298 (0.51512045)]
COG1536	COG1868	BT9727_1535	AAT63142.1	Flagellar motor switch protein fliG	BT9727_1550	AAT59523.1	Flagellar motor switch protein	[TP0026-TP0721 (0.9539454)]
COG1366	COG1536	BT9727_0911	AAT63743.1	Anti-sigma B factor antagonist	BT9727_1535	AAT63142.1	Flagellar motor switch protein fliG	[TP0233-TP0400 (0.68778783)]
COG1366	COG1536	BT9727_3815	AAT61060.1	Anti-sigma F factor antagonist	BT9727_1535	AAT63142.1	Flagellar motor switch protein fliG	[TP0233-TP0400 (0.68778783)]
COG0504	COG1475	BT9727_5022	AAT62621.1	CTP synthase {UniProtKB/TrEMBL:Q6HAU5}	BT9727_5162	AAT63354.1	Stage 0 sporulation protein J	[TP0305-TP0271 (0.70252794)]
COG0504	COG1475	BT9727_5022	AAT62621.1	CTP synthase {UniProtKB/TrEMBL:Q6HAU5}	BT9727_5160	AAT63382.1	Stage 0 sporulation protein J	[TP0305-TP0271 (0.70252794)]
COG2206	COG4786	BT9727_0897	AAT59242.1	HD domain protein {UniProtKB/TrEMBL:Q6HMI4}	BT9727_1559	AAT62536.1	Flagellar basal-body rod protein	[TP0877-TP0961 (0.57706213)]
COG0457	COG3391	BT9727_3151	AAT61695.1	TPR repeat-containing protein	BT9727_2393	AAT59994.1	Hypothetical protein {UniProtKB/TrEMBL:Q6HIA7}	[TP0095-TP0421 (0.8119976)]
COG0457	COG3391	BT9727_0937	AAT63730.1	Possible response regulator aspartate phosphatase	BT9727_1190	AAT61980.1	Hypothetical protein {UniProtKB/TrEMBL:Q6HLP6}	[TP0095-TP0421 (0.8119976)]
COG0457	COG3391	BT9727_4214	AAT60853.1	Response regulator aspartate phosphatase	BT9727_1190	AAT61980.1	Hypothetical protein {UniProtKB/TrEMBL:Q6HLP6}	[TP0095-TP0421 (0.8119976)]
COG0457	COG3391	BT9727_2671	AAT63058.1	Hypothetical protein {UniProtKB/TrEMBL:Q6HHI1}	BT9727_2393	AAT59994.1	Hypothetical protein {UniProtKB/TrEMBL:Q6HIA7}	[TP0095-TP0421 (0.8119976)]
COG0457	COG3391	BT9727_3275	AAT60464.1	Response regulator aspartate phosphatase	BT9727_1190	AAT61980.1	Hypothetical protein {UniProtKB/TrEMBL:Q6HLP6}	[TP0095-TP0421 (0.8119976)]
COG0457	COG3391	BT9727_3151	AAT61695.1	TPR repeat-containing protein	BT9727_1190	AAT61980.1	Hypothetical protein {UniProtKB/TrEMBL:Q6HLP6}	[TP0095-TP0421 (0.8119976)]
COG0457	COG3391	BT9727_4837	AAT62982.1	TPR domain protein {UniProtKB/TrEMBL:Q6HBD0}	BT9727_1190	AAT61980.1	Hypothetical protein {UniProtKB/TrEMBL:Q6HLP6}	[TP0095-TP0421 (0.8119976)]
COG0457	COG3391	BT9727_0937	AAT63730.1	Possible response regulator aspartate phosphatase	BT9727_0874	AAT59225.1	Hypothetical protein {UniProtKB/TrEMBL:Q6HMK6}	[TP0095-TP0421 (0.8119976)]
COG0457	COG3391	BT9727_4127	AAT60827.1	TPR domain protein {UniProtKB/TrEMBL:Q6HDD1}	BT9727_1190	AAT61980.1	Hypothetical protein {UniProtKB/TrEMBL:Q6HLP6}	[TP0095-TP0421 (0.8119976)]
COG0457	COG3391	BT9727_3275	AAT60464.1	Response regulator aspartate phosphatase	BT9727_2393	AAT59994.1	Hypothetical protein {UniProtKB/TrEMBL:Q6HIA7}	[TP0095-TP0421 (0.8119976)]
COG0457	COG3391	BT9727_4837	AAT62982.1	TPR domain protein {UniProtKB/TrEMBL:Q6HBD0}	BT9727_2393	AAT59994.1	Hypothetical protein {UniProtKB/TrEMBL:Q6HIA7}	[TP0095-TP0421 (0.8119976)]
COG0457	COG3391	BT9727_0937	AAT63730.1	Possible response regulator aspartate phosphatase	BT9727_2393	AAT59994.1	Hypothetical protein {UniProtKB/TrEMBL:Q6HIA7}	[TP0095-TP0421 (0.8119976)]
COG0457	COG3391	BT9727_2305	AAT59945.1	Response regulator aspartate phosphatase	BT9727_2393	AAT59994.1	Hypothetical protein {UniProtKB/TrEMBL:Q6HIA7}	[TP0095-TP0421 (0.8119976)]
COG0457	COG3391	BT9727_0508	AAT62054.1	Transcriptional activator	BT9727_0874	AAT59225.1	Hypothetical protein {UniProtKB/TrEMBL:Q6HMK6}	[TP0095-TP0421 (0.8119976)]
COG0457	COG3391	BT9727_3275	AAT60464.1	Response regulator aspartate phosphatase	BT9727_0874	AAT59225.1	Hypothetical protein {UniProtKB/TrEMBL:Q6HMK6}	[TP0095-TP0421 (0.8119976)]
COG0457	COG3391	BT9727_3151	AAT61695.1	TPR repeat-containing protein	BT9727_0874	AAT59225.1	Hypothetical protein {UniProtKB/TrEMBL:Q6HMK6}	[TP0095-TP0421 (0.8119976)]
COG0457	COG3391	BT9727_1401	AAT59459.1	TPR-repeat-containing protein	BT9727_2393	AAT59994.1	Hypothetical protein {UniProtKB/TrEMBL:Q6HIA7}	[TP0095-TP0421 (0.8119976)]
COG0457	COG3391	BT9727_1596	AAT59547.1	Response regulator aspartate phosphatase	BT9727_2393	AAT59994.1	Hypothetical protein {UniProtKB/TrEMBL:Q6HIA7}	[TP0095-TP0421 (0.8119976)]
COG0457	COG3391	BT9727_4837	AAT62982.1	TPR domain protein {UniProtKB/TrEMBL:Q6HBD0}	BT9727_0874	AAT59225.1	Hypothetical protein {UniProtKB/TrEMBL:Q6HMK6}	[TP0095-TP0421 (0.8119976)]
COG0457	COG3391	BT9727_1401	AAT59459.1	TPR-repeat-containing protein	BT9727_0874	AAT59225.1	Hypothetical protein {UniProtKB/TrEMBL:Q6HMK6}	[TP0095-TP0421 (0.8119976)]
COG0457	COG3391	BT9727_1061	AAT62229.1	Probable transcriptional regulator	BT9727_2393	AAT59994.1	Hypothetical protein {UniProtKB/TrEMBL:Q6HIA7}	[TP0095-TP0421 (0.8119976)]
COG0457	COG3391	BT9727_0508	AAT62054.1	Transcriptional activator	BT9727_2393	AAT59994.1	Hypothetical protein {UniProtKB/TrEMBL:Q6HIA7}	[TP0095-TP0421 (0.8119976)]
COG0457	COG3391	BT9727_4127	AAT60827.1	TPR domain protein {UniProtKB/TrEMBL:Q6HDD1}	BT9727_2393	AAT59994.1	Hypothetical protein {UniProtKB/TrEMBL:Q6HIA7}	[TP0095-TP0421 (0.8119976)]
COG0457	COG3391	BT9727_4214	AAT60853.1	Response regulator aspartate phosphatase	BT9727_2393	AAT59994.1	Hypothetical protein {UniProtKB/TrEMBL:Q6HIA7}	[TP0095-TP0421 (0.8119976)]
COG0457	COG3391	BT9727_1596	AAT59547.1	Response regulator aspartate phosphatase	BT9727_0874	AAT59225.1	Hypothetical protein {UniProtKB/TrEMBL:Q6HMK6}	[TP0095-TP0421 (0.8119976)]
COG0457	COG3391	BT9727_1061	AAT62229.1	Probable transcriptional regulator	BT9727_0874	AAT59225.1	Hypothetical protein {UniProtKB/TrEMBL:Q6HMK6}	[TP0095-TP0421 (0.8119976)]
COG0457	COG3391	BT9727_2305	AAT59945.1	Response regulator aspartate phosphatase	BT9727_0874	AAT59225.1	Hypothetical protein {UniProtKB/TrEMBL:Q6HMK6}	[TP0095-TP0421 (0.8119976)]
COG0457	COG3391	BT9727_1061	AAT62229.1	Probable transcriptional regulator	BT9727_1190	AAT61980.1	Hypothetical protein {UniProtKB/TrEMBL:Q6HLP6}	[TP0095-TP0421 (0.8119976)]
COG0457	COG3391	BT9727_2671	AAT63058.1	Hypothetical protein {UniProtKB/TrEMBL:Q6HHI1}	BT9727_1190	AAT61980.1	Hypothetical protein {UniProtKB/TrEMBL:Q6HLP6}	[TP0095-TP0421 (0.8119976)]
COG0457	COG3391	BT9727_1596	AAT59547.1	Response regulator aspartate phosphatase	BT9727_1190	AAT61980.1	Hypothetical protein {UniProtKB/TrEMBL:Q6HLP6}	[TP0095-TP0421 (0.8119976)]
COG0457	COG3391	BT9727_2305	AAT59945.1	Response regulator aspartate phosphatase	BT9727_1190	AAT61980.1	Hypothetical protein {UniProtKB/TrEMBL:Q6HLP6}	[TP0095-TP0421 (0.8119976)]
COG0457	COG3391	BT9727_1401	AAT59459.1	TPR-repeat-containing protein	BT9727_1190	AAT61980.1	Hypothetical protein {UniProtKB/TrEMBL:Q6HLP6}	[TP0095-TP0421 (0.8119976)]
COG0457	COG3391	BT9727_0508	AAT62054.1	Transcriptional activator	BT9727_1190	AAT61980.1	Hypothetical protein {UniProtKB/TrEMBL:Q6HLP6}	[TP0095-TP0421 (0.8119976)]
COG0457	COG3391	BT9727_4127	AAT60827.1	TPR domain protein {UniProtKB/TrEMBL:Q6HDD1}	BT9727_0874	AAT59225.1	Hypothetical protein {UniProtKB/TrEMBL:Q6HMK6}	[TP0095-TP0421 (0.8119976)]
COG0457	COG3391	BT9727_2671	AAT63058.1	Hypothetical protein {UniProtKB/TrEMBL:Q6HHI1}	BT9727_0874	AAT59225.1	Hypothetical protein {UniProtKB/TrEMBL:Q6HMK6}	[TP0095-TP0421 (0.8119976)]
COG0457	COG3391	BT9727_4214	AAT60853.1	Response regulator aspartate phosphatase	BT9727_0874	AAT59225.1	Hypothetical protein {UniProtKB/TrEMBL:Q6HMK6}	[TP0095-TP0421 (0.8119976)]
COG0250	COG0772	BT9727_0092	AAT58915.1	Transcription antitermination protein nusG	BT9727_1106	AAT59337.1	Cell division protein ftsW	[TP0236-TP0387 (0.7470728)]
COG0250	COG0772	BT9727_0092	AAT58915.1	Transcription antitermination protein nusG	BT9727_3902	AAT60764.1	Cell division protein, FtsW/RodA/SpoVE family	[TP0236-TP0387 (0.7470728)]
COG0250	COG0772	BT9727_0092	AAT58915.1	Transcription antitermination protein nusG	BT9727_3653	AAT60647.1	Stage V sporulation protein E	[TP0236-TP0387 (0.7470728)]
COG0250	COG0772	BT9727_0092	AAT58915.1	Transcription antitermination protein nusG	BT9727_0955	AAT59266.1	Cell division protein, FtsW/RodA/SpoVE family	[TP0236-TP0387 (0.7470728)]
COG0250	COG0772	BT9727_0092	AAT58915.1	Transcription antitermination protein nusG	BT9727_3691	AAT62166.1	Cell division protein, FtsW/RodA/SpoVE family	[TP0236-TP0387 (0.7470728)]
COG0227	COG0740	BT9727_3599	rpmB	50S ribosomal protein L28	BT9727_3537	AAT61619.1	Translocation-enhancing protein	[TP0362-TP0507 (0.75048)]
COG0227	COG0740	BT9727_3599	rpmB	50S ribosomal protein L28	BT9727_4829	clpP2	ATP-dependent Clp protease proteolytic subunit 2 (EC 3.4.21.92) (Endopeptidase Clp 2)	[TP0362-TP0507 (0.75048)]
COG0227	COG0740	BT9727_3599	rpmB	50S ribosomal protein L28	BT9727_2551	clpP1	ATP-dependent Clp protease proteolytic subunit 1 (EC 3.4.21.92) (Endopeptidase Clp 1)	[TP0362-TP0507 (0.75048)]
COG0457	COG0457	BT9727_0508	AAT62054.1	Transcriptional activator	BT9727_0937	AAT63730.1	Possible response regulator aspartate phosphatase	[TP0067-TP0095 (0.6515529)]
COG0457	COG0457	BT9727_0937	AAT63730.1	Possible response regulator aspartate phosphatase	BT9727_0508	AAT62054.1	Transcriptional activator	[TP0067-TP0095 (0.6515529)]
COG0457	COG0457	BT9727_1596	AAT59547.1	Response regulator aspartate phosphatase	BT9727_4214	AAT60853.1	Response regulator aspartate phosphatase	[TP0067-TP0095 (0.6515529)]
COG0457	COG0457	BT9727_4214	AAT60853.1	Response regulator aspartate phosphatase	BT9727_1596	AAT59547.1	Response regulator aspartate phosphatase	[TP0067-TP0095 (0.6515529)]
COG0457	COG0457	BT9727_3151	AAT61695.1	TPR repeat-containing protein	BT9727_2671	AAT63058.1	Hypothetical protein {UniProtKB/TrEMBL:Q6HHI1}	[TP0067-TP0095 (0.6515529)]
COG0457	COG0457	BT9727_2671	AAT63058.1	Hypothetical protein {UniProtKB/TrEMBL:Q6HHI1}	BT9727_3151	AAT61695.1	TPR repeat-containing protein	[TP0067-TP0095 (0.6515529)]
COG0457	COG0457	BT9727_4127	AAT60827.1	TPR domain protein {UniProtKB/TrEMBL:Q6HDD1}	BT9727_4214	AAT60853.1	Response regulator aspartate phosphatase	[TP0067-TP0095 (0.6515529)]
COG0457	COG0457	BT9727_4214	AAT60853.1	Response regulator aspartate phosphatase	BT9727_4127	AAT60827.1	TPR domain protein {UniProtKB/TrEMBL:Q6HDD1}	[TP0067-TP0095 (0.6515529)]
COG0457	COG0457	BT9727_2671	AAT63058.1	Hypothetical protein {UniProtKB/TrEMBL:Q6HHI1}	BT9727_4837	AAT62982.1	TPR domain protein {UniProtKB/TrEMBL:Q6HBD0}	[TP0067-TP0095 (0.6515529)]
COG0457	COG0457	BT9727_4837	AAT62982.1	TPR domain protein {UniProtKB/TrEMBL:Q6HBD0}	BT9727_2671	AAT63058.1	Hypothetical protein {UniProtKB/TrEMBL:Q6HHI1}	[TP0067-TP0095 (0.6515529)]
COG0457	COG0457	BT9727_4214	AAT60853.1	Response regulator aspartate phosphatase	BT9727_4214	AAT60853.1	Response regulator aspartate phosphatase	[TP0067-TP0095 (0.6515529)]
COG0457	COG0457	BT9727_1401	AAT59459.1	TPR-repeat-containing protein	BT9727_1061	AAT62229.1	Probable transcriptional regulator	[TP0067-TP0095 (0.6515529)]
COG0457	COG0457	BT9727_1596	AAT59547.1	Response regulator aspartate phosphatase	BT9727_1061	AAT62229.1	Probable transcriptional regulator	[TP0067-TP0095 (0.6515529)]
COG0457	COG0457	BT9727_1061	AAT62229.1	Probable transcriptional regulator	BT9727_1401	AAT59459.1	TPR-repeat-containing protein	[TP0067-TP0095 (0.6515529)]
COG0457	COG0457	BT9727_1061	AAT62229.1	Probable transcriptional regulator	BT9727_1596	AAT59547.1	Response regulator aspartate phosphatase	[TP0067-TP0095 (0.6515529)]
COG0457	COG0457	BT9727_0508	AAT62054.1	Transcriptional activator	BT9727_0508	AAT62054.1	Transcriptional activator	[TP0067-TP0095 (0.6515529)]
COG0457	COG0457	BT9727_0508	AAT62054.1	Transcriptional activator	BT9727_4837	AAT62982.1	TPR domain protein {UniProtKB/TrEMBL:Q6HBD0}	[TP0067-TP0095 (0.6515529)]
COG0457	COG0457	BT9727_2671	AAT63058.1	Hypothetical protein {UniProtKB/TrEMBL:Q6HHI1}	BT9727_0937	AAT63730.1	Possible response regulator aspartate phosphatase	[TP0067-TP0095 (0.6515529)]
COG0457	COG0457	BT9727_4837	AAT62982.1	TPR domain protein {UniProtKB/TrEMBL:Q6HBD0}	BT9727_0508	AAT62054.1	Transcriptional activator	[TP0067-TP0095 (0.6515529)]
COG0457	COG0457	BT9727_0937	AAT63730.1	Possible response regulator aspartate phosphatase	BT9727_2671	AAT63058.1	Hypothetical protein {UniProtKB/TrEMBL:Q6HHI1}	[TP0067-TP0095 (0.6515529)]
COG0457	COG0457	BT9727_1061	AAT62229.1	Probable transcriptional regulator	BT9727_3275	AAT60464.1	Response regulator aspartate phosphatase	[TP0067-TP0095 (0.6515529)]
COG0457	COG0457	BT9727_3275	AAT60464.1	Response regulator aspartate phosphatase	BT9727_1061	AAT62229.1	Probable transcriptional regulator	[TP0067-TP0095 (0.6515529)]
COG0457	COG0457	BT9727_0937	AAT63730.1	Possible response regulator aspartate phosphatase	BT9727_4214	AAT60853.1	Response regulator aspartate phosphatase	[TP0067-TP0095 (0.6515529)]
COG0457	COG0457	BT9727_4214	AAT60853.1	Response regulator aspartate phosphatase	BT9727_0937	AAT63730.1	Possible response regulator aspartate phosphatase	[TP0067-TP0095 (0.6515529)]
COG0457	COG0457	BT9727_1596	AAT59547.1	Response regulator aspartate phosphatase	BT9727_4837	AAT62982.1	TPR domain protein {UniProtKB/TrEMBL:Q6HBD0}	[TP0067-TP0095 (0.6515529)]
COG0457	COG0457	BT9727_4837	AAT62982.1	TPR domain protein {UniProtKB/TrEMBL:Q6HBD0}	BT9727_1596	AAT59547.1	Response regulator aspartate phosphatase	[TP0067-TP0095 (0.6515529)]
COG0457	COG0457	BT9727_0508	AAT62054.1	Transcriptional activator	BT9727_1596	AAT59547.1	Response regulator aspartate phosphatase	[TP0067-TP0095 (0.6515529)]
COG0457	COG0457	BT9727_4837	AAT62982.1	TPR domain protein {UniProtKB/TrEMBL:Q6HBD0}	BT9727_1061	AAT62229.1	Probable transcriptional regulator	[TP0067-TP0095 (0.6515529)]
COG0457	COG0457	BT9727_1061	AAT62229.1	Probable transcriptional regulator	BT9727_4837	AAT62982.1	TPR domain protein {UniProtKB/TrEMBL:Q6HBD0}	[TP0067-TP0095 (0.6515529)]
COG0457	COG0457	BT9727_1596	AAT59547.1	Response regulator aspartate phosphatase	BT9727_0508	AAT62054.1	Transcriptional activator	[TP0067-TP0095 (0.6515529)]
COG0457	COG0457	BT9727_3275	AAT60464.1	Response regulator aspartate phosphatase	BT9727_4214	AAT60853.1	Response regulator aspartate phosphatase	[TP0067-TP0095 (0.6515529)]
COG0457	COG0457	BT9727_4214	AAT60853.1	Response regulator aspartate phosphatase	BT9727_3275	AAT60464.1	Response regulator aspartate phosphatase	[TP0067-TP0095 (0.6515529)]
COG0457	COG0457	BT9727_3151	AAT61695.1	TPR repeat-containing protein	BT9727_0937	AAT63730.1	Possible response regulator aspartate phosphatase	[TP0067-TP0095 (0.6515529)]
COG0457	COG0457	BT9727_0508	AAT62054.1	Transcriptional activator	BT9727_1061	AAT62229.1	Probable transcriptional regulator	[TP0067-TP0095 (0.6515529)]
COG0457	COG0457	BT9727_1061	AAT62229.1	Probable transcriptional regulator	BT9727_0508	AAT62054.1	Transcriptional activator	[TP0067-TP0095 (0.6515529)]
COG0457	COG0457	BT9727_0937	AAT63730.1	Possible response regulator aspartate phosphatase	BT9727_3151	AAT61695.1	TPR repeat-containing protein	[TP0067-TP0095 (0.6515529)]
COG0457	COG0457	BT9727_2671	AAT63058.1	Hypothetical protein {UniProtKB/TrEMBL:Q6HHI1}	BT9727_1596	AAT59547.1	Response regulator aspartate phosphatase	[TP0067-TP0095 (0.6515529)]
COG0457	COG0457	BT9727_1596	AAT59547.1	Response regulator aspartate phosphatase	BT9727_2671	AAT63058.1	Hypothetical protein {UniProtKB/TrEMBL:Q6HHI1}	[TP0067-TP0095 (0.6515529)]
COG0457	COG0457	BT9727_2671	AAT63058.1	Hypothetical protein {UniProtKB/TrEMBL:Q6HHI1}	BT9727_4214	AAT60853.1	Response regulator aspartate phosphatase	[TP0067-TP0095 (0.6515529)]
COG0457	COG0457	BT9727_3275	AAT60464.1	Response regulator aspartate phosphatase	BT9727_0937	AAT63730.1	Possible response regulator aspartate phosphatase	[TP0067-TP0095 (0.6515529)]
COG0457	COG0457	BT9727_0937	AAT63730.1	Possible response regulator aspartate phosphatase	BT9727_3275	AAT60464.1	Response regulator aspartate phosphatase	[TP0067-TP0095 (0.6515529)]
COG0457	COG0457	BT9727_4214	AAT60853.1	Response regulator aspartate phosphatase	BT9727_2671	AAT63058.1	Hypothetical protein {UniProtKB/TrEMBL:Q6HHI1}	[TP0067-TP0095 (0.6515529)]
COG0457	COG0457	BT9727_3275	AAT60464.1	Response regulator aspartate phosphatase	BT9727_1596	AAT59547.1	Response regulator aspartate phosphatase	[TP0067-TP0095 (0.6515529)]
COG0457	COG0457	BT9727_1596	AAT59547.1	Response regulator aspartate phosphatase	BT9727_3275	AAT60464.1	Response regulator aspartate phosphatase	[TP0067-TP0095 (0.6515529)]
COG0457	COG0457	BT9727_1401	AAT59459.1	TPR-repeat-containing protein	BT9727_4214	AAT60853.1	Response regulator aspartate phosphatase	[TP0067-TP0095 (0.6515529)]
COG0457	COG0457	BT9727_2671	AAT63058.1	Hypothetical protein {UniProtKB/TrEMBL:Q6HHI1}	BT9727_2305	AAT59945.1	Response regulator aspartate phosphatase	[TP0067-TP0095 (0.6515529)]
COG0457	COG0457	BT9727_2305	AAT59945.1	Response regulator aspartate phosphatase	BT9727_2671	AAT63058.1	Hypothetical protein {UniProtKB/TrEMBL:Q6HHI1}	[TP0067-TP0095 (0.6515529)]
COG0457	COG0457	BT9727_4214	AAT60853.1	Response regulator aspartate phosphatase	BT9727_1401	AAT59459.1	TPR-repeat-containing protein	[TP0067-TP0095 (0.6515529)]
COG0457	COG0457	BT9727_4127	AAT60827.1	TPR domain protein {UniProtKB/TrEMBL:Q6HDD1}	BT9727_3275	AAT60464.1	Response regulator aspartate phosphatase	[TP0067-TP0095 (0.6515529)]
COG0457	COG0457	BT9727_3275	AAT60464.1	Response regulator aspartate phosphatase	BT9727_4127	AAT60827.1	TPR domain protein {UniProtKB/TrEMBL:Q6HDD1}	[TP0067-TP0095 (0.6515529)]
COG0457	COG0457	BT9727_3275	AAT60464.1	Response regulator aspartate phosphatase	BT9727_2305	AAT59945.1	Response regulator aspartate phosphatase	[TP0067-TP0095 (0.6515529)]
COG0457	COG0457	BT9727_3275	AAT60464.1	Response regulator aspartate phosphatase	BT9727_3275	AAT60464.1	Response regulator aspartate phosphatase	[TP0067-TP0095 (0.6515529)]
COG0457	COG0457	BT9727_1061	AAT62229.1	Probable transcriptional regulator	BT9727_2305	AAT59945.1	Response regulator aspartate phosphatase	[TP0067-TP0095 (0.6515529)]
COG0457	COG0457	BT9727_2305	AAT59945.1	Response regulator aspartate phosphatase	BT9727_1061	AAT62229.1	Probable transcriptional regulator	[TP0067-TP0095 (0.6515529)]
COG0457	COG0457	BT9727_2305	AAT59945.1	Response regulator aspartate phosphatase	BT9727_3275	AAT60464.1	Response regulator aspartate phosphatase	[TP0067-TP0095 (0.6515529)]
COG0457	COG0457	BT9727_3151	AAT61695.1	TPR repeat-containing protein	BT9727_4837	AAT62982.1	TPR domain protein {UniProtKB/TrEMBL:Q6HBD0}	[TP0067-TP0095 (0.6515529)]
COG0457	COG0457	BT9727_4837	AAT62982.1	TPR domain protein {UniProtKB/TrEMBL:Q6HBD0}	BT9727_3151	AAT61695.1	TPR repeat-containing protein	[TP0067-TP0095 (0.6515529)]
COG0457	COG0457	BT9727_1061	AAT62229.1	Probable transcriptional regulator	BT9727_4214	AAT60853.1	Response regulator aspartate phosphatase	[TP0067-TP0095 (0.6515529)]
COG0457	COG0457	BT9727_4214	AAT60853.1	Response regulator aspartate phosphatase	BT9727_1061	AAT62229.1	Probable transcriptional regulator	[TP0067-TP0095 (0.6515529)]
COG0457	COG0457	BT9727_4837	AAT62982.1	TPR domain protein {UniProtKB/TrEMBL:Q6HBD0}	BT9727_4214	AAT60853.1	Response regulator aspartate phosphatase	[TP0067-TP0095 (0.6515529)]
COG0457	COG0457	BT9727_4214	AAT60853.1	Response regulator aspartate phosphatase	BT9727_4837	AAT62982.1	TPR domain protein {UniProtKB/TrEMBL:Q6HBD0}	[TP0067-TP0095 (0.6515529)]
COG0457	COG0457	BT9727_2671	AAT63058.1	Hypothetical protein {UniProtKB/TrEMBL:Q6HHI1}	BT9727_3275	AAT60464.1	Response regulator aspartate phosphatase	[TP0067-TP0095 (0.6515529)]
COG0457	COG0457	BT9727_3275	AAT60464.1	Response regulator aspartate phosphatase	BT9727_2671	AAT63058.1	Hypothetical protein {UniProtKB/TrEMBL:Q6HHI1}	[TP0067-TP0095 (0.6515529)]
COG0457	COG0457	BT9727_1061	AAT62229.1	Probable transcriptional regulator	BT9727_0937	AAT63730.1	Possible response regulator aspartate phosphatase	[TP0067-TP0095 (0.6515529)]
COG0457	COG0457	BT9727_2305	AAT59945.1	Response regulator aspartate phosphatase	BT9727_2305	AAT59945.1	Response regulator aspartate phosphatase	[TP0067-TP0095 (0.6515529)]
COG0457	COG0457	BT9727_0937	AAT63730.1	Possible response regulator aspartate phosphatase	BT9727_1061	AAT62229.1	Probable transcriptional regulator	[TP0067-TP0095 (0.6515529)]
COG0457	COG0457	BT9727_1401	AAT59459.1	TPR-repeat-containing protein	BT9727_0937	AAT63730.1	Possible response regulator aspartate phosphatase	[TP0067-TP0095 (0.6515529)]
COG0457	COG0457	BT9727_0937	AAT63730.1	Possible response regulator aspartate phosphatase	BT9727_1401	AAT59459.1	TPR-repeat-containing protein	[TP0067-TP0095 (0.6515529)]
COG0457	COG0457	BT9727_4837	AAT62982.1	TPR domain protein {UniProtKB/TrEMBL:Q6HBD0}	BT9727_4837	AAT62982.1	TPR domain protein {UniProtKB/TrEMBL:Q6HBD0}	[TP0067-TP0095 (0.6515529)]
COG0457	COG0457	BT9727_1061	AAT62229.1	Probable transcriptional regulator	BT9727_4127	AAT60827.1	TPR domain protein {UniProtKB/TrEMBL:Q6HDD1}	[TP0067-TP0095 (0.6515529)]
COG0457	COG0457	BT9727_4127	AAT60827.1	TPR domain protein {UniProtKB/TrEMBL:Q6HDD1}	BT9727_1061	AAT62229.1	Probable transcriptional regulator	[TP0067-TP0095 (0.6515529)]
COG0457	COG0457	BT9727_4127	AAT60827.1	TPR domain protein {UniProtKB/TrEMBL:Q6HDD1}	BT9727_4127	AAT60827.1	TPR domain protein {UniProtKB/TrEMBL:Q6HDD1}	[TP0067-TP0095 (0.6515529)]
COG0457	COG0457	BT9727_0508	AAT62054.1	Transcriptional activator	BT9727_2305	AAT59945.1	Response regulator aspartate phosphatase	[TP0067-TP0095 (0.6515529)]
COG0457	COG0457	BT9727_2305	AAT59945.1	Response regulator aspartate phosphatase	BT9727_0508	AAT62054.1	Transcriptional activator	[TP0067-TP0095 (0.6515529)]
COG0457	COG0457	BT9727_4127	AAT60827.1	TPR domain protein {UniProtKB/TrEMBL:Q6HDD1}	BT9727_4837	AAT62982.1	TPR domain protein {UniProtKB/TrEMBL:Q6HBD0}	[TP0067-TP0095 (0.6515529)]
COG0457	COG0457	BT9727_4837	AAT62982.1	TPR domain protein {UniProtKB/TrEMBL:Q6HBD0}	BT9727_4127	AAT60827.1	TPR domain protein {UniProtKB/TrEMBL:Q6HDD1}	[TP0067-TP0095 (0.6515529)]
COG0457	COG0457	BT9727_1596	AAT59547.1	Response regulator aspartate phosphatase	BT9727_0937	AAT63730.1	Possible response regulator aspartate phosphatase	[TP0067-TP0095 (0.6515529)]
COG0457	COG0457	BT9727_0937	AAT63730.1	Possible response regulator aspartate phosphatase	BT9727_1596	AAT59547.1	Response regulator aspartate phosphatase	[TP0067-TP0095 (0.6515529)]
COG0457	COG0457	BT9727_1596	AAT59547.1	Response regulator aspartate phosphatase	BT9727_2305	AAT59945.1	Response regulator aspartate phosphatase	[TP0067-TP0095 (0.6515529)]
COG0457	COG0457	BT9727_4837	AAT62982.1	TPR domain protein {UniProtKB/TrEMBL:Q6HBD0}	BT9727_2305	AAT59945.1	Response regulator aspartate phosphatase	[TP0067-TP0095 (0.6515529)]
COG0457	COG0457	BT9727_2305	AAT59945.1	Response regulator aspartate phosphatase	BT9727_1596	AAT59547.1	Response regulator aspartate phosphatase	[TP0067-TP0095 (0.6515529)]
COG0457	COG0457	BT9727_2305	AAT59945.1	Response regulator aspartate phosphatase	BT9727_4837	AAT62982.1	TPR domain protein {UniProtKB/TrEMBL:Q6HBD0}	[TP0067-TP0095 (0.6515529)]
COG0457	COG0457	BT9727_3151	AAT61695.1	TPR repeat-containing protein	BT9727_0508	AAT62054.1	Transcriptional activator	[TP0067-TP0095 (0.6515529)]
COG0457	COG0457	BT9727_0508	AAT62054.1	Transcriptional activator	BT9727_3151	AAT61695.1	TPR repeat-containing protein	[TP0067-TP0095 (0.6515529)]
COG0457	COG0457	BT9727_1401	AAT59459.1	TPR-repeat-containing protein	BT9727_1596	AAT59547.1	Response regulator aspartate phosphatase	[TP0067-TP0095 (0.6515529)]
COG0457	COG0457	BT9727_1596	AAT59547.1	Response regulator aspartate phosphatase	BT9727_1401	AAT59459.1	TPR-repeat-containing protein	[TP0067-TP0095 (0.6515529)]
COG0457	COG0457	BT9727_1596	AAT59547.1	Response regulator aspartate phosphatase	BT9727_1596	AAT59547.1	Response regulator aspartate phosphatase	[TP0067-TP0095 (0.6515529)]
COG0457	COG0457	BT9727_1401	AAT59459.1	TPR-repeat-containing protein	BT9727_2305	AAT59945.1	Response regulator aspartate phosphatase	[TP0067-TP0095 (0.6515529)]
COG0457	COG0457	BT9727_2305	AAT59945.1	Response regulator aspartate phosphatase	BT9727_1401	AAT59459.1	TPR-repeat-containing protein	[TP0067-TP0095 (0.6515529)]
COG0457	COG0457	BT9727_1401	AAT59459.1	TPR-repeat-containing protein	BT9727_3275	AAT60464.1	Response regulator aspartate phosphatase	[TP0067-TP0095 (0.6515529)]
COG0457	COG0457	BT9727_3275	AAT60464.1	Response regulator aspartate phosphatase	BT9727_1401	AAT59459.1	TPR-repeat-containing protein	[TP0067-TP0095 (0.6515529)]
COG0457	COG0457	BT9727_0508	AAT62054.1	Transcriptional activator	BT9727_4214	AAT60853.1	Response regulator aspartate phosphatase	[TP0067-TP0095 (0.6515529)]
COG0457	COG0457	BT9727_4214	AAT60853.1	Response regulator aspartate phosphatase	BT9727_0508	AAT62054.1	Transcriptional activator	[TP0067-TP0095 (0.6515529)]
COG0457	COG0457	BT9727_1401	AAT59459.1	TPR-repeat-containing protein	BT9727_3151	AAT61695.1	TPR repeat-containing protein	[TP0067-TP0095 (0.6515529)]
COG0457	COG0457	BT9727_3151	AAT61695.1	TPR repeat-containing protein	BT9727_1401	AAT59459.1	TPR-repeat-containing protein	[TP0067-TP0095 (0.6515529)]
COG0457	COG0457	BT9727_0508	AAT62054.1	Transcriptional activator	BT9727_2671	AAT63058.1	Hypothetical protein {UniProtKB/TrEMBL:Q6HHI1}	[TP0067-TP0095 (0.6515529)]
COG0457	COG0457	BT9727_2671	AAT63058.1	Hypothetical protein {UniProtKB/TrEMBL:Q6HHI1}	BT9727_0508	AAT62054.1	Transcriptional activator	[TP0067-TP0095 (0.6515529)]
COG0457	COG0457	BT9727_2671	AAT63058.1	Hypothetical protein {UniProtKB/TrEMBL:Q6HHI1}	BT9727_1061	AAT62229.1	Probable transcriptional regulator	[TP0067-TP0095 (0.6515529)]
COG0457	COG0457	BT9727_1061	AAT62229.1	Probable transcriptional regulator	BT9727_2671	AAT63058.1	Hypothetical protein {UniProtKB/TrEMBL:Q6HHI1}	[TP0067-TP0095 (0.6515529)]
COG0457	COG0457	BT9727_1401	AAT59459.1	TPR-repeat-containing protein	BT9727_2671	AAT63058.1	Hypothetical protein {UniProtKB/TrEMBL:Q6HHI1}	[TP0067-TP0095 (0.6515529)]
COG0457	COG0457	BT9727_2671	AAT63058.1	Hypothetical protein {UniProtKB/TrEMBL:Q6HHI1}	BT9727_1401	AAT59459.1	TPR-repeat-containing protein	[TP0067-TP0095 (0.6515529)]
COG0457	COG0457	BT9727_1401	AAT59459.1	TPR-repeat-containing protein	BT9727_1401	AAT59459.1	TPR-repeat-containing protein	[TP0067-TP0095 (0.6515529)]
COG0457	COG0457	BT9727_1401	AAT59459.1	TPR-repeat-containing protein	BT9727_4837	AAT62982.1	TPR domain protein {UniProtKB/TrEMBL:Q6HBD0}	[TP0067-TP0095 (0.6515529)]
COG0457	COG0457	BT9727_4837	AAT62982.1	TPR domain protein {UniProtKB/TrEMBL:Q6HBD0}	BT9727_1401	AAT59459.1	TPR-repeat-containing protein	[TP0067-TP0095 (0.6515529)]
COG0457	COG0457	BT9727_2305	AAT59945.1	Response regulator aspartate phosphatase	BT9727_0937	AAT63730.1	Possible response regulator aspartate phosphatase	[TP0067-TP0095 (0.6515529)]
COG0457	COG0457	BT9727_0937	AAT63730.1	Possible response regulator aspartate phosphatase	BT9727_2305	AAT59945.1	Response regulator aspartate phosphatase	[TP0067-TP0095 (0.6515529)]
COG0457	COG0457	BT9727_0937	AAT63730.1	Possible response regulator aspartate phosphatase	BT9727_0937	AAT63730.1	Possible response regulator aspartate phosphatase	[TP0067-TP0095 (0.6515529)]
COG0457	COG0457	BT9727_4127	AAT60827.1	TPR domain protein {UniProtKB/TrEMBL:Q6HDD1}	BT9727_1596	AAT59547.1	Response regulator aspartate phosphatase	[TP0067-TP0095 (0.6515529)]
COG0457	COG0457	BT9727_1596	AAT59547.1	Response regulator aspartate phosphatase	BT9727_4127	AAT60827.1	TPR domain protein {UniProtKB/TrEMBL:Q6HDD1}	[TP0067-TP0095 (0.6515529)]
COG0457	COG0457	BT9727_3151	AAT61695.1	TPR repeat-containing protein	BT9727_3275	AAT60464.1	Response regulator aspartate phosphatase	[TP0067-TP0095 (0.6515529)]
COG0457	COG0457	BT9727_3275	AAT60464.1	Response regulator aspartate phosphatase	BT9727_3151	AAT61695.1	TPR repeat-containing protein	[TP0067-TP0095 (0.6515529)]
COG0457	COG0457	BT9727_3151	AAT61695.1	TPR repeat-containing protein	BT9727_3151	AAT61695.1	TPR repeat-containing protein	[TP0067-TP0095 (0.6515529)]
COG0457	COG0457	BT9727_1061	AAT62229.1	Probable transcriptional regulator	BT9727_1061	AAT62229.1	Probable transcriptional regulator	[TP0067-TP0095 (0.6515529)]
COG0457	COG0457	BT9727_3151	AAT61695.1	TPR repeat-containing protein	BT9727_2305	AAT59945.1	Response regulator aspartate phosphatase	[TP0067-TP0095 (0.6515529)]
COG0457	COG0457	BT9727_2305	AAT59945.1	Response regulator aspartate phosphatase	BT9727_3151	AAT61695.1	TPR repeat-containing protein	[TP0067-TP0095 (0.6515529)]
COG0457	COG0457	BT9727_3151	AAT61695.1	TPR repeat-containing protein	BT9727_4127	AAT60827.1	TPR domain protein {UniProtKB/TrEMBL:Q6HDD1}	[TP0067-TP0095 (0.6515529)]
COG0457	COG0457	BT9727_4127	AAT60827.1	TPR domain protein {UniProtKB/TrEMBL:Q6HDD1}	BT9727_3151	AAT61695.1	TPR repeat-containing protein	[TP0067-TP0095 (0.6515529)]
COG0457	COG0457	BT9727_4127	AAT60827.1	TPR domain protein {UniProtKB/TrEMBL:Q6HDD1}	BT9727_0937	AAT63730.1	Possible response regulator aspartate phosphatase	[TP0067-TP0095 (0.6515529)]
COG0457	COG0457	BT9727_0937	AAT63730.1	Possible response regulator aspartate phosphatase	BT9727_4127	AAT60827.1	TPR domain protein {UniProtKB/TrEMBL:Q6HDD1}	[TP0067-TP0095 (0.6515529)]
COG0457	COG0457	BT9727_0508	AAT62054.1	Transcriptional activator	BT9727_4127	AAT60827.1	TPR domain protein {UniProtKB/TrEMBL:Q6HDD1}	[TP0067-TP0095 (0.6515529)]
COG0457	COG0457	BT9727_4127	AAT60827.1	TPR domain protein {UniProtKB/TrEMBL:Q6HDD1}	BT9727_0508	AAT62054.1	Transcriptional activator	[TP0067-TP0095 (0.6515529)]
COG0457	COG0457	BT9727_0508	AAT62054.1	Transcriptional activator	BT9727_3275	AAT60464.1	Response regulator aspartate phosphatase	[TP0067-TP0095 (0.6515529)]
COG0457	COG0457	BT9727_3275	AAT60464.1	Response regulator aspartate phosphatase	BT9727_0508	AAT62054.1	Transcriptional activator	[TP0067-TP0095 (0.6515529)]
COG0457	COG0457	BT9727_4127	AAT60827.1	TPR domain protein {UniProtKB/TrEMBL:Q6HDD1}	BT9727_2671	AAT63058.1	Hypothetical protein {UniProtKB/TrEMBL:Q6HHI1}	[TP0067-TP0095 (0.6515529)]
COG0457	COG0457	BT9727_2671	AAT63058.1	Hypothetical protein {UniProtKB/TrEMBL:Q6HHI1}	BT9727_4127	AAT60827.1	TPR domain protein {UniProtKB/TrEMBL:Q6HDD1}	[TP0067-TP0095 (0.6515529)]
COG0457	COG0457	BT9727_4837	AAT62982.1	TPR domain protein {UniProtKB/TrEMBL:Q6HBD0}	BT9727_0937	AAT63730.1	Possible response regulator aspartate phosphatase	[TP0067-TP0095 (0.6515529)]
COG0457	COG0457	BT9727_0937	AAT63730.1	Possible response regulator aspartate phosphatase	BT9727_4837	AAT62982.1	TPR domain protein {UniProtKB/TrEMBL:Q6HBD0}	[TP0067-TP0095 (0.6515529)]
COG0457	COG0457	BT9727_3151	AAT61695.1	TPR repeat-containing protein	BT9727_1061	AAT62229.1	Probable transcriptional regulator	[TP0067-TP0095 (0.6515529)]
COG0457	COG0457	BT9727_1061	AAT62229.1	Probable transcriptional regulator	BT9727_3151	AAT61695.1	TPR repeat-containing protein	[TP0067-TP0095 (0.6515529)]
COG0457	COG0457	BT9727_3275	AAT60464.1	Response regulator aspartate phosphatase	BT9727_4837	AAT62982.1	TPR domain protein {UniProtKB/TrEMBL:Q6HBD0}	[TP0067-TP0095 (0.6515529)]
COG0457	COG0457	BT9727_4837	AAT62982.1	TPR domain protein {UniProtKB/TrEMBL:Q6HBD0}	BT9727_3275	AAT60464.1	Response regulator aspartate phosphatase	[TP0067-TP0095 (0.6515529)]
COG0457	COG0457	BT9727_2671	AAT63058.1	Hypothetical protein {UniProtKB/TrEMBL:Q6HHI1}	BT9727_2671	AAT63058.1	Hypothetical protein {UniProtKB/TrEMBL:Q6HHI1}	[TP0067-TP0095 (0.6515529)]
COG0457	COG0457	BT9727_1401	AAT59459.1	TPR-repeat-containing protein	BT9727_0508	AAT62054.1	Transcriptional activator	[TP0067-TP0095 (0.6515529)]
COG0457	COG0457	BT9727_0508	AAT62054.1	Transcriptional activator	BT9727_1401	AAT59459.1	TPR-repeat-containing protein	[TP0067-TP0095 (0.6515529)]
COG0457	COG0457	BT9727_3151	AAT61695.1	TPR repeat-containing protein	BT9727_1596	AAT59547.1	Response regulator aspartate phosphatase	[TP0067-TP0095 (0.6515529)]
COG0457	COG0457	BT9727_4127	AAT60827.1	TPR domain protein {UniProtKB/TrEMBL:Q6HDD1}	BT9727_2305	AAT59945.1	Response regulator aspartate phosphatase	[TP0067-TP0095 (0.6515529)]
COG0457	COG0457	BT9727_1596	AAT59547.1	Response regulator aspartate phosphatase	BT9727_3151	AAT61695.1	TPR repeat-containing protein	[TP0067-TP0095 (0.6515529)]
COG0457	COG0457	BT9727_2305	AAT59945.1	Response regulator aspartate phosphatase	BT9727_4127	AAT60827.1	TPR domain protein {UniProtKB/TrEMBL:Q6HDD1}	[TP0067-TP0095 (0.6515529)]
COG0457	COG0457	BT9727_3151	AAT61695.1	TPR repeat-containing protein	BT9727_4214	AAT60853.1	Response regulator aspartate phosphatase	[TP0067-TP0095 (0.6515529)]
COG0457	COG0457	BT9727_4214	AAT60853.1	Response regulator aspartate phosphatase	BT9727_3151	AAT61695.1	TPR repeat-containing protein	[TP0067-TP0095 (0.6515529)]
COG0457	COG0457	BT9727_2305	AAT59945.1	Response regulator aspartate phosphatase	BT9727_4214	AAT60853.1	Response regulator aspartate phosphatase	[TP0067-TP0095 (0.6515529)]
COG0457	COG0457	BT9727_4214	AAT60853.1	Response regulator aspartate phosphatase	BT9727_2305	AAT59945.1	Response regulator aspartate phosphatase	[TP0067-TP0095 (0.6515529)]
COG0457	COG0457	BT9727_1401	AAT59459.1	TPR-repeat-containing protein	BT9727_4127	AAT60827.1	TPR domain protein {UniProtKB/TrEMBL:Q6HDD1}	[TP0067-TP0095 (0.6515529)]
COG0457	COG0457	BT9727_4127	AAT60827.1	TPR domain protein {UniProtKB/TrEMBL:Q6HDD1}	BT9727_1401	AAT59459.1	TPR-repeat-containing protein	[TP0067-TP0095 (0.6515529)]
COG0445	COG3839	BT9727_5164	gidA	tRNA uridine 5-carboxymethylaminomethyl modification enzyme gidA (Glucose-inhibited division protein A)	BT9727_1571	AAT63122.1	ABC transporter, ATP-binding protein	[TP0044-TP0804 (0.81002605)]
COG0445	COG3839	BT9727_5164	gidA	tRNA uridine 5-carboxymethylaminomethyl modification enzyme gidA (Glucose-inhibited division protein A)	BT9727_3757	AAT60696.1	Sugar ABC transporter, ATP-binding protein	[TP0044-TP0804 (0.81002605)]
COG0445	COG3839	BT9727_5164	gidA	tRNA uridine 5-carboxymethylaminomethyl modification enzyme gidA (Glucose-inhibited division protein A)	BT9727_0477	AAT63869.1	ABC transporter, ATP-binding protein; probable	[TP0044-TP0804 (0.81002605)]
COG0103	COG0211	BT9727_0139	AAT63890.1	Ribosomal protein S9 {UniProtKB/TrEMBL:Q6HPM5}	BT9727_4176	rpmA	50S ribosomal protein L27	[TP1024-TP0743 (0.87139803)]
COG0457	COG0803	BT9727_4214	AAT60853.1	Response regulator aspartate phosphatase	BT9727_1851	AAT63441.1	High-affinity zinc uptake system	[TP0469-TP0034 (0.86910707)]
COG0457	COG0803	BT9727_2305	AAT59945.1	Response regulator aspartate phosphatase	BT9727_1851	AAT63441.1	High-affinity zinc uptake system	[TP0469-TP0034 (0.86910707)]
COG0457	COG0803	BT9727_4127	AAT60827.1	TPR domain protein {UniProtKB/TrEMBL:Q6HDD1}	BT9727_1851	AAT63441.1	High-affinity zinc uptake system	[TP0469-TP0034 (0.86910707)]
COG0457	COG0803	BT9727_3275	AAT60464.1	Response regulator aspartate phosphatase	BT9727_1851	AAT63441.1	High-affinity zinc uptake system	[TP0469-TP0034 (0.86910707)]
COG0457	COG0803	BT9727_3151	AAT61695.1	TPR repeat-containing protein	BT9727_1851	AAT63441.1	High-affinity zinc uptake system	[TP0469-TP0034 (0.86910707)]
COG0457	COG0803	BT9727_4837	AAT62982.1	TPR domain protein {UniProtKB/TrEMBL:Q6HBD0}	BT9727_1851	AAT63441.1	High-affinity zinc uptake system	[TP0469-TP0034 (0.86910707)]
COG0457	COG0803	BT9727_1061	AAT62229.1	Probable transcriptional regulator	BT9727_1851	AAT63441.1	High-affinity zinc uptake system	[TP0469-TP0034 (0.86910707)]
COG0457	COG0803	BT9727_0937	AAT63730.1	Possible response regulator aspartate phosphatase	BT9727_1851	AAT63441.1	High-affinity zinc uptake system	[TP0469-TP0034 (0.86910707)]
COG0457	COG0803	BT9727_1401	AAT59459.1	TPR-repeat-containing protein	BT9727_1851	AAT63441.1	High-affinity zinc uptake system	[TP0469-TP0034 (0.86910707)]
COG0457	COG0803	BT9727_2671	AAT63058.1	Hypothetical protein {UniProtKB/TrEMBL:Q6HHI1}	BT9727_1851	AAT63441.1	High-affinity zinc uptake system	[TP0469-TP0034 (0.86910707)]
COG0457	COG0803	BT9727_0508	AAT62054.1	Transcriptional activator	BT9727_1851	AAT63441.1	High-affinity zinc uptake system	[TP0469-TP0034 (0.86910707)]
COG0457	COG0803	BT9727_1596	AAT59547.1	Response regulator aspartate phosphatase	BT9727_1851	AAT63441.1	High-affinity zinc uptake system	[TP0469-TP0034 (0.86910707)]
COG1285	COG1684	BT9727_4604	AAT63173.1	Membrane protein, MgtC/SapB family	BT9727_1555	AAT63133.1	Flagellar biosynthetic protein	[TP0774-TP0716 (0.78400123)]
COG1285	COG1684	BT9727_1810	AAT63400.1	Peptide ABC transporter, permease	BT9727_1555	AAT63133.1	Flagellar biosynthetic protein	[TP0774-TP0716 (0.78400123)]
COG1285	COG1684	BT9727_3287	AAT61489.1	Possible membrane protein, MgtC/SapB family	BT9727_1555	AAT63133.1	Flagellar biosynthetic protein	[TP0774-TP0716 (0.78400123)]
COG0621	COG2812	BT9727_4047	AAT60807.1	Hypothetical protein {UniProtKB/TrEMBL:Q6HDL1}	BT9727_0019	AAT58896.1	DNA polymerase III, gamma and tau subunits	[TP0754-TP1005 (0.5550382)]
COG0621	COG2812	BT9727_3513	AAT60569.1	Hypothetical protein {UniProtKB/TrEMBL:Q6HF43}	BT9727_0019	AAT58896.1	DNA polymerase III, gamma and tau subunits	[TP0754-TP1005 (0.5550382)]
COG0739	COG1418	BT9727_4964	AAT62603.1	Stage II sporulation protein Q	BT9727_1981	AAT63786.1	Hydrolase, HD family {UniProtKB/TrEMBL:Q6HJG6}	[TP0702-TP1018 (0.7620277)]
COG0739	COG1418	BT9727_4964	AAT62603.1	Stage II sporulation protein Q	BT9727_3519	AAT61131.1	Hypothetical protein {UniProtKB/TrEMBL:Q6HF37}	[TP0702-TP1018 (0.7620277)]
COG0739	COG1418	BT9727_4964	AAT62603.1	Stage II sporulation protein Q	BT9727_4297	AAT63958.1	Metal-dependent phosphohydrolase, HD domain	[TP0702-TP1018 (0.7620277)]
COG0739	COG1418	BT9727_4181	AAT60839.1	Stage IV sporulation protein FA	BT9727_4297	AAT63958.1	Metal-dependent phosphohydrolase, HD domain	[TP0702-TP1018 (0.7620277)]
COG0739	COG1418	BT9727_1362	AAT63250.1	Cell wall endopeptidase, family M23/M37	BT9727_1981	AAT63786.1	Hydrolase, HD family {UniProtKB/TrEMBL:Q6HJG6}	[TP0702-TP1018 (0.7620277)]
COG0739	COG1418	BT9727_4683	AAT62556.1	Peptidase, M23/M37 family	BT9727_1981	AAT63786.1	Hydrolase, HD family {UniProtKB/TrEMBL:Q6HJG6}	[TP0702-TP1018 (0.7620277)]
COG0739	COG1418	BT9727_1362	AAT63250.1	Cell wall endopeptidase, family M23/M37	BT9727_4297	AAT63958.1	Metal-dependent phosphohydrolase, HD domain	[TP0702-TP1018 (0.7620277)]
COG0739	COG1418	BT9727_4683	AAT62556.1	Peptidase, M23/M37 family	BT9727_4297	AAT63958.1	Metal-dependent phosphohydrolase, HD domain	[TP0702-TP1018 (0.7620277)]
COG0739	COG1418	BT9727_4181	AAT60839.1	Stage IV sporulation protein FA	BT9727_1981	AAT63786.1	Hydrolase, HD family {UniProtKB/TrEMBL:Q6HJG6}	[TP0702-TP1018 (0.7620277)]
COG0739	COG1418	BT9727_1362	AAT63250.1	Cell wall endopeptidase, family M23/M37	BT9727_3519	AAT61131.1	Hypothetical protein {UniProtKB/TrEMBL:Q6HF37}	[TP0702-TP1018 (0.7620277)]
COG0739	COG1418	BT9727_4181	AAT60839.1	Stage IV sporulation protein FA	BT9727_3519	AAT61131.1	Hypothetical protein {UniProtKB/TrEMBL:Q6HF37}	[TP0702-TP1018 (0.7620277)]
COG0739	COG1418	BT9727_4683	AAT62556.1	Peptidase, M23/M37 family	BT9727_3519	AAT61131.1	Hypothetical protein {UniProtKB/TrEMBL:Q6HF37}	[TP0702-TP1018 (0.7620277)]
COG0739	COG1344	BT9727_1362	AAT63250.1	Cell wall endopeptidase, family M23/M37	BT9727_1527	AAT59514.1	Flagellar hook-associated protein 3	[TP0702-TP0870 (0.64395046)]
COG0739	COG1344	BT9727_4964	AAT62603.1	Stage II sporulation protein Q	BT9727_1546	AAT59520.1	Flagellin {UniProtKB/TrEMBL:Q6HKP3}	[TP0702-TP0870 (0.64395046)]
COG0739	COG1344	BT9727_4683	AAT62556.1	Peptidase, M23/M37 family	BT9727_1547	AAT59521.1	Flagellin {UniProtKB/TrEMBL:Q6HKP2}	[TP0702-TP0870 (0.64395046)]
COG0739	COG1344	BT9727_1362	AAT63250.1	Cell wall endopeptidase, family M23/M37	BT9727_1546	AAT59520.1	Flagellin {UniProtKB/TrEMBL:Q6HKP3}	[TP0702-TP0870 (0.64395046)]
COG0739	COG1344	BT9727_4181	AAT60839.1	Stage IV sporulation protein FA	BT9727_1546	AAT59520.1	Flagellin {UniProtKB/TrEMBL:Q6HKP3}	[TP0702-TP0870 (0.64395046)]
COG0739	COG1344	BT9727_4181	AAT60839.1	Stage IV sporulation protein FA	BT9727_1547	AAT59521.1	Flagellin {UniProtKB/TrEMBL:Q6HKP2}	[TP0702-TP0870 (0.64395046)]
COG0739	COG1344	BT9727_4181	AAT60839.1	Stage IV sporulation protein FA	BT9727_1527	AAT59514.1	Flagellar hook-associated protein 3	[TP0702-TP0870 (0.64395046)]
COG0739	COG1344	BT9727_4683	AAT62556.1	Peptidase, M23/M37 family	BT9727_1546	AAT59520.1	Flagellin {UniProtKB/TrEMBL:Q6HKP3}	[TP0702-TP0870 (0.64395046)]
COG0739	COG1344	BT9727_4964	AAT62603.1	Stage II sporulation protein Q	BT9727_1527	AAT59514.1	Flagellar hook-associated protein 3	[TP0702-TP0870 (0.64395046)]
COG0739	COG1344	BT9727_4683	AAT62556.1	Peptidase, M23/M37 family	BT9727_1527	AAT59514.1	Flagellar hook-associated protein 3	[TP0702-TP0870 (0.64395046)]
COG0739	COG1344	BT9727_4964	AAT62603.1	Stage II sporulation protein Q	BT9727_1547	AAT59521.1	Flagellin {UniProtKB/TrEMBL:Q6HKP2}	[TP0702-TP0870 (0.64395046)]
COG0739	COG1344	BT9727_1362	AAT63250.1	Cell wall endopeptidase, family M23/M37	BT9727_1547	AAT59521.1	Flagellin {UniProtKB/TrEMBL:Q6HKP2}	[TP0702-TP0870 (0.64395046)]
COG0693	COG0761	BT9727_4224	AAT60860.1	ThiJ/PfpI family protein	BT9727_4028	lytB	4-hydroxy-3-methylbut-2-enyl diphosphate reductase (EC 1.17.1.2)	[TP0445-TP0547 (0.53976095)]
COG0693	COG0761	BT9727_4222	AAT60858.1	ThiJ/PfpI family protein	BT9727_4028	lytB	4-hydroxy-3-methylbut-2-enyl diphosphate reductase (EC 1.17.1.2)	[TP0445-TP0547 (0.53976095)]
COG0693	COG0761	BT9727_3408	AAT60514.1	4-methyl-5(B-hydroxyethyl)-thiazole monophosphate	BT9727_4028	lytB	4-hydroxy-3-methylbut-2-enyl diphosphate reductase (EC 1.17.1.2)	[TP0445-TP0547 (0.53976095)]
COG0693	COG0761	BT9727_1501	AAT59501.1	ThiJ/PfpI family protein	BT9727_4028	lytB	4-hydroxy-3-methylbut-2-enyl diphosphate reductase (EC 1.17.1.2)	[TP0445-TP0547 (0.53976095)]
COG0693	COG0761	BT9727_0751	AAT62456.1	Protease I, ThiJ/PfpI family protein	BT9727_4028	lytB	4-hydroxy-3-methylbut-2-enyl diphosphate reductase (EC 1.17.1.2)	[TP0445-TP0547 (0.53976095)]
COG0584	COG1493	BT9727_2446	AAT60022.1	Glycerophosphoryl diester phosphodiesterase	BT9727_4841	AAT63337.1	HPr(Ser) kinase/phosphatase	[TP0257-TP0591 (0.75711113)]
COG0584	COG1493	BT9727_3270	AAT61684.1	Glycerophosphoryl diester phosphodiesterase	BT9727_4841	AAT63337.1	HPr(Ser) kinase/phosphatase	[TP0257-TP0591 (0.75711113)]
COG0584	COG1493	BT9727_3912	AAT60769.1	Glycerophosphoryl diester phosphodiesterase,	BT9727_4841	AAT63337.1	HPr(Ser) kinase/phosphatase	[TP0257-TP0591 (0.75711113)]
COG0584	COG1493	BT9727_5054	AAT62633.1	Glycerophosphodiester phosphodiesterase	BT9727_4841	AAT63337.1	HPr(Ser) kinase/phosphatase	[TP0257-TP0591 (0.75711113)]
COG1536	COG4786	BT9727_1535	AAT63142.1	Flagellar motor switch protein fliG	BT9727_1559	AAT62536.1	Flagellar basal-body rod protein	[TP0026-TP0961 (0.8107165)]
COG0223	COG0664	BT9727_3607	fmt	Methionyl-tRNA formyltransferase (EC 2.1.2.9)	BT9727_5089	AAT62648.1	Cyclic nucleotide-binding domain protein	[TP0756-TP0995 (0.69102824)]
COG0223	COG0664	BT9727_3607	fmt	Methionyl-tRNA formyltransferase (EC 2.1.2.9)	BT9727_0345	AAT59001.1	Transcriptional regulator, Crp family	[TP0756-TP0995 (0.69102824)]
COG0223	COG0664	BT9727_3607	fmt	Methionyl-tRNA formyltransferase (EC 2.1.2.9)	BT9727_3228	AAT61194.1	Possible transcriptional regulator; cyclic	[TP0756-TP0995 (0.69102824)]
COG0223	COG0664	BT9727_3607	fmt	Methionyl-tRNA formyltransferase (EC 2.1.2.9)	BT9727_1958	AAT59728.1	Transcriptional regulator, Crp/Fnr family	[TP0756-TP0995 (0.69102824)]
COG1197	COG1774	BT9727_0048	AAT62190.1	Transcription-repair coupling factor	BT9727_0028	AAT63762.1	Signal peptidase-like protein	[TP0344-TP0046 (0.6615959)]
COG1475	COG1774	BT9727_5162	AAT63354.1	Stage 0 sporulation protein J	BT9727_0028	AAT63762.1	Signal peptidase-like protein	[TP0271-TP0046 (0.61832625)]
COG1475	COG1774	BT9727_5160	AAT63382.1	Stage 0 sporulation protein J	BT9727_0028	AAT63762.1	Signal peptidase-like protein	[TP0271-TP0046 (0.61832625)]
COG0697	COG0716	BT9727_2450	AAT61869.1	Transporter, drug/metabolite exporter family	BT9727_1262	AAT58960.1	Nitrogenase {UniProtKB/TrEMBL:Q6HLH4}	[TP0986-TP0925 (0.8288174)]
COG0697	COG0716	BT9727_1130	AAT59348.1	Possible membrane protein; drug/metabolite	BT9727_3300	AAT60472.1	Flavodoxin {UniProtKB/TrEMBL:Q6HFQ4}	[TP0986-TP0925 (0.8288174)]
COG0697	COG0716	BT9727_4228	AAT60863.1	Transporter, Drug/Metabolite Exporter family	BT9727_1262	AAT58960.1	Nitrogenase {UniProtKB/TrEMBL:Q6HLH4}	[TP0986-TP0925 (0.8288174)]
COG0697	COG0716	BT9727_3158	AAT61698.1	Possible transporter, EamA family	BT9727_1262	AAT58960.1	Nitrogenase {UniProtKB/TrEMBL:Q6HLH4}	[TP0986-TP0925 (0.8288174)]
COG0697	COG0716	BT9727_0492	AAT62058.1	Probable transporter, DMT family	BT9727_1262	AAT58960.1	Nitrogenase {UniProtKB/TrEMBL:Q6HLH4}	[TP0986-TP0925 (0.8288174)]
COG0697	COG0716	BT9727_0738	AAT62469.1	Permease, Drug/Metabolite Exporter family	BT9727_3300	AAT60472.1	Flavodoxin {UniProtKB/TrEMBL:Q6HFQ4}	[TP0986-TP0925 (0.8288174)]
COG0697	COG0716	BT9727_0389	AAT62091.1	Permease, drug/metabolite transporter superfamily	BT9727_1262	AAT58960.1	Nitrogenase {UniProtKB/TrEMBL:Q6HLH4}	[TP0986-TP0925 (0.8288174)]
COG0697	COG0716	BT9727_2821	AAT60064.1	Transporter, Drug/Metabolite Exporter family	BT9727_1262	AAT58960.1	Nitrogenase {UniProtKB/TrEMBL:Q6HLH4}	[TP0986-TP0925 (0.8288174)]
COG0697	COG0716	BT9727_0192	AAT61369.1	Integral membrane protein; transport protein, DMT	BT9727_3300	AAT60472.1	Flavodoxin {UniProtKB/TrEMBL:Q6HFQ4}	[TP0986-TP0925 (0.8288174)]
COG0697	COG0716	BT9727_0192	AAT61369.1	Integral membrane protein; transport protein, DMT	BT9727_1262	AAT58960.1	Nitrogenase {UniProtKB/TrEMBL:Q6HLH4}	[TP0986-TP0925 (0.8288174)]
COG0697	COG0716	BT9727_2821	AAT60064.1	Transporter, Drug/Metabolite Exporter family	BT9727_3300	AAT60472.1	Flavodoxin {UniProtKB/TrEMBL:Q6HFQ4}	[TP0986-TP0925 (0.8288174)]
COG0697	COG0716	BT9727_4228	AAT60863.1	Transporter, Drug/Metabolite Exporter family	BT9727_3300	AAT60472.1	Flavodoxin {UniProtKB/TrEMBL:Q6HFQ4}	[TP0986-TP0925 (0.8288174)]
COG0697	COG0716	BT9727_4157	AAT60832.1	Permease, drug/metabolite exporter family	BT9727_1262	AAT58960.1	Nitrogenase {UniProtKB/TrEMBL:Q6HLH4}	[TP0986-TP0925 (0.8288174)]
COG0697	COG0716	BT9727_2505	AAT61844.1	Transporter, drug/metabolite exporter family	BT9727_3300	AAT60472.1	Flavodoxin {UniProtKB/TrEMBL:Q6HFQ4}	[TP0986-TP0925 (0.8288174)]
COG0697	COG0716	BT9727_1756	AAT59638.1	Transporter, drug/metabolite exporter family	BT9727_3300	AAT60472.1	Flavodoxin {UniProtKB/TrEMBL:Q6HFQ4}	[TP0986-TP0925 (0.8288174)]
COG0697	COG0716	BT9727_4385	AAT63928.1	Possible transporter, EamA family	BT9727_3300	AAT60472.1	Flavodoxin {UniProtKB/TrEMBL:Q6HFQ4}	[TP0986-TP0925 (0.8288174)]
COG0697	COG0716	BT9727_4385	AAT63928.1	Possible transporter, EamA family	BT9727_1262	AAT58960.1	Nitrogenase {UniProtKB/TrEMBL:Q6HLH4}	[TP0986-TP0925 (0.8288174)]
COG0697	COG0716	BT9727_1478	AAT59490.1	Transporter, Drug/Metabolite Exporter family	BT9727_3300	AAT60472.1	Flavodoxin {UniProtKB/TrEMBL:Q6HFQ4}	[TP0986-TP0925 (0.8288174)]
COG0697	COG0716	BT9727_1609	AAT63953.1	Transporter, drug/metabolite exporter family	BT9727_3300	AAT60472.1	Flavodoxin {UniProtKB/TrEMBL:Q6HFQ4}	[TP0986-TP0925 (0.8288174)]
COG0697	COG0716	BT9727_1609	AAT63953.1	Transporter, drug/metabolite exporter family	BT9727_1262	AAT58960.1	Nitrogenase {UniProtKB/TrEMBL:Q6HLH4}	[TP0986-TP0925 (0.8288174)]
COG0697	COG0716	BT9727_2929	AAT60245.1	Permease, drug/metabolite exporter family	BT9727_3300	AAT60472.1	Flavodoxin {UniProtKB/TrEMBL:Q6HFQ4}	[TP0986-TP0925 (0.8288174)]
COG0697	COG0716	BT9727_1022	AAT61227.1	Transport protein; possible drug/metabolite	BT9727_1262	AAT58960.1	Nitrogenase {UniProtKB/TrEMBL:Q6HLH4}	[TP0986-TP0925 (0.8288174)]
COG0697	COG0716	BT9727_4505	AAT63531.1	Transporter, EamA family	BT9727_3300	AAT60472.1	Flavodoxin {UniProtKB/TrEMBL:Q6HFQ4}	[TP0986-TP0925 (0.8288174)]
COG0697	COG0716	BT9727_4746	AAT63284.1	Membrane protein; possible DMT superfamily	BT9727_3300	AAT60472.1	Flavodoxin {UniProtKB/TrEMBL:Q6HFQ4}	[TP0986-TP0925 (0.8288174)]
COG0697	COG0716	BT9727_0257	AAT58971.1	Permease, drug/metabolite transporter (DMT)	BT9727_1262	AAT58960.1	Nitrogenase {UniProtKB/TrEMBL:Q6HLH4}	[TP0986-TP0925 (0.8288174)]
COG0697	COG0716	BT9727_0389	AAT62091.1	Permease, drug/metabolite transporter superfamily	BT9727_3300	AAT60472.1	Flavodoxin {UniProtKB/TrEMBL:Q6HFQ4}	[TP0986-TP0925 (0.8288174)]
COG0697	COG0716	BT9727_0492	AAT62058.1	Probable transporter, DMT family	BT9727_3300	AAT60472.1	Flavodoxin {UniProtKB/TrEMBL:Q6HFQ4}	[TP0986-TP0925 (0.8288174)]
COG0697	COG0716	BT9727_2450	AAT61869.1	Transporter, drug/metabolite exporter family	BT9727_3300	AAT60472.1	Flavodoxin {UniProtKB/TrEMBL:Q6HFQ4}	[TP0986-TP0925 (0.8288174)]
COG0697	COG0716	BT9727_2505	AAT61844.1	Transporter, drug/metabolite exporter family	BT9727_1262	AAT58960.1	Nitrogenase {UniProtKB/TrEMBL:Q6HLH4}	[TP0986-TP0925 (0.8288174)]
COG0697	COG0716	BT9727_3418	AAT60518.1	Transporter, Drug/Metabolite Exporter family	BT9727_3300	AAT60472.1	Flavodoxin {UniProtKB/TrEMBL:Q6HFQ4}	[TP0986-TP0925 (0.8288174)]
COG0697	COG0716	BT9727_1478	AAT59490.1	Transporter, Drug/Metabolite Exporter family	BT9727_1262	AAT58960.1	Nitrogenase {UniProtKB/TrEMBL:Q6HLH4}	[TP0986-TP0925 (0.8288174)]
COG0697	COG0716	BT9727_2208	AAT63915.1	Permease; possible drug/metabolite exporter	BT9727_3300	AAT60472.1	Flavodoxin {UniProtKB/TrEMBL:Q6HFQ4}	[TP0986-TP0925 (0.8288174)]
COG0697	COG0716	BT9727_1022	AAT61227.1	Transport protein; possible drug/metabolite	BT9727_3300	AAT60472.1	Flavodoxin {UniProtKB/TrEMBL:Q6HFQ4}	[TP0986-TP0925 (0.8288174)]
COG0697	COG0716	BT9727_1130	AAT59348.1	Possible membrane protein; drug/metabolite	BT9727_1262	AAT58960.1	Nitrogenase {UniProtKB/TrEMBL:Q6HLH4}	[TP0986-TP0925 (0.8288174)]
COG0697	COG0716	BT9727_3418	AAT60518.1	Transporter, Drug/Metabolite Exporter family	BT9727_1262	AAT58960.1	Nitrogenase {UniProtKB/TrEMBL:Q6HLH4}	[TP0986-TP0925 (0.8288174)]
COG0697	COG0716	BT9727_0738	AAT62469.1	Permease, Drug/Metabolite Exporter family	BT9727_1262	AAT58960.1	Nitrogenase {UniProtKB/TrEMBL:Q6HLH4}	[TP0986-TP0925 (0.8288174)]
COG0697	COG0716	BT9727_0257	AAT58971.1	Permease, drug/metabolite transporter (DMT)	BT9727_3300	AAT60472.1	Flavodoxin {UniProtKB/TrEMBL:Q6HFQ4}	[TP0986-TP0925 (0.8288174)]
COG0697	COG0716	BT9727_3158	AAT61698.1	Possible transporter, EamA family	BT9727_3300	AAT60472.1	Flavodoxin {UniProtKB/TrEMBL:Q6HFQ4}	[TP0986-TP0925 (0.8288174)]
COG0697	COG0716	BT9727_4746	AAT63284.1	Membrane protein; possible DMT superfamily	BT9727_1262	AAT58960.1	Nitrogenase {UniProtKB/TrEMBL:Q6HLH4}	[TP0986-TP0925 (0.8288174)]
COG0697	COG0716	BT9727_4157	AAT60832.1	Permease, drug/metabolite exporter family	BT9727_3300	AAT60472.1	Flavodoxin {UniProtKB/TrEMBL:Q6HFQ4}	[TP0986-TP0925 (0.8288174)]
COG0697	COG0716	BT9727_1756	AAT59638.1	Transporter, drug/metabolite exporter family	BT9727_1262	AAT58960.1	Nitrogenase {UniProtKB/TrEMBL:Q6HLH4}	[TP0986-TP0925 (0.8288174)]
COG0697	COG0716	BT9727_4505	AAT63531.1	Transporter, EamA family	BT9727_1262	AAT58960.1	Nitrogenase {UniProtKB/TrEMBL:Q6HLH4}	[TP0986-TP0925 (0.8288174)]
COG0697	COG0716	BT9727_2929	AAT60245.1	Permease, drug/metabolite exporter family	BT9727_1262	AAT58960.1	Nitrogenase {UniProtKB/TrEMBL:Q6HLH4}	[TP0986-TP0925 (0.8288174)]
COG0697	COG0716	BT9727_2208	AAT63915.1	Permease; possible drug/metabolite exporter	BT9727_1262	AAT58960.1	Nitrogenase {UniProtKB/TrEMBL:Q6HLH4}	[TP0986-TP0925 (0.8288174)]
COG0272	COG0773	BT9727_0276	AAT61280.1	DNA ligase(NAD+) {UniProtKB/TrEMBL:Q6HP94}	BT9727_4420	murC	UDP-N-acetylmuramate--L-alanine ligase (EC 6.3.2.8) (UDP-N- acetylmuramoyl-L-alanine synthetase)	[TP0634-TP0341 (0.8201813)]
COG1321	COG5401	BT9727_3946	AAT60779.1	Iron-dependent repressor	BT9727_4219	AAT63707.1	Germination protein {UniProtKB/TrEMBL:Q6HD41}	[TP0167-TP0832 (0.55516005)]
COG0275	COG5401	BT9727_3660	mraW	S-adenosyl-methyltransferase mraW (EC 2.1.1.-)	BT9727_4219	AAT63707.1	Germination protein {UniProtKB/TrEMBL:Q6HD41}	[TP0384-TP0832 (0.6009694)]
COG0301	COG0566	BT9727_4381	AAT60918.1	Thiamine biosynthesis protein	BT9727_0088	AAT58912.1	TRNA/rRNA methyltransferase (SpoU); probable TrmH	[TP0559-TP0054 (0.678511)]
COG0301	COG0566	BT9727_4381	AAT60918.1	Thiamine biosynthesis protein	BT9727_4295	AAT60892.1	23S rRNA methyltransferase	[TP0559-TP0054 (0.678511)]
COG0353	COG0514	BT9727_0021	recR	Recombination protein recR	BT9727_2576	AAT61317.1	ATP-dependent DNA helicase	[TP1004-TP0103 (0.6917512)]
COG0353	COG0514	BT9727_0021	recR	Recombination protein recR	BT9727_1367	AAT63248.1	ATP-dependent DNA helicase RecQ	[TP1004-TP0103 (0.6917512)]
COG0036	COG0249	BT9727_3601	AAT60622.1	Ribulose-phosphate 3-epimerase	BT9727_3510	mutS	DNA mismatch repair protein mutS	[TP0945-TP0328 (0.6742458)]
COG0124	COG0465	BT9727_4136	hisS2	Histidyl-tRNA synthetase 2 (EC 6.1.1.21) (Histidine--tRNA ligase 2) (HisRS 2)	BT9727_0060	AAT58906.1	Cell division protein {UniProtKB/TrEMBL:Q6HPV2}	[TP0641-TP0330 (0.76316583)]
COG0124	COG0465	BT9727_3117	hisS1	Histidyl-tRNA synthetase 1 (EC 6.1.1.21) (Histidine--tRNA ligase 1) (HisRS 1)	BT9727_0060	AAT58906.1	Cell division protein {UniProtKB/TrEMBL:Q6HPV2}	[TP0641-TP0330 (0.76316583)]
COG1396	COG2206	BT9727_1174	AAT61987.1	Transcriptional regulator	BT9727_0897	AAT59242.1	HD domain protein {UniProtKB/TrEMBL:Q6HMI4}	[TP0461-TP0877 (0.81002605)]
COG1396	COG2206	BT9727_4240	AAT60873.1	DNA-binding protein {UniProtKB/TrEMBL:Q6HD20}	BT9727_0897	AAT59242.1	HD domain protein {UniProtKB/TrEMBL:Q6HMI4}	[TP0461-TP0877 (0.81002605)]
COG1396	COG2206	BT9727_0070	AAT61523.1	Probable transcriptional regulator	BT9727_0897	AAT59242.1	HD domain protein {UniProtKB/TrEMBL:Q6HMI4}	[TP0461-TP0877 (0.81002605)]
COG1396	COG2206	BT9727_2239	AAT61511.1	Transcriptional regulator	BT9727_0897	AAT59242.1	HD domain protein {UniProtKB/TrEMBL:Q6HMI4}	[TP0461-TP0877 (0.81002605)]
COG1396	COG2206	BT9727_1629	AAT59571.1	Transcriptional regulator, MerR family	BT9727_0897	AAT59242.1	HD domain protein {UniProtKB/TrEMBL:Q6HMI4}	[TP0461-TP0877 (0.81002605)]
COG1396	COG2206	BT9727_2885	AAT61398.1	Ans operon repressor protein	BT9727_0897	AAT59242.1	HD domain protein {UniProtKB/TrEMBL:Q6HMI4}	[TP0461-TP0877 (0.81002605)]
COG1396	COG2206	BT9727_0944	AAT62010.1	Possible transcriptional regulator; possible	BT9727_0897	AAT59242.1	HD domain protein {UniProtKB/TrEMBL:Q6HMI4}	[TP0461-TP0877 (0.81002605)]
COG1396	COG2206	BT9727_5033	AAT61178.1	Transcription activator	BT9727_0897	AAT59242.1	HD domain protein {UniProtKB/TrEMBL:Q6HMI4}	[TP0461-TP0877 (0.81002605)]
COG1396	COG2206	BT9727_4094	AAT60821.1	Probable transcriptional regulator	BT9727_0897	AAT59242.1	HD domain protein {UniProtKB/TrEMBL:Q6HMI4}	[TP0461-TP0877 (0.81002605)]
COG0564	COG1843	BT9727_3634	AAT60638.1	Pseudouridine synthase {UniProtKB/TrEMBL:Q6HES2}	BT9727_1540	AAT59518.1	Basal-body rod modification protein	[TP0339-TP0728 (0.7885255)]
COG0564	COG1843	BT9727_1184	AAT59381.1	Pseudouridine synthase {UniProtKB/TrEMBL:Q6HLQ2}	BT9727_1540	AAT59518.1	Basal-body rod modification protein	[TP0339-TP0728 (0.7885255)]
COG0564	COG1843	BT9727_1103	AAT59334.1	Ribosomal large subunit pseudouridylate synthase	BT9727_1540	AAT59518.1	Basal-body rod modification protein	[TP0339-TP0728 (0.7885255)]
COG0504	COG0728	BT9727_5022	AAT62621.1	CTP synthase {UniProtKB/TrEMBL:Q6HAU5}	BT9727_4951	AAT61142.1	Hypothetical protein {UniProtKB/TrEMBL:Q6HB16}	[TP0305-TP0516 (0.84299135)]
COG0275	COG0820	BT9727_3660	mraW	S-adenosyl-methyltransferase mraW (EC 2.1.1.-)	BT9727_3605	AAT63823.1	Hypothetical protein {UniProtKB/TrEMBL:Q6HEV1}	[TP0384-TP0068 (0.79878455)]
COG0681	COG1384	BT9727_1039	AAT62214.1	Signal peptidase I {UniProtKB/TrEMBL:Q6HM45}	BT9727_2375	AAT59986.1	Lysine--tRNA ligase {UniProtKB/TrEMBL:Q6HIC5}	[TP0185-TP0644 (0.7885255)]
COG0681	COG1384	BT9727_2841	AAT62267.1	Signal peptidase I {UniProtKB/TrEMBL:Q6HH11}	BT9727_2375	AAT59986.1	Lysine--tRNA ligase {UniProtKB/TrEMBL:Q6HIC5}	[TP0185-TP0644 (0.7885255)]
COG0681	COG1384	BT9727_3580	AAT60610.1	Signal peptidase I {UniProtKB/TrEMBL:Q6HEX6}	BT9727_2375	AAT59986.1	Lysine--tRNA ligase {UniProtKB/TrEMBL:Q6HIC5}	[TP0185-TP0644 (0.7885255)]
COG0681	COG1384	BT9727_1170	AAT59376.1	Signal peptidase I {UniProtKB/TrEMBL:Q6HLR6}	BT9727_2375	AAT59986.1	Lysine--tRNA ligase {UniProtKB/TrEMBL:Q6HIC5}	[TP0185-TP0644 (0.7885255)]
COG0681	COG1384	BT9727_2851	AAT60188.1	Signal peptidase I {UniProtKB/TrEMBL:Q6HH01}	BT9727_2375	AAT59986.1	Lysine--tRNA ligase {UniProtKB/TrEMBL:Q6HIC5}	[TP0185-TP0644 (0.7885255)]
COG0681	COG1384	BT9727_0392	AAT59018.1	Signal peptidase I {UniProtKB/TrEMBL:Q6HNX8}	BT9727_2375	AAT59986.1	Lysine--tRNA ligase {UniProtKB/TrEMBL:Q6HIC5}	[TP0185-TP0644 (0.7885255)]
COG0445	COG1366	BT9727_5164	gidA	tRNA uridine 5-carboxymethylaminomethyl modification enzyme gidA (Glucose-inhibited division protein A)	BT9727_0911	AAT63743.1	Anti-sigma B factor antagonist	[TP0044-TP0233 (0.74185747)]
COG0445	COG1366	BT9727_5164	gidA	tRNA uridine 5-carboxymethylaminomethyl modification enzyme gidA (Glucose-inhibited division protein A)	BT9727_3815	AAT61060.1	Anti-sigma F factor antagonist	[TP0044-TP0233 (0.74185747)]
COG0242	COG0360	BT9727_3608	AAT60625.1	Peptide deformylase {UniProtKB/TrEMBL:Q6HEU8}	BT9727_5155	rpsF	30S ribosomal protein S6	[TP0757-TP0063 (0.54983324)]
COG0242	COG0360	BT9727_3716	AAT60682.1	Polypeptide deformylase	BT9727_5155	rpsF	30S ribosomal protein S6	[TP0757-TP0063 (0.54983324)]
COG0693	COG1653	BT9727_3408	AAT60514.1	4-methyl-5(B-hydroxyethyl)-thiazole monophosphate	BT9727_0480	AAT59038.1	Probable glycerol-3-phosphate ABC transporter,	[TP0445-TP0074 (0.5751514)]
COG0693	COG1653	BT9727_4224	AAT60860.1	ThiJ/PfpI family protein	BT9727_0480	AAT59038.1	Probable glycerol-3-phosphate ABC transporter,	[TP0445-TP0074 (0.5751514)]
COG0693	COG1653	BT9727_0751	AAT62456.1	Protease I, ThiJ/PfpI family protein	BT9727_0480	AAT59038.1	Probable glycerol-3-phosphate ABC transporter,	[TP0445-TP0074 (0.5751514)]
COG0693	COG1653	BT9727_1501	AAT59501.1	ThiJ/PfpI family protein	BT9727_0480	AAT59038.1	Probable glycerol-3-phosphate ABC transporter,	[TP0445-TP0074 (0.5751514)]
COG0693	COG1653	BT9727_4222	AAT60858.1	ThiJ/PfpI family protein	BT9727_0480	AAT59038.1	Probable glycerol-3-phosphate ABC transporter,	[TP0445-TP0074 (0.5751514)]
COG0234	COG0772	BT9727_0238	groS	10 kDa chaperonin (Protein Cpn10) (groES protein)	BT9727_1106	AAT59337.1	Cell division protein ftsW	[TP1013-TP0387 (0.81326103)]
COG0234	COG0772	BT9727_0238	groS	10 kDa chaperonin (Protein Cpn10) (groES protein)	BT9727_0955	AAT59266.1	Cell division protein, FtsW/RodA/SpoVE family	[TP1013-TP0387 (0.81326103)]
COG0234	COG0772	BT9727_0238	groS	10 kDa chaperonin (Protein Cpn10) (groES protein)	BT9727_3653	AAT60647.1	Stage V sporulation protein E	[TP1013-TP0387 (0.81326103)]
COG0234	COG0772	BT9727_0238	groS	10 kDa chaperonin (Protein Cpn10) (groES protein)	BT9727_3902	AAT60764.1	Cell division protein, FtsW/RodA/SpoVE family	[TP1013-TP0387 (0.81326103)]
COG0234	COG0772	BT9727_0238	groS	10 kDa chaperonin (Protein Cpn10) (groES protein)	BT9727_3691	AAT62166.1	Cell division protein, FtsW/RodA/SpoVE family	[TP1013-TP0387 (0.81326103)]
COG0445	COG0457	BT9727_5164	gidA	tRNA uridine 5-carboxymethylaminomethyl modification enzyme gidA (Glucose-inhibited division protein A)	BT9727_2671	AAT63058.1	Hypothetical protein {UniProtKB/TrEMBL:Q6HHI1}	[TP0044-TP0954 (0.8549597)]
COG0445	COG0457	BT9727_5164	gidA	tRNA uridine 5-carboxymethylaminomethyl modification enzyme gidA (Glucose-inhibited division protein A)	BT9727_1596	AAT59547.1	Response regulator aspartate phosphatase	[TP0044-TP0954 (0.8549597)]
COG0445	COG0457	BT9727_5164	gidA	tRNA uridine 5-carboxymethylaminomethyl modification enzyme gidA (Glucose-inhibited division protein A)	BT9727_0508	AAT62054.1	Transcriptional activator	[TP0044-TP0954 (0.8549597)]
COG0445	COG0457	BT9727_5164	gidA	tRNA uridine 5-carboxymethylaminomethyl modification enzyme gidA (Glucose-inhibited division protein A)	BT9727_1061	AAT62229.1	Probable transcriptional regulator	[TP0044-TP0954 (0.8549597)]
COG0445	COG0457	BT9727_5164	gidA	tRNA uridine 5-carboxymethylaminomethyl modification enzyme gidA (Glucose-inhibited division protein A)	BT9727_1401	AAT59459.1	TPR-repeat-containing protein	[TP0044-TP0954 (0.8549597)]
COG0445	COG0457	BT9727_5164	gidA	tRNA uridine 5-carboxymethylaminomethyl modification enzyme gidA (Glucose-inhibited division protein A)	BT9727_0937	AAT63730.1	Possible response regulator aspartate phosphatase	[TP0044-TP0954 (0.8549597)]
COG0445	COG0457	BT9727_5164	gidA	tRNA uridine 5-carboxymethylaminomethyl modification enzyme gidA (Glucose-inhibited division protein A)	BT9727_3275	AAT60464.1	Response regulator aspartate phosphatase	[TP0044-TP0954 (0.8549597)]
COG0445	COG0457	BT9727_5164	gidA	tRNA uridine 5-carboxymethylaminomethyl modification enzyme gidA (Glucose-inhibited division protein A)	BT9727_4127	AAT60827.1	TPR domain protein {UniProtKB/TrEMBL:Q6HDD1}	[TP0044-TP0954 (0.8549597)]
COG0445	COG0457	BT9727_5164	gidA	tRNA uridine 5-carboxymethylaminomethyl modification enzyme gidA (Glucose-inhibited division protein A)	BT9727_4837	AAT62982.1	TPR domain protein {UniProtKB/TrEMBL:Q6HBD0}	[TP0044-TP0954 (0.8549597)]
COG0445	COG0457	BT9727_5164	gidA	tRNA uridine 5-carboxymethylaminomethyl modification enzyme gidA (Glucose-inhibited division protein A)	BT9727_3151	AAT61695.1	TPR repeat-containing protein	[TP0044-TP0954 (0.8549597)]
COG0445	COG0457	BT9727_5164	gidA	tRNA uridine 5-carboxymethylaminomethyl modification enzyme gidA (Glucose-inhibited division protein A)	BT9727_4214	AAT60853.1	Response regulator aspartate phosphatase	[TP0044-TP0954 (0.8549597)]
COG0445	COG0457	BT9727_5164	gidA	tRNA uridine 5-carboxymethylaminomethyl modification enzyme gidA (Glucose-inhibited division protein A)	BT9727_2305	AAT59945.1	Response regulator aspartate phosphatase	[TP0044-TP0954 (0.8549597)]
COG0305	COG1595	BT9727_0849	AAT62405.1	Replicative DNA helicase	BT9727_0953	AAT59264.1	RNA polymerase sigma-70 factor, ECF subfamily	[TP0058-TP0092 (0.74082893)]
COG0305	COG1595	BT9727_0849	AAT62405.1	Replicative DNA helicase	BT9727_0558	AAT59055.1	RNA polymerase sigma-70 factor, ECF subfamily	[TP0058-TP0092 (0.74082893)]
COG0305	COG1595	BT9727_0849	AAT62405.1	Replicative DNA helicase	BT9727_1012	AAT59294.1	RNA polymerase sigma factor	[TP0058-TP0092 (0.74082893)]
COG0305	COG1595	BT9727_0849	AAT62405.1	Replicative DNA helicase	BT9727_1502	AAT59502.1	RNA polymerase, ECF-type sigma factor	[TP0058-TP0092 (0.74082893)]
COG0305	COG1595	BT9727_0849	AAT62405.1	Replicative DNA helicase	BT9727_2552	AAT61327.1	RNA polymerase ECF-type sigma factor	[TP0058-TP0092 (0.74082893)]
COG0305	COG1595	BT9727_5149	AAT61220.1	Replicative DNA helicase	BT9727_2248	AAT59909.1	RNA polymerase sigma factor, ECF subfamily	[TP0058-TP0092 (0.74082893)]
COG0305	COG1595	BT9727_0849	AAT62405.1	Replicative DNA helicase	BT9727_2287	AAT61444.1	RNA polymerase sigma-70 factor	[TP0058-TP0092 (0.74082893)]
COG0305	COG1595	BT9727_5149	AAT61220.1	Replicative DNA helicase	BT9727_0090	AAT58913.1	RNA polymerase sigma-30 factor	[TP0058-TP0092 (0.74082893)]
COG0305	COG1595	BT9727_0849	AAT62405.1	Replicative DNA helicase	BT9727_1587	AAT62142.1	RNA polymerase, ECF-type sigma factor	[TP0058-TP0092 (0.74082893)]
COG0305	COG1595	BT9727_0849	AAT62405.1	Replicative DNA helicase	BT9727_3026	AAT60307.1	RNA polymerase sigma-70 factor	[TP0058-TP0092 (0.74082893)]
COG0305	COG1595	BT9727_5149	AAT61220.1	Replicative DNA helicase	BT9727_2287	AAT61444.1	RNA polymerase sigma-70 factor	[TP0058-TP0092 (0.74082893)]
COG0305	COG1595	BT9727_0849	AAT62405.1	Replicative DNA helicase	BT9727_3349	AAT61451.1	RNA polymerase ECF-type sigma factor	[TP0058-TP0092 (0.74082893)]
COG0305	COG1595	BT9727_5149	AAT61220.1	Replicative DNA helicase	BT9727_1636	AAT63290.1	RNA polymerase sigma-70 factor, ECF subfamily	[TP0058-TP0092 (0.74082893)]
COG0305	COG1595	BT9727_0849	AAT62405.1	Replicative DNA helicase	BT9727_2248	AAT59909.1	RNA polymerase sigma factor, ECF subfamily	[TP0058-TP0092 (0.74082893)]
COG0305	COG1595	BT9727_5149	AAT61220.1	Replicative DNA helicase	BT9727_0953	AAT59264.1	RNA polymerase sigma-70 factor, ECF subfamily	[TP0058-TP0092 (0.74082893)]
COG0305	COG1595	BT9727_0849	AAT62405.1	Replicative DNA helicase	BT9727_0090	AAT58913.1	RNA polymerase sigma-30 factor	[TP0058-TP0092 (0.74082893)]
COG0305	COG1595	BT9727_0849	AAT62405.1	Replicative DNA helicase	BT9727_1636	AAT63290.1	RNA polymerase sigma-70 factor, ECF subfamily	[TP0058-TP0092 (0.74082893)]
COG0305	COG1595	BT9727_5149	AAT61220.1	Replicative DNA helicase	BT9727_3349	AAT61451.1	RNA polymerase ECF-type sigma factor	[TP0058-TP0092 (0.74082893)]
COG0305	COG1595	BT9727_5149	AAT61220.1	Replicative DNA helicase	BT9727_2552	AAT61327.1	RNA polymerase ECF-type sigma factor	[TP0058-TP0092 (0.74082893)]
COG0305	COG1595	BT9727_5149	AAT61220.1	Replicative DNA helicase	BT9727_3026	AAT60307.1	RNA polymerase sigma-70 factor	[TP0058-TP0092 (0.74082893)]
COG0305	COG1595	BT9727_5149	AAT61220.1	Replicative DNA helicase	BT9727_1587	AAT62142.1	RNA polymerase, ECF-type sigma factor	[TP0058-TP0092 (0.74082893)]
COG0305	COG1595	BT9727_5149	AAT61220.1	Replicative DNA helicase	BT9727_5044	AAT62630.1	RNA polymerase sigma-70 factor, ECF subfamily	[TP0058-TP0092 (0.74082893)]
COG0305	COG1595	BT9727_0849	AAT62405.1	Replicative DNA helicase	BT9727_4352	AAT60910.1	Possible sigma factor, ECF subfamily	[TP0058-TP0092 (0.74082893)]
COG0305	COG1595	BT9727_0849	AAT62405.1	Replicative DNA helicase	BT9727_4602	AAT61003.1	Possible RNA polymerase sigma factor, ECF	[TP0058-TP0092 (0.74082893)]
COG0305	COG1595	BT9727_5149	AAT61220.1	Replicative DNA helicase	BT9727_4602	AAT61003.1	Possible RNA polymerase sigma factor, ECF	[TP0058-TP0092 (0.74082893)]
COG0305	COG1595	BT9727_5149	AAT61220.1	Replicative DNA helicase	BT9727_1945	AAT59722.1	RNA polymerase sigma subunit, ECF subfamily	[TP0058-TP0092 (0.74082893)]
COG0305	COG1595	BT9727_5149	AAT61220.1	Replicative DNA helicase	BT9727_1012	AAT59294.1	RNA polymerase sigma factor	[TP0058-TP0092 (0.74082893)]
COG0305	COG1595	BT9727_0849	AAT62405.1	Replicative DNA helicase	BT9727_5044	AAT62630.1	RNA polymerase sigma-70 factor, ECF subfamily	[TP0058-TP0092 (0.74082893)]
COG0305	COG1595	BT9727_5149	AAT61220.1	Replicative DNA helicase	BT9727_0558	AAT59055.1	RNA polymerase sigma-70 factor, ECF subfamily	[TP0058-TP0092 (0.74082893)]
COG0305	COG1595	BT9727_5149	AAT61220.1	Replicative DNA helicase	BT9727_4352	AAT60910.1	Possible sigma factor, ECF subfamily	[TP0058-TP0092 (0.74082893)]
COG0305	COG1595	BT9727_5149	AAT61220.1	Replicative DNA helicase	BT9727_1502	AAT59502.1	RNA polymerase, ECF-type sigma factor	[TP0058-TP0092 (0.74082893)]
COG0305	COG1595	BT9727_0849	AAT62405.1	Replicative DNA helicase	BT9727_1945	AAT59722.1	RNA polymerase sigma subunit, ECF subfamily	[TP0058-TP0092 (0.74082893)]
COG0290	COG1516	BT9727_4306	AAT63536.1	Translation initiation factor IF-3	BT9727_1529	AAT63146.1	Flagellar protein {UniProtKB/TrEMBL:Q6HKR0}	[TP0850-TP0943 (0.6225916)]
COG0228	COG0250	BT9727_3585	rpsP	Ribosomal protein S16 {UniProtKB/TrEMBL:Q6HEX1}	BT9727_0092	AAT58915.1	Transcription antitermination protein nusG	[TP0905-TP0236 (0.7099409)]
COG1595	COG1868	BT9727_0558	AAT59055.1	RNA polymerase sigma-70 factor, ECF subfamily	BT9727_1550	AAT59523.1	Flagellar motor switch protein	[TP0092-TP0721 (0.802411)]
COG1595	COG1868	BT9727_4352	AAT60910.1	Possible sigma factor, ECF subfamily	BT9727_1550	AAT59523.1	Flagellar motor switch protein	[TP0092-TP0721 (0.802411)]
COG1595	COG1868	BT9727_4602	AAT61003.1	Possible RNA polymerase sigma factor, ECF	BT9727_1550	AAT59523.1	Flagellar motor switch protein	[TP0092-TP0721 (0.802411)]
COG1595	COG1868	BT9727_0090	AAT58913.1	RNA polymerase sigma-30 factor	BT9727_1550	AAT59523.1	Flagellar motor switch protein	[TP0092-TP0721 (0.802411)]
COG1595	COG1868	BT9727_2552	AAT61327.1	RNA polymerase ECF-type sigma factor	BT9727_1550	AAT59523.1	Flagellar motor switch protein	[TP0092-TP0721 (0.802411)]
COG1595	COG1868	BT9727_1945	AAT59722.1	RNA polymerase sigma subunit, ECF subfamily	BT9727_1550	AAT59523.1	Flagellar motor switch protein	[TP0092-TP0721 (0.802411)]
COG1595	COG1868	BT9727_1587	AAT62142.1	RNA polymerase, ECF-type sigma factor	BT9727_1550	AAT59523.1	Flagellar motor switch protein	[TP0092-TP0721 (0.802411)]
COG1595	COG1868	BT9727_3349	AAT61451.1	RNA polymerase ECF-type sigma factor	BT9727_1550	AAT59523.1	Flagellar motor switch protein	[TP0092-TP0721 (0.802411)]
COG1595	COG1868	BT9727_2248	AAT59909.1	RNA polymerase sigma factor, ECF subfamily	BT9727_1550	AAT59523.1	Flagellar motor switch protein	[TP0092-TP0721 (0.802411)]
COG1595	COG1868	BT9727_3026	AAT60307.1	RNA polymerase sigma-70 factor	BT9727_1550	AAT59523.1	Flagellar motor switch protein	[TP0092-TP0721 (0.802411)]
COG1595	COG1868	BT9727_5044	AAT62630.1	RNA polymerase sigma-70 factor, ECF subfamily	BT9727_1550	AAT59523.1	Flagellar motor switch protein	[TP0092-TP0721 (0.802411)]
COG1595	COG1868	BT9727_0953	AAT59264.1	RNA polymerase sigma-70 factor, ECF subfamily	BT9727_1550	AAT59523.1	Flagellar motor switch protein	[TP0092-TP0721 (0.802411)]
COG1595	COG1868	BT9727_1636	AAT63290.1	RNA polymerase sigma-70 factor, ECF subfamily	BT9727_1550	AAT59523.1	Flagellar motor switch protein	[TP0092-TP0721 (0.802411)]
COG1595	COG1868	BT9727_2287	AAT61444.1	RNA polymerase sigma-70 factor	BT9727_1550	AAT59523.1	Flagellar motor switch protein	[TP0092-TP0721 (0.802411)]
COG1595	COG1868	BT9727_1012	AAT59294.1	RNA polymerase sigma factor	BT9727_1550	AAT59523.1	Flagellar motor switch protein	[TP0092-TP0721 (0.802411)]
COG1595	COG1868	BT9727_1502	AAT59502.1	RNA polymerase, ECF-type sigma factor	BT9727_1550	AAT59523.1	Flagellar motor switch protein	[TP0092-TP0721 (0.802411)]
COG0465	COG0532	BT9727_0060	AAT58906.1	Cell division protein {UniProtKB/TrEMBL:Q6HPV2}	BT9727_3554	infB	Translation initiation factor IF-2	[TP0330-TP0891 (0.8751731)]
COG0234	COG0445	BT9727_0238	groS	10 kDa chaperonin (Protein Cpn10) (groES protein)	BT9727_5164	gidA	tRNA uridine 5-carboxymethylaminomethyl modification enzyme gidA (Glucose-inhibited division protein A)	[TP1013-TP0044 (0.813164)]
COG0265	COG1381	BT9727_3357	AAT60492.1	Possible serine protease	BT9727_4036	recO	DNA repair protein recO (Recombination protein O)	[TP0773-TP0636 (0.870009)]
COG0265	COG1381	BT9727_4861	AAT63033.1	Hypothetical protein {UniProtKB/TrEMBL:Q6HBA6}	BT9727_4036	recO	DNA repair protein recO (Recombination protein O)	[TP0773-TP0636 (0.870009)]
COG0265	COG1381	BT9727_5142	AAT63413.1	Serine protease {UniProtKB/TrEMBL:Q6HAH5}	BT9727_4036	recO	DNA repair protein recO (Recombination protein O)	[TP0773-TP0636 (0.870009)]
COG0457	COG0860	BT9727_4214	AAT60853.1	Response regulator aspartate phosphatase	BT9727_2237	AAT59904.1	N-acetylmuramoyl-L-alanine amidase	[TP0820-TP0247 (0.74644035), TP0067-TP0247 (0.79531366)]
COG0457	COG0860	BT9727_1401	AAT59459.1	TPR-repeat-containing protein	BT9727_0141	AAT61428.1	N-acetylmuramoyl-L-alanine amidase	[TP0820-TP0247 (0.74644035), TP0067-TP0247 (0.79531366)]
COG0457	COG0860	BT9727_1596	AAT59547.1	Response regulator aspartate phosphatase	BT9727_0141	AAT61428.1	N-acetylmuramoyl-L-alanine amidase	[TP0820-TP0247 (0.74644035), TP0067-TP0247 (0.79531366)]
COG0457	COG0860	BT9727_2305	AAT59945.1	Response regulator aspartate phosphatase	BT9727_2237	AAT59904.1	N-acetylmuramoyl-L-alanine amidase	[TP0820-TP0247 (0.74644035), TP0067-TP0247 (0.79531366)]
COG0457	COG0860	BT9727_0937	AAT63730.1	Possible response regulator aspartate phosphatase	BT9727_0141	AAT61428.1	N-acetylmuramoyl-L-alanine amidase	[TP0820-TP0247 (0.74644035), TP0067-TP0247 (0.79531366)]
COG0457	COG0860	BT9727_4127	AAT60827.1	TPR domain protein {UniProtKB/TrEMBL:Q6HDD1}	BT9727_2237	AAT59904.1	N-acetylmuramoyl-L-alanine amidase	[TP0820-TP0247 (0.74644035), TP0067-TP0247 (0.79531366)]
COG0457	COG0860	BT9727_1061	AAT62229.1	Probable transcriptional regulator	BT9727_0141	AAT61428.1	N-acetylmuramoyl-L-alanine amidase	[TP0820-TP0247 (0.74644035), TP0067-TP0247 (0.79531366)]
COG0457	COG0860	BT9727_4837	AAT62982.1	TPR domain protein {UniProtKB/TrEMBL:Q6HBD0}	BT9727_0141	AAT61428.1	N-acetylmuramoyl-L-alanine amidase	[TP0820-TP0247 (0.74644035), TP0067-TP0247 (0.79531366)]
COG0457	COG0860	BT9727_0937	AAT63730.1	Possible response regulator aspartate phosphatase	BT9727_2237	AAT59904.1	N-acetylmuramoyl-L-alanine amidase	[TP0820-TP0247 (0.74644035), TP0067-TP0247 (0.79531366)]
COG0457	COG0860	BT9727_0508	AAT62054.1	Transcriptional activator	BT9727_0141	AAT61428.1	N-acetylmuramoyl-L-alanine amidase	[TP0820-TP0247 (0.74644035), TP0067-TP0247 (0.79531366)]
COG0457	COG0860	BT9727_4214	AAT60853.1	Response regulator aspartate phosphatase	BT9727_0141	AAT61428.1	N-acetylmuramoyl-L-alanine amidase	[TP0820-TP0247 (0.74644035), TP0067-TP0247 (0.79531366)]
COG0457	COG0860	BT9727_2305	AAT59945.1	Response regulator aspartate phosphatase	BT9727_0141	AAT61428.1	N-acetylmuramoyl-L-alanine amidase	[TP0820-TP0247 (0.74644035), TP0067-TP0247 (0.79531366)]
COG0457	COG0860	BT9727_1401	AAT59459.1	TPR-repeat-containing protein	BT9727_2237	AAT59904.1	N-acetylmuramoyl-L-alanine amidase	[TP0820-TP0247 (0.74644035), TP0067-TP0247 (0.79531366)]
COG0457	COG0860	BT9727_2671	AAT63058.1	Hypothetical protein {UniProtKB/TrEMBL:Q6HHI1}	BT9727_2237	AAT59904.1	N-acetylmuramoyl-L-alanine amidase	[TP0820-TP0247 (0.74644035), TP0067-TP0247 (0.79531366)]
COG0457	COG0860	BT9727_1061	AAT62229.1	Probable transcriptional regulator	BT9727_2237	AAT59904.1	N-acetylmuramoyl-L-alanine amidase	[TP0820-TP0247 (0.74644035), TP0067-TP0247 (0.79531366)]
COG0457	COG0860	BT9727_1596	AAT59547.1	Response regulator aspartate phosphatase	BT9727_2237	AAT59904.1	N-acetylmuramoyl-L-alanine amidase	[TP0820-TP0247 (0.74644035), TP0067-TP0247 (0.79531366)]
COG0457	COG0860	BT9727_2671	AAT63058.1	Hypothetical protein {UniProtKB/TrEMBL:Q6HHI1}	BT9727_0141	AAT61428.1	N-acetylmuramoyl-L-alanine amidase	[TP0820-TP0247 (0.74644035), TP0067-TP0247 (0.79531366)]
COG0457	COG0860	BT9727_4837	AAT62982.1	TPR domain protein {UniProtKB/TrEMBL:Q6HBD0}	BT9727_2237	AAT59904.1	N-acetylmuramoyl-L-alanine amidase	[TP0820-TP0247 (0.74644035), TP0067-TP0247 (0.79531366)]
COG0457	COG0860	BT9727_3275	AAT60464.1	Response regulator aspartate phosphatase	BT9727_0141	AAT61428.1	N-acetylmuramoyl-L-alanine amidase	[TP0820-TP0247 (0.74644035), TP0067-TP0247 (0.79531366)]
COG0457	COG0860	BT9727_0508	AAT62054.1	Transcriptional activator	BT9727_2237	AAT59904.1	N-acetylmuramoyl-L-alanine amidase	[TP0820-TP0247 (0.74644035), TP0067-TP0247 (0.79531366)]
COG0457	COG0860	BT9727_3151	AAT61695.1	TPR repeat-containing protein	BT9727_2237	AAT59904.1	N-acetylmuramoyl-L-alanine amidase	[TP0820-TP0247 (0.74644035), TP0067-TP0247 (0.79531366)]
COG0457	COG0860	BT9727_3151	AAT61695.1	TPR repeat-containing protein	BT9727_0141	AAT61428.1	N-acetylmuramoyl-L-alanine amidase	[TP0820-TP0247 (0.74644035), TP0067-TP0247 (0.79531366)]
COG0457	COG0860	BT9727_4127	AAT60827.1	TPR domain protein {UniProtKB/TrEMBL:Q6HDD1}	BT9727_0141	AAT61428.1	N-acetylmuramoyl-L-alanine amidase	[TP0820-TP0247 (0.74644035), TP0067-TP0247 (0.79531366)]
COG0457	COG0860	BT9727_3275	AAT60464.1	Response regulator aspartate phosphatase	BT9727_2237	AAT59904.1	N-acetylmuramoyl-L-alanine amidase	[TP0820-TP0247 (0.74644035), TP0067-TP0247 (0.79531366)]
COG1057	COG1774	BT9727_4068	nadD	Probable nicotinate-nucleotide adenylyltransferase (EC 2.7.7.18) (Deamido-NAD(+) pyrophosphorylase) (Deamido-NAD(+) diphosphorylase) (Nicotinate mononucleotide adenylyltransferase) (NaMN adenylyltransferase)	BT9727_0028	AAT63762.1	Signal peptidase-like protein	[TP0741-TP0046 (0.7023217)]
COG0652	COG1749	BT9727_3802	AAT60716.1	Peptidyl-prolyl cis-trans isomerase B	BT9727_1541	AAT62539.1	Flagellar hook protein {UniProtKB/TrEMBL:Q6HKP8}	[TP0947-TP0727 (0.6414869)]
COG1186	COG1925	BT9727_4867	AAT61109.1	Peptide chain release factor	BT9727_3790	AAT60710.1	Phosphocarrier protein HPr	[TP0576-TP0589 (0.79878455)]
COG1186	COG1925	BT9727_4867	AAT61109.1	Peptide chain release factor	BT9727_4830	AAT63333.1	Phosphocarrier protein HPr	[TP0576-TP0589 (0.79878455)]
COG1177	COG1558	BT9727_1179	AAT59690.1	Spermidine/putrescine ABC transporter, permease	BT9727_1532	AAT63144.1	Flagellar basal-body rod protein	[TP0654-TP0397 (0.7022186)]
COG0319	COG0333	BT9727_4040	AAT61033.1	UPF0054 protein BT9727_4040	BT9727_3665	rpmF	50S ribosomal protein L32	[TP0650-TP0807 (0.80809164)]
COG0301	COG0849	BT9727_4381	AAT60918.1	Thiamine biosynthesis protein	BT9727_3649	AAT60646.1	Cell division protein {UniProtKB/TrEMBL:Q6HEQ7}	[TP0559-TP0389 (0.64923996)]
COG0216	COG0457	BT9727_5013	prfA	Peptide chain release factor 1 (RF-1)	BT9727_1596	AAT59547.1	Response regulator aspartate phosphatase	[TP0051-TP0067 (0.7097377)]
COG0216	COG0457	BT9727_5013	prfA	Peptide chain release factor 1 (RF-1)	BT9727_4127	AAT60827.1	TPR domain protein {UniProtKB/TrEMBL:Q6HDD1}	[TP0051-TP0067 (0.7097377)]
COG0216	COG0457	BT9727_5013	prfA	Peptide chain release factor 1 (RF-1)	BT9727_4214	AAT60853.1	Response regulator aspartate phosphatase	[TP0051-TP0067 (0.7097377)]
COG0216	COG0457	BT9727_5013	prfA	Peptide chain release factor 1 (RF-1)	BT9727_3151	AAT61695.1	TPR repeat-containing protein	[TP0051-TP0067 (0.7097377)]
COG0216	COG0457	BT9727_5013	prfA	Peptide chain release factor 1 (RF-1)	BT9727_0937	AAT63730.1	Possible response regulator aspartate phosphatase	[TP0051-TP0067 (0.7097377)]
COG0216	COG0457	BT9727_5013	prfA	Peptide chain release factor 1 (RF-1)	BT9727_1401	AAT59459.1	TPR-repeat-containing protein	[TP0051-TP0067 (0.7097377)]
COG0216	COG0457	BT9727_5013	prfA	Peptide chain release factor 1 (RF-1)	BT9727_2305	AAT59945.1	Response regulator aspartate phosphatase	[TP0051-TP0067 (0.7097377)]
COG0216	COG0457	BT9727_5013	prfA	Peptide chain release factor 1 (RF-1)	BT9727_4837	AAT62982.1	TPR domain protein {UniProtKB/TrEMBL:Q6HBD0}	[TP0051-TP0067 (0.7097377)]
COG0216	COG0457	BT9727_5013	prfA	Peptide chain release factor 1 (RF-1)	BT9727_1061	AAT62229.1	Probable transcriptional regulator	[TP0051-TP0067 (0.7097377)]
COG0216	COG0457	BT9727_5013	prfA	Peptide chain release factor 1 (RF-1)	BT9727_0508	AAT62054.1	Transcriptional activator	[TP0051-TP0067 (0.7097377)]
COG0216	COG0457	BT9727_5013	prfA	Peptide chain release factor 1 (RF-1)	BT9727_2671	AAT63058.1	Hypothetical protein {UniProtKB/TrEMBL:Q6HHI1}	[TP0051-TP0067 (0.7097377)]
COG0216	COG0457	BT9727_5013	prfA	Peptide chain release factor 1 (RF-1)	BT9727_3275	AAT60464.1	Response regulator aspartate phosphatase	[TP0051-TP0067 (0.7097377)]
COG1360	COG4786	BT9727_1516	AAT63159.1	Chemotaxis motB protein, OmpA family	BT9727_1559	AAT62536.1	Flagellar basal-body rod protein	[TP0724-TP0961 (0.729456)]
COG1360	COG4786	BT9727_4247	AAT60875.1	Motility protein B {UniProtKB/TrEMBL:Q6HD13}	BT9727_1559	AAT62536.1	Flagellar basal-body rod protein	[TP0724-TP0961 (0.729456)]
COG0687	COG0693	BT9727_1180	AAT62241.1	Spermidine/putrescine ABC transporter,	BT9727_4224	AAT60860.1	ThiJ/PfpI family protein	[TP0655-TP0445 (0.5706956)]
COG0687	COG0693	BT9727_1180	AAT62241.1	Spermidine/putrescine ABC transporter,	BT9727_0751	AAT62456.1	Protease I, ThiJ/PfpI family protein	[TP0655-TP0445 (0.5706956)]
COG0687	COG0693	BT9727_1180	AAT62241.1	Spermidine/putrescine ABC transporter,	BT9727_4222	AAT60858.1	ThiJ/PfpI family protein	[TP0655-TP0445 (0.5706956)]
COG0687	COG0693	BT9727_1180	AAT62241.1	Spermidine/putrescine ABC transporter,	BT9727_3408	AAT60514.1	4-methyl-5(B-hydroxyethyl)-thiazole monophosphate	[TP0655-TP0445 (0.5706956)]
COG0687	COG0693	BT9727_1180	AAT62241.1	Spermidine/putrescine ABC transporter,	BT9727_1501	AAT59501.1	ThiJ/PfpI family protein	[TP0655-TP0445 (0.5706956)]
COG1352	COG2206	BT9727_1522	AAT63150.1	Chemotaxis protein methyltransferase	BT9727_0897	AAT59242.1	HD domain protein {UniProtKB/TrEMBL:Q6HMI4}	[TP0630-TP0877 (0.67253613)]
COG1352	COG2206	BT9727_0916	AAT62381.1	Chemotaxis protein methyltransferase	BT9727_0897	AAT59242.1	HD domain protein {UniProtKB/TrEMBL:Q6HMI4}	[TP0630-TP0877 (0.67253613)]
COG0802	COG1774	BT9727_0230	AAT58953.1	Hypothetical protein {UniProtKB/TrEMBL:Q6HPD6}	BT9727_0028	AAT63762.1	Signal peptidase-like protein	[TP0875-TP0046 (0.67547834)]
COG0608	COG1366	BT9727_4142	AAT63698.1	Single-stranded-DNA-specific exonuclease	BT9727_0911	AAT63743.1	Anti-sigma B factor antagonist	[TP0704-TP0540 (0.7098393)]
COG0608	COG1366	BT9727_4142	AAT63698.1	Single-stranded-DNA-specific exonuclease	BT9727_3815	AAT61060.1	Anti-sigma F factor antagonist	[TP0704-TP0540 (0.7098393)]
COG0705	COG1187	BT9727_0221	AAT58951.1	Hypothetical protein {UniProtKB/TrEMBL:Q6HPE4}	BT9727_1355	AAT59449.1	Pseudouridylate synthase	[TP0982-TP0459 (0.6079956)]
COG0705	COG1187	BT9727_0221	AAT58951.1	Hypothetical protein {UniProtKB/TrEMBL:Q6HPE4}	BT9727_2160	AAT59853.1	Pseudouridylate synthase	[TP0982-TP0459 (0.6079956)]
COG0705	COG1187	BT9727_0221	AAT58951.1	Hypothetical protein {UniProtKB/TrEMBL:Q6HPE4}	BT9727_4438	AAT60936.1	Pseudouridylate synthase	[TP0982-TP0459 (0.6079956)]
COG0705	COG1187	BT9727_0221	AAT58951.1	Hypothetical protein {UniProtKB/TrEMBL:Q6HPE4}	BT9727_4284	AAT60887.1	Pseudouridylate synthase	[TP0982-TP0459 (0.6079956)]
COG0569	COG1256	BT9727_3720	AAT60685.1	Potassium uptake protein, Trk family	BT9727_1526	AAT59487.1	Flagellar hook-associated protein 1	[TP0024-TP0660 (0.58621275)]
COG0290	COG0457	BT9727_4306	AAT63536.1	Translation initiation factor IF-3	BT9727_3151	AAT61695.1	TPR repeat-containing protein	[TP0850-TP0095 (0.6947713)]
COG0290	COG0457	BT9727_4306	AAT63536.1	Translation initiation factor IF-3	BT9727_4214	AAT60853.1	Response regulator aspartate phosphatase	[TP0850-TP0095 (0.6947713)]
COG0290	COG0457	BT9727_4306	AAT63536.1	Translation initiation factor IF-3	BT9727_4127	AAT60827.1	TPR domain protein {UniProtKB/TrEMBL:Q6HDD1}	[TP0850-TP0095 (0.6947713)]
COG0290	COG0457	BT9727_4306	AAT63536.1	Translation initiation factor IF-3	BT9727_3275	AAT60464.1	Response regulator aspartate phosphatase	[TP0850-TP0095 (0.6947713)]
COG0290	COG0457	BT9727_4306	AAT63536.1	Translation initiation factor IF-3	BT9727_1401	AAT59459.1	TPR-repeat-containing protein	[TP0850-TP0095 (0.6947713)]
COG0290	COG0457	BT9727_4306	AAT63536.1	Translation initiation factor IF-3	BT9727_2671	AAT63058.1	Hypothetical protein {UniProtKB/TrEMBL:Q6HHI1}	[TP0850-TP0095 (0.6947713)]
COG0290	COG0457	BT9727_4306	AAT63536.1	Translation initiation factor IF-3	BT9727_1061	AAT62229.1	Probable transcriptional regulator	[TP0850-TP0095 (0.6947713)]
COG0290	COG0457	BT9727_4306	AAT63536.1	Translation initiation factor IF-3	BT9727_1596	AAT59547.1	Response regulator aspartate phosphatase	[TP0850-TP0095 (0.6947713)]
COG0290	COG0457	BT9727_4306	AAT63536.1	Translation initiation factor IF-3	BT9727_2305	AAT59945.1	Response regulator aspartate phosphatase	[TP0850-TP0095 (0.6947713)]
COG0290	COG0457	BT9727_4306	AAT63536.1	Translation initiation factor IF-3	BT9727_4837	AAT62982.1	TPR domain protein {UniProtKB/TrEMBL:Q6HBD0}	[TP0850-TP0095 (0.6947713)]
COG0290	COG0457	BT9727_4306	AAT63536.1	Translation initiation factor IF-3	BT9727_0508	AAT62054.1	Transcriptional activator	[TP0850-TP0095 (0.6947713)]
COG0290	COG0457	BT9727_4306	AAT63536.1	Translation initiation factor IF-3	BT9727_0937	AAT63730.1	Possible response regulator aspartate phosphatase	[TP0850-TP0095 (0.6947713)]
COG0080	COG0301	BT9727_0093	rplK	50S ribosomal protein L11	BT9727_4381	AAT60918.1	Thiamine biosynthesis protein	[TP0237-TP0559 (0.59848577)]
COG0782	COG0860	BT9727_4112	AAT63658.1	Transcription elongation factor	BT9727_2237	AAT59904.1	N-acetylmuramoyl-L-alanine amidase	[TP0019-TP0247 (0.7668169)]
COG0782	COG0860	BT9727_4112	AAT63658.1	Transcription elongation factor	BT9727_0141	AAT61428.1	N-acetylmuramoyl-L-alanine amidase	[TP0019-TP0247 (0.7668169)]
COG0234	COG1619	BT9727_0238	groS	10 kDa chaperonin (Protein Cpn10) (groES protein)	BT9727_1783	AAT63377.1	Microcin immunity protein	[TP1013-TP0688 (0.6288964)]
COG0234	COG1619	BT9727_0238	groS	10 kDa chaperonin (Protein Cpn10) (groES protein)	BT9727_5047	AAT63455.1	Hypothetical protein {UniProtKB/TrEMBL:Q6HAR9}	[TP1013-TP0688 (0.6288964)]
COG0234	COG1619	BT9727_0238	groS	10 kDa chaperonin (Protein Cpn10) (groES protein)	BT9727_1254	AAT59404.1	Possible muramoyltetrapeptide carboxypeptidase;	[TP1013-TP0688 (0.6288964)]
COG0234	COG1619	BT9727_0238	groS	10 kDa chaperonin (Protein Cpn10) (groES protein)	BT9727_3018	AAT60301.1	Hypothetical protein {UniProtKB/TrEMBL:Q6HGI5}	[TP1013-TP0688 (0.6288964)]
COG0255	COG1516	BT9727_0114	AAT63866.1	Ribosomal protein L29 {UniProtKB/TrEMBL:Q6HPQ0}	BT9727_1529	AAT63146.1	Flagellar protein {UniProtKB/TrEMBL:Q6HKR0}	[TP0197-TP0943 (0.5311184)]
COG1344	COG5401	BT9727_1546	AAT59520.1	Flagellin {UniProtKB/TrEMBL:Q6HKP3}	BT9727_4219	AAT63707.1	Germination protein {UniProtKB/TrEMBL:Q6HD41}	[TP0792-TP0832 (0.55516005), TP0868-TP0832 (0.6009694)]
COG1344	COG5401	BT9727_1527	AAT59514.1	Flagellar hook-associated protein 3	BT9727_4219	AAT63707.1	Germination protein {UniProtKB/TrEMBL:Q6HD41}	[TP0792-TP0832 (0.55516005), TP0868-TP0832 (0.6009694)]
COG1344	COG5401	BT9727_1547	AAT59521.1	Flagellin {UniProtKB/TrEMBL:Q6HKP2}	BT9727_4219	AAT63707.1	Germination protein {UniProtKB/TrEMBL:Q6HD41}	[TP0792-TP0832 (0.55516005), TP0868-TP0832 (0.6009694)]
COG0824	COG1480	BT9727_4250	AAT63692.1	Hypothetical protein {UniProtKB/TrEMBL:Q6HD10}	BT9727_4041	AAT63516.1	Metal-dependent phosphohydrolase	[TP0156-TP0651 (0.6079956)]
COG0824	COG1480	BT9727_3363	AAT61438.1	Possible 4-hydroxybenzoyl-CoA thioesterase	BT9727_4041	AAT63516.1	Metal-dependent phosphohydrolase	[TP0156-TP0651 (0.6079956)]
COG4786	COG5401	BT9727_1559	AAT62536.1	Flagellar basal-body rod protein	BT9727_4219	AAT63707.1	Germination protein {UniProtKB/TrEMBL:Q6HD41}	[TP0960-TP0832 (0.6306055)]
COG0322	COG0353	BT9727_4255	uvrC	UvrABC system protein C (Protein uvrC) (Excinuclease ABC subunit C)	BT9727_0021	recR	Recombination protein recR	[TP0472-TP1004 (0.53674763)]
COG0322	COG0353	BT9727_2481	AAT63880.1	Excinuclease ABC, C subunit, N-terminal region	BT9727_0021	recR	Recombination protein recR	[TP0472-TP1004 (0.53674763)]
COG0771	COG1595	BT9727_3654	murD	UDP-N-acetylmuramoylalanine--D-glutamate ligase (EC 6.3.2.9) (UDP-N- acetylmuramoyl-L-alanyl-D-glutamate synthetase) (D-glutamic acid- adding enzyme)	BT9727_2287	AAT61444.1	RNA polymerase sigma-70 factor	[TP0903-TP0092 (0.6651206)]
COG0771	COG1595	BT9727_3654	murD	UDP-N-acetylmuramoylalanine--D-glutamate ligase (EC 6.3.2.9) (UDP-N- acetylmuramoyl-L-alanyl-D-glutamate synthetase) (D-glutamic acid- adding enzyme)	BT9727_0090	AAT58913.1	RNA polymerase sigma-30 factor	[TP0903-TP0092 (0.6651206)]
COG0771	COG1595	BT9727_3654	murD	UDP-N-acetylmuramoylalanine--D-glutamate ligase (EC 6.3.2.9) (UDP-N- acetylmuramoyl-L-alanyl-D-glutamate synthetase) (D-glutamic acid- adding enzyme)	BT9727_1012	AAT59294.1	RNA polymerase sigma factor	[TP0903-TP0092 (0.6651206)]
COG0771	COG1595	BT9727_3654	murD	UDP-N-acetylmuramoylalanine--D-glutamate ligase (EC 6.3.2.9) (UDP-N- acetylmuramoyl-L-alanyl-D-glutamate synthetase) (D-glutamic acid- adding enzyme)	BT9727_2248	AAT59909.1	RNA polymerase sigma factor, ECF subfamily	[TP0903-TP0092 (0.6651206)]
COG0771	COG1595	BT9727_3654	murD	UDP-N-acetylmuramoylalanine--D-glutamate ligase (EC 6.3.2.9) (UDP-N- acetylmuramoyl-L-alanyl-D-glutamate synthetase) (D-glutamic acid- adding enzyme)	BT9727_4602	AAT61003.1	Possible RNA polymerase sigma factor, ECF	[TP0903-TP0092 (0.6651206)]
COG0771	COG1595	BT9727_3654	murD	UDP-N-acetylmuramoylalanine--D-glutamate ligase (EC 6.3.2.9) (UDP-N- acetylmuramoyl-L-alanyl-D-glutamate synthetase) (D-glutamic acid- adding enzyme)	BT9727_0558	AAT59055.1	RNA polymerase sigma-70 factor, ECF subfamily	[TP0903-TP0092 (0.6651206)]
COG0771	COG1595	BT9727_3654	murD	UDP-N-acetylmuramoylalanine--D-glutamate ligase (EC 6.3.2.9) (UDP-N- acetylmuramoyl-L-alanyl-D-glutamate synthetase) (D-glutamic acid- adding enzyme)	BT9727_1502	AAT59502.1	RNA polymerase, ECF-type sigma factor	[TP0903-TP0092 (0.6651206)]
COG0771	COG1595	BT9727_3654	murD	UDP-N-acetylmuramoylalanine--D-glutamate ligase (EC 6.3.2.9) (UDP-N- acetylmuramoyl-L-alanyl-D-glutamate synthetase) (D-glutamic acid- adding enzyme)	BT9727_2552	AAT61327.1	RNA polymerase ECF-type sigma factor	[TP0903-TP0092 (0.6651206)]
COG0771	COG1595	BT9727_3654	murD	UDP-N-acetylmuramoylalanine--D-glutamate ligase (EC 6.3.2.9) (UDP-N- acetylmuramoyl-L-alanyl-D-glutamate synthetase) (D-glutamic acid- adding enzyme)	BT9727_1636	AAT63290.1	RNA polymerase sigma-70 factor, ECF subfamily	[TP0903-TP0092 (0.6651206)]
COG0771	COG1595	BT9727_3654	murD	UDP-N-acetylmuramoylalanine--D-glutamate ligase (EC 6.3.2.9) (UDP-N- acetylmuramoyl-L-alanyl-D-glutamate synthetase) (D-glutamic acid- adding enzyme)	BT9727_0953	AAT59264.1	RNA polymerase sigma-70 factor, ECF subfamily	[TP0903-TP0092 (0.6651206)]
COG0771	COG1595	BT9727_3654	murD	UDP-N-acetylmuramoylalanine--D-glutamate ligase (EC 6.3.2.9) (UDP-N- acetylmuramoyl-L-alanyl-D-glutamate synthetase) (D-glutamic acid- adding enzyme)	BT9727_3349	AAT61451.1	RNA polymerase ECF-type sigma factor	[TP0903-TP0092 (0.6651206)]
COG0771	COG1595	BT9727_3654	murD	UDP-N-acetylmuramoylalanine--D-glutamate ligase (EC 6.3.2.9) (UDP-N- acetylmuramoyl-L-alanyl-D-glutamate synthetase) (D-glutamic acid- adding enzyme)	BT9727_5044	AAT62630.1	RNA polymerase sigma-70 factor, ECF subfamily	[TP0903-TP0092 (0.6651206)]
COG0771	COG1595	BT9727_3654	murD	UDP-N-acetylmuramoylalanine--D-glutamate ligase (EC 6.3.2.9) (UDP-N- acetylmuramoyl-L-alanyl-D-glutamate synthetase) (D-glutamic acid- adding enzyme)	BT9727_4352	AAT60910.1	Possible sigma factor, ECF subfamily	[TP0903-TP0092 (0.6651206)]
COG0771	COG1595	BT9727_3654	murD	UDP-N-acetylmuramoylalanine--D-glutamate ligase (EC 6.3.2.9) (UDP-N- acetylmuramoyl-L-alanyl-D-glutamate synthetase) (D-glutamic acid- adding enzyme)	BT9727_1945	AAT59722.1	RNA polymerase sigma subunit, ECF subfamily	[TP0903-TP0092 (0.6651206)]
COG0771	COG1595	BT9727_3654	murD	UDP-N-acetylmuramoylalanine--D-glutamate ligase (EC 6.3.2.9) (UDP-N- acetylmuramoyl-L-alanyl-D-glutamate synthetase) (D-glutamic acid- adding enzyme)	BT9727_1587	AAT62142.1	RNA polymerase, ECF-type sigma factor	[TP0903-TP0092 (0.6651206)]
COG0771	COG1595	BT9727_3654	murD	UDP-N-acetylmuramoylalanine--D-glutamate ligase (EC 6.3.2.9) (UDP-N- acetylmuramoyl-L-alanyl-D-glutamate synthetase) (D-glutamic acid- adding enzyme)	BT9727_3026	AAT60307.1	RNA polymerase sigma-70 factor	[TP0903-TP0092 (0.6651206)]
COG1677	COG1815	BT9727_1533	AAT63143.1	Flagellar hook-basal body complex	BT9727_1531	AAT63145.1	Flagellar basal-body rod protein	[TP0398-TP0396 (0.79194725)]
COG0188	COG0305	BT9727_3354	AAT60490.1	DNA topoisomerase IV, subunit A	BT9727_0849	AAT62405.1	Replicative DNA helicase	[TP0005-TP0058 (0.73312306)]
COG0188	COG0305	BT9727_0006	AAT58889.1	DNA topoisomerase II, ATP-hydrolyzing	BT9727_5149	AAT61220.1	Replicative DNA helicase	[TP0005-TP0058 (0.73312306)]
COG0188	COG0305	BT9727_3354	AAT60490.1	DNA topoisomerase IV, subunit A	BT9727_5149	AAT61220.1	Replicative DNA helicase	[TP0005-TP0058 (0.73312306)]
COG0188	COG0305	BT9727_0006	AAT58889.1	DNA topoisomerase II, ATP-hydrolyzing	BT9727_0849	AAT62405.1	Replicative DNA helicase	[TP0005-TP0058 (0.73312306)]
COG0233	COG1283	BT9727_3565	frr	Ribosome recycling factor (Ribosome-releasing factor) (RRF)	BT9727_0696	AAT62501.1	Sodium-dependent phosphate transporter	[TP0604-TP0771 (0.7316062)]
COG0840	COG1344	BT9727_1837	AAT63423.1	Methyl-accepting chemotaxis protein	BT9727_1547	AAT59521.1	Flagellin {UniProtKB/TrEMBL:Q6HKP2}	[TP0640-TP0870 (0.6975479)]
COG0840	COG1344	BT9727_5103	AAT63467.1	Methyl-accepting chemotaxis protein, C-terminal	BT9727_1527	AAT59514.1	Flagellar hook-associated protein 3	[TP0640-TP0870 (0.6975479)]
COG0840	COG1344	BT9727_0355	AAT61241.1	Methyl-accepting chemotaxis protein	BT9727_1527	AAT59514.1	Flagellar hook-associated protein 3	[TP0640-TP0870 (0.6975479)]
COG0840	COG1344	BT9727_4749	AAT61065.1	Chemotaxis signal transducer	BT9727_1527	AAT59514.1	Flagellar hook-associated protein 3	[TP0640-TP0870 (0.6975479)]
COG0840	COG1344	BT9727_4724	AAT63273.1	Methyl-accepting chemotaxis protein	BT9727_1546	AAT59520.1	Flagellin {UniProtKB/TrEMBL:Q6HKP3}	[TP0640-TP0870 (0.6975479)]
COG0840	COG1344	BT9727_0594	AAT62450.1	Methyl-accepting chemotaxis protein	BT9727_1527	AAT59514.1	Flagellar hook-associated protein 3	[TP0640-TP0870 (0.6975479)]
COG0840	COG1344	BT9727_4782	AAT63305.1	Methyl-accepting chemotaxis protein	BT9727_1546	AAT59520.1	Flagellin {UniProtKB/TrEMBL:Q6HKP3}	[TP0640-TP0870 (0.6975479)]
COG0840	COG1344	BT9727_0469	AAT62354.1	Methyl-accepting chemotaxis protein	BT9727_1546	AAT59520.1	Flagellin {UniProtKB/TrEMBL:Q6HKP3}	[TP0640-TP0870 (0.6975479)]
COG0840	COG1344	BT9727_4724	AAT63273.1	Methyl-accepting chemotaxis protein	BT9727_1547	AAT59521.1	Flagellin {UniProtKB/TrEMBL:Q6HKP2}	[TP0640-TP0870 (0.6975479)]
COG0840	COG1344	BT9727_0594	AAT62450.1	Methyl-accepting chemotaxis protein	BT9727_1546	AAT59520.1	Flagellin {UniProtKB/TrEMBL:Q6HKP3}	[TP0640-TP0870 (0.6975479)]
COG0840	COG1344	BT9727_4750	AAT61066.1	Chemotaxis signal transducer	BT9727_1546	AAT59520.1	Flagellin {UniProtKB/TrEMBL:Q6HKP3}	[TP0640-TP0870 (0.6975479)]
COG0840	COG1344	BT9727_4749	AAT61065.1	Chemotaxis signal transducer	BT9727_1547	AAT59521.1	Flagellin {UniProtKB/TrEMBL:Q6HKP2}	[TP0640-TP0870 (0.6975479)]
COG0840	COG1344	BT9727_0339	AAT62238.1	Methyl-accepting chemotaxis protein	BT9727_1527	AAT59514.1	Flagellar hook-associated protein 3	[TP0640-TP0870 (0.6975479)]
COG0840	COG1344	BT9727_1837	AAT63423.1	Methyl-accepting chemotaxis protein	BT9727_1527	AAT59514.1	Flagellar hook-associated protein 3	[TP0640-TP0870 (0.6975479)]
COG0840	COG1344	BT9727_0486	AAT62368.1	Methyl-accepting chemotaxis protein	BT9727_1527	AAT59514.1	Flagellar hook-associated protein 3	[TP0640-TP0870 (0.6975479)]
COG0840	COG1344	BT9727_4724	AAT63273.1	Methyl-accepting chemotaxis protein	BT9727_1527	AAT59514.1	Flagellar hook-associated protein 3	[TP0640-TP0870 (0.6975479)]
COG0840	COG1344	BT9727_0338	AAT58995.1	Methyl-accepting chemotaxis protein	BT9727_1547	AAT59521.1	Flagellin {UniProtKB/TrEMBL:Q6HKP2}	[TP0640-TP0870 (0.6975479)]
COG0840	COG1344	BT9727_0339	AAT62238.1	Methyl-accepting chemotaxis protein	BT9727_1546	AAT59520.1	Flagellin {UniProtKB/TrEMBL:Q6HKP3}	[TP0640-TP0870 (0.6975479)]
COG0840	COG1344	BT9727_0355	AAT61241.1	Methyl-accepting chemotaxis protein	BT9727_1547	AAT59521.1	Flagellin {UniProtKB/TrEMBL:Q6HKP2}	[TP0640-TP0870 (0.6975479)]
COG0840	COG1344	BT9727_0355	AAT61241.1	Methyl-accepting chemotaxis protein	BT9727_1546	AAT59520.1	Flagellin {UniProtKB/TrEMBL:Q6HKP3}	[TP0640-TP0870 (0.6975479)]
COG0840	COG1344	BT9727_0339	AAT62238.1	Methyl-accepting chemotaxis protein	BT9727_1547	AAT59521.1	Flagellin {UniProtKB/TrEMBL:Q6HKP2}	[TP0640-TP0870 (0.6975479)]
COG0840	COG1344	BT9727_5103	AAT63467.1	Methyl-accepting chemotaxis protein, C-terminal	BT9727_1546	AAT59520.1	Flagellin {UniProtKB/TrEMBL:Q6HKP3}	[TP0640-TP0870 (0.6975479)]
COG0840	COG1344	BT9727_4750	AAT61066.1	Chemotaxis signal transducer	BT9727_1547	AAT59521.1	Flagellin {UniProtKB/TrEMBL:Q6HKP2}	[TP0640-TP0870 (0.6975479)]
COG0840	COG1344	BT9727_0338	AAT58995.1	Methyl-accepting chemotaxis protein	BT9727_1527	AAT59514.1	Flagellar hook-associated protein 3	[TP0640-TP0870 (0.6975479)]
COG0840	COG1344	BT9727_0469	AAT62354.1	Methyl-accepting chemotaxis protein	BT9727_1547	AAT59521.1	Flagellin {UniProtKB/TrEMBL:Q6HKP2}	[TP0640-TP0870 (0.6975479)]
COG0840	COG1344	BT9727_0338	AAT58995.1	Methyl-accepting chemotaxis protein	BT9727_1546	AAT59520.1	Flagellin {UniProtKB/TrEMBL:Q6HKP3}	[TP0640-TP0870 (0.6975479)]
COG0840	COG1344	BT9727_0486	AAT62368.1	Methyl-accepting chemotaxis protein	BT9727_1547	AAT59521.1	Flagellin {UniProtKB/TrEMBL:Q6HKP2}	[TP0640-TP0870 (0.6975479)]
COG0840	COG1344	BT9727_4782	AAT63305.1	Methyl-accepting chemotaxis protein	BT9727_1547	AAT59521.1	Flagellin {UniProtKB/TrEMBL:Q6HKP2}	[TP0640-TP0870 (0.6975479)]
COG0840	COG1344	BT9727_0594	AAT62450.1	Methyl-accepting chemotaxis protein	BT9727_1547	AAT59521.1	Flagellin {UniProtKB/TrEMBL:Q6HKP2}	[TP0640-TP0870 (0.6975479)]
COG0840	COG1344	BT9727_0486	AAT62368.1	Methyl-accepting chemotaxis protein	BT9727_1546	AAT59520.1	Flagellin {UniProtKB/TrEMBL:Q6HKP3}	[TP0640-TP0870 (0.6975479)]
COG0840	COG1344	BT9727_4749	AAT61065.1	Chemotaxis signal transducer	BT9727_1546	AAT59520.1	Flagellin {UniProtKB/TrEMBL:Q6HKP3}	[TP0640-TP0870 (0.6975479)]
COG0840	COG1344	BT9727_0469	AAT62354.1	Methyl-accepting chemotaxis protein	BT9727_1527	AAT59514.1	Flagellar hook-associated protein 3	[TP0640-TP0870 (0.6975479)]
COG0840	COG1344	BT9727_1837	AAT63423.1	Methyl-accepting chemotaxis protein	BT9727_1546	AAT59520.1	Flagellin {UniProtKB/TrEMBL:Q6HKP3}	[TP0640-TP0870 (0.6975479)]
COG0840	COG1344	BT9727_5103	AAT63467.1	Methyl-accepting chemotaxis protein, C-terminal	BT9727_1547	AAT59521.1	Flagellin {UniProtKB/TrEMBL:Q6HKP2}	[TP0640-TP0870 (0.6975479)]
COG0840	COG1344	BT9727_4782	AAT63305.1	Methyl-accepting chemotaxis protein	BT9727_1527	AAT59514.1	Flagellar hook-associated protein 3	[TP0640-TP0870 (0.6975479)]
COG0840	COG1344	BT9727_4750	AAT61066.1	Chemotaxis signal transducer	BT9727_1527	AAT59514.1	Flagellar hook-associated protein 3	[TP0640-TP0870 (0.6975479)]
COG0024	COG1121	BT9727_1446	AAT62158.1	Methionine aminopeptidase	BT9727_4021	AAT63491.1	Cation ABC transporter, ATP-binding protein	[TP0842-TP0164 (0.77940726)]
COG0024	COG1121	BT9727_5038	AAT63446.1	Methionine aminopeptidase	BT9727_4021	AAT63491.1	Cation ABC transporter, ATP-binding protein	[TP0842-TP0164 (0.77940726)]
COG0024	COG1121	BT9727_0128	AAT60496.1	Methionine aminopeptidase	BT9727_4021	AAT63491.1	Cation ABC transporter, ATP-binding protein	[TP0842-TP0164 (0.77940726)]
COG0361	COG1214	BT9727_0129	infA	Translation initiation factor IF-1	BT9727_0231	AAT61319.1	Probable O-sialoglycoprotein endopeptidase	[TP0097-TP0876 (0.56457245)]
COG1509	COG2812	BT9727_2083	AAT61700.1	Lysine 2,3-aminomutase {UniProtKB/TrEMBL:Q6HJ66}	BT9727_0019	AAT58896.1	DNA polymerase III, gamma and tau subunits	[TP0121-TP1005 (0.5082704)]
COG0255	COG1011	BT9727_0114	AAT63866.1	Ribosomal protein L29 {UniProtKB/TrEMBL:Q6HPQ0}	BT9727_2494	AAT61368.1	Hydrolase, haloacid dehalogenase-like family	[TP0197-TP0158 (0.6077605)]
COG0255	COG1011	BT9727_0114	AAT63866.1	Ribosomal protein L29 {UniProtKB/TrEMBL:Q6HPQ0}	BT9727_5088	AAT63501.1	Hydrolase, haloacid dehalogenase-like family;	[TP0197-TP0158 (0.6077605)]
COG0255	COG1011	BT9727_0114	AAT63866.1	Ribosomal protein L29 {UniProtKB/TrEMBL:Q6HPQ0}	BT9727_4520	AAT60961.1	Haloacid dehalogenase-like hydrolase	[TP0197-TP0158 (0.6077605)]
COG0255	COG1011	BT9727_0114	AAT63866.1	Ribosomal protein L29 {UniProtKB/TrEMBL:Q6HPQ0}	BT9727_3623	AAT60631.1	Hydrolase, haloacid dehalogenase-like family	[TP0197-TP0158 (0.6077605)]
COG0255	COG1011	BT9727_0114	AAT63866.1	Ribosomal protein L29 {UniProtKB/TrEMBL:Q6HPQ0}	BT9727_3132	AAT60392.1	Hydrolase, haloacid dehalogenase-like family;	[TP0197-TP0158 (0.6077605)]
COG0546	COG0739	BT9727_2747	AAT60136.1	Hypothetical protein {UniProtKB/TrEMBL:Q6HHA5}	BT9727_4181	AAT60839.1	Stage IV sporulation protein FA	[TP0554-TP0782 (0.73069036)]
COG0546	COG0739	BT9727_2015	AAT59759.1	Phosphoglycolate phosphatase	BT9727_4964	AAT62603.1	Stage II sporulation protein Q	[TP0554-TP0782 (0.73069036)]
COG0546	COG0739	BT9727_0292	AAT61261.1	Haloacid dehalogenase-like hydrolase	BT9727_4683	AAT62556.1	Peptidase, M23/M37 family	[TP0554-TP0782 (0.73069036)]
COG0546	COG0739	BT9727_0292	AAT61261.1	Haloacid dehalogenase-like hydrolase	BT9727_4181	AAT60839.1	Stage IV sporulation protein FA	[TP0554-TP0782 (0.73069036)]
COG0546	COG0739	BT9727_2625	AAT60091.1	MTA/SAH nucleosidase, C-terminal region	BT9727_4181	AAT60839.1	Stage IV sporulation protein FA	[TP0554-TP0782 (0.73069036)]
COG0546	COG0739	BT9727_2004	AAT59749.1	Phosphoglycolate phosphatase	BT9727_4964	AAT62603.1	Stage II sporulation protein Q	[TP0554-TP0782 (0.73069036)]
COG0546	COG0739	BT9727_2625	AAT60091.1	MTA/SAH nucleosidase, C-terminal region	BT9727_1362	AAT63250.1	Cell wall endopeptidase, family M23/M37	[TP0554-TP0782 (0.73069036)]
COG0546	COG0739	BT9727_4839	ppaX	Pyrophosphatase ppaX (EC 3.6.1.1)	BT9727_4683	AAT62556.1	Peptidase, M23/M37 family	[TP0554-TP0782 (0.73069036)]
COG0546	COG0739	BT9727_2004	AAT59749.1	Phosphoglycolate phosphatase	BT9727_1362	AAT63250.1	Cell wall endopeptidase, family M23/M37	[TP0554-TP0782 (0.73069036)]
COG0546	COG0739	BT9727_2015	AAT59759.1	Phosphoglycolate phosphatase	BT9727_1362	AAT63250.1	Cell wall endopeptidase, family M23/M37	[TP0554-TP0782 (0.73069036)]
COG0546	COG0739	BT9727_4839	ppaX	Pyrophosphatase ppaX (EC 3.6.1.1)	BT9727_4181	AAT60839.1	Stage IV sporulation protein FA	[TP0554-TP0782 (0.73069036)]
COG0546	COG0739	BT9727_4839	ppaX	Pyrophosphatase ppaX (EC 3.6.1.1)	BT9727_1362	AAT63250.1	Cell wall endopeptidase, family M23/M37	[TP0554-TP0782 (0.73069036)]
COG0546	COG0739	BT9727_2015	AAT59759.1	Phosphoglycolate phosphatase	BT9727_4683	AAT62556.1	Peptidase, M23/M37 family	[TP0554-TP0782 (0.73069036)]
COG0546	COG0739	BT9727_0292	AAT61261.1	Haloacid dehalogenase-like hydrolase	BT9727_4964	AAT62603.1	Stage II sporulation protein Q	[TP0554-TP0782 (0.73069036)]
COG0546	COG0739	BT9727_2625	AAT60091.1	MTA/SAH nucleosidase, C-terminal region	BT9727_4683	AAT62556.1	Peptidase, M23/M37 family	[TP0554-TP0782 (0.73069036)]
COG0546	COG0739	BT9727_2747	AAT60136.1	Hypothetical protein {UniProtKB/TrEMBL:Q6HHA5}	BT9727_1362	AAT63250.1	Cell wall endopeptidase, family M23/M37	[TP0554-TP0782 (0.73069036)]
COG0546	COG0739	BT9727_2625	AAT60091.1	MTA/SAH nucleosidase, C-terminal region	BT9727_4964	AAT62603.1	Stage II sporulation protein Q	[TP0554-TP0782 (0.73069036)]
COG0546	COG0739	BT9727_2004	AAT59749.1	Phosphoglycolate phosphatase	BT9727_4683	AAT62556.1	Peptidase, M23/M37 family	[TP0554-TP0782 (0.73069036)]
COG0546	COG0739	BT9727_2015	AAT59759.1	Phosphoglycolate phosphatase	BT9727_4181	AAT60839.1	Stage IV sporulation protein FA	[TP0554-TP0782 (0.73069036)]
COG0546	COG0739	BT9727_0292	AAT61261.1	Haloacid dehalogenase-like hydrolase	BT9727_1362	AAT63250.1	Cell wall endopeptidase, family M23/M37	[TP0554-TP0782 (0.73069036)]
COG0546	COG0739	BT9727_2004	AAT59749.1	Phosphoglycolate phosphatase	BT9727_4181	AAT60839.1	Stage IV sporulation protein FA	[TP0554-TP0782 (0.73069036)]
COG0546	COG0739	BT9727_4839	ppaX	Pyrophosphatase ppaX (EC 3.6.1.1)	BT9727_4964	AAT62603.1	Stage II sporulation protein Q	[TP0554-TP0782 (0.73069036)]
COG0546	COG0739	BT9727_2747	AAT60136.1	Hypothetical protein {UniProtKB/TrEMBL:Q6HHA5}	BT9727_4964	AAT62603.1	Stage II sporulation protein Q	[TP0554-TP0782 (0.73069036)]
COG0546	COG0739	BT9727_2747	AAT60136.1	Hypothetical protein {UniProtKB/TrEMBL:Q6HHA5}	BT9727_4683	AAT62556.1	Peptidase, M23/M37 family	[TP0554-TP0782 (0.73069036)]
COG0220	COG5401	BT9727_4431	trmB	tRNA (guanine-N(7)-)-methyltransferase (EC 2.1.1.33) (tRNA(m7G46)- methyltransferase)	BT9727_4219	AAT63707.1	Germination protein {UniProtKB/TrEMBL:Q6HD41}	[TP0464-TP0832 (0.5858538)]
COG0242	COG1187	BT9727_3608	AAT60625.1	Peptide deformylase {UniProtKB/TrEMBL:Q6HEU8}	BT9727_1355	AAT59449.1	Pseudouridylate synthase	[TP0757-TP0459 (0.5284328)]
COG0242	COG1187	BT9727_3716	AAT60682.1	Polypeptide deformylase	BT9727_2160	AAT59853.1	Pseudouridylate synthase	[TP0757-TP0459 (0.5284328)]
COG0242	COG1187	BT9727_3608	AAT60625.1	Peptide deformylase {UniProtKB/TrEMBL:Q6HEU8}	BT9727_4284	AAT60887.1	Pseudouridylate synthase	[TP0757-TP0459 (0.5284328)]
COG0242	COG1187	BT9727_3608	AAT60625.1	Peptide deformylase {UniProtKB/TrEMBL:Q6HEU8}	BT9727_2160	AAT59853.1	Pseudouridylate synthase	[TP0757-TP0459 (0.5284328)]
COG0242	COG1187	BT9727_3716	AAT60682.1	Polypeptide deformylase	BT9727_4284	AAT60887.1	Pseudouridylate synthase	[TP0757-TP0459 (0.5284328)]
COG0242	COG1187	BT9727_3608	AAT60625.1	Peptide deformylase {UniProtKB/TrEMBL:Q6HEU8}	BT9727_4438	AAT60936.1	Pseudouridylate synthase	[TP0757-TP0459 (0.5284328)]
COG0242	COG1187	BT9727_3716	AAT60682.1	Polypeptide deformylase	BT9727_1355	AAT59449.1	Pseudouridylate synthase	[TP0757-TP0459 (0.5284328)]
COG0242	COG1187	BT9727_3716	AAT60682.1	Polypeptide deformylase	BT9727_4438	AAT60936.1	Pseudouridylate synthase	[TP0757-TP0459 (0.5284328)]
COG0457	COG0558	BT9727_0508	AAT62054.1	Transcriptional activator	BT9727_3523	AAT60573.1	CDP-diacylglycerol--glycerol-3-phosphate	[TP0067-TP0730 (0.86096925)]
COG0457	COG0558	BT9727_3275	AAT60464.1	Response regulator aspartate phosphatase	BT9727_3523	AAT60573.1	CDP-diacylglycerol--glycerol-3-phosphate	[TP0067-TP0730 (0.86096925)]
COG0457	COG0558	BT9727_4837	AAT62982.1	TPR domain protein {UniProtKB/TrEMBL:Q6HBD0}	BT9727_3523	AAT60573.1	CDP-diacylglycerol--glycerol-3-phosphate	[TP0067-TP0730 (0.86096925)]
COG0457	COG0558	BT9727_1401	AAT59459.1	TPR-repeat-containing protein	BT9727_3523	AAT60573.1	CDP-diacylglycerol--glycerol-3-phosphate	[TP0067-TP0730 (0.86096925)]
COG0457	COG0558	BT9727_4214	AAT60853.1	Response regulator aspartate phosphatase	BT9727_3523	AAT60573.1	CDP-diacylglycerol--glycerol-3-phosphate	[TP0067-TP0730 (0.86096925)]
COG0457	COG0558	BT9727_2671	AAT63058.1	Hypothetical protein {UniProtKB/TrEMBL:Q6HHI1}	BT9727_3523	AAT60573.1	CDP-diacylglycerol--glycerol-3-phosphate	[TP0067-TP0730 (0.86096925)]
COG0457	COG0558	BT9727_1596	AAT59547.1	Response regulator aspartate phosphatase	BT9727_3523	AAT60573.1	CDP-diacylglycerol--glycerol-3-phosphate	[TP0067-TP0730 (0.86096925)]
COG0457	COG0558	BT9727_3151	AAT61695.1	TPR repeat-containing protein	BT9727_3523	AAT60573.1	CDP-diacylglycerol--glycerol-3-phosphate	[TP0067-TP0730 (0.86096925)]
COG0457	COG0558	BT9727_0937	AAT63730.1	Possible response regulator aspartate phosphatase	BT9727_3523	AAT60573.1	CDP-diacylglycerol--glycerol-3-phosphate	[TP0067-TP0730 (0.86096925)]
COG0457	COG0558	BT9727_4127	AAT60827.1	TPR domain protein {UniProtKB/TrEMBL:Q6HDD1}	BT9727_3523	AAT60573.1	CDP-diacylglycerol--glycerol-3-phosphate	[TP0067-TP0730 (0.86096925)]
COG0457	COG0558	BT9727_2305	AAT59945.1	Response regulator aspartate phosphatase	BT9727_3523	AAT60573.1	CDP-diacylglycerol--glycerol-3-phosphate	[TP0067-TP0730 (0.86096925)]
COG0457	COG0558	BT9727_1061	AAT62229.1	Probable transcriptional regulator	BT9727_3523	AAT60573.1	CDP-diacylglycerol--glycerol-3-phosphate	[TP0067-TP0730 (0.86096925)]
COG0840	COG5401	BT9727_0338	AAT58995.1	Methyl-accepting chemotaxis protein	BT9727_4219	AAT63707.1	Germination protein {UniProtKB/TrEMBL:Q6HD41}	[TP0640-TP0832 (0.55516005)]
COG0840	COG5401	BT9727_0469	AAT62354.1	Methyl-accepting chemotaxis protein	BT9727_4219	AAT63707.1	Germination protein {UniProtKB/TrEMBL:Q6HD41}	[TP0640-TP0832 (0.55516005)]
COG0840	COG5401	BT9727_4724	AAT63273.1	Methyl-accepting chemotaxis protein	BT9727_4219	AAT63707.1	Germination protein {UniProtKB/TrEMBL:Q6HD41}	[TP0640-TP0832 (0.55516005)]
COG0840	COG5401	BT9727_5103	AAT63467.1	Methyl-accepting chemotaxis protein, C-terminal	BT9727_4219	AAT63707.1	Germination protein {UniProtKB/TrEMBL:Q6HD41}	[TP0640-TP0832 (0.55516005)]
COG0840	COG5401	BT9727_0594	AAT62450.1	Methyl-accepting chemotaxis protein	BT9727_4219	AAT63707.1	Germination protein {UniProtKB/TrEMBL:Q6HD41}	[TP0640-TP0832 (0.55516005)]
COG0840	COG5401	BT9727_1837	AAT63423.1	Methyl-accepting chemotaxis protein	BT9727_4219	AAT63707.1	Germination protein {UniProtKB/TrEMBL:Q6HD41}	[TP0640-TP0832 (0.55516005)]
COG0840	COG5401	BT9727_4749	AAT61065.1	Chemotaxis signal transducer	BT9727_4219	AAT63707.1	Germination protein {UniProtKB/TrEMBL:Q6HD41}	[TP0640-TP0832 (0.55516005)]
COG0840	COG5401	BT9727_4782	AAT63305.1	Methyl-accepting chemotaxis protein	BT9727_4219	AAT63707.1	Germination protein {UniProtKB/TrEMBL:Q6HD41}	[TP0640-TP0832 (0.55516005)]
COG0840	COG5401	BT9727_4750	AAT61066.1	Chemotaxis signal transducer	BT9727_4219	AAT63707.1	Germination protein {UniProtKB/TrEMBL:Q6HD41}	[TP0640-TP0832 (0.55516005)]
COG0840	COG5401	BT9727_0339	AAT62238.1	Methyl-accepting chemotaxis protein	BT9727_4219	AAT63707.1	Germination protein {UniProtKB/TrEMBL:Q6HD41}	[TP0640-TP0832 (0.55516005)]
COG0840	COG5401	BT9727_0486	AAT62368.1	Methyl-accepting chemotaxis protein	BT9727_4219	AAT63707.1	Germination protein {UniProtKB/TrEMBL:Q6HD41}	[TP0640-TP0832 (0.55516005)]
COG0840	COG5401	BT9727_0355	AAT61241.1	Methyl-accepting chemotaxis protein	BT9727_4219	AAT63707.1	Germination protein {UniProtKB/TrEMBL:Q6HD41}	[TP0640-TP0832 (0.55516005)]
COG0020	COG1508	BT9727_3564	uppS	Undecaprenyl pyrophosphate synthetase (EC 2.5.1.31) (UPP synthetase) (Di-trans,poly-cis-decaprenylcistransferase) (Undecaprenyl diphosphate synthase) (UDS)	BT9727_4821	AAT62574.1	RNA polymerase sigma-54 factor	[TP0603-TP0111 (0.79878455)]
COG0192	COG1774	BT9727_4500	metK	S-adenosylmethionine synthetase (EC 2.5.1.6) (Methionine adenosyltransferase) (AdoMet synthetase) (MAT)	BT9727_0028	AAT63762.1	Signal peptidase-like protein	[TP0794-TP0046 (0.7023217)]
COG0301	COG1509	BT9727_4381	AAT60918.1	Thiamine biosynthesis protein	BT9727_2083	AAT61700.1	Lysine 2,3-aminomutase {UniProtKB/TrEMBL:Q6HJ66}	[TP0559-TP0121 (0.62660724)]
COG0420	COG0739	BT9727_2135	AAT62180.1	Exonuclease SbcD {UniProtKB/TrEMBL:Q6HJ14}	BT9727_4181	AAT60839.1	Stage IV sporulation protein FA	[TP0626-TP0782 (0.7781429)]
COG0420	COG0739	BT9727_0931	AAT59253.1	DNA repair exonuclease {UniProtKB/TrEMBL:Q6HMF1}	BT9727_1362	AAT63250.1	Cell wall endopeptidase, family M23/M37	[TP0626-TP0782 (0.7781429)]
COG0420	COG0739	BT9727_2135	AAT62180.1	Exonuclease SbcD {UniProtKB/TrEMBL:Q6HJ14}	BT9727_1362	AAT63250.1	Cell wall endopeptidase, family M23/M37	[TP0626-TP0782 (0.7781429)]
COG0420	COG0739	BT9727_0931	AAT59253.1	DNA repair exonuclease {UniProtKB/TrEMBL:Q6HMF1}	BT9727_4181	AAT60839.1	Stage IV sporulation protein FA	[TP0626-TP0782 (0.7781429)]
COG0420	COG0739	BT9727_2135	AAT62180.1	Exonuclease SbcD {UniProtKB/TrEMBL:Q6HJ14}	BT9727_4683	AAT62556.1	Peptidase, M23/M37 family	[TP0626-TP0782 (0.7781429)]
COG0420	COG0739	BT9727_0931	AAT59253.1	DNA repair exonuclease {UniProtKB/TrEMBL:Q6HMF1}	BT9727_4683	AAT62556.1	Peptidase, M23/M37 family	[TP0626-TP0782 (0.7781429)]
COG0420	COG0739	BT9727_2135	AAT62180.1	Exonuclease SbcD {UniProtKB/TrEMBL:Q6HJ14}	BT9727_4964	AAT62603.1	Stage II sporulation protein Q	[TP0626-TP0782 (0.7781429)]
COG0420	COG0739	BT9727_0931	AAT59253.1	DNA repair exonuclease {UniProtKB/TrEMBL:Q6HMF1}	BT9727_4964	AAT62603.1	Stage II sporulation protein Q	[TP0626-TP0782 (0.7781429)]
COG1385	COG2812	BT9727_4048	AAT63521.1	Hypothetical protein {UniProtKB/TrEMBL:Q6HDL0}	BT9727_0019	AAT58896.1	DNA polymerase III, gamma and tau subunits	[TP0276-TP1005 (0.66627616)]
COG0217	COG0739	BT9727_0453	AAT59031.1	Hypothetical UPF0082 protein BT9727_0453	BT9727_4181	AAT60839.1	Stage IV sporulation protein FA	[TP0474-TP0864 (0.82349855)]
COG0217	COG0739	BT9727_0453	AAT59031.1	Hypothetical UPF0082 protein BT9727_0453	BT9727_4683	AAT62556.1	Peptidase, M23/M37 family	[TP0474-TP0864 (0.82349855)]
COG0217	COG0739	BT9727_0453	AAT59031.1	Hypothetical UPF0082 protein BT9727_0453	BT9727_4964	AAT62603.1	Stage II sporulation protein Q	[TP0474-TP0864 (0.82349855)]
COG0217	COG0739	BT9727_0453	AAT59031.1	Hypothetical UPF0082 protein BT9727_0453	BT9727_1362	AAT63250.1	Cell wall endopeptidase, family M23/M37	[TP0474-TP0864 (0.82349855)]
COG0242	COG0254	BT9727_3716	AAT60682.1	Polypeptide deformylase	BT9727_5015	rpmE	50S ribosomal protein L31 type B	[TP0757-TP0255 (0.6434887)]
COG0242	COG0254	BT9727_3608	AAT60625.1	Peptide deformylase {UniProtKB/TrEMBL:Q6HEU8}	BT9727_5015	rpmE	50S ribosomal protein L31 type B	[TP0757-TP0255 (0.6434887)]
COG0442	COG1466	BT9727_0373	AAT61247.1	Proline--tRNA ligase {UniProtKB/TrEMBL:Q6HNZ7}	BT9727_4060	AAT60811.1	Possible DNA polymerase III, delta subunit	[TP0160-TP0588 (0.66563916)]
COG0442	COG1466	BT9727_3560	AAT63899.1	Proline--tRNA ligase {UniProtKB/TrEMBL:Q6HEZ6}	BT9727_4060	AAT60811.1	Possible DNA polymerase III, delta subunit	[TP0160-TP0588 (0.66563916)]
COG0305	COG0593	BT9727_0849	AAT62405.1	Replicative DNA helicase	BT9727_0001	dnaA	Chromosomal replication initiator protein dnaA	[TP0058-TP0001 (0.9013428)]
COG0305	COG0593	BT9727_5149	AAT61220.1	Replicative DNA helicase	BT9727_0001	dnaA	Chromosomal replication initiator protein dnaA	[TP0058-TP0001 (0.9013428)]
COG0178	COG1197	BT9727_4844	AAT62583.1	UvrABC system protein A	BT9727_0048	AAT62190.1	Transcription-repair coupling factor	[TP0514-TP0344 (0.9414915)]
COG0264	COG0544	BT9727_3567	tsf	Elongation factor Ts (EF-Ts)	BT9727_4206	tig	Trigger factor {UniProtKB/Swiss-Prot:Q6HD53}	[TP0605-TP0506 (0.9100214)]
COG1344	COG1352	BT9727_1546	AAT59520.1	Flagellin {UniProtKB/TrEMBL:Q6HKP3}	BT9727_1522	AAT63150.1	Chemotaxis protein methyltransferase	[TP0870-TP0630 (0.7476691)]
COG1344	COG1352	BT9727_1547	AAT59521.1	Flagellin {UniProtKB/TrEMBL:Q6HKP2}	BT9727_0916	AAT62381.1	Chemotaxis protein methyltransferase	[TP0870-TP0630 (0.7476691)]
COG1344	COG1352	BT9727_1527	AAT59514.1	Flagellar hook-associated protein 3	BT9727_0916	AAT62381.1	Chemotaxis protein methyltransferase	[TP0870-TP0630 (0.7476691)]
COG1344	COG1352	BT9727_1527	AAT59514.1	Flagellar hook-associated protein 3	BT9727_1522	AAT63150.1	Chemotaxis protein methyltransferase	[TP0870-TP0630 (0.7476691)]
COG1344	COG1352	BT9727_1547	AAT59521.1	Flagellin {UniProtKB/TrEMBL:Q6HKP2}	BT9727_1522	AAT63150.1	Chemotaxis protein methyltransferase	[TP0870-TP0630 (0.7476691)]
COG1344	COG1352	BT9727_1546	AAT59520.1	Flagellin {UniProtKB/TrEMBL:Q6HKP3}	BT9727_0916	AAT62381.1	Chemotaxis protein methyltransferase	[TP0870-TP0630 (0.7476691)]
COG0495	COG1475	BT9727_4472	leuS	Leucyl-tRNA synthetase (EC 6.1.1.4) (Leucine--tRNA ligase) (LeuRS)	BT9727_5162	AAT63354.1	Stage 0 sporulation protein J	[TP0586-TP0271 (0.63095015)]
COG0495	COG1475	BT9727_4472	leuS	Leucyl-tRNA synthetase (EC 6.1.1.4) (Leucine--tRNA ligase) (LeuRS)	BT9727_5160	AAT63382.1	Stage 0 sporulation protein J	[TP0586-TP0271 (0.63095015)]
COG1352	COG1536	BT9727_1522	AAT63150.1	Chemotaxis protein methyltransferase	BT9727_1535	AAT63142.1	Flagellar motor switch protein fliG	[TP0630-TP0026 (0.7604114)]
COG1352	COG1536	BT9727_0916	AAT62381.1	Chemotaxis protein methyltransferase	BT9727_1535	AAT63142.1	Flagellar motor switch protein fliG	[TP0630-TP0026 (0.7604114)]
COG1344	COG1516	BT9727_1546	AAT59520.1	Flagellin {UniProtKB/TrEMBL:Q6HKP3}	BT9727_1529	AAT63146.1	Flagellar protein {UniProtKB/TrEMBL:Q6HKR0}	[TP0870-TP0943 (0.723277)]
COG1344	COG1516	BT9727_1547	AAT59521.1	Flagellin {UniProtKB/TrEMBL:Q6HKP2}	BT9727_1529	AAT63146.1	Flagellar protein {UniProtKB/TrEMBL:Q6HKR0}	[TP0870-TP0943 (0.723277)]
COG1344	COG1516	BT9727_1527	AAT59514.1	Flagellar hook-associated protein 3	BT9727_1529	AAT63146.1	Flagellar protein {UniProtKB/TrEMBL:Q6HKR0}	[TP0870-TP0943 (0.723277)]
COG0099	COG0216	BT9727_0130	rpsM	Ribosomal protein S13 {UniProtKB/TrEMBL:Q6HPN4}	BT9727_5013	prfA	Peptide chain release factor 1 (RF-1)	[TP0210-TP0051 (0.8775348)]
COG0803	COG1268	BT9727_1851	AAT63441.1	High-affinity zinc uptake system	BT9727_3381	AAT60503.1	BioY family protein {UniProtKB/TrEMBL:Q6HFH3}	[TP0034-TP0228 (0.8514437)]
COG0803	COG1268	BT9727_1851	AAT63441.1	High-affinity zinc uptake system	BT9727_4627	AAT63187.1	Biotin synthesis BioY protein	[TP0034-TP0228 (0.8514437)]
COG0442	COG0552	BT9727_0373	AAT61247.1	Proline--tRNA ligase {UniProtKB/TrEMBL:Q6HNZ7}	BT9727_3588	AAT60615.1	Recognition particle-docking protein FtsY	[TP0160-TP0578 (0.56216276)]
COG0442	COG0552	BT9727_3560	AAT63899.1	Proline--tRNA ligase {UniProtKB/TrEMBL:Q6HEZ6}	BT9727_3588	AAT60615.1	Recognition particle-docking protein FtsY	[TP0160-TP0578 (0.56216276)]
COG0242	COG0319	BT9727_3608	AAT60625.1	Peptide deformylase {UniProtKB/TrEMBL:Q6HEU8}	BT9727_4040	AAT61033.1	UPF0054 protein BT9727_4040	[TP0757-TP0650 (0.630912)]
COG0242	COG0319	BT9727_3716	AAT60682.1	Polypeptide deformylase	BT9727_4040	AAT61033.1	UPF0054 protein BT9727_4040	[TP0757-TP0650 (0.630912)]
COG0178	COG0845	BT9727_4844	AAT62583.1	UvrABC system protein A	BT9727_0709	AAT59124.1	Hypothetical protein {UniProtKB/TrEMBL:Q6HN18}	[TP0514-TP0965 (0.87363523)]
COG0178	COG0845	BT9727_4844	AAT62583.1	UvrABC system protein A	BT9727_4937	AAT63434.1	Probable efflux system, periplasmic component	[TP0514-TP0965 (0.87363523)]
COG0457	COG0566	BT9727_4837	AAT62982.1	TPR domain protein {UniProtKB/TrEMBL:Q6HBD0}	BT9727_4295	AAT60892.1	23S rRNA methyltransferase	[TP0095-TP0054 (0.73981166)]
COG0457	COG0566	BT9727_4127	AAT60827.1	TPR domain protein {UniProtKB/TrEMBL:Q6HDD1}	BT9727_4295	AAT60892.1	23S rRNA methyltransferase	[TP0095-TP0054 (0.73981166)]
COG0457	COG0566	BT9727_3275	AAT60464.1	Response regulator aspartate phosphatase	BT9727_0088	AAT58912.1	TRNA/rRNA methyltransferase (SpoU); probable TrmH	[TP0095-TP0054 (0.73981166)]
COG0457	COG0566	BT9727_4837	AAT62982.1	TPR domain protein {UniProtKB/TrEMBL:Q6HBD0}	BT9727_0088	AAT58912.1	TRNA/rRNA methyltransferase (SpoU); probable TrmH	[TP0095-TP0054 (0.73981166)]
COG0457	COG0566	BT9727_0937	AAT63730.1	Possible response regulator aspartate phosphatase	BT9727_4295	AAT60892.1	23S rRNA methyltransferase	[TP0095-TP0054 (0.73981166)]
COG0457	COG0566	BT9727_0508	AAT62054.1	Transcriptional activator	BT9727_0088	AAT58912.1	TRNA/rRNA methyltransferase (SpoU); probable TrmH	[TP0095-TP0054 (0.73981166)]
COG0457	COG0566	BT9727_2305	AAT59945.1	Response regulator aspartate phosphatase	BT9727_0088	AAT58912.1	TRNA/rRNA methyltransferase (SpoU); probable TrmH	[TP0095-TP0054 (0.73981166)]
COG0457	COG0566	BT9727_2305	AAT59945.1	Response regulator aspartate phosphatase	BT9727_4295	AAT60892.1	23S rRNA methyltransferase	[TP0095-TP0054 (0.73981166)]
COG0457	COG0566	BT9727_1401	AAT59459.1	TPR-repeat-containing protein	BT9727_0088	AAT58912.1	TRNA/rRNA methyltransferase (SpoU); probable TrmH	[TP0095-TP0054 (0.73981166)]
COG0457	COG0566	BT9727_1061	AAT62229.1	Probable transcriptional regulator	BT9727_4295	AAT60892.1	23S rRNA methyltransferase	[TP0095-TP0054 (0.73981166)]
COG0457	COG0566	BT9727_3275	AAT60464.1	Response regulator aspartate phosphatase	BT9727_4295	AAT60892.1	23S rRNA methyltransferase	[TP0095-TP0054 (0.73981166)]
COG0457	COG0566	BT9727_1401	AAT59459.1	TPR-repeat-containing protein	BT9727_4295	AAT60892.1	23S rRNA methyltransferase	[TP0095-TP0054 (0.73981166)]
COG0457	COG0566	BT9727_4127	AAT60827.1	TPR domain protein {UniProtKB/TrEMBL:Q6HDD1}	BT9727_0088	AAT58912.1	TRNA/rRNA methyltransferase (SpoU); probable TrmH	[TP0095-TP0054 (0.73981166)]
COG0457	COG0566	BT9727_1596	AAT59547.1	Response regulator aspartate phosphatase	BT9727_0088	AAT58912.1	TRNA/rRNA methyltransferase (SpoU); probable TrmH	[TP0095-TP0054 (0.73981166)]
COG0457	COG0566	BT9727_1596	AAT59547.1	Response regulator aspartate phosphatase	BT9727_4295	AAT60892.1	23S rRNA methyltransferase	[TP0095-TP0054 (0.73981166)]
COG0457	COG0566	BT9727_3151	AAT61695.1	TPR repeat-containing protein	BT9727_0088	AAT58912.1	TRNA/rRNA methyltransferase (SpoU); probable TrmH	[TP0095-TP0054 (0.73981166)]
COG0457	COG0566	BT9727_4214	AAT60853.1	Response regulator aspartate phosphatase	BT9727_0088	AAT58912.1	TRNA/rRNA methyltransferase (SpoU); probable TrmH	[TP0095-TP0054 (0.73981166)]
COG0457	COG0566	BT9727_2671	AAT63058.1	Hypothetical protein {UniProtKB/TrEMBL:Q6HHI1}	BT9727_0088	AAT58912.1	TRNA/rRNA methyltransferase (SpoU); probable TrmH	[TP0095-TP0054 (0.73981166)]
COG0457	COG0566	BT9727_1061	AAT62229.1	Probable transcriptional regulator	BT9727_0088	AAT58912.1	TRNA/rRNA methyltransferase (SpoU); probable TrmH	[TP0095-TP0054 (0.73981166)]
COG0457	COG0566	BT9727_0508	AAT62054.1	Transcriptional activator	BT9727_4295	AAT60892.1	23S rRNA methyltransferase	[TP0095-TP0054 (0.73981166)]
COG0457	COG0566	BT9727_4214	AAT60853.1	Response regulator aspartate phosphatase	BT9727_4295	AAT60892.1	23S rRNA methyltransferase	[TP0095-TP0054 (0.73981166)]
COG0457	COG0566	BT9727_3151	AAT61695.1	TPR repeat-containing protein	BT9727_4295	AAT60892.1	23S rRNA methyltransferase	[TP0095-TP0054 (0.73981166)]
COG0457	COG0566	BT9727_0937	AAT63730.1	Possible response regulator aspartate phosphatase	BT9727_0088	AAT58912.1	TRNA/rRNA methyltransferase (SpoU); probable TrmH	[TP0095-TP0054 (0.73981166)]
COG0457	COG0566	BT9727_2671	AAT63058.1	Hypothetical protein {UniProtKB/TrEMBL:Q6HHI1}	BT9727_4295	AAT60892.1	23S rRNA methyltransferase	[TP0095-TP0054 (0.73981166)]
COG0465	COG0558	BT9727_0060	AAT58906.1	Cell division protein {UniProtKB/TrEMBL:Q6HPV2}	BT9727_3523	AAT60573.1	CDP-diacylglycerol--glycerol-3-phosphate	[TP0765-TP0256 (0.8653493)]
COG0024	COG0462	BT9727_5038	AAT63446.1	Methionine aminopeptidase	BT9727_0045	AAT59527.1	Ribose-phosphate diphosphokinase	[TP0842-TP0294 (0.8762697)]
COG0024	COG0462	BT9727_1446	AAT62158.1	Methionine aminopeptidase	BT9727_0045	AAT59527.1	Ribose-phosphate diphosphokinase	[TP0842-TP0294 (0.8762697)]
COG0024	COG0462	BT9727_0128	AAT60496.1	Methionine aminopeptidase	BT9727_0045	AAT59527.1	Ribose-phosphate diphosphokinase	[TP0842-TP0294 (0.8762697)]
COG0125	COG0361	BT9727_0026	tmk	Thymidylate kinase {UniProtKB/Swiss-Prot:Q6HPY6}	BT9727_0129	infA	Translation initiation factor IF-1	[TP0354-TP0097 (0.8382038)]
COG1536	COG1766	BT9727_1535	AAT63142.1	Flagellar motor switch protein fliG	BT9727_1534	AAT59515.1	Flagellar M-ring protein	[TP0400-TP0399 (0.9198608), TP0026-TP0399 (0.9539454)]
COG0319	COG0787	BT9727_4040	AAT61033.1	UPF0054 protein BT9727_4040	BT9727_1894	AAT63484.1	Alanine racemase {UniProtKB/TrEMBL:Q6HJQ1}	[TP0650-TP0681 (0.82058704)]
COG0319	COG0787	BT9727_4040	AAT61033.1	UPF0054 protein BT9727_4040	BT9727_0224	AAT61329.1	Alanine racemase {UniProtKB/TrEMBL:Q6HPE1}	[TP0650-TP0681 (0.82058704)]
COG0215	COG1536	BT9727_0086	cysS	Cysteinyl-tRNA synthetase (EC 6.1.1.16) (Cysteine--tRNA ligase) (CysRS)	BT9727_1535	AAT63142.1	Flagellar motor switch protein fliG	[TP0091-TP0400 (0.6374247)]
COG0564	COG1418	BT9727_1184	AAT59381.1	Pseudouridine synthase {UniProtKB/TrEMBL:Q6HLQ2}	BT9727_3519	AAT61131.1	Hypothetical protein {UniProtKB/TrEMBL:Q6HF37}	[TP0154-TP1018 (0.7668753)]
COG0564	COG1418	BT9727_1184	AAT59381.1	Pseudouridine synthase {UniProtKB/TrEMBL:Q6HLQ2}	BT9727_4297	AAT63958.1	Metal-dependent phosphohydrolase, HD domain	[TP0154-TP1018 (0.7668753)]
COG0564	COG1418	BT9727_3634	AAT60638.1	Pseudouridine synthase {UniProtKB/TrEMBL:Q6HES2}	BT9727_1981	AAT63786.1	Hydrolase, HD family {UniProtKB/TrEMBL:Q6HJG6}	[TP0154-TP1018 (0.7668753)]
COG0564	COG1418	BT9727_1103	AAT59334.1	Ribosomal large subunit pseudouridylate synthase	BT9727_3519	AAT61131.1	Hypothetical protein {UniProtKB/TrEMBL:Q6HF37}	[TP0154-TP1018 (0.7668753)]
COG0564	COG1418	BT9727_3634	AAT60638.1	Pseudouridine synthase {UniProtKB/TrEMBL:Q6HES2}	BT9727_3519	AAT61131.1	Hypothetical protein {UniProtKB/TrEMBL:Q6HF37}	[TP0154-TP1018 (0.7668753)]
COG0564	COG1418	BT9727_1184	AAT59381.1	Pseudouridine synthase {UniProtKB/TrEMBL:Q6HLQ2}	BT9727_1981	AAT63786.1	Hydrolase, HD family {UniProtKB/TrEMBL:Q6HJG6}	[TP0154-TP1018 (0.7668753)]
COG0564	COG1418	BT9727_1103	AAT59334.1	Ribosomal large subunit pseudouridylate synthase	BT9727_1981	AAT63786.1	Hydrolase, HD family {UniProtKB/TrEMBL:Q6HJG6}	[TP0154-TP1018 (0.7668753)]
COG0564	COG1418	BT9727_1103	AAT59334.1	Ribosomal large subunit pseudouridylate synthase	BT9727_4297	AAT63958.1	Metal-dependent phosphohydrolase, HD domain	[TP0154-TP1018 (0.7668753)]
COG0564	COG1418	BT9727_3634	AAT60638.1	Pseudouridine synthase {UniProtKB/TrEMBL:Q6HES2}	BT9727_4297	AAT63958.1	Metal-dependent phosphohydrolase, HD domain	[TP0154-TP1018 (0.7668753)]
COG0849	COG1595	BT9727_3649	AAT60646.1	Cell division protein {UniProtKB/TrEMBL:Q6HEQ7}	BT9727_2287	AAT61444.1	RNA polymerase sigma-70 factor	[TP0389-TP0092 (0.66770643)]
COG0849	COG1595	BT9727_3649	AAT60646.1	Cell division protein {UniProtKB/TrEMBL:Q6HEQ7}	BT9727_4352	AAT60910.1	Possible sigma factor, ECF subfamily	[TP0389-TP0092 (0.66770643)]
COG0849	COG1595	BT9727_3649	AAT60646.1	Cell division protein {UniProtKB/TrEMBL:Q6HEQ7}	BT9727_1012	AAT59294.1	RNA polymerase sigma factor	[TP0389-TP0092 (0.66770643)]
COG0849	COG1595	BT9727_3649	AAT60646.1	Cell division protein {UniProtKB/TrEMBL:Q6HEQ7}	BT9727_3349	AAT61451.1	RNA polymerase ECF-type sigma factor	[TP0389-TP0092 (0.66770643)]
COG0849	COG1595	BT9727_3649	AAT60646.1	Cell division protein {UniProtKB/TrEMBL:Q6HEQ7}	BT9727_3026	AAT60307.1	RNA polymerase sigma-70 factor	[TP0389-TP0092 (0.66770643)]
COG0849	COG1595	BT9727_3649	AAT60646.1	Cell division protein {UniProtKB/TrEMBL:Q6HEQ7}	BT9727_0558	AAT59055.1	RNA polymerase sigma-70 factor, ECF subfamily	[TP0389-TP0092 (0.66770643)]
COG0849	COG1595	BT9727_3649	AAT60646.1	Cell division protein {UniProtKB/TrEMBL:Q6HEQ7}	BT9727_2248	AAT59909.1	RNA polymerase sigma factor, ECF subfamily	[TP0389-TP0092 (0.66770643)]
COG0849	COG1595	BT9727_3649	AAT60646.1	Cell division protein {UniProtKB/TrEMBL:Q6HEQ7}	BT9727_1502	AAT59502.1	RNA polymerase, ECF-type sigma factor	[TP0389-TP0092 (0.66770643)]
COG0849	COG1595	BT9727_3649	AAT60646.1	Cell division protein {UniProtKB/TrEMBL:Q6HEQ7}	BT9727_5044	AAT62630.1	RNA polymerase sigma-70 factor, ECF subfamily	[TP0389-TP0092 (0.66770643)]
COG0849	COG1595	BT9727_3649	AAT60646.1	Cell division protein {UniProtKB/TrEMBL:Q6HEQ7}	BT9727_1636	AAT63290.1	RNA polymerase sigma-70 factor, ECF subfamily	[TP0389-TP0092 (0.66770643)]
COG0849	COG1595	BT9727_3649	AAT60646.1	Cell division protein {UniProtKB/TrEMBL:Q6HEQ7}	BT9727_2552	AAT61327.1	RNA polymerase ECF-type sigma factor	[TP0389-TP0092 (0.66770643)]
COG0849	COG1595	BT9727_3649	AAT60646.1	Cell division protein {UniProtKB/TrEMBL:Q6HEQ7}	BT9727_0090	AAT58913.1	RNA polymerase sigma-30 factor	[TP0389-TP0092 (0.66770643)]
COG0849	COG1595	BT9727_3649	AAT60646.1	Cell division protein {UniProtKB/TrEMBL:Q6HEQ7}	BT9727_0953	AAT59264.1	RNA polymerase sigma-70 factor, ECF subfamily	[TP0389-TP0092 (0.66770643)]
COG0849	COG1595	BT9727_3649	AAT60646.1	Cell division protein {UniProtKB/TrEMBL:Q6HEQ7}	BT9727_4602	AAT61003.1	Possible RNA polymerase sigma factor, ECF	[TP0389-TP0092 (0.66770643)]
COG0849	COG1595	BT9727_3649	AAT60646.1	Cell division protein {UniProtKB/TrEMBL:Q6HEQ7}	BT9727_1587	AAT62142.1	RNA polymerase, ECF-type sigma factor	[TP0389-TP0092 (0.66770643)]
COG0849	COG1595	BT9727_3649	AAT60646.1	Cell division protein {UniProtKB/TrEMBL:Q6HEQ7}	BT9727_1945	AAT59722.1	RNA polymerase sigma subunit, ECF subfamily	[TP0389-TP0092 (0.66770643)]
COG1197	COG5401	BT9727_0048	AAT62190.1	Transcription-repair coupling factor	BT9727_4219	AAT63707.1	Germination protein {UniProtKB/TrEMBL:Q6HD41}	[TP0344-TP0832 (0.5396384)]
COG0280	COG0457	BT9727_5068	AAT63859.1	Phosphate acetyltransferase	BT9727_1061	AAT62229.1	Probable transcriptional regulator	[TP0094-TP0067 (0.5068833)]
COG0280	COG0457	BT9727_3909	AAT63119.1	Phosphate butyryltransferase	BT9727_3151	AAT61695.1	TPR repeat-containing protein	[TP0094-TP0067 (0.5068833)]
COG0280	COG0457	BT9727_3909	AAT63119.1	Phosphate butyryltransferase	BT9727_0508	AAT62054.1	Transcriptional activator	[TP0094-TP0067 (0.5068833)]
COG0280	COG0457	BT9727_5068	AAT63859.1	Phosphate acetyltransferase	BT9727_0937	AAT63730.1	Possible response regulator aspartate phosphatase	[TP0094-TP0067 (0.5068833)]
COG0280	COG0457	BT9727_5068	AAT63859.1	Phosphate acetyltransferase	BT9727_1401	AAT59459.1	TPR-repeat-containing protein	[TP0094-TP0067 (0.5068833)]
COG0280	COG0457	BT9727_3909	AAT63119.1	Phosphate butyryltransferase	BT9727_1401	AAT59459.1	TPR-repeat-containing protein	[TP0094-TP0067 (0.5068833)]
COG0280	COG0457	BT9727_3909	AAT63119.1	Phosphate butyryltransferase	BT9727_1596	AAT59547.1	Response regulator aspartate phosphatase	[TP0094-TP0067 (0.5068833)]
COG0280	COG0457	BT9727_5068	AAT63859.1	Phosphate acetyltransferase	BT9727_4127	AAT60827.1	TPR domain protein {UniProtKB/TrEMBL:Q6HDD1}	[TP0094-TP0067 (0.5068833)]
COG0280	COG0457	BT9727_3909	AAT63119.1	Phosphate butyryltransferase	BT9727_4214	AAT60853.1	Response regulator aspartate phosphatase	[TP0094-TP0067 (0.5068833)]
COG0280	COG0457	BT9727_3909	AAT63119.1	Phosphate butyryltransferase	BT9727_4127	AAT60827.1	TPR domain protein {UniProtKB/TrEMBL:Q6HDD1}	[TP0094-TP0067 (0.5068833)]
COG0280	COG0457	BT9727_3909	AAT63119.1	Phosphate butyryltransferase	BT9727_2305	AAT59945.1	Response regulator aspartate phosphatase	[TP0094-TP0067 (0.5068833)]
COG0280	COG0457	BT9727_5068	AAT63859.1	Phosphate acetyltransferase	BT9727_4837	AAT62982.1	TPR domain protein {UniProtKB/TrEMBL:Q6HBD0}	[TP0094-TP0067 (0.5068833)]
COG0280	COG0457	BT9727_5068	AAT63859.1	Phosphate acetyltransferase	BT9727_4214	AAT60853.1	Response regulator aspartate phosphatase	[TP0094-TP0067 (0.5068833)]
COG0280	COG0457	BT9727_5068	AAT63859.1	Phosphate acetyltransferase	BT9727_0508	AAT62054.1	Transcriptional activator	[TP0094-TP0067 (0.5068833)]
COG0280	COG0457	BT9727_5068	AAT63859.1	Phosphate acetyltransferase	BT9727_1596	AAT59547.1	Response regulator aspartate phosphatase	[TP0094-TP0067 (0.5068833)]
COG0280	COG0457	BT9727_5068	AAT63859.1	Phosphate acetyltransferase	BT9727_2305	AAT59945.1	Response regulator aspartate phosphatase	[TP0094-TP0067 (0.5068833)]
COG0280	COG0457	BT9727_3909	AAT63119.1	Phosphate butyryltransferase	BT9727_1061	AAT62229.1	Probable transcriptional regulator	[TP0094-TP0067 (0.5068833)]
COG0280	COG0457	BT9727_3909	AAT63119.1	Phosphate butyryltransferase	BT9727_0937	AAT63730.1	Possible response regulator aspartate phosphatase	[TP0094-TP0067 (0.5068833)]
COG0280	COG0457	BT9727_5068	AAT63859.1	Phosphate acetyltransferase	BT9727_3151	AAT61695.1	TPR repeat-containing protein	[TP0094-TP0067 (0.5068833)]
COG0280	COG0457	BT9727_5068	AAT63859.1	Phosphate acetyltransferase	BT9727_3275	AAT60464.1	Response regulator aspartate phosphatase	[TP0094-TP0067 (0.5068833)]
COG0280	COG0457	BT9727_3909	AAT63119.1	Phosphate butyryltransferase	BT9727_4837	AAT62982.1	TPR domain protein {UniProtKB/TrEMBL:Q6HBD0}	[TP0094-TP0067 (0.5068833)]
COG0280	COG0457	BT9727_3909	AAT63119.1	Phosphate butyryltransferase	BT9727_2671	AAT63058.1	Hypothetical protein {UniProtKB/TrEMBL:Q6HHI1}	[TP0094-TP0067 (0.5068833)]
COG0280	COG0457	BT9727_3909	AAT63119.1	Phosphate butyryltransferase	BT9727_3275	AAT60464.1	Response regulator aspartate phosphatase	[TP0094-TP0067 (0.5068833)]
COG0280	COG0457	BT9727_5068	AAT63859.1	Phosphate acetyltransferase	BT9727_2671	AAT63058.1	Hypothetical protein {UniProtKB/TrEMBL:Q6HHI1}	[TP0094-TP0067 (0.5068833)]
COG1108	COG1277	BT9727_4020	AAT63773.1	ABC transporter, permease, family 3; possible	BT9727_3420	AAT60520.1	Bacitracin transport permease; possible ABC	[TP0165-TP0880 (0.79878455)]
COG1108	COG1277	BT9727_4020	AAT63773.1	ABC transporter, permease, family 3; possible	BT9727_2805	AAT60168.1	Hypothetical protein {UniProtKB/TrEMBL:Q6HH47}	[TP0165-TP0880 (0.79878455)]
COG1108	COG1277	BT9727_4020	AAT63773.1	ABC transporter, permease, family 3; possible	BT9727_0252	AAT58967.1	Bacitracin ABC transporter, permease	[TP0165-TP0880 (0.79878455)]
COG1108	COG1277	BT9727_4020	AAT63773.1	ABC transporter, permease, family 3; possible	BT9727_5080	AAT63506.1	ABC transporter, permease; bacitracin transport	[TP0165-TP0880 (0.79878455)]
COG1108	COG1277	BT9727_4020	AAT63773.1	ABC transporter, permease, family 3; possible	BT9727_3350	AAT60486.1	ABC transporter, permease	[TP0165-TP0880 (0.79878455)]
COG1108	COG1277	BT9727_4020	AAT63773.1	ABC transporter, permease, family 3; possible	BT9727_4267	AAT63829.1	Hypothetical protein {UniProtKB/TrEMBL:Q6HCZ4}	[TP0165-TP0880 (0.79878455)]
COG1108	COG1277	BT9727_4020	AAT63773.1	ABC transporter, permease, family 3; possible	BT9727_1247	AAT63071.1	Bacitracin ABC transporter, permease	[TP0165-TP0880 (0.79878455)]
COG1108	COG1277	BT9727_4020	AAT63773.1	ABC transporter, permease, family 3; possible	BT9727_4269	AAT63815.1	Hypothetical protein {UniProtKB/TrEMBL:Q6HCZ2}	[TP0165-TP0880 (0.79878455)]
COG0457	COG0495	BT9727_0937	AAT63730.1	Possible response regulator aspartate phosphatase	BT9727_4472	leuS	Leucyl-tRNA synthetase (EC 6.1.1.4) (Leucine--tRNA ligase) (LeuRS)	[TP0067-TP0586 (0.714839)]
COG0457	COG0495	BT9727_1401	AAT59459.1	TPR-repeat-containing protein	BT9727_4472	leuS	Leucyl-tRNA synthetase (EC 6.1.1.4) (Leucine--tRNA ligase) (LeuRS)	[TP0067-TP0586 (0.714839)]
COG0457	COG0495	BT9727_3275	AAT60464.1	Response regulator aspartate phosphatase	BT9727_4472	leuS	Leucyl-tRNA synthetase (EC 6.1.1.4) (Leucine--tRNA ligase) (LeuRS)	[TP0067-TP0586 (0.714839)]
COG0457	COG0495	BT9727_4127	AAT60827.1	TPR domain protein {UniProtKB/TrEMBL:Q6HDD1}	BT9727_4472	leuS	Leucyl-tRNA synthetase (EC 6.1.1.4) (Leucine--tRNA ligase) (LeuRS)	[TP0067-TP0586 (0.714839)]
COG0457	COG0495	BT9727_4837	AAT62982.1	TPR domain protein {UniProtKB/TrEMBL:Q6HBD0}	BT9727_4472	leuS	Leucyl-tRNA synthetase (EC 6.1.1.4) (Leucine--tRNA ligase) (LeuRS)	[TP0067-TP0586 (0.714839)]
COG0457	COG0495	BT9727_4214	AAT60853.1	Response regulator aspartate phosphatase	BT9727_4472	leuS	Leucyl-tRNA synthetase (EC 6.1.1.4) (Leucine--tRNA ligase) (LeuRS)	[TP0067-TP0586 (0.714839)]
COG0457	COG0495	BT9727_3151	AAT61695.1	TPR repeat-containing protein	BT9727_4472	leuS	Leucyl-tRNA synthetase (EC 6.1.1.4) (Leucine--tRNA ligase) (LeuRS)	[TP0067-TP0586 (0.714839)]
COG0457	COG0495	BT9727_1596	AAT59547.1	Response regulator aspartate phosphatase	BT9727_4472	leuS	Leucyl-tRNA synthetase (EC 6.1.1.4) (Leucine--tRNA ligase) (LeuRS)	[TP0067-TP0586 (0.714839)]
COG0457	COG0495	BT9727_0508	AAT62054.1	Transcriptional activator	BT9727_4472	leuS	Leucyl-tRNA synthetase (EC 6.1.1.4) (Leucine--tRNA ligase) (LeuRS)	[TP0067-TP0586 (0.714839)]
COG0457	COG0495	BT9727_2671	AAT63058.1	Hypothetical protein {UniProtKB/TrEMBL:Q6HHI1}	BT9727_4472	leuS	Leucyl-tRNA synthetase (EC 6.1.1.4) (Leucine--tRNA ligase) (LeuRS)	[TP0067-TP0586 (0.714839)]
COG0457	COG0495	BT9727_2305	AAT59945.1	Response regulator aspartate phosphatase	BT9727_4472	leuS	Leucyl-tRNA synthetase (EC 6.1.1.4) (Leucine--tRNA ligase) (LeuRS)	[TP0067-TP0586 (0.714839)]
COG0457	COG0495	BT9727_1061	AAT62229.1	Probable transcriptional regulator	BT9727_4472	leuS	Leucyl-tRNA synthetase (EC 6.1.1.4) (Leucine--tRNA ligase) (LeuRS)	[TP0067-TP0586 (0.714839)]
COG0358	COG0457	BT9727_4033	AAT63510.1	DNA primase {UniProtKB/TrEMBL:Q6HDM5}	BT9727_4127	AAT60827.1	TPR domain protein {UniProtKB/TrEMBL:Q6HDD1}	[TP0492-TP0648 (0.5111708)]
COG0358	COG0457	BT9727_4033	AAT63510.1	DNA primase {UniProtKB/TrEMBL:Q6HDM5}	BT9727_3151	AAT61695.1	TPR repeat-containing protein	[TP0492-TP0648 (0.5111708)]
COG0358	COG0457	BT9727_4033	AAT63510.1	DNA primase {UniProtKB/TrEMBL:Q6HDM5}	BT9727_2305	AAT59945.1	Response regulator aspartate phosphatase	[TP0492-TP0648 (0.5111708)]
COG0358	COG0457	BT9727_4033	AAT63510.1	DNA primase {UniProtKB/TrEMBL:Q6HDM5}	BT9727_4214	AAT60853.1	Response regulator aspartate phosphatase	[TP0492-TP0648 (0.5111708)]
COG0358	COG0457	BT9727_4033	AAT63510.1	DNA primase {UniProtKB/TrEMBL:Q6HDM5}	BT9727_2671	AAT63058.1	Hypothetical protein {UniProtKB/TrEMBL:Q6HHI1}	[TP0492-TP0648 (0.5111708)]
COG0358	COG0457	BT9727_4033	AAT63510.1	DNA primase {UniProtKB/TrEMBL:Q6HDM5}	BT9727_0937	AAT63730.1	Possible response regulator aspartate phosphatase	[TP0492-TP0648 (0.5111708)]
COG0358	COG0457	BT9727_4033	AAT63510.1	DNA primase {UniProtKB/TrEMBL:Q6HDM5}	BT9727_0508	AAT62054.1	Transcriptional activator	[TP0492-TP0648 (0.5111708)]
COG0358	COG0457	BT9727_4033	AAT63510.1	DNA primase {UniProtKB/TrEMBL:Q6HDM5}	BT9727_1401	AAT59459.1	TPR-repeat-containing protein	[TP0492-TP0648 (0.5111708)]
COG0358	COG0457	BT9727_4033	AAT63510.1	DNA primase {UniProtKB/TrEMBL:Q6HDM5}	BT9727_1596	AAT59547.1	Response regulator aspartate phosphatase	[TP0492-TP0648 (0.5111708)]
COG0358	COG0457	BT9727_4033	AAT63510.1	DNA primase {UniProtKB/TrEMBL:Q6HDM5}	BT9727_3275	AAT60464.1	Response regulator aspartate phosphatase	[TP0492-TP0648 (0.5111708)]
COG0358	COG0457	BT9727_4033	AAT63510.1	DNA primase {UniProtKB/TrEMBL:Q6HDM5}	BT9727_4837	AAT62982.1	TPR domain protein {UniProtKB/TrEMBL:Q6HBD0}	[TP0492-TP0648 (0.5111708)]
COG0358	COG0457	BT9727_4033	AAT63510.1	DNA primase {UniProtKB/TrEMBL:Q6HDM5}	BT9727_1061	AAT62229.1	Probable transcriptional regulator	[TP0492-TP0648 (0.5111708)]
COG0301	COG0301	BT9727_4381	AAT60918.1	Thiamine biosynthesis protein	BT9727_4381	AAT60918.1	Thiamine biosynthesis protein	[TP0559-TP0559 (0.6965584)]
COG0687	COG1558	BT9727_1180	AAT62241.1	Spermidine/putrescine ABC transporter,	BT9727_1532	AAT63144.1	Flagellar basal-body rod protein	[TP0655-TP0397 (0.60331625)]
COG0766	COG1419	BT9727_4969	murA	UDP-N-acetylglucosamine 1-carboxyvinyltransferase 1 (EC 2.5.1.7) (Enoylpyruvate transferase 1) (UDP-N-acetylglucosamine enolpyruvyl transferase 1) (EPT 1)	BT9727_1558	AAT59526.1	Flagellar biosynthetic protein	[TP0029-TP0713 (0.80866665)]
COG0766	COG1419	BT9727_5018	murA2	UDP-N-acetylglucosamine 1-carboxyvinyltransferase 2 (EC 2.5.1.7) (Enoylpyruvate transferase 2) (UDP-N-acetylglucosamine enolpyruvyl transferase 2) (EPT 2)	BT9727_1558	AAT59526.1	Flagellar biosynthetic protein	[TP0029-TP0713 (0.80866665)]
COG1214	COG1516	BT9727_0231	AAT61319.1	Probable O-sialoglycoprotein endopeptidase	BT9727_1529	AAT63146.1	Flagellar protein {UniProtKB/TrEMBL:Q6HKR0}	[TP0876-TP0943 (0.57131183)]
COG0608	COG1234	BT9727_4142	AAT63698.1	Single-stranded-DNA-specific exonuclease	BT9727_1000	AAT59285.1	Hypothetical protein yhfI	[TP0704-TP0819 (0.5844061)]
COG0608	COG1234	BT9727_4142	AAT63698.1	Single-stranded-DNA-specific exonuclease	BT9727_3887	rnz	Ribonuclease Z (EC 3.1.26.11) (RNase Z) (tRNase Z) (tRNA 3 endonuclease)	[TP0704-TP0819 (0.5844061)]
COG0024	COG0125	BT9727_0128	AAT60496.1	Methionine aminopeptidase	BT9727_0026	tmk	Thymidylate kinase {UniProtKB/Swiss-Prot:Q6HPY6}	[TP0842-TP0354 (0.8096375)]
COG0024	COG0125	BT9727_1446	AAT62158.1	Methionine aminopeptidase	BT9727_0026	tmk	Thymidylate kinase {UniProtKB/Swiss-Prot:Q6HPY6}	[TP0842-TP0354 (0.8096375)]
COG0024	COG0125	BT9727_5038	AAT63446.1	Methionine aminopeptidase	BT9727_0026	tmk	Thymidylate kinase {UniProtKB/Swiss-Prot:Q6HPY6}	[TP0842-TP0354 (0.8096375)]
COG1077	COG1426	BT9727_4962	AAT63685.1	MreB-like protein (Mbl protein); possible rod	BT9727_3524	AAT61622.1	Hypothetical protein {UniProtKB/TrEMBL:Q6HF32}	[TP0497-TP0334 (0.739115)]
COG1077	COG1426	BT9727_4186	AAT63616.1	Rod shape-determining protein	BT9727_3524	AAT61622.1	Hypothetical protein {UniProtKB/TrEMBL:Q6HF32}	[TP0497-TP0334 (0.739115)]
COG0618	COG1214	BT9727_4336	AAT60902.1	Phosphoesterase, DHH family	BT9727_0231	AAT61319.1	Probable O-sialoglycoprotein endopeptidase	[TP0803-TP0876 (0.700686)]
COG1291	COG1291	BT9727_4248	AAT60876.1	Chemotaxis protein {UniProtKB/TrEMBL:Q6HD12}	BT9727_4248	AAT60876.1	Chemotaxis protein {UniProtKB/TrEMBL:Q6HD12}	[TP0725-TP0725 (0.8044664)]
COG1291	COG1291	BT9727_1515	AAT59511.1	Chemotaxis protein MotA	BT9727_1515	AAT59511.1	Chemotaxis protein MotA	[TP0725-TP0725 (0.8044664)]
COG1291	COG1291	BT9727_1515	AAT59511.1	Chemotaxis protein MotA	BT9727_4248	AAT60876.1	Chemotaxis protein {UniProtKB/TrEMBL:Q6HD12}	[TP0725-TP0725 (0.8044664)]
COG1291	COG1291	BT9727_4248	AAT60876.1	Chemotaxis protein {UniProtKB/TrEMBL:Q6HD12}	BT9727_1515	AAT59511.1	Chemotaxis protein MotA	[TP0725-TP0725 (0.8044664)]
COG0275	COG1815	BT9727_3660	mraW	S-adenosyl-methyltransferase mraW (EC 2.1.1.-)	BT9727_1531	AAT63145.1	Flagellar basal-body rod protein	[TP0384-TP0396 (0.81050646)]
COG1536	COG1536	BT9727_1535	AAT63142.1	Flagellar motor switch protein fliG	BT9727_1535	AAT63142.1	Flagellar motor switch protein fliG	[TP0026-TP0400 (0.5928469)]
COG0457	COG0845	BT9727_1061	AAT62229.1	Probable transcriptional regulator	BT9727_4937	AAT63434.1	Probable efflux system, periplasmic component	[TP0648-TP0965 (0.54118866)]
COG0457	COG0845	BT9727_4837	AAT62982.1	TPR domain protein {UniProtKB/TrEMBL:Q6HBD0}	BT9727_0709	AAT59124.1	Hypothetical protein {UniProtKB/TrEMBL:Q6HN18}	[TP0648-TP0965 (0.54118866)]
COG0457	COG0845	BT9727_1061	AAT62229.1	Probable transcriptional regulator	BT9727_0709	AAT59124.1	Hypothetical protein {UniProtKB/TrEMBL:Q6HN18}	[TP0648-TP0965 (0.54118866)]
COG0457	COG0845	BT9727_2671	AAT63058.1	Hypothetical protein {UniProtKB/TrEMBL:Q6HHI1}	BT9727_0709	AAT59124.1	Hypothetical protein {UniProtKB/TrEMBL:Q6HN18}	[TP0648-TP0965 (0.54118866)]
COG0457	COG0845	BT9727_0508	AAT62054.1	Transcriptional activator	BT9727_0709	AAT59124.1	Hypothetical protein {UniProtKB/TrEMBL:Q6HN18}	[TP0648-TP0965 (0.54118866)]
COG0457	COG0845	BT9727_3275	AAT60464.1	Response regulator aspartate phosphatase	BT9727_0709	AAT59124.1	Hypothetical protein {UniProtKB/TrEMBL:Q6HN18}	[TP0648-TP0965 (0.54118866)]
COG0457	COG0845	BT9727_2305	AAT59945.1	Response regulator aspartate phosphatase	BT9727_4937	AAT63434.1	Probable efflux system, periplasmic component	[TP0648-TP0965 (0.54118866)]
COG0457	COG0845	BT9727_1596	AAT59547.1	Response regulator aspartate phosphatase	BT9727_0709	AAT59124.1	Hypothetical protein {UniProtKB/TrEMBL:Q6HN18}	[TP0648-TP0965 (0.54118866)]
COG0457	COG0845	BT9727_3275	AAT60464.1	Response regulator aspartate phosphatase	BT9727_4937	AAT63434.1	Probable efflux system, periplasmic component	[TP0648-TP0965 (0.54118866)]
COG0457	COG0845	BT9727_1401	AAT59459.1	TPR-repeat-containing protein	BT9727_4937	AAT63434.1	Probable efflux system, periplasmic component	[TP0648-TP0965 (0.54118866)]
COG0457	COG0845	BT9727_4127	AAT60827.1	TPR domain protein {UniProtKB/TrEMBL:Q6HDD1}	BT9727_0709	AAT59124.1	Hypothetical protein {UniProtKB/TrEMBL:Q6HN18}	[TP0648-TP0965 (0.54118866)]
COG0457	COG0845	BT9727_1401	AAT59459.1	TPR-repeat-containing protein	BT9727_0709	AAT59124.1	Hypothetical protein {UniProtKB/TrEMBL:Q6HN18}	[TP0648-TP0965 (0.54118866)]
COG0457	COG0845	BT9727_2305	AAT59945.1	Response regulator aspartate phosphatase	BT9727_0709	AAT59124.1	Hypothetical protein {UniProtKB/TrEMBL:Q6HN18}	[TP0648-TP0965 (0.54118866)]
COG0457	COG0845	BT9727_0937	AAT63730.1	Possible response regulator aspartate phosphatase	BT9727_4937	AAT63434.1	Probable efflux system, periplasmic component	[TP0648-TP0965 (0.54118866)]
COG0457	COG0845	BT9727_4837	AAT62982.1	TPR domain protein {UniProtKB/TrEMBL:Q6HBD0}	BT9727_4937	AAT63434.1	Probable efflux system, periplasmic component	[TP0648-TP0965 (0.54118866)]
COG0457	COG0845	BT9727_4214	AAT60853.1	Response regulator aspartate phosphatase	BT9727_4937	AAT63434.1	Probable efflux system, periplasmic component	[TP0648-TP0965 (0.54118866)]
COG0457	COG0845	BT9727_3151	AAT61695.1	TPR repeat-containing protein	BT9727_4937	AAT63434.1	Probable efflux system, periplasmic component	[TP0648-TP0965 (0.54118866)]
COG0457	COG0845	BT9727_0508	AAT62054.1	Transcriptional activator	BT9727_4937	AAT63434.1	Probable efflux system, periplasmic component	[TP0648-TP0965 (0.54118866)]
COG0457	COG0845	BT9727_4214	AAT60853.1	Response regulator aspartate phosphatase	BT9727_0709	AAT59124.1	Hypothetical protein {UniProtKB/TrEMBL:Q6HN18}	[TP0648-TP0965 (0.54118866)]
COG0457	COG0845	BT9727_0937	AAT63730.1	Possible response regulator aspartate phosphatase	BT9727_0709	AAT59124.1	Hypothetical protein {UniProtKB/TrEMBL:Q6HN18}	[TP0648-TP0965 (0.54118866)]
COG0457	COG0845	BT9727_4127	AAT60827.1	TPR domain protein {UniProtKB/TrEMBL:Q6HDD1}	BT9727_4937	AAT63434.1	Probable efflux system, periplasmic component	[TP0648-TP0965 (0.54118866)]
COG0457	COG0845	BT9727_3151	AAT61695.1	TPR repeat-containing protein	BT9727_0709	AAT59124.1	Hypothetical protein {UniProtKB/TrEMBL:Q6HN18}	[TP0648-TP0965 (0.54118866)]
COG0457	COG0845	BT9727_2671	AAT63058.1	Hypothetical protein {UniProtKB/TrEMBL:Q6HHI1}	BT9727_4937	AAT63434.1	Probable efflux system, periplasmic component	[TP0648-TP0965 (0.54118866)]
COG0457	COG0845	BT9727_1596	AAT59547.1	Response regulator aspartate phosphatase	BT9727_4937	AAT63434.1	Probable efflux system, periplasmic component	[TP0648-TP0965 (0.54118866)]
COG1749	COG1843	BT9727_1541	AAT62539.1	Flagellar hook protein {UniProtKB/TrEMBL:Q6HKP8}	BT9727_1540	AAT59518.1	Basal-body rod modification protein	[TP0727-TP0728 (0.8651164)]
COG1536	COG1776	BT9727_1535	AAT63142.1	Flagellar motor switch protein fliG	BT9727_1519	AAT59513.1	Chemotaxis protein cheC	[TP0026-TP0720 (0.7923422)]
COG0782	COG1057	BT9727_4112	AAT63658.1	Transcription elongation factor	BT9727_4068	nadD	Probable nicotinate-nucleotide adenylyltransferase (EC 2.7.7.18) (Deamido-NAD(+) pyrophosphorylase) (Deamido-NAD(+) diphosphorylase) (Nicotinate mononucleotide adenylyltransferase) (NaMN adenylyltransferase)	[TP0019-TP0741 (0.75909394)]
COG0803	COG5401	BT9727_1851	AAT63441.1	High-affinity zinc uptake system	BT9727_4219	AAT63707.1	Germination protein {UniProtKB/TrEMBL:Q6HD41}	[TP0163-TP0832 (0.52403957)]
COG1516	COG1516	BT9727_1529	AAT63146.1	Flagellar protein {UniProtKB/TrEMBL:Q6HKR0}	BT9727_1529	AAT63146.1	Flagellar protein {UniProtKB/TrEMBL:Q6HKR0}	[TP0943-TP0943 (0.5311184)]
COG1109	COG1157	BT9727_4631	AAT62546.1	Probable phosphomannomutase	BT9727_1537	AAT63140.1	Flagellum-specific ATP synthase	[TP0413-TP0402 (0.78400123)]
COG1109	COG1157	BT9727_0152	glmM	Phosphoglucosamine mutase (EC 5.4.2.10)	BT9727_1537	AAT63140.1	Flagellum-specific ATP synthase	[TP0413-TP0402 (0.78400123)]
COG0217	COG1235	BT9727_0453	AAT59031.1	Hypothetical UPF0082 protein BT9727_0453	BT9727_5143	AAT61216.1	Possible Zn-dependent hydrolase, glyoxylase	[TP0474-TP0489 (0.71912634)]
COG1256	COG1776	BT9727_1526	AAT59487.1	Flagellar hook-associated protein 1	BT9727_1519	AAT59513.1	Chemotaxis protein cheC	[TP0660-TP0720 (0.80235356)]
COG0012	COG0188	BT9727_5156	AAT62673.1	Conserved GTP-binding protein	BT9727_0006	AAT58889.1	DNA topoisomerase II, ATP-hydrolyzing	[TP0124-TP0005 (0.7149395)]
COG0012	COG0188	BT9727_5156	AAT62673.1	Conserved GTP-binding protein	BT9727_3354	AAT60490.1	DNA topoisomerase IV, subunit A	[TP0124-TP0005 (0.7149395)]
COG0206	COG1774	BT9727_3648	AAT60645.1	Cell division protein ftsZ	BT9727_0028	AAT63762.1	Signal peptidase-like protein	[TP0390-TP0046 (0.67547834)]
COG0324	COG1558	BT9727_3459	miaA	tRNA delta(2)-isopentenylpyrophosphate transferase (EC 2.5.1.8) (IPP transferase) (Isopentenyl-diphosphate:tRNA isopentenyltransferase) (IPTase) (IPPT)	BT9727_1532	AAT63144.1	Flagellar basal-body rod protein	[TP0637-TP0397 (0.66148543)]
COG0528	COG1774	BT9727_3566	AAT61616.1	Uridylate kinase {UniProtKB/TrEMBL:Q6HEZ0}	BT9727_0028	AAT63762.1	Signal peptidase-like protein	[TP0099-TP0046 (0.65377367)]
COG0528	COG1774	BT9727_1647	AAT63298.1	Uridylate kinase {UniProtKB/TrEMBL:Q6HKE7}	BT9727_0028	AAT63762.1	Signal peptidase-like protein	[TP0099-TP0046 (0.65377367)]
COG0154	COG2868	BT9727_0289	gatA	Glutamyl-tRNA(Gln) amidotransferase subunit A (EC 6.3.5.-) (Glu-ADT subunit A)	BT9727_4177	AAT60837.1	Hypothetical protein {UniProtKB/TrEMBL:Q6HD82}	[TP1020-TP0744 (0.70068353)]
COG0154	COG2868	BT9727_1887	AAT59680.1	Glutaminyl-tRNA synthase, glutamine-hydrolyzing,	BT9727_4177	AAT60837.1	Hypothetical protein {UniProtKB/TrEMBL:Q6HD82}	[TP1020-TP0744 (0.70068353)]
COG0154	COG2868	BT9727_1761	AAT63901.1	Glutaminyl-tRNA synthase, glutamine-hydrolyzing,	BT9727_4177	AAT60837.1	Hypothetical protein {UniProtKB/TrEMBL:Q6HD82}	[TP1020-TP0744 (0.70068353)]
COG0840	COG1157	BT9727_4782	AAT63305.1	Methyl-accepting chemotaxis protein	BT9727_1537	AAT63140.1	Flagellum-specific ATP synthase	[TP0640-TP0402 (0.9180537)]
COG0840	COG1157	BT9727_5103	AAT63467.1	Methyl-accepting chemotaxis protein, C-terminal	BT9727_1537	AAT63140.1	Flagellum-specific ATP synthase	[TP0640-TP0402 (0.9180537)]
COG0840	COG1157	BT9727_0338	AAT58995.1	Methyl-accepting chemotaxis protein	BT9727_1537	AAT63140.1	Flagellum-specific ATP synthase	[TP0640-TP0402 (0.9180537)]
COG0840	COG1157	BT9727_4750	AAT61066.1	Chemotaxis signal transducer	BT9727_1537	AAT63140.1	Flagellum-specific ATP synthase	[TP0640-TP0402 (0.9180537)]
COG0840	COG1157	BT9727_0355	AAT61241.1	Methyl-accepting chemotaxis protein	BT9727_1537	AAT63140.1	Flagellum-specific ATP synthase	[TP0640-TP0402 (0.9180537)]
COG0840	COG1157	BT9727_1837	AAT63423.1	Methyl-accepting chemotaxis protein	BT9727_1537	AAT63140.1	Flagellum-specific ATP synthase	[TP0640-TP0402 (0.9180537)]
COG0840	COG1157	BT9727_0469	AAT62354.1	Methyl-accepting chemotaxis protein	BT9727_1537	AAT63140.1	Flagellum-specific ATP synthase	[TP0640-TP0402 (0.9180537)]
COG0840	COG1157	BT9727_4724	AAT63273.1	Methyl-accepting chemotaxis protein	BT9727_1537	AAT63140.1	Flagellum-specific ATP synthase	[TP0640-TP0402 (0.9180537)]
COG0840	COG1157	BT9727_0339	AAT62238.1	Methyl-accepting chemotaxis protein	BT9727_1537	AAT63140.1	Flagellum-specific ATP synthase	[TP0640-TP0402 (0.9180537)]
COG0840	COG1157	BT9727_0594	AAT62450.1	Methyl-accepting chemotaxis protein	BT9727_1537	AAT63140.1	Flagellum-specific ATP synthase	[TP0640-TP0402 (0.9180537)]
COG0840	COG1157	BT9727_4749	AAT61065.1	Chemotaxis signal transducer	BT9727_1537	AAT63140.1	Flagellum-specific ATP synthase	[TP0640-TP0402 (0.9180537)]
COG0840	COG1157	BT9727_0486	AAT62368.1	Methyl-accepting chemotaxis protein	BT9727_1537	AAT63140.1	Flagellum-specific ATP synthase	[TP0640-TP0402 (0.9180537)]
COG0462	COG0492	BT9727_0045	AAT59527.1	Ribose-phosphate diphosphokinase	BT9727_4836	AAT62580.1	Thioredoxin-disulfide reductase (Thioredoxin	[TP0294-TP0814 (0.8323514)]
COG0462	COG0492	BT9727_0045	AAT59527.1	Ribose-phosphate diphosphokinase	BT9727_0321	AAT58990.1	Probable thioredoxin reductase	[TP0294-TP0814 (0.8323514)]
COG0462	COG0492	BT9727_0045	AAT59527.1	Ribose-phosphate diphosphokinase	BT9727_1377	AAT62557.1	Thioredoxin reductase {UniProtKB/TrEMBL:Q6HL60}	[TP0294-TP0814 (0.8323514)]
COG0462	COG0492	BT9727_0045	AAT59527.1	Ribose-phosphate diphosphokinase	BT9727_4639	AAT63212.1	Thioredoxin-disulfide reductase	[TP0294-TP0814 (0.8323514)]
COG0124	COG0254	BT9727_3117	hisS1	Histidyl-tRNA synthetase 1 (EC 6.1.1.21) (Histidine--tRNA ligase 1) (HisRS 1)	BT9727_5015	rpmE	50S ribosomal protein L31 type B	[TP0641-TP0255 (0.65973145)]
COG0124	COG0254	BT9727_4136	hisS2	Histidyl-tRNA synthetase 2 (EC 6.1.1.21) (Histidine--tRNA ligase 2) (HisRS 2)	BT9727_5015	rpmE	50S ribosomal protein L31 type B	[TP0641-TP0255 (0.65973145)]
COG0178	COG0272	BT9727_4844	AAT62583.1	UvrABC system protein A	BT9727_0276	AAT61280.1	DNA ligase(NAD+) {UniProtKB/TrEMBL:Q6HP94}	[TP0514-TP0634 (0.7537598)]
COG0495	COG1558	BT9727_4472	leuS	Leucyl-tRNA synthetase (EC 6.1.1.4) (Leucine--tRNA ligase) (LeuRS)	BT9727_1532	AAT63144.1	Flagellar basal-body rod protein	[TP0586-TP0397 (0.60331625)]
COG1135	COG1466	BT9727_0281	AAT61271.1	ABC transporter, ATP-binding protein	BT9727_4060	AAT60811.1	Possible DNA polymerase III, delta subunit	[TP0120-TP0588 (0.7896185)]
COG1135	COG1466	BT9727_4696	AAT63246.1	ABC transporter, ATP-binding protein	BT9727_4060	AAT60811.1	Possible DNA polymerase III, delta subunit	[TP0120-TP0588 (0.7896185)]
COG0208	COG5401	BT9727_1242	AAT59398.1	Ribonucleoside-diphosphate reductase, beta	BT9727_4219	AAT63707.1	Germination protein {UniProtKB/TrEMBL:Q6HD41}	[TP0053-TP0832 (0.61589503)]
COG0608	COG1159	BT9727_4142	AAT63698.1	Single-stranded-DNA-specific exonuclease	BT9727_4037	AAT63513.1	GTP-binding protein {UniProtKB/TrEMBL:Q6HDM1}	[TP0704-TP0541 (0.7586372)]
COG0242	COG0263	BT9727_3716	AAT60682.1	Polypeptide deformylase	BT9727_2731	proB	Glutamate 5-kinase (EC 2.7.2.11) (Gamma-glutamyl kinase) (GK)	[TP0757-TP0351 (0.5771584)]
COG0242	COG0263	BT9727_3608	AAT60625.1	Peptide deformylase {UniProtKB/TrEMBL:Q6HEU8}	BT9727_2731	proB	Glutamate 5-kinase (EC 2.7.2.11) (Gamma-glutamyl kinase) (GK)	[TP0757-TP0351 (0.5771584)]
COG0566	COG1589	BT9727_0088	AAT58912.1	TRNA/rRNA methyltransferase (SpoU); probable TrmH	BT9727_3650	AAT61601.1	Cell division protein {UniProtKB/TrEMBL:Q6HEQ6}	[TP0109-TP0388 (0.8512026)]
COG0566	COG1589	BT9727_4295	AAT60892.1	23S rRNA methyltransferase	BT9727_3650	AAT61601.1	Cell division protein {UniProtKB/TrEMBL:Q6HEQ6}	[TP0109-TP0388 (0.8512026)]
COG1366	COG1776	BT9727_3815	AAT61060.1	Anti-sigma F factor antagonist	BT9727_1519	AAT59513.1	Chemotaxis protein cheC	[TP0233-TP0720 (0.5310372)]
COG1366	COG1776	BT9727_0911	AAT63743.1	Anti-sigma B factor antagonist	BT9727_1519	AAT59513.1	Chemotaxis protein cheC	[TP0233-TP0720 (0.5310372)]
COG0739	COG4786	BT9727_4964	AAT62603.1	Stage II sporulation protein Q	BT9727_1559	AAT62536.1	Flagellar basal-body rod protein	[TP0782-TP0961 (0.69582695)]
COG0739	COG4786	BT9727_4181	AAT60839.1	Stage IV sporulation protein FA	BT9727_1559	AAT62536.1	Flagellar basal-body rod protein	[TP0782-TP0961 (0.69582695)]
COG0739	COG4786	BT9727_4683	AAT62556.1	Peptidase, M23/M37 family	BT9727_1559	AAT62536.1	Flagellar basal-body rod protein	[TP0782-TP0961 (0.69582695)]
COG0739	COG4786	BT9727_1362	AAT63250.1	Cell wall endopeptidase, family M23/M37	BT9727_1559	AAT62536.1	Flagellar basal-body rod protein	[TP0782-TP0961 (0.69582695)]
COG0124	COG0546	BT9727_3117	hisS1	Histidyl-tRNA synthetase 1 (EC 6.1.1.21) (Histidine--tRNA ligase 1) (HisRS 1)	BT9727_0292	AAT61261.1	Haloacid dehalogenase-like hydrolase	[TP0641-TP0554 (0.5196431)]
COG0124	COG0546	BT9727_4136	hisS2	Histidyl-tRNA synthetase 2 (EC 6.1.1.21) (Histidine--tRNA ligase 2) (HisRS 2)	BT9727_2015	AAT59759.1	Phosphoglycolate phosphatase	[TP0641-TP0554 (0.5196431)]
COG0124	COG0546	BT9727_3117	hisS1	Histidyl-tRNA synthetase 1 (EC 6.1.1.21) (Histidine--tRNA ligase 1) (HisRS 1)	BT9727_2625	AAT60091.1	MTA/SAH nucleosidase, C-terminal region	[TP0641-TP0554 (0.5196431)]
COG0124	COG0546	BT9727_3117	hisS1	Histidyl-tRNA synthetase 1 (EC 6.1.1.21) (Histidine--tRNA ligase 1) (HisRS 1)	BT9727_2004	AAT59749.1	Phosphoglycolate phosphatase	[TP0641-TP0554 (0.5196431)]
COG0124	COG0546	BT9727_4136	hisS2	Histidyl-tRNA synthetase 2 (EC 6.1.1.21) (Histidine--tRNA ligase 2) (HisRS 2)	BT9727_2004	AAT59749.1	Phosphoglycolate phosphatase	[TP0641-TP0554 (0.5196431)]
COG0124	COG0546	BT9727_3117	hisS1	Histidyl-tRNA synthetase 1 (EC 6.1.1.21) (Histidine--tRNA ligase 1) (HisRS 1)	BT9727_2747	AAT60136.1	Hypothetical protein {UniProtKB/TrEMBL:Q6HHA5}	[TP0641-TP0554 (0.5196431)]
COG0124	COG0546	BT9727_4136	hisS2	Histidyl-tRNA synthetase 2 (EC 6.1.1.21) (Histidine--tRNA ligase 2) (HisRS 2)	BT9727_4839	ppaX	Pyrophosphatase ppaX (EC 3.6.1.1)	[TP0641-TP0554 (0.5196431)]
COG0124	COG0546	BT9727_3117	hisS1	Histidyl-tRNA synthetase 1 (EC 6.1.1.21) (Histidine--tRNA ligase 1) (HisRS 1)	BT9727_4839	ppaX	Pyrophosphatase ppaX (EC 3.6.1.1)	[TP0641-TP0554 (0.5196431)]
COG0124	COG0546	BT9727_4136	hisS2	Histidyl-tRNA synthetase 2 (EC 6.1.1.21) (Histidine--tRNA ligase 2) (HisRS 2)	BT9727_2625	AAT60091.1	MTA/SAH nucleosidase, C-terminal region	[TP0641-TP0554 (0.5196431)]
COG0124	COG0546	BT9727_4136	hisS2	Histidyl-tRNA synthetase 2 (EC 6.1.1.21) (Histidine--tRNA ligase 2) (HisRS 2)	BT9727_0292	AAT61261.1	Haloacid dehalogenase-like hydrolase	[TP0641-TP0554 (0.5196431)]
COG0124	COG0546	BT9727_3117	hisS1	Histidyl-tRNA synthetase 1 (EC 6.1.1.21) (Histidine--tRNA ligase 1) (HisRS 1)	BT9727_2015	AAT59759.1	Phosphoglycolate phosphatase	[TP0641-TP0554 (0.5196431)]
COG0124	COG0546	BT9727_4136	hisS2	Histidyl-tRNA synthetase 2 (EC 6.1.1.21) (Histidine--tRNA ligase 2) (HisRS 2)	BT9727_2747	AAT60136.1	Hypothetical protein {UniProtKB/TrEMBL:Q6HHA5}	[TP0641-TP0554 (0.5196431)]
COG0457	COG1234	BT9727_1061	AAT62229.1	Probable transcriptional regulator	BT9727_1000	AAT59285.1	Hypothetical protein yhfI	[TP0095-TP0819 (0.5178716)]
COG0457	COG1234	BT9727_2671	AAT63058.1	Hypothetical protein {UniProtKB/TrEMBL:Q6HHI1}	BT9727_3887	rnz	Ribonuclease Z (EC 3.1.26.11) (RNase Z) (tRNase Z) (tRNA 3 endonuclease)	[TP0095-TP0819 (0.5178716)]
COG0457	COG1234	BT9727_1061	AAT62229.1	Probable transcriptional regulator	BT9727_3887	rnz	Ribonuclease Z (EC 3.1.26.11) (RNase Z) (tRNase Z) (tRNA 3 endonuclease)	[TP0095-TP0819 (0.5178716)]
COG0457	COG1234	BT9727_4127	AAT60827.1	TPR domain protein {UniProtKB/TrEMBL:Q6HDD1}	BT9727_3887	rnz	Ribonuclease Z (EC 3.1.26.11) (RNase Z) (tRNase Z) (tRNA 3 endonuclease)	[TP0095-TP0819 (0.5178716)]
COG0457	COG1234	BT9727_2305	AAT59945.1	Response regulator aspartate phosphatase	BT9727_1000	AAT59285.1	Hypothetical protein yhfI	[TP0095-TP0819 (0.5178716)]
COG0457	COG1234	BT9727_0937	AAT63730.1	Possible response regulator aspartate phosphatase	BT9727_1000	AAT59285.1	Hypothetical protein yhfI	[TP0095-TP0819 (0.5178716)]
COG0457	COG1234	BT9727_1401	AAT59459.1	TPR-repeat-containing protein	BT9727_3887	rnz	Ribonuclease Z (EC 3.1.26.11) (RNase Z) (tRNase Z) (tRNA 3 endonuclease)	[TP0095-TP0819 (0.5178716)]
COG0457	COG1234	BT9727_4127	AAT60827.1	TPR domain protein {UniProtKB/TrEMBL:Q6HDD1}	BT9727_1000	AAT59285.1	Hypothetical protein yhfI	[TP0095-TP0819 (0.5178716)]
COG0457	COG1234	BT9727_3151	AAT61695.1	TPR repeat-containing protein	BT9727_3887	rnz	Ribonuclease Z (EC 3.1.26.11) (RNase Z) (tRNase Z) (tRNA 3 endonuclease)	[TP0095-TP0819 (0.5178716)]
COG0457	COG1234	BT9727_4214	AAT60853.1	Response regulator aspartate phosphatase	BT9727_3887	rnz	Ribonuclease Z (EC 3.1.26.11) (RNase Z) (tRNase Z) (tRNA 3 endonuclease)	[TP0095-TP0819 (0.5178716)]
COG0457	COG1234	BT9727_4837	AAT62982.1	TPR domain protein {UniProtKB/TrEMBL:Q6HBD0}	BT9727_1000	AAT59285.1	Hypothetical protein yhfI	[TP0095-TP0819 (0.5178716)]
COG0457	COG1234	BT9727_0937	AAT63730.1	Possible response regulator aspartate phosphatase	BT9727_3887	rnz	Ribonuclease Z (EC 3.1.26.11) (RNase Z) (tRNase Z) (tRNA 3 endonuclease)	[TP0095-TP0819 (0.5178716)]
COG0457	COG1234	BT9727_4214	AAT60853.1	Response regulator aspartate phosphatase	BT9727_1000	AAT59285.1	Hypothetical protein yhfI	[TP0095-TP0819 (0.5178716)]
COG0457	COG1234	BT9727_0508	AAT62054.1	Transcriptional activator	BT9727_1000	AAT59285.1	Hypothetical protein yhfI	[TP0095-TP0819 (0.5178716)]
COG0457	COG1234	BT9727_1401	AAT59459.1	TPR-repeat-containing protein	BT9727_1000	AAT59285.1	Hypothetical protein yhfI	[TP0095-TP0819 (0.5178716)]
COG0457	COG1234	BT9727_1596	AAT59547.1	Response regulator aspartate phosphatase	BT9727_3887	rnz	Ribonuclease Z (EC 3.1.26.11) (RNase Z) (tRNase Z) (tRNA 3 endonuclease)	[TP0095-TP0819 (0.5178716)]
COG0457	COG1234	BT9727_3275	AAT60464.1	Response regulator aspartate phosphatase	BT9727_3887	rnz	Ribonuclease Z (EC 3.1.26.11) (RNase Z) (tRNase Z) (tRNA 3 endonuclease)	[TP0095-TP0819 (0.5178716)]
COG0457	COG1234	BT9727_4837	AAT62982.1	TPR domain protein {UniProtKB/TrEMBL:Q6HBD0}	BT9727_3887	rnz	Ribonuclease Z (EC 3.1.26.11) (RNase Z) (tRNase Z) (tRNA 3 endonuclease)	[TP0095-TP0819 (0.5178716)]
COG0457	COG1234	BT9727_2305	AAT59945.1	Response regulator aspartate phosphatase	BT9727_3887	rnz	Ribonuclease Z (EC 3.1.26.11) (RNase Z) (tRNase Z) (tRNA 3 endonuclease)	[TP0095-TP0819 (0.5178716)]
COG0457	COG1234	BT9727_3275	AAT60464.1	Response regulator aspartate phosphatase	BT9727_1000	AAT59285.1	Hypothetical protein yhfI	[TP0095-TP0819 (0.5178716)]
COG0457	COG1234	BT9727_0508	AAT62054.1	Transcriptional activator	BT9727_3887	rnz	Ribonuclease Z (EC 3.1.26.11) (RNase Z) (tRNase Z) (tRNA 3 endonuclease)	[TP0095-TP0819 (0.5178716)]
COG0457	COG1234	BT9727_1596	AAT59547.1	Response regulator aspartate phosphatase	BT9727_1000	AAT59285.1	Hypothetical protein yhfI	[TP0095-TP0819 (0.5178716)]
COG0457	COG1234	BT9727_2671	AAT63058.1	Hypothetical protein {UniProtKB/TrEMBL:Q6HHI1}	BT9727_1000	AAT59285.1	Hypothetical protein yhfI	[TP0095-TP0819 (0.5178716)]
COG0457	COG1234	BT9727_3151	AAT61695.1	TPR repeat-containing protein	BT9727_1000	AAT59285.1	Hypothetical protein yhfI	[TP0095-TP0819 (0.5178716)]
COG0272	COG1879	BT9727_0276	AAT61280.1	DNA ligase(NAD+) {UniProtKB/TrEMBL:Q6HP94}	BT9727_0661	AAT59098.1	Ribose ABC transporter, ribose-binding protein	[TP0634-TP0684 (0.56216276)]
COG0272	COG1879	BT9727_0276	AAT61280.1	DNA ligase(NAD+) {UniProtKB/TrEMBL:Q6HP94}	BT9727_2713	AAT64000.1	Sugar ABC transporter, sugar-binding protein	[TP0634-TP0684 (0.56216276)]
COG0272	COG1879	BT9727_0276	AAT61280.1	DNA ligase(NAD+) {UniProtKB/TrEMBL:Q6HP94}	BT9727_0580	AAT59066.1	Ribose ABC transporter, ribose-binding protein	[TP0634-TP0684 (0.56216276)]
COG0217	COG1480	BT9727_0453	AAT59031.1	Hypothetical UPF0082 protein BT9727_0453	BT9727_4041	AAT63516.1	Metal-dependent phosphohydrolase	[TP0474-TP0651 (0.71912634)]
COG0526	COG1843	BT9727_1627	AAT62510.1	Thioredoxin family protein	BT9727_1540	AAT59518.1	Basal-body rod modification protein	[TP0100-TP0728 (0.58155864)]
COG0526	COG1843	BT9727_2094	AAT62197.1	Thioredoxin {UniProtKB/TrEMBL:Q6HJ55}	BT9727_1540	AAT59518.1	Basal-body rod modification protein	[TP0100-TP0728 (0.58155864)]
COG0526	COG1843	BT9727_4256	AAT61020.1	Thioredoxin {UniProtKB/TrEMBL:Q6HD04}	BT9727_1540	AAT59518.1	Basal-body rod modification protein	[TP0100-TP0728 (0.58155864)]
COG0526	COG1843	BT9727_4698	AAT63247.1	Thioredoxin {UniProtKB/TrEMBL:Q6HBR8}	BT9727_1540	AAT59518.1	Basal-body rod modification protein	[TP0100-TP0728 (0.58155864)]
COG0526	COG1843	BT9727_0364	AAT62097.1	Hypothetical protein {UniProtKB/TrEMBL:Q6HP06}	BT9727_1540	AAT59518.1	Basal-body rod modification protein	[TP0100-TP0728 (0.58155864)]
COG0526	COG1843	BT9727_3367	AAT61168.1	AhpC/TSA family protein	BT9727_1540	AAT59518.1	Basal-body rod modification protein	[TP0100-TP0728 (0.58155864)]
COG0526	COG1843	BT9727_0671	AAT62500.1	Thioredoxin {UniProtKB/TrEMBL:Q6HN55}	BT9727_1540	AAT59518.1	Basal-body rod modification protein	[TP0100-TP0728 (0.58155864)]
COG0526	COG1843	BT9727_1356	AAT63254.1	Thiol-disulfide oxidoreductase	BT9727_1540	AAT59518.1	Basal-body rod modification protein	[TP0100-TP0728 (0.58155864)]
COG0526	COG1843	BT9727_4426	AAT63664.1	Thioredoxin {UniProtKB/TrEMBL:Q6HCI6}	BT9727_1540	AAT59518.1	Basal-body rod modification protein	[TP0100-TP0728 (0.58155864)]
COG1774	COG2812	BT9727_0028	AAT63762.1	Signal peptidase-like protein	BT9727_0019	AAT58896.1	DNA polymerase III, gamma and tau subunits	[TP0046-TP1005 (0.5678104)]
COG0768	COG1344	BT9727_3658	AAT60649.1	Penicillin-binding protein	BT9727_1527	AAT59514.1	Flagellar hook-associated protein 3	[TP0760-TP0870 (0.7190043)]
COG0768	COG1344	BT9727_2420	AAT63875.1	Penicillin-binding protein, transpeptidase domain	BT9727_1546	AAT59520.1	Flagellin {UniProtKB/TrEMBL:Q6HKP3}	[TP0760-TP0870 (0.7190043)]
COG0768	COG1344	BT9727_2842	AAT60182.1	Penicillin-binding protein	BT9727_1547	AAT59521.1	Flagellin {UniProtKB/TrEMBL:Q6HKP2}	[TP0760-TP0870 (0.7190043)]
COG0768	COG1344	BT9727_2842	AAT60182.1	Penicillin-binding protein	BT9727_1527	AAT59514.1	Flagellar hook-associated protein 3	[TP0760-TP0870 (0.7190043)]
COG0768	COG1344	BT9727_2431	AAT60014.1	Penicillin-binding protein, transpeptidase domain	BT9727_1527	AAT59514.1	Flagellar hook-associated protein 3	[TP0760-TP0870 (0.7190043)]
COG0768	COG1344	BT9727_2289	AAT59929.1	Penicillin-binding protein 2	BT9727_1546	AAT59520.1	Flagellin {UniProtKB/TrEMBL:Q6HKP3}	[TP0760-TP0870 (0.7190043)]
COG0768	COG1344	BT9727_3658	AAT60649.1	Penicillin-binding protein	BT9727_1546	AAT59520.1	Flagellin {UniProtKB/TrEMBL:Q6HKP3}	[TP0760-TP0870 (0.7190043)]
COG0768	COG1344	BT9727_3657	AAT61092.1	Sporulation specific penicillin-binding protein	BT9727_1547	AAT59521.1	Flagellin {UniProtKB/TrEMBL:Q6HKP2}	[TP0760-TP0870 (0.7190043)]
COG0768	COG1344	BT9727_2290	AAT59930.1	Penicillin-binding protein	BT9727_1546	AAT59520.1	Flagellin {UniProtKB/TrEMBL:Q6HKP3}	[TP0760-TP0870 (0.7190043)]
COG0768	COG1344	BT9727_2289	AAT59929.1	Penicillin-binding protein 2	BT9727_1547	AAT59521.1	Flagellin {UniProtKB/TrEMBL:Q6HKP2}	[TP0760-TP0870 (0.7190043)]
COG0768	COG1344	BT9727_3657	AAT61092.1	Sporulation specific penicillin-binding protein	BT9727_1546	AAT59520.1	Flagellin {UniProtKB/TrEMBL:Q6HKP3}	[TP0760-TP0870 (0.7190043)]
COG0768	COG1344	BT9727_4111	AAT63877.1	Penicillin-binding protein	BT9727_1527	AAT59514.1	Flagellar hook-associated protein 3	[TP0760-TP0870 (0.7190043)]
COG0768	COG1344	BT9727_2290	AAT59930.1	Penicillin-binding protein	BT9727_1547	AAT59521.1	Flagellin {UniProtKB/TrEMBL:Q6HKP2}	[TP0760-TP0870 (0.7190043)]
COG0768	COG1344	BT9727_2420	AAT63875.1	Penicillin-binding protein, transpeptidase domain	BT9727_1547	AAT59521.1	Flagellin {UniProtKB/TrEMBL:Q6HKP2}	[TP0760-TP0870 (0.7190043)]
COG0768	COG1344	BT9727_4111	AAT63877.1	Penicillin-binding protein	BT9727_1546	AAT59520.1	Flagellin {UniProtKB/TrEMBL:Q6HKP3}	[TP0760-TP0870 (0.7190043)]
COG0768	COG1344	BT9727_2842	AAT60182.1	Penicillin-binding protein	BT9727_1546	AAT59520.1	Flagellin {UniProtKB/TrEMBL:Q6HKP3}	[TP0760-TP0870 (0.7190043)]
COG0768	COG1344	BT9727_2022	AAT59765.1	Penicillin-binding protein 3	BT9727_1546	AAT59520.1	Flagellin {UniProtKB/TrEMBL:Q6HKP3}	[TP0760-TP0870 (0.7190043)]
COG0768	COG1344	BT9727_2290	AAT59930.1	Penicillin-binding protein	BT9727_1527	AAT59514.1	Flagellar hook-associated protein 3	[TP0760-TP0870 (0.7190043)]
COG0768	COG1344	BT9727_2022	AAT59765.1	Penicillin-binding protein 3	BT9727_1527	AAT59514.1	Flagellar hook-associated protein 3	[TP0760-TP0870 (0.7190043)]
COG0768	COG1344	BT9727_4111	AAT63877.1	Penicillin-binding protein	BT9727_1547	AAT59521.1	Flagellin {UniProtKB/TrEMBL:Q6HKP2}	[TP0760-TP0870 (0.7190043)]
COG0768	COG1344	BT9727_2431	AAT60014.1	Penicillin-binding protein, transpeptidase domain	BT9727_1546	AAT59520.1	Flagellin {UniProtKB/TrEMBL:Q6HKP3}	[TP0760-TP0870 (0.7190043)]
COG0768	COG1344	BT9727_2022	AAT59765.1	Penicillin-binding protein 3	BT9727_1547	AAT59521.1	Flagellin {UniProtKB/TrEMBL:Q6HKP2}	[TP0760-TP0870 (0.7190043)]
COG0768	COG1344	BT9727_2289	AAT59929.1	Penicillin-binding protein 2	BT9727_1527	AAT59514.1	Flagellar hook-associated protein 3	[TP0760-TP0870 (0.7190043)]
COG0768	COG1344	BT9727_4013	AAT63487.1	Penicillin-binding protein	BT9727_1547	AAT59521.1	Flagellin {UniProtKB/TrEMBL:Q6HKP2}	[TP0760-TP0870 (0.7190043)]
COG0768	COG1344	BT9727_3658	AAT60649.1	Penicillin-binding protein	BT9727_1547	AAT59521.1	Flagellin {UniProtKB/TrEMBL:Q6HKP2}	[TP0760-TP0870 (0.7190043)]
COG0768	COG1344	BT9727_2420	AAT63875.1	Penicillin-binding protein, transpeptidase domain	BT9727_1527	AAT59514.1	Flagellar hook-associated protein 3	[TP0760-TP0870 (0.7190043)]
COG0768	COG1344	BT9727_2431	AAT60014.1	Penicillin-binding protein, transpeptidase domain	BT9727_1547	AAT59521.1	Flagellin {UniProtKB/TrEMBL:Q6HKP2}	[TP0760-TP0870 (0.7190043)]
COG0768	COG1344	BT9727_4013	AAT63487.1	Penicillin-binding protein	BT9727_1527	AAT59514.1	Flagellar hook-associated protein 3	[TP0760-TP0870 (0.7190043)]
COG0768	COG1344	BT9727_4013	AAT63487.1	Penicillin-binding protein	BT9727_1546	AAT59520.1	Flagellin {UniProtKB/TrEMBL:Q6HKP3}	[TP0760-TP0870 (0.7190043)]
COG0768	COG1344	BT9727_3657	AAT61092.1	Sporulation specific penicillin-binding protein	BT9727_1527	AAT59514.1	Flagellar hook-associated protein 3	[TP0760-TP0870 (0.7190043)]
COG0036	COG1774	BT9727_3601	AAT60622.1	Ribulose-phosphate 3-epimerase	BT9727_0028	AAT63762.1	Signal peptidase-like protein	[TP0945-TP0046 (0.53769433)]
COG0228	COG0546	BT9727_3585	rpsP	Ribosomal protein S16 {UniProtKB/TrEMBL:Q6HEX1}	BT9727_0292	AAT61261.1	Haloacid dehalogenase-like hydrolase	[TP0905-TP0554 (0.5352583)]
COG0228	COG0546	BT9727_3585	rpsP	Ribosomal protein S16 {UniProtKB/TrEMBL:Q6HEX1}	BT9727_2004	AAT59749.1	Phosphoglycolate phosphatase	[TP0905-TP0554 (0.5352583)]
COG0228	COG0546	BT9727_3585	rpsP	Ribosomal protein S16 {UniProtKB/TrEMBL:Q6HEX1}	BT9727_2015	AAT59759.1	Phosphoglycolate phosphatase	[TP0905-TP0554 (0.5352583)]
COG0228	COG0546	BT9727_3585	rpsP	Ribosomal protein S16 {UniProtKB/TrEMBL:Q6HEX1}	BT9727_2625	AAT60091.1	MTA/SAH nucleosidase, C-terminal region	[TP0905-TP0554 (0.5352583)]
COG0228	COG0546	BT9727_3585	rpsP	Ribosomal protein S16 {UniProtKB/TrEMBL:Q6HEX1}	BT9727_4839	ppaX	Pyrophosphatase ppaX (EC 3.6.1.1)	[TP0905-TP0554 (0.5352583)]
COG0228	COG0546	BT9727_3585	rpsP	Ribosomal protein S16 {UniProtKB/TrEMBL:Q6HEX1}	BT9727_2747	AAT60136.1	Hypothetical protein {UniProtKB/TrEMBL:Q6HHA5}	[TP0905-TP0554 (0.5352583)]
COG0503	COG1488	BT9727_4141	apt	Adenine phosphoribosyltransferase (EC 2.4.2.7) (APRT)	BT9727_4421	AAT63654.1	Nicotinate phosphoribosyltransferase	[TP1039-TP0628 (0.6658587)]
COG0503	COG1488	BT9727_0041	AAT62195.1	Purine operon transcription repressor	BT9727_0507	AAT62391.1	Nicotinate phosphoribosyltransferase	[TP1039-TP0628 (0.6658587)]
COG0503	COG1488	BT9727_1447	AAT63180.1	Xanthine phosphoribosyltransferase	BT9727_4421	AAT63654.1	Nicotinate phosphoribosyltransferase	[TP1039-TP0628 (0.6658587)]
COG0503	COG1488	BT9727_4141	apt	Adenine phosphoribosyltransferase (EC 2.4.2.7) (APRT)	BT9727_0507	AAT62391.1	Nicotinate phosphoribosyltransferase	[TP1039-TP0628 (0.6658587)]
COG0503	COG1488	BT9727_0041	AAT62195.1	Purine operon transcription repressor	BT9727_4421	AAT63654.1	Nicotinate phosphoribosyltransferase	[TP1039-TP0628 (0.6658587)]
COG0503	COG1488	BT9727_1447	AAT63180.1	Xanthine phosphoribosyltransferase	BT9727_0507	AAT62391.1	Nicotinate phosphoribosyltransferase	[TP1039-TP0628 (0.6658587)]
COG0249	COG0546	BT9727_3510	mutS	DNA mismatch repair protein mutS	BT9727_0292	AAT61261.1	Haloacid dehalogenase-like hydrolase	[TP0328-TP0554 (0.5196431)]
COG0249	COG0546	BT9727_3510	mutS	DNA mismatch repair protein mutS	BT9727_4839	ppaX	Pyrophosphatase ppaX (EC 3.6.1.1)	[TP0328-TP0554 (0.5196431)]
COG0249	COG0546	BT9727_3510	mutS	DNA mismatch repair protein mutS	BT9727_2004	AAT59749.1	Phosphoglycolate phosphatase	[TP0328-TP0554 (0.5196431)]
COG0249	COG0546	BT9727_3510	mutS	DNA mismatch repair protein mutS	BT9727_2625	AAT60091.1	MTA/SAH nucleosidase, C-terminal region	[TP0328-TP0554 (0.5196431)]
COG0249	COG0546	BT9727_3510	mutS	DNA mismatch repair protein mutS	BT9727_2015	AAT59759.1	Phosphoglycolate phosphatase	[TP0328-TP0554 (0.5196431)]
COG0249	COG0546	BT9727_3510	mutS	DNA mismatch repair protein mutS	BT9727_2747	AAT60136.1	Hypothetical protein {UniProtKB/TrEMBL:Q6HHA5}	[TP0328-TP0554 (0.5196431)]
COG0234	COG0803	BT9727_0238	groS	10 kDa chaperonin (Protein Cpn10) (groES protein)	BT9727_1851	AAT63441.1	High-affinity zinc uptake system	[TP1013-TP0163 (0.67160416)]
COG0162	COG2834	BT9727_4391	tyrS1	Tyrosyl-tRNA synthetase 1 (EC 6.1.1.1) (Tyrosine--tRNA ligase 1) (TyrRS 1)	BT9727_0223	AAT63080.1	Hypothetical protein {UniProtKB/TrEMBL:Q6HPE2}	[TP0834-TP0333 (0.5313641)]
COG0162	COG2834	BT9727_4777	tyrS2	Tyrosyl-tRNA synthetase 2 (EC 6.1.1.1) (Tyrosine--tRNA ligase 2) (TyrRS 2)	BT9727_0223	AAT63080.1	Hypothetical protein {UniProtKB/TrEMBL:Q6HPE2}	[TP0834-TP0333 (0.5313641)]
COG0342	COG0546	BT9727_4144	AAT63700.1	Protein-export membrane protein, subunit D and	BT9727_2747	AAT60136.1	Hypothetical protein {UniProtKB/TrEMBL:Q6HHA5}	[TP0410-TP0554 (0.6160348)]
COG0342	COG0546	BT9727_4144	AAT63700.1	Protein-export membrane protein, subunit D and	BT9727_0292	AAT61261.1	Haloacid dehalogenase-like hydrolase	[TP0410-TP0554 (0.6160348)]
COG0342	COG0546	BT9727_4144	AAT63700.1	Protein-export membrane protein, subunit D and	BT9727_2004	AAT59749.1	Phosphoglycolate phosphatase	[TP0410-TP0554 (0.6160348)]
COG0342	COG0546	BT9727_4144	AAT63700.1	Protein-export membrane protein, subunit D and	BT9727_2015	AAT59759.1	Phosphoglycolate phosphatase	[TP0410-TP0554 (0.6160348)]
COG0342	COG0546	BT9727_4144	AAT63700.1	Protein-export membrane protein, subunit D and	BT9727_2625	AAT60091.1	MTA/SAH nucleosidase, C-terminal region	[TP0410-TP0554 (0.6160348)]
COG0342	COG0546	BT9727_4144	AAT63700.1	Protein-export membrane protein, subunit D and	BT9727_4839	ppaX	Pyrophosphatase ppaX (EC 3.6.1.1)	[TP0410-TP0554 (0.6160348)]
COG0457	COG1536	BT9727_1401	AAT59459.1	TPR-repeat-containing protein	BT9727_1535	AAT63142.1	Flagellar motor switch protein fliG	[TP0648-TP0400 (0.69805074)]
COG0457	COG1536	BT9727_0508	AAT62054.1	Transcriptional activator	BT9727_1535	AAT63142.1	Flagellar motor switch protein fliG	[TP0648-TP0400 (0.69805074)]
COG0457	COG1536	BT9727_3275	AAT60464.1	Response regulator aspartate phosphatase	BT9727_1535	AAT63142.1	Flagellar motor switch protein fliG	[TP0648-TP0400 (0.69805074)]
COG0457	COG1536	BT9727_2305	AAT59945.1	Response regulator aspartate phosphatase	BT9727_1535	AAT63142.1	Flagellar motor switch protein fliG	[TP0648-TP0400 (0.69805074)]
COG0457	COG1536	BT9727_3151	AAT61695.1	TPR repeat-containing protein	BT9727_1535	AAT63142.1	Flagellar motor switch protein fliG	[TP0648-TP0400 (0.69805074)]
COG0457	COG1536	BT9727_1596	AAT59547.1	Response regulator aspartate phosphatase	BT9727_1535	AAT63142.1	Flagellar motor switch protein fliG	[TP0648-TP0400 (0.69805074)]
COG0457	COG1536	BT9727_1061	AAT62229.1	Probable transcriptional regulator	BT9727_1535	AAT63142.1	Flagellar motor switch protein fliG	[TP0648-TP0400 (0.69805074)]
COG0457	COG1536	BT9727_0937	AAT63730.1	Possible response regulator aspartate phosphatase	BT9727_1535	AAT63142.1	Flagellar motor switch protein fliG	[TP0648-TP0400 (0.69805074)]
COG0457	COG1536	BT9727_2671	AAT63058.1	Hypothetical protein {UniProtKB/TrEMBL:Q6HHI1}	BT9727_1535	AAT63142.1	Flagellar motor switch protein fliG	[TP0648-TP0400 (0.69805074)]
COG0457	COG1536	BT9727_4127	AAT60827.1	TPR domain protein {UniProtKB/TrEMBL:Q6HDD1}	BT9727_1535	AAT63142.1	Flagellar motor switch protein fliG	[TP0648-TP0400 (0.69805074)]
COG0457	COG1536	BT9727_4837	AAT62982.1	TPR domain protein {UniProtKB/TrEMBL:Q6HBD0}	BT9727_1535	AAT63142.1	Flagellar motor switch protein fliG	[TP0648-TP0400 (0.69805074)]
COG0457	COG1536	BT9727_4214	AAT60853.1	Response regulator aspartate phosphatase	BT9727_1535	AAT63142.1	Flagellar motor switch protein fliG	[TP0648-TP0400 (0.69805074)]
COG0240	COG0622	BT9727_1387	gpsA	Glycerol-3-phosphate dehydrogenase [NAD(P)+] (EC 1.1.1.94) (NAD(P)H- dependent glycerol-3-phosphate dehydrogenase)	BT9727_4216	AAT63713.1	Hypothetical protein {UniProtKB/TrEMBL:Q6HD44}	[TP1009-TP0937 (0.80866665)]
COG0227	COG0492	BT9727_3599	rpmB	50S ribosomal protein L28	BT9727_1377	AAT62557.1	Thioredoxin reductase {UniProtKB/TrEMBL:Q6HL60}	[TP0362-TP0814 (0.801083)]
COG0227	COG0492	BT9727_3599	rpmB	50S ribosomal protein L28	BT9727_4639	AAT63212.1	Thioredoxin-disulfide reductase	[TP0362-TP0814 (0.801083)]
COG0227	COG0492	BT9727_3599	rpmB	50S ribosomal protein L28	BT9727_0321	AAT58990.1	Probable thioredoxin reductase	[TP0362-TP0814 (0.801083)]
COG0227	COG0492	BT9727_3599	rpmB	50S ribosomal protein L28	BT9727_4836	AAT62580.1	Thioredoxin-disulfide reductase (Thioredoxin	[TP0362-TP0814 (0.801083)]
COG0051	COG1192	BT9727_0105	rpsJ	30S ribosomal protein S10	BT9727_5161	AAT63359.1	Sporulation initiation inhibitor	[TP0188-TP0272 (0.7732025)]
COG0098	COG0803	BT9727_0123	rpsE	30S ribosomal protein S5	BT9727_1851	AAT63441.1	High-affinity zinc uptake system	[TP0206-TP0163 (0.74372905)]
COG0249	COG0457	BT9727_3510	mutS	DNA mismatch repair protein mutS	BT9727_3275	AAT60464.1	Response regulator aspartate phosphatase	[TP0328-TP0095 (0.63719666)]
COG0249	COG0457	BT9727_3510	mutS	DNA mismatch repair protein mutS	BT9727_4837	AAT62982.1	TPR domain protein {UniProtKB/TrEMBL:Q6HBD0}	[TP0328-TP0095 (0.63719666)]
COG0249	COG0457	BT9727_3510	mutS	DNA mismatch repair protein mutS	BT9727_0937	AAT63730.1	Possible response regulator aspartate phosphatase	[TP0328-TP0095 (0.63719666)]
COG0249	COG0457	BT9727_3510	mutS	DNA mismatch repair protein mutS	BT9727_4214	AAT60853.1	Response regulator aspartate phosphatase	[TP0328-TP0095 (0.63719666)]
COG0249	COG0457	BT9727_3510	mutS	DNA mismatch repair protein mutS	BT9727_3151	AAT61695.1	TPR repeat-containing protein	[TP0328-TP0095 (0.63719666)]
COG0249	COG0457	BT9727_3510	mutS	DNA mismatch repair protein mutS	BT9727_4127	AAT60827.1	TPR domain protein {UniProtKB/TrEMBL:Q6HDD1}	[TP0328-TP0095 (0.63719666)]
COG0249	COG0457	BT9727_3510	mutS	DNA mismatch repair protein mutS	BT9727_2305	AAT59945.1	Response regulator aspartate phosphatase	[TP0328-TP0095 (0.63719666)]
COG0249	COG0457	BT9727_3510	mutS	DNA mismatch repair protein mutS	BT9727_2671	AAT63058.1	Hypothetical protein {UniProtKB/TrEMBL:Q6HHI1}	[TP0328-TP0095 (0.63719666)]
COG0249	COG0457	BT9727_3510	mutS	DNA mismatch repair protein mutS	BT9727_0508	AAT62054.1	Transcriptional activator	[TP0328-TP0095 (0.63719666)]
COG0249	COG0457	BT9727_3510	mutS	DNA mismatch repair protein mutS	BT9727_1596	AAT59547.1	Response regulator aspartate phosphatase	[TP0328-TP0095 (0.63719666)]
COG0249	COG0457	BT9727_3510	mutS	DNA mismatch repair protein mutS	BT9727_1401	AAT59459.1	TPR-repeat-containing protein	[TP0328-TP0095 (0.63719666)]
COG0249	COG0457	BT9727_3510	mutS	DNA mismatch repair protein mutS	BT9727_1061	AAT62229.1	Probable transcriptional regulator	[TP0328-TP0095 (0.63719666)]
COG0442	COG0459	BT9727_3560	AAT63899.1	Proline--tRNA ligase {UniProtKB/TrEMBL:Q6HEZ6}	BT9727_0239	groL	60 kDa chaperonin (Protein Cpn60) (groEL protein)	[TP0160-TP0030 (0.7719589)]
COG0442	COG0459	BT9727_0373	AAT61247.1	Proline--tRNA ligase {UniProtKB/TrEMBL:Q6HNZ7}	BT9727_0239	groL	60 kDa chaperonin (Protein Cpn60) (groEL protein)	[TP0160-TP0030 (0.7719589)]
COG0255	COG1354	BT9727_0114	AAT63866.1	Ribosomal protein L29 {UniProtKB/TrEMBL:Q6HPQ0}	BT9727_3799	scpA	Segregation and condensation protein A	[TP0197-TP0691 (0.70609456)]
COG0036	COG1573	BT9727_3601	AAT60622.1	Ribulose-phosphate 3-epimerase	BT9727_1411	AAT63205.1	Uracil-DNA glycosylase family protein; possible	[TP0945-TP0229 (0.685165)]
COG0217	COG0481	BT9727_0453	AAT59031.1	Hypothetical UPF0082 protein BT9727_0453	BT9727_4056	lepA	GTP-binding protein lepA	[TP0474-TP0510 (0.76600474)]
COG1360	COG5401	BT9727_4247	AAT60875.1	Motility protein B {UniProtKB/TrEMBL:Q6HD13}	BT9727_4219	AAT63707.1	Germination protein {UniProtKB/TrEMBL:Q6HD41}	[TP0724-TP0832 (0.61589503)]
COG1360	COG5401	BT9727_1516	AAT63159.1	Chemotaxis motB protein, OmpA family	BT9727_4219	AAT63707.1	Germination protein {UniProtKB/TrEMBL:Q6HD41}	[TP0724-TP0832 (0.61589503)]
COG0178	COG0357	BT9727_4844	AAT62583.1	UvrABC system protein A	BT9727_5163	gidB	Methyltransferase gidB (EC 2.1.-.-) (Glucose-inhibited division protein B)	[TP0514-TP0946 (0.8569251)]
COG1815	COG1843	BT9727_1531	AAT63145.1	Flagellar basal-body rod protein	BT9727_1540	AAT59518.1	Basal-body rod modification protein	[TP0396-TP0728 (0.83050734)]
COG0330	COG0772	BT9727_1890	AAT63861.1	Stomatin-like protein {UniProtKB/TrEMBL:Q6HJQ5}	BT9727_1106	AAT59337.1	Cell division protein ftsW	[TP0113-TP0501 (0.70068353)]
COG0330	COG0772	BT9727_0272	AAT61285.1	Band 7 family protein {UniProtKB/TrEMBL:Q6HP98}	BT9727_0955	AAT59266.1	Cell division protein, FtsW/RodA/SpoVE family	[TP0113-TP0501 (0.70068353)]
COG0330	COG0772	BT9727_0272	AAT61285.1	Band 7 family protein {UniProtKB/TrEMBL:Q6HP98}	BT9727_3691	AAT62166.1	Cell division protein, FtsW/RodA/SpoVE family	[TP0113-TP0501 (0.70068353)]
COG0330	COG0772	BT9727_0272	AAT61285.1	Band 7 family protein {UniProtKB/TrEMBL:Q6HP98}	BT9727_3902	AAT60764.1	Cell division protein, FtsW/RodA/SpoVE family	[TP0113-TP0501 (0.70068353)]
COG0330	COG0772	BT9727_1890	AAT63861.1	Stomatin-like protein {UniProtKB/TrEMBL:Q6HJQ5}	BT9727_3902	AAT60764.1	Cell division protein, FtsW/RodA/SpoVE family	[TP0113-TP0501 (0.70068353)]
COG0330	COG0772	BT9727_0272	AAT61285.1	Band 7 family protein {UniProtKB/TrEMBL:Q6HP98}	BT9727_1106	AAT59337.1	Cell division protein ftsW	[TP0113-TP0501 (0.70068353)]
COG0330	COG0772	BT9727_1890	AAT63861.1	Stomatin-like protein {UniProtKB/TrEMBL:Q6HJQ5}	BT9727_3653	AAT60647.1	Stage V sporulation protein E	[TP0113-TP0501 (0.70068353)]
COG0330	COG0772	BT9727_1890	AAT63861.1	Stomatin-like protein {UniProtKB/TrEMBL:Q6HJQ5}	BT9727_3691	AAT62166.1	Cell division protein, FtsW/RodA/SpoVE family	[TP0113-TP0501 (0.70068353)]
COG0330	COG0772	BT9727_1890	AAT63861.1	Stomatin-like protein {UniProtKB/TrEMBL:Q6HJQ5}	BT9727_0955	AAT59266.1	Cell division protein, FtsW/RodA/SpoVE family	[TP0113-TP0501 (0.70068353)]
COG0330	COG0772	BT9727_0272	AAT61285.1	Band 7 family protein {UniProtKB/TrEMBL:Q6HP98}	BT9727_3653	AAT60647.1	Stage V sporulation protein E	[TP0113-TP0501 (0.70068353)]
COG0154	COG1624	BT9727_0289	gatA	Glutamyl-tRNA(Gln) amidotransferase subunit A (EC 6.3.5.-) (Glu-ADT subunit A)	BT9727_4632	AAT62547.1	Hypothetical protein {UniProtKB/TrEMBL:Q6HBY3}	[TP1020-TP0826 (0.7964557)]
COG0154	COG1624	BT9727_1761	AAT63901.1	Glutaminyl-tRNA synthase, glutamine-hydrolyzing,	BT9727_0150	AAT58926.1	Hypothetical protein {UniProtKB/TrEMBL:Q6HPL5}	[TP1020-TP0826 (0.7964557)]
COG0154	COG1624	BT9727_1761	AAT63901.1	Glutaminyl-tRNA synthase, glutamine-hydrolyzing,	BT9727_4632	AAT62547.1	Hypothetical protein {UniProtKB/TrEMBL:Q6HBY3}	[TP1020-TP0826 (0.7964557)]
COG0154	COG1624	BT9727_1887	AAT59680.1	Glutaminyl-tRNA synthase, glutamine-hydrolyzing,	BT9727_0150	AAT58926.1	Hypothetical protein {UniProtKB/TrEMBL:Q6HPL5}	[TP1020-TP0826 (0.7964557)]
COG0154	COG1624	BT9727_0289	gatA	Glutamyl-tRNA(Gln) amidotransferase subunit A (EC 6.3.5.-) (Glu-ADT subunit A)	BT9727_0150	AAT58926.1	Hypothetical protein {UniProtKB/TrEMBL:Q6HPL5}	[TP1020-TP0826 (0.7964557)]
COG0154	COG1624	BT9727_1887	AAT59680.1	Glutaminyl-tRNA synthase, glutamine-hydrolyzing,	BT9727_4632	AAT62547.1	Hypothetical protein {UniProtKB/TrEMBL:Q6HBY3}	[TP1020-TP0826 (0.7964557)]
COG0442	COG1843	BT9727_3560	AAT63899.1	Proline--tRNA ligase {UniProtKB/TrEMBL:Q6HEZ6}	BT9727_1540	AAT59518.1	Basal-body rod modification protein	[TP0160-TP0728 (0.50152636)]
COG0442	COG1843	BT9727_0373	AAT61247.1	Proline--tRNA ligase {UniProtKB/TrEMBL:Q6HNZ7}	BT9727_1540	AAT59518.1	Basal-body rod modification protein	[TP0160-TP0728 (0.50152636)]
COG0840	COG1558	BT9727_4749	AAT61065.1	Chemotaxis signal transducer	BT9727_1532	AAT63144.1	Flagellar basal-body rod protein	[TP0640-TP0397 (0.8569927)]
COG0840	COG1558	BT9727_4724	AAT63273.1	Methyl-accepting chemotaxis protein	BT9727_1532	AAT63144.1	Flagellar basal-body rod protein	[TP0640-TP0397 (0.8569927)]
COG0840	COG1558	BT9727_5103	AAT63467.1	Methyl-accepting chemotaxis protein, C-terminal	BT9727_1532	AAT63144.1	Flagellar basal-body rod protein	[TP0640-TP0397 (0.8569927)]
COG0840	COG1558	BT9727_0339	AAT62238.1	Methyl-accepting chemotaxis protein	BT9727_1532	AAT63144.1	Flagellar basal-body rod protein	[TP0640-TP0397 (0.8569927)]
COG0840	COG1558	BT9727_0594	AAT62450.1	Methyl-accepting chemotaxis protein	BT9727_1532	AAT63144.1	Flagellar basal-body rod protein	[TP0640-TP0397 (0.8569927)]
COG0840	COG1558	BT9727_0338	AAT58995.1	Methyl-accepting chemotaxis protein	BT9727_1532	AAT63144.1	Flagellar basal-body rod protein	[TP0640-TP0397 (0.8569927)]
COG0840	COG1558	BT9727_0355	AAT61241.1	Methyl-accepting chemotaxis protein	BT9727_1532	AAT63144.1	Flagellar basal-body rod protein	[TP0640-TP0397 (0.8569927)]
COG0840	COG1558	BT9727_4750	AAT61066.1	Chemotaxis signal transducer	BT9727_1532	AAT63144.1	Flagellar basal-body rod protein	[TP0640-TP0397 (0.8569927)]
COG0840	COG1558	BT9727_0486	AAT62368.1	Methyl-accepting chemotaxis protein	BT9727_1532	AAT63144.1	Flagellar basal-body rod protein	[TP0640-TP0397 (0.8569927)]
COG0840	COG1558	BT9727_0469	AAT62354.1	Methyl-accepting chemotaxis protein	BT9727_1532	AAT63144.1	Flagellar basal-body rod protein	[TP0640-TP0397 (0.8569927)]
COG0840	COG1558	BT9727_4782	AAT63305.1	Methyl-accepting chemotaxis protein	BT9727_1532	AAT63144.1	Flagellar basal-body rod protein	[TP0640-TP0397 (0.8569927)]
COG0840	COG1558	BT9727_1837	AAT63423.1	Methyl-accepting chemotaxis protein	BT9727_1532	AAT63144.1	Flagellar basal-body rod protein	[TP0640-TP0397 (0.8569927)]
COG1109	COG1488	BT9727_0152	glmM	Phosphoglucosamine mutase (EC 5.4.2.10)	BT9727_0507	AAT62391.1	Nicotinate phosphoribosyltransferase	[TP0413-TP0628 (0.6598422)]
COG1109	COG1488	BT9727_4631	AAT62546.1	Probable phosphomannomutase	BT9727_0507	AAT62391.1	Nicotinate phosphoribosyltransferase	[TP0413-TP0628 (0.6598422)]
COG1109	COG1488	BT9727_4631	AAT62546.1	Probable phosphomannomutase	BT9727_4421	AAT63654.1	Nicotinate phosphoribosyltransferase	[TP0413-TP0628 (0.6598422)]
COG1109	COG1488	BT9727_0152	glmM	Phosphoglucosamine mutase (EC 5.4.2.10)	BT9727_4421	AAT63654.1	Nicotinate phosphoribosyltransferase	[TP0413-TP0628 (0.6598422)]
COG1214	COG1509	BT9727_0231	AAT61319.1	Probable O-sialoglycoprotein endopeptidase	BT9727_2083	AAT61700.1	Lysine 2,3-aminomutase {UniProtKB/TrEMBL:Q6HJ66}	[TP0876-TP0121 (0.53793955)]
COG0465	COG2891	BT9727_0060	AAT58906.1	Cell division protein {UniProtKB/TrEMBL:Q6HPV2}	BT9727_4184	AAT63614.1	Rod shape-determining protein	[TP0330-TP0499 (0.74372905)]
COG0143	COG0217	BT9727_0034	AAT59791.1	Methionine--tRNA ligase	BT9727_0453	AAT59031.1	Hypothetical UPF0082 protein BT9727_0453	[TP0798-TP0474 (0.7790581)]
COG0143	COG0217	BT9727_4747	metG	Methionyl-tRNA synthetase (EC 6.1.1.10) (Methionine--tRNA ligase) (MetRS)	BT9727_0453	AAT59031.1	Hypothetical UPF0082 protein BT9727_0453	[TP0798-TP0474 (0.7790581)]
COG0357	COG1774	BT9727_5163	gidB	Methyltransferase gidB (EC 2.1.-.-) (Glucose-inhibited division protein B)	BT9727_0028	AAT63762.1	Signal peptidase-like protein	[TP0946-TP0046 (0.5510487)]
COG0357	COG0442	BT9727_5163	gidB	Methyltransferase gidB (EC 2.1.-.-) (Glucose-inhibited division protein B)	BT9727_3560	AAT63899.1	Proline--tRNA ligase {UniProtKB/TrEMBL:Q6HEZ6}	[TP0946-TP0160 (0.6515529)]
COG0357	COG0442	BT9727_5163	gidB	Methyltransferase gidB (EC 2.1.-.-) (Glucose-inhibited division protein B)	BT9727_0373	AAT61247.1	Proline--tRNA ligase {UniProtKB/TrEMBL:Q6HNZ7}	[TP0946-TP0160 (0.6515529)]
COG0457	COG1256	BT9727_1401	AAT59459.1	TPR-repeat-containing protein	BT9727_1526	AAT59487.1	Flagellar hook-associated protein 1	[TP0067-TP0660 (0.6278126)]
COG0457	COG1256	BT9727_4214	AAT60853.1	Response regulator aspartate phosphatase	BT9727_1526	AAT59487.1	Flagellar hook-associated protein 1	[TP0067-TP0660 (0.6278126)]
COG0457	COG1256	BT9727_3151	AAT61695.1	TPR repeat-containing protein	BT9727_1526	AAT59487.1	Flagellar hook-associated protein 1	[TP0067-TP0660 (0.6278126)]
COG0457	COG1256	BT9727_0508	AAT62054.1	Transcriptional activator	BT9727_1526	AAT59487.1	Flagellar hook-associated protein 1	[TP0067-TP0660 (0.6278126)]
COG0457	COG1256	BT9727_4837	AAT62982.1	TPR domain protein {UniProtKB/TrEMBL:Q6HBD0}	BT9727_1526	AAT59487.1	Flagellar hook-associated protein 1	[TP0067-TP0660 (0.6278126)]
COG0457	COG1256	BT9727_1596	AAT59547.1	Response regulator aspartate phosphatase	BT9727_1526	AAT59487.1	Flagellar hook-associated protein 1	[TP0067-TP0660 (0.6278126)]
COG0457	COG1256	BT9727_1061	AAT62229.1	Probable transcriptional regulator	BT9727_1526	AAT59487.1	Flagellar hook-associated protein 1	[TP0067-TP0660 (0.6278126)]
COG0457	COG1256	BT9727_2671	AAT63058.1	Hypothetical protein {UniProtKB/TrEMBL:Q6HHI1}	BT9727_1526	AAT59487.1	Flagellar hook-associated protein 1	[TP0067-TP0660 (0.6278126)]
COG0457	COG1256	BT9727_0937	AAT63730.1	Possible response regulator aspartate phosphatase	BT9727_1526	AAT59487.1	Flagellar hook-associated protein 1	[TP0067-TP0660 (0.6278126)]
COG0457	COG1256	BT9727_4127	AAT60827.1	TPR domain protein {UniProtKB/TrEMBL:Q6HDD1}	BT9727_1526	AAT59487.1	Flagellar hook-associated protein 1	[TP0067-TP0660 (0.6278126)]
COG0457	COG1256	BT9727_2305	AAT59945.1	Response regulator aspartate phosphatase	BT9727_1526	AAT59487.1	Flagellar hook-associated protein 1	[TP0067-TP0660 (0.6278126)]
COG0457	COG1256	BT9727_3275	AAT60464.1	Response regulator aspartate phosphatase	BT9727_1526	AAT59487.1	Flagellar hook-associated protein 1	[TP0067-TP0660 (0.6278126)]
COG1752	COG2011	BT9727_1821	AAT59662.1	Hypothetical protein {UniProtKB/TrEMBL:Q6HJX3}	BT9727_0282	AAT58980.1	ABC transporter, permease	[TP1033-TP0119 (0.6374247)]
COG1752	COG2011	BT9727_3669	AAT60655.1	Patatin-like phospholipase	BT9727_4695	AAT62560.1	ABC transporter, permease	[TP1033-TP0119 (0.6374247)]
COG1752	COG2011	BT9727_3669	AAT60655.1	Patatin-like phospholipase	BT9727_0282	AAT58980.1	ABC transporter, permease	[TP1033-TP0119 (0.6374247)]
COG1752	COG2011	BT9727_1821	AAT59662.1	Hypothetical protein {UniProtKB/TrEMBL:Q6HJX3}	BT9727_4695	AAT62560.1	ABC transporter, permease	[TP1033-TP0119 (0.6374247)]
COG0564	COG1200	BT9727_3634	AAT60638.1	Pseudouridine synthase {UniProtKB/TrEMBL:Q6HES2}	BT9727_3596	AAT61113.1	ATP-dependent DNA helicase	[TP0339-TP0687 (0.85149276)]
COG0564	COG1200	BT9727_1103	AAT59334.1	Ribosomal large subunit pseudouridylate synthase	BT9727_3596	AAT61113.1	ATP-dependent DNA helicase	[TP0339-TP0687 (0.85149276)]
COG0564	COG1200	BT9727_1184	AAT59381.1	Pseudouridine synthase {UniProtKB/TrEMBL:Q6HLQ2}	BT9727_3596	AAT61113.1	ATP-dependent DNA helicase	[TP0339-TP0687 (0.85149276)]
COG0772	COG1115	BT9727_1106	AAT59337.1	Cell division protein ftsW	BT9727_0549	AAT62426.1	Sodium/alanine symporter family protein	[TP0501-TP0998 (0.70629925)]
COG0772	COG1115	BT9727_3653	AAT60647.1	Stage V sporulation protein E	BT9727_4768	AAT62572.1	Sodium/alanine symporter family protein	[TP0501-TP0998 (0.70629925)]
COG0772	COG1115	BT9727_3653	AAT60647.1	Stage V sporulation protein E	BT9727_2908	AAT60227.1	Amino acid carrier protein	[TP0501-TP0998 (0.70629925)]
COG0772	COG1115	BT9727_3653	AAT60647.1	Stage V sporulation protein E	BT9727_0549	AAT62426.1	Sodium/alanine symporter family protein	[TP0501-TP0998 (0.70629925)]
COG0772	COG1115	BT9727_0955	AAT59266.1	Cell division protein, FtsW/RodA/SpoVE family	BT9727_0549	AAT62426.1	Sodium/alanine symporter family protein	[TP0501-TP0998 (0.70629925)]
COG0772	COG1115	BT9727_1106	AAT59337.1	Cell division protein ftsW	BT9727_2156	AAT62146.1	Na(+)-linked D-alanine glycine permease	[TP0501-TP0998 (0.70629925)]
COG0772	COG1115	BT9727_1106	AAT59337.1	Cell division protein ftsW	BT9727_2908	AAT60227.1	Amino acid carrier protein	[TP0501-TP0998 (0.70629925)]
COG0772	COG1115	BT9727_3902	AAT60764.1	Cell division protein, FtsW/RodA/SpoVE family	BT9727_4768	AAT62572.1	Sodium/alanine symporter family protein	[TP0501-TP0998 (0.70629925)]
COG0772	COG1115	BT9727_3902	AAT60764.1	Cell division protein, FtsW/RodA/SpoVE family	BT9727_2908	AAT60227.1	Amino acid carrier protein	[TP0501-TP0998 (0.70629925)]
COG0772	COG1115	BT9727_3653	AAT60647.1	Stage V sporulation protein E	BT9727_2156	AAT62146.1	Na(+)-linked D-alanine glycine permease	[TP0501-TP0998 (0.70629925)]
COG0772	COG1115	BT9727_1106	AAT59337.1	Cell division protein ftsW	BT9727_2590	AAT61308.1	Sodium/proton-dependent alanine carrier protein	[TP0501-TP0998 (0.70629925)]
COG0772	COG1115	BT9727_3902	AAT60764.1	Cell division protein, FtsW/RodA/SpoVE family	BT9727_2156	AAT62146.1	Na(+)-linked D-alanine glycine permease	[TP0501-TP0998 (0.70629925)]
COG0772	COG1115	BT9727_3902	AAT60764.1	Cell division protein, FtsW/RodA/SpoVE family	BT9727_2590	AAT61308.1	Sodium/proton-dependent alanine carrier protein	[TP0501-TP0998 (0.70629925)]
COG0772	COG1115	BT9727_3691	AAT62166.1	Cell division protein, FtsW/RodA/SpoVE family	BT9727_4758	AAT62570.1	Sodium/alanine symporter family protein	[TP0501-TP0998 (0.70629925)]
COG0772	COG1115	BT9727_3902	AAT60764.1	Cell division protein, FtsW/RodA/SpoVE family	BT9727_0549	AAT62426.1	Sodium/alanine symporter family protein	[TP0501-TP0998 (0.70629925)]
COG0772	COG1115	BT9727_3691	AAT62166.1	Cell division protein, FtsW/RodA/SpoVE family	BT9727_2908	AAT60227.1	Amino acid carrier protein	[TP0501-TP0998 (0.70629925)]
COG0772	COG1115	BT9727_1106	AAT59337.1	Cell division protein ftsW	BT9727_4758	AAT62570.1	Sodium/alanine symporter family protein	[TP0501-TP0998 (0.70629925)]
COG0772	COG1115	BT9727_3653	AAT60647.1	Stage V sporulation protein E	BT9727_2590	AAT61308.1	Sodium/proton-dependent alanine carrier protein	[TP0501-TP0998 (0.70629925)]
COG0772	COG1115	BT9727_3691	AAT62166.1	Cell division protein, FtsW/RodA/SpoVE family	BT9727_2590	AAT61308.1	Sodium/proton-dependent alanine carrier protein	[TP0501-TP0998 (0.70629925)]
COG0772	COG1115	BT9727_0955	AAT59266.1	Cell division protein, FtsW/RodA/SpoVE family	BT9727_4758	AAT62570.1	Sodium/alanine symporter family protein	[TP0501-TP0998 (0.70629925)]
COG0772	COG1115	BT9727_3902	AAT60764.1	Cell division protein, FtsW/RodA/SpoVE family	BT9727_4758	AAT62570.1	Sodium/alanine symporter family protein	[TP0501-TP0998 (0.70629925)]
COG0772	COG1115	BT9727_3653	AAT60647.1	Stage V sporulation protein E	BT9727_4758	AAT62570.1	Sodium/alanine symporter family protein	[TP0501-TP0998 (0.70629925)]
COG0772	COG1115	BT9727_0955	AAT59266.1	Cell division protein, FtsW/RodA/SpoVE family	BT9727_4768	AAT62572.1	Sodium/alanine symporter family protein	[TP0501-TP0998 (0.70629925)]
COG0772	COG1115	BT9727_3691	AAT62166.1	Cell division protein, FtsW/RodA/SpoVE family	BT9727_2156	AAT62146.1	Na(+)-linked D-alanine glycine permease	[TP0501-TP0998 (0.70629925)]
COG0772	COG1115	BT9727_0955	AAT59266.1	Cell division protein, FtsW/RodA/SpoVE family	BT9727_2590	AAT61308.1	Sodium/proton-dependent alanine carrier protein	[TP0501-TP0998 (0.70629925)]
COG0772	COG1115	BT9727_1106	AAT59337.1	Cell division protein ftsW	BT9727_4768	AAT62572.1	Sodium/alanine symporter family protein	[TP0501-TP0998 (0.70629925)]
COG0772	COG1115	BT9727_0955	AAT59266.1	Cell division protein, FtsW/RodA/SpoVE family	BT9727_2908	AAT60227.1	Amino acid carrier protein	[TP0501-TP0998 (0.70629925)]
COG0772	COG1115	BT9727_3691	AAT62166.1	Cell division protein, FtsW/RodA/SpoVE family	BT9727_4768	AAT62572.1	Sodium/alanine symporter family protein	[TP0501-TP0998 (0.70629925)]
COG0772	COG1115	BT9727_3691	AAT62166.1	Cell division protein, FtsW/RodA/SpoVE family	BT9727_0549	AAT62426.1	Sodium/alanine symporter family protein	[TP0501-TP0998 (0.70629925)]
COG0772	COG1115	BT9727_0955	AAT59266.1	Cell division protein, FtsW/RodA/SpoVE family	BT9727_2156	AAT62146.1	Na(+)-linked D-alanine glycine permease	[TP0501-TP0998 (0.70629925)]
COG0457	COG2812	BT9727_4127	AAT60827.1	TPR domain protein {UniProtKB/TrEMBL:Q6HDD1}	BT9727_0019	AAT58896.1	DNA polymerase III, gamma and tau subunits	[TP0067-TP1005 (0.5652097)]
COG0457	COG2812	BT9727_1061	AAT62229.1	Probable transcriptional regulator	BT9727_0019	AAT58896.1	DNA polymerase III, gamma and tau subunits	[TP0067-TP1005 (0.5652097)]
COG0457	COG2812	BT9727_0508	AAT62054.1	Transcriptional activator	BT9727_0019	AAT58896.1	DNA polymerase III, gamma and tau subunits	[TP0067-TP1005 (0.5652097)]
COG0457	COG2812	BT9727_2305	AAT59945.1	Response regulator aspartate phosphatase	BT9727_0019	AAT58896.1	DNA polymerase III, gamma and tau subunits	[TP0067-TP1005 (0.5652097)]
COG0457	COG2812	BT9727_3275	AAT60464.1	Response regulator aspartate phosphatase	BT9727_0019	AAT58896.1	DNA polymerase III, gamma and tau subunits	[TP0067-TP1005 (0.5652097)]
COG0457	COG2812	BT9727_0937	AAT63730.1	Possible response regulator aspartate phosphatase	BT9727_0019	AAT58896.1	DNA polymerase III, gamma and tau subunits	[TP0067-TP1005 (0.5652097)]
COG0457	COG2812	BT9727_4837	AAT62982.1	TPR domain protein {UniProtKB/TrEMBL:Q6HBD0}	BT9727_0019	AAT58896.1	DNA polymerase III, gamma and tau subunits	[TP0067-TP1005 (0.5652097)]
COG0457	COG2812	BT9727_2671	AAT63058.1	Hypothetical protein {UniProtKB/TrEMBL:Q6HHI1}	BT9727_0019	AAT58896.1	DNA polymerase III, gamma and tau subunits	[TP0067-TP1005 (0.5652097)]
COG0457	COG2812	BT9727_1596	AAT59547.1	Response regulator aspartate phosphatase	BT9727_0019	AAT58896.1	DNA polymerase III, gamma and tau subunits	[TP0067-TP1005 (0.5652097)]
COG0457	COG2812	BT9727_4214	AAT60853.1	Response regulator aspartate phosphatase	BT9727_0019	AAT58896.1	DNA polymerase III, gamma and tau subunits	[TP0067-TP1005 (0.5652097)]
COG0457	COG2812	BT9727_1401	AAT59459.1	TPR-repeat-containing protein	BT9727_0019	AAT58896.1	DNA polymerase III, gamma and tau subunits	[TP0067-TP1005 (0.5652097)]
COG0457	COG2812	BT9727_3151	AAT61695.1	TPR repeat-containing protein	BT9727_0019	AAT58896.1	DNA polymerase III, gamma and tau subunits	[TP0067-TP1005 (0.5652097)]
COG0457	COG1396	BT9727_0937	AAT63730.1	Possible response regulator aspartate phosphatase	BT9727_4094	AAT60821.1	Probable transcriptional regulator	[TP0648-TP0461 (0.6214171)]
COG0457	COG1396	BT9727_1401	AAT59459.1	TPR-repeat-containing protein	BT9727_2239	AAT61511.1	Transcriptional regulator	[TP0648-TP0461 (0.6214171)]
COG0457	COG1396	BT9727_0508	AAT62054.1	Transcriptional activator	BT9727_5033	AAT61178.1	Transcription activator	[TP0648-TP0461 (0.6214171)]
COG0457	COG1396	BT9727_0937	AAT63730.1	Possible response regulator aspartate phosphatase	BT9727_5033	AAT61178.1	Transcription activator	[TP0648-TP0461 (0.6214171)]
COG0457	COG1396	BT9727_4837	AAT62982.1	TPR domain protein {UniProtKB/TrEMBL:Q6HBD0}	BT9727_5033	AAT61178.1	Transcription activator	[TP0648-TP0461 (0.6214171)]
COG0457	COG1396	BT9727_0508	AAT62054.1	Transcriptional activator	BT9727_2885	AAT61398.1	Ans operon repressor protein	[TP0648-TP0461 (0.6214171)]
COG0457	COG1396	BT9727_1596	AAT59547.1	Response regulator aspartate phosphatase	BT9727_4240	AAT60873.1	DNA-binding protein {UniProtKB/TrEMBL:Q6HD20}	[TP0648-TP0461 (0.6214171)]
COG0457	COG1396	BT9727_2671	AAT63058.1	Hypothetical protein {UniProtKB/TrEMBL:Q6HHI1}	BT9727_1629	AAT59571.1	Transcriptional regulator, MerR family	[TP0648-TP0461 (0.6214171)]
COG0457	COG1396	BT9727_3151	AAT61695.1	TPR repeat-containing protein	BT9727_4240	AAT60873.1	DNA-binding protein {UniProtKB/TrEMBL:Q6HD20}	[TP0648-TP0461 (0.6214171)]
COG0457	COG1396	BT9727_3275	AAT60464.1	Response regulator aspartate phosphatase	BT9727_2885	AAT61398.1	Ans operon repressor protein	[TP0648-TP0461 (0.6214171)]
COG0457	COG1396	BT9727_1596	AAT59547.1	Response regulator aspartate phosphatase	BT9727_0070	AAT61523.1	Probable transcriptional regulator	[TP0648-TP0461 (0.6214171)]
COG0457	COG1396	BT9727_4127	AAT60827.1	TPR domain protein {UniProtKB/TrEMBL:Q6HDD1}	BT9727_2239	AAT61511.1	Transcriptional regulator	[TP0648-TP0461 (0.6214171)]
COG0457	COG1396	BT9727_2671	AAT63058.1	Hypothetical protein {UniProtKB/TrEMBL:Q6HHI1}	BT9727_0944	AAT62010.1	Possible transcriptional regulator; possible	[TP0648-TP0461 (0.6214171)]
COG0457	COG1396	BT9727_3151	AAT61695.1	TPR repeat-containing protein	BT9727_1629	AAT59571.1	Transcriptional regulator, MerR family	[TP0648-TP0461 (0.6214171)]
COG0457	COG1396	BT9727_0508	AAT62054.1	Transcriptional activator	BT9727_0944	AAT62010.1	Possible transcriptional regulator; possible	[TP0648-TP0461 (0.6214171)]
COG0457	COG1396	BT9727_4214	AAT60853.1	Response regulator aspartate phosphatase	BT9727_2885	AAT61398.1	Ans operon repressor protein	[TP0648-TP0461 (0.6214171)]
COG0457	COG1396	BT9727_3151	AAT61695.1	TPR repeat-containing protein	BT9727_2239	AAT61511.1	Transcriptional regulator	[TP0648-TP0461 (0.6214171)]
COG0457	COG1396	BT9727_3275	AAT60464.1	Response regulator aspartate phosphatase	BT9727_4094	AAT60821.1	Probable transcriptional regulator	[TP0648-TP0461 (0.6214171)]
COG0457	COG1396	BT9727_3275	AAT60464.1	Response regulator aspartate phosphatase	BT9727_1174	AAT61987.1	Transcriptional regulator	[TP0648-TP0461 (0.6214171)]
COG0457	COG1396	BT9727_3151	AAT61695.1	TPR repeat-containing protein	BT9727_1174	AAT61987.1	Transcriptional regulator	[TP0648-TP0461 (0.6214171)]
COG0457	COG1396	BT9727_1061	AAT62229.1	Probable transcriptional regulator	BT9727_4240	AAT60873.1	DNA-binding protein {UniProtKB/TrEMBL:Q6HD20}	[TP0648-TP0461 (0.6214171)]
COG0457	COG1396	BT9727_4127	AAT60827.1	TPR domain protein {UniProtKB/TrEMBL:Q6HDD1}	BT9727_5033	AAT61178.1	Transcription activator	[TP0648-TP0461 (0.6214171)]
COG0457	COG1396	BT9727_4127	AAT60827.1	TPR domain protein {UniProtKB/TrEMBL:Q6HDD1}	BT9727_1174	AAT61987.1	Transcriptional regulator	[TP0648-TP0461 (0.6214171)]
COG0457	COG1396	BT9727_1061	AAT62229.1	Probable transcriptional regulator	BT9727_0944	AAT62010.1	Possible transcriptional regulator; possible	[TP0648-TP0461 (0.6214171)]
COG0457	COG1396	BT9727_0937	AAT63730.1	Possible response regulator aspartate phosphatase	BT9727_0070	AAT61523.1	Probable transcriptional regulator	[TP0648-TP0461 (0.6214171)]
COG0457	COG1396	BT9727_2671	AAT63058.1	Hypothetical protein {UniProtKB/TrEMBL:Q6HHI1}	BT9727_2239	AAT61511.1	Transcriptional regulator	[TP0648-TP0461 (0.6214171)]
COG0457	COG1396	BT9727_1401	AAT59459.1	TPR-repeat-containing protein	BT9727_1629	AAT59571.1	Transcriptional regulator, MerR family	[TP0648-TP0461 (0.6214171)]
COG0457	COG1396	BT9727_2305	AAT59945.1	Response regulator aspartate phosphatase	BT9727_2885	AAT61398.1	Ans operon repressor protein	[TP0648-TP0461 (0.6214171)]
COG0457	COG1396	BT9727_4837	AAT62982.1	TPR domain protein {UniProtKB/TrEMBL:Q6HBD0}	BT9727_2239	AAT61511.1	Transcriptional regulator	[TP0648-TP0461 (0.6214171)]
COG0457	COG1396	BT9727_2671	AAT63058.1	Hypothetical protein {UniProtKB/TrEMBL:Q6HHI1}	BT9727_4094	AAT60821.1	Probable transcriptional regulator	[TP0648-TP0461 (0.6214171)]
COG0457	COG1396	BT9727_4214	AAT60853.1	Response regulator aspartate phosphatase	BT9727_2239	AAT61511.1	Transcriptional regulator	[TP0648-TP0461 (0.6214171)]
COG0457	COG1396	BT9727_2671	AAT63058.1	Hypothetical protein {UniProtKB/TrEMBL:Q6HHI1}	BT9727_0070	AAT61523.1	Probable transcriptional regulator	[TP0648-TP0461 (0.6214171)]
COG0457	COG1396	BT9727_4214	AAT60853.1	Response regulator aspartate phosphatase	BT9727_0944	AAT62010.1	Possible transcriptional regulator; possible	[TP0648-TP0461 (0.6214171)]
COG0457	COG1396	BT9727_3151	AAT61695.1	TPR repeat-containing protein	BT9727_0070	AAT61523.1	Probable transcriptional regulator	[TP0648-TP0461 (0.6214171)]
COG0457	COG1396	BT9727_2671	AAT63058.1	Hypothetical protein {UniProtKB/TrEMBL:Q6HHI1}	BT9727_4240	AAT60873.1	DNA-binding protein {UniProtKB/TrEMBL:Q6HD20}	[TP0648-TP0461 (0.6214171)]
COG0457	COG1396	BT9727_3275	AAT60464.1	Response regulator aspartate phosphatase	BT9727_0070	AAT61523.1	Probable transcriptional regulator	[TP0648-TP0461 (0.6214171)]
COG0457	COG1396	BT9727_3275	AAT60464.1	Response regulator aspartate phosphatase	BT9727_5033	AAT61178.1	Transcription activator	[TP0648-TP0461 (0.6214171)]
COG0457	COG1396	BT9727_0508	AAT62054.1	Transcriptional activator	BT9727_1629	AAT59571.1	Transcriptional regulator, MerR family	[TP0648-TP0461 (0.6214171)]
COG0457	COG1396	BT9727_2671	AAT63058.1	Hypothetical protein {UniProtKB/TrEMBL:Q6HHI1}	BT9727_5033	AAT61178.1	Transcription activator	[TP0648-TP0461 (0.6214171)]
COG0457	COG1396	BT9727_3151	AAT61695.1	TPR repeat-containing protein	BT9727_5033	AAT61178.1	Transcription activator	[TP0648-TP0461 (0.6214171)]
COG0457	COG1396	BT9727_3275	AAT60464.1	Response regulator aspartate phosphatase	BT9727_1629	AAT59571.1	Transcriptional regulator, MerR family	[TP0648-TP0461 (0.6214171)]
COG0457	COG1396	BT9727_2305	AAT59945.1	Response regulator aspartate phosphatase	BT9727_2239	AAT61511.1	Transcriptional regulator	[TP0648-TP0461 (0.6214171)]
COG0457	COG1396	BT9727_0937	AAT63730.1	Possible response regulator aspartate phosphatase	BT9727_1629	AAT59571.1	Transcriptional regulator, MerR family	[TP0648-TP0461 (0.6214171)]
COG0457	COG1396	BT9727_1596	AAT59547.1	Response regulator aspartate phosphatase	BT9727_1629	AAT59571.1	Transcriptional regulator, MerR family	[TP0648-TP0461 (0.6214171)]
COG0457	COG1396	BT9727_4127	AAT60827.1	TPR domain protein {UniProtKB/TrEMBL:Q6HDD1}	BT9727_4094	AAT60821.1	Probable transcriptional regulator	[TP0648-TP0461 (0.6214171)]
COG0457	COG1396	BT9727_4214	AAT60853.1	Response regulator aspartate phosphatase	BT9727_0070	AAT61523.1	Probable transcriptional regulator	[TP0648-TP0461 (0.6214171)]
COG0457	COG1396	BT9727_4127	AAT60827.1	TPR domain protein {UniProtKB/TrEMBL:Q6HDD1}	BT9727_0944	AAT62010.1	Possible transcriptional regulator; possible	[TP0648-TP0461 (0.6214171)]
COG0457	COG1396	BT9727_3151	AAT61695.1	TPR repeat-containing protein	BT9727_0944	AAT62010.1	Possible transcriptional regulator; possible	[TP0648-TP0461 (0.6214171)]
COG0457	COG1396	BT9727_0937	AAT63730.1	Possible response regulator aspartate phosphatase	BT9727_1174	AAT61987.1	Transcriptional regulator	[TP0648-TP0461 (0.6214171)]
COG0457	COG1396	BT9727_1401	AAT59459.1	TPR-repeat-containing protein	BT9727_4094	AAT60821.1	Probable transcriptional regulator	[TP0648-TP0461 (0.6214171)]
COG0457	COG1396	BT9727_1596	AAT59547.1	Response regulator aspartate phosphatase	BT9727_0944	AAT62010.1	Possible transcriptional regulator; possible	[TP0648-TP0461 (0.6214171)]
COG0457	COG1396	BT9727_2305	AAT59945.1	Response regulator aspartate phosphatase	BT9727_1174	AAT61987.1	Transcriptional regulator	[TP0648-TP0461 (0.6214171)]
COG0457	COG1396	BT9727_2305	AAT59945.1	Response regulator aspartate phosphatase	BT9727_4240	AAT60873.1	DNA-binding protein {UniProtKB/TrEMBL:Q6HD20}	[TP0648-TP0461 (0.6214171)]
COG0457	COG1396	BT9727_2671	AAT63058.1	Hypothetical protein {UniProtKB/TrEMBL:Q6HHI1}	BT9727_1174	AAT61987.1	Transcriptional regulator	[TP0648-TP0461 (0.6214171)]
COG0457	COG1396	BT9727_3151	AAT61695.1	TPR repeat-containing protein	BT9727_4094	AAT60821.1	Probable transcriptional regulator	[TP0648-TP0461 (0.6214171)]
COG0457	COG1396	BT9727_1596	AAT59547.1	Response regulator aspartate phosphatase	BT9727_1174	AAT61987.1	Transcriptional regulator	[TP0648-TP0461 (0.6214171)]
COG0457	COG1396	BT9727_4837	AAT62982.1	TPR domain protein {UniProtKB/TrEMBL:Q6HBD0}	BT9727_1629	AAT59571.1	Transcriptional regulator, MerR family	[TP0648-TP0461 (0.6214171)]
COG0457	COG1396	BT9727_2305	AAT59945.1	Response regulator aspartate phosphatase	BT9727_0070	AAT61523.1	Probable transcriptional regulator	[TP0648-TP0461 (0.6214171)]
COG0457	COG1396	BT9727_3275	AAT60464.1	Response regulator aspartate phosphatase	BT9727_2239	AAT61511.1	Transcriptional regulator	[TP0648-TP0461 (0.6214171)]
COG0457	COG1396	BT9727_1061	AAT62229.1	Probable transcriptional regulator	BT9727_1174	AAT61987.1	Transcriptional regulator	[TP0648-TP0461 (0.6214171)]
COG0457	COG1396	BT9727_1401	AAT59459.1	TPR-repeat-containing protein	BT9727_0944	AAT62010.1	Possible transcriptional regulator; possible	[TP0648-TP0461 (0.6214171)]
COG0457	COG1396	BT9727_0508	AAT62054.1	Transcriptional activator	BT9727_4240	AAT60873.1	DNA-binding protein {UniProtKB/TrEMBL:Q6HD20}	[TP0648-TP0461 (0.6214171)]
COG0457	COG1396	BT9727_4837	AAT62982.1	TPR domain protein {UniProtKB/TrEMBL:Q6HBD0}	BT9727_4094	AAT60821.1	Probable transcriptional regulator	[TP0648-TP0461 (0.6214171)]
COG0457	COG1396	BT9727_1061	AAT62229.1	Probable transcriptional regulator	BT9727_1629	AAT59571.1	Transcriptional regulator, MerR family	[TP0648-TP0461 (0.6214171)]
COG0457	COG1396	BT9727_3151	AAT61695.1	TPR repeat-containing protein	BT9727_2885	AAT61398.1	Ans operon repressor protein	[TP0648-TP0461 (0.6214171)]
COG0457	COG1396	BT9727_1061	AAT62229.1	Probable transcriptional regulator	BT9727_5033	AAT61178.1	Transcription activator	[TP0648-TP0461 (0.6214171)]
COG0457	COG1396	BT9727_2305	AAT59945.1	Response regulator aspartate phosphatase	BT9727_4094	AAT60821.1	Probable transcriptional regulator	[TP0648-TP0461 (0.6214171)]
COG0457	COG1396	BT9727_1061	AAT62229.1	Probable transcriptional regulator	BT9727_0070	AAT61523.1	Probable transcriptional regulator	[TP0648-TP0461 (0.6214171)]
COG0457	COG1396	BT9727_0937	AAT63730.1	Possible response regulator aspartate phosphatase	BT9727_4240	AAT60873.1	DNA-binding protein {UniProtKB/TrEMBL:Q6HD20}	[TP0648-TP0461 (0.6214171)]
COG0457	COG1396	BT9727_4837	AAT62982.1	TPR domain protein {UniProtKB/TrEMBL:Q6HBD0}	BT9727_4240	AAT60873.1	DNA-binding protein {UniProtKB/TrEMBL:Q6HD20}	[TP0648-TP0461 (0.6214171)]
COG0457	COG1396	BT9727_3275	AAT60464.1	Response regulator aspartate phosphatase	BT9727_4240	AAT60873.1	DNA-binding protein {UniProtKB/TrEMBL:Q6HD20}	[TP0648-TP0461 (0.6214171)]
COG0457	COG1396	BT9727_4837	AAT62982.1	TPR domain protein {UniProtKB/TrEMBL:Q6HBD0}	BT9727_1174	AAT61987.1	Transcriptional regulator	[TP0648-TP0461 (0.6214171)]
COG0457	COG1396	BT9727_0508	AAT62054.1	Transcriptional activator	BT9727_4094	AAT60821.1	Probable transcriptional regulator	[TP0648-TP0461 (0.6214171)]
COG0457	COG1396	BT9727_2305	AAT59945.1	Response regulator aspartate phosphatase	BT9727_5033	AAT61178.1	Transcription activator	[TP0648-TP0461 (0.6214171)]
COG0457	COG1396	BT9727_3275	AAT60464.1	Response regulator aspartate phosphatase	BT9727_0944	AAT62010.1	Possible transcriptional regulator; possible	[TP0648-TP0461 (0.6214171)]
COG0457	COG1396	BT9727_4837	AAT62982.1	TPR domain protein {UniProtKB/TrEMBL:Q6HBD0}	BT9727_0944	AAT62010.1	Possible transcriptional regulator; possible	[TP0648-TP0461 (0.6214171)]
COG0457	COG1396	BT9727_1061	AAT62229.1	Probable transcriptional regulator	BT9727_4094	AAT60821.1	Probable transcriptional regulator	[TP0648-TP0461 (0.6214171)]
COG0457	COG1396	BT9727_0508	AAT62054.1	Transcriptional activator	BT9727_0070	AAT61523.1	Probable transcriptional regulator	[TP0648-TP0461 (0.6214171)]
COG0457	COG1396	BT9727_0937	AAT63730.1	Possible response regulator aspartate phosphatase	BT9727_2885	AAT61398.1	Ans operon repressor protein	[TP0648-TP0461 (0.6214171)]
COG0457	COG1396	BT9727_1401	AAT59459.1	TPR-repeat-containing protein	BT9727_4240	AAT60873.1	DNA-binding protein {UniProtKB/TrEMBL:Q6HD20}	[TP0648-TP0461 (0.6214171)]
COG0457	COG1396	BT9727_1061	AAT62229.1	Probable transcriptional regulator	BT9727_2239	AAT61511.1	Transcriptional regulator	[TP0648-TP0461 (0.6214171)]
COG0457	COG1396	BT9727_1401	AAT59459.1	TPR-repeat-containing protein	BT9727_0070	AAT61523.1	Probable transcriptional regulator	[TP0648-TP0461 (0.6214171)]
COG0457	COG1396	BT9727_4214	AAT60853.1	Response regulator aspartate phosphatase	BT9727_1629	AAT59571.1	Transcriptional regulator, MerR family	[TP0648-TP0461 (0.6214171)]
COG0457	COG1396	BT9727_2305	AAT59945.1	Response regulator aspartate phosphatase	BT9727_1629	AAT59571.1	Transcriptional regulator, MerR family	[TP0648-TP0461 (0.6214171)]
COG0457	COG1396	BT9727_4837	AAT62982.1	TPR domain protein {UniProtKB/TrEMBL:Q6HBD0}	BT9727_0070	AAT61523.1	Probable transcriptional regulator	[TP0648-TP0461 (0.6214171)]
COG0457	COG1396	BT9727_4127	AAT60827.1	TPR domain protein {UniProtKB/TrEMBL:Q6HDD1}	BT9727_4240	AAT60873.1	DNA-binding protein {UniProtKB/TrEMBL:Q6HD20}	[TP0648-TP0461 (0.6214171)]
COG0457	COG1396	BT9727_4837	AAT62982.1	TPR domain protein {UniProtKB/TrEMBL:Q6HBD0}	BT9727_2885	AAT61398.1	Ans operon repressor protein	[TP0648-TP0461 (0.6214171)]
COG0457	COG1396	BT9727_1596	AAT59547.1	Response regulator aspartate phosphatase	BT9727_4094	AAT60821.1	Probable transcriptional regulator	[TP0648-TP0461 (0.6214171)]
COG0457	COG1396	BT9727_1401	AAT59459.1	TPR-repeat-containing protein	BT9727_2885	AAT61398.1	Ans operon repressor protein	[TP0648-TP0461 (0.6214171)]
COG0457	COG1396	BT9727_2305	AAT59945.1	Response regulator aspartate phosphatase	BT9727_0944	AAT62010.1	Possible transcriptional regulator; possible	[TP0648-TP0461 (0.6214171)]
COG0457	COG1396	BT9727_4127	AAT60827.1	TPR domain protein {UniProtKB/TrEMBL:Q6HDD1}	BT9727_1629	AAT59571.1	Transcriptional regulator, MerR family	[TP0648-TP0461 (0.6214171)]
COG0457	COG1396	BT9727_4214	AAT60853.1	Response regulator aspartate phosphatase	BT9727_4094	AAT60821.1	Probable transcriptional regulator	[TP0648-TP0461 (0.6214171)]
COG0457	COG1396	BT9727_4214	AAT60853.1	Response regulator aspartate phosphatase	BT9727_4240	AAT60873.1	DNA-binding protein {UniProtKB/TrEMBL:Q6HD20}	[TP0648-TP0461 (0.6214171)]
COG0457	COG1396	BT9727_1596	AAT59547.1	Response regulator aspartate phosphatase	BT9727_2239	AAT61511.1	Transcriptional regulator	[TP0648-TP0461 (0.6214171)]
COG0457	COG1396	BT9727_4214	AAT60853.1	Response regulator aspartate phosphatase	BT9727_5033	AAT61178.1	Transcription activator	[TP0648-TP0461 (0.6214171)]
COG0457	COG1396	BT9727_0508	AAT62054.1	Transcriptional activator	BT9727_2239	AAT61511.1	Transcriptional regulator	[TP0648-TP0461 (0.6214171)]
COG0457	COG1396	BT9727_0937	AAT63730.1	Possible response regulator aspartate phosphatase	BT9727_0944	AAT62010.1	Possible transcriptional regulator; possible	[TP0648-TP0461 (0.6214171)]
COG0457	COG1396	BT9727_1596	AAT59547.1	Response regulator aspartate phosphatase	BT9727_5033	AAT61178.1	Transcription activator	[TP0648-TP0461 (0.6214171)]
COG0457	COG1396	BT9727_4127	AAT60827.1	TPR domain protein {UniProtKB/TrEMBL:Q6HDD1}	BT9727_2885	AAT61398.1	Ans operon repressor protein	[TP0648-TP0461 (0.6214171)]
COG0457	COG1396	BT9727_2671	AAT63058.1	Hypothetical protein {UniProtKB/TrEMBL:Q6HHI1}	BT9727_2885	AAT61398.1	Ans operon repressor protein	[TP0648-TP0461 (0.6214171)]
COG0457	COG1396	BT9727_4127	AAT60827.1	TPR domain protein {UniProtKB/TrEMBL:Q6HDD1}	BT9727_0070	AAT61523.1	Probable transcriptional regulator	[TP0648-TP0461 (0.6214171)]
COG0457	COG1396	BT9727_0937	AAT63730.1	Possible response regulator aspartate phosphatase	BT9727_2239	AAT61511.1	Transcriptional regulator	[TP0648-TP0461 (0.6214171)]
COG0457	COG1396	BT9727_4214	AAT60853.1	Response regulator aspartate phosphatase	BT9727_1174	AAT61987.1	Transcriptional regulator	[TP0648-TP0461 (0.6214171)]
COG0457	COG1396	BT9727_1401	AAT59459.1	TPR-repeat-containing protein	BT9727_1174	AAT61987.1	Transcriptional regulator	[TP0648-TP0461 (0.6214171)]
COG0457	COG1396	BT9727_1061	AAT62229.1	Probable transcriptional regulator	BT9727_2885	AAT61398.1	Ans operon repressor protein	[TP0648-TP0461 (0.6214171)]
COG0457	COG1396	BT9727_0508	AAT62054.1	Transcriptional activator	BT9727_1174	AAT61987.1	Transcriptional regulator	[TP0648-TP0461 (0.6214171)]
COG0457	COG1396	BT9727_1596	AAT59547.1	Response regulator aspartate phosphatase	BT9727_2885	AAT61398.1	Ans operon repressor protein	[TP0648-TP0461 (0.6214171)]
COG0457	COG1396	BT9727_1401	AAT59459.1	TPR-repeat-containing protein	BT9727_5033	AAT61178.1	Transcription activator	[TP0648-TP0461 (0.6214171)]
COG0036	COG1516	BT9727_3601	AAT60622.1	Ribulose-phosphate 3-epimerase	BT9727_1529	AAT63146.1	Flagellar protein {UniProtKB/TrEMBL:Q6HKR0}	[TP0945-TP0943 (0.573118)]
COG0237	COG1493	BT9727_4314	coaE	Dephospho-CoA kinase (EC 2.7.1.24) (Dephosphocoenzyme A kinase)	BT9727_4841	AAT63337.1	HPr(Ser) kinase/phosphatase	[TP0296-TP0591 (0.7885255)]
COG0124	COG0124	BT9727_3117	hisS1	Histidyl-tRNA synthetase 1 (EC 6.1.1.21) (Histidine--tRNA ligase 1) (HisRS 1)	BT9727_4136	hisS2	Histidyl-tRNA synthetase 2 (EC 6.1.1.21) (Histidine--tRNA ligase 2) (HisRS 2)	[TP0641-TP0641 (0.67365265)]
COG0124	COG0124	BT9727_4136	hisS2	Histidyl-tRNA synthetase 2 (EC 6.1.1.21) (Histidine--tRNA ligase 2) (HisRS 2)	BT9727_3117	hisS1	Histidyl-tRNA synthetase 1 (EC 6.1.1.21) (Histidine--tRNA ligase 1) (HisRS 1)	[TP0641-TP0641 (0.67365265)]
COG0124	COG0124	BT9727_4136	hisS2	Histidyl-tRNA synthetase 2 (EC 6.1.1.21) (Histidine--tRNA ligase 2) (HisRS 2)	BT9727_4136	hisS2	Histidyl-tRNA synthetase 2 (EC 6.1.1.21) (Histidine--tRNA ligase 2) (HisRS 2)	[TP0641-TP0641 (0.67365265)]
COG0124	COG0124	BT9727_3117	hisS1	Histidyl-tRNA synthetase 1 (EC 6.1.1.21) (Histidine--tRNA ligase 1) (HisRS 1)	BT9727_3117	hisS1	Histidyl-tRNA synthetase 1 (EC 6.1.1.21) (Histidine--tRNA ligase 1) (HisRS 1)	[TP0641-TP0641 (0.67365265)]
COG0526	COG5401	BT9727_4698	AAT63247.1	Thioredoxin {UniProtKB/TrEMBL:Q6HBR8}	BT9727_4219	AAT63707.1	Germination protein {UniProtKB/TrEMBL:Q6HD41}	[TP0100-TP0832 (0.57057476)]
COG0526	COG5401	BT9727_1627	AAT62510.1	Thioredoxin family protein	BT9727_4219	AAT63707.1	Germination protein {UniProtKB/TrEMBL:Q6HD41}	[TP0100-TP0832 (0.57057476)]
COG0526	COG5401	BT9727_0671	AAT62500.1	Thioredoxin {UniProtKB/TrEMBL:Q6HN55}	BT9727_4219	AAT63707.1	Germination protein {UniProtKB/TrEMBL:Q6HD41}	[TP0100-TP0832 (0.57057476)]
COG0526	COG5401	BT9727_3367	AAT61168.1	AhpC/TSA family protein	BT9727_4219	AAT63707.1	Germination protein {UniProtKB/TrEMBL:Q6HD41}	[TP0100-TP0832 (0.57057476)]
COG0526	COG5401	BT9727_2094	AAT62197.1	Thioredoxin {UniProtKB/TrEMBL:Q6HJ55}	BT9727_4219	AAT63707.1	Germination protein {UniProtKB/TrEMBL:Q6HD41}	[TP0100-TP0832 (0.57057476)]
COG0526	COG5401	BT9727_1356	AAT63254.1	Thiol-disulfide oxidoreductase	BT9727_4219	AAT63707.1	Germination protein {UniProtKB/TrEMBL:Q6HD41}	[TP0100-TP0832 (0.57057476)]
COG0526	COG5401	BT9727_4426	AAT63664.1	Thioredoxin {UniProtKB/TrEMBL:Q6HCI6}	BT9727_4219	AAT63707.1	Germination protein {UniProtKB/TrEMBL:Q6HD41}	[TP0100-TP0832 (0.57057476)]
COG0526	COG5401	BT9727_0364	AAT62097.1	Hypothetical protein {UniProtKB/TrEMBL:Q6HP06}	BT9727_4219	AAT63707.1	Germination protein {UniProtKB/TrEMBL:Q6HD41}	[TP0100-TP0832 (0.57057476)]
COG0526	COG5401	BT9727_4256	AAT61020.1	Thioredoxin {UniProtKB/TrEMBL:Q6HD04}	BT9727_4219	AAT63707.1	Germination protein {UniProtKB/TrEMBL:Q6HD41}	[TP0100-TP0832 (0.57057476)]
COG0290	COG1837	BT9727_4306	AAT63536.1	Translation initiation factor IF-3	BT9727_3584	AAT63824.1	Hypothetical protein {UniProtKB/TrEMBL:Q6HEX2}	[TP0850-TP0906 (0.70629925)]
COG0420	COG1256	BT9727_0931	AAT59253.1	DNA repair exonuclease {UniProtKB/TrEMBL:Q6HMF1}	BT9727_1526	AAT59487.1	Flagellar hook-associated protein 1	[TP0626-TP0660 (0.6120698)]
COG0420	COG1256	BT9727_2135	AAT62180.1	Exonuclease SbcD {UniProtKB/TrEMBL:Q6HJ14}	BT9727_1526	AAT59487.1	Flagellar hook-associated protein 1	[TP0626-TP0660 (0.6120698)]
COG0442	COG1344	BT9727_0373	AAT61247.1	Proline--tRNA ligase {UniProtKB/TrEMBL:Q6HNZ7}	BT9727_1546	AAT59520.1	Flagellin {UniProtKB/TrEMBL:Q6HKP3}	[TP0160-TP0792 (0.6929264), TP0160-TP0659 (0.5927278)]
COG0442	COG1344	BT9727_3560	AAT63899.1	Proline--tRNA ligase {UniProtKB/TrEMBL:Q6HEZ6}	BT9727_1546	AAT59520.1	Flagellin {UniProtKB/TrEMBL:Q6HKP3}	[TP0160-TP0792 (0.6929264), TP0160-TP0659 (0.5927278)]
COG0442	COG1344	BT9727_0373	AAT61247.1	Proline--tRNA ligase {UniProtKB/TrEMBL:Q6HNZ7}	BT9727_1547	AAT59521.1	Flagellin {UniProtKB/TrEMBL:Q6HKP2}	[TP0160-TP0792 (0.6929264), TP0160-TP0659 (0.5927278)]
COG0442	COG1344	BT9727_3560	AAT63899.1	Proline--tRNA ligase {UniProtKB/TrEMBL:Q6HEZ6}	BT9727_1547	AAT59521.1	Flagellin {UniProtKB/TrEMBL:Q6HKP2}	[TP0160-TP0792 (0.6929264), TP0160-TP0659 (0.5927278)]
COG0442	COG1344	BT9727_0373	AAT61247.1	Proline--tRNA ligase {UniProtKB/TrEMBL:Q6HNZ7}	BT9727_1527	AAT59514.1	Flagellar hook-associated protein 3	[TP0160-TP0792 (0.6929264), TP0160-TP0659 (0.5927278)]
COG0442	COG1344	BT9727_3560	AAT63899.1	Proline--tRNA ligase {UniProtKB/TrEMBL:Q6HEZ6}	BT9727_1527	AAT59514.1	Flagellar hook-associated protein 3	[TP0160-TP0792 (0.6929264), TP0160-TP0659 (0.5927278)]
COG0211	COG1536	BT9727_4176	rpmA	50S ribosomal protein L27	BT9727_1535	AAT63142.1	Flagellar motor switch protein fliG	[TP0743-TP0400 (0.6311798)]
COG0486	COG0803	BT9727_5165	AAT62677.1	TRNA modification GTPase	BT9727_1851	AAT63441.1	High-affinity zinc uptake system	[TP0550-TP0163 (0.74372905)]
COG1536	COG1595	BT9727_1535	AAT63142.1	Flagellar motor switch protein fliG	BT9727_1502	AAT59502.1	RNA polymerase, ECF-type sigma factor	[TP0400-TP0092 (0.64304686)]
COG1536	COG1595	BT9727_1535	AAT63142.1	Flagellar motor switch protein fliG	BT9727_0558	AAT59055.1	RNA polymerase sigma-70 factor, ECF subfamily	[TP0400-TP0092 (0.64304686)]
COG1536	COG1595	BT9727_1535	AAT63142.1	Flagellar motor switch protein fliG	BT9727_3026	AAT60307.1	RNA polymerase sigma-70 factor	[TP0400-TP0092 (0.64304686)]
COG1536	COG1595	BT9727_1535	AAT63142.1	Flagellar motor switch protein fliG	BT9727_3349	AAT61451.1	RNA polymerase ECF-type sigma factor	[TP0400-TP0092 (0.64304686)]
COG1536	COG1595	BT9727_1535	AAT63142.1	Flagellar motor switch protein fliG	BT9727_0953	AAT59264.1	RNA polymerase sigma-70 factor, ECF subfamily	[TP0400-TP0092 (0.64304686)]
COG1536	COG1595	BT9727_1535	AAT63142.1	Flagellar motor switch protein fliG	BT9727_1012	AAT59294.1	RNA polymerase sigma factor	[TP0400-TP0092 (0.64304686)]
COG1536	COG1595	BT9727_1535	AAT63142.1	Flagellar motor switch protein fliG	BT9727_2287	AAT61444.1	RNA polymerase sigma-70 factor	[TP0400-TP0092 (0.64304686)]
COG1536	COG1595	BT9727_1535	AAT63142.1	Flagellar motor switch protein fliG	BT9727_1587	AAT62142.1	RNA polymerase, ECF-type sigma factor	[TP0400-TP0092 (0.64304686)]
COG1536	COG1595	BT9727_1535	AAT63142.1	Flagellar motor switch protein fliG	BT9727_2552	AAT61327.1	RNA polymerase ECF-type sigma factor	[TP0400-TP0092 (0.64304686)]
COG1536	COG1595	BT9727_1535	AAT63142.1	Flagellar motor switch protein fliG	BT9727_4602	AAT61003.1	Possible RNA polymerase sigma factor, ECF	[TP0400-TP0092 (0.64304686)]
COG1536	COG1595	BT9727_1535	AAT63142.1	Flagellar motor switch protein fliG	BT9727_0090	AAT58913.1	RNA polymerase sigma-30 factor	[TP0400-TP0092 (0.64304686)]
COG1536	COG1595	BT9727_1535	AAT63142.1	Flagellar motor switch protein fliG	BT9727_2248	AAT59909.1	RNA polymerase sigma factor, ECF subfamily	[TP0400-TP0092 (0.64304686)]
COG1536	COG1595	BT9727_1535	AAT63142.1	Flagellar motor switch protein fliG	BT9727_1636	AAT63290.1	RNA polymerase sigma-70 factor, ECF subfamily	[TP0400-TP0092 (0.64304686)]
COG1536	COG1595	BT9727_1535	AAT63142.1	Flagellar motor switch protein fliG	BT9727_4352	AAT60910.1	Possible sigma factor, ECF subfamily	[TP0400-TP0092 (0.64304686)]
COG1536	COG1595	BT9727_1535	AAT63142.1	Flagellar motor switch protein fliG	BT9727_1945	AAT59722.1	RNA polymerase sigma subunit, ECF subfamily	[TP0400-TP0092 (0.64304686)]
COG1536	COG1595	BT9727_1535	AAT63142.1	Flagellar motor switch protein fliG	BT9727_5044	AAT62630.1	RNA polymerase sigma-70 factor, ECF subfamily	[TP0400-TP0092 (0.64304686)]
COG0687	COG1057	BT9727_1180	AAT62241.1	Spermidine/putrescine ABC transporter,	BT9727_4068	nadD	Probable nicotinate-nucleotide adenylyltransferase (EC 2.7.7.18) (Deamido-NAD(+) pyrophosphorylase) (Deamido-NAD(+) diphosphorylase) (Nicotinate mononucleotide adenylyltransferase) (NaMN adenylyltransferase)	[TP0655-TP0741 (0.7061969)]
COG1558	COG4786	BT9727_1532	AAT63144.1	Flagellar basal-body rod protein	BT9727_1559	AAT62536.1	Flagellar basal-body rod protein	[TP0397-TP0961 (0.74447966)]
COG0012	COG0608	BT9727_5156	AAT62673.1	Conserved GTP-binding protein	BT9727_4142	AAT63698.1	Single-stranded-DNA-specific exonuclease	[TP0124-TP0704 (0.626838)]
COG1516	COG2868	BT9727_1529	AAT63146.1	Flagellar protein {UniProtKB/TrEMBL:Q6HKR0}	BT9727_4177	AAT60837.1	Hypothetical protein {UniProtKB/TrEMBL:Q6HD82}	[TP0943-TP0744 (0.6225916)]
COG0739	COG0773	BT9727_4683	AAT62556.1	Peptidase, M23/M37 family	BT9727_4420	murC	UDP-N-acetylmuramate--L-alanine ligase (EC 6.3.2.8) (UDP-N- acetylmuramoyl-L-alanine synthetase)	[TP0782-TP0341 (0.8145237)]
COG0739	COG0773	BT9727_4964	AAT62603.1	Stage II sporulation protein Q	BT9727_4420	murC	UDP-N-acetylmuramate--L-alanine ligase (EC 6.3.2.8) (UDP-N- acetylmuramoyl-L-alanine synthetase)	[TP0782-TP0341 (0.8145237)]
COG0739	COG0773	BT9727_1362	AAT63250.1	Cell wall endopeptidase, family M23/M37	BT9727_4420	murC	UDP-N-acetylmuramate--L-alanine ligase (EC 6.3.2.8) (UDP-N- acetylmuramoyl-L-alanine synthetase)	[TP0782-TP0341 (0.8145237)]
COG0739	COG0773	BT9727_4181	AAT60839.1	Stage IV sporulation protein FA	BT9727_4420	murC	UDP-N-acetylmuramate--L-alanine ligase (EC 6.3.2.8) (UDP-N- acetylmuramoyl-L-alanine synthetase)	[TP0782-TP0341 (0.8145237)]
COG0050	COG0457	BT9727_0104	AAT61478.1	Protein-synthesizing GTPase (Translation	BT9727_3275	AAT60464.1	Response regulator aspartate phosphatase	[TP0187-TP0067 (0.7854602)]
COG0050	COG0457	BT9727_0104	AAT61478.1	Protein-synthesizing GTPase (Translation	BT9727_1596	AAT59547.1	Response regulator aspartate phosphatase	[TP0187-TP0067 (0.7854602)]
COG0050	COG0457	BT9727_0104	AAT61478.1	Protein-synthesizing GTPase (Translation	BT9727_4214	AAT60853.1	Response regulator aspartate phosphatase	[TP0187-TP0067 (0.7854602)]
COG0050	COG0457	BT9727_0104	AAT61478.1	Protein-synthesizing GTPase (Translation	BT9727_3151	AAT61695.1	TPR repeat-containing protein	[TP0187-TP0067 (0.7854602)]
COG0050	COG0457	BT9727_0104	AAT61478.1	Protein-synthesizing GTPase (Translation	BT9727_4127	AAT60827.1	TPR domain protein {UniProtKB/TrEMBL:Q6HDD1}	[TP0187-TP0067 (0.7854602)]
COG0050	COG0457	BT9727_0104	AAT61478.1	Protein-synthesizing GTPase (Translation	BT9727_2305	AAT59945.1	Response regulator aspartate phosphatase	[TP0187-TP0067 (0.7854602)]
COG0050	COG0457	BT9727_0104	AAT61478.1	Protein-synthesizing GTPase (Translation	BT9727_0508	AAT62054.1	Transcriptional activator	[TP0187-TP0067 (0.7854602)]
COG0050	COG0457	BT9727_0104	AAT61478.1	Protein-synthesizing GTPase (Translation	BT9727_1401	AAT59459.1	TPR-repeat-containing protein	[TP0187-TP0067 (0.7854602)]
COG0050	COG0457	BT9727_0104	AAT61478.1	Protein-synthesizing GTPase (Translation	BT9727_2671	AAT63058.1	Hypothetical protein {UniProtKB/TrEMBL:Q6HHI1}	[TP0187-TP0067 (0.7854602)]
COG0050	COG0457	BT9727_0104	AAT61478.1	Protein-synthesizing GTPase (Translation	BT9727_0937	AAT63730.1	Possible response regulator aspartate phosphatase	[TP0187-TP0067 (0.7854602)]
COG0050	COG0457	BT9727_0104	AAT61478.1	Protein-synthesizing GTPase (Translation	BT9727_1061	AAT62229.1	Probable transcriptional regulator	[TP0187-TP0067 (0.7854602)]
COG0050	COG0457	BT9727_0104	AAT61478.1	Protein-synthesizing GTPase (Translation	BT9727_4837	AAT62982.1	TPR domain protein {UniProtKB/TrEMBL:Q6HBD0}	[TP0187-TP0067 (0.7854602)]
COG0220	COG1316	BT9727_4431	trmB	tRNA (guanine-N(7)-)-methyltransferase (EC 2.1.1.33) (tRNA(m7G46)- methyltransferase)	BT9727_1804	AAT59656.1	Transcriptional regulator, LytR family	[TP0464-TP0739 (0.7885255)]
COG0220	COG1316	BT9727_4431	trmB	tRNA (guanine-N(7)-)-methyltransferase (EC 2.1.1.33) (tRNA(m7G46)- methyltransferase)	BT9727_0694	AAT62503.1	Transcriptional regulator, LytR family	[TP0464-TP0739 (0.7885255)]
COG0220	COG1316	BT9727_4431	trmB	tRNA (guanine-N(7)-)-methyltransferase (EC 2.1.1.33) (tRNA(m7G46)- methyltransferase)	BT9727_0516	AAT62395.1	Transcriptional regulator, LytR family	[TP0464-TP0739 (0.7885255)]
COG0220	COG1316	BT9727_4431	trmB	tRNA (guanine-N(7)-)-methyltransferase (EC 2.1.1.33) (tRNA(m7G46)- methyltransferase)	BT9727_3347	AAT61172.1	Transcriptional regulator LytR, attenuator for	[TP0464-TP0739 (0.7885255)]
COG0220	COG1316	BT9727_4431	trmB	tRNA (guanine-N(7)-)-methyltransferase (EC 2.1.1.33) (tRNA(m7G46)- methyltransferase)	BT9727_4877	AAT63356.1	Transcriptional regulator, LytR family	[TP0464-TP0739 (0.7885255)]
COG0220	COG1316	BT9727_4431	trmB	tRNA (guanine-N(7)-)-methyltransferase (EC 2.1.1.33) (tRNA(m7G46)- methyltransferase)	BT9727_4947	AAT63448.1	Transcription antiterminator LytR	[TP0464-TP0739 (0.7885255)]
COG0301	COG0457	BT9727_4381	AAT60918.1	Thiamine biosynthesis protein	BT9727_4837	AAT62982.1	TPR domain protein {UniProtKB/TrEMBL:Q6HBD0}	[TP0559-TP0095 (0.76004404), TP0559-TP0067 (0.65738976)]
COG0301	COG0457	BT9727_4381	AAT60918.1	Thiamine biosynthesis protein	BT9727_1596	AAT59547.1	Response regulator aspartate phosphatase	[TP0559-TP0095 (0.76004404), TP0559-TP0067 (0.65738976)]
COG0301	COG0457	BT9727_4381	AAT60918.1	Thiamine biosynthesis protein	BT9727_1401	AAT59459.1	TPR-repeat-containing protein	[TP0559-TP0095 (0.76004404), TP0559-TP0067 (0.65738976)]
COG0301	COG0457	BT9727_4381	AAT60918.1	Thiamine biosynthesis protein	BT9727_3151	AAT61695.1	TPR repeat-containing protein	[TP0559-TP0095 (0.76004404), TP0559-TP0067 (0.65738976)]
COG0301	COG0457	BT9727_4381	AAT60918.1	Thiamine biosynthesis protein	BT9727_4127	AAT60827.1	TPR domain protein {UniProtKB/TrEMBL:Q6HDD1}	[TP0559-TP0095 (0.76004404), TP0559-TP0067 (0.65738976)]
COG0301	COG0457	BT9727_4381	AAT60918.1	Thiamine biosynthesis protein	BT9727_0508	AAT62054.1	Transcriptional activator	[TP0559-TP0095 (0.76004404), TP0559-TP0067 (0.65738976)]
COG0301	COG0457	BT9727_4381	AAT60918.1	Thiamine biosynthesis protein	BT9727_3275	AAT60464.1	Response regulator aspartate phosphatase	[TP0559-TP0095 (0.76004404), TP0559-TP0067 (0.65738976)]
COG0301	COG0457	BT9727_4381	AAT60918.1	Thiamine biosynthesis protein	BT9727_1061	AAT62229.1	Probable transcriptional regulator	[TP0559-TP0095 (0.76004404), TP0559-TP0067 (0.65738976)]
COG0301	COG0457	BT9727_4381	AAT60918.1	Thiamine biosynthesis protein	BT9727_2671	AAT63058.1	Hypothetical protein {UniProtKB/TrEMBL:Q6HHI1}	[TP0559-TP0095 (0.76004404), TP0559-TP0067 (0.65738976)]
COG0301	COG0457	BT9727_4381	AAT60918.1	Thiamine biosynthesis protein	BT9727_0937	AAT63730.1	Possible response regulator aspartate phosphatase	[TP0559-TP0095 (0.76004404), TP0559-TP0067 (0.65738976)]
COG0301	COG0457	BT9727_4381	AAT60918.1	Thiamine biosynthesis protein	BT9727_4214	AAT60853.1	Response regulator aspartate phosphatase	[TP0559-TP0095 (0.76004404), TP0559-TP0067 (0.65738976)]
COG0301	COG0457	BT9727_4381	AAT60918.1	Thiamine biosynthesis protein	BT9727_2305	AAT59945.1	Response regulator aspartate phosphatase	[TP0559-TP0095 (0.76004404), TP0559-TP0067 (0.65738976)]
COG0621	COG2208	BT9727_4047	AAT60807.1	Hypothetical protein {UniProtKB/TrEMBL:Q6HDL1}	BT9727_0915	AAT62384.1	Sigma factor sigB regulation protein	[TP0269-TP0218 (0.77940726)]
COG0621	COG2208	BT9727_4047	AAT60807.1	Hypothetical protein {UniProtKB/TrEMBL:Q6HDL1}	BT9727_0057	AAT63942.1	Serine/threonine specific protein phosphatase;	[TP0269-TP0218 (0.77940726)]
COG0621	COG2208	BT9727_3513	AAT60569.1	Hypothetical protein {UniProtKB/TrEMBL:Q6HF43}	BT9727_0915	AAT62384.1	Sigma factor sigB regulation protein	[TP0269-TP0218 (0.77940726)]
COG0621	COG2208	BT9727_3513	AAT60569.1	Hypothetical protein {UniProtKB/TrEMBL:Q6HF43}	BT9727_0057	AAT63942.1	Serine/threonine specific protein phosphatase;	[TP0269-TP0218 (0.77940726)]
COG0457	COG1187	BT9727_4127	AAT60827.1	TPR domain protein {UniProtKB/TrEMBL:Q6HDD1}	BT9727_4284	AAT60887.1	Pseudouridylate synthase	[TP0067-TP0459 (0.6360361)]
COG0457	COG1187	BT9727_4127	AAT60827.1	TPR domain protein {UniProtKB/TrEMBL:Q6HDD1}	BT9727_1355	AAT59449.1	Pseudouridylate synthase	[TP0067-TP0459 (0.6360361)]
COG0457	COG1187	BT9727_2305	AAT59945.1	Response regulator aspartate phosphatase	BT9727_2160	AAT59853.1	Pseudouridylate synthase	[TP0067-TP0459 (0.6360361)]
COG0457	COG1187	BT9727_4214	AAT60853.1	Response regulator aspartate phosphatase	BT9727_4284	AAT60887.1	Pseudouridylate synthase	[TP0067-TP0459 (0.6360361)]
COG0457	COG1187	BT9727_2671	AAT63058.1	Hypothetical protein {UniProtKB/TrEMBL:Q6HHI1}	BT9727_4438	AAT60936.1	Pseudouridylate synthase	[TP0067-TP0459 (0.6360361)]
COG0457	COG1187	BT9727_1596	AAT59547.1	Response regulator aspartate phosphatase	BT9727_1355	AAT59449.1	Pseudouridylate synthase	[TP0067-TP0459 (0.6360361)]
COG0457	COG1187	BT9727_1061	AAT62229.1	Probable transcriptional regulator	BT9727_4438	AAT60936.1	Pseudouridylate synthase	[TP0067-TP0459 (0.6360361)]
COG0457	COG1187	BT9727_4837	AAT62982.1	TPR domain protein {UniProtKB/TrEMBL:Q6HBD0}	BT9727_2160	AAT59853.1	Pseudouridylate synthase	[TP0067-TP0459 (0.6360361)]
COG0457	COG1187	BT9727_0937	AAT63730.1	Possible response regulator aspartate phosphatase	BT9727_4438	AAT60936.1	Pseudouridylate synthase	[TP0067-TP0459 (0.6360361)]
COG0457	COG1187	BT9727_0508	AAT62054.1	Transcriptional activator	BT9727_2160	AAT59853.1	Pseudouridylate synthase	[TP0067-TP0459 (0.6360361)]
COG0457	COG1187	BT9727_2671	AAT63058.1	Hypothetical protein {UniProtKB/TrEMBL:Q6HHI1}	BT9727_1355	AAT59449.1	Pseudouridylate synthase	[TP0067-TP0459 (0.6360361)]
COG0457	COG1187	BT9727_1401	AAT59459.1	TPR-repeat-containing protein	BT9727_4438	AAT60936.1	Pseudouridylate synthase	[TP0067-TP0459 (0.6360361)]
COG0457	COG1187	BT9727_2305	AAT59945.1	Response regulator aspartate phosphatase	BT9727_4438	AAT60936.1	Pseudouridylate synthase	[TP0067-TP0459 (0.6360361)]
COG0457	COG1187	BT9727_1061	AAT62229.1	Probable transcriptional regulator	BT9727_4284	AAT60887.1	Pseudouridylate synthase	[TP0067-TP0459 (0.6360361)]
COG0457	COG1187	BT9727_1596	AAT59547.1	Response regulator aspartate phosphatase	BT9727_2160	AAT59853.1	Pseudouridylate synthase	[TP0067-TP0459 (0.6360361)]
COG0457	COG1187	BT9727_0508	AAT62054.1	Transcriptional activator	BT9727_4284	AAT60887.1	Pseudouridylate synthase	[TP0067-TP0459 (0.6360361)]
COG0457	COG1187	BT9727_2671	AAT63058.1	Hypothetical protein {UniProtKB/TrEMBL:Q6HHI1}	BT9727_2160	AAT59853.1	Pseudouridylate synthase	[TP0067-TP0459 (0.6360361)]
COG0457	COG1187	BT9727_4837	AAT62982.1	TPR domain protein {UniProtKB/TrEMBL:Q6HBD0}	BT9727_4284	AAT60887.1	Pseudouridylate synthase	[TP0067-TP0459 (0.6360361)]
COG0457	COG1187	BT9727_4837	AAT62982.1	TPR domain protein {UniProtKB/TrEMBL:Q6HBD0}	BT9727_4438	AAT60936.1	Pseudouridylate synthase	[TP0067-TP0459 (0.6360361)]
COG0457	COG1187	BT9727_2671	AAT63058.1	Hypothetical protein {UniProtKB/TrEMBL:Q6HHI1}	BT9727_4284	AAT60887.1	Pseudouridylate synthase	[TP0067-TP0459 (0.6360361)]
COG0457	COG1187	BT9727_1061	AAT62229.1	Probable transcriptional regulator	BT9727_2160	AAT59853.1	Pseudouridylate synthase	[TP0067-TP0459 (0.6360361)]
COG0457	COG1187	BT9727_0937	AAT63730.1	Possible response regulator aspartate phosphatase	BT9727_4284	AAT60887.1	Pseudouridylate synthase	[TP0067-TP0459 (0.6360361)]
COG0457	COG1187	BT9727_1061	AAT62229.1	Probable transcriptional regulator	BT9727_1355	AAT59449.1	Pseudouridylate synthase	[TP0067-TP0459 (0.6360361)]
COG0457	COG1187	BT9727_4127	AAT60827.1	TPR domain protein {UniProtKB/TrEMBL:Q6HDD1}	BT9727_4438	AAT60936.1	Pseudouridylate synthase	[TP0067-TP0459 (0.6360361)]
COG0457	COG1187	BT9727_1401	AAT59459.1	TPR-repeat-containing protein	BT9727_1355	AAT59449.1	Pseudouridylate synthase	[TP0067-TP0459 (0.6360361)]
COG0457	COG1187	BT9727_4837	AAT62982.1	TPR domain protein {UniProtKB/TrEMBL:Q6HBD0}	BT9727_1355	AAT59449.1	Pseudouridylate synthase	[TP0067-TP0459 (0.6360361)]
COG0457	COG1187	BT9727_2305	AAT59945.1	Response regulator aspartate phosphatase	BT9727_4284	AAT60887.1	Pseudouridylate synthase	[TP0067-TP0459 (0.6360361)]
COG0457	COG1187	BT9727_0937	AAT63730.1	Possible response regulator aspartate phosphatase	BT9727_2160	AAT59853.1	Pseudouridylate synthase	[TP0067-TP0459 (0.6360361)]
COG0457	COG1187	BT9727_2305	AAT59945.1	Response regulator aspartate phosphatase	BT9727_1355	AAT59449.1	Pseudouridylate synthase	[TP0067-TP0459 (0.6360361)]
COG0457	COG1187	BT9727_4214	AAT60853.1	Response regulator aspartate phosphatase	BT9727_1355	AAT59449.1	Pseudouridylate synthase	[TP0067-TP0459 (0.6360361)]
COG0457	COG1187	BT9727_3275	AAT60464.1	Response regulator aspartate phosphatase	BT9727_2160	AAT59853.1	Pseudouridylate synthase	[TP0067-TP0459 (0.6360361)]
COG0457	COG1187	BT9727_4214	AAT60853.1	Response regulator aspartate phosphatase	BT9727_2160	AAT59853.1	Pseudouridylate synthase	[TP0067-TP0459 (0.6360361)]
COG0457	COG1187	BT9727_3151	AAT61695.1	TPR repeat-containing protein	BT9727_4284	AAT60887.1	Pseudouridylate synthase	[TP0067-TP0459 (0.6360361)]
COG0457	COG1187	BT9727_1401	AAT59459.1	TPR-repeat-containing protein	BT9727_4284	AAT60887.1	Pseudouridylate synthase	[TP0067-TP0459 (0.6360361)]
COG0457	COG1187	BT9727_0508	AAT62054.1	Transcriptional activator	BT9727_4438	AAT60936.1	Pseudouridylate synthase	[TP0067-TP0459 (0.6360361)]
COG0457	COG1187	BT9727_3151	AAT61695.1	TPR repeat-containing protein	BT9727_2160	AAT59853.1	Pseudouridylate synthase	[TP0067-TP0459 (0.6360361)]
COG0457	COG1187	BT9727_1596	AAT59547.1	Response regulator aspartate phosphatase	BT9727_4284	AAT60887.1	Pseudouridylate synthase	[TP0067-TP0459 (0.6360361)]
COG0457	COG1187	BT9727_0508	AAT62054.1	Transcriptional activator	BT9727_1355	AAT59449.1	Pseudouridylate synthase	[TP0067-TP0459 (0.6360361)]
COG0457	COG1187	BT9727_4127	AAT60827.1	TPR domain protein {UniProtKB/TrEMBL:Q6HDD1}	BT9727_2160	AAT59853.1	Pseudouridylate synthase	[TP0067-TP0459 (0.6360361)]
COG0457	COG1187	BT9727_3151	AAT61695.1	TPR repeat-containing protein	BT9727_1355	AAT59449.1	Pseudouridylate synthase	[TP0067-TP0459 (0.6360361)]
COG0457	COG1187	BT9727_3275	AAT60464.1	Response regulator aspartate phosphatase	BT9727_1355	AAT59449.1	Pseudouridylate synthase	[TP0067-TP0459 (0.6360361)]
COG0457	COG1187	BT9727_1401	AAT59459.1	TPR-repeat-containing protein	BT9727_2160	AAT59853.1	Pseudouridylate synthase	[TP0067-TP0459 (0.6360361)]
COG0457	COG1187	BT9727_1596	AAT59547.1	Response regulator aspartate phosphatase	BT9727_4438	AAT60936.1	Pseudouridylate synthase	[TP0067-TP0459 (0.6360361)]
COG0457	COG1187	BT9727_3151	AAT61695.1	TPR repeat-containing protein	BT9727_4438	AAT60936.1	Pseudouridylate synthase	[TP0067-TP0459 (0.6360361)]
COG0457	COG1187	BT9727_4214	AAT60853.1	Response regulator aspartate phosphatase	BT9727_4438	AAT60936.1	Pseudouridylate synthase	[TP0067-TP0459 (0.6360361)]
COG0457	COG1187	BT9727_0937	AAT63730.1	Possible response regulator aspartate phosphatase	BT9727_1355	AAT59449.1	Pseudouridylate synthase	[TP0067-TP0459 (0.6360361)]
COG0457	COG1187	BT9727_3275	AAT60464.1	Response regulator aspartate phosphatase	BT9727_4438	AAT60936.1	Pseudouridylate synthase	[TP0067-TP0459 (0.6360361)]
COG0457	COG1187	BT9727_3275	AAT60464.1	Response regulator aspartate phosphatase	BT9727_4284	AAT60887.1	Pseudouridylate synthase	[TP0067-TP0459 (0.6360361)]
COG0210	COG0305	BT9727_1127	AAT59347.1	ATP-dependent DNA helicase	BT9727_0849	AAT62405.1	Replicative DNA helicase	[TP0102-TP0058 (0.8842861)]
COG0210	COG0305	BT9727_0275	AAT61281.1	ATP-dependent DNA helicase	BT9727_5149	AAT61220.1	Replicative DNA helicase	[TP0102-TP0058 (0.8842861)]
COG0210	COG0305	BT9727_0275	AAT61281.1	ATP-dependent DNA helicase	BT9727_0849	AAT62405.1	Replicative DNA helicase	[TP0102-TP0058 (0.8842861)]
COG0210	COG0305	BT9727_1127	AAT59347.1	ATP-dependent DNA helicase	BT9727_5149	AAT61220.1	Replicative DNA helicase	[TP0102-TP0058 (0.8842861)]
COG0621	COG0739	BT9727_3513	AAT60569.1	Hypothetical protein {UniProtKB/TrEMBL:Q6HF43}	BT9727_4964	AAT62603.1	Stage II sporulation protein Q	[TP0269-TP0702 (0.8475093)]
COG0621	COG0739	BT9727_4047	AAT60807.1	Hypothetical protein {UniProtKB/TrEMBL:Q6HDL1}	BT9727_4964	AAT62603.1	Stage II sporulation protein Q	[TP0269-TP0702 (0.8475093)]
COG0621	COG0739	BT9727_3513	AAT60569.1	Hypothetical protein {UniProtKB/TrEMBL:Q6HF43}	BT9727_1362	AAT63250.1	Cell wall endopeptidase, family M23/M37	[TP0269-TP0702 (0.8475093)]
COG0621	COG0739	BT9727_3513	AAT60569.1	Hypothetical protein {UniProtKB/TrEMBL:Q6HF43}	BT9727_4683	AAT62556.1	Peptidase, M23/M37 family	[TP0269-TP0702 (0.8475093)]
COG0621	COG0739	BT9727_3513	AAT60569.1	Hypothetical protein {UniProtKB/TrEMBL:Q6HF43}	BT9727_4181	AAT60839.1	Stage IV sporulation protein FA	[TP0269-TP0702 (0.8475093)]
COG0621	COG0739	BT9727_4047	AAT60807.1	Hypothetical protein {UniProtKB/TrEMBL:Q6HDL1}	BT9727_4683	AAT62556.1	Peptidase, M23/M37 family	[TP0269-TP0702 (0.8475093)]
COG0621	COG0739	BT9727_4047	AAT60807.1	Hypothetical protein {UniProtKB/TrEMBL:Q6HDL1}	BT9727_4181	AAT60839.1	Stage IV sporulation protein FA	[TP0269-TP0702 (0.8475093)]
COG0621	COG0739	BT9727_4047	AAT60807.1	Hypothetical protein {UniProtKB/TrEMBL:Q6HDL1}	BT9727_1362	AAT63250.1	Cell wall endopeptidase, family M23/M37	[TP0269-TP0702 (0.8475093)]
COG1256	COG1516	BT9727_1526	AAT59487.1	Flagellar hook-associated protein 1	BT9727_1529	AAT63146.1	Flagellar protein {UniProtKB/TrEMBL:Q6HKR0}	[TP0660-TP0943 (0.90609026)]
COG0552	COG1774	BT9727_3588	AAT60615.1	Recognition particle-docking protein FtsY	BT9727_0028	AAT63762.1	Signal peptidase-like protein	[TP0578-TP0046 (0.5421936)]
COG0840	COG1070	BT9727_4782	AAT63305.1	Methyl-accepting chemotaxis protein	BT9727_2718	AAT60121.1	Carbohydrate kinase, FGGY family	[TP0640-TP0295 (0.8429581)]
COG0840	COG1070	BT9727_4724	AAT63273.1	Methyl-accepting chemotaxis protein	BT9727_0157	AAT58931.1	Gluconate kinase {UniProtKB/TrEMBL:Q6HPK8}	[TP0640-TP0295 (0.8429581)]
COG0840	COG1070	BT9727_0469	AAT62354.1	Methyl-accepting chemotaxis protein	BT9727_3161	AAT63907.1	Gluconate kinase {UniProtKB/TrEMBL:Q6HG42}	[TP0640-TP0295 (0.8429581)]
COG0840	COG1070	BT9727_5103	AAT63467.1	Methyl-accepting chemotaxis protein, C-terminal	BT9727_2056	AAT59787.1	Gluconokinase {UniProtKB/TrEMBL:Q6HJ92}	[TP0640-TP0295 (0.8429581)]
COG0840	COG1070	BT9727_0469	AAT62354.1	Methyl-accepting chemotaxis protein	BT9727_0157	AAT58931.1	Gluconate kinase {UniProtKB/TrEMBL:Q6HPK8}	[TP0640-TP0295 (0.8429581)]
COG0840	COG1070	BT9727_0469	AAT62354.1	Methyl-accepting chemotaxis protein	BT9727_2718	AAT60121.1	Carbohydrate kinase, FGGY family	[TP0640-TP0295 (0.8429581)]
COG0840	COG1070	BT9727_0594	AAT62450.1	Methyl-accepting chemotaxis protein	BT9727_0157	AAT58931.1	Gluconate kinase {UniProtKB/TrEMBL:Q6HPK8}	[TP0640-TP0295 (0.8429581)]
COG0840	COG1070	BT9727_0594	AAT62450.1	Methyl-accepting chemotaxis protein	BT9727_2718	AAT60121.1	Carbohydrate kinase, FGGY family	[TP0640-TP0295 (0.8429581)]
COG0840	COG1070	BT9727_4724	AAT63273.1	Methyl-accepting chemotaxis protein	BT9727_2056	AAT59787.1	Gluconokinase {UniProtKB/TrEMBL:Q6HJ92}	[TP0640-TP0295 (0.8429581)]
COG0840	COG1070	BT9727_0355	AAT61241.1	Methyl-accepting chemotaxis protein	BT9727_0157	AAT58931.1	Gluconate kinase {UniProtKB/TrEMBL:Q6HPK8}	[TP0640-TP0295 (0.8429581)]
COG0840	COG1070	BT9727_0339	AAT62238.1	Methyl-accepting chemotaxis protein	BT9727_2056	AAT59787.1	Gluconokinase {UniProtKB/TrEMBL:Q6HJ92}	[TP0640-TP0295 (0.8429581)]
COG0840	COG1070	BT9727_1837	AAT63423.1	Methyl-accepting chemotaxis protein	BT9727_2718	AAT60121.1	Carbohydrate kinase, FGGY family	[TP0640-TP0295 (0.8429581)]
COG0840	COG1070	BT9727_0339	AAT62238.1	Methyl-accepting chemotaxis protein	BT9727_2718	AAT60121.1	Carbohydrate kinase, FGGY family	[TP0640-TP0295 (0.8429581)]
COG0840	COG1070	BT9727_0338	AAT58995.1	Methyl-accepting chemotaxis protein	BT9727_3161	AAT63907.1	Gluconate kinase {UniProtKB/TrEMBL:Q6HG42}	[TP0640-TP0295 (0.8429581)]
COG0840	COG1070	BT9727_0594	AAT62450.1	Methyl-accepting chemotaxis protein	BT9727_3161	AAT63907.1	Gluconate kinase {UniProtKB/TrEMBL:Q6HG42}	[TP0640-TP0295 (0.8429581)]
COG0840	COG1070	BT9727_0355	AAT61241.1	Methyl-accepting chemotaxis protein	BT9727_3161	AAT63907.1	Gluconate kinase {UniProtKB/TrEMBL:Q6HG42}	[TP0640-TP0295 (0.8429581)]
COG0840	COG1070	BT9727_0338	AAT58995.1	Methyl-accepting chemotaxis protein	BT9727_0157	AAT58931.1	Gluconate kinase {UniProtKB/TrEMBL:Q6HPK8}	[TP0640-TP0295 (0.8429581)]
COG0840	COG1070	BT9727_4750	AAT61066.1	Chemotaxis signal transducer	BT9727_2056	AAT59787.1	Gluconokinase {UniProtKB/TrEMBL:Q6HJ92}	[TP0640-TP0295 (0.8429581)]
COG0840	COG1070	BT9727_5103	AAT63467.1	Methyl-accepting chemotaxis protein, C-terminal	BT9727_0157	AAT58931.1	Gluconate kinase {UniProtKB/TrEMBL:Q6HPK8}	[TP0640-TP0295 (0.8429581)]
COG0840	COG1070	BT9727_4724	AAT63273.1	Methyl-accepting chemotaxis protein	BT9727_2718	AAT60121.1	Carbohydrate kinase, FGGY family	[TP0640-TP0295 (0.8429581)]
COG0840	COG1070	BT9727_0339	AAT62238.1	Methyl-accepting chemotaxis protein	BT9727_0157	AAT58931.1	Gluconate kinase {UniProtKB/TrEMBL:Q6HPK8}	[TP0640-TP0295 (0.8429581)]
COG0840	COG1070	BT9727_0486	AAT62368.1	Methyl-accepting chemotaxis protein	BT9727_3161	AAT63907.1	Gluconate kinase {UniProtKB/TrEMBL:Q6HG42}	[TP0640-TP0295 (0.8429581)]
COG0840	COG1070	BT9727_0338	AAT58995.1	Methyl-accepting chemotaxis protein	BT9727_2056	AAT59787.1	Gluconokinase {UniProtKB/TrEMBL:Q6HJ92}	[TP0640-TP0295 (0.8429581)]
COG0840	COG1070	BT9727_0486	AAT62368.1	Methyl-accepting chemotaxis protein	BT9727_0157	AAT58931.1	Gluconate kinase {UniProtKB/TrEMBL:Q6HPK8}	[TP0640-TP0295 (0.8429581)]
COG0840	COG1070	BT9727_4724	AAT63273.1	Methyl-accepting chemotaxis protein	BT9727_3161	AAT63907.1	Gluconate kinase {UniProtKB/TrEMBL:Q6HG42}	[TP0640-TP0295 (0.8429581)]
COG0840	COG1070	BT9727_4749	AAT61065.1	Chemotaxis signal transducer	BT9727_2056	AAT59787.1	Gluconokinase {UniProtKB/TrEMBL:Q6HJ92}	[TP0640-TP0295 (0.8429581)]
COG0840	COG1070	BT9727_0486	AAT62368.1	Methyl-accepting chemotaxis protein	BT9727_2718	AAT60121.1	Carbohydrate kinase, FGGY family	[TP0640-TP0295 (0.8429581)]
COG0840	COG1070	BT9727_5103	AAT63467.1	Methyl-accepting chemotaxis protein, C-terminal	BT9727_3161	AAT63907.1	Gluconate kinase {UniProtKB/TrEMBL:Q6HG42}	[TP0640-TP0295 (0.8429581)]
COG0840	COG1070	BT9727_0355	AAT61241.1	Methyl-accepting chemotaxis protein	BT9727_2056	AAT59787.1	Gluconokinase {UniProtKB/TrEMBL:Q6HJ92}	[TP0640-TP0295 (0.8429581)]
COG0840	COG1070	BT9727_4749	AAT61065.1	Chemotaxis signal transducer	BT9727_2718	AAT60121.1	Carbohydrate kinase, FGGY family	[TP0640-TP0295 (0.8429581)]
COG0840	COG1070	BT9727_4750	AAT61066.1	Chemotaxis signal transducer	BT9727_3161	AAT63907.1	Gluconate kinase {UniProtKB/TrEMBL:Q6HG42}	[TP0640-TP0295 (0.8429581)]
COG0840	COG1070	BT9727_0355	AAT61241.1	Methyl-accepting chemotaxis protein	BT9727_2718	AAT60121.1	Carbohydrate kinase, FGGY family	[TP0640-TP0295 (0.8429581)]
COG0840	COG1070	BT9727_5103	AAT63467.1	Methyl-accepting chemotaxis protein, C-terminal	BT9727_2718	AAT60121.1	Carbohydrate kinase, FGGY family	[TP0640-TP0295 (0.8429581)]
COG0840	COG1070	BT9727_0338	AAT58995.1	Methyl-accepting chemotaxis protein	BT9727_2718	AAT60121.1	Carbohydrate kinase, FGGY family	[TP0640-TP0295 (0.8429581)]
COG0840	COG1070	BT9727_4750	AAT61066.1	Chemotaxis signal transducer	BT9727_2718	AAT60121.1	Carbohydrate kinase, FGGY family	[TP0640-TP0295 (0.8429581)]
COG0840	COG1070	BT9727_4782	AAT63305.1	Methyl-accepting chemotaxis protein	BT9727_0157	AAT58931.1	Gluconate kinase {UniProtKB/TrEMBL:Q6HPK8}	[TP0640-TP0295 (0.8429581)]
COG0840	COG1070	BT9727_4749	AAT61065.1	Chemotaxis signal transducer	BT9727_0157	AAT58931.1	Gluconate kinase {UniProtKB/TrEMBL:Q6HPK8}	[TP0640-TP0295 (0.8429581)]
COG0840	COG1070	BT9727_4749	AAT61065.1	Chemotaxis signal transducer	BT9727_3161	AAT63907.1	Gluconate kinase {UniProtKB/TrEMBL:Q6HG42}	[TP0640-TP0295 (0.8429581)]
COG0840	COG1070	BT9727_4782	AAT63305.1	Methyl-accepting chemotaxis protein	BT9727_3161	AAT63907.1	Gluconate kinase {UniProtKB/TrEMBL:Q6HG42}	[TP0640-TP0295 (0.8429581)]
COG0840	COG1070	BT9727_1837	AAT63423.1	Methyl-accepting chemotaxis protein	BT9727_0157	AAT58931.1	Gluconate kinase {UniProtKB/TrEMBL:Q6HPK8}	[TP0640-TP0295 (0.8429581)]
COG0840	COG1070	BT9727_1837	AAT63423.1	Methyl-accepting chemotaxis protein	BT9727_3161	AAT63907.1	Gluconate kinase {UniProtKB/TrEMBL:Q6HG42}	[TP0640-TP0295 (0.8429581)]
COG0840	COG1070	BT9727_0469	AAT62354.1	Methyl-accepting chemotaxis protein	BT9727_2056	AAT59787.1	Gluconokinase {UniProtKB/TrEMBL:Q6HJ92}	[TP0640-TP0295 (0.8429581)]
COG0840	COG1070	BT9727_0486	AAT62368.1	Methyl-accepting chemotaxis protein	BT9727_2056	AAT59787.1	Gluconokinase {UniProtKB/TrEMBL:Q6HJ92}	[TP0640-TP0295 (0.8429581)]
COG0840	COG1070	BT9727_4750	AAT61066.1	Chemotaxis signal transducer	BT9727_0157	AAT58931.1	Gluconate kinase {UniProtKB/TrEMBL:Q6HPK8}	[TP0640-TP0295 (0.8429581)]
COG0840	COG1070	BT9727_4782	AAT63305.1	Methyl-accepting chemotaxis protein	BT9727_2056	AAT59787.1	Gluconokinase {UniProtKB/TrEMBL:Q6HJ92}	[TP0640-TP0295 (0.8429581)]
COG0840	COG1070	BT9727_0339	AAT62238.1	Methyl-accepting chemotaxis protein	BT9727_3161	AAT63907.1	Gluconate kinase {UniProtKB/TrEMBL:Q6HG42}	[TP0640-TP0295 (0.8429581)]
COG0840	COG1070	BT9727_1837	AAT63423.1	Methyl-accepting chemotaxis protein	BT9727_2056	AAT59787.1	Gluconokinase {UniProtKB/TrEMBL:Q6HJ92}	[TP0640-TP0295 (0.8429581)]
COG0840	COG1070	BT9727_0594	AAT62450.1	Methyl-accepting chemotaxis protein	BT9727_2056	AAT59787.1	Gluconokinase {UniProtKB/TrEMBL:Q6HJ92}	[TP0640-TP0295 (0.8429581)]
