# Supplementary material for: The Binary Protein Interactome of Treponema pallidum – The Syphilis Spirochete
Source: PLoS One. 2008 May 28;3(5):e2292. doi: 10.1371/journal.pone.0002292 (PMC2386257; doi:10.1371/journal.pone.0002292)
Supplement: Data S1 — Predicted protein-protein interactions based on our Treponema pallidum data; zip archive containing 372 files with one file per species. (6.09 MB ZIP) [file pone.0002292.s006.zip › bacteria/Bacteroides_fragilis_9343.tab]

272559 Bacteroides fragilis 9343
COG A	COG B	Locus Id A	Preferred Name(s) A	Annotation A	Locus Id B	Preferred Name(s) B	Annotation B	T. pallidum interaction
COG0186	COG1475	BF3994	rpsQ	Putative 30S ribosomal protein S17	BF0695	BF0695	Putative ParB-like chromosome partitioning	[TP0198-TP0271 (0.71912634)]
COG0186	COG1475	BF3994	rpsQ	Putative 30S ribosomal protein S17	BF2181	BF2181	Hypothetical protein {UniProtKB/TrEMBL:Q5LDD5}	[TP0198-TP0271 (0.71912634)]
COG0608	COG0817	BF3705	BF3705	Putative single-stranded-DNA-specific exonuclease	BF3101	ruvC	Crossover junction endodeoxyribonuclease ruvC (EC 3.1.22.4) (Holliday junction nuclease ruvC) (Holliday junction resolvase ruvC)	[TP0704-TP0517 (0.81382185)]
COG0845	COG4591	BF2239	BF2239	Putative cation efflux-related lipoprotein	BF1602	BF1602	Putative transmembrane permease	[TP0965-TP0582 (0.8143851)]
COG0845	COG4591	BF0507	BF0507	Putative transport/efflux component protein	BF1602	BF1602	Putative transmembrane permease	[TP0965-TP0582 (0.8143851)]
COG0845	COG4591	BF3811	BF3811	Putative hemolysin secretion transport system	BF4273	BF4273	Putative lipoprotein releasing system	[TP0965-TP0582 (0.8143851)]
COG0845	COG4591	BF3511	BF3511	Putative metal resistance related exported	BF4273	BF4273	Putative lipoprotein releasing system	[TP0965-TP0582 (0.8143851)]
COG0845	COG4591	BF3851	BF3851	Putative membrane protein	BF4273	BF4273	Putative lipoprotein releasing system	[TP0965-TP0582 (0.8143851)]
COG0845	COG4591	BF1608	BF1608	Putative HlyD-family transporter component	BF1602	BF1602	Putative transmembrane permease	[TP0965-TP0582 (0.8143851)]
COG0845	COG4591	BF4316	BF4316	Putative efflux transporter component	BF4273	BF4273	Putative lipoprotein releasing system	[TP0965-TP0582 (0.8143851)]
COG0845	COG4591	BF3348	BF3348	Putative transport-related, exported protein	BF1602	BF1602	Putative transmembrane permease	[TP0965-TP0582 (0.8143851)]
COG0845	COG4591	BF2153	BF2153	Putative lipoprotein {UniProtKB/TrEMBL:Q5LDG3}	BF1602	BF1602	Putative transmembrane permease	[TP0965-TP0582 (0.8143851)]
COG0845	COG4591	BF0609	BF0609	Putative HlyD-family transporter	BF4273	BF4273	Putative lipoprotein releasing system	[TP0965-TP0582 (0.8143851)]
COG0845	COG4591	BF2239	BF2239	Putative cation efflux-related lipoprotein	BF4273	BF4273	Putative lipoprotein releasing system	[TP0965-TP0582 (0.8143851)]
COG0845	COG4591	BF3659	BF3659	Putative lipoprotein {UniProtKB/TrEMBL:Q5L989}	BF1602	BF1602	Putative transmembrane permease	[TP0965-TP0582 (0.8143851)]
COG0845	COG4591	BF1430	BF1430	Putative ABC transporter component protein	BF1602	BF1602	Putative transmembrane permease	[TP0965-TP0582 (0.8143851)]
COG0845	COG4591	BF0507	BF0507	Putative transport/efflux component protein	BF4273	BF4273	Putative lipoprotein releasing system	[TP0965-TP0582 (0.8143851)]
COG0845	COG4591	BF3760	BF3760	Putative membrane protein	BF1602	BF1602	Putative transmembrane permease	[TP0965-TP0582 (0.8143851)]
COG0845	COG4591	BF2529	BF2529	Putative exported protein	BF1602	BF1602	Putative transmembrane permease	[TP0965-TP0582 (0.8143851)]
COG0845	COG4591	BF1935	BF1935	Putative HlyD family secretion protein	BF4273	BF4273	Putative lipoprotein releasing system	[TP0965-TP0582 (0.8143851)]
COG0845	COG4591	BF3365	BF3365	Putative metal transport-related, exported	BF4273	BF4273	Putative lipoprotein releasing system	[TP0965-TP0582 (0.8143851)]
COG0845	COG4591	BF0609	BF0609	Putative HlyD-family transporter	BF1602	BF1602	Putative transmembrane permease	[TP0965-TP0582 (0.8143851)]
COG0845	COG4591	BF3193	BF3193	Putative lipoprotein {UniProtKB/TrEMBL:Q5LAI5}	BF4273	BF4273	Putative lipoprotein releasing system	[TP0965-TP0582 (0.8143851)]
COG0845	COG4591	BF3365	BF3365	Putative metal transport-related, exported	BF1602	BF1602	Putative transmembrane permease	[TP0965-TP0582 (0.8143851)]
COG0845	COG4591	BF2651	BF2651	Putative ABC transport system, lipoprotein	BF4273	BF4273	Putative lipoprotein releasing system	[TP0965-TP0582 (0.8143851)]
COG0845	COG4591	BF2452	BF2452	Putative membrane protein	BF4273	BF4273	Putative lipoprotein releasing system	[TP0965-TP0582 (0.8143851)]
COG0845	COG4591	BF2651	BF2651	Putative ABC transport system, lipoprotein	BF1602	BF1602	Putative transmembrane permease	[TP0965-TP0582 (0.8143851)]
COG0845	COG4591	BF1608	BF1608	Putative HlyD-family transporter component	BF4273	BF4273	Putative lipoprotein releasing system	[TP0965-TP0582 (0.8143851)]
COG0845	COG4591	BF0156	CAH05934.1	Putative AcrA/AcrE RND transport or HlyD	BF1602	BF1602	Putative transmembrane permease	[TP0965-TP0582 (0.8143851)]
COG0845	COG4591	BF2987	BF2987	Putative ABC transport system, lipoprotein	BF1602	BF1602	Putative transmembrane permease	[TP0965-TP0582 (0.8143851)]
COG0845	COG4591	BF2476	BF2476	Putative transport-related protein	BF1602	BF1602	Putative transmembrane permease	[TP0965-TP0582 (0.8143851)]
COG0845	COG4591	BF0608	BF0608	Putative HlyD-family efflux transporter component	BF4273	BF4273	Putative lipoprotein releasing system	[TP0965-TP0582 (0.8143851)]
COG0845	COG4591	BF2452	BF2452	Putative membrane protein	BF1602	BF1602	Putative transmembrane permease	[TP0965-TP0582 (0.8143851)]
COG0845	COG4591	BF2987	BF2987	Putative ABC transport system, lipoprotein	BF4273	BF4273	Putative lipoprotein releasing system	[TP0965-TP0582 (0.8143851)]
COG0845	COG4591	BF3511	BF3511	Putative metal resistance related exported	BF1602	BF1602	Putative transmembrane permease	[TP0965-TP0582 (0.8143851)]
COG0845	COG4591	BF2947	BF2947	Putative acriflavine resistance protein E	BF1602	BF1602	Putative transmembrane permease	[TP0965-TP0582 (0.8143851)]
COG0845	COG4591	BF4316	BF4316	Putative efflux transporter component	BF1602	BF1602	Putative transmembrane permease	[TP0965-TP0582 (0.8143851)]
COG0845	COG4591	BF2476	BF2476	Putative transport-related protein	BF4273	BF4273	Putative lipoprotein releasing system	[TP0965-TP0582 (0.8143851)]
COG0845	COG4591	BF2153	BF2153	Putative lipoprotein {UniProtKB/TrEMBL:Q5LDG3}	BF4273	BF4273	Putative lipoprotein releasing system	[TP0965-TP0582 (0.8143851)]
COG0845	COG4591	BF3963	BF3963	Putative membrane fusion protein transporter	BF4273	BF4273	Putative lipoprotein releasing system	[TP0965-TP0582 (0.8143851)]
COG0845	COG4591	BF3150	BF3150	Putative conserved lipoprotein	BF4273	BF4273	Putative lipoprotein releasing system	[TP0965-TP0582 (0.8143851)]
COG0845	COG4591	BF3150	BF3150	Putative conserved lipoprotein	BF1602	BF1602	Putative transmembrane permease	[TP0965-TP0582 (0.8143851)]
COG0845	COG4591	BF3193	BF3193	Putative lipoprotein {UniProtKB/TrEMBL:Q5LAI5}	BF1602	BF1602	Putative transmembrane permease	[TP0965-TP0582 (0.8143851)]
COG0845	COG4591	BF2529	BF2529	Putative exported protein	BF4273	BF4273	Putative lipoprotein releasing system	[TP0965-TP0582 (0.8143851)]
COG0845	COG4591	BF3811	BF3811	Putative hemolysin secretion transport system	BF1602	BF1602	Putative transmembrane permease	[TP0965-TP0582 (0.8143851)]
COG0845	COG4591	BF3760	BF3760	Putative membrane protein	BF4273	BF4273	Putative lipoprotein releasing system	[TP0965-TP0582 (0.8143851)]
COG0845	COG4591	BF0156	CAH05934.1	Putative AcrA/AcrE RND transport or HlyD	BF4273	BF4273	Putative lipoprotein releasing system	[TP0965-TP0582 (0.8143851)]
COG0845	COG4591	BF3348	BF3348	Putative transport-related, exported protein	BF4273	BF4273	Putative lipoprotein releasing system	[TP0965-TP0582 (0.8143851)]
COG0845	COG4591	BF1935	BF1935	Putative HlyD family secretion protein	BF1602	BF1602	Putative transmembrane permease	[TP0965-TP0582 (0.8143851)]
COG0845	COG4591	BF0608	BF0608	Putative HlyD-family efflux transporter component	BF1602	BF1602	Putative transmembrane permease	[TP0965-TP0582 (0.8143851)]
COG0845	COG4591	BF3851	BF3851	Putative membrane protein	BF1602	BF1602	Putative transmembrane permease	[TP0965-TP0582 (0.8143851)]
COG0845	COG4591	BF3659	BF3659	Putative lipoprotein {UniProtKB/TrEMBL:Q5L989}	BF4273	BF4273	Putative lipoprotein releasing system	[TP0965-TP0582 (0.8143851)]
COG0845	COG4591	BF1430	BF1430	Putative ABC transporter component protein	BF4273	BF4273	Putative lipoprotein releasing system	[TP0965-TP0582 (0.8143851)]
COG0845	COG4591	BF3963	BF3963	Putative membrane fusion protein transporter	BF1602	BF1602	Putative transmembrane permease	[TP0965-TP0582 (0.8143851)]
COG0845	COG4591	BF2947	BF2947	Putative acriflavine resistance protein E	BF4273	BF4273	Putative lipoprotein releasing system	[TP0965-TP0582 (0.8143851)]
COG0617	COG0860	BF3442	BF3442	Putative polyA polymerase	BF3615	BF3615	Putative exported N-acetylmuramoyl-L-alanine	[TP0270-TP0247 (0.76828843)]
COG0617	COG0860	BF2724	BF2724	Hypothetical protein {UniProtKB/TrEMBL:Q5LBU8}	BF3615	BF3615	Putative exported N-acetylmuramoyl-L-alanine	[TP0270-TP0247 (0.76828843)]
COG0201	COG0550	BF3983	BF3983	Putative transmembrane preprotein translocase	BF1736	BF1736	Putative DNA topoisomerase I	[TP0208-TP0394 (0.8044664)]
COG0201	COG0550	BF3983	BF3983	Putative transmembrane preprotein translocase	pBF9343.24c	CAH05738.1	Putative topoisomerase-related protein	[TP0208-TP0394 (0.8044664)]
COG0201	COG0550	BF3983	BF3983	Putative transmembrane preprotein translocase	BF4217	BF4217	Putative DNA topoisomerase I	[TP0208-TP0394 (0.8044664)]
COG0201	COG0550	BF3983	BF3983	Putative transmembrane preprotein translocase	BF3590	BF3590	Putative DNA topoisomerase	[TP0208-TP0394 (0.8044664)]
COG0201	COG0550	BF3983	BF3983	Putative transmembrane preprotein translocase	BF1254	BF1254	Putative transposon excision protein	[TP0208-TP0394 (0.8044664)]
COG0693	COG1922	BF3736	BF3736	Putative thiamine biosynthesis related protein	BF2808	BF2808	Putative acetyltransferase/glucosyltransferase	[TP0445-TP0275 (0.6010877)]
COG0693	COG1922	BF3184	BF3184	Hypothetical protein {UniProtKB/TrEMBL:Q5LAJ4}	BF2808	BF2808	Putative acetyltransferase/glucosyltransferase	[TP0445-TP0275 (0.6010877)]
COG0693	COG1922	BF2913	BF2913	Hypothetical protein {UniProtKB/TrEMBL:Q5LBB3}	BF2808	BF2808	Putative acetyltransferase/glucosyltransferase	[TP0445-TP0275 (0.6010877)]
COG0768	COG2812	BF0259	BF0259	Putative cell division specific	BF3909	BF3909	Putative DNA polymerase III delta prime subunit	[TP0500-TP1005 (0.655462)]
COG0768	COG2812	BF3913	BF3913	Putative penicillin-binding protein 2	BF3071	BF3071	Putative DNA polymerase III	[TP0500-TP1005 (0.655462)]
COG0768	COG2812	BF0259	BF0259	Putative cell division specific	BF3071	BF3071	Putative DNA polymerase III	[TP0500-TP1005 (0.655462)]
COG0768	COG2812	BF3913	BF3913	Putative penicillin-binding protein 2	BF3909	BF3909	Putative DNA polymerase III delta prime subunit	[TP0500-TP1005 (0.655462)]
COG0051	COG0693	BF4004	rpsJ	Putative 30S ribosomal protein S10	BF2913	BF2913	Hypothetical protein {UniProtKB/TrEMBL:Q5LBB3}	[TP0188-TP0445 (0.6307204)]
COG0051	COG0693	BF4004	rpsJ	Putative 30S ribosomal protein S10	BF3184	BF3184	Hypothetical protein {UniProtKB/TrEMBL:Q5LAJ4}	[TP0188-TP0445 (0.6307204)]
COG0051	COG0693	BF4004	rpsJ	Putative 30S ribosomal protein S10	BF3736	BF3736	Putative thiamine biosynthesis related protein	[TP0188-TP0445 (0.6307204)]
COG0180	COG0564	BF3809	BF3809	Putative tryptophanyl-tRNA synthetase	BF3931	BF3931	Putative ribosomal large subunit pseudouridine	[TP0632-TP0339 (0.7885255)]
COG0180	COG0564	BF3809	BF3809	Putative tryptophanyl-tRNA synthetase	BF2569	BF2569	Pseudouridine synthase {UniProtKB/TrEMBL:Q5LC96}	[TP0632-TP0339 (0.7885255)]
COG0180	COG0564	BF3809	BF3809	Putative tryptophanyl-tRNA synthetase	BF0434	BF0434	Pseudouridine synthase {UniProtKB/TrEMBL:Q5LI32}	[TP0632-TP0339 (0.7885255)]
COG0180	COG0564	BF3809	BF3809	Putative tryptophanyl-tRNA synthetase	BF1056	BF1056	Pseudouridine synthase {UniProtKB/TrEMBL:Q5LGE9}	[TP0632-TP0339 (0.7885255)]
COG0090	COG0223	BF4000	rplB	Putative 50S ribosomal protein L2	BF3673	fmt	Methionyl-tRNA formyltransferase (EC 2.1.2.9)	[TP0192-TP0756 (0.8610547)]
COG0632	COG2255	BF3480	ruvA	Holliday junction ATP-dependent DNA helicase ruvA (EC 3.6.1.-)	BF0128	ruvB	Holliday junction ATP-dependent DNA helicase ruvB (EC 3.6.1.-)	[TP0543-TP0162 (0.9659884)]
COG0462	COG0817	BF2280	BF2280	Ribose-phosphate pyrophosphokinase	BF3101	ruvC	Crossover junction endodeoxyribonuclease ruvC (EC 3.1.22.4) (Holliday junction nuclease ruvC) (Holliday junction resolvase ruvC)	[TP0294-TP0517 (0.54911256)]
COG0222	COG0802	BF4016	rplL	Putative 50S ribosomal protein L7/L12	BF0654	BF0654	Putative ATP/GTP-binding transmembrane protein	[TP0240-TP0875 (0.8481433)]
COG0495	COG1214	BF4372	leuS	Leucyl-tRNA synthetase (EC 6.1.1.4) (Leucine--tRNA ligase) (LeuRS)	BF3497	BF3497	Putative glycoprotease family exported protein	[TP0586-TP0876 (0.5571989)]
COG0192	COG0592	BF0072	metK	S-adenosylmethionine synthetase (EC 2.5.1.6) (Methionine adenosyltransferase) (AdoMet synthetase) (MAT)	BF2857	BF2857	Putative DNA polymerase III beta chain	[TP0794-TP0002 (0.8412751)]
COG0360	COG0616	BF3632	rpsF	Putative 30S ribosomal protein S6	BF2419	BF2419	Hypothetical protein {UniProtKB/TrEMBL:Q5LCP7}	[TP0063-TP0997 (0.6657489)]
COG0360	COG0616	BF3632	rpsF	Putative 30S ribosomal protein S6	BF3272	BF3272	Putative protease IV {UniProtKB/TrEMBL:Q5LAA5}	[TP0063-TP0997 (0.6657489)]
COG0860	COG1396	BF3615	BF3615	Putative exported N-acetylmuramoyl-L-alanine	BF0477	BF0477	Putative regulatory protein	[TP0247-TP0461 (0.8100859)]
COG0860	COG1396	BF3615	BF3615	Putative exported N-acetylmuramoyl-L-alanine	BF4260	BF4260	Putative transcriptional regulator	[TP0247-TP0461 (0.8100859)]
COG0249	COG1156	BF4369	mutS	Putative DNA mismatch repair protein MutS	BF2746	BF2746	Putative V-type ATP synthase beta chain	[TP0328-TP0427 (0.80866665)]
COG0249	COG1156	BF3972	BF3972	Putative transmembrane DNA mismatch repair-like	BF2746	BF2746	Putative V-type ATP synthase beta chain	[TP0328-TP0427 (0.80866665)]
COG0802	COG0860	BF0654	BF0654	Putative ATP/GTP-binding transmembrane protein	BF3615	BF3615	Putative exported N-acetylmuramoyl-L-alanine	[TP0875-TP0247 (0.90700364)]
COG0265	COG1774	BF2761	BF2761	Putative heat shock-related protease	BF3910	BF3910	Hypothetical protein {UniProtKB/TrEMBL:Q5L8K0}	[TP0773-TP0046 (0.558835)]
COG0495	COG0761	BF4372	leuS	Leucyl-tRNA synthetase (EC 6.1.1.4) (Leucine--tRNA ligase) (LeuRS)	BF3536	ispH	4-hydroxy-3-methylbut-2-enyl diphosphate reductase (EC 1.17.1.2)	[TP0586-TP0547 (0.63095015)]
COG0820	COG2812	BF0995	BF0995	Hypothetical protein {UniProtKB/TrEMBL:Q5LGK5}	BF3909	BF3909	Putative DNA polymerase III delta prime subunit	[TP0068-TP1005 (0.60435057)]
COG0820	COG2812	BF0995	BF0995	Hypothetical protein {UniProtKB/TrEMBL:Q5LGK5}	BF3071	BF3071	Putative DNA polymerase III	[TP0068-TP1005 (0.60435057)]
COG0272	COG1396	BF2485	BF2485	Putative DNA ligase {UniProtKB/TrEMBL:Q5LCI0}	BF4260	BF4260	Putative transcriptional regulator	[TP0634-TP0461 (0.7134334)]
COG0272	COG1396	BF2485	BF2485	Putative DNA ligase {UniProtKB/TrEMBL:Q5LCI0}	BF0477	BF0477	Putative regulatory protein	[TP0634-TP0461 (0.7134334)]
COG1509	COG1509	BF3383	BF3383	Hypothetical protein {UniProtKB/TrEMBL:Q5LA02}	BF3383	BF3383	Hypothetical protein {UniProtKB/TrEMBL:Q5LA02}	[TP0121-TP0121 (0.7367639)]
COG0577	COG0845	BF0510	CAH06265.1	Putative ABC transporter	BF3851	BF3851	Putative membrane protein	[TP0963-TP0965 (0.93032813)]
COG0577	COG0845	BF1433	BF1433	Putative ABC transporter permease component	BF0609	BF0609	Putative HlyD-family transporter	[TP0963-TP0965 (0.93032813)]
COG0577	COG0845	BF1439	BF1439	Putative ABC transporter permease component	BF2987	BF2987	Putative ABC transport system, lipoprotein	[TP0963-TP0965 (0.93032813)]
COG0577	COG0845	BF1431	BF1431	Putative permease component of ABC transporter	BF3511	BF3511	Putative metal resistance related exported	[TP0963-TP0965 (0.93032813)]
COG0577	COG0845	BF0509	BF0509	Putative ATP-binding component of ABC transporter	BF3348	BF3348	Putative transport-related, exported protein	[TP0963-TP0965 (0.93032813)]
COG0577	COG0845	BF0510	CAH06265.1	Putative ABC transporter	BF2153	BF2153	Putative lipoprotein {UniProtKB/TrEMBL:Q5LDG3}	[TP0963-TP0965 (0.93032813)]
COG0577	COG0845	BF0510	CAH06265.1	Putative ABC transporter	BF3365	BF3365	Putative metal transport-related, exported	[TP0963-TP0965 (0.93032813)]
COG0577	COG0845	BF0509	BF0509	Putative ATP-binding component of ABC transporter	BF2476	BF2476	Putative transport-related protein	[TP0963-TP0965 (0.93032813)]
COG0577	COG0845	BF1445	BF1445	Putative ABC transporter permease component	BF0609	BF0609	Putative HlyD-family transporter	[TP0963-TP0965 (0.93032813)]
COG0577	COG0845	BF1433	BF1433	Putative ABC transporter permease component	BF1608	BF1608	Putative HlyD-family transporter component	[TP0963-TP0965 (0.93032813)]
COG0577	COG0845	BF1445	BF1445	Putative ABC transporter permease component	BF3365	BF3365	Putative metal transport-related, exported	[TP0963-TP0965 (0.93032813)]
COG0577	COG0845	BF1433	BF1433	Putative ABC transporter permease component	BF3760	BF3760	Putative membrane protein	[TP0963-TP0965 (0.93032813)]
COG0577	COG0845	BF1433	BF1433	Putative ABC transporter permease component	BF2153	BF2153	Putative lipoprotein {UniProtKB/TrEMBL:Q5LDG3}	[TP0963-TP0965 (0.93032813)]
COG0577	COG0845	BF1439	BF1439	Putative ABC transporter permease component	BF3365	BF3365	Putative metal transport-related, exported	[TP0963-TP0965 (0.93032813)]
COG0577	COG0845	BF1933	BF1933	Putative permease component of ABC transporter	BF3963	BF3963	Putative membrane fusion protein transporter	[TP0963-TP0965 (0.93032813)]
COG0577	COG0845	BF1433	BF1433	Putative ABC transporter permease component	BF0156	CAH05934.1	Putative AcrA/AcrE RND transport or HlyD	[TP0963-TP0965 (0.93032813)]
COG0577	COG0845	BF1433	BF1433	Putative ABC transporter permease component	BF3193	BF3193	Putative lipoprotein {UniProtKB/TrEMBL:Q5LAI5}	[TP0963-TP0965 (0.93032813)]
COG0577	COG0845	BF1933	BF1933	Putative permease component of ABC transporter	BF2987	BF2987	Putative ABC transport system, lipoprotein	[TP0963-TP0965 (0.93032813)]
COG0577	COG0845	BF0510	CAH06265.1	Putative ABC transporter	BF2651	BF2651	Putative ABC transport system, lipoprotein	[TP0963-TP0965 (0.93032813)]
COG0577	COG0845	BF1933	BF1933	Putative permease component of ABC transporter	BF1935	BF1935	Putative HlyD family secretion protein	[TP0963-TP0965 (0.93032813)]
COG0577	COG0845	BF1445	BF1445	Putative ABC transporter permease component	BF3760	BF3760	Putative membrane protein	[TP0963-TP0965 (0.93032813)]
COG0577	COG0845	BF1439	BF1439	Putative ABC transporter permease component	BF3659	BF3659	Putative lipoprotein {UniProtKB/TrEMBL:Q5L989}	[TP0963-TP0965 (0.93032813)]
COG0577	COG0845	BF1445	BF1445	Putative ABC transporter permease component	BF0608	BF0608	Putative HlyD-family efflux transporter component	[TP0963-TP0965 (0.93032813)]
COG0577	COG0845	BF1445	BF1445	Putative ABC transporter permease component	BF2239	BF2239	Putative cation efflux-related lipoprotein	[TP0963-TP0965 (0.93032813)]
COG0577	COG0845	BF1433	BF1433	Putative ABC transporter permease component	BF3963	BF3963	Putative membrane fusion protein transporter	[TP0963-TP0965 (0.93032813)]
COG0577	COG0845	BF1433	BF1433	Putative ABC transporter permease component	BF3659	BF3659	Putative lipoprotein {UniProtKB/TrEMBL:Q5L989}	[TP0963-TP0965 (0.93032813)]
COG0577	COG0845	BF1445	BF1445	Putative ABC transporter permease component	BF2987	BF2987	Putative ABC transport system, lipoprotein	[TP0963-TP0965 (0.93032813)]
COG0577	COG0845	BF1933	BF1933	Putative permease component of ABC transporter	BF0156	CAH05934.1	Putative AcrA/AcrE RND transport or HlyD	[TP0963-TP0965 (0.93032813)]
COG0577	COG0845	BF0510	CAH06265.1	Putative ABC transporter	BF3348	BF3348	Putative transport-related, exported protein	[TP0963-TP0965 (0.93032813)]
COG0577	COG0845	BF0510	CAH06265.1	Putative ABC transporter	BF1430	BF1430	Putative ABC transporter component protein	[TP0963-TP0965 (0.93032813)]
COG0577	COG0845	BF0509	BF0509	Putative ATP-binding component of ABC transporter	BF2651	BF2651	Putative ABC transport system, lipoprotein	[TP0963-TP0965 (0.93032813)]
COG0577	COG0845	BF1445	BF1445	Putative ABC transporter permease component	BF1430	BF1430	Putative ABC transporter component protein	[TP0963-TP0965 (0.93032813)]
COG0577	COG0845	BF1431	BF1431	Putative permease component of ABC transporter	BF3348	BF3348	Putative transport-related, exported protein	[TP0963-TP0965 (0.93032813)]
COG0577	COG0845	BF0510	CAH06265.1	Putative ABC transporter	BF2476	BF2476	Putative transport-related protein	[TP0963-TP0965 (0.93032813)]
COG0577	COG0845	BF1439	BF1439	Putative ABC transporter permease component	BF2452	BF2452	Putative membrane protein	[TP0963-TP0965 (0.93032813)]
COG0577	COG0845	BF1433	BF1433	Putative ABC transporter permease component	BF0608	BF0608	Putative HlyD-family efflux transporter component	[TP0963-TP0965 (0.93032813)]
COG0577	COG0845	BF1439	BF1439	Putative ABC transporter permease component	BF1430	BF1430	Putative ABC transporter component protein	[TP0963-TP0965 (0.93032813)]
COG0577	COG0845	BF0510	CAH06265.1	Putative ABC transporter	BF1608	BF1608	Putative HlyD-family transporter component	[TP0963-TP0965 (0.93032813)]
COG0577	COG0845	BF0510	CAH06265.1	Putative ABC transporter	BF0609	BF0609	Putative HlyD-family transporter	[TP0963-TP0965 (0.93032813)]
COG0577	COG0845	BF1445	BF1445	Putative ABC transporter permease component	BF3811	BF3811	Putative hemolysin secretion transport system	[TP0963-TP0965 (0.93032813)]
COG0577	COG0845	BF1433	BF1433	Putative ABC transporter permease component	BF2476	BF2476	Putative transport-related protein	[TP0963-TP0965 (0.93032813)]
COG0577	COG0845	BF1933	BF1933	Putative permease component of ABC transporter	BF0609	BF0609	Putative HlyD-family transporter	[TP0963-TP0965 (0.93032813)]
COG0577	COG0845	BF1431	BF1431	Putative permease component of ABC transporter	BF2452	BF2452	Putative membrane protein	[TP0963-TP0965 (0.93032813)]
COG0577	COG0845	BF1431	BF1431	Putative permease component of ABC transporter	BF1430	BF1430	Putative ABC transporter component protein	[TP0963-TP0965 (0.93032813)]
COG0577	COG0845	BF0509	BF0509	Putative ATP-binding component of ABC transporter	BF1608	BF1608	Putative HlyD-family transporter component	[TP0963-TP0965 (0.93032813)]
COG0577	COG0845	BF0509	BF0509	Putative ATP-binding component of ABC transporter	BF3511	BF3511	Putative metal resistance related exported	[TP0963-TP0965 (0.93032813)]
COG0577	COG0845	BF1439	BF1439	Putative ABC transporter permease component	BF0507	BF0507	Putative transport/efflux component protein	[TP0963-TP0965 (0.93032813)]
COG0577	COG0845	BF1431	BF1431	Putative permease component of ABC transporter	BF2651	BF2651	Putative ABC transport system, lipoprotein	[TP0963-TP0965 (0.93032813)]
COG0577	COG0845	BF1933	BF1933	Putative permease component of ABC transporter	BF0608	BF0608	Putative HlyD-family efflux transporter component	[TP0963-TP0965 (0.93032813)]
COG0577	COG0845	BF1933	BF1933	Putative permease component of ABC transporter	BF3659	BF3659	Putative lipoprotein {UniProtKB/TrEMBL:Q5L989}	[TP0963-TP0965 (0.93032813)]
COG0577	COG0845	BF0510	CAH06265.1	Putative ABC transporter	BF3150	BF3150	Putative conserved lipoprotein	[TP0963-TP0965 (0.93032813)]
COG0577	COG0845	BF0509	BF0509	Putative ATP-binding component of ABC transporter	BF1935	BF1935	Putative HlyD family secretion protein	[TP0963-TP0965 (0.93032813)]
COG0577	COG0845	BF1439	BF1439	Putative ABC transporter permease component	BF2529	BF2529	Putative exported protein	[TP0963-TP0965 (0.93032813)]
COG0577	COG0845	BF0509	BF0509	Putative ATP-binding component of ABC transporter	BF2239	BF2239	Putative cation efflux-related lipoprotein	[TP0963-TP0965 (0.93032813)]
COG0577	COG0845	BF1433	BF1433	Putative ABC transporter permease component	BF2452	BF2452	Putative membrane protein	[TP0963-TP0965 (0.93032813)]
COG0577	COG0845	BF1933	BF1933	Putative permease component of ABC transporter	BF2947	BF2947	Putative acriflavine resistance protein E	[TP0963-TP0965 (0.93032813)]
COG0577	COG0845	BF0510	CAH06265.1	Putative ABC transporter	BF3659	BF3659	Putative lipoprotein {UniProtKB/TrEMBL:Q5L989}	[TP0963-TP0965 (0.93032813)]
COG0577	COG0845	BF0509	BF0509	Putative ATP-binding component of ABC transporter	BF3760	BF3760	Putative membrane protein	[TP0963-TP0965 (0.93032813)]
COG0577	COG0845	BF1933	BF1933	Putative permease component of ABC transporter	BF3811	BF3811	Putative hemolysin secretion transport system	[TP0963-TP0965 (0.93032813)]
COG0577	COG0845	BF1431	BF1431	Putative permease component of ABC transporter	BF2987	BF2987	Putative ABC transport system, lipoprotein	[TP0963-TP0965 (0.93032813)]
COG0577	COG0845	BF0510	CAH06265.1	Putative ABC transporter	BF1935	BF1935	Putative HlyD family secretion protein	[TP0963-TP0965 (0.93032813)]
COG0577	COG0845	BF1445	BF1445	Putative ABC transporter permease component	BF2452	BF2452	Putative membrane protein	[TP0963-TP0965 (0.93032813)]
COG0577	COG0845	BF1933	BF1933	Putative permease component of ABC transporter	BF2476	BF2476	Putative transport-related protein	[TP0963-TP0965 (0.93032813)]
COG0577	COG0845	BF1933	BF1933	Putative permease component of ABC transporter	BF3193	BF3193	Putative lipoprotein {UniProtKB/TrEMBL:Q5LAI5}	[TP0963-TP0965 (0.93032813)]
COG0577	COG0845	BF1431	BF1431	Putative permease component of ABC transporter	BF3150	BF3150	Putative conserved lipoprotein	[TP0963-TP0965 (0.93032813)]
COG0577	COG0845	BF1431	BF1431	Putative permease component of ABC transporter	BF3963	BF3963	Putative membrane fusion protein transporter	[TP0963-TP0965 (0.93032813)]
COG0577	COG0845	BF0509	BF0509	Putative ATP-binding component of ABC transporter	BF3150	BF3150	Putative conserved lipoprotein	[TP0963-TP0965 (0.93032813)]
COG0577	COG0845	BF1445	BF1445	Putative ABC transporter permease component	BF3348	BF3348	Putative transport-related, exported protein	[TP0963-TP0965 (0.93032813)]
COG0577	COG0845	BF0510	CAH06265.1	Putative ABC transporter	BF2987	BF2987	Putative ABC transport system, lipoprotein	[TP0963-TP0965 (0.93032813)]
COG0577	COG0845	BF0509	BF0509	Putative ATP-binding component of ABC transporter	BF0156	CAH05934.1	Putative AcrA/AcrE RND transport or HlyD	[TP0963-TP0965 (0.93032813)]
COG0577	COG0845	BF1439	BF1439	Putative ABC transporter permease component	BF2239	BF2239	Putative cation efflux-related lipoprotein	[TP0963-TP0965 (0.93032813)]
COG0577	COG0845	BF0509	BF0509	Putative ATP-binding component of ABC transporter	BF2529	BF2529	Putative exported protein	[TP0963-TP0965 (0.93032813)]
COG0577	COG0845	BF1933	BF1933	Putative permease component of ABC transporter	BF0507	BF0507	Putative transport/efflux component protein	[TP0963-TP0965 (0.93032813)]
COG0577	COG0845	BF1933	BF1933	Putative permease component of ABC transporter	BF3150	BF3150	Putative conserved lipoprotein	[TP0963-TP0965 (0.93032813)]
COG0577	COG0845	BF1445	BF1445	Putative ABC transporter permease component	BF3851	BF3851	Putative membrane protein	[TP0963-TP0965 (0.93032813)]
COG0577	COG0845	BF1431	BF1431	Putative permease component of ABC transporter	BF2947	BF2947	Putative acriflavine resistance protein E	[TP0963-TP0965 (0.93032813)]
COG0577	COG0845	BF1439	BF1439	Putative ABC transporter permease component	BF3193	BF3193	Putative lipoprotein {UniProtKB/TrEMBL:Q5LAI5}	[TP0963-TP0965 (0.93032813)]
COG0577	COG0845	BF1445	BF1445	Putative ABC transporter permease component	BF0156	CAH05934.1	Putative AcrA/AcrE RND transport or HlyD	[TP0963-TP0965 (0.93032813)]
COG0577	COG0845	BF0509	BF0509	Putative ATP-binding component of ABC transporter	BF2452	BF2452	Putative membrane protein	[TP0963-TP0965 (0.93032813)]
COG0577	COG0845	BF1431	BF1431	Putative permease component of ABC transporter	BF2476	BF2476	Putative transport-related protein	[TP0963-TP0965 (0.93032813)]
COG0577	COG0845	BF1433	BF1433	Putative ABC transporter permease component	BF3348	BF3348	Putative transport-related, exported protein	[TP0963-TP0965 (0.93032813)]
COG0577	COG0845	BF1431	BF1431	Putative permease component of ABC transporter	BF3760	BF3760	Putative membrane protein	[TP0963-TP0965 (0.93032813)]
COG0577	COG0845	BF1933	BF1933	Putative permease component of ABC transporter	BF3760	BF3760	Putative membrane protein	[TP0963-TP0965 (0.93032813)]
COG0577	COG0845	BF1445	BF1445	Putative ABC transporter permease component	BF2476	BF2476	Putative transport-related protein	[TP0963-TP0965 (0.93032813)]
COG0577	COG0845	BF0510	CAH06265.1	Putative ABC transporter	BF2239	BF2239	Putative cation efflux-related lipoprotein	[TP0963-TP0965 (0.93032813)]
COG0577	COG0845	BF1933	BF1933	Putative permease component of ABC transporter	BF1608	BF1608	Putative HlyD-family transporter component	[TP0963-TP0965 (0.93032813)]
COG0577	COG0845	BF1933	BF1933	Putative permease component of ABC transporter	BF3365	BF3365	Putative metal transport-related, exported	[TP0963-TP0965 (0.93032813)]
COG0577	COG0845	BF1445	BF1445	Putative ABC transporter permease component	BF2947	BF2947	Putative acriflavine resistance protein E	[TP0963-TP0965 (0.93032813)]
COG0577	COG0845	BF0510	CAH06265.1	Putative ABC transporter	BF2529	BF2529	Putative exported protein	[TP0963-TP0965 (0.93032813)]
COG0577	COG0845	BF0509	BF0509	Putative ATP-binding component of ABC transporter	BF2153	BF2153	Putative lipoprotein {UniProtKB/TrEMBL:Q5LDG3}	[TP0963-TP0965 (0.93032813)]
COG0577	COG0845	BF1445	BF1445	Putative ABC transporter permease component	BF3150	BF3150	Putative conserved lipoprotein	[TP0963-TP0965 (0.93032813)]
COG0577	COG0845	BF1431	BF1431	Putative permease component of ABC transporter	BF3365	BF3365	Putative metal transport-related, exported	[TP0963-TP0965 (0.93032813)]
COG0577	COG0845	BF1933	BF1933	Putative permease component of ABC transporter	BF2239	BF2239	Putative cation efflux-related lipoprotein	[TP0963-TP0965 (0.93032813)]
COG0577	COG0845	BF1933	BF1933	Putative permease component of ABC transporter	BF2452	BF2452	Putative membrane protein	[TP0963-TP0965 (0.93032813)]
COG0577	COG0845	BF1439	BF1439	Putative ABC transporter permease component	BF3851	BF3851	Putative membrane protein	[TP0963-TP0965 (0.93032813)]
COG0577	COG0845	BF1445	BF1445	Putative ABC transporter permease component	BF3963	BF3963	Putative membrane fusion protein transporter	[TP0963-TP0965 (0.93032813)]
COG0577	COG0845	BF0510	CAH06265.1	Putative ABC transporter	BF2452	BF2452	Putative membrane protein	[TP0963-TP0965 (0.93032813)]
COG0577	COG0845	BF1431	BF1431	Putative permease component of ABC transporter	BF1608	BF1608	Putative HlyD-family transporter component	[TP0963-TP0965 (0.93032813)]
COG0577	COG0845	BF1933	BF1933	Putative permease component of ABC transporter	BF2651	BF2651	Putative ABC transport system, lipoprotein	[TP0963-TP0965 (0.93032813)]
COG0577	COG0845	BF1445	BF1445	Putative ABC transporter permease component	BF2153	BF2153	Putative lipoprotein {UniProtKB/TrEMBL:Q5LDG3}	[TP0963-TP0965 (0.93032813)]
COG0577	COG0845	BF0510	CAH06265.1	Putative ABC transporter	BF3511	BF3511	Putative metal resistance related exported	[TP0963-TP0965 (0.93032813)]
COG0577	COG0845	BF1439	BF1439	Putative ABC transporter permease component	BF2153	BF2153	Putative lipoprotein {UniProtKB/TrEMBL:Q5LDG3}	[TP0963-TP0965 (0.93032813)]
COG0577	COG0845	BF0509	BF0509	Putative ATP-binding component of ABC transporter	BF3963	BF3963	Putative membrane fusion protein transporter	[TP0963-TP0965 (0.93032813)]
COG0577	COG0845	BF1439	BF1439	Putative ABC transporter permease component	BF2651	BF2651	Putative ABC transport system, lipoprotein	[TP0963-TP0965 (0.93032813)]
COG0577	COG0845	BF0510	CAH06265.1	Putative ABC transporter	BF0156	CAH05934.1	Putative AcrA/AcrE RND transport or HlyD	[TP0963-TP0965 (0.93032813)]
COG0577	COG0845	BF0509	BF0509	Putative ATP-binding component of ABC transporter	BF0608	BF0608	Putative HlyD-family efflux transporter component	[TP0963-TP0965 (0.93032813)]
COG0577	COG0845	BF1431	BF1431	Putative permease component of ABC transporter	BF2529	BF2529	Putative exported protein	[TP0963-TP0965 (0.93032813)]
COG0577	COG0845	BF0509	BF0509	Putative ATP-binding component of ABC transporter	BF2987	BF2987	Putative ABC transport system, lipoprotein	[TP0963-TP0965 (0.93032813)]
COG0577	COG0845	BF0509	BF0509	Putative ATP-binding component of ABC transporter	BF3659	BF3659	Putative lipoprotein {UniProtKB/TrEMBL:Q5L989}	[TP0963-TP0965 (0.93032813)]
COG0577	COG0845	BF0510	CAH06265.1	Putative ABC transporter	BF3811	BF3811	Putative hemolysin secretion transport system	[TP0963-TP0965 (0.93032813)]
COG0577	COG0845	BF1445	BF1445	Putative ABC transporter permease component	BF2529	BF2529	Putative exported protein	[TP0963-TP0965 (0.93032813)]
COG0577	COG0845	BF1439	BF1439	Putative ABC transporter permease component	BF0156	CAH05934.1	Putative AcrA/AcrE RND transport or HlyD	[TP0963-TP0965 (0.93032813)]
COG0577	COG0845	BF1433	BF1433	Putative ABC transporter permease component	BF2239	BF2239	Putative cation efflux-related lipoprotein	[TP0963-TP0965 (0.93032813)]
COG0577	COG0845	BF1439	BF1439	Putative ABC transporter permease component	BF0608	BF0608	Putative HlyD-family efflux transporter component	[TP0963-TP0965 (0.93032813)]
COG0577	COG0845	BF1933	BF1933	Putative permease component of ABC transporter	BF2529	BF2529	Putative exported protein	[TP0963-TP0965 (0.93032813)]
COG0577	COG0845	BF1433	BF1433	Putative ABC transporter permease component	BF3511	BF3511	Putative metal resistance related exported	[TP0963-TP0965 (0.93032813)]
COG0577	COG0845	BF1431	BF1431	Putative permease component of ABC transporter	BF3851	BF3851	Putative membrane protein	[TP0963-TP0965 (0.93032813)]
COG0577	COG0845	BF0509	BF0509	Putative ATP-binding component of ABC transporter	BF3811	BF3811	Putative hemolysin secretion transport system	[TP0963-TP0965 (0.93032813)]
COG0577	COG0845	BF0510	CAH06265.1	Putative ABC transporter	BF0507	BF0507	Putative transport/efflux component protein	[TP0963-TP0965 (0.93032813)]
COG0577	COG0845	BF0510	CAH06265.1	Putative ABC transporter	BF3760	BF3760	Putative membrane protein	[TP0963-TP0965 (0.93032813)]
COG0577	COG0845	BF1433	BF1433	Putative ABC transporter permease component	BF3811	BF3811	Putative hemolysin secretion transport system	[TP0963-TP0965 (0.93032813)]
COG0577	COG0845	BF1933	BF1933	Putative permease component of ABC transporter	BF4316	BF4316	Putative efflux transporter component	[TP0963-TP0965 (0.93032813)]
COG0577	COG0845	BF1933	BF1933	Putative permease component of ABC transporter	BF2153	BF2153	Putative lipoprotein {UniProtKB/TrEMBL:Q5LDG3}	[TP0963-TP0965 (0.93032813)]
COG0577	COG0845	BF1431	BF1431	Putative permease component of ABC transporter	BF0156	CAH05934.1	Putative AcrA/AcrE RND transport or HlyD	[TP0963-TP0965 (0.93032813)]
COG0577	COG0845	BF1431	BF1431	Putative permease component of ABC transporter	BF0608	BF0608	Putative HlyD-family efflux transporter component	[TP0963-TP0965 (0.93032813)]
COG0577	COG0845	BF1431	BF1431	Putative permease component of ABC transporter	BF3193	BF3193	Putative lipoprotein {UniProtKB/TrEMBL:Q5LAI5}	[TP0963-TP0965 (0.93032813)]
COG0577	COG0845	BF1439	BF1439	Putative ABC transporter permease component	BF0609	BF0609	Putative HlyD-family transporter	[TP0963-TP0965 (0.93032813)]
COG0577	COG0845	BF1439	BF1439	Putative ABC transporter permease component	BF1608	BF1608	Putative HlyD-family transporter component	[TP0963-TP0965 (0.93032813)]
COG0577	COG0845	BF0509	BF0509	Putative ATP-binding component of ABC transporter	BF3851	BF3851	Putative membrane protein	[TP0963-TP0965 (0.93032813)]
COG0577	COG0845	BF1431	BF1431	Putative permease component of ABC transporter	BF2153	BF2153	Putative lipoprotein {UniProtKB/TrEMBL:Q5LDG3}	[TP0963-TP0965 (0.93032813)]
COG0577	COG0845	BF1439	BF1439	Putative ABC transporter permease component	BF3811	BF3811	Putative hemolysin secretion transport system	[TP0963-TP0965 (0.93032813)]
COG0577	COG0845	BF0509	BF0509	Putative ATP-binding component of ABC transporter	BF0609	BF0609	Putative HlyD-family transporter	[TP0963-TP0965 (0.93032813)]
COG0577	COG0845	BF1933	BF1933	Putative permease component of ABC transporter	BF3511	BF3511	Putative metal resistance related exported	[TP0963-TP0965 (0.93032813)]
COG0577	COG0845	BF0510	CAH06265.1	Putative ABC transporter	BF0608	BF0608	Putative HlyD-family efflux transporter component	[TP0963-TP0965 (0.93032813)]
COG0577	COG0845	BF1433	BF1433	Putative ABC transporter permease component	BF1430	BF1430	Putative ABC transporter component protein	[TP0963-TP0965 (0.93032813)]
COG0577	COG0845	BF1933	BF1933	Putative permease component of ABC transporter	BF3851	BF3851	Putative membrane protein	[TP0963-TP0965 (0.93032813)]
COG0577	COG0845	BF1431	BF1431	Putative permease component of ABC transporter	BF2239	BF2239	Putative cation efflux-related lipoprotein	[TP0963-TP0965 (0.93032813)]
COG0577	COG0845	BF1445	BF1445	Putative ABC transporter permease component	BF3511	BF3511	Putative metal resistance related exported	[TP0963-TP0965 (0.93032813)]
COG0577	COG0845	BF1439	BF1439	Putative ABC transporter permease component	BF3760	BF3760	Putative membrane protein	[TP0963-TP0965 (0.93032813)]
COG0577	COG0845	BF1431	BF1431	Putative permease component of ABC transporter	BF0609	BF0609	Putative HlyD-family transporter	[TP0963-TP0965 (0.93032813)]
COG0577	COG0845	BF1433	BF1433	Putative ABC transporter permease component	BF3365	BF3365	Putative metal transport-related, exported	[TP0963-TP0965 (0.93032813)]
COG0577	COG0845	BF1439	BF1439	Putative ABC transporter permease component	BF4316	BF4316	Putative efflux transporter component	[TP0963-TP0965 (0.93032813)]
COG0577	COG0845	BF1431	BF1431	Putative permease component of ABC transporter	BF4316	BF4316	Putative efflux transporter component	[TP0963-TP0965 (0.93032813)]
COG0577	COG0845	BF1439	BF1439	Putative ABC transporter permease component	BF1935	BF1935	Putative HlyD family secretion protein	[TP0963-TP0965 (0.93032813)]
COG0577	COG0845	BF0510	CAH06265.1	Putative ABC transporter	BF2947	BF2947	Putative acriflavine resistance protein E	[TP0963-TP0965 (0.93032813)]
COG0577	COG0845	BF1439	BF1439	Putative ABC transporter permease component	BF3511	BF3511	Putative metal resistance related exported	[TP0963-TP0965 (0.93032813)]
COG0577	COG0845	BF0509	BF0509	Putative ATP-binding component of ABC transporter	BF0507	BF0507	Putative transport/efflux component protein	[TP0963-TP0965 (0.93032813)]
COG0577	COG0845	BF1445	BF1445	Putative ABC transporter permease component	BF4316	BF4316	Putative efflux transporter component	[TP0963-TP0965 (0.93032813)]
COG0577	COG0845	BF1433	BF1433	Putative ABC transporter permease component	BF4316	BF4316	Putative efflux transporter component	[TP0963-TP0965 (0.93032813)]
COG0577	COG0845	BF1431	BF1431	Putative permease component of ABC transporter	BF3811	BF3811	Putative hemolysin secretion transport system	[TP0963-TP0965 (0.93032813)]
COG0577	COG0845	BF0509	BF0509	Putative ATP-binding component of ABC transporter	BF4316	BF4316	Putative efflux transporter component	[TP0963-TP0965 (0.93032813)]
COG0577	COG0845	BF0509	BF0509	Putative ATP-binding component of ABC transporter	BF1430	BF1430	Putative ABC transporter component protein	[TP0963-TP0965 (0.93032813)]
COG0577	COG0845	BF1431	BF1431	Putative permease component of ABC transporter	BF0507	BF0507	Putative transport/efflux component protein	[TP0963-TP0965 (0.93032813)]
COG0577	COG0845	BF1439	BF1439	Putative ABC transporter permease component	BF2476	BF2476	Putative transport-related protein	[TP0963-TP0965 (0.93032813)]
COG0577	COG0845	BF1933	BF1933	Putative permease component of ABC transporter	BF3348	BF3348	Putative transport-related, exported protein	[TP0963-TP0965 (0.93032813)]
COG0577	COG0845	BF1433	BF1433	Putative ABC transporter permease component	BF2651	BF2651	Putative ABC transport system, lipoprotein	[TP0963-TP0965 (0.93032813)]
COG0577	COG0845	BF0510	CAH06265.1	Putative ABC transporter	BF4316	BF4316	Putative efflux transporter component	[TP0963-TP0965 (0.93032813)]
COG0577	COG0845	BF1433	BF1433	Putative ABC transporter permease component	BF3150	BF3150	Putative conserved lipoprotein	[TP0963-TP0965 (0.93032813)]
COG0577	COG0845	BF1439	BF1439	Putative ABC transporter permease component	BF3150	BF3150	Putative conserved lipoprotein	[TP0963-TP0965 (0.93032813)]
COG0577	COG0845	BF0509	BF0509	Putative ATP-binding component of ABC transporter	BF2947	BF2947	Putative acriflavine resistance protein E	[TP0963-TP0965 (0.93032813)]
COG0577	COG0845	BF1433	BF1433	Putative ABC transporter permease component	BF2947	BF2947	Putative acriflavine resistance protein E	[TP0963-TP0965 (0.93032813)]
COG0577	COG0845	BF1439	BF1439	Putative ABC transporter permease component	BF2947	BF2947	Putative acriflavine resistance protein E	[TP0963-TP0965 (0.93032813)]
COG0577	COG0845	BF1445	BF1445	Putative ABC transporter permease component	BF3659	BF3659	Putative lipoprotein {UniProtKB/TrEMBL:Q5L989}	[TP0963-TP0965 (0.93032813)]
COG0577	COG0845	BF0510	CAH06265.1	Putative ABC transporter	BF3193	BF3193	Putative lipoprotein {UniProtKB/TrEMBL:Q5LAI5}	[TP0963-TP0965 (0.93032813)]
COG0577	COG0845	BF1433	BF1433	Putative ABC transporter permease component	BF0507	BF0507	Putative transport/efflux component protein	[TP0963-TP0965 (0.93032813)]
COG0577	COG0845	BF0509	BF0509	Putative ATP-binding component of ABC transporter	BF3365	BF3365	Putative metal transport-related, exported	[TP0963-TP0965 (0.93032813)]
COG0577	COG0845	BF0510	CAH06265.1	Putative ABC transporter	BF3963	BF3963	Putative membrane fusion protein transporter	[TP0963-TP0965 (0.93032813)]
COG0577	COG0845	BF1433	BF1433	Putative ABC transporter permease component	BF1935	BF1935	Putative HlyD family secretion protein	[TP0963-TP0965 (0.93032813)]
COG0577	COG0845	BF1431	BF1431	Putative permease component of ABC transporter	BF3659	BF3659	Putative lipoprotein {UniProtKB/TrEMBL:Q5L989}	[TP0963-TP0965 (0.93032813)]
COG0577	COG0845	BF1933	BF1933	Putative permease component of ABC transporter	BF1430	BF1430	Putative ABC transporter component protein	[TP0963-TP0965 (0.93032813)]
COG0577	COG0845	BF1445	BF1445	Putative ABC transporter permease component	BF3193	BF3193	Putative lipoprotein {UniProtKB/TrEMBL:Q5LAI5}	[TP0963-TP0965 (0.93032813)]
COG0577	COG0845	BF1445	BF1445	Putative ABC transporter permease component	BF2651	BF2651	Putative ABC transport system, lipoprotein	[TP0963-TP0965 (0.93032813)]
COG0577	COG0845	BF1445	BF1445	Putative ABC transporter permease component	BF0507	BF0507	Putative transport/efflux component protein	[TP0963-TP0965 (0.93032813)]
COG0577	COG0845	BF1433	BF1433	Putative ABC transporter permease component	BF3851	BF3851	Putative membrane protein	[TP0963-TP0965 (0.93032813)]
COG0577	COG0845	BF1433	BF1433	Putative ABC transporter permease component	BF2529	BF2529	Putative exported protein	[TP0963-TP0965 (0.93032813)]
COG0577	COG0845	BF1431	BF1431	Putative permease component of ABC transporter	BF1935	BF1935	Putative HlyD family secretion protein	[TP0963-TP0965 (0.93032813)]
COG0577	COG0845	BF0509	BF0509	Putative ATP-binding component of ABC transporter	BF3193	BF3193	Putative lipoprotein {UniProtKB/TrEMBL:Q5LAI5}	[TP0963-TP0965 (0.93032813)]
COG0577	COG0845	BF1439	BF1439	Putative ABC transporter permease component	BF3963	BF3963	Putative membrane fusion protein transporter	[TP0963-TP0965 (0.93032813)]
COG0577	COG0845	BF1445	BF1445	Putative ABC transporter permease component	BF1935	BF1935	Putative HlyD family secretion protein	[TP0963-TP0965 (0.93032813)]
COG0577	COG0845	BF1433	BF1433	Putative ABC transporter permease component	BF2987	BF2987	Putative ABC transport system, lipoprotein	[TP0963-TP0965 (0.93032813)]
COG0577	COG0845	BF1439	BF1439	Putative ABC transporter permease component	BF3348	BF3348	Putative transport-related, exported protein	[TP0963-TP0965 (0.93032813)]
COG0577	COG0845	BF1445	BF1445	Putative ABC transporter permease component	BF1608	BF1608	Putative HlyD-family transporter component	[TP0963-TP0965 (0.93032813)]
COG0234	COG1200	BF3223	groS	10 kDa chaperonin (Protein Cpn10) (groES protein)	BF3734	CAH09414.1	Putative ATP-dependent DNA helicase	[TP1013-TP0687 (0.84594196)]
COG0060	COG0681	BF2367	ileS	Isoleucyl-tRNA synthetase (EC 6.1.1.5) (Isoleucine--tRNA ligase) (IleRS)	BF0145	BF0145	Putative exported signal peptidase I	[TP0452-TP0185 (0.79878455)]
COG0060	COG0681	BF2367	ileS	Isoleucyl-tRNA synthetase (EC 6.1.1.5) (Isoleucine--tRNA ligase) (IleRS)	BF2989	BF2989	Putative signal peptidase I	[TP0452-TP0185 (0.79878455)]
COG0060	COG0681	BF2367	ileS	Isoleucyl-tRNA synthetase (EC 6.1.1.5) (Isoleucine--tRNA ligase) (IleRS)	BF0146	BF0146	Possible signal peptidase	[TP0452-TP0185 (0.79878455)]
COG0558	COG2239	BF3392	BF3392	Putative membrane protein	BF0705	BF0705	Putative transmembrane Mg2+ transporter	[TP0256-TP0917 (0.6007029)]
COG1512	COG2208	BF0836	BF0836	Hypothetical protein {UniProtKB/TrEMBL:Q5LH07}	BF2844	BF2844	Putative regulatory protein	[TP0561-TP0218 (0.53951585)]
COG0593	COG1077	BF3617	dnaA	Chromosomal replication initiator protein dnaA	BF3916	BF3916	Putative rod-shape determining protein	[TP0001-TP0497 (0.678435)]
COG0249	COG0357	BF3972	BF3972	Putative transmembrane DNA mismatch repair-like	BF2081	BF2081	Putative glucose-inhibited cell division protein	[TP0328-TP0946 (0.7367136)]
COG0249	COG0357	BF4369	mutS	Putative DNA mismatch repair protein MutS	BF2081	BF2081	Putative glucose-inhibited cell division protein	[TP0328-TP0946 (0.7367136)]
COG0465	COG0465	BF0702	BF0702	Putative transmembrane AAA-metalloprotease FtsH	BF0702	BF0702	Putative transmembrane AAA-metalloprotease FtsH	[TP0330-TP0330 (0.73856413)]
COG0860	COG1192	BF3615	BF3615	Putative exported N-acetylmuramoyl-L-alanine	BF1502	BF1502	Hypothetical protein {UniProtKB/TrEMBL:Q5LF90}	[TP0247-TP0272 (0.7527567)]
COG0860	COG1192	BF3615	BF3615	Putative exported N-acetylmuramoyl-L-alanine	BF0696	BF0696	Putative ParA chromosome partitioning protein	[TP0247-TP0272 (0.7527567)]
COG0242	COG0272	BF1691	BF1691	Peptide deformylase {UniProtKB/TrEMBL:Q5LEQ9}	BF2485	BF2485	Putative DNA ligase {UniProtKB/TrEMBL:Q5LCI0}	[TP0757-TP0634 (0.68197167)]
COG0265	COG0817	BF2761	BF2761	Putative heat shock-related protease	BF3101	ruvC	Crossover junction endodeoxyribonuclease ruvC (EC 3.1.22.4) (Holliday junction nuclease ruvC) (Holliday junction resolvase ruvC)	[TP0773-TP0517 (0.5118523)]
COG0187	COG0358	BF4333	BF4333	Putative topoisomerase IV subunit B	BF3720	BF3720	Putative DNA primase {UniProtKB/TrEMBL:Q5L932}	[TP1006-TP0492 (0.55112576)]
COG0187	COG0358	BF0246	BF0246	DNA gyrase subunit B {UniProtKB/TrEMBL:Q5LIK5}	BF3720	BF3720	Putative DNA primase {UniProtKB/TrEMBL:Q5L932}	[TP1006-TP0492 (0.55112576)]
COG1154	COG2812	BF0796	BF0796	Putative 1-deoxy-D-xylulose 5-phosphate synthase	BF3071	BF3071	Putative DNA polymerase III	[TP0824-TP1005 (0.68180764)]
COG1154	COG2812	BF4114	BF4114	Putative 1-deoxy-D-xylulose 5-phosphate synthase	BF3909	BF3909	Putative DNA polymerase III delta prime subunit	[TP0824-TP1005 (0.68180764)]
COG1154	COG2812	BF0796	BF0796	Putative 1-deoxy-D-xylulose 5-phosphate synthase	BF3909	BF3909	Putative DNA polymerase III delta prime subunit	[TP0824-TP1005 (0.68180764)]
COG1154	COG2812	BF4114	BF4114	Putative 1-deoxy-D-xylulose 5-phosphate synthase	BF3071	BF3071	Putative DNA polymerase III	[TP0824-TP1005 (0.68180764)]
COG0237	COG0552	BF1169	coaE	Dephospho-CoA kinase (EC 2.7.1.24) (Dephosphocoenzyme A kinase)	BF2508	BF2508	Putative recognition particle-docking protein	[TP0296-TP0578 (0.7885255)]
COG0080	COG0265	BF4019	rplK	Putative 50S ribosomal protein L11	BF2761	BF2761	Putative heat shock-related protease	[TP0237-TP0773 (0.6164146)]
COG2812	COG2812	BF3909	BF3909	Putative DNA polymerase III delta prime subunit	BF3909	BF3909	Putative DNA polymerase III delta prime subunit	[TP1005-TP1005 (0.52391654)]
COG2812	COG2812	BF3071	BF3071	Putative DNA polymerase III	BF3909	BF3909	Putative DNA polymerase III delta prime subunit	[TP1005-TP1005 (0.52391654)]
COG2812	COG2812	BF3909	BF3909	Putative DNA polymerase III delta prime subunit	BF3071	BF3071	Putative DNA polymerase III	[TP1005-TP1005 (0.52391654)]
COG2812	COG2812	BF3071	BF3071	Putative DNA polymerase III	BF3071	BF3071	Putative DNA polymerase III	[TP1005-TP1005 (0.52391654)]
COG0223	COG0234	BF3673	fmt	Methionyl-tRNA formyltransferase (EC 2.1.2.9)	BF3223	groS	10 kDa chaperonin (Protein Cpn10) (groES protein)	[TP0756-TP1013 (0.64276713)]
COG0357	COG0459	BF2081	BF2081	Putative glucose-inhibited cell division protein	BF3222	groL	60 kDa chaperonin (Protein Cpn60) (groEL protein)	[TP0946-TP0030 (0.68326145)]
COG0664	COG1074	BF2344	BF2344	Hypothetical protein {UniProtKB/TrEMBL:Q5LCX3}	BF2192	BF2192	Putative helicase {UniProtKB/TrEMBL:Q5LDC4}	[TP0089-TP0898 (0.8304331)]
COG0664	COG1074	BF2205	BF2205	Putative regulatory protein	BF2192	BF2192	Putative helicase {UniProtKB/TrEMBL:Q5LDC4}	[TP0089-TP0898 (0.8304331)]
COG0664	COG1074	BF0916	BF0916	Putative FNR-like protein	BF2192	BF2192	Putative helicase {UniProtKB/TrEMBL:Q5LDC4}	[TP0089-TP0898 (0.8304331)]
COG0664	COG1074	BF0313	CAH06084.1	Putative cAMP-binding DNA-binding protein	BF2192	BF2192	Putative helicase {UniProtKB/TrEMBL:Q5LDC4}	[TP0089-TP0898 (0.8304331)]
COG0664	COG1074	BF3597	BF3597	Hypothetical protein {UniProtKB/TrEMBL:Q5L9E9}	BF2192	BF2192	Putative helicase {UniProtKB/TrEMBL:Q5LDC4}	[TP0089-TP0898 (0.8304331)]
COG0664	COG1074	BF0365	BF0365	Putative FNR-family transcriptional regulatory	BF2192	BF2192	Putative helicase {UniProtKB/TrEMBL:Q5LDC4}	[TP0089-TP0898 (0.8304331)]
COG0664	COG1074	BF0954	BF0954	Putative FNR-family transcriptional regulator	BF2192	BF2192	Putative helicase {UniProtKB/TrEMBL:Q5LDC4}	[TP0089-TP0898 (0.8304331)]
COG0664	COG1074	BF1878	BF1878	Putative DNA-binding cyclic-nucleotide binding	BF2192	BF2192	Putative helicase {UniProtKB/TrEMBL:Q5LDC4}	[TP0089-TP0898 (0.8304331)]
COG0664	COG1074	BF3292	BF3292	Hypothetical protein {UniProtKB/TrEMBL:Q5LA87}	BF2192	BF2192	Putative helicase {UniProtKB/TrEMBL:Q5LDC4}	[TP0089-TP0898 (0.8304331)]
COG0345	COG1774	BF0478	BF0478	Putative pyrroline-5-carboxylate reductase	BF3910	BF3910	Hypothetical protein {UniProtKB/TrEMBL:Q5L8K0}	[TP0797-TP0046 (0.6414869)]
COG0223	COG0242	BF3673	fmt	Methionyl-tRNA formyltransferase (EC 2.1.2.9)	BF1691	BF1691	Peptide deformylase {UniProtKB/TrEMBL:Q5LEQ9}	[TP0756-TP0757 (0.8300303)]
COG0233	COG0359	BF0619	frr	Ribosome recycling factor (Ribosome-releasing factor) (RRF)	BF3630	rplI	Putative 50S ribosomal protein L9	[TP0604-TP0060 (0.5105792)]
COG0012	COG0457	BF4365	CAH10031.1	Putative ATP/GTP-binding protein	BF3707	CAH09387.1	Hypothetical protein {UniProtKB/TrEMBL:Q5L945}	[TP0124-TP0067 (0.81355333)]
COG0012	COG0457	BF4365	CAH10031.1	Putative ATP/GTP-binding protein	BF1693	BF1693	Putative exported Tpr repeat-family protein	[TP0124-TP0067 (0.81355333)]
COG0012	COG0457	BF4365	CAH10031.1	Putative ATP/GTP-binding protein	BF0273	BF0273	Putative exported protein	[TP0124-TP0067 (0.81355333)]
COG0012	COG0457	BF4365	CAH10031.1	Putative ATP/GTP-binding protein	BF1387	BF1387	Putative transmembrane AraC family	[TP0124-TP0067 (0.81355333)]
COG0012	COG0457	BF4365	CAH10031.1	Putative ATP/GTP-binding protein	BF2852	BF2852	Hypothetical protein {UniProtKB/TrEMBL:Q5LBH4}	[TP0124-TP0067 (0.81355333)]
COG0012	COG0457	BF4365	CAH10031.1	Putative ATP/GTP-binding protein	BF2774	BF2774	Hypothetical protein {UniProtKB/TrEMBL:Q5LBP9}	[TP0124-TP0067 (0.81355333)]
COG0012	COG0457	BF4365	CAH10031.1	Putative ATP/GTP-binding protein	BF3133	BF3133	Putative exported protein	[TP0124-TP0067 (0.81355333)]
COG0012	COG0457	BF4365	CAH10031.1	Putative ATP/GTP-binding protein	BF3250	BF3250	Putative TPR repeat domain exported protein	[TP0124-TP0067 (0.81355333)]
COG0012	COG0457	BF4365	CAH10031.1	Putative ATP/GTP-binding protein	BF4215	BF4215	Putative TPR-repeat protein	[TP0124-TP0067 (0.81355333)]
COG0012	COG0457	BF4365	CAH10031.1	Putative ATP/GTP-binding protein	BF3942	BF3942	Putative TPR-repeat family protein	[TP0124-TP0067 (0.81355333)]
COG0265	COG0492	BF2761	BF2761	Putative heat shock-related protease	BF0952	BF0952	Putative thioredoxin reductase	[TP0773-TP0814 (0.6926654)]
COG0495	COG1480	BF4372	leuS	Leucyl-tRNA synthetase (EC 6.1.1.4) (Leucine--tRNA ligase) (LeuRS)	BF4031	BF4031	Putative transmembrane HD family protein	[TP0586-TP0651 (0.5087635)]
COG0124	COG0608	BF3238	hisS	Histidyl-tRNA synthetase (EC 6.1.1.21) (Histidine--tRNA ligase) (HisRS)	BF3705	BF3705	Putative single-stranded-DNA-specific exonuclease	[TP0641-TP0704 (0.75894904)]
COG0153	COG0242	BF1661	BF1661	Putative galactokinase {UniProtKB/TrEMBL:Q5LET9}	BF1691	BF1691	Peptide deformylase {UniProtKB/TrEMBL:Q5LEQ9}	[TP0418-TP0757 (0.51512045)]
COG0465	COG0772	BF0702	BF0702	Putative transmembrane AAA-metalloprotease FtsH	BF3912	BF3912	Putative transmembrane rod shape-determining	[TP0330-TP0387 (0.8016956)]
COG0465	COG0772	BF0702	BF0702	Putative transmembrane AAA-metalloprotease FtsH	BF0255	BF0255	Putative transmembrane rod-shape determining	[TP0330-TP0387 (0.8016956)]
COG0234	COG0792	BF3223	groS	10 kDa chaperonin (Protein Cpn10) (groES protein)	BF0634	BF0634	Hypothetical protein {UniProtKB/TrEMBL:Q5LHJ8}	[TP1013-TP0913 (0.7815084)]
COG0192	COG0217	BF0072	metK	S-adenosylmethionine synthetase (EC 2.5.1.6) (Methionine adenosyltransferase) (AdoMet synthetase) (MAT)	BF2589	CAH08289.1	Hypothetical protein {UniProtKB/TrEMBL:Q5LC77}	[TP0794-TP0474 (0.71912634)]
COG0201	COG2239	BF3983	BF3983	Putative transmembrane preprotein translocase	BF0705	BF0705	Putative transmembrane Mg2+ transporter	[TP0208-TP0917 (0.5527395)]
COG0860	COG1214	BF3615	BF3615	Putative exported N-acetylmuramoyl-L-alanine	BF3497	BF3497	Putative glycoprotease family exported protein	[TP0247-TP0876 (0.6334264)]
COG0544	COG1418	BF3895	BF3895	Putative cell division trigger factor	BF3405	BF3405	Conserved hypothetical membrane attached protein	[TP0506-TP1018 (0.7668753)]
COG0544	COG1418	BF3895	BF3895	Putative cell division trigger factor	BF3610	BF3610	Hypothetical protein {UniProtKB/TrEMBL:Q5L9D7}	[TP0506-TP1018 (0.7668753)]
COG0477	COG0845	BF4182	CAH09855.1	Putative transmembrane sugar transporter	BF2987	BF2987	Putative ABC transport system, lipoprotein	[TP0840-TP0965 (0.8653204)]
COG0477	COG0845	BF2342	BF2342	Putative fosmidomycin resistance protein	BF1430	BF1430	Putative ABC transporter component protein	[TP0840-TP0965 (0.8653204)]
COG0477	COG0845	BF2930	BF2930	Putative antibiotic resistance transport membrane	BF1430	BF1430	Putative ABC transporter component protein	[TP0840-TP0965 (0.8653204)]
COG0477	COG0845	BF0372	BF0372	Putative transmembrane permease	BF2529	BF2529	Putative exported protein	[TP0840-TP0965 (0.8653204)]
COG0477	COG0845	BF4325	BF4325	Putative transmembrane sugar transporter	BF3811	BF3811	Putative hemolysin secretion transport system	[TP0840-TP0965 (0.8653204)]
COG0477	COG0845	BF2930	BF2930	Putative antibiotic resistance transport membrane	BF3760	BF3760	Putative membrane protein	[TP0840-TP0965 (0.8653204)]
COG0477	COG0845	BF2379	CAH08077.1	Putative membrane protein	BF2987	BF2987	Putative ABC transport system, lipoprotein	[TP0840-TP0965 (0.8653204)]
COG0477	COG0845	BF1714	BF1714	Putative major facilitator superfamily	BF1935	BF1935	Putative HlyD family secretion protein	[TP0840-TP0965 (0.8653204)]
COG0477	COG0845	BF1985	BF1985	Putative transmembrane transporter protein	BF3760	BF3760	Putative membrane protein	[TP0840-TP0965 (0.8653204)]
COG0477	COG0845	BF1714	BF1714	Putative major facilitator superfamily	BF0609	BF0609	Putative HlyD-family transporter	[TP0840-TP0965 (0.8653204)]
COG0477	COG0845	BF4054	BF4054	Putative transmembrane sugar transporter	BF2987	BF2987	Putative ABC transport system, lipoprotein	[TP0840-TP0965 (0.8653204)]
COG0477	COG0845	BF4325	BF4325	Putative transmembrane sugar transporter	BF4316	BF4316	Putative efflux transporter component	[TP0840-TP0965 (0.8653204)]
COG0477	COG0845	BF1714	BF1714	Putative major facilitator superfamily	BF3811	BF3811	Putative hemolysin secretion transport system	[TP0840-TP0965 (0.8653204)]
COG0477	COG0845	BF0687	BF0687	Putative efflux transporter bicyclomycin	BF2947	BF2947	Putative acriflavine resistance protein E	[TP0840-TP0965 (0.8653204)]
COG0477	COG0845	BF3486	BF3486	Putative transport-related, membrane protein	BF3348	BF3348	Putative transport-related, exported protein	[TP0840-TP0965 (0.8653204)]
COG0477	COG0845	BF4054	BF4054	Putative transmembrane sugar transporter	BF1608	BF1608	Putative HlyD-family transporter component	[TP0840-TP0965 (0.8653204)]
COG0477	COG0845	BF2357	BF2357	Putative sugar-transport membrane protein	BF3511	BF3511	Putative metal resistance related exported	[TP0840-TP0965 (0.8653204)]
COG0477	COG0845	BF3708	CAH09388.1	Putative transport related, membrane protein	BF3348	BF3348	Putative transport-related, exported protein	[TP0840-TP0965 (0.8653204)]
COG0477	COG0845	BF0858	BF0858	Putative sugar-proton symporter	BF3659	BF3659	Putative lipoprotein {UniProtKB/TrEMBL:Q5L989}	[TP0840-TP0965 (0.8653204)]
COG0477	COG0845	BF1349	BF1349	Putative transmembrane transporter permease	BF0608	BF0608	Putative HlyD-family efflux transporter component	[TP0840-TP0965 (0.8653204)]
COG0477	COG0845	BF4325	BF4325	Putative transmembrane sugar transporter	BF0507	BF0507	Putative transport/efflux component protein	[TP0840-TP0965 (0.8653204)]
COG0477	COG0845	BF1315	BF1315	Putative transmembrane protein	BF3760	BF3760	Putative membrane protein	[TP0840-TP0965 (0.8653204)]
COG0477	COG0845	BF1985	BF1985	Putative transmembrane transporter protein	BF2529	BF2529	Putative exported protein	[TP0840-TP0965 (0.8653204)]
COG0477	COG0845	BF3708	CAH09388.1	Putative transport related, membrane protein	BF0608	BF0608	Putative HlyD-family efflux transporter component	[TP0840-TP0965 (0.8653204)]
COG0477	COG0845	BF1985	BF1985	Putative transmembrane transporter protein	BF3193	BF3193	Putative lipoprotein {UniProtKB/TrEMBL:Q5LAI5}	[TP0840-TP0965 (0.8653204)]
COG0477	COG0845	BF0809	BF0809	Putative hexuronate transporter	BF3150	BF3150	Putative conserved lipoprotein	[TP0840-TP0965 (0.8653204)]
COG0477	COG0845	BF3708	CAH09388.1	Putative transport related, membrane protein	BF3511	BF3511	Putative metal resistance related exported	[TP0840-TP0965 (0.8653204)]
COG0477	COG0845	BF1315	BF1315	Putative transmembrane protein	BF2529	BF2529	Putative exported protein	[TP0840-TP0965 (0.8653204)]
COG0477	COG0845	BF4182	CAH09855.1	Putative transmembrane sugar transporter	BF2239	BF2239	Putative cation efflux-related lipoprotein	[TP0840-TP0965 (0.8653204)]
COG0477	COG0845	BF1349	BF1349	Putative transmembrane transporter permease	BF0156	CAH05934.1	Putative AcrA/AcrE RND transport or HlyD	[TP0840-TP0965 (0.8653204)]
COG0477	COG0845	BF3486	BF3486	Putative transport-related, membrane protein	BF3811	BF3811	Putative hemolysin secretion transport system	[TP0840-TP0965 (0.8653204)]
COG0477	COG0845	BF4325	BF4325	Putative transmembrane sugar transporter	BF3851	BF3851	Putative membrane protein	[TP0840-TP0965 (0.8653204)]
COG0477	COG0845	BF2700	BF2700	Putative membrane protein	BF4316	BF4316	Putative efflux transporter component	[TP0840-TP0965 (0.8653204)]
COG0477	COG0845	BF3708	CAH09388.1	Putative transport related, membrane protein	BF3193	BF3193	Putative lipoprotein {UniProtKB/TrEMBL:Q5LAI5}	[TP0840-TP0965 (0.8653204)]
COG0477	COG0845	BF0809	BF0809	Putative hexuronate transporter	BF1430	BF1430	Putative ABC transporter component protein	[TP0840-TP0965 (0.8653204)]
COG0477	COG0845	BF4054	BF4054	Putative transmembrane sugar transporter	BF4316	BF4316	Putative efflux transporter component	[TP0840-TP0965 (0.8653204)]
COG0477	COG0845	BF4054	BF4054	Putative transmembrane sugar transporter	BF2239	BF2239	Putative cation efflux-related lipoprotein	[TP0840-TP0965 (0.8653204)]
COG0477	COG0845	BF1315	BF1315	Putative transmembrane protein	BF0609	BF0609	Putative HlyD-family transporter	[TP0840-TP0965 (0.8653204)]
COG0477	COG0845	BF0809	BF0809	Putative hexuronate transporter	BF2947	BF2947	Putative acriflavine resistance protein E	[TP0840-TP0965 (0.8653204)]
COG0477	COG0845	BF4325	BF4325	Putative transmembrane sugar transporter	BF3193	BF3193	Putative lipoprotein {UniProtKB/TrEMBL:Q5LAI5}	[TP0840-TP0965 (0.8653204)]
COG0477	COG0845	BF4325	BF4325	Putative transmembrane sugar transporter	BF1935	BF1935	Putative HlyD family secretion protein	[TP0840-TP0965 (0.8653204)]
COG0477	COG0845	BF2342	BF2342	Putative fosmidomycin resistance protein	BF3150	BF3150	Putative conserved lipoprotein	[TP0840-TP0965 (0.8653204)]
COG0477	COG0845	BF0858	BF0858	Putative sugar-proton symporter	BF3811	BF3811	Putative hemolysin secretion transport system	[TP0840-TP0965 (0.8653204)]
COG0477	COG0845	BF1714	BF1714	Putative major facilitator superfamily	BF2987	BF2987	Putative ABC transport system, lipoprotein	[TP0840-TP0965 (0.8653204)]
COG0477	COG0845	BF0687	BF0687	Putative efflux transporter bicyclomycin	BF3659	BF3659	Putative lipoprotein {UniProtKB/TrEMBL:Q5L989}	[TP0840-TP0965 (0.8653204)]
COG0477	COG0845	BF2930	BF2930	Putative antibiotic resistance transport membrane	BF0608	BF0608	Putative HlyD-family efflux transporter component	[TP0840-TP0965 (0.8653204)]
COG0477	COG0845	BF1315	BF1315	Putative transmembrane protein	BF2239	BF2239	Putative cation efflux-related lipoprotein	[TP0840-TP0965 (0.8653204)]
COG0477	COG0845	BF4182	CAH09855.1	Putative transmembrane sugar transporter	BF4316	BF4316	Putative efflux transporter component	[TP0840-TP0965 (0.8653204)]
COG0477	COG0845	BF3105	BF3105	Putative transport related, membrane protein	BF0608	BF0608	Putative HlyD-family efflux transporter component	[TP0840-TP0965 (0.8653204)]
COG0477	COG0845	BF3148	BF3148	Putative membrane protein	BF2529	BF2529	Putative exported protein	[TP0840-TP0965 (0.8653204)]
COG0477	COG0845	BF2357	BF2357	Putative sugar-transport membrane protein	BF3659	BF3659	Putative lipoprotein {UniProtKB/TrEMBL:Q5L989}	[TP0840-TP0965 (0.8653204)]
COG0477	COG0845	BF2379	CAH08077.1	Putative membrane protein	BF3760	BF3760	Putative membrane protein	[TP0840-TP0965 (0.8653204)]
COG0477	COG0845	BF0809	BF0809	Putative hexuronate transporter	BF3760	BF3760	Putative membrane protein	[TP0840-TP0965 (0.8653204)]
COG0477	COG0845	BF4182	CAH09855.1	Putative transmembrane sugar transporter	BF3963	BF3963	Putative membrane fusion protein transporter	[TP0840-TP0965 (0.8653204)]
COG0477	COG0845	BF3486	BF3486	Putative transport-related, membrane protein	BF3851	BF3851	Putative membrane protein	[TP0840-TP0965 (0.8653204)]
COG0477	COG0845	BF2700	BF2700	Putative membrane protein	BF1935	BF1935	Putative HlyD family secretion protein	[TP0840-TP0965 (0.8653204)]
COG0477	COG0845	BF1985	BF1985	Putative transmembrane transporter protein	BF4316	BF4316	Putative efflux transporter component	[TP0840-TP0965 (0.8653204)]
COG0477	COG0845	BF2342	BF2342	Putative fosmidomycin resistance protein	BF3511	BF3511	Putative metal resistance related exported	[TP0840-TP0965 (0.8653204)]
COG0477	COG0845	BF3148	BF3148	Putative membrane protein	BF3851	BF3851	Putative membrane protein	[TP0840-TP0965 (0.8653204)]
COG0477	COG0845	BF3148	BF3148	Putative membrane protein	BF2239	BF2239	Putative cation efflux-related lipoprotein	[TP0840-TP0965 (0.8653204)]
COG0477	COG0845	BF2930	BF2930	Putative antibiotic resistance transport membrane	BF3851	BF3851	Putative membrane protein	[TP0840-TP0965 (0.8653204)]
COG0477	COG0845	BF4182	CAH09855.1	Putative transmembrane sugar transporter	BF3348	BF3348	Putative transport-related, exported protein	[TP0840-TP0965 (0.8653204)]
COG0477	COG0845	BF3105	BF3105	Putative transport related, membrane protein	BF2153	BF2153	Putative lipoprotein {UniProtKB/TrEMBL:Q5LDG3}	[TP0840-TP0965 (0.8653204)]
COG0477	COG0845	BF2357	BF2357	Putative sugar-transport membrane protein	BF0609	BF0609	Putative HlyD-family transporter	[TP0840-TP0965 (0.8653204)]
COG0477	COG0845	BF4054	BF4054	Putative transmembrane sugar transporter	BF3811	BF3811	Putative hemolysin secretion transport system	[TP0840-TP0965 (0.8653204)]
COG0477	COG0845	BF2357	BF2357	Putative sugar-transport membrane protein	BF3365	BF3365	Putative metal transport-related, exported	[TP0840-TP0965 (0.8653204)]
COG0477	COG0845	BF2700	BF2700	Putative membrane protein	BF3365	BF3365	Putative metal transport-related, exported	[TP0840-TP0965 (0.8653204)]
COG0477	COG0845	BF3148	BF3148	Putative membrane protein	BF2651	BF2651	Putative ABC transport system, lipoprotein	[TP0840-TP0965 (0.8653204)]
COG0477	COG0845	BF2700	BF2700	Putative membrane protein	BF2987	BF2987	Putative ABC transport system, lipoprotein	[TP0840-TP0965 (0.8653204)]
COG0477	COG0845	BF3486	BF3486	Putative transport-related, membrane protein	BF3760	BF3760	Putative membrane protein	[TP0840-TP0965 (0.8653204)]
COG0477	COG0845	BF1985	BF1985	Putative transmembrane transporter protein	BF1608	BF1608	Putative HlyD-family transporter component	[TP0840-TP0965 (0.8653204)]
COG0477	COG0845	BF4182	CAH09855.1	Putative transmembrane sugar transporter	BF2476	BF2476	Putative transport-related protein	[TP0840-TP0965 (0.8653204)]
COG0477	COG0845	BF2930	BF2930	Putative antibiotic resistance transport membrane	BF2529	BF2529	Putative exported protein	[TP0840-TP0965 (0.8653204)]
COG0477	COG0845	BF3105	BF3105	Putative transport related, membrane protein	BF2947	BF2947	Putative acriflavine resistance protein E	[TP0840-TP0965 (0.8653204)]
COG0477	COG0845	BF4054	BF4054	Putative transmembrane sugar transporter	BF2153	BF2153	Putative lipoprotein {UniProtKB/TrEMBL:Q5LDG3}	[TP0840-TP0965 (0.8653204)]
COG0477	COG0845	BF2342	BF2342	Putative fosmidomycin resistance protein	BF3365	BF3365	Putative metal transport-related, exported	[TP0840-TP0965 (0.8653204)]
COG0477	COG0845	BF4054	BF4054	Putative transmembrane sugar transporter	BF2476	BF2476	Putative transport-related protein	[TP0840-TP0965 (0.8653204)]
COG0477	COG0845	BF0372	BF0372	Putative transmembrane permease	BF2452	BF2452	Putative membrane protein	[TP0840-TP0965 (0.8653204)]
COG0477	COG0845	BF2930	BF2930	Putative antibiotic resistance transport membrane	BF3365	BF3365	Putative metal transport-related, exported	[TP0840-TP0965 (0.8653204)]
COG0477	COG0845	BF1985	BF1985	Putative transmembrane transporter protein	BF0609	BF0609	Putative HlyD-family transporter	[TP0840-TP0965 (0.8653204)]
COG0477	COG0845	BF4325	BF4325	Putative transmembrane sugar transporter	BF1608	BF1608	Putative HlyD-family transporter component	[TP0840-TP0965 (0.8653204)]
COG0477	COG0845	BF1315	BF1315	Putative transmembrane protein	BF1608	BF1608	Putative HlyD-family transporter component	[TP0840-TP0965 (0.8653204)]
COG0477	COG0845	BF2342	BF2342	Putative fosmidomycin resistance protein	BF2452	BF2452	Putative membrane protein	[TP0840-TP0965 (0.8653204)]
COG0477	COG0845	BF0687	BF0687	Putative efflux transporter bicyclomycin	BF0156	CAH05934.1	Putative AcrA/AcrE RND transport or HlyD	[TP0840-TP0965 (0.8653204)]
COG0477	COG0845	BF1714	BF1714	Putative major facilitator superfamily	BF3193	BF3193	Putative lipoprotein {UniProtKB/TrEMBL:Q5LAI5}	[TP0840-TP0965 (0.8653204)]
COG0477	COG0845	BF2930	BF2930	Putative antibiotic resistance transport membrane	BF3963	BF3963	Putative membrane fusion protein transporter	[TP0840-TP0965 (0.8653204)]
COG0477	COG0845	BF0372	BF0372	Putative transmembrane permease	BF3193	BF3193	Putative lipoprotein {UniProtKB/TrEMBL:Q5LAI5}	[TP0840-TP0965 (0.8653204)]
COG0477	COG0845	BF2357	BF2357	Putative sugar-transport membrane protein	BF3150	BF3150	Putative conserved lipoprotein	[TP0840-TP0965 (0.8653204)]
COG0477	COG0845	BF0858	BF0858	Putative sugar-proton symporter	BF2239	BF2239	Putative cation efflux-related lipoprotein	[TP0840-TP0965 (0.8653204)]
COG0477	COG0845	BF2342	BF2342	Putative fosmidomycin resistance protein	BF3811	BF3811	Putative hemolysin secretion transport system	[TP0840-TP0965 (0.8653204)]
COG0477	COG0845	BF3486	BF3486	Putative transport-related, membrane protein	BF2651	BF2651	Putative ABC transport system, lipoprotein	[TP0840-TP0965 (0.8653204)]
COG0477	COG0845	BF1349	BF1349	Putative transmembrane transporter permease	BF3659	BF3659	Putative lipoprotein {UniProtKB/TrEMBL:Q5L989}	[TP0840-TP0965 (0.8653204)]
COG0477	COG0845	BF2357	BF2357	Putative sugar-transport membrane protein	BF2452	BF2452	Putative membrane protein	[TP0840-TP0965 (0.8653204)]
COG0477	COG0845	BF2379	CAH08077.1	Putative membrane protein	BF3511	BF3511	Putative metal resistance related exported	[TP0840-TP0965 (0.8653204)]
COG0477	COG0845	BF0809	BF0809	Putative hexuronate transporter	BF0609	BF0609	Putative HlyD-family transporter	[TP0840-TP0965 (0.8653204)]
COG0477	COG0845	BF0687	BF0687	Putative efflux transporter bicyclomycin	BF0608	BF0608	Putative HlyD-family efflux transporter component	[TP0840-TP0965 (0.8653204)]
COG0477	COG0845	BF0858	BF0858	Putative sugar-proton symporter	BF0507	BF0507	Putative transport/efflux component protein	[TP0840-TP0965 (0.8653204)]
COG0477	COG0845	BF0809	BF0809	Putative hexuronate transporter	BF3659	BF3659	Putative lipoprotein {UniProtKB/TrEMBL:Q5L989}	[TP0840-TP0965 (0.8653204)]
COG0477	COG0845	BF0687	BF0687	Putative efflux transporter bicyclomycin	BF2529	BF2529	Putative exported protein	[TP0840-TP0965 (0.8653204)]
COG0477	COG0845	BF4054	BF4054	Putative transmembrane sugar transporter	BF3851	BF3851	Putative membrane protein	[TP0840-TP0965 (0.8653204)]
COG0477	COG0845	BF4054	BF4054	Putative transmembrane sugar transporter	BF2651	BF2651	Putative ABC transport system, lipoprotein	[TP0840-TP0965 (0.8653204)]
COG0477	COG0845	BF3708	CAH09388.1	Putative transport related, membrane protein	BF3760	BF3760	Putative membrane protein	[TP0840-TP0965 (0.8653204)]
COG0477	COG0845	BF4054	BF4054	Putative transmembrane sugar transporter	BF3193	BF3193	Putative lipoprotein {UniProtKB/TrEMBL:Q5LAI5}	[TP0840-TP0965 (0.8653204)]
COG0477	COG0845	BF0858	BF0858	Putative sugar-proton symporter	BF2529	BF2529	Putative exported protein	[TP0840-TP0965 (0.8653204)]
COG0477	COG0845	BF0858	BF0858	Putative sugar-proton symporter	BF3150	BF3150	Putative conserved lipoprotein	[TP0840-TP0965 (0.8653204)]
COG0477	COG0845	BF1315	BF1315	Putative transmembrane protein	BF3511	BF3511	Putative metal resistance related exported	[TP0840-TP0965 (0.8653204)]
COG0477	COG0845	BF2930	BF2930	Putative antibiotic resistance transport membrane	BF3150	BF3150	Putative conserved lipoprotein	[TP0840-TP0965 (0.8653204)]
COG0477	COG0845	BF1985	BF1985	Putative transmembrane transporter protein	BF3811	BF3811	Putative hemolysin secretion transport system	[TP0840-TP0965 (0.8653204)]
COG0477	COG0845	BF4182	CAH09855.1	Putative transmembrane sugar transporter	BF2651	BF2651	Putative ABC transport system, lipoprotein	[TP0840-TP0965 (0.8653204)]
COG0477	COG0845	BF2930	BF2930	Putative antibiotic resistance transport membrane	BF0507	BF0507	Putative transport/efflux component protein	[TP0840-TP0965 (0.8653204)]
COG0477	COG0845	BF3148	BF3148	Putative membrane protein	BF0156	CAH05934.1	Putative AcrA/AcrE RND transport or HlyD	[TP0840-TP0965 (0.8653204)]
COG0477	COG0845	BF3708	CAH09388.1	Putative transport related, membrane protein	BF3365	BF3365	Putative metal transport-related, exported	[TP0840-TP0965 (0.8653204)]
COG0477	COG0845	BF3708	CAH09388.1	Putative transport related, membrane protein	BF4316	BF4316	Putative efflux transporter component	[TP0840-TP0965 (0.8653204)]
COG0477	COG0845	BF3105	BF3105	Putative transport related, membrane protein	BF2476	BF2476	Putative transport-related protein	[TP0840-TP0965 (0.8653204)]
COG0477	COG0845	BF2930	BF2930	Putative antibiotic resistance transport membrane	BF1608	BF1608	Putative HlyD-family transporter component	[TP0840-TP0965 (0.8653204)]
COG0477	COG0845	BF2342	BF2342	Putative fosmidomycin resistance protein	BF4316	BF4316	Putative efflux transporter component	[TP0840-TP0965 (0.8653204)]
COG0477	COG0845	BF2700	BF2700	Putative membrane protein	BF3659	BF3659	Putative lipoprotein {UniProtKB/TrEMBL:Q5L989}	[TP0840-TP0965 (0.8653204)]
COG0477	COG0845	BF4182	CAH09855.1	Putative transmembrane sugar transporter	BF3811	BF3811	Putative hemolysin secretion transport system	[TP0840-TP0965 (0.8653204)]
COG0477	COG0845	BF3105	BF3105	Putative transport related, membrane protein	BF3511	BF3511	Putative metal resistance related exported	[TP0840-TP0965 (0.8653204)]
COG0477	COG0845	BF0687	BF0687	Putative efflux transporter bicyclomycin	BF1608	BF1608	Putative HlyD-family transporter component	[TP0840-TP0965 (0.8653204)]
COG0477	COG0845	BF1315	BF1315	Putative transmembrane protein	BF3811	BF3811	Putative hemolysin secretion transport system	[TP0840-TP0965 (0.8653204)]
COG0477	COG0845	BF3708	CAH09388.1	Putative transport related, membrane protein	BF2987	BF2987	Putative ABC transport system, lipoprotein	[TP0840-TP0965 (0.8653204)]
COG0477	COG0845	BF0687	BF0687	Putative efflux transporter bicyclomycin	BF3851	BF3851	Putative membrane protein	[TP0840-TP0965 (0.8653204)]
COG0477	COG0845	BF4325	BF4325	Putative transmembrane sugar transporter	BF3760	BF3760	Putative membrane protein	[TP0840-TP0965 (0.8653204)]
COG0477	COG0845	BF1714	BF1714	Putative major facilitator superfamily	BF3348	BF3348	Putative transport-related, exported protein	[TP0840-TP0965 (0.8653204)]
COG0477	COG0845	BF1985	BF1985	Putative transmembrane transporter protein	BF3963	BF3963	Putative membrane fusion protein transporter	[TP0840-TP0965 (0.8653204)]
COG0477	COG0845	BF2379	CAH08077.1	Putative membrane protein	BF3365	BF3365	Putative metal transport-related, exported	[TP0840-TP0965 (0.8653204)]
COG0477	COG0845	BF3105	BF3105	Putative transport related, membrane protein	BF3348	BF3348	Putative transport-related, exported protein	[TP0840-TP0965 (0.8653204)]
COG0477	COG0845	BF1714	BF1714	Putative major facilitator superfamily	BF2452	BF2452	Putative membrane protein	[TP0840-TP0965 (0.8653204)]
COG0477	COG0845	BF1349	BF1349	Putative transmembrane transporter permease	BF3811	BF3811	Putative hemolysin secretion transport system	[TP0840-TP0965 (0.8653204)]
COG0477	COG0845	BF0858	BF0858	Putative sugar-proton symporter	BF1608	BF1608	Putative HlyD-family transporter component	[TP0840-TP0965 (0.8653204)]
COG0477	COG0845	BF2342	BF2342	Putative fosmidomycin resistance protein	BF0156	CAH05934.1	Putative AcrA/AcrE RND transport or HlyD	[TP0840-TP0965 (0.8653204)]
COG0477	COG0845	BF3708	CAH09388.1	Putative transport related, membrane protein	BF1430	BF1430	Putative ABC transporter component protein	[TP0840-TP0965 (0.8653204)]
COG0477	COG0845	BF1315	BF1315	Putative transmembrane protein	BF3193	BF3193	Putative lipoprotein {UniProtKB/TrEMBL:Q5LAI5}	[TP0840-TP0965 (0.8653204)]
COG0477	COG0845	BF1315	BF1315	Putative transmembrane protein	BF3150	BF3150	Putative conserved lipoprotein	[TP0840-TP0965 (0.8653204)]
COG0477	COG0845	BF0858	BF0858	Putative sugar-proton symporter	BF3511	BF3511	Putative metal resistance related exported	[TP0840-TP0965 (0.8653204)]
COG0477	COG0845	BF3708	CAH09388.1	Putative transport related, membrane protein	BF0156	CAH05934.1	Putative AcrA/AcrE RND transport or HlyD	[TP0840-TP0965 (0.8653204)]
COG0477	COG0845	BF4325	BF4325	Putative transmembrane sugar transporter	BF2529	BF2529	Putative exported protein	[TP0840-TP0965 (0.8653204)]
COG0477	COG0845	BF1315	BF1315	Putative transmembrane protein	BF3851	BF3851	Putative membrane protein	[TP0840-TP0965 (0.8653204)]
COG0477	COG0845	BF4325	BF4325	Putative transmembrane sugar transporter	BF3511	BF3511	Putative metal resistance related exported	[TP0840-TP0965 (0.8653204)]
COG0477	COG0845	BF2342	BF2342	Putative fosmidomycin resistance protein	BF0609	BF0609	Putative HlyD-family transporter	[TP0840-TP0965 (0.8653204)]
COG0477	COG0845	BF0372	BF0372	Putative transmembrane permease	BF3659	BF3659	Putative lipoprotein {UniProtKB/TrEMBL:Q5L989}	[TP0840-TP0965 (0.8653204)]
COG0477	COG0845	BF1349	BF1349	Putative transmembrane transporter permease	BF2651	BF2651	Putative ABC transport system, lipoprotein	[TP0840-TP0965 (0.8653204)]
COG0477	COG0845	BF1349	BF1349	Putative transmembrane transporter permease	BF2476	BF2476	Putative transport-related protein	[TP0840-TP0965 (0.8653204)]
COG0477	COG0845	BF2700	BF2700	Putative membrane protein	BF0156	CAH05934.1	Putative AcrA/AcrE RND transport or HlyD	[TP0840-TP0965 (0.8653204)]
COG0477	COG0845	BF0809	BF0809	Putative hexuronate transporter	BF2239	BF2239	Putative cation efflux-related lipoprotein	[TP0840-TP0965 (0.8653204)]
COG0477	COG0845	BF3148	BF3148	Putative membrane protein	BF0507	BF0507	Putative transport/efflux component protein	[TP0840-TP0965 (0.8653204)]
COG0477	COG0845	BF0809	BF0809	Putative hexuronate transporter	BF2987	BF2987	Putative ABC transport system, lipoprotein	[TP0840-TP0965 (0.8653204)]
COG0477	COG0845	BF0372	BF0372	Putative transmembrane permease	BF2651	BF2651	Putative ABC transport system, lipoprotein	[TP0840-TP0965 (0.8653204)]
COG0477	COG0845	BF2357	BF2357	Putative sugar-transport membrane protein	BF3348	BF3348	Putative transport-related, exported protein	[TP0840-TP0965 (0.8653204)]
COG0477	COG0845	BF0687	BF0687	Putative efflux transporter bicyclomycin	BF0507	BF0507	Putative transport/efflux component protein	[TP0840-TP0965 (0.8653204)]
COG0477	COG0845	BF3486	BF3486	Putative transport-related, membrane protein	BF3511	BF3511	Putative metal resistance related exported	[TP0840-TP0965 (0.8653204)]
COG0477	COG0845	BF4182	CAH09855.1	Putative transmembrane sugar transporter	BF0609	BF0609	Putative HlyD-family transporter	[TP0840-TP0965 (0.8653204)]
COG0477	COG0845	BF0372	BF0372	Putative transmembrane permease	BF3365	BF3365	Putative metal transport-related, exported	[TP0840-TP0965 (0.8653204)]
COG0477	COG0845	BF0809	BF0809	Putative hexuronate transporter	BF3851	BF3851	Putative membrane protein	[TP0840-TP0965 (0.8653204)]
COG0477	COG0845	BF3105	BF3105	Putative transport related, membrane protein	BF2651	BF2651	Putative ABC transport system, lipoprotein	[TP0840-TP0965 (0.8653204)]
COG0477	COG0845	BF1714	BF1714	Putative major facilitator superfamily	BF0156	CAH05934.1	Putative AcrA/AcrE RND transport or HlyD	[TP0840-TP0965 (0.8653204)]
COG0477	COG0845	BF2342	BF2342	Putative fosmidomycin resistance protein	BF2239	BF2239	Putative cation efflux-related lipoprotein	[TP0840-TP0965 (0.8653204)]
COG0477	COG0845	BF2357	BF2357	Putative sugar-transport membrane protein	BF2153	BF2153	Putative lipoprotein {UniProtKB/TrEMBL:Q5LDG3}	[TP0840-TP0965 (0.8653204)]
COG0477	COG0845	BF3105	BF3105	Putative transport related, membrane protein	BF1935	BF1935	Putative HlyD family secretion protein	[TP0840-TP0965 (0.8653204)]
COG0477	COG0845	BF0687	BF0687	Putative efflux transporter bicyclomycin	BF3193	BF3193	Putative lipoprotein {UniProtKB/TrEMBL:Q5LAI5}	[TP0840-TP0965 (0.8653204)]
COG0477	COG0845	BF1985	BF1985	Putative transmembrane transporter protein	BF2452	BF2452	Putative membrane protein	[TP0840-TP0965 (0.8653204)]
COG0477	COG0845	BF1349	BF1349	Putative transmembrane transporter permease	BF2947	BF2947	Putative acriflavine resistance protein E	[TP0840-TP0965 (0.8653204)]
COG0477	COG0845	BF2700	BF2700	Putative membrane protein	BF2153	BF2153	Putative lipoprotein {UniProtKB/TrEMBL:Q5LDG3}	[TP0840-TP0965 (0.8653204)]
COG0477	COG0845	BF2357	BF2357	Putative sugar-transport membrane protein	BF1608	BF1608	Putative HlyD-family transporter component	[TP0840-TP0965 (0.8653204)]
COG0477	COG0845	BF0372	BF0372	Putative transmembrane permease	BF2987	BF2987	Putative ABC transport system, lipoprotein	[TP0840-TP0965 (0.8653204)]
COG0477	COG0845	BF0858	BF0858	Putative sugar-proton symporter	BF1430	BF1430	Putative ABC transporter component protein	[TP0840-TP0965 (0.8653204)]
COG0477	COG0845	BF4054	BF4054	Putative transmembrane sugar transporter	BF3348	BF3348	Putative transport-related, exported protein	[TP0840-TP0965 (0.8653204)]
COG0477	COG0845	BF3486	BF3486	Putative transport-related, membrane protein	BF3193	BF3193	Putative lipoprotein {UniProtKB/TrEMBL:Q5LAI5}	[TP0840-TP0965 (0.8653204)]
COG0477	COG0845	BF1349	BF1349	Putative transmembrane transporter permease	BF3851	BF3851	Putative membrane protein	[TP0840-TP0965 (0.8653204)]
COG0477	COG0845	BF3105	BF3105	Putative transport related, membrane protein	BF3659	BF3659	Putative lipoprotein {UniProtKB/TrEMBL:Q5L989}	[TP0840-TP0965 (0.8653204)]
COG0477	COG0845	BF4325	BF4325	Putative transmembrane sugar transporter	BF0609	BF0609	Putative HlyD-family transporter	[TP0840-TP0965 (0.8653204)]
COG0477	COG0845	BF1714	BF1714	Putative major facilitator superfamily	BF3963	BF3963	Putative membrane fusion protein transporter	[TP0840-TP0965 (0.8653204)]
COG0477	COG0845	BF4054	BF4054	Putative transmembrane sugar transporter	BF2947	BF2947	Putative acriflavine resistance protein E	[TP0840-TP0965 (0.8653204)]
COG0477	COG0845	BF1315	BF1315	Putative transmembrane protein	BF3659	BF3659	Putative lipoprotein {UniProtKB/TrEMBL:Q5L989}	[TP0840-TP0965 (0.8653204)]
COG0477	COG0845	BF3708	CAH09388.1	Putative transport related, membrane protein	BF3811	BF3811	Putative hemolysin secretion transport system	[TP0840-TP0965 (0.8653204)]
COG0477	COG0845	BF3148	BF3148	Putative membrane protein	BF2947	BF2947	Putative acriflavine resistance protein E	[TP0840-TP0965 (0.8653204)]
COG0477	COG0845	BF0809	BF0809	Putative hexuronate transporter	BF2476	BF2476	Putative transport-related protein	[TP0840-TP0965 (0.8653204)]
COG0477	COG0845	BF4182	CAH09855.1	Putative transmembrane sugar transporter	BF2153	BF2153	Putative lipoprotein {UniProtKB/TrEMBL:Q5LDG3}	[TP0840-TP0965 (0.8653204)]
COG0477	COG0845	BF3105	BF3105	Putative transport related, membrane protein	BF3193	BF3193	Putative lipoprotein {UniProtKB/TrEMBL:Q5LAI5}	[TP0840-TP0965 (0.8653204)]
COG0477	COG0845	BF1315	BF1315	Putative transmembrane protein	BF2651	BF2651	Putative ABC transport system, lipoprotein	[TP0840-TP0965 (0.8653204)]
COG0477	COG0845	BF2357	BF2357	Putative sugar-transport membrane protein	BF0156	CAH05934.1	Putative AcrA/AcrE RND transport or HlyD	[TP0840-TP0965 (0.8653204)]
COG0477	COG0845	BF2357	BF2357	Putative sugar-transport membrane protein	BF0608	BF0608	Putative HlyD-family efflux transporter component	[TP0840-TP0965 (0.8653204)]
COG0477	COG0845	BF0858	BF0858	Putative sugar-proton symporter	BF0609	BF0609	Putative HlyD-family transporter	[TP0840-TP0965 (0.8653204)]
COG0477	COG0845	BF1985	BF1985	Putative transmembrane transporter protein	BF0156	CAH05934.1	Putative AcrA/AcrE RND transport or HlyD	[TP0840-TP0965 (0.8653204)]
COG0477	COG0845	BF0372	BF0372	Putative transmembrane permease	BF1935	BF1935	Putative HlyD family secretion protein	[TP0840-TP0965 (0.8653204)]
COG0477	COG0845	BF3486	BF3486	Putative transport-related, membrane protein	BF2452	BF2452	Putative membrane protein	[TP0840-TP0965 (0.8653204)]
COG0477	COG0845	BF2342	BF2342	Putative fosmidomycin resistance protein	BF2651	BF2651	Putative ABC transport system, lipoprotein	[TP0840-TP0965 (0.8653204)]
COG0477	COG0845	BF3486	BF3486	Putative transport-related, membrane protein	BF0609	BF0609	Putative HlyD-family transporter	[TP0840-TP0965 (0.8653204)]
COG0477	COG0845	BF1985	BF1985	Putative transmembrane transporter protein	BF0507	BF0507	Putative transport/efflux component protein	[TP0840-TP0965 (0.8653204)]
COG0477	COG0845	BF0372	BF0372	Putative transmembrane permease	BF3760	BF3760	Putative membrane protein	[TP0840-TP0965 (0.8653204)]
COG0477	COG0845	BF0372	BF0372	Putative transmembrane permease	BF1608	BF1608	Putative HlyD-family transporter component	[TP0840-TP0965 (0.8653204)]
COG0477	COG0845	BF3708	CAH09388.1	Putative transport related, membrane protein	BF2651	BF2651	Putative ABC transport system, lipoprotein	[TP0840-TP0965 (0.8653204)]
COG0477	COG0845	BF4325	BF4325	Putative transmembrane sugar transporter	BF3150	BF3150	Putative conserved lipoprotein	[TP0840-TP0965 (0.8653204)]
COG0477	COG0845	BF1349	BF1349	Putative transmembrane transporter permease	BF2452	BF2452	Putative membrane protein	[TP0840-TP0965 (0.8653204)]
COG0477	COG0845	BF0858	BF0858	Putative sugar-proton symporter	BF3193	BF3193	Putative lipoprotein {UniProtKB/TrEMBL:Q5LAI5}	[TP0840-TP0965 (0.8653204)]
COG0477	COG0845	BF2700	BF2700	Putative membrane protein	BF0507	BF0507	Putative transport/efflux component protein	[TP0840-TP0965 (0.8653204)]
COG0477	COG0845	BF4054	BF4054	Putative transmembrane sugar transporter	BF0609	BF0609	Putative HlyD-family transporter	[TP0840-TP0965 (0.8653204)]
COG0477	COG0845	BF3486	BF3486	Putative transport-related, membrane protein	BF1935	BF1935	Putative HlyD family secretion protein	[TP0840-TP0965 (0.8653204)]
COG0477	COG0845	BF3708	CAH09388.1	Putative transport related, membrane protein	BF0507	BF0507	Putative transport/efflux component protein	[TP0840-TP0965 (0.8653204)]
COG0477	COG0845	BF2357	BF2357	Putative sugar-transport membrane protein	BF4316	BF4316	Putative efflux transporter component	[TP0840-TP0965 (0.8653204)]
COG0477	COG0845	BF3148	BF3148	Putative membrane protein	BF3348	BF3348	Putative transport-related, exported protein	[TP0840-TP0965 (0.8653204)]
COG0477	COG0845	BF2930	BF2930	Putative antibiotic resistance transport membrane	BF2452	BF2452	Putative membrane protein	[TP0840-TP0965 (0.8653204)]
COG0477	COG0845	BF2357	BF2357	Putative sugar-transport membrane protein	BF3811	BF3811	Putative hemolysin secretion transport system	[TP0840-TP0965 (0.8653204)]
COG0477	COG0845	BF1315	BF1315	Putative transmembrane protein	BF2476	BF2476	Putative transport-related protein	[TP0840-TP0965 (0.8653204)]
COG0477	COG0845	BF2930	BF2930	Putative antibiotic resistance transport membrane	BF3193	BF3193	Putative lipoprotein {UniProtKB/TrEMBL:Q5LAI5}	[TP0840-TP0965 (0.8653204)]
COG0477	COG0845	BF2342	BF2342	Putative fosmidomycin resistance protein	BF3348	BF3348	Putative transport-related, exported protein	[TP0840-TP0965 (0.8653204)]
COG0477	COG0845	BF3148	BF3148	Putative membrane protein	BF1430	BF1430	Putative ABC transporter component protein	[TP0840-TP0965 (0.8653204)]
COG0477	COG0845	BF2342	BF2342	Putative fosmidomycin resistance protein	BF2529	BF2529	Putative exported protein	[TP0840-TP0965 (0.8653204)]
COG0477	COG0845	BF0687	BF0687	Putative efflux transporter bicyclomycin	BF2476	BF2476	Putative transport-related protein	[TP0840-TP0965 (0.8653204)]
COG0477	COG0845	BF0372	BF0372	Putative transmembrane permease	BF4316	BF4316	Putative efflux transporter component	[TP0840-TP0965 (0.8653204)]
COG0477	COG0845	BF2357	BF2357	Putative sugar-transport membrane protein	BF3851	BF3851	Putative membrane protein	[TP0840-TP0965 (0.8653204)]
COG0477	COG0845	BF1315	BF1315	Putative transmembrane protein	BF1935	BF1935	Putative HlyD family secretion protein	[TP0840-TP0965 (0.8653204)]
COG0477	COG0845	BF1714	BF1714	Putative major facilitator superfamily	BF3659	BF3659	Putative lipoprotein {UniProtKB/TrEMBL:Q5L989}	[TP0840-TP0965 (0.8653204)]
COG0477	COG0845	BF3105	BF3105	Putative transport related, membrane protein	BF3963	BF3963	Putative membrane fusion protein transporter	[TP0840-TP0965 (0.8653204)]
COG0477	COG0845	BF1985	BF1985	Putative transmembrane transporter protein	BF1935	BF1935	Putative HlyD family secretion protein	[TP0840-TP0965 (0.8653204)]
COG0477	COG0845	BF0809	BF0809	Putative hexuronate transporter	BF1608	BF1608	Putative HlyD-family transporter component	[TP0840-TP0965 (0.8653204)]
COG0477	COG0845	BF2930	BF2930	Putative antibiotic resistance transport membrane	BF3659	BF3659	Putative lipoprotein {UniProtKB/TrEMBL:Q5L989}	[TP0840-TP0965 (0.8653204)]
COG0477	COG0845	BF3486	BF3486	Putative transport-related, membrane protein	BF2529	BF2529	Putative exported protein	[TP0840-TP0965 (0.8653204)]
COG0477	COG0845	BF2379	CAH08077.1	Putative membrane protein	BF2452	BF2452	Putative membrane protein	[TP0840-TP0965 (0.8653204)]
COG0477	COG0845	BF0372	BF0372	Putative transmembrane permease	BF3348	BF3348	Putative transport-related, exported protein	[TP0840-TP0965 (0.8653204)]
COG0477	COG0845	BF0372	BF0372	Putative transmembrane permease	BF2947	BF2947	Putative acriflavine resistance protein E	[TP0840-TP0965 (0.8653204)]
COG0477	COG0845	BF4182	CAH09855.1	Putative transmembrane sugar transporter	BF1430	BF1430	Putative ABC transporter component protein	[TP0840-TP0965 (0.8653204)]
COG0477	COG0845	BF4182	CAH09855.1	Putative transmembrane sugar transporter	BF3150	BF3150	Putative conserved lipoprotein	[TP0840-TP0965 (0.8653204)]
COG0477	COG0845	BF0372	BF0372	Putative transmembrane permease	BF2476	BF2476	Putative transport-related protein	[TP0840-TP0965 (0.8653204)]
COG0477	COG0845	BF0858	BF0858	Putative sugar-proton symporter	BF3365	BF3365	Putative metal transport-related, exported	[TP0840-TP0965 (0.8653204)]
COG0477	COG0845	BF2379	CAH08077.1	Putative membrane protein	BF3150	BF3150	Putative conserved lipoprotein	[TP0840-TP0965 (0.8653204)]
COG0477	COG0845	BF0372	BF0372	Putative transmembrane permease	BF3963	BF3963	Putative membrane fusion protein transporter	[TP0840-TP0965 (0.8653204)]
COG0477	COG0845	BF4182	CAH09855.1	Putative transmembrane sugar transporter	BF3851	BF3851	Putative membrane protein	[TP0840-TP0965 (0.8653204)]
COG0477	COG0845	BF4325	BF4325	Putative transmembrane sugar transporter	BF1430	BF1430	Putative ABC transporter component protein	[TP0840-TP0965 (0.8653204)]
COG0477	COG0845	BF2930	BF2930	Putative antibiotic resistance transport membrane	BF2153	BF2153	Putative lipoprotein {UniProtKB/TrEMBL:Q5LDG3}	[TP0840-TP0965 (0.8653204)]
COG0477	COG0845	BF2357	BF2357	Putative sugar-transport membrane protein	BF3193	BF3193	Putative lipoprotein {UniProtKB/TrEMBL:Q5LAI5}	[TP0840-TP0965 (0.8653204)]
COG0477	COG0845	BF2930	BF2930	Putative antibiotic resistance transport membrane	BF0609	BF0609	Putative HlyD-family transporter	[TP0840-TP0965 (0.8653204)]
COG0477	COG0845	BF3148	BF3148	Putative membrane protein	BF2452	BF2452	Putative membrane protein	[TP0840-TP0965 (0.8653204)]
COG0477	COG0845	BF0372	BF0372	Putative transmembrane permease	BF0507	BF0507	Putative transport/efflux component protein	[TP0840-TP0965 (0.8653204)]
COG0477	COG0845	BF2357	BF2357	Putative sugar-transport membrane protein	BF1430	BF1430	Putative ABC transporter component protein	[TP0840-TP0965 (0.8653204)]
COG0477	COG0845	BF2357	BF2357	Putative sugar-transport membrane protein	BF2947	BF2947	Putative acriflavine resistance protein E	[TP0840-TP0965 (0.8653204)]
COG0477	COG0845	BF4054	BF4054	Putative transmembrane sugar transporter	BF1430	BF1430	Putative ABC transporter component protein	[TP0840-TP0965 (0.8653204)]
COG0477	COG0845	BF2700	BF2700	Putative membrane protein	BF2947	BF2947	Putative acriflavine resistance protein E	[TP0840-TP0965 (0.8653204)]
COG0477	COG0845	BF1349	BF1349	Putative transmembrane transporter permease	BF4316	BF4316	Putative efflux transporter component	[TP0840-TP0965 (0.8653204)]
COG0477	COG0845	BF2379	CAH08077.1	Putative membrane protein	BF0156	CAH05934.1	Putative AcrA/AcrE RND transport or HlyD	[TP0840-TP0965 (0.8653204)]
COG0477	COG0845	BF0858	BF0858	Putative sugar-proton symporter	BF4316	BF4316	Putative efflux transporter component	[TP0840-TP0965 (0.8653204)]
COG0477	COG0845	BF0372	BF0372	Putative transmembrane permease	BF3511	BF3511	Putative metal resistance related exported	[TP0840-TP0965 (0.8653204)]
COG0477	COG0845	BF2379	CAH08077.1	Putative membrane protein	BF2651	BF2651	Putative ABC transport system, lipoprotein	[TP0840-TP0965 (0.8653204)]
COG0477	COG0845	BF1985	BF1985	Putative transmembrane transporter protein	BF3365	BF3365	Putative metal transport-related, exported	[TP0840-TP0965 (0.8653204)]
COG0477	COG0845	BF0372	BF0372	Putative transmembrane permease	BF0608	BF0608	Putative HlyD-family efflux transporter component	[TP0840-TP0965 (0.8653204)]
COG0477	COG0845	BF1349	BF1349	Putative transmembrane transporter permease	BF2239	BF2239	Putative cation efflux-related lipoprotein	[TP0840-TP0965 (0.8653204)]
COG0477	COG0845	BF0858	BF0858	Putative sugar-proton symporter	BF3851	BF3851	Putative membrane protein	[TP0840-TP0965 (0.8653204)]
COG0477	COG0845	BF2342	BF2342	Putative fosmidomycin resistance protein	BF3193	BF3193	Putative lipoprotein {UniProtKB/TrEMBL:Q5LAI5}	[TP0840-TP0965 (0.8653204)]
COG0477	COG0845	BF2357	BF2357	Putative sugar-transport membrane protein	BF2239	BF2239	Putative cation efflux-related lipoprotein	[TP0840-TP0965 (0.8653204)]
COG0477	COG0845	BF4054	BF4054	Putative transmembrane sugar transporter	BF2529	BF2529	Putative exported protein	[TP0840-TP0965 (0.8653204)]
COG0477	COG0845	BF2700	BF2700	Putative membrane protein	BF0608	BF0608	Putative HlyD-family efflux transporter component	[TP0840-TP0965 (0.8653204)]
COG0477	COG0845	BF2930	BF2930	Putative antibiotic resistance transport membrane	BF0156	CAH05934.1	Putative AcrA/AcrE RND transport or HlyD	[TP0840-TP0965 (0.8653204)]
COG0477	COG0845	BF0687	BF0687	Putative efflux transporter bicyclomycin	BF1935	BF1935	Putative HlyD family secretion protein	[TP0840-TP0965 (0.8653204)]
COG0477	COG0845	BF0372	BF0372	Putative transmembrane permease	BF0156	CAH05934.1	Putative AcrA/AcrE RND transport or HlyD	[TP0840-TP0965 (0.8653204)]
COG0477	COG0845	BF1349	BF1349	Putative transmembrane transporter permease	BF0507	BF0507	Putative transport/efflux component protein	[TP0840-TP0965 (0.8653204)]
COG0477	COG0845	BF3105	BF3105	Putative transport related, membrane protein	BF0609	BF0609	Putative HlyD-family transporter	[TP0840-TP0965 (0.8653204)]
COG0477	COG0845	BF3148	BF3148	Putative membrane protein	BF3963	BF3963	Putative membrane fusion protein transporter	[TP0840-TP0965 (0.8653204)]
COG0477	COG0845	BF0809	BF0809	Putative hexuronate transporter	BF2153	BF2153	Putative lipoprotein {UniProtKB/TrEMBL:Q5LDG3}	[TP0840-TP0965 (0.8653204)]
COG0477	COG0845	BF4182	CAH09855.1	Putative transmembrane sugar transporter	BF2529	BF2529	Putative exported protein	[TP0840-TP0965 (0.8653204)]
COG0477	COG0845	BF3708	CAH09388.1	Putative transport related, membrane protein	BF3851	BF3851	Putative membrane protein	[TP0840-TP0965 (0.8653204)]
COG0477	COG0845	BF1315	BF1315	Putative transmembrane protein	BF3348	BF3348	Putative transport-related, exported protein	[TP0840-TP0965 (0.8653204)]
COG0477	COG0845	BF0858	BF0858	Putative sugar-proton symporter	BF2476	BF2476	Putative transport-related protein	[TP0840-TP0965 (0.8653204)]
COG0477	COG0845	BF0372	BF0372	Putative transmembrane permease	BF3811	BF3811	Putative hemolysin secretion transport system	[TP0840-TP0965 (0.8653204)]
COG0477	COG0845	BF4054	BF4054	Putative transmembrane sugar transporter	BF3365	BF3365	Putative metal transport-related, exported	[TP0840-TP0965 (0.8653204)]
COG0477	COG0845	BF3486	BF3486	Putative transport-related, membrane protein	BF2947	BF2947	Putative acriflavine resistance protein E	[TP0840-TP0965 (0.8653204)]
COG0477	COG0845	BF1315	BF1315	Putative transmembrane protein	BF1430	BF1430	Putative ABC transporter component protein	[TP0840-TP0965 (0.8653204)]
COG0477	COG0845	BF2342	BF2342	Putative fosmidomycin resistance protein	BF1935	BF1935	Putative HlyD family secretion protein	[TP0840-TP0965 (0.8653204)]
COG0477	COG0845	BF2379	CAH08077.1	Putative membrane protein	BF3193	BF3193	Putative lipoprotein {UniProtKB/TrEMBL:Q5LAI5}	[TP0840-TP0965 (0.8653204)]
COG0477	COG0845	BF0687	BF0687	Putative efflux transporter bicyclomycin	BF3760	BF3760	Putative membrane protein	[TP0840-TP0965 (0.8653204)]
COG0477	COG0845	BF4182	CAH09855.1	Putative transmembrane sugar transporter	BF3659	BF3659	Putative lipoprotein {UniProtKB/TrEMBL:Q5L989}	[TP0840-TP0965 (0.8653204)]
COG0477	COG0845	BF0687	BF0687	Putative efflux transporter bicyclomycin	BF3963	BF3963	Putative membrane fusion protein transporter	[TP0840-TP0965 (0.8653204)]
COG0477	COG0845	BF1315	BF1315	Putative transmembrane protein	BF3963	BF3963	Putative membrane fusion protein transporter	[TP0840-TP0965 (0.8653204)]
COG0477	COG0845	BF3708	CAH09388.1	Putative transport related, membrane protein	BF3150	BF3150	Putative conserved lipoprotein	[TP0840-TP0965 (0.8653204)]
COG0477	COG0845	BF1714	BF1714	Putative major facilitator superfamily	BF3760	BF3760	Putative membrane protein	[TP0840-TP0965 (0.8653204)]
COG0477	COG0845	BF1315	BF1315	Putative transmembrane protein	BF2987	BF2987	Putative ABC transport system, lipoprotein	[TP0840-TP0965 (0.8653204)]
COG0477	COG0845	BF4182	CAH09855.1	Putative transmembrane sugar transporter	BF0156	CAH05934.1	Putative AcrA/AcrE RND transport or HlyD	[TP0840-TP0965 (0.8653204)]
COG0477	COG0845	BF0809	BF0809	Putative hexuronate transporter	BF3963	BF3963	Putative membrane fusion protein transporter	[TP0840-TP0965 (0.8653204)]
COG0477	COG0845	BF0809	BF0809	Putative hexuronate transporter	BF3511	BF3511	Putative metal resistance related exported	[TP0840-TP0965 (0.8653204)]
COG0477	COG0845	BF2357	BF2357	Putative sugar-transport membrane protein	BF2476	BF2476	Putative transport-related protein	[TP0840-TP0965 (0.8653204)]
COG0477	COG0845	BF3486	BF3486	Putative transport-related, membrane protein	BF2153	BF2153	Putative lipoprotein {UniProtKB/TrEMBL:Q5LDG3}	[TP0840-TP0965 (0.8653204)]
COG0477	COG0845	BF2379	CAH08077.1	Putative membrane protein	BF3963	BF3963	Putative membrane fusion protein transporter	[TP0840-TP0965 (0.8653204)]
COG0477	COG0845	BF0809	BF0809	Putative hexuronate transporter	BF3348	BF3348	Putative transport-related, exported protein	[TP0840-TP0965 (0.8653204)]
COG0477	COG0845	BF3148	BF3148	Putative membrane protein	BF3365	BF3365	Putative metal transport-related, exported	[TP0840-TP0965 (0.8653204)]
COG0477	COG0845	BF2700	BF2700	Putative membrane protein	BF2239	BF2239	Putative cation efflux-related lipoprotein	[TP0840-TP0965 (0.8653204)]
COG0477	COG0845	BF0809	BF0809	Putative hexuronate transporter	BF3811	BF3811	Putative hemolysin secretion transport system	[TP0840-TP0965 (0.8653204)]
COG0477	COG0845	BF4325	BF4325	Putative transmembrane sugar transporter	BF3348	BF3348	Putative transport-related, exported protein	[TP0840-TP0965 (0.8653204)]
COG0477	COG0845	BF0687	BF0687	Putative efflux transporter bicyclomycin	BF3365	BF3365	Putative metal transport-related, exported	[TP0840-TP0965 (0.8653204)]
COG0477	COG0845	BF2342	BF2342	Putative fosmidomycin resistance protein	BF3659	BF3659	Putative lipoprotein {UniProtKB/TrEMBL:Q5L989}	[TP0840-TP0965 (0.8653204)]
COG0477	COG0845	BF1985	BF1985	Putative transmembrane transporter protein	BF3851	BF3851	Putative membrane protein	[TP0840-TP0965 (0.8653204)]
COG0477	COG0845	BF1985	BF1985	Putative transmembrane transporter protein	BF2476	BF2476	Putative transport-related protein	[TP0840-TP0965 (0.8653204)]
COG0477	COG0845	BF0687	BF0687	Putative efflux transporter bicyclomycin	BF1430	BF1430	Putative ABC transporter component protein	[TP0840-TP0965 (0.8653204)]
COG0477	COG0845	BF2379	CAH08077.1	Putative membrane protein	BF0609	BF0609	Putative HlyD-family transporter	[TP0840-TP0965 (0.8653204)]
COG0477	COG0845	BF1985	BF1985	Putative transmembrane transporter protein	BF3659	BF3659	Putative lipoprotein {UniProtKB/TrEMBL:Q5L989}	[TP0840-TP0965 (0.8653204)]
COG0477	COG0845	BF3105	BF3105	Putative transport related, membrane protein	BF4316	BF4316	Putative efflux transporter component	[TP0840-TP0965 (0.8653204)]
COG0477	COG0845	BF3486	BF3486	Putative transport-related, membrane protein	BF4316	BF4316	Putative efflux transporter component	[TP0840-TP0965 (0.8653204)]
COG0477	COG0845	BF1985	BF1985	Putative transmembrane transporter protein	BF2987	BF2987	Putative ABC transport system, lipoprotein	[TP0840-TP0965 (0.8653204)]
COG0477	COG0845	BF2379	CAH08077.1	Putative membrane protein	BF2947	BF2947	Putative acriflavine resistance protein E	[TP0840-TP0965 (0.8653204)]
COG0477	COG0845	BF0809	BF0809	Putative hexuronate transporter	BF2529	BF2529	Putative exported protein	[TP0840-TP0965 (0.8653204)]
COG0477	COG0845	BF0687	BF0687	Putative efflux transporter bicyclomycin	BF2153	BF2153	Putative lipoprotein {UniProtKB/TrEMBL:Q5LDG3}	[TP0840-TP0965 (0.8653204)]
COG0477	COG0845	BF3105	BF3105	Putative transport related, membrane protein	BF2452	BF2452	Putative membrane protein	[TP0840-TP0965 (0.8653204)]
COG0477	COG0845	BF2342	BF2342	Putative fosmidomycin resistance protein	BF0507	BF0507	Putative transport/efflux component protein	[TP0840-TP0965 (0.8653204)]
COG0477	COG0845	BF2357	BF2357	Putative sugar-transport membrane protein	BF2651	BF2651	Putative ABC transport system, lipoprotein	[TP0840-TP0965 (0.8653204)]
COG0477	COG0845	BF1985	BF1985	Putative transmembrane transporter protein	BF3348	BF3348	Putative transport-related, exported protein	[TP0840-TP0965 (0.8653204)]
COG0477	COG0845	BF4054	BF4054	Putative transmembrane sugar transporter	BF3150	BF3150	Putative conserved lipoprotein	[TP0840-TP0965 (0.8653204)]
COG0477	COG0845	BF0687	BF0687	Putative efflux transporter bicyclomycin	BF2239	BF2239	Putative cation efflux-related lipoprotein	[TP0840-TP0965 (0.8653204)]
COG0477	COG0845	BF2700	BF2700	Putative membrane protein	BF3150	BF3150	Putative conserved lipoprotein	[TP0840-TP0965 (0.8653204)]
COG0477	COG0845	BF1985	BF1985	Putative transmembrane transporter protein	BF3150	BF3150	Putative conserved lipoprotein	[TP0840-TP0965 (0.8653204)]
COG0477	COG0845	BF0809	BF0809	Putative hexuronate transporter	BF1935	BF1935	Putative HlyD family secretion protein	[TP0840-TP0965 (0.8653204)]
COG0477	COG0845	BF4325	BF4325	Putative transmembrane sugar transporter	BF3963	BF3963	Putative membrane fusion protein transporter	[TP0840-TP0965 (0.8653204)]
COG0477	COG0845	BF1315	BF1315	Putative transmembrane protein	BF0507	BF0507	Putative transport/efflux component protein	[TP0840-TP0965 (0.8653204)]
COG0477	COG0845	BF1714	BF1714	Putative major facilitator superfamily	BF0608	BF0608	Putative HlyD-family efflux transporter component	[TP0840-TP0965 (0.8653204)]
COG0477	COG0845	BF2379	CAH08077.1	Putative membrane protein	BF2529	BF2529	Putative exported protein	[TP0840-TP0965 (0.8653204)]
COG0477	COG0845	BF1985	BF1985	Putative transmembrane transporter protein	BF3511	BF3511	Putative metal resistance related exported	[TP0840-TP0965 (0.8653204)]
COG0477	COG0845	BF0372	BF0372	Putative transmembrane permease	BF3851	BF3851	Putative membrane protein	[TP0840-TP0965 (0.8653204)]
COG0477	COG0845	BF1315	BF1315	Putative transmembrane protein	BF0156	CAH05934.1	Putative AcrA/AcrE RND transport or HlyD	[TP0840-TP0965 (0.8653204)]
COG0477	COG0845	BF0372	BF0372	Putative transmembrane permease	BF2239	BF2239	Putative cation efflux-related lipoprotein	[TP0840-TP0965 (0.8653204)]
COG0477	COG0845	BF2357	BF2357	Putative sugar-transport membrane protein	BF0507	BF0507	Putative transport/efflux component protein	[TP0840-TP0965 (0.8653204)]
COG0477	COG0845	BF3486	BF3486	Putative transport-related, membrane protein	BF3659	BF3659	Putative lipoprotein {UniProtKB/TrEMBL:Q5L989}	[TP0840-TP0965 (0.8653204)]
COG0477	COG0845	BF2930	BF2930	Putative antibiotic resistance transport membrane	BF3811	BF3811	Putative hemolysin secretion transport system	[TP0840-TP0965 (0.8653204)]
COG0477	COG0845	BF1349	BF1349	Putative transmembrane transporter permease	BF3193	BF3193	Putative lipoprotein {UniProtKB/TrEMBL:Q5LAI5}	[TP0840-TP0965 (0.8653204)]
COG0477	COG0845	BF3708	CAH09388.1	Putative transport related, membrane protein	BF3659	BF3659	Putative lipoprotein {UniProtKB/TrEMBL:Q5L989}	[TP0840-TP0965 (0.8653204)]
COG0477	COG0845	BF4054	BF4054	Putative transmembrane sugar transporter	BF0156	CAH05934.1	Putative AcrA/AcrE RND transport or HlyD	[TP0840-TP0965 (0.8653204)]
COG0477	COG0845	BF4182	CAH09855.1	Putative transmembrane sugar transporter	BF3365	BF3365	Putative metal transport-related, exported	[TP0840-TP0965 (0.8653204)]
COG0477	COG0845	BF1315	BF1315	Putative transmembrane protein	BF0608	BF0608	Putative HlyD-family efflux transporter component	[TP0840-TP0965 (0.8653204)]
COG0477	COG0845	BF4054	BF4054	Putative transmembrane sugar transporter	BF0507	BF0507	Putative transport/efflux component protein	[TP0840-TP0965 (0.8653204)]
COG0477	COG0845	BF4054	BF4054	Putative transmembrane sugar transporter	BF3659	BF3659	Putative lipoprotein {UniProtKB/TrEMBL:Q5L989}	[TP0840-TP0965 (0.8653204)]
COG0477	COG0845	BF3486	BF3486	Putative transport-related, membrane protein	BF3963	BF3963	Putative membrane fusion protein transporter	[TP0840-TP0965 (0.8653204)]
COG0477	COG0845	BF0858	BF0858	Putative sugar-proton symporter	BF0608	BF0608	Putative HlyD-family efflux transporter component	[TP0840-TP0965 (0.8653204)]
COG0477	COG0845	BF3486	BF3486	Putative transport-related, membrane protein	BF2987	BF2987	Putative ABC transport system, lipoprotein	[TP0840-TP0965 (0.8653204)]
COG0477	COG0845	BF3105	BF3105	Putative transport related, membrane protein	BF3365	BF3365	Putative metal transport-related, exported	[TP0840-TP0965 (0.8653204)]
COG0477	COG0845	BF1714	BF1714	Putative major facilitator superfamily	BF2947	BF2947	Putative acriflavine resistance protein E	[TP0840-TP0965 (0.8653204)]
COG0477	COG0845	BF3148	BF3148	Putative membrane protein	BF1608	BF1608	Putative HlyD-family transporter component	[TP0840-TP0965 (0.8653204)]
COG0477	COG0845	BF0687	BF0687	Putative efflux transporter bicyclomycin	BF3811	BF3811	Putative hemolysin secretion transport system	[TP0840-TP0965 (0.8653204)]
COG0477	COG0845	BF3148	BF3148	Putative membrane protein	BF0609	BF0609	Putative HlyD-family transporter	[TP0840-TP0965 (0.8653204)]
COG0477	COG0845	BF0858	BF0858	Putative sugar-proton symporter	BF3760	BF3760	Putative membrane protein	[TP0840-TP0965 (0.8653204)]
COG0477	COG0845	BF1985	BF1985	Putative transmembrane transporter protein	BF2651	BF2651	Putative ABC transport system, lipoprotein	[TP0840-TP0965 (0.8653204)]
COG0477	COG0845	BF3708	CAH09388.1	Putative transport related, membrane protein	BF1608	BF1608	Putative HlyD-family transporter component	[TP0840-TP0965 (0.8653204)]
COG0477	COG0845	BF1349	BF1349	Putative transmembrane transporter permease	BF3963	BF3963	Putative membrane fusion protein transporter	[TP0840-TP0965 (0.8653204)]
COG0477	COG0845	BF3148	BF3148	Putative membrane protein	BF4316	BF4316	Putative efflux transporter component	[TP0840-TP0965 (0.8653204)]
COG0477	COG0845	BF1985	BF1985	Putative transmembrane transporter protein	BF1430	BF1430	Putative ABC transporter component protein	[TP0840-TP0965 (0.8653204)]
COG0477	COG0845	BF1349	BF1349	Putative transmembrane transporter permease	BF3760	BF3760	Putative membrane protein	[TP0840-TP0965 (0.8653204)]
COG0477	COG0845	BF4182	CAH09855.1	Putative transmembrane sugar transporter	BF3760	BF3760	Putative membrane protein	[TP0840-TP0965 (0.8653204)]
COG0477	COG0845	BF0687	BF0687	Putative efflux transporter bicyclomycin	BF2651	BF2651	Putative ABC transport system, lipoprotein	[TP0840-TP0965 (0.8653204)]
COG0477	COG0845	BF0809	BF0809	Putative hexuronate transporter	BF3193	BF3193	Putative lipoprotein {UniProtKB/TrEMBL:Q5LAI5}	[TP0840-TP0965 (0.8653204)]
COG0477	COG0845	BF0687	BF0687	Putative efflux transporter bicyclomycin	BF3348	BF3348	Putative transport-related, exported protein	[TP0840-TP0965 (0.8653204)]
COG0477	COG0845	BF1349	BF1349	Putative transmembrane transporter permease	BF2153	BF2153	Putative lipoprotein {UniProtKB/TrEMBL:Q5LDG3}	[TP0840-TP0965 (0.8653204)]
COG0477	COG0845	BF2342	BF2342	Putative fosmidomycin resistance protein	BF3851	BF3851	Putative membrane protein	[TP0840-TP0965 (0.8653204)]
COG0477	COG0845	BF4325	BF4325	Putative transmembrane sugar transporter	BF3365	BF3365	Putative metal transport-related, exported	[TP0840-TP0965 (0.8653204)]
COG0477	COG0845	BF2342	BF2342	Putative fosmidomycin resistance protein	BF3963	BF3963	Putative membrane fusion protein transporter	[TP0840-TP0965 (0.8653204)]
COG0477	COG0845	BF0809	BF0809	Putative hexuronate transporter	BF4316	BF4316	Putative efflux transporter component	[TP0840-TP0965 (0.8653204)]
COG0477	COG0845	BF3708	CAH09388.1	Putative transport related, membrane protein	BF0609	BF0609	Putative HlyD-family transporter	[TP0840-TP0965 (0.8653204)]
COG0477	COG0845	BF3486	BF3486	Putative transport-related, membrane protein	BF1430	BF1430	Putative ABC transporter component protein	[TP0840-TP0965 (0.8653204)]
COG0477	COG0845	BF4054	BF4054	Putative transmembrane sugar transporter	BF3963	BF3963	Putative membrane fusion protein transporter	[TP0840-TP0965 (0.8653204)]
COG0477	COG0845	BF1315	BF1315	Putative transmembrane protein	BF2153	BF2153	Putative lipoprotein {UniProtKB/TrEMBL:Q5LDG3}	[TP0840-TP0965 (0.8653204)]
COG0477	COG0845	BF4182	CAH09855.1	Putative transmembrane sugar transporter	BF2947	BF2947	Putative acriflavine resistance protein E	[TP0840-TP0965 (0.8653204)]
COG0477	COG0845	BF1985	BF1985	Putative transmembrane transporter protein	BF0608	BF0608	Putative HlyD-family efflux transporter component	[TP0840-TP0965 (0.8653204)]
COG0477	COG0845	BF2930	BF2930	Putative antibiotic resistance transport membrane	BF2651	BF2651	Putative ABC transport system, lipoprotein	[TP0840-TP0965 (0.8653204)]
COG0477	COG0845	BF3708	CAH09388.1	Putative transport related, membrane protein	BF2529	BF2529	Putative exported protein	[TP0840-TP0965 (0.8653204)]
COG0477	COG0845	BF0687	BF0687	Putative efflux transporter bicyclomycin	BF0609	BF0609	Putative HlyD-family transporter	[TP0840-TP0965 (0.8653204)]
COG0477	COG0845	BF3708	CAH09388.1	Putative transport related, membrane protein	BF2239	BF2239	Putative cation efflux-related lipoprotein	[TP0840-TP0965 (0.8653204)]
COG0477	COG0845	BF1349	BF1349	Putative transmembrane transporter permease	BF3348	BF3348	Putative transport-related, exported protein	[TP0840-TP0965 (0.8653204)]
COG0477	COG0845	BF0858	BF0858	Putative sugar-proton symporter	BF3963	BF3963	Putative membrane fusion protein transporter	[TP0840-TP0965 (0.8653204)]
COG0477	COG0845	BF3148	BF3148	Putative membrane protein	BF3659	BF3659	Putative lipoprotein {UniProtKB/TrEMBL:Q5L989}	[TP0840-TP0965 (0.8653204)]
COG0477	COG0845	BF3486	BF3486	Putative transport-related, membrane protein	BF3365	BF3365	Putative metal transport-related, exported	[TP0840-TP0965 (0.8653204)]
COG0477	COG0845	BF0858	BF0858	Putative sugar-proton symporter	BF3348	BF3348	Putative transport-related, exported protein	[TP0840-TP0965 (0.8653204)]
COG0477	COG0845	BF3486	BF3486	Putative transport-related, membrane protein	BF0156	CAH05934.1	Putative AcrA/AcrE RND transport or HlyD	[TP0840-TP0965 (0.8653204)]
COG0477	COG0845	BF1349	BF1349	Putative transmembrane transporter permease	BF1608	BF1608	Putative HlyD-family transporter component	[TP0840-TP0965 (0.8653204)]
COG0477	COG0845	BF3708	CAH09388.1	Putative transport related, membrane protein	BF1935	BF1935	Putative HlyD family secretion protein	[TP0840-TP0965 (0.8653204)]
COG0477	COG0845	BF3105	BF3105	Putative transport related, membrane protein	BF0507	BF0507	Putative transport/efflux component protein	[TP0840-TP0965 (0.8653204)]
COG0477	COG0845	BF1985	BF1985	Putative transmembrane transporter protein	BF2947	BF2947	Putative acriflavine resistance protein E	[TP0840-TP0965 (0.8653204)]
COG0477	COG0845	BF1349	BF1349	Putative transmembrane transporter permease	BF1935	BF1935	Putative HlyD family secretion protein	[TP0840-TP0965 (0.8653204)]
COG0477	COG0845	BF4054	BF4054	Putative transmembrane sugar transporter	BF3760	BF3760	Putative membrane protein	[TP0840-TP0965 (0.8653204)]
COG0477	COG0845	BF2930	BF2930	Putative antibiotic resistance transport membrane	BF2987	BF2987	Putative ABC transport system, lipoprotein	[TP0840-TP0965 (0.8653204)]
COG0477	COG0845	BF0809	BF0809	Putative hexuronate transporter	BF0608	BF0608	Putative HlyD-family efflux transporter component	[TP0840-TP0965 (0.8653204)]
COG0477	COG0845	BF3708	CAH09388.1	Putative transport related, membrane protein	BF3963	BF3963	Putative membrane fusion protein transporter	[TP0840-TP0965 (0.8653204)]
COG0477	COG0845	BF1349	BF1349	Putative transmembrane transporter permease	BF3511	BF3511	Putative metal resistance related exported	[TP0840-TP0965 (0.8653204)]
COG0477	COG0845	BF1349	BF1349	Putative transmembrane transporter permease	BF2987	BF2987	Putative ABC transport system, lipoprotein	[TP0840-TP0965 (0.8653204)]
COG0477	COG0845	BF2700	BF2700	Putative membrane protein	BF2651	BF2651	Putative ABC transport system, lipoprotein	[TP0840-TP0965 (0.8653204)]
COG0477	COG0845	BF1349	BF1349	Putative transmembrane transporter permease	BF3150	BF3150	Putative conserved lipoprotein	[TP0840-TP0965 (0.8653204)]
COG0477	COG0845	BF0809	BF0809	Putative hexuronate transporter	BF0507	BF0507	Putative transport/efflux component protein	[TP0840-TP0965 (0.8653204)]
COG0477	COG0845	BF3148	BF3148	Putative membrane protein	BF3150	BF3150	Putative conserved lipoprotein	[TP0840-TP0965 (0.8653204)]
COG0477	COG0845	BF2930	BF2930	Putative antibiotic resistance transport membrane	BF2947	BF2947	Putative acriflavine resistance protein E	[TP0840-TP0965 (0.8653204)]
COG0477	COG0845	BF1714	BF1714	Putative major facilitator superfamily	BF2529	BF2529	Putative exported protein	[TP0840-TP0965 (0.8653204)]
COG0477	COG0845	BF2342	BF2342	Putative fosmidomycin resistance protein	BF2476	BF2476	Putative transport-related protein	[TP0840-TP0965 (0.8653204)]
COG0477	COG0845	BF0858	BF0858	Putative sugar-proton symporter	BF1935	BF1935	Putative HlyD family secretion protein	[TP0840-TP0965 (0.8653204)]
COG0477	COG0845	BF3486	BF3486	Putative transport-related, membrane protein	BF0608	BF0608	Putative HlyD-family efflux transporter component	[TP0840-TP0965 (0.8653204)]
COG0477	COG0845	BF1714	BF1714	Putative major facilitator superfamily	BF3511	BF3511	Putative metal resistance related exported	[TP0840-TP0965 (0.8653204)]
COG0477	COG0845	BF1985	BF1985	Putative transmembrane transporter protein	BF2239	BF2239	Putative cation efflux-related lipoprotein	[TP0840-TP0965 (0.8653204)]
COG0477	COG0845	BF4182	CAH09855.1	Putative transmembrane sugar transporter	BF0608	BF0608	Putative HlyD-family efflux transporter component	[TP0840-TP0965 (0.8653204)]
COG0477	COG0845	BF3105	BF3105	Putative transport related, membrane protein	BF3851	BF3851	Putative membrane protein	[TP0840-TP0965 (0.8653204)]
COG0477	COG0845	BF3105	BF3105	Putative transport related, membrane protein	BF3150	BF3150	Putative conserved lipoprotein	[TP0840-TP0965 (0.8653204)]
COG0477	COG0845	BF1714	BF1714	Putative major facilitator superfamily	BF3150	BF3150	Putative conserved lipoprotein	[TP0840-TP0965 (0.8653204)]
COG0477	COG0845	BF3708	CAH09388.1	Putative transport related, membrane protein	BF2476	BF2476	Putative transport-related protein	[TP0840-TP0965 (0.8653204)]
COG0477	COG0845	BF2379	CAH08077.1	Putative membrane protein	BF1935	BF1935	Putative HlyD family secretion protein	[TP0840-TP0965 (0.8653204)]
COG0477	COG0845	BF3486	BF3486	Putative transport-related, membrane protein	BF2239	BF2239	Putative cation efflux-related lipoprotein	[TP0840-TP0965 (0.8653204)]
COG0477	COG0845	BF2342	BF2342	Putative fosmidomycin resistance protein	BF2153	BF2153	Putative lipoprotein {UniProtKB/TrEMBL:Q5LDG3}	[TP0840-TP0965 (0.8653204)]
COG0477	COG0845	BF3148	BF3148	Putative membrane protein	BF3511	BF3511	Putative metal resistance related exported	[TP0840-TP0965 (0.8653204)]
COG0477	COG0845	BF4054	BF4054	Putative transmembrane sugar transporter	BF0608	BF0608	Putative HlyD-family efflux transporter component	[TP0840-TP0965 (0.8653204)]
COG0477	COG0845	BF2700	BF2700	Putative membrane protein	BF2529	BF2529	Putative exported protein	[TP0840-TP0965 (0.8653204)]
COG0477	COG0845	BF3486	BF3486	Putative transport-related, membrane protein	BF3150	BF3150	Putative conserved lipoprotein	[TP0840-TP0965 (0.8653204)]
COG0477	COG0845	BF2379	CAH08077.1	Putative membrane protein	BF2153	BF2153	Putative lipoprotein {UniProtKB/TrEMBL:Q5LDG3}	[TP0840-TP0965 (0.8653204)]
COG0477	COG0845	BF1714	BF1714	Putative major facilitator superfamily	BF2476	BF2476	Putative transport-related protein	[TP0840-TP0965 (0.8653204)]
COG0477	COG0845	BF4325	BF4325	Putative transmembrane sugar transporter	BF2452	BF2452	Putative membrane protein	[TP0840-TP0965 (0.8653204)]
COG0477	COG0845	BF2379	CAH08077.1	Putative membrane protein	BF0507	BF0507	Putative transport/efflux component protein	[TP0840-TP0965 (0.8653204)]
COG0477	COG0845	BF3105	BF3105	Putative transport related, membrane protein	BF3811	BF3811	Putative hemolysin secretion transport system	[TP0840-TP0965 (0.8653204)]
COG0477	COG0845	BF2700	BF2700	Putative membrane protein	BF3511	BF3511	Putative metal resistance related exported	[TP0840-TP0965 (0.8653204)]
COG0477	COG0845	BF2357	BF2357	Putative sugar-transport membrane protein	BF3963	BF3963	Putative membrane fusion protein transporter	[TP0840-TP0965 (0.8653204)]
COG0477	COG0845	BF4325	BF4325	Putative transmembrane sugar transporter	BF2239	BF2239	Putative cation efflux-related lipoprotein	[TP0840-TP0965 (0.8653204)]
COG0477	COG0845	BF3148	BF3148	Putative membrane protein	BF2987	BF2987	Putative ABC transport system, lipoprotein	[TP0840-TP0965 (0.8653204)]
COG0477	COG0845	BF3708	CAH09388.1	Putative transport related, membrane protein	BF2452	BF2452	Putative membrane protein	[TP0840-TP0965 (0.8653204)]
COG0477	COG0845	BF2379	CAH08077.1	Putative membrane protein	BF0608	BF0608	Putative HlyD-family efflux transporter component	[TP0840-TP0965 (0.8653204)]
COG0477	COG0845	BF4182	CAH09855.1	Putative transmembrane sugar transporter	BF1935	BF1935	Putative HlyD family secretion protein	[TP0840-TP0965 (0.8653204)]
COG0477	COG0845	BF3148	BF3148	Putative membrane protein	BF2153	BF2153	Putative lipoprotein {UniProtKB/TrEMBL:Q5LDG3}	[TP0840-TP0965 (0.8653204)]
COG0477	COG0845	BF0809	BF0809	Putative hexuronate transporter	BF2452	BF2452	Putative membrane protein	[TP0840-TP0965 (0.8653204)]
COG0477	COG0845	BF2700	BF2700	Putative membrane protein	BF1430	BF1430	Putative ABC transporter component protein	[TP0840-TP0965 (0.8653204)]
COG0477	COG0845	BF1714	BF1714	Putative major facilitator superfamily	BF1608	BF1608	Putative HlyD-family transporter component	[TP0840-TP0965 (0.8653204)]
COG0477	COG0845	BF2700	BF2700	Putative membrane protein	BF2452	BF2452	Putative membrane protein	[TP0840-TP0965 (0.8653204)]
COG0477	COG0845	BF2342	BF2342	Putative fosmidomycin resistance protein	BF1608	BF1608	Putative HlyD-family transporter component	[TP0840-TP0965 (0.8653204)]
COG0477	COG0845	BF4054	BF4054	Putative transmembrane sugar transporter	BF1935	BF1935	Putative HlyD family secretion protein	[TP0840-TP0965 (0.8653204)]
COG0477	COG0845	BF2930	BF2930	Putative antibiotic resistance transport membrane	BF4316	BF4316	Putative efflux transporter component	[TP0840-TP0965 (0.8653204)]
COG0477	COG0845	BF4054	BF4054	Putative transmembrane sugar transporter	BF3511	BF3511	Putative metal resistance related exported	[TP0840-TP0965 (0.8653204)]
COG0477	COG0845	BF3148	BF3148	Putative membrane protein	BF3811	BF3811	Putative hemolysin secretion transport system	[TP0840-TP0965 (0.8653204)]
COG0477	COG0845	BF1714	BF1714	Putative major facilitator superfamily	BF0507	BF0507	Putative transport/efflux component protein	[TP0840-TP0965 (0.8653204)]
COG0477	COG0845	BF1714	BF1714	Putative major facilitator superfamily	BF4316	BF4316	Putative efflux transporter component	[TP0840-TP0965 (0.8653204)]
COG0477	COG0845	BF1315	BF1315	Putative transmembrane protein	BF4316	BF4316	Putative efflux transporter component	[TP0840-TP0965 (0.8653204)]
COG0477	COG0845	BF0858	BF0858	Putative sugar-proton symporter	BF2987	BF2987	Putative ABC transport system, lipoprotein	[TP0840-TP0965 (0.8653204)]
COG0477	COG0845	BF4182	CAH09855.1	Putative transmembrane sugar transporter	BF3193	BF3193	Putative lipoprotein {UniProtKB/TrEMBL:Q5LAI5}	[TP0840-TP0965 (0.8653204)]
COG0477	COG0845	BF3105	BF3105	Putative transport related, membrane protein	BF2529	BF2529	Putative exported protein	[TP0840-TP0965 (0.8653204)]
COG0477	COG0845	BF2379	CAH08077.1	Putative membrane protein	BF4316	BF4316	Putative efflux transporter component	[TP0840-TP0965 (0.8653204)]
COG0477	COG0845	BF1349	BF1349	Putative transmembrane transporter permease	BF1430	BF1430	Putative ABC transporter component protein	[TP0840-TP0965 (0.8653204)]
COG0477	COG0845	BF1714	BF1714	Putative major facilitator superfamily	BF2239	BF2239	Putative cation efflux-related lipoprotein	[TP0840-TP0965 (0.8653204)]
COG0477	COG0845	BF3148	BF3148	Putative membrane protein	BF3760	BF3760	Putative membrane protein	[TP0840-TP0965 (0.8653204)]
COG0477	COG0845	BF1349	BF1349	Putative transmembrane transporter permease	BF2529	BF2529	Putative exported protein	[TP0840-TP0965 (0.8653204)]
COG0477	COG0845	BF2357	BF2357	Putative sugar-transport membrane protein	BF2529	BF2529	Putative exported protein	[TP0840-TP0965 (0.8653204)]
COG0477	COG0845	BF3486	BF3486	Putative transport-related, membrane protein	BF1608	BF1608	Putative HlyD-family transporter component	[TP0840-TP0965 (0.8653204)]
COG0477	COG0845	BF1315	BF1315	Putative transmembrane protein	BF2947	BF2947	Putative acriflavine resistance protein E	[TP0840-TP0965 (0.8653204)]
COG0477	COG0845	BF2342	BF2342	Putative fosmidomycin resistance protein	BF0608	BF0608	Putative HlyD-family efflux transporter component	[TP0840-TP0965 (0.8653204)]
COG0477	COG0845	BF3148	BF3148	Putative membrane protein	BF1935	BF1935	Putative HlyD family secretion protein	[TP0840-TP0965 (0.8653204)]
COG0477	COG0845	BF2379	CAH08077.1	Putative membrane protein	BF3659	BF3659	Putative lipoprotein {UniProtKB/TrEMBL:Q5L989}	[TP0840-TP0965 (0.8653204)]
COG0477	COG0845	BF4325	BF4325	Putative transmembrane sugar transporter	BF3659	BF3659	Putative lipoprotein {UniProtKB/TrEMBL:Q5L989}	[TP0840-TP0965 (0.8653204)]
COG0477	COG0845	BF0858	BF0858	Putative sugar-proton symporter	BF2153	BF2153	Putative lipoprotein {UniProtKB/TrEMBL:Q5LDG3}	[TP0840-TP0965 (0.8653204)]
COG0477	COG0845	BF2357	BF2357	Putative sugar-transport membrane protein	BF2987	BF2987	Putative ABC transport system, lipoprotein	[TP0840-TP0965 (0.8653204)]
COG0477	COG0845	BF1985	BF1985	Putative transmembrane transporter protein	BF2153	BF2153	Putative lipoprotein {UniProtKB/TrEMBL:Q5LDG3}	[TP0840-TP0965 (0.8653204)]
COG0477	COG0845	BF4325	BF4325	Putative transmembrane sugar transporter	BF2153	BF2153	Putative lipoprotein {UniProtKB/TrEMBL:Q5LDG3}	[TP0840-TP0965 (0.8653204)]
COG0477	COG0845	BF2357	BF2357	Putative sugar-transport membrane protein	BF1935	BF1935	Putative HlyD family secretion protein	[TP0840-TP0965 (0.8653204)]
COG0477	COG0845	BF0687	BF0687	Putative efflux transporter bicyclomycin	BF4316	BF4316	Putative efflux transporter component	[TP0840-TP0965 (0.8653204)]
COG0477	COG0845	BF2700	BF2700	Putative membrane protein	BF3811	BF3811	Putative hemolysin secretion transport system	[TP0840-TP0965 (0.8653204)]
COG0477	COG0845	BF3105	BF3105	Putative transport related, membrane protein	BF1608	BF1608	Putative HlyD-family transporter component	[TP0840-TP0965 (0.8653204)]
COG0477	COG0845	BF1315	BF1315	Putative transmembrane protein	BF2452	BF2452	Putative membrane protein	[TP0840-TP0965 (0.8653204)]
COG0477	COG0845	BF2930	BF2930	Putative antibiotic resistance transport membrane	BF3348	BF3348	Putative transport-related, exported protein	[TP0840-TP0965 (0.8653204)]
COG0477	COG0845	BF0687	BF0687	Putative efflux transporter bicyclomycin	BF3511	BF3511	Putative metal resistance related exported	[TP0840-TP0965 (0.8653204)]
COG0477	COG0845	BF4325	BF4325	Putative transmembrane sugar transporter	BF0156	CAH05934.1	Putative AcrA/AcrE RND transport or HlyD	[TP0840-TP0965 (0.8653204)]
COG0477	COG0845	BF0372	BF0372	Putative transmembrane permease	BF1430	BF1430	Putative ABC transporter component protein	[TP0840-TP0965 (0.8653204)]
COG0477	COG0845	BF2342	BF2342	Putative fosmidomycin resistance protein	BF3760	BF3760	Putative membrane protein	[TP0840-TP0965 (0.8653204)]
COG0477	COG0845	BF2700	BF2700	Putative membrane protein	BF3963	BF3963	Putative membrane fusion protein transporter	[TP0840-TP0965 (0.8653204)]
COG0477	COG0845	BF2930	BF2930	Putative antibiotic resistance transport membrane	BF2476	BF2476	Putative transport-related protein	[TP0840-TP0965 (0.8653204)]
COG0477	COG0845	BF0858	BF0858	Putative sugar-proton symporter	BF2452	BF2452	Putative membrane protein	[TP0840-TP0965 (0.8653204)]
COG0477	COG0845	BF4325	BF4325	Putative transmembrane sugar transporter	BF2987	BF2987	Putative ABC transport system, lipoprotein	[TP0840-TP0965 (0.8653204)]
COG0477	COG0845	BF0858	BF0858	Putative sugar-proton symporter	BF2651	BF2651	Putative ABC transport system, lipoprotein	[TP0840-TP0965 (0.8653204)]
COG0477	COG0845	BF2379	CAH08077.1	Putative membrane protein	BF1430	BF1430	Putative ABC transporter component protein	[TP0840-TP0965 (0.8653204)]
COG0477	COG0845	BF2379	CAH08077.1	Putative membrane protein	BF1608	BF1608	Putative HlyD-family transporter component	[TP0840-TP0965 (0.8653204)]
COG0477	COG0845	BF4182	CAH09855.1	Putative transmembrane sugar transporter	BF1608	BF1608	Putative HlyD-family transporter component	[TP0840-TP0965 (0.8653204)]
COG0477	COG0845	BF4182	CAH09855.1	Putative transmembrane sugar transporter	BF3511	BF3511	Putative metal resistance related exported	[TP0840-TP0965 (0.8653204)]
COG0477	COG0845	BF0687	BF0687	Putative efflux transporter bicyclomycin	BF2452	BF2452	Putative membrane protein	[TP0840-TP0965 (0.8653204)]
COG0477	COG0845	BF4325	BF4325	Putative transmembrane sugar transporter	BF2947	BF2947	Putative acriflavine resistance protein E	[TP0840-TP0965 (0.8653204)]
COG0477	COG0845	BF3105	BF3105	Putative transport related, membrane protein	BF2987	BF2987	Putative ABC transport system, lipoprotein	[TP0840-TP0965 (0.8653204)]
COG0477	COG0845	BF4325	BF4325	Putative transmembrane sugar transporter	BF0608	BF0608	Putative HlyD-family efflux transporter component	[TP0840-TP0965 (0.8653204)]
COG0477	COG0845	BF3148	BF3148	Putative membrane protein	BF2476	BF2476	Putative transport-related protein	[TP0840-TP0965 (0.8653204)]
COG0477	COG0845	BF3148	BF3148	Putative membrane protein	BF3193	BF3193	Putative lipoprotein {UniProtKB/TrEMBL:Q5LAI5}	[TP0840-TP0965 (0.8653204)]
COG0477	COG0845	BF3148	BF3148	Putative membrane protein	BF0608	BF0608	Putative HlyD-family efflux transporter component	[TP0840-TP0965 (0.8653204)]
COG0477	COG0845	BF3708	CAH09388.1	Putative transport related, membrane protein	BF2947	BF2947	Putative acriflavine resistance protein E	[TP0840-TP0965 (0.8653204)]
COG0477	COG0845	BF1315	BF1315	Putative transmembrane protein	BF3365	BF3365	Putative metal transport-related, exported	[TP0840-TP0965 (0.8653204)]
COG0477	COG0845	BF3105	BF3105	Putative transport related, membrane protein	BF0156	CAH05934.1	Putative AcrA/AcrE RND transport or HlyD	[TP0840-TP0965 (0.8653204)]
COG0477	COG0845	BF2379	CAH08077.1	Putative membrane protein	BF2239	BF2239	Putative cation efflux-related lipoprotein	[TP0840-TP0965 (0.8653204)]
COG0477	COG0845	BF0372	BF0372	Putative transmembrane permease	BF2153	BF2153	Putative lipoprotein {UniProtKB/TrEMBL:Q5LDG3}	[TP0840-TP0965 (0.8653204)]
COG0477	COG0845	BF2379	CAH08077.1	Putative membrane protein	BF3851	BF3851	Putative membrane protein	[TP0840-TP0965 (0.8653204)]
COG0477	COG0845	BF1714	BF1714	Putative major facilitator superfamily	BF1430	BF1430	Putative ABC transporter component protein	[TP0840-TP0965 (0.8653204)]
COG0477	COG0845	BF0687	BF0687	Putative efflux transporter bicyclomycin	BF3150	BF3150	Putative conserved lipoprotein	[TP0840-TP0965 (0.8653204)]
COG0477	COG0845	BF2700	BF2700	Putative membrane protein	BF3193	BF3193	Putative lipoprotein {UniProtKB/TrEMBL:Q5LAI5}	[TP0840-TP0965 (0.8653204)]
COG0477	COG0845	BF0809	BF0809	Putative hexuronate transporter	BF2651	BF2651	Putative ABC transport system, lipoprotein	[TP0840-TP0965 (0.8653204)]
COG0477	COG0845	BF1714	BF1714	Putative major facilitator superfamily	BF2651	BF2651	Putative ABC transport system, lipoprotein	[TP0840-TP0965 (0.8653204)]
COG0477	COG0845	BF0372	BF0372	Putative transmembrane permease	BF3150	BF3150	Putative conserved lipoprotein	[TP0840-TP0965 (0.8653204)]
COG0477	COG0845	BF2700	BF2700	Putative membrane protein	BF0609	BF0609	Putative HlyD-family transporter	[TP0840-TP0965 (0.8653204)]
COG0477	COG0845	BF3105	BF3105	Putative transport related, membrane protein	BF2239	BF2239	Putative cation efflux-related lipoprotein	[TP0840-TP0965 (0.8653204)]
COG0477	COG0845	BF3486	BF3486	Putative transport-related, membrane protein	BF0507	BF0507	Putative transport/efflux component protein	[TP0840-TP0965 (0.8653204)]
COG0477	COG0845	BF2700	BF2700	Putative membrane protein	BF1608	BF1608	Putative HlyD-family transporter component	[TP0840-TP0965 (0.8653204)]
COG0477	COG0845	BF3486	BF3486	Putative transport-related, membrane protein	BF2476	BF2476	Putative transport-related protein	[TP0840-TP0965 (0.8653204)]
COG0477	COG0845	BF2930	BF2930	Putative antibiotic resistance transport membrane	BF2239	BF2239	Putative cation efflux-related lipoprotein	[TP0840-TP0965 (0.8653204)]
COG0477	COG0845	BF4182	CAH09855.1	Putative transmembrane sugar transporter	BF2452	BF2452	Putative membrane protein	[TP0840-TP0965 (0.8653204)]
COG0477	COG0845	BF2357	BF2357	Putative sugar-transport membrane protein	BF3760	BF3760	Putative membrane protein	[TP0840-TP0965 (0.8653204)]
COG0477	COG0845	BF1349	BF1349	Putative transmembrane transporter permease	BF0609	BF0609	Putative HlyD-family transporter	[TP0840-TP0965 (0.8653204)]
COG0477	COG0845	BF0858	BF0858	Putative sugar-proton symporter	BF0156	CAH05934.1	Putative AcrA/AcrE RND transport or HlyD	[TP0840-TP0965 (0.8653204)]
COG0477	COG0845	BF4054	BF4054	Putative transmembrane sugar transporter	BF2452	BF2452	Putative membrane protein	[TP0840-TP0965 (0.8653204)]
COG0477	COG0845	BF2379	CAH08077.1	Putative membrane protein	BF3811	BF3811	Putative hemolysin secretion transport system	[TP0840-TP0965 (0.8653204)]
COG0477	COG0845	BF2342	BF2342	Putative fosmidomycin resistance protein	BF2987	BF2987	Putative ABC transport system, lipoprotein	[TP0840-TP0965 (0.8653204)]
COG0477	COG0845	BF1349	BF1349	Putative transmembrane transporter permease	BF3365	BF3365	Putative metal transport-related, exported	[TP0840-TP0965 (0.8653204)]
COG0477	COG0845	BF2379	CAH08077.1	Putative membrane protein	BF2476	BF2476	Putative transport-related protein	[TP0840-TP0965 (0.8653204)]
COG0477	COG0845	BF4182	CAH09855.1	Putative transmembrane sugar transporter	BF0507	BF0507	Putative transport/efflux component protein	[TP0840-TP0965 (0.8653204)]
COG0477	COG0845	BF2700	BF2700	Putative membrane protein	BF3760	BF3760	Putative membrane protein	[TP0840-TP0965 (0.8653204)]
COG0477	COG0845	BF3105	BF3105	Putative transport related, membrane protein	BF1430	BF1430	Putative ABC transporter component protein	[TP0840-TP0965 (0.8653204)]
COG0477	COG0845	BF2700	BF2700	Putative membrane protein	BF3348	BF3348	Putative transport-related, exported protein	[TP0840-TP0965 (0.8653204)]
COG0477	COG0845	BF1714	BF1714	Putative major facilitator superfamily	BF2153	BF2153	Putative lipoprotein {UniProtKB/TrEMBL:Q5LDG3}	[TP0840-TP0965 (0.8653204)]
COG0477	COG0845	BF3708	CAH09388.1	Putative transport related, membrane protein	BF2153	BF2153	Putative lipoprotein {UniProtKB/TrEMBL:Q5LDG3}	[TP0840-TP0965 (0.8653204)]
COG0477	COG0845	BF2700	BF2700	Putative membrane protein	BF3851	BF3851	Putative membrane protein	[TP0840-TP0965 (0.8653204)]
COG0477	COG0845	BF4325	BF4325	Putative transmembrane sugar transporter	BF2476	BF2476	Putative transport-related protein	[TP0840-TP0965 (0.8653204)]
COG0477	COG0845	BF1714	BF1714	Putative major facilitator superfamily	BF3851	BF3851	Putative membrane protein	[TP0840-TP0965 (0.8653204)]
COG0477	COG0845	BF2930	BF2930	Putative antibiotic resistance transport membrane	BF1935	BF1935	Putative HlyD family secretion protein	[TP0840-TP0965 (0.8653204)]
COG0477	COG0845	BF2930	BF2930	Putative antibiotic resistance transport membrane	BF3511	BF3511	Putative metal resistance related exported	[TP0840-TP0965 (0.8653204)]
COG0477	COG0845	BF1714	BF1714	Putative major facilitator superfamily	BF3365	BF3365	Putative metal transport-related, exported	[TP0840-TP0965 (0.8653204)]
COG0477	COG0845	BF0858	BF0858	Putative sugar-proton symporter	BF2947	BF2947	Putative acriflavine resistance protein E	[TP0840-TP0965 (0.8653204)]
COG0477	COG0845	BF0687	BF0687	Putative efflux transporter bicyclomycin	BF2987	BF2987	Putative ABC transport system, lipoprotein	[TP0840-TP0965 (0.8653204)]
COG0477	COG0845	BF0809	BF0809	Putative hexuronate transporter	BF0156	CAH05934.1	Putative AcrA/AcrE RND transport or HlyD	[TP0840-TP0965 (0.8653204)]
COG0477	COG0845	BF2700	BF2700	Putative membrane protein	BF2476	BF2476	Putative transport-related protein	[TP0840-TP0965 (0.8653204)]
COG0477	COG0845	BF4325	BF4325	Putative transmembrane sugar transporter	BF2651	BF2651	Putative ABC transport system, lipoprotein	[TP0840-TP0965 (0.8653204)]
COG0477	COG0845	BF3105	BF3105	Putative transport related, membrane protein	BF3760	BF3760	Putative membrane protein	[TP0840-TP0965 (0.8653204)]
COG0477	COG0845	BF2342	BF2342	Putative fosmidomycin resistance protein	BF2947	BF2947	Putative acriflavine resistance protein E	[TP0840-TP0965 (0.8653204)]
COG0477	COG0845	BF0372	BF0372	Putative transmembrane permease	BF0609	BF0609	Putative HlyD-family transporter	[TP0840-TP0965 (0.8653204)]
COG0477	COG0845	BF0809	BF0809	Putative hexuronate transporter	BF3365	BF3365	Putative metal transport-related, exported	[TP0840-TP0965 (0.8653204)]
COG0477	COG0845	BF2379	CAH08077.1	Putative membrane protein	BF3348	BF3348	Putative transport-related, exported protein	[TP0840-TP0965 (0.8653204)]
COG0305	COG2812	BF2609	BF2609	Putative DNA helicase {UniProtKB/TrEMBL:Q5LC57}	BF3071	BF3071	Putative DNA polymerase III	[TP0058-TP1005 (0.7130585)]
COG0305	COG2812	BF2609	BF2609	Putative DNA helicase {UniProtKB/TrEMBL:Q5LC57}	BF3909	BF3909	Putative DNA polymerase III delta prime subunit	[TP0058-TP1005 (0.7130585)]
COG0188	COG0526	BF2493	BF2493	DNA gyrase A subunit {UniProtKB/TrEMBL:Q5LCH2}	BF2237	BF2237	Putative thioredoxin {UniProtKB/TrEMBL:Q5LD79}	[TP0005-TP0100 (0.7885434)]
COG0188	COG0526	BF0353	BF0353	Putative topoisomerase {UniProtKB/TrEMBL:Q5LIA3}	BF3015	BF3015	Putative thioredoxin {UniProtKB/TrEMBL:Q5LB12}	[TP0005-TP0100 (0.7885434)]
COG0188	COG0526	BF0353	BF0353	Putative topoisomerase {UniProtKB/TrEMBL:Q5LIA3}	BF2237	BF2237	Putative thioredoxin {UniProtKB/TrEMBL:Q5LD79}	[TP0005-TP0100 (0.7885434)]
COG0188	COG0526	BF2493	BF2493	DNA gyrase A subunit {UniProtKB/TrEMBL:Q5LCH2}	BF1279	BF1279	Putative thioredoxin {UniProtKB/TrEMBL:Q5LFU7}	[TP0005-TP0100 (0.7885434)]
COG0188	COG0526	BF0353	BF0353	Putative topoisomerase {UniProtKB/TrEMBL:Q5LIA3}	BF1378	BF1378	Hypothetical protein pdiA	[TP0005-TP0100 (0.7885434)]
COG0188	COG0526	BF0353	BF0353	Putative topoisomerase {UniProtKB/TrEMBL:Q5LIA3}	BF3016	BF3016	Putative thioredoxin family protein	[TP0005-TP0100 (0.7885434)]
COG0188	COG0526	BF0353	BF0353	Putative topoisomerase {UniProtKB/TrEMBL:Q5LIA3}	BF0642	BF0642	Putative thioredoxin {UniProtKB/TrEMBL:Q5LHJ1}	[TP0005-TP0100 (0.7885434)]
COG0188	COG0526	BF0353	BF0353	Putative topoisomerase {UniProtKB/TrEMBL:Q5LIA3}	BF2694	BF2694	Putative exported thioredoxin	[TP0005-TP0100 (0.7885434)]
COG0188	COG0526	BF2493	BF2493	DNA gyrase A subunit {UniProtKB/TrEMBL:Q5LCH2}	BF1378	BF1378	Hypothetical protein pdiA	[TP0005-TP0100 (0.7885434)]
COG0188	COG0526	BF2493	BF2493	DNA gyrase A subunit {UniProtKB/TrEMBL:Q5LCH2}	BF3016	BF3016	Putative thioredoxin family protein	[TP0005-TP0100 (0.7885434)]
COG0188	COG0526	BF2493	BF2493	DNA gyrase A subunit {UniProtKB/TrEMBL:Q5LCH2}	BF2694	BF2694	Putative exported thioredoxin	[TP0005-TP0100 (0.7885434)]
COG0188	COG0526	BF2493	BF2493	DNA gyrase A subunit {UniProtKB/TrEMBL:Q5LCH2}	BF3015	BF3015	Putative thioredoxin {UniProtKB/TrEMBL:Q5LB12}	[TP0005-TP0100 (0.7885434)]
COG0188	COG0526	BF2493	BF2493	DNA gyrase A subunit {UniProtKB/TrEMBL:Q5LCH2}	BF0642	BF0642	Putative thioredoxin {UniProtKB/TrEMBL:Q5LHJ1}	[TP0005-TP0100 (0.7885434)]
COG0188	COG0526	BF0353	BF0353	Putative topoisomerase {UniProtKB/TrEMBL:Q5LIA3}	BF1279	BF1279	Putative thioredoxin {UniProtKB/TrEMBL:Q5LFU7}	[TP0005-TP0100 (0.7885434)]
COG0526	COG0771	BF2694	BF2694	Putative exported thioredoxin	BF0256	murD	UDP-N-acetylmuramoylalanine--D-glutamate ligase (EC 6.3.2.9) (UDP-N- acetylmuramoyl-L-alanyl-D-glutamate synthetase) (D-glutamic acid- adding enzyme)	[TP0100-TP0903 (0.59509045)]
COG0526	COG0771	BF3016	BF3016	Putative thioredoxin family protein	BF0256	murD	UDP-N-acetylmuramoylalanine--D-glutamate ligase (EC 6.3.2.9) (UDP-N- acetylmuramoyl-L-alanyl-D-glutamate synthetase) (D-glutamic acid- adding enzyme)	[TP0100-TP0903 (0.59509045)]
COG0526	COG0771	BF2237	BF2237	Putative thioredoxin {UniProtKB/TrEMBL:Q5LD79}	BF0256	murD	UDP-N-acetylmuramoylalanine--D-glutamate ligase (EC 6.3.2.9) (UDP-N- acetylmuramoyl-L-alanyl-D-glutamate synthetase) (D-glutamic acid- adding enzyme)	[TP0100-TP0903 (0.59509045)]
COG0526	COG0771	BF1378	BF1378	Hypothetical protein pdiA	BF0256	murD	UDP-N-acetylmuramoylalanine--D-glutamate ligase (EC 6.3.2.9) (UDP-N- acetylmuramoyl-L-alanyl-D-glutamate synthetase) (D-glutamic acid- adding enzyme)	[TP0100-TP0903 (0.59509045)]
COG0526	COG0771	BF0642	BF0642	Putative thioredoxin {UniProtKB/TrEMBL:Q5LHJ1}	BF0256	murD	UDP-N-acetylmuramoylalanine--D-glutamate ligase (EC 6.3.2.9) (UDP-N- acetylmuramoyl-L-alanyl-D-glutamate synthetase) (D-glutamic acid- adding enzyme)	[TP0100-TP0903 (0.59509045)]
COG0526	COG0771	BF1279	BF1279	Putative thioredoxin {UniProtKB/TrEMBL:Q5LFU7}	BF0256	murD	UDP-N-acetylmuramoylalanine--D-glutamate ligase (EC 6.3.2.9) (UDP-N- acetylmuramoyl-L-alanyl-D-glutamate synthetase) (D-glutamic acid- adding enzyme)	[TP0100-TP0903 (0.59509045)]
COG0526	COG0771	BF3015	BF3015	Putative thioredoxin {UniProtKB/TrEMBL:Q5LB12}	BF0256	murD	UDP-N-acetylmuramoylalanine--D-glutamate ligase (EC 6.3.2.9) (UDP-N- acetylmuramoyl-L-alanyl-D-glutamate synthetase) (D-glutamic acid- adding enzyme)	[TP0100-TP0903 (0.59509045)]
COG0143	COG0845	BF4297	metG	Methionyl-tRNA synthetase (EC 6.1.1.10) (Methionine--tRNA ligase) (MetRS)	BF3659	BF3659	Putative lipoprotein {UniProtKB/TrEMBL:Q5L989}	[TP0798-TP0965 (0.7246752)]
COG0143	COG0845	BF4297	metG	Methionyl-tRNA synthetase (EC 6.1.1.10) (Methionine--tRNA ligase) (MetRS)	BF3963	BF3963	Putative membrane fusion protein transporter	[TP0798-TP0965 (0.7246752)]
COG0143	COG0845	BF4297	metG	Methionyl-tRNA synthetase (EC 6.1.1.10) (Methionine--tRNA ligase) (MetRS)	BF2452	BF2452	Putative membrane protein	[TP0798-TP0965 (0.7246752)]
COG0143	COG0845	BF4297	metG	Methionyl-tRNA synthetase (EC 6.1.1.10) (Methionine--tRNA ligase) (MetRS)	BF2947	BF2947	Putative acriflavine resistance protein E	[TP0798-TP0965 (0.7246752)]
COG0143	COG0845	BF4297	metG	Methionyl-tRNA synthetase (EC 6.1.1.10) (Methionine--tRNA ligase) (MetRS)	BF2529	BF2529	Putative exported protein	[TP0798-TP0965 (0.7246752)]
COG0143	COG0845	BF4297	metG	Methionyl-tRNA synthetase (EC 6.1.1.10) (Methionine--tRNA ligase) (MetRS)	BF3811	BF3811	Putative hemolysin secretion transport system	[TP0798-TP0965 (0.7246752)]
COG0143	COG0845	BF4297	metG	Methionyl-tRNA synthetase (EC 6.1.1.10) (Methionine--tRNA ligase) (MetRS)	BF0507	BF0507	Putative transport/efflux component protein	[TP0798-TP0965 (0.7246752)]
COG0143	COG0845	BF4297	metG	Methionyl-tRNA synthetase (EC 6.1.1.10) (Methionine--tRNA ligase) (MetRS)	BF0156	CAH05934.1	Putative AcrA/AcrE RND transport or HlyD	[TP0798-TP0965 (0.7246752)]
COG0143	COG0845	BF4297	metG	Methionyl-tRNA synthetase (EC 6.1.1.10) (Methionine--tRNA ligase) (MetRS)	BF0609	BF0609	Putative HlyD-family transporter	[TP0798-TP0965 (0.7246752)]
COG0143	COG0845	BF4297	metG	Methionyl-tRNA synthetase (EC 6.1.1.10) (Methionine--tRNA ligase) (MetRS)	BF0608	BF0608	Putative HlyD-family efflux transporter component	[TP0798-TP0965 (0.7246752)]
COG0143	COG0845	BF4297	metG	Methionyl-tRNA synthetase (EC 6.1.1.10) (Methionine--tRNA ligase) (MetRS)	BF3193	BF3193	Putative lipoprotein {UniProtKB/TrEMBL:Q5LAI5}	[TP0798-TP0965 (0.7246752)]
COG0143	COG0845	BF4297	metG	Methionyl-tRNA synthetase (EC 6.1.1.10) (Methionine--tRNA ligase) (MetRS)	BF3348	BF3348	Putative transport-related, exported protein	[TP0798-TP0965 (0.7246752)]
COG0143	COG0845	BF4297	metG	Methionyl-tRNA synthetase (EC 6.1.1.10) (Methionine--tRNA ligase) (MetRS)	BF3851	BF3851	Putative membrane protein	[TP0798-TP0965 (0.7246752)]
COG0143	COG0845	BF4297	metG	Methionyl-tRNA synthetase (EC 6.1.1.10) (Methionine--tRNA ligase) (MetRS)	BF2651	BF2651	Putative ABC transport system, lipoprotein	[TP0798-TP0965 (0.7246752)]
COG0143	COG0845	BF4297	metG	Methionyl-tRNA synthetase (EC 6.1.1.10) (Methionine--tRNA ligase) (MetRS)	BF2239	BF2239	Putative cation efflux-related lipoprotein	[TP0798-TP0965 (0.7246752)]
COG0143	COG0845	BF4297	metG	Methionyl-tRNA synthetase (EC 6.1.1.10) (Methionine--tRNA ligase) (MetRS)	BF1935	BF1935	Putative HlyD family secretion protein	[TP0798-TP0965 (0.7246752)]
COG0143	COG0845	BF4297	metG	Methionyl-tRNA synthetase (EC 6.1.1.10) (Methionine--tRNA ligase) (MetRS)	BF1608	BF1608	Putative HlyD-family transporter component	[TP0798-TP0965 (0.7246752)]
COG0143	COG0845	BF4297	metG	Methionyl-tRNA synthetase (EC 6.1.1.10) (Methionine--tRNA ligase) (MetRS)	BF3365	BF3365	Putative metal transport-related, exported	[TP0798-TP0965 (0.7246752)]
COG0143	COG0845	BF4297	metG	Methionyl-tRNA synthetase (EC 6.1.1.10) (Methionine--tRNA ligase) (MetRS)	BF3760	BF3760	Putative membrane protein	[TP0798-TP0965 (0.7246752)]
COG0143	COG0845	BF4297	metG	Methionyl-tRNA synthetase (EC 6.1.1.10) (Methionine--tRNA ligase) (MetRS)	BF2987	BF2987	Putative ABC transport system, lipoprotein	[TP0798-TP0965 (0.7246752)]
COG0143	COG0845	BF4297	metG	Methionyl-tRNA synthetase (EC 6.1.1.10) (Methionine--tRNA ligase) (MetRS)	BF1430	BF1430	Putative ABC transporter component protein	[TP0798-TP0965 (0.7246752)]
COG0143	COG0845	BF4297	metG	Methionyl-tRNA synthetase (EC 6.1.1.10) (Methionine--tRNA ligase) (MetRS)	BF2476	BF2476	Putative transport-related protein	[TP0798-TP0965 (0.7246752)]
COG0143	COG0845	BF4297	metG	Methionyl-tRNA synthetase (EC 6.1.1.10) (Methionine--tRNA ligase) (MetRS)	BF3150	BF3150	Putative conserved lipoprotein	[TP0798-TP0965 (0.7246752)]
COG0143	COG0845	BF4297	metG	Methionyl-tRNA synthetase (EC 6.1.1.10) (Methionine--tRNA ligase) (MetRS)	BF4316	BF4316	Putative efflux transporter component	[TP0798-TP0965 (0.7246752)]
COG0143	COG0845	BF4297	metG	Methionyl-tRNA synthetase (EC 6.1.1.10) (Methionine--tRNA ligase) (MetRS)	BF2153	BF2153	Putative lipoprotein {UniProtKB/TrEMBL:Q5LDG3}	[TP0798-TP0965 (0.7246752)]
COG0143	COG0845	BF4297	metG	Methionyl-tRNA synthetase (EC 6.1.1.10) (Methionine--tRNA ligase) (MetRS)	BF3511	BF3511	Putative metal resistance related exported	[TP0798-TP0965 (0.7246752)]
COG0504	COG1475	BF2624	BF2624	CTP synthase {UniProtKB/TrEMBL:Q5LC42}	BF0695	BF0695	Putative ParB-like chromosome partitioning	[TP0305-TP0271 (0.70252794)]
COG0504	COG1475	BF2624	BF2624	CTP synthase {UniProtKB/TrEMBL:Q5LC42}	BF2181	BF2181	Hypothetical protein {UniProtKB/TrEMBL:Q5LDD5}	[TP0305-TP0271 (0.70252794)]
COG0149	COG2239	BF3729	BF3729	Triosephosphate isomerase	BF0705	BF0705	Putative transmembrane Mg2+ transporter	[TP0537-TP0917 (0.5527395)]
COG0250	COG0772	BF4020	BF4020	Putative transcription antitermination protein	BF3912	BF3912	Putative transmembrane rod shape-determining	[TP0236-TP0387 (0.7470728)]
COG0250	COG0772	BF4020	BF4020	Putative transcription antitermination protein	BF0255	BF0255	Putative transmembrane rod-shape determining	[TP0236-TP0387 (0.7470728)]
COG0227	COG0740	BF2510	rpmB	50S ribosomal protein L28	BF3894	clpP	ATP-dependent Clp protease proteolytic subunit (EC 3.4.21.92) (Endopeptidase Clp)	[TP0362-TP0507 (0.75048)]
COG0457	COG0457	BF2774	BF2774	Hypothetical protein {UniProtKB/TrEMBL:Q5LBP9}	BF2852	BF2852	Hypothetical protein {UniProtKB/TrEMBL:Q5LBH4}	[TP0067-TP0095 (0.6515529)]
COG0457	COG0457	BF2852	BF2852	Hypothetical protein {UniProtKB/TrEMBL:Q5LBH4}	BF2774	BF2774	Hypothetical protein {UniProtKB/TrEMBL:Q5LBP9}	[TP0067-TP0095 (0.6515529)]
COG0457	COG0457	BF2852	BF2852	Hypothetical protein {UniProtKB/TrEMBL:Q5LBH4}	BF3942	BF3942	Putative TPR-repeat family protein	[TP0067-TP0095 (0.6515529)]
COG0457	COG0457	BF3942	BF3942	Putative TPR-repeat family protein	BF2852	BF2852	Hypothetical protein {UniProtKB/TrEMBL:Q5LBH4}	[TP0067-TP0095 (0.6515529)]
COG0457	COG0457	BF3942	BF3942	Putative TPR-repeat family protein	BF3250	BF3250	Putative TPR repeat domain exported protein	[TP0067-TP0095 (0.6515529)]
COG0457	COG0457	BF3250	BF3250	Putative TPR repeat domain exported protein	BF3942	BF3942	Putative TPR-repeat family protein	[TP0067-TP0095 (0.6515529)]
COG0457	COG0457	BF1387	BF1387	Putative transmembrane AraC family	BF3250	BF3250	Putative TPR repeat domain exported protein	[TP0067-TP0095 (0.6515529)]
COG0457	COG0457	BF3250	BF3250	Putative TPR repeat domain exported protein	BF1387	BF1387	Putative transmembrane AraC family	[TP0067-TP0095 (0.6515529)]
COG0457	COG0457	BF1387	BF1387	Putative transmembrane AraC family	BF1387	BF1387	Putative transmembrane AraC family	[TP0067-TP0095 (0.6515529)]
COG0457	COG0457	BF4215	BF4215	Putative TPR-repeat protein	BF3942	BF3942	Putative TPR-repeat family protein	[TP0067-TP0095 (0.6515529)]
COG0457	COG0457	BF3942	BF3942	Putative TPR-repeat family protein	BF4215	BF4215	Putative TPR-repeat protein	[TP0067-TP0095 (0.6515529)]
COG0457	COG0457	BF1693	BF1693	Putative exported Tpr repeat-family protein	BF1693	BF1693	Putative exported Tpr repeat-family protein	[TP0067-TP0095 (0.6515529)]
COG0457	COG0457	BF2852	BF2852	Hypothetical protein {UniProtKB/TrEMBL:Q5LBH4}	BF4215	BF4215	Putative TPR-repeat protein	[TP0067-TP0095 (0.6515529)]
COG0457	COG0457	BF4215	BF4215	Putative TPR-repeat protein	BF2852	BF2852	Hypothetical protein {UniProtKB/TrEMBL:Q5LBH4}	[TP0067-TP0095 (0.6515529)]
COG0457	COG0457	BF2852	BF2852	Hypothetical protein {UniProtKB/TrEMBL:Q5LBH4}	BF3133	BF3133	Putative exported protein	[TP0067-TP0095 (0.6515529)]
COG0457	COG0457	BF3707	CAH09387.1	Hypothetical protein {UniProtKB/TrEMBL:Q5L945}	BF3133	BF3133	Putative exported protein	[TP0067-TP0095 (0.6515529)]
COG0457	COG0457	BF3133	BF3133	Putative exported protein	BF2852	BF2852	Hypothetical protein {UniProtKB/TrEMBL:Q5LBH4}	[TP0067-TP0095 (0.6515529)]
COG0457	COG0457	BF3133	BF3133	Putative exported protein	BF3707	CAH09387.1	Hypothetical protein {UniProtKB/TrEMBL:Q5L945}	[TP0067-TP0095 (0.6515529)]
COG0457	COG0457	BF1387	BF1387	Putative transmembrane AraC family	BF3942	BF3942	Putative TPR-repeat family protein	[TP0067-TP0095 (0.6515529)]
COG0457	COG0457	BF3942	BF3942	Putative TPR-repeat family protein	BF1387	BF1387	Putative transmembrane AraC family	[TP0067-TP0095 (0.6515529)]
COG0457	COG0457	BF4215	BF4215	Putative TPR-repeat protein	BF4215	BF4215	Putative TPR-repeat protein	[TP0067-TP0095 (0.6515529)]
COG0457	COG0457	BF0273	BF0273	Putative exported protein	BF3942	BF3942	Putative TPR-repeat family protein	[TP0067-TP0095 (0.6515529)]
COG0457	COG0457	BF3942	BF3942	Putative TPR-repeat family protein	BF0273	BF0273	Putative exported protein	[TP0067-TP0095 (0.6515529)]
COG0457	COG0457	BF3250	BF3250	Putative TPR repeat domain exported protein	BF3133	BF3133	Putative exported protein	[TP0067-TP0095 (0.6515529)]
COG0457	COG0457	BF3133	BF3133	Putative exported protein	BF3250	BF3250	Putative TPR repeat domain exported protein	[TP0067-TP0095 (0.6515529)]
COG0457	COG0457	BF0273	BF0273	Putative exported protein	BF3133	BF3133	Putative exported protein	[TP0067-TP0095 (0.6515529)]
COG0457	COG0457	BF3133	BF3133	Putative exported protein	BF0273	BF0273	Putative exported protein	[TP0067-TP0095 (0.6515529)]
COG0457	COG0457	BF1693	BF1693	Putative exported Tpr repeat-family protein	BF3250	BF3250	Putative TPR repeat domain exported protein	[TP0067-TP0095 (0.6515529)]
COG0457	COG0457	BF3250	BF3250	Putative TPR repeat domain exported protein	BF1693	BF1693	Putative exported Tpr repeat-family protein	[TP0067-TP0095 (0.6515529)]
COG0457	COG0457	BF0273	BF0273	Putative exported protein	BF3250	BF3250	Putative TPR repeat domain exported protein	[TP0067-TP0095 (0.6515529)]
COG0457	COG0457	BF3250	BF3250	Putative TPR repeat domain exported protein	BF0273	BF0273	Putative exported protein	[TP0067-TP0095 (0.6515529)]
COG0457	COG0457	BF3942	BF3942	Putative TPR-repeat family protein	BF3942	BF3942	Putative TPR-repeat family protein	[TP0067-TP0095 (0.6515529)]
COG0457	COG0457	BF1693	BF1693	Putative exported Tpr repeat-family protein	BF2852	BF2852	Hypothetical protein {UniProtKB/TrEMBL:Q5LBH4}	[TP0067-TP0095 (0.6515529)]
COG0457	COG0457	BF2852	BF2852	Hypothetical protein {UniProtKB/TrEMBL:Q5LBH4}	BF1693	BF1693	Putative exported Tpr repeat-family protein	[TP0067-TP0095 (0.6515529)]
COG0457	COG0457	BF4215	BF4215	Putative TPR-repeat protein	BF3707	CAH09387.1	Hypothetical protein {UniProtKB/TrEMBL:Q5L945}	[TP0067-TP0095 (0.6515529)]
COG0457	COG0457	BF3707	CAH09387.1	Hypothetical protein {UniProtKB/TrEMBL:Q5L945}	BF4215	BF4215	Putative TPR-repeat protein	[TP0067-TP0095 (0.6515529)]
COG0457	COG0457	BF0273	BF0273	Putative exported protein	BF2852	BF2852	Hypothetical protein {UniProtKB/TrEMBL:Q5LBH4}	[TP0067-TP0095 (0.6515529)]
COG0457	COG0457	BF2852	BF2852	Hypothetical protein {UniProtKB/TrEMBL:Q5LBH4}	BF0273	BF0273	Putative exported protein	[TP0067-TP0095 (0.6515529)]
COG0457	COG0457	BF2774	BF2774	Hypothetical protein {UniProtKB/TrEMBL:Q5LBP9}	BF3250	BF3250	Putative TPR repeat domain exported protein	[TP0067-TP0095 (0.6515529)]
COG0457	COG0457	BF3250	BF3250	Putative TPR repeat domain exported protein	BF2774	BF2774	Hypothetical protein {UniProtKB/TrEMBL:Q5LBP9}	[TP0067-TP0095 (0.6515529)]
COG0457	COG0457	BF2774	BF2774	Hypothetical protein {UniProtKB/TrEMBL:Q5LBP9}	BF4215	BF4215	Putative TPR-repeat protein	[TP0067-TP0095 (0.6515529)]
COG0457	COG0457	BF4215	BF4215	Putative TPR-repeat protein	BF2774	BF2774	Hypothetical protein {UniProtKB/TrEMBL:Q5LBP9}	[TP0067-TP0095 (0.6515529)]
COG0457	COG0457	BF3133	BF3133	Putative exported protein	BF3133	BF3133	Putative exported protein	[TP0067-TP0095 (0.6515529)]
COG0457	COG0457	BF1693	BF1693	Putative exported Tpr repeat-family protein	BF3707	CAH09387.1	Hypothetical protein {UniProtKB/TrEMBL:Q5L945}	[TP0067-TP0095 (0.6515529)]
COG0457	COG0457	BF3707	CAH09387.1	Hypothetical protein {UniProtKB/TrEMBL:Q5L945}	BF1693	BF1693	Putative exported Tpr repeat-family protein	[TP0067-TP0095 (0.6515529)]
COG0457	COG0457	BF3942	BF3942	Putative TPR-repeat family protein	BF3707	CAH09387.1	Hypothetical protein {UniProtKB/TrEMBL:Q5L945}	[TP0067-TP0095 (0.6515529)]
COG0457	COG0457	BF3707	CAH09387.1	Hypothetical protein {UniProtKB/TrEMBL:Q5L945}	BF3942	BF3942	Putative TPR-repeat family protein	[TP0067-TP0095 (0.6515529)]
COG0457	COG0457	BF4215	BF4215	Putative TPR-repeat protein	BF3133	BF3133	Putative exported protein	[TP0067-TP0095 (0.6515529)]
COG0457	COG0457	BF3133	BF3133	Putative exported protein	BF4215	BF4215	Putative TPR-repeat protein	[TP0067-TP0095 (0.6515529)]
COG0457	COG0457	BF4215	BF4215	Putative TPR-repeat protein	BF3250	BF3250	Putative TPR repeat domain exported protein	[TP0067-TP0095 (0.6515529)]
COG0457	COG0457	BF3250	BF3250	Putative TPR repeat domain exported protein	BF4215	BF4215	Putative TPR-repeat protein	[TP0067-TP0095 (0.6515529)]
COG0457	COG0457	BF1693	BF1693	Putative exported Tpr repeat-family protein	BF1387	BF1387	Putative transmembrane AraC family	[TP0067-TP0095 (0.6515529)]
COG0457	COG0457	BF1387	BF1387	Putative transmembrane AraC family	BF1693	BF1693	Putative exported Tpr repeat-family protein	[TP0067-TP0095 (0.6515529)]
COG0457	COG0457	BF1387	BF1387	Putative transmembrane AraC family	BF3707	CAH09387.1	Hypothetical protein {UniProtKB/TrEMBL:Q5L945}	[TP0067-TP0095 (0.6515529)]
COG0457	COG0457	BF3707	CAH09387.1	Hypothetical protein {UniProtKB/TrEMBL:Q5L945}	BF1387	BF1387	Putative transmembrane AraC family	[TP0067-TP0095 (0.6515529)]
COG0457	COG0457	BF2852	BF2852	Hypothetical protein {UniProtKB/TrEMBL:Q5LBH4}	BF2852	BF2852	Hypothetical protein {UniProtKB/TrEMBL:Q5LBH4}	[TP0067-TP0095 (0.6515529)]
COG0457	COG0457	BF1693	BF1693	Putative exported Tpr repeat-family protein	BF3942	BF3942	Putative TPR-repeat family protein	[TP0067-TP0095 (0.6515529)]
COG0457	COG0457	BF3942	BF3942	Putative TPR-repeat family protein	BF1693	BF1693	Putative exported Tpr repeat-family protein	[TP0067-TP0095 (0.6515529)]
COG0457	COG0457	BF0273	BF0273	Putative exported protein	BF4215	BF4215	Putative TPR-repeat protein	[TP0067-TP0095 (0.6515529)]
COG0457	COG0457	BF4215	BF4215	Putative TPR-repeat protein	BF0273	BF0273	Putative exported protein	[TP0067-TP0095 (0.6515529)]
COG0457	COG0457	BF3942	BF3942	Putative TPR-repeat family protein	BF3133	BF3133	Putative exported protein	[TP0067-TP0095 (0.6515529)]
COG0457	COG0457	BF3133	BF3133	Putative exported protein	BF3942	BF3942	Putative TPR-repeat family protein	[TP0067-TP0095 (0.6515529)]
COG0457	COG0457	BF1693	BF1693	Putative exported Tpr repeat-family protein	BF3133	BF3133	Putative exported protein	[TP0067-TP0095 (0.6515529)]
COG0457	COG0457	BF3133	BF3133	Putative exported protein	BF1693	BF1693	Putative exported Tpr repeat-family protein	[TP0067-TP0095 (0.6515529)]
COG0457	COG0457	BF0273	BF0273	Putative exported protein	BF0273	BF0273	Putative exported protein	[TP0067-TP0095 (0.6515529)]
COG0457	COG0457	BF2852	BF2852	Hypothetical protein {UniProtKB/TrEMBL:Q5LBH4}	BF3707	CAH09387.1	Hypothetical protein {UniProtKB/TrEMBL:Q5L945}	[TP0067-TP0095 (0.6515529)]
COG0457	COG0457	BF3707	CAH09387.1	Hypothetical protein {UniProtKB/TrEMBL:Q5L945}	BF2852	BF2852	Hypothetical protein {UniProtKB/TrEMBL:Q5LBH4}	[TP0067-TP0095 (0.6515529)]
COG0457	COG0457	BF2774	BF2774	Hypothetical protein {UniProtKB/TrEMBL:Q5LBP9}	BF2774	BF2774	Hypothetical protein {UniProtKB/TrEMBL:Q5LBP9}	[TP0067-TP0095 (0.6515529)]
COG0457	COG0457	BF1387	BF1387	Putative transmembrane AraC family	BF2852	BF2852	Hypothetical protein {UniProtKB/TrEMBL:Q5LBH4}	[TP0067-TP0095 (0.6515529)]
COG0457	COG0457	BF2852	BF2852	Hypothetical protein {UniProtKB/TrEMBL:Q5LBH4}	BF1387	BF1387	Putative transmembrane AraC family	[TP0067-TP0095 (0.6515529)]
COG0457	COG0457	BF2774	BF2774	Hypothetical protein {UniProtKB/TrEMBL:Q5LBP9}	BF3707	CAH09387.1	Hypothetical protein {UniProtKB/TrEMBL:Q5L945}	[TP0067-TP0095 (0.6515529)]
COG0457	COG0457	BF3707	CAH09387.1	Hypothetical protein {UniProtKB/TrEMBL:Q5L945}	BF2774	BF2774	Hypothetical protein {UniProtKB/TrEMBL:Q5LBP9}	[TP0067-TP0095 (0.6515529)]
COG0457	COG0457	BF3250	BF3250	Putative TPR repeat domain exported protein	BF3250	BF3250	Putative TPR repeat domain exported protein	[TP0067-TP0095 (0.6515529)]
COG0457	COG0457	BF2774	BF2774	Hypothetical protein {UniProtKB/TrEMBL:Q5LBP9}	BF3942	BF3942	Putative TPR-repeat family protein	[TP0067-TP0095 (0.6515529)]
COG0457	COG0457	BF3942	BF3942	Putative TPR-repeat family protein	BF2774	BF2774	Hypothetical protein {UniProtKB/TrEMBL:Q5LBP9}	[TP0067-TP0095 (0.6515529)]
COG0457	COG0457	BF3250	BF3250	Putative TPR repeat domain exported protein	BF3707	CAH09387.1	Hypothetical protein {UniProtKB/TrEMBL:Q5L945}	[TP0067-TP0095 (0.6515529)]
COG0457	COG0457	BF3707	CAH09387.1	Hypothetical protein {UniProtKB/TrEMBL:Q5L945}	BF3707	CAH09387.1	Hypothetical protein {UniProtKB/TrEMBL:Q5L945}	[TP0067-TP0095 (0.6515529)]
COG0457	COG0457	BF3707	CAH09387.1	Hypothetical protein {UniProtKB/TrEMBL:Q5L945}	BF3250	BF3250	Putative TPR repeat domain exported protein	[TP0067-TP0095 (0.6515529)]
COG0457	COG0457	BF2852	BF2852	Hypothetical protein {UniProtKB/TrEMBL:Q5LBH4}	BF3250	BF3250	Putative TPR repeat domain exported protein	[TP0067-TP0095 (0.6515529)]
COG0457	COG0457	BF3250	BF3250	Putative TPR repeat domain exported protein	BF2852	BF2852	Hypothetical protein {UniProtKB/TrEMBL:Q5LBH4}	[TP0067-TP0095 (0.6515529)]
COG0457	COG0457	BF1387	BF1387	Putative transmembrane AraC family	BF4215	BF4215	Putative TPR-repeat protein	[TP0067-TP0095 (0.6515529)]
COG0457	COG0457	BF4215	BF4215	Putative TPR-repeat protein	BF1387	BF1387	Putative transmembrane AraC family	[TP0067-TP0095 (0.6515529)]
COG0457	COG0457	BF2774	BF2774	Hypothetical protein {UniProtKB/TrEMBL:Q5LBP9}	BF0273	BF0273	Putative exported protein	[TP0067-TP0095 (0.6515529)]
COG0457	COG0457	BF0273	BF0273	Putative exported protein	BF2774	BF2774	Hypothetical protein {UniProtKB/TrEMBL:Q5LBP9}	[TP0067-TP0095 (0.6515529)]
COG0457	COG0457	BF1693	BF1693	Putative exported Tpr repeat-family protein	BF4215	BF4215	Putative TPR-repeat protein	[TP0067-TP0095 (0.6515529)]
COG0457	COG0457	BF4215	BF4215	Putative TPR-repeat protein	BF1693	BF1693	Putative exported Tpr repeat-family protein	[TP0067-TP0095 (0.6515529)]
COG0457	COG0457	BF1387	BF1387	Putative transmembrane AraC family	BF0273	BF0273	Putative exported protein	[TP0067-TP0095 (0.6515529)]
COG0457	COG0457	BF0273	BF0273	Putative exported protein	BF3707	CAH09387.1	Hypothetical protein {UniProtKB/TrEMBL:Q5L945}	[TP0067-TP0095 (0.6515529)]
COG0457	COG0457	BF0273	BF0273	Putative exported protein	BF1387	BF1387	Putative transmembrane AraC family	[TP0067-TP0095 (0.6515529)]
COG0457	COG0457	BF3707	CAH09387.1	Hypothetical protein {UniProtKB/TrEMBL:Q5L945}	BF0273	BF0273	Putative exported protein	[TP0067-TP0095 (0.6515529)]
COG0457	COG0457	BF2774	BF2774	Hypothetical protein {UniProtKB/TrEMBL:Q5LBP9}	BF3133	BF3133	Putative exported protein	[TP0067-TP0095 (0.6515529)]
COG0457	COG0457	BF2774	BF2774	Hypothetical protein {UniProtKB/TrEMBL:Q5LBP9}	BF1693	BF1693	Putative exported Tpr repeat-family protein	[TP0067-TP0095 (0.6515529)]
COG0457	COG0457	BF1693	BF1693	Putative exported Tpr repeat-family protein	BF2774	BF2774	Hypothetical protein {UniProtKB/TrEMBL:Q5LBP9}	[TP0067-TP0095 (0.6515529)]
COG0457	COG0457	BF3133	BF3133	Putative exported protein	BF2774	BF2774	Hypothetical protein {UniProtKB/TrEMBL:Q5LBP9}	[TP0067-TP0095 (0.6515529)]
COG0457	COG0457	BF1693	BF1693	Putative exported Tpr repeat-family protein	BF0273	BF0273	Putative exported protein	[TP0067-TP0095 (0.6515529)]
COG0457	COG0457	BF0273	BF0273	Putative exported protein	BF1693	BF1693	Putative exported Tpr repeat-family protein	[TP0067-TP0095 (0.6515529)]
COG0457	COG0457	BF2774	BF2774	Hypothetical protein {UniProtKB/TrEMBL:Q5LBP9}	BF1387	BF1387	Putative transmembrane AraC family	[TP0067-TP0095 (0.6515529)]
COG0457	COG0457	BF1387	BF1387	Putative transmembrane AraC family	BF2774	BF2774	Hypothetical protein {UniProtKB/TrEMBL:Q5LBP9}	[TP0067-TP0095 (0.6515529)]
COG0457	COG0457	BF1387	BF1387	Putative transmembrane AraC family	BF3133	BF3133	Putative exported protein	[TP0067-TP0095 (0.6515529)]
COG0457	COG0457	BF3133	BF3133	Putative exported protein	BF1387	BF1387	Putative transmembrane AraC family	[TP0067-TP0095 (0.6515529)]
COG0103	COG0211	BF3786	BF3786	Putative 30S ribosomal protein S9	BF0929	rpmA	Putative 50S ribosomal protein L27	[TP1024-TP0743 (0.87139803)]
COG0457	COG0803	BF1387	BF1387	Putative transmembrane AraC family	BF0092	BF0092	Putative metal ABC transporter substrate-binding	[TP0469-TP0034 (0.86910707)]
COG0457	COG0803	BF4215	BF4215	Putative TPR-repeat protein	BF0092	BF0092	Putative metal ABC transporter substrate-binding	[TP0469-TP0034 (0.86910707)]
COG0457	COG0803	BF3133	BF3133	Putative exported protein	BF0092	BF0092	Putative metal ABC transporter substrate-binding	[TP0469-TP0034 (0.86910707)]
COG0457	COG0803	BF1693	BF1693	Putative exported Tpr repeat-family protein	BF0092	BF0092	Putative metal ABC transporter substrate-binding	[TP0469-TP0034 (0.86910707)]
COG0457	COG0803	BF3942	BF3942	Putative TPR-repeat family protein	BF0092	BF0092	Putative metal ABC transporter substrate-binding	[TP0469-TP0034 (0.86910707)]
COG0457	COG0803	BF0273	BF0273	Putative exported protein	BF0092	BF0092	Putative metal ABC transporter substrate-binding	[TP0469-TP0034 (0.86910707)]
COG0457	COG0803	BF3250	BF3250	Putative TPR repeat domain exported protein	BF0092	BF0092	Putative metal ABC transporter substrate-binding	[TP0469-TP0034 (0.86910707)]
COG0457	COG0803	BF3707	CAH09387.1	Hypothetical protein {UniProtKB/TrEMBL:Q5L945}	BF0092	BF0092	Putative metal ABC transporter substrate-binding	[TP0469-TP0034 (0.86910707)]
COG0457	COG0803	BF2774	BF2774	Hypothetical protein {UniProtKB/TrEMBL:Q5LBP9}	BF0092	BF0092	Putative metal ABC transporter substrate-binding	[TP0469-TP0034 (0.86910707)]
COG0457	COG0803	BF2852	BF2852	Hypothetical protein {UniProtKB/TrEMBL:Q5LBH4}	BF0092	BF0092	Putative metal ABC transporter substrate-binding	[TP0469-TP0034 (0.86910707)]
COG0472	COG1512	BF0257	mraY	Phospho-N-acetylmuramoyl-pentapeptide-transferase (EC 2.7.8.13) (UDP- MurNAc-pentapeptide phosphotransferase)	BF0836	BF0836	Hypothetical protein {UniProtKB/TrEMBL:Q5LH07}	[TP0345-TP0561 (0.53951585)]
COG0472	COG1512	BF1914	BF1914	Putative LPS biosynthesis related	BF0836	BF0836	Hypothetical protein {UniProtKB/TrEMBL:Q5LH07}	[TP0345-TP0561 (0.53951585)]
COG0472	COG1512	BF3682	BF3682	Putative phosphotransferase	BF0836	BF0836	Hypothetical protein {UniProtKB/TrEMBL:Q5LH07}	[TP0345-TP0561 (0.53951585)]
COG0472	COG1512	BF2591	BF2591	Putative LPS biosynthesis related	BF0836	BF0836	Hypothetical protein {UniProtKB/TrEMBL:Q5LH07}	[TP0345-TP0561 (0.53951585)]
COG0472	COG1512	BF1565	BF1565	Putative glycosyltransferase	BF0836	BF0836	Hypothetical protein {UniProtKB/TrEMBL:Q5LH07}	[TP0345-TP0561 (0.53951585)]
COG0472	COG1512	BF3648	BF3648	Putative glycosyl transferase	BF0836	BF0836	Hypothetical protein {UniProtKB/TrEMBL:Q5LH07}	[TP0345-TP0561 (0.53951585)]
COG0472	COG1512	BF1026	BF1026	Putative phosphate transferase	BF0836	BF0836	Hypothetical protein {UniProtKB/TrEMBL:Q5LH07}	[TP0345-TP0561 (0.53951585)]
COG0472	COG1512	BF3464	BF3464	Putative LPS biosynthesis related	BF0836	BF0836	Hypothetical protein {UniProtKB/TrEMBL:Q5LH07}	[TP0345-TP0561 (0.53951585)]
COG0530	COG0741	BF4331	BF4331	Putative transmembrane K+ dependent Na+/Ca+	BF0693	BF0693	Putative lytic murein transglycosylase	[TP1034-TP0043 (0.7823198)]
COG0530	COG0741	BF4331	BF4331	Putative transmembrane K+ dependent Na+/Ca+	BF3370	BF3370	Putative peptidoglycan biosynthesis-related	[TP1034-TP0043 (0.7823198)]
COG0621	COG2812	BF0027	BF0027	Putative SAM/TRAM family methylase protein	BF3071	BF3071	Putative DNA polymerase III	[TP0754-TP1005 (0.5550382)]
COG0621	COG2812	BF2507	CAH08207.1	Putative oxidoreductase	BF3909	BF3909	Putative DNA polymerase III delta prime subunit	[TP0754-TP1005 (0.5550382)]
COG0621	COG2812	BF0027	BF0027	Putative SAM/TRAM family methylase protein	BF3909	BF3909	Putative DNA polymerase III delta prime subunit	[TP0754-TP1005 (0.5550382)]
COG0621	COG2812	BF3627	BF3627	Hypothetical protein {UniProtKB/TrEMBL:Q5L9C0}	BF3071	BF3071	Putative DNA polymerase III	[TP0754-TP1005 (0.5550382)]
COG0621	COG2812	BF2507	CAH08207.1	Putative oxidoreductase	BF3071	BF3071	Putative DNA polymerase III	[TP0754-TP1005 (0.5550382)]
COG0621	COG2812	BF3627	BF3627	Hypothetical protein {UniProtKB/TrEMBL:Q5L9C0}	BF3909	BF3909	Putative DNA polymerase III delta prime subunit	[TP0754-TP1005 (0.5550382)]
COG0739	COG1418	BF0690	BF0690	Putative transmembrane peptidase	BF3610	BF3610	Hypothetical protein {UniProtKB/TrEMBL:Q5L9D7}	[TP0702-TP1018 (0.7620277)]
COG0739	COG1418	pBF9343.30	CAH05744.1	Putative secreted peptidase	BF3610	BF3610	Hypothetical protein {UniProtKB/TrEMBL:Q5L9D7}	[TP0702-TP1018 (0.7620277)]
COG0739	COG1418	BF1496	BF1496	Putative peptidase {UniProtKB/TrEMBL:Q5LF96}	BF3610	BF3610	Hypothetical protein {UniProtKB/TrEMBL:Q5L9D7}	[TP0702-TP1018 (0.7620277)]
COG0739	COG1418	pBF9343.30	CAH05744.1	Putative secreted peptidase	BF3405	BF3405	Conserved hypothetical membrane attached protein	[TP0702-TP1018 (0.7620277)]
COG0739	COG1418	BF1496	BF1496	Putative peptidase {UniProtKB/TrEMBL:Q5LF96}	BF3405	BF3405	Conserved hypothetical membrane attached protein	[TP0702-TP1018 (0.7620277)]
COG0739	COG1418	BF0690	BF0690	Putative transmembrane peptidase	BF3405	BF3405	Conserved hypothetical membrane attached protein	[TP0702-TP1018 (0.7620277)]
COG0442	COG4591	BF2515	BF2515	Prolyl-tRNA synthetase {UniProtKB/TrEMBL:Q5LCF0}	BF1602	BF1602	Putative transmembrane permease	[TP0160-TP0582 (0.74148)]
COG0442	COG4591	BF2515	BF2515	Prolyl-tRNA synthetase {UniProtKB/TrEMBL:Q5LCF0}	BF4273	BF4273	Putative lipoprotein releasing system	[TP0160-TP0582 (0.74148)]
COG0693	COG0761	BF2913	BF2913	Hypothetical protein {UniProtKB/TrEMBL:Q5LBB3}	BF3536	ispH	4-hydroxy-3-methylbut-2-enyl diphosphate reductase (EC 1.17.1.2)	[TP0445-TP0547 (0.53976095)]
COG0693	COG0761	BF3184	BF3184	Hypothetical protein {UniProtKB/TrEMBL:Q5LAJ4}	BF3536	ispH	4-hydroxy-3-methylbut-2-enyl diphosphate reductase (EC 1.17.1.2)	[TP0445-TP0547 (0.53976095)]
COG0693	COG0761	BF3736	BF3736	Putative thiamine biosynthesis related protein	BF3536	ispH	4-hydroxy-3-methylbut-2-enyl diphosphate reductase (EC 1.17.1.2)	[TP0445-TP0547 (0.53976095)]
COG0223	COG0664	BF3673	fmt	Methionyl-tRNA formyltransferase (EC 2.1.2.9)	BF0954	BF0954	Putative FNR-family transcriptional regulator	[TP0756-TP0995 (0.69102824)]
COG0223	COG0664	BF3673	fmt	Methionyl-tRNA formyltransferase (EC 2.1.2.9)	BF3597	BF3597	Hypothetical protein {UniProtKB/TrEMBL:Q5L9E9}	[TP0756-TP0995 (0.69102824)]
COG0223	COG0664	BF3673	fmt	Methionyl-tRNA formyltransferase (EC 2.1.2.9)	BF0916	BF0916	Putative FNR-like protein	[TP0756-TP0995 (0.69102824)]
COG0223	COG0664	BF3673	fmt	Methionyl-tRNA formyltransferase (EC 2.1.2.9)	BF0365	BF0365	Putative FNR-family transcriptional regulatory	[TP0756-TP0995 (0.69102824)]
COG0223	COG0664	BF3673	fmt	Methionyl-tRNA formyltransferase (EC 2.1.2.9)	BF1878	BF1878	Putative DNA-binding cyclic-nucleotide binding	[TP0756-TP0995 (0.69102824)]
COG0223	COG0664	BF3673	fmt	Methionyl-tRNA formyltransferase (EC 2.1.2.9)	BF3292	BF3292	Hypothetical protein {UniProtKB/TrEMBL:Q5LA87}	[TP0756-TP0995 (0.69102824)]
COG0223	COG0664	BF3673	fmt	Methionyl-tRNA formyltransferase (EC 2.1.2.9)	BF0313	CAH06084.1	Putative cAMP-binding DNA-binding protein	[TP0756-TP0995 (0.69102824)]
COG0223	COG0664	BF3673	fmt	Methionyl-tRNA formyltransferase (EC 2.1.2.9)	BF2205	BF2205	Putative regulatory protein	[TP0756-TP0995 (0.69102824)]
COG0223	COG0664	BF3673	fmt	Methionyl-tRNA formyltransferase (EC 2.1.2.9)	BF2344	BF2344	Hypothetical protein {UniProtKB/TrEMBL:Q5LCX3}	[TP0756-TP0995 (0.69102824)]
COG1197	COG1774	BF2963	BF2963	Putative transcription-repair coupling factor	BF3910	BF3910	Hypothetical protein {UniProtKB/TrEMBL:Q5L8K0}	[TP0344-TP0046 (0.6615959)]
COG1475	COG1774	BF2181	BF2181	Hypothetical protein {UniProtKB/TrEMBL:Q5LDD5}	BF3910	BF3910	Hypothetical protein {UniProtKB/TrEMBL:Q5L8K0}	[TP0271-TP0046 (0.61832625)]
COG1475	COG1774	BF0695	BF0695	Putative ParB-like chromosome partitioning	BF3910	BF3910	Hypothetical protein {UniProtKB/TrEMBL:Q5L8K0}	[TP0271-TP0046 (0.61832625)]
COG0697	COG0716	BF0562	BF0562	Putative transmembrane protein	BF4115	BF4115	Hypothetical protein {UniProtKB/TrEMBL:Q5L808}	[TP0986-TP0925 (0.8288174)]
COG0697	COG0716	BF2925	BF2925	Putative membrane protein	BF2689	BF2689	Flavodoxin 1 {UniProtKB/TrEMBL:Q5LBY2}	[TP0986-TP0925 (0.8288174)]
COG0697	COG0716	BF2925	BF2925	Putative membrane protein	BF4115	BF4115	Hypothetical protein {UniProtKB/TrEMBL:Q5L808}	[TP0986-TP0925 (0.8288174)]
COG0697	COG0716	BF1274	BF1274	Putative transmembrane protein	BF2139	BF2139	Hypothetical protein {UniProtKB/TrEMBL:Q5LDH7}	[TP0986-TP0925 (0.8288174)]
COG0697	COG0716	BF0719	BF0719	Putative transmembrane permease	BF1637	BF1637	Putative flavodoxin {UniProtKB/TrEMBL:Q5LEW3}	[TP0986-TP0925 (0.8288174)]
COG0697	COG0716	BF0132	BF0132	Putative transmembrane protein	BF1637	BF1637	Putative flavodoxin {UniProtKB/TrEMBL:Q5LEW3}	[TP0986-TP0925 (0.8288174)]
COG0697	COG0716	BF1274	BF1274	Putative transmembrane protein	BF4115	BF4115	Hypothetical protein {UniProtKB/TrEMBL:Q5L808}	[TP0986-TP0925 (0.8288174)]
COG0697	COG0716	BF2925	BF2925	Putative membrane protein	BF1637	BF1637	Putative flavodoxin {UniProtKB/TrEMBL:Q5LEW3}	[TP0986-TP0925 (0.8288174)]
COG0697	COG0716	BF0848	BF0848	Putative transmembrane protein	BF2689	BF2689	Flavodoxin 1 {UniProtKB/TrEMBL:Q5LBY2}	[TP0986-TP0925 (0.8288174)]
COG0697	COG0716	BF0132	BF0132	Putative transmembrane protein	BF2139	BF2139	Hypothetical protein {UniProtKB/TrEMBL:Q5LDH7}	[TP0986-TP0925 (0.8288174)]
COG0697	COG0716	BF2925	BF2925	Putative membrane protein	BF2139	BF2139	Hypothetical protein {UniProtKB/TrEMBL:Q5LDH7}	[TP0986-TP0925 (0.8288174)]
COG0697	COG0716	BF0132	BF0132	Putative transmembrane protein	BF2689	BF2689	Flavodoxin 1 {UniProtKB/TrEMBL:Q5LBY2}	[TP0986-TP0925 (0.8288174)]
COG0697	COG0716	BF1961	BF1961	Putative transmembrane transporter	BF2139	BF2139	Hypothetical protein {UniProtKB/TrEMBL:Q5LDH7}	[TP0986-TP0925 (0.8288174)]
COG0697	COG0716	BF0562	BF0562	Putative transmembrane protein	BF1637	BF1637	Putative flavodoxin {UniProtKB/TrEMBL:Q5LEW3}	[TP0986-TP0925 (0.8288174)]
COG0697	COG0716	BF0848	BF0848	Putative transmembrane protein	BF1637	BF1637	Putative flavodoxin {UniProtKB/TrEMBL:Q5LEW3}	[TP0986-TP0925 (0.8288174)]
COG0697	COG0716	BF0132	BF0132	Putative transmembrane protein	BF4115	BF4115	Hypothetical protein {UniProtKB/TrEMBL:Q5L808}	[TP0986-TP0925 (0.8288174)]
COG0697	COG0716	BF0848	BF0848	Putative transmembrane protein	BF4115	BF4115	Hypothetical protein {UniProtKB/TrEMBL:Q5L808}	[TP0986-TP0925 (0.8288174)]
COG0697	COG0716	BF0848	BF0848	Putative transmembrane protein	BF2139	BF2139	Hypothetical protein {UniProtKB/TrEMBL:Q5LDH7}	[TP0986-TP0925 (0.8288174)]
COG0697	COG0716	BF1961	BF1961	Putative transmembrane transporter	BF4115	BF4115	Hypothetical protein {UniProtKB/TrEMBL:Q5L808}	[TP0986-TP0925 (0.8288174)]
COG0697	COG0716	BF0562	BF0562	Putative transmembrane protein	BF2139	BF2139	Hypothetical protein {UniProtKB/TrEMBL:Q5LDH7}	[TP0986-TP0925 (0.8288174)]
COG0697	COG0716	BF0719	BF0719	Putative transmembrane permease	BF2689	BF2689	Flavodoxin 1 {UniProtKB/TrEMBL:Q5LBY2}	[TP0986-TP0925 (0.8288174)]
COG0697	COG0716	BF1274	BF1274	Putative transmembrane protein	BF2689	BF2689	Flavodoxin 1 {UniProtKB/TrEMBL:Q5LBY2}	[TP0986-TP0925 (0.8288174)]
COG0697	COG0716	BF0719	BF0719	Putative transmembrane permease	BF2139	BF2139	Hypothetical protein {UniProtKB/TrEMBL:Q5LDH7}	[TP0986-TP0925 (0.8288174)]
COG0697	COG0716	BF0562	BF0562	Putative transmembrane protein	BF2689	BF2689	Flavodoxin 1 {UniProtKB/TrEMBL:Q5LBY2}	[TP0986-TP0925 (0.8288174)]
COG0697	COG0716	BF1961	BF1961	Putative transmembrane transporter	BF2689	BF2689	Flavodoxin 1 {UniProtKB/TrEMBL:Q5LBY2}	[TP0986-TP0925 (0.8288174)]
COG0697	COG0716	BF1961	BF1961	Putative transmembrane transporter	BF1637	BF1637	Putative flavodoxin {UniProtKB/TrEMBL:Q5LEW3}	[TP0986-TP0925 (0.8288174)]
COG0697	COG0716	BF0719	BF0719	Putative transmembrane permease	BF4115	BF4115	Hypothetical protein {UniProtKB/TrEMBL:Q5L808}	[TP0986-TP0925 (0.8288174)]
COG0697	COG0716	BF1274	BF1274	Putative transmembrane protein	BF1637	BF1637	Putative flavodoxin {UniProtKB/TrEMBL:Q5LEW3}	[TP0986-TP0925 (0.8288174)]
COG0465	COG4591	BF0702	BF0702	Putative transmembrane AAA-metalloprotease FtsH	BF1602	BF1602	Putative transmembrane permease	[TP0765-TP0582 (0.6598422)]
COG0465	COG4591	BF0702	BF0702	Putative transmembrane AAA-metalloprotease FtsH	BF4273	BF4273	Putative lipoprotein releasing system	[TP0765-TP0582 (0.6598422)]
COG0773	COG0817	BF0253	CAH06028.1	Putative UDP-N-acetylmuramate--L-alanine ligase	BF3101	ruvC	Crossover junction endodeoxyribonuclease ruvC (EC 3.1.22.4) (Holliday junction nuclease ruvC) (Holliday junction resolvase ruvC)	[TP0341-TP0517 (0.7285616)]
COG0272	COG0773	BF2485	BF2485	Putative DNA ligase {UniProtKB/TrEMBL:Q5LCI0}	BF0253	CAH06028.1	Putative UDP-N-acetylmuramate--L-alanine ligase	[TP0634-TP0341 (0.8201813)]
COG1512	COG2095	BF0836	BF0836	Hypothetical protein {UniProtKB/TrEMBL:Q5LH07}	BF0917	CAH06659.1	Putative transmembrane protein	[TP0561-TP0988 (0.5704539)]
COG1512	COG2095	BF0836	BF0836	Hypothetical protein {UniProtKB/TrEMBL:Q5LH07}	BF0588	BF0588	Putative amino acid transporter	[TP0561-TP0988 (0.5704539)]
COG1512	COG2095	BF0836	BF0836	Hypothetical protein {UniProtKB/TrEMBL:Q5LH07}	BF2243	BF2243	Putative MarC-family antibiotic resistance	[TP0561-TP0988 (0.5704539)]
COG0353	COG0514	BF2106	recR	Recombination protein recR	BF3249	BF3249	Putative ATP-dependent DNA helicase	[TP1004-TP0103 (0.6917512)]
COG0353	COG0514	BF2106	recR	Recombination protein recR	BF3706	BF3706	Putative DEAD box helicase	[TP1004-TP0103 (0.6917512)]
COG0353	COG0514	BF2106	recR	Recombination protein recR	BF3892	BF3892	Putative ATP-dependent DNA helicase	[TP1004-TP0103 (0.6917512)]
COG0036	COG0249	BF3672	BF3672	Putative ribulose-phosphate 3-epimerase	BF3972	BF3972	Putative transmembrane DNA mismatch repair-like	[TP0945-TP0328 (0.6742458)]
COG0036	COG0249	BF3672	BF3672	Putative ribulose-phosphate 3-epimerase	BF4369	mutS	Putative DNA mismatch repair protein MutS	[TP0945-TP0328 (0.6742458)]
COG0280	COG2204	BF0423	BF0423	Putative phosphate acetyltransferase	BF3929	BF3929	Putative two-component response regulator	[TP0094-TP0519 (0.5559654)]
COG0280	COG2204	BF0423	BF0423	Putative phosphate acetyltransferase	BF2207	CAH07901.1	Putative two-component system, response regulator	[TP0094-TP0519 (0.5559654)]
COG0280	COG2204	BF0423	BF0423	Putative phosphate acetyltransferase	BF1606	BF1606	Putative two-component response regulator	[TP0094-TP0519 (0.5559654)]
COG0280	COG2204	BF4138	BF4138	Putative phosphate acetyl/butyryltransferase	BF2207	CAH07901.1	Putative two-component system, response regulator	[TP0094-TP0519 (0.5559654)]
COG0280	COG2204	BF4138	BF4138	Putative phosphate acetyl/butyryltransferase	BF2095	BF2095	Putative two-component response regulator	[TP0094-TP0519 (0.5559654)]
COG0280	COG2204	BF4138	BF4138	Putative phosphate acetyl/butyryltransferase	BF3929	BF3929	Putative two-component response regulator	[TP0094-TP0519 (0.5559654)]
COG0280	COG2204	BF4138	BF4138	Putative phosphate acetyl/butyryltransferase	BF3850	BF3850	Putative regulatory protein	[TP0094-TP0519 (0.5559654)]
COG0280	COG2204	BF4138	BF4138	Putative phosphate acetyl/butyryltransferase	BF2450	BF2450	Putative two component system response regulator	[TP0094-TP0519 (0.5559654)]
COG0280	COG2204	BF0423	BF0423	Putative phosphate acetyltransferase	BF0527	BF0527	Putative two-component response regulator-like	[TP0094-TP0519 (0.5559654)]
COG0280	COG2204	BF0423	BF0423	Putative phosphate acetyltransferase	BF2450	BF2450	Putative two component system response regulator	[TP0094-TP0519 (0.5559654)]
COG0280	COG2204	BF0423	BF0423	Putative phosphate acetyltransferase	BF2095	BF2095	Putative two-component response regulator	[TP0094-TP0519 (0.5559654)]
COG0280	COG2204	BF0423	BF0423	Putative phosphate acetyltransferase	BF0998	BF0998	Putative sigma-54 dependent transcriptional	[TP0094-TP0519 (0.5559654)]
COG0280	COG2204	BF4138	BF4138	Putative phosphate acetyl/butyryltransferase	BF0527	BF0527	Putative two-component response regulator-like	[TP0094-TP0519 (0.5559654)]
COG0280	COG2204	BF4138	BF4138	Putative phosphate acetyl/butyryltransferase	BF1530	BF1530	Putative two-component system response regulator	[TP0094-TP0519 (0.5559654)]
COG0280	COG2204	BF4138	BF4138	Putative phosphate acetyl/butyryltransferase	BF0998	BF0998	Putative sigma-54 dependent transcriptional	[TP0094-TP0519 (0.5559654)]
COG0280	COG2204	BF0423	BF0423	Putative phosphate acetyltransferase	BF3850	BF3850	Putative regulatory protein	[TP0094-TP0519 (0.5559654)]
COG0280	COG2204	BF0423	BF0423	Putative phosphate acetyltransferase	BF1530	BF1530	Putative two-component system response regulator	[TP0094-TP0519 (0.5559654)]
COG0280	COG2204	BF4138	BF4138	Putative phosphate acetyl/butyryltransferase	BF1606	BF1606	Putative two-component response regulator	[TP0094-TP0519 (0.5559654)]
COG0124	COG0465	BF3238	hisS	Histidyl-tRNA synthetase (EC 6.1.1.21) (Histidine--tRNA ligase) (HisRS)	BF0702	BF0702	Putative transmembrane AAA-metalloprotease FtsH	[TP0641-TP0330 (0.76316583)]
COG0493	COG1488	BF0926	BF0926	Putative NADPH-dependent glutamate synthase	BF3334	BF3334	Putative nicotinate phosphoribosyltransferase	[TP0735-TP0628 (0.6598422)]
COG0772	COG1512	BF3912	BF3912	Putative transmembrane rod shape-determining	BF0836	BF0836	Hypothetical protein {UniProtKB/TrEMBL:Q5LH07}	[TP0387-TP0561 (0.5082704)]
COG0772	COG1512	BF0255	BF0255	Putative transmembrane rod-shape determining	BF0836	BF0836	Hypothetical protein {UniProtKB/TrEMBL:Q5LH07}	[TP0387-TP0561 (0.5082704)]
COG0173	COG0493	BF2463	aspS	Aspartyl-tRNA synthetase (EC 6.1.1.12) (Aspartate--tRNA ligase) (AspRS)	BF0926	BF0926	Putative NADPH-dependent glutamate synthase	[TP0985-TP0735 (0.50901)]
COG0845	COG1394	BF0608	BF0608	Putative HlyD-family efflux transporter component	BF2745	BF2745	Putative V(Vacuolar)-type ATP synthase subunit D	[TP0965-TP0527 (0.522211)]
COG0845	COG1394	BF3811	BF3811	Putative hemolysin secretion transport system	BF2745	BF2745	Putative V(Vacuolar)-type ATP synthase subunit D	[TP0965-TP0527 (0.522211)]
COG0845	COG1394	BF0609	BF0609	Putative HlyD-family transporter	BF2745	BF2745	Putative V(Vacuolar)-type ATP synthase subunit D	[TP0965-TP0527 (0.522211)]
COG0845	COG1394	BF2452	BF2452	Putative membrane protein	BF2745	BF2745	Putative V(Vacuolar)-type ATP synthase subunit D	[TP0965-TP0527 (0.522211)]
COG0845	COG1394	BF3511	BF3511	Putative metal resistance related exported	BF2745	BF2745	Putative V(Vacuolar)-type ATP synthase subunit D	[TP0965-TP0527 (0.522211)]
COG0845	COG1394	BF3760	BF3760	Putative membrane protein	BF2745	BF2745	Putative V(Vacuolar)-type ATP synthase subunit D	[TP0965-TP0527 (0.522211)]
COG0845	COG1394	BF1935	BF1935	Putative HlyD family secretion protein	BF2745	BF2745	Putative V(Vacuolar)-type ATP synthase subunit D	[TP0965-TP0527 (0.522211)]
COG0845	COG1394	BF3963	BF3963	Putative membrane fusion protein transporter	BF2745	BF2745	Putative V(Vacuolar)-type ATP synthase subunit D	[TP0965-TP0527 (0.522211)]
COG0845	COG1394	BF2476	BF2476	Putative transport-related protein	BF2745	BF2745	Putative V(Vacuolar)-type ATP synthase subunit D	[TP0965-TP0527 (0.522211)]
COG0845	COG1394	BF0156	CAH05934.1	Putative AcrA/AcrE RND transport or HlyD	BF2745	BF2745	Putative V(Vacuolar)-type ATP synthase subunit D	[TP0965-TP0527 (0.522211)]
COG0845	COG1394	BF2987	BF2987	Putative ABC transport system, lipoprotein	BF2745	BF2745	Putative V(Vacuolar)-type ATP synthase subunit D	[TP0965-TP0527 (0.522211)]
COG0845	COG1394	BF1430	BF1430	Putative ABC transporter component protein	BF2745	BF2745	Putative V(Vacuolar)-type ATP synthase subunit D	[TP0965-TP0527 (0.522211)]
COG0845	COG1394	BF1608	BF1608	Putative HlyD-family transporter component	BF2745	BF2745	Putative V(Vacuolar)-type ATP synthase subunit D	[TP0965-TP0527 (0.522211)]
COG0845	COG1394	BF3193	BF3193	Putative lipoprotein {UniProtKB/TrEMBL:Q5LAI5}	BF2745	BF2745	Putative V(Vacuolar)-type ATP synthase subunit D	[TP0965-TP0527 (0.522211)]
COG0845	COG1394	BF2529	BF2529	Putative exported protein	BF2745	BF2745	Putative V(Vacuolar)-type ATP synthase subunit D	[TP0965-TP0527 (0.522211)]
COG0845	COG1394	BF2153	BF2153	Putative lipoprotein {UniProtKB/TrEMBL:Q5LDG3}	BF2745	BF2745	Putative V(Vacuolar)-type ATP synthase subunit D	[TP0965-TP0527 (0.522211)]
COG0845	COG1394	BF3348	BF3348	Putative transport-related, exported protein	BF2745	BF2745	Putative V(Vacuolar)-type ATP synthase subunit D	[TP0965-TP0527 (0.522211)]
COG0845	COG1394	BF2651	BF2651	Putative ABC transport system, lipoprotein	BF2745	BF2745	Putative V(Vacuolar)-type ATP synthase subunit D	[TP0965-TP0527 (0.522211)]
COG0845	COG1394	BF3365	BF3365	Putative metal transport-related, exported	BF2745	BF2745	Putative V(Vacuolar)-type ATP synthase subunit D	[TP0965-TP0527 (0.522211)]
COG0845	COG1394	BF0507	BF0507	Putative transport/efflux component protein	BF2745	BF2745	Putative V(Vacuolar)-type ATP synthase subunit D	[TP0965-TP0527 (0.522211)]
COG0845	COG1394	BF2239	BF2239	Putative cation efflux-related lipoprotein	BF2745	BF2745	Putative V(Vacuolar)-type ATP synthase subunit D	[TP0965-TP0527 (0.522211)]
COG0845	COG1394	BF4316	BF4316	Putative efflux transporter component	BF2745	BF2745	Putative V(Vacuolar)-type ATP synthase subunit D	[TP0965-TP0527 (0.522211)]
COG0845	COG1394	BF3659	BF3659	Putative lipoprotein {UniProtKB/TrEMBL:Q5L989}	BF2745	BF2745	Putative V(Vacuolar)-type ATP synthase subunit D	[TP0965-TP0527 (0.522211)]
COG0845	COG1394	BF3851	BF3851	Putative membrane protein	BF2745	BF2745	Putative V(Vacuolar)-type ATP synthase subunit D	[TP0965-TP0527 (0.522211)]
COG0845	COG1394	BF2947	BF2947	Putative acriflavine resistance protein E	BF2745	BF2745	Putative V(Vacuolar)-type ATP synthase subunit D	[TP0965-TP0527 (0.522211)]
COG0845	COG1394	BF3150	BF3150	Putative conserved lipoprotein	BF2745	BF2745	Putative V(Vacuolar)-type ATP synthase subunit D	[TP0965-TP0527 (0.522211)]
COG0275	COG0820	BF0261	mraW	S-adenosyl-methyltransferase mraW (EC 2.1.1.-)	BF0995	BF0995	Hypothetical protein {UniProtKB/TrEMBL:Q5LGK5}	[TP0384-TP0068 (0.79878455)]
COG0242	COG0360	BF1691	BF1691	Peptide deformylase {UniProtKB/TrEMBL:Q5LEQ9}	BF3632	rpsF	Putative 30S ribosomal protein S6	[TP0757-TP0063 (0.54983324)]
COG0267	COG0357	BF2509	BF2509	50S ribosomal protein L33	BF2081	BF2081	Putative glucose-inhibited cell division protein	[TP0234-TP0946 (0.6249908)]
COG0234	COG0772	BF3223	groS	10 kDa chaperonin (Protein Cpn10) (groES protein)	BF0255	BF0255	Putative transmembrane rod-shape determining	[TP1013-TP0387 (0.81326103)]
COG0234	COG0772	BF3223	groS	10 kDa chaperonin (Protein Cpn10) (groES protein)	BF3912	BF3912	Putative transmembrane rod shape-determining	[TP1013-TP0387 (0.81326103)]
COG0445	COG0457	BF0113	gidA	tRNA uridine 5-carboxymethylaminomethyl modification enzyme gidA (Glucose-inhibited division protein A)	BF3250	BF3250	Putative TPR repeat domain exported protein	[TP0044-TP0954 (0.8549597)]
COG0445	COG0457	BF0113	gidA	tRNA uridine 5-carboxymethylaminomethyl modification enzyme gidA (Glucose-inhibited division protein A)	BF3133	BF3133	Putative exported protein	[TP0044-TP0954 (0.8549597)]
COG0445	COG0457	BF0113	gidA	tRNA uridine 5-carboxymethylaminomethyl modification enzyme gidA (Glucose-inhibited division protein A)	BF2852	BF2852	Hypothetical protein {UniProtKB/TrEMBL:Q5LBH4}	[TP0044-TP0954 (0.8549597)]
COG0445	COG0457	BF0113	gidA	tRNA uridine 5-carboxymethylaminomethyl modification enzyme gidA (Glucose-inhibited division protein A)	BF3942	BF3942	Putative TPR-repeat family protein	[TP0044-TP0954 (0.8549597)]
COG0445	COG0457	BF0113	gidA	tRNA uridine 5-carboxymethylaminomethyl modification enzyme gidA (Glucose-inhibited division protein A)	BF1693	BF1693	Putative exported Tpr repeat-family protein	[TP0044-TP0954 (0.8549597)]
COG0445	COG0457	BF0113	gidA	tRNA uridine 5-carboxymethylaminomethyl modification enzyme gidA (Glucose-inhibited division protein A)	BF4215	BF4215	Putative TPR-repeat protein	[TP0044-TP0954 (0.8549597)]
COG0445	COG0457	BF0113	gidA	tRNA uridine 5-carboxymethylaminomethyl modification enzyme gidA (Glucose-inhibited division protein A)	BF1387	BF1387	Putative transmembrane AraC family	[TP0044-TP0954 (0.8549597)]
COG0445	COG0457	BF0113	gidA	tRNA uridine 5-carboxymethylaminomethyl modification enzyme gidA (Glucose-inhibited division protein A)	BF2774	BF2774	Hypothetical protein {UniProtKB/TrEMBL:Q5LBP9}	[TP0044-TP0954 (0.8549597)]
COG0445	COG0457	BF0113	gidA	tRNA uridine 5-carboxymethylaminomethyl modification enzyme gidA (Glucose-inhibited division protein A)	BF3707	CAH09387.1	Hypothetical protein {UniProtKB/TrEMBL:Q5L945}	[TP0044-TP0954 (0.8549597)]
COG0445	COG0457	BF0113	gidA	tRNA uridine 5-carboxymethylaminomethyl modification enzyme gidA (Glucose-inhibited division protein A)	BF0273	BF0273	Putative exported protein	[TP0044-TP0954 (0.8549597)]
COG0305	COG1595	BF2609	BF2609	Putative DNA helicase {UniProtKB/TrEMBL:Q5LC57}	BF0961	BF0961	Putative RNA polymerase ECF-type sigma factor	[TP0058-TP0092 (0.74082893)]
COG0305	COG1595	BF2609	BF2609	Putative DNA helicase {UniProtKB/TrEMBL:Q5LC57}	BF3520	BF3520	Putative RNA polymerase sigma factor	[TP0058-TP0092 (0.74082893)]
COG0305	COG1595	BF2609	BF2609	Putative DNA helicase {UniProtKB/TrEMBL:Q5LC57}	BF4271	BF4271	Putative ECF-type RNA polymerase	[TP0058-TP0092 (0.74082893)]
COG0305	COG1595	BF2609	BF2609	Putative DNA helicase {UniProtKB/TrEMBL:Q5LC57}	BF1394	BF1394	Putative RNA polymerase ECF-type sigma factor	[TP0058-TP0092 (0.74082893)]
COG0305	COG1595	BF2609	BF2609	Putative DNA helicase {UniProtKB/TrEMBL:Q5LC57}	BF1401	BF1401	Putative RNA polymerase ECF-type sigma factor	[TP0058-TP0092 (0.74082893)]
COG0305	COG1595	BF2609	BF2609	Putative DNA helicase {UniProtKB/TrEMBL:Q5LC57}	BF1197	CAH06919.1	Putative ECF-type RNA polymerase sigma factor	[TP0058-TP0092 (0.74082893)]
COG0305	COG1595	BF2609	BF2609	Putative DNA helicase {UniProtKB/TrEMBL:Q5LC57}	BF1178	BF1178	Putative RNA polymerase ECF-type sigma factor	[TP0058-TP0092 (0.74082893)]
COG0305	COG1595	BF2609	BF2609	Putative DNA helicase {UniProtKB/TrEMBL:Q5LC57}	BF1954	BF1954	Putative RNA polymerase ECF-type sigma factor	[TP0058-TP0092 (0.74082893)]
COG0305	COG1595	BF2609	BF2609	Putative DNA helicase {UniProtKB/TrEMBL:Q5LC57}	BF1821	BF1821	Putative RNA polymerase ECF-type sigma factor	[TP0058-TP0092 (0.74082893)]
COG0305	COG1595	BF2609	BF2609	Putative DNA helicase {UniProtKB/TrEMBL:Q5LC57}	BF1320	BF1320	Putative RNA polymerase ECF-type sigma factor	[TP0058-TP0092 (0.74082893)]
COG0305	COG1595	BF2609	BF2609	Putative DNA helicase {UniProtKB/TrEMBL:Q5LC57}	BF1649	BF1649	Putative RNA polymerase ECF-type sigma factor	[TP0058-TP0092 (0.74082893)]
COG0305	COG1595	BF2609	BF2609	Putative DNA helicase {UniProtKB/TrEMBL:Q5LC57}	BF3410	BF3410	Putative RNA polymerase sigma factor	[TP0058-TP0092 (0.74082893)]
COG0305	COG1595	BF2609	BF2609	Putative DNA helicase {UniProtKB/TrEMBL:Q5LC57}	BF1964	BF1964	Putative RNA polymerase ECF-type sigma factor	[TP0058-TP0092 (0.74082893)]
COG0305	COG1595	BF2609	BF2609	Putative DNA helicase {UniProtKB/TrEMBL:Q5LC57}	BF0198	BF0198	Putative extracytoplasmic function alternative	[TP0058-TP0092 (0.74082893)]
COG0305	COG1595	BF2609	BF2609	Putative DNA helicase {UniProtKB/TrEMBL:Q5LC57}	BF3639	BF3639	Putative RNA polymerase sigma factor	[TP0058-TP0092 (0.74082893)]
COG0305	COG1595	BF2609	BF2609	Putative DNA helicase {UniProtKB/TrEMBL:Q5LC57}	BF4359	BF4359	Putative RNA polymerase ECF-type sigma factor	[TP0058-TP0092 (0.74082893)]
COG0305	COG1595	BF2609	BF2609	Putative DNA helicase {UniProtKB/TrEMBL:Q5LC57}	BF0534	BF0534	Putative RNA polymerase ECF sigma factor	[TP0058-TP0092 (0.74082893)]
COG0305	COG1595	BF2609	BF2609	Putative DNA helicase {UniProtKB/TrEMBL:Q5LC57}	BF3233	BF3233	Putative RNA polymerase sigma factor	[TP0058-TP0092 (0.74082893)]
COG0305	COG1595	BF2609	BF2609	Putative DNA helicase {UniProtKB/TrEMBL:Q5LC57}	BF3389	BF3389	Putative RNA polymerase sigma fator	[TP0058-TP0092 (0.74082893)]
COG0305	COG1595	BF2609	BF2609	Putative DNA helicase {UniProtKB/TrEMBL:Q5LC57}	BF1969	BF1969	Putative ECF-type RNA polymerase sigma factor	[TP0058-TP0092 (0.74082893)]
COG0305	COG1595	BF2609	BF2609	Putative DNA helicase {UniProtKB/TrEMBL:Q5LC57}	BF0568	BF0568	Putative RNA polymerase ECF-type sigma factor	[TP0058-TP0092 (0.74082893)]
COG0305	COG1595	BF2609	BF2609	Putative DNA helicase {UniProtKB/TrEMBL:Q5LC57}	BF0232	BF0232	Putative ECF-type sigma factor	[TP0058-TP0092 (0.74082893)]
COG0305	COG1595	BF2609	BF2609	Putative DNA helicase {UniProtKB/TrEMBL:Q5LC57}	BF3214	BF3214	Putative RNA polymerase sigma factor	[TP0058-TP0092 (0.74082893)]
COG0305	COG1595	BF2609	BF2609	Putative DNA helicase {UniProtKB/TrEMBL:Q5LC57}	BF2975	BF2975	Putative RNA polymerase sigma factor	[TP0058-TP0092 (0.74082893)]
COG0305	COG1595	BF2609	BF2609	Putative DNA helicase {UniProtKB/TrEMBL:Q5LC57}	BF0869	BF0869	Putative RNA polymerase ECF-type sigma factor	[TP0058-TP0092 (0.74082893)]
COG0305	COG1595	BF2609	BF2609	Putative DNA helicase {UniProtKB/TrEMBL:Q5LC57}	BF0265	BF0265	Putative extracytoplasmic function alternative	[TP0058-TP0092 (0.74082893)]
COG0305	COG1595	BF2609	BF2609	Putative DNA helicase {UniProtKB/TrEMBL:Q5LC57}	BF1412	BF1412	Putative RNA polymerase ECF-type sigma factor	[TP0058-TP0092 (0.74082893)]
COG0305	COG1595	BF2609	BF2609	Putative DNA helicase {UniProtKB/TrEMBL:Q5LC57}	BF0975	BF0975	Putative RNA polymerase ECF-type sigma factor	[TP0058-TP0092 (0.74082893)]
COG0305	COG1595	BF2609	BF2609	Putative DNA helicase {UniProtKB/TrEMBL:Q5LC57}	BF0685	BF0685	Putative RNA polymerase ECF-type sigma factor	[TP0058-TP0092 (0.74082893)]
COG0173	COG1512	BF2463	aspS	Aspartyl-tRNA synthetase (EC 6.1.1.12) (Aspartate--tRNA ligase) (AspRS)	BF0836	BF0836	Hypothetical protein {UniProtKB/TrEMBL:Q5LH07}	[TP0985-TP0561 (0.83540547)]
COG0465	COG0532	BF0702	BF0702	Putative transmembrane AAA-metalloprotease FtsH	BF0219	infB	Putative translation initiation factor IF-2	[TP0330-TP0891 (0.8751731)]
COG0234	COG0445	BF3223	groS	10 kDa chaperonin (Protein Cpn10) (groES protein)	BF0113	gidA	tRNA uridine 5-carboxymethylaminomethyl modification enzyme gidA (Glucose-inhibited division protein A)	[TP1013-TP0044 (0.813164)]
COG0326	COG0353	BF2491	htpG	Chaperone protein htpG (Heat shock protein htpG) (High temperature protein G)	BF2106	recR	Recombination protein recR	[TP0984-TP1004 (0.5573069)]
COG0326	COG0353	BF0194	BF0194	Putative heat-shock protein	BF2106	recR	Recombination protein recR	[TP0984-TP1004 (0.5573069)]
COG0457	COG0860	BF0273	BF0273	Putative exported protein	BF3615	BF3615	Putative exported N-acetylmuramoyl-L-alanine	[TP0820-TP0247 (0.74644035), TP0067-TP0247 (0.79531366)]
COG0457	COG0860	BF3250	BF3250	Putative TPR repeat domain exported protein	BF3615	BF3615	Putative exported N-acetylmuramoyl-L-alanine	[TP0820-TP0247 (0.74644035), TP0067-TP0247 (0.79531366)]
COG0457	COG0860	BF3133	BF3133	Putative exported protein	BF3615	BF3615	Putative exported N-acetylmuramoyl-L-alanine	[TP0820-TP0247 (0.74644035), TP0067-TP0247 (0.79531366)]
COG0457	COG0860	BF3707	CAH09387.1	Hypothetical protein {UniProtKB/TrEMBL:Q5L945}	BF3615	BF3615	Putative exported N-acetylmuramoyl-L-alanine	[TP0820-TP0247 (0.74644035), TP0067-TP0247 (0.79531366)]
COG0457	COG0860	BF1387	BF1387	Putative transmembrane AraC family	BF3615	BF3615	Putative exported N-acetylmuramoyl-L-alanine	[TP0820-TP0247 (0.74644035), TP0067-TP0247 (0.79531366)]
COG0457	COG0860	BF3942	BF3942	Putative TPR-repeat family protein	BF3615	BF3615	Putative exported N-acetylmuramoyl-L-alanine	[TP0820-TP0247 (0.74644035), TP0067-TP0247 (0.79531366)]
COG0457	COG0860	BF2852	BF2852	Hypothetical protein {UniProtKB/TrEMBL:Q5LBH4}	BF3615	BF3615	Putative exported N-acetylmuramoyl-L-alanine	[TP0820-TP0247 (0.74644035), TP0067-TP0247 (0.79531366)]
COG0457	COG0860	BF4215	BF4215	Putative TPR-repeat protein	BF3615	BF3615	Putative exported N-acetylmuramoyl-L-alanine	[TP0820-TP0247 (0.74644035), TP0067-TP0247 (0.79531366)]
COG0457	COG0860	BF1693	BF1693	Putative exported Tpr repeat-family protein	BF3615	BF3615	Putative exported N-acetylmuramoyl-L-alanine	[TP0820-TP0247 (0.74644035), TP0067-TP0247 (0.79531366)]
COG0457	COG0860	BF2774	BF2774	Hypothetical protein {UniProtKB/TrEMBL:Q5LBP9}	BF3615	BF3615	Putative exported N-acetylmuramoyl-L-alanine	[TP0820-TP0247 (0.74644035), TP0067-TP0247 (0.79531366)]
COG1057	COG1774	BF3501	nadD	Probable nicotinate-nucleotide adenylyltransferase (EC 2.7.7.18) (Deamido-NAD(+) pyrophosphorylase) (Deamido-NAD(+) diphosphorylase) (Nicotinate mononucleotide adenylyltransferase) (NaMN adenylyltransferase)	BF3910	BF3910	Hypothetical protein {UniProtKB/TrEMBL:Q5L8K0}	[TP0741-TP0046 (0.7023217)]
COG0530	COG2239	BF4331	BF4331	Putative transmembrane K+ dependent Na+/Ca+	BF0705	BF0705	Putative transmembrane Mg2+ transporter	[TP1034-TP0917 (0.5728957)]
COG1512	COG4658	BF0836	BF0836	Hypothetical protein {UniProtKB/TrEMBL:Q5LH07}	BF2617	BF2617	Electron transport complex protein RnfD	[TP0561-TP0151 (0.5550382)]
COG0216	COG0457	BF0832	prfA	Putative peptide chain release factor 1	BF3707	CAH09387.1	Hypothetical protein {UniProtKB/TrEMBL:Q5L945}	[TP0051-TP0067 (0.7097377)]
COG0216	COG0457	BF0832	prfA	Putative peptide chain release factor 1	BF2852	BF2852	Hypothetical protein {UniProtKB/TrEMBL:Q5LBH4}	[TP0051-TP0067 (0.7097377)]
COG0216	COG0457	BF0832	prfA	Putative peptide chain release factor 1	BF0273	BF0273	Putative exported protein	[TP0051-TP0067 (0.7097377)]
COG0216	COG0457	BF0832	prfA	Putative peptide chain release factor 1	BF3250	BF3250	Putative TPR repeat domain exported protein	[TP0051-TP0067 (0.7097377)]
COG0216	COG0457	BF0832	prfA	Putative peptide chain release factor 1	BF2774	BF2774	Hypothetical protein {UniProtKB/TrEMBL:Q5LBP9}	[TP0051-TP0067 (0.7097377)]
COG0216	COG0457	BF0832	prfA	Putative peptide chain release factor 1	BF1693	BF1693	Putative exported Tpr repeat-family protein	[TP0051-TP0067 (0.7097377)]
COG0216	COG0457	BF0832	prfA	Putative peptide chain release factor 1	BF1387	BF1387	Putative transmembrane AraC family	[TP0051-TP0067 (0.7097377)]
COG0216	COG0457	BF0832	prfA	Putative peptide chain release factor 1	BF3133	BF3133	Putative exported protein	[TP0051-TP0067 (0.7097377)]
COG0216	COG0457	BF0832	prfA	Putative peptide chain release factor 1	BF4215	BF4215	Putative TPR-repeat protein	[TP0051-TP0067 (0.7097377)]
COG0216	COG0457	BF0832	prfA	Putative peptide chain release factor 1	BF3942	BF3942	Putative TPR-repeat family protein	[TP0051-TP0067 (0.7097377)]
COG0687	COG0693	BF2735	BF2735	Putative ABC transport system, lipoprotein	BF3736	BF3736	Putative thiamine biosynthesis related protein	[TP0655-TP0445 (0.5706956)]
COG0687	COG0693	BF2735	BF2735	Putative ABC transport system, lipoprotein	BF2913	BF2913	Hypothetical protein {UniProtKB/TrEMBL:Q5LBB3}	[TP0655-TP0445 (0.5706956)]
COG0687	COG0693	BF2735	BF2735	Putative ABC transport system, lipoprotein	BF3184	BF3184	Hypothetical protein {UniProtKB/TrEMBL:Q5LAJ4}	[TP0655-TP0445 (0.5706956)]
COG1385	COG2204	BF0942	BF0942	Hypothetical protein {UniProtKB/TrEMBL:Q5LGQ3}	BF3850	BF3850	Putative regulatory protein	[TP0032-TP0519 (0.67332727)]
COG1385	COG2204	BF0942	BF0942	Hypothetical protein {UniProtKB/TrEMBL:Q5LGQ3}	BF2095	BF2095	Putative two-component response regulator	[TP0032-TP0519 (0.67332727)]
COG1385	COG2204	BF0942	BF0942	Hypothetical protein {UniProtKB/TrEMBL:Q5LGQ3}	BF1606	BF1606	Putative two-component response regulator	[TP0032-TP0519 (0.67332727)]
COG1385	COG2204	BF0942	BF0942	Hypothetical protein {UniProtKB/TrEMBL:Q5LGQ3}	BF0998	BF0998	Putative sigma-54 dependent transcriptional	[TP0032-TP0519 (0.67332727)]
COG1385	COG2204	BF0942	BF0942	Hypothetical protein {UniProtKB/TrEMBL:Q5LGQ3}	BF0527	BF0527	Putative two-component response regulator-like	[TP0032-TP0519 (0.67332727)]
COG1385	COG2204	BF0942	BF0942	Hypothetical protein {UniProtKB/TrEMBL:Q5LGQ3}	BF1530	BF1530	Putative two-component system response regulator	[TP0032-TP0519 (0.67332727)]
COG1385	COG2204	BF0942	BF0942	Hypothetical protein {UniProtKB/TrEMBL:Q5LGQ3}	BF3929	BF3929	Putative two-component response regulator	[TP0032-TP0519 (0.67332727)]
COG1385	COG2204	BF0942	BF0942	Hypothetical protein {UniProtKB/TrEMBL:Q5LGQ3}	BF2207	CAH07901.1	Putative two-component system, response regulator	[TP0032-TP0519 (0.67332727)]
COG1385	COG2204	BF0942	BF0942	Hypothetical protein {UniProtKB/TrEMBL:Q5LGQ3}	BF2450	BF2450	Putative two component system response regulator	[TP0032-TP0519 (0.67332727)]
COG0542	COG2204	BF1172	BF1172	Putative heat shock ClpB protein	BF2095	BF2095	Putative two-component response regulator	[TP0071-TP0519 (0.6908589)]
COG0542	COG2204	BF2023	BF2023	Putative ATP-dependent protease	BF1530	BF1530	Putative two-component system response regulator	[TP0071-TP0519 (0.6908589)]
COG0542	COG2204	BF2023	BF2023	Putative ATP-dependent protease	BF2095	BF2095	Putative two-component response regulator	[TP0071-TP0519 (0.6908589)]
COG0542	COG2204	BF2023	BF2023	Putative ATP-dependent protease	BF3929	BF3929	Putative two-component response regulator	[TP0071-TP0519 (0.6908589)]
COG0542	COG2204	BF2023	BF2023	Putative ATP-dependent protease	BF2450	BF2450	Putative two component system response regulator	[TP0071-TP0519 (0.6908589)]
COG0542	COG2204	BF2492	BF2492	Negative regulator of genetic competence	BF1606	BF1606	Putative two-component response regulator	[TP0071-TP0519 (0.6908589)]
COG0542	COG2204	BF2492	BF2492	Negative regulator of genetic competence	BF1530	BF1530	Putative two-component system response regulator	[TP0071-TP0519 (0.6908589)]
COG0542	COG2204	BF1172	BF1172	Putative heat shock ClpB protein	BF0998	BF0998	Putative sigma-54 dependent transcriptional	[TP0071-TP0519 (0.6908589)]
COG0542	COG2204	BF2023	BF2023	Putative ATP-dependent protease	BF0998	BF0998	Putative sigma-54 dependent transcriptional	[TP0071-TP0519 (0.6908589)]
COG0542	COG2204	BF2023	BF2023	Putative ATP-dependent protease	BF1606	BF1606	Putative two-component response regulator	[TP0071-TP0519 (0.6908589)]
COG0542	COG2204	BF1172	BF1172	Putative heat shock ClpB protein	BF0527	BF0527	Putative two-component response regulator-like	[TP0071-TP0519 (0.6908589)]
COG0542	COG2204	BF2023	BF2023	Putative ATP-dependent protease	BF0527	BF0527	Putative two-component response regulator-like	[TP0071-TP0519 (0.6908589)]
COG0542	COG2204	BF2492	BF2492	Negative regulator of genetic competence	BF3929	BF3929	Putative two-component response regulator	[TP0071-TP0519 (0.6908589)]
COG0542	COG2204	BF2023	BF2023	Putative ATP-dependent protease	BF2207	CAH07901.1	Putative two-component system, response regulator	[TP0071-TP0519 (0.6908589)]
COG0542	COG2204	BF2492	BF2492	Negative regulator of genetic competence	BF2450	BF2450	Putative two component system response regulator	[TP0071-TP0519 (0.6908589)]
COG0542	COG2204	BF1172	BF1172	Putative heat shock ClpB protein	BF1606	BF1606	Putative two-component response regulator	[TP0071-TP0519 (0.6908589)]
COG0542	COG2204	BF1172	BF1172	Putative heat shock ClpB protein	BF1530	BF1530	Putative two-component system response regulator	[TP0071-TP0519 (0.6908589)]
COG0542	COG2204	BF2492	BF2492	Negative regulator of genetic competence	BF0527	BF0527	Putative two-component response regulator-like	[TP0071-TP0519 (0.6908589)]
COG0542	COG2204	BF2023	BF2023	Putative ATP-dependent protease	BF3850	BF3850	Putative regulatory protein	[TP0071-TP0519 (0.6908589)]
COG0542	COG2204	BF2492	BF2492	Negative regulator of genetic competence	BF3850	BF3850	Putative regulatory protein	[TP0071-TP0519 (0.6908589)]
COG0542	COG2204	BF2492	BF2492	Negative regulator of genetic competence	BF0998	BF0998	Putative sigma-54 dependent transcriptional	[TP0071-TP0519 (0.6908589)]
COG0542	COG2204	BF2492	BF2492	Negative regulator of genetic competence	BF2095	BF2095	Putative two-component response regulator	[TP0071-TP0519 (0.6908589)]
COG0542	COG2204	BF1172	BF1172	Putative heat shock ClpB protein	BF3850	BF3850	Putative regulatory protein	[TP0071-TP0519 (0.6908589)]
COG0542	COG2204	BF2492	BF2492	Negative regulator of genetic competence	BF2207	CAH07901.1	Putative two-component system, response regulator	[TP0071-TP0519 (0.6908589)]
COG0542	COG2204	BF1172	BF1172	Putative heat shock ClpB protein	BF3929	BF3929	Putative two-component response regulator	[TP0071-TP0519 (0.6908589)]
COG0542	COG2204	BF1172	BF1172	Putative heat shock ClpB protein	BF2450	BF2450	Putative two component system response regulator	[TP0071-TP0519 (0.6908589)]
COG0542	COG2204	BF1172	BF1172	Putative heat shock ClpB protein	BF2207	CAH07901.1	Putative two-component system, response regulator	[TP0071-TP0519 (0.6908589)]
COG0802	COG1774	BF0654	BF0654	Putative ATP/GTP-binding transmembrane protein	BF3910	BF3910	Hypothetical protein {UniProtKB/TrEMBL:Q5L8K0}	[TP0875-TP0046 (0.67547834)]
COG0290	COG0457	BF1695	BF1695	Putative translation initiation factor IF-3	BF3707	CAH09387.1	Hypothetical protein {UniProtKB/TrEMBL:Q5L945}	[TP0850-TP0095 (0.6947713)]
COG0290	COG0457	BF1695	BF1695	Putative translation initiation factor IF-3	BF3250	BF3250	Putative TPR repeat domain exported protein	[TP0850-TP0095 (0.6947713)]
COG0290	COG0457	BF1695	BF1695	Putative translation initiation factor IF-3	BF3133	BF3133	Putative exported protein	[TP0850-TP0095 (0.6947713)]
COG0290	COG0457	BF1695	BF1695	Putative translation initiation factor IF-3	BF2852	BF2852	Hypothetical protein {UniProtKB/TrEMBL:Q5LBH4}	[TP0850-TP0095 (0.6947713)]
COG0290	COG0457	BF1695	BF1695	Putative translation initiation factor IF-3	BF2774	BF2774	Hypothetical protein {UniProtKB/TrEMBL:Q5LBP9}	[TP0850-TP0095 (0.6947713)]
COG0290	COG0457	BF1695	BF1695	Putative translation initiation factor IF-3	BF1693	BF1693	Putative exported Tpr repeat-family protein	[TP0850-TP0095 (0.6947713)]
COG0290	COG0457	BF1695	BF1695	Putative translation initiation factor IF-3	BF3942	BF3942	Putative TPR-repeat family protein	[TP0850-TP0095 (0.6947713)]
COG0290	COG0457	BF1695	BF1695	Putative translation initiation factor IF-3	BF0273	BF0273	Putative exported protein	[TP0850-TP0095 (0.6947713)]
COG0290	COG0457	BF1695	BF1695	Putative translation initiation factor IF-3	BF1387	BF1387	Putative transmembrane AraC family	[TP0850-TP0095 (0.6947713)]
COG0290	COG0457	BF1695	BF1695	Putative translation initiation factor IF-3	BF4215	BF4215	Putative TPR-repeat protein	[TP0850-TP0095 (0.6947713)]
COG0782	COG0860	BF4127	BF4127	Putative transcription elongation factor	BF3615	BF3615	Putative exported N-acetylmuramoyl-L-alanine	[TP0019-TP0247 (0.7668169)]
COG0234	COG1619	BF3223	groS	10 kDa chaperonin (Protein Cpn10) (groES protein)	BF4140	BF4140	Putative muramoyltetrapeptide carboxypeptidase	[TP1013-TP0688 (0.6288964)]
COG0024	COG0530	BF2576	BF2576	Methionine aminopeptidase	BF4331	BF4331	Putative transmembrane K+ dependent Na+/Ca+	[TP0842-TP1034 (0.7696508)]
COG0024	COG0530	BF3982	BF3982	Methionine aminopeptidase	BF4331	BF4331	Putative transmembrane K+ dependent Na+/Ca+	[TP0842-TP1034 (0.7696508)]
COG0530	COG0771	BF4331	BF4331	Putative transmembrane K+ dependent Na+/Ca+	BF0256	murD	UDP-N-acetylmuramoylalanine--D-glutamate ligase (EC 6.3.2.9) (UDP-N- acetylmuramoyl-L-alanyl-D-glutamate synthetase) (D-glutamic acid- adding enzyme)	[TP1034-TP0903 (0.71912634)]
COG1115	COG1512	BF3381	BF3381	Putative amino acid transport related, membrane	BF0836	BF0836	Hypothetical protein {UniProtKB/TrEMBL:Q5LH07}	[TP0414-TP0561 (0.5704539)]
COG0824	COG1480	BF3676	BF3676	Hypothetical protein {UniProtKB/TrEMBL:Q5L972}	BF4031	BF4031	Putative transmembrane HD family protein	[TP0156-TP0651 (0.6079956)]
COG0322	COG0353	BF0111	uvrC	UvrABC system protein C (Protein uvrC) (Excinuclease ABC subunit C)	BF2106	recR	Recombination protein recR	[TP0472-TP1004 (0.53674763)]
COG0771	COG1595	BF0256	murD	UDP-N-acetylmuramoylalanine--D-glutamate ligase (EC 6.3.2.9) (UDP-N- acetylmuramoyl-L-alanyl-D-glutamate synthetase) (D-glutamic acid- adding enzyme)	BF1964	BF1964	Putative RNA polymerase ECF-type sigma factor	[TP0903-TP0092 (0.6651206)]
COG0771	COG1595	BF0256	murD	UDP-N-acetylmuramoylalanine--D-glutamate ligase (EC 6.3.2.9) (UDP-N- acetylmuramoyl-L-alanyl-D-glutamate synthetase) (D-glutamic acid- adding enzyme)	BF3520	BF3520	Putative RNA polymerase sigma factor	[TP0903-TP0092 (0.6651206)]
COG0771	COG1595	BF0256	murD	UDP-N-acetylmuramoylalanine--D-glutamate ligase (EC 6.3.2.9) (UDP-N- acetylmuramoyl-L-alanyl-D-glutamate synthetase) (D-glutamic acid- adding enzyme)	BF3410	BF3410	Putative RNA polymerase sigma factor	[TP0903-TP0092 (0.6651206)]
COG0771	COG1595	BF0256	murD	UDP-N-acetylmuramoylalanine--D-glutamate ligase (EC 6.3.2.9) (UDP-N- acetylmuramoyl-L-alanyl-D-glutamate synthetase) (D-glutamic acid- adding enzyme)	BF1394	BF1394	Putative RNA polymerase ECF-type sigma factor	[TP0903-TP0092 (0.6651206)]
COG0771	COG1595	BF0256	murD	UDP-N-acetylmuramoylalanine--D-glutamate ligase (EC 6.3.2.9) (UDP-N- acetylmuramoyl-L-alanyl-D-glutamate synthetase) (D-glutamic acid- adding enzyme)	BF0961	BF0961	Putative RNA polymerase ECF-type sigma factor	[TP0903-TP0092 (0.6651206)]
COG0771	COG1595	BF0256	murD	UDP-N-acetylmuramoylalanine--D-glutamate ligase (EC 6.3.2.9) (UDP-N- acetylmuramoyl-L-alanyl-D-glutamate synthetase) (D-glutamic acid- adding enzyme)	BF1649	BF1649	Putative RNA polymerase ECF-type sigma factor	[TP0903-TP0092 (0.6651206)]
COG0771	COG1595	BF0256	murD	UDP-N-acetylmuramoylalanine--D-glutamate ligase (EC 6.3.2.9) (UDP-N- acetylmuramoyl-L-alanyl-D-glutamate synthetase) (D-glutamic acid- adding enzyme)	BF2975	BF2975	Putative RNA polymerase sigma factor	[TP0903-TP0092 (0.6651206)]
COG0771	COG1595	BF0256	murD	UDP-N-acetylmuramoylalanine--D-glutamate ligase (EC 6.3.2.9) (UDP-N- acetylmuramoyl-L-alanyl-D-glutamate synthetase) (D-glutamic acid- adding enzyme)	BF0198	BF0198	Putative extracytoplasmic function alternative	[TP0903-TP0092 (0.6651206)]
COG0771	COG1595	BF0256	murD	UDP-N-acetylmuramoylalanine--D-glutamate ligase (EC 6.3.2.9) (UDP-N- acetylmuramoyl-L-alanyl-D-glutamate synthetase) (D-glutamic acid- adding enzyme)	BF0975	BF0975	Putative RNA polymerase ECF-type sigma factor	[TP0903-TP0092 (0.6651206)]
COG0771	COG1595	BF0256	murD	UDP-N-acetylmuramoylalanine--D-glutamate ligase (EC 6.3.2.9) (UDP-N- acetylmuramoyl-L-alanyl-D-glutamate synthetase) (D-glutamic acid- adding enzyme)	BF3233	BF3233	Putative RNA polymerase sigma factor	[TP0903-TP0092 (0.6651206)]
COG0771	COG1595	BF0256	murD	UDP-N-acetylmuramoylalanine--D-glutamate ligase (EC 6.3.2.9) (UDP-N- acetylmuramoyl-L-alanyl-D-glutamate synthetase) (D-glutamic acid- adding enzyme)	BF1178	BF1178	Putative RNA polymerase ECF-type sigma factor	[TP0903-TP0092 (0.6651206)]
COG0771	COG1595	BF0256	murD	UDP-N-acetylmuramoylalanine--D-glutamate ligase (EC 6.3.2.9) (UDP-N- acetylmuramoyl-L-alanyl-D-glutamate synthetase) (D-glutamic acid- adding enzyme)	BF0869	BF0869	Putative RNA polymerase ECF-type sigma factor	[TP0903-TP0092 (0.6651206)]
COG0771	COG1595	BF0256	murD	UDP-N-acetylmuramoylalanine--D-glutamate ligase (EC 6.3.2.9) (UDP-N- acetylmuramoyl-L-alanyl-D-glutamate synthetase) (D-glutamic acid- adding enzyme)	BF4359	BF4359	Putative RNA polymerase ECF-type sigma factor	[TP0903-TP0092 (0.6651206)]
COG0771	COG1595	BF0256	murD	UDP-N-acetylmuramoylalanine--D-glutamate ligase (EC 6.3.2.9) (UDP-N- acetylmuramoyl-L-alanyl-D-glutamate synthetase) (D-glutamic acid- adding enzyme)	BF3214	BF3214	Putative RNA polymerase sigma factor	[TP0903-TP0092 (0.6651206)]
COG0771	COG1595	BF0256	murD	UDP-N-acetylmuramoylalanine--D-glutamate ligase (EC 6.3.2.9) (UDP-N- acetylmuramoyl-L-alanyl-D-glutamate synthetase) (D-glutamic acid- adding enzyme)	BF4271	BF4271	Putative ECF-type RNA polymerase	[TP0903-TP0092 (0.6651206)]
COG0771	COG1595	BF0256	murD	UDP-N-acetylmuramoylalanine--D-glutamate ligase (EC 6.3.2.9) (UDP-N- acetylmuramoyl-L-alanyl-D-glutamate synthetase) (D-glutamic acid- adding enzyme)	BF0568	BF0568	Putative RNA polymerase ECF-type sigma factor	[TP0903-TP0092 (0.6651206)]
COG0771	COG1595	BF0256	murD	UDP-N-acetylmuramoylalanine--D-glutamate ligase (EC 6.3.2.9) (UDP-N- acetylmuramoyl-L-alanyl-D-glutamate synthetase) (D-glutamic acid- adding enzyme)	BF1401	BF1401	Putative RNA polymerase ECF-type sigma factor	[TP0903-TP0092 (0.6651206)]
COG0771	COG1595	BF0256	murD	UDP-N-acetylmuramoylalanine--D-glutamate ligase (EC 6.3.2.9) (UDP-N- acetylmuramoyl-L-alanyl-D-glutamate synthetase) (D-glutamic acid- adding enzyme)	BF1197	CAH06919.1	Putative ECF-type RNA polymerase sigma factor	[TP0903-TP0092 (0.6651206)]
COG0771	COG1595	BF0256	murD	UDP-N-acetylmuramoylalanine--D-glutamate ligase (EC 6.3.2.9) (UDP-N- acetylmuramoyl-L-alanyl-D-glutamate synthetase) (D-glutamic acid- adding enzyme)	BF3389	BF3389	Putative RNA polymerase sigma fator	[TP0903-TP0092 (0.6651206)]
COG0771	COG1595	BF0256	murD	UDP-N-acetylmuramoylalanine--D-glutamate ligase (EC 6.3.2.9) (UDP-N- acetylmuramoyl-L-alanyl-D-glutamate synthetase) (D-glutamic acid- adding enzyme)	BF1320	BF1320	Putative RNA polymerase ECF-type sigma factor	[TP0903-TP0092 (0.6651206)]
COG0771	COG1595	BF0256	murD	UDP-N-acetylmuramoylalanine--D-glutamate ligase (EC 6.3.2.9) (UDP-N- acetylmuramoyl-L-alanyl-D-glutamate synthetase) (D-glutamic acid- adding enzyme)	BF3639	BF3639	Putative RNA polymerase sigma factor	[TP0903-TP0092 (0.6651206)]
COG0771	COG1595	BF0256	murD	UDP-N-acetylmuramoylalanine--D-glutamate ligase (EC 6.3.2.9) (UDP-N- acetylmuramoyl-L-alanyl-D-glutamate synthetase) (D-glutamic acid- adding enzyme)	BF0685	BF0685	Putative RNA polymerase ECF-type sigma factor	[TP0903-TP0092 (0.6651206)]
COG0771	COG1595	BF0256	murD	UDP-N-acetylmuramoylalanine--D-glutamate ligase (EC 6.3.2.9) (UDP-N- acetylmuramoyl-L-alanyl-D-glutamate synthetase) (D-glutamic acid- adding enzyme)	BF1412	BF1412	Putative RNA polymerase ECF-type sigma factor	[TP0903-TP0092 (0.6651206)]
COG0771	COG1595	BF0256	murD	UDP-N-acetylmuramoylalanine--D-glutamate ligase (EC 6.3.2.9) (UDP-N- acetylmuramoyl-L-alanyl-D-glutamate synthetase) (D-glutamic acid- adding enzyme)	BF0265	BF0265	Putative extracytoplasmic function alternative	[TP0903-TP0092 (0.6651206)]
COG0771	COG1595	BF0256	murD	UDP-N-acetylmuramoylalanine--D-glutamate ligase (EC 6.3.2.9) (UDP-N- acetylmuramoyl-L-alanyl-D-glutamate synthetase) (D-glutamic acid- adding enzyme)	BF0232	BF0232	Putative ECF-type sigma factor	[TP0903-TP0092 (0.6651206)]
COG0771	COG1595	BF0256	murD	UDP-N-acetylmuramoylalanine--D-glutamate ligase (EC 6.3.2.9) (UDP-N- acetylmuramoyl-L-alanyl-D-glutamate synthetase) (D-glutamic acid- adding enzyme)	BF1969	BF1969	Putative ECF-type RNA polymerase sigma factor	[TP0903-TP0092 (0.6651206)]
COG0771	COG1595	BF0256	murD	UDP-N-acetylmuramoylalanine--D-glutamate ligase (EC 6.3.2.9) (UDP-N- acetylmuramoyl-L-alanyl-D-glutamate synthetase) (D-glutamic acid- adding enzyme)	BF1821	BF1821	Putative RNA polymerase ECF-type sigma factor	[TP0903-TP0092 (0.6651206)]
COG0771	COG1595	BF0256	murD	UDP-N-acetylmuramoylalanine--D-glutamate ligase (EC 6.3.2.9) (UDP-N- acetylmuramoyl-L-alanyl-D-glutamate synthetase) (D-glutamic acid- adding enzyme)	BF1954	BF1954	Putative RNA polymerase ECF-type sigma factor	[TP0903-TP0092 (0.6651206)]
COG0771	COG1595	BF0256	murD	UDP-N-acetylmuramoylalanine--D-glutamate ligase (EC 6.3.2.9) (UDP-N- acetylmuramoyl-L-alanyl-D-glutamate synthetase) (D-glutamic acid- adding enzyme)	BF0534	BF0534	Putative RNA polymerase ECF sigma factor	[TP0903-TP0092 (0.6651206)]
COG0188	COG0305	BF2493	BF2493	DNA gyrase A subunit {UniProtKB/TrEMBL:Q5LCH2}	BF2609	BF2609	Putative DNA helicase {UniProtKB/TrEMBL:Q5LC57}	[TP0005-TP0058 (0.73312306)]
COG0188	COG0305	BF0353	BF0353	Putative topoisomerase {UniProtKB/TrEMBL:Q5LIA3}	BF2609	BF2609	Putative DNA helicase {UniProtKB/TrEMBL:Q5LC57}	[TP0005-TP0058 (0.73312306)]
COG0233	COG1283	BF0619	frr	Ribosome recycling factor (Ribosome-releasing factor) (RRF)	BF4151	BF4151	Putative transmembrane Na+/Pi-cotransporter	[TP0604-TP0771 (0.7316062)]
COG1825	COG2812	BF1164	ctc	50S ribosomal protein L25 (General stress protein CTC)	BF3909	BF3909	Putative DNA polymerase III delta prime subunit	[TP0372-TP1005 (0.6540257)]
COG1825	COG2812	BF1164	ctc	50S ribosomal protein L25 (General stress protein CTC)	BF3071	BF3071	Putative DNA polymerase III	[TP0372-TP1005 (0.6540257)]
COG0222	COG0530	BF4016	rplL	Putative 50S ribosomal protein L7/L12	BF4331	BF4331	Putative transmembrane K+ dependent Na+/Ca+	[TP0240-TP1034 (0.77472186)]
COG0024	COG1121	BF3982	BF3982	Methionine aminopeptidase	BF0091	BF0091	Putative metal uptake system ABC transporter	[TP0842-TP0164 (0.77940726)]
COG0024	COG1121	BF2576	BF2576	Methionine aminopeptidase	BF0091	BF0091	Putative metal uptake system ABC transporter	[TP0842-TP0164 (0.77940726)]
COG0361	COG1214	BF3981	infA	Translation initiation factor IF-1	BF3497	BF3497	Putative glycoprotease family exported protein	[TP0097-TP0876 (0.56457245)]
COG1509	COG2812	BF3383	BF3383	Hypothetical protein {UniProtKB/TrEMBL:Q5LA02}	BF3909	BF3909	Putative DNA polymerase III delta prime subunit	[TP0121-TP1005 (0.5082704)]
COG1509	COG2812	BF3383	BF3383	Hypothetical protein {UniProtKB/TrEMBL:Q5LA02}	BF3071	BF3071	Putative DNA polymerase III	[TP0121-TP1005 (0.5082704)]
COG1108	COG2239	BF0655	BF0655	Putative ABC transporter membrane protein	BF0705	BF0705	Putative transmembrane Mg2+ transporter	[TP0165-TP0917 (0.5215956)]
COG2204	COG2204	BF3850	BF3850	Putative regulatory protein	BF1606	BF1606	Putative two-component response regulator	[TP0519-TP0519 (0.65939915)]
COG2204	COG2204	BF1606	BF1606	Putative two-component response regulator	BF3850	BF3850	Putative regulatory protein	[TP0519-TP0519 (0.65939915)]
COG2204	COG2204	BF1530	BF1530	Putative two-component system response regulator	BF1530	BF1530	Putative two-component system response regulator	[TP0519-TP0519 (0.65939915)]
COG2204	COG2204	BF1530	BF1530	Putative two-component system response regulator	BF0527	BF0527	Putative two-component response regulator-like	[TP0519-TP0519 (0.65939915)]
COG2204	COG2204	BF3929	BF3929	Putative two-component response regulator	BF2450	BF2450	Putative two component system response regulator	[TP0519-TP0519 (0.65939915)]
COG2204	COG2204	BF0527	BF0527	Putative two-component response regulator-like	BF1530	BF1530	Putative two-component system response regulator	[TP0519-TP0519 (0.65939915)]
COG2204	COG2204	BF2450	BF2450	Putative two component system response regulator	BF3929	BF3929	Putative two-component response regulator	[TP0519-TP0519 (0.65939915)]
COG2204	COG2204	BF3929	BF3929	Putative two-component response regulator	BF0998	BF0998	Putative sigma-54 dependent transcriptional	[TP0519-TP0519 (0.65939915)]
COG2204	COG2204	BF0998	BF0998	Putative sigma-54 dependent transcriptional	BF3929	BF3929	Putative two-component response regulator	[TP0519-TP0519 (0.65939915)]
COG2204	COG2204	BF2095	BF2095	Putative two-component response regulator	BF2095	BF2095	Putative two-component response regulator	[TP0519-TP0519 (0.65939915)]
COG2204	COG2204	BF1606	BF1606	Putative two-component response regulator	BF2450	BF2450	Putative two component system response regulator	[TP0519-TP0519 (0.65939915)]
COG2204	COG2204	BF2450	BF2450	Putative two component system response regulator	BF1606	BF1606	Putative two-component response regulator	[TP0519-TP0519 (0.65939915)]
COG2204	COG2204	BF3850	BF3850	Putative regulatory protein	BF2095	BF2095	Putative two-component response regulator	[TP0519-TP0519 (0.65939915)]
COG2204	COG2204	BF2095	BF2095	Putative two-component response regulator	BF3850	BF3850	Putative regulatory protein	[TP0519-TP0519 (0.65939915)]
COG2204	COG2204	BF0527	BF0527	Putative two-component response regulator-like	BF2450	BF2450	Putative two component system response regulator	[TP0519-TP0519 (0.65939915)]
COG2204	COG2204	BF1606	BF1606	Putative two-component response regulator	BF0998	BF0998	Putative sigma-54 dependent transcriptional	[TP0519-TP0519 (0.65939915)]
COG2204	COG2204	BF0998	BF0998	Putative sigma-54 dependent transcriptional	BF1606	BF1606	Putative two-component response regulator	[TP0519-TP0519 (0.65939915)]
COG2204	COG2204	BF2450	BF2450	Putative two component system response regulator	BF0527	BF0527	Putative two-component response regulator-like	[TP0519-TP0519 (0.65939915)]
COG2204	COG2204	BF2095	BF2095	Putative two-component response regulator	BF1606	BF1606	Putative two-component response regulator	[TP0519-TP0519 (0.65939915)]
COG2204	COG2204	BF1606	BF1606	Putative two-component response regulator	BF2095	BF2095	Putative two-component response regulator	[TP0519-TP0519 (0.65939915)]
COG2204	COG2204	BF1530	BF1530	Putative two-component system response regulator	BF0998	BF0998	Putative sigma-54 dependent transcriptional	[TP0519-TP0519 (0.65939915)]
COG2204	COG2204	BF0998	BF0998	Putative sigma-54 dependent transcriptional	BF1530	BF1530	Putative two-component system response regulator	[TP0519-TP0519 (0.65939915)]
COG2204	COG2204	BF3850	BF3850	Putative regulatory protein	BF2450	BF2450	Putative two component system response regulator	[TP0519-TP0519 (0.65939915)]
COG2204	COG2204	BF2450	BF2450	Putative two component system response regulator	BF3850	BF3850	Putative regulatory protein	[TP0519-TP0519 (0.65939915)]
COG2204	COG2204	BF2207	CAH07901.1	Putative two-component system, response regulator	BF0527	BF0527	Putative two-component response regulator-like	[TP0519-TP0519 (0.65939915)]
COG2204	COG2204	BF0527	BF0527	Putative two-component response regulator-like	BF2207	CAH07901.1	Putative two-component system, response regulator	[TP0519-TP0519 (0.65939915)]
COG2204	COG2204	BF1530	BF1530	Putative two-component system response regulator	BF1606	BF1606	Putative two-component response regulator	[TP0519-TP0519 (0.65939915)]
COG2204	COG2204	BF1606	BF1606	Putative two-component response regulator	BF1530	BF1530	Putative two-component system response regulator	[TP0519-TP0519 (0.65939915)]
COG2204	COG2204	BF1530	BF1530	Putative two-component system response regulator	BF2450	BF2450	Putative two component system response regulator	[TP0519-TP0519 (0.65939915)]
COG2204	COG2204	BF2450	BF2450	Putative two component system response regulator	BF1530	BF1530	Putative two-component system response regulator	[TP0519-TP0519 (0.65939915)]
COG2204	COG2204	BF3850	BF3850	Putative regulatory protein	BF0527	BF0527	Putative two-component response regulator-like	[TP0519-TP0519 (0.65939915)]
COG2204	COG2204	BF0527	BF0527	Putative two-component response regulator-like	BF3850	BF3850	Putative regulatory protein	[TP0519-TP0519 (0.65939915)]
COG2204	COG2204	BF2207	CAH07901.1	Putative two-component system, response regulator	BF1606	BF1606	Putative two-component response regulator	[TP0519-TP0519 (0.65939915)]
COG2204	COG2204	BF1606	BF1606	Putative two-component response regulator	BF2207	CAH07901.1	Putative two-component system, response regulator	[TP0519-TP0519 (0.65939915)]
COG2204	COG2204	BF2095	BF2095	Putative two-component response regulator	BF1530	BF1530	Putative two-component system response regulator	[TP0519-TP0519 (0.65939915)]
COG2204	COG2204	BF1530	BF1530	Putative two-component system response regulator	BF2095	BF2095	Putative two-component response regulator	[TP0519-TP0519 (0.65939915)]
COG2204	COG2204	BF1606	BF1606	Putative two-component response regulator	BF1606	BF1606	Putative two-component response regulator	[TP0519-TP0519 (0.65939915)]
COG2204	COG2204	BF2207	CAH07901.1	Putative two-component system, response regulator	BF2450	BF2450	Putative two component system response regulator	[TP0519-TP0519 (0.65939915)]
COG2204	COG2204	BF2450	BF2450	Putative two component system response regulator	BF2207	CAH07901.1	Putative two-component system, response regulator	[TP0519-TP0519 (0.65939915)]
COG2204	COG2204	BF3850	BF3850	Putative regulatory protein	BF3850	BF3850	Putative regulatory protein	[TP0519-TP0519 (0.65939915)]
COG2204	COG2204	BF3850	BF3850	Putative regulatory protein	BF3929	BF3929	Putative two-component response regulator	[TP0519-TP0519 (0.65939915)]
COG2204	COG2204	BF3929	BF3929	Putative two-component response regulator	BF3850	BF3850	Putative regulatory protein	[TP0519-TP0519 (0.65939915)]
COG2204	COG2204	BF2095	BF2095	Putative two-component response regulator	BF3929	BF3929	Putative two-component response regulator	[TP0519-TP0519 (0.65939915)]
COG2204	COG2204	BF2207	CAH07901.1	Putative two-component system, response regulator	BF2207	CAH07901.1	Putative two-component system, response regulator	[TP0519-TP0519 (0.65939915)]
COG2204	COG2204	BF3929	BF3929	Putative two-component response regulator	BF2095	BF2095	Putative two-component response regulator	[TP0519-TP0519 (0.65939915)]
COG2204	COG2204	BF3850	BF3850	Putative regulatory protein	BF0998	BF0998	Putative sigma-54 dependent transcriptional	[TP0519-TP0519 (0.65939915)]
COG2204	COG2204	BF0998	BF0998	Putative sigma-54 dependent transcriptional	BF3850	BF3850	Putative regulatory protein	[TP0519-TP0519 (0.65939915)]
COG2204	COG2204	BF0998	BF0998	Putative sigma-54 dependent transcriptional	BF0998	BF0998	Putative sigma-54 dependent transcriptional	[TP0519-TP0519 (0.65939915)]
COG2204	COG2204	BF2095	BF2095	Putative two-component response regulator	BF0998	BF0998	Putative sigma-54 dependent transcriptional	[TP0519-TP0519 (0.65939915)]
COG2204	COG2204	BF0998	BF0998	Putative sigma-54 dependent transcriptional	BF2095	BF2095	Putative two-component response regulator	[TP0519-TP0519 (0.65939915)]
COG2204	COG2204	BF3929	BF3929	Putative two-component response regulator	BF2207	CAH07901.1	Putative two-component system, response regulator	[TP0519-TP0519 (0.65939915)]
COG2204	COG2204	BF2207	CAH07901.1	Putative two-component system, response regulator	BF3929	BF3929	Putative two-component response regulator	[TP0519-TP0519 (0.65939915)]
COG2204	COG2204	BF2095	BF2095	Putative two-component response regulator	BF2207	CAH07901.1	Putative two-component system, response regulator	[TP0519-TP0519 (0.65939915)]
COG2204	COG2204	BF2207	CAH07901.1	Putative two-component system, response regulator	BF2095	BF2095	Putative two-component response regulator	[TP0519-TP0519 (0.65939915)]
COG2204	COG2204	BF3929	BF3929	Putative two-component response regulator	BF1606	BF1606	Putative two-component response regulator	[TP0519-TP0519 (0.65939915)]
COG2204	COG2204	BF1606	BF1606	Putative two-component response regulator	BF3929	BF3929	Putative two-component response regulator	[TP0519-TP0519 (0.65939915)]
COG2204	COG2204	BF1530	BF1530	Putative two-component system response regulator	BF3929	BF3929	Putative two-component response regulator	[TP0519-TP0519 (0.65939915)]
COG2204	COG2204	BF3929	BF3929	Putative two-component response regulator	BF1530	BF1530	Putative two-component system response regulator	[TP0519-TP0519 (0.65939915)]
COG2204	COG2204	BF2450	BF2450	Putative two component system response regulator	BF0998	BF0998	Putative sigma-54 dependent transcriptional	[TP0519-TP0519 (0.65939915)]
COG2204	COG2204	BF0998	BF0998	Putative sigma-54 dependent transcriptional	BF2450	BF2450	Putative two component system response regulator	[TP0519-TP0519 (0.65939915)]
COG2204	COG2204	BF3929	BF3929	Putative two-component response regulator	BF3929	BF3929	Putative two-component response regulator	[TP0519-TP0519 (0.65939915)]
COG2204	COG2204	BF2207	CAH07901.1	Putative two-component system, response regulator	BF0998	BF0998	Putative sigma-54 dependent transcriptional	[TP0519-TP0519 (0.65939915)]
COG2204	COG2204	BF0998	BF0998	Putative sigma-54 dependent transcriptional	BF2207	CAH07901.1	Putative two-component system, response regulator	[TP0519-TP0519 (0.65939915)]
COG2204	COG2204	BF0527	BF0527	Putative two-component response regulator-like	BF0998	BF0998	Putative sigma-54 dependent transcriptional	[TP0519-TP0519 (0.65939915)]
COG2204	COG2204	BF0998	BF0998	Putative sigma-54 dependent transcriptional	BF0527	BF0527	Putative two-component response regulator-like	[TP0519-TP0519 (0.65939915)]
COG2204	COG2204	BF0527	BF0527	Putative two-component response regulator-like	BF0527	BF0527	Putative two-component response regulator-like	[TP0519-TP0519 (0.65939915)]
COG2204	COG2204	BF3929	BF3929	Putative two-component response regulator	BF0527	BF0527	Putative two-component response regulator-like	[TP0519-TP0519 (0.65939915)]
COG2204	COG2204	BF0527	BF0527	Putative two-component response regulator-like	BF3929	BF3929	Putative two-component response regulator	[TP0519-TP0519 (0.65939915)]
COG2204	COG2204	BF2095	BF2095	Putative two-component response regulator	BF2450	BF2450	Putative two component system response regulator	[TP0519-TP0519 (0.65939915)]
COG2204	COG2204	BF2450	BF2450	Putative two component system response regulator	BF2095	BF2095	Putative two-component response regulator	[TP0519-TP0519 (0.65939915)]
COG2204	COG2204	BF3850	BF3850	Putative regulatory protein	BF1530	BF1530	Putative two-component system response regulator	[TP0519-TP0519 (0.65939915)]
COG2204	COG2204	BF1530	BF1530	Putative two-component system response regulator	BF3850	BF3850	Putative regulatory protein	[TP0519-TP0519 (0.65939915)]
COG2204	COG2204	BF1530	BF1530	Putative two-component system response regulator	BF2207	CAH07901.1	Putative two-component system, response regulator	[TP0519-TP0519 (0.65939915)]
COG2204	COG2204	BF2207	CAH07901.1	Putative two-component system, response regulator	BF1530	BF1530	Putative two-component system response regulator	[TP0519-TP0519 (0.65939915)]
COG2204	COG2204	BF3850	BF3850	Putative regulatory protein	BF2207	CAH07901.1	Putative two-component system, response regulator	[TP0519-TP0519 (0.65939915)]
COG2204	COG2204	BF2207	CAH07901.1	Putative two-component system, response regulator	BF3850	BF3850	Putative regulatory protein	[TP0519-TP0519 (0.65939915)]
COG2204	COG2204	BF2450	BF2450	Putative two component system response regulator	BF2450	BF2450	Putative two component system response regulator	[TP0519-TP0519 (0.65939915)]
COG2204	COG2204	BF0527	BF0527	Putative two-component response regulator-like	BF1606	BF1606	Putative two-component response regulator	[TP0519-TP0519 (0.65939915)]
COG2204	COG2204	BF1606	BF1606	Putative two-component response regulator	BF0527	BF0527	Putative two-component response regulator-like	[TP0519-TP0519 (0.65939915)]
COG2204	COG2204	BF2095	BF2095	Putative two-component response regulator	BF0527	BF0527	Putative two-component response regulator-like	[TP0519-TP0519 (0.65939915)]
COG2204	COG2204	BF0527	BF0527	Putative two-component response regulator-like	BF2095	BF2095	Putative two-component response regulator	[TP0519-TP0519 (0.65939915)]
COG0546	COG0739	BF3860	CAH09538.1	Putative hydrolase {UniProtKB/TrEMBL:Q5L8P5}	pBF9343.30	CAH05744.1	Putative secreted peptidase	[TP0554-TP0782 (0.73069036)]
COG0546	COG0739	BF0801	BF0801	Putative phosphoglycolate phosphatase	BF1496	BF1496	Putative peptidase {UniProtKB/TrEMBL:Q5LF96}	[TP0554-TP0782 (0.73069036)]
COG0546	COG0739	BF0931	BF0931	Putative haloacid dehalogenase-like hydrolase	BF0690	BF0690	Putative transmembrane peptidase	[TP0554-TP0782 (0.73069036)]
COG0546	COG0739	BF1268	BF1268	Putative haloacid dehalogenase-like hydrolase	pBF9343.30	CAH05744.1	Putative secreted peptidase	[TP0554-TP0782 (0.73069036)]
COG0546	COG0739	BF1268	BF1268	Putative haloacid dehalogenase-like hydrolase	BF1496	BF1496	Putative peptidase {UniProtKB/TrEMBL:Q5LF96}	[TP0554-TP0782 (0.73069036)]
COG0546	COG0739	BF3860	CAH09538.1	Putative hydrolase {UniProtKB/TrEMBL:Q5L8P5}	BF1496	BF1496	Putative peptidase {UniProtKB/TrEMBL:Q5LF96}	[TP0554-TP0782 (0.73069036)]
COG0546	COG0739	BF3860	CAH09538.1	Putative hydrolase {UniProtKB/TrEMBL:Q5L8P5}	BF0690	BF0690	Putative transmembrane peptidase	[TP0554-TP0782 (0.73069036)]
COG0546	COG0739	BF0931	BF0931	Putative haloacid dehalogenase-like hydrolase	BF1496	BF1496	Putative peptidase {UniProtKB/TrEMBL:Q5LF96}	[TP0554-TP0782 (0.73069036)]
COG0546	COG0739	BF0801	BF0801	Putative phosphoglycolate phosphatase	pBF9343.30	CAH05744.1	Putative secreted peptidase	[TP0554-TP0782 (0.73069036)]
COG0546	COG0739	BF1268	BF1268	Putative haloacid dehalogenase-like hydrolase	BF0690	BF0690	Putative transmembrane peptidase	[TP0554-TP0782 (0.73069036)]
COG0546	COG0739	BF0801	BF0801	Putative phosphoglycolate phosphatase	BF0690	BF0690	Putative transmembrane peptidase	[TP0554-TP0782 (0.73069036)]
COG0546	COG0739	BF0931	BF0931	Putative haloacid dehalogenase-like hydrolase	pBF9343.30	CAH05744.1	Putative secreted peptidase	[TP0554-TP0782 (0.73069036)]
COG2239	COG4658	BF0705	BF0705	Putative transmembrane Mg2+ transporter	BF2617	BF2617	Electron transport complex protein RnfD	[TP0917-TP0151 (0.5215956)]
COG0457	COG0558	BF1387	BF1387	Putative transmembrane AraC family	BF3392	BF3392	Putative membrane protein	[TP0067-TP0730 (0.86096925)]
COG0457	COG0558	BF3250	BF3250	Putative TPR repeat domain exported protein	BF3392	BF3392	Putative membrane protein	[TP0067-TP0730 (0.86096925)]
COG0457	COG0558	BF2852	BF2852	Hypothetical protein {UniProtKB/TrEMBL:Q5LBH4}	BF3392	BF3392	Putative membrane protein	[TP0067-TP0730 (0.86096925)]
COG0457	COG0558	BF3707	CAH09387.1	Hypothetical protein {UniProtKB/TrEMBL:Q5L945}	BF3392	BF3392	Putative membrane protein	[TP0067-TP0730 (0.86096925)]
COG0457	COG0558	BF3942	BF3942	Putative TPR-repeat family protein	BF3392	BF3392	Putative membrane protein	[TP0067-TP0730 (0.86096925)]
COG0457	COG0558	BF3133	BF3133	Putative exported protein	BF3392	BF3392	Putative membrane protein	[TP0067-TP0730 (0.86096925)]
COG0457	COG0558	BF4215	BF4215	Putative TPR-repeat protein	BF3392	BF3392	Putative membrane protein	[TP0067-TP0730 (0.86096925)]
COG0457	COG0558	BF2774	BF2774	Hypothetical protein {UniProtKB/TrEMBL:Q5LBP9}	BF3392	BF3392	Putative membrane protein	[TP0067-TP0730 (0.86096925)]
COG0457	COG0558	BF1693	BF1693	Putative exported Tpr repeat-family protein	BF3392	BF3392	Putative membrane protein	[TP0067-TP0730 (0.86096925)]
COG0457	COG0558	BF0273	BF0273	Putative exported protein	BF3392	BF3392	Putative membrane protein	[TP0067-TP0730 (0.86096925)]
COG0020	COG1508	BF0450	BF0450	Putative undecaprenyl pyrophosphate synthetase	BF4160	BF4160	Putative RNA polymerase sigma-54 factor	[TP0603-TP0111 (0.79878455)]
COG0192	COG1774	BF0072	metK	S-adenosylmethionine synthetase (EC 2.5.1.6) (Methionine adenosyltransferase) (AdoMet synthetase) (MAT)	BF3910	BF3910	Hypothetical protein {UniProtKB/TrEMBL:Q5L8K0}	[TP0794-TP0046 (0.7023217)]
COG0420	COG0739	BF2982	BF2982	Putative exonuclease {UniProtKB/TrEMBL:Q5LB45}	BF1496	BF1496	Putative peptidase {UniProtKB/TrEMBL:Q5LF96}	[TP0626-TP0782 (0.7781429)]
COG0420	COG0739	BF2982	BF2982	Putative exonuclease {UniProtKB/TrEMBL:Q5LB45}	pBF9343.30	CAH05744.1	Putative secreted peptidase	[TP0626-TP0782 (0.7781429)]
COG0420	COG0739	BF2982	BF2982	Putative exonuclease {UniProtKB/TrEMBL:Q5LB45}	BF0690	BF0690	Putative transmembrane peptidase	[TP0626-TP0782 (0.7781429)]
COG1385	COG2812	BF0942	BF0942	Hypothetical protein {UniProtKB/TrEMBL:Q5LGQ3}	BF3071	BF3071	Putative DNA polymerase III	[TP0276-TP1005 (0.66627616)]
COG1385	COG2812	BF0942	BF0942	Hypothetical protein {UniProtKB/TrEMBL:Q5LGQ3}	BF3909	BF3909	Putative DNA polymerase III delta prime subunit	[TP0276-TP1005 (0.66627616)]
COG1512	COG2239	BF0836	BF0836	Hypothetical protein {UniProtKB/TrEMBL:Q5LH07}	BF0705	BF0705	Putative transmembrane Mg2+ transporter	[TP0561-TP0917 (0.596176)]
COG0217	COG0739	BF2589	CAH08289.1	Hypothetical protein {UniProtKB/TrEMBL:Q5LC77}	pBF9343.30	CAH05744.1	Putative secreted peptidase	[TP0474-TP0864 (0.82349855)]
COG0217	COG0739	BF2589	CAH08289.1	Hypothetical protein {UniProtKB/TrEMBL:Q5LC77}	BF1496	BF1496	Putative peptidase {UniProtKB/TrEMBL:Q5LF96}	[TP0474-TP0864 (0.82349855)]
COG0217	COG0739	BF2589	CAH08289.1	Hypothetical protein {UniProtKB/TrEMBL:Q5LC77}	BF0690	BF0690	Putative transmembrane peptidase	[TP0474-TP0864 (0.82349855)]
COG0242	COG0254	BF1691	BF1691	Peptide deformylase {UniProtKB/TrEMBL:Q5LEQ9}	BF3140	rpmE2	50S ribosomal protein L31 type B	[TP0757-TP0255 (0.6434887)]
COG0795	COG1512	BF2391	BF2391	Putative membrane protein	BF0836	BF0836	Hypothetical protein {UniProtKB/TrEMBL:Q5LH07}	[TP0884-TP0561 (0.6412245)]
COG0442	COG1466	BF2515	BF2515	Prolyl-tRNA synthetase {UniProtKB/TrEMBL:Q5LCF0}	BF2480	BF2480	Hypothetical protein {UniProtKB/TrEMBL:Q5LCI5}	[TP0160-TP0588 (0.66563916)]
COG1176	COG1512	BF2737	BF2737	Putative ABC transport system, membrane protein	BF0836	BF0836	Hypothetical protein {UniProtKB/TrEMBL:Q5LH07}	[TP0653-TP0561 (0.5550382)]
COG0705	COG2239	BF4221	BF4221	Putative transmembrane rhomboid family protein	BF0705	BF0705	Putative transmembrane Mg2+ transporter	[TP0982-TP0917 (0.5527395)]
COG0705	COG2239	BF4222	BF4222	Putative transmembrane rhomboid family protein	BF0705	BF0705	Putative transmembrane Mg2+ transporter	[TP0982-TP0917 (0.5527395)]
COG0705	COG2239	BF0918	BF0918	Putative transmembrane protein	BF0705	BF0705	Putative transmembrane Mg2+ transporter	[TP0982-TP0917 (0.5527395)]
COG0305	COG0593	BF2609	BF2609	Putative DNA helicase {UniProtKB/TrEMBL:Q5LC57}	BF3617	dnaA	Chromosomal replication initiator protein dnaA	[TP0058-TP0001 (0.9013428)]
COG0772	COG2239	BF3912	BF3912	Putative transmembrane rod shape-determining	BF0705	BF0705	Putative transmembrane Mg2+ transporter	[TP0501-TP0917 (0.53388965), TP0387-TP0917 (0.61041105)]
COG0772	COG2239	BF0255	BF0255	Putative transmembrane rod-shape determining	BF0705	BF0705	Putative transmembrane Mg2+ transporter	[TP0501-TP0917 (0.53388965), TP0387-TP0917 (0.61041105)]
COG0178	COG1197	BF3159	BF3159	UvrABC SOS-repair system protein excinuclease A	BF2963	BF2963	Putative transcription-repair coupling factor	[TP0514-TP0344 (0.9414915)]
COG0178	COG1197	BF2634	BF2634	UvrABC SOS-repair system protein excinuclease A	BF2963	BF2963	Putative transcription-repair coupling factor	[TP0514-TP0344 (0.9414915)]
COG0264	COG0544	BF3784	tsf	Elongation factor Ts {UniProtKB/TrEMBL:Q5L8W8}	BF3895	BF3895	Putative cell division trigger factor	[TP0605-TP0506 (0.9100214)]
COG0495	COG1475	BF4372	leuS	Leucyl-tRNA synthetase (EC 6.1.1.4) (Leucine--tRNA ligase) (LeuRS)	BF0695	BF0695	Putative ParB-like chromosome partitioning	[TP0586-TP0271 (0.63095015)]
COG0495	COG1475	BF4372	leuS	Leucyl-tRNA synthetase (EC 6.1.1.4) (Leucine--tRNA ligase) (LeuRS)	BF2181	BF2181	Hypothetical protein {UniProtKB/TrEMBL:Q5LDD5}	[TP0586-TP0271 (0.63095015)]
COG1512	COG1512	BF0836	BF0836	Hypothetical protein {UniProtKB/TrEMBL:Q5LH07}	BF0836	BF0836	Hypothetical protein {UniProtKB/TrEMBL:Q5LH07}	[TP0561-TP0561 (0.53951585)]
COG0750	COG1512	BF3491	BF3491	Putative protease {UniProtKB/TrEMBL:Q5L9P7}	BF0836	BF0836	Hypothetical protein {UniProtKB/TrEMBL:Q5LH07}	[TP0600-TP0561 (0.5857341)]
COG0099	COG0216	BF3979	rpsM	Putative 30S ribosomal protein S13	BF0832	prfA	Putative peptide chain release factor 1	[TP0210-TP0051 (0.8775348)]
COG1269	COG2239	BF2744	BF2744	Putative V(Vacuolar)-type Na+ ATP synthase	BF0705	BF0705	Putative transmembrane Mg2+ transporter	[TP0533-TP0917 (0.53720385)]
COG0442	COG0552	BF2515	BF2515	Prolyl-tRNA synthetase {UniProtKB/TrEMBL:Q5LCF0}	BF2508	BF2508	Putative recognition particle-docking protein	[TP0160-TP0578 (0.56216276)]
COG0242	COG0319	BF1691	BF1691	Peptide deformylase {UniProtKB/TrEMBL:Q5LEQ9}	BF0118	BF0118	Hypothetical protein {UniProtKB/TrEMBL:Q5LIY0}	[TP0757-TP0650 (0.630912)]
COG0178	COG0845	BF3159	BF3159	UvrABC SOS-repair system protein excinuclease A	BF4316	BF4316	Putative efflux transporter component	[TP0514-TP0965 (0.87363523)]
COG0178	COG0845	BF3159	BF3159	UvrABC SOS-repair system protein excinuclease A	BF3760	BF3760	Putative membrane protein	[TP0514-TP0965 (0.87363523)]
COG0178	COG0845	BF2634	BF2634	UvrABC SOS-repair system protein excinuclease A	BF2987	BF2987	Putative ABC transport system, lipoprotein	[TP0514-TP0965 (0.87363523)]
COG0178	COG0845	BF3159	BF3159	UvrABC SOS-repair system protein excinuclease A	BF2476	BF2476	Putative transport-related protein	[TP0514-TP0965 (0.87363523)]
COG0178	COG0845	BF2634	BF2634	UvrABC SOS-repair system protein excinuclease A	BF0609	BF0609	Putative HlyD-family transporter	[TP0514-TP0965 (0.87363523)]
COG0178	COG0845	BF3159	BF3159	UvrABC SOS-repair system protein excinuclease A	BF2452	BF2452	Putative membrane protein	[TP0514-TP0965 (0.87363523)]
COG0178	COG0845	BF2634	BF2634	UvrABC SOS-repair system protein excinuclease A	BF4316	BF4316	Putative efflux transporter component	[TP0514-TP0965 (0.87363523)]
COG0178	COG0845	BF2634	BF2634	UvrABC SOS-repair system protein excinuclease A	BF2153	BF2153	Putative lipoprotein {UniProtKB/TrEMBL:Q5LDG3}	[TP0514-TP0965 (0.87363523)]
COG0178	COG0845	BF2634	BF2634	UvrABC SOS-repair system protein excinuclease A	BF1935	BF1935	Putative HlyD family secretion protein	[TP0514-TP0965 (0.87363523)]
COG0178	COG0845	BF3159	BF3159	UvrABC SOS-repair system protein excinuclease A	BF3511	BF3511	Putative metal resistance related exported	[TP0514-TP0965 (0.87363523)]
COG0178	COG0845	BF2634	BF2634	UvrABC SOS-repair system protein excinuclease A	BF0608	BF0608	Putative HlyD-family efflux transporter component	[TP0514-TP0965 (0.87363523)]
COG0178	COG0845	BF2634	BF2634	UvrABC SOS-repair system protein excinuclease A	BF3150	BF3150	Putative conserved lipoprotein	[TP0514-TP0965 (0.87363523)]
COG0178	COG0845	BF3159	BF3159	UvrABC SOS-repair system protein excinuclease A	BF3348	BF3348	Putative transport-related, exported protein	[TP0514-TP0965 (0.87363523)]
COG0178	COG0845	BF2634	BF2634	UvrABC SOS-repair system protein excinuclease A	BF3851	BF3851	Putative membrane protein	[TP0514-TP0965 (0.87363523)]
COG0178	COG0845	BF3159	BF3159	UvrABC SOS-repair system protein excinuclease A	BF3851	BF3851	Putative membrane protein	[TP0514-TP0965 (0.87363523)]
COG0178	COG0845	BF2634	BF2634	UvrABC SOS-repair system protein excinuclease A	BF2452	BF2452	Putative membrane protein	[TP0514-TP0965 (0.87363523)]
COG0178	COG0845	BF2634	BF2634	UvrABC SOS-repair system protein excinuclease A	BF3963	BF3963	Putative membrane fusion protein transporter	[TP0514-TP0965 (0.87363523)]
COG0178	COG0845	BF2634	BF2634	UvrABC SOS-repair system protein excinuclease A	BF3760	BF3760	Putative membrane protein	[TP0514-TP0965 (0.87363523)]
COG0178	COG0845	BF3159	BF3159	UvrABC SOS-repair system protein excinuclease A	BF3365	BF3365	Putative metal transport-related, exported	[TP0514-TP0965 (0.87363523)]
COG0178	COG0845	BF2634	BF2634	UvrABC SOS-repair system protein excinuclease A	BF2476	BF2476	Putative transport-related protein	[TP0514-TP0965 (0.87363523)]
COG0178	COG0845	BF2634	BF2634	UvrABC SOS-repair system protein excinuclease A	BF0507	BF0507	Putative transport/efflux component protein	[TP0514-TP0965 (0.87363523)]
COG0178	COG0845	BF3159	BF3159	UvrABC SOS-repair system protein excinuclease A	BF3963	BF3963	Putative membrane fusion protein transporter	[TP0514-TP0965 (0.87363523)]
COG0178	COG0845	BF2634	BF2634	UvrABC SOS-repair system protein excinuclease A	BF3193	BF3193	Putative lipoprotein {UniProtKB/TrEMBL:Q5LAI5}	[TP0514-TP0965 (0.87363523)]
COG0178	COG0845	BF3159	BF3159	UvrABC SOS-repair system protein excinuclease A	BF2947	BF2947	Putative acriflavine resistance protein E	[TP0514-TP0965 (0.87363523)]
COG0178	COG0845	BF2634	BF2634	UvrABC SOS-repair system protein excinuclease A	BF0156	CAH05934.1	Putative AcrA/AcrE RND transport or HlyD	[TP0514-TP0965 (0.87363523)]
COG0178	COG0845	BF3159	BF3159	UvrABC SOS-repair system protein excinuclease A	BF2239	BF2239	Putative cation efflux-related lipoprotein	[TP0514-TP0965 (0.87363523)]
COG0178	COG0845	BF3159	BF3159	UvrABC SOS-repair system protein excinuclease A	BF3150	BF3150	Putative conserved lipoprotein	[TP0514-TP0965 (0.87363523)]
COG0178	COG0845	BF2634	BF2634	UvrABC SOS-repair system protein excinuclease A	BF3365	BF3365	Putative metal transport-related, exported	[TP0514-TP0965 (0.87363523)]
COG0178	COG0845	BF2634	BF2634	UvrABC SOS-repair system protein excinuclease A	BF3659	BF3659	Putative lipoprotein {UniProtKB/TrEMBL:Q5L989}	[TP0514-TP0965 (0.87363523)]
COG0178	COG0845	BF2634	BF2634	UvrABC SOS-repair system protein excinuclease A	BF1430	BF1430	Putative ABC transporter component protein	[TP0514-TP0965 (0.87363523)]
COG0178	COG0845	BF3159	BF3159	UvrABC SOS-repair system protein excinuclease A	BF2987	BF2987	Putative ABC transport system, lipoprotein	[TP0514-TP0965 (0.87363523)]
COG0178	COG0845	BF3159	BF3159	UvrABC SOS-repair system protein excinuclease A	BF0507	BF0507	Putative transport/efflux component protein	[TP0514-TP0965 (0.87363523)]
COG0178	COG0845	BF2634	BF2634	UvrABC SOS-repair system protein excinuclease A	BF3348	BF3348	Putative transport-related, exported protein	[TP0514-TP0965 (0.87363523)]
COG0178	COG0845	BF3159	BF3159	UvrABC SOS-repair system protein excinuclease A	BF2529	BF2529	Putative exported protein	[TP0514-TP0965 (0.87363523)]
COG0178	COG0845	BF3159	BF3159	UvrABC SOS-repair system protein excinuclease A	BF3659	BF3659	Putative lipoprotein {UniProtKB/TrEMBL:Q5L989}	[TP0514-TP0965 (0.87363523)]
COG0178	COG0845	BF3159	BF3159	UvrABC SOS-repair system protein excinuclease A	BF2651	BF2651	Putative ABC transport system, lipoprotein	[TP0514-TP0965 (0.87363523)]
COG0178	COG0845	BF3159	BF3159	UvrABC SOS-repair system protein excinuclease A	BF3811	BF3811	Putative hemolysin secretion transport system	[TP0514-TP0965 (0.87363523)]
COG0178	COG0845	BF3159	BF3159	UvrABC SOS-repair system protein excinuclease A	BF0609	BF0609	Putative HlyD-family transporter	[TP0514-TP0965 (0.87363523)]
COG0178	COG0845	BF2634	BF2634	UvrABC SOS-repair system protein excinuclease A	BF1608	BF1608	Putative HlyD-family transporter component	[TP0514-TP0965 (0.87363523)]
COG0178	COG0845	BF3159	BF3159	UvrABC SOS-repair system protein excinuclease A	BF3193	BF3193	Putative lipoprotein {UniProtKB/TrEMBL:Q5LAI5}	[TP0514-TP0965 (0.87363523)]
COG0178	COG0845	BF3159	BF3159	UvrABC SOS-repair system protein excinuclease A	BF1430	BF1430	Putative ABC transporter component protein	[TP0514-TP0965 (0.87363523)]
COG0178	COG0845	BF2634	BF2634	UvrABC SOS-repair system protein excinuclease A	BF2947	BF2947	Putative acriflavine resistance protein E	[TP0514-TP0965 (0.87363523)]
COG0178	COG0845	BF3159	BF3159	UvrABC SOS-repair system protein excinuclease A	BF0608	BF0608	Putative HlyD-family efflux transporter component	[TP0514-TP0965 (0.87363523)]
COG0178	COG0845	BF2634	BF2634	UvrABC SOS-repair system protein excinuclease A	BF3511	BF3511	Putative metal resistance related exported	[TP0514-TP0965 (0.87363523)]
COG0178	COG0845	BF2634	BF2634	UvrABC SOS-repair system protein excinuclease A	BF2651	BF2651	Putative ABC transport system, lipoprotein	[TP0514-TP0965 (0.87363523)]
COG0178	COG0845	BF3159	BF3159	UvrABC SOS-repair system protein excinuclease A	BF1935	BF1935	Putative HlyD family secretion protein	[TP0514-TP0965 (0.87363523)]
COG0178	COG0845	BF2634	BF2634	UvrABC SOS-repair system protein excinuclease A	BF2529	BF2529	Putative exported protein	[TP0514-TP0965 (0.87363523)]
COG0178	COG0845	BF3159	BF3159	UvrABC SOS-repair system protein excinuclease A	BF1608	BF1608	Putative HlyD-family transporter component	[TP0514-TP0965 (0.87363523)]
COG0178	COG0845	BF3159	BF3159	UvrABC SOS-repair system protein excinuclease A	BF0156	CAH05934.1	Putative AcrA/AcrE RND transport or HlyD	[TP0514-TP0965 (0.87363523)]
COG0178	COG0845	BF2634	BF2634	UvrABC SOS-repair system protein excinuclease A	BF3811	BF3811	Putative hemolysin secretion transport system	[TP0514-TP0965 (0.87363523)]
COG0178	COG0845	BF3159	BF3159	UvrABC SOS-repair system protein excinuclease A	BF2153	BF2153	Putative lipoprotein {UniProtKB/TrEMBL:Q5LDG3}	[TP0514-TP0965 (0.87363523)]
COG0178	COG0845	BF2634	BF2634	UvrABC SOS-repair system protein excinuclease A	BF2239	BF2239	Putative cation efflux-related lipoprotein	[TP0514-TP0965 (0.87363523)]
COG0457	COG0566	BF3942	BF3942	Putative TPR-repeat family protein	BF0001	BF0001	Putative SpoU rRNA methylase family protein	[TP0095-TP0054 (0.73981166)]
COG0457	COG0566	BF3250	BF3250	Putative TPR repeat domain exported protein	BF0001	BF0001	Putative SpoU rRNA methylase family protein	[TP0095-TP0054 (0.73981166)]
COG0457	COG0566	BF1387	BF1387	Putative transmembrane AraC family	BF0001	BF0001	Putative SpoU rRNA methylase family protein	[TP0095-TP0054 (0.73981166)]
COG0457	COG0566	BF3250	BF3250	Putative TPR repeat domain exported protein	BF2853	BF2853	Putative tRNA:rRNA methyltransferase	[TP0095-TP0054 (0.73981166)]
COG0457	COG0566	BF1693	BF1693	Putative exported Tpr repeat-family protein	BF1278	BF1278	Putative SpoU-like rRNA methylase	[TP0095-TP0054 (0.73981166)]
COG0457	COG0566	BF2852	BF2852	Hypothetical protein {UniProtKB/TrEMBL:Q5LBH4}	BF2372	BF2372	Putative tRNA/rRNA methyltransferase	[TP0095-TP0054 (0.73981166)]
COG0457	COG0566	BF4215	BF4215	Putative TPR-repeat protein	BF2853	BF2853	Putative tRNA:rRNA methyltransferase	[TP0095-TP0054 (0.73981166)]
COG0457	COG0566	BF2774	BF2774	Hypothetical protein {UniProtKB/TrEMBL:Q5LBP9}	BF2853	BF2853	Putative tRNA:rRNA methyltransferase	[TP0095-TP0054 (0.73981166)]
COG0457	COG0566	BF4215	BF4215	Putative TPR-repeat protein	BF0001	BF0001	Putative SpoU rRNA methylase family protein	[TP0095-TP0054 (0.73981166)]
COG0457	COG0566	BF3942	BF3942	Putative TPR-repeat family protein	BF2372	BF2372	Putative tRNA/rRNA methyltransferase	[TP0095-TP0054 (0.73981166)]
COG0457	COG0566	BF2774	BF2774	Hypothetical protein {UniProtKB/TrEMBL:Q5LBP9}	BF0001	BF0001	Putative SpoU rRNA methylase family protein	[TP0095-TP0054 (0.73981166)]
COG0457	COG0566	BF3942	BF3942	Putative TPR-repeat family protein	BF1278	BF1278	Putative SpoU-like rRNA methylase	[TP0095-TP0054 (0.73981166)]
COG0457	COG0566	BF1693	BF1693	Putative exported Tpr repeat-family protein	BF2853	BF2853	Putative tRNA:rRNA methyltransferase	[TP0095-TP0054 (0.73981166)]
COG0457	COG0566	BF1693	BF1693	Putative exported Tpr repeat-family protein	BF2372	BF2372	Putative tRNA/rRNA methyltransferase	[TP0095-TP0054 (0.73981166)]
COG0457	COG0566	BF3942	BF3942	Putative TPR-repeat family protein	BF2853	BF2853	Putative tRNA:rRNA methyltransferase	[TP0095-TP0054 (0.73981166)]
COG0457	COG0566	BF3707	CAH09387.1	Hypothetical protein {UniProtKB/TrEMBL:Q5L945}	BF0001	BF0001	Putative SpoU rRNA methylase family protein	[TP0095-TP0054 (0.73981166)]
COG0457	COG0566	BF2852	BF2852	Hypothetical protein {UniProtKB/TrEMBL:Q5LBH4}	BF2853	BF2853	Putative tRNA:rRNA methyltransferase	[TP0095-TP0054 (0.73981166)]
COG0457	COG0566	BF3707	CAH09387.1	Hypothetical protein {UniProtKB/TrEMBL:Q5L945}	BF2372	BF2372	Putative tRNA/rRNA methyltransferase	[TP0095-TP0054 (0.73981166)]
COG0457	COG0566	BF4215	BF4215	Putative TPR-repeat protein	BF2372	BF2372	Putative tRNA/rRNA methyltransferase	[TP0095-TP0054 (0.73981166)]
COG0457	COG0566	BF3250	BF3250	Putative TPR repeat domain exported protein	BF2372	BF2372	Putative tRNA/rRNA methyltransferase	[TP0095-TP0054 (0.73981166)]
COG0457	COG0566	BF2852	BF2852	Hypothetical protein {UniProtKB/TrEMBL:Q5LBH4}	BF0001	BF0001	Putative SpoU rRNA methylase family protein	[TP0095-TP0054 (0.73981166)]
COG0457	COG0566	BF0273	BF0273	Putative exported protein	BF1278	BF1278	Putative SpoU-like rRNA methylase	[TP0095-TP0054 (0.73981166)]
COG0457	COG0566	BF1387	BF1387	Putative transmembrane AraC family	BF2853	BF2853	Putative tRNA:rRNA methyltransferase	[TP0095-TP0054 (0.73981166)]
COG0457	COG0566	BF3250	BF3250	Putative TPR repeat domain exported protein	BF1278	BF1278	Putative SpoU-like rRNA methylase	[TP0095-TP0054 (0.73981166)]
COG0457	COG0566	BF2852	BF2852	Hypothetical protein {UniProtKB/TrEMBL:Q5LBH4}	BF1278	BF1278	Putative SpoU-like rRNA methylase	[TP0095-TP0054 (0.73981166)]
COG0457	COG0566	BF0273	BF0273	Putative exported protein	BF2853	BF2853	Putative tRNA:rRNA methyltransferase	[TP0095-TP0054 (0.73981166)]
COG0457	COG0566	BF0273	BF0273	Putative exported protein	BF0001	BF0001	Putative SpoU rRNA methylase family protein	[TP0095-TP0054 (0.73981166)]
COG0457	COG0566	BF4215	BF4215	Putative TPR-repeat protein	BF1278	BF1278	Putative SpoU-like rRNA methylase	[TP0095-TP0054 (0.73981166)]
COG0457	COG0566	BF3133	BF3133	Putative exported protein	BF0001	BF0001	Putative SpoU rRNA methylase family protein	[TP0095-TP0054 (0.73981166)]
COG0457	COG0566	BF3707	CAH09387.1	Hypothetical protein {UniProtKB/TrEMBL:Q5L945}	BF2853	BF2853	Putative tRNA:rRNA methyltransferase	[TP0095-TP0054 (0.73981166)]
COG0457	COG0566	BF3133	BF3133	Putative exported protein	BF1278	BF1278	Putative SpoU-like rRNA methylase	[TP0095-TP0054 (0.73981166)]
COG0457	COG0566	BF0273	BF0273	Putative exported protein	BF2372	BF2372	Putative tRNA/rRNA methyltransferase	[TP0095-TP0054 (0.73981166)]
COG0457	COG0566	BF2774	BF2774	Hypothetical protein {UniProtKB/TrEMBL:Q5LBP9}	BF1278	BF1278	Putative SpoU-like rRNA methylase	[TP0095-TP0054 (0.73981166)]
COG0457	COG0566	BF3133	BF3133	Putative exported protein	BF2853	BF2853	Putative tRNA:rRNA methyltransferase	[TP0095-TP0054 (0.73981166)]
COG0457	COG0566	BF3133	BF3133	Putative exported protein	BF2372	BF2372	Putative tRNA/rRNA methyltransferase	[TP0095-TP0054 (0.73981166)]
COG0457	COG0566	BF1387	BF1387	Putative transmembrane AraC family	BF2372	BF2372	Putative tRNA/rRNA methyltransferase	[TP0095-TP0054 (0.73981166)]
COG0457	COG0566	BF1387	BF1387	Putative transmembrane AraC family	BF1278	BF1278	Putative SpoU-like rRNA methylase	[TP0095-TP0054 (0.73981166)]
COG0457	COG0566	BF2774	BF2774	Hypothetical protein {UniProtKB/TrEMBL:Q5LBP9}	BF2372	BF2372	Putative tRNA/rRNA methyltransferase	[TP0095-TP0054 (0.73981166)]
COG0457	COG0566	BF3707	CAH09387.1	Hypothetical protein {UniProtKB/TrEMBL:Q5L945}	BF1278	BF1278	Putative SpoU-like rRNA methylase	[TP0095-TP0054 (0.73981166)]
COG0457	COG0566	BF1693	BF1693	Putative exported Tpr repeat-family protein	BF0001	BF0001	Putative SpoU rRNA methylase family protein	[TP0095-TP0054 (0.73981166)]
COG0465	COG0558	BF0702	BF0702	Putative transmembrane AAA-metalloprotease FtsH	BF3392	BF3392	Putative membrane protein	[TP0765-TP0256 (0.8653493)]
COG1883	COG2239	BF2819	BF2819	Putative Na+ transport decarboxylase membrane	BF0705	BF0705	Putative transmembrane Mg2+ transporter	[TP0057-TP0917 (0.53720385)]
COG1883	COG2239	BF1050	CAH06785.1	Putative transmembrane	BF0705	BF0705	Putative transmembrane Mg2+ transporter	[TP0057-TP0917 (0.53720385)]
COG1883	COG2239	BF3131	BF3131	Putative methylmalonyl-CoA decarboxylase, beta	BF0705	BF0705	Putative transmembrane Mg2+ transporter	[TP0057-TP0917 (0.53720385)]
COG0024	COG0462	BF3982	BF3982	Methionine aminopeptidase	BF2280	BF2280	Ribose-phosphate pyrophosphokinase	[TP0842-TP0294 (0.8762697)]
COG0024	COG0462	BF2576	BF2576	Methionine aminopeptidase	BF2280	BF2280	Ribose-phosphate pyrophosphokinase	[TP0842-TP0294 (0.8762697)]
COG0564	COG1418	BF2569	BF2569	Pseudouridine synthase {UniProtKB/TrEMBL:Q5LC96}	BF3405	BF3405	Conserved hypothetical membrane attached protein	[TP0154-TP1018 (0.7668753)]
COG0564	COG1418	BF0434	BF0434	Pseudouridine synthase {UniProtKB/TrEMBL:Q5LI32}	BF3610	BF3610	Hypothetical protein {UniProtKB/TrEMBL:Q5L9D7}	[TP0154-TP1018 (0.7668753)]
COG0564	COG1418	BF3931	BF3931	Putative ribosomal large subunit pseudouridine	BF3405	BF3405	Conserved hypothetical membrane attached protein	[TP0154-TP1018 (0.7668753)]
COG0564	COG1418	BF2569	BF2569	Pseudouridine synthase {UniProtKB/TrEMBL:Q5LC96}	BF3610	BF3610	Hypothetical protein {UniProtKB/TrEMBL:Q5L9D7}	[TP0154-TP1018 (0.7668753)]
COG0564	COG1418	BF3931	BF3931	Putative ribosomal large subunit pseudouridine	BF3610	BF3610	Hypothetical protein {UniProtKB/TrEMBL:Q5L9D7}	[TP0154-TP1018 (0.7668753)]
COG0564	COG1418	BF1056	BF1056	Pseudouridine synthase {UniProtKB/TrEMBL:Q5LGE9}	BF3610	BF3610	Hypothetical protein {UniProtKB/TrEMBL:Q5L9D7}	[TP0154-TP1018 (0.7668753)]
COG0564	COG1418	BF1056	BF1056	Pseudouridine synthase {UniProtKB/TrEMBL:Q5LGE9}	BF3405	BF3405	Conserved hypothetical membrane attached protein	[TP0154-TP1018 (0.7668753)]
COG0564	COG1418	BF0434	BF0434	Pseudouridine synthase {UniProtKB/TrEMBL:Q5LI32}	BF3405	BF3405	Conserved hypothetical membrane attached protein	[TP0154-TP1018 (0.7668753)]
COG0849	COG1595	BF0251	BF0251	Putative cell division protein	BF1401	BF1401	Putative RNA polymerase ECF-type sigma factor	[TP0389-TP0092 (0.66770643)]
COG0849	COG1595	BF0251	BF0251	Putative cell division protein	BF3214	BF3214	Putative RNA polymerase sigma factor	[TP0389-TP0092 (0.66770643)]
COG0849	COG1595	BF0251	BF0251	Putative cell division protein	BF1412	BF1412	Putative RNA polymerase ECF-type sigma factor	[TP0389-TP0092 (0.66770643)]
COG0849	COG1595	BF0251	BF0251	Putative cell division protein	BF1197	CAH06919.1	Putative ECF-type RNA polymerase sigma factor	[TP0389-TP0092 (0.66770643)]
COG0849	COG1595	BF0251	BF0251	Putative cell division protein	BF3410	BF3410	Putative RNA polymerase sigma factor	[TP0389-TP0092 (0.66770643)]
COG0849	COG1595	BF0251	BF0251	Putative cell division protein	BF0265	BF0265	Putative extracytoplasmic function alternative	[TP0389-TP0092 (0.66770643)]
COG0849	COG1595	BF0251	BF0251	Putative cell division protein	BF2975	BF2975	Putative RNA polymerase sigma factor	[TP0389-TP0092 (0.66770643)]
COG0849	COG1595	BF0251	BF0251	Putative cell division protein	BF0961	BF0961	Putative RNA polymerase ECF-type sigma factor	[TP0389-TP0092 (0.66770643)]
COG0849	COG1595	BF0251	BF0251	Putative cell division protein	BF1178	BF1178	Putative RNA polymerase ECF-type sigma factor	[TP0389-TP0092 (0.66770643)]
COG0849	COG1595	BF0251	BF0251	Putative cell division protein	BF0568	BF0568	Putative RNA polymerase ECF-type sigma factor	[TP0389-TP0092 (0.66770643)]
COG0849	COG1595	BF0251	BF0251	Putative cell division protein	BF0198	BF0198	Putative extracytoplasmic function alternative	[TP0389-TP0092 (0.66770643)]
COG0849	COG1595	BF0251	BF0251	Putative cell division protein	BF0232	BF0232	Putative ECF-type sigma factor	[TP0389-TP0092 (0.66770643)]
COG0849	COG1595	BF0251	BF0251	Putative cell division protein	BF0975	BF0975	Putative RNA polymerase ECF-type sigma factor	[TP0389-TP0092 (0.66770643)]
COG0849	COG1595	BF0251	BF0251	Putative cell division protein	BF4359	BF4359	Putative RNA polymerase ECF-type sigma factor	[TP0389-TP0092 (0.66770643)]
COG0849	COG1595	BF0251	BF0251	Putative cell division protein	BF1969	BF1969	Putative ECF-type RNA polymerase sigma factor	[TP0389-TP0092 (0.66770643)]
COG0849	COG1595	BF0251	BF0251	Putative cell division protein	BF1954	BF1954	Putative RNA polymerase ECF-type sigma factor	[TP0389-TP0092 (0.66770643)]
COG0849	COG1595	BF0251	BF0251	Putative cell division protein	BF1821	BF1821	Putative RNA polymerase ECF-type sigma factor	[TP0389-TP0092 (0.66770643)]
COG0849	COG1595	BF0251	BF0251	Putative cell division protein	BF1649	BF1649	Putative RNA polymerase ECF-type sigma factor	[TP0389-TP0092 (0.66770643)]
COG0849	COG1595	BF0251	BF0251	Putative cell division protein	BF1394	BF1394	Putative RNA polymerase ECF-type sigma factor	[TP0389-TP0092 (0.66770643)]
COG0849	COG1595	BF0251	BF0251	Putative cell division protein	BF0869	BF0869	Putative RNA polymerase ECF-type sigma factor	[TP0389-TP0092 (0.66770643)]
COG0849	COG1595	BF0251	BF0251	Putative cell division protein	BF0685	BF0685	Putative RNA polymerase ECF-type sigma factor	[TP0389-TP0092 (0.66770643)]
COG0849	COG1595	BF0251	BF0251	Putative cell division protein	BF4271	BF4271	Putative ECF-type RNA polymerase	[TP0389-TP0092 (0.66770643)]
COG0849	COG1595	BF0251	BF0251	Putative cell division protein	BF1320	BF1320	Putative RNA polymerase ECF-type sigma factor	[TP0389-TP0092 (0.66770643)]
COG0849	COG1595	BF0251	BF0251	Putative cell division protein	BF0534	BF0534	Putative RNA polymerase ECF sigma factor	[TP0389-TP0092 (0.66770643)]
COG0849	COG1595	BF0251	BF0251	Putative cell division protein	BF3520	BF3520	Putative RNA polymerase sigma factor	[TP0389-TP0092 (0.66770643)]
COG0849	COG1595	BF0251	BF0251	Putative cell division protein	BF3233	BF3233	Putative RNA polymerase sigma factor	[TP0389-TP0092 (0.66770643)]
COG0849	COG1595	BF0251	BF0251	Putative cell division protein	BF3389	BF3389	Putative RNA polymerase sigma fator	[TP0389-TP0092 (0.66770643)]
COG0849	COG1595	BF0251	BF0251	Putative cell division protein	BF1964	BF1964	Putative RNA polymerase ECF-type sigma factor	[TP0389-TP0092 (0.66770643)]
COG0849	COG1595	BF0251	BF0251	Putative cell division protein	BF3639	BF3639	Putative RNA polymerase sigma factor	[TP0389-TP0092 (0.66770643)]
COG0739	COG2204	BF0690	BF0690	Putative transmembrane peptidase	BF3929	BF3929	Putative two-component response regulator	[TP0706-TP0519 (0.80130965)]
COG0739	COG2204	BF1496	BF1496	Putative peptidase {UniProtKB/TrEMBL:Q5LF96}	BF2207	CAH07901.1	Putative two-component system, response regulator	[TP0706-TP0519 (0.80130965)]
COG0739	COG2204	pBF9343.30	CAH05744.1	Putative secreted peptidase	BF0998	BF0998	Putative sigma-54 dependent transcriptional	[TP0706-TP0519 (0.80130965)]
COG0739	COG2204	pBF9343.30	CAH05744.1	Putative secreted peptidase	BF2095	BF2095	Putative two-component response regulator	[TP0706-TP0519 (0.80130965)]
COG0739	COG2204	BF0690	BF0690	Putative transmembrane peptidase	BF2207	CAH07901.1	Putative two-component system, response regulator	[TP0706-TP0519 (0.80130965)]
COG0739	COG2204	pBF9343.30	CAH05744.1	Putative secreted peptidase	BF2450	BF2450	Putative two component system response regulator	[TP0706-TP0519 (0.80130965)]
COG0739	COG2204	BF0690	BF0690	Putative transmembrane peptidase	BF3850	BF3850	Putative regulatory protein	[TP0706-TP0519 (0.80130965)]
COG0739	COG2204	BF1496	BF1496	Putative peptidase {UniProtKB/TrEMBL:Q5LF96}	BF3929	BF3929	Putative two-component response regulator	[TP0706-TP0519 (0.80130965)]
COG0739	COG2204	BF1496	BF1496	Putative peptidase {UniProtKB/TrEMBL:Q5LF96}	BF1530	BF1530	Putative two-component system response regulator	[TP0706-TP0519 (0.80130965)]
COG0739	COG2204	BF0690	BF0690	Putative transmembrane peptidase	BF1530	BF1530	Putative two-component system response regulator	[TP0706-TP0519 (0.80130965)]
COG0739	COG2204	pBF9343.30	CAH05744.1	Putative secreted peptidase	BF1606	BF1606	Putative two-component response regulator	[TP0706-TP0519 (0.80130965)]
COG0739	COG2204	pBF9343.30	CAH05744.1	Putative secreted peptidase	BF0527	BF0527	Putative two-component response regulator-like	[TP0706-TP0519 (0.80130965)]
COG0739	COG2204	BF1496	BF1496	Putative peptidase {UniProtKB/TrEMBL:Q5LF96}	BF0998	BF0998	Putative sigma-54 dependent transcriptional	[TP0706-TP0519 (0.80130965)]
COG0739	COG2204	pBF9343.30	CAH05744.1	Putative secreted peptidase	BF1530	BF1530	Putative two-component system response regulator	[TP0706-TP0519 (0.80130965)]
COG0739	COG2204	BF1496	BF1496	Putative peptidase {UniProtKB/TrEMBL:Q5LF96}	BF2450	BF2450	Putative two component system response regulator	[TP0706-TP0519 (0.80130965)]
COG0739	COG2204	pBF9343.30	CAH05744.1	Putative secreted peptidase	BF2207	CAH07901.1	Putative two-component system, response regulator	[TP0706-TP0519 (0.80130965)]
COG0739	COG2204	BF0690	BF0690	Putative transmembrane peptidase	BF2095	BF2095	Putative two-component response regulator	[TP0706-TP0519 (0.80130965)]
COG0739	COG2204	BF0690	BF0690	Putative transmembrane peptidase	BF0998	BF0998	Putative sigma-54 dependent transcriptional	[TP0706-TP0519 (0.80130965)]
COG0739	COG2204	pBF9343.30	CAH05744.1	Putative secreted peptidase	BF3929	BF3929	Putative two-component response regulator	[TP0706-TP0519 (0.80130965)]
COG0739	COG2204	BF0690	BF0690	Putative transmembrane peptidase	BF0527	BF0527	Putative two-component response regulator-like	[TP0706-TP0519 (0.80130965)]
COG0739	COG2204	pBF9343.30	CAH05744.1	Putative secreted peptidase	BF3850	BF3850	Putative regulatory protein	[TP0706-TP0519 (0.80130965)]
COG0739	COG2204	BF0690	BF0690	Putative transmembrane peptidase	BF2450	BF2450	Putative two component system response regulator	[TP0706-TP0519 (0.80130965)]
COG0739	COG2204	BF0690	BF0690	Putative transmembrane peptidase	BF1606	BF1606	Putative two-component response regulator	[TP0706-TP0519 (0.80130965)]
COG0739	COG2204	BF1496	BF1496	Putative peptidase {UniProtKB/TrEMBL:Q5LF96}	BF1606	BF1606	Putative two-component response regulator	[TP0706-TP0519 (0.80130965)]
COG0739	COG2204	BF1496	BF1496	Putative peptidase {UniProtKB/TrEMBL:Q5LF96}	BF0527	BF0527	Putative two-component response regulator-like	[TP0706-TP0519 (0.80130965)]
COG0739	COG2204	BF1496	BF1496	Putative peptidase {UniProtKB/TrEMBL:Q5LF96}	BF2095	BF2095	Putative two-component response regulator	[TP0706-TP0519 (0.80130965)]
COG0739	COG2204	BF1496	BF1496	Putative peptidase {UniProtKB/TrEMBL:Q5LF96}	BF3850	BF3850	Putative regulatory protein	[TP0706-TP0519 (0.80130965)]
COG0036	COG2001	BF3672	BF3672	Putative ribulose-phosphate 3-epimerase	BF0262	mraZ	Putative cell division protein	[TP0945-TP0383 (0.685165)]
COG0280	COG0457	BF4138	BF4138	Putative phosphate acetyl/butyryltransferase	BF3707	CAH09387.1	Hypothetical protein {UniProtKB/TrEMBL:Q5L945}	[TP0094-TP0067 (0.5068833)]
COG0280	COG0457	BF0423	BF0423	Putative phosphate acetyltransferase	BF2774	BF2774	Hypothetical protein {UniProtKB/TrEMBL:Q5LBP9}	[TP0094-TP0067 (0.5068833)]
COG0280	COG0457	BF4138	BF4138	Putative phosphate acetyl/butyryltransferase	BF1693	BF1693	Putative exported Tpr repeat-family protein	[TP0094-TP0067 (0.5068833)]
COG0280	COG0457	BF0423	BF0423	Putative phosphate acetyltransferase	BF3942	BF3942	Putative TPR-repeat family protein	[TP0094-TP0067 (0.5068833)]
COG0280	COG0457	BF0423	BF0423	Putative phosphate acetyltransferase	BF4215	BF4215	Putative TPR-repeat protein	[TP0094-TP0067 (0.5068833)]
COG0280	COG0457	BF0423	BF0423	Putative phosphate acetyltransferase	BF0273	BF0273	Putative exported protein	[TP0094-TP0067 (0.5068833)]
COG0280	COG0457	BF4138	BF4138	Putative phosphate acetyl/butyryltransferase	BF2852	BF2852	Hypothetical protein {UniProtKB/TrEMBL:Q5LBH4}	[TP0094-TP0067 (0.5068833)]
COG0280	COG0457	BF0423	BF0423	Putative phosphate acetyltransferase	BF3133	BF3133	Putative exported protein	[TP0094-TP0067 (0.5068833)]
COG0280	COG0457	BF0423	BF0423	Putative phosphate acetyltransferase	BF3707	CAH09387.1	Hypothetical protein {UniProtKB/TrEMBL:Q5L945}	[TP0094-TP0067 (0.5068833)]
COG0280	COG0457	BF0423	BF0423	Putative phosphate acetyltransferase	BF1693	BF1693	Putative exported Tpr repeat-family protein	[TP0094-TP0067 (0.5068833)]
COG0280	COG0457	BF4138	BF4138	Putative phosphate acetyl/butyryltransferase	BF0273	BF0273	Putative exported protein	[TP0094-TP0067 (0.5068833)]
COG0280	COG0457	BF4138	BF4138	Putative phosphate acetyl/butyryltransferase	BF1387	BF1387	Putative transmembrane AraC family	[TP0094-TP0067 (0.5068833)]
COG0280	COG0457	BF4138	BF4138	Putative phosphate acetyl/butyryltransferase	BF3942	BF3942	Putative TPR-repeat family protein	[TP0094-TP0067 (0.5068833)]
COG0280	COG0457	BF4138	BF4138	Putative phosphate acetyl/butyryltransferase	BF4215	BF4215	Putative TPR-repeat protein	[TP0094-TP0067 (0.5068833)]
COG0280	COG0457	BF0423	BF0423	Putative phosphate acetyltransferase	BF3250	BF3250	Putative TPR repeat domain exported protein	[TP0094-TP0067 (0.5068833)]
COG0280	COG0457	BF4138	BF4138	Putative phosphate acetyl/butyryltransferase	BF2774	BF2774	Hypothetical protein {UniProtKB/TrEMBL:Q5LBP9}	[TP0094-TP0067 (0.5068833)]
COG0280	COG0457	BF0423	BF0423	Putative phosphate acetyltransferase	BF2852	BF2852	Hypothetical protein {UniProtKB/TrEMBL:Q5LBH4}	[TP0094-TP0067 (0.5068833)]
COG0280	COG0457	BF4138	BF4138	Putative phosphate acetyl/butyryltransferase	BF3133	BF3133	Putative exported protein	[TP0094-TP0067 (0.5068833)]
COG0280	COG0457	BF0423	BF0423	Putative phosphate acetyltransferase	BF1387	BF1387	Putative transmembrane AraC family	[TP0094-TP0067 (0.5068833)]
COG0280	COG0457	BF4138	BF4138	Putative phosphate acetyl/butyryltransferase	BF3250	BF3250	Putative TPR repeat domain exported protein	[TP0094-TP0067 (0.5068833)]
COG0457	COG0495	BF1387	BF1387	Putative transmembrane AraC family	BF4372	leuS	Leucyl-tRNA synthetase (EC 6.1.1.4) (Leucine--tRNA ligase) (LeuRS)	[TP0067-TP0586 (0.714839)]
COG0457	COG0495	BF2774	BF2774	Hypothetical protein {UniProtKB/TrEMBL:Q5LBP9}	BF4372	leuS	Leucyl-tRNA synthetase (EC 6.1.1.4) (Leucine--tRNA ligase) (LeuRS)	[TP0067-TP0586 (0.714839)]
COG0457	COG0495	BF3942	BF3942	Putative TPR-repeat family protein	BF4372	leuS	Leucyl-tRNA synthetase (EC 6.1.1.4) (Leucine--tRNA ligase) (LeuRS)	[TP0067-TP0586 (0.714839)]
COG0457	COG0495	BF2852	BF2852	Hypothetical protein {UniProtKB/TrEMBL:Q5LBH4}	BF4372	leuS	Leucyl-tRNA synthetase (EC 6.1.1.4) (Leucine--tRNA ligase) (LeuRS)	[TP0067-TP0586 (0.714839)]
COG0457	COG0495	BF3707	CAH09387.1	Hypothetical protein {UniProtKB/TrEMBL:Q5L945}	BF4372	leuS	Leucyl-tRNA synthetase (EC 6.1.1.4) (Leucine--tRNA ligase) (LeuRS)	[TP0067-TP0586 (0.714839)]
COG0457	COG0495	BF0273	BF0273	Putative exported protein	BF4372	leuS	Leucyl-tRNA synthetase (EC 6.1.1.4) (Leucine--tRNA ligase) (LeuRS)	[TP0067-TP0586 (0.714839)]
COG0457	COG0495	BF3133	BF3133	Putative exported protein	BF4372	leuS	Leucyl-tRNA synthetase (EC 6.1.1.4) (Leucine--tRNA ligase) (LeuRS)	[TP0067-TP0586 (0.714839)]
COG0457	COG0495	BF3250	BF3250	Putative TPR repeat domain exported protein	BF4372	leuS	Leucyl-tRNA synthetase (EC 6.1.1.4) (Leucine--tRNA ligase) (LeuRS)	[TP0067-TP0586 (0.714839)]
COG0457	COG0495	BF4215	BF4215	Putative TPR-repeat protein	BF4372	leuS	Leucyl-tRNA synthetase (EC 6.1.1.4) (Leucine--tRNA ligase) (LeuRS)	[TP0067-TP0586 (0.714839)]
COG0457	COG0495	BF1693	BF1693	Putative exported Tpr repeat-family protein	BF4372	leuS	Leucyl-tRNA synthetase (EC 6.1.1.4) (Leucine--tRNA ligase) (LeuRS)	[TP0067-TP0586 (0.714839)]
COG0358	COG0457	BF3720	BF3720	Putative DNA primase {UniProtKB/TrEMBL:Q5L932}	BF2774	BF2774	Hypothetical protein {UniProtKB/TrEMBL:Q5LBP9}	[TP0492-TP0648 (0.5111708)]
COG0358	COG0457	BF3720	BF3720	Putative DNA primase {UniProtKB/TrEMBL:Q5L932}	BF3250	BF3250	Putative TPR repeat domain exported protein	[TP0492-TP0648 (0.5111708)]
COG0358	COG0457	BF3720	BF3720	Putative DNA primase {UniProtKB/TrEMBL:Q5L932}	BF3707	CAH09387.1	Hypothetical protein {UniProtKB/TrEMBL:Q5L945}	[TP0492-TP0648 (0.5111708)]
COG0358	COG0457	BF3720	BF3720	Putative DNA primase {UniProtKB/TrEMBL:Q5L932}	BF4215	BF4215	Putative TPR-repeat protein	[TP0492-TP0648 (0.5111708)]
COG0358	COG0457	BF3720	BF3720	Putative DNA primase {UniProtKB/TrEMBL:Q5L932}	BF1387	BF1387	Putative transmembrane AraC family	[TP0492-TP0648 (0.5111708)]
COG0358	COG0457	BF3720	BF3720	Putative DNA primase {UniProtKB/TrEMBL:Q5L932}	BF0273	BF0273	Putative exported protein	[TP0492-TP0648 (0.5111708)]
COG0358	COG0457	BF3720	BF3720	Putative DNA primase {UniProtKB/TrEMBL:Q5L932}	BF3133	BF3133	Putative exported protein	[TP0492-TP0648 (0.5111708)]
COG0358	COG0457	BF3720	BF3720	Putative DNA primase {UniProtKB/TrEMBL:Q5L932}	BF1693	BF1693	Putative exported Tpr repeat-family protein	[TP0492-TP0648 (0.5111708)]
COG0358	COG0457	BF3720	BF3720	Putative DNA primase {UniProtKB/TrEMBL:Q5L932}	BF2852	BF2852	Hypothetical protein {UniProtKB/TrEMBL:Q5LBH4}	[TP0492-TP0648 (0.5111708)]
COG0358	COG0457	BF3720	BF3720	Putative DNA primase {UniProtKB/TrEMBL:Q5L932}	BF3942	BF3942	Putative TPR-repeat family protein	[TP0492-TP0648 (0.5111708)]
COG0795	COG1792	BF2391	BF2391	Putative membrane protein	BF3915	BF3915	Putative rod shape-determining protein MreC	[TP0884-TP0498 (0.8374102)]
COG0608	COG1234	BF3705	BF3705	Putative single-stranded-DNA-specific exonuclease	BF0960	rnz	Ribonuclease Z (EC 3.1.26.11) (RNase Z) (tRNase Z) (tRNA 3 endonuclease)	[TP0704-TP0819 (0.5844061)]
COG0618	COG1214	BF3670	BF3670	Hypothetical protein {UniProtKB/TrEMBL:Q5L978}	BF3497	BF3497	Putative glycoprotease family exported protein	[TP0803-TP0876 (0.700686)]
COG1197	COG5026	BF2963	BF2963	Putative transcription-repair coupling factor	BF2552	BF2552	Putative hexokinase {UniProtKB/TrEMBL:Q5LCB3}	[TP0344-TP0505 (0.7554874)]
COG0457	COG0845	BF2852	BF2852	Hypothetical protein {UniProtKB/TrEMBL:Q5LBH4}	BF3851	BF3851	Putative membrane protein	[TP0648-TP0965 (0.54118866)]
COG0457	COG0845	BF4215	BF4215	Putative TPR-repeat protein	BF3659	BF3659	Putative lipoprotein {UniProtKB/TrEMBL:Q5L989}	[TP0648-TP0965 (0.54118866)]
COG0457	COG0845	BF3942	BF3942	Putative TPR-repeat family protein	BF2239	BF2239	Putative cation efflux-related lipoprotein	[TP0648-TP0965 (0.54118866)]
COG0457	COG0845	BF1693	BF1693	Putative exported Tpr repeat-family protein	BF2529	BF2529	Putative exported protein	[TP0648-TP0965 (0.54118866)]
COG0457	COG0845	BF3707	CAH09387.1	Hypothetical protein {UniProtKB/TrEMBL:Q5L945}	BF3511	BF3511	Putative metal resistance related exported	[TP0648-TP0965 (0.54118866)]
COG0457	COG0845	BF0273	BF0273	Putative exported protein	BF0507	BF0507	Putative transport/efflux component protein	[TP0648-TP0965 (0.54118866)]
COG0457	COG0845	BF3942	BF3942	Putative TPR-repeat family protein	BF0608	BF0608	Putative HlyD-family efflux transporter component	[TP0648-TP0965 (0.54118866)]
COG0457	COG0845	BF3942	BF3942	Putative TPR-repeat family protein	BF3851	BF3851	Putative membrane protein	[TP0648-TP0965 (0.54118866)]
COG0457	COG0845	BF3707	CAH09387.1	Hypothetical protein {UniProtKB/TrEMBL:Q5L945}	BF1608	BF1608	Putative HlyD-family transporter component	[TP0648-TP0965 (0.54118866)]
COG0457	COG0845	BF3942	BF3942	Putative TPR-repeat family protein	BF2947	BF2947	Putative acriflavine resistance protein E	[TP0648-TP0965 (0.54118866)]
COG0457	COG0845	BF1387	BF1387	Putative transmembrane AraC family	BF3150	BF3150	Putative conserved lipoprotein	[TP0648-TP0965 (0.54118866)]
COG0457	COG0845	BF1387	BF1387	Putative transmembrane AraC family	BF1608	BF1608	Putative HlyD-family transporter component	[TP0648-TP0965 (0.54118866)]
COG0457	COG0845	BF3133	BF3133	Putative exported protein	BF2529	BF2529	Putative exported protein	[TP0648-TP0965 (0.54118866)]
COG0457	COG0845	BF1693	BF1693	Putative exported Tpr repeat-family protein	BF3760	BF3760	Putative membrane protein	[TP0648-TP0965 (0.54118866)]
COG0457	COG0845	BF2852	BF2852	Hypothetical protein {UniProtKB/TrEMBL:Q5LBH4}	BF2239	BF2239	Putative cation efflux-related lipoprotein	[TP0648-TP0965 (0.54118866)]
COG0457	COG0845	BF2774	BF2774	Hypothetical protein {UniProtKB/TrEMBL:Q5LBP9}	BF3811	BF3811	Putative hemolysin secretion transport system	[TP0648-TP0965 (0.54118866)]
COG0457	COG0845	BF3250	BF3250	Putative TPR repeat domain exported protein	BF3811	BF3811	Putative hemolysin secretion transport system	[TP0648-TP0965 (0.54118866)]
COG0457	COG0845	BF3250	BF3250	Putative TPR repeat domain exported protein	BF3851	BF3851	Putative membrane protein	[TP0648-TP0965 (0.54118866)]
COG0457	COG0845	BF1387	BF1387	Putative transmembrane AraC family	BF2452	BF2452	Putative membrane protein	[TP0648-TP0965 (0.54118866)]
COG0457	COG0845	BF3133	BF3133	Putative exported protein	BF3760	BF3760	Putative membrane protein	[TP0648-TP0965 (0.54118866)]
COG0457	COG0845	BF0273	BF0273	Putative exported protein	BF3150	BF3150	Putative conserved lipoprotein	[TP0648-TP0965 (0.54118866)]
COG0457	COG0845	BF3250	BF3250	Putative TPR repeat domain exported protein	BF2987	BF2987	Putative ABC transport system, lipoprotein	[TP0648-TP0965 (0.54118866)]
COG0457	COG0845	BF4215	BF4215	Putative TPR-repeat protein	BF3150	BF3150	Putative conserved lipoprotein	[TP0648-TP0965 (0.54118866)]
COG0457	COG0845	BF3707	CAH09387.1	Hypothetical protein {UniProtKB/TrEMBL:Q5L945}	BF4316	BF4316	Putative efflux transporter component	[TP0648-TP0965 (0.54118866)]
COG0457	COG0845	BF1387	BF1387	Putative transmembrane AraC family	BF0507	BF0507	Putative transport/efflux component protein	[TP0648-TP0965 (0.54118866)]
COG0457	COG0845	BF0273	BF0273	Putative exported protein	BF3365	BF3365	Putative metal transport-related, exported	[TP0648-TP0965 (0.54118866)]
COG0457	COG0845	BF3942	BF3942	Putative TPR-repeat family protein	BF3659	BF3659	Putative lipoprotein {UniProtKB/TrEMBL:Q5L989}	[TP0648-TP0965 (0.54118866)]
COG0457	COG0845	BF3250	BF3250	Putative TPR repeat domain exported protein	BF2529	BF2529	Putative exported protein	[TP0648-TP0965 (0.54118866)]
COG0457	COG0845	BF0273	BF0273	Putative exported protein	BF0156	CAH05934.1	Putative AcrA/AcrE RND transport or HlyD	[TP0648-TP0965 (0.54118866)]
COG0457	COG0845	BF1387	BF1387	Putative transmembrane AraC family	BF0608	BF0608	Putative HlyD-family efflux transporter component	[TP0648-TP0965 (0.54118866)]
COG0457	COG0845	BF3707	CAH09387.1	Hypothetical protein {UniProtKB/TrEMBL:Q5L945}	BF3348	BF3348	Putative transport-related, exported protein	[TP0648-TP0965 (0.54118866)]
COG0457	COG0845	BF3707	CAH09387.1	Hypothetical protein {UniProtKB/TrEMBL:Q5L945}	BF2153	BF2153	Putative lipoprotein {UniProtKB/TrEMBL:Q5LDG3}	[TP0648-TP0965 (0.54118866)]
COG0457	COG0845	BF0273	BF0273	Putative exported protein	BF1608	BF1608	Putative HlyD-family transporter component	[TP0648-TP0965 (0.54118866)]
COG0457	COG0845	BF3707	CAH09387.1	Hypothetical protein {UniProtKB/TrEMBL:Q5L945}	BF0609	BF0609	Putative HlyD-family transporter	[TP0648-TP0965 (0.54118866)]
COG0457	COG0845	BF3942	BF3942	Putative TPR-repeat family protein	BF2987	BF2987	Putative ABC transport system, lipoprotein	[TP0648-TP0965 (0.54118866)]
COG0457	COG0845	BF2852	BF2852	Hypothetical protein {UniProtKB/TrEMBL:Q5LBH4}	BF2947	BF2947	Putative acriflavine resistance protein E	[TP0648-TP0965 (0.54118866)]
COG0457	COG0845	BF2852	BF2852	Hypothetical protein {UniProtKB/TrEMBL:Q5LBH4}	BF3193	BF3193	Putative lipoprotein {UniProtKB/TrEMBL:Q5LAI5}	[TP0648-TP0965 (0.54118866)]
COG0457	COG0845	BF3133	BF3133	Putative exported protein	BF2651	BF2651	Putative ABC transport system, lipoprotein	[TP0648-TP0965 (0.54118866)]
COG0457	COG0845	BF0273	BF0273	Putative exported protein	BF3659	BF3659	Putative lipoprotein {UniProtKB/TrEMBL:Q5L989}	[TP0648-TP0965 (0.54118866)]
COG0457	COG0845	BF2774	BF2774	Hypothetical protein {UniProtKB/TrEMBL:Q5LBP9}	BF1430	BF1430	Putative ABC transporter component protein	[TP0648-TP0965 (0.54118866)]
COG0457	COG0845	BF3942	BF3942	Putative TPR-repeat family protein	BF3511	BF3511	Putative metal resistance related exported	[TP0648-TP0965 (0.54118866)]
COG0457	COG0845	BF1387	BF1387	Putative transmembrane AraC family	BF2529	BF2529	Putative exported protein	[TP0648-TP0965 (0.54118866)]
COG0457	COG0845	BF1693	BF1693	Putative exported Tpr repeat-family protein	BF2651	BF2651	Putative ABC transport system, lipoprotein	[TP0648-TP0965 (0.54118866)]
COG0457	COG0845	BF2774	BF2774	Hypothetical protein {UniProtKB/TrEMBL:Q5LBP9}	BF4316	BF4316	Putative efflux transporter component	[TP0648-TP0965 (0.54118866)]
COG0457	COG0845	BF3250	BF3250	Putative TPR repeat domain exported protein	BF2452	BF2452	Putative membrane protein	[TP0648-TP0965 (0.54118866)]
COG0457	COG0845	BF2852	BF2852	Hypothetical protein {UniProtKB/TrEMBL:Q5LBH4}	BF2153	BF2153	Putative lipoprotein {UniProtKB/TrEMBL:Q5LDG3}	[TP0648-TP0965 (0.54118866)]
COG0457	COG0845	BF3250	BF3250	Putative TPR repeat domain exported protein	BF0609	BF0609	Putative HlyD-family transporter	[TP0648-TP0965 (0.54118866)]
COG0457	COG0845	BF1693	BF1693	Putative exported Tpr repeat-family protein	BF0609	BF0609	Putative HlyD-family transporter	[TP0648-TP0965 (0.54118866)]
COG0457	COG0845	BF1693	BF1693	Putative exported Tpr repeat-family protein	BF2987	BF2987	Putative ABC transport system, lipoprotein	[TP0648-TP0965 (0.54118866)]
COG0457	COG0845	BF1387	BF1387	Putative transmembrane AraC family	BF3851	BF3851	Putative membrane protein	[TP0648-TP0965 (0.54118866)]
COG0457	COG0845	BF3133	BF3133	Putative exported protein	BF1935	BF1935	Putative HlyD family secretion protein	[TP0648-TP0965 (0.54118866)]
COG0457	COG0845	BF4215	BF4215	Putative TPR-repeat protein	BF2452	BF2452	Putative membrane protein	[TP0648-TP0965 (0.54118866)]
COG0457	COG0845	BF3250	BF3250	Putative TPR repeat domain exported protein	BF3963	BF3963	Putative membrane fusion protein transporter	[TP0648-TP0965 (0.54118866)]
COG0457	COG0845	BF0273	BF0273	Putative exported protein	BF4316	BF4316	Putative efflux transporter component	[TP0648-TP0965 (0.54118866)]
COG0457	COG0845	BF3942	BF3942	Putative TPR-repeat family protein	BF0507	BF0507	Putative transport/efflux component protein	[TP0648-TP0965 (0.54118866)]
COG0457	COG0845	BF2852	BF2852	Hypothetical protein {UniProtKB/TrEMBL:Q5LBH4}	BF2452	BF2452	Putative membrane protein	[TP0648-TP0965 (0.54118866)]
COG0457	COG0845	BF1693	BF1693	Putative exported Tpr repeat-family protein	BF3811	BF3811	Putative hemolysin secretion transport system	[TP0648-TP0965 (0.54118866)]
COG0457	COG0845	BF3942	BF3942	Putative TPR-repeat family protein	BF2651	BF2651	Putative ABC transport system, lipoprotein	[TP0648-TP0965 (0.54118866)]
COG0457	COG0845	BF0273	BF0273	Putative exported protein	BF0609	BF0609	Putative HlyD-family transporter	[TP0648-TP0965 (0.54118866)]
COG0457	COG0845	BF1693	BF1693	Putative exported Tpr repeat-family protein	BF0608	BF0608	Putative HlyD-family efflux transporter component	[TP0648-TP0965 (0.54118866)]
COG0457	COG0845	BF1387	BF1387	Putative transmembrane AraC family	BF2239	BF2239	Putative cation efflux-related lipoprotein	[TP0648-TP0965 (0.54118866)]
COG0457	COG0845	BF1387	BF1387	Putative transmembrane AraC family	BF3659	BF3659	Putative lipoprotein {UniProtKB/TrEMBL:Q5L989}	[TP0648-TP0965 (0.54118866)]
COG0457	COG0845	BF3707	CAH09387.1	Hypothetical protein {UniProtKB/TrEMBL:Q5L945}	BF0608	BF0608	Putative HlyD-family efflux transporter component	[TP0648-TP0965 (0.54118866)]
COG0457	COG0845	BF4215	BF4215	Putative TPR-repeat protein	BF1430	BF1430	Putative ABC transporter component protein	[TP0648-TP0965 (0.54118866)]
COG0457	COG0845	BF2852	BF2852	Hypothetical protein {UniProtKB/TrEMBL:Q5LBH4}	BF3760	BF3760	Putative membrane protein	[TP0648-TP0965 (0.54118866)]
COG0457	COG0845	BF3250	BF3250	Putative TPR repeat domain exported protein	BF0507	BF0507	Putative transport/efflux component protein	[TP0648-TP0965 (0.54118866)]
COG0457	COG0845	BF2774	BF2774	Hypothetical protein {UniProtKB/TrEMBL:Q5LBP9}	BF3150	BF3150	Putative conserved lipoprotein	[TP0648-TP0965 (0.54118866)]
COG0457	COG0845	BF2852	BF2852	Hypothetical protein {UniProtKB/TrEMBL:Q5LBH4}	BF2529	BF2529	Putative exported protein	[TP0648-TP0965 (0.54118866)]
COG0457	COG0845	BF4215	BF4215	Putative TPR-repeat protein	BF3811	BF3811	Putative hemolysin secretion transport system	[TP0648-TP0965 (0.54118866)]
COG0457	COG0845	BF4215	BF4215	Putative TPR-repeat protein	BF0608	BF0608	Putative HlyD-family efflux transporter component	[TP0648-TP0965 (0.54118866)]
COG0457	COG0845	BF3133	BF3133	Putative exported protein	BF3348	BF3348	Putative transport-related, exported protein	[TP0648-TP0965 (0.54118866)]
COG0457	COG0845	BF3707	CAH09387.1	Hypothetical protein {UniProtKB/TrEMBL:Q5L945}	BF0507	BF0507	Putative transport/efflux component protein	[TP0648-TP0965 (0.54118866)]
COG0457	COG0845	BF0273	BF0273	Putative exported protein	BF2239	BF2239	Putative cation efflux-related lipoprotein	[TP0648-TP0965 (0.54118866)]
COG0457	COG0845	BF2774	BF2774	Hypothetical protein {UniProtKB/TrEMBL:Q5LBP9}	BF2452	BF2452	Putative membrane protein	[TP0648-TP0965 (0.54118866)]
COG0457	COG0845	BF2774	BF2774	Hypothetical protein {UniProtKB/TrEMBL:Q5LBP9}	BF1935	BF1935	Putative HlyD family secretion protein	[TP0648-TP0965 (0.54118866)]
COG0457	COG0845	BF3250	BF3250	Putative TPR repeat domain exported protein	BF2239	BF2239	Putative cation efflux-related lipoprotein	[TP0648-TP0965 (0.54118866)]
COG0457	COG0845	BF3707	CAH09387.1	Hypothetical protein {UniProtKB/TrEMBL:Q5L945}	BF2239	BF2239	Putative cation efflux-related lipoprotein	[TP0648-TP0965 (0.54118866)]
COG0457	COG0845	BF2774	BF2774	Hypothetical protein {UniProtKB/TrEMBL:Q5LBP9}	BF2476	BF2476	Putative transport-related protein	[TP0648-TP0965 (0.54118866)]
COG0457	COG0845	BF3250	BF3250	Putative TPR repeat domain exported protein	BF3348	BF3348	Putative transport-related, exported protein	[TP0648-TP0965 (0.54118866)]
COG0457	COG0845	BF3707	CAH09387.1	Hypothetical protein {UniProtKB/TrEMBL:Q5L945}	BF2529	BF2529	Putative exported protein	[TP0648-TP0965 (0.54118866)]
COG0457	COG0845	BF1387	BF1387	Putative transmembrane AraC family	BF2947	BF2947	Putative acriflavine resistance protein E	[TP0648-TP0965 (0.54118866)]
COG0457	COG0845	BF3133	BF3133	Putative exported protein	BF2452	BF2452	Putative membrane protein	[TP0648-TP0965 (0.54118866)]
COG0457	COG0845	BF4215	BF4215	Putative TPR-repeat protein	BF3851	BF3851	Putative membrane protein	[TP0648-TP0965 (0.54118866)]
COG0457	COG0845	BF1693	BF1693	Putative exported Tpr repeat-family protein	BF2947	BF2947	Putative acriflavine resistance protein E	[TP0648-TP0965 (0.54118866)]
COG0457	COG0845	BF4215	BF4215	Putative TPR-repeat protein	BF3365	BF3365	Putative metal transport-related, exported	[TP0648-TP0965 (0.54118866)]
COG0457	COG0845	BF3707	CAH09387.1	Hypothetical protein {UniProtKB/TrEMBL:Q5L945}	BF3659	BF3659	Putative lipoprotein {UniProtKB/TrEMBL:Q5L989}	[TP0648-TP0965 (0.54118866)]
COG0457	COG0845	BF3707	CAH09387.1	Hypothetical protein {UniProtKB/TrEMBL:Q5L945}	BF3760	BF3760	Putative membrane protein	[TP0648-TP0965 (0.54118866)]
COG0457	COG0845	BF3250	BF3250	Putative TPR repeat domain exported protein	BF3365	BF3365	Putative metal transport-related, exported	[TP0648-TP0965 (0.54118866)]
COG0457	COG0845	BF2852	BF2852	Hypothetical protein {UniProtKB/TrEMBL:Q5LBH4}	BF1608	BF1608	Putative HlyD-family transporter component	[TP0648-TP0965 (0.54118866)]
COG0457	COG0845	BF3250	BF3250	Putative TPR repeat domain exported protein	BF3150	BF3150	Putative conserved lipoprotein	[TP0648-TP0965 (0.54118866)]
COG0457	COG0845	BF0273	BF0273	Putative exported protein	BF2476	BF2476	Putative transport-related protein	[TP0648-TP0965 (0.54118866)]
COG0457	COG0845	BF1387	BF1387	Putative transmembrane AraC family	BF4316	BF4316	Putative efflux transporter component	[TP0648-TP0965 (0.54118866)]
COG0457	COG0845	BF2852	BF2852	Hypothetical protein {UniProtKB/TrEMBL:Q5LBH4}	BF3365	BF3365	Putative metal transport-related, exported	[TP0648-TP0965 (0.54118866)]
COG0457	COG0845	BF1387	BF1387	Putative transmembrane AraC family	BF3511	BF3511	Putative metal resistance related exported	[TP0648-TP0965 (0.54118866)]
COG0457	COG0845	BF4215	BF4215	Putative TPR-repeat protein	BF2476	BF2476	Putative transport-related protein	[TP0648-TP0965 (0.54118866)]
COG0457	COG0845	BF2774	BF2774	Hypothetical protein {UniProtKB/TrEMBL:Q5LBP9}	BF2529	BF2529	Putative exported protein	[TP0648-TP0965 (0.54118866)]
COG0457	COG0845	BF4215	BF4215	Putative TPR-repeat protein	BF4316	BF4316	Putative efflux transporter component	[TP0648-TP0965 (0.54118866)]
COG0457	COG0845	BF3942	BF3942	Putative TPR-repeat family protein	BF3811	BF3811	Putative hemolysin secretion transport system	[TP0648-TP0965 (0.54118866)]
COG0457	COG0845	BF0273	BF0273	Putative exported protein	BF3193	BF3193	Putative lipoprotein {UniProtKB/TrEMBL:Q5LAI5}	[TP0648-TP0965 (0.54118866)]
COG0457	COG0845	BF1387	BF1387	Putative transmembrane AraC family	BF2476	BF2476	Putative transport-related protein	[TP0648-TP0965 (0.54118866)]
COG0457	COG0845	BF1693	BF1693	Putative exported Tpr repeat-family protein	BF3348	BF3348	Putative transport-related, exported protein	[TP0648-TP0965 (0.54118866)]
COG0457	COG0845	BF4215	BF4215	Putative TPR-repeat protein	BF1935	BF1935	Putative HlyD family secretion protein	[TP0648-TP0965 (0.54118866)]
COG0457	COG0845	BF2774	BF2774	Hypothetical protein {UniProtKB/TrEMBL:Q5LBP9}	BF2239	BF2239	Putative cation efflux-related lipoprotein	[TP0648-TP0965 (0.54118866)]
COG0457	COG0845	BF1693	BF1693	Putative exported Tpr repeat-family protein	BF3851	BF3851	Putative membrane protein	[TP0648-TP0965 (0.54118866)]
COG0457	COG0845	BF2774	BF2774	Hypothetical protein {UniProtKB/TrEMBL:Q5LBP9}	BF3365	BF3365	Putative metal transport-related, exported	[TP0648-TP0965 (0.54118866)]
COG0457	COG0845	BF3707	CAH09387.1	Hypothetical protein {UniProtKB/TrEMBL:Q5L945}	BF2476	BF2476	Putative transport-related protein	[TP0648-TP0965 (0.54118866)]
COG0457	COG0845	BF2774	BF2774	Hypothetical protein {UniProtKB/TrEMBL:Q5LBP9}	BF3659	BF3659	Putative lipoprotein {UniProtKB/TrEMBL:Q5L989}	[TP0648-TP0965 (0.54118866)]
COG0457	COG0845	BF0273	BF0273	Putative exported protein	BF1935	BF1935	Putative HlyD family secretion protein	[TP0648-TP0965 (0.54118866)]
COG0457	COG0845	BF3942	BF3942	Putative TPR-repeat family protein	BF2476	BF2476	Putative transport-related protein	[TP0648-TP0965 (0.54118866)]
COG0457	COG0845	BF1693	BF1693	Putative exported Tpr repeat-family protein	BF3150	BF3150	Putative conserved lipoprotein	[TP0648-TP0965 (0.54118866)]
COG0457	COG0845	BF3133	BF3133	Putative exported protein	BF2153	BF2153	Putative lipoprotein {UniProtKB/TrEMBL:Q5LDG3}	[TP0648-TP0965 (0.54118866)]
COG0457	COG0845	BF1693	BF1693	Putative exported Tpr repeat-family protein	BF3365	BF3365	Putative metal transport-related, exported	[TP0648-TP0965 (0.54118866)]
COG0457	COG0845	BF4215	BF4215	Putative TPR-repeat protein	BF2239	BF2239	Putative cation efflux-related lipoprotein	[TP0648-TP0965 (0.54118866)]
COG0457	COG0845	BF4215	BF4215	Putative TPR-repeat protein	BF3963	BF3963	Putative membrane fusion protein transporter	[TP0648-TP0965 (0.54118866)]
COG0457	COG0845	BF3133	BF3133	Putative exported protein	BF2987	BF2987	Putative ABC transport system, lipoprotein	[TP0648-TP0965 (0.54118866)]
COG0457	COG0845	BF0273	BF0273	Putative exported protein	BF3511	BF3511	Putative metal resistance related exported	[TP0648-TP0965 (0.54118866)]
COG0457	COG0845	BF3133	BF3133	Putative exported protein	BF2947	BF2947	Putative acriflavine resistance protein E	[TP0648-TP0965 (0.54118866)]
COG0457	COG0845	BF3707	CAH09387.1	Hypothetical protein {UniProtKB/TrEMBL:Q5L945}	BF1935	BF1935	Putative HlyD family secretion protein	[TP0648-TP0965 (0.54118866)]
COG0457	COG0845	BF3250	BF3250	Putative TPR repeat domain exported protein	BF1608	BF1608	Putative HlyD-family transporter component	[TP0648-TP0965 (0.54118866)]
COG0457	COG0845	BF3133	BF3133	Putative exported protein	BF0156	CAH05934.1	Putative AcrA/AcrE RND transport or HlyD	[TP0648-TP0965 (0.54118866)]
COG0457	COG0845	BF0273	BF0273	Putative exported protein	BF2947	BF2947	Putative acriflavine resistance protein E	[TP0648-TP0965 (0.54118866)]
COG0457	COG0845	BF1693	BF1693	Putative exported Tpr repeat-family protein	BF1430	BF1430	Putative ABC transporter component protein	[TP0648-TP0965 (0.54118866)]
COG0457	COG0845	BF1387	BF1387	Putative transmembrane AraC family	BF2651	BF2651	Putative ABC transport system, lipoprotein	[TP0648-TP0965 (0.54118866)]
COG0457	COG0845	BF3707	CAH09387.1	Hypothetical protein {UniProtKB/TrEMBL:Q5L945}	BF3365	BF3365	Putative metal transport-related, exported	[TP0648-TP0965 (0.54118866)]
COG0457	COG0845	BF3707	CAH09387.1	Hypothetical protein {UniProtKB/TrEMBL:Q5L945}	BF0156	CAH05934.1	Putative AcrA/AcrE RND transport or HlyD	[TP0648-TP0965 (0.54118866)]
COG0457	COG0845	BF1693	BF1693	Putative exported Tpr repeat-family protein	BF1608	BF1608	Putative HlyD-family transporter component	[TP0648-TP0965 (0.54118866)]
COG0457	COG0845	BF3942	BF3942	Putative TPR-repeat family protein	BF0609	BF0609	Putative HlyD-family transporter	[TP0648-TP0965 (0.54118866)]
COG0457	COG0845	BF2852	BF2852	Hypothetical protein {UniProtKB/TrEMBL:Q5LBH4}	BF3963	BF3963	Putative membrane fusion protein transporter	[TP0648-TP0965 (0.54118866)]
COG0457	COG0845	BF2852	BF2852	Hypothetical protein {UniProtKB/TrEMBL:Q5LBH4}	BF4316	BF4316	Putative efflux transporter component	[TP0648-TP0965 (0.54118866)]
COG0457	COG0845	BF2774	BF2774	Hypothetical protein {UniProtKB/TrEMBL:Q5LBP9}	BF3193	BF3193	Putative lipoprotein {UniProtKB/TrEMBL:Q5LAI5}	[TP0648-TP0965 (0.54118866)]
COG0457	COG0845	BF4215	BF4215	Putative TPR-repeat protein	BF0156	CAH05934.1	Putative AcrA/AcrE RND transport or HlyD	[TP0648-TP0965 (0.54118866)]
COG0457	COG0845	BF1387	BF1387	Putative transmembrane AraC family	BF3348	BF3348	Putative transport-related, exported protein	[TP0648-TP0965 (0.54118866)]
COG0457	COG0845	BF2774	BF2774	Hypothetical protein {UniProtKB/TrEMBL:Q5LBP9}	BF2153	BF2153	Putative lipoprotein {UniProtKB/TrEMBL:Q5LDG3}	[TP0648-TP0965 (0.54118866)]
COG0457	COG0845	BF3133	BF3133	Putative exported protein	BF1430	BF1430	Putative ABC transporter component protein	[TP0648-TP0965 (0.54118866)]
COG0457	COG0845	BF3250	BF3250	Putative TPR repeat domain exported protein	BF3193	BF3193	Putative lipoprotein {UniProtKB/TrEMBL:Q5LAI5}	[TP0648-TP0965 (0.54118866)]
COG0457	COG0845	BF1693	BF1693	Putative exported Tpr repeat-family protein	BF4316	BF4316	Putative efflux transporter component	[TP0648-TP0965 (0.54118866)]
COG0457	COG0845	BF0273	BF0273	Putative exported protein	BF2153	BF2153	Putative lipoprotein {UniProtKB/TrEMBL:Q5LDG3}	[TP0648-TP0965 (0.54118866)]
COG0457	COG0845	BF1387	BF1387	Putative transmembrane AraC family	BF2153	BF2153	Putative lipoprotein {UniProtKB/TrEMBL:Q5LDG3}	[TP0648-TP0965 (0.54118866)]
COG0457	COG0845	BF0273	BF0273	Putative exported protein	BF3811	BF3811	Putative hemolysin secretion transport system	[TP0648-TP0965 (0.54118866)]
COG0457	COG0845	BF2774	BF2774	Hypothetical protein {UniProtKB/TrEMBL:Q5LBP9}	BF0609	BF0609	Putative HlyD-family transporter	[TP0648-TP0965 (0.54118866)]
COG0457	COG0845	BF3942	BF3942	Putative TPR-repeat family protein	BF3193	BF3193	Putative lipoprotein {UniProtKB/TrEMBL:Q5LAI5}	[TP0648-TP0965 (0.54118866)]
COG0457	COG0845	BF3250	BF3250	Putative TPR repeat domain exported protein	BF0156	CAH05934.1	Putative AcrA/AcrE RND transport or HlyD	[TP0648-TP0965 (0.54118866)]
COG0457	COG0845	BF2774	BF2774	Hypothetical protein {UniProtKB/TrEMBL:Q5LBP9}	BF3511	BF3511	Putative metal resistance related exported	[TP0648-TP0965 (0.54118866)]
COG0457	COG0845	BF0273	BF0273	Putative exported protein	BF2651	BF2651	Putative ABC transport system, lipoprotein	[TP0648-TP0965 (0.54118866)]
COG0457	COG0845	BF3707	CAH09387.1	Hypothetical protein {UniProtKB/TrEMBL:Q5L945}	BF2987	BF2987	Putative ABC transport system, lipoprotein	[TP0648-TP0965 (0.54118866)]
COG0457	COG0845	BF1693	BF1693	Putative exported Tpr repeat-family protein	BF0507	BF0507	Putative transport/efflux component protein	[TP0648-TP0965 (0.54118866)]
COG0457	COG0845	BF4215	BF4215	Putative TPR-repeat protein	BF0507	BF0507	Putative transport/efflux component protein	[TP0648-TP0965 (0.54118866)]
COG0457	COG0845	BF2774	BF2774	Hypothetical protein {UniProtKB/TrEMBL:Q5LBP9}	BF3851	BF3851	Putative membrane protein	[TP0648-TP0965 (0.54118866)]
COG0457	COG0845	BF2852	BF2852	Hypothetical protein {UniProtKB/TrEMBL:Q5LBH4}	BF0507	BF0507	Putative transport/efflux component protein	[TP0648-TP0965 (0.54118866)]
COG0457	COG0845	BF1387	BF1387	Putative transmembrane AraC family	BF3811	BF3811	Putative hemolysin secretion transport system	[TP0648-TP0965 (0.54118866)]
COG0457	COG0845	BF3133	BF3133	Putative exported protein	BF3365	BF3365	Putative metal transport-related, exported	[TP0648-TP0965 (0.54118866)]
COG0457	COG0845	BF2852	BF2852	Hypothetical protein {UniProtKB/TrEMBL:Q5LBH4}	BF3659	BF3659	Putative lipoprotein {UniProtKB/TrEMBL:Q5L989}	[TP0648-TP0965 (0.54118866)]
COG0457	COG0845	BF3942	BF3942	Putative TPR-repeat family protein	BF3963	BF3963	Putative membrane fusion protein transporter	[TP0648-TP0965 (0.54118866)]
COG0457	COG0845	BF1387	BF1387	Putative transmembrane AraC family	BF3193	BF3193	Putative lipoprotein {UniProtKB/TrEMBL:Q5LAI5}	[TP0648-TP0965 (0.54118866)]
COG0457	COG0845	BF4215	BF4215	Putative TPR-repeat protein	BF2987	BF2987	Putative ABC transport system, lipoprotein	[TP0648-TP0965 (0.54118866)]
COG0457	COG0845	BF3942	BF3942	Putative TPR-repeat family protein	BF4316	BF4316	Putative efflux transporter component	[TP0648-TP0965 (0.54118866)]
COG0457	COG0845	BF3250	BF3250	Putative TPR repeat domain exported protein	BF1430	BF1430	Putative ABC transporter component protein	[TP0648-TP0965 (0.54118866)]
COG0457	COG0845	BF3707	CAH09387.1	Hypothetical protein {UniProtKB/TrEMBL:Q5L945}	BF1430	BF1430	Putative ABC transporter component protein	[TP0648-TP0965 (0.54118866)]
COG0457	COG0845	BF3942	BF3942	Putative TPR-repeat family protein	BF3365	BF3365	Putative metal transport-related, exported	[TP0648-TP0965 (0.54118866)]
COG0457	COG0845	BF3250	BF3250	Putative TPR repeat domain exported protein	BF1935	BF1935	Putative HlyD family secretion protein	[TP0648-TP0965 (0.54118866)]
COG0457	COG0845	BF2852	BF2852	Hypothetical protein {UniProtKB/TrEMBL:Q5LBH4}	BF3511	BF3511	Putative metal resistance related exported	[TP0648-TP0965 (0.54118866)]
COG0457	COG0845	BF3133	BF3133	Putative exported protein	BF0507	BF0507	Putative transport/efflux component protein	[TP0648-TP0965 (0.54118866)]
COG0457	COG0845	BF3942	BF3942	Putative TPR-repeat family protein	BF1935	BF1935	Putative HlyD family secretion protein	[TP0648-TP0965 (0.54118866)]
COG0457	COG0845	BF0273	BF0273	Putative exported protein	BF2529	BF2529	Putative exported protein	[TP0648-TP0965 (0.54118866)]
COG0457	COG0845	BF3942	BF3942	Putative TPR-repeat family protein	BF2153	BF2153	Putative lipoprotein {UniProtKB/TrEMBL:Q5LDG3}	[TP0648-TP0965 (0.54118866)]
COG0457	COG0845	BF2774	BF2774	Hypothetical protein {UniProtKB/TrEMBL:Q5LBP9}	BF2987	BF2987	Putative ABC transport system, lipoprotein	[TP0648-TP0965 (0.54118866)]
COG0457	COG0845	BF2852	BF2852	Hypothetical protein {UniProtKB/TrEMBL:Q5LBH4}	BF1935	BF1935	Putative HlyD family secretion protein	[TP0648-TP0965 (0.54118866)]
COG0457	COG0845	BF0273	BF0273	Putative exported protein	BF3851	BF3851	Putative membrane protein	[TP0648-TP0965 (0.54118866)]
COG0457	COG0845	BF1387	BF1387	Putative transmembrane AraC family	BF1430	BF1430	Putative ABC transporter component protein	[TP0648-TP0965 (0.54118866)]
COG0457	COG0845	BF3250	BF3250	Putative TPR repeat domain exported protein	BF4316	BF4316	Putative efflux transporter component	[TP0648-TP0965 (0.54118866)]
COG0457	COG0845	BF4215	BF4215	Putative TPR-repeat protein	BF0609	BF0609	Putative HlyD-family transporter	[TP0648-TP0965 (0.54118866)]
COG0457	COG0845	BF2774	BF2774	Hypothetical protein {UniProtKB/TrEMBL:Q5LBP9}	BF3348	BF3348	Putative transport-related, exported protein	[TP0648-TP0965 (0.54118866)]
COG0457	COG0845	BF4215	BF4215	Putative TPR-repeat protein	BF3348	BF3348	Putative transport-related, exported protein	[TP0648-TP0965 (0.54118866)]
COG0457	COG0845	BF3133	BF3133	Putative exported protein	BF0609	BF0609	Putative HlyD-family transporter	[TP0648-TP0965 (0.54118866)]
COG0457	COG0845	BF1387	BF1387	Putative transmembrane AraC family	BF0156	CAH05934.1	Putative AcrA/AcrE RND transport or HlyD	[TP0648-TP0965 (0.54118866)]
COG0457	COG0845	BF2774	BF2774	Hypothetical protein {UniProtKB/TrEMBL:Q5LBP9}	BF3963	BF3963	Putative membrane fusion protein transporter	[TP0648-TP0965 (0.54118866)]
COG0457	COG0845	BF4215	BF4215	Putative TPR-repeat protein	BF2529	BF2529	Putative exported protein	[TP0648-TP0965 (0.54118866)]
COG0457	COG0845	BF0273	BF0273	Putative exported protein	BF0608	BF0608	Putative HlyD-family efflux transporter component	[TP0648-TP0965 (0.54118866)]
COG0457	COG0845	BF2774	BF2774	Hypothetical protein {UniProtKB/TrEMBL:Q5LBP9}	BF3760	BF3760	Putative membrane protein	[TP0648-TP0965 (0.54118866)]
COG0457	COG0845	BF3250	BF3250	Putative TPR repeat domain exported protein	BF3760	BF3760	Putative membrane protein	[TP0648-TP0965 (0.54118866)]
COG0457	COG0845	BF4215	BF4215	Putative TPR-repeat protein	BF2651	BF2651	Putative ABC transport system, lipoprotein	[TP0648-TP0965 (0.54118866)]
COG0457	COG0845	BF4215	BF4215	Putative TPR-repeat protein	BF3193	BF3193	Putative lipoprotein {UniProtKB/TrEMBL:Q5LAI5}	[TP0648-TP0965 (0.54118866)]
COG0457	COG0845	BF2852	BF2852	Hypothetical protein {UniProtKB/TrEMBL:Q5LBH4}	BF2987	BF2987	Putative ABC transport system, lipoprotein	[TP0648-TP0965 (0.54118866)]
COG0457	COG0845	BF3133	BF3133	Putative exported protein	BF3811	BF3811	Putative hemolysin secretion transport system	[TP0648-TP0965 (0.54118866)]
COG0457	COG0845	BF3133	BF3133	Putative exported protein	BF0608	BF0608	Putative HlyD-family efflux transporter component	[TP0648-TP0965 (0.54118866)]
COG0457	COG0845	BF1387	BF1387	Putative transmembrane AraC family	BF3760	BF3760	Putative membrane protein	[TP0648-TP0965 (0.54118866)]
COG0457	COG0845	BF1387	BF1387	Putative transmembrane AraC family	BF3963	BF3963	Putative membrane fusion protein transporter	[TP0648-TP0965 (0.54118866)]
COG0457	COG0845	BF0273	BF0273	Putative exported protein	BF1430	BF1430	Putative ABC transporter component protein	[TP0648-TP0965 (0.54118866)]
COG0457	COG0845	BF1693	BF1693	Putative exported Tpr repeat-family protein	BF3659	BF3659	Putative lipoprotein {UniProtKB/TrEMBL:Q5L989}	[TP0648-TP0965 (0.54118866)]
COG0457	COG0845	BF0273	BF0273	Putative exported protein	BF3760	BF3760	Putative membrane protein	[TP0648-TP0965 (0.54118866)]
COG0457	COG0845	BF2774	BF2774	Hypothetical protein {UniProtKB/TrEMBL:Q5LBP9}	BF1608	BF1608	Putative HlyD-family transporter component	[TP0648-TP0965 (0.54118866)]
COG0457	COG0845	BF2852	BF2852	Hypothetical protein {UniProtKB/TrEMBL:Q5LBH4}	BF3811	BF3811	Putative hemolysin secretion transport system	[TP0648-TP0965 (0.54118866)]
COG0457	COG0845	BF1693	BF1693	Putative exported Tpr repeat-family protein	BF2452	BF2452	Putative membrane protein	[TP0648-TP0965 (0.54118866)]
COG0457	COG0845	BF3133	BF3133	Putative exported protein	BF3511	BF3511	Putative metal resistance related exported	[TP0648-TP0965 (0.54118866)]
COG0457	COG0845	BF4215	BF4215	Putative TPR-repeat protein	BF3511	BF3511	Putative metal resistance related exported	[TP0648-TP0965 (0.54118866)]
COG0457	COG0845	BF3133	BF3133	Putative exported protein	BF3150	BF3150	Putative conserved lipoprotein	[TP0648-TP0965 (0.54118866)]
COG0457	COG0845	BF3250	BF3250	Putative TPR repeat domain exported protein	BF3659	BF3659	Putative lipoprotein {UniProtKB/TrEMBL:Q5L989}	[TP0648-TP0965 (0.54118866)]
COG0457	COG0845	BF3942	BF3942	Putative TPR-repeat family protein	BF3150	BF3150	Putative conserved lipoprotein	[TP0648-TP0965 (0.54118866)]
COG0457	COG0845	BF3133	BF3133	Putative exported protein	BF2476	BF2476	Putative transport-related protein	[TP0648-TP0965 (0.54118866)]
COG0457	COG0845	BF0273	BF0273	Putative exported protein	BF3963	BF3963	Putative membrane fusion protein transporter	[TP0648-TP0965 (0.54118866)]
COG0457	COG0845	BF1693	BF1693	Putative exported Tpr repeat-family protein	BF2476	BF2476	Putative transport-related protein	[TP0648-TP0965 (0.54118866)]
COG0457	COG0845	BF4215	BF4215	Putative TPR-repeat protein	BF2153	BF2153	Putative lipoprotein {UniProtKB/TrEMBL:Q5LDG3}	[TP0648-TP0965 (0.54118866)]
COG0457	COG0845	BF3942	BF3942	Putative TPR-repeat family protein	BF1430	BF1430	Putative ABC transporter component protein	[TP0648-TP0965 (0.54118866)]
COG0457	COG0845	BF3707	CAH09387.1	Hypothetical protein {UniProtKB/TrEMBL:Q5L945}	BF3963	BF3963	Putative membrane fusion protein transporter	[TP0648-TP0965 (0.54118866)]
COG0457	COG0845	BF1693	BF1693	Putative exported Tpr repeat-family protein	BF3511	BF3511	Putative metal resistance related exported	[TP0648-TP0965 (0.54118866)]
COG0457	COG0845	BF2774	BF2774	Hypothetical protein {UniProtKB/TrEMBL:Q5LBP9}	BF0507	BF0507	Putative transport/efflux component protein	[TP0648-TP0965 (0.54118866)]
COG0457	COG0845	BF3942	BF3942	Putative TPR-repeat family protein	BF3760	BF3760	Putative membrane protein	[TP0648-TP0965 (0.54118866)]
COG0457	COG0845	BF3942	BF3942	Putative TPR-repeat family protein	BF0156	CAH05934.1	Putative AcrA/AcrE RND transport or HlyD	[TP0648-TP0965 (0.54118866)]
COG0457	COG0845	BF2774	BF2774	Hypothetical protein {UniProtKB/TrEMBL:Q5LBP9}	BF0156	CAH05934.1	Putative AcrA/AcrE RND transport or HlyD	[TP0648-TP0965 (0.54118866)]
COG0457	COG0845	BF3133	BF3133	Putative exported protein	BF3851	BF3851	Putative membrane protein	[TP0648-TP0965 (0.54118866)]
COG0457	COG0845	BF2852	BF2852	Hypothetical protein {UniProtKB/TrEMBL:Q5LBH4}	BF2651	BF2651	Putative ABC transport system, lipoprotein	[TP0648-TP0965 (0.54118866)]
COG0457	COG0845	BF2852	BF2852	Hypothetical protein {UniProtKB/TrEMBL:Q5LBH4}	BF3150	BF3150	Putative conserved lipoprotein	[TP0648-TP0965 (0.54118866)]
COG0457	COG0845	BF3707	CAH09387.1	Hypothetical protein {UniProtKB/TrEMBL:Q5L945}	BF3193	BF3193	Putative lipoprotein {UniProtKB/TrEMBL:Q5LAI5}	[TP0648-TP0965 (0.54118866)]
COG0457	COG0845	BF2852	BF2852	Hypothetical protein {UniProtKB/TrEMBL:Q5LBH4}	BF0156	CAH05934.1	Putative AcrA/AcrE RND transport or HlyD	[TP0648-TP0965 (0.54118866)]
COG0457	COG0845	BF3707	CAH09387.1	Hypothetical protein {UniProtKB/TrEMBL:Q5L945}	BF3851	BF3851	Putative membrane protein	[TP0648-TP0965 (0.54118866)]
COG0457	COG0845	BF3250	BF3250	Putative TPR repeat domain exported protein	BF2947	BF2947	Putative acriflavine resistance protein E	[TP0648-TP0965 (0.54118866)]
COG0457	COG0845	BF3250	BF3250	Putative TPR repeat domain exported protein	BF3511	BF3511	Putative metal resistance related exported	[TP0648-TP0965 (0.54118866)]
COG0457	COG0845	BF1387	BF1387	Putative transmembrane AraC family	BF1935	BF1935	Putative HlyD family secretion protein	[TP0648-TP0965 (0.54118866)]
COG0457	COG0845	BF4215	BF4215	Putative TPR-repeat protein	BF2947	BF2947	Putative acriflavine resistance protein E	[TP0648-TP0965 (0.54118866)]
COG0457	COG0845	BF0273	BF0273	Putative exported protein	BF2452	BF2452	Putative membrane protein	[TP0648-TP0965 (0.54118866)]
COG0457	COG0845	BF3707	CAH09387.1	Hypothetical protein {UniProtKB/TrEMBL:Q5L945}	BF2651	BF2651	Putative ABC transport system, lipoprotein	[TP0648-TP0965 (0.54118866)]
COG0457	COG0845	BF1693	BF1693	Putative exported Tpr repeat-family protein	BF3963	BF3963	Putative membrane fusion protein transporter	[TP0648-TP0965 (0.54118866)]
COG0457	COG0845	BF3942	BF3942	Putative TPR-repeat family protein	BF2529	BF2529	Putative exported protein	[TP0648-TP0965 (0.54118866)]
COG0457	COG0845	BF0273	BF0273	Putative exported protein	BF3348	BF3348	Putative transport-related, exported protein	[TP0648-TP0965 (0.54118866)]
COG0457	COG0845	BF3133	BF3133	Putative exported protein	BF3963	BF3963	Putative membrane fusion protein transporter	[TP0648-TP0965 (0.54118866)]
COG0457	COG0845	BF1693	BF1693	Putative exported Tpr repeat-family protein	BF1935	BF1935	Putative HlyD family secretion protein	[TP0648-TP0965 (0.54118866)]
COG0457	COG0845	BF3133	BF3133	Putative exported protein	BF4316	BF4316	Putative efflux transporter component	[TP0648-TP0965 (0.54118866)]
COG0457	COG0845	BF3250	BF3250	Putative TPR repeat domain exported protein	BF2476	BF2476	Putative transport-related protein	[TP0648-TP0965 (0.54118866)]
COG0457	COG0845	BF3250	BF3250	Putative TPR repeat domain exported protein	BF2651	BF2651	Putative ABC transport system, lipoprotein	[TP0648-TP0965 (0.54118866)]
COG0457	COG0845	BF3133	BF3133	Putative exported protein	BF3193	BF3193	Putative lipoprotein {UniProtKB/TrEMBL:Q5LAI5}	[TP0648-TP0965 (0.54118866)]
COG0457	COG0845	BF3942	BF3942	Putative TPR-repeat family protein	BF3348	BF3348	Putative transport-related, exported protein	[TP0648-TP0965 (0.54118866)]
COG0457	COG0845	BF1693	BF1693	Putative exported Tpr repeat-family protein	BF2153	BF2153	Putative lipoprotein {UniProtKB/TrEMBL:Q5LDG3}	[TP0648-TP0965 (0.54118866)]
COG0457	COG0845	BF0273	BF0273	Putative exported protein	BF2987	BF2987	Putative ABC transport system, lipoprotein	[TP0648-TP0965 (0.54118866)]
COG0457	COG0845	BF3133	BF3133	Putative exported protein	BF3659	BF3659	Putative lipoprotein {UniProtKB/TrEMBL:Q5L989}	[TP0648-TP0965 (0.54118866)]
COG0457	COG0845	BF3133	BF3133	Putative exported protein	BF2239	BF2239	Putative cation efflux-related lipoprotein	[TP0648-TP0965 (0.54118866)]
COG0457	COG0845	BF1387	BF1387	Putative transmembrane AraC family	BF2987	BF2987	Putative ABC transport system, lipoprotein	[TP0648-TP0965 (0.54118866)]
COG0457	COG0845	BF2774	BF2774	Hypothetical protein {UniProtKB/TrEMBL:Q5LBP9}	BF2651	BF2651	Putative ABC transport system, lipoprotein	[TP0648-TP0965 (0.54118866)]
COG0457	COG0845	BF3707	CAH09387.1	Hypothetical protein {UniProtKB/TrEMBL:Q5L945}	BF3811	BF3811	Putative hemolysin secretion transport system	[TP0648-TP0965 (0.54118866)]
COG0457	COG0845	BF2852	BF2852	Hypothetical protein {UniProtKB/TrEMBL:Q5LBH4}	BF0608	BF0608	Putative HlyD-family efflux transporter component	[TP0648-TP0965 (0.54118866)]
COG0457	COG0845	BF1693	BF1693	Putative exported Tpr repeat-family protein	BF3193	BF3193	Putative lipoprotein {UniProtKB/TrEMBL:Q5LAI5}	[TP0648-TP0965 (0.54118866)]
COG0457	COG0845	BF3942	BF3942	Putative TPR-repeat family protein	BF2452	BF2452	Putative membrane protein	[TP0648-TP0965 (0.54118866)]
COG0457	COG0845	BF3707	CAH09387.1	Hypothetical protein {UniProtKB/TrEMBL:Q5L945}	BF2947	BF2947	Putative acriflavine resistance protein E	[TP0648-TP0965 (0.54118866)]
COG0457	COG0845	BF2852	BF2852	Hypothetical protein {UniProtKB/TrEMBL:Q5LBH4}	BF3348	BF3348	Putative transport-related, exported protein	[TP0648-TP0965 (0.54118866)]
COG0457	COG0845	BF3707	CAH09387.1	Hypothetical protein {UniProtKB/TrEMBL:Q5L945}	BF3150	BF3150	Putative conserved lipoprotein	[TP0648-TP0965 (0.54118866)]
COG0457	COG0845	BF2852	BF2852	Hypothetical protein {UniProtKB/TrEMBL:Q5LBH4}	BF0609	BF0609	Putative HlyD-family transporter	[TP0648-TP0965 (0.54118866)]
COG0457	COG0845	BF2852	BF2852	Hypothetical protein {UniProtKB/TrEMBL:Q5LBH4}	BF2476	BF2476	Putative transport-related protein	[TP0648-TP0965 (0.54118866)]
COG0457	COG0845	BF3707	CAH09387.1	Hypothetical protein {UniProtKB/TrEMBL:Q5L945}	BF2452	BF2452	Putative membrane protein	[TP0648-TP0965 (0.54118866)]
COG0457	COG0845	BF1693	BF1693	Putative exported Tpr repeat-family protein	BF0156	CAH05934.1	Putative AcrA/AcrE RND transport or HlyD	[TP0648-TP0965 (0.54118866)]
COG0457	COG0845	BF3942	BF3942	Putative TPR-repeat family protein	BF1608	BF1608	Putative HlyD-family transporter component	[TP0648-TP0965 (0.54118866)]
COG0457	COG0845	BF3250	BF3250	Putative TPR repeat domain exported protein	BF0608	BF0608	Putative HlyD-family efflux transporter component	[TP0648-TP0965 (0.54118866)]
COG0457	COG0845	BF1693	BF1693	Putative exported Tpr repeat-family protein	BF2239	BF2239	Putative cation efflux-related lipoprotein	[TP0648-TP0965 (0.54118866)]
COG0457	COG0845	BF1387	BF1387	Putative transmembrane AraC family	BF0609	BF0609	Putative HlyD-family transporter	[TP0648-TP0965 (0.54118866)]
COG0457	COG0845	BF4215	BF4215	Putative TPR-repeat protein	BF1608	BF1608	Putative HlyD-family transporter component	[TP0648-TP0965 (0.54118866)]
COG0457	COG0845	BF1387	BF1387	Putative transmembrane AraC family	BF3365	BF3365	Putative metal transport-related, exported	[TP0648-TP0965 (0.54118866)]
COG0457	COG0845	BF4215	BF4215	Putative TPR-repeat protein	BF3760	BF3760	Putative membrane protein	[TP0648-TP0965 (0.54118866)]
COG0457	COG0845	BF2852	BF2852	Hypothetical protein {UniProtKB/TrEMBL:Q5LBH4}	BF1430	BF1430	Putative ABC transporter component protein	[TP0648-TP0965 (0.54118866)]
COG0457	COG0845	BF2774	BF2774	Hypothetical protein {UniProtKB/TrEMBL:Q5LBP9}	BF0608	BF0608	Putative HlyD-family efflux transporter component	[TP0648-TP0965 (0.54118866)]
COG0457	COG0845	BF3250	BF3250	Putative TPR repeat domain exported protein	BF2153	BF2153	Putative lipoprotein {UniProtKB/TrEMBL:Q5LDG3}	[TP0648-TP0965 (0.54118866)]
COG0457	COG0845	BF2774	BF2774	Hypothetical protein {UniProtKB/TrEMBL:Q5LBP9}	BF2947	BF2947	Putative acriflavine resistance protein E	[TP0648-TP0965 (0.54118866)]
COG0457	COG0845	BF3133	BF3133	Putative exported protein	BF1608	BF1608	Putative HlyD-family transporter component	[TP0648-TP0965 (0.54118866)]
COG0419	COG1512	BF2981	BF2981	Putative exonuclease {UniProtKB/TrEMBL:Q5LB46}	BF0836	BF0836	Hypothetical protein {UniProtKB/TrEMBL:Q5LH07}	[TP0627-TP0561 (0.5704539)]
COG0419	COG1512	BF2922	BF2922	Hypothetical protein {UniProtKB/TrEMBL:Q5LBA5}	BF0836	BF0836	Hypothetical protein {UniProtKB/TrEMBL:Q5LH07}	[TP0627-TP0561 (0.5704539)]
COG0760	COG2239	BF3888	BF3888	Putative exported peptidyl-prolyl cis-trans	BF0705	BF0705	Putative transmembrane Mg2+ transporter	[TP1016-TP0917 (0.81817394)]
COG0048	COG1156	BF4007	rpsL	Putative 30S ribosomal protein S12	BF2746	BF2746	Putative V-type ATP synthase beta chain	[TP0243-TP0427 (0.80866665)]
COG0782	COG1057	BF4127	BF4127	Putative transcription elongation factor	BF3501	nadD	Probable nicotinate-nucleotide adenylyltransferase (EC 2.7.7.18) (Deamido-NAD(+) pyrophosphorylase) (Deamido-NAD(+) diphosphorylase) (Nicotinate mononucleotide adenylyltransferase) (NaMN adenylyltransferase)	[TP0019-TP0741 (0.75909394)]
COG0217	COG1235	BF2589	CAH08289.1	Hypothetical protein {UniProtKB/TrEMBL:Q5LC77}	BF2860	BF2860	Putative hydrolase {UniProtKB/TrEMBL:Q5LBG6}	[TP0474-TP0489 (0.71912634)]
COG0217	COG1235	BF2589	CAH08289.1	Hypothetical protein {UniProtKB/TrEMBL:Q5LC77}	BF2380	BF2380	Putative metallo-beta-lactamase superfamily	[TP0474-TP0489 (0.71912634)]
COG0012	COG0188	BF4365	CAH10031.1	Putative ATP/GTP-binding protein	BF2493	BF2493	DNA gyrase A subunit {UniProtKB/TrEMBL:Q5LCH2}	[TP0124-TP0005 (0.7149395)]
COG0012	COG0188	BF4365	CAH10031.1	Putative ATP/GTP-binding protein	BF0353	BF0353	Putative topoisomerase {UniProtKB/TrEMBL:Q5LIA3}	[TP0124-TP0005 (0.7149395)]
COG0206	COG1774	BF0250	BF0250	Putative cell division protein	BF3910	BF3910	Hypothetical protein {UniProtKB/TrEMBL:Q5L8K0}	[TP0390-TP0046 (0.67547834)]
COG1057	COG3015	BF3501	nadD	Probable nicotinate-nucleotide adenylyltransferase (EC 2.7.7.18) (Deamido-NAD(+) pyrophosphorylase) (Deamido-NAD(+) diphosphorylase) (Nicotinate mononucleotide adenylyltransferase) (NaMN adenylyltransferase)	BF3190	BF3190	Putative lipoprotein {UniProtKB/TrEMBL:Q5LAI8}	[TP0741-TP0435 (0.5622841)]
COG0530	COG0621	BF4331	BF4331	Putative transmembrane K+ dependent Na+/Ca+	BF2507	CAH08207.1	Putative oxidoreductase	[TP1034-TP0269 (0.7081234)]
COG0530	COG0621	BF4331	BF4331	Putative transmembrane K+ dependent Na+/Ca+	BF3627	BF3627	Hypothetical protein {UniProtKB/TrEMBL:Q5L9C0}	[TP1034-TP0269 (0.7081234)]
COG0530	COG0621	BF4331	BF4331	Putative transmembrane K+ dependent Na+/Ca+	BF0027	BF0027	Putative SAM/TRAM family methylase protein	[TP1034-TP0269 (0.7081234)]
COG0528	COG1774	BF0626	BF0626	Putative uridylate kinase	BF3910	BF3910	Hypothetical protein {UniProtKB/TrEMBL:Q5L8K0}	[TP0099-TP0046 (0.65377367)]
COG0462	COG0492	BF2280	BF2280	Ribose-phosphate pyrophosphokinase	BF0952	BF0952	Putative thioredoxin reductase	[TP0294-TP0814 (0.8323514)]
COG0124	COG0254	BF3238	hisS	Histidyl-tRNA synthetase (EC 6.1.1.21) (Histidine--tRNA ligase) (HisRS)	BF3140	rpmE2	50S ribosomal protein L31 type B	[TP0641-TP0255 (0.65973145)]
COG0178	COG0272	BF3159	BF3159	UvrABC SOS-repair system protein excinuclease A	BF2485	BF2485	Putative DNA ligase {UniProtKB/TrEMBL:Q5LCI0}	[TP0514-TP0634 (0.7537598)]
COG0178	COG0272	BF2634	BF2634	UvrABC SOS-repair system protein excinuclease A	BF2485	BF2485	Putative DNA ligase {UniProtKB/TrEMBL:Q5LCI0}	[TP0514-TP0634 (0.7537598)]
COG0608	COG1159	BF3705	BF3705	Putative single-stranded-DNA-specific exonuclease	BF3903	CAH09580.1	Putative GTP-binding protein	[TP0704-TP0541 (0.7586372)]
COG0242	COG0263	BF1691	BF1691	Peptide deformylase {UniProtKB/TrEMBL:Q5LEQ9}	BF0444	BF0444	Putative glutamate kinase	[TP0757-TP0351 (0.5771584)]
COG1115	COG2239	BF3381	BF3381	Putative amino acid transport related, membrane	BF0705	BF0705	Putative transmembrane Mg2+ transporter	[TP0414-TP0917 (0.53720385)]
COG0124	COG0546	BF3238	hisS	Histidyl-tRNA synthetase (EC 6.1.1.21) (Histidine--tRNA ligase) (HisRS)	BF1268	BF1268	Putative haloacid dehalogenase-like hydrolase	[TP0641-TP0554 (0.5196431)]
COG0124	COG0546	BF3238	hisS	Histidyl-tRNA synthetase (EC 6.1.1.21) (Histidine--tRNA ligase) (HisRS)	BF0801	BF0801	Putative phosphoglycolate phosphatase	[TP0641-TP0554 (0.5196431)]
COG0124	COG0546	BF3238	hisS	Histidyl-tRNA synthetase (EC 6.1.1.21) (Histidine--tRNA ligase) (HisRS)	BF0931	BF0931	Putative haloacid dehalogenase-like hydrolase	[TP0641-TP0554 (0.5196431)]
COG0124	COG0546	BF3238	hisS	Histidyl-tRNA synthetase (EC 6.1.1.21) (Histidine--tRNA ligase) (HisRS)	BF3860	CAH09538.1	Putative hydrolase {UniProtKB/TrEMBL:Q5L8P5}	[TP0641-TP0554 (0.5196431)]
COG0457	COG1234	BF4215	BF4215	Putative TPR-repeat protein	BF0960	rnz	Ribonuclease Z (EC 3.1.26.11) (RNase Z) (tRNase Z) (tRNA 3 endonuclease)	[TP0095-TP0819 (0.5178716)]
COG0457	COG1234	BF0273	BF0273	Putative exported protein	BF0960	rnz	Ribonuclease Z (EC 3.1.26.11) (RNase Z) (tRNase Z) (tRNA 3 endonuclease)	[TP0095-TP0819 (0.5178716)]
COG0457	COG1234	BF3133	BF3133	Putative exported protein	BF0960	rnz	Ribonuclease Z (EC 3.1.26.11) (RNase Z) (tRNase Z) (tRNA 3 endonuclease)	[TP0095-TP0819 (0.5178716)]
COG0457	COG1234	BF3942	BF3942	Putative TPR-repeat family protein	BF0960	rnz	Ribonuclease Z (EC 3.1.26.11) (RNase Z) (tRNase Z) (tRNA 3 endonuclease)	[TP0095-TP0819 (0.5178716)]
COG0457	COG1234	BF3707	CAH09387.1	Hypothetical protein {UniProtKB/TrEMBL:Q5L945}	BF0960	rnz	Ribonuclease Z (EC 3.1.26.11) (RNase Z) (tRNase Z) (tRNA 3 endonuclease)	[TP0095-TP0819 (0.5178716)]
COG0457	COG1234	BF3250	BF3250	Putative TPR repeat domain exported protein	BF0960	rnz	Ribonuclease Z (EC 3.1.26.11) (RNase Z) (tRNase Z) (tRNA 3 endonuclease)	[TP0095-TP0819 (0.5178716)]
COG0457	COG1234	BF2852	BF2852	Hypothetical protein {UniProtKB/TrEMBL:Q5LBH4}	BF0960	rnz	Ribonuclease Z (EC 3.1.26.11) (RNase Z) (tRNase Z) (tRNA 3 endonuclease)	[TP0095-TP0819 (0.5178716)]
COG0457	COG1234	BF1387	BF1387	Putative transmembrane AraC family	BF0960	rnz	Ribonuclease Z (EC 3.1.26.11) (RNase Z) (tRNase Z) (tRNA 3 endonuclease)	[TP0095-TP0819 (0.5178716)]
COG0457	COG1234	BF2774	BF2774	Hypothetical protein {UniProtKB/TrEMBL:Q5LBP9}	BF0960	rnz	Ribonuclease Z (EC 3.1.26.11) (RNase Z) (tRNase Z) (tRNA 3 endonuclease)	[TP0095-TP0819 (0.5178716)]
COG0457	COG1234	BF1693	BF1693	Putative exported Tpr repeat-family protein	BF0960	rnz	Ribonuclease Z (EC 3.1.26.11) (RNase Z) (tRNase Z) (tRNA 3 endonuclease)	[TP0095-TP0819 (0.5178716)]
COG0217	COG1269	BF2589	CAH08289.1	Hypothetical protein {UniProtKB/TrEMBL:Q5LC77}	BF2744	BF2744	Putative V(Vacuolar)-type Na+ ATP synthase	[TP0474-TP0533 (0.71912634)]
COG0457	COG2204	BF2774	BF2774	Hypothetical protein {UniProtKB/TrEMBL:Q5LBP9}	BF2095	BF2095	Putative two-component response regulator	[TP0067-TP0519 (0.7741208)]
COG0457	COG2204	BF3707	CAH09387.1	Hypothetical protein {UniProtKB/TrEMBL:Q5L945}	BF2207	CAH07901.1	Putative two-component system, response regulator	[TP0067-TP0519 (0.7741208)]
COG0457	COG2204	BF3942	BF3942	Putative TPR-repeat family protein	BF0527	BF0527	Putative two-component response regulator-like	[TP0067-TP0519 (0.7741208)]
COG0457	COG2204	BF2852	BF2852	Hypothetical protein {UniProtKB/TrEMBL:Q5LBH4}	BF3850	BF3850	Putative regulatory protein	[TP0067-TP0519 (0.7741208)]
COG0457	COG2204	BF2774	BF2774	Hypothetical protein {UniProtKB/TrEMBL:Q5LBP9}	BF0527	BF0527	Putative two-component response regulator-like	[TP0067-TP0519 (0.7741208)]
COG0457	COG2204	BF3133	BF3133	Putative exported protein	BF3929	BF3929	Putative two-component response regulator	[TP0067-TP0519 (0.7741208)]
COG0457	COG2204	BF4215	BF4215	Putative TPR-repeat protein	BF2207	CAH07901.1	Putative two-component system, response regulator	[TP0067-TP0519 (0.7741208)]
COG0457	COG2204	BF3707	CAH09387.1	Hypothetical protein {UniProtKB/TrEMBL:Q5L945}	BF2450	BF2450	Putative two component system response regulator	[TP0067-TP0519 (0.7741208)]
COG0457	COG2204	BF0273	BF0273	Putative exported protein	BF1606	BF1606	Putative two-component response regulator	[TP0067-TP0519 (0.7741208)]
COG0457	COG2204	BF2774	BF2774	Hypothetical protein {UniProtKB/TrEMBL:Q5LBP9}	BF1606	BF1606	Putative two-component response regulator	[TP0067-TP0519 (0.7741208)]
COG0457	COG2204	BF0273	BF0273	Putative exported protein	BF2207	CAH07901.1	Putative two-component system, response regulator	[TP0067-TP0519 (0.7741208)]
COG0457	COG2204	BF1693	BF1693	Putative exported Tpr repeat-family protein	BF2207	CAH07901.1	Putative two-component system, response regulator	[TP0067-TP0519 (0.7741208)]
COG0457	COG2204	BF3942	BF3942	Putative TPR-repeat family protein	BF1530	BF1530	Putative two-component system response regulator	[TP0067-TP0519 (0.7741208)]
COG0457	COG2204	BF4215	BF4215	Putative TPR-repeat protein	BF3850	BF3850	Putative regulatory protein	[TP0067-TP0519 (0.7741208)]
COG0457	COG2204	BF3250	BF3250	Putative TPR repeat domain exported protein	BF2450	BF2450	Putative two component system response regulator	[TP0067-TP0519 (0.7741208)]
COG0457	COG2204	BF3707	CAH09387.1	Hypothetical protein {UniProtKB/TrEMBL:Q5L945}	BF3929	BF3929	Putative two-component response regulator	[TP0067-TP0519 (0.7741208)]
COG0457	COG2204	BF1693	BF1693	Putative exported Tpr repeat-family protein	BF1530	BF1530	Putative two-component system response regulator	[TP0067-TP0519 (0.7741208)]
COG0457	COG2204	BF0273	BF0273	Putative exported protein	BF0998	BF0998	Putative sigma-54 dependent transcriptional	[TP0067-TP0519 (0.7741208)]
COG0457	COG2204	BF1693	BF1693	Putative exported Tpr repeat-family protein	BF2450	BF2450	Putative two component system response regulator	[TP0067-TP0519 (0.7741208)]
COG0457	COG2204	BF0273	BF0273	Putative exported protein	BF3929	BF3929	Putative two-component response regulator	[TP0067-TP0519 (0.7741208)]
COG0457	COG2204	BF2852	BF2852	Hypothetical protein {UniProtKB/TrEMBL:Q5LBH4}	BF2095	BF2095	Putative two-component response regulator	[TP0067-TP0519 (0.7741208)]
COG0457	COG2204	BF1693	BF1693	Putative exported Tpr repeat-family protein	BF2095	BF2095	Putative two-component response regulator	[TP0067-TP0519 (0.7741208)]
COG0457	COG2204	BF3707	CAH09387.1	Hypothetical protein {UniProtKB/TrEMBL:Q5L945}	BF1606	BF1606	Putative two-component response regulator	[TP0067-TP0519 (0.7741208)]
COG0457	COG2204	BF2852	BF2852	Hypothetical protein {UniProtKB/TrEMBL:Q5LBH4}	BF3929	BF3929	Putative two-component response regulator	[TP0067-TP0519 (0.7741208)]
COG0457	COG2204	BF3250	BF3250	Putative TPR repeat domain exported protein	BF0998	BF0998	Putative sigma-54 dependent transcriptional	[TP0067-TP0519 (0.7741208)]
COG0457	COG2204	BF3707	CAH09387.1	Hypothetical protein {UniProtKB/TrEMBL:Q5L945}	BF2095	BF2095	Putative two-component response regulator	[TP0067-TP0519 (0.7741208)]
COG0457	COG2204	BF3250	BF3250	Putative TPR repeat domain exported protein	BF1606	BF1606	Putative two-component response regulator	[TP0067-TP0519 (0.7741208)]
COG0457	COG2204	BF1387	BF1387	Putative transmembrane AraC family	BF3850	BF3850	Putative regulatory protein	[TP0067-TP0519 (0.7741208)]
COG0457	COG2204	BF4215	BF4215	Putative TPR-repeat protein	BF3929	BF3929	Putative two-component response regulator	[TP0067-TP0519 (0.7741208)]
COG0457	COG2204	BF3250	BF3250	Putative TPR repeat domain exported protein	BF2207	CAH07901.1	Putative two-component system, response regulator	[TP0067-TP0519 (0.7741208)]
COG0457	COG2204	BF3250	BF3250	Putative TPR repeat domain exported protein	BF3929	BF3929	Putative two-component response regulator	[TP0067-TP0519 (0.7741208)]
COG0457	COG2204	BF2774	BF2774	Hypothetical protein {UniProtKB/TrEMBL:Q5LBP9}	BF3850	BF3850	Putative regulatory protein	[TP0067-TP0519 (0.7741208)]
COG0457	COG2204	BF3250	BF3250	Putative TPR repeat domain exported protein	BF3850	BF3850	Putative regulatory protein	[TP0067-TP0519 (0.7741208)]
[truncated: 273 more rows]
