# Supplementary material for: The Binary Protein Interactome of Treponema pallidum – The Syphilis Spirochete
Source: PLoS One. 2008 May 28;3(5):e2292. doi: 10.1371/journal.pone.0002292 (PMC2386257; doi:10.1371/journal.pone.0002292)
Supplement: Data S1 — Predicted protein-protein interactions based on our Treponema pallidum data; zip archive containing 372 files with one file per species. (6.09 MB ZIP) [file pone.0002292.s006.zip › bacteria/Bacteroides_fragilis_YCH46.tab]

295405 Bacteroides fragilis YCH46
COG A	COG B	Locus Id A	Preferred Name(s) A	Annotation A	Locus Id B	Preferred Name(s) B	Annotation B	T. pallidum interaction
COG0186	COG1475	BF4172	rpsQ	30S ribosomal protein S17	BF0767	BF0767	Putative chromosome partitioning protein ParB	[TP0198-TP0271 (0.71912634)]
COG0186	COG1475	BF4172	rpsQ	30S ribosomal protein S17	BF2122	BF2122	Putative transcriptional regulator	[TP0198-TP0271 (0.71912634)]
COG0608	COG0817	BF3932	BF3932	Single-stranded-DNA-specific exonuclease RecJ	BF3262	BF3262	Crossover junction endodeoxyribonuclease RuvC	[TP0704-TP0517 (0.81382185)]
COG0845	COG4591	BF4038	BF4038	Putative hemolysin secretion protein	BF4478	BF4478	Hypothetical protein {UniProtKB/TrEMBL:Q64MS2}	[TP0965-TP0582 (0.8143851)]
COG0845	COG4591	BF2498	BF2498	Putative membrane protein	BF1589	BF1589	ABC transporter permease protein	[TP0965-TP0582 (0.8143851)]
COG0845	COG4591	BF3311	BF3311	Putative multidrug resistance protein	BF1589	BF1589	ABC transporter permease protein	[TP0965-TP0582 (0.8143851)]
COG0845	COG4591	BF3110	BF3110	Acriflavine resistance protein A	BF1589	BF1589	ABC transporter permease protein	[TP0965-TP0582 (0.8143851)]
COG0845	COG4591	BF3561	BF3561	Putative cation efflux system transmembrane	BF1589	BF1589	ABC transporter permease protein	[TP0965-TP0582 (0.8143851)]
COG0845	COG4591	BF4522	BF4522	Component of multidrug efflux system	BF4478	BF4478	Hypothetical protein {UniProtKB/TrEMBL:Q64MS2}	[TP0965-TP0582 (0.8143851)]
COG0845	COG4591	BF2368	BF2368	Probable ABC transporter permease	BF1589	BF1589	ABC transporter permease protein	[TP0965-TP0582 (0.8143851)]
COG0845	COG4591	BF3362	BF3362	Transmembrane protein possibly involved in	BF1589	BF1589	ABC transporter permease protein	[TP0965-TP0582 (0.8143851)]
COG0845	COG4591	BF3985	BF3985	Hypothetical protein {UniProtKB/TrEMBL:Q64P55}	BF4478	BF4478	Hypothetical protein {UniProtKB/TrEMBL:Q64MS2}	[TP0965-TP0582 (0.8143851)]
COG0845	COG4591	BF0558	BF0558	Membrane fusion efflux protein	BF4478	BF4478	Hypothetical protein {UniProtKB/TrEMBL:Q64MS2}	[TP0965-TP0582 (0.8143851)]
COG0845	COG4591	BF3152	BF3152	Putative cation efflux system protein	BF1589	BF1589	ABC transporter permease protein	[TP0965-TP0582 (0.8143851)]
COG0845	COG4591	BF3889	BF3889	Cation efflux system protein	BF1589	BF1589	ABC transporter permease protein	[TP0965-TP0582 (0.8143851)]
COG0845	COG4591	BF1872	BF1872	Periplasmic component of efflux system	BF4478	BF4478	Hypothetical protein {UniProtKB/TrEMBL:Q64MS2}	[TP0965-TP0582 (0.8143851)]
COG0845	COG4591	BF2183	BF2183	Cation efflux system protein CzcB	BF1589	BF1589	ABC transporter permease protein	[TP0965-TP0582 (0.8143851)]
COG0845	COG4591	BF2392	BF2392	Putative cation efflux pump	BF1589	BF1589	ABC transporter permease protein	[TP0965-TP0582 (0.8143851)]
COG0845	COG4591	BF4141	BF4141	Cation efflux system protein	BF1589	BF1589	ABC transporter permease protein	[TP0965-TP0582 (0.8143851)]
COG0845	COG4591	BF4522	BF4522	Component of multidrug efflux system	BF1589	BF1589	ABC transporter permease protein	[TP0965-TP0582 (0.8143851)]
COG0845	COG4591	BF1497	BF1497	ABC transporter permease	BF4478	BF4478	Hypothetical protein {UniProtKB/TrEMBL:Q64MS2}	[TP0965-TP0582 (0.8143851)]
COG0845	COG4591	BF3541	BF3541	Multidrug efflux protein	BF4478	BF4478	Hypothetical protein {UniProtKB/TrEMBL:Q64MS2}	[TP0965-TP0582 (0.8143851)]
COG0845	COG4591	BF1497	BF1497	ABC transporter permease	BF1589	BF1589	ABC transporter permease protein	[TP0965-TP0582 (0.8143851)]
COG0845	COG4591	BF0558	BF0558	Membrane fusion efflux protein	BF1589	BF1589	ABC transporter permease protein	[TP0965-TP0582 (0.8143851)]
COG0845	COG4591	BF2091	BF2091	Cation efflux system protein	BF1589	BF1589	ABC transporter permease protein	[TP0965-TP0582 (0.8143851)]
COG0845	COG4591	BF2368	BF2368	Probable ABC transporter permease	BF4478	BF4478	Hypothetical protein {UniProtKB/TrEMBL:Q64MS2}	[TP0965-TP0582 (0.8143851)]
COG0845	COG4591	BF3110	BF3110	Acriflavine resistance protein A	BF4478	BF4478	Hypothetical protein {UniProtKB/TrEMBL:Q64MS2}	[TP0965-TP0582 (0.8143851)]
COG0845	COG4591	BF2091	BF2091	Cation efflux system protein	BF4478	BF4478	Hypothetical protein {UniProtKB/TrEMBL:Q64MS2}	[TP0965-TP0582 (0.8143851)]
COG0845	COG4591	BF0684	BF0684	Putative membrane fusion protein	BF4478	BF4478	Hypothetical protein {UniProtKB/TrEMBL:Q64MS2}	[TP0965-TP0582 (0.8143851)]
COG0845	COG4591	BF3721	BF3721	Cation efflux system protein	BF4478	BF4478	Hypothetical protein {UniProtKB/TrEMBL:Q64MS2}	[TP0965-TP0582 (0.8143851)]
COG0845	COG4591	BF0684	BF0684	Putative membrane fusion protein	BF1589	BF1589	ABC transporter permease protein	[TP0965-TP0582 (0.8143851)]
COG0845	COG4591	BF0191	BF0191	AcrA/AcrE family multidrug resistance protein	BF1589	BF1589	ABC transporter permease protein	[TP0965-TP0582 (0.8143851)]
COG0845	COG4591	BF3721	BF3721	Cation efflux system protein	BF1589	BF1589	ABC transporter permease protein	[TP0965-TP0582 (0.8143851)]
COG0845	COG4591	BF4141	BF4141	Cation efflux system protein	BF4478	BF4478	Hypothetical protein {UniProtKB/TrEMBL:Q64MS2}	[TP0965-TP0582 (0.8143851)]
COG0845	COG4591	BF3541	BF3541	Multidrug efflux protein	BF1589	BF1589	ABC transporter permease protein	[TP0965-TP0582 (0.8143851)]
COG0845	COG4591	BF2630	BF2630	Putative membrane protein	BF1589	BF1589	ABC transporter permease protein	[TP0965-TP0582 (0.8143851)]
COG0845	COG4591	BF1595	BF1595	ABC transporter permease	BF4478	BF4478	Hypothetical protein {UniProtKB/TrEMBL:Q64MS2}	[TP0965-TP0582 (0.8143851)]
COG0845	COG4591	BF2392	BF2392	Putative cation efflux pump	BF4478	BF4478	Hypothetical protein {UniProtKB/TrEMBL:Q64MS2}	[TP0965-TP0582 (0.8143851)]
COG0845	COG4591	BF3889	BF3889	Cation efflux system protein	BF4478	BF4478	Hypothetical protein {UniProtKB/TrEMBL:Q64MS2}	[TP0965-TP0582 (0.8143851)]
COG0845	COG4591	BF0191	BF0191	AcrA/AcrE family multidrug resistance protein	BF4478	BF4478	Hypothetical protein {UniProtKB/TrEMBL:Q64MS2}	[TP0965-TP0582 (0.8143851)]
COG0845	COG4591	BF3561	BF3561	Putative cation efflux system transmembrane	BF4478	BF4478	Hypothetical protein {UniProtKB/TrEMBL:Q64MS2}	[TP0965-TP0582 (0.8143851)]
COG0845	COG4591	BF3362	BF3362	Transmembrane protein possibly involved in	BF4478	BF4478	Hypothetical protein {UniProtKB/TrEMBL:Q64MS2}	[TP0965-TP0582 (0.8143851)]
COG0845	COG4591	BF2183	BF2183	Cation efflux system protein CzcB	BF4478	BF4478	Hypothetical protein {UniProtKB/TrEMBL:Q64MS2}	[TP0965-TP0582 (0.8143851)]
COG0845	COG4591	BF2630	BF2630	Putative membrane protein	BF4478	BF4478	Hypothetical protein {UniProtKB/TrEMBL:Q64MS2}	[TP0965-TP0582 (0.8143851)]
COG0845	COG4591	BF1872	BF1872	Periplasmic component of efflux system	BF1589	BF1589	ABC transporter permease protein	[TP0965-TP0582 (0.8143851)]
COG0845	COG4591	BF1595	BF1595	ABC transporter permease	BF1589	BF1589	ABC transporter permease protein	[TP0965-TP0582 (0.8143851)]
COG0845	COG4591	BF4038	BF4038	Putative hemolysin secretion protein	BF1589	BF1589	ABC transporter permease protein	[TP0965-TP0582 (0.8143851)]
COG0845	COG4591	BF2498	BF2498	Putative membrane protein	BF4478	BF4478	Hypothetical protein {UniProtKB/TrEMBL:Q64MS2}	[TP0965-TP0582 (0.8143851)]
COG0845	COG4591	BF3985	BF3985	Hypothetical protein {UniProtKB/TrEMBL:Q64P55}	BF1589	BF1589	ABC transporter permease protein	[TP0965-TP0582 (0.8143851)]
COG0845	COG4591	BF3311	BF3311	Putative multidrug resistance protein	BF4478	BF4478	Hypothetical protein {UniProtKB/TrEMBL:Q64MS2}	[TP0965-TP0582 (0.8143851)]
COG0845	COG4591	BF3152	BF3152	Putative cation efflux system protein	BF4478	BF4478	Hypothetical protein {UniProtKB/TrEMBL:Q64MS2}	[TP0965-TP0582 (0.8143851)]
COG0617	COG0860	BF2708	BF2708	Hypothetical protein {UniProtKB/TrEMBL:Q64SS1}	BF3823	BF3823	Putative N-acetylmuramoyl-L-alanine amidase AmiA	[TP0270-TP0247 (0.76828843)]
COG0617	COG0860	BF3640	BF3640	TRNA nucleotidyltransferase	BF3823	BF3823	Putative N-acetylmuramoyl-L-alanine amidase AmiA	[TP0270-TP0247 (0.76828843)]
COG0201	COG0550	BF4161	BF4161	Preprotein translocase SecY subunit	BF3798	BF3798	DNA topoisomerase III {UniProtKB/TrEMBL:Q64PP1}	[TP0208-TP0394 (0.8044664)]
COG0201	COG0550	BF4161	BF4161	Preprotein translocase SecY subunit	BF4419	BF4419	DNA topoisomerase I {UniProtKB/TrEMBL:Q64MY0}	[TP0208-TP0394 (0.8044664)]
COG0201	COG0550	BF4161	BF4161	Preprotein translocase SecY subunit	BFp0032	BFp0032	Putative DNA topoisomerase I	[TP0208-TP0394 (0.8044664)]
COG0201	COG0550	BF4161	BF4161	Preprotein translocase SecY subunit	BF0144	BF0144	Exc protein {UniProtKB/TrEMBL:Q650D3}	[TP0208-TP0394 (0.8044664)]
COG0201	COG0550	BF4161	BF4161	Preprotein translocase SecY subunit	BF1373	BF1373	DNA topoisomerase I {UniProtKB/TrEMBL:Q64WK2}	[TP0208-TP0394 (0.8044664)]
COG0693	COG1922	BF3075	BF3075	Hypothetical protein {UniProtKB/TrEMBL:Q64RR1}	BF2926	BF2926	Putative	[TP0445-TP0275 (0.6010877)]
COG0693	COG1922	BF3963	BF3963	Putative ThiJ family intracellular protease	BF2926	BF2926	Putative	[TP0445-TP0275 (0.6010877)]
COG0693	COG1922	BF3352	BF3352	ThiJ/PfpI family protein	BF2926	BF2926	Putative	[TP0445-TP0275 (0.6010877)]
COG0768	COG2812	BF0311	BF0311	Penicillin-binding protein	BF3231	BF3231	DNA polymerase III subunit gamma/tau	[TP0500-TP1005 (0.655462)]
COG0768	COG2812	BF4097	BF4097	Penicillin-binding protein 2	BF4093	BF4093	Putative DNA polymerase III delta subunit	[TP0500-TP1005 (0.655462)]
COG0768	COG2812	BF0311	BF0311	Penicillin-binding protein	BF4093	BF4093	Putative DNA polymerase III delta subunit	[TP0500-TP1005 (0.655462)]
COG0768	COG2812	BF3471	BF3471	Penicillin-binding protein 2B	BF4093	BF4093	Putative DNA polymerase III delta subunit	[TP0500-TP1005 (0.655462)]
COG0768	COG2812	BF4097	BF4097	Penicillin-binding protein 2	BF3231	BF3231	DNA polymerase III subunit gamma/tau	[TP0500-TP1005 (0.655462)]
COG0768	COG2812	BF3471	BF3471	Penicillin-binding protein 2B	BF3231	BF3231	DNA polymerase III subunit gamma/tau	[TP0500-TP1005 (0.655462)]
COG0051	COG0693	BF4182	rpsJ	30S ribosomal protein S10	BF3963	BF3963	Putative ThiJ family intracellular protease	[TP0188-TP0445 (0.6307204)]
COG0051	COG0693	BF4182	rpsJ	30S ribosomal protein S10	BF3352	BF3352	ThiJ/PfpI family protein	[TP0188-TP0445 (0.6307204)]
COG0051	COG0693	BF4182	rpsJ	30S ribosomal protein S10	BF3075	BF3075	Hypothetical protein {UniProtKB/TrEMBL:Q64RR1}	[TP0188-TP0445 (0.6307204)]
COG0180	COG0564	BF4036	BF4036	Tryptophanyl-tRNA synthetase	BF2540	BF2540	Pseudouridine synthase {UniProtKB/TrEMBL:Q64T90}	[TP0632-TP0339 (0.7885255)]
COG0180	COG0564	BF4036	BF4036	Tryptophanyl-tRNA synthetase	BF0489	BF0489	Pseudouridine synthase {UniProtKB/TrEMBL:Q64Z38}	[TP0632-TP0339 (0.7885255)]
COG0180	COG0564	BF4036	BF4036	Tryptophanyl-tRNA synthetase	BF1141	BF1141	Pseudouridine synthase {UniProtKB/TrEMBL:Q64X85}	[TP0632-TP0339 (0.7885255)]
COG0180	COG0564	BF4036	BF4036	Tryptophanyl-tRNA synthetase	BF4117	BF4117	Ribosomal large subunit pseudouridine synthase D	[TP0632-TP0339 (0.7885255)]
COG0090	COG0223	BF4178	rplB	50S ribosomal protein L2	BF3903	fmt	Methionyl-tRNA formyltransferase (EC 2.1.2.9)	[TP0192-TP0756 (0.8610547)]
COG0632	COG2255	BF3689	ruvA	Holliday junction ATP-dependent DNA helicase ruvA (EC 3.6.1.-)	BF0163	ruvB	Holliday junction ATP-dependent DNA helicase ruvB (EC 3.6.1.-)	[TP0543-TP0162 (0.9659884)]
COG0462	COG0817	BF2231	BF2231	Ribose-phosphate pyrophosphokinase	BF3262	BF3262	Crossover junction endodeoxyribonuclease RuvC	[TP0294-TP0517 (0.54911256)]
COG0222	COG0802	BF4193	rplL	50S ribosomal protein L7/L12	BF0724	BF0724	Putative ATP/GTP hydrolase	[TP0240-TP0875 (0.8481433)]
COG0495	COG1214	BF4586	leuS	Leucyl-tRNA synthetase (EC 6.1.1.4) (Leucine--tRNA ligase) (LeuRS)	BF3704	BF3704	Putative glycoprotease {UniProtKB/TrEMBL:Q64PY4}	[TP0586-TP0876 (0.5571989)]
COG0192	COG0592	BF0061	metK	S-adenosylmethionine synthetase (EC 2.5.1.6) (Methionine adenosyltransferase) (AdoMet synthetase) (MAT)	BF2981	BF2981	DNA polymerase III beta chain	[TP0794-TP0002 (0.8412751)]
COG0360	COG0616	BF3862	rpsF	30S ribosomal protein S6	BF3451	BF3451	Protease IV {UniProtKB/TrEMBL:Q64QN7}	[TP0063-TP0997 (0.6657489)]
COG0360	COG0616	BF3862	rpsF	30S ribosomal protein S6	BF2333	BF2333	Probable protease {UniProtKB/TrEMBL:Q64TU9}	[TP0063-TP0997 (0.6657489)]
COG0860	COG1396	BF3823	BF3823	Putative N-acetylmuramoyl-L-alanine amidase AmiA	BF0529	BF0529	Transcriptional regulator	[TP0247-TP0461 (0.8100859)]
COG0860	COG1396	BF3823	BF3823	Putative N-acetylmuramoyl-L-alanine amidase AmiA	BF4465	BF4465	Transcriptional regulator	[TP0247-TP0461 (0.8100859)]
COG0249	COG1156	BF4151	BF4151	DNA mismatch repair protein MutS	BF2731	BF2731	V-type ATP synthase subunit B	[TP0328-TP0427 (0.80866665)]
COG0249	COG1156	BF4583	mutS	DNA mismatch repair protein mutS	BF2731	BF2731	V-type ATP synthase subunit B	[TP0328-TP0427 (0.80866665)]
COG0249	COG1156	BF0548	BF0548	Putative mutS-like mismatch repair protein	BF2731	BF2731	V-type ATP synthase subunit B	[TP0328-TP0427 (0.80866665)]
COG0802	COG0860	BF0724	BF0724	Putative ATP/GTP hydrolase	BF3823	BF3823	Putative N-acetylmuramoyl-L-alanine amidase AmiA	[TP0875-TP0247 (0.90700364)]
COG0265	COG1774	BF2744	BF2744	Serine protease {UniProtKB/TrEMBL:Q64SN5}	BF4094	BF4094	Hypothetical protein {UniProtKB/TrEMBL:Q64NU6}	[TP0773-TP0046 (0.558835)]
COG0495	COG0761	BF4586	leuS	Leucyl-tRNA synthetase (EC 6.1.1.4) (Leucine--tRNA ligase) (LeuRS)	BF3748	ispH	4-hydroxy-3-methylbut-2-enyl diphosphate reductase (EC 1.17.1.2)	[TP0586-TP0547 (0.63095015)]
COG0820	COG2812	BF1078	BF1078	Hypothetical protein {UniProtKB/TrEMBL:Q64XE8}	BF4093	BF4093	Putative DNA polymerase III delta subunit	[TP0068-TP1005 (0.60435057)]
COG0820	COG2812	BF1078	BF1078	Hypothetical protein {UniProtKB/TrEMBL:Q64XE8}	BF3231	BF3231	DNA polymerase III subunit gamma/tau	[TP0068-TP1005 (0.60435057)]
COG0272	COG1396	BF2403	BF2403	DNA ligase {UniProtKB/TrEMBL:Q64TM7}	BF0529	BF0529	Transcriptional regulator	[TP0634-TP0461 (0.7134334)]
COG0272	COG1396	BF2403	BF2403	DNA ligase {UniProtKB/TrEMBL:Q64TM7}	BF4465	BF4465	Transcriptional regulator	[TP0634-TP0461 (0.7134334)]
COG1509	COG1509	BF3578	BF3578	Hypothetical protein {UniProtKB/TrEMBL:Q64QB0}	BF3578	BF3578	Hypothetical protein {UniProtKB/TrEMBL:Q64QB0}	[TP0121-TP0121 (0.7367639)]
COG0577	COG0845	BF1510	BF1510	Hypothetical protein {UniProtKB/TrEMBL:Q64W65}	BF3721	BF3721	Cation efflux system protein	[TP0963-TP0965 (0.93032813)]
COG0577	COG0845	BF1510	BF1510	Hypothetical protein {UniProtKB/TrEMBL:Q64W65}	BF3889	BF3889	Cation efflux system protein	[TP0963-TP0965 (0.93032813)]
COG0577	COG0845	BF1498	BF1498	Hypothetical protein {UniProtKB/TrEMBL:Q64W77}	BF3721	BF3721	Cation efflux system protein	[TP0963-TP0965 (0.93032813)]
COG0577	COG0845	BF1870	BF1870	ABC transporter permease protein	BF4141	BF4141	Cation efflux system protein	[TP0963-TP0965 (0.93032813)]
COG0577	COG0845	BF0559	BF0559	Putative ABC transporter ATP-binding protein	BF0684	BF0684	Putative membrane fusion protein	[TP0963-TP0965 (0.93032813)]
COG0577	COG0845	BF0560	BF0560	ABC transporter putative permease	BF1497	BF1497	ABC transporter permease	[TP0963-TP0965 (0.93032813)]
COG0577	COG0845	BF1498	BF1498	Hypothetical protein {UniProtKB/TrEMBL:Q64W77}	BF2498	BF2498	Putative membrane protein	[TP0963-TP0965 (0.93032813)]
COG0577	COG0845	BF1500	BF1500	Hypothetical protein {UniProtKB/TrEMBL:Q64W75}	BF2183	BF2183	Cation efflux system protein CzcB	[TP0963-TP0965 (0.93032813)]
COG0577	COG0845	BF1506	BF1506	Hypothetical protein {UniProtKB/TrEMBL:Q64W69}	BF2368	BF2368	Probable ABC transporter permease	[TP0963-TP0965 (0.93032813)]
COG0577	COG0845	BF1498	BF1498	Hypothetical protein {UniProtKB/TrEMBL:Q64W77}	BF3889	BF3889	Cation efflux system protein	[TP0963-TP0965 (0.93032813)]
COG0577	COG0845	BF1510	BF1510	Hypothetical protein {UniProtKB/TrEMBL:Q64W65}	BF4141	BF4141	Cation efflux system protein	[TP0963-TP0965 (0.93032813)]
COG0577	COG0845	BF0559	BF0559	Putative ABC transporter ATP-binding protein	BF3721	BF3721	Cation efflux system protein	[TP0963-TP0965 (0.93032813)]
COG0577	COG0845	BF1510	BF1510	Hypothetical protein {UniProtKB/TrEMBL:Q64W65}	BF3110	BF3110	Acriflavine resistance protein A	[TP0963-TP0965 (0.93032813)]
COG0577	COG0845	BF1500	BF1500	Hypothetical protein {UniProtKB/TrEMBL:Q64W75}	BF4141	BF4141	Cation efflux system protein	[TP0963-TP0965 (0.93032813)]
COG0577	COG0845	BF1506	BF1506	Hypothetical protein {UniProtKB/TrEMBL:Q64W69}	BF3152	BF3152	Putative cation efflux system protein	[TP0963-TP0965 (0.93032813)]
COG0577	COG0845	BF1506	BF1506	Hypothetical protein {UniProtKB/TrEMBL:Q64W69}	BF3311	BF3311	Putative multidrug resistance protein	[TP0963-TP0965 (0.93032813)]
COG0577	COG0845	BF0559	BF0559	Putative ABC transporter ATP-binding protein	BF2392	BF2392	Putative cation efflux pump	[TP0963-TP0965 (0.93032813)]
COG0577	COG0845	BF1498	BF1498	Hypothetical protein {UniProtKB/TrEMBL:Q64W77}	BF1872	BF1872	Periplasmic component of efflux system	[TP0963-TP0965 (0.93032813)]
COG0577	COG0845	BF1870	BF1870	ABC transporter permease protein	BF4522	BF4522	Component of multidrug efflux system	[TP0963-TP0965 (0.93032813)]
COG0577	COG0845	BF1870	BF1870	ABC transporter permease protein	BF2183	BF2183	Cation efflux system protein CzcB	[TP0963-TP0965 (0.93032813)]
COG0577	COG0845	BF1506	BF1506	Hypothetical protein {UniProtKB/TrEMBL:Q64W69}	BF2091	BF2091	Cation efflux system protein	[TP0963-TP0965 (0.93032813)]
COG0577	COG0845	BF0559	BF0559	Putative ABC transporter ATP-binding protein	BF2183	BF2183	Cation efflux system protein CzcB	[TP0963-TP0965 (0.93032813)]
COG0577	COG0845	BF0559	BF0559	Putative ABC transporter ATP-binding protein	BF3541	BF3541	Multidrug efflux protein	[TP0963-TP0965 (0.93032813)]
COG0577	COG0845	BF1506	BF1506	Hypothetical protein {UniProtKB/TrEMBL:Q64W69}	BF1497	BF1497	ABC transporter permease	[TP0963-TP0965 (0.93032813)]
COG0577	COG0845	BF1510	BF1510	Hypothetical protein {UniProtKB/TrEMBL:Q64W65}	BF2630	BF2630	Putative membrane protein	[TP0963-TP0965 (0.93032813)]
COG0577	COG0845	BF0559	BF0559	Putative ABC transporter ATP-binding protein	BF4141	BF4141	Cation efflux system protein	[TP0963-TP0965 (0.93032813)]
COG0577	COG0845	BF1506	BF1506	Hypothetical protein {UniProtKB/TrEMBL:Q64W69}	BF1872	BF1872	Periplasmic component of efflux system	[TP0963-TP0965 (0.93032813)]
COG0577	COG0845	BF1870	BF1870	ABC transporter permease protein	BF1497	BF1497	ABC transporter permease	[TP0963-TP0965 (0.93032813)]
COG0577	COG0845	BF1870	BF1870	ABC transporter permease protein	BF3362	BF3362	Transmembrane protein possibly involved in	[TP0963-TP0965 (0.93032813)]
COG0577	COG0845	BF0560	BF0560	ABC transporter putative permease	BF2498	BF2498	Putative membrane protein	[TP0963-TP0965 (0.93032813)]
COG0577	COG0845	BF1870	BF1870	ABC transporter permease protein	BF0558	BF0558	Membrane fusion efflux protein	[TP0963-TP0965 (0.93032813)]
COG0577	COG0845	BF1870	BF1870	ABC transporter permease protein	BF3541	BF3541	Multidrug efflux protein	[TP0963-TP0965 (0.93032813)]
COG0577	COG0845	BF1870	BF1870	ABC transporter permease protein	BF3311	BF3311	Putative multidrug resistance protein	[TP0963-TP0965 (0.93032813)]
COG0577	COG0845	BF0560	BF0560	ABC transporter putative permease	BF3889	BF3889	Cation efflux system protein	[TP0963-TP0965 (0.93032813)]
COG0577	COG0845	BF1510	BF1510	Hypothetical protein {UniProtKB/TrEMBL:Q64W65}	BF0558	BF0558	Membrane fusion efflux protein	[TP0963-TP0965 (0.93032813)]
COG0577	COG0845	BF1510	BF1510	Hypothetical protein {UniProtKB/TrEMBL:Q64W65}	BF2091	BF2091	Cation efflux system protein	[TP0963-TP0965 (0.93032813)]
COG0577	COG0845	BF1510	BF1510	Hypothetical protein {UniProtKB/TrEMBL:Q64W65}	BF1595	BF1595	ABC transporter permease	[TP0963-TP0965 (0.93032813)]
COG0577	COG0845	BF1500	BF1500	Hypothetical protein {UniProtKB/TrEMBL:Q64W75}	BF4522	BF4522	Component of multidrug efflux system	[TP0963-TP0965 (0.93032813)]
COG0577	COG0845	BF0560	BF0560	ABC transporter putative permease	BF2392	BF2392	Putative cation efflux pump	[TP0963-TP0965 (0.93032813)]
COG0577	COG0845	BF1500	BF1500	Hypothetical protein {UniProtKB/TrEMBL:Q64W75}	BF0684	BF0684	Putative membrane fusion protein	[TP0963-TP0965 (0.93032813)]
COG0577	COG0845	BF1498	BF1498	Hypothetical protein {UniProtKB/TrEMBL:Q64W77}	BF2368	BF2368	Probable ABC transporter permease	[TP0963-TP0965 (0.93032813)]
COG0577	COG0845	BF1870	BF1870	ABC transporter permease protein	BF0191	BF0191	AcrA/AcrE family multidrug resistance protein	[TP0963-TP0965 (0.93032813)]
COG0577	COG0845	BF1870	BF1870	ABC transporter permease protein	BF3561	BF3561	Putative cation efflux system transmembrane	[TP0963-TP0965 (0.93032813)]
COG0577	COG0845	BF1506	BF1506	Hypothetical protein {UniProtKB/TrEMBL:Q64W69}	BF2183	BF2183	Cation efflux system protein CzcB	[TP0963-TP0965 (0.93032813)]
COG0577	COG0845	BF0559	BF0559	Putative ABC transporter ATP-binding protein	BF2630	BF2630	Putative membrane protein	[TP0963-TP0965 (0.93032813)]
COG0577	COG0845	BF1870	BF1870	ABC transporter permease protein	BF1872	BF1872	Periplasmic component of efflux system	[TP0963-TP0965 (0.93032813)]
COG0577	COG0845	BF1510	BF1510	Hypothetical protein {UniProtKB/TrEMBL:Q64W65}	BF4522	BF4522	Component of multidrug efflux system	[TP0963-TP0965 (0.93032813)]
COG0577	COG0845	BF1510	BF1510	Hypothetical protein {UniProtKB/TrEMBL:Q64W65}	BF3541	BF3541	Multidrug efflux protein	[TP0963-TP0965 (0.93032813)]
COG0577	COG0845	BF0560	BF0560	ABC transporter putative permease	BF4141	BF4141	Cation efflux system protein	[TP0963-TP0965 (0.93032813)]
COG0577	COG0845	BF1510	BF1510	Hypothetical protein {UniProtKB/TrEMBL:Q64W65}	BF3362	BF3362	Transmembrane protein possibly involved in	[TP0963-TP0965 (0.93032813)]
COG0577	COG0845	BF0560	BF0560	ABC transporter putative permease	BF3541	BF3541	Multidrug efflux protein	[TP0963-TP0965 (0.93032813)]
COG0577	COG0845	BF1870	BF1870	ABC transporter permease protein	BF3110	BF3110	Acriflavine resistance protein A	[TP0963-TP0965 (0.93032813)]
COG0577	COG0845	BF1510	BF1510	Hypothetical protein {UniProtKB/TrEMBL:Q64W65}	BF3152	BF3152	Putative cation efflux system protein	[TP0963-TP0965 (0.93032813)]
COG0577	COG0845	BF1870	BF1870	ABC transporter permease protein	BF2091	BF2091	Cation efflux system protein	[TP0963-TP0965 (0.93032813)]
COG0577	COG0845	BF1500	BF1500	Hypothetical protein {UniProtKB/TrEMBL:Q64W75}	BF1872	BF1872	Periplasmic component of efflux system	[TP0963-TP0965 (0.93032813)]
COG0577	COG0845	BF1510	BF1510	Hypothetical protein {UniProtKB/TrEMBL:Q64W65}	BF3985	BF3985	Hypothetical protein {UniProtKB/TrEMBL:Q64P55}	[TP0963-TP0965 (0.93032813)]
COG0577	COG0845	BF0560	BF0560	ABC transporter putative permease	BF3561	BF3561	Putative cation efflux system transmembrane	[TP0963-TP0965 (0.93032813)]
COG0577	COG0845	BF1498	BF1498	Hypothetical protein {UniProtKB/TrEMBL:Q64W77}	BF3541	BF3541	Multidrug efflux protein	[TP0963-TP0965 (0.93032813)]
COG0577	COG0845	BF1506	BF1506	Hypothetical protein {UniProtKB/TrEMBL:Q64W69}	BF4522	BF4522	Component of multidrug efflux system	[TP0963-TP0965 (0.93032813)]
COG0577	COG0845	BF1498	BF1498	Hypothetical protein {UniProtKB/TrEMBL:Q64W77}	BF2091	BF2091	Cation efflux system protein	[TP0963-TP0965 (0.93032813)]
COG0577	COG0845	BF1498	BF1498	Hypothetical protein {UniProtKB/TrEMBL:Q64W77}	BF3110	BF3110	Acriflavine resistance protein A	[TP0963-TP0965 (0.93032813)]
COG0577	COG0845	BF0560	BF0560	ABC transporter putative permease	BF1872	BF1872	Periplasmic component of efflux system	[TP0963-TP0965 (0.93032813)]
COG0577	COG0845	BF1500	BF1500	Hypothetical protein {UniProtKB/TrEMBL:Q64W75}	BF0191	BF0191	AcrA/AcrE family multidrug resistance protein	[TP0963-TP0965 (0.93032813)]
COG0577	COG0845	BF1498	BF1498	Hypothetical protein {UniProtKB/TrEMBL:Q64W77}	BF1595	BF1595	ABC transporter permease	[TP0963-TP0965 (0.93032813)]
COG0577	COG0845	BF1498	BF1498	Hypothetical protein {UniProtKB/TrEMBL:Q64W77}	BF3561	BF3561	Putative cation efflux system transmembrane	[TP0963-TP0965 (0.93032813)]
COG0577	COG0845	BF0559	BF0559	Putative ABC transporter ATP-binding protein	BF3889	BF3889	Cation efflux system protein	[TP0963-TP0965 (0.93032813)]
COG0577	COG0845	BF1498	BF1498	Hypothetical protein {UniProtKB/TrEMBL:Q64W77}	BF3311	BF3311	Putative multidrug resistance protein	[TP0963-TP0965 (0.93032813)]
COG0577	COG0845	BF1510	BF1510	Hypothetical protein {UniProtKB/TrEMBL:Q64W65}	BF1872	BF1872	Periplasmic component of efflux system	[TP0963-TP0965 (0.93032813)]
COG0577	COG0845	BF0559	BF0559	Putative ABC transporter ATP-binding protein	BF4038	BF4038	Putative hemolysin secretion protein	[TP0963-TP0965 (0.93032813)]
COG0577	COG0845	BF1510	BF1510	Hypothetical protein {UniProtKB/TrEMBL:Q64W65}	BF4038	BF4038	Putative hemolysin secretion protein	[TP0963-TP0965 (0.93032813)]
COG0577	COG0845	BF1510	BF1510	Hypothetical protein {UniProtKB/TrEMBL:Q64W65}	BF0684	BF0684	Putative membrane fusion protein	[TP0963-TP0965 (0.93032813)]
COG0577	COG0845	BF1870	BF1870	ABC transporter permease protein	BF2630	BF2630	Putative membrane protein	[TP0963-TP0965 (0.93032813)]
COG0577	COG0845	BF1500	BF1500	Hypothetical protein {UniProtKB/TrEMBL:Q64W75}	BF3889	BF3889	Cation efflux system protein	[TP0963-TP0965 (0.93032813)]
COG0577	COG0845	BF1498	BF1498	Hypothetical protein {UniProtKB/TrEMBL:Q64W77}	BF2183	BF2183	Cation efflux system protein CzcB	[TP0963-TP0965 (0.93032813)]
COG0577	COG0845	BF1500	BF1500	Hypothetical protein {UniProtKB/TrEMBL:Q64W75}	BF3362	BF3362	Transmembrane protein possibly involved in	[TP0963-TP0965 (0.93032813)]
COG0577	COG0845	BF0560	BF0560	ABC transporter putative permease	BF2183	BF2183	Cation efflux system protein CzcB	[TP0963-TP0965 (0.93032813)]
COG0577	COG0845	BF1498	BF1498	Hypothetical protein {UniProtKB/TrEMBL:Q64W77}	BF3152	BF3152	Putative cation efflux system protein	[TP0963-TP0965 (0.93032813)]
COG0577	COG0845	BF1498	BF1498	Hypothetical protein {UniProtKB/TrEMBL:Q64W77}	BF2392	BF2392	Putative cation efflux pump	[TP0963-TP0965 (0.93032813)]
COG0577	COG0845	BF1870	BF1870	ABC transporter permease protein	BF2498	BF2498	Putative membrane protein	[TP0963-TP0965 (0.93032813)]
COG0577	COG0845	BF1500	BF1500	Hypothetical protein {UniProtKB/TrEMBL:Q64W75}	BF1595	BF1595	ABC transporter permease	[TP0963-TP0965 (0.93032813)]
COG0577	COG0845	BF0559	BF0559	Putative ABC transporter ATP-binding protein	BF2498	BF2498	Putative membrane protein	[TP0963-TP0965 (0.93032813)]
COG0577	COG0845	BF0559	BF0559	Putative ABC transporter ATP-binding protein	BF3985	BF3985	Hypothetical protein {UniProtKB/TrEMBL:Q64P55}	[TP0963-TP0965 (0.93032813)]
COG0577	COG0845	BF1500	BF1500	Hypothetical protein {UniProtKB/TrEMBL:Q64W75}	BF3152	BF3152	Putative cation efflux system protein	[TP0963-TP0965 (0.93032813)]
COG0577	COG0845	BF1506	BF1506	Hypothetical protein {UniProtKB/TrEMBL:Q64W69}	BF3541	BF3541	Multidrug efflux protein	[TP0963-TP0965 (0.93032813)]
COG0577	COG0845	BF1500	BF1500	Hypothetical protein {UniProtKB/TrEMBL:Q64W75}	BF1497	BF1497	ABC transporter permease	[TP0963-TP0965 (0.93032813)]
COG0577	COG0845	BF1510	BF1510	Hypothetical protein {UniProtKB/TrEMBL:Q64W65}	BF2392	BF2392	Putative cation efflux pump	[TP0963-TP0965 (0.93032813)]
COG0577	COG0845	BF0560	BF0560	ABC transporter putative permease	BF2630	BF2630	Putative membrane protein	[TP0963-TP0965 (0.93032813)]
COG0577	COG0845	BF0559	BF0559	Putative ABC transporter ATP-binding protein	BF3561	BF3561	Putative cation efflux system transmembrane	[TP0963-TP0965 (0.93032813)]
COG0577	COG0845	BF0560	BF0560	ABC transporter putative permease	BF0684	BF0684	Putative membrane fusion protein	[TP0963-TP0965 (0.93032813)]
COG0577	COG0845	BF1510	BF1510	Hypothetical protein {UniProtKB/TrEMBL:Q64W65}	BF3311	BF3311	Putative multidrug resistance protein	[TP0963-TP0965 (0.93032813)]
COG0577	COG0845	BF1500	BF1500	Hypothetical protein {UniProtKB/TrEMBL:Q64W75}	BF3541	BF3541	Multidrug efflux protein	[TP0963-TP0965 (0.93032813)]
COG0577	COG0845	BF1870	BF1870	ABC transporter permease protein	BF3721	BF3721	Cation efflux system protein	[TP0963-TP0965 (0.93032813)]
COG0577	COG0845	BF1506	BF1506	Hypothetical protein {UniProtKB/TrEMBL:Q64W69}	BF2630	BF2630	Putative membrane protein	[TP0963-TP0965 (0.93032813)]
COG0577	COG0845	BF1870	BF1870	ABC transporter permease protein	BF3152	BF3152	Putative cation efflux system protein	[TP0963-TP0965 (0.93032813)]
COG0577	COG0845	BF1500	BF1500	Hypothetical protein {UniProtKB/TrEMBL:Q64W75}	BF2498	BF2498	Putative membrane protein	[TP0963-TP0965 (0.93032813)]
COG0577	COG0845	BF0559	BF0559	Putative ABC transporter ATP-binding protein	BF1872	BF1872	Periplasmic component of efflux system	[TP0963-TP0965 (0.93032813)]
COG0577	COG0845	BF1498	BF1498	Hypothetical protein {UniProtKB/TrEMBL:Q64W77}	BF2630	BF2630	Putative membrane protein	[TP0963-TP0965 (0.93032813)]
COG0577	COG0845	BF1506	BF1506	Hypothetical protein {UniProtKB/TrEMBL:Q64W69}	BF0684	BF0684	Putative membrane fusion protein	[TP0963-TP0965 (0.93032813)]
COG0577	COG0845	BF1506	BF1506	Hypothetical protein {UniProtKB/TrEMBL:Q64W69}	BF1595	BF1595	ABC transporter permease	[TP0963-TP0965 (0.93032813)]
COG0577	COG0845	BF1506	BF1506	Hypothetical protein {UniProtKB/TrEMBL:Q64W69}	BF0558	BF0558	Membrane fusion efflux protein	[TP0963-TP0965 (0.93032813)]
COG0577	COG0845	BF0560	BF0560	ABC transporter putative permease	BF3110	BF3110	Acriflavine resistance protein A	[TP0963-TP0965 (0.93032813)]
COG0577	COG0845	BF1500	BF1500	Hypothetical protein {UniProtKB/TrEMBL:Q64W75}	BF2091	BF2091	Cation efflux system protein	[TP0963-TP0965 (0.93032813)]
COG0577	COG0845	BF0559	BF0559	Putative ABC transporter ATP-binding protein	BF3110	BF3110	Acriflavine resistance protein A	[TP0963-TP0965 (0.93032813)]
COG0577	COG0845	BF1506	BF1506	Hypothetical protein {UniProtKB/TrEMBL:Q64W69}	BF0191	BF0191	AcrA/AcrE family multidrug resistance protein	[TP0963-TP0965 (0.93032813)]
COG0577	COG0845	BF1870	BF1870	ABC transporter permease protein	BF0684	BF0684	Putative membrane fusion protein	[TP0963-TP0965 (0.93032813)]
COG0577	COG0845	BF0559	BF0559	Putative ABC transporter ATP-binding protein	BF0558	BF0558	Membrane fusion efflux protein	[TP0963-TP0965 (0.93032813)]
COG0577	COG0845	BF1500	BF1500	Hypothetical protein {UniProtKB/TrEMBL:Q64W75}	BF3311	BF3311	Putative multidrug resistance protein	[TP0963-TP0965 (0.93032813)]
COG0577	COG0845	BF0559	BF0559	Putative ABC transporter ATP-binding protein	BF2091	BF2091	Cation efflux system protein	[TP0963-TP0965 (0.93032813)]
COG0577	COG0845	BF1506	BF1506	Hypothetical protein {UniProtKB/TrEMBL:Q64W69}	BF3721	BF3721	Cation efflux system protein	[TP0963-TP0965 (0.93032813)]
COG0577	COG0845	BF1500	BF1500	Hypothetical protein {UniProtKB/TrEMBL:Q64W75}	BF0558	BF0558	Membrane fusion efflux protein	[TP0963-TP0965 (0.93032813)]
COG0577	COG0845	BF1510	BF1510	Hypothetical protein {UniProtKB/TrEMBL:Q64W65}	BF2183	BF2183	Cation efflux system protein CzcB	[TP0963-TP0965 (0.93032813)]
COG0577	COG0845	BF0559	BF0559	Putative ABC transporter ATP-binding protein	BF3362	BF3362	Transmembrane protein possibly involved in	[TP0963-TP0965 (0.93032813)]
COG0577	COG0845	BF1870	BF1870	ABC transporter permease protein	BF2368	BF2368	Probable ABC transporter permease	[TP0963-TP0965 (0.93032813)]
COG0577	COG0845	BF1506	BF1506	Hypothetical protein {UniProtKB/TrEMBL:Q64W69}	BF3362	BF3362	Transmembrane protein possibly involved in	[TP0963-TP0965 (0.93032813)]
COG0577	COG0845	BF1498	BF1498	Hypothetical protein {UniProtKB/TrEMBL:Q64W77}	BF3362	BF3362	Transmembrane protein possibly involved in	[TP0963-TP0965 (0.93032813)]
COG0577	COG0845	BF1506	BF1506	Hypothetical protein {UniProtKB/TrEMBL:Q64W69}	BF3985	BF3985	Hypothetical protein {UniProtKB/TrEMBL:Q64P55}	[TP0963-TP0965 (0.93032813)]
COG0577	COG0845	BF1498	BF1498	Hypothetical protein {UniProtKB/TrEMBL:Q64W77}	BF0191	BF0191	AcrA/AcrE family multidrug resistance protein	[TP0963-TP0965 (0.93032813)]
COG0577	COG0845	BF0560	BF0560	ABC transporter putative permease	BF2091	BF2091	Cation efflux system protein	[TP0963-TP0965 (0.93032813)]
COG0577	COG0845	BF1500	BF1500	Hypothetical protein {UniProtKB/TrEMBL:Q64W75}	BF2392	BF2392	Putative cation efflux pump	[TP0963-TP0965 (0.93032813)]
COG0577	COG0845	BF1510	BF1510	Hypothetical protein {UniProtKB/TrEMBL:Q64W65}	BF3561	BF3561	Putative cation efflux system transmembrane	[TP0963-TP0965 (0.93032813)]
COG0577	COG0845	BF0560	BF0560	ABC transporter putative permease	BF0191	BF0191	AcrA/AcrE family multidrug resistance protein	[TP0963-TP0965 (0.93032813)]
COG0577	COG0845	BF1498	BF1498	Hypothetical protein {UniProtKB/TrEMBL:Q64W77}	BF4141	BF4141	Cation efflux system protein	[TP0963-TP0965 (0.93032813)]
COG0577	COG0845	BF1500	BF1500	Hypothetical protein {UniProtKB/TrEMBL:Q64W75}	BF3561	BF3561	Putative cation efflux system transmembrane	[TP0963-TP0965 (0.93032813)]
COG0577	COG0845	BF0559	BF0559	Putative ABC transporter ATP-binding protein	BF1497	BF1497	ABC transporter permease	[TP0963-TP0965 (0.93032813)]
COG0577	COG0845	BF1498	BF1498	Hypothetical protein {UniProtKB/TrEMBL:Q64W77}	BF0558	BF0558	Membrane fusion efflux protein	[TP0963-TP0965 (0.93032813)]
COG0577	COG0845	BF1870	BF1870	ABC transporter permease protein	BF1595	BF1595	ABC transporter permease	[TP0963-TP0965 (0.93032813)]
COG0577	COG0845	BF0560	BF0560	ABC transporter putative permease	BF3721	BF3721	Cation efflux system protein	[TP0963-TP0965 (0.93032813)]
COG0577	COG0845	BF0560	BF0560	ABC transporter putative permease	BF1595	BF1595	ABC transporter permease	[TP0963-TP0965 (0.93032813)]
COG0577	COG0845	BF1506	BF1506	Hypothetical protein {UniProtKB/TrEMBL:Q64W69}	BF2392	BF2392	Putative cation efflux pump	[TP0963-TP0965 (0.93032813)]
COG0577	COG0845	BF1506	BF1506	Hypothetical protein {UniProtKB/TrEMBL:Q64W69}	BF3110	BF3110	Acriflavine resistance protein A	[TP0963-TP0965 (0.93032813)]
COG0577	COG0845	BF0560	BF0560	ABC transporter putative permease	BF4038	BF4038	Putative hemolysin secretion protein	[TP0963-TP0965 (0.93032813)]
COG0577	COG0845	BF0560	BF0560	ABC transporter putative permease	BF4522	BF4522	Component of multidrug efflux system	[TP0963-TP0965 (0.93032813)]
COG0577	COG0845	BF1870	BF1870	ABC transporter permease protein	BF2392	BF2392	Putative cation efflux pump	[TP0963-TP0965 (0.93032813)]
COG0577	COG0845	BF1500	BF1500	Hypothetical protein {UniProtKB/TrEMBL:Q64W75}	BF3985	BF3985	Hypothetical protein {UniProtKB/TrEMBL:Q64P55}	[TP0963-TP0965 (0.93032813)]
COG0577	COG0845	BF1870	BF1870	ABC transporter permease protein	BF3889	BF3889	Cation efflux system protein	[TP0963-TP0965 (0.93032813)]
COG0577	COG0845	BF0559	BF0559	Putative ABC transporter ATP-binding protein	BF1595	BF1595	ABC transporter permease	[TP0963-TP0965 (0.93032813)]
COG0577	COG0845	BF0559	BF0559	Putative ABC transporter ATP-binding protein	BF3311	BF3311	Putative multidrug resistance protein	[TP0963-TP0965 (0.93032813)]
COG0577	COG0845	BF0559	BF0559	Putative ABC transporter ATP-binding protein	BF0191	BF0191	AcrA/AcrE family multidrug resistance protein	[TP0963-TP0965 (0.93032813)]
COG0577	COG0845	BF1500	BF1500	Hypothetical protein {UniProtKB/TrEMBL:Q64W75}	BF2368	BF2368	Probable ABC transporter permease	[TP0963-TP0965 (0.93032813)]
COG0577	COG0845	BF1506	BF1506	Hypothetical protein {UniProtKB/TrEMBL:Q64W69}	BF3561	BF3561	Putative cation efflux system transmembrane	[TP0963-TP0965 (0.93032813)]
COG0577	COG0845	BF1510	BF1510	Hypothetical protein {UniProtKB/TrEMBL:Q64W65}	BF0191	BF0191	AcrA/AcrE family multidrug resistance protein	[TP0963-TP0965 (0.93032813)]
COG0577	COG0845	BF0559	BF0559	Putative ABC transporter ATP-binding protein	BF3152	BF3152	Putative cation efflux system protein	[TP0963-TP0965 (0.93032813)]
COG0577	COG0845	BF0559	BF0559	Putative ABC transporter ATP-binding protein	BF2368	BF2368	Probable ABC transporter permease	[TP0963-TP0965 (0.93032813)]
COG0577	COG0845	BF1510	BF1510	Hypothetical protein {UniProtKB/TrEMBL:Q64W65}	BF1497	BF1497	ABC transporter permease	[TP0963-TP0965 (0.93032813)]
COG0577	COG0845	BF1510	BF1510	Hypothetical protein {UniProtKB/TrEMBL:Q64W65}	BF2368	BF2368	Probable ABC transporter permease	[TP0963-TP0965 (0.93032813)]
COG0577	COG0845	BF0560	BF0560	ABC transporter putative permease	BF0558	BF0558	Membrane fusion efflux protein	[TP0963-TP0965 (0.93032813)]
COG0577	COG0845	BF1500	BF1500	Hypothetical protein {UniProtKB/TrEMBL:Q64W75}	BF3110	BF3110	Acriflavine resistance protein A	[TP0963-TP0965 (0.93032813)]
COG0577	COG0845	BF0560	BF0560	ABC transporter putative permease	BF3362	BF3362	Transmembrane protein possibly involved in	[TP0963-TP0965 (0.93032813)]
COG0577	COG0845	BF1500	BF1500	Hypothetical protein {UniProtKB/TrEMBL:Q64W75}	BF4038	BF4038	Putative hemolysin secretion protein	[TP0963-TP0965 (0.93032813)]
COG0577	COG0845	BF1506	BF1506	Hypothetical protein {UniProtKB/TrEMBL:Q64W69}	BF4038	BF4038	Putative hemolysin secretion protein	[TP0963-TP0965 (0.93032813)]
COG0577	COG0845	BF1506	BF1506	Hypothetical protein {UniProtKB/TrEMBL:Q64W69}	BF4141	BF4141	Cation efflux system protein	[TP0963-TP0965 (0.93032813)]
COG0577	COG0845	BF0560	BF0560	ABC transporter putative permease	BF3152	BF3152	Putative cation efflux system protein	[TP0963-TP0965 (0.93032813)]
COG0577	COG0845	BF1498	BF1498	Hypothetical protein {UniProtKB/TrEMBL:Q64W77}	BF1497	BF1497	ABC transporter permease	[TP0963-TP0965 (0.93032813)]
COG0577	COG0845	BF1498	BF1498	Hypothetical protein {UniProtKB/TrEMBL:Q64W77}	BF0684	BF0684	Putative membrane fusion protein	[TP0963-TP0965 (0.93032813)]
COG0577	COG0845	BF1500	BF1500	Hypothetical protein {UniProtKB/TrEMBL:Q64W75}	BF2630	BF2630	Putative membrane protein	[TP0963-TP0965 (0.93032813)]
COG0577	COG0845	BF0560	BF0560	ABC transporter putative permease	BF3311	BF3311	Putative multidrug resistance protein	[TP0963-TP0965 (0.93032813)]
COG0577	COG0845	BF0560	BF0560	ABC transporter putative permease	BF2368	BF2368	Probable ABC transporter permease	[TP0963-TP0965 (0.93032813)]
COG0577	COG0845	BF1498	BF1498	Hypothetical protein {UniProtKB/TrEMBL:Q64W77}	BF3985	BF3985	Hypothetical protein {UniProtKB/TrEMBL:Q64P55}	[TP0963-TP0965 (0.93032813)]
COG0577	COG0845	BF1506	BF1506	Hypothetical protein {UniProtKB/TrEMBL:Q64W69}	BF3889	BF3889	Cation efflux system protein	[TP0963-TP0965 (0.93032813)]
COG0577	COG0845	BF1498	BF1498	Hypothetical protein {UniProtKB/TrEMBL:Q64W77}	BF4522	BF4522	Component of multidrug efflux system	[TP0963-TP0965 (0.93032813)]
COG0577	COG0845	BF1510	BF1510	Hypothetical protein {UniProtKB/TrEMBL:Q64W65}	BF2498	BF2498	Putative membrane protein	[TP0963-TP0965 (0.93032813)]
COG0577	COG0845	BF1500	BF1500	Hypothetical protein {UniProtKB/TrEMBL:Q64W75}	BF3721	BF3721	Cation efflux system protein	[TP0963-TP0965 (0.93032813)]
COG0577	COG0845	BF1506	BF1506	Hypothetical protein {UniProtKB/TrEMBL:Q64W69}	BF2498	BF2498	Putative membrane protein	[TP0963-TP0965 (0.93032813)]
COG0577	COG0845	BF0559	BF0559	Putative ABC transporter ATP-binding protein	BF4522	BF4522	Component of multidrug efflux system	[TP0963-TP0965 (0.93032813)]
COG0577	COG0845	BF1498	BF1498	Hypothetical protein {UniProtKB/TrEMBL:Q64W77}	BF4038	BF4038	Putative hemolysin secretion protein	[TP0963-TP0965 (0.93032813)]
COG0577	COG0845	BF0560	BF0560	ABC transporter putative permease	BF3985	BF3985	Hypothetical protein {UniProtKB/TrEMBL:Q64P55}	[TP0963-TP0965 (0.93032813)]
COG0577	COG0845	BF1870	BF1870	ABC transporter permease protein	BF3985	BF3985	Hypothetical protein {UniProtKB/TrEMBL:Q64P55}	[TP0963-TP0965 (0.93032813)]
COG0577	COG0845	BF1870	BF1870	ABC transporter permease protein	BF4038	BF4038	Putative hemolysin secretion protein	[TP0963-TP0965 (0.93032813)]
COG0234	COG1200	BF3396	groS	10 kDa chaperonin (Protein Cpn10) (groES protein)	BF3961	BF3961	ATP-dependent DNA helicase RecG	[TP1013-TP0687 (0.84594196)]
COG0060	COG0681	BF2275	ileS	Isoleucyl-tRNA synthetase (EC 6.1.1.5) (Isoleucine--tRNA ligase) (IleRS)	BF0181	BF0181	Signal peptidase I {UniProtKB/TrEMBL:Q64ZZ6}	[TP0452-TP0185 (0.79878455)]
COG0060	COG0681	BF2275	ileS	Isoleucyl-tRNA synthetase (EC 6.1.1.5) (Isoleucine--tRNA ligase) (IleRS)	BF0180	BF0180	Signal peptidase I {UniProtKB/TrEMBL:Q64ZZ7}	[TP0452-TP0185 (0.79878455)]
COG0060	COG0681	BF2275	ileS	Isoleucyl-tRNA synthetase (EC 6.1.1.5) (Isoleucine--tRNA ligase) (IleRS)	BF3154	BF3154	Signal peptidase I {UniProtKB/TrEMBL:Q64RI2}	[TP0452-TP0185 (0.79878455)]
COG0558	COG2239	BF3588	BF3588	CDP-diacylglycerol-glycerol-3-phosphate	BF0777	BF0777	Putative Mg2+ transporter MgtE	[TP0256-TP0917 (0.6007029)]
COG0593	COG1077	BF3825	dnaA	Chromosomal replication initiator protein dnaA	BF4100	BF4100	Rod shape-determining protein MreB	[TP0001-TP0497 (0.678435)]
COG0249	COG0357	BF4583	mutS	DNA mismatch repair protein mutS	BF2027	BF2027	Glucose-inhibited division protein	[TP0328-TP0946 (0.7367136)]
COG0249	COG0357	BF4151	BF4151	DNA mismatch repair protein MutS	BF2027	BF2027	Glucose-inhibited division protein	[TP0328-TP0946 (0.7367136)]
COG0249	COG0357	BF0548	BF0548	Putative mutS-like mismatch repair protein	BF2027	BF2027	Glucose-inhibited division protein	[TP0328-TP0946 (0.7367136)]
COG0465	COG0465	BF0774	BF0774	AAA-metalloprotease FtsH with ATPase domain	BF0774	BF0774	AAA-metalloprotease FtsH with ATPase domain	[TP0330-TP0330 (0.73856413)]
COG0860	COG1192	BF3823	BF3823	Putative N-acetylmuramoyl-L-alanine amidase AmiA	BF2826	BF2826	Chromosome-partitioning ATPase	[TP0247-TP0272 (0.7527567)]
COG0860	COG1192	BF3823	BF3823	Putative N-acetylmuramoyl-L-alanine amidase AmiA	BF0768	BF0768	ParA family ATPase {UniProtKB/TrEMBL:Q64YA7}	[TP0247-TP0272 (0.7527567)]
COG0242	COG0272	BF1684	BF1684	Peptide deformylase {UniProtKB/TrEMBL:Q64VP5}	BF2403	BF2403	DNA ligase {UniProtKB/TrEMBL:Q64TM7}	[TP0757-TP0634 (0.68197167)]
COG0265	COG0817	BF2744	BF2744	Serine protease {UniProtKB/TrEMBL:Q64SN5}	BF3262	BF3262	Crossover junction endodeoxyribonuclease RuvC	[TP0773-TP0517 (0.5118523)]
COG0187	COG0358	BF4545	BF4545	DNA topoisomerase IV subunit B	BF3947	BF3947	DNA primase {UniProtKB/TrEMBL:Q64P92}	[TP1006-TP0492 (0.55112576)]
COG0187	COG0358	BF0297	BF0297	DNA gyrase B subunit {UniProtKB/TrEMBL:Q64ZN0}	BF3947	BF3947	DNA primase {UniProtKB/TrEMBL:Q64P92}	[TP1006-TP0492 (0.55112576)]
COG1154	COG2812	BF0873	BF0873	1-deoxy-D-xylulose 5-phosphate synthase	BF3231	BF3231	DNA polymerase III subunit gamma/tau	[TP0824-TP1005 (0.68180764)]
COG1154	COG2812	BF4306	BF4306	1-deoxyxylulose-5-phosphate synthase	BF4093	BF4093	Putative DNA polymerase III delta subunit	[TP0824-TP1005 (0.68180764)]
COG1154	COG2812	BF4306	BF4306	1-deoxyxylulose-5-phosphate synthase	BF3231	BF3231	DNA polymerase III subunit gamma/tau	[TP0824-TP1005 (0.68180764)]
COG1154	COG2812	BF0873	BF0873	1-deoxy-D-xylulose 5-phosphate synthase	BF4093	BF4093	Putative DNA polymerase III delta subunit	[TP0824-TP1005 (0.68180764)]
COG0237	COG0552	BF1202	coaE	Dephospho-CoA kinase (EC 2.7.1.24) (Dephosphocoenzyme A kinase)	BF2426	BF2426	Recognition particle-docking protein FtsY	[TP0296-TP0578 (0.7885255)]
COG0080	COG0265	BF4196	rplK	50S ribosomal protein L11	BF2744	BF2744	Serine protease {UniProtKB/TrEMBL:Q64SN5}	[TP0237-TP0773 (0.6164146)]
COG2812	COG2812	BF3231	BF3231	DNA polymerase III subunit gamma/tau	BF3231	BF3231	DNA polymerase III subunit gamma/tau	[TP1005-TP1005 (0.52391654)]
COG2812	COG2812	BF4093	BF4093	Putative DNA polymerase III delta subunit	BF4093	BF4093	Putative DNA polymerase III delta subunit	[TP1005-TP1005 (0.52391654)]
COG2812	COG2812	BF3231	BF3231	DNA polymerase III subunit gamma/tau	BF4093	BF4093	Putative DNA polymerase III delta subunit	[TP1005-TP1005 (0.52391654)]
COG2812	COG2812	BF4093	BF4093	Putative DNA polymerase III delta subunit	BF3231	BF3231	DNA polymerase III subunit gamma/tau	[TP1005-TP1005 (0.52391654)]
COG0223	COG0234	BF3903	fmt	Methionyl-tRNA formyltransferase (EC 2.1.2.9)	BF3396	groS	10 kDa chaperonin (Protein Cpn10) (groES protein)	[TP0756-TP1013 (0.64276713)]
COG0357	COG0459	BF2027	BF2027	Glucose-inhibited division protein	BF3395	groL	60 kDa chaperonin (Protein Cpn60) (groEL protein)	[TP0946-TP0030 (0.68326145)]
COG0664	COG1074	BF0365	BF0365	Putative regulatory protein	BF2135	BF2135	ATP-dependent helicase {UniProtKB/TrEMBL:Q64UE7}	[TP0089-TP0898 (0.8304331)]
COG0664	COG1074	BF1813	BF1813	Hypothetical protein {UniProtKB/TrEMBL:Q64VB8}	BF2135	BF2135	ATP-dependent helicase {UniProtKB/TrEMBL:Q64UE7}	[TP0089-TP0898 (0.8304331)]
COG0664	COG1074	BF0424	BF0424	Putative transcription regulator	BF2135	BF2135	ATP-dependent helicase {UniProtKB/TrEMBL:Q64UE7}	[TP0089-TP0898 (0.8304331)]
COG0664	COG1074	BF0995	BF0995	CRP family transcription regulator	BF2135	BF2135	ATP-dependent helicase {UniProtKB/TrEMBL:Q64UE7}	[TP0089-TP0898 (0.8304331)]
COG0664	COG1074	BF2250	BF2250	Putative regulatory protein	BF2135	BF2135	ATP-dependent helicase {UniProtKB/TrEMBL:Q64UE7}	[TP0089-TP0898 (0.8304331)]
COG0664	COG1074	BF3805	BF3805	Putative regulatory protein	BF2135	BF2135	ATP-dependent helicase {UniProtKB/TrEMBL:Q64UE7}	[TP0089-TP0898 (0.8304331)]
COG0664	COG1074	BF1288	BF1288	Hypothetical protein {UniProtKB/TrEMBL:Q64WT8}	BF2135	BF2135	ATP-dependent helicase {UniProtKB/TrEMBL:Q64UE7}	[TP0089-TP0898 (0.8304331)]
COG0664	COG1074	BF2148	BF2148	Transcriptional regulator	BF2135	BF2135	ATP-dependent helicase {UniProtKB/TrEMBL:Q64UE7}	[TP0089-TP0898 (0.8304331)]
COG0664	COG1074	BF1037	BF1037	CRP family transcriptional regulator	BF2135	BF2135	ATP-dependent helicase {UniProtKB/TrEMBL:Q64UE7}	[TP0089-TP0898 (0.8304331)]
COG0345	COG1774	BF0530	BF0530	Pyrroline-5-carboxylate reductase	BF4094	BF4094	Hypothetical protein {UniProtKB/TrEMBL:Q64NU6}	[TP0797-TP0046 (0.6414869)]
COG0223	COG0242	BF3903	fmt	Methionyl-tRNA formyltransferase (EC 2.1.2.9)	BF1684	BF1684	Peptide deformylase {UniProtKB/TrEMBL:Q64VP5}	[TP0756-TP0757 (0.8300303)]
COG0233	COG0359	BF0689	frr	Ribosome recycling factor (Ribosome-releasing factor) (RRF)	BF3860	rplI	50S ribosomal protein L9	[TP0604-TP0060 (0.5105792)]
COG0012	COG0457	BF4579	BF4579	GTP-binding protein {UniProtKB/TrEMBL:Q64MH1}	BF2976	BF2976	Tetratricopeptide repeat family protein	[TP0124-TP0067 (0.81355333)]
COG0012	COG0457	BF4579	BF4579	GTP-binding protein {UniProtKB/TrEMBL:Q64MH1}	BF3429	BF3429	Hypothetical protein {UniProtKB/TrEMBL:Q64QQ9}	[TP0124-TP0067 (0.81355333)]
COG0012	COG0457	BF4579	BF4579	GTP-binding protein {UniProtKB/TrEMBL:Q64MH1}	BF0417	BF0417	Hypothetical protein {UniProtKB/TrEMBL:Q64ZB0}	[TP0124-TP0067 (0.81355333)]
COG0012	COG0457	BF4579	BF4579	GTP-binding protein {UniProtKB/TrEMBL:Q64MH1}	BF4417	BF4417	Hypothetical protein {UniProtKB/TrEMBL:Q64MY2}	[TP0124-TP0067 (0.81355333)]
COG0012	COG0457	BF4579	BF4579	GTP-binding protein {UniProtKB/TrEMBL:Q64MH1}	BF3294	BF3294	Hypothetical protein {UniProtKB/TrEMBL:Q64R43}	[TP0124-TP0067 (0.81355333)]
COG0012	COG0457	BF4579	BF4579	GTP-binding protein {UniProtKB/TrEMBL:Q64MH1}	BF1455	BF1455	Transcriptional regulator	[TP0124-TP0067 (0.81355333)]
COG0012	COG0457	BF4579	BF4579	GTP-binding protein {UniProtKB/TrEMBL:Q64MH1}	BF0325	BF0325	Hypothetical protein {UniProtKB/TrEMBL:Q64ZK2}	[TP0124-TP0067 (0.81355333)]
COG0012	COG0457	BF4579	BF4579	GTP-binding protein {UniProtKB/TrEMBL:Q64MH1}	BF3934	BF3934	Hypothetical protein {UniProtKB/TrEMBL:Q64PA5}	[TP0124-TP0067 (0.81355333)]
COG0012	COG0457	BF4579	BF4579	GTP-binding protein {UniProtKB/TrEMBL:Q64MH1}	BF1686	BF1686	Hypothetical protein {UniProtKB/TrEMBL:Q64VP3}	[TP0124-TP0067 (0.81355333)]
COG0012	COG0457	BF4579	BF4579	GTP-binding protein {UniProtKB/TrEMBL:Q64MH1}	BF4129	BF4129	Tetratricopeptide repeat family protein	[TP0124-TP0067 (0.81355333)]
COG0012	COG0457	BF4579	BF4579	GTP-binding protein {UniProtKB/TrEMBL:Q64MH1}	BF2759	BF2759	Putative N-acetylglucosamine transferase	[TP0124-TP0067 (0.81355333)]
COG0265	COG0492	BF2744	BF2744	Serine protease {UniProtKB/TrEMBL:Q64SN5}	BF1035	BF1035	Thioredoxin reductase {UniProtKB/TrEMBL:Q64XJ1}	[TP0773-TP0814 (0.6926654)]
COG0495	COG1480	BF4586	leuS	Leucyl-tRNA synthetase (EC 6.1.1.4) (Leucine--tRNA ligase) (LeuRS)	BF4207	BF4207	Putative membrane-associated HD superfamily	[TP0586-TP0651 (0.5087635)]
COG0124	COG0608	BF3416	hisS	Histidyl-tRNA synthetase (EC 6.1.1.21) (Histidine--tRNA ligase) (HisRS)	BF3932	BF3932	Single-stranded-DNA-specific exonuclease RecJ	[TP0641-TP0704 (0.75894904)]
COG0153	COG0242	BF1653	BF1653	Galactokinase {UniProtKB/TrEMBL:Q64VS5}	BF1684	BF1684	Peptide deformylase {UniProtKB/TrEMBL:Q64VP5}	[TP0418-TP0757 (0.51512045)]
COG0465	COG0772	BF0774	BF0774	AAA-metalloprotease FtsH with ATPase domain	BF4096	BF4096	Rod shape-determining protein RodA	[TP0330-TP0387 (0.8016956)]
COG0465	COG0772	BF0774	BF0774	AAA-metalloprotease FtsH with ATPase domain	BF0307	BF0307	Rod shape-determining protein rodA	[TP0330-TP0387 (0.8016956)]
COG0234	COG0792	BF3396	groS	10 kDa chaperonin (Protein Cpn10) (groES protein)	BF0706	BF0706	Hypothetical protein {UniProtKB/TrEMBL:Q64YH3}	[TP1013-TP0913 (0.7815084)]
COG0192	COG0217	BF0061	metK	S-adenosylmethionine synthetase (EC 2.5.1.6) (Methionine adenosyltransferase) (AdoMet synthetase) (MAT)	BF2564	BF2564	Hypothetical UPF0082 protein BF2564	[TP0794-TP0474 (0.71912634)]
COG0201	COG2239	BF4161	BF4161	Preprotein translocase SecY subunit	BF0777	BF0777	Putative Mg2+ transporter MgtE	[TP0208-TP0917 (0.5527395)]
COG0860	COG1214	BF3823	BF3823	Putative N-acetylmuramoyl-L-alanine amidase AmiA	BF3704	BF3704	Putative glycoprotease {UniProtKB/TrEMBL:Q64PY4}	[TP0247-TP0876 (0.6334264)]
COG0544	COG1418	BF4079	BF4079	FKBP-type peptidyl-prolyl cis-transisomerase	BF3602	BF3602	HD superfamily hydrolase	[TP0506-TP1018 (0.7668753)]
COG0544	COG1418	BF4079	BF4079	FKBP-type peptidyl-prolyl cis-transisomerase	BF3818	BF3818	Putative HD superfamily hydrolase	[TP0506-TP1018 (0.7668753)]
COG0477	COG0845	BF4245	BF4245	Major facilitator family transporter	BF4038	BF4038	Putative hemolysin secretion protein	[TP0840-TP0965 (0.8653204)]
COG0477	COG0845	BF3694	BF3694	Putative transport protein	BF3561	BF3561	Putative cation efflux system transmembrane	[TP0840-TP0965 (0.8653204)]
COG0477	COG0845	BF1331	BF1331	Putative signal transducer	BF4038	BF4038	Putative hemolysin secretion protein	[TP0840-TP0965 (0.8653204)]
COG0477	COG0845	BF0938	BF0938	Xylose/H+ symporter {UniProtKB/TrEMBL:Q64XT8}	BF4141	BF4141	Cation efflux system protein	[TP0840-TP0965 (0.8653204)]
COG0477	COG0845	BF3694	BF3694	Putative transport protein	BF3311	BF3311	Putative multidrug resistance protein	[TP0840-TP0965 (0.8653204)]
COG0477	COG0845	BF2248	BF2248	Putative membrane efflux protein	BF3561	BF3561	Putative cation efflux system transmembrane	[TP0840-TP0965 (0.8653204)]
COG0477	COG0845	BF1413	BF1413	Putative permease {UniProtKB/TrEMBL:Q64WG2}	BF4141	BF4141	Cation efflux system protein	[TP0840-TP0965 (0.8653204)]
COG0477	COG0845	BF2290	BF2290	Putative macrolide efflux pump	BF3889	BF3889	Cation efflux system protein	[TP0840-TP0965 (0.8653204)]
COG0477	COG0845	BF4245	BF4245	Major facilitator family transporter	BF2091	BF2091	Cation efflux system protein	[TP0840-TP0965 (0.8653204)]
COG0477	COG0845	BF0759	BF0759	Putative bicyclomycin resistance protein	BF2368	BF2368	Probable ABC transporter permease	[TP0840-TP0965 (0.8653204)]
COG0477	COG0845	BF2290	BF2290	Putative macrolide efflux pump	BF4038	BF4038	Putative hemolysin secretion protein	[TP0840-TP0965 (0.8653204)]
COG0477	COG0845	BF2290	BF2290	Putative macrolide efflux pump	BF1872	BF1872	Periplasmic component of efflux system	[TP0840-TP0965 (0.8653204)]
COG0477	COG0845	BF2263	BF2263	D-xylose-proton symporter	BF2392	BF2392	Putative cation efflux pump	[TP0840-TP0965 (0.8653204)]
COG0477	COG0845	BF1915	BF1915	Probable transport protein	BF4522	BF4522	Component of multidrug efflux system	[TP0840-TP0965 (0.8653204)]
COG0477	COG0845	BF0885	BF0885	Hexuronate transporter {UniProtKB/TrEMBL:Q64XZ0}	BF3985	BF3985	Hypothetical protein {UniProtKB/TrEMBL:Q64P55}	[TP0840-TP0965 (0.8653204)]
COG0477	COG0845	BF2263	BF2263	D-xylose-proton symporter	BF0558	BF0558	Membrane fusion efflux protein	[TP0840-TP0965 (0.8653204)]
COG0477	COG0845	BF4245	BF4245	Major facilitator family transporter	BF3561	BF3561	Putative cation efflux system transmembrane	[TP0840-TP0965 (0.8653204)]
COG0477	COG0845	BF3694	BF3694	Putative transport protein	BF2630	BF2630	Putative membrane protein	[TP0840-TP0965 (0.8653204)]
COG0477	COG0845	BF3935	BF3935	Putative major facilitator family transporter	BF3362	BF3362	Transmembrane protein possibly involved in	[TP0840-TP0965 (0.8653204)]
COG0477	COG0845	BF0885	BF0885	Hexuronate transporter {UniProtKB/TrEMBL:Q64XZ0}	BF0684	BF0684	Putative membrane fusion protein	[TP0840-TP0965 (0.8653204)]
COG0477	COG0845	BF3935	BF3935	Putative major facilitator family transporter	BF2368	BF2368	Probable ABC transporter permease	[TP0840-TP0965 (0.8653204)]
COG0477	COG0845	BF3267	BF3267	Putative transmembrane transport protein	BF3985	BF3985	Hypothetical protein {UniProtKB/TrEMBL:Q64P55}	[TP0840-TP0965 (0.8653204)]
COG0477	COG0845	BF4529	BF4529	Arabinose-proton symporter	BF0191	BF0191	AcrA/AcrE family multidrug resistance protein	[TP0840-TP0965 (0.8653204)]
COG0477	COG0845	BF0431	BF0431	Beta-lactamase induction signal transducer	BF4522	BF4522	Component of multidrug efflux system	[TP0840-TP0965 (0.8653204)]
COG0477	COG0845	BF1331	BF1331	Putative signal transducer	BF3985	BF3985	Hypothetical protein {UniProtKB/TrEMBL:Q64P55}	[TP0840-TP0965 (0.8653204)]
COG0477	COG0845	BF1915	BF1915	Probable transport protein	BF1595	BF1595	ABC transporter permease	[TP0840-TP0965 (0.8653204)]
COG0477	COG0845	BF2678	BF2678	Hypothetical protein {UniProtKB/TrEMBL:Q64SV1}	BF3110	BF3110	Acriflavine resistance protein A	[TP0840-TP0965 (0.8653204)]
COG0477	COG0845	BF2248	BF2248	Putative membrane efflux protein	BF2183	BF2183	Cation efflux system protein CzcB	[TP0840-TP0965 (0.8653204)]
COG0477	COG0845	BF3935	BF3935	Putative major facilitator family transporter	BF3152	BF3152	Putative cation efflux system protein	[TP0840-TP0965 (0.8653204)]
COG0477	COG0845	BF4529	BF4529	Arabinose-proton symporter	BF3110	BF3110	Acriflavine resistance protein A	[TP0840-TP0965 (0.8653204)]
COG0477	COG0845	BF0431	BF0431	Beta-lactamase induction signal transducer	BF4038	BF4038	Putative hemolysin secretion protein	[TP0840-TP0965 (0.8653204)]
COG0477	COG0845	BF1708	BF1708	Major facilitator family transporter	BF3721	BF3721	Cation efflux system protein	[TP0840-TP0965 (0.8653204)]
COG0477	COG0845	BF1413	BF1413	Putative permease {UniProtKB/TrEMBL:Q64WG2}	BF2183	BF2183	Cation efflux system protein CzcB	[TP0840-TP0965 (0.8653204)]
COG0477	COG0845	BF2290	BF2290	Putative macrolide efflux pump	BF3152	BF3152	Putative cation efflux system protein	[TP0840-TP0965 (0.8653204)]
COG0477	COG0845	BF4384	BF4384	Xylose permease {UniProtKB/TrEMBL:Q64N15}	BF3985	BF3985	Hypothetical protein {UniProtKB/TrEMBL:Q64P55}	[TP0840-TP0965 (0.8653204)]
COG0477	COG0845	BF2263	BF2263	D-xylose-proton symporter	BF4038	BF4038	Putative hemolysin secretion protein	[TP0840-TP0965 (0.8653204)]
COG0477	COG0845	BF4529	BF4529	Arabinose-proton symporter	BF2630	BF2630	Putative membrane protein	[TP0840-TP0965 (0.8653204)]
COG0477	COG0845	BF2678	BF2678	Hypothetical protein {UniProtKB/TrEMBL:Q64SV1}	BF2368	BF2368	Probable ABC transporter permease	[TP0840-TP0965 (0.8653204)]
COG0477	COG0845	BF1413	BF1413	Putative permease {UniProtKB/TrEMBL:Q64WG2}	BF1872	BF1872	Periplasmic component of efflux system	[TP0840-TP0965 (0.8653204)]
COG0477	COG0845	BF0759	BF0759	Putative bicyclomycin resistance protein	BF3889	BF3889	Cation efflux system protein	[TP0840-TP0965 (0.8653204)]
COG0477	COG0845	BF3092	BF3092	Putative membrane transport protein	BF2368	BF2368	Probable ABC transporter permease	[TP0840-TP0965 (0.8653204)]
COG0477	COG0845	BF2248	BF2248	Putative membrane efflux protein	BF4038	BF4038	Putative hemolysin secretion protein	[TP0840-TP0965 (0.8653204)]
COG0477	COG0845	BF3935	BF3935	Putative major facilitator family transporter	BF2630	BF2630	Putative membrane protein	[TP0840-TP0965 (0.8653204)]
COG0477	COG0845	BF4384	BF4384	Xylose permease {UniProtKB/TrEMBL:Q64N15}	BF1872	BF1872	Periplasmic component of efflux system	[TP0840-TP0965 (0.8653204)]
COG0477	COG0845	BF2678	BF2678	Hypothetical protein {UniProtKB/TrEMBL:Q64SV1}	BF2630	BF2630	Putative membrane protein	[TP0840-TP0965 (0.8653204)]
COG0477	COG0845	BF4384	BF4384	Xylose permease {UniProtKB/TrEMBL:Q64N15}	BF3561	BF3561	Putative cation efflux system transmembrane	[TP0840-TP0965 (0.8653204)]
COG0477	COG0845	BF2263	BF2263	D-xylose-proton symporter	BF4522	BF4522	Component of multidrug efflux system	[TP0840-TP0965 (0.8653204)]
COG0477	COG0845	BF2248	BF2248	Putative membrane efflux protein	BF3721	BF3721	Cation efflux system protein	[TP0840-TP0965 (0.8653204)]
COG0477	COG0845	BF3309	BF3309	Sugar transporter {UniProtKB/TrEMBL:Q64R28}	BF0558	BF0558	Membrane fusion efflux protein	[TP0840-TP0965 (0.8653204)]
COG0477	COG0845	BF2248	BF2248	Putative membrane efflux protein	BF4522	BF4522	Component of multidrug efflux system	[TP0840-TP0965 (0.8653204)]
COG0477	COG0845	BF2263	BF2263	D-xylose-proton symporter	BF2183	BF2183	Cation efflux system protein CzcB	[TP0840-TP0965 (0.8653204)]
COG0477	COG0845	BF3935	BF3935	Putative major facilitator family transporter	BF3311	BF3311	Putative multidrug resistance protein	[TP0840-TP0965 (0.8653204)]
COG0477	COG0845	BF2678	BF2678	Hypothetical protein {UniProtKB/TrEMBL:Q64SV1}	BF4038	BF4038	Putative hemolysin secretion protein	[TP0840-TP0965 (0.8653204)]
COG0477	COG0845	BF1708	BF1708	Major facilitator family transporter	BF1872	BF1872	Periplasmic component of efflux system	[TP0840-TP0965 (0.8653204)]
COG0477	COG0845	BF0885	BF0885	Hexuronate transporter {UniProtKB/TrEMBL:Q64XZ0}	BF3362	BF3362	Transmembrane protein possibly involved in	[TP0840-TP0965 (0.8653204)]
COG0477	COG0845	BF3935	BF3935	Putative major facilitator family transporter	BF3110	BF3110	Acriflavine resistance protein A	[TP0840-TP0965 (0.8653204)]
COG0477	COG0845	BF0885	BF0885	Hexuronate transporter {UniProtKB/TrEMBL:Q64XZ0}	BF1872	BF1872	Periplasmic component of efflux system	[TP0840-TP0965 (0.8653204)]
COG0477	COG0845	BF1331	BF1331	Putative signal transducer	BF2368	BF2368	Probable ABC transporter permease	[TP0840-TP0965 (0.8653204)]
COG0477	COG0845	BF1708	BF1708	Major facilitator family transporter	BF2183	BF2183	Cation efflux system protein CzcB	[TP0840-TP0965 (0.8653204)]
COG0477	COG0845	BF0431	BF0431	Beta-lactamase induction signal transducer	BF3541	BF3541	Multidrug efflux protein	[TP0840-TP0965 (0.8653204)]
COG0477	COG0845	BF2678	BF2678	Hypothetical protein {UniProtKB/TrEMBL:Q64SV1}	BF0191	BF0191	AcrA/AcrE family multidrug resistance protein	[TP0840-TP0965 (0.8653204)]
COG0477	COG0845	BF2248	BF2248	Putative membrane efflux protein	BF1872	BF1872	Periplasmic component of efflux system	[TP0840-TP0965 (0.8653204)]
COG0477	COG0845	BF0885	BF0885	Hexuronate transporter {UniProtKB/TrEMBL:Q64XZ0}	BF4522	BF4522	Component of multidrug efflux system	[TP0840-TP0965 (0.8653204)]
COG0477	COG0845	BF1413	BF1413	Putative permease {UniProtKB/TrEMBL:Q64WG2}	BF3541	BF3541	Multidrug efflux protein	[TP0840-TP0965 (0.8653204)]
COG0477	COG0845	BF2248	BF2248	Putative membrane efflux protein	BF1595	BF1595	ABC transporter permease	[TP0840-TP0965 (0.8653204)]
COG0477	COG0845	BF1708	BF1708	Major facilitator family transporter	BF4522	BF4522	Component of multidrug efflux system	[TP0840-TP0965 (0.8653204)]
COG0477	COG0845	BF0938	BF0938	Xylose/H+ symporter {UniProtKB/TrEMBL:Q64XT8}	BF3561	BF3561	Putative cation efflux system transmembrane	[TP0840-TP0965 (0.8653204)]
COG0477	COG0845	BF2248	BF2248	Putative membrane efflux protein	BF0558	BF0558	Membrane fusion efflux protein	[TP0840-TP0965 (0.8653204)]
COG0477	COG0845	BF2248	BF2248	Putative membrane efflux protein	BF3362	BF3362	Transmembrane protein possibly involved in	[TP0840-TP0965 (0.8653204)]
COG0477	COG0845	BF1708	BF1708	Major facilitator family transporter	BF1497	BF1497	ABC transporter permease	[TP0840-TP0965 (0.8653204)]
COG0477	COG0845	BF0431	BF0431	Beta-lactamase induction signal transducer	BF2392	BF2392	Putative cation efflux pump	[TP0840-TP0965 (0.8653204)]
COG0477	COG0845	BF2290	BF2290	Putative macrolide efflux pump	BF2392	BF2392	Putative cation efflux pump	[TP0840-TP0965 (0.8653204)]
COG0477	COG0845	BF3309	BF3309	Sugar transporter {UniProtKB/TrEMBL:Q64R28}	BF1595	BF1595	ABC transporter permease	[TP0840-TP0965 (0.8653204)]
COG0477	COG0845	BF3935	BF3935	Putative major facilitator family transporter	BF4038	BF4038	Putative hemolysin secretion protein	[TP0840-TP0965 (0.8653204)]
COG0477	COG0845	BF1708	BF1708	Major facilitator family transporter	BF3362	BF3362	Transmembrane protein possibly involved in	[TP0840-TP0965 (0.8653204)]
COG0477	COG0845	BF1331	BF1331	Putative signal transducer	BF2630	BF2630	Putative membrane protein	[TP0840-TP0965 (0.8653204)]
COG0477	COG0845	BF3267	BF3267	Putative transmembrane transport protein	BF2368	BF2368	Probable ABC transporter permease	[TP0840-TP0965 (0.8653204)]
COG0477	COG0845	BF4245	BF4245	Major facilitator family transporter	BF3311	BF3311	Putative multidrug resistance protein	[TP0840-TP0965 (0.8653204)]
COG0477	COG0845	BF2290	BF2290	Putative macrolide efflux pump	BF3362	BF3362	Transmembrane protein possibly involved in	[TP0840-TP0965 (0.8653204)]
COG0477	COG0845	BF0759	BF0759	Putative bicyclomycin resistance protein	BF1595	BF1595	ABC transporter permease	[TP0840-TP0965 (0.8653204)]
COG0477	COG0845	BF4384	BF4384	Xylose permease {UniProtKB/TrEMBL:Q64N15}	BF3721	BF3721	Cation efflux system protein	[TP0840-TP0965 (0.8653204)]
COG0477	COG0845	BF0431	BF0431	Beta-lactamase induction signal transducer	BF2091	BF2091	Cation efflux system protein	[TP0840-TP0965 (0.8653204)]
COG0477	COG0845	BF2678	BF2678	Hypothetical protein {UniProtKB/TrEMBL:Q64SV1}	BF2392	BF2392	Putative cation efflux pump	[TP0840-TP0965 (0.8653204)]
COG0477	COG0845	BF3092	BF3092	Putative membrane transport protein	BF0684	BF0684	Putative membrane fusion protein	[TP0840-TP0965 (0.8653204)]
COG0477	COG0845	BF2290	BF2290	Putative macrolide efflux pump	BF2630	BF2630	Putative membrane protein	[TP0840-TP0965 (0.8653204)]
COG0477	COG0845	BF2263	BF2263	D-xylose-proton symporter	BF3721	BF3721	Cation efflux system protein	[TP0840-TP0965 (0.8653204)]
COG0477	COG0845	BF3309	BF3309	Sugar transporter {UniProtKB/TrEMBL:Q64R28}	BF2630	BF2630	Putative membrane protein	[TP0840-TP0965 (0.8653204)]
COG0477	COG0845	BF0759	BF0759	Putative bicyclomycin resistance protein	BF2498	BF2498	Putative membrane protein	[TP0840-TP0965 (0.8653204)]
COG0477	COG0845	BF4529	BF4529	Arabinose-proton symporter	BF4522	BF4522	Component of multidrug efflux system	[TP0840-TP0965 (0.8653204)]
COG0477	COG0845	BF2248	BF2248	Putative membrane efflux protein	BF3985	BF3985	Hypothetical protein {UniProtKB/TrEMBL:Q64P55}	[TP0840-TP0965 (0.8653204)]
COG0477	COG0845	BF2263	BF2263	D-xylose-proton symporter	BF3311	BF3311	Putative multidrug resistance protein	[TP0840-TP0965 (0.8653204)]
COG0477	COG0845	BF3267	BF3267	Putative transmembrane transport protein	BF3311	BF3311	Putative multidrug resistance protein	[TP0840-TP0965 (0.8653204)]
COG0477	COG0845	BF0938	BF0938	Xylose/H+ symporter {UniProtKB/TrEMBL:Q64XT8}	BF1595	BF1595	ABC transporter permease	[TP0840-TP0965 (0.8653204)]
COG0477	COG0845	BF1413	BF1413	Putative permease {UniProtKB/TrEMBL:Q64WG2}	BF3152	BF3152	Putative cation efflux system protein	[TP0840-TP0965 (0.8653204)]
COG0477	COG0845	BF4529	BF4529	Arabinose-proton symporter	BF0558	BF0558	Membrane fusion efflux protein	[TP0840-TP0965 (0.8653204)]
COG0477	COG0845	BF1915	BF1915	Probable transport protein	BF1497	BF1497	ABC transporter permease	[TP0840-TP0965 (0.8653204)]
COG0477	COG0845	BF1915	BF1915	Probable transport protein	BF4038	BF4038	Putative hemolysin secretion protein	[TP0840-TP0965 (0.8653204)]
COG0477	COG0845	BF2248	BF2248	Putative membrane efflux protein	BF2630	BF2630	Putative membrane protein	[TP0840-TP0965 (0.8653204)]
COG0477	COG0845	BF1915	BF1915	Probable transport protein	BF3721	BF3721	Cation efflux system protein	[TP0840-TP0965 (0.8653204)]
COG0477	COG0845	BF4529	BF4529	Arabinose-proton symporter	BF3311	BF3311	Putative multidrug resistance protein	[TP0840-TP0965 (0.8653204)]
COG0477	COG0845	BF2248	BF2248	Putative membrane efflux protein	BF2368	BF2368	Probable ABC transporter permease	[TP0840-TP0965 (0.8653204)]
COG0477	COG0845	BF2678	BF2678	Hypothetical protein {UniProtKB/TrEMBL:Q64SV1}	BF2183	BF2183	Cation efflux system protein CzcB	[TP0840-TP0965 (0.8653204)]
COG0477	COG0845	BF0431	BF0431	Beta-lactamase induction signal transducer	BF1497	BF1497	ABC transporter permease	[TP0840-TP0965 (0.8653204)]
COG0477	COG0845	BF1708	BF1708	Major facilitator family transporter	BF3541	BF3541	Multidrug efflux protein	[TP0840-TP0965 (0.8653204)]
COG0477	COG0845	BF3309	BF3309	Sugar transporter {UniProtKB/TrEMBL:Q64R28}	BF1872	BF1872	Periplasmic component of efflux system	[TP0840-TP0965 (0.8653204)]
COG0477	COG0845	BF0885	BF0885	Hexuronate transporter {UniProtKB/TrEMBL:Q64XZ0}	BF1595	BF1595	ABC transporter permease	[TP0840-TP0965 (0.8653204)]
COG0477	COG0845	BF0759	BF0759	Putative bicyclomycin resistance protein	BF3721	BF3721	Cation efflux system protein	[TP0840-TP0965 (0.8653204)]
COG0477	COG0845	BF0759	BF0759	Putative bicyclomycin resistance protein	BF4038	BF4038	Putative hemolysin secretion protein	[TP0840-TP0965 (0.8653204)]
COG0477	COG0845	BF0885	BF0885	Hexuronate transporter {UniProtKB/TrEMBL:Q64XZ0}	BF0191	BF0191	AcrA/AcrE family multidrug resistance protein	[TP0840-TP0965 (0.8653204)]
COG0477	COG0845	BF4245	BF4245	Major facilitator family transporter	BF0191	BF0191	AcrA/AcrE family multidrug resistance protein	[TP0840-TP0965 (0.8653204)]
COG0477	COG0845	BF1413	BF1413	Putative permease {UniProtKB/TrEMBL:Q64WG2}	BF1595	BF1595	ABC transporter permease	[TP0840-TP0965 (0.8653204)]
COG0477	COG0845	BF1915	BF1915	Probable transport protein	BF0684	BF0684	Putative membrane fusion protein	[TP0840-TP0965 (0.8653204)]
COG0477	COG0845	BF3935	BF3935	Putative major facilitator family transporter	BF0191	BF0191	AcrA/AcrE family multidrug resistance protein	[TP0840-TP0965 (0.8653204)]
COG0477	COG0845	BF3309	BF3309	Sugar transporter {UniProtKB/TrEMBL:Q64R28}	BF3985	BF3985	Hypothetical protein {UniProtKB/TrEMBL:Q64P55}	[TP0840-TP0965 (0.8653204)]
COG0477	COG0845	BF3935	BF3935	Putative major facilitator family transporter	BF1872	BF1872	Periplasmic component of efflux system	[TP0840-TP0965 (0.8653204)]
COG0477	COG0845	BF0759	BF0759	Putative bicyclomycin resistance protein	BF2630	BF2630	Putative membrane protein	[TP0840-TP0965 (0.8653204)]
COG0477	COG0845	BF1413	BF1413	Putative permease {UniProtKB/TrEMBL:Q64WG2}	BF4522	BF4522	Component of multidrug efflux system	[TP0840-TP0965 (0.8653204)]
COG0477	COG0845	BF3694	BF3694	Putative transport protein	BF2091	BF2091	Cation efflux system protein	[TP0840-TP0965 (0.8653204)]
COG0477	COG0845	BF4529	BF4529	Arabinose-proton symporter	BF2183	BF2183	Cation efflux system protein CzcB	[TP0840-TP0965 (0.8653204)]
COG0477	COG0845	BF2678	BF2678	Hypothetical protein {UniProtKB/TrEMBL:Q64SV1}	BF3985	BF3985	Hypothetical protein {UniProtKB/TrEMBL:Q64P55}	[TP0840-TP0965 (0.8653204)]
COG0477	COG0845	BF1413	BF1413	Putative permease {UniProtKB/TrEMBL:Q64WG2}	BF1497	BF1497	ABC transporter permease	[TP0840-TP0965 (0.8653204)]
COG0477	COG0845	BF3694	BF3694	Putative transport protein	BF4522	BF4522	Component of multidrug efflux system	[TP0840-TP0965 (0.8653204)]
COG0477	COG0845	BF0431	BF0431	Beta-lactamase induction signal transducer	BF0191	BF0191	AcrA/AcrE family multidrug resistance protein	[TP0840-TP0965 (0.8653204)]
COG0477	COG0845	BF1915	BF1915	Probable transport protein	BF3110	BF3110	Acriflavine resistance protein A	[TP0840-TP0965 (0.8653204)]
COG0477	COG0845	BF2678	BF2678	Hypothetical protein {UniProtKB/TrEMBL:Q64SV1}	BF3541	BF3541	Multidrug efflux protein	[TP0840-TP0965 (0.8653204)]
COG0477	COG0845	BF1331	BF1331	Putative signal transducer	BF1872	BF1872	Periplasmic component of efflux system	[TP0840-TP0965 (0.8653204)]
COG0477	COG0845	BF0885	BF0885	Hexuronate transporter {UniProtKB/TrEMBL:Q64XZ0}	BF3561	BF3561	Putative cation efflux system transmembrane	[TP0840-TP0965 (0.8653204)]
COG0477	COG0845	BF3694	BF3694	Putative transport protein	BF3152	BF3152	Putative cation efflux system protein	[TP0840-TP0965 (0.8653204)]
COG0477	COG0845	BF2678	BF2678	Hypothetical protein {UniProtKB/TrEMBL:Q64SV1}	BF3152	BF3152	Putative cation efflux system protein	[TP0840-TP0965 (0.8653204)]
COG0477	COG0845	BF0885	BF0885	Hexuronate transporter {UniProtKB/TrEMBL:Q64XZ0}	BF3311	BF3311	Putative multidrug resistance protein	[TP0840-TP0965 (0.8653204)]
COG0477	COG0845	BF3092	BF3092	Putative membrane transport protein	BF3152	BF3152	Putative cation efflux system protein	[TP0840-TP0965 (0.8653204)]
COG0477	COG0845	BF0759	BF0759	Putative bicyclomycin resistance protein	BF3561	BF3561	Putative cation efflux system transmembrane	[TP0840-TP0965 (0.8653204)]
COG0477	COG0845	BF1413	BF1413	Putative permease {UniProtKB/TrEMBL:Q64WG2}	BF2392	BF2392	Putative cation efflux pump	[TP0840-TP0965 (0.8653204)]
COG0477	COG0845	BF0759	BF0759	Putative bicyclomycin resistance protein	BF0684	BF0684	Putative membrane fusion protein	[TP0840-TP0965 (0.8653204)]
COG0477	COG0845	BF3935	BF3935	Putative major facilitator family transporter	BF2091	BF2091	Cation efflux system protein	[TP0840-TP0965 (0.8653204)]
COG0477	COG0845	BF3267	BF3267	Putative transmembrane transport protein	BF3152	BF3152	Putative cation efflux system protein	[TP0840-TP0965 (0.8653204)]
COG0477	COG0845	BF2263	BF2263	D-xylose-proton symporter	BF2630	BF2630	Putative membrane protein	[TP0840-TP0965 (0.8653204)]
COG0477	COG0845	BF1413	BF1413	Putative permease {UniProtKB/TrEMBL:Q64WG2}	BF2091	BF2091	Cation efflux system protein	[TP0840-TP0965 (0.8653204)]
COG0477	COG0845	BF3694	BF3694	Putative transport protein	BF0684	BF0684	Putative membrane fusion protein	[TP0840-TP0965 (0.8653204)]
COG0477	COG0845	BF2290	BF2290	Putative macrolide efflux pump	BF2183	BF2183	Cation efflux system protein CzcB	[TP0840-TP0965 (0.8653204)]
COG0477	COG0845	BF0431	BF0431	Beta-lactamase induction signal transducer	BF3152	BF3152	Putative cation efflux system protein	[TP0840-TP0965 (0.8653204)]
COG0477	COG0845	BF4384	BF4384	Xylose permease {UniProtKB/TrEMBL:Q64N15}	BF2183	BF2183	Cation efflux system protein CzcB	[TP0840-TP0965 (0.8653204)]
COG0477	COG0845	BF0431	BF0431	Beta-lactamase induction signal transducer	BF3561	BF3561	Putative cation efflux system transmembrane	[TP0840-TP0965 (0.8653204)]
COG0477	COG0845	BF3309	BF3309	Sugar transporter {UniProtKB/TrEMBL:Q64R28}	BF0684	BF0684	Putative membrane fusion protein	[TP0840-TP0965 (0.8653204)]
COG0477	COG0845	BF2263	BF2263	D-xylose-proton symporter	BF2368	BF2368	Probable ABC transporter permease	[TP0840-TP0965 (0.8653204)]
COG0477	COG0845	BF3935	BF3935	Putative major facilitator family transporter	BF4141	BF4141	Cation efflux system protein	[TP0840-TP0965 (0.8653204)]
COG0477	COG0845	BF0938	BF0938	Xylose/H+ symporter {UniProtKB/TrEMBL:Q64XT8}	BF4038	BF4038	Putative hemolysin secretion protein	[TP0840-TP0965 (0.8653204)]
COG0477	COG0845	BF2290	BF2290	Putative macrolide efflux pump	BF0191	BF0191	AcrA/AcrE family multidrug resistance protein	[TP0840-TP0965 (0.8653204)]
COG0477	COG0845	BF2678	BF2678	Hypothetical protein {UniProtKB/TrEMBL:Q64SV1}	BF3362	BF3362	Transmembrane protein possibly involved in	[TP0840-TP0965 (0.8653204)]
COG0477	COG0845	BF1413	BF1413	Putative permease {UniProtKB/TrEMBL:Q64WG2}	BF3721	BF3721	Cation efflux system protein	[TP0840-TP0965 (0.8653204)]
COG0477	COG0845	BF0938	BF0938	Xylose/H+ symporter {UniProtKB/TrEMBL:Q64XT8}	BF2392	BF2392	Putative cation efflux pump	[TP0840-TP0965 (0.8653204)]
COG0477	COG0845	BF1331	BF1331	Putative signal transducer	BF0684	BF0684	Putative membrane fusion protein	[TP0840-TP0965 (0.8653204)]
COG0477	COG0845	BF1708	BF1708	Major facilitator family transporter	BF3561	BF3561	Putative cation efflux system transmembrane	[TP0840-TP0965 (0.8653204)]
COG0477	COG0845	BF2263	BF2263	D-xylose-proton symporter	BF3561	BF3561	Putative cation efflux system transmembrane	[TP0840-TP0965 (0.8653204)]
COG0477	COG0845	BF3935	BF3935	Putative major facilitator family transporter	BF4522	BF4522	Component of multidrug efflux system	[TP0840-TP0965 (0.8653204)]
COG0477	COG0845	BF0431	BF0431	Beta-lactamase induction signal transducer	BF3889	BF3889	Cation efflux system protein	[TP0840-TP0965 (0.8653204)]
COG0477	COG0845	BF0938	BF0938	Xylose/H+ symporter {UniProtKB/TrEMBL:Q64XT8}	BF0684	BF0684	Putative membrane fusion protein	[TP0840-TP0965 (0.8653204)]
COG0477	COG0845	BF0759	BF0759	Putative bicyclomycin resistance protein	BF2392	BF2392	Putative cation efflux pump	[TP0840-TP0965 (0.8653204)]
COG0477	COG0845	BF1413	BF1413	Putative permease {UniProtKB/TrEMBL:Q64WG2}	BF0684	BF0684	Putative membrane fusion protein	[TP0840-TP0965 (0.8653204)]
COG0477	COG0845	BF3309	BF3309	Sugar transporter {UniProtKB/TrEMBL:Q64R28}	BF3362	BF3362	Transmembrane protein possibly involved in	[TP0840-TP0965 (0.8653204)]
COG0477	COG0845	BF3267	BF3267	Putative transmembrane transport protein	BF4522	BF4522	Component of multidrug efflux system	[TP0840-TP0965 (0.8653204)]
COG0477	COG0845	BF0938	BF0938	Xylose/H+ symporter {UniProtKB/TrEMBL:Q64XT8}	BF3152	BF3152	Putative cation efflux system protein	[TP0840-TP0965 (0.8653204)]
COG0477	COG0845	BF4529	BF4529	Arabinose-proton symporter	BF0684	BF0684	Putative membrane fusion protein	[TP0840-TP0965 (0.8653204)]
COG0477	COG0845	BF1915	BF1915	Probable transport protein	BF3541	BF3541	Multidrug efflux protein	[TP0840-TP0965 (0.8653204)]
COG0477	COG0845	BF0885	BF0885	Hexuronate transporter {UniProtKB/TrEMBL:Q64XZ0}	BF2630	BF2630	Putative membrane protein	[TP0840-TP0965 (0.8653204)]
COG0477	COG0845	BF3935	BF3935	Putative major facilitator family transporter	BF2183	BF2183	Cation efflux system protein CzcB	[TP0840-TP0965 (0.8653204)]
COG0477	COG0845	BF4245	BF4245	Major facilitator family transporter	BF1872	BF1872	Periplasmic component of efflux system	[TP0840-TP0965 (0.8653204)]
COG0477	COG0845	BF4384	BF4384	Xylose permease {UniProtKB/TrEMBL:Q64N15}	BF3889	BF3889	Cation efflux system protein	[TP0840-TP0965 (0.8653204)]
COG0477	COG0845	BF4245	BF4245	Major facilitator family transporter	BF3362	BF3362	Transmembrane protein possibly involved in	[TP0840-TP0965 (0.8653204)]
COG0477	COG0845	BF4384	BF4384	Xylose permease {UniProtKB/TrEMBL:Q64N15}	BF4141	BF4141	Cation efflux system protein	[TP0840-TP0965 (0.8653204)]
COG0477	COG0845	BF3092	BF3092	Putative membrane transport protein	BF3889	BF3889	Cation efflux system protein	[TP0840-TP0965 (0.8653204)]
COG0477	COG0845	BF1708	BF1708	Major facilitator family transporter	BF2368	BF2368	Probable ABC transporter permease	[TP0840-TP0965 (0.8653204)]
COG0477	COG0845	BF2678	BF2678	Hypothetical protein {UniProtKB/TrEMBL:Q64SV1}	BF1595	BF1595	ABC transporter permease	[TP0840-TP0965 (0.8653204)]
COG0477	COG0845	BF3694	BF3694	Putative transport protein	BF3110	BF3110	Acriflavine resistance protein A	[TP0840-TP0965 (0.8653204)]
COG0477	COG0845	BF3694	BF3694	Putative transport protein	BF4038	BF4038	Putative hemolysin secretion protein	[TP0840-TP0965 (0.8653204)]
COG0477	COG0845	BF3694	BF3694	Putative transport protein	BF3889	BF3889	Cation efflux system protein	[TP0840-TP0965 (0.8653204)]
COG0477	COG0845	BF2248	BF2248	Putative membrane efflux protein	BF1497	BF1497	ABC transporter permease	[TP0840-TP0965 (0.8653204)]
COG0477	COG0845	BF2678	BF2678	Hypothetical protein {UniProtKB/TrEMBL:Q64SV1}	BF1497	BF1497	ABC transporter permease	[TP0840-TP0965 (0.8653204)]
COG0477	COG0845	BF3267	BF3267	Putative transmembrane transport protein	BF3721	BF3721	Cation efflux system protein	[TP0840-TP0965 (0.8653204)]
COG0477	COG0845	BF0885	BF0885	Hexuronate transporter {UniProtKB/TrEMBL:Q64XZ0}	BF3110	BF3110	Acriflavine resistance protein A	[TP0840-TP0965 (0.8653204)]
COG0477	COG0845	BF0885	BF0885	Hexuronate transporter {UniProtKB/TrEMBL:Q64XZ0}	BF4141	BF4141	Cation efflux system protein	[TP0840-TP0965 (0.8653204)]
COG0477	COG0845	BF4529	BF4529	Arabinose-proton symporter	BF2091	BF2091	Cation efflux system protein	[TP0840-TP0965 (0.8653204)]
COG0477	COG0845	BF0885	BF0885	Hexuronate transporter {UniProtKB/TrEMBL:Q64XZ0}	BF1497	BF1497	ABC transporter permease	[TP0840-TP0965 (0.8653204)]
COG0477	COG0845	BF3309	BF3309	Sugar transporter {UniProtKB/TrEMBL:Q64R28}	BF1497	BF1497	ABC transporter permease	[TP0840-TP0965 (0.8653204)]
COG0477	COG0845	BF4384	BF4384	Xylose permease {UniProtKB/TrEMBL:Q64N15}	BF1595	BF1595	ABC transporter permease	[TP0840-TP0965 (0.8653204)]
COG0477	COG0845	BF1413	BF1413	Putative permease {UniProtKB/TrEMBL:Q64WG2}	BF3561	BF3561	Putative cation efflux system transmembrane	[TP0840-TP0965 (0.8653204)]
COG0477	COG0845	BF3267	BF3267	Putative transmembrane transport protein	BF4141	BF4141	Cation efflux system protein	[TP0840-TP0965 (0.8653204)]
COG0477	COG0845	BF3694	BF3694	Putative transport protein	BF3362	BF3362	Transmembrane protein possibly involved in	[TP0840-TP0965 (0.8653204)]
COG0477	COG0845	BF3309	BF3309	Sugar transporter {UniProtKB/TrEMBL:Q64R28}	BF3561	BF3561	Putative cation efflux system transmembrane	[TP0840-TP0965 (0.8653204)]
COG0477	COG0845	BF3267	BF3267	Putative transmembrane transport protein	BF2498	BF2498	Putative membrane protein	[TP0840-TP0965 (0.8653204)]
COG0477	COG0845	BF1413	BF1413	Putative permease {UniProtKB/TrEMBL:Q64WG2}	BF3889	BF3889	Cation efflux system protein	[TP0840-TP0965 (0.8653204)]
COG0477	COG0845	BF1331	BF1331	Putative signal transducer	BF3541	BF3541	Multidrug efflux protein	[TP0840-TP0965 (0.8653204)]
COG0477	COG0845	BF4245	BF4245	Major facilitator family transporter	BF3889	BF3889	Cation efflux system protein	[TP0840-TP0965 (0.8653204)]
COG0477	COG0845	BF0431	BF0431	Beta-lactamase induction signal transducer	BF3362	BF3362	Transmembrane protein possibly involved in	[TP0840-TP0965 (0.8653204)]
COG0477	COG0845	BF4245	BF4245	Major facilitator family transporter	BF4141	BF4141	Cation efflux system protein	[TP0840-TP0965 (0.8653204)]
COG0477	COG0845	BF2290	BF2290	Putative macrolide efflux pump	BF3985	BF3985	Hypothetical protein {UniProtKB/TrEMBL:Q64P55}	[TP0840-TP0965 (0.8653204)]
COG0477	COG0845	BF2290	BF2290	Putative macrolide efflux pump	BF3110	BF3110	Acriflavine resistance protein A	[TP0840-TP0965 (0.8653204)]
COG0477	COG0845	BF2248	BF2248	Putative membrane efflux protein	BF3152	BF3152	Putative cation efflux system protein	[TP0840-TP0965 (0.8653204)]
COG0477	COG0845	BF1331	BF1331	Putative signal transducer	BF4522	BF4522	Component of multidrug efflux system	[TP0840-TP0965 (0.8653204)]
COG0477	COG0845	BF2290	BF2290	Putative macrolide efflux pump	BF3311	BF3311	Putative multidrug resistance protein	[TP0840-TP0965 (0.8653204)]
COG0477	COG0845	BF0885	BF0885	Hexuronate transporter {UniProtKB/TrEMBL:Q64XZ0}	BF3152	BF3152	Putative cation efflux system protein	[TP0840-TP0965 (0.8653204)]
COG0477	COG0845	BF3309	BF3309	Sugar transporter {UniProtKB/TrEMBL:Q64R28}	BF3311	BF3311	Putative multidrug resistance protein	[TP0840-TP0965 (0.8653204)]
COG0477	COG0845	BF3694	BF3694	Putative transport protein	BF1497	BF1497	ABC transporter permease	[TP0840-TP0965 (0.8653204)]
COG0477	COG0845	BF2678	BF2678	Hypothetical protein {UniProtKB/TrEMBL:Q64SV1}	BF3561	BF3561	Putative cation efflux system transmembrane	[TP0840-TP0965 (0.8653204)]
COG0477	COG0845	BF4529	BF4529	Arabinose-proton symporter	BF2368	BF2368	Probable ABC transporter permease	[TP0840-TP0965 (0.8653204)]
COG0477	COG0845	BF0938	BF0938	Xylose/H+ symporter {UniProtKB/TrEMBL:Q64XT8}	BF2498	BF2498	Putative membrane protein	[TP0840-TP0965 (0.8653204)]
COG0477	COG0845	BF2263	BF2263	D-xylose-proton symporter	BF3152	BF3152	Putative cation efflux system protein	[TP0840-TP0965 (0.8653204)]
COG0477	COG0845	BF1915	BF1915	Probable transport protein	BF2368	BF2368	Probable ABC transporter permease	[TP0840-TP0965 (0.8653204)]
COG0477	COG0845	BF1331	BF1331	Putative signal transducer	BF3110	BF3110	Acriflavine resistance protein A	[TP0840-TP0965 (0.8653204)]
COG0477	COG0845	BF3092	BF3092	Putative membrane transport protein	BF3721	BF3721	Cation efflux system protein	[TP0840-TP0965 (0.8653204)]
COG0477	COG0845	BF3694	BF3694	Putative transport protein	BF1872	BF1872	Periplasmic component of efflux system	[TP0840-TP0965 (0.8653204)]
COG0477	COG0845	BF1413	BF1413	Putative permease {UniProtKB/TrEMBL:Q64WG2}	BF0191	BF0191	AcrA/AcrE family multidrug resistance protein	[TP0840-TP0965 (0.8653204)]
COG0477	COG0845	BF3935	BF3935	Putative major facilitator family transporter	BF2392	BF2392	Putative cation efflux pump	[TP0840-TP0965 (0.8653204)]
COG0477	COG0845	BF4245	BF4245	Major facilitator family transporter	BF3110	BF3110	Acriflavine resistance protein A	[TP0840-TP0965 (0.8653204)]
COG0477	COG0845	BF2678	BF2678	Hypothetical protein {UniProtKB/TrEMBL:Q64SV1}	BF0558	BF0558	Membrane fusion efflux protein	[TP0840-TP0965 (0.8653204)]
COG0477	COG0845	BF1413	BF1413	Putative permease {UniProtKB/TrEMBL:Q64WG2}	BF3362	BF3362	Transmembrane protein possibly involved in	[TP0840-TP0965 (0.8653204)]
COG0477	COG0845	BF1915	BF1915	Probable transport protein	BF3152	BF3152	Putative cation efflux system protein	[TP0840-TP0965 (0.8653204)]
COG0477	COG0845	BF0885	BF0885	Hexuronate transporter {UniProtKB/TrEMBL:Q64XZ0}	BF2368	BF2368	Probable ABC transporter permease	[TP0840-TP0965 (0.8653204)]
COG0477	COG0845	BF0938	BF0938	Xylose/H+ symporter {UniProtKB/TrEMBL:Q64XT8}	BF2091	BF2091	Cation efflux system protein	[TP0840-TP0965 (0.8653204)]
COG0477	COG0845	BF2290	BF2290	Putative macrolide efflux pump	BF4141	BF4141	Cation efflux system protein	[TP0840-TP0965 (0.8653204)]
COG0477	COG0845	BF2290	BF2290	Putative macrolide efflux pump	BF2368	BF2368	Probable ABC transporter permease	[TP0840-TP0965 (0.8653204)]
COG0477	COG0845	BF2263	BF2263	D-xylose-proton symporter	BF2498	BF2498	Putative membrane protein	[TP0840-TP0965 (0.8653204)]
COG0477	COG0845	BF1708	BF1708	Major facilitator family transporter	BF2498	BF2498	Putative membrane protein	[TP0840-TP0965 (0.8653204)]
COG0477	COG0845	BF0938	BF0938	Xylose/H+ symporter {UniProtKB/TrEMBL:Q64XT8}	BF3985	BF3985	Hypothetical protein {UniProtKB/TrEMBL:Q64P55}	[TP0840-TP0965 (0.8653204)]
COG0477	COG0845	BF4245	BF4245	Major facilitator family transporter	BF2392	BF2392	Putative cation efflux pump	[TP0840-TP0965 (0.8653204)]
COG0477	COG0845	BF3267	BF3267	Putative transmembrane transport protein	BF2091	BF2091	Cation efflux system protein	[TP0840-TP0965 (0.8653204)]
COG0477	COG0845	BF3694	BF3694	Putative transport protein	BF2368	BF2368	Probable ABC transporter permease	[TP0840-TP0965 (0.8653204)]
COG0477	COG0845	BF4245	BF4245	Major facilitator family transporter	BF0684	BF0684	Putative membrane fusion protein	[TP0840-TP0965 (0.8653204)]
COG0477	COG0845	BF4384	BF4384	Xylose permease {UniProtKB/TrEMBL:Q64N15}	BF2630	BF2630	Putative membrane protein	[TP0840-TP0965 (0.8653204)]
COG0477	COG0845	BF2248	BF2248	Putative membrane efflux protein	BF0191	BF0191	AcrA/AcrE family multidrug resistance protein	[TP0840-TP0965 (0.8653204)]
COG0477	COG0845	BF2248	BF2248	Putative membrane efflux protein	BF2498	BF2498	Putative membrane protein	[TP0840-TP0965 (0.8653204)]
COG0477	COG0845	BF3092	BF3092	Putative membrane transport protein	BF0558	BF0558	Membrane fusion efflux protein	[TP0840-TP0965 (0.8653204)]
COG0477	COG0845	BF1331	BF1331	Putative signal transducer	BF2392	BF2392	Putative cation efflux pump	[TP0840-TP0965 (0.8653204)]
COG0477	COG0845	BF2248	BF2248	Putative membrane efflux protein	BF3541	BF3541	Multidrug efflux protein	[TP0840-TP0965 (0.8653204)]
COG0477	COG0845	BF0431	BF0431	Beta-lactamase induction signal transducer	BF3721	BF3721	Cation efflux system protein	[TP0840-TP0965 (0.8653204)]
COG0477	COG0845	BF1331	BF1331	Putative signal transducer	BF3362	BF3362	Transmembrane protein possibly involved in	[TP0840-TP0965 (0.8653204)]
COG0477	COG0845	BF0431	BF0431	Beta-lactamase induction signal transducer	BF0558	BF0558	Membrane fusion efflux protein	[TP0840-TP0965 (0.8653204)]
COG0477	COG0845	BF3309	BF3309	Sugar transporter {UniProtKB/TrEMBL:Q64R28}	BF4038	BF4038	Putative hemolysin secretion protein	[TP0840-TP0965 (0.8653204)]
COG0477	COG0845	BF3092	BF3092	Putative membrane transport protein	BF1497	BF1497	ABC transporter permease	[TP0840-TP0965 (0.8653204)]
COG0477	COG0845	BF2678	BF2678	Hypothetical protein {UniProtKB/TrEMBL:Q64SV1}	BF4141	BF4141	Cation efflux system protein	[TP0840-TP0965 (0.8653204)]
COG0477	COG0845	BF3309	BF3309	Sugar transporter {UniProtKB/TrEMBL:Q64R28}	BF3541	BF3541	Multidrug efflux protein	[TP0840-TP0965 (0.8653204)]
COG0477	COG0845	BF3267	BF3267	Putative transmembrane transport protein	BF3110	BF3110	Acriflavine resistance protein A	[TP0840-TP0965 (0.8653204)]
COG0477	COG0845	BF0938	BF0938	Xylose/H+ symporter {UniProtKB/TrEMBL:Q64XT8}	BF3721	BF3721	Cation efflux system protein	[TP0840-TP0965 (0.8653204)]
COG0477	COG0845	BF1708	BF1708	Major facilitator family transporter	BF3985	BF3985	Hypothetical protein {UniProtKB/TrEMBL:Q64P55}	[TP0840-TP0965 (0.8653204)]
COG0477	COG0845	BF4529	BF4529	Arabinose-proton symporter	BF4141	BF4141	Cation efflux system protein	[TP0840-TP0965 (0.8653204)]
COG0477	COG0845	BF4245	BF4245	Major facilitator family transporter	BF3152	BF3152	Putative cation efflux system protein	[TP0840-TP0965 (0.8653204)]
COG0477	COG0845	BF2263	BF2263	D-xylose-proton symporter	BF3362	BF3362	Transmembrane protein possibly involved in	[TP0840-TP0965 (0.8653204)]
COG0477	COG0845	BF3092	BF3092	Putative membrane transport protein	BF2630	BF2630	Putative membrane protein	[TP0840-TP0965 (0.8653204)]
COG0477	COG0845	BF2290	BF2290	Putative macrolide efflux pump	BF0684	BF0684	Putative membrane fusion protein	[TP0840-TP0965 (0.8653204)]
COG0477	COG0845	BF4529	BF4529	Arabinose-proton symporter	BF3985	BF3985	Hypothetical protein {UniProtKB/TrEMBL:Q64P55}	[TP0840-TP0965 (0.8653204)]
COG0477	COG0845	BF2263	BF2263	D-xylose-proton symporter	BF3985	BF3985	Hypothetical protein {UniProtKB/TrEMBL:Q64P55}	[TP0840-TP0965 (0.8653204)]
COG0477	COG0845	BF4529	BF4529	Arabinose-proton symporter	BF3561	BF3561	Putative cation efflux system transmembrane	[TP0840-TP0965 (0.8653204)]
COG0477	COG0845	BF1708	BF1708	Major facilitator family transporter	BF4038	BF4038	Putative hemolysin secretion protein	[TP0840-TP0965 (0.8653204)]
COG0477	COG0845	BF4529	BF4529	Arabinose-proton symporter	BF4038	BF4038	Putative hemolysin secretion protein	[TP0840-TP0965 (0.8653204)]
COG0477	COG0845	BF4529	BF4529	Arabinose-proton symporter	BF3541	BF3541	Multidrug efflux protein	[TP0840-TP0965 (0.8653204)]
COG0477	COG0845	BF0938	BF0938	Xylose/H+ symporter {UniProtKB/TrEMBL:Q64XT8}	BF1872	BF1872	Periplasmic component of efflux system	[TP0840-TP0965 (0.8653204)]
COG0477	COG0845	BF3267	BF3267	Putative transmembrane transport protein	BF0684	BF0684	Putative membrane fusion protein	[TP0840-TP0965 (0.8653204)]
COG0477	COG0845	BF1708	BF1708	Major facilitator family transporter	BF3311	BF3311	Putative multidrug resistance protein	[TP0840-TP0965 (0.8653204)]
COG0477	COG0845	BF2678	BF2678	Hypothetical protein {UniProtKB/TrEMBL:Q64SV1}	BF3889	BF3889	Cation efflux system protein	[TP0840-TP0965 (0.8653204)]
COG0477	COG0845	BF1413	BF1413	Putative permease {UniProtKB/TrEMBL:Q64WG2}	BF0558	BF0558	Membrane fusion efflux protein	[TP0840-TP0965 (0.8653204)]
COG0477	COG0845	BF1413	BF1413	Putative permease {UniProtKB/TrEMBL:Q64WG2}	BF4038	BF4038	Putative hemolysin secretion protein	[TP0840-TP0965 (0.8653204)]
COG0477	COG0845	BF1915	BF1915	Probable transport protein	BF0191	BF0191	AcrA/AcrE family multidrug resistance protein	[TP0840-TP0965 (0.8653204)]
COG0477	COG0845	BF1413	BF1413	Putative permease {UniProtKB/TrEMBL:Q64WG2}	BF3985	BF3985	Hypothetical protein {UniProtKB/TrEMBL:Q64P55}	[TP0840-TP0965 (0.8653204)]
COG0477	COG0845	BF4529	BF4529	Arabinose-proton symporter	BF2498	BF2498	Putative membrane protein	[TP0840-TP0965 (0.8653204)]
COG0477	COG0845	BF0759	BF0759	Putative bicyclomycin resistance protein	BF2091	BF2091	Cation efflux system protein	[TP0840-TP0965 (0.8653204)]
COG0477	COG0845	BF3935	BF3935	Putative major facilitator family transporter	BF1497	BF1497	ABC transporter permease	[TP0840-TP0965 (0.8653204)]
COG0477	COG0845	BF0431	BF0431	Beta-lactamase induction signal transducer	BF3110	BF3110	Acriflavine resistance protein A	[TP0840-TP0965 (0.8653204)]
COG0477	COG0845	BF3092	BF3092	Putative membrane transport protein	BF0191	BF0191	AcrA/AcrE family multidrug resistance protein	[TP0840-TP0965 (0.8653204)]
COG0477	COG0845	BF1331	BF1331	Putative signal transducer	BF1497	BF1497	ABC transporter permease	[TP0840-TP0965 (0.8653204)]
COG0477	COG0845	BF0938	BF0938	Xylose/H+ symporter {UniProtKB/TrEMBL:Q64XT8}	BF0558	BF0558	Membrane fusion efflux protein	[TP0840-TP0965 (0.8653204)]
COG0477	COG0845	BF0938	BF0938	Xylose/H+ symporter {UniProtKB/TrEMBL:Q64XT8}	BF3311	BF3311	Putative multidrug resistance protein	[TP0840-TP0965 (0.8653204)]
COG0477	COG0845	BF2263	BF2263	D-xylose-proton symporter	BF4141	BF4141	Cation efflux system protein	[TP0840-TP0965 (0.8653204)]
COG0477	COG0845	BF2678	BF2678	Hypothetical protein {UniProtKB/TrEMBL:Q64SV1}	BF3721	BF3721	Cation efflux system protein	[TP0840-TP0965 (0.8653204)]
COG0477	COG0845	BF4384	BF4384	Xylose permease {UniProtKB/TrEMBL:Q64N15}	BF1497	BF1497	ABC transporter permease	[TP0840-TP0965 (0.8653204)]
COG0477	COG0845	BF2263	BF2263	D-xylose-proton symporter	BF3541	BF3541	Multidrug efflux protein	[TP0840-TP0965 (0.8653204)]
COG0477	COG0845	BF3092	BF3092	Putative membrane transport protein	BF3110	BF3110	Acriflavine resistance protein A	[TP0840-TP0965 (0.8653204)]
COG0477	COG0845	BF3092	BF3092	Putative membrane transport protein	BF1872	BF1872	Periplasmic component of efflux system	[TP0840-TP0965 (0.8653204)]
COG0477	COG0845	BF0938	BF0938	Xylose/H+ symporter {UniProtKB/TrEMBL:Q64XT8}	BF2630	BF2630	Putative membrane protein	[TP0840-TP0965 (0.8653204)]
COG0477	COG0845	BF3092	BF3092	Putative membrane transport protein	BF3561	BF3561	Putative cation efflux system transmembrane	[TP0840-TP0965 (0.8653204)]
COG0477	COG0845	BF1915	BF1915	Probable transport protein	BF2183	BF2183	Cation efflux system protein CzcB	[TP0840-TP0965 (0.8653204)]
COG0477	COG0845	BF2290	BF2290	Putative macrolide efflux pump	BF3561	BF3561	Putative cation efflux system transmembrane	[TP0840-TP0965 (0.8653204)]
COG0477	COG0845	BF2290	BF2290	Putative macrolide efflux pump	BF1497	BF1497	ABC transporter permease	[TP0840-TP0965 (0.8653204)]
COG0477	COG0845	BF3092	BF3092	Putative membrane transport protein	BF2091	BF2091	Cation efflux system protein	[TP0840-TP0965 (0.8653204)]
COG0477	COG0845	BF1413	BF1413	Putative permease {UniProtKB/TrEMBL:Q64WG2}	BF3110	BF3110	Acriflavine resistance protein A	[TP0840-TP0965 (0.8653204)]
COG0477	COG0845	BF2248	BF2248	Putative membrane efflux protein	BF0684	BF0684	Putative membrane fusion protein	[TP0840-TP0965 (0.8653204)]
COG0477	COG0845	BF1915	BF1915	Probable transport protein	BF2392	BF2392	Putative cation efflux pump	[TP0840-TP0965 (0.8653204)]
COG0477	COG0845	BF3092	BF3092	Putative membrane transport protein	BF4522	BF4522	Component of multidrug efflux system	[TP0840-TP0965 (0.8653204)]
COG0477	COG0845	BF4245	BF4245	Major facilitator family transporter	BF3541	BF3541	Multidrug efflux protein	[TP0840-TP0965 (0.8653204)]
COG0477	COG0845	BF4245	BF4245	Major facilitator family transporter	BF3721	BF3721	Cation efflux system protein	[TP0840-TP0965 (0.8653204)]
COG0477	COG0845	BF3935	BF3935	Putative major facilitator family transporter	BF3561	BF3561	Putative cation efflux system transmembrane	[TP0840-TP0965 (0.8653204)]
COG0477	COG0845	BF3267	BF3267	Putative transmembrane transport protein	BF2183	BF2183	Cation efflux system protein CzcB	[TP0840-TP0965 (0.8653204)]
COG0477	COG0845	BF0759	BF0759	Putative bicyclomycin resistance protein	BF1872	BF1872	Periplasmic component of efflux system	[TP0840-TP0965 (0.8653204)]
COG0477	COG0845	BF1708	BF1708	Major facilitator family transporter	BF2091	BF2091	Cation efflux system protein	[TP0840-TP0965 (0.8653204)]
COG0477	COG0845	BF3267	BF3267	Putative transmembrane transport protein	BF1872	BF1872	Periplasmic component of efflux system	[TP0840-TP0965 (0.8653204)]
COG0477	COG0845	BF1708	BF1708	Major facilitator family transporter	BF3152	BF3152	Putative cation efflux system protein	[TP0840-TP0965 (0.8653204)]
COG0477	COG0845	BF4245	BF4245	Major facilitator family transporter	BF2183	BF2183	Cation efflux system protein CzcB	[TP0840-TP0965 (0.8653204)]
COG0477	COG0845	BF0431	BF0431	Beta-lactamase induction signal transducer	BF4141	BF4141	Cation efflux system protein	[TP0840-TP0965 (0.8653204)]
COG0477	COG0845	BF2678	BF2678	Hypothetical protein {UniProtKB/TrEMBL:Q64SV1}	BF4522	BF4522	Component of multidrug efflux system	[TP0840-TP0965 (0.8653204)]
COG0477	COG0845	BF4529	BF4529	Arabinose-proton symporter	BF2392	BF2392	Putative cation efflux pump	[TP0840-TP0965 (0.8653204)]
COG0477	COG0845	BF3935	BF3935	Putative major facilitator family transporter	BF0558	BF0558	Membrane fusion efflux protein	[TP0840-TP0965 (0.8653204)]
COG0477	COG0845	BF0885	BF0885	Hexuronate transporter {UniProtKB/TrEMBL:Q64XZ0}	BF2183	BF2183	Cation efflux system protein CzcB	[TP0840-TP0965 (0.8653204)]
COG0477	COG0845	BF3309	BF3309	Sugar transporter {UniProtKB/TrEMBL:Q64R28}	BF2392	BF2392	Putative cation efflux pump	[TP0840-TP0965 (0.8653204)]
COG0477	COG0845	BF0938	BF0938	Xylose/H+ symporter {UniProtKB/TrEMBL:Q64XT8}	BF0191	BF0191	AcrA/AcrE family multidrug resistance protein	[TP0840-TP0965 (0.8653204)]
COG0477	COG0845	BF1413	BF1413	Putative permease {UniProtKB/TrEMBL:Q64WG2}	BF2630	BF2630	Putative membrane protein	[TP0840-TP0965 (0.8653204)]
COG0477	COG0845	BF1708	BF1708	Major facilitator family transporter	BF3110	BF3110	Acriflavine resistance protein A	[TP0840-TP0965 (0.8653204)]
COG0477	COG0845	BF2248	BF2248	Putative membrane efflux protein	BF3110	BF3110	Acriflavine resistance protein A	[TP0840-TP0965 (0.8653204)]
COG0477	COG0845	BF4384	BF4384	Xylose permease {UniProtKB/TrEMBL:Q64N15}	BF2392	BF2392	Putative cation efflux pump	[TP0840-TP0965 (0.8653204)]
COG0477	COG0845	BF3309	BF3309	Sugar transporter {UniProtKB/TrEMBL:Q64R28}	BF3721	BF3721	Cation efflux system protein	[TP0840-TP0965 (0.8653204)]
COG0477	COG0845	BF1915	BF1915	Probable transport protein	BF4141	BF4141	Cation efflux system protein	[TP0840-TP0965 (0.8653204)]
COG0477	COG0845	BF0759	BF0759	Putative bicyclomycin resistance protein	BF3362	BF3362	Transmembrane protein possibly involved in	[TP0840-TP0965 (0.8653204)]
COG0477	COG0845	BF3092	BF3092	Putative membrane transport protein	BF2498	BF2498	Putative membrane protein	[TP0840-TP0965 (0.8653204)]
COG0477	COG0845	BF0759	BF0759	Putative bicyclomycin resistance protein	BF3311	BF3311	Putative multidrug resistance protein	[TP0840-TP0965 (0.8653204)]
COG0477	COG0845	BF2263	BF2263	D-xylose-proton symporter	BF2091	BF2091	Cation efflux system protein	[TP0840-TP0965 (0.8653204)]
COG0477	COG0845	BF0759	BF0759	Putative bicyclomycin resistance protein	BF3985	BF3985	Hypothetical protein {UniProtKB/TrEMBL:Q64P55}	[TP0840-TP0965 (0.8653204)]
COG0477	COG0845	BF2678	BF2678	Hypothetical protein {UniProtKB/TrEMBL:Q64SV1}	BF2498	BF2498	Putative membrane protein	[TP0840-TP0965 (0.8653204)]
COG0477	COG0845	BF3694	BF3694	Putative transport protein	BF4141	BF4141	Cation efflux system protein	[TP0840-TP0965 (0.8653204)]
COG0477	COG0845	BF3267	BF3267	Putative transmembrane transport protein	BF3541	BF3541	Multidrug efflux protein	[TP0840-TP0965 (0.8653204)]
COG0477	COG0845	BF3309	BF3309	Sugar transporter {UniProtKB/TrEMBL:Q64R28}	BF2091	BF2091	Cation efflux system protein	[TP0840-TP0965 (0.8653204)]
COG0477	COG0845	BF0938	BF0938	Xylose/H+ symporter {UniProtKB/TrEMBL:Q64XT8}	BF2368	BF2368	Probable ABC transporter permease	[TP0840-TP0965 (0.8653204)]
COG0477	COG0845	BF3309	BF3309	Sugar transporter {UniProtKB/TrEMBL:Q64R28}	BF2368	BF2368	Probable ABC transporter permease	[TP0840-TP0965 (0.8653204)]
COG0477	COG0845	BF3309	BF3309	Sugar transporter {UniProtKB/TrEMBL:Q64R28}	BF3110	BF3110	Acriflavine resistance protein A	[TP0840-TP0965 (0.8653204)]
COG0477	COG0845	BF1331	BF1331	Putative signal transducer	BF3561	BF3561	Putative cation efflux system transmembrane	[TP0840-TP0965 (0.8653204)]
COG0477	COG0845	BF4384	BF4384	Xylose permease {UniProtKB/TrEMBL:Q64N15}	BF3541	BF3541	Multidrug efflux protein	[TP0840-TP0965 (0.8653204)]
COG0477	COG0845	BF1915	BF1915	Probable transport protein	BF3561	BF3561	Putative cation efflux system transmembrane	[TP0840-TP0965 (0.8653204)]
COG0477	COG0845	BF1708	BF1708	Major facilitator family transporter	BF0558	BF0558	Membrane fusion efflux protein	[TP0840-TP0965 (0.8653204)]
COG0477	COG0845	BF1413	BF1413	Putative permease {UniProtKB/TrEMBL:Q64WG2}	BF2368	BF2368	Probable ABC transporter permease	[TP0840-TP0965 (0.8653204)]
COG0477	COG0845	BF1331	BF1331	Putative signal transducer	BF4141	BF4141	Cation efflux system protein	[TP0840-TP0965 (0.8653204)]
COG0477	COG0845	BF2290	BF2290	Putative macrolide efflux pump	BF1595	BF1595	ABC transporter permease	[TP0840-TP0965 (0.8653204)]
COG0477	COG0845	BF3694	BF3694	Putative transport protein	BF3721	BF3721	Cation efflux system protein	[TP0840-TP0965 (0.8653204)]
COG0477	COG0845	BF2678	BF2678	Hypothetical protein {UniProtKB/TrEMBL:Q64SV1}	BF0684	BF0684	Putative membrane fusion protein	[TP0840-TP0965 (0.8653204)]
COG0477	COG0845	BF3267	BF3267	Putative transmembrane transport protein	BF0558	BF0558	Membrane fusion efflux protein	[TP0840-TP0965 (0.8653204)]
COG0477	COG0845	BF0431	BF0431	Beta-lactamase induction signal transducer	BF0684	BF0684	Putative membrane fusion protein	[TP0840-TP0965 (0.8653204)]
COG0477	COG0845	BF4245	BF4245	Major facilitator family transporter	BF0558	BF0558	Membrane fusion efflux protein	[TP0840-TP0965 (0.8653204)]
COG0477	COG0845	BF1708	BF1708	Major facilitator family transporter	BF2630	BF2630	Putative membrane protein	[TP0840-TP0965 (0.8653204)]
COG0477	COG0845	BF2263	BF2263	D-xylose-proton symporter	BF3889	BF3889	Cation efflux system protein	[TP0840-TP0965 (0.8653204)]
COG0477	COG0845	BF0938	BF0938	Xylose/H+ symporter {UniProtKB/TrEMBL:Q64XT8}	BF4522	BF4522	Component of multidrug efflux system	[TP0840-TP0965 (0.8653204)]
COG0477	COG0845	BF3092	BF3092	Putative membrane transport protein	BF2392	BF2392	Putative cation efflux pump	[TP0840-TP0965 (0.8653204)]
COG0477	COG0845	BF1915	BF1915	Probable transport protein	BF2091	BF2091	Cation efflux system protein	[TP0840-TP0965 (0.8653204)]
COG0477	COG0845	BF1331	BF1331	Putative signal transducer	BF0558	BF0558	Membrane fusion efflux protein	[TP0840-TP0965 (0.8653204)]
COG0477	COG0845	BF2290	BF2290	Putative macrolide efflux pump	BF4522	BF4522	Component of multidrug efflux system	[TP0840-TP0965 (0.8653204)]
COG0477	COG0845	BF4245	BF4245	Major facilitator family transporter	BF2630	BF2630	Putative membrane protein	[TP0840-TP0965 (0.8653204)]
COG0477	COG0845	BF0759	BF0759	Putative bicyclomycin resistance protein	BF1497	BF1497	ABC transporter permease	[TP0840-TP0965 (0.8653204)]
COG0477	COG0845	BF3309	BF3309	Sugar transporter {UniProtKB/TrEMBL:Q64R28}	BF2498	BF2498	Putative membrane protein	[TP0840-TP0965 (0.8653204)]
COG0477	COG0845	BF4245	BF4245	Major facilitator family transporter	BF1497	BF1497	ABC transporter permease	[TP0840-TP0965 (0.8653204)]
COG0477	COG0845	BF4384	BF4384	Xylose permease {UniProtKB/TrEMBL:Q64N15}	BF0191	BF0191	AcrA/AcrE family multidrug resistance protein	[TP0840-TP0965 (0.8653204)]
COG0477	COG0845	BF0759	BF0759	Putative bicyclomycin resistance protein	BF4522	BF4522	Component of multidrug efflux system	[TP0840-TP0965 (0.8653204)]
COG0477	COG0845	BF3935	BF3935	Putative major facilitator family transporter	BF0684	BF0684	Putative membrane fusion protein	[TP0840-TP0965 (0.8653204)]
COG0477	COG0845	BF4384	BF4384	Xylose permease {UniProtKB/TrEMBL:Q64N15}	BF2498	BF2498	Putative membrane protein	[TP0840-TP0965 (0.8653204)]
COG0477	COG0845	BF1915	BF1915	Probable transport protein	BF2630	BF2630	Putative membrane protein	[TP0840-TP0965 (0.8653204)]
COG0477	COG0845	BF3694	BF3694	Putative transport protein	BF3985	BF3985	Hypothetical protein {UniProtKB/TrEMBL:Q64P55}	[TP0840-TP0965 (0.8653204)]
COG0477	COG0845	BF0431	BF0431	Beta-lactamase induction signal transducer	BF1872	BF1872	Periplasmic component of efflux system	[TP0840-TP0965 (0.8653204)]
COG0477	COG0845	BF4384	BF4384	Xylose permease {UniProtKB/TrEMBL:Q64N15}	BF2368	BF2368	Probable ABC transporter permease	[TP0840-TP0965 (0.8653204)]
COG0477	COG0845	BF0938	BF0938	Xylose/H+ symporter {UniProtKB/TrEMBL:Q64XT8}	BF3110	BF3110	Acriflavine resistance protein A	[TP0840-TP0965 (0.8653204)]
COG0477	COG0845	BF4245	BF4245	Major facilitator family transporter	BF1595	BF1595	ABC transporter permease	[TP0840-TP0965 (0.8653204)]
COG0477	COG0845	BF2263	BF2263	D-xylose-proton symporter	BF1872	BF1872	Periplasmic component of efflux system	[TP0840-TP0965 (0.8653204)]
COG0477	COG0845	BF3092	BF3092	Putative membrane transport protein	BF3362	BF3362	Transmembrane protein possibly involved in	[TP0840-TP0965 (0.8653204)]
COG0477	COG0845	BF1331	BF1331	Putative signal transducer	BF2183	BF2183	Cation efflux system protein CzcB	[TP0840-TP0965 (0.8653204)]
COG0477	COG0845	BF1331	BF1331	Putative signal transducer	BF3889	BF3889	Cation efflux system protein	[TP0840-TP0965 (0.8653204)]
COG0477	COG0845	BF2678	BF2678	Hypothetical protein {UniProtKB/TrEMBL:Q64SV1}	BF2091	BF2091	Cation efflux system protein	[TP0840-TP0965 (0.8653204)]
COG0477	COG0845	BF0885	BF0885	Hexuronate transporter {UniProtKB/TrEMBL:Q64XZ0}	BF0558	BF0558	Membrane fusion efflux protein	[TP0840-TP0965 (0.8653204)]
COG0477	COG0845	BF4529	BF4529	Arabinose-proton symporter	BF3152	BF3152	Putative cation efflux system protein	[TP0840-TP0965 (0.8653204)]
COG0477	COG0845	BF4529	BF4529	Arabinose-proton symporter	BF3721	BF3721	Cation efflux system protein	[TP0840-TP0965 (0.8653204)]
COG0477	COG0845	BF4245	BF4245	Major facilitator family transporter	BF4522	BF4522	Component of multidrug efflux system	[TP0840-TP0965 (0.8653204)]
COG0477	COG0845	BF1708	BF1708	Major facilitator family transporter	BF0684	BF0684	Putative membrane fusion protein	[TP0840-TP0965 (0.8653204)]
COG0477	COG0845	BF0759	BF0759	Putative bicyclomycin resistance protein	BF3152	BF3152	Putative cation efflux system protein	[TP0840-TP0965 (0.8653204)]
COG0477	COG0845	BF2678	BF2678	Hypothetical protein {UniProtKB/TrEMBL:Q64SV1}	BF3311	BF3311	Putative multidrug resistance protein	[TP0840-TP0965 (0.8653204)]
COG0477	COG0845	BF2290	BF2290	Putative macrolide efflux pump	BF3721	BF3721	Cation efflux system protein	[TP0840-TP0965 (0.8653204)]
COG0477	COG0845	BF4384	BF4384	Xylose permease {UniProtKB/TrEMBL:Q64N15}	BF3311	BF3311	Putative multidrug resistance protein	[TP0840-TP0965 (0.8653204)]
COG0477	COG0845	BF3694	BF3694	Putative transport protein	BF1595	BF1595	ABC transporter permease	[TP0840-TP0965 (0.8653204)]
COG0477	COG0845	BF4529	BF4529	Arabinose-proton symporter	BF1497	BF1497	ABC transporter permease	[TP0840-TP0965 (0.8653204)]
COG0477	COG0845	BF0938	BF0938	Xylose/H+ symporter {UniProtKB/TrEMBL:Q64XT8}	BF3889	BF3889	Cation efflux system protein	[TP0840-TP0965 (0.8653204)]
COG0477	COG0845	BF3267	BF3267	Putative transmembrane transport protein	BF1497	BF1497	ABC transporter permease	[TP0840-TP0965 (0.8653204)]
COG0477	COG0845	BF3267	BF3267	Putative transmembrane transport protein	BF3362	BF3362	Transmembrane protein possibly involved in	[TP0840-TP0965 (0.8653204)]
COG0477	COG0845	BF4384	BF4384	Xylose permease {UniProtKB/TrEMBL:Q64N15}	BF0684	BF0684	Putative membrane fusion protein	[TP0840-TP0965 (0.8653204)]
COG0477	COG0845	BF1915	BF1915	Probable transport protein	BF1872	BF1872	Periplasmic component of efflux system	[TP0840-TP0965 (0.8653204)]
COG0477	COG0845	BF3309	BF3309	Sugar transporter {UniProtKB/TrEMBL:Q64R28}	BF2183	BF2183	Cation efflux system protein CzcB	[TP0840-TP0965 (0.8653204)]
COG0477	COG0845	BF4384	BF4384	Xylose permease {UniProtKB/TrEMBL:Q64N15}	BF0558	BF0558	Membrane fusion efflux protein	[TP0840-TP0965 (0.8653204)]
COG0477	COG0845	BF0759	BF0759	Putative bicyclomycin resistance protein	BF3541	BF3541	Multidrug efflux protein	[TP0840-TP0965 (0.8653204)]
COG0477	COG0845	BF0938	BF0938	Xylose/H+ symporter {UniProtKB/TrEMBL:Q64XT8}	BF3362	BF3362	Transmembrane protein possibly involved in	[TP0840-TP0965 (0.8653204)]
COG0477	COG0845	BF4529	BF4529	Arabinose-proton symporter	BF1872	BF1872	Periplasmic component of efflux system	[TP0840-TP0965 (0.8653204)]
COG0477	COG0845	BF3694	BF3694	Putative transport protein	BF3541	BF3541	Multidrug efflux protein	[TP0840-TP0965 (0.8653204)]
COG0477	COG0845	BF2290	BF2290	Putative macrolide efflux pump	BF0558	BF0558	Membrane fusion efflux protein	[TP0840-TP0965 (0.8653204)]
COG0477	COG0845	BF1915	BF1915	Probable transport protein	BF3311	BF3311	Putative multidrug resistance protein	[TP0840-TP0965 (0.8653204)]
COG0477	COG0845	BF0431	BF0431	Beta-lactamase induction signal transducer	BF3311	BF3311	Putative multidrug resistance protein	[TP0840-TP0965 (0.8653204)]
COG0477	COG0845	BF1708	BF1708	Major facilitator family transporter	BF3889	BF3889	Cation efflux system protein	[TP0840-TP0965 (0.8653204)]
COG0477	COG0845	BF3694	BF3694	Putative transport protein	BF2498	BF2498	Putative membrane protein	[TP0840-TP0965 (0.8653204)]
COG0477	COG0845	BF3267	BF3267	Putative transmembrane transport protein	BF3561	BF3561	Putative cation efflux system transmembrane	[TP0840-TP0965 (0.8653204)]
COG0477	COG0845	BF0759	BF0759	Putative bicyclomycin resistance protein	BF0191	BF0191	AcrA/AcrE family multidrug resistance protein	[TP0840-TP0965 (0.8653204)]
COG0477	COG0845	BF3694	BF3694	Putative transport protein	BF2183	BF2183	Cation efflux system protein CzcB	[TP0840-TP0965 (0.8653204)]
COG0477	COG0845	BF1708	BF1708	Major facilitator family transporter	BF4141	BF4141	Cation efflux system protein	[TP0840-TP0965 (0.8653204)]
COG0477	COG0845	BF1915	BF1915	Probable transport protein	BF0558	BF0558	Membrane fusion efflux protein	[TP0840-TP0965 (0.8653204)]
COG0477	COG0845	BF3092	BF3092	Putative membrane transport protein	BF1595	BF1595	ABC transporter permease	[TP0840-TP0965 (0.8653204)]
COG0477	COG0845	BF2248	BF2248	Putative membrane efflux protein	BF4141	BF4141	Cation efflux system protein	[TP0840-TP0965 (0.8653204)]
COG0477	COG0845	BF0431	BF0431	Beta-lactamase induction signal transducer	BF2630	BF2630	Putative membrane protein	[TP0840-TP0965 (0.8653204)]
COG0477	COG0845	BF2290	BF2290	Putative macrolide efflux pump	BF2091	BF2091	Cation efflux system protein	[TP0840-TP0965 (0.8653204)]
COG0477	COG0845	BF0885	BF0885	Hexuronate transporter {UniProtKB/TrEMBL:Q64XZ0}	BF2392	BF2392	Putative cation efflux pump	[TP0840-TP0965 (0.8653204)]
COG0477	COG0845	BF3309	BF3309	Sugar transporter {UniProtKB/TrEMBL:Q64R28}	BF3152	BF3152	Putative cation efflux system protein	[TP0840-TP0965 (0.8653204)]
COG0477	COG0845	BF3935	BF3935	Putative major facilitator family transporter	BF3541	BF3541	Multidrug efflux protein	[TP0840-TP0965 (0.8653204)]
COG0477	COG0845	BF3267	BF3267	Putative transmembrane transport protein	BF2392	BF2392	Putative cation efflux pump	[TP0840-TP0965 (0.8653204)]
COG0477	COG0845	BF1708	BF1708	Major facilitator family transporter	BF0191	BF0191	AcrA/AcrE family multidrug resistance protein	[TP0840-TP0965 (0.8653204)]
COG0477	COG0845	BF0759	BF0759	Putative bicyclomycin resistance protein	BF0558	BF0558	Membrane fusion efflux protein	[TP0840-TP0965 (0.8653204)]
COG0477	COG0845	BF3267	BF3267	Putative transmembrane transport protein	BF3889	BF3889	Cation efflux system protein	[TP0840-TP0965 (0.8653204)]
COG0477	COG0845	BF3092	BF3092	Putative membrane transport protein	BF2183	BF2183	Cation efflux system protein CzcB	[TP0840-TP0965 (0.8653204)]
COG0477	COG0845	BF1708	BF1708	Major facilitator family transporter	BF2392	BF2392	Putative cation efflux pump	[TP0840-TP0965 (0.8653204)]
COG0477	COG0845	BF1915	BF1915	Probable transport protein	BF2498	BF2498	Putative membrane protein	[TP0840-TP0965 (0.8653204)]
COG0477	COG0845	BF0885	BF0885	Hexuronate transporter {UniProtKB/TrEMBL:Q64XZ0}	BF2498	BF2498	Putative membrane protein	[TP0840-TP0965 (0.8653204)]
COG0477	COG0845	BF4529	BF4529	Arabinose-proton symporter	BF3889	BF3889	Cation efflux system protein	[TP0840-TP0965 (0.8653204)]
COG0477	COG0845	BF0431	BF0431	Beta-lactamase induction signal transducer	BF1595	BF1595	ABC transporter permease	[TP0840-TP0965 (0.8653204)]
COG0477	COG0845	BF3267	BF3267	Putative transmembrane transport protein	BF0191	BF0191	AcrA/AcrE family multidrug resistance protein	[TP0840-TP0965 (0.8653204)]
COG0477	COG0845	BF0431	BF0431	Beta-lactamase induction signal transducer	BF2183	BF2183	Cation efflux system protein CzcB	[TP0840-TP0965 (0.8653204)]
COG0477	COG0845	BF2678	BF2678	Hypothetical protein {UniProtKB/TrEMBL:Q64SV1}	BF1872	BF1872	Periplasmic component of efflux system	[TP0840-TP0965 (0.8653204)]
COG0477	COG0845	BF4245	BF4245	Major facilitator family transporter	BF2498	BF2498	Putative membrane protein	[TP0840-TP0965 (0.8653204)]
COG0477	COG0845	BF0885	BF0885	Hexuronate transporter {UniProtKB/TrEMBL:Q64XZ0}	BF3721	BF3721	Cation efflux system protein	[TP0840-TP0965 (0.8653204)]
COG0477	COG0845	BF2248	BF2248	Putative membrane efflux protein	BF3889	BF3889	Cation efflux system protein	[TP0840-TP0965 (0.8653204)]
COG0477	COG0845	BF3935	BF3935	Putative major facilitator family transporter	BF3889	BF3889	Cation efflux system protein	[TP0840-TP0965 (0.8653204)]
COG0477	COG0845	BF4384	BF4384	Xylose permease {UniProtKB/TrEMBL:Q64N15}	BF2091	BF2091	Cation efflux system protein	[TP0840-TP0965 (0.8653204)]
COG0477	COG0845	BF0885	BF0885	Hexuronate transporter {UniProtKB/TrEMBL:Q64XZ0}	BF2091	BF2091	Cation efflux system protein	[TP0840-TP0965 (0.8653204)]
COG0477	COG0845	BF0431	BF0431	Beta-lactamase induction signal transducer	BF2368	BF2368	Probable ABC transporter permease	[TP0840-TP0965 (0.8653204)]
COG0477	COG0845	BF2248	BF2248	Putative membrane efflux protein	BF2091	BF2091	Cation efflux system protein	[TP0840-TP0965 (0.8653204)]
COG0477	COG0845	BF1413	BF1413	Putative permease {UniProtKB/TrEMBL:Q64WG2}	BF2498	BF2498	Putative membrane protein	[TP0840-TP0965 (0.8653204)]
COG0477	COG0845	BF4529	BF4529	Arabinose-proton symporter	BF1595	BF1595	ABC transporter permease	[TP0840-TP0965 (0.8653204)]
COG0477	COG0845	BF4384	BF4384	Xylose permease {UniProtKB/TrEMBL:Q64N15}	BF4522	BF4522	Component of multidrug efflux system	[TP0840-TP0965 (0.8653204)]
COG0477	COG0845	BF0759	BF0759	Putative bicyclomycin resistance protein	BF4141	BF4141	Cation efflux system protein	[TP0840-TP0965 (0.8653204)]
COG0477	COG0845	BF2263	BF2263	D-xylose-proton symporter	BF1497	BF1497	ABC transporter permease	[TP0840-TP0965 (0.8653204)]
COG0477	COG0845	BF1708	BF1708	Major facilitator family transporter	BF1595	BF1595	ABC transporter permease	[TP0840-TP0965 (0.8653204)]
COG0477	COG0845	BF0885	BF0885	Hexuronate transporter {UniProtKB/TrEMBL:Q64XZ0}	BF3541	BF3541	Multidrug efflux protein	[TP0840-TP0965 (0.8653204)]
COG0477	COG0845	BF0431	BF0431	Beta-lactamase induction signal transducer	BF3985	BF3985	Hypothetical protein {UniProtKB/TrEMBL:Q64P55}	[TP0840-TP0965 (0.8653204)]
COG0477	COG0845	BF3935	BF3935	Putative major facilitator family transporter	BF2498	BF2498	Putative membrane protein	[TP0840-TP0965 (0.8653204)]
COG0477	COG0845	BF2263	BF2263	D-xylose-proton symporter	BF0684	BF0684	Putative membrane fusion protein	[TP0840-TP0965 (0.8653204)]
COG0477	COG0845	BF1331	BF1331	Putative signal transducer	BF2091	BF2091	Cation efflux system protein	[TP0840-TP0965 (0.8653204)]
COG0477	COG0845	BF1331	BF1331	Putative signal transducer	BF3721	BF3721	Cation efflux system protein	[TP0840-TP0965 (0.8653204)]
COG0477	COG0845	BF3309	BF3309	Sugar transporter {UniProtKB/TrEMBL:Q64R28}	BF4141	BF4141	Cation efflux system protein	[TP0840-TP0965 (0.8653204)]
COG0477	COG0845	BF1413	BF1413	Putative permease {UniProtKB/TrEMBL:Q64WG2}	BF3311	BF3311	Putative multidrug resistance protein	[TP0840-TP0965 (0.8653204)]
COG0477	COG0845	BF4384	BF4384	Xylose permease {UniProtKB/TrEMBL:Q64N15}	BF3110	BF3110	Acriflavine resistance protein A	[TP0840-TP0965 (0.8653204)]
COG0477	COG0845	BF2248	BF2248	Putative membrane efflux protein	BF3311	BF3311	Putative multidrug resistance protein	[TP0840-TP0965 (0.8653204)]
COG0477	COG0845	BF3267	BF3267	Putative transmembrane transport protein	BF1595	BF1595	ABC transporter permease	[TP0840-TP0965 (0.8653204)]
COG0477	COG0845	BF0759	BF0759	Putative bicyclomycin resistance protein	BF3110	BF3110	Acriflavine resistance protein A	[TP0840-TP0965 (0.8653204)]
COG0477	COG0845	BF2248	BF2248	Putative membrane efflux protein	BF2392	BF2392	Putative cation efflux pump	[TP0840-TP0965 (0.8653204)]
COG0477	COG0845	BF4384	BF4384	Xylose permease {UniProtKB/TrEMBL:Q64N15}	BF3152	BF3152	Putative cation efflux system protein	[TP0840-TP0965 (0.8653204)]
COG0477	COG0845	BF2290	BF2290	Putative macrolide efflux pump	BF2498	BF2498	Putative membrane protein	[TP0840-TP0965 (0.8653204)]
COG0477	COG0845	BF1331	BF1331	Putative signal transducer	BF1595	BF1595	ABC transporter permease	[TP0840-TP0965 (0.8653204)]
COG0477	COG0845	BF0431	BF0431	Beta-lactamase induction signal transducer	BF2498	BF2498	Putative membrane protein	[TP0840-TP0965 (0.8653204)]
COG0477	COG0845	BF2263	BF2263	D-xylose-proton symporter	BF1595	BF1595	ABC transporter permease	[TP0840-TP0965 (0.8653204)]
COG0477	COG0845	BF0885	BF0885	Hexuronate transporter {UniProtKB/TrEMBL:Q64XZ0}	BF3889	BF3889	Cation efflux system protein	[TP0840-TP0965 (0.8653204)]
COG0477	COG0845	BF3092	BF3092	Putative membrane transport protein	BF4141	BF4141	Cation efflux system protein	[TP0840-TP0965 (0.8653204)]
COG0477	COG0845	BF2263	BF2263	D-xylose-proton symporter	BF3110	BF3110	Acriflavine resistance protein A	[TP0840-TP0965 (0.8653204)]
COG0477	COG0845	BF3092	BF3092	Putative membrane transport protein	BF4038	BF4038	Putative hemolysin secretion protein	[TP0840-TP0965 (0.8653204)]
COG0477	COG0845	BF4245	BF4245	Major facilitator family transporter	BF2368	BF2368	Probable ABC transporter permease	[TP0840-TP0965 (0.8653204)]
COG0477	COG0845	BF3267	BF3267	Putative transmembrane transport protein	BF4038	BF4038	Putative hemolysin secretion protein	[TP0840-TP0965 (0.8653204)]
COG0477	COG0845	BF3935	BF3935	Putative major facilitator family transporter	BF3985	BF3985	Hypothetical protein {UniProtKB/TrEMBL:Q64P55}	[TP0840-TP0965 (0.8653204)]
COG0477	COG0845	BF2263	BF2263	D-xylose-proton symporter	BF0191	BF0191	AcrA/AcrE family multidrug resistance protein	[TP0840-TP0965 (0.8653204)]
COG0477	COG0845	BF1331	BF1331	Putative signal transducer	BF2498	BF2498	Putative membrane protein	[TP0840-TP0965 (0.8653204)]
COG0477	COG0845	BF3309	BF3309	Sugar transporter {UniProtKB/TrEMBL:Q64R28}	BF4522	BF4522	Component of multidrug efflux system	[TP0840-TP0965 (0.8653204)]
COG0477	COG0845	BF1331	BF1331	Putative signal transducer	BF0191	BF0191	AcrA/AcrE family multidrug resistance protein	[TP0840-TP0965 (0.8653204)]
COG0477	COG0845	BF4529	BF4529	Arabinose-proton symporter	BF3362	BF3362	Transmembrane protein possibly involved in	[TP0840-TP0965 (0.8653204)]
COG0477	COG0845	BF3267	BF3267	Putative transmembrane transport protein	BF2630	BF2630	Putative membrane protein	[TP0840-TP0965 (0.8653204)]
COG0477	COG0845	BF0885	BF0885	Hexuronate transporter {UniProtKB/TrEMBL:Q64XZ0}	BF4038	BF4038	Putative hemolysin secretion protein	[TP0840-TP0965 (0.8653204)]
COG0477	COG0845	BF0759	BF0759	Putative bicyclomycin resistance protein	BF2183	BF2183	Cation efflux system protein CzcB	[TP0840-TP0965 (0.8653204)]
COG0477	COG0845	BF3694	BF3694	Putative transport protein	BF0191	BF0191	AcrA/AcrE family multidrug resistance protein	[TP0840-TP0965 (0.8653204)]
COG0477	COG0845	BF4245	BF4245	Major facilitator family transporter	BF3985	BF3985	Hypothetical protein {UniProtKB/TrEMBL:Q64P55}	[TP0840-TP0965 (0.8653204)]
COG0477	COG0845	BF1915	BF1915	Probable transport protein	BF3362	BF3362	Transmembrane protein possibly involved in	[TP0840-TP0965 (0.8653204)]
COG0477	COG0845	BF3935	BF3935	Putative major facilitator family transporter	BF1595	BF1595	ABC transporter permease	[TP0840-TP0965 (0.8653204)]
COG0477	COG0845	BF1915	BF1915	Probable transport protein	BF3985	BF3985	Hypothetical protein {UniProtKB/TrEMBL:Q64P55}	[TP0840-TP0965 (0.8653204)]
COG0477	COG0845	BF2290	BF2290	Putative macrolide efflux pump	BF3541	BF3541	Multidrug efflux protein	[TP0840-TP0965 (0.8653204)]
COG0477	COG0845	BF3309	BF3309	Sugar transporter {UniProtKB/TrEMBL:Q64R28}	BF0191	BF0191	AcrA/AcrE family multidrug resistance protein	[TP0840-TP0965 (0.8653204)]
COG0477	COG0845	BF0938	BF0938	Xylose/H+ symporter {UniProtKB/TrEMBL:Q64XT8}	BF3541	BF3541	Multidrug efflux protein	[TP0840-TP0965 (0.8653204)]
COG0477	COG0845	BF3694	BF3694	Putative transport protein	BF0558	BF0558	Membrane fusion efflux protein	[TP0840-TP0965 (0.8653204)]
COG0477	COG0845	BF1331	BF1331	Putative signal transducer	BF3152	BF3152	Putative cation efflux system protein	[TP0840-TP0965 (0.8653204)]
COG0477	COG0845	BF3309	BF3309	Sugar transporter {UniProtKB/TrEMBL:Q64R28}	BF3889	BF3889	Cation efflux system protein	[TP0840-TP0965 (0.8653204)]
COG0477	COG0845	BF3694	BF3694	Putative transport protein	BF2392	BF2392	Putative cation efflux pump	[TP0840-TP0965 (0.8653204)]
COG0477	COG0845	BF1331	BF1331	Putative signal transducer	BF3311	BF3311	Putative multidrug resistance protein	[TP0840-TP0965 (0.8653204)]
COG0477	COG0845	BF0938	BF0938	Xylose/H+ symporter {UniProtKB/TrEMBL:Q64XT8}	BF2183	BF2183	Cation efflux system protein CzcB	[TP0840-TP0965 (0.8653204)]
COG0477	COG0845	BF0938	BF0938	Xylose/H+ symporter {UniProtKB/TrEMBL:Q64XT8}	BF1497	BF1497	ABC transporter permease	[TP0840-TP0965 (0.8653204)]
COG0477	COG0845	BF3092	BF3092	Putative membrane transport protein	BF3985	BF3985	Hypothetical protein {UniProtKB/TrEMBL:Q64P55}	[TP0840-TP0965 (0.8653204)]
COG0477	COG0845	BF4384	BF4384	Xylose permease {UniProtKB/TrEMBL:Q64N15}	BF3362	BF3362	Transmembrane protein possibly involved in	[TP0840-TP0965 (0.8653204)]
COG0477	COG0845	BF3092	BF3092	Putative membrane transport protein	BF3311	BF3311	Putative multidrug resistance protein	[TP0840-TP0965 (0.8653204)]
COG0477	COG0845	BF4384	BF4384	Xylose permease {UniProtKB/TrEMBL:Q64N15}	BF4038	BF4038	Putative hemolysin secretion protein	[TP0840-TP0965 (0.8653204)]
COG0477	COG0845	BF1915	BF1915	Probable transport protein	BF3889	BF3889	Cation efflux system protein	[TP0840-TP0965 (0.8653204)]
COG0477	COG0845	BF3092	BF3092	Putative membrane transport protein	BF3541	BF3541	Multidrug efflux protein	[TP0840-TP0965 (0.8653204)]
COG0477	COG0845	BF3935	BF3935	Putative major facilitator family transporter	BF3721	BF3721	Cation efflux system protein	[TP0840-TP0965 (0.8653204)]
COG0305	COG2812	BF2588	BF2588	DNA helicase {UniProtKB/TrEMBL:Q64T41}	BF3231	BF3231	DNA polymerase III subunit gamma/tau	[TP0058-TP1005 (0.7130585)]
COG0305	COG2812	BF2588	BF2588	DNA helicase {UniProtKB/TrEMBL:Q64T41}	BF4093	BF4093	Putative DNA polymerase III delta subunit	[TP0058-TP1005 (0.7130585)]
COG0188	COG0526	BF0411	BF0411	Topoisomerase IV subunit A	BF1446	BF1446	Hypothetical protein {UniProtKB/TrEMBL:Q64WC9}	[TP0005-TP0100 (0.7885434)]
COG0188	COG0526	BF2411	BF2411	DNA gyrase A subunit {UniProtKB/TrEMBL:Q64TL9}	BF2634	BF2634	Putative thioredoxin {UniProtKB/TrEMBL:Q64SZ5}	[TP0005-TP0100 (0.7885434)]
COG0188	COG0526	BF2411	BF2411	DNA gyrase A subunit {UniProtKB/TrEMBL:Q64TL9}	BF2672	BF2672	Thioredoxin {UniProtKB/TrEMBL:Q64SV7}	[TP0005-TP0100 (0.7885434)]
COG0188	COG0526	BF2411	BF2411	DNA gyrase A subunit {UniProtKB/TrEMBL:Q64TL9}	BF3175	BF3175	Thioredoxin {UniProtKB/TrEMBL:Q64RG1}	[TP0005-TP0100 (0.7885434)]
COG0188	COG0526	BF2411	BF2411	DNA gyrase A subunit {UniProtKB/TrEMBL:Q64TL9}	BF2181	BF2181	Thioredoxin {UniProtKB/TrEMBL:Q64UA1}	[TP0005-TP0100 (0.7885434)]
COG0188	COG0526	BF0411	BF0411	Topoisomerase IV subunit A	BF1292	BF1292	Putative thioredoxin {UniProtKB/TrEMBL:Q64WT4}	[TP0005-TP0100 (0.7885434)]
COG0188	COG0526	BF0411	BF0411	Topoisomerase IV subunit A	BF2181	BF2181	Thioredoxin {UniProtKB/TrEMBL:Q64UA1}	[TP0005-TP0100 (0.7885434)]
COG0188	COG0526	BF0411	BF0411	Topoisomerase IV subunit A	BF3176	BF3176	Thioredoxin {UniProtKB/TrEMBL:Q64RG0}	[TP0005-TP0100 (0.7885434)]
COG0188	COG0526	BF0411	BF0411	Topoisomerase IV subunit A	BF2672	BF2672	Thioredoxin {UniProtKB/TrEMBL:Q64SV7}	[TP0005-TP0100 (0.7885434)]
COG0188	COG0526	BF2411	BF2411	DNA gyrase A subunit {UniProtKB/TrEMBL:Q64TL9}	BF3176	BF3176	Thioredoxin {UniProtKB/TrEMBL:Q64RG0}	[TP0005-TP0100 (0.7885434)]
COG0188	COG0526	BF0411	BF0411	Topoisomerase IV subunit A	BF2634	BF2634	Putative thioredoxin {UniProtKB/TrEMBL:Q64SZ5}	[TP0005-TP0100 (0.7885434)]
COG0188	COG0526	BF2411	BF2411	DNA gyrase A subunit {UniProtKB/TrEMBL:Q64TL9}	BF0713	BF0713	Thioredoxin {UniProtKB/TrEMBL:Q64YG6}	[TP0005-TP0100 (0.7885434)]
COG0188	COG0526	BF2411	BF2411	DNA gyrase A subunit {UniProtKB/TrEMBL:Q64TL9}	BF1292	BF1292	Putative thioredoxin {UniProtKB/TrEMBL:Q64WT4}	[TP0005-TP0100 (0.7885434)]
COG0188	COG0526	BF2411	BF2411	DNA gyrase A subunit {UniProtKB/TrEMBL:Q64TL9}	BF1446	BF1446	Hypothetical protein {UniProtKB/TrEMBL:Q64WC9}	[TP0005-TP0100 (0.7885434)]
COG0188	COG0526	BF0411	BF0411	Topoisomerase IV subunit A	BF3175	BF3175	Thioredoxin {UniProtKB/TrEMBL:Q64RG1}	[TP0005-TP0100 (0.7885434)]
COG0188	COG0526	BF0411	BF0411	Topoisomerase IV subunit A	BF0713	BF0713	Thioredoxin {UniProtKB/TrEMBL:Q64YG6}	[TP0005-TP0100 (0.7885434)]
COG0526	COG0771	BF2181	BF2181	Thioredoxin {UniProtKB/TrEMBL:Q64UA1}	BF0308	murD	UDP-N-acetylmuramoylalanine--D-glutamate ligase (EC 6.3.2.9) (UDP-N- acetylmuramoyl-L-alanyl-D-glutamate synthetase) (D-glutamic acid- adding enzyme)	[TP0100-TP0903 (0.59509045)]
COG0526	COG0771	BF0713	BF0713	Thioredoxin {UniProtKB/TrEMBL:Q64YG6}	BF0308	murD	UDP-N-acetylmuramoylalanine--D-glutamate ligase (EC 6.3.2.9) (UDP-N- acetylmuramoyl-L-alanyl-D-glutamate synthetase) (D-glutamic acid- adding enzyme)	[TP0100-TP0903 (0.59509045)]
COG0526	COG0771	BF1446	BF1446	Hypothetical protein {UniProtKB/TrEMBL:Q64WC9}	BF0308	murD	UDP-N-acetylmuramoylalanine--D-glutamate ligase (EC 6.3.2.9) (UDP-N- acetylmuramoyl-L-alanyl-D-glutamate synthetase) (D-glutamic acid- adding enzyme)	[TP0100-TP0903 (0.59509045)]
COG0526	COG0771	BF1292	BF1292	Putative thioredoxin {UniProtKB/TrEMBL:Q64WT4}	BF0308	murD	UDP-N-acetylmuramoylalanine--D-glutamate ligase (EC 6.3.2.9) (UDP-N- acetylmuramoyl-L-alanyl-D-glutamate synthetase) (D-glutamic acid- adding enzyme)	[TP0100-TP0903 (0.59509045)]
COG0526	COG0771	BF3176	BF3176	Thioredoxin {UniProtKB/TrEMBL:Q64RG0}	BF0308	murD	UDP-N-acetylmuramoylalanine--D-glutamate ligase (EC 6.3.2.9) (UDP-N- acetylmuramoyl-L-alanyl-D-glutamate synthetase) (D-glutamic acid- adding enzyme)	[TP0100-TP0903 (0.59509045)]
COG0526	COG0771	BF3175	BF3175	Thioredoxin {UniProtKB/TrEMBL:Q64RG1}	BF0308	murD	UDP-N-acetylmuramoylalanine--D-glutamate ligase (EC 6.3.2.9) (UDP-N- acetylmuramoyl-L-alanyl-D-glutamate synthetase) (D-glutamic acid- adding enzyme)	[TP0100-TP0903 (0.59509045)]
COG0526	COG0771	BF2672	BF2672	Thioredoxin {UniProtKB/TrEMBL:Q64SV7}	BF0308	murD	UDP-N-acetylmuramoylalanine--D-glutamate ligase (EC 6.3.2.9) (UDP-N- acetylmuramoyl-L-alanyl-D-glutamate synthetase) (D-glutamic acid- adding enzyme)	[TP0100-TP0903 (0.59509045)]
COG0526	COG0771	BF2634	BF2634	Putative thioredoxin {UniProtKB/TrEMBL:Q64SZ5}	BF0308	murD	UDP-N-acetylmuramoylalanine--D-glutamate ligase (EC 6.3.2.9) (UDP-N- acetylmuramoyl-L-alanyl-D-glutamate synthetase) (D-glutamic acid- adding enzyme)	[TP0100-TP0903 (0.59509045)]
COG0143	COG0845	BF4503	metG	Methionyl-tRNA synthetase (EC 6.1.1.10) (Methionine--tRNA ligase) (MetRS)	BF3721	BF3721	Cation efflux system protein	[TP0798-TP0965 (0.7246752)]
COG0143	COG0845	BF4503	metG	Methionyl-tRNA synthetase (EC 6.1.1.10) (Methionine--tRNA ligase) (MetRS)	BF3889	BF3889	Cation efflux system protein	[TP0798-TP0965 (0.7246752)]
COG0143	COG0845	BF4503	metG	Methionyl-tRNA synthetase (EC 6.1.1.10) (Methionine--tRNA ligase) (MetRS)	BF4141	BF4141	Cation efflux system protein	[TP0798-TP0965 (0.7246752)]
COG0143	COG0845	BF4503	metG	Methionyl-tRNA synthetase (EC 6.1.1.10) (Methionine--tRNA ligase) (MetRS)	BF3110	BF3110	Acriflavine resistance protein A	[TP0798-TP0965 (0.7246752)]
COG0143	COG0845	BF4503	metG	Methionyl-tRNA synthetase (EC 6.1.1.10) (Methionine--tRNA ligase) (MetRS)	BF2368	BF2368	Probable ABC transporter permease	[TP0798-TP0965 (0.7246752)]
COG0143	COG0845	BF4503	metG	Methionyl-tRNA synthetase (EC 6.1.1.10) (Methionine--tRNA ligase) (MetRS)	BF2630	BF2630	Putative membrane protein	[TP0798-TP0965 (0.7246752)]
COG0143	COG0845	BF4503	metG	Methionyl-tRNA synthetase (EC 6.1.1.10) (Methionine--tRNA ligase) (MetRS)	BF3561	BF3561	Putative cation efflux system transmembrane	[TP0798-TP0965 (0.7246752)]
COG0143	COG0845	BF4503	metG	Methionyl-tRNA synthetase (EC 6.1.1.10) (Methionine--tRNA ligase) (MetRS)	BF1872	BF1872	Periplasmic component of efflux system	[TP0798-TP0965 (0.7246752)]
COG0143	COG0845	BF4503	metG	Methionyl-tRNA synthetase (EC 6.1.1.10) (Methionine--tRNA ligase) (MetRS)	BF1595	BF1595	ABC transporter permease	[TP0798-TP0965 (0.7246752)]
COG0143	COG0845	BF4503	metG	Methionyl-tRNA synthetase (EC 6.1.1.10) (Methionine--tRNA ligase) (MetRS)	BF3985	BF3985	Hypothetical protein {UniProtKB/TrEMBL:Q64P55}	[TP0798-TP0965 (0.7246752)]
COG0143	COG0845	BF4503	metG	Methionyl-tRNA synthetase (EC 6.1.1.10) (Methionine--tRNA ligase) (MetRS)	BF2498	BF2498	Putative membrane protein	[TP0798-TP0965 (0.7246752)]
COG0143	COG0845	BF4503	metG	Methionyl-tRNA synthetase (EC 6.1.1.10) (Methionine--tRNA ligase) (MetRS)	BF2392	BF2392	Putative cation efflux pump	[TP0798-TP0965 (0.7246752)]
COG0143	COG0845	BF4503	metG	Methionyl-tRNA synthetase (EC 6.1.1.10) (Methionine--tRNA ligase) (MetRS)	BF3152	BF3152	Putative cation efflux system protein	[TP0798-TP0965 (0.7246752)]
COG0143	COG0845	BF4503	metG	Methionyl-tRNA synthetase (EC 6.1.1.10) (Methionine--tRNA ligase) (MetRS)	BF3362	BF3362	Transmembrane protein possibly involved in	[TP0798-TP0965 (0.7246752)]
COG0143	COG0845	BF4503	metG	Methionyl-tRNA synthetase (EC 6.1.1.10) (Methionine--tRNA ligase) (MetRS)	BF0558	BF0558	Membrane fusion efflux protein	[TP0798-TP0965 (0.7246752)]
COG0143	COG0845	BF4503	metG	Methionyl-tRNA synthetase (EC 6.1.1.10) (Methionine--tRNA ligase) (MetRS)	BF3311	BF3311	Putative multidrug resistance protein	[TP0798-TP0965 (0.7246752)]
COG0143	COG0845	BF4503	metG	Methionyl-tRNA synthetase (EC 6.1.1.10) (Methionine--tRNA ligase) (MetRS)	BF4038	BF4038	Putative hemolysin secretion protein	[TP0798-TP0965 (0.7246752)]
COG0143	COG0845	BF4503	metG	Methionyl-tRNA synthetase (EC 6.1.1.10) (Methionine--tRNA ligase) (MetRS)	BF0191	BF0191	AcrA/AcrE family multidrug resistance protein	[TP0798-TP0965 (0.7246752)]
COG0143	COG0845	BF4503	metG	Methionyl-tRNA synthetase (EC 6.1.1.10) (Methionine--tRNA ligase) (MetRS)	BF0684	BF0684	Putative membrane fusion protein	[TP0798-TP0965 (0.7246752)]
COG0143	COG0845	BF4503	metG	Methionyl-tRNA synthetase (EC 6.1.1.10) (Methionine--tRNA ligase) (MetRS)	BF3541	BF3541	Multidrug efflux protein	[TP0798-TP0965 (0.7246752)]
COG0143	COG0845	BF4503	metG	Methionyl-tRNA synthetase (EC 6.1.1.10) (Methionine--tRNA ligase) (MetRS)	BF2091	BF2091	Cation efflux system protein	[TP0798-TP0965 (0.7246752)]
COG0143	COG0845	BF4503	metG	Methionyl-tRNA synthetase (EC 6.1.1.10) (Methionine--tRNA ligase) (MetRS)	BF4522	BF4522	Component of multidrug efflux system	[TP0798-TP0965 (0.7246752)]
COG0143	COG0845	BF4503	metG	Methionyl-tRNA synthetase (EC 6.1.1.10) (Methionine--tRNA ligase) (MetRS)	BF2183	BF2183	Cation efflux system protein CzcB	[TP0798-TP0965 (0.7246752)]
COG0143	COG0845	BF4503	metG	Methionyl-tRNA synthetase (EC 6.1.1.10) (Methionine--tRNA ligase) (MetRS)	BF1497	BF1497	ABC transporter permease	[TP0798-TP0965 (0.7246752)]
COG0504	COG1475	BF2602	BF2602	CTP synthase {UniProtKB/TrEMBL:Q64T27}	BF2122	BF2122	Putative transcriptional regulator	[TP0305-TP0271 (0.70252794)]
COG0504	COG1475	BF2602	BF2602	CTP synthase {UniProtKB/TrEMBL:Q64T27}	BF0767	BF0767	Putative chromosome partitioning protein ParB	[TP0305-TP0271 (0.70252794)]
COG0149	COG2239	BF3956	BF3956	Triosephosphate isomerase	BF0777	BF0777	Putative Mg2+ transporter MgtE	[TP0537-TP0917 (0.5527395)]
COG0250	COG0772	BF4197	BF4197	Transcription anti-termination protein	BF4096	BF4096	Rod shape-determining protein RodA	[TP0236-TP0387 (0.7470728)]
COG0250	COG0772	BF4197	BF4197	Transcription anti-termination protein	BF0307	BF0307	Rod shape-determining protein rodA	[TP0236-TP0387 (0.7470728)]
COG0227	COG0740	BF2429	rpmB	50S ribosomal protein L28	BF4078	clpP	ATP-dependent Clp protease proteolytic subunit (EC 3.4.21.92) (Endopeptidase Clp)	[TP0362-TP0507 (0.75048)]
COG0457	COG0457	BF1455	BF1455	Transcriptional regulator	BF2976	BF2976	Tetratricopeptide repeat family protein	[TP0067-TP0095 (0.6515529)]
COG0457	COG0457	BF2976	BF2976	Tetratricopeptide repeat family protein	BF1455	BF1455	Transcriptional regulator	[TP0067-TP0095 (0.6515529)]
COG0457	COG0457	BF2759	BF2759	Putative N-acetylglucosamine transferase	BF4129	BF4129	Tetratricopeptide repeat family protein	[TP0067-TP0095 (0.6515529)]
COG0457	COG0457	BF4129	BF4129	Tetratricopeptide repeat family protein	BF2759	BF2759	Putative N-acetylglucosamine transferase	[TP0067-TP0095 (0.6515529)]
COG0457	COG0457	BF4417	BF4417	Hypothetical protein {UniProtKB/TrEMBL:Q64MY2}	BF4417	BF4417	Hypothetical protein {UniProtKB/TrEMBL:Q64MY2}	[TP0067-TP0095 (0.6515529)]
COG0457	COG0457	BF3294	BF3294	Hypothetical protein {UniProtKB/TrEMBL:Q64R43}	BF3294	BF3294	Hypothetical protein {UniProtKB/TrEMBL:Q64R43}	[TP0067-TP0095 (0.6515529)]
COG0457	COG0457	BF3934	BF3934	Hypothetical protein {UniProtKB/TrEMBL:Q64PA5}	BF3934	BF3934	Hypothetical protein {UniProtKB/TrEMBL:Q64PA5}	[TP0067-TP0095 (0.6515529)]
COG0457	COG0457	BF2759	BF2759	Putative N-acetylglucosamine transferase	BF1455	BF1455	Transcriptional regulator	[TP0067-TP0095 (0.6515529)]
COG0457	COG0457	BF1455	BF1455	Transcriptional regulator	BF2759	BF2759	Putative N-acetylglucosamine transferase	[TP0067-TP0095 (0.6515529)]
COG0457	COG0457	BF3934	BF3934	Hypothetical protein {UniProtKB/TrEMBL:Q64PA5}	BF2759	BF2759	Putative N-acetylglucosamine transferase	[TP0067-TP0095 (0.6515529)]
COG0457	COG0457	BF2759	BF2759	Putative N-acetylglucosamine transferase	BF3934	BF3934	Hypothetical protein {UniProtKB/TrEMBL:Q64PA5}	[TP0067-TP0095 (0.6515529)]
COG0457	COG0457	BF4129	BF4129	Tetratricopeptide repeat family protein	BF4129	BF4129	Tetratricopeptide repeat family protein	[TP0067-TP0095 (0.6515529)]
COG0457	COG0457	BF3934	BF3934	Hypothetical protein {UniProtKB/TrEMBL:Q64PA5}	BF2976	BF2976	Tetratricopeptide repeat family protein	[TP0067-TP0095 (0.6515529)]
COG0457	COG0457	BF2976	BF2976	Tetratricopeptide repeat family protein	BF3934	BF3934	Hypothetical protein {UniProtKB/TrEMBL:Q64PA5}	[TP0067-TP0095 (0.6515529)]
COG0457	COG0457	BF3934	BF3934	Hypothetical protein {UniProtKB/TrEMBL:Q64PA5}	BF1686	BF1686	Hypothetical protein {UniProtKB/TrEMBL:Q64VP3}	[TP0067-TP0095 (0.6515529)]
COG0457	COG0457	BF1686	BF1686	Hypothetical protein {UniProtKB/TrEMBL:Q64VP3}	BF3934	BF3934	Hypothetical protein {UniProtKB/TrEMBL:Q64PA5}	[TP0067-TP0095 (0.6515529)]
COG0457	COG0457	BF4417	BF4417	Hypothetical protein {UniProtKB/TrEMBL:Q64MY2}	BF1455	BF1455	Transcriptional regulator	[TP0067-TP0095 (0.6515529)]
COG0457	COG0457	BF1455	BF1455	Transcriptional regulator	BF4417	BF4417	Hypothetical protein {UniProtKB/TrEMBL:Q64MY2}	[TP0067-TP0095 (0.6515529)]
COG0457	COG0457	BF0325	BF0325	Hypothetical protein {UniProtKB/TrEMBL:Q64ZK2}	BF1686	BF1686	Hypothetical protein {UniProtKB/TrEMBL:Q64VP3}	[TP0067-TP0095 (0.6515529)]
COG0457	COG0457	BF1686	BF1686	Hypothetical protein {UniProtKB/TrEMBL:Q64VP3}	BF0325	BF0325	Hypothetical protein {UniProtKB/TrEMBL:Q64ZK2}	[TP0067-TP0095 (0.6515529)]
COG0457	COG0457	BF0325	BF0325	Hypothetical protein {UniProtKB/TrEMBL:Q64ZK2}	BF0325	BF0325	Hypothetical protein {UniProtKB/TrEMBL:Q64ZK2}	[TP0067-TP0095 (0.6515529)]
COG0457	COG0457	BF2759	BF2759	Putative N-acetylglucosamine transferase	BF2759	BF2759	Putative N-acetylglucosamine transferase	[TP0067-TP0095 (0.6515529)]
COG0457	COG0457	BF3934	BF3934	Hypothetical protein {UniProtKB/TrEMBL:Q64PA5}	BF4129	BF4129	Tetratricopeptide repeat family protein	[TP0067-TP0095 (0.6515529)]
COG0457	COG0457	BF4129	BF4129	Tetratricopeptide repeat family protein	BF3934	BF3934	Hypothetical protein {UniProtKB/TrEMBL:Q64PA5}	[TP0067-TP0095 (0.6515529)]
COG0457	COG0457	BF1686	BF1686	Hypothetical protein {UniProtKB/TrEMBL:Q64VP3}	BF1686	BF1686	Hypothetical protein {UniProtKB/TrEMBL:Q64VP3}	[TP0067-TP0095 (0.6515529)]
COG0457	COG0457	BF0325	BF0325	Hypothetical protein {UniProtKB/TrEMBL:Q64ZK2}	BF4129	BF4129	Tetratricopeptide repeat family protein	[TP0067-TP0095 (0.6515529)]
COG0457	COG0457	BF4129	BF4129	Tetratricopeptide repeat family protein	BF0325	BF0325	Hypothetical protein {UniProtKB/TrEMBL:Q64ZK2}	[TP0067-TP0095 (0.6515529)]
COG0457	COG0457	BF0325	BF0325	Hypothetical protein {UniProtKB/TrEMBL:Q64ZK2}	BF2759	BF2759	Putative N-acetylglucosamine transferase	[TP0067-TP0095 (0.6515529)]
COG0457	COG0457	BF2759	BF2759	Putative N-acetylglucosamine transferase	BF0325	BF0325	Hypothetical protein {UniProtKB/TrEMBL:Q64ZK2}	[TP0067-TP0095 (0.6515529)]
COG0457	COG0457	BF3429	BF3429	Hypothetical protein {UniProtKB/TrEMBL:Q64QQ9}	BF2976	BF2976	Tetratricopeptide repeat family protein	[TP0067-TP0095 (0.6515529)]
COG0457	COG0457	BF2976	BF2976	Tetratricopeptide repeat family protein	BF3429	BF3429	Hypothetical protein {UniProtKB/TrEMBL:Q64QQ9}	[TP0067-TP0095 (0.6515529)]
COG0457	COG0457	BF0417	BF0417	Hypothetical protein {UniProtKB/TrEMBL:Q64ZB0}	BF1686	BF1686	Hypothetical protein {UniProtKB/TrEMBL:Q64VP3}	[TP0067-TP0095 (0.6515529)]
COG0457	COG0457	BF1686	BF1686	Hypothetical protein {UniProtKB/TrEMBL:Q64VP3}	BF0417	BF0417	Hypothetical protein {UniProtKB/TrEMBL:Q64ZB0}	[TP0067-TP0095 (0.6515529)]
COG0457	COG0457	BF0325	BF0325	Hypothetical protein {UniProtKB/TrEMBL:Q64ZK2}	BF2976	BF2976	Tetratricopeptide repeat family protein	[TP0067-TP0095 (0.6515529)]
COG0457	COG0457	BF2976	BF2976	Tetratricopeptide repeat family protein	BF0325	BF0325	Hypothetical protein {UniProtKB/TrEMBL:Q64ZK2}	[TP0067-TP0095 (0.6515529)]
COG0457	COG0457	BF0417	BF0417	Hypothetical protein {UniProtKB/TrEMBL:Q64ZB0}	BF1455	BF1455	Transcriptional regulator	[TP0067-TP0095 (0.6515529)]
COG0457	COG0457	BF1455	BF1455	Transcriptional regulator	BF0417	BF0417	Hypothetical protein {UniProtKB/TrEMBL:Q64ZB0}	[TP0067-TP0095 (0.6515529)]
COG0457	COG0457	BF1455	BF1455	Transcriptional regulator	BF4129	BF4129	Tetratricopeptide repeat family protein	[TP0067-TP0095 (0.6515529)]
COG0457	COG0457	BF4129	BF4129	Tetratricopeptide repeat family protein	BF1455	BF1455	Transcriptional regulator	[TP0067-TP0095 (0.6515529)]
COG0457	COG0457	BF3294	BF3294	Hypothetical protein {UniProtKB/TrEMBL:Q64R43}	BF2976	BF2976	Tetratricopeptide repeat family protein	[TP0067-TP0095 (0.6515529)]
COG0457	COG0457	BF2976	BF2976	Tetratricopeptide repeat family protein	BF3294	BF3294	Hypothetical protein {UniProtKB/TrEMBL:Q64R43}	[TP0067-TP0095 (0.6515529)]
COG0457	COG0457	BF1455	BF1455	Transcriptional regulator	BF1455	BF1455	Transcriptional regulator	[TP0067-TP0095 (0.6515529)]
COG0457	COG0457	BF4417	BF4417	Hypothetical protein {UniProtKB/TrEMBL:Q64MY2}	BF3294	BF3294	Hypothetical protein {UniProtKB/TrEMBL:Q64R43}	[TP0067-TP0095 (0.6515529)]
COG0457	COG0457	BF3294	BF3294	Hypothetical protein {UniProtKB/TrEMBL:Q64R43}	BF4417	BF4417	Hypothetical protein {UniProtKB/TrEMBL:Q64MY2}	[TP0067-TP0095 (0.6515529)]
COG0457	COG0457	BF3934	BF3934	Hypothetical protein {UniProtKB/TrEMBL:Q64PA5}	BF0417	BF0417	Hypothetical protein {UniProtKB/TrEMBL:Q64ZB0}	[TP0067-TP0095 (0.6515529)]
COG0457	COG0457	BF0417	BF0417	Hypothetical protein {UniProtKB/TrEMBL:Q64ZB0}	BF3934	BF3934	Hypothetical protein {UniProtKB/TrEMBL:Q64PA5}	[TP0067-TP0095 (0.6515529)]
COG0457	COG0457	BF1686	BF1686	Hypothetical protein {UniProtKB/TrEMBL:Q64VP3}	BF4129	BF4129	Tetratricopeptide repeat family protein	[TP0067-TP0095 (0.6515529)]
COG0457	COG0457	BF4129	BF4129	Tetratricopeptide repeat family protein	BF1686	BF1686	Hypothetical protein {UniProtKB/TrEMBL:Q64VP3}	[TP0067-TP0095 (0.6515529)]
COG0457	COG0457	BF0325	BF0325	Hypothetical protein {UniProtKB/TrEMBL:Q64ZK2}	BF1455	BF1455	Transcriptional regulator	[TP0067-TP0095 (0.6515529)]
COG0457	COG0457	BF1455	BF1455	Transcriptional regulator	BF0325	BF0325	Hypothetical protein {UniProtKB/TrEMBL:Q64ZK2}	[TP0067-TP0095 (0.6515529)]
COG0457	COG0457	BF0325	BF0325	Hypothetical protein {UniProtKB/TrEMBL:Q64ZK2}	BF3429	BF3429	Hypothetical protein {UniProtKB/TrEMBL:Q64QQ9}	[TP0067-TP0095 (0.6515529)]
COG0457	COG0457	BF3429	BF3429	Hypothetical protein {UniProtKB/TrEMBL:Q64QQ9}	BF0325	BF0325	Hypothetical protein {UniProtKB/TrEMBL:Q64ZK2}	[TP0067-TP0095 (0.6515529)]
COG0457	COG0457	BF4417	BF4417	Hypothetical protein {UniProtKB/TrEMBL:Q64MY2}	BF3429	BF3429	Hypothetical protein {UniProtKB/TrEMBL:Q64QQ9}	[TP0067-TP0095 (0.6515529)]
COG0457	COG0457	BF3429	BF3429	Hypothetical protein {UniProtKB/TrEMBL:Q64QQ9}	BF4417	BF4417	Hypothetical protein {UniProtKB/TrEMBL:Q64MY2}	[TP0067-TP0095 (0.6515529)]
COG0457	COG0457	BF1686	BF1686	Hypothetical protein {UniProtKB/TrEMBL:Q64VP3}	BF2976	BF2976	Tetratricopeptide repeat family protein	[TP0067-TP0095 (0.6515529)]
COG0457	COG0457	BF2976	BF2976	Tetratricopeptide repeat family protein	BF1686	BF1686	Hypothetical protein {UniProtKB/TrEMBL:Q64VP3}	[TP0067-TP0095 (0.6515529)]
COG0457	COG0457	BF0325	BF0325	Hypothetical protein {UniProtKB/TrEMBL:Q64ZK2}	BF3294	BF3294	Hypothetical protein {UniProtKB/TrEMBL:Q64R43}	[TP0067-TP0095 (0.6515529)]
COG0457	COG0457	BF3294	BF3294	Hypothetical protein {UniProtKB/TrEMBL:Q64R43}	BF0325	BF0325	Hypothetical protein {UniProtKB/TrEMBL:Q64ZK2}	[TP0067-TP0095 (0.6515529)]
COG0457	COG0457	BF3294	BF3294	Hypothetical protein {UniProtKB/TrEMBL:Q64R43}	BF4129	BF4129	Tetratricopeptide repeat family protein	[TP0067-TP0095 (0.6515529)]
COG0457	COG0457	BF4129	BF4129	Tetratricopeptide repeat family protein	BF3294	BF3294	Hypothetical protein {UniProtKB/TrEMBL:Q64R43}	[TP0067-TP0095 (0.6515529)]
COG0457	COG0457	BF3934	BF3934	Hypothetical protein {UniProtKB/TrEMBL:Q64PA5}	BF3294	BF3294	Hypothetical protein {UniProtKB/TrEMBL:Q64R43}	[TP0067-TP0095 (0.6515529)]
COG0457	COG0457	BF3294	BF3294	Hypothetical protein {UniProtKB/TrEMBL:Q64R43}	BF3934	BF3934	Hypothetical protein {UniProtKB/TrEMBL:Q64PA5}	[TP0067-TP0095 (0.6515529)]
COG0457	COG0457	BF3294	BF3294	Hypothetical protein {UniProtKB/TrEMBL:Q64R43}	BF1686	BF1686	Hypothetical protein {UniProtKB/TrEMBL:Q64VP3}	[TP0067-TP0095 (0.6515529)]
COG0457	COG0457	BF1686	BF1686	Hypothetical protein {UniProtKB/TrEMBL:Q64VP3}	BF3294	BF3294	Hypothetical protein {UniProtKB/TrEMBL:Q64R43}	[TP0067-TP0095 (0.6515529)]
COG0457	COG0457	BF3429	BF3429	Hypothetical protein {UniProtKB/TrEMBL:Q64QQ9}	BF4129	BF4129	Tetratricopeptide repeat family protein	[TP0067-TP0095 (0.6515529)]
COG0457	COG0457	BF4129	BF4129	Tetratricopeptide repeat family protein	BF3429	BF3429	Hypothetical protein {UniProtKB/TrEMBL:Q64QQ9}	[TP0067-TP0095 (0.6515529)]
COG0457	COG0457	BF3934	BF3934	Hypothetical protein {UniProtKB/TrEMBL:Q64PA5}	BF0325	BF0325	Hypothetical protein {UniProtKB/TrEMBL:Q64ZK2}	[TP0067-TP0095 (0.6515529)]
COG0457	COG0457	BF0325	BF0325	Hypothetical protein {UniProtKB/TrEMBL:Q64ZK2}	BF3934	BF3934	Hypothetical protein {UniProtKB/TrEMBL:Q64PA5}	[TP0067-TP0095 (0.6515529)]
COG0457	COG0457	BF4417	BF4417	Hypothetical protein {UniProtKB/TrEMBL:Q64MY2}	BF4129	BF4129	Tetratricopeptide repeat family protein	[TP0067-TP0095 (0.6515529)]
COG0457	COG0457	BF0417	BF0417	Hypothetical protein {UniProtKB/TrEMBL:Q64ZB0}	BF0417	BF0417	Hypothetical protein {UniProtKB/TrEMBL:Q64ZB0}	[TP0067-TP0095 (0.6515529)]
COG0457	COG0457	BF4129	BF4129	Tetratricopeptide repeat family protein	BF4417	BF4417	Hypothetical protein {UniProtKB/TrEMBL:Q64MY2}	[TP0067-TP0095 (0.6515529)]
COG0457	COG0457	BF0417	BF0417	Hypothetical protein {UniProtKB/TrEMBL:Q64ZB0}	BF2976	BF2976	Tetratricopeptide repeat family protein	[TP0067-TP0095 (0.6515529)]
COG0457	COG0457	BF2976	BF2976	Tetratricopeptide repeat family protein	BF0417	BF0417	Hypothetical protein {UniProtKB/TrEMBL:Q64ZB0}	[TP0067-TP0095 (0.6515529)]
COG0457	COG0457	BF2759	BF2759	Putative N-acetylglucosamine transferase	BF3294	BF3294	Hypothetical protein {UniProtKB/TrEMBL:Q64R43}	[TP0067-TP0095 (0.6515529)]
COG0457	COG0457	BF3294	BF3294	Hypothetical protein {UniProtKB/TrEMBL:Q64R43}	BF1455	BF1455	Transcriptional regulator	[TP0067-TP0095 (0.6515529)]
COG0457	COG0457	BF3294	BF3294	Hypothetical protein {UniProtKB/TrEMBL:Q64R43}	BF2759	BF2759	Putative N-acetylglucosamine transferase	[TP0067-TP0095 (0.6515529)]
COG0457	COG0457	BF1455	BF1455	Transcriptional regulator	BF3294	BF3294	Hypothetical protein {UniProtKB/TrEMBL:Q64R43}	[TP0067-TP0095 (0.6515529)]
COG0457	COG0457	BF2976	BF2976	Tetratricopeptide repeat family protein	BF2976	BF2976	Tetratricopeptide repeat family protein	[TP0067-TP0095 (0.6515529)]
COG0457	COG0457	BF1686	BF1686	Hypothetical protein {UniProtKB/TrEMBL:Q64VP3}	BF1455	BF1455	Transcriptional regulator	[TP0067-TP0095 (0.6515529)]
COG0457	COG0457	BF1455	BF1455	Transcriptional regulator	BF1686	BF1686	Hypothetical protein {UniProtKB/TrEMBL:Q64VP3}	[TP0067-TP0095 (0.6515529)]
COG0457	COG0457	BF2759	BF2759	Putative N-acetylglucosamine transferase	BF0417	BF0417	Hypothetical protein {UniProtKB/TrEMBL:Q64ZB0}	[TP0067-TP0095 (0.6515529)]
COG0457	COG0457	BF0417	BF0417	Hypothetical protein {UniProtKB/TrEMBL:Q64ZB0}	BF2759	BF2759	Putative N-acetylglucosamine transferase	[TP0067-TP0095 (0.6515529)]
COG0457	COG0457	BF0325	BF0325	Hypothetical protein {UniProtKB/TrEMBL:Q64ZK2}	BF4417	BF4417	Hypothetical protein {UniProtKB/TrEMBL:Q64MY2}	[TP0067-TP0095 (0.6515529)]
COG0457	COG0457	BF4417	BF4417	Hypothetical protein {UniProtKB/TrEMBL:Q64MY2}	BF0325	BF0325	Hypothetical protein {UniProtKB/TrEMBL:Q64ZK2}	[TP0067-TP0095 (0.6515529)]
COG0457	COG0457	BF0325	BF0325	Hypothetical protein {UniProtKB/TrEMBL:Q64ZK2}	BF0417	BF0417	Hypothetical protein {UniProtKB/TrEMBL:Q64ZB0}	[TP0067-TP0095 (0.6515529)]
COG0457	COG0457	BF0417	BF0417	Hypothetical protein {UniProtKB/TrEMBL:Q64ZB0}	BF0325	BF0325	Hypothetical protein {UniProtKB/TrEMBL:Q64ZK2}	[TP0067-TP0095 (0.6515529)]
COG0457	COG0457	BF4417	BF4417	Hypothetical protein {UniProtKB/TrEMBL:Q64MY2}	BF2976	BF2976	Tetratricopeptide repeat family protein	[TP0067-TP0095 (0.6515529)]
COG0457	COG0457	BF2976	BF2976	Tetratricopeptide repeat family protein	BF4417	BF4417	Hypothetical protein {UniProtKB/TrEMBL:Q64MY2}	[TP0067-TP0095 (0.6515529)]
COG0457	COG0457	BF2759	BF2759	Putative N-acetylglucosamine transferase	BF4417	BF4417	Hypothetical protein {UniProtKB/TrEMBL:Q64MY2}	[TP0067-TP0095 (0.6515529)]
COG0457	COG0457	BF4417	BF4417	Hypothetical protein {UniProtKB/TrEMBL:Q64MY2}	BF2759	BF2759	Putative N-acetylglucosamine transferase	[TP0067-TP0095 (0.6515529)]
COG0457	COG0457	BF3934	BF3934	Hypothetical protein {UniProtKB/TrEMBL:Q64PA5}	BF1455	BF1455	Transcriptional regulator	[TP0067-TP0095 (0.6515529)]
COG0457	COG0457	BF1455	BF1455	Transcriptional regulator	BF3934	BF3934	Hypothetical protein {UniProtKB/TrEMBL:Q64PA5}	[TP0067-TP0095 (0.6515529)]
COG0457	COG0457	BF3294	BF3294	Hypothetical protein {UniProtKB/TrEMBL:Q64R43}	BF3429	BF3429	Hypothetical protein {UniProtKB/TrEMBL:Q64QQ9}	[TP0067-TP0095 (0.6515529)]
COG0457	COG0457	BF3429	BF3429	Hypothetical protein {UniProtKB/TrEMBL:Q64QQ9}	BF3294	BF3294	Hypothetical protein {UniProtKB/TrEMBL:Q64R43}	[TP0067-TP0095 (0.6515529)]
COG0457	COG0457	BF0417	BF0417	Hypothetical protein {UniProtKB/TrEMBL:Q64ZB0}	BF4129	BF4129	Tetratricopeptide repeat family protein	[TP0067-TP0095 (0.6515529)]
COG0457	COG0457	BF4129	BF4129	Tetratricopeptide repeat family protein	BF0417	BF0417	Hypothetical protein {UniProtKB/TrEMBL:Q64ZB0}	[TP0067-TP0095 (0.6515529)]
COG0457	COG0457	BF3429	BF3429	Hypothetical protein {UniProtKB/TrEMBL:Q64QQ9}	BF1686	BF1686	Hypothetical protein {UniProtKB/TrEMBL:Q64VP3}	[TP0067-TP0095 (0.6515529)]
COG0457	COG0457	BF1686	BF1686	Hypothetical protein {UniProtKB/TrEMBL:Q64VP3}	BF3429	BF3429	Hypothetical protein {UniProtKB/TrEMBL:Q64QQ9}	[TP0067-TP0095 (0.6515529)]
COG0457	COG0457	BF0417	BF0417	Hypothetical protein {UniProtKB/TrEMBL:Q64ZB0}	BF3429	BF3429	Hypothetical protein {UniProtKB/TrEMBL:Q64QQ9}	[TP0067-TP0095 (0.6515529)]
COG0457	COG0457	BF3429	BF3429	Hypothetical protein {UniProtKB/TrEMBL:Q64QQ9}	BF0417	BF0417	Hypothetical protein {UniProtKB/TrEMBL:Q64ZB0}	[TP0067-TP0095 (0.6515529)]
COG0457	COG0457	BF3934	BF3934	Hypothetical protein {UniProtKB/TrEMBL:Q64PA5}	BF3429	BF3429	Hypothetical protein {UniProtKB/TrEMBL:Q64QQ9}	[TP0067-TP0095 (0.6515529)]
COG0457	COG0457	BF3429	BF3429	Hypothetical protein {UniProtKB/TrEMBL:Q64QQ9}	BF3934	BF3934	Hypothetical protein {UniProtKB/TrEMBL:Q64PA5}	[TP0067-TP0095 (0.6515529)]
COG0457	COG0457	BF3934	BF3934	Hypothetical protein {UniProtKB/TrEMBL:Q64PA5}	BF4417	BF4417	Hypothetical protein {UniProtKB/TrEMBL:Q64MY2}	[TP0067-TP0095 (0.6515529)]
COG0457	COG0457	BF4417	BF4417	Hypothetical protein {UniProtKB/TrEMBL:Q64MY2}	BF3934	BF3934	Hypothetical protein {UniProtKB/TrEMBL:Q64PA5}	[TP0067-TP0095 (0.6515529)]
COG0457	COG0457	BF0417	BF0417	Hypothetical protein {UniProtKB/TrEMBL:Q64ZB0}	BF3294	BF3294	Hypothetical protein {UniProtKB/TrEMBL:Q64R43}	[TP0067-TP0095 (0.6515529)]
COG0457	COG0457	BF3294	BF3294	Hypothetical protein {UniProtKB/TrEMBL:Q64R43}	BF0417	BF0417	Hypothetical protein {UniProtKB/TrEMBL:Q64ZB0}	[TP0067-TP0095 (0.6515529)]
COG0457	COG0457	BF2976	BF2976	Tetratricopeptide repeat family protein	BF4129	BF4129	Tetratricopeptide repeat family protein	[TP0067-TP0095 (0.6515529)]
COG0457	COG0457	BF4129	BF4129	Tetratricopeptide repeat family protein	BF2976	BF2976	Tetratricopeptide repeat family protein	[TP0067-TP0095 (0.6515529)]
COG0457	COG0457	BF4417	BF4417	Hypothetical protein {UniProtKB/TrEMBL:Q64MY2}	BF1686	BF1686	Hypothetical protein {UniProtKB/TrEMBL:Q64VP3}	[TP0067-TP0095 (0.6515529)]
COG0457	COG0457	BF1686	BF1686	Hypothetical protein {UniProtKB/TrEMBL:Q64VP3}	BF4417	BF4417	Hypothetical protein {UniProtKB/TrEMBL:Q64MY2}	[TP0067-TP0095 (0.6515529)]
COG0457	COG0457	BF3429	BF3429	Hypothetical protein {UniProtKB/TrEMBL:Q64QQ9}	BF3429	BF3429	Hypothetical protein {UniProtKB/TrEMBL:Q64QQ9}	[TP0067-TP0095 (0.6515529)]
COG0457	COG0457	BF4417	BF4417	Hypothetical protein {UniProtKB/TrEMBL:Q64MY2}	BF0417	BF0417	Hypothetical protein {UniProtKB/TrEMBL:Q64ZB0}	[TP0067-TP0095 (0.6515529)]
COG0457	COG0457	BF0417	BF0417	Hypothetical protein {UniProtKB/TrEMBL:Q64ZB0}	BF4417	BF4417	Hypothetical protein {UniProtKB/TrEMBL:Q64MY2}	[TP0067-TP0095 (0.6515529)]
COG0457	COG0457	BF3429	BF3429	Hypothetical protein {UniProtKB/TrEMBL:Q64QQ9}	BF1455	BF1455	Transcriptional regulator	[TP0067-TP0095 (0.6515529)]
COG0457	COG0457	BF2759	BF2759	Putative N-acetylglucosamine transferase	BF2976	BF2976	Tetratricopeptide repeat family protein	[TP0067-TP0095 (0.6515529)]
COG0457	COG0457	BF1455	BF1455	Transcriptional regulator	BF3429	BF3429	Hypothetical protein {UniProtKB/TrEMBL:Q64QQ9}	[TP0067-TP0095 (0.6515529)]
COG0457	COG0457	BF2976	BF2976	Tetratricopeptide repeat family protein	BF2759	BF2759	Putative N-acetylglucosamine transferase	[TP0067-TP0095 (0.6515529)]
COG0457	COG0457	BF2759	BF2759	Putative N-acetylglucosamine transferase	BF3429	BF3429	Hypothetical protein {UniProtKB/TrEMBL:Q64QQ9}	[TP0067-TP0095 (0.6515529)]
COG0457	COG0457	BF3429	BF3429	Hypothetical protein {UniProtKB/TrEMBL:Q64QQ9}	BF2759	BF2759	Putative N-acetylglucosamine transferase	[TP0067-TP0095 (0.6515529)]
COG0457	COG0457	BF2759	BF2759	Putative N-acetylglucosamine transferase	BF1686	BF1686	Hypothetical protein {UniProtKB/TrEMBL:Q64VP3}	[TP0067-TP0095 (0.6515529)]
COG0457	COG0457	BF1686	BF1686	Hypothetical protein {UniProtKB/TrEMBL:Q64VP3}	BF2759	BF2759	Putative N-acetylglucosamine transferase	[TP0067-TP0095 (0.6515529)]
COG0103	COG0211	BF4012	BF4012	30S ribosomal protein S9	BF1009	rpmA	50S ribosomal protein L27	[TP1024-TP0743 (0.87139803)]
COG0457	COG0803	BF0417	BF0417	Hypothetical protein {UniProtKB/TrEMBL:Q64ZB0}	BF0080	BF0080	Putative zinc ABC transporter zinc-binding	[TP0469-TP0034 (0.86910707)]
COG0457	COG0803	BF3294	BF3294	Hypothetical protein {UniProtKB/TrEMBL:Q64R43}	BF0080	BF0080	Putative zinc ABC transporter zinc-binding	[TP0469-TP0034 (0.86910707)]
COG0457	COG0803	BF2976	BF2976	Tetratricopeptide repeat family protein	BF0080	BF0080	Putative zinc ABC transporter zinc-binding	[TP0469-TP0034 (0.86910707)]
COG0457	COG0803	BF1455	BF1455	Transcriptional regulator	BF0080	BF0080	Putative zinc ABC transporter zinc-binding	[TP0469-TP0034 (0.86910707)]
COG0457	COG0803	BF3934	BF3934	Hypothetical protein {UniProtKB/TrEMBL:Q64PA5}	BF0080	BF0080	Putative zinc ABC transporter zinc-binding	[TP0469-TP0034 (0.86910707)]
COG0457	COG0803	BF2759	BF2759	Putative N-acetylglucosamine transferase	BF0080	BF0080	Putative zinc ABC transporter zinc-binding	[TP0469-TP0034 (0.86910707)]
COG0457	COG0803	BF1686	BF1686	Hypothetical protein {UniProtKB/TrEMBL:Q64VP3}	BF0080	BF0080	Putative zinc ABC transporter zinc-binding	[TP0469-TP0034 (0.86910707)]
COG0457	COG0803	BF3429	BF3429	Hypothetical protein {UniProtKB/TrEMBL:Q64QQ9}	BF0080	BF0080	Putative zinc ABC transporter zinc-binding	[TP0469-TP0034 (0.86910707)]
COG0457	COG0803	BF4129	BF4129	Tetratricopeptide repeat family protein	BF0080	BF0080	Putative zinc ABC transporter zinc-binding	[TP0469-TP0034 (0.86910707)]
COG0457	COG0803	BF4417	BF4417	Hypothetical protein {UniProtKB/TrEMBL:Q64MY2}	BF0080	BF0080	Putative zinc ABC transporter zinc-binding	[TP0469-TP0034 (0.86910707)]
COG0457	COG0803	BF0325	BF0325	Hypothetical protein {UniProtKB/TrEMBL:Q64ZK2}	BF0080	BF0080	Putative zinc ABC transporter zinc-binding	[TP0469-TP0034 (0.86910707)]
COG0530	COG0741	BF4543	BF4543	Putative Na+/Ca2+ exchanger protein	BF0765	BF0765	Membrane-bound lytic murein transglycosylase D	[TP1034-TP0043 (0.7823198)]
COG0530	COG0741	BF4543	BF4543	Putative Na+/Ca2+ exchanger protein	BF3565	BF3565	Putative membrane-bound lytic murein	[TP1034-TP0043 (0.7823198)]
COG0621	COG2812	BF2425	BF2425	Putative Fe-S oxidoreductase	BF4093	BF4093	Putative DNA polymerase III delta subunit	[TP0754-TP1005 (0.5550382)]
COG0621	COG2812	BF3856	BF3856	Putative Fe-S oxidoreductase	BF3231	BF3231	DNA polymerase III subunit gamma/tau	[TP0754-TP1005 (0.5550382)]
COG0621	COG2812	BF0028	BF0028	Hypothetical protein {UniProtKB/TrEMBL:Q650P7}	BF3231	BF3231	DNA polymerase III subunit gamma/tau	[TP0754-TP1005 (0.5550382)]
COG0621	COG2812	BF3856	BF3856	Putative Fe-S oxidoreductase	BF4093	BF4093	Putative DNA polymerase III delta subunit	[TP0754-TP1005 (0.5550382)]
COG0621	COG2812	BF2425	BF2425	Putative Fe-S oxidoreductase	BF3231	BF3231	DNA polymerase III subunit gamma/tau	[TP0754-TP1005 (0.5550382)]
COG0621	COG2812	BF0028	BF0028	Hypothetical protein {UniProtKB/TrEMBL:Q650P7}	BF4093	BF4093	Putative DNA polymerase III delta subunit	[TP0754-TP1005 (0.5550382)]
COG0739	COG1418	BF0762	BF0762	Putative peptidase {UniProtKB/TrEMBL:Q64YB3}	BF3818	BF3818	Putative HD superfamily hydrolase	[TP0702-TP1018 (0.7620277)]
COG0739	COG1418	BFp0026	BFp0026	Putative cell wall endopeptidase family protein	BF3602	BF3602	HD superfamily hydrolase	[TP0702-TP1018 (0.7620277)]
COG0739	COG1418	BF0762	BF0762	Putative peptidase {UniProtKB/TrEMBL:Q64YB3}	BF3602	BF3602	HD superfamily hydrolase	[TP0702-TP1018 (0.7620277)]
COG0739	COG1418	BFp0026	BFp0026	Putative cell wall endopeptidase family protein	BF3818	BF3818	Putative HD superfamily hydrolase	[TP0702-TP1018 (0.7620277)]
COG0739	COG1418	BF2873	BF2873	Hypothetical protein {UniProtKB/TrEMBL:Q64SA8}	BF3818	BF3818	Putative HD superfamily hydrolase	[TP0702-TP1018 (0.7620277)]
COG0739	COG1418	BF2873	BF2873	Hypothetical protein {UniProtKB/TrEMBL:Q64SA8}	BF3602	BF3602	HD superfamily hydrolase	[TP0702-TP1018 (0.7620277)]
COG0442	COG4591	BF2434	BF2434	Prolyl-tRNA synthetase {UniProtKB/TrEMBL:Q64TJ6}	BF4478	BF4478	Hypothetical protein {UniProtKB/TrEMBL:Q64MS2}	[TP0160-TP0582 (0.74148)]
COG0442	COG4591	BF2434	BF2434	Prolyl-tRNA synthetase {UniProtKB/TrEMBL:Q64TJ6}	BF1589	BF1589	ABC transporter permease protein	[TP0160-TP0582 (0.74148)]
COG0693	COG0761	BF3075	BF3075	Hypothetical protein {UniProtKB/TrEMBL:Q64RR1}	BF3748	ispH	4-hydroxy-3-methylbut-2-enyl diphosphate reductase (EC 1.17.1.2)	[TP0445-TP0547 (0.53976095)]
COG0693	COG0761	BF3352	BF3352	ThiJ/PfpI family protein	BF3748	ispH	4-hydroxy-3-methylbut-2-enyl diphosphate reductase (EC 1.17.1.2)	[TP0445-TP0547 (0.53976095)]
COG0693	COG0761	BF3963	BF3963	Putative ThiJ family intracellular protease	BF3748	ispH	4-hydroxy-3-methylbut-2-enyl diphosphate reductase (EC 1.17.1.2)	[TP0445-TP0547 (0.53976095)]
COG0223	COG0664	BF3903	fmt	Methionyl-tRNA formyltransferase (EC 2.1.2.9)	BF0424	BF0424	Putative transcription regulator	[TP0756-TP0995 (0.69102824)]
COG0223	COG0664	BF3903	fmt	Methionyl-tRNA formyltransferase (EC 2.1.2.9)	BF3805	BF3805	Putative regulatory protein	[TP0756-TP0995 (0.69102824)]
COG0223	COG0664	BF3903	fmt	Methionyl-tRNA formyltransferase (EC 2.1.2.9)	BF1813	BF1813	Hypothetical protein {UniProtKB/TrEMBL:Q64VB8}	[TP0756-TP0995 (0.69102824)]
COG0223	COG0664	BF3903	fmt	Methionyl-tRNA formyltransferase (EC 2.1.2.9)	BF2250	BF2250	Putative regulatory protein	[TP0756-TP0995 (0.69102824)]
COG0223	COG0664	BF3903	fmt	Methionyl-tRNA formyltransferase (EC 2.1.2.9)	BF1037	BF1037	CRP family transcriptional regulator	[TP0756-TP0995 (0.69102824)]
COG0223	COG0664	BF3903	fmt	Methionyl-tRNA formyltransferase (EC 2.1.2.9)	BF1288	BF1288	Hypothetical protein {UniProtKB/TrEMBL:Q64WT8}	[TP0756-TP0995 (0.69102824)]
COG0223	COG0664	BF3903	fmt	Methionyl-tRNA formyltransferase (EC 2.1.2.9)	BF0365	BF0365	Putative regulatory protein	[TP0756-TP0995 (0.69102824)]
COG0223	COG0664	BF3903	fmt	Methionyl-tRNA formyltransferase (EC 2.1.2.9)	BF2148	BF2148	Transcriptional regulator	[TP0756-TP0995 (0.69102824)]
COG0223	COG0664	BF3903	fmt	Methionyl-tRNA formyltransferase (EC 2.1.2.9)	BF0995	BF0995	CRP family transcription regulator	[TP0756-TP0995 (0.69102824)]
COG1197	COG1774	BF3127	BF3127	Transcription-repair coupling factor	BF4094	BF4094	Hypothetical protein {UniProtKB/TrEMBL:Q64NU6}	[TP0344-TP0046 (0.6615959)]
COG1475	COG1774	BF0767	BF0767	Putative chromosome partitioning protein ParB	BF4094	BF4094	Hypothetical protein {UniProtKB/TrEMBL:Q64NU6}	[TP0271-TP0046 (0.61832625)]
COG1475	COG1774	BF2122	BF2122	Putative transcriptional regulator	BF4094	BF4094	Hypothetical protein {UniProtKB/TrEMBL:Q64NU6}	[TP0271-TP0046 (0.61832625)]
COG0697	COG0716	BF0926	BF0926	Putative permease {UniProtKB/TrEMBL:Q64XU9}	BF1906	BF1906	Hypothetical protein {UniProtKB/TrEMBL:Q64V25}	[TP0986-TP0925 (0.8288174)]
COG0697	COG0716	BF1899	BF1899	Hypothetical protein {UniProtKB/TrEMBL:Q64V32}	BF1623	BF1623	Flavodoxin {UniProtKB/TrEMBL:Q64VV5}	[TP0986-TP0925 (0.8288174)]
COG0697	COG0716	BF1899	BF1899	Hypothetical protein {UniProtKB/TrEMBL:Q64V32}	BF1906	BF1906	Hypothetical protein {UniProtKB/TrEMBL:Q64V25}	[TP0986-TP0925 (0.8288174)]
COG0697	COG0716	BF3087	BF3087	Putative integral membrane protein	BF4307	BF4307	Probable flavodoxin {UniProtKB/TrEMBL:Q64N88}	[TP0986-TP0925 (0.8288174)]
COG0697	COG0716	BF3087	BF3087	Putative integral membrane protein	BF1623	BF1623	Flavodoxin {UniProtKB/TrEMBL:Q64VV5}	[TP0986-TP0925 (0.8288174)]
COG0697	COG0716	BF1287	BF1287	Hypothetical protein {UniProtKB/TrEMBL:Q64WT9}	BF2667	BF2667	Flavodoxin {UniProtKB/TrEMBL:Q64SW2}	[TP0986-TP0925 (0.8288174)]
COG0697	COG0716	BF0926	BF0926	Putative permease {UniProtKB/TrEMBL:Q64XU9}	BF2667	BF2667	Flavodoxin {UniProtKB/TrEMBL:Q64SW2}	[TP0986-TP0925 (0.8288174)]
COG0697	COG0716	BF3087	BF3087	Putative integral membrane protein	BF1906	BF1906	Hypothetical protein {UniProtKB/TrEMBL:Q64V25}	[TP0986-TP0925 (0.8288174)]
COG0697	COG0716	BF3087	BF3087	Putative integral membrane protein	BF2667	BF2667	Flavodoxin {UniProtKB/TrEMBL:Q64SW2}	[TP0986-TP0925 (0.8288174)]
COG0697	COG0716	BF0167	BF0167	Hypothetical protein {UniProtKB/TrEMBL:Q650B0}	BF1623	BF1623	Flavodoxin {UniProtKB/TrEMBL:Q64VV5}	[TP0986-TP0925 (0.8288174)]
COG0697	COG0716	BF1287	BF1287	Hypothetical protein {UniProtKB/TrEMBL:Q64WT9}	BF1906	BF1906	Hypothetical protein {UniProtKB/TrEMBL:Q64V25}	[TP0986-TP0925 (0.8288174)]
COG0697	COG0716	BF0167	BF0167	Hypothetical protein {UniProtKB/TrEMBL:Q650B0}	BF1906	BF1906	Hypothetical protein {UniProtKB/TrEMBL:Q64V25}	[TP0986-TP0925 (0.8288174)]
COG0697	COG0716	BF0790	BF0790	Hypothetical protein {UniProtKB/TrEMBL:Q64Y85}	BF4307	BF4307	Probable flavodoxin {UniProtKB/TrEMBL:Q64N88}	[TP0986-TP0925 (0.8288174)]
COG0697	COG0716	BF0926	BF0926	Putative permease {UniProtKB/TrEMBL:Q64XU9}	BF1623	BF1623	Flavodoxin {UniProtKB/TrEMBL:Q64VV5}	[TP0986-TP0925 (0.8288174)]
COG0697	COG0716	BF1287	BF1287	Hypothetical protein {UniProtKB/TrEMBL:Q64WT9}	BF1623	BF1623	Flavodoxin {UniProtKB/TrEMBL:Q64VV5}	[TP0986-TP0925 (0.8288174)]
COG0697	COG0716	BF0167	BF0167	Hypothetical protein {UniProtKB/TrEMBL:Q650B0}	BF4307	BF4307	Probable flavodoxin {UniProtKB/TrEMBL:Q64N88}	[TP0986-TP0925 (0.8288174)]
COG0697	COG0716	BF0612	BF0612	Putative permease {UniProtKB/TrEMBL:Q64YR5}	BF2667	BF2667	Flavodoxin {UniProtKB/TrEMBL:Q64SW2}	[TP0986-TP0925 (0.8288174)]
COG0697	COG0716	BF0790	BF0790	Hypothetical protein {UniProtKB/TrEMBL:Q64Y85}	BF2667	BF2667	Flavodoxin {UniProtKB/TrEMBL:Q64SW2}	[TP0986-TP0925 (0.8288174)]
COG0697	COG0716	BF1899	BF1899	Hypothetical protein {UniProtKB/TrEMBL:Q64V32}	BF2667	BF2667	Flavodoxin {UniProtKB/TrEMBL:Q64SW2}	[TP0986-TP0925 (0.8288174)]
COG0697	COG0716	BF0790	BF0790	Hypothetical protein {UniProtKB/TrEMBL:Q64Y85}	BF1906	BF1906	Hypothetical protein {UniProtKB/TrEMBL:Q64V25}	[TP0986-TP0925 (0.8288174)]
COG0697	COG0716	BF0790	BF0790	Hypothetical protein {UniProtKB/TrEMBL:Q64Y85}	BF1623	BF1623	Flavodoxin {UniProtKB/TrEMBL:Q64VV5}	[TP0986-TP0925 (0.8288174)]
COG0697	COG0716	BF0612	BF0612	Putative permease {UniProtKB/TrEMBL:Q64YR5}	BF1906	BF1906	Hypothetical protein {UniProtKB/TrEMBL:Q64V25}	[TP0986-TP0925 (0.8288174)]
COG0697	COG0716	BF0612	BF0612	Putative permease {UniProtKB/TrEMBL:Q64YR5}	BF1623	BF1623	Flavodoxin {UniProtKB/TrEMBL:Q64VV5}	[TP0986-TP0925 (0.8288174)]
COG0697	COG0716	BF0612	BF0612	Putative permease {UniProtKB/TrEMBL:Q64YR5}	BF4307	BF4307	Probable flavodoxin {UniProtKB/TrEMBL:Q64N88}	[TP0986-TP0925 (0.8288174)]
COG0697	COG0716	BF1287	BF1287	Hypothetical protein {UniProtKB/TrEMBL:Q64WT9}	BF4307	BF4307	Probable flavodoxin {UniProtKB/TrEMBL:Q64N88}	[TP0986-TP0925 (0.8288174)]
COG0697	COG0716	BF0167	BF0167	Hypothetical protein {UniProtKB/TrEMBL:Q650B0}	BF2667	BF2667	Flavodoxin {UniProtKB/TrEMBL:Q64SW2}	[TP0986-TP0925 (0.8288174)]
COG0697	COG0716	BF0926	BF0926	Putative permease {UniProtKB/TrEMBL:Q64XU9}	BF4307	BF4307	Probable flavodoxin {UniProtKB/TrEMBL:Q64N88}	[TP0986-TP0925 (0.8288174)]
COG0697	COG0716	BF1899	BF1899	Hypothetical protein {UniProtKB/TrEMBL:Q64V32}	BF4307	BF4307	Probable flavodoxin {UniProtKB/TrEMBL:Q64N88}	[TP0986-TP0925 (0.8288174)]
COG0465	COG4591	BF0774	BF0774	AAA-metalloprotease FtsH with ATPase domain	BF4478	BF4478	Hypothetical protein {UniProtKB/TrEMBL:Q64MS2}	[TP0765-TP0582 (0.6598422)]
COG0465	COG4591	BF0774	BF0774	AAA-metalloprotease FtsH with ATPase domain	BF1589	BF1589	ABC transporter permease protein	[TP0765-TP0582 (0.6598422)]
COG0773	COG0817	BF0305	BF0305	UDP-N-acetylmuramate--alanine ligase	BF3262	BF3262	Crossover junction endodeoxyribonuclease RuvC	[TP0341-TP0517 (0.7285616)]
COG0272	COG0773	BF2403	BF2403	DNA ligase {UniProtKB/TrEMBL:Q64TM7}	BF0305	BF0305	UDP-N-acetylmuramate--alanine ligase	[TP0634-TP0341 (0.8201813)]
COG0353	COG0514	BF2053	recR	Recombination protein recR	BF3933	BF3933	ATP-dependent DNA helicase RecQ	[TP1004-TP0103 (0.6917512)]
COG0353	COG0514	BF2053	recR	Recombination protein recR	BF3427	BF3427	ATP-dependent DNA helicase RecQ	[TP1004-TP0103 (0.6917512)]
COG0353	COG0514	BF2053	recR	Recombination protein recR	BF4076	BF4076	ATP-dependent DNA helicase RecQ	[TP1004-TP0103 (0.6917512)]
COG0036	COG0249	BF3902	BF3902	Ribulose-phosphate 3-epimerase	BF4583	mutS	DNA mismatch repair protein mutS	[TP0945-TP0328 (0.6742458)]
COG0036	COG0249	BF3902	BF3902	Ribulose-phosphate 3-epimerase	BF0548	BF0548	Putative mutS-like mismatch repair protein	[TP0945-TP0328 (0.6742458)]
COG0036	COG0249	BF3902	BF3902	Ribulose-phosphate 3-epimerase	BF4151	BF4151	DNA mismatch repair protein MutS	[TP0945-TP0328 (0.6742458)]
COG0280	COG2204	BF0478	BF0478	Phosphate acetyltransferase	BF1081	BF1081	Transcriptional regulator	[TP0094-TP0519 (0.5559654)]
COG0280	COG2204	BF4337	BF4337	Phosphate butyryltransferase	BF0138	BF0138	RteB gene product {UniProtKB/TrEMBL:Q650D7}	[TP0094-TP0519 (0.5559654)]
COG0280	COG2204	BF0478	BF0478	Phosphate acetyltransferase	BF2041	BF2041	Two-component system response regulator	[TP0094-TP0519 (0.5559654)]
COG0280	COG2204	BF0478	BF0478	Phosphate acetyltransferase	BF0138	BF0138	RteB gene product {UniProtKB/TrEMBL:Q650D7}	[TP0094-TP0519 (0.5559654)]
COG0280	COG2204	BF4337	BF4337	Phosphate butyryltransferase	BF2365	BF2365	Two-component system response regulator	[TP0094-TP0519 (0.5559654)]
COG0280	COG2204	BF0478	BF0478	Phosphate acetyltransferase	BF1593	BF1593	Two-component system response regulator	[TP0094-TP0519 (0.5559654)]
COG0280	COG2204	BF4337	BF4337	Phosphate butyryltransferase	BF1081	BF1081	Transcriptional regulator	[TP0094-TP0519 (0.5559654)]
COG0280	COG2204	BF4337	BF4337	Phosphate butyryltransferase	BF0577	BF0577	Two-component system response regulator	[TP0094-TP0519 (0.5559654)]
COG0280	COG2204	BF0478	BF0478	Phosphate acetyltransferase	BF4114	BF4114	Two-component system response regulator	[TP0094-TP0519 (0.5559654)]
COG0280	COG2204	BF0478	BF0478	Phosphate acetyltransferase	BF2365	BF2365	Two-component system response regulator	[TP0094-TP0519 (0.5559654)]
COG0280	COG2204	BF4337	BF4337	Phosphate butyryltransferase	BF1593	BF1593	Two-component system response regulator	[TP0094-TP0519 (0.5559654)]
COG0280	COG2204	BF4337	BF4337	Phosphate butyryltransferase	BF4114	BF4114	Two-component system response regulator	[TP0094-TP0519 (0.5559654)]
COG0280	COG2204	BF4337	BF4337	Phosphate butyryltransferase	BF2041	BF2041	Two-component system response regulator	[TP0094-TP0519 (0.5559654)]
COG0280	COG2204	BF0478	BF0478	Phosphate acetyltransferase	BF0577	BF0577	Two-component system response regulator	[TP0094-TP0519 (0.5559654)]
COG0280	COG2204	BF4337	BF4337	Phosphate butyryltransferase	BF2150	BF2150	Two-component system response regulator	[TP0094-TP0519 (0.5559654)]
COG0280	COG2204	BF0478	BF0478	Phosphate acetyltransferase	BF1515	BF1515	Two-component system response regulator	[TP0094-TP0519 (0.5559654)]
COG0280	COG2204	BF4337	BF4337	Phosphate butyryltransferase	BF1515	BF1515	Two-component system response regulator	[TP0094-TP0519 (0.5559654)]
COG0280	COG2204	BF0478	BF0478	Phosphate acetyltransferase	BF2150	BF2150	Two-component system response regulator	[TP0094-TP0519 (0.5559654)]
COG0124	COG0465	BF3416	hisS	Histidyl-tRNA synthetase (EC 6.1.1.21) (Histidine--tRNA ligase) (HisRS)	BF0774	BF0774	AAA-metalloprotease FtsH with ATPase domain	[TP0641-TP0330 (0.76316583)]
COG0493	COG1488	BF1005	BF1005	NADPH-dependent glutamate synthase small chain	BF3524	BF3524	Nicotinate phosphoribosyltransferase	[TP0735-TP0628 (0.6598422)]
COG0173	COG0493	BF2379	aspS	Aspartyl-tRNA synthetase (EC 6.1.1.12) (Aspartate--tRNA ligase) (AspRS)	BF1005	BF1005	NADPH-dependent glutamate synthase small chain	[TP0985-TP0735 (0.50901)]
COG0845	COG1394	BF3311	BF3311	Putative multidrug resistance protein	BF2730	BF2730	V-type ATP synthase subunit D	[TP0965-TP0527 (0.522211)]
COG0845	COG1394	BF3985	BF3985	Hypothetical protein {UniProtKB/TrEMBL:Q64P55}	BF2730	BF2730	V-type ATP synthase subunit D	[TP0965-TP0527 (0.522211)]
COG0845	COG1394	BF2091	BF2091	Cation efflux system protein	BF2730	BF2730	V-type ATP synthase subunit D	[TP0965-TP0527 (0.522211)]
COG0845	COG1394	BF4038	BF4038	Putative hemolysin secretion protein	BF2730	BF2730	V-type ATP synthase subunit D	[TP0965-TP0527 (0.522211)]
COG0845	COG1394	BF2498	BF2498	Putative membrane protein	BF2730	BF2730	V-type ATP synthase subunit D	[TP0965-TP0527 (0.522211)]
COG0845	COG1394	BF2392	BF2392	Putative cation efflux pump	BF2730	BF2730	V-type ATP synthase subunit D	[TP0965-TP0527 (0.522211)]
COG0845	COG1394	BF1497	BF1497	ABC transporter permease	BF2730	BF2730	V-type ATP synthase subunit D	[TP0965-TP0527 (0.522211)]
COG0845	COG1394	BF2183	BF2183	Cation efflux system protein CzcB	BF2730	BF2730	V-type ATP synthase subunit D	[TP0965-TP0527 (0.522211)]
COG0845	COG1394	BF3561	BF3561	Putative cation efflux system transmembrane	BF2730	BF2730	V-type ATP synthase subunit D	[TP0965-TP0527 (0.522211)]
COG0845	COG1394	BF0558	BF0558	Membrane fusion efflux protein	BF2730	BF2730	V-type ATP synthase subunit D	[TP0965-TP0527 (0.522211)]
COG0845	COG1394	BF0684	BF0684	Putative membrane fusion protein	BF2730	BF2730	V-type ATP synthase subunit D	[TP0965-TP0527 (0.522211)]
COG0845	COG1394	BF3362	BF3362	Transmembrane protein possibly involved in	BF2730	BF2730	V-type ATP synthase subunit D	[TP0965-TP0527 (0.522211)]
COG0845	COG1394	BF2368	BF2368	Probable ABC transporter permease	BF2730	BF2730	V-type ATP synthase subunit D	[TP0965-TP0527 (0.522211)]
COG0845	COG1394	BF1872	BF1872	Periplasmic component of efflux system	BF2730	BF2730	V-type ATP synthase subunit D	[TP0965-TP0527 (0.522211)]
COG0845	COG1394	BF3110	BF3110	Acriflavine resistance protein A	BF2730	BF2730	V-type ATP synthase subunit D	[TP0965-TP0527 (0.522211)]
COG0845	COG1394	BF3889	BF3889	Cation efflux system protein	BF2730	BF2730	V-type ATP synthase subunit D	[TP0965-TP0527 (0.522211)]
COG0845	COG1394	BF0191	BF0191	AcrA/AcrE family multidrug resistance protein	BF2730	BF2730	V-type ATP synthase subunit D	[TP0965-TP0527 (0.522211)]
COG0845	COG1394	BF4141	BF4141	Cation efflux system protein	BF2730	BF2730	V-type ATP synthase subunit D	[TP0965-TP0527 (0.522211)]
COG0845	COG1394	BF3721	BF3721	Cation efflux system protein	BF2730	BF2730	V-type ATP synthase subunit D	[TP0965-TP0527 (0.522211)]
COG0845	COG1394	BF3152	BF3152	Putative cation efflux system protein	BF2730	BF2730	V-type ATP synthase subunit D	[TP0965-TP0527 (0.522211)]
COG0845	COG1394	BF3541	BF3541	Multidrug efflux protein	BF2730	BF2730	V-type ATP synthase subunit D	[TP0965-TP0527 (0.522211)]
COG0845	COG1394	BF4522	BF4522	Component of multidrug efflux system	BF2730	BF2730	V-type ATP synthase subunit D	[TP0965-TP0527 (0.522211)]
COG0845	COG1394	BF1595	BF1595	ABC transporter permease	BF2730	BF2730	V-type ATP synthase subunit D	[TP0965-TP0527 (0.522211)]
COG0845	COG1394	BF2630	BF2630	Putative membrane protein	BF2730	BF2730	V-type ATP synthase subunit D	[TP0965-TP0527 (0.522211)]
COG0275	COG0820	BF0313	mraW	S-adenosyl-methyltransferase mraW (EC 2.1.1.-)	BF1078	BF1078	Hypothetical protein {UniProtKB/TrEMBL:Q64XE8}	[TP0384-TP0068 (0.79878455)]
COG0242	COG0360	BF1684	BF1684	Peptide deformylase {UniProtKB/TrEMBL:Q64VP5}	BF3862	rpsF	30S ribosomal protein S6	[TP0757-TP0063 (0.54983324)]
COG0267	COG0357	BF2427.1	BF2427.1	50S ribosomal protein L33	BF2027	BF2027	Glucose-inhibited division protein	[TP0234-TP0946 (0.6249908)]
COG0234	COG0772	BF3396	groS	10 kDa chaperonin (Protein Cpn10) (groES protein)	BF0307	BF0307	Rod shape-determining protein rodA	[TP1013-TP0387 (0.81326103)]
COG0234	COG0772	BF3396	groS	10 kDa chaperonin (Protein Cpn10) (groES protein)	BF4096	BF4096	Rod shape-determining protein RodA	[TP1013-TP0387 (0.81326103)]
COG0445	COG0457	BF0100	gidA	tRNA uridine 5-carboxymethylaminomethyl modification enzyme gidA (Glucose-inhibited division protein A)	BF2976	BF2976	Tetratricopeptide repeat family protein	[TP0044-TP0954 (0.8549597)]
COG0445	COG0457	BF0100	gidA	tRNA uridine 5-carboxymethylaminomethyl modification enzyme gidA (Glucose-inhibited division protein A)	BF4417	BF4417	Hypothetical protein {UniProtKB/TrEMBL:Q64MY2}	[TP0044-TP0954 (0.8549597)]
COG0445	COG0457	BF0100	gidA	tRNA uridine 5-carboxymethylaminomethyl modification enzyme gidA (Glucose-inhibited division protein A)	BF0417	BF0417	Hypothetical protein {UniProtKB/TrEMBL:Q64ZB0}	[TP0044-TP0954 (0.8549597)]
COG0445	COG0457	BF0100	gidA	tRNA uridine 5-carboxymethylaminomethyl modification enzyme gidA (Glucose-inhibited division protein A)	BF3934	BF3934	Hypothetical protein {UniProtKB/TrEMBL:Q64PA5}	[TP0044-TP0954 (0.8549597)]
COG0445	COG0457	BF0100	gidA	tRNA uridine 5-carboxymethylaminomethyl modification enzyme gidA (Glucose-inhibited division protein A)	BF2759	BF2759	Putative N-acetylglucosamine transferase	[TP0044-TP0954 (0.8549597)]
COG0445	COG0457	BF0100	gidA	tRNA uridine 5-carboxymethylaminomethyl modification enzyme gidA (Glucose-inhibited division protein A)	BF3429	BF3429	Hypothetical protein {UniProtKB/TrEMBL:Q64QQ9}	[TP0044-TP0954 (0.8549597)]
COG0445	COG0457	BF0100	gidA	tRNA uridine 5-carboxymethylaminomethyl modification enzyme gidA (Glucose-inhibited division protein A)	BF0325	BF0325	Hypothetical protein {UniProtKB/TrEMBL:Q64ZK2}	[TP0044-TP0954 (0.8549597)]
COG0445	COG0457	BF0100	gidA	tRNA uridine 5-carboxymethylaminomethyl modification enzyme gidA (Glucose-inhibited division protein A)	BF1686	BF1686	Hypothetical protein {UniProtKB/TrEMBL:Q64VP3}	[TP0044-TP0954 (0.8549597)]
COG0445	COG0457	BF0100	gidA	tRNA uridine 5-carboxymethylaminomethyl modification enzyme gidA (Glucose-inhibited division protein A)	BF3294	BF3294	Hypothetical protein {UniProtKB/TrEMBL:Q64R43}	[TP0044-TP0954 (0.8549597)]
COG0445	COG0457	BF0100	gidA	tRNA uridine 5-carboxymethylaminomethyl modification enzyme gidA (Glucose-inhibited division protein A)	BF1455	BF1455	Transcriptional regulator	[TP0044-TP0954 (0.8549597)]
COG0445	COG0457	BF0100	gidA	tRNA uridine 5-carboxymethylaminomethyl modification enzyme gidA (Glucose-inhibited division protein A)	BF4129	BF4129	Tetratricopeptide repeat family protein	[TP0044-TP0954 (0.8549597)]
COG0305	COG1595	BF2588	BF2588	DNA helicase {UniProtKB/TrEMBL:Q64T41}	BF0316	BF0316	RNA polymerase ECF-type sigma factor	[TP0058-TP0092 (0.74082893)]
COG0305	COG1595	BF2588	BF2588	DNA helicase {UniProtKB/TrEMBL:Q64T41}	BF4573	BF4573	RNA polymerase ECF-type sigma factor	[TP0058-TP0092 (0.74082893)]
COG0305	COG1595	BF2588	BF2588	DNA helicase {UniProtKB/TrEMBL:Q64T41}	BF1639	BF1639	Putative RNA polymerase ECF-type sigma factor	[TP0058-TP0092 (0.74082893)]
COG0305	COG1595	BF2588	BF2588	DNA helicase {UniProtKB/TrEMBL:Q64T41}	BF3609	BF3609	RNA polymerase ECF-type sigma factor	[TP0058-TP0092 (0.74082893)]
COG0305	COG1595	BF2588	BF2588	DNA helicase {UniProtKB/TrEMBL:Q64T41}	BF1060	BF1060	RNA polymerase ECF-type sigma factor	[TP0058-TP0092 (0.74082893)]
COG0305	COG1595	BF2588	BF2588	DNA helicase {UniProtKB/TrEMBL:Q64T41}	BF0950	BF0950	RNA polymerase ECF-type sigma factor	[TP0058-TP0092 (0.74082893)]
COG0305	COG1595	BF2588	BF2588	DNA helicase {UniProtKB/TrEMBL:Q64T41}	BF1745	BF1745	RNA polymerase ECF-type sigma factor	[TP0058-TP0092 (0.74082893)]
COG0305	COG1595	BF2588	BF2588	DNA helicase {UniProtKB/TrEMBL:Q64T41}	BF1891	BF1891	RNA polymerase ECF-type sigma factor	[TP0058-TP0092 (0.74082893)]
COG0305	COG1595	BF2588	BF2588	DNA helicase {UniProtKB/TrEMBL:Q64T41}	BF3731	BF3731	RNA polymerase ECF-type sigma factor	[TP0058-TP0092 (0.74082893)]
COG0305	COG1595	BF2588	BF2588	DNA helicase {UniProtKB/TrEMBL:Q64T41}	BF0618	BF0618	RNA polymerase ECF-type sigma factor	[TP0058-TP0092 (0.74082893)]
COG0305	COG1595	BF2588	BF2588	DNA helicase {UniProtKB/TrEMBL:Q64T41}	BF3141	BF3141	RNA polymerase ECF-type sigma factor	[TP0058-TP0092 (0.74082893)]
COG0305	COG1595	BF2588	BF2588	DNA helicase {UniProtKB/TrEMBL:Q64T41}	BF0756	BF0756	RNA polymerase ECF-type sigma factor	[TP0058-TP0092 (0.74082893)]
COG0305	COG1595	BF2588	BF2588	DNA helicase {UniProtKB/TrEMBL:Q64T41}	BF3870	BF3870	RNA polymerase ECF-type sigma factor	[TP0058-TP0092 (0.74082893)]
COG0305	COG1595	BF2588	BF2588	DNA helicase {UniProtKB/TrEMBL:Q64T41}	BF0275	BF0275	RNA polymerase ECF-type sigma factor	[TP0058-TP0092 (0.74082893)]
COG0305	COG1595	BF2588	BF2588	DNA helicase {UniProtKB/TrEMBL:Q64T41}	BF3386	BF3386	RNA polymerase ECF-type sigma factor	[TP0058-TP0092 (0.74082893)]
COG0305	COG1595	BF2588	BF2588	DNA helicase {UniProtKB/TrEMBL:Q64T41}	BF1463	BF1463	RNA polymerase ECF-type sigma factor	[TP0058-TP0092 (0.74082893)]
COG0305	COG1595	BF2588	BF2588	DNA helicase {UniProtKB/TrEMBL:Q64T41}	BF1480	BF1480	RNA polymerase ECF-type sigma factor	[TP0058-TP0092 (0.74082893)]
COG0305	COG1595	BF2588	BF2588	DNA helicase {UniProtKB/TrEMBL:Q64T41}	BF0584	BF0584	FrrE {UniProtKB/TrEMBL:Q8VTB1}	[TP0058-TP0092 (0.74082893)]
COG0305	COG1595	BF2588	BF2588	DNA helicase {UniProtKB/TrEMBL:Q64T41}	BF1248	BF1248	RNA polymerase ECF-type sigma factor	[TP0058-TP0092 (0.74082893)]
COG0305	COG1595	BF2588	BF2588	DNA helicase {UniProtKB/TrEMBL:Q64T41}	BF4476	BF4476	RNA polymerase ECF-type sigma factor	[TP0058-TP0092 (0.74082893)]
COG0305	COG1595	BF2588	BF2588	DNA helicase {UniProtKB/TrEMBL:Q64T41}	BF1336	BF1336	Putative RNA polymerase ECF-type sigma factor	[TP0058-TP0092 (0.74082893)]
COG0305	COG1595	BF2588	BF2588	DNA helicase {UniProtKB/TrEMBL:Q64T41}	BF1211	BF1211	Putative RNA polymerase ECF-type sigma factor	[TP0058-TP0092 (0.74082893)]
COG0305	COG1595	BF2588	BF2588	DNA helicase {UniProtKB/TrEMBL:Q64T41}	BF3407	BF3407	RNA polymerase ECF-type sigma factor	[TP0058-TP0092 (0.74082893)]
COG0305	COG1595	BF2588	BF2588	DNA helicase {UniProtKB/TrEMBL:Q64T41}	BF1902	BF1902	RNA polymerase ECF-type sigma factor	[TP0058-TP0092 (0.74082893)]
COG0305	COG1595	BF2588	BF2588	DNA helicase {UniProtKB/TrEMBL:Q64T41}	BF0241	BF0241	RNA polymerase ECF-type sigma factor	[TP0058-TP0092 (0.74082893)]
COG0305	COG1595	BF2588	BF2588	DNA helicase {UniProtKB/TrEMBL:Q64T41}	BF3585	BF3585	RNA polymerase ECF-type sigma factor	[TP0058-TP0092 (0.74082893)]
COG0305	COG1595	BF2588	BF2588	DNA helicase {UniProtKB/TrEMBL:Q64T41}	BF1045	BF1045	RNA polymerase ECF-type sigma factor	[TP0058-TP0092 (0.74082893)]
COG0305	COG1595	BF2588	BF2588	DNA helicase {UniProtKB/TrEMBL:Q64T41}	BF1470	BF1470	RNA polymerase ECF-type sigma factor	[TP0058-TP0092 (0.74082893)]
COG0465	COG0532	BF0774	BF0774	AAA-metalloprotease FtsH with ATPase domain	BF0263	infB	Translation initiation factor IF-2	[TP0330-TP0891 (0.8751731)]
COG0234	COG0445	BF3396	groS	10 kDa chaperonin (Protein Cpn10) (groES protein)	BF0100	gidA	tRNA uridine 5-carboxymethylaminomethyl modification enzyme gidA (Glucose-inhibited division protein A)	[TP1013-TP0044 (0.813164)]
COG0326	COG0353	BF2409	htpG	Chaperone protein htpG (Heat shock protein htpG) (High temperature protein G)	BF2053	recR	Recombination protein recR	[TP0984-TP1004 (0.5573069)]
COG0326	COG0353	BF0237	BF0237	Heat shock protein HtpG	BF2053	recR	Recombination protein recR	[TP0984-TP1004 (0.5573069)]
COG0457	COG0860	BF0325	BF0325	Hypothetical protein {UniProtKB/TrEMBL:Q64ZK2}	BF3823	BF3823	Putative N-acetylmuramoyl-L-alanine amidase AmiA	[TP0820-TP0247 (0.74644035), TP0067-TP0247 (0.79531366)]
COG0457	COG0860	BF0417	BF0417	Hypothetical protein {UniProtKB/TrEMBL:Q64ZB0}	BF3823	BF3823	Putative N-acetylmuramoyl-L-alanine amidase AmiA	[TP0820-TP0247 (0.74644035), TP0067-TP0247 (0.79531366)]
COG0457	COG0860	BF2976	BF2976	Tetratricopeptide repeat family protein	BF3823	BF3823	Putative N-acetylmuramoyl-L-alanine amidase AmiA	[TP0820-TP0247 (0.74644035), TP0067-TP0247 (0.79531366)]
COG0457	COG0860	BF3429	BF3429	Hypothetical protein {UniProtKB/TrEMBL:Q64QQ9}	BF3823	BF3823	Putative N-acetylmuramoyl-L-alanine amidase AmiA	[TP0820-TP0247 (0.74644035), TP0067-TP0247 (0.79531366)]
COG0457	COG0860	BF3934	BF3934	Hypothetical protein {UniProtKB/TrEMBL:Q64PA5}	BF3823	BF3823	Putative N-acetylmuramoyl-L-alanine amidase AmiA	[TP0820-TP0247 (0.74644035), TP0067-TP0247 (0.79531366)]
COG0457	COG0860	BF2759	BF2759	Putative N-acetylglucosamine transferase	BF3823	BF3823	Putative N-acetylmuramoyl-L-alanine amidase AmiA	[TP0820-TP0247 (0.74644035), TP0067-TP0247 (0.79531366)]
COG0457	COG0860	BF1455	BF1455	Transcriptional regulator	BF3823	BF3823	Putative N-acetylmuramoyl-L-alanine amidase AmiA	[TP0820-TP0247 (0.74644035), TP0067-TP0247 (0.79531366)]
COG0457	COG0860	BF3294	BF3294	Hypothetical protein {UniProtKB/TrEMBL:Q64R43}	BF3823	BF3823	Putative N-acetylmuramoyl-L-alanine amidase AmiA	[TP0820-TP0247 (0.74644035), TP0067-TP0247 (0.79531366)]
COG0457	COG0860	BF4417	BF4417	Hypothetical protein {UniProtKB/TrEMBL:Q64MY2}	BF3823	BF3823	Putative N-acetylmuramoyl-L-alanine amidase AmiA	[TP0820-TP0247 (0.74644035), TP0067-TP0247 (0.79531366)]
COG0457	COG0860	BF4129	BF4129	Tetratricopeptide repeat family protein	BF3823	BF3823	Putative N-acetylmuramoyl-L-alanine amidase AmiA	[TP0820-TP0247 (0.74644035), TP0067-TP0247 (0.79531366)]
COG0457	COG0860	BF1686	BF1686	Hypothetical protein {UniProtKB/TrEMBL:Q64VP3}	BF3823	BF3823	Putative N-acetylmuramoyl-L-alanine amidase AmiA	[TP0820-TP0247 (0.74644035), TP0067-TP0247 (0.79531366)]
COG1057	COG1774	BF3708	nadD	Probable nicotinate-nucleotide adenylyltransferase (EC 2.7.7.18) (Deamido-NAD(+) pyrophosphorylase) (Deamido-NAD(+) diphosphorylase) (Nicotinate mononucleotide adenylyltransferase) (NaMN adenylyltransferase)	BF4094	BF4094	Hypothetical protein {UniProtKB/TrEMBL:Q64NU6}	[TP0741-TP0046 (0.7023217)]
COG0530	COG2239	BF4543	BF4543	Putative Na+/Ca2+ exchanger protein	BF0777	BF0777	Putative Mg2+ transporter MgtE	[TP1034-TP0917 (0.5728957)]
COG0216	COG0457	BF0910	prfA	Peptide chain release factor 1 (RF-1)	BF3934	BF3934	Hypothetical protein {UniProtKB/TrEMBL:Q64PA5}	[TP0051-TP0067 (0.7097377)]
COG0216	COG0457	BF0910	prfA	Peptide chain release factor 1 (RF-1)	BF4129	BF4129	Tetratricopeptide repeat family protein	[TP0051-TP0067 (0.7097377)]
COG0216	COG0457	BF0910	prfA	Peptide chain release factor 1 (RF-1)	BF4417	BF4417	Hypothetical protein {UniProtKB/TrEMBL:Q64MY2}	[TP0051-TP0067 (0.7097377)]
COG0216	COG0457	BF0910	prfA	Peptide chain release factor 1 (RF-1)	BF0325	BF0325	Hypothetical protein {UniProtKB/TrEMBL:Q64ZK2}	[TP0051-TP0067 (0.7097377)]
COG0216	COG0457	BF0910	prfA	Peptide chain release factor 1 (RF-1)	BF2759	BF2759	Putative N-acetylglucosamine transferase	[TP0051-TP0067 (0.7097377)]
COG0216	COG0457	BF0910	prfA	Peptide chain release factor 1 (RF-1)	BF0417	BF0417	Hypothetical protein {UniProtKB/TrEMBL:Q64ZB0}	[TP0051-TP0067 (0.7097377)]
COG0216	COG0457	BF0910	prfA	Peptide chain release factor 1 (RF-1)	BF2976	BF2976	Tetratricopeptide repeat family protein	[TP0051-TP0067 (0.7097377)]
COG0216	COG0457	BF0910	prfA	Peptide chain release factor 1 (RF-1)	BF1455	BF1455	Transcriptional regulator	[TP0051-TP0067 (0.7097377)]
COG0216	COG0457	BF0910	prfA	Peptide chain release factor 1 (RF-1)	BF3429	BF3429	Hypothetical protein {UniProtKB/TrEMBL:Q64QQ9}	[TP0051-TP0067 (0.7097377)]
COG0216	COG0457	BF0910	prfA	Peptide chain release factor 1 (RF-1)	BF3294	BF3294	Hypothetical protein {UniProtKB/TrEMBL:Q64R43}	[TP0051-TP0067 (0.7097377)]
COG0216	COG0457	BF0910	prfA	Peptide chain release factor 1 (RF-1)	BF1686	BF1686	Hypothetical protein {UniProtKB/TrEMBL:Q64VP3}	[TP0051-TP0067 (0.7097377)]
COG0687	COG0693	BF2720	BF2720	Spermidine/putrescine ABC transporter	BF3352	BF3352	ThiJ/PfpI family protein	[TP0655-TP0445 (0.5706956)]
COG0687	COG0693	BF2720	BF2720	Spermidine/putrescine ABC transporter	BF3075	BF3075	Hypothetical protein {UniProtKB/TrEMBL:Q64RR1}	[TP0655-TP0445 (0.5706956)]
COG0687	COG0693	BF2720	BF2720	Spermidine/putrescine ABC transporter	BF3963	BF3963	Putative ThiJ family intracellular protease	[TP0655-TP0445 (0.5706956)]
COG1385	COG2204	BF1025	BF1025	Hypothetical protein {UniProtKB/TrEMBL:Q64XK1}	BF0138	BF0138	RteB gene product {UniProtKB/TrEMBL:Q650D7}	[TP0032-TP0519 (0.67332727)]
COG1385	COG2204	BF1025	BF1025	Hypothetical protein {UniProtKB/TrEMBL:Q64XK1}	BF1081	BF1081	Transcriptional regulator	[TP0032-TP0519 (0.67332727)]
COG1385	COG2204	BF1025	BF1025	Hypothetical protein {UniProtKB/TrEMBL:Q64XK1}	BF1593	BF1593	Two-component system response regulator	[TP0032-TP0519 (0.67332727)]
COG1385	COG2204	BF1025	BF1025	Hypothetical protein {UniProtKB/TrEMBL:Q64XK1}	BF2150	BF2150	Two-component system response regulator	[TP0032-TP0519 (0.67332727)]
COG1385	COG2204	BF1025	BF1025	Hypothetical protein {UniProtKB/TrEMBL:Q64XK1}	BF4114	BF4114	Two-component system response regulator	[TP0032-TP0519 (0.67332727)]
COG1385	COG2204	BF1025	BF1025	Hypothetical protein {UniProtKB/TrEMBL:Q64XK1}	BF1515	BF1515	Two-component system response regulator	[TP0032-TP0519 (0.67332727)]
COG1385	COG2204	BF1025	BF1025	Hypothetical protein {UniProtKB/TrEMBL:Q64XK1}	BF0577	BF0577	Two-component system response regulator	[TP0032-TP0519 (0.67332727)]
COG1385	COG2204	BF1025	BF1025	Hypothetical protein {UniProtKB/TrEMBL:Q64XK1}	BF2041	BF2041	Two-component system response regulator	[TP0032-TP0519 (0.67332727)]
COG1385	COG2204	BF1025	BF1025	Hypothetical protein {UniProtKB/TrEMBL:Q64XK1}	BF2365	BF2365	Two-component system response regulator	[TP0032-TP0519 (0.67332727)]
COG0542	COG2204	BF1205	BF1205	Endopeptidase Clp ATP-binding chain B	BF2041	BF2041	Two-component system response regulator	[TP0071-TP0519 (0.6908589)]
COG0542	COG2204	BF2835	BF2835	ATP-dependent Clp protease ATP-binding subunit	BF1081	BF1081	Transcriptional regulator	[TP0071-TP0519 (0.6908589)]
COG0542	COG2204	BF1205	BF1205	Endopeptidase Clp ATP-binding chain B	BF1515	BF1515	Two-component system response regulator	[TP0071-TP0519 (0.6908589)]
COG0542	COG2204	BF1205	BF1205	Endopeptidase Clp ATP-binding chain B	BF0577	BF0577	Two-component system response regulator	[TP0071-TP0519 (0.6908589)]
COG0542	COG2204	BF2835	BF2835	ATP-dependent Clp protease ATP-binding subunit	BF1515	BF1515	Two-component system response regulator	[TP0071-TP0519 (0.6908589)]
COG0542	COG2204	BF1205	BF1205	Endopeptidase Clp ATP-binding chain B	BF1081	BF1081	Transcriptional regulator	[TP0071-TP0519 (0.6908589)]
COG0542	COG2204	BF2835	BF2835	ATP-dependent Clp protease ATP-binding subunit	BF2365	BF2365	Two-component system response regulator	[TP0071-TP0519 (0.6908589)]
COG0542	COG2204	BF1205	BF1205	Endopeptidase Clp ATP-binding chain B	BF0138	BF0138	RteB gene product {UniProtKB/TrEMBL:Q650D7}	[TP0071-TP0519 (0.6908589)]
COG0542	COG2204	BF1205	BF1205	Endopeptidase Clp ATP-binding chain B	BF1593	BF1593	Two-component system response regulator	[TP0071-TP0519 (0.6908589)]
COG0542	COG2204	BF2410	BF2410	ATP-dependent Clp protease	BF2365	BF2365	Two-component system response regulator	[TP0071-TP0519 (0.6908589)]
COG0542	COG2204	BF1954	BF1954	Endopeptidase Clp ATP-binding chain B	BF2041	BF2041	Two-component system response regulator	[TP0071-TP0519 (0.6908589)]
COG0542	COG2204	BF2410	BF2410	ATP-dependent Clp protease	BF4114	BF4114	Two-component system response regulator	[TP0071-TP0519 (0.6908589)]
COG0542	COG2204	BF2410	BF2410	ATP-dependent Clp protease	BF1593	BF1593	Two-component system response regulator	[TP0071-TP0519 (0.6908589)]
COG0542	COG2204	BF1954	BF1954	Endopeptidase Clp ATP-binding chain B	BF4114	BF4114	Two-component system response regulator	[TP0071-TP0519 (0.6908589)]
COG0542	COG2204	BF1954	BF1954	Endopeptidase Clp ATP-binding chain B	BF1081	BF1081	Transcriptional regulator	[TP0071-TP0519 (0.6908589)]
COG0542	COG2204	BF1205	BF1205	Endopeptidase Clp ATP-binding chain B	BF2365	BF2365	Two-component system response regulator	[TP0071-TP0519 (0.6908589)]
COG0542	COG2204	BF2835	BF2835	ATP-dependent Clp protease ATP-binding subunit	BF0138	BF0138	RteB gene product {UniProtKB/TrEMBL:Q650D7}	[TP0071-TP0519 (0.6908589)]
COG0542	COG2204	BF1954	BF1954	Endopeptidase Clp ATP-binding chain B	BF1593	BF1593	Two-component system response regulator	[TP0071-TP0519 (0.6908589)]
COG0542	COG2204	BF2410	BF2410	ATP-dependent Clp protease	BF0138	BF0138	RteB gene product {UniProtKB/TrEMBL:Q650D7}	[TP0071-TP0519 (0.6908589)]
COG0542	COG2204	BF2410	BF2410	ATP-dependent Clp protease	BF1515	BF1515	Two-component system response regulator	[TP0071-TP0519 (0.6908589)]
COG0542	COG2204	BF2835	BF2835	ATP-dependent Clp protease ATP-binding subunit	BF0577	BF0577	Two-component system response regulator	[TP0071-TP0519 (0.6908589)]
COG0542	COG2204	BF1954	BF1954	Endopeptidase Clp ATP-binding chain B	BF0577	BF0577	Two-component system response regulator	[TP0071-TP0519 (0.6908589)]
COG0542	COG2204	BF1954	BF1954	Endopeptidase Clp ATP-binding chain B	BF1515	BF1515	Two-component system response regulator	[TP0071-TP0519 (0.6908589)]
COG0542	COG2204	BF1205	BF1205	Endopeptidase Clp ATP-binding chain B	BF2150	BF2150	Two-component system response regulator	[TP0071-TP0519 (0.6908589)]
COG0542	COG2204	BF2835	BF2835	ATP-dependent Clp protease ATP-binding subunit	BF2150	BF2150	Two-component system response regulator	[TP0071-TP0519 (0.6908589)]
COG0542	COG2204	BF1954	BF1954	Endopeptidase Clp ATP-binding chain B	BF0138	BF0138	RteB gene product {UniProtKB/TrEMBL:Q650D7}	[TP0071-TP0519 (0.6908589)]
COG0542	COG2204	BF2835	BF2835	ATP-dependent Clp protease ATP-binding subunit	BF1593	BF1593	Two-component system response regulator	[TP0071-TP0519 (0.6908589)]
COG0542	COG2204	BF2835	BF2835	ATP-dependent Clp protease ATP-binding subunit	BF2041	BF2041	Two-component system response regulator	[TP0071-TP0519 (0.6908589)]
COG0542	COG2204	BF2410	BF2410	ATP-dependent Clp protease	BF2041	BF2041	Two-component system response regulator	[TP0071-TP0519 (0.6908589)]
COG0542	COG2204	BF2410	BF2410	ATP-dependent Clp protease	BF1081	BF1081	Transcriptional regulator	[TP0071-TP0519 (0.6908589)]
COG0542	COG2204	BF1954	BF1954	Endopeptidase Clp ATP-binding chain B	BF2150	BF2150	Two-component system response regulator	[TP0071-TP0519 (0.6908589)]
COG0542	COG2204	BF2410	BF2410	ATP-dependent Clp protease	BF0577	BF0577	Two-component system response regulator	[TP0071-TP0519 (0.6908589)]
COG0542	COG2204	BF1205	BF1205	Endopeptidase Clp ATP-binding chain B	BF4114	BF4114	Two-component system response regulator	[TP0071-TP0519 (0.6908589)]
COG0542	COG2204	BF2410	BF2410	ATP-dependent Clp protease	BF2150	BF2150	Two-component system response regulator	[TP0071-TP0519 (0.6908589)]
COG0542	COG2204	BF2835	BF2835	ATP-dependent Clp protease ATP-binding subunit	BF4114	BF4114	Two-component system response regulator	[TP0071-TP0519 (0.6908589)]
COG0542	COG2204	BF1954	BF1954	Endopeptidase Clp ATP-binding chain B	BF2365	BF2365	Two-component system response regulator	[TP0071-TP0519 (0.6908589)]
COG0802	COG1774	BF0724	BF0724	Putative ATP/GTP hydrolase	BF4094	BF4094	Hypothetical protein {UniProtKB/TrEMBL:Q64NU6}	[TP0875-TP0046 (0.67547834)]
COG0290	COG0457	BF1688	BF1688	Translation initiation factor IF-3	BF2976	BF2976	Tetratricopeptide repeat family protein	[TP0850-TP0095 (0.6947713)]
COG0290	COG0457	BF1688	BF1688	Translation initiation factor IF-3	BF3429	BF3429	Hypothetical protein {UniProtKB/TrEMBL:Q64QQ9}	[TP0850-TP0095 (0.6947713)]
COG0290	COG0457	BF1688	BF1688	Translation initiation factor IF-3	BF0417	BF0417	Hypothetical protein {UniProtKB/TrEMBL:Q64ZB0}	[TP0850-TP0095 (0.6947713)]
COG0290	COG0457	BF1688	BF1688	Translation initiation factor IF-3	BF0325	BF0325	Hypothetical protein {UniProtKB/TrEMBL:Q64ZK2}	[TP0850-TP0095 (0.6947713)]
COG0290	COG0457	BF1688	BF1688	Translation initiation factor IF-3	BF3294	BF3294	Hypothetical protein {UniProtKB/TrEMBL:Q64R43}	[TP0850-TP0095 (0.6947713)]
COG0290	COG0457	BF1688	BF1688	Translation initiation factor IF-3	BF4129	BF4129	Tetratricopeptide repeat family protein	[TP0850-TP0095 (0.6947713)]
COG0290	COG0457	BF1688	BF1688	Translation initiation factor IF-3	BF1455	BF1455	Transcriptional regulator	[TP0850-TP0095 (0.6947713)]
COG0290	COG0457	BF1688	BF1688	Translation initiation factor IF-3	BF3934	BF3934	Hypothetical protein {UniProtKB/TrEMBL:Q64PA5}	[TP0850-TP0095 (0.6947713)]
COG0290	COG0457	BF1688	BF1688	Translation initiation factor IF-3	BF1686	BF1686	Hypothetical protein {UniProtKB/TrEMBL:Q64VP3}	[TP0850-TP0095 (0.6947713)]
COG0290	COG0457	BF1688	BF1688	Translation initiation factor IF-3	BF2759	BF2759	Putative N-acetylglucosamine transferase	[TP0850-TP0095 (0.6947713)]
COG0290	COG0457	BF1688	BF1688	Translation initiation factor IF-3	BF4417	BF4417	Hypothetical protein {UniProtKB/TrEMBL:Q64MY2}	[TP0850-TP0095 (0.6947713)]
COG0782	COG0860	BF4324	BF4324	Transcription elongation factor GreA	BF3823	BF3823	Putative N-acetylmuramoyl-L-alanine amidase AmiA	[TP0019-TP0247 (0.7668169)]
COG0234	COG1619	BF3396	groS	10 kDa chaperonin (Protein Cpn10) (groES protein)	BF4339	BF4339	Putative carboxypeptidase	[TP1013-TP0688 (0.6288964)]
COG0024	COG0530	BF4160	BF4160	Methionine aminopeptidase	BF4543	BF4543	Putative Na+/Ca2+ exchanger protein	[TP0842-TP1034 (0.7696508)]
COG0024	COG0530	BF2551	BF2551	Methionine aminopeptidase	BF4543	BF4543	Putative Na+/Ca2+ exchanger protein	[TP0842-TP1034 (0.7696508)]
COG0530	COG0771	BF4543	BF4543	Putative Na+/Ca2+ exchanger protein	BF0308	murD	UDP-N-acetylmuramoylalanine--D-glutamate ligase (EC 6.3.2.9) (UDP-N- acetylmuramoyl-L-alanyl-D-glutamate synthetase) (D-glutamic acid- adding enzyme)	[TP1034-TP0903 (0.71912634)]
COG0824	COG1480	BF3906	BF3906	Hypothetical protein {UniProtKB/TrEMBL:Q64PD3}	BF4207	BF4207	Putative membrane-associated HD superfamily	[TP0156-TP0651 (0.6079956)]
COG0322	COG0353	BF0098	uvrC	UvrABC system protein C (Protein uvrC) (Excinuclease ABC subunit C)	BF2053	recR	Recombination protein recR	[TP0472-TP1004 (0.53674763)]
COG0771	COG1595	BF0308	murD	UDP-N-acetylmuramoylalanine--D-glutamate ligase (EC 6.3.2.9) (UDP-N- acetylmuramoyl-L-alanyl-D-glutamate synthetase) (D-glutamic acid- adding enzyme)	BF1045	BF1045	RNA polymerase ECF-type sigma factor	[TP0903-TP0092 (0.6651206)]
COG0771	COG1595	BF0308	murD	UDP-N-acetylmuramoylalanine--D-glutamate ligase (EC 6.3.2.9) (UDP-N- acetylmuramoyl-L-alanyl-D-glutamate synthetase) (D-glutamic acid- adding enzyme)	BF3585	BF3585	RNA polymerase ECF-type sigma factor	[TP0903-TP0092 (0.6651206)]
COG0771	COG1595	BF0308	murD	UDP-N-acetylmuramoylalanine--D-glutamate ligase (EC 6.3.2.9) (UDP-N- acetylmuramoyl-L-alanyl-D-glutamate synthetase) (D-glutamic acid- adding enzyme)	BF1745	BF1745	RNA polymerase ECF-type sigma factor	[TP0903-TP0092 (0.6651206)]
COG0771	COG1595	BF0308	murD	UDP-N-acetylmuramoylalanine--D-glutamate ligase (EC 6.3.2.9) (UDP-N- acetylmuramoyl-L-alanyl-D-glutamate synthetase) (D-glutamic acid- adding enzyme)	BF4476	BF4476	RNA polymerase ECF-type sigma factor	[TP0903-TP0092 (0.6651206)]
COG0771	COG1595	BF0308	murD	UDP-N-acetylmuramoylalanine--D-glutamate ligase (EC 6.3.2.9) (UDP-N- acetylmuramoyl-L-alanyl-D-glutamate synthetase) (D-glutamic acid- adding enzyme)	BF1891	BF1891	RNA polymerase ECF-type sigma factor	[TP0903-TP0092 (0.6651206)]
COG0771	COG1595	BF0308	murD	UDP-N-acetylmuramoylalanine--D-glutamate ligase (EC 6.3.2.9) (UDP-N- acetylmuramoyl-L-alanyl-D-glutamate synthetase) (D-glutamic acid- adding enzyme)	BF0584	BF0584	FrrE {UniProtKB/TrEMBL:Q8VTB1}	[TP0903-TP0092 (0.6651206)]
COG0771	COG1595	BF0308	murD	UDP-N-acetylmuramoylalanine--D-glutamate ligase (EC 6.3.2.9) (UDP-N- acetylmuramoyl-L-alanyl-D-glutamate synthetase) (D-glutamic acid- adding enzyme)	BF1480	BF1480	RNA polymerase ECF-type sigma factor	[TP0903-TP0092 (0.6651206)]
COG0771	COG1595	BF0308	murD	UDP-N-acetylmuramoylalanine--D-glutamate ligase (EC 6.3.2.9) (UDP-N- acetylmuramoyl-L-alanyl-D-glutamate synthetase) (D-glutamic acid- adding enzyme)	BF3609	BF3609	RNA polymerase ECF-type sigma factor	[TP0903-TP0092 (0.6651206)]
COG0771	COG1595	BF0308	murD	UDP-N-acetylmuramoylalanine--D-glutamate ligase (EC 6.3.2.9) (UDP-N- acetylmuramoyl-L-alanyl-D-glutamate synthetase) (D-glutamic acid- adding enzyme)	BF1463	BF1463	RNA polymerase ECF-type sigma factor	[TP0903-TP0092 (0.6651206)]
COG0771	COG1595	BF0308	murD	UDP-N-acetylmuramoylalanine--D-glutamate ligase (EC 6.3.2.9) (UDP-N- acetylmuramoyl-L-alanyl-D-glutamate synthetase) (D-glutamic acid- adding enzyme)	BF0316	BF0316	RNA polymerase ECF-type sigma factor	[TP0903-TP0092 (0.6651206)]
COG0771	COG1595	BF0308	murD	UDP-N-acetylmuramoylalanine--D-glutamate ligase (EC 6.3.2.9) (UDP-N- acetylmuramoyl-L-alanyl-D-glutamate synthetase) (D-glutamic acid- adding enzyme)	BF0756	BF0756	RNA polymerase ECF-type sigma factor	[TP0903-TP0092 (0.6651206)]
COG0771	COG1595	BF0308	murD	UDP-N-acetylmuramoylalanine--D-glutamate ligase (EC 6.3.2.9) (UDP-N- acetylmuramoyl-L-alanyl-D-glutamate synthetase) (D-glutamic acid- adding enzyme)	BF3407	BF3407	RNA polymerase ECF-type sigma factor	[TP0903-TP0092 (0.6651206)]
COG0771	COG1595	BF0308	murD	UDP-N-acetylmuramoylalanine--D-glutamate ligase (EC 6.3.2.9) (UDP-N- acetylmuramoyl-L-alanyl-D-glutamate synthetase) (D-glutamic acid- adding enzyme)	BF1060	BF1060	RNA polymerase ECF-type sigma factor	[TP0903-TP0092 (0.6651206)]
COG0771	COG1595	BF0308	murD	UDP-N-acetylmuramoylalanine--D-glutamate ligase (EC 6.3.2.9) (UDP-N- acetylmuramoyl-L-alanyl-D-glutamate synthetase) (D-glutamic acid- adding enzyme)	BF1470	BF1470	RNA polymerase ECF-type sigma factor	[TP0903-TP0092 (0.6651206)]
COG0771	COG1595	BF0308	murD	UDP-N-acetylmuramoylalanine--D-glutamate ligase (EC 6.3.2.9) (UDP-N- acetylmuramoyl-L-alanyl-D-glutamate synthetase) (D-glutamic acid- adding enzyme)	BF1248	BF1248	RNA polymerase ECF-type sigma factor	[TP0903-TP0092 (0.6651206)]
COG0771	COG1595	BF0308	murD	UDP-N-acetylmuramoylalanine--D-glutamate ligase (EC 6.3.2.9) (UDP-N- acetylmuramoyl-L-alanyl-D-glutamate synthetase) (D-glutamic acid- adding enzyme)	BF4573	BF4573	RNA polymerase ECF-type sigma factor	[TP0903-TP0092 (0.6651206)]
COG0771	COG1595	BF0308	murD	UDP-N-acetylmuramoylalanine--D-glutamate ligase (EC 6.3.2.9) (UDP-N- acetylmuramoyl-L-alanyl-D-glutamate synthetase) (D-glutamic acid- adding enzyme)	BF0241	BF0241	RNA polymerase ECF-type sigma factor	[TP0903-TP0092 (0.6651206)]
COG0771	COG1595	BF0308	murD	UDP-N-acetylmuramoylalanine--D-glutamate ligase (EC 6.3.2.9) (UDP-N- acetylmuramoyl-L-alanyl-D-glutamate synthetase) (D-glutamic acid- adding enzyme)	BF0618	BF0618	RNA polymerase ECF-type sigma factor	[TP0903-TP0092 (0.6651206)]
COG0771	COG1595	BF0308	murD	UDP-N-acetylmuramoylalanine--D-glutamate ligase (EC 6.3.2.9) (UDP-N- acetylmuramoyl-L-alanyl-D-glutamate synthetase) (D-glutamic acid- adding enzyme)	BF3386	BF3386	RNA polymerase ECF-type sigma factor	[TP0903-TP0092 (0.6651206)]
COG0771	COG1595	BF0308	murD	UDP-N-acetylmuramoylalanine--D-glutamate ligase (EC 6.3.2.9) (UDP-N- acetylmuramoyl-L-alanyl-D-glutamate synthetase) (D-glutamic acid- adding enzyme)	BF0950	BF0950	RNA polymerase ECF-type sigma factor	[TP0903-TP0092 (0.6651206)]
COG0771	COG1595	BF0308	murD	UDP-N-acetylmuramoylalanine--D-glutamate ligase (EC 6.3.2.9) (UDP-N- acetylmuramoyl-L-alanyl-D-glutamate synthetase) (D-glutamic acid- adding enzyme)	BF0275	BF0275	RNA polymerase ECF-type sigma factor	[TP0903-TP0092 (0.6651206)]
COG0771	COG1595	BF0308	murD	UDP-N-acetylmuramoylalanine--D-glutamate ligase (EC 6.3.2.9) (UDP-N- acetylmuramoyl-L-alanyl-D-glutamate synthetase) (D-glutamic acid- adding enzyme)	BF1336	BF1336	Putative RNA polymerase ECF-type sigma factor	[TP0903-TP0092 (0.6651206)]
COG0771	COG1595	BF0308	murD	UDP-N-acetylmuramoylalanine--D-glutamate ligase (EC 6.3.2.9) (UDP-N- acetylmuramoyl-L-alanyl-D-glutamate synthetase) (D-glutamic acid- adding enzyme)	BF3870	BF3870	RNA polymerase ECF-type sigma factor	[TP0903-TP0092 (0.6651206)]
COG0771	COG1595	BF0308	murD	UDP-N-acetylmuramoylalanine--D-glutamate ligase (EC 6.3.2.9) (UDP-N- acetylmuramoyl-L-alanyl-D-glutamate synthetase) (D-glutamic acid- adding enzyme)	BF1211	BF1211	Putative RNA polymerase ECF-type sigma factor	[TP0903-TP0092 (0.6651206)]
COG0771	COG1595	BF0308	murD	UDP-N-acetylmuramoylalanine--D-glutamate ligase (EC 6.3.2.9) (UDP-N- acetylmuramoyl-L-alanyl-D-glutamate synthetase) (D-glutamic acid- adding enzyme)	BF1639	BF1639	Putative RNA polymerase ECF-type sigma factor	[TP0903-TP0092 (0.6651206)]
COG0771	COG1595	BF0308	murD	UDP-N-acetylmuramoylalanine--D-glutamate ligase (EC 6.3.2.9) (UDP-N- acetylmuramoyl-L-alanyl-D-glutamate synthetase) (D-glutamic acid- adding enzyme)	BF3141	BF3141	RNA polymerase ECF-type sigma factor	[TP0903-TP0092 (0.6651206)]
COG0771	COG1595	BF0308	murD	UDP-N-acetylmuramoylalanine--D-glutamate ligase (EC 6.3.2.9) (UDP-N- acetylmuramoyl-L-alanyl-D-glutamate synthetase) (D-glutamic acid- adding enzyme)	BF3731	BF3731	RNA polymerase ECF-type sigma factor	[TP0903-TP0092 (0.6651206)]
COG0771	COG1595	BF0308	murD	UDP-N-acetylmuramoylalanine--D-glutamate ligase (EC 6.3.2.9) (UDP-N- acetylmuramoyl-L-alanyl-D-glutamate synthetase) (D-glutamic acid- adding enzyme)	BF1902	BF1902	RNA polymerase ECF-type sigma factor	[TP0903-TP0092 (0.6651206)]
COG0188	COG0305	BF2411	BF2411	DNA gyrase A subunit {UniProtKB/TrEMBL:Q64TL9}	BF2588	BF2588	DNA helicase {UniProtKB/TrEMBL:Q64T41}	[TP0005-TP0058 (0.73312306)]
COG0188	COG0305	BF0411	BF0411	Topoisomerase IV subunit A	BF2588	BF2588	DNA helicase {UniProtKB/TrEMBL:Q64T41}	[TP0005-TP0058 (0.73312306)]
COG0233	COG1283	BF0689	frr	Ribosome recycling factor (Ribosome-releasing factor) (RRF)	BF4351	BF4351	Putative Na+-dependent phosphate transporter	[TP0604-TP0771 (0.7316062)]
COG1825	COG2812	BF1197	ctc	50S ribosomal protein L25 (General stress protein CTC)	BF4093	BF4093	Putative DNA polymerase III delta subunit	[TP0372-TP1005 (0.6540257)]
COG1825	COG2812	BF1197	ctc	50S ribosomal protein L25 (General stress protein CTC)	BF3231	BF3231	DNA polymerase III subunit gamma/tau	[TP0372-TP1005 (0.6540257)]
COG0222	COG0530	BF4193	rplL	50S ribosomal protein L7/L12	BF4543	BF4543	Putative Na+/Ca2+ exchanger protein	[TP0240-TP1034 (0.77472186)]
COG0024	COG1121	BF4160	BF4160	Methionine aminopeptidase	BF0079	BF0079	Putative metal ABC transporter ATP-binding	[TP0842-TP0164 (0.77940726)]
COG0024	COG1121	BF2551	BF2551	Methionine aminopeptidase	BF0079	BF0079	Putative metal ABC transporter ATP-binding	[TP0842-TP0164 (0.77940726)]
COG0361	COG1214	BF4159	infA	Translation initiation factor IF-1	BF3704	BF3704	Putative glycoprotease {UniProtKB/TrEMBL:Q64PY4}	[TP0097-TP0876 (0.56457245)]
COG1509	COG2812	BF3578	BF3578	Hypothetical protein {UniProtKB/TrEMBL:Q64QB0}	BF4093	BF4093	Putative DNA polymerase III delta subunit	[TP0121-TP1005 (0.5082704)]
COG1509	COG2812	BF3578	BF3578	Hypothetical protein {UniProtKB/TrEMBL:Q64QB0}	BF3231	BF3231	DNA polymerase III subunit gamma/tau	[TP0121-TP1005 (0.5082704)]
COG1108	COG2239	BF0725	BF0725	Zinc ABC transporter permease	BF0777	BF0777	Putative Mg2+ transporter MgtE	[TP0165-TP0917 (0.5215956)]
COG2204	COG2204	BF2365	BF2365	Two-component system response regulator	BF2041	BF2041	Two-component system response regulator	[TP0519-TP0519 (0.65939915)]
COG2204	COG2204	BF2041	BF2041	Two-component system response regulator	BF2365	BF2365	Two-component system response regulator	[TP0519-TP0519 (0.65939915)]
COG2204	COG2204	BF0577	BF0577	Two-component system response regulator	BF1593	BF1593	Two-component system response regulator	[TP0519-TP0519 (0.65939915)]
COG2204	COG2204	BF1593	BF1593	Two-component system response regulator	BF0577	BF0577	Two-component system response regulator	[TP0519-TP0519 (0.65939915)]
COG2204	COG2204	BF1081	BF1081	Transcriptional regulator	BF2041	BF2041	Two-component system response regulator	[TP0519-TP0519 (0.65939915)]
COG2204	COG2204	BF2041	BF2041	Two-component system response regulator	BF1081	BF1081	Transcriptional regulator	[TP0519-TP0519 (0.65939915)]
COG2204	COG2204	BF1593	BF1593	Two-component system response regulator	BF1593	BF1593	Two-component system response regulator	[TP0519-TP0519 (0.65939915)]
COG2204	COG2204	BF2041	BF2041	Two-component system response regulator	BF1593	BF1593	Two-component system response regulator	[TP0519-TP0519 (0.65939915)]
COG2204	COG2204	BF1593	BF1593	Two-component system response regulator	BF2041	BF2041	Two-component system response regulator	[TP0519-TP0519 (0.65939915)]
COG2204	COG2204	BF0577	BF0577	Two-component system response regulator	BF4114	BF4114	Two-component system response regulator	[TP0519-TP0519 (0.65939915)]
COG2204	COG2204	BF4114	BF4114	Two-component system response regulator	BF0577	BF0577	Two-component system response regulator	[TP0519-TP0519 (0.65939915)]
COG2204	COG2204	BF0138	BF0138	RteB gene product {UniProtKB/TrEMBL:Q650D7}	BF4114	BF4114	Two-component system response regulator	[TP0519-TP0519 (0.65939915)]
COG2204	COG2204	BF4114	BF4114	Two-component system response regulator	BF0138	BF0138	RteB gene product {UniProtKB/TrEMBL:Q650D7}	[TP0519-TP0519 (0.65939915)]
COG2204	COG2204	BF0138	BF0138	RteB gene product {UniProtKB/TrEMBL:Q650D7}	BF1515	BF1515	Two-component system response regulator	[TP0519-TP0519 (0.65939915)]
COG2204	COG2204	BF1515	BF1515	Two-component system response regulator	BF0138	BF0138	RteB gene product {UniProtKB/TrEMBL:Q650D7}	[TP0519-TP0519 (0.65939915)]
COG2204	COG2204	BF1081	BF1081	Transcriptional regulator	BF1515	BF1515	Two-component system response regulator	[TP0519-TP0519 (0.65939915)]
COG2204	COG2204	BF1515	BF1515	Two-component system response regulator	BF1081	BF1081	Transcriptional regulator	[TP0519-TP0519 (0.65939915)]
COG2204	COG2204	BF0138	BF0138	RteB gene product {UniProtKB/TrEMBL:Q650D7}	BF0138	BF0138	RteB gene product {UniProtKB/TrEMBL:Q650D7}	[TP0519-TP0519 (0.65939915)]
COG2204	COG2204	BF0577	BF0577	Two-component system response regulator	BF1081	BF1081	Transcriptional regulator	[TP0519-TP0519 (0.65939915)]
COG2204	COG2204	BF0577	BF0577	Two-component system response regulator	BF1515	BF1515	Two-component system response regulator	[TP0519-TP0519 (0.65939915)]
COG2204	COG2204	BF1515	BF1515	Two-component system response regulator	BF0577	BF0577	Two-component system response regulator	[TP0519-TP0519 (0.65939915)]
COG2204	COG2204	BF1081	BF1081	Transcriptional regulator	BF0577	BF0577	Two-component system response regulator	[TP0519-TP0519 (0.65939915)]
COG2204	COG2204	BF1081	BF1081	Transcriptional regulator	BF1081	BF1081	Transcriptional regulator	[TP0519-TP0519 (0.65939915)]
COG2204	COG2204	BF0138	BF0138	RteB gene product {UniProtKB/TrEMBL:Q650D7}	BF1081	BF1081	Transcriptional regulator	[TP0519-TP0519 (0.65939915)]
COG2204	COG2204	BF1081	BF1081	Transcriptional regulator	BF0138	BF0138	RteB gene product {UniProtKB/TrEMBL:Q650D7}	[TP0519-TP0519 (0.65939915)]
COG2204	COG2204	BF0577	BF0577	Two-component system response regulator	BF2365	BF2365	Two-component system response regulator	[TP0519-TP0519 (0.65939915)]
COG2204	COG2204	BF2365	BF2365	Two-component system response regulator	BF0577	BF0577	Two-component system response regulator	[TP0519-TP0519 (0.65939915)]
COG2204	COG2204	BF2365	BF2365	Two-component system response regulator	BF1081	BF1081	Transcriptional regulator	[TP0519-TP0519 (0.65939915)]
COG2204	COG2204	BF1081	BF1081	Transcriptional regulator	BF2365	BF2365	Two-component system response regulator	[TP0519-TP0519 (0.65939915)]
COG2204	COG2204	BF4114	BF4114	Two-component system response regulator	BF4114	BF4114	Two-component system response regulator	[TP0519-TP0519 (0.65939915)]
COG2204	COG2204	BF2150	BF2150	Two-component system response regulator	BF2150	BF2150	Two-component system response regulator	[TP0519-TP0519 (0.65939915)]
COG2204	COG2204	BF0577	BF0577	Two-component system response regulator	BF0577	BF0577	Two-component system response regulator	[TP0519-TP0519 (0.65939915)]
COG2204	COG2204	BF1515	BF1515	Two-component system response regulator	BF2041	BF2041	Two-component system response regulator	[TP0519-TP0519 (0.65939915)]
COG2204	COG2204	BF2041	BF2041	Two-component system response regulator	BF1515	BF1515	Two-component system response regulator	[TP0519-TP0519 (0.65939915)]
COG2204	COG2204	BF1593	BF1593	Two-component system response regulator	BF2150	BF2150	Two-component system response regulator	[TP0519-TP0519 (0.65939915)]
COG2204	COG2204	BF2150	BF2150	Two-component system response regulator	BF1593	BF1593	Two-component system response regulator	[TP0519-TP0519 (0.65939915)]
COG2204	COG2204	BF1515	BF1515	Two-component system response regulator	BF2150	BF2150	Two-component system response regulator	[TP0519-TP0519 (0.65939915)]
COG2204	COG2204	BF2150	BF2150	Two-component system response regulator	BF1515	BF1515	Two-component system response regulator	[TP0519-TP0519 (0.65939915)]
COG2204	COG2204	BF2365	BF2365	Two-component system response regulator	BF2150	BF2150	Two-component system response regulator	[TP0519-TP0519 (0.65939915)]
COG2204	COG2204	BF1081	BF1081	Transcriptional regulator	BF1593	BF1593	Two-component system response regulator	[TP0519-TP0519 (0.65939915)]
COG2204	COG2204	BF2150	BF2150	Two-component system response regulator	BF2365	BF2365	Two-component system response regulator	[TP0519-TP0519 (0.65939915)]
COG2204	COG2204	BF1593	BF1593	Two-component system response regulator	BF1081	BF1081	Transcriptional regulator	[TP0519-TP0519 (0.65939915)]
COG2204	COG2204	BF0138	BF0138	RteB gene product {UniProtKB/TrEMBL:Q650D7}	BF2150	BF2150	Two-component system response regulator	[TP0519-TP0519 (0.65939915)]
COG2204	COG2204	BF0577	BF0577	Two-component system response regulator	BF2041	BF2041	Two-component system response regulator	[TP0519-TP0519 (0.65939915)]
COG2204	COG2204	BF1515	BF1515	Two-component system response regulator	BF1515	BF1515	Two-component system response regulator	[TP0519-TP0519 (0.65939915)]
COG2204	COG2204	BF2041	BF2041	Two-component system response regulator	BF0577	BF0577	Two-component system response regulator	[TP0519-TP0519 (0.65939915)]
COG2204	COG2204	BF2150	BF2150	Two-component system response regulator	BF0138	BF0138	RteB gene product {UniProtKB/TrEMBL:Q650D7}	[TP0519-TP0519 (0.65939915)]
COG2204	COG2204	BF0138	BF0138	RteB gene product {UniProtKB/TrEMBL:Q650D7}	BF0577	BF0577	Two-component system response regulator	[TP0519-TP0519 (0.65939915)]
COG2204	COG2204	BF0577	BF0577	Two-component system response regulator	BF0138	BF0138	RteB gene product {UniProtKB/TrEMBL:Q650D7}	[TP0519-TP0519 (0.65939915)]
COG2204	COG2204	BF0138	BF0138	RteB gene product {UniProtKB/TrEMBL:Q650D7}	BF2041	BF2041	Two-component system response regulator	[TP0519-TP0519 (0.65939915)]
COG2204	COG2204	BF2041	BF2041	Two-component system response regulator	BF0138	BF0138	RteB gene product {UniProtKB/TrEMBL:Q650D7}	[TP0519-TP0519 (0.65939915)]
COG2204	COG2204	BF0138	BF0138	RteB gene product {UniProtKB/TrEMBL:Q650D7}	BF1593	BF1593	Two-component system response regulator	[TP0519-TP0519 (0.65939915)]
COG2204	COG2204	BF1593	BF1593	Two-component system response regulator	BF0138	BF0138	RteB gene product {UniProtKB/TrEMBL:Q650D7}	[TP0519-TP0519 (0.65939915)]
COG2204	COG2204	BF2041	BF2041	Two-component system response regulator	BF2041	BF2041	Two-component system response regulator	[TP0519-TP0519 (0.65939915)]
COG2204	COG2204	BF1515	BF1515	Two-component system response regulator	BF4114	BF4114	Two-component system response regulator	[TP0519-TP0519 (0.65939915)]
COG2204	COG2204	BF4114	BF4114	Two-component system response regulator	BF1515	BF1515	Two-component system response regulator	[TP0519-TP0519 (0.65939915)]
COG2204	COG2204	BF2365	BF2365	Two-component system response regulator	BF1515	BF1515	Two-component system response regulator	[TP0519-TP0519 (0.65939915)]
COG2204	COG2204	BF1515	BF1515	Two-component system response regulator	BF2365	BF2365	Two-component system response regulator	[TP0519-TP0519 (0.65939915)]
COG2204	COG2204	BF0577	BF0577	Two-component system response regulator	BF2150	BF2150	Two-component system response regulator	[TP0519-TP0519 (0.65939915)]
COG2204	COG2204	BF2150	BF2150	Two-component system response regulator	BF0577	BF0577	Two-component system response regulator	[TP0519-TP0519 (0.65939915)]
COG2204	COG2204	BF1081	BF1081	Transcriptional regulator	BF4114	BF4114	Two-component system response regulator	[TP0519-TP0519 (0.65939915)]
COG2204	COG2204	BF4114	BF4114	Two-component system response regulator	BF1081	BF1081	Transcriptional regulator	[TP0519-TP0519 (0.65939915)]
COG2204	COG2204	BF2365	BF2365	Two-component system response regulator	BF1593	BF1593	Two-component system response regulator	[TP0519-TP0519 (0.65939915)]
COG2204	COG2204	BF1593	BF1593	Two-component system response regulator	BF2365	BF2365	Two-component system response regulator	[TP0519-TP0519 (0.65939915)]
COG2204	COG2204	BF4114	BF4114	Two-component system response regulator	BF2150	BF2150	Two-component system response regulator	[TP0519-TP0519 (0.65939915)]
COG2204	COG2204	BF2150	BF2150	Two-component system response regulator	BF4114	BF4114	Two-component system response regulator	[TP0519-TP0519 (0.65939915)]
COG2204	COG2204	BF2365	BF2365	Two-component system response regulator	BF2365	BF2365	Two-component system response regulator	[TP0519-TP0519 (0.65939915)]
COG2204	COG2204	BF4114	BF4114	Two-component system response regulator	BF1593	BF1593	Two-component system response regulator	[TP0519-TP0519 (0.65939915)]
COG2204	COG2204	BF1593	BF1593	Two-component system response regulator	BF4114	BF4114	Two-component system response regulator	[TP0519-TP0519 (0.65939915)]
COG2204	COG2204	BF4114	BF4114	Two-component system response regulator	BF2041	BF2041	Two-component system response regulator	[TP0519-TP0519 (0.65939915)]
COG2204	COG2204	BF2041	BF2041	Two-component system response regulator	BF4114	BF4114	Two-component system response regulator	[TP0519-TP0519 (0.65939915)]
COG2204	COG2204	BF2365	BF2365	Two-component system response regulator	BF4114	BF4114	Two-component system response regulator	[TP0519-TP0519 (0.65939915)]
COG2204	COG2204	BF4114	BF4114	Two-component system response regulator	BF2365	BF2365	Two-component system response regulator	[TP0519-TP0519 (0.65939915)]
COG2204	COG2204	BF1081	BF1081	Transcriptional regulator	BF2150	BF2150	Two-component system response regulator	[TP0519-TP0519 (0.65939915)]
COG2204	COG2204	BF2150	BF2150	Two-component system response regulator	BF1081	BF1081	Transcriptional regulator	[TP0519-TP0519 (0.65939915)]
COG2204	COG2204	BF1515	BF1515	Two-component system response regulator	BF1593	BF1593	Two-component system response regulator	[TP0519-TP0519 (0.65939915)]
COG2204	COG2204	BF1593	BF1593	Two-component system response regulator	BF1515	BF1515	Two-component system response regulator	[TP0519-TP0519 (0.65939915)]
COG2204	COG2204	BF0138	BF0138	RteB gene product {UniProtKB/TrEMBL:Q650D7}	BF2365	BF2365	Two-component system response regulator	[TP0519-TP0519 (0.65939915)]
COG2204	COG2204	BF2365	BF2365	Two-component system response regulator	BF0138	BF0138	RteB gene product {UniProtKB/TrEMBL:Q650D7}	[TP0519-TP0519 (0.65939915)]
COG2204	COG2204	BF2041	BF2041	Two-component system response regulator	BF2150	BF2150	Two-component system response regulator	[TP0519-TP0519 (0.65939915)]
COG2204	COG2204	BF2150	BF2150	Two-component system response regulator	BF2041	BF2041	Two-component system response regulator	[TP0519-TP0519 (0.65939915)]
COG0546	COG0739	BF1014	BF1014	HPr(Ser) phosphatase {UniProtKB/TrEMBL:Q64XL2}	BF2873	BF2873	Hypothetical protein {UniProtKB/TrEMBL:Q64SA8}	[TP0554-TP0782 (0.73069036)]
COG0546	COG0739	BF0649	BF0649	Phosphoglycolate phosphatase	BFp0026	BFp0026	Putative cell wall endopeptidase family protein	[TP0554-TP0782 (0.73069036)]
COG0546	COG0739	BF0649	BF0649	Phosphoglycolate phosphatase	BF0762	BF0762	Putative peptidase {UniProtKB/TrEMBL:Q64YB3}	[TP0554-TP0782 (0.73069036)]
COG0546	COG0739	BF0877	BF0877	Phosphoglycolate phosphatase	BF0762	BF0762	Putative peptidase {UniProtKB/TrEMBL:Q64YB3}	[TP0554-TP0782 (0.73069036)]
COG0546	COG0739	BF1014	BF1014	HPr(Ser) phosphatase {UniProtKB/TrEMBL:Q64XL2}	BFp0026	BFp0026	Putative cell wall endopeptidase family protein	[TP0554-TP0782 (0.73069036)]
COG0546	COG0739	BF0649	BF0649	Phosphoglycolate phosphatase	BF2873	BF2873	Hypothetical protein {UniProtKB/TrEMBL:Q64SA8}	[TP0554-TP0782 (0.73069036)]
COG0546	COG0739	BF0877	BF0877	Phosphoglycolate phosphatase	BFp0026	BFp0026	Putative cell wall endopeptidase family protein	[TP0554-TP0782 (0.73069036)]
COG0546	COG0739	BF1014	BF1014	HPr(Ser) phosphatase {UniProtKB/TrEMBL:Q64XL2}	BF0762	BF0762	Putative peptidase {UniProtKB/TrEMBL:Q64YB3}	[TP0554-TP0782 (0.73069036)]
COG0546	COG0739	BF0877	BF0877	Phosphoglycolate phosphatase	BF2873	BF2873	Hypothetical protein {UniProtKB/TrEMBL:Q64SA8}	[TP0554-TP0782 (0.73069036)]
COG2239	COG4658	BF0777	BF0777	Putative Mg2+ transporter MgtE	BF2596	BF2596	Electron transport complex protein RnfD	[TP0917-TP0151 (0.5215956)]
COG0457	COG0558	BF3934	BF3934	Hypothetical protein {UniProtKB/TrEMBL:Q64PA5}	BF3588	BF3588	CDP-diacylglycerol-glycerol-3-phosphate	[TP0067-TP0730 (0.86096925)]
COG0457	COG0558	BF1686	BF1686	Hypothetical protein {UniProtKB/TrEMBL:Q64VP3}	BF3588	BF3588	CDP-diacylglycerol-glycerol-3-phosphate	[TP0067-TP0730 (0.86096925)]
COG0457	COG0558	BF3429	BF3429	Hypothetical protein {UniProtKB/TrEMBL:Q64QQ9}	BF3588	BF3588	CDP-diacylglycerol-glycerol-3-phosphate	[TP0067-TP0730 (0.86096925)]
COG0457	COG0558	BF0417	BF0417	Hypothetical protein {UniProtKB/TrEMBL:Q64ZB0}	BF3588	BF3588	CDP-diacylglycerol-glycerol-3-phosphate	[TP0067-TP0730 (0.86096925)]
COG0457	COG0558	BF3294	BF3294	Hypothetical protein {UniProtKB/TrEMBL:Q64R43}	BF3588	BF3588	CDP-diacylglycerol-glycerol-3-phosphate	[TP0067-TP0730 (0.86096925)]
COG0457	COG0558	BF0325	BF0325	Hypothetical protein {UniProtKB/TrEMBL:Q64ZK2}	BF3588	BF3588	CDP-diacylglycerol-glycerol-3-phosphate	[TP0067-TP0730 (0.86096925)]
COG0457	COG0558	BF2759	BF2759	Putative N-acetylglucosamine transferase	BF3588	BF3588	CDP-diacylglycerol-glycerol-3-phosphate	[TP0067-TP0730 (0.86096925)]
COG0457	COG0558	BF4129	BF4129	Tetratricopeptide repeat family protein	BF3588	BF3588	CDP-diacylglycerol-glycerol-3-phosphate	[TP0067-TP0730 (0.86096925)]
COG0457	COG0558	BF2976	BF2976	Tetratricopeptide repeat family protein	BF3588	BF3588	CDP-diacylglycerol-glycerol-3-phosphate	[TP0067-TP0730 (0.86096925)]
COG0457	COG0558	BF1455	BF1455	Transcriptional regulator	BF3588	BF3588	CDP-diacylglycerol-glycerol-3-phosphate	[TP0067-TP0730 (0.86096925)]
COG0457	COG0558	BF4417	BF4417	Hypothetical protein {UniProtKB/TrEMBL:Q64MY2}	BF3588	BF3588	CDP-diacylglycerol-glycerol-3-phosphate	[TP0067-TP0730 (0.86096925)]
COG0020	COG1508	BF0505	BF0505	Undecaprenyl pyrophosphate synthetase	BF4361	BF4361	RNA polymerase sigma-54	[TP0603-TP0111 (0.79878455)]
COG0192	COG1774	BF0061	metK	S-adenosylmethionine synthetase (EC 2.5.1.6) (Methionine adenosyltransferase) (AdoMet synthetase) (MAT)	BF4094	BF4094	Hypothetical protein {UniProtKB/TrEMBL:Q64NU6}	[TP0794-TP0046 (0.7023217)]
COG0420	COG0739	BF3147	BF3147	Putative exonuclease {UniProtKB/TrEMBL:Q64RI9}	BF0762	BF0762	Putative peptidase {UniProtKB/TrEMBL:Q64YB3}	[TP0626-TP0782 (0.7781429)]
COG0420	COG0739	BF3147	BF3147	Putative exonuclease {UniProtKB/TrEMBL:Q64RI9}	BF2873	BF2873	Hypothetical protein {UniProtKB/TrEMBL:Q64SA8}	[TP0626-TP0782 (0.7781429)]
COG0420	COG0739	BF3147	BF3147	Putative exonuclease {UniProtKB/TrEMBL:Q64RI9}	BFp0026	BFp0026	Putative cell wall endopeptidase family protein	[TP0626-TP0782 (0.7781429)]
COG1385	COG2812	BF1025	BF1025	Hypothetical protein {UniProtKB/TrEMBL:Q64XK1}	BF3231	BF3231	DNA polymerase III subunit gamma/tau	[TP0276-TP1005 (0.66627616)]
COG1385	COG2812	BF1025	BF1025	Hypothetical protein {UniProtKB/TrEMBL:Q64XK1}	BF4093	BF4093	Putative DNA polymerase III delta subunit	[TP0276-TP1005 (0.66627616)]
COG0217	COG0739	BF2564	BF2564	Hypothetical UPF0082 protein BF2564	BF2873	BF2873	Hypothetical protein {UniProtKB/TrEMBL:Q64SA8}	[TP0474-TP0864 (0.82349855)]
COG0217	COG0739	BF2564	BF2564	Hypothetical UPF0082 protein BF2564	BFp0026	BFp0026	Putative cell wall endopeptidase family protein	[TP0474-TP0864 (0.82349855)]
COG0217	COG0739	BF2564	BF2564	Hypothetical UPF0082 protein BF2564	BF0762	BF0762	Putative peptidase {UniProtKB/TrEMBL:Q64YB3}	[TP0474-TP0864 (0.82349855)]
COG0242	COG0254	BF1684	BF1684	Peptide deformylase {UniProtKB/TrEMBL:Q64VP5}	BF3301	rpmE2	50S ribosomal protein L31 type B	[TP0757-TP0255 (0.6434887)]
COG0442	COG1466	BF2434	BF2434	Prolyl-tRNA synthetase {UniProtKB/TrEMBL:Q64TJ6}	BF2396	BF2396	Hypothetical protein {UniProtKB/TrEMBL:Q64TN4}	[TP0160-TP0588 (0.66563916)]
COG0705	COG2239	BF4424	BF4424	Hypothetical protein {UniProtKB/TrEMBL:Q64MX5}	BF0777	BF0777	Putative Mg2+ transporter MgtE	[TP0982-TP0917 (0.5527395)]
COG0705	COG2239	BF0997	BF0997	Hypothetical protein {UniProtKB/TrEMBL:Q64XM9}	BF0777	BF0777	Putative Mg2+ transporter MgtE	[TP0982-TP0917 (0.5527395)]
COG0705	COG2239	BF4423	BF4423	Hypothetical protein {UniProtKB/TrEMBL:Q64MX6}	BF0777	BF0777	Putative Mg2+ transporter MgtE	[TP0982-TP0917 (0.5527395)]
COG0305	COG0593	BF2588	BF2588	DNA helicase {UniProtKB/TrEMBL:Q64T41}	BF3825	dnaA	Chromosomal replication initiator protein dnaA	[TP0058-TP0001 (0.9013428)]
COG0772	COG2239	BF0307	BF0307	Rod shape-determining protein rodA	BF0777	BF0777	Putative Mg2+ transporter MgtE	[TP0501-TP0917 (0.53388965), TP0387-TP0917 (0.61041105)]
COG0772	COG2239	BF4096	BF4096	Rod shape-determining protein RodA	BF0777	BF0777	Putative Mg2+ transporter MgtE	[TP0501-TP0917 (0.53388965), TP0387-TP0917 (0.61041105)]
COG0178	COG1197	BF3320	BF3320	Excinuclease ABC subunit A	BF3127	BF3127	Transcription-repair coupling factor	[TP0514-TP0344 (0.9414915)]
COG0178	COG1197	BF2612	BF2612	Excinuclease ABC subunit A	BF3127	BF3127	Transcription-repair coupling factor	[TP0514-TP0344 (0.9414915)]
COG0264	COG0544	BF4010	tsf	Elongation factor Ts (EF-Ts)	BF4079	BF4079	FKBP-type peptidyl-prolyl cis-transisomerase	[TP0605-TP0506 (0.9100214)]
COG0495	COG1475	BF4586	leuS	Leucyl-tRNA synthetase (EC 6.1.1.4) (Leucine--tRNA ligase) (LeuRS)	BF0767	BF0767	Putative chromosome partitioning protein ParB	[TP0586-TP0271 (0.63095015)]
COG0495	COG1475	BF4586	leuS	Leucyl-tRNA synthetase (EC 6.1.1.4) (Leucine--tRNA ligase) (LeuRS)	BF2122	BF2122	Putative transcriptional regulator	[TP0586-TP0271 (0.63095015)]
COG0099	COG0216	BF4158	rpsM	30S ribosomal protein S13	BF0910	prfA	Peptide chain release factor 1 (RF-1)	[TP0210-TP0051 (0.8775348)]
COG1269	COG2239	BF2729	BF2729	V-type ATP synthase subunit I	BF0777	BF0777	Putative Mg2+ transporter MgtE	[TP0533-TP0917 (0.53720385)]
COG0442	COG0552	BF2434	BF2434	Prolyl-tRNA synthetase {UniProtKB/TrEMBL:Q64TJ6}	BF2426	BF2426	Recognition particle-docking protein FtsY	[TP0160-TP0578 (0.56216276)]
COG0242	COG0319	BF1684	BF1684	Peptide deformylase {UniProtKB/TrEMBL:Q64VP5}	BF0156	BF0156	UPF0054 protein BF0156	[TP0757-TP0650 (0.630912)]
COG0178	COG0845	BF2612	BF2612	Excinuclease ABC subunit A	BF1595	BF1595	ABC transporter permease	[TP0514-TP0965 (0.87363523)]
COG0178	COG0845	BF3320	BF3320	Excinuclease ABC subunit A	BF4038	BF4038	Putative hemolysin secretion protein	[TP0514-TP0965 (0.87363523)]
COG0178	COG0845	BF3320	BF3320	Excinuclease ABC subunit A	BF0558	BF0558	Membrane fusion efflux protein	[TP0514-TP0965 (0.87363523)]
COG0178	COG0845	BF2612	BF2612	Excinuclease ABC subunit A	BF3889	BF3889	Cation efflux system protein	[TP0514-TP0965 (0.87363523)]
COG0178	COG0845	BF2612	BF2612	Excinuclease ABC subunit A	BF3110	BF3110	Acriflavine resistance protein A	[TP0514-TP0965 (0.87363523)]
COG0178	COG0845	BF3320	BF3320	Excinuclease ABC subunit A	BF2368	BF2368	Probable ABC transporter permease	[TP0514-TP0965 (0.87363523)]
COG0178	COG0845	BF3320	BF3320	Excinuclease ABC subunit A	BF3311	BF3311	Putative multidrug resistance protein	[TP0514-TP0965 (0.87363523)]
COG0178	COG0845	BF3320	BF3320	Excinuclease ABC subunit A	BF0191	BF0191	AcrA/AcrE family multidrug resistance protein	[TP0514-TP0965 (0.87363523)]
COG0178	COG0845	BF3320	BF3320	Excinuclease ABC subunit A	BF2091	BF2091	Cation efflux system protein	[TP0514-TP0965 (0.87363523)]
COG0178	COG0845	BF3320	BF3320	Excinuclease ABC subunit A	BF3721	BF3721	Cation efflux system protein	[TP0514-TP0965 (0.87363523)]
COG0178	COG0845	BF2612	BF2612	Excinuclease ABC subunit A	BF3561	BF3561	Putative cation efflux system transmembrane	[TP0514-TP0965 (0.87363523)]
COG0178	COG0845	BF2612	BF2612	Excinuclease ABC subunit A	BF0684	BF0684	Putative membrane fusion protein	[TP0514-TP0965 (0.87363523)]
COG0178	COG0845	BF3320	BF3320	Excinuclease ABC subunit A	BF3985	BF3985	Hypothetical protein {UniProtKB/TrEMBL:Q64P55}	[TP0514-TP0965 (0.87363523)]
COG0178	COG0845	BF3320	BF3320	Excinuclease ABC subunit A	BF1872	BF1872	Periplasmic component of efflux system	[TP0514-TP0965 (0.87363523)]
COG0178	COG0845	BF2612	BF2612	Excinuclease ABC subunit A	BF3311	BF3311	Putative multidrug resistance protein	[TP0514-TP0965 (0.87363523)]
COG0178	COG0845	BF2612	BF2612	Excinuclease ABC subunit A	BF2091	BF2091	Cation efflux system protein	[TP0514-TP0965 (0.87363523)]
COG0178	COG0845	BF3320	BF3320	Excinuclease ABC subunit A	BF2183	BF2183	Cation efflux system protein CzcB	[TP0514-TP0965 (0.87363523)]
COG0178	COG0845	BF2612	BF2612	Excinuclease ABC subunit A	BF3152	BF3152	Putative cation efflux system protein	[TP0514-TP0965 (0.87363523)]
COG0178	COG0845	BF2612	BF2612	Excinuclease ABC subunit A	BF2630	BF2630	Putative membrane protein	[TP0514-TP0965 (0.87363523)]
COG0178	COG0845	BF2612	BF2612	Excinuclease ABC subunit A	BF3721	BF3721	Cation efflux system protein	[TP0514-TP0965 (0.87363523)]
COG0178	COG0845	BF2612	BF2612	Excinuclease ABC subunit A	BF3985	BF3985	Hypothetical protein {UniProtKB/TrEMBL:Q64P55}	[TP0514-TP0965 (0.87363523)]
COG0178	COG0845	BF2612	BF2612	Excinuclease ABC subunit A	BF1497	BF1497	ABC transporter permease	[TP0514-TP0965 (0.87363523)]
COG0178	COG0845	BF2612	BF2612	Excinuclease ABC subunit A	BF0558	BF0558	Membrane fusion efflux protein	[TP0514-TP0965 (0.87363523)]
COG0178	COG0845	BF2612	BF2612	Excinuclease ABC subunit A	BF4141	BF4141	Cation efflux system protein	[TP0514-TP0965 (0.87363523)]
COG0178	COG0845	BF2612	BF2612	Excinuclease ABC subunit A	BF4522	BF4522	Component of multidrug efflux system	[TP0514-TP0965 (0.87363523)]
COG0178	COG0845	BF3320	BF3320	Excinuclease ABC subunit A	BF2630	BF2630	Putative membrane protein	[TP0514-TP0965 (0.87363523)]
COG0178	COG0845	BF2612	BF2612	Excinuclease ABC subunit A	BF2392	BF2392	Putative cation efflux pump	[TP0514-TP0965 (0.87363523)]
COG0178	COG0845	BF3320	BF3320	Excinuclease ABC subunit A	BF3561	BF3561	Putative cation efflux system transmembrane	[TP0514-TP0965 (0.87363523)]
COG0178	COG0845	BF3320	BF3320	Excinuclease ABC subunit A	BF3110	BF3110	Acriflavine resistance protein A	[TP0514-TP0965 (0.87363523)]
COG0178	COG0845	BF2612	BF2612	Excinuclease ABC subunit A	BF2368	BF2368	Probable ABC transporter permease	[TP0514-TP0965 (0.87363523)]
COG0178	COG0845	BF3320	BF3320	Excinuclease ABC subunit A	BF1595	BF1595	ABC transporter permease	[TP0514-TP0965 (0.87363523)]
COG0178	COG0845	BF3320	BF3320	Excinuclease ABC subunit A	BF3362	BF3362	Transmembrane protein possibly involved in	[TP0514-TP0965 (0.87363523)]
COG0178	COG0845	BF3320	BF3320	Excinuclease ABC subunit A	BF4141	BF4141	Cation efflux system protein	[TP0514-TP0965 (0.87363523)]
COG0178	COG0845	BF3320	BF3320	Excinuclease ABC subunit A	BF3889	BF3889	Cation efflux system protein	[TP0514-TP0965 (0.87363523)]
COG0178	COG0845	BF3320	BF3320	Excinuclease ABC subunit A	BF1497	BF1497	ABC transporter permease	[TP0514-TP0965 (0.87363523)]
COG0178	COG0845	BF2612	BF2612	Excinuclease ABC subunit A	BF4038	BF4038	Putative hemolysin secretion protein	[TP0514-TP0965 (0.87363523)]
COG0178	COG0845	BF3320	BF3320	Excinuclease ABC subunit A	BF3152	BF3152	Putative cation efflux system protein	[TP0514-TP0965 (0.87363523)]
COG0178	COG0845	BF2612	BF2612	Excinuclease ABC subunit A	BF1872	BF1872	Periplasmic component of efflux system	[TP0514-TP0965 (0.87363523)]
COG0178	COG0845	BF3320	BF3320	Excinuclease ABC subunit A	BF2392	BF2392	Putative cation efflux pump	[TP0514-TP0965 (0.87363523)]
COG0178	COG0845	BF2612	BF2612	Excinuclease ABC subunit A	BF2183	BF2183	Cation efflux system protein CzcB	[TP0514-TP0965 (0.87363523)]
COG0178	COG0845	BF3320	BF3320	Excinuclease ABC subunit A	BF2498	BF2498	Putative membrane protein	[TP0514-TP0965 (0.87363523)]
COG0178	COG0845	BF3320	BF3320	Excinuclease ABC subunit A	BF4522	BF4522	Component of multidrug efflux system	[TP0514-TP0965 (0.87363523)]
COG0178	COG0845	BF2612	BF2612	Excinuclease ABC subunit A	BF3541	BF3541	Multidrug efflux protein	[TP0514-TP0965 (0.87363523)]
COG0178	COG0845	BF2612	BF2612	Excinuclease ABC subunit A	BF0191	BF0191	AcrA/AcrE family multidrug resistance protein	[TP0514-TP0965 (0.87363523)]
COG0178	COG0845	BF3320	BF3320	Excinuclease ABC subunit A	BF3541	BF3541	Multidrug efflux protein	[TP0514-TP0965 (0.87363523)]
COG0178	COG0845	BF3320	BF3320	Excinuclease ABC subunit A	BF0684	BF0684	Putative membrane fusion protein	[TP0514-TP0965 (0.87363523)]
COG0178	COG0845	BF2612	BF2612	Excinuclease ABC subunit A	BF3362	BF3362	Transmembrane protein possibly involved in	[TP0514-TP0965 (0.87363523)]
COG0178	COG0845	BF2612	BF2612	Excinuclease ABC subunit A	BF2498	BF2498	Putative membrane protein	[TP0514-TP0965 (0.87363523)]
COG0457	COG0566	BF3429	BF3429	Hypothetical protein {UniProtKB/TrEMBL:Q64QQ9}	BF1291	BF1291	Putative rRNA methylase	[TP0095-TP0054 (0.73981166)]
COG0457	COG0566	BF2759	BF2759	Putative N-acetylglucosamine transferase	BF2280	BF2280	Putative tRNA/rRNA methyltransferase	[TP0095-TP0054 (0.73981166)]
COG0457	COG0566	BF2976	BF2976	Tetratricopeptide repeat family protein	BF0001	BF0001	TRNA/rRNA methyltransferase	[TP0095-TP0054 (0.73981166)]
COG0457	COG0566	BF4417	BF4417	Hypothetical protein {UniProtKB/TrEMBL:Q64MY2}	BF0001	BF0001	TRNA/rRNA methyltransferase	[TP0095-TP0054 (0.73981166)]
COG0457	COG0566	BF1455	BF1455	Transcriptional regulator	BF2280	BF2280	Putative tRNA/rRNA methyltransferase	[TP0095-TP0054 (0.73981166)]
COG0457	COG0566	BF2759	BF2759	Putative N-acetylglucosamine transferase	BF1291	BF1291	Putative rRNA methylase	[TP0095-TP0054 (0.73981166)]
COG0457	COG0566	BF2759	BF2759	Putative N-acetylglucosamine transferase	BF0001	BF0001	TRNA/rRNA methyltransferase	[TP0095-TP0054 (0.73981166)]
COG0457	COG0566	BF3429	BF3429	Hypothetical protein {UniProtKB/TrEMBL:Q64QQ9}	BF2977	BF2977	TRNA/rRNA methyltransferase	[TP0095-TP0054 (0.73981166)]
COG0457	COG0566	BF4129	BF4129	Tetratricopeptide repeat family protein	BF2977	BF2977	TRNA/rRNA methyltransferase	[TP0095-TP0054 (0.73981166)]
COG0457	COG0566	BF2976	BF2976	Tetratricopeptide repeat family protein	BF2977	BF2977	TRNA/rRNA methyltransferase	[TP0095-TP0054 (0.73981166)]
COG0457	COG0566	BF1686	BF1686	Hypothetical protein {UniProtKB/TrEMBL:Q64VP3}	BF0001	BF0001	TRNA/rRNA methyltransferase	[TP0095-TP0054 (0.73981166)]
COG0457	COG0566	BF3934	BF3934	Hypothetical protein {UniProtKB/TrEMBL:Q64PA5}	BF2977	BF2977	TRNA/rRNA methyltransferase	[TP0095-TP0054 (0.73981166)]
COG0457	COG0566	BF1686	BF1686	Hypothetical protein {UniProtKB/TrEMBL:Q64VP3}	BF1291	BF1291	Putative rRNA methylase	[TP0095-TP0054 (0.73981166)]
COG0457	COG0566	BF0417	BF0417	Hypothetical protein {UniProtKB/TrEMBL:Q64ZB0}	BF1291	BF1291	Putative rRNA methylase	[TP0095-TP0054 (0.73981166)]
COG0457	COG0566	BF0325	BF0325	Hypothetical protein {UniProtKB/TrEMBL:Q64ZK2}	BF1291	BF1291	Putative rRNA methylase	[TP0095-TP0054 (0.73981166)]
COG0457	COG0566	BF1455	BF1455	Transcriptional regulator	BF0001	BF0001	TRNA/rRNA methyltransferase	[TP0095-TP0054 (0.73981166)]
COG0457	COG0566	BF4129	BF4129	Tetratricopeptide repeat family protein	BF2280	BF2280	Putative tRNA/rRNA methyltransferase	[TP0095-TP0054 (0.73981166)]
COG0457	COG0566	BF2759	BF2759	Putative N-acetylglucosamine transferase	BF2977	BF2977	TRNA/rRNA methyltransferase	[TP0095-TP0054 (0.73981166)]
COG0457	COG0566	BF0417	BF0417	Hypothetical protein {UniProtKB/TrEMBL:Q64ZB0}	BF2280	BF2280	Putative tRNA/rRNA methyltransferase	[TP0095-TP0054 (0.73981166)]
COG0457	COG0566	BF2976	BF2976	Tetratricopeptide repeat family protein	BF1291	BF1291	Putative rRNA methylase	[TP0095-TP0054 (0.73981166)]
COG0457	COG0566	BF4417	BF4417	Hypothetical protein {UniProtKB/TrEMBL:Q64MY2}	BF1291	BF1291	Putative rRNA methylase	[TP0095-TP0054 (0.73981166)]
COG0457	COG0566	BF1455	BF1455	Transcriptional regulator	BF1291	BF1291	Putative rRNA methylase	[TP0095-TP0054 (0.73981166)]
COG0457	COG0566	BF3294	BF3294	Hypothetical protein {UniProtKB/TrEMBL:Q64R43}	BF2280	BF2280	Putative tRNA/rRNA methyltransferase	[TP0095-TP0054 (0.73981166)]
COG0457	COG0566	BF1686	BF1686	Hypothetical protein {UniProtKB/TrEMBL:Q64VP3}	BF2977	BF2977	TRNA/rRNA methyltransferase	[TP0095-TP0054 (0.73981166)]
COG0457	COG0566	BF3429	BF3429	Hypothetical protein {UniProtKB/TrEMBL:Q64QQ9}	BF0001	BF0001	TRNA/rRNA methyltransferase	[TP0095-TP0054 (0.73981166)]
COG0457	COG0566	BF0325	BF0325	Hypothetical protein {UniProtKB/TrEMBL:Q64ZK2}	BF0001	BF0001	TRNA/rRNA methyltransferase	[TP0095-TP0054 (0.73981166)]
COG0457	COG0566	BF4417	BF4417	Hypothetical protein {UniProtKB/TrEMBL:Q64MY2}	BF2280	BF2280	Putative tRNA/rRNA methyltransferase	[TP0095-TP0054 (0.73981166)]
COG0457	COG0566	BF1455	BF1455	Transcriptional regulator	BF2977	BF2977	TRNA/rRNA methyltransferase	[TP0095-TP0054 (0.73981166)]
COG0457	COG0566	BF3429	BF3429	Hypothetical protein {UniProtKB/TrEMBL:Q64QQ9}	BF2280	BF2280	Putative tRNA/rRNA methyltransferase	[TP0095-TP0054 (0.73981166)]
COG0457	COG0566	BF3294	BF3294	Hypothetical protein {UniProtKB/TrEMBL:Q64R43}	BF2977	BF2977	TRNA/rRNA methyltransferase	[TP0095-TP0054 (0.73981166)]
COG0457	COG0566	BF3294	BF3294	Hypothetical protein {UniProtKB/TrEMBL:Q64R43}	BF0001	BF0001	TRNA/rRNA methyltransferase	[TP0095-TP0054 (0.73981166)]
COG0457	COG0566	BF2976	BF2976	Tetratricopeptide repeat family protein	BF2280	BF2280	Putative tRNA/rRNA methyltransferase	[TP0095-TP0054 (0.73981166)]
COG0457	COG0566	BF0417	BF0417	Hypothetical protein {UniProtKB/TrEMBL:Q64ZB0}	BF2977	BF2977	TRNA/rRNA methyltransferase	[TP0095-TP0054 (0.73981166)]
COG0457	COG0566	BF3294	BF3294	Hypothetical protein {UniProtKB/TrEMBL:Q64R43}	BF1291	BF1291	Putative rRNA methylase	[TP0095-TP0054 (0.73981166)]
COG0457	COG0566	BF0417	BF0417	Hypothetical protein {UniProtKB/TrEMBL:Q64ZB0}	BF0001	BF0001	TRNA/rRNA methyltransferase	[TP0095-TP0054 (0.73981166)]
COG0457	COG0566	BF4417	BF4417	Hypothetical protein {UniProtKB/TrEMBL:Q64MY2}	BF2977	BF2977	TRNA/rRNA methyltransferase	[TP0095-TP0054 (0.73981166)]
COG0457	COG0566	BF4129	BF4129	Tetratricopeptide repeat family protein	BF0001	BF0001	TRNA/rRNA methyltransferase	[TP0095-TP0054 (0.73981166)]
COG0457	COG0566	BF0325	BF0325	Hypothetical protein {UniProtKB/TrEMBL:Q64ZK2}	BF2280	BF2280	Putative tRNA/rRNA methyltransferase	[TP0095-TP0054 (0.73981166)]
COG0457	COG0566	BF3934	BF3934	Hypothetical protein {UniProtKB/TrEMBL:Q64PA5}	BF2280	BF2280	Putative tRNA/rRNA methyltransferase	[TP0095-TP0054 (0.73981166)]
COG0457	COG0566	BF4129	BF4129	Tetratricopeptide repeat family protein	BF1291	BF1291	Putative rRNA methylase	[TP0095-TP0054 (0.73981166)]
COG0457	COG0566	BF1686	BF1686	Hypothetical protein {UniProtKB/TrEMBL:Q64VP3}	BF2280	BF2280	Putative tRNA/rRNA methyltransferase	[TP0095-TP0054 (0.73981166)]
COG0457	COG0566	BF3934	BF3934	Hypothetical protein {UniProtKB/TrEMBL:Q64PA5}	BF0001	BF0001	TRNA/rRNA methyltransferase	[TP0095-TP0054 (0.73981166)]
COG0457	COG0566	BF3934	BF3934	Hypothetical protein {UniProtKB/TrEMBL:Q64PA5}	BF1291	BF1291	Putative rRNA methylase	[TP0095-TP0054 (0.73981166)]
COG0457	COG0566	BF0325	BF0325	Hypothetical protein {UniProtKB/TrEMBL:Q64ZK2}	BF2977	BF2977	TRNA/rRNA methyltransferase	[TP0095-TP0054 (0.73981166)]
COG0465	COG0558	BF0774	BF0774	AAA-metalloprotease FtsH with ATPase domain	BF3588	BF3588	CDP-diacylglycerol-glycerol-3-phosphate	[TP0765-TP0256 (0.8653493)]
COG1883	COG2239	BF1137	BF1137	Putative decarboxylase beta subunit	BF0777	BF0777	Putative Mg2+ transporter MgtE	[TP0057-TP0917 (0.53720385)]
COG1883	COG2239	BF3292	BF3292	Oxaloacetate decarboxylase beta chain	BF0777	BF0777	Putative Mg2+ transporter MgtE	[TP0057-TP0917 (0.53720385)]
COG1883	COG2239	BF2936	BF2936	Oxaloacetate decarboxylase beta chain	BF0777	BF0777	Putative Mg2+ transporter MgtE	[TP0057-TP0917 (0.53720385)]
COG0024	COG0462	BF4160	BF4160	Methionine aminopeptidase	BF2231	BF2231	Ribose-phosphate pyrophosphokinase	[TP0842-TP0294 (0.8762697)]
COG0024	COG0462	BF2551	BF2551	Methionine aminopeptidase	BF2231	BF2231	Ribose-phosphate pyrophosphokinase	[TP0842-TP0294 (0.8762697)]
COG0564	COG1418	BF1141	BF1141	Pseudouridine synthase {UniProtKB/TrEMBL:Q64X85}	BF3818	BF3818	Putative HD superfamily hydrolase	[TP0154-TP1018 (0.7668753)]
COG0564	COG1418	BF4117	BF4117	Ribosomal large subunit pseudouridine synthase D	BF3818	BF3818	Putative HD superfamily hydrolase	[TP0154-TP1018 (0.7668753)]
COG0564	COG1418	BF2540	BF2540	Pseudouridine synthase {UniProtKB/TrEMBL:Q64T90}	BF3602	BF3602	HD superfamily hydrolase	[TP0154-TP1018 (0.7668753)]
COG0564	COG1418	BF0489	BF0489	Pseudouridine synthase {UniProtKB/TrEMBL:Q64Z38}	BF3818	BF3818	Putative HD superfamily hydrolase	[TP0154-TP1018 (0.7668753)]
COG0564	COG1418	BF1141	BF1141	Pseudouridine synthase {UniProtKB/TrEMBL:Q64X85}	BF3602	BF3602	HD superfamily hydrolase	[TP0154-TP1018 (0.7668753)]
COG0564	COG1418	BF2540	BF2540	Pseudouridine synthase {UniProtKB/TrEMBL:Q64T90}	BF3818	BF3818	Putative HD superfamily hydrolase	[TP0154-TP1018 (0.7668753)]
COG0564	COG1418	BF0489	BF0489	Pseudouridine synthase {UniProtKB/TrEMBL:Q64Z38}	BF3602	BF3602	HD superfamily hydrolase	[TP0154-TP1018 (0.7668753)]
COG0564	COG1418	BF4117	BF4117	Ribosomal large subunit pseudouridine synthase D	BF3602	BF3602	HD superfamily hydrolase	[TP0154-TP1018 (0.7668753)]
COG0849	COG1595	BF0303	BF0303	Cell division protein FtsA	BF1480	BF1480	RNA polymerase ECF-type sigma factor	[TP0389-TP0092 (0.66770643)]
COG0849	COG1595	BF0303	BF0303	Cell division protein FtsA	BF3870	BF3870	RNA polymerase ECF-type sigma factor	[TP0389-TP0092 (0.66770643)]
COG0849	COG1595	BF0303	BF0303	Cell division protein FtsA	BF1902	BF1902	RNA polymerase ECF-type sigma factor	[TP0389-TP0092 (0.66770643)]
COG0849	COG1595	BF0303	BF0303	Cell division protein FtsA	BF0584	BF0584	FrrE {UniProtKB/TrEMBL:Q8VTB1}	[TP0389-TP0092 (0.66770643)]
COG0849	COG1595	BF0303	BF0303	Cell division protein FtsA	BF1211	BF1211	Putative RNA polymerase ECF-type sigma factor	[TP0389-TP0092 (0.66770643)]
COG0849	COG1595	BF0303	BF0303	Cell division protein FtsA	BF3609	BF3609	RNA polymerase ECF-type sigma factor	[TP0389-TP0092 (0.66770643)]
COG0849	COG1595	BF0303	BF0303	Cell division protein FtsA	BF0275	BF0275	RNA polymerase ECF-type sigma factor	[TP0389-TP0092 (0.66770643)]
COG0849	COG1595	BF0303	BF0303	Cell division protein FtsA	BF0756	BF0756	RNA polymerase ECF-type sigma factor	[TP0389-TP0092 (0.66770643)]
COG0849	COG1595	BF0303	BF0303	Cell division protein FtsA	BF3731	BF3731	RNA polymerase ECF-type sigma factor	[TP0389-TP0092 (0.66770643)]
COG0849	COG1595	BF0303	BF0303	Cell division protein FtsA	BF3585	BF3585	RNA polymerase ECF-type sigma factor	[TP0389-TP0092 (0.66770643)]
COG0849	COG1595	BF0303	BF0303	Cell division protein FtsA	BF4476	BF4476	RNA polymerase ECF-type sigma factor	[TP0389-TP0092 (0.66770643)]
COG0849	COG1595	BF0303	BF0303	Cell division protein FtsA	BF1336	BF1336	Putative RNA polymerase ECF-type sigma factor	[TP0389-TP0092 (0.66770643)]
COG0849	COG1595	BF0303	BF0303	Cell division protein FtsA	BF1470	BF1470	RNA polymerase ECF-type sigma factor	[TP0389-TP0092 (0.66770643)]
COG0849	COG1595	BF0303	BF0303	Cell division protein FtsA	BF4573	BF4573	RNA polymerase ECF-type sigma factor	[TP0389-TP0092 (0.66770643)]
COG0849	COG1595	BF0303	BF0303	Cell division protein FtsA	BF1463	BF1463	RNA polymerase ECF-type sigma factor	[TP0389-TP0092 (0.66770643)]
COG0849	COG1595	BF0303	BF0303	Cell division protein FtsA	BF3141	BF3141	RNA polymerase ECF-type sigma factor	[TP0389-TP0092 (0.66770643)]
COG0849	COG1595	BF0303	BF0303	Cell division protein FtsA	BF1045	BF1045	RNA polymerase ECF-type sigma factor	[TP0389-TP0092 (0.66770643)]
COG0849	COG1595	BF0303	BF0303	Cell division protein FtsA	BF3407	BF3407	RNA polymerase ECF-type sigma factor	[TP0389-TP0092 (0.66770643)]
COG0849	COG1595	BF0303	BF0303	Cell division protein FtsA	BF1891	BF1891	RNA polymerase ECF-type sigma factor	[TP0389-TP0092 (0.66770643)]
COG0849	COG1595	BF0303	BF0303	Cell division protein FtsA	BF1745	BF1745	RNA polymerase ECF-type sigma factor	[TP0389-TP0092 (0.66770643)]
COG0849	COG1595	BF0303	BF0303	Cell division protein FtsA	BF1248	BF1248	RNA polymerase ECF-type sigma factor	[TP0389-TP0092 (0.66770643)]
COG0849	COG1595	BF0303	BF0303	Cell division protein FtsA	BF0950	BF0950	RNA polymerase ECF-type sigma factor	[TP0389-TP0092 (0.66770643)]
COG0849	COG1595	BF0303	BF0303	Cell division protein FtsA	BF0241	BF0241	RNA polymerase ECF-type sigma factor	[TP0389-TP0092 (0.66770643)]
COG0849	COG1595	BF0303	BF0303	Cell division protein FtsA	BF0316	BF0316	RNA polymerase ECF-type sigma factor	[TP0389-TP0092 (0.66770643)]
COG0849	COG1595	BF0303	BF0303	Cell division protein FtsA	BF3386	BF3386	RNA polymerase ECF-type sigma factor	[TP0389-TP0092 (0.66770643)]
COG0849	COG1595	BF0303	BF0303	Cell division protein FtsA	BF0618	BF0618	RNA polymerase ECF-type sigma factor	[TP0389-TP0092 (0.66770643)]
COG0849	COG1595	BF0303	BF0303	Cell division protein FtsA	BF1060	BF1060	RNA polymerase ECF-type sigma factor	[TP0389-TP0092 (0.66770643)]
COG0849	COG1595	BF0303	BF0303	Cell division protein FtsA	BF1639	BF1639	Putative RNA polymerase ECF-type sigma factor	[TP0389-TP0092 (0.66770643)]
COG0739	COG2204	BF2873	BF2873	Hypothetical protein {UniProtKB/TrEMBL:Q64SA8}	BF0577	BF0577	Two-component system response regulator	[TP0706-TP0519 (0.80130965)]
COG0739	COG2204	BFp0026	BFp0026	Putative cell wall endopeptidase family protein	BF2041	BF2041	Two-component system response regulator	[TP0706-TP0519 (0.80130965)]
COG0739	COG2204	BF0762	BF0762	Putative peptidase {UniProtKB/TrEMBL:Q64YB3}	BF4114	BF4114	Two-component system response regulator	[TP0706-TP0519 (0.80130965)]
COG0739	COG2204	BF2873	BF2873	Hypothetical protein {UniProtKB/TrEMBL:Q64SA8}	BF1593	BF1593	Two-component system response regulator	[TP0706-TP0519 (0.80130965)]
COG0739	COG2204	BF0762	BF0762	Putative peptidase {UniProtKB/TrEMBL:Q64YB3}	BF1515	BF1515	Two-component system response regulator	[TP0706-TP0519 (0.80130965)]
COG0739	COG2204	BF0762	BF0762	Putative peptidase {UniProtKB/TrEMBL:Q64YB3}	BF2041	BF2041	Two-component system response regulator	[TP0706-TP0519 (0.80130965)]
COG0739	COG2204	BF0762	BF0762	Putative peptidase {UniProtKB/TrEMBL:Q64YB3}	BF0138	BF0138	RteB gene product {UniProtKB/TrEMBL:Q650D7}	[TP0706-TP0519 (0.80130965)]
COG0739	COG2204	BFp0026	BFp0026	Putative cell wall endopeptidase family protein	BF4114	BF4114	Two-component system response regulator	[TP0706-TP0519 (0.80130965)]
COG0739	COG2204	BFp0026	BFp0026	Putative cell wall endopeptidase family protein	BF2365	BF2365	Two-component system response regulator	[TP0706-TP0519 (0.80130965)]
COG0739	COG2204	BF0762	BF0762	Putative peptidase {UniProtKB/TrEMBL:Q64YB3}	BF1081	BF1081	Transcriptional regulator	[TP0706-TP0519 (0.80130965)]
COG0739	COG2204	BF2873	BF2873	Hypothetical protein {UniProtKB/TrEMBL:Q64SA8}	BF1081	BF1081	Transcriptional regulator	[TP0706-TP0519 (0.80130965)]
COG0739	COG2204	BFp0026	BFp0026	Putative cell wall endopeptidase family protein	BF1515	BF1515	Two-component system response regulator	[TP0706-TP0519 (0.80130965)]
COG0739	COG2204	BFp0026	BFp0026	Putative cell wall endopeptidase family protein	BF0577	BF0577	Two-component system response regulator	[TP0706-TP0519 (0.80130965)]
COG0739	COG2204	BF0762	BF0762	Putative peptidase {UniProtKB/TrEMBL:Q64YB3}	BF2365	BF2365	Two-component system response regulator	[TP0706-TP0519 (0.80130965)]
COG0739	COG2204	BFp0026	BFp0026	Putative cell wall endopeptidase family protein	BF1593	BF1593	Two-component system response regulator	[TP0706-TP0519 (0.80130965)]
COG0739	COG2204	BF2873	BF2873	Hypothetical protein {UniProtKB/TrEMBL:Q64SA8}	BF2041	BF2041	Two-component system response regulator	[TP0706-TP0519 (0.80130965)]
COG0739	COG2204	BF2873	BF2873	Hypothetical protein {UniProtKB/TrEMBL:Q64SA8}	BF0138	BF0138	RteB gene product {UniProtKB/TrEMBL:Q650D7}	[TP0706-TP0519 (0.80130965)]
COG0739	COG2204	BF2873	BF2873	Hypothetical protein {UniProtKB/TrEMBL:Q64SA8}	BF2365	BF2365	Two-component system response regulator	[TP0706-TP0519 (0.80130965)]
COG0739	COG2204	BF2873	BF2873	Hypothetical protein {UniProtKB/TrEMBL:Q64SA8}	BF4114	BF4114	Two-component system response regulator	[TP0706-TP0519 (0.80130965)]
COG0739	COG2204	BF0762	BF0762	Putative peptidase {UniProtKB/TrEMBL:Q64YB3}	BF0577	BF0577	Two-component system response regulator	[TP0706-TP0519 (0.80130965)]
COG0739	COG2204	BF0762	BF0762	Putative peptidase {UniProtKB/TrEMBL:Q64YB3}	BF1593	BF1593	Two-component system response regulator	[TP0706-TP0519 (0.80130965)]
COG0739	COG2204	BF2873	BF2873	Hypothetical protein {UniProtKB/TrEMBL:Q64SA8}	BF2150	BF2150	Two-component system response regulator	[TP0706-TP0519 (0.80130965)]
COG0739	COG2204	BF2873	BF2873	Hypothetical protein {UniProtKB/TrEMBL:Q64SA8}	BF1515	BF1515	Two-component system response regulator	[TP0706-TP0519 (0.80130965)]
COG0739	COG2204	BFp0026	BFp0026	Putative cell wall endopeptidase family protein	BF1081	BF1081	Transcriptional regulator	[TP0706-TP0519 (0.80130965)]
COG0739	COG2204	BF0762	BF0762	Putative peptidase {UniProtKB/TrEMBL:Q64YB3}	BF2150	BF2150	Two-component system response regulator	[TP0706-TP0519 (0.80130965)]
COG0739	COG2204	BFp0026	BFp0026	Putative cell wall endopeptidase family protein	BF0138	BF0138	RteB gene product {UniProtKB/TrEMBL:Q650D7}	[TP0706-TP0519 (0.80130965)]
COG0739	COG2204	BFp0026	BFp0026	Putative cell wall endopeptidase family protein	BF2150	BF2150	Two-component system response regulator	[TP0706-TP0519 (0.80130965)]
COG0036	COG2001	BF3902	BF3902	Ribulose-phosphate 3-epimerase	BF0314	mraZ	Protein mraZ {UniProtKB/Swiss-Prot:Q64ZL3}	[TP0945-TP0383 (0.685165)]
COG0280	COG0457	BF0478	BF0478	Phosphate acetyltransferase	BF3294	BF3294	Hypothetical protein {UniProtKB/TrEMBL:Q64R43}	[TP0094-TP0067 (0.5068833)]
COG0280	COG0457	BF4337	BF4337	Phosphate butyryltransferase	BF3294	BF3294	Hypothetical protein {UniProtKB/TrEMBL:Q64R43}	[TP0094-TP0067 (0.5068833)]
COG0280	COG0457	BF4337	BF4337	Phosphate butyryltransferase	BF4417	BF4417	Hypothetical protein {UniProtKB/TrEMBL:Q64MY2}	[TP0094-TP0067 (0.5068833)]
COG0280	COG0457	BF0478	BF0478	Phosphate acetyltransferase	BF3934	BF3934	Hypothetical protein {UniProtKB/TrEMBL:Q64PA5}	[TP0094-TP0067 (0.5068833)]
COG0280	COG0457	BF0478	BF0478	Phosphate acetyltransferase	BF2976	BF2976	Tetratricopeptide repeat family protein	[TP0094-TP0067 (0.5068833)]
COG0280	COG0457	BF4337	BF4337	Phosphate butyryltransferase	BF2759	BF2759	Putative N-acetylglucosamine transferase	[TP0094-TP0067 (0.5068833)]
COG0280	COG0457	BF4337	BF4337	Phosphate butyryltransferase	BF1686	BF1686	Hypothetical protein {UniProtKB/TrEMBL:Q64VP3}	[TP0094-TP0067 (0.5068833)]
COG0280	COG0457	BF0478	BF0478	Phosphate acetyltransferase	BF4417	BF4417	Hypothetical protein {UniProtKB/TrEMBL:Q64MY2}	[TP0094-TP0067 (0.5068833)]
COG0280	COG0457	BF4337	BF4337	Phosphate butyryltransferase	BF3429	BF3429	Hypothetical protein {UniProtKB/TrEMBL:Q64QQ9}	[TP0094-TP0067 (0.5068833)]
COG0280	COG0457	BF0478	BF0478	Phosphate acetyltransferase	BF4129	BF4129	Tetratricopeptide repeat family protein	[TP0094-TP0067 (0.5068833)]
COG0280	COG0457	BF0478	BF0478	Phosphate acetyltransferase	BF0417	BF0417	Hypothetical protein {UniProtKB/TrEMBL:Q64ZB0}	[TP0094-TP0067 (0.5068833)]
COG0280	COG0457	BF4337	BF4337	Phosphate butyryltransferase	BF3934	BF3934	Hypothetical protein {UniProtKB/TrEMBL:Q64PA5}	[TP0094-TP0067 (0.5068833)]
COG0280	COG0457	BF0478	BF0478	Phosphate acetyltransferase	BF0325	BF0325	Hypothetical protein {UniProtKB/TrEMBL:Q64ZK2}	[TP0094-TP0067 (0.5068833)]
COG0280	COG0457	BF4337	BF4337	Phosphate butyryltransferase	BF0417	BF0417	Hypothetical protein {UniProtKB/TrEMBL:Q64ZB0}	[TP0094-TP0067 (0.5068833)]
COG0280	COG0457	BF4337	BF4337	Phosphate butyryltransferase	BF1455	BF1455	Transcriptional regulator	[TP0094-TP0067 (0.5068833)]
COG0280	COG0457	BF0478	BF0478	Phosphate acetyltransferase	BF2759	BF2759	Putative N-acetylglucosamine transferase	[TP0094-TP0067 (0.5068833)]
COG0280	COG0457	BF0478	BF0478	Phosphate acetyltransferase	BF1686	BF1686	Hypothetical protein {UniProtKB/TrEMBL:Q64VP3}	[TP0094-TP0067 (0.5068833)]
COG0280	COG0457	BF4337	BF4337	Phosphate butyryltransferase	BF0325	BF0325	Hypothetical protein {UniProtKB/TrEMBL:Q64ZK2}	[TP0094-TP0067 (0.5068833)]
COG0280	COG0457	BF0478	BF0478	Phosphate acetyltransferase	BF3429	BF3429	Hypothetical protein {UniProtKB/TrEMBL:Q64QQ9}	[TP0094-TP0067 (0.5068833)]
COG0280	COG0457	BF4337	BF4337	Phosphate butyryltransferase	BF4129	BF4129	Tetratricopeptide repeat family protein	[TP0094-TP0067 (0.5068833)]
COG0280	COG0457	BF0478	BF0478	Phosphate acetyltransferase	BF1455	BF1455	Transcriptional regulator	[TP0094-TP0067 (0.5068833)]
COG0280	COG0457	BF4337	BF4337	Phosphate butyryltransferase	BF2976	BF2976	Tetratricopeptide repeat family protein	[TP0094-TP0067 (0.5068833)]
COG0457	COG0495	BF0417	BF0417	Hypothetical protein {UniProtKB/TrEMBL:Q64ZB0}	BF4586	leuS	Leucyl-tRNA synthetase (EC 6.1.1.4) (Leucine--tRNA ligase) (LeuRS)	[TP0067-TP0586 (0.714839)]
COG0457	COG0495	BF4417	BF4417	Hypothetical protein {UniProtKB/TrEMBL:Q64MY2}	BF4586	leuS	Leucyl-tRNA synthetase (EC 6.1.1.4) (Leucine--tRNA ligase) (LeuRS)	[TP0067-TP0586 (0.714839)]
COG0457	COG0495	BF0325	BF0325	Hypothetical protein {UniProtKB/TrEMBL:Q64ZK2}	BF4586	leuS	Leucyl-tRNA synthetase (EC 6.1.1.4) (Leucine--tRNA ligase) (LeuRS)	[TP0067-TP0586 (0.714839)]
COG0457	COG0495	BF4129	BF4129	Tetratricopeptide repeat family protein	BF4586	leuS	Leucyl-tRNA synthetase (EC 6.1.1.4) (Leucine--tRNA ligase) (LeuRS)	[TP0067-TP0586 (0.714839)]
COG0457	COG0495	BF1455	BF1455	Transcriptional regulator	BF4586	leuS	Leucyl-tRNA synthetase (EC 6.1.1.4) (Leucine--tRNA ligase) (LeuRS)	[TP0067-TP0586 (0.714839)]
COG0457	COG0495	BF1686	BF1686	Hypothetical protein {UniProtKB/TrEMBL:Q64VP3}	BF4586	leuS	Leucyl-tRNA synthetase (EC 6.1.1.4) (Leucine--tRNA ligase) (LeuRS)	[TP0067-TP0586 (0.714839)]
COG0457	COG0495	BF3294	BF3294	Hypothetical protein {UniProtKB/TrEMBL:Q64R43}	BF4586	leuS	Leucyl-tRNA synthetase (EC 6.1.1.4) (Leucine--tRNA ligase) (LeuRS)	[TP0067-TP0586 (0.714839)]
COG0457	COG0495	BF2759	BF2759	Putative N-acetylglucosamine transferase	BF4586	leuS	Leucyl-tRNA synthetase (EC 6.1.1.4) (Leucine--tRNA ligase) (LeuRS)	[TP0067-TP0586 (0.714839)]
COG0457	COG0495	BF2976	BF2976	Tetratricopeptide repeat family protein	BF4586	leuS	Leucyl-tRNA synthetase (EC 6.1.1.4) (Leucine--tRNA ligase) (LeuRS)	[TP0067-TP0586 (0.714839)]
COG0457	COG0495	BF3429	BF3429	Hypothetical protein {UniProtKB/TrEMBL:Q64QQ9}	BF4586	leuS	Leucyl-tRNA synthetase (EC 6.1.1.4) (Leucine--tRNA ligase) (LeuRS)	[TP0067-TP0586 (0.714839)]
COG0457	COG0495	BF3934	BF3934	Hypothetical protein {UniProtKB/TrEMBL:Q64PA5}	BF4586	leuS	Leucyl-tRNA synthetase (EC 6.1.1.4) (Leucine--tRNA ligase) (LeuRS)	[TP0067-TP0586 (0.714839)]
COG0358	COG0457	BF3947	BF3947	DNA primase {UniProtKB/TrEMBL:Q64P92}	BF3429	BF3429	Hypothetical protein {UniProtKB/TrEMBL:Q64QQ9}	[TP0492-TP0648 (0.5111708)]
COG0358	COG0457	BF3947	BF3947	DNA primase {UniProtKB/TrEMBL:Q64P92}	BF0417	BF0417	Hypothetical protein {UniProtKB/TrEMBL:Q64ZB0}	[TP0492-TP0648 (0.5111708)]
COG0358	COG0457	BF3947	BF3947	DNA primase {UniProtKB/TrEMBL:Q64P92}	BF4129	BF4129	Tetratricopeptide repeat family protein	[TP0492-TP0648 (0.5111708)]
COG0358	COG0457	BF3947	BF3947	DNA primase {UniProtKB/TrEMBL:Q64P92}	BF1455	BF1455	Transcriptional regulator	[TP0492-TP0648 (0.5111708)]
COG0358	COG0457	BF3947	BF3947	DNA primase {UniProtKB/TrEMBL:Q64P92}	BF3934	BF3934	Hypothetical protein {UniProtKB/TrEMBL:Q64PA5}	[TP0492-TP0648 (0.5111708)]
COG0358	COG0457	BF3947	BF3947	DNA primase {UniProtKB/TrEMBL:Q64P92}	BF1686	BF1686	Hypothetical protein {UniProtKB/TrEMBL:Q64VP3}	[TP0492-TP0648 (0.5111708)]
COG0358	COG0457	BF3947	BF3947	DNA primase {UniProtKB/TrEMBL:Q64P92}	BF2759	BF2759	Putative N-acetylglucosamine transferase	[TP0492-TP0648 (0.5111708)]
COG0358	COG0457	BF3947	BF3947	DNA primase {UniProtKB/TrEMBL:Q64P92}	BF3294	BF3294	Hypothetical protein {UniProtKB/TrEMBL:Q64R43}	[TP0492-TP0648 (0.5111708)]
COG0358	COG0457	BF3947	BF3947	DNA primase {UniProtKB/TrEMBL:Q64P92}	BF2976	BF2976	Tetratricopeptide repeat family protein	[TP0492-TP0648 (0.5111708)]
COG0358	COG0457	BF3947	BF3947	DNA primase {UniProtKB/TrEMBL:Q64P92}	BF0325	BF0325	Hypothetical protein {UniProtKB/TrEMBL:Q64ZK2}	[TP0492-TP0648 (0.5111708)]
COG0358	COG0457	BF3947	BF3947	DNA primase {UniProtKB/TrEMBL:Q64P92}	BF4417	BF4417	Hypothetical protein {UniProtKB/TrEMBL:Q64MY2}	[TP0492-TP0648 (0.5111708)]
COG0795	COG1792	BF2302	BF2302	Hypothetical protein {UniProtKB/TrEMBL:Q64TY0}	BF4099	BF4099	Rod shape-determining protein MreC	[TP0884-TP0498 (0.8374102)]
COG0608	COG1234	BF3932	BF3932	Single-stranded-DNA-specific exonuclease RecJ	BF1044	rnz	Ribonuclease Z (EC 3.1.26.11) (RNase Z) (tRNase Z) (tRNA 3 endonuclease)	[TP0704-TP0819 (0.5844061)]
COG0618	COG1214	BF3900	BF3900	Putative exopolyphosphatase-related protein	BF3704	BF3704	Putative glycoprotease {UniProtKB/TrEMBL:Q64PY4}	[TP0803-TP0876 (0.700686)]
COG1197	COG5026	BF3127	BF3127	Transcription-repair coupling factor	BF2523	BF2523	Hexokinase type III {UniProtKB/TrEMBL:Q64TA7}	[TP0344-TP0505 (0.7554874)]
COG0457	COG0845	BF0325	BF0325	Hypothetical protein {UniProtKB/TrEMBL:Q64ZK2}	BF3561	BF3561	Putative cation efflux system transmembrane	[TP0648-TP0965 (0.54118866)]
COG0457	COG0845	BF1686	BF1686	Hypothetical protein {UniProtKB/TrEMBL:Q64VP3}	BF3311	BF3311	Putative multidrug resistance protein	[TP0648-TP0965 (0.54118866)]
COG0457	COG0845	BF3429	BF3429	Hypothetical protein {UniProtKB/TrEMBL:Q64QQ9}	BF4038	BF4038	Putative hemolysin secretion protein	[TP0648-TP0965 (0.54118866)]
COG0457	COG0845	BF0417	BF0417	Hypothetical protein {UniProtKB/TrEMBL:Q64ZB0}	BF2392	BF2392	Putative cation efflux pump	[TP0648-TP0965 (0.54118866)]
COG0457	COG0845	BF0325	BF0325	Hypothetical protein {UniProtKB/TrEMBL:Q64ZK2}	BF2091	BF2091	Cation efflux system protein	[TP0648-TP0965 (0.54118866)]
COG0457	COG0845	BF0325	BF0325	Hypothetical protein {UniProtKB/TrEMBL:Q64ZK2}	BF4522	BF4522	Component of multidrug efflux system	[TP0648-TP0965 (0.54118866)]
COG0457	COG0845	BF2759	BF2759	Putative N-acetylglucosamine transferase	BF1497	BF1497	ABC transporter permease	[TP0648-TP0965 (0.54118866)]
COG0457	COG0845	BF1686	BF1686	Hypothetical protein {UniProtKB/TrEMBL:Q64VP3}	BF4141	BF4141	Cation efflux system protein	[TP0648-TP0965 (0.54118866)]
COG0457	COG0845	BF3934	BF3934	Hypothetical protein {UniProtKB/TrEMBL:Q64PA5}	BF3362	BF3362	Transmembrane protein possibly involved in	[TP0648-TP0965 (0.54118866)]
COG0457	COG0845	BF1455	BF1455	Transcriptional regulator	BF0684	BF0684	Putative membrane fusion protein	[TP0648-TP0965 (0.54118866)]
COG0457	COG0845	BF4129	BF4129	Tetratricopeptide repeat family protein	BF4522	BF4522	Component of multidrug efflux system	[TP0648-TP0965 (0.54118866)]
COG0457	COG0845	BF3294	BF3294	Hypothetical protein {UniProtKB/TrEMBL:Q64R43}	BF1872	BF1872	Periplasmic component of efflux system	[TP0648-TP0965 (0.54118866)]
COG0457	COG0845	BF0417	BF0417	Hypothetical protein {UniProtKB/TrEMBL:Q64ZB0}	BF2630	BF2630	Putative membrane protein	[TP0648-TP0965 (0.54118866)]
COG0457	COG0845	BF3934	BF3934	Hypothetical protein {UniProtKB/TrEMBL:Q64PA5}	BF2630	BF2630	Putative membrane protein	[TP0648-TP0965 (0.54118866)]
COG0457	COG0845	BF4129	BF4129	Tetratricopeptide repeat family protein	BF2630	BF2630	Putative membrane protein	[TP0648-TP0965 (0.54118866)]
COG0457	COG0845	BF4129	BF4129	Tetratricopeptide repeat family protein	BF3985	BF3985	Hypothetical protein {UniProtKB/TrEMBL:Q64P55}	[TP0648-TP0965 (0.54118866)]
COG0457	COG0845	BF3294	BF3294	Hypothetical protein {UniProtKB/TrEMBL:Q64R43}	BF3362	BF3362	Transmembrane protein possibly involved in	[TP0648-TP0965 (0.54118866)]
COG0457	COG0845	BF1455	BF1455	Transcriptional regulator	BF2630	BF2630	Putative membrane protein	[TP0648-TP0965 (0.54118866)]
COG0457	COG0845	BF2976	BF2976	Tetratricopeptide repeat family protein	BF2091	BF2091	Cation efflux system protein	[TP0648-TP0965 (0.54118866)]
COG0457	COG0845	BF4129	BF4129	Tetratricopeptide repeat family protein	BF3889	BF3889	Cation efflux system protein	[TP0648-TP0965 (0.54118866)]
COG0457	COG0845	BF3429	BF3429	Hypothetical protein {UniProtKB/TrEMBL:Q64QQ9}	BF2630	BF2630	Putative membrane protein	[TP0648-TP0965 (0.54118866)]
COG0457	COG0845	BF3934	BF3934	Hypothetical protein {UniProtKB/TrEMBL:Q64PA5}	BF2392	BF2392	Putative cation efflux pump	[TP0648-TP0965 (0.54118866)]
COG0457	COG0845	BF4417	BF4417	Hypothetical protein {UniProtKB/TrEMBL:Q64MY2}	BF0684	BF0684	Putative membrane fusion protein	[TP0648-TP0965 (0.54118866)]
COG0457	COG0845	BF0417	BF0417	Hypothetical protein {UniProtKB/TrEMBL:Q64ZB0}	BF2183	BF2183	Cation efflux system protein CzcB	[TP0648-TP0965 (0.54118866)]
COG0457	COG0845	BF4129	BF4129	Tetratricopeptide repeat family protein	BF3721	BF3721	Cation efflux system protein	[TP0648-TP0965 (0.54118866)]
COG0457	COG0845	BF0417	BF0417	Hypothetical protein {UniProtKB/TrEMBL:Q64ZB0}	BF3985	BF3985	Hypothetical protein {UniProtKB/TrEMBL:Q64P55}	[TP0648-TP0965 (0.54118866)]
COG0457	COG0845	BF2759	BF2759	Putative N-acetylglucosamine transferase	BF1872	BF1872	Periplasmic component of efflux system	[TP0648-TP0965 (0.54118866)]
COG0457	COG0845	BF3429	BF3429	Hypothetical protein {UniProtKB/TrEMBL:Q64QQ9}	BF1497	BF1497	ABC transporter permease	[TP0648-TP0965 (0.54118866)]
COG0457	COG0845	BF0325	BF0325	Hypothetical protein {UniProtKB/TrEMBL:Q64ZK2}	BF2368	BF2368	Probable ABC transporter permease	[TP0648-TP0965 (0.54118866)]
COG0457	COG0845	BF2976	BF2976	Tetratricopeptide repeat family protein	BF1872	BF1872	Periplasmic component of efflux system	[TP0648-TP0965 (0.54118866)]
COG0457	COG0845	BF0417	BF0417	Hypothetical protein {UniProtKB/TrEMBL:Q64ZB0}	BF1872	BF1872	Periplasmic component of efflux system	[TP0648-TP0965 (0.54118866)]
COG0457	COG0845	BF1686	BF1686	Hypothetical protein {UniProtKB/TrEMBL:Q64VP3}	BF3985	BF3985	Hypothetical protein {UniProtKB/TrEMBL:Q64P55}	[TP0648-TP0965 (0.54118866)]
COG0457	COG0845	BF2976	BF2976	Tetratricopeptide repeat family protein	BF4522	BF4522	Component of multidrug efflux system	[TP0648-TP0965 (0.54118866)]
COG0457	COG0845	BF2976	BF2976	Tetratricopeptide repeat family protein	BF2183	BF2183	Cation efflux system protein CzcB	[TP0648-TP0965 (0.54118866)]
COG0457	COG0845	BF3934	BF3934	Hypothetical protein {UniProtKB/TrEMBL:Q64PA5}	BF4141	BF4141	Cation efflux system protein	[TP0648-TP0965 (0.54118866)]
COG0457	COG0845	BF2976	BF2976	Tetratricopeptide repeat family protein	BF2498	BF2498	Putative membrane protein	[TP0648-TP0965 (0.54118866)]
COG0457	COG0845	BF4417	BF4417	Hypothetical protein {UniProtKB/TrEMBL:Q64MY2}	BF3721	BF3721	Cation efflux system protein	[TP0648-TP0965 (0.54118866)]
COG0457	COG0845	BF4417	BF4417	Hypothetical protein {UniProtKB/TrEMBL:Q64MY2}	BF1872	BF1872	Periplasmic component of efflux system	[TP0648-TP0965 (0.54118866)]
COG0457	COG0845	BF2759	BF2759	Putative N-acetylglucosamine transferase	BF3541	BF3541	Multidrug efflux protein	[TP0648-TP0965 (0.54118866)]
COG0457	COG0845	BF2759	BF2759	Putative N-acetylglucosamine transferase	BF4522	BF4522	Component of multidrug efflux system	[TP0648-TP0965 (0.54118866)]
COG0457	COG0845	BF0325	BF0325	Hypothetical protein {UniProtKB/TrEMBL:Q64ZK2}	BF3985	BF3985	Hypothetical protein {UniProtKB/TrEMBL:Q64P55}	[TP0648-TP0965 (0.54118866)]
COG0457	COG0845	BF2759	BF2759	Putative N-acetylglucosamine transferase	BF2498	BF2498	Putative membrane protein	[TP0648-TP0965 (0.54118866)]
COG0457	COG0845	BF4129	BF4129	Tetratricopeptide repeat family protein	BF3561	BF3561	Putative cation efflux system transmembrane	[TP0648-TP0965 (0.54118866)]
COG0457	COG0845	BF0325	BF0325	Hypothetical protein {UniProtKB/TrEMBL:Q64ZK2}	BF3362	BF3362	Transmembrane protein possibly involved in	[TP0648-TP0965 (0.54118866)]
COG0457	COG0845	BF0417	BF0417	Hypothetical protein {UniProtKB/TrEMBL:Q64ZB0}	BF3721	BF3721	Cation efflux system protein	[TP0648-TP0965 (0.54118866)]
COG0457	COG0845	BF3429	BF3429	Hypothetical protein {UniProtKB/TrEMBL:Q64QQ9}	BF2183	BF2183	Cation efflux system protein CzcB	[TP0648-TP0965 (0.54118866)]
COG0457	COG0845	BF2759	BF2759	Putative N-acetylglucosamine transferase	BF4038	BF4038	Putative hemolysin secretion protein	[TP0648-TP0965 (0.54118866)]
COG0457	COG0845	BF4417	BF4417	Hypothetical protein {UniProtKB/TrEMBL:Q64MY2}	BF2183	BF2183	Cation efflux system protein CzcB	[TP0648-TP0965 (0.54118866)]
COG0457	COG0845	BF3934	BF3934	Hypothetical protein {UniProtKB/TrEMBL:Q64PA5}	BF3152	BF3152	Putative cation efflux system protein	[TP0648-TP0965 (0.54118866)]
COG0457	COG0845	BF0417	BF0417	Hypothetical protein {UniProtKB/TrEMBL:Q64ZB0}	BF4038	BF4038	Putative hemolysin secretion protein	[TP0648-TP0965 (0.54118866)]
COG0457	COG0845	BF3934	BF3934	Hypothetical protein {UniProtKB/TrEMBL:Q64PA5}	BF0558	BF0558	Membrane fusion efflux protein	[TP0648-TP0965 (0.54118866)]
COG0457	COG0845	BF0325	BF0325	Hypothetical protein {UniProtKB/TrEMBL:Q64ZK2}	BF2183	BF2183	Cation efflux system protein CzcB	[TP0648-TP0965 (0.54118866)]
COG0457	COG0845	BF0325	BF0325	Hypothetical protein {UniProtKB/TrEMBL:Q64ZK2}	BF0191	BF0191	AcrA/AcrE family multidrug resistance protein	[TP0648-TP0965 (0.54118866)]
COG0457	COG0845	BF0417	BF0417	Hypothetical protein {UniProtKB/TrEMBL:Q64ZB0}	BF2091	BF2091	Cation efflux system protein	[TP0648-TP0965 (0.54118866)]
COG0457	COG0845	BF3934	BF3934	Hypothetical protein {UniProtKB/TrEMBL:Q64PA5}	BF3311	BF3311	Putative multidrug resistance protein	[TP0648-TP0965 (0.54118866)]
COG0457	COG0845	BF3429	BF3429	Hypothetical protein {UniProtKB/TrEMBL:Q64QQ9}	BF3110	BF3110	Acriflavine resistance protein A	[TP0648-TP0965 (0.54118866)]
COG0457	COG0845	BF3429	BF3429	Hypothetical protein {UniProtKB/TrEMBL:Q64QQ9}	BF0684	BF0684	Putative membrane fusion protein	[TP0648-TP0965 (0.54118866)]
COG0457	COG0845	BF3934	BF3934	Hypothetical protein {UniProtKB/TrEMBL:Q64PA5}	BF3110	BF3110	Acriflavine resistance protein A	[TP0648-TP0965 (0.54118866)]
COG0457	COG0845	BF1686	BF1686	Hypothetical protein {UniProtKB/TrEMBL:Q64VP3}	BF3152	BF3152	Putative cation efflux system protein	[TP0648-TP0965 (0.54118866)]
COG0457	COG0845	BF1686	BF1686	Hypothetical protein {UniProtKB/TrEMBL:Q64VP3}	BF3561	BF3561	Putative cation efflux system transmembrane	[TP0648-TP0965 (0.54118866)]
COG0457	COG0845	BF1686	BF1686	Hypothetical protein {UniProtKB/TrEMBL:Q64VP3}	BF3362	BF3362	Transmembrane protein possibly involved in	[TP0648-TP0965 (0.54118866)]
COG0457	COG0845	BF1455	BF1455	Transcriptional regulator	BF2183	BF2183	Cation efflux system protein CzcB	[TP0648-TP0965 (0.54118866)]
COG0457	COG0845	BF4417	BF4417	Hypothetical protein {UniProtKB/TrEMBL:Q64MY2}	BF3152	BF3152	Putative cation efflux system protein	[TP0648-TP0965 (0.54118866)]
COG0457	COG0845	BF2759	BF2759	Putative N-acetylglucosamine transferase	BF0684	BF0684	Putative membrane fusion protein	[TP0648-TP0965 (0.54118866)]
COG0457	COG0845	BF2976	BF2976	Tetratricopeptide repeat family protein	BF3110	BF3110	Acriflavine resistance protein A	[TP0648-TP0965 (0.54118866)]
COG0457	COG0845	BF2759	BF2759	Putative N-acetylglucosamine transferase	BF2183	BF2183	Cation efflux system protein CzcB	[TP0648-TP0965 (0.54118866)]
COG0457	COG0845	BF4129	BF4129	Tetratricopeptide repeat family protein	BF1497	BF1497	ABC transporter permease	[TP0648-TP0965 (0.54118866)]
COG0457	COG0845	BF4129	BF4129	Tetratricopeptide repeat family protein	BF3311	BF3311	Putative multidrug resistance protein	[TP0648-TP0965 (0.54118866)]
COG0457	COG0845	BF2759	BF2759	Putative N-acetylglucosamine transferase	BF3561	BF3561	Putative cation efflux system transmembrane	[TP0648-TP0965 (0.54118866)]
COG0457	COG0845	BF4129	BF4129	Tetratricopeptide repeat family protein	BF3362	BF3362	Transmembrane protein possibly involved in	[TP0648-TP0965 (0.54118866)]
COG0457	COG0845	BF1455	BF1455	Transcriptional regulator	BF3362	BF3362	Transmembrane protein possibly involved in	[TP0648-TP0965 (0.54118866)]
COG0457	COG0845	BF3429	BF3429	Hypothetical protein {UniProtKB/TrEMBL:Q64QQ9}	BF4522	BF4522	Component of multidrug efflux system	[TP0648-TP0965 (0.54118866)]
COG0457	COG0845	BF3294	BF3294	Hypothetical protein {UniProtKB/TrEMBL:Q64R43}	BF4141	BF4141	Cation efflux system protein	[TP0648-TP0965 (0.54118866)]
COG0457	COG0845	BF0417	BF0417	Hypothetical protein {UniProtKB/TrEMBL:Q64ZB0}	BF3110	BF3110	Acriflavine resistance protein A	[TP0648-TP0965 (0.54118866)]
COG0457	COG0845	BF4417	BF4417	Hypothetical protein {UniProtKB/TrEMBL:Q64MY2}	BF0191	BF0191	AcrA/AcrE family multidrug resistance protein	[TP0648-TP0965 (0.54118866)]
COG0457	COG0845	BF4417	BF4417	Hypothetical protein {UniProtKB/TrEMBL:Q64MY2}	BF2498	BF2498	Putative membrane protein	[TP0648-TP0965 (0.54118866)]
COG0457	COG0845	BF2976	BF2976	Tetratricopeptide repeat family protein	BF2368	BF2368	Probable ABC transporter permease	[TP0648-TP0965 (0.54118866)]
COG0457	COG0845	BF2976	BF2976	Tetratricopeptide repeat family protein	BF0684	BF0684	Putative membrane fusion protein	[TP0648-TP0965 (0.54118866)]
COG0457	COG0845	BF3429	BF3429	Hypothetical protein {UniProtKB/TrEMBL:Q64QQ9}	BF3985	BF3985	Hypothetical protein {UniProtKB/TrEMBL:Q64P55}	[TP0648-TP0965 (0.54118866)]
COG0457	COG0845	BF2759	BF2759	Putative N-acetylglucosamine transferase	BF3110	BF3110	Acriflavine resistance protein A	[TP0648-TP0965 (0.54118866)]
COG0457	COG0845	BF4417	BF4417	Hypothetical protein {UniProtKB/TrEMBL:Q64MY2}	BF1497	BF1497	ABC transporter permease	[TP0648-TP0965 (0.54118866)]
COG0457	COG0845	BF3934	BF3934	Hypothetical protein {UniProtKB/TrEMBL:Q64PA5}	BF0191	BF0191	AcrA/AcrE family multidrug resistance protein	[TP0648-TP0965 (0.54118866)]
COG0457	COG0845	BF4129	BF4129	Tetratricopeptide repeat family protein	BF4038	BF4038	Putative hemolysin secretion protein	[TP0648-TP0965 (0.54118866)]
COG0457	COG0845	BF0417	BF0417	Hypothetical protein {UniProtKB/TrEMBL:Q64ZB0}	BF4522	BF4522	Component of multidrug efflux system	[TP0648-TP0965 (0.54118866)]
COG0457	COG0845	BF1686	BF1686	Hypothetical protein {UniProtKB/TrEMBL:Q64VP3}	BF4038	BF4038	Putative hemolysin secretion protein	[TP0648-TP0965 (0.54118866)]
COG0457	COG0845	BF4417	BF4417	Hypothetical protein {UniProtKB/TrEMBL:Q64MY2}	BF4141	BF4141	Cation efflux system protein	[TP0648-TP0965 (0.54118866)]
COG0457	COG0845	BF1686	BF1686	Hypothetical protein {UniProtKB/TrEMBL:Q64VP3}	BF0684	BF0684	Putative membrane fusion protein	[TP0648-TP0965 (0.54118866)]
COG0457	COG0845	BF1686	BF1686	Hypothetical protein {UniProtKB/TrEMBL:Q64VP3}	BF3721	BF3721	Cation efflux system protein	[TP0648-TP0965 (0.54118866)]
COG0457	COG0845	BF2759	BF2759	Putative N-acetylglucosamine transferase	BF2630	BF2630	Putative membrane protein	[TP0648-TP0965 (0.54118866)]
COG0457	COG0845	BF1686	BF1686	Hypothetical protein {UniProtKB/TrEMBL:Q64VP3}	BF2392	BF2392	Putative cation efflux pump	[TP0648-TP0965 (0.54118866)]
COG0457	COG0845	BF0325	BF0325	Hypothetical protein {UniProtKB/TrEMBL:Q64ZK2}	BF2498	BF2498	Putative membrane protein	[TP0648-TP0965 (0.54118866)]
COG0457	COG0845	BF3294	BF3294	Hypothetical protein {UniProtKB/TrEMBL:Q64R43}	BF2368	BF2368	Probable ABC transporter permease	[TP0648-TP0965 (0.54118866)]
COG0457	COG0845	BF2976	BF2976	Tetratricopeptide repeat family protein	BF3541	BF3541	Multidrug efflux protein	[TP0648-TP0965 (0.54118866)]
COG0457	COG0845	BF1455	BF1455	Transcriptional regulator	BF3311	BF3311	Putative multidrug resistance protein	[TP0648-TP0965 (0.54118866)]
COG0457	COG0845	BF3429	BF3429	Hypothetical protein {UniProtKB/TrEMBL:Q64QQ9}	BF3152	BF3152	Putative cation efflux system protein	[TP0648-TP0965 (0.54118866)]
COG0457	COG0845	BF4129	BF4129	Tetratricopeptide repeat family protein	BF2091	BF2091	Cation efflux system protein	[TP0648-TP0965 (0.54118866)]
COG0457	COG0845	BF0417	BF0417	Hypothetical protein {UniProtKB/TrEMBL:Q64ZB0}	BF1497	BF1497	ABC transporter permease	[TP0648-TP0965 (0.54118866)]
COG0457	COG0845	BF4417	BF4417	Hypothetical protein {UniProtKB/TrEMBL:Q64MY2}	BF2630	BF2630	Putative membrane protein	[TP0648-TP0965 (0.54118866)]
COG0457	COG0845	BF3429	BF3429	Hypothetical protein {UniProtKB/TrEMBL:Q64QQ9}	BF3362	BF3362	Transmembrane protein possibly involved in	[TP0648-TP0965 (0.54118866)]
COG0457	COG0845	BF0417	BF0417	Hypothetical protein {UniProtKB/TrEMBL:Q64ZB0}	BF2498	BF2498	Putative membrane protein	[TP0648-TP0965 (0.54118866)]
COG0457	COG0845	BF1686	BF1686	Hypothetical protein {UniProtKB/TrEMBL:Q64VP3}	BF0191	BF0191	AcrA/AcrE family multidrug resistance protein	[TP0648-TP0965 (0.54118866)]
COG0457	COG0845	BF4417	BF4417	Hypothetical protein {UniProtKB/TrEMBL:Q64MY2}	BF3889	BF3889	Cation efflux system protein	[TP0648-TP0965 (0.54118866)]
COG0457	COG0845	BF2759	BF2759	Putative N-acetylglucosamine transferase	BF2392	BF2392	Putative cation efflux pump	[TP0648-TP0965 (0.54118866)]
COG0457	COG0845	BF2976	BF2976	Tetratricopeptide repeat family protein	BF1595	BF1595	ABC transporter permease	[TP0648-TP0965 (0.54118866)]
COG0457	COG0845	BF3294	BF3294	Hypothetical protein {UniProtKB/TrEMBL:Q64R43}	BF0191	BF0191	AcrA/AcrE family multidrug resistance protein	[TP0648-TP0965 (0.54118866)]
COG0457	COG0845	BF0325	BF0325	Hypothetical protein {UniProtKB/TrEMBL:Q64ZK2}	BF3721	BF3721	Cation efflux system protein	[TP0648-TP0965 (0.54118866)]
COG0457	COG0845	BF3429	BF3429	Hypothetical protein {UniProtKB/TrEMBL:Q64QQ9}	BF2368	BF2368	Probable ABC transporter permease	[TP0648-TP0965 (0.54118866)]
COG0457	COG0845	BF3429	BF3429	Hypothetical protein {UniProtKB/TrEMBL:Q64QQ9}	BF4141	BF4141	Cation efflux system protein	[TP0648-TP0965 (0.54118866)]
COG0457	COG0845	BF1455	BF1455	Transcriptional regulator	BF0558	BF0558	Membrane fusion efflux protein	[TP0648-TP0965 (0.54118866)]
COG0457	COG0845	BF1455	BF1455	Transcriptional regulator	BF3110	BF3110	Acriflavine resistance protein A	[TP0648-TP0965 (0.54118866)]
COG0457	COG0845	BF4417	BF4417	Hypothetical protein {UniProtKB/TrEMBL:Q64MY2}	BF2392	BF2392	Putative cation efflux pump	[TP0648-TP0965 (0.54118866)]
COG0457	COG0845	BF3294	BF3294	Hypothetical protein {UniProtKB/TrEMBL:Q64R43}	BF2630	BF2630	Putative membrane protein	[TP0648-TP0965 (0.54118866)]
COG0457	COG0845	BF3429	BF3429	Hypothetical protein {UniProtKB/TrEMBL:Q64QQ9}	BF1595	BF1595	ABC transporter permease	[TP0648-TP0965 (0.54118866)]
COG0457	COG0845	BF1455	BF1455	Transcriptional regulator	BF3541	BF3541	Multidrug efflux protein	[TP0648-TP0965 (0.54118866)]
COG0457	COG0845	BF3294	BF3294	Hypothetical protein {UniProtKB/TrEMBL:Q64R43}	BF1595	BF1595	ABC transporter permease	[TP0648-TP0965 (0.54118866)]
COG0457	COG0845	BF1686	BF1686	Hypothetical protein {UniProtKB/TrEMBL:Q64VP3}	BF2091	BF2091	Cation efflux system protein	[TP0648-TP0965 (0.54118866)]
COG0457	COG0845	BF0417	BF0417	Hypothetical protein {UniProtKB/TrEMBL:Q64ZB0}	BF4141	BF4141	Cation efflux system protein	[TP0648-TP0965 (0.54118866)]
COG0457	COG0845	BF2976	BF2976	Tetratricopeptide repeat family protein	BF0558	BF0558	Membrane fusion efflux protein	[TP0648-TP0965 (0.54118866)]
COG0457	COG0845	BF3934	BF3934	Hypothetical protein {UniProtKB/TrEMBL:Q64PA5}	BF1497	BF1497	ABC transporter permease	[TP0648-TP0965 (0.54118866)]
COG0457	COG0845	BF3429	BF3429	Hypothetical protein {UniProtKB/TrEMBL:Q64QQ9}	BF3561	BF3561	Putative cation efflux system transmembrane	[TP0648-TP0965 (0.54118866)]
COG0457	COG0845	BF2976	BF2976	Tetratricopeptide repeat family protein	BF3561	BF3561	Putative cation efflux system transmembrane	[TP0648-TP0965 (0.54118866)]
COG0457	COG0845	BF1686	BF1686	Hypothetical protein {UniProtKB/TrEMBL:Q64VP3}	BF4522	BF4522	Component of multidrug efflux system	[TP0648-TP0965 (0.54118866)]
COG0457	COG0845	BF3934	BF3934	Hypothetical protein {UniProtKB/TrEMBL:Q64PA5}	BF0684	BF0684	Putative membrane fusion protein	[TP0648-TP0965 (0.54118866)]
COG0457	COG0845	BF1686	BF1686	Hypothetical protein {UniProtKB/TrEMBL:Q64VP3}	BF2498	BF2498	Putative membrane protein	[TP0648-TP0965 (0.54118866)]
COG0457	COG0845	BF1686	BF1686	Hypothetical protein {UniProtKB/TrEMBL:Q64VP3}	BF2368	BF2368	Probable ABC transporter permease	[TP0648-TP0965 (0.54118866)]
COG0457	COG0845	BF2976	BF2976	Tetratricopeptide repeat family protein	BF3362	BF3362	Transmembrane protein possibly involved in	[TP0648-TP0965 (0.54118866)]
COG0457	COG0845	BF3934	BF3934	Hypothetical protein {UniProtKB/TrEMBL:Q64PA5}	BF4038	BF4038	Putative hemolysin secretion protein	[TP0648-TP0965 (0.54118866)]
COG0457	COG0845	BF3429	BF3429	Hypothetical protein {UniProtKB/TrEMBL:Q64QQ9}	BF3541	BF3541	Multidrug efflux protein	[TP0648-TP0965 (0.54118866)]
COG0457	COG0845	BF3934	BF3934	Hypothetical protein {UniProtKB/TrEMBL:Q64PA5}	BF1872	BF1872	Periplasmic component of efflux system	[TP0648-TP0965 (0.54118866)]
COG0457	COG0845	BF3294	BF3294	Hypothetical protein {UniProtKB/TrEMBL:Q64R43}	BF0684	BF0684	Putative membrane fusion protein	[TP0648-TP0965 (0.54118866)]
COG0457	COG0845	BF0325	BF0325	Hypothetical protein {UniProtKB/TrEMBL:Q64ZK2}	BF1595	BF1595	ABC transporter permease	[TP0648-TP0965 (0.54118866)]
COG0457	COG0845	BF1686	BF1686	Hypothetical protein {UniProtKB/TrEMBL:Q64VP3}	BF3889	BF3889	Cation efflux system protein	[TP0648-TP0965 (0.54118866)]
COG0457	COG0845	BF2759	BF2759	Putative N-acetylglucosamine transferase	BF3311	BF3311	Putative multidrug resistance protein	[TP0648-TP0965 (0.54118866)]
COG0457	COG0845	BF4417	BF4417	Hypothetical protein {UniProtKB/TrEMBL:Q64MY2}	BF2368	BF2368	Probable ABC transporter permease	[TP0648-TP0965 (0.54118866)]
COG0457	COG0845	BF0417	BF0417	Hypothetical protein {UniProtKB/TrEMBL:Q64ZB0}	BF3541	BF3541	Multidrug efflux protein	[TP0648-TP0965 (0.54118866)]
COG0457	COG0845	BF3429	BF3429	Hypothetical protein {UniProtKB/TrEMBL:Q64QQ9}	BF2091	BF2091	Cation efflux system protein	[TP0648-TP0965 (0.54118866)]
COG0457	COG0845	BF1455	BF1455	Transcriptional regulator	BF4522	BF4522	Component of multidrug efflux system	[TP0648-TP0965 (0.54118866)]
COG0457	COG0845	BF4129	BF4129	Tetratricopeptide repeat family protein	BF3110	BF3110	Acriflavine resistance protein A	[TP0648-TP0965 (0.54118866)]
COG0457	COG0845	BF4129	BF4129	Tetratricopeptide repeat family protein	BF1595	BF1595	ABC transporter permease	[TP0648-TP0965 (0.54118866)]
COG0457	COG0845	BF0417	BF0417	Hypothetical protein {UniProtKB/TrEMBL:Q64ZB0}	BF3311	BF3311	Putative multidrug resistance protein	[TP0648-TP0965 (0.54118866)]
COG0457	COG0845	BF4129	BF4129	Tetratricopeptide repeat family protein	BF3152	BF3152	Putative cation efflux system protein	[TP0648-TP0965 (0.54118866)]
COG0457	COG0845	BF2759	BF2759	Putative N-acetylglucosamine transferase	BF1595	BF1595	ABC transporter permease	[TP0648-TP0965 (0.54118866)]
COG0457	COG0845	BF3294	BF3294	Hypothetical protein {UniProtKB/TrEMBL:Q64R43}	BF3889	BF3889	Cation efflux system protein	[TP0648-TP0965 (0.54118866)]
COG0457	COG0845	BF3429	BF3429	Hypothetical protein {UniProtKB/TrEMBL:Q64QQ9}	BF3721	BF3721	Cation efflux system protein	[TP0648-TP0965 (0.54118866)]
COG0457	COG0845	BF2759	BF2759	Putative N-acetylglucosamine transferase	BF3362	BF3362	Transmembrane protein possibly involved in	[TP0648-TP0965 (0.54118866)]
COG0457	COG0845	BF1686	BF1686	Hypothetical protein {UniProtKB/TrEMBL:Q64VP3}	BF2183	BF2183	Cation efflux system protein CzcB	[TP0648-TP0965 (0.54118866)]
COG0457	COG0845	BF3429	BF3429	Hypothetical protein {UniProtKB/TrEMBL:Q64QQ9}	BF3311	BF3311	Putative multidrug resistance protein	[TP0648-TP0965 (0.54118866)]
COG0457	COG0845	BF4129	BF4129	Tetratricopeptide repeat family protein	BF4141	BF4141	Cation efflux system protein	[TP0648-TP0965 (0.54118866)]
COG0457	COG0845	BF4129	BF4129	Tetratricopeptide repeat family protein	BF0191	BF0191	AcrA/AcrE family multidrug resistance protein	[TP0648-TP0965 (0.54118866)]
COG0457	COG0845	BF0417	BF0417	Hypothetical protein {UniProtKB/TrEMBL:Q64ZB0}	BF3889	BF3889	Cation efflux system protein	[TP0648-TP0965 (0.54118866)]
COG0457	COG0845	BF4129	BF4129	Tetratricopeptide repeat family protein	BF0684	BF0684	Putative membrane fusion protein	[TP0648-TP0965 (0.54118866)]
COG0457	COG0845	BF3934	BF3934	Hypothetical protein {UniProtKB/TrEMBL:Q64PA5}	BF2183	BF2183	Cation efflux system protein CzcB	[TP0648-TP0965 (0.54118866)]
COG0457	COG0845	BF4417	BF4417	Hypothetical protein {UniProtKB/TrEMBL:Q64MY2}	BF3985	BF3985	Hypothetical protein {UniProtKB/TrEMBL:Q64P55}	[TP0648-TP0965 (0.54118866)]
COG0457	COG0845	BF4417	BF4417	Hypothetical protein {UniProtKB/TrEMBL:Q64MY2}	BF3362	BF3362	Transmembrane protein possibly involved in	[TP0648-TP0965 (0.54118866)]
COG0457	COG0845	BF1686	BF1686	Hypothetical protein {UniProtKB/TrEMBL:Q64VP3}	BF3541	BF3541	Multidrug efflux protein	[TP0648-TP0965 (0.54118866)]
COG0457	COG0845	BF0325	BF0325	Hypothetical protein {UniProtKB/TrEMBL:Q64ZK2}	BF1497	BF1497	ABC transporter permease	[TP0648-TP0965 (0.54118866)]
COG0457	COG0845	BF2976	BF2976	Tetratricopeptide repeat family protein	BF3889	BF3889	Cation efflux system protein	[TP0648-TP0965 (0.54118866)]
COG0457	COG0845	BF3294	BF3294	Hypothetical protein {UniProtKB/TrEMBL:Q64R43}	BF3541	BF3541	Multidrug efflux protein	[TP0648-TP0965 (0.54118866)]
COG0457	COG0845	BF4417	BF4417	Hypothetical protein {UniProtKB/TrEMBL:Q64MY2}	BF3541	BF3541	Multidrug efflux protein	[TP0648-TP0965 (0.54118866)]
COG0457	COG0845	BF3934	BF3934	Hypothetical protein {UniProtKB/TrEMBL:Q64PA5}	BF3721	BF3721	Cation efflux system protein	[TP0648-TP0965 (0.54118866)]
COG0457	COG0845	BF1686	BF1686	Hypothetical protein {UniProtKB/TrEMBL:Q64VP3}	BF1497	BF1497	ABC transporter permease	[TP0648-TP0965 (0.54118866)]
COG0457	COG0845	BF4417	BF4417	Hypothetical protein {UniProtKB/TrEMBL:Q64MY2}	BF4522	BF4522	Component of multidrug efflux system	[TP0648-TP0965 (0.54118866)]
COG0457	COG0845	BF4129	BF4129	Tetratricopeptide repeat family protein	BF1872	BF1872	Periplasmic component of efflux system	[TP0648-TP0965 (0.54118866)]
COG0457	COG0845	BF3294	BF3294	Hypothetical protein {UniProtKB/TrEMBL:Q64R43}	BF3721	BF3721	Cation efflux system protein	[TP0648-TP0965 (0.54118866)]
COG0457	COG0845	BF3934	BF3934	Hypothetical protein {UniProtKB/TrEMBL:Q64PA5}	BF4522	BF4522	Component of multidrug efflux system	[TP0648-TP0965 (0.54118866)]
COG0457	COG0845	BF4417	BF4417	Hypothetical protein {UniProtKB/TrEMBL:Q64MY2}	BF4038	BF4038	Putative hemolysin secretion protein	[TP0648-TP0965 (0.54118866)]
COG0457	COG0845	BF1686	BF1686	Hypothetical protein {UniProtKB/TrEMBL:Q64VP3}	BF1595	BF1595	ABC transporter permease	[TP0648-TP0965 (0.54118866)]
COG0457	COG0845	BF2976	BF2976	Tetratricopeptide repeat family protein	BF4038	BF4038	Putative hemolysin secretion protein	[TP0648-TP0965 (0.54118866)]
COG0457	COG0845	BF2976	BF2976	Tetratricopeptide repeat family protein	BF3311	BF3311	Putative multidrug resistance protein	[TP0648-TP0965 (0.54118866)]
COG0457	COG0845	BF3429	BF3429	Hypothetical protein {UniProtKB/TrEMBL:Q64QQ9}	BF0558	BF0558	Membrane fusion efflux protein	[TP0648-TP0965 (0.54118866)]
COG0457	COG0845	BF0417	BF0417	Hypothetical protein {UniProtKB/TrEMBL:Q64ZB0}	BF0684	BF0684	Putative membrane fusion protein	[TP0648-TP0965 (0.54118866)]
COG0457	COG0845	BF3294	BF3294	Hypothetical protein {UniProtKB/TrEMBL:Q64R43}	BF2183	BF2183	Cation efflux system protein CzcB	[TP0648-TP0965 (0.54118866)]
COG0457	COG0845	BF4129	BF4129	Tetratricopeptide repeat family protein	BF2183	BF2183	Cation efflux system protein CzcB	[TP0648-TP0965 (0.54118866)]
COG0457	COG0845	BF3429	BF3429	Hypothetical protein {UniProtKB/TrEMBL:Q64QQ9}	BF3889	BF3889	Cation efflux system protein	[TP0648-TP0965 (0.54118866)]
COG0457	COG0845	BF0417	BF0417	Hypothetical protein {UniProtKB/TrEMBL:Q64ZB0}	BF1595	BF1595	ABC transporter permease	[TP0648-TP0965 (0.54118866)]
COG0457	COG0845	BF1455	BF1455	Transcriptional regulator	BF2498	BF2498	Putative membrane protein	[TP0648-TP0965 (0.54118866)]
COG0457	COG0845	BF0417	BF0417	Hypothetical protein {UniProtKB/TrEMBL:Q64ZB0}	BF0191	BF0191	AcrA/AcrE family multidrug resistance protein	[TP0648-TP0965 (0.54118866)]
COG0457	COG0845	BF3429	BF3429	Hypothetical protein {UniProtKB/TrEMBL:Q64QQ9}	BF2392	BF2392	Putative cation efflux pump	[TP0648-TP0965 (0.54118866)]
COG0457	COG0845	BF2759	BF2759	Putative N-acetylglucosamine transferase	BF3889	BF3889	Cation efflux system protein	[TP0648-TP0965 (0.54118866)]
COG0457	COG0845	BF0417	BF0417	Hypothetical protein {UniProtKB/TrEMBL:Q64ZB0}	BF0558	BF0558	Membrane fusion efflux protein	[TP0648-TP0965 (0.54118866)]
COG0457	COG0845	BF2976	BF2976	Tetratricopeptide repeat family protein	BF3985	BF3985	Hypothetical protein {UniProtKB/TrEMBL:Q64P55}	[TP0648-TP0965 (0.54118866)]
COG0457	COG0845	BF1455	BF1455	Transcriptional regulator	BF1872	BF1872	Periplasmic component of efflux system	[TP0648-TP0965 (0.54118866)]
COG0457	COG0845	BF3294	BF3294	Hypothetical protein {UniProtKB/TrEMBL:Q64R43}	BF3152	BF3152	Putative cation efflux system protein	[TP0648-TP0965 (0.54118866)]
COG0457	COG0845	BF3294	BF3294	Hypothetical protein {UniProtKB/TrEMBL:Q64R43}	BF3985	BF3985	Hypothetical protein {UniProtKB/TrEMBL:Q64P55}	[TP0648-TP0965 (0.54118866)]
COG0457	COG0845	BF1686	BF1686	Hypothetical protein {UniProtKB/TrEMBL:Q64VP3}	BF1872	BF1872	Periplasmic component of efflux system	[TP0648-TP0965 (0.54118866)]
COG0457	COG0845	BF3934	BF3934	Hypothetical protein {UniProtKB/TrEMBL:Q64PA5}	BF3541	BF3541	Multidrug efflux protein	[TP0648-TP0965 (0.54118866)]
COG0457	COG0845	BF1455	BF1455	Transcriptional regulator	BF4141	BF4141	Cation efflux system protein	[TP0648-TP0965 (0.54118866)]
COG0457	COG0845	BF1686	BF1686	Hypothetical protein {UniProtKB/TrEMBL:Q64VP3}	BF0558	BF0558	Membrane fusion efflux protein	[TP0648-TP0965 (0.54118866)]
COG0457	COG0845	BF3294	BF3294	Hypothetical protein {UniProtKB/TrEMBL:Q64R43}	BF4038	BF4038	Putative hemolysin secretion protein	[TP0648-TP0965 (0.54118866)]
COG0457	COG0845	BF1455	BF1455	Transcriptional regulator	BF1595	BF1595	ABC transporter permease	[TP0648-TP0965 (0.54118866)]
COG0457	COG0845	BF3294	BF3294	Hypothetical protein {UniProtKB/TrEMBL:Q64R43}	BF2498	BF2498	Putative membrane protein	[TP0648-TP0965 (0.54118866)]
COG0457	COG0845	BF3429	BF3429	Hypothetical protein {UniProtKB/TrEMBL:Q64QQ9}	BF0191	BF0191	AcrA/AcrE family multidrug resistance protein	[TP0648-TP0965 (0.54118866)]
COG0457	COG0845	BF0325	BF0325	Hypothetical protein {UniProtKB/TrEMBL:Q64ZK2}	BF3541	BF3541	Multidrug efflux protein	[TP0648-TP0965 (0.54118866)]
COG0457	COG0845	BF3294	BF3294	Hypothetical protein {UniProtKB/TrEMBL:Q64R43}	BF1497	BF1497	ABC transporter permease	[TP0648-TP0965 (0.54118866)]
COG0457	COG0845	BF3294	BF3294	Hypothetical protein {UniProtKB/TrEMBL:Q64R43}	BF3311	BF3311	Putative multidrug resistance protein	[TP0648-TP0965 (0.54118866)]
COG0457	COG0845	BF1686	BF1686	Hypothetical protein {UniProtKB/TrEMBL:Q64VP3}	BF2630	BF2630	Putative membrane protein	[TP0648-TP0965 (0.54118866)]
COG0457	COG0845	BF1455	BF1455	Transcriptional regulator	BF0191	BF0191	AcrA/AcrE family multidrug resistance protein	[TP0648-TP0965 (0.54118866)]
COG0457	COG0845	BF4417	BF4417	Hypothetical protein {UniProtKB/TrEMBL:Q64MY2}	BF3311	BF3311	Putative multidrug resistance protein	[TP0648-TP0965 (0.54118866)]
COG0457	COG0845	BF0417	BF0417	Hypothetical protein {UniProtKB/TrEMBL:Q64ZB0}	BF2368	BF2368	Probable ABC transporter permease	[TP0648-TP0965 (0.54118866)]
COG0457	COG0845	BF4129	BF4129	Tetratricopeptide repeat family protein	BF2498	BF2498	Putative membrane protein	[TP0648-TP0965 (0.54118866)]
COG0457	COG0845	BF1455	BF1455	Transcriptional regulator	BF3889	BF3889	Cation efflux system protein	[TP0648-TP0965 (0.54118866)]
COG0457	COG0845	BF2976	BF2976	Tetratricopeptide repeat family protein	BF2392	BF2392	Putative cation efflux pump	[TP0648-TP0965 (0.54118866)]
COG0457	COG0845	BF3934	BF3934	Hypothetical protein {UniProtKB/TrEMBL:Q64PA5}	BF2498	BF2498	Putative membrane protein	[TP0648-TP0965 (0.54118866)]
COG0457	COG0845	BF4417	BF4417	Hypothetical protein {UniProtKB/TrEMBL:Q64MY2}	BF3110	BF3110	Acriflavine resistance protein A	[TP0648-TP0965 (0.54118866)]
COG0457	COG0845	BF2759	BF2759	Putative N-acetylglucosamine transferase	BF0558	BF0558	Membrane fusion efflux protein	[TP0648-TP0965 (0.54118866)]
COG0457	COG0845	BF1455	BF1455	Transcriptional regulator	BF4038	BF4038	Putative hemolysin secretion protein	[TP0648-TP0965 (0.54118866)]
COG0457	COG0845	BF1455	BF1455	Transcriptional regulator	BF3152	BF3152	Putative cation efflux system protein	[TP0648-TP0965 (0.54118866)]
COG0457	COG0845	BF0417	BF0417	Hypothetical protein {UniProtKB/TrEMBL:Q64ZB0}	BF3152	BF3152	Putative cation efflux system protein	[TP0648-TP0965 (0.54118866)]
COG0457	COG0845	BF0325	BF0325	Hypothetical protein {UniProtKB/TrEMBL:Q64ZK2}	BF3110	BF3110	Acriflavine resistance protein A	[TP0648-TP0965 (0.54118866)]
COG0457	COG0845	BF4129	BF4129	Tetratricopeptide repeat family protein	BF0558	BF0558	Membrane fusion efflux protein	[TP0648-TP0965 (0.54118866)]
COG0457	COG0845	BF3934	BF3934	Hypothetical protein {UniProtKB/TrEMBL:Q64PA5}	BF3561	BF3561	Putative cation efflux system transmembrane	[TP0648-TP0965 (0.54118866)]
COG0457	COG0845	BF3294	BF3294	Hypothetical protein {UniProtKB/TrEMBL:Q64R43}	BF4522	BF4522	Component of multidrug efflux system	[TP0648-TP0965 (0.54118866)]
COG0457	COG0845	BF0325	BF0325	Hypothetical protein {UniProtKB/TrEMBL:Q64ZK2}	BF3311	BF3311	Putative multidrug resistance protein	[TP0648-TP0965 (0.54118866)]
COG0457	COG0845	BF3934	BF3934	Hypothetical protein {UniProtKB/TrEMBL:Q64PA5}	BF3889	BF3889	Cation efflux system protein	[TP0648-TP0965 (0.54118866)]
COG0457	COG0845	BF0325	BF0325	Hypothetical protein {UniProtKB/TrEMBL:Q64ZK2}	BF3152	BF3152	Putative cation efflux system protein	[TP0648-TP0965 (0.54118866)]
COG0457	COG0845	BF4129	BF4129	Tetratricopeptide repeat family protein	BF2392	BF2392	Putative cation efflux pump	[TP0648-TP0965 (0.54118866)]
COG0457	COG0845	BF2976	BF2976	Tetratricopeptide repeat family protein	BF4141	BF4141	Cation efflux system protein	[TP0648-TP0965 (0.54118866)]
COG0457	COG0845	BF1455	BF1455	Transcriptional regulator	BF2392	BF2392	Putative cation efflux pump	[TP0648-TP0965 (0.54118866)]
COG0457	COG0845	BF2759	BF2759	Putative N-acetylglucosamine transferase	BF0191	BF0191	AcrA/AcrE family multidrug resistance protein	[TP0648-TP0965 (0.54118866)]
COG0457	COG0845	BF1455	BF1455	Transcriptional regulator	BF3985	BF3985	Hypothetical protein {UniProtKB/TrEMBL:Q64P55}	[TP0648-TP0965 (0.54118866)]
COG0457	COG0845	BF2759	BF2759	Putative N-acetylglucosamine transferase	BF2368	BF2368	Probable ABC transporter permease	[TP0648-TP0965 (0.54118866)]
COG0457	COG0845	BF0325	BF0325	Hypothetical protein {UniProtKB/TrEMBL:Q64ZK2}	BF4038	BF4038	Putative hemolysin secretion protein	[TP0648-TP0965 (0.54118866)]
COG0457	COG0845	BF1455	BF1455	Transcriptional regulator	BF1497	BF1497	ABC transporter permease	[TP0648-TP0965 (0.54118866)]
COG0457	COG0845	BF0325	BF0325	Hypothetical protein {UniProtKB/TrEMBL:Q64ZK2}	BF0558	BF0558	Membrane fusion efflux protein	[TP0648-TP0965 (0.54118866)]
COG0457	COG0845	BF3294	BF3294	Hypothetical protein {UniProtKB/TrEMBL:Q64R43}	BF0558	BF0558	Membrane fusion efflux protein	[TP0648-TP0965 (0.54118866)]
COG0457	COG0845	BF1455	BF1455	Transcriptional regulator	BF3561	BF3561	Putative cation efflux system transmembrane	[TP0648-TP0965 (0.54118866)]
COG0457	COG0845	BF1455	BF1455	Transcriptional regulator	BF2368	BF2368	Probable ABC transporter permease	[TP0648-TP0965 (0.54118866)]
COG0457	COG0845	BF3294	BF3294	Hypothetical protein {UniProtKB/TrEMBL:Q64R43}	BF2392	BF2392	Putative cation efflux pump	[TP0648-TP0965 (0.54118866)]
COG0457	COG0845	BF3294	BF3294	Hypothetical protein {UniProtKB/TrEMBL:Q64R43}	BF2091	BF2091	Cation efflux system protein	[TP0648-TP0965 (0.54118866)]
COG0457	COG0845	BF3429	BF3429	Hypothetical protein {UniProtKB/TrEMBL:Q64QQ9}	BF2498	BF2498	Putative membrane protein	[TP0648-TP0965 (0.54118866)]
COG0457	COG0845	BF2976	BF2976	Tetratricopeptide repeat family protein	BF2630	BF2630	Putative membrane protein	[TP0648-TP0965 (0.54118866)]
COG0457	COG0845	BF4417	BF4417	Hypothetical protein {UniProtKB/TrEMBL:Q64MY2}	BF1595	BF1595	ABC transporter permease	[TP0648-TP0965 (0.54118866)]
COG0457	COG0845	BF4417	BF4417	Hypothetical protein {UniProtKB/TrEMBL:Q64MY2}	BF3561	BF3561	Putative cation efflux system transmembrane	[TP0648-TP0965 (0.54118866)]
COG0457	COG0845	BF0325	BF0325	Hypothetical protein {UniProtKB/TrEMBL:Q64ZK2}	BF1872	BF1872	Periplasmic component of efflux system	[TP0648-TP0965 (0.54118866)]
COG0457	COG0845	BF3934	BF3934	Hypothetical protein {UniProtKB/TrEMBL:Q64PA5}	BF1595	BF1595	ABC transporter permease	[TP0648-TP0965 (0.54118866)]
COG0457	COG0845	BF2759	BF2759	Putative N-acetylglucosamine transferase	BF3985	BF3985	Hypothetical protein {UniProtKB/TrEMBL:Q64P55}	[TP0648-TP0965 (0.54118866)]
COG0457	COG0845	BF0325	BF0325	Hypothetical protein {UniProtKB/TrEMBL:Q64ZK2}	BF2392	BF2392	Putative cation efflux pump	[TP0648-TP0965 (0.54118866)]
COG0457	COG0845	BF0325	BF0325	Hypothetical protein {UniProtKB/TrEMBL:Q64ZK2}	BF0684	BF0684	Putative membrane fusion protein	[TP0648-TP0965 (0.54118866)]
COG0457	COG0845	BF2759	BF2759	Putative N-acetylglucosamine transferase	BF4141	BF4141	Cation efflux system protein	[TP0648-TP0965 (0.54118866)]
COG0457	COG0845	BF2976	BF2976	Tetratricopeptide repeat family protein	BF0191	BF0191	AcrA/AcrE family multidrug resistance protein	[TP0648-TP0965 (0.54118866)]
COG0457	COG0845	BF4129	BF4129	Tetratricopeptide repeat family protein	BF3541	BF3541	Multidrug efflux protein	[TP0648-TP0965 (0.54118866)]
COG0457	COG0845	BF3294	BF3294	Hypothetical protein {UniProtKB/TrEMBL:Q64R43}	BF3110	BF3110	Acriflavine resistance protein A	[TP0648-TP0965 (0.54118866)]
COG0457	COG0845	BF4417	BF4417	Hypothetical protein {UniProtKB/TrEMBL:Q64MY2}	BF0558	BF0558	Membrane fusion efflux protein	[TP0648-TP0965 (0.54118866)]
COG0457	COG0845	BF0417	BF0417	Hypothetical protein {UniProtKB/TrEMBL:Q64ZB0}	BF3362	BF3362	Transmembrane protein possibly involved in	[TP0648-TP0965 (0.54118866)]
COG0457	COG0845	BF2976	BF2976	Tetratricopeptide repeat family protein	BF3152	BF3152	Putative cation efflux system protein	[TP0648-TP0965 (0.54118866)]
COG0457	COG0845	BF4129	BF4129	Tetratricopeptide repeat family protein	BF2368	BF2368	Probable ABC transporter permease	[TP0648-TP0965 (0.54118866)]
COG0457	COG0845	BF4417	BF4417	Hypothetical protein {UniProtKB/TrEMBL:Q64MY2}	BF2091	BF2091	Cation efflux system protein	[TP0648-TP0965 (0.54118866)]
COG0457	COG0845	BF3294	BF3294	Hypothetical protein {UniProtKB/TrEMBL:Q64R43}	BF3561	BF3561	Putative cation efflux system transmembrane	[TP0648-TP0965 (0.54118866)]
COG0457	COG0845	BF3934	BF3934	Hypothetical protein {UniProtKB/TrEMBL:Q64PA5}	BF2091	BF2091	Cation efflux system protein	[TP0648-TP0965 (0.54118866)]
COG0457	COG0845	BF1455	BF1455	Transcriptional regulator	BF2091	BF2091	Cation efflux system protein	[TP0648-TP0965 (0.54118866)]
COG0457	COG0845	BF3934	BF3934	Hypothetical protein {UniProtKB/TrEMBL:Q64PA5}	BF3985	BF3985	Hypothetical protein {UniProtKB/TrEMBL:Q64P55}	[TP0648-TP0965 (0.54118866)]
COG0457	COG0845	BF2759	BF2759	Putative N-acetylglucosamine transferase	BF3721	BF3721	Cation efflux system protein	[TP0648-TP0965 (0.54118866)]
COG0457	COG0845	BF1686	BF1686	Hypothetical protein {UniProtKB/TrEMBL:Q64VP3}	BF3110	BF3110	Acriflavine resistance protein A	[TP0648-TP0965 (0.54118866)]
COG0457	COG0845	BF0325	BF0325	Hypothetical protein {UniProtKB/TrEMBL:Q64ZK2}	BF3889	BF3889	Cation efflux system protein	[TP0648-TP0965 (0.54118866)]
COG0457	COG0845	BF2976	BF2976	Tetratricopeptide repeat family protein	BF1497	BF1497	ABC transporter permease	[TP0648-TP0965 (0.54118866)]
COG0457	COG0845	BF3429	BF3429	Hypothetical protein {UniProtKB/TrEMBL:Q64QQ9}	BF1872	BF1872	Periplasmic component of efflux system	[TP0648-TP0965 (0.54118866)]
COG0457	COG0845	BF2759	BF2759	Putative N-acetylglucosamine transferase	BF2091	BF2091	Cation efflux system protein	[TP0648-TP0965 (0.54118866)]
COG0457	COG0845	BF0325	BF0325	Hypothetical protein {UniProtKB/TrEMBL:Q64ZK2}	BF4141	BF4141	Cation efflux system protein	[TP0648-TP0965 (0.54118866)]
COG0457	COG0845	BF0417	BF0417	Hypothetical protein {UniProtKB/TrEMBL:Q64ZB0}	BF3561	BF3561	Putative cation efflux system transmembrane	[TP0648-TP0965 (0.54118866)]
COG0457	COG0845	BF1455	BF1455	Transcriptional regulator	BF3721	BF3721	Cation efflux system protein	[TP0648-TP0965 (0.54118866)]
COG0457	COG0845	BF3934	BF3934	Hypothetical protein {UniProtKB/TrEMBL:Q64PA5}	BF2368	BF2368	Probable ABC transporter permease	[TP0648-TP0965 (0.54118866)]
COG0457	COG0845	BF2759	BF2759	Putative N-acetylglucosamine transferase	BF3152	BF3152	Putative cation efflux system protein	[TP0648-TP0965 (0.54118866)]
COG0457	COG0845	BF0325	BF0325	Hypothetical protein {UniProtKB/TrEMBL:Q64ZK2}	BF2630	BF2630	Putative membrane protein	[TP0648-TP0965 (0.54118866)]
COG0457	COG0845	BF2976	BF2976	Tetratricopeptide repeat family protein	BF3721	BF3721	Cation efflux system protein	[TP0648-TP0965 (0.54118866)]
COG0760	COG2239	BF4072	BF4072	Peptidyl-prolyl cis-trans isomerase	BF0777	BF0777	Putative Mg2+ transporter MgtE	[TP1016-TP0917 (0.81817394)]
COG0048	COG1156	BF4185	rpsL	30S ribosomal protein S12	BF2731	BF2731	V-type ATP synthase subunit B	[TP0243-TP0427 (0.80866665)]
COG0782	COG1057	BF4324	BF4324	Transcription elongation factor GreA	BF3708	nadD	Probable nicotinate-nucleotide adenylyltransferase (EC 2.7.7.18) (Deamido-NAD(+) pyrophosphorylase) (Deamido-NAD(+) diphosphorylase) (Nicotinate mononucleotide adenylyltransferase) (NaMN adenylyltransferase)	[TP0019-TP0741 (0.75909394)]
COG0217	COG1235	BF2564	BF2564	Hypothetical UPF0082 protein BF2564	BF2984	BF2984	Metal-dependent hydrolase	[TP0474-TP0489 (0.71912634)]
COG0217	COG1235	BF2564	BF2564	Hypothetical UPF0082 protein BF2564	BF2291	BF2291	Putative metallo-beta-lactamase superfamily	[TP0474-TP0489 (0.71912634)]
COG0012	COG0188	BF4579	BF4579	GTP-binding protein {UniProtKB/TrEMBL:Q64MH1}	BF2411	BF2411	DNA gyrase A subunit {UniProtKB/TrEMBL:Q64TL9}	[TP0124-TP0005 (0.7149395)]
COG0012	COG0188	BF4579	BF4579	GTP-binding protein {UniProtKB/TrEMBL:Q64MH1}	BF0411	BF0411	Topoisomerase IV subunit A	[TP0124-TP0005 (0.7149395)]
COG0206	COG1774	BF0302	BF0302	Cell division protein FtsZ	BF4094	BF4094	Hypothetical protein {UniProtKB/TrEMBL:Q64NU6}	[TP0390-TP0046 (0.67547834)]
COG1057	COG3015	BF3708	nadD	Probable nicotinate-nucleotide adenylyltransferase (EC 2.7.7.18) (Deamido-NAD(+) pyrophosphorylase) (Deamido-NAD(+) diphosphorylase) (Nicotinate mononucleotide adenylyltransferase) (NaMN adenylyltransferase)	BF3359	BF3359	Putative lipoprotein {UniProtKB/TrEMBL:Q64QX8}	[TP0741-TP0435 (0.5622841)]
COG0530	COG0621	BF4543	BF4543	Putative Na+/Ca2+ exchanger protein	BF2425	BF2425	Putative Fe-S oxidoreductase	[TP1034-TP0269 (0.7081234)]
COG0530	COG0621	BF4543	BF4543	Putative Na+/Ca2+ exchanger protein	BF3856	BF3856	Putative Fe-S oxidoreductase	[TP1034-TP0269 (0.7081234)]
COG0530	COG0621	BF4543	BF4543	Putative Na+/Ca2+ exchanger protein	BF0028	BF0028	Hypothetical protein {UniProtKB/TrEMBL:Q650P7}	[TP1034-TP0269 (0.7081234)]
COG0528	COG1774	BF0697	BF0697	Uridylate kinase {UniProtKB/TrEMBL:Q64YI2}	BF4094	BF4094	Hypothetical protein {UniProtKB/TrEMBL:Q64NU6}	[TP0099-TP0046 (0.65377367)]
COG0462	COG0492	BF2231	BF2231	Ribose-phosphate pyrophosphokinase	BF1035	BF1035	Thioredoxin reductase {UniProtKB/TrEMBL:Q64XJ1}	[TP0294-TP0814 (0.8323514)]
COG0124	COG0254	BF3416	hisS	Histidyl-tRNA synthetase (EC 6.1.1.21) (Histidine--tRNA ligase) (HisRS)	BF3301	rpmE2	50S ribosomal protein L31 type B	[TP0641-TP0255 (0.65973145)]
COG0178	COG0272	BF2612	BF2612	Excinuclease ABC subunit A	BF2403	BF2403	DNA ligase {UniProtKB/TrEMBL:Q64TM7}	[TP0514-TP0634 (0.7537598)]
COG0178	COG0272	BF3320	BF3320	Excinuclease ABC subunit A	BF2403	BF2403	DNA ligase {UniProtKB/TrEMBL:Q64TM7}	[TP0514-TP0634 (0.7537598)]
COG0608	COG1159	BF3932	BF3932	Single-stranded-DNA-specific exonuclease RecJ	BF4088	BF4088	Putative GTP-binding protein	[TP0704-TP0541 (0.7586372)]
COG0242	COG0263	BF1684	BF1684	Peptide deformylase {UniProtKB/TrEMBL:Q64VP5}	BF0499	BF0499	Glutamate 5-kinase {UniProtKB/TrEMBL:Q64Z28}	[TP0757-TP0351 (0.5771584)]
COG1115	COG2239	BF3576	BF3576	Amino acid carrier protein	BF0777	BF0777	Putative Mg2+ transporter MgtE	[TP0414-TP0917 (0.53720385)]
COG0124	COG0546	BF3416	hisS	Histidyl-tRNA synthetase (EC 6.1.1.21) (Histidine--tRNA ligase) (HisRS)	BF0649	BF0649	Phosphoglycolate phosphatase	[TP0641-TP0554 (0.5196431)]
COG0124	COG0546	BF3416	hisS	Histidyl-tRNA synthetase (EC 6.1.1.21) (Histidine--tRNA ligase) (HisRS)	BF0877	BF0877	Phosphoglycolate phosphatase	[TP0641-TP0554 (0.5196431)]
COG0124	COG0546	BF3416	hisS	Histidyl-tRNA synthetase (EC 6.1.1.21) (Histidine--tRNA ligase) (HisRS)	BF1014	BF1014	HPr(Ser) phosphatase {UniProtKB/TrEMBL:Q64XL2}	[TP0641-TP0554 (0.5196431)]
COG0457	COG1234	BF3429	BF3429	Hypothetical protein {UniProtKB/TrEMBL:Q64QQ9}	BF1044	rnz	Ribonuclease Z (EC 3.1.26.11) (RNase Z) (tRNase Z) (tRNA 3 endonuclease)	[TP0095-TP0819 (0.5178716)]
COG0457	COG1234	BF1686	BF1686	Hypothetical protein {UniProtKB/TrEMBL:Q64VP3}	BF1044	rnz	Ribonuclease Z (EC 3.1.26.11) (RNase Z) (tRNase Z) (tRNA 3 endonuclease)	[TP0095-TP0819 (0.5178716)]
COG0457	COG1234	BF3294	BF3294	Hypothetical protein {UniProtKB/TrEMBL:Q64R43}	BF1044	rnz	Ribonuclease Z (EC 3.1.26.11) (RNase Z) (tRNase Z) (tRNA 3 endonuclease)	[TP0095-TP0819 (0.5178716)]
COG0457	COG1234	BF0325	BF0325	Hypothetical protein {UniProtKB/TrEMBL:Q64ZK2}	BF1044	rnz	Ribonuclease Z (EC 3.1.26.11) (RNase Z) (tRNase Z) (tRNA 3 endonuclease)	[TP0095-TP0819 (0.5178716)]
COG0457	COG1234	BF4129	BF4129	Tetratricopeptide repeat family protein	BF1044	rnz	Ribonuclease Z (EC 3.1.26.11) (RNase Z) (tRNase Z) (tRNA 3 endonuclease)	[TP0095-TP0819 (0.5178716)]
COG0457	COG1234	BF2976	BF2976	Tetratricopeptide repeat family protein	BF1044	rnz	Ribonuclease Z (EC 3.1.26.11) (RNase Z) (tRNase Z) (tRNA 3 endonuclease)	[TP0095-TP0819 (0.5178716)]
COG0457	COG1234	BF2759	BF2759	Putative N-acetylglucosamine transferase	BF1044	rnz	Ribonuclease Z (EC 3.1.26.11) (RNase Z) (tRNase Z) (tRNA 3 endonuclease)	[TP0095-TP0819 (0.5178716)]
COG0457	COG1234	BF3934	BF3934	Hypothetical protein {UniProtKB/TrEMBL:Q64PA5}	BF1044	rnz	Ribonuclease Z (EC 3.1.26.11) (RNase Z) (tRNase Z) (tRNA 3 endonuclease)	[TP0095-TP0819 (0.5178716)]
COG0457	COG1234	BF0417	BF0417	Hypothetical protein {UniProtKB/TrEMBL:Q64ZB0}	BF1044	rnz	Ribonuclease Z (EC 3.1.26.11) (RNase Z) (tRNase Z) (tRNA 3 endonuclease)	[TP0095-TP0819 (0.5178716)]
COG0457	COG1234	BF1455	BF1455	Transcriptional regulator	BF1044	rnz	Ribonuclease Z (EC 3.1.26.11) (RNase Z) (tRNase Z) (tRNA 3 endonuclease)	[TP0095-TP0819 (0.5178716)]
COG0457	COG1234	BF4417	BF4417	Hypothetical protein {UniProtKB/TrEMBL:Q64MY2}	BF1044	rnz	Ribonuclease Z (EC 3.1.26.11) (RNase Z) (tRNase Z) (tRNA 3 endonuclease)	[TP0095-TP0819 (0.5178716)]
COG0217	COG1269	BF2564	BF2564	Hypothetical UPF0082 protein BF2564	BF2729	BF2729	V-type ATP synthase subunit I	[TP0474-TP0533 (0.71912634)]
COG0457	COG2204	BF0417	BF0417	Hypothetical protein {UniProtKB/TrEMBL:Q64ZB0}	BF1081	BF1081	Transcriptional regulator	[TP0067-TP0519 (0.7741208)]
COG0457	COG2204	BF0417	BF0417	Hypothetical protein {UniProtKB/TrEMBL:Q64ZB0}	BF2365	BF2365	Two-component system response regulator	[TP0067-TP0519 (0.7741208)]
COG0457	COG2204	BF3934	BF3934	Hypothetical protein {UniProtKB/TrEMBL:Q64PA5}	BF1515	BF1515	Two-component system response regulator	[TP0067-TP0519 (0.7741208)]
COG0457	COG2204	BF3934	BF3934	Hypothetical protein {UniProtKB/TrEMBL:Q64PA5}	BF2365	BF2365	Two-component system response regulator	[TP0067-TP0519 (0.7741208)]
COG0457	COG2204	BF4417	BF4417	Hypothetical protein {UniProtKB/TrEMBL:Q64MY2}	BF0138	BF0138	RteB gene product {UniProtKB/TrEMBL:Q650D7}	[TP0067-TP0519 (0.7741208)]
COG0457	COG2204	BF3429	BF3429	Hypothetical protein {UniProtKB/TrEMBL:Q64QQ9}	BF0138	BF0138	RteB gene product {UniProtKB/TrEMBL:Q650D7}	[TP0067-TP0519 (0.7741208)]
COG0457	COG2204	BF3429	BF3429	Hypothetical protein {UniProtKB/TrEMBL:Q64QQ9}	BF4114	BF4114	Two-component system response regulator	[TP0067-TP0519 (0.7741208)]
COG0457	COG2204	BF1455	BF1455	Transcriptional regulator	BF1515	BF1515	Two-component system response regulator	[TP0067-TP0519 (0.7741208)]
COG0457	COG2204	BF3429	BF3429	Hypothetical protein {UniProtKB/TrEMBL:Q64QQ9}	BF2365	BF2365	Two-component system response regulator	[TP0067-TP0519 (0.7741208)]
COG0457	COG2204	BF4129	BF4129	Tetratricopeptide repeat family protein	BF1081	BF1081	Transcriptional regulator	[TP0067-TP0519 (0.7741208)]
COG0457	COG2204	BF3294	BF3294	Hypothetical protein {UniProtKB/TrEMBL:Q64R43}	BF1593	BF1593	Two-component system response regulator	[TP0067-TP0519 (0.7741208)]
COG0457	COG2204	BF4417	BF4417	Hypothetical protein {UniProtKB/TrEMBL:Q64MY2}	BF1515	BF1515	Two-component system response regulator	[TP0067-TP0519 (0.7741208)]
COG0457	COG2204	BF2759	BF2759	Putative N-acetylglucosamine transferase	BF2150	BF2150	Two-component system response regulator	[TP0067-TP0519 (0.7741208)]
COG0457	COG2204	BF2759	BF2759	Putative N-acetylglucosamine transferase	BF2041	BF2041	Two-component system response regulator	[TP0067-TP0519 (0.7741208)]
COG0457	COG2204	BF1686	BF1686	Hypothetical protein {UniProtKB/TrEMBL:Q64VP3}	BF0577	BF0577	Two-component system response regulator	[TP0067-TP0519 (0.7741208)]
COG0457	COG2204	BF2976	BF2976	Tetratricopeptide repeat family protein	BF1593	BF1593	Two-component system response regulator	[TP0067-TP0519 (0.7741208)]
COG0457	COG2204	BF1455	BF1455	Transcriptional regulator	BF2150	BF2150	Two-component system response regulator	[TP0067-TP0519 (0.7741208)]
COG0457	COG2204	BF4129	BF4129	Tetratricopeptide repeat family protein	BF2365	BF2365	Two-component system response regulator	[TP0067-TP0519 (0.7741208)]
COG0457	COG2204	BF0325	BF0325	Hypothetical protein {UniProtKB/TrEMBL:Q64ZK2}	BF1081	BF1081	Transcriptional regulator	[TP0067-TP0519 (0.7741208)]
COG0457	COG2204	BF1686	BF1686	Hypothetical protein {UniProtKB/TrEMBL:Q64VP3}	BF2150	BF2150	Two-component system response regulator	[TP0067-TP0519 (0.7741208)]
COG0457	COG2204	BF3429	BF3429	Hypothetical protein {UniProtKB/TrEMBL:Q64QQ9}	BF2041	BF2041	Two-component system response regulator	[TP0067-TP0519 (0.7741208)]
COG0457	COG2204	BF3429	BF3429	Hypothetical protein {UniProtKB/TrEMBL:Q64QQ9}	BF1593	BF1593	Two-component system response regulator	[TP0067-TP0519 (0.7741208)]
COG0457	COG2204	BF2976	BF2976	Tetratricopeptide repeat family protein	BF2365	BF2365	Two-component system response regulator	[TP0067-TP0519 (0.7741208)]
COG0457	COG2204	BF2759	BF2759	Putative N-acetylglucosamine transferase	BF2365	BF2365	Two-component system response regulator	[TP0067-TP0519 (0.7741208)]
COG0457	COG2204	BF0325	BF0325	Hypothetical protein {UniProtKB/TrEMBL:Q64ZK2}	BF1515	BF1515	Two-component system response regulator	[TP0067-TP0519 (0.7741208)]
COG0457	COG2204	BF4129	BF4129	Tetratricopeptide repeat family protein	BF0138	BF0138	RteB gene product {UniProtKB/TrEMBL:Q650D7}	[TP0067-TP0519 (0.7741208)]
COG0457	COG2204	BF3934	BF3934	Hypothetical protein {UniProtKB/TrEMBL:Q64PA5}	BF1081	BF1081	Transcriptional regulator	[TP0067-TP0519 (0.7741208)]
COG0457	COG2204	BF4417	BF4417	Hypothetical protein {UniProtKB/TrEMBL:Q64MY2}	BF4114	BF4114	Two-component system response regulator	[TP0067-TP0519 (0.7741208)]
COG0457	COG2204	BF3294	BF3294	Hypothetical protein {UniProtKB/TrEMBL:Q64R43}	BF2365	BF2365	Two-component system response regulator	[TP0067-TP0519 (0.7741208)]
COG0457	COG2204	BF3294	BF3294	Hypothetical protein {UniProtKB/TrEMBL:Q64R43}	BF0577	BF0577	Two-component system response regulator	[TP0067-TP0519 (0.7741208)]
COG0457	COG2204	BF4417	BF4417	Hypothetical protein {UniProtKB/TrEMBL:Q64MY2}	BF1593	BF1593	Two-component system response regulator	[TP0067-TP0519 (0.7741208)]
COG0457	COG2204	BF1455	BF1455	Transcriptional regulator	BF2365	BF2365	Two-component system response regulator	[TP0067-TP0519 (0.7741208)]
COG0457	COG2204	BF4417	BF4417	Hypothetical protein {UniProtKB/TrEMBL:Q64MY2}	BF0577	BF0577	Two-component system response regulator	[TP0067-TP0519 (0.7741208)]
COG0457	COG2204	BF0325	BF0325	Hypothetical protein {UniProtKB/TrEMBL:Q64ZK2}	BF2150	BF2150	Two-component system response regulator	[TP0067-TP0519 (0.7741208)]
COG0457	COG2204	BF4129	BF4129	Tetratricopeptide repeat family protein	BF1515	BF1515	Two-component system response regulator	[TP0067-TP0519 (0.7741208)]
COG0457	COG2204	BF3294	BF3294	Hypothetical protein {UniProtKB/TrEMBL:Q64R43}	BF2150	BF2150	Two-component system response regulator	[TP0067-TP0519 (0.7741208)]
COG0457	COG2204	BF1686	BF1686	Hypothetical protein {UniProtKB/TrEMBL:Q64VP3}	BF1515	BF1515	Two-component system response regulator	[TP0067-TP0519 (0.7741208)]
COG0457	COG2204	BF4129	BF4129	Tetratricopeptide repeat family protein	BF2150	BF2150	Two-component system response regulator	[TP0067-TP0519 (0.7741208)]
COG0457	COG2204	BF0325	BF0325	Hypothetical protein {UniProtKB/TrEMBL:Q64ZK2}	BF4114	BF4114	Two-component system response regulator	[TP0067-TP0519 (0.7741208)]
COG0457	COG2204	BF3934	BF3934	Hypothetical protein {UniProtKB/TrEMBL:Q64PA5}	BF0577	BF0577	Two-component system response regulator	[TP0067-TP0519 (0.7741208)]
COG0457	COG2204	BF0417	BF0417	Hypothetical protein {UniProtKB/TrEMBL:Q64ZB0}	BF4114	BF4114	Two-component system response regulator	[TP0067-TP0519 (0.7741208)]
COG0457	COG2204	BF4417	BF4417	Hypothetical protein {UniProtKB/TrEMBL:Q64MY2}	BF2041	BF2041	Two-component system response regulator	[TP0067-TP0519 (0.7741208)]
COG0457	COG2204	BF4417	BF4417	Hypothetical protein {UniProtKB/TrEMBL:Q64MY2}	BF2365	BF2365	Two-component system response regulator	[TP0067-TP0519 (0.7741208)]
COG0457	COG2204	BF0325	BF0325	Hypothetical protein {UniProtKB/TrEMBL:Q64ZK2}	BF1593	BF1593	Two-component system response regulator	[TP0067-TP0519 (0.7741208)]
COG0457	COG2204	BF2976	BF2976	Tetratricopeptide repeat family protein	BF4114	BF4114	Two-component system response regulator	[TP0067-TP0519 (0.7741208)]
COG0457	COG2204	BF2976	BF2976	Tetratricopeptide repeat family protein	BF2041	BF2041	Two-component system response regulator	[TP0067-TP0519 (0.7741208)]
COG0457	COG2204	BF3429	BF3429	Hypothetical protein {UniProtKB/TrEMBL:Q64QQ9}	BF0577	BF0577	Two-component system response regulator	[TP0067-TP0519 (0.7741208)]
COG0457	COG2204	BF3934	BF3934	Hypothetical protein {UniProtKB/TrEMBL:Q64PA5}	BF2150	BF2150	Two-component system response regulator	[TP0067-TP0519 (0.7741208)]
COG0457	COG2204	BF3429	BF3429	Hypothetical protein {UniProtKB/TrEMBL:Q64QQ9}	BF1515	BF1515	Two-component system response regulator	[TP0067-TP0519 (0.7741208)]
COG0457	COG2204	BF1686	BF1686	Hypothetical protein {UniProtKB/TrEMBL:Q64VP3}	BF1081	BF1081	Transcriptional regulator	[TP0067-TP0519 (0.7741208)]
COG0457	COG2204	BF2759	BF2759	Putative N-acetylglucosamine transferase	BF1515	BF1515	Two-component system response regulator	[TP0067-TP0519 (0.7741208)]
COG0457	COG2204	BF4129	BF4129	Tetratricopeptide repeat family protein	BF4114	BF4114	Two-component system response regulator	[TP0067-TP0519 (0.7741208)]
COG0457	COG2204	BF0325	BF0325	Hypothetical protein {UniProtKB/TrEMBL:Q64ZK2}	BF2041	BF2041	Two-component system response regulator	[TP0067-TP0519 (0.7741208)]
COG0457	COG2204	BF3934	BF3934	Hypothetical protein {UniProtKB/TrEMBL:Q64PA5}	BF1593	BF1593	Two-component system response regulator	[TP0067-TP0519 (0.7741208)]
COG0457	COG2204	BF2759	BF2759	Putative N-acetylglucosamine transferase	BF0577	BF0577	Two-component system response regulator	[TP0067-TP0519 (0.7741208)]
COG0457	COG2204	BF1455	BF1455	Transcriptional regulator	BF4114	BF4114	Two-component system response regulator	[TP0067-TP0519 (0.7741208)]
COG0457	COG2204	BF3429	BF3429	Hypothetical protein {UniProtKB/TrEMBL:Q64QQ9}	BF1081	BF1081	Transcriptional regulator	[TP0067-TP0519 (0.7741208)]
COG0457	COG2204	BF0325	BF0325	Hypothetical protein {UniProtKB/TrEMBL:Q64ZK2}	BF0138	BF0138	RteB gene product {UniProtKB/TrEMBL:Q650D7}	[TP0067-TP0519 (0.7741208)]
COG0457	COG2204	BF0325	BF0325	Hypothetical protein {UniProtKB/TrEMBL:Q64ZK2}	BF0577	BF0577	Two-component system response regulator	[TP0067-TP0519 (0.7741208)]
COG0457	COG2204	BF3934	BF3934	Hypothetical protein {UniProtKB/TrEMBL:Q64PA5}	BF2041	BF2041	Two-component system response regulator	[TP0067-TP0519 (0.7741208)]
COG0457	COG2204	BF2976	BF2976	Tetratricopeptide repeat family protein	BF1515	BF1515	Two-component system response regulator	[TP0067-TP0519 (0.7741208)]
COG0457	COG2204	BF3294	BF3294	Hypothetical protein {UniProtKB/TrEMBL:Q64R43}	BF4114	BF4114	Two-component system response regulator	[TP0067-TP0519 (0.7741208)]
COG0457	COG2204	BF2759	BF2759	Putative N-acetylglucosamine transferase	BF4114	BF4114	Two-component system response regulator	[TP0067-TP0519 (0.7741208)]
COG0457	COG2204	BF4129	BF4129	Tetratricopeptide repeat family protein	BF0577	BF0577	Two-component system response regulator	[TP0067-TP0519 (0.7741208)]
COG0457	COG2204	BF3934	BF3934	Hypothetical protein {UniProtKB/TrEMBL:Q64PA5}	BF4114	BF4114	Two-component system response regulator	[TP0067-TP0519 (0.7741208)]
COG0457	COG2204	BF0417	BF0417	Hypothetical protein {UniProtKB/TrEMBL:Q64ZB0}	BF0577	BF0577	Two-component system response regulator	[TP0067-TP0519 (0.7741208)]
COG0457	COG2204	BF4129	BF4129	Tetratricopeptide repeat family protein	BF1593	BF1593	Two-component system response regulator	[TP0067-TP0519 (0.7741208)]
COG0457	COG2204	BF3934	BF3934	Hypothetical protein {UniProtKB/TrEMBL:Q64PA5}	BF0138	BF0138	RteB gene product {UniProtKB/TrEMBL:Q650D7}	[TP0067-TP0519 (0.7741208)]
COG0457	COG2204	BF1455	BF1455	Transcriptional regulator	BF1593	BF1593	Two-component system response regulator	[TP0067-TP0519 (0.7741208)]
COG0457	COG2204	BF4417	BF4417	Hypothetical protein {UniProtKB/TrEMBL:Q64MY2}	BF2150	BF2150	Two-component system response regulator	[TP0067-TP0519 (0.7741208)]
COG0457	COG2204	BF0417	BF0417	Hypothetical protein {UniProtKB/TrEMBL:Q64ZB0}	BF1515	BF1515	Two-component system response regulator	[TP0067-TP0519 (0.7741208)]
COG0457	COG2204	BF3294	BF3294	Hypothetical protein {UniProtKB/TrEMBL:Q64R43}	BF2041	BF2041	Two-component system response regulator	[TP0067-TP0519 (0.7741208)]
[truncated: 257 more rows]
