# Supplementary material for: The Binary Protein Interactome of Treponema pallidum – The Syphilis Spirochete
Source: PLoS One. 2008 May 28;3(5):e2292. doi: 10.1371/journal.pone.0002292 (PMC2386257; doi:10.1371/journal.pone.0002292)
Supplement: Data S1 — Predicted protein-protein interactions based on our Treponema pallidum data; zip archive containing 372 files with one file per species. (6.09 MB ZIP) [file pone.0002292.s006.zip › bacteria/Bacteroides_thetaiotaomicron.tab]

226186 Bacteroides thetaiotaomicron
COG A	COG B	Locus Id A	Preferred Name(s) A	Annotation A	Locus Id B	Preferred Name(s) B	Annotation B	T. pallidum interaction
COG0186	COG1475	BT2718	BT_2718	30S ribosomal protein S17 1	BT1069	BT1069	Hypothetical protein {UniProtKB/TrEMBL:Q8A8U8}	[TP0198-TP0271 (0.71912634)]
COG0186	COG1475	BT2718	BT_2718	30S ribosomal protein S17 1	BT4001	BT4001	Putative chromosome partitioning protein parB	[TP0198-TP0271 (0.71912634)]
COG0186	COG1475	BT2718	BT_2718	30S ribosomal protein S17 1	BT2310	BT2310	Hypothetical protein {UniProtKB/TrEMBL:Q8A5C9}	[TP0198-TP0271 (0.71912634)]
COG0608	COG0817	BT3939	BT3939	Single-stranded-DNA-specific exonuclease recJ	BT1664	BT1664	Crossover junction endodeoxyribonuclease ruvC	[TP0704-TP0517 (0.81382185)]
COG0845	COG4591	BT2251	BT2251	Putative membrane fusion protein	BT1475	BT1475	ABC transporter, permease protein	[TP0965-TP0582 (0.8143851)]
COG0845	COG4591	BT4289	BT4289	Putative hemolysin secretion protein	BT1475	BT1475	ABC transporter, permease protein	[TP0965-TP0582 (0.8143851)]
COG0845	COG4591	BT2119	BT2119	Transmembrane protein, possibly involved in	BT1475	BT1475	ABC transporter, permease protein	[TP0965-TP0582 (0.8143851)]
COG0845	COG4591	BT2119	BT2119	Transmembrane protein, possibly involved in	BT2838	BT2838	Hypothetical protein {UniProtKB/TrEMBL:Q8A3W6}	[TP0965-TP0582 (0.8143851)]
COG0845	COG4591	BT0304	BT0304	Acriflavine resistance protein A	BT1475	BT1475	ABC transporter, permease protein	[TP0965-TP0582 (0.8143851)]
COG0845	COG4591	BT2687	BT2687	Cation efflux system protein	BT2838	BT2838	Hypothetical protein {UniProtKB/TrEMBL:Q8A3W6}	[TP0965-TP0582 (0.8143851)]
COG0845	COG4591	BT2687	BT2687	Cation efflux system protein	BT1475	BT1475	ABC transporter, permease protein	[TP0965-TP0582 (0.8143851)]
COG0845	COG4591	BT2940	BT2940	Multidrug resistance protein	BT1475	BT1475	ABC transporter, permease protein	[TP0965-TP0582 (0.8143851)]
COG0845	COG4591	BT1467	BT1467	ABC transporter permease	BT1475	BT1475	ABC transporter, permease protein	[TP0965-TP0582 (0.8143851)]
COG0845	COG4591	BT0561	BT0561	Hypothetical protein {UniProtKB/TrEMBL:Q8AAA4}	BT1475	BT1475	ABC transporter, permease protein	[TP0965-TP0582 (0.8143851)]
COG0845	COG4591	BT4289	BT4289	Putative hemolysin secretion protein	BT2838	BT2838	Hypothetical protein {UniProtKB/TrEMBL:Q8A3W6}	[TP0965-TP0582 (0.8143851)]
COG0845	COG4591	BT0669	BT0669	Putative cation efflux system protein	BT2838	BT2838	Hypothetical protein {UniProtKB/TrEMBL:Q8A3W6}	[TP0965-TP0582 (0.8143851)]
COG0845	COG4591	BT2038	BT2038	Cation efflux system protein	BT1475	BT1475	ABC transporter, permease protein	[TP0965-TP0582 (0.8143851)]
COG0845	COG4591	BT2497	BT2497	Membrane fusion efflux protein	BT2838	BT2838	Hypothetical protein {UniProtKB/TrEMBL:Q8A3W6}	[TP0965-TP0582 (0.8143851)]
COG0845	COG4591	BT4693	BT4693	Cation efflux system protein	BT2838	BT2838	Hypothetical protein {UniProtKB/TrEMBL:Q8A3W6}	[TP0965-TP0582 (0.8143851)]
COG0845	COG4591	BT0858	BT0858	Hypothetical protein {UniProtKB/TrEMBL:Q8A9F7}	BT1475	BT1475	ABC transporter, permease protein	[TP0965-TP0582 (0.8143851)]
COG0845	COG4591	BT0561	BT0561	Hypothetical protein {UniProtKB/TrEMBL:Q8AAA4}	BT2838	BT2838	Hypothetical protein {UniProtKB/TrEMBL:Q8A3W6}	[TP0965-TP0582 (0.8143851)]
COG0845	COG4591	BT4693	BT4693	Cation efflux system protein	BT1475	BT1475	ABC transporter, permease protein	[TP0965-TP0582 (0.8143851)]
COG0845	COG4591	BT3968	BT3968	Cation efflux system protein	BT1475	BT1475	ABC transporter, permease protein	[TP0965-TP0582 (0.8143851)]
COG0845	COG4591	BT1269	BT1269	Component of multidrug efflux system	BT1475	BT1475	ABC transporter, permease protein	[TP0965-TP0582 (0.8143851)]
COG0845	COG4591	BT1213	BT1213	Periplasmic component of efflux system	BT1475	BT1475	ABC transporter, permease protein	[TP0965-TP0582 (0.8143851)]
COG0845	COG4591	BT1693	BT1693	Periplasmic linker protein, putative multidrug	BT2838	BT2838	Hypothetical protein {UniProtKB/TrEMBL:Q8A3W6}	[TP0965-TP0582 (0.8143851)]
COG0845	COG4591	BT1536	BT1536	ABC transporter permease	BT1475	BT1475	ABC transporter, permease protein	[TP0965-TP0582 (0.8143851)]
COG0845	COG4591	BT0298	BT0298	Cation efflux system protein	BT1475	BT1475	ABC transporter, permease protein	[TP0965-TP0582 (0.8143851)]
COG0845	COG4591	BT3968	BT3968	Cation efflux system protein	BT2838	BT2838	Hypothetical protein {UniProtKB/TrEMBL:Q8A3W6}	[TP0965-TP0582 (0.8143851)]
COG0845	COG4591	BT0669	BT0669	Putative cation efflux system protein	BT1475	BT1475	ABC transporter, permease protein	[TP0965-TP0582 (0.8143851)]
COG0845	COG4591	BT1269	BT1269	Component of multidrug efflux system	BT2838	BT2838	Hypothetical protein {UniProtKB/TrEMBL:Q8A3W6}	[TP0965-TP0582 (0.8143851)]
COG0845	COG4591	BT0885	BT0885	Putative cation efflux pump	BT2838	BT2838	Hypothetical protein {UniProtKB/TrEMBL:Q8A3W6}	[TP0965-TP0582 (0.8143851)]
COG0845	COG4591	BT0679	BT0679	Cation efflux system protein czcB	BT2838	BT2838	Hypothetical protein {UniProtKB/TrEMBL:Q8A3W6}	[TP0965-TP0582 (0.8143851)]
COG0845	COG4591	BT2497	BT2497	Membrane fusion efflux protein	BT1475	BT1475	ABC transporter, permease protein	[TP0965-TP0582 (0.8143851)]
COG0845	COG4591	BT1536	BT1536	ABC transporter permease	BT2838	BT2838	Hypothetical protein {UniProtKB/TrEMBL:Q8A3W6}	[TP0965-TP0582 (0.8143851)]
COG0845	COG4591	BT2251	BT2251	Putative membrane fusion protein	BT2838	BT2838	Hypothetical protein {UniProtKB/TrEMBL:Q8A3W6}	[TP0965-TP0582 (0.8143851)]
COG0845	COG4591	BT0679	BT0679	Cation efflux system protein czcB	BT1475	BT1475	ABC transporter, permease protein	[TP0965-TP0582 (0.8143851)]
COG0845	COG4591	BT0955	BT0955	Hypothetical protein {UniProtKB/TrEMBL:Q8A962}	BT2838	BT2838	Hypothetical protein {UniProtKB/TrEMBL:Q8A3W6}	[TP0965-TP0582 (0.8143851)]
COG0845	COG4591	BT1967	BT1967	Multidrug efflux protein	BT1475	BT1475	ABC transporter, permease protein	[TP0965-TP0582 (0.8143851)]
COG0845	COG4591	BT3904	BT3904	Hypothetical protein {UniProtKB/TrEMBL:Q8A0W7}	BT2838	BT2838	Hypothetical protein {UniProtKB/TrEMBL:Q8A3W6}	[TP0965-TP0582 (0.8143851)]
COG0845	COG4591	BT2940	BT2940	Multidrug resistance protein	BT2838	BT2838	Hypothetical protein {UniProtKB/TrEMBL:Q8A3W6}	[TP0965-TP0582 (0.8143851)]
COG0845	COG4591	BT1213	BT1213	Periplasmic component of efflux system	BT2838	BT2838	Hypothetical protein {UniProtKB/TrEMBL:Q8A3W6}	[TP0965-TP0582 (0.8143851)]
COG0845	COG4591	BT0304	BT0304	Acriflavine resistance protein A	BT2838	BT2838	Hypothetical protein {UniProtKB/TrEMBL:Q8A3W6}	[TP0965-TP0582 (0.8143851)]
COG0845	COG4591	BT1967	BT1967	Multidrug efflux protein	BT2838	BT2838	Hypothetical protein {UniProtKB/TrEMBL:Q8A3W6}	[TP0965-TP0582 (0.8143851)]
COG0845	COG4591	BT3339	BT3339	AcrA/AcrE family multidrug resistance protein	BT1475	BT1475	ABC transporter, permease protein	[TP0965-TP0582 (0.8143851)]
COG0845	COG4591	BT0858	BT0858	Hypothetical protein {UniProtKB/TrEMBL:Q8A9F7}	BT2838	BT2838	Hypothetical protein {UniProtKB/TrEMBL:Q8A3W6}	[TP0965-TP0582 (0.8143851)]
COG0845	COG4591	BT0955	BT0955	Hypothetical protein {UniProtKB/TrEMBL:Q8A962}	BT1475	BT1475	ABC transporter, permease protein	[TP0965-TP0582 (0.8143851)]
COG0845	COG4591	BT3904	BT3904	Hypothetical protein {UniProtKB/TrEMBL:Q8A0W7}	BT1475	BT1475	ABC transporter, permease protein	[TP0965-TP0582 (0.8143851)]
COG0845	COG4591	BT3339	BT3339	AcrA/AcrE family multidrug resistance protein	BT2838	BT2838	Hypothetical protein {UniProtKB/TrEMBL:Q8A3W6}	[TP0965-TP0582 (0.8143851)]
COG0845	COG4591	BT0298	BT0298	Cation efflux system protein	BT2838	BT2838	Hypothetical protein {UniProtKB/TrEMBL:Q8A3W6}	[TP0965-TP0582 (0.8143851)]
COG0845	COG4591	BT1693	BT1693	Periplasmic linker protein, putative multidrug	BT1475	BT1475	ABC transporter, permease protein	[TP0965-TP0582 (0.8143851)]
COG0845	COG4591	BT1467	BT1467	ABC transporter permease	BT2838	BT2838	Hypothetical protein {UniProtKB/TrEMBL:Q8A3W6}	[TP0965-TP0582 (0.8143851)]
COG0845	COG4591	BT2038	BT2038	Cation efflux system protein	BT2838	BT2838	Hypothetical protein {UniProtKB/TrEMBL:Q8A3W6}	[TP0965-TP0582 (0.8143851)]
COG0845	COG4591	BT0885	BT0885	Putative cation efflux pump	BT1475	BT1475	ABC transporter, permease protein	[TP0965-TP0582 (0.8143851)]
COG0617	COG0860	BT1975	BT1975	TRNA nucleotidyltransferase	BT2141	BT2141	Putative N-acetylmuramoyl-L-alanine amidase amiA	[TP0270-TP0247 (0.76828843)]
COG0201	COG0550	BT2707	BT2707	Preprotein translocase SecY subunit	BT2644	BT2644	DNA topoisomerase I {UniProtKB/TrEMBL:Q8A4F5}	[TP0208-TP0394 (0.8044664)]
COG0201	COG0550	BT2707	BT2707	Preprotein translocase SecY subunit	BT2089	BT2089	DNA topoisomerase III {UniProtKB/TrEMBL:Q8A5Z7}	[TP0208-TP0394 (0.8044664)]
COG0201	COG0550	BT2707	BT2707	Preprotein translocase SecY subunit	BT2324	BT2324	DNA topoisomerase III {UniProtKB/TrEMBL:Q8A5B5}	[TP0208-TP0394 (0.8044664)]
COG0201	COG0550	BT2707	BT2707	Preprotein translocase SecY subunit	BT2827	BT2827	DNA topoisomerase I {UniProtKB/TrEMBL:Q8A3X7}	[TP0208-TP0394 (0.8044664)]
COG0201	COG0550	BT2707	BT2707	Preprotein translocase SecY subunit	BT0105	BT0105	DNA topoisomerase I {UniProtKB/TrEMBL:Q8ABK5}	[TP0208-TP0394 (0.8044664)]
COG0768	COG2812	BT3816	BT3816	Penicillin-binding protein 2	BT1610	BT1610	DNA polymerase III subunit gamma/tau	[TP0500-TP1005 (0.655462)]
COG0768	COG2812	BT0943	BT0943	Penicillin-binding protein 2B	BT3820	BT3820	Putative DNA polymerase III, delta subunit	[TP0500-TP1005 (0.655462)]
COG0768	COG2812	BT0943	BT0943	Penicillin-binding protein 2B	BT1610	BT1610	DNA polymerase III subunit gamma/tau	[TP0500-TP1005 (0.655462)]
COG0768	COG2812	BT3453	BT3453	Penicillin-binding protein	BT3820	BT3820	Putative DNA polymerase III, delta subunit	[TP0500-TP1005 (0.655462)]
COG0768	COG2812	BT3453	BT3453	Penicillin-binding protein	BT1610	BT1610	DNA polymerase III subunit gamma/tau	[TP0500-TP1005 (0.655462)]
COG0768	COG2812	BT3816	BT3816	Penicillin-binding protein 2	BT3820	BT3820	Putative DNA polymerase III, delta subunit	[TP0500-TP1005 (0.655462)]
COG0051	COG0693	BT2728	rpsJ	30S ribosomal protein S10	BT1382	BT1382	Hypothetical protein {UniProtKB/TrEMBL:Q8A7Z2}	[TP0188-TP0445 (0.6307204)]
COG0051	COG0693	BT2728	rpsJ	30S ribosomal protein S10	BT3922	BT3922	Putative ThiJ family intracellular	[TP0188-TP0445 (0.6307204)]
COG0051	COG0693	BT2728	rpsJ	30S ribosomal protein S10	BT2371	BT2371	Putative protease/amidase	[TP0188-TP0445 (0.6307204)]
COG0180	COG0564	BT3864	BT3864	Tryptophanyl-tRNA synthetase	BT0642	BT0642	RNA pseudouridylate synthase	[TP0632-TP0339 (0.7885255)]
COG0180	COG0564	BT3864	BT3864	Tryptophanyl-tRNA synthetase	BT4501	BT4501	Ribosomal large subunit pseudouridine synthase A	[TP0632-TP0339 (0.7885255)]
COG0180	COG0564	BT3864	BT3864	Tryptophanyl-tRNA synthetase	BT3772	BT3772	Ribosomal large subunit pseudouridine synthase D	[TP0632-TP0339 (0.7885255)]
COG0180	COG0564	BT3864	BT3864	Tryptophanyl-tRNA synthetase	BT3712	BT3712	Ribosomal large subunit pseudouridine synthase D	[TP0632-TP0339 (0.7885255)]
COG0090	COG0223	BT2724	rplB	50S ribosomal protein L2	BT3945	fmt	Methionyl-tRNA formyltransferase (EC 2.1.2.9)	[TP0192-TP0756 (0.8610547)]
COG0632	COG2255	BT1978	ruvA	Holliday junction ATP-dependent DNA helicase ruvA (EC 3.6.1.-)	BT3285	ruvB	Holliday junction ATP-dependent DNA helicase ruvB (EC 3.6.1.-)	[TP0543-TP0162 (0.9659884)]
COG0462	COG0817	BT0748	BT0748	Ribose-phosphate pyrophosphokinase	BT1664	BT1664	Crossover junction endodeoxyribonuclease ruvC	[TP0294-TP0517 (0.54911256)]
COG0222	COG0802	BT2735	rplL	50S ribosomal protein L7/L12	BT2207	BT2207	Putative ATPase/GTPase {UniProtKB/TrEMBL:Q8A5N1}	[TP0240-TP0875 (0.8481433)]
COG0495	COG1214	BT3126	leuS	Leucyl-tRNA synthetase (EC 6.1.1.4) (Leucine--tRNA ligase) (LeuRS)	BT2007	BT2007	Hypothetical protein {UniProtKB/TrEMBL:Q8A679}	[TP0586-TP0876 (0.5571989)]
COG0192	COG0592	BT3219	metK	S-adenosylmethionine synthetase (EC 2.5.1.6) (Methionine adenosyltransferase) (AdoMet synthetase) (MAT)	BT1364	BT1364	DNA polymerase III, beta chain	[TP0794-TP0002 (0.8412751)]
COG0360	COG0616	BT2163	rpsF	30S ribosomal protein S6	BT1879	BT1879	Protease IV {UniProtKB/TrEMBL:Q8A6K2}	[TP0063-TP0997 (0.6657489)]
COG0860	COG1396	BT2141	BT2141	Putative N-acetylmuramoyl-L-alanine amidase amiA	BT2783	BT2783	Transcriptional regulator	[TP0247-TP0461 (0.8100859)]
COG0860	COG1396	BT2141	BT2141	Putative N-acetylmuramoyl-L-alanine amidase amiA	BT3756	BT3756	Transcriptional regulator	[TP0247-TP0461 (0.8100859)]
COG0249	COG1156	BT3121	mutS	DNA mismatch repair protein mutS	BT1298	BT1298	V-type ATP synthase subunit B	[TP0328-TP0427 (0.80866665)]
COG0249	COG1156	BT2697	BT2697	DNA mismatch repair protein mutS	BT1298	BT1298	V-type ATP synthase subunit B	[TP0328-TP0427 (0.80866665)]
COG0802	COG0860	BT2207	BT2207	Putative ATPase/GTPase {UniProtKB/TrEMBL:Q8A5N1}	BT2141	BT2141	Putative N-acetylmuramoyl-L-alanine amidase amiA	[TP0875-TP0247 (0.90700364)]
COG0495	COG0761	BT3126	leuS	Leucyl-tRNA synthetase (EC 6.1.1.4) (Leucine--tRNA ligase) (LeuRS)	BT2061	ispH	4-hydroxy-3-methylbut-2-enyl diphosphate reductase (EC 1.17.1.2)	[TP0586-TP0547 (0.63095015)]
COG0820	COG2812	BT4372	BT4372	Hypothetical protein {UniProtKB/TrEMBL:Q89ZK5}	BT3820	BT3820	Putative DNA polymerase III, delta subunit	[TP0068-TP1005 (0.60435057)]
COG0820	COG2812	BT4372	BT4372	Hypothetical protein {UniProtKB/TrEMBL:Q89ZK5}	BT1610	BT1610	DNA polymerase III subunit gamma/tau	[TP0068-TP1005 (0.60435057)]
COG0272	COG1396	BT0894	BT0894	DNA ligase {UniProtKB/TrEMBL:Q8A9C1}	BT3756	BT3756	Transcriptional regulator	[TP0634-TP0461 (0.7134334)]
COG0272	COG1396	BT0894	BT0894	DNA ligase {UniProtKB/TrEMBL:Q8A9C1}	BT2783	BT2783	Transcriptional regulator	[TP0634-TP0461 (0.7134334)]
COG1509	COG1509	BT4474	BT4474	Hypothetical protein {UniProtKB/TrEMBL:Q89ZA3}	BT4474	BT4474	Hypothetical protein {UniProtKB/TrEMBL:Q89ZA3}	[TP0121-TP0121 (0.7367639)]
COG0577	COG0845	BT1533	BT1533	Hypothetical protein {UniProtKB/TrEMBL:Q8A7J1}	BT1967	BT1967	Multidrug efflux protein	[TP0963-TP0965 (0.93032813)]
COG0577	COG0845	BT1215	BT1215	ABC transporter, permease protein	BT1269	BT1269	Component of multidrug efflux system	[TP0963-TP0965 (0.93032813)]
COG0577	COG0845	BT2495	BT2495	ABC transporter, putative permease	BT1693	BT1693	Periplasmic linker protein, putative multidrug	[TP0963-TP0965 (0.93032813)]
COG0577	COG0845	BT2495	BT2495	ABC transporter, putative permease	BT4693	BT4693	Cation efflux system protein	[TP0963-TP0965 (0.93032813)]
COG0577	COG0845	BT1533	BT1533	Hypothetical protein {UniProtKB/TrEMBL:Q8A7J1}	BT1536	BT1536	ABC transporter permease	[TP0963-TP0965 (0.93032813)]
COG0577	COG0845	BT1215	BT1215	ABC transporter, permease protein	BT0669	BT0669	Putative cation efflux system protein	[TP0963-TP0965 (0.93032813)]
COG0577	COG0845	BT1215	BT1215	ABC transporter, permease protein	BT0955	BT0955	Hypothetical protein {UniProtKB/TrEMBL:Q8A962}	[TP0963-TP0965 (0.93032813)]
COG0577	COG0845	BT2496	BT2496	Putative ABC transporter, ATP-binding protein	BT0679	BT0679	Cation efflux system protein czcB	[TP0963-TP0965 (0.93032813)]
COG0577	COG0845	BT1215	BT1215	ABC transporter, permease protein	BT0679	BT0679	Cation efflux system protein czcB	[TP0963-TP0965 (0.93032813)]
COG0577	COG0845	BT2495	BT2495	ABC transporter, putative permease	BT0955	BT0955	Hypothetical protein {UniProtKB/TrEMBL:Q8A962}	[TP0963-TP0965 (0.93032813)]
COG0577	COG0845	BT1533	BT1533	Hypothetical protein {UniProtKB/TrEMBL:Q8A7J1}	BT1269	BT1269	Component of multidrug efflux system	[TP0963-TP0965 (0.93032813)]
COG0577	COG0845	BT2495	BT2495	ABC transporter, putative permease	BT2497	BT2497	Membrane fusion efflux protein	[TP0963-TP0965 (0.93032813)]
COG0577	COG0845	BT2495	BT2495	ABC transporter, putative permease	BT0679	BT0679	Cation efflux system protein czcB	[TP0963-TP0965 (0.93032813)]
COG0577	COG0845	BT2496	BT2496	Putative ABC transporter, ATP-binding protein	BT2687	BT2687	Cation efflux system protein	[TP0963-TP0965 (0.93032813)]
COG0577	COG0845	BT2496	BT2496	Putative ABC transporter, ATP-binding protein	BT0955	BT0955	Hypothetical protein {UniProtKB/TrEMBL:Q8A962}	[TP0963-TP0965 (0.93032813)]
COG0577	COG0845	BT1533	BT1533	Hypothetical protein {UniProtKB/TrEMBL:Q8A7J1}	BT3339	BT3339	AcrA/AcrE family multidrug resistance protein	[TP0963-TP0965 (0.93032813)]
COG0577	COG0845	BT1533	BT1533	Hypothetical protein {UniProtKB/TrEMBL:Q8A7J1}	BT0885	BT0885	Putative cation efflux pump	[TP0963-TP0965 (0.93032813)]
COG0577	COG0845	BT1215	BT1215	ABC transporter, permease protein	BT0561	BT0561	Hypothetical protein {UniProtKB/TrEMBL:Q8AAA4}	[TP0963-TP0965 (0.93032813)]
COG0577	COG0845	BT2496	BT2496	Putative ABC transporter, ATP-binding protein	BT3339	BT3339	AcrA/AcrE family multidrug resistance protein	[TP0963-TP0965 (0.93032813)]
COG0577	COG0845	BT2495	BT2495	ABC transporter, putative permease	BT1269	BT1269	Component of multidrug efflux system	[TP0963-TP0965 (0.93032813)]
COG0577	COG0845	BT1533	BT1533	Hypothetical protein {UniProtKB/TrEMBL:Q8A7J1}	BT3904	BT3904	Hypothetical protein {UniProtKB/TrEMBL:Q8A0W7}	[TP0963-TP0965 (0.93032813)]
COG0577	COG0845	BT1215	BT1215	ABC transporter, permease protein	BT1536	BT1536	ABC transporter permease	[TP0963-TP0965 (0.93032813)]
COG0577	COG0845	BT1533	BT1533	Hypothetical protein {UniProtKB/TrEMBL:Q8A7J1}	BT2119	BT2119	Transmembrane protein, possibly involved in	[TP0963-TP0965 (0.93032813)]
COG0577	COG0845	BT2496	BT2496	Putative ABC transporter, ATP-binding protein	BT2251	BT2251	Putative membrane fusion protein	[TP0963-TP0965 (0.93032813)]
COG0577	COG0845	BT2496	BT2496	Putative ABC transporter, ATP-binding protein	BT2119	BT2119	Transmembrane protein, possibly involved in	[TP0963-TP0965 (0.93032813)]
COG0577	COG0845	BT2495	BT2495	ABC transporter, putative permease	BT3339	BT3339	AcrA/AcrE family multidrug resistance protein	[TP0963-TP0965 (0.93032813)]
COG0577	COG0845	BT1533	BT1533	Hypothetical protein {UniProtKB/TrEMBL:Q8A7J1}	BT2038	BT2038	Cation efflux system protein	[TP0963-TP0965 (0.93032813)]
COG0577	COG0845	BT2495	BT2495	ABC transporter, putative permease	BT0885	BT0885	Putative cation efflux pump	[TP0963-TP0965 (0.93032813)]
COG0577	COG0845	BT2495	BT2495	ABC transporter, putative permease	BT0561	BT0561	Hypothetical protein {UniProtKB/TrEMBL:Q8AAA4}	[TP0963-TP0965 (0.93032813)]
COG0577	COG0845	BT2495	BT2495	ABC transporter, putative permease	BT0669	BT0669	Putative cation efflux system protein	[TP0963-TP0965 (0.93032813)]
COG0577	COG0845	BT2495	BT2495	ABC transporter, putative permease	BT2119	BT2119	Transmembrane protein, possibly involved in	[TP0963-TP0965 (0.93032813)]
COG0577	COG0845	BT1215	BT1215	ABC transporter, permease protein	BT3968	BT3968	Cation efflux system protein	[TP0963-TP0965 (0.93032813)]
COG0577	COG0845	BT2496	BT2496	Putative ABC transporter, ATP-binding protein	BT2940	BT2940	Multidrug resistance protein	[TP0963-TP0965 (0.93032813)]
COG0577	COG0845	BT1215	BT1215	ABC transporter, permease protein	BT3904	BT3904	Hypothetical protein {UniProtKB/TrEMBL:Q8A0W7}	[TP0963-TP0965 (0.93032813)]
COG0577	COG0845	BT2496	BT2496	Putative ABC transporter, ATP-binding protein	BT0885	BT0885	Putative cation efflux pump	[TP0963-TP0965 (0.93032813)]
COG0577	COG0845	BT1215	BT1215	ABC transporter, permease protein	BT4289	BT4289	Putative hemolysin secretion protein	[TP0963-TP0965 (0.93032813)]
COG0577	COG0845	BT2495	BT2495	ABC transporter, putative permease	BT0858	BT0858	Hypothetical protein {UniProtKB/TrEMBL:Q8A9F7}	[TP0963-TP0965 (0.93032813)]
COG0577	COG0845	BT2496	BT2496	Putative ABC transporter, ATP-binding protein	BT0669	BT0669	Putative cation efflux system protein	[TP0963-TP0965 (0.93032813)]
COG0577	COG0845	BT2495	BT2495	ABC transporter, putative permease	BT2251	BT2251	Putative membrane fusion protein	[TP0963-TP0965 (0.93032813)]
COG0577	COG0845	BT2496	BT2496	Putative ABC transporter, ATP-binding protein	BT1693	BT1693	Periplasmic linker protein, putative multidrug	[TP0963-TP0965 (0.93032813)]
COG0577	COG0845	BT1215	BT1215	ABC transporter, permease protein	BT1213	BT1213	Periplasmic component of efflux system	[TP0963-TP0965 (0.93032813)]
COG0577	COG0845	BT1215	BT1215	ABC transporter, permease protein	BT0885	BT0885	Putative cation efflux pump	[TP0963-TP0965 (0.93032813)]
COG0577	COG0845	BT2496	BT2496	Putative ABC transporter, ATP-binding protein	BT0858	BT0858	Hypothetical protein {UniProtKB/TrEMBL:Q8A9F7}	[TP0963-TP0965 (0.93032813)]
COG0577	COG0845	BT1533	BT1533	Hypothetical protein {UniProtKB/TrEMBL:Q8A7J1}	BT1213	BT1213	Periplasmic component of efflux system	[TP0963-TP0965 (0.93032813)]
COG0577	COG0845	BT2495	BT2495	ABC transporter, putative permease	BT1467	BT1467	ABC transporter permease	[TP0963-TP0965 (0.93032813)]
COG0577	COG0845	BT1533	BT1533	Hypothetical protein {UniProtKB/TrEMBL:Q8A7J1}	BT0679	BT0679	Cation efflux system protein czcB	[TP0963-TP0965 (0.93032813)]
COG0577	COG0845	BT1215	BT1215	ABC transporter, permease protein	BT2251	BT2251	Putative membrane fusion protein	[TP0963-TP0965 (0.93032813)]
COG0577	COG0845	BT1533	BT1533	Hypothetical protein {UniProtKB/TrEMBL:Q8A7J1}	BT2251	BT2251	Putative membrane fusion protein	[TP0963-TP0965 (0.93032813)]
COG0577	COG0845	BT1533	BT1533	Hypothetical protein {UniProtKB/TrEMBL:Q8A7J1}	BT0955	BT0955	Hypothetical protein {UniProtKB/TrEMBL:Q8A962}	[TP0963-TP0965 (0.93032813)]
COG0577	COG0845	BT1533	BT1533	Hypothetical protein {UniProtKB/TrEMBL:Q8A7J1}	BT3968	BT3968	Cation efflux system protein	[TP0963-TP0965 (0.93032813)]
COG0577	COG0845	BT2495	BT2495	ABC transporter, putative permease	BT3904	BT3904	Hypothetical protein {UniProtKB/TrEMBL:Q8A0W7}	[TP0963-TP0965 (0.93032813)]
COG0577	COG0845	BT1215	BT1215	ABC transporter, permease protein	BT0858	BT0858	Hypothetical protein {UniProtKB/TrEMBL:Q8A9F7}	[TP0963-TP0965 (0.93032813)]
COG0577	COG0845	BT1215	BT1215	ABC transporter, permease protein	BT2119	BT2119	Transmembrane protein, possibly involved in	[TP0963-TP0965 (0.93032813)]
COG0577	COG0845	BT2496	BT2496	Putative ABC transporter, ATP-binding protein	BT3904	BT3904	Hypothetical protein {UniProtKB/TrEMBL:Q8A0W7}	[TP0963-TP0965 (0.93032813)]
COG0577	COG0845	BT1215	BT1215	ABC transporter, permease protein	BT2940	BT2940	Multidrug resistance protein	[TP0963-TP0965 (0.93032813)]
COG0577	COG0845	BT2495	BT2495	ABC transporter, putative permease	BT1536	BT1536	ABC transporter permease	[TP0963-TP0965 (0.93032813)]
COG0577	COG0845	BT2496	BT2496	Putative ABC transporter, ATP-binding protein	BT2497	BT2497	Membrane fusion efflux protein	[TP0963-TP0965 (0.93032813)]
COG0577	COG0845	BT1533	BT1533	Hypothetical protein {UniProtKB/TrEMBL:Q8A7J1}	BT1693	BT1693	Periplasmic linker protein, putative multidrug	[TP0963-TP0965 (0.93032813)]
COG0577	COG0845	BT1215	BT1215	ABC transporter, permease protein	BT3339	BT3339	AcrA/AcrE family multidrug resistance protein	[TP0963-TP0965 (0.93032813)]
COG0577	COG0845	BT2496	BT2496	Putative ABC transporter, ATP-binding protein	BT2038	BT2038	Cation efflux system protein	[TP0963-TP0965 (0.93032813)]
COG0577	COG0845	BT2495	BT2495	ABC transporter, putative permease	BT3968	BT3968	Cation efflux system protein	[TP0963-TP0965 (0.93032813)]
COG0577	COG0845	BT2496	BT2496	Putative ABC transporter, ATP-binding protein	BT1536	BT1536	ABC transporter permease	[TP0963-TP0965 (0.93032813)]
COG0577	COG0845	BT2495	BT2495	ABC transporter, putative permease	BT1967	BT1967	Multidrug efflux protein	[TP0963-TP0965 (0.93032813)]
COG0577	COG0845	BT2495	BT2495	ABC transporter, putative permease	BT2038	BT2038	Cation efflux system protein	[TP0963-TP0965 (0.93032813)]
COG0577	COG0845	BT1533	BT1533	Hypothetical protein {UniProtKB/TrEMBL:Q8A7J1}	BT2497	BT2497	Membrane fusion efflux protein	[TP0963-TP0965 (0.93032813)]
COG0577	COG0845	BT2496	BT2496	Putative ABC transporter, ATP-binding protein	BT0561	BT0561	Hypothetical protein {UniProtKB/TrEMBL:Q8AAA4}	[TP0963-TP0965 (0.93032813)]
COG0577	COG0845	BT1215	BT1215	ABC transporter, permease protein	BT2687	BT2687	Cation efflux system protein	[TP0963-TP0965 (0.93032813)]
COG0577	COG0845	BT2496	BT2496	Putative ABC transporter, ATP-binding protein	BT3968	BT3968	Cation efflux system protein	[TP0963-TP0965 (0.93032813)]
COG0577	COG0845	BT2496	BT2496	Putative ABC transporter, ATP-binding protein	BT1967	BT1967	Multidrug efflux protein	[TP0963-TP0965 (0.93032813)]
COG0577	COG0845	BT1533	BT1533	Hypothetical protein {UniProtKB/TrEMBL:Q8A7J1}	BT0561	BT0561	Hypothetical protein {UniProtKB/TrEMBL:Q8AAA4}	[TP0963-TP0965 (0.93032813)]
COG0577	COG0845	BT1215	BT1215	ABC transporter, permease protein	BT2497	BT2497	Membrane fusion efflux protein	[TP0963-TP0965 (0.93032813)]
COG0577	COG0845	BT1533	BT1533	Hypothetical protein {UniProtKB/TrEMBL:Q8A7J1}	BT4693	BT4693	Cation efflux system protein	[TP0963-TP0965 (0.93032813)]
COG0577	COG0845	BT2495	BT2495	ABC transporter, putative permease	BT2940	BT2940	Multidrug resistance protein	[TP0963-TP0965 (0.93032813)]
COG0577	COG0845	BT2496	BT2496	Putative ABC transporter, ATP-binding protein	BT0298	BT0298	Cation efflux system protein	[TP0963-TP0965 (0.93032813)]
COG0577	COG0845	BT1533	BT1533	Hypothetical protein {UniProtKB/TrEMBL:Q8A7J1}	BT4289	BT4289	Putative hemolysin secretion protein	[TP0963-TP0965 (0.93032813)]
COG0577	COG0845	BT2495	BT2495	ABC transporter, putative permease	BT1213	BT1213	Periplasmic component of efflux system	[TP0963-TP0965 (0.93032813)]
COG0577	COG0845	BT2495	BT2495	ABC transporter, putative permease	BT0304	BT0304	Acriflavine resistance protein A	[TP0963-TP0965 (0.93032813)]
COG0577	COG0845	BT2496	BT2496	Putative ABC transporter, ATP-binding protein	BT1269	BT1269	Component of multidrug efflux system	[TP0963-TP0965 (0.93032813)]
COG0577	COG0845	BT1533	BT1533	Hypothetical protein {UniProtKB/TrEMBL:Q8A7J1}	BT0858	BT0858	Hypothetical protein {UniProtKB/TrEMBL:Q8A9F7}	[TP0963-TP0965 (0.93032813)]
COG0577	COG0845	BT1533	BT1533	Hypothetical protein {UniProtKB/TrEMBL:Q8A7J1}	BT2940	BT2940	Multidrug resistance protein	[TP0963-TP0965 (0.93032813)]
COG0577	COG0845	BT1215	BT1215	ABC transporter, permease protein	BT2038	BT2038	Cation efflux system protein	[TP0963-TP0965 (0.93032813)]
COG0577	COG0845	BT1533	BT1533	Hypothetical protein {UniProtKB/TrEMBL:Q8A7J1}	BT0298	BT0298	Cation efflux system protein	[TP0963-TP0965 (0.93032813)]
COG0577	COG0845	BT2496	BT2496	Putative ABC transporter, ATP-binding protein	BT1213	BT1213	Periplasmic component of efflux system	[TP0963-TP0965 (0.93032813)]
COG0577	COG0845	BT1533	BT1533	Hypothetical protein {UniProtKB/TrEMBL:Q8A7J1}	BT0669	BT0669	Putative cation efflux system protein	[TP0963-TP0965 (0.93032813)]
COG0577	COG0845	BT1533	BT1533	Hypothetical protein {UniProtKB/TrEMBL:Q8A7J1}	BT2687	BT2687	Cation efflux system protein	[TP0963-TP0965 (0.93032813)]
COG0577	COG0845	BT1215	BT1215	ABC transporter, permease protein	BT1967	BT1967	Multidrug efflux protein	[TP0963-TP0965 (0.93032813)]
COG0577	COG0845	BT1533	BT1533	Hypothetical protein {UniProtKB/TrEMBL:Q8A7J1}	BT0304	BT0304	Acriflavine resistance protein A	[TP0963-TP0965 (0.93032813)]
COG0577	COG0845	BT1215	BT1215	ABC transporter, permease protein	BT0304	BT0304	Acriflavine resistance protein A	[TP0963-TP0965 (0.93032813)]
COG0577	COG0845	BT2496	BT2496	Putative ABC transporter, ATP-binding protein	BT1467	BT1467	ABC transporter permease	[TP0963-TP0965 (0.93032813)]
COG0577	COG0845	BT1533	BT1533	Hypothetical protein {UniProtKB/TrEMBL:Q8A7J1}	BT1467	BT1467	ABC transporter permease	[TP0963-TP0965 (0.93032813)]
COG0577	COG0845	BT2496	BT2496	Putative ABC transporter, ATP-binding protein	BT4289	BT4289	Putative hemolysin secretion protein	[TP0963-TP0965 (0.93032813)]
COG0577	COG0845	BT2495	BT2495	ABC transporter, putative permease	BT2687	BT2687	Cation efflux system protein	[TP0963-TP0965 (0.93032813)]
COG0577	COG0845	BT2496	BT2496	Putative ABC transporter, ATP-binding protein	BT4693	BT4693	Cation efflux system protein	[TP0963-TP0965 (0.93032813)]
COG0577	COG0845	BT2495	BT2495	ABC transporter, putative permease	BT0298	BT0298	Cation efflux system protein	[TP0963-TP0965 (0.93032813)]
COG0577	COG0845	BT1215	BT1215	ABC transporter, permease protein	BT0298	BT0298	Cation efflux system protein	[TP0963-TP0965 (0.93032813)]
COG0577	COG0845	BT1215	BT1215	ABC transporter, permease protein	BT1693	BT1693	Periplasmic linker protein, putative multidrug	[TP0963-TP0965 (0.93032813)]
COG0577	COG0845	BT2495	BT2495	ABC transporter, putative permease	BT4289	BT4289	Putative hemolysin secretion protein	[TP0963-TP0965 (0.93032813)]
COG0577	COG0845	BT1215	BT1215	ABC transporter, permease protein	BT1467	BT1467	ABC transporter permease	[TP0963-TP0965 (0.93032813)]
COG0577	COG0845	BT2496	BT2496	Putative ABC transporter, ATP-binding protein	BT0304	BT0304	Acriflavine resistance protein A	[TP0963-TP0965 (0.93032813)]
COG0577	COG0845	BT1215	BT1215	ABC transporter, permease protein	BT4693	BT4693	Cation efflux system protein	[TP0963-TP0965 (0.93032813)]
COG0234	COG1200	BT1830	BT1830	10 kDa chaperonin {UniProtKB/TrEMBL:Q8A6P7}	BT3924	BT3924	ATP-dependent DNA helicase recG	[TP1013-TP0687 (0.84594196)]
COG1432	COG1480	BT2650	BT2650	Hypothetical protein {UniProtKB/TrEMBL:Q8A4E9}	BT2749	BT2749	Putative membrane-associated HD superfamily	[TP0894-TP0651 (0.5289239)]
COG0060	COG0681	BT0806	ileS	Isoleucyl-tRNA synthetase (EC 6.1.1.5) (Isoleucine--tRNA ligase) (IleRS)	BT3318	BT3318	Signal peptidase I {UniProtKB/TrEMBL:Q8A2I7}	[TP0452-TP0185 (0.79878455)]
COG0060	COG0681	BT0806	ileS	Isoleucyl-tRNA synthetase (EC 6.1.1.5) (Isoleucine--tRNA ligase) (IleRS)	BT3319	BT3319	Signal peptidase I {UniProtKB/TrEMBL:Q8A2I6}	[TP0452-TP0185 (0.79878455)]
COG0060	COG0681	BT0806	ileS	Isoleucyl-tRNA synthetase (EC 6.1.1.5) (Isoleucine--tRNA ligase) (IleRS)	BT0667	BT0667	Signal peptidase I {UniProtKB/TrEMBL:Q8A9Z8}	[TP0452-TP0185 (0.79878455)]
COG0558	COG2239	BT4464	BT4464	CDP-diacylglycerol--glycerol-3-phosphate	BT4042	BT4042	Putative Mg2+ transporter MgtE	[TP0256-TP0917 (0.6007029)]
COG0558	COG2239	BT1523	BT1523	CDP-diacylglycerol-inositol	BT4042	BT4042	Putative Mg2+ transporter MgtE	[TP0256-TP0917 (0.6007029)]
COG0593	COG1077	BT2143	dnaA	Chromosomal replication initiator protein dnaA	BT3813	BT3813	Rod shape-determining protein MreB	[TP0001-TP0497 (0.678435)]
COG0249	COG0357	BT3121	mutS	DNA mismatch repair protein mutS	BT1145	gidB	Methyltransferase gidB (EC 2.1.-.-) (Glucose-inhibited division protein B)	[TP0328-TP0946 (0.7367136)]
COG0249	COG0357	BT2697	BT2697	DNA mismatch repair protein mutS	BT1145	gidB	Methyltransferase gidB (EC 2.1.-.-) (Glucose-inhibited division protein B)	[TP0328-TP0946 (0.7367136)]
COG0465	COG0465	BT4007	BT4007	AAA-metalloprotease FtsH, with ATPase domain	BT4007	BT4007	AAA-metalloprotease FtsH, with ATPase domain	[TP0330-TP0330 (0.73856413)]
COG0860	COG1192	BT2141	BT2141	Putative N-acetylmuramoyl-L-alanine amidase amiA	BT4002	BT4002	ATPase, ParA family {UniProtKB/TrEMBL:Q8A0L9}	[TP0247-TP0272 (0.7527567)]
COG0860	COG1192	BT2141	BT2141	Putative N-acetylmuramoyl-L-alanine amidase amiA	p5482_31	p5482_31	Chromosome-partitioning ATPase	[TP0247-TP0272 (0.7527567)]
COG0242	COG0272	BT0420	def	Peptide deformylase (EC 3.5.1.88) (PDF) (Polypeptide deformylase)	BT0894	BT0894	DNA ligase {UniProtKB/TrEMBL:Q8A9C1}	[TP0757-TP0634 (0.68197167)]
COG0265	COG0817	BT1312	BT1312	Serine protease {UniProtKB/TrEMBL:Q8A862}	BT1664	BT1664	Crossover junction endodeoxyribonuclease ruvC	[TP0773-TP0517 (0.5118523)]
COG0187	COG0358	BT3033	BT3033	DNA topoisomerase IV subunit B	BT3932	BT3932	DNA primase {UniProtKB/TrEMBL:Q8A0T9}	[TP1006-TP0492 (0.55112576)]
COG0187	COG0358	BT3429	BT3429	DNA gyrase subunit B {UniProtKB/TrEMBL:Q8A277}	BT3932	BT3932	DNA primase {UniProtKB/TrEMBL:Q8A0T9}	[TP1006-TP0492 (0.55112576)]
COG1154	COG2812	BT4099	dxs	1-deoxy-D-xylulose-5-phosphate synthase (EC 2.2.1.7) (1-deoxyxylulose- 5-phosphate synthase) (DXP synthase) (DXPS)	BT1610	BT1610	DNA polymerase III subunit gamma/tau	[TP0824-TP1005 (0.68180764)]
COG1154	COG2812	BT1403	BT1403	1-deoxy-D-xylulose 5-phosphate synthase	BT3820	BT3820	Putative DNA polymerase III, delta subunit	[TP0824-TP1005 (0.68180764)]
COG1154	COG2812	BT4099	dxs	1-deoxy-D-xylulose-5-phosphate synthase (EC 2.2.1.7) (1-deoxyxylulose- 5-phosphate synthase) (DXP synthase) (DXPS)	BT3820	BT3820	Putative DNA polymerase III, delta subunit	[TP0824-TP1005 (0.68180764)]
COG1154	COG2812	BT1403	BT1403	1-deoxy-D-xylulose 5-phosphate synthase	BT1610	BT1610	DNA polymerase III subunit gamma/tau	[TP0824-TP1005 (0.68180764)]
COG0237	COG0552	BT4594	coaE	Dephospho-CoA kinase (EC 2.7.1.24) (Dephosphocoenzyme A kinase)	BT0914	BT0914	Recognition particle-docking protein FtsY	[TP0296-TP0578 (0.7885255)]
COG0080	COG0265	BT2738	rplK	50S ribosomal protein L11	BT1312	BT1312	Serine protease {UniProtKB/TrEMBL:Q8A862}	[TP0237-TP0773 (0.6164146)]
COG2812	COG2812	BT1610	BT1610	DNA polymerase III subunit gamma/tau	BT1610	BT1610	DNA polymerase III subunit gamma/tau	[TP1005-TP1005 (0.52391654)]
COG2812	COG2812	BT3820	BT3820	Putative DNA polymerase III, delta subunit	BT1610	BT1610	DNA polymerase III subunit gamma/tau	[TP1005-TP1005 (0.52391654)]
COG2812	COG2812	BT1610	BT1610	DNA polymerase III subunit gamma/tau	BT3820	BT3820	Putative DNA polymerase III, delta subunit	[TP1005-TP1005 (0.52391654)]
COG2812	COG2812	BT3820	BT3820	Putative DNA polymerase III, delta subunit	BT3820	BT3820	Putative DNA polymerase III, delta subunit	[TP1005-TP1005 (0.52391654)]
COG0223	COG0234	BT3945	fmt	Methionyl-tRNA formyltransferase (EC 2.1.2.9)	BT1830	BT1830	10 kDa chaperonin {UniProtKB/TrEMBL:Q8A6P7}	[TP0756-TP1013 (0.64276713)]
COG0357	COG0459	BT1145	gidB	Methyltransferase gidB (EC 2.1.-.-) (Glucose-inhibited division protein B)	BT1829	groL	60 kDa chaperonin (Protein Cpn60) (groEL protein)	[TP0946-TP0030 (0.68326145)]
COG0664	COG1074	BT0688	BT0688	CAMP-binding domain (Catabolite gene activator)	BT1054	BT1054	ATP-dependent helicase {UniProtKB/TrEMBL:Q8A8W3}	[TP0089-TP0898 (0.8304331)]
COG0664	COG1074	BT1234	BT1234	Hypothetical protein {UniProtKB/TrEMBL:Q8A8D3}	BT1054	BT1054	ATP-dependent helicase {UniProtKB/TrEMBL:Q8A8W3}	[TP0089-TP0898 (0.8304331)]
COG0664	COG1074	BT1389	BT1389	Hypothetical protein {UniProtKB/TrEMBL:Q8A7Y5}	BT1054	BT1054	ATP-dependent helicase {UniProtKB/TrEMBL:Q8A8W3}	[TP0089-TP0898 (0.8304331)]
COG0664	COG1074	BT2102	BT2102	Putative cAMP-binding domain, regulatory protein	BT1054	BT1054	ATP-dependent helicase {UniProtKB/TrEMBL:Q8A8W3}	[TP0089-TP0898 (0.8304331)]
COG0664	COG1074	BT2187	BT2187	Putative cAMP-binding domain-containing	BT1054	BT1054	ATP-dependent helicase {UniProtKB/TrEMBL:Q8A8W3}	[TP0089-TP0898 (0.8304331)]
COG0664	COG1074	BT1545	BT1545	Hypothetical protein {UniProtKB/TrEMBL:Q8A7H9}	BT1054	BT1054	ATP-dependent helicase {UniProtKB/TrEMBL:Q8A8W3}	[TP0089-TP0898 (0.8304331)]
COG0664	COG1074	BT4338	BT4338	Putative regulator protein	BT1054	BT1054	ATP-dependent helicase {UniProtKB/TrEMBL:Q8A8W3}	[TP0089-TP0898 (0.8304331)]
COG0664	COG1074	BT1413	BT1413	Putative transcription regulator	BT1054	BT1054	ATP-dependent helicase {UniProtKB/TrEMBL:Q8A8W3}	[TP0089-TP0898 (0.8304331)]
COG0223	COG0242	BT3945	fmt	Methionyl-tRNA formyltransferase (EC 2.1.2.9)	BT0420	def	Peptide deformylase (EC 3.5.1.88) (PDF) (Polypeptide deformylase)	[TP0756-TP0757 (0.8300303)]
COG0233	COG0359	BT2249	frr	Ribosome recycling factor (Ribosome-releasing factor) (RRF)	BT2161	rplI	50S ribosomal protein L9	[TP0604-TP0060 (0.5105792)]
COG0012	COG0457	BT3116	BT3116	GTP-binding protein {UniProtKB/TrEMBL:Q8A339}	BT1851	BT1851	TPR-repeat-containing protein	[TP0124-TP0067 (0.81355333)]
COG0012	COG0457	BT3116	BT3116	GTP-binding protein {UniProtKB/TrEMBL:Q8A339}	BT0421	BT0421	Tetratricopeptide repeat (TPR) family protein	[TP0124-TP0067 (0.81355333)]
COG0012	COG0457	BT3116	BT3116	GTP-binding protein {UniProtKB/TrEMBL:Q8A339}	BT2243	BT2243	Hypothetical protein {UniProtKB/TrEMBL:Q8A5J6}	[TP0124-TP0067 (0.81355333)]
COG0012	COG0457	BT3116	BT3116	GTP-binding protein {UniProtKB/TrEMBL:Q8A339}	BT1359	BT1359	Tetratricopeptide repeat family protein	[TP0124-TP0067 (0.81355333)]
COG0012	COG0457	BT3116	BT3116	GTP-binding protein {UniProtKB/TrEMBL:Q8A339}	BT2816	BT2816	TPR-domain containing protein	[TP0124-TP0067 (0.81355333)]
COG0012	COG0457	BT3116	BT3116	GTP-binding protein {UniProtKB/TrEMBL:Q8A339}	BT3937	BT3937	TPR-domain containing protein	[TP0124-TP0067 (0.81355333)]
COG0012	COG0457	BT3116	BT3116	GTP-binding protein {UniProtKB/TrEMBL:Q8A339}	BT1690	BT1690	TPR-domain containing protein	[TP0124-TP0067 (0.81355333)]
COG0265	COG0492	BT1312	BT1312	Serine protease {UniProtKB/TrEMBL:Q8A862}	BT4336	BT4336	Thioredoxin reductase {UniProtKB/TrEMBL:Q89ZP0}	[TP0773-TP0814 (0.6926654)]
COG0495	COG1480	BT3126	leuS	Leucyl-tRNA synthetase (EC 6.1.1.4) (Leucine--tRNA ligase) (LeuRS)	BT2749	BT2749	Putative membrane-associated HD superfamily	[TP0586-TP0651 (0.5087635)]
COG0124	COG0608	BT1840	hisS	Histidyl-tRNA synthetase (EC 6.1.1.21) (Histidine--tRNA ligase) (HisRS)	BT3939	BT3939	Single-stranded-DNA-specific exonuclease recJ	[TP0641-TP0704 (0.75894904)]
COG0153	COG0242	BT0370	BT0370	Galactokinase {UniProtKB/TrEMBL:Q8AAU4}	BT0420	def	Peptide deformylase (EC 3.5.1.88) (PDF) (Polypeptide deformylase)	[TP0418-TP0757 (0.51512045)]
COG0465	COG0772	BT4007	BT4007	AAA-metalloprotease FtsH, with ATPase domain	BT3817	BT3817	Rod shape-determining protein rodA	[TP0330-TP0387 (0.8016956)]
COG0465	COG0772	BT4007	BT4007	AAA-metalloprotease FtsH, with ATPase domain	BT3449	BT3449	Rod shape-determining protein rodA	[TP0330-TP0387 (0.8016956)]
COG0234	COG0792	BT1830	BT1830	10 kDa chaperonin {UniProtKB/TrEMBL:Q8A6P7}	BT2236	BT_2236	UPF0102 protein BT_2236	[TP1013-TP0913 (0.7815084)]
COG0192	COG0217	BT3219	metK	S-adenosylmethionine synthetase (EC 2.5.1.6) (Methionine adenosyltransferase) (AdoMet synthetase) (MAT)	BT0627	BT_0627	Hypothetical UPF0082 protein BT0627	[TP0794-TP0474 (0.71912634)]
COG0201	COG2239	BT2707	BT2707	Preprotein translocase SecY subunit	BT4042	BT4042	Putative Mg2+ transporter MgtE	[TP0208-TP0917 (0.5527395)]
COG0860	COG1214	BT2141	BT2141	Putative N-acetylmuramoyl-L-alanine amidase amiA	BT2007	BT2007	Hypothetical protein {UniProtKB/TrEMBL:Q8A679}	[TP0247-TP0876 (0.6334264)]
COG0544	COG1418	BT3841	BT3841	FKBP-type peptidyl-prolyl cis-transisomerase	BT2134	BT2134	Putative HD superfamily hydrolase	[TP0506-TP1018 (0.7668753)]
COG0544	COG1418	BT3841	BT3841	FKBP-type peptidyl-prolyl cis-transisomerase	BT4417	BT_4417	UPF0144 protein BT_4417	[TP0506-TP1018 (0.7668753)]
COG0477	COG0845	BT3606	BT3606	Sugar-proton symporter {UniProtKB/TrEMBL:Q8A1Q3}	BT3904	BT3904	Hypothetical protein {UniProtKB/TrEMBL:Q8A0W7}	[TP0840-TP0965 (0.8653204)]
COG0477	COG0845	BT0161	BT0161	Putative permease {UniProtKB/TrEMBL:Q8ABE9}	BT3904	BT3904	Hypothetical protein {UniProtKB/TrEMBL:Q8A0W7}	[TP0840-TP0965 (0.8653204)]
COG0477	COG0845	BT4397	BT4397	Xylose/H+ symporter {UniProtKB/TrEMBL:Q89ZI0}	BT3339	BT3339	AcrA/AcrE family multidrug resistance protein	[TP0840-TP0965 (0.8653204)]
COG0477	COG0845	BT1034	BT1034	Putative signal transducer	BT0669	BT0669	Putative cation efflux system protein	[TP0840-TP0965 (0.8653204)]
COG0477	COG0845	BT0794	BT0794	D-xylose-proton symporter	BT3904	BT3904	Hypothetical protein {UniProtKB/TrEMBL:Q8A0W7}	[TP0840-TP0965 (0.8653204)]
COG0477	COG0845	BT0976	BT0976	Putative transport protein	BT0304	BT0304	Acriflavine resistance protein A	[TP0840-TP0965 (0.8653204)]
COG0477	COG0845	BT4105	BT4105	Hexuronate transporter {UniProtKB/TrEMBL:Q8A0B6}	BT0669	BT0669	Putative cation efflux system protein	[TP0840-TP0965 (0.8653204)]
COG0477	COG0845	BT1034	BT1034	Putative signal transducer	BT4289	BT4289	Putative hemolysin secretion protein	[TP0840-TP0965 (0.8653204)]
COG0477	COG0845	BT3606	BT3606	Sugar-proton symporter {UniProtKB/TrEMBL:Q8A1Q3}	BT2497	BT2497	Membrane fusion efflux protein	[TP0840-TP0965 (0.8653204)]
COG0477	COG0845	BT2000	BT2000	Putative transport protein	BT4693	BT4693	Cation efflux system protein	[TP0840-TP0965 (0.8653204)]
COG0477	COG0845	BT2000	BT2000	Putative transport protein	BT1536	BT1536	ABC transporter permease	[TP0840-TP0965 (0.8653204)]
COG0477	COG0845	BT1034	BT1034	Putative signal transducer	BT0955	BT0955	Hypothetical protein {UniProtKB/TrEMBL:Q8A962}	[TP0840-TP0965 (0.8653204)]
COG0477	COG0845	BT2000	BT2000	Putative transport protein	BT2497	BT2497	Membrane fusion efflux protein	[TP0840-TP0965 (0.8653204)]
COG0477	COG0845	BT1034	BT1034	Putative signal transducer	BT4693	BT4693	Cation efflux system protein	[TP0840-TP0965 (0.8653204)]
COG0477	COG0845	BT2000	BT2000	Putative transport protein	BT4289	BT4289	Putative hemolysin secretion protein	[TP0840-TP0965 (0.8653204)]
COG0477	COG0845	BT4105	BT4105	Hexuronate transporter {UniProtKB/TrEMBL:Q8A0B6}	BT0304	BT0304	Acriflavine resistance protein A	[TP0840-TP0965 (0.8653204)]
COG0477	COG0845	BT0436	BT0436	Arabinose-proton symporter	BT2119	BT2119	Transmembrane protein, possibly involved in	[TP0840-TP0965 (0.8653204)]
COG0477	COG0845	BT1034	BT1034	Putative signal transducer	BT2251	BT2251	Putative membrane fusion protein	[TP0840-TP0965 (0.8653204)]
COG0477	COG0845	BT0436	BT0436	Arabinose-proton symporter	BT1269	BT1269	Component of multidrug efflux system	[TP0840-TP0965 (0.8653204)]
COG0477	COG0845	BT0794	BT0794	D-xylose-proton symporter	BT2687	BT2687	Cation efflux system protein	[TP0840-TP0965 (0.8653204)]
COG0477	COG0845	BT0794	BT0794	D-xylose-proton symporter	BT1967	BT1967	Multidrug efflux protein	[TP0840-TP0965 (0.8653204)]
COG0477	COG0845	BT3606	BT3606	Sugar-proton symporter {UniProtKB/TrEMBL:Q8A1Q3}	BT0669	BT0669	Putative cation efflux system protein	[TP0840-TP0965 (0.8653204)]
COG0477	COG0845	BT0161	BT0161	Putative permease {UniProtKB/TrEMBL:Q8ABE9}	BT2251	BT2251	Putative membrane fusion protein	[TP0840-TP0965 (0.8653204)]
COG0477	COG0845	BT4105	BT4105	Hexuronate transporter {UniProtKB/TrEMBL:Q8A0B6}	BT3968	BT3968	Cation efflux system protein	[TP0840-TP0965 (0.8653204)]
COG0477	COG0845	BT2000	BT2000	Putative transport protein	BT0304	BT0304	Acriflavine resistance protein A	[TP0840-TP0965 (0.8653204)]
COG0477	COG0845	BT0976	BT0976	Putative transport protein	BT0858	BT0858	Hypothetical protein {UniProtKB/TrEMBL:Q8A9F7}	[TP0840-TP0965 (0.8653204)]
COG0477	COG0845	BT1438	BT1438	Putative membrane efflux protein	BT0679	BT0679	Cation efflux system protein czcB	[TP0840-TP0965 (0.8653204)]
COG0477	COG0845	BT0454	BT0454	Arabinose-proton symporter	BT0298	BT0298	Cation efflux system protein	[TP0840-TP0965 (0.8653204)]
COG0477	COG0845	BT0794	BT0794	D-xylose-proton symporter	BT3968	BT3968	Cation efflux system protein	[TP0840-TP0965 (0.8653204)]
COG0477	COG0845	BT0161	BT0161	Putative permease {UniProtKB/TrEMBL:Q8ABE9}	BT0955	BT0955	Hypothetical protein {UniProtKB/TrEMBL:Q8A962}	[TP0840-TP0965 (0.8653204)]
COG0477	COG0845	BT3606	BT3606	Sugar-proton symporter {UniProtKB/TrEMBL:Q8A1Q3}	BT2119	BT2119	Transmembrane protein, possibly involved in	[TP0840-TP0965 (0.8653204)]
COG0477	COG0845	BT4105	BT4105	Hexuronate transporter {UniProtKB/TrEMBL:Q8A0B6}	BT1693	BT1693	Periplasmic linker protein, putative multidrug	[TP0840-TP0965 (0.8653204)]
COG0477	COG0845	BT1438	BT1438	Putative membrane efflux protein	BT0669	BT0669	Putative cation efflux system protein	[TP0840-TP0965 (0.8653204)]
COG0477	COG0845	BT0161	BT0161	Putative permease {UniProtKB/TrEMBL:Q8ABE9}	BT2038	BT2038	Cation efflux system protein	[TP0840-TP0965 (0.8653204)]
COG0477	COG0845	BT0976	BT0976	Putative transport protein	BT2119	BT2119	Transmembrane protein, possibly involved in	[TP0840-TP0965 (0.8653204)]
COG0477	COG0845	BT0454	BT0454	Arabinose-proton symporter	BT4693	BT4693	Cation efflux system protein	[TP0840-TP0965 (0.8653204)]
COG0477	COG0845	BT0161	BT0161	Putative permease {UniProtKB/TrEMBL:Q8ABE9}	BT0298	BT0298	Cation efflux system protein	[TP0840-TP0965 (0.8653204)]
COG0477	COG0845	BT0794	BT0794	D-xylose-proton symporter	BT1693	BT1693	Periplasmic linker protein, putative multidrug	[TP0840-TP0965 (0.8653204)]
COG0477	COG0845	BT1438	BT1438	Putative membrane efflux protein	BT2687	BT2687	Cation efflux system protein	[TP0840-TP0965 (0.8653204)]
COG0477	COG0845	BT0976	BT0976	Putative transport protein	BT0885	BT0885	Putative cation efflux pump	[TP0840-TP0965 (0.8653204)]
COG0477	COG0845	BT0454	BT0454	Arabinose-proton symporter	BT0955	BT0955	Hypothetical protein {UniProtKB/TrEMBL:Q8A962}	[TP0840-TP0965 (0.8653204)]
COG0477	COG0845	BT0454	BT0454	Arabinose-proton symporter	BT2497	BT2497	Membrane fusion efflux protein	[TP0840-TP0965 (0.8653204)]
COG0477	COG0845	BT3620	BT3620	AmpG protein, beta-lactamase induction signal	BT1269	BT1269	Component of multidrug efflux system	[TP0840-TP0965 (0.8653204)]
COG0477	COG0845	BT0976	BT0976	Putative transport protein	BT2687	BT2687	Cation efflux system protein	[TP0840-TP0965 (0.8653204)]
COG0477	COG0845	BT0436	BT0436	Arabinose-proton symporter	BT0561	BT0561	Hypothetical protein {UniProtKB/TrEMBL:Q8AAA4}	[TP0840-TP0965 (0.8653204)]
COG0477	COG0845	BT0436	BT0436	Arabinose-proton symporter	BT2038	BT2038	Cation efflux system protein	[TP0840-TP0965 (0.8653204)]
COG0477	COG0845	BT4397	BT4397	Xylose/H+ symporter {UniProtKB/TrEMBL:Q89ZI0}	BT1967	BT1967	Multidrug efflux protein	[TP0840-TP0965 (0.8653204)]
COG0477	COG0845	BT0161	BT0161	Putative permease {UniProtKB/TrEMBL:Q8ABE9}	BT1269	BT1269	Component of multidrug efflux system	[TP0840-TP0965 (0.8653204)]
COG0477	COG0845	BT4397	BT4397	Xylose/H+ symporter {UniProtKB/TrEMBL:Q89ZI0}	BT0679	BT0679	Cation efflux system protein czcB	[TP0840-TP0965 (0.8653204)]
COG0477	COG0845	BT1034	BT1034	Putative signal transducer	BT0304	BT0304	Acriflavine resistance protein A	[TP0840-TP0965 (0.8653204)]
COG0477	COG0845	BT0436	BT0436	Arabinose-proton symporter	BT0885	BT0885	Putative cation efflux pump	[TP0840-TP0965 (0.8653204)]
COG0477	COG0845	BT1034	BT1034	Putative signal transducer	BT2687	BT2687	Cation efflux system protein	[TP0840-TP0965 (0.8653204)]
COG0477	COG0845	BT1438	BT1438	Putative membrane efflux protein	BT0955	BT0955	Hypothetical protein {UniProtKB/TrEMBL:Q8A962}	[TP0840-TP0965 (0.8653204)]
COG0477	COG0845	BT0436	BT0436	Arabinose-proton symporter	BT4693	BT4693	Cation efflux system protein	[TP0840-TP0965 (0.8653204)]
COG0477	COG0845	BT0976	BT0976	Putative transport protein	BT2038	BT2038	Cation efflux system protein	[TP0840-TP0965 (0.8653204)]
COG0477	COG0845	BT3620	BT3620	AmpG protein, beta-lactamase induction signal	BT0298	BT0298	Cation efflux system protein	[TP0840-TP0965 (0.8653204)]
COG0477	COG0845	BT3620	BT3620	AmpG protein, beta-lactamase induction signal	BT1967	BT1967	Multidrug efflux protein	[TP0840-TP0965 (0.8653204)]
COG0477	COG0845	BT4397	BT4397	Xylose/H+ symporter {UniProtKB/TrEMBL:Q89ZI0}	BT0885	BT0885	Putative cation efflux pump	[TP0840-TP0965 (0.8653204)]
COG0477	COG0845	BT0794	BT0794	D-xylose-proton symporter	BT0669	BT0669	Putative cation efflux system protein	[TP0840-TP0965 (0.8653204)]
COG0477	COG0845	BT0454	BT0454	Arabinose-proton symporter	BT1693	BT1693	Periplasmic linker protein, putative multidrug	[TP0840-TP0965 (0.8653204)]
COG0477	COG0845	BT3606	BT3606	Sugar-proton symporter {UniProtKB/TrEMBL:Q8A1Q3}	BT0304	BT0304	Acriflavine resistance protein A	[TP0840-TP0965 (0.8653204)]
COG0477	COG0845	BT0976	BT0976	Putative transport protein	BT2497	BT2497	Membrane fusion efflux protein	[TP0840-TP0965 (0.8653204)]
COG0477	COG0845	BT0436	BT0436	Arabinose-proton symporter	BT4289	BT4289	Putative hemolysin secretion protein	[TP0840-TP0965 (0.8653204)]
COG0477	COG0845	BT1034	BT1034	Putative signal transducer	BT2940	BT2940	Multidrug resistance protein	[TP0840-TP0965 (0.8653204)]
COG0477	COG0845	BT0976	BT0976	Putative transport protein	BT1467	BT1467	ABC transporter permease	[TP0840-TP0965 (0.8653204)]
COG0477	COG0845	BT0436	BT0436	Arabinose-proton symporter	BT2687	BT2687	Cation efflux system protein	[TP0840-TP0965 (0.8653204)]
COG0477	COG0845	BT1670	BT1670	Putative transmembrane transport protein	BT1213	BT1213	Periplasmic component of efflux system	[TP0840-TP0965 (0.8653204)]
COG0477	COG0845	BT1438	BT1438	Putative membrane efflux protein	BT0298	BT0298	Cation efflux system protein	[TP0840-TP0965 (0.8653204)]
COG0477	COG0845	BT3620	BT3620	AmpG protein, beta-lactamase induction signal	BT4289	BT4289	Putative hemolysin secretion protein	[TP0840-TP0965 (0.8653204)]
COG0477	COG0845	BT0454	BT0454	Arabinose-proton symporter	BT1213	BT1213	Periplasmic component of efflux system	[TP0840-TP0965 (0.8653204)]
COG0477	COG0845	BT1670	BT1670	Putative transmembrane transport protein	BT4289	BT4289	Putative hemolysin secretion protein	[TP0840-TP0965 (0.8653204)]
COG0477	COG0845	BT1438	BT1438	Putative membrane efflux protein	BT0858	BT0858	Hypothetical protein {UniProtKB/TrEMBL:Q8A9F7}	[TP0840-TP0965 (0.8653204)]
COG0477	COG0845	BT3620	BT3620	AmpG protein, beta-lactamase induction signal	BT4693	BT4693	Cation efflux system protein	[TP0840-TP0965 (0.8653204)]
COG0477	COG0845	BT0976	BT0976	Putative transport protein	BT4289	BT4289	Putative hemolysin secretion protein	[TP0840-TP0965 (0.8653204)]
COG0477	COG0845	BT1438	BT1438	Putative membrane efflux protein	BT2940	BT2940	Multidrug resistance protein	[TP0840-TP0965 (0.8653204)]
COG0477	COG0845	BT4397	BT4397	Xylose/H+ symporter {UniProtKB/TrEMBL:Q89ZI0}	BT2497	BT2497	Membrane fusion efflux protein	[TP0840-TP0965 (0.8653204)]
COG0477	COG0845	BT0976	BT0976	Putative transport protein	BT0298	BT0298	Cation efflux system protein	[TP0840-TP0965 (0.8653204)]
COG0477	COG0845	BT0976	BT0976	Putative transport protein	BT0669	BT0669	Putative cation efflux system protein	[TP0840-TP0965 (0.8653204)]
COG0477	COG0845	BT0454	BT0454	Arabinose-proton symporter	BT1269	BT1269	Component of multidrug efflux system	[TP0840-TP0965 (0.8653204)]
COG0477	COG0845	BT0976	BT0976	Putative transport protein	BT1536	BT1536	ABC transporter permease	[TP0840-TP0965 (0.8653204)]
COG0477	COG0845	BT1670	BT1670	Putative transmembrane transport protein	BT2119	BT2119	Transmembrane protein, possibly involved in	[TP0840-TP0965 (0.8653204)]
COG0477	COG0845	BT4105	BT4105	Hexuronate transporter {UniProtKB/TrEMBL:Q8A0B6}	BT2038	BT2038	Cation efflux system protein	[TP0840-TP0965 (0.8653204)]
COG0477	COG0845	BT1034	BT1034	Putative signal transducer	BT0858	BT0858	Hypothetical protein {UniProtKB/TrEMBL:Q8A9F7}	[TP0840-TP0965 (0.8653204)]
COG0477	COG0845	BT1670	BT1670	Putative transmembrane transport protein	BT1536	BT1536	ABC transporter permease	[TP0840-TP0965 (0.8653204)]
COG0477	COG0845	BT3620	BT3620	AmpG protein, beta-lactamase induction signal	BT2119	BT2119	Transmembrane protein, possibly involved in	[TP0840-TP0965 (0.8653204)]
COG0477	COG0845	BT1034	BT1034	Putative signal transducer	BT1536	BT1536	ABC transporter permease	[TP0840-TP0965 (0.8653204)]
COG0477	COG0845	BT3606	BT3606	Sugar-proton symporter {UniProtKB/TrEMBL:Q8A1Q3}	BT1693	BT1693	Periplasmic linker protein, putative multidrug	[TP0840-TP0965 (0.8653204)]
COG0477	COG0845	BT3620	BT3620	AmpG protein, beta-lactamase induction signal	BT0679	BT0679	Cation efflux system protein czcB	[TP0840-TP0965 (0.8653204)]
COG0477	COG0845	BT0976	BT0976	Putative transport protein	BT1269	BT1269	Component of multidrug efflux system	[TP0840-TP0965 (0.8653204)]
COG0477	COG0845	BT4105	BT4105	Hexuronate transporter {UniProtKB/TrEMBL:Q8A0B6}	BT2497	BT2497	Membrane fusion efflux protein	[TP0840-TP0965 (0.8653204)]
COG0477	COG0845	BT0976	BT0976	Putative transport protein	BT3904	BT3904	Hypothetical protein {UniProtKB/TrEMBL:Q8A0W7}	[TP0840-TP0965 (0.8653204)]
COG0477	COG0845	BT0976	BT0976	Putative transport protein	BT3339	BT3339	AcrA/AcrE family multidrug resistance protein	[TP0840-TP0965 (0.8653204)]
COG0477	COG0845	BT0161	BT0161	Putative permease {UniProtKB/TrEMBL:Q8ABE9}	BT0858	BT0858	Hypothetical protein {UniProtKB/TrEMBL:Q8A9F7}	[TP0840-TP0965 (0.8653204)]
COG0477	COG0845	BT3620	BT3620	AmpG protein, beta-lactamase induction signal	BT1213	BT1213	Periplasmic component of efflux system	[TP0840-TP0965 (0.8653204)]
COG0477	COG0845	BT0436	BT0436	Arabinose-proton symporter	BT0304	BT0304	Acriflavine resistance protein A	[TP0840-TP0965 (0.8653204)]
COG0477	COG0845	BT0161	BT0161	Putative permease {UniProtKB/TrEMBL:Q8ABE9}	BT0679	BT0679	Cation efflux system protein czcB	[TP0840-TP0965 (0.8653204)]
COG0477	COG0845	BT0161	BT0161	Putative permease {UniProtKB/TrEMBL:Q8ABE9}	BT1693	BT1693	Periplasmic linker protein, putative multidrug	[TP0840-TP0965 (0.8653204)]
COG0477	COG0845	BT1438	BT1438	Putative membrane efflux protein	BT1467	BT1467	ABC transporter permease	[TP0840-TP0965 (0.8653204)]
COG0477	COG0845	BT4105	BT4105	Hexuronate transporter {UniProtKB/TrEMBL:Q8A0B6}	BT3904	BT3904	Hypothetical protein {UniProtKB/TrEMBL:Q8A0W7}	[TP0840-TP0965 (0.8653204)]
COG0477	COG0845	BT1670	BT1670	Putative transmembrane transport protein	BT3968	BT3968	Cation efflux system protein	[TP0840-TP0965 (0.8653204)]
COG0477	COG0845	BT4397	BT4397	Xylose/H+ symporter {UniProtKB/TrEMBL:Q89ZI0}	BT3968	BT3968	Cation efflux system protein	[TP0840-TP0965 (0.8653204)]
COG0477	COG0845	BT2000	BT2000	Putative transport protein	BT1693	BT1693	Periplasmic linker protein, putative multidrug	[TP0840-TP0965 (0.8653204)]
COG0477	COG0845	BT1670	BT1670	Putative transmembrane transport protein	BT1693	BT1693	Periplasmic linker protein, putative multidrug	[TP0840-TP0965 (0.8653204)]
COG0477	COG0845	BT0976	BT0976	Putative transport protein	BT4693	BT4693	Cation efflux system protein	[TP0840-TP0965 (0.8653204)]
COG0477	COG0845	BT4397	BT4397	Xylose/H+ symporter {UniProtKB/TrEMBL:Q89ZI0}	BT2940	BT2940	Multidrug resistance protein	[TP0840-TP0965 (0.8653204)]
COG0477	COG0845	BT4397	BT4397	Xylose/H+ symporter {UniProtKB/TrEMBL:Q89ZI0}	BT0304	BT0304	Acriflavine resistance protein A	[TP0840-TP0965 (0.8653204)]
COG0477	COG0845	BT4397	BT4397	Xylose/H+ symporter {UniProtKB/TrEMBL:Q89ZI0}	BT3904	BT3904	Hypothetical protein {UniProtKB/TrEMBL:Q8A0W7}	[TP0840-TP0965 (0.8653204)]
COG0477	COG0845	BT4397	BT4397	Xylose/H+ symporter {UniProtKB/TrEMBL:Q89ZI0}	BT2119	BT2119	Transmembrane protein, possibly involved in	[TP0840-TP0965 (0.8653204)]
COG0477	COG0845	BT1438	BT1438	Putative membrane efflux protein	BT3904	BT3904	Hypothetical protein {UniProtKB/TrEMBL:Q8A0W7}	[TP0840-TP0965 (0.8653204)]
COG0477	COG0845	BT3620	BT3620	AmpG protein, beta-lactamase induction signal	BT0561	BT0561	Hypothetical protein {UniProtKB/TrEMBL:Q8AAA4}	[TP0840-TP0965 (0.8653204)]
COG0477	COG0845	BT3620	BT3620	AmpG protein, beta-lactamase induction signal	BT2251	BT2251	Putative membrane fusion protein	[TP0840-TP0965 (0.8653204)]
COG0477	COG0845	BT0436	BT0436	Arabinose-proton symporter	BT0858	BT0858	Hypothetical protein {UniProtKB/TrEMBL:Q8A9F7}	[TP0840-TP0965 (0.8653204)]
COG0477	COG0845	BT0436	BT0436	Arabinose-proton symporter	BT2940	BT2940	Multidrug resistance protein	[TP0840-TP0965 (0.8653204)]
COG0477	COG0845	BT0161	BT0161	Putative permease {UniProtKB/TrEMBL:Q8ABE9}	BT2940	BT2940	Multidrug resistance protein	[TP0840-TP0965 (0.8653204)]
COG0477	COG0845	BT3620	BT3620	AmpG protein, beta-lactamase induction signal	BT2687	BT2687	Cation efflux system protein	[TP0840-TP0965 (0.8653204)]
COG0477	COG0845	BT4105	BT4105	Hexuronate transporter {UniProtKB/TrEMBL:Q8A0B6}	BT0858	BT0858	Hypothetical protein {UniProtKB/TrEMBL:Q8A9F7}	[TP0840-TP0965 (0.8653204)]
COG0477	COG0845	BT4397	BT4397	Xylose/H+ symporter {UniProtKB/TrEMBL:Q89ZI0}	BT0298	BT0298	Cation efflux system protein	[TP0840-TP0965 (0.8653204)]
COG0477	COG0845	BT1034	BT1034	Putative signal transducer	BT1467	BT1467	ABC transporter permease	[TP0840-TP0965 (0.8653204)]
COG0477	COG0845	BT1670	BT1670	Putative transmembrane transport protein	BT0304	BT0304	Acriflavine resistance protein A	[TP0840-TP0965 (0.8653204)]
COG0477	COG0845	BT0436	BT0436	Arabinose-proton symporter	BT0955	BT0955	Hypothetical protein {UniProtKB/TrEMBL:Q8A962}	[TP0840-TP0965 (0.8653204)]
COG0477	COG0845	BT0794	BT0794	D-xylose-proton symporter	BT1269	BT1269	Component of multidrug efflux system	[TP0840-TP0965 (0.8653204)]
COG0477	COG0845	BT1670	BT1670	Putative transmembrane transport protein	BT2497	BT2497	Membrane fusion efflux protein	[TP0840-TP0965 (0.8653204)]
COG0477	COG0845	BT0161	BT0161	Putative permease {UniProtKB/TrEMBL:Q8ABE9}	BT0304	BT0304	Acriflavine resistance protein A	[TP0840-TP0965 (0.8653204)]
COG0477	COG0845	BT3606	BT3606	Sugar-proton symporter {UniProtKB/TrEMBL:Q8A1Q3}	BT0561	BT0561	Hypothetical protein {UniProtKB/TrEMBL:Q8AAA4}	[TP0840-TP0965 (0.8653204)]
COG0477	COG0845	BT1670	BT1670	Putative transmembrane transport protein	BT0561	BT0561	Hypothetical protein {UniProtKB/TrEMBL:Q8AAA4}	[TP0840-TP0965 (0.8653204)]
COG0477	COG0845	BT4397	BT4397	Xylose/H+ symporter {UniProtKB/TrEMBL:Q89ZI0}	BT0669	BT0669	Putative cation efflux system protein	[TP0840-TP0965 (0.8653204)]
COG0477	COG0845	BT0976	BT0976	Putative transport protein	BT1213	BT1213	Periplasmic component of efflux system	[TP0840-TP0965 (0.8653204)]
COG0477	COG0845	BT2000	BT2000	Putative transport protein	BT3339	BT3339	AcrA/AcrE family multidrug resistance protein	[TP0840-TP0965 (0.8653204)]
COG0477	COG0845	BT2000	BT2000	Putative transport protein	BT0955	BT0955	Hypothetical protein {UniProtKB/TrEMBL:Q8A962}	[TP0840-TP0965 (0.8653204)]
COG0477	COG0845	BT4397	BT4397	Xylose/H+ symporter {UniProtKB/TrEMBL:Q89ZI0}	BT1269	BT1269	Component of multidrug efflux system	[TP0840-TP0965 (0.8653204)]
COG0477	COG0845	BT1670	BT1670	Putative transmembrane transport protein	BT0669	BT0669	Putative cation efflux system protein	[TP0840-TP0965 (0.8653204)]
COG0477	COG0845	BT1034	BT1034	Putative signal transducer	BT2038	BT2038	Cation efflux system protein	[TP0840-TP0965 (0.8653204)]
COG0477	COG0845	BT4105	BT4105	Hexuronate transporter {UniProtKB/TrEMBL:Q8A0B6}	BT1269	BT1269	Component of multidrug efflux system	[TP0840-TP0965 (0.8653204)]
COG0477	COG0845	BT1670	BT1670	Putative transmembrane transport protein	BT0679	BT0679	Cation efflux system protein czcB	[TP0840-TP0965 (0.8653204)]
COG0477	COG0845	BT4105	BT4105	Hexuronate transporter {UniProtKB/TrEMBL:Q8A0B6}	BT0955	BT0955	Hypothetical protein {UniProtKB/TrEMBL:Q8A962}	[TP0840-TP0965 (0.8653204)]
COG0477	COG0845	BT1438	BT1438	Putative membrane efflux protein	BT3968	BT3968	Cation efflux system protein	[TP0840-TP0965 (0.8653204)]
COG0477	COG0845	BT1670	BT1670	Putative transmembrane transport protein	BT2038	BT2038	Cation efflux system protein	[TP0840-TP0965 (0.8653204)]
COG0477	COG0845	BT4105	BT4105	Hexuronate transporter {UniProtKB/TrEMBL:Q8A0B6}	BT2251	BT2251	Putative membrane fusion protein	[TP0840-TP0965 (0.8653204)]
COG0477	COG0845	BT3620	BT3620	AmpG protein, beta-lactamase induction signal	BT0858	BT0858	Hypothetical protein {UniProtKB/TrEMBL:Q8A9F7}	[TP0840-TP0965 (0.8653204)]
COG0477	COG0845	BT3620	BT3620	AmpG protein, beta-lactamase induction signal	BT3904	BT3904	Hypothetical protein {UniProtKB/TrEMBL:Q8A0W7}	[TP0840-TP0965 (0.8653204)]
COG0477	COG0845	BT0976	BT0976	Putative transport protein	BT2940	BT2940	Multidrug resistance protein	[TP0840-TP0965 (0.8653204)]
COG0477	COG0845	BT4105	BT4105	Hexuronate transporter {UniProtKB/TrEMBL:Q8A0B6}	BT3339	BT3339	AcrA/AcrE family multidrug resistance protein	[TP0840-TP0965 (0.8653204)]
COG0477	COG0845	BT3606	BT3606	Sugar-proton symporter {UniProtKB/TrEMBL:Q8A1Q3}	BT0858	BT0858	Hypothetical protein {UniProtKB/TrEMBL:Q8A9F7}	[TP0840-TP0965 (0.8653204)]
COG0477	COG0845	BT3606	BT3606	Sugar-proton symporter {UniProtKB/TrEMBL:Q8A1Q3}	BT0885	BT0885	Putative cation efflux pump	[TP0840-TP0965 (0.8653204)]
COG0477	COG0845	BT3606	BT3606	Sugar-proton symporter {UniProtKB/TrEMBL:Q8A1Q3}	BT0955	BT0955	Hypothetical protein {UniProtKB/TrEMBL:Q8A962}	[TP0840-TP0965 (0.8653204)]
COG0477	COG0845	BT1034	BT1034	Putative signal transducer	BT0679	BT0679	Cation efflux system protein czcB	[TP0840-TP0965 (0.8653204)]
COG0477	COG0845	BT1034	BT1034	Putative signal transducer	BT3904	BT3904	Hypothetical protein {UniProtKB/TrEMBL:Q8A0W7}	[TP0840-TP0965 (0.8653204)]
COG0477	COG0845	BT2000	BT2000	Putative transport protein	BT2940	BT2940	Multidrug resistance protein	[TP0840-TP0965 (0.8653204)]
COG0477	COG0845	BT0436	BT0436	Arabinose-proton symporter	BT2251	BT2251	Putative membrane fusion protein	[TP0840-TP0965 (0.8653204)]
COG0477	COG0845	BT0794	BT0794	D-xylose-proton symporter	BT2038	BT2038	Cation efflux system protein	[TP0840-TP0965 (0.8653204)]
COG0477	COG0845	BT1438	BT1438	Putative membrane efflux protein	BT1536	BT1536	ABC transporter permease	[TP0840-TP0965 (0.8653204)]
COG0477	COG0845	BT0794	BT0794	D-xylose-proton symporter	BT0304	BT0304	Acriflavine resistance protein A	[TP0840-TP0965 (0.8653204)]
COG0477	COG0845	BT2000	BT2000	Putative transport protein	BT3968	BT3968	Cation efflux system protein	[TP0840-TP0965 (0.8653204)]
COG0477	COG0845	BT3606	BT3606	Sugar-proton symporter {UniProtKB/TrEMBL:Q8A1Q3}	BT0679	BT0679	Cation efflux system protein czcB	[TP0840-TP0965 (0.8653204)]
COG0477	COG0845	BT4397	BT4397	Xylose/H+ symporter {UniProtKB/TrEMBL:Q89ZI0}	BT1467	BT1467	ABC transporter permease	[TP0840-TP0965 (0.8653204)]
COG0477	COG0845	BT1034	BT1034	Putative signal transducer	BT3968	BT3968	Cation efflux system protein	[TP0840-TP0965 (0.8653204)]
COG0477	COG0845	BT3606	BT3606	Sugar-proton symporter {UniProtKB/TrEMBL:Q8A1Q3}	BT2940	BT2940	Multidrug resistance protein	[TP0840-TP0965 (0.8653204)]
COG0477	COG0845	BT1438	BT1438	Putative membrane efflux protein	BT4289	BT4289	Putative hemolysin secretion protein	[TP0840-TP0965 (0.8653204)]
COG0477	COG0845	BT3620	BT3620	AmpG protein, beta-lactamase induction signal	BT0955	BT0955	Hypothetical protein {UniProtKB/TrEMBL:Q8A962}	[TP0840-TP0965 (0.8653204)]
COG0477	COG0845	BT0454	BT0454	Arabinose-proton symporter	BT0669	BT0669	Putative cation efflux system protein	[TP0840-TP0965 (0.8653204)]
COG0477	COG0845	BT2000	BT2000	Putative transport protein	BT0561	BT0561	Hypothetical protein {UniProtKB/TrEMBL:Q8AAA4}	[TP0840-TP0965 (0.8653204)]
COG0477	COG0845	BT4105	BT4105	Hexuronate transporter {UniProtKB/TrEMBL:Q8A0B6}	BT0561	BT0561	Hypothetical protein {UniProtKB/TrEMBL:Q8AAA4}	[TP0840-TP0965 (0.8653204)]
COG0477	COG0845	BT1438	BT1438	Putative membrane efflux protein	BT3339	BT3339	AcrA/AcrE family multidrug resistance protein	[TP0840-TP0965 (0.8653204)]
COG0477	COG0845	BT3620	BT3620	AmpG protein, beta-lactamase induction signal	BT3968	BT3968	Cation efflux system protein	[TP0840-TP0965 (0.8653204)]
COG0477	COG0845	BT1438	BT1438	Putative membrane efflux protein	BT1213	BT1213	Periplasmic component of efflux system	[TP0840-TP0965 (0.8653204)]
COG0477	COG0845	BT0436	BT0436	Arabinose-proton symporter	BT0669	BT0669	Putative cation efflux system protein	[TP0840-TP0965 (0.8653204)]
COG0477	COG0845	BT0454	BT0454	Arabinose-proton symporter	BT0304	BT0304	Acriflavine resistance protein A	[TP0840-TP0965 (0.8653204)]
COG0477	COG0845	BT2000	BT2000	Putative transport protein	BT1269	BT1269	Component of multidrug efflux system	[TP0840-TP0965 (0.8653204)]
COG0477	COG0845	BT4397	BT4397	Xylose/H+ symporter {UniProtKB/TrEMBL:Q89ZI0}	BT4289	BT4289	Putative hemolysin secretion protein	[TP0840-TP0965 (0.8653204)]
COG0477	COG0845	BT0794	BT0794	D-xylose-proton symporter	BT1213	BT1213	Periplasmic component of efflux system	[TP0840-TP0965 (0.8653204)]
COG0477	COG0845	BT1438	BT1438	Putative membrane efflux protein	BT2038	BT2038	Cation efflux system protein	[TP0840-TP0965 (0.8653204)]
COG0477	COG0845	BT1670	BT1670	Putative transmembrane transport protein	BT4693	BT4693	Cation efflux system protein	[TP0840-TP0965 (0.8653204)]
COG0477	COG0845	BT3620	BT3620	AmpG protein, beta-lactamase induction signal	BT3339	BT3339	AcrA/AcrE family multidrug resistance protein	[TP0840-TP0965 (0.8653204)]
COG0477	COG0845	BT1034	BT1034	Putative signal transducer	BT0561	BT0561	Hypothetical protein {UniProtKB/TrEMBL:Q8AAA4}	[TP0840-TP0965 (0.8653204)]
COG0477	COG0845	BT0794	BT0794	D-xylose-proton symporter	BT0955	BT0955	Hypothetical protein {UniProtKB/TrEMBL:Q8A962}	[TP0840-TP0965 (0.8653204)]
COG0477	COG0845	BT0161	BT0161	Putative permease {UniProtKB/TrEMBL:Q8ABE9}	BT4289	BT4289	Putative hemolysin secretion protein	[TP0840-TP0965 (0.8653204)]
COG0477	COG0845	BT0436	BT0436	Arabinose-proton symporter	BT1967	BT1967	Multidrug efflux protein	[TP0840-TP0965 (0.8653204)]
COG0477	COG0845	BT0436	BT0436	Arabinose-proton symporter	BT1213	BT1213	Periplasmic component of efflux system	[TP0840-TP0965 (0.8653204)]
COG0477	COG0845	BT1034	BT1034	Putative signal transducer	BT1967	BT1967	Multidrug efflux protein	[TP0840-TP0965 (0.8653204)]
COG0477	COG0845	BT2000	BT2000	Putative transport protein	BT0679	BT0679	Cation efflux system protein czcB	[TP0840-TP0965 (0.8653204)]
COG0477	COG0845	BT0794	BT0794	D-xylose-proton symporter	BT0858	BT0858	Hypothetical protein {UniProtKB/TrEMBL:Q8A9F7}	[TP0840-TP0965 (0.8653204)]
COG0477	COG0845	BT3606	BT3606	Sugar-proton symporter {UniProtKB/TrEMBL:Q8A1Q3}	BT3339	BT3339	AcrA/AcrE family multidrug resistance protein	[TP0840-TP0965 (0.8653204)]
COG0477	COG0845	BT4105	BT4105	Hexuronate transporter {UniProtKB/TrEMBL:Q8A0B6}	BT0679	BT0679	Cation efflux system protein czcB	[TP0840-TP0965 (0.8653204)]
COG0477	COG0845	BT0161	BT0161	Putative permease {UniProtKB/TrEMBL:Q8ABE9}	BT2497	BT2497	Membrane fusion efflux protein	[TP0840-TP0965 (0.8653204)]
COG0477	COG0845	BT1670	BT1670	Putative transmembrane transport protein	BT2687	BT2687	Cation efflux system protein	[TP0840-TP0965 (0.8653204)]
COG0477	COG0845	BT4105	BT4105	Hexuronate transporter {UniProtKB/TrEMBL:Q8A0B6}	BT1467	BT1467	ABC transporter permease	[TP0840-TP0965 (0.8653204)]
COG0477	COG0845	BT0436	BT0436	Arabinose-proton symporter	BT2497	BT2497	Membrane fusion efflux protein	[TP0840-TP0965 (0.8653204)]
COG0477	COG0845	BT0454	BT0454	Arabinose-proton symporter	BT0885	BT0885	Putative cation efflux pump	[TP0840-TP0965 (0.8653204)]
COG0477	COG0845	BT1438	BT1438	Putative membrane efflux protein	BT4693	BT4693	Cation efflux system protein	[TP0840-TP0965 (0.8653204)]
COG0477	COG0845	BT3620	BT3620	AmpG protein, beta-lactamase induction signal	BT0885	BT0885	Putative cation efflux pump	[TP0840-TP0965 (0.8653204)]
COG0477	COG0845	BT3620	BT3620	AmpG protein, beta-lactamase induction signal	BT1693	BT1693	Periplasmic linker protein, putative multidrug	[TP0840-TP0965 (0.8653204)]
COG0477	COG0845	BT0454	BT0454	Arabinose-proton symporter	BT3904	BT3904	Hypothetical protein {UniProtKB/TrEMBL:Q8A0W7}	[TP0840-TP0965 (0.8653204)]
COG0477	COG0845	BT3606	BT3606	Sugar-proton symporter {UniProtKB/TrEMBL:Q8A1Q3}	BT3968	BT3968	Cation efflux system protein	[TP0840-TP0965 (0.8653204)]
COG0477	COG0845	BT1034	BT1034	Putative signal transducer	BT2497	BT2497	Membrane fusion efflux protein	[TP0840-TP0965 (0.8653204)]
COG0477	COG0845	BT0161	BT0161	Putative permease {UniProtKB/TrEMBL:Q8ABE9}	BT0669	BT0669	Putative cation efflux system protein	[TP0840-TP0965 (0.8653204)]
COG0477	COG0845	BT0454	BT0454	Arabinose-proton symporter	BT0858	BT0858	Hypothetical protein {UniProtKB/TrEMBL:Q8A9F7}	[TP0840-TP0965 (0.8653204)]
COG0477	COG0845	BT0454	BT0454	Arabinose-proton symporter	BT1536	BT1536	ABC transporter permease	[TP0840-TP0965 (0.8653204)]
COG0477	COG0845	BT1034	BT1034	Putative signal transducer	BT0298	BT0298	Cation efflux system protein	[TP0840-TP0965 (0.8653204)]
COG0477	COG0845	BT4397	BT4397	Xylose/H+ symporter {UniProtKB/TrEMBL:Q89ZI0}	BT4693	BT4693	Cation efflux system protein	[TP0840-TP0965 (0.8653204)]
COG0477	COG0845	BT1438	BT1438	Putative membrane efflux protein	BT1967	BT1967	Multidrug efflux protein	[TP0840-TP0965 (0.8653204)]
COG0477	COG0845	BT4105	BT4105	Hexuronate transporter {UniProtKB/TrEMBL:Q8A0B6}	BT4693	BT4693	Cation efflux system protein	[TP0840-TP0965 (0.8653204)]
COG0477	COG0845	BT3606	BT3606	Sugar-proton symporter {UniProtKB/TrEMBL:Q8A1Q3}	BT1967	BT1967	Multidrug efflux protein	[TP0840-TP0965 (0.8653204)]
COG0477	COG0845	BT0794	BT0794	D-xylose-proton symporter	BT0561	BT0561	Hypothetical protein {UniProtKB/TrEMBL:Q8AAA4}	[TP0840-TP0965 (0.8653204)]
COG0477	COG0845	BT3606	BT3606	Sugar-proton symporter {UniProtKB/TrEMBL:Q8A1Q3}	BT0298	BT0298	Cation efflux system protein	[TP0840-TP0965 (0.8653204)]
COG0477	COG0845	BT1670	BT1670	Putative transmembrane transport protein	BT2940	BT2940	Multidrug resistance protein	[TP0840-TP0965 (0.8653204)]
COG0477	COG0845	BT4105	BT4105	Hexuronate transporter {UniProtKB/TrEMBL:Q8A0B6}	BT1213	BT1213	Periplasmic component of efflux system	[TP0840-TP0965 (0.8653204)]
COG0477	COG0845	BT4397	BT4397	Xylose/H+ symporter {UniProtKB/TrEMBL:Q89ZI0}	BT2038	BT2038	Cation efflux system protein	[TP0840-TP0965 (0.8653204)]
COG0477	COG0845	BT3620	BT3620	AmpG protein, beta-lactamase induction signal	BT2038	BT2038	Cation efflux system protein	[TP0840-TP0965 (0.8653204)]
COG0477	COG0845	BT3620	BT3620	AmpG protein, beta-lactamase induction signal	BT1536	BT1536	ABC transporter permease	[TP0840-TP0965 (0.8653204)]
COG0477	COG0845	BT0436	BT0436	Arabinose-proton symporter	BT3904	BT3904	Hypothetical protein {UniProtKB/TrEMBL:Q8A0W7}	[TP0840-TP0965 (0.8653204)]
COG0477	COG0845	BT0161	BT0161	Putative permease {UniProtKB/TrEMBL:Q8ABE9}	BT0561	BT0561	Hypothetical protein {UniProtKB/TrEMBL:Q8AAA4}	[TP0840-TP0965 (0.8653204)]
COG0477	COG0845	BT1438	BT1438	Putative membrane efflux protein	BT2119	BT2119	Transmembrane protein, possibly involved in	[TP0840-TP0965 (0.8653204)]
COG0477	COG0845	BT4105	BT4105	Hexuronate transporter {UniProtKB/TrEMBL:Q8A0B6}	BT2940	BT2940	Multidrug resistance protein	[TP0840-TP0965 (0.8653204)]
COG0477	COG0845	BT3620	BT3620	AmpG protein, beta-lactamase induction signal	BT2497	BT2497	Membrane fusion efflux protein	[TP0840-TP0965 (0.8653204)]
COG0477	COG0845	BT0794	BT0794	D-xylose-proton symporter	BT0679	BT0679	Cation efflux system protein czcB	[TP0840-TP0965 (0.8653204)]
COG0477	COG0845	BT3606	BT3606	Sugar-proton symporter {UniProtKB/TrEMBL:Q8A1Q3}	BT1213	BT1213	Periplasmic component of efflux system	[TP0840-TP0965 (0.8653204)]
COG0477	COG0845	BT1438	BT1438	Putative membrane efflux protein	BT2497	BT2497	Membrane fusion efflux protein	[TP0840-TP0965 (0.8653204)]
COG0477	COG0845	BT1670	BT1670	Putative transmembrane transport protein	BT2251	BT2251	Putative membrane fusion protein	[TP0840-TP0965 (0.8653204)]
COG0477	COG0845	BT2000	BT2000	Putative transport protein	BT0298	BT0298	Cation efflux system protein	[TP0840-TP0965 (0.8653204)]
COG0477	COG0845	BT1438	BT1438	Putative membrane efflux protein	BT2251	BT2251	Putative membrane fusion protein	[TP0840-TP0965 (0.8653204)]
COG0477	COG0845	BT1670	BT1670	Putative transmembrane transport protein	BT1467	BT1467	ABC transporter permease	[TP0840-TP0965 (0.8653204)]
COG0477	COG0845	BT0161	BT0161	Putative permease {UniProtKB/TrEMBL:Q8ABE9}	BT3339	BT3339	AcrA/AcrE family multidrug resistance protein	[TP0840-TP0965 (0.8653204)]
COG0477	COG0845	BT0794	BT0794	D-xylose-proton symporter	BT2940	BT2940	Multidrug resistance protein	[TP0840-TP0965 (0.8653204)]
COG0477	COG0845	BT2000	BT2000	Putative transport protein	BT1213	BT1213	Periplasmic component of efflux system	[TP0840-TP0965 (0.8653204)]
COG0477	COG0845	BT0976	BT0976	Putative transport protein	BT2251	BT2251	Putative membrane fusion protein	[TP0840-TP0965 (0.8653204)]
COG0477	COG0845	BT0161	BT0161	Putative permease {UniProtKB/TrEMBL:Q8ABE9}	BT1967	BT1967	Multidrug efflux protein	[TP0840-TP0965 (0.8653204)]
COG0477	COG0845	BT0436	BT0436	Arabinose-proton symporter	BT1467	BT1467	ABC transporter permease	[TP0840-TP0965 (0.8653204)]
COG0477	COG0845	BT0436	BT0436	Arabinose-proton symporter	BT1693	BT1693	Periplasmic linker protein, putative multidrug	[TP0840-TP0965 (0.8653204)]
COG0477	COG0845	BT2000	BT2000	Putative transport protein	BT2038	BT2038	Cation efflux system protein	[TP0840-TP0965 (0.8653204)]
COG0477	COG0845	BT3606	BT3606	Sugar-proton symporter {UniProtKB/TrEMBL:Q8A1Q3}	BT1467	BT1467	ABC transporter permease	[TP0840-TP0965 (0.8653204)]
COG0477	COG0845	BT1438	BT1438	Putative membrane efflux protein	BT1693	BT1693	Periplasmic linker protein, putative multidrug	[TP0840-TP0965 (0.8653204)]
COG0477	COG0845	BT0454	BT0454	Arabinose-proton symporter	BT0561	BT0561	Hypothetical protein {UniProtKB/TrEMBL:Q8AAA4}	[TP0840-TP0965 (0.8653204)]
COG0477	COG0845	BT0454	BT0454	Arabinose-proton symporter	BT4289	BT4289	Putative hemolysin secretion protein	[TP0840-TP0965 (0.8653204)]
COG0477	COG0845	BT1670	BT1670	Putative transmembrane transport protein	BT0955	BT0955	Hypothetical protein {UniProtKB/TrEMBL:Q8A962}	[TP0840-TP0965 (0.8653204)]
COG0477	COG0845	BT0454	BT0454	Arabinose-proton symporter	BT3968	BT3968	Cation efflux system protein	[TP0840-TP0965 (0.8653204)]
COG0477	COG0845	BT1670	BT1670	Putative transmembrane transport protein	BT0885	BT0885	Putative cation efflux pump	[TP0840-TP0965 (0.8653204)]
COG0477	COG0845	BT1670	BT1670	Putative transmembrane transport protein	BT0298	BT0298	Cation efflux system protein	[TP0840-TP0965 (0.8653204)]
COG0477	COG0845	BT0454	BT0454	Arabinose-proton symporter	BT2038	BT2038	Cation efflux system protein	[TP0840-TP0965 (0.8653204)]
COG0477	COG0845	BT0161	BT0161	Putative permease {UniProtKB/TrEMBL:Q8ABE9}	BT2687	BT2687	Cation efflux system protein	[TP0840-TP0965 (0.8653204)]
COG0477	COG0845	BT2000	BT2000	Putative transport protein	BT3904	BT3904	Hypothetical protein {UniProtKB/TrEMBL:Q8A0W7}	[TP0840-TP0965 (0.8653204)]
COG0477	COG0845	BT2000	BT2000	Putative transport protein	BT1967	BT1967	Multidrug efflux protein	[TP0840-TP0965 (0.8653204)]
COG0477	COG0845	BT3606	BT3606	Sugar-proton symporter {UniProtKB/TrEMBL:Q8A1Q3}	BT2038	BT2038	Cation efflux system protein	[TP0840-TP0965 (0.8653204)]
COG0477	COG0845	BT0454	BT0454	Arabinose-proton symporter	BT2119	BT2119	Transmembrane protein, possibly involved in	[TP0840-TP0965 (0.8653204)]
COG0477	COG0845	BT0436	BT0436	Arabinose-proton symporter	BT3339	BT3339	AcrA/AcrE family multidrug resistance protein	[TP0840-TP0965 (0.8653204)]
COG0477	COG0845	BT0436	BT0436	Arabinose-proton symporter	BT0298	BT0298	Cation efflux system protein	[TP0840-TP0965 (0.8653204)]
COG0477	COG0845	BT0161	BT0161	Putative permease {UniProtKB/TrEMBL:Q8ABE9}	BT2119	BT2119	Transmembrane protein, possibly involved in	[TP0840-TP0965 (0.8653204)]
COG0477	COG0845	BT0161	BT0161	Putative permease {UniProtKB/TrEMBL:Q8ABE9}	BT1213	BT1213	Periplasmic component of efflux system	[TP0840-TP0965 (0.8653204)]
COG0477	COG0845	BT0454	BT0454	Arabinose-proton symporter	BT1467	BT1467	ABC transporter permease	[TP0840-TP0965 (0.8653204)]
COG0477	COG0845	BT1034	BT1034	Putative signal transducer	BT1213	BT1213	Periplasmic component of efflux system	[TP0840-TP0965 (0.8653204)]
COG0477	COG0845	BT2000	BT2000	Putative transport protein	BT1467	BT1467	ABC transporter permease	[TP0840-TP0965 (0.8653204)]
COG0477	COG0845	BT4105	BT4105	Hexuronate transporter {UniProtKB/TrEMBL:Q8A0B6}	BT1967	BT1967	Multidrug efflux protein	[TP0840-TP0965 (0.8653204)]
COG0477	COG0845	BT0976	BT0976	Putative transport protein	BT1967	BT1967	Multidrug efflux protein	[TP0840-TP0965 (0.8653204)]
COG0477	COG0845	BT1438	BT1438	Putative membrane efflux protein	BT0561	BT0561	Hypothetical protein {UniProtKB/TrEMBL:Q8AAA4}	[TP0840-TP0965 (0.8653204)]
COG0477	COG0845	BT0454	BT0454	Arabinose-proton symporter	BT2251	BT2251	Putative membrane fusion protein	[TP0840-TP0965 (0.8653204)]
COG0477	COG0845	BT1670	BT1670	Putative transmembrane transport protein	BT1967	BT1967	Multidrug efflux protein	[TP0840-TP0965 (0.8653204)]
COG0477	COG0845	BT4397	BT4397	Xylose/H+ symporter {UniProtKB/TrEMBL:Q89ZI0}	BT1536	BT1536	ABC transporter permease	[TP0840-TP0965 (0.8653204)]
COG0477	COG0845	BT2000	BT2000	Putative transport protein	BT2251	BT2251	Putative membrane fusion protein	[TP0840-TP0965 (0.8653204)]
COG0477	COG0845	BT1670	BT1670	Putative transmembrane transport protein	BT0858	BT0858	Hypothetical protein {UniProtKB/TrEMBL:Q8A9F7}	[TP0840-TP0965 (0.8653204)]
COG0477	COG0845	BT0436	BT0436	Arabinose-proton symporter	BT3968	BT3968	Cation efflux system protein	[TP0840-TP0965 (0.8653204)]
COG0477	COG0845	BT4105	BT4105	Hexuronate transporter {UniProtKB/TrEMBL:Q8A0B6}	BT0885	BT0885	Putative cation efflux pump	[TP0840-TP0965 (0.8653204)]
COG0477	COG0845	BT1034	BT1034	Putative signal transducer	BT2119	BT2119	Transmembrane protein, possibly involved in	[TP0840-TP0965 (0.8653204)]
COG0477	COG0845	BT1034	BT1034	Putative signal transducer	BT1269	BT1269	Component of multidrug efflux system	[TP0840-TP0965 (0.8653204)]
COG0477	COG0845	BT1034	BT1034	Putative signal transducer	BT1693	BT1693	Periplasmic linker protein, putative multidrug	[TP0840-TP0965 (0.8653204)]
COG0477	COG0845	BT0161	BT0161	Putative permease {UniProtKB/TrEMBL:Q8ABE9}	BT1536	BT1536	ABC transporter permease	[TP0840-TP0965 (0.8653204)]
COG0477	COG0845	BT3620	BT3620	AmpG protein, beta-lactamase induction signal	BT0669	BT0669	Putative cation efflux system protein	[TP0840-TP0965 (0.8653204)]
COG0477	COG0845	BT0454	BT0454	Arabinose-proton symporter	BT3339	BT3339	AcrA/AcrE family multidrug resistance protein	[TP0840-TP0965 (0.8653204)]
COG0477	COG0845	BT0436	BT0436	Arabinose-proton symporter	BT1536	BT1536	ABC transporter permease	[TP0840-TP0965 (0.8653204)]
COG0477	COG0845	BT4397	BT4397	Xylose/H+ symporter {UniProtKB/TrEMBL:Q89ZI0}	BT1693	BT1693	Periplasmic linker protein, putative multidrug	[TP0840-TP0965 (0.8653204)]
COG0477	COG0845	BT0161	BT0161	Putative permease {UniProtKB/TrEMBL:Q8ABE9}	BT3968	BT3968	Cation efflux system protein	[TP0840-TP0965 (0.8653204)]
COG0477	COG0845	BT3606	BT3606	Sugar-proton symporter {UniProtKB/TrEMBL:Q8A1Q3}	BT1536	BT1536	ABC transporter permease	[TP0840-TP0965 (0.8653204)]
COG0477	COG0845	BT4397	BT4397	Xylose/H+ symporter {UniProtKB/TrEMBL:Q89ZI0}	BT0858	BT0858	Hypothetical protein {UniProtKB/TrEMBL:Q8A9F7}	[TP0840-TP0965 (0.8653204)]
COG0477	COG0845	BT2000	BT2000	Putative transport protein	BT2687	BT2687	Cation efflux system protein	[TP0840-TP0965 (0.8653204)]
COG0477	COG0845	BT4397	BT4397	Xylose/H+ symporter {UniProtKB/TrEMBL:Q89ZI0}	BT0955	BT0955	Hypothetical protein {UniProtKB/TrEMBL:Q8A962}	[TP0840-TP0965 (0.8653204)]
COG0477	COG0845	BT0454	BT0454	Arabinose-proton symporter	BT1967	BT1967	Multidrug efflux protein	[TP0840-TP0965 (0.8653204)]
COG0477	COG0845	BT2000	BT2000	Putative transport protein	BT0885	BT0885	Putative cation efflux pump	[TP0840-TP0965 (0.8653204)]
COG0477	COG0845	BT0976	BT0976	Putative transport protein	BT0679	BT0679	Cation efflux system protein czcB	[TP0840-TP0965 (0.8653204)]
COG0477	COG0845	BT4105	BT4105	Hexuronate transporter {UniProtKB/TrEMBL:Q8A0B6}	BT0298	BT0298	Cation efflux system protein	[TP0840-TP0965 (0.8653204)]
COG0477	COG0845	BT1438	BT1438	Putative membrane efflux protein	BT0304	BT0304	Acriflavine resistance protein A	[TP0840-TP0965 (0.8653204)]
COG0477	COG0845	BT0976	BT0976	Putative transport protein	BT3968	BT3968	Cation efflux system protein	[TP0840-TP0965 (0.8653204)]
COG0477	COG0845	BT0794	BT0794	D-xylose-proton symporter	BT2497	BT2497	Membrane fusion efflux protein	[TP0840-TP0965 (0.8653204)]
COG0477	COG0845	BT0161	BT0161	Putative permease {UniProtKB/TrEMBL:Q8ABE9}	BT0885	BT0885	Putative cation efflux pump	[TP0840-TP0965 (0.8653204)]
COG0477	COG0845	BT3606	BT3606	Sugar-proton symporter {UniProtKB/TrEMBL:Q8A1Q3}	BT2687	BT2687	Cation efflux system protein	[TP0840-TP0965 (0.8653204)]
COG0477	COG0845	BT4105	BT4105	Hexuronate transporter {UniProtKB/TrEMBL:Q8A0B6}	BT4289	BT4289	Putative hemolysin secretion protein	[TP0840-TP0965 (0.8653204)]
COG0477	COG0845	BT0161	BT0161	Putative permease {UniProtKB/TrEMBL:Q8ABE9}	BT4693	BT4693	Cation efflux system protein	[TP0840-TP0965 (0.8653204)]
COG0477	COG0845	BT3606	BT3606	Sugar-proton symporter {UniProtKB/TrEMBL:Q8A1Q3}	BT1269	BT1269	Component of multidrug efflux system	[TP0840-TP0965 (0.8653204)]
COG0477	COG0845	BT0454	BT0454	Arabinose-proton symporter	BT2940	BT2940	Multidrug resistance protein	[TP0840-TP0965 (0.8653204)]
COG0477	COG0845	BT3606	BT3606	Sugar-proton symporter {UniProtKB/TrEMBL:Q8A1Q3}	BT4289	BT4289	Putative hemolysin secretion protein	[TP0840-TP0965 (0.8653204)]
COG0477	COG0845	BT4105	BT4105	Hexuronate transporter {UniProtKB/TrEMBL:Q8A0B6}	BT2119	BT2119	Transmembrane protein, possibly involved in	[TP0840-TP0965 (0.8653204)]
COG0477	COG0845	BT3620	BT3620	AmpG protein, beta-lactamase induction signal	BT1467	BT1467	ABC transporter permease	[TP0840-TP0965 (0.8653204)]
COG0477	COG0845	BT3606	BT3606	Sugar-proton symporter {UniProtKB/TrEMBL:Q8A1Q3}	BT2251	BT2251	Putative membrane fusion protein	[TP0840-TP0965 (0.8653204)]
COG0477	COG0845	BT0454	BT0454	Arabinose-proton symporter	BT0679	BT0679	Cation efflux system protein czcB	[TP0840-TP0965 (0.8653204)]
COG0477	COG0845	BT3620	BT3620	AmpG protein, beta-lactamase induction signal	BT0304	BT0304	Acriflavine resistance protein A	[TP0840-TP0965 (0.8653204)]
COG0477	COG0845	BT4397	BT4397	Xylose/H+ symporter {UniProtKB/TrEMBL:Q89ZI0}	BT1213	BT1213	Periplasmic component of efflux system	[TP0840-TP0965 (0.8653204)]
COG0477	COG0845	BT2000	BT2000	Putative transport protein	BT0669	BT0669	Putative cation efflux system protein	[TP0840-TP0965 (0.8653204)]
COG0477	COG0845	BT3620	BT3620	AmpG protein, beta-lactamase induction signal	BT2940	BT2940	Multidrug resistance protein	[TP0840-TP0965 (0.8653204)]
COG0477	COG0845	BT0794	BT0794	D-xylose-proton symporter	BT1467	BT1467	ABC transporter permease	[TP0840-TP0965 (0.8653204)]
COG0477	COG0845	BT3606	BT3606	Sugar-proton symporter {UniProtKB/TrEMBL:Q8A1Q3}	BT4693	BT4693	Cation efflux system protein	[TP0840-TP0965 (0.8653204)]
COG0477	COG0845	BT1670	BT1670	Putative transmembrane transport protein	BT1269	BT1269	Component of multidrug efflux system	[TP0840-TP0965 (0.8653204)]
COG0477	COG0845	BT2000	BT2000	Putative transport protein	BT0858	BT0858	Hypothetical protein {UniProtKB/TrEMBL:Q8A9F7}	[TP0840-TP0965 (0.8653204)]
COG0477	COG0845	BT0794	BT0794	D-xylose-proton symporter	BT4693	BT4693	Cation efflux system protein	[TP0840-TP0965 (0.8653204)]
COG0477	COG0845	BT4105	BT4105	Hexuronate transporter {UniProtKB/TrEMBL:Q8A0B6}	BT1536	BT1536	ABC transporter permease	[TP0840-TP0965 (0.8653204)]
COG0477	COG0845	BT0436	BT0436	Arabinose-proton symporter	BT0679	BT0679	Cation efflux system protein czcB	[TP0840-TP0965 (0.8653204)]
COG0477	COG0845	BT0794	BT0794	D-xylose-proton symporter	BT4289	BT4289	Putative hemolysin secretion protein	[TP0840-TP0965 (0.8653204)]
COG0477	COG0845	BT1034	BT1034	Putative signal transducer	BT0885	BT0885	Putative cation efflux pump	[TP0840-TP0965 (0.8653204)]
COG0477	COG0845	BT1438	BT1438	Putative membrane efflux protein	BT1269	BT1269	Component of multidrug efflux system	[TP0840-TP0965 (0.8653204)]
COG0477	COG0845	BT0454	BT0454	Arabinose-proton symporter	BT2687	BT2687	Cation efflux system protein	[TP0840-TP0965 (0.8653204)]
COG0477	COG0845	BT1438	BT1438	Putative membrane efflux protein	BT0885	BT0885	Putative cation efflux pump	[TP0840-TP0965 (0.8653204)]
COG0477	COG0845	BT0794	BT0794	D-xylose-proton symporter	BT0298	BT0298	Cation efflux system protein	[TP0840-TP0965 (0.8653204)]
COG0477	COG0845	BT1034	BT1034	Putative signal transducer	BT3339	BT3339	AcrA/AcrE family multidrug resistance protein	[TP0840-TP0965 (0.8653204)]
COG0477	COG0845	BT0161	BT0161	Putative permease {UniProtKB/TrEMBL:Q8ABE9}	BT1467	BT1467	ABC transporter permease	[TP0840-TP0965 (0.8653204)]
COG0477	COG0845	BT0794	BT0794	D-xylose-proton symporter	BT3339	BT3339	AcrA/AcrE family multidrug resistance protein	[TP0840-TP0965 (0.8653204)]
COG0477	COG0845	BT4397	BT4397	Xylose/H+ symporter {UniProtKB/TrEMBL:Q89ZI0}	BT2687	BT2687	Cation efflux system protein	[TP0840-TP0965 (0.8653204)]
COG0477	COG0845	BT1670	BT1670	Putative transmembrane transport protein	BT3339	BT3339	AcrA/AcrE family multidrug resistance protein	[TP0840-TP0965 (0.8653204)]
COG0477	COG0845	BT0794	BT0794	D-xylose-proton symporter	BT0885	BT0885	Putative cation efflux pump	[TP0840-TP0965 (0.8653204)]
COG0477	COG0845	BT4397	BT4397	Xylose/H+ symporter {UniProtKB/TrEMBL:Q89ZI0}	BT2251	BT2251	Putative membrane fusion protein	[TP0840-TP0965 (0.8653204)]
COG0477	COG0845	BT0976	BT0976	Putative transport protein	BT0561	BT0561	Hypothetical protein {UniProtKB/TrEMBL:Q8AAA4}	[TP0840-TP0965 (0.8653204)]
COG0477	COG0845	BT0794	BT0794	D-xylose-proton symporter	BT1536	BT1536	ABC transporter permease	[TP0840-TP0965 (0.8653204)]
COG0477	COG0845	BT4397	BT4397	Xylose/H+ symporter {UniProtKB/TrEMBL:Q89ZI0}	BT0561	BT0561	Hypothetical protein {UniProtKB/TrEMBL:Q8AAA4}	[TP0840-TP0965 (0.8653204)]
COG0477	COG0845	BT4105	BT4105	Hexuronate transporter {UniProtKB/TrEMBL:Q8A0B6}	BT2687	BT2687	Cation efflux system protein	[TP0840-TP0965 (0.8653204)]
COG0477	COG0845	BT0794	BT0794	D-xylose-proton symporter	BT2251	BT2251	Putative membrane fusion protein	[TP0840-TP0965 (0.8653204)]
COG0477	COG0845	BT1670	BT1670	Putative transmembrane transport protein	BT3904	BT3904	Hypothetical protein {UniProtKB/TrEMBL:Q8A0W7}	[TP0840-TP0965 (0.8653204)]
COG0477	COG0845	BT0976	BT0976	Putative transport protein	BT1693	BT1693	Periplasmic linker protein, putative multidrug	[TP0840-TP0965 (0.8653204)]
COG0477	COG0845	BT0976	BT0976	Putative transport protein	BT0955	BT0955	Hypothetical protein {UniProtKB/TrEMBL:Q8A962}	[TP0840-TP0965 (0.8653204)]
COG0477	COG0845	BT2000	BT2000	Putative transport protein	BT2119	BT2119	Transmembrane protein, possibly involved in	[TP0840-TP0965 (0.8653204)]
COG0477	COG0845	BT0794	BT0794	D-xylose-proton symporter	BT2119	BT2119	Transmembrane protein, possibly involved in	[TP0840-TP0965 (0.8653204)]
COG0305	COG2812	BT1516	BT1516	Replicative DNA helicase	BT1610	BT1610	DNA polymerase III subunit gamma/tau	[TP0058-TP1005 (0.7130585)]
COG0305	COG2812	BT0625	BT0625	DNA helicase {UniProtKB/TrEMBL:Q8AA40}	BT1610	BT1610	DNA polymerase III subunit gamma/tau	[TP0058-TP1005 (0.7130585)]
COG0305	COG2812	BT1516	BT1516	Replicative DNA helicase	BT3820	BT3820	Putative DNA polymerase III, delta subunit	[TP0058-TP1005 (0.7130585)]
COG0305	COG2812	BT0625	BT0625	DNA helicase {UniProtKB/TrEMBL:Q8AA40}	BT3820	BT3820	Putative DNA polymerase III, delta subunit	[TP0058-TP1005 (0.7130585)]
COG0188	COG0526	BT0899	BT0899	DNA gyrase subunit A {UniProtKB/TrEMBL:Q8A9B6}	BT2229	BT2229	Thioredoxin {UniProtKB/TrEMBL:Q8A5L0}	[TP0005-TP0100 (0.7885434)]
COG0188	COG0526	BT0899	BT0899	DNA gyrase subunit A {UniProtKB/TrEMBL:Q8A9B6}	BT0218	BT0218	Thioredoxin {UniProtKB/TrEMBL:Q8AB92}	[TP0005-TP0100 (0.7885434)]
COG0188	COG0526	BT0899	BT0899	DNA gyrase subunit A {UniProtKB/TrEMBL:Q8A9B6}	BT0120	BT0120	Hypothetical protein {UniProtKB/TrEMBL:Q8ABJ0}	[TP0005-TP0100 (0.7885434)]
COG0188	COG0526	BT3579	BT3579	Topoisomerase IV subunit A	BT0219	BT0219	Thioredoxin C-2 {UniProtKB/TrEMBL:Q8AB91}	[TP0005-TP0100 (0.7885434)]
COG0188	COG0526	BT0899	BT0899	DNA gyrase subunit A {UniProtKB/TrEMBL:Q8A9B6}	BT1456	BT1456	Thioredoxin {UniProtKB/TrEMBL:Q8A7R8}	[TP0005-TP0100 (0.7885434)]
COG0188	COG0526	BT0899	BT0899	DNA gyrase subunit A {UniProtKB/TrEMBL:Q8A9B6}	BT1914	BT1914	Thioredoxin-like protein, putative thioredoxin	[TP0005-TP0100 (0.7885434)]
COG0188	COG0526	BT3579	BT3579	Topoisomerase IV subunit A	BT0677	BT0677	Thioredoxin {UniProtKB/TrEMBL:Q8A9Y8}	[TP0005-TP0100 (0.7885434)]
COG0188	COG0526	BT0899	BT0899	DNA gyrase subunit A {UniProtKB/TrEMBL:Q8A9B6}	BT1583	BT1583	Hypothetical protein {UniProtKB/TrEMBL:Q8A7E1}	[TP0005-TP0100 (0.7885434)]
COG0188	COG0526	BT0899	BT0899	DNA gyrase subunit A {UniProtKB/TrEMBL:Q8A9B6}	BT0219	BT0219	Thioredoxin C-2 {UniProtKB/TrEMBL:Q8AB91}	[TP0005-TP0100 (0.7885434)]
COG0188	COG0526	BT3579	BT3579	Topoisomerase IV subunit A	BT1914	BT1914	Thioredoxin-like protein, putative thioredoxin	[TP0005-TP0100 (0.7885434)]
COG0188	COG0526	BT3579	BT3579	Topoisomerase IV subunit A	BT0798	BT0798	Hypothetical protein {UniProtKB/TrEMBL:Q8A9L7}	[TP0005-TP0100 (0.7885434)]
COG0188	COG0526	BT3579	BT3579	Topoisomerase IV subunit A	BT2229	BT2229	Thioredoxin {UniProtKB/TrEMBL:Q8A5L0}	[TP0005-TP0100 (0.7885434)]
COG0188	COG0526	BT0899	BT0899	DNA gyrase subunit A {UniProtKB/TrEMBL:Q8A9B6}	BT0798	BT0798	Hypothetical protein {UniProtKB/TrEMBL:Q8A9L7}	[TP0005-TP0100 (0.7885434)]
COG0188	COG0526	BT3579	BT3579	Topoisomerase IV subunit A	BT1583	BT1583	Hypothetical protein {UniProtKB/TrEMBL:Q8A7E1}	[TP0005-TP0100 (0.7885434)]
COG0188	COG0526	BT3579	BT3579	Topoisomerase IV subunit A	BT0120	BT0120	Hypothetical protein {UniProtKB/TrEMBL:Q8ABJ0}	[TP0005-TP0100 (0.7885434)]
COG0188	COG0526	BT3579	BT3579	Topoisomerase IV subunit A	BT0218	BT0218	Thioredoxin {UniProtKB/TrEMBL:Q8AB92}	[TP0005-TP0100 (0.7885434)]
COG0188	COG0526	BT0899	BT0899	DNA gyrase subunit A {UniProtKB/TrEMBL:Q8A9B6}	BT0677	BT0677	Thioredoxin {UniProtKB/TrEMBL:Q8A9Y8}	[TP0005-TP0100 (0.7885434)]
COG0188	COG0526	BT3579	BT3579	Topoisomerase IV subunit A	BT1456	BT1456	Thioredoxin {UniProtKB/TrEMBL:Q8A7R8}	[TP0005-TP0100 (0.7885434)]
COG0526	COG0771	BT0120	BT0120	Hypothetical protein {UniProtKB/TrEMBL:Q8ABJ0}	BT3450	murD	UDP-N-acetylmuramoylalanine--D-glutamate ligase (EC 6.3.2.9) (UDP-N- acetylmuramoyl-L-alanyl-D-glutamate synthetase) (D-glutamic acid- adding enzyme)	[TP0100-TP0903 (0.59509045)]
COG0526	COG0771	BT1583	BT1583	Hypothetical protein {UniProtKB/TrEMBL:Q8A7E1}	BT3450	murD	UDP-N-acetylmuramoylalanine--D-glutamate ligase (EC 6.3.2.9) (UDP-N- acetylmuramoyl-L-alanyl-D-glutamate synthetase) (D-glutamic acid- adding enzyme)	[TP0100-TP0903 (0.59509045)]
COG0526	COG0771	BT0219	BT0219	Thioredoxin C-2 {UniProtKB/TrEMBL:Q8AB91}	BT3450	murD	UDP-N-acetylmuramoylalanine--D-glutamate ligase (EC 6.3.2.9) (UDP-N- acetylmuramoyl-L-alanyl-D-glutamate synthetase) (D-glutamic acid- adding enzyme)	[TP0100-TP0903 (0.59509045)]
COG0526	COG0771	BT1914	BT1914	Thioredoxin-like protein, putative thioredoxin	BT3450	murD	UDP-N-acetylmuramoylalanine--D-glutamate ligase (EC 6.3.2.9) (UDP-N- acetylmuramoyl-L-alanyl-D-glutamate synthetase) (D-glutamic acid- adding enzyme)	[TP0100-TP0903 (0.59509045)]
COG0526	COG0771	BT2229	BT2229	Thioredoxin {UniProtKB/TrEMBL:Q8A5L0}	BT3450	murD	UDP-N-acetylmuramoylalanine--D-glutamate ligase (EC 6.3.2.9) (UDP-N- acetylmuramoyl-L-alanyl-D-glutamate synthetase) (D-glutamic acid- adding enzyme)	[TP0100-TP0903 (0.59509045)]
COG0526	COG0771	BT1456	BT1456	Thioredoxin {UniProtKB/TrEMBL:Q8A7R8}	BT3450	murD	UDP-N-acetylmuramoylalanine--D-glutamate ligase (EC 6.3.2.9) (UDP-N- acetylmuramoyl-L-alanyl-D-glutamate synthetase) (D-glutamic acid- adding enzyme)	[TP0100-TP0903 (0.59509045)]
COG0526	COG0771	BT0218	BT0218	Thioredoxin {UniProtKB/TrEMBL:Q8AB92}	BT3450	murD	UDP-N-acetylmuramoylalanine--D-glutamate ligase (EC 6.3.2.9) (UDP-N- acetylmuramoyl-L-alanyl-D-glutamate synthetase) (D-glutamic acid- adding enzyme)	[TP0100-TP0903 (0.59509045)]
COG0526	COG0771	BT0677	BT0677	Thioredoxin {UniProtKB/TrEMBL:Q8A9Y8}	BT3450	murD	UDP-N-acetylmuramoylalanine--D-glutamate ligase (EC 6.3.2.9) (UDP-N- acetylmuramoyl-L-alanyl-D-glutamate synthetase) (D-glutamic acid- adding enzyme)	[TP0100-TP0903 (0.59509045)]
COG0526	COG0771	BT0798	BT0798	Hypothetical protein {UniProtKB/TrEMBL:Q8A9L7}	BT3450	murD	UDP-N-acetylmuramoylalanine--D-glutamate ligase (EC 6.3.2.9) (UDP-N- acetylmuramoyl-L-alanyl-D-glutamate synthetase) (D-glutamic acid- adding enzyme)	[TP0100-TP0903 (0.59509045)]
COG0143	COG0845	BT2933	metG	Methionyl-tRNA synthetase (EC 6.1.1.10) (Methionine--tRNA ligase) (MetRS)	BT2497	BT2497	Membrane fusion efflux protein	[TP0798-TP0965 (0.7246752)]
COG0143	COG0845	BT2933	metG	Methionyl-tRNA synthetase (EC 6.1.1.10) (Methionine--tRNA ligase) (MetRS)	BT1536	BT1536	ABC transporter permease	[TP0798-TP0965 (0.7246752)]
COG0143	COG0845	BT2933	metG	Methionyl-tRNA synthetase (EC 6.1.1.10) (Methionine--tRNA ligase) (MetRS)	BT2038	BT2038	Cation efflux system protein	[TP0798-TP0965 (0.7246752)]
COG0143	COG0845	BT2933	metG	Methionyl-tRNA synthetase (EC 6.1.1.10) (Methionine--tRNA ligase) (MetRS)	BT3968	BT3968	Cation efflux system protein	[TP0798-TP0965 (0.7246752)]
COG0143	COG0845	BT2933	metG	Methionyl-tRNA synthetase (EC 6.1.1.10) (Methionine--tRNA ligase) (MetRS)	BT4289	BT4289	Putative hemolysin secretion protein	[TP0798-TP0965 (0.7246752)]
COG0143	COG0845	BT2933	metG	Methionyl-tRNA synthetase (EC 6.1.1.10) (Methionine--tRNA ligase) (MetRS)	BT4693	BT4693	Cation efflux system protein	[TP0798-TP0965 (0.7246752)]
COG0143	COG0845	BT2933	metG	Methionyl-tRNA synthetase (EC 6.1.1.10) (Methionine--tRNA ligase) (MetRS)	BT0679	BT0679	Cation efflux system protein czcB	[TP0798-TP0965 (0.7246752)]
COG0143	COG0845	BT2933	metG	Methionyl-tRNA synthetase (EC 6.1.1.10) (Methionine--tRNA ligase) (MetRS)	BT0669	BT0669	Putative cation efflux system protein	[TP0798-TP0965 (0.7246752)]
COG0143	COG0845	BT2933	metG	Methionyl-tRNA synthetase (EC 6.1.1.10) (Methionine--tRNA ligase) (MetRS)	BT0858	BT0858	Hypothetical protein {UniProtKB/TrEMBL:Q8A9F7}	[TP0798-TP0965 (0.7246752)]
COG0143	COG0845	BT2933	metG	Methionyl-tRNA synthetase (EC 6.1.1.10) (Methionine--tRNA ligase) (MetRS)	BT0298	BT0298	Cation efflux system protein	[TP0798-TP0965 (0.7246752)]
COG0143	COG0845	BT2933	metG	Methionyl-tRNA synthetase (EC 6.1.1.10) (Methionine--tRNA ligase) (MetRS)	BT0561	BT0561	Hypothetical protein {UniProtKB/TrEMBL:Q8AAA4}	[TP0798-TP0965 (0.7246752)]
COG0143	COG0845	BT2933	metG	Methionyl-tRNA synthetase (EC 6.1.1.10) (Methionine--tRNA ligase) (MetRS)	BT2119	BT2119	Transmembrane protein, possibly involved in	[TP0798-TP0965 (0.7246752)]
COG0143	COG0845	BT2933	metG	Methionyl-tRNA synthetase (EC 6.1.1.10) (Methionine--tRNA ligase) (MetRS)	BT1213	BT1213	Periplasmic component of efflux system	[TP0798-TP0965 (0.7246752)]
COG0143	COG0845	BT2933	metG	Methionyl-tRNA synthetase (EC 6.1.1.10) (Methionine--tRNA ligase) (MetRS)	BT1693	BT1693	Periplasmic linker protein, putative multidrug	[TP0798-TP0965 (0.7246752)]
COG0143	COG0845	BT2933	metG	Methionyl-tRNA synthetase (EC 6.1.1.10) (Methionine--tRNA ligase) (MetRS)	BT1269	BT1269	Component of multidrug efflux system	[TP0798-TP0965 (0.7246752)]
COG0143	COG0845	BT2933	metG	Methionyl-tRNA synthetase (EC 6.1.1.10) (Methionine--tRNA ligase) (MetRS)	BT2251	BT2251	Putative membrane fusion protein	[TP0798-TP0965 (0.7246752)]
COG0143	COG0845	BT2933	metG	Methionyl-tRNA synthetase (EC 6.1.1.10) (Methionine--tRNA ligase) (MetRS)	BT1467	BT1467	ABC transporter permease	[TP0798-TP0965 (0.7246752)]
COG0143	COG0845	BT2933	metG	Methionyl-tRNA synthetase (EC 6.1.1.10) (Methionine--tRNA ligase) (MetRS)	BT2687	BT2687	Cation efflux system protein	[TP0798-TP0965 (0.7246752)]
COG0143	COG0845	BT2933	metG	Methionyl-tRNA synthetase (EC 6.1.1.10) (Methionine--tRNA ligase) (MetRS)	BT0955	BT0955	Hypothetical protein {UniProtKB/TrEMBL:Q8A962}	[TP0798-TP0965 (0.7246752)]
COG0143	COG0845	BT2933	metG	Methionyl-tRNA synthetase (EC 6.1.1.10) (Methionine--tRNA ligase) (MetRS)	BT3904	BT3904	Hypothetical protein {UniProtKB/TrEMBL:Q8A0W7}	[TP0798-TP0965 (0.7246752)]
COG0143	COG0845	BT2933	metG	Methionyl-tRNA synthetase (EC 6.1.1.10) (Methionine--tRNA ligase) (MetRS)	BT0304	BT0304	Acriflavine resistance protein A	[TP0798-TP0965 (0.7246752)]
COG0143	COG0845	BT2933	metG	Methionyl-tRNA synthetase (EC 6.1.1.10) (Methionine--tRNA ligase) (MetRS)	BT1967	BT1967	Multidrug efflux protein	[TP0798-TP0965 (0.7246752)]
COG0143	COG0845	BT2933	metG	Methionyl-tRNA synthetase (EC 6.1.1.10) (Methionine--tRNA ligase) (MetRS)	BT2940	BT2940	Multidrug resistance protein	[TP0798-TP0965 (0.7246752)]
COG0143	COG0845	BT2933	metG	Methionyl-tRNA synthetase (EC 6.1.1.10) (Methionine--tRNA ligase) (MetRS)	BT0885	BT0885	Putative cation efflux pump	[TP0798-TP0965 (0.7246752)]
COG0143	COG0845	BT2933	metG	Methionyl-tRNA synthetase (EC 6.1.1.10) (Methionine--tRNA ligase) (MetRS)	BT3339	BT3339	AcrA/AcrE family multidrug resistance protein	[TP0798-TP0965 (0.7246752)]
COG0504	COG1475	BT0590	BT0590	CTP synthase {UniProtKB/TrEMBL:Q8AA75}	BT1069	BT1069	Hypothetical protein {UniProtKB/TrEMBL:Q8A8U8}	[TP0305-TP0271 (0.70252794)]
COG0504	COG1475	BT0590	BT0590	CTP synthase {UniProtKB/TrEMBL:Q8AA75}	BT2310	BT2310	Hypothetical protein {UniProtKB/TrEMBL:Q8A5C9}	[TP0305-TP0271 (0.70252794)]
COG0504	COG1475	BT0590	BT0590	CTP synthase {UniProtKB/TrEMBL:Q8AA75}	BT4001	BT4001	Putative chromosome partitioning protein parB	[TP0305-TP0271 (0.70252794)]
COG0149	COG2239	BT3929	tpiA	Triosephosphate isomerase (EC 5.3.1.1) (TIM) (Triose-phosphate isomerase)	BT4042	BT4042	Putative Mg2+ transporter MgtE	[TP0537-TP0917 (0.5527395)]
COG0250	COG0772	BT2739	BT2739	Transcription anti-termination protein	BT3449	BT3449	Rod shape-determining protein rodA	[TP0236-TP0387 (0.7470728)]
COG0250	COG0772	BT2739	BT2739	Transcription anti-termination protein	BT3817	BT3817	Rod shape-determining protein rodA	[TP0236-TP0387 (0.7470728)]
COG0227	COG0740	BT0916	rpmB	50S ribosomal protein L28	BT3842	clpP	ATP-dependent Clp protease proteolytic subunit (EC 3.4.21.92) (Endopeptidase Clp)	[TP0362-TP0507 (0.75048)]
COG0457	COG0457	BT2816	BT2816	TPR-domain containing protein	BT2243	BT2243	Hypothetical protein {UniProtKB/TrEMBL:Q8A5J6}	[TP0067-TP0095 (0.6515529)]
COG0457	COG0457	BT2243	BT2243	Hypothetical protein {UniProtKB/TrEMBL:Q8A5J6}	BT2816	BT2816	TPR-domain containing protein	[TP0067-TP0095 (0.6515529)]
COG0457	COG0457	BT0421	BT0421	Tetratricopeptide repeat (TPR) family protein	BT1690	BT1690	TPR-domain containing protein	[TP0067-TP0095 (0.6515529)]
COG0457	COG0457	BT1690	BT1690	TPR-domain containing protein	BT0421	BT0421	Tetratricopeptide repeat (TPR) family protein	[TP0067-TP0095 (0.6515529)]
COG0457	COG0457	BT2816	BT2816	TPR-domain containing protein	BT1359	BT1359	Tetratricopeptide repeat family protein	[TP0067-TP0095 (0.6515529)]
COG0457	COG0457	BT1359	BT1359	Tetratricopeptide repeat family protein	BT2816	BT2816	TPR-domain containing protein	[TP0067-TP0095 (0.6515529)]
COG0457	COG0457	BT3937	BT3937	TPR-domain containing protein	BT3937	BT3937	TPR-domain containing protein	[TP0067-TP0095 (0.6515529)]
COG0457	COG0457	BT1690	BT1690	TPR-domain containing protein	BT1359	BT1359	Tetratricopeptide repeat family protein	[TP0067-TP0095 (0.6515529)]
COG0457	COG0457	BT1359	BT1359	Tetratricopeptide repeat family protein	BT1690	BT1690	TPR-domain containing protein	[TP0067-TP0095 (0.6515529)]
COG0457	COG0457	BT1690	BT1690	TPR-domain containing protein	BT2816	BT2816	TPR-domain containing protein	[TP0067-TP0095 (0.6515529)]
COG0457	COG0457	BT2816	BT2816	TPR-domain containing protein	BT1690	BT1690	TPR-domain containing protein	[TP0067-TP0095 (0.6515529)]
COG0457	COG0457	BT1851	BT1851	TPR-repeat-containing protein	BT1359	BT1359	Tetratricopeptide repeat family protein	[TP0067-TP0095 (0.6515529)]
COG0457	COG0457	BT1359	BT1359	Tetratricopeptide repeat family protein	BT1851	BT1851	TPR-repeat-containing protein	[TP0067-TP0095 (0.6515529)]
COG0457	COG0457	BT0421	BT0421	Tetratricopeptide repeat (TPR) family protein	BT1359	BT1359	Tetratricopeptide repeat family protein	[TP0067-TP0095 (0.6515529)]
COG0457	COG0457	BT1359	BT1359	Tetratricopeptide repeat family protein	BT0421	BT0421	Tetratricopeptide repeat (TPR) family protein	[TP0067-TP0095 (0.6515529)]
COG0457	COG0457	BT0421	BT0421	Tetratricopeptide repeat (TPR) family protein	BT1851	BT1851	TPR-repeat-containing protein	[TP0067-TP0095 (0.6515529)]
COG0457	COG0457	BT1690	BT1690	TPR-domain containing protein	BT2243	BT2243	Hypothetical protein {UniProtKB/TrEMBL:Q8A5J6}	[TP0067-TP0095 (0.6515529)]
COG0457	COG0457	BT1851	BT1851	TPR-repeat-containing protein	BT0421	BT0421	Tetratricopeptide repeat (TPR) family protein	[TP0067-TP0095 (0.6515529)]
COG0457	COG0457	BT2243	BT2243	Hypothetical protein {UniProtKB/TrEMBL:Q8A5J6}	BT1690	BT1690	TPR-domain containing protein	[TP0067-TP0095 (0.6515529)]
COG0457	COG0457	BT1359	BT1359	Tetratricopeptide repeat family protein	BT1359	BT1359	Tetratricopeptide repeat family protein	[TP0067-TP0095 (0.6515529)]
COG0457	COG0457	BT0421	BT0421	Tetratricopeptide repeat (TPR) family protein	BT3937	BT3937	TPR-domain containing protein	[TP0067-TP0095 (0.6515529)]
COG0457	COG0457	BT3937	BT3937	TPR-domain containing protein	BT0421	BT0421	Tetratricopeptide repeat (TPR) family protein	[TP0067-TP0095 (0.6515529)]
COG0457	COG0457	BT2816	BT2816	TPR-domain containing protein	BT3937	BT3937	TPR-domain containing protein	[TP0067-TP0095 (0.6515529)]
COG0457	COG0457	BT3937	BT3937	TPR-domain containing protein	BT2816	BT2816	TPR-domain containing protein	[TP0067-TP0095 (0.6515529)]
COG0457	COG0457	BT1851	BT1851	TPR-repeat-containing protein	BT2243	BT2243	Hypothetical protein {UniProtKB/TrEMBL:Q8A5J6}	[TP0067-TP0095 (0.6515529)]
COG0457	COG0457	BT2243	BT2243	Hypothetical protein {UniProtKB/TrEMBL:Q8A5J6}	BT1851	BT1851	TPR-repeat-containing protein	[TP0067-TP0095 (0.6515529)]
COG0457	COG0457	BT1690	BT1690	TPR-domain containing protein	BT1690	BT1690	TPR-domain containing protein	[TP0067-TP0095 (0.6515529)]
COG0457	COG0457	BT1690	BT1690	TPR-domain containing protein	BT1851	BT1851	TPR-repeat-containing protein	[TP0067-TP0095 (0.6515529)]
COG0457	COG0457	BT1851	BT1851	TPR-repeat-containing protein	BT1690	BT1690	TPR-domain containing protein	[TP0067-TP0095 (0.6515529)]
COG0457	COG0457	BT0421	BT0421	Tetratricopeptide repeat (TPR) family protein	BT2243	BT2243	Hypothetical protein {UniProtKB/TrEMBL:Q8A5J6}	[TP0067-TP0095 (0.6515529)]
COG0457	COG0457	BT1359	BT1359	Tetratricopeptide repeat family protein	BT2243	BT2243	Hypothetical protein {UniProtKB/TrEMBL:Q8A5J6}	[TP0067-TP0095 (0.6515529)]
COG0457	COG0457	BT2243	BT2243	Hypothetical protein {UniProtKB/TrEMBL:Q8A5J6}	BT0421	BT0421	Tetratricopeptide repeat (TPR) family protein	[TP0067-TP0095 (0.6515529)]
COG0457	COG0457	BT2243	BT2243	Hypothetical protein {UniProtKB/TrEMBL:Q8A5J6}	BT1359	BT1359	Tetratricopeptide repeat family protein	[TP0067-TP0095 (0.6515529)]
COG0457	COG0457	BT1690	BT1690	TPR-domain containing protein	BT3937	BT3937	TPR-domain containing protein	[TP0067-TP0095 (0.6515529)]
COG0457	COG0457	BT3937	BT3937	TPR-domain containing protein	BT1690	BT1690	TPR-domain containing protein	[TP0067-TP0095 (0.6515529)]
COG0457	COG0457	BT2243	BT2243	Hypothetical protein {UniProtKB/TrEMBL:Q8A5J6}	BT3937	BT3937	TPR-domain containing protein	[TP0067-TP0095 (0.6515529)]
COG0457	COG0457	BT3937	BT3937	TPR-domain containing protein	BT2243	BT2243	Hypothetical protein {UniProtKB/TrEMBL:Q8A5J6}	[TP0067-TP0095 (0.6515529)]
COG0457	COG0457	BT2243	BT2243	Hypothetical protein {UniProtKB/TrEMBL:Q8A5J6}	BT2243	BT2243	Hypothetical protein {UniProtKB/TrEMBL:Q8A5J6}	[TP0067-TP0095 (0.6515529)]
COG0457	COG0457	BT0421	BT0421	Tetratricopeptide repeat (TPR) family protein	BT0421	BT0421	Tetratricopeptide repeat (TPR) family protein	[TP0067-TP0095 (0.6515529)]
COG0457	COG0457	BT1359	BT1359	Tetratricopeptide repeat family protein	BT3937	BT3937	TPR-domain containing protein	[TP0067-TP0095 (0.6515529)]
COG0457	COG0457	BT3937	BT3937	TPR-domain containing protein	BT1359	BT1359	Tetratricopeptide repeat family protein	[TP0067-TP0095 (0.6515529)]
COG0457	COG0457	BT2816	BT2816	TPR-domain containing protein	BT2816	BT2816	TPR-domain containing protein	[TP0067-TP0095 (0.6515529)]
COG0457	COG0457	BT0421	BT0421	Tetratricopeptide repeat (TPR) family protein	BT2816	BT2816	TPR-domain containing protein	[TP0067-TP0095 (0.6515529)]
COG0457	COG0457	BT2816	BT2816	TPR-domain containing protein	BT0421	BT0421	Tetratricopeptide repeat (TPR) family protein	[TP0067-TP0095 (0.6515529)]
COG0457	COG0457	BT2816	BT2816	TPR-domain containing protein	BT1851	BT1851	TPR-repeat-containing protein	[TP0067-TP0095 (0.6515529)]
COG0457	COG0457	BT1851	BT1851	TPR-repeat-containing protein	BT2816	BT2816	TPR-domain containing protein	[TP0067-TP0095 (0.6515529)]
COG0457	COG0457	BT1851	BT1851	TPR-repeat-containing protein	BT3937	BT3937	TPR-domain containing protein	[TP0067-TP0095 (0.6515529)]
COG0457	COG0457	BT3937	BT3937	TPR-domain containing protein	BT1851	BT1851	TPR-repeat-containing protein	[TP0067-TP0095 (0.6515529)]
COG0457	COG0457	BT1851	BT1851	TPR-repeat-containing protein	BT1851	BT1851	TPR-repeat-containing protein	[TP0067-TP0095 (0.6515529)]
COG0103	COG0211	BT3876	BT3876	30S ribosomal protein S9	BT4313	rpmA	50S ribosomal protein L27	[TP1024-TP0743 (0.87139803)]
COG0457	COG0803	BT1359	BT1359	Tetratricopeptide repeat family protein	BT3249	BT3249	Putative zinc ABC transporter, zinc-binding	[TP0469-TP0034 (0.86910707)]
COG0457	COG0803	BT0421	BT0421	Tetratricopeptide repeat (TPR) family protein	BT3249	BT3249	Putative zinc ABC transporter, zinc-binding	[TP0469-TP0034 (0.86910707)]
COG0457	COG0803	BT3937	BT3937	TPR-domain containing protein	BT3249	BT3249	Putative zinc ABC transporter, zinc-binding	[TP0469-TP0034 (0.86910707)]
COG0457	COG0803	BT2243	BT2243	Hypothetical protein {UniProtKB/TrEMBL:Q8A5J6}	BT3249	BT3249	Putative zinc ABC transporter, zinc-binding	[TP0469-TP0034 (0.86910707)]
COG0457	COG0803	BT2816	BT2816	TPR-domain containing protein	BT3249	BT3249	Putative zinc ABC transporter, zinc-binding	[TP0469-TP0034 (0.86910707)]
COG0457	COG0803	BT1690	BT1690	TPR-domain containing protein	BT3249	BT3249	Putative zinc ABC transporter, zinc-binding	[TP0469-TP0034 (0.86910707)]
COG0457	COG0803	BT1851	BT1851	TPR-repeat-containing protein	BT3249	BT3249	Putative zinc ABC transporter, zinc-binding	[TP0469-TP0034 (0.86910707)]
COG0530	COG0741	BT3019	BT3019	Putative Na+/Ca2+ exchanger protein, cation	BT4487	BT4487	Putative membrane-bound lytic murein	[TP1034-TP0043 (0.7823198)]
COG0530	COG0741	BT3019	BT3019	Putative Na+/Ca2+ exchanger protein, cation	BT3999	BT3999	Membrane-bound lytic murein transglycosylase D	[TP1034-TP0043 (0.7823198)]
COG0621	COG2812	BT0913	BT0913	Putative Fe-S oxidoreductase	BT3820	BT3820	Putative DNA polymerase III, delta subunit	[TP0754-TP1005 (0.5550382)]
COG0621	COG2812	BT2153	BT2153	Putative Fe-S oxidoreductases	BT1610	BT1610	DNA polymerase III subunit gamma/tau	[TP0754-TP1005 (0.5550382)]
COG0621	COG2812	BT3195	BT3195	Hypothetical protein {UniProtKB/TrEMBL:Q8A2W0}	BT3820	BT3820	Putative DNA polymerase III, delta subunit	[TP0754-TP1005 (0.5550382)]
COG0621	COG2812	BT2153	BT2153	Putative Fe-S oxidoreductases	BT3820	BT3820	Putative DNA polymerase III, delta subunit	[TP0754-TP1005 (0.5550382)]
COG0621	COG2812	BT3195	BT3195	Hypothetical protein {UniProtKB/TrEMBL:Q8A2W0}	BT1610	BT1610	DNA polymerase III subunit gamma/tau	[TP0754-TP1005 (0.5550382)]
COG0621	COG2812	BT0913	BT0913	Putative Fe-S oxidoreductase	BT1610	BT1610	DNA polymerase III subunit gamma/tau	[TP0754-TP1005 (0.5550382)]
COG0739	COG1418	BT3996	BT3996	Putative peptidase {UniProtKB/TrEMBL:Q8A0M5}	BT4417	BT_4417	UPF0144 protein BT_4417	[TP0702-TP1018 (0.7620277)]
COG0739	COG1418	BT2003	BT2003	Putative membrane peptidase	BT4417	BT_4417	UPF0144 protein BT_4417	[TP0702-TP1018 (0.7620277)]
COG0739	COG1418	BT2003	BT2003	Putative membrane peptidase	BT2134	BT2134	Putative HD superfamily hydrolase	[TP0702-TP1018 (0.7620277)]
COG0739	COG1418	BT3996	BT3996	Putative peptidase {UniProtKB/TrEMBL:Q8A0M5}	BT2134	BT2134	Putative HD superfamily hydrolase	[TP0702-TP1018 (0.7620277)]
COG0442	COG4591	BT0929	BT0929	Prolyl-tRNA synthetase {UniProtKB/TrEMBL:Q8A988}	BT1475	BT1475	ABC transporter, permease protein	[TP0160-TP0582 (0.74148)]
COG0442	COG4591	BT0929	BT0929	Prolyl-tRNA synthetase {UniProtKB/TrEMBL:Q8A988}	BT2838	BT2838	Hypothetical protein {UniProtKB/TrEMBL:Q8A3W6}	[TP0160-TP0582 (0.74148)]
COG1432	COG1488	BT2650	BT2650	Hypothetical protein {UniProtKB/TrEMBL:Q8A4E9}	BT1913	BT1913	Nicotinate phosphoribosyltransferase	[TP0894-TP0628 (0.59059936)]
COG0693	COG0761	BT1382	BT1382	Hypothetical protein {UniProtKB/TrEMBL:Q8A7Z2}	BT2061	ispH	4-hydroxy-3-methylbut-2-enyl diphosphate reductase (EC 1.17.1.2)	[TP0445-TP0547 (0.53976095)]
COG0693	COG0761	BT3922	BT3922	Putative ThiJ family intracellular	BT2061	ispH	4-hydroxy-3-methylbut-2-enyl diphosphate reductase (EC 1.17.1.2)	[TP0445-TP0547 (0.53976095)]
COG0693	COG0761	BT2371	BT2371	Putative protease/amidase	BT2061	ispH	4-hydroxy-3-methylbut-2-enyl diphosphate reductase (EC 1.17.1.2)	[TP0445-TP0547 (0.53976095)]
COG0223	COG0664	BT3945	fmt	Methionyl-tRNA formyltransferase (EC 2.1.2.9)	BT1389	BT1389	Hypothetical protein {UniProtKB/TrEMBL:Q8A7Y5}	[TP0756-TP0995 (0.69102824)]
COG0223	COG0664	BT3945	fmt	Methionyl-tRNA formyltransferase (EC 2.1.2.9)	BT4338	BT4338	Putative regulator protein	[TP0756-TP0995 (0.69102824)]
COG0223	COG0664	BT3945	fmt	Methionyl-tRNA formyltransferase (EC 2.1.2.9)	BT1413	BT1413	Putative transcription regulator	[TP0756-TP0995 (0.69102824)]
COG0223	COG0664	BT3945	fmt	Methionyl-tRNA formyltransferase (EC 2.1.2.9)	BT2102	BT2102	Putative cAMP-binding domain, regulatory protein	[TP0756-TP0995 (0.69102824)]
COG0223	COG0664	BT3945	fmt	Methionyl-tRNA formyltransferase (EC 2.1.2.9)	BT2187	BT2187	Putative cAMP-binding domain-containing	[TP0756-TP0995 (0.69102824)]
COG0223	COG0664	BT3945	fmt	Methionyl-tRNA formyltransferase (EC 2.1.2.9)	BT1545	BT1545	Hypothetical protein {UniProtKB/TrEMBL:Q8A7H9}	[TP0756-TP0995 (0.69102824)]
COG0223	COG0664	BT3945	fmt	Methionyl-tRNA formyltransferase (EC 2.1.2.9)	BT0688	BT0688	CAMP-binding domain (Catabolite gene activator)	[TP0756-TP0995 (0.69102824)]
COG0223	COG0664	BT3945	fmt	Methionyl-tRNA formyltransferase (EC 2.1.2.9)	BT1234	BT1234	Hypothetical protein {UniProtKB/TrEMBL:Q8A8D3}	[TP0756-TP0995 (0.69102824)]
COG0697	COG0716	BT2953	BT2953	L-rhamnose-proton symporter	BT0313	BT0313	Flavodoxin {UniProtKB/TrEMBL:Q8AAZ9}	[TP0986-TP0925 (0.8288174)]
COG0697	COG0716	BT4717	BT4717	Integral membrane protein, putative permease	BT0517	BT0517	Flavodoxin {UniProtKB/TrEMBL:Q8AAE8}	[TP0986-TP0925 (0.8288174)]
COG0697	COG0716	BT2248	BT2248	Putative integral membrane protein	BT0517	BT0517	Flavodoxin {UniProtKB/TrEMBL:Q8AAE8}	[TP0986-TP0925 (0.8288174)]
COG0697	COG0716	BT3290	BT3290	Hypothetical protein {UniProtKB/TrEMBL:Q8A2L5}	BT0313	BT0313	Flavodoxin {UniProtKB/TrEMBL:Q8AAZ9}	[TP0986-TP0925 (0.8288174)]
COG0697	COG0716	BT4051	BT4051	Hypothetical protein {UniProtKB/TrEMBL:Q8A0H0}	BT1113	BT1113	Flavodoxin {UniProtKB/TrEMBL:Q8A8Q4}	[TP0986-TP0925 (0.8288174)]
COG0697	COG0716	BT1397	BT1397	Putative membrane protein	BT0313	BT0313	Flavodoxin {UniProtKB/TrEMBL:Q8AAZ9}	[TP0986-TP0925 (0.8288174)]
COG0697	COG0716	BT4051	BT4051	Hypothetical protein {UniProtKB/TrEMBL:Q8A0H0}	BT0517	BT0517	Flavodoxin {UniProtKB/TrEMBL:Q8AAE8}	[TP0986-TP0925 (0.8288174)]
COG0697	COG0716	BT2248	BT2248	Putative integral membrane protein	BT0313	BT0313	Flavodoxin {UniProtKB/TrEMBL:Q8AAZ9}	[TP0986-TP0925 (0.8288174)]
COG0697	COG0716	BT2567	BT2567	Putative permease {UniProtKB/TrEMBL:Q8A4N2}	BT1113	BT1113	Flavodoxin {UniProtKB/TrEMBL:Q8A8Q4}	[TP0986-TP0925 (0.8288174)]
COG0697	COG0716	BT3765	BT3765	L-rhamnose/H+ symporter	BT0517	BT0517	Flavodoxin {UniProtKB/TrEMBL:Q8AAE8}	[TP0986-TP0925 (0.8288174)]
COG0697	COG0716	BT3290	BT3290	Hypothetical protein {UniProtKB/TrEMBL:Q8A2L5}	BT1113	BT1113	Flavodoxin {UniProtKB/TrEMBL:Q8A8Q4}	[TP0986-TP0925 (0.8288174)]
COG0697	COG0716	BT2567	BT2567	Putative permease {UniProtKB/TrEMBL:Q8A4N2}	BT0517	BT0517	Flavodoxin {UniProtKB/TrEMBL:Q8AAE8}	[TP0986-TP0925 (0.8288174)]
COG0697	COG0716	BT1397	BT1397	Putative membrane protein	BT1113	BT1113	Flavodoxin {UniProtKB/TrEMBL:Q8A8Q4}	[TP0986-TP0925 (0.8288174)]
COG0697	COG0716	BT2953	BT2953	L-rhamnose-proton symporter	BT0517	BT0517	Flavodoxin {UniProtKB/TrEMBL:Q8AAE8}	[TP0986-TP0925 (0.8288174)]
COG0697	COG0716	BT3765	BT3765	L-rhamnose/H+ symporter	BT0313	BT0313	Flavodoxin {UniProtKB/TrEMBL:Q8AAZ9}	[TP0986-TP0925 (0.8288174)]
COG0697	COG0716	BT3123	BT3123	Hypothetical protein {UniProtKB/TrEMBL:Q8A332}	BT1113	BT1113	Flavodoxin {UniProtKB/TrEMBL:Q8A8Q4}	[TP0986-TP0925 (0.8288174)]
COG0697	COG0716	BT4717	BT4717	Integral membrane protein, putative permease	BT1113	BT1113	Flavodoxin {UniProtKB/TrEMBL:Q8A8Q4}	[TP0986-TP0925 (0.8288174)]
COG0697	COG0716	BT1397	BT1397	Putative membrane protein	BT0517	BT0517	Flavodoxin {UniProtKB/TrEMBL:Q8AAE8}	[TP0986-TP0925 (0.8288174)]
COG0697	COG0716	BT2567	BT2567	Putative permease {UniProtKB/TrEMBL:Q8A4N2}	BT0313	BT0313	Flavodoxin {UniProtKB/TrEMBL:Q8AAZ9}	[TP0986-TP0925 (0.8288174)]
COG0697	COG0716	BT3290	BT3290	Hypothetical protein {UniProtKB/TrEMBL:Q8A2L5}	BT0517	BT0517	Flavodoxin {UniProtKB/TrEMBL:Q8AAE8}	[TP0986-TP0925 (0.8288174)]
COG0697	COG0716	BT4051	BT4051	Hypothetical protein {UniProtKB/TrEMBL:Q8A0H0}	BT0313	BT0313	Flavodoxin {UniProtKB/TrEMBL:Q8AAZ9}	[TP0986-TP0925 (0.8288174)]
COG0697	COG0716	BT4238	BT4238	Putative permease {UniProtKB/TrEMBL:Q89ZY3}	BT1113	BT1113	Flavodoxin {UniProtKB/TrEMBL:Q8A8Q4}	[TP0986-TP0925 (0.8288174)]
COG0697	COG0716	BT3123	BT3123	Hypothetical protein {UniProtKB/TrEMBL:Q8A332}	BT0517	BT0517	Flavodoxin {UniProtKB/TrEMBL:Q8AAE8}	[TP0986-TP0925 (0.8288174)]
COG0697	COG0716	BT2248	BT2248	Putative integral membrane protein	BT1113	BT1113	Flavodoxin {UniProtKB/TrEMBL:Q8A8Q4}	[TP0986-TP0925 (0.8288174)]
COG0697	COG0716	BT3123	BT3123	Hypothetical protein {UniProtKB/TrEMBL:Q8A332}	BT0313	BT0313	Flavodoxin {UniProtKB/TrEMBL:Q8AAZ9}	[TP0986-TP0925 (0.8288174)]
COG0697	COG0716	BT2953	BT2953	L-rhamnose-proton symporter	BT1113	BT1113	Flavodoxin {UniProtKB/TrEMBL:Q8A8Q4}	[TP0986-TP0925 (0.8288174)]
COG0697	COG0716	BT4238	BT4238	Putative permease {UniProtKB/TrEMBL:Q89ZY3}	BT0517	BT0517	Flavodoxin {UniProtKB/TrEMBL:Q8AAE8}	[TP0986-TP0925 (0.8288174)]
COG0697	COG0716	BT3765	BT3765	L-rhamnose/H+ symporter	BT1113	BT1113	Flavodoxin {UniProtKB/TrEMBL:Q8A8Q4}	[TP0986-TP0925 (0.8288174)]
COG0697	COG0716	BT4238	BT4238	Putative permease {UniProtKB/TrEMBL:Q89ZY3}	BT0313	BT0313	Flavodoxin {UniProtKB/TrEMBL:Q8AAZ9}	[TP0986-TP0925 (0.8288174)]
COG0697	COG0716	BT4717	BT4717	Integral membrane protein, putative permease	BT0313	BT0313	Flavodoxin {UniProtKB/TrEMBL:Q8AAZ9}	[TP0986-TP0925 (0.8288174)]
COG0465	COG4591	BT4007	BT4007	AAA-metalloprotease FtsH, with ATPase domain	BT1475	BT1475	ABC transporter, permease protein	[TP0765-TP0582 (0.6598422)]
COG0465	COG4591	BT4007	BT4007	AAA-metalloprotease FtsH, with ATPase domain	BT2838	BT2838	Hypothetical protein {UniProtKB/TrEMBL:Q8A3W6}	[TP0765-TP0582 (0.6598422)]
COG0773	COG0817	BT3447	BT3447	UDP-N-acetylmuramate--alanine ligase	BT1664	BT1664	Crossover junction endodeoxyribonuclease ruvC	[TP0341-TP0517 (0.7285616)]
COG0272	COG0773	BT0894	BT0894	DNA ligase {UniProtKB/TrEMBL:Q8A9C1}	BT3447	BT3447	UDP-N-acetylmuramate--alanine ligase	[TP0634-TP0341 (0.8201813)]
COG0353	COG0514	BT1081	recR	Recombination protein recR	BT3844	BT3844	ATP-dependent DNA helicase recQ	[TP1004-TP0103 (0.6917512)]
COG0353	COG0514	BT1081	recR	Recombination protein recR	BT1848	BT1848	ATP-dependent DNA helicase recQ	[TP1004-TP0103 (0.6917512)]
COG0353	COG0514	BT1081	recR	Recombination protein recR	BT3938	BT3938	ATP-dependent DNA helicase recQ	[TP1004-TP0103 (0.6917512)]
COG0036	COG0249	BT3946	BT3946	Ribulose-phosphate 3-epimerase	BT2697	BT2697	DNA mismatch repair protein mutS	[TP0945-TP0328 (0.6742458)]
COG0036	COG0249	BT3946	BT3946	Ribulose-phosphate 3-epimerase	BT3121	mutS	DNA mismatch repair protein mutS	[TP0945-TP0328 (0.6742458)]
COG0280	COG2204	BT3692	BT3692	Phosphate acetyltransferase	BT1529	BT1529	Two-component system response regulator	[TP0094-TP0519 (0.5559654)]
COG0280	COG2204	BT3692	BT3692	Phosphate acetyltransferase	BT0856	BT0856	Two-component system response regulator	[TP0094-TP0519 (0.5559654)]
COG0280	COG2204	BT2551	BT2551	Phosphate butyryltransferase	BT2618	BT2618	Two-component system response regulator	[TP0094-TP0519 (0.5559654)]
COG0280	COG2204	BT3692	BT3692	Phosphate acetyltransferase	BT1469	BT1469	Two-component system response regulator	[TP0094-TP0519 (0.5559654)]
COG0280	COG2204	BT3692	BT3692	Phosphate acetyltransferase	BT2618	BT2618	Two-component system response regulator	[TP0094-TP0519 (0.5559654)]
COG0280	COG2204	BT3692	BT3692	Phosphate acetyltransferase	BT0015	BT0015	RteB, two-component system response regulator	[TP0094-TP0519 (0.5559654)]
COG0280	COG2204	BT2551	BT2551	Phosphate butyryltransferase	BT1469	BT1469	Two-component system response regulator	[TP0094-TP0519 (0.5559654)]
COG0280	COG2204	BT3692	BT3692	Phosphate acetyltransferase	BT4375	BT4375	Transcriptional regulator	[TP0094-TP0519 (0.5559654)]
COG0280	COG2204	BT2551	BT2551	Phosphate butyryltransferase	BT0015	BT0015	RteB, two-component system response regulator	[TP0094-TP0519 (0.5559654)]
COG0280	COG2204	BT2551	BT2551	Phosphate butyryltransferase	BT0690	BT0690	Two-component system response regulator	[TP0094-TP0519 (0.5559654)]
COG0280	COG2204	BT2551	BT2551	Phosphate butyryltransferase	BT3801	BT3801	RteB, two-component system response regulator	[TP0094-TP0519 (0.5559654)]
COG0280	COG2204	BT3692	BT3692	Phosphate acetyltransferase	BT3801	BT3801	RteB, two-component system response regulator	[TP0094-TP0519 (0.5559654)]
COG0280	COG2204	BT2551	BT2551	Phosphate butyryltransferase	BT0856	BT0856	Two-component system response regulator	[TP0094-TP0519 (0.5559654)]
COG0280	COG2204	BT2551	BT2551	Phosphate butyryltransferase	BT2433	BT2433	Two-component system response regulator	[TP0094-TP0519 (0.5559654)]
COG0280	COG2204	BT3692	BT3692	Phosphate acetyltransferase	BT2433	BT2433	Two-component system response regulator	[TP0094-TP0519 (0.5559654)]
COG0280	COG2204	BT2551	BT2551	Phosphate butyryltransferase	BT1529	BT1529	Two-component system response regulator	[TP0094-TP0519 (0.5559654)]
COG0280	COG2204	BT2551	BT2551	Phosphate butyryltransferase	BT4375	BT4375	Transcriptional regulator	[TP0094-TP0519 (0.5559654)]
COG0280	COG2204	BT3692	BT3692	Phosphate acetyltransferase	BT0690	BT0690	Two-component system response regulator	[TP0094-TP0519 (0.5559654)]
COG0124	COG0465	BT1840	hisS	Histidyl-tRNA synthetase (EC 6.1.1.21) (Histidine--tRNA ligase) (HisRS)	BT4007	BT4007	AAA-metalloprotease FtsH, with ATPase domain	[TP0641-TP0330 (0.76316583)]
COG0493	COG1488	BT0552	BT0552	Glutamate synthase, small subunit	BT1913	BT1913	Nicotinate phosphoribosyltransferase	[TP0735-TP0628 (0.6598422)]
COG0493	COG1488	BT4310	BT4310	NADPH-dependent glutamate synthase small chain	BT1913	BT1913	Nicotinate phosphoribosyltransferase	[TP0735-TP0628 (0.6598422)]
COG0173	COG0493	BT0872	aspS	Aspartyl-tRNA synthetase (EC 6.1.1.12) (Aspartate--tRNA ligase) (AspRS)	BT4310	BT4310	NADPH-dependent glutamate synthase small chain	[TP0985-TP0735 (0.50901)]
COG0173	COG0493	BT0872	aspS	Aspartyl-tRNA synthetase (EC 6.1.1.12) (Aspartate--tRNA ligase) (AspRS)	BT0552	BT0552	Glutamate synthase, small subunit	[TP0985-TP0735 (0.50901)]
COG0845	COG1394	BT2119	BT2119	Transmembrane protein, possibly involved in	BT1297	BT1297	V-type ATP synthase subunit D	[TP0965-TP0527 (0.522211)]
COG0845	COG1394	BT4693	BT4693	Cation efflux system protein	BT1297	BT1297	V-type ATP synthase subunit D	[TP0965-TP0527 (0.522211)]
COG0845	COG1394	BT4289	BT4289	Putative hemolysin secretion protein	BT1297	BT1297	V-type ATP synthase subunit D	[TP0965-TP0527 (0.522211)]
COG0845	COG1394	BT2940	BT2940	Multidrug resistance protein	BT1297	BT1297	V-type ATP synthase subunit D	[TP0965-TP0527 (0.522211)]
COG0845	COG1394	BT1269	BT1269	Component of multidrug efflux system	BT1297	BT1297	V-type ATP synthase subunit D	[TP0965-TP0527 (0.522211)]
COG0845	COG1394	BT1693	BT1693	Periplasmic linker protein, putative multidrug	BT1297	BT1297	V-type ATP synthase subunit D	[TP0965-TP0527 (0.522211)]
COG0845	COG1394	BT2687	BT2687	Cation efflux system protein	BT1297	BT1297	V-type ATP synthase subunit D	[TP0965-TP0527 (0.522211)]
COG0845	COG1394	BT0885	BT0885	Putative cation efflux pump	BT1297	BT1297	V-type ATP synthase subunit D	[TP0965-TP0527 (0.522211)]
COG0845	COG1394	BT0858	BT0858	Hypothetical protein {UniProtKB/TrEMBL:Q8A9F7}	BT1297	BT1297	V-type ATP synthase subunit D	[TP0965-TP0527 (0.522211)]
COG0845	COG1394	BT0669	BT0669	Putative cation efflux system protein	BT1297	BT1297	V-type ATP synthase subunit D	[TP0965-TP0527 (0.522211)]
COG0845	COG1394	BT0298	BT0298	Cation efflux system protein	BT1297	BT1297	V-type ATP synthase subunit D	[TP0965-TP0527 (0.522211)]
COG0845	COG1394	BT2497	BT2497	Membrane fusion efflux protein	BT1297	BT1297	V-type ATP synthase subunit D	[TP0965-TP0527 (0.522211)]
COG0845	COG1394	BT3904	BT3904	Hypothetical protein {UniProtKB/TrEMBL:Q8A0W7}	BT1297	BT1297	V-type ATP synthase subunit D	[TP0965-TP0527 (0.522211)]
COG0845	COG1394	BT3968	BT3968	Cation efflux system protein	BT1297	BT1297	V-type ATP synthase subunit D	[TP0965-TP0527 (0.522211)]
COG0845	COG1394	BT2038	BT2038	Cation efflux system protein	BT1297	BT1297	V-type ATP synthase subunit D	[TP0965-TP0527 (0.522211)]
COG0845	COG1394	BT1467	BT1467	ABC transporter permease	BT1297	BT1297	V-type ATP synthase subunit D	[TP0965-TP0527 (0.522211)]
COG0845	COG1394	BT2251	BT2251	Putative membrane fusion protein	BT1297	BT1297	V-type ATP synthase subunit D	[TP0965-TP0527 (0.522211)]
COG0845	COG1394	BT3339	BT3339	AcrA/AcrE family multidrug resistance protein	BT1297	BT1297	V-type ATP synthase subunit D	[TP0965-TP0527 (0.522211)]
COG0845	COG1394	BT1536	BT1536	ABC transporter permease	BT1297	BT1297	V-type ATP synthase subunit D	[TP0965-TP0527 (0.522211)]
COG0845	COG1394	BT0561	BT0561	Hypothetical protein {UniProtKB/TrEMBL:Q8AAA4}	BT1297	BT1297	V-type ATP synthase subunit D	[TP0965-TP0527 (0.522211)]
COG0845	COG1394	BT1967	BT1967	Multidrug efflux protein	BT1297	BT1297	V-type ATP synthase subunit D	[TP0965-TP0527 (0.522211)]
COG0845	COG1394	BT0955	BT0955	Hypothetical protein {UniProtKB/TrEMBL:Q8A962}	BT1297	BT1297	V-type ATP synthase subunit D	[TP0965-TP0527 (0.522211)]
COG0845	COG1394	BT1213	BT1213	Periplasmic component of efflux system	BT1297	BT1297	V-type ATP synthase subunit D	[TP0965-TP0527 (0.522211)]
COG0845	COG1394	BT0679	BT0679	Cation efflux system protein czcB	BT1297	BT1297	V-type ATP synthase subunit D	[TP0965-TP0527 (0.522211)]
COG0845	COG1394	BT0304	BT0304	Acriflavine resistance protein A	BT1297	BT1297	V-type ATP synthase subunit D	[TP0965-TP0527 (0.522211)]
COG0275	COG0820	BT3455	mraW	S-adenosyl-methyltransferase mraW (EC 2.1.1.-)	BT4372	BT4372	Hypothetical protein {UniProtKB/TrEMBL:Q89ZK5}	[TP0384-TP0068 (0.79878455)]
COG0242	COG0360	BT0420	def	Peptide deformylase (EC 3.5.1.88) (PDF) (Polypeptide deformylase)	BT2163	rpsF	30S ribosomal protein S6	[TP0757-TP0063 (0.54983324)]
COG0267	COG0357	BT0915	BT0915	50S ribosomal protein L33	BT1145	gidB	Methyltransferase gidB (EC 2.1.-.-) (Glucose-inhibited division protein B)	[TP0234-TP0946 (0.6249908)]
COG0234	COG0772	BT1830	BT1830	10 kDa chaperonin {UniProtKB/TrEMBL:Q8A6P7}	BT3449	BT3449	Rod shape-determining protein rodA	[TP1013-TP0387 (0.81326103)]
COG0234	COG0772	BT1830	BT1830	10 kDa chaperonin {UniProtKB/TrEMBL:Q8A6P7}	BT3817	BT3817	Rod shape-determining protein rodA	[TP1013-TP0387 (0.81326103)]
COG0445	COG0457	BT3268	gidA	tRNA uridine 5-carboxymethylaminomethyl modification enzyme gidA (Glucose-inhibited division protein A)	BT1690	BT1690	TPR-domain containing protein	[TP0044-TP0954 (0.8549597)]
COG0445	COG0457	BT3268	gidA	tRNA uridine 5-carboxymethylaminomethyl modification enzyme gidA (Glucose-inhibited division protein A)	BT0421	BT0421	Tetratricopeptide repeat (TPR) family protein	[TP0044-TP0954 (0.8549597)]
COG0445	COG0457	BT3268	gidA	tRNA uridine 5-carboxymethylaminomethyl modification enzyme gidA (Glucose-inhibited division protein A)	BT1851	BT1851	TPR-repeat-containing protein	[TP0044-TP0954 (0.8549597)]
COG0445	COG0457	BT3268	gidA	tRNA uridine 5-carboxymethylaminomethyl modification enzyme gidA (Glucose-inhibited division protein A)	BT2243	BT2243	Hypothetical protein {UniProtKB/TrEMBL:Q8A5J6}	[TP0044-TP0954 (0.8549597)]
COG0445	COG0457	BT3268	gidA	tRNA uridine 5-carboxymethylaminomethyl modification enzyme gidA (Glucose-inhibited division protein A)	BT3937	BT3937	TPR-domain containing protein	[TP0044-TP0954 (0.8549597)]
COG0445	COG0457	BT3268	gidA	tRNA uridine 5-carboxymethylaminomethyl modification enzyme gidA (Glucose-inhibited division protein A)	BT1359	BT1359	Tetratricopeptide repeat family protein	[TP0044-TP0954 (0.8549597)]
COG0445	COG0457	BT3268	gidA	tRNA uridine 5-carboxymethylaminomethyl modification enzyme gidA (Glucose-inhibited division protein A)	BT2816	BT2816	TPR-domain containing protein	[TP0044-TP0954 (0.8549597)]
COG0305	COG1595	BT1516	BT1516	Replicative DNA helicase	BT3396	BT3396	RNA polymerase ECF-type sigma factor	[TP0058-TP0092 (0.74082893)]
COG0305	COG1595	BT0625	BT0625	DNA helicase {UniProtKB/TrEMBL:Q8AA40}	BT2383	BT2383	RNA polymerase ECF-type sigma factor	[TP0058-TP0092 (0.74082893)]
COG0305	COG1595	BT0625	BT0625	DNA helicase {UniProtKB/TrEMBL:Q8AA40}	BT1053	BT1053	RNA polymerase ECF-type sigma factor	[TP0058-TP0092 (0.74082893)]
COG0305	COG1595	BT0625	BT0625	DNA helicase {UniProtKB/TrEMBL:Q8AA40}	BT0248	BT0248	RNA polymerase ECF-type sigma factor	[TP0058-TP0092 (0.74082893)]
COG0305	COG1595	BT1516	BT1516	Replicative DNA helicase	BT0326	BT0326	Putative RNA polymerase ECF-type sigma factor	[TP0058-TP0092 (0.74082893)]
COG0305	COG1595	BT0625	BT0625	DNA helicase {UniProtKB/TrEMBL:Q8AA40}	BT1617	BT1617	RNA polymerase ECF-type sigma factor	[TP0058-TP0092 (0.74082893)]
COG0305	COG1595	BT0625	BT0625	DNA helicase {UniProtKB/TrEMBL:Q8AA40}	BT3277	BT3277	RNA polymerase ECF-type sigma factor	[TP0058-TP0092 (0.74082893)]
COG0305	COG1595	BT1516	BT1516	Replicative DNA helicase	BT3010	BT3010	RNA polymerase ECF-type sigma factor	[TP0058-TP0092 (0.74082893)]
COG0305	COG1595	BT1516	BT1516	Replicative DNA helicase	BT1617	BT1617	RNA polymerase ECF-type sigma factor	[TP0058-TP0092 (0.74082893)]
COG0305	COG1595	BT1516	BT1516	Replicative DNA helicase	BT2044	BT2044	RNA polymerase ECF-type sigma factor	[TP0058-TP0092 (0.74082893)]
COG0305	COG1595	BT1516	BT1516	Replicative DNA helicase	BT2383	BT2383	RNA polymerase ECF-type sigma factor	[TP0058-TP0092 (0.74082893)]
COG0305	COG1595	BT1516	BT1516	Replicative DNA helicase	BT0966	BT0966	RNA polymerase ECF-type sigma factor	[TP0058-TP0092 (0.74082893)]
COG0305	COG1595	BT1516	BT1516	Replicative DNA helicase	BT0248	BT0248	RNA polymerase ECF-type sigma factor	[TP0058-TP0092 (0.74082893)]
COG0305	COG1595	BT1516	BT1516	Replicative DNA helicase	BT0188	BT0188	RNA polymerase ECF-type sigma factor	[TP0058-TP0092 (0.74082893)]
COG0305	COG1595	BT1516	BT1516	Replicative DNA helicase	BT2569	BT2569	RNA polymerase ECF-type sigma factor	[TP0058-TP0092 (0.74082893)]
COG0305	COG1595	BT1516	BT1516	Replicative DNA helicase	BT3269	BT3269	RNA polymerase ECF-type sigma factor	[TP0058-TP0092 (0.74082893)]
COG0305	COG1595	BT0625	BT0625	DNA helicase {UniProtKB/TrEMBL:Q8AA40}	BT4647	BT4647	RNA polymerase ECF-type sigma factor	[TP0058-TP0092 (0.74082893)]
COG0305	COG1595	BT1516	BT1516	Replicative DNA helicase	BT4355	BT4355	RNA polymerase ECF-type sigma factor	[TP0058-TP0092 (0.74082893)]
COG0305	COG1595	BT0625	BT0625	DNA helicase {UniProtKB/TrEMBL:Q8AA40}	BT1559	BT1559	RNA polymerase ECF-type sigma factor	[TP0058-TP0092 (0.74082893)]
COG0305	COG1595	BT0625	BT0625	DNA helicase {UniProtKB/TrEMBL:Q8AA40}	BT2569	BT2569	RNA polymerase ECF-type sigma factor	[TP0058-TP0092 (0.74082893)]
COG0305	COG1595	BT1516	BT1516	Replicative DNA helicase	BT3190	BT3190	Putative RNA polymerase ECF-type sigma factor	[TP0058-TP0092 (0.74082893)]
COG0305	COG1595	BT0625	BT0625	DNA helicase {UniProtKB/TrEMBL:Q8AA40}	BT3457	BT3457	RNA polymerase ECF-type sigma factor	[TP0058-TP0092 (0.74082893)]
COG0305	COG1595	BT1516	BT1516	Replicative DNA helicase	BT1053	BT1053	RNA polymerase ECF-type sigma factor	[TP0058-TP0092 (0.74082893)]
COG0305	COG1595	BT1516	BT1516	Replicative DNA helicase	BT4571	BT4571	RNA polymerase ECF-type sigma factor	[TP0058-TP0092 (0.74082893)]
COG0305	COG1595	BT0625	BT0625	DNA helicase {UniProtKB/TrEMBL:Q8AA40}	BT3396	BT3396	RNA polymerase ECF-type sigma factor	[TP0058-TP0092 (0.74082893)]
COG0305	COG1595	BT1516	BT1516	Replicative DNA helicase	BT3457	BT3457	RNA polymerase ECF-type sigma factor	[TP0058-TP0092 (0.74082893)]
COG0305	COG1595	BT1516	BT1516	Replicative DNA helicase	BT4461	BT4461	RNA polymerase ECF-type sigma factor	[TP0058-TP0092 (0.74082893)]
COG0305	COG1595	BT1516	BT1516	Replicative DNA helicase	BT1278	BT1278	RNA polymerase sigma factor SigZ-like protein	[TP0058-TP0092 (0.74082893)]
COG0305	COG1595	BT1516	BT1516	Replicative DNA helicase	BT2492	BT2492	RNA polymerase ECF-type sigma factor	[TP0058-TP0092 (0.74082893)]
COG0305	COG1595	BT1516	BT1516	Replicative DNA helicase	BT4643	BT4643	RNA polymerase ECF-type sigma factor	[TP0058-TP0092 (0.74082893)]
COG0305	COG1595	BT0625	BT0625	DNA helicase {UniProtKB/TrEMBL:Q8AA40}	BT4643	BT4643	RNA polymerase ECF-type sigma factor	[TP0058-TP0092 (0.74082893)]
COG0305	COG1595	BT0625	BT0625	DNA helicase {UniProtKB/TrEMBL:Q8AA40}	BT2492	BT2492	RNA polymerase ECF-type sigma factor	[TP0058-TP0092 (0.74082893)]
COG0305	COG1595	BT1516	BT1516	Replicative DNA helicase	BT3277	BT3277	RNA polymerase ECF-type sigma factor	[TP0058-TP0092 (0.74082893)]
COG0305	COG1595	BT1516	BT1516	Replicative DNA helicase	BT1817	BT1817	RNA polymerase ECF-type sigma factor	[TP0058-TP0092 (0.74082893)]
COG0305	COG1595	BT1516	BT1516	Replicative DNA helicase	BT4720	BT4720	Putative RNA polymerase ECF-type sigma factor	[TP0058-TP0092 (0.74082893)]
COG0305	COG1595	BT0625	BT0625	DNA helicase {UniProtKB/TrEMBL:Q8AA40}	BT1197	BT1197	RNA polymerase ECF-type sigma factor	[TP0058-TP0092 (0.74082893)]
COG0305	COG1595	BT0625	BT0625	DNA helicase {UniProtKB/TrEMBL:Q8AA40}	BT0188	BT0188	RNA polymerase ECF-type sigma factor	[TP0058-TP0092 (0.74082893)]
COG0305	COG1595	BT0625	BT0625	DNA helicase {UniProtKB/TrEMBL:Q8AA40}	BT3010	BT3010	RNA polymerase ECF-type sigma factor	[TP0058-TP0092 (0.74082893)]
COG0305	COG1595	BT0625	BT0625	DNA helicase {UniProtKB/TrEMBL:Q8AA40}	BT4722	BT4722	RNA polymerase ECF-type sigma factor	[TP0058-TP0092 (0.74082893)]
COG0305	COG1595	BT0625	BT0625	DNA helicase {UniProtKB/TrEMBL:Q8AA40}	BT0966	BT0966	RNA polymerase ECF-type sigma factor	[TP0058-TP0092 (0.74082893)]
COG0305	COG1595	BT0625	BT0625	DNA helicase {UniProtKB/TrEMBL:Q8AA40}	BT2184	BT2184	RNA polymerase ECF-type sigma factor	[TP0058-TP0092 (0.74082893)]
COG0305	COG1595	BT0625	BT0625	DNA helicase {UniProtKB/TrEMBL:Q8AA40}	BT4461	BT4461	RNA polymerase ECF-type sigma factor	[TP0058-TP0092 (0.74082893)]
COG0305	COG1595	BT0625	BT0625	DNA helicase {UniProtKB/TrEMBL:Q8AA40}	BT4571	BT4571	RNA polymerase ECF-type sigma factor	[TP0058-TP0092 (0.74082893)]
COG0305	COG1595	BT1516	BT1516	Replicative DNA helicase	BT3993	BT3993	RNA polymerase ECF-type sigma factor	[TP0058-TP0092 (0.74082893)]
COG0305	COG1595	BT0625	BT0625	DNA helicase {UniProtKB/TrEMBL:Q8AA40}	BT4402	BT4402	RNA polymerase ECF-type sigma factor	[TP0058-TP0092 (0.74082893)]
COG0305	COG1595	BT0625	BT0625	DNA helicase {UniProtKB/TrEMBL:Q8AA40}	BT4720	BT4720	Putative RNA polymerase ECF-type sigma factor	[TP0058-TP0092 (0.74082893)]
COG0305	COG1595	BT0625	BT0625	DNA helicase {UniProtKB/TrEMBL:Q8AA40}	BT4347	BT4347	RNA polymerase ECF-type sigma factor	[TP0058-TP0092 (0.74082893)]
COG0305	COG1595	BT0625	BT0625	DNA helicase {UniProtKB/TrEMBL:Q8AA40}	BT1817	BT1817	RNA polymerase ECF-type sigma factor	[TP0058-TP0092 (0.74082893)]
COG0305	COG1595	BT1516	BT1516	Replicative DNA helicase	BT1197	BT1197	RNA polymerase ECF-type sigma factor	[TP0058-TP0092 (0.74082893)]
COG0305	COG1595	BT0625	BT0625	DNA helicase {UniProtKB/TrEMBL:Q8AA40}	BT3269	BT3269	RNA polymerase ECF-type sigma factor	[TP0058-TP0092 (0.74082893)]
COG0305	COG1595	BT0625	BT0625	DNA helicase {UniProtKB/TrEMBL:Q8AA40}	BT1278	BT1278	RNA polymerase sigma factor SigZ-like protein	[TP0058-TP0092 (0.74082893)]
COG0305	COG1595	BT1516	BT1516	Replicative DNA helicase	BT4347	BT4347	RNA polymerase ECF-type sigma factor	[TP0058-TP0092 (0.74082893)]
COG0305	COG1595	BT1516	BT1516	Replicative DNA helicase	BT1559	BT1559	RNA polymerase ECF-type sigma factor	[TP0058-TP0092 (0.74082893)]
COG0305	COG1595	BT1516	BT1516	Replicative DNA helicase	BT4647	BT4647	RNA polymerase ECF-type sigma factor	[TP0058-TP0092 (0.74082893)]
COG0305	COG1595	BT0625	BT0625	DNA helicase {UniProtKB/TrEMBL:Q8AA40}	BT4355	BT4355	RNA polymerase ECF-type sigma factor	[TP0058-TP0092 (0.74082893)]
COG0305	COG1595	BT0625	BT0625	DNA helicase {UniProtKB/TrEMBL:Q8AA40}	BT3190	BT3190	Putative RNA polymerase ECF-type sigma factor	[TP0058-TP0092 (0.74082893)]
COG0305	COG1595	BT0625	BT0625	DNA helicase {UniProtKB/TrEMBL:Q8AA40}	BT2044	BT2044	RNA polymerase ECF-type sigma factor	[TP0058-TP0092 (0.74082893)]
COG0305	COG1595	BT1516	BT1516	Replicative DNA helicase	BT2198	BT2198	RNA polymerase ECF-type sigma factor	[TP0058-TP0092 (0.74082893)]
COG0305	COG1595	BT0625	BT0625	DNA helicase {UniProtKB/TrEMBL:Q8AA40}	BT0139	BT0139	RNA polymerase ECF-type sigma factor	[TP0058-TP0092 (0.74082893)]
COG0305	COG1595	BT1516	BT1516	Replicative DNA helicase	BT1572	BT1572	RNA polymerase ECF-type sigma factor	[TP0058-TP0092 (0.74082893)]
COG0305	COG1595	BT1516	BT1516	Replicative DNA helicase	BT0139	BT0139	RNA polymerase ECF-type sigma factor	[TP0058-TP0092 (0.74082893)]
COG0305	COG1595	BT0625	BT0625	DNA helicase {UniProtKB/TrEMBL:Q8AA40}	BT2198	BT2198	RNA polymerase ECF-type sigma factor	[TP0058-TP0092 (0.74082893)]
COG0305	COG1595	BT1516	BT1516	Replicative DNA helicase	BT4402	BT4402	RNA polymerase ECF-type sigma factor	[TP0058-TP0092 (0.74082893)]
COG0305	COG1595	BT0625	BT0625	DNA helicase {UniProtKB/TrEMBL:Q8AA40}	BT3993	BT3993	RNA polymerase ECF-type sigma factor	[TP0058-TP0092 (0.74082893)]
COG0305	COG1595	BT0625	BT0625	DNA helicase {UniProtKB/TrEMBL:Q8AA40}	BT1572	BT1572	RNA polymerase ECF-type sigma factor	[TP0058-TP0092 (0.74082893)]
COG0305	COG1595	BT1516	BT1516	Replicative DNA helicase	BT2184	BT2184	RNA polymerase ECF-type sigma factor	[TP0058-TP0092 (0.74082893)]
COG0305	COG1595	BT1516	BT1516	Replicative DNA helicase	BT4722	BT4722	RNA polymerase ECF-type sigma factor	[TP0058-TP0092 (0.74082893)]
COG0305	COG1595	BT0625	BT0625	DNA helicase {UniProtKB/TrEMBL:Q8AA40}	BT0326	BT0326	Putative RNA polymerase ECF-type sigma factor	[TP0058-TP0092 (0.74082893)]
COG0465	COG0532	BT4007	BT4007	AAA-metalloprotease FtsH, with ATPase domain	BT3404	infB	Translation initiation factor IF-2	[TP0330-TP0891 (0.8751731)]
COG0234	COG0445	BT1830	BT1830	10 kDa chaperonin {UniProtKB/TrEMBL:Q8A6P7}	BT3268	gidA	tRNA uridine 5-carboxymethylaminomethyl modification enzyme gidA (Glucose-inhibited division protein A)	[TP1013-TP0044 (0.813164)]
COG0326	COG0353	BT0897	htpG	Chaperone protein htpG (Heat shock protein htpG) (High temperature protein G)	BT1081	recR	Recombination protein recR	[TP0984-TP1004 (0.5573069)]
COG0457	COG0860	BT1851	BT1851	TPR-repeat-containing protein	BT2141	BT2141	Putative N-acetylmuramoyl-L-alanine amidase amiA	[TP0820-TP0247 (0.74644035), TP0067-TP0247 (0.79531366)]
COG0457	COG0860	BT2243	BT2243	Hypothetical protein {UniProtKB/TrEMBL:Q8A5J6}	BT2141	BT2141	Putative N-acetylmuramoyl-L-alanine amidase amiA	[TP0820-TP0247 (0.74644035), TP0067-TP0247 (0.79531366)]
COG0457	COG0860	BT1359	BT1359	Tetratricopeptide repeat family protein	BT2141	BT2141	Putative N-acetylmuramoyl-L-alanine amidase amiA	[TP0820-TP0247 (0.74644035), TP0067-TP0247 (0.79531366)]
COG0457	COG0860	BT1690	BT1690	TPR-domain containing protein	BT2141	BT2141	Putative N-acetylmuramoyl-L-alanine amidase amiA	[TP0820-TP0247 (0.74644035), TP0067-TP0247 (0.79531366)]
COG0457	COG0860	BT0421	BT0421	Tetratricopeptide repeat (TPR) family protein	BT2141	BT2141	Putative N-acetylmuramoyl-L-alanine amidase amiA	[TP0820-TP0247 (0.74644035), TP0067-TP0247 (0.79531366)]
COG0457	COG0860	BT3937	BT3937	TPR-domain containing protein	BT2141	BT2141	Putative N-acetylmuramoyl-L-alanine amidase amiA	[TP0820-TP0247 (0.74644035), TP0067-TP0247 (0.79531366)]
COG0457	COG0860	BT2816	BT2816	TPR-domain containing protein	BT2141	BT2141	Putative N-acetylmuramoyl-L-alanine amidase amiA	[TP0820-TP0247 (0.74644035), TP0067-TP0247 (0.79531366)]
COG0530	COG2239	BT3019	BT3019	Putative Na+/Ca2+ exchanger protein, cation	BT4042	BT4042	Putative Mg2+ transporter MgtE	[TP1034-TP0917 (0.5728957)]
COG0216	COG0457	BT4210	prfA	Peptide chain release factor 1 (RF-1)	BT1851	BT1851	TPR-repeat-containing protein	[TP0051-TP0067 (0.7097377)]
COG0216	COG0457	BT4210	prfA	Peptide chain release factor 1 (RF-1)	BT1359	BT1359	Tetratricopeptide repeat family protein	[TP0051-TP0067 (0.7097377)]
COG0216	COG0457	BT4210	prfA	Peptide chain release factor 1 (RF-1)	BT0421	BT0421	Tetratricopeptide repeat (TPR) family protein	[TP0051-TP0067 (0.7097377)]
COG0216	COG0457	BT4210	prfA	Peptide chain release factor 1 (RF-1)	BT2243	BT2243	Hypothetical protein {UniProtKB/TrEMBL:Q8A5J6}	[TP0051-TP0067 (0.7097377)]
COG0216	COG0457	BT4210	prfA	Peptide chain release factor 1 (RF-1)	BT3937	BT3937	TPR-domain containing protein	[TP0051-TP0067 (0.7097377)]
COG0216	COG0457	BT4210	prfA	Peptide chain release factor 1 (RF-1)	BT1690	BT1690	TPR-domain containing protein	[TP0051-TP0067 (0.7097377)]
COG0216	COG0457	BT4210	prfA	Peptide chain release factor 1 (RF-1)	BT2816	BT2816	TPR-domain containing protein	[TP0051-TP0067 (0.7097377)]
COG0687	COG0693	BT1288	BT1288	Spermidine/putrescine ABC transporter	BT3922	BT3922	Putative ThiJ family intracellular	[TP0655-TP0445 (0.5706956)]
COG0687	COG0693	BT1288	BT1288	Spermidine/putrescine ABC transporter	BT2371	BT2371	Putative protease/amidase	[TP0655-TP0445 (0.5706956)]
COG0687	COG0693	BT1288	BT1288	Spermidine/putrescine ABC transporter	BT1382	BT1382	Hypothetical protein {UniProtKB/TrEMBL:Q8A7Z2}	[TP0655-TP0445 (0.5706956)]
COG1385	COG2204	BT4328	BT4328	Hypothetical protein {UniProtKB/TrEMBL:Q89ZP8}	BT0856	BT0856	Two-component system response regulator	[TP0032-TP0519 (0.67332727)]
COG1385	COG2204	BT4328	BT4328	Hypothetical protein {UniProtKB/TrEMBL:Q89ZP8}	BT4375	BT4375	Transcriptional regulator	[TP0032-TP0519 (0.67332727)]
COG1385	COG2204	BT4328	BT4328	Hypothetical protein {UniProtKB/TrEMBL:Q89ZP8}	BT1469	BT1469	Two-component system response regulator	[TP0032-TP0519 (0.67332727)]
COG1385	COG2204	BT4328	BT4328	Hypothetical protein {UniProtKB/TrEMBL:Q89ZP8}	BT2433	BT2433	Two-component system response regulator	[TP0032-TP0519 (0.67332727)]
COG1385	COG2204	BT4328	BT4328	Hypothetical protein {UniProtKB/TrEMBL:Q89ZP8}	BT1529	BT1529	Two-component system response regulator	[TP0032-TP0519 (0.67332727)]
COG1385	COG2204	BT4328	BT4328	Hypothetical protein {UniProtKB/TrEMBL:Q89ZP8}	BT0015	BT0015	RteB, two-component system response regulator	[TP0032-TP0519 (0.67332727)]
COG1385	COG2204	BT4328	BT4328	Hypothetical protein {UniProtKB/TrEMBL:Q89ZP8}	BT2618	BT2618	Two-component system response regulator	[TP0032-TP0519 (0.67332727)]
COG1385	COG2204	BT4328	BT4328	Hypothetical protein {UniProtKB/TrEMBL:Q89ZP8}	BT0690	BT0690	Two-component system response regulator	[TP0032-TP0519 (0.67332727)]
COG1385	COG2204	BT4328	BT4328	Hypothetical protein {UniProtKB/TrEMBL:Q89ZP8}	BT3801	BT3801	RteB, two-component system response regulator	[TP0032-TP0519 (0.67332727)]
COG0542	COG2204	BT0898	BT0898	ATP-dependent Clp protease	BT4375	BT4375	Transcriptional regulator	[TP0071-TP0519 (0.6908589)]
COG0542	COG2204	BT4597	clpB	Chaperone clpB {UniProtKB/Swiss-Prot:Q89YY3}	BT2618	BT2618	Two-component system response regulator	[TP0071-TP0519 (0.6908589)]
COG0542	COG2204	BT0898	BT0898	ATP-dependent Clp protease	BT2618	BT2618	Two-component system response regulator	[TP0071-TP0519 (0.6908589)]
COG0542	COG2204	BT0898	BT0898	ATP-dependent Clp protease	BT0856	BT0856	Two-component system response regulator	[TP0071-TP0519 (0.6908589)]
COG0542	COG2204	BT4597	clpB	Chaperone clpB {UniProtKB/Swiss-Prot:Q89YY3}	BT0690	BT0690	Two-component system response regulator	[TP0071-TP0519 (0.6908589)]
COG0542	COG2204	BT4597	clpB	Chaperone clpB {UniProtKB/Swiss-Prot:Q89YY3}	BT4375	BT4375	Transcriptional regulator	[TP0071-TP0519 (0.6908589)]
COG0542	COG2204	BT4597	clpB	Chaperone clpB {UniProtKB/Swiss-Prot:Q89YY3}	BT2433	BT2433	Two-component system response regulator	[TP0071-TP0519 (0.6908589)]
COG0542	COG2204	BT0898	BT0898	ATP-dependent Clp protease	BT1469	BT1469	Two-component system response regulator	[TP0071-TP0519 (0.6908589)]
COG0542	COG2204	BT4597	clpB	Chaperone clpB {UniProtKB/Swiss-Prot:Q89YY3}	BT0856	BT0856	Two-component system response regulator	[TP0071-TP0519 (0.6908589)]
COG0542	COG2204	BT0898	BT0898	ATP-dependent Clp protease	BT3801	BT3801	RteB, two-component system response regulator	[TP0071-TP0519 (0.6908589)]
COG0542	COG2204	BT0898	BT0898	ATP-dependent Clp protease	BT0690	BT0690	Two-component system response regulator	[TP0071-TP0519 (0.6908589)]
COG0542	COG2204	BT0898	BT0898	ATP-dependent Clp protease	BT1529	BT1529	Two-component system response regulator	[TP0071-TP0519 (0.6908589)]
COG0542	COG2204	BT0898	BT0898	ATP-dependent Clp protease	BT0015	BT0015	RteB, two-component system response regulator	[TP0071-TP0519 (0.6908589)]
COG0542	COG2204	BT4597	clpB	Chaperone clpB {UniProtKB/Swiss-Prot:Q89YY3}	BT3801	BT3801	RteB, two-component system response regulator	[TP0071-TP0519 (0.6908589)]
COG0542	COG2204	BT4597	clpB	Chaperone clpB {UniProtKB/Swiss-Prot:Q89YY3}	BT1469	BT1469	Two-component system response regulator	[TP0071-TP0519 (0.6908589)]
COG0542	COG2204	BT0898	BT0898	ATP-dependent Clp protease	BT2433	BT2433	Two-component system response regulator	[TP0071-TP0519 (0.6908589)]
COG0542	COG2204	BT4597	clpB	Chaperone clpB {UniProtKB/Swiss-Prot:Q89YY3}	BT0015	BT0015	RteB, two-component system response regulator	[TP0071-TP0519 (0.6908589)]
COG0542	COG2204	BT4597	clpB	Chaperone clpB {UniProtKB/Swiss-Prot:Q89YY3}	BT1529	BT1529	Two-component system response regulator	[TP0071-TP0519 (0.6908589)]
COG0290	COG0457	BT0423	infC	Translation initiation factor IF-3	BT2243	BT2243	Hypothetical protein {UniProtKB/TrEMBL:Q8A5J6}	[TP0850-TP0095 (0.6947713)]
COG0290	COG0457	BT0423	infC	Translation initiation factor IF-3	BT0421	BT0421	Tetratricopeptide repeat (TPR) family protein	[TP0850-TP0095 (0.6947713)]
COG0290	COG0457	BT0423	infC	Translation initiation factor IF-3	BT1359	BT1359	Tetratricopeptide repeat family protein	[TP0850-TP0095 (0.6947713)]
COG0290	COG0457	BT0423	infC	Translation initiation factor IF-3	BT3937	BT3937	TPR-domain containing protein	[TP0850-TP0095 (0.6947713)]
COG0290	COG0457	BT0423	infC	Translation initiation factor IF-3	BT2816	BT2816	TPR-domain containing protein	[TP0850-TP0095 (0.6947713)]
COG0290	COG0457	BT0423	infC	Translation initiation factor IF-3	BT1851	BT1851	TPR-repeat-containing protein	[TP0850-TP0095 (0.6947713)]
COG0290	COG0457	BT0423	infC	Translation initiation factor IF-3	BT1690	BT1690	TPR-domain containing protein	[TP0850-TP0095 (0.6947713)]
COG0782	COG0860	BT2565	BT2565	Transcription elongation factor greA	BT2141	BT2141	Putative N-acetylmuramoyl-L-alanine amidase amiA	[TP0019-TP0247 (0.7668169)]
COG0234	COG1619	BT1830	BT1830	10 kDa chaperonin {UniProtKB/TrEMBL:Q8A6P7}	BT2549	BT2549	Putative carboxypeptidase	[TP1013-TP0688 (0.6288964)]
COG0024	COG0530	BT2706	BT2706	Methionine aminopeptidase	BT3019	BT3019	Putative Na+/Ca2+ exchanger protein, cation	[TP0842-TP1034 (0.7696508)]
COG0024	COG0530	BT0638	BT0638	Putative methionine aminopeptidase A	BT3019	BT3019	Putative Na+/Ca2+ exchanger protein, cation	[TP0842-TP1034 (0.7696508)]
COG0103	COG1432	BT3876	BT3876	30S ribosomal protein S9	BT2650	BT2650	Hypothetical protein {UniProtKB/TrEMBL:Q8A4E9}	[TP1024-TP0894 (0.64955014)]
COG0530	COG0771	BT3019	BT3019	Putative Na+/Ca2+ exchanger protein, cation	BT3450	murD	UDP-N-acetylmuramoylalanine--D-glutamate ligase (EC 6.3.2.9) (UDP-N- acetylmuramoyl-L-alanyl-D-glutamate synthetase) (D-glutamic acid- adding enzyme)	[TP1034-TP0903 (0.71912634)]
COG0824	COG1480	BT3942	BT3942	Hypothetical protein {UniProtKB/TrEMBL:Q8A0S9}	BT2749	BT2749	Putative membrane-associated HD superfamily	[TP0156-TP0651 (0.6079956)]
COG0322	COG0353	BT3266	uvrC	UvrABC system protein C (Protein uvrC) (Excinuclease ABC subunit C)	BT1081	recR	Recombination protein recR	[TP0472-TP1004 (0.53674763)]
COG0771	COG1595	BT3450	murD	UDP-N-acetylmuramoylalanine--D-glutamate ligase (EC 6.3.2.9) (UDP-N- acetylmuramoyl-L-alanyl-D-glutamate synthetase) (D-glutamic acid- adding enzyme)	BT3277	BT3277	RNA polymerase ECF-type sigma factor	[TP0903-TP0092 (0.6651206)]
COG0771	COG1595	BT3450	murD	UDP-N-acetylmuramoylalanine--D-glutamate ligase (EC 6.3.2.9) (UDP-N- acetylmuramoyl-L-alanyl-D-glutamate synthetase) (D-glutamic acid- adding enzyme)	BT0139	BT0139	RNA polymerase ECF-type sigma factor	[TP0903-TP0092 (0.6651206)]
COG0771	COG1595	BT3450	murD	UDP-N-acetylmuramoylalanine--D-glutamate ligase (EC 6.3.2.9) (UDP-N- acetylmuramoyl-L-alanyl-D-glutamate synthetase) (D-glutamic acid- adding enzyme)	BT2492	BT2492	RNA polymerase ECF-type sigma factor	[TP0903-TP0092 (0.6651206)]
COG0771	COG1595	BT3450	murD	UDP-N-acetylmuramoylalanine--D-glutamate ligase (EC 6.3.2.9) (UDP-N- acetylmuramoyl-L-alanyl-D-glutamate synthetase) (D-glutamic acid- adding enzyme)	BT1572	BT1572	RNA polymerase ECF-type sigma factor	[TP0903-TP0092 (0.6651206)]
COG0771	COG1595	BT3450	murD	UDP-N-acetylmuramoylalanine--D-glutamate ligase (EC 6.3.2.9) (UDP-N- acetylmuramoyl-L-alanyl-D-glutamate synthetase) (D-glutamic acid- adding enzyme)	BT0966	BT0966	RNA polymerase ECF-type sigma factor	[TP0903-TP0092 (0.6651206)]
COG0771	COG1595	BT3450	murD	UDP-N-acetylmuramoylalanine--D-glutamate ligase (EC 6.3.2.9) (UDP-N- acetylmuramoyl-L-alanyl-D-glutamate synthetase) (D-glutamic acid- adding enzyme)	BT2184	BT2184	RNA polymerase ECF-type sigma factor	[TP0903-TP0092 (0.6651206)]
COG0771	COG1595	BT3450	murD	UDP-N-acetylmuramoylalanine--D-glutamate ligase (EC 6.3.2.9) (UDP-N- acetylmuramoyl-L-alanyl-D-glutamate synthetase) (D-glutamic acid- adding enzyme)	BT4647	BT4647	RNA polymerase ECF-type sigma factor	[TP0903-TP0092 (0.6651206)]
COG0771	COG1595	BT3450	murD	UDP-N-acetylmuramoylalanine--D-glutamate ligase (EC 6.3.2.9) (UDP-N- acetylmuramoyl-L-alanyl-D-glutamate synthetase) (D-glutamic acid- adding enzyme)	BT2198	BT2198	RNA polymerase ECF-type sigma factor	[TP0903-TP0092 (0.6651206)]
COG0771	COG1595	BT3450	murD	UDP-N-acetylmuramoylalanine--D-glutamate ligase (EC 6.3.2.9) (UDP-N- acetylmuramoyl-L-alanyl-D-glutamate synthetase) (D-glutamic acid- adding enzyme)	BT2383	BT2383	RNA polymerase ECF-type sigma factor	[TP0903-TP0092 (0.6651206)]
COG0771	COG1595	BT3450	murD	UDP-N-acetylmuramoylalanine--D-glutamate ligase (EC 6.3.2.9) (UDP-N- acetylmuramoyl-L-alanyl-D-glutamate synthetase) (D-glutamic acid- adding enzyme)	BT4571	BT4571	RNA polymerase ECF-type sigma factor	[TP0903-TP0092 (0.6651206)]
COG0771	COG1595	BT3450	murD	UDP-N-acetylmuramoylalanine--D-glutamate ligase (EC 6.3.2.9) (UDP-N- acetylmuramoyl-L-alanyl-D-glutamate synthetase) (D-glutamic acid- adding enzyme)	BT4355	BT4355	RNA polymerase ECF-type sigma factor	[TP0903-TP0092 (0.6651206)]
COG0771	COG1595	BT3450	murD	UDP-N-acetylmuramoylalanine--D-glutamate ligase (EC 6.3.2.9) (UDP-N- acetylmuramoyl-L-alanyl-D-glutamate synthetase) (D-glutamic acid- adding enzyme)	BT4720	BT4720	Putative RNA polymerase ECF-type sigma factor	[TP0903-TP0092 (0.6651206)]
COG0771	COG1595	BT3450	murD	UDP-N-acetylmuramoylalanine--D-glutamate ligase (EC 6.3.2.9) (UDP-N- acetylmuramoyl-L-alanyl-D-glutamate synthetase) (D-glutamic acid- adding enzyme)	BT1053	BT1053	RNA polymerase ECF-type sigma factor	[TP0903-TP0092 (0.6651206)]
COG0771	COG1595	BT3450	murD	UDP-N-acetylmuramoylalanine--D-glutamate ligase (EC 6.3.2.9) (UDP-N- acetylmuramoyl-L-alanyl-D-glutamate synthetase) (D-glutamic acid- adding enzyme)	BT4402	BT4402	RNA polymerase ECF-type sigma factor	[TP0903-TP0092 (0.6651206)]
COG0771	COG1595	BT3450	murD	UDP-N-acetylmuramoylalanine--D-glutamate ligase (EC 6.3.2.9) (UDP-N- acetylmuramoyl-L-alanyl-D-glutamate synthetase) (D-glutamic acid- adding enzyme)	BT4461	BT4461	RNA polymerase ECF-type sigma factor	[TP0903-TP0092 (0.6651206)]
COG0771	COG1595	BT3450	murD	UDP-N-acetylmuramoylalanine--D-glutamate ligase (EC 6.3.2.9) (UDP-N- acetylmuramoyl-L-alanyl-D-glutamate synthetase) (D-glutamic acid- adding enzyme)	BT2044	BT2044	RNA polymerase ECF-type sigma factor	[TP0903-TP0092 (0.6651206)]
COG0771	COG1595	BT3450	murD	UDP-N-acetylmuramoylalanine--D-glutamate ligase (EC 6.3.2.9) (UDP-N- acetylmuramoyl-L-alanyl-D-glutamate synthetase) (D-glutamic acid- adding enzyme)	BT4722	BT4722	RNA polymerase ECF-type sigma factor	[TP0903-TP0092 (0.6651206)]
COG0771	COG1595	BT3450	murD	UDP-N-acetylmuramoylalanine--D-glutamate ligase (EC 6.3.2.9) (UDP-N- acetylmuramoyl-L-alanyl-D-glutamate synthetase) (D-glutamic acid- adding enzyme)	BT1278	BT1278	RNA polymerase sigma factor SigZ-like protein	[TP0903-TP0092 (0.6651206)]
COG0771	COG1595	BT3450	murD	UDP-N-acetylmuramoylalanine--D-glutamate ligase (EC 6.3.2.9) (UDP-N- acetylmuramoyl-L-alanyl-D-glutamate synthetase) (D-glutamic acid- adding enzyme)	BT2569	BT2569	RNA polymerase ECF-type sigma factor	[TP0903-TP0092 (0.6651206)]
COG0771	COG1595	BT3450	murD	UDP-N-acetylmuramoylalanine--D-glutamate ligase (EC 6.3.2.9) (UDP-N- acetylmuramoyl-L-alanyl-D-glutamate synthetase) (D-glutamic acid- adding enzyme)	BT0326	BT0326	Putative RNA polymerase ECF-type sigma factor	[TP0903-TP0092 (0.6651206)]
COG0771	COG1595	BT3450	murD	UDP-N-acetylmuramoylalanine--D-glutamate ligase (EC 6.3.2.9) (UDP-N- acetylmuramoyl-L-alanyl-D-glutamate synthetase) (D-glutamic acid- adding enzyme)	BT0248	BT0248	RNA polymerase ECF-type sigma factor	[TP0903-TP0092 (0.6651206)]
COG0771	COG1595	BT3450	murD	UDP-N-acetylmuramoylalanine--D-glutamate ligase (EC 6.3.2.9) (UDP-N- acetylmuramoyl-L-alanyl-D-glutamate synthetase) (D-glutamic acid- adding enzyme)	BT3190	BT3190	Putative RNA polymerase ECF-type sigma factor	[TP0903-TP0092 (0.6651206)]
COG0771	COG1595	BT3450	murD	UDP-N-acetylmuramoylalanine--D-glutamate ligase (EC 6.3.2.9) (UDP-N- acetylmuramoyl-L-alanyl-D-glutamate synthetase) (D-glutamic acid- adding enzyme)	BT3396	BT3396	RNA polymerase ECF-type sigma factor	[TP0903-TP0092 (0.6651206)]
COG0771	COG1595	BT3450	murD	UDP-N-acetylmuramoylalanine--D-glutamate ligase (EC 6.3.2.9) (UDP-N- acetylmuramoyl-L-alanyl-D-glutamate synthetase) (D-glutamic acid- adding enzyme)	BT1559	BT1559	RNA polymerase ECF-type sigma factor	[TP0903-TP0092 (0.6651206)]
COG0771	COG1595	BT3450	murD	UDP-N-acetylmuramoylalanine--D-glutamate ligase (EC 6.3.2.9) (UDP-N- acetylmuramoyl-L-alanyl-D-glutamate synthetase) (D-glutamic acid- adding enzyme)	BT4347	BT4347	RNA polymerase ECF-type sigma factor	[TP0903-TP0092 (0.6651206)]
COG0771	COG1595	BT3450	murD	UDP-N-acetylmuramoylalanine--D-glutamate ligase (EC 6.3.2.9) (UDP-N- acetylmuramoyl-L-alanyl-D-glutamate synthetase) (D-glutamic acid- adding enzyme)	BT4643	BT4643	RNA polymerase ECF-type sigma factor	[TP0903-TP0092 (0.6651206)]
COG0771	COG1595	BT3450	murD	UDP-N-acetylmuramoylalanine--D-glutamate ligase (EC 6.3.2.9) (UDP-N- acetylmuramoyl-L-alanyl-D-glutamate synthetase) (D-glutamic acid- adding enzyme)	BT3010	BT3010	RNA polymerase ECF-type sigma factor	[TP0903-TP0092 (0.6651206)]
COG0771	COG1595	BT3450	murD	UDP-N-acetylmuramoylalanine--D-glutamate ligase (EC 6.3.2.9) (UDP-N- acetylmuramoyl-L-alanyl-D-glutamate synthetase) (D-glutamic acid- adding enzyme)	BT1617	BT1617	RNA polymerase ECF-type sigma factor	[TP0903-TP0092 (0.6651206)]
COG0771	COG1595	BT3450	murD	UDP-N-acetylmuramoylalanine--D-glutamate ligase (EC 6.3.2.9) (UDP-N- acetylmuramoyl-L-alanyl-D-glutamate synthetase) (D-glutamic acid- adding enzyme)	BT1197	BT1197	RNA polymerase ECF-type sigma factor	[TP0903-TP0092 (0.6651206)]
COG0771	COG1595	BT3450	murD	UDP-N-acetylmuramoylalanine--D-glutamate ligase (EC 6.3.2.9) (UDP-N- acetylmuramoyl-L-alanyl-D-glutamate synthetase) (D-glutamic acid- adding enzyme)	BT3457	BT3457	RNA polymerase ECF-type sigma factor	[TP0903-TP0092 (0.6651206)]
COG0771	COG1595	BT3450	murD	UDP-N-acetylmuramoylalanine--D-glutamate ligase (EC 6.3.2.9) (UDP-N- acetylmuramoyl-L-alanyl-D-glutamate synthetase) (D-glutamic acid- adding enzyme)	BT1817	BT1817	RNA polymerase ECF-type sigma factor	[TP0903-TP0092 (0.6651206)]
COG0771	COG1595	BT3450	murD	UDP-N-acetylmuramoylalanine--D-glutamate ligase (EC 6.3.2.9) (UDP-N- acetylmuramoyl-L-alanyl-D-glutamate synthetase) (D-glutamic acid- adding enzyme)	BT3993	BT3993	RNA polymerase ECF-type sigma factor	[TP0903-TP0092 (0.6651206)]
COG0771	COG1595	BT3450	murD	UDP-N-acetylmuramoylalanine--D-glutamate ligase (EC 6.3.2.9) (UDP-N- acetylmuramoyl-L-alanyl-D-glutamate synthetase) (D-glutamic acid- adding enzyme)	BT0188	BT0188	RNA polymerase ECF-type sigma factor	[TP0903-TP0092 (0.6651206)]
COG0771	COG1595	BT3450	murD	UDP-N-acetylmuramoylalanine--D-glutamate ligase (EC 6.3.2.9) (UDP-N- acetylmuramoyl-L-alanyl-D-glutamate synthetase) (D-glutamic acid- adding enzyme)	BT3269	BT3269	RNA polymerase ECF-type sigma factor	[TP0903-TP0092 (0.6651206)]
COG0188	COG0305	BT3579	BT3579	Topoisomerase IV subunit A	BT0625	BT0625	DNA helicase {UniProtKB/TrEMBL:Q8AA40}	[TP0005-TP0058 (0.73312306)]
COG0188	COG0305	BT0899	BT0899	DNA gyrase subunit A {UniProtKB/TrEMBL:Q8A9B6}	BT1516	BT1516	Replicative DNA helicase	[TP0005-TP0058 (0.73312306)]
COG0188	COG0305	BT0899	BT0899	DNA gyrase subunit A {UniProtKB/TrEMBL:Q8A9B6}	BT0625	BT0625	DNA helicase {UniProtKB/TrEMBL:Q8AA40}	[TP0005-TP0058 (0.73312306)]
COG0188	COG0305	BT3579	BT3579	Topoisomerase IV subunit A	BT1516	BT1516	Replicative DNA helicase	[TP0005-TP0058 (0.73312306)]
COG0233	COG1283	BT2249	frr	Ribosome recycling factor (Ribosome-releasing factor) (RRF)	BT2528	BT2528	Putative Na+-dependent phosphate transporter	[TP0604-TP0771 (0.7316062)]
COG1825	COG2812	BT4589	ctc	50S ribosomal protein L25 (General stress protein CTC)	BT3820	BT3820	Putative DNA polymerase III, delta subunit	[TP0372-TP1005 (0.6540257)]
COG1825	COG2812	BT4589	ctc	50S ribosomal protein L25 (General stress protein CTC)	BT1610	BT1610	DNA polymerase III subunit gamma/tau	[TP0372-TP1005 (0.6540257)]
COG0222	COG0530	BT2735	rplL	50S ribosomal protein L7/L12	BT3019	BT3019	Putative Na+/Ca2+ exchanger protein, cation	[TP0240-TP1034 (0.77472186)]
COG0024	COG1121	BT0638	BT0638	Putative methionine aminopeptidase A	BT3248	BT3248	Putative metal ABC transporter, ATP-binding	[TP0842-TP0164 (0.77940726)]
COG0024	COG1121	BT2706	BT2706	Methionine aminopeptidase	BT3248	BT3248	Putative metal ABC transporter, ATP-binding	[TP0842-TP0164 (0.77940726)]
COG0361	COG1214	BT2705	infA	Translation initiation factor IF-1	BT2007	BT2007	Hypothetical protein {UniProtKB/TrEMBL:Q8A679}	[TP0097-TP0876 (0.56457245)]
COG1509	COG2812	BT4474	BT4474	Hypothetical protein {UniProtKB/TrEMBL:Q89ZA3}	BT3820	BT3820	Putative DNA polymerase III, delta subunit	[TP0121-TP1005 (0.5082704)]
COG1509	COG2812	BT4474	BT4474	Hypothetical protein {UniProtKB/TrEMBL:Q89ZA3}	BT1610	BT1610	DNA polymerase III subunit gamma/tau	[TP0121-TP1005 (0.5082704)]
COG1108	COG2239	BT2206	BT2206	Zinc ABC transporter, permease	BT4042	BT4042	Putative Mg2+ transporter MgtE	[TP0165-TP0917 (0.5215956)]
COG2204	COG2204	BT0015	BT0015	RteB, two-component system response regulator	BT0690	BT0690	Two-component system response regulator	[TP0519-TP0519 (0.65939915)]
COG2204	COG2204	BT0690	BT0690	Two-component system response regulator	BT0015	BT0015	RteB, two-component system response regulator	[TP0519-TP0519 (0.65939915)]
COG2204	COG2204	BT3801	BT3801	RteB, two-component system response regulator	BT2618	BT2618	Two-component system response regulator	[TP0519-TP0519 (0.65939915)]
COG2204	COG2204	BT2618	BT2618	Two-component system response regulator	BT3801	BT3801	RteB, two-component system response regulator	[TP0519-TP0519 (0.65939915)]
COG2204	COG2204	BT1469	BT1469	Two-component system response regulator	BT4375	BT4375	Transcriptional regulator	[TP0519-TP0519 (0.65939915)]
COG2204	COG2204	BT4375	BT4375	Transcriptional regulator	BT1469	BT1469	Two-component system response regulator	[TP0519-TP0519 (0.65939915)]
COG2204	COG2204	BT0856	BT0856	Two-component system response regulator	BT3801	BT3801	RteB, two-component system response regulator	[TP0519-TP0519 (0.65939915)]
COG2204	COG2204	BT3801	BT3801	RteB, two-component system response regulator	BT0856	BT0856	Two-component system response regulator	[TP0519-TP0519 (0.65939915)]
COG2204	COG2204	BT2433	BT2433	Two-component system response regulator	BT2618	BT2618	Two-component system response regulator	[TP0519-TP0519 (0.65939915)]
COG2204	COG2204	BT2618	BT2618	Two-component system response regulator	BT2433	BT2433	Two-component system response regulator	[TP0519-TP0519 (0.65939915)]
COG2204	COG2204	BT3801	BT3801	RteB, two-component system response regulator	BT2433	BT2433	Two-component system response regulator	[TP0519-TP0519 (0.65939915)]
COG2204	COG2204	BT2433	BT2433	Two-component system response regulator	BT3801	BT3801	RteB, two-component system response regulator	[TP0519-TP0519 (0.65939915)]
COG2204	COG2204	BT0856	BT0856	Two-component system response regulator	BT4375	BT4375	Transcriptional regulator	[TP0519-TP0519 (0.65939915)]
COG2204	COG2204	BT4375	BT4375	Transcriptional regulator	BT0856	BT0856	Two-component system response regulator	[TP0519-TP0519 (0.65939915)]
COG2204	COG2204	BT0015	BT0015	RteB, two-component system response regulator	BT0015	BT0015	RteB, two-component system response regulator	[TP0519-TP0519 (0.65939915)]
COG2204	COG2204	BT4375	BT4375	Transcriptional regulator	BT4375	BT4375	Transcriptional regulator	[TP0519-TP0519 (0.65939915)]
COG2204	COG2204	BT0690	BT0690	Two-component system response regulator	BT3801	BT3801	RteB, two-component system response regulator	[TP0519-TP0519 (0.65939915)]
COG2204	COG2204	BT3801	BT3801	RteB, two-component system response regulator	BT0690	BT0690	Two-component system response regulator	[TP0519-TP0519 (0.65939915)]
COG2204	COG2204	BT0015	BT0015	RteB, two-component system response regulator	BT1529	BT1529	Two-component system response regulator	[TP0519-TP0519 (0.65939915)]
COG2204	COG2204	BT0856	BT0856	Two-component system response regulator	BT0856	BT0856	Two-component system response regulator	[TP0519-TP0519 (0.65939915)]
COG2204	COG2204	BT1529	BT1529	Two-component system response regulator	BT0015	BT0015	RteB, two-component system response regulator	[TP0519-TP0519 (0.65939915)]
COG2204	COG2204	BT0690	BT0690	Two-component system response regulator	BT2618	BT2618	Two-component system response regulator	[TP0519-TP0519 (0.65939915)]
COG2204	COG2204	BT2618	BT2618	Two-component system response regulator	BT0690	BT0690	Two-component system response regulator	[TP0519-TP0519 (0.65939915)]
COG2204	COG2204	BT0690	BT0690	Two-component system response regulator	BT4375	BT4375	Transcriptional regulator	[TP0519-TP0519 (0.65939915)]
COG2204	COG2204	BT4375	BT4375	Transcriptional regulator	BT0690	BT0690	Two-component system response regulator	[TP0519-TP0519 (0.65939915)]
COG2204	COG2204	BT0856	BT0856	Two-component system response regulator	BT0690	BT0690	Two-component system response regulator	[TP0519-TP0519 (0.65939915)]
COG2204	COG2204	BT0690	BT0690	Two-component system response regulator	BT0856	BT0856	Two-component system response regulator	[TP0519-TP0519 (0.65939915)]
COG2204	COG2204	BT0015	BT0015	RteB, two-component system response regulator	BT4375	BT4375	Transcriptional regulator	[TP0519-TP0519 (0.65939915)]
COG2204	COG2204	BT4375	BT4375	Transcriptional regulator	BT0015	BT0015	RteB, two-component system response regulator	[TP0519-TP0519 (0.65939915)]
COG2204	COG2204	BT3801	BT3801	RteB, two-component system response regulator	BT1529	BT1529	Two-component system response regulator	[TP0519-TP0519 (0.65939915)]
COG2204	COG2204	BT1529	BT1529	Two-component system response regulator	BT3801	BT3801	RteB, two-component system response regulator	[TP0519-TP0519 (0.65939915)]
COG2204	COG2204	BT0015	BT0015	RteB, two-component system response regulator	BT0856	BT0856	Two-component system response regulator	[TP0519-TP0519 (0.65939915)]
COG2204	COG2204	BT0856	BT0856	Two-component system response regulator	BT0015	BT0015	RteB, two-component system response regulator	[TP0519-TP0519 (0.65939915)]
COG2204	COG2204	BT0856	BT0856	Two-component system response regulator	BT2433	BT2433	Two-component system response regulator	[TP0519-TP0519 (0.65939915)]
COG2204	COG2204	BT2433	BT2433	Two-component system response regulator	BT0856	BT0856	Two-component system response regulator	[TP0519-TP0519 (0.65939915)]
COG2204	COG2204	BT1529	BT1529	Two-component system response regulator	BT1529	BT1529	Two-component system response regulator	[TP0519-TP0519 (0.65939915)]
COG2204	COG2204	BT1529	BT1529	Two-component system response regulator	BT2433	BT2433	Two-component system response regulator	[TP0519-TP0519 (0.65939915)]
COG2204	COG2204	BT2433	BT2433	Two-component system response regulator	BT1529	BT1529	Two-component system response regulator	[TP0519-TP0519 (0.65939915)]
COG2204	COG2204	BT2433	BT2433	Two-component system response regulator	BT4375	BT4375	Transcriptional regulator	[TP0519-TP0519 (0.65939915)]
COG2204	COG2204	BT4375	BT4375	Transcriptional regulator	BT2433	BT2433	Two-component system response regulator	[TP0519-TP0519 (0.65939915)]
COG2204	COG2204	BT0690	BT0690	Two-component system response regulator	BT0690	BT0690	Two-component system response regulator	[TP0519-TP0519 (0.65939915)]
COG2204	COG2204	BT0856	BT0856	Two-component system response regulator	BT1469	BT1469	Two-component system response regulator	[TP0519-TP0519 (0.65939915)]
COG2204	COG2204	BT1469	BT1469	Two-component system response regulator	BT0856	BT0856	Two-component system response regulator	[TP0519-TP0519 (0.65939915)]
COG2204	COG2204	BT0856	BT0856	Two-component system response regulator	BT2618	BT2618	Two-component system response regulator	[TP0519-TP0519 (0.65939915)]
COG2204	COG2204	BT2618	BT2618	Two-component system response regulator	BT0856	BT0856	Two-component system response regulator	[TP0519-TP0519 (0.65939915)]
COG2204	COG2204	BT1469	BT1469	Two-component system response regulator	BT1469	BT1469	Two-component system response regulator	[TP0519-TP0519 (0.65939915)]
COG2204	COG2204	BT2618	BT2618	Two-component system response regulator	BT2618	BT2618	Two-component system response regulator	[TP0519-TP0519 (0.65939915)]
COG2204	COG2204	BT1469	BT1469	Two-component system response regulator	BT0690	BT0690	Two-component system response regulator	[TP0519-TP0519 (0.65939915)]
COG2204	COG2204	BT0690	BT0690	Two-component system response regulator	BT1469	BT1469	Two-component system response regulator	[TP0519-TP0519 (0.65939915)]
COG2204	COG2204	BT0690	BT0690	Two-component system response regulator	BT1529	BT1529	Two-component system response regulator	[TP0519-TP0519 (0.65939915)]
COG2204	COG2204	BT1529	BT1529	Two-component system response regulator	BT0690	BT0690	Two-component system response regulator	[TP0519-TP0519 (0.65939915)]
COG2204	COG2204	BT2433	BT2433	Two-component system response regulator	BT2433	BT2433	Two-component system response regulator	[TP0519-TP0519 (0.65939915)]
COG2204	COG2204	BT0690	BT0690	Two-component system response regulator	BT2433	BT2433	Two-component system response regulator	[TP0519-TP0519 (0.65939915)]
COG2204	COG2204	BT2433	BT2433	Two-component system response regulator	BT0690	BT0690	Two-component system response regulator	[TP0519-TP0519 (0.65939915)]
COG2204	COG2204	BT1529	BT1529	Two-component system response regulator	BT4375	BT4375	Transcriptional regulator	[TP0519-TP0519 (0.65939915)]
COG2204	COG2204	BT4375	BT4375	Transcriptional regulator	BT1529	BT1529	Two-component system response regulator	[TP0519-TP0519 (0.65939915)]
COG2204	COG2204	BT0015	BT0015	RteB, two-component system response regulator	BT3801	BT3801	RteB, two-component system response regulator	[TP0519-TP0519 (0.65939915)]
COG2204	COG2204	BT3801	BT3801	RteB, two-component system response regulator	BT0015	BT0015	RteB, two-component system response regulator	[TP0519-TP0519 (0.65939915)]
COG2204	COG2204	BT1529	BT1529	Two-component system response regulator	BT2618	BT2618	Two-component system response regulator	[TP0519-TP0519 (0.65939915)]
COG2204	COG2204	BT2618	BT2618	Two-component system response regulator	BT1529	BT1529	Two-component system response regulator	[TP0519-TP0519 (0.65939915)]
COG2204	COG2204	BT2618	BT2618	Two-component system response regulator	BT4375	BT4375	Transcriptional regulator	[TP0519-TP0519 (0.65939915)]
COG2204	COG2204	BT4375	BT4375	Transcriptional regulator	BT2618	BT2618	Two-component system response regulator	[TP0519-TP0519 (0.65939915)]
COG2204	COG2204	BT0015	BT0015	RteB, two-component system response regulator	BT2618	BT2618	Two-component system response regulator	[TP0519-TP0519 (0.65939915)]
COG2204	COG2204	BT1469	BT1469	Two-component system response regulator	BT2618	BT2618	Two-component system response regulator	[TP0519-TP0519 (0.65939915)]
COG2204	COG2204	BT2618	BT2618	Two-component system response regulator	BT0015	BT0015	RteB, two-component system response regulator	[TP0519-TP0519 (0.65939915)]
COG2204	COG2204	BT2618	BT2618	Two-component system response regulator	BT1469	BT1469	Two-component system response regulator	[TP0519-TP0519 (0.65939915)]
COG2204	COG2204	BT1469	BT1469	Two-component system response regulator	BT3801	BT3801	RteB, two-component system response regulator	[TP0519-TP0519 (0.65939915)]
COG2204	COG2204	BT3801	BT3801	RteB, two-component system response regulator	BT1469	BT1469	Two-component system response regulator	[TP0519-TP0519 (0.65939915)]
COG2204	COG2204	BT0015	BT0015	RteB, two-component system response regulator	BT2433	BT2433	Two-component system response regulator	[TP0519-TP0519 (0.65939915)]
COG2204	COG2204	BT2433	BT2433	Two-component system response regulator	BT0015	BT0015	RteB, two-component system response regulator	[TP0519-TP0519 (0.65939915)]
COG2204	COG2204	BT3801	BT3801	RteB, two-component system response regulator	BT4375	BT4375	Transcriptional regulator	[TP0519-TP0519 (0.65939915)]
COG2204	COG2204	BT4375	BT4375	Transcriptional regulator	BT3801	BT3801	RteB, two-component system response regulator	[TP0519-TP0519 (0.65939915)]
COG2204	COG2204	BT0015	BT0015	RteB, two-component system response regulator	BT1469	BT1469	Two-component system response regulator	[TP0519-TP0519 (0.65939915)]
COG2204	COG2204	BT0856	BT0856	Two-component system response regulator	BT1529	BT1529	Two-component system response regulator	[TP0519-TP0519 (0.65939915)]
COG2204	COG2204	BT1469	BT1469	Two-component system response regulator	BT0015	BT0015	RteB, two-component system response regulator	[TP0519-TP0519 (0.65939915)]
COG2204	COG2204	BT1529	BT1529	Two-component system response regulator	BT0856	BT0856	Two-component system response regulator	[TP0519-TP0519 (0.65939915)]
COG2204	COG2204	BT3801	BT3801	RteB, two-component system response regulator	BT3801	BT3801	RteB, two-component system response regulator	[TP0519-TP0519 (0.65939915)]
COG2204	COG2204	BT1469	BT1469	Two-component system response regulator	BT2433	BT2433	Two-component system response regulator	[TP0519-TP0519 (0.65939915)]
COG2204	COG2204	BT2433	BT2433	Two-component system response regulator	BT1469	BT1469	Two-component system response regulator	[TP0519-TP0519 (0.65939915)]
COG2204	COG2204	BT1469	BT1469	Two-component system response regulator	BT1529	BT1529	Two-component system response regulator	[TP0519-TP0519 (0.65939915)]
COG2204	COG2204	BT1529	BT1529	Two-component system response regulator	BT1469	BT1469	Two-component system response regulator	[TP0519-TP0519 (0.65939915)]
COG0546	COG0739	BT4315	BT4315	HPr(Ser) phosphatase {UniProtKB/TrEMBL:Q89ZR1}	BT2003	BT2003	Putative membrane peptidase	[TP0554-TP0782 (0.73069036)]
COG0546	COG0739	BT4184	BT4184	Phosphoglycolate phosphatase	BT3996	BT3996	Putative peptidase {UniProtKB/TrEMBL:Q8A0M5}	[TP0554-TP0782 (0.73069036)]
COG0546	COG0739	BT4315	BT4315	HPr(Ser) phosphatase {UniProtKB/TrEMBL:Q89ZR1}	BT3996	BT3996	Putative peptidase {UniProtKB/TrEMBL:Q8A0M5}	[TP0554-TP0782 (0.73069036)]
COG0546	COG0739	BT4184	BT4184	Phosphoglycolate phosphatase	BT2003	BT2003	Putative membrane peptidase	[TP0554-TP0782 (0.73069036)]
COG2239	COG4658	BT4042	BT4042	Putative Mg2+ transporter MgtE	BT0619	BT0619	Na+-transporting NADH:ubiquinone oxidoreductase,	[TP0917-TP0151 (0.5215956)]
COG0457	COG0558	BT1851	BT1851	TPR-repeat-containing protein	BT4464	BT4464	CDP-diacylglycerol--glycerol-3-phosphate	[TP0067-TP0730 (0.86096925)]
COG0457	COG0558	BT0421	BT0421	Tetratricopeptide repeat (TPR) family protein	BT1523	BT1523	CDP-diacylglycerol-inositol	[TP0067-TP0730 (0.86096925)]
COG0457	COG0558	BT2243	BT2243	Hypothetical protein {UniProtKB/TrEMBL:Q8A5J6}	BT1523	BT1523	CDP-diacylglycerol-inositol	[TP0067-TP0730 (0.86096925)]
COG0457	COG0558	BT0421	BT0421	Tetratricopeptide repeat (TPR) family protein	BT4464	BT4464	CDP-diacylglycerol--glycerol-3-phosphate	[TP0067-TP0730 (0.86096925)]
COG0457	COG0558	BT2243	BT2243	Hypothetical protein {UniProtKB/TrEMBL:Q8A5J6}	BT4464	BT4464	CDP-diacylglycerol--glycerol-3-phosphate	[TP0067-TP0730 (0.86096925)]
COG0457	COG0558	BT1851	BT1851	TPR-repeat-containing protein	BT1523	BT1523	CDP-diacylglycerol-inositol	[TP0067-TP0730 (0.86096925)]
COG0457	COG0558	BT1359	BT1359	Tetratricopeptide repeat family protein	BT1523	BT1523	CDP-diacylglycerol-inositol	[TP0067-TP0730 (0.86096925)]
COG0457	COG0558	BT3937	BT3937	TPR-domain containing protein	BT4464	BT4464	CDP-diacylglycerol--glycerol-3-phosphate	[TP0067-TP0730 (0.86096925)]
COG0457	COG0558	BT2816	BT2816	TPR-domain containing protein	BT4464	BT4464	CDP-diacylglycerol--glycerol-3-phosphate	[TP0067-TP0730 (0.86096925)]
COG0457	COG0558	BT3937	BT3937	TPR-domain containing protein	BT1523	BT1523	CDP-diacylglycerol-inositol	[TP0067-TP0730 (0.86096925)]
COG0457	COG0558	BT1359	BT1359	Tetratricopeptide repeat family protein	BT4464	BT4464	CDP-diacylglycerol--glycerol-3-phosphate	[TP0067-TP0730 (0.86096925)]
COG0457	COG0558	BT1690	BT1690	TPR-domain containing protein	BT1523	BT1523	CDP-diacylglycerol-inositol	[TP0067-TP0730 (0.86096925)]
COG0457	COG0558	BT1690	BT1690	TPR-domain containing protein	BT4464	BT4464	CDP-diacylglycerol--glycerol-3-phosphate	[TP0067-TP0730 (0.86096925)]
COG0457	COG0558	BT2816	BT2816	TPR-domain containing protein	BT1523	BT1523	CDP-diacylglycerol-inositol	[TP0067-TP0730 (0.86096925)]
COG0020	COG1508	BT3726	uppS	Undecaprenyl pyrophosphate synthetase (EC 2.5.1.31) (UPP synthetase) (Di-trans,poly-cis-decaprenylcistransferase) (Undecaprenyl diphosphate synthase) (UDS)	BT2521	BT2521	RNA polymerase sigma-54	[TP0603-TP0111 (0.79878455)]
COG0420	COG0739	BT0244	BT0244	Putative exonuclease {UniProtKB/TrEMBL:Q8AB67}	BT2003	BT2003	Putative membrane peptidase	[TP0626-TP0782 (0.7781429)]
COG0420	COG0739	BT0244	BT0244	Putative exonuclease {UniProtKB/TrEMBL:Q8AB67}	BT3996	BT3996	Putative peptidase {UniProtKB/TrEMBL:Q8A0M5}	[TP0626-TP0782 (0.7781429)]
COG1385	COG2812	BT4328	BT4328	Hypothetical protein {UniProtKB/TrEMBL:Q89ZP8}	BT1610	BT1610	DNA polymerase III subunit gamma/tau	[TP0276-TP1005 (0.66627616)]
COG1385	COG2812	BT4328	BT4328	Hypothetical protein {UniProtKB/TrEMBL:Q89ZP8}	BT3820	BT3820	Putative DNA polymerase III, delta subunit	[TP0276-TP1005 (0.66627616)]
COG0217	COG0739	BT0627	BT_0627	Hypothetical UPF0082 protein BT0627	BT2003	BT2003	Putative membrane peptidase	[TP0474-TP0864 (0.82349855)]
COG0217	COG0739	BT0627	BT_0627	Hypothetical UPF0082 protein BT0627	BT3996	BT3996	Putative peptidase {UniProtKB/TrEMBL:Q8A0M5}	[TP0474-TP0864 (0.82349855)]
COG0242	COG0254	BT0420	def	Peptide deformylase (EC 3.5.1.88) (PDF) (Polypeptide deformylase)	BT1692	rpmE2	50S ribosomal protein L31 type B	[TP0757-TP0255 (0.6434887)]
COG0442	COG1466	BT0929	BT0929	Prolyl-tRNA synthetase {UniProtKB/TrEMBL:Q8A988}	BT0889	BT0889	Hypothetical protein {UniProtKB/TrEMBL:Q8A9C6}	[TP0160-TP0588 (0.66563916)]
COG0705	COG2239	BT2831	BT2831	Rhomboid family protein	BT4042	BT4042	Putative Mg2+ transporter MgtE	[TP0982-TP0917 (0.5527395)]
COG0705	COG2239	BT4302	BT4302	Hypothetical protein {UniProtKB/TrEMBL:Q89ZS4}	BT4042	BT4042	Putative Mg2+ transporter MgtE	[TP0982-TP0917 (0.5527395)]
COG0705	COG2239	BT2832	BT2832	Rhomboid family protein	BT4042	BT4042	Putative Mg2+ transporter MgtE	[TP0982-TP0917 (0.5527395)]
COG0305	COG0593	BT0625	BT0625	DNA helicase {UniProtKB/TrEMBL:Q8AA40}	BT2143	dnaA	Chromosomal replication initiator protein dnaA	[TP0058-TP0001 (0.9013428)]
COG0305	COG0593	BT1516	BT1516	Replicative DNA helicase	BT2143	dnaA	Chromosomal replication initiator protein dnaA	[TP0058-TP0001 (0.9013428)]
COG0772	COG2239	BT3449	BT3449	Rod shape-determining protein rodA	BT4042	BT4042	Putative Mg2+ transporter MgtE	[TP0501-TP0917 (0.53388965), TP0387-TP0917 (0.61041105)]
COG0772	COG2239	BT3817	BT3817	Rod shape-determining protein rodA	BT4042	BT4042	Putative Mg2+ transporter MgtE	[TP0501-TP0917 (0.53388965), TP0387-TP0917 (0.61041105)]
COG0178	COG1197	BT1739	BT1739	Excinuclease ABC subunit A	BT0252	BT0252	Transcription-repair coupling factor	[TP0514-TP0344 (0.9414915)]
COG0178	COG1197	BT0578	BT0578	Excinuclease ABC subunit A	BT0252	BT0252	Transcription-repair coupling factor	[TP0514-TP0344 (0.9414915)]
COG0264	COG0544	BT3878	tsf	Elongation factor Ts (EF-Ts)	BT3841	BT3841	FKBP-type peptidyl-prolyl cis-transisomerase	[TP0605-TP0506 (0.9100214)]
COG0495	COG1475	BT3126	leuS	Leucyl-tRNA synthetase (EC 6.1.1.4) (Leucine--tRNA ligase) (LeuRS)	BT1069	BT1069	Hypothetical protein {UniProtKB/TrEMBL:Q8A8U8}	[TP0586-TP0271 (0.63095015)]
COG0495	COG1475	BT3126	leuS	Leucyl-tRNA synthetase (EC 6.1.1.4) (Leucine--tRNA ligase) (LeuRS)	BT4001	BT4001	Putative chromosome partitioning protein parB	[TP0586-TP0271 (0.63095015)]
COG0495	COG1475	BT3126	leuS	Leucyl-tRNA synthetase (EC 6.1.1.4) (Leucine--tRNA ligase) (LeuRS)	BT2310	BT2310	Hypothetical protein {UniProtKB/TrEMBL:Q8A5C9}	[TP0586-TP0271 (0.63095015)]
COG0099	COG0216	BT2704	rpsM	30S ribosomal protein S13	BT4210	prfA	Peptide chain release factor 1 (RF-1)	[TP0210-TP0051 (0.8775348)]
COG1269	COG2239	BT1296	BT1296	V-type ATP synthase subunit I	BT4042	BT4042	Putative Mg2+ transporter MgtE	[TP0533-TP0917 (0.53720385)]
COG0442	COG0552	BT0929	BT0929	Prolyl-tRNA synthetase {UniProtKB/TrEMBL:Q8A988}	BT0914	BT0914	Recognition particle-docking protein FtsY	[TP0160-TP0578 (0.56216276)]
COG0242	COG0319	BT0420	def	Peptide deformylase (EC 3.5.1.88) (PDF) (Polypeptide deformylase)	BT3283	BT_3283	UPF0054 protein BT_3283	[TP0757-TP0650 (0.630912)]
COG0178	COG0845	BT0578	BT0578	Excinuclease ABC subunit A	BT2251	BT2251	Putative membrane fusion protein	[TP0514-TP0965 (0.87363523)]
COG0178	COG0845	BT0578	BT0578	Excinuclease ABC subunit A	BT2497	BT2497	Membrane fusion efflux protein	[TP0514-TP0965 (0.87363523)]
COG0178	COG0845	BT0578	BT0578	Excinuclease ABC subunit A	BT0885	BT0885	Putative cation efflux pump	[TP0514-TP0965 (0.87363523)]
COG0178	COG0845	BT1739	BT1739	Excinuclease ABC subunit A	BT0858	BT0858	Hypothetical protein {UniProtKB/TrEMBL:Q8A9F7}	[TP0514-TP0965 (0.87363523)]
COG0178	COG0845	BT0578	BT0578	Excinuclease ABC subunit A	BT1213	BT1213	Periplasmic component of efflux system	[TP0514-TP0965 (0.87363523)]
COG0178	COG0845	BT1739	BT1739	Excinuclease ABC subunit A	BT0298	BT0298	Cation efflux system protein	[TP0514-TP0965 (0.87363523)]
COG0178	COG0845	BT1739	BT1739	Excinuclease ABC subunit A	BT2687	BT2687	Cation efflux system protein	[TP0514-TP0965 (0.87363523)]
COG0178	COG0845	BT0578	BT0578	Excinuclease ABC subunit A	BT0955	BT0955	Hypothetical protein {UniProtKB/TrEMBL:Q8A962}	[TP0514-TP0965 (0.87363523)]
COG0178	COG0845	BT1739	BT1739	Excinuclease ABC subunit A	BT3904	BT3904	Hypothetical protein {UniProtKB/TrEMBL:Q8A0W7}	[TP0514-TP0965 (0.87363523)]
COG0178	COG0845	BT0578	BT0578	Excinuclease ABC subunit A	BT0669	BT0669	Putative cation efflux system protein	[TP0514-TP0965 (0.87363523)]
COG0178	COG0845	BT1739	BT1739	Excinuclease ABC subunit A	BT2038	BT2038	Cation efflux system protein	[TP0514-TP0965 (0.87363523)]
COG0178	COG0845	BT0578	BT0578	Excinuclease ABC subunit A	BT1693	BT1693	Periplasmic linker protein, putative multidrug	[TP0514-TP0965 (0.87363523)]
COG0178	COG0845	BT0578	BT0578	Excinuclease ABC subunit A	BT0304	BT0304	Acriflavine resistance protein A	[TP0514-TP0965 (0.87363523)]
COG0178	COG0845	BT1739	BT1739	Excinuclease ABC subunit A	BT1536	BT1536	ABC transporter permease	[TP0514-TP0965 (0.87363523)]
COG0178	COG0845	BT1739	BT1739	Excinuclease ABC subunit A	BT4289	BT4289	Putative hemolysin secretion protein	[TP0514-TP0965 (0.87363523)]
COG0178	COG0845	BT1739	BT1739	Excinuclease ABC subunit A	BT1967	BT1967	Multidrug efflux protein	[TP0514-TP0965 (0.87363523)]
COG0178	COG0845	BT1739	BT1739	Excinuclease ABC subunit A	BT3968	BT3968	Cation efflux system protein	[TP0514-TP0965 (0.87363523)]
COG0178	COG0845	BT1739	BT1739	Excinuclease ABC subunit A	BT0679	BT0679	Cation efflux system protein czcB	[TP0514-TP0965 (0.87363523)]
COG0178	COG0845	BT0578	BT0578	Excinuclease ABC subunit A	BT1967	BT1967	Multidrug efflux protein	[TP0514-TP0965 (0.87363523)]
COG0178	COG0845	BT1739	BT1739	Excinuclease ABC subunit A	BT1213	BT1213	Periplasmic component of efflux system	[TP0514-TP0965 (0.87363523)]
COG0178	COG0845	BT0578	BT0578	Excinuclease ABC subunit A	BT0858	BT0858	Hypothetical protein {UniProtKB/TrEMBL:Q8A9F7}	[TP0514-TP0965 (0.87363523)]
COG0178	COG0845	BT0578	BT0578	Excinuclease ABC subunit A	BT1536	BT1536	ABC transporter permease	[TP0514-TP0965 (0.87363523)]
COG0178	COG0845	BT0578	BT0578	Excinuclease ABC subunit A	BT2119	BT2119	Transmembrane protein, possibly involved in	[TP0514-TP0965 (0.87363523)]
COG0178	COG0845	BT0578	BT0578	Excinuclease ABC subunit A	BT2038	BT2038	Cation efflux system protein	[TP0514-TP0965 (0.87363523)]
COG0178	COG0845	BT1739	BT1739	Excinuclease ABC subunit A	BT1693	BT1693	Periplasmic linker protein, putative multidrug	[TP0514-TP0965 (0.87363523)]
COG0178	COG0845	BT1739	BT1739	Excinuclease ABC subunit A	BT0885	BT0885	Putative cation efflux pump	[TP0514-TP0965 (0.87363523)]
COG0178	COG0845	BT1739	BT1739	Excinuclease ABC subunit A	BT2940	BT2940	Multidrug resistance protein	[TP0514-TP0965 (0.87363523)]
COG0178	COG0845	BT0578	BT0578	Excinuclease ABC subunit A	BT1269	BT1269	Component of multidrug efflux system	[TP0514-TP0965 (0.87363523)]
COG0178	COG0845	BT1739	BT1739	Excinuclease ABC subunit A	BT4693	BT4693	Cation efflux system protein	[TP0514-TP0965 (0.87363523)]
COG0178	COG0845	BT0578	BT0578	Excinuclease ABC subunit A	BT0561	BT0561	Hypothetical protein {UniProtKB/TrEMBL:Q8AAA4}	[TP0514-TP0965 (0.87363523)]
COG0178	COG0845	BT1739	BT1739	Excinuclease ABC subunit A	BT2497	BT2497	Membrane fusion efflux protein	[TP0514-TP0965 (0.87363523)]
COG0178	COG0845	BT1739	BT1739	Excinuclease ABC subunit A	BT0561	BT0561	Hypothetical protein {UniProtKB/TrEMBL:Q8AAA4}	[TP0514-TP0965 (0.87363523)]
COG0178	COG0845	BT1739	BT1739	Excinuclease ABC subunit A	BT0304	BT0304	Acriflavine resistance protein A	[TP0514-TP0965 (0.87363523)]
COG0178	COG0845	BT0578	BT0578	Excinuclease ABC subunit A	BT4289	BT4289	Putative hemolysin secretion protein	[TP0514-TP0965 (0.87363523)]
COG0178	COG0845	BT0578	BT0578	Excinuclease ABC subunit A	BT2940	BT2940	Multidrug resistance protein	[TP0514-TP0965 (0.87363523)]
COG0178	COG0845	BT0578	BT0578	Excinuclease ABC subunit A	BT3904	BT3904	Hypothetical protein {UniProtKB/TrEMBL:Q8A0W7}	[TP0514-TP0965 (0.87363523)]
COG0178	COG0845	BT0578	BT0578	Excinuclease ABC subunit A	BT0679	BT0679	Cation efflux system protein czcB	[TP0514-TP0965 (0.87363523)]
COG0178	COG0845	BT1739	BT1739	Excinuclease ABC subunit A	BT1269	BT1269	Component of multidrug efflux system	[TP0514-TP0965 (0.87363523)]
COG0178	COG0845	BT0578	BT0578	Excinuclease ABC subunit A	BT0298	BT0298	Cation efflux system protein	[TP0514-TP0965 (0.87363523)]
COG0178	COG0845	BT1739	BT1739	Excinuclease ABC subunit A	BT2251	BT2251	Putative membrane fusion protein	[TP0514-TP0965 (0.87363523)]
COG0178	COG0845	BT0578	BT0578	Excinuclease ABC subunit A	BT2687	BT2687	Cation efflux system protein	[TP0514-TP0965 (0.87363523)]
COG0178	COG0845	BT1739	BT1739	Excinuclease ABC subunit A	BT0669	BT0669	Putative cation efflux system protein	[TP0514-TP0965 (0.87363523)]
COG0178	COG0845	BT0578	BT0578	Excinuclease ABC subunit A	BT4693	BT4693	Cation efflux system protein	[TP0514-TP0965 (0.87363523)]
COG0178	COG0845	BT1739	BT1739	Excinuclease ABC subunit A	BT3339	BT3339	AcrA/AcrE family multidrug resistance protein	[TP0514-TP0965 (0.87363523)]
COG0178	COG0845	BT0578	BT0578	Excinuclease ABC subunit A	BT3968	BT3968	Cation efflux system protein	[TP0514-TP0965 (0.87363523)]
COG0178	COG0845	BT1739	BT1739	Excinuclease ABC subunit A	BT0955	BT0955	Hypothetical protein {UniProtKB/TrEMBL:Q8A962}	[TP0514-TP0965 (0.87363523)]
COG0178	COG0845	BT0578	BT0578	Excinuclease ABC subunit A	BT1467	BT1467	ABC transporter permease	[TP0514-TP0965 (0.87363523)]
COG0178	COG0845	BT1739	BT1739	Excinuclease ABC subunit A	BT1467	BT1467	ABC transporter permease	[TP0514-TP0965 (0.87363523)]
COG0178	COG0845	BT0578	BT0578	Excinuclease ABC subunit A	BT3339	BT3339	AcrA/AcrE family multidrug resistance protein	[TP0514-TP0965 (0.87363523)]
COG0178	COG0845	BT1739	BT1739	Excinuclease ABC subunit A	BT2119	BT2119	Transmembrane protein, possibly involved in	[TP0514-TP0965 (0.87363523)]
COG0457	COG0566	BT2243	BT2243	Hypothetical protein {UniProtKB/TrEMBL:Q8A5J6}	BT0811	BT0811	Putative tRNA/rRNA methyltransferase	[TP0095-TP0054 (0.73981166)]
COG0457	COG0566	BT1690	BT1690	TPR-domain containing protein	BT1360	BT1360	TRNA/rRNA methyltransferase	[TP0095-TP0054 (0.73981166)]
COG0457	COG0566	BT2816	BT2816	TPR-domain containing protein	BT4513	BT4513	Putative rRNA methylase	[TP0095-TP0054 (0.73981166)]
COG0457	COG0566	BT2243	BT2243	Hypothetical protein {UniProtKB/TrEMBL:Q8A5J6}	BT4513	BT4513	Putative rRNA methylase	[TP0095-TP0054 (0.73981166)]
COG0457	COG0566	BT1359	BT1359	Tetratricopeptide repeat family protein	BT3165	BT3165	TRNA/rRNA methyltransferase	[TP0095-TP0054 (0.73981166)]
COG0457	COG0566	BT1690	BT1690	TPR-domain containing protein	BT3165	BT3165	TRNA/rRNA methyltransferase	[TP0095-TP0054 (0.73981166)]
COG0457	COG0566	BT3937	BT3937	TPR-domain containing protein	BT4513	BT4513	Putative rRNA methylase	[TP0095-TP0054 (0.73981166)]
COG0457	COG0566	BT0421	BT0421	Tetratricopeptide repeat (TPR) family protein	BT4513	BT4513	Putative rRNA methylase	[TP0095-TP0054 (0.73981166)]
COG0457	COG0566	BT0421	BT0421	Tetratricopeptide repeat (TPR) family protein	BT3165	BT3165	TRNA/rRNA methyltransferase	[TP0095-TP0054 (0.73981166)]
COG0457	COG0566	BT1359	BT1359	Tetratricopeptide repeat family protein	BT0811	BT0811	Putative tRNA/rRNA methyltransferase	[TP0095-TP0054 (0.73981166)]
COG0457	COG0566	BT1851	BT1851	TPR-repeat-containing protein	BT4513	BT4513	Putative rRNA methylase	[TP0095-TP0054 (0.73981166)]
COG0457	COG0566	BT2243	BT2243	Hypothetical protein {UniProtKB/TrEMBL:Q8A5J6}	BT1360	BT1360	TRNA/rRNA methyltransferase	[TP0095-TP0054 (0.73981166)]
COG0457	COG0566	BT1690	BT1690	TPR-domain containing protein	BT4513	BT4513	Putative rRNA methylase	[TP0095-TP0054 (0.73981166)]
COG0457	COG0566	BT2816	BT2816	TPR-domain containing protein	BT3165	BT3165	TRNA/rRNA methyltransferase	[TP0095-TP0054 (0.73981166)]
COG0457	COG0566	BT1851	BT1851	TPR-repeat-containing protein	BT1360	BT1360	TRNA/rRNA methyltransferase	[TP0095-TP0054 (0.73981166)]
COG0457	COG0566	BT1690	BT1690	TPR-domain containing protein	BT0811	BT0811	Putative tRNA/rRNA methyltransferase	[TP0095-TP0054 (0.73981166)]
COG0457	COG0566	BT2243	BT2243	Hypothetical protein {UniProtKB/TrEMBL:Q8A5J6}	BT3165	BT3165	TRNA/rRNA methyltransferase	[TP0095-TP0054 (0.73981166)]
COG0457	COG0566	BT1359	BT1359	Tetratricopeptide repeat family protein	BT1360	BT1360	TRNA/rRNA methyltransferase	[TP0095-TP0054 (0.73981166)]
COG0457	COG0566	BT3937	BT3937	TPR-domain containing protein	BT3165	BT3165	TRNA/rRNA methyltransferase	[TP0095-TP0054 (0.73981166)]
COG0457	COG0566	BT1851	BT1851	TPR-repeat-containing protein	BT3165	BT3165	TRNA/rRNA methyltransferase	[TP0095-TP0054 (0.73981166)]
COG0457	COG0566	BT1359	BT1359	Tetratricopeptide repeat family protein	BT4513	BT4513	Putative rRNA methylase	[TP0095-TP0054 (0.73981166)]
COG0457	COG0566	BT1851	BT1851	TPR-repeat-containing protein	BT0811	BT0811	Putative tRNA/rRNA methyltransferase	[TP0095-TP0054 (0.73981166)]
COG0457	COG0566	BT2816	BT2816	TPR-domain containing protein	BT0811	BT0811	Putative tRNA/rRNA methyltransferase	[TP0095-TP0054 (0.73981166)]
COG0457	COG0566	BT3937	BT3937	TPR-domain containing protein	BT0811	BT0811	Putative tRNA/rRNA methyltransferase	[TP0095-TP0054 (0.73981166)]
COG0457	COG0566	BT0421	BT0421	Tetratricopeptide repeat (TPR) family protein	BT0811	BT0811	Putative tRNA/rRNA methyltransferase	[TP0095-TP0054 (0.73981166)]
COG0457	COG0566	BT0421	BT0421	Tetratricopeptide repeat (TPR) family protein	BT1360	BT1360	TRNA/rRNA methyltransferase	[TP0095-TP0054 (0.73981166)]
COG0457	COG0566	BT2816	BT2816	TPR-domain containing protein	BT1360	BT1360	TRNA/rRNA methyltransferase	[TP0095-TP0054 (0.73981166)]
COG0457	COG0566	BT3937	BT3937	TPR-domain containing protein	BT1360	BT1360	TRNA/rRNA methyltransferase	[TP0095-TP0054 (0.73981166)]
COG0465	COG0558	BT4007	BT4007	AAA-metalloprotease FtsH, with ATPase domain	BT4464	BT4464	CDP-diacylglycerol--glycerol-3-phosphate	[TP0765-TP0256 (0.8653493)]
COG0465	COG0558	BT4007	BT4007	AAA-metalloprotease FtsH, with ATPase domain	BT1523	BT1523	CDP-diacylglycerol-inositol	[TP0765-TP0256 (0.8653493)]
COG1883	COG2239	BT1696	BT1696	Oxaloacetate decarboxylase beta chain	BT4042	BT4042	Putative Mg2+ transporter MgtE	[TP0057-TP0917 (0.53720385)]
COG1883	COG2239	BT1689	BT1689	Oxaloacetate decarboxylase beta chain	BT4042	BT4042	Putative Mg2+ transporter MgtE	[TP0057-TP0917 (0.53720385)]
COG1883	COG2239	BT4415	BT4415	Putative decarboxylase beta subunit	BT4042	BT4042	Putative Mg2+ transporter MgtE	[TP0057-TP0917 (0.53720385)]
COG0024	COG0462	BT0638	BT0638	Putative methionine aminopeptidase A	BT0748	BT0748	Ribose-phosphate pyrophosphokinase	[TP0842-TP0294 (0.8762697)]
COG0024	COG0462	BT2706	BT2706	Methionine aminopeptidase	BT0748	BT0748	Ribose-phosphate pyrophosphokinase	[TP0842-TP0294 (0.8762697)]
COG0564	COG1418	BT0642	BT0642	RNA pseudouridylate synthase	BT2134	BT2134	Putative HD superfamily hydrolase	[TP0154-TP1018 (0.7668753)]
COG0564	COG1418	BT4501	BT4501	Ribosomal large subunit pseudouridine synthase A	BT4417	BT_4417	UPF0144 protein BT_4417	[TP0154-TP1018 (0.7668753)]
COG0564	COG1418	BT4501	BT4501	Ribosomal large subunit pseudouridine synthase A	BT2134	BT2134	Putative HD superfamily hydrolase	[TP0154-TP1018 (0.7668753)]
COG0564	COG1418	BT0642	BT0642	RNA pseudouridylate synthase	BT4417	BT_4417	UPF0144 protein BT_4417	[TP0154-TP1018 (0.7668753)]
COG0564	COG1418	BT3712	BT3712	Ribosomal large subunit pseudouridine synthase D	BT2134	BT2134	Putative HD superfamily hydrolase	[TP0154-TP1018 (0.7668753)]
COG0564	COG1418	BT3772	BT3772	Ribosomal large subunit pseudouridine synthase D	BT2134	BT2134	Putative HD superfamily hydrolase	[TP0154-TP1018 (0.7668753)]
COG0564	COG1418	BT3772	BT3772	Ribosomal large subunit pseudouridine synthase D	BT4417	BT_4417	UPF0144 protein BT_4417	[TP0154-TP1018 (0.7668753)]
COG0564	COG1418	BT3712	BT3712	Ribosomal large subunit pseudouridine synthase D	BT4417	BT_4417	UPF0144 protein BT_4417	[TP0154-TP1018 (0.7668753)]
COG0849	COG1595	BT3445	BT3445	Cell division protein FtsA	BT4647	BT4647	RNA polymerase ECF-type sigma factor	[TP0389-TP0092 (0.66770643)]
COG0849	COG1595	BT3445	BT3445	Cell division protein FtsA	BT3010	BT3010	RNA polymerase ECF-type sigma factor	[TP0389-TP0092 (0.66770643)]
COG0849	COG1595	BT3445	BT3445	Cell division protein FtsA	BT2492	BT2492	RNA polymerase ECF-type sigma factor	[TP0389-TP0092 (0.66770643)]
COG0849	COG1595	BT3445	BT3445	Cell division protein FtsA	BT2383	BT2383	RNA polymerase ECF-type sigma factor	[TP0389-TP0092 (0.66770643)]
COG0849	COG1595	BT3445	BT3445	Cell division protein FtsA	BT1053	BT1053	RNA polymerase ECF-type sigma factor	[TP0389-TP0092 (0.66770643)]
COG0849	COG1595	BT3445	BT3445	Cell division protein FtsA	BT4461	BT4461	RNA polymerase ECF-type sigma factor	[TP0389-TP0092 (0.66770643)]
COG0849	COG1595	BT3445	BT3445	Cell division protein FtsA	BT1559	BT1559	RNA polymerase ECF-type sigma factor	[TP0389-TP0092 (0.66770643)]
COG0849	COG1595	BT3445	BT3445	Cell division protein FtsA	BT4402	BT4402	RNA polymerase ECF-type sigma factor	[TP0389-TP0092 (0.66770643)]
COG0849	COG1595	BT3445	BT3445	Cell division protein FtsA	BT1617	BT1617	RNA polymerase ECF-type sigma factor	[TP0389-TP0092 (0.66770643)]
COG0849	COG1595	BT3445	BT3445	Cell division protein FtsA	BT2184	BT2184	RNA polymerase ECF-type sigma factor	[TP0389-TP0092 (0.66770643)]
COG0849	COG1595	BT3445	BT3445	Cell division protein FtsA	BT0966	BT0966	RNA polymerase ECF-type sigma factor	[TP0389-TP0092 (0.66770643)]
COG0849	COG1595	BT3445	BT3445	Cell division protein FtsA	BT1572	BT1572	RNA polymerase ECF-type sigma factor	[TP0389-TP0092 (0.66770643)]
COG0849	COG1595	BT3445	BT3445	Cell division protein FtsA	BT4722	BT4722	RNA polymerase ECF-type sigma factor	[TP0389-TP0092 (0.66770643)]
COG0849	COG1595	BT3445	BT3445	Cell division protein FtsA	BT3396	BT3396	RNA polymerase ECF-type sigma factor	[TP0389-TP0092 (0.66770643)]
COG0849	COG1595	BT3445	BT3445	Cell division protein FtsA	BT2198	BT2198	RNA polymerase ECF-type sigma factor	[TP0389-TP0092 (0.66770643)]
COG0849	COG1595	BT3445	BT3445	Cell division protein FtsA	BT3993	BT3993	RNA polymerase ECF-type sigma factor	[TP0389-TP0092 (0.66770643)]
COG0849	COG1595	BT3445	BT3445	Cell division protein FtsA	BT1278	BT1278	RNA polymerase sigma factor SigZ-like protein	[TP0389-TP0092 (0.66770643)]
COG0849	COG1595	BT3445	BT3445	Cell division protein FtsA	BT4643	BT4643	RNA polymerase ECF-type sigma factor	[TP0389-TP0092 (0.66770643)]
COG0849	COG1595	BT3445	BT3445	Cell division protein FtsA	BT2044	BT2044	RNA polymerase ECF-type sigma factor	[TP0389-TP0092 (0.66770643)]
COG0849	COG1595	BT3445	BT3445	Cell division protein FtsA	BT4355	BT4355	RNA polymerase ECF-type sigma factor	[TP0389-TP0092 (0.66770643)]
COG0849	COG1595	BT3445	BT3445	Cell division protein FtsA	BT4347	BT4347	RNA polymerase ECF-type sigma factor	[TP0389-TP0092 (0.66770643)]
COG0849	COG1595	BT3445	BT3445	Cell division protein FtsA	BT4571	BT4571	RNA polymerase ECF-type sigma factor	[TP0389-TP0092 (0.66770643)]
COG0849	COG1595	BT3445	BT3445	Cell division protein FtsA	BT3457	BT3457	RNA polymerase ECF-type sigma factor	[TP0389-TP0092 (0.66770643)]
COG0849	COG1595	BT3445	BT3445	Cell division protein FtsA	BT4720	BT4720	Putative RNA polymerase ECF-type sigma factor	[TP0389-TP0092 (0.66770643)]
COG0849	COG1595	BT3445	BT3445	Cell division protein FtsA	BT1197	BT1197	RNA polymerase ECF-type sigma factor	[TP0389-TP0092 (0.66770643)]
COG0849	COG1595	BT3445	BT3445	Cell division protein FtsA	BT3269	BT3269	RNA polymerase ECF-type sigma factor	[TP0389-TP0092 (0.66770643)]
COG0849	COG1595	BT3445	BT3445	Cell division protein FtsA	BT0248	BT0248	RNA polymerase ECF-type sigma factor	[TP0389-TP0092 (0.66770643)]
COG0849	COG1595	BT3445	BT3445	Cell division protein FtsA	BT3277	BT3277	RNA polymerase ECF-type sigma factor	[TP0389-TP0092 (0.66770643)]
COG0849	COG1595	BT3445	BT3445	Cell division protein FtsA	BT3190	BT3190	Putative RNA polymerase ECF-type sigma factor	[TP0389-TP0092 (0.66770643)]
COG0849	COG1595	BT3445	BT3445	Cell division protein FtsA	BT1817	BT1817	RNA polymerase ECF-type sigma factor	[TP0389-TP0092 (0.66770643)]
COG0849	COG1595	BT3445	BT3445	Cell division protein FtsA	BT0326	BT0326	Putative RNA polymerase ECF-type sigma factor	[TP0389-TP0092 (0.66770643)]
COG0849	COG1595	BT3445	BT3445	Cell division protein FtsA	BT0188	BT0188	RNA polymerase ECF-type sigma factor	[TP0389-TP0092 (0.66770643)]
COG0849	COG1595	BT3445	BT3445	Cell division protein FtsA	BT0139	BT0139	RNA polymerase ECF-type sigma factor	[TP0389-TP0092 (0.66770643)]
COG0849	COG1595	BT3445	BT3445	Cell division protein FtsA	BT2569	BT2569	RNA polymerase ECF-type sigma factor	[TP0389-TP0092 (0.66770643)]
COG0739	COG2204	BT3996	BT3996	Putative peptidase {UniProtKB/TrEMBL:Q8A0M5}	BT0015	BT0015	RteB, two-component system response regulator	[TP0706-TP0519 (0.80130965)]
COG0739	COG2204	BT3996	BT3996	Putative peptidase {UniProtKB/TrEMBL:Q8A0M5}	BT3801	BT3801	RteB, two-component system response regulator	[TP0706-TP0519 (0.80130965)]
COG0739	COG2204	BT3996	BT3996	Putative peptidase {UniProtKB/TrEMBL:Q8A0M5}	BT2433	BT2433	Two-component system response regulator	[TP0706-TP0519 (0.80130965)]
COG0739	COG2204	BT2003	BT2003	Putative membrane peptidase	BT2618	BT2618	Two-component system response regulator	[TP0706-TP0519 (0.80130965)]
COG0739	COG2204	BT3996	BT3996	Putative peptidase {UniProtKB/TrEMBL:Q8A0M5}	BT1469	BT1469	Two-component system response regulator	[TP0706-TP0519 (0.80130965)]
COG0739	COG2204	BT2003	BT2003	Putative membrane peptidase	BT3801	BT3801	RteB, two-component system response regulator	[TP0706-TP0519 (0.80130965)]
COG0739	COG2204	BT2003	BT2003	Putative membrane peptidase	BT1529	BT1529	Two-component system response regulator	[TP0706-TP0519 (0.80130965)]
COG0739	COG2204	BT2003	BT2003	Putative membrane peptidase	BT2433	BT2433	Two-component system response regulator	[TP0706-TP0519 (0.80130965)]
COG0739	COG2204	BT3996	BT3996	Putative peptidase {UniProtKB/TrEMBL:Q8A0M5}	BT0856	BT0856	Two-component system response regulator	[TP0706-TP0519 (0.80130965)]
COG0739	COG2204	BT2003	BT2003	Putative membrane peptidase	BT0015	BT0015	RteB, two-component system response regulator	[TP0706-TP0519 (0.80130965)]
COG0739	COG2204	BT3996	BT3996	Putative peptidase {UniProtKB/TrEMBL:Q8A0M5}	BT1529	BT1529	Two-component system response regulator	[TP0706-TP0519 (0.80130965)]
COG0739	COG2204	BT3996	BT3996	Putative peptidase {UniProtKB/TrEMBL:Q8A0M5}	BT2618	BT2618	Two-component system response regulator	[TP0706-TP0519 (0.80130965)]
COG0739	COG2204	BT2003	BT2003	Putative membrane peptidase	BT1469	BT1469	Two-component system response regulator	[TP0706-TP0519 (0.80130965)]
COG0739	COG2204	BT2003	BT2003	Putative membrane peptidase	BT4375	BT4375	Transcriptional regulator	[TP0706-TP0519 (0.80130965)]
COG0739	COG2204	BT2003	BT2003	Putative membrane peptidase	BT0690	BT0690	Two-component system response regulator	[TP0706-TP0519 (0.80130965)]
COG0739	COG2204	BT2003	BT2003	Putative membrane peptidase	BT0856	BT0856	Two-component system response regulator	[TP0706-TP0519 (0.80130965)]
COG0739	COG2204	BT3996	BT3996	Putative peptidase {UniProtKB/TrEMBL:Q8A0M5}	BT4375	BT4375	Transcriptional regulator	[TP0706-TP0519 (0.80130965)]
COG0739	COG2204	BT3996	BT3996	Putative peptidase {UniProtKB/TrEMBL:Q8A0M5}	BT0690	BT0690	Two-component system response regulator	[TP0706-TP0519 (0.80130965)]
COG0036	COG2001	BT3946	BT3946	Ribulose-phosphate 3-epimerase	BT3456	mraZ	Protein mraZ {UniProtKB/Swiss-Prot:Q8A250}	[TP0945-TP0383 (0.685165)]
COG0280	COG0457	BT2551	BT2551	Phosphate butyryltransferase	BT1690	BT1690	TPR-domain containing protein	[TP0094-TP0067 (0.5068833)]
COG0280	COG0457	BT2551	BT2551	Phosphate butyryltransferase	BT3937	BT3937	TPR-domain containing protein	[TP0094-TP0067 (0.5068833)]
COG0280	COG0457	BT3692	BT3692	Phosphate acetyltransferase	BT2816	BT2816	TPR-domain containing protein	[TP0094-TP0067 (0.5068833)]
COG0280	COG0457	BT3692	BT3692	Phosphate acetyltransferase	BT1690	BT1690	TPR-domain containing protein	[TP0094-TP0067 (0.5068833)]
COG0280	COG0457	BT2551	BT2551	Phosphate butyryltransferase	BT0421	BT0421	Tetratricopeptide repeat (TPR) family protein	[TP0094-TP0067 (0.5068833)]
COG0280	COG0457	BT2551	BT2551	Phosphate butyryltransferase	BT1851	BT1851	TPR-repeat-containing protein	[TP0094-TP0067 (0.5068833)]
COG0280	COG0457	BT3692	BT3692	Phosphate acetyltransferase	BT2243	BT2243	Hypothetical protein {UniProtKB/TrEMBL:Q8A5J6}	[TP0094-TP0067 (0.5068833)]
COG0280	COG0457	BT2551	BT2551	Phosphate butyryltransferase	BT1359	BT1359	Tetratricopeptide repeat family protein	[TP0094-TP0067 (0.5068833)]
COG0280	COG0457	BT3692	BT3692	Phosphate acetyltransferase	BT3937	BT3937	TPR-domain containing protein	[TP0094-TP0067 (0.5068833)]
COG0280	COG0457	BT2551	BT2551	Phosphate butyryltransferase	BT2243	BT2243	Hypothetical protein {UniProtKB/TrEMBL:Q8A5J6}	[TP0094-TP0067 (0.5068833)]
COG0280	COG0457	BT3692	BT3692	Phosphate acetyltransferase	BT1851	BT1851	TPR-repeat-containing protein	[TP0094-TP0067 (0.5068833)]
COG0280	COG0457	BT2551	BT2551	Phosphate butyryltransferase	BT2816	BT2816	TPR-domain containing protein	[TP0094-TP0067 (0.5068833)]
COG0280	COG0457	BT3692	BT3692	Phosphate acetyltransferase	BT0421	BT0421	Tetratricopeptide repeat (TPR) family protein	[TP0094-TP0067 (0.5068833)]
COG0280	COG0457	BT3692	BT3692	Phosphate acetyltransferase	BT1359	BT1359	Tetratricopeptide repeat family protein	[TP0094-TP0067 (0.5068833)]
COG1108	COG1277	BT2206	BT2206	Zinc ABC transporter, permease	BT0926	BT0926	ABC-type transport, permease protein	[TP0165-TP0880 (0.79878455)]
COG0457	COG0495	BT1359	BT1359	Tetratricopeptide repeat family protein	BT3126	leuS	Leucyl-tRNA synthetase (EC 6.1.1.4) (Leucine--tRNA ligase) (LeuRS)	[TP0067-TP0586 (0.714839)]
COG0457	COG0495	BT1851	BT1851	TPR-repeat-containing protein	BT3126	leuS	Leucyl-tRNA synthetase (EC 6.1.1.4) (Leucine--tRNA ligase) (LeuRS)	[TP0067-TP0586 (0.714839)]
COG0457	COG0495	BT1690	BT1690	TPR-domain containing protein	BT3126	leuS	Leucyl-tRNA synthetase (EC 6.1.1.4) (Leucine--tRNA ligase) (LeuRS)	[TP0067-TP0586 (0.714839)]
COG0457	COG0495	BT3937	BT3937	TPR-domain containing protein	BT3126	leuS	Leucyl-tRNA synthetase (EC 6.1.1.4) (Leucine--tRNA ligase) (LeuRS)	[TP0067-TP0586 (0.714839)]
COG0457	COG0495	BT2243	BT2243	Hypothetical protein {UniProtKB/TrEMBL:Q8A5J6}	BT3126	leuS	Leucyl-tRNA synthetase (EC 6.1.1.4) (Leucine--tRNA ligase) (LeuRS)	[TP0067-TP0586 (0.714839)]
COG0457	COG0495	BT2816	BT2816	TPR-domain containing protein	BT3126	leuS	Leucyl-tRNA synthetase (EC 6.1.1.4) (Leucine--tRNA ligase) (LeuRS)	[TP0067-TP0586 (0.714839)]
COG0457	COG0495	BT0421	BT0421	Tetratricopeptide repeat (TPR) family protein	BT3126	leuS	Leucyl-tRNA synthetase (EC 6.1.1.4) (Leucine--tRNA ligase) (LeuRS)	[TP0067-TP0586 (0.714839)]
COG0358	COG0457	BT3932	BT3932	DNA primase {UniProtKB/TrEMBL:Q8A0T9}	BT0421	BT0421	Tetratricopeptide repeat (TPR) family protein	[TP0492-TP0648 (0.5111708)]
COG0358	COG0457	BT3932	BT3932	DNA primase {UniProtKB/TrEMBL:Q8A0T9}	BT3937	BT3937	TPR-domain containing protein	[TP0492-TP0648 (0.5111708)]
COG0358	COG0457	BT3932	BT3932	DNA primase {UniProtKB/TrEMBL:Q8A0T9}	BT2243	BT2243	Hypothetical protein {UniProtKB/TrEMBL:Q8A5J6}	[TP0492-TP0648 (0.5111708)]
COG0358	COG0457	BT3932	BT3932	DNA primase {UniProtKB/TrEMBL:Q8A0T9}	BT1359	BT1359	Tetratricopeptide repeat family protein	[TP0492-TP0648 (0.5111708)]
COG0358	COG0457	BT3932	BT3932	DNA primase {UniProtKB/TrEMBL:Q8A0T9}	BT1851	BT1851	TPR-repeat-containing protein	[TP0492-TP0648 (0.5111708)]
COG0358	COG0457	BT3932	BT3932	DNA primase {UniProtKB/TrEMBL:Q8A0T9}	BT1690	BT1690	TPR-domain containing protein	[TP0492-TP0648 (0.5111708)]
COG0358	COG0457	BT3932	BT3932	DNA primase {UniProtKB/TrEMBL:Q8A0T9}	BT2816	BT2816	TPR-domain containing protein	[TP0492-TP0648 (0.5111708)]
COG0795	COG1792	BT0834	BT0834	Hypothetical protein {UniProtKB/TrEMBL:Q8A9I1}	BT3814	BT3814	Rod shape-determining protein	[TP0884-TP0498 (0.8374102)]
COG0795	COG1792	BT2417	BT2417	Hypothetical protein {UniProtKB/TrEMBL:Q8A527}	BT3814	BT3814	Rod shape-determining protein	[TP0884-TP0498 (0.8374102)]
COG0608	COG1234	BT3939	BT3939	Single-stranded-DNA-specific exonuclease recJ	BT4346	rnz	Ribonuclease Z (EC 3.1.26.11) (RNase Z) (tRNase Z) (tRNA 3 endonuclease)	[TP0704-TP0819 (0.5844061)]
COG0618	COG1214	BT3948	BT3948	Hypothetical protein {UniProtKB/TrEMBL:Q8A0S3}	BT2007	BT2007	Hypothetical protein {UniProtKB/TrEMBL:Q8A679}	[TP0803-TP0876 (0.700686)]
COG1197	COG5026	BT0252	BT0252	Transcription-repair coupling factor	BT2430	BT2430	Hexokinase type III {UniProtKB/TrEMBL:Q8A517}	[TP0344-TP0505 (0.7554874)]
COG0457	COG0845	BT1359	BT1359	Tetratricopeptide repeat family protein	BT2251	BT2251	Putative membrane fusion protein	[TP0648-TP0965 (0.54118866)]
COG0457	COG0845	BT3937	BT3937	TPR-domain containing protein	BT1213	BT1213	Periplasmic component of efflux system	[TP0648-TP0965 (0.54118866)]
COG0457	COG0845	BT1359	BT1359	Tetratricopeptide repeat family protein	BT3339	BT3339	AcrA/AcrE family multidrug resistance protein	[TP0648-TP0965 (0.54118866)]
COG0457	COG0845	BT1851	BT1851	TPR-repeat-containing protein	BT3968	BT3968	Cation efflux system protein	[TP0648-TP0965 (0.54118866)]
COG0457	COG0845	BT0421	BT0421	Tetratricopeptide repeat (TPR) family protein	BT0561	BT0561	Hypothetical protein {UniProtKB/TrEMBL:Q8AAA4}	[TP0648-TP0965 (0.54118866)]
COG0457	COG0845	BT3937	BT3937	TPR-domain containing protein	BT3904	BT3904	Hypothetical protein {UniProtKB/TrEMBL:Q8A0W7}	[TP0648-TP0965 (0.54118866)]
COG0457	COG0845	BT0421	BT0421	Tetratricopeptide repeat (TPR) family protein	BT2119	BT2119	Transmembrane protein, possibly involved in	[TP0648-TP0965 (0.54118866)]
COG0457	COG0845	BT2243	BT2243	Hypothetical protein {UniProtKB/TrEMBL:Q8A5J6}	BT3339	BT3339	AcrA/AcrE family multidrug resistance protein	[TP0648-TP0965 (0.54118866)]
COG0457	COG0845	BT2816	BT2816	TPR-domain containing protein	BT2119	BT2119	Transmembrane protein, possibly involved in	[TP0648-TP0965 (0.54118866)]
COG0457	COG0845	BT1690	BT1690	TPR-domain containing protein	BT0679	BT0679	Cation efflux system protein czcB	[TP0648-TP0965 (0.54118866)]
COG0457	COG0845	BT0421	BT0421	Tetratricopeptide repeat (TPR) family protein	BT0304	BT0304	Acriflavine resistance protein A	[TP0648-TP0965 (0.54118866)]
COG0457	COG0845	BT2816	BT2816	TPR-domain containing protein	BT0679	BT0679	Cation efflux system protein czcB	[TP0648-TP0965 (0.54118866)]
COG0457	COG0845	BT1359	BT1359	Tetratricopeptide repeat family protein	BT0679	BT0679	Cation efflux system protein czcB	[TP0648-TP0965 (0.54118866)]
COG0457	COG0845	BT1851	BT1851	TPR-repeat-containing protein	BT2119	BT2119	Transmembrane protein, possibly involved in	[TP0648-TP0965 (0.54118866)]
COG0457	COG0845	BT1851	BT1851	TPR-repeat-containing protein	BT0298	BT0298	Cation efflux system protein	[TP0648-TP0965 (0.54118866)]
COG0457	COG0845	BT0421	BT0421	Tetratricopeptide repeat (TPR) family protein	BT0679	BT0679	Cation efflux system protein czcB	[TP0648-TP0965 (0.54118866)]
COG0457	COG0845	BT1359	BT1359	Tetratricopeptide repeat family protein	BT4289	BT4289	Putative hemolysin secretion protein	[TP0648-TP0965 (0.54118866)]
COG0457	COG0845	BT2816	BT2816	TPR-domain containing protein	BT0955	BT0955	Hypothetical protein {UniProtKB/TrEMBL:Q8A962}	[TP0648-TP0965 (0.54118866)]
COG0457	COG0845	BT2243	BT2243	Hypothetical protein {UniProtKB/TrEMBL:Q8A5J6}	BT2038	BT2038	Cation efflux system protein	[TP0648-TP0965 (0.54118866)]
COG0457	COG0845	BT0421	BT0421	Tetratricopeptide repeat (TPR) family protein	BT0669	BT0669	Putative cation efflux system protein	[TP0648-TP0965 (0.54118866)]
COG0457	COG0845	BT1359	BT1359	Tetratricopeptide repeat family protein	BT2497	BT2497	Membrane fusion efflux protein	[TP0648-TP0965 (0.54118866)]
COG0457	COG0845	BT1851	BT1851	TPR-repeat-containing protein	BT2687	BT2687	Cation efflux system protein	[TP0648-TP0965 (0.54118866)]
COG0457	COG0845	BT2816	BT2816	TPR-domain containing protein	BT3904	BT3904	Hypothetical protein {UniProtKB/TrEMBL:Q8A0W7}	[TP0648-TP0965 (0.54118866)]
COG0457	COG0845	BT1690	BT1690	TPR-domain containing protein	BT1213	BT1213	Periplasmic component of efflux system	[TP0648-TP0965 (0.54118866)]
COG0457	COG0845	BT0421	BT0421	Tetratricopeptide repeat (TPR) family protein	BT0955	BT0955	Hypothetical protein {UniProtKB/TrEMBL:Q8A962}	[TP0648-TP0965 (0.54118866)]
COG0457	COG0845	BT3937	BT3937	TPR-domain containing protein	BT2940	BT2940	Multidrug resistance protein	[TP0648-TP0965 (0.54118866)]
COG0457	COG0845	BT2816	BT2816	TPR-domain containing protein	BT4693	BT4693	Cation efflux system protein	[TP0648-TP0965 (0.54118866)]
COG0457	COG0845	BT3937	BT3937	TPR-domain containing protein	BT0679	BT0679	Cation efflux system protein czcB	[TP0648-TP0965 (0.54118866)]
COG0457	COG0845	BT1851	BT1851	TPR-repeat-containing protein	BT0858	BT0858	Hypothetical protein {UniProtKB/TrEMBL:Q8A9F7}	[TP0648-TP0965 (0.54118866)]
COG0457	COG0845	BT2243	BT2243	Hypothetical protein {UniProtKB/TrEMBL:Q8A5J6}	BT0561	BT0561	Hypothetical protein {UniProtKB/TrEMBL:Q8AAA4}	[TP0648-TP0965 (0.54118866)]
COG0457	COG0845	BT1690	BT1690	TPR-domain containing protein	BT2038	BT2038	Cation efflux system protein	[TP0648-TP0965 (0.54118866)]
COG0457	COG0845	BT2243	BT2243	Hypothetical protein {UniProtKB/TrEMBL:Q8A5J6}	BT2251	BT2251	Putative membrane fusion protein	[TP0648-TP0965 (0.54118866)]
COG0457	COG0845	BT2243	BT2243	Hypothetical protein {UniProtKB/TrEMBL:Q8A5J6}	BT1967	BT1967	Multidrug efflux protein	[TP0648-TP0965 (0.54118866)]
COG0457	COG0845	BT1359	BT1359	Tetratricopeptide repeat family protein	BT3968	BT3968	Cation efflux system protein	[TP0648-TP0965 (0.54118866)]
COG0457	COG0845	BT3937	BT3937	TPR-domain containing protein	BT1467	BT1467	ABC transporter permease	[TP0648-TP0965 (0.54118866)]
COG0457	COG0845	BT2243	BT2243	Hypothetical protein {UniProtKB/TrEMBL:Q8A5J6}	BT1536	BT1536	ABC transporter permease	[TP0648-TP0965 (0.54118866)]
COG0457	COG0845	BT1359	BT1359	Tetratricopeptide repeat family protein	BT0669	BT0669	Putative cation efflux system protein	[TP0648-TP0965 (0.54118866)]
COG0457	COG0845	BT1690	BT1690	TPR-domain containing protein	BT0304	BT0304	Acriflavine resistance protein A	[TP0648-TP0965 (0.54118866)]
COG0457	COG0845	BT1690	BT1690	TPR-domain containing protein	BT4693	BT4693	Cation efflux system protein	[TP0648-TP0965 (0.54118866)]
COG0457	COG0845	BT2816	BT2816	TPR-domain containing protein	BT1467	BT1467	ABC transporter permease	[TP0648-TP0965 (0.54118866)]
COG0457	COG0845	BT3937	BT3937	TPR-domain containing protein	BT3339	BT3339	AcrA/AcrE family multidrug resistance protein	[TP0648-TP0965 (0.54118866)]
COG0457	COG0845	BT1359	BT1359	Tetratricopeptide repeat family protein	BT0304	BT0304	Acriflavine resistance protein A	[TP0648-TP0965 (0.54118866)]
COG0457	COG0845	BT2816	BT2816	TPR-domain containing protein	BT0298	BT0298	Cation efflux system protein	[TP0648-TP0965 (0.54118866)]
COG0457	COG0845	BT1690	BT1690	TPR-domain containing protein	BT4289	BT4289	Putative hemolysin secretion protein	[TP0648-TP0965 (0.54118866)]
COG0457	COG0845	BT1690	BT1690	TPR-domain containing protein	BT2251	BT2251	Putative membrane fusion protein	[TP0648-TP0965 (0.54118866)]
COG0457	COG0845	BT0421	BT0421	Tetratricopeptide repeat (TPR) family protein	BT3904	BT3904	Hypothetical protein {UniProtKB/TrEMBL:Q8A0W7}	[TP0648-TP0965 (0.54118866)]
COG0457	COG0845	BT2816	BT2816	TPR-domain containing protein	BT3968	BT3968	Cation efflux system protein	[TP0648-TP0965 (0.54118866)]
COG0457	COG0845	BT3937	BT3937	TPR-domain containing protein	BT1693	BT1693	Periplasmic linker protein, putative multidrug	[TP0648-TP0965 (0.54118866)]
COG0457	COG0845	BT0421	BT0421	Tetratricopeptide repeat (TPR) family protein	BT4693	BT4693	Cation efflux system protein	[TP0648-TP0965 (0.54118866)]
COG0457	COG0845	BT2816	BT2816	TPR-domain containing protein	BT1269	BT1269	Component of multidrug efflux system	[TP0648-TP0965 (0.54118866)]
COG0457	COG0845	BT2243	BT2243	Hypothetical protein {UniProtKB/TrEMBL:Q8A5J6}	BT2497	BT2497	Membrane fusion efflux protein	[TP0648-TP0965 (0.54118866)]
COG0457	COG0845	BT3937	BT3937	TPR-domain containing protein	BT4289	BT4289	Putative hemolysin secretion protein	[TP0648-TP0965 (0.54118866)]
COG0457	COG0845	BT2816	BT2816	TPR-domain containing protein	BT1536	BT1536	ABC transporter permease	[TP0648-TP0965 (0.54118866)]
COG0457	COG0845	BT1851	BT1851	TPR-repeat-containing protein	BT0304	BT0304	Acriflavine resistance protein A	[TP0648-TP0965 (0.54118866)]
COG0457	COG0845	BT2243	BT2243	Hypothetical protein {UniProtKB/TrEMBL:Q8A5J6}	BT4289	BT4289	Putative hemolysin secretion protein	[TP0648-TP0965 (0.54118866)]
COG0457	COG0845	BT0421	BT0421	Tetratricopeptide repeat (TPR) family protein	BT4289	BT4289	Putative hemolysin secretion protein	[TP0648-TP0965 (0.54118866)]
COG0457	COG0845	BT1359	BT1359	Tetratricopeptide repeat family protein	BT1693	BT1693	Periplasmic linker protein, putative multidrug	[TP0648-TP0965 (0.54118866)]
COG0457	COG0845	BT3937	BT3937	TPR-domain containing protein	BT0304	BT0304	Acriflavine resistance protein A	[TP0648-TP0965 (0.54118866)]
COG0457	COG0845	BT1359	BT1359	Tetratricopeptide repeat family protein	BT4693	BT4693	Cation efflux system protein	[TP0648-TP0965 (0.54118866)]
COG0457	COG0845	BT1359	BT1359	Tetratricopeptide repeat family protein	BT0885	BT0885	Putative cation efflux pump	[TP0648-TP0965 (0.54118866)]
COG0457	COG0845	BT1851	BT1851	TPR-repeat-containing protein	BT0885	BT0885	Putative cation efflux pump	[TP0648-TP0965 (0.54118866)]
COG0457	COG0845	BT1690	BT1690	TPR-domain containing protein	BT2119	BT2119	Transmembrane protein, possibly involved in	[TP0648-TP0965 (0.54118866)]
COG0457	COG0845	BT2816	BT2816	TPR-domain containing protein	BT0669	BT0669	Putative cation efflux system protein	[TP0648-TP0965 (0.54118866)]
COG0457	COG0845	BT3937	BT3937	TPR-domain containing protein	BT0669	BT0669	Putative cation efflux system protein	[TP0648-TP0965 (0.54118866)]
COG0457	COG0845	BT2243	BT2243	Hypothetical protein {UniProtKB/TrEMBL:Q8A5J6}	BT4693	BT4693	Cation efflux system protein	[TP0648-TP0965 (0.54118866)]
COG0457	COG0845	BT1851	BT1851	TPR-repeat-containing protein	BT4693	BT4693	Cation efflux system protein	[TP0648-TP0965 (0.54118866)]
COG0457	COG0845	BT1359	BT1359	Tetratricopeptide repeat family protein	BT3904	BT3904	Hypothetical protein {UniProtKB/TrEMBL:Q8A0W7}	[TP0648-TP0965 (0.54118866)]
COG0457	COG0845	BT1851	BT1851	TPR-repeat-containing protein	BT0561	BT0561	Hypothetical protein {UniProtKB/TrEMBL:Q8AAA4}	[TP0648-TP0965 (0.54118866)]
COG0457	COG0845	BT1851	BT1851	TPR-repeat-containing protein	BT4289	BT4289	Putative hemolysin secretion protein	[TP0648-TP0965 (0.54118866)]
COG0457	COG0845	BT2243	BT2243	Hypothetical protein {UniProtKB/TrEMBL:Q8A5J6}	BT1269	BT1269	Component of multidrug efflux system	[TP0648-TP0965 (0.54118866)]
COG0457	COG0845	BT3937	BT3937	TPR-domain containing protein	BT0298	BT0298	Cation efflux system protein	[TP0648-TP0965 (0.54118866)]
COG0457	COG0845	BT1690	BT1690	TPR-domain containing protein	BT2940	BT2940	Multidrug resistance protein	[TP0648-TP0965 (0.54118866)]
COG0457	COG0845	BT1851	BT1851	TPR-repeat-containing protein	BT2497	BT2497	Membrane fusion efflux protein	[TP0648-TP0965 (0.54118866)]
COG0457	COG0845	BT1690	BT1690	TPR-domain containing protein	BT0858	BT0858	Hypothetical protein {UniProtKB/TrEMBL:Q8A9F7}	[TP0648-TP0965 (0.54118866)]
COG0457	COG0845	BT1851	BT1851	TPR-repeat-containing protein	BT1269	BT1269	Component of multidrug efflux system	[TP0648-TP0965 (0.54118866)]
COG0457	COG0845	BT3937	BT3937	TPR-domain containing protein	BT2038	BT2038	Cation efflux system protein	[TP0648-TP0965 (0.54118866)]
COG0457	COG0845	BT1690	BT1690	TPR-domain containing protein	BT2497	BT2497	Membrane fusion efflux protein	[TP0648-TP0965 (0.54118866)]
COG0457	COG0845	BT3937	BT3937	TPR-domain containing protein	BT0885	BT0885	Putative cation efflux pump	[TP0648-TP0965 (0.54118866)]
COG0457	COG0845	BT0421	BT0421	Tetratricopeptide repeat (TPR) family protein	BT3968	BT3968	Cation efflux system protein	[TP0648-TP0965 (0.54118866)]
COG0457	COG0845	BT1359	BT1359	Tetratricopeptide repeat family protein	BT1536	BT1536	ABC transporter permease	[TP0648-TP0965 (0.54118866)]
COG0457	COG0845	BT2816	BT2816	TPR-domain containing protein	BT0304	BT0304	Acriflavine resistance protein A	[TP0648-TP0965 (0.54118866)]
COG0457	COG0845	BT2243	BT2243	Hypothetical protein {UniProtKB/TrEMBL:Q8A5J6}	BT1467	BT1467	ABC transporter permease	[TP0648-TP0965 (0.54118866)]
COG0457	COG0845	BT1690	BT1690	TPR-domain containing protein	BT0561	BT0561	Hypothetical protein {UniProtKB/TrEMBL:Q8AAA4}	[TP0648-TP0965 (0.54118866)]
COG0457	COG0845	BT1359	BT1359	Tetratricopeptide repeat family protein	BT1213	BT1213	Periplasmic component of efflux system	[TP0648-TP0965 (0.54118866)]
COG0457	COG0845	BT1359	BT1359	Tetratricopeptide repeat family protein	BT2940	BT2940	Multidrug resistance protein	[TP0648-TP0965 (0.54118866)]
COG0457	COG0845	BT1359	BT1359	Tetratricopeptide repeat family protein	BT2038	BT2038	Cation efflux system protein	[TP0648-TP0965 (0.54118866)]
COG0457	COG0845	BT1690	BT1690	TPR-domain containing protein	BT3968	BT3968	Cation efflux system protein	[TP0648-TP0965 (0.54118866)]
COG0457	COG0845	BT2243	BT2243	Hypothetical protein {UniProtKB/TrEMBL:Q8A5J6}	BT2687	BT2687	Cation efflux system protein	[TP0648-TP0965 (0.54118866)]
COG0457	COG0845	BT1851	BT1851	TPR-repeat-containing protein	BT1467	BT1467	ABC transporter permease	[TP0648-TP0965 (0.54118866)]
COG0457	COG0845	BT1851	BT1851	TPR-repeat-containing protein	BT1967	BT1967	Multidrug efflux protein	[TP0648-TP0965 (0.54118866)]
COG0457	COG0845	BT1851	BT1851	TPR-repeat-containing protein	BT1536	BT1536	ABC transporter permease	[TP0648-TP0965 (0.54118866)]
COG0457	COG0845	BT3937	BT3937	TPR-domain containing protein	BT2119	BT2119	Transmembrane protein, possibly involved in	[TP0648-TP0965 (0.54118866)]
COG0457	COG0845	BT1359	BT1359	Tetratricopeptide repeat family protein	BT1467	BT1467	ABC transporter permease	[TP0648-TP0965 (0.54118866)]
COG0457	COG0845	BT1851	BT1851	TPR-repeat-containing protein	BT1213	BT1213	Periplasmic component of efflux system	[TP0648-TP0965 (0.54118866)]
COG0457	COG0845	BT2816	BT2816	TPR-domain containing protein	BT0885	BT0885	Putative cation efflux pump	[TP0648-TP0965 (0.54118866)]
COG0457	COG0845	BT0421	BT0421	Tetratricopeptide repeat (TPR) family protein	BT2497	BT2497	Membrane fusion efflux protein	[TP0648-TP0965 (0.54118866)]
COG0457	COG0845	BT0421	BT0421	Tetratricopeptide repeat (TPR) family protein	BT0858	BT0858	Hypothetical protein {UniProtKB/TrEMBL:Q8A9F7}	[TP0648-TP0965 (0.54118866)]
COG0457	COG0845	BT1359	BT1359	Tetratricopeptide repeat family protein	BT0561	BT0561	Hypothetical protein {UniProtKB/TrEMBL:Q8AAA4}	[TP0648-TP0965 (0.54118866)]
COG0457	COG0845	BT1690	BT1690	TPR-domain containing protein	BT3339	BT3339	AcrA/AcrE family multidrug resistance protein	[TP0648-TP0965 (0.54118866)]
COG0457	COG0845	BT3937	BT3937	TPR-domain containing protein	BT1536	BT1536	ABC transporter permease	[TP0648-TP0965 (0.54118866)]
COG0457	COG0845	BT1851	BT1851	TPR-repeat-containing protein	BT1693	BT1693	Periplasmic linker protein, putative multidrug	[TP0648-TP0965 (0.54118866)]
COG0457	COG0845	BT2243	BT2243	Hypothetical protein {UniProtKB/TrEMBL:Q8A5J6}	BT0298	BT0298	Cation efflux system protein	[TP0648-TP0965 (0.54118866)]
COG0457	COG0845	BT3937	BT3937	TPR-domain containing protein	BT2497	BT2497	Membrane fusion efflux protein	[TP0648-TP0965 (0.54118866)]
COG0457	COG0845	BT1359	BT1359	Tetratricopeptide repeat family protein	BT0955	BT0955	Hypothetical protein {UniProtKB/TrEMBL:Q8A962}	[TP0648-TP0965 (0.54118866)]
COG0457	COG0845	BT3937	BT3937	TPR-domain containing protein	BT2251	BT2251	Putative membrane fusion protein	[TP0648-TP0965 (0.54118866)]
COG0457	COG0845	BT2243	BT2243	Hypothetical protein {UniProtKB/TrEMBL:Q8A5J6}	BT3968	BT3968	Cation efflux system protein	[TP0648-TP0965 (0.54118866)]
COG0457	COG0845	BT1690	BT1690	TPR-domain containing protein	BT1967	BT1967	Multidrug efflux protein	[TP0648-TP0965 (0.54118866)]
COG0457	COG0845	BT2243	BT2243	Hypothetical protein {UniProtKB/TrEMBL:Q8A5J6}	BT2940	BT2940	Multidrug resistance protein	[TP0648-TP0965 (0.54118866)]
COG0457	COG0845	BT0421	BT0421	Tetratricopeptide repeat (TPR) family protein	BT1213	BT1213	Periplasmic component of efflux system	[TP0648-TP0965 (0.54118866)]
COG0457	COG0845	BT0421	BT0421	Tetratricopeptide repeat (TPR) family protein	BT2251	BT2251	Putative membrane fusion protein	[TP0648-TP0965 (0.54118866)]
COG0457	COG0845	BT0421	BT0421	Tetratricopeptide repeat (TPR) family protein	BT2038	BT2038	Cation efflux system protein	[TP0648-TP0965 (0.54118866)]
COG0457	COG0845	BT1690	BT1690	TPR-domain containing protein	BT1269	BT1269	Component of multidrug efflux system	[TP0648-TP0965 (0.54118866)]
COG0457	COG0845	BT2243	BT2243	Hypothetical protein {UniProtKB/TrEMBL:Q8A5J6}	BT0885	BT0885	Putative cation efflux pump	[TP0648-TP0965 (0.54118866)]
COG0457	COG0845	BT2243	BT2243	Hypothetical protein {UniProtKB/TrEMBL:Q8A5J6}	BT1213	BT1213	Periplasmic component of efflux system	[TP0648-TP0965 (0.54118866)]
COG0457	COG0845	BT1851	BT1851	TPR-repeat-containing protein	BT2251	BT2251	Putative membrane fusion protein	[TP0648-TP0965 (0.54118866)]
COG0457	COG0845	BT1690	BT1690	TPR-domain containing protein	BT3904	BT3904	Hypothetical protein {UniProtKB/TrEMBL:Q8A0W7}	[TP0648-TP0965 (0.54118866)]
COG0457	COG0845	BT0421	BT0421	Tetratricopeptide repeat (TPR) family protein	BT1467	BT1467	ABC transporter permease	[TP0648-TP0965 (0.54118866)]
COG0457	COG0845	BT2816	BT2816	TPR-domain containing protein	BT1213	BT1213	Periplasmic component of efflux system	[TP0648-TP0965 (0.54118866)]
COG0457	COG0845	BT2816	BT2816	TPR-domain containing protein	BT2687	BT2687	Cation efflux system protein	[TP0648-TP0965 (0.54118866)]
COG0457	COG0845	BT0421	BT0421	Tetratricopeptide repeat (TPR) family protein	BT0885	BT0885	Putative cation efflux pump	[TP0648-TP0965 (0.54118866)]
COG0457	COG0845	BT3937	BT3937	TPR-domain containing protein	BT0955	BT0955	Hypothetical protein {UniProtKB/TrEMBL:Q8A962}	[TP0648-TP0965 (0.54118866)]
COG0457	COG0845	BT1851	BT1851	TPR-repeat-containing protein	BT2038	BT2038	Cation efflux system protein	[TP0648-TP0965 (0.54118866)]
COG0457	COG0845	BT1690	BT1690	TPR-domain containing protein	BT0885	BT0885	Putative cation efflux pump	[TP0648-TP0965 (0.54118866)]
COG0457	COG0845	BT1690	BT1690	TPR-domain containing protein	BT2687	BT2687	Cation efflux system protein	[TP0648-TP0965 (0.54118866)]
COG0457	COG0845	BT2243	BT2243	Hypothetical protein {UniProtKB/TrEMBL:Q8A5J6}	BT0858	BT0858	Hypothetical protein {UniProtKB/TrEMBL:Q8A9F7}	[TP0648-TP0965 (0.54118866)]
COG0457	COG0845	BT0421	BT0421	Tetratricopeptide repeat (TPR) family protein	BT1693	BT1693	Periplasmic linker protein, putative multidrug	[TP0648-TP0965 (0.54118866)]
COG0457	COG0845	BT2816	BT2816	TPR-domain containing protein	BT0858	BT0858	Hypothetical protein {UniProtKB/TrEMBL:Q8A9F7}	[TP0648-TP0965 (0.54118866)]
COG0457	COG0845	BT3937	BT3937	TPR-domain containing protein	BT4693	BT4693	Cation efflux system protein	[TP0648-TP0965 (0.54118866)]
COG0457	COG0845	BT3937	BT3937	TPR-domain containing protein	BT0561	BT0561	Hypothetical protein {UniProtKB/TrEMBL:Q8AAA4}	[TP0648-TP0965 (0.54118866)]
COG0457	COG0845	BT1851	BT1851	TPR-repeat-containing protein	BT0679	BT0679	Cation efflux system protein czcB	[TP0648-TP0965 (0.54118866)]
COG0457	COG0845	BT3937	BT3937	TPR-domain containing protein	BT2687	BT2687	Cation efflux system protein	[TP0648-TP0965 (0.54118866)]
COG0457	COG0845	BT2243	BT2243	Hypothetical protein {UniProtKB/TrEMBL:Q8A5J6}	BT2119	BT2119	Transmembrane protein, possibly involved in	[TP0648-TP0965 (0.54118866)]
COG0457	COG0845	BT1359	BT1359	Tetratricopeptide repeat family protein	BT2119	BT2119	Transmembrane protein, possibly involved in	[TP0648-TP0965 (0.54118866)]
COG0457	COG0845	BT1851	BT1851	TPR-repeat-containing protein	BT0955	BT0955	Hypothetical protein {UniProtKB/TrEMBL:Q8A962}	[TP0648-TP0965 (0.54118866)]
COG0457	COG0845	BT2816	BT2816	TPR-domain containing protein	BT4289	BT4289	Putative hemolysin secretion protein	[TP0648-TP0965 (0.54118866)]
COG0457	COG0845	BT0421	BT0421	Tetratricopeptide repeat (TPR) family protein	BT1269	BT1269	Component of multidrug efflux system	[TP0648-TP0965 (0.54118866)]
COG0457	COG0845	BT2243	BT2243	Hypothetical protein {UniProtKB/TrEMBL:Q8A5J6}	BT1693	BT1693	Periplasmic linker protein, putative multidrug	[TP0648-TP0965 (0.54118866)]
COG0457	COG0845	BT1851	BT1851	TPR-repeat-containing protein	BT2940	BT2940	Multidrug resistance protein	[TP0648-TP0965 (0.54118866)]
COG0457	COG0845	BT2243	BT2243	Hypothetical protein {UniProtKB/TrEMBL:Q8A5J6}	BT3904	BT3904	Hypothetical protein {UniProtKB/TrEMBL:Q8A0W7}	[TP0648-TP0965 (0.54118866)]
COG0457	COG0845	BT1690	BT1690	TPR-domain containing protein	BT0298	BT0298	Cation efflux system protein	[TP0648-TP0965 (0.54118866)]
COG0457	COG0845	BT1359	BT1359	Tetratricopeptide repeat family protein	BT1269	BT1269	Component of multidrug efflux system	[TP0648-TP0965 (0.54118866)]
COG0457	COG0845	BT1851	BT1851	TPR-repeat-containing protein	BT3904	BT3904	Hypothetical protein {UniProtKB/TrEMBL:Q8A0W7}	[TP0648-TP0965 (0.54118866)]
COG0457	COG0845	BT2816	BT2816	TPR-domain containing protein	BT2251	BT2251	Putative membrane fusion protein	[TP0648-TP0965 (0.54118866)]
COG0457	COG0845	BT3937	BT3937	TPR-domain containing protein	BT1967	BT1967	Multidrug efflux protein	[TP0648-TP0965 (0.54118866)]
COG0457	COG0845	BT1690	BT1690	TPR-domain containing protein	BT1693	BT1693	Periplasmic linker protein, putative multidrug	[TP0648-TP0965 (0.54118866)]
COG0457	COG0845	BT1359	BT1359	Tetratricopeptide repeat family protein	BT0858	BT0858	Hypothetical protein {UniProtKB/TrEMBL:Q8A9F7}	[TP0648-TP0965 (0.54118866)]
COG0457	COG0845	BT0421	BT0421	Tetratricopeptide repeat (TPR) family protein	BT2940	BT2940	Multidrug resistance protein	[TP0648-TP0965 (0.54118866)]
COG0457	COG0845	BT3937	BT3937	TPR-domain containing protein	BT0858	BT0858	Hypothetical protein {UniProtKB/TrEMBL:Q8A9F7}	[TP0648-TP0965 (0.54118866)]
COG0457	COG0845	BT1851	BT1851	TPR-repeat-containing protein	BT0669	BT0669	Putative cation efflux system protein	[TP0648-TP0965 (0.54118866)]
COG0457	COG0845	BT0421	BT0421	Tetratricopeptide repeat (TPR) family protein	BT3339	BT3339	AcrA/AcrE family multidrug resistance protein	[TP0648-TP0965 (0.54118866)]
COG0457	COG0845	BT2243	BT2243	Hypothetical protein {UniProtKB/TrEMBL:Q8A5J6}	BT0304	BT0304	Acriflavine resistance protein A	[TP0648-TP0965 (0.54118866)]
COG0457	COG0845	BT2816	BT2816	TPR-domain containing protein	BT2497	BT2497	Membrane fusion efflux protein	[TP0648-TP0965 (0.54118866)]
COG0457	COG0845	BT1690	BT1690	TPR-domain containing protein	BT0955	BT0955	Hypothetical protein {UniProtKB/TrEMBL:Q8A962}	[TP0648-TP0965 (0.54118866)]
COG0457	COG0845	BT2243	BT2243	Hypothetical protein {UniProtKB/TrEMBL:Q8A5J6}	BT0679	BT0679	Cation efflux system protein czcB	[TP0648-TP0965 (0.54118866)]
COG0457	COG0845	BT3937	BT3937	TPR-domain containing protein	BT3968	BT3968	Cation efflux system protein	[TP0648-TP0965 (0.54118866)]
COG0457	COG0845	BT0421	BT0421	Tetratricopeptide repeat (TPR) family protein	BT1536	BT1536	ABC transporter permease	[TP0648-TP0965 (0.54118866)]
COG0457	COG0845	BT2816	BT2816	TPR-domain containing protein	BT2940	BT2940	Multidrug resistance protein	[TP0648-TP0965 (0.54118866)]
COG0457	COG0845	BT0421	BT0421	Tetratricopeptide repeat (TPR) family protein	BT1967	BT1967	Multidrug efflux protein	[TP0648-TP0965 (0.54118866)]
COG0457	COG0845	BT1851	BT1851	TPR-repeat-containing protein	BT3339	BT3339	AcrA/AcrE family multidrug resistance protein	[TP0648-TP0965 (0.54118866)]
COG0457	COG0845	BT2243	BT2243	Hypothetical protein {UniProtKB/TrEMBL:Q8A5J6}	BT0955	BT0955	Hypothetical protein {UniProtKB/TrEMBL:Q8A962}	[TP0648-TP0965 (0.54118866)]
COG0457	COG0845	BT1690	BT1690	TPR-domain containing protein	BT1536	BT1536	ABC transporter permease	[TP0648-TP0965 (0.54118866)]
COG0457	COG0845	BT3937	BT3937	TPR-domain containing protein	BT1269	BT1269	Component of multidrug efflux system	[TP0648-TP0965 (0.54118866)]
COG0457	COG0845	BT1690	BT1690	TPR-domain containing protein	BT0669	BT0669	Putative cation efflux system protein	[TP0648-TP0965 (0.54118866)]
COG0457	COG0845	BT2816	BT2816	TPR-domain containing protein	BT0561	BT0561	Hypothetical protein {UniProtKB/TrEMBL:Q8AAA4}	[TP0648-TP0965 (0.54118866)]
COG0457	COG0845	BT1359	BT1359	Tetratricopeptide repeat family protein	BT2687	BT2687	Cation efflux system protein	[TP0648-TP0965 (0.54118866)]
COG0457	COG0845	BT0421	BT0421	Tetratricopeptide repeat (TPR) family protein	BT0298	BT0298	Cation efflux system protein	[TP0648-TP0965 (0.54118866)]
COG0457	COG0845	BT1359	BT1359	Tetratricopeptide repeat family protein	BT1967	BT1967	Multidrug efflux protein	[TP0648-TP0965 (0.54118866)]
COG0457	COG0845	BT2816	BT2816	TPR-domain containing protein	BT1967	BT1967	Multidrug efflux protein	[TP0648-TP0965 (0.54118866)]
COG0457	COG0845	BT1359	BT1359	Tetratricopeptide repeat family protein	BT0298	BT0298	Cation efflux system protein	[TP0648-TP0965 (0.54118866)]
COG0457	COG0845	BT2243	BT2243	Hypothetical protein {UniProtKB/TrEMBL:Q8A5J6}	BT0669	BT0669	Putative cation efflux system protein	[TP0648-TP0965 (0.54118866)]
COG0457	COG0845	BT2816	BT2816	TPR-domain containing protein	BT2038	BT2038	Cation efflux system protein	[TP0648-TP0965 (0.54118866)]
COG0457	COG0845	BT0421	BT0421	Tetratricopeptide repeat (TPR) family protein	BT2687	BT2687	Cation efflux system protein	[TP0648-TP0965 (0.54118866)]
COG0457	COG0845	BT1690	BT1690	TPR-domain containing protein	BT1467	BT1467	ABC transporter permease	[TP0648-TP0965 (0.54118866)]
COG0457	COG0845	BT2816	BT2816	TPR-domain containing protein	BT3339	BT3339	AcrA/AcrE family multidrug resistance protein	[TP0648-TP0965 (0.54118866)]
COG0457	COG0845	BT2816	BT2816	TPR-domain containing protein	BT1693	BT1693	Periplasmic linker protein, putative multidrug	[TP0648-TP0965 (0.54118866)]
COG0760	COG2239	BT3846	BT3846	Peptidyl-prolyl cis-trans isomerase	BT4042	BT4042	Putative Mg2+ transporter MgtE	[TP1016-TP0917 (0.81817394)]
COG0760	COG2239	BT3848	BT3848	Peptidyl-prolyl cis-trans isomerase	BT4042	BT4042	Putative Mg2+ transporter MgtE	[TP1016-TP0917 (0.81817394)]
COG0048	COG1156	BT2731	rpsL	30S ribosomal protein S12	BT1298	BT1298	V-type ATP synthase subunit B	[TP0243-TP0427 (0.80866665)]
COG0782	COG1057	BT2565	BT2565	Transcription elongation factor greA	BT2011	nadD	Probable nicotinate-nucleotide adenylyltransferase (EC 2.7.7.18) (Deamido-NAD(+) pyrophosphorylase) (Deamido-NAD(+) diphosphorylase) (Nicotinate mononucleotide adenylyltransferase) (NaMN adenylyltransferase)	[TP0019-TP0741 (0.75909394)]
COG0217	COG1235	BT0627	BT_0627	Hypothetical UPF0082 protein BT0627	BT0822	BT0822	Putative metallo-beta-lactamase superfamily	[TP0474-TP0489 (0.71912634)]
COG0217	COG1235	BT0627	BT_0627	Hypothetical UPF0082 protein BT0627	BT1367	BT1367	Hydrolase, metal-dependent	[TP0474-TP0489 (0.71912634)]
COG0012	COG0188	BT3116	BT3116	GTP-binding protein {UniProtKB/TrEMBL:Q8A339}	BT3579	BT3579	Topoisomerase IV subunit A	[TP0124-TP0005 (0.7149395)]
COG0012	COG0188	BT3116	BT3116	GTP-binding protein {UniProtKB/TrEMBL:Q8A339}	BT0899	BT0899	DNA gyrase subunit A {UniProtKB/TrEMBL:Q8A9B6}	[TP0124-TP0005 (0.7149395)]
COG1057	COG3015	BT2011	nadD	Probable nicotinate-nucleotide adenylyltransferase (EC 2.7.7.18) (Deamido-NAD(+) pyrophosphorylase) (Deamido-NAD(+) diphosphorylase) (Nicotinate mononucleotide adenylyltransferase) (NaMN adenylyltransferase)	BT0817	BT0817	Lipoprotein {UniProtKB/TrEMBL:Q8A9J8}	[TP0741-TP0435 (0.5622841)]
COG0530	COG0621	BT3019	BT3019	Putative Na+/Ca2+ exchanger protein, cation	BT3195	BT3195	Hypothetical protein {UniProtKB/TrEMBL:Q8A2W0}	[TP1034-TP0269 (0.7081234)]
COG0530	COG0621	BT3019	BT3019	Putative Na+/Ca2+ exchanger protein, cation	BT0913	BT0913	Putative Fe-S oxidoreductase	[TP1034-TP0269 (0.7081234)]
COG0530	COG0621	BT3019	BT3019	Putative Na+/Ca2+ exchanger protein, cation	BT2153	BT2153	Putative Fe-S oxidoreductases	[TP1034-TP0269 (0.7081234)]
COG0462	COG0492	BT0748	BT0748	Ribose-phosphate pyrophosphokinase	BT4336	BT4336	Thioredoxin reductase {UniProtKB/TrEMBL:Q89ZP0}	[TP0294-TP0814 (0.8323514)]
COG0124	COG0254	BT1840	hisS	Histidyl-tRNA synthetase (EC 6.1.1.21) (Histidine--tRNA ligase) (HisRS)	BT1692	rpmE2	50S ribosomal protein L31 type B	[TP0641-TP0255 (0.65973145)]
COG0178	COG0272	BT0578	BT0578	Excinuclease ABC subunit A	BT0894	BT0894	DNA ligase {UniProtKB/TrEMBL:Q8A9C1}	[TP0514-TP0634 (0.7537598)]
COG0178	COG0272	BT1739	BT1739	Excinuclease ABC subunit A	BT0894	BT0894	DNA ligase {UniProtKB/TrEMBL:Q8A9C1}	[TP0514-TP0634 (0.7537598)]
COG1192	COG2214	p5482_31	p5482_31	Chromosome-partitioning ATPase	BT1812	BT1812	Putative chaperone DnAJ	[TP0272-TP0843 (0.8210422)]
COG1192	COG2214	BT4002	BT4002	ATPase, ParA family {UniProtKB/TrEMBL:Q8A0L9}	BT1812	BT1812	Putative chaperone DnAJ	[TP0272-TP0843 (0.8210422)]
COG0608	COG1159	BT3939	BT3939	Single-stranded-DNA-specific exonuclease recJ	BT3835	BT3835	Putative GTP-binding protein	[TP0704-TP0541 (0.7586372)]
COG0242	COG0263	BT0420	def	Peptide deformylase (EC 3.5.1.88) (PDF) (Polypeptide deformylase)	BT3719	proB	Glutamate 5-kinase (EC 2.7.2.11) (Gamma-glutamyl kinase) (GK)	[TP0757-TP0351 (0.5771584)]
COG1115	COG2239	BT4476	BT4476	Amino acid carrier protein	BT4042	BT4042	Putative Mg2+ transporter MgtE	[TP0414-TP0917 (0.53720385)]
COG0124	COG0546	BT1840	hisS	Histidyl-tRNA synthetase (EC 6.1.1.21) (Histidine--tRNA ligase) (HisRS)	BT4184	BT4184	Phosphoglycolate phosphatase	[TP0641-TP0554 (0.5196431)]
COG0124	COG0546	BT1840	hisS	Histidyl-tRNA synthetase (EC 6.1.1.21) (Histidine--tRNA ligase) (HisRS)	BT4315	BT4315	HPr(Ser) phosphatase {UniProtKB/TrEMBL:Q89ZR1}	[TP0641-TP0554 (0.5196431)]
COG0457	COG1234	BT1690	BT1690	TPR-domain containing protein	BT4346	rnz	Ribonuclease Z (EC 3.1.26.11) (RNase Z) (tRNase Z) (tRNA 3 endonuclease)	[TP0095-TP0819 (0.5178716)]
COG0457	COG1234	BT2816	BT2816	TPR-domain containing protein	BT4346	rnz	Ribonuclease Z (EC 3.1.26.11) (RNase Z) (tRNase Z) (tRNA 3 endonuclease)	[TP0095-TP0819 (0.5178716)]
COG0457	COG1234	BT1851	BT1851	TPR-repeat-containing protein	BT4346	rnz	Ribonuclease Z (EC 3.1.26.11) (RNase Z) (tRNase Z) (tRNA 3 endonuclease)	[TP0095-TP0819 (0.5178716)]
COG0457	COG1234	BT3937	BT3937	TPR-domain containing protein	BT4346	rnz	Ribonuclease Z (EC 3.1.26.11) (RNase Z) (tRNase Z) (tRNA 3 endonuclease)	[TP0095-TP0819 (0.5178716)]
COG0457	COG1234	BT2243	BT2243	Hypothetical protein {UniProtKB/TrEMBL:Q8A5J6}	BT4346	rnz	Ribonuclease Z (EC 3.1.26.11) (RNase Z) (tRNase Z) (tRNA 3 endonuclease)	[TP0095-TP0819 (0.5178716)]
COG0457	COG1234	BT0421	BT0421	Tetratricopeptide repeat (TPR) family protein	BT4346	rnz	Ribonuclease Z (EC 3.1.26.11) (RNase Z) (tRNase Z) (tRNA 3 endonuclease)	[TP0095-TP0819 (0.5178716)]
COG0457	COG1234	BT1359	BT1359	Tetratricopeptide repeat family protein	BT4346	rnz	Ribonuclease Z (EC 3.1.26.11) (RNase Z) (tRNase Z) (tRNA 3 endonuclease)	[TP0095-TP0819 (0.5178716)]
COG0217	COG1269	BT0627	BT_0627	Hypothetical UPF0082 protein BT0627	BT1296	BT1296	V-type ATP synthase subunit I	[TP0474-TP0533 (0.71912634)]
COG0457	COG2204	BT1359	BT1359	Tetratricopeptide repeat family protein	BT2618	BT2618	Two-component system response regulator	[TP0067-TP0519 (0.7741208)]
COG0457	COG2204	BT3937	BT3937	TPR-domain containing protein	BT2433	BT2433	Two-component system response regulator	[TP0067-TP0519 (0.7741208)]
COG0457	COG2204	BT0421	BT0421	Tetratricopeptide repeat (TPR) family protein	BT2618	BT2618	Two-component system response regulator	[TP0067-TP0519 (0.7741208)]
COG0457	COG2204	BT0421	BT0421	Tetratricopeptide repeat (TPR) family protein	BT1529	BT1529	Two-component system response regulator	[TP0067-TP0519 (0.7741208)]
COG0457	COG2204	BT1690	BT1690	TPR-domain containing protein	BT4375	BT4375	Transcriptional regulator	[TP0067-TP0519 (0.7741208)]
COG0457	COG2204	BT3937	BT3937	TPR-domain containing protein	BT1529	BT1529	Two-component system response regulator	[TP0067-TP0519 (0.7741208)]
COG0457	COG2204	BT2243	BT2243	Hypothetical protein {UniProtKB/TrEMBL:Q8A5J6}	BT2433	BT2433	Two-component system response regulator	[TP0067-TP0519 (0.7741208)]
COG0457	COG2204	BT1690	BT1690	TPR-domain containing protein	BT1469	BT1469	Two-component system response regulator	[TP0067-TP0519 (0.7741208)]
COG0457	COG2204	BT1690	BT1690	TPR-domain containing protein	BT0690	BT0690	Two-component system response regulator	[TP0067-TP0519 (0.7741208)]
COG0457	COG2204	BT1359	BT1359	Tetratricopeptide repeat family protein	BT0690	BT0690	Two-component system response regulator	[TP0067-TP0519 (0.7741208)]
COG0457	COG2204	BT2243	BT2243	Hypothetical protein {UniProtKB/TrEMBL:Q8A5J6}	BT1469	BT1469	Two-component system response regulator	[TP0067-TP0519 (0.7741208)]
COG0457	COG2204	BT3937	BT3937	TPR-domain containing protein	BT0856	BT0856	Two-component system response regulator	[TP0067-TP0519 (0.7741208)]
COG0457	COG2204	BT3937	BT3937	TPR-domain containing protein	BT3801	BT3801	RteB, two-component system response regulator	[TP0067-TP0519 (0.7741208)]
COG0457	COG2204	BT2816	BT2816	TPR-domain containing protein	BT2433	BT2433	Two-component system response regulator	[TP0067-TP0519 (0.7741208)]
COG0457	COG2204	BT0421	BT0421	Tetratricopeptide repeat (TPR) family protein	BT0015	BT0015	RteB, two-component system response regulator	[TP0067-TP0519 (0.7741208)]
COG0457	COG2204	BT1690	BT1690	TPR-domain containing protein	BT3801	BT3801	RteB, two-component system response regulator	[TP0067-TP0519 (0.7741208)]
COG0457	COG2204	BT0421	BT0421	Tetratricopeptide repeat (TPR) family protein	BT4375	BT4375	Transcriptional regulator	[TP0067-TP0519 (0.7741208)]
COG0457	COG2204	BT2243	BT2243	Hypothetical protein {UniProtKB/TrEMBL:Q8A5J6}	BT0015	BT0015	RteB, two-component system response regulator	[TP0067-TP0519 (0.7741208)]
COG0457	COG2204	BT1359	BT1359	Tetratricopeptide repeat family protein	BT4375	BT4375	Transcriptional regulator	[TP0067-TP0519 (0.7741208)]
COG0457	COG2204	BT2816	BT2816	TPR-domain containing protein	BT0856	BT0856	Two-component system response regulator	[TP0067-TP0519 (0.7741208)]
COG0457	COG2204	BT1359	BT1359	Tetratricopeptide repeat family protein	BT1529	BT1529	Two-component system response regulator	[TP0067-TP0519 (0.7741208)]
COG0457	COG2204	BT1690	BT1690	TPR-domain containing protein	BT0856	BT0856	Two-component system response regulator	[TP0067-TP0519 (0.7741208)]
COG0457	COG2204	BT1851	BT1851	TPR-repeat-containing protein	BT2618	BT2618	Two-component system response regulator	[TP0067-TP0519 (0.7741208)]
COG0457	COG2204	BT3937	BT3937	TPR-domain containing protein	BT0690	BT0690	Two-component system response regulator	[TP0067-TP0519 (0.7741208)]
COG0457	COG2204	BT3937	BT3937	TPR-domain containing protein	BT0015	BT0015	RteB, two-component system response regulator	[TP0067-TP0519 (0.7741208)]
COG0457	COG2204	BT0421	BT0421	Tetratricopeptide repeat (TPR) family protein	BT1469	BT1469	Two-component system response regulator	[TP0067-TP0519 (0.7741208)]
COG0457	COG2204	BT0421	BT0421	Tetratricopeptide repeat (TPR) family protein	BT0856	BT0856	Two-component system response regulator	[TP0067-TP0519 (0.7741208)]
COG0457	COG2204	BT2816	BT2816	TPR-domain containing protein	BT3801	BT3801	RteB, two-component system response regulator	[TP0067-TP0519 (0.7741208)]
COG0457	COG2204	BT1851	BT1851	TPR-repeat-containing protein	BT3801	BT3801	RteB, two-component system response regulator	[TP0067-TP0519 (0.7741208)]
COG0457	COG2204	BT1359	BT1359	Tetratricopeptide repeat family protein	BT2433	BT2433	Two-component system response regulator	[TP0067-TP0519 (0.7741208)]
COG0457	COG2204	BT1359	BT1359	Tetratricopeptide repeat family protein	BT3801	BT3801	RteB, two-component system response regulator	[TP0067-TP0519 (0.7741208)]
COG0457	COG2204	BT2243	BT2243	Hypothetical protein {UniProtKB/TrEMBL:Q8A5J6}	BT0856	BT0856	Two-component system response regulator	[TP0067-TP0519 (0.7741208)]
COG0457	COG2204	BT2243	BT2243	Hypothetical protein {UniProtKB/TrEMBL:Q8A5J6}	BT4375	BT4375	Transcriptional regulator	[TP0067-TP0519 (0.7741208)]
COG0457	COG2204	BT2816	BT2816	TPR-domain containing protein	BT1469	BT1469	Two-component system response regulator	[TP0067-TP0519 (0.7741208)]
COG0457	COG2204	BT1851	BT1851	TPR-repeat-containing protein	BT1529	BT1529	Two-component system response regulator	[TP0067-TP0519 (0.7741208)]
COG0457	COG2204	BT2816	BT2816	TPR-domain containing protein	BT2618	BT2618	Two-component system response regulator	[TP0067-TP0519 (0.7741208)]
COG0457	COG2204	BT3937	BT3937	TPR-domain containing protein	BT2618	BT2618	Two-component system response regulator	[TP0067-TP0519 (0.7741208)]
COG0457	COG2204	BT1851	BT1851	TPR-repeat-containing protein	BT4375	BT4375	Transcriptional regulator	[TP0067-TP0519 (0.7741208)]
COG0457	COG2204	BT1359	BT1359	Tetratricopeptide repeat family protein	BT0015	BT0015	RteB, two-component system response regulator	[TP0067-TP0519 (0.7741208)]
COG0457	COG2204	BT2816	BT2816	TPR-domain containing protein	BT0690	BT0690	Two-component system response regulator	[TP0067-TP0519 (0.7741208)]
COG0457	COG2204	BT2816	BT2816	TPR-domain containing protein	BT4375	BT4375	Transcriptional regulator	[TP0067-TP0519 (0.7741208)]
COG0457	COG2204	BT3937	BT3937	TPR-domain containing protein	BT1469	BT1469	Two-component system response regulator	[TP0067-TP0519 (0.7741208)]
COG0457	COG2204	BT1690	BT1690	TPR-domain containing protein	BT2618	BT2618	Two-component system response regulator	[TP0067-TP0519 (0.7741208)]
COG0457	COG2204	BT1851	BT1851	TPR-repeat-containing protein	BT1469	BT1469	Two-component system response regulator	[TP0067-TP0519 (0.7741208)]
COG0457	COG2204	BT0421	BT0421	Tetratricopeptide repeat (TPR) family protein	BT3801	BT3801	RteB, two-component system response regulator	[TP0067-TP0519 (0.7741208)]
COG0457	COG2204	BT1690	BT1690	TPR-domain containing protein	BT1529	BT1529	Two-component system response regulator	[TP0067-TP0519 (0.7741208)]
COG0457	COG2204	BT1690	BT1690	TPR-domain containing protein	BT2433	BT2433	Two-component system response regulator	[TP0067-TP0519 (0.7741208)]
COG0457	COG2204	BT1851	BT1851	TPR-repeat-containing protein	BT0690	BT0690	Two-component system response regulator	[TP0067-TP0519 (0.7741208)]
COG0457	COG2204	BT2243	BT2243	Hypothetical protein {UniProtKB/TrEMBL:Q8A5J6}	BT0690	BT0690	Two-component system response regulator	[TP0067-TP0519 (0.7741208)]
COG0457	COG2204	BT2816	BT2816	TPR-domain containing protein	BT1529	BT1529	Two-component system response regulator	[TP0067-TP0519 (0.7741208)]
COG0457	COG2204	BT1851	BT1851	TPR-repeat-containing protein	BT0015	BT0015	RteB, two-component system response regulator	[TP0067-TP0519 (0.7741208)]
COG0457	COG2204	BT0421	BT0421	Tetratricopeptide repeat (TPR) family protein	BT0690	BT0690	Two-component system response regulator	[TP0067-TP0519 (0.7741208)]
COG0457	COG2204	BT1851	BT1851	TPR-repeat-containing protein	BT0856	BT0856	Two-component system response regulator	[TP0067-TP0519 (0.7741208)]
COG0457	COG2204	BT1690	BT1690	TPR-domain containing protein	BT0015	BT0015	RteB, two-component system response regulator	[TP0067-TP0519 (0.7741208)]
COG0457	COG2204	BT1359	BT1359	Tetratricopeptide repeat family protein	BT1469	BT1469	Two-component system response regulator	[TP0067-TP0519 (0.7741208)]
COG0457	COG2204	BT2243	BT2243	Hypothetical protein {UniProtKB/TrEMBL:Q8A5J6}	BT3801	BT3801	RteB, two-component system response regulator	[TP0067-TP0519 (0.7741208)]
COG0457	COG2204	BT1851	BT1851	TPR-repeat-containing protein	BT2433	BT2433	Two-component system response regulator	[TP0067-TP0519 (0.7741208)]
COG0457	COG2204	BT2816	BT2816	TPR-domain containing protein	BT0015	BT0015	RteB, two-component system response regulator	[TP0067-TP0519 (0.7741208)]
COG0457	COG2204	BT2243	BT2243	Hypothetical protein {UniProtKB/TrEMBL:Q8A5J6}	BT2618	BT2618	Two-component system response regulator	[TP0067-TP0519 (0.7741208)]
COG0457	COG2204	BT0421	BT0421	Tetratricopeptide repeat (TPR) family protein	BT2433	BT2433	Two-component system response regulator	[TP0067-TP0519 (0.7741208)]
COG0457	COG2204	BT2243	BT2243	Hypothetical protein {UniProtKB/TrEMBL:Q8A5J6}	BT1529	BT1529	Two-component system response regulator	[TP0067-TP0519 (0.7741208)]
COG0457	COG2204	BT1359	BT1359	Tetratricopeptide repeat family protein	BT0856	BT0856	Two-component system response regulator	[TP0067-TP0519 (0.7741208)]
COG0457	COG2204	BT3937	BT3937	TPR-domain containing protein	BT4375	BT4375	Transcriptional regulator	[TP0067-TP0519 (0.7741208)]
COG0217	COG1480	BT0627	BT_0627	Hypothetical UPF0082 protein BT0627	BT2749	BT2749	Putative membrane-associated HD superfamily	[TP0474-TP0651 (0.71912634)]
COG1121	COG2204	BT3248	BT3248	Putative metal ABC transporter, ATP-binding	BT0856	BT0856	Two-component system response regulator	[TP0035-TP0519 (0.5085169)]
COG1121	COG2204	BT3248	BT3248	Putative metal ABC transporter, ATP-binding	BT3801	BT3801	RteB, two-component system response regulator	[TP0035-TP0519 (0.5085169)]
COG1121	COG2204	BT3248	BT3248	Putative metal ABC transporter, ATP-binding	BT2618	BT2618	Two-component system response regulator	[TP0035-TP0519 (0.5085169)]
COG1121	COG2204	BT3248	BT3248	Putative metal ABC transporter, ATP-binding	BT1529	BT1529	Two-component system response regulator	[TP0035-TP0519 (0.5085169)]
COG1121	COG2204	BT3248	BT3248	Putative metal ABC transporter, ATP-binding	BT1469	BT1469	Two-component system response regulator	[TP0035-TP0519 (0.5085169)]
COG1121	COG2204	BT3248	BT3248	Putative metal ABC transporter, ATP-binding	BT4375	BT4375	Transcriptional regulator	[TP0035-TP0519 (0.5085169)]
COG1121	COG2204	BT3248	BT3248	Putative metal ABC transporter, ATP-binding	BT2433	BT2433	Two-component system response regulator	[TP0035-TP0519 (0.5085169)]
COG1121	COG2204	BT3248	BT3248	Putative metal ABC transporter, ATP-binding	BT0015	BT0015	RteB, two-component system response regulator	[TP0035-TP0519 (0.5085169)]
COG1121	COG2204	BT3248	BT3248	Putative metal ABC transporter, ATP-binding	BT0690	BT0690	Two-component system response regulator	[TP0035-TP0519 (0.5085169)]
COG0528	COG4591	BT2242	BT2242	Uridylate kinase {UniProtKB/TrEMBL:Q8A5J7}	BT1475	BT1475	ABC transporter, permease protein	[TP0099-TP0580 (0.8561369)]
COG0528	COG4591	BT2242	BT2242	Uridylate kinase {UniProtKB/TrEMBL:Q8A5J7}	BT2838	BT2838	Hypothetical protein {UniProtKB/TrEMBL:Q8A3W6}	[TP0099-TP0580 (0.8561369)]
COG0503	COG1488	BT0427	BT0427	Xanthine phosphoribosyltransferase	BT1913	BT1913	Nicotinate phosphoribosyltransferase	[TP1039-TP0628 (0.6658587)]
COG0503	COG1488	BT3267	apt	Adenine phosphoribosyltransferase (EC 2.4.2.7) (APRT)	BT1913	BT1913	Nicotinate phosphoribosyltransferase	[TP1039-TP0628 (0.6658587)]
COG0770	COG2001	BT3644	BT3644	UDP-N-acetylmuramoylalanyl-D-glutamyl-2,	BT3456	mraZ	Protein mraZ {UniProtKB/Swiss-Prot:Q8A250}	[TP0386-TP0383 (0.8315325)]
COG0051	COG2204	BT2728	rpsJ	30S ribosomal protein S10	BT0015	BT0015	RteB, two-component system response regulator	[TP0188-TP0519 (0.6307204)]
COG0051	COG2204	BT2728	rpsJ	30S ribosomal protein S10	BT3801	BT3801	RteB, two-component system response regulator	[TP0188-TP0519 (0.6307204)]
COG0051	COG2204	BT2728	rpsJ	30S ribosomal protein S10	BT1469	BT1469	Two-component system response regulator	[TP0188-TP0519 (0.6307204)]
COG0051	COG2204	BT2728	rpsJ	30S ribosomal protein S10	BT1529	BT1529	Two-component system response regulator	[TP0188-TP0519 (0.6307204)]
COG0051	COG2204	BT2728	rpsJ	30S ribosomal protein S10	BT2433	BT2433	Two-component system response regulator	[TP0188-TP0519 (0.6307204)]
COG0051	COG2204	BT2728	rpsJ	30S ribosomal protein S10	BT2618	BT2618	Two-component system response regulator	[TP0188-TP0519 (0.6307204)]
COG0051	COG2204	BT2728	rpsJ	30S ribosomal protein S10	BT4375	BT4375	Transcriptional regulator	[TP0188-TP0519 (0.6307204)]
COG0051	COG2204	BT2728	rpsJ	30S ribosomal protein S10	BT0690	BT0690	Two-component system response regulator	[TP0188-TP0519 (0.6307204)]
COG0051	COG2204	BT2728	rpsJ	30S ribosomal protein S10	BT0856	BT0856	Two-component system response regulator	[TP0188-TP0519 (0.6307204)]
COG0249	COG0546	BT3121	mutS	DNA mismatch repair protein mutS	BT4184	BT4184	Phosphoglycolate phosphatase	[TP0328-TP0554 (0.5196431)]
COG0249	COG0546	BT2697	BT2697	DNA mismatch repair protein mutS	BT4315	BT4315	HPr(Ser) phosphatase {UniProtKB/TrEMBL:Q89ZR1}	[TP0328-TP0554 (0.5196431)]
COG0249	COG0546	BT3121	mutS	DNA mismatch repair protein mutS	BT4315	BT4315	HPr(Ser) phosphatase {UniProtKB/TrEMBL:Q89ZR1}	[TP0328-TP0554 (0.5196431)]
COG0249	COG0546	BT2697	BT2697	DNA mismatch repair protein mutS	BT4184	BT4184	Phosphoglycolate phosphatase	[TP0328-TP0554 (0.5196431)]
COG0234	COG0803	BT1830	BT1830	10 kDa chaperonin {UniProtKB/TrEMBL:Q8A6P7}	BT3249	BT3249	Putative zinc ABC transporter, zinc-binding	[TP1013-TP0163 (0.67160416)]
COG0240	COG0622	BT2123	BT2123	Glycerol-3-phosphate dehydrogenase	BT2018	BT2018	Hypothetical protein {UniProtKB/TrEMBL:Q8A668}	[TP1009-TP0937 (0.80866665)]
COG0227	COG0492	BT0916	rpmB	50S ribosomal protein L28	BT4336	BT4336	Thioredoxin reductase {UniProtKB/TrEMBL:Q89ZP0}	[TP0362-TP0814 (0.801083)]
COG0051	COG1192	BT2728	rpsJ	30S ribosomal protein S10	p5482_31	p5482_31	Chromosome-partitioning ATPase	[TP0188-TP0272 (0.7732025)]
COG0051	COG1192	BT2728	rpsJ	30S ribosomal protein S10	BT4002	BT4002	ATPase, ParA family {UniProtKB/TrEMBL:Q8A0L9}	[TP0188-TP0272 (0.7732025)]
COG0098	COG0803	BT2710	rpsE	30S ribosomal protein S5	BT3249	BT3249	Putative zinc ABC transporter, zinc-binding	[TP0206-TP0163 (0.74372905)]
COG0249	COG0457	BT3121	mutS	DNA mismatch repair protein mutS	BT2816	BT2816	TPR-domain containing protein	[TP0328-TP0095 (0.63719666)]
COG0249	COG0457	BT3121	mutS	DNA mismatch repair protein mutS	BT1690	BT1690	TPR-domain containing protein	[TP0328-TP0095 (0.63719666)]
COG0249	COG0457	BT3121	mutS	DNA mismatch repair protein mutS	BT2243	BT2243	Hypothetical protein {UniProtKB/TrEMBL:Q8A5J6}	[TP0328-TP0095 (0.63719666)]
COG0249	COG0457	BT2697	BT2697	DNA mismatch repair protein mutS	BT3937	BT3937	TPR-domain containing protein	[TP0328-TP0095 (0.63719666)]
COG0249	COG0457	BT3121	mutS	DNA mismatch repair protein mutS	BT1359	BT1359	Tetratricopeptide repeat family protein	[TP0328-TP0095 (0.63719666)]
COG0249	COG0457	BT2697	BT2697	DNA mismatch repair protein mutS	BT1690	BT1690	TPR-domain containing protein	[TP0328-TP0095 (0.63719666)]
COG0249	COG0457	BT2697	BT2697	DNA mismatch repair protein mutS	BT1851	BT1851	TPR-repeat-containing protein	[TP0328-TP0095 (0.63719666)]
COG0249	COG0457	BT3121	mutS	DNA mismatch repair protein mutS	BT1851	BT1851	TPR-repeat-containing protein	[TP0328-TP0095 (0.63719666)]
COG0249	COG0457	BT3121	mutS	DNA mismatch repair protein mutS	BT3937	BT3937	TPR-domain containing protein	[TP0328-TP0095 (0.63719666)]
COG0249	COG0457	BT2697	BT2697	DNA mismatch repair protein mutS	BT2816	BT2816	TPR-domain containing protein	[TP0328-TP0095 (0.63719666)]
COG0249	COG0457	BT3121	mutS	DNA mismatch repair protein mutS	BT0421	BT0421	Tetratricopeptide repeat (TPR) family protein	[TP0328-TP0095 (0.63719666)]
COG0249	COG0457	BT2697	BT2697	DNA mismatch repair protein mutS	BT0421	BT0421	Tetratricopeptide repeat (TPR) family protein	[TP0328-TP0095 (0.63719666)]
COG0249	COG0457	BT2697	BT2697	DNA mismatch repair protein mutS	BT2243	BT2243	Hypothetical protein {UniProtKB/TrEMBL:Q8A5J6}	[TP0328-TP0095 (0.63719666)]
COG0249	COG0457	BT2697	BT2697	DNA mismatch repair protein mutS	BT1359	BT1359	Tetratricopeptide repeat family protein	[TP0328-TP0095 (0.63719666)]
COG0442	COG0459	BT0929	BT0929	Prolyl-tRNA synthetase {UniProtKB/TrEMBL:Q8A988}	BT1829	groL	60 kDa chaperonin (Protein Cpn60) (groEL protein)	[TP0160-TP0030 (0.7719589)]
COG0217	COG0481	BT0627	BT_0627	Hypothetical UPF0082 protein BT0627	BT0632	lepA	GTP-binding protein lepA	[TP0474-TP0510 (0.76600474)]
COG0178	COG0357	BT0578	BT0578	Excinuclease ABC subunit A	BT1145	gidB	Methyltransferase gidB (EC 2.1.-.-) (Glucose-inhibited division protein B)	[TP0514-TP0946 (0.8569251)]
COG0178	COG0357	BT1739	BT1739	Excinuclease ABC subunit A	BT1145	gidB	Methyltransferase gidB (EC 2.1.-.-) (Glucose-inhibited division protein B)	[TP0514-TP0946 (0.8569251)]
COG0472	COG2239	BT3451	mraY	Phospho-N-acetylmuramoyl-pentapeptide-transferase (EC 2.7.8.13) (UDP- MurNAc-pentapeptide phosphotransferase)	BT4042	BT4042	Putative Mg2+ transporter MgtE	[TP0345-TP0917 (0.5059451)]
COG0472	COG2239	BT0056	BT0056	Putative glycosyltransferase	BT4042	BT4042	Putative Mg2+ transporter MgtE	[TP0345-TP0917 (0.5059451)]
COG0472	COG2239	BT2888	BT2888	Glycosyltransferase {UniProtKB/TrEMBL:Q8A3R6}	BT4042	BT4042	Putative Mg2+ transporter MgtE	[TP0345-TP0917 (0.5059451)]
COG0472	COG2239	BT1339	BT1339	Undecaprenyl-phosphate	BT4042	BT4042	Putative Mg2+ transporter MgtE	[TP0345-TP0917 (0.5059451)]
COG0472	COG2239	BT0396	BT0396	Putative UDP-GlcNAc:undecaprenylphosphate	BT4042	BT4042	Putative Mg2+ transporter MgtE	[TP0345-TP0917 (0.5059451)]
COG0330	COG0772	BT4194	BT4194	Putative integral membrane protein	BT3817	BT3817	Rod shape-determining protein rodA	[TP0113-TP0501 (0.70068353)]
COG0330	COG0772	BT4194	BT4194	Putative integral membrane protein	BT3449	BT3449	Rod shape-determining protein rodA	[TP0113-TP0501 (0.70068353)]
COG1109	COG1488	BT1548	BT1548	Phosphoglucomutase phosphomannomutase	BT1913	BT1913	Nicotinate phosphoribosyltransferase	[TP0413-TP0628 (0.6598422)]
COG1109	COG1488	BT3950	BT3950	Phosphoglucomutase/phosphomannomutase	BT1913	BT1913	Nicotinate phosphoribosyltransferase	[TP0413-TP0628 (0.6598422)]
COG0477	COG1432	BT2000	BT2000	Putative transport protein	BT2650	BT2650	Hypothetical protein {UniProtKB/TrEMBL:Q8A4E9}	[TP0840-TP0894 (0.55999315)]
COG0477	COG1432	BT4397	BT4397	Xylose/H+ symporter {UniProtKB/TrEMBL:Q89ZI0}	BT2650	BT2650	Hypothetical protein {UniProtKB/TrEMBL:Q8A4E9}	[TP0840-TP0894 (0.55999315)]
COG0477	COG1432	BT3620	BT3620	AmpG protein, beta-lactamase induction signal	BT2650	BT2650	Hypothetical protein {UniProtKB/TrEMBL:Q8A4E9}	[TP0840-TP0894 (0.55999315)]
COG0477	COG1432	BT1034	BT1034	Putative signal transducer	BT2650	BT2650	Hypothetical protein {UniProtKB/TrEMBL:Q8A4E9}	[TP0840-TP0894 (0.55999315)]
COG0477	COG1432	BT1438	BT1438	Putative membrane efflux protein	BT2650	BT2650	Hypothetical protein {UniProtKB/TrEMBL:Q8A4E9}	[TP0840-TP0894 (0.55999315)]
COG0477	COG1432	BT0161	BT0161	Putative permease {UniProtKB/TrEMBL:Q8ABE9}	BT2650	BT2650	Hypothetical protein {UniProtKB/TrEMBL:Q8A4E9}	[TP0840-TP0894 (0.55999315)]
COG0477	COG1432	BT0436	BT0436	Arabinose-proton symporter	BT2650	BT2650	Hypothetical protein {UniProtKB/TrEMBL:Q8A4E9}	[TP0840-TP0894 (0.55999315)]
COG0477	COG1432	BT0976	BT0976	Putative transport protein	BT2650	BT2650	Hypothetical protein {UniProtKB/TrEMBL:Q8A4E9}	[TP0840-TP0894 (0.55999315)]
COG0477	COG1432	BT4105	BT4105	Hexuronate transporter {UniProtKB/TrEMBL:Q8A0B6}	BT2650	BT2650	Hypothetical protein {UniProtKB/TrEMBL:Q8A4E9}	[TP0840-TP0894 (0.55999315)]
COG0477	COG1432	BT3606	BT3606	Sugar-proton symporter {UniProtKB/TrEMBL:Q8A1Q3}	BT2650	BT2650	Hypothetical protein {UniProtKB/TrEMBL:Q8A4E9}	[TP0840-TP0894 (0.55999315)]
COG0477	COG1432	BT0794	BT0794	D-xylose-proton symporter	BT2650	BT2650	Hypothetical protein {UniProtKB/TrEMBL:Q8A4E9}	[TP0840-TP0894 (0.55999315)]
COG0477	COG1432	BT0454	BT0454	Arabinose-proton symporter	BT2650	BT2650	Hypothetical protein {UniProtKB/TrEMBL:Q8A4E9}	[TP0840-TP0894 (0.55999315)]
COG0477	COG1432	BT1670	BT1670	Putative transmembrane transport protein	BT2650	BT2650	Hypothetical protein {UniProtKB/TrEMBL:Q8A4E9}	[TP0840-TP0894 (0.55999315)]
COG1214	COG1509	BT2007	BT2007	Hypothetical protein {UniProtKB/TrEMBL:Q8A679}	BT4474	BT4474	Hypothetical protein {UniProtKB/TrEMBL:Q89ZA3}	[TP0876-TP0121 (0.53793955)]
COG0143	COG0217	BT2933	metG	Methionyl-tRNA synthetase (EC 6.1.1.10) (Methionine--tRNA ligase) (MetRS)	BT0627	BT_0627	Hypothetical UPF0082 protein BT0627	[TP0798-TP0474 (0.7790581)]
COG0357	COG0442	BT1145	gidB	Methyltransferase gidB (EC 2.1.-.-) (Glucose-inhibited division protein B)	BT0929	BT0929	Prolyl-tRNA synthetase {UniProtKB/TrEMBL:Q8A988}	[TP0946-TP0160 (0.6515529)]
COG0566	COG2204	BT0811	BT0811	Putative tRNA/rRNA methyltransferase	BT2433	BT2433	Two-component system response regulator	[TP0054-TP0519 (0.63495165)]
COG0566	COG2204	BT3165	BT3165	TRNA/rRNA methyltransferase	BT2433	BT2433	Two-component system response regulator	[TP0054-TP0519 (0.63495165)]
COG0566	COG2204	BT1360	BT1360	TRNA/rRNA methyltransferase	BT3801	BT3801	RteB, two-component system response regulator	[TP0054-TP0519 (0.63495165)]
COG0566	COG2204	BT1360	BT1360	TRNA/rRNA methyltransferase	BT1529	BT1529	Two-component system response regulator	[TP0054-TP0519 (0.63495165)]
COG0566	COG2204	BT0811	BT0811	Putative tRNA/rRNA methyltransferase	BT1529	BT1529	Two-component system response regulator	[TP0054-TP0519 (0.63495165)]
COG0566	COG2204	BT3165	BT3165	TRNA/rRNA methyltransferase	BT0856	BT0856	Two-component system response regulator	[TP0054-TP0519 (0.63495165)]
COG0566	COG2204	BT0811	BT0811	Putative tRNA/rRNA methyltransferase	BT1469	BT1469	Two-component system response regulator	[TP0054-TP0519 (0.63495165)]
COG0566	COG2204	BT4513	BT4513	Putative rRNA methylase	BT0690	BT0690	Two-component system response regulator	[TP0054-TP0519 (0.63495165)]
COG0566	COG2204	BT1360	BT1360	TRNA/rRNA methyltransferase	BT4375	BT4375	Transcriptional regulator	[TP0054-TP0519 (0.63495165)]
COG0566	COG2204	BT0811	BT0811	Putative tRNA/rRNA methyltransferase	BT0690	BT0690	Two-component system response regulator	[TP0054-TP0519 (0.63495165)]
COG0566	COG2204	BT3165	BT3165	TRNA/rRNA methyltransferase	BT0015	BT0015	RteB, two-component system response regulator	[TP0054-TP0519 (0.63495165)]
COG0566	COG2204	BT4513	BT4513	Putative rRNA methylase	BT2618	BT2618	Two-component system response regulator	[TP0054-TP0519 (0.63495165)]
COG0566	COG2204	BT1360	BT1360	TRNA/rRNA methyltransferase	BT2618	BT2618	Two-component system response regulator	[TP0054-TP0519 (0.63495165)]
COG0566	COG2204	BT1360	BT1360	TRNA/rRNA methyltransferase	BT0015	BT0015	RteB, two-component system response regulator	[TP0054-TP0519 (0.63495165)]
COG0566	COG2204	BT3165	BT3165	TRNA/rRNA methyltransferase	BT1529	BT1529	Two-component system response regulator	[TP0054-TP0519 (0.63495165)]
COG0566	COG2204	BT3165	BT3165	TRNA/rRNA methyltransferase	BT2618	BT2618	Two-component system response regulator	[TP0054-TP0519 (0.63495165)]
COG0566	COG2204	BT0811	BT0811	Putative tRNA/rRNA methyltransferase	BT3801	BT3801	RteB, two-component system response regulator	[TP0054-TP0519 (0.63495165)]
COG0566	COG2204	BT3165	BT3165	TRNA/rRNA methyltransferase	BT4375	BT4375	Transcriptional regulator	[TP0054-TP0519 (0.63495165)]
COG0566	COG2204	BT3165	BT3165	TRNA/rRNA methyltransferase	BT3801	BT3801	RteB, two-component system response regulator	[TP0054-TP0519 (0.63495165)]
COG0566	COG2204	BT1360	BT1360	TRNA/rRNA methyltransferase	BT2433	BT2433	Two-component system response regulator	[TP0054-TP0519 (0.63495165)]
COG0566	COG2204	BT4513	BT4513	Putative rRNA methylase	BT2433	BT2433	Two-component system response regulator	[TP0054-TP0519 (0.63495165)]
COG0566	COG2204	BT1360	BT1360	TRNA/rRNA methyltransferase	BT1469	BT1469	Two-component system response regulator	[TP0054-TP0519 (0.63495165)]
COG0566	COG2204	BT0811	BT0811	Putative tRNA/rRNA methyltransferase	BT4375	BT4375	Transcriptional regulator	[TP0054-TP0519 (0.63495165)]
COG0566	COG2204	BT0811	BT0811	Putative tRNA/rRNA methyltransferase	BT0015	BT0015	RteB, two-component system response regulator	[TP0054-TP0519 (0.63495165)]
COG0566	COG2204	BT4513	BT4513	Putative rRNA methylase	BT4375	BT4375	Transcriptional regulator	[TP0054-TP0519 (0.63495165)]
COG0566	COG2204	BT3165	BT3165	TRNA/rRNA methyltransferase	BT0690	BT0690	Two-component system response regulator	[TP0054-TP0519 (0.63495165)]
COG0566	COG2204	BT4513	BT4513	Putative rRNA methylase	BT0015	BT0015	RteB, two-component system response regulator	[TP0054-TP0519 (0.63495165)]
COG0566	COG2204	BT1360	BT1360	TRNA/rRNA methyltransferase	BT0690	BT0690	Two-component system response regulator	[TP0054-TP0519 (0.63495165)]
COG0566	COG2204	BT4513	BT4513	Putative rRNA methylase	BT3801	BT3801	RteB, two-component system response regulator	[TP0054-TP0519 (0.63495165)]
COG0566	COG2204	BT4513	BT4513	Putative rRNA methylase	BT1529	BT1529	Two-component system response regulator	[TP0054-TP0519 (0.63495165)]
COG0566	COG2204	BT1360	BT1360	TRNA/rRNA methyltransferase	BT0856	BT0856	Two-component system response regulator	[TP0054-TP0519 (0.63495165)]
COG0566	COG2204	BT0811	BT0811	Putative tRNA/rRNA methyltransferase	BT2618	BT2618	Two-component system response regulator	[TP0054-TP0519 (0.63495165)]
COG0566	COG2204	BT4513	BT4513	Putative rRNA methylase	BT1469	BT1469	Two-component system response regulator	[TP0054-TP0519 (0.63495165)]
COG0566	COG2204	BT4513	BT4513	Putative rRNA methylase	BT0856	BT0856	Two-component system response regulator	[TP0054-TP0519 (0.63495165)]
COG0566	COG2204	BT3165	BT3165	TRNA/rRNA methyltransferase	BT1469	BT1469	Two-component system response regulator	[TP0054-TP0519 (0.63495165)]
COG0566	COG2204	BT0811	BT0811	Putative tRNA/rRNA methyltransferase	BT0856	BT0856	Two-component system response regulator	[TP0054-TP0519 (0.63495165)]
COG0290	COG0724	BT0423	infC	Translation initiation factor IF-3	BT0784	BT0784	Putative RNA-binding protein	[TP0850-TP0356 (0.81817394)]
COG0290	COG0724	BT0423	infC	Translation initiation factor IF-3	BT1887	BT1887	Putative RNA-binding protein rbpA	[TP0850-TP0356 (0.81817394)]
COG0290	COG0724	BT0423	infC	Translation initiation factor IF-3	BT3840	BT3840	Putative RNA-binding protein rbpA	[TP0850-TP0356 (0.81817394)]
COG0564	COG1200	BT0642	BT0642	RNA pseudouridylate synthase	BT3924	BT3924	ATP-dependent DNA helicase recG	[TP0339-TP0687 (0.85149276)]
COG0564	COG1200	BT3772	BT3772	Ribosomal large subunit pseudouridine synthase D	BT3924	BT3924	ATP-dependent DNA helicase recG	[TP0339-TP0687 (0.85149276)]
COG0564	COG1200	BT3712	BT3712	Ribosomal large subunit pseudouridine synthase D	BT3924	BT3924	ATP-dependent DNA helicase recG	[TP0339-TP0687 (0.85149276)]
COG0564	COG1200	BT4501	BT4501	Ribosomal large subunit pseudouridine synthase A	BT3924	BT3924	ATP-dependent DNA helicase recG	[TP0339-TP0687 (0.85149276)]
COG0772	COG1115	BT3449	BT3449	Rod shape-determining protein rodA	BT4476	BT4476	Amino acid carrier protein	[TP0501-TP0998 (0.70629925)]
COG0772	COG1115	BT3817	BT3817	Rod shape-determining protein rodA	BT4476	BT4476	Amino acid carrier protein	[TP0501-TP0998 (0.70629925)]
COG0457	COG2812	BT2243	BT2243	Hypothetical protein {UniProtKB/TrEMBL:Q8A5J6}	BT3820	BT3820	Putative DNA polymerase III, delta subunit	[TP0067-TP1005 (0.5652097)]
COG0457	COG2812	BT3937	BT3937	TPR-domain containing protein	BT3820	BT3820	Putative DNA polymerase III, delta subunit	[TP0067-TP1005 (0.5652097)]
COG0457	COG2812	BT2243	BT2243	Hypothetical protein {UniProtKB/TrEMBL:Q8A5J6}	BT1610	BT1610	DNA polymerase III subunit gamma/tau	[TP0067-TP1005 (0.5652097)]
COG0457	COG2812	BT1359	BT1359	Tetratricopeptide repeat family protein	BT1610	BT1610	DNA polymerase III subunit gamma/tau	[TP0067-TP1005 (0.5652097)]
COG0457	COG2812	BT2816	BT2816	TPR-domain containing protein	BT3820	BT3820	Putative DNA polymerase III, delta subunit	[TP0067-TP1005 (0.5652097)]
COG0457	COG2812	BT1851	BT1851	TPR-repeat-containing protein	BT3820	BT3820	Putative DNA polymerase III, delta subunit	[TP0067-TP1005 (0.5652097)]
COG0457	COG2812	BT0421	BT0421	Tetratricopeptide repeat (TPR) family protein	BT1610	BT1610	DNA polymerase III subunit gamma/tau	[TP0067-TP1005 (0.5652097)]
COG0457	COG2812	BT1690	BT1690	TPR-domain containing protein	BT1610	BT1610	DNA polymerase III subunit gamma/tau	[TP0067-TP1005 (0.5652097)]
COG0457	COG2812	BT1851	BT1851	TPR-repeat-containing protein	BT1610	BT1610	DNA polymerase III subunit gamma/tau	[TP0067-TP1005 (0.5652097)]
COG0457	COG2812	BT2816	BT2816	TPR-domain containing protein	BT1610	BT1610	DNA polymerase III subunit gamma/tau	[TP0067-TP1005 (0.5652097)]
COG0457	COG2812	BT3937	BT3937	TPR-domain containing protein	BT1610	BT1610	DNA polymerase III subunit gamma/tau	[TP0067-TP1005 (0.5652097)]
COG0457	COG2812	BT1359	BT1359	Tetratricopeptide repeat family protein	BT3820	BT3820	Putative DNA polymerase III, delta subunit	[TP0067-TP1005 (0.5652097)]
COG0457	COG2812	BT1690	BT1690	TPR-domain containing protein	BT3820	BT3820	Putative DNA polymerase III, delta subunit	[TP0067-TP1005 (0.5652097)]
COG0457	COG2812	BT0421	BT0421	Tetratricopeptide repeat (TPR) family protein	BT3820	BT3820	Putative DNA polymerase III, delta subunit	[TP0067-TP1005 (0.5652097)]
COG0457	COG1396	BT1690	BT1690	TPR-domain containing protein	BT2783	BT2783	Transcriptional regulator	[TP0648-TP0461 (0.6214171)]
COG0457	COG1396	BT1359	BT1359	Tetratricopeptide repeat family protein	BT2783	BT2783	Transcriptional regulator	[TP0648-TP0461 (0.6214171)]
COG0457	COG1396	BT2243	BT2243	Hypothetical protein {UniProtKB/TrEMBL:Q8A5J6}	BT3756	BT3756	Transcriptional regulator	[TP0648-TP0461 (0.6214171)]
COG0457	COG1396	BT1851	BT1851	TPR-repeat-containing protein	BT3756	BT3756	Transcriptional regulator	[TP0648-TP0461 (0.6214171)]
COG0457	COG1396	BT1359	BT1359	Tetratricopeptide repeat family protein	BT3756	BT3756	Transcriptional regulator	[TP0648-TP0461 (0.6214171)]
COG0457	COG1396	BT2816	BT2816	TPR-domain containing protein	BT3756	BT3756	Transcriptional regulator	[TP0648-TP0461 (0.6214171)]
COG0457	COG1396	BT0421	BT0421	Tetratricopeptide repeat (TPR) family protein	BT2783	BT2783	Transcriptional regulator	[TP0648-TP0461 (0.6214171)]
COG0457	COG1396	BT0421	BT0421	Tetratricopeptide repeat (TPR) family protein	BT3756	BT3756	Transcriptional regulator	[TP0648-TP0461 (0.6214171)]
COG0457	COG1396	BT2816	BT2816	TPR-domain containing protein	BT2783	BT2783	Transcriptional regulator	[TP0648-TP0461 (0.6214171)]
COG0457	COG1396	BT1690	BT1690	TPR-domain containing protein	BT3756	BT3756	Transcriptional regulator	[TP0648-TP0461 (0.6214171)]
COG0457	COG1396	BT1851	BT1851	TPR-repeat-containing protein	BT2783	BT2783	Transcriptional regulator	[TP0648-TP0461 (0.6214171)]
COG0457	COG1396	BT3937	BT3937	TPR-domain containing protein	BT3756	BT3756	Transcriptional regulator	[TP0648-TP0461 (0.6214171)]
COG0457	COG1396	BT3937	BT3937	TPR-domain containing protein	BT2783	BT2783	Transcriptional regulator	[TP0648-TP0461 (0.6214171)]
COG0457	COG1396	BT2243	BT2243	Hypothetical protein {UniProtKB/TrEMBL:Q8A5J6}	BT2783	BT2783	Transcriptional regulator	[TP0648-TP0461 (0.6214171)]
COG0153	COG0457	BT0370	BT0370	Galactokinase {UniProtKB/TrEMBL:Q8AAU4}	BT2816	BT2816	TPR-domain containing protein	[TP0418-TP0095 (0.6515529), TP0418-TP0067 (0.62672263)]
COG0153	COG0457	BT0370	BT0370	Galactokinase {UniProtKB/TrEMBL:Q8AAU4}	BT1359	BT1359	Tetratricopeptide repeat family protein	[TP0418-TP0095 (0.6515529), TP0418-TP0067 (0.62672263)]
COG0153	COG0457	BT0370	BT0370	Galactokinase {UniProtKB/TrEMBL:Q8AAU4}	BT1851	BT1851	TPR-repeat-containing protein	[TP0418-TP0095 (0.6515529), TP0418-TP0067 (0.62672263)]
COG0153	COG0457	BT0370	BT0370	Galactokinase {UniProtKB/TrEMBL:Q8AAU4}	BT3937	BT3937	TPR-domain containing protein	[TP0418-TP0095 (0.6515529), TP0418-TP0067 (0.62672263)]
COG0153	COG0457	BT0370	BT0370	Galactokinase {UniProtKB/TrEMBL:Q8AAU4}	BT2243	BT2243	Hypothetical protein {UniProtKB/TrEMBL:Q8A5J6}	[TP0418-TP0095 (0.6515529), TP0418-TP0067 (0.62672263)]
COG0153	COG0457	BT0370	BT0370	Galactokinase {UniProtKB/TrEMBL:Q8AAU4}	BT0421	BT0421	Tetratricopeptide repeat (TPR) family protein	[TP0418-TP0095 (0.6515529), TP0418-TP0067 (0.62672263)]
COG0153	COG0457	BT0370	BT0370	Galactokinase {UniProtKB/TrEMBL:Q8AAU4}	BT1690	BT1690	TPR-domain containing protein	[TP0418-TP0095 (0.6515529), TP0418-TP0067 (0.62672263)]
COG0322	COG1432	BT3266	uvrC	UvrABC system protein C (Protein uvrC) (Excinuclease ABC subunit C)	BT2650	BT2650	Hypothetical protein {UniProtKB/TrEMBL:Q8A4E9}	[TP0472-TP0894 (0.7171434)]
COG0124	COG0124	BT1840	hisS	Histidyl-tRNA synthetase (EC 6.1.1.21) (Histidine--tRNA ligase) (HisRS)	BT1840	hisS	Histidyl-tRNA synthetase (EC 6.1.1.21) (Histidine--tRNA ligase) (HisRS)	[TP0641-TP0641 (0.67365265)]
COG0486	COG0803	BT4551	trmE	tRNA modification GTPase trmE	BT3249	BT3249	Putative zinc ABC transporter, zinc-binding	[TP0550-TP0163 (0.74372905)]
COG0687	COG1057	BT1288	BT1288	Spermidine/putrescine ABC transporter	BT2011	nadD	Probable nicotinate-nucleotide adenylyltransferase (EC 2.7.7.18) (Deamido-NAD(+) pyrophosphorylase) (Deamido-NAD(+) diphosphorylase) (Nicotinate mononucleotide adenylyltransferase) (NaMN adenylyltransferase)	[TP0655-TP0741 (0.7061969)]
COG0012	COG0608	BT3116	BT3116	GTP-binding protein {UniProtKB/TrEMBL:Q8A339}	BT3939	BT3939	Single-stranded-DNA-specific exonuclease recJ	[TP0124-TP0704 (0.626838)]
COG1214	COG1773	BT2007	BT2007	Hypothetical protein {UniProtKB/TrEMBL:Q8A679}	BT2539	BT2539	Rubredoxin {UniProtKB/TrEMBL:Q8A4Q8}	[TP0876-TP0991 (0.57776016)]
COG0739	COG0773	BT2003	BT2003	Putative membrane peptidase	BT3447	BT3447	UDP-N-acetylmuramate--alanine ligase	[TP0782-TP0341 (0.8145237)]
COG0739	COG0773	BT3996	BT3996	Putative peptidase {UniProtKB/TrEMBL:Q8A0M5}	BT3447	BT3447	UDP-N-acetylmuramate--alanine ligase	[TP0782-TP0341 (0.8145237)]
COG0050	COG0457	BT2740	BT2740	Elongation factor Tu {UniProtKB/TrEMBL:Q8A463}	BT0421	BT0421	Tetratricopeptide repeat (TPR) family protein	[TP0187-TP0067 (0.7854602)]
COG0050	COG0457	BT2740	BT2740	Elongation factor Tu {UniProtKB/TrEMBL:Q8A463}	BT1359	BT1359	Tetratricopeptide repeat family protein	[TP0187-TP0067 (0.7854602)]
COG0050	COG0457	BT2740	BT2740	Elongation factor Tu {UniProtKB/TrEMBL:Q8A463}	BT3937	BT3937	TPR-domain containing protein	[TP0187-TP0067 (0.7854602)]
COG0050	COG0457	BT2740	BT2740	Elongation factor Tu {UniProtKB/TrEMBL:Q8A463}	BT1851	BT1851	TPR-repeat-containing protein	[TP0187-TP0067 (0.7854602)]
COG0050	COG0457	BT2740	BT2740	Elongation factor Tu {UniProtKB/TrEMBL:Q8A463}	BT1690	BT1690	TPR-domain containing protein	[TP0187-TP0067 (0.7854602)]
COG0050	COG0457	BT2740	BT2740	Elongation factor Tu {UniProtKB/TrEMBL:Q8A463}	BT2816	BT2816	TPR-domain containing protein	[TP0187-TP0067 (0.7854602)]
COG0050	COG0457	BT2740	BT2740	Elongation factor Tu {UniProtKB/TrEMBL:Q8A463}	BT2243	BT2243	Hypothetical protein {UniProtKB/TrEMBL:Q8A5J6}	[TP0187-TP0067 (0.7854602)]
COG0739	COG2239	BT3996	BT3996	Putative peptidase {UniProtKB/TrEMBL:Q8A0M5}	BT4042	BT4042	Putative Mg2+ transporter MgtE	[TP0155-TP0917 (0.6343327)]
COG0739	COG2239	BT2003	BT2003	Putative membrane peptidase	BT4042	BT4042	Putative Mg2+ transporter MgtE	[TP0155-TP0917 (0.6343327)]
COG0210	COG0305	BT2999	BT2999	Helicase IV {UniProtKB/TrEMBL:Q8A3F5}	BT0625	BT0625	DNA helicase {UniProtKB/TrEMBL:Q8AA40}	[TP0102-TP0058 (0.8842861)]
COG0210	COG0305	BT0657	BT0657	ATP-dependent DNA helicase	BT0625	BT0625	DNA helicase {UniProtKB/TrEMBL:Q8AA40}	[TP0102-TP0058 (0.8842861)]
COG0210	COG0305	BT0657	BT0657	ATP-dependent DNA helicase	BT1516	BT1516	Replicative DNA helicase	[TP0102-TP0058 (0.8842861)]
COG0210	COG0305	BT2999	BT2999	Helicase IV {UniProtKB/TrEMBL:Q8A3F5}	BT1516	BT1516	Replicative DNA helicase	[TP0102-TP0058 (0.8842861)]
COG0621	COG0739	BT3195	BT3195	Hypothetical protein {UniProtKB/TrEMBL:Q8A2W0}	BT2003	BT2003	Putative membrane peptidase	[TP0269-TP0702 (0.8475093)]
COG0621	COG0739	BT3195	BT3195	Hypothetical protein {UniProtKB/TrEMBL:Q8A2W0}	BT3996	BT3996	Putative peptidase {UniProtKB/TrEMBL:Q8A0M5}	[TP0269-TP0702 (0.8475093)]
COG0621	COG0739	BT0913	BT0913	Putative Fe-S oxidoreductase	BT3996	BT3996	Putative peptidase {UniProtKB/TrEMBL:Q8A0M5}	[TP0269-TP0702 (0.8475093)]
COG0621	COG0739	BT2153	BT2153	Putative Fe-S oxidoreductases	BT2003	BT2003	Putative membrane peptidase	[TP0269-TP0702 (0.8475093)]
COG0621	COG0739	BT0913	BT0913	Putative Fe-S oxidoreductase	BT2003	BT2003	Putative membrane peptidase	[TP0269-TP0702 (0.8475093)]
COG0621	COG0739	BT2153	BT2153	Putative Fe-S oxidoreductases	BT3996	BT3996	Putative peptidase {UniProtKB/TrEMBL:Q8A0M5}	[TP0269-TP0702 (0.8475093)]
