# Supplementary material for: The Binary Protein Interactome of Treponema pallidum – The Syphilis Spirochete
Source: PLoS One. 2008 May 28;3(5):e2292. doi: 10.1371/journal.pone.0002292 (PMC2386257; doi:10.1371/journal.pone.0002292)
Supplement: Data S1 — Predicted protein-protein interactions based on our Treponema pallidum data; zip archive containing 372 files with one file per species. (6.09 MB ZIP) [file pone.0002292.s006.zip › bacteria/Bartonella_henselae.tab]

38323 Bartonella henselae
COG A	COG B	Locus Id A	Preferred Name(s) A	Annotation A	Locus Id B	Preferred Name(s) B	Annotation B	T. pallidum interaction
COG0186	COG1475	BH10420	rpsQ	30S ribosomal protein S17	BH16650	BH16650	Chromosome partitioning protein, parB	[TP0198-TP0271 (0.71912634)]
COG0608	COG0817	BH07830	BH07830	Single-stranded-DNA-specific exonuclease	BH14910	ruvC	Crossover junction endodeoxyribonuclease ruvC (EC 3.1.22.4) (Holliday junction nuclease ruvC) (Holliday junction resolvase ruvC)	[TP0704-TP0517 (0.81382185)]
COG0845	COG4591	BH01350	BH01350	Hypothetical protein {UniProtKB/TrEMBL:Q6G511}	BH08780	BH08780	Lipoprotein releasing system transmembrane	[TP0965-TP0582 (0.8143851)]
COG0845	COG4591	BH15470	BH15470	Hypothetical protein {UniProtKB/TrEMBL:Q6G1V4}	BH08780	BH08780	Lipoprotein releasing system transmembrane	[TP0965-TP0582 (0.8143851)]
COG0617	COG0860	BH11930	BH11930	Poly(A) polymerase {UniProtKB/TrEMBL:Q6G2K6}	BH08710	BH08710	N-acetylmuramoyl-l-alanine amidase	[TP0270-TP0247 (0.76828843)]
COG0201	COG0550	BH10310	BH10310	Preprotein translocase secY subunit	BH08160	BH08160	DNA topoisomerase I {UniProtKB/TrEMBL:Q6G3F7}	[TP0208-TP0394 (0.8044664)]
COG0768	COG2812	BH11300	BH11300	Penicillin-binding protein	BH02320	BH02320	DNA polymerase III subunit tau	[TP0500-TP1005 (0.655462)]
COG0180	COG0564	BH13470	BH13470	Tryptophanyl-tRNA synthetase	BH10200	BH10200	Pseudouridine synthase {UniProtKB/TrEMBL:Q6G2Z6}	[TP0632-TP0339 (0.7885255)]
COG0180	COG0564	BH13470	BH13470	Tryptophanyl-tRNA synthetase	BH03820	BH03820	Pseudouridine synthase {UniProtKB/TrEMBL:Q6G4G2}	[TP0632-TP0339 (0.7885255)]
COG0090	COG0223	BH10480	rplB	50S ribosomal protein L2	BH00750	fmt	Methionyl-tRNA formyltransferase (EC 2.1.2.9)	[TP0192-TP0756 (0.8610547)]
COG0632	COG2255	BH14900	ruvA	Holliday junction ATP-dependent DNA helicase ruvA (EC 3.6.1.-)	BH14890	ruvB	Holliday junction ATP-dependent DNA helicase ruvB (EC 3.6.1.-)	[TP0543-TP0162 (0.9659884)]
COG0462	COG0817	BH11830	BH11830	Ribose-phosphate pyrophosphokinase	BH14910	ruvC	Crossover junction endodeoxyribonuclease ruvC (EC 3.1.22.4) (Holliday junction nuclease ruvC) (Holliday junction resolvase ruvC)	[TP0294-TP0517 (0.54911256)]
COG0257	COG0577	BH14340	BH14340	50S ribosomal protein L36	BH15460	BH15460	ABC transporter, ATP-binding protein	[TP0209-TP0962 (0.5903608)]
COG0457	COG1653	BH14350	BH14350	Hypothetical signal peptide protein	BH01870	BH01870	Glycerol-3-phosphate-binding periplasmic protein	[TP0067-TP0074 (0.6656524)]
COG0457	COG1653	BH04170	BH04170	Hypothetical protein {UniProtKB/TrEMBL:Q6G5K6}	BH01870	BH01870	Glycerol-3-phosphate-binding periplasmic protein	[TP0067-TP0074 (0.6656524)]
COG0495	COG1214	BH15390	leuS	Leucyl-tRNA synthetase (EC 6.1.1.4) (Leucine--tRNA ligase) (LeuRS)	BH02280	BH02280	Hypothetical protein {UniProtKB/TrEMBL:Q6G4V4}	[TP0586-TP0876 (0.5571989)]
COG0192	COG0592	BH02200	BH02200	S-adenosylmethionine synthetase	BH01190	BH01190	DNA polymerase III, beta chain	[TP0794-TP0002 (0.8412751)]
COG0360	COG0616	BH05320	rpsF	30S ribosomal protein S6	BH04200	BH04200	Protease sohB {UniProtKB/TrEMBL:Q6G5L3}	[TP0063-TP0997 (0.6657489)]
COG0360	COG0616	BH05320	rpsF	30S ribosomal protein S6	BH03320	BH03320	Phage protein gp18 {UniProtKB/TrEMBL:Q6G4L0}	[TP0063-TP0997 (0.6657489)]
COG0125	COG0457	BH08460	tmk	Thymidylate kinase {UniProtKB/Swiss-Prot:Q6G5D6}	BH14350	BH14350	Hypothetical signal peptide protein	[TP0354-TP0648 (0.5206915)]
COG0125	COG0457	BH08460	tmk	Thymidylate kinase {UniProtKB/Swiss-Prot:Q6G5D6}	BH04170	BH04170	Hypothetical protein {UniProtKB/TrEMBL:Q6G5K6}	[TP0354-TP0648 (0.5206915)]
COG0860	COG1396	BH08710	BH08710	N-acetylmuramoyl-l-alanine amidase	BH13590	BH13590	Transcriptional regulator	[TP0247-TP0461 (0.8100859)]
COG0860	COG1396	BH08710	BH08710	N-acetylmuramoyl-l-alanine amidase	BH12870	BH12870	DNA-binding protein {UniProtKB/TrEMBL:Q6G2E6}	[TP0247-TP0461 (0.8100859)]
COG0860	COG1396	BH08710	BH08710	N-acetylmuramoyl-l-alanine amidase	BH14230	BH14230	Transcriptional regulator	[TP0247-TP0461 (0.8100859)]
COG0860	COG1396	BH08710	BH08710	N-acetylmuramoyl-l-alanine amidase	BH01460	BH01460	Hypothetical protein {UniProtKB/TrEMBL:Q6G502}	[TP0247-TP0461 (0.8100859)]
COG0860	COG1396	BH08710	BH08710	N-acetylmuramoyl-l-alanine amidase	BH13560	BH13560	Transcriptional regulator	[TP0247-TP0461 (0.8100859)]
COG0860	COG1396	BH08710	BH08710	N-acetylmuramoyl-l-alanine amidase	BH01480	BH01480	Hypothetical protein {UniProtKB/TrEMBL:Q6G500}	[TP0247-TP0461 (0.8100859)]
COG0860	COG1396	BH08710	BH08710	N-acetylmuramoyl-l-alanine amidase	BH02210	BH02210	Transcriptional regulator	[TP0247-TP0461 (0.8100859)]
COG0860	COG1396	BH08710	BH08710	N-acetylmuramoyl-l-alanine amidase	BH14970	BH14970	Transcriptional regulator	[TP0247-TP0461 (0.8100859)]
COG0860	COG1396	BH08710	BH08710	N-acetylmuramoyl-l-alanine amidase	BH14160	BH14160	Transcriptional regulator	[TP0247-TP0461 (0.8100859)]
COG0265	COG0333	BH10940	BH10940	Serine protease {UniProtKB/TrEMBL:Q6G2T2}	BH15250	rpmF	50S ribosomal protein L32	[TP0773-TP0807 (0.5060325)]
COG0265	COG0333	BH10250	BH10250	Serine protease {UniProtKB/TrEMBL:Q6G2Z1}	BH15250	rpmF	50S ribosomal protein L32	[TP0773-TP0807 (0.5060325)]
COG0265	COG0333	BH04770	htrA	Probable periplasmic serine protease DO-like precursor (EC 3.4.21.-) (Antigen htrA)	BH15250	rpmF	50S ribosomal protein L32	[TP0773-TP0807 (0.5060325)]
COG0495	COG0761	BH15390	leuS	Leucyl-tRNA synthetase (EC 6.1.1.4) (Leucine--tRNA ligase) (LeuRS)	BH04410	lytB	4-hydroxy-3-methylbut-2-enyl diphosphate reductase (EC 1.17.1.2)	[TP0586-TP0547 (0.63095015)]
COG0820	COG2812	BH00200	BH00200	Hypothetical protein {UniProtKB/TrEMBL:Q6G592}	BH02320	BH02320	DNA polymerase III subunit tau	[TP0068-TP1005 (0.60435057)]
COG0272	COG1396	BH11140	BH11140	DNA ligase {UniProtKB/TrEMBL:Q6G2R5}	BH02210	BH02210	Transcriptional regulator	[TP0634-TP0461 (0.7134334)]
COG0272	COG1396	BH11140	BH11140	DNA ligase {UniProtKB/TrEMBL:Q6G2R5}	BH01460	BH01460	Hypothetical protein {UniProtKB/TrEMBL:Q6G502}	[TP0634-TP0461 (0.7134334)]
COG0272	COG1396	BH11140	BH11140	DNA ligase {UniProtKB/TrEMBL:Q6G2R5}	BH14970	BH14970	Transcriptional regulator	[TP0634-TP0461 (0.7134334)]
COG0272	COG1396	BH11140	BH11140	DNA ligase {UniProtKB/TrEMBL:Q6G2R5}	BH13590	BH13590	Transcriptional regulator	[TP0634-TP0461 (0.7134334)]
COG0272	COG1396	BH11140	BH11140	DNA ligase {UniProtKB/TrEMBL:Q6G2R5}	BH14160	BH14160	Transcriptional regulator	[TP0634-TP0461 (0.7134334)]
COG0272	COG1396	BH11140	BH11140	DNA ligase {UniProtKB/TrEMBL:Q6G2R5}	BH01480	BH01480	Hypothetical protein {UniProtKB/TrEMBL:Q6G500}	[TP0634-TP0461 (0.7134334)]
COG0272	COG1396	BH11140	BH11140	DNA ligase {UniProtKB/TrEMBL:Q6G2R5}	BH14230	BH14230	Transcriptional regulator	[TP0634-TP0461 (0.7134334)]
COG0272	COG1396	BH11140	BH11140	DNA ligase {UniProtKB/TrEMBL:Q6G2R5}	BH13560	BH13560	Transcriptional regulator	[TP0634-TP0461 (0.7134334)]
COG0272	COG1396	BH11140	BH11140	DNA ligase {UniProtKB/TrEMBL:Q6G2R5}	BH12870	BH12870	DNA-binding protein {UniProtKB/TrEMBL:Q6G2E6}	[TP0634-TP0461 (0.7134334)]
COG0577	COG0845	BH15460	BH15460	ABC transporter, ATP-binding protein	BH15470	BH15470	Hypothetical protein {UniProtKB/TrEMBL:Q6G1V4}	[TP0963-TP0965 (0.93032813)]
COG0577	COG0845	BH15460	BH15460	ABC transporter, ATP-binding protein	BH01350	BH01350	Hypothetical protein {UniProtKB/TrEMBL:Q6G511}	[TP0963-TP0965 (0.93032813)]
COG0234	COG1200	BH13540	BH13540	10 kDa chaperonin {UniProtKB/TrEMBL:Q6H8L3}	BH09860	BH09860	ATP-dependent DNA helicase recG	[TP1013-TP0687 (0.84594196)]
COG1671	COG2812	BH16190	BH16190	Hypothetical UPF0178 protein BH16190	BH02320	BH02320	DNA polymerase III subunit tau	[TP0845-TP1005 (0.5704539)]
COG0257	COG1253	BH14340	BH14340	50S ribosomal protein L36	BH10860	BH10860	Hypothetical protein {UniProtKB/TrEMBL:Q6G2T8}	[TP0209-TP0027 (0.74441797)]
COG0257	COG1253	BH14340	BH14340	50S ribosomal protein L36	BH02230	BH02230	Hemolysin {UniProtKB/TrEMBL:Q6G4V9}	[TP0209-TP0027 (0.74441797)]
COG0060	COG0681	BH02580	ileS	Isoleucyl-tRNA synthetase (EC 6.1.1.5) (Isoleucine--tRNA ligase) (IleRS)	BH05080	BH05080	Signal peptidase I {UniProtKB/TrEMBL:Q6G460}	[TP0452-TP0185 (0.79878455)]
COG0558	COG2239	BH05540	BH05540	CDP-diacylglycerol-glycerol-3-phosphate	BH01710	BH01710	Mg2+ transport protein {UniProtKB/TrEMBL:Q6G4X8}	[TP0256-TP0917 (0.6007029)]
COG0249	COG0357	BH01000	mutS	DNA mismatch repair protein mutS	BH16670	gidB	Methyltransferase gidB (EC 2.1.-.-) (Glucose-inhibited division protein B)	[TP0328-TP0946 (0.7367136)]
COG0658	COG1187	BH06400	BH06400	DNA uptake protein {UniProtKB/TrEMBL:Q6G3V7}	BH02610	BH02610	Hypothetical protein {UniProtKB/TrEMBL:Q6G4S2}	[TP0336-TP0459 (0.6079956)]
COG0465	COG0465	BH14750	BH14750	Cell division protein ftsH	BH14750	BH14750	Cell division protein ftsH	[TP0330-TP0330 (0.73856413)]
COG0860	COG1192	BH08710	BH08710	N-acetylmuramoyl-l-alanine amidase	BH13200	BH13200	ParA protein {UniProtKB/TrEMBL:Q6G2C5}	[TP0247-TP0272 (0.7527567)]
COG0860	COG1192	BH08710	BH08710	N-acetylmuramoyl-l-alanine amidase	BH16660	BH16660	Chromosome partitioning protein parA	[TP0247-TP0272 (0.7527567)]
COG0242	COG0272	BH00760	BH00760	Polypeptide deformylase	BH11140	BH11140	DNA ligase {UniProtKB/TrEMBL:Q6G2R5}	[TP0757-TP0634 (0.68197167)]
COG0265	COG0817	BH10940	BH10940	Serine protease {UniProtKB/TrEMBL:Q6G2T2}	BH14910	ruvC	Crossover junction endodeoxyribonuclease ruvC (EC 3.1.22.4) (Holliday junction nuclease ruvC) (Holliday junction resolvase ruvC)	[TP0773-TP0517 (0.5118523)]
COG0265	COG0817	BH10250	BH10250	Serine protease {UniProtKB/TrEMBL:Q6G2Z1}	BH14910	ruvC	Crossover junction endodeoxyribonuclease ruvC (EC 3.1.22.4) (Holliday junction nuclease ruvC) (Holliday junction resolvase ruvC)	[TP0773-TP0517 (0.5118523)]
COG0265	COG0817	BH04770	htrA	Probable periplasmic serine protease DO-like precursor (EC 3.4.21.-) (Antigen htrA)	BH14910	ruvC	Crossover junction endodeoxyribonuclease ruvC (EC 3.1.22.4) (Holliday junction nuclease ruvC) (Holliday junction resolvase ruvC)	[TP0773-TP0517 (0.5118523)]
COG0187	COG0358	BH07840	BH07840	DNA gyrase subunit B {UniProtKB/TrEMBL:Q6G3I4}	BH11540	BH11540	DNA primase {UniProtKB/TrEMBL:Q6G5L5}	[TP1006-TP0492 (0.55112576)]
COG0187	COG0358	BH00410	BH00410	DNA gyrase subunit B {UniProtKB/TrEMBL:Q6G576}	BH11540	BH11540	DNA primase {UniProtKB/TrEMBL:Q6G5L5}	[TP1006-TP0492 (0.55112576)]
COG1154	COG2812	BH04350	BH04350	1-deoxyxylulose-5-phosphate synthase	BH02320	BH02320	DNA polymerase III subunit tau	[TP0824-TP1005 (0.68180764)]
COG0237	COG0552	BH00040	coaE	Dephospho-CoA kinase (EC 2.7.1.24) (Dephosphocoenzyme A kinase)	BH16620	BH16620	Cell division protein ftsY	[TP0296-TP0578 (0.7885255)]
COG0080	COG0265	BH06060	rplK	50S ribosomal protein L11	BH10250	BH10250	Serine protease {UniProtKB/TrEMBL:Q6G2Z1}	[TP0237-TP0773 (0.6164146)]
COG0080	COG0265	BH06060	rplK	50S ribosomal protein L11	BH10940	BH10940	Serine protease {UniProtKB/TrEMBL:Q6G2T2}	[TP0237-TP0773 (0.6164146)]
COG0080	COG0265	BH06060	rplK	50S ribosomal protein L11	BH04770	htrA	Probable periplasmic serine protease DO-like precursor (EC 3.4.21.-) (Antigen htrA)	[TP0237-TP0773 (0.6164146)]
COG2812	COG2812	BH02320	BH02320	DNA polymerase III subunit tau	BH02320	BH02320	DNA polymerase III subunit tau	[TP1005-TP1005 (0.52391654)]
COG0223	COG0234	BH00750	fmt	Methionyl-tRNA formyltransferase (EC 2.1.2.9)	BH13540	BH13540	10 kDa chaperonin {UniProtKB/TrEMBL:Q6H8L3}	[TP0756-TP1013 (0.64276713)]
COG0036	COG1653	BH09680	BH09680	Ribulose-phosphate 3-epimerase	BH01870	BH01870	Glycerol-3-phosphate-binding periplasmic protein	[TP0945-TP0074 (0.654426)]
COG0357	COG0459	BH16670	gidB	Methyltransferase gidB (EC 2.1.-.-) (Glucose-inhibited division protein B)	BH13530	groL	60 kDa chaperonin (Protein Cpn60) (groEL protein) (Heat shock protein 60)	[TP0946-TP0030 (0.68326145)]
COG0223	COG0242	BH00750	fmt	Methionyl-tRNA formyltransferase (EC 2.1.2.9)	BH00760	BH00760	Polypeptide deformylase	[TP0756-TP0757 (0.8300303)]
COG0233	COG0359	BH06250	frr	Ribosome recycling factor (Ribosome-releasing factor) (RRF)	BH05290	rplI	50S ribosomal protein L9	[TP0604-TP0060 (0.5105792)]
COG0012	COG0457	BH11880	BH11880	GTP-binding protein {UniProtKB/TrEMBL:Q6G2K9}	BH04170	BH04170	Hypothetical protein {UniProtKB/TrEMBL:Q6G5K6}	[TP0124-TP0067 (0.81355333)]
COG0012	COG0457	BH11880	BH11880	GTP-binding protein {UniProtKB/TrEMBL:Q6G2K9}	BH14350	BH14350	Hypothetical signal peptide protein	[TP0124-TP0067 (0.81355333)]
COG0265	COG0492	BH04770	htrA	Probable periplasmic serine protease DO-like precursor (EC 3.4.21.-) (Antigen htrA)	BH11660	BH11660	Thioredoxin reductase {UniProtKB/TrEMBL:Q6G2N0}	[TP0773-TP0814 (0.6926654)]
COG0265	COG0492	BH10250	BH10250	Serine protease {UniProtKB/TrEMBL:Q6G2Z1}	BH11660	BH11660	Thioredoxin reductase {UniProtKB/TrEMBL:Q6G2N0}	[TP0773-TP0814 (0.6926654)]
COG0265	COG0492	BH10940	BH10940	Serine protease {UniProtKB/TrEMBL:Q6G2T2}	BH11660	BH11660	Thioredoxin reductase {UniProtKB/TrEMBL:Q6G2N0}	[TP0773-TP0814 (0.6926654)]
COG0124	COG0608	BH13610	hisS	Histidyl-tRNA synthetase (EC 6.1.1.21) (Histidine--tRNA ligase) (HisRS)	BH07830	BH07830	Single-stranded-DNA-specific exonuclease	[TP0641-TP0704 (0.75894904)]
COG0465	COG0772	BH14750	BH14750	Cell division protein ftsH	BH11250	BH11250	Cell division protein ftsW	[TP0330-TP0387 (0.8016956)]
COG0234	COG0792	BH13540	BH13540	10 kDa chaperonin {UniProtKB/TrEMBL:Q6H8L3}	BH12350	BH12350	Hypothetical protein {UniProtKB/TrEMBL:Q6G2H1}	[TP1013-TP0913 (0.7815084)]
COG0192	COG0217	BH02200	BH02200	S-adenosylmethionine synthetase	BH14810	BH14810	Hypothetical UPF0082 protein BH14810	[TP0794-TP0474 (0.71912634)]
COG0201	COG2239	BH10310	BH10310	Preprotein translocase secY subunit	BH01710	BH01710	Mg2+ transport protein {UniProtKB/TrEMBL:Q6G4X8}	[TP0208-TP0917 (0.5527395)]
COG0860	COG1214	BH08710	BH08710	N-acetylmuramoyl-l-alanine amidase	BH02280	BH02280	Hypothetical protein {UniProtKB/TrEMBL:Q6G4V4}	[TP0247-TP0876 (0.6334264)]
COG0477	COG0845	BH12480	BH12480	Valine start {UniProtKB/TrEMBL:Q6G2G0}	BH15470	BH15470	Hypothetical protein {UniProtKB/TrEMBL:Q6G1V4}	[TP0840-TP0965 (0.8653204)]
COG0477	COG0845	BH12560	BH12560	Transport protein {UniProtKB/TrEMBL:Q6G2F4}	BH15470	BH15470	Hypothetical protein {UniProtKB/TrEMBL:Q6G1V4}	[TP0840-TP0965 (0.8653204)]
COG0477	COG0845	BH09770	BH09770	Bicyclomycin resistance protein	BH01350	BH01350	Hypothetical protein {UniProtKB/TrEMBL:Q6G511}	[TP0840-TP0965 (0.8653204)]
COG0477	COG0845	BH12710	BH12710	Multidrug resistance protein vceB	BH01350	BH01350	Hypothetical protein {UniProtKB/TrEMBL:Q6G511}	[TP0840-TP0965 (0.8653204)]
COG0477	COG0845	BH11010	BH11010	Alpha-ketoglutarate permease	BH15470	BH15470	Hypothetical protein {UniProtKB/TrEMBL:Q6G1V4}	[TP0840-TP0965 (0.8653204)]
COG0477	COG0845	BH11000	BH11000	Alpha-ketoglutarate permease	BH01350	BH01350	Hypothetical protein {UniProtKB/TrEMBL:Q6G511}	[TP0840-TP0965 (0.8653204)]
COG0477	COG0845	BH02120	BH02120	Transport transmembrane protein	BH01350	BH01350	Hypothetical protein {UniProtKB/TrEMBL:Q6G511}	[TP0840-TP0965 (0.8653204)]
COG0477	COG0845	BH10060	BH10060	Transport transmembrane protein	BH01350	BH01350	Hypothetical protein {UniProtKB/TrEMBL:Q6G511}	[TP0840-TP0965 (0.8653204)]
COG0477	COG0845	BH05480	BH05480	Transport protein {UniProtKB/TrEMBL:Q6G431}	BH15470	BH15470	Hypothetical protein {UniProtKB/TrEMBL:Q6G1V4}	[TP0840-TP0965 (0.8653204)]
COG0477	COG0845	BH02120	BH02120	Transport transmembrane protein	BH15470	BH15470	Hypothetical protein {UniProtKB/TrEMBL:Q6G1V4}	[TP0840-TP0965 (0.8653204)]
COG0477	COG0845	BH12710	BH12710	Multidrug resistance protein vceB	BH15470	BH15470	Hypothetical protein {UniProtKB/TrEMBL:Q6G1V4}	[TP0840-TP0965 (0.8653204)]
COG0477	COG0845	BH09770	BH09770	Bicyclomycin resistance protein	BH15470	BH15470	Hypothetical protein {UniProtKB/TrEMBL:Q6G1V4}	[TP0840-TP0965 (0.8653204)]
COG0477	COG0845	BH11010	BH11010	Alpha-ketoglutarate permease	BH01350	BH01350	Hypothetical protein {UniProtKB/TrEMBL:Q6G511}	[TP0840-TP0965 (0.8653204)]
COG0477	COG0845	BH00090	BH00090	Hypothetical protein {UniProtKB/TrEMBL:Q6G5A3}	BH01350	BH01350	Hypothetical protein {UniProtKB/TrEMBL:Q6G511}	[TP0840-TP0965 (0.8653204)]
COG0477	COG0845	BH11000	BH11000	Alpha-ketoglutarate permease	BH15470	BH15470	Hypothetical protein {UniProtKB/TrEMBL:Q6G1V4}	[TP0840-TP0965 (0.8653204)]
COG0477	COG0845	BH15300	BH15300	Transport protein transmembrane	BH01350	BH01350	Hypothetical protein {UniProtKB/TrEMBL:Q6G511}	[TP0840-TP0965 (0.8653204)]
COG0477	COG0845	BH12480	BH12480	Valine start {UniProtKB/TrEMBL:Q6G2G0}	BH01350	BH01350	Hypothetical protein {UniProtKB/TrEMBL:Q6G511}	[TP0840-TP0965 (0.8653204)]
COG0477	COG0845	BH15300	BH15300	Transport protein transmembrane	BH15470	BH15470	Hypothetical protein {UniProtKB/TrEMBL:Q6G1V4}	[TP0840-TP0965 (0.8653204)]
COG0477	COG0845	BH09050	BH09050	Transport protein {UniProtKB/TrEMBL:Q6G381}	BH01350	BH01350	Hypothetical protein {UniProtKB/TrEMBL:Q6G511}	[TP0840-TP0965 (0.8653204)]
COG0477	COG0845	BH00090	BH00090	Hypothetical protein {UniProtKB/TrEMBL:Q6G5A3}	BH15470	BH15470	Hypothetical protein {UniProtKB/TrEMBL:Q6G1V4}	[TP0840-TP0965 (0.8653204)]
COG0477	COG0845	BH10990	BH10990	Alpha-ketoglutarate permease	BH15470	BH15470	Hypothetical protein {UniProtKB/TrEMBL:Q6G1V4}	[TP0840-TP0965 (0.8653204)]
COG0477	COG0845	BH05480	BH05480	Transport protein {UniProtKB/TrEMBL:Q6G431}	BH01350	BH01350	Hypothetical protein {UniProtKB/TrEMBL:Q6G511}	[TP0840-TP0965 (0.8653204)]
COG0477	COG0845	BH10990	BH10990	Alpha-ketoglutarate permease	BH01350	BH01350	Hypothetical protein {UniProtKB/TrEMBL:Q6G511}	[TP0840-TP0965 (0.8653204)]
COG0477	COG0845	BH10060	BH10060	Transport transmembrane protein	BH15470	BH15470	Hypothetical protein {UniProtKB/TrEMBL:Q6G1V4}	[TP0840-TP0965 (0.8653204)]
COG0477	COG0845	BH09050	BH09050	Transport protein {UniProtKB/TrEMBL:Q6G381}	BH15470	BH15470	Hypothetical protein {UniProtKB/TrEMBL:Q6G1V4}	[TP0840-TP0965 (0.8653204)]
COG0477	COG0845	BH12560	BH12560	Transport protein {UniProtKB/TrEMBL:Q6G2F4}	BH01350	BH01350	Hypothetical protein {UniProtKB/TrEMBL:Q6G511}	[TP0840-TP0965 (0.8653204)]
COG0305	COG2812	BH05270	BH05270	Replicative DNA helicase	BH02320	BH02320	DNA polymerase III subunit tau	[TP0058-TP1005 (0.7130585)]
COG0188	COG0526	BH10120	BH10120	DNA gyrase subunit a {UniProtKB/TrEMBL:Q6G303}	BH01110	BH01110	Thiol 3A-disulfide interchange protein	[TP0005-TP0100 (0.7885434)]
COG0188	COG0526	BH09780	BH09780	Topoisomerase IV subunit a	BH16180	BH16180	Thiol 3-disulfide interchange protein	[TP0005-TP0100 (0.7885434)]
COG0188	COG0526	BH09780	BH09780	Topoisomerase IV subunit a	BH00260	BH00260	Thioredoxin {UniProtKB/TrEMBL:Q6G588}	[TP0005-TP0100 (0.7885434)]
COG0188	COG0526	BH10120	BH10120	DNA gyrase subunit a {UniProtKB/TrEMBL:Q6G303}	BH16180	BH16180	Thiol 3-disulfide interchange protein	[TP0005-TP0100 (0.7885434)]
COG0188	COG0526	BH10120	BH10120	DNA gyrase subunit a {UniProtKB/TrEMBL:Q6G303}	BH00260	BH00260	Thioredoxin {UniProtKB/TrEMBL:Q6G588}	[TP0005-TP0100 (0.7885434)]
COG0188	COG0526	BH09780	BH09780	Topoisomerase IV subunit a	BH01110	BH01110	Thiol 3A-disulfide interchange protein	[TP0005-TP0100 (0.7885434)]
COG0526	COG0771	BH16180	BH16180	Thiol 3-disulfide interchange protein	BH11260	murD	UDP-N-acetylmuramoylalanine--D-glutamate ligase (EC 6.3.2.9) (UDP-N- acetylmuramoyl-L-alanyl-D-glutamate synthetase) (D-glutamic acid- adding enzyme)	[TP0100-TP0903 (0.59509045)]
COG0526	COG0771	BH01110	BH01110	Thiol 3A-disulfide interchange protein	BH11260	murD	UDP-N-acetylmuramoylalanine--D-glutamate ligase (EC 6.3.2.9) (UDP-N- acetylmuramoyl-L-alanyl-D-glutamate synthetase) (D-glutamic acid- adding enzyme)	[TP0100-TP0903 (0.59509045)]
COG0526	COG0771	BH00260	BH00260	Thioredoxin {UniProtKB/TrEMBL:Q6G588}	BH11260	murD	UDP-N-acetylmuramoylalanine--D-glutamate ligase (EC 6.3.2.9) (UDP-N- acetylmuramoyl-L-alanyl-D-glutamate synthetase) (D-glutamic acid- adding enzyme)	[TP0100-TP0903 (0.59509045)]
COG1283	COG1286	BH11560	BH11560	Hypothetical protein {UniProtKB/TrEMBL:Q6G5M3}	BH05250	BH05250	Colicin v production protein	[TP0771-TP0522 (0.80866665)]
COG0143	COG0845	BH08480	BH08480	Methionyl-tRNA synthetase	BH01350	BH01350	Hypothetical protein {UniProtKB/TrEMBL:Q6G511}	[TP0798-TP0965 (0.7246752)]
COG0143	COG0845	BH08480	BH08480	Methionyl-tRNA synthetase	BH15470	BH15470	Hypothetical protein {UniProtKB/TrEMBL:Q6G1V4}	[TP0798-TP0965 (0.7246752)]
COG0762	COG2239	BH01660	BH01660	Hypothetical protein {UniProtKB/TrEMBL:Q6G4Y2}	BH01710	BH01710	Mg2+ transport protein {UniProtKB/TrEMBL:Q6G4X8}	[TP0668-TP0917 (0.5215956)]
COG0504	COG1475	BH05700	BH05700	CTP synthase {UniProtKB/TrEMBL:Q6G410}	BH16650	BH16650	Chromosome partitioning protein, parB	[TP0305-TP0271 (0.70252794)]
COG0149	COG2239	BH05680	tpiA	Triosephosphate isomerase (EC 5.3.1.1) (TIM) (Triose-phosphate isomerase)	BH01710	BH01710	Mg2+ transport protein {UniProtKB/TrEMBL:Q6G4X8}	[TP0537-TP0917 (0.5527395)]
COG0250	COG0772	BH06050	BH06050	Transcription antitermination protein nusG	BH11250	BH11250	Cell division protein ftsW	[TP0236-TP0387 (0.7470728)]
COG0227	COG0740	BH15920	rpmB	50S ribosomal protein L28	BH05880	clpP	ATP-dependent Clp protease proteolytic subunit (EC 3.4.21.92) (Endopeptidase Clp)	[TP0362-TP0507 (0.75048)]
COG0457	COG0457	BH14350	BH14350	Hypothetical signal peptide protein	BH04170	BH04170	Hypothetical protein {UniProtKB/TrEMBL:Q6G5K6}	[TP0067-TP0095 (0.6515529)]
COG0457	COG0457	BH04170	BH04170	Hypothetical protein {UniProtKB/TrEMBL:Q6G5K6}	BH14350	BH14350	Hypothetical signal peptide protein	[TP0067-TP0095 (0.6515529)]
COG0457	COG0457	BH14350	BH14350	Hypothetical signal peptide protein	BH14350	BH14350	Hypothetical signal peptide protein	[TP0067-TP0095 (0.6515529)]
COG0457	COG0457	BH04170	BH04170	Hypothetical protein {UniProtKB/TrEMBL:Q6G5K6}	BH04170	BH04170	Hypothetical protein {UniProtKB/TrEMBL:Q6G5K6}	[TP0067-TP0095 (0.6515529)]
COG0445	COG3839	BH16680	gidA	tRNA uridine 5-carboxymethylaminomethyl modification enzyme gidA (Glucose-inhibited division protein A)	BH01840	BH01840	Sugar ABC transporter, ATP-binding protein	[TP0044-TP0804 (0.81002605)]
COG0103	COG0211	BH07810	BH07810	30S ribosomal protein s9	BH01400	rpmA	50S ribosomal protein L27	[TP1024-TP0743 (0.87139803)]
COG0457	COG0803	BH14350	BH14350	Hypothetical signal peptide protein	BH01890	BH01890	ABC transporter, periplasmic binding protein	[TP0469-TP0034 (0.86910707)]
COG0457	COG0803	BH14350	BH14350	Hypothetical signal peptide protein	BH00860	BH00860	Iron transport protein yfeA	[TP0469-TP0034 (0.86910707)]
COG0457	COG0803	BH04170	BH04170	Hypothetical protein {UniProtKB/TrEMBL:Q6G5K6}	BH00860	BH00860	Iron transport protein yfeA	[TP0469-TP0034 (0.86910707)]
COG0457	COG0803	BH04170	BH04170	Hypothetical protein {UniProtKB/TrEMBL:Q6G5K6}	BH01890	BH01890	ABC transporter, periplasmic binding protein	[TP0469-TP0034 (0.86910707)]
COG0472	COG1512	BH11270	mraY	Phospho-N-acetylmuramoyl-pentapeptide-transferase (EC 2.7.8.13) (UDP- MurNAc-pentapeptide phosphotransferase)	BH07860	BH07860	Hypothetical protein {UniProtKB/TrEMBL:Q6G3I2}	[TP0345-TP0561 (0.53951585)]
COG0621	COG2812	BH16610	BH16610	Hypothetical protein {UniProtKB/TrEMBL:Q6G1L6}	BH02320	BH02320	DNA polymerase III subunit tau	[TP0754-TP1005 (0.5550382)]
COG0621	COG2812	BH08410	BH08410	Hypothetical protein {UniProtKB/TrEMBL:Q6G5E0}	BH02320	BH02320	DNA polymerase III subunit tau	[TP0754-TP1005 (0.5550382)]
COG0621	COG2812	BH02260	BH02260	Hypothetical protein {UniProtKB/TrEMBL:Q6G4V6}	BH02320	BH02320	DNA polymerase III subunit tau	[TP0754-TP1005 (0.5550382)]
COG0442	COG4591	BH08790	BH08790	Prolyl-tRNA synthetase {UniProtKB/TrEMBL:Q6G3A4}	BH08780	BH08780	Lipoprotein releasing system transmembrane	[TP0160-TP0582 (0.74148)]
COG0584	COG1493	BH01830	BH01830	Hypothetical protein {UniProtKB/TrEMBL:Q6G5J1}	BH00600	BH00600	Hypothetical protein hprK	[TP0257-TP0591 (0.75711113)]
COG0785	COG1512	BH09940	BH09940	Cytochrome c-type biogenesis protein	BH07860	BH07860	Hypothetical protein {UniProtKB/TrEMBL:Q6G3I2}	[TP0101-TP0561 (0.5550382)]
COG0465	COG4591	BH14750	BH14750	Cell division protein ftsH	BH08780	BH08780	Lipoprotein releasing system transmembrane	[TP0765-TP0582 (0.6598422)]
COG0773	COG0817	BH11230	murC	UDP-N-acetylmuramate--L-alanine ligase (EC 6.3.2.8) (UDP-N- acetylmuramoyl-L-alanine synthetase)	BH14910	ruvC	Crossover junction endodeoxyribonuclease ruvC (EC 3.1.22.4) (Holliday junction nuclease ruvC) (Holliday junction resolvase ruvC)	[TP0341-TP0517 (0.7285616)]
COG0272	COG0773	BH11140	BH11140	DNA ligase {UniProtKB/TrEMBL:Q6G2R5}	BH11230	murC	UDP-N-acetylmuramate--L-alanine ligase (EC 6.3.2.8) (UDP-N- acetylmuramoyl-L-alanine synthetase)	[TP0634-TP0341 (0.8201813)]
COG0036	COG0249	BH09680	BH09680	Ribulose-phosphate 3-epimerase	BH01000	mutS	DNA mismatch repair protein mutS	[TP0945-TP0328 (0.6742458)]
COG2011	COG2239	BH12930	BH12930	ABC transporter, permease protein	BH01710	BH01710	Mg2+ transport protein {UniProtKB/TrEMBL:Q6G4X8}	[TP0119-TP0917 (0.63653934)]
COG0124	COG0465	BH13610	hisS	Histidyl-tRNA synthetase (EC 6.1.1.21) (Histidine--tRNA ligase) (HisRS)	BH14750	BH14750	Cell division protein ftsH	[TP0641-TP0330 (0.76316583)]
COG0257	COG0719	BH14340	BH14340	50S ribosomal protein L36	BH08620	BH08620	Hypothetical protein {UniProtKB/TrEMBL:Q6G3C1}	[TP0209-TP0612 (0.6772987)]
COG0257	COG0719	BH14340	BH14340	50S ribosomal protein L36	BH08640	BH08640	ABC transporter subunit	[TP0209-TP0612 (0.6772987)]
COG0772	COG1512	BH11250	BH11250	Cell division protein ftsW	BH07860	BH07860	Hypothetical protein {UniProtKB/TrEMBL:Q6G3I2}	[TP0387-TP0561 (0.5082704)]
COG0504	COG0728	BH05700	BH05700	CTP synthase {UniProtKB/TrEMBL:Q6G410}	BH13460	BH13460	MviN homolog {UniProtKB/TrEMBL:Q6G2A1}	[TP0305-TP0516 (0.84299135)]
COG0275	COG0820	BH11320	mraW	S-adenosyl-methyltransferase mraW (EC 2.1.1.-)	BH00200	BH00200	Hypothetical protein {UniProtKB/TrEMBL:Q6G592}	[TP0384-TP0068 (0.79878455)]
COG0681	COG1384	BH05080	BH05080	Signal peptidase I {UniProtKB/TrEMBL:Q6G460}	BH00240	BH00240	Lysyl-tRNA synthetase {UniProtKB/TrEMBL:Q6G590}	[TP0185-TP0644 (0.7885255)]
COG0242	COG0360	BH00760	BH00760	Polypeptide deformylase	BH05320	rpsF	30S ribosomal protein S6	[TP0757-TP0063 (0.54983324)]
COG0267	COG0357	BH08140	BH08140	50S ribosomal protein l33	BH16670	gidB	Methyltransferase gidB (EC 2.1.-.-) (Glucose-inhibited division protein B)	[TP0234-TP0946 (0.6249908)]
COG0234	COG0772	BH13540	BH13540	10 kDa chaperonin {UniProtKB/TrEMBL:Q6H8L3}	BH11250	BH11250	Cell division protein ftsW	[TP1013-TP0387 (0.81326103)]
COG0445	COG0457	BH16680	gidA	tRNA uridine 5-carboxymethylaminomethyl modification enzyme gidA (Glucose-inhibited division protein A)	BH14350	BH14350	Hypothetical signal peptide protein	[TP0044-TP0954 (0.8549597)]
COG0445	COG0457	BH16680	gidA	tRNA uridine 5-carboxymethylaminomethyl modification enzyme gidA (Glucose-inhibited division protein A)	BH04170	BH04170	Hypothetical protein {UniProtKB/TrEMBL:Q6G5K6}	[TP0044-TP0954 (0.8549597)]
COG0305	COG1595	BH05270	BH05270	Replicative DNA helicase	BH13830	BH13830	RNA polymerase sigma factor, ecr subfamily	[TP0058-TP0092 (0.74082893)]
COG0228	COG0250	BH16020	rpsP	30S ribosomal protein S16	BH06050	BH06050	Transcription antitermination protein nusG	[TP0905-TP0236 (0.7099409)]
COG0173	COG1512	BH09790	aspS	Aspartyl-tRNA synthetase (EC 6.1.1.12) (Aspartate--tRNA ligase) (AspRS)	BH07860	BH07860	Hypothetical protein {UniProtKB/TrEMBL:Q6G3I2}	[TP0985-TP0561 (0.83540547)]
COG0465	COG0532	BH14750	BH14750	Cell division protein ftsH	BH02150	infB	Translation initiation factor IF-2	[TP0330-TP0891 (0.8751731)]
COG1452	COG1488	BH05430	BH05430	Expressed protein {UniProtKB/TrEMBL:Q6G436}	BH00910	BH00910	Nicotinate phosphoribosyltransferase	[TP0515-TP0628 (0.6658587)]
COG0234	COG0445	BH13540	BH13540	10 kDa chaperonin {UniProtKB/TrEMBL:Q6H8L3}	BH16680	gidA	tRNA uridine 5-carboxymethylaminomethyl modification enzyme gidA (Glucose-inhibited division protein A)	[TP1013-TP0044 (0.813164)]
COG0265	COG1381	BH10250	BH10250	Serine protease {UniProtKB/TrEMBL:Q6G2Z1}	BH05110	recO	DNA repair protein recO (Recombination protein O)	[TP0773-TP0636 (0.870009)]
COG0265	COG1381	BH10940	BH10940	Serine protease {UniProtKB/TrEMBL:Q6G2T2}	BH05110	recO	DNA repair protein recO (Recombination protein O)	[TP0773-TP0636 (0.870009)]
COG0265	COG1381	BH04770	htrA	Probable periplasmic serine protease DO-like precursor (EC 3.4.21.-) (Antigen htrA)	BH05110	recO	DNA repair protein recO (Recombination protein O)	[TP0773-TP0636 (0.870009)]
COG0457	COG0860	BH04170	BH04170	Hypothetical protein {UniProtKB/TrEMBL:Q6G5K6}	BH08710	BH08710	N-acetylmuramoyl-l-alanine amidase	[TP0820-TP0247 (0.74644035), TP0067-TP0247 (0.79531366)]
COG0457	COG0860	BH14350	BH14350	Hypothetical signal peptide protein	BH08710	BH08710	N-acetylmuramoyl-l-alanine amidase	[TP0820-TP0247 (0.74644035), TP0067-TP0247 (0.79531366)]
COG1653	COG2204	BH01870	BH01870	Glycerol-3-phosphate-binding periplasmic protein	BH01780	BH01780	Sigma 54 activator homolog	[TP0074-TP0519 (0.57840663)]
COG1653	COG2204	BH01870	BH01870	Glycerol-3-phosphate-binding periplasmic protein	BH05850	BH05850	Nitrogen regulation protein	[TP0074-TP0519 (0.57840663)]
COG1186	COG1925	BH08690	BH08690	Peptide chain release factor 2	BH00580	BH00580	Phosphocarrier protein {UniProtKB/TrEMBL:Q6G561}	[TP0576-TP0589 (0.79878455)]
COG0319	COG0333	BH02240	BH02240	UPF0054 protein BH02240	BH15250	rpmF	50S ribosomal protein L32	[TP0650-TP0807 (0.80809164)]
COG0216	COG0457	BH01970	prfA	Peptide chain release factor 1 (RF-1)	BH14350	BH14350	Hypothetical signal peptide protein	[TP0051-TP0067 (0.7097377)]
COG0216	COG0457	BH01970	prfA	Peptide chain release factor 1 (RF-1)	BH04170	BH04170	Hypothetical protein {UniProtKB/TrEMBL:Q6G5K6}	[TP0051-TP0067 (0.7097377)]
COG1385	COG2204	BH03960	BH03960	Hypothetical protein {UniProtKB/TrEMBL:Q6G4E9}	BH01780	BH01780	Sigma 54 activator homolog	[TP0032-TP0519 (0.67332727)]
COG1385	COG2204	BH03960	BH03960	Hypothetical protein {UniProtKB/TrEMBL:Q6G4E9}	BH05850	BH05850	Nitrogen regulation protein	[TP0032-TP0519 (0.67332727)]
COG0542	COG2204	BH14110	BH14110	ATP-dependent clp protease, ATP-binding subunit	BH01780	BH01780	Sigma 54 activator homolog	[TP0071-TP0519 (0.6908589)]
COG0542	COG2204	BH06180	BH06180	Endopeptidase clp ATP-binding chain a	BH05850	BH05850	Nitrogen regulation protein	[TP0071-TP0519 (0.6908589)]
COG0542	COG2204	BH06180	BH06180	Endopeptidase clp ATP-binding chain a	BH01780	BH01780	Sigma 54 activator homolog	[TP0071-TP0519 (0.6908589)]
COG0542	COG2204	BH14110	BH14110	ATP-dependent clp protease, ATP-binding subunit	BH05850	BH05850	Nitrogen regulation protein	[TP0071-TP0519 (0.6908589)]
COG0705	COG1187	BH05980	BH05980	Hypothetical protein {UniProtKB/TrEMBL:Q6G3Y4}	BH02610	BH02610	Hypothetical protein {UniProtKB/TrEMBL:Q6G4S2}	[TP0982-TP0459 (0.6079956)]
COG0690	COG1512	BH06040	BH06040	Preprotein translocase secE subunit	BH07860	BH07860	Hypothetical protein {UniProtKB/TrEMBL:Q6G3I2}	[TP0235-TP0561 (0.5857341)]
COG0290	COG0457	BH00490	infC	Translation initiation factor IF-3	BH04170	BH04170	Hypothetical protein {UniProtKB/TrEMBL:Q6G5K6}	[TP0850-TP0095 (0.6947713)]
COG0290	COG0457	BH00490	infC	Translation initiation factor IF-3	BH14350	BH14350	Hypothetical signal peptide protein	[TP0850-TP0095 (0.6947713)]
COG0782	COG0860	BH11700	BH11700	Transcription elongation factor greA	BH08710	BH08710	N-acetylmuramoyl-l-alanine amidase	[TP0019-TP0247 (0.7668169)]
COG0322	COG0353	BH05550	BH05550	Excinuclease ABC subunit c	BH02300	recR	Recombination protein recR	[TP0472-TP1004 (0.53674763)]
COG0771	COG1595	BH11260	murD	UDP-N-acetylmuramoylalanine--D-glutamate ligase (EC 6.3.2.9) (UDP-N- acetylmuramoyl-L-alanyl-D-glutamate synthetase) (D-glutamic acid- adding enzyme)	BH13830	BH13830	RNA polymerase sigma factor, ecr subfamily	[TP0903-TP0092 (0.6651206)]
COG0188	COG0305	BH10120	BH10120	DNA gyrase subunit a {UniProtKB/TrEMBL:Q6G303}	BH05270	BH05270	Replicative DNA helicase	[TP0005-TP0058 (0.73312306)]
COG0188	COG0305	BH09780	BH09780	Topoisomerase IV subunit a	BH05270	BH05270	Replicative DNA helicase	[TP0005-TP0058 (0.73312306)]
COG0233	COG1283	BH06250	frr	Ribosome recycling factor (Ribosome-releasing factor) (RRF)	BH11560	BH11560	Hypothetical protein {UniProtKB/TrEMBL:Q6G5M3}	[TP0604-TP0771 (0.7316062)]
COG1825	COG2812	BH11850	ctc	50S ribosomal protein L25 (General stress protein CTC)	BH02320	BH02320	DNA polymerase III subunit tau	[TP0372-TP1005 (0.6540257)]
COG0024	COG1121	BH08350	BH08350	Methionine aminopeptidase	BH00870	BH00870	Iron transport protein yfeB	[TP0842-TP0164 (0.77940726)]
COG0024	COG1121	BH08350	BH08350	Methionine aminopeptidase	BH01910	BH01910	ABC transporter, ATP-binding protein	[TP0842-TP0164 (0.77940726)]
COG0361	COG1214	BH14140	infA	Translation initiation factor IF-1	BH02280	BH02280	Hypothetical protein {UniProtKB/TrEMBL:Q6G4V4}	[TP0097-TP0876 (0.56457245)]
COG0257	COG1283	BH14340	BH14340	50S ribosomal protein L36	BH11560	BH11560	Hypothetical protein {UniProtKB/TrEMBL:Q6G5M3}	[TP0209-TP0771 (0.6772987)]
COG1108	COG2239	BH01900	BH01900	ABC transporter, permease protein	BH01710	BH01710	Mg2+ transport protein {UniProtKB/TrEMBL:Q6G4X8}	[TP0165-TP0917 (0.5215956)]
COG1108	COG2239	BH00880	BH00880	Iron transport system membrane protein yfeC	BH01710	BH01710	Mg2+ transport protein {UniProtKB/TrEMBL:Q6G4X8}	[TP0165-TP0917 (0.5215956)]
COG1108	COG2239	BH00890	BH00890	Iron transport system membrane protein yfeD	BH01710	BH01710	Mg2+ transport protein {UniProtKB/TrEMBL:Q6G4X8}	[TP0165-TP0917 (0.5215956)]
COG2204	COG2204	BH05850	BH05850	Nitrogen regulation protein	BH05850	BH05850	Nitrogen regulation protein	[TP0519-TP0519 (0.65939915)]
COG2204	COG2204	BH01780	BH01780	Sigma 54 activator homolog	BH01780	BH01780	Sigma 54 activator homolog	[TP0519-TP0519 (0.65939915)]
COG2204	COG2204	BH01780	BH01780	Sigma 54 activator homolog	BH05850	BH05850	Nitrogen regulation protein	[TP0519-TP0519 (0.65939915)]
COG2204	COG2204	BH05850	BH05850	Nitrogen regulation protein	BH01780	BH01780	Sigma 54 activator homolog	[TP0519-TP0519 (0.65939915)]
COG0242	COG1187	BH00760	BH00760	Polypeptide deformylase	BH02610	BH02610	Hypothetical protein {UniProtKB/TrEMBL:Q6G4S2}	[TP0757-TP0459 (0.5284328)]
COG0457	COG0558	BH04170	BH04170	Hypothetical protein {UniProtKB/TrEMBL:Q6G5K6}	BH05540	BH05540	CDP-diacylglycerol-glycerol-3-phosphate	[TP0067-TP0730 (0.86096925)]
COG0457	COG0558	BH14350	BH14350	Hypothetical signal peptide protein	BH05540	BH05540	CDP-diacylglycerol-glycerol-3-phosphate	[TP0067-TP0730 (0.86096925)]
COG1385	COG2812	BH03960	BH03960	Hypothetical protein {UniProtKB/TrEMBL:Q6G4E9}	BH02320	BH02320	DNA polymerase III subunit tau	[TP0276-TP1005 (0.66627616)]
COG1512	COG2239	BH07860	BH07860	Hypothetical protein {UniProtKB/TrEMBL:Q6G3I2}	BH01710	BH01710	Mg2+ transport protein {UniProtKB/TrEMBL:Q6G4X8}	[TP0561-TP0917 (0.596176)]
COG0217	COG0739	BH14810	BH14810	Hypothetical UPF0082 protein BH14810	BH05630	BH05630	NlpD (Antigen {UniProtKB/TrEMBL:Q8RNB5}	[TP0474-TP0864 (0.82349855)]
COG0217	COG0739	BH14810	BH14810	Hypothetical UPF0082 protein BH14810	BH13810	BH13810	Hypothetical protein {UniProtKB/TrEMBL:Q6G283}	[TP0474-TP0864 (0.82349855)]
COG0242	COG0254	BH00760	BH00760	Polypeptide deformylase	BH15050	rpmE	50S ribosomal protein L31	[TP0757-TP0255 (0.6434887)]
COG0795	COG1512	BH05450	BH05450	Hypothetical protein {UniProtKB/TrEMBL:Q6G434}	BH07860	BH07860	Hypothetical protein {UniProtKB/TrEMBL:Q6G3I2}	[TP0884-TP0561 (0.6412245)]
COG0795	COG1512	BH05440	BH05440	Hypothetical transmembrane protein	BH07860	BH07860	Hypothetical protein {UniProtKB/TrEMBL:Q6G3I2}	[TP0884-TP0561 (0.6412245)]
COG0762	COG1512	BH01660	BH01660	Hypothetical protein {UniProtKB/TrEMBL:Q6G4Y2}	BH07860	BH07860	Hypothetical protein {UniProtKB/TrEMBL:Q6G3I2}	[TP0668-TP0561 (0.5550382)]
COG0442	COG1466	BH08790	BH08790	Prolyl-tRNA synthetase {UniProtKB/TrEMBL:Q6G3A4}	BH16220	BH16220	Hypothetical protein {UniProtKB/TrEMBL:Q6G1Q2}	[TP0160-TP0588 (0.66563916)]
COG0785	COG2239	BH09940	BH09940	Cytochrome c-type biogenesis protein	BH01710	BH01710	Mg2+ transport protein {UniProtKB/TrEMBL:Q6G4X8}	[TP0101-TP0917 (0.5215956)]
COG0705	COG2239	BH05980	BH05980	Hypothetical protein {UniProtKB/TrEMBL:Q6G3Y4}	BH01710	BH01710	Mg2+ transport protein {UniProtKB/TrEMBL:Q6G4X8}	[TP0982-TP0917 (0.5527395)]
COG0305	COG0593	BH05270	BH05270	Replicative DNA helicase	BH01180	dnaA	Chromosomal replication initiator protein dnaA	[TP0058-TP0001 (0.9013428)]
COG0305	COG0593	BH05270	BH05270	Replicative DNA helicase	BH09540	BH09540	Hypothetical protein {UniProtKB/TrEMBL:Q6G5S1}	[TP0058-TP0001 (0.9013428)]
COG0772	COG2239	BH11250	BH11250	Cell division protein ftsW	BH01710	BH01710	Mg2+ transport protein {UniProtKB/TrEMBL:Q6G4X8}	[TP0501-TP0917 (0.53388965), TP0387-TP0917 (0.61041105)]
COG0178	COG1197	BH10140	BH10140	Excinuclease ABC subunit a	BH08750	BH08750	Transcription repair coupling factor	[TP0514-TP0344 (0.9414915)]
COG0264	COG0544	BH06230	tsf	Elongation factor Ts (EF-Ts)	BH05940	tig	Trigger factor {UniProtKB/Swiss-Prot:Q6G3Y8}	[TP0605-TP0506 (0.9100214)]
COG0495	COG1475	BH15390	leuS	Leucyl-tRNA synthetase (EC 6.1.1.4) (Leucine--tRNA ligase) (LeuRS)	BH16650	BH16650	Chromosome partitioning protein, parB	[TP0586-TP0271 (0.63095015)]
COG1512	COG1512	BH07860	BH07860	Hypothetical protein {UniProtKB/TrEMBL:Q6G3I2}	BH07860	BH07860	Hypothetical protein {UniProtKB/TrEMBL:Q6G3I2}	[TP0561-TP0561 (0.53951585)]
COG0750	COG1512	BH06270	BH06270	Hypothetical zinc metalloprotease BH06270 (EC 3.4.24.-)	BH07860	BH07860	Hypothetical protein {UniProtKB/TrEMBL:Q6G3I2}	[TP0600-TP0561 (0.5857341)]
COG0099	COG0216	BH10290	rpsM	30S ribosomal protein S13	BH01970	prfA	Peptide chain release factor 1 (RF-1)	[TP0210-TP0051 (0.8775348)]
COG0803	COG1268	BH00860	BH00860	Iron transport protein yfeA	BH02780	BH02780	Biotin synthase {UniProtKB/TrEMBL:Q6G4Q6}	[TP0034-TP0228 (0.8514437)]
COG0803	COG1268	BH01890	BH01890	ABC transporter, periplasmic binding protein	BH02780	BH02780	Biotin synthase {UniProtKB/TrEMBL:Q6G4Q6}	[TP0034-TP0228 (0.8514437)]
COG0442	COG0552	BH08790	BH08790	Prolyl-tRNA synthetase {UniProtKB/TrEMBL:Q6G3A4}	BH16620	BH16620	Cell division protein ftsY	[TP0160-TP0578 (0.56216276)]
COG0242	COG0319	BH00760	BH00760	Polypeptide deformylase	BH02240	BH02240	UPF0054 protein BH02240	[TP0757-TP0650 (0.630912)]
COG0178	COG0845	BH10140	BH10140	Excinuclease ABC subunit a	BH15470	BH15470	Hypothetical protein {UniProtKB/TrEMBL:Q6G1V4}	[TP0514-TP0965 (0.87363523)]
COG0178	COG0845	BH10140	BH10140	Excinuclease ABC subunit a	BH01350	BH01350	Hypothetical protein {UniProtKB/TrEMBL:Q6G511}	[TP0514-TP0965 (0.87363523)]
COG0457	COG0566	BH14350	BH14350	Hypothetical signal peptide protein	BH05990	BH05990	TRNA /rRNA methyltransferase	[TP0095-TP0054 (0.73981166)]
COG0457	COG0566	BH04170	BH04170	Hypothetical protein {UniProtKB/TrEMBL:Q6G5K6}	BH00110	BH00110	TRNA/rRNA methyltransferase	[TP0095-TP0054 (0.73981166)]
COG0457	COG0566	BH04170	BH04170	Hypothetical protein {UniProtKB/TrEMBL:Q6G5K6}	BH05990	BH05990	TRNA /rRNA methyltransferase	[TP0095-TP0054 (0.73981166)]
COG0457	COG0566	BH14350	BH14350	Hypothetical signal peptide protein	BH00110	BH00110	TRNA/rRNA methyltransferase	[TP0095-TP0054 (0.73981166)]
COG0465	COG0558	BH14750	BH14750	Cell division protein ftsH	BH05540	BH05540	CDP-diacylglycerol-glycerol-3-phosphate	[TP0765-TP0256 (0.8653493)]
COG0024	COG0462	BH08350	BH08350	Methionine aminopeptidase	BH11830	BH11830	Ribose-phosphate pyrophosphokinase	[TP0842-TP0294 (0.8762697)]
COG0125	COG0361	BH08460	tmk	Thymidylate kinase {UniProtKB/Swiss-Prot:Q6G5D6}	BH14140	infA	Translation initiation factor IF-1	[TP0354-TP0097 (0.8382038)]
COG0319	COG0787	BH02240	BH02240	UPF0054 protein BH02240	BH12810	BH12810	Alanine racemase {UniProtKB/TrEMBL:Q6G2F2}	[TP0650-TP0681 (0.82058704)]
COG0849	COG1595	BH11190	BH11190	Cell division protein ftsA	BH13830	BH13830	RNA polymerase sigma factor, ecr subfamily	[TP0389-TP0092 (0.66770643)]
COG0739	COG2204	BH13810	BH13810	Hypothetical protein {UniProtKB/TrEMBL:Q6G283}	BH05850	BH05850	Nitrogen regulation protein	[TP0706-TP0519 (0.80130965)]
COG0739	COG2204	BH05630	BH05630	NlpD (Antigen {UniProtKB/TrEMBL:Q8RNB5}	BH05850	BH05850	Nitrogen regulation protein	[TP0706-TP0519 (0.80130965)]
COG0739	COG2204	BH05630	BH05630	NlpD (Antigen {UniProtKB/TrEMBL:Q8RNB5}	BH01780	BH01780	Sigma 54 activator homolog	[TP0706-TP0519 (0.80130965)]
COG0739	COG2204	BH13810	BH13810	Hypothetical protein {UniProtKB/TrEMBL:Q6G283}	BH01780	BH01780	Sigma 54 activator homolog	[TP0706-TP0519 (0.80130965)]
COG0457	COG0495	BH04170	BH04170	Hypothetical protein {UniProtKB/TrEMBL:Q6G5K6}	BH15390	leuS	Leucyl-tRNA synthetase (EC 6.1.1.4) (Leucine--tRNA ligase) (LeuRS)	[TP0067-TP0586 (0.714839)]
COG0457	COG0495	BH14350	BH14350	Hypothetical signal peptide protein	BH15390	leuS	Leucyl-tRNA synthetase (EC 6.1.1.4) (Leucine--tRNA ligase) (LeuRS)	[TP0067-TP0586 (0.714839)]
COG0257	COG0472	BH14340	BH14340	50S ribosomal protein L36	BH11270	mraY	Phospho-N-acetylmuramoyl-pentapeptide-transferase (EC 2.7.8.13) (UDP- MurNAc-pentapeptide phosphotransferase)	[TP0209-TP0345 (0.64932555)]
COG0358	COG0457	BH11540	BH11540	DNA primase {UniProtKB/TrEMBL:Q6G5L5}	BH04170	BH04170	Hypothetical protein {UniProtKB/TrEMBL:Q6G5K6}	[TP0492-TP0648 (0.5111708)]
COG0358	COG0457	BH11540	BH11540	DNA primase {UniProtKB/TrEMBL:Q6G5L5}	BH14350	BH14350	Hypothetical signal peptide protein	[TP0492-TP0648 (0.5111708)]
COG0569	COG1430	BH05860	BH05860	Potassium uptake protein	BH08310	BH08310	Hypothetical protein {UniProtKB/TrEMBL:Q6G3E2}	[TP0024-TP0087 (0.61624503)]
COG0024	COG0125	BH08350	BH08350	Methionine aminopeptidase	BH08460	tmk	Thymidylate kinase {UniProtKB/Swiss-Prot:Q6G5D6}	[TP0842-TP0354 (0.8096375)]
COG0265	COG1430	BH04770	htrA	Probable periplasmic serine protease DO-like precursor (EC 3.4.21.-) (Antigen htrA)	BH08310	BH08310	Hypothetical protein {UniProtKB/TrEMBL:Q6G3E2}	[TP0773-TP0087 (0.5241626)]
COG0265	COG1430	BH10250	BH10250	Serine protease {UniProtKB/TrEMBL:Q6G2Z1}	BH08310	BH08310	Hypothetical protein {UniProtKB/TrEMBL:Q6G3E2}	[TP0773-TP0087 (0.5241626)]
COG0265	COG1430	BH10940	BH10940	Serine protease {UniProtKB/TrEMBL:Q6G2T2}	BH08310	BH08310	Hypothetical protein {UniProtKB/TrEMBL:Q6G3E2}	[TP0773-TP0087 (0.5241626)]
COG0257	COG0779	BH14340	BH14340	50S ribosomal protein L36	BH02180	BH02180	Hypothetical UPF0090 protein BH02180	[TP0209-TP0893 (0.7461857)]
COG0457	COG0845	BH04170	BH04170	Hypothetical protein {UniProtKB/TrEMBL:Q6G5K6}	BH15470	BH15470	Hypothetical protein {UniProtKB/TrEMBL:Q6G1V4}	[TP0648-TP0965 (0.54118866)]
COG0457	COG0845	BH14350	BH14350	Hypothetical signal peptide protein	BH01350	BH01350	Hypothetical protein {UniProtKB/TrEMBL:Q6G511}	[TP0648-TP0965 (0.54118866)]
COG0457	COG0845	BH04170	BH04170	Hypothetical protein {UniProtKB/TrEMBL:Q6G5K6}	BH01350	BH01350	Hypothetical protein {UniProtKB/TrEMBL:Q6G511}	[TP0648-TP0965 (0.54118866)]
COG0457	COG0845	BH14350	BH14350	Hypothetical signal peptide protein	BH15470	BH15470	Hypothetical protein {UniProtKB/TrEMBL:Q6G1V4}	[TP0648-TP0965 (0.54118866)]
COG0760	COG2239	BH05670	BH05670	Peptidyl-prolyl cis-trans isomerase protein	BH01710	BH01710	Mg2+ transport protein {UniProtKB/TrEMBL:Q6G4X8}	[TP1016-TP0917 (0.81817394)]
COG0760	COG2239	BH05420	BH05420	Hypothetical protein {UniProtKB/TrEMBL:Q6G437}	BH01710	BH01710	Mg2+ transport protein {UniProtKB/TrEMBL:Q6G4X8}	[TP1016-TP0917 (0.81817394)]
COG0760	COG2239	BH02000	BH02000	Peptidyl-prolyl cis-trans isomerase	BH01710	BH01710	Mg2+ transport protein {UniProtKB/TrEMBL:Q6G4X8}	[TP1016-TP0917 (0.81817394)]
COG0782	COG1057	BH11700	BH11700	Transcription elongation factor greA	BH01590	BH01590	Hypothetical protein nadD	[TP0019-TP0741 (0.75909394)]
COG0217	COG1235	BH14810	BH14810	Hypothetical UPF0082 protein BH14810	BH08500	BH08500	Hypothetical protein {UniProtKB/TrEMBL:Q6G3D2}	[TP0474-TP0489 (0.71912634)]
COG0012	COG0188	BH11880	BH11880	GTP-binding protein {UniProtKB/TrEMBL:Q6G2K9}	BH09780	BH09780	Topoisomerase IV subunit a	[TP0124-TP0005 (0.7149395)]
COG0012	COG0188	BH11880	BH11880	GTP-binding protein {UniProtKB/TrEMBL:Q6G2K9}	BH10120	BH10120	DNA gyrase subunit a {UniProtKB/TrEMBL:Q6G303}	[TP0124-TP0005 (0.7149395)]
COG0462	COG0492	BH11830	BH11830	Ribose-phosphate pyrophosphokinase	BH11660	BH11660	Thioredoxin reductase {UniProtKB/TrEMBL:Q6G2N0}	[TP0294-TP0814 (0.8323514)]
COG0124	COG0254	BH13610	hisS	Histidyl-tRNA synthetase (EC 6.1.1.21) (Histidine--tRNA ligase) (HisRS)	BH15050	rpmE	50S ribosomal protein L31	[TP0641-TP0255 (0.65973145)]
COG0178	COG0272	BH10140	BH10140	Excinuclease ABC subunit a	BH11140	BH11140	DNA ligase {UniProtKB/TrEMBL:Q6G2R5}	[TP0514-TP0634 (0.7537598)]
COG0257	COG2204	BH14340	BH14340	50S ribosomal protein L36	BH01780	BH01780	Sigma 54 activator homolog	[TP0209-TP0519 (0.6010877)]
COG0257	COG2204	BH14340	BH14340	50S ribosomal protein L36	BH05850	BH05850	Nitrogen regulation protein	[TP0209-TP0519 (0.6010877)]
COG1135	COG1466	BH12920	BH12920	ABC transporter, ATP-binding protein	BH16220	BH16220	Hypothetical protein {UniProtKB/TrEMBL:Q6G1Q2}	[TP0120-TP0588 (0.7896185)]
COG1192	COG2214	BH16660	BH16660	Chromosome partitioning protein parA	BH15870	BH15870	DnaJ related protein {UniProtKB/TrEMBL:Q6G1R4}	[TP0272-TP0843 (0.8210422)]
COG1192	COG2214	BH13200	BH13200	ParA protein {UniProtKB/TrEMBL:Q6G2C5}	BH15870	BH15870	DnaJ related protein {UniProtKB/TrEMBL:Q6G1R4}	[TP0272-TP0843 (0.8210422)]
COG1192	COG2214	BH16660	BH16660	Chromosome partitioning protein parA	BH04300	BH04300	Heat shock protein DnaJ	[TP0272-TP0843 (0.8210422)]
COG1192	COG2214	BH13200	BH13200	ParA protein {UniProtKB/TrEMBL:Q6G2C5}	BH04300	BH04300	Heat shock protein DnaJ	[TP0272-TP0843 (0.8210422)]
COG0608	COG1159	BH07830	BH07830	Single-stranded-DNA-specific exonuclease	BH05100	BH05100	GTP-binding protein era homolog	[TP0704-TP0541 (0.7586372)]
COG0242	COG0263	BH00760	BH00760	Polypeptide deformylase	BH01570	proB	Glutamate 5-kinase (EC 2.7.2.11) (Gamma-glutamyl kinase) (GK)	[TP0757-TP0351 (0.5771584)]
COG0566	COG1589	BH00110	BH00110	TRNA/rRNA methyltransferase	BH11200	BH11200	Cell division protein ftsQ	[TP0109-TP0388 (0.8512026)]
COG0566	COG1589	BH05990	BH05990	TRNA /rRNA methyltransferase	BH11200	BH11200	Cell division protein ftsQ	[TP0109-TP0388 (0.8512026)]
COG0257	COG0773	BH14340	BH14340	50S ribosomal protein L36	BH11230	murC	UDP-N-acetylmuramate--L-alanine ligase (EC 6.3.2.8) (UDP-N- acetylmuramoyl-L-alanine synthetase)	[TP0209-TP0341 (0.6926446)]
COG0457	COG2204	BH04170	BH04170	Hypothetical protein {UniProtKB/TrEMBL:Q6G5K6}	BH01780	BH01780	Sigma 54 activator homolog	[TP0067-TP0519 (0.7741208)]
COG0457	COG2204	BH14350	BH14350	Hypothetical signal peptide protein	BH05850	BH05850	Nitrogen regulation protein	[TP0067-TP0519 (0.7741208)]
COG0457	COG2204	BH04170	BH04170	Hypothetical protein {UniProtKB/TrEMBL:Q6G5K6}	BH05850	BH05850	Nitrogen regulation protein	[TP0067-TP0519 (0.7741208)]
COG0457	COG2204	BH14350	BH14350	Hypothetical signal peptide protein	BH01780	BH01780	Sigma 54 activator homolog	[TP0067-TP0519 (0.7741208)]
COG0257	COG0681	BH14340	BH14340	50S ribosomal protein L36	BH05080	BH05080	Signal peptidase I {UniProtKB/TrEMBL:Q6G460}	[TP0209-TP0926 (0.69083804)]
COG1121	COG2204	BH00870	BH00870	Iron transport protein yfeB	BH05850	BH05850	Nitrogen regulation protein	[TP0035-TP0519 (0.5085169)]
COG1121	COG2204	BH01910	BH01910	ABC transporter, ATP-binding protein	BH05850	BH05850	Nitrogen regulation protein	[TP0035-TP0519 (0.5085169)]
COG1121	COG2204	BH00870	BH00870	Iron transport protein yfeB	BH01780	BH01780	Sigma 54 activator homolog	[TP0035-TP0519 (0.5085169)]
COG1121	COG2204	BH01910	BH01910	ABC transporter, ATP-binding protein	BH01780	BH01780	Sigma 54 activator homolog	[TP0035-TP0519 (0.5085169)]
COG0528	COG4591	BH06240	BH06240	Uridylate kinase {UniProtKB/TrEMBL:Q6G5C7}	BH08780	BH08780	Lipoprotein releasing system transmembrane	[TP0099-TP0580 (0.8561369)]
COG0051	COG2204	BH10520	rpsJ	30S ribosomal protein S10	BH01780	BH01780	Sigma 54 activator homolog	[TP0188-TP0519 (0.6307204)]
COG0051	COG2204	BH10520	rpsJ	30S ribosomal protein S10	BH05850	BH05850	Nitrogen regulation protein	[TP0188-TP0519 (0.6307204)]
COG0234	COG0803	BH13540	BH13540	10 kDa chaperonin {UniProtKB/TrEMBL:Q6H8L3}	BH00860	BH00860	Iron transport protein yfeA	[TP1013-TP0163 (0.67160416)]
COG0234	COG0803	BH13540	BH13540	10 kDa chaperonin {UniProtKB/TrEMBL:Q6H8L3}	BH01890	BH01890	ABC transporter, periplasmic binding protein	[TP1013-TP0163 (0.67160416)]
COG0162	COG2834	BH08670	tyrS	Tyrosyl-tRNA synthetase (EC 6.1.1.1) (Tyrosine--tRNA ligase) (TyrRS)	BH15500	BH15500	Outer membrane lipoprotein carrier protein	[TP0834-TP0333 (0.5313641)]
COG0227	COG0492	BH15920	rpmB	50S ribosomal protein L28	BH11660	BH11660	Thioredoxin reductase {UniProtKB/TrEMBL:Q6G2N0}	[TP0362-TP0814 (0.801083)]
COG0051	COG1192	BH10520	rpsJ	30S ribosomal protein S10	BH13200	BH13200	ParA protein {UniProtKB/TrEMBL:Q6G2C5}	[TP0188-TP0272 (0.7732025)]
COG0051	COG1192	BH10520	rpsJ	30S ribosomal protein S10	BH16660	BH16660	Chromosome partitioning protein parA	[TP0188-TP0272 (0.7732025)]
COG0098	COG0803	BH10340	rpsE	30S ribosomal protein S5	BH01890	BH01890	ABC transporter, periplasmic binding protein	[TP0206-TP0163 (0.74372905)]
COG0098	COG0803	BH10340	rpsE	30S ribosomal protein S5	BH00860	BH00860	Iron transport protein yfeA	[TP0206-TP0163 (0.74372905)]
COG0249	COG0457	BH01000	mutS	DNA mismatch repair protein mutS	BH14350	BH14350	Hypothetical signal peptide protein	[TP0328-TP0095 (0.63719666)]
COG0249	COG0457	BH01000	mutS	DNA mismatch repair protein mutS	BH04170	BH04170	Hypothetical protein {UniProtKB/TrEMBL:Q6G5K6}	[TP0328-TP0095 (0.63719666)]
COG0442	COG0459	BH08790	BH08790	Prolyl-tRNA synthetase {UniProtKB/TrEMBL:Q6G3A4}	BH13530	groL	60 kDa chaperonin (Protein Cpn60) (groEL protein) (Heat shock protein 60)	[TP0160-TP0030 (0.7719589)]
COG0036	COG1573	BH09680	BH09680	Ribulose-phosphate 3-epimerase	BH05020	BH05020	Hypothetical protein {UniProtKB/TrEMBL:Q6G466}	[TP0945-TP0229 (0.685165)]
COG0036	COG1573	BH09680	BH09680	Ribulose-phosphate 3-epimerase	BH08120	BH08120	Hypothetical protein {UniProtKB/TrEMBL:Q6G3G1}	[TP0945-TP0229 (0.685165)]
COG0036	COG1573	BH09680	BH09680	Ribulose-phosphate 3-epimerase	BH04850	BH04850	DNA polymerase, bacteriophage type	[TP0945-TP0229 (0.685165)]
COG0217	COG0481	BH14810	BH14810	Hypothetical UPF0082 protein BH14810	BH00710	lepA	GTP-binding protein lepA	[TP0474-TP0510 (0.76600474)]
COG0178	COG0357	BH10140	BH10140	Excinuclease ABC subunit a	BH16670	gidB	Methyltransferase gidB (EC 2.1.-.-) (Glucose-inhibited division protein B)	[TP0514-TP0946 (0.8569251)]
COG0472	COG2239	BH11270	mraY	Phospho-N-acetylmuramoyl-pentapeptide-transferase (EC 2.7.8.13) (UDP- MurNAc-pentapeptide phosphotransferase)	BH01710	BH01710	Mg2+ transport protein {UniProtKB/TrEMBL:Q6G4X8}	[TP0345-TP0917 (0.5059451)]
COG0330	COG0772	BH10960	BH10960	Protease subunit hflK {UniProtKB/TrEMBL:Q6G2T0}	BH11250	BH11250	Cell division protein ftsW	[TP0113-TP0501 (0.70068353)]
COG0330	COG0772	BH10950	BH10950	FtsH protease activity modulator hflC	BH11250	BH11250	Cell division protein ftsW	[TP0113-TP0501 (0.70068353)]
COG1109	COG1488	BH14740	glmM	Phosphoglucosamine mutase (EC 5.4.2.10)	BH00910	BH00910	Nicotinate phosphoribosyltransferase	[TP0413-TP0628 (0.6598422)]
COG0143	COG0217	BH08480	BH08480	Methionyl-tRNA synthetase	BH14810	BH14810	Hypothetical UPF0082 protein BH14810	[TP0798-TP0474 (0.7790581)]
COG0357	COG0442	BH16670	gidB	Methyltransferase gidB (EC 2.1.-.-) (Glucose-inhibited division protein B)	BH08790	BH08790	Prolyl-tRNA synthetase {UniProtKB/TrEMBL:Q6G3A4}	[TP0946-TP0160 (0.6515529)]
COG0566	COG2204	BH00110	BH00110	TRNA/rRNA methyltransferase	BH01780	BH01780	Sigma 54 activator homolog	[TP0054-TP0519 (0.63495165)]
COG0566	COG2204	BH05990	BH05990	TRNA /rRNA methyltransferase	BH05850	BH05850	Nitrogen regulation protein	[TP0054-TP0519 (0.63495165)]
COG0566	COG2204	BH05990	BH05990	TRNA /rRNA methyltransferase	BH01780	BH01780	Sigma 54 activator homolog	[TP0054-TP0519 (0.63495165)]
COG0566	COG2204	BH00110	BH00110	TRNA/rRNA methyltransferase	BH05850	BH05850	Nitrogen regulation protein	[TP0054-TP0519 (0.63495165)]
COG0564	COG1200	BH03820	BH03820	Pseudouridine synthase {UniProtKB/TrEMBL:Q6G4G2}	BH09860	BH09860	ATP-dependent DNA helicase recG	[TP0339-TP0687 (0.85149276)]
COG0564	COG1200	BH10200	BH10200	Pseudouridine synthase {UniProtKB/TrEMBL:Q6G2Z6}	BH09860	BH09860	ATP-dependent DNA helicase recG	[TP0339-TP0687 (0.85149276)]
COG0636	COG1512	BH04120	BH04120	ATP synthase subunit C {UniProtKB/TrEMBL:Q6G5L1}	BH07860	BH07860	Hypothetical protein {UniProtKB/TrEMBL:Q6G3I2}	[TP0430-TP0561 (0.5857341)]
COG0457	COG2812	BH14350	BH14350	Hypothetical signal peptide protein	BH02320	BH02320	DNA polymerase III subunit tau	[TP0067-TP1005 (0.5652097)]
COG0457	COG2812	BH04170	BH04170	Hypothetical protein {UniProtKB/TrEMBL:Q6G5K6}	BH02320	BH02320	DNA polymerase III subunit tau	[TP0067-TP1005 (0.5652097)]
COG0457	COG1396	BH14350	BH14350	Hypothetical signal peptide protein	BH13560	BH13560	Transcriptional regulator	[TP0648-TP0461 (0.6214171)]
COG0457	COG1396	BH14350	BH14350	Hypothetical signal peptide protein	BH02210	BH02210	Transcriptional regulator	[TP0648-TP0461 (0.6214171)]
COG0457	COG1396	BH14350	BH14350	Hypothetical signal peptide protein	BH01460	BH01460	Hypothetical protein {UniProtKB/TrEMBL:Q6G502}	[TP0648-TP0461 (0.6214171)]
COG0457	COG1396	BH04170	BH04170	Hypothetical protein {UniProtKB/TrEMBL:Q6G5K6}	BH01460	BH01460	Hypothetical protein {UniProtKB/TrEMBL:Q6G502}	[TP0648-TP0461 (0.6214171)]
COG0457	COG1396	BH14350	BH14350	Hypothetical signal peptide protein	BH14970	BH14970	Transcriptional regulator	[TP0648-TP0461 (0.6214171)]
COG0457	COG1396	BH04170	BH04170	Hypothetical protein {UniProtKB/TrEMBL:Q6G5K6}	BH14160	BH14160	Transcriptional regulator	[TP0648-TP0461 (0.6214171)]
COG0457	COG1396	BH04170	BH04170	Hypothetical protein {UniProtKB/TrEMBL:Q6G5K6}	BH13590	BH13590	Transcriptional regulator	[TP0648-TP0461 (0.6214171)]
COG0457	COG1396	BH04170	BH04170	Hypothetical protein {UniProtKB/TrEMBL:Q6G5K6}	BH14230	BH14230	Transcriptional regulator	[TP0648-TP0461 (0.6214171)]
COG0457	COG1396	BH04170	BH04170	Hypothetical protein {UniProtKB/TrEMBL:Q6G5K6}	BH02210	BH02210	Transcriptional regulator	[TP0648-TP0461 (0.6214171)]
COG0457	COG1396	BH14350	BH14350	Hypothetical signal peptide protein	BH01480	BH01480	Hypothetical protein {UniProtKB/TrEMBL:Q6G500}	[TP0648-TP0461 (0.6214171)]
COG0457	COG1396	BH14350	BH14350	Hypothetical signal peptide protein	BH14230	BH14230	Transcriptional regulator	[TP0648-TP0461 (0.6214171)]
COG0457	COG1396	BH14350	BH14350	Hypothetical signal peptide protein	BH12870	BH12870	DNA-binding protein {UniProtKB/TrEMBL:Q6G2E6}	[TP0648-TP0461 (0.6214171)]
COG0457	COG1396	BH04170	BH04170	Hypothetical protein {UniProtKB/TrEMBL:Q6G5K6}	BH01480	BH01480	Hypothetical protein {UniProtKB/TrEMBL:Q6G500}	[TP0648-TP0461 (0.6214171)]
COG0457	COG1396	BH04170	BH04170	Hypothetical protein {UniProtKB/TrEMBL:Q6G5K6}	BH13560	BH13560	Transcriptional regulator	[TP0648-TP0461 (0.6214171)]
COG0457	COG1396	BH14350	BH14350	Hypothetical signal peptide protein	BH13590	BH13590	Transcriptional regulator	[TP0648-TP0461 (0.6214171)]
COG0457	COG1396	BH04170	BH04170	Hypothetical protein {UniProtKB/TrEMBL:Q6G5K6}	BH14970	BH14970	Transcriptional regulator	[TP0648-TP0461 (0.6214171)]
COG0457	COG1396	BH14350	BH14350	Hypothetical signal peptide protein	BH14160	BH14160	Transcriptional regulator	[TP0648-TP0461 (0.6214171)]
COG0457	COG1396	BH04170	BH04170	Hypothetical protein {UniProtKB/TrEMBL:Q6G5K6}	BH12870	BH12870	DNA-binding protein {UniProtKB/TrEMBL:Q6G2E6}	[TP0648-TP0461 (0.6214171)]
COG0237	COG1493	BH00040	coaE	Dephospho-CoA kinase (EC 2.7.1.24) (Dephosphocoenzyme A kinase)	BH00600	BH00600	Hypothetical protein hprK	[TP0296-TP0591 (0.7885255)]
COG0124	COG0124	BH13610	hisS	Histidyl-tRNA synthetase (EC 6.1.1.21) (Histidine--tRNA ligase) (HisRS)	BH13610	hisS	Histidyl-tRNA synthetase (EC 6.1.1.21) (Histidine--tRNA ligase) (HisRS)	[TP0641-TP0641 (0.67365265)]
COG0768	COG0815	BH11300	BH11300	Penicillin-binding protein	BH02220	BH02220	Apolipoprotein N-acyltransferase	[TP0500-TP0252 (0.87159187)]
COG0486	COG0803	BH16690	BH16690	Thiophene and furan oxidizer	BH01890	BH01890	ABC transporter, periplasmic binding protein	[TP0550-TP0163 (0.74372905)]
COG0486	COG0803	BH16690	BH16690	Thiophene and furan oxidizer	BH00860	BH00860	Iron transport protein yfeA	[TP0550-TP0163 (0.74372905)]
COG0012	COG0608	BH11880	BH11880	GTP-binding protein {UniProtKB/TrEMBL:Q6G2K9}	BH07830	BH07830	Single-stranded-DNA-specific exonuclease	[TP0124-TP0704 (0.626838)]
COG0739	COG0773	BH13810	BH13810	Hypothetical protein {UniProtKB/TrEMBL:Q6G283}	BH11230	murC	UDP-N-acetylmuramate--L-alanine ligase (EC 6.3.2.8) (UDP-N- acetylmuramoyl-L-alanine synthetase)	[TP0782-TP0341 (0.8145237)]
COG0739	COG0773	BH05630	BH05630	NlpD (Antigen {UniProtKB/TrEMBL:Q8RNB5}	BH11230	murC	UDP-N-acetylmuramate--L-alanine ligase (EC 6.3.2.8) (UDP-N- acetylmuramoyl-L-alanine synthetase)	[TP0782-TP0341 (0.8145237)]
COG0050	COG0457	BH06020	BH06020	Elongation factor TU {UniProtKB/TrEMBL:Q8KHX9}	BH04170	BH04170	Hypothetical protein {UniProtKB/TrEMBL:Q6G5K6}	[TP0187-TP0067 (0.7854602)]
COG0050	COG0457	BH10530	BH10530	Elongation factor TU {UniProtKB/TrEMBL:Q8KHX9}	BH04170	BH04170	Hypothetical protein {UniProtKB/TrEMBL:Q6G5K6}	[TP0187-TP0067 (0.7854602)]
COG0050	COG0457	BH10530	BH10530	Elongation factor TU {UniProtKB/TrEMBL:Q8KHX9}	BH14350	BH14350	Hypothetical signal peptide protein	[TP0187-TP0067 (0.7854602)]
COG0050	COG0457	BH06020	BH06020	Elongation factor TU {UniProtKB/TrEMBL:Q8KHX9}	BH14350	BH14350	Hypothetical signal peptide protein	[TP0187-TP0067 (0.7854602)]
COG0257	COG0564	BH14340	BH14340	50S ribosomal protein L36	BH10200	BH10200	Pseudouridine synthase {UniProtKB/TrEMBL:Q6G2Z6}	[TP0209-TP0154 (0.634929)]
COG0257	COG0564	BH14340	BH14340	50S ribosomal protein L36	BH03820	BH03820	Pseudouridine synthase {UniProtKB/TrEMBL:Q6G4G2}	[TP0209-TP0154 (0.634929)]
COG1108	COG1512	BH00880	BH00880	Iron transport system membrane protein yfeC	BH07860	BH07860	Hypothetical protein {UniProtKB/TrEMBL:Q6G3I2}	[TP0036-TP0561 (0.5857341)]
COG1108	COG1512	BH00890	BH00890	Iron transport system membrane protein yfeD	BH07860	BH07860	Hypothetical protein {UniProtKB/TrEMBL:Q6G3I2}	[TP0036-TP0561 (0.5857341)]
COG1108	COG1512	BH01900	BH01900	ABC transporter, permease protein	BH07860	BH07860	Hypothetical protein {UniProtKB/TrEMBL:Q6G3I2}	[TP0036-TP0561 (0.5857341)]
COG0739	COG2239	BH13810	BH13810	Hypothetical protein {UniProtKB/TrEMBL:Q6G283}	BH01710	BH01710	Mg2+ transport protein {UniProtKB/TrEMBL:Q6G4X8}	[TP0155-TP0917 (0.6343327)]
COG0739	COG2239	BH05630	BH05630	NlpD (Antigen {UniProtKB/TrEMBL:Q8RNB5}	BH01710	BH01710	Mg2+ transport protein {UniProtKB/TrEMBL:Q6G4X8}	[TP0155-TP0917 (0.6343327)]
COG0457	COG1187	BH04170	BH04170	Hypothetical protein {UniProtKB/TrEMBL:Q6G5K6}	BH02610	BH02610	Hypothetical protein {UniProtKB/TrEMBL:Q6G4S2}	[TP0067-TP0459 (0.6360361)]
COG0457	COG1187	BH14350	BH14350	Hypothetical signal peptide protein	BH02610	BH02610	Hypothetical protein {UniProtKB/TrEMBL:Q6G4S2}	[TP0067-TP0459 (0.6360361)]
COG0210	COG0305	BH11070	BH11070	DNA helicase II {UniProtKB/TrEMBL:Q6G2S0}	BH05270	BH05270	Replicative DNA helicase	[TP0102-TP0058 (0.8842861)]
COG0621	COG0739	BH16610	BH16610	Hypothetical protein {UniProtKB/TrEMBL:Q6G1L6}	BH13810	BH13810	Hypothetical protein {UniProtKB/TrEMBL:Q6G283}	[TP0269-TP0702 (0.8475093)]
COG0621	COG0739	BH08410	BH08410	Hypothetical protein {UniProtKB/TrEMBL:Q6G5E0}	BH05630	BH05630	NlpD (Antigen {UniProtKB/TrEMBL:Q8RNB5}	[TP0269-TP0702 (0.8475093)]
COG0621	COG0739	BH16610	BH16610	Hypothetical protein {UniProtKB/TrEMBL:Q6G1L6}	BH05630	BH05630	NlpD (Antigen {UniProtKB/TrEMBL:Q8RNB5}	[TP0269-TP0702 (0.8475093)]
COG0621	COG0739	BH02260	BH02260	Hypothetical protein {UniProtKB/TrEMBL:Q6G4V6}	BH13810	BH13810	Hypothetical protein {UniProtKB/TrEMBL:Q6G283}	[TP0269-TP0702 (0.8475093)]
COG0621	COG0739	BH02260	BH02260	Hypothetical protein {UniProtKB/TrEMBL:Q6G4V6}	BH05630	BH05630	NlpD (Antigen {UniProtKB/TrEMBL:Q8RNB5}	[TP0269-TP0702 (0.8475093)]
COG0621	COG0739	BH08410	BH08410	Hypothetical protein {UniProtKB/TrEMBL:Q6G5E0}	BH13810	BH13810	Hypothetical protein {UniProtKB/TrEMBL:Q6G283}	[TP0269-TP0702 (0.8475093)]
COG0257	COG1057	BH14340	BH14340	50S ribosomal protein L36	BH01590	BH01590	Hypothetical protein nadD	[TP0209-TP0741 (0.64932555)]
