# Supplementary material for: The Binary Protein Interactome of Treponema pallidum – The Syphilis Spirochete
Source: PLoS One. 2008 May 28;3(5):e2292. doi: 10.1371/journal.pone.0002292 (PMC2386257; doi:10.1371/journal.pone.0002292)
Supplement: Data S1 — Predicted protein-protein interactions based on our Treponema pallidum data; zip archive containing 372 files with one file per species. (6.09 MB ZIP) [file pone.0002292.s006.zip › bacteria/Bartonella_quintana.tab]

283165 Bartonella quintana
COG A	COG B	Locus Id A	Preferred Name(s) A	Annotation A	Locus Id B	Preferred Name(s) B	Annotation B	T. pallidum interaction
COG0186	COG1475	BQ08140	rpsQ	30S ribosomal protein S17	BQ13530	BQ13530	Chromosome partitioning protein, parb	[TP0198-TP0271 (0.71912634)]
COG0608	COG0817	BQ06620	BQ06620	Single-stranded-DNA-specific exonuclease	BQ11890	ruvC	Crossover junction endodeoxyribonuclease ruvC (EC 3.1.22.4) (Holliday junction nuclease ruvC) (Holliday junction resolvase ruvC)	[TP0704-TP0517 (0.81382185)]
COG0845	COG4591	BQ01280	BQ01280	Hypothetical protein {UniProtKB/TrEMBL:Q6G0U1}	BQ05810	BQ05810	Lipoprotein releasing system transmembrane	[TP0965-TP0582 (0.8143851)]
COG0845	COG4591	BQ12390	BQ12390	Hypothetical protein {UniProtKB/TrEMBL:Q6FYK9}	BQ05810	BQ05810	Lipoprotein releasing system transmembrane	[TP0965-TP0582 (0.8143851)]
COG0617	COG0860	BQ09350	BQ09350	Poly(A) polymerase {UniProtKB/TrEMBL:Q6FZ53}	BQ05880	BQ05880	N-acetylmuramoyl-l-alanine amidase	[TP0270-TP0247 (0.76828843)]
COG0201	COG0550	BQ08030	BQ08030	Preprotein translocase secY subunit	BQ06420	BQ06420	DNA topoisomerase I {UniProtKB/TrEMBL:Q6FZS1}	[TP0208-TP0394 (0.8044664)]
COG0768	COG2812	BQ08920	BQ08920	Penicillin-binding protein	BQ02200	BQ02200	DNA polymerase III subunit tau	[TP0500-TP1005 (0.655462)]
COG0180	COG0564	BQ10700	BQ10700	Tryptophanyl-tRNA synthetase	BQ07920	BQ07920	Pseudouridine synthase {UniProtKB/TrEMBL:Q6FZF3}	[TP0632-TP0339 (0.7885255)]
COG0180	COG0564	BQ10700	BQ10700	Tryptophanyl-tRNA synthetase	BQ02830	BQ02830	Pseudouridine synthase {UniProtKB/TrEMBL:Q6G1A1}	[TP0632-TP0339 (0.7885255)]
COG0090	COG0223	BQ08200	rplB	50S ribosomal protein L2	BQ00680	fmt	Methionyl-tRNA formyltransferase (EC 2.1.2.9)	[TP0192-TP0756 (0.8610547)]
COG0632	COG2255	BQ11880	ruvA	Holliday junction ATP-dependent DNA helicase ruvA (EC 3.6.1.-)	BQ11870	ruvB	Holliday junction ATP-dependent DNA helicase ruvB (EC 3.6.1.-)	[TP0543-TP0162 (0.9659884)]
COG0462	COG0817	BQ03310	BQ03310	Ribose-phosphate pyrophosphokinase	BQ11890	ruvC	Crossover junction endodeoxyribonuclease ruvC (EC 3.1.22.4) (Holliday junction nuclease ruvC) (Holliday junction resolvase ruvC)	[TP0294-TP0517 (0.54911256)]
COG0257	COG0577	BQ11310	BQ11310	50S ribosomal protein L36	BQ12380	BQ12380	ABC transporter, ATP-binding protein	[TP0209-TP0962 (0.5903608)]
COG0457	COG1653	BQ03190	BQ03190	Hypothetical protein {UniProtKB/TrEMBL:Q6G0G7}	BQ01760	BQ01760	Glycerol-3-phosphate-binding periplasmic protein	[TP0067-TP0074 (0.6656524)]
COG0457	COG1653	BQ11320	BQ11320	Hypothetical signal peptide protein	BQ01760	BQ01760	Glycerol-3-phosphate-binding periplasmic protein	[TP0067-TP0074 (0.6656524)]
COG0495	COG1214	BQ12310	leuS	Leucyl-tRNA synthetase (EC 6.1.1.4) (Leucine--tRNA ligase) (LeuRS)	BQ02160	BQ02160	Hypothetical protein {UniProtKB/TrEMBL:Q6G0M9}	[TP0586-TP0876 (0.5571989)]
COG0192	COG0592	BQ02080	BQ02080	S-adenosylmethionine synthetase	BQ01120	BQ01120	DNA polymerase III, beta chain	[TP0794-TP0002 (0.8412751)]
COG0360	COG0616	BQ04500	rpsF	30S ribosomal protein S6	BQ03220	BQ03220	Protease sohB {UniProtKB/TrEMBL:Q6G0G4}	[TP0063-TP0997 (0.6657489)]
COG0125	COG0457	BQ06110	tmk	Thymidylate kinase {UniProtKB/Swiss-Prot:Q6FZU8}	BQ03190	BQ03190	Hypothetical protein {UniProtKB/TrEMBL:Q6G0G7}	[TP0354-TP0648 (0.5206915)]
COG0125	COG0457	BQ06110	tmk	Thymidylate kinase {UniProtKB/Swiss-Prot:Q6FZU8}	BQ11320	BQ11320	Hypothetical signal peptide protein	[TP0354-TP0648 (0.5206915)]
COG0860	COG1396	BQ05880	BQ05880	N-acetylmuramoyl-l-alanine amidase	BQ02090	BQ02090	Transcriptional regulator	[TP0247-TP0461 (0.8100859)]
COG0265	COG0333	BQ07970	BQ07970	Heat shock protein {UniProtKB/TrEMBL:Q6FZE8}	BQ12160	rpmF	50S ribosomal protein L32	[TP0773-TP0807 (0.5060325)]
COG0265	COG0333	BQ03970	BQ03970	Serine protease {UniProtKB/TrEMBL:Q6G0B3}	BQ12160	rpmF	50S ribosomal protein L32	[TP0773-TP0807 (0.5060325)]
COG0265	COG0333	BQ08590	BQ08590	Serine protease {UniProtKB/TrEMBL:Q6FZ95}	BQ12160	rpmF	50S ribosomal protein L32	[TP0773-TP0807 (0.5060325)]
COG0495	COG0761	BQ12310	leuS	Leucyl-tRNA synthetase (EC 6.1.1.4) (Leucine--tRNA ligase) (LeuRS)	BQ03600	lytB	4-hydroxy-3-methylbut-2-enyl diphosphate reductase (EC 1.17.1.2)	[TP0586-TP0547 (0.63095015)]
COG0820	COG2812	BQ00190	BQ00190	Hypothetical protein {UniProtKB/TrEMBL:Q6G1C0}	BQ02200	BQ02200	DNA polymerase III subunit tau	[TP0068-TP1005 (0.60435057)]
COG0272	COG1396	BQ08760	BQ08760	DNA ligase {UniProtKB/TrEMBL:Q6FZ81}	BQ02090	BQ02090	Transcriptional regulator	[TP0634-TP0461 (0.7134334)]
COG0577	COG0845	BQ12380	BQ12380	ABC transporter, ATP-binding protein	BQ01280	BQ01280	Hypothetical protein {UniProtKB/TrEMBL:Q6G0U1}	[TP0963-TP0965 (0.93032813)]
COG0577	COG0845	BQ12380	BQ12380	ABC transporter, ATP-binding protein	BQ12390	BQ12390	Hypothetical protein {UniProtKB/TrEMBL:Q6FYK9}	[TP0963-TP0965 (0.93032813)]
COG0234	COG1200	BQ10760	BQ10760	10 kDa chaperonin {UniProtKB/TrEMBL:Q6FYU9}	BQ07630	BQ07630	ATP-dependent DNA helicase recG	[TP1013-TP0687 (0.84594196)]
COG0257	COG1253	BQ11310	BQ11310	50S ribosomal protein L36	BQ08510	BQ08510	Hypothetical protein {UniProtKB/TrEMBL:Q6FZA0}	[TP0209-TP0027 (0.74441797)]
COG0257	COG1253	BQ11310	BQ11310	50S ribosomal protein L36	BQ02110	BQ02110	Hemolysin {UniProtKB/TrEMBL:Q6G0N4}	[TP0209-TP0027 (0.74441797)]
COG0060	COG0681	BQ02440	ileS	Isoleucyl-tRNA synthetase (EC 6.1.1.5) (Isoleucine--tRNA ligase) (IleRS)	BQ04270	BQ04270	Signal peptidase I {UniProtKB/TrEMBL:Q6G083}	[TP0452-TP0185 (0.79878455)]
COG0558	COG2239	BQ04700	BQ04700	CDP-diacylglycerol-glycerol-3-phosphate	BQ01600	BQ01600	Mg2+ transport protein {UniProtKB/TrEMBL:Q6G0R6}	[TP0256-TP0917 (0.6007029)]
COG0249	COG0357	BQ00930	mutS	DNA mismatch repair protein mutS	BQ13550	gidB	Methyltransferase gidB (EC 2.1.-.-) (Glucose-inhibited division protein B)	[TP0328-TP0946 (0.7367136)]
COG0658	COG1187	BQ06830	BQ06830	DNA uptake protein {UniProtKB/TrEMBL:Q6FZP0}	BQ02470	BQ02470	Hypothetical protein {UniProtKB/TrEMBL:Q6G0K3}	[TP0336-TP0459 (0.6079956)]
COG0465	COG0465	BQ11750	BQ11750	Cell division protein ftsH	BQ11750	BQ11750	Cell division protein ftsH	[TP0330-TP0330 (0.73856413)]
COG0860	COG1192	BQ05880	BQ05880	N-acetylmuramoyl-l-alanine amidase	BQ13540	BQ13540	Chromosome partitioning protein para	[TP0247-TP0272 (0.7527567)]
COG0242	COG0272	BQ00690	BQ00690	Polypeptide deformylase	BQ08760	BQ08760	DNA ligase {UniProtKB/TrEMBL:Q6FZ81}	[TP0757-TP0634 (0.68197167)]
COG0265	COG0817	BQ08590	BQ08590	Serine protease {UniProtKB/TrEMBL:Q6FZ95}	BQ11890	ruvC	Crossover junction endodeoxyribonuclease ruvC (EC 3.1.22.4) (Holliday junction nuclease ruvC) (Holliday junction resolvase ruvC)	[TP0773-TP0517 (0.5118523)]
COG0265	COG0817	BQ03970	BQ03970	Serine protease {UniProtKB/TrEMBL:Q6G0B3}	BQ11890	ruvC	Crossover junction endodeoxyribonuclease ruvC (EC 3.1.22.4) (Holliday junction nuclease ruvC) (Holliday junction resolvase ruvC)	[TP0773-TP0517 (0.5118523)]
COG0265	COG0817	BQ07970	BQ07970	Heat shock protein {UniProtKB/TrEMBL:Q6FZE8}	BQ11890	ruvC	Crossover junction endodeoxyribonuclease ruvC (EC 3.1.22.4) (Holliday junction nuclease ruvC) (Holliday junction resolvase ruvC)	[TP0773-TP0517 (0.5118523)]
COG0187	COG0358	BQ06610	BQ06610	DNA gyrase subunit B {UniProtKB/TrEMBL:Q6FZQ8}	BQ09170	BQ09170	DNA primase {UniProtKB/TrEMBL:Q6FZ70}	[TP1006-TP0492 (0.55112576)]
COG0187	COG0358	BQ00370	BQ00370	DNA gyrase subunit B {UniProtKB/TrEMBL:Q6G1I9}	BQ09170	BQ09170	DNA primase {UniProtKB/TrEMBL:Q6FZ70}	[TP1006-TP0492 (0.55112576)]
COG1154	COG2812	BQ03540	BQ03540	1-deoxyxylulose-5-phosphate synthase	BQ02200	BQ02200	DNA polymerase III subunit tau	[TP0824-TP1005 (0.68180764)]
COG0237	COG0552	BQ00040	coaE	Dephospho-CoA kinase (EC 2.7.1.24) (Dephosphocoenzyme A kinase)	BQ13500	BQ13500	Cell division protein ftsY	[TP0296-TP0578 (0.7885255)]
COG0080	COG0265	BQ07170	rplK	50S ribosomal protein L11	BQ03970	BQ03970	Serine protease {UniProtKB/TrEMBL:Q6G0B3}	[TP0237-TP0773 (0.6164146)]
COG0080	COG0265	BQ07170	rplK	50S ribosomal protein L11	BQ07970	BQ07970	Heat shock protein {UniProtKB/TrEMBL:Q6FZE8}	[TP0237-TP0773 (0.6164146)]
COG0080	COG0265	BQ07170	rplK	50S ribosomal protein L11	BQ08590	BQ08590	Serine protease {UniProtKB/TrEMBL:Q6FZ95}	[TP0237-TP0773 (0.6164146)]
COG2812	COG2812	BQ02200	BQ02200	DNA polymerase III subunit tau	BQ02200	BQ02200	DNA polymerase III subunit tau	[TP1005-TP1005 (0.52391654)]
COG0223	COG0234	BQ00680	fmt	Methionyl-tRNA formyltransferase (EC 2.1.2.9)	BQ10760	BQ10760	10 kDa chaperonin {UniProtKB/TrEMBL:Q6FYU9}	[TP0756-TP1013 (0.64276713)]
COG0036	COG1653	BQ07440	BQ07440	Ribulose-phosphate 3-epimerase	BQ01760	BQ01760	Glycerol-3-phosphate-binding periplasmic protein	[TP0945-TP0074 (0.654426)]
COG0357	COG0459	BQ13550	gidB	Methyltransferase gidB (EC 2.1.-.-) (Glucose-inhibited division protein B)	BQ10750	groL	60 kDa chaperonin (Protein Cpn60) (groEL protein) (Heat shock protein 60)	[TP0946-TP0030 (0.68326145)]
COG0223	COG0242	BQ00680	fmt	Methionyl-tRNA formyltransferase (EC 2.1.2.9)	BQ00690	BQ00690	Polypeptide deformylase	[TP0756-TP0757 (0.8300303)]
COG0233	COG0359	BQ06980	frr	Ribosome recycling factor (Ribosome-releasing factor) (RRF)	BQ04470	rplI	50S ribosomal protein L9	[TP0604-TP0060 (0.5105792)]
COG0012	COG0457	BQ03260	BQ03260	GTP-binding protein {UniProtKB/TrEMBL:Q6G0G1}	BQ11320	BQ11320	Hypothetical signal peptide protein	[TP0124-TP0067 (0.81355333)]
COG0012	COG0457	BQ03260	BQ03260	GTP-binding protein {UniProtKB/TrEMBL:Q6G0G1}	BQ03190	BQ03190	Hypothetical protein {UniProtKB/TrEMBL:Q6G0G7}	[TP0124-TP0067 (0.81355333)]
COG0265	COG0492	BQ03970	BQ03970	Serine protease {UniProtKB/TrEMBL:Q6G0B3}	BQ09280	BQ09280	Thioredoxin reductase {UniProtKB/TrEMBL:Q6FZ60}	[TP0773-TP0814 (0.6926654)]
COG0265	COG0492	BQ07970	BQ07970	Heat shock protein {UniProtKB/TrEMBL:Q6FZE8}	BQ09280	BQ09280	Thioredoxin reductase {UniProtKB/TrEMBL:Q6FZ60}	[TP0773-TP0814 (0.6926654)]
COG0265	COG0492	BQ08590	BQ08590	Serine protease {UniProtKB/TrEMBL:Q6FZ95}	BQ09280	BQ09280	Thioredoxin reductase {UniProtKB/TrEMBL:Q6FZ60}	[TP0773-TP0814 (0.6926654)]
COG0124	COG0608	BQ10830	hisS	Histidyl-tRNA synthetase (EC 6.1.1.21) (Histidine--tRNA ligase) (HisRS)	BQ06620	BQ06620	Single-stranded-DNA-specific exonuclease	[TP0641-TP0704 (0.75894904)]
COG0465	COG0772	BQ11750	BQ11750	Cell division protein ftsH	BQ08870	BQ08870	Cell division protein ftsW	[TP0330-TP0387 (0.8016956)]
COG0234	COG0792	BQ10760	BQ10760	10 kDa chaperonin {UniProtKB/TrEMBL:Q6FYU9}	BQ09720	BQ09720	Hypothetical protein {UniProtKB/TrEMBL:Q6FZ21}	[TP1013-TP0913 (0.7815084)]
COG0192	COG0217	BQ02080	BQ02080	S-adenosylmethionine synthetase	BQ11790	BQ11790	Hypothetical UPF0082 protein BQ11790	[TP0794-TP0474 (0.71912634)]
COG0201	COG2239	BQ08030	BQ08030	Preprotein translocase secY subunit	BQ01600	BQ01600	Mg2+ transport protein {UniProtKB/TrEMBL:Q6G0R6}	[TP0208-TP0917 (0.5527395)]
COG0860	COG1214	BQ05880	BQ05880	N-acetylmuramoyl-l-alanine amidase	BQ02160	BQ02160	Hypothetical protein {UniProtKB/TrEMBL:Q6G0M9}	[TP0247-TP0876 (0.6334264)]
COG0477	COG0845	BQ02000	BQ02000	Transport transmembrane protein	BQ01280	BQ01280	Hypothetical protein {UniProtKB/TrEMBL:Q6G0U1}	[TP0840-TP0965 (0.8653204)]
COG0477	COG0845	BQ07530	BQ07530	Bicyclomycin resistance protein	BQ12390	BQ12390	Hypothetical protein {UniProtKB/TrEMBL:Q6FYK9}	[TP0840-TP0965 (0.8653204)]
COG0477	COG0845	BQ04660	BQ04660	Transport protein {UniProtKB/TrEMBL:Q6G045}	BQ01280	BQ01280	Hypothetical protein {UniProtKB/TrEMBL:Q6G0U1}	[TP0840-TP0965 (0.8653204)]
COG0477	COG0845	BQ10030	BQ10030	Multidrug resistance protein vceB	BQ12390	BQ12390	Hypothetical protein {UniProtKB/TrEMBL:Q6FYK9}	[TP0840-TP0965 (0.8653204)]
COG0477	COG0845	BQ07790	BQ07790	Transport transmembrane protein	BQ12390	BQ12390	Hypothetical protein {UniProtKB/TrEMBL:Q6FYK9}	[TP0840-TP0965 (0.8653204)]
COG0477	COG0845	BQ09230	BQ09230	Probable transporter {UniProtKB/TrEMBL:Q6FZ65}	BQ12390	BQ12390	Hypothetical protein {UniProtKB/TrEMBL:Q6FYK9}	[TP0840-TP0965 (0.8653204)]
COG0477	COG0845	BQ02000	BQ02000	Transport transmembrane protein	BQ12390	BQ12390	Hypothetical protein {UniProtKB/TrEMBL:Q6FYK9}	[TP0840-TP0965 (0.8653204)]
COG0477	COG0845	BQ07790	BQ07790	Transport transmembrane protein	BQ01280	BQ01280	Hypothetical protein {UniProtKB/TrEMBL:Q6G0U1}	[TP0840-TP0965 (0.8653204)]
COG0477	COG0845	BQ09230	BQ09230	Probable transporter {UniProtKB/TrEMBL:Q6FZ65}	BQ01280	BQ01280	Hypothetical protein {UniProtKB/TrEMBL:Q6G0U1}	[TP0840-TP0965 (0.8653204)]
COG0477	COG0845	BQ07530	BQ07530	Bicyclomycin resistance protein	BQ01280	BQ01280	Hypothetical protein {UniProtKB/TrEMBL:Q6G0U1}	[TP0840-TP0965 (0.8653204)]
COG0477	COG0845	BQ08640	BQ08640	Alpha-ketoglutarate permease	BQ01280	BQ01280	Hypothetical protein {UniProtKB/TrEMBL:Q6G0U1}	[TP0840-TP0965 (0.8653204)]
COG0477	COG0845	BQ04660	BQ04660	Transport protein {UniProtKB/TrEMBL:Q6G045}	BQ12390	BQ12390	Hypothetical protein {UniProtKB/TrEMBL:Q6FYK9}	[TP0840-TP0965 (0.8653204)]
COG0477	COG0845	BQ12210	BQ12210	Transport protein transmembrane	BQ01280	BQ01280	Hypothetical protein {UniProtKB/TrEMBL:Q6G0U1}	[TP0840-TP0965 (0.8653204)]
COG0477	COG0845	BQ12210	BQ12210	Transport protein transmembrane	BQ12390	BQ12390	Hypothetical protein {UniProtKB/TrEMBL:Q6FYK9}	[TP0840-TP0965 (0.8653204)]
COG0477	COG0845	BQ10030	BQ10030	Multidrug resistance protein vceB	BQ01280	BQ01280	Hypothetical protein {UniProtKB/TrEMBL:Q6G0U1}	[TP0840-TP0965 (0.8653204)]
COG0477	COG0845	BQ08640	BQ08640	Alpha-ketoglutarate permease	BQ12390	BQ12390	Hypothetical protein {UniProtKB/TrEMBL:Q6FYK9}	[TP0840-TP0965 (0.8653204)]
COG0305	COG2812	BQ04460	BQ04460	Replicative DNA helicase	BQ02200	BQ02200	DNA polymerase III subunit tau	[TP0058-TP1005 (0.7130585)]
COG0188	COG0526	BQ07850	BQ07850	DNA gyrase subunit a {UniProtKB/TrEMBL:Q6FZG0}	BQ01040	BQ01040	Thiol 3A-disulfide interchange protein	[TP0005-TP0100 (0.7885434)]
COG0188	COG0526	BQ07540	BQ07540	Topoisomerase IV subunit a	BQ01040	BQ01040	Thiol 3A-disulfide interchange protein	[TP0005-TP0100 (0.7885434)]
COG0188	COG0526	BQ07540	BQ07540	Topoisomerase IV subunit a	BQ13100	BQ13100	Thiol 3adisulfide interchange protein	[TP0005-TP0100 (0.7885434)]
COG0188	COG0526	BQ07540	BQ07540	Topoisomerase IV subunit a	BQ00240	BQ00240	Thioredoxin {UniProtKB/TrEMBL:Q6G1B7}	[TP0005-TP0100 (0.7885434)]
COG0188	COG0526	BQ07850	BQ07850	DNA gyrase subunit a {UniProtKB/TrEMBL:Q6FZG0}	BQ00240	BQ00240	Thioredoxin {UniProtKB/TrEMBL:Q6G1B7}	[TP0005-TP0100 (0.7885434)]
COG0188	COG0526	BQ07850	BQ07850	DNA gyrase subunit a {UniProtKB/TrEMBL:Q6FZG0}	BQ13100	BQ13100	Thiol 3adisulfide interchange protein	[TP0005-TP0100 (0.7885434)]
COG0526	COG0771	BQ00240	BQ00240	Thioredoxin {UniProtKB/TrEMBL:Q6G1B7}	BQ08880	murD	UDP-N-acetylmuramoylalanine--D-glutamate ligase (EC 6.3.2.9) (UDP-N- acetylmuramoyl-L-alanyl-D-glutamate synthetase) (D-glutamic acid- adding enzyme)	[TP0100-TP0903 (0.59509045)]
COG0526	COG0771	BQ01040	BQ01040	Thiol 3A-disulfide interchange protein	BQ08880	murD	UDP-N-acetylmuramoylalanine--D-glutamate ligase (EC 6.3.2.9) (UDP-N- acetylmuramoyl-L-alanyl-D-glutamate synthetase) (D-glutamic acid- adding enzyme)	[TP0100-TP0903 (0.59509045)]
COG0526	COG0771	BQ13100	BQ13100	Thiol 3adisulfide interchange protein	BQ08880	murD	UDP-N-acetylmuramoylalanine--D-glutamate ligase (EC 6.3.2.9) (UDP-N- acetylmuramoyl-L-alanyl-D-glutamate synthetase) (D-glutamic acid- adding enzyme)	[TP0100-TP0903 (0.59509045)]
COG0143	COG0845	BQ06090	BQ06090	Methionyl-tRNA synthetase	BQ01280	BQ01280	Hypothetical protein {UniProtKB/TrEMBL:Q6G0U1}	[TP0798-TP0965 (0.7246752)]
COG0143	COG0845	BQ06090	BQ06090	Methionyl-tRNA synthetase	BQ12390	BQ12390	Hypothetical protein {UniProtKB/TrEMBL:Q6FYK9}	[TP0798-TP0965 (0.7246752)]
COG0762	COG2239	BQ01560	BQ01560	Hypothetical protein {UniProtKB/TrEMBL:Q6G0S0}	BQ01600	BQ01600	Mg2+ transport protein {UniProtKB/TrEMBL:Q6G0R6}	[TP0668-TP0917 (0.5215956)]
COG0504	COG1475	BQ04860	BQ04860	CTP synthase {UniProtKB/TrEMBL:Q6G027}	BQ13530	BQ13530	Chromosome partitioning protein, parb	[TP0305-TP0271 (0.70252794)]
COG0149	COG2239	BQ04840	BQ04840	Triosephosphate isomerase	BQ01600	BQ01600	Mg2+ transport protein {UniProtKB/TrEMBL:Q6G0R6}	[TP0537-TP0917 (0.5527395)]
COG0250	COG0772	BQ07180	BQ07180	Transcription antitermination protein nusG	BQ08870	BQ08870	Cell division protein ftsW	[TP0236-TP0387 (0.7470728)]
COG0227	COG0740	BQ12830	rpmB	50S ribosomal protein L28	BQ05040	clpP	ATP-dependent Clp protease proteolytic subunit (EC 3.4.21.92) (Endopeptidase Clp)	[TP0362-TP0507 (0.75048)]
COG0457	COG0457	BQ03190	BQ03190	Hypothetical protein {UniProtKB/TrEMBL:Q6G0G7}	BQ03190	BQ03190	Hypothetical protein {UniProtKB/TrEMBL:Q6G0G7}	[TP0067-TP0095 (0.6515529)]
COG0457	COG0457	BQ11320	BQ11320	Hypothetical signal peptide protein	BQ03190	BQ03190	Hypothetical protein {UniProtKB/TrEMBL:Q6G0G7}	[TP0067-TP0095 (0.6515529)]
COG0457	COG0457	BQ03190	BQ03190	Hypothetical protein {UniProtKB/TrEMBL:Q6G0G7}	BQ11320	BQ11320	Hypothetical signal peptide protein	[TP0067-TP0095 (0.6515529)]
COG0457	COG0457	BQ11320	BQ11320	Hypothetical signal peptide protein	BQ11320	BQ11320	Hypothetical signal peptide protein	[TP0067-TP0095 (0.6515529)]
COG0445	COG3839	BQ13560	gidA	tRNA uridine 5-carboxymethylaminomethyl modification enzyme gidA (Glucose-inhibited division protein A)	BQ01730	BQ01730	Sugar ABC transporter, ATP-binding protein	[TP0044-TP0804 (0.81002605)]
COG0103	COG0211	BQ06640	BQ06640	30s ribosomal protein s9	BQ01330	rpmA	50S ribosomal protein L27	[TP1024-TP0743 (0.87139803)]
COG0457	COG0803	BQ03190	BQ03190	Hypothetical protein {UniProtKB/TrEMBL:Q6G0G7}	BQ01770	BQ01770	ABC transporter, periplasmic binding protein	[TP0469-TP0034 (0.86910707)]
COG0457	COG0803	BQ11320	BQ11320	Hypothetical signal peptide protein	BQ00790	BQ00790	Iron transport protein yfeA	[TP0469-TP0034 (0.86910707)]
COG0457	COG0803	BQ03190	BQ03190	Hypothetical protein {UniProtKB/TrEMBL:Q6G0G7}	BQ00790	BQ00790	Iron transport protein yfeA	[TP0469-TP0034 (0.86910707)]
COG0457	COG0803	BQ11320	BQ11320	Hypothetical signal peptide protein	BQ01770	BQ01770	ABC transporter, periplasmic binding protein	[TP0469-TP0034 (0.86910707)]
COG0472	COG1512	BQ08890	mraY	Phospho-N-acetylmuramoyl-pentapeptide-transferase (EC 2.7.8.13) (UDP- MurNAc-pentapeptide phosphotransferase)	BQ06590	BQ06590	Hypothetical protein {UniProtKB/TrEMBL:Q6FZR0}	[TP0345-TP0561 (0.53951585)]
COG0621	COG2812	BQ13490	BQ13490	Hypothetical protein {UniProtKB/TrEMBL:Q6FYC6}	BQ02200	BQ02200	DNA polymerase III subunit tau	[TP0754-TP1005 (0.5550382)]
COG0621	COG2812	BQ02140	BQ02140	Hypothetical protein {UniProtKB/TrEMBL:Q6G0N1}	BQ02200	BQ02200	DNA polymerase III subunit tau	[TP0754-TP1005 (0.5550382)]
COG0442	COG4591	BQ05800	BQ05800	Prolyl-tRNA synthetase {UniProtKB/TrEMBL:Q6FZX5}	BQ05810	BQ05810	Lipoprotein releasing system transmembrane	[TP0160-TP0582 (0.74148)]
COG0584	COG1493	BQ01720	BQ01720	Hypothetical protein {UniProtKB/TrEMBL:Q6G195}	BQ00540	BQ00540	Hypothetical protein {UniProtKB/TrEMBL:Q6G1F3}	[TP0257-TP0591 (0.75711113)]
COG0785	COG1512	BQ07660	BQ07660	Cytochrome c-type biogenesis protein	BQ06590	BQ06590	Hypothetical protein {UniProtKB/TrEMBL:Q6FZR0}	[TP0101-TP0561 (0.5550382)]
COG0465	COG4591	BQ11750	BQ11750	Cell division protein ftsH	BQ05810	BQ05810	Lipoprotein releasing system transmembrane	[TP0765-TP0582 (0.6598422)]
COG0773	COG0817	BQ08850	murC	UDP-N-acetylmuramate--L-alanine ligase (EC 6.3.2.8) (UDP-N- acetylmuramoyl-L-alanine synthetase)	BQ11890	ruvC	Crossover junction endodeoxyribonuclease ruvC (EC 3.1.22.4) (Holliday junction nuclease ruvC) (Holliday junction resolvase ruvC)	[TP0341-TP0517 (0.7285616)]
COG0272	COG0773	BQ08760	BQ08760	DNA ligase {UniProtKB/TrEMBL:Q6FZ81}	BQ08850	murC	UDP-N-acetylmuramate--L-alanine ligase (EC 6.3.2.8) (UDP-N- acetylmuramoyl-L-alanine synthetase)	[TP0634-TP0341 (0.8201813)]
COG0036	COG0249	BQ07440	BQ07440	Ribulose-phosphate 3-epimerase	BQ00930	mutS	DNA mismatch repair protein mutS	[TP0945-TP0328 (0.6742458)]
COG0124	COG0465	BQ10830	hisS	Histidyl-tRNA synthetase (EC 6.1.1.21) (Histidine--tRNA ligase) (HisRS)	BQ11750	BQ11750	Cell division protein ftsH	[TP0641-TP0330 (0.76316583)]
COG0257	COG0719	BQ11310	BQ11310	50S ribosomal protein L36	BQ05970	BQ05970	Hypothetical protein {UniProtKB/TrEMBL:Q6FZV9}	[TP0209-TP0612 (0.6772987)]
COG0257	COG0719	BQ11310	BQ11310	50S ribosomal protein L36	BQ05950	BQ05950	ABC transporter subunit	[TP0209-TP0612 (0.6772987)]
COG0772	COG1512	BQ08870	BQ08870	Cell division protein ftsW	BQ06590	BQ06590	Hypothetical protein {UniProtKB/TrEMBL:Q6FZR0}	[TP0387-TP0561 (0.5082704)]
COG0504	COG0728	BQ04860	BQ04860	CTP synthase {UniProtKB/TrEMBL:Q6G027}	BQ10690	BQ10690	Virulence factor mviN homolog	[TP0305-TP0516 (0.84299135)]
COG0275	COG0820	BQ08940	mraW	S-adenosyl-methyltransferase mraW (EC 2.1.1.-)	BQ00190	BQ00190	Hypothetical protein {UniProtKB/TrEMBL:Q6G1C0}	[TP0384-TP0068 (0.79878455)]
COG0681	COG1384	BQ04270	BQ04270	Signal peptidase I {UniProtKB/TrEMBL:Q6G083}	BQ00220	BQ00220	Lysyl-tRNA synthetase {UniProtKB/TrEMBL:Q6G1B9}	[TP0185-TP0644 (0.7885255)]
COG0242	COG0360	BQ00690	BQ00690	Polypeptide deformylase	BQ04500	rpsF	30S ribosomal protein S6	[TP0757-TP0063 (0.54983324)]
COG0267	COG0357	BQ06440	BQ06440	50s ribosomal protein l33	BQ13550	gidB	Methyltransferase gidB (EC 2.1.-.-) (Glucose-inhibited division protein B)	[TP0234-TP0946 (0.6249908)]
COG0234	COG0772	BQ10760	BQ10760	10 kDa chaperonin {UniProtKB/TrEMBL:Q6FYU9}	BQ08870	BQ08870	Cell division protein ftsW	[TP1013-TP0387 (0.81326103)]
COG0445	COG0457	BQ13560	gidA	tRNA uridine 5-carboxymethylaminomethyl modification enzyme gidA (Glucose-inhibited division protein A)	BQ03190	BQ03190	Hypothetical protein {UniProtKB/TrEMBL:Q6G0G7}	[TP0044-TP0954 (0.8549597)]
COG0445	COG0457	BQ13560	gidA	tRNA uridine 5-carboxymethylaminomethyl modification enzyme gidA (Glucose-inhibited division protein A)	BQ11320	BQ11320	Hypothetical signal peptide protein	[TP0044-TP0954 (0.8549597)]
COG0305	COG1595	BQ04460	BQ04460	Replicative DNA helicase	BQ10960	BQ10960	RNA polymerase sigma factor, ecr subfamily	[TP0058-TP0092 (0.74082893)]
COG0228	COG0250	BQ12920	rpsP	30S ribosomal protein S16	BQ07180	BQ07180	Transcription antitermination protein nusG	[TP0905-TP0236 (0.7099409)]
COG0173	COG1512	BQ07550	aspS	Aspartyl-tRNA synthetase (EC 6.1.1.12) (Aspartate--tRNA ligase) (AspRS)	BQ06590	BQ06590	Hypothetical protein {UniProtKB/TrEMBL:Q6FZR0}	[TP0985-TP0561 (0.83540547)]
COG0465	COG0532	BQ11750	BQ11750	Cell division protein ftsH	BQ02030	infB	Translation initiation factor IF-2	[TP0330-TP0891 (0.8751731)]
COG1452	COG1488	BQ04610	BQ04610	Hypothetical protein {UniProtKB/TrEMBL:Q6G050}	BQ00840	BQ00840	Nicotinate phosphoribosyltransferase	[TP0515-TP0628 (0.6658587)]
COG0234	COG0445	BQ10760	BQ10760	10 kDa chaperonin {UniProtKB/TrEMBL:Q6FYU9}	BQ13560	gidA	tRNA uridine 5-carboxymethylaminomethyl modification enzyme gidA (Glucose-inhibited division protein A)	[TP1013-TP0044 (0.813164)]
COG0265	COG1381	BQ07970	BQ07970	Heat shock protein {UniProtKB/TrEMBL:Q6FZE8}	BQ04300	recO	DNA repair protein recO (Recombination protein O)	[TP0773-TP0636 (0.870009)]
COG0265	COG1381	BQ08590	BQ08590	Serine protease {UniProtKB/TrEMBL:Q6FZ95}	BQ04300	recO	DNA repair protein recO (Recombination protein O)	[TP0773-TP0636 (0.870009)]
COG0265	COG1381	BQ03970	BQ03970	Serine protease {UniProtKB/TrEMBL:Q6G0B3}	BQ04300	recO	DNA repair protein recO (Recombination protein O)	[TP0773-TP0636 (0.870009)]
COG0457	COG0860	BQ11320	BQ11320	Hypothetical signal peptide protein	BQ05880	BQ05880	N-acetylmuramoyl-l-alanine amidase	[TP0820-TP0247 (0.74644035), TP0067-TP0247 (0.79531366)]
COG0457	COG0860	BQ03190	BQ03190	Hypothetical protein {UniProtKB/TrEMBL:Q6G0G7}	BQ05880	BQ05880	N-acetylmuramoyl-l-alanine amidase	[TP0820-TP0247 (0.74644035), TP0067-TP0247 (0.79531366)]
COG1653	COG2204	BQ01760	BQ01760	Glycerol-3-phosphate-binding periplasmic protein	BQ01670	BQ01670	Sigma 54 activator homolog	[TP0074-TP0519 (0.57840663)]
COG1653	COG2204	BQ01760	BQ01760	Glycerol-3-phosphate-binding periplasmic protein	BQ05010	BQ05010	Nitrogen regulation protein	[TP0074-TP0519 (0.57840663)]
COG1186	COG1925	BQ05900	BQ05900	Peptide chain release factor 2	BQ00520	BQ00520	Phosphocarrier protein {UniProtKB/TrEMBL:Q6G1E2}	[TP0576-TP0589 (0.79878455)]
COG0319	COG0333	BQ02120	BQ02120	UPF0054 protein BQ02120	BQ12160	rpmF	50S ribosomal protein L32	[TP0650-TP0807 (0.80809164)]
COG0216	COG0457	BQ01850	prfA	Peptide chain release factor 1 (RF-1)	BQ11320	BQ11320	Hypothetical signal peptide protein	[TP0051-TP0067 (0.7097377)]
COG0216	COG0457	BQ01850	prfA	Peptide chain release factor 1 (RF-1)	BQ03190	BQ03190	Hypothetical protein {UniProtKB/TrEMBL:Q6G0G7}	[TP0051-TP0067 (0.7097377)]
COG1385	COG2204	BQ02980	BQ02980	Hypothetical protein {UniProtKB/TrEMBL:Q6G0I7}	BQ05010	BQ05010	Nitrogen regulation protein	[TP0032-TP0519 (0.67332727)]
COG1385	COG2204	BQ02980	BQ02980	Hypothetical protein {UniProtKB/TrEMBL:Q6G0I7}	BQ01670	BQ01670	Sigma 54 activator homolog	[TP0032-TP0519 (0.67332727)]
COG0542	COG2204	BQ07050	BQ07050	Endopeptidase clp ATP-binding chain a	BQ05010	BQ05010	Nitrogen regulation protein	[TP0071-TP0519 (0.6908589)]
COG0542	COG2204	BQ11170	BQ11170	ATP-dependent clp protease, ATP-binding subunit	BQ01670	BQ01670	Sigma 54 activator homolog	[TP0071-TP0519 (0.6908589)]
COG0542	COG2204	BQ07050	BQ07050	Endopeptidase clp ATP-binding chain a	BQ01670	BQ01670	Sigma 54 activator homolog	[TP0071-TP0519 (0.6908589)]
COG0542	COG2204	BQ11170	BQ11170	ATP-dependent clp protease, ATP-binding subunit	BQ05010	BQ05010	Nitrogen regulation protein	[TP0071-TP0519 (0.6908589)]
COG0705	COG1187	BQ07250	BQ07250	Hypothetical protein {UniProtKB/TrEMBL:Q6FZL0}	BQ02470	BQ02470	Hypothetical protein {UniProtKB/TrEMBL:Q6G0K3}	[TP0982-TP0459 (0.6079956)]
COG0690	COG1512	BQ07190	BQ07190	Preprotein translocase secE subunit	BQ06590	BQ06590	Hypothetical protein {UniProtKB/TrEMBL:Q6FZR0}	[TP0235-TP0561 (0.5857341)]
COG0290	COG0457	BQ00430	infC	Translation initiation factor IF-3	BQ03190	BQ03190	Hypothetical protein {UniProtKB/TrEMBL:Q6G0G7}	[TP0850-TP0095 (0.6947713)]
COG0290	COG0457	BQ00430	infC	Translation initiation factor IF-3	BQ11320	BQ11320	Hypothetical signal peptide protein	[TP0850-TP0095 (0.6947713)]
COG0782	COG0860	BQ09310	BQ09310	Transcription elongation factor greA	BQ05880	BQ05880	N-acetylmuramoyl-l-alanine amidase	[TP0019-TP0247 (0.7668169)]
COG0322	COG0353	BQ04710	BQ04710	Excinuclease ABC subunit c	BQ02180	recR	Recombination protein recR	[TP0472-TP1004 (0.53674763)]
COG0771	COG1595	BQ08880	murD	UDP-N-acetylmuramoylalanine--D-glutamate ligase (EC 6.3.2.9) (UDP-N- acetylmuramoyl-L-alanyl-D-glutamate synthetase) (D-glutamic acid- adding enzyme)	BQ10960	BQ10960	RNA polymerase sigma factor, ecr subfamily	[TP0903-TP0092 (0.6651206)]
COG0188	COG0305	BQ07850	BQ07850	DNA gyrase subunit a {UniProtKB/TrEMBL:Q6FZG0}	BQ04460	BQ04460	Replicative DNA helicase	[TP0005-TP0058 (0.73312306)]
COG0188	COG0305	BQ07540	BQ07540	Topoisomerase IV subunit a	BQ04460	BQ04460	Replicative DNA helicase	[TP0005-TP0058 (0.73312306)]
COG1825	COG2812	BQ03290	ctc	50S ribosomal protein L25 (General stress protein CTC)	BQ02200	BQ02200	DNA polymerase III subunit tau	[TP0372-TP1005 (0.6540257)]
COG0024	COG1121	BQ06230	BQ06230	Methionine aminopeptidase	BQ00800	BQ00800	Iron transport protein yfeB	[TP0842-TP0164 (0.77940726)]
COG0024	COG1121	BQ06230	BQ06230	Methionine aminopeptidase	BQ01790	BQ01790	ABC transporter, ATP-binding protein	[TP0842-TP0164 (0.77940726)]
COG0361	COG1214	BQ11200	infA	Translation initiation factor IF-1	BQ02160	BQ02160	Hypothetical protein {UniProtKB/TrEMBL:Q6G0M9}	[TP0097-TP0876 (0.56457245)]
COG1108	COG2239	BQ00820	BQ00820	Iron transport system membrane protein yfeD	BQ01600	BQ01600	Mg2+ transport protein {UniProtKB/TrEMBL:Q6G0R6}	[TP0165-TP0917 (0.5215956)]
COG1108	COG2239	BQ01780	BQ01780	ABC transporter, permease protein	BQ01600	BQ01600	Mg2+ transport protein {UniProtKB/TrEMBL:Q6G0R6}	[TP0165-TP0917 (0.5215956)]
COG1108	COG2239	BQ00810	BQ00810	Iron transport system membrane protein yfeC	BQ01600	BQ01600	Mg2+ transport protein {UniProtKB/TrEMBL:Q6G0R6}	[TP0165-TP0917 (0.5215956)]
COG2204	COG2204	BQ01670	BQ01670	Sigma 54 activator homolog	BQ01670	BQ01670	Sigma 54 activator homolog	[TP0519-TP0519 (0.65939915)]
COG2204	COG2204	BQ05010	BQ05010	Nitrogen regulation protein	BQ05010	BQ05010	Nitrogen regulation protein	[TP0519-TP0519 (0.65939915)]
COG2204	COG2204	BQ05010	BQ05010	Nitrogen regulation protein	BQ01670	BQ01670	Sigma 54 activator homolog	[TP0519-TP0519 (0.65939915)]
COG2204	COG2204	BQ01670	BQ01670	Sigma 54 activator homolog	BQ05010	BQ05010	Nitrogen regulation protein	[TP0519-TP0519 (0.65939915)]
COG0242	COG1187	BQ00690	BQ00690	Polypeptide deformylase	BQ02470	BQ02470	Hypothetical protein {UniProtKB/TrEMBL:Q6G0K3}	[TP0757-TP0459 (0.5284328)]
COG0457	COG0558	BQ11320	BQ11320	Hypothetical signal peptide protein	BQ04700	BQ04700	CDP-diacylglycerol-glycerol-3-phosphate	[TP0067-TP0730 (0.86096925)]
COG0457	COG0558	BQ03190	BQ03190	Hypothetical protein {UniProtKB/TrEMBL:Q6G0G7}	BQ04700	BQ04700	CDP-diacylglycerol-glycerol-3-phosphate	[TP0067-TP0730 (0.86096925)]
COG1385	COG2812	BQ02980	BQ02980	Hypothetical protein {UniProtKB/TrEMBL:Q6G0I7}	BQ02200	BQ02200	DNA polymerase III subunit tau	[TP0276-TP1005 (0.66627616)]
COG1512	COG2239	BQ06590	BQ06590	Hypothetical protein {UniProtKB/TrEMBL:Q6FZR0}	BQ01600	BQ01600	Mg2+ transport protein {UniProtKB/TrEMBL:Q6G0R6}	[TP0561-TP0917 (0.596176)]
COG0217	COG0739	BQ11790	BQ11790	Hypothetical UPF0082 protein BQ11790	BQ04790	BQ04790	Antigen {UniProtKB/TrEMBL:Q6G034}	[TP0474-TP0864 (0.82349855)]
COG0217	COG0739	BQ11790	BQ11790	Hypothetical UPF0082 protein BQ11790	BQ10930	BQ10930	Hypothetical protein {UniProtKB/TrEMBL:Q6G0Y7}	[TP0474-TP0864 (0.82349855)]
COG0242	COG0254	BQ00690	BQ00690	Polypeptide deformylase	BQ11970	rpmE	50S ribosomal protein L31	[TP0757-TP0255 (0.6434887)]
COG0795	COG1512	BQ04630	BQ04630	Hypothetical protein {UniProtKB/TrEMBL:Q6G048}	BQ06590	BQ06590	Hypothetical protein {UniProtKB/TrEMBL:Q6FZR0}	[TP0884-TP0561 (0.6412245)]
COG0795	COG1512	BQ04620	BQ04620	Hypothetical transmembrane protein	BQ06590	BQ06590	Hypothetical protein {UniProtKB/TrEMBL:Q6FZR0}	[TP0884-TP0561 (0.6412245)]
COG0762	COG1512	BQ01560	BQ01560	Hypothetical protein {UniProtKB/TrEMBL:Q6G0S0}	BQ06590	BQ06590	Hypothetical protein {UniProtKB/TrEMBL:Q6FZR0}	[TP0668-TP0561 (0.5550382)]
COG0442	COG1466	BQ05800	BQ05800	Prolyl-tRNA synthetase {UniProtKB/TrEMBL:Q6FZX5}	BQ13150	BQ13150	Hypothetical protein {UniProtKB/TrEMBL:Q6G113}	[TP0160-TP0588 (0.66563916)]
COG0785	COG2239	BQ07660	BQ07660	Cytochrome c-type biogenesis protein	BQ01600	BQ01600	Mg2+ transport protein {UniProtKB/TrEMBL:Q6G0R6}	[TP0101-TP0917 (0.5215956)]
COG0705	COG2239	BQ07250	BQ07250	Hypothetical protein {UniProtKB/TrEMBL:Q6FZL0}	BQ01600	BQ01600	Mg2+ transport protein {UniProtKB/TrEMBL:Q6G0R6}	[TP0982-TP0917 (0.5527395)]
COG0305	COG0593	BQ04460	BQ04460	Replicative DNA helicase	BQ01110	dnaA	Chromosomal replication initiator protein dnaA	[TP0058-TP0001 (0.9013428)]
COG0305	COG0593	BQ04460	BQ04460	Replicative DNA helicase	BQ07360	BQ07360	Hypothetical protein {UniProtKB/TrEMBL:Q6FZK3}	[TP0058-TP0001 (0.9013428)]
COG0772	COG2239	BQ08870	BQ08870	Cell division protein ftsW	BQ01600	BQ01600	Mg2+ transport protein {UniProtKB/TrEMBL:Q6G0R6}	[TP0501-TP0917 (0.53388965), TP0387-TP0917 (0.61041105)]
COG0178	COG1197	BQ07870	BQ07870	Excinuclease ABC subunit a	BQ05840	BQ05840	Transcription repair coupling factor	[TP0514-TP0344 (0.9414915)]
COG0264	COG0544	BQ07000	tsf	Elongation factor Ts (EF-Ts)	BQ07290	tig	Trigger factor {UniProtKB/Swiss-Prot:Q6FZK6}	[TP0605-TP0506 (0.9100214)]
COG0495	COG1475	BQ12310	leuS	Leucyl-tRNA synthetase (EC 6.1.1.4) (Leucine--tRNA ligase) (LeuRS)	BQ13530	BQ13530	Chromosome partitioning protein, parb	[TP0586-TP0271 (0.63095015)]
COG1512	COG1512	BQ06590	BQ06590	Hypothetical protein {UniProtKB/TrEMBL:Q6FZR0}	BQ06590	BQ06590	Hypothetical protein {UniProtKB/TrEMBL:Q6FZR0}	[TP0561-TP0561 (0.53951585)]
COG0750	COG1512	BQ06960	BQ06960	Membrane-associated zinc metalloprotease	BQ06590	BQ06590	Hypothetical protein {UniProtKB/TrEMBL:Q6FZR0}	[TP0600-TP0561 (0.5857341)]
COG0099	COG0216	BQ08010	rpsM	30S ribosomal protein S13	BQ01850	prfA	Peptide chain release factor 1 (RF-1)	[TP0210-TP0051 (0.8775348)]
COG0803	COG1268	BQ01770	BQ01770	ABC transporter, periplasmic binding protein	BQ02720	BQ02720	Biotin synthase {UniProtKB/TrEMBL:Q6G1D7}	[TP0034-TP0228 (0.8514437)]
COG0803	COG1268	BQ00790	BQ00790	Iron transport protein yfeA	BQ02720	BQ02720	Biotin synthase {UniProtKB/TrEMBL:Q6G1D7}	[TP0034-TP0228 (0.8514437)]
COG0442	COG0552	BQ05800	BQ05800	Prolyl-tRNA synthetase {UniProtKB/TrEMBL:Q6FZX5}	BQ13500	BQ13500	Cell division protein ftsY	[TP0160-TP0578 (0.56216276)]
COG0242	COG0319	BQ00690	BQ00690	Polypeptide deformylase	BQ02120	BQ02120	UPF0054 protein BQ02120	[TP0757-TP0650 (0.630912)]
COG0178	COG0845	BQ07870	BQ07870	Excinuclease ABC subunit a	BQ01280	BQ01280	Hypothetical protein {UniProtKB/TrEMBL:Q6G0U1}	[TP0514-TP0965 (0.87363523)]
COG0178	COG0845	BQ07870	BQ07870	Excinuclease ABC subunit a	BQ12390	BQ12390	Hypothetical protein {UniProtKB/TrEMBL:Q6FYK9}	[TP0514-TP0965 (0.87363523)]
COG0457	COG0566	BQ03190	BQ03190	Hypothetical protein {UniProtKB/TrEMBL:Q6G0G7}	BQ07240	BQ07240	TRNA /rRNA methyltransferase	[TP0095-TP0054 (0.73981166)]
COG0457	COG0566	BQ03190	BQ03190	Hypothetical protein {UniProtKB/TrEMBL:Q6G0G7}	BQ00100	BQ00100	TRNA/rRNA methyltransferase	[TP0095-TP0054 (0.73981166)]
COG0457	COG0566	BQ11320	BQ11320	Hypothetical signal peptide protein	BQ07240	BQ07240	TRNA /rRNA methyltransferase	[TP0095-TP0054 (0.73981166)]
COG0457	COG0566	BQ11320	BQ11320	Hypothetical signal peptide protein	BQ00100	BQ00100	TRNA/rRNA methyltransferase	[TP0095-TP0054 (0.73981166)]
COG0465	COG0558	BQ11750	BQ11750	Cell division protein ftsH	BQ04700	BQ04700	CDP-diacylglycerol-glycerol-3-phosphate	[TP0765-TP0256 (0.8653493)]
COG0024	COG0462	BQ06230	BQ06230	Methionine aminopeptidase	BQ03310	BQ03310	Ribose-phosphate pyrophosphokinase	[TP0842-TP0294 (0.8762697)]
COG0125	COG0361	BQ06110	tmk	Thymidylate kinase {UniProtKB/Swiss-Prot:Q6FZU8}	BQ11200	infA	Translation initiation factor IF-1	[TP0354-TP0097 (0.8382038)]
COG0319	COG0787	BQ02120	BQ02120	UPF0054 protein BQ02120	BQ10100	BQ10100	Alanine racemase {UniProtKB/TrEMBL:Q6FYZ8}	[TP0650-TP0681 (0.82058704)]
COG0849	COG1595	BQ08810	BQ08810	Cell division protein ftsA	BQ10960	BQ10960	RNA polymerase sigma factor, ecr subfamily	[TP0389-TP0092 (0.66770643)]
COG0739	COG2204	BQ10930	BQ10930	Hypothetical protein {UniProtKB/TrEMBL:Q6G0Y7}	BQ01670	BQ01670	Sigma 54 activator homolog	[TP0706-TP0519 (0.80130965)]
COG0739	COG2204	BQ04790	BQ04790	Antigen {UniProtKB/TrEMBL:Q6G034}	BQ05010	BQ05010	Nitrogen regulation protein	[TP0706-TP0519 (0.80130965)]
COG0739	COG2204	BQ04790	BQ04790	Antigen {UniProtKB/TrEMBL:Q6G034}	BQ01670	BQ01670	Sigma 54 activator homolog	[TP0706-TP0519 (0.80130965)]
COG0739	COG2204	BQ10930	BQ10930	Hypothetical protein {UniProtKB/TrEMBL:Q6G0Y7}	BQ05010	BQ05010	Nitrogen regulation protein	[TP0706-TP0519 (0.80130965)]
COG0457	COG0495	BQ03190	BQ03190	Hypothetical protein {UniProtKB/TrEMBL:Q6G0G7}	BQ12310	leuS	Leucyl-tRNA synthetase (EC 6.1.1.4) (Leucine--tRNA ligase) (LeuRS)	[TP0067-TP0586 (0.714839)]
COG0457	COG0495	BQ11320	BQ11320	Hypothetical signal peptide protein	BQ12310	leuS	Leucyl-tRNA synthetase (EC 6.1.1.4) (Leucine--tRNA ligase) (LeuRS)	[TP0067-TP0586 (0.714839)]
COG0257	COG0472	BQ11310	BQ11310	50S ribosomal protein L36	BQ08890	mraY	Phospho-N-acetylmuramoyl-pentapeptide-transferase (EC 2.7.8.13) (UDP- MurNAc-pentapeptide phosphotransferase)	[TP0209-TP0345 (0.64932555)]
COG0358	COG0457	BQ09170	BQ09170	DNA primase {UniProtKB/TrEMBL:Q6FZ70}	BQ11320	BQ11320	Hypothetical signal peptide protein	[TP0492-TP0648 (0.5111708)]
COG0358	COG0457	BQ09170	BQ09170	DNA primase {UniProtKB/TrEMBL:Q6FZ70}	BQ03190	BQ03190	Hypothetical protein {UniProtKB/TrEMBL:Q6G0G7}	[TP0492-TP0648 (0.5111708)]
COG0569	COG1430	BQ05020	BQ05020	Potassium uptake protein	BQ06270	BQ06270	Hypothetical protein {UniProtKB/TrEMBL:Q6FZT6}	[TP0024-TP0087 (0.61624503)]
COG0024	COG0125	BQ06230	BQ06230	Methionine aminopeptidase	BQ06110	tmk	Thymidylate kinase {UniProtKB/Swiss-Prot:Q6FZU8}	[TP0842-TP0354 (0.8096375)]
COG0265	COG1430	BQ08590	BQ08590	Serine protease {UniProtKB/TrEMBL:Q6FZ95}	BQ06270	BQ06270	Hypothetical protein {UniProtKB/TrEMBL:Q6FZT6}	[TP0773-TP0087 (0.5241626)]
COG0265	COG1430	BQ03970	BQ03970	Serine protease {UniProtKB/TrEMBL:Q6G0B3}	BQ06270	BQ06270	Hypothetical protein {UniProtKB/TrEMBL:Q6FZT6}	[TP0773-TP0087 (0.5241626)]
COG0265	COG1430	BQ07970	BQ07970	Heat shock protein {UniProtKB/TrEMBL:Q6FZE8}	BQ06270	BQ06270	Hypothetical protein {UniProtKB/TrEMBL:Q6FZT6}	[TP0773-TP0087 (0.5241626)]
COG0257	COG0779	BQ11310	BQ11310	50S ribosomal protein L36	BQ02060	BQ02060	Hypothetical UPF0090 protein BQ02060	[TP0209-TP0893 (0.7461857)]
COG0457	COG0845	BQ03190	BQ03190	Hypothetical protein {UniProtKB/TrEMBL:Q6G0G7}	BQ01280	BQ01280	Hypothetical protein {UniProtKB/TrEMBL:Q6G0U1}	[TP0648-TP0965 (0.54118866)]
COG0457	COG0845	BQ03190	BQ03190	Hypothetical protein {UniProtKB/TrEMBL:Q6G0G7}	BQ12390	BQ12390	Hypothetical protein {UniProtKB/TrEMBL:Q6FYK9}	[TP0648-TP0965 (0.54118866)]
COG0457	COG0845	BQ11320	BQ11320	Hypothetical signal peptide protein	BQ12390	BQ12390	Hypothetical protein {UniProtKB/TrEMBL:Q6FYK9}	[TP0648-TP0965 (0.54118866)]
COG0457	COG0845	BQ11320	BQ11320	Hypothetical signal peptide protein	BQ01280	BQ01280	Hypothetical protein {UniProtKB/TrEMBL:Q6G0U1}	[TP0648-TP0965 (0.54118866)]
COG0760	COG2239	BQ01880	BQ01880	Peptidyl-prolyl cis-trans isomerase	BQ01600	BQ01600	Mg2+ transport protein {UniProtKB/TrEMBL:Q6G0R6}	[TP1016-TP0917 (0.81817394)]
COG0760	COG2239	BQ04600	BQ04600	Hypothetical protein {UniProtKB/TrEMBL:Q6G051}	BQ01600	BQ01600	Mg2+ transport protein {UniProtKB/TrEMBL:Q6G0R6}	[TP1016-TP0917 (0.81817394)]
COG0760	COG2239	BQ04830	BQ04830	Peptidyl-prolyl cis-trans isomerase protein	BQ01600	BQ01600	Mg2+ transport protein {UniProtKB/TrEMBL:Q6G0R6}	[TP1016-TP0917 (0.81817394)]
COG0782	COG1057	BQ09310	BQ09310	Transcription elongation factor greA	BQ01490	BQ01490	Hypothetical protein nadD	[TP0019-TP0741 (0.75909394)]
COG0217	COG1235	BQ11790	BQ11790	Hypothetical UPF0082 protein BQ11790	BQ06070	BQ06070	Hypothetical protein {UniProtKB/TrEMBL:Q6FZV2}	[TP0474-TP0489 (0.71912634)]
COG0012	COG0188	BQ03260	BQ03260	GTP-binding protein {UniProtKB/TrEMBL:Q6G0G1}	BQ07850	BQ07850	DNA gyrase subunit a {UniProtKB/TrEMBL:Q6FZG0}	[TP0124-TP0005 (0.7149395)]
COG0012	COG0188	BQ03260	BQ03260	GTP-binding protein {UniProtKB/TrEMBL:Q6G0G1}	BQ07540	BQ07540	Topoisomerase IV subunit a	[TP0124-TP0005 (0.7149395)]
COG0462	COG0492	BQ03310	BQ03310	Ribose-phosphate pyrophosphokinase	BQ09280	BQ09280	Thioredoxin reductase {UniProtKB/TrEMBL:Q6FZ60}	[TP0294-TP0814 (0.8323514)]
COG0124	COG0254	BQ10830	hisS	Histidyl-tRNA synthetase (EC 6.1.1.21) (Histidine--tRNA ligase) (HisRS)	BQ11970	rpmE	50S ribosomal protein L31	[TP0641-TP0255 (0.65973145)]
COG0178	COG0272	BQ07870	BQ07870	Excinuclease ABC subunit a	BQ08760	BQ08760	DNA ligase {UniProtKB/TrEMBL:Q6FZ81}	[TP0514-TP0634 (0.7537598)]
COG0257	COG2204	BQ11310	BQ11310	50S ribosomal protein L36	BQ05010	BQ05010	Nitrogen regulation protein	[TP0209-TP0519 (0.6010877)]
COG0257	COG2204	BQ11310	BQ11310	50S ribosomal protein L36	BQ01670	BQ01670	Sigma 54 activator homolog	[TP0209-TP0519 (0.6010877)]
COG1192	COG2214	BQ13540	BQ13540	Chromosome partitioning protein para	BQ12790	BQ12790	DnaJ related protein {UniProtKB/TrEMBL:Q6FYG9}	[TP0272-TP0843 (0.8210422)]
COG1192	COG2214	BQ13540	BQ13540	Chromosome partitioning protein para	BQ03490	BQ03490	Heat shock protein DnaJ	[TP0272-TP0843 (0.8210422)]
COG0608	COG1159	BQ06620	BQ06620	Single-stranded-DNA-specific exonuclease	BQ04290	BQ04290	GTP-binding protein era homolog	[TP0704-TP0541 (0.7586372)]
COG0242	COG0263	BQ00690	BQ00690	Polypeptide deformylase	BQ01470	proB	Glutamate 5-kinase (EC 2.7.2.11) (Gamma-glutamyl kinase) (GK)	[TP0757-TP0351 (0.5771584)]
COG0566	COG1589	BQ07240	BQ07240	TRNA /rRNA methyltransferase	BQ08820	BQ08820	Cell division protein ftsQ	[TP0109-TP0388 (0.8512026)]
COG0566	COG1589	BQ00100	BQ00100	TRNA/rRNA methyltransferase	BQ08820	BQ08820	Cell division protein ftsQ	[TP0109-TP0388 (0.8512026)]
COG0257	COG0773	BQ11310	BQ11310	50S ribosomal protein L36	BQ08850	murC	UDP-N-acetylmuramate--L-alanine ligase (EC 6.3.2.8) (UDP-N- acetylmuramoyl-L-alanine synthetase)	[TP0209-TP0341 (0.6926446)]
COG0457	COG2204	BQ11320	BQ11320	Hypothetical signal peptide protein	BQ05010	BQ05010	Nitrogen regulation protein	[TP0067-TP0519 (0.7741208)]
COG0457	COG2204	BQ03190	BQ03190	Hypothetical protein {UniProtKB/TrEMBL:Q6G0G7}	BQ05010	BQ05010	Nitrogen regulation protein	[TP0067-TP0519 (0.7741208)]
COG0457	COG2204	BQ11320	BQ11320	Hypothetical signal peptide protein	BQ01670	BQ01670	Sigma 54 activator homolog	[TP0067-TP0519 (0.7741208)]
COG0457	COG2204	BQ03190	BQ03190	Hypothetical protein {UniProtKB/TrEMBL:Q6G0G7}	BQ01670	BQ01670	Sigma 54 activator homolog	[TP0067-TP0519 (0.7741208)]
COG0257	COG0681	BQ11310	BQ11310	50S ribosomal protein L36	BQ04270	BQ04270	Signal peptidase I {UniProtKB/TrEMBL:Q6G083}	[TP0209-TP0926 (0.69083804)]
COG1121	COG2204	BQ00800	BQ00800	Iron transport protein yfeB	BQ05010	BQ05010	Nitrogen regulation protein	[TP0035-TP0519 (0.5085169)]
COG1121	COG2204	BQ00800	BQ00800	Iron transport protein yfeB	BQ01670	BQ01670	Sigma 54 activator homolog	[TP0035-TP0519 (0.5085169)]
COG1121	COG2204	BQ01790	BQ01790	ABC transporter, ATP-binding protein	BQ05010	BQ05010	Nitrogen regulation protein	[TP0035-TP0519 (0.5085169)]
COG1121	COG2204	BQ01790	BQ01790	ABC transporter, ATP-binding protein	BQ01670	BQ01670	Sigma 54 activator homolog	[TP0035-TP0519 (0.5085169)]
COG0528	COG4591	BQ06990	BQ06990	Uridylate kinase {UniProtKB/TrEMBL:Q6FZN2}	BQ05810	BQ05810	Lipoprotein releasing system transmembrane	[TP0099-TP0580 (0.8561369)]
COG0051	COG2204	BQ08240	rpsJ	30S ribosomal protein S10	BQ01670	BQ01670	Sigma 54 activator homolog	[TP0188-TP0519 (0.6307204)]
COG0051	COG2204	BQ08240	rpsJ	30S ribosomal protein S10	BQ05010	BQ05010	Nitrogen regulation protein	[TP0188-TP0519 (0.6307204)]
COG0234	COG0803	BQ10760	BQ10760	10 kDa chaperonin {UniProtKB/TrEMBL:Q6FYU9}	BQ01770	BQ01770	ABC transporter, periplasmic binding protein	[TP1013-TP0163 (0.67160416)]
COG0234	COG0803	BQ10760	BQ10760	10 kDa chaperonin {UniProtKB/TrEMBL:Q6FYU9}	BQ00790	BQ00790	Iron transport protein yfeA	[TP1013-TP0163 (0.67160416)]
COG0162	COG2834	BQ05920	tyrS	Tyrosyl-tRNA synthetase (EC 6.1.1.1) (Tyrosine--tRNA ligase) (TyrRS)	BQ12420	BQ12420	Outer membrane lipoprotein carrier protein	[TP0834-TP0333 (0.5313641)]
COG0227	COG0492	BQ12830	rpmB	50S ribosomal protein L28	BQ09280	BQ09280	Thioredoxin reductase {UniProtKB/TrEMBL:Q6FZ60}	[TP0362-TP0814 (0.801083)]
COG0051	COG1192	BQ08240	rpsJ	30S ribosomal protein S10	BQ13540	BQ13540	Chromosome partitioning protein para	[TP0188-TP0272 (0.7732025)]
COG0098	COG0803	BQ08060	rpsE	30S ribosomal protein S5	BQ00790	BQ00790	Iron transport protein yfeA	[TP0206-TP0163 (0.74372905)]
COG0098	COG0803	BQ08060	rpsE	30S ribosomal protein S5	BQ01770	BQ01770	ABC transporter, periplasmic binding protein	[TP0206-TP0163 (0.74372905)]
COG0249	COG0457	BQ00930	mutS	DNA mismatch repair protein mutS	BQ11320	BQ11320	Hypothetical signal peptide protein	[TP0328-TP0095 (0.63719666)]
COG0249	COG0457	BQ00930	mutS	DNA mismatch repair protein mutS	BQ03190	BQ03190	Hypothetical protein {UniProtKB/TrEMBL:Q6G0G7}	[TP0328-TP0095 (0.63719666)]
COG0442	COG0459	BQ05800	BQ05800	Prolyl-tRNA synthetase {UniProtKB/TrEMBL:Q6FZX5}	BQ10750	groL	60 kDa chaperonin (Protein Cpn60) (groEL protein) (Heat shock protein 60)	[TP0160-TP0030 (0.7719589)]
COG0036	COG1573	BQ07440	BQ07440	Ribulose-phosphate 3-epimerase	BQ04050	BQ04050	DNA polymerase, bacteriophage type	[TP0945-TP0229 (0.685165)]
COG0036	COG1573	BQ07440	BQ07440	Ribulose-phosphate 3-epimerase	BQ06460	BQ06460	Hypothetical protein {UniProtKB/TrEMBL:Q6FZR7}	[TP0945-TP0229 (0.685165)]
COG0036	COG1573	BQ07440	BQ07440	Ribulose-phosphate 3-epimerase	BQ04210	BQ04210	Hypothetical protein {UniProtKB/TrEMBL:Q6G089}	[TP0945-TP0229 (0.685165)]
COG0217	COG0481	BQ11790	BQ11790	Hypothetical UPF0082 protein BQ11790	BQ00640	lepA	GTP-binding protein lepA	[TP0474-TP0510 (0.76600474)]
COG0178	COG0357	BQ07870	BQ07870	Excinuclease ABC subunit a	BQ13550	gidB	Methyltransferase gidB (EC 2.1.-.-) (Glucose-inhibited division protein B)	[TP0514-TP0946 (0.8569251)]
COG0472	COG2239	BQ08890	mraY	Phospho-N-acetylmuramoyl-pentapeptide-transferase (EC 2.7.8.13) (UDP- MurNAc-pentapeptide phosphotransferase)	BQ01600	BQ01600	Mg2+ transport protein {UniProtKB/TrEMBL:Q6G0R6}	[TP0345-TP0917 (0.5059451)]
COG0330	COG0772	BQ08600	BQ08600	FtsH protease activity modulator hflC	BQ08870	BQ08870	Cell division protein ftsW	[TP0113-TP0501 (0.70068353)]
COG0330	COG0772	BQ08610	BQ08610	Protease subunit hflK {UniProtKB/TrEMBL:Q6FZ93}	BQ08870	BQ08870	Cell division protein ftsW	[TP0113-TP0501 (0.70068353)]
COG1109	COG1488	BQ11740	glmM	Phosphoglucosamine mutase (EC 5.4.2.10)	BQ00840	BQ00840	Nicotinate phosphoribosyltransferase	[TP0413-TP0628 (0.6598422)]
COG0143	COG0217	BQ06090	BQ06090	Methionyl-tRNA synthetase	BQ11790	BQ11790	Hypothetical UPF0082 protein BQ11790	[TP0798-TP0474 (0.7790581)]
COG0357	COG0442	BQ13550	gidB	Methyltransferase gidB (EC 2.1.-.-) (Glucose-inhibited division protein B)	BQ05800	BQ05800	Prolyl-tRNA synthetase {UniProtKB/TrEMBL:Q6FZX5}	[TP0946-TP0160 (0.6515529)]
COG0566	COG2204	BQ07240	BQ07240	TRNA /rRNA methyltransferase	BQ01670	BQ01670	Sigma 54 activator homolog	[TP0054-TP0519 (0.63495165)]
COG0566	COG2204	BQ00100	BQ00100	TRNA/rRNA methyltransferase	BQ01670	BQ01670	Sigma 54 activator homolog	[TP0054-TP0519 (0.63495165)]
COG0566	COG2204	BQ00100	BQ00100	TRNA/rRNA methyltransferase	BQ05010	BQ05010	Nitrogen regulation protein	[TP0054-TP0519 (0.63495165)]
COG0566	COG2204	BQ07240	BQ07240	TRNA /rRNA methyltransferase	BQ05010	BQ05010	Nitrogen regulation protein	[TP0054-TP0519 (0.63495165)]
COG0564	COG1200	BQ07920	BQ07920	Pseudouridine synthase {UniProtKB/TrEMBL:Q6FZF3}	BQ07630	BQ07630	ATP-dependent DNA helicase recG	[TP0339-TP0687 (0.85149276)]
COG0564	COG1200	BQ02830	BQ02830	Pseudouridine synthase {UniProtKB/TrEMBL:Q6G1A1}	BQ07630	BQ07630	ATP-dependent DNA helicase recG	[TP0339-TP0687 (0.85149276)]
COG0636	COG1512	BQ03140	BQ03140	ATP synthase subunit C {UniProtKB/TrEMBL:Q6G0H2}	BQ06590	BQ06590	Hypothetical protein {UniProtKB/TrEMBL:Q6FZR0}	[TP0430-TP0561 (0.5857341)]
COG0457	COG2812	BQ03190	BQ03190	Hypothetical protein {UniProtKB/TrEMBL:Q6G0G7}	BQ02200	BQ02200	DNA polymerase III subunit tau	[TP0067-TP1005 (0.5652097)]
COG0457	COG2812	BQ11320	BQ11320	Hypothetical signal peptide protein	BQ02200	BQ02200	DNA polymerase III subunit tau	[TP0067-TP1005 (0.5652097)]
COG0457	COG1396	BQ03190	BQ03190	Hypothetical protein {UniProtKB/TrEMBL:Q6G0G7}	BQ02090	BQ02090	Transcriptional regulator	[TP0648-TP0461 (0.6214171)]
COG0457	COG1396	BQ11320	BQ11320	Hypothetical signal peptide protein	BQ02090	BQ02090	Transcriptional regulator	[TP0648-TP0461 (0.6214171)]
COG0237	COG1493	BQ00040	coaE	Dephospho-CoA kinase (EC 2.7.1.24) (Dephosphocoenzyme A kinase)	BQ00540	BQ00540	Hypothetical protein {UniProtKB/TrEMBL:Q6G1F3}	[TP0296-TP0591 (0.7885255)]
COG0124	COG0124	BQ10830	hisS	Histidyl-tRNA synthetase (EC 6.1.1.21) (Histidine--tRNA ligase) (HisRS)	BQ10830	hisS	Histidyl-tRNA synthetase (EC 6.1.1.21) (Histidine--tRNA ligase) (HisRS)	[TP0641-TP0641 (0.67365265)]
COG0768	COG0815	BQ08920	BQ08920	Penicillin-binding protein	BQ02100	BQ02100	Apolipoprotein N-acyltransferase	[TP0500-TP0252 (0.87159187)]
COG0486	COG0803	BQ13570	BQ13570	Thiophene and furan oxidizer	BQ00790	BQ00790	Iron transport protein yfeA	[TP0550-TP0163 (0.74372905)]
COG0486	COG0803	BQ13570	BQ13570	Thiophene and furan oxidizer	BQ01770	BQ01770	ABC transporter, periplasmic binding protein	[TP0550-TP0163 (0.74372905)]
COG0012	COG0608	BQ03260	BQ03260	GTP-binding protein {UniProtKB/TrEMBL:Q6G0G1}	BQ06620	BQ06620	Single-stranded-DNA-specific exonuclease	[TP0124-TP0704 (0.626838)]
COG0739	COG0773	BQ04790	BQ04790	Antigen {UniProtKB/TrEMBL:Q6G034}	BQ08850	murC	UDP-N-acetylmuramate--L-alanine ligase (EC 6.3.2.8) (UDP-N- acetylmuramoyl-L-alanine synthetase)	[TP0782-TP0341 (0.8145237)]
COG0739	COG0773	BQ10930	BQ10930	Hypothetical protein {UniProtKB/TrEMBL:Q6G0Y7}	BQ08850	murC	UDP-N-acetylmuramate--L-alanine ligase (EC 6.3.2.8) (UDP-N- acetylmuramoyl-L-alanine synthetase)	[TP0782-TP0341 (0.8145237)]
COG0050	COG0457	BQ08250	BQ08250	Elongation factor tu {UniProtKB/TrEMBL:Q6FZC0}	BQ03190	BQ03190	Hypothetical protein {UniProtKB/TrEMBL:Q6G0G7}	[TP0187-TP0067 (0.7854602)]
COG0050	COG0457	BQ08250	BQ08250	Elongation factor tu {UniProtKB/TrEMBL:Q6FZC0}	BQ11320	BQ11320	Hypothetical signal peptide protein	[TP0187-TP0067 (0.7854602)]
COG0050	COG0457	BQ07210	BQ07210	Elongation factor tu {UniProtKB/TrEMBL:Q6FZL2}	BQ03190	BQ03190	Hypothetical protein {UniProtKB/TrEMBL:Q6G0G7}	[TP0187-TP0067 (0.7854602)]
COG0050	COG0457	BQ07210	BQ07210	Elongation factor tu {UniProtKB/TrEMBL:Q6FZL2}	BQ11320	BQ11320	Hypothetical signal peptide protein	[TP0187-TP0067 (0.7854602)]
COG0257	COG0564	BQ11310	BQ11310	50S ribosomal protein L36	BQ07920	BQ07920	Pseudouridine synthase {UniProtKB/TrEMBL:Q6FZF3}	[TP0209-TP0154 (0.634929)]
COG0257	COG0564	BQ11310	BQ11310	50S ribosomal protein L36	BQ02830	BQ02830	Pseudouridine synthase {UniProtKB/TrEMBL:Q6G1A1}	[TP0209-TP0154 (0.634929)]
COG1108	COG1512	BQ00820	BQ00820	Iron transport system membrane protein yfeD	BQ06590	BQ06590	Hypothetical protein {UniProtKB/TrEMBL:Q6FZR0}	[TP0036-TP0561 (0.5857341)]
COG1108	COG1512	BQ01780	BQ01780	ABC transporter, permease protein	BQ06590	BQ06590	Hypothetical protein {UniProtKB/TrEMBL:Q6FZR0}	[TP0036-TP0561 (0.5857341)]
COG1108	COG1512	BQ00810	BQ00810	Iron transport system membrane protein yfeC	BQ06590	BQ06590	Hypothetical protein {UniProtKB/TrEMBL:Q6FZR0}	[TP0036-TP0561 (0.5857341)]
COG0739	COG2239	BQ04790	BQ04790	Antigen {UniProtKB/TrEMBL:Q6G034}	BQ01600	BQ01600	Mg2+ transport protein {UniProtKB/TrEMBL:Q6G0R6}	[TP0155-TP0917 (0.6343327)]
COG0739	COG2239	BQ10930	BQ10930	Hypothetical protein {UniProtKB/TrEMBL:Q6G0Y7}	BQ01600	BQ01600	Mg2+ transport protein {UniProtKB/TrEMBL:Q6G0R6}	[TP0155-TP0917 (0.6343327)]
COG0457	COG1187	BQ11320	BQ11320	Hypothetical signal peptide protein	BQ02470	BQ02470	Hypothetical protein {UniProtKB/TrEMBL:Q6G0K3}	[TP0067-TP0459 (0.6360361)]
COG0457	COG1187	BQ03190	BQ03190	Hypothetical protein {UniProtKB/TrEMBL:Q6G0G7}	BQ02470	BQ02470	Hypothetical protein {UniProtKB/TrEMBL:Q6G0K3}	[TP0067-TP0459 (0.6360361)]
COG0210	COG0305	BQ08710	BQ08710	DNA helicase II {UniProtKB/TrEMBL:Q6FZ85}	BQ04460	BQ04460	Replicative DNA helicase	[TP0102-TP0058 (0.8842861)]
COG0621	COG0739	BQ13490	BQ13490	Hypothetical protein {UniProtKB/TrEMBL:Q6FYC6}	BQ04790	BQ04790	Antigen {UniProtKB/TrEMBL:Q6G034}	[TP0269-TP0702 (0.8475093)]
COG0621	COG0739	BQ02140	BQ02140	Hypothetical protein {UniProtKB/TrEMBL:Q6G0N1}	BQ04790	BQ04790	Antigen {UniProtKB/TrEMBL:Q6G034}	[TP0269-TP0702 (0.8475093)]
COG0621	COG0739	BQ13490	BQ13490	Hypothetical protein {UniProtKB/TrEMBL:Q6FYC6}	BQ10930	BQ10930	Hypothetical protein {UniProtKB/TrEMBL:Q6G0Y7}	[TP0269-TP0702 (0.8475093)]
COG0621	COG0739	BQ02140	BQ02140	Hypothetical protein {UniProtKB/TrEMBL:Q6G0N1}	BQ10930	BQ10930	Hypothetical protein {UniProtKB/TrEMBL:Q6G0Y7}	[TP0269-TP0702 (0.8475093)]
COG0257	COG1057	BQ11310	BQ11310	50S ribosomal protein L36	BQ01490	BQ01490	Hypothetical protein nadD	[TP0209-TP0741 (0.64932555)]
