# Supplementary material for: The Binary Protein Interactome of Treponema pallidum – The Syphilis Spirochete
Source: PLoS One. 2008 May 28;3(5):e2292. doi: 10.1371/journal.pone.0002292 (PMC2386257; doi:10.1371/journal.pone.0002292)
Supplement: Data S1 — Predicted protein-protein interactions based on our Treponema pallidum data; zip archive containing 372 files with one file per species. (6.09 MB ZIP) [file pone.0002292.s006.zip › bacteria/Baumannia_cicadellinicola.tab]

374463 Baumannia cicadellinicola
COG A	COG B	Locus Id A	Preferred Name(s) A	Annotation A	Locus Id B	Preferred Name(s) B	Annotation B	T. pallidum interaction
COG0608	COG0817	BCI_0150	recJ	single-stranded-DNA-specific exonuclease RecJ	BCI_0314	ruvC	crossover junction endodeoxyribonuclease RuvC	[TP0704-TP0517 (0.81382185)]
COG0617	COG0860	BCI_0228	pcnB	poly(A) polymerase	BCI_0585	BCI_0585	N-acetylmuramoyl-l-alanine amidase II	[TP0270-TP0247 (0.76828843)]
COG0617	COG0860	BCI_0622	cca	tRNA nucleotidyltransferase	BCI_0585	BCI_0585	N-acetylmuramoyl-l-alanine amidase II	[TP0270-TP0247 (0.76828843)]
COG0201	COG0550	BCI_0348	secY	preprotein translocase, SecY subunit	BCI_0302	topA	DNA topoisomerase I	[TP0208-TP0394 (0.8044664)]
COG0768	COG2812	BCI_0235	mrdA	penicillin-binding protein 2	BCI_0115	dnaX	DNA polymerase III, subunits gamma and tau	[TP0500-TP1005 (0.655462)]
COG0180	COG0564	BCI_0021	trpS	tryptophanyl-tRNA synthetase	BCI_0439	rluC	ribosomal large subunit pseudouridine synthase	[TP0632-TP0339 (0.7885255)]
COG0180	COG0564	BCI_0021	trpS	tryptophanyl-tRNA synthetase	BCI_0193	rluD	ribosomal large subunit pseudouridine synthase	[TP0632-TP0339 (0.7885255)]
COG0090	COG0223	BCI_0331	rplB	ribosomal protein L2	BCI_0415	fmt	methionyl-tRNA formyltransferase	[TP0192-TP0756 (0.8610547)]
COG0632	COG2255	BCI_0313	ruvA	Holliday junction DNA helicase RuvA	BCI_0312	ruvB	Holliday junction DNA helicase RuvB	[TP0543-TP0162 (0.9659884)]
COG0462	COG0817	BCI_0293	prsA	phosphoribosylpyrophosphate synthetase	BCI_0314	ruvC	crossover junction endodeoxyribonuclease RuvC	[TP0294-TP0517 (0.54911256)]
COG0125	COG0586	BCI_0431	tmk	thymidylate kinase	BCI_0026	BCI_0026	DedA family protein	[TP0354-TP0779 (0.67954355)]
COG0495	COG1214	BCI_0232	leuS	leucyl-tRNA synthetase	BCI_0447	BCI_0447	glycoprotease family protein	[TP0586-TP0876 (0.5571989)]
COG0192	COG0592	BCI_0015	metK	S-adenosylmethionine synthetase	BCI_0132	dnaN	DNA polymerase III, beta subunit	[TP0794-TP0002 (0.8412751)]
COG0360	COG0616	BCI_0574	rpsF	ribosomal protein S6	BCI_0442	sppA	signal peptide peptidase SppA, 67K type	[TP0063-TP0997 (0.6657489)]
COG0265	COG0333	BCI_0029	degQ	serine protease	BCI_0438	rpmF	ribosomal protein L32	[TP0773-TP0807 (0.5060325)]
COG0495	COG0761	BCI_0232	leuS	leucyl-tRNA synthetase	BCI_0558	ispH	4-hydroxy-3-methylbut-2-enyl diphosphate	[TP0586-TP0547 (0.63095015)]
COG1509	COG1509	BCI_0590	BCI_0590	YodO family protein	BCI_0590	BCI_0590	YodO family protein	[TP0121-TP0121 (0.7367639)]
COG0333	COG1077	BCI_0438	rpmF	ribosomal protein L32	BCI_0049	mreB	Rod shape-determining protein mreB	[TP0807-TP0497 (0.61855906)]
COG0234	COG1200	BCI_0592	groES	chaperonin, 10 kDa	BCI_0112	recG	ATP-dependent DNA helicase RecG	[TP1013-TP0687 (0.84594196)]
COG0060	COG0681	BCI_0556	ileS	isoleucyl-tRNA synthetase	BCI_0282	lepB	signal peptidase I	[TP0452-TP0185 (0.79878455)]
COG0465	COG0465	BCI_0638	ftsH	ATP-dependent metalloprotease FtsH	BCI_0638	ftsH	ATP-dependent metalloprotease FtsH	[TP0330-TP0330 (0.73856413)]
COG0242	COG0272	BCI_0416	def	peptide deformylase	BCI_0066	ligA	DNA ligase, NAD-dependent	[TP0757-TP0634 (0.68197167)]
COG0265	COG0817	BCI_0029	degQ	serine protease	BCI_0314	ruvC	crossover junction endodeoxyribonuclease RuvC	[TP0773-TP0517 (0.5118523)]
COG0187	COG0358	BCI_0131	gyrB	DNA gyrase, B subunit	BCI_0617	dnaG	DNA primase	[TP1006-TP0492 (0.55112576)]
COG1154	COG2812	BCI_0275	dxs	1-deoxy-D-xylulose-5-phosphate synthase	BCI_0115	dnaX	DNA polymerase III, subunits gamma and tau	[TP0824-TP1005 (0.68180764)]
COG0223	COG1551	BCI_0415	fmt	methionyl-tRNA formyltransferase	BCI_0204	csrA	carbon storage regulator	[TP0756-TP0657 (0.72355264)]
COG0237	COG0552	BCI_0514	coaE	dephospho-CoA kinase	BCI_0056	ftsY	signal recognition particle-docking protein	[TP0296-TP0578 (0.7885255)]
COG0080	COG0265	BCI_0498	rplK	ribosomal protein L11	BCI_0029	degQ	serine protease	[TP0237-TP0773 (0.6164146)]
COG2812	COG2812	BCI_0115	dnaX	DNA polymerase III, subunits gamma and tau	BCI_0115	dnaX	DNA polymerase III, subunits gamma and tau	[TP1005-TP1005 (0.52391654)]
COG0223	COG0234	BCI_0415	fmt	methionyl-tRNA formyltransferase	BCI_0592	groES	chaperonin, 10 kDa	[TP0756-TP1013 (0.64276713)]
COG0664	COG1074	BCI_0548	crp	cAMP-regulatory protein crp	BCI_0546	recB	exodeoxyribonuclease V, beta subunit	[TP0089-TP0898 (0.8304331)]
COG0223	COG0242	BCI_0415	fmt	methionyl-tRNA formyltransferase	BCI_0416	def	peptide deformylase	[TP0756-TP0757 (0.8300303)]
COG0233	COG0359	BCI_0530	frr	ribosome recycling factor	BCI_0571	rplI	ribosomal protein L9	[TP0604-TP0060 (0.5105792)]
COG0265	COG0492	BCI_0029	degQ	serine protease	BCI_0321	trxB	thioredoxin-disulfide reductase	[TP0773-TP0814 (0.6926654)]
COG0124	COG0608	BCI_0009	hisS	histidyl-tRNA synthetase	BCI_0150	recJ	single-stranded-DNA-specific exonuclease RecJ	[TP0641-TP0704 (0.75894904)]
COG0465	COG0772	BCI_0638	ftsH	ATP-dependent metalloprotease FtsH	BCI_0236	mrdB	rod shape-determining protein RodA	[TP0330-TP0387 (0.8016956)]
COG0860	COG1214	BCI_0585	BCI_0585	N-acetylmuramoyl-l-alanine amidase II	BCI_0447	BCI_0447	glycoprotease family protein	[TP0247-TP0876 (0.6334264)]
COG0305	COG2812	BCI_0550	dnaB	replicative DNA helicase	BCI_0115	dnaX	DNA polymerase III, subunits gamma and tau	[TP0058-TP1005 (0.7130585)]
COG0188	COG0526	BCI_0387	gyrA	DNA gyrase, A subunit	BCI_0257	dsbA	thiol:disulfide interchange protein DsbA	[TP0005-TP0100 (0.7885434)]
COG0188	COG0526	BCI_0387	gyrA	DNA gyrase, A subunit	BCI_0189	trxA	thioredoxin 1	[TP0005-TP0100 (0.7885434)]
COG0526	COG0771	BCI_0257	dsbA	thiol:disulfide interchange protein DsbA	BCI_0520	murD	UDP-N-acetylmuramoylalanine--D-glutamate ligase	[TP0100-TP0903 (0.59509045)]
COG0526	COG0771	BCI_0189	trxA	thioredoxin 1	BCI_0520	murD	UDP-N-acetylmuramoylalanine--D-glutamate ligase	[TP0100-TP0903 (0.59509045)]
COG0250	COG0772	BCI_0497	nusG	transcription termination/antitermination factor	BCI_0236	mrdB	rod shape-determining protein RodA	[TP0236-TP0387 (0.7470728)]
COG0227	COG0740	BCI_0179	rpmB	ribosomal protein L28	BCI_0265	clpP	ATP-dependent Clp protease, proteolytic subunit	[TP0362-TP0507 (0.75048)]
COG0103	COG0211	BCI_0032	rpsI	ribosomal protein S9	BCI_0643	rpmA	ribosomal protein L27	[TP1024-TP0743 (0.87139803)]
COG0621	COG2812	BCI_0065	miaB	tRNA-i(6)A37 thiotransferase enzyme MiaB	BCI_0115	dnaX	DNA polymerase III, subunits gamma and tau	[TP0754-TP1005 (0.5550382)]
COG0442	COG4591	BCI_0609	proS	prolyl-tRNA synthetase	BCI_0424	lolE	lipoprotein releasing system, transmembrane	[TP0160-TP0582 (0.74148)]
COG0442	COG4591	BCI_0609	proS	prolyl-tRNA synthetase	BCI_0426	lolC	lipoprotein releasing system, transmembrane	[TP0160-TP0582 (0.74148)]
COG0223	COG0664	BCI_0415	fmt	methionyl-tRNA formyltransferase	BCI_0548	crp	cAMP-regulatory protein crp	[TP0756-TP0995 (0.69102824)]
COG0465	COG4591	BCI_0638	ftsH	ATP-dependent metalloprotease FtsH	BCI_0426	lolC	lipoprotein releasing system, transmembrane	[TP0765-TP0582 (0.6598422)]
COG0465	COG4591	BCI_0638	ftsH	ATP-dependent metalloprotease FtsH	BCI_0424	lolE	lipoprotein releasing system, transmembrane	[TP0765-TP0582 (0.6598422)]
COG0773	COG0817	BCI_0518	murC	UDP-N-acetylmuramate--alanine ligase	BCI_0314	ruvC	crossover junction endodeoxyribonuclease RuvC	[TP0341-TP0517 (0.7285616)]
COG0272	COG0773	BCI_0066	ligA	DNA ligase, NAD-dependent	BCI_0518	murC	UDP-N-acetylmuramate--alanine ligase	[TP0634-TP0341 (0.8201813)]
COG0036	COG0249	BCI_0022	rpe	ribulose-phosphate 3-epimerase	BCI_0209	mutS	DNA mismatch repair protein MutS	[TP0945-TP0328 (0.6742458)]
COG0124	COG0465	BCI_0009	hisS	histidyl-tRNA synthetase	BCI_0638	ftsH	ATP-dependent metalloprotease FtsH	[TP0641-TP0330 (0.76316583)]
COG0257	COG0719	BCI_0349	rpmJ	ribosomal protein L36	BCI_0465	sufB	FeS assembly protein SufB	[TP0209-TP0612 (0.6772987)]
COG0257	COG0719	BCI_0349	rpmJ	ribosomal protein L36	BCI_0463	sufD	FeS assembly protein SufD	[TP0209-TP0612 (0.6772987)]
COG0504	COG0728	BCI_0222	pyrG	CTP synthase	BCI_0277	mviN	integral membrane protein MviN	[TP0305-TP0516 (0.84299135)]
COG0242	COG0360	BCI_0416	def	peptide deformylase	BCI_0574	rpsF	ribosomal protein S6	[TP0757-TP0063 (0.54983324)]
COG0234	COG0772	BCI_0592	groES	chaperonin, 10 kDa	BCI_0236	mrdB	rod shape-determining protein RodA	[TP1013-TP0387 (0.81326103)]
COG0228	COG0250	BCI_0198	rpsP	ribosomal protein S16	BCI_0497	nusG	transcription termination/antitermination factor	[TP0905-TP0236 (0.7099409)]
COG0465	COG0532	BCI_0638	ftsH	ATP-dependent metalloprotease FtsH	BCI_0631	infB	translation initiation factor IF2-2	[TP0330-TP0891 (0.8751731)]
COG0234	COG0445	BCI_0592	groES	chaperonin, 10 kDa	BCI_0148	gidA	glucose inhibited division protein A	[TP1013-TP0044 (0.813164)]
COG0319	COG0333	BCI_0064	BCI_0064	hypothetical protein	BCI_0438	rpmF	ribosomal protein L32	[TP0650-TP0807 (0.80809164)]
COG0782	COG0860	BCI_0640	greA	transcription elongation factor GreA	BCI_0585	BCI_0585	N-acetylmuramoyl-l-alanine amidase II	[TP0019-TP0247 (0.7668169)]
COG0188	COG0305	BCI_0387	gyrA	DNA gyrase, A subunit	BCI_0550	dnaB	replicative DNA helicase	[TP0005-TP0058 (0.73312306)]
COG1825	COG2812	BCI_0390	rplY	50S ribosomal protein L25	BCI_0115	dnaX	DNA polymerase III, subunits gamma and tau	[TP0372-TP1005 (0.6540257)]
COG0024	COG1121	BCI_0526	map	methionine aminopeptidase, type I	BCI_0106	troB	cation ABC transporter, ATP-binding protein	[TP0842-TP0164 (0.77940726)]
COG0361	COG1214	BCI_0322	infA	translation initiation factor IF-1	BCI_0447	BCI_0447	glycoprotease family protein	[TP0097-TP0876 (0.56457245)]
COG1509	COG2812	BCI_0590	BCI_0590	YodO family protein	BCI_0115	dnaX	DNA polymerase III, subunits gamma and tau	[TP0121-TP1005 (0.5082704)]
COG0255	COG1011	BCI_0336	rpmC	ribosomal protein L29	BCI_0126	BCI_0126	haloacid dehalogenase-like hydrolase	[TP0197-TP0158 (0.6077605)]
COG0242	COG0254	BCI_0416	def	peptide deformylase	BCI_0165	rpmE	ribosomal protein L31	[TP0757-TP0255 (0.6434887)]
COG0442	COG1466	BCI_0609	proS	prolyl-tRNA synthetase	BCI_0233	holA	DNA-directed DNA polymerase delta chain	[TP0160-TP0588 (0.66563916)]
COG0264	COG0544	BCI_0528	tsf	translation elongation factor Ts	BCI_0266	tig	trigger factor	[TP0605-TP0506 (0.9100214)]
COG0099	COG0216	BCI_0350	rpsM	ribosomal protein S13p	BCI_0290	prfA	peptide chain release factor 1	[TP0210-TP0051 (0.8775348)]
COG0442	COG0552	BCI_0609	proS	prolyl-tRNA synthetase	BCI_0056	ftsY	signal recognition particle-docking protein	[TP0160-TP0578 (0.56216276)]
COG0242	COG0319	BCI_0416	def	peptide deformylase	BCI_0064	BCI_0064	hypothetical protein	[TP0757-TP0650 (0.630912)]
COG0465	COG0558	BCI_0638	ftsH	ATP-dependent metalloprotease FtsH	BCI_0240	pgsA	CDP-diacylglycerol--glycerol-3-phosphate	[TP0765-TP0256 (0.8653493)]
COG0024	COG0462	BCI_0526	map	methionine aminopeptidase, type I	BCI_0293	prsA	phosphoribosylpyrophosphate synthetase	[TP0842-TP0294 (0.8762697)]
COG0125	COG0361	BCI_0431	tmk	thymidylate kinase	BCI_0322	infA	translation initiation factor IF-1	[TP0354-TP0097 (0.8382038)]
COG0257	COG0472	BCI_0349	rpmJ	ribosomal protein L36	BCI_0521	mraY	phospho-N-acetylmuramoyl-pentapeptide-	[TP0209-TP0345 (0.64932555)]
COG0024	COG0125	BCI_0526	map	methionine aminopeptidase, type I	BCI_0431	tmk	thymidylate kinase	[TP0842-TP0354 (0.8096375)]
COG0782	COG1057	BCI_0640	greA	transcription elongation factor GreA	BCI_0234	nadD	nicotinate (nicotinamide) nucleotide	[TP0019-TP0741 (0.75909394)]
COG0012	COG0188	BCI_0295	ychF	GTP-binding protein YchF	BCI_0387	gyrA	DNA gyrase, A subunit	[TP0124-TP0005 (0.7149395)]
COG0462	COG0492	BCI_0293	prsA	phosphoribosylpyrophosphate synthetase	BCI_0321	trxB	thioredoxin-disulfide reductase	[TP0294-TP0814 (0.8323514)]
COG0124	COG0254	BCI_0009	hisS	histidyl-tRNA synthetase	BCI_0165	rpmE	ribosomal protein L31	[TP0641-TP0255 (0.65973145)]
COG0608	COG1159	BCI_0150	recJ	single-stranded-DNA-specific exonuclease RecJ	BCI_0280	era	GTP-binding protein Era	[TP0704-TP0541 (0.7586372)]
COG0257	COG0773	BCI_0349	rpmJ	ribosomal protein L36	BCI_0518	murC	UDP-N-acetylmuramate--alanine ligase	[TP0209-TP0341 (0.6926446)]
COG0257	COG0681	BCI_0349	rpmJ	ribosomal protein L36	BCI_0282	lepB	signal peptidase I	[TP0209-TP0926 (0.69083804)]
COG0528	COG4591	BCI_0529	pyrH	uridylate kinase	BCI_0426	lolC	lipoprotein releasing system, transmembrane	[TP0099-TP0580 (0.8561369)]
COG0528	COG4591	BCI_0529	pyrH	uridylate kinase	BCI_0424	lolE	lipoprotein releasing system, transmembrane	[TP0099-TP0580 (0.8561369)]
COG0162	COG2834	BCI_0081	tyrS	tyrosyl-tRNA synthetase	BCI_0319	lolA	outer membrane lipoprotein carrier protein LolA	[TP0834-TP0333 (0.5313641)]
COG0227	COG0492	BCI_0179	rpmB	ribosomal protein L28	BCI_0321	trxB	thioredoxin-disulfide reductase	[TP0362-TP0814 (0.801083)]
COG0442	COG0459	BCI_0609	proS	prolyl-tRNA synthetase	BCI_0591	groEL	chaperonin GroEL	[TP0160-TP0030 (0.7719589)]
COG0330	COG0772	BCI_0578	hflC	HflC protein	BCI_0236	mrdB	rod shape-determining protein RodA	[TP0113-TP0501 (0.70068353)]
COG0330	COG0772	BCI_0038	BCI_0038	hypothetical protein	BCI_0236	mrdB	rod shape-determining protein RodA	[TP0113-TP0501 (0.70068353)]
COG0330	COG0772	BCI_0579	hflK	HflK protein	BCI_0236	mrdB	rod shape-determining protein RodA	[TP0113-TP0501 (0.70068353)]
COG1214	COG1509	BCI_0447	BCI_0447	glycoprotease family protein	BCI_0590	BCI_0590	YodO family protein	[TP0876-TP0121 (0.53793955)]
COG0465	COG2891	BCI_0638	ftsH	ATP-dependent metalloprotease FtsH	BCI_0047	mreD	rod shape-determining protein MreD	[TP0330-TP0499 (0.74372905)]
COG0257	COG0716	BCI_0349	rpmJ	ribosomal protein L36	BCI_0095	fldA	flavodoxin	[TP0209-TP0925 (0.69083804)]
COG0564	COG1200	BCI_0439	rluC	ribosomal large subunit pseudouridine synthase	BCI_0112	recG	ATP-dependent DNA helicase RecG	[TP0339-TP0687 (0.85149276)]
COG0564	COG1200	BCI_0193	rluD	ribosomal large subunit pseudouridine synthase	BCI_0112	recG	ATP-dependent DNA helicase RecG	[TP0339-TP0687 (0.85149276)]
COG0124	COG0124	BCI_0009	hisS	histidyl-tRNA synthetase	BCI_0009	hisS	histidyl-tRNA synthetase	[TP0641-TP0641 (0.67365265)]
COG0768	COG0815	BCI_0235	mrdA	penicillin-binding protein 2	BCI_0063	lnt	apolipoprotein N-acyltransferase	[TP0500-TP0252 (0.87159187)]
COG0012	COG0608	BCI_0295	ychF	GTP-binding protein YchF	BCI_0150	recJ	single-stranded-DNA-specific exonuclease RecJ	[TP0124-TP0704 (0.626838)]
COG0257	COG0564	BCI_0349	rpmJ	ribosomal protein L36	BCI_0193	rluD	ribosomal large subunit pseudouridine synthase	[TP0209-TP0154 (0.634929)]
COG0257	COG0564	BCI_0349	rpmJ	ribosomal protein L36	BCI_0439	rluC	ribosomal large subunit pseudouridine synthase	[TP0209-TP0154 (0.634929)]
COG0210	COG0305	BCI_0127	uvrD	DNA helicase II	BCI_0550	dnaB	replicative DNA helicase	[TP0102-TP0058 (0.8842861)]
COG0257	COG1057	BCI_0349	rpmJ	ribosomal protein L36	BCI_0234	nadD	nicotinate (nicotinamide) nucleotide	[TP0209-TP0741 (0.64932555)]
