# Supplementary material for: The Binary Protein Interactome of Treponema pallidum – The Syphilis Spirochete
Source: PLoS One. 2008 May 28;3(5):e2292. doi: 10.1371/journal.pone.0002292 (PMC2386257; doi:10.1371/journal.pone.0002292)
Supplement: Data S1 — Predicted protein-protein interactions based on our Treponema pallidum data; zip archive containing 372 files with one file per species. (6.09 MB ZIP) [file pone.0002292.s006.zip › bacteria/Bdellovibrio_bacteriovorus.tab]

959 Bdellovibrio bacteriovorus
COG A	COG B	Locus Id A	Preferred Name(s) A	Annotation A	Locus Id B	Preferred Name(s) B	Annotation B	T. pallidum interaction
COG0186	COG1475	Bd2967	rpsQ	30S ribosomal protein S17	Bd3905	Bd3905	Chromosome partitioning protein precursor	[TP0198-TP0271 (0.71912634)]
COG2812	NOG22441	Bd3731	Bd3731	DNA polymerase III gamma and tau subunits	Bd2405	Bd2405	Hypothetical protein {UniProtKB/TrEMBL:Q6MKI5}	[TP1005-TP0484 (0.52391654)]
COG0608	COG0817	Bd2232	Bd2232	Single-strand DNA-specific exonuclease	Bd2489	ruvC	Crossover junction endodeoxyribonuclease ruvC (EC 3.1.22.4) (Holliday junction nuclease ruvC) (Holliday junction resolvase ruvC)	[TP0704-TP0517 (0.81382185)]
COG0845	COG4591	Bd1875	Bd1875	Hypothetical protein {UniProtKB/TrEMBL:Q6MLX8}	Bd1774	Bd1774	Lipoprotein releasing system transmembrane	[TP0965-TP0582 (0.8143851)]
COG0845	COG4591	Bd0708	Bd0708	Probable macrolide-specific efflux protein	Bd3166	Bd3166	ABC-type lipoprotein transporter, permease	[TP0965-TP0582 (0.8143851)]
COG0845	COG4591	Bd0708	Bd0708	Probable macrolide-specific efflux protein	Bd1490	Bd1490	Lipoprotein releasing system transmembrane	[TP0965-TP0582 (0.8143851)]
COG0845	COG4591	Bd3818	Bd3818	Hypothetical protein precursor	Bd1774	Bd1774	Lipoprotein releasing system transmembrane	[TP0965-TP0582 (0.8143851)]
COG0845	COG4591	Bd1875	Bd1875	Hypothetical protein {UniProtKB/TrEMBL:Q6MLX8}	Bd1490	Bd1490	Lipoprotein releasing system transmembrane	[TP0965-TP0582 (0.8143851)]
COG0845	COG4591	Bd3818	Bd3818	Hypothetical protein precursor	Bd1490	Bd1490	Lipoprotein releasing system transmembrane	[TP0965-TP0582 (0.8143851)]
COG0845	COG4591	Bd3818	Bd3818	Hypothetical protein precursor	Bd3166	Bd3166	ABC-type lipoprotein transporter, permease	[TP0965-TP0582 (0.8143851)]
COG0845	COG4591	Bd0708	Bd0708	Probable macrolide-specific efflux protein	Bd1774	Bd1774	Lipoprotein releasing system transmembrane	[TP0965-TP0582 (0.8143851)]
COG0845	COG4591	Bd1875	Bd1875	Hypothetical protein {UniProtKB/TrEMBL:Q6MLX8}	Bd3166	Bd3166	ABC-type lipoprotein transporter, permease	[TP0965-TP0582 (0.8143851)]
COG0617	COG0860	Bd3464	Bd3464	Poly(A) polymerase {UniProtKB/TrEMBL:Q6MHS6}	Bd2699	Bd2699	AmiC protein precursor {UniProtKB/TrEMBL:Q6MJS0}	[TP0270-TP0247 (0.76828843)]
COG0617	COG0860	Bd1820	Bd1820	Poly A polymerase {UniProtKB/TrEMBL:Q6MM27}	Bd2699	Bd2699	AmiC protein precursor {UniProtKB/TrEMBL:Q6MJS0}	[TP0270-TP0247 (0.76828843)]
COG0201	COG0550	Bd2955	Bd2955	Preprotein translocase SecY subunit	Bd0964	Bd0964	DNA topoisomerase I {UniProtKB/TrEMBL:Q6MP96}	[TP0208-TP0394 (0.8044664)]
COG0768	COG2812	Bd3213	Bd3213	Cell division protein precursor	Bd3731	Bd3731	DNA polymerase III gamma and tau subunits	[TP0500-TP1005 (0.655462)]
COG0768	COG2812	Bd3522	Bd3522	Penicillin-binding protein transpeptidase domain	Bd3731	Bd3731	DNA polymerase III gamma and tau subunits	[TP0500-TP1005 (0.655462)]
COG0768	COG2812	Bd2460	Bd2460	Penicillin-binding protein	Bd3731	Bd3731	DNA polymerase III gamma and tau subunits	[TP0500-TP1005 (0.655462)]
COG0051	COG0693	Bd2978	rpsJ	30S ribosomal protein S10	Bd3678	Bd3678	Hypothetical protein ydeA	[TP0188-TP0445 (0.6307204)]
COG0051	COG0693	Bd2978	rpsJ	30S ribosomal protein S10	Bd1521	Bd1521	Intracellular protease/amidase, putative	[TP0188-TP0445 (0.6307204)]
COG0180	COG0564	Bd0507	Bd0507	Tryptophan--tRNA ligase	Bd2358	Bd2358	Putative RNA pseudouridylate synthase	[TP0632-TP0339 (0.7885255)]
COG0180	COG0564	Bd0507	Bd0507	Tryptophan--tRNA ligase	Bd1383	Bd1383	Pseudouridine synthase {UniProtKB/TrEMBL:Q6MN77}	[TP0632-TP0339 (0.7885255)]
COG0180	COG0564	Bd0507	Bd0507	Tryptophan--tRNA ligase	Bd1323	Bd1323	Pseudouridine synthase {UniProtKB/TrEMBL:Q6MND5}	[TP0632-TP0339 (0.7885255)]
COG0180	COG0564	Bd0507	Bd0507	Tryptophan--tRNA ligase	Bd1519	Bd1519	Pseudouridine synthase {UniProtKB/TrEMBL:Q6MMV3}	[TP0632-TP0339 (0.7885255)]
COG0180	COG0564	Bd0507	Bd0507	Tryptophan--tRNA ligase	Bd3791	Bd3791	Pseudouridine synthase {UniProtKB/TrEMBL:Q6MGX8}	[TP0632-TP0339 (0.7885255)]
COG0180	COG0564	Bd0507	Bd0507	Tryptophan--tRNA ligase	Bd1793	Bd1793	Ribosomal large subunit pseudouridine synthase C	[TP0632-TP0339 (0.7885255)]
COG0180	COG0564	Bd0507	Bd0507	Tryptophan--tRNA ligase	Bd2820	Bd2820	Pseudouridine synthase {UniProtKB/TrEMBL:Q6MJF7}	[TP0632-TP0339 (0.7885255)]
COG0180	COG0564	Bd0507	Bd0507	Tryptophan--tRNA ligase	Bd1424	Bd1424	Putative pseudouridine synthase	[TP0632-TP0339 (0.7885255)]
COG1580	COG2239	Bd1076	Bd1076	Flagellar protein FliL {UniProtKB/TrEMBL:Q6MNZ6}	Bd2544	Bd2544	Mg2+ transporter MgtE {UniProtKB/TrEMBL:Q6MK67}	[TP0378-TP0917 (0.53720385)]
COG0090	COG0223	Bd2973	rplB	50S ribosomal protein L2	Bd2757	fmt	Methionyl-tRNA formyltransferase (EC 2.1.2.9)	[TP0192-TP0756 (0.8610547)]
COG0090	COG0223	Bd2973	rplB	50S ribosomal protein L2	Bd1681	Bd1681	Putative formyltransferase	[TP0192-TP0756 (0.8610547)]
COG0632	COG2255	Bd2488	ruvA	Holliday junction ATP-dependent DNA helicase ruvA (EC 3.6.1.-)	Bd2487	ruvB	Holliday junction ATP-dependent DNA helicase ruvB (EC 3.6.1.-)	[TP0543-TP0162 (0.9659884)]
COG0462	COG0817	Bd2704	Bd2704	Ribose-phosphate pyrophosphokinase	Bd2489	ruvC	Crossover junction endodeoxyribonuclease ruvC (EC 3.1.22.4) (Holliday junction nuclease ruvC) (Holliday junction resolvase ruvC)	[TP0294-TP0517 (0.54911256)]
COG0125	COG0586	Bd1040	tmk	Thymidylate kinase {UniProtKB/Swiss-Prot:Q6MP28}	Bd2357	Bd2357	DedA protein {UniProtKB/TrEMBL:Q6MKN1}	[TP0354-TP0779 (0.67954355)]
COG0125	COG0586	Bd1040	tmk	Thymidylate kinase {UniProtKB/Swiss-Prot:Q6MP28}	Bd0080	Bd0080	DedA protein {UniProtKB/TrEMBL:Q6MRJ9}	[TP0354-TP0779 (0.67954355)]
COG1291	COG1684	Bd0144	Bd0144	Chemotaxis motA protein	Bd3323	Bd3323	Flagellar biosynthetic protein FliR	[TP0725-TP0716 (0.9601814)]
COG1291	COG1684	Bd3254	Bd3254	Flagellar motor protein precursor	Bd3323	Bd3323	Flagellar biosynthetic protein FliR	[TP0725-TP0716 (0.9601814)]
COG1291	COG1684	Bd3021	Bd3021	Motility protein A {UniProtKB/TrEMBL:Q6MIX4}	Bd3323	Bd3323	Flagellar biosynthetic protein FliR	[TP0725-TP0716 (0.9601814)]
COG0222	COG0802	Bd2987	rplL	50S ribosomal protein L7/L12	Bd1933	Bd1933	Putative ATPase/GTPase {UniProtKB/TrEMBL:Q6MLS3}	[TP0240-TP0875 (0.8481433)]
COG0495	COG1214	Bd0365	leuS	Leucyl-tRNA synthetase (EC 6.1.1.4) (Leucine--tRNA ligase) (LeuRS)	Bd3788	Bd3788	Glycoprotein endopeptidase	[TP0586-TP0876 (0.5571989)]
COG0192	COG0592	Bd0850	metK	S-adenosylmethionine synthetase (EC 2.5.1.6) (Methionine adenosyltransferase) (AdoMet synthetase) (MAT)	Bd0002	Bd0002	DNA polymerase III, beta subunit	[TP0794-TP0002 (0.8412751)]
COG0360	COG0616	Bd0032	rpsF	30S ribosomal protein S6	Bd1067	Bd1067	Signal peptide peptidase precursor	[TP0063-TP0997 (0.6657489)]
COG0360	COG0616	Bd0032	rpsF	30S ribosomal protein S6	Bd2188	Bd2188	SohB protein, peptidase U7 family precursor	[TP0063-TP0997 (0.6657489)]
COG0125	COG0457	Bd1040	tmk	Thymidylate kinase {UniProtKB/Swiss-Prot:Q6MP28}	Bd0614	Bd0614	Putative O-linked GlcNAc transferase	[TP0354-TP0648 (0.5206915)]
COG0125	COG0457	Bd1040	tmk	Thymidylate kinase {UniProtKB/Swiss-Prot:Q6MP28}	Bd2807	Bd2807	Hypothetical protein precursor	[TP0354-TP0648 (0.5206915)]
COG0125	COG0457	Bd1040	tmk	Thymidylate kinase {UniProtKB/Swiss-Prot:Q6MP28}	Bd3840	Bd3840	Probable O-linked GlcNAc transferase precursor	[TP0354-TP0648 (0.5206915)]
COG0125	COG0457	Bd1040	tmk	Thymidylate kinase {UniProtKB/Swiss-Prot:Q6MP28}	Bd0225	Bd0225	Hypothetical protein precursor	[TP0354-TP0648 (0.5206915)]
COG0860	COG1396	Bd2699	Bd2699	AmiC protein precursor {UniProtKB/TrEMBL:Q6MJS0}	Bd1706	Bd1706	Transcriptional regulator	[TP0247-TP0461 (0.8100859)]
COG0860	COG1396	Bd2699	Bd2699	AmiC protein precursor {UniProtKB/TrEMBL:Q6MJS0}	Bd2408	Bd2408	Putative DNA-binding protein	[TP0247-TP0461 (0.8100859)]
COG0802	COG0860	Bd1933	Bd1933	Putative ATPase/GTPase {UniProtKB/TrEMBL:Q6MLS3}	Bd2699	Bd2699	AmiC protein precursor {UniProtKB/TrEMBL:Q6MJS0}	[TP0875-TP0247 (0.90700364)]
COG1536	COG1677	Bd3403	Bd3403	FliG protein {UniProtKB/TrEMBL:Q6MHY1}	Bd3405	Bd3405	FliE protein {UniProtKB/TrEMBL:Q6MHX9}	[TP0026-TP0398 (0.81876683)]
COG0820	COG2812	Bd0733	Bd0733	Hypothetical protein yloN	Bd3731	Bd3731	DNA polymerase III gamma and tau subunits	[TP0068-TP1005 (0.60435057)]
COG0771	COG1815	Bd3200	murD	UDP-N-acetylmuramoylalanine--D-glutamate ligase (EC 6.3.2.9) (UDP-N- acetylmuramoyl-L-alanyl-D-glutamate synthetase) (D-glutamic acid- adding enzyme)	Bd3407	Bd3407	Flagellar basal-body rod protein FlgB	[TP0903-TP0396 (0.6336193)]
COG0771	COG1815	Bd0052	Bd0052	MurD protein {UniProtKB/TrEMBL:Q6MRM3}	Bd3407	Bd3407	Flagellar basal-body rod protein FlgB	[TP0903-TP0396 (0.6336193)]
COG1684	COG2239	Bd3323	Bd3323	Flagellar biosynthetic protein FliR	Bd2544	Bd2544	Mg2+ transporter MgtE {UniProtKB/TrEMBL:Q6MK67}	[TP0716-TP0917 (0.5059451)]
COG1512	COG1766	Bd1208	Bd1208	Hypothetical membrane spanning protein precursor	Bd3404	Bd3404	Flagellar M-ring protein precursor	[TP0561-TP0399 (0.53951585)]
COG0272	COG1396	Bd0057	Bd0057	DNA ligase {UniProtKB/TrEMBL:Q6MRL9}	Bd2408	Bd2408	Putative DNA-binding protein	[TP0634-TP0461 (0.7134334)]
COG0272	COG1396	Bd0057	Bd0057	DNA ligase {UniProtKB/TrEMBL:Q6MRL9}	Bd1706	Bd1706	Transcriptional regulator	[TP0634-TP0461 (0.7134334)]
COG1509	COG1509	Bd3344	Bd3344	Lysine 2,3-aminomutase {UniProtKB/TrEMBL:Q6MI32}	Bd3344	Bd3344	Lysine 2,3-aminomutase {UniProtKB/TrEMBL:Q6MI32}	[TP0121-TP0121 (0.7367639)]
COG0577	COG0845	Bd3817	Bd3817	ABC-type antimicrobial peptide transporter,	Bd1875	Bd1875	Hypothetical protein {UniProtKB/TrEMBL:Q6MLX8}	[TP0963-TP0965 (0.93032813)]
COG0577	COG0845	Bd0709	Bd0709	Macrolide specific ABC-type transporter,	Bd0708	Bd0708	Probable macrolide-specific efflux protein	[TP0963-TP0965 (0.93032813)]
COG0577	COG0845	Bd1112	Bd1112	ABC-type antimicrobial peptide transporter,	Bd1875	Bd1875	Hypothetical protein {UniProtKB/TrEMBL:Q6MLX8}	[TP0963-TP0965 (0.93032813)]
COG0577	COG0845	Bd0709	Bd0709	Macrolide specific ABC-type transporter,	Bd3818	Bd3818	Hypothetical protein precursor	[TP0963-TP0965 (0.93032813)]
COG0577	COG0845	Bd3817	Bd3817	ABC-type antimicrobial peptide transporter,	Bd0708	Bd0708	Probable macrolide-specific efflux protein	[TP0963-TP0965 (0.93032813)]
COG0577	COG0845	Bd0709	Bd0709	Macrolide specific ABC-type transporter,	Bd1875	Bd1875	Hypothetical protein {UniProtKB/TrEMBL:Q6MLX8}	[TP0963-TP0965 (0.93032813)]
COG0577	COG0845	Bd1112	Bd1112	ABC-type antimicrobial peptide transporter,	Bd0708	Bd0708	Probable macrolide-specific efflux protein	[TP0963-TP0965 (0.93032813)]
COG0577	COG0845	Bd1112	Bd1112	ABC-type antimicrobial peptide transporter,	Bd3818	Bd3818	Hypothetical protein precursor	[TP0963-TP0965 (0.93032813)]
COG0577	COG0845	Bd3817	Bd3817	ABC-type antimicrobial peptide transporter,	Bd3818	Bd3818	Hypothetical protein precursor	[TP0963-TP0965 (0.93032813)]
COG0234	COG1200	Bd0097	Bd0097	10 kDa chaperonin {UniProtKB/TrEMBL:Q6MRI2}	Bd2324	Bd2324	ATP-dependent DNA helicase RecG	[TP1013-TP0687 (0.84594196)]
COG0084	COG2201	Bd1042	Bd1042	TatD related DNase {UniProtKB/TrEMBL:Q6MP26}	Bd0580	Bd0580	CheB, glutamate methylesterase	[TP0994-TP0631 (0.71912634)]
COG0084	COG2201	Bd1042	Bd1042	TatD related DNase {UniProtKB/TrEMBL:Q6MP26}	Bd3467	cheB	Chemotaxis response regulator protein-glutamate methylesterase (EC 3.1.1.61)	[TP0994-TP0631 (0.71912634)]
COG0084	COG2201	Bd2355	Bd2355	Hydrolase, TatD family {UniProtKB/TrEMBL:Q6MKN3}	Bd0580	Bd0580	CheB, glutamate methylesterase	[TP0994-TP0631 (0.71912634)]
COG0084	COG2201	Bd2355	Bd2355	Hydrolase, TatD family {UniProtKB/TrEMBL:Q6MKN3}	Bd3467	cheB	Chemotaxis response regulator protein-glutamate methylesterase (EC 3.1.1.61)	[TP0994-TP0631 (0.71912634)]
COG1121	COG1345	Bd3372	Bd3372	ABC-type Manganese and zinc uptake system, ATPase	Bd0610	Bd0610	Flagellar hook associated protein	[TP0035-TP0872 (0.6931363)]
COG1671	COG2812	Bd1212	Bd1212	Hypothetical UPF0178 protein Bd1212	Bd3731	Bd3731	DNA polymerase III gamma and tau subunits	[TP0845-TP1005 (0.5704539)]
COG0608	COG2206	Bd2232	Bd2232	Single-strand DNA-specific exonuclease	Bd2421	Bd2421	Putative integral membrane protein containing HD	[TP0704-TP0912 (0.7469796)]
COG0608	COG2206	Bd2232	Bd2232	Single-strand DNA-specific exonuclease	Bd1817	Bd1817	Hypothetical protein {UniProtKB/TrEMBL:Q6MM30}	[TP0704-TP0912 (0.7469796)]
COG0608	COG2206	Bd2232	Bd2232	Single-strand DNA-specific exonuclease	Bd2325	Bd2325	HD-GYP hydrolase domain containing protein	[TP0704-TP0912 (0.7469796)]
COG0060	COG0681	Bd2257	ileS	Isoleucyl-tRNA synthetase (EC 6.1.1.5) (Isoleucine--tRNA ligase) (IleRS)	Bd0854	Bd0854	LepB protein {UniProtKB/TrEMBL:Q6MPJ9}	[TP0452-TP0185 (0.79878455)]
COG0060	COG0681	Bd2257	ileS	Isoleucyl-tRNA synthetase (EC 6.1.1.5) (Isoleucine--tRNA ligase) (IleRS)	Bd0852	Bd0852	LepB protein {UniProtKB/TrEMBL:Q6MPK1}	[TP0452-TP0185 (0.79878455)]
COG0060	COG0681	Bd2257	ileS	Isoleucyl-tRNA synthetase (EC 6.1.1.5) (Isoleucine--tRNA ligase) (IleRS)	Bd0853	Bd0853	LepB protein {UniProtKB/TrEMBL:Q6MPK0}	[TP0452-TP0185 (0.79878455)]
COG0558	COG2239	Bd1917	Bd1917	PgsA protein {UniProtKB/TrEMBL:Q6MLT8}	Bd2544	Bd2544	Mg2+ transporter MgtE {UniProtKB/TrEMBL:Q6MK67}	[TP0256-TP0917 (0.6007029)]
COG1344	COG1815	Bd3052	Bd3052	Flagellin {UniProtKB/TrEMBL:Q6MIU6}	Bd3407	Bd3407	Flagellar basal-body rod protein FlgB	[TP0870-TP0396 (0.7209834)]
COG1344	COG1815	Bd0408	Bd0408	Flagellin {UniProtKB/TrEMBL:Q6MQQ2}	Bd3407	Bd3407	Flagellar basal-body rod protein FlgB	[TP0870-TP0396 (0.7209834)]
COG1344	COG1815	Bd0542	Bd0542	FgL, flagellar protein {UniProtKB/TrEMBL:Q6MQD2}	Bd3407	Bd3407	Flagellar basal-body rod protein FlgB	[TP0870-TP0396 (0.7209834)]
COG1344	COG1815	Bd0606	Bd0606	Flagellin {UniProtKB/TrEMBL:Q6MQ75}	Bd3407	Bd3407	Flagellar basal-body rod protein FlgB	[TP0870-TP0396 (0.7209834)]
COG1344	COG1815	Bd0410	Bd0410	Flagellin {UniProtKB/TrEMBL:Q6MQQ0}	Bd3407	Bd3407	Flagellar basal-body rod protein FlgB	[TP0870-TP0396 (0.7209834)]
COG1344	COG1815	Bd3342	Bd3342	Flagellin {UniProtKB/TrEMBL:Q6MI33}	Bd3407	Bd3407	Flagellar basal-body rod protein FlgB	[TP0870-TP0396 (0.7209834)]
COG1344	COG1815	Bd0604	Bd0604	Flagellin {UniProtKB/TrEMBL:Q6MQ77}	Bd3407	Bd3407	Flagellar basal-body rod protein FlgB	[TP0870-TP0396 (0.7209834)]
COG0242	COG1879	Bd2759	Bd2759	Polypeptide deformylase	Bd2714	Bd2714	ABC-type transporter, periplasmic component	[TP0757-TP0684 (0.80039173)]
COG0652	COG1879	Bd0177	Bd0177	Peptidyl-prolyl cis-trans isomerase precursor	Bd2714	Bd2714	ABC-type transporter, periplasmic component	[TP0947-TP0684 (0.5775195)]
COG1352	COG1815	Bd3468	Bd3468	Chemotaxis protein methyltransferase	Bd3407	Bd3407	Flagellar basal-body rod protein FlgB	[TP0630-TP0396 (0.7590469)]
COG1352	COG1815	Bd2830	Bd2830	Chemotaxis protein methyltransferase	Bd3407	Bd3407	Flagellar basal-body rod protein FlgB	[TP0630-TP0396 (0.7590469)]
COG1352	COG1595	Bd2830	Bd2830	Chemotaxis protein methyltransferase	Bd0743	Bd0743	RNA polymerase sigma-E factor	[TP0630-TP0092 (0.6191048)]
COG1352	COG1595	Bd3468	Bd3468	Chemotaxis protein methyltransferase	Bd1714	Bd1714	Putative RNA polymerase ECF-type sigma factor	[TP0630-TP0092 (0.6191048)]
COG1352	COG1595	Bd2830	Bd2830	Chemotaxis protein methyltransferase	Bd0881	Bd0881	RNA polymerase sigma-E factor	[TP0630-TP0092 (0.6191048)]
COG1352	COG1595	Bd3468	Bd3468	Chemotaxis protein methyltransferase	Bd0881	Bd0881	RNA polymerase sigma-E factor	[TP0630-TP0092 (0.6191048)]
COG1352	COG1595	Bd2830	Bd2830	Chemotaxis protein methyltransferase	Bd1714	Bd1714	Putative RNA polymerase ECF-type sigma factor	[TP0630-TP0092 (0.6191048)]
COG1352	COG1595	Bd3468	Bd3468	Chemotaxis protein methyltransferase	Bd0743	Bd0743	RNA polymerase sigma-E factor	[TP0630-TP0092 (0.6191048)]
COG0018	COG1699	Bd2027	argS	Arginyl-tRNA synthetase (EC 6.1.1.19) (Arginine--tRNA ligase) (ArgRS)	Bd0543	Bd0543	Putative transmembrane protein	[TP0831-TP0658 (0.7668753)]
COG1344	COG4786	Bd0604	Bd0604	Flagellin {UniProtKB/TrEMBL:Q6MQ77}	Bd0530	Bd0530	Flagellar biosynthesisprotein	[TP0792-TP0961 (0.7009321), TP0659-TP0961 (0.6018447)]
COG1344	COG4786	Bd0408	Bd0408	Flagellin {UniProtKB/TrEMBL:Q6MQQ2}	Bd0531	Bd0531	Flagellar basal-body rod protein FlgG	[TP0792-TP0961 (0.7009321), TP0659-TP0961 (0.6018447)]
COG1344	COG4786	Bd3342	Bd3342	Flagellin {UniProtKB/TrEMBL:Q6MI33}	Bd0530	Bd0530	Flagellar biosynthesisprotein	[TP0792-TP0961 (0.7009321), TP0659-TP0961 (0.6018447)]
COG1344	COG4786	Bd0410	Bd0410	Flagellin {UniProtKB/TrEMBL:Q6MQQ0}	Bd0530	Bd0530	Flagellar biosynthesisprotein	[TP0792-TP0961 (0.7009321), TP0659-TP0961 (0.6018447)]
COG1344	COG4786	Bd0606	Bd0606	Flagellin {UniProtKB/TrEMBL:Q6MQ75}	Bd0530	Bd0530	Flagellar biosynthesisprotein	[TP0792-TP0961 (0.7009321), TP0659-TP0961 (0.6018447)]
COG1344	COG4786	Bd0542	Bd0542	FgL, flagellar protein {UniProtKB/TrEMBL:Q6MQD2}	Bd0531	Bd0531	Flagellar basal-body rod protein FlgG	[TP0792-TP0961 (0.7009321), TP0659-TP0961 (0.6018447)]
COG1344	COG4786	Bd0542	Bd0542	FgL, flagellar protein {UniProtKB/TrEMBL:Q6MQD2}	Bd0530	Bd0530	Flagellar biosynthesisprotein	[TP0792-TP0961 (0.7009321), TP0659-TP0961 (0.6018447)]
COG1344	COG4786	Bd3052	Bd3052	Flagellin {UniProtKB/TrEMBL:Q6MIU6}	Bd0531	Bd0531	Flagellar basal-body rod protein FlgG	[TP0792-TP0961 (0.7009321), TP0659-TP0961 (0.6018447)]
COG1344	COG4786	Bd3342	Bd3342	Flagellin {UniProtKB/TrEMBL:Q6MI33}	Bd0531	Bd0531	Flagellar basal-body rod protein FlgG	[TP0792-TP0961 (0.7009321), TP0659-TP0961 (0.6018447)]
COG1344	COG4786	Bd0410	Bd0410	Flagellin {UniProtKB/TrEMBL:Q6MQQ0}	Bd0531	Bd0531	Flagellar basal-body rod protein FlgG	[TP0792-TP0961 (0.7009321), TP0659-TP0961 (0.6018447)]
COG1344	COG4786	Bd0408	Bd0408	Flagellin {UniProtKB/TrEMBL:Q6MQQ2}	Bd0530	Bd0530	Flagellar biosynthesisprotein	[TP0792-TP0961 (0.7009321), TP0659-TP0961 (0.6018447)]
COG1344	COG4786	Bd0604	Bd0604	Flagellin {UniProtKB/TrEMBL:Q6MQ77}	Bd0531	Bd0531	Flagellar basal-body rod protein FlgG	[TP0792-TP0961 (0.7009321), TP0659-TP0961 (0.6018447)]
COG1344	COG4786	Bd0606	Bd0606	Flagellin {UniProtKB/TrEMBL:Q6MQ75}	Bd0531	Bd0531	Flagellar basal-body rod protein FlgG	[TP0792-TP0961 (0.7009321), TP0659-TP0961 (0.6018447)]
COG1344	COG4786	Bd3052	Bd3052	Flagellin {UniProtKB/TrEMBL:Q6MIU6}	Bd0530	Bd0530	Flagellar biosynthesisprotein	[TP0792-TP0961 (0.7009321), TP0659-TP0961 (0.6018447)]
COG1512	COG2208	Bd1208	Bd1208	Hypothetical membrane spanning protein precursor	Bd3013	Bd3013	Putative sigma factor regulation protein	[TP0561-TP0218 (0.53951585)]
COG1512	COG2208	Bd1208	Bd1208	Hypothetical membrane spanning protein precursor	Bd0561	Bd0561	SigmaB regulation protein RsbU	[TP0561-TP0218 (0.53951585)]
COG0593	COG1077	Bd0001	dnaA	Chromosomal replication initiator protein dnaA	Bd1737	Bd1737	Rod shape-determining protein	[TP0001-TP0497 (0.678435)]
COG0593	COG1077	Bd0001	dnaA	Chromosomal replication initiator protein dnaA	Bd0211	Bd0211	Rod shape-determining protein mreB	[TP0001-TP0497 (0.678435)]
COG0249	COG0357	Bd1954	Bd1954	DNA mismatch repair protein	Bd3908	Bd3908	Glucose inhibited division protein B	[TP0328-TP0946 (0.7367136)]
COG0249	COG0357	Bd1954	Bd1954	DNA mismatch repair protein	Bd0312	Bd0312	Glucose inhibited division protein B	[TP0328-TP0946 (0.7367136)]
COG0249	COG0357	Bd2912	Bd2912	MutS-like mismatch repair protein, ATPases	Bd0312	Bd0312	Glucose inhibited division protein B	[TP0328-TP0946 (0.7367136)]
COG0249	COG0357	Bd2912	Bd2912	MutS-like mismatch repair protein, ATPases	Bd3908	Bd3908	Glucose inhibited division protein B	[TP0328-TP0946 (0.7367136)]
COG0465	COG0465	Bd2667	Bd2667	Membrane bound zinc metallopeptidase	Bd2667	Bd2667	Membrane bound zinc metallopeptidase	[TP0330-TP0330 (0.73856413)]
COG0465	COG0465	Bd1928	Bd1928	Cell division protein precursor	Bd1928	Bd1928	Cell division protein precursor	[TP0330-TP0330 (0.73856413)]
COG0465	COG0465	Bd2667	Bd2667	Membrane bound zinc metallopeptidase	Bd1928	Bd1928	Cell division protein precursor	[TP0330-TP0330 (0.73856413)]
COG0465	COG0465	Bd1928	Bd1928	Cell division protein precursor	Bd2667	Bd2667	Membrane bound zinc metallopeptidase	[TP0330-TP0330 (0.73856413)]
COG1558	COG1792	Bd3406	Bd3406	Flagellar basal-body rod protein	Bd2457	Bd2457	Rod shape-determining protein MreC	[TP0397-TP0498 (0.58822864)]
COG0817	COG1558	Bd2489	ruvC	Crossover junction endodeoxyribonuclease ruvC (EC 3.1.22.4) (Holliday junction nuclease ruvC) (Holliday junction resolvase ruvC)	Bd3406	Bd3406	Flagellar basal-body rod protein	[TP0517-TP0397 (0.53212774)]
COG0592	COG1344	Bd0002	Bd0002	DNA polymerase III, beta subunit	Bd3052	Bd3052	Flagellin {UniProtKB/TrEMBL:Q6MIU6}	[TP0002-TP0659 (0.6618167)]
COG0592	COG1344	Bd0002	Bd0002	DNA polymerase III, beta subunit	Bd0410	Bd0410	Flagellin {UniProtKB/TrEMBL:Q6MQQ0}	[TP0002-TP0659 (0.6618167)]
COG0592	COG1344	Bd0002	Bd0002	DNA polymerase III, beta subunit	Bd0604	Bd0604	Flagellin {UniProtKB/TrEMBL:Q6MQ77}	[TP0002-TP0659 (0.6618167)]
COG0592	COG1344	Bd0002	Bd0002	DNA polymerase III, beta subunit	Bd0542	Bd0542	FgL, flagellar protein {UniProtKB/TrEMBL:Q6MQD2}	[TP0002-TP0659 (0.6618167)]
COG0592	COG1344	Bd0002	Bd0002	DNA polymerase III, beta subunit	Bd3342	Bd3342	Flagellin {UniProtKB/TrEMBL:Q6MI33}	[TP0002-TP0659 (0.6618167)]
COG0592	COG1344	Bd0002	Bd0002	DNA polymerase III, beta subunit	Bd0408	Bd0408	Flagellin {UniProtKB/TrEMBL:Q6MQQ2}	[TP0002-TP0659 (0.6618167)]
COG0592	COG1344	Bd0002	Bd0002	DNA polymerase III, beta subunit	Bd0606	Bd0606	Flagellin {UniProtKB/TrEMBL:Q6MQ75}	[TP0002-TP0659 (0.6618167)]
COG0860	COG1192	Bd2699	Bd2699	AmiC protein precursor {UniProtKB/TrEMBL:Q6MJS0}	Bd1326	Bd1326	Chromosome partitioning protein parA	[TP0247-TP0272 (0.7527567)]
COG0860	COG1192	Bd2699	Bd2699	AmiC protein precursor {UniProtKB/TrEMBL:Q6MJS0}	Bd2331	Bd2331	Partition protein, ParA homolog	[TP0247-TP0272 (0.7527567)]
COG0860	COG1192	Bd2699	Bd2699	AmiC protein precursor {UniProtKB/TrEMBL:Q6MJS0}	Bd3906	Bd3906	Partition protein, ParA homolog	[TP0247-TP0272 (0.7527567)]
COG0242	COG0272	Bd2759	Bd2759	Polypeptide deformylase	Bd0057	Bd0057	DNA ligase {UniProtKB/TrEMBL:Q6MRL9}	[TP0757-TP0634 (0.68197167)]
COG0265	COG0817	Bd2800	Bd2800	Serine protease MucD precursor	Bd2489	ruvC	Crossover junction endodeoxyribonuclease ruvC (EC 3.1.22.4) (Holliday junction nuclease ruvC) (Holliday junction resolvase ruvC)	[TP0773-TP0517 (0.5118523)]
COG0265	COG0817	Bd0922	Bd0922	Periplasmic serine protease	Bd2489	ruvC	Crossover junction endodeoxyribonuclease ruvC (EC 3.1.22.4) (Holliday junction nuclease ruvC) (Holliday junction resolvase ruvC)	[TP0773-TP0517 (0.5118523)]
COG0187	COG0358	Bd0004	Bd0004	DNA gyrase subunit B {UniProtKB/TrEMBL:Q6MRR8}	Bd0241	Bd0241	DNA primase {UniProtKB/TrEMBL:Q6MR58}	[TP1006-TP0492 (0.55112576)]
COG0237	COG0552	Bd3147	coaE	Dephospho-CoA kinase (EC 2.7.1.24) (Dephosphocoenzyme A kinase)	Bd1173	Bd1173	Signal recognition particle-docking protein FtsY	[TP0296-TP0578 (0.7885255)]
COG0080	COG0265	Bd2991	rplK	50S ribosomal protein L11	Bd0922	Bd0922	Periplasmic serine protease	[TP0237-TP0773 (0.6164146)]
COG0080	COG0265	Bd2991	rplK	50S ribosomal protein L11	Bd2800	Bd2800	Serine protease MucD precursor	[TP0237-TP0773 (0.6164146)]
COG0783	COG1079	Bd2620	Bd2620	Putative DNA protection during starvation or	Bd0442	Bd0442	Sugar ABC transporter, permease protein	[TP1038-TP0302 (0.79878455)]
COG0783	COG1079	Bd1236	Bd1236	Probable DNA-binding stress protein	Bd0442	Bd0442	Sugar ABC transporter, permease protein	[TP1038-TP0302 (0.79878455)]
COG2812	COG2812	Bd3731	Bd3731	DNA polymerase III gamma and tau subunits	Bd3731	Bd3731	DNA polymerase III gamma and tau subunits	[TP1005-TP1005 (0.52391654)]
COG1466	COG1847	Bd1464	Bd1464	DNA polymerase III, delta subunit	Bd3911	Bd3911	Highly similar to B. subtilis Jag protein	[TP0588-TP0948 (0.74372905)]
COG0223	COG0234	Bd2757	fmt	Methionyl-tRNA formyltransferase (EC 2.1.2.9)	Bd0097	Bd0097	10 kDa chaperonin {UniProtKB/TrEMBL:Q6MRI2}	[TP0756-TP1013 (0.64276713)]
COG0223	COG0234	Bd1681	Bd1681	Putative formyltransferase	Bd0097	Bd0097	10 kDa chaperonin {UniProtKB/TrEMBL:Q6MRI2}	[TP0756-TP1013 (0.64276713)]
COG0357	COG0459	Bd0312	Bd0312	Glucose inhibited division protein B	Bd0099	groL	60 kDa chaperonin (Protein Cpn60) (groEL protein)	[TP0946-TP0030 (0.68326145)]
COG0357	COG0459	Bd3908	Bd3908	Glucose inhibited division protein B	Bd0099	groL	60 kDa chaperonin (Protein Cpn60) (groEL protein)	[TP0946-TP0030 (0.68326145)]
COG0664	COG1074	Bd2602	Bd2602	Transcriptional regulator Crp/FNR family	Bd3139	Bd3139	Probable exonuclease RexA	[TP0089-TP0898 (0.8304331)]
COG0664	COG1074	Bd2591	Bd2591	Transcription regulator containing cAMP-binding	Bd3139	Bd3139	Probable exonuclease RexA	[TP0089-TP0898 (0.8304331)]
COG0664	COG1074	Bd0446	Bd0446	Transcriptional regulatory protein	Bd3139	Bd3139	Probable exonuclease RexA	[TP0089-TP0898 (0.8304331)]
COG0664	COG1074	Bd2590	Bd2590	Transcriptional regulatory protein	Bd3139	Bd3139	Probable exonuclease RexA	[TP0089-TP0898 (0.8304331)]
COG0664	COG1074	Bd3208	Bd3208	Probable cyclic nucleotide binding protein	Bd3139	Bd3139	Probable exonuclease RexA	[TP0089-TP0898 (0.8304331)]
COG0664	COG1074	Bd1300	Bd1300	Hypothetical protein {UniProtKB/TrEMBL:Q6MNF7}	Bd3139	Bd3139	Probable exonuclease RexA	[TP0089-TP0898 (0.8304331)]
COG0223	COG0242	Bd2757	fmt	Methionyl-tRNA formyltransferase (EC 2.1.2.9)	Bd2759	Bd2759	Polypeptide deformylase	[TP0756-TP0757 (0.8300303)]
COG0223	COG0242	Bd1681	Bd1681	Putative formyltransferase	Bd2759	Bd2759	Polypeptide deformylase	[TP0756-TP0757 (0.8300303)]
COG0233	COG0359	Bd3784	frr	Ribosome recycling factor (Ribosome-releasing factor) (RRF)	Bd0034	rplI	50S ribosomal protein L9	[TP0604-TP0060 (0.5105792)]
COG0012	COG0457	Bd2707	Bd2707	GTP-binding protein {UniProtKB/TrEMBL:Q6MJR2}	Bd0614	Bd0614	Putative O-linked GlcNAc transferase	[TP0124-TP0067 (0.81355333)]
COG0012	COG0457	Bd2707	Bd2707	GTP-binding protein {UniProtKB/TrEMBL:Q6MJR2}	Bd2807	Bd2807	Hypothetical protein precursor	[TP0124-TP0067 (0.81355333)]
COG0012	COG0457	Bd2707	Bd2707	GTP-binding protein {UniProtKB/TrEMBL:Q6MJR2}	Bd0225	Bd0225	Hypothetical protein precursor	[TP0124-TP0067 (0.81355333)]
COG0012	COG0457	Bd2707	Bd2707	GTP-binding protein {UniProtKB/TrEMBL:Q6MJR2}	Bd3840	Bd3840	Probable O-linked GlcNAc transferase precursor	[TP0124-TP0067 (0.81355333)]
COG0552	COG1061	Bd1173	Bd1173	Signal recognition particle-docking protein FtsY	Bd3681	Bd3681	Putative ATP-dependent helicase	[TP0578-TP0380 (0.62695336)]
COG0265	COG0492	Bd0922	Bd0922	Periplasmic serine protease	Bd0373	Bd0373	Thioredoxin reductase {UniProtKB/TrEMBL:Q6MQT7}	[TP0773-TP0814 (0.6926654)]
COG0265	COG0492	Bd2800	Bd2800	Serine protease MucD precursor	Bd0373	Bd0373	Thioredoxin reductase {UniProtKB/TrEMBL:Q6MQT7}	[TP0773-TP0814 (0.6926654)]
COG0495	COG1480	Bd0365	leuS	Leucyl-tRNA synthetase (EC 6.1.1.4) (Leucine--tRNA ligase) (LeuRS)	Bd1486	Bd1486	Membrane protein containing HD superfamily	[TP0586-TP0651 (0.5087635)]
COG1377	COG2239	Bd3322	Bd3322	Flagella-associated protein	Bd2544	Bd2544	Mg2+ transporter MgtE {UniProtKB/TrEMBL:Q6MK67}	[TP0715-TP0917 (0.53720385)]
COG0124	COG0608	Bd1107	hisS	Histidyl-tRNA synthetase (EC 6.1.1.21) (Histidine--tRNA ligase) (HisRS)	Bd2232	Bd2232	Single-strand DNA-specific exonuclease	[TP0641-TP0704 (0.75894904)]
COG0465	COG0772	Bd1928	Bd1928	Cell division protein precursor	Bd3198	Bd3198	Cell division protein FtsW precursor	[TP0330-TP0387 (0.8016956)]
COG0465	COG0772	Bd2667	Bd2667	Membrane bound zinc metallopeptidase	Bd2461	Bd2461	Rod shape-determining protein	[TP0330-TP0387 (0.8016956)]
COG0465	COG0772	Bd2667	Bd2667	Membrane bound zinc metallopeptidase	Bd3198	Bd3198	Cell division protein FtsW precursor	[TP0330-TP0387 (0.8016956)]
COG0465	COG0772	Bd1928	Bd1928	Cell division protein precursor	Bd2461	Bd2461	Rod shape-determining protein	[TP0330-TP0387 (0.8016956)]
COG1512	COG1987	Bd1208	Bd1208	Hypothetical membrane spanning protein precursor	Bd3324	Bd3324	Flagellar biosynthetic protein FliQ	[TP0561-TP0717 (0.66457963)]
COG0192	COG0217	Bd0850	metK	S-adenosylmethionine synthetase (EC 2.5.1.6) (Methionine adenosyltransferase) (AdoMet synthetase) (MAT)	Bd1964	Bd1964	Hypothetical UPF0082 protein Bd1964	[TP0794-TP0474 (0.71912634)]
COG0201	COG2239	Bd2955	Bd2955	Preprotein translocase SecY subunit	Bd2544	Bd2544	Mg2+ transporter MgtE {UniProtKB/TrEMBL:Q6MK67}	[TP0208-TP0917 (0.5527395)]
COG0860	COG1214	Bd2699	Bd2699	AmiC protein precursor {UniProtKB/TrEMBL:Q6MJS0}	Bd3788	Bd3788	Glycoprotein endopeptidase	[TP0247-TP0876 (0.6334264)]
COG0544	COG1418	Bd3764	tig	Trigger factor {UniProtKB/Swiss-Prot:Q6MH01}	Bd2166	Bd2166	Hydrolase {UniProtKB/TrEMBL:Q6ML54}	[TP0506-TP1018 (0.7668753)]
COG0544	COG1418	Bd3764	tig	Trigger factor {UniProtKB/Swiss-Prot:Q6MH01}	Bd1188	Bd1188	Putative HD superfamily hydrolase	[TP0506-TP1018 (0.7668753)]
COG0544	COG1418	Bd3764	tig	Trigger factor {UniProtKB/Swiss-Prot:Q6MH01}	Bd1426	Bd1426	Putative hydrolase {UniProtKB/TrEMBL:Q6MN37}	[TP0506-TP1018 (0.7668753)]
COG0477	COG0845	Bd0333	Bd0333	AmpG protein {UniProtKB/TrEMBL:Q6MQW9}	Bd3818	Bd3818	Hypothetical protein precursor	[TP0840-TP0965 (0.8653204)]
COG0477	COG0845	Bd0657	Bd0657	Tetracycline-efflux transporter	Bd0708	Bd0708	Probable macrolide-specific efflux protein	[TP0840-TP0965 (0.8653204)]
COG0477	COG0845	Bd2344	Bd2344	MtbA {UniProtKB/TrEMBL:Q6MKP4}	Bd0708	Bd0708	Probable macrolide-specific efflux protein	[TP0840-TP0965 (0.8653204)]
COG0477	COG0845	Bd2308	Bd2308	MFS transporter {UniProtKB/TrEMBL:Q6MKS5}	Bd1875	Bd1875	Hypothetical protein {UniProtKB/TrEMBL:Q6MLX8}	[TP0840-TP0965 (0.8653204)]
COG0477	COG0845	Bd0395	Bd0395	Drug resistance transporter, Bcr/CflA family	Bd3818	Bd3818	Hypothetical protein precursor	[TP0840-TP0965 (0.8653204)]
COG0477	COG0845	Bd0461	Bd0461	Multidrug resistance protein	Bd0708	Bd0708	Probable macrolide-specific efflux protein	[TP0840-TP0965 (0.8653204)]
COG0477	COG0845	Bd3656	Bd3656	MFS permease {UniProtKB/TrEMBL:Q6MH96}	Bd0708	Bd0708	Probable macrolide-specific efflux protein	[TP0840-TP0965 (0.8653204)]
COG0477	COG0845	Bd0693	Bd0693	Major facilitator family transporter	Bd0708	Bd0708	Probable macrolide-specific efflux protein	[TP0840-TP0965 (0.8653204)]
COG0477	COG0845	Bd2308	Bd2308	MFS transporter {UniProtKB/TrEMBL:Q6MKS5}	Bd0708	Bd0708	Probable macrolide-specific efflux protein	[TP0840-TP0965 (0.8653204)]
COG0477	COG0845	Bd0693	Bd0693	Major facilitator family transporter	Bd3818	Bd3818	Hypothetical protein precursor	[TP0840-TP0965 (0.8653204)]
COG0477	COG0845	Bd0657	Bd0657	Tetracycline-efflux transporter	Bd1875	Bd1875	Hypothetical protein {UniProtKB/TrEMBL:Q6MLX8}	[TP0840-TP0965 (0.8653204)]
COG0477	COG0845	Bd0333	Bd0333	AmpG protein {UniProtKB/TrEMBL:Q6MQW9}	Bd0708	Bd0708	Probable macrolide-specific efflux protein	[TP0840-TP0965 (0.8653204)]
COG0477	COG0845	Bd0461	Bd0461	Multidrug resistance protein	Bd1875	Bd1875	Hypothetical protein {UniProtKB/TrEMBL:Q6MLX8}	[TP0840-TP0965 (0.8653204)]
COG0477	COG0845	Bd0693	Bd0693	Major facilitator family transporter	Bd1875	Bd1875	Hypothetical protein {UniProtKB/TrEMBL:Q6MLX8}	[TP0840-TP0965 (0.8653204)]
COG0477	COG0845	Bd3656	Bd3656	MFS permease {UniProtKB/TrEMBL:Q6MH96}	Bd3818	Bd3818	Hypothetical protein precursor	[TP0840-TP0965 (0.8653204)]
COG0477	COG0845	Bd0461	Bd0461	Multidrug resistance protein	Bd3818	Bd3818	Hypothetical protein precursor	[TP0840-TP0965 (0.8653204)]
COG0477	COG0845	Bd2344	Bd2344	MtbA {UniProtKB/TrEMBL:Q6MKP4}	Bd3818	Bd3818	Hypothetical protein precursor	[TP0840-TP0965 (0.8653204)]
COG0477	COG0845	Bd0395	Bd0395	Drug resistance transporter, Bcr/CflA family	Bd1875	Bd1875	Hypothetical protein {UniProtKB/TrEMBL:Q6MLX8}	[TP0840-TP0965 (0.8653204)]
COG0477	COG0845	Bd0731	Bd0731	Hypothetical protein {UniProtKB/TrEMBL:Q6MPV8}	Bd0708	Bd0708	Probable macrolide-specific efflux protein	[TP0840-TP0965 (0.8653204)]
COG0477	COG0845	Bd2308	Bd2308	MFS transporter {UniProtKB/TrEMBL:Q6MKS5}	Bd3818	Bd3818	Hypothetical protein precursor	[TP0840-TP0965 (0.8653204)]
COG0477	COG0845	Bd0657	Bd0657	Tetracycline-efflux transporter	Bd3818	Bd3818	Hypothetical protein precursor	[TP0840-TP0965 (0.8653204)]
COG0477	COG0845	Bd3656	Bd3656	MFS permease {UniProtKB/TrEMBL:Q6MH96}	Bd1875	Bd1875	Hypothetical protein {UniProtKB/TrEMBL:Q6MLX8}	[TP0840-TP0965 (0.8653204)]
COG0477	COG0845	Bd0731	Bd0731	Hypothetical protein {UniProtKB/TrEMBL:Q6MPV8}	Bd1875	Bd1875	Hypothetical protein {UniProtKB/TrEMBL:Q6MLX8}	[TP0840-TP0965 (0.8653204)]
COG0477	COG0845	Bd0731	Bd0731	Hypothetical protein {UniProtKB/TrEMBL:Q6MPV8}	Bd3818	Bd3818	Hypothetical protein precursor	[TP0840-TP0965 (0.8653204)]
COG0477	COG0845	Bd0333	Bd0333	AmpG protein {UniProtKB/TrEMBL:Q6MQW9}	Bd1875	Bd1875	Hypothetical protein {UniProtKB/TrEMBL:Q6MLX8}	[TP0840-TP0965 (0.8653204)]
COG0477	COG0845	Bd0395	Bd0395	Drug resistance transporter, Bcr/CflA family	Bd0708	Bd0708	Probable macrolide-specific efflux protein	[TP0840-TP0965 (0.8653204)]
COG0477	COG0845	Bd2344	Bd2344	MtbA {UniProtKB/TrEMBL:Q6MKP4}	Bd1875	Bd1875	Hypothetical protein {UniProtKB/TrEMBL:Q6MLX8}	[TP0840-TP0965 (0.8653204)]
COG0305	COG2812	Bd0038	Bd0038	DnaB protein {UniProtKB/TrEMBL:Q6MRN7}	Bd3731	Bd3731	DNA polymerase III gamma and tau subunits	[TP0058-TP1005 (0.7130585)]
COG0188	COG0526	Bd0005	Bd0005	DNA gyrase subunit A {UniProtKB/TrEMBL:Q6MRR7}	Bd1980	Bd1980	Cytochrome c biogenesis	[TP0005-TP0100 (0.7885434)]
COG0188	COG0526	Bd0005	Bd0005	DNA gyrase subunit A {UniProtKB/TrEMBL:Q6MRR7}	Bd2208	Bd2208	Cytochrome c biogenesis (Thioredoxin) related	[TP0005-TP0100 (0.7885434)]
COG0188	COG0526	Bd0005	Bd0005	DNA gyrase subunit A {UniProtKB/TrEMBL:Q6MRR7}	Bd2764	Bd2764	Hypothetical protein {UniProtKB/TrEMBL:Q6MJL1}	[TP0005-TP0100 (0.7885434)]
COG0188	COG0526	Bd0005	Bd0005	DNA gyrase subunit A {UniProtKB/TrEMBL:Q6MRR7}	Bd2948	Bd2948	Thiol:disulfide interchange protein tlpA	[TP0005-TP0100 (0.7885434)]
COG0188	COG0526	Bd0005	Bd0005	DNA gyrase subunit A {UniProtKB/TrEMBL:Q6MRR7}	Bd0175	Bd0175	Thioredoxin {UniProtKB/TrEMBL:Q6MRB6}	[TP0005-TP0100 (0.7885434)]
COG0188	COG0526	Bd0005	Bd0005	DNA gyrase subunit A {UniProtKB/TrEMBL:Q6MRR7}	Bd2468	Bd2468	Thioredoxin {UniProtKB/TrEMBL:Q6MKD2}	[TP0005-TP0100 (0.7885434)]
COG1624	COG1652	Bd1929	Bd1929	Hypothetical protein {UniProtKB/TrEMBL:Q6MLS6}	Bd2473	Bd2473	Putative signal peptide protein containing LysM	[TP0826-TP0042 (0.7554874)]
COG0526	COG0771	Bd2468	Bd2468	Thioredoxin {UniProtKB/TrEMBL:Q6MKD2}	Bd3200	murD	UDP-N-acetylmuramoylalanine--D-glutamate ligase (EC 6.3.2.9) (UDP-N- acetylmuramoyl-L-alanyl-D-glutamate synthetase) (D-glutamic acid- adding enzyme)	[TP0100-TP0903 (0.59509045)]
COG0526	COG0771	Bd2948	Bd2948	Thiol:disulfide interchange protein tlpA	Bd0052	Bd0052	MurD protein {UniProtKB/TrEMBL:Q6MRM3}	[TP0100-TP0903 (0.59509045)]
COG0526	COG0771	Bd2948	Bd2948	Thiol:disulfide interchange protein tlpA	Bd3200	murD	UDP-N-acetylmuramoylalanine--D-glutamate ligase (EC 6.3.2.9) (UDP-N- acetylmuramoyl-L-alanyl-D-glutamate synthetase) (D-glutamic acid- adding enzyme)	[TP0100-TP0903 (0.59509045)]
COG0526	COG0771	Bd2468	Bd2468	Thioredoxin {UniProtKB/TrEMBL:Q6MKD2}	Bd0052	Bd0052	MurD protein {UniProtKB/TrEMBL:Q6MRM3}	[TP0100-TP0903 (0.59509045)]
COG0526	COG0771	Bd1980	Bd1980	Cytochrome c biogenesis	Bd3200	murD	UDP-N-acetylmuramoylalanine--D-glutamate ligase (EC 6.3.2.9) (UDP-N- acetylmuramoyl-L-alanyl-D-glutamate synthetase) (D-glutamic acid- adding enzyme)	[TP0100-TP0903 (0.59509045)]
COG0526	COG0771	Bd2208	Bd2208	Cytochrome c biogenesis (Thioredoxin) related	Bd0052	Bd0052	MurD protein {UniProtKB/TrEMBL:Q6MRM3}	[TP0100-TP0903 (0.59509045)]
COG0526	COG0771	Bd0175	Bd0175	Thioredoxin {UniProtKB/TrEMBL:Q6MRB6}	Bd0052	Bd0052	MurD protein {UniProtKB/TrEMBL:Q6MRM3}	[TP0100-TP0903 (0.59509045)]
COG0526	COG0771	Bd2764	Bd2764	Hypothetical protein {UniProtKB/TrEMBL:Q6MJL1}	Bd3200	murD	UDP-N-acetylmuramoylalanine--D-glutamate ligase (EC 6.3.2.9) (UDP-N- acetylmuramoyl-L-alanyl-D-glutamate synthetase) (D-glutamic acid- adding enzyme)	[TP0100-TP0903 (0.59509045)]
COG0526	COG0771	Bd0175	Bd0175	Thioredoxin {UniProtKB/TrEMBL:Q6MRB6}	Bd3200	murD	UDP-N-acetylmuramoylalanine--D-glutamate ligase (EC 6.3.2.9) (UDP-N- acetylmuramoyl-L-alanyl-D-glutamate synthetase) (D-glutamic acid- adding enzyme)	[TP0100-TP0903 (0.59509045)]
COG0526	COG0771	Bd2208	Bd2208	Cytochrome c biogenesis (Thioredoxin) related	Bd3200	murD	UDP-N-acetylmuramoylalanine--D-glutamate ligase (EC 6.3.2.9) (UDP-N- acetylmuramoyl-L-alanyl-D-glutamate synthetase) (D-glutamic acid- adding enzyme)	[TP0100-TP0903 (0.59509045)]
COG0526	COG0771	Bd1980	Bd1980	Cytochrome c biogenesis	Bd0052	Bd0052	MurD protein {UniProtKB/TrEMBL:Q6MRM3}	[TP0100-TP0903 (0.59509045)]
COG0526	COG0771	Bd2764	Bd2764	Hypothetical protein {UniProtKB/TrEMBL:Q6MJL1}	Bd0052	Bd0052	MurD protein {UniProtKB/TrEMBL:Q6MRM3}	[TP0100-TP0903 (0.59509045)]
COG0143	COG0845	Bd1733	metG	Methionyl-tRNA synthetase (EC 6.1.1.10) (Methionine--tRNA ligase) (MetRS)	Bd0708	Bd0708	Probable macrolide-specific efflux protein	[TP0798-TP0965 (0.7246752)]
COG0143	COG0845	Bd1733	metG	Methionyl-tRNA synthetase (EC 6.1.1.10) (Methionine--tRNA ligase) (MetRS)	Bd1875	Bd1875	Hypothetical protein {UniProtKB/TrEMBL:Q6MLX8}	[TP0798-TP0965 (0.7246752)]
COG0143	COG0845	Bd1733	metG	Methionyl-tRNA synthetase (EC 6.1.1.10) (Methionine--tRNA ligase) (MetRS)	Bd3818	Bd3818	Hypothetical protein precursor	[TP0798-TP0965 (0.7246752)]
COG0242	COG1744	Bd2759	Bd2759	Polypeptide deformylase	Bd0445	Bd0445	ABC-type transport system substrate-binding	[TP0757-TP0298 (0.51512045)]
COG1536	COG1868	Bd3403	Bd3403	FliG protein {UniProtKB/TrEMBL:Q6MHY1}	Bd3328	Bd3328	Flagellar motor switch protein FliM	[TP0026-TP0721 (0.9539454)]
COG0504	COG1475	Bd0808	Bd0808	CTP synthase precursor {UniProtKB/TrEMBL:Q6MPP0}	Bd3905	Bd3905	Chromosome partitioning protein precursor	[TP0305-TP0271 (0.70252794)]
COG2206	COG4786	Bd2421	Bd2421	Putative integral membrane protein containing HD	Bd0531	Bd0531	Flagellar basal-body rod protein FlgG	[TP0877-TP0961 (0.57706213)]
COG2206	COG4786	Bd1817	Bd1817	Hypothetical protein {UniProtKB/TrEMBL:Q6MM30}	Bd0531	Bd0531	Flagellar basal-body rod protein FlgG	[TP0877-TP0961 (0.57706213)]
COG2206	COG4786	Bd2325	Bd2325	HD-GYP hydrolase domain containing protein	Bd0531	Bd0531	Flagellar basal-body rod protein FlgG	[TP0877-TP0961 (0.57706213)]
COG2206	COG4786	Bd2421	Bd2421	Putative integral membrane protein containing HD	Bd0530	Bd0530	Flagellar biosynthesisprotein	[TP0877-TP0961 (0.57706213)]
COG2206	COG4786	Bd1817	Bd1817	Hypothetical protein {UniProtKB/TrEMBL:Q6MM30}	Bd0530	Bd0530	Flagellar biosynthesisprotein	[TP0877-TP0961 (0.57706213)]
COG2206	COG4786	Bd2325	Bd2325	HD-GYP hydrolase domain containing protein	Bd0530	Bd0530	Flagellar biosynthesisprotein	[TP0877-TP0961 (0.57706213)]
COG0149	COG2239	Bd1051	Bd1051	Triosephosphate isomerase	Bd2544	Bd2544	Mg2+ transporter MgtE {UniProtKB/TrEMBL:Q6MK67}	[TP0537-TP0917 (0.5527395)]
COG0250	COG0772	Bd2992	Bd2992	Transcription antitermination protein nusG	Bd3198	Bd3198	Cell division protein FtsW precursor	[TP0236-TP0387 (0.7470728)]
COG0250	COG0772	Bd2992	Bd2992	Transcription antitermination protein nusG	Bd2461	Bd2461	Rod shape-determining protein	[TP0236-TP0387 (0.7470728)]
COG0457	COG0457	Bd2807	Bd2807	Hypothetical protein precursor	Bd0614	Bd0614	Putative O-linked GlcNAc transferase	[TP0067-TP0095 (0.6515529)]
COG0457	COG0457	Bd0614	Bd0614	Putative O-linked GlcNAc transferase	Bd2807	Bd2807	Hypothetical protein precursor	[TP0067-TP0095 (0.6515529)]
COG0457	COG0457	Bd0225	Bd0225	Hypothetical protein precursor	Bd3840	Bd3840	Probable O-linked GlcNAc transferase precursor	[TP0067-TP0095 (0.6515529)]
COG0457	COG0457	Bd3840	Bd3840	Probable O-linked GlcNAc transferase precursor	Bd0225	Bd0225	Hypothetical protein precursor	[TP0067-TP0095 (0.6515529)]
COG0457	COG0457	Bd3840	Bd3840	Probable O-linked GlcNAc transferase precursor	Bd3840	Bd3840	Probable O-linked GlcNAc transferase precursor	[TP0067-TP0095 (0.6515529)]
COG0457	COG0457	Bd2807	Bd2807	Hypothetical protein precursor	Bd3840	Bd3840	Probable O-linked GlcNAc transferase precursor	[TP0067-TP0095 (0.6515529)]
COG0457	COG0457	Bd3840	Bd3840	Probable O-linked GlcNAc transferase precursor	Bd2807	Bd2807	Hypothetical protein precursor	[TP0067-TP0095 (0.6515529)]
COG0457	COG0457	Bd0225	Bd0225	Hypothetical protein precursor	Bd0225	Bd0225	Hypothetical protein precursor	[TP0067-TP0095 (0.6515529)]
COG0457	COG0457	Bd0225	Bd0225	Hypothetical protein precursor	Bd0614	Bd0614	Putative O-linked GlcNAc transferase	[TP0067-TP0095 (0.6515529)]
COG0457	COG0457	Bd0614	Bd0614	Putative O-linked GlcNAc transferase	Bd0225	Bd0225	Hypothetical protein precursor	[TP0067-TP0095 (0.6515529)]
COG0457	COG0457	Bd2807	Bd2807	Hypothetical protein precursor	Bd2807	Bd2807	Hypothetical protein precursor	[TP0067-TP0095 (0.6515529)]
COG0457	COG0457	Bd3840	Bd3840	Probable O-linked GlcNAc transferase precursor	Bd0614	Bd0614	Putative O-linked GlcNAc transferase	[TP0067-TP0095 (0.6515529)]
COG0457	COG0457	Bd0614	Bd0614	Putative O-linked GlcNAc transferase	Bd3840	Bd3840	Probable O-linked GlcNAc transferase precursor	[TP0067-TP0095 (0.6515529)]
COG0457	COG0457	Bd0614	Bd0614	Putative O-linked GlcNAc transferase	Bd0614	Bd0614	Putative O-linked GlcNAc transferase	[TP0067-TP0095 (0.6515529)]
COG0457	COG0457	Bd0225	Bd0225	Hypothetical protein precursor	Bd2807	Bd2807	Hypothetical protein precursor	[TP0067-TP0095 (0.6515529)]
COG0457	COG0457	Bd2807	Bd2807	Hypothetical protein precursor	Bd0225	Bd0225	Hypothetical protein precursor	[TP0067-TP0095 (0.6515529)]
COG0445	COG3839	Bd3909	gidA	tRNA uridine 5-carboxymethylaminomethyl modification enzyme gidA (Glucose-inhibited division protein A)	Bd1225	Bd1225	ABC-type maltose transport, ATP binding protein	[TP0044-TP0804 (0.81002605)]
COG0103	COG0211	Bd0493	Bd0493	30S ribosomal subunit protein S9	Bd3848	rpmA	50S ribosomal protein L27	[TP1024-TP0743 (0.87139803)]
COG0457	COG0803	Bd3840	Bd3840	Probable O-linked GlcNAc transferase precursor	Bd3371	Bd3371	ABC-type metal ion transport system, periplasmic	[TP0469-TP0034 (0.86910707)]
COG0457	COG0803	Bd2807	Bd2807	Hypothetical protein precursor	Bd3371	Bd3371	ABC-type metal ion transport system, periplasmic	[TP0469-TP0034 (0.86910707)]
COG0457	COG0803	Bd0225	Bd0225	Hypothetical protein precursor	Bd3371	Bd3371	ABC-type metal ion transport system, periplasmic	[TP0469-TP0034 (0.86910707)]
COG0457	COG0803	Bd0614	Bd0614	Putative O-linked GlcNAc transferase	Bd3371	Bd3371	ABC-type metal ion transport system, periplasmic	[TP0469-TP0034 (0.86910707)]
COG0472	COG1512	Bd3201	mraY	Phospho-N-acetylmuramoyl-pentapeptide-transferase (EC 2.7.8.13) (UDP- MurNAc-pentapeptide phosphotransferase)	Bd1208	Bd1208	Hypothetical membrane spanning protein precursor	[TP0345-TP0561 (0.53951585)]
COG0621	COG2812	Bd3841	Bd3841	Hypothetical protein {UniProtKB/TrEMBL:Q6MGT1}	Bd3731	Bd3731	DNA polymerase III gamma and tau subunits	[TP0754-TP1005 (0.5550382)]
COG0621	COG2812	Bd2086	Bd2086	Hypothetical protein {UniProtKB/TrEMBL:Q6MLC6}	Bd3731	Bd3731	DNA polymerase III gamma and tau subunits	[TP0754-TP1005 (0.5550382)]
COG0621	COG2812	Bd1940	Bd1940	Fe-S oxidoreductase {UniProtKB/TrEMBL:Q6MLR6}	Bd3731	Bd3731	DNA polymerase III gamma and tau subunits	[TP0754-TP1005 (0.5550382)]
COG0739	COG1418	Bd3771	Bd3771	Membrane protein related to metalloendopeptidases	Bd1426	Bd1426	Putative hydrolase {UniProtKB/TrEMBL:Q6MN37}	[TP0702-TP1018 (0.7620277)]
COG0739	COG1418	Bd2006	Bd2006	NlpD4 protein {UniProtKB/TrEMBL:Q6MLK2}	Bd1188	Bd1188	Putative HD superfamily hydrolase	[TP0702-TP1018 (0.7620277)]
COG0739	COG1418	Bd2006	Bd2006	NlpD4 protein {UniProtKB/TrEMBL:Q6MLK2}	Bd1426	Bd1426	Putative hydrolase {UniProtKB/TrEMBL:Q6MN37}	[TP0702-TP1018 (0.7620277)]
COG0739	COG1418	Bd2006	Bd2006	NlpD4 protein {UniProtKB/TrEMBL:Q6MLK2}	Bd2166	Bd2166	Hydrolase {UniProtKB/TrEMBL:Q6ML54}	[TP0702-TP1018 (0.7620277)]
COG0739	COG1418	Bd3771	Bd3771	Membrane protein related to metalloendopeptidases	Bd1188	Bd1188	Putative HD superfamily hydrolase	[TP0702-TP1018 (0.7620277)]
COG0739	COG1418	Bd3771	Bd3771	Membrane protein related to metalloendopeptidases	Bd2166	Bd2166	Hydrolase {UniProtKB/TrEMBL:Q6ML54}	[TP0702-TP1018 (0.7620277)]
COG0739	COG1344	Bd2006	Bd2006	NlpD4 protein {UniProtKB/TrEMBL:Q6MLK2}	Bd0542	Bd0542	FgL, flagellar protein {UniProtKB/TrEMBL:Q6MQD2}	[TP0702-TP0870 (0.64395046)]
COG0739	COG1344	Bd2006	Bd2006	NlpD4 protein {UniProtKB/TrEMBL:Q6MLK2}	Bd0604	Bd0604	Flagellin {UniProtKB/TrEMBL:Q6MQ77}	[TP0702-TP0870 (0.64395046)]
COG0739	COG1344	Bd2006	Bd2006	NlpD4 protein {UniProtKB/TrEMBL:Q6MLK2}	Bd3342	Bd3342	Flagellin {UniProtKB/TrEMBL:Q6MI33}	[TP0702-TP0870 (0.64395046)]
COG0739	COG1344	Bd3771	Bd3771	Membrane protein related to metalloendopeptidases	Bd0542	Bd0542	FgL, flagellar protein {UniProtKB/TrEMBL:Q6MQD2}	[TP0702-TP0870 (0.64395046)]
COG0739	COG1344	Bd3771	Bd3771	Membrane protein related to metalloendopeptidases	Bd3052	Bd3052	Flagellin {UniProtKB/TrEMBL:Q6MIU6}	[TP0702-TP0870 (0.64395046)]
COG0739	COG1344	Bd3771	Bd3771	Membrane protein related to metalloendopeptidases	Bd0606	Bd0606	Flagellin {UniProtKB/TrEMBL:Q6MQ75}	[TP0702-TP0870 (0.64395046)]
COG0739	COG1344	Bd3771	Bd3771	Membrane protein related to metalloendopeptidases	Bd0408	Bd0408	Flagellin {UniProtKB/TrEMBL:Q6MQQ2}	[TP0702-TP0870 (0.64395046)]
COG0739	COG1344	Bd2006	Bd2006	NlpD4 protein {UniProtKB/TrEMBL:Q6MLK2}	Bd0410	Bd0410	Flagellin {UniProtKB/TrEMBL:Q6MQQ0}	[TP0702-TP0870 (0.64395046)]
COG0739	COG1344	Bd2006	Bd2006	NlpD4 protein {UniProtKB/TrEMBL:Q6MLK2}	Bd0408	Bd0408	Flagellin {UniProtKB/TrEMBL:Q6MQQ2}	[TP0702-TP0870 (0.64395046)]
COG0739	COG1344	Bd3771	Bd3771	Membrane protein related to metalloendopeptidases	Bd0410	Bd0410	Flagellin {UniProtKB/TrEMBL:Q6MQQ0}	[TP0702-TP0870 (0.64395046)]
COG0739	COG1344	Bd3771	Bd3771	Membrane protein related to metalloendopeptidases	Bd3342	Bd3342	Flagellin {UniProtKB/TrEMBL:Q6MI33}	[TP0702-TP0870 (0.64395046)]
COG0739	COG1344	Bd2006	Bd2006	NlpD4 protein {UniProtKB/TrEMBL:Q6MLK2}	Bd0606	Bd0606	Flagellin {UniProtKB/TrEMBL:Q6MQ75}	[TP0702-TP0870 (0.64395046)]
COG0739	COG1344	Bd2006	Bd2006	NlpD4 protein {UniProtKB/TrEMBL:Q6MLK2}	Bd3052	Bd3052	Flagellin {UniProtKB/TrEMBL:Q6MIU6}	[TP0702-TP0870 (0.64395046)]
COG0739	COG1344	Bd3771	Bd3771	Membrane protein related to metalloendopeptidases	Bd0604	Bd0604	Flagellin {UniProtKB/TrEMBL:Q6MQ77}	[TP0702-TP0870 (0.64395046)]
COG0442	COG4591	Bd3033	Bd3033	ProS protein {UniProtKB/TrEMBL:Q6MIW2}	Bd1774	Bd1774	Lipoprotein releasing system transmembrane	[TP0160-TP0582 (0.74148)]
COG0442	COG4591	Bd3033	Bd3033	ProS protein {UniProtKB/TrEMBL:Q6MIW2}	Bd1490	Bd1490	Lipoprotein releasing system transmembrane	[TP0160-TP0582 (0.74148)]
COG0442	COG4591	Bd3033	Bd3033	ProS protein {UniProtKB/TrEMBL:Q6MIW2}	Bd3166	Bd3166	ABC-type lipoprotein transporter, permease	[TP0160-TP0582 (0.74148)]
COG1291	COG2239	Bd3021	Bd3021	Motility protein A {UniProtKB/TrEMBL:Q6MIX4}	Bd2544	Bd2544	Mg2+ transporter MgtE {UniProtKB/TrEMBL:Q6MK67}	[TP0725-TP0917 (0.53720385)]
COG1291	COG2239	Bd0144	Bd0144	Chemotaxis motA protein	Bd2544	Bd2544	Mg2+ transporter MgtE {UniProtKB/TrEMBL:Q6MK67}	[TP0725-TP0917 (0.53720385)]
COG1291	COG2239	Bd3254	Bd3254	Flagellar motor protein precursor	Bd2544	Bd2544	Mg2+ transporter MgtE {UniProtKB/TrEMBL:Q6MK67}	[TP0725-TP0917 (0.53720385)]
COG1536	COG4786	Bd3403	Bd3403	FliG protein {UniProtKB/TrEMBL:Q6MHY1}	Bd0530	Bd0530	Flagellar biosynthesisprotein	[TP0026-TP0961 (0.8107165)]
COG1536	COG4786	Bd3403	Bd3403	FliG protein {UniProtKB/TrEMBL:Q6MHY1}	Bd0531	Bd0531	Flagellar basal-body rod protein FlgG	[TP0026-TP0961 (0.8107165)]
COG0223	COG0664	Bd2757	fmt	Methionyl-tRNA formyltransferase (EC 2.1.2.9)	Bd3208	Bd3208	Probable cyclic nucleotide binding protein	[TP0756-TP0995 (0.69102824)]
COG0223	COG0664	Bd1681	Bd1681	Putative formyltransferase	Bd1300	Bd1300	Hypothetical protein {UniProtKB/TrEMBL:Q6MNF7}	[TP0756-TP0995 (0.69102824)]
COG0223	COG0664	Bd2757	fmt	Methionyl-tRNA formyltransferase (EC 2.1.2.9)	Bd2591	Bd2591	Transcription regulator containing cAMP-binding	[TP0756-TP0995 (0.69102824)]
COG0223	COG0664	Bd1681	Bd1681	Putative formyltransferase	Bd2602	Bd2602	Transcriptional regulator Crp/FNR family	[TP0756-TP0995 (0.69102824)]
COG0223	COG0664	Bd1681	Bd1681	Putative formyltransferase	Bd2590	Bd2590	Transcriptional regulatory protein	[TP0756-TP0995 (0.69102824)]
COG0223	COG0664	Bd2757	fmt	Methionyl-tRNA formyltransferase (EC 2.1.2.9)	Bd2602	Bd2602	Transcriptional regulator Crp/FNR family	[TP0756-TP0995 (0.69102824)]
COG0223	COG0664	Bd2757	fmt	Methionyl-tRNA formyltransferase (EC 2.1.2.9)	Bd2590	Bd2590	Transcriptional regulatory protein	[TP0756-TP0995 (0.69102824)]
COG0223	COG0664	Bd1681	Bd1681	Putative formyltransferase	Bd0446	Bd0446	Transcriptional regulatory protein	[TP0756-TP0995 (0.69102824)]
COG0223	COG0664	Bd2757	fmt	Methionyl-tRNA formyltransferase (EC 2.1.2.9)	Bd0446	Bd0446	Transcriptional regulatory protein	[TP0756-TP0995 (0.69102824)]
COG0223	COG0664	Bd1681	Bd1681	Putative formyltransferase	Bd2591	Bd2591	Transcription regulator containing cAMP-binding	[TP0756-TP0995 (0.69102824)]
COG0223	COG0664	Bd2757	fmt	Methionyl-tRNA formyltransferase (EC 2.1.2.9)	Bd1300	Bd1300	Hypothetical protein {UniProtKB/TrEMBL:Q6MNF7}	[TP0756-TP0995 (0.69102824)]
COG0223	COG0664	Bd1681	Bd1681	Putative formyltransferase	Bd3208	Bd3208	Probable cyclic nucleotide binding protein	[TP0756-TP0995 (0.69102824)]
COG0465	COG4591	Bd2667	Bd2667	Membrane bound zinc metallopeptidase	Bd1774	Bd1774	Lipoprotein releasing system transmembrane	[TP0765-TP0582 (0.6598422)]
COG0465	COG4591	Bd1928	Bd1928	Cell division protein precursor	Bd3166	Bd3166	ABC-type lipoprotein transporter, permease	[TP0765-TP0582 (0.6598422)]
COG0465	COG4591	Bd1928	Bd1928	Cell division protein precursor	Bd1774	Bd1774	Lipoprotein releasing system transmembrane	[TP0765-TP0582 (0.6598422)]
COG0465	COG4591	Bd2667	Bd2667	Membrane bound zinc metallopeptidase	Bd3166	Bd3166	ABC-type lipoprotein transporter, permease	[TP0765-TP0582 (0.6598422)]
COG0465	COG4591	Bd1928	Bd1928	Cell division protein precursor	Bd1490	Bd1490	Lipoprotein releasing system transmembrane	[TP0765-TP0582 (0.6598422)]
COG0465	COG4591	Bd2667	Bd2667	Membrane bound zinc metallopeptidase	Bd1490	Bd1490	Lipoprotein releasing system transmembrane	[TP0765-TP0582 (0.6598422)]
COG0773	COG0817	Bd3196	murC	UDP-N-acetylmuramate--L-alanine ligase (EC 6.3.2.8) (UDP-N- acetylmuramoyl-L-alanine synthetase)	Bd2489	ruvC	Crossover junction endodeoxyribonuclease ruvC (EC 3.1.22.4) (Holliday junction nuclease ruvC) (Holliday junction resolvase ruvC)	[TP0341-TP0517 (0.7285616)]
COG0773	COG0817	Bd1952	Bd1952	Mpl protein {UniProtKB/TrEMBL:Q6MLQ5}	Bd2489	ruvC	Crossover junction endodeoxyribonuclease ruvC (EC 3.1.22.4) (Holliday junction nuclease ruvC) (Holliday junction resolvase ruvC)	[TP0341-TP0517 (0.7285616)]
COG0272	COG0773	Bd0057	Bd0057	DNA ligase {UniProtKB/TrEMBL:Q6MRL9}	Bd3196	murC	UDP-N-acetylmuramate--L-alanine ligase (EC 6.3.2.8) (UDP-N- acetylmuramoyl-L-alanine synthetase)	[TP0634-TP0341 (0.8201813)]
COG0272	COG0773	Bd0057	Bd0057	DNA ligase {UniProtKB/TrEMBL:Q6MRL9}	Bd1952	Bd1952	Mpl protein {UniProtKB/TrEMBL:Q6MLQ5}	[TP0634-TP0341 (0.8201813)]
COG1652	COG1684	Bd2473	Bd2473	Putative signal peptide protein containing LysM	Bd3323	Bd3323	Flagellar biosynthetic protein FliR	[TP0042-TP0716 (0.75048)]
COG0353	COG0514	Bd3733	recR	Recombination protein recR	Bd0988	Bd0988	ATP-dependent DNA helicase RecQ	[TP1004-TP0103 (0.6917512)]
COG0353	COG0514	Bd3733	recR	Recombination protein recR	Bd3210	Bd3210	ATP-dependent DNA helicase RecQ	[TP1004-TP0103 (0.6917512)]
COG0036	COG0249	Bd2756	Bd2756	Probable ribulose-phosphate 3-epimerase	Bd2912	Bd2912	MutS-like mismatch repair protein, ATPases	[TP0945-TP0328 (0.6742458)]
COG0036	COG0249	Bd2756	Bd2756	Probable ribulose-phosphate 3-epimerase	Bd1954	Bd1954	DNA mismatch repair protein	[TP0945-TP0328 (0.6742458)]
COG0124	COG0465	Bd1107	hisS	Histidyl-tRNA synthetase (EC 6.1.1.21) (Histidine--tRNA ligase) (HisRS)	Bd2667	Bd2667	Membrane bound zinc metallopeptidase	[TP0641-TP0330 (0.76316583)]
COG0124	COG0465	Bd1107	hisS	Histidyl-tRNA synthetase (EC 6.1.1.21) (Histidine--tRNA ligase) (HisRS)	Bd1928	Bd1928	Cell division protein precursor	[TP0641-TP0330 (0.76316583)]
COG1396	COG2206	Bd2408	Bd2408	Putative DNA-binding protein	Bd2325	Bd2325	HD-GYP hydrolase domain containing protein	[TP0461-TP0877 (0.81002605)]
COG1396	COG2206	Bd1706	Bd1706	Transcriptional regulator	Bd1817	Bd1817	Hypothetical protein {UniProtKB/TrEMBL:Q6MM30}	[TP0461-TP0877 (0.81002605)]
COG1396	COG2206	Bd1706	Bd1706	Transcriptional regulator	Bd2325	Bd2325	HD-GYP hydrolase domain containing protein	[TP0461-TP0877 (0.81002605)]
COG1396	COG2206	Bd1706	Bd1706	Transcriptional regulator	Bd2421	Bd2421	Putative integral membrane protein containing HD	[TP0461-TP0877 (0.81002605)]
COG1396	COG2206	Bd2408	Bd2408	Putative DNA-binding protein	Bd2421	Bd2421	Putative integral membrane protein containing HD	[TP0461-TP0877 (0.81002605)]
COG1396	COG2206	Bd2408	Bd2408	Putative DNA-binding protein	Bd1817	Bd1817	Hypothetical protein {UniProtKB/TrEMBL:Q6MM30}	[TP0461-TP0877 (0.81002605)]
COG0564	COG1843	Bd1793	Bd1793	Ribosomal large subunit pseudouridine synthase C	Bd3397	Bd3397	Basal-body rod modification protein flgD	[TP0339-TP0728 (0.7885255)]
COG0564	COG1843	Bd2820	Bd2820	Pseudouridine synthase {UniProtKB/TrEMBL:Q6MJF7}	Bd3397	Bd3397	Basal-body rod modification protein flgD	[TP0339-TP0728 (0.7885255)]
COG0564	COG1843	Bd3791	Bd3791	Pseudouridine synthase {UniProtKB/TrEMBL:Q6MGX8}	Bd3397	Bd3397	Basal-body rod modification protein flgD	[TP0339-TP0728 (0.7885255)]
COG0564	COG1843	Bd1424	Bd1424	Putative pseudouridine synthase	Bd3397	Bd3397	Basal-body rod modification protein flgD	[TP0339-TP0728 (0.7885255)]
COG0564	COG1843	Bd1383	Bd1383	Pseudouridine synthase {UniProtKB/TrEMBL:Q6MN77}	Bd3397	Bd3397	Basal-body rod modification protein flgD	[TP0339-TP0728 (0.7885255)]
COG0564	COG1843	Bd1519	Bd1519	Pseudouridine synthase {UniProtKB/TrEMBL:Q6MMV3}	Bd3397	Bd3397	Basal-body rod modification protein flgD	[TP0339-TP0728 (0.7885255)]
COG0564	COG1843	Bd1323	Bd1323	Pseudouridine synthase {UniProtKB/TrEMBL:Q6MND5}	Bd3397	Bd3397	Basal-body rod modification protein flgD	[TP0339-TP0728 (0.7885255)]
COG0564	COG1843	Bd2358	Bd2358	Putative RNA pseudouridylate synthase	Bd3397	Bd3397	Basal-body rod modification protein flgD	[TP0339-TP0728 (0.7885255)]
COG0772	COG1512	Bd3198	Bd3198	Cell division protein FtsW precursor	Bd1208	Bd1208	Hypothetical membrane spanning protein precursor	[TP0387-TP0561 (0.5082704)]
COG0772	COG1512	Bd2461	Bd2461	Rod shape-determining protein	Bd1208	Bd1208	Hypothetical membrane spanning protein precursor	[TP0387-TP0561 (0.5082704)]
COG0504	COG0728	Bd0808	Bd0808	CTP synthase precursor {UniProtKB/TrEMBL:Q6MPP0}	Bd1468	mviN	Virulence factor mviN homolog	[TP0305-TP0516 (0.84299135)]
COG0504	COG0728	Bd0808	Bd0808	CTP synthase precursor {UniProtKB/TrEMBL:Q6MPP0}	Bd2310	Bd2310	Virulence factor MviN homolog	[TP0305-TP0516 (0.84299135)]
COG0275	COG0820	Bd3215	mraW	S-adenosyl-methyltransferase mraW (EC 2.1.1.-)	Bd0733	Bd0733	Hypothetical protein yloN	[TP0384-TP0068 (0.79878455)]
COG0242	COG0360	Bd2759	Bd2759	Polypeptide deformylase	Bd0032	rpsF	30S ribosomal protein S6	[TP0757-TP0063 (0.54983324)]
COG0234	COG0772	Bd0097	Bd0097	10 kDa chaperonin {UniProtKB/TrEMBL:Q6MRI2}	Bd2461	Bd2461	Rod shape-determining protein	[TP1013-TP0387 (0.81326103)]
COG0234	COG0772	Bd0097	Bd0097	10 kDa chaperonin {UniProtKB/TrEMBL:Q6MRI2}	Bd3198	Bd3198	Cell division protein FtsW precursor	[TP1013-TP0387 (0.81326103)]
COG0445	COG0457	Bd3909	gidA	tRNA uridine 5-carboxymethylaminomethyl modification enzyme gidA (Glucose-inhibited division protein A)	Bd2807	Bd2807	Hypothetical protein precursor	[TP0044-TP0954 (0.8549597)]
COG0445	COG0457	Bd3909	gidA	tRNA uridine 5-carboxymethylaminomethyl modification enzyme gidA (Glucose-inhibited division protein A)	Bd0614	Bd0614	Putative O-linked GlcNAc transferase	[TP0044-TP0954 (0.8549597)]
COG0445	COG0457	Bd3909	gidA	tRNA uridine 5-carboxymethylaminomethyl modification enzyme gidA (Glucose-inhibited division protein A)	Bd3840	Bd3840	Probable O-linked GlcNAc transferase precursor	[TP0044-TP0954 (0.8549597)]
COG0445	COG0457	Bd3909	gidA	tRNA uridine 5-carboxymethylaminomethyl modification enzyme gidA (Glucose-inhibited division protein A)	Bd0225	Bd0225	Hypothetical protein precursor	[TP0044-TP0954 (0.8549597)]
COG0305	COG1595	Bd0038	Bd0038	DnaB protein {UniProtKB/TrEMBL:Q6MRN7}	Bd0881	Bd0881	RNA polymerase sigma-E factor	[TP0058-TP0092 (0.74082893)]
COG0305	COG1595	Bd0038	Bd0038	DnaB protein {UniProtKB/TrEMBL:Q6MRN7}	Bd0743	Bd0743	RNA polymerase sigma-E factor	[TP0058-TP0092 (0.74082893)]
COG0305	COG1595	Bd0038	Bd0038	DnaB protein {UniProtKB/TrEMBL:Q6MRN7}	Bd1714	Bd1714	Putative RNA polymerase ECF-type sigma factor	[TP0058-TP0092 (0.74082893)]
COG0290	COG1516	Bd1618	Bd1618	Translation initiation factor IF-3	Bd0611	Bd0611	Flagellar protein FliS {UniProtKB/TrEMBL:Q6MQ70}	[TP0850-TP0943 (0.6225916)]
COG0228	COG0250	Bd2122	rpsP	30S ribosomal protein S16	Bd2992	Bd2992	Transcription antitermination protein nusG	[TP0905-TP0236 (0.7099409)]
COG1595	COG1868	Bd1714	Bd1714	Putative RNA polymerase ECF-type sigma factor	Bd3328	Bd3328	Flagellar motor switch protein FliM	[TP0092-TP0721 (0.802411)]
COG1595	COG1868	Bd0743	Bd0743	RNA polymerase sigma-E factor	Bd3328	Bd3328	Flagellar motor switch protein FliM	[TP0092-TP0721 (0.802411)]
COG1595	COG1868	Bd0881	Bd0881	RNA polymerase sigma-E factor	Bd3328	Bd3328	Flagellar motor switch protein FliM	[TP0092-TP0721 (0.802411)]
COG0173	COG1512	Bd3311	aspS	Aspartyl-tRNA synthetase (EC 6.1.1.12) (Aspartate--tRNA ligase) (AspRS)	Bd1208	Bd1208	Hypothetical membrane spanning protein precursor	[TP0985-TP0561 (0.83540547)]
COG0465	COG0532	Bd1928	Bd1928	Cell division protein precursor	Bd1547	infB	Translation initiation factor IF-2	[TP0330-TP0891 (0.8751731)]
COG0465	COG0532	Bd2667	Bd2667	Membrane bound zinc metallopeptidase	Bd1547	infB	Translation initiation factor IF-2	[TP0330-TP0891 (0.8751731)]
COG0234	COG0445	Bd0097	Bd0097	10 kDa chaperonin {UniProtKB/TrEMBL:Q6MRI2}	Bd3909	gidA	tRNA uridine 5-carboxymethylaminomethyl modification enzyme gidA (Glucose-inhibited division protein A)	[TP1013-TP0044 (0.813164)]
COG0326	COG0353	Bd1806	htpG	Chaperone protein htpG (Heat shock protein htpG) (High temperature protein G)	Bd3733	recR	Recombination protein recR	[TP0984-TP1004 (0.5573069)]
COG0457	COG0860	Bd3840	Bd3840	Probable O-linked GlcNAc transferase precursor	Bd2699	Bd2699	AmiC protein precursor {UniProtKB/TrEMBL:Q6MJS0}	[TP0820-TP0247 (0.74644035), TP0067-TP0247 (0.79531366)]
COG0457	COG0860	Bd0614	Bd0614	Putative O-linked GlcNAc transferase	Bd2699	Bd2699	AmiC protein precursor {UniProtKB/TrEMBL:Q6MJS0}	[TP0820-TP0247 (0.74644035), TP0067-TP0247 (0.79531366)]
COG0457	COG0860	Bd0225	Bd0225	Hypothetical protein precursor	Bd2699	Bd2699	AmiC protein precursor {UniProtKB/TrEMBL:Q6MJS0}	[TP0820-TP0247 (0.74644035), TP0067-TP0247 (0.79531366)]
COG0457	COG0860	Bd2807	Bd2807	Hypothetical protein precursor	Bd2699	Bd2699	AmiC protein precursor {UniProtKB/TrEMBL:Q6MJS0}	[TP0820-TP0247 (0.74644035), TP0067-TP0247 (0.79531366)]
COG2201	COG4786	Bd3467	cheB	Chemotaxis response regulator protein-glutamate methylesterase (EC 3.1.1.61)	Bd0530	Bd0530	Flagellar biosynthesisprotein	[TP0631-TP0961 (0.5728655)]
COG2201	COG4786	Bd3467	cheB	Chemotaxis response regulator protein-glutamate methylesterase (EC 3.1.1.61)	Bd0531	Bd0531	Flagellar basal-body rod protein FlgG	[TP0631-TP0961 (0.5728655)]
COG2201	COG4786	Bd0580	Bd0580	CheB, glutamate methylesterase	Bd0530	Bd0530	Flagellar biosynthesisprotein	[TP0631-TP0961 (0.5728655)]
COG2201	COG4786	Bd0580	Bd0580	CheB, glutamate methylesterase	Bd0531	Bd0531	Flagellar basal-body rod protein FlgG	[TP0631-TP0961 (0.5728655)]
COG0652	COG1749	Bd0177	Bd0177	Peptidyl-prolyl cis-trans isomerase precursor	Bd3395	Bd3395	FlgE protein {UniProtKB/TrEMBL:Q6MHY9}	[TP0947-TP0727 (0.6414869)]
COG1749	COG2885	Bd3395	Bd3395	FlgE protein {UniProtKB/TrEMBL:Q6MHY9}	Bd0380	Bd0380	Outer membrane protein A precursor	[TP0727-TP0292 (0.89187646)]
COG1749	COG2885	Bd3395	Bd3395	FlgE protein {UniProtKB/TrEMBL:Q6MHY9}	Bd2769	Bd2769	Putative outer membrane protein precursor	[TP0727-TP0292 (0.89187646)]
COG1749	COG2885	Bd3395	Bd3395	FlgE protein {UniProtKB/TrEMBL:Q6MHY9}	Bd0633	Bd0633	Peptidoglycan-associated lipoprotein precursor	[TP0727-TP0292 (0.89187646)]
COG1159	COG1699	Bd1942	Bd1942	GTP-binding protein Era	Bd0543	Bd0543	Putative transmembrane protein	[TP0541-TP0658 (0.79144865)]
COG1177	COG1558	Bd1421	Bd1421	Spermidine/putrescine transport system permease	Bd3406	Bd3406	Flagellar basal-body rod protein	[TP0654-TP0397 (0.7022186)]
COG1418	COG2269	Bd2166	Bd2166	Hydrolase {UniProtKB/TrEMBL:Q6ML54}	Bd0702	Bd0702	Lysyl-tRNA synthetase {UniProtKB/TrEMBL:Q6MPY6}	[TP1018-TP1040 (0.7620277)]
COG1418	COG2269	Bd1188	Bd1188	Putative HD superfamily hydrolase	Bd0702	Bd0702	Lysyl-tRNA synthetase {UniProtKB/TrEMBL:Q6MPY6}	[TP1018-TP1040 (0.7620277)]
COG1418	COG2269	Bd1426	Bd1426	Putative hydrolase {UniProtKB/TrEMBL:Q6MN37}	Bd0702	Bd0702	Lysyl-tRNA synthetase {UniProtKB/TrEMBL:Q6MPY6}	[TP1018-TP1040 (0.7620277)]
COG0195	COG1643	Bd1546	Bd1546	N utilization substance protein A	Bd3108	Bd3108	Helicase {UniProtKB/TrEMBL:Q6MIP3}	[TP0892-TP0526 (0.71912634)]
COG0216	COG0457	Bd0069	prfA	Peptide chain release factor 1 (RF-1)	Bd0225	Bd0225	Hypothetical protein precursor	[TP0051-TP0067 (0.7097377)]
COG0216	COG0457	Bd0069	prfA	Peptide chain release factor 1 (RF-1)	Bd0614	Bd0614	Putative O-linked GlcNAc transferase	[TP0051-TP0067 (0.7097377)]
COG0216	COG0457	Bd0069	prfA	Peptide chain release factor 1 (RF-1)	Bd3840	Bd3840	Probable O-linked GlcNAc transferase precursor	[TP0051-TP0067 (0.7097377)]
COG0216	COG0457	Bd0069	prfA	Peptide chain release factor 1 (RF-1)	Bd2807	Bd2807	Hypothetical protein precursor	[TP0051-TP0067 (0.7097377)]
COG1360	COG4786	Bd0145	Bd0145	Chemotaxis motB protein	Bd0530	Bd0530	Flagellar biosynthesisprotein	[TP0724-TP0961 (0.729456)]
COG1360	COG4786	Bd3020	Bd3020	Flagellar motor protein MotB	Bd0531	Bd0531	Flagellar basal-body rod protein FlgG	[TP0724-TP0961 (0.729456)]
COG1360	COG4786	Bd3020	Bd3020	Flagellar motor protein MotB	Bd0530	Bd0530	Flagellar biosynthesisprotein	[TP0724-TP0961 (0.729456)]
COG1360	COG4786	Bd0145	Bd0145	Chemotaxis motB protein	Bd0531	Bd0531	Flagellar basal-body rod protein FlgG	[TP0724-TP0961 (0.729456)]
COG0687	COG0693	Bd1418	Bd1418	PotD protein precursor {UniProtKB/TrEMBL:Q6MN45}	Bd3678	Bd3678	Hypothetical protein ydeA	[TP0655-TP0445 (0.5706956)]
COG0687	COG0693	Bd1418	Bd1418	PotD protein precursor {UniProtKB/TrEMBL:Q6MN45}	Bd1521	Bd1521	Intracellular protease/amidase, putative	[TP0655-TP0445 (0.5706956)]
COG1352	COG2206	Bd3468	Bd3468	Chemotaxis protein methyltransferase	Bd2421	Bd2421	Putative integral membrane protein containing HD	[TP0630-TP0877 (0.67253613)]
COG1352	COG2206	Bd3468	Bd3468	Chemotaxis protein methyltransferase	Bd1817	Bd1817	Hypothetical protein {UniProtKB/TrEMBL:Q6MM30}	[TP0630-TP0877 (0.67253613)]
COG1352	COG2206	Bd2830	Bd2830	Chemotaxis protein methyltransferase	Bd1817	Bd1817	Hypothetical protein {UniProtKB/TrEMBL:Q6MM30}	[TP0630-TP0877 (0.67253613)]
COG1352	COG2206	Bd2830	Bd2830	Chemotaxis protein methyltransferase	Bd2325	Bd2325	HD-GYP hydrolase domain containing protein	[TP0630-TP0877 (0.67253613)]
COG1352	COG2206	Bd2830	Bd2830	Chemotaxis protein methyltransferase	Bd2421	Bd2421	Putative integral membrane protein containing HD	[TP0630-TP0877 (0.67253613)]
COG1352	COG2206	Bd3468	Bd3468	Chemotaxis protein methyltransferase	Bd2325	Bd2325	HD-GYP hydrolase domain containing protein	[TP0630-TP0877 (0.67253613)]
COG1385	COG2204	Bd3271	Bd3271	Hypothetical protein {UniProtKB/TrEMBL:Q6MI96}	Bd2893	Bd2893	Transcriptional regulator	[TP0032-TP0519 (0.67332727)]
COG1385	COG2204	Bd3271	Bd3271	Hypothetical protein {UniProtKB/TrEMBL:Q6MI96}	Bd1513	Bd1513	Regulator protein pilR {UniProtKB/TrEMBL:Q6MMW0}	[TP0032-TP0519 (0.67332727)]
COG1385	COG2204	Bd3271	Bd3271	Hypothetical protein {UniProtKB/TrEMBL:Q6MI96}	Bd3035	Bd3035	Nitrogen assimilation regulatory protein NtrX	[TP0032-TP0519 (0.67332727)]
COG1385	COG2204	Bd3271	Bd3271	Hypothetical protein {UniProtKB/TrEMBL:Q6MI96}	Bd3360	Bd3360	Probable transcriptional regulatory protein zraR	[TP0032-TP0519 (0.67332727)]
COG1385	COG2204	Bd3271	Bd3271	Hypothetical protein {UniProtKB/TrEMBL:Q6MI96}	Bd2143	Bd2143	Two-component response regulator	[TP0032-TP0519 (0.67332727)]
COG1385	COG2204	Bd3271	Bd3271	Hypothetical protein {UniProtKB/TrEMBL:Q6MI96}	Bd1347	Bd1347	Putative response regulatory protein	[TP0032-TP0519 (0.67332727)]
COG1385	COG2204	Bd3271	Bd3271	Hypothetical protein {UniProtKB/TrEMBL:Q6MI96}	Bd1522	Bd1522	Transcription regulator NtrC family	[TP0032-TP0519 (0.67332727)]
COG1385	COG2204	Bd3271	Bd3271	Hypothetical protein {UniProtKB/TrEMBL:Q6MI96}	Bd1505	Bd1505	Acetoacetate metabolism regulatory protein atoC	[TP0032-TP0519 (0.67332727)]
COG1385	COG2204	Bd3271	Bd3271	Hypothetical protein {UniProtKB/TrEMBL:Q6MI96}	Bd3432	Bd3432	Response regulator of hydrogenase 3 activity	[TP0032-TP0519 (0.67332727)]
COG1385	COG2204	Bd3271	Bd3271	Hypothetical protein {UniProtKB/TrEMBL:Q6MI96}	Bd0299	Bd0299	Two-component response regulator	[TP0032-TP0519 (0.67332727)]
COG1385	COG2204	Bd3271	Bd3271	Hypothetical protein {UniProtKB/TrEMBL:Q6MI96}	Bd0039	Bd0039	Site-specific DNA inversion stimulation factor	[TP0032-TP0519 (0.67332727)]
COG1385	COG2204	Bd3271	Bd3271	Hypothetical protein {UniProtKB/TrEMBL:Q6MI96}	Bd0805	Bd0805	Nitrogen assimilation regulatory protein	[TP0032-TP0519 (0.67332727)]
COG1385	COG2204	Bd3271	Bd3271	Hypothetical protein {UniProtKB/TrEMBL:Q6MI96}	Bd3408	Bd3408	Transcriptional regulatory protein flbD	[TP0032-TP0519 (0.67332727)]
COG1512	COG4603	Bd1208	Bd1208	Hypothetical membrane spanning protein precursor	Bd0443	Bd0443	ABC-type ribose transporter, permease protein	[TP0561-TP0301 (0.6658524), TP0561-TP0322 (0.6796448)]
COG0542	COG2204	Bd3048	clpB	Chaperone clpB {UniProtKB/Swiss-Prot:Q6MIV0}	Bd3408	Bd3408	Transcriptional regulatory protein flbD	[TP0071-TP0519 (0.6908589)]
COG0542	COG2204	Bd1288	Bd1288	ATP-dependent Clp protease subunit	Bd2143	Bd2143	Two-component response regulator	[TP0071-TP0519 (0.6908589)]
COG0542	COG2204	Bd1288	Bd1288	ATP-dependent Clp protease subunit	Bd0039	Bd0039	Site-specific DNA inversion stimulation factor	[TP0071-TP0519 (0.6908589)]
COG0542	COG2204	Bd1288	Bd1288	ATP-dependent Clp protease subunit	Bd1522	Bd1522	Transcription regulator NtrC family	[TP0071-TP0519 (0.6908589)]
COG0542	COG2204	Bd3048	clpB	Chaperone clpB {UniProtKB/Swiss-Prot:Q6MIV0}	Bd1505	Bd1505	Acetoacetate metabolism regulatory protein atoC	[TP0071-TP0519 (0.6908589)]
COG0542	COG2204	Bd1288	Bd1288	ATP-dependent Clp protease subunit	Bd3408	Bd3408	Transcriptional regulatory protein flbD	[TP0071-TP0519 (0.6908589)]
COG0542	COG2204	Bd3048	clpB	Chaperone clpB {UniProtKB/Swiss-Prot:Q6MIV0}	Bd0805	Bd0805	Nitrogen assimilation regulatory protein	[TP0071-TP0519 (0.6908589)]
COG0542	COG2204	Bd3048	clpB	Chaperone clpB {UniProtKB/Swiss-Prot:Q6MIV0}	Bd1522	Bd1522	Transcription regulator NtrC family	[TP0071-TP0519 (0.6908589)]
COG0542	COG2204	Bd3048	clpB	Chaperone clpB {UniProtKB/Swiss-Prot:Q6MIV0}	Bd2893	Bd2893	Transcriptional regulator	[TP0071-TP0519 (0.6908589)]
COG0542	COG2204	Bd1288	Bd1288	ATP-dependent Clp protease subunit	Bd1505	Bd1505	Acetoacetate metabolism regulatory protein atoC	[TP0071-TP0519 (0.6908589)]
COG0542	COG2204	Bd3048	clpB	Chaperone clpB {UniProtKB/Swiss-Prot:Q6MIV0}	Bd3360	Bd3360	Probable transcriptional regulatory protein zraR	[TP0071-TP0519 (0.6908589)]
COG0542	COG2204	Bd1288	Bd1288	ATP-dependent Clp protease subunit	Bd0299	Bd0299	Two-component response regulator	[TP0071-TP0519 (0.6908589)]
COG0542	COG2204	Bd1288	Bd1288	ATP-dependent Clp protease subunit	Bd1513	Bd1513	Regulator protein pilR {UniProtKB/TrEMBL:Q6MMW0}	[TP0071-TP0519 (0.6908589)]
COG0542	COG2204	Bd3048	clpB	Chaperone clpB {UniProtKB/Swiss-Prot:Q6MIV0}	Bd1513	Bd1513	Regulator protein pilR {UniProtKB/TrEMBL:Q6MMW0}	[TP0071-TP0519 (0.6908589)]
COG0542	COG2204	Bd3048	clpB	Chaperone clpB {UniProtKB/Swiss-Prot:Q6MIV0}	Bd1347	Bd1347	Putative response regulatory protein	[TP0071-TP0519 (0.6908589)]
COG0542	COG2204	Bd3048	clpB	Chaperone clpB {UniProtKB/Swiss-Prot:Q6MIV0}	Bd0299	Bd0299	Two-component response regulator	[TP0071-TP0519 (0.6908589)]
COG0542	COG2204	Bd1288	Bd1288	ATP-dependent Clp protease subunit	Bd2893	Bd2893	Transcriptional regulator	[TP0071-TP0519 (0.6908589)]
COG0542	COG2204	Bd1288	Bd1288	ATP-dependent Clp protease subunit	Bd3035	Bd3035	Nitrogen assimilation regulatory protein NtrX	[TP0071-TP0519 (0.6908589)]
COG0542	COG2204	Bd1288	Bd1288	ATP-dependent Clp protease subunit	Bd1347	Bd1347	Putative response regulatory protein	[TP0071-TP0519 (0.6908589)]
COG0542	COG2204	Bd3048	clpB	Chaperone clpB {UniProtKB/Swiss-Prot:Q6MIV0}	Bd3432	Bd3432	Response regulator of hydrogenase 3 activity	[TP0071-TP0519 (0.6908589)]
COG0542	COG2204	Bd3048	clpB	Chaperone clpB {UniProtKB/Swiss-Prot:Q6MIV0}	Bd0039	Bd0039	Site-specific DNA inversion stimulation factor	[TP0071-TP0519 (0.6908589)]
COG0542	COG2204	Bd1288	Bd1288	ATP-dependent Clp protease subunit	Bd0805	Bd0805	Nitrogen assimilation regulatory protein	[TP0071-TP0519 (0.6908589)]
COG0542	COG2204	Bd3048	clpB	Chaperone clpB {UniProtKB/Swiss-Prot:Q6MIV0}	Bd2143	Bd2143	Two-component response regulator	[TP0071-TP0519 (0.6908589)]
COG0542	COG2204	Bd3048	clpB	Chaperone clpB {UniProtKB/Swiss-Prot:Q6MIV0}	Bd3035	Bd3035	Nitrogen assimilation regulatory protein NtrX	[TP0071-TP0519 (0.6908589)]
COG0542	COG2204	Bd1288	Bd1288	ATP-dependent Clp protease subunit	Bd3432	Bd3432	Response regulator of hydrogenase 3 activity	[TP0071-TP0519 (0.6908589)]
COG0542	COG2204	Bd1288	Bd1288	ATP-dependent Clp protease subunit	Bd3360	Bd3360	Probable transcriptional regulatory protein zraR	[TP0071-TP0519 (0.6908589)]
COG0705	COG1187	Bd1071	Bd1071	Integral membrane protein	Bd1967	Bd1967	Pseudouridylate synthase	[TP0982-TP0459 (0.6079956)]
COG0705	COG1187	Bd1071	Bd1071	Integral membrane protein	Bd3264	Bd3264	Putative pseudouridylate synthase	[TP0982-TP0459 (0.6079956)]
COG0290	COG0457	Bd1618	Bd1618	Translation initiation factor IF-3	Bd3840	Bd3840	Probable O-linked GlcNAc transferase precursor	[TP0850-TP0095 (0.6947713)]
COG0290	COG0457	Bd1618	Bd1618	Translation initiation factor IF-3	Bd2807	Bd2807	Hypothetical protein precursor	[TP0850-TP0095 (0.6947713)]
COG0290	COG0457	Bd1618	Bd1618	Translation initiation factor IF-3	Bd0614	Bd0614	Putative O-linked GlcNAc transferase	[TP0850-TP0095 (0.6947713)]
COG0290	COG0457	Bd1618	Bd1618	Translation initiation factor IF-3	Bd0225	Bd0225	Hypothetical protein precursor	[TP0850-TP0095 (0.6947713)]
COG0782	COG0860	Bd2201	Bd2201	Transcription elongation factor GreA	Bd2699	Bd2699	AmiC protein precursor {UniProtKB/TrEMBL:Q6MJS0}	[TP0019-TP0247 (0.7668169)]
COG0782	COG0860	Bd1119	Bd1119	GreB protein {UniProtKB/TrEMBL:Q6MNW1}	Bd2699	Bd2699	AmiC protein precursor {UniProtKB/TrEMBL:Q6MJS0}	[TP0019-TP0247 (0.7668169)]
COG0782	COG0860	Bd0303	Bd0303	Regulator of nucleoside diphosphate kinase	Bd2699	Bd2699	AmiC protein precursor {UniProtKB/TrEMBL:Q6MJS0}	[TP0019-TP0247 (0.7668169)]
COG0234	COG1619	Bd0097	Bd0097	10 kDa chaperonin {UniProtKB/TrEMBL:Q6MRI2}	Bd1950	Bd1950	Microcin C7 self-immunity protein	[TP1013-TP0688 (0.6288964)]
COG1344	COG1699	Bd0408	Bd0408	Flagellin {UniProtKB/TrEMBL:Q6MQQ2}	Bd0543	Bd0543	Putative transmembrane protein	[TP0792-TP0658 (0.94066244), TP0868-TP0658 (0.9503252), TP0870-TP0658 (0.7328265)]
COG1344	COG1699	Bd3052	Bd3052	Flagellin {UniProtKB/TrEMBL:Q6MIU6}	Bd0543	Bd0543	Putative transmembrane protein	[TP0792-TP0658 (0.94066244), TP0868-TP0658 (0.9503252), TP0870-TP0658 (0.7328265)]
COG1344	COG1699	Bd3342	Bd3342	Flagellin {UniProtKB/TrEMBL:Q6MI33}	Bd0543	Bd0543	Putative transmembrane protein	[TP0792-TP0658 (0.94066244), TP0868-TP0658 (0.9503252), TP0870-TP0658 (0.7328265)]
COG1344	COG1699	Bd0542	Bd0542	FgL, flagellar protein {UniProtKB/TrEMBL:Q6MQD2}	Bd0543	Bd0543	Putative transmembrane protein	[TP0792-TP0658 (0.94066244), TP0868-TP0658 (0.9503252), TP0870-TP0658 (0.7328265)]
COG1344	COG1699	Bd0604	Bd0604	Flagellin {UniProtKB/TrEMBL:Q6MQ77}	Bd0543	Bd0543	Putative transmembrane protein	[TP0792-TP0658 (0.94066244), TP0868-TP0658 (0.9503252), TP0870-TP0658 (0.7328265)]
COG1344	COG1699	Bd0410	Bd0410	Flagellin {UniProtKB/TrEMBL:Q6MQQ0}	Bd0543	Bd0543	Putative transmembrane protein	[TP0792-TP0658 (0.94066244), TP0868-TP0658 (0.9503252), TP0870-TP0658 (0.7328265)]
COG1344	COG1699	Bd0606	Bd0606	Flagellin {UniProtKB/TrEMBL:Q6MQ75}	Bd0543	Bd0543	Putative transmembrane protein	[TP0792-TP0658 (0.94066244), TP0868-TP0658 (0.9503252), TP0870-TP0658 (0.7328265)]
COG0824	COG1480	Bd0556	Bd0556	Thioesterase {UniProtKB/TrEMBL:Q6MQC0}	Bd1486	Bd1486	Membrane protein containing HD superfamily	[TP0156-TP0651 (0.6079956)]
COG0824	COG1480	Bd1918	Bd1918	Putative esterase {UniProtKB/TrEMBL:Q6MLT7}	Bd1486	Bd1486	Membrane protein containing HD superfamily	[TP0156-TP0651 (0.6079956)]
COG0849	COG1061	Bd3190	Bd3190	Cell division protein FtsA	Bd3681	Bd3681	Putative ATP-dependent helicase	[TP0389-TP0380 (0.6968711)]
COG0220	COG0455	Bd0370	trmB	tRNA (guanine-N(7)-)-methyltransferase (EC 2.1.1.33) (tRNA(m7G46)- methyltransferase)	Bd3319	Bd3319	Flagellar biosynthesis switch protein	[TP0464-TP0712 (0.7885255)]
COG0220	COG0455	Bd0370	trmB	tRNA (guanine-N(7)-)-methyltransferase (EC 2.1.1.33) (tRNA(m7G46)- methyltransferase)	Bd3789	Bd3789	Putative ATP-binding protein	[TP0464-TP0712 (0.7885255)]
COG0322	COG0353	Bd2311	uvrC	UvrABC system protein C (Protein uvrC) (Excinuclease ABC subunit C)	Bd3733	recR	Recombination protein recR	[TP0472-TP1004 (0.53674763)]
COG0771	COG1595	Bd0052	Bd0052	MurD protein {UniProtKB/TrEMBL:Q6MRM3}	Bd0881	Bd0881	RNA polymerase sigma-E factor	[TP0903-TP0092 (0.6651206)]
COG0771	COG1595	Bd0052	Bd0052	MurD protein {UniProtKB/TrEMBL:Q6MRM3}	Bd1714	Bd1714	Putative RNA polymerase ECF-type sigma factor	[TP0903-TP0092 (0.6651206)]
COG0771	COG1595	Bd3200	murD	UDP-N-acetylmuramoylalanine--D-glutamate ligase (EC 6.3.2.9) (UDP-N- acetylmuramoyl-L-alanyl-D-glutamate synthetase) (D-glutamic acid- adding enzyme)	Bd1714	Bd1714	Putative RNA polymerase ECF-type sigma factor	[TP0903-TP0092 (0.6651206)]
COG0771	COG1595	Bd0052	Bd0052	MurD protein {UniProtKB/TrEMBL:Q6MRM3}	Bd0743	Bd0743	RNA polymerase sigma-E factor	[TP0903-TP0092 (0.6651206)]
COG0771	COG1595	Bd3200	murD	UDP-N-acetylmuramoylalanine--D-glutamate ligase (EC 6.3.2.9) (UDP-N- acetylmuramoyl-L-alanyl-D-glutamate synthetase) (D-glutamic acid- adding enzyme)	Bd0743	Bd0743	RNA polymerase sigma-E factor	[TP0903-TP0092 (0.6651206)]
COG0771	COG1595	Bd3200	murD	UDP-N-acetylmuramoylalanine--D-glutamate ligase (EC 6.3.2.9) (UDP-N- acetylmuramoyl-L-alanyl-D-glutamate synthetase) (D-glutamic acid- adding enzyme)	Bd0881	Bd0881	RNA polymerase sigma-E factor	[TP0903-TP0092 (0.6651206)]
COG1677	COG1815	Bd3405	Bd3405	FliE protein {UniProtKB/TrEMBL:Q6MHX9}	Bd3407	Bd3407	Flagellar basal-body rod protein FlgB	[TP0398-TP0396 (0.79194725)]
COG0188	COG0305	Bd0005	Bd0005	DNA gyrase subunit A {UniProtKB/TrEMBL:Q6MRR7}	Bd0038	Bd0038	DnaB protein {UniProtKB/TrEMBL:Q6MRN7}	[TP0005-TP0058 (0.73312306)]
COG0233	COG1283	Bd3784	frr	Ribosome recycling factor (Ribosome-releasing factor) (RRF)	Bd2221	Bd2221	Na/Pi-cotransporter family protein	[TP0604-TP0771 (0.7316062)]
COG0840	COG1344	Bd3341	Bd3341	Putative methyl-accepting chemotaxis protein	Bd3342	Bd3342	Flagellin {UniProtKB/TrEMBL:Q6MI33}	[TP0640-TP0870 (0.6975479)]
COG0840	COG1344	Bd3092	Bd3092	Methyl-accepting chemotaxis protein	Bd3342	Bd3342	Flagellin {UniProtKB/TrEMBL:Q6MI33}	[TP0640-TP0870 (0.6975479)]
COG0840	COG1344	Bd2622	Bd2622	Methyl-accepting chemotaxis protein precursor	Bd0410	Bd0410	Flagellin {UniProtKB/TrEMBL:Q6MQQ0}	[TP0640-TP0870 (0.6975479)]
COG0840	COG1344	Bd3177	Bd3177	Putative methyl-accepting chemotaxis protein	Bd3052	Bd3052	Flagellin {UniProtKB/TrEMBL:Q6MIU6}	[TP0640-TP0870 (0.6975479)]
COG0840	COG1344	Bd0932	Bd0932	Mcp protein precursor {UniProtKB/TrEMBL:Q6MPC5}	Bd0606	Bd0606	Flagellin {UniProtKB/TrEMBL:Q6MQ75}	[TP0640-TP0870 (0.6975479)]
COG0840	COG1344	Bd1126	Bd1126	Putative methyl-accepting chemotaxis protein	Bd0542	Bd0542	FgL, flagellar protein {UniProtKB/TrEMBL:Q6MQD2}	[TP0640-TP0870 (0.6975479)]
COG0840	COG1344	Bd1126	Bd1126	Putative methyl-accepting chemotaxis protein	Bd3052	Bd3052	Flagellin {UniProtKB/TrEMBL:Q6MIU6}	[TP0640-TP0870 (0.6975479)]
COG0840	COG1344	Bd0932	Bd0932	Mcp protein precursor {UniProtKB/TrEMBL:Q6MPC5}	Bd0410	Bd0410	Flagellin {UniProtKB/TrEMBL:Q6MQQ0}	[TP0640-TP0870 (0.6975479)]
COG0840	COG1344	Bd3256	Bd3256	Chemotaxis protein precursor	Bd0410	Bd0410	Flagellin {UniProtKB/TrEMBL:Q6MQQ0}	[TP0640-TP0870 (0.6975479)]
COG0840	COG1344	Bd1873	Bd1873	Putative methyl accepting chemotaxis protein	Bd0606	Bd0606	Flagellin {UniProtKB/TrEMBL:Q6MQ75}	[TP0640-TP0870 (0.6975479)]
COG0840	COG1344	Bd3341	Bd3341	Putative methyl-accepting chemotaxis protein	Bd3052	Bd3052	Flagellin {UniProtKB/TrEMBL:Q6MIU6}	[TP0640-TP0870 (0.6975479)]
COG0840	COG1344	Bd0932	Bd0932	Mcp protein precursor {UniProtKB/TrEMBL:Q6MPC5}	Bd3052	Bd3052	Flagellin {UniProtKB/TrEMBL:Q6MIU6}	[TP0640-TP0870 (0.6975479)]
COG0840	COG1344	Bd3256	Bd3256	Chemotaxis protein precursor	Bd3342	Bd3342	Flagellin {UniProtKB/TrEMBL:Q6MI33}	[TP0640-TP0870 (0.6975479)]
COG0840	COG1344	Bd0932	Bd0932	Mcp protein precursor {UniProtKB/TrEMBL:Q6MPC5}	Bd0604	Bd0604	Flagellin {UniProtKB/TrEMBL:Q6MQ77}	[TP0640-TP0870 (0.6975479)]
COG0840	COG1344	Bd0262	Bd0262	Chemotaxis protein precursor	Bd0410	Bd0410	Flagellin {UniProtKB/TrEMBL:Q6MQQ0}	[TP0640-TP0870 (0.6975479)]
COG0840	COG1344	Bd3341	Bd3341	Putative methyl-accepting chemotaxis protein	Bd0410	Bd0410	Flagellin {UniProtKB/TrEMBL:Q6MQQ0}	[TP0640-TP0870 (0.6975479)]
COG0840	COG1344	Bd3256	Bd3256	Chemotaxis protein precursor	Bd0606	Bd0606	Flagellin {UniProtKB/TrEMBL:Q6MQ75}	[TP0640-TP0870 (0.6975479)]
COG0840	COG1344	Bd1872	Bd1872	Methyl accepting chemotaxis protein	Bd0604	Bd0604	Flagellin {UniProtKB/TrEMBL:Q6MQ77}	[TP0640-TP0870 (0.6975479)]
COG0840	COG1344	Bd0262	Bd0262	Chemotaxis protein precursor	Bd3342	Bd3342	Flagellin {UniProtKB/TrEMBL:Q6MI33}	[TP0640-TP0870 (0.6975479)]
COG0840	COG1344	Bd1340	Bd1340	Putative methyl accepting chemotaxis protein	Bd0604	Bd0604	Flagellin {UniProtKB/TrEMBL:Q6MQ77}	[TP0640-TP0870 (0.6975479)]
COG0840	COG1344	Bd1126	Bd1126	Putative methyl-accepting chemotaxis protein	Bd0410	Bd0410	Flagellin {UniProtKB/TrEMBL:Q6MQQ0}	[TP0640-TP0870 (0.6975479)]
COG0840	COG1344	Bd0932	Bd0932	Mcp protein precursor {UniProtKB/TrEMBL:Q6MPC5}	Bd0408	Bd0408	Flagellin {UniProtKB/TrEMBL:Q6MQQ2}	[TP0640-TP0870 (0.6975479)]
COG0840	COG1344	Bd3256	Bd3256	Chemotaxis protein precursor	Bd0408	Bd0408	Flagellin {UniProtKB/TrEMBL:Q6MQQ2}	[TP0640-TP0870 (0.6975479)]
COG0840	COG1344	Bd1872	Bd1872	Methyl accepting chemotaxis protein	Bd0606	Bd0606	Flagellin {UniProtKB/TrEMBL:Q6MQ75}	[TP0640-TP0870 (0.6975479)]
COG0840	COG1344	Bd1081	Bd1081	Methyl-accepting chemotaxis protein precursor	Bd3052	Bd3052	Flagellin {UniProtKB/TrEMBL:Q6MIU6}	[TP0640-TP0870 (0.6975479)]
COG0840	COG1344	Bd1873	Bd1873	Putative methyl accepting chemotaxis protein	Bd0542	Bd0542	FgL, flagellar protein {UniProtKB/TrEMBL:Q6MQD2}	[TP0640-TP0870 (0.6975479)]
COG0840	COG1344	Bd2622	Bd2622	Methyl-accepting chemotaxis protein precursor	Bd0408	Bd0408	Flagellin {UniProtKB/TrEMBL:Q6MQQ2}	[TP0640-TP0870 (0.6975479)]
COG0840	COG1344	Bd0663	Bd0663	Chemotaxis protein {UniProtKB/TrEMBL:Q6MQ24}	Bd0410	Bd0410	Flagellin {UniProtKB/TrEMBL:Q6MQQ0}	[TP0640-TP0870 (0.6975479)]
COG0840	COG1344	Bd2622	Bd2622	Methyl-accepting chemotaxis protein precursor	Bd3342	Bd3342	Flagellin {UniProtKB/TrEMBL:Q6MI33}	[TP0640-TP0870 (0.6975479)]
COG0840	COG1344	Bd2504	Bd2504	MCP chemotaxis protein precursor	Bd3052	Bd3052	Flagellin {UniProtKB/TrEMBL:Q6MIU6}	[TP0640-TP0870 (0.6975479)]
COG0840	COG1344	Bd1081	Bd1081	Methyl-accepting chemotaxis protein precursor	Bd0542	Bd0542	FgL, flagellar protein {UniProtKB/TrEMBL:Q6MQD2}	[TP0640-TP0870 (0.6975479)]
COG0840	COG1344	Bd0663	Bd0663	Chemotaxis protein {UniProtKB/TrEMBL:Q6MQ24}	Bd0604	Bd0604	Flagellin {UniProtKB/TrEMBL:Q6MQ77}	[TP0640-TP0870 (0.6975479)]
COG0840	COG1344	Bd1126	Bd1126	Putative methyl-accepting chemotaxis protein	Bd0606	Bd0606	Flagellin {UniProtKB/TrEMBL:Q6MQ75}	[TP0640-TP0870 (0.6975479)]
COG0840	COG1344	Bd3092	Bd3092	Methyl-accepting chemotaxis protein	Bd3052	Bd3052	Flagellin {UniProtKB/TrEMBL:Q6MIU6}	[TP0640-TP0870 (0.6975479)]
COG0840	COG1344	Bd3092	Bd3092	Methyl-accepting chemotaxis protein	Bd0542	Bd0542	FgL, flagellar protein {UniProtKB/TrEMBL:Q6MQD2}	[TP0640-TP0870 (0.6975479)]
COG0840	COG1344	Bd1340	Bd1340	Putative methyl accepting chemotaxis protein	Bd0408	Bd0408	Flagellin {UniProtKB/TrEMBL:Q6MQQ2}	[TP0640-TP0870 (0.6975479)]
COG0840	COG1344	Bd3177	Bd3177	Putative methyl-accepting chemotaxis protein	Bd0604	Bd0604	Flagellin {UniProtKB/TrEMBL:Q6MQ77}	[TP0640-TP0870 (0.6975479)]
COG0840	COG1344	Bd1872	Bd1872	Methyl accepting chemotaxis protein	Bd3052	Bd3052	Flagellin {UniProtKB/TrEMBL:Q6MIU6}	[TP0640-TP0870 (0.6975479)]
COG0840	COG1344	Bd0663	Bd0663	Chemotaxis protein {UniProtKB/TrEMBL:Q6MQ24}	Bd0606	Bd0606	Flagellin {UniProtKB/TrEMBL:Q6MQ75}	[TP0640-TP0870 (0.6975479)]
COG0840	COG1344	Bd2622	Bd2622	Methyl-accepting chemotaxis protein precursor	Bd0606	Bd0606	Flagellin {UniProtKB/TrEMBL:Q6MQ75}	[TP0640-TP0870 (0.6975479)]
COG0840	COG1344	Bd0262	Bd0262	Chemotaxis protein precursor	Bd0604	Bd0604	Flagellin {UniProtKB/TrEMBL:Q6MQ77}	[TP0640-TP0870 (0.6975479)]
COG0840	COG1344	Bd1340	Bd1340	Putative methyl accepting chemotaxis protein	Bd0606	Bd0606	Flagellin {UniProtKB/TrEMBL:Q6MQ75}	[TP0640-TP0870 (0.6975479)]
COG0840	COG1344	Bd2504	Bd2504	MCP chemotaxis protein precursor	Bd0604	Bd0604	Flagellin {UniProtKB/TrEMBL:Q6MQ77}	[TP0640-TP0870 (0.6975479)]
COG0840	COG1344	Bd1873	Bd1873	Putative methyl accepting chemotaxis protein	Bd3052	Bd3052	Flagellin {UniProtKB/TrEMBL:Q6MIU6}	[TP0640-TP0870 (0.6975479)]
COG0840	COG1344	Bd1470	Bd1470	Methyl accepting chemotaxis protein	Bd0410	Bd0410	Flagellin {UniProtKB/TrEMBL:Q6MQQ0}	[TP0640-TP0870 (0.6975479)]
COG0840	COG1344	Bd1470	Bd1470	Methyl accepting chemotaxis protein	Bd0408	Bd0408	Flagellin {UniProtKB/TrEMBL:Q6MQQ2}	[TP0640-TP0870 (0.6975479)]
COG0840	COG1344	Bd2503	Bd2503	MCP methyl chemotaxis protein precursor	Bd0542	Bd0542	FgL, flagellar protein {UniProtKB/TrEMBL:Q6MQD2}	[TP0640-TP0870 (0.6975479)]
COG0840	COG1344	Bd2622	Bd2622	Methyl-accepting chemotaxis protein precursor	Bd0604	Bd0604	Flagellin {UniProtKB/TrEMBL:Q6MQ77}	[TP0640-TP0870 (0.6975479)]
COG0840	COG1344	Bd2504	Bd2504	MCP chemotaxis protein precursor	Bd0410	Bd0410	Flagellin {UniProtKB/TrEMBL:Q6MQQ0}	[TP0640-TP0870 (0.6975479)]
COG0840	COG1344	Bd2504	Bd2504	MCP chemotaxis protein precursor	Bd0606	Bd0606	Flagellin {UniProtKB/TrEMBL:Q6MQ75}	[TP0640-TP0870 (0.6975479)]
COG0840	COG1344	Bd0262	Bd0262	Chemotaxis protein precursor	Bd0408	Bd0408	Flagellin {UniProtKB/TrEMBL:Q6MQQ2}	[TP0640-TP0870 (0.6975479)]
COG0840	COG1344	Bd2596	Bd2596	MCP, methyl-accepting chemotaxis protein	Bd0408	Bd0408	Flagellin {UniProtKB/TrEMBL:Q6MQQ2}	[TP0640-TP0870 (0.6975479)]
COG0840	COG1344	Bd2596	Bd2596	MCP, methyl-accepting chemotaxis protein	Bd3342	Bd3342	Flagellin {UniProtKB/TrEMBL:Q6MI33}	[TP0640-TP0870 (0.6975479)]
COG0840	COG1344	Bd0663	Bd0663	Chemotaxis protein {UniProtKB/TrEMBL:Q6MQ24}	Bd3052	Bd3052	Flagellin {UniProtKB/TrEMBL:Q6MIU6}	[TP0640-TP0870 (0.6975479)]
COG0840	COG1344	Bd1340	Bd1340	Putative methyl accepting chemotaxis protein	Bd0410	Bd0410	Flagellin {UniProtKB/TrEMBL:Q6MQQ0}	[TP0640-TP0870 (0.6975479)]
COG0840	COG1344	Bd1470	Bd1470	Methyl accepting chemotaxis protein	Bd3052	Bd3052	Flagellin {UniProtKB/TrEMBL:Q6MIU6}	[TP0640-TP0870 (0.6975479)]
COG0840	COG1344	Bd2503	Bd2503	MCP methyl chemotaxis protein precursor	Bd0408	Bd0408	Flagellin {UniProtKB/TrEMBL:Q6MQQ2}	[TP0640-TP0870 (0.6975479)]
COG0840	COG1344	Bd3092	Bd3092	Methyl-accepting chemotaxis protein	Bd0606	Bd0606	Flagellin {UniProtKB/TrEMBL:Q6MQ75}	[TP0640-TP0870 (0.6975479)]
COG0840	COG1344	Bd1340	Bd1340	Putative methyl accepting chemotaxis protein	Bd0542	Bd0542	FgL, flagellar protein {UniProtKB/TrEMBL:Q6MQD2}	[TP0640-TP0870 (0.6975479)]
COG0840	COG1344	Bd3341	Bd3341	Putative methyl-accepting chemotaxis protein	Bd0604	Bd0604	Flagellin {UniProtKB/TrEMBL:Q6MQ77}	[TP0640-TP0870 (0.6975479)]
COG0840	COG1344	Bd1126	Bd1126	Putative methyl-accepting chemotaxis protein	Bd3342	Bd3342	Flagellin {UniProtKB/TrEMBL:Q6MI33}	[TP0640-TP0870 (0.6975479)]
COG0840	COG1344	Bd0663	Bd0663	Chemotaxis protein {UniProtKB/TrEMBL:Q6MQ24}	Bd3342	Bd3342	Flagellin {UniProtKB/TrEMBL:Q6MI33}	[TP0640-TP0870 (0.6975479)]
COG0840	COG1344	Bd1873	Bd1873	Putative methyl accepting chemotaxis protein	Bd0410	Bd0410	Flagellin {UniProtKB/TrEMBL:Q6MQQ0}	[TP0640-TP0870 (0.6975479)]
COG0840	COG1344	Bd1081	Bd1081	Methyl-accepting chemotaxis protein precursor	Bd0408	Bd0408	Flagellin {UniProtKB/TrEMBL:Q6MQQ2}	[TP0640-TP0870 (0.6975479)]
COG0840	COG1344	Bd3177	Bd3177	Putative methyl-accepting chemotaxis protein	Bd0606	Bd0606	Flagellin {UniProtKB/TrEMBL:Q6MQ75}	[TP0640-TP0870 (0.6975479)]
COG0840	COG1344	Bd3256	Bd3256	Chemotaxis protein precursor	Bd0542	Bd0542	FgL, flagellar protein {UniProtKB/TrEMBL:Q6MQD2}	[TP0640-TP0870 (0.6975479)]
COG0840	COG1344	Bd1126	Bd1126	Putative methyl-accepting chemotaxis protein	Bd0604	Bd0604	Flagellin {UniProtKB/TrEMBL:Q6MQ77}	[TP0640-TP0870 (0.6975479)]
COG0840	COG1344	Bd2596	Bd2596	MCP, methyl-accepting chemotaxis protein	Bd0606	Bd0606	Flagellin {UniProtKB/TrEMBL:Q6MQ75}	[TP0640-TP0870 (0.6975479)]
COG0840	COG1344	Bd1081	Bd1081	Methyl-accepting chemotaxis protein precursor	Bd0604	Bd0604	Flagellin {UniProtKB/TrEMBL:Q6MQ77}	[TP0640-TP0870 (0.6975479)]
COG0840	COG1344	Bd2503	Bd2503	MCP methyl chemotaxis protein precursor	Bd0606	Bd0606	Flagellin {UniProtKB/TrEMBL:Q6MQ75}	[TP0640-TP0870 (0.6975479)]
COG0840	COG1344	Bd2503	Bd2503	MCP methyl chemotaxis protein precursor	Bd0410	Bd0410	Flagellin {UniProtKB/TrEMBL:Q6MQQ0}	[TP0640-TP0870 (0.6975479)]
COG0840	COG1344	Bd0262	Bd0262	Chemotaxis protein precursor	Bd3052	Bd3052	Flagellin {UniProtKB/TrEMBL:Q6MIU6}	[TP0640-TP0870 (0.6975479)]
COG0840	COG1344	Bd3256	Bd3256	Chemotaxis protein precursor	Bd3052	Bd3052	Flagellin {UniProtKB/TrEMBL:Q6MIU6}	[TP0640-TP0870 (0.6975479)]
COG0840	COG1344	Bd2503	Bd2503	MCP methyl chemotaxis protein precursor	Bd3342	Bd3342	Flagellin {UniProtKB/TrEMBL:Q6MI33}	[TP0640-TP0870 (0.6975479)]
COG0840	COG1344	Bd1340	Bd1340	Putative methyl accepting chemotaxis protein	Bd3342	Bd3342	Flagellin {UniProtKB/TrEMBL:Q6MI33}	[TP0640-TP0870 (0.6975479)]
COG0840	COG1344	Bd1340	Bd1340	Putative methyl accepting chemotaxis protein	Bd3052	Bd3052	Flagellin {UniProtKB/TrEMBL:Q6MIU6}	[TP0640-TP0870 (0.6975479)]
COG0840	COG1344	Bd1470	Bd1470	Methyl accepting chemotaxis protein	Bd0606	Bd0606	Flagellin {UniProtKB/TrEMBL:Q6MQ75}	[TP0640-TP0870 (0.6975479)]
COG0840	COG1344	Bd1081	Bd1081	Methyl-accepting chemotaxis protein precursor	Bd3342	Bd3342	Flagellin {UniProtKB/TrEMBL:Q6MI33}	[TP0640-TP0870 (0.6975479)]
COG0840	COG1344	Bd3341	Bd3341	Putative methyl-accepting chemotaxis protein	Bd0542	Bd0542	FgL, flagellar protein {UniProtKB/TrEMBL:Q6MQD2}	[TP0640-TP0870 (0.6975479)]
COG0840	COG1344	Bd2596	Bd2596	MCP, methyl-accepting chemotaxis protein	Bd3052	Bd3052	Flagellin {UniProtKB/TrEMBL:Q6MIU6}	[TP0640-TP0870 (0.6975479)]
COG0840	COG1344	Bd3177	Bd3177	Putative methyl-accepting chemotaxis protein	Bd0542	Bd0542	FgL, flagellar protein {UniProtKB/TrEMBL:Q6MQD2}	[TP0640-TP0870 (0.6975479)]
COG0840	COG1344	Bd2504	Bd2504	MCP chemotaxis protein precursor	Bd0408	Bd0408	Flagellin {UniProtKB/TrEMBL:Q6MQQ2}	[TP0640-TP0870 (0.6975479)]
COG0840	COG1344	Bd2622	Bd2622	Methyl-accepting chemotaxis protein precursor	Bd0542	Bd0542	FgL, flagellar protein {UniProtKB/TrEMBL:Q6MQD2}	[TP0640-TP0870 (0.6975479)]
COG0840	COG1344	Bd1873	Bd1873	Putative methyl accepting chemotaxis protein	Bd0408	Bd0408	Flagellin {UniProtKB/TrEMBL:Q6MQQ2}	[TP0640-TP0870 (0.6975479)]
COG0840	COG1344	Bd2503	Bd2503	MCP methyl chemotaxis protein precursor	Bd0604	Bd0604	Flagellin {UniProtKB/TrEMBL:Q6MQ77}	[TP0640-TP0870 (0.6975479)]
COG0840	COG1344	Bd3177	Bd3177	Putative methyl-accepting chemotaxis protein	Bd0408	Bd0408	Flagellin {UniProtKB/TrEMBL:Q6MQQ2}	[TP0640-TP0870 (0.6975479)]
COG0840	COG1344	Bd2504	Bd2504	MCP chemotaxis protein precursor	Bd3342	Bd3342	Flagellin {UniProtKB/TrEMBL:Q6MI33}	[TP0640-TP0870 (0.6975479)]
COG0840	COG1344	Bd0932	Bd0932	Mcp protein precursor {UniProtKB/TrEMBL:Q6MPC5}	Bd3342	Bd3342	Flagellin {UniProtKB/TrEMBL:Q6MI33}	[TP0640-TP0870 (0.6975479)]
COG0840	COG1344	Bd1470	Bd1470	Methyl accepting chemotaxis protein	Bd0542	Bd0542	FgL, flagellar protein {UniProtKB/TrEMBL:Q6MQD2}	[TP0640-TP0870 (0.6975479)]
COG0840	COG1344	Bd1872	Bd1872	Methyl accepting chemotaxis protein	Bd0410	Bd0410	Flagellin {UniProtKB/TrEMBL:Q6MQQ0}	[TP0640-TP0870 (0.6975479)]
COG0840	COG1344	Bd1081	Bd1081	Methyl-accepting chemotaxis protein precursor	Bd0410	Bd0410	Flagellin {UniProtKB/TrEMBL:Q6MQQ0}	[TP0640-TP0870 (0.6975479)]
COG0840	COG1344	Bd1470	Bd1470	Methyl accepting chemotaxis protein	Bd3342	Bd3342	Flagellin {UniProtKB/TrEMBL:Q6MI33}	[TP0640-TP0870 (0.6975479)]
COG0840	COG1344	Bd1873	Bd1873	Putative methyl accepting chemotaxis protein	Bd0604	Bd0604	Flagellin {UniProtKB/TrEMBL:Q6MQ77}	[TP0640-TP0870 (0.6975479)]
COG0840	COG1344	Bd1081	Bd1081	Methyl-accepting chemotaxis protein precursor	Bd0606	Bd0606	Flagellin {UniProtKB/TrEMBL:Q6MQ75}	[TP0640-TP0870 (0.6975479)]
COG0840	COG1344	Bd1872	Bd1872	Methyl accepting chemotaxis protein	Bd3342	Bd3342	Flagellin {UniProtKB/TrEMBL:Q6MI33}	[TP0640-TP0870 (0.6975479)]
COG0840	COG1344	Bd3177	Bd3177	Putative methyl-accepting chemotaxis protein	Bd3342	Bd3342	Flagellin {UniProtKB/TrEMBL:Q6MI33}	[TP0640-TP0870 (0.6975479)]
COG0840	COG1344	Bd0663	Bd0663	Chemotaxis protein {UniProtKB/TrEMBL:Q6MQ24}	Bd0542	Bd0542	FgL, flagellar protein {UniProtKB/TrEMBL:Q6MQD2}	[TP0640-TP0870 (0.6975479)]
COG0840	COG1344	Bd1873	Bd1873	Putative methyl accepting chemotaxis protein	Bd3342	Bd3342	Flagellin {UniProtKB/TrEMBL:Q6MI33}	[TP0640-TP0870 (0.6975479)]
COG0840	COG1344	Bd3092	Bd3092	Methyl-accepting chemotaxis protein	Bd0604	Bd0604	Flagellin {UniProtKB/TrEMBL:Q6MQ77}	[TP0640-TP0870 (0.6975479)]
COG0840	COG1344	Bd1872	Bd1872	Methyl accepting chemotaxis protein	Bd0408	Bd0408	Flagellin {UniProtKB/TrEMBL:Q6MQQ2}	[TP0640-TP0870 (0.6975479)]
COG0840	COG1344	Bd3092	Bd3092	Methyl-accepting chemotaxis protein	Bd0410	Bd0410	Flagellin {UniProtKB/TrEMBL:Q6MQQ0}	[TP0640-TP0870 (0.6975479)]
COG0840	COG1344	Bd0932	Bd0932	Mcp protein precursor {UniProtKB/TrEMBL:Q6MPC5}	Bd0542	Bd0542	FgL, flagellar protein {UniProtKB/TrEMBL:Q6MQD2}	[TP0640-TP0870 (0.6975479)]
COG0840	COG1344	Bd3341	Bd3341	Putative methyl-accepting chemotaxis protein	Bd0408	Bd0408	Flagellin {UniProtKB/TrEMBL:Q6MQQ2}	[TP0640-TP0870 (0.6975479)]
COG0840	COG1344	Bd2503	Bd2503	MCP methyl chemotaxis protein precursor	Bd3052	Bd3052	Flagellin {UniProtKB/TrEMBL:Q6MIU6}	[TP0640-TP0870 (0.6975479)]
COG0840	COG1344	Bd1872	Bd1872	Methyl accepting chemotaxis protein	Bd0542	Bd0542	FgL, flagellar protein {UniProtKB/TrEMBL:Q6MQD2}	[TP0640-TP0870 (0.6975479)]
COG0840	COG1344	Bd1470	Bd1470	Methyl accepting chemotaxis protein	Bd0604	Bd0604	Flagellin {UniProtKB/TrEMBL:Q6MQ77}	[TP0640-TP0870 (0.6975479)]
COG0840	COG1344	Bd2596	Bd2596	MCP, methyl-accepting chemotaxis protein	Bd0542	Bd0542	FgL, flagellar protein {UniProtKB/TrEMBL:Q6MQD2}	[TP0640-TP0870 (0.6975479)]
COG0840	COG1344	Bd3177	Bd3177	Putative methyl-accepting chemotaxis protein	Bd0410	Bd0410	Flagellin {UniProtKB/TrEMBL:Q6MQQ0}	[TP0640-TP0870 (0.6975479)]
COG0840	COG1344	Bd0262	Bd0262	Chemotaxis protein precursor	Bd0542	Bd0542	FgL, flagellar protein {UniProtKB/TrEMBL:Q6MQD2}	[TP0640-TP0870 (0.6975479)]
COG0840	COG1344	Bd2596	Bd2596	MCP, methyl-accepting chemotaxis protein	Bd0604	Bd0604	Flagellin {UniProtKB/TrEMBL:Q6MQ77}	[TP0640-TP0870 (0.6975479)]
COG0840	COG1344	Bd3092	Bd3092	Methyl-accepting chemotaxis protein	Bd0408	Bd0408	Flagellin {UniProtKB/TrEMBL:Q6MQQ2}	[TP0640-TP0870 (0.6975479)]
COG0840	COG1344	Bd2596	Bd2596	MCP, methyl-accepting chemotaxis protein	Bd0410	Bd0410	Flagellin {UniProtKB/TrEMBL:Q6MQQ0}	[TP0640-TP0870 (0.6975479)]
COG0840	COG1344	Bd1126	Bd1126	Putative methyl-accepting chemotaxis protein	Bd0408	Bd0408	Flagellin {UniProtKB/TrEMBL:Q6MQQ2}	[TP0640-TP0870 (0.6975479)]
COG0840	COG1344	Bd2504	Bd2504	MCP chemotaxis protein precursor	Bd0542	Bd0542	FgL, flagellar protein {UniProtKB/TrEMBL:Q6MQD2}	[TP0640-TP0870 (0.6975479)]
COG0840	COG1344	Bd3341	Bd3341	Putative methyl-accepting chemotaxis protein	Bd0606	Bd0606	Flagellin {UniProtKB/TrEMBL:Q6MQ75}	[TP0640-TP0870 (0.6975479)]
COG0840	COG1344	Bd0262	Bd0262	Chemotaxis protein precursor	Bd0606	Bd0606	Flagellin {UniProtKB/TrEMBL:Q6MQ75}	[TP0640-TP0870 (0.6975479)]
COG0840	COG1344	Bd0663	Bd0663	Chemotaxis protein {UniProtKB/TrEMBL:Q6MQ24}	Bd0408	Bd0408	Flagellin {UniProtKB/TrEMBL:Q6MQQ2}	[TP0640-TP0870 (0.6975479)]
COG0840	COG1344	Bd3256	Bd3256	Chemotaxis protein precursor	Bd0604	Bd0604	Flagellin {UniProtKB/TrEMBL:Q6MQ77}	[TP0640-TP0870 (0.6975479)]
COG0840	COG1344	Bd2622	Bd2622	Methyl-accepting chemotaxis protein precursor	Bd3052	Bd3052	Flagellin {UniProtKB/TrEMBL:Q6MIU6}	[TP0640-TP0870 (0.6975479)]
COG1825	COG2812	Bd2705	rplY	50S ribosomal protein L25 (General stress protein CTC)	Bd3731	Bd3731	DNA polymerase III gamma and tau subunits	[TP0372-TP1005 (0.6540257)]
COG0024	COG1121	Bd0649	Bd0649	Methionine aminopeptidase	Bd3372	Bd3372	ABC-type Manganese and zinc uptake system, ATPase	[TP0842-TP0164 (0.77940726)]
COG0024	COG1121	Bd1338	Bd1338	Methionine aminopeptidase	Bd3372	Bd3372	ABC-type Manganese and zinc uptake system, ATPase	[TP0842-TP0164 (0.77940726)]
COG0361	COG1214	Bd0321	Bd0321	Translation initiation factor IF-1	Bd3788	Bd3788	Glycoprotein endopeptidase	[TP0097-TP0876 (0.56457245)]
COG0361	COG1214	Bd0953	Bd0953	Translation initiation factor IF-1	Bd3788	Bd3788	Glycoprotein endopeptidase	[TP0097-TP0876 (0.56457245)]
COG1509	COG2812	Bd3344	Bd3344	Lysine 2,3-aminomutase {UniProtKB/TrEMBL:Q6MI32}	Bd3731	Bd3731	DNA polymerase III gamma and tau subunits	[TP0121-TP1005 (0.5082704)]
COG2204	COG2204	Bd1513	Bd1513	Regulator protein pilR {UniProtKB/TrEMBL:Q6MMW0}	Bd2143	Bd2143	Two-component response regulator	[TP0519-TP0519 (0.65939915)]
COG2204	COG2204	Bd2143	Bd2143	Two-component response regulator	Bd1513	Bd1513	Regulator protein pilR {UniProtKB/TrEMBL:Q6MMW0}	[TP0519-TP0519 (0.65939915)]
COG2204	COG2204	Bd3408	Bd3408	Transcriptional regulatory protein flbD	Bd2893	Bd2893	Transcriptional regulator	[TP0519-TP0519 (0.65939915)]
COG2204	COG2204	Bd0299	Bd0299	Two-component response regulator	Bd1347	Bd1347	Putative response regulatory protein	[TP0519-TP0519 (0.65939915)]
COG2204	COG2204	Bd2893	Bd2893	Transcriptional regulator	Bd3408	Bd3408	Transcriptional regulatory protein flbD	[TP0519-TP0519 (0.65939915)]
COG2204	COG2204	Bd1347	Bd1347	Putative response regulatory protein	Bd0299	Bd0299	Two-component response regulator	[TP0519-TP0519 (0.65939915)]
COG2204	COG2204	Bd1513	Bd1513	Regulator protein pilR {UniProtKB/TrEMBL:Q6MMW0}	Bd0805	Bd0805	Nitrogen assimilation regulatory protein	[TP0519-TP0519 (0.65939915)]
COG2204	COG2204	Bd0805	Bd0805	Nitrogen assimilation regulatory protein	Bd1513	Bd1513	Regulator protein pilR {UniProtKB/TrEMBL:Q6MMW0}	[TP0519-TP0519 (0.65939915)]
COG2204	COG2204	Bd0039	Bd0039	Site-specific DNA inversion stimulation factor	Bd0039	Bd0039	Site-specific DNA inversion stimulation factor	[TP0519-TP0519 (0.65939915)]
COG2204	COG2204	Bd2143	Bd2143	Two-component response regulator	Bd1505	Bd1505	Acetoacetate metabolism regulatory protein atoC	[TP0519-TP0519 (0.65939915)]
COG2204	COG2204	Bd1505	Bd1505	Acetoacetate metabolism regulatory protein atoC	Bd2143	Bd2143	Two-component response regulator	[TP0519-TP0519 (0.65939915)]
COG2204	COG2204	Bd3035	Bd3035	Nitrogen assimilation regulatory protein NtrX	Bd0805	Bd0805	Nitrogen assimilation regulatory protein	[TP0519-TP0519 (0.65939915)]
COG2204	COG2204	Bd0805	Bd0805	Nitrogen assimilation regulatory protein	Bd3035	Bd3035	Nitrogen assimilation regulatory protein NtrX	[TP0519-TP0519 (0.65939915)]
COG2204	COG2204	Bd1513	Bd1513	Regulator protein pilR {UniProtKB/TrEMBL:Q6MMW0}	Bd3432	Bd3432	Response regulator of hydrogenase 3 activity	[TP0519-TP0519 (0.65939915)]
COG2204	COG2204	Bd3432	Bd3432	Response regulator of hydrogenase 3 activity	Bd1513	Bd1513	Regulator protein pilR {UniProtKB/TrEMBL:Q6MMW0}	[TP0519-TP0519 (0.65939915)]
COG2204	COG2204	Bd1522	Bd1522	Transcription regulator NtrC family	Bd3035	Bd3035	Nitrogen assimilation regulatory protein NtrX	[TP0519-TP0519 (0.65939915)]
COG2204	COG2204	Bd3035	Bd3035	Nitrogen assimilation regulatory protein NtrX	Bd1522	Bd1522	Transcription regulator NtrC family	[TP0519-TP0519 (0.65939915)]
COG2204	COG2204	Bd1522	Bd1522	Transcription regulator NtrC family	Bd2143	Bd2143	Two-component response regulator	[TP0519-TP0519 (0.65939915)]
COG2204	COG2204	Bd0039	Bd0039	Site-specific DNA inversion stimulation factor	Bd1505	Bd1505	Acetoacetate metabolism regulatory protein atoC	[TP0519-TP0519 (0.65939915)]
COG2204	COG2204	Bd1505	Bd1505	Acetoacetate metabolism regulatory protein atoC	Bd0039	Bd0039	Site-specific DNA inversion stimulation factor	[TP0519-TP0519 (0.65939915)]
COG2204	COG2204	Bd2143	Bd2143	Two-component response regulator	Bd1522	Bd1522	Transcription regulator NtrC family	[TP0519-TP0519 (0.65939915)]
COG2204	COG2204	Bd3432	Bd3432	Response regulator of hydrogenase 3 activity	Bd3432	Bd3432	Response regulator of hydrogenase 3 activity	[TP0519-TP0519 (0.65939915)]
COG2204	COG2204	Bd3360	Bd3360	Probable transcriptional regulatory protein zraR	Bd3432	Bd3432	Response regulator of hydrogenase 3 activity	[TP0519-TP0519 (0.65939915)]
COG2204	COG2204	Bd3432	Bd3432	Response regulator of hydrogenase 3 activity	Bd3360	Bd3360	Probable transcriptional regulatory protein zraR	[TP0519-TP0519 (0.65939915)]
COG2204	COG2204	Bd1522	Bd1522	Transcription regulator NtrC family	Bd0805	Bd0805	Nitrogen assimilation regulatory protein	[TP0519-TP0519 (0.65939915)]
COG2204	COG2204	Bd0805	Bd0805	Nitrogen assimilation regulatory protein	Bd1522	Bd1522	Transcription regulator NtrC family	[TP0519-TP0519 (0.65939915)]
COG2204	COG2204	Bd2143	Bd2143	Two-component response regulator	Bd3432	Bd3432	Response regulator of hydrogenase 3 activity	[TP0519-TP0519 (0.65939915)]
COG2204	COG2204	Bd3432	Bd3432	Response regulator of hydrogenase 3 activity	Bd2143	Bd2143	Two-component response regulator	[TP0519-TP0519 (0.65939915)]
COG2204	COG2204	Bd3408	Bd3408	Transcriptional regulatory protein flbD	Bd3432	Bd3432	Response regulator of hydrogenase 3 activity	[TP0519-TP0519 (0.65939915)]
COG2204	COG2204	Bd3432	Bd3432	Response regulator of hydrogenase 3 activity	Bd3408	Bd3408	Transcriptional regulatory protein flbD	[TP0519-TP0519 (0.65939915)]
COG2204	COG2204	Bd3035	Bd3035	Nitrogen assimilation regulatory protein NtrX	Bd1347	Bd1347	Putative response regulatory protein	[TP0519-TP0519 (0.65939915)]
COG2204	COG2204	Bd1347	Bd1347	Putative response regulatory protein	Bd3035	Bd3035	Nitrogen assimilation regulatory protein NtrX	[TP0519-TP0519 (0.65939915)]
COG2204	COG2204	Bd3035	Bd3035	Nitrogen assimilation regulatory protein NtrX	Bd2893	Bd2893	Transcriptional regulator	[TP0519-TP0519 (0.65939915)]
COG2204	COG2204	Bd2893	Bd2893	Transcriptional regulator	Bd3035	Bd3035	Nitrogen assimilation regulatory protein NtrX	[TP0519-TP0519 (0.65939915)]
COG2204	COG2204	Bd2143	Bd2143	Two-component response regulator	Bd0039	Bd0039	Site-specific DNA inversion stimulation factor	[TP0519-TP0519 (0.65939915)]
COG2204	COG2204	Bd0039	Bd0039	Site-specific DNA inversion stimulation factor	Bd2893	Bd2893	Transcriptional regulator	[TP0519-TP0519 (0.65939915)]
COG2204	COG2204	Bd0039	Bd0039	Site-specific DNA inversion stimulation factor	Bd2143	Bd2143	Two-component response regulator	[TP0519-TP0519 (0.65939915)]
COG2204	COG2204	Bd2893	Bd2893	Transcriptional regulator	Bd0039	Bd0039	Site-specific DNA inversion stimulation factor	[TP0519-TP0519 (0.65939915)]
COG2204	COG2204	Bd1522	Bd1522	Transcription regulator NtrC family	Bd0299	Bd0299	Two-component response regulator	[TP0519-TP0519 (0.65939915)]
COG2204	COG2204	Bd1522	Bd1522	Transcription regulator NtrC family	Bd2893	Bd2893	Transcriptional regulator	[TP0519-TP0519 (0.65939915)]
COG2204	COG2204	Bd0299	Bd0299	Two-component response regulator	Bd1522	Bd1522	Transcription regulator NtrC family	[TP0519-TP0519 (0.65939915)]
COG2204	COG2204	Bd1505	Bd1505	Acetoacetate metabolism regulatory protein atoC	Bd3360	Bd3360	Probable transcriptional regulatory protein zraR	[TP0519-TP0519 (0.65939915)]
COG2204	COG2204	Bd3360	Bd3360	Probable transcriptional regulatory protein zraR	Bd1505	Bd1505	Acetoacetate metabolism regulatory protein atoC	[TP0519-TP0519 (0.65939915)]
COG2204	COG2204	Bd2893	Bd2893	Transcriptional regulator	Bd1522	Bd1522	Transcription regulator NtrC family	[TP0519-TP0519 (0.65939915)]
COG2204	COG2204	Bd3408	Bd3408	Transcriptional regulatory protein flbD	Bd0039	Bd0039	Site-specific DNA inversion stimulation factor	[TP0519-TP0519 (0.65939915)]
COG2204	COG2204	Bd0039	Bd0039	Site-specific DNA inversion stimulation factor	Bd3408	Bd3408	Transcriptional regulatory protein flbD	[TP0519-TP0519 (0.65939915)]
COG2204	COG2204	Bd1513	Bd1513	Regulator protein pilR {UniProtKB/TrEMBL:Q6MMW0}	Bd2893	Bd2893	Transcriptional regulator	[TP0519-TP0519 (0.65939915)]
COG2204	COG2204	Bd2893	Bd2893	Transcriptional regulator	Bd1513	Bd1513	Regulator protein pilR {UniProtKB/TrEMBL:Q6MMW0}	[TP0519-TP0519 (0.65939915)]
COG2204	COG2204	Bd3035	Bd3035	Nitrogen assimilation regulatory protein NtrX	Bd3360	Bd3360	Probable transcriptional regulatory protein zraR	[TP0519-TP0519 (0.65939915)]
COG2204	COG2204	Bd1513	Bd1513	Regulator protein pilR {UniProtKB/TrEMBL:Q6MMW0}	Bd0299	Bd0299	Two-component response regulator	[TP0519-TP0519 (0.65939915)]
COG2204	COG2204	Bd0299	Bd0299	Two-component response regulator	Bd1513	Bd1513	Regulator protein pilR {UniProtKB/TrEMBL:Q6MMW0}	[TP0519-TP0519 (0.65939915)]
COG2204	COG2204	Bd3360	Bd3360	Probable transcriptional regulatory protein zraR	Bd3035	Bd3035	Nitrogen assimilation regulatory protein NtrX	[TP0519-TP0519 (0.65939915)]
COG2204	COG2204	Bd0805	Bd0805	Nitrogen assimilation regulatory protein	Bd1347	Bd1347	Putative response regulatory protein	[TP0519-TP0519 (0.65939915)]
COG2204	COG2204	Bd0039	Bd0039	Site-specific DNA inversion stimulation factor	Bd1347	Bd1347	Putative response regulatory protein	[TP0519-TP0519 (0.65939915)]
COG2204	COG2204	Bd1347	Bd1347	Putative response regulatory protein	Bd0039	Bd0039	Site-specific DNA inversion stimulation factor	[TP0519-TP0519 (0.65939915)]
COG2204	COG2204	Bd1347	Bd1347	Putative response regulatory protein	Bd0805	Bd0805	Nitrogen assimilation regulatory protein	[TP0519-TP0519 (0.65939915)]
COG2204	COG2204	Bd1522	Bd1522	Transcription regulator NtrC family	Bd3432	Bd3432	Response regulator of hydrogenase 3 activity	[TP0519-TP0519 (0.65939915)]
COG2204	COG2204	Bd3432	Bd3432	Response regulator of hydrogenase 3 activity	Bd1522	Bd1522	Transcription regulator NtrC family	[TP0519-TP0519 (0.65939915)]
COG2204	COG2204	Bd1347	Bd1347	Putative response regulatory protein	Bd1347	Bd1347	Putative response regulatory protein	[TP0519-TP0519 (0.65939915)]
COG2204	COG2204	Bd0299	Bd0299	Two-component response regulator	Bd0805	Bd0805	Nitrogen assimilation regulatory protein	[TP0519-TP0519 (0.65939915)]
COG2204	COG2204	Bd0805	Bd0805	Nitrogen assimilation regulatory protein	Bd0299	Bd0299	Two-component response regulator	[TP0519-TP0519 (0.65939915)]
COG2204	COG2204	Bd3360	Bd3360	Probable transcriptional regulatory protein zraR	Bd0805	Bd0805	Nitrogen assimilation regulatory protein	[TP0519-TP0519 (0.65939915)]
COG2204	COG2204	Bd3432	Bd3432	Response regulator of hydrogenase 3 activity	Bd1347	Bd1347	Putative response regulatory protein	[TP0519-TP0519 (0.65939915)]
COG2204	COG2204	Bd1347	Bd1347	Putative response regulatory protein	Bd3432	Bd3432	Response regulator of hydrogenase 3 activity	[TP0519-TP0519 (0.65939915)]
COG2204	COG2204	Bd0805	Bd0805	Nitrogen assimilation regulatory protein	Bd3360	Bd3360	Probable transcriptional regulatory protein zraR	[TP0519-TP0519 (0.65939915)]
COG2204	COG2204	Bd1505	Bd1505	Acetoacetate metabolism regulatory protein atoC	Bd0805	Bd0805	Nitrogen assimilation regulatory protein	[TP0519-TP0519 (0.65939915)]
COG2204	COG2204	Bd0805	Bd0805	Nitrogen assimilation regulatory protein	Bd1505	Bd1505	Acetoacetate metabolism regulatory protein atoC	[TP0519-TP0519 (0.65939915)]
COG2204	COG2204	Bd1513	Bd1513	Regulator protein pilR {UniProtKB/TrEMBL:Q6MMW0}	Bd1347	Bd1347	Putative response regulatory protein	[TP0519-TP0519 (0.65939915)]
COG2204	COG2204	Bd1347	Bd1347	Putative response regulatory protein	Bd1513	Bd1513	Regulator protein pilR {UniProtKB/TrEMBL:Q6MMW0}	[TP0519-TP0519 (0.65939915)]
COG2204	COG2204	Bd0039	Bd0039	Site-specific DNA inversion stimulation factor	Bd0805	Bd0805	Nitrogen assimilation regulatory protein	[TP0519-TP0519 (0.65939915)]
COG2204	COG2204	Bd0805	Bd0805	Nitrogen assimilation regulatory protein	Bd0039	Bd0039	Site-specific DNA inversion stimulation factor	[TP0519-TP0519 (0.65939915)]
COG2204	COG2204	Bd1513	Bd1513	Regulator protein pilR {UniProtKB/TrEMBL:Q6MMW0}	Bd0039	Bd0039	Site-specific DNA inversion stimulation factor	[TP0519-TP0519 (0.65939915)]
COG2204	COG2204	Bd0039	Bd0039	Site-specific DNA inversion stimulation factor	Bd1513	Bd1513	Regulator protein pilR {UniProtKB/TrEMBL:Q6MMW0}	[TP0519-TP0519 (0.65939915)]
COG2204	COG2204	Bd2143	Bd2143	Two-component response regulator	Bd2143	Bd2143	Two-component response regulator	[TP0519-TP0519 (0.65939915)]
COG2204	COG2204	Bd3408	Bd3408	Transcriptional regulatory protein flbD	Bd3035	Bd3035	Nitrogen assimilation regulatory protein NtrX	[TP0519-TP0519 (0.65939915)]
COG2204	COG2204	Bd3035	Bd3035	Nitrogen assimilation regulatory protein NtrX	Bd3408	Bd3408	Transcriptional regulatory protein flbD	[TP0519-TP0519 (0.65939915)]
COG2204	COG2204	Bd0039	Bd0039	Site-specific DNA inversion stimulation factor	Bd3432	Bd3432	Response regulator of hydrogenase 3 activity	[TP0519-TP0519 (0.65939915)]
COG2204	COG2204	Bd3432	Bd3432	Response regulator of hydrogenase 3 activity	Bd0039	Bd0039	Site-specific DNA inversion stimulation factor	[TP0519-TP0519 (0.65939915)]
COG2204	COG2204	Bd1513	Bd1513	Regulator protein pilR {UniProtKB/TrEMBL:Q6MMW0}	Bd3360	Bd3360	Probable transcriptional regulatory protein zraR	[TP0519-TP0519 (0.65939915)]
COG2204	COG2204	Bd3360	Bd3360	Probable transcriptional regulatory protein zraR	Bd1513	Bd1513	Regulator protein pilR {UniProtKB/TrEMBL:Q6MMW0}	[TP0519-TP0519 (0.65939915)]
COG2204	COG2204	Bd1505	Bd1505	Acetoacetate metabolism regulatory protein atoC	Bd2893	Bd2893	Transcriptional regulator	[TP0519-TP0519 (0.65939915)]
COG2204	COG2204	Bd2893	Bd2893	Transcriptional regulator	Bd1505	Bd1505	Acetoacetate metabolism regulatory protein atoC	[TP0519-TP0519 (0.65939915)]
COG2204	COG2204	Bd0299	Bd0299	Two-component response regulator	Bd3360	Bd3360	Probable transcriptional regulatory protein zraR	[TP0519-TP0519 (0.65939915)]
COG2204	COG2204	Bd3360	Bd3360	Probable transcriptional regulatory protein zraR	Bd0299	Bd0299	Two-component response regulator	[TP0519-TP0519 (0.65939915)]
COG2204	COG2204	Bd1522	Bd1522	Transcription regulator NtrC family	Bd1522	Bd1522	Transcription regulator NtrC family	[TP0519-TP0519 (0.65939915)]
COG2204	COG2204	Bd1513	Bd1513	Regulator protein pilR {UniProtKB/TrEMBL:Q6MMW0}	Bd1513	Bd1513	Regulator protein pilR {UniProtKB/TrEMBL:Q6MMW0}	[TP0519-TP0519 (0.65939915)]
COG2204	COG2204	Bd2143	Bd2143	Two-component response regulator	Bd3360	Bd3360	Probable transcriptional regulatory protein zraR	[TP0519-TP0519 (0.65939915)]
COG2204	COG2204	Bd3360	Bd3360	Probable transcriptional regulatory protein zraR	Bd2143	Bd2143	Two-component response regulator	[TP0519-TP0519 (0.65939915)]
COG2204	COG2204	Bd1522	Bd1522	Transcription regulator NtrC family	Bd1347	Bd1347	Putative response regulatory protein	[TP0519-TP0519 (0.65939915)]
COG2204	COG2204	Bd1347	Bd1347	Putative response regulatory protein	Bd1522	Bd1522	Transcription regulator NtrC family	[TP0519-TP0519 (0.65939915)]
COG2204	COG2204	Bd1522	Bd1522	Transcription regulator NtrC family	Bd1505	Bd1505	Acetoacetate metabolism regulatory protein atoC	[TP0519-TP0519 (0.65939915)]
COG2204	COG2204	Bd1505	Bd1505	Acetoacetate metabolism regulatory protein atoC	Bd1522	Bd1522	Transcription regulator NtrC family	[TP0519-TP0519 (0.65939915)]
COG2204	COG2204	Bd3408	Bd3408	Transcriptional regulatory protein flbD	Bd3408	Bd3408	Transcriptional regulatory protein flbD	[TP0519-TP0519 (0.65939915)]
COG2204	COG2204	Bd2143	Bd2143	Two-component response regulator	Bd2893	Bd2893	Transcriptional regulator	[TP0519-TP0519 (0.65939915)]
COG2204	COG2204	Bd2893	Bd2893	Transcriptional regulator	Bd2143	Bd2143	Two-component response regulator	[TP0519-TP0519 (0.65939915)]
COG2204	COG2204	Bd2893	Bd2893	Transcriptional regulator	Bd3432	Bd3432	Response regulator of hydrogenase 3 activity	[TP0519-TP0519 (0.65939915)]
COG2204	COG2204	Bd3432	Bd3432	Response regulator of hydrogenase 3 activity	Bd2893	Bd2893	Transcriptional regulator	[TP0519-TP0519 (0.65939915)]
COG2204	COG2204	Bd3408	Bd3408	Transcriptional regulatory protein flbD	Bd0299	Bd0299	Two-component response regulator	[TP0519-TP0519 (0.65939915)]
COG2204	COG2204	Bd0299	Bd0299	Two-component response regulator	Bd3408	Bd3408	Transcriptional regulatory protein flbD	[TP0519-TP0519 (0.65939915)]
COG2204	COG2204	Bd2893	Bd2893	Transcriptional regulator	Bd0805	Bd0805	Nitrogen assimilation regulatory protein	[TP0519-TP0519 (0.65939915)]
COG2204	COG2204	Bd0805	Bd0805	Nitrogen assimilation regulatory protein	Bd2893	Bd2893	Transcriptional regulator	[TP0519-TP0519 (0.65939915)]
COG2204	COG2204	Bd3360	Bd3360	Probable transcriptional regulatory protein zraR	Bd2893	Bd2893	Transcriptional regulator	[TP0519-TP0519 (0.65939915)]
COG2204	COG2204	Bd2893	Bd2893	Transcriptional regulator	Bd3360	Bd3360	Probable transcriptional regulatory protein zraR	[TP0519-TP0519 (0.65939915)]
COG2204	COG2204	Bd0299	Bd0299	Two-component response regulator	Bd0039	Bd0039	Site-specific DNA inversion stimulation factor	[TP0519-TP0519 (0.65939915)]
COG2204	COG2204	Bd0039	Bd0039	Site-specific DNA inversion stimulation factor	Bd0299	Bd0299	Two-component response regulator	[TP0519-TP0519 (0.65939915)]
COG2204	COG2204	Bd3360	Bd3360	Probable transcriptional regulatory protein zraR	Bd3360	Bd3360	Probable transcriptional regulatory protein zraR	[TP0519-TP0519 (0.65939915)]
COG2204	COG2204	Bd3035	Bd3035	Nitrogen assimilation regulatory protein NtrX	Bd3432	Bd3432	Response regulator of hydrogenase 3 activity	[TP0519-TP0519 (0.65939915)]
COG2204	COG2204	Bd3432	Bd3432	Response regulator of hydrogenase 3 activity	Bd3035	Bd3035	Nitrogen assimilation regulatory protein NtrX	[TP0519-TP0519 (0.65939915)]
COG2204	COG2204	Bd3360	Bd3360	Probable transcriptional regulatory protein zraR	Bd1347	Bd1347	Putative response regulatory protein	[TP0519-TP0519 (0.65939915)]
COG2204	COG2204	Bd2893	Bd2893	Transcriptional regulator	Bd1347	Bd1347	Putative response regulatory protein	[TP0519-TP0519 (0.65939915)]
COG2204	COG2204	Bd1347	Bd1347	Putative response regulatory protein	Bd3360	Bd3360	Probable transcriptional regulatory protein zraR	[TP0519-TP0519 (0.65939915)]
COG2204	COG2204	Bd1347	Bd1347	Putative response regulatory protein	Bd2893	Bd2893	Transcriptional regulator	[TP0519-TP0519 (0.65939915)]
COG2204	COG2204	Bd0039	Bd0039	Site-specific DNA inversion stimulation factor	Bd3360	Bd3360	Probable transcriptional regulatory protein zraR	[TP0519-TP0519 (0.65939915)]
COG2204	COG2204	Bd3360	Bd3360	Probable transcriptional regulatory protein zraR	Bd0039	Bd0039	Site-specific DNA inversion stimulation factor	[TP0519-TP0519 (0.65939915)]
COG2204	COG2204	Bd1522	Bd1522	Transcription regulator NtrC family	Bd3360	Bd3360	Probable transcriptional regulatory protein zraR	[TP0519-TP0519 (0.65939915)]
COG2204	COG2204	Bd3360	Bd3360	Probable transcriptional regulatory protein zraR	Bd1522	Bd1522	Transcription regulator NtrC family	[TP0519-TP0519 (0.65939915)]
COG2204	COG2204	Bd3035	Bd3035	Nitrogen assimilation regulatory protein NtrX	Bd0039	Bd0039	Site-specific DNA inversion stimulation factor	[TP0519-TP0519 (0.65939915)]
COG2204	COG2204	Bd3035	Bd3035	Nitrogen assimilation regulatory protein NtrX	Bd1505	Bd1505	Acetoacetate metabolism regulatory protein atoC	[TP0519-TP0519 (0.65939915)]
COG2204	COG2204	Bd0039	Bd0039	Site-specific DNA inversion stimulation factor	Bd3035	Bd3035	Nitrogen assimilation regulatory protein NtrX	[TP0519-TP0519 (0.65939915)]
COG2204	COG2204	Bd1505	Bd1505	Acetoacetate metabolism regulatory protein atoC	Bd3035	Bd3035	Nitrogen assimilation regulatory protein NtrX	[TP0519-TP0519 (0.65939915)]
COG2204	COG2204	Bd3035	Bd3035	Nitrogen assimilation regulatory protein NtrX	Bd3035	Bd3035	Nitrogen assimilation regulatory protein NtrX	[TP0519-TP0519 (0.65939915)]
COG2204	COG2204	Bd1522	Bd1522	Transcription regulator NtrC family	Bd1513	Bd1513	Regulator protein pilR {UniProtKB/TrEMBL:Q6MMW0}	[TP0519-TP0519 (0.65939915)]
COG2204	COG2204	Bd1513	Bd1513	Regulator protein pilR {UniProtKB/TrEMBL:Q6MMW0}	Bd1522	Bd1522	Transcription regulator NtrC family	[TP0519-TP0519 (0.65939915)]
COG2204	COG2204	Bd0299	Bd0299	Two-component response regulator	Bd2143	Bd2143	Two-component response regulator	[TP0519-TP0519 (0.65939915)]
COG2204	COG2204	Bd2143	Bd2143	Two-component response regulator	Bd0299	Bd0299	Two-component response regulator	[TP0519-TP0519 (0.65939915)]
COG2204	COG2204	Bd1505	Bd1505	Acetoacetate metabolism regulatory protein atoC	Bd1505	Bd1505	Acetoacetate metabolism regulatory protein atoC	[TP0519-TP0519 (0.65939915)]
COG2204	COG2204	Bd2143	Bd2143	Two-component response regulator	Bd0805	Bd0805	Nitrogen assimilation regulatory protein	[TP0519-TP0519 (0.65939915)]
COG2204	COG2204	Bd0805	Bd0805	Nitrogen assimilation regulatory protein	Bd2143	Bd2143	Two-component response regulator	[TP0519-TP0519 (0.65939915)]
COG2204	COG2204	Bd3408	Bd3408	Transcriptional regulatory protein flbD	Bd1347	Bd1347	Putative response regulatory protein	[TP0519-TP0519 (0.65939915)]
COG2204	COG2204	Bd1347	Bd1347	Putative response regulatory protein	Bd3408	Bd3408	Transcriptional regulatory protein flbD	[TP0519-TP0519 (0.65939915)]
COG2204	COG2204	Bd1513	Bd1513	Regulator protein pilR {UniProtKB/TrEMBL:Q6MMW0}	Bd1505	Bd1505	Acetoacetate metabolism regulatory protein atoC	[TP0519-TP0519 (0.65939915)]
COG2204	COG2204	Bd1505	Bd1505	Acetoacetate metabolism regulatory protein atoC	Bd1513	Bd1513	Regulator protein pilR {UniProtKB/TrEMBL:Q6MMW0}	[TP0519-TP0519 (0.65939915)]
COG2204	COG2204	Bd3408	Bd3408	Transcriptional regulatory protein flbD	Bd1505	Bd1505	Acetoacetate metabolism regulatory protein atoC	[TP0519-TP0519 (0.65939915)]
COG2204	COG2204	Bd1505	Bd1505	Acetoacetate metabolism regulatory protein atoC	Bd3408	Bd3408	Transcriptional regulatory protein flbD	[TP0519-TP0519 (0.65939915)]
COG2204	COG2204	Bd3408	Bd3408	Transcriptional regulatory protein flbD	Bd0805	Bd0805	Nitrogen assimilation regulatory protein	[TP0519-TP0519 (0.65939915)]
COG2204	COG2204	Bd0805	Bd0805	Nitrogen assimilation regulatory protein	Bd3408	Bd3408	Transcriptional regulatory protein flbD	[TP0519-TP0519 (0.65939915)]
COG2204	COG2204	Bd3035	Bd3035	Nitrogen assimilation regulatory protein NtrX	Bd2143	Bd2143	Two-component response regulator	[TP0519-TP0519 (0.65939915)]
COG2204	COG2204	Bd2143	Bd2143	Two-component response regulator	Bd3035	Bd3035	Nitrogen assimilation regulatory protein NtrX	[TP0519-TP0519 (0.65939915)]
COG2204	COG2204	Bd3035	Bd3035	Nitrogen assimilation regulatory protein NtrX	Bd0299	Bd0299	Two-component response regulator	[TP0519-TP0519 (0.65939915)]
COG2204	COG2204	Bd0299	Bd0299	Two-component response regulator	Bd3035	Bd3035	Nitrogen assimilation regulatory protein NtrX	[TP0519-TP0519 (0.65939915)]
COG2204	COG2204	Bd3408	Bd3408	Transcriptional regulatory protein flbD	Bd1513	Bd1513	Regulator protein pilR {UniProtKB/TrEMBL:Q6MMW0}	[TP0519-TP0519 (0.65939915)]
COG2204	COG2204	Bd1513	Bd1513	Regulator protein pilR {UniProtKB/TrEMBL:Q6MMW0}	Bd3408	Bd3408	Transcriptional regulatory protein flbD	[TP0519-TP0519 (0.65939915)]
COG2204	COG2204	Bd1505	Bd1505	Acetoacetate metabolism regulatory protein atoC	Bd3432	Bd3432	Response regulator of hydrogenase 3 activity	[TP0519-TP0519 (0.65939915)]
COG2204	COG2204	Bd3432	Bd3432	Response regulator of hydrogenase 3 activity	Bd1505	Bd1505	Acetoacetate metabolism regulatory protein atoC	[TP0519-TP0519 (0.65939915)]
COG2204	COG2204	Bd2143	Bd2143	Two-component response regulator	Bd1347	Bd1347	Putative response regulatory protein	[TP0519-TP0519 (0.65939915)]
COG2204	COG2204	Bd1347	Bd1347	Putative response regulatory protein	Bd2143	Bd2143	Two-component response regulator	[TP0519-TP0519 (0.65939915)]
COG2204	COG2204	Bd0805	Bd0805	Nitrogen assimilation regulatory protein	Bd0805	Bd0805	Nitrogen assimilation regulatory protein	[TP0519-TP0519 (0.65939915)]
COG2204	COG2204	Bd2893	Bd2893	Transcriptional regulator	Bd2893	Bd2893	Transcriptional regulator	[TP0519-TP0519 (0.65939915)]
COG2204	COG2204	Bd0299	Bd0299	Two-component response regulator	Bd1505	Bd1505	Acetoacetate metabolism regulatory protein atoC	[TP0519-TP0519 (0.65939915)]
COG2204	COG2204	Bd1505	Bd1505	Acetoacetate metabolism regulatory protein atoC	Bd0299	Bd0299	Two-component response regulator	[TP0519-TP0519 (0.65939915)]
COG2204	COG2204	Bd1522	Bd1522	Transcription regulator NtrC family	Bd0039	Bd0039	Site-specific DNA inversion stimulation factor	[TP0519-TP0519 (0.65939915)]
COG2204	COG2204	Bd0039	Bd0039	Site-specific DNA inversion stimulation factor	Bd1522	Bd1522	Transcription regulator NtrC family	[TP0519-TP0519 (0.65939915)]
COG2204	COG2204	Bd0299	Bd0299	Two-component response regulator	Bd3432	Bd3432	Response regulator of hydrogenase 3 activity	[TP0519-TP0519 (0.65939915)]
COG2204	COG2204	Bd3432	Bd3432	Response regulator of hydrogenase 3 activity	Bd0299	Bd0299	Two-component response regulator	[TP0519-TP0519 (0.65939915)]
COG2204	COG2204	Bd1505	Bd1505	Acetoacetate metabolism regulatory protein atoC	Bd1347	Bd1347	Putative response regulatory protein	[TP0519-TP0519 (0.65939915)]
COG2204	COG2204	Bd1347	Bd1347	Putative response regulatory protein	Bd1505	Bd1505	Acetoacetate metabolism regulatory protein atoC	[TP0519-TP0519 (0.65939915)]
COG2204	COG2204	Bd3035	Bd3035	Nitrogen assimilation regulatory protein NtrX	Bd1513	Bd1513	Regulator protein pilR {UniProtKB/TrEMBL:Q6MMW0}	[TP0519-TP0519 (0.65939915)]
COG2204	COG2204	Bd1513	Bd1513	Regulator protein pilR {UniProtKB/TrEMBL:Q6MMW0}	Bd3035	Bd3035	Nitrogen assimilation regulatory protein NtrX	[TP0519-TP0519 (0.65939915)]
COG2204	COG2204	Bd3408	Bd3408	Transcriptional regulatory protein flbD	Bd3360	Bd3360	Probable transcriptional regulatory protein zraR	[TP0519-TP0519 (0.65939915)]
COG2204	COG2204	Bd3360	Bd3360	Probable transcriptional regulatory protein zraR	Bd3408	Bd3408	Transcriptional regulatory protein flbD	[TP0519-TP0519 (0.65939915)]
COG2204	COG2204	Bd0299	Bd0299	Two-component response regulator	Bd2893	Bd2893	Transcriptional regulator	[TP0519-TP0519 (0.65939915)]
COG2204	COG2204	Bd2893	Bd2893	Transcriptional regulator	Bd0299	Bd0299	Two-component response regulator	[TP0519-TP0519 (0.65939915)]
COG2204	COG2204	Bd3408	Bd3408	Transcriptional regulatory protein flbD	Bd1522	Bd1522	Transcription regulator NtrC family	[TP0519-TP0519 (0.65939915)]
COG2204	COG2204	Bd1522	Bd1522	Transcription regulator NtrC family	Bd3408	Bd3408	Transcriptional regulatory protein flbD	[TP0519-TP0519 (0.65939915)]
COG2204	COG2204	Bd0299	Bd0299	Two-component response regulator	Bd0299	Bd0299	Two-component response regulator	[TP0519-TP0519 (0.65939915)]
COG2204	COG2204	Bd3408	Bd3408	Transcriptional regulatory protein flbD	Bd2143	Bd2143	Two-component response regulator	[TP0519-TP0519 (0.65939915)]
COG2204	COG2204	Bd2143	Bd2143	Two-component response regulator	Bd3408	Bd3408	Transcriptional regulatory protein flbD	[TP0519-TP0519 (0.65939915)]
COG2204	COG2204	Bd3432	Bd3432	Response regulator of hydrogenase 3 activity	Bd0805	Bd0805	Nitrogen assimilation regulatory protein	[TP0519-TP0519 (0.65939915)]
COG2204	COG2204	Bd0805	Bd0805	Nitrogen assimilation regulatory protein	Bd3432	Bd3432	Response regulator of hydrogenase 3 activity	[TP0519-TP0519 (0.65939915)]
COG0546	COG0739	Bd0379	Bd0379	Phosphoglycolate phosphatase	Bd3771	Bd3771	Membrane protein related to metalloendopeptidases	[TP0554-TP0782 (0.73069036)]
COG0546	COG0739	Bd0379	Bd0379	Phosphoglycolate phosphatase	Bd2006	Bd2006	NlpD4 protein {UniProtKB/TrEMBL:Q6MLK2}	[TP0554-TP0782 (0.73069036)]
COG0242	COG1187	Bd2759	Bd2759	Polypeptide deformylase	Bd1967	Bd1967	Pseudouridylate synthase	[TP0757-TP0459 (0.5284328)]
COG0242	COG1187	Bd2759	Bd2759	Polypeptide deformylase	Bd3264	Bd3264	Putative pseudouridylate synthase	[TP0757-TP0459 (0.5284328)]
COG0457	COG0558	Bd3840	Bd3840	Probable O-linked GlcNAc transferase precursor	Bd1917	Bd1917	PgsA protein {UniProtKB/TrEMBL:Q6MLT8}	[TP0067-TP0730 (0.86096925)]
COG0457	COG0558	Bd0614	Bd0614	Putative O-linked GlcNAc transferase	Bd1917	Bd1917	PgsA protein {UniProtKB/TrEMBL:Q6MLT8}	[TP0067-TP0730 (0.86096925)]
COG0457	COG0558	Bd0225	Bd0225	Hypothetical protein precursor	Bd1917	Bd1917	PgsA protein {UniProtKB/TrEMBL:Q6MLT8}	[TP0067-TP0730 (0.86096925)]
COG0457	COG0558	Bd2807	Bd2807	Hypothetical protein precursor	Bd1917	Bd1917	PgsA protein {UniProtKB/TrEMBL:Q6MLT8}	[TP0067-TP0730 (0.86096925)]
COG0020	COG1508	Bd3785	Bd3785	Undecaprenyl pyrophosphate synthetase	Bd0843	Bd0843	RNA polymerase sigma-54 factor	[TP0603-TP0111 (0.79878455)]
COG1385	COG2812	Bd3271	Bd3271	Hypothetical protein {UniProtKB/TrEMBL:Q6MI96}	Bd3731	Bd3731	DNA polymerase III gamma and tau subunits	[TP0276-TP1005 (0.66627616)]
COG0341	COG1512	Bd2233	Bd2233	Protein-export membrane protein SecF	Bd1208	Bd1208	Hypothetical membrane spanning protein precursor	[TP0411-TP0561 (0.5704539)]
COG1512	COG2239	Bd1208	Bd1208	Hypothetical membrane spanning protein precursor	Bd2544	Bd2544	Mg2+ transporter MgtE {UniProtKB/TrEMBL:Q6MK67}	[TP0561-TP0917 (0.596176)]
COG0217	COG0739	Bd1964	Bd1964	Hypothetical UPF0082 protein Bd1964	Bd3771	Bd3771	Membrane protein related to metalloendopeptidases	[TP0474-TP0864 (0.82349855)]
COG0217	COG0739	Bd1964	Bd1964	Hypothetical UPF0082 protein Bd1964	Bd2006	Bd2006	NlpD4 protein {UniProtKB/TrEMBL:Q6MLK2}	[TP0474-TP0864 (0.82349855)]
COG0242	COG0254	Bd2759	Bd2759	Polypeptide deformylase	Bd0068	rpmE2	50S ribosomal protein L31 type B	[TP0757-TP0255 (0.6434887)]
COG0795	COG1512	Bd2760	Bd2760	Hypothetical protein {UniProtKB/TrEMBL:Q6MJL5}	Bd1208	Bd1208	Hypothetical membrane spanning protein precursor	[TP0884-TP0561 (0.6412245)]
COG0795	COG1512	Bd2471	Bd2471	Predicted permease YjgP/YjgQ family	Bd1208	Bd1208	Hypothetical membrane spanning protein precursor	[TP0884-TP0561 (0.6412245)]
COG0442	COG1466	Bd3033	Bd3033	ProS protein {UniProtKB/TrEMBL:Q6MIW2}	Bd1464	Bd1464	DNA polymerase III, delta subunit	[TP0160-TP0588 (0.66563916)]
COG1176	COG1512	Bd1420	Bd1420	Spermidine/putrescine transport system permease	Bd1208	Bd1208	Hypothetical membrane spanning protein precursor	[TP0653-TP0561 (0.5550382)]
COG0705	COG2239	Bd1071	Bd1071	Integral membrane protein	Bd2544	Bd2544	Mg2+ transporter MgtE {UniProtKB/TrEMBL:Q6MK67}	[TP0982-TP0917 (0.5527395)]
COG0847	COG1558	Bd2140	Bd2140	DNA polymerase III polC-type	Bd3406	Bd3406	Flagellar basal-body rod protein	[TP0643-TP0397 (0.7022186)]
COG0305	COG0593	Bd0038	Bd0038	DnaB protein {UniProtKB/TrEMBL:Q6MRN7}	Bd0001	dnaA	Chromosomal replication initiator protein dnaA	[TP0058-TP0001 (0.9013428)]
COG0772	COG2239	Bd2461	Bd2461	Rod shape-determining protein	Bd2544	Bd2544	Mg2+ transporter MgtE {UniProtKB/TrEMBL:Q6MK67}	[TP0501-TP0917 (0.53388965), TP0387-TP0917 (0.61041105)]
COG0772	COG2239	Bd3198	Bd3198	Cell division protein FtsW precursor	Bd2544	Bd2544	Mg2+ transporter MgtE {UniProtKB/TrEMBL:Q6MK67}	[TP0501-TP0917 (0.53388965), TP0387-TP0917 (0.61041105)]
COG1766	COG2239	Bd3404	Bd3404	Flagellar M-ring protein precursor	Bd2544	Bd2544	Mg2+ transporter MgtE {UniProtKB/TrEMBL:Q6MK67}	[TP0399-TP0917 (0.5059451)]
COG1430	COG1619	Bd0062	Bd0062	Hypothetical protein precursor	Bd1950	Bd1950	Microcin C7 self-immunity protein	[TP0087-TP0688 (0.70629925)]
COG0178	COG1197	Bd0159	Bd0159	Excinuclease ABC subunit A	Bd3893	Bd3893	Transcription-repair coupling factor	[TP0514-TP0344 (0.9414915)]
COG0178	COG1197	Bd2442	Bd2442	Excinuclease ABC subunit A	Bd3893	Bd3893	Transcription-repair coupling factor	[TP0514-TP0344 (0.9414915)]
COG0264	COG0544	Bd3782	tsf	Elongation factor Ts (EF-Ts)	Bd3764	tig	Trigger factor {UniProtKB/Swiss-Prot:Q6MH01}	[TP0605-TP0506 (0.9100214)]
COG1344	COG1352	Bd0606	Bd0606	Flagellin {UniProtKB/TrEMBL:Q6MQ75}	Bd2830	Bd2830	Chemotaxis protein methyltransferase	[TP0870-TP0630 (0.7476691)]
COG1344	COG1352	Bd3342	Bd3342	Flagellin {UniProtKB/TrEMBL:Q6MI33}	Bd2830	Bd2830	Chemotaxis protein methyltransferase	[TP0870-TP0630 (0.7476691)]
COG1344	COG1352	Bd3052	Bd3052	Flagellin {UniProtKB/TrEMBL:Q6MIU6}	Bd2830	Bd2830	Chemotaxis protein methyltransferase	[TP0870-TP0630 (0.7476691)]
COG1344	COG1352	Bd0542	Bd0542	FgL, flagellar protein {UniProtKB/TrEMBL:Q6MQD2}	Bd3468	Bd3468	Chemotaxis protein methyltransferase	[TP0870-TP0630 (0.7476691)]
COG1344	COG1352	Bd0604	Bd0604	Flagellin {UniProtKB/TrEMBL:Q6MQ77}	Bd3468	Bd3468	Chemotaxis protein methyltransferase	[TP0870-TP0630 (0.7476691)]
COG1344	COG1352	Bd0408	Bd0408	Flagellin {UniProtKB/TrEMBL:Q6MQQ2}	Bd2830	Bd2830	Chemotaxis protein methyltransferase	[TP0870-TP0630 (0.7476691)]
COG1344	COG1352	Bd0410	Bd0410	Flagellin {UniProtKB/TrEMBL:Q6MQQ0}	Bd2830	Bd2830	Chemotaxis protein methyltransferase	[TP0870-TP0630 (0.7476691)]
COG1344	COG1352	Bd0410	Bd0410	Flagellin {UniProtKB/TrEMBL:Q6MQQ0}	Bd3468	Bd3468	Chemotaxis protein methyltransferase	[TP0870-TP0630 (0.7476691)]
COG1344	COG1352	Bd3342	Bd3342	Flagellin {UniProtKB/TrEMBL:Q6MI33}	Bd3468	Bd3468	Chemotaxis protein methyltransferase	[TP0870-TP0630 (0.7476691)]
COG1344	COG1352	Bd0542	Bd0542	FgL, flagellar protein {UniProtKB/TrEMBL:Q6MQD2}	Bd2830	Bd2830	Chemotaxis protein methyltransferase	[TP0870-TP0630 (0.7476691)]
COG1344	COG1352	Bd0606	Bd0606	Flagellin {UniProtKB/TrEMBL:Q6MQ75}	Bd3468	Bd3468	Chemotaxis protein methyltransferase	[TP0870-TP0630 (0.7476691)]
COG1344	COG1352	Bd0408	Bd0408	Flagellin {UniProtKB/TrEMBL:Q6MQQ2}	Bd3468	Bd3468	Chemotaxis protein methyltransferase	[TP0870-TP0630 (0.7476691)]
COG1344	COG1352	Bd0604	Bd0604	Flagellin {UniProtKB/TrEMBL:Q6MQ77}	Bd2830	Bd2830	Chemotaxis protein methyltransferase	[TP0870-TP0630 (0.7476691)]
COG1344	COG1352	Bd3052	Bd3052	Flagellin {UniProtKB/TrEMBL:Q6MIU6}	Bd3468	Bd3468	Chemotaxis protein methyltransferase	[TP0870-TP0630 (0.7476691)]
COG0495	COG1475	Bd0365	leuS	Leucyl-tRNA synthetase (EC 6.1.1.4) (Leucine--tRNA ligase) (LeuRS)	Bd3905	Bd3905	Chromosome partitioning protein precursor	[TP0586-TP0271 (0.63095015)]
COG1512	COG1512	Bd1208	Bd1208	Hypothetical membrane spanning protein precursor	Bd1208	Bd1208	Hypothetical membrane spanning protein precursor	[TP0561-TP0561 (0.53951585)]
COG0750	COG1512	Bd3787	Bd3787	Hypothetical zinc metalloprotease	Bd1208	Bd1208	Hypothetical membrane spanning protein precursor	[TP0600-TP0561 (0.5857341)]
COG1352	COG1536	Bd3468	Bd3468	Chemotaxis protein methyltransferase	Bd3403	Bd3403	FliG protein {UniProtKB/TrEMBL:Q6MHY1}	[TP0630-TP0026 (0.7604114)]
COG1352	COG1536	Bd2830	Bd2830	Chemotaxis protein methyltransferase	Bd3403	Bd3403	FliG protein {UniProtKB/TrEMBL:Q6MHY1}	[TP0630-TP0026 (0.7604114)]
COG1344	COG1516	Bd0542	Bd0542	FgL, flagellar protein {UniProtKB/TrEMBL:Q6MQD2}	Bd0611	Bd0611	Flagellar protein FliS {UniProtKB/TrEMBL:Q6MQ70}	[TP0870-TP0943 (0.723277)]
COG1344	COG1516	Bd0408	Bd0408	Flagellin {UniProtKB/TrEMBL:Q6MQQ2}	Bd0611	Bd0611	Flagellar protein FliS {UniProtKB/TrEMBL:Q6MQ70}	[TP0870-TP0943 (0.723277)]
COG1344	COG1516	Bd3342	Bd3342	Flagellin {UniProtKB/TrEMBL:Q6MI33}	Bd0611	Bd0611	Flagellar protein FliS {UniProtKB/TrEMBL:Q6MQ70}	[TP0870-TP0943 (0.723277)]
COG1344	COG1516	Bd3052	Bd3052	Flagellin {UniProtKB/TrEMBL:Q6MIU6}	Bd0611	Bd0611	Flagellar protein FliS {UniProtKB/TrEMBL:Q6MQ70}	[TP0870-TP0943 (0.723277)]
COG1344	COG1516	Bd0410	Bd0410	Flagellin {UniProtKB/TrEMBL:Q6MQQ0}	Bd0611	Bd0611	Flagellar protein FliS {UniProtKB/TrEMBL:Q6MQ70}	[TP0870-TP0943 (0.723277)]
COG1344	COG1516	Bd0606	Bd0606	Flagellin {UniProtKB/TrEMBL:Q6MQ75}	Bd0611	Bd0611	Flagellar protein FliS {UniProtKB/TrEMBL:Q6MQ70}	[TP0870-TP0943 (0.723277)]
COG1344	COG1516	Bd0604	Bd0604	Flagellin {UniProtKB/TrEMBL:Q6MQ77}	Bd0611	Bd0611	Flagellar protein FliS {UniProtKB/TrEMBL:Q6MQ70}	[TP0870-TP0943 (0.723277)]
COG0099	COG0216	Bd2953	rpsM	30S ribosomal protein S13	Bd0069	prfA	Peptide chain release factor 1 (RF-1)	[TP0210-TP0051 (0.8775348)]
COG0442	COG0552	Bd3033	Bd3033	ProS protein {UniProtKB/TrEMBL:Q6MIW2}	Bd1173	Bd1173	Signal recognition particle-docking protein FtsY	[TP0160-TP0578 (0.56216276)]
COG0242	COG0319	Bd2759	Bd2759	Polypeptide deformylase	Bd1487	Bd1487	UPF0054 protein Bd1487	[TP0757-TP0650 (0.630912)]
COG0178	COG0845	Bd0159	Bd0159	Excinuclease ABC subunit A	Bd0708	Bd0708	Probable macrolide-specific efflux protein	[TP0514-TP0965 (0.87363523)]
COG0178	COG0845	Bd0159	Bd0159	Excinuclease ABC subunit A	Bd3818	Bd3818	Hypothetical protein precursor	[TP0514-TP0965 (0.87363523)]
COG0178	COG0845	Bd2442	Bd2442	Excinuclease ABC subunit A	Bd0708	Bd0708	Probable macrolide-specific efflux protein	[TP0514-TP0965 (0.87363523)]
COG0178	COG0845	Bd2442	Bd2442	Excinuclease ABC subunit A	Bd1875	Bd1875	Hypothetical protein {UniProtKB/TrEMBL:Q6MLX8}	[TP0514-TP0965 (0.87363523)]
COG0178	COG0845	Bd2442	Bd2442	Excinuclease ABC subunit A	Bd3818	Bd3818	Hypothetical protein precursor	[TP0514-TP0965 (0.87363523)]
COG0178	COG0845	Bd0159	Bd0159	Excinuclease ABC subunit A	Bd1875	Bd1875	Hypothetical protein {UniProtKB/TrEMBL:Q6MLX8}	[TP0514-TP0965 (0.87363523)]
COG0457	COG0566	Bd0614	Bd0614	Putative O-linked GlcNAc transferase	Bd1732	Bd1732	Putative tRNA/rRNA methyltransferase	[TP0095-TP0054 (0.73981166)]
COG0457	COG0566	Bd0614	Bd0614	Putative O-linked GlcNAc transferase	Bd1203	Bd1203	Putative RNA methylase {UniProtKB/TrEMBL:Q6MNP1}	[TP0095-TP0054 (0.73981166)]
COG0457	COG0566	Bd2807	Bd2807	Hypothetical protein precursor	Bd1203	Bd1203	Putative RNA methylase {UniProtKB/TrEMBL:Q6MNP1}	[TP0095-TP0054 (0.73981166)]
COG0457	COG0566	Bd0225	Bd0225	Hypothetical protein precursor	Bd1632	Bd1632	23S rRNA methyltransferase	[TP0095-TP0054 (0.73981166)]
COG0457	COG0566	Bd0614	Bd0614	Putative O-linked GlcNAc transferase	Bd1632	Bd1632	23S rRNA methyltransferase	[TP0095-TP0054 (0.73981166)]
COG0457	COG0566	Bd2807	Bd2807	Hypothetical protein precursor	Bd2995	Bd2995	RNA methyltransferase, TrmH family, group	[TP0095-TP0054 (0.73981166)]
COG0457	COG0566	Bd3840	Bd3840	Probable O-linked GlcNAc transferase precursor	Bd2995	Bd2995	RNA methyltransferase, TrmH family, group	[TP0095-TP0054 (0.73981166)]
COG0457	COG0566	Bd0614	Bd0614	Putative O-linked GlcNAc transferase	Bd2995	Bd2995	RNA methyltransferase, TrmH family, group	[TP0095-TP0054 (0.73981166)]
COG0457	COG0566	Bd0225	Bd0225	Hypothetical protein precursor	Bd1732	Bd1732	Putative tRNA/rRNA methyltransferase	[TP0095-TP0054 (0.73981166)]
COG0457	COG0566	Bd3840	Bd3840	Probable O-linked GlcNAc transferase precursor	Bd1203	Bd1203	Putative RNA methylase {UniProtKB/TrEMBL:Q6MNP1}	[TP0095-TP0054 (0.73981166)]
COG0457	COG0566	Bd0225	Bd0225	Hypothetical protein precursor	Bd2995	Bd2995	RNA methyltransferase, TrmH family, group	[TP0095-TP0054 (0.73981166)]
COG0457	COG0566	Bd0225	Bd0225	Hypothetical protein precursor	Bd1203	Bd1203	Putative RNA methylase {UniProtKB/TrEMBL:Q6MNP1}	[TP0095-TP0054 (0.73981166)]
COG0457	COG0566	Bd3840	Bd3840	Probable O-linked GlcNAc transferase precursor	Bd1632	Bd1632	23S rRNA methyltransferase	[TP0095-TP0054 (0.73981166)]
COG0457	COG0566	Bd2807	Bd2807	Hypothetical protein precursor	Bd1732	Bd1732	Putative tRNA/rRNA methyltransferase	[TP0095-TP0054 (0.73981166)]
COG0457	COG0566	Bd3840	Bd3840	Probable O-linked GlcNAc transferase precursor	Bd1732	Bd1732	Putative tRNA/rRNA methyltransferase	[TP0095-TP0054 (0.73981166)]
COG0457	COG0566	Bd2807	Bd2807	Hypothetical protein precursor	Bd1632	Bd1632	23S rRNA methyltransferase	[TP0095-TP0054 (0.73981166)]
COG0465	COG0558	Bd1928	Bd1928	Cell division protein precursor	Bd1917	Bd1917	PgsA protein {UniProtKB/TrEMBL:Q6MLT8}	[TP0765-TP0256 (0.8653493)]
COG0465	COG0558	Bd2667	Bd2667	Membrane bound zinc metallopeptidase	Bd1917	Bd1917	PgsA protein {UniProtKB/TrEMBL:Q6MLT8}	[TP0765-TP0256 (0.8653493)]
COG0024	COG0462	Bd1338	Bd1338	Methionine aminopeptidase	Bd2704	Bd2704	Ribose-phosphate pyrophosphokinase	[TP0842-TP0294 (0.8762697)]
COG0024	COG0462	Bd0649	Bd0649	Methionine aminopeptidase	Bd2704	Bd2704	Ribose-phosphate pyrophosphokinase	[TP0842-TP0294 (0.8762697)]
COG0125	COG0361	Bd1040	tmk	Thymidylate kinase {UniProtKB/Swiss-Prot:Q6MP28}	Bd0321	Bd0321	Translation initiation factor IF-1	[TP0354-TP0097 (0.8382038)]
COG0125	COG0361	Bd1040	tmk	Thymidylate kinase {UniProtKB/Swiss-Prot:Q6MP28}	Bd0953	Bd0953	Translation initiation factor IF-1	[TP0354-TP0097 (0.8382038)]
COG1536	COG1766	Bd3403	Bd3403	FliG protein {UniProtKB/TrEMBL:Q6MHY1}	Bd3404	Bd3404	Flagellar M-ring protein precursor	[TP0400-TP0399 (0.9198608), TP0026-TP0399 (0.9539454)]
COG0319	COG0787	Bd1487	Bd1487	UPF0054 protein Bd1487	Bd3124	Bd3124	Alr protein {UniProtKB/TrEMBL:Q6MIN0}	[TP0650-TP0681 (0.82058704)]
COG0215	COG1536	Bd2317	cysS	Cysteinyl-tRNA synthetase (EC 6.1.1.16) (Cysteine--tRNA ligase) (CysRS)	Bd3403	Bd3403	FliG protein {UniProtKB/TrEMBL:Q6MHY1}	[TP0091-TP0400 (0.6374247)]
COG0564	COG1418	Bd2358	Bd2358	Putative RNA pseudouridylate synthase	Bd2166	Bd2166	Hydrolase {UniProtKB/TrEMBL:Q6ML54}	[TP0154-TP1018 (0.7668753)]
COG0564	COG1418	Bd1793	Bd1793	Ribosomal large subunit pseudouridine synthase C	Bd1426	Bd1426	Putative hydrolase {UniProtKB/TrEMBL:Q6MN37}	[TP0154-TP1018 (0.7668753)]
COG0564	COG1418	Bd1424	Bd1424	Putative pseudouridine synthase	Bd1426	Bd1426	Putative hydrolase {UniProtKB/TrEMBL:Q6MN37}	[TP0154-TP1018 (0.7668753)]
COG0564	COG1418	Bd1323	Bd1323	Pseudouridine synthase {UniProtKB/TrEMBL:Q6MND5}	Bd1188	Bd1188	Putative HD superfamily hydrolase	[TP0154-TP1018 (0.7668753)]
COG0564	COG1418	Bd1793	Bd1793	Ribosomal large subunit pseudouridine synthase C	Bd2166	Bd2166	Hydrolase {UniProtKB/TrEMBL:Q6ML54}	[TP0154-TP1018 (0.7668753)]
COG0564	COG1418	Bd2820	Bd2820	Pseudouridine synthase {UniProtKB/TrEMBL:Q6MJF7}	Bd1426	Bd1426	Putative hydrolase {UniProtKB/TrEMBL:Q6MN37}	[TP0154-TP1018 (0.7668753)]
COG0564	COG1418	Bd1424	Bd1424	Putative pseudouridine synthase	Bd1188	Bd1188	Putative HD superfamily hydrolase	[TP0154-TP1018 (0.7668753)]
COG0564	COG1418	Bd3791	Bd3791	Pseudouridine synthase {UniProtKB/TrEMBL:Q6MGX8}	Bd1426	Bd1426	Putative hydrolase {UniProtKB/TrEMBL:Q6MN37}	[TP0154-TP1018 (0.7668753)]
COG0564	COG1418	Bd1383	Bd1383	Pseudouridine synthase {UniProtKB/TrEMBL:Q6MN77}	Bd1188	Bd1188	Putative HD superfamily hydrolase	[TP0154-TP1018 (0.7668753)]
COG0564	COG1418	Bd1383	Bd1383	Pseudouridine synthase {UniProtKB/TrEMBL:Q6MN77}	Bd2166	Bd2166	Hydrolase {UniProtKB/TrEMBL:Q6ML54}	[TP0154-TP1018 (0.7668753)]
COG0564	COG1418	Bd1793	Bd1793	Ribosomal large subunit pseudouridine synthase C	Bd1188	Bd1188	Putative HD superfamily hydrolase	[TP0154-TP1018 (0.7668753)]
COG0564	COG1418	Bd2820	Bd2820	Pseudouridine synthase {UniProtKB/TrEMBL:Q6MJF7}	Bd2166	Bd2166	Hydrolase {UniProtKB/TrEMBL:Q6ML54}	[TP0154-TP1018 (0.7668753)]
COG0564	COG1418	Bd2358	Bd2358	Putative RNA pseudouridylate synthase	Bd1426	Bd1426	Putative hydrolase {UniProtKB/TrEMBL:Q6MN37}	[TP0154-TP1018 (0.7668753)]
COG0564	COG1418	Bd2358	Bd2358	Putative RNA pseudouridylate synthase	Bd1188	Bd1188	Putative HD superfamily hydrolase	[TP0154-TP1018 (0.7668753)]
COG0564	COG1418	Bd3791	Bd3791	Pseudouridine synthase {UniProtKB/TrEMBL:Q6MGX8}	Bd1188	Bd1188	Putative HD superfamily hydrolase	[TP0154-TP1018 (0.7668753)]
COG0564	COG1418	Bd1323	Bd1323	Pseudouridine synthase {UniProtKB/TrEMBL:Q6MND5}	Bd2166	Bd2166	Hydrolase {UniProtKB/TrEMBL:Q6ML54}	[TP0154-TP1018 (0.7668753)]
COG0564	COG1418	Bd1383	Bd1383	Pseudouridine synthase {UniProtKB/TrEMBL:Q6MN77}	Bd1426	Bd1426	Putative hydrolase {UniProtKB/TrEMBL:Q6MN37}	[TP0154-TP1018 (0.7668753)]
COG0564	COG1418	Bd2820	Bd2820	Pseudouridine synthase {UniProtKB/TrEMBL:Q6MJF7}	Bd1188	Bd1188	Putative HD superfamily hydrolase	[TP0154-TP1018 (0.7668753)]
COG0564	COG1418	Bd1519	Bd1519	Pseudouridine synthase {UniProtKB/TrEMBL:Q6MMV3}	Bd1188	Bd1188	Putative HD superfamily hydrolase	[TP0154-TP1018 (0.7668753)]
COG0564	COG1418	Bd3791	Bd3791	Pseudouridine synthase {UniProtKB/TrEMBL:Q6MGX8}	Bd2166	Bd2166	Hydrolase {UniProtKB/TrEMBL:Q6ML54}	[TP0154-TP1018 (0.7668753)]
COG0564	COG1418	Bd1424	Bd1424	Putative pseudouridine synthase	Bd2166	Bd2166	Hydrolase {UniProtKB/TrEMBL:Q6ML54}	[TP0154-TP1018 (0.7668753)]
COG0564	COG1418	Bd1323	Bd1323	Pseudouridine synthase {UniProtKB/TrEMBL:Q6MND5}	Bd1426	Bd1426	Putative hydrolase {UniProtKB/TrEMBL:Q6MN37}	[TP0154-TP1018 (0.7668753)]
COG0564	COG1418	Bd1519	Bd1519	Pseudouridine synthase {UniProtKB/TrEMBL:Q6MMV3}	Bd1426	Bd1426	Putative hydrolase {UniProtKB/TrEMBL:Q6MN37}	[TP0154-TP1018 (0.7668753)]
COG0564	COG1418	Bd1519	Bd1519	Pseudouridine synthase {UniProtKB/TrEMBL:Q6MMV3}	Bd2166	Bd2166	Hydrolase {UniProtKB/TrEMBL:Q6ML54}	[TP0154-TP1018 (0.7668753)]
COG0849	COG1595	Bd3190	Bd3190	Cell division protein FtsA	Bd1714	Bd1714	Putative RNA polymerase ECF-type sigma factor	[TP0389-TP0092 (0.66770643)]
COG0849	COG1595	Bd3190	Bd3190	Cell division protein FtsA	Bd0743	Bd0743	RNA polymerase sigma-E factor	[TP0389-TP0092 (0.66770643)]
COG0849	COG1595	Bd3190	Bd3190	Cell division protein FtsA	Bd0881	Bd0881	RNA polymerase sigma-E factor	[TP0389-TP0092 (0.66770643)]
COG0739	COG2204	Bd2006	Bd2006	NlpD4 protein {UniProtKB/TrEMBL:Q6MLK2}	Bd3035	Bd3035	Nitrogen assimilation regulatory protein NtrX	[TP0706-TP0519 (0.80130965)]
COG0739	COG2204	Bd2006	Bd2006	NlpD4 protein {UniProtKB/TrEMBL:Q6MLK2}	Bd3360	Bd3360	Probable transcriptional regulatory protein zraR	[TP0706-TP0519 (0.80130965)]
COG0739	COG2204	Bd2006	Bd2006	NlpD4 protein {UniProtKB/TrEMBL:Q6MLK2}	Bd1522	Bd1522	Transcription regulator NtrC family	[TP0706-TP0519 (0.80130965)]
COG0739	COG2204	Bd2006	Bd2006	NlpD4 protein {UniProtKB/TrEMBL:Q6MLK2}	Bd3408	Bd3408	Transcriptional regulatory protein flbD	[TP0706-TP0519 (0.80130965)]
COG0739	COG2204	Bd2006	Bd2006	NlpD4 protein {UniProtKB/TrEMBL:Q6MLK2}	Bd1347	Bd1347	Putative response regulatory protein	[TP0706-TP0519 (0.80130965)]
COG0739	COG2204	Bd3771	Bd3771	Membrane protein related to metalloendopeptidases	Bd0299	Bd0299	Two-component response regulator	[TP0706-TP0519 (0.80130965)]
COG0739	COG2204	Bd3771	Bd3771	Membrane protein related to metalloendopeptidases	Bd1522	Bd1522	Transcription regulator NtrC family	[TP0706-TP0519 (0.80130965)]
COG0739	COG2204	Bd3771	Bd3771	Membrane protein related to metalloendopeptidases	Bd2143	Bd2143	Two-component response regulator	[TP0706-TP0519 (0.80130965)]
COG0739	COG2204	Bd3771	Bd3771	Membrane protein related to metalloendopeptidases	Bd3408	Bd3408	Transcriptional regulatory protein flbD	[TP0706-TP0519 (0.80130965)]
COG0739	COG2204	Bd2006	Bd2006	NlpD4 protein {UniProtKB/TrEMBL:Q6MLK2}	Bd2893	Bd2893	Transcriptional regulator	[TP0706-TP0519 (0.80130965)]
COG0739	COG2204	Bd3771	Bd3771	Membrane protein related to metalloendopeptidases	Bd1505	Bd1505	Acetoacetate metabolism regulatory protein atoC	[TP0706-TP0519 (0.80130965)]
COG0739	COG2204	Bd3771	Bd3771	Membrane protein related to metalloendopeptidases	Bd2893	Bd2893	Transcriptional regulator	[TP0706-TP0519 (0.80130965)]
COG0739	COG2204	Bd2006	Bd2006	NlpD4 protein {UniProtKB/TrEMBL:Q6MLK2}	Bd1513	Bd1513	Regulator protein pilR {UniProtKB/TrEMBL:Q6MMW0}	[TP0706-TP0519 (0.80130965)]
COG0739	COG2204	Bd3771	Bd3771	Membrane protein related to metalloendopeptidases	Bd3432	Bd3432	Response regulator of hydrogenase 3 activity	[TP0706-TP0519 (0.80130965)]
COG0739	COG2204	Bd2006	Bd2006	NlpD4 protein {UniProtKB/TrEMBL:Q6MLK2}	Bd3432	Bd3432	Response regulator of hydrogenase 3 activity	[TP0706-TP0519 (0.80130965)]
COG0739	COG2204	Bd2006	Bd2006	NlpD4 protein {UniProtKB/TrEMBL:Q6MLK2}	Bd0805	Bd0805	Nitrogen assimilation regulatory protein	[TP0706-TP0519 (0.80130965)]
COG0739	COG2204	Bd2006	Bd2006	NlpD4 protein {UniProtKB/TrEMBL:Q6MLK2}	Bd1505	Bd1505	Acetoacetate metabolism regulatory protein atoC	[TP0706-TP0519 (0.80130965)]
COG0739	COG2204	Bd3771	Bd3771	Membrane protein related to metalloendopeptidases	Bd1347	Bd1347	Putative response regulatory protein	[TP0706-TP0519 (0.80130965)]
COG0739	COG2204	Bd2006	Bd2006	NlpD4 protein {UniProtKB/TrEMBL:Q6MLK2}	Bd0299	Bd0299	Two-component response regulator	[TP0706-TP0519 (0.80130965)]
COG0739	COG2204	Bd3771	Bd3771	Membrane protein related to metalloendopeptidases	Bd1513	Bd1513	Regulator protein pilR {UniProtKB/TrEMBL:Q6MMW0}	[TP0706-TP0519 (0.80130965)]
COG0739	COG2204	Bd3771	Bd3771	Membrane protein related to metalloendopeptidases	Bd3035	Bd3035	Nitrogen assimilation regulatory protein NtrX	[TP0706-TP0519 (0.80130965)]
COG0739	COG2204	Bd2006	Bd2006	NlpD4 protein {UniProtKB/TrEMBL:Q6MLK2}	Bd0039	Bd0039	Site-specific DNA inversion stimulation factor	[TP0706-TP0519 (0.80130965)]
COG0739	COG2204	Bd3771	Bd3771	Membrane protein related to metalloendopeptidases	Bd3360	Bd3360	Probable transcriptional regulatory protein zraR	[TP0706-TP0519 (0.80130965)]
COG0739	COG2204	Bd3771	Bd3771	Membrane protein related to metalloendopeptidases	Bd0039	Bd0039	Site-specific DNA inversion stimulation factor	[TP0706-TP0519 (0.80130965)]
COG0739	COG2204	Bd3771	Bd3771	Membrane protein related to metalloendopeptidases	Bd0805	Bd0805	Nitrogen assimilation regulatory protein	[TP0706-TP0519 (0.80130965)]
COG0739	COG2204	Bd2006	Bd2006	NlpD4 protein {UniProtKB/TrEMBL:Q6MLK2}	Bd2143	Bd2143	Two-component response regulator	[TP0706-TP0519 (0.80130965)]
COG0457	COG0495	Bd3840	Bd3840	Probable O-linked GlcNAc transferase precursor	Bd0365	leuS	Leucyl-tRNA synthetase (EC 6.1.1.4) (Leucine--tRNA ligase) (LeuRS)	[TP0067-TP0586 (0.714839)]
COG0457	COG0495	Bd2807	Bd2807	Hypothetical protein precursor	Bd0365	leuS	Leucyl-tRNA synthetase (EC 6.1.1.4) (Leucine--tRNA ligase) (LeuRS)	[TP0067-TP0586 (0.714839)]
COG0457	COG0495	Bd0614	Bd0614	Putative O-linked GlcNAc transferase	Bd0365	leuS	Leucyl-tRNA synthetase (EC 6.1.1.4) (Leucine--tRNA ligase) (LeuRS)	[TP0067-TP0586 (0.714839)]
COG0457	COG0495	Bd0225	Bd0225	Hypothetical protein precursor	Bd0365	leuS	Leucyl-tRNA synthetase (EC 6.1.1.4) (Leucine--tRNA ligase) (LeuRS)	[TP0067-TP0586 (0.714839)]
COG0358	COG0457	Bd0241	Bd0241	DNA primase {UniProtKB/TrEMBL:Q6MR58}	Bd0614	Bd0614	Putative O-linked GlcNAc transferase	[TP0492-TP0648 (0.5111708)]
COG0358	COG0457	Bd0241	Bd0241	DNA primase {UniProtKB/TrEMBL:Q6MR58}	Bd3840	Bd3840	Probable O-linked GlcNAc transferase precursor	[TP0492-TP0648 (0.5111708)]
COG0358	COG0457	Bd0241	Bd0241	DNA primase {UniProtKB/TrEMBL:Q6MR58}	Bd2807	Bd2807	Hypothetical protein precursor	[TP0492-TP0648 (0.5111708)]
COG0358	COG0457	Bd0241	Bd0241	DNA primase {UniProtKB/TrEMBL:Q6MR58}	Bd0225	Bd0225	Hypothetical protein precursor	[TP0492-TP0648 (0.5111708)]
COG0687	COG1558	Bd1418	Bd1418	PotD protein precursor {UniProtKB/TrEMBL:Q6MN45}	Bd3406	Bd3406	Flagellar basal-body rod protein	[TP0655-TP0397 (0.60331625)]
COG0766	COG1419	Bd0071	murA	UDP-N-acetylglucosamine 1-carboxyvinyltransferase (EC 2.5.1.7) (Enoylpyruvate transferase) (UDP-N-acetylglucosamine enolpyruvyl transferase) (EPT)	Bd3320	Bd3320	Flagellar biosynthesis protein	[TP0029-TP0713 (0.80866665)]
COG0795	COG1792	Bd2471	Bd2471	Predicted permease YjgP/YjgQ family	Bd2457	Bd2457	Rod shape-determining protein MreC	[TP0884-TP0498 (0.8374102)]
COG0795	COG1792	Bd2760	Bd2760	Hypothetical protein {UniProtKB/TrEMBL:Q6MJL5}	Bd2457	Bd2457	Rod shape-determining protein MreC	[TP0884-TP0498 (0.8374102)]
COG1317	COG1536	Bd3402	Bd3402	Flagellar assembly protein	Bd3403	Bd3403	FliG protein {UniProtKB/TrEMBL:Q6MHY1}	[TP0401-TP0026 (0.96139234)]
COG1214	COG1516	Bd3788	Bd3788	Glycoprotein endopeptidase	Bd0611	Bd0611	Flagellar protein FliS {UniProtKB/TrEMBL:Q6MQ70}	[TP0876-TP0943 (0.57131183)]
COG0608	COG1234	Bd2232	Bd2232	Single-strand DNA-specific exonuclease	Bd2387	Bd2387	Metallo-beta-lactamase superfamily protein	[TP0704-TP0819 (0.5844061)]
COG0024	COG0125	Bd1338	Bd1338	Methionine aminopeptidase	Bd1040	tmk	Thymidylate kinase {UniProtKB/Swiss-Prot:Q6MP28}	[TP0842-TP0354 (0.8096375)]
COG0024	COG0125	Bd0649	Bd0649	Methionine aminopeptidase	Bd1040	tmk	Thymidylate kinase {UniProtKB/Swiss-Prot:Q6MP28}	[TP0842-TP0354 (0.8096375)]
COG0265	COG1430	Bd0922	Bd0922	Periplasmic serine protease	Bd0062	Bd0062	Hypothetical protein precursor	[TP0773-TP0087 (0.5241626)]
COG0265	COG1430	Bd2800	Bd2800	Serine protease MucD precursor	Bd0062	Bd0062	Hypothetical protein precursor	[TP0773-TP0087 (0.5241626)]
COG1291	COG1291	Bd3021	Bd3021	Motility protein A {UniProtKB/TrEMBL:Q6MIX4}	Bd3021	Bd3021	Motility protein A {UniProtKB/TrEMBL:Q6MIX4}	[TP0725-TP0725 (0.8044664)]
COG1291	COG1291	Bd3254	Bd3254	Flagellar motor protein precursor	Bd3254	Bd3254	Flagellar motor protein precursor	[TP0725-TP0725 (0.8044664)]
COG1291	COG1291	Bd0144	Bd0144	Chemotaxis motA protein	Bd0144	Bd0144	Chemotaxis motA protein	[TP0725-TP0725 (0.8044664)]
COG1291	COG1291	Bd3021	Bd3021	Motility protein A {UniProtKB/TrEMBL:Q6MIX4}	Bd0144	Bd0144	Chemotaxis motA protein	[TP0725-TP0725 (0.8044664)]
COG1291	COG1291	Bd0144	Bd0144	Chemotaxis motA protein	Bd3021	Bd3021	Motility protein A {UniProtKB/TrEMBL:Q6MIX4}	[TP0725-TP0725 (0.8044664)]
COG1291	COG1291	Bd3021	Bd3021	Motility protein A {UniProtKB/TrEMBL:Q6MIX4}	Bd3254	Bd3254	Flagellar motor protein precursor	[TP0725-TP0725 (0.8044664)]
COG1291	COG1291	Bd3254	Bd3254	Flagellar motor protein precursor	Bd3021	Bd3021	Motility protein A {UniProtKB/TrEMBL:Q6MIX4}	[TP0725-TP0725 (0.8044664)]
COG1291	COG1291	Bd0144	Bd0144	Chemotaxis motA protein	Bd3254	Bd3254	Flagellar motor protein precursor	[TP0725-TP0725 (0.8044664)]
COG1291	COG1291	Bd3254	Bd3254	Flagellar motor protein precursor	Bd0144	Bd0144	Chemotaxis motA protein	[TP0725-TP0725 (0.8044664)]
COG0275	COG1815	Bd3215	mraW	S-adenosyl-methyltransferase mraW (EC 2.1.1.-)	Bd3407	Bd3407	Flagellar basal-body rod protein FlgB	[TP0384-TP0396 (0.81050646)]
COG1536	COG1536	Bd3403	Bd3403	FliG protein {UniProtKB/TrEMBL:Q6MHY1}	Bd3403	Bd3403	FliG protein {UniProtKB/TrEMBL:Q6MHY1}	[TP0026-TP0400 (0.5928469)]
COG0457	COG0845	Bd0614	Bd0614	Putative O-linked GlcNAc transferase	Bd1875	Bd1875	Hypothetical protein {UniProtKB/TrEMBL:Q6MLX8}	[TP0648-TP0965 (0.54118866)]
COG0457	COG0845	Bd0614	Bd0614	Putative O-linked GlcNAc transferase	Bd0708	Bd0708	Probable macrolide-specific efflux protein	[TP0648-TP0965 (0.54118866)]
COG0457	COG0845	Bd0225	Bd0225	Hypothetical protein precursor	Bd0708	Bd0708	Probable macrolide-specific efflux protein	[TP0648-TP0965 (0.54118866)]
COG0457	COG0845	Bd3840	Bd3840	Probable O-linked GlcNAc transferase precursor	Bd0708	Bd0708	Probable macrolide-specific efflux protein	[TP0648-TP0965 (0.54118866)]
COG0457	COG0845	Bd2807	Bd2807	Hypothetical protein precursor	Bd3818	Bd3818	Hypothetical protein precursor	[TP0648-TP0965 (0.54118866)]
COG0457	COG0845	Bd3840	Bd3840	Probable O-linked GlcNAc transferase precursor	Bd1875	Bd1875	Hypothetical protein {UniProtKB/TrEMBL:Q6MLX8}	[TP0648-TP0965 (0.54118866)]
COG0457	COG0845	Bd0614	Bd0614	Putative O-linked GlcNAc transferase	Bd3818	Bd3818	Hypothetical protein precursor	[TP0648-TP0965 (0.54118866)]
COG0457	COG0845	Bd0225	Bd0225	Hypothetical protein precursor	Bd3818	Bd3818	Hypothetical protein precursor	[TP0648-TP0965 (0.54118866)]
COG0457	COG0845	Bd3840	Bd3840	Probable O-linked GlcNAc transferase precursor	Bd3818	Bd3818	Hypothetical protein precursor	[TP0648-TP0965 (0.54118866)]
COG0457	COG0845	Bd2807	Bd2807	Hypothetical protein precursor	Bd0708	Bd0708	Probable macrolide-specific efflux protein	[TP0648-TP0965 (0.54118866)]
COG0457	COG0845	Bd2807	Bd2807	Hypothetical protein precursor	Bd1875	Bd1875	Hypothetical protein {UniProtKB/TrEMBL:Q6MLX8}	[TP0648-TP0965 (0.54118866)]
COG0457	COG0845	Bd0225	Bd0225	Hypothetical protein precursor	Bd1875	Bd1875	Hypothetical protein {UniProtKB/TrEMBL:Q6MLX8}	[TP0648-TP0965 (0.54118866)]
COG0419	COG1512	Bd2697	Bd2697	Hypothetical protein precursor	Bd1208	Bd1208	Hypothetical membrane spanning protein precursor	[TP0627-TP0561 (0.5704539)]
COG0419	COG1512	Bd1169	Bd1169	Large Ala/Glu-rich protein	Bd1208	Bd1208	Hypothetical membrane spanning protein precursor	[TP0627-TP0561 (0.5704539)]
COG0760	COG2239	Bd0017	Bd0017	Survival protein SurA precursor	Bd2544	Bd2544	Mg2+ transporter MgtE {UniProtKB/TrEMBL:Q6MK67}	[TP1016-TP0917 (0.81817394)]
COG0760	COG2239	Bd2456	Bd2456	Hypothetical protein precursor	Bd2544	Bd2544	Mg2+ transporter MgtE {UniProtKB/TrEMBL:Q6MK67}	[TP1016-TP0917 (0.81817394)]
COG0760	COG2239	Bd0019	Bd0019	PpiD protein precursor {UniProtKB/TrEMBL:Q6MRQ5}	Bd2544	Bd2544	Mg2+ transporter MgtE {UniProtKB/TrEMBL:Q6MK67}	[TP1016-TP0917 (0.81817394)]
COG0760	COG2239	Bd0018	Bd0018	Parvulin-like peptidyl-prolyl isomerase precursor	Bd2544	Bd2544	Mg2+ transporter MgtE {UniProtKB/TrEMBL:Q6MK67}	[TP1016-TP0917 (0.81817394)]
COG0760	COG2239	Bd0258	Bd0258	Peptidyl-prolyl cis-trans isomerase C	Bd2544	Bd2544	Mg2+ transporter MgtE {UniProtKB/TrEMBL:Q6MK67}	[TP1016-TP0917 (0.81817394)]
COG1749	COG1843	Bd3395	Bd3395	FlgE protein {UniProtKB/TrEMBL:Q6MHY9}	Bd3397	Bd3397	Basal-body rod modification protein flgD	[TP0727-TP0728 (0.8651164)]
COG0782	COG1057	Bd1119	Bd1119	GreB protein {UniProtKB/TrEMBL:Q6MNW1}	Bd3846	Bd3846	Probable nicotinate-nucleotide	[TP0019-TP0741 (0.75909394)]
COG0782	COG1057	Bd2201	Bd2201	Transcription elongation factor GreA	Bd3846	Bd3846	Probable nicotinate-nucleotide	[TP0019-TP0741 (0.75909394)]
COG0782	COG1057	Bd0303	Bd0303	Regulator of nucleoside diphosphate kinase	Bd3846	Bd3846	Probable nicotinate-nucleotide	[TP0019-TP0741 (0.75909394)]
COG1516	COG1516	Bd0611	Bd0611	Flagellar protein FliS {UniProtKB/TrEMBL:Q6MQ70}	Bd0611	Bd0611	Flagellar protein FliS {UniProtKB/TrEMBL:Q6MQ70}	[TP0943-TP0943 (0.5311184)]
COG0817	COG1516	Bd2489	ruvC	Crossover junction endodeoxyribonuclease ruvC (EC 3.1.22.4) (Holliday junction nuclease ruvC) (Holliday junction resolvase ruvC)	Bd0611	Bd0611	Flagellar protein FliS {UniProtKB/TrEMBL:Q6MQ70}	[TP0517-TP0943 (0.5294325)]
COG1079	COG2239	Bd0442	Bd0442	Sugar ABC transporter, permease protein	Bd2544	Bd2544	Mg2+ transporter MgtE {UniProtKB/TrEMBL:Q6MK67}	[TP0302-TP0917 (0.5527395)]
COG1109	COG1157	Bd1931	glmM	Phosphoglucosamine mutase (EC 5.4.2.10)	Bd3401	Bd3401	Flagellum-specific ATP synthase	[TP0413-TP0402 (0.78400123)]
COG1109	COG1157	Bd0014	Bd0014	Pmm protein {UniProtKB/TrEMBL:Q6MRQ8}	Bd3401	Bd3401	Flagellum-specific ATP synthase	[TP0413-TP0402 (0.78400123)]
COG0090	COG1643	Bd2973	rplB	50S ribosomal protein L2	Bd3108	Bd3108	Helicase {UniProtKB/TrEMBL:Q6MIP3}	[TP0192-TP0526 (0.71912634)]
COG1987	COG2239	Bd3324	Bd3324	Flagellar biosynthetic protein FliQ	Bd2544	Bd2544	Mg2+ transporter MgtE {UniProtKB/TrEMBL:Q6MK67}	[TP0717-TP0917 (0.53720385)]
COG0217	COG1235	Bd1964	Bd1964	Hypothetical UPF0082 protein Bd1964	Bd3353	Bd3353	Metallo-beta-lactamase superfamily protein	[TP0474-TP0489 (0.71912634)]
COG0012	COG0188	Bd2707	Bd2707	GTP-binding protein {UniProtKB/TrEMBL:Q6MJR2}	Bd0005	Bd0005	DNA gyrase subunit A {UniProtKB/TrEMBL:Q6MRR7}	[TP0124-TP0005 (0.7149395)]
COG0324	COG1558	Bd1565	miaA	tRNA delta(2)-isopentenylpyrophosphate transferase (EC 2.5.1.8) (IPP transferase) (Isopentenyl-diphosphate:tRNA isopentenyltransferase) (IPTase) (IPPT)	Bd3406	Bd3406	Flagellar basal-body rod protein	[TP0637-TP0397 (0.66148543)]
COG0457	COG1643	Bd2807	Bd2807	Hypothetical protein precursor	Bd3108	Bd3108	Helicase {UniProtKB/TrEMBL:Q6MIP3}	[TP0067-TP0526 (0.80406195)]
COG0457	COG1643	Bd0225	Bd0225	Hypothetical protein precursor	Bd3108	Bd3108	Helicase {UniProtKB/TrEMBL:Q6MIP3}	[TP0067-TP0526 (0.80406195)]
COG0457	COG1643	Bd0614	Bd0614	Putative O-linked GlcNAc transferase	Bd3108	Bd3108	Helicase {UniProtKB/TrEMBL:Q6MIP3}	[TP0067-TP0526 (0.80406195)]
COG0457	COG1643	Bd3840	Bd3840	Probable O-linked GlcNAc transferase precursor	Bd3108	Bd3108	Helicase {UniProtKB/TrEMBL:Q6MIP3}	[TP0067-TP0526 (0.80406195)]
COG0840	COG1157	Bd2596	Bd2596	MCP, methyl-accepting chemotaxis protein	Bd3401	Bd3401	Flagellum-specific ATP synthase	[TP0640-TP0402 (0.9180537)]
COG0840	COG1157	Bd2622	Bd2622	Methyl-accepting chemotaxis protein precursor	Bd3401	Bd3401	Flagellum-specific ATP synthase	[TP0640-TP0402 (0.9180537)]
COG0840	COG1157	Bd1081	Bd1081	Methyl-accepting chemotaxis protein precursor	Bd3401	Bd3401	Flagellum-specific ATP synthase	[TP0640-TP0402 (0.9180537)]
COG0840	COG1157	Bd1340	Bd1340	Putative methyl accepting chemotaxis protein	Bd3401	Bd3401	Flagellum-specific ATP synthase	[TP0640-TP0402 (0.9180537)]
COG0840	COG1157	Bd3177	Bd3177	Putative methyl-accepting chemotaxis protein	Bd3401	Bd3401	Flagellum-specific ATP synthase	[TP0640-TP0402 (0.9180537)]
COG0840	COG1157	Bd0932	Bd0932	Mcp protein precursor {UniProtKB/TrEMBL:Q6MPC5}	Bd3401	Bd3401	Flagellum-specific ATP synthase	[TP0640-TP0402 (0.9180537)]
COG0840	COG1157	Bd0262	Bd0262	Chemotaxis protein precursor	Bd3401	Bd3401	Flagellum-specific ATP synthase	[TP0640-TP0402 (0.9180537)]
COG0840	COG1157	Bd3256	Bd3256	Chemotaxis protein precursor	Bd3401	Bd3401	Flagellum-specific ATP synthase	[TP0640-TP0402 (0.9180537)]
COG0840	COG1157	Bd2504	Bd2504	MCP chemotaxis protein precursor	Bd3401	Bd3401	Flagellum-specific ATP synthase	[TP0640-TP0402 (0.9180537)]
COG0840	COG1157	Bd3341	Bd3341	Putative methyl-accepting chemotaxis protein	Bd3401	Bd3401	Flagellum-specific ATP synthase	[TP0640-TP0402 (0.9180537)]
COG0840	COG1157	Bd3092	Bd3092	Methyl-accepting chemotaxis protein	Bd3401	Bd3401	Flagellum-specific ATP synthase	[TP0640-TP0402 (0.9180537)]
COG0840	COG1157	Bd2503	Bd2503	MCP methyl chemotaxis protein precursor	Bd3401	Bd3401	Flagellum-specific ATP synthase	[TP0640-TP0402 (0.9180537)]
COG0840	COG1157	Bd1872	Bd1872	Methyl accepting chemotaxis protein	Bd3401	Bd3401	Flagellum-specific ATP synthase	[TP0640-TP0402 (0.9180537)]
COG0840	COG1157	Bd1873	Bd1873	Putative methyl accepting chemotaxis protein	Bd3401	Bd3401	Flagellum-specific ATP synthase	[TP0640-TP0402 (0.9180537)]
COG0840	COG1157	Bd1470	Bd1470	Methyl accepting chemotaxis protein	Bd3401	Bd3401	Flagellum-specific ATP synthase	[TP0640-TP0402 (0.9180537)]
COG0840	COG1157	Bd0663	Bd0663	Chemotaxis protein {UniProtKB/TrEMBL:Q6MQ24}	Bd3401	Bd3401	Flagellum-specific ATP synthase	[TP0640-TP0402 (0.9180537)]
COG0840	COG1157	Bd1126	Bd1126	Putative methyl-accepting chemotaxis protein	Bd3401	Bd3401	Flagellum-specific ATP synthase	[TP0640-TP0402 (0.9180537)]
COG0462	COG0492	Bd2704	Bd2704	Ribose-phosphate pyrophosphokinase	Bd0373	Bd0373	Thioredoxin reductase {UniProtKB/TrEMBL:Q6MQT7}	[TP0294-TP0814 (0.8323514)]
COG0124	COG0254	Bd1107	hisS	Histidyl-tRNA synthetase (EC 6.1.1.21) (Histidine--tRNA ligase) (HisRS)	Bd0068	rpmE2	50S ribosomal protein L31 type B	[TP0641-TP0255 (0.65973145)]
COG0178	COG0272	Bd0159	Bd0159	Excinuclease ABC subunit A	Bd0057	Bd0057	DNA ligase {UniProtKB/TrEMBL:Q6MRL9}	[TP0514-TP0634 (0.7537598)]
COG0178	COG0272	Bd2442	Bd2442	Excinuclease ABC subunit A	Bd0057	Bd0057	DNA ligase {UniProtKB/TrEMBL:Q6MRL9}	[TP0514-TP0634 (0.7537598)]
COG1512	COG1684	Bd1208	Bd1208	Hypothetical membrane spanning protein precursor	Bd3323	Bd3323	Flagellar biosynthetic protein FliR	[TP0561-TP0716 (0.6360963)]
COG0495	COG1558	Bd0365	leuS	Leucyl-tRNA synthetase (EC 6.1.1.4) (Leucine--tRNA ligase) (LeuRS)	Bd3406	Bd3406	Flagellar basal-body rod protein	[TP0586-TP0397 (0.60331625)]
COG0608	COG1159	Bd2232	Bd2232	Single-strand DNA-specific exonuclease	Bd1942	Bd1942	GTP-binding protein Era	[TP0704-TP0541 (0.7586372)]
COG0739	COG4786	Bd2006	Bd2006	NlpD4 protein {UniProtKB/TrEMBL:Q6MLK2}	Bd0530	Bd0530	Flagellar biosynthesisprotein	[TP0782-TP0961 (0.69582695)]
COG0739	COG4786	Bd3771	Bd3771	Membrane protein related to metalloendopeptidases	Bd0530	Bd0530	Flagellar biosynthesisprotein	[TP0782-TP0961 (0.69582695)]
COG0739	COG4786	Bd2006	Bd2006	NlpD4 protein {UniProtKB/TrEMBL:Q6MLK2}	Bd0531	Bd0531	Flagellar basal-body rod protein FlgG	[TP0782-TP0961 (0.69582695)]
COG0739	COG4786	Bd3771	Bd3771	Membrane protein related to metalloendopeptidases	Bd0531	Bd0531	Flagellar basal-body rod protein FlgG	[TP0782-TP0961 (0.69582695)]
COG0124	COG0546	Bd1107	hisS	Histidyl-tRNA synthetase (EC 6.1.1.21) (Histidine--tRNA ligase) (HisRS)	Bd0379	Bd0379	Phosphoglycolate phosphatase	[TP0641-TP0554 (0.5196431)]
COG0457	COG1234	Bd2807	Bd2807	Hypothetical protein precursor	Bd2387	Bd2387	Metallo-beta-lactamase superfamily protein	[TP0095-TP0819 (0.5178716)]
COG0457	COG1234	Bd0225	Bd0225	Hypothetical protein precursor	Bd2387	Bd2387	Metallo-beta-lactamase superfamily protein	[TP0095-TP0819 (0.5178716)]
COG0457	COG1234	Bd0614	Bd0614	Putative O-linked GlcNAc transferase	Bd2387	Bd2387	Metallo-beta-lactamase superfamily protein	[TP0095-TP0819 (0.5178716)]
COG0457	COG1234	Bd3840	Bd3840	Probable O-linked GlcNAc transferase precursor	Bd2387	Bd2387	Metallo-beta-lactamase superfamily protein	[TP0095-TP0819 (0.5178716)]
COG0457	COG2204	Bd3840	Bd3840	Probable O-linked GlcNAc transferase precursor	Bd3408	Bd3408	Transcriptional regulatory protein flbD	[TP0067-TP0519 (0.7741208)]
COG0457	COG2204	Bd0614	Bd0614	Putative O-linked GlcNAc transferase	Bd3035	Bd3035	Nitrogen assimilation regulatory protein NtrX	[TP0067-TP0519 (0.7741208)]
COG0457	COG2204	Bd2807	Bd2807	Hypothetical protein precursor	Bd3432	Bd3432	Response regulator of hydrogenase 3 activity	[TP0067-TP0519 (0.7741208)]
COG0457	COG2204	Bd0614	Bd0614	Putative O-linked GlcNAc transferase	Bd1347	Bd1347	Putative response regulatory protein	[TP0067-TP0519 (0.7741208)]
COG0457	COG2204	Bd3840	Bd3840	Probable O-linked GlcNAc transferase precursor	Bd0805	Bd0805	Nitrogen assimilation regulatory protein	[TP0067-TP0519 (0.7741208)]
COG0457	COG2204	Bd2807	Bd2807	Hypothetical protein precursor	Bd3035	Bd3035	Nitrogen assimilation regulatory protein NtrX	[TP0067-TP0519 (0.7741208)]
COG0457	COG2204	Bd3840	Bd3840	Probable O-linked GlcNAc transferase precursor	Bd1347	Bd1347	Putative response regulatory protein	[TP0067-TP0519 (0.7741208)]
COG0457	COG2204	Bd3840	Bd3840	Probable O-linked GlcNAc transferase precursor	Bd3360	Bd3360	Probable transcriptional regulatory protein zraR	[TP0067-TP0519 (0.7741208)]
COG0457	COG2204	Bd0225	Bd0225	Hypothetical protein precursor	Bd1522	Bd1522	Transcription regulator NtrC family	[TP0067-TP0519 (0.7741208)]
COG0457	COG2204	Bd0614	Bd0614	Putative O-linked GlcNAc transferase	Bd1513	Bd1513	Regulator protein pilR {UniProtKB/TrEMBL:Q6MMW0}	[TP0067-TP0519 (0.7741208)]
COG0457	COG2204	Bd0225	Bd0225	Hypothetical protein precursor	Bd1347	Bd1347	Putative response regulatory protein	[TP0067-TP0519 (0.7741208)]
COG0457	COG2204	Bd2807	Bd2807	Hypothetical protein precursor	Bd0299	Bd0299	Two-component response regulator	[TP0067-TP0519 (0.7741208)]
COG0457	COG2204	Bd3840	Bd3840	Probable O-linked GlcNAc transferase precursor	Bd3432	Bd3432	Response regulator of hydrogenase 3 activity	[TP0067-TP0519 (0.7741208)]
COG0457	COG2204	Bd3840	Bd3840	Probable O-linked GlcNAc transferase precursor	Bd0299	Bd0299	Two-component response regulator	[TP0067-TP0519 (0.7741208)]
COG0457	COG2204	Bd0614	Bd0614	Putative O-linked GlcNAc transferase	Bd3360	Bd3360	Probable transcriptional regulatory protein zraR	[TP0067-TP0519 (0.7741208)]
COG0457	COG2204	Bd0225	Bd0225	Hypothetical protein precursor	Bd2893	Bd2893	Transcriptional regulator	[TP0067-TP0519 (0.7741208)]
COG0457	COG2204	Bd3840	Bd3840	Probable O-linked GlcNAc transferase precursor	Bd3035	Bd3035	Nitrogen assimilation regulatory protein NtrX	[TP0067-TP0519 (0.7741208)]
COG0457	COG2204	Bd0614	Bd0614	Putative O-linked GlcNAc transferase	Bd0805	Bd0805	Nitrogen assimilation regulatory protein	[TP0067-TP0519 (0.7741208)]
COG0457	COG2204	Bd2807	Bd2807	Hypothetical protein precursor	Bd2143	Bd2143	Two-component response regulator	[TP0067-TP0519 (0.7741208)]
COG0457	COG2204	Bd2807	Bd2807	Hypothetical protein precursor	Bd0805	Bd0805	Nitrogen assimilation regulatory protein	[TP0067-TP0519 (0.7741208)]
COG0457	COG2204	Bd0225	Bd0225	Hypothetical protein precursor	Bd2143	Bd2143	Two-component response regulator	[TP0067-TP0519 (0.7741208)]
COG0457	COG2204	Bd0614	Bd0614	Putative O-linked GlcNAc transferase	Bd1505	Bd1505	Acetoacetate metabolism regulatory protein atoC	[TP0067-TP0519 (0.7741208)]
COG0457	COG2204	Bd0614	Bd0614	Putative O-linked GlcNAc transferase	Bd3432	Bd3432	Response regulator of hydrogenase 3 activity	[TP0067-TP0519 (0.7741208)]
COG0457	COG2204	Bd0614	Bd0614	Putative O-linked GlcNAc transferase	Bd0039	Bd0039	Site-specific DNA inversion stimulation factor	[TP0067-TP0519 (0.7741208)]
COG0457	COG2204	Bd0225	Bd0225	Hypothetical protein precursor	Bd1513	Bd1513	Regulator protein pilR {UniProtKB/TrEMBL:Q6MMW0}	[TP0067-TP0519 (0.7741208)]
COG0457	COG2204	Bd2807	Bd2807	Hypothetical protein precursor	Bd3360	Bd3360	Probable transcriptional regulatory protein zraR	[TP0067-TP0519 (0.7741208)]
COG0457	COG2204	Bd2807	Bd2807	Hypothetical protein precursor	Bd0039	Bd0039	Site-specific DNA inversion stimulation factor	[TP0067-TP0519 (0.7741208)]
COG0457	COG2204	Bd0225	Bd0225	Hypothetical protein precursor	Bd1505	Bd1505	Acetoacetate metabolism regulatory protein atoC	[TP0067-TP0519 (0.7741208)]
COG0457	COG2204	Bd0614	Bd0614	Putative O-linked GlcNAc transferase	Bd2893	Bd2893	Transcriptional regulator	[TP0067-TP0519 (0.7741208)]
COG0457	COG2204	Bd0225	Bd0225	Hypothetical protein precursor	Bd0299	Bd0299	Two-component response regulator	[TP0067-TP0519 (0.7741208)]
COG0457	COG2204	Bd0225	Bd0225	Hypothetical protein precursor	Bd3360	Bd3360	Probable transcriptional regulatory protein zraR	[TP0067-TP0519 (0.7741208)]
COG0457	COG2204	Bd2807	Bd2807	Hypothetical protein precursor	Bd1347	Bd1347	Putative response regulatory protein	[TP0067-TP0519 (0.7741208)]
COG0457	COG2204	Bd2807	Bd2807	Hypothetical protein precursor	Bd1505	Bd1505	Acetoacetate metabolism regulatory protein atoC	[TP0067-TP0519 (0.7741208)]
COG0457	COG2204	Bd0614	Bd0614	Putative O-linked GlcNAc transferase	Bd3408	Bd3408	Transcriptional regulatory protein flbD	[TP0067-TP0519 (0.7741208)]
COG0457	COG2204	Bd2807	Bd2807	Hypothetical protein precursor	Bd3408	Bd3408	Transcriptional regulatory protein flbD	[TP0067-TP0519 (0.7741208)]
COG0457	COG2204	Bd0614	Bd0614	Putative O-linked GlcNAc transferase	Bd0299	Bd0299	Two-component response regulator	[TP0067-TP0519 (0.7741208)]
COG0457	COG2204	Bd0225	Bd0225	Hypothetical protein precursor	Bd3035	Bd3035	Nitrogen assimilation regulatory protein NtrX	[TP0067-TP0519 (0.7741208)]
COG0457	COG2204	Bd0225	Bd0225	Hypothetical protein precursor	Bd0805	Bd0805	Nitrogen assimilation regulatory protein	[TP0067-TP0519 (0.7741208)]
COG0457	COG2204	Bd3840	Bd3840	Probable O-linked GlcNAc transferase precursor	Bd1513	Bd1513	Regulator protein pilR {UniProtKB/TrEMBL:Q6MMW0}	[TP0067-TP0519 (0.7741208)]
COG0457	COG2204	Bd0225	Bd0225	Hypothetical protein precursor	Bd3432	Bd3432	Response regulator of hydrogenase 3 activity	[TP0067-TP0519 (0.7741208)]
COG0457	COG2204	Bd2807	Bd2807	Hypothetical protein precursor	Bd1513	Bd1513	Regulator protein pilR {UniProtKB/TrEMBL:Q6MMW0}	[TP0067-TP0519 (0.7741208)]
COG0457	COG2204	Bd3840	Bd3840	Probable O-linked GlcNAc transferase precursor	Bd0039	Bd0039	Site-specific DNA inversion stimulation factor	[TP0067-TP0519 (0.7741208)]
COG0457	COG2204	Bd0614	Bd0614	Putative O-linked GlcNAc transferase	Bd1522	Bd1522	Transcription regulator NtrC family	[TP0067-TP0519 (0.7741208)]
COG0457	COG2204	Bd0225	Bd0225	Hypothetical protein precursor	Bd0039	Bd0039	Site-specific DNA inversion stimulation factor	[TP0067-TP0519 (0.7741208)]
COG0457	COG2204	Bd2807	Bd2807	Hypothetical protein precursor	Bd2893	Bd2893	Transcriptional regulator	[TP0067-TP0519 (0.7741208)]
COG0457	COG2204	Bd3840	Bd3840	Probable O-linked GlcNAc transferase precursor	Bd2143	Bd2143	Two-component response regulator	[TP0067-TP0519 (0.7741208)]
COG0457	COG2204	Bd3840	Bd3840	Probable O-linked GlcNAc transferase precursor	Bd1522	Bd1522	Transcription regulator NtrC family	[TP0067-TP0519 (0.7741208)]
COG0457	COG2204	Bd3840	Bd3840	Probable O-linked GlcNAc transferase precursor	Bd2893	Bd2893	Transcriptional regulator	[TP0067-TP0519 (0.7741208)]
COG0457	COG2204	Bd0225	Bd0225	Hypothetical protein precursor	Bd3408	Bd3408	Transcriptional regulatory protein flbD	[TP0067-TP0519 (0.7741208)]
COG0457	COG2204	Bd0614	Bd0614	Putative O-linked GlcNAc transferase	Bd2143	Bd2143	Two-component response regulator	[TP0067-TP0519 (0.7741208)]
COG0457	COG2204	Bd3840	Bd3840	Probable O-linked GlcNAc transferase precursor	Bd1505	Bd1505	Acetoacetate metabolism regulatory protein atoC	[TP0067-TP0519 (0.7741208)]
COG0457	COG2204	Bd2807	Bd2807	Hypothetical protein precursor	Bd1522	Bd1522	Transcription regulator NtrC family	[TP0067-TP0519 (0.7741208)]
COG0272	COG1879	Bd0057	Bd0057	DNA ligase {UniProtKB/TrEMBL:Q6MRL9}	Bd2714	Bd2714	ABC-type transporter, periplasmic component	[TP0634-TP0684 (0.56216276)]
COG2208	COG2239	Bd3013	Bd3013	Putative sigma factor regulation protein	Bd2544	Bd2544	Mg2+ transporter MgtE {UniProtKB/TrEMBL:Q6MK67}	[TP0218-TP0917 (0.6618409)]
COG2208	COG2239	Bd0561	Bd0561	SigmaB regulation protein RsbU	Bd2544	Bd2544	Mg2+ transporter MgtE {UniProtKB/TrEMBL:Q6MK67}	[TP0218-TP0917 (0.6618409)]
COG0217	COG1480	Bd1964	Bd1964	Hypothetical UPF0082 protein Bd1964	Bd1486	Bd1486	Membrane protein containing HD superfamily	[TP0474-TP0651 (0.71912634)]
COG0526	COG1843	Bd0175	Bd0175	Thioredoxin {UniProtKB/TrEMBL:Q6MRB6}	Bd3397	Bd3397	Basal-body rod modification protein flgD	[TP0100-TP0728 (0.58155864)]
COG0526	COG1843	Bd2948	Bd2948	Thiol:disulfide interchange protein tlpA	Bd3397	Bd3397	Basal-body rod modification protein flgD	[TP0100-TP0728 (0.58155864)]
COG0526	COG1843	Bd2764	Bd2764	Hypothetical protein {UniProtKB/TrEMBL:Q6MJL1}	Bd3397	Bd3397	Basal-body rod modification protein flgD	[TP0100-TP0728 (0.58155864)]
COG0526	COG1843	Bd2208	Bd2208	Cytochrome c biogenesis (Thioredoxin) related	Bd3397	Bd3397	Basal-body rod modification protein flgD	[TP0100-TP0728 (0.58155864)]
COG0526	COG1843	Bd1980	Bd1980	Cytochrome c biogenesis	Bd3397	Bd3397	Basal-body rod modification protein flgD	[TP0100-TP0728 (0.58155864)]
COG0526	COG1843	Bd2468	Bd2468	Thioredoxin {UniProtKB/TrEMBL:Q6MKD2}	Bd3397	Bd3397	Basal-body rod modification protein flgD	[TP0100-TP0728 (0.58155864)]
COG0768	COG1344	Bd3213	Bd3213	Cell division protein precursor	Bd0410	Bd0410	Flagellin {UniProtKB/TrEMBL:Q6MQQ0}	[TP0760-TP0870 (0.7190043)]
COG0768	COG1344	Bd3213	Bd3213	Cell division protein precursor	Bd3052	Bd3052	Flagellin {UniProtKB/TrEMBL:Q6MIU6}	[TP0760-TP0870 (0.7190043)]
COG0768	COG1344	Bd2460	Bd2460	Penicillin-binding protein	Bd3052	Bd3052	Flagellin {UniProtKB/TrEMBL:Q6MIU6}	[TP0760-TP0870 (0.7190043)]
COG0768	COG1344	Bd3522	Bd3522	Penicillin-binding protein transpeptidase domain	Bd0604	Bd0604	Flagellin {UniProtKB/TrEMBL:Q6MQ77}	[TP0760-TP0870 (0.7190043)]
COG0768	COG1344	Bd2460	Bd2460	Penicillin-binding protein	Bd0542	Bd0542	FgL, flagellar protein {UniProtKB/TrEMBL:Q6MQD2}	[TP0760-TP0870 (0.7190043)]
COG0768	COG1344	Bd2460	Bd2460	Penicillin-binding protein	Bd0410	Bd0410	Flagellin {UniProtKB/TrEMBL:Q6MQQ0}	[TP0760-TP0870 (0.7190043)]
COG0768	COG1344	Bd3213	Bd3213	Cell division protein precursor	Bd0606	Bd0606	Flagellin {UniProtKB/TrEMBL:Q6MQ75}	[TP0760-TP0870 (0.7190043)]
COG0768	COG1344	Bd3213	Bd3213	Cell division protein precursor	Bd0604	Bd0604	Flagellin {UniProtKB/TrEMBL:Q6MQ77}	[TP0760-TP0870 (0.7190043)]
COG0768	COG1344	Bd3522	Bd3522	Penicillin-binding protein transpeptidase domain	Bd0410	Bd0410	Flagellin {UniProtKB/TrEMBL:Q6MQQ0}	[TP0760-TP0870 (0.7190043)]
COG0768	COG1344	Bd3522	Bd3522	Penicillin-binding protein transpeptidase domain	Bd0542	Bd0542	FgL, flagellar protein {UniProtKB/TrEMBL:Q6MQD2}	[TP0760-TP0870 (0.7190043)]
COG0768	COG1344	Bd2460	Bd2460	Penicillin-binding protein	Bd0604	Bd0604	Flagellin {UniProtKB/TrEMBL:Q6MQ77}	[TP0760-TP0870 (0.7190043)]
COG0768	COG1344	Bd3522	Bd3522	Penicillin-binding protein transpeptidase domain	Bd0408	Bd0408	Flagellin {UniProtKB/TrEMBL:Q6MQQ2}	[TP0760-TP0870 (0.7190043)]
COG0768	COG1344	Bd3213	Bd3213	Cell division protein precursor	Bd0542	Bd0542	FgL, flagellar protein {UniProtKB/TrEMBL:Q6MQD2}	[TP0760-TP0870 (0.7190043)]
COG0768	COG1344	Bd3522	Bd3522	Penicillin-binding protein transpeptidase domain	Bd3052	Bd3052	Flagellin {UniProtKB/TrEMBL:Q6MIU6}	[TP0760-TP0870 (0.7190043)]
COG0768	COG1344	Bd3522	Bd3522	Penicillin-binding protein transpeptidase domain	Bd3342	Bd3342	Flagellin {UniProtKB/TrEMBL:Q6MI33}	[TP0760-TP0870 (0.7190043)]
COG0768	COG1344	Bd3213	Bd3213	Cell division protein precursor	Bd0408	Bd0408	Flagellin {UniProtKB/TrEMBL:Q6MQQ2}	[TP0760-TP0870 (0.7190043)]
COG0768	COG1344	Bd2460	Bd2460	Penicillin-binding protein	Bd0408	Bd0408	Flagellin {UniProtKB/TrEMBL:Q6MQQ2}	[TP0760-TP0870 (0.7190043)]
COG0768	COG1344	Bd2460	Bd2460	Penicillin-binding protein	Bd0606	Bd0606	Flagellin {UniProtKB/TrEMBL:Q6MQ75}	[TP0760-TP0870 (0.7190043)]
COG0768	COG1344	Bd3522	Bd3522	Penicillin-binding protein transpeptidase domain	Bd0606	Bd0606	Flagellin {UniProtKB/TrEMBL:Q6MQ75}	[TP0760-TP0870 (0.7190043)]
COG0768	COG1344	Bd3213	Bd3213	Cell division protein precursor	Bd3342	Bd3342	Flagellin {UniProtKB/TrEMBL:Q6MI33}	[TP0760-TP0870 (0.7190043)]
COG0768	COG1344	Bd2460	Bd2460	Penicillin-binding protein	Bd3342	Bd3342	Flagellin {UniProtKB/TrEMBL:Q6MI33}	[TP0760-TP0870 (0.7190043)]
COG1121	COG2204	Bd3372	Bd3372	ABC-type Manganese and zinc uptake system, ATPase	Bd0299	Bd0299	Two-component response regulator	[TP0035-TP0519 (0.5085169)]
COG1121	COG2204	Bd3372	Bd3372	ABC-type Manganese and zinc uptake system, ATPase	Bd2893	Bd2893	Transcriptional regulator	[TP0035-TP0519 (0.5085169)]
COG1121	COG2204	Bd3372	Bd3372	ABC-type Manganese and zinc uptake system, ATPase	Bd1513	Bd1513	Regulator protein pilR {UniProtKB/TrEMBL:Q6MMW0}	[TP0035-TP0519 (0.5085169)]
COG1121	COG2204	Bd3372	Bd3372	ABC-type Manganese and zinc uptake system, ATPase	Bd1522	Bd1522	Transcription regulator NtrC family	[TP0035-TP0519 (0.5085169)]
COG1121	COG2204	Bd3372	Bd3372	ABC-type Manganese and zinc uptake system, ATPase	Bd2143	Bd2143	Two-component response regulator	[TP0035-TP0519 (0.5085169)]
COG1121	COG2204	Bd3372	Bd3372	ABC-type Manganese and zinc uptake system, ATPase	Bd1347	Bd1347	Putative response regulatory protein	[TP0035-TP0519 (0.5085169)]
COG1121	COG2204	Bd3372	Bd3372	ABC-type Manganese and zinc uptake system, ATPase	Bd1505	Bd1505	Acetoacetate metabolism regulatory protein atoC	[TP0035-TP0519 (0.5085169)]
COG1121	COG2204	Bd3372	Bd3372	ABC-type Manganese and zinc uptake system, ATPase	Bd3360	Bd3360	Probable transcriptional regulatory protein zraR	[TP0035-TP0519 (0.5085169)]
COG1121	COG2204	Bd3372	Bd3372	ABC-type Manganese and zinc uptake system, ATPase	Bd0039	Bd0039	Site-specific DNA inversion stimulation factor	[TP0035-TP0519 (0.5085169)]
COG1121	COG2204	Bd3372	Bd3372	ABC-type Manganese and zinc uptake system, ATPase	Bd3408	Bd3408	Transcriptional regulatory protein flbD	[TP0035-TP0519 (0.5085169)]
COG1121	COG2204	Bd3372	Bd3372	ABC-type Manganese and zinc uptake system, ATPase	Bd3432	Bd3432	Response regulator of hydrogenase 3 activity	[TP0035-TP0519 (0.5085169)]
COG1121	COG2204	Bd3372	Bd3372	ABC-type Manganese and zinc uptake system, ATPase	Bd0805	Bd0805	Nitrogen assimilation regulatory protein	[TP0035-TP0519 (0.5085169)]
COG1121	COG2204	Bd3372	Bd3372	ABC-type Manganese and zinc uptake system, ATPase	Bd3035	Bd3035	Nitrogen assimilation regulatory protein NtrX	[TP0035-TP0519 (0.5085169)]
COG0528	COG4591	Bd3783	Bd3783	PyrH protein {UniProtKB/TrEMBL:Q6MGY5}	Bd1774	Bd1774	Lipoprotein releasing system transmembrane	[TP0099-TP0580 (0.8561369)]
COG0528	COG4591	Bd3783	Bd3783	PyrH protein {UniProtKB/TrEMBL:Q6MGY5}	Bd3166	Bd3166	ABC-type lipoprotein transporter, permease	[TP0099-TP0580 (0.8561369)]
COG0528	COG4591	Bd3783	Bd3783	PyrH protein {UniProtKB/TrEMBL:Q6MGY5}	Bd1490	Bd1490	Lipoprotein releasing system transmembrane	[TP0099-TP0580 (0.8561369)]
COG0228	COG0546	Bd2122	rpsP	30S ribosomal protein S16	Bd0379	Bd0379	Phosphoglycolate phosphatase	[TP0905-TP0554 (0.5352583)]
COG0051	COG2204	Bd2978	rpsJ	30S ribosomal protein S10	Bd2143	Bd2143	Two-component response regulator	[TP0188-TP0519 (0.6307204)]
COG0051	COG2204	Bd2978	rpsJ	30S ribosomal protein S10	Bd3035	Bd3035	Nitrogen assimilation regulatory protein NtrX	[TP0188-TP0519 (0.6307204)]
COG0051	COG2204	Bd2978	rpsJ	30S ribosomal protein S10	Bd1513	Bd1513	Regulator protein pilR {UniProtKB/TrEMBL:Q6MMW0}	[TP0188-TP0519 (0.6307204)]
COG0051	COG2204	Bd2978	rpsJ	30S ribosomal protein S10	Bd3360	Bd3360	Probable transcriptional regulatory protein zraR	[TP0188-TP0519 (0.6307204)]
COG0051	COG2204	Bd2978	rpsJ	30S ribosomal protein S10	Bd1347	Bd1347	Putative response regulatory protein	[TP0188-TP0519 (0.6307204)]
COG0051	COG2204	Bd2978	rpsJ	30S ribosomal protein S10	Bd0039	Bd0039	Site-specific DNA inversion stimulation factor	[TP0188-TP0519 (0.6307204)]
COG0051	COG2204	Bd2978	rpsJ	30S ribosomal protein S10	Bd3432	Bd3432	Response regulator of hydrogenase 3 activity	[TP0188-TP0519 (0.6307204)]
COG0051	COG2204	Bd2978	rpsJ	30S ribosomal protein S10	Bd0805	Bd0805	Nitrogen assimilation regulatory protein	[TP0188-TP0519 (0.6307204)]
COG0051	COG2204	Bd2978	rpsJ	30S ribosomal protein S10	Bd1505	Bd1505	Acetoacetate metabolism regulatory protein atoC	[TP0188-TP0519 (0.6307204)]
COG0051	COG2204	Bd2978	rpsJ	30S ribosomal protein S10	Bd1522	Bd1522	Transcription regulator NtrC family	[TP0188-TP0519 (0.6307204)]
COG0051	COG2204	Bd2978	rpsJ	30S ribosomal protein S10	Bd3408	Bd3408	Transcriptional regulatory protein flbD	[TP0188-TP0519 (0.6307204)]
COG0051	COG2204	Bd2978	rpsJ	30S ribosomal protein S10	Bd2893	Bd2893	Transcriptional regulator	[TP0188-TP0519 (0.6307204)]
COG0051	COG2204	Bd2978	rpsJ	30S ribosomal protein S10	Bd0299	Bd0299	Two-component response regulator	[TP0188-TP0519 (0.6307204)]
COG0249	COG0546	Bd2912	Bd2912	MutS-like mismatch repair protein, ATPases	Bd0379	Bd0379	Phosphoglycolate phosphatase	[TP0328-TP0554 (0.5196431)]
COG0249	COG0546	Bd1954	Bd1954	DNA mismatch repair protein	Bd0379	Bd0379	Phosphoglycolate phosphatase	[TP0328-TP0554 (0.5196431)]
COG0234	COG0803	Bd0097	Bd0097	10 kDa chaperonin {UniProtKB/TrEMBL:Q6MRI2}	Bd3371	Bd3371	ABC-type metal ion transport system, periplasmic	[TP1013-TP0163 (0.67160416)]
COG0457	COG1061	Bd0225	Bd0225	Hypothetical protein precursor	Bd3681	Bd3681	Putative ATP-dependent helicase	[TP0095-TP0380 (0.51337665)]
COG0457	COG1061	Bd0614	Bd0614	Putative O-linked GlcNAc transferase	Bd3681	Bd3681	Putative ATP-dependent helicase	[TP0095-TP0380 (0.51337665)]
COG0457	COG1061	Bd2807	Bd2807	Hypothetical protein precursor	Bd3681	Bd3681	Putative ATP-dependent helicase	[TP0095-TP0380 (0.51337665)]
COG0457	COG1061	Bd3840	Bd3840	Probable O-linked GlcNAc transferase precursor	Bd3681	Bd3681	Putative ATP-dependent helicase	[TP0095-TP0380 (0.51337665)]
COG0342	COG0546	Bd2234	Bd2234	SecD, protein-export membrane protein	Bd0379	Bd0379	Phosphoglycolate phosphatase	[TP0410-TP0554 (0.6160348)]
COG0457	COG1536	Bd2807	Bd2807	Hypothetical protein precursor	Bd3403	Bd3403	FliG protein {UniProtKB/TrEMBL:Q6MHY1}	[TP0648-TP0400 (0.69805074)]
COG0457	COG1536	Bd3840	Bd3840	Probable O-linked GlcNAc transferase precursor	Bd3403	Bd3403	FliG protein {UniProtKB/TrEMBL:Q6MHY1}	[TP0648-TP0400 (0.69805074)]
COG0457	COG1536	Bd0614	Bd0614	Putative O-linked GlcNAc transferase	Bd3403	Bd3403	FliG protein {UniProtKB/TrEMBL:Q6MHY1}	[TP0648-TP0400 (0.69805074)]
COG0457	COG1536	Bd0225	Bd0225	Hypothetical protein precursor	Bd3403	Bd3403	FliG protein {UniProtKB/TrEMBL:Q6MHY1}	[TP0648-TP0400 (0.69805074)]
COG1512	COG1580	Bd1208	Bd1208	Hypothetical membrane spanning protein precursor	Bd1076	Bd1076	Flagellar protein FliL {UniProtKB/TrEMBL:Q6MNZ6}	[TP0561-TP0722 (0.64005584)]
COG0051	COG1192	Bd2978	rpsJ	30S ribosomal protein S10	Bd2331	Bd2331	Partition protein, ParA homolog	[TP0188-TP0272 (0.7732025)]
COG0051	COG1192	Bd2978	rpsJ	30S ribosomal protein S10	Bd1326	Bd1326	Chromosome partitioning protein parA	[TP0188-TP0272 (0.7732025)]
COG0051	COG1192	Bd2978	rpsJ	30S ribosomal protein S10	Bd3906	Bd3906	Partition protein, ParA homolog	[TP0188-TP0272 (0.7732025)]
COG0098	COG0803	Bd2958	rpsE	30S ribosomal protein S5	Bd3371	Bd3371	ABC-type metal ion transport system, periplasmic	[TP0206-TP0163 (0.74372905)]
COG0249	COG0457	Bd2912	Bd2912	MutS-like mismatch repair protein, ATPases	Bd3840	Bd3840	Probable O-linked GlcNAc transferase precursor	[TP0328-TP0095 (0.63719666)]
COG0249	COG0457	Bd2912	Bd2912	MutS-like mismatch repair protein, ATPases	Bd0225	Bd0225	Hypothetical protein precursor	[TP0328-TP0095 (0.63719666)]
COG0249	COG0457	Bd1954	Bd1954	DNA mismatch repair protein	Bd2807	Bd2807	Hypothetical protein precursor	[TP0328-TP0095 (0.63719666)]
COG0249	COG0457	Bd2912	Bd2912	MutS-like mismatch repair protein, ATPases	Bd0614	Bd0614	Putative O-linked GlcNAc transferase	[TP0328-TP0095 (0.63719666)]
COG0249	COG0457	Bd2912	Bd2912	MutS-like mismatch repair protein, ATPases	Bd2807	Bd2807	Hypothetical protein precursor	[TP0328-TP0095 (0.63719666)]
COG0249	COG0457	Bd1954	Bd1954	DNA mismatch repair protein	Bd0614	Bd0614	Putative O-linked GlcNAc transferase	[TP0328-TP0095 (0.63719666)]
COG0249	COG0457	Bd1954	Bd1954	DNA mismatch repair protein	Bd0225	Bd0225	Hypothetical protein precursor	[TP0328-TP0095 (0.63719666)]
COG0249	COG0457	Bd1954	Bd1954	DNA mismatch repair protein	Bd3840	Bd3840	Probable O-linked GlcNAc transferase precursor	[TP0328-TP0095 (0.63719666)]
COG0442	COG0459	Bd3033	Bd3033	ProS protein {UniProtKB/TrEMBL:Q6MIW2}	Bd0099	groL	60 kDa chaperonin (Protein Cpn60) (groEL protein)	[TP0160-TP0030 (0.7719589)]
COG0341	COG2239	Bd2233	Bd2233	Protein-export membrane protein SecF	Bd2544	Bd2544	Mg2+ transporter MgtE {UniProtKB/TrEMBL:Q6MK67}	[TP0411-TP0917 (0.6093018)]
COG0217	COG0481	Bd1964	Bd1964	Hypothetical UPF0082 protein Bd1964	Bd0851	lepA	GTP-binding protein lepA	[TP0474-TP0510 (0.76600474)]
COG0178	COG0357	Bd2442	Bd2442	Excinuclease ABC subunit A	Bd3908	Bd3908	Glucose inhibited division protein B	[TP0514-TP0946 (0.8569251)]
COG0178	COG0357	Bd0159	Bd0159	Excinuclease ABC subunit A	Bd0312	Bd0312	Glucose inhibited division protein B	[TP0514-TP0946 (0.8569251)]
COG0178	COG0357	Bd2442	Bd2442	Excinuclease ABC subunit A	Bd0312	Bd0312	Glucose inhibited division protein B	[TP0514-TP0946 (0.8569251)]
COG0178	COG0357	Bd0159	Bd0159	Excinuclease ABC subunit A	Bd3908	Bd3908	Glucose inhibited division protein B	[TP0514-TP0946 (0.8569251)]
COG1815	COG1843	Bd3407	Bd3407	Flagellar basal-body rod protein FlgB	Bd3397	Bd3397	Basal-body rod modification protein flgD	[TP0396-TP0728 (0.83050734)]
COG0592	COG1580	Bd0002	Bd0002	DNA polymerase III, beta subunit	Bd1076	Bd1076	Flagellar protein FliL {UniProtKB/TrEMBL:Q6MNZ6}	[TP0002-TP0378 (0.79585755)]
COG0472	COG2239	Bd3201	mraY	Phospho-N-acetylmuramoyl-pentapeptide-transferase (EC 2.7.8.13) (UDP- MurNAc-pentapeptide phosphotransferase)	Bd2544	Bd2544	Mg2+ transporter MgtE {UniProtKB/TrEMBL:Q6MK67}	[TP0345-TP0917 (0.5059451)]
COG0330	COG0772	Bd2675	Bd2675	Putative membrane protein with protease subunit	Bd3198	Bd3198	Cell division protein FtsW precursor	[TP0113-TP0501 (0.70068353)]
COG0330	COG0772	Bd2304	Bd2304	Band 7 protein {UniProtKB/TrEMBL:Q6MKS9}	Bd3198	Bd3198	Cell division protein FtsW precursor	[TP0113-TP0501 (0.70068353)]
COG0330	COG0772	Bd2304	Bd2304	Band 7 protein {UniProtKB/TrEMBL:Q6MKS9}	Bd2461	Bd2461	Rod shape-determining protein	[TP0113-TP0501 (0.70068353)]
COG0330	COG0772	Bd2675	Bd2675	Putative membrane protein with protease subunit	Bd2461	Bd2461	Rod shape-determining protein	[TP0113-TP0501 (0.70068353)]
COG0154	COG1624	Bd2708	Bd2708	Putative amidase {UniProtKB/TrEMBL:Q6MJR1}	Bd1929	Bd1929	Hypothetical protein {UniProtKB/TrEMBL:Q6MLS6}	[TP1020-TP0826 (0.7964557)]
COG0154	COG1624	Bd0059	gatA	Glutamyl-tRNA(Gln) amidotransferase subunit A (EC 6.3.5.-) (Glu-ADT subunit A)	Bd1929	Bd1929	Hypothetical protein {UniProtKB/TrEMBL:Q6MLS6}	[TP1020-TP0826 (0.7964557)]
COG0442	COG1843	Bd3033	Bd3033	ProS protein {UniProtKB/TrEMBL:Q6MIW2}	Bd3397	Bd3397	Basal-body rod modification protein flgD	[TP0160-TP0728 (0.50152636)]
COG0840	COG1558	Bd2504	Bd2504	MCP chemotaxis protein precursor	Bd3406	Bd3406	Flagellar basal-body rod protein	[TP0640-TP0397 (0.8569927)]
COG0840	COG1558	Bd3177	Bd3177	Putative methyl-accepting chemotaxis protein	Bd3406	Bd3406	Flagellar basal-body rod protein	[TP0640-TP0397 (0.8569927)]
COG0840	COG1558	Bd3092	Bd3092	Methyl-accepting chemotaxis protein	Bd3406	Bd3406	Flagellar basal-body rod protein	[TP0640-TP0397 (0.8569927)]
COG0840	COG1558	Bd3256	Bd3256	Chemotaxis protein precursor	Bd3406	Bd3406	Flagellar basal-body rod protein	[TP0640-TP0397 (0.8569927)]
COG0840	COG1558	Bd2596	Bd2596	MCP, methyl-accepting chemotaxis protein	Bd3406	Bd3406	Flagellar basal-body rod protein	[TP0640-TP0397 (0.8569927)]
COG0840	COG1558	Bd0262	Bd0262	Chemotaxis protein precursor	Bd3406	Bd3406	Flagellar basal-body rod protein	[TP0640-TP0397 (0.8569927)]
COG0840	COG1558	Bd1872	Bd1872	Methyl accepting chemotaxis protein	Bd3406	Bd3406	Flagellar basal-body rod protein	[TP0640-TP0397 (0.8569927)]
COG0840	COG1558	Bd1470	Bd1470	Methyl accepting chemotaxis protein	Bd3406	Bd3406	Flagellar basal-body rod protein	[TP0640-TP0397 (0.8569927)]
COG0840	COG1558	Bd2622	Bd2622	Methyl-accepting chemotaxis protein precursor	Bd3406	Bd3406	Flagellar basal-body rod protein	[TP0640-TP0397 (0.8569927)]
COG0840	COG1558	Bd1081	Bd1081	Methyl-accepting chemotaxis protein precursor	Bd3406	Bd3406	Flagellar basal-body rod protein	[TP0640-TP0397 (0.8569927)]
COG0840	COG1558	Bd0932	Bd0932	Mcp protein precursor {UniProtKB/TrEMBL:Q6MPC5}	Bd3406	Bd3406	Flagellar basal-body rod protein	[TP0640-TP0397 (0.8569927)]
COG0840	COG1558	Bd1873	Bd1873	Putative methyl accepting chemotaxis protein	Bd3406	Bd3406	Flagellar basal-body rod protein	[TP0640-TP0397 (0.8569927)]
COG0840	COG1558	Bd2503	Bd2503	MCP methyl chemotaxis protein precursor	Bd3406	Bd3406	Flagellar basal-body rod protein	[TP0640-TP0397 (0.8569927)]
COG0840	COG1558	Bd1126	Bd1126	Putative methyl-accepting chemotaxis protein	Bd3406	Bd3406	Flagellar basal-body rod protein	[TP0640-TP0397 (0.8569927)]
COG0840	COG1558	Bd0663	Bd0663	Chemotaxis protein {UniProtKB/TrEMBL:Q6MQ24}	Bd3406	Bd3406	Flagellar basal-body rod protein	[TP0640-TP0397 (0.8569927)]
COG0840	COG1558	Bd1340	Bd1340	Putative methyl accepting chemotaxis protein	Bd3406	Bd3406	Flagellar basal-body rod protein	[TP0640-TP0397 (0.8569927)]
COG0840	COG1558	Bd3341	Bd3341	Putative methyl-accepting chemotaxis protein	Bd3406	Bd3406	Flagellar basal-body rod protein	[TP0640-TP0397 (0.8569927)]
COG1214	COG1509	Bd3788	Bd3788	Glycoprotein endopeptidase	Bd3344	Bd3344	Lysine 2,3-aminomutase {UniProtKB/TrEMBL:Q6MI32}	[TP0876-TP0121 (0.53793955)]
COG0143	COG0217	Bd1733	metG	Methionyl-tRNA synthetase (EC 6.1.1.10) (Methionine--tRNA ligase) (MetRS)	Bd1964	Bd1964	Hypothetical UPF0082 protein Bd1964	[TP0798-TP0474 (0.7790581)]
COG0357	COG0442	Bd0312	Bd0312	Glucose inhibited division protein B	Bd3033	Bd3033	ProS protein {UniProtKB/TrEMBL:Q6MIW2}	[TP0946-TP0160 (0.6515529)]
COG0357	COG0442	Bd3908	Bd3908	Glucose inhibited division protein B	Bd3033	Bd3033	ProS protein {UniProtKB/TrEMBL:Q6MIW2}	[TP0946-TP0160 (0.6515529)]
COG0566	COG2204	Bd1632	Bd1632	23S rRNA methyltransferase	Bd3408	Bd3408	Transcriptional regulatory protein flbD	[TP0054-TP0519 (0.63495165)]
COG0566	COG2204	Bd2995	Bd2995	RNA methyltransferase, TrmH family, group	Bd2143	Bd2143	Two-component response regulator	[TP0054-TP0519 (0.63495165)]
COG0566	COG2204	Bd1632	Bd1632	23S rRNA methyltransferase	Bd0805	Bd0805	Nitrogen assimilation regulatory protein	[TP0054-TP0519 (0.63495165)]
COG0566	COG2204	Bd2995	Bd2995	RNA methyltransferase, TrmH family, group	Bd1347	Bd1347	Putative response regulatory protein	[TP0054-TP0519 (0.63495165)]
COG0566	COG2204	Bd1203	Bd1203	Putative RNA methylase {UniProtKB/TrEMBL:Q6MNP1}	Bd3432	Bd3432	Response regulator of hydrogenase 3 activity	[TP0054-TP0519 (0.63495165)]
COG0566	COG2204	Bd1203	Bd1203	Putative RNA methylase {UniProtKB/TrEMBL:Q6MNP1}	Bd1505	Bd1505	Acetoacetate metabolism regulatory protein atoC	[TP0054-TP0519 (0.63495165)]
COG0566	COG2204	Bd2995	Bd2995	RNA methyltransferase, TrmH family, group	Bd1505	Bd1505	Acetoacetate metabolism regulatory protein atoC	[TP0054-TP0519 (0.63495165)]
COG0566	COG2204	Bd1632	Bd1632	23S rRNA methyltransferase	Bd3432	Bd3432	Response regulator of hydrogenase 3 activity	[TP0054-TP0519 (0.63495165)]
COG0566	COG2204	Bd1732	Bd1732	Putative tRNA/rRNA methyltransferase	Bd1347	Bd1347	Putative response regulatory protein	[TP0054-TP0519 (0.63495165)]
COG0566	COG2204	Bd2995	Bd2995	RNA methyltransferase, TrmH family, group	Bd3035	Bd3035	Nitrogen assimilation regulatory protein NtrX	[TP0054-TP0519 (0.63495165)]
COG0566	COG2204	Bd1203	Bd1203	Putative RNA methylase {UniProtKB/TrEMBL:Q6MNP1}	Bd2143	Bd2143	Two-component response regulator	[TP0054-TP0519 (0.63495165)]
COG0566	COG2204	Bd1632	Bd1632	23S rRNA methyltransferase	Bd1522	Bd1522	Transcription regulator NtrC family	[TP0054-TP0519 (0.63495165)]
COG0566	COG2204	Bd2995	Bd2995	RNA methyltransferase, TrmH family, group	Bd2893	Bd2893	Transcriptional regulator	[TP0054-TP0519 (0.63495165)]
COG0566	COG2204	Bd1732	Bd1732	Putative tRNA/rRNA methyltransferase	Bd0039	Bd0039	Site-specific DNA inversion stimulation factor	[TP0054-TP0519 (0.63495165)]
COG0566	COG2204	Bd1203	Bd1203	Putative RNA methylase {UniProtKB/TrEMBL:Q6MNP1}	Bd2893	Bd2893	Transcriptional regulator	[TP0054-TP0519 (0.63495165)]
COG0566	COG2204	Bd1732	Bd1732	Putative tRNA/rRNA methyltransferase	Bd0299	Bd0299	Two-component response regulator	[TP0054-TP0519 (0.63495165)]
COG0566	COG2204	Bd1632	Bd1632	23S rRNA methyltransferase	Bd0299	Bd0299	Two-component response regulator	[TP0054-TP0519 (0.63495165)]
COG0566	COG2204	Bd1203	Bd1203	Putative RNA methylase {UniProtKB/TrEMBL:Q6MNP1}	Bd0299	Bd0299	Two-component response regulator	[TP0054-TP0519 (0.63495165)]
COG0566	COG2204	Bd1732	Bd1732	Putative tRNA/rRNA methyltransferase	Bd1513	Bd1513	Regulator protein pilR {UniProtKB/TrEMBL:Q6MMW0}	[TP0054-TP0519 (0.63495165)]
COG0566	COG2204	Bd2995	Bd2995	RNA methyltransferase, TrmH family, group	Bd0805	Bd0805	Nitrogen assimilation regulatory protein	[TP0054-TP0519 (0.63495165)]
COG0566	COG2204	Bd1732	Bd1732	Putative tRNA/rRNA methyltransferase	Bd3360	Bd3360	Probable transcriptional regulatory protein zraR	[TP0054-TP0519 (0.63495165)]
COG0566	COG2204	Bd1203	Bd1203	Putative RNA methylase {UniProtKB/TrEMBL:Q6MNP1}	Bd0805	Bd0805	Nitrogen assimilation regulatory protein	[TP0054-TP0519 (0.63495165)]
COG0566	COG2204	Bd2995	Bd2995	RNA methyltransferase, TrmH family, group	Bd3360	Bd3360	Probable transcriptional regulatory protein zraR	[TP0054-TP0519 (0.63495165)]
COG0566	COG2204	Bd1632	Bd1632	23S rRNA methyltransferase	Bd0039	Bd0039	Site-specific DNA inversion stimulation factor	[TP0054-TP0519 (0.63495165)]
COG0566	COG2204	Bd1203	Bd1203	Putative RNA methylase {UniProtKB/TrEMBL:Q6MNP1}	Bd3035	Bd3035	Nitrogen assimilation regulatory protein NtrX	[TP0054-TP0519 (0.63495165)]
COG0566	COG2204	Bd1203	Bd1203	Putative RNA methylase {UniProtKB/TrEMBL:Q6MNP1}	Bd3360	Bd3360	Probable transcriptional regulatory protein zraR	[TP0054-TP0519 (0.63495165)]
COG0566	COG2204	Bd2995	Bd2995	RNA methyltransferase, TrmH family, group	Bd3432	Bd3432	Response regulator of hydrogenase 3 activity	[TP0054-TP0519 (0.63495165)]
COG0566	COG2204	Bd1632	Bd1632	23S rRNA methyltransferase	Bd1347	Bd1347	Putative response regulatory protein	[TP0054-TP0519 (0.63495165)]
COG0566	COG2204	Bd1203	Bd1203	Putative RNA methylase {UniProtKB/TrEMBL:Q6MNP1}	Bd0039	Bd0039	Site-specific DNA inversion stimulation factor	[TP0054-TP0519 (0.63495165)]
COG0566	COG2204	Bd1632	Bd1632	23S rRNA methyltransferase	Bd3035	Bd3035	Nitrogen assimilation regulatory protein NtrX	[TP0054-TP0519 (0.63495165)]
COG0566	COG2204	Bd1203	Bd1203	Putative RNA methylase {UniProtKB/TrEMBL:Q6MNP1}	Bd1522	Bd1522	Transcription regulator NtrC family	[TP0054-TP0519 (0.63495165)]
COG0566	COG2204	Bd1732	Bd1732	Putative tRNA/rRNA methyltransferase	Bd1522	Bd1522	Transcription regulator NtrC family	[TP0054-TP0519 (0.63495165)]
COG0566	COG2204	Bd1632	Bd1632	23S rRNA methyltransferase	Bd2143	Bd2143	Two-component response regulator	[TP0054-TP0519 (0.63495165)]
COG0566	COG2204	Bd1732	Bd1732	Putative tRNA/rRNA methyltransferase	Bd3408	Bd3408	Transcriptional regulatory protein flbD	[TP0054-TP0519 (0.63495165)]
COG0566	COG2204	Bd2995	Bd2995	RNA methyltransferase, TrmH family, group	Bd1522	Bd1522	Transcription regulator NtrC family	[TP0054-TP0519 (0.63495165)]
COG0566	COG2204	Bd1732	Bd1732	Putative tRNA/rRNA methyltransferase	Bd2143	Bd2143	Two-component response regulator	[TP0054-TP0519 (0.63495165)]
COG0566	COG2204	Bd1632	Bd1632	23S rRNA methyltransferase	Bd3360	Bd3360	Probable transcriptional regulatory protein zraR	[TP0054-TP0519 (0.63495165)]
COG0566	COG2204	Bd1203	Bd1203	Putative RNA methylase {UniProtKB/TrEMBL:Q6MNP1}	Bd1513	Bd1513	Regulator protein pilR {UniProtKB/TrEMBL:Q6MMW0}	[TP0054-TP0519 (0.63495165)]
COG0566	COG2204	Bd1632	Bd1632	23S rRNA methyltransferase	Bd1505	Bd1505	Acetoacetate metabolism regulatory protein atoC	[TP0054-TP0519 (0.63495165)]
COG0566	COG2204	Bd2995	Bd2995	RNA methyltransferase, TrmH family, group	Bd1513	Bd1513	Regulator protein pilR {UniProtKB/TrEMBL:Q6MMW0}	[TP0054-TP0519 (0.63495165)]
COG0566	COG2204	Bd2995	Bd2995	RNA methyltransferase, TrmH family, group	Bd0299	Bd0299	Two-component response regulator	[TP0054-TP0519 (0.63495165)]
COG0566	COG2204	Bd1632	Bd1632	23S rRNA methyltransferase	Bd2893	Bd2893	Transcriptional regulator	[TP0054-TP0519 (0.63495165)]
COG0566	COG2204	Bd2995	Bd2995	RNA methyltransferase, TrmH family, group	Bd0039	Bd0039	Site-specific DNA inversion stimulation factor	[TP0054-TP0519 (0.63495165)]
COG0566	COG2204	Bd1632	Bd1632	23S rRNA methyltransferase	Bd1513	Bd1513	Regulator protein pilR {UniProtKB/TrEMBL:Q6MMW0}	[TP0054-TP0519 (0.63495165)]
COG0566	COG2204	Bd1732	Bd1732	Putative tRNA/rRNA methyltransferase	Bd1505	Bd1505	Acetoacetate metabolism regulatory protein atoC	[TP0054-TP0519 (0.63495165)]
COG0566	COG2204	Bd1203	Bd1203	Putative RNA methylase {UniProtKB/TrEMBL:Q6MNP1}	Bd1347	Bd1347	Putative response regulatory protein	[TP0054-TP0519 (0.63495165)]
COG0566	COG2204	Bd1732	Bd1732	Putative tRNA/rRNA methyltransferase	Bd3432	Bd3432	Response regulator of hydrogenase 3 activity	[TP0054-TP0519 (0.63495165)]
COG0566	COG2204	Bd2995	Bd2995	RNA methyltransferase, TrmH family, group	Bd3408	Bd3408	Transcriptional regulatory protein flbD	[TP0054-TP0519 (0.63495165)]
COG0566	COG2204	Bd1732	Bd1732	Putative tRNA/rRNA methyltransferase	Bd0805	Bd0805	Nitrogen assimilation regulatory protein	[TP0054-TP0519 (0.63495165)]
COG0566	COG2204	Bd1732	Bd1732	Putative tRNA/rRNA methyltransferase	Bd2893	Bd2893	Transcriptional regulator	[TP0054-TP0519 (0.63495165)]
COG0566	COG2204	Bd1203	Bd1203	Putative RNA methylase {UniProtKB/TrEMBL:Q6MNP1}	Bd3408	Bd3408	Transcriptional regulatory protein flbD	[TP0054-TP0519 (0.63495165)]
COG0566	COG2204	Bd1732	Bd1732	Putative tRNA/rRNA methyltransferase	Bd3035	Bd3035	Nitrogen assimilation regulatory protein NtrX	[TP0054-TP0519 (0.63495165)]
COG0290	COG0724	Bd1618	Bd1618	Translation initiation factor IF-3	Bd1397	Bd1397	Putative RNA-binding protein	[TP0850-TP0356 (0.81817394)]
COG0290	COG0724	Bd1618	Bd1618	Translation initiation factor IF-3	Bd0339	Bd0339	RNA-binding protein {UniProtKB/TrEMBL:Q6MQW4}	[TP0850-TP0356 (0.81817394)]
COG0290	COG0724	Bd1618	Bd1618	Translation initiation factor IF-3	Bd0320	Bd0320	RNA-binding protein {UniProtKB/TrEMBL:Q6MQY2}	[TP0850-TP0356 (0.81817394)]
COG0586	COG1061	Bd2357	Bd2357	DedA protein {UniProtKB/TrEMBL:Q6MKN1}	Bd3681	Bd3681	Putative ATP-dependent helicase	[TP0779-TP0380 (0.6968711)]
COG0586	COG1061	Bd0080	Bd0080	DedA protein {UniProtKB/TrEMBL:Q6MRJ9}	Bd3681	Bd3681	Putative ATP-dependent helicase	[TP0779-TP0380 (0.6968711)]
COG0457	COG1256	Bd3840	Bd3840	Probable O-linked GlcNAc transferase precursor	Bd0540	Bd0540	FlgK, flagellar hook-associated protein	[TP0067-TP0660 (0.6278126)]
COG0457	COG1256	Bd0225	Bd0225	Hypothetical protein precursor	Bd0540	Bd0540	FlgK, flagellar hook-associated protein	[TP0067-TP0660 (0.6278126)]
COG0457	COG1256	Bd2807	Bd2807	Hypothetical protein precursor	Bd0540	Bd0540	FlgK, flagellar hook-associated protein	[TP0067-TP0660 (0.6278126)]
COG0457	COG1256	Bd0614	Bd0614	Putative O-linked GlcNAc transferase	Bd0540	Bd0540	FlgK, flagellar hook-associated protein	[TP0067-TP0660 (0.6278126)]
COG0564	COG1200	Bd1793	Bd1793	Ribosomal large subunit pseudouridine synthase C	Bd2324	Bd2324	ATP-dependent DNA helicase RecG	[TP0339-TP0687 (0.85149276)]
COG0564	COG1200	Bd1383	Bd1383	Pseudouridine synthase {UniProtKB/TrEMBL:Q6MN77}	Bd2324	Bd2324	ATP-dependent DNA helicase RecG	[TP0339-TP0687 (0.85149276)]
COG0564	COG1200	Bd1519	Bd1519	Pseudouridine synthase {UniProtKB/TrEMBL:Q6MMV3}	Bd2324	Bd2324	ATP-dependent DNA helicase RecG	[TP0339-TP0687 (0.85149276)]
COG0564	COG1200	Bd2820	Bd2820	Pseudouridine synthase {UniProtKB/TrEMBL:Q6MJF7}	Bd2324	Bd2324	ATP-dependent DNA helicase RecG	[TP0339-TP0687 (0.85149276)]
COG0564	COG1200	Bd3791	Bd3791	Pseudouridine synthase {UniProtKB/TrEMBL:Q6MGX8}	Bd2324	Bd2324	ATP-dependent DNA helicase RecG	[TP0339-TP0687 (0.85149276)]
COG0564	COG1200	Bd1424	Bd1424	Putative pseudouridine synthase	Bd2324	Bd2324	ATP-dependent DNA helicase RecG	[TP0339-TP0687 (0.85149276)]
COG0564	COG1200	Bd1323	Bd1323	Pseudouridine synthase {UniProtKB/TrEMBL:Q6MND5}	Bd2324	Bd2324	ATP-dependent DNA helicase RecG	[TP0339-TP0687 (0.85149276)]
COG0564	COG1200	Bd2358	Bd2358	Putative RNA pseudouridylate synthase	Bd2324	Bd2324	ATP-dependent DNA helicase RecG	[TP0339-TP0687 (0.85149276)]
COG0457	COG2812	Bd0225	Bd0225	Hypothetical protein precursor	Bd3731	Bd3731	DNA polymerase III gamma and tau subunits	[TP0067-TP1005 (0.5652097)]
COG0457	COG2812	Bd0614	Bd0614	Putative O-linked GlcNAc transferase	Bd3731	Bd3731	DNA polymerase III gamma and tau subunits	[TP0067-TP1005 (0.5652097)]
COG0457	COG2812	Bd2807	Bd2807	Hypothetical protein precursor	Bd3731	Bd3731	DNA polymerase III gamma and tau subunits	[TP0067-TP1005 (0.5652097)]
COG0457	COG2812	Bd3840	Bd3840	Probable O-linked GlcNAc transferase precursor	Bd3731	Bd3731	DNA polymerase III gamma and tau subunits	[TP0067-TP1005 (0.5652097)]
COG0457	COG1396	Bd3840	Bd3840	Probable O-linked GlcNAc transferase precursor	Bd1706	Bd1706	Transcriptional regulator	[TP0648-TP0461 (0.6214171)]
COG0457	COG1396	Bd3840	Bd3840	Probable O-linked GlcNAc transferase precursor	Bd2408	Bd2408	Putative DNA-binding protein	[TP0648-TP0461 (0.6214171)]
COG0457	COG1396	Bd0614	Bd0614	Putative O-linked GlcNAc transferase	Bd2408	Bd2408	Putative DNA-binding protein	[TP0648-TP0461 (0.6214171)]
COG0457	COG1396	Bd0614	Bd0614	Putative O-linked GlcNAc transferase	Bd1706	Bd1706	Transcriptional regulator	[TP0648-TP0461 (0.6214171)]
COG0457	COG1396	Bd0225	Bd0225	Hypothetical protein precursor	Bd1706	Bd1706	Transcriptional regulator	[TP0648-TP0461 (0.6214171)]
COG0457	COG1396	Bd2807	Bd2807	Hypothetical protein precursor	Bd2408	Bd2408	Putative DNA-binding protein	[TP0648-TP0461 (0.6214171)]
COG0457	COG1396	Bd2807	Bd2807	Hypothetical protein precursor	Bd1706	Bd1706	Transcriptional regulator	[TP0648-TP0461 (0.6214171)]
COG0457	COG1396	Bd0225	Bd0225	Hypothetical protein precursor	Bd2408	Bd2408	Putative DNA-binding protein	[TP0648-TP0461 (0.6214171)]
COG0036	COG1516	Bd2756	Bd2756	Probable ribulose-phosphate 3-epimerase	Bd0611	Bd0611	Flagellar protein FliS {UniProtKB/TrEMBL:Q6MQ70}	[TP0945-TP0943 (0.573118)]
COG0124	COG0124	Bd1107	hisS	Histidyl-tRNA synthetase (EC 6.1.1.21) (Histidine--tRNA ligase) (HisRS)	Bd1107	hisS	Histidyl-tRNA synthetase (EC 6.1.1.21) (Histidine--tRNA ligase) (HisRS)	[TP0641-TP0641 (0.67365265)]
COG1377	COG1512	Bd3322	Bd3322	Flagella-associated protein	Bd1208	Bd1208	Hypothetical membrane spanning protein precursor	[TP0715-TP0561 (0.6628788)]
COG0290	COG1837	Bd1618	Bd1618	Translation initiation factor IF-3	Bd2121	Bd2121	Hypothetical protein {UniProtKB/TrEMBL:Q6ML95}	[TP0850-TP0906 (0.70629925)]
COG0768	COG0815	Bd3213	Bd3213	Cell division protein precursor	Bd1278	lnt	Apolipoprotein N-acyltransferase (EC 2.3.1.-) (ALP N-acyltransferase)	[TP0500-TP0252 (0.87159187)]
COG0768	COG0815	Bd3522	Bd3522	Penicillin-binding protein transpeptidase domain	Bd1278	lnt	Apolipoprotein N-acyltransferase (EC 2.3.1.-) (ALP N-acyltransferase)	[TP0500-TP0252 (0.87159187)]
COG0768	COG0815	Bd2460	Bd2460	Penicillin-binding protein	Bd1278	lnt	Apolipoprotein N-acyltransferase (EC 2.3.1.-) (ALP N-acyltransferase)	[TP0500-TP0252 (0.87159187)]
COG2239	COG4603	Bd2544	Bd2544	Mg2+ transporter MgtE {UniProtKB/TrEMBL:Q6MK67}	Bd0443	Bd0443	ABC-type ribose transporter, permease protein	[TP0917-TP0301 (0.53720385)]
COG0442	COG1344	Bd3033	Bd3033	ProS protein {UniProtKB/TrEMBL:Q6MIW2}	Bd3342	Bd3342	Flagellin {UniProtKB/TrEMBL:Q6MI33}	[TP0160-TP0792 (0.6929264), TP0160-TP0659 (0.5927278)]
COG0442	COG1344	Bd3033	Bd3033	ProS protein {UniProtKB/TrEMBL:Q6MIW2}	Bd0410	Bd0410	Flagellin {UniProtKB/TrEMBL:Q6MQQ0}	[TP0160-TP0792 (0.6929264), TP0160-TP0659 (0.5927278)]
COG0442	COG1344	Bd3033	Bd3033	ProS protein {UniProtKB/TrEMBL:Q6MIW2}	Bd3052	Bd3052	Flagellin {UniProtKB/TrEMBL:Q6MIU6}	[TP0160-TP0792 (0.6929264), TP0160-TP0659 (0.5927278)]
COG0442	COG1344	Bd3033	Bd3033	ProS protein {UniProtKB/TrEMBL:Q6MIW2}	Bd0542	Bd0542	FgL, flagellar protein {UniProtKB/TrEMBL:Q6MQD2}	[TP0160-TP0792 (0.6929264), TP0160-TP0659 (0.5927278)]
COG0442	COG1344	Bd3033	Bd3033	ProS protein {UniProtKB/TrEMBL:Q6MIW2}	Bd0606	Bd0606	Flagellin {UniProtKB/TrEMBL:Q6MQ75}	[TP0160-TP0792 (0.6929264), TP0160-TP0659 (0.5927278)]
COG0442	COG1344	Bd3033	Bd3033	ProS protein {UniProtKB/TrEMBL:Q6MIW2}	Bd0604	Bd0604	Flagellin {UniProtKB/TrEMBL:Q6MQ77}	[TP0160-TP0792 (0.6929264), TP0160-TP0659 (0.5927278)]
COG0442	COG1344	Bd3033	Bd3033	ProS protein {UniProtKB/TrEMBL:Q6MIW2}	Bd0408	Bd0408	Flagellin {UniProtKB/TrEMBL:Q6MQQ2}	[TP0160-TP0792 (0.6929264), TP0160-TP0659 (0.5927278)]
COG0211	COG1536	Bd3848	rpmA	50S ribosomal protein L27	Bd3403	Bd3403	FliG protein {UniProtKB/TrEMBL:Q6MHY1}	[TP0743-TP0400 (0.6311798)]
COG1558	COG4591	Bd3406	Bd3406	Flagellar basal-body rod protein	Bd1774	Bd1774	Lipoprotein releasing system transmembrane	[TP0397-TP0582 (0.5810855)]
COG1558	COG4591	Bd3406	Bd3406	Flagellar basal-body rod protein	Bd1490	Bd1490	Lipoprotein releasing system transmembrane	[TP0397-TP0582 (0.5810855)]
COG1558	COG4591	Bd3406	Bd3406	Flagellar basal-body rod protein	Bd3166	Bd3166	ABC-type lipoprotein transporter, permease	[TP0397-TP0582 (0.5810855)]
COG0486	COG0803	Bd3910	Bd3910	Probable tRNA modification GTPase trmE	Bd3371	Bd3371	ABC-type metal ion transport system, periplasmic	[TP0550-TP0163 (0.74372905)]
COG1536	COG1595	Bd3403	Bd3403	FliG protein {UniProtKB/TrEMBL:Q6MHY1}	Bd1714	Bd1714	Putative RNA polymerase ECF-type sigma factor	[TP0400-TP0092 (0.64304686)]
COG1536	COG1595	Bd3403	Bd3403	FliG protein {UniProtKB/TrEMBL:Q6MHY1}	Bd0743	Bd0743	RNA polymerase sigma-E factor	[TP0400-TP0092 (0.64304686)]
COG1536	COG1595	Bd3403	Bd3403	FliG protein {UniProtKB/TrEMBL:Q6MHY1}	Bd0881	Bd0881	RNA polymerase sigma-E factor	[TP0400-TP0092 (0.64304686)]
COG0687	COG1057	Bd1418	Bd1418	PotD protein precursor {UniProtKB/TrEMBL:Q6MN45}	Bd3846	Bd3846	Probable nicotinate-nucleotide	[TP0655-TP0741 (0.7061969)]
COG1558	COG4786	Bd3406	Bd3406	Flagellar basal-body rod protein	Bd0531	Bd0531	Flagellar basal-body rod protein FlgG	[TP0397-TP0961 (0.74447966)]
COG1558	COG4786	Bd3406	Bd3406	Flagellar basal-body rod protein	Bd0530	Bd0530	Flagellar biosynthesisprotein	[TP0397-TP0961 (0.74447966)]
COG0012	COG0608	Bd2707	Bd2707	GTP-binding protein {UniProtKB/TrEMBL:Q6MJR2}	Bd2232	Bd2232	Single-strand DNA-specific exonuclease	[TP0124-TP0704 (0.626838)]
COG0739	COG0773	Bd2006	Bd2006	NlpD4 protein {UniProtKB/TrEMBL:Q6MLK2}	Bd1952	Bd1952	Mpl protein {UniProtKB/TrEMBL:Q6MLQ5}	[TP0782-TP0341 (0.8145237)]
COG0739	COG0773	Bd3771	Bd3771	Membrane protein related to metalloendopeptidases	Bd1952	Bd1952	Mpl protein {UniProtKB/TrEMBL:Q6MLQ5}	[TP0782-TP0341 (0.8145237)]
COG0739	COG0773	Bd3771	Bd3771	Membrane protein related to metalloendopeptidases	Bd3196	murC	UDP-N-acetylmuramate--L-alanine ligase (EC 6.3.2.8) (UDP-N- acetylmuramoyl-L-alanine synthetase)	[TP0782-TP0341 (0.8145237)]
COG0739	COG0773	Bd2006	Bd2006	NlpD4 protein {UniProtKB/TrEMBL:Q6MLK2}	Bd3196	murC	UDP-N-acetylmuramate--L-alanine ligase (EC 6.3.2.8) (UDP-N- acetylmuramoyl-L-alanine synthetase)	[TP0782-TP0341 (0.8145237)]
COG0050	COG0457	Bd2994	Bd2994	Translation elongation factor Tu	Bd0614	Bd0614	Putative O-linked GlcNAc transferase	[TP0187-TP0067 (0.7854602)]
COG0050	COG0457	Bd2994	Bd2994	Translation elongation factor Tu	Bd2807	Bd2807	Hypothetical protein precursor	[TP0187-TP0067 (0.7854602)]
COG0050	COG0457	Bd2994	Bd2994	Translation elongation factor Tu	Bd3840	Bd3840	Probable O-linked GlcNAc transferase precursor	[TP0187-TP0067 (0.7854602)]
COG0050	COG0457	Bd2994	Bd2994	Translation elongation factor Tu	Bd0225	Bd0225	Hypothetical protein precursor	[TP0187-TP0067 (0.7854602)]
COG0621	COG2208	Bd1940	Bd1940	Fe-S oxidoreductase {UniProtKB/TrEMBL:Q6MLR6}	Bd3013	Bd3013	Putative sigma factor regulation protein	[TP0269-TP0218 (0.77940726)]
COG0621	COG2208	Bd3841	Bd3841	Hypothetical protein {UniProtKB/TrEMBL:Q6MGT1}	Bd3013	Bd3013	Putative sigma factor regulation protein	[TP0269-TP0218 (0.77940726)]
COG0621	COG2208	Bd2086	Bd2086	Hypothetical protein {UniProtKB/TrEMBL:Q6MLC6}	Bd0561	Bd0561	SigmaB regulation protein RsbU	[TP0269-TP0218 (0.77940726)]
COG0621	COG2208	Bd3841	Bd3841	Hypothetical protein {UniProtKB/TrEMBL:Q6MGT1}	Bd0561	Bd0561	SigmaB regulation protein RsbU	[TP0269-TP0218 (0.77940726)]
COG0621	COG2208	Bd1940	Bd1940	Fe-S oxidoreductase {UniProtKB/TrEMBL:Q6MLR6}	Bd0561	Bd0561	SigmaB regulation protein RsbU	[TP0269-TP0218 (0.77940726)]
COG0621	COG2208	Bd2086	Bd2086	Hypothetical protein {UniProtKB/TrEMBL:Q6MLC6}	Bd3013	Bd3013	Putative sigma factor regulation protein	[TP0269-TP0218 (0.77940726)]
COG0739	COG2239	Bd3771	Bd3771	Membrane protein related to metalloendopeptidases	Bd2544	Bd2544	Mg2+ transporter MgtE {UniProtKB/TrEMBL:Q6MK67}	[TP0155-TP0917 (0.6343327)]
COG0739	COG2239	Bd2006	Bd2006	NlpD4 protein {UniProtKB/TrEMBL:Q6MLK2}	Bd2544	Bd2544	Mg2+ transporter MgtE {UniProtKB/TrEMBL:Q6MK67}	[TP0155-TP0917 (0.6343327)]
COG0457	COG1187	Bd2807	Bd2807	Hypothetical protein precursor	Bd1967	Bd1967	Pseudouridylate synthase	[TP0067-TP0459 (0.6360361)]
COG0457	COG1187	Bd3840	Bd3840	Probable O-linked GlcNAc transferase precursor	Bd1967	Bd1967	Pseudouridylate synthase	[TP0067-TP0459 (0.6360361)]
COG0457	COG1187	Bd2807	Bd2807	Hypothetical protein precursor	Bd3264	Bd3264	Putative pseudouridylate synthase	[TP0067-TP0459 (0.6360361)]
COG0457	COG1187	Bd0614	Bd0614	Putative O-linked GlcNAc transferase	Bd3264	Bd3264	Putative pseudouridylate synthase	[TP0067-TP0459 (0.6360361)]
COG0457	COG1187	Bd0614	Bd0614	Putative O-linked GlcNAc transferase	Bd1967	Bd1967	Pseudouridylate synthase	[TP0067-TP0459 (0.6360361)]
COG0457	COG1187	Bd3840	Bd3840	Probable O-linked GlcNAc transferase precursor	Bd3264	Bd3264	Putative pseudouridylate synthase	[TP0067-TP0459 (0.6360361)]
COG0457	COG1187	Bd0225	Bd0225	Hypothetical protein precursor	Bd1967	Bd1967	Pseudouridylate synthase	[TP0067-TP0459 (0.6360361)]
COG0457	COG1187	Bd0225	Bd0225	Hypothetical protein precursor	Bd3264	Bd3264	Putative pseudouridylate synthase	[TP0067-TP0459 (0.6360361)]
COG0210	COG0305	Bd1321	Bd1321	ATP-dependent DNA helicase	Bd0038	Bd0038	DnaB protein {UniProtKB/TrEMBL:Q6MRN7}	[TP0102-TP0058 (0.8842861)]
COG0210	COG0305	Bd3339	Bd3339	ATP-dependent DNA helicase	Bd0038	Bd0038	DnaB protein {UniProtKB/TrEMBL:Q6MRN7}	[TP0102-TP0058 (0.8842861)]
COG0621	COG0739	Bd3841	Bd3841	Hypothetical protein {UniProtKB/TrEMBL:Q6MGT1}	Bd2006	Bd2006	NlpD4 protein {UniProtKB/TrEMBL:Q6MLK2}	[TP0269-TP0702 (0.8475093)]
COG0621	COG0739	Bd1940	Bd1940	Fe-S oxidoreductase {UniProtKB/TrEMBL:Q6MLR6}	Bd2006	Bd2006	NlpD4 protein {UniProtKB/TrEMBL:Q6MLK2}	[TP0269-TP0702 (0.8475093)]
COG0621	COG0739	Bd2086	Bd2086	Hypothetical protein {UniProtKB/TrEMBL:Q6MLC6}	Bd2006	Bd2006	NlpD4 protein {UniProtKB/TrEMBL:Q6MLK2}	[TP0269-TP0702 (0.8475093)]
COG0621	COG0739	Bd2086	Bd2086	Hypothetical protein {UniProtKB/TrEMBL:Q6MLC6}	Bd3771	Bd3771	Membrane protein related to metalloendopeptidases	[TP0269-TP0702 (0.8475093)]
COG0621	COG0739	Bd3841	Bd3841	Hypothetical protein {UniProtKB/TrEMBL:Q6MGT1}	Bd3771	Bd3771	Membrane protein related to metalloendopeptidases	[TP0269-TP0702 (0.8475093)]
COG0621	COG0739	Bd1940	Bd1940	Fe-S oxidoreductase {UniProtKB/TrEMBL:Q6MLR6}	Bd3771	Bd3771	Membrane protein related to metalloendopeptidases	[TP0269-TP0702 (0.8475093)]
COG1256	COG1516	Bd0540	Bd0540	FlgK, flagellar hook-associated protein	Bd0611	Bd0611	Flagellar protein FliS {UniProtKB/TrEMBL:Q6MQ70}	[TP0660-TP0943 (0.90609026)]
