# Supplementary material for: The Binary Protein Interactome of Treponema pallidum – The Syphilis Spirochete
Source: PLoS One. 2008 May 28;3(5):e2292. doi: 10.1371/journal.pone.0002292 (PMC2386257; doi:10.1371/journal.pone.0002292)
Supplement: Data S1 — Predicted protein-protein interactions based on our Treponema pallidum data; zip archive containing 372 files with one file per species. (6.09 MB ZIP) [file pone.0002292.s006.zip › bacteria/Bifidobacterium_longum.tab]

206672 Bifidobacterium longum
COG A	COG B	Locus Id A	Preferred Name(s) A	Annotation A	Locus Id B	Preferred Name(s) B	Annotation B	T. pallidum interaction
COG0186	COG1475	BL1589	rpsQ	30S ribosomal protein S17	BL0648	BL0648	Probable chromosome partitioning protein	[TP0198-TP0271 (0.71912634)]
COG0201	COG0550	BL1600	BL1600	Preprotein translocase SecY subunit	BL1469	BL1469	DNA topoisomerase III {UniProtKB/TrEMBL:Q8G4B9}	[TP0208-TP0394 (0.8044664)]
COG0201	COG0550	BL1600	BL1600	Preprotein translocase SecY subunit	BL0485	BL0485	DNA topoisomerase I {UniProtKB/TrEMBL:Q8G6Z5}	[TP0208-TP0394 (0.8044664)]
COG0051	COG0693	BL1577	rpsJ	30S ribosomal protein S10	BL1509	BL1509	Hypothetical protein {UniProtKB/TrEMBL:Q8G480}	[TP0188-TP0445 (0.6307204)]
COG0180	COG0564	BL0600	BL0600	Tryptophanyl-tRNA synthetase	BL0123	BL0123	Hypothetical protein {UniProtKB/TrEMBL:Q8G7W2}	[TP0632-TP0339 (0.7885255)]
COG0180	COG0564	BL0600	BL0600	Tryptophanyl-tRNA synthetase	BL1174	BL1174	Possible ribosomal pseudouridine synthase	[TP0632-TP0339 (0.7885255)]
COG0090	COG0223	BL1581	rplB	50S ribosomal protein L2	BL1789	fmt	Methionyl-tRNA formyltransferase (EC 2.1.2.9)	[TP0192-TP0756 (0.8610547)]
COG0632	COG2255	BL0728	ruvA	Holliday junction ATP-dependent DNA helicase ruvA (EC 3.6.1.-)	BL0729	ruvB	Holliday junction ATP-dependent DNA helicase ruvB (EC 3.6.1.-)	[TP0543-TP0162 (0.9659884)]
COG0462	COG0817	BL0418	BL0418	Ribose-phosphate pyrophosphokinase	BL0727	ruvC	Crossover junction endodeoxyribonuclease ruvC (EC 3.1.22.4) (Holliday junction nuclease ruvC) (Holliday junction resolvase ruvC)	[TP0294-TP0517 (0.54911256)]
COG0462	COG0817	BL0963	prs	Ribose-phosphate pyrophosphokinase (EC 2.7.6.1) (RPPK) (Phosphoribosyl pyrophosphate synthetase) (P-Rib-PP synthetase) (PRPP synthetase)	BL0727	ruvC	Crossover junction endodeoxyribonuclease ruvC (EC 3.1.22.4) (Holliday junction nuclease ruvC) (Holliday junction resolvase ruvC)	[TP0294-TP0517 (0.54911256)]
COG0125	COG0586	BL0484	tmk	Thymidylate kinase {UniProtKB/Swiss-Prot:Q8G6Z6}	BL1793	BL1793	Hypothetical conserved transmembrane protein in	[TP0354-TP0779 (0.67954355)]
COG0125	COG0586	BL0484	tmk	Thymidylate kinase {UniProtKB/Swiss-Prot:Q8G6Z6}	BL0510	BL0510	DedA integral membrane protein	[TP0354-TP0779 (0.67954355)]
COG0257	COG0577	BL1603	BL1603	50S ribosomal protein L36	BL1133	BL1133	Protein with weak similarity to components of ABC	[TP0209-TP0962 (0.5903608)]
COG0257	COG0577	BL1603	BL1603	50S ribosomal protein L36	BL0451	BL0451	Possible permease protein of ABC transporter	[TP0209-TP0962 (0.5903608)]
COG0257	COG0577	BL1603	BL1603	50S ribosomal protein L36	BL0888	BL0888	Hypothetical protein {UniProtKB/TrEMBL:Q8G5W4}	[TP0209-TP0962 (0.5903608)]
COG0257	COG0577	BL1603	BL1603	50S ribosomal protein L36	BL0452	BL0452	Possible permease protein of ABC transporter	[TP0209-TP0962 (0.5903608)]
COG0257	COG0577	BL1603	BL1603	50S ribosomal protein L36	BL0931	BL0931	Possible transport protein	[TP0209-TP0962 (0.5903608)]
COG0257	COG0577	BL1603	BL1603	50S ribosomal protein L36	BL0198	BL0198	Hypothetical protein {UniProtKB/TrEMBL:Q8G7P9}	[TP0209-TP0962 (0.5903608)]
COG0257	COG0577	BL1603	BL1603	50S ribosomal protein L36	BL0269	BL0269	ABC-type transporter similar to Vex3 (VexP3) of	[TP0209-TP0962 (0.5903608)]
COG0257	COG0577	BL1603	BL1603	50S ribosomal protein L36	BL0268	BL0268	ATP binding protein of ABC transporter similar to	[TP0209-TP0962 (0.5903608)]
COG0257	COG0577	BL1603	BL1603	50S ribosomal protein L36	BL0155	BL0155	Large transmembrane protein possibly involved in	[TP0209-TP0962 (0.5903608)]
COG0457	COG1653	BL1651	BL1651	Hypothetical protein {UniProtKB/TrEMBL:Q8G3V2}	BL1164	BL1164	Probable solute binding protein of ABC	[TP0067-TP0074 (0.6656524)]
COG0457	COG1653	BL1651	BL1651	Hypothetical protein {UniProtKB/TrEMBL:Q8G3V2}	BL1521	BL1521	Sugar binding protein of ABC transporter system	[TP0067-TP0074 (0.6656524)]
COG0457	COG1653	BL1651	BL1651	Hypothetical protein {UniProtKB/TrEMBL:Q8G3V2}	BL0262	BL0262	Solute binding protein of ABC transporter system	[TP0067-TP0074 (0.6656524)]
COG0457	COG1653	BL1651	BL1651	Hypothetical protein {UniProtKB/TrEMBL:Q8G3V2}	BL0141	BL0141	Possible solute binding protein of ABC	[TP0067-TP0074 (0.6656524)]
COG0457	COG1653	BL1651	BL1651	Hypothetical protein {UniProtKB/TrEMBL:Q8G3V2}	BL1165	BL1165	Probable solute binding protein of ABC	[TP0067-TP0074 (0.6656524)]
COG0457	COG1653	BL1651	BL1651	Hypothetical protein {UniProtKB/TrEMBL:Q8G3V2}	BL0188	BL0188	Solute binding protein of ABC transporter system	[TP0067-TP0074 (0.6656524)]
COG0457	COG1653	BL1651	BL1651	Hypothetical protein {UniProtKB/TrEMBL:Q8G3V2}	BL1330	BL1330	Probable solute-binding protein of ABC	[TP0067-TP0074 (0.6656524)]
COG0457	COG1653	BL1651	BL1651	Hypothetical protein {UniProtKB/TrEMBL:Q8G3V2}	BL0425	BL0425	Solute binding protein of ABC transporter system	[TP0067-TP0074 (0.6656524)]
COG0457	COG1653	BL1651	BL1651	Hypothetical protein {UniProtKB/TrEMBL:Q8G3V2}	BL1163	BL1163	Probable solute binding protein of ABC	[TP0067-TP0074 (0.6656524)]
COG0457	COG1653	BL1651	BL1651	Hypothetical protein {UniProtKB/TrEMBL:Q8G3V2}	BL1638	BL1638	Solute binding protein of ABC transporter for	[TP0067-TP0074 (0.6656524)]
COG0192	COG0592	BL1786	metK	S-adenosylmethionine synthetase (EC 2.5.1.6) (Methionine adenosyltransferase) (AdoMet synthetase) (MAT)	BL0638	BL0638	DNA polymerase III, beta chain	[TP0794-TP0002 (0.8412751)]
COG0125	COG0457	BL0484	tmk	Thymidylate kinase {UniProtKB/Swiss-Prot:Q8G6Z6}	BL1651	BL1651	Hypothetical protein {UniProtKB/TrEMBL:Q8G3V2}	[TP0354-TP0648 (0.5206915)]
COG0495	COG0761	BL1450	leuS	Leucyl-tRNA synthetase (EC 6.1.1.4) (Leucine--tRNA ligase) (LeuRS)	BL1361	ispH	4-hydroxy-3-methylbut-2-enyl diphosphate reductase (EC 1.17.1.2)	[TP0586-TP0547 (0.63095015)]
COG0234	COG1200	BL1558	groS	10 kDa chaperonin (Protein Cpn10) (groES protein)	BL0329	BL0329	ATP-dependent DNA helicase	[TP1013-TP0687 (0.84594196)]
COG0257	COG1253	BL1603	BL1603	50S ribosomal protein L36	BL0860	BL0860	Probable conserved integral membrane protein with	[TP0209-TP0027 (0.74441797)]
COG0257	COG1253	BL1603	BL1603	50S ribosomal protein L36	BL0617	BL0617	Hypothetical protein {UniProtKB/TrEMBL:Q8G6M2}	[TP0209-TP0027 (0.74441797)]
COG0060	COG0681	BL1777	ileS	Isoleucyl-tRNA synthetase (EC 6.1.1.5) (Isoleucine--tRNA ligase) (IleRS)	BL0277	BL0277	Probable signal peptidase I	[TP0452-TP0185 (0.79878455)]
COG0060	COG0681	BL1777	ileS	Isoleucyl-tRNA synthetase (EC 6.1.1.5) (Isoleucine--tRNA ligase) (IleRS)	BL0779	BL0779	Probable signal peptidase I-2	[TP0452-TP0185 (0.79878455)]
COG0242	COG1879	BL1186	def1	Peptide deformylase 1 (EC 3.5.1.88) (PDF 1) (Polypeptide deformylase 1)	BL0033	BL0033	Probable solute binding protein of ABC	[TP0757-TP0684 (0.80039173)]
COG0242	COG1879	BL1700	BL1700	Polypeptide deformylase	BL0033	BL0033	Probable solute binding protein of ABC	[TP0757-TP0684 (0.80039173)]
COG0242	COG1879	BL1502	def2	Peptide deformylase 2 (EC 3.5.1.88) (PDF 2) (Polypeptide deformylase 2)	BL0033	BL0033	Probable solute binding protein of ABC	[TP0757-TP0684 (0.80039173)]
COG0652	COG1879	BL1442	BL1442	Possible peptidyl-prolyl cis-trans isomerase	BL0033	BL0033	Probable solute binding protein of ABC	[TP0947-TP0684 (0.5775195)]
COG0465	COG0465	BL1682	BL1682	ATP-dependent zinc metallopeptidase involved in	BL1682	BL1682	ATP-dependent zinc metallopeptidase involved in	[TP0330-TP0330 (0.73856413)]
COG0242	COG0272	BL1700	BL1700	Polypeptide deformylase	BL0052	BL0052	LigA {UniProtKB/TrEMBL:Q8G830}	[TP0757-TP0634 (0.68197167)]
COG0242	COG0272	BL1186	def1	Peptide deformylase 1 (EC 3.5.1.88) (PDF 1) (Polypeptide deformylase 1)	BL0052	BL0052	LigA {UniProtKB/TrEMBL:Q8G830}	[TP0757-TP0634 (0.68197167)]
COG0242	COG0272	BL1502	def2	Peptide deformylase 2 (EC 3.5.1.88) (PDF 2) (Polypeptide deformylase 2)	BL0052	BL0052	LigA {UniProtKB/TrEMBL:Q8G830}	[TP0757-TP0634 (0.68197167)]
COG0265	COG0817	BL0555	BL0555	Possible DO serine protease	BL0727	ruvC	Crossover junction endodeoxyribonuclease ruvC (EC 3.1.22.4) (Holliday junction nuclease ruvC) (Holliday junction resolvase ruvC)	[TP0773-TP0517 (0.5118523)]
COG0187	COG0358	BL1429	BL1429	DNA gyrase subunit B {UniProtKB/TrEMBL:Q8G4F7}	BL1147	BL1147	DNA primase {UniProtKB/TrEMBL:Q8G573}	[TP1006-TP0492 (0.55112576)]
COG0187	COG0358	BL0635	BL0635	DNA gyrase subunit B, novobiocin-sensitive	BL1147	BL1147	DNA primase {UniProtKB/TrEMBL:Q8G573}	[TP1006-TP0492 (0.55112576)]
COG0237	COG0552	BL0991	coaE	Dephospho-CoA kinase (EC 2.7.1.24) (Dephosphocoenzyme A kinase)	BL0436	BL0436	FtsY signal recognition particle	[TP0296-TP0578 (0.7885255)]
COG0080	COG0265	BL1290	rplK	50S ribosomal protein L11	BL0555	BL0555	Possible DO serine protease	[TP0237-TP0773 (0.6164146)]
COG1466	COG1847	BL1454	BL1454	Hypothetical protein {UniProtKB/TrEMBL:Q8G4D4}	BL0645	BL0645	Hypothetical protein jag	[TP0588-TP0948 (0.74372905)]
COG0223	COG0234	BL1789	fmt	Methionyl-tRNA formyltransferase (EC 2.1.2.9)	BL1558	groS	10 kDa chaperonin (Protein Cpn10) (groES protein)	[TP0756-TP1013 (0.64276713)]
COG0036	COG1653	BL0753	BL0753	Ribulose-phosphate 3-epimerase	BL1163	BL1163	Probable solute binding protein of ABC	[TP0945-TP0074 (0.654426)]
COG0036	COG1653	BL0753	BL0753	Ribulose-phosphate 3-epimerase	BL0188	BL0188	Solute binding protein of ABC transporter system	[TP0945-TP0074 (0.654426)]
COG0036	COG1653	BL0753	BL0753	Ribulose-phosphate 3-epimerase	BL1165	BL1165	Probable solute binding protein of ABC	[TP0945-TP0074 (0.654426)]
COG0036	COG1653	BL0753	BL0753	Ribulose-phosphate 3-epimerase	BL1521	BL1521	Sugar binding protein of ABC transporter system	[TP0945-TP0074 (0.654426)]
COG0036	COG1653	BL0753	BL0753	Ribulose-phosphate 3-epimerase	BL0425	BL0425	Solute binding protein of ABC transporter system	[TP0945-TP0074 (0.654426)]
COG0036	COG1653	BL0753	BL0753	Ribulose-phosphate 3-epimerase	BL1330	BL1330	Probable solute-binding protein of ABC	[TP0945-TP0074 (0.654426)]
COG0036	COG1653	BL0753	BL0753	Ribulose-phosphate 3-epimerase	BL1638	BL1638	Solute binding protein of ABC transporter for	[TP0945-TP0074 (0.654426)]
COG0036	COG1653	BL0753	BL0753	Ribulose-phosphate 3-epimerase	BL1164	BL1164	Probable solute binding protein of ABC	[TP0945-TP0074 (0.654426)]
COG0036	COG1653	BL0753	BL0753	Ribulose-phosphate 3-epimerase	BL0141	BL0141	Possible solute binding protein of ABC	[TP0945-TP0074 (0.654426)]
COG0036	COG1653	BL0753	BL0753	Ribulose-phosphate 3-epimerase	BL0262	BL0262	Solute binding protein of ABC transporter system	[TP0945-TP0074 (0.654426)]
COG0357	COG0459	BL0646	gidB	Methyltransferase gidB (EC 2.1.-.-) (Glucose-inhibited division protein B)	BL0002	groL	60 kDa chaperonin (Protein Cpn60) (groEL protein)	[TP0946-TP0030 (0.68326145)]
COG0223	COG0242	BL1789	fmt	Methionyl-tRNA formyltransferase (EC 2.1.2.9)	BL1186	def1	Peptide deformylase 1 (EC 3.5.1.88) (PDF 1) (Polypeptide deformylase 1)	[TP0756-TP0757 (0.8300303)]
COG0223	COG0242	BL1789	fmt	Methionyl-tRNA formyltransferase (EC 2.1.2.9)	BL1502	def2	Peptide deformylase 2 (EC 3.5.1.88) (PDF 2) (Polypeptide deformylase 2)	[TP0756-TP0757 (0.8300303)]
COG0223	COG0242	BL1789	fmt	Methionyl-tRNA formyltransferase (EC 2.1.2.9)	BL1700	BL1700	Polypeptide deformylase	[TP0756-TP0757 (0.8300303)]
COG0233	COG0359	BL1506	frr	Ribosome recycling factor (Ribosome-releasing factor) (RRF)	BL0413	rplI	50S ribosomal protein L9	[TP0604-TP0060 (0.5105792)]
COG0012	COG0457	BL0926	BL0926	Widely conserved hypothetical GTPase-like protein	BL1651	BL1651	Hypothetical protein {UniProtKB/TrEMBL:Q8G3V2}	[TP0124-TP0067 (0.81355333)]
COG0265	COG0492	BL0555	BL0555	Possible DO serine protease	BL0649	BL0649	Thioredoxin reductase {UniProtKB/TrEMBL:Q8G6J1}	[TP0773-TP0814 (0.6926654)]
COG0153	COG0242	BL1210	BL1210	Galactokinase {UniProtKB/TrEMBL:Q8G508}	BL1700	BL1700	Polypeptide deformylase	[TP0418-TP0757 (0.51512045)]
COG0153	COG0242	BL1210	BL1210	Galactokinase {UniProtKB/TrEMBL:Q8G508}	BL1186	def1	Peptide deformylase 1 (EC 3.5.1.88) (PDF 1) (Polypeptide deformylase 1)	[TP0418-TP0757 (0.51512045)]
COG0153	COG0242	BL1210	BL1210	Galactokinase {UniProtKB/TrEMBL:Q8G508}	BL1502	def2	Peptide deformylase 2 (EC 3.5.1.88) (PDF 2) (Polypeptide deformylase 2)	[TP0418-TP0757 (0.51512045)]
COG0465	COG0772	BL1682	BL1682	ATP-dependent zinc metallopeptidase involved in	BL0586	BL0586	Protein involved in cell wall formation and	[TP0330-TP0387 (0.8016956)]
COG0465	COG0772	BL1682	BL1682	ATP-dependent zinc metallopeptidase involved in	BL1322	BL1322	Probable FtsW-like protein	[TP0330-TP0387 (0.8016956)]
COG0234	COG0792	BL1558	groS	10 kDa chaperonin (Protein Cpn10) (groES protein)	BL0935	BL0935	UPF0102 protein BL0935	[TP1013-TP0913 (0.7815084)]
COG0192	COG0217	BL1786	metK	S-adenosylmethionine synthetase (EC 2.5.1.6) (Methionine adenosyltransferase) (AdoMet synthetase) (MAT)	BL0726	BL0726	Hypothetical UPF0082 protein BL0726	[TP0794-TP0474 (0.71912634)]
COG0544	COG1418	BL0947	tig	Trigger factor {UniProtKB/Swiss-Prot:Q8G5Q7}	BL1053	BL1053	Hypothetical protein {UniProtKB/TrEMBL:Q8G5F9}	[TP0506-TP1018 (0.7668753)]
COG0188	COG0526	BL1434	BL1434	DNA gyrase subunit A {UniProtKB/TrEMBL:Q8G4F2}	BL1226	BL1226	Thioredoxin {UniProtKB/TrEMBL:Q8G4Z3}	[TP0005-TP0100 (0.7885434)]
COG0188	COG0526	BL0634	BL0634	DNA gyrase subunit A {UniProtKB/TrEMBL:Q8G6K6}	BL1226	BL1226	Thioredoxin {UniProtKB/TrEMBL:Q8G4Z3}	[TP0005-TP0100 (0.7885434)]
COG0526	COG0771	BL1226	BL1226	Thioredoxin {UniProtKB/TrEMBL:Q8G4Z3}	BL1321	murD	UDP-N-acetylmuramoylalanine--D-glutamate ligase (EC 6.3.2.9) (UDP-N- acetylmuramoyl-L-alanyl-D-glutamate synthetase) (D-glutamic acid- adding enzyme)	[TP0100-TP0903 (0.59509045)]
COG0504	COG1475	BL0874	BL0874	CTP synthase {UniProtKB/TrEMBL:Q8G5X7}	BL0648	BL0648	Probable chromosome partitioning protein	[TP0305-TP0271 (0.70252794)]
COG0250	COG0772	BL1288	BL1288	Probable transcription antitermination protein	BL1322	BL1322	Probable FtsW-like protein	[TP0236-TP0387 (0.7470728)]
COG0250	COG0772	BL1288	BL1288	Probable transcription antitermination protein	BL0586	BL0586	Protein involved in cell wall formation and	[TP0236-TP0387 (0.7470728)]
COG0227	COG0740	BL0330	rpmB	50S ribosomal protein L28	BL0945	clpP2	ATP-dependent Clp protease proteolytic subunit 2 (EC 3.4.21.92) (Endopeptidase Clp 2)	[TP0362-TP0507 (0.75048)]
COG0227	COG0740	BL0330	rpmB	50S ribosomal protein L28	BL0944	clpP1	ATP-dependent Clp protease proteolytic subunit 1 (EC 3.4.21.92) (Endopeptidase Clp 1)	[TP0362-TP0507 (0.75048)]
COG0457	COG0457	BL1651	BL1651	Hypothetical protein {UniProtKB/TrEMBL:Q8G3V2}	BL1651	BL1651	Hypothetical protein {UniProtKB/TrEMBL:Q8G3V2}	[TP0067-TP0095 (0.6515529)]
COG0103	COG0211	BL1572	rpsI	30S ribosomal protein S9	BL1283	rpmA	50S ribosomal protein L27	[TP1024-TP0743 (0.87139803)]
COG0457	COG0803	BL1651	BL1651	Hypothetical protein {UniProtKB/TrEMBL:Q8G3V2}	BL0994	BL0994	Possible solute binding protein of ABC	[TP0469-TP0034 (0.86910707)]
COG0457	COG0803	BL1651	BL1651	Hypothetical protein {UniProtKB/TrEMBL:Q8G3V2}	BL1126	BL1126	Probable solute binding protein of ABC	[TP0469-TP0034 (0.86910707)]
COG0739	COG1418	BL1497	BL1497	Hypothetical protein {UniProtKB/TrEMBL:Q8G492}	BL1053	BL1053	Hypothetical protein {UniProtKB/TrEMBL:Q8G5F9}	[TP0702-TP1018 (0.7620277)]
COG0693	COG0761	BL1509	BL1509	Hypothetical protein {UniProtKB/TrEMBL:Q8G480}	BL1361	ispH	4-hydroxy-3-methylbut-2-enyl diphosphate reductase (EC 1.17.1.2)	[TP0445-TP0547 (0.53976095)]
COG0223	COG0664	BL1789	fmt	Methionyl-tRNA formyltransferase (EC 2.1.2.9)	BL1216	BL1216	Probable transcriptional regulator with cyclic	[TP0756-TP0995 (0.69102824)]
COG0697	COG0716	BL1444	BL1444	Widely conserved hypothetical transmembrane	BL0459	BL0459	Hypothetical protein {UniProtKB/TrEMBL:Q8G715}	[TP0986-TP0925 (0.8288174)]
COG0697	COG0716	BL0575	BL0575	Hypothetical protein {UniProtKB/TrEMBL:Q8G6R3}	BL0459	BL0459	Hypothetical protein {UniProtKB/TrEMBL:Q8G715}	[TP0986-TP0925 (0.8288174)]
COG0697	COG0716	BL1406	BL1406	Possible integral membrane protein with duf6	BL0459	BL0459	Hypothetical protein {UniProtKB/TrEMBL:Q8G715}	[TP0986-TP0925 (0.8288174)]
COG0773	COG0817	BL1324	murC	UDP-N-acetylmuramate--L-alanine ligase (EC 6.3.2.8) (UDP-N- acetylmuramoyl-L-alanine synthetase)	BL0727	ruvC	Crossover junction endodeoxyribonuclease ruvC (EC 3.1.22.4) (Holliday junction nuclease ruvC) (Holliday junction resolvase ruvC)	[TP0341-TP0517 (0.7285616)]
COG0272	COG0773	BL0052	BL0052	LigA {UniProtKB/TrEMBL:Q8G830}	BL1324	murC	UDP-N-acetylmuramate--L-alanine ligase (EC 6.3.2.8) (UDP-N- acetylmuramoyl-L-alanine synthetase)	[TP0634-TP0341 (0.8201813)]
COG0353	COG0514	BL0499	recR	Recombination protein recR	BL1153	BL1153	ATP-dependent DNA helicase RecQ	[TP1004-TP0103 (0.6917512)]
COG0124	COG0465	BL0017	hisS	Histidyl-tRNA synthetase (EC 6.1.1.21) (Histidine--tRNA ligase) (HisRS)	BL1682	BL1682	ATP-dependent zinc metallopeptidase involved in	[TP0641-TP0330 (0.76316583)]
COG0257	COG0719	BL1603	BL1603	50S ribosomal protein L36	BL0871	BL0871	Possible ABC transporter component	[TP0209-TP0612 (0.6772987)]
COG0257	COG0719	BL1603	BL1603	50S ribosomal protein L36	BL0872	BL0872	Possible ABC transporter component	[TP0209-TP0612 (0.6772987)]
COG0493	COG1488	BL0833	BL0833	Glutamate synthase [NADPH] small subunit	BL0287	BL0287	Hypothetical protein {UniProtKB/TrEMBL:Q8G7H9}	[TP0735-TP0628 (0.6598422)]
COG0493	COG1488	BL0552	BL0552	Probable ferredoxin/ferredoxin-NADP reductase	BL0287	BL0287	Hypothetical protein {UniProtKB/TrEMBL:Q8G7H9}	[TP0735-TP0628 (0.6598422)]
COG0173	COG0493	BL0018	aspS	Aspartyl-tRNA synthetase (EC 6.1.1.12) (Aspartate--tRNA ligase) (AspRS)	BL0552	BL0552	Probable ferredoxin/ferredoxin-NADP reductase	[TP0985-TP0735 (0.50901)]
COG0173	COG0493	BL0018	aspS	Aspartyl-tRNA synthetase (EC 6.1.1.12) (Aspartate--tRNA ligase) (AspRS)	BL0833	BL0833	Glutamate synthase [NADPH] small subunit	[TP0985-TP0735 (0.50901)]
COG0504	COG0728	BL0874	BL0874	CTP synthase {UniProtKB/TrEMBL:Q8G5X7}	BL0651	BL0651	Conserved hypothetical membrane protein in MviN	[TP0305-TP0516 (0.84299135)]
COG0275	COG0820	BL1316	mraW	S-adenosyl-methyltransferase mraW (EC 2.1.1.-)	BL1508	BL1508	Hypothetical protein {UniProtKB/TrEMBL:Q8G481}	[TP0384-TP0068 (0.79878455)]
COG0242	COG0360	BL1502	def2	Peptide deformylase 2 (EC 3.5.1.88) (PDF 2) (Polypeptide deformylase 2)	BL0416	rpsF	30S ribosomal protein S6	[TP0757-TP0063 (0.54983324)]
COG0242	COG0360	BL1700	BL1700	Polypeptide deformylase	BL0416	rpsF	30S ribosomal protein S6	[TP0757-TP0063 (0.54983324)]
COG0242	COG0360	BL1186	def1	Peptide deformylase 1 (EC 3.5.1.88) (PDF 1) (Polypeptide deformylase 1)	BL0416	rpsF	30S ribosomal protein S6	[TP0757-TP0063 (0.54983324)]
COG0693	COG1653	BL1509	BL1509	Hypothetical protein {UniProtKB/TrEMBL:Q8G480}	BL0425	BL0425	Solute binding protein of ABC transporter system	[TP0445-TP0074 (0.5751514)]
COG0693	COG1653	BL1509	BL1509	Hypothetical protein {UniProtKB/TrEMBL:Q8G480}	BL0262	BL0262	Solute binding protein of ABC transporter system	[TP0445-TP0074 (0.5751514)]
COG0693	COG1653	BL1509	BL1509	Hypothetical protein {UniProtKB/TrEMBL:Q8G480}	BL0141	BL0141	Possible solute binding protein of ABC	[TP0445-TP0074 (0.5751514)]
COG0693	COG1653	BL1509	BL1509	Hypothetical protein {UniProtKB/TrEMBL:Q8G480}	BL1521	BL1521	Sugar binding protein of ABC transporter system	[TP0445-TP0074 (0.5751514)]
COG0693	COG1653	BL1509	BL1509	Hypothetical protein {UniProtKB/TrEMBL:Q8G480}	BL1330	BL1330	Probable solute-binding protein of ABC	[TP0445-TP0074 (0.5751514)]
COG0693	COG1653	BL1509	BL1509	Hypothetical protein {UniProtKB/TrEMBL:Q8G480}	BL1164	BL1164	Probable solute binding protein of ABC	[TP0445-TP0074 (0.5751514)]
COG0693	COG1653	BL1509	BL1509	Hypothetical protein {UniProtKB/TrEMBL:Q8G480}	BL0188	BL0188	Solute binding protein of ABC transporter system	[TP0445-TP0074 (0.5751514)]
COG0693	COG1653	BL1509	BL1509	Hypothetical protein {UniProtKB/TrEMBL:Q8G480}	BL1163	BL1163	Probable solute binding protein of ABC	[TP0445-TP0074 (0.5751514)]
COG0693	COG1653	BL1509	BL1509	Hypothetical protein {UniProtKB/TrEMBL:Q8G480}	BL1165	BL1165	Probable solute binding protein of ABC	[TP0445-TP0074 (0.5751514)]
COG0693	COG1653	BL1509	BL1509	Hypothetical protein {UniProtKB/TrEMBL:Q8G480}	BL1638	BL1638	Solute binding protein of ABC transporter for	[TP0445-TP0074 (0.5751514)]
COG0267	COG0357	BL1560	BL1560	50S ribosomal protein L33	BL0646	gidB	Methyltransferase gidB (EC 2.1.-.-) (Glucose-inhibited division protein B)	[TP0234-TP0946 (0.6249908)]
COG0234	COG0772	BL1558	groS	10 kDa chaperonin (Protein Cpn10) (groES protein)	BL1322	BL1322	Probable FtsW-like protein	[TP1013-TP0387 (0.81326103)]
COG0234	COG0772	BL1558	groS	10 kDa chaperonin (Protein Cpn10) (groES protein)	BL0586	BL0586	Protein involved in cell wall formation and	[TP1013-TP0387 (0.81326103)]
COG0305	COG1595	BL0431	BL0431	Replicative DNA helicase	BL1357	BL1357	RNA polymerase sigma-E factor	[TP0058-TP0092 (0.74082893)]
COG0228	COG0250	BL0305	rpsP	30S ribosomal protein S16	BL1288	BL1288	Probable transcription antitermination protein	[TP0905-TP0236 (0.7099409)]
COG0465	COG0532	BL1682	BL1682	ATP-dependent zinc metallopeptidase involved in	BL1616	infB	Translation initiation factor IF-2	[TP0330-TP0891 (0.8751731)]
COG0265	COG1381	BL0555	BL0555	Possible DO serine protease	BL0100	recO	DNA repair protein recO (Recombination protein O)	[TP0773-TP0636 (0.870009)]
COG1186	COG1925	BL1184	BL1184	Peptide chain release factor 2	BL0412	BL0412	Histidine-containing phosphocarrier protein (Hpr	[TP0576-TP0589 (0.79878455)]
COG0195	COG1643	BL1615	BL1615	N utilization substance homolog	BL1305	BL1305	ATP-dependent helicase {UniProtKB/TrEMBL:Q8G4S0}	[TP0892-TP0526 (0.71912634)]
COG0216	COG0457	BL1712	BL1712	Peptide chain release factor 1	BL1651	BL1651	Hypothetical protein {UniProtKB/TrEMBL:Q8G3V2}	[TP0051-TP0067 (0.7097377)]
COG0705	COG1187	BL0594	BL0594	Conserved membrane protein in rhomboid family	BL0737	BL0737	Ribosomal large subunit pseudouridine synthase B	[TP0982-TP0459 (0.6079956)]
COG0290	COG0457	BL1366	BL1366	Translation initiation factor If-3	BL1651	BL1651	Hypothetical protein {UniProtKB/TrEMBL:Q8G3V2}	[TP0850-TP0095 (0.6947713)]
COG0322	COG0353	BL0703	BL0703	Excinuclease ABC subunit C	BL0499	recR	Recombination protein recR	[TP0472-TP1004 (0.53674763)]
COG0771	COG1595	BL1321	murD	UDP-N-acetylmuramoylalanine--D-glutamate ligase (EC 6.3.2.9) (UDP-N- acetylmuramoyl-L-alanyl-D-glutamate synthetase) (D-glutamic acid- adding enzyme)	BL1357	BL1357	RNA polymerase sigma-E factor	[TP0903-TP0092 (0.6651206)]
COG0188	COG0305	BL0634	BL0634	DNA gyrase subunit A {UniProtKB/TrEMBL:Q8G6K6}	BL0431	BL0431	Replicative DNA helicase	[TP0005-TP0058 (0.73312306)]
COG0188	COG0305	BL1434	BL1434	DNA gyrase subunit A {UniProtKB/TrEMBL:Q8G4F2}	BL0431	BL0431	Replicative DNA helicase	[TP0005-TP0058 (0.73312306)]
COG0024	COG1121	BL1732	BL1732	Methionine aminopeptidase	BL0995	BL0995	ATP binding protein of ABC transporter	[TP0842-TP0164 (0.77940726)]
COG0255	COG1011	BL1588	BL1588	50S ribosomal protein L29	BL0785	BL0785	Possible alpha beta hydrolase	[TP0197-TP0158 (0.6077605)]
COG0255	COG1011	BL1588	BL1588	50S ribosomal protein L29	BL1790	BL1790	Possible alpha beta hydrolase	[TP0197-TP0158 (0.6077605)]
COG0546	COG0739	BL0744	BL0744	Probable hydrolase or phosphatase	BL1497	BL1497	Hypothetical protein {UniProtKB/TrEMBL:Q8G492}	[TP0554-TP0782 (0.73069036)]
COG0242	COG1187	BL1186	def1	Peptide deformylase 1 (EC 3.5.1.88) (PDF 1) (Polypeptide deformylase 1)	BL0737	BL0737	Ribosomal large subunit pseudouridine synthase B	[TP0757-TP0459 (0.5284328)]
COG0242	COG1187	BL1700	BL1700	Polypeptide deformylase	BL0737	BL0737	Ribosomal large subunit pseudouridine synthase B	[TP0757-TP0459 (0.5284328)]
COG0242	COG1187	BL1502	def2	Peptide deformylase 2 (EC 3.5.1.88) (PDF 2) (Polypeptide deformylase 2)	BL0737	BL0737	Ribosomal large subunit pseudouridine synthase B	[TP0757-TP0459 (0.5284328)]
COG0457	COG0558	BL1651	BL1651	Hypothetical protein {UniProtKB/TrEMBL:Q8G3V2}	BL0750	BL0750	Possible CDP-diacylglycerol--glycerol-3-phosphate	[TP0067-TP0730 (0.86096925)]
COG0457	COG0558	BL1651	BL1651	Hypothetical protein {UniProtKB/TrEMBL:Q8G3V2}	BL1412	BL1412	CDP-diacylglycerol--glycerol-3-phosphate	[TP0067-TP0730 (0.86096925)]
COG0217	COG0739	BL0726	BL0726	Hypothetical UPF0082 protein BL0726	BL1497	BL1497	Hypothetical protein {UniProtKB/TrEMBL:Q8G492}	[TP0474-TP0864 (0.82349855)]
COG0242	COG0254	BL1700	BL1700	Polypeptide deformylase	BL1711	rpmE	50S ribosomal protein L31	[TP0757-TP0255 (0.6434887)]
COG0242	COG0254	BL1186	def1	Peptide deformylase 1 (EC 3.5.1.88) (PDF 1) (Polypeptide deformylase 1)	BL1711	rpmE	50S ribosomal protein L31	[TP0757-TP0255 (0.6434887)]
COG0242	COG0254	BL1502	def2	Peptide deformylase 2 (EC 3.5.1.88) (PDF 2) (Polypeptide deformylase 2)	BL1711	rpmE	50S ribosomal protein L31	[TP0757-TP0255 (0.6434887)]
COG0442	COG1466	BL1728	BL1728	Prolyl-tRNA synthetase {UniProtKB/TrEMBL:Q8G3N0}	BL1454	BL1454	Hypothetical protein {UniProtKB/TrEMBL:Q8G4D4}	[TP0160-TP0588 (0.66563916)]
COG0305	COG0593	BL0431	BL0431	Replicative DNA helicase	BL0640	dnaA	Chromosomal replication initiator protein dnaA	[TP0058-TP0001 (0.9013428)]
COG0178	COG1197	BL1083	BL1083	Excinuclease ABC subunit A-like protein	BL1025	BL1025	Transcription-repair coupling factor	[TP0514-TP0344 (0.9414915)]
COG0178	COG1197	BL0702	BL0702	Excinuclease ABC subunit A	BL1025	BL1025	Transcription-repair coupling factor	[TP0514-TP0344 (0.9414915)]
COG0264	COG0544	BL1504	tsf	Elongation factor Ts (EF-Ts)	BL0947	tig	Trigger factor {UniProtKB/Swiss-Prot:Q8G5Q7}	[TP0605-TP0506 (0.9100214)]
COG0495	COG1475	BL1450	leuS	Leucyl-tRNA synthetase (EC 6.1.1.4) (Leucine--tRNA ligase) (LeuRS)	BL0648	BL0648	Probable chromosome partitioning protein	[TP0586-TP0271 (0.63095015)]
COG0099	COG0216	BL1604	rpsM	30S ribosomal protein S13	BL1712	BL1712	Peptide chain release factor 1	[TP0210-TP0051 (0.8775348)]
COG0803	COG1268	BL1126	BL1126	Probable solute binding protein of ABC	BL1534	BL1534	Hypothetical integral membrane with weak	[TP0034-TP0228 (0.8514437)]
COG0803	COG1268	BL0994	BL0994	Possible solute binding protein of ABC	BL1534	BL1534	Hypothetical integral membrane with weak	[TP0034-TP0228 (0.8514437)]
COG0442	COG0552	BL1728	BL1728	Prolyl-tRNA synthetase {UniProtKB/TrEMBL:Q8G3N0}	BL0436	BL0436	FtsY signal recognition particle	[TP0160-TP0578 (0.56216276)]
COG0242	COG0319	BL1186	def1	Peptide deformylase 1 (EC 3.5.1.88) (PDF 1) (Polypeptide deformylase 1)	BL0861	BL0861	UPF0054 protein BL0861	[TP0757-TP0650 (0.630912)]
COG0242	COG0319	BL1502	def2	Peptide deformylase 2 (EC 3.5.1.88) (PDF 2) (Polypeptide deformylase 2)	BL0861	BL0861	UPF0054 protein BL0861	[TP0757-TP0650 (0.630912)]
COG0242	COG0319	BL1700	BL1700	Polypeptide deformylase	BL0861	BL0861	UPF0054 protein BL0861	[TP0757-TP0650 (0.630912)]
COG0457	COG0566	BL1651	BL1651	Hypothetical protein {UniProtKB/TrEMBL:Q8G3V2}	BL1068	BL1068	Possible rRNA methylase	[TP0095-TP0054 (0.73981166)]
COG0457	COG0566	BL1651	BL1651	Hypothetical protein {UniProtKB/TrEMBL:Q8G3V2}	BL0405	BL0405	Hypothetical protein {UniProtKB/TrEMBL:Q8G766}	[TP0095-TP0054 (0.73981166)]
COG0457	COG0566	BL1651	BL1651	Hypothetical protein {UniProtKB/TrEMBL:Q8G3V2}	BL0865	BL0865	Possible tRNA/rRNA methyltransferase	[TP0095-TP0054 (0.73981166)]
COG0457	COG0566	BL1651	BL1651	Hypothetical protein {UniProtKB/TrEMBL:Q8G3V2}	BL0680	BL0680	Possible tRNA/rRNA methyltransferase	[TP0095-TP0054 (0.73981166)]
COG0465	COG0558	BL1682	BL1682	ATP-dependent zinc metallopeptidase involved in	BL1412	BL1412	CDP-diacylglycerol--glycerol-3-phosphate	[TP0765-TP0256 (0.8653493)]
COG0465	COG0558	BL1682	BL1682	ATP-dependent zinc metallopeptidase involved in	BL0750	BL0750	Possible CDP-diacylglycerol--glycerol-3-phosphate	[TP0765-TP0256 (0.8653493)]
COG0024	COG0462	BL1732	BL1732	Methionine aminopeptidase	BL0963	prs	Ribose-phosphate pyrophosphokinase (EC 2.7.6.1) (RPPK) (Phosphoribosyl pyrophosphate synthetase) (P-Rib-PP synthetase) (PRPP synthetase)	[TP0842-TP0294 (0.8762697)]
COG0024	COG0462	BL1732	BL1732	Methionine aminopeptidase	BL0418	BL0418	Ribose-phosphate pyrophosphokinase	[TP0842-TP0294 (0.8762697)]
COG0125	COG0361	BL0484	tmk	Thymidylate kinase {UniProtKB/Swiss-Prot:Q8G6Z6}	BL1602	infA	Translation initiation factor IF-1	[TP0354-TP0097 (0.8382038)]
COG0319	COG0787	BL0861	BL0861	UPF0054 protein BL0861	BL1149	BL1149	Alanine racemase {UniProtKB/TrEMBL:Q8G571}	[TP0650-TP0681 (0.82058704)]
COG0564	COG1418	BL1174	BL1174	Possible ribosomal pseudouridine synthase	BL1053	BL1053	Hypothetical protein {UniProtKB/TrEMBL:Q8G5F9}	[TP0154-TP1018 (0.7668753)]
COG0564	COG1418	BL0123	BL0123	Hypothetical protein {UniProtKB/TrEMBL:Q8G7W2}	BL1053	BL1053	Hypothetical protein {UniProtKB/TrEMBL:Q8G5F9}	[TP0154-TP1018 (0.7668753)]
COG0036	COG2001	BL0753	BL0753	Ribulose-phosphate 3-epimerase	BL1315	mraZ	Protein mraZ {UniProtKB/Swiss-Prot:Q8G4R1}	[TP0945-TP0383 (0.685165)]
COG0280	COG0457	BL0968	BL0968	Phosphate acetyltransferase	BL1651	BL1651	Hypothetical protein {UniProtKB/TrEMBL:Q8G3V2}	[TP0094-TP0067 (0.5068833)]
COG0457	COG0495	BL1651	BL1651	Hypothetical protein {UniProtKB/TrEMBL:Q8G3V2}	BL1450	leuS	Leucyl-tRNA synthetase (EC 6.1.1.4) (Leucine--tRNA ligase) (LeuRS)	[TP0067-TP0586 (0.714839)]
COG0257	COG0472	BL1603	BL1603	50S ribosomal protein L36	BL1721	BL1721	Possible undecaprenyl-phosphate	[TP0209-TP0345 (0.64932555)]
COG0257	COG0472	BL1603	BL1603	50S ribosomal protein L36	BL1320	mraY	Phospho-N-acetylmuramoyl-pentapeptide-transferase (EC 2.7.8.13) (UDP- MurNAc-pentapeptide phosphotransferase)	[TP0209-TP0345 (0.64932555)]
COG0358	COG0457	BL1147	BL1147	DNA primase {UniProtKB/TrEMBL:Q8G573}	BL1651	BL1651	Hypothetical protein {UniProtKB/TrEMBL:Q8G3V2}	[TP0492-TP0648 (0.5111708)]
COG0024	COG0125	BL1732	BL1732	Methionine aminopeptidase	BL0484	tmk	Thymidylate kinase {UniProtKB/Swiss-Prot:Q8G6Z6}	[TP0842-TP0354 (0.8096375)]
COG0782	COG1057	BL1015	BL1015	Transcription elongation factor GreA	BL1032	BL1032	Possible nicotinate-nucleotide	[TP0019-TP0741 (0.75909394)]
COG0090	COG1643	BL1581	rplB	50S ribosomal protein L2	BL1305	BL1305	ATP-dependent helicase {UniProtKB/TrEMBL:Q8G4S0}	[TP0192-TP0526 (0.71912634)]
COG0012	COG0188	BL0926	BL0926	Widely conserved hypothetical GTPase-like protein	BL1434	BL1434	DNA gyrase subunit A {UniProtKB/TrEMBL:Q8G4F2}	[TP0124-TP0005 (0.7149395)]
COG0012	COG0188	BL0926	BL0926	Widely conserved hypothetical GTPase-like protein	BL0634	BL0634	DNA gyrase subunit A {UniProtKB/TrEMBL:Q8G6K6}	[TP0124-TP0005 (0.7149395)]
COG0457	COG1643	BL1651	BL1651	Hypothetical protein {UniProtKB/TrEMBL:Q8G3V2}	BL1305	BL1305	ATP-dependent helicase {UniProtKB/TrEMBL:Q8G4S0}	[TP0067-TP0526 (0.80406195)]
COG0462	COG0492	BL0963	prs	Ribose-phosphate pyrophosphokinase (EC 2.7.6.1) (RPPK) (Phosphoribosyl pyrophosphate synthetase) (P-Rib-PP synthetase) (PRPP synthetase)	BL0649	BL0649	Thioredoxin reductase {UniProtKB/TrEMBL:Q8G6J1}	[TP0294-TP0814 (0.8323514)]
COG0462	COG0492	BL0418	BL0418	Ribose-phosphate pyrophosphokinase	BL0649	BL0649	Thioredoxin reductase {UniProtKB/TrEMBL:Q8G6J1}	[TP0294-TP0814 (0.8323514)]
COG0124	COG0254	BL0017	hisS	Histidyl-tRNA synthetase (EC 6.1.1.21) (Histidine--tRNA ligase) (HisRS)	BL1711	rpmE	50S ribosomal protein L31	[TP0641-TP0255 (0.65973145)]
COG0178	COG0272	BL1083	BL1083	Excinuclease ABC subunit A-like protein	BL0052	BL0052	LigA {UniProtKB/TrEMBL:Q8G830}	[TP0514-TP0634 (0.7537598)]
COG0178	COG0272	BL0702	BL0702	Excinuclease ABC subunit A	BL0052	BL0052	LigA {UniProtKB/TrEMBL:Q8G830}	[TP0514-TP0634 (0.7537598)]
COG1135	COG1466	BL0956	BL0956	ATP binding protein of ABC transporter	BL1454	BL1454	Hypothetical protein {UniProtKB/TrEMBL:Q8G4D4}	[TP0120-TP0588 (0.7896185)]
COG0242	COG0263	BL1700	BL1700	Polypeptide deformylase	BL1285	proB	Glutamate 5-kinase (EC 2.7.2.11) (Gamma-glutamyl kinase) (GK)	[TP0757-TP0351 (0.5771584)]
COG0242	COG0263	BL1186	def1	Peptide deformylase 1 (EC 3.5.1.88) (PDF 1) (Polypeptide deformylase 1)	BL1285	proB	Glutamate 5-kinase (EC 2.7.2.11) (Gamma-glutamyl kinase) (GK)	[TP0757-TP0351 (0.5771584)]
COG0242	COG0263	BL1502	def2	Peptide deformylase 2 (EC 3.5.1.88) (PDF 2) (Polypeptide deformylase 2)	BL1285	proB	Glutamate 5-kinase (EC 2.7.2.11) (Gamma-glutamyl kinase) (GK)	[TP0757-TP0351 (0.5771584)]
COG0124	COG0546	BL0017	hisS	Histidyl-tRNA synthetase (EC 6.1.1.21) (Histidine--tRNA ligase) (HisRS)	BL0744	BL0744	Probable hydrolase or phosphatase	[TP0641-TP0554 (0.5196431)]
COG0257	COG0773	BL1603	BL1603	50S ribosomal protein L36	BL1324	murC	UDP-N-acetylmuramate--L-alanine ligase (EC 6.3.2.8) (UDP-N- acetylmuramoyl-L-alanine synthetase)	[TP0209-TP0341 (0.6926446)]
COG0272	COG1879	BL0052	BL0052	LigA {UniProtKB/TrEMBL:Q8G830}	BL0033	BL0033	Probable solute binding protein of ABC	[TP0634-TP0684 (0.56216276)]
COG0257	COG0681	BL1603	BL1603	50S ribosomal protein L36	BL0779	BL0779	Probable signal peptidase I-2	[TP0209-TP0926 (0.69083804)]
COG0257	COG0681	BL1603	BL1603	50S ribosomal protein L36	BL0277	BL0277	Probable signal peptidase I	[TP0209-TP0926 (0.69083804)]
COG0228	COG0546	BL0305	rpsP	30S ribosomal protein S16	BL0744	BL0744	Probable hydrolase or phosphatase	[TP0905-TP0554 (0.5352583)]
COG0503	COG1488	BL0731	apt	Adenine phosphoribosyltransferase (EC 2.4.2.7) (APRT)	BL0287	BL0287	Hypothetical protein {UniProtKB/TrEMBL:Q8G7H9}	[TP1039-TP0628 (0.6658587)]
COG0503	COG1488	BL0891	BL0891	Xanthine phosphoribosyltransferase	BL0287	BL0287	Hypothetical protein {UniProtKB/TrEMBL:Q8G7H9}	[TP1039-TP0628 (0.6658587)]
COG0770	COG2001	BL1319	BL1319	UDP-N-acetylmuramoylalanyl-D-glutamyl-2,	BL1315	mraZ	Protein mraZ {UniProtKB/Swiss-Prot:Q8G4R1}	[TP0386-TP0383 (0.8315325)]
COG0234	COG0803	BL1558	groS	10 kDa chaperonin (Protein Cpn10) (groES protein)	BL0994	BL0994	Possible solute binding protein of ABC	[TP1013-TP0163 (0.67160416)]
COG0234	COG0803	BL1558	groS	10 kDa chaperonin (Protein Cpn10) (groES protein)	BL1126	BL1126	Probable solute binding protein of ABC	[TP1013-TP0163 (0.67160416)]
COG0153	COG1879	BL1210	BL1210	Galactokinase {UniProtKB/TrEMBL:Q8G508}	BL0033	BL0033	Probable solute binding protein of ABC	[TP0418-TP0684 (0.73427343)]
COG0227	COG0492	BL0330	rpmB	50S ribosomal protein L28	BL0649	BL0649	Thioredoxin reductase {UniProtKB/TrEMBL:Q8G6J1}	[TP0362-TP0814 (0.801083)]
COG0051	COG1192	BL1577	rpsJ	30S ribosomal protein S10	BL0647	BL0647	Chromosome partitioning protein ParA	[TP0188-TP0272 (0.7732025)]
COG0051	COG1192	BL1577	rpsJ	30S ribosomal protein S10	BL1370	BL1370	Hypothetical protein {UniProtKB/TrEMBL:Q8G4K9}	[TP0188-TP0272 (0.7732025)]
COG0051	COG1192	BL1577	rpsJ	30S ribosomal protein S10	BL1492	BL1492	Hypothetical protein {UniProtKB/TrEMBL:Q8G496}	[TP0188-TP0272 (0.7732025)]
COG0098	COG0803	BL1597	rpsE	30S ribosomal protein S5	BL0994	BL0994	Possible solute binding protein of ABC	[TP0206-TP0163 (0.74372905)]
COG0098	COG0803	BL1597	rpsE	30S ribosomal protein S5	BL1126	BL1126	Probable solute binding protein of ABC	[TP0206-TP0163 (0.74372905)]
COG0442	COG0459	BL1728	BL1728	Prolyl-tRNA synthetase {UniProtKB/TrEMBL:Q8G3N0}	BL0002	groL	60 kDa chaperonin (Protein Cpn60) (groEL protein)	[TP0160-TP0030 (0.7719589)]
COG0255	COG1354	BL1588	BL1588	50S ribosomal protein L29	BL1371	BL1371	Hypothetical protein {UniProtKB/TrEMBL:Q7ZAP0}	[TP0197-TP0691 (0.70609456)]
COG0217	COG0481	BL0726	BL0726	Hypothetical UPF0082 protein BL0726	BL0848	lepA	GTP-binding protein lepA	[TP0474-TP0510 (0.76600474)]
COG0178	COG0357	BL0702	BL0702	Excinuclease ABC subunit A	BL0646	gidB	Methyltransferase gidB (EC 2.1.-.-) (Glucose-inhibited division protein B)	[TP0514-TP0946 (0.8569251)]
COG0178	COG0357	BL1083	BL1083	Excinuclease ABC subunit A-like protein	BL0646	gidB	Methyltransferase gidB (EC 2.1.-.-) (Glucose-inhibited division protein B)	[TP0514-TP0946 (0.8569251)]
COG0330	COG0772	BL0084	BL0084	Hypothetical protein {UniProtKB/TrEMBL:Q8G800}	BL1322	BL1322	Probable FtsW-like protein	[TP0113-TP0501 (0.70068353)]
COG0330	COG0772	BL0084	BL0084	Hypothetical protein {UniProtKB/TrEMBL:Q8G800}	BL0586	BL0586	Protein involved in cell wall formation and	[TP0113-TP0501 (0.70068353)]
COG1109	COG1488	BL1187	glmM	Phosphoglucosamine mutase (EC 5.4.2.10)	BL0287	BL0287	Hypothetical protein {UniProtKB/TrEMBL:Q8G7H9}	[TP0413-TP0628 (0.6598422)]
COG0143	COG0217	BL0170	metG	Methionyl-tRNA synthetase (EC 6.1.1.10) (Methionine--tRNA ligase) (MetRS)	BL0726	BL0726	Hypothetical UPF0082 protein BL0726	[TP0798-TP0474 (0.7790581)]
COG0257	COG0716	BL1603	BL1603	50S ribosomal protein L36	BL0459	BL0459	Hypothetical protein {UniProtKB/TrEMBL:Q8G715}	[TP0209-TP0925 (0.69083804)]
COG0357	COG0442	BL0646	gidB	Methyltransferase gidB (EC 2.1.-.-) (Glucose-inhibited division protein B)	BL1728	BL1728	Prolyl-tRNA synthetase {UniProtKB/TrEMBL:Q8G3N0}	[TP0946-TP0160 (0.6515529)]
COG0564	COG1200	BL0123	BL0123	Hypothetical protein {UniProtKB/TrEMBL:Q8G7W2}	BL0329	BL0329	ATP-dependent DNA helicase	[TP0339-TP0687 (0.85149276)]
COG0564	COG1200	BL1174	BL1174	Possible ribosomal pseudouridine synthase	BL0329	BL0329	ATP-dependent DNA helicase	[TP0339-TP0687 (0.85149276)]
COG0153	COG0457	BL1210	BL1210	Galactokinase {UniProtKB/TrEMBL:Q8G508}	BL1651	BL1651	Hypothetical protein {UniProtKB/TrEMBL:Q8G3V2}	[TP0418-TP0095 (0.6515529), TP0418-TP0067 (0.62672263)]
COG0124	COG0124	BL0017	hisS	Histidyl-tRNA synthetase (EC 6.1.1.21) (Histidine--tRNA ligase) (HisRS)	BL0017	hisS	Histidyl-tRNA synthetase (EC 6.1.1.21) (Histidine--tRNA ligase) (HisRS)	[TP0641-TP0641 (0.67365265)]
COG0290	COG1837	BL1366	BL1366	Translation initiation factor If-3	BL0306	BL0306	Hypothetical protein {UniProtKB/TrEMBL:Q8G7G0}	[TP0850-TP0906 (0.70629925)]
COG0739	COG0773	BL1497	BL1497	Hypothetical protein {UniProtKB/TrEMBL:Q8G492}	BL1324	murC	UDP-N-acetylmuramate--L-alanine ligase (EC 6.3.2.8) (UDP-N- acetylmuramoyl-L-alanine synthetase)	[TP0782-TP0341 (0.8145237)]
COG0050	COG0457	BL1097	BL1097	Elongation factor Tu {UniProtKB/TrEMBL:Q8G5B7}	BL1651	BL1651	Hypothetical protein {UniProtKB/TrEMBL:Q8G3V2}	[TP0187-TP0067 (0.7854602)]
COG0220	COG1316	BL1670	trmB	tRNA (guanine-N(7)-)-methyltransferase (EC 2.1.1.33) (tRNA(m7G46)- methyltransferase)	BL1009	BL1009	Hypothetical protein {UniProtKB/TrEMBL:Q8G5K0}	[TP0464-TP0739 (0.7885255)]
COG0257	COG0564	BL1603	BL1603	50S ribosomal protein L36	BL0123	BL0123	Hypothetical protein {UniProtKB/TrEMBL:Q8G7W2}	[TP0209-TP0154 (0.634929)]
COG0257	COG0564	BL1603	BL1603	50S ribosomal protein L36	BL1174	BL1174	Possible ribosomal pseudouridine synthase	[TP0209-TP0154 (0.634929)]
COG0457	COG1187	BL1651	BL1651	Hypothetical protein {UniProtKB/TrEMBL:Q8G3V2}	BL0737	BL0737	Ribosomal large subunit pseudouridine synthase B	[TP0067-TP0459 (0.6360361)]
COG0210	COG0305	BL0092	BL0092	Probable DNA helicase II	BL0431	BL0431	Replicative DNA helicase	[TP0102-TP0058 (0.8842861)]
COG0210	COG0305	BL0890	BL0890	ATP-dependent DNA helicase PcrA	BL0431	BL0431	Replicative DNA helicase	[TP0102-TP0058 (0.8842861)]
COG0210	COG0305	BL1196	BL1196	Widely conserved ATP-dependent DNA helicase;	BL0431	BL0431	Replicative DNA helicase	[TP0102-TP0058 (0.8842861)]
COG0621	COG0739	BL1408	BL1408	Hypothetical protein {UniProtKB/TrEMBL:Q8G4H4}	BL1497	BL1497	Hypothetical protein {UniProtKB/TrEMBL:Q8G492}	[TP0269-TP0702 (0.8475093)]
COG0257	COG1057	BL1603	BL1603	50S ribosomal protein L36	BL1032	BL1032	Possible nicotinate-nucleotide	[TP0209-TP0741 (0.64932555)]
