# Supplementary material for: The Binary Protein Interactome of Treponema pallidum – The Syphilis Spirochete
Source: PLoS One. 2008 May 28;3(5):e2292. doi: 10.1371/journal.pone.0002292 (PMC2386257; doi:10.1371/journal.pone.0002292)
Supplement: Data S1 — Predicted protein-protein interactions based on our Treponema pallidum data; zip archive containing 372 files with one file per species. (6.09 MB ZIP) [file pone.0002292.s006.zip › bacteria/Blochmannia_floridanus.tab]

203907 Blochmannia floridanus
COG A	COG B	Locus Id A	Preferred Name(s) A	Annotation A	Locus Id B	Preferred Name(s) B	Annotation B	T. pallidum interaction
COG0617	COG0860	Bfl062	cca	CCA-adding enzyme (EC 2.7.7.25) (EC 2.7.7.21) (tRNA nucleotidyltransferase) (tRNA adenylyl-/cytidylyl- transferase) (tRNA CCA-pyrophosphorylase) (tRNA-NT)	Bfl078	Bfl078	N-acetylmuramoyl-L-alanine amidase	[TP0270-TP0247 (0.76828843)]
COG0768	COG2812	Bfl309	Bfl309	Penicillin-binding protein 2	Bfl301	Bfl301	DNA polymerase III subunit gamma	[TP0500-TP1005 (0.655462)]
COG0768	COG2812	Bfl136	Bfl136	Penicillin-binding protein 3	Bfl301	Bfl301	DNA polymerase III subunit gamma	[TP0500-TP1005 (0.655462)]
COG0180	COG0564	Bfl569	trpS	Tryptophanyl-tRNA synthetase (EC 6.1.1.2) (Tryptophan--tRNA ligase) (TrpRS)	Bfl409	Bfl409	Pseudouridine synthase {UniProtKB/TrEMBL:Q7VR15}	[TP0632-TP0339 (0.7885255)]
COG0180	COG0564	Bfl569	trpS	Tryptophanyl-tRNA synthetase (EC 6.1.1.2) (Tryptophan--tRNA ligase) (TrpRS)	Bfl181	rluD	Ribosomal large subunit pseudouridine synthase D (EC 5.4.99.-) (rRNA- uridine isomerase D) (rRNA pseudouridylate synthase D)	[TP0632-TP0339 (0.7885255)]
COG0090	COG0223	Bfl194	rplB	50S ribosomal protein L2	Bfl218	fmt	Methionyl-tRNA formyltransferase (EC 2.1.2.9)	[TP0192-TP0756 (0.8610547)]
COG0125	COG0586	Bfl401	tmk	Thymidylate kinase {UniProtKB/Swiss-Prot:Q7VR23}	Bfl054	Bfl054	Putative membrane protein	[TP0354-TP0779 (0.67954355)]
COG0222	COG0802	Bfl558	rplL	50S ribosomal subunit protein L7/L12	Bfl077	Bfl077	Putative nucleotide-binding protein	[TP0240-TP0875 (0.8481433)]
COG0495	COG1214	Bfl313	leuS	Leucyl-tRNA synthetase (EC 6.1.1.4) (Leucine--tRNA ligase) (LeuRS)	Bfl442	Bfl442	Hypothetical protein yeaZ	[TP0586-TP0876 (0.5571989)]
COG0192	COG0592	Bfl252	metK	S-adenosylmethionine synthetase (EC 2.5.1.6) (Methionine adenosyltransferase) (AdoMet synthetase) (MAT)	Bfl016	Bfl016	DNA polymerase III beta-subunit	[TP0794-TP0002 (0.8412751)]
COG0360	COG0616	Bfl085	rpsF	30S ribosomal protein S6	Bfl436	Bfl436	Protease IV, a signal peptide peptidase	[TP0063-TP0997 (0.6657489)]
COG0265	COG0333	Bfl047	Bfl047	Serine protease {UniProtKB/TrEMBL:Q7VQR9}	Bfl408	Bfl408	50S ribosomal protein L32	[TP0773-TP0807 (0.5060325)]
COG0802	COG0860	Bfl077	Bfl077	Putative nucleotide-binding protein	Bfl078	Bfl078	N-acetylmuramoyl-L-alanine amidase	[TP0875-TP0247 (0.90700364)]
COG0333	COG1077	Bfl408	Bfl408	50S ribosomal protein L32	Bfl294	Bfl294	Rod shape-determining protein MreB	[TP0807-TP0497 (0.61855906)]
COG0060	COG0681	Bfl118	ileS	Isoleucyl-tRNA synthetase (EC 6.1.1.5) (Isoleucine--tRNA ligase) (IleRS)	Bfl541	Bfl541	Signal peptidase I {UniProtKB/TrEMBL:Q7VRQ9}	[TP0452-TP0185 (0.79878455)]
COG0465	COG0465	Bfl098	Bfl098	Cell division protein FtsH	Bfl098	Bfl098	Cell division protein FtsH	[TP0330-TP0330 (0.73856413)]
COG0242	COG0272	Bfl219	def	Peptide deformylase (EC 3.5.1.88) (PDF) (Polypeptide deformylase)	Bfl507	Bfl507	DNA ligase {UniProtKB/TrEMBL:Q7VRU2}	[TP0757-TP0634 (0.68197167)]
COG0187	COG0358	Bfl017	Bfl017	DNA gyrase subunit B {UniProtKB/TrEMBL:Q7VQU8}	Bfl057	Bfl057	DNA primase {UniProtKB/TrEMBL:Q7VQR1}	[TP1006-TP0492 (0.55112576)]
COG1154	COG2812	Bfl238	dxs	1-deoxy-D-xylulose-5-phosphate synthase (EC 2.2.1.7) (1-deoxyxylulose- 5-phosphate synthase) (DXP synthase) (DXPS)	Bfl301	Bfl301	DNA polymerase III subunit gamma	[TP0824-TP1005 (0.68180764)]
COG0223	COG1551	Bfl218	fmt	Methionyl-tRNA formyltransferase (EC 2.1.2.9)	Bfl169	csrA	Carbon storage regulator homolog	[TP0756-TP0657 (0.72355264)]
COG0080	COG0265	Bfl561	rplK	50S ribosomal protein L11	Bfl047	Bfl047	Serine protease {UniProtKB/TrEMBL:Q7VQR9}	[TP0237-TP0773 (0.6164146)]
COG2812	COG2812	Bfl301	Bfl301	DNA polymerase III subunit gamma	Bfl301	Bfl301	DNA polymerase III subunit gamma	[TP1005-TP1005 (0.52391654)]
COG0223	COG0234	Bfl218	fmt	Methionyl-tRNA formyltransferase (EC 2.1.2.9)	Bfl070	Bfl070	10 kDa chaperonin {UniProtKB/TrEMBL:Q7U349}	[TP0756-TP1013 (0.64276713)]
COG0223	COG0242	Bfl218	fmt	Methionyl-tRNA formyltransferase (EC 2.1.2.9)	Bfl219	def	Peptide deformylase (EC 3.5.1.88) (PDF) (Polypeptide deformylase)	[TP0756-TP0757 (0.8300303)]
COG0233	COG0359	Bfl274	frr	Ribosome recycling factor (Ribosome-releasing factor) (RRF)	Bfl087	rplI	50S ribosomal subunit protein L9	[TP0604-TP0060 (0.5105792)]
COG0265	COG0492	Bfl047	Bfl047	Serine protease {UniProtKB/TrEMBL:Q7VQR9}	Bfl387	Bfl387	Thioredoxin reductase {UniProtKB/TrEMBL:Q7VR36}	[TP0773-TP0814 (0.6926654)]
COG0465	COG0772	Bfl098	Bfl098	Cell division protein FtsH	Bfl141	Bfl141	Cell division protein FtsW	[TP0330-TP0387 (0.8016956)]
COG0465	COG0772	Bfl098	Bfl098	Cell division protein FtsH	Bfl308	Bfl308	Rod shape-determining membrane protein; cell	[TP0330-TP0387 (0.8016956)]
COG0092	COG0301	Bfl197	rpsC	30S ribosomal protein S3	Bfl239	Bfl239	Thiamine biosynthesis protein ThiI	[TP0195-TP0559 (0.66944)]
COG0860	COG1214	Bfl078	Bfl078	N-acetylmuramoyl-L-alanine amidase	Bfl442	Bfl442	Hypothetical protein yeaZ	[TP0247-TP0876 (0.6334264)]
COG0305	COG2812	Bfl027	Bfl027	Replicative DNA helicase	Bfl301	Bfl301	DNA polymerase III subunit gamma	[TP0058-TP1005 (0.7130585)]
COG0188	COG0526	Bfl476	Bfl476	DNA gyrase subunit A {UniProtKB/TrEMBL:Q7VRW9}	Bfl587	Bfl587	Thioredoxin 1, redox factor	[TP0005-TP0100 (0.7885434)]
COG0526	COG0771	Bfl587	Bfl587	Thioredoxin 1, redox factor	Bfl140	murD	UDP-N-acetylmuramoylalanine--D-glutamate ligase (EC 6.3.2.9) (UDP-N- acetylmuramoyl-L-alanyl-D-glutamate synthetase) (D-glutamic acid- adding enzyme)	[TP0100-TP0903 (0.59509045)]
COG0250	COG0772	Bfl562	Bfl562	Transcription antitermination protein NusG	Bfl141	Bfl141	Cell division protein FtsW	[TP0236-TP0387 (0.7470728)]
COG0250	COG0772	Bfl562	Bfl562	Transcription antitermination protein NusG	Bfl308	Bfl308	Rod shape-determining membrane protein; cell	[TP0236-TP0387 (0.7470728)]
COG0227	COG0740	Bfl612	rpmB	50S ribosomal protein L28	Bfl246	clpP	ATP-dependent Clp protease proteolytic subunit (EC 3.4.21.92) (Endopeptidase Clp)	[TP0362-TP0507 (0.75048)]
COG0103	COG0211	Bfl050	rpsI	30S ribosomal protein S9	Bfl094	rpmA	50S ribosomal protein L27	[TP1024-TP0743 (0.87139803)]
COG0442	COG4591	Bfl289	Bfl289	Prolyl-tRNA synthetase {UniProtKB/TrEMBL:Q7VRC8}	Bfl396	Bfl396	ABC transporter integral membrane subunit	[TP0160-TP0582 (0.74148)]
COG0442	COG4591	Bfl289	Bfl289	Prolyl-tRNA synthetase {UniProtKB/TrEMBL:Q7VRC8}	Bfl394	Bfl394	ABC transporter integral membrane subunit	[TP0160-TP0582 (0.74148)]
COG0697	COG0716	Bfl307	Bfl307	Putative membrane protein	Bfl325	Bfl325	Flavodoxin 1 {UniProtKB/TrEMBL:Q7VR97}	[TP0986-TP0925 (0.8288174)]
COG0465	COG4591	Bfl098	Bfl098	Cell division protein FtsH	Bfl396	Bfl396	ABC transporter integral membrane subunit	[TP0765-TP0582 (0.6598422)]
COG0465	COG4591	Bfl098	Bfl098	Cell division protein FtsH	Bfl394	Bfl394	ABC transporter integral membrane subunit	[TP0765-TP0582 (0.6598422)]
COG0272	COG0773	Bfl507	Bfl507	DNA ligase {UniProtKB/TrEMBL:Q7VRU2}	Bfl143	murC	UDP-N-acetylmuramate--L-alanine ligase (EC 6.3.2.8) (UDP-N- acetylmuramoyl-L-alanine synthetase)	[TP0634-TP0341 (0.8201813)]
COG0301	COG0566	Bfl239	Bfl239	Thiamine biosynthesis protein ThiI	Bfl084	rlmB	23S rRNA (guanosine-2'-O-)-methyltransferase rlmB (EC 2.1.1.-) (23S rRNA Gm2251 2'-O-methyltransferase)	[TP0559-TP0054 (0.678511)]
COG0124	COG0465	Bfl531	hisS	Histidyl-tRNA synthetase (EC 6.1.1.21) (Histidine--tRNA ligase) (HisRS)	Bfl098	Bfl098	Cell division protein FtsH	[TP0641-TP0330 (0.76316583)]
COG0504	COG0728	Bfl156	Bfl156	CTP synthetase {UniProtKB/TrEMBL:Q7VQH4}	Bfl454	Bfl454	Virulence factor MviN {UniProtKB/TrEMBL:Q7VQX6}	[TP0305-TP0516 (0.84299135)]
COG0242	COG0360	Bfl219	def	Peptide deformylase (EC 3.5.1.88) (PDF) (Polypeptide deformylase)	Bfl085	rpsF	30S ribosomal protein S6	[TP0757-TP0063 (0.54983324)]
COG0234	COG0772	Bfl070	Bfl070	10 kDa chaperonin {UniProtKB/TrEMBL:Q7U349}	Bfl308	Bfl308	Rod shape-determining membrane protein; cell	[TP1013-TP0387 (0.81326103)]
COG0234	COG0772	Bfl070	Bfl070	10 kDa chaperonin {UniProtKB/TrEMBL:Q7U349}	Bfl141	Bfl141	Cell division protein FtsW	[TP1013-TP0387 (0.81326103)]
COG0228	COG0250	Bfl173	rpsP	30S ribosomal protein S16	Bfl562	Bfl562	Transcription antitermination protein NusG	[TP0905-TP0236 (0.7099409)]
COG0465	COG0532	Bfl098	Bfl098	Cell division protein FtsH	Bfl104	infB	Translation initiation factor IF-2	[TP0330-TP0891 (0.8751731)]
COG0234	COG0445	Bfl070	Bfl070	10 kDa chaperonin {UniProtKB/TrEMBL:Q7U349}	Bfl001	gidA	tRNA uridine 5-carboxymethylaminomethyl modification enzyme gidA (Glucose-inhibited division protein A)	[TP1013-TP0044 (0.813164)]
COG1186	COG1925	Bfl261	Bfl261	Peptide chain release factor 2	Bfl509	Bfl509	Phosphocarrier protein HPr	[TP0576-TP0589 (0.79878455)]
COG0319	COG0333	Bfl316	ybeY	UPF0054 protein Bfl316	Bfl408	Bfl408	50S ribosomal protein L32	[TP0650-TP0807 (0.80809164)]
COG0301	COG0849	Bfl239	Bfl239	Thiamine biosynthesis protein ThiI	Bfl145	Bfl145	Cell division protein FtsA	[TP0559-TP0389 (0.64923996)]
COG0080	COG0301	Bfl561	rplK	50S ribosomal protein L11	Bfl239	Bfl239	Thiamine biosynthesis protein ThiI	[TP0237-TP0559 (0.59848577)]
COG0782	COG0860	Bfl096	Bfl096	Transcription elongation factor, cleaves 3'	Bfl078	Bfl078	N-acetylmuramoyl-L-alanine amidase	[TP0019-TP0247 (0.7668169)]
COG0188	COG0305	Bfl476	Bfl476	DNA gyrase subunit A {UniProtKB/TrEMBL:Q7VRW9}	Bfl027	Bfl027	Replicative DNA helicase	[TP0005-TP0058 (0.73312306)]
COG0024	COG1121	Bfl270	Bfl270	Methionine aminopeptidase	Bfl040	Bfl040	Putative manganese transport system ATP-binding	[TP0842-TP0164 (0.77940726)]
COG0361	COG1214	Bfl388	infA	Translation initiation factor IF-1	Bfl442	Bfl442	Hypothetical protein yeaZ	[TP0097-TP0876 (0.56457245)]
COG0242	COG0254	Bfl219	def	Peptide deformylase (EC 3.5.1.88) (PDF) (Polypeptide deformylase)	Bfl599	rpmE	50S ribosomal protein L31	[TP0757-TP0255 (0.6434887)]
COG0442	COG1466	Bfl289	Bfl289	Prolyl-tRNA synthetase {UniProtKB/TrEMBL:Q7VRC8}	Bfl311	Bfl311	DNA polymerase III, delta subunit	[TP0160-TP0588 (0.66563916)]
COG0099	COG0216	Bfl213	rpsM	30S ribosomal subunit protein S13	Bfl348	Bfl348	Peptide chain release factor 1	[TP0210-TP0051 (0.8775348)]
COG0442	COG0552	Bfl289	Bfl289	Prolyl-tRNA synthetase {UniProtKB/TrEMBL:Q7VRC8}	Bfl627	Bfl627	Cell division protein FtsY	[TP0160-TP0578 (0.56216276)]
COG0242	COG0319	Bfl219	def	Peptide deformylase (EC 3.5.1.88) (PDF) (Polypeptide deformylase)	Bfl316	ybeY	UPF0054 protein Bfl316	[TP0757-TP0650 (0.630912)]
COG0465	COG0558	Bfl098	Bfl098	Cell division protein FtsH	Bfl415	pgsA	CDP-diacylglycerol--glycerol-3-phosphate 3-phosphatidyltransferase (EC 2.7.8.5) (Phosphatidylglycerophosphate synthase) (PGP synthase)	[TP0765-TP0256 (0.8653493)]
COG0024	COG0462	Bfl270	Bfl270	Methionine aminopeptidase	Bfl346	prs	Ribose-phosphate pyrophosphokinase (EC 2.7.6.1) (RPPK) (Phosphoribosyl pyrophosphate synthetase) (P-Rib-PP synthetase) (PRPP synthetase)	[TP0842-TP0294 (0.8762697)]
COG0125	COG0361	Bfl401	tmk	Thymidylate kinase {UniProtKB/Swiss-Prot:Q7VR23}	Bfl388	infA	Translation initiation factor IF-1	[TP0354-TP0097 (0.8382038)]
COG0301	COG0301	Bfl239	Bfl239	Thiamine biosynthesis protein ThiI	Bfl239	Bfl239	Thiamine biosynthesis protein ThiI	[TP0559-TP0559 (0.6965584)]
COG0795	COG1792	Bfl037	Bfl037	Putative inner membrane protein	Bfl295	Bfl295	Rod shape-determining protein MreC	[TP0884-TP0498 (0.8374102)]
COG0795	COG1792	Bfl036	Bfl036	Putative inner membrane protein	Bfl295	Bfl295	Rod shape-determining protein MreC	[TP0884-TP0498 (0.8374102)]
COG0024	COG0125	Bfl270	Bfl270	Methionine aminopeptidase	Bfl401	tmk	Thymidylate kinase {UniProtKB/Swiss-Prot:Q7VR23}	[TP0842-TP0354 (0.8096375)]
COG0012	COG0188	Bfl344	Bfl344	Putative ATP/GTP-binding protein	Bfl476	Bfl476	DNA gyrase subunit A {UniProtKB/TrEMBL:Q7VRW9}	[TP0124-TP0005 (0.7149395)]
COG0462	COG0492	Bfl346	prs	Ribose-phosphate pyrophosphokinase (EC 2.7.6.1) (RPPK) (Phosphoribosyl pyrophosphate synthetase) (P-Rib-PP synthetase) (PRPP synthetase)	Bfl387	Bfl387	Thioredoxin reductase {UniProtKB/TrEMBL:Q7VR36}	[TP0294-TP0814 (0.8323514)]
COG0124	COG0254	Bfl531	hisS	Histidyl-tRNA synthetase (EC 6.1.1.21) (Histidine--tRNA ligase) (HisRS)	Bfl599	rpmE	50S ribosomal protein L31	[TP0641-TP0255 (0.65973145)]
COG0566	COG1589	Bfl084	rlmB	23S rRNA (guanosine-2'-O-)-methyltransferase rlmB (EC 2.1.1.-) (23S rRNA Gm2251 2'-O-methyltransferase)	Bfl144	Bfl144	Cell division protein FtsQ	[TP0109-TP0388 (0.8512026)]
COG0528	COG4591	Bfl273	Bfl273	Uridine 5'-monophosphate kinase	Bfl394	Bfl394	ABC transporter integral membrane subunit	[TP0099-TP0580 (0.8561369)]
COG0528	COG4591	Bfl273	Bfl273	Uridine 5'-monophosphate kinase	Bfl396	Bfl396	ABC transporter integral membrane subunit	[TP0099-TP0580 (0.8561369)]
COG0162	COG2834	Bfl371	tyrS	Tyrosyl-tRNA synthetase (EC 6.1.1.1) (Tyrosine--tRNA ligase) (TyrRS)	Bfl385	lolA	Outer-membrane lipoprotein carrier protein precursor	[TP0834-TP0333 (0.5313641)]
COG0227	COG0492	Bfl612	rpmB	50S ribosomal protein L28	Bfl387	Bfl387	Thioredoxin reductase {UniProtKB/TrEMBL:Q7VR36}	[TP0362-TP0814 (0.801083)]
COG0442	COG0459	Bfl289	Bfl289	Prolyl-tRNA synthetase {UniProtKB/TrEMBL:Q7VRC8}	Bfl071	groL	60 kDa chaperonin (Protein Cpn60) (groEL protein)	[TP0160-TP0030 (0.7719589)]
COG0330	COG0772	Bfl081	Bfl081	HflK protein {UniProtKB/TrEMBL:Q7VQP3}	Bfl308	Bfl308	Rod shape-determining membrane protein; cell	[TP0113-TP0501 (0.70068353)]
COG0330	COG0772	Bfl082	Bfl082	HflC protein {UniProtKB/TrEMBL:Q7VQP2}	Bfl141	Bfl141	Cell division protein FtsW	[TP0113-TP0501 (0.70068353)]
COG0330	COG0772	Bfl081	Bfl081	HflK protein {UniProtKB/TrEMBL:Q7VQP3}	Bfl141	Bfl141	Cell division protein FtsW	[TP0113-TP0501 (0.70068353)]
COG0330	COG0772	Bfl082	Bfl082	HflC protein {UniProtKB/TrEMBL:Q7VQP2}	Bfl308	Bfl308	Rod shape-determining membrane protein; cell	[TP0113-TP0501 (0.70068353)]
COG0465	COG2891	Bfl098	Bfl098	Cell division protein FtsH	Bfl296	Bfl296	Rod shape-determining protein MreD	[TP0330-TP0499 (0.74372905)]
COG0124	COG0124	Bfl531	hisS	Histidyl-tRNA synthetase (EC 6.1.1.21) (Histidine--tRNA ligase) (HisRS)	Bfl531	hisS	Histidyl-tRNA synthetase (EC 6.1.1.21) (Histidine--tRNA ligase) (HisRS)	[TP0641-TP0641 (0.67365265)]
COG0768	COG0815	Bfl136	Bfl136	Penicillin-binding protein 3	Bfl314	lnt	Apolipoprotein N-acyltransferase (EC 2.3.1.-) (ALP N-acyltransferase)	[TP0500-TP0252 (0.87159187)]
COG0768	COG0815	Bfl309	Bfl309	Penicillin-binding protein 2	Bfl314	lnt	Apolipoprotein N-acyltransferase (EC 2.3.1.-) (ALP N-acyltransferase)	[TP0500-TP0252 (0.87159187)]
COG0739	COG0773	Bfl451	Bfl451	Hypothetical protein yebA	Bfl143	murC	UDP-N-acetylmuramate--L-alanine ligase (EC 6.3.2.8) (UDP-N- acetylmuramoyl-L-alanine synthetase)	[TP0782-TP0341 (0.8145237)]
COG0739	COG0773	Bfl167	Bfl167	Lipoprotein NlpD {UniProtKB/TrEMBL:Q7VQG4}	Bfl143	murC	UDP-N-acetylmuramate--L-alanine ligase (EC 6.3.2.8) (UDP-N- acetylmuramoyl-L-alanine synthetase)	[TP0782-TP0341 (0.8145237)]
