# Supplementary material for: The Binary Protein Interactome of Treponema pallidum – The Syphilis Spirochete
Source: PLoS One. 2008 May 28;3(5):e2292. doi: 10.1371/journal.pone.0002292 (PMC2386257; doi:10.1371/journal.pone.0002292)
Supplement: Data S1 — Predicted protein-protein interactions based on our Treponema pallidum data; zip archive containing 372 files with one file per species. (6.09 MB ZIP) [file pone.0002292.s006.zip › bacteria/Blochmannia_pennsylvanicus.tab]

291272 Blochmannia pennsylvanicus
COG A	COG B	Locus Id A	Preferred Name(s) A	Annotation A	Locus Id B	Preferred Name(s) B	Annotation B	T. pallidum interaction
COG0617	COG0860	BPEN_064	BPEN_064	TRNA nucleotidyltransferase	BPEN_080	BPEN_080	N-acetylmuramoyl-L-alanine amidase	[TP0270-TP0247 (0.76828843)]
COG0768	COG2812	BPEN_140	BPEN_140	Division-specific transpeptidase	BPEN_309	BPEN_309	DNA polymerase III, tau and gamma subunits	[TP0500-TP1005 (0.655462)]
COG0768	COG2812	BPEN_317	BPEN_317	Cell elongation-specific transpeptidase of	BPEN_309	BPEN_309	DNA polymerase III, tau and gamma subunits	[TP0500-TP1005 (0.655462)]
COG0180	COG0564	BPEN_589	BPEN_589	Tryptophanyl-tRNA synthetase	BPEN_187	BPEN_187	Pseudouridine synthase {UniProtKB/TrEMBL:Q493L5}	[TP0632-TP0339 (0.7885255)]
COG0180	COG0564	BPEN_589	BPEN_589	Tryptophanyl-tRNA synthetase	BPEN_421	BPEN_421	Ribosomal large subunit (23S) pseudouridine	[TP0632-TP0339 (0.7885255)]
COG0090	COG0223	BPEN_201	rplB	50S ribosomal subunit protein L2	BPEN_225	BPEN_225	Methionyl-tRNA formyltransferase	[TP0192-TP0756 (0.8610547)]
COG0125	COG0586	BPEN_413	BPEN_413	Thymidylate kinase {UniProtKB/TrEMBL:Q492Q6}	BPEN_055	BPEN_055	Putative membrane protein	[TP0354-TP0779 (0.67954355)]
COG0222	COG0802	BPEN_578	rplL	50S ribosomal subunit protein L7/L12	BPEN_079	BPEN_079	Putative enzyme with nucleoside triP hydrolase	[TP0240-TP0875 (0.8481433)]
COG0495	COG1214	BPEN_321	BPEN_321	Leucyl-tRNA synthetase {UniProtKB/TrEMBL:Q492Z3}	BPEN_456	BPEN_456	Putative glycoprotein endopeptidase, actin-like	[TP0586-TP0876 (0.5571989)]
COG0192	COG0592	BPEN_259	metK	S-adenosylmethionine synthetase (EC 2.5.1.6) (Methionine adenosyltransferase) (AdoMet synthetase) (MAT)	BPEN_015	BPEN_015	DNA polymerase III, beta-subunit	[TP0794-TP0002 (0.8412751)]
COG0360	COG0616	BPEN_088	rpsF	30S ribosomal subunit protein S6	BPEN_450	BPEN_450	Protease IV {UniProtKB/TrEMBL:Q492M8}	[TP0063-TP0997 (0.6657489)]
COG0265	COG0333	BPEN_048	BPEN_048	Serine protease {UniProtKB/TrEMBL:Q493Y8}	BPEN_420	rpmF	50S ribosomal subunit protein L32	[TP0773-TP0807 (0.5060325)]
COG0802	COG0860	BPEN_079	BPEN_079	Putative enzyme with nucleoside triP hydrolase	BPEN_080	BPEN_080	N-acetylmuramoyl-L-alanine amidase	[TP0875-TP0247 (0.90700364)]
COG0495	COG0761	BPEN_321	BPEN_321	Leucyl-tRNA synthetase {UniProtKB/TrEMBL:Q492Z3}	BPEN_124	BPEN_124	1-hydroxy-2-methyl-2-(E)-butenyl 4-diphosphate	[TP0586-TP0547 (0.63095015)]
COG0820	COG2812	BPEN_552	BPEN_552	Putative pyruvate formate lyase activating enzyme	BPEN_309	BPEN_309	DNA polymerase III, tau and gamma subunits	[TP0068-TP1005 (0.60435057)]
COG0333	COG1077	BPEN_420	rpmF	50S ribosomal subunit protein L32	BPEN_302	BPEN_302	Rod shape-determining protein	[TP0807-TP0497 (0.61855906)]
COG0257	COG1253	BPEN_219	BPEN_219	50S ribosomal subunit protein L36	BPEN_458	BPEN_458	Putative transmembrane protein	[TP0209-TP0027 (0.74441797)]
COG0060	COG0681	BPEN_122	ileS	Isoleucyl-tRNA synthetase (EC 6.1.1.5) (Isoleucine--tRNA ligase) (IleRS)	BPEN_561	BPEN_561	Signal peptidase I {UniProtKB/TrEMBL:Q492D0}	[TP0452-TP0185 (0.79878455)]
COG0465	COG0465	BPEN_101	BPEN_101	HflB {UniProtKB/TrEMBL:Q493U2}	BPEN_101	BPEN_101	HflB {UniProtKB/TrEMBL:Q493U2}	[TP0330-TP0330 (0.73856413)]
COG0242	COG0272	BPEN_226	BPEN_226	Polypeptide deformylase	BPEN_524	BPEN_524	DNA ligase {UniProtKB/TrEMBL:Q492G5}	[TP0757-TP0634 (0.68197167)]
COG0187	COG0358	BPEN_016	BPEN_016	DNA gyrase, subunit B {UniProtKB/TrEMBL:Q494B5}	BPEN_058	BPEN_058	DNA primase {UniProtKB/TrEMBL:Q493Y0}	[TP1006-TP0492 (0.55112576)]
COG1154	COG2812	BPEN_244	BPEN_244	1-deoxyxylulose-5-phosphate synthase	BPEN_309	BPEN_309	DNA polymerase III, tau and gamma subunits	[TP0824-TP1005 (0.68180764)]
COG0223	COG1551	BPEN_225	BPEN_225	Methionyl-tRNA formyltransferase	BPEN_175	BPEN_175	Carbon storage regulator	[TP0756-TP0657 (0.72355264)]
COG0237	COG0552	BPEN_153	coaE	Dephospho-CoA kinase (EC 2.7.1.24) (Dephosphocoenzyme A kinase)	BPEN_654	BPEN_654	Cell division protein {UniProtKB/TrEMBL:Q491V2}	[TP0296-TP0578 (0.7885255)]
COG0080	COG0265	BPEN_581	BPEN_581	50S ribosomal subunit protein L11	BPEN_048	BPEN_048	Serine protease {UniProtKB/TrEMBL:Q493Y8}	[TP0237-TP0773 (0.6164146)]
COG2812	COG2812	BPEN_309	BPEN_309	DNA polymerase III, tau and gamma subunits	BPEN_309	BPEN_309	DNA polymerase III, tau and gamma subunits	[TP1005-TP1005 (0.52391654)]
COG0223	COG0234	BPEN_225	BPEN_225	Methionyl-tRNA formyltransferase	BPEN_072	BPEN_072	GroES {UniProtKB/TrEMBL:Q493W8}	[TP0756-TP1013 (0.64276713)]
COG0223	COG0242	BPEN_225	BPEN_225	Methionyl-tRNA formyltransferase	BPEN_226	BPEN_226	Polypeptide deformylase	[TP0756-TP0757 (0.8300303)]
COG0233	COG0359	BPEN_282	BPEN_282	Ribosome recycling factor	BPEN_090	rplI	50S ribosomal subunit protein L9	[TP0604-TP0060 (0.5105792)]
COG0265	COG0492	BPEN_048	BPEN_048	Serine protease {UniProtKB/TrEMBL:Q493Y8}	BPEN_398	BPEN_398	Thioredoxin reductase {UniProtKB/TrEMBL:Q492S1}	[TP0773-TP0814 (0.6926654)]
COG0465	COG0772	BPEN_101	BPEN_101	HflB {UniProtKB/TrEMBL:Q493U2}	BPEN_145	BPEN_145	Cell division protein {UniProtKB/TrEMBL:Q493Q2}	[TP0330-TP0387 (0.8016956)]
COG0465	COG0772	BPEN_101	BPEN_101	HflB {UniProtKB/TrEMBL:Q493U2}	BPEN_316	BPEN_316	Rod shape-determining protein	[TP0330-TP0387 (0.8016956)]
COG0092	COG0301	BPEN_204	rpsC	30S ribosomal subunit protein S3	BPEN_246	BPEN_246	Sulfur transfer protein	[TP0195-TP0559 (0.66944)]
COG0860	COG1214	BPEN_080	BPEN_080	N-acetylmuramoyl-L-alanine amidase	BPEN_456	BPEN_456	Putative glycoprotein endopeptidase, actin-like	[TP0247-TP0876 (0.6334264)]
COG0305	COG2812	BPEN_027	BPEN_027	Replicative DNA helicase	BPEN_309	BPEN_309	DNA polymerase III, tau and gamma subunits	[TP0058-TP1005 (0.7130585)]
COG0188	COG0526	BPEN_492	BPEN_492	DNA gyrase, subunit A {UniProtKB/TrEMBL:Q492J3}	BPEN_646	BPEN_646	Periplasmic protein disulfide isomerase I,	[TP0005-TP0100 (0.7885434)]
COG0188	COG0526	BPEN_492	BPEN_492	DNA gyrase, subunit A {UniProtKB/TrEMBL:Q492J3}	BPEN_608	BPEN_608	Thioredoxin 1, redox factor	[TP0005-TP0100 (0.7885434)]
COG0526	COG0771	BPEN_608	BPEN_608	Thioredoxin 1, redox factor	BPEN_144	BPEN_144	UDP-N-acetylmuramoyl-L-alanine:D-glutamate ligase	[TP0100-TP0903 (0.59509045)]
COG0526	COG0771	BPEN_646	BPEN_646	Periplasmic protein disulfide isomerase I,	BPEN_144	BPEN_144	UDP-N-acetylmuramoyl-L-alanine:D-glutamate ligase	[TP0100-TP0903 (0.59509045)]
COG0250	COG0772	BPEN_582	BPEN_582	Transcription antitermination protein	BPEN_145	BPEN_145	Cell division protein {UniProtKB/TrEMBL:Q493Q2}	[TP0236-TP0387 (0.7470728)]
COG0250	COG0772	BPEN_582	BPEN_582	Transcription antitermination protein	BPEN_316	BPEN_316	Rod shape-determining protein	[TP0236-TP0387 (0.7470728)]
COG0227	COG0740	BPEN_636	BPEN_636	50S ribosomal subunit protein L28	BPEN_253	clpP	ATP-dependent Clp protease proteolytic subunit (EC 3.4.21.92) (Endopeptidase Clp)	[TP0362-TP0507 (0.75048)]
COG0103	COG0211	BPEN_051	BPEN_051	30S ribosomal subunit protein S9	BPEN_097	BPEN_097	50S ribosomal subunit protein L27	[TP1024-TP0743 (0.87139803)]
COG0442	COG4591	BPEN_297	BPEN_297	Prolyl-tRNA synthetase {UniProtKB/TrEMBL:Q493B4}	BPEN_406	BPEN_406	Transport protein of outer membrane lipoproteins	[TP0160-TP0582 (0.74148)]
COG0442	COG4591	BPEN_297	BPEN_297	Prolyl-tRNA synthetase {UniProtKB/TrEMBL:Q493B4}	BPEN_408	BPEN_408	Transport protein of outer membrane lipoproteins	[TP0160-TP0582 (0.74148)]
COG0697	COG0716	BPEN_315	BPEN_315	Putative cationic amino acid transport protein	BPEN_333	BPEN_333	Flavodoxin 1 {UniProtKB/TrEMBL:Q492Y4}	[TP0986-TP0925 (0.8288174)]
COG0465	COG4591	BPEN_101	BPEN_101	HflB {UniProtKB/TrEMBL:Q493U2}	BPEN_406	BPEN_406	Transport protein of outer membrane lipoproteins	[TP0765-TP0582 (0.6598422)]
COG0465	COG4591	BPEN_101	BPEN_101	HflB {UniProtKB/TrEMBL:Q493U2}	BPEN_408	BPEN_408	Transport protein of outer membrane lipoproteins	[TP0765-TP0582 (0.6598422)]
COG0272	COG0773	BPEN_524	BPEN_524	DNA ligase {UniProtKB/TrEMBL:Q492G5}	BPEN_147	murC	UDP-N-acetylmuramate--L-alanine ligase (EC 6.3.2.8) (UDP-N- acetylmuramoyl-L-alanine synthetase)	[TP0634-TP0341 (0.8201813)]
COG0301	COG0566	BPEN_246	BPEN_246	Sulfur transfer protein	BPEN_087	BPEN_087	Probable tRNA/rRNA methyltransferase	[TP0559-TP0054 (0.678511)]
COG0124	COG0465	BPEN_550	hisS	Histidyl-tRNA synthetase (EC 6.1.1.21) (Histidine--tRNA ligase) (HisRS)	BPEN_101	BPEN_101	HflB {UniProtKB/TrEMBL:Q493U2}	[TP0641-TP0330 (0.76316583)]
COG0257	COG0719	BPEN_219	BPEN_219	50S ribosomal subunit protein L36	BPEN_372	BPEN_372	SufD {UniProtKB/TrEMBL:Q492U5}	[TP0209-TP0612 (0.6772987)]
COG0257	COG0719	BPEN_219	BPEN_219	50S ribosomal subunit protein L36	BPEN_370	BPEN_370	Putative transport protein associated with Fe-S	[TP0209-TP0612 (0.6772987)]
COG0504	COG0728	BPEN_161	BPEN_161	CTP synthetase {UniProtKB/TrEMBL:Q493N6}	BPEN_469	BPEN_469	Putative virulence factor	[TP0305-TP0516 (0.84299135)]
COG0275	COG0820	BPEN_138	mraW	S-adenosyl-methyltransferase mraW (EC 2.1.1.-)	BPEN_552	BPEN_552	Putative pyruvate formate lyase activating enzyme	[TP0384-TP0068 (0.79878455)]
COG0242	COG0360	BPEN_226	BPEN_226	Polypeptide deformylase	BPEN_088	rpsF	30S ribosomal subunit protein S6	[TP0757-TP0063 (0.54983324)]
COG0234	COG0772	BPEN_072	BPEN_072	GroES {UniProtKB/TrEMBL:Q493W8}	BPEN_145	BPEN_145	Cell division protein {UniProtKB/TrEMBL:Q493Q2}	[TP1013-TP0387 (0.81326103)]
COG0234	COG0772	BPEN_072	BPEN_072	GroES {UniProtKB/TrEMBL:Q493W8}	BPEN_316	BPEN_316	Rod shape-determining protein	[TP1013-TP0387 (0.81326103)]
COG0228	COG0250	BPEN_179	rpsP	30S ribosomal subunit protein S16	BPEN_582	BPEN_582	Transcription antitermination protein	[TP0905-TP0236 (0.7099409)]
COG0465	COG0532	BPEN_101	BPEN_101	HflB {UniProtKB/TrEMBL:Q493U2}	BPEN_108	infB	Translation initiation factor IF2-2	[TP0330-TP0891 (0.8751731)]
COG0234	COG0445	BPEN_072	BPEN_072	GroES {UniProtKB/TrEMBL:Q493W8}	BPEN_001	BPEN_001	Glucose-inhibited division protein A	[TP1013-TP0044 (0.813164)]
COG1186	COG1925	BPEN_269	BPEN_269	Peptide chain release factor 2	BPEN_526	BPEN_526	PTS family Hpr protein,	[TP0576-TP0589 (0.79878455)]
COG0319	COG0333	BPEN_324	BPEN_324	Hypothetical protein ybeY	BPEN_420	rpmF	50S ribosomal subunit protein L32	[TP0650-TP0807 (0.80809164)]
COG0301	COG0849	BPEN_246	BPEN_246	Sulfur transfer protein	BPEN_149	BPEN_149	Cell division protein {UniProtKB/TrEMBL:Q493P8}	[TP0559-TP0389 (0.64923996)]
COG0080	COG0301	BPEN_581	BPEN_581	50S ribosomal subunit protein L11	BPEN_246	BPEN_246	Sulfur transfer protein	[TP0237-TP0559 (0.59848577)]
COG0782	COG0860	BPEN_099	BPEN_099	Transcription elongation factor	BPEN_080	BPEN_080	N-acetylmuramoyl-L-alanine amidase	[TP0019-TP0247 (0.7668169)]
COG0188	COG0305	BPEN_492	BPEN_492	DNA gyrase, subunit A {UniProtKB/TrEMBL:Q492J3}	BPEN_027	BPEN_027	Replicative DNA helicase	[TP0005-TP0058 (0.73312306)]
COG1825	COG2812	BPEN_488	rplY	50S ribosomal subunit protein L25	BPEN_309	BPEN_309	DNA polymerase III, tau and gamma subunits	[TP0372-TP1005 (0.6540257)]
COG0024	COG1121	BPEN_278	BPEN_278	Methionine aminopeptidase	BPEN_041	BPEN_041	High-affinity Zn transport protein	[TP0842-TP0164 (0.77940726)]
COG0361	COG1214	BPEN_399	BPEN_399	Translation initiation factor IF-1	BPEN_456	BPEN_456	Putative glycoprotein endopeptidase, actin-like	[TP0097-TP0876 (0.56457245)]
COG0255	COG1011	BPEN_206	BPEN_206	50S ribosomal subunit protein L29	BPEN_599	BPEN_599	Putative hydrolase of the HAD superfamily	[TP0197-TP0158 (0.6077605)]
COG0242	COG0254	BPEN_226	BPEN_226	Polypeptide deformylase	BPEN_621	BPEN_621	50S ribosomal subunit protein L31	[TP0757-TP0255 (0.6434887)]
COG0442	COG1466	BPEN_297	BPEN_297	Prolyl-tRNA synthetase {UniProtKB/TrEMBL:Q493B4}	BPEN_319	BPEN_319	DNA polymerase III, delta subunit	[TP0160-TP0588 (0.66563916)]
COG0099	COG0216	BPEN_220	rpsM	30S ribosomal subunit protein S13	BPEN_359	BPEN_359	Peptide chain release factor 1	[TP0210-TP0051 (0.8775348)]
COG0442	COG0552	BPEN_297	BPEN_297	Prolyl-tRNA synthetase {UniProtKB/TrEMBL:Q493B4}	BPEN_654	BPEN_654	Cell division protein {UniProtKB/TrEMBL:Q491V2}	[TP0160-TP0578 (0.56216276)]
COG0242	COG0319	BPEN_226	BPEN_226	Polypeptide deformylase	BPEN_324	BPEN_324	Hypothetical protein ybeY	[TP0757-TP0650 (0.630912)]
COG0465	COG0558	BPEN_101	BPEN_101	HflB {UniProtKB/TrEMBL:Q493U2}	BPEN_427	pgsA	CDP-diacylglycerol--glycerol-3-phosphate 3-phosphatidyltransferase (EC 2.7.8.5) (Phosphatidylglycerophosphate synthase) (PGP synthase)	[TP0765-TP0256 (0.8653493)]
COG0024	COG0462	BPEN_278	BPEN_278	Methionine aminopeptidase	BPEN_356	BPEN_356	Phosphoribosylpyrophosphate synthetase	[TP0842-TP0294 (0.8762697)]
COG0125	COG0361	BPEN_413	BPEN_413	Thymidylate kinase {UniProtKB/TrEMBL:Q492Q6}	BPEN_399	BPEN_399	Translation initiation factor IF-1	[TP0354-TP0097 (0.8382038)]
COG0257	COG0472	BPEN_219	BPEN_219	50S ribosomal subunit protein L36	BPEN_143	mraY	Phospho-N-acetylmuramoyl-pentapeptide-transferase (EC 2.7.8.13) (UDP- MurNAc-pentapeptide phosphotransferase)	[TP0209-TP0345 (0.64932555)]
COG0301	COG0301	BPEN_246	BPEN_246	Sulfur transfer protein	BPEN_246	BPEN_246	Sulfur transfer protein	[TP0559-TP0559 (0.6965584)]
COG0795	COG1792	BPEN_036	BPEN_036	Putative transmembrane protein, transport	BPEN_303	BPEN_303	Rod shape-determining protein	[TP0884-TP0498 (0.8374102)]
COG0795	COG1792	BPEN_037	BPEN_037	Putative transmembrane protein, transport	BPEN_303	BPEN_303	Rod shape-determining protein	[TP0884-TP0498 (0.8374102)]
COG0024	COG0125	BPEN_278	BPEN_278	Methionine aminopeptidase	BPEN_413	BPEN_413	Thymidylate kinase {UniProtKB/TrEMBL:Q492Q6}	[TP0842-TP0354 (0.8096375)]
COG0012	COG0188	BPEN_354	BPEN_354	Putative GTP-binding protein with nucleoside triP	BPEN_492	BPEN_492	DNA gyrase, subunit A {UniProtKB/TrEMBL:Q492J3}	[TP0124-TP0005 (0.7149395)]
COG0462	COG0492	BPEN_356	BPEN_356	Phosphoribosylpyrophosphate synthetase	BPEN_398	BPEN_398	Thioredoxin reductase {UniProtKB/TrEMBL:Q492S1}	[TP0294-TP0814 (0.8323514)]
COG0124	COG0254	BPEN_550	hisS	Histidyl-tRNA synthetase (EC 6.1.1.21) (Histidine--tRNA ligase) (HisRS)	BPEN_621	BPEN_621	50S ribosomal subunit protein L31	[TP0641-TP0255 (0.65973145)]
COG0566	COG1589	BPEN_087	BPEN_087	Probable tRNA/rRNA methyltransferase	BPEN_148	BPEN_148	Cell division protein {UniProtKB/TrEMBL:Q493P9}	[TP0109-TP0388 (0.8512026)]
COG0257	COG0773	BPEN_219	BPEN_219	50S ribosomal subunit protein L36	BPEN_147	murC	UDP-N-acetylmuramate--L-alanine ligase (EC 6.3.2.8) (UDP-N- acetylmuramoyl-L-alanine synthetase)	[TP0209-TP0341 (0.6926446)]
COG0257	COG0681	BPEN_219	BPEN_219	50S ribosomal subunit protein L36	BPEN_561	BPEN_561	Signal peptidase I {UniProtKB/TrEMBL:Q492D0}	[TP0209-TP0926 (0.69083804)]
COG0528	COG4591	BPEN_281	BPEN_281	Uridylate kinase {UniProtKB/TrEMBL:Q493D0}	BPEN_406	BPEN_406	Transport protein of outer membrane lipoproteins	[TP0099-TP0580 (0.8561369)]
COG0528	COG4591	BPEN_281	BPEN_281	Uridylate kinase {UniProtKB/TrEMBL:Q493D0}	BPEN_408	BPEN_408	Transport protein of outer membrane lipoproteins	[TP0099-TP0580 (0.8561369)]
COG0162	COG2834	BPEN_382	tyrS	Tyrosyl-tRNA synthetase (EC 6.1.1.1) (Tyrosine--tRNA ligase) (TyrRS)	BPEN_396	BPEN_396	LolA {UniProtKB/TrEMBL:Q492S3}	[TP0834-TP0333 (0.5313641)]
COG0227	COG0492	BPEN_636	BPEN_636	50S ribosomal subunit protein L28	BPEN_398	BPEN_398	Thioredoxin reductase {UniProtKB/TrEMBL:Q492S1}	[TP0362-TP0814 (0.801083)]
COG0442	COG0459	BPEN_297	BPEN_297	Prolyl-tRNA synthetase {UniProtKB/TrEMBL:Q493B4}	BPEN_073	BPEN_073	GroEL {UniProtKB/TrEMBL:Q493W7}	[TP0160-TP0030 (0.7719589)]
COG0330	COG0772	BPEN_084	BPEN_084	HflK {UniProtKB/TrEMBL:Q493V7}	BPEN_316	BPEN_316	Rod shape-determining protein	[TP0113-TP0501 (0.70068353)]
COG0330	COG0772	BPEN_084	BPEN_084	HflK {UniProtKB/TrEMBL:Q493V7}	BPEN_145	BPEN_145	Cell division protein {UniProtKB/TrEMBL:Q493Q2}	[TP0113-TP0501 (0.70068353)]
COG0330	COG0772	BPEN_085	BPEN_085	HflC {UniProtKB/TrEMBL:Q494F4}	BPEN_145	BPEN_145	Cell division protein {UniProtKB/TrEMBL:Q493Q2}	[TP0113-TP0501 (0.70068353)]
COG0330	COG0772	BPEN_085	BPEN_085	HflC {UniProtKB/TrEMBL:Q494F4}	BPEN_316	BPEN_316	Rod shape-determining protein	[TP0113-TP0501 (0.70068353)]
COG0465	COG2891	BPEN_101	BPEN_101	HflB {UniProtKB/TrEMBL:Q493U2}	BPEN_304	BPEN_304	Rod shape-determining protein	[TP0330-TP0499 (0.74372905)]
COG0257	COG0716	BPEN_219	BPEN_219	50S ribosomal subunit protein L36	BPEN_333	BPEN_333	Flavodoxin 1 {UniProtKB/TrEMBL:Q492Y4}	[TP0209-TP0925 (0.69083804)]
COG0124	COG0124	BPEN_550	hisS	Histidyl-tRNA synthetase (EC 6.1.1.21) (Histidine--tRNA ligase) (HisRS)	BPEN_550	hisS	Histidyl-tRNA synthetase (EC 6.1.1.21) (Histidine--tRNA ligase) (HisRS)	[TP0641-TP0641 (0.67365265)]
COG0768	COG0815	BPEN_140	BPEN_140	Division-specific transpeptidase	BPEN_322	BPEN_322	Apolipoprotein N-acyltransferase	[TP0500-TP0252 (0.87159187)]
COG0768	COG0815	BPEN_317	BPEN_317	Cell elongation-specific transpeptidase of	BPEN_322	BPEN_322	Apolipoprotein N-acyltransferase	[TP0500-TP0252 (0.87159187)]
COG0739	COG0773	BPEN_466	BPEN_466	Conserved protein with LysM domain	BPEN_147	murC	UDP-N-acetylmuramate--L-alanine ligase (EC 6.3.2.8) (UDP-N- acetylmuramoyl-L-alanine synthetase)	[TP0782-TP0341 (0.8145237)]
COG0739	COG0773	BPEN_173	BPEN_173	Lipoprotein NlpD {UniProtKB/TrEMBL:Q493M7}	BPEN_147	murC	UDP-N-acetylmuramate--L-alanine ligase (EC 6.3.2.8) (UDP-N- acetylmuramoyl-L-alanine synthetase)	[TP0782-TP0341 (0.8145237)]
COG0257	COG0564	BPEN_219	BPEN_219	50S ribosomal subunit protein L36	BPEN_421	BPEN_421	Ribosomal large subunit (23S) pseudouridine	[TP0209-TP0154 (0.634929)]
COG0257	COG0564	BPEN_219	BPEN_219	50S ribosomal subunit protein L36	BPEN_187	BPEN_187	Pseudouridine synthase {UniProtKB/TrEMBL:Q493L5}	[TP0209-TP0154 (0.634929)]
