# Supplementary material for: The Binary Protein Interactome of Treponema pallidum – The Syphilis Spirochete
Source: PLoS One. 2008 May 28;3(5):e2292. doi: 10.1371/journal.pone.0002292 (PMC2386257; doi:10.1371/journal.pone.0002292)
Supplement: Data S1 — Predicted protein-protein interactions based on our Treponema pallidum data; zip archive containing 372 files with one file per species. (6.09 MB ZIP) [file pone.0002292.s006.zip › bacteria/Bordetella_bronchiseptica.tab]

518 Bordetella bronchiseptica
COG A	COG B	Locus Id A	Preferred Name(s) A	Annotation A	Locus Id B	Preferred Name(s) B	Annotation B	T. pallidum interaction
COG0186	COG1475	BB0038	rpsQ	30S ribosomal protein S17	BB1674	BB1674	Hypothetical protein {UniProtKB/TrEMBL:Q7WLS1}	[TP0198-TP0271 (0.71912634)]
COG0186	COG1475	BB0038	rpsQ	30S ribosomal protein S17	BB0005	BB0005	Probable chromosome partitioning protein ParB	[TP0198-TP0271 (0.71912634)]
COG0608	COG0817	BB2296	BB2296	Single-stranded-DNA-specific exonuclease	BB4002	ruvC	Crossover junction endodeoxyribonuclease ruvC (EC 3.1.22.4) (Holliday junction nuclease ruvC) (Holliday junction resolvase ruvC)	[TP0704-TP0517 (0.81382185)]
COG0845	COG4591	BB0437	BB0437	HlyD family secretion protein	BB2298	BB2298	Lipoprotein releasing system transmembrane	[TP0965-TP0582 (0.8143851)]
COG0845	COG4591	BB1188	BB1188	HlyD-family secretion protein	BB2298	BB2298	Lipoprotein releasing system transmembrane	[TP0965-TP0582 (0.8143851)]
COG0845	COG4591	BB4277	BB4277	Putative HlyD-like secretion protein	BB2298	BB2298	Lipoprotein releasing system transmembrane	[TP0965-TP0582 (0.8143851)]
COG0845	COG4591	BB3349	BB3349	Putative efflux system inner membrane protein	BB2298	BB2298	Lipoprotein releasing system transmembrane	[TP0965-TP0582 (0.8143851)]
COG0845	COG4591	BB0326	BB0326	Cyclolysin secretion protein	BB2298	BB2298	Lipoprotein releasing system transmembrane	[TP0965-TP0582 (0.8143851)]
COG0845	COG4591	BB4432	BB4432	HlyD family secretion protein	BB2298	BB2298	Lipoprotein releasing system transmembrane	[TP0965-TP0582 (0.8143851)]
COG0845	COG4591	BB2527	BB2527	Acriflavine resistance protein a	BB2298	BB2298	Lipoprotein releasing system transmembrane	[TP0965-TP0582 (0.8143851)]
COG0845	COG4591	BB2383	BB2383	Putative HlyD-family secretion protein	BB2298	BB2298	Lipoprotein releasing system transmembrane	[TP0965-TP0582 (0.8143851)]
COG0845	COG4591	BB3852	BB3852	Probable HlyD-family secretion protein	BB2298	BB2298	Lipoprotein releasing system transmembrane	[TP0965-TP0582 (0.8143851)]
COG0617	COG0860	BB4063	BB4063	Poly(A) polymerase {UniProtKB/TrEMBL:Q7WG57}	BB4056	BB4056	N-acetylmuramoyl-L-alanine amidase	[TP0270-TP0247 (0.76828843)]
COG0617	COG0860	BB0207	cca	CCA-adding enzyme (EC 2.7.7.25) (EC 2.7.7.21) (tRNA nucleotidyltransferase) (tRNA adenylyl-/cytidylyl- transferase) (tRNA CCA-pyrophosphorylase) (tRNA-NT)	BB4056	BB4056	N-acetylmuramoyl-L-alanine amidase	[TP0270-TP0247 (0.76828843)]
COG0201	COG0550	BB0051	BB0051	Preprotein translocase SecY subunit	BB4960	BB4960	DNA topoisomerase iii {UniProtKB/TrEMBL:Q7WDM8}	[TP0208-TP0394 (0.8044664)]
COG0768	COG2812	BB4203	BB4203	Peptidoglycan synthetase	BB1438	BB1438	DNA polymerase III subunit Tau	[TP0500-TP1005 (0.655462)]
COG0768	COG2812	BB4526	BB4526	Penicillin-binding protein 2	BB1438	BB1438	DNA polymerase III subunit Tau	[TP0500-TP1005 (0.655462)]
COG0051	COG0693	BB0028	rpsJ	30S ribosomal protein S10	BB2338	BB2338	Probable transcriptional regulator	[TP0188-TP0445 (0.6307204)]
COG0051	COG0693	BB0028	rpsJ	30S ribosomal protein S10	BB0524	BB0524	Hypothetical protein {UniProtKB/TrEMBL:Q7WQ09}	[TP0188-TP0445 (0.6307204)]
COG0051	COG0693	BB0028	rpsJ	30S ribosomal protein S10	BB3066	BB3066	Hypothetical protein {UniProtKB/TrEMBL:Q7WHZ0}	[TP0188-TP0445 (0.6307204)]
COG0051	COG0693	BB0028	rpsJ	30S ribosomal protein S10	BB1431	BB1431	Hypothetical protein {UniProtKB/TrEMBL:Q7WMG0}	[TP0188-TP0445 (0.6307204)]
COG0180	COG0564	BB3602	trpS	Tryptophanyl-tRNA synthetase (EC 6.1.1.2) (Tryptophan--tRNA ligase) (TrpRS)	BB3598	BB3598	Pseudouridine synthase {UniProtKB/TrEMBL:Q7WGJ1}	[TP0632-TP0339 (0.7885255)]
COG0180	COG0564	BB3602	trpS	Tryptophanyl-tRNA synthetase (EC 6.1.1.2) (Tryptophan--tRNA ligase) (TrpRS)	BB3768	BB3768	Pseudouridine synthase {UniProtKB/TrEMBL:Q7WD10}	[TP0632-TP0339 (0.7885255)]
COG1580	COG2239	BB2582	BB2582	Flagellar protein FliL {UniProtKB/TrEMBL:Q7WJB7}	BB4180	BB4180	Putative cation transport protein	[TP0378-TP0917 (0.53720385)]
COG0090	COG0223	BB0032	rplB	50S ribosomal protein L2	BB0248	fmt	Methionyl-tRNA formyltransferase (EC 2.1.2.9)	[TP0192-TP0756 (0.8610547)]
COG0090	COG0223	BB0032	rplB	50S ribosomal protein L2	BB0129	BB0129	Putative formyl transferase	[TP0192-TP0756 (0.8610547)]
COG0632	COG2255	BB4003	ruvA	Holliday junction DNA helicase ruvA	BB4006	ruvB	Holliday junction ATP-dependent DNA helicase ruvB (EC 3.6.1.-)	[TP0543-TP0162 (0.9659884)]
COG0462	COG0817	BB0901	prs	Ribose-phosphate pyrophosphokinase (EC 2.7.6.1) (RPPK) (Phosphoribosyl pyrophosphate synthetase) (P-Rib-PP synthetase) (PRPP synthetase)	BB4002	ruvC	Crossover junction endodeoxyribonuclease ruvC (EC 3.1.22.4) (Holliday junction nuclease ruvC) (Holliday junction resolvase ruvC)	[TP0294-TP0517 (0.54911256)]
COG0125	COG0586	BB2637	tmk	Thymidylate kinase {UniProtKB/Swiss-Prot:Q7WJ63}	BB4976	BB4976	Possible integral-membrane protein	[TP0354-TP0779 (0.67954355)]
COG0125	COG0586	BB2637	tmk	Thymidylate kinase {UniProtKB/Swiss-Prot:Q7WJ63}	BB4057	BB4057	Putative membrane protein	[TP0354-TP0779 (0.67954355)]
COG0125	COG0586	BB2637	tmk	Thymidylate kinase {UniProtKB/Swiss-Prot:Q7WJ63}	BB2166	BB2166	DedA-family integral membrane protein	[TP0354-TP0779 (0.67954355)]
COG0457	COG1653	BB1734	BB1734	Putative exported protein	BB3053	BB3053	Putative exported protein	[TP0067-TP0074 (0.6656524)]
COG0457	COG1653	BB1734	BB1734	Putative exported protein	BB3208	BB3208	Glycerol-3-phosphate-binding periplasmic protein	[TP0067-TP0074 (0.6656524)]
COG0457	COG1653	BB1619	BB1619	Putative regulatory protein	BB3053	BB3053	Putative exported protein	[TP0067-TP0074 (0.6656524)]
COG0457	COG1653	BB1734	BB1734	Putative exported protein	BB4156	BB4156	ABC transport protein, Solute-binding component	[TP0067-TP0074 (0.6656524)]
COG0457	COG1653	BB2884	BB2884	Hypothetical protein {UniProtKB/TrEMBL:Q7WIG7}	BB3053	BB3053	Putative exported protein	[TP0067-TP0074 (0.6656524)]
COG0457	COG1653	BB1619	BB1619	Putative regulatory protein	BB4156	BB4156	ABC transport protein, Solute-binding component	[TP0067-TP0074 (0.6656524)]
COG0457	COG1653	BB0898	BB0898	Hypothetical protein {UniProtKB/TrEMBL:Q7WNY7}	BB4156	BB4156	ABC transport protein, Solute-binding component	[TP0067-TP0074 (0.6656524)]
COG0457	COG1653	BB0898	BB0898	Hypothetical protein {UniProtKB/TrEMBL:Q7WNY7}	BB3208	BB3208	Glycerol-3-phosphate-binding periplasmic protein	[TP0067-TP0074 (0.6656524)]
COG0457	COG1653	BB1734	BB1734	Putative exported protein	BB2912	BB2912	Glycerol-3-phosphate-binding periplasmic protein	[TP0067-TP0074 (0.6656524)]
COG0457	COG1653	BB0898	BB0898	Hypothetical protein {UniProtKB/TrEMBL:Q7WNY7}	BB2912	BB2912	Glycerol-3-phosphate-binding periplasmic protein	[TP0067-TP0074 (0.6656524)]
COG0457	COG1653	BB2884	BB2884	Hypothetical protein {UniProtKB/TrEMBL:Q7WIG7}	BB2912	BB2912	Glycerol-3-phosphate-binding periplasmic protein	[TP0067-TP0074 (0.6656524)]
COG0457	COG1653	BB2884	BB2884	Hypothetical protein {UniProtKB/TrEMBL:Q7WIG7}	BB4933	BB4933	Probable extracellular solute-binding protein	[TP0067-TP0074 (0.6656524)]
COG0457	COG1653	BB0898	BB0898	Hypothetical protein {UniProtKB/TrEMBL:Q7WNY7}	BB4933	BB4933	Probable extracellular solute-binding protein	[TP0067-TP0074 (0.6656524)]
COG0457	COG1653	BB2884	BB2884	Hypothetical protein {UniProtKB/TrEMBL:Q7WIG7}	BB3208	BB3208	Glycerol-3-phosphate-binding periplasmic protein	[TP0067-TP0074 (0.6656524)]
COG0457	COG1653	BB1734	BB1734	Putative exported protein	BB4933	BB4933	Probable extracellular solute-binding protein	[TP0067-TP0074 (0.6656524)]
COG0457	COG1653	BB1619	BB1619	Putative regulatory protein	BB3208	BB3208	Glycerol-3-phosphate-binding periplasmic protein	[TP0067-TP0074 (0.6656524)]
COG0457	COG1653	BB2884	BB2884	Hypothetical protein {UniProtKB/TrEMBL:Q7WIG7}	BB4156	BB4156	ABC transport protein, Solute-binding component	[TP0067-TP0074 (0.6656524)]
COG0457	COG1653	BB1619	BB1619	Putative regulatory protein	BB2912	BB2912	Glycerol-3-phosphate-binding periplasmic protein	[TP0067-TP0074 (0.6656524)]
COG0457	COG1653	BB1619	BB1619	Putative regulatory protein	BB4933	BB4933	Probable extracellular solute-binding protein	[TP0067-TP0074 (0.6656524)]
COG0457	COG1653	BB0898	BB0898	Hypothetical protein {UniProtKB/TrEMBL:Q7WNY7}	BB3053	BB3053	Putative exported protein	[TP0067-TP0074 (0.6656524)]
COG1291	COG1684	BB2543	BB2543	Chemotaxis protein MotA	BB2576	BB2576	Flagellar biosynthetic protein fliR	[TP0725-TP0716 (0.9601814)]
COG0222	COG0802	BB0013	rplL	50S ribosomal protein L7/L12	BB4055	BB4055	Hypothetical protein {UniProtKB/TrEMBL:Q7WG64}	[TP0240-TP0875 (0.8481433)]
COG0495	COG1214	BB3377	leuS	Leucyl-tRNA synthetase (EC 6.1.1.4) (Leucine--tRNA ligase) (LeuRS)	BB3809	BB3809	Putative acetyltransferase	[TP0586-TP0876 (0.5571989)]
COG0192	COG0592	BB0195	metK	S-adenosylmethionine synthetase (EC 2.5.1.6) (Methionine adenosyltransferase) (AdoMet synthetase) (MAT)	BB4988	BB4988	DNA polymerase iii, beta chain	[TP0794-TP0002 (0.8412751)]
COG0125	COG0457	BB2637	tmk	Thymidylate kinase {UniProtKB/Swiss-Prot:Q7WJ63}	BB2884	BB2884	Hypothetical protein {UniProtKB/TrEMBL:Q7WIG7}	[TP0354-TP0648 (0.5206915)]
COG0125	COG0457	BB2637	tmk	Thymidylate kinase {UniProtKB/Swiss-Prot:Q7WJ63}	BB1619	BB1619	Putative regulatory protein	[TP0354-TP0648 (0.5206915)]
COG0125	COG0457	BB2637	tmk	Thymidylate kinase {UniProtKB/Swiss-Prot:Q7WJ63}	BB1734	BB1734	Putative exported protein	[TP0354-TP0648 (0.5206915)]
COG0125	COG0457	BB2637	tmk	Thymidylate kinase {UniProtKB/Swiss-Prot:Q7WJ63}	BB0898	BB0898	Hypothetical protein {UniProtKB/TrEMBL:Q7WNY7}	[TP0354-TP0648 (0.5206915)]
COG0860	COG1396	BB4056	BB4056	N-acetylmuramoyl-L-alanine amidase	BB1474	BB1474	Putative DNA-binding protein	[TP0247-TP0461 (0.8100859)]
COG0860	COG1396	BB4056	BB4056	N-acetylmuramoyl-L-alanine amidase	BB3961	BB3961	Probable MerR-family transcriptional regulator	[TP0247-TP0461 (0.8100859)]
COG0860	COG1396	BB4056	BB4056	N-acetylmuramoyl-L-alanine amidase	BB3642	BB3642	Hypothetical protein {UniProtKB/TrEMBL:Q7WDD6}	[TP0247-TP0461 (0.8100859)]
COG0860	COG1396	BB4056	BB4056	N-acetylmuramoyl-L-alanine amidase	BB4454	BB4454	Hypothetical protein {UniProtKB/TrEMBL:Q7WF26}	[TP0247-TP0461 (0.8100859)]
COG0860	COG1396	BB4056	BB4056	N-acetylmuramoyl-L-alanine amidase	BB1412	BB1412	Putative DNA-binding protein	[TP0247-TP0461 (0.8100859)]
COG0860	COG1396	BB4056	BB4056	N-acetylmuramoyl-L-alanine amidase	BB0746	BB0746	Putative transcriptional regulator	[TP0247-TP0461 (0.8100859)]
COG0860	COG1396	BB4056	BB4056	N-acetylmuramoyl-L-alanine amidase	BB3079	BB3079	Putative transcriptional regulatory protein	[TP0247-TP0461 (0.8100859)]
COG0265	COG0333	BB3749	BB3749	Serine protease {UniProtKB/TrEMBL:Q7WD29}	BB3760	rpmF	50S ribosomal protein L32	[TP0773-TP0807 (0.5060325)]
COG0265	COG0333	BB4867	BB4867	Protease {UniProtKB/TrEMBL:Q7WDX1}	BB3760	rpmF	50S ribosomal protein L32	[TP0773-TP0807 (0.5060325)]
COG0802	COG0860	BB4055	BB4055	Hypothetical protein {UniProtKB/TrEMBL:Q7WG64}	BB4056	BB4056	N-acetylmuramoyl-L-alanine amidase	[TP0875-TP0247 (0.90700364)]
COG0495	COG0761	BB3377	leuS	Leucyl-tRNA synthetase (EC 6.1.1.4) (Leucine--tRNA ligase) (LeuRS)	BB3256	ispH	4-hydroxy-3-methylbut-2-enyl diphosphate reductase (EC 1.17.1.2)	[TP0586-TP0547 (0.63095015)]
COG1536	COG1677	BB2587	BB2587	Flagellar motor switch protein FliG	BB2589	BB2589	Flagellar hook-basal body complex protein FliE	[TP0026-TP0398 (0.81876683)]
COG0820	COG2812	BB3178	BB3178	Hypothetical protein {UniProtKB/TrEMBL:Q7WHM8}	BB1438	BB1438	DNA polymerase III subunit Tau	[TP0068-TP1005 (0.60435057)]
COG0771	COG1815	BB4200	murD	UDP-N-acetylmuramoylalanine--D-glutamate ligase (EC 6.3.2.9) (UDP-N- acetylmuramoyl-L-alanyl-D-glutamate synthetase) (D-glutamic acid- adding enzyme)	BB2559	BB2559	Flagellar basal-body rod protein FlgB	[TP0903-TP0396 (0.6336193)]
COG1684	COG2239	BB2576	BB2576	Flagellar biosynthetic protein fliR	BB4180	BB4180	Putative cation transport protein	[TP0716-TP0917 (0.5059451)]
COG0272	COG1396	BB3804	BB3804	DNA ligase {UniProtKB/TrEMBL:Q7WCJ7}	BB3642	BB3642	Hypothetical protein {UniProtKB/TrEMBL:Q7WDD6}	[TP0634-TP0461 (0.7134334)]
COG0272	COG1396	BB3804	BB3804	DNA ligase {UniProtKB/TrEMBL:Q7WCJ7}	BB0746	BB0746	Putative transcriptional regulator	[TP0634-TP0461 (0.7134334)]
COG0272	COG1396	BB3804	BB3804	DNA ligase {UniProtKB/TrEMBL:Q7WCJ7}	BB1474	BB1474	Putative DNA-binding protein	[TP0634-TP0461 (0.7134334)]
COG0272	COG1396	BB3804	BB3804	DNA ligase {UniProtKB/TrEMBL:Q7WCJ7}	BB1412	BB1412	Putative DNA-binding protein	[TP0634-TP0461 (0.7134334)]
COG0272	COG1396	BB3804	BB3804	DNA ligase {UniProtKB/TrEMBL:Q7WCJ7}	BB3079	BB3079	Putative transcriptional regulatory protein	[TP0634-TP0461 (0.7134334)]
COG0272	COG1396	BB3804	BB3804	DNA ligase {UniProtKB/TrEMBL:Q7WCJ7}	BB4454	BB4454	Hypothetical protein {UniProtKB/TrEMBL:Q7WF26}	[TP0634-TP0461 (0.7134334)]
COG0272	COG1396	BB3804	BB3804	DNA ligase {UniProtKB/TrEMBL:Q7WCJ7}	BB3961	BB3961	Probable MerR-family transcriptional regulator	[TP0634-TP0461 (0.7134334)]
COG0333	COG1077	BB3760	rpmF	50S ribosomal protein L32	BB4529	BB4529	Rod shape-determining protein	[TP0807-TP0497 (0.61855906)]
COG0234	COG1200	BB0963	groS	10 kDa chaperonin (Protein Cpn10) (groES protein)	BB2939	BB2939	ATP-dependent DNA helicase	[TP1013-TP0687 (0.84594196)]
COG0084	COG2201	BB2639	BB2639	Hypothetical protein {UniProtKB/TrEMBL:Q7WJ61}	BB2550	cheB	Chemotaxis response regulator protein-glutamate methylesterase (EC 3.1.1.61)	[TP0994-TP0631 (0.71912634)]
COG0084	COG2201	BB2300	BB2300	Putative deoxyribonuclease	BB2550	cheB	Chemotaxis response regulator protein-glutamate methylesterase (EC 3.1.1.61)	[TP0994-TP0631 (0.71912634)]
COG1121	COG1345	BB0183	BB0183	Putative transport protein ATP-binding	BB2595	BB2595	Flagellar hook-associated protein 2	[TP0035-TP0872 (0.6931363)]
COG1671	COG2812	BB1267	BB1267	Hypothetical UPF0178 protein BB1267	BB1438	BB1438	DNA polymerase III subunit Tau	[TP0845-TP1005 (0.5704539)]
COG0257	COG1253	BB0053	BB0053	50S ribosomal protein L36	BB1730	BB1730	Putative membrane protein	[TP0209-TP0027 (0.74441797)]
COG0257	COG1253	BB0053	BB0053	50S ribosomal protein L36	BB2671	BB2671	Putative membrane protein	[TP0209-TP0027 (0.74441797)]
COG2236	COG3015	BB3164	BB3164	Putative transferase {UniProtKB/TrEMBL:Q7WHP2}	BB3302	BB3302	Lipoprotein {UniProtKB/TrEMBL:Q7WHA7}	[TP0050-TP0435 (0.5489904)]
COG0060	COG0681	BB2172	ileS	Isoleucyl-tRNA synthetase (EC 6.1.1.5) (Isoleucine--tRNA ligase) (IleRS)	BB3747	BB3747	Signal peptidase I {UniProtKB/TrEMBL:Q7WD31}	[TP0452-TP0185 (0.79878455)]
COG1344	COG2236	BB2569	BB2569	Flagellar hook-associated protein 3	BB3164	BB3164	Putative transferase {UniProtKB/TrEMBL:Q7WHP2}	[TP0868-TP0050 (0.7570204)]
COG1344	COG2236	BB2539	flaA	Flagellin {UniProtKB/Swiss-Prot:Q06064}	BB3164	BB3164	Putative transferase {UniProtKB/TrEMBL:Q7WHP2}	[TP0868-TP0050 (0.7570204)]
COG0558	COG2239	BB3342	BB3342	Putative CDP-diacylglycerol--glycerol-3-phosphate	BB4180	BB4180	Putative cation transport protein	[TP0256-TP0917 (0.6007029)]
COG1344	COG1815	BB2539	flaA	Flagellin {UniProtKB/Swiss-Prot:Q06064}	BB2559	BB2559	Flagellar basal-body rod protein FlgB	[TP0870-TP0396 (0.7209834)]
COG1344	COG1815	BB2569	BB2569	Flagellar hook-associated protein 3	BB2559	BB2559	Flagellar basal-body rod protein FlgB	[TP0870-TP0396 (0.7209834)]
COG0242	COG1879	BB4095	def2	Peptide deformylase 2 (EC 3.5.1.88) (PDF 2) (Polypeptide deformylase 2)	BB2712	BB2712	Putative sugar ABC transport system,	[TP0757-TP0684 (0.80039173)]
COG0242	COG1879	BB0247	def1	Peptide deformylase 1 (EC 3.5.1.88) (PDF 1) (Polypeptide deformylase 1)	BB2712	BB2712	Putative sugar ABC transport system,	[TP0757-TP0684 (0.80039173)]
COG0257	COG1749	BB0053	BB0053	50S ribosomal protein L36	BB2562	BB2562	Flagellar hook protein FlgE	[TP0209-TP0727 (0.6772987)]
COG0652	COG1879	BB1733	BB1733	Peptidyl-prolyl cis-trans isomerase B	BB2712	BB2712	Putative sugar ABC transport system,	[TP0947-TP0684 (0.5775195)]
COG1352	COG1815	BB2549	BB2549	Chemotaxis protein methyltransferase	BB2559	BB2559	Flagellar basal-body rod protein FlgB	[TP0630-TP0396 (0.7590469)]
COG0459	COG2236	BB0962	groL	60 kDa chaperonin (Protein Cpn60) (groEL protein)	BB3164	BB3164	Putative transferase {UniProtKB/TrEMBL:Q7WHP2}	[TP0030-TP0050 (0.733236)]
COG1352	COG1595	BB2549	BB2549	Chemotaxis protein methyltransferase	BB1638	BB1638	Putative RNA polymerase sigma factor	[TP0630-TP0092 (0.6191048)]
COG1352	COG1595	BB2549	BB2549	Chemotaxis protein methyltransferase	BB2661	BB2661	Putative RNA polymerase sigma factor	[TP0630-TP0092 (0.6191048)]
COG1352	COG1595	BB2549	BB2549	Chemotaxis protein methyltransferase	BB3300	BB3300	Putative RNA polymerase sigma factor	[TP0630-TP0092 (0.6191048)]
COG1352	COG1595	BB2549	BB2549	Chemotaxis protein methyltransferase	BB1302	BB1302	Putative RNA polymerase sigma factor	[TP0630-TP0092 (0.6191048)]
COG1352	COG1595	BB2549	BB2549	Chemotaxis protein methyltransferase	BB4120	BB4120	ECF-family sigma factor	[TP0630-TP0092 (0.6191048)]
COG1352	COG1595	BB2549	BB2549	Chemotaxis protein methyltransferase	BB4742	BB4742	ECF sigma factor {UniProtKB/TrEMBL:Q9L430}	[TP0630-TP0092 (0.6191048)]
COG1352	COG1595	BB2549	BB2549	Chemotaxis protein methyltransferase	BB3660	BB3660	ECF-family sigma factor	[TP0630-TP0092 (0.6191048)]
COG1352	COG1595	BB2549	BB2549	Chemotaxis protein methyltransferase	BB3752	BB3752	RNA polymerase sigma factor	[TP0630-TP0092 (0.6191048)]
COG1352	COG1595	BB2549	BB2549	Chemotaxis protein methyltransferase	BB1904	BB1904	Putative sigma-70 factor, ECF subfamily	[TP0630-TP0092 (0.6191048)]
COG1352	COG1595	BB2549	BB2549	Chemotaxis protein methyltransferase	BB3268	BB3268	Putative Ecf-type RNA polymerase sigma factor	[TP0630-TP0092 (0.6191048)]
COG1352	COG1595	BB2549	BB2549	Chemotaxis protein methyltransferase	BB4653	BB4653	Heme uptake regulator {UniProtKB/TrEMBL:Q7WEI2}	[TP0630-TP0092 (0.6191048)]
COG1352	COG1595	BB2549	BB2549	Chemotaxis protein methyltransferase	BB1837	BB1837	Putative ECF-family RNA polymerase sigma factor	[TP0630-TP0092 (0.6191048)]
COG1344	COG4786	BB2539	flaA	Flagellin {UniProtKB/Swiss-Prot:Q06064}	BB2564	BB2564	Flagellar basal-body rod protein	[TP0792-TP0961 (0.7009321), TP0659-TP0961 (0.6018447)]
COG1344	COG4786	BB2569	BB2569	Flagellar hook-associated protein 3	BB2564	BB2564	Flagellar basal-body rod protein	[TP0792-TP0961 (0.7009321), TP0659-TP0961 (0.6018447)]
COG0593	COG1077	BB4061	BB4061	Hypothetical protein {UniProtKB/TrEMBL:Q7WG59}	BB4529	BB4529	Rod shape-determining protein	[TP0001-TP0497 (0.678435)]
COG0593	COG1077	BB4989	dnaA	Chromosomal replication initiator protein dnaA	BB4529	BB4529	Rod shape-determining protein	[TP0001-TP0497 (0.678435)]
COG0249	COG0357	BB1660	mutS	DNA mismatch repair protein mutS	BB0002	gidB	Methyltransferase gidB (EC 2.1.-.-) (Glucose-inhibited division protein B)	[TP0328-TP0946 (0.7367136)]
COG0465	COG0465	BB1460	BB1460	Cell division protein {UniProtKB/TrEMBL:Q7WMD2}	BB1460	BB1460	Cell division protein {UniProtKB/TrEMBL:Q7WMD2}	[TP0330-TP0330 (0.73856413)]
COG1558	COG1792	BB2560	BB2560	Flagellar basal-body rod protein FlgC	BB4528	BB4528	Rod shape-determining protein	[TP0397-TP0498 (0.58822864)]
COG0817	COG1558	BB4002	ruvC	Crossover junction endodeoxyribonuclease ruvC (EC 3.1.22.4) (Holliday junction nuclease ruvC) (Holliday junction resolvase ruvC)	BB2560	BB2560	Flagellar basal-body rod protein FlgC	[TP0517-TP0397 (0.53212774)]
COG0592	COG1344	BB4988	BB4988	DNA polymerase iii, beta chain	BB2539	flaA	Flagellin {UniProtKB/Swiss-Prot:Q06064}	[TP0002-TP0659 (0.6618167)]
COG0592	COG1344	BB4988	BB4988	DNA polymerase iii, beta chain	BB2569	BB2569	Flagellar hook-associated protein 3	[TP0002-TP0659 (0.6618167)]
COG0860	COG1192	BB4056	BB4056	N-acetylmuramoyl-L-alanine amidase	BB0003	BB0003	ParA family protein {UniProtKB/TrEMBL:Q7WRE9}	[TP0247-TP0272 (0.7527567)]
COG0242	COG0272	BB4095	def2	Peptide deformylase 2 (EC 3.5.1.88) (PDF 2) (Polypeptide deformylase 2)	BB3804	BB3804	DNA ligase {UniProtKB/TrEMBL:Q7WCJ7}	[TP0757-TP0634 (0.68197167)]
COG0242	COG0272	BB0247	def1	Peptide deformylase 1 (EC 3.5.1.88) (PDF 1) (Polypeptide deformylase 1)	BB3804	BB3804	DNA ligase {UniProtKB/TrEMBL:Q7WCJ7}	[TP0757-TP0634 (0.68197167)]
COG0265	COG0817	BB4867	BB4867	Protease {UniProtKB/TrEMBL:Q7WDX1}	BB4002	ruvC	Crossover junction endodeoxyribonuclease ruvC (EC 3.1.22.4) (Holliday junction nuclease ruvC) (Holliday junction resolvase ruvC)	[TP0773-TP0517 (0.5118523)]
COG0265	COG0817	BB3749	BB3749	Serine protease {UniProtKB/TrEMBL:Q7WD29}	BB4002	ruvC	Crossover junction endodeoxyribonuclease ruvC (EC 3.1.22.4) (Holliday junction nuclease ruvC) (Holliday junction resolvase ruvC)	[TP0773-TP0517 (0.5118523)]
COG0187	COG0358	BB3229	BB3229	Topoisomerase IV subunit B	BB3162	BB3162	DNA primase {UniProtKB/TrEMBL:Q7WHP4}	[TP1006-TP0492 (0.55112576)]
COG0187	COG0358	BB4987	BB4987	DNA gyrase subunit B {UniProtKB/TrEMBL:Q7WDK1}	BB3162	BB3162	DNA primase {UniProtKB/TrEMBL:Q7WHP4}	[TP1006-TP0492 (0.55112576)]
COG1154	COG2812	BB1912	dxs	1-deoxy-D-xylulose-5-phosphate synthase (EC 2.2.1.7) (1-deoxyxylulose- 5-phosphate synthase) (DXP synthase) (DXPS)	BB1438	BB1438	DNA polymerase III subunit Tau	[TP0824-TP1005 (0.68180764)]
COG0237	COG0552	BB4434	coaE	Dephospho-CoA kinase (EC 2.7.1.24) (Dephosphocoenzyme A kinase)	BB0943	BB0943	Cell division protein {UniProtKB/TrEMBL:Q7WNU2}	[TP0296-TP0578 (0.7885255)]
COG0080	COG0265	BB0010	rplK	50S ribosomal protein L11	BB3749	BB3749	Serine protease {UniProtKB/TrEMBL:Q7WD29}	[TP0237-TP0773 (0.6164146)]
COG0080	COG0265	BB0010	rplK	50S ribosomal protein L11	BB4867	BB4867	Protease {UniProtKB/TrEMBL:Q7WDX1}	[TP0237-TP0773 (0.6164146)]
COG2812	COG2812	BB1438	BB1438	DNA polymerase III subunit Tau	BB1438	BB1438	DNA polymerase III subunit Tau	[TP1005-TP1005 (0.52391654)]
COG0223	COG0234	BB0129	BB0129	Putative formyl transferase	BB0963	groS	10 kDa chaperonin (Protein Cpn10) (groES protein)	[TP0756-TP1013 (0.64276713)]
COG0223	COG0234	BB0248	fmt	Methionyl-tRNA formyltransferase (EC 2.1.2.9)	BB0963	groS	10 kDa chaperonin (Protein Cpn10) (groES protein)	[TP0756-TP1013 (0.64276713)]
COG0036	COG1653	BB4624	BB4624	Ribulose-phosphate 3-epimerase	BB3053	BB3053	Putative exported protein	[TP0945-TP0074 (0.654426)]
COG0036	COG1653	BB4624	BB4624	Ribulose-phosphate 3-epimerase	BB4156	BB4156	ABC transport protein, Solute-binding component	[TP0945-TP0074 (0.654426)]
COG0036	COG1653	BB4624	BB4624	Ribulose-phosphate 3-epimerase	BB4933	BB4933	Probable extracellular solute-binding protein	[TP0945-TP0074 (0.654426)]
COG0036	COG1653	BB4624	BB4624	Ribulose-phosphate 3-epimerase	BB2912	BB2912	Glycerol-3-phosphate-binding periplasmic protein	[TP0945-TP0074 (0.654426)]
COG0036	COG1653	BB4624	BB4624	Ribulose-phosphate 3-epimerase	BB3208	BB3208	Glycerol-3-phosphate-binding periplasmic protein	[TP0945-TP0074 (0.654426)]
COG0357	COG0459	BB0002	gidB	Methyltransferase gidB (EC 2.1.-.-) (Glucose-inhibited division protein B)	BB0962	groL	60 kDa chaperonin (Protein Cpn60) (groEL protein)	[TP0946-TP0030 (0.68326145)]
COG0664	COG1074	BB3294	BB3294	Transcriptional regulatory protein	BB1437	BB1437	Putative nuclease/helicase	[TP0089-TP0898 (0.8304331)]
COG0664	COG1074	BB0234	BB0234	Cyclic nucleotide-binding protein	BB1437	BB1437	Putative nuclease/helicase	[TP0089-TP0898 (0.8304331)]
COG0664	COG1074	BB2484	BB2484	Putative transcriptional regulator	BB1437	BB1437	Putative nuclease/helicase	[TP0089-TP0898 (0.8304331)]
COG0664	COG1074	BB0648	BB0648	Probable regulator {UniProtKB/TrEMBL:Q7WPN6}	BB1437	BB1437	Putative nuclease/helicase	[TP0089-TP0898 (0.8304331)]
COG0223	COG0242	BB0129	BB0129	Putative formyl transferase	BB4095	def2	Peptide deformylase 2 (EC 3.5.1.88) (PDF 2) (Polypeptide deformylase 2)	[TP0756-TP0757 (0.8300303)]
COG0223	COG0242	BB0248	fmt	Methionyl-tRNA formyltransferase (EC 2.1.2.9)	BB4095	def2	Peptide deformylase 2 (EC 3.5.1.88) (PDF 2) (Polypeptide deformylase 2)	[TP0756-TP0757 (0.8300303)]
COG0223	COG0242	BB0129	BB0129	Putative formyl transferase	BB0247	def1	Peptide deformylase 1 (EC 3.5.1.88) (PDF 1) (Polypeptide deformylase 1)	[TP0756-TP0757 (0.8300303)]
COG0223	COG0242	BB0248	fmt	Methionyl-tRNA formyltransferase (EC 2.1.2.9)	BB0247	def1	Peptide deformylase 1 (EC 3.5.1.88) (PDF 1) (Polypeptide deformylase 1)	[TP0756-TP0757 (0.8300303)]
COG0233	COG0359	BB2608	frr	Ribosome recycling factor (Ribosome-releasing factor) (RRF)	BB1917	rplI	50S ribosomal protein L9	[TP0604-TP0060 (0.5105792)]
COG0012	COG0457	BB0905	BB0905	Hypothetical protein {UniProtKB/TrEMBL:Q7WNY0}	BB1734	BB1734	Putative exported protein	[TP0124-TP0067 (0.81355333)]
COG0012	COG0457	BB0905	BB0905	Hypothetical protein {UniProtKB/TrEMBL:Q7WNY0}	BB1619	BB1619	Putative regulatory protein	[TP0124-TP0067 (0.81355333)]
COG0012	COG0457	BB0905	BB0905	Hypothetical protein {UniProtKB/TrEMBL:Q7WNY0}	BB0898	BB0898	Hypothetical protein {UniProtKB/TrEMBL:Q7WNY7}	[TP0124-TP0067 (0.81355333)]
COG0012	COG0457	BB0905	BB0905	Hypothetical protein {UniProtKB/TrEMBL:Q7WNY0}	BB2884	BB2884	Hypothetical protein {UniProtKB/TrEMBL:Q7WIG7}	[TP0124-TP0067 (0.81355333)]
COG0265	COG0492	BB3749	BB3749	Serine protease {UniProtKB/TrEMBL:Q7WD29}	BB4880	BB4880	Thioredoxin reductase {UniProtKB/TrEMBL:Q7WDV8}	[TP0773-TP0814 (0.6926654)]
COG0265	COG0492	BB4867	BB4867	Protease {UniProtKB/TrEMBL:Q7WDX1}	BB4880	BB4880	Thioredoxin reductase {UniProtKB/TrEMBL:Q7WDV8}	[TP0773-TP0814 (0.6926654)]
COG0265	COG0492	BB4867	BB4867	Protease {UniProtKB/TrEMBL:Q7WDX1}	BB3912	BB3912	Thioredoxin reductase {UniProtKB/TrEMBL:Q7WCM3}	[TP0773-TP0814 (0.6926654)]
COG0265	COG0492	BB3749	BB3749	Serine protease {UniProtKB/TrEMBL:Q7WD29}	BB4616	BB4616	Putative oxidoreductase	[TP0773-TP0814 (0.6926654)]
COG0265	COG0492	BB3749	BB3749	Serine protease {UniProtKB/TrEMBL:Q7WD29}	BB3912	BB3912	Thioredoxin reductase {UniProtKB/TrEMBL:Q7WCM3}	[TP0773-TP0814 (0.6926654)]
COG0265	COG0492	BB4867	BB4867	Protease {UniProtKB/TrEMBL:Q7WDX1}	BB4616	BB4616	Putative oxidoreductase	[TP0773-TP0814 (0.6926654)]
COG1377	COG2239	BB2553	BB2553	Flagellar biosynthetic protein FlhB	BB4180	BB4180	Putative cation transport protein	[TP0715-TP0917 (0.53720385)]
COG0124	COG0608	BB3175	hisS	Histidyl-tRNA synthetase (EC 6.1.1.21) (Histidine--tRNA ligase) (HisRS)	BB2296	BB2296	Single-stranded-DNA-specific exonuclease	[TP0641-TP0704 (0.75894904)]
COG0465	COG0772	BB1460	BB1460	Cell division protein {UniProtKB/TrEMBL:Q7WMD2}	BB4199	BB4199	Cell division protein FtsW	[TP0330-TP0387 (0.8016956)]
COG0465	COG0772	BB1460	BB1460	Cell division protein {UniProtKB/TrEMBL:Q7WMD2}	BB4525	BB4525	Rod shape-determining protein	[TP0330-TP0387 (0.8016956)]
COG0234	COG0792	BB0963	groS	10 kDa chaperonin (Protein Cpn10) (groES protein)	BB4515	BB4515	Hypothetical protein {UniProtKB/TrEMBL:Q7WEW6}	[TP1013-TP0913 (0.7815084)]
COG0192	COG0217	BB0195	metK	S-adenosylmethionine synthetase (EC 2.5.1.6) (Methionine adenosyltransferase) (AdoMet synthetase) (MAT)	BB1871	BB1871	Hypothetical UPF0082 protein BB1871	[TP0794-TP0474 (0.71912634)]
COG0201	COG2239	BB0051	BB0051	Preprotein translocase SecY subunit	BB4180	BB4180	Putative cation transport protein	[TP0208-TP0917 (0.5527395)]
COG0860	COG1214	BB4056	BB4056	N-acetylmuramoyl-L-alanine amidase	BB3809	BB3809	Putative acetyltransferase	[TP0247-TP0876 (0.6334264)]
COG0544	COG1418	BB2253	tig	Trigger factor {UniProtKB/Swiss-Prot:Q7WK84}	BB1181	BB1181	Hypothetical protein {UniProtKB/TrEMBL:Q7WN59}	[TP0506-TP1018 (0.7668753)]
COG0477	COG0845	BB2073	BB2073	Putative sugar transport protein	BB3349	BB3349	Putative efflux system inner membrane protein	[TP0840-TP0965 (0.8653204)]
COG0477	COG0845	BB2659	BB2659	Putative membrane protein	BB2383	BB2383	Putative HlyD-family secretion protein	[TP0840-TP0965 (0.8653204)]
COG0477	COG0845	BB1288	BB1288	Putative transport protein	BB3852	BB3852	Probable HlyD-family secretion protein	[TP0840-TP0965 (0.8653204)]
COG0477	COG0845	BB1335	BB1335	Putative membrane transport protein	BB2383	BB2383	Putative HlyD-family secretion protein	[TP0840-TP0965 (0.8653204)]
COG0477	COG0845	BB1580	BB1580	Putative membrane protein	BB2383	BB2383	Putative HlyD-family secretion protein	[TP0840-TP0965 (0.8653204)]
COG0477	COG0845	BB2330	BB2330	Probable membrane efflux protein	BB0437	BB0437	HlyD family secretion protein	[TP0840-TP0965 (0.8653204)]
COG0477	COG0845	BB0076	BB0076	Putative transport protein	BB4432	BB4432	HlyD family secretion protein	[TP0840-TP0965 (0.8653204)]
COG0477	COG0845	BB4552	BB4552	Putative integral membrane signal transducer	BB2383	BB2383	Putative HlyD-family secretion protein	[TP0840-TP0965 (0.8653204)]
COG0477	COG0845	BB2783	BB2783	Putative membrane protein	BB0437	BB0437	HlyD family secretion protein	[TP0840-TP0965 (0.8653204)]
COG0477	COG0845	BB3575	BB3575	Putative efflux protein	BB4277	BB4277	Putative HlyD-like secretion protein	[TP0840-TP0965 (0.8653204)]
COG0477	COG0845	BB2330	BB2330	Probable membrane efflux protein	BB4432	BB4432	HlyD family secretion protein	[TP0840-TP0965 (0.8653204)]
COG0477	COG0845	BB3370	BB3370	Putative transmembrane transport protein	BB3349	BB3349	Putative efflux system inner membrane protein	[TP0840-TP0965 (0.8653204)]
COG0477	COG0845	BB0076	BB0076	Putative transport protein	BB0437	BB0437	HlyD family secretion protein	[TP0840-TP0965 (0.8653204)]
COG0477	COG0845	BB0119	BB0119	Putative membrane protein	BB1188	BB1188	HlyD-family secretion protein	[TP0840-TP0965 (0.8653204)]
COG0477	COG0845	BB1288	BB1288	Putative transport protein	BB0437	BB0437	HlyD family secretion protein	[TP0840-TP0965 (0.8653204)]
COG0477	COG0845	BB1335	BB1335	Putative membrane transport protein	BB3349	BB3349	Putative efflux system inner membrane protein	[TP0840-TP0965 (0.8653204)]
COG0477	COG0845	BB1288	BB1288	Putative transport protein	BB4277	BB4277	Putative HlyD-like secretion protein	[TP0840-TP0965 (0.8653204)]
COG0477	COG0845	BB2331	BB2331	Putative membrane protein	BB1188	BB1188	HlyD-family secretion protein	[TP0840-TP0965 (0.8653204)]
COG0477	COG0845	BB4816	BB4816	Putative membrane protein	BB4432	BB4432	HlyD family secretion protein	[TP0840-TP0965 (0.8653204)]
COG0477	COG0845	BB1435	BB1435	Putative membrane protein	BB2527	BB2527	Acriflavine resistance protein a	[TP0840-TP0965 (0.8653204)]
COG0477	COG0845	BB3815	BB3815	Putative transport protein	BB3852	BB3852	Probable HlyD-family secretion protein	[TP0840-TP0965 (0.8653204)]
COG0477	COG0845	BB3376	BB3376	Putative transmembrane transport protein	BB4277	BB4277	Putative HlyD-like secretion protein	[TP0840-TP0965 (0.8653204)]
COG0477	COG0845	BB0203	BB0203	Putative integral membrane transport protein	BB4432	BB4432	HlyD family secretion protein	[TP0840-TP0965 (0.8653204)]
COG0477	COG0845	BB2073	BB2073	Putative sugar transport protein	BB4277	BB4277	Putative HlyD-like secretion protein	[TP0840-TP0965 (0.8653204)]
COG0477	COG0845	BB3807	BB3807	Putative membrane protein	BB4432	BB4432	HlyD family secretion protein	[TP0840-TP0965 (0.8653204)]
COG0477	COG0845	BB1580	BB1580	Putative membrane protein	BB4432	BB4432	HlyD family secretion protein	[TP0840-TP0965 (0.8653204)]
COG0477	COG0845	BB0076	BB0076	Putative transport protein	BB2383	BB2383	Putative HlyD-family secretion protein	[TP0840-TP0965 (0.8653204)]
COG0477	COG0845	BB2659	BB2659	Putative membrane protein	BB4277	BB4277	Putative HlyD-like secretion protein	[TP0840-TP0965 (0.8653204)]
COG0477	COG0845	BB1435	BB1435	Putative membrane protein	BB4277	BB4277	Putative HlyD-like secretion protein	[TP0840-TP0965 (0.8653204)]
COG0477	COG0845	BB2659	BB2659	Putative membrane protein	BB2527	BB2527	Acriflavine resistance protein a	[TP0840-TP0965 (0.8653204)]
COG0477	COG0845	BB4816	BB4816	Putative membrane protein	BB3852	BB3852	Probable HlyD-family secretion protein	[TP0840-TP0965 (0.8653204)]
COG0477	COG0845	BB0119	BB0119	Putative membrane protein	BB3349	BB3349	Putative efflux system inner membrane protein	[TP0840-TP0965 (0.8653204)]
COG0477	COG0845	BB1311	BB1311	Putative membrane transport protein	BB4432	BB4432	HlyD family secretion protein	[TP0840-TP0965 (0.8653204)]
COG0477	COG0845	BB1288	BB1288	Putative transport protein	BB2383	BB2383	Putative HlyD-family secretion protein	[TP0840-TP0965 (0.8653204)]
COG0477	COG0845	BB2411	BB2411	Putative transmembrane efflux protein	BB0437	BB0437	HlyD family secretion protein	[TP0840-TP0965 (0.8653204)]
COG0477	COG0845	BB1335	BB1335	Putative membrane transport protein	BB4277	BB4277	Putative HlyD-like secretion protein	[TP0840-TP0965 (0.8653204)]
COG0477	COG0845	BB2073	BB2073	Putative sugar transport protein	BB3852	BB3852	Probable HlyD-family secretion protein	[TP0840-TP0965 (0.8653204)]
COG0477	COG0845	BB2659	BB2659	Putative membrane protein	BB1188	BB1188	HlyD-family secretion protein	[TP0840-TP0965 (0.8653204)]
COG0477	COG0845	BB1803	BB1803	Putative membrane protein	BB0437	BB0437	HlyD family secretion protein	[TP0840-TP0965 (0.8653204)]
COG0477	COG0845	BB3815	BB3815	Putative transport protein	BB2527	BB2527	Acriflavine resistance protein a	[TP0840-TP0965 (0.8653204)]
COG0477	COG0845	BB4816	BB4816	Putative membrane protein	BB2383	BB2383	Putative HlyD-family secretion protein	[TP0840-TP0965 (0.8653204)]
COG0477	COG0845	BB1311	BB1311	Putative membrane transport protein	BB2527	BB2527	Acriflavine resistance protein a	[TP0840-TP0965 (0.8653204)]
COG0477	COG0845	BB2073	BB2073	Putative sugar transport protein	BB4432	BB4432	HlyD family secretion protein	[TP0840-TP0965 (0.8653204)]
COG0477	COG0845	BB4552	BB4552	Putative integral membrane signal transducer	BB4277	BB4277	Putative HlyD-like secretion protein	[TP0840-TP0965 (0.8653204)]
COG0477	COG0845	BB0119	BB0119	Putative membrane protein	BB4432	BB4432	HlyD family secretion protein	[TP0840-TP0965 (0.8653204)]
COG0477	COG0845	BB3370	BB3370	Putative transmembrane transport protein	BB4277	BB4277	Putative HlyD-like secretion protein	[TP0840-TP0965 (0.8653204)]
COG0477	COG0845	BB3370	BB3370	Putative transmembrane transport protein	BB1188	BB1188	HlyD-family secretion protein	[TP0840-TP0965 (0.8653204)]
COG0477	COG0845	BB2331	BB2331	Putative membrane protein	BB0437	BB0437	HlyD family secretion protein	[TP0840-TP0965 (0.8653204)]
COG0477	COG0845	BB0076	BB0076	Putative transport protein	BB0326	BB0326	Cyclolysin secretion protein	[TP0840-TP0965 (0.8653204)]
COG0477	COG0845	BB1435	BB1435	Putative membrane protein	BB2383	BB2383	Putative HlyD-family secretion protein	[TP0840-TP0965 (0.8653204)]
COG0477	COG0845	BB1335	BB1335	Putative membrane transport protein	BB0437	BB0437	HlyD family secretion protein	[TP0840-TP0965 (0.8653204)]
COG0477	COG0845	BB2659	BB2659	Putative membrane protein	BB0437	BB0437	HlyD family secretion protein	[TP0840-TP0965 (0.8653204)]
COG0477	COG0845	BB1435	BB1435	Putative membrane protein	BB3349	BB3349	Putative efflux system inner membrane protein	[TP0840-TP0965 (0.8653204)]
COG0477	COG0845	BB1311	BB1311	Putative membrane transport protein	BB3852	BB3852	Probable HlyD-family secretion protein	[TP0840-TP0965 (0.8653204)]
COG0477	COG0845	BB3370	BB3370	Putative transmembrane transport protein	BB3852	BB3852	Probable HlyD-family secretion protein	[TP0840-TP0965 (0.8653204)]
COG0477	COG0845	BB4816	BB4816	Putative membrane protein	BB3349	BB3349	Putative efflux system inner membrane protein	[TP0840-TP0965 (0.8653204)]
COG0477	COG0845	BB1887	BB1887	Putative multidrug resistance protein	BB4432	BB4432	HlyD family secretion protein	[TP0840-TP0965 (0.8653204)]
COG0477	COG0845	BB4552	BB4552	Putative integral membrane signal transducer	BB3852	BB3852	Probable HlyD-family secretion protein	[TP0840-TP0965 (0.8653204)]
COG0477	COG0845	BB2030	BB2030	Putative membrane protein	BB2383	BB2383	Putative HlyD-family secretion protein	[TP0840-TP0965 (0.8653204)]
COG0477	COG0845	BB1887	BB1887	Putative multidrug resistance protein	BB2383	BB2383	Putative HlyD-family secretion protein	[TP0840-TP0965 (0.8653204)]
COG0477	COG0845	BB0119	BB0119	Putative membrane protein	BB3852	BB3852	Probable HlyD-family secretion protein	[TP0840-TP0965 (0.8653204)]
COG0477	COG0845	BB2659	BB2659	Putative membrane protein	BB3349	BB3349	Putative efflux system inner membrane protein	[TP0840-TP0965 (0.8653204)]
COG0477	COG0845	BB2073	BB2073	Putative sugar transport protein	BB0326	BB0326	Cyclolysin secretion protein	[TP0840-TP0965 (0.8653204)]
COG0477	COG0845	BB0203	BB0203	Putative integral membrane transport protein	BB3349	BB3349	Putative efflux system inner membrane protein	[TP0840-TP0965 (0.8653204)]
COG0477	COG0845	BB1803	BB1803	Putative membrane protein	BB1188	BB1188	HlyD-family secretion protein	[TP0840-TP0965 (0.8653204)]
COG0477	COG0845	BB3376	BB3376	Putative transmembrane transport protein	BB4432	BB4432	HlyD family secretion protein	[TP0840-TP0965 (0.8653204)]
COG0477	COG0845	BB3815	BB3815	Putative transport protein	BB0437	BB0437	HlyD family secretion protein	[TP0840-TP0965 (0.8653204)]
COG0477	COG0845	BB2680	BB2680	Putative membrane protein	BB1188	BB1188	HlyD-family secretion protein	[TP0840-TP0965 (0.8653204)]
COG0477	COG0845	BB3575	BB3575	Putative efflux protein	BB4432	BB4432	HlyD family secretion protein	[TP0840-TP0965 (0.8653204)]
COG0477	COG0845	BB3807	BB3807	Putative membrane protein	BB1188	BB1188	HlyD-family secretion protein	[TP0840-TP0965 (0.8653204)]
COG0477	COG0845	BB0119	BB0119	Putative membrane protein	BB4277	BB4277	Putative HlyD-like secretion protein	[TP0840-TP0965 (0.8653204)]
COG0477	COG0845	BB4816	BB4816	Putative membrane protein	BB0437	BB0437	HlyD family secretion protein	[TP0840-TP0965 (0.8653204)]
COG0477	COG0845	BB3376	BB3376	Putative transmembrane transport protein	BB0326	BB0326	Cyclolysin secretion protein	[TP0840-TP0965 (0.8653204)]
COG0477	COG0845	BB0119	BB0119	Putative membrane protein	BB0437	BB0437	HlyD family secretion protein	[TP0840-TP0965 (0.8653204)]
COG0477	COG0845	BB1887	BB1887	Putative multidrug resistance protein	BB2527	BB2527	Acriflavine resistance protein a	[TP0840-TP0965 (0.8653204)]
COG0477	COG0845	BB2783	BB2783	Putative membrane protein	BB3349	BB3349	Putative efflux system inner membrane protein	[TP0840-TP0965 (0.8653204)]
COG0477	COG0845	BB3889	BB3889	Putative membrane transport protein	BB2383	BB2383	Putative HlyD-family secretion protein	[TP0840-TP0965 (0.8653204)]
COG0477	COG0845	BB3575	BB3575	Putative efflux protein	BB2527	BB2527	Acriflavine resistance protein a	[TP0840-TP0965 (0.8653204)]
COG0477	COG0845	BB1435	BB1435	Putative membrane protein	BB0326	BB0326	Cyclolysin secretion protein	[TP0840-TP0965 (0.8653204)]
COG0477	COG0845	BB2680	BB2680	Putative membrane protein	BB0326	BB0326	Cyclolysin secretion protein	[TP0840-TP0965 (0.8653204)]
COG0477	COG0845	BB2030	BB2030	Putative membrane protein	BB4432	BB4432	HlyD family secretion protein	[TP0840-TP0965 (0.8653204)]
COG0477	COG0845	BB3889	BB3889	Putative membrane transport protein	BB0437	BB0437	HlyD family secretion protein	[TP0840-TP0965 (0.8653204)]
COG0477	COG0845	BB3389	BB3389	Putative inner membrane efflux protein	BB3349	BB3349	Putative efflux system inner membrane protein	[TP0840-TP0965 (0.8653204)]
COG0477	COG0845	BB1335	BB1335	Putative membrane transport protein	BB0326	BB0326	Cyclolysin secretion protein	[TP0840-TP0965 (0.8653204)]
COG0477	COG0845	BB0203	BB0203	Putative integral membrane transport protein	BB2527	BB2527	Acriflavine resistance protein a	[TP0840-TP0965 (0.8653204)]
COG0477	COG0845	BB2330	BB2330	Probable membrane efflux protein	BB4277	BB4277	Putative HlyD-like secretion protein	[TP0840-TP0965 (0.8653204)]
COG0477	COG0845	BB3575	BB3575	Putative efflux protein	BB3852	BB3852	Probable HlyD-family secretion protein	[TP0840-TP0965 (0.8653204)]
COG0477	COG0845	BB3807	BB3807	Putative membrane protein	BB0437	BB0437	HlyD family secretion protein	[TP0840-TP0965 (0.8653204)]
COG0477	COG0845	BB1288	BB1288	Putative transport protein	BB4432	BB4432	HlyD family secretion protein	[TP0840-TP0965 (0.8653204)]
COG0477	COG0845	BB3899	BB3899	Putative drug resistance translocase	BB3852	BB3852	Probable HlyD-family secretion protein	[TP0840-TP0965 (0.8653204)]
COG0477	COG0845	BB1580	BB1580	Putative membrane protein	BB4277	BB4277	Putative HlyD-like secretion protein	[TP0840-TP0965 (0.8653204)]
COG0477	COG0845	BB2030	BB2030	Putative membrane protein	BB3349	BB3349	Putative efflux system inner membrane protein	[TP0840-TP0965 (0.8653204)]
COG0477	COG0845	BB1311	BB1311	Putative membrane transport protein	BB0437	BB0437	HlyD family secretion protein	[TP0840-TP0965 (0.8653204)]
COG0477	COG0845	BB2783	BB2783	Putative membrane protein	BB4432	BB4432	HlyD family secretion protein	[TP0840-TP0965 (0.8653204)]
COG0477	COG0845	BB1887	BB1887	Putative multidrug resistance protein	BB0326	BB0326	Cyclolysin secretion protein	[TP0840-TP0965 (0.8653204)]
COG0477	COG0845	BB3315	BB3315	Putative transport protein	BB0437	BB0437	HlyD family secretion protein	[TP0840-TP0965 (0.8653204)]
COG0477	COG0845	BB4441	BB4441	Putative transport protein	BB0437	BB0437	HlyD family secretion protein	[TP0840-TP0965 (0.8653204)]
COG0477	COG0845	BB4552	BB4552	Putative integral membrane signal transducer	BB0326	BB0326	Cyclolysin secretion protein	[TP0840-TP0965 (0.8653204)]
COG0477	COG0845	BB2030	BB2030	Putative membrane protein	BB1188	BB1188	HlyD-family secretion protein	[TP0840-TP0965 (0.8653204)]
COG0477	COG0845	BB1803	BB1803	Putative membrane protein	BB2383	BB2383	Putative HlyD-family secretion protein	[TP0840-TP0965 (0.8653204)]
COG0477	COG0845	BB1435	BB1435	Putative membrane protein	BB3852	BB3852	Probable HlyD-family secretion protein	[TP0840-TP0965 (0.8653204)]
COG0477	COG0845	BB1311	BB1311	Putative membrane transport protein	BB1188	BB1188	HlyD-family secretion protein	[TP0840-TP0965 (0.8653204)]
COG0477	COG0845	BB2783	BB2783	Putative membrane protein	BB0326	BB0326	Cyclolysin secretion protein	[TP0840-TP0965 (0.8653204)]
COG0477	COG0845	BB3315	BB3315	Putative transport protein	BB3852	BB3852	Probable HlyD-family secretion protein	[TP0840-TP0965 (0.8653204)]
COG0477	COG0845	BB0076	BB0076	Putative transport protein	BB1188	BB1188	HlyD-family secretion protein	[TP0840-TP0965 (0.8653204)]
COG0477	COG0845	BB2680	BB2680	Putative membrane protein	BB2383	BB2383	Putative HlyD-family secretion protein	[TP0840-TP0965 (0.8653204)]
COG0477	COG0845	BB3370	BB3370	Putative transmembrane transport protein	BB0437	BB0437	HlyD family secretion protein	[TP0840-TP0965 (0.8653204)]
COG0477	COG0845	BB1311	BB1311	Putative membrane transport protein	BB2383	BB2383	Putative HlyD-family secretion protein	[TP0840-TP0965 (0.8653204)]
COG0477	COG0845	BB4441	BB4441	Putative transport protein	BB3349	BB3349	Putative efflux system inner membrane protein	[TP0840-TP0965 (0.8653204)]
COG0477	COG0845	BB4552	BB4552	Putative integral membrane signal transducer	BB4432	BB4432	HlyD family secretion protein	[TP0840-TP0965 (0.8653204)]
COG0477	COG0845	BB1580	BB1580	Putative membrane protein	BB3852	BB3852	Probable HlyD-family secretion protein	[TP0840-TP0965 (0.8653204)]
COG0477	COG0845	BB4441	BB4441	Putative transport protein	BB3852	BB3852	Probable HlyD-family secretion protein	[TP0840-TP0965 (0.8653204)]
COG0477	COG0845	BB3315	BB3315	Putative transport protein	BB4277	BB4277	Putative HlyD-like secretion protein	[TP0840-TP0965 (0.8653204)]
COG0477	COG0845	BB3389	BB3389	Putative inner membrane efflux protein	BB4277	BB4277	Putative HlyD-like secretion protein	[TP0840-TP0965 (0.8653204)]
COG0477	COG0845	BB1335	BB1335	Putative membrane transport protein	BB3852	BB3852	Probable HlyD-family secretion protein	[TP0840-TP0965 (0.8653204)]
COG0477	COG0845	BB4441	BB4441	Putative transport protein	BB4277	BB4277	Putative HlyD-like secretion protein	[TP0840-TP0965 (0.8653204)]
COG0477	COG0845	BB3575	BB3575	Putative efflux protein	BB0437	BB0437	HlyD family secretion protein	[TP0840-TP0965 (0.8653204)]
COG0477	COG0845	BB3389	BB3389	Putative inner membrane efflux protein	BB4432	BB4432	HlyD family secretion protein	[TP0840-TP0965 (0.8653204)]
COG0477	COG0845	BB3899	BB3899	Putative drug resistance translocase	BB4432	BB4432	HlyD family secretion protein	[TP0840-TP0965 (0.8653204)]
COG0477	COG0845	BB2411	BB2411	Putative transmembrane efflux protein	BB3349	BB3349	Putative efflux system inner membrane protein	[TP0840-TP0965 (0.8653204)]
COG0477	COG0845	BB3815	BB3815	Putative transport protein	BB4277	BB4277	Putative HlyD-like secretion protein	[TP0840-TP0965 (0.8653204)]
COG0477	COG0845	BB3389	BB3389	Putative inner membrane efflux protein	BB0437	BB0437	HlyD family secretion protein	[TP0840-TP0965 (0.8653204)]
COG0477	COG0845	BB2030	BB2030	Putative membrane protein	BB0326	BB0326	Cyclolysin secretion protein	[TP0840-TP0965 (0.8653204)]
COG0477	COG0845	BB3376	BB3376	Putative transmembrane transport protein	BB3852	BB3852	Probable HlyD-family secretion protein	[TP0840-TP0965 (0.8653204)]
COG0477	COG0845	BB1803	BB1803	Putative membrane protein	BB2527	BB2527	Acriflavine resistance protein a	[TP0840-TP0965 (0.8653204)]
COG0477	COG0845	BB3376	BB3376	Putative transmembrane transport protein	BB2383	BB2383	Putative HlyD-family secretion protein	[TP0840-TP0965 (0.8653204)]
COG0477	COG0845	BB1311	BB1311	Putative membrane transport protein	BB0326	BB0326	Cyclolysin secretion protein	[TP0840-TP0965 (0.8653204)]
COG0477	COG0845	BB2680	BB2680	Putative membrane protein	BB0437	BB0437	HlyD family secretion protein	[TP0840-TP0965 (0.8653204)]
COG0477	COG0845	BB3899	BB3899	Putative drug resistance translocase	BB3349	BB3349	Putative efflux system inner membrane protein	[TP0840-TP0965 (0.8653204)]
COG0477	COG0845	BB3899	BB3899	Putative drug resistance translocase	BB4277	BB4277	Putative HlyD-like secretion protein	[TP0840-TP0965 (0.8653204)]
COG0477	COG0845	BB2073	BB2073	Putative sugar transport protein	BB0437	BB0437	HlyD family secretion protein	[TP0840-TP0965 (0.8653204)]
COG0477	COG0845	BB2330	BB2330	Probable membrane efflux protein	BB3349	BB3349	Putative efflux system inner membrane protein	[TP0840-TP0965 (0.8653204)]
COG0477	COG0845	BB3575	BB3575	Putative efflux protein	BB1188	BB1188	HlyD-family secretion protein	[TP0840-TP0965 (0.8653204)]
COG0477	COG0845	BB1803	BB1803	Putative membrane protein	BB3349	BB3349	Putative efflux system inner membrane protein	[TP0840-TP0965 (0.8653204)]
COG0477	COG0845	BB4441	BB4441	Putative transport protein	BB4432	BB4432	HlyD family secretion protein	[TP0840-TP0965 (0.8653204)]
COG0477	COG0845	BB3315	BB3315	Putative transport protein	BB4432	BB4432	HlyD family secretion protein	[TP0840-TP0965 (0.8653204)]
COG0477	COG0845	BB2411	BB2411	Putative transmembrane efflux protein	BB2383	BB2383	Putative HlyD-family secretion protein	[TP0840-TP0965 (0.8653204)]
COG0477	COG0845	BB0203	BB0203	Putative integral membrane transport protein	BB0326	BB0326	Cyclolysin secretion protein	[TP0840-TP0965 (0.8653204)]
COG0477	COG0845	BB0076	BB0076	Putative transport protein	BB3349	BB3349	Putative efflux system inner membrane protein	[TP0840-TP0965 (0.8653204)]
COG0477	COG0845	BB0203	BB0203	Putative integral membrane transport protein	BB4277	BB4277	Putative HlyD-like secretion protein	[TP0840-TP0965 (0.8653204)]
COG0477	COG0845	BB2783	BB2783	Putative membrane protein	BB3852	BB3852	Probable HlyD-family secretion protein	[TP0840-TP0965 (0.8653204)]
COG0477	COG0845	BB3376	BB3376	Putative transmembrane transport protein	BB3349	BB3349	Putative efflux system inner membrane protein	[TP0840-TP0965 (0.8653204)]
COG0477	COG0845	BB2331	BB2331	Putative membrane protein	BB4277	BB4277	Putative HlyD-like secretion protein	[TP0840-TP0965 (0.8653204)]
COG0477	COG0845	BB1288	BB1288	Putative transport protein	BB3349	BB3349	Putative efflux system inner membrane protein	[TP0840-TP0965 (0.8653204)]
COG0477	COG0845	BB1803	BB1803	Putative membrane protein	BB0326	BB0326	Cyclolysin secretion protein	[TP0840-TP0965 (0.8653204)]
COG0477	COG0845	BB3370	BB3370	Putative transmembrane transport protein	BB4432	BB4432	HlyD family secretion protein	[TP0840-TP0965 (0.8653204)]
COG0477	COG0845	BB3889	BB3889	Putative membrane transport protein	BB4432	BB4432	HlyD family secretion protein	[TP0840-TP0965 (0.8653204)]
COG0477	COG0845	BB3889	BB3889	Putative membrane transport protein	BB0326	BB0326	Cyclolysin secretion protein	[TP0840-TP0965 (0.8653204)]
COG0477	COG0845	BB2411	BB2411	Putative transmembrane efflux protein	BB1188	BB1188	HlyD-family secretion protein	[TP0840-TP0965 (0.8653204)]
COG0477	COG0845	BB2680	BB2680	Putative membrane protein	BB4277	BB4277	Putative HlyD-like secretion protein	[TP0840-TP0965 (0.8653204)]
COG0477	COG0845	BB1288	BB1288	Putative transport protein	BB1188	BB1188	HlyD-family secretion protein	[TP0840-TP0965 (0.8653204)]
COG0477	COG0845	BB2330	BB2330	Probable membrane efflux protein	BB2383	BB2383	Putative HlyD-family secretion protein	[TP0840-TP0965 (0.8653204)]
COG0477	COG0845	BB3807	BB3807	Putative membrane protein	BB3852	BB3852	Probable HlyD-family secretion protein	[TP0840-TP0965 (0.8653204)]
COG0477	COG0845	BB2680	BB2680	Putative membrane protein	BB4432	BB4432	HlyD family secretion protein	[TP0840-TP0965 (0.8653204)]
COG0477	COG0845	BB2331	BB2331	Putative membrane protein	BB3852	BB3852	Probable HlyD-family secretion protein	[TP0840-TP0965 (0.8653204)]
COG0477	COG0845	BB1803	BB1803	Putative membrane protein	BB3852	BB3852	Probable HlyD-family secretion protein	[TP0840-TP0965 (0.8653204)]
COG0477	COG0845	BB3889	BB3889	Putative membrane transport protein	BB1188	BB1188	HlyD-family secretion protein	[TP0840-TP0965 (0.8653204)]
COG0477	COG0845	BB2331	BB2331	Putative membrane protein	BB3349	BB3349	Putative efflux system inner membrane protein	[TP0840-TP0965 (0.8653204)]
COG0477	COG0845	BB1887	BB1887	Putative multidrug resistance protein	BB3349	BB3349	Putative efflux system inner membrane protein	[TP0840-TP0965 (0.8653204)]
COG0477	COG0845	BB0203	BB0203	Putative integral membrane transport protein	BB1188	BB1188	HlyD-family secretion protein	[TP0840-TP0965 (0.8653204)]
COG0477	COG0845	BB2030	BB2030	Putative membrane protein	BB0437	BB0437	HlyD family secretion protein	[TP0840-TP0965 (0.8653204)]
COG0477	COG0845	BB2030	BB2030	Putative membrane protein	BB2527	BB2527	Acriflavine resistance protein a	[TP0840-TP0965 (0.8653204)]
COG0477	COG0845	BB3376	BB3376	Putative transmembrane transport protein	BB0437	BB0437	HlyD family secretion protein	[TP0840-TP0965 (0.8653204)]
COG0477	COG0845	BB1311	BB1311	Putative membrane transport protein	BB3349	BB3349	Putative efflux system inner membrane protein	[TP0840-TP0965 (0.8653204)]
COG0477	COG0845	BB3807	BB3807	Putative membrane protein	BB2527	BB2527	Acriflavine resistance protein a	[TP0840-TP0965 (0.8653204)]
COG0477	COG0845	BB1435	BB1435	Putative membrane protein	BB1188	BB1188	HlyD-family secretion protein	[TP0840-TP0965 (0.8653204)]
COG0477	COG0845	BB3815	BB3815	Putative transport protein	BB0326	BB0326	Cyclolysin secretion protein	[TP0840-TP0965 (0.8653204)]
COG0477	COG0845	BB3389	BB3389	Putative inner membrane efflux protein	BB3852	BB3852	Probable HlyD-family secretion protein	[TP0840-TP0965 (0.8653204)]
COG0477	COG0845	BB3899	BB3899	Putative drug resistance translocase	BB0437	BB0437	HlyD family secretion protein	[TP0840-TP0965 (0.8653204)]
COG0477	COG0845	BB4441	BB4441	Putative transport protein	BB1188	BB1188	HlyD-family secretion protein	[TP0840-TP0965 (0.8653204)]
COG0477	COG0845	BB3389	BB3389	Putative inner membrane efflux protein	BB2527	BB2527	Acriflavine resistance protein a	[TP0840-TP0965 (0.8653204)]
COG0477	COG0845	BB1580	BB1580	Putative membrane protein	BB1188	BB1188	HlyD-family secretion protein	[TP0840-TP0965 (0.8653204)]
COG0477	COG0845	BB0203	BB0203	Putative integral membrane transport protein	BB0437	BB0437	HlyD family secretion protein	[TP0840-TP0965 (0.8653204)]
COG0477	COG0845	BB2659	BB2659	Putative membrane protein	BB4432	BB4432	HlyD family secretion protein	[TP0840-TP0965 (0.8653204)]
COG0477	COG0845	BB3899	BB3899	Putative drug resistance translocase	BB1188	BB1188	HlyD-family secretion protein	[TP0840-TP0965 (0.8653204)]
COG0477	COG0845	BB0119	BB0119	Putative membrane protein	BB2383	BB2383	Putative HlyD-family secretion protein	[TP0840-TP0965 (0.8653204)]
COG0477	COG0845	BB2783	BB2783	Putative membrane protein	BB2527	BB2527	Acriflavine resistance protein a	[TP0840-TP0965 (0.8653204)]
COG0477	COG0845	BB1580	BB1580	Putative membrane protein	BB2527	BB2527	Acriflavine resistance protein a	[TP0840-TP0965 (0.8653204)]
COG0477	COG0845	BB2073	BB2073	Putative sugar transport protein	BB2383	BB2383	Putative HlyD-family secretion protein	[TP0840-TP0965 (0.8653204)]
COG0477	COG0845	BB3807	BB3807	Putative membrane protein	BB0326	BB0326	Cyclolysin secretion protein	[TP0840-TP0965 (0.8653204)]
COG0477	COG0845	BB2680	BB2680	Putative membrane protein	BB2527	BB2527	Acriflavine resistance protein a	[TP0840-TP0965 (0.8653204)]
COG0477	COG0845	BB1288	BB1288	Putative transport protein	BB2527	BB2527	Acriflavine resistance protein a	[TP0840-TP0965 (0.8653204)]
COG0477	COG0845	BB2411	BB2411	Putative transmembrane efflux protein	BB4432	BB4432	HlyD family secretion protein	[TP0840-TP0965 (0.8653204)]
COG0477	COG0845	BB3807	BB3807	Putative membrane protein	BB4277	BB4277	Putative HlyD-like secretion protein	[TP0840-TP0965 (0.8653204)]
COG0477	COG0845	BB2331	BB2331	Putative membrane protein	BB4432	BB4432	HlyD family secretion protein	[TP0840-TP0965 (0.8653204)]
COG0477	COG0845	BB2331	BB2331	Putative membrane protein	BB2383	BB2383	Putative HlyD-family secretion protein	[TP0840-TP0965 (0.8653204)]
COG0477	COG0845	BB0076	BB0076	Putative transport protein	BB2527	BB2527	Acriflavine resistance protein a	[TP0840-TP0965 (0.8653204)]
COG0477	COG0845	BB2783	BB2783	Putative membrane protein	BB1188	BB1188	HlyD-family secretion protein	[TP0840-TP0965 (0.8653204)]
COG0477	COG0845	BB0203	BB0203	Putative integral membrane transport protein	BB3852	BB3852	Probable HlyD-family secretion protein	[TP0840-TP0965 (0.8653204)]
COG0477	COG0845	BB3389	BB3389	Putative inner membrane efflux protein	BB1188	BB1188	HlyD-family secretion protein	[TP0840-TP0965 (0.8653204)]
COG0477	COG0845	BB3899	BB3899	Putative drug resistance translocase	BB2527	BB2527	Acriflavine resistance protein a	[TP0840-TP0965 (0.8653204)]
COG0477	COG0845	BB0203	BB0203	Putative integral membrane transport protein	BB2383	BB2383	Putative HlyD-family secretion protein	[TP0840-TP0965 (0.8653204)]
COG0477	COG0845	BB2030	BB2030	Putative membrane protein	BB4277	BB4277	Putative HlyD-like secretion protein	[TP0840-TP0965 (0.8653204)]
COG0477	COG0845	BB1887	BB1887	Putative multidrug resistance protein	BB4277	BB4277	Putative HlyD-like secretion protein	[TP0840-TP0965 (0.8653204)]
COG0477	COG0845	BB2411	BB2411	Putative transmembrane efflux protein	BB3852	BB3852	Probable HlyD-family secretion protein	[TP0840-TP0965 (0.8653204)]
COG0477	COG0845	BB3376	BB3376	Putative transmembrane transport protein	BB2527	BB2527	Acriflavine resistance protein a	[TP0840-TP0965 (0.8653204)]
COG0477	COG0845	BB3889	BB3889	Putative membrane transport protein	BB2527	BB2527	Acriflavine resistance protein a	[TP0840-TP0965 (0.8653204)]
COG0477	COG0845	BB1887	BB1887	Putative multidrug resistance protein	BB1188	BB1188	HlyD-family secretion protein	[TP0840-TP0965 (0.8653204)]
COG0477	COG0845	BB3370	BB3370	Putative transmembrane transport protein	BB0326	BB0326	Cyclolysin secretion protein	[TP0840-TP0965 (0.8653204)]
COG0477	COG0845	BB0119	BB0119	Putative membrane protein	BB0326	BB0326	Cyclolysin secretion protein	[TP0840-TP0965 (0.8653204)]
COG0477	COG0845	BB2330	BB2330	Probable membrane efflux protein	BB1188	BB1188	HlyD-family secretion protein	[TP0840-TP0965 (0.8653204)]
COG0477	COG0845	BB1887	BB1887	Putative multidrug resistance protein	BB0437	BB0437	HlyD family secretion protein	[TP0840-TP0965 (0.8653204)]
COG0477	COG0845	BB1803	BB1803	Putative membrane protein	BB4432	BB4432	HlyD family secretion protein	[TP0840-TP0965 (0.8653204)]
COG0477	COG0845	BB2030	BB2030	Putative membrane protein	BB3852	BB3852	Probable HlyD-family secretion protein	[TP0840-TP0965 (0.8653204)]
COG0477	COG0845	BB1580	BB1580	Putative membrane protein	BB0326	BB0326	Cyclolysin secretion protein	[TP0840-TP0965 (0.8653204)]
COG0477	COG0845	BB3575	BB3575	Putative efflux protein	BB0326	BB0326	Cyclolysin secretion protein	[TP0840-TP0965 (0.8653204)]
COG0477	COG0845	BB3807	BB3807	Putative membrane protein	BB2383	BB2383	Putative HlyD-family secretion protein	[TP0840-TP0965 (0.8653204)]
COG0477	COG0845	BB2411	BB2411	Putative transmembrane efflux protein	BB0326	BB0326	Cyclolysin secretion protein	[TP0840-TP0965 (0.8653204)]
COG0477	COG0845	BB2659	BB2659	Putative membrane protein	BB3852	BB3852	Probable HlyD-family secretion protein	[TP0840-TP0965 (0.8653204)]
COG0477	COG0845	BB3575	BB3575	Putative efflux protein	BB2383	BB2383	Putative HlyD-family secretion protein	[TP0840-TP0965 (0.8653204)]
COG0477	COG0845	BB3889	BB3889	Putative membrane transport protein	BB4277	BB4277	Putative HlyD-like secretion protein	[TP0840-TP0965 (0.8653204)]
COG0477	COG0845	BB1803	BB1803	Putative membrane protein	BB4277	BB4277	Putative HlyD-like secretion protein	[TP0840-TP0965 (0.8653204)]
COG0477	COG0845	BB3315	BB3315	Putative transport protein	BB2527	BB2527	Acriflavine resistance protein a	[TP0840-TP0965 (0.8653204)]
COG0477	COG0845	BB3389	BB3389	Putative inner membrane efflux protein	BB2383	BB2383	Putative HlyD-family secretion protein	[TP0840-TP0965 (0.8653204)]
COG0477	COG0845	BB1335	BB1335	Putative membrane transport protein	BB4432	BB4432	HlyD family secretion protein	[TP0840-TP0965 (0.8653204)]
COG0477	COG0845	BB4441	BB4441	Putative transport protein	BB2383	BB2383	Putative HlyD-family secretion protein	[TP0840-TP0965 (0.8653204)]
COG0477	COG0845	BB2659	BB2659	Putative membrane protein	BB0326	BB0326	Cyclolysin secretion protein	[TP0840-TP0965 (0.8653204)]
COG0477	COG0845	BB3899	BB3899	Putative drug resistance translocase	BB0326	BB0326	Cyclolysin secretion protein	[TP0840-TP0965 (0.8653204)]
COG0477	COG0845	BB4816	BB4816	Putative membrane protein	BB1188	BB1188	HlyD-family secretion protein	[TP0840-TP0965 (0.8653204)]
COG0477	COG0845	BB4552	BB4552	Putative integral membrane signal transducer	BB1188	BB1188	HlyD-family secretion protein	[TP0840-TP0965 (0.8653204)]
COG0477	COG0845	BB4441	BB4441	Putative transport protein	BB0326	BB0326	Cyclolysin secretion protein	[TP0840-TP0965 (0.8653204)]
COG0477	COG0845	BB2330	BB2330	Probable membrane efflux protein	BB3852	BB3852	Probable HlyD-family secretion protein	[TP0840-TP0965 (0.8653204)]
COG0477	COG0845	BB3815	BB3815	Putative transport protein	BB1188	BB1188	HlyD-family secretion protein	[TP0840-TP0965 (0.8653204)]
COG0477	COG0845	BB2680	BB2680	Putative membrane protein	BB3349	BB3349	Putative efflux system inner membrane protein	[TP0840-TP0965 (0.8653204)]
COG0477	COG0845	BB2331	BB2331	Putative membrane protein	BB0326	BB0326	Cyclolysin secretion protein	[TP0840-TP0965 (0.8653204)]
COG0477	COG0845	BB2330	BB2330	Probable membrane efflux protein	BB2527	BB2527	Acriflavine resistance protein a	[TP0840-TP0965 (0.8653204)]
COG0477	COG0845	BB2783	BB2783	Putative membrane protein	BB4277	BB4277	Putative HlyD-like secretion protein	[TP0840-TP0965 (0.8653204)]
COG0477	COG0845	BB3315	BB3315	Putative transport protein	BB0326	BB0326	Cyclolysin secretion protein	[TP0840-TP0965 (0.8653204)]
COG0477	COG0845	BB2783	BB2783	Putative membrane protein	BB2383	BB2383	Putative HlyD-family secretion protein	[TP0840-TP0965 (0.8653204)]
COG0477	COG0845	BB3889	BB3889	Putative membrane transport protein	BB3852	BB3852	Probable HlyD-family secretion protein	[TP0840-TP0965 (0.8653204)]
COG0477	COG0845	BB4552	BB4552	Putative integral membrane signal transducer	BB3349	BB3349	Putative efflux system inner membrane protein	[TP0840-TP0965 (0.8653204)]
COG0477	COG0845	BB3815	BB3815	Putative transport protein	BB2383	BB2383	Putative HlyD-family secretion protein	[TP0840-TP0965 (0.8653204)]
COG0477	COG0845	BB2073	BB2073	Putative sugar transport protein	BB2527	BB2527	Acriflavine resistance protein a	[TP0840-TP0965 (0.8653204)]
COG0477	COG0845	BB1311	BB1311	Putative membrane transport protein	BB4277	BB4277	Putative HlyD-like secretion protein	[TP0840-TP0965 (0.8653204)]
COG0477	COG0845	BB3807	BB3807	Putative membrane protein	BB3349	BB3349	Putative efflux system inner membrane protein	[TP0840-TP0965 (0.8653204)]
COG0477	COG0845	BB1580	BB1580	Putative membrane protein	BB0437	BB0437	HlyD family secretion protein	[TP0840-TP0965 (0.8653204)]
COG0477	COG0845	BB4816	BB4816	Putative membrane protein	BB0326	BB0326	Cyclolysin secretion protein	[TP0840-TP0965 (0.8653204)]
COG0477	COG0845	BB0119	BB0119	Putative membrane protein	BB2527	BB2527	Acriflavine resistance protein a	[TP0840-TP0965 (0.8653204)]
COG0477	COG0845	BB1288	BB1288	Putative transport protein	BB0326	BB0326	Cyclolysin secretion protein	[TP0840-TP0965 (0.8653204)]
COG0477	COG0845	BB3815	BB3815	Putative transport protein	BB3349	BB3349	Putative efflux system inner membrane protein	[TP0840-TP0965 (0.8653204)]
COG0477	COG0845	BB3815	BB3815	Putative transport protein	BB4432	BB4432	HlyD family secretion protein	[TP0840-TP0965 (0.8653204)]
COG0477	COG0845	BB4552	BB4552	Putative integral membrane signal transducer	BB0437	BB0437	HlyD family secretion protein	[TP0840-TP0965 (0.8653204)]
COG0477	COG0845	BB1435	BB1435	Putative membrane protein	BB0437	BB0437	HlyD family secretion protein	[TP0840-TP0965 (0.8653204)]
COG0477	COG0845	BB2331	BB2331	Putative membrane protein	BB2527	BB2527	Acriflavine resistance protein a	[TP0840-TP0965 (0.8653204)]
COG0477	COG0845	BB3315	BB3315	Putative transport protein	BB3349	BB3349	Putative efflux system inner membrane protein	[TP0840-TP0965 (0.8653204)]
COG0477	COG0845	BB4816	BB4816	Putative membrane protein	BB4277	BB4277	Putative HlyD-like secretion protein	[TP0840-TP0965 (0.8653204)]
COG0477	COG0845	BB3889	BB3889	Putative membrane transport protein	BB3349	BB3349	Putative efflux system inner membrane protein	[TP0840-TP0965 (0.8653204)]
COG0477	COG0845	BB1435	BB1435	Putative membrane protein	BB4432	BB4432	HlyD family secretion protein	[TP0840-TP0965 (0.8653204)]
COG0477	COG0845	BB2411	BB2411	Putative transmembrane efflux protein	BB2527	BB2527	Acriflavine resistance protein a	[TP0840-TP0965 (0.8653204)]
COG0477	COG0845	BB0076	BB0076	Putative transport protein	BB3852	BB3852	Probable HlyD-family secretion protein	[TP0840-TP0965 (0.8653204)]
COG0477	COG0845	BB1335	BB1335	Putative membrane transport protein	BB1188	BB1188	HlyD-family secretion protein	[TP0840-TP0965 (0.8653204)]
COG0477	COG0845	BB3315	BB3315	Putative transport protein	BB2383	BB2383	Putative HlyD-family secretion protein	[TP0840-TP0965 (0.8653204)]
COG0477	COG0845	BB2411	BB2411	Putative transmembrane efflux protein	BB4277	BB4277	Putative HlyD-like secretion protein	[TP0840-TP0965 (0.8653204)]
COG0477	COG0845	BB0076	BB0076	Putative transport protein	BB4277	BB4277	Putative HlyD-like secretion protein	[TP0840-TP0965 (0.8653204)]
COG0477	COG0845	BB2073	BB2073	Putative sugar transport protein	BB1188	BB1188	HlyD-family secretion protein	[TP0840-TP0965 (0.8653204)]
COG0477	COG0845	BB3370	BB3370	Putative transmembrane transport protein	BB2527	BB2527	Acriflavine resistance protein a	[TP0840-TP0965 (0.8653204)]
COG0477	COG0845	BB3575	BB3575	Putative efflux protein	BB3349	BB3349	Putative efflux system inner membrane protein	[TP0840-TP0965 (0.8653204)]
COG0477	COG0845	BB1887	BB1887	Putative multidrug resistance protein	BB3852	BB3852	Probable HlyD-family secretion protein	[TP0840-TP0965 (0.8653204)]
COG0477	COG0845	BB3370	BB3370	Putative transmembrane transport protein	BB2383	BB2383	Putative HlyD-family secretion protein	[TP0840-TP0965 (0.8653204)]
COG0477	COG0845	BB4552	BB4552	Putative integral membrane signal transducer	BB2527	BB2527	Acriflavine resistance protein a	[TP0840-TP0965 (0.8653204)]
COG0477	COG0845	BB3899	BB3899	Putative drug resistance translocase	BB2383	BB2383	Putative HlyD-family secretion protein	[TP0840-TP0965 (0.8653204)]
COG0477	COG0845	BB2330	BB2330	Probable membrane efflux protein	BB0326	BB0326	Cyclolysin secretion protein	[TP0840-TP0965 (0.8653204)]
COG0477	COG0845	BB2680	BB2680	Putative membrane protein	BB3852	BB3852	Probable HlyD-family secretion protein	[TP0840-TP0965 (0.8653204)]
COG0477	COG0845	BB1580	BB1580	Putative membrane protein	BB3349	BB3349	Putative efflux system inner membrane protein	[TP0840-TP0965 (0.8653204)]
COG0477	COG0845	BB1335	BB1335	Putative membrane transport protein	BB2527	BB2527	Acriflavine resistance protein a	[TP0840-TP0965 (0.8653204)]
COG0477	COG0845	BB4816	BB4816	Putative membrane protein	BB2527	BB2527	Acriflavine resistance protein a	[TP0840-TP0965 (0.8653204)]
COG0477	COG0845	BB3389	BB3389	Putative inner membrane efflux protein	BB0326	BB0326	Cyclolysin secretion protein	[TP0840-TP0965 (0.8653204)]
COG0477	COG0845	BB3376	BB3376	Putative transmembrane transport protein	BB1188	BB1188	HlyD-family secretion protein	[TP0840-TP0965 (0.8653204)]
COG0477	COG0845	BB3315	BB3315	Putative transport protein	BB1188	BB1188	HlyD-family secretion protein	[TP0840-TP0965 (0.8653204)]
COG0477	COG0845	BB4441	BB4441	Putative transport protein	BB2527	BB2527	Acriflavine resistance protein a	[TP0840-TP0965 (0.8653204)]
COG0305	COG2812	BB1919	BB1919	DNA helicase {UniProtKB/TrEMBL:Q7WL30}	BB1438	BB1438	DNA polymerase III subunit Tau	[TP0058-TP1005 (0.7130585)]
COG0188	COG0526	BB3227	BB3227	Topoisomerase IV subunit A	BB4392	BB4392	Thioredoxin {UniProtKB/TrEMBL:Q7WF88}	[TP0005-TP0100 (0.7885434)]
COG0188	COG0526	BB3473	BB3473	DNA gyrase subunit A {UniProtKB/TrEMBL:Q7WGU1}	BB3935	BB3935	Putative thioredoxin {UniProtKB/TrEMBL:Q7WGI3}	[TP0005-TP0100 (0.7885434)]
COG0188	COG0526	BB3473	BB3473	DNA gyrase subunit A {UniProtKB/TrEMBL:Q7WGU1}	BB3230	BB3230	Thioredoxin 1 {UniProtKB/TrEMBL:Q7WHH7}	[TP0005-TP0100 (0.7885434)]
COG0188	COG0526	BB3473	BB3473	DNA gyrase subunit A {UniProtKB/TrEMBL:Q7WGU1}	BB2431	BB2431	Putative thioredoxin {UniProtKB/TrEMBL:Q7WJR2}	[TP0005-TP0100 (0.7885434)]
COG0188	COG0526	BB3227	BB3227	Topoisomerase IV subunit A	BB4940	dsbA	Thiol:disulfide interchange protein dsbA precursor	[TP0005-TP0100 (0.7885434)]
COG0188	COG0526	BB3473	BB3473	DNA gyrase subunit A {UniProtKB/TrEMBL:Q7WGU1}	BB4940	dsbA	Thiol:disulfide interchange protein dsbA precursor	[TP0005-TP0100 (0.7885434)]
COG0188	COG0526	BB3473	BB3473	DNA gyrase subunit A {UniProtKB/TrEMBL:Q7WGU1}	BB2809	BB2809	Cytochrome C-type biogenesis protein	[TP0005-TP0100 (0.7885434)]
COG0188	COG0526	BB3473	BB3473	DNA gyrase subunit A {UniProtKB/TrEMBL:Q7WGU1}	BB4518	BB4518	Putative thioredoxin {UniProtKB/TrEMBL:Q7WEW3}	[TP0005-TP0100 (0.7885434)]
COG0188	COG0526	BB3473	BB3473	DNA gyrase subunit A {UniProtKB/TrEMBL:Q7WGU1}	BB3982	BB3982	Hypothetical protein {UniProtKB/TrEMBL:Q7WGD7}	[TP0005-TP0100 (0.7885434)]
COG0188	COG0526	BB3473	BB3473	DNA gyrase subunit A {UniProtKB/TrEMBL:Q7WGU1}	BB2475	BB2475	Hypothetical protein {UniProtKB/TrEMBL:Q7WJL8}	[TP0005-TP0100 (0.7885434)]
COG0188	COG0526	BB3227	BB3227	Topoisomerase IV subunit A	BB3982	BB3982	Hypothetical protein {UniProtKB/TrEMBL:Q7WGD7}	[TP0005-TP0100 (0.7885434)]
COG0188	COG0526	BB3227	BB3227	Topoisomerase IV subunit A	BB2475	BB2475	Hypothetical protein {UniProtKB/TrEMBL:Q7WJL8}	[TP0005-TP0100 (0.7885434)]
COG0188	COG0526	BB3473	BB3473	DNA gyrase subunit A {UniProtKB/TrEMBL:Q7WGU1}	BB3025	BB3025	Thioredoxin 2 {UniProtKB/TrEMBL:Q7WI31}	[TP0005-TP0100 (0.7885434)]
COG0188	COG0526	BB3227	BB3227	Topoisomerase IV subunit A	BB2431	BB2431	Putative thioredoxin {UniProtKB/TrEMBL:Q7WJR2}	[TP0005-TP0100 (0.7885434)]
COG0188	COG0526	BB3227	BB3227	Topoisomerase IV subunit A	BB3230	BB3230	Thioredoxin 1 {UniProtKB/TrEMBL:Q7WHH7}	[TP0005-TP0100 (0.7885434)]
COG0188	COG0526	BB3227	BB3227	Topoisomerase IV subunit A	BB3935	BB3935	Putative thioredoxin {UniProtKB/TrEMBL:Q7WGI3}	[TP0005-TP0100 (0.7885434)]
COG0188	COG0526	BB3227	BB3227	Topoisomerase IV subunit A	BB4518	BB4518	Putative thioredoxin {UniProtKB/TrEMBL:Q7WEW3}	[TP0005-TP0100 (0.7885434)]
COG0188	COG0526	BB3227	BB3227	Topoisomerase IV subunit A	BB2809	BB2809	Cytochrome C-type biogenesis protein	[TP0005-TP0100 (0.7885434)]
COG0188	COG0526	BB3473	BB3473	DNA gyrase subunit A {UniProtKB/TrEMBL:Q7WGU1}	BB2319	BB2319	Putative thiol:disulfide interchange protein	[TP0005-TP0100 (0.7885434)]
COG0188	COG0526	BB3227	BB3227	Topoisomerase IV subunit A	BB3025	BB3025	Thioredoxin 2 {UniProtKB/TrEMBL:Q7WI31}	[TP0005-TP0100 (0.7885434)]
COG0188	COG0526	BB3227	BB3227	Topoisomerase IV subunit A	BB2319	BB2319	Putative thiol:disulfide interchange protein	[TP0005-TP0100 (0.7885434)]
COG0188	COG0526	BB3473	BB3473	DNA gyrase subunit A {UniProtKB/TrEMBL:Q7WGU1}	BB4392	BB4392	Thioredoxin {UniProtKB/TrEMBL:Q7WF88}	[TP0005-TP0100 (0.7885434)]
COG0526	COG0771	BB4518	BB4518	Putative thioredoxin {UniProtKB/TrEMBL:Q7WEW3}	BB4200	murD	UDP-N-acetylmuramoylalanine--D-glutamate ligase (EC 6.3.2.9) (UDP-N- acetylmuramoyl-L-alanyl-D-glutamate synthetase) (D-glutamic acid- adding enzyme)	[TP0100-TP0903 (0.59509045)]
COG0526	COG0771	BB4392	BB4392	Thioredoxin {UniProtKB/TrEMBL:Q7WF88}	BB4200	murD	UDP-N-acetylmuramoylalanine--D-glutamate ligase (EC 6.3.2.9) (UDP-N- acetylmuramoyl-L-alanyl-D-glutamate synthetase) (D-glutamic acid- adding enzyme)	[TP0100-TP0903 (0.59509045)]
COG0526	COG0771	BB2809	BB2809	Cytochrome C-type biogenesis protein	BB4200	murD	UDP-N-acetylmuramoylalanine--D-glutamate ligase (EC 6.3.2.9) (UDP-N- acetylmuramoyl-L-alanyl-D-glutamate synthetase) (D-glutamic acid- adding enzyme)	[TP0100-TP0903 (0.59509045)]
COG0526	COG0771	BB4940	dsbA	Thiol:disulfide interchange protein dsbA precursor	BB4200	murD	UDP-N-acetylmuramoylalanine--D-glutamate ligase (EC 6.3.2.9) (UDP-N- acetylmuramoyl-L-alanyl-D-glutamate synthetase) (D-glutamic acid- adding enzyme)	[TP0100-TP0903 (0.59509045)]
COG0526	COG0771	BB3935	BB3935	Putative thioredoxin {UniProtKB/TrEMBL:Q7WGI3}	BB4200	murD	UDP-N-acetylmuramoylalanine--D-glutamate ligase (EC 6.3.2.9) (UDP-N- acetylmuramoyl-L-alanyl-D-glutamate synthetase) (D-glutamic acid- adding enzyme)	[TP0100-TP0903 (0.59509045)]
COG0526	COG0771	BB2431	BB2431	Putative thioredoxin {UniProtKB/TrEMBL:Q7WJR2}	BB4200	murD	UDP-N-acetylmuramoylalanine--D-glutamate ligase (EC 6.3.2.9) (UDP-N- acetylmuramoyl-L-alanyl-D-glutamate synthetase) (D-glutamic acid- adding enzyme)	[TP0100-TP0903 (0.59509045)]
COG0526	COG0771	BB3982	BB3982	Hypothetical protein {UniProtKB/TrEMBL:Q7WGD7}	BB4200	murD	UDP-N-acetylmuramoylalanine--D-glutamate ligase (EC 6.3.2.9) (UDP-N- acetylmuramoyl-L-alanyl-D-glutamate synthetase) (D-glutamic acid- adding enzyme)	[TP0100-TP0903 (0.59509045)]
COG0526	COG0771	BB2475	BB2475	Hypothetical protein {UniProtKB/TrEMBL:Q7WJL8}	BB4200	murD	UDP-N-acetylmuramoylalanine--D-glutamate ligase (EC 6.3.2.9) (UDP-N- acetylmuramoyl-L-alanyl-D-glutamate synthetase) (D-glutamic acid- adding enzyme)	[TP0100-TP0903 (0.59509045)]
COG0526	COG0771	BB3025	BB3025	Thioredoxin 2 {UniProtKB/TrEMBL:Q7WI31}	BB4200	murD	UDP-N-acetylmuramoylalanine--D-glutamate ligase (EC 6.3.2.9) (UDP-N- acetylmuramoyl-L-alanyl-D-glutamate synthetase) (D-glutamic acid- adding enzyme)	[TP0100-TP0903 (0.59509045)]
COG0526	COG0771	BB3230	BB3230	Thioredoxin 1 {UniProtKB/TrEMBL:Q7WHH7}	BB4200	murD	UDP-N-acetylmuramoylalanine--D-glutamate ligase (EC 6.3.2.9) (UDP-N- acetylmuramoyl-L-alanyl-D-glutamate synthetase) (D-glutamic acid- adding enzyme)	[TP0100-TP0903 (0.59509045)]
COG0526	COG0771	BB2319	BB2319	Putative thiol:disulfide interchange protein	BB4200	murD	UDP-N-acetylmuramoylalanine--D-glutamate ligase (EC 6.3.2.9) (UDP-N- acetylmuramoyl-L-alanyl-D-glutamate synthetase) (D-glutamic acid- adding enzyme)	[TP0100-TP0903 (0.59509045)]
COG1283	COG1286	BB3236	BB3236	Putative membrane protein	BB2599	BB2599	Colicin V production protein	[TP0771-TP0522 (0.80866665)]
COG0143	COG0845	BB0840	metG	Methionyl-tRNA synthetase (EC 6.1.1.10) (Methionine--tRNA ligase) (MetRS)	BB0326	BB0326	Cyclolysin secretion protein	[TP0798-TP0965 (0.7246752)]
COG0143	COG0845	BB0840	metG	Methionyl-tRNA synthetase (EC 6.1.1.10) (Methionine--tRNA ligase) (MetRS)	BB1188	BB1188	HlyD-family secretion protein	[TP0798-TP0965 (0.7246752)]
COG0143	COG0845	BB0840	metG	Methionyl-tRNA synthetase (EC 6.1.1.10) (Methionine--tRNA ligase) (MetRS)	BB4277	BB4277	Putative HlyD-like secretion protein	[TP0798-TP0965 (0.7246752)]
COG0143	COG0845	BB0840	metG	Methionyl-tRNA synthetase (EC 6.1.1.10) (Methionine--tRNA ligase) (MetRS)	BB3349	BB3349	Putative efflux system inner membrane protein	[TP0798-TP0965 (0.7246752)]
COG0143	COG0845	BB0840	metG	Methionyl-tRNA synthetase (EC 6.1.1.10) (Methionine--tRNA ligase) (MetRS)	BB3852	BB3852	Probable HlyD-family secretion protein	[TP0798-TP0965 (0.7246752)]
COG0143	COG0845	BB0840	metG	Methionyl-tRNA synthetase (EC 6.1.1.10) (Methionine--tRNA ligase) (MetRS)	BB0437	BB0437	HlyD family secretion protein	[TP0798-TP0965 (0.7246752)]
COG0143	COG0845	BB0840	metG	Methionyl-tRNA synthetase (EC 6.1.1.10) (Methionine--tRNA ligase) (MetRS)	BB2527	BB2527	Acriflavine resistance protein a	[TP0798-TP0965 (0.7246752)]
COG0143	COG0845	BB0840	metG	Methionyl-tRNA synthetase (EC 6.1.1.10) (Methionine--tRNA ligase) (MetRS)	BB2383	BB2383	Putative HlyD-family secretion protein	[TP0798-TP0965 (0.7246752)]
COG0143	COG0845	BB0840	metG	Methionyl-tRNA synthetase (EC 6.1.1.10) (Methionine--tRNA ligase) (MetRS)	BB4432	BB4432	HlyD family secretion protein	[TP0798-TP0965 (0.7246752)]
COG0762	COG2239	BB4379	BB4379	Putative integral membrane protein	BB4180	BB4180	Putative cation transport protein	[TP0668-TP0917 (0.5215956)]
COG1536	COG1868	BB2587	BB2587	Flagellar motor switch protein FliG	BB2581	BB2581	Flagellar motor switch protein FliM	[TP0026-TP0721 (0.9539454)]
COG1366	COG1536	BB1646	BB1646	Putative anti-sigma factor antagonist	BB2587	BB2587	Flagellar motor switch protein FliG	[TP0233-TP0400 (0.68778783)]
COG0504	COG1475	BB3706	BB3706	CTP synthase {UniProtKB/TrEMBL:Q7WD72}	BB0005	BB0005	Probable chromosome partitioning protein ParB	[TP0305-TP0271 (0.70252794)]
COG0504	COG1475	BB3706	BB3706	CTP synthase {UniProtKB/TrEMBL:Q7WD72}	BB1674	BB1674	Hypothetical protein {UniProtKB/TrEMBL:Q7WLS1}	[TP0305-TP0271 (0.70252794)]
COG0149	COG2239	BB3876	tpiA	Triosephosphate isomerase (EC 5.3.1.1) (TIM) (Triose-phosphate isomerase)	BB4180	BB4180	Putative cation transport protein	[TP0537-TP0917 (0.5527395)]
COG0457	COG3391	BB1734	BB1734	Putative exported protein	BB4540	BB4540	Putative exported protein	[TP0095-TP0421 (0.8119976)]
COG0457	COG3391	BB0898	BB0898	Hypothetical protein {UniProtKB/TrEMBL:Q7WNY7}	BB4540	BB4540	Putative exported protein	[TP0095-TP0421 (0.8119976)]
COG0457	COG3391	BB1734	BB1734	Putative exported protein	BB4639	BB4639	Putative exported protein	[TP0095-TP0421 (0.8119976)]
COG0457	COG3391	BB2884	BB2884	Hypothetical protein {UniProtKB/TrEMBL:Q7WIG7}	BB4540	BB4540	Putative exported protein	[TP0095-TP0421 (0.8119976)]
COG0457	COG3391	BB2884	BB2884	Hypothetical protein {UniProtKB/TrEMBL:Q7WIG7}	BB4639	BB4639	Putative exported protein	[TP0095-TP0421 (0.8119976)]
COG0457	COG3391	BB0898	BB0898	Hypothetical protein {UniProtKB/TrEMBL:Q7WNY7}	BB4639	BB4639	Putative exported protein	[TP0095-TP0421 (0.8119976)]
COG0457	COG3391	BB1619	BB1619	Putative regulatory protein	BB4639	BB4639	Putative exported protein	[TP0095-TP0421 (0.8119976)]
COG0457	COG3391	BB1619	BB1619	Putative regulatory protein	BB4540	BB4540	Putative exported protein	[TP0095-TP0421 (0.8119976)]
COG0250	COG0772	BB0009	BB0009	Transcription antitermination protein NusG	BB4525	BB4525	Rod shape-determining protein	[TP0236-TP0387 (0.7470728)]
COG0250	COG0772	BB0009	BB0009	Transcription antitermination protein NusG	BB4199	BB4199	Cell division protein FtsW	[TP0236-TP0387 (0.7470728)]
COG0227	COG0740	BB3371	rpmB	50S ribosomal protein L28	BB2254	clpP	ATP-dependent Clp protease proteolytic subunit (EC 3.4.21.92) (Endopeptidase Clp)	[TP0362-TP0507 (0.75048)]
COG0227	COG0740	BB3371	rpmB	50S ribosomal protein L28	BB1694	BB1694	ATP-dependent Clp protease proteolytic subunit	[TP0362-TP0507 (0.75048)]
COG0457	COG0457	BB2884	BB2884	Hypothetical protein {UniProtKB/TrEMBL:Q7WIG7}	BB0898	BB0898	Hypothetical protein {UniProtKB/TrEMBL:Q7WNY7}	[TP0067-TP0095 (0.6515529)]
COG0457	COG0457	BB0898	BB0898	Hypothetical protein {UniProtKB/TrEMBL:Q7WNY7}	BB2884	BB2884	Hypothetical protein {UniProtKB/TrEMBL:Q7WIG7}	[TP0067-TP0095 (0.6515529)]
COG0457	COG0457	BB0898	BB0898	Hypothetical protein {UniProtKB/TrEMBL:Q7WNY7}	BB0898	BB0898	Hypothetical protein {UniProtKB/TrEMBL:Q7WNY7}	[TP0067-TP0095 (0.6515529)]
COG0457	COG0457	BB1619	BB1619	Putative regulatory protein	BB1619	BB1619	Putative regulatory protein	[TP0067-TP0095 (0.6515529)]
COG0457	COG0457	BB2884	BB2884	Hypothetical protein {UniProtKB/TrEMBL:Q7WIG7}	BB2884	BB2884	Hypothetical protein {UniProtKB/TrEMBL:Q7WIG7}	[TP0067-TP0095 (0.6515529)]
COG0457	COG0457	BB2884	BB2884	Hypothetical protein {UniProtKB/TrEMBL:Q7WIG7}	BB1734	BB1734	Putative exported protein	[TP0067-TP0095 (0.6515529)]
COG0457	COG0457	BB1734	BB1734	Putative exported protein	BB2884	BB2884	Hypothetical protein {UniProtKB/TrEMBL:Q7WIG7}	[TP0067-TP0095 (0.6515529)]
COG0457	COG0457	BB1619	BB1619	Putative regulatory protein	BB0898	BB0898	Hypothetical protein {UniProtKB/TrEMBL:Q7WNY7}	[TP0067-TP0095 (0.6515529)]
COG0457	COG0457	BB0898	BB0898	Hypothetical protein {UniProtKB/TrEMBL:Q7WNY7}	BB1619	BB1619	Putative regulatory protein	[TP0067-TP0095 (0.6515529)]
COG0457	COG0457	BB1734	BB1734	Putative exported protein	BB1619	BB1619	Putative regulatory protein	[TP0067-TP0095 (0.6515529)]
COG0457	COG0457	BB1619	BB1619	Putative regulatory protein	BB1734	BB1734	Putative exported protein	[TP0067-TP0095 (0.6515529)]
COG0457	COG0457	BB1734	BB1734	Putative exported protein	BB1734	BB1734	Putative exported protein	[TP0067-TP0095 (0.6515529)]
COG0457	COG0457	BB1734	BB1734	Putative exported protein	BB0898	BB0898	Hypothetical protein {UniProtKB/TrEMBL:Q7WNY7}	[TP0067-TP0095 (0.6515529)]
COG0457	COG0457	BB0898	BB0898	Hypothetical protein {UniProtKB/TrEMBL:Q7WNY7}	BB1734	BB1734	Putative exported protein	[TP0067-TP0095 (0.6515529)]
COG0457	COG0457	BB2884	BB2884	Hypothetical protein {UniProtKB/TrEMBL:Q7WIG7}	BB1619	BB1619	Putative regulatory protein	[TP0067-TP0095 (0.6515529)]
COG0457	COG0457	BB1619	BB1619	Putative regulatory protein	BB2884	BB2884	Hypothetical protein {UniProtKB/TrEMBL:Q7WIG7}	[TP0067-TP0095 (0.6515529)]
COG0445	COG3839	BB0001	gidA	tRNA uridine 5-carboxymethylaminomethyl modification enzyme gidA (Glucose-inhibited division protein A)	BB3057	BB3057	Probable ATP-binding ABC transporter protein	[TP0044-TP0804 (0.81002605)]
COG0445	COG3839	BB0001	gidA	tRNA uridine 5-carboxymethylaminomethyl modification enzyme gidA (Glucose-inhibited division protein A)	BB4158	BB4158	ABC transport protein, ATP-binding component	[TP0044-TP0804 (0.81002605)]
COG0445	COG3839	BB0001	gidA	tRNA uridine 5-carboxymethylaminomethyl modification enzyme gidA (Glucose-inhibited division protein A)	BB1899	BB1899	Putative ABC transport ATP-binding subunit	[TP0044-TP0804 (0.81002605)]
COG0445	COG3839	BB0001	gidA	tRNA uridine 5-carboxymethylaminomethyl modification enzyme gidA (Glucose-inhibited division protein A)	BB2071	BB2071	ABC transport protein, ATP-binding component	[TP0044-TP0804 (0.81002605)]
COG0445	COG3839	BB0001	gidA	tRNA uridine 5-carboxymethylaminomethyl modification enzyme gidA (Glucose-inhibited division protein A)	BB2915	BB2915	Sn-glycerol-3-phosphate transport ATP-binding	[TP0044-TP0804 (0.81002605)]
COG0445	COG3839	BB0001	gidA	tRNA uridine 5-carboxymethylaminomethyl modification enzyme gidA (Glucose-inhibited division protein A)	BB3058	BB3058	Probable ATP-binding ABC transporter protein	[TP0044-TP0804 (0.81002605)]
COG0445	COG3839	BB0001	gidA	tRNA uridine 5-carboxymethylaminomethyl modification enzyme gidA (Glucose-inhibited division protein A)	BB0996	BB0996	Probable ABC transporter ATP-binding protein	[TP0044-TP0804 (0.81002605)]
COG0445	COG3839	BB0001	gidA	tRNA uridine 5-carboxymethylaminomethyl modification enzyme gidA (Glucose-inhibited division protein A)	BB4932	BB4932	Sugar ABC transporter, ATP-binding protein	[TP0044-TP0804 (0.81002605)]
COG0103	COG0211	BB4356	rpsI	30S ribosomal protein S9	BB0313	rpmA	50S ribosomal protein L27	[TP1024-TP0743 (0.87139803)]
COG0457	COG0803	BB1734	BB1734	Putative exported protein	BB0185	BB0185	Putative periplasmic solute binding protein	[TP0469-TP0034 (0.86910707)]
COG0457	COG0803	BB1619	BB1619	Putative regulatory protein	BB0185	BB0185	Putative periplasmic solute binding protein	[TP0469-TP0034 (0.86910707)]
COG0457	COG0803	BB2884	BB2884	Hypothetical protein {UniProtKB/TrEMBL:Q7WIG7}	BB0185	BB0185	Putative periplasmic solute binding protein	[TP0469-TP0034 (0.86910707)]
COG0457	COG0803	BB0898	BB0898	Hypothetical protein {UniProtKB/TrEMBL:Q7WNY7}	BB0185	BB0185	Putative periplasmic solute binding protein	[TP0469-TP0034 (0.86910707)]
COG0530	COG0741	BB3995	BB3995	Putative Ca2+/Na+ antiporter	BB0206	BB0206	Putative transglycosylase	[TP1034-TP0043 (0.7823198)]
COG0530	COG0741	BB3995	BB3995	Putative Ca2+/Na+ antiporter	BB4281	BB4281	Putative membrane-bound lytic murein	[TP1034-TP0043 (0.7823198)]
COG0530	COG0741	BB3995	BB3995	Putative Ca2+/Na+ antiporter	BB1373	BB1373	Putative transglycosylase	[TP1034-TP0043 (0.7823198)]
COG0530	COG0741	BB3995	BB3995	Putative Ca2+/Na+ antiporter	BB3638	BB3638	Putative lytic murein transglycosylase	[TP1034-TP0043 (0.7823198)]
COG1285	COG1684	BB4258	BB4258	Putative Mg(2+) transporter	BB2576	BB2576	Flagellar biosynthetic protein fliR	[TP0774-TP0716 (0.78400123)]
COG0621	COG2812	BB1357	BB1357	Hypothetical protein {UniProtKB/TrEMBL:Q7WMN3}	BB1438	BB1438	DNA polymerase III subunit Tau	[TP0754-TP1005 (0.5550382)]
COG0621	COG2812	BB0254	BB0254	Hypothetical protein {UniProtKB/TrEMBL:Q7WQS2}	BB1438	BB1438	DNA polymerase III subunit Tau	[TP0754-TP1005 (0.5550382)]
COG0739	COG1418	BB1398	BB1398	Putative peptidase {UniProtKB/TrEMBL:Q7WMJ3}	BB1181	BB1181	Hypothetical protein {UniProtKB/TrEMBL:Q7WN59}	[TP0702-TP1018 (0.7620277)]
COG0739	COG1418	BB4351	BB4351	Hypothetical protein {UniProtKB/TrEMBL:Q7WFC9}	BB1181	BB1181	Hypothetical protein {UniProtKB/TrEMBL:Q7WN59}	[TP0702-TP1018 (0.7620277)]
COG0739	COG1418	BB4190	BB4190	Putative peptidase family M23/M37 protein	BB1181	BB1181	Hypothetical protein {UniProtKB/TrEMBL:Q7WN59}	[TP0702-TP1018 (0.7620277)]
COG0739	COG1418	BB3018	BB3018	Putative peptidase {UniProtKB/TrEMBL:Q7WI38}	BB1181	BB1181	Hypothetical protein {UniProtKB/TrEMBL:Q7WN59}	[TP0702-TP1018 (0.7620277)]
COG0739	COG1418	BB1297	BB1297	Putative lipoprotein {UniProtKB/TrEMBL:Q7WMU3}	BB1181	BB1181	Hypothetical protein {UniProtKB/TrEMBL:Q7WN59}	[TP0702-TP1018 (0.7620277)]
COG0739	COG1344	BB1297	BB1297	Putative lipoprotein {UniProtKB/TrEMBL:Q7WMU3}	BB2569	BB2569	Flagellar hook-associated protein 3	[TP0702-TP0870 (0.64395046)]
COG0739	COG1344	BB4190	BB4190	Putative peptidase family M23/M37 protein	BB2539	flaA	Flagellin {UniProtKB/Swiss-Prot:Q06064}	[TP0702-TP0870 (0.64395046)]
COG0739	COG1344	BB1398	BB1398	Putative peptidase {UniProtKB/TrEMBL:Q7WMJ3}	BB2569	BB2569	Flagellar hook-associated protein 3	[TP0702-TP0870 (0.64395046)]
COG0739	COG1344	BB4351	BB4351	Hypothetical protein {UniProtKB/TrEMBL:Q7WFC9}	BB2539	flaA	Flagellin {UniProtKB/Swiss-Prot:Q06064}	[TP0702-TP0870 (0.64395046)]
COG0739	COG1344	BB1297	BB1297	Putative lipoprotein {UniProtKB/TrEMBL:Q7WMU3}	BB2539	flaA	Flagellin {UniProtKB/Swiss-Prot:Q06064}	[TP0702-TP0870 (0.64395046)]
COG0739	COG1344	BB3018	BB3018	Putative peptidase {UniProtKB/TrEMBL:Q7WI38}	BB2569	BB2569	Flagellar hook-associated protein 3	[TP0702-TP0870 (0.64395046)]
COG0739	COG1344	BB3018	BB3018	Putative peptidase {UniProtKB/TrEMBL:Q7WI38}	BB2539	flaA	Flagellin {UniProtKB/Swiss-Prot:Q06064}	[TP0702-TP0870 (0.64395046)]
COG0739	COG1344	BB4190	BB4190	Putative peptidase family M23/M37 protein	BB2569	BB2569	Flagellar hook-associated protein 3	[TP0702-TP0870 (0.64395046)]
COG0739	COG1344	BB4351	BB4351	Hypothetical protein {UniProtKB/TrEMBL:Q7WFC9}	BB2569	BB2569	Flagellar hook-associated protein 3	[TP0702-TP0870 (0.64395046)]
COG0739	COG1344	BB1398	BB1398	Putative peptidase {UniProtKB/TrEMBL:Q7WMJ3}	BB2539	flaA	Flagellin {UniProtKB/Swiss-Prot:Q06064}	[TP0702-TP0870 (0.64395046)]
COG0442	COG4591	BB4232	BB4232	Prolyl-tRNA synthetase {UniProtKB/TrEMBL:Q7WFN9}	BB2298	BB2298	Lipoprotein releasing system transmembrane	[TP0160-TP0582 (0.74148)]
COG0693	COG0761	BB2338	BB2338	Probable transcriptional regulator	BB3256	ispH	4-hydroxy-3-methylbut-2-enyl diphosphate reductase (EC 1.17.1.2)	[TP0445-TP0547 (0.53976095)]
COG0693	COG0761	BB3066	BB3066	Hypothetical protein {UniProtKB/TrEMBL:Q7WHZ0}	BB3256	ispH	4-hydroxy-3-methylbut-2-enyl diphosphate reductase (EC 1.17.1.2)	[TP0445-TP0547 (0.53976095)]
COG0693	COG0761	BB0524	BB0524	Hypothetical protein {UniProtKB/TrEMBL:Q7WQ09}	BB3256	ispH	4-hydroxy-3-methylbut-2-enyl diphosphate reductase (EC 1.17.1.2)	[TP0445-TP0547 (0.53976095)]
COG0693	COG0761	BB1431	BB1431	Hypothetical protein {UniProtKB/TrEMBL:Q7WMG0}	BB3256	ispH	4-hydroxy-3-methylbut-2-enyl diphosphate reductase (EC 1.17.1.2)	[TP0445-TP0547 (0.53976095)]
COG1291	COG2239	BB2543	BB2543	Chemotaxis protein MotA	BB4180	BB4180	Putative cation transport protein	[TP0725-TP0917 (0.53720385)]
COG0584	COG1493	BB3008	BB3008	Glycerophosphoryl diester phosphodiesterase	BB4508	hprK	HPr kinase/phosphorylase (EC 2.7.11.-) (EC 2.7.4.-) (HPrK/P) (HPr(Ser) kinase/phosphorylase)	[TP0257-TP0591 (0.75711113)]
COG1536	COG4786	BB2587	BB2587	Flagellar motor switch protein FliG	BB2564	BB2564	Flagellar basal-body rod protein	[TP0026-TP0961 (0.8107165)]
COG0223	COG0664	BB0248	fmt	Methionyl-tRNA formyltransferase (EC 2.1.2.9)	BB0648	BB0648	Probable regulator {UniProtKB/TrEMBL:Q7WPN6}	[TP0756-TP0995 (0.69102824)]
COG0223	COG0664	BB0248	fmt	Methionyl-tRNA formyltransferase (EC 2.1.2.9)	BB0234	BB0234	Cyclic nucleotide-binding protein	[TP0756-TP0995 (0.69102824)]
COG0223	COG0664	BB0248	fmt	Methionyl-tRNA formyltransferase (EC 2.1.2.9)	BB3294	BB3294	Transcriptional regulatory protein	[TP0756-TP0995 (0.69102824)]
COG0223	COG0664	BB0129	BB0129	Putative formyl transferase	BB0648	BB0648	Probable regulator {UniProtKB/TrEMBL:Q7WPN6}	[TP0756-TP0995 (0.69102824)]
COG0223	COG0664	BB0129	BB0129	Putative formyl transferase	BB3294	BB3294	Transcriptional regulatory protein	[TP0756-TP0995 (0.69102824)]
COG0223	COG0664	BB0129	BB0129	Putative formyl transferase	BB0234	BB0234	Cyclic nucleotide-binding protein	[TP0756-TP0995 (0.69102824)]
COG0223	COG0664	BB0129	BB0129	Putative formyl transferase	BB2484	BB2484	Putative transcriptional regulator	[TP0756-TP0995 (0.69102824)]
COG0223	COG0664	BB0248	fmt	Methionyl-tRNA formyltransferase (EC 2.1.2.9)	BB2484	BB2484	Putative transcriptional regulator	[TP0756-TP0995 (0.69102824)]
COG0305	COG2236	BB1919	BB1919	DNA helicase {UniProtKB/TrEMBL:Q7WL30}	BB3164	BB3164	Putative transferase {UniProtKB/TrEMBL:Q7WHP2}	[TP0058-TP0050 (0.53343445)]
COG0465	COG4591	BB1460	BB1460	Cell division protein {UniProtKB/TrEMBL:Q7WMD2}	BB2298	BB2298	Lipoprotein releasing system transmembrane	[TP0765-TP0582 (0.6598422)]
COG0773	COG0817	BB4197	murC	UDP-N-acetylmuramate--L-alanine ligase (EC 6.3.2.8) (UDP-N- acetylmuramoyl-L-alanine synthetase)	BB4002	ruvC	Crossover junction endodeoxyribonuclease ruvC (EC 3.1.22.4) (Holliday junction nuclease ruvC) (Holliday junction resolvase ruvC)	[TP0341-TP0517 (0.7285616)]
COG0773	COG0817	BB4393	BB4393	UDP-N-acetylmuramate:L-alanyl-gamma-D-glutamyl-me	BB4002	ruvC	Crossover junction endodeoxyribonuclease ruvC (EC 3.1.22.4) (Holliday junction nuclease ruvC) (Holliday junction resolvase ruvC)	[TP0341-TP0517 (0.7285616)]
COG0272	COG0773	BB3804	BB3804	DNA ligase {UniProtKB/TrEMBL:Q7WCJ7}	BB4393	BB4393	UDP-N-acetylmuramate:L-alanyl-gamma-D-glutamyl-me	[TP0634-TP0341 (0.8201813)]
COG0272	COG0773	BB3804	BB3804	DNA ligase {UniProtKB/TrEMBL:Q7WCJ7}	BB4197	murC	UDP-N-acetylmuramate--L-alanine ligase (EC 6.3.2.8) (UDP-N- acetylmuramoyl-L-alanine synthetase)	[TP0634-TP0341 (0.8201813)]
COG1344	COG2882	BB2539	flaA	Flagellin {UniProtKB/Swiss-Prot:Q06064}	BB2584	BB2584	Flagellar protein FliJ {UniProtKB/TrEMBL:Q7WJB5}	[TP0868-TP0403 (0.93215036)]
COG1344	COG2882	BB2569	BB2569	Flagellar hook-associated protein 3	BB2584	BB2584	Flagellar protein FliJ {UniProtKB/TrEMBL:Q7WJB5}	[TP0868-TP0403 (0.93215036)]
COG1652	COG1684	BB0507	BB0507	Putative membrane protein	BB2576	BB2576	Flagellar biosynthetic protein fliR	[TP0042-TP0716 (0.75048)]
COG0353	COG0514	BB1440	recR	Recombination protein recR	BB4007	BB4007	ATP-dependent DNA helicase	[TP1004-TP0103 (0.6917512)]
COG0036	COG0249	BB4624	BB4624	Ribulose-phosphate 3-epimerase	BB1660	mutS	DNA mismatch repair protein mutS	[TP0945-TP0328 (0.6742458)]
COG2011	COG2239	BB4170	BB4170	ABC transport protein, inner membrane component	BB4180	BB4180	Putative cation transport protein	[TP0119-TP0917 (0.63653934)]
COG0280	COG2204	BB1385	BB1385	Phosphate acetyl/butaryl transferase	BB0265	BB0265	Putative two-component response regulator	[TP0094-TP0519 (0.5559654)]
COG0280	COG2204	BB1385	BB1385	Phosphate acetyl/butaryl transferase	BB2857	BB2857	Putative transcriptional regulatory protein	[TP0094-TP0519 (0.5559654)]
COG0280	COG2204	BB1385	BB1385	Phosphate acetyl/butaryl transferase	BB2858	BB2858	Putative transcriptional regulatory protein	[TP0094-TP0519 (0.5559654)]
COG0280	COG2204	BB1385	BB1385	Phosphate acetyl/butaryl transferase	BB2952	BB2952	Nitrogen regulation protein NR(I)	[TP0094-TP0519 (0.5559654)]
COG0124	COG0465	BB3175	hisS	Histidyl-tRNA synthetase (EC 6.1.1.21) (Histidine--tRNA ligase) (HisRS)	BB1460	BB1460	Cell division protein {UniProtKB/TrEMBL:Q7WMD2}	[TP0641-TP0330 (0.76316583)]
COG0250	COG3439	BB0009	BB0009	Transcription antitermination protein NusG	BB2398	BB2398	Putative exported protein	[TP0236-TP0895 (0.72267145)]
COG0564	COG1843	BB3768	BB3768	Pseudouridine synthase {UniProtKB/TrEMBL:Q7WD10}	BB2561	BB2561	Basal-body rod modification protein FlgD	[TP0339-TP0728 (0.7885255)]
COG0564	COG1843	BB3598	BB3598	Pseudouridine synthase {UniProtKB/TrEMBL:Q7WGJ1}	BB2561	BB2561	Basal-body rod modification protein FlgD	[TP0339-TP0728 (0.7885255)]
COG0493	COG1488	BB4841	BB4841	Glutamate synthase [NADPH] small chain	BB3780	pncB	Nicotinate phosphoribosyltransferase (EC 2.4.2.11) (NAPRTase)	[TP0735-TP0628 (0.6598422)]
COG0173	COG0493	BB0115	aspS	Aspartyl-tRNA synthetase (EC 6.1.1.12) (Aspartate--tRNA ligase) (AspRS)	BB4841	BB4841	Glutamate synthase [NADPH] small chain	[TP0985-TP0735 (0.50901)]
COG0860	COG2080	BB4056	BB4056	N-acetylmuramoyl-L-alanine amidase	BB0391	BB0391	Probable 2Fe-2S ferredoxin	[TP0247-TP0080 (0.7296782)]
COG0860	COG2080	BB4056	BB4056	N-acetylmuramoyl-L-alanine amidase	BB1777	BB1777	Probable oxidoreductase	[TP0247-TP0080 (0.7296782)]
COG0860	COG2080	BB4056	BB4056	N-acetylmuramoyl-L-alanine amidase	BB0710	BB0710	Probable oxidoreductase	[TP0247-TP0080 (0.7296782)]
COG0860	COG2080	BB4056	BB4056	N-acetylmuramoyl-L-alanine amidase	BB2418	BB2418	Putative oxidoreductase subunit	[TP0247-TP0080 (0.7296782)]
COG0504	COG0728	BB3706	BB3706	CTP synthase {UniProtKB/TrEMBL:Q7WD72}	BB2003	BB2003	Conserved integral membrane protein	[TP0305-TP0516 (0.84299135)]
COG0504	COG0728	BB3706	BB3706	CTP synthase {UniProtKB/TrEMBL:Q7WD72}	BB0878	BB0878	Putative membrane protein	[TP0305-TP0516 (0.84299135)]
COG0237	COG3683	BB4434	coaE	Dephospho-CoA kinase (EC 2.7.1.24) (Dephosphocoenzyme A kinase)	BB0186	BB0186	Hypothetical protein {UniProtKB/TrEMBL:Q7WQY6}	[TP0296-TP0557 (0.7885255)]
COG0275	COG0820	BB4205	mraW	S-adenosyl-methyltransferase mraW (EC 2.1.1.-)	BB3178	BB3178	Hypothetical protein {UniProtKB/TrEMBL:Q7WHM8}	[TP0384-TP0068 (0.79878455)]
COG0445	COG1366	BB0001	gidA	tRNA uridine 5-carboxymethylaminomethyl modification enzyme gidA (Glucose-inhibited division protein A)	BB1646	BB1646	Putative anti-sigma factor antagonist	[TP0044-TP0233 (0.74185747)]
COG0242	COG0360	BB4095	def2	Peptide deformylase 2 (EC 3.5.1.88) (PDF 2) (Polypeptide deformylase 2)	BB1914	rpsF	30S ribosomal protein S6	[TP0757-TP0063 (0.54983324)]
COG0242	COG0360	BB0247	def1	Peptide deformylase 1 (EC 3.5.1.88) (PDF 1) (Polypeptide deformylase 1)	BB1914	rpsF	30S ribosomal protein S6	[TP0757-TP0063 (0.54983324)]
COG0693	COG1653	BB0524	BB0524	Hypothetical protein {UniProtKB/TrEMBL:Q7WQ09}	BB4933	BB4933	Probable extracellular solute-binding protein	[TP0445-TP0074 (0.5751514)]
COG0693	COG1653	BB1431	BB1431	Hypothetical protein {UniProtKB/TrEMBL:Q7WMG0}	BB4156	BB4156	ABC transport protein, Solute-binding component	[TP0445-TP0074 (0.5751514)]
COG0693	COG1653	BB1431	BB1431	Hypothetical protein {UniProtKB/TrEMBL:Q7WMG0}	BB3053	BB3053	Putative exported protein	[TP0445-TP0074 (0.5751514)]
COG0693	COG1653	BB3066	BB3066	Hypothetical protein {UniProtKB/TrEMBL:Q7WHZ0}	BB4933	BB4933	Probable extracellular solute-binding protein	[TP0445-TP0074 (0.5751514)]
COG0693	COG1653	BB2338	BB2338	Probable transcriptional regulator	BB3208	BB3208	Glycerol-3-phosphate-binding periplasmic protein	[TP0445-TP0074 (0.5751514)]
COG0693	COG1653	BB3066	BB3066	Hypothetical protein {UniProtKB/TrEMBL:Q7WHZ0}	BB4156	BB4156	ABC transport protein, Solute-binding component	[TP0445-TP0074 (0.5751514)]
COG0693	COG1653	BB0524	BB0524	Hypothetical protein {UniProtKB/TrEMBL:Q7WQ09}	BB4156	BB4156	ABC transport protein, Solute-binding component	[TP0445-TP0074 (0.5751514)]
COG0693	COG1653	BB3066	BB3066	Hypothetical protein {UniProtKB/TrEMBL:Q7WHZ0}	BB3053	BB3053	Putative exported protein	[TP0445-TP0074 (0.5751514)]
COG0693	COG1653	BB0524	BB0524	Hypothetical protein {UniProtKB/TrEMBL:Q7WQ09}	BB3053	BB3053	Putative exported protein	[TP0445-TP0074 (0.5751514)]
COG0693	COG1653	BB1431	BB1431	Hypothetical protein {UniProtKB/TrEMBL:Q7WMG0}	BB2912	BB2912	Glycerol-3-phosphate-binding periplasmic protein	[TP0445-TP0074 (0.5751514)]
COG0693	COG1653	BB3066	BB3066	Hypothetical protein {UniProtKB/TrEMBL:Q7WHZ0}	BB2912	BB2912	Glycerol-3-phosphate-binding periplasmic protein	[TP0445-TP0074 (0.5751514)]
COG0693	COG1653	BB2338	BB2338	Probable transcriptional regulator	BB2912	BB2912	Glycerol-3-phosphate-binding periplasmic protein	[TP0445-TP0074 (0.5751514)]
COG0693	COG1653	BB2338	BB2338	Probable transcriptional regulator	BB3053	BB3053	Putative exported protein	[TP0445-TP0074 (0.5751514)]
COG0693	COG1653	BB0524	BB0524	Hypothetical protein {UniProtKB/TrEMBL:Q7WQ09}	BB3208	BB3208	Glycerol-3-phosphate-binding periplasmic protein	[TP0445-TP0074 (0.5751514)]
COG0693	COG1653	BB2338	BB2338	Probable transcriptional regulator	BB4933	BB4933	Probable extracellular solute-binding protein	[TP0445-TP0074 (0.5751514)]
COG0693	COG1653	BB0524	BB0524	Hypothetical protein {UniProtKB/TrEMBL:Q7WQ09}	BB2912	BB2912	Glycerol-3-phosphate-binding periplasmic protein	[TP0445-TP0074 (0.5751514)]
COG0693	COG1653	BB2338	BB2338	Probable transcriptional regulator	BB4156	BB4156	ABC transport protein, Solute-binding component	[TP0445-TP0074 (0.5751514)]
COG0693	COG1653	BB3066	BB3066	Hypothetical protein {UniProtKB/TrEMBL:Q7WHZ0}	BB3208	BB3208	Glycerol-3-phosphate-binding periplasmic protein	[TP0445-TP0074 (0.5751514)]
COG0693	COG1653	BB1431	BB1431	Hypothetical protein {UniProtKB/TrEMBL:Q7WMG0}	BB4933	BB4933	Probable extracellular solute-binding protein	[TP0445-TP0074 (0.5751514)]
COG0693	COG1653	BB1431	BB1431	Hypothetical protein {UniProtKB/TrEMBL:Q7WMG0}	BB3208	BB3208	Glycerol-3-phosphate-binding periplasmic protein	[TP0445-TP0074 (0.5751514)]
COG0267	COG0357	BB3372	BB3372	50S ribosomal protein L33	BB0002	gidB	Methyltransferase gidB (EC 2.1.-.-) (Glucose-inhibited division protein B)	[TP0234-TP0946 (0.6249908)]
COG0234	COG0772	BB0963	groS	10 kDa chaperonin (Protein Cpn10) (groES protein)	BB4199	BB4199	Cell division protein FtsW	[TP1013-TP0387 (0.81326103)]
COG0234	COG0772	BB0963	groS	10 kDa chaperonin (Protein Cpn10) (groES protein)	BB4525	BB4525	Rod shape-determining protein	[TP1013-TP0387 (0.81326103)]
COG0445	COG0457	BB0001	gidA	tRNA uridine 5-carboxymethylaminomethyl modification enzyme gidA (Glucose-inhibited division protein A)	BB0898	BB0898	Hypothetical protein {UniProtKB/TrEMBL:Q7WNY7}	[TP0044-TP0954 (0.8549597)]
COG0445	COG0457	BB0001	gidA	tRNA uridine 5-carboxymethylaminomethyl modification enzyme gidA (Glucose-inhibited division protein A)	BB1619	BB1619	Putative regulatory protein	[TP0044-TP0954 (0.8549597)]
COG0445	COG0457	BB0001	gidA	tRNA uridine 5-carboxymethylaminomethyl modification enzyme gidA (Glucose-inhibited division protein A)	BB2884	BB2884	Hypothetical protein {UniProtKB/TrEMBL:Q7WIG7}	[TP0044-TP0954 (0.8549597)]
COG0445	COG0457	BB0001	gidA	tRNA uridine 5-carboxymethylaminomethyl modification enzyme gidA (Glucose-inhibited division protein A)	BB1734	BB1734	Putative exported protein	[TP0044-TP0954 (0.8549597)]
COG0305	COG1595	BB1919	BB1919	DNA helicase {UniProtKB/TrEMBL:Q7WL30}	BB3300	BB3300	Putative RNA polymerase sigma factor	[TP0058-TP0092 (0.74082893)]
COG0305	COG1595	BB1919	BB1919	DNA helicase {UniProtKB/TrEMBL:Q7WL30}	BB4742	BB4742	ECF sigma factor {UniProtKB/TrEMBL:Q9L430}	[TP0058-TP0092 (0.74082893)]
COG0305	COG1595	BB1919	BB1919	DNA helicase {UniProtKB/TrEMBL:Q7WL30}	BB1638	BB1638	Putative RNA polymerase sigma factor	[TP0058-TP0092 (0.74082893)]
COG0305	COG1595	BB1919	BB1919	DNA helicase {UniProtKB/TrEMBL:Q7WL30}	BB3660	BB3660	ECF-family sigma factor	[TP0058-TP0092 (0.74082893)]
COG0305	COG1595	BB1919	BB1919	DNA helicase {UniProtKB/TrEMBL:Q7WL30}	BB4653	BB4653	Heme uptake regulator {UniProtKB/TrEMBL:Q7WEI2}	[TP0058-TP0092 (0.74082893)]
COG0305	COG1595	BB1919	BB1919	DNA helicase {UniProtKB/TrEMBL:Q7WL30}	BB4120	BB4120	ECF-family sigma factor	[TP0058-TP0092 (0.74082893)]
COG0305	COG1595	BB1919	BB1919	DNA helicase {UniProtKB/TrEMBL:Q7WL30}	BB2661	BB2661	Putative RNA polymerase sigma factor	[TP0058-TP0092 (0.74082893)]
COG0305	COG1595	BB1919	BB1919	DNA helicase {UniProtKB/TrEMBL:Q7WL30}	BB3752	BB3752	RNA polymerase sigma factor	[TP0058-TP0092 (0.74082893)]
COG0305	COG1595	BB1919	BB1919	DNA helicase {UniProtKB/TrEMBL:Q7WL30}	BB1837	BB1837	Putative ECF-family RNA polymerase sigma factor	[TP0058-TP0092 (0.74082893)]
COG0305	COG1595	BB1919	BB1919	DNA helicase {UniProtKB/TrEMBL:Q7WL30}	BB1904	BB1904	Putative sigma-70 factor, ECF subfamily	[TP0058-TP0092 (0.74082893)]
COG0305	COG1595	BB1919	BB1919	DNA helicase {UniProtKB/TrEMBL:Q7WL30}	BB3268	BB3268	Putative Ecf-type RNA polymerase sigma factor	[TP0058-TP0092 (0.74082893)]
COG0305	COG1595	BB1919	BB1919	DNA helicase {UniProtKB/TrEMBL:Q7WL30}	BB1302	BB1302	Putative RNA polymerase sigma factor	[TP0058-TP0092 (0.74082893)]
COG0290	COG1516	BB2151	infC	Translation initiation factor IF-3	BB2594	BB2594	Flagellar protein FliS {UniProtKB/TrEMBL:Q7WJA5}	[TP0850-TP0943 (0.6225916)]
COG0228	COG0250	BB3188	rpsP	30S ribosomal protein S16	BB0009	BB0009	Transcription antitermination protein NusG	[TP0905-TP0236 (0.7099409)]
COG1595	COG1868	BB3660	BB3660	ECF-family sigma factor	BB2581	BB2581	Flagellar motor switch protein FliM	[TP0092-TP0721 (0.802411)]
COG1595	COG1868	BB3752	BB3752	RNA polymerase sigma factor	BB2581	BB2581	Flagellar motor switch protein FliM	[TP0092-TP0721 (0.802411)]
COG1595	COG1868	BB1904	BB1904	Putative sigma-70 factor, ECF subfamily	BB2581	BB2581	Flagellar motor switch protein FliM	[TP0092-TP0721 (0.802411)]
COG1595	COG1868	BB1837	BB1837	Putative ECF-family RNA polymerase sigma factor	BB2581	BB2581	Flagellar motor switch protein FliM	[TP0092-TP0721 (0.802411)]
COG1595	COG1868	BB3300	BB3300	Putative RNA polymerase sigma factor	BB2581	BB2581	Flagellar motor switch protein FliM	[TP0092-TP0721 (0.802411)]
COG1595	COG1868	BB4120	BB4120	ECF-family sigma factor	BB2581	BB2581	Flagellar motor switch protein FliM	[TP0092-TP0721 (0.802411)]
COG1595	COG1868	BB4653	BB4653	Heme uptake regulator {UniProtKB/TrEMBL:Q7WEI2}	BB2581	BB2581	Flagellar motor switch protein FliM	[TP0092-TP0721 (0.802411)]
COG1595	COG1868	BB4742	BB4742	ECF sigma factor {UniProtKB/TrEMBL:Q9L430}	BB2581	BB2581	Flagellar motor switch protein FliM	[TP0092-TP0721 (0.802411)]
COG1595	COG1868	BB3268	BB3268	Putative Ecf-type RNA polymerase sigma factor	BB2581	BB2581	Flagellar motor switch protein FliM	[TP0092-TP0721 (0.802411)]
COG1595	COG1868	BB2661	BB2661	Putative RNA polymerase sigma factor	BB2581	BB2581	Flagellar motor switch protein FliM	[TP0092-TP0721 (0.802411)]
COG1595	COG1868	BB1302	BB1302	Putative RNA polymerase sigma factor	BB2581	BB2581	Flagellar motor switch protein FliM	[TP0092-TP0721 (0.802411)]
COG1595	COG1868	BB1638	BB1638	Putative RNA polymerase sigma factor	BB2581	BB2581	Flagellar motor switch protein FliM	[TP0092-TP0721 (0.802411)]
COG0465	COG0532	BB1460	BB1460	Cell division protein {UniProtKB/TrEMBL:Q7WMD2}	BB3246	infB	Translation initiation factor IF-2	[TP0330-TP0891 (0.8751731)]
COG1452	COG1488	BB4102	BB4102	Putative outer membrane (Permeability) protein	BB3780	pncB	Nicotinate phosphoribosyltransferase (EC 2.4.2.11) (NAPRTase)	[TP0515-TP0628 (0.6658587)]
COG0234	COG0445	BB0963	groS	10 kDa chaperonin (Protein Cpn10) (groES protein)	BB0001	gidA	tRNA uridine 5-carboxymethylaminomethyl modification enzyme gidA (Glucose-inhibited division protein A)	[TP1013-TP0044 (0.813164)]
COG0326	COG0353	BB0501	htpG	Chaperone protein htpG (Heat shock protein htpG) (High temperature protein G)	BB1440	recR	Recombination protein recR	[TP0984-TP1004 (0.5573069)]
COG0265	COG1381	BB4867	BB4867	Protease {UniProtKB/TrEMBL:Q7WDX1}	BB3744	BB3744	Hypothetical protein {UniProtKB/TrEMBL:Q7WD34}	[TP0773-TP0636 (0.870009)]
COG0265	COG1381	BB3749	BB3749	Serine protease {UniProtKB/TrEMBL:Q7WD29}	BB3744	BB3744	Hypothetical protein {UniProtKB/TrEMBL:Q7WD34}	[TP0773-TP0636 (0.870009)]
COG0457	COG0860	BB1619	BB1619	Putative regulatory protein	BB4056	BB4056	N-acetylmuramoyl-L-alanine amidase	[TP0820-TP0247 (0.74644035), TP0067-TP0247 (0.79531366)]
COG0457	COG0860	BB1734	BB1734	Putative exported protein	BB4056	BB4056	N-acetylmuramoyl-L-alanine amidase	[TP0820-TP0247 (0.74644035), TP0067-TP0247 (0.79531366)]
COG0457	COG0860	BB2884	BB2884	Hypothetical protein {UniProtKB/TrEMBL:Q7WIG7}	BB4056	BB4056	N-acetylmuramoyl-L-alanine amidase	[TP0820-TP0247 (0.74644035), TP0067-TP0247 (0.79531366)]
COG0457	COG0860	BB0898	BB0898	Hypothetical protein {UniProtKB/TrEMBL:Q7WNY7}	BB4056	BB4056	N-acetylmuramoyl-L-alanine amidase	[TP0820-TP0247 (0.74644035), TP0067-TP0247 (0.79531366)]
COG2201	COG4786	BB2550	cheB	Chemotaxis response regulator protein-glutamate methylesterase (EC 3.1.1.61)	BB2564	BB2564	Flagellar basal-body rod protein	[TP0631-TP0961 (0.5728655)]
COG1653	COG2204	BB3053	BB3053	Putative exported protein	BB2857	BB2857	Putative transcriptional regulatory protein	[TP0074-TP0519 (0.57840663)]
COG1653	COG2204	BB2912	BB2912	Glycerol-3-phosphate-binding periplasmic protein	BB2952	BB2952	Nitrogen regulation protein NR(I)	[TP0074-TP0519 (0.57840663)]
COG1653	COG2204	BB4156	BB4156	ABC transport protein, Solute-binding component	BB2858	BB2858	Putative transcriptional regulatory protein	[TP0074-TP0519 (0.57840663)]
COG1653	COG2204	BB3053	BB3053	Putative exported protein	BB2952	BB2952	Nitrogen regulation protein NR(I)	[TP0074-TP0519 (0.57840663)]
COG1653	COG2204	BB3208	BB3208	Glycerol-3-phosphate-binding periplasmic protein	BB2858	BB2858	Putative transcriptional regulatory protein	[TP0074-TP0519 (0.57840663)]
COG1653	COG2204	BB4933	BB4933	Probable extracellular solute-binding protein	BB2858	BB2858	Putative transcriptional regulatory protein	[TP0074-TP0519 (0.57840663)]
COG1653	COG2204	BB3208	BB3208	Glycerol-3-phosphate-binding periplasmic protein	BB0265	BB0265	Putative two-component response regulator	[TP0074-TP0519 (0.57840663)]
COG1653	COG2204	BB4156	BB4156	ABC transport protein, Solute-binding component	BB2857	BB2857	Putative transcriptional regulatory protein	[TP0074-TP0519 (0.57840663)]
COG1653	COG2204	BB3053	BB3053	Putative exported protein	BB0265	BB0265	Putative two-component response regulator	[TP0074-TP0519 (0.57840663)]
COG1653	COG2204	BB2912	BB2912	Glycerol-3-phosphate-binding periplasmic protein	BB2858	BB2858	Putative transcriptional regulatory protein	[TP0074-TP0519 (0.57840663)]
COG1653	COG2204	BB3053	BB3053	Putative exported protein	BB2858	BB2858	Putative transcriptional regulatory protein	[TP0074-TP0519 (0.57840663)]
COG1653	COG2204	BB4156	BB4156	ABC transport protein, Solute-binding component	BB0265	BB0265	Putative two-component response regulator	[TP0074-TP0519 (0.57840663)]
COG1653	COG2204	BB2912	BB2912	Glycerol-3-phosphate-binding periplasmic protein	BB2857	BB2857	Putative transcriptional regulatory protein	[TP0074-TP0519 (0.57840663)]
COG1653	COG2204	BB2912	BB2912	Glycerol-3-phosphate-binding periplasmic protein	BB0265	BB0265	Putative two-component response regulator	[TP0074-TP0519 (0.57840663)]
COG1653	COG2204	BB3208	BB3208	Glycerol-3-phosphate-binding periplasmic protein	BB2952	BB2952	Nitrogen regulation protein NR(I)	[TP0074-TP0519 (0.57840663)]
COG1653	COG2204	BB4933	BB4933	Probable extracellular solute-binding protein	BB0265	BB0265	Putative two-component response regulator	[TP0074-TP0519 (0.57840663)]
COG1653	COG2204	BB4156	BB4156	ABC transport protein, Solute-binding component	BB2952	BB2952	Nitrogen regulation protein NR(I)	[TP0074-TP0519 (0.57840663)]
COG1653	COG2204	BB4933	BB4933	Probable extracellular solute-binding protein	BB2952	BB2952	Nitrogen regulation protein NR(I)	[TP0074-TP0519 (0.57840663)]
COG1653	COG2204	BB4933	BB4933	Probable extracellular solute-binding protein	BB2857	BB2857	Putative transcriptional regulatory protein	[TP0074-TP0519 (0.57840663)]
COG1653	COG2204	BB3208	BB3208	Glycerol-3-phosphate-binding periplasmic protein	BB2857	BB2857	Putative transcriptional regulatory protein	[TP0074-TP0519 (0.57840663)]
COG0652	COG1749	BB1733	BB1733	Peptidyl-prolyl cis-trans isomerase B	BB2562	BB2562	Flagellar hook protein FlgE	[TP0947-TP0727 (0.6414869)]
COG1186	COG1925	BB2295	BB2295	Peptide chain release factor 2	BB2154	BB2154	Phosphocarrier protein HPr	[TP0576-TP0589 (0.79878455)]
COG1186	COG1925	BB3074	BB3074	Hypothetical protein {UniProtKB/TrEMBL:Q7WHY2}	BB2154	BB2154	Phosphocarrier protein HPr	[TP0576-TP0589 (0.79878455)]
COG1749	COG2885	BB2562	BB2562	Flagellar hook protein FlgE	BB1848	BB1848	Putative lipoprotein {UniProtKB/TrEMBL:Q7WLA1}	[TP0727-TP0292 (0.89187646)]
COG1749	COG2885	BB2562	BB2562	Flagellar hook protein FlgE	BB3474	BB3474	Outer membrane protein A	[TP0727-TP0292 (0.89187646)]
COG1749	COG2885	BB2562	BB2562	Flagellar hook protein FlgE	BB4238	BB4238	Putative peptidoglycan-associated lipoprotein	[TP0727-TP0292 (0.89187646)]
COG1749	COG2885	BB2562	BB2562	Flagellar hook protein FlgE	BB4107	BB4107	Putative outer membrane protein	[TP0727-TP0292 (0.89187646)]
COG1177	COG1558	BB2696	BB2696	ABC transporter permease protein	BB2560	BB2560	Flagellar basal-body rod protein FlgC	[TP0654-TP0397 (0.7022186)]
COG1177	COG1558	BB1754	BB1754	Putative ABC transporter, permease protein	BB2560	BB2560	Flagellar basal-body rod protein FlgC	[TP0654-TP0397 (0.7022186)]
COG1177	COG1558	BB4929	BB4929	ABC transporter, permease protein	BB2560	BB2560	Flagellar basal-body rod protein FlgC	[TP0654-TP0397 (0.7022186)]
COG1177	COG1558	BB0997	BB0997	Putative inner membrane component of	BB2560	BB2560	Flagellar basal-body rod protein FlgC	[TP0654-TP0397 (0.7022186)]
COG1177	COG1558	BB3414	BB3414	Putative inner membrane permease polyamine	BB2560	BB2560	Flagellar basal-body rod protein FlgC	[TP0654-TP0397 (0.7022186)]
COG0530	COG2239	BB3995	BB3995	Putative Ca2+/Na+ antiporter	BB4180	BB4180	Putative cation transport protein	[TP1034-TP0917 (0.5728957)]
COG0319	COG0333	BB1355	BB1355	UPF0054 protein BB1355	BB3760	rpmF	50S ribosomal protein L32	[TP0650-TP0807 (0.80809164)]
COG0195	COG1643	BB3247	BB3247	N utilization substance protein A	BB3403	BB3403	Putative ATP-dependent helicase	[TP0892-TP0526 (0.71912634)]
COG0216	COG0457	BB0384	prfA	Peptide chain release factor 1 (RF-1)	BB2884	BB2884	Hypothetical protein {UniProtKB/TrEMBL:Q7WIG7}	[TP0051-TP0067 (0.7097377)]
COG0216	COG0457	BB0384	prfA	Peptide chain release factor 1 (RF-1)	BB1619	BB1619	Putative regulatory protein	[TP0051-TP0067 (0.7097377)]
COG0216	COG0457	BB0384	prfA	Peptide chain release factor 1 (RF-1)	BB0898	BB0898	Hypothetical protein {UniProtKB/TrEMBL:Q7WNY7}	[TP0051-TP0067 (0.7097377)]
COG0216	COG0457	BB0384	prfA	Peptide chain release factor 1 (RF-1)	BB1734	BB1734	Putative exported protein	[TP0051-TP0067 (0.7097377)]
COG1360	COG4786	BB1130	BB1130	Probable outer membrane protein	BB2564	BB2564	Flagellar basal-body rod protein	[TP0724-TP0961 (0.729456)]
COG1360	COG4786	BB2544	BB2544	Chemotaxis protein MotB	BB2564	BB2564	Flagellar basal-body rod protein	[TP0724-TP0961 (0.729456)]
COG2215	COG2239	BB0187	BB0187	Putative membrane protein	BB4180	BB4180	Putative cation transport protein	[TP0558-TP0917 (0.5059451)]
COG0687	COG0693	BB3417	BB3417	Putative polyamine transport protein	BB2338	BB2338	Probable transcriptional regulator	[TP0655-TP0445 (0.5706956)]
COG0687	COG0693	BB2698	BB2698	Putative ABC transporter, periplasmic	BB1431	BB1431	Hypothetical protein {UniProtKB/TrEMBL:Q7WMG0}	[TP0655-TP0445 (0.5706956)]
COG0687	COG0693	BB1751	BB1751	Putative extracellular solute-binding protein	BB3066	BB3066	Hypothetical protein {UniProtKB/TrEMBL:Q7WHZ0}	[TP0655-TP0445 (0.5706956)]
COG0687	COG0693	BB2698	BB2698	Putative ABC transporter, periplasmic	BB3066	BB3066	Hypothetical protein {UniProtKB/TrEMBL:Q7WHZ0}	[TP0655-TP0445 (0.5706956)]
COG0687	COG0693	BB2698	BB2698	Putative ABC transporter, periplasmic	BB0524	BB0524	Hypothetical protein {UniProtKB/TrEMBL:Q7WQ09}	[TP0655-TP0445 (0.5706956)]
COG0687	COG0693	BB1751	BB1751	Putative extracellular solute-binding protein	BB2338	BB2338	Probable transcriptional regulator	[TP0655-TP0445 (0.5706956)]
COG0687	COG0693	BB0999	BB0999	Putative extracellular solute-binding protein	BB1431	BB1431	Hypothetical protein {UniProtKB/TrEMBL:Q7WMG0}	[TP0655-TP0445 (0.5706956)]
COG0687	COG0693	BB1751	BB1751	Putative extracellular solute-binding protein	BB0524	BB0524	Hypothetical protein {UniProtKB/TrEMBL:Q7WQ09}	[TP0655-TP0445 (0.5706956)]
COG0687	COG0693	BB0999	BB0999	Putative extracellular solute-binding protein	BB0524	BB0524	Hypothetical protein {UniProtKB/TrEMBL:Q7WQ09}	[TP0655-TP0445 (0.5706956)]
COG0687	COG0693	BB3417	BB3417	Putative polyamine transport protein	BB3066	BB3066	Hypothetical protein {UniProtKB/TrEMBL:Q7WHZ0}	[TP0655-TP0445 (0.5706956)]
COG0687	COG0693	BB3417	BB3417	Putative polyamine transport protein	BB0524	BB0524	Hypothetical protein {UniProtKB/TrEMBL:Q7WQ09}	[TP0655-TP0445 (0.5706956)]
COG0687	COG0693	BB2698	BB2698	Putative ABC transporter, periplasmic	BB2338	BB2338	Probable transcriptional regulator	[TP0655-TP0445 (0.5706956)]
COG0687	COG0693	BB3417	BB3417	Putative polyamine transport protein	BB1431	BB1431	Hypothetical protein {UniProtKB/TrEMBL:Q7WMG0}	[TP0655-TP0445 (0.5706956)]
COG0687	COG0693	BB1751	BB1751	Putative extracellular solute-binding protein	BB1431	BB1431	Hypothetical protein {UniProtKB/TrEMBL:Q7WMG0}	[TP0655-TP0445 (0.5706956)]
COG0687	COG0693	BB0999	BB0999	Putative extracellular solute-binding protein	BB2338	BB2338	Probable transcriptional regulator	[TP0655-TP0445 (0.5706956)]
COG0687	COG0693	BB0999	BB0999	Putative extracellular solute-binding protein	BB3066	BB3066	Hypothetical protein {UniProtKB/TrEMBL:Q7WHZ0}	[TP0655-TP0445 (0.5706956)]
COG1385	COG2204	BB1379	BB1379	Hypothetical protein {UniProtKB/TrEMBL:Q7WML2}	BB0265	BB0265	Putative two-component response regulator	[TP0032-TP0519 (0.67332727)]
COG1385	COG2204	BB1379	BB1379	Hypothetical protein {UniProtKB/TrEMBL:Q7WML2}	BB2952	BB2952	Nitrogen regulation protein NR(I)	[TP0032-TP0519 (0.67332727)]
COG1385	COG2204	BB1379	BB1379	Hypothetical protein {UniProtKB/TrEMBL:Q7WML2}	BB2857	BB2857	Putative transcriptional regulatory protein	[TP0032-TP0519 (0.67332727)]
COG1385	COG2204	BB1379	BB1379	Hypothetical protein {UniProtKB/TrEMBL:Q7WML2}	BB2858	BB2858	Putative transcriptional regulatory protein	[TP0032-TP0519 (0.67332727)]
COG0542	COG2204	BB3293	clpB	Chaperone clpB {UniProtKB/Swiss-Prot:Q7WHB6}	BB2952	BB2952	Nitrogen regulation protein NR(I)	[TP0071-TP0519 (0.6908589)]
COG0542	COG2204	BB2020	BB2020	ATP-dependent clp protease ATP-binding	BB2857	BB2857	Putative transcriptional regulatory protein	[TP0071-TP0519 (0.6908589)]
COG0542	COG2204	BB0810	BB0810	Putative ATPase with chaperone activity	BB2952	BB2952	Nitrogen regulation protein NR(I)	[TP0071-TP0519 (0.6908589)]
COG0542	COG2204	BB0810	BB0810	Putative ATPase with chaperone activity	BB2857	BB2857	Putative transcriptional regulatory protein	[TP0071-TP0519 (0.6908589)]
COG0542	COG2204	BB3293	clpB	Chaperone clpB {UniProtKB/Swiss-Prot:Q7WHB6}	BB2857	BB2857	Putative transcriptional regulatory protein	[TP0071-TP0519 (0.6908589)]
COG0542	COG2204	BB3293	clpB	Chaperone clpB {UniProtKB/Swiss-Prot:Q7WHB6}	BB0265	BB0265	Putative two-component response regulator	[TP0071-TP0519 (0.6908589)]
COG0542	COG2204	BB0810	BB0810	Putative ATPase with chaperone activity	BB0265	BB0265	Putative two-component response regulator	[TP0071-TP0519 (0.6908589)]
COG0542	COG2204	BB3293	clpB	Chaperone clpB {UniProtKB/Swiss-Prot:Q7WHB6}	BB2858	BB2858	Putative transcriptional regulatory protein	[TP0071-TP0519 (0.6908589)]
COG0542	COG2204	BB2020	BB2020	ATP-dependent clp protease ATP-binding	BB0265	BB0265	Putative two-component response regulator	[TP0071-TP0519 (0.6908589)]
COG0542	COG2204	BB0810	BB0810	Putative ATPase with chaperone activity	BB2858	BB2858	Putative transcriptional regulatory protein	[TP0071-TP0519 (0.6908589)]
COG0542	COG2204	BB2020	BB2020	ATP-dependent clp protease ATP-binding	BB2858	BB2858	Putative transcriptional regulatory protein	[TP0071-TP0519 (0.6908589)]
COG0542	COG2204	BB2020	BB2020	ATP-dependent clp protease ATP-binding	BB2952	BB2952	Nitrogen regulation protein NR(I)	[TP0071-TP0519 (0.6908589)]
COG0608	COG1366	BB2296	BB2296	Single-stranded-DNA-specific exonuclease	BB1646	BB1646	Putative anti-sigma factor antagonist	[TP0704-TP0540 (0.7098393)]
COG0188	COG3951	BB3227	BB3227	Topoisomerase IV subunit A	BB2567	BB2567	Peptidoglycan hydrolase	[TP0005-TP0959 (0.60144246)]
COG0188	COG3951	BB3473	BB3473	DNA gyrase subunit A {UniProtKB/TrEMBL:Q7WGU1}	BB2567	BB2567	Peptidoglycan hydrolase	[TP0005-TP0959 (0.60144246)]
COG0569	COG1256	BB0266	BB0266	Trk system potassium uptake protein	BB2568	BB2568	Flagellar hook-associated protein 1	[TP0024-TP0660 (0.58621275)]
COG1196	COG2236	BB3806	BB3806	Putative chromosome partition protein	BB3164	BB3164	Putative transferase {UniProtKB/TrEMBL:Q7WHP2}	[TP0367-TP0050 (0.68145895)]
COG0290	COG0457	BB2151	infC	Translation initiation factor IF-3	BB2884	BB2884	Hypothetical protein {UniProtKB/TrEMBL:Q7WIG7}	[TP0850-TP0095 (0.6947713)]
COG0290	COG0457	BB2151	infC	Translation initiation factor IF-3	BB1734	BB1734	Putative exported protein	[TP0850-TP0095 (0.6947713)]
COG0290	COG0457	BB2151	infC	Translation initiation factor IF-3	BB1619	BB1619	Putative regulatory protein	[TP0850-TP0095 (0.6947713)]
COG0290	COG0457	BB2151	infC	Translation initiation factor IF-3	BB0898	BB0898	Hypothetical protein {UniProtKB/TrEMBL:Q7WNY7}	[TP0850-TP0095 (0.6947713)]
COG0782	COG0860	BB2307	BB2307	Transcription elongation factor	BB4056	BB4056	N-acetylmuramoyl-L-alanine amidase	[TP0019-TP0247 (0.7668169)]
COG0782	COG0860	BB1457	BB1457	Transcription elongation factor	BB4056	BB4056	N-acetylmuramoyl-L-alanine amidase	[TP0019-TP0247 (0.7668169)]
COG0234	COG1619	BB0963	groS	10 kDa chaperonin (Protein Cpn10) (groES protein)	BB2677	BB2677	Putative muramoyltetrapeptide carboxypeptidase	[TP1013-TP0688 (0.6288964)]
COG0234	COG1619	BB0963	groS	10 kDa chaperonin (Protein Cpn10) (groES protein)	BB3036	BB3036	Muramoyltetrapeptide carboxypeptidase	[TP1013-TP0688 (0.6288964)]
COG0255	COG1516	BB0037	BB0037	50S ribosomal protein L29	BB2594	BB2594	Flagellar protein FliS {UniProtKB/TrEMBL:Q7WJA5}	[TP0197-TP0943 (0.5311184)]
COG0024	COG0530	BB2604	BB2604	Methionine aminopeptidase	BB3995	BB3995	Putative Ca2+/Na+ antiporter	[TP0842-TP1034 (0.7696508)]
COG0530	COG0771	BB3995	BB3995	Putative Ca2+/Na+ antiporter	BB4200	murD	UDP-N-acetylmuramoylalanine--D-glutamate ligase (EC 6.3.2.9) (UDP-N- acetylmuramoyl-L-alanyl-D-glutamate synthetase) (D-glutamic acid- adding enzyme)	[TP1034-TP0903 (0.71912634)]
COG0322	COG0353	BB3343	BB3343	Putative excinuclease ABC subunit C	BB1440	recR	Recombination protein recR	[TP0472-TP1004 (0.53674763)]
COG0771	COG1595	BB4200	murD	UDP-N-acetylmuramoylalanine--D-glutamate ligase (EC 6.3.2.9) (UDP-N- acetylmuramoyl-L-alanyl-D-glutamate synthetase) (D-glutamic acid- adding enzyme)	BB2661	BB2661	Putative RNA polymerase sigma factor	[TP0903-TP0092 (0.6651206)]
COG0771	COG1595	BB4200	murD	UDP-N-acetylmuramoylalanine--D-glutamate ligase (EC 6.3.2.9) (UDP-N- acetylmuramoyl-L-alanyl-D-glutamate synthetase) (D-glutamic acid- adding enzyme)	BB3660	BB3660	ECF-family sigma factor	[TP0903-TP0092 (0.6651206)]
COG0771	COG1595	BB4200	murD	UDP-N-acetylmuramoylalanine--D-glutamate ligase (EC 6.3.2.9) (UDP-N- acetylmuramoyl-L-alanyl-D-glutamate synthetase) (D-glutamic acid- adding enzyme)	BB3752	BB3752	RNA polymerase sigma factor	[TP0903-TP0092 (0.6651206)]
COG0771	COG1595	BB4200	murD	UDP-N-acetylmuramoylalanine--D-glutamate ligase (EC 6.3.2.9) (UDP-N- acetylmuramoyl-L-alanyl-D-glutamate synthetase) (D-glutamic acid- adding enzyme)	BB4653	BB4653	Heme uptake regulator {UniProtKB/TrEMBL:Q7WEI2}	[TP0903-TP0092 (0.6651206)]
COG0771	COG1595	BB4200	murD	UDP-N-acetylmuramoylalanine--D-glutamate ligase (EC 6.3.2.9) (UDP-N- acetylmuramoyl-L-alanyl-D-glutamate synthetase) (D-glutamic acid- adding enzyme)	BB1837	BB1837	Putative ECF-family RNA polymerase sigma factor	[TP0903-TP0092 (0.6651206)]
COG0771	COG1595	BB4200	murD	UDP-N-acetylmuramoylalanine--D-glutamate ligase (EC 6.3.2.9) (UDP-N- acetylmuramoyl-L-alanyl-D-glutamate synthetase) (D-glutamic acid- adding enzyme)	BB4120	BB4120	ECF-family sigma factor	[TP0903-TP0092 (0.6651206)]
COG0771	COG1595	BB4200	murD	UDP-N-acetylmuramoylalanine--D-glutamate ligase (EC 6.3.2.9) (UDP-N- acetylmuramoyl-L-alanyl-D-glutamate synthetase) (D-glutamic acid- adding enzyme)	BB3268	BB3268	Putative Ecf-type RNA polymerase sigma factor	[TP0903-TP0092 (0.6651206)]
COG0771	COG1595	BB4200	murD	UDP-N-acetylmuramoylalanine--D-glutamate ligase (EC 6.3.2.9) (UDP-N- acetylmuramoyl-L-alanyl-D-glutamate synthetase) (D-glutamic acid- adding enzyme)	BB1638	BB1638	Putative RNA polymerase sigma factor	[TP0903-TP0092 (0.6651206)]
COG0771	COG1595	BB4200	murD	UDP-N-acetylmuramoylalanine--D-glutamate ligase (EC 6.3.2.9) (UDP-N- acetylmuramoyl-L-alanyl-D-glutamate synthetase) (D-glutamic acid- adding enzyme)	BB3300	BB3300	Putative RNA polymerase sigma factor	[TP0903-TP0092 (0.6651206)]
COG0771	COG1595	BB4200	murD	UDP-N-acetylmuramoylalanine--D-glutamate ligase (EC 6.3.2.9) (UDP-N- acetylmuramoyl-L-alanyl-D-glutamate synthetase) (D-glutamic acid- adding enzyme)	BB1302	BB1302	Putative RNA polymerase sigma factor	[TP0903-TP0092 (0.6651206)]
COG0771	COG1595	BB4200	murD	UDP-N-acetylmuramoylalanine--D-glutamate ligase (EC 6.3.2.9) (UDP-N- acetylmuramoyl-L-alanyl-D-glutamate synthetase) (D-glutamic acid- adding enzyme)	BB4742	BB4742	ECF sigma factor {UniProtKB/TrEMBL:Q9L430}	[TP0903-TP0092 (0.6651206)]
COG0771	COG1595	BB4200	murD	UDP-N-acetylmuramoylalanine--D-glutamate ligase (EC 6.3.2.9) (UDP-N- acetylmuramoyl-L-alanyl-D-glutamate synthetase) (D-glutamic acid- adding enzyme)	BB1904	BB1904	Putative sigma-70 factor, ECF subfamily	[TP0903-TP0092 (0.6651206)]
COG1677	COG1815	BB2589	BB2589	Flagellar hook-basal body complex protein FliE	BB2559	BB2559	Flagellar basal-body rod protein FlgB	[TP0398-TP0396 (0.79194725)]
COG0188	COG0305	BB3227	BB3227	Topoisomerase IV subunit A	BB1919	BB1919	DNA helicase {UniProtKB/TrEMBL:Q7WL30}	[TP0005-TP0058 (0.73312306)]
COG0188	COG0305	BB3473	BB3473	DNA gyrase subunit A {UniProtKB/TrEMBL:Q7WGU1}	BB1919	BB1919	DNA helicase {UniProtKB/TrEMBL:Q7WL30}	[TP0005-TP0058 (0.73312306)]
COG0233	COG1283	BB2608	frr	Ribosome recycling factor (Ribosome-releasing factor) (RRF)	BB3236	BB3236	Putative membrane protein	[TP0604-TP0771 (0.7316062)]
COG0840	COG1344	BB2958	BB2958	Methyl-accepting chemotaxis protein	BB2569	BB2569	Flagellar hook-associated protein 3	[TP0640-TP0870 (0.6975479)]
COG0840	COG1344	BB3115	BB3115	Probable methyl-accepting chemotaxis protein	BB2539	flaA	Flagellin {UniProtKB/Swiss-Prot:Q06064}	[TP0640-TP0870 (0.6975479)]
COG0840	COG1344	BB1456	BB1456	Methyl-accepting chemotaxis protein	BB2569	BB2569	Flagellar hook-associated protein 3	[TP0640-TP0870 (0.6975479)]
COG0840	COG1344	BB1456	BB1456	Methyl-accepting chemotaxis protein	BB2539	flaA	Flagellin {UniProtKB/Swiss-Prot:Q06064}	[TP0640-TP0870 (0.6975479)]
COG0840	COG1344	BB2574	BB2574	Methyl-accepting chemotaxis protein	BB2539	flaA	Flagellin {UniProtKB/Swiss-Prot:Q06064}	[TP0640-TP0870 (0.6975479)]
COG0840	COG1344	BB1208	BB1208	Methyl-accepting chemotaxis protein	BB2539	flaA	Flagellin {UniProtKB/Swiss-Prot:Q06064}	[TP0640-TP0870 (0.6975479)]
COG0840	COG1344	BB2570	BB2570	Methyl-accepting chemotaxis protein I	BB2569	BB2569	Flagellar hook-associated protein 3	[TP0640-TP0870 (0.6975479)]
COG0840	COG1344	BB2958	BB2958	Methyl-accepting chemotaxis protein	BB2539	flaA	Flagellin {UniProtKB/Swiss-Prot:Q06064}	[TP0640-TP0870 (0.6975479)]
COG0840	COG1344	BB3115	BB3115	Probable methyl-accepting chemotaxis protein	BB2569	BB2569	Flagellar hook-associated protein 3	[TP0640-TP0870 (0.6975479)]
COG0840	COG1344	BB2548	BB2548	Methyl-accepting chemotaxis protein I	BB2539	flaA	Flagellin {UniProtKB/Swiss-Prot:Q06064}	[TP0640-TP0870 (0.6975479)]
COG0840	COG1344	BB1208	BB1208	Methyl-accepting chemotaxis protein	BB2569	BB2569	Flagellar hook-associated protein 3	[TP0640-TP0870 (0.6975479)]
COG0840	COG1344	BB2575	BB2575	Methyl-accepting chemotaxis protein	BB2539	flaA	Flagellin {UniProtKB/Swiss-Prot:Q06064}	[TP0640-TP0870 (0.6975479)]
COG0840	COG1344	BB2548	BB2548	Methyl-accepting chemotaxis protein I	BB2569	BB2569	Flagellar hook-associated protein 3	[TP0640-TP0870 (0.6975479)]
COG0840	COG1344	BB2575	BB2575	Methyl-accepting chemotaxis protein	BB2569	BB2569	Flagellar hook-associated protein 3	[TP0640-TP0870 (0.6975479)]
COG0840	COG1344	BB2574	BB2574	Methyl-accepting chemotaxis protein	BB2569	BB2569	Flagellar hook-associated protein 3	[TP0640-TP0870 (0.6975479)]
COG0840	COG1344	BB2570	BB2570	Methyl-accepting chemotaxis protein I	BB2539	flaA	Flagellin {UniProtKB/Swiss-Prot:Q06064}	[TP0640-TP0870 (0.6975479)]
COG1825	COG2812	BB0902	rplY	50S ribosomal protein L25 (General stress protein CTC)	BB1438	BB1438	DNA polymerase III subunit Tau	[TP0372-TP1005 (0.6540257)]
COG0222	COG0530	BB0013	rplL	50S ribosomal protein L7/L12	BB3995	BB3995	Putative Ca2+/Na+ antiporter	[TP0240-TP1034 (0.77472186)]
COG0024	COG1121	BB2604	BB2604	Methionine aminopeptidase	BB0183	BB0183	Putative transport protein ATP-binding	[TP0842-TP0164 (0.77940726)]
COG0361	COG1214	BB1400	infA2	Translation initiation factor IF-1 2	BB3809	BB3809	Putative acetyltransferase	[TP0097-TP0876 (0.56457245)]
COG0361	COG1214	BB0052	infA1	Translation initiation factor IF-1 1	BB3809	BB3809	Putative acetyltransferase	[TP0097-TP0876 (0.56457245)]
COG1643	COG2137	BB3403	BB3403	Putative ATP-dependent helicase	BB2077	BB2077	RecX-family regulatory protein	[TP0526-TP1023 (0.64955014)]
COG0257	COG1283	BB0053	BB0053	50S ribosomal protein L36	BB3236	BB3236	Putative membrane protein	[TP0209-TP0771 (0.6772987)]
COG0255	COG1011	BB0037	BB0037	50S ribosomal protein L29	BB1847	BB1847	Putative haloacid-type dehydrogenase	[TP0197-TP0158 (0.6077605)]
COG0255	COG1011	BB0037	BB0037	50S ribosomal protein L29	BB4521	BB4521	Putative hydrolase {UniProtKB/TrEMBL:Q7WEW0}	[TP0197-TP0158 (0.6077605)]
COG0255	COG1011	BB0037	BB0037	50S ribosomal protein L29	BB0447	BB0447	Probable haloacid dehalogenase	[TP0197-TP0158 (0.6077605)]
COG0255	COG1011	BB0037	BB0037	50S ribosomal protein L29	BB4677	BB4677	Haloacid dehalogenase-like hydrolase	[TP0197-TP0158 (0.6077605)]
COG1108	COG2239	BB0184	BB0184	Putative ABC transporter permease protein	BB4180	BB4180	Putative cation transport protein	[TP0165-TP0917 (0.5215956)]
COG2204	COG2204	BB0265	BB0265	Putative two-component response regulator	BB2952	BB2952	Nitrogen regulation protein NR(I)	[TP0519-TP0519 (0.65939915)]
COG2204	COG2204	BB2952	BB2952	Nitrogen regulation protein NR(I)	BB0265	BB0265	Putative two-component response regulator	[TP0519-TP0519 (0.65939915)]
COG2204	COG2204	BB2858	BB2858	Putative transcriptional regulatory protein	BB2858	BB2858	Putative transcriptional regulatory protein	[TP0519-TP0519 (0.65939915)]
COG2204	COG2204	BB2857	BB2857	Putative transcriptional regulatory protein	BB2952	BB2952	Nitrogen regulation protein NR(I)	[TP0519-TP0519 (0.65939915)]
COG2204	COG2204	BB2952	BB2952	Nitrogen regulation protein NR(I)	BB2857	BB2857	Putative transcriptional regulatory protein	[TP0519-TP0519 (0.65939915)]
COG2204	COG2204	BB2858	BB2858	Putative transcriptional regulatory protein	BB0265	BB0265	Putative two-component response regulator	[TP0519-TP0519 (0.65939915)]
COG2204	COG2204	BB0265	BB0265	Putative two-component response regulator	BB2858	BB2858	Putative transcriptional regulatory protein	[TP0519-TP0519 (0.65939915)]
COG2204	COG2204	BB2857	BB2857	Putative transcriptional regulatory protein	BB2858	BB2858	Putative transcriptional regulatory protein	[TP0519-TP0519 (0.65939915)]
COG2204	COG2204	BB2952	BB2952	Nitrogen regulation protein NR(I)	BB2952	BB2952	Nitrogen regulation protein NR(I)	[TP0519-TP0519 (0.65939915)]
COG2204	COG2204	BB2858	BB2858	Putative transcriptional regulatory protein	BB2857	BB2857	Putative transcriptional regulatory protein	[TP0519-TP0519 (0.65939915)]
COG2204	COG2204	BB2857	BB2857	Putative transcriptional regulatory protein	BB2857	BB2857	Putative transcriptional regulatory protein	[TP0519-TP0519 (0.65939915)]
COG2204	COG2204	BB0265	BB0265	Putative two-component response regulator	BB0265	BB0265	Putative two-component response regulator	[TP0519-TP0519 (0.65939915)]
COG2204	COG2204	BB2858	BB2858	Putative transcriptional regulatory protein	BB2952	BB2952	Nitrogen regulation protein NR(I)	[TP0519-TP0519 (0.65939915)]
COG2204	COG2204	BB2857	BB2857	Putative transcriptional regulatory protein	BB0265	BB0265	Putative two-component response regulator	[TP0519-TP0519 (0.65939915)]
COG2204	COG2204	BB0265	BB0265	Putative two-component response regulator	BB2857	BB2857	Putative transcriptional regulatory protein	[TP0519-TP0519 (0.65939915)]
COG2204	COG2204	BB2952	BB2952	Nitrogen regulation protein NR(I)	BB2858	BB2858	Putative transcriptional regulatory protein	[TP0519-TP0519 (0.65939915)]
COG0546	COG0739	BB3767	BB3767	Probable hydrolase {UniProtKB/TrEMBL:Q7WD11}	BB3018	BB3018	Putative peptidase {UniProtKB/TrEMBL:Q7WI38}	[TP0554-TP0782 (0.73069036)]
COG0546	COG0739	BB4625	BB4625	Putative phosphoglycolate phosphatase	BB3018	BB3018	Putative peptidase {UniProtKB/TrEMBL:Q7WI38}	[TP0554-TP0782 (0.73069036)]
COG0546	COG0739	BB4625	BB4625	Putative phosphoglycolate phosphatase	BB4351	BB4351	Hypothetical protein {UniProtKB/TrEMBL:Q7WFC9}	[TP0554-TP0782 (0.73069036)]
COG0546	COG0739	BB3476	BB3476	Phosphoglycolate phosphatase 2	BB4190	BB4190	Putative peptidase family M23/M37 protein	[TP0554-TP0782 (0.73069036)]
COG0546	COG0739	BB3476	BB3476	Phosphoglycolate phosphatase 2	BB1398	BB1398	Putative peptidase {UniProtKB/TrEMBL:Q7WMJ3}	[TP0554-TP0782 (0.73069036)]
COG0546	COG0739	BB3767	BB3767	Probable hydrolase {UniProtKB/TrEMBL:Q7WD11}	BB1297	BB1297	Putative lipoprotein {UniProtKB/TrEMBL:Q7WMU3}	[TP0554-TP0782 (0.73069036)]
COG0546	COG0739	BB0250	BB0250	Probable haloacid dehalogenase-like hydrolase	BB1398	BB1398	Putative peptidase {UniProtKB/TrEMBL:Q7WMJ3}	[TP0554-TP0782 (0.73069036)]
COG0546	COG0739	BB0250	BB0250	Probable haloacid dehalogenase-like hydrolase	BB3018	BB3018	Putative peptidase {UniProtKB/TrEMBL:Q7WI38}	[TP0554-TP0782 (0.73069036)]
COG0546	COG0739	BB3476	BB3476	Phosphoglycolate phosphatase 2	BB1297	BB1297	Putative lipoprotein {UniProtKB/TrEMBL:Q7WMU3}	[TP0554-TP0782 (0.73069036)]
COG0546	COG0739	BB0250	BB0250	Probable haloacid dehalogenase-like hydrolase	BB1297	BB1297	Putative lipoprotein {UniProtKB/TrEMBL:Q7WMU3}	[TP0554-TP0782 (0.73069036)]
COG0546	COG0739	BB3767	BB3767	Probable hydrolase {UniProtKB/TrEMBL:Q7WD11}	BB4351	BB4351	Hypothetical protein {UniProtKB/TrEMBL:Q7WFC9}	[TP0554-TP0782 (0.73069036)]
COG0546	COG0739	BB3476	BB3476	Phosphoglycolate phosphatase 2	BB4351	BB4351	Hypothetical protein {UniProtKB/TrEMBL:Q7WFC9}	[TP0554-TP0782 (0.73069036)]
COG0546	COG0739	BB3476	BB3476	Phosphoglycolate phosphatase 2	BB3018	BB3018	Putative peptidase {UniProtKB/TrEMBL:Q7WI38}	[TP0554-TP0782 (0.73069036)]
COG0546	COG0739	BB4625	BB4625	Putative phosphoglycolate phosphatase	BB1297	BB1297	Putative lipoprotein {UniProtKB/TrEMBL:Q7WMU3}	[TP0554-TP0782 (0.73069036)]
COG0546	COG0739	BB0250	BB0250	Probable haloacid dehalogenase-like hydrolase	BB4351	BB4351	Hypothetical protein {UniProtKB/TrEMBL:Q7WFC9}	[TP0554-TP0782 (0.73069036)]
COG0546	COG0739	BB0250	BB0250	Probable haloacid dehalogenase-like hydrolase	BB4190	BB4190	Putative peptidase family M23/M37 protein	[TP0554-TP0782 (0.73069036)]
COG0546	COG0739	BB4625	BB4625	Putative phosphoglycolate phosphatase	BB1398	BB1398	Putative peptidase {UniProtKB/TrEMBL:Q7WMJ3}	[TP0554-TP0782 (0.73069036)]
COG0546	COG0739	BB4625	BB4625	Putative phosphoglycolate phosphatase	BB4190	BB4190	Putative peptidase family M23/M37 protein	[TP0554-TP0782 (0.73069036)]
COG0546	COG0739	BB3767	BB3767	Probable hydrolase {UniProtKB/TrEMBL:Q7WD11}	BB1398	BB1398	Putative peptidase {UniProtKB/TrEMBL:Q7WMJ3}	[TP0554-TP0782 (0.73069036)]
COG0546	COG0739	BB3767	BB3767	Probable hydrolase {UniProtKB/TrEMBL:Q7WD11}	BB4190	BB4190	Putative peptidase family M23/M37 protein	[TP0554-TP0782 (0.73069036)]
COG0242	COG1187	BB0247	def1	Peptide deformylase 1 (EC 3.5.1.88) (PDF 1) (Polypeptide deformylase 1)	BB2525	BB2525	Putative RNA pseudouridylate synthase	[TP0757-TP0459 (0.5284328)]
COG0242	COG1187	BB4095	def2	Peptide deformylase 2 (EC 3.5.1.88) (PDF 2) (Polypeptide deformylase 2)	BB2525	BB2525	Putative RNA pseudouridylate synthase	[TP0757-TP0459 (0.5284328)]
COG0457	COG0558	BB1734	BB1734	Putative exported protein	BB3342	BB3342	Putative CDP-diacylglycerol--glycerol-3-phosphate	[TP0067-TP0730 (0.86096925)]
COG0457	COG0558	BB0898	BB0898	Hypothetical protein {UniProtKB/TrEMBL:Q7WNY7}	BB3342	BB3342	Putative CDP-diacylglycerol--glycerol-3-phosphate	[TP0067-TP0730 (0.86096925)]
COG0457	COG0558	BB1619	BB1619	Putative regulatory protein	BB3342	BB3342	Putative CDP-diacylglycerol--glycerol-3-phosphate	[TP0067-TP0730 (0.86096925)]
COG0457	COG0558	BB2884	BB2884	Hypothetical protein {UniProtKB/TrEMBL:Q7WIG7}	BB3342	BB3342	Putative CDP-diacylglycerol--glycerol-3-phosphate	[TP0067-TP0730 (0.86096925)]
COG0020	COG1508	BB2609	uppS	Undecaprenyl pyrophosphate synthetase (EC 2.5.1.31) (UPP synthetase) (Di-trans,poly-cis-decaprenylcistransferase) (Undecaprenyl diphosphate synthase) (UDS)	BB2859	BB2859	RNA polymerase sigma-54 factor	[TP0603-TP0111 (0.79878455)]
COG0020	COG1508	BB2609	uppS	Undecaprenyl pyrophosphate synthetase (EC 2.5.1.31) (UPP synthetase) (Di-trans,poly-cis-decaprenylcistransferase) (Undecaprenyl diphosphate synthase) (UDS)	BB4922	BB4922	RNA polymerase sigma-54 factor	[TP0603-TP0111 (0.79878455)]
COG0420	COG0739	BB3048	BB3048	Possible exonuclease {UniProtKB/TrEMBL:Q7WI08}	BB3018	BB3018	Putative peptidase {UniProtKB/TrEMBL:Q7WI38}	[TP0626-TP0782 (0.7781429)]
COG0420	COG0739	BB3048	BB3048	Possible exonuclease {UniProtKB/TrEMBL:Q7WI08}	BB1398	BB1398	Putative peptidase {UniProtKB/TrEMBL:Q7WMJ3}	[TP0626-TP0782 (0.7781429)]
COG0420	COG0739	BB3048	BB3048	Possible exonuclease {UniProtKB/TrEMBL:Q7WI08}	BB4351	BB4351	Hypothetical protein {UniProtKB/TrEMBL:Q7WFC9}	[TP0626-TP0782 (0.7781429)]
COG0420	COG0739	BB3048	BB3048	Possible exonuclease {UniProtKB/TrEMBL:Q7WI08}	BB1297	BB1297	Putative lipoprotein {UniProtKB/TrEMBL:Q7WMU3}	[TP0626-TP0782 (0.7781429)]
COG0420	COG0739	BB3048	BB3048	Possible exonuclease {UniProtKB/TrEMBL:Q7WI08}	BB4190	BB4190	Putative peptidase family M23/M37 protein	[TP0626-TP0782 (0.7781429)]
COG1385	COG2812	BB1379	BB1379	Hypothetical protein {UniProtKB/TrEMBL:Q7WML2}	BB1438	BB1438	DNA polymerase III subunit Tau	[TP0276-TP1005 (0.66627616)]
COG0217	COG0739	BB1871	BB1871	Hypothetical UPF0082 protein BB1871	BB1398	BB1398	Putative peptidase {UniProtKB/TrEMBL:Q7WMJ3}	[TP0474-TP0864 (0.82349855)]
COG0217	COG0739	BB1871	BB1871	Hypothetical UPF0082 protein BB1871	BB4190	BB4190	Putative peptidase family M23/M37 protein	[TP0474-TP0864 (0.82349855)]
COG0217	COG0739	BB1871	BB1871	Hypothetical UPF0082 protein BB1871	BB3018	BB3018	Putative peptidase {UniProtKB/TrEMBL:Q7WI38}	[TP0474-TP0864 (0.82349855)]
COG0217	COG0739	BB1871	BB1871	Hypothetical UPF0082 protein BB1871	BB1297	BB1297	Putative lipoprotein {UniProtKB/TrEMBL:Q7WMU3}	[TP0474-TP0864 (0.82349855)]
COG0217	COG0739	BB1871	BB1871	Hypothetical UPF0082 protein BB1871	BB4351	BB4351	Hypothetical protein {UniProtKB/TrEMBL:Q7WFC9}	[TP0474-TP0864 (0.82349855)]
COG0242	COG0254	BB4095	def2	Peptide deformylase 2 (EC 3.5.1.88) (PDF 2) (Polypeptide deformylase 2)	BB3261	rpmE2	50S ribosomal protein L31 type B	[TP0757-TP0255 (0.6434887)]
COG0242	COG0254	BB0247	def1	Peptide deformylase 1 (EC 3.5.1.88) (PDF 1) (Polypeptide deformylase 1)	BB3261	rpmE2	50S ribosomal protein L31 type B	[TP0757-TP0255 (0.6434887)]
COG0442	COG1466	BB4232	BB4232	Prolyl-tRNA synthetase {UniProtKB/TrEMBL:Q7WFN9}	BB3379	BB3379	Putative DNA polymerase III, delta subunit	[TP0160-TP0588 (0.66563916)]
COG0847	COG1558	BB1851	BB1851	Putative exonuclease {UniProtKB/TrEMBL:Q7WL98}	BB2560	BB2560	Flagellar basal-body rod protein FlgC	[TP0643-TP0397 (0.7022186)]
COG0847	COG1558	BB4275	BB4275	DNA polymerase III, epsilon chain	BB2560	BB2560	Flagellar basal-body rod protein FlgC	[TP0643-TP0397 (0.7022186)]
COG0305	COG0593	BB1919	BB1919	DNA helicase {UniProtKB/TrEMBL:Q7WL30}	BB4061	BB4061	Hypothetical protein {UniProtKB/TrEMBL:Q7WG59}	[TP0058-TP0001 (0.9013428)]
COG0305	COG0593	BB1919	BB1919	DNA helicase {UniProtKB/TrEMBL:Q7WL30}	BB4989	dnaA	Chromosomal replication initiator protein dnaA	[TP0058-TP0001 (0.9013428)]
COG0772	COG2239	BB4199	BB4199	Cell division protein FtsW	BB4180	BB4180	Putative cation transport protein	[TP0501-TP0917 (0.53388965), TP0387-TP0917 (0.61041105)]
COG0772	COG2239	BB4525	BB4525	Rod shape-determining protein	BB4180	BB4180	Putative cation transport protein	[TP0501-TP0917 (0.53388965), TP0387-TP0917 (0.61041105)]
COG1766	COG2239	BB2588	BB2588	Flagellar M-ring protein	BB4180	BB4180	Putative cation transport protein	[TP0399-TP0917 (0.5059451)]
COG1430	COG1619	BB2015	BB2015	Exported protein {UniProtKB/TrEMBL:Q7WKT9}	BB3036	BB3036	Muramoyltetrapeptide carboxypeptidase	[TP0087-TP0688 (0.70629925)]
COG1430	COG1619	BB2015	BB2015	Exported protein {UniProtKB/TrEMBL:Q7WKT9}	BB2677	BB2677	Putative muramoyltetrapeptide carboxypeptidase	[TP0087-TP0688 (0.70629925)]
COG0178	COG1197	BB0075	BB0075	Excinuclease ABC subunit A	BB3818	BB3818	Transcription-repair coupling factor	[TP0514-TP0344 (0.9414915)]
COG0178	COG1197	BB4032	BB4032	Putative excinuclease ABC subunit	BB3818	BB3818	Transcription-repair coupling factor	[TP0514-TP0344 (0.9414915)]
COG0264	COG0544	BB2606	tsf	Elongation factor Ts (EF-Ts)	BB2253	tig	Trigger factor {UniProtKB/Swiss-Prot:Q7WK84}	[TP0605-TP0506 (0.9100214)]
COG1344	COG1352	BB2569	BB2569	Flagellar hook-associated protein 3	BB2549	BB2549	Chemotaxis protein methyltransferase	[TP0870-TP0630 (0.7476691)]
COG1344	COG1352	BB2539	flaA	Flagellin {UniProtKB/Swiss-Prot:Q06064}	BB2549	BB2549	Chemotaxis protein methyltransferase	[TP0870-TP0630 (0.7476691)]
COG0495	COG1475	BB3377	leuS	Leucyl-tRNA synthetase (EC 6.1.1.4) (Leucine--tRNA ligase) (LeuRS)	BB1674	BB1674	Hypothetical protein {UniProtKB/TrEMBL:Q7WLS1}	[TP0586-TP0271 (0.63095015)]
COG0495	COG1475	BB3377	leuS	Leucyl-tRNA synthetase (EC 6.1.1.4) (Leucine--tRNA ligase) (LeuRS)	BB0005	BB0005	Probable chromosome partitioning protein ParB	[TP0586-TP0271 (0.63095015)]
COG0272	COG2080	BB3804	BB3804	DNA ligase {UniProtKB/TrEMBL:Q7WCJ7}	BB0710	BB0710	Probable oxidoreductase	[TP0634-TP0080 (0.5753685)]
COG0272	COG2080	BB3804	BB3804	DNA ligase {UniProtKB/TrEMBL:Q7WCJ7}	BB0391	BB0391	Probable 2Fe-2S ferredoxin	[TP0634-TP0080 (0.5753685)]
COG0272	COG2080	BB3804	BB3804	DNA ligase {UniProtKB/TrEMBL:Q7WCJ7}	BB2418	BB2418	Putative oxidoreductase subunit	[TP0634-TP0080 (0.5753685)]
COG0272	COG2080	BB3804	BB3804	DNA ligase {UniProtKB/TrEMBL:Q7WCJ7}	BB1777	BB1777	Probable oxidoreductase	[TP0634-TP0080 (0.5753685)]
COG1352	COG1536	BB2549	BB2549	Chemotaxis protein methyltransferase	BB2587	BB2587	Flagellar motor switch protein FliG	[TP0630-TP0026 (0.7604114)]
COG1344	COG1516	BB2539	flaA	Flagellin {UniProtKB/Swiss-Prot:Q06064}	BB2594	BB2594	Flagellar protein FliS {UniProtKB/TrEMBL:Q7WJA5}	[TP0870-TP0943 (0.723277)]
COG1344	COG1516	BB2569	BB2569	Flagellar hook-associated protein 3	BB2594	BB2594	Flagellar protein FliS {UniProtKB/TrEMBL:Q7WJA5}	[TP0870-TP0943 (0.723277)]
COG0099	COG0216	BB0054	rpsM	30S ribosomal protein S13	BB0384	prfA	Peptide chain release factor 1 (RF-1)	[TP0210-TP0051 (0.8775348)]
COG0803	COG1268	BB0185	BB0185	Putative periplasmic solute binding protein	BB3797	BB3797	BioY family protein {UniProtKB/TrEMBL:Q7WCY1}	[TP0034-TP0228 (0.8514437)]
COG0442	COG0552	BB4232	BB4232	Prolyl-tRNA synthetase {UniProtKB/TrEMBL:Q7WFN9}	BB0943	BB0943	Cell division protein {UniProtKB/TrEMBL:Q7WNU2}	[TP0160-TP0578 (0.56216276)]
COG0242	COG0319	BB0247	def1	Peptide deformylase 1 (EC 3.5.1.88) (PDF 1) (Polypeptide deformylase 1)	BB1355	BB1355	UPF0054 protein BB1355	[TP0757-TP0650 (0.630912)]
COG0242	COG0319	BB4095	def2	Peptide deformylase 2 (EC 3.5.1.88) (PDF 2) (Polypeptide deformylase 2)	BB1355	BB1355	UPF0054 protein BB1355	[TP0757-TP0650 (0.630912)]
COG0178	COG0845	BB4032	BB4032	Putative excinuclease ABC subunit	BB2527	BB2527	Acriflavine resistance protein a	[TP0514-TP0965 (0.87363523)]
COG0178	COG0845	BB0075	BB0075	Excinuclease ABC subunit A	BB2527	BB2527	Acriflavine resistance protein a	[TP0514-TP0965 (0.87363523)]
COG0178	COG0845	BB4032	BB4032	Putative excinuclease ABC subunit	BB2383	BB2383	Putative HlyD-family secretion protein	[TP0514-TP0965 (0.87363523)]
COG0178	COG0845	BB0075	BB0075	Excinuclease ABC subunit A	BB3852	BB3852	Probable HlyD-family secretion protein	[TP0514-TP0965 (0.87363523)]
COG0178	COG0845	BB4032	BB4032	Putative excinuclease ABC subunit	BB3852	BB3852	Probable HlyD-family secretion protein	[TP0514-TP0965 (0.87363523)]
COG0178	COG0845	BB4032	BB4032	Putative excinuclease ABC subunit	BB4277	BB4277	Putative HlyD-like secretion protein	[TP0514-TP0965 (0.87363523)]
COG0178	COG0845	BB0075	BB0075	Excinuclease ABC subunit A	BB1188	BB1188	HlyD-family secretion protein	[TP0514-TP0965 (0.87363523)]
COG0178	COG0845	BB0075	BB0075	Excinuclease ABC subunit A	BB3349	BB3349	Putative efflux system inner membrane protein	[TP0514-TP0965 (0.87363523)]
COG0178	COG0845	BB4032	BB4032	Putative excinuclease ABC subunit	BB3349	BB3349	Putative efflux system inner membrane protein	[TP0514-TP0965 (0.87363523)]
COG0178	COG0845	BB4032	BB4032	Putative excinuclease ABC subunit	BB4432	BB4432	HlyD family secretion protein	[TP0514-TP0965 (0.87363523)]
COG0178	COG0845	BB0075	BB0075	Excinuclease ABC subunit A	BB2383	BB2383	Putative HlyD-family secretion protein	[TP0514-TP0965 (0.87363523)]
COG0178	COG0845	BB4032	BB4032	Putative excinuclease ABC subunit	BB1188	BB1188	HlyD-family secretion protein	[TP0514-TP0965 (0.87363523)]
COG0178	COG0845	BB4032	BB4032	Putative excinuclease ABC subunit	BB0437	BB0437	HlyD family secretion protein	[TP0514-TP0965 (0.87363523)]
COG0178	COG0845	BB0075	BB0075	Excinuclease ABC subunit A	BB0437	BB0437	HlyD family secretion protein	[TP0514-TP0965 (0.87363523)]
COG0178	COG0845	BB0075	BB0075	Excinuclease ABC subunit A	BB0326	BB0326	Cyclolysin secretion protein	[TP0514-TP0965 (0.87363523)]
COG0178	COG0845	BB0075	BB0075	Excinuclease ABC subunit A	BB4277	BB4277	Putative HlyD-like secretion protein	[TP0514-TP0965 (0.87363523)]
COG0178	COG0845	BB0075	BB0075	Excinuclease ABC subunit A	BB4432	BB4432	HlyD family secretion protein	[TP0514-TP0965 (0.87363523)]
COG0178	COG0845	BB4032	BB4032	Putative excinuclease ABC subunit	BB0326	BB0326	Cyclolysin secretion protein	[TP0514-TP0965 (0.87363523)]
COG0457	COG0566	BB0898	BB0898	Hypothetical protein {UniProtKB/TrEMBL:Q7WNY7}	BB1976	rlmB	23S rRNA (guanosine-2'-O-)-methyltransferase rlmB (EC 2.1.1.-) (23S rRNA Gm2251 2'-O-methyltransferase)	[TP0095-TP0054 (0.73981166)]
COG0457	COG0566	BB1734	BB1734	Putative exported protein	BB2620	BB2620	Putative RNA methyltransferase	[TP0095-TP0054 (0.73981166)]
COG0457	COG0566	BB1619	BB1619	Putative regulatory protein	BB1976	rlmB	23S rRNA (guanosine-2'-O-)-methyltransferase rlmB (EC 2.1.1.-) (23S rRNA Gm2251 2'-O-methyltransferase)	[TP0095-TP0054 (0.73981166)]
COG0457	COG0566	BB2884	BB2884	Hypothetical protein {UniProtKB/TrEMBL:Q7WIG7}	BB1976	rlmB	23S rRNA (guanosine-2'-O-)-methyltransferase rlmB (EC 2.1.1.-) (23S rRNA Gm2251 2'-O-methyltransferase)	[TP0095-TP0054 (0.73981166)]
COG0457	COG0566	BB2884	BB2884	Hypothetical protein {UniProtKB/TrEMBL:Q7WIG7}	BB2620	BB2620	Putative RNA methyltransferase	[TP0095-TP0054 (0.73981166)]
COG0457	COG0566	BB0898	BB0898	Hypothetical protein {UniProtKB/TrEMBL:Q7WNY7}	BB2620	BB2620	Putative RNA methyltransferase	[TP0095-TP0054 (0.73981166)]
COG0457	COG0566	BB1734	BB1734	Putative exported protein	BB1976	rlmB	23S rRNA (guanosine-2'-O-)-methyltransferase rlmB (EC 2.1.1.-) (23S rRNA Gm2251 2'-O-methyltransferase)	[TP0095-TP0054 (0.73981166)]
COG0457	COG0566	BB1619	BB1619	Putative regulatory protein	BB2620	BB2620	Putative RNA methyltransferase	[TP0095-TP0054 (0.73981166)]
COG0465	COG0558	BB1460	BB1460	Cell division protein {UniProtKB/TrEMBL:Q7WMD2}	BB3342	BB3342	Putative CDP-diacylglycerol--glycerol-3-phosphate	[TP0765-TP0256 (0.8653493)]
COG0024	COG0462	BB2604	BB2604	Methionine aminopeptidase	BB0901	prs	Ribose-phosphate pyrophosphokinase (EC 2.7.6.1) (RPPK) (Phosphoribosyl pyrophosphate synthetase) (P-Rib-PP synthetase) (PRPP synthetase)	[TP0842-TP0294 (0.8762697)]
COG0125	COG0361	BB2637	tmk	Thymidylate kinase {UniProtKB/Swiss-Prot:Q7WJ63}	BB0052	infA1	Translation initiation factor IF-1 1	[TP0354-TP0097 (0.8382038)]
COG0125	COG0361	BB2637	tmk	Thymidylate kinase {UniProtKB/Swiss-Prot:Q7WJ63}	BB1400	infA2	Translation initiation factor IF-1 2	[TP0354-TP0097 (0.8382038)]
COG1536	COG1766	BB2587	BB2587	Flagellar motor switch protein FliG	BB2588	BB2588	Flagellar M-ring protein	[TP0400-TP0399 (0.9198608), TP0026-TP0399 (0.9539454)]
COG0319	COG0787	BB1355	BB1355	UPF0054 protein BB1355	BB3271	BB3271	Alanine racemase, catabolic	[TP0650-TP0681 (0.82058704)]
COG0319	COG0787	BB1355	BB1355	UPF0054 protein BB1355	BB1644	BB1644	Alanine racemase, catabolic	[TP0650-TP0681 (0.82058704)]
COG0215	COG1536	BB1735	cysS	Cysteinyl-tRNA synthetase (EC 6.1.1.16) (Cysteine--tRNA ligase) (CysRS)	BB2587	BB2587	Flagellar motor switch protein FliG	[TP0091-TP0400 (0.6374247)]
COG0564	COG1418	BB3598	BB3598	Pseudouridine synthase {UniProtKB/TrEMBL:Q7WGJ1}	BB1181	BB1181	Hypothetical protein {UniProtKB/TrEMBL:Q7WN59}	[TP0154-TP1018 (0.7668753)]
COG0564	COG1418	BB3768	BB3768	Pseudouridine synthase {UniProtKB/TrEMBL:Q7WD10}	BB1181	BB1181	Hypothetical protein {UniProtKB/TrEMBL:Q7WN59}	[TP0154-TP1018 (0.7668753)]
COG0849	COG1595	BB4194	BB4194	Cell division protein FtsA	BB3300	BB3300	Putative RNA polymerase sigma factor	[TP0389-TP0092 (0.66770643)]
COG0849	COG1595	BB4194	BB4194	Cell division protein FtsA	BB1904	BB1904	Putative sigma-70 factor, ECF subfamily	[TP0389-TP0092 (0.66770643)]
COG0849	COG1595	BB4194	BB4194	Cell division protein FtsA	BB4653	BB4653	Heme uptake regulator {UniProtKB/TrEMBL:Q7WEI2}	[TP0389-TP0092 (0.66770643)]
COG0849	COG1595	BB4194	BB4194	Cell division protein FtsA	BB1302	BB1302	Putative RNA polymerase sigma factor	[TP0389-TP0092 (0.66770643)]
COG0849	COG1595	BB4194	BB4194	Cell division protein FtsA	BB1837	BB1837	Putative ECF-family RNA polymerase sigma factor	[TP0389-TP0092 (0.66770643)]
COG0849	COG1595	BB4194	BB4194	Cell division protein FtsA	BB3268	BB3268	Putative Ecf-type RNA polymerase sigma factor	[TP0389-TP0092 (0.66770643)]
COG0849	COG1595	BB4194	BB4194	Cell division protein FtsA	BB1638	BB1638	Putative RNA polymerase sigma factor	[TP0389-TP0092 (0.66770643)]
COG0849	COG1595	BB4194	BB4194	Cell division protein FtsA	BB3660	BB3660	ECF-family sigma factor	[TP0389-TP0092 (0.66770643)]
COG0849	COG1595	BB4194	BB4194	Cell division protein FtsA	BB4120	BB4120	ECF-family sigma factor	[TP0389-TP0092 (0.66770643)]
COG0849	COG1595	BB4194	BB4194	Cell division protein FtsA	BB4742	BB4742	ECF sigma factor {UniProtKB/TrEMBL:Q9L430}	[TP0389-TP0092 (0.66770643)]
COG0849	COG1595	BB4194	BB4194	Cell division protein FtsA	BB3752	BB3752	RNA polymerase sigma factor	[TP0389-TP0092 (0.66770643)]
COG0849	COG1595	BB4194	BB4194	Cell division protein FtsA	BB2661	BB2661	Putative RNA polymerase sigma factor	[TP0389-TP0092 (0.66770643)]
COG0739	COG2204	BB4351	BB4351	Hypothetical protein {UniProtKB/TrEMBL:Q7WFC9}	BB2952	BB2952	Nitrogen regulation protein NR(I)	[TP0706-TP0519 (0.80130965)]
COG0739	COG2204	BB1398	BB1398	Putative peptidase {UniProtKB/TrEMBL:Q7WMJ3}	BB2857	BB2857	Putative transcriptional regulatory protein	[TP0706-TP0519 (0.80130965)]
COG0739	COG2204	BB3018	BB3018	Putative peptidase {UniProtKB/TrEMBL:Q7WI38}	BB0265	BB0265	Putative two-component response regulator	[TP0706-TP0519 (0.80130965)]
COG0739	COG2204	BB3018	BB3018	Putative peptidase {UniProtKB/TrEMBL:Q7WI38}	BB2857	BB2857	Putative transcriptional regulatory protein	[TP0706-TP0519 (0.80130965)]
COG0739	COG2204	BB3018	BB3018	Putative peptidase {UniProtKB/TrEMBL:Q7WI38}	BB2952	BB2952	Nitrogen regulation protein NR(I)	[TP0706-TP0519 (0.80130965)]
COG0739	COG2204	BB1398	BB1398	Putative peptidase {UniProtKB/TrEMBL:Q7WMJ3}	BB0265	BB0265	Putative two-component response regulator	[TP0706-TP0519 (0.80130965)]
COG0739	COG2204	BB1297	BB1297	Putative lipoprotein {UniProtKB/TrEMBL:Q7WMU3}	BB2857	BB2857	Putative transcriptional regulatory protein	[TP0706-TP0519 (0.80130965)]
COG0739	COG2204	BB4351	BB4351	Hypothetical protein {UniProtKB/TrEMBL:Q7WFC9}	BB0265	BB0265	Putative two-component response regulator	[TP0706-TP0519 (0.80130965)]
COG0739	COG2204	BB4190	BB4190	Putative peptidase family M23/M37 protein	BB2952	BB2952	Nitrogen regulation protein NR(I)	[TP0706-TP0519 (0.80130965)]
COG0739	COG2204	BB3018	BB3018	Putative peptidase {UniProtKB/TrEMBL:Q7WI38}	BB2858	BB2858	Putative transcriptional regulatory protein	[TP0706-TP0519 (0.80130965)]
COG0739	COG2204	BB4351	BB4351	Hypothetical protein {UniProtKB/TrEMBL:Q7WFC9}	BB2857	BB2857	Putative transcriptional regulatory protein	[TP0706-TP0519 (0.80130965)]
COG0739	COG2204	BB4190	BB4190	Putative peptidase family M23/M37 protein	BB2858	BB2858	Putative transcriptional regulatory protein	[TP0706-TP0519 (0.80130965)]
COG0739	COG2204	BB1297	BB1297	Putative lipoprotein {UniProtKB/TrEMBL:Q7WMU3}	BB0265	BB0265	Putative two-component response regulator	[TP0706-TP0519 (0.80130965)]
COG0739	COG2204	BB1398	BB1398	Putative peptidase {UniProtKB/TrEMBL:Q7WMJ3}	BB2952	BB2952	Nitrogen regulation protein NR(I)	[TP0706-TP0519 (0.80130965)]
COG0739	COG2204	BB1297	BB1297	Putative lipoprotein {UniProtKB/TrEMBL:Q7WMU3}	BB2952	BB2952	Nitrogen regulation protein NR(I)	[TP0706-TP0519 (0.80130965)]
COG0739	COG2204	BB1297	BB1297	Putative lipoprotein {UniProtKB/TrEMBL:Q7WMU3}	BB2858	BB2858	Putative transcriptional regulatory protein	[TP0706-TP0519 (0.80130965)]
COG0739	COG2204	BB1398	BB1398	Putative peptidase {UniProtKB/TrEMBL:Q7WMJ3}	BB2858	BB2858	Putative transcriptional regulatory protein	[TP0706-TP0519 (0.80130965)]
COG0739	COG2204	BB4190	BB4190	Putative peptidase family M23/M37 protein	BB0265	BB0265	Putative two-component response regulator	[TP0706-TP0519 (0.80130965)]
COG0739	COG2204	BB4190	BB4190	Putative peptidase family M23/M37 protein	BB2857	BB2857	Putative transcriptional regulatory protein	[TP0706-TP0519 (0.80130965)]
COG0739	COG2204	BB4351	BB4351	Hypothetical protein {UniProtKB/TrEMBL:Q7WFC9}	BB2858	BB2858	Putative transcriptional regulatory protein	[TP0706-TP0519 (0.80130965)]
COG0036	COG2001	BB4624	BB4624	Ribulose-phosphate 3-epimerase	BB4206	mraZ	Protein mraZ {UniProtKB/Swiss-Prot:Q7WFR4}	[TP0945-TP0383 (0.685165)]
COG0280	COG0457	BB1385	BB1385	Phosphate acetyl/butaryl transferase	BB1619	BB1619	Putative regulatory protein	[TP0094-TP0067 (0.5068833)]
COG0280	COG0457	BB1385	BB1385	Phosphate acetyl/butaryl transferase	BB2884	BB2884	Hypothetical protein {UniProtKB/TrEMBL:Q7WIG7}	[TP0094-TP0067 (0.5068833)]
COG0280	COG0457	BB1385	BB1385	Phosphate acetyl/butaryl transferase	BB0898	BB0898	Hypothetical protein {UniProtKB/TrEMBL:Q7WNY7}	[TP0094-TP0067 (0.5068833)]
COG0280	COG0457	BB1385	BB1385	Phosphate acetyl/butaryl transferase	BB1734	BB1734	Putative exported protein	[TP0094-TP0067 (0.5068833)]
COG0457	COG0495	BB2884	BB2884	Hypothetical protein {UniProtKB/TrEMBL:Q7WIG7}	BB3377	leuS	Leucyl-tRNA synthetase (EC 6.1.1.4) (Leucine--tRNA ligase) (LeuRS)	[TP0067-TP0586 (0.714839)]
COG0457	COG0495	BB1734	BB1734	Putative exported protein	BB3377	leuS	Leucyl-tRNA synthetase (EC 6.1.1.4) (Leucine--tRNA ligase) (LeuRS)	[TP0067-TP0586 (0.714839)]
COG0457	COG0495	BB0898	BB0898	Hypothetical protein {UniProtKB/TrEMBL:Q7WNY7}	BB3377	leuS	Leucyl-tRNA synthetase (EC 6.1.1.4) (Leucine--tRNA ligase) (LeuRS)	[TP0067-TP0586 (0.714839)]
COG0457	COG0495	BB1619	BB1619	Putative regulatory protein	BB3377	leuS	Leucyl-tRNA synthetase (EC 6.1.1.4) (Leucine--tRNA ligase) (LeuRS)	[TP0067-TP0586 (0.714839)]
COG0257	COG0472	BB0053	BB0053	50S ribosomal protein L36	BB0875	BB0875	Probable glycosyltransferase	[TP0209-TP0345 (0.64932555)]
COG0257	COG0472	BB0053	BB0053	50S ribosomal protein L36	BB4201	mraY	Phospho-N-acetylmuramoyl-pentapeptide-transferase (EC 2.7.8.13) (UDP- MurNAc-pentapeptide phosphotransferase)	[TP0209-TP0345 (0.64932555)]
COG0358	COG0457	BB3162	BB3162	DNA primase {UniProtKB/TrEMBL:Q7WHP4}	BB2884	BB2884	Hypothetical protein {UniProtKB/TrEMBL:Q7WIG7}	[TP0492-TP0648 (0.5111708)]
COG0358	COG0457	BB3162	BB3162	DNA primase {UniProtKB/TrEMBL:Q7WHP4}	BB1619	BB1619	Putative regulatory protein	[TP0492-TP0648 (0.5111708)]
COG0358	COG0457	BB3162	BB3162	DNA primase {UniProtKB/TrEMBL:Q7WHP4}	BB1734	BB1734	Putative exported protein	[TP0492-TP0648 (0.5111708)]
COG0358	COG0457	BB3162	BB3162	DNA primase {UniProtKB/TrEMBL:Q7WHP4}	BB0898	BB0898	Hypothetical protein {UniProtKB/TrEMBL:Q7WNY7}	[TP0492-TP0648 (0.5111708)]
COG2255	COG3951	BB4006	ruvB	Holliday junction ATP-dependent DNA helicase ruvB (EC 3.6.1.-)	BB2567	BB2567	Peptidoglycan hydrolase	[TP0162-TP0959 (0.6394583)]
COG0687	COG1558	BB3417	BB3417	Putative polyamine transport protein	BB2560	BB2560	Flagellar basal-body rod protein FlgC	[TP0655-TP0397 (0.60331625)]
COG0687	COG1558	BB0999	BB0999	Putative extracellular solute-binding protein	BB2560	BB2560	Flagellar basal-body rod protein FlgC	[TP0655-TP0397 (0.60331625)]
COG0687	COG1558	BB2698	BB2698	Putative ABC transporter, periplasmic	BB2560	BB2560	Flagellar basal-body rod protein FlgC	[TP0655-TP0397 (0.60331625)]
COG0687	COG1558	BB1751	BB1751	Putative extracellular solute-binding protein	BB2560	BB2560	Flagellar basal-body rod protein FlgC	[TP0655-TP0397 (0.60331625)]
COG0795	COG1792	BB3735	BB3735	Putative integral membrane protein	BB4528	BB4528	Rod shape-determining protein	[TP0884-TP0498 (0.8374102)]
COG0795	COG1792	BB4399	BB4399	Putative membrane protein	BB4528	BB4528	Rod shape-determining protein	[TP0884-TP0498 (0.8374102)]
COG1317	COG1536	BB1627	BB1627	Putative type III secretion protein	BB2587	BB2587	Flagellar motor switch protein FliG	[TP0401-TP0026 (0.96139234)]
COG1317	COG1536	BB2586	BB2586	Flagellar assembly protein FliH	BB2587	BB2587	Flagellar motor switch protein FliG	[TP0401-TP0026 (0.96139234)]
COG1214	COG1516	BB3809	BB3809	Putative acetyltransferase	BB2594	BB2594	Flagellar protein FliS {UniProtKB/TrEMBL:Q7WJA5}	[TP0876-TP0943 (0.57131183)]
COG0569	COG1430	BB0266	BB0266	Trk system potassium uptake protein	BB2015	BB2015	Exported protein {UniProtKB/TrEMBL:Q7WKT9}	[TP0024-TP0087 (0.61624503)]
COG0608	COG1234	BB2296	BB2296	Single-stranded-DNA-specific exonuclease	BB4669	BB4669	Metallo-beta-lactamase family protein	[TP0704-TP0819 (0.5844061)]
COG0024	COG0125	BB2604	BB2604	Methionine aminopeptidase	BB2637	tmk	Thymidylate kinase {UniProtKB/Swiss-Prot:Q7WJ63}	[TP0842-TP0354 (0.8096375)]
COG0265	COG1430	BB4867	BB4867	Protease {UniProtKB/TrEMBL:Q7WDX1}	BB2015	BB2015	Exported protein {UniProtKB/TrEMBL:Q7WKT9}	[TP0773-TP0087 (0.5241626)]
COG0265	COG1430	BB3749	BB3749	Serine protease {UniProtKB/TrEMBL:Q7WD29}	BB2015	BB2015	Exported protein {UniProtKB/TrEMBL:Q7WKT9}	[TP0773-TP0087 (0.5241626)]
COG0257	COG0779	BB0053	BB0053	50S ribosomal protein L36	BB3248	BB3248	Hypothetical UPF0090 protein BB3248	[TP0209-TP0893 (0.7461857)]
COG1291	COG1291	BB2543	BB2543	Chemotaxis protein MotA	BB2543	BB2543	Chemotaxis protein MotA	[TP0725-TP0725 (0.8044664)]
COG0275	COG1815	BB4205	mraW	S-adenosyl-methyltransferase mraW (EC 2.1.1.-)	BB2559	BB2559	Flagellar basal-body rod protein FlgB	[TP0384-TP0396 (0.81050646)]
COG1536	COG1536	BB2587	BB2587	Flagellar motor switch protein FliG	BB2587	BB2587	Flagellar motor switch protein FliG	[TP0026-TP0400 (0.5928469)]
COG0457	COG0845	BB1619	BB1619	Putative regulatory protein	BB3852	BB3852	Probable HlyD-family secretion protein	[TP0648-TP0965 (0.54118866)]
COG0457	COG0845	BB0898	BB0898	Hypothetical protein {UniProtKB/TrEMBL:Q7WNY7}	BB2527	BB2527	Acriflavine resistance protein a	[TP0648-TP0965 (0.54118866)]
COG0457	COG0845	BB1734	BB1734	Putative exported protein	BB3349	BB3349	Putative efflux system inner membrane protein	[TP0648-TP0965 (0.54118866)]
COG0457	COG0845	BB2884	BB2884	Hypothetical protein {UniProtKB/TrEMBL:Q7WIG7}	BB0437	BB0437	HlyD family secretion protein	[TP0648-TP0965 (0.54118866)]
COG0457	COG0845	BB1619	BB1619	Putative regulatory protein	BB4277	BB4277	Putative HlyD-like secretion protein	[TP0648-TP0965 (0.54118866)]
COG0457	COG0845	BB1734	BB1734	Putative exported protein	BB0326	BB0326	Cyclolysin secretion protein	[TP0648-TP0965 (0.54118866)]
COG0457	COG0845	BB1619	BB1619	Putative regulatory protein	BB3349	BB3349	Putative efflux system inner membrane protein	[TP0648-TP0965 (0.54118866)]
COG0457	COG0845	BB0898	BB0898	Hypothetical protein {UniProtKB/TrEMBL:Q7WNY7}	BB0437	BB0437	HlyD family secretion protein	[TP0648-TP0965 (0.54118866)]
COG0457	COG0845	BB2884	BB2884	Hypothetical protein {UniProtKB/TrEMBL:Q7WIG7}	BB4277	BB4277	Putative HlyD-like secretion protein	[TP0648-TP0965 (0.54118866)]
COG0457	COG0845	BB2884	BB2884	Hypothetical protein {UniProtKB/TrEMBL:Q7WIG7}	BB2383	BB2383	Putative HlyD-family secretion protein	[TP0648-TP0965 (0.54118866)]
COG0457	COG0845	BB2884	BB2884	Hypothetical protein {UniProtKB/TrEMBL:Q7WIG7}	BB0326	BB0326	Cyclolysin secretion protein	[TP0648-TP0965 (0.54118866)]
COG0457	COG0845	BB2884	BB2884	Hypothetical protein {UniProtKB/TrEMBL:Q7WIG7}	BB3349	BB3349	Putative efflux system inner membrane protein	[TP0648-TP0965 (0.54118866)]
COG0457	COG0845	BB1734	BB1734	Putative exported protein	BB0437	BB0437	HlyD family secretion protein	[TP0648-TP0965 (0.54118866)]
COG0457	COG0845	BB1734	BB1734	Putative exported protein	BB4277	BB4277	Putative HlyD-like secretion protein	[TP0648-TP0965 (0.54118866)]
COG0457	COG0845	BB1619	BB1619	Putative regulatory protein	BB2383	BB2383	Putative HlyD-family secretion protein	[TP0648-TP0965 (0.54118866)]
COG0457	COG0845	BB1734	BB1734	Putative exported protein	BB2527	BB2527	Acriflavine resistance protein a	[TP0648-TP0965 (0.54118866)]
COG0457	COG0845	BB1734	BB1734	Putative exported protein	BB1188	BB1188	HlyD-family secretion protein	[TP0648-TP0965 (0.54118866)]
COG0457	COG0845	BB0898	BB0898	Hypothetical protein {UniProtKB/TrEMBL:Q7WNY7}	BB2383	BB2383	Putative HlyD-family secretion protein	[TP0648-TP0965 (0.54118866)]
COG0457	COG0845	BB0898	BB0898	Hypothetical protein {UniProtKB/TrEMBL:Q7WNY7}	BB4432	BB4432	HlyD family secretion protein	[TP0648-TP0965 (0.54118866)]
COG0457	COG0845	BB2884	BB2884	Hypothetical protein {UniProtKB/TrEMBL:Q7WIG7}	BB2527	BB2527	Acriflavine resistance protein a	[TP0648-TP0965 (0.54118866)]
COG0457	COG0845	BB0898	BB0898	Hypothetical protein {UniProtKB/TrEMBL:Q7WNY7}	BB3349	BB3349	Putative efflux system inner membrane protein	[TP0648-TP0965 (0.54118866)]
COG0457	COG0845	BB2884	BB2884	Hypothetical protein {UniProtKB/TrEMBL:Q7WIG7}	BB4432	BB4432	HlyD family secretion protein	[TP0648-TP0965 (0.54118866)]
COG0457	COG0845	BB0898	BB0898	Hypothetical protein {UniProtKB/TrEMBL:Q7WNY7}	BB0326	BB0326	Cyclolysin secretion protein	[TP0648-TP0965 (0.54118866)]
COG0457	COG0845	BB2884	BB2884	Hypothetical protein {UniProtKB/TrEMBL:Q7WIG7}	BB3852	BB3852	Probable HlyD-family secretion protein	[TP0648-TP0965 (0.54118866)]
COG0457	COG0845	BB1619	BB1619	Putative regulatory protein	BB0326	BB0326	Cyclolysin secretion protein	[TP0648-TP0965 (0.54118866)]
COG0457	COG0845	BB1734	BB1734	Putative exported protein	BB2383	BB2383	Putative HlyD-family secretion protein	[TP0648-TP0965 (0.54118866)]
COG0457	COG0845	BB0898	BB0898	Hypothetical protein {UniProtKB/TrEMBL:Q7WNY7}	BB1188	BB1188	HlyD-family secretion protein	[TP0648-TP0965 (0.54118866)]
COG0457	COG0845	BB1619	BB1619	Putative regulatory protein	BB1188	BB1188	HlyD-family secretion protein	[TP0648-TP0965 (0.54118866)]
COG0457	COG0845	BB1619	BB1619	Putative regulatory protein	BB4432	BB4432	HlyD family secretion protein	[TP0648-TP0965 (0.54118866)]
COG0457	COG0845	BB1734	BB1734	Putative exported protein	BB4432	BB4432	HlyD family secretion protein	[TP0648-TP0965 (0.54118866)]
COG0457	COG0845	BB0898	BB0898	Hypothetical protein {UniProtKB/TrEMBL:Q7WNY7}	BB4277	BB4277	Putative HlyD-like secretion protein	[TP0648-TP0965 (0.54118866)]
COG0457	COG0845	BB1619	BB1619	Putative regulatory protein	BB2527	BB2527	Acriflavine resistance protein a	[TP0648-TP0965 (0.54118866)]
COG0457	COG0845	BB0898	BB0898	Hypothetical protein {UniProtKB/TrEMBL:Q7WNY7}	BB3852	BB3852	Probable HlyD-family secretion protein	[TP0648-TP0965 (0.54118866)]
COG0457	COG0845	BB2884	BB2884	Hypothetical protein {UniProtKB/TrEMBL:Q7WIG7}	BB1188	BB1188	HlyD-family secretion protein	[TP0648-TP0965 (0.54118866)]
COG0457	COG0845	BB1734	BB1734	Putative exported protein	BB3852	BB3852	Probable HlyD-family secretion protein	[TP0648-TP0965 (0.54118866)]
COG0457	COG0845	BB1619	BB1619	Putative regulatory protein	BB0437	BB0437	HlyD family secretion protein	[TP0648-TP0965 (0.54118866)]
COG1815	COG3015	BB2559	BB2559	Flagellar basal-body rod protein FlgB	BB3302	BB3302	Lipoprotein {UniProtKB/TrEMBL:Q7WHA7}	[TP0396-TP0435 (0.51549006)]
COG0760	COG2239	BB3007	BB3007	Peptidyl-prolyl cis-trans isomerase D	BB4180	BB4180	Putative cation transport protein	[TP1016-TP0917 (0.81817394)]
COG0760	COG2239	BB4101	BB4101	Putative peptidyl-prolyl cis-trans isomerase	BB4180	BB4180	Putative cation transport protein	[TP1016-TP0917 (0.81817394)]
COG0760	COG2239	BB3803	BB3803	Putative peptidyl-prolyl cis-trans isomerase	BB4180	BB4180	Putative cation transport protein	[TP1016-TP0917 (0.81817394)]
COG1749	COG1843	BB2562	BB2562	Flagellar hook protein FlgE	BB2561	BB2561	Basal-body rod modification protein FlgD	[TP0727-TP0728 (0.8651164)]
COG0782	COG1057	BB2307	BB2307	Transcription elongation factor	BB1868	nadD	Probable nicotinate-nucleotide adenylyltransferase (EC 2.7.7.18) (Deamido-NAD(+) pyrophosphorylase) (Deamido-NAD(+) diphosphorylase) (Nicotinate mononucleotide adenylyltransferase) (NaMN adenylyltransferase)	[TP0019-TP0741 (0.75909394)]
COG0782	COG1057	BB1457	BB1457	Transcription elongation factor	BB1868	nadD	Probable nicotinate-nucleotide adenylyltransferase (EC 2.7.7.18) (Deamido-NAD(+) pyrophosphorylase) (Deamido-NAD(+) diphosphorylase) (Nicotinate mononucleotide adenylyltransferase) (NaMN adenylyltransferase)	[TP0019-TP0741 (0.75909394)]
COG1516	COG1516	BB2594	BB2594	Flagellar protein FliS {UniProtKB/TrEMBL:Q7WJA5}	BB2594	BB2594	Flagellar protein FliS {UniProtKB/TrEMBL:Q7WJA5}	[TP0943-TP0943 (0.5311184)]
COG0687	COG3683	BB2698	BB2698	Putative ABC transporter, periplasmic	BB0186	BB0186	Hypothetical protein {UniProtKB/TrEMBL:Q7WQY6}	[TP0655-TP0557 (0.79878455)]
COG0687	COG3683	BB1751	BB1751	Putative extracellular solute-binding protein	BB0186	BB0186	Hypothetical protein {UniProtKB/TrEMBL:Q7WQY6}	[TP0655-TP0557 (0.79878455)]
COG0687	COG3683	BB3417	BB3417	Putative polyamine transport protein	BB0186	BB0186	Hypothetical protein {UniProtKB/TrEMBL:Q7WQY6}	[TP0655-TP0557 (0.79878455)]
COG0687	COG3683	BB0999	BB0999	Putative extracellular solute-binding protein	BB0186	BB0186	Hypothetical protein {UniProtKB/TrEMBL:Q7WQY6}	[TP0655-TP0557 (0.79878455)]
COG0817	COG1516	BB4002	ruvC	Crossover junction endodeoxyribonuclease ruvC (EC 3.1.22.4) (Holliday junction nuclease ruvC) (Holliday junction resolvase ruvC)	BB2594	BB2594	Flagellar protein FliS {UniProtKB/TrEMBL:Q7WJA5}	[TP0517-TP0943 (0.5294325)]
COG1109	COG1157	BB1462	glmM	Phosphoglucosamine mutase (EC 5.4.2.10)	BB2585	BB2585	Flagellum-specific ATP synthase FliI	[TP0413-TP0402 (0.78400123)]
COG1109	COG1157	BB1800	BB1800	Phosphoglucomutase {UniProtKB/TrEMBL:Q7WLE9}	BB2585	BB2585	Flagellum-specific ATP synthase FliI	[TP0413-TP0402 (0.78400123)]
COG1109	COG1157	BB0885	BB0885	Phosphoglucomutase {UniProtKB/TrEMBL:Q7WP00}	BB1628	BB1628	Putative ATP synthase in type III secretion	[TP0413-TP0402 (0.78400123)]
COG1109	COG1157	BB0885	BB0885	Phosphoglucomutase {UniProtKB/TrEMBL:Q7WP00}	BB2585	BB2585	Flagellum-specific ATP synthase FliI	[TP0413-TP0402 (0.78400123)]
COG1109	COG1157	BB1800	BB1800	Phosphoglucomutase {UniProtKB/TrEMBL:Q7WLE9}	BB1628	BB1628	Putative ATP synthase in type III secretion	[TP0413-TP0402 (0.78400123)]
COG1109	COG1157	BB1462	glmM	Phosphoglucosamine mutase (EC 5.4.2.10)	BB1628	BB1628	Putative ATP synthase in type III secretion	[TP0413-TP0402 (0.78400123)]
COG0090	COG1643	BB0032	rplB	50S ribosomal protein L2	BB3403	BB3403	Putative ATP-dependent helicase	[TP0192-TP0526 (0.71912634)]
COG1987	COG2239	BB2577	BB2577	Flagellar biosynthetic protein FliQ	BB4180	BB4180	Putative cation transport protein	[TP0717-TP0917 (0.53720385)]
COG0267	COG2215	BB3372	BB3372	50S ribosomal protein L33	BB0187	BB0187	Putative membrane protein	[TP0234-TP0558 (0.7885255)]
COG0012	COG0188	BB0905	BB0905	Hypothetical protein {UniProtKB/TrEMBL:Q7WNY0}	BB3473	BB3473	DNA gyrase subunit A {UniProtKB/TrEMBL:Q7WGU1}	[TP0124-TP0005 (0.7149395)]
COG0012	COG0188	BB0905	BB0905	Hypothetical protein {UniProtKB/TrEMBL:Q7WNY0}	BB3227	BB3227	Topoisomerase IV subunit A	[TP0124-TP0005 (0.7149395)]
COG1057	COG3015	BB1868	nadD	Probable nicotinate-nucleotide adenylyltransferase (EC 2.7.7.18) (Deamido-NAD(+) pyrophosphorylase) (Deamido-NAD(+) diphosphorylase) (Nicotinate mononucleotide adenylyltransferase) (NaMN adenylyltransferase)	BB3302	BB3302	Lipoprotein {UniProtKB/TrEMBL:Q7WHA7}	[TP0741-TP0435 (0.5622841)]
COG0324	COG1558	BB4059	miaA	tRNA delta(2)-isopentenylpyrophosphate transferase (EC 2.5.1.8) (IPP transferase) (Isopentenyl-diphosphate:tRNA isopentenyltransferase) (IPTase) (IPPT)	BB2560	BB2560	Flagellar basal-body rod protein FlgC	[TP0637-TP0397 (0.66148543)]
COG0530	COG0621	BB3995	BB3995	Putative Ca2+/Na+ antiporter	BB0254	BB0254	Hypothetical protein {UniProtKB/TrEMBL:Q7WQS2}	[TP1034-TP0269 (0.7081234)]
COG0530	COG0621	BB3995	BB3995	Putative Ca2+/Na+ antiporter	BB1357	BB1357	Hypothetical protein {UniProtKB/TrEMBL:Q7WMN3}	[TP1034-TP0269 (0.7081234)]
COG0457	COG1643	BB1734	BB1734	Putative exported protein	BB3403	BB3403	Putative ATP-dependent helicase	[TP0067-TP0526 (0.80406195)]
COG0457	COG1643	BB2884	BB2884	Hypothetical protein {UniProtKB/TrEMBL:Q7WIG7}	BB3403	BB3403	Putative ATP-dependent helicase	[TP0067-TP0526 (0.80406195)]
COG0457	COG1643	BB0898	BB0898	Hypothetical protein {UniProtKB/TrEMBL:Q7WNY7}	BB3403	BB3403	Putative ATP-dependent helicase	[TP0067-TP0526 (0.80406195)]
COG0457	COG1643	BB1619	BB1619	Putative regulatory protein	BB3403	BB3403	Putative ATP-dependent helicase	[TP0067-TP0526 (0.80406195)]
COG0840	COG1157	BB2574	BB2574	Methyl-accepting chemotaxis protein	BB2585	BB2585	Flagellum-specific ATP synthase FliI	[TP0640-TP0402 (0.9180537)]
COG0840	COG1157	BB2958	BB2958	Methyl-accepting chemotaxis protein	BB1628	BB1628	Putative ATP synthase in type III secretion	[TP0640-TP0402 (0.9180537)]
COG0840	COG1157	BB2548	BB2548	Methyl-accepting chemotaxis protein I	BB1628	BB1628	Putative ATP synthase in type III secretion	[TP0640-TP0402 (0.9180537)]
COG0840	COG1157	BB2570	BB2570	Methyl-accepting chemotaxis protein I	BB1628	BB1628	Putative ATP synthase in type III secretion	[TP0640-TP0402 (0.9180537)]
COG0840	COG1157	BB1456	BB1456	Methyl-accepting chemotaxis protein	BB2585	BB2585	Flagellum-specific ATP synthase FliI	[TP0640-TP0402 (0.9180537)]
COG0840	COG1157	BB3115	BB3115	Probable methyl-accepting chemotaxis protein	BB2585	BB2585	Flagellum-specific ATP synthase FliI	[TP0640-TP0402 (0.9180537)]
COG0840	COG1157	BB1208	BB1208	Methyl-accepting chemotaxis protein	BB2585	BB2585	Flagellum-specific ATP synthase FliI	[TP0640-TP0402 (0.9180537)]
COG0840	COG1157	BB2958	BB2958	Methyl-accepting chemotaxis protein	BB2585	BB2585	Flagellum-specific ATP synthase FliI	[TP0640-TP0402 (0.9180537)]
COG0840	COG1157	BB2575	BB2575	Methyl-accepting chemotaxis protein	BB1628	BB1628	Putative ATP synthase in type III secretion	[TP0640-TP0402 (0.9180537)]
COG0840	COG1157	BB2570	BB2570	Methyl-accepting chemotaxis protein I	BB2585	BB2585	Flagellum-specific ATP synthase FliI	[TP0640-TP0402 (0.9180537)]
COG0840	COG1157	BB2574	BB2574	Methyl-accepting chemotaxis protein	BB1628	BB1628	Putative ATP synthase in type III secretion	[TP0640-TP0402 (0.9180537)]
COG0840	COG1157	BB1208	BB1208	Methyl-accepting chemotaxis protein	BB1628	BB1628	Putative ATP synthase in type III secretion	[TP0640-TP0402 (0.9180537)]
COG0840	COG1157	BB3115	BB3115	Probable methyl-accepting chemotaxis protein	BB1628	BB1628	Putative ATP synthase in type III secretion	[TP0640-TP0402 (0.9180537)]
COG0840	COG1157	BB2548	BB2548	Methyl-accepting chemotaxis protein I	BB2585	BB2585	Flagellum-specific ATP synthase FliI	[TP0640-TP0402 (0.9180537)]
COG0840	COG1157	BB2575	BB2575	Methyl-accepting chemotaxis protein	BB2585	BB2585	Flagellum-specific ATP synthase FliI	[TP0640-TP0402 (0.9180537)]
COG0840	COG1157	BB1456	BB1456	Methyl-accepting chemotaxis protein	BB1628	BB1628	Putative ATP synthase in type III secretion	[TP0640-TP0402 (0.9180537)]
COG0462	COG0492	BB0901	prs	Ribose-phosphate pyrophosphokinase (EC 2.7.6.1) (RPPK) (Phosphoribosyl pyrophosphate synthetase) (P-Rib-PP synthetase) (PRPP synthetase)	BB4880	BB4880	Thioredoxin reductase {UniProtKB/TrEMBL:Q7WDV8}	[TP0294-TP0814 (0.8323514)]
COG0462	COG0492	BB0901	prs	Ribose-phosphate pyrophosphokinase (EC 2.7.6.1) (RPPK) (Phosphoribosyl pyrophosphate synthetase) (P-Rib-PP synthetase) (PRPP synthetase)	BB4616	BB4616	Putative oxidoreductase	[TP0294-TP0814 (0.8323514)]
COG0462	COG0492	BB0901	prs	Ribose-phosphate pyrophosphokinase (EC 2.7.6.1) (RPPK) (Phosphoribosyl pyrophosphate synthetase) (P-Rib-PP synthetase) (PRPP synthetase)	BB3912	BB3912	Thioredoxin reductase {UniProtKB/TrEMBL:Q7WCM3}	[TP0294-TP0814 (0.8323514)]
COG0124	COG0254	BB3175	hisS	Histidyl-tRNA synthetase (EC 6.1.1.21) (Histidine--tRNA ligase) (HisRS)	BB3261	rpmE2	50S ribosomal protein L31 type B	[TP0641-TP0255 (0.65973145)]
COG0178	COG0272	BB4032	BB4032	Putative excinuclease ABC subunit	BB3804	BB3804	DNA ligase {UniProtKB/TrEMBL:Q7WCJ7}	[TP0514-TP0634 (0.7537598)]
COG0178	COG0272	BB0075	BB0075	Excinuclease ABC subunit A	BB3804	BB3804	DNA ligase {UniProtKB/TrEMBL:Q7WCJ7}	[TP0514-TP0634 (0.7537598)]
COG0257	COG2204	BB0053	BB0053	50S ribosomal protein L36	BB2952	BB2952	Nitrogen regulation protein NR(I)	[TP0209-TP0519 (0.6010877)]
COG0257	COG2204	BB0053	BB0053	50S ribosomal protein L36	BB2857	BB2857	Putative transcriptional regulatory protein	[TP0209-TP0519 (0.6010877)]
COG0257	COG2204	BB0053	BB0053	50S ribosomal protein L36	BB0265	BB0265	Putative two-component response regulator	[TP0209-TP0519 (0.6010877)]
COG0257	COG2204	BB0053	BB0053	50S ribosomal protein L36	BB2858	BB2858	Putative transcriptional regulatory protein	[TP0209-TP0519 (0.6010877)]
COG0495	COG1558	BB3377	leuS	Leucyl-tRNA synthetase (EC 6.1.1.4) (Leucine--tRNA ligase) (LeuRS)	BB2560	BB2560	Flagellar basal-body rod protein FlgC	[TP0586-TP0397 (0.60331625)]
COG1135	COG1466	BB4171	BB4171	ABC transport protein, ATP-binding component	BB3379	BB3379	Putative DNA polymerase III, delta subunit	[TP0120-TP0588 (0.7896185)]
COG1192	COG2214	BB0003	BB0003	ParA family protein {UniProtKB/TrEMBL:Q7WRE9}	BB1391	BB1391	Curved DNA-binding protein	[TP0272-TP0843 (0.8210422)]
COG0608	COG1159	BB2296	BB2296	Single-stranded-DNA-specific exonuclease	BB3745	BB3745	GTP-binding protein {UniProtKB/TrEMBL:Q7WD33}	[TP0704-TP0541 (0.7586372)]
COG0242	COG0263	BB4095	def2	Peptide deformylase 2 (EC 3.5.1.88) (PDF 2) (Polypeptide deformylase 2)	BB0311	proB	Glutamate 5-kinase (EC 2.7.2.11) (Gamma-glutamyl kinase) (GK)	[TP0757-TP0351 (0.5771584)]
COG0242	COG0263	BB0247	def1	Peptide deformylase 1 (EC 3.5.1.88) (PDF 1) (Polypeptide deformylase 1)	BB0311	proB	Glutamate 5-kinase (EC 2.7.2.11) (Gamma-glutamyl kinase) (GK)	[TP0757-TP0351 (0.5771584)]
COG0566	COG1589	BB2620	BB2620	Putative RNA methyltransferase	BB4195	BB4195	Putative cell division protein	[TP0109-TP0388 (0.8512026)]
COG0566	COG1589	BB1976	rlmB	23S rRNA (guanosine-2'-O-)-methyltransferase rlmB (EC 2.1.1.-) (23S rRNA Gm2251 2'-O-methyltransferase)	BB4195	BB4195	Putative cell division protein	[TP0109-TP0388 (0.8512026)]
COG0739	COG4786	BB4190	BB4190	Putative peptidase family M23/M37 protein	BB2564	BB2564	Flagellar basal-body rod protein	[TP0782-TP0961 (0.69582695)]
COG0739	COG4786	BB1297	BB1297	Putative lipoprotein {UniProtKB/TrEMBL:Q7WMU3}	BB2564	BB2564	Flagellar basal-body rod protein	[TP0782-TP0961 (0.69582695)]
COG0739	COG4786	BB4351	BB4351	Hypothetical protein {UniProtKB/TrEMBL:Q7WFC9}	BB2564	BB2564	Flagellar basal-body rod protein	[TP0782-TP0961 (0.69582695)]
COG0739	COG4786	BB1398	BB1398	Putative peptidase {UniProtKB/TrEMBL:Q7WMJ3}	BB2564	BB2564	Flagellar basal-body rod protein	[TP0782-TP0961 (0.69582695)]
COG0739	COG4786	BB3018	BB3018	Putative peptidase {UniProtKB/TrEMBL:Q7WI38}	BB2564	BB2564	Flagellar basal-body rod protein	[TP0782-TP0961 (0.69582695)]
COG0124	COG0546	BB3175	hisS	Histidyl-tRNA synthetase (EC 6.1.1.21) (Histidine--tRNA ligase) (HisRS)	BB0250	BB0250	Probable haloacid dehalogenase-like hydrolase	[TP0641-TP0554 (0.5196431)]
COG0124	COG0546	BB3175	hisS	Histidyl-tRNA synthetase (EC 6.1.1.21) (Histidine--tRNA ligase) (HisRS)	BB4625	BB4625	Putative phosphoglycolate phosphatase	[TP0641-TP0554 (0.5196431)]
COG0124	COG0546	BB3175	hisS	Histidyl-tRNA synthetase (EC 6.1.1.21) (Histidine--tRNA ligase) (HisRS)	BB3767	BB3767	Probable hydrolase {UniProtKB/TrEMBL:Q7WD11}	[TP0641-TP0554 (0.5196431)]
COG0124	COG0546	BB3175	hisS	Histidyl-tRNA synthetase (EC 6.1.1.21) (Histidine--tRNA ligase) (HisRS)	BB3476	BB3476	Phosphoglycolate phosphatase 2	[TP0641-TP0554 (0.5196431)]
COG0495	COG2882	BB3377	leuS	Leucyl-tRNA synthetase (EC 6.1.1.4) (Leucine--tRNA ligase) (LeuRS)	BB2584	BB2584	Flagellar protein FliJ {UniProtKB/TrEMBL:Q7WJB5}	[TP0586-TP0403 (0.64541596)]
COG0457	COG1234	BB1734	BB1734	Putative exported protein	BB4669	BB4669	Metallo-beta-lactamase family protein	[TP0095-TP0819 (0.5178716)]
COG0457	COG1234	BB0898	BB0898	Hypothetical protein {UniProtKB/TrEMBL:Q7WNY7}	BB4669	BB4669	Metallo-beta-lactamase family protein	[TP0095-TP0819 (0.5178716)]
COG0457	COG1234	BB2884	BB2884	Hypothetical protein {UniProtKB/TrEMBL:Q7WIG7}	BB4669	BB4669	Metallo-beta-lactamase family protein	[TP0095-TP0819 (0.5178716)]
COG0457	COG1234	BB1619	BB1619	Putative regulatory protein	BB4669	BB4669	Metallo-beta-lactamase family protein	[TP0095-TP0819 (0.5178716)]
COG0257	COG0773	BB0053	BB0053	50S ribosomal protein L36	BB4197	murC	UDP-N-acetylmuramate--L-alanine ligase (EC 6.3.2.8) (UDP-N- acetylmuramoyl-L-alanine synthetase)	[TP0209-TP0341 (0.6926446)]
COG0257	COG0773	BB0053	BB0053	50S ribosomal protein L36	BB4393	BB4393	UDP-N-acetylmuramate:L-alanyl-gamma-D-glutamyl-me	[TP0209-TP0341 (0.6926446)]
COG0457	COG2204	BB1734	BB1734	Putative exported protein	BB2952	BB2952	Nitrogen regulation protein NR(I)	[TP0067-TP0519 (0.7741208)]
COG0457	COG2204	BB0898	BB0898	Hypothetical protein {UniProtKB/TrEMBL:Q7WNY7}	BB2857	BB2857	Putative transcriptional regulatory protein	[TP0067-TP0519 (0.7741208)]
COG0457	COG2204	BB2884	BB2884	Hypothetical protein {UniProtKB/TrEMBL:Q7WIG7}	BB2952	BB2952	Nitrogen regulation protein NR(I)	[TP0067-TP0519 (0.7741208)]
COG0457	COG2204	BB0898	BB0898	Hypothetical protein {UniProtKB/TrEMBL:Q7WNY7}	BB0265	BB0265	Putative two-component response regulator	[TP0067-TP0519 (0.7741208)]
COG0457	COG2204	BB1734	BB1734	Putative exported protein	BB2857	BB2857	Putative transcriptional regulatory protein	[TP0067-TP0519 (0.7741208)]
COG0457	COG2204	BB0898	BB0898	Hypothetical protein {UniProtKB/TrEMBL:Q7WNY7}	BB2858	BB2858	Putative transcriptional regulatory protein	[TP0067-TP0519 (0.7741208)]
COG0457	COG2204	BB1619	BB1619	Putative regulatory protein	BB2857	BB2857	Putative transcriptional regulatory protein	[TP0067-TP0519 (0.7741208)]
COG0457	COG2204	BB1734	BB1734	Putative exported protein	BB0265	BB0265	Putative two-component response regulator	[TP0067-TP0519 (0.7741208)]
COG0457	COG2204	BB2884	BB2884	Hypothetical protein {UniProtKB/TrEMBL:Q7WIG7}	BB0265	BB0265	Putative two-component response regulator	[TP0067-TP0519 (0.7741208)]
COG0457	COG2204	BB1619	BB1619	Putative regulatory protein	BB2952	BB2952	Nitrogen regulation protein NR(I)	[TP0067-TP0519 (0.7741208)]
COG0457	COG2204	BB1619	BB1619	Putative regulatory protein	BB0265	BB0265	Putative two-component response regulator	[TP0067-TP0519 (0.7741208)]
COG0457	COG2204	BB0898	BB0898	Hypothetical protein {UniProtKB/TrEMBL:Q7WNY7}	BB2952	BB2952	Nitrogen regulation protein NR(I)	[TP0067-TP0519 (0.7741208)]
COG0457	COG2204	BB1734	BB1734	Putative exported protein	BB2858	BB2858	Putative transcriptional regulatory protein	[TP0067-TP0519 (0.7741208)]
COG0457	COG2204	BB2884	BB2884	Hypothetical protein {UniProtKB/TrEMBL:Q7WIG7}	BB2857	BB2857	Putative transcriptional regulatory protein	[TP0067-TP0519 (0.7741208)]
COG0457	COG2204	BB1619	BB1619	Putative regulatory protein	BB2858	BB2858	Putative transcriptional regulatory protein	[TP0067-TP0519 (0.7741208)]
COG0457	COG2204	BB2884	BB2884	Hypothetical protein {UniProtKB/TrEMBL:Q7WIG7}	BB2858	BB2858	Putative transcriptional regulatory protein	[TP0067-TP0519 (0.7741208)]
COG0272	COG1879	BB3804	BB3804	DNA ligase {UniProtKB/TrEMBL:Q7WCJ7}	BB2712	BB2712	Putative sugar ABC transport system,	[TP0634-TP0684 (0.56216276)]
COG0257	COG0681	BB0053	BB0053	50S ribosomal protein L36	BB3747	BB3747	Signal peptidase I {UniProtKB/TrEMBL:Q7WD31}	[TP0209-TP0926 (0.69083804)]
COG0526	COG1843	BB3230	BB3230	Thioredoxin 1 {UniProtKB/TrEMBL:Q7WHH7}	BB2561	BB2561	Basal-body rod modification protein FlgD	[TP0100-TP0728 (0.58155864)]
COG0526	COG1843	BB4940	dsbA	Thiol:disulfide interchange protein dsbA precursor	BB2561	BB2561	Basal-body rod modification protein FlgD	[TP0100-TP0728 (0.58155864)]
COG0526	COG1843	BB4392	BB4392	Thioredoxin {UniProtKB/TrEMBL:Q7WF88}	BB2561	BB2561	Basal-body rod modification protein FlgD	[TP0100-TP0728 (0.58155864)]
COG0526	COG1843	BB2319	BB2319	Putative thiol:disulfide interchange protein	BB2561	BB2561	Basal-body rod modification protein FlgD	[TP0100-TP0728 (0.58155864)]
COG0526	COG1843	BB2431	BB2431	Putative thioredoxin {UniProtKB/TrEMBL:Q7WJR2}	BB2561	BB2561	Basal-body rod modification protein FlgD	[TP0100-TP0728 (0.58155864)]
COG0526	COG1843	BB2475	BB2475	Hypothetical protein {UniProtKB/TrEMBL:Q7WJL8}	BB2561	BB2561	Basal-body rod modification protein FlgD	[TP0100-TP0728 (0.58155864)]
COG0526	COG1843	BB3982	BB3982	Hypothetical protein {UniProtKB/TrEMBL:Q7WGD7}	BB2561	BB2561	Basal-body rod modification protein FlgD	[TP0100-TP0728 (0.58155864)]
COG0526	COG1843	BB2809	BB2809	Cytochrome C-type biogenesis protein	BB2561	BB2561	Basal-body rod modification protein FlgD	[TP0100-TP0728 (0.58155864)]
COG0526	COG1843	BB4518	BB4518	Putative thioredoxin {UniProtKB/TrEMBL:Q7WEW3}	BB2561	BB2561	Basal-body rod modification protein FlgD	[TP0100-TP0728 (0.58155864)]
COG0526	COG1843	BB3025	BB3025	Thioredoxin 2 {UniProtKB/TrEMBL:Q7WI31}	BB2561	BB2561	Basal-body rod modification protein FlgD	[TP0100-TP0728 (0.58155864)]
COG0526	COG1843	BB3935	BB3935	Putative thioredoxin {UniProtKB/TrEMBL:Q7WGI3}	BB2561	BB2561	Basal-body rod modification protein FlgD	[TP0100-TP0728 (0.58155864)]
COG0768	COG1344	BB4526	BB4526	Penicillin-binding protein 2	BB2539	flaA	Flagellin {UniProtKB/Swiss-Prot:Q06064}	[TP0760-TP0870 (0.7190043)]
COG0768	COG1344	BB4203	BB4203	Peptidoglycan synthetase	BB2569	BB2569	Flagellar hook-associated protein 3	[TP0760-TP0870 (0.7190043)]
COG0768	COG1344	BB4203	BB4203	Peptidoglycan synthetase	BB2539	flaA	Flagellin {UniProtKB/Swiss-Prot:Q06064}	[TP0760-TP0870 (0.7190043)]
COG0768	COG1344	BB4526	BB4526	Penicillin-binding protein 2	BB2569	BB2569	Flagellar hook-associated protein 3	[TP0760-TP0870 (0.7190043)]
COG1121	COG2204	BB0183	BB0183	Putative transport protein ATP-binding	BB0265	BB0265	Putative two-component response regulator	[TP0035-TP0519 (0.5085169)]
COG1121	COG2204	BB0183	BB0183	Putative transport protein ATP-binding	BB2858	BB2858	Putative transcriptional regulatory protein	[TP0035-TP0519 (0.5085169)]
COG1121	COG2204	BB0183	BB0183	Putative transport protein ATP-binding	BB2952	BB2952	Nitrogen regulation protein NR(I)	[TP0035-TP0519 (0.5085169)]
COG1121	COG2204	BB0183	BB0183	Putative transport protein ATP-binding	BB2857	BB2857	Putative transcriptional regulatory protein	[TP0035-TP0519 (0.5085169)]
COG0528	COG4591	BB2607	BB2607	Uridylate kinase {UniProtKB/TrEMBL:Q7WJ92}	BB2298	BB2298	Lipoprotein releasing system transmembrane	[TP0099-TP0580 (0.8561369)]
COG0228	COG0546	BB3188	rpsP	30S ribosomal protein S16	BB3767	BB3767	Probable hydrolase {UniProtKB/TrEMBL:Q7WD11}	[TP0905-TP0554 (0.5352583)]
COG0228	COG0546	BB3188	rpsP	30S ribosomal protein S16	BB3476	BB3476	Phosphoglycolate phosphatase 2	[TP0905-TP0554 (0.5352583)]
COG0228	COG0546	BB3188	rpsP	30S ribosomal protein S16	BB0250	BB0250	Probable haloacid dehalogenase-like hydrolase	[TP0905-TP0554 (0.5352583)]
COG0228	COG0546	BB3188	rpsP	30S ribosomal protein S16	BB4625	BB4625	Putative phosphoglycolate phosphatase	[TP0905-TP0554 (0.5352583)]
COG0503	COG1488	BB4493	apt	Adenine phosphoribosyltransferase (EC 2.4.2.7) (APRT)	BB3780	pncB	Nicotinate phosphoribosyltransferase (EC 2.4.2.11) (NAPRTase)	[TP1039-TP0628 (0.6658587)]
COG0051	COG2204	BB0028	rpsJ	30S ribosomal protein S10	BB2858	BB2858	Putative transcriptional regulatory protein	[TP0188-TP0519 (0.6307204)]
COG0051	COG2204	BB0028	rpsJ	30S ribosomal protein S10	BB0265	BB0265	Putative two-component response regulator	[TP0188-TP0519 (0.6307204)]
COG0051	COG2204	BB0028	rpsJ	30S ribosomal protein S10	BB2952	BB2952	Nitrogen regulation protein NR(I)	[TP0188-TP0519 (0.6307204)]
COG0051	COG2204	BB0028	rpsJ	30S ribosomal protein S10	BB2857	BB2857	Putative transcriptional regulatory protein	[TP0188-TP0519 (0.6307204)]
COG0249	COG0546	BB1660	mutS	DNA mismatch repair protein mutS	BB3767	BB3767	Probable hydrolase {UniProtKB/TrEMBL:Q7WD11}	[TP0328-TP0554 (0.5196431)]
COG0249	COG0546	BB1660	mutS	DNA mismatch repair protein mutS	BB3476	BB3476	Phosphoglycolate phosphatase 2	[TP0328-TP0554 (0.5196431)]
COG0249	COG0546	BB1660	mutS	DNA mismatch repair protein mutS	BB4625	BB4625	Putative phosphoglycolate phosphatase	[TP0328-TP0554 (0.5196431)]
COG0249	COG0546	BB1660	mutS	DNA mismatch repair protein mutS	BB0250	BB0250	Probable haloacid dehalogenase-like hydrolase	[TP0328-TP0554 (0.5196431)]
COG0234	COG0803	BB0963	groS	10 kDa chaperonin (Protein Cpn10) (groES protein)	BB0185	BB0185	Putative periplasmic solute binding protein	[TP1013-TP0163 (0.67160416)]
COG0162	COG2834	BB4350	tyrS	Tyrosyl-tRNA synthetase (EC 6.1.1.1) (Tyrosine--tRNA ligase) (TyrRS)	BB3910	lolA	Outer-membrane lipoprotein carrier protein precursor	[TP0834-TP0333 (0.5313641)]
COG3951	COG4786	BB2567	BB2567	Peptidoglycan hydrolase	BB2564	BB2564	Flagellar basal-body rod protein	[TP0959-TP0961 (0.55835927)]
COG0342	COG0546	BB1360	BB1360	Protein-export membrane protein	BB0250	BB0250	Probable haloacid dehalogenase-like hydrolase	[TP0410-TP0554 (0.6160348)]
COG0342	COG0546	BB1360	BB1360	Protein-export membrane protein	BB4625	BB4625	Putative phosphoglycolate phosphatase	[TP0410-TP0554 (0.6160348)]
COG0342	COG0546	BB1360	BB1360	Protein-export membrane protein	BB3767	BB3767	Probable hydrolase {UniProtKB/TrEMBL:Q7WD11}	[TP0410-TP0554 (0.6160348)]
COG0342	COG0546	BB1360	BB1360	Protein-export membrane protein	BB3476	BB3476	Phosphoglycolate phosphatase 2	[TP0410-TP0554 (0.6160348)]
COG0457	COG1536	BB1734	BB1734	Putative exported protein	BB2587	BB2587	Flagellar motor switch protein FliG	[TP0648-TP0400 (0.69805074)]
COG0457	COG1536	BB0898	BB0898	Hypothetical protein {UniProtKB/TrEMBL:Q7WNY7}	BB2587	BB2587	Flagellar motor switch protein FliG	[TP0648-TP0400 (0.69805074)]
COG0457	COG1536	BB1619	BB1619	Putative regulatory protein	BB2587	BB2587	Flagellar motor switch protein FliG	[TP0648-TP0400 (0.69805074)]
COG0457	COG1536	BB2884	BB2884	Hypothetical protein {UniProtKB/TrEMBL:Q7WIG7}	BB2587	BB2587	Flagellar motor switch protein FliG	[TP0648-TP0400 (0.69805074)]
COG0227	COG0492	BB3371	rpmB	50S ribosomal protein L28	BB3912	BB3912	Thioredoxin reductase {UniProtKB/TrEMBL:Q7WCM3}	[TP0362-TP0814 (0.801083)]
COG0227	COG0492	BB3371	rpmB	50S ribosomal protein L28	BB4616	BB4616	Putative oxidoreductase	[TP0362-TP0814 (0.801083)]
COG0227	COG0492	BB3371	rpmB	50S ribosomal protein L28	BB4880	BB4880	Thioredoxin reductase {UniProtKB/TrEMBL:Q7WDV8}	[TP0362-TP0814 (0.801083)]
COG0051	COG1192	BB0028	rpsJ	30S ribosomal protein S10	BB0003	BB0003	ParA family protein {UniProtKB/TrEMBL:Q7WRE9}	[TP0188-TP0272 (0.7732025)]
COG0098	COG0803	BB0048	rpsE	30S ribosomal protein S5	BB0185	BB0185	Putative periplasmic solute binding protein	[TP0206-TP0163 (0.74372905)]
COG0249	COG0457	BB1660	mutS	DNA mismatch repair protein mutS	BB1734	BB1734	Putative exported protein	[TP0328-TP0095 (0.63719666)]
COG0249	COG0457	BB1660	mutS	DNA mismatch repair protein mutS	BB0898	BB0898	Hypothetical protein {UniProtKB/TrEMBL:Q7WNY7}	[TP0328-TP0095 (0.63719666)]
COG0249	COG0457	BB1660	mutS	DNA mismatch repair protein mutS	BB2884	BB2884	Hypothetical protein {UniProtKB/TrEMBL:Q7WIG7}	[TP0328-TP0095 (0.63719666)]
COG0249	COG0457	BB1660	mutS	DNA mismatch repair protein mutS	BB1619	BB1619	Putative regulatory protein	[TP0328-TP0095 (0.63719666)]
COG0442	COG0459	BB4232	BB4232	Prolyl-tRNA synthetase {UniProtKB/TrEMBL:Q7WFN9}	BB0962	groL	60 kDa chaperonin (Protein Cpn60) (groEL protein)	[TP0160-TP0030 (0.7719589)]
COG0255	COG1354	BB0037	BB0037	50S ribosomal protein L29	BB4439	BB4439	Hypothetical protein {UniProtKB/TrEMBL:Q7WF41}	[TP0197-TP0691 (0.70609456)]
COG0341	COG2239	BB1359	BB1359	Protein-export membrane protein	BB4180	BB4180	Putative cation transport protein	[TP0411-TP0917 (0.6093018)]
COG0036	COG1573	BB4624	BB4624	Ribulose-phosphate 3-epimerase	BB3808	BB3808	Bacteriophage-related DNA polymerase	[TP0945-TP0229 (0.685165)]
COG0217	COG0481	BB1871	BB1871	Hypothetical UPF0082 protein BB1871	BB3748	lepA	GTP-binding protein lepA	[TP0474-TP0510 (0.76600474)]
COG0178	COG0357	BB4032	BB4032	Putative excinuclease ABC subunit	BB0002	gidB	Methyltransferase gidB (EC 2.1.-.-) (Glucose-inhibited division protein B)	[TP0514-TP0946 (0.8569251)]
COG0178	COG0357	BB0075	BB0075	Excinuclease ABC subunit A	BB0002	gidB	Methyltransferase gidB (EC 2.1.-.-) (Glucose-inhibited division protein B)	[TP0514-TP0946 (0.8569251)]
COG1815	COG1843	BB2559	BB2559	Flagellar basal-body rod protein FlgB	BB2561	BB2561	Basal-body rod modification protein FlgD	[TP0396-TP0728 (0.83050734)]
COG0592	COG1580	BB4988	BB4988	DNA polymerase iii, beta chain	BB2582	BB2582	Flagellar protein FliL {UniProtKB/TrEMBL:Q7WJB7}	[TP0002-TP0378 (0.79585755)]
COG0472	COG2239	BB0875	BB0875	Probable glycosyltransferase	BB4180	BB4180	Putative cation transport protein	[TP0345-TP0917 (0.5059451)]
COG0472	COG2239	BB4201	mraY	Phospho-N-acetylmuramoyl-pentapeptide-transferase (EC 2.7.8.13) (UDP- MurNAc-pentapeptide phosphotransferase)	BB4180	BB4180	Putative cation transport protein	[TP0345-TP0917 (0.5059451)]
COG0330	COG0772	BB3167	BB3167	Putative inner membrane-anchored protein	BB4525	BB4525	Rod shape-determining protein	[TP0113-TP0501 (0.70068353)]
COG0330	COG0772	BB2793	BB2793	Putative membrane protein	BB4525	BB4525	Rod shape-determining protein	[TP0113-TP0501 (0.70068353)]
COG0330	COG0772	BB2793	BB2793	Putative membrane protein	BB4199	BB4199	Cell division protein FtsW	[TP0113-TP0501 (0.70068353)]
COG0330	COG0772	BB3168	BB3168	Putative membrane protein	BB4525	BB4525	Rod shape-determining protein	[TP0113-TP0501 (0.70068353)]
COG0330	COG0772	BB2625	BB2625	Putative membrane protein	BB4525	BB4525	Rod shape-determining protein	[TP0113-TP0501 (0.70068353)]
COG0330	COG0772	BB3167	BB3167	Putative inner membrane-anchored protein	BB4199	BB4199	Cell division protein FtsW	[TP0113-TP0501 (0.70068353)]
COG0330	COG0772	BB2625	BB2625	Putative membrane protein	BB4199	BB4199	Cell division protein FtsW	[TP0113-TP0501 (0.70068353)]
COG0330	COG0772	BB3168	BB3168	Putative membrane protein	BB4199	BB4199	Cell division protein FtsW	[TP0113-TP0501 (0.70068353)]
COG0330	COG0772	BB0444	BB0444	Putative exported protein	BB4525	BB4525	Rod shape-determining protein	[TP0113-TP0501 (0.70068353)]
COG0330	COG0772	BB0444	BB0444	Putative exported protein	BB4199	BB4199	Cell division protein FtsW	[TP0113-TP0501 (0.70068353)]
COG0442	COG1843	BB4232	BB4232	Prolyl-tRNA synthetase {UniProtKB/TrEMBL:Q7WFN9}	BB2561	BB2561	Basal-body rod modification protein FlgD	[TP0160-TP0728 (0.50152636)]
COG0840	COG1558	BB2958	BB2958	Methyl-accepting chemotaxis protein	BB2560	BB2560	Flagellar basal-body rod protein FlgC	[TP0640-TP0397 (0.8569927)]
COG0840	COG1558	BB1456	BB1456	Methyl-accepting chemotaxis protein	BB2560	BB2560	Flagellar basal-body rod protein FlgC	[TP0640-TP0397 (0.8569927)]
COG0840	COG1558	BB2575	BB2575	Methyl-accepting chemotaxis protein	BB2560	BB2560	Flagellar basal-body rod protein FlgC	[TP0640-TP0397 (0.8569927)]
COG0840	COG1558	BB2570	BB2570	Methyl-accepting chemotaxis protein I	BB2560	BB2560	Flagellar basal-body rod protein FlgC	[TP0640-TP0397 (0.8569927)]
COG0840	COG1558	BB3115	BB3115	Probable methyl-accepting chemotaxis protein	BB2560	BB2560	Flagellar basal-body rod protein FlgC	[TP0640-TP0397 (0.8569927)]
COG0840	COG1558	BB1208	BB1208	Methyl-accepting chemotaxis protein	BB2560	BB2560	Flagellar basal-body rod protein FlgC	[TP0640-TP0397 (0.8569927)]
COG0840	COG1558	BB2574	BB2574	Methyl-accepting chemotaxis protein	BB2560	BB2560	Flagellar basal-body rod protein FlgC	[TP0640-TP0397 (0.8569927)]
COG0840	COG1558	BB2548	BB2548	Methyl-accepting chemotaxis protein I	BB2560	BB2560	Flagellar basal-body rod protein FlgC	[TP0640-TP0397 (0.8569927)]
COG0267	COG2137	BB3372	BB3372	50S ribosomal protein L33	BB2077	BB2077	RecX-family regulatory protein	[TP0234-TP1023 (0.5769722)]
COG1109	COG1488	BB0885	BB0885	Phosphoglucomutase {UniProtKB/TrEMBL:Q7WP00}	BB3780	pncB	Nicotinate phosphoribosyltransferase (EC 2.4.2.11) (NAPRTase)	[TP0413-TP0628 (0.6598422)]
COG1109	COG1488	BB1462	glmM	Phosphoglucosamine mutase (EC 5.4.2.10)	BB3780	pncB	Nicotinate phosphoribosyltransferase (EC 2.4.2.11) (NAPRTase)	[TP0413-TP0628 (0.6598422)]
COG1109	COG1488	BB1800	BB1800	Phosphoglucomutase {UniProtKB/TrEMBL:Q7WLE9}	BB3780	pncB	Nicotinate phosphoribosyltransferase (EC 2.4.2.11) (NAPRTase)	[TP0413-TP0628 (0.6598422)]
COG0465	COG2891	BB1460	BB1460	Cell division protein {UniProtKB/TrEMBL:Q7WMD2}	BB4527	BB4527	Rod shape-determining protein	[TP0330-TP0499 (0.74372905)]
COG0143	COG0217	BB0840	metG	Methionyl-tRNA synthetase (EC 6.1.1.10) (Methionine--tRNA ligase) (MetRS)	BB1871	BB1871	Hypothetical UPF0082 protein BB1871	[TP0798-TP0474 (0.7790581)]
COG0357	COG0442	BB0002	gidB	Methyltransferase gidB (EC 2.1.-.-) (Glucose-inhibited division protein B)	BB4232	BB4232	Prolyl-tRNA synthetase {UniProtKB/TrEMBL:Q7WFN9}	[TP0946-TP0160 (0.6515529)]
COG0566	COG2204	BB2620	BB2620	Putative RNA methyltransferase	BB2858	BB2858	Putative transcriptional regulatory protein	[TP0054-TP0519 (0.63495165)]
COG0566	COG2204	BB2620	BB2620	Putative RNA methyltransferase	BB2952	BB2952	Nitrogen regulation protein NR(I)	[TP0054-TP0519 (0.63495165)]
COG0566	COG2204	BB1976	rlmB	23S rRNA (guanosine-2'-O-)-methyltransferase rlmB (EC 2.1.1.-) (23S rRNA Gm2251 2'-O-methyltransferase)	BB2857	BB2857	Putative transcriptional regulatory protein	[TP0054-TP0519 (0.63495165)]
COG0566	COG2204	BB1976	rlmB	23S rRNA (guanosine-2'-O-)-methyltransferase rlmB (EC 2.1.1.-) (23S rRNA Gm2251 2'-O-methyltransferase)	BB0265	BB0265	Putative two-component response regulator	[TP0054-TP0519 (0.63495165)]
COG0566	COG2204	BB2620	BB2620	Putative RNA methyltransferase	BB0265	BB0265	Putative two-component response regulator	[TP0054-TP0519 (0.63495165)]
COG0566	COG2204	BB1976	rlmB	23S rRNA (guanosine-2'-O-)-methyltransferase rlmB (EC 2.1.1.-) (23S rRNA Gm2251 2'-O-methyltransferase)	BB2952	BB2952	Nitrogen regulation protein NR(I)	[TP0054-TP0519 (0.63495165)]
COG0566	COG2204	BB1976	rlmB	23S rRNA (guanosine-2'-O-)-methyltransferase rlmB (EC 2.1.1.-) (23S rRNA Gm2251 2'-O-methyltransferase)	BB2858	BB2858	Putative transcriptional regulatory protein	[TP0054-TP0519 (0.63495165)]
COG0566	COG2204	BB2620	BB2620	Putative RNA methyltransferase	BB2857	BB2857	Putative transcriptional regulatory protein	[TP0054-TP0519 (0.63495165)]
COG1129	COG4591	BB2714	BB2714	Putative sugar ABC transport syste, ATP-binding	BB2298	BB2298	Lipoprotein releasing system transmembrane	[TP0685-TP0582 (0.6658587)]
COG0457	COG1256	BB1734	BB1734	Putative exported protein	BB2568	BB2568	Flagellar hook-associated protein 1	[TP0067-TP0660 (0.6278126)]
COG0457	COG1256	BB0898	BB0898	Hypothetical protein {UniProtKB/TrEMBL:Q7WNY7}	BB2568	BB2568	Flagellar hook-associated protein 1	[TP0067-TP0660 (0.6278126)]
COG0457	COG1256	BB2884	BB2884	Hypothetical protein {UniProtKB/TrEMBL:Q7WIG7}	BB2568	BB2568	Flagellar hook-associated protein 1	[TP0067-TP0660 (0.6278126)]
COG0457	COG1256	BB1619	BB1619	Putative regulatory protein	BB2568	BB2568	Flagellar hook-associated protein 1	[TP0067-TP0660 (0.6278126)]
COG1752	COG2011	BB3351	BB3351	Hypothetical protein {UniProtKB/TrEMBL:Q7WH58}	BB4170	BB4170	ABC transport protein, inner membrane component	[TP1033-TP0119 (0.6374247)]
COG1752	COG2011	BB1377	BB1377	Hypothetical protein {UniProtKB/TrEMBL:Q7WML4}	BB4170	BB4170	ABC transport protein, inner membrane component	[TP1033-TP0119 (0.6374247)]
COG0564	COG1200	BB3598	BB3598	Pseudouridine synthase {UniProtKB/TrEMBL:Q7WGJ1}	BB2939	BB2939	ATP-dependent DNA helicase	[TP0339-TP0687 (0.85149276)]
COG0564	COG1200	BB3768	BB3768	Pseudouridine synthase {UniProtKB/TrEMBL:Q7WD10}	BB2939	BB2939	ATP-dependent DNA helicase	[TP0339-TP0687 (0.85149276)]
COG0457	COG2080	BB1734	BB1734	Putative exported protein	BB0391	BB0391	Probable 2Fe-2S ferredoxin	[TP0820-TP0080 (0.6775143)]
COG0457	COG2080	BB2884	BB2884	Hypothetical protein {UniProtKB/TrEMBL:Q7WIG7}	BB2418	BB2418	Putative oxidoreductase subunit	[TP0820-TP0080 (0.6775143)]
COG0457	COG2080	BB2884	BB2884	Hypothetical protein {UniProtKB/TrEMBL:Q7WIG7}	BB0710	BB0710	Probable oxidoreductase	[TP0820-TP0080 (0.6775143)]
COG0457	COG2080	BB2884	BB2884	Hypothetical protein {UniProtKB/TrEMBL:Q7WIG7}	BB1777	BB1777	Probable oxidoreductase	[TP0820-TP0080 (0.6775143)]
COG0457	COG2080	BB0898	BB0898	Hypothetical protein {UniProtKB/TrEMBL:Q7WNY7}	BB0710	BB0710	Probable oxidoreductase	[TP0820-TP0080 (0.6775143)]
COG0457	COG2080	BB1734	BB1734	Putative exported protein	BB1777	BB1777	Probable oxidoreductase	[TP0820-TP0080 (0.6775143)]
COG0457	COG2080	BB1619	BB1619	Putative regulatory protein	BB0710	BB0710	Probable oxidoreductase	[TP0820-TP0080 (0.6775143)]
COG0457	COG2080	BB0898	BB0898	Hypothetical protein {UniProtKB/TrEMBL:Q7WNY7}	BB2418	BB2418	Putative oxidoreductase subunit	[TP0820-TP0080 (0.6775143)]
COG0457	COG2080	BB1734	BB1734	Putative exported protein	BB0710	BB0710	Probable oxidoreductase	[TP0820-TP0080 (0.6775143)]
COG0457	COG2080	BB1619	BB1619	Putative regulatory protein	BB0391	BB0391	Probable 2Fe-2S ferredoxin	[TP0820-TP0080 (0.6775143)]
COG0457	COG2080	BB0898	BB0898	Hypothetical protein {UniProtKB/TrEMBL:Q7WNY7}	BB1777	BB1777	Probable oxidoreductase	[TP0820-TP0080 (0.6775143)]
COG0457	COG2080	BB1734	BB1734	Putative exported protein	BB2418	BB2418	Putative oxidoreductase subunit	[TP0820-TP0080 (0.6775143)]
COG0457	COG2080	BB1619	BB1619	Putative regulatory protein	BB1777	BB1777	Probable oxidoreductase	[TP0820-TP0080 (0.6775143)]
COG0457	COG2080	BB2884	BB2884	Hypothetical protein {UniProtKB/TrEMBL:Q7WIG7}	BB0391	BB0391	Probable 2Fe-2S ferredoxin	[TP0820-TP0080 (0.6775143)]
COG0457	COG2080	BB1619	BB1619	Putative regulatory protein	BB2418	BB2418	Putative oxidoreductase subunit	[TP0820-TP0080 (0.6775143)]
COG0457	COG2080	BB0898	BB0898	Hypothetical protein {UniProtKB/TrEMBL:Q7WNY7}	BB0391	BB0391	Probable 2Fe-2S ferredoxin	[TP0820-TP0080 (0.6775143)]
COG0457	COG2812	BB0898	BB0898	Hypothetical protein {UniProtKB/TrEMBL:Q7WNY7}	BB1438	BB1438	DNA polymerase III subunit Tau	[TP0067-TP1005 (0.5652097)]
COG0457	COG2812	BB1734	BB1734	Putative exported protein	BB1438	BB1438	DNA polymerase III subunit Tau	[TP0067-TP1005 (0.5652097)]
COG0457	COG2812	BB1619	BB1619	Putative regulatory protein	BB1438	BB1438	DNA polymerase III subunit Tau	[TP0067-TP1005 (0.5652097)]
COG0457	COG2812	BB2884	BB2884	Hypothetical protein {UniProtKB/TrEMBL:Q7WIG7}	BB1438	BB1438	DNA polymerase III subunit Tau	[TP0067-TP1005 (0.5652097)]
COG0457	COG1396	BB1619	BB1619	Putative regulatory protein	BB3642	BB3642	Hypothetical protein {UniProtKB/TrEMBL:Q7WDD6}	[TP0648-TP0461 (0.6214171)]
COG0457	COG1396	BB2884	BB2884	Hypothetical protein {UniProtKB/TrEMBL:Q7WIG7}	BB1412	BB1412	Putative DNA-binding protein	[TP0648-TP0461 (0.6214171)]
COG0457	COG1396	BB1734	BB1734	Putative exported protein	BB3642	BB3642	Hypothetical protein {UniProtKB/TrEMBL:Q7WDD6}	[TP0648-TP0461 (0.6214171)]
COG0457	COG1396	BB0898	BB0898	Hypothetical protein {UniProtKB/TrEMBL:Q7WNY7}	BB0746	BB0746	Putative transcriptional regulator	[TP0648-TP0461 (0.6214171)]
COG0457	COG1396	BB0898	BB0898	Hypothetical protein {UniProtKB/TrEMBL:Q7WNY7}	BB1412	BB1412	Putative DNA-binding protein	[TP0648-TP0461 (0.6214171)]
COG0457	COG1396	BB1734	BB1734	Putative exported protein	BB3961	BB3961	Probable MerR-family transcriptional regulator	[TP0648-TP0461 (0.6214171)]
COG0457	COG1396	BB1619	BB1619	Putative regulatory protein	BB1412	BB1412	Putative DNA-binding protein	[TP0648-TP0461 (0.6214171)]
COG0457	COG1396	BB2884	BB2884	Hypothetical protein {UniProtKB/TrEMBL:Q7WIG7}	BB4454	BB4454	Hypothetical protein {UniProtKB/TrEMBL:Q7WF26}	[TP0648-TP0461 (0.6214171)]
COG0457	COG1396	BB0898	BB0898	Hypothetical protein {UniProtKB/TrEMBL:Q7WNY7}	BB1474	BB1474	Putative DNA-binding protein	[TP0648-TP0461 (0.6214171)]
COG0457	COG1396	BB1619	BB1619	Putative regulatory protein	BB1474	BB1474	Putative DNA-binding protein	[TP0648-TP0461 (0.6214171)]
COG0457	COG1396	BB2884	BB2884	Hypothetical protein {UniProtKB/TrEMBL:Q7WIG7}	BB3079	BB3079	Putative transcriptional regulatory protein	[TP0648-TP0461 (0.6214171)]
COG0457	COG1396	BB1734	BB1734	Putative exported protein	BB1474	BB1474	Putative DNA-binding protein	[TP0648-TP0461 (0.6214171)]
COG0457	COG1396	BB1734	BB1734	Putative exported protein	BB0746	BB0746	Putative transcriptional regulator	[TP0648-TP0461 (0.6214171)]
COG0457	COG1396	BB1619	BB1619	Putative regulatory protein	BB3961	BB3961	Probable MerR-family transcriptional regulator	[TP0648-TP0461 (0.6214171)]
COG0457	COG1396	BB2884	BB2884	Hypothetical protein {UniProtKB/TrEMBL:Q7WIG7}	BB0746	BB0746	Putative transcriptional regulator	[TP0648-TP0461 (0.6214171)]
COG0457	COG1396	BB1619	BB1619	Putative regulatory protein	BB0746	BB0746	Putative transcriptional regulator	[TP0648-TP0461 (0.6214171)]
COG0457	COG1396	BB0898	BB0898	Hypothetical protein {UniProtKB/TrEMBL:Q7WNY7}	BB3079	BB3079	Putative transcriptional regulatory protein	[TP0648-TP0461 (0.6214171)]
COG0457	COG1396	BB2884	BB2884	Hypothetical protein {UniProtKB/TrEMBL:Q7WIG7}	BB3642	BB3642	Hypothetical protein {UniProtKB/TrEMBL:Q7WDD6}	[TP0648-TP0461 (0.6214171)]
COG0457	COG1396	BB0898	BB0898	Hypothetical protein {UniProtKB/TrEMBL:Q7WNY7}	BB4454	BB4454	Hypothetical protein {UniProtKB/TrEMBL:Q7WF26}	[TP0648-TP0461 (0.6214171)]
COG0457	COG1396	BB1619	BB1619	Putative regulatory protein	BB4454	BB4454	Hypothetical protein {UniProtKB/TrEMBL:Q7WF26}	[TP0648-TP0461 (0.6214171)]
COG0457	COG1396	BB1734	BB1734	Putative exported protein	BB3079	BB3079	Putative transcriptional regulatory protein	[TP0648-TP0461 (0.6214171)]
COG0457	COG1396	BB1619	BB1619	Putative regulatory protein	BB3079	BB3079	Putative transcriptional regulatory protein	[TP0648-TP0461 (0.6214171)]
COG0457	COG1396	BB0898	BB0898	Hypothetical protein {UniProtKB/TrEMBL:Q7WNY7}	BB3961	BB3961	Probable MerR-family transcriptional regulator	[TP0648-TP0461 (0.6214171)]
COG0457	COG1396	BB2884	BB2884	Hypothetical protein {UniProtKB/TrEMBL:Q7WIG7}	BB3961	BB3961	Probable MerR-family transcriptional regulator	[TP0648-TP0461 (0.6214171)]
COG0457	COG1396	BB1734	BB1734	Putative exported protein	BB1412	BB1412	Putative DNA-binding protein	[TP0648-TP0461 (0.6214171)]
COG0457	COG1396	BB0898	BB0898	Hypothetical protein {UniProtKB/TrEMBL:Q7WNY7}	BB3642	BB3642	Hypothetical protein {UniProtKB/TrEMBL:Q7WDD6}	[TP0648-TP0461 (0.6214171)]
COG0457	COG1396	BB2884	BB2884	Hypothetical protein {UniProtKB/TrEMBL:Q7WIG7}	BB1474	BB1474	Putative DNA-binding protein	[TP0648-TP0461 (0.6214171)]
COG0457	COG1396	BB1734	BB1734	Putative exported protein	BB4454	BB4454	Hypothetical protein {UniProtKB/TrEMBL:Q7WF26}	[TP0648-TP0461 (0.6214171)]
COG0036	COG1516	BB4624	BB4624	Ribulose-phosphate 3-epimerase	BB2594	BB2594	Flagellar protein FliS {UniProtKB/TrEMBL:Q7WJA5}	[TP0945-TP0943 (0.573118)]
COG0237	COG1493	BB4434	coaE	Dephospho-CoA kinase (EC 2.7.1.24) (Dephosphocoenzyme A kinase)	BB4508	hprK	HPr kinase/phosphorylase (EC 2.7.11.-) (EC 2.7.4.-) (HPrK/P) (HPr(Ser) kinase/phosphorylase)	[TP0296-TP0591 (0.7885255)]
COG0124	COG0124	BB3175	hisS	Histidyl-tRNA synthetase (EC 6.1.1.21) (Histidine--tRNA ligase) (HisRS)	BB3175	hisS	Histidyl-tRNA synthetase (EC 6.1.1.21) (Histidine--tRNA ligase) (HisRS)	[TP0641-TP0641 (0.67365265)]
COG0768	COG0815	BB4526	BB4526	Penicillin-binding protein 2	BB1353	lnt	Apolipoprotein N-acyltransferase (EC 2.3.1.-) (ALP N-acyltransferase)	[TP0500-TP0252 (0.87159187)]
COG0768	COG0815	BB4203	BB4203	Peptidoglycan synthetase	BB1353	lnt	Apolipoprotein N-acyltransferase (EC 2.3.1.-) (ALP N-acyltransferase)	[TP0500-TP0252 (0.87159187)]
COG0420	COG1256	BB3048	BB3048	Possible exonuclease {UniProtKB/TrEMBL:Q7WI08}	BB2568	BB2568	Flagellar hook-associated protein 1	[TP0626-TP0660 (0.6120698)]
COG0586	COG2236	BB4976	BB4976	Possible integral-membrane protein	BB3164	BB3164	Putative transferase {UniProtKB/TrEMBL:Q7WHP2}	[TP0779-TP0050 (0.66770643)]
COG0586	COG2236	BB2166	BB2166	DedA-family integral membrane protein	BB3164	BB3164	Putative transferase {UniProtKB/TrEMBL:Q7WHP2}	[TP0779-TP0050 (0.66770643)]
COG0586	COG2236	BB4057	BB4057	Putative membrane protein	BB3164	BB3164	Putative transferase {UniProtKB/TrEMBL:Q7WHP2}	[TP0779-TP0050 (0.66770643)]
COG1214	COG3439	BB3809	BB3809	Putative acetyltransferase	BB2398	BB2398	Putative exported protein	[TP0876-TP0895 (0.56457245)]
COG1366	COG3439	BB1646	BB1646	Putative anti-sigma factor antagonist	BB2398	BB2398	Putative exported protein	[TP0233-TP0895 (0.6775143)]
COG0442	COG1344	BB4232	BB4232	Prolyl-tRNA synthetase {UniProtKB/TrEMBL:Q7WFN9}	BB2539	flaA	Flagellin {UniProtKB/Swiss-Prot:Q06064}	[TP0160-TP0792 (0.6929264), TP0160-TP0659 (0.5927278)]
COG0442	COG1344	BB4232	BB4232	Prolyl-tRNA synthetase {UniProtKB/TrEMBL:Q7WFN9}	BB2569	BB2569	Flagellar hook-associated protein 3	[TP0160-TP0792 (0.6929264), TP0160-TP0659 (0.5927278)]
COG0211	COG1536	BB0313	rpmA	50S ribosomal protein L27	BB2587	BB2587	Flagellar motor switch protein FliG	[TP0743-TP0400 (0.6311798)]
COG1558	COG4591	BB2560	BB2560	Flagellar basal-body rod protein FlgC	BB2298	BB2298	Lipoprotein releasing system transmembrane	[TP0397-TP0582 (0.5810855)]
COG0486	COG0803	BB5005	trmE	tRNA modification GTPase trmE	BB0185	BB0185	Putative periplasmic solute binding protein	[TP0550-TP0163 (0.74372905)]
COG1536	COG1595	BB2587	BB2587	Flagellar motor switch protein FliG	BB3752	BB3752	RNA polymerase sigma factor	[TP0400-TP0092 (0.64304686)]
COG1536	COG1595	BB2587	BB2587	Flagellar motor switch protein FliG	BB3660	BB3660	ECF-family sigma factor	[TP0400-TP0092 (0.64304686)]
COG1536	COG1595	BB2587	BB2587	Flagellar motor switch protein FliG	BB2661	BB2661	Putative RNA polymerase sigma factor	[TP0400-TP0092 (0.64304686)]
COG1536	COG1595	BB2587	BB2587	Flagellar motor switch protein FliG	BB1302	BB1302	Putative RNA polymerase sigma factor	[TP0400-TP0092 (0.64304686)]
COG1536	COG1595	BB2587	BB2587	Flagellar motor switch protein FliG	BB4120	BB4120	ECF-family sigma factor	[TP0400-TP0092 (0.64304686)]
COG1536	COG1595	BB2587	BB2587	Flagellar motor switch protein FliG	BB3300	BB3300	Putative RNA polymerase sigma factor	[TP0400-TP0092 (0.64304686)]
COG1536	COG1595	BB2587	BB2587	Flagellar motor switch protein FliG	BB1904	BB1904	Putative sigma-70 factor, ECF subfamily	[TP0400-TP0092 (0.64304686)]
COG1536	COG1595	BB2587	BB2587	Flagellar motor switch protein FliG	BB1638	BB1638	Putative RNA polymerase sigma factor	[TP0400-TP0092 (0.64304686)]
COG1536	COG1595	BB2587	BB2587	Flagellar motor switch protein FliG	BB3268	BB3268	Putative Ecf-type RNA polymerase sigma factor	[TP0400-TP0092 (0.64304686)]
COG1536	COG1595	BB2587	BB2587	Flagellar motor switch protein FliG	BB4742	BB4742	ECF sigma factor {UniProtKB/TrEMBL:Q9L430}	[TP0400-TP0092 (0.64304686)]
COG1536	COG1595	BB2587	BB2587	Flagellar motor switch protein FliG	BB1837	BB1837	Putative ECF-family RNA polymerase sigma factor	[TP0400-TP0092 (0.64304686)]
COG1536	COG1595	BB2587	BB2587	Flagellar motor switch protein FliG	BB4653	BB4653	Heme uptake regulator {UniProtKB/TrEMBL:Q7WEI2}	[TP0400-TP0092 (0.64304686)]
COG0687	COG1057	BB1751	BB1751	Putative extracellular solute-binding protein	BB1868	nadD	Probable nicotinate-nucleotide adenylyltransferase (EC 2.7.7.18) (Deamido-NAD(+) pyrophosphorylase) (Deamido-NAD(+) diphosphorylase) (Nicotinate mononucleotide adenylyltransferase) (NaMN adenylyltransferase)	[TP0655-TP0741 (0.7061969)]
COG0687	COG1057	BB3417	BB3417	Putative polyamine transport protein	BB1868	nadD	Probable nicotinate-nucleotide adenylyltransferase (EC 2.7.7.18) (Deamido-NAD(+) pyrophosphorylase) (Deamido-NAD(+) diphosphorylase) (Nicotinate mononucleotide adenylyltransferase) (NaMN adenylyltransferase)	[TP0655-TP0741 (0.7061969)]
COG0687	COG1057	BB0999	BB0999	Putative extracellular solute-binding protein	BB1868	nadD	Probable nicotinate-nucleotide adenylyltransferase (EC 2.7.7.18) (Deamido-NAD(+) pyrophosphorylase) (Deamido-NAD(+) diphosphorylase) (Nicotinate mononucleotide adenylyltransferase) (NaMN adenylyltransferase)	[TP0655-TP0741 (0.7061969)]
COG0687	COG1057	BB2698	BB2698	Putative ABC transporter, periplasmic	BB1868	nadD	Probable nicotinate-nucleotide adenylyltransferase (EC 2.7.7.18) (Deamido-NAD(+) pyrophosphorylase) (Deamido-NAD(+) diphosphorylase) (Nicotinate mononucleotide adenylyltransferase) (NaMN adenylyltransferase)	[TP0655-TP0741 (0.7061969)]
COG1558	COG4786	BB2560	BB2560	Flagellar basal-body rod protein FlgC	BB2564	BB2564	Flagellar basal-body rod protein	[TP0397-TP0961 (0.74447966)]
COG0012	COG0608	BB0905	BB0905	Hypothetical protein {UniProtKB/TrEMBL:Q7WNY0}	BB2296	BB2296	Single-stranded-DNA-specific exonuclease	[TP0124-TP0704 (0.626838)]
COG1214	COG1773	BB3809	BB3809	Putative acetyltransferase	BB4406	BB4406	Rubredoxin {UniProtKB/TrEMBL:Q7WF74}	[TP0876-TP0991 (0.57776016)]
COG2257	COG4786	BB2591	BB2591	Putative flagellar protein	BB2564	BB2564	Flagellar basal-body rod protein	[TP0911-TP0961 (0.5510204)]
COG0739	COG0773	BB4351	BB4351	Hypothetical protein {UniProtKB/TrEMBL:Q7WFC9}	BB4197	murC	UDP-N-acetylmuramate--L-alanine ligase (EC 6.3.2.8) (UDP-N- acetylmuramoyl-L-alanine synthetase)	[TP0782-TP0341 (0.8145237)]
COG0739	COG0773	BB4351	BB4351	Hypothetical protein {UniProtKB/TrEMBL:Q7WFC9}	BB4393	BB4393	UDP-N-acetylmuramate:L-alanyl-gamma-D-glutamyl-me	[TP0782-TP0341 (0.8145237)]
COG0739	COG0773	BB3018	BB3018	Putative peptidase {UniProtKB/TrEMBL:Q7WI38}	BB4197	murC	UDP-N-acetylmuramate--L-alanine ligase (EC 6.3.2.8) (UDP-N- acetylmuramoyl-L-alanine synthetase)	[TP0782-TP0341 (0.8145237)]
COG0739	COG0773	BB4190	BB4190	Putative peptidase family M23/M37 protein	BB4393	BB4393	UDP-N-acetylmuramate:L-alanyl-gamma-D-glutamyl-me	[TP0782-TP0341 (0.8145237)]
COG0739	COG0773	BB1297	BB1297	Putative lipoprotein {UniProtKB/TrEMBL:Q7WMU3}	BB4197	murC	UDP-N-acetylmuramate--L-alanine ligase (EC 6.3.2.8) (UDP-N- acetylmuramoyl-L-alanine synthetase)	[TP0782-TP0341 (0.8145237)]
COG0739	COG0773	BB4190	BB4190	Putative peptidase family M23/M37 protein	BB4197	murC	UDP-N-acetylmuramate--L-alanine ligase (EC 6.3.2.8) (UDP-N- acetylmuramoyl-L-alanine synthetase)	[TP0782-TP0341 (0.8145237)]
COG0739	COG0773	BB1398	BB1398	Putative peptidase {UniProtKB/TrEMBL:Q7WMJ3}	BB4197	murC	UDP-N-acetylmuramate--L-alanine ligase (EC 6.3.2.8) (UDP-N- acetylmuramoyl-L-alanine synthetase)	[TP0782-TP0341 (0.8145237)]
COG0739	COG0773	BB1297	BB1297	Putative lipoprotein {UniProtKB/TrEMBL:Q7WMU3}	BB4393	BB4393	UDP-N-acetylmuramate:L-alanyl-gamma-D-glutamyl-me	[TP0782-TP0341 (0.8145237)]
COG0739	COG0773	BB1398	BB1398	Putative peptidase {UniProtKB/TrEMBL:Q7WMJ3}	BB4393	BB4393	UDP-N-acetylmuramate:L-alanyl-gamma-D-glutamyl-me	[TP0782-TP0341 (0.8145237)]
COG0739	COG0773	BB3018	BB3018	Putative peptidase {UniProtKB/TrEMBL:Q7WI38}	BB4393	BB4393	UDP-N-acetylmuramate:L-alanyl-gamma-D-glutamyl-me	[TP0782-TP0341 (0.8145237)]
COG0050	COG0457	BB0007	BB0007	Elongation factor Tu {UniProtKB/TrEMBL:Q79G84}	BB0898	BB0898	Hypothetical protein {UniProtKB/TrEMBL:Q7WNY7}	[TP0187-TP0067 (0.7854602)]
COG0050	COG0457	BB0027	BB0027	Elongation factor Tu {UniProtKB/TrEMBL:Q79G84}	BB0898	BB0898	Hypothetical protein {UniProtKB/TrEMBL:Q7WNY7}	[TP0187-TP0067 (0.7854602)]
COG0050	COG0457	BB0007	BB0007	Elongation factor Tu {UniProtKB/TrEMBL:Q79G84}	BB1734	BB1734	Putative exported protein	[TP0187-TP0067 (0.7854602)]
COG0050	COG0457	BB0007	BB0007	Elongation factor Tu {UniProtKB/TrEMBL:Q79G84}	BB1619	BB1619	Putative regulatory protein	[TP0187-TP0067 (0.7854602)]
COG0050	COG0457	BB0007	BB0007	Elongation factor Tu {UniProtKB/TrEMBL:Q79G84}	BB2884	BB2884	Hypothetical protein {UniProtKB/TrEMBL:Q7WIG7}	[TP0187-TP0067 (0.7854602)]
COG0050	COG0457	BB0027	BB0027	Elongation factor Tu {UniProtKB/TrEMBL:Q79G84}	BB2884	BB2884	Hypothetical protein {UniProtKB/TrEMBL:Q7WIG7}	[TP0187-TP0067 (0.7854602)]
COG0050	COG0457	BB0027	BB0027	Elongation factor Tu {UniProtKB/TrEMBL:Q79G84}	BB1734	BB1734	Putative exported protein	[TP0187-TP0067 (0.7854602)]
COG0050	COG0457	BB0027	BB0027	Elongation factor Tu {UniProtKB/TrEMBL:Q79G84}	BB1619	BB1619	Putative regulatory protein	[TP0187-TP0067 (0.7854602)]
COG0257	COG0564	BB0053	BB0053	50S ribosomal protein L36	BB3598	BB3598	Pseudouridine synthase {UniProtKB/TrEMBL:Q7WGJ1}	[TP0209-TP0154 (0.634929)]
COG0257	COG0564	BB0053	BB0053	50S ribosomal protein L36	BB3768	BB3768	Pseudouridine synthase {UniProtKB/TrEMBL:Q7WD10}	[TP0209-TP0154 (0.634929)]
COG0739	COG2239	BB4190	BB4190	Putative peptidase family M23/M37 protein	BB4180	BB4180	Putative cation transport protein	[TP0155-TP0917 (0.6343327)]
COG0739	COG2239	BB3018	BB3018	Putative peptidase {UniProtKB/TrEMBL:Q7WI38}	BB4180	BB4180	Putative cation transport protein	[TP0155-TP0917 (0.6343327)]
COG0739	COG2239	BB4351	BB4351	Hypothetical protein {UniProtKB/TrEMBL:Q7WFC9}	BB4180	BB4180	Putative cation transport protein	[TP0155-TP0917 (0.6343327)]
COG0739	COG2239	BB1297	BB1297	Putative lipoprotein {UniProtKB/TrEMBL:Q7WMU3}	BB4180	BB4180	Putative cation transport protein	[TP0155-TP0917 (0.6343327)]
COG0739	COG2239	BB1398	BB1398	Putative peptidase {UniProtKB/TrEMBL:Q7WMJ3}	BB4180	BB4180	Putative cation transport protein	[TP0155-TP0917 (0.6343327)]
COG1292	COG2239	BB3850	BB3850	High-affinity choline transport protein	BB4180	BB4180	Putative cation transport protein	[TP0106-TP0917 (0.5215956)]
COG1292	COG2239	BB3874	BB3874	High-affinity choline transport protein	BB4180	BB4180	Putative cation transport protein	[TP0106-TP0917 (0.5215956)]
COG0457	COG1187	BB0898	BB0898	Hypothetical protein {UniProtKB/TrEMBL:Q7WNY7}	BB2525	BB2525	Putative RNA pseudouridylate synthase	[TP0067-TP0459 (0.6360361)]
COG0457	COG1187	BB1734	BB1734	Putative exported protein	BB2525	BB2525	Putative RNA pseudouridylate synthase	[TP0067-TP0459 (0.6360361)]
COG0457	COG1187	BB2884	BB2884	Hypothetical protein {UniProtKB/TrEMBL:Q7WIG7}	BB2525	BB2525	Putative RNA pseudouridylate synthase	[TP0067-TP0459 (0.6360361)]
COG0457	COG1187	BB1619	BB1619	Putative regulatory protein	BB2525	BB2525	Putative RNA pseudouridylate synthase	[TP0067-TP0459 (0.6360361)]
COG0210	COG0305	BB2178	BB2178	DNA helicase II {UniProtKB/TrEMBL:Q7WCK2}	BB1919	BB1919	DNA helicase {UniProtKB/TrEMBL:Q7WL30}	[TP0102-TP0058 (0.8842861)]
COG0210	COG0305	BB4600	BB4600	ATP-dependent DNA helicase	BB1919	BB1919	DNA helicase {UniProtKB/TrEMBL:Q7WL30}	[TP0102-TP0058 (0.8842861)]
COG0210	COG0305	BB1810	BB1810	Probable ATP-dependent DNA helicase	BB1919	BB1919	DNA helicase {UniProtKB/TrEMBL:Q7WL30}	[TP0102-TP0058 (0.8842861)]
COG0621	COG0739	BB1357	BB1357	Hypothetical protein {UniProtKB/TrEMBL:Q7WMN3}	BB4190	BB4190	Putative peptidase family M23/M37 protein	[TP0269-TP0702 (0.8475093)]
COG0621	COG0739	BB0254	BB0254	Hypothetical protein {UniProtKB/TrEMBL:Q7WQS2}	BB4190	BB4190	Putative peptidase family M23/M37 protein	[TP0269-TP0702 (0.8475093)]
COG0621	COG0739	BB1357	BB1357	Hypothetical protein {UniProtKB/TrEMBL:Q7WMN3}	BB1398	BB1398	Putative peptidase {UniProtKB/TrEMBL:Q7WMJ3}	[TP0269-TP0702 (0.8475093)]
COG0621	COG0739	BB0254	BB0254	Hypothetical protein {UniProtKB/TrEMBL:Q7WQS2}	BB1398	BB1398	Putative peptidase {UniProtKB/TrEMBL:Q7WMJ3}	[TP0269-TP0702 (0.8475093)]
COG0621	COG0739	BB1357	BB1357	Hypothetical protein {UniProtKB/TrEMBL:Q7WMN3}	BB4351	BB4351	Hypothetical protein {UniProtKB/TrEMBL:Q7WFC9}	[TP0269-TP0702 (0.8475093)]
COG0621	COG0739	BB0254	BB0254	Hypothetical protein {UniProtKB/TrEMBL:Q7WQS2}	BB3018	BB3018	Putative peptidase {UniProtKB/TrEMBL:Q7WI38}	[TP0269-TP0702 (0.8475093)]
COG0621	COG0739	BB1357	BB1357	Hypothetical protein {UniProtKB/TrEMBL:Q7WMN3}	BB3018	BB3018	Putative peptidase {UniProtKB/TrEMBL:Q7WI38}	[TP0269-TP0702 (0.8475093)]
COG0621	COG0739	BB1357	BB1357	Hypothetical protein {UniProtKB/TrEMBL:Q7WMN3}	BB1297	BB1297	Putative lipoprotein {UniProtKB/TrEMBL:Q7WMU3}	[TP0269-TP0702 (0.8475093)]
COG0621	COG0739	BB0254	BB0254	Hypothetical protein {UniProtKB/TrEMBL:Q7WQS2}	BB4351	BB4351	Hypothetical protein {UniProtKB/TrEMBL:Q7WFC9}	[TP0269-TP0702 (0.8475093)]
COG0621	COG0739	BB0254	BB0254	Hypothetical protein {UniProtKB/TrEMBL:Q7WQS2}	BB1297	BB1297	Putative lipoprotein {UniProtKB/TrEMBL:Q7WMU3}	[TP0269-TP0702 (0.8475093)]
COG1256	COG1516	BB2568	BB2568	Flagellar hook-associated protein 1	BB2594	BB2594	Flagellar protein FliS {UniProtKB/TrEMBL:Q7WJA5}	[TP0660-TP0943 (0.90609026)]
COG0257	COG1057	BB0053	BB0053	50S ribosomal protein L36	BB1868	nadD	Probable nicotinate-nucleotide adenylyltransferase (EC 2.7.7.18) (Deamido-NAD(+) pyrophosphorylase) (Deamido-NAD(+) diphosphorylase) (Nicotinate mononucleotide adenylyltransferase) (NaMN adenylyltransferase)	[TP0209-TP0741 (0.64932555)]
