# Supplementary material for: The Binary Protein Interactome of Treponema pallidum – The Syphilis Spirochete
Source: PLoS One. 2008 May 28;3(5):e2292. doi: 10.1371/journal.pone.0002292 (PMC2386257; doi:10.1371/journal.pone.0002292)
Supplement: Data S1 — Predicted protein-protein interactions based on our Treponema pallidum data; zip archive containing 372 files with one file per species. (6.09 MB ZIP) [file pone.0002292.s006.zip › bacteria/Bordetella_parapertussis_12822.tab]

257311 Bordetella parapertussis 12822
COG A	COG B	Locus Id A	Preferred Name(s) A	Annotation A	Locus Id B	Preferred Name(s) B	Annotation B	T. pallidum interaction
COG0186	COG1475	BPP0038	rpsQ	30S ribosomal protein S17	BPP0005	BPP0005	Probable chromosome partitioning protein ParB	[TP0198-TP0271 (0.71912634)]
COG0608	COG0817	BPP2048	BPP2048	Single-stranded-DNA-specific exonuclease	BPP3567	ruvC	Crossover junction endodeoxyribonuclease ruvC (EC 3.1.22.4) (Holliday junction nuclease ruvC) (Holliday junction resolvase ruvC)	[TP0704-TP0517 (0.81382185)]
COG0845	COG4591	BPP3959	BPP3959	HlyD family secretion protein	BPP2050	BPP2050	Lipoprotein releasing system transmembrane	[TP0965-TP0582 (0.8143851)]
COG0845	COG4591	BPP1318	BPP1318	Putative HlyD-family secretion protein	BPP2050	BPP2050	Lipoprotein releasing system transmembrane	[TP0965-TP0582 (0.8143851)]
COG0845	COG4591	BPP1759	BPP1759	Putative efflux system inner membrane protein	BPP2050	BPP2050	Lipoprotein releasing system transmembrane	[TP0965-TP0582 (0.8143851)]
COG0845	COG4591	BPP0976	BPP0976	HlyD-family secretion protein	BPP2050	BPP2050	Lipoprotein releasing system transmembrane	[TP0965-TP0582 (0.8143851)]
COG0845	COG4591	BPP1453	BPP1453	Acriflavine resistance protein a	BPP2050	BPP2050	Lipoprotein releasing system transmembrane	[TP0965-TP0582 (0.8143851)]
COG0845	COG4591	BPP0435	BPP0435	HlyD family secretion protein	BPP2050	BPP2050	Lipoprotein releasing system transmembrane	[TP0965-TP0582 (0.8143851)]
COG0845	COG4591	BPP0323	BPP0323	Cyclolysin secretion protein	BPP2050	BPP2050	Lipoprotein releasing system transmembrane	[TP0965-TP0582 (0.8143851)]
COG0845	COG4591	BPP3833	BPP3833	Putative HlyD-like secretion protein	BPP2050	BPP2050	Lipoprotein releasing system transmembrane	[TP0965-TP0582 (0.8143851)]
COG0845	COG4591	BPP3402	BPP3402	Probable HlyD-family secretion protein	BPP2050	BPP2050	Lipoprotein releasing system transmembrane	[TP0965-TP0582 (0.8143851)]
COG0617	COG0860	BPP3628	BPP3628	Poly(A) polymerase {UniProtKB/TrEMBL:Q7W4N1}	BPP3621	BPP3621	N-acetylmuramoyl-L-alanine amidase	[TP0270-TP0247 (0.76828843)]
COG0617	COG0860	BPP0203	cca	CCA-adding enzyme (EC 2.7.7.25) (EC 2.7.7.21) (tRNA nucleotidyltransferase) (tRNA adenylyl-/cytidylyl- transferase) (tRNA CCA-pyrophosphorylase) (tRNA-NT)	BPP3621	BPP3621	N-acetylmuramoyl-L-alanine amidase	[TP0270-TP0247 (0.76828843)]
COG0201	COG0550	BPP0051	BPP0051	Preprotein translocase SecY subunit	BPP4374	BPP4374	DNA topoisomerase iii {UniProtKB/TrEMBL:Q7W2N2}	[TP0208-TP0394 (0.8044664)]
COG0768	COG2812	BPP4053	BPP4053	Penicillin-binding protein 2	BPP1221	BPP1221	DNA polymerase III subunit Tau	[TP0500-TP1005 (0.655462)]
COG0768	COG2812	BPP3757	BPP3757	Peptidoglycan synthetase	BPP1221	BPP1221	DNA polymerase III subunit Tau	[TP0500-TP1005 (0.655462)]
COG0051	COG0693	BPP0028	rpsJ	30S ribosomal protein S10	BPP1214	BPP1214	Hypothetical protein {UniProtKB/TrEMBL:Q7WAZ6}	[TP0188-TP0445 (0.6307204)]
COG0051	COG0693	BPP0028	rpsJ	30S ribosomal protein S10	BPP3103	BPP3103	Hypothetical protein {UniProtKB/TrEMBL:Q7W624}	[TP0188-TP0445 (0.6307204)]
COG0051	COG0693	BPP0028	rpsJ	30S ribosomal protein S10	BPP1274	BPP1274	Probable transcriptional regulator	[TP0188-TP0445 (0.6307204)]
COG0051	COG0693	BPP0028	rpsJ	30S ribosomal protein S10	BPP0519	BPP0519	Hypothetical protein {UniProtKB/TrEMBL:Q7WC10}	[TP0188-TP0445 (0.6307204)]
COG0180	COG0564	BPP3202	trpS	Tryptophanyl-tRNA synthetase (EC 6.1.1.2) (Tryptophan--tRNA ligase) (TrpRS)	BPP3317	BPP3317	Pseudouridine synthase {UniProtKB/TrEMBL:Q7W5H4}	[TP0632-TP0339 (0.7885255)]
COG0180	COG0564	BPP3202	trpS	Tryptophanyl-tRNA synthetase (EC 6.1.1.2) (Tryptophan--tRNA ligase) (TrpRS)	BPP3198	BPP3198	Pseudouridine synthase {UniProtKB/TrEMBL:Q7W5U0}	[TP0632-TP0339 (0.7885255)]
COG1580	COG2239	BPP1504	BPP1504	Flagellar protein FliL {UniProtKB/TrEMBL:Q7WA82}	BPP3734	BPP3734	Putative cation transport protein	[TP0378-TP0917 (0.53720385)]
COG0090	COG0223	BPP0032	rplB	50S ribosomal protein L2	BPP0244	fmt	Methionyl-tRNA formyltransferase (EC 2.1.2.9)	[TP0192-TP0756 (0.8610547)]
COG0090	COG0223	BPP0032	rplB	50S ribosomal protein L2	BPP0128	BPP0128	Putative formyl transferase	[TP0192-TP0756 (0.8610547)]
COG0090	COG0223	BPP0032	rplB	50S ribosomal protein L2	BPP0127	BPP0127	Putative formyl transferase	[TP0192-TP0756 (0.8610547)]
COG0090	COG0223	BPP0032	rplB	50S ribosomal protein L2	BPP0124	BPP0124	Putative formyl transferase	[TP0192-TP0756 (0.8610547)]
COG0632	COG2255	BPP3568	ruvA	Holliday junction ATP-dependent DNA helicase ruvA (EC 3.6.1.-)	BPP3571	ruvB	Holliday junction ATP-dependent DNA helicase ruvB (EC 3.6.1.-)	[TP0543-TP0162 (0.9659884)]
COG0462	COG0817	BPP0817	prs	Ribose-phosphate pyrophosphokinase (EC 2.7.6.1) (RPPK) (Phosphoribosyl pyrophosphate synthetase) (P-Rib-PP synthetase) (PRPP synthetase)	BPP3567	ruvC	Crossover junction endodeoxyribonuclease ruvC (EC 3.1.22.4) (Holliday junction nuclease ruvC) (Holliday junction resolvase ruvC)	[TP0294-TP0517 (0.54911256)]
COG0125	COG0586	BPP1559	tmk	Thymidylate kinase {UniProtKB/Swiss-Prot:Q7WA31}	BPP4390	BPP4390	Possible integral-membrane protein	[TP0354-TP0779 (0.67954355)]
COG0125	COG0586	BPP1559	tmk	Thymidylate kinase {UniProtKB/Swiss-Prot:Q7WA31}	BPP3622	BPP3622	Putative membrane protein	[TP0354-TP0779 (0.67954355)]
COG0457	COG1653	BPP2914	BPP2914	Hypothetical protein {UniProtKB/TrEMBL:Q7W6J5}	BPP3090	BPP3090	Putative exported protein	[TP0067-TP0074 (0.6656524)]
COG0457	COG1653	BPP2282	BPP2282	Putative exported protein	BPP1902	BPP1902	Glycerol-3-phosphate-binding periplasmic protein	[TP0067-TP0074 (0.6656524)]
COG0457	COG1653	BPP2914	BPP2914	Hypothetical protein {UniProtKB/TrEMBL:Q7W6J5}	BPP3710	BPP3710	ABC transport protein, Solute-binding component	[TP0067-TP0074 (0.6656524)]
COG0457	COG1653	BPP2914	BPP2914	Hypothetical protein {UniProtKB/TrEMBL:Q7W6J5}	BPP2944	BPP2944	Glycerol-3-phosphate-binding periplasmic protein	[TP0067-TP0074 (0.6656524)]
COG0457	COG1653	BPP2222	BPP2222	Putative regulatory protein	BPP3090	BPP3090	Putative exported protein	[TP0067-TP0074 (0.6656524)]
COG0457	COG1653	BPP2282	BPP2282	Putative exported protein	BPP3090	BPP3090	Putative exported protein	[TP0067-TP0074 (0.6656524)]
COG0457	COG1653	BPP2222	BPP2222	Putative regulatory protein	BPP1902	BPP1902	Glycerol-3-phosphate-binding periplasmic protein	[TP0067-TP0074 (0.6656524)]
COG0457	COG1653	BPP2914	BPP2914	Hypothetical protein {UniProtKB/TrEMBL:Q7W6J5}	BPP4347	BPP4347	Probable extracellular solute-binding protein	[TP0067-TP0074 (0.6656524)]
COG0457	COG1653	BPP0814	BPP0814	Hypothetical protein {UniProtKB/TrEMBL:Q7W184}	BPP4347	BPP4347	Probable extracellular solute-binding protein	[TP0067-TP0074 (0.6656524)]
COG0457	COG1653	BPP0814	BPP0814	Hypothetical protein {UniProtKB/TrEMBL:Q7W184}	BPP1902	BPP1902	Glycerol-3-phosphate-binding periplasmic protein	[TP0067-TP0074 (0.6656524)]
COG0457	COG1653	BPP2282	BPP2282	Putative exported protein	BPP3710	BPP3710	ABC transport protein, Solute-binding component	[TP0067-TP0074 (0.6656524)]
COG0457	COG1653	BPP0814	BPP0814	Hypothetical protein {UniProtKB/TrEMBL:Q7W184}	BPP3710	BPP3710	ABC transport protein, Solute-binding component	[TP0067-TP0074 (0.6656524)]
COG0457	COG1653	BPP2222	BPP2222	Putative regulatory protein	BPP4347	BPP4347	Probable extracellular solute-binding protein	[TP0067-TP0074 (0.6656524)]
COG0457	COG1653	BPP2282	BPP2282	Putative exported protein	BPP4347	BPP4347	Probable extracellular solute-binding protein	[TP0067-TP0074 (0.6656524)]
COG0457	COG1653	BPP0814	BPP0814	Hypothetical protein {UniProtKB/TrEMBL:Q7W184}	BPP3090	BPP3090	Putative exported protein	[TP0067-TP0074 (0.6656524)]
COG0457	COG1653	BPP2222	BPP2222	Putative regulatory protein	BPP2944	BPP2944	Glycerol-3-phosphate-binding periplasmic protein	[TP0067-TP0074 (0.6656524)]
COG0457	COG1653	BPP2222	BPP2222	Putative regulatory protein	BPP3710	BPP3710	ABC transport protein, Solute-binding component	[TP0067-TP0074 (0.6656524)]
COG0457	COG1653	BPP2282	BPP2282	Putative exported protein	BPP2944	BPP2944	Glycerol-3-phosphate-binding periplasmic protein	[TP0067-TP0074 (0.6656524)]
COG0457	COG1653	BPP2914	BPP2914	Hypothetical protein {UniProtKB/TrEMBL:Q7W6J5}	BPP1902	BPP1902	Glycerol-3-phosphate-binding periplasmic protein	[TP0067-TP0074 (0.6656524)]
COG0457	COG1653	BPP0814	BPP0814	Hypothetical protein {UniProtKB/TrEMBL:Q7W184}	BPP2944	BPP2944	Glycerol-3-phosphate-binding periplasmic protein	[TP0067-TP0074 (0.6656524)]
COG0222	COG0802	BPP0013	rplL	50S ribosomal protein L7/L12	BPP3620	BPP3620	Hypothetical protein {UniProtKB/TrEMBL:Q7W4N8}	[TP0240-TP0875 (0.8481433)]
COG0495	COG1214	BPP1731	leuS	Leucyl-tRNA synthetase (EC 6.1.1.4) (Leucine--tRNA ligase) (LeuRS)	BPP3358	BPP3358	Putative acetyltransferase	[TP0586-TP0876 (0.5571989)]
COG0192	COG0592	BPP0192	metK	S-adenosylmethionine synthetase (EC 2.5.1.6) (Methionine adenosyltransferase) (AdoMet synthetase) (MAT)	BPP4400	BPP4400	DNA polymerase iii, beta chain	[TP0794-TP0002 (0.8412751)]
COG0125	COG0457	BPP1559	tmk	Thymidylate kinase {UniProtKB/Swiss-Prot:Q7WA31}	BPP0814	BPP0814	Hypothetical protein {UniProtKB/TrEMBL:Q7W184}	[TP0354-TP0648 (0.5206915)]
COG0125	COG0457	BPP1559	tmk	Thymidylate kinase {UniProtKB/Swiss-Prot:Q7WA31}	BPP2222	BPP2222	Putative regulatory protein	[TP0354-TP0648 (0.5206915)]
COG0125	COG0457	BPP1559	tmk	Thymidylate kinase {UniProtKB/Swiss-Prot:Q7WA31}	BPP2914	BPP2914	Hypothetical protein {UniProtKB/TrEMBL:Q7W6J5}	[TP0354-TP0648 (0.5206915)]
COG0125	COG0457	BPP1559	tmk	Thymidylate kinase {UniProtKB/Swiss-Prot:Q7WA31}	BPP2282	BPP2282	Putative exported protein	[TP0354-TP0648 (0.5206915)]
COG0860	COG1396	BPP3621	BPP3621	N-acetylmuramoyl-L-alanine amidase	BPP3526	BPP3526	Probable MerR-family transcriptional regulator	[TP0247-TP0461 (0.8100859)]
COG0860	COG1396	BPP3621	BPP3621	N-acetylmuramoyl-L-alanine amidase	BPP1649	BPP1649	Putative transcriptional regulatory protein	[TP0247-TP0461 (0.8100859)]
COG0860	COG1396	BPP3621	BPP3621	N-acetylmuramoyl-L-alanine amidase	BPP3981	BPP3981	Hypothetical protein {UniProtKB/TrEMBL:Q7W3P9}	[TP0247-TP0461 (0.8100859)]
COG0265	COG0333	BPP4280	BPP4280	Protease {UniProtKB/TrEMBL:Q7W2X1}	BPP3309	rpmF	50S ribosomal protein L32	[TP0773-TP0807 (0.5060325)]
COG0265	COG0333	BPP3298	BPP3298	Serine protease {UniProtKB/TrEMBL:Q7W5J3}	BPP3309	rpmF	50S ribosomal protein L32	[TP0773-TP0807 (0.5060325)]
COG0802	COG0860	BPP3620	BPP3620	Hypothetical protein {UniProtKB/TrEMBL:Q7W4N8}	BPP3621	BPP3621	N-acetylmuramoyl-L-alanine amidase	[TP0875-TP0247 (0.90700364)]
COG0495	COG0761	BPP1731	leuS	Leucyl-tRNA synthetase (EC 6.1.1.4) (Leucine--tRNA ligase) (LeuRS)	BPP1852	lytB	4-hydroxy-3-methylbut-2-enyl diphosphate reductase (EC 1.17.1.2)	[TP0586-TP0547 (0.63095015)]
COG1536	COG1677	BPP1509	BPP1509	Flagellar motor switch protein FliG	BPP1511	BPP1511	Flagellar hook-basal body complex protein FliE	[TP0026-TP0398 (0.81876683)]
COG0820	COG2812	BPP2857	BPP2857	Hypothetical protein {UniProtKB/TrEMBL:Q7W6P5}	BPP1221	BPP1221	DNA polymerase III subunit Tau	[TP0068-TP1005 (0.60435057)]
COG0771	COG1815	BPP3754	murD	UDP-N-acetylmuramoylalanine--D-glutamate ligase (EC 6.3.2.9) (UDP-N- acetylmuramoyl-L-alanyl-D-glutamate synthetase) (D-glutamic acid- adding enzyme)	BPP1485	BPP1485	Flagellar basal-body rod protein FlgB	[TP0903-TP0396 (0.6336193)]
COG0272	COG1396	BPP3353	BPP3353	DNA ligase {UniProtKB/TrEMBL:Q7W0T4}	BPP1649	BPP1649	Putative transcriptional regulatory protein	[TP0634-TP0461 (0.7134334)]
COG0272	COG1396	BPP3353	BPP3353	DNA ligase {UniProtKB/TrEMBL:Q7W0T4}	BPP3981	BPP3981	Hypothetical protein {UniProtKB/TrEMBL:Q7W3P9}	[TP0634-TP0461 (0.7134334)]
COG0272	COG1396	BPP3353	BPP3353	DNA ligase {UniProtKB/TrEMBL:Q7W0T4}	BPP3526	BPP3526	Probable MerR-family transcriptional regulator	[TP0634-TP0461 (0.7134334)]
COG0333	COG1077	BPP3309	rpmF	50S ribosomal protein L32	BPP4056	BPP4056	Rod shape-determining protein	[TP0807-TP0497 (0.61855906)]
COG0234	COG1200	BPP0869	groS	10 kDa chaperonin (Protein Cpn10) (groES protein)	BPP2973	BPP2973	ATP-dependent DNA helicase	[TP1013-TP0687 (0.84594196)]
COG0084	COG2201	BPP1561	BPP1561	Hypothetical protein {UniProtKB/TrEMBL:Q7WA29}	BPP1476	cheB	Chemotaxis response regulator protein-glutamate methylesterase (EC 3.1.1.61)	[TP0994-TP0631 (0.71912634)]
COG0084	COG2201	BPP2052	BPP2052	Putative deoxyribonuclease	BPP1476	cheB	Chemotaxis response regulator protein-glutamate methylesterase (EC 3.1.1.61)	[TP0994-TP0631 (0.71912634)]
COG1121	COG1345	BPP0181	BPP0181	Putative transport protein ATP-binding	BPP1517	BPP1517	Flagellar hook-associated protein 2	[TP0035-TP0872 (0.6931363)]
COG1671	COG2812	BPP1051	BPP1051	Hypothetical UPF0178 protein BPP1051	BPP1221	BPP1221	DNA polymerase III subunit Tau	[TP0845-TP1005 (0.5704539)]
COG0257	COG1253	BPP0053	BPP0053	50S ribosomal protein L36	BPP2278	BPP2278	Putative membrane protein	[TP0209-TP0027 (0.74441797)]
COG0257	COG1253	BPP0053	BPP0053	50S ribosomal protein L36	BPP1594	BPP1594	Putative membrane protein	[TP0209-TP0027 (0.74441797)]
COG2236	COG3015	BPP2843	BPP2843	Putative transferase {UniProtKB/TrEMBL:Q7W6Q8}	BPP1805	BPP1805	Lipoprotein {UniProtKB/TrEMBL:Q7W9F5}	[TP0050-TP0435 (0.5489904)]
COG0060	COG0681	BPP1984	ileS	Isoleucyl-tRNA synthetase (EC 6.1.1.5) (Isoleucine--tRNA ligase) (IleRS)	BPP3296	BPP3296	Signal peptidase I {UniProtKB/TrEMBL:Q7W5J5}	[TP0452-TP0185 (0.79878455)]
COG1344	COG2236	BPP1465	BPP1465	Flagellin {UniProtKB/TrEMBL:Q7WAB4}	BPP2843	BPP2843	Putative transferase {UniProtKB/TrEMBL:Q7W6Q8}	[TP0868-TP0050 (0.7570204)]
COG1344	COG2236	BPP1495	BPP1495	Flagellar hook-associated protein 3	BPP2843	BPP2843	Putative transferase {UniProtKB/TrEMBL:Q7W6Q8}	[TP0868-TP0050 (0.7570204)]
COG0558	COG2239	BPP1766	BPP1766	Putative CDP-diacylglycerol--glycerol-3-phosphate	BPP3734	BPP3734	Putative cation transport protein	[TP0256-TP0917 (0.6007029)]
COG1344	COG1815	BPP1465	BPP1465	Flagellin {UniProtKB/TrEMBL:Q7WAB4}	BPP1485	BPP1485	Flagellar basal-body rod protein FlgB	[TP0870-TP0396 (0.7209834)]
COG1344	COG1815	BPP1495	BPP1495	Flagellar hook-associated protein 3	BPP1485	BPP1485	Flagellar basal-body rod protein FlgB	[TP0870-TP0396 (0.7209834)]
COG0242	COG1879	BPP0243	def1	Peptide deformylase 1 (EC 3.5.1.88) (PDF 1) (Polypeptide deformylase 1)	BPP2773	BPP2773	Putative sugar ABC transport system,	[TP0757-TP0684 (0.80039173)]
COG0242	COG1879	BPP3660	def2	Peptide deformylase 2 (EC 3.5.1.88) (PDF 2) (Polypeptide deformylase 2)	BPP2773	BPP2773	Putative sugar ABC transport system,	[TP0757-TP0684 (0.80039173)]
COG0257	COG1749	BPP0053	BPP0053	50S ribosomal protein L36	BPP1488	BPP1488	Flagellar hook protein FlgE	[TP0209-TP0727 (0.6772987)]
COG0652	COG1879	BPP2281	BPP2281	Peptidyl-prolyl cis-trans isomerase B	BPP2773	BPP2773	Putative sugar ABC transport system,	[TP0947-TP0684 (0.5775195)]
COG1352	COG1815	BPP1475	BPP1475	Chemotaxis protein methyltransferase	BPP1485	BPP1485	Flagellar basal-body rod protein FlgB	[TP0630-TP0396 (0.7590469)]
COG0459	COG2236	BPP0868	groL	60 kDa chaperonin (Protein Cpn60) (groEL protein)	BPP2843	BPP2843	Putative transferase {UniProtKB/TrEMBL:Q7W6Q8}	[TP0030-TP0050 (0.733236)]
COG1352	COG1595	BPP1475	BPP1475	Chemotaxis protein methyltransferase	BPP1584	BPP1584	Putative RNA polymerase sigma factor	[TP0630-TP0092 (0.6191048)]
COG1352	COG1595	BPP1475	BPP1475	Chemotaxis protein methyltransferase	BPP3301	BPP3301	RNA polymerase sigma factor	[TP0630-TP0092 (0.6191048)]
COG1352	COG1595	BPP1475	BPP1475	Chemotaxis protein methyltransferase	BPP1807	BPP1807	Putative RNA polymerase sigma factor	[TP0630-TP0092 (0.6191048)]
COG1352	COG1595	BPP1475	BPP1475	Chemotaxis protein methyltransferase	BPP2456	BPP2456	Putative sigma-70 factor, ECF subfamily	[TP0630-TP0092 (0.6191048)]
COG1352	COG1595	BPP1475	BPP1475	Chemotaxis protein methyltransferase	BPP2387	BPP2387	Putative ECF-family RNA polymerase sigma factor	[TP0630-TP0092 (0.6191048)]
COG1352	COG1595	BPP1475	BPP1475	Chemotaxis protein methyltransferase	BPP3208	BPP3208	ECF-family sigma factor	[TP0630-TP0092 (0.6191048)]
COG1352	COG1595	BPP1475	BPP1475	Chemotaxis protein methyltransferase	BPP4183	BPP4183	Heme uptake regulator {UniProtKB/TrEMBL:Q7W364}	[TP0630-TP0092 (0.6191048)]
COG1352	COG1595	BPP1475	BPP1475	Chemotaxis protein methyltransferase	BPP1086	BPP1086	Putative RNA polymerase sigma factor	[TP0630-TP0092 (0.6191048)]
COG1352	COG1595	BPP1475	BPP1475	Chemotaxis protein methyltransferase	BPP3686	BPP3686	ECF-family sigma factor	[TP0630-TP0092 (0.6191048)]
COG1352	COG1595	BPP1475	BPP1475	Chemotaxis protein methyltransferase	BPP1838	BPP1838	Putative Ecf-type RNA polymerase sigma factor	[TP0630-TP0092 (0.6191048)]
COG0593	COG1077	BPP3626	BPP3626	Hypothetical protein {UniProtKB/TrEMBL:Q7W4N3}	BPP4056	BPP4056	Rod shape-determining protein	[TP0001-TP0497 (0.678435)]
COG0593	COG1077	BPP4401	dnaA	Chromosomal replication initiator protein dnaA	BPP4056	BPP4056	Rod shape-determining protein	[TP0001-TP0497 (0.678435)]
COG0249	COG0357	BPP2265	mutS	DNA mismatch repair protein mutS	BPP0002	gidB	Methyltransferase gidB (EC 2.1.-.-) (Glucose-inhibited division protein B)	[TP0328-TP0946 (0.7367136)]
COG0465	COG0465	BPP2067	BPP2067	Cell division protein {UniProtKB/TrEMBL:Q7W8R5}	BPP2067	BPP2067	Cell division protein {UniProtKB/TrEMBL:Q7W8R5}	[TP0330-TP0330 (0.73856413)]
COG1558	COG1792	BPP1486	BPP1486	Flagellar basal-body rod protein FlgC	BPP4055	BPP4055	Rod shape-determining protein	[TP0397-TP0498 (0.58822864)]
COG0817	COG1558	BPP3567	ruvC	Crossover junction endodeoxyribonuclease ruvC (EC 3.1.22.4) (Holliday junction nuclease ruvC) (Holliday junction resolvase ruvC)	BPP1486	BPP1486	Flagellar basal-body rod protein FlgC	[TP0517-TP0397 (0.53212774)]
COG1512	COG2891	BPP4326	BPP4326	Putative membrane protein	BPP4054	BPP4054	Rod shape-determining protein	[TP0561-TP0499 (0.5857341)]
COG0592	COG1344	BPP4400	BPP4400	DNA polymerase iii, beta chain	BPP1465	BPP1465	Flagellin {UniProtKB/TrEMBL:Q7WAB4}	[TP0002-TP0659 (0.6618167)]
COG0592	COG1344	BPP4400	BPP4400	DNA polymerase iii, beta chain	BPP1495	BPP1495	Flagellar hook-associated protein 3	[TP0002-TP0659 (0.6618167)]
COG0860	COG1192	BPP3621	BPP3621	N-acetylmuramoyl-L-alanine amidase	BPP0003	BPP0003	ParA family protein {UniProtKB/TrEMBL:Q7W2H9}	[TP0247-TP0272 (0.7527567)]
COG0242	COG0272	BPP3660	def2	Peptide deformylase 2 (EC 3.5.1.88) (PDF 2) (Polypeptide deformylase 2)	BPP3353	BPP3353	DNA ligase {UniProtKB/TrEMBL:Q7W0T4}	[TP0757-TP0634 (0.68197167)]
COG0242	COG0272	BPP0243	def1	Peptide deformylase 1 (EC 3.5.1.88) (PDF 1) (Polypeptide deformylase 1)	BPP3353	BPP3353	DNA ligase {UniProtKB/TrEMBL:Q7W0T4}	[TP0757-TP0634 (0.68197167)]
COG0265	COG0817	BPP3298	BPP3298	Serine protease {UniProtKB/TrEMBL:Q7W5J3}	BPP3567	ruvC	Crossover junction endodeoxyribonuclease ruvC (EC 3.1.22.4) (Holliday junction nuclease ruvC) (Holliday junction resolvase ruvC)	[TP0773-TP0517 (0.5118523)]
COG0265	COG0817	BPP4280	BPP4280	Protease {UniProtKB/TrEMBL:Q7W2X1}	BPP3567	ruvC	Crossover junction endodeoxyribonuclease ruvC (EC 3.1.22.4) (Holliday junction nuclease ruvC) (Holliday junction resolvase ruvC)	[TP0773-TP0517 (0.5118523)]
COG0187	COG0358	BPP4399	BPP4399	DNA gyrase subunit B {UniProtKB/TrEMBL:Q7W2K7}	BPP2841	BPP2841	DNA primase {UniProtKB/TrEMBL:Q7W6R0}	[TP1006-TP0492 (0.55112576)]
COG0187	COG0358	BPP1879	BPP1879	Topoisomerase IV subunit B	BPP2841	BPP2841	DNA primase {UniProtKB/TrEMBL:Q7W6R0}	[TP1006-TP0492 (0.55112576)]
COG0187	COG0358	BPP4399	BPP4399	DNA gyrase subunit B {UniProtKB/TrEMBL:Q7W2K7}	BPP0490	BPP0490	Putative DNA primase {UniProtKB/TrEMBL:Q7WC38}	[TP1006-TP0492 (0.55112576)]
COG0187	COG0358	BPP1879	BPP1879	Topoisomerase IV subunit B	BPP0490	BPP0490	Putative DNA primase {UniProtKB/TrEMBL:Q7WC38}	[TP1006-TP0492 (0.55112576)]
COG1154	COG2812	BPP2464	dxs	1-deoxy-D-xylulose-5-phosphate synthase (EC 2.2.1.7) (1-deoxyxylulose- 5-phosphate synthase) (DXP synthase) (DXPS)	BPP1221	BPP1221	DNA polymerase III subunit Tau	[TP0824-TP1005 (0.68180764)]
COG0237	COG0552	BPP3961	coaE	Dephospho-CoA kinase (EC 2.7.1.24) (Dephosphocoenzyme A kinase)	BPP0849	BPP0849	Cell division protein {UniProtKB/TrEMBL:Q7W152}	[TP0296-TP0578 (0.7885255)]
COG0080	COG0265	BPP0010	rplK	50S ribosomal protein L11	BPP4280	BPP4280	Protease {UniProtKB/TrEMBL:Q7W2X1}	[TP0237-TP0773 (0.6164146)]
COG0080	COG0265	BPP0010	rplK	50S ribosomal protein L11	BPP3298	BPP3298	Serine protease {UniProtKB/TrEMBL:Q7W5J3}	[TP0237-TP0773 (0.6164146)]
COG2812	COG2812	BPP1221	BPP1221	DNA polymerase III subunit Tau	BPP1221	BPP1221	DNA polymerase III subunit Tau	[TP1005-TP1005 (0.52391654)]
COG0223	COG0234	BPP0244	fmt	Methionyl-tRNA formyltransferase (EC 2.1.2.9)	BPP0869	groS	10 kDa chaperonin (Protein Cpn10) (groES protein)	[TP0756-TP1013 (0.64276713)]
COG0223	COG0234	BPP0128	BPP0128	Putative formyl transferase	BPP0869	groS	10 kDa chaperonin (Protein Cpn10) (groES protein)	[TP0756-TP1013 (0.64276713)]
COG0223	COG0234	BPP0127	BPP0127	Putative formyl transferase	BPP0869	groS	10 kDa chaperonin (Protein Cpn10) (groES protein)	[TP0756-TP1013 (0.64276713)]
COG0223	COG0234	BPP0124	BPP0124	Putative formyl transferase	BPP0869	groS	10 kDa chaperonin (Protein Cpn10) (groES protein)	[TP0756-TP1013 (0.64276713)]
COG0036	COG1653	BPP4154	BPP4154	Ribulose-phosphate 3-epimerase	BPP3090	BPP3090	Putative exported protein	[TP0945-TP0074 (0.654426)]
COG0036	COG1653	BPP4154	BPP4154	Ribulose-phosphate 3-epimerase	BPP3710	BPP3710	ABC transport protein, Solute-binding component	[TP0945-TP0074 (0.654426)]
COG0036	COG1653	BPP4154	BPP4154	Ribulose-phosphate 3-epimerase	BPP2944	BPP2944	Glycerol-3-phosphate-binding periplasmic protein	[TP0945-TP0074 (0.654426)]
COG0036	COG1653	BPP4154	BPP4154	Ribulose-phosphate 3-epimerase	BPP1902	BPP1902	Glycerol-3-phosphate-binding periplasmic protein	[TP0945-TP0074 (0.654426)]
COG0036	COG1653	BPP4154	BPP4154	Ribulose-phosphate 3-epimerase	BPP4347	BPP4347	Probable extracellular solute-binding protein	[TP0945-TP0074 (0.654426)]
COG0357	COG0459	BPP0002	gidB	Methyltransferase gidB (EC 2.1.-.-) (Glucose-inhibited division protein B)	BPP0868	groL	60 kDa chaperonin (Protein Cpn60) (groEL protein)	[TP0946-TP0030 (0.68326145)]
COG0664	COG1074	BPP0642	BPP0642	Probable regulator {UniProtKB/TrEMBL:Q7WBP4}	BPP1220	BPP1220	Putative nuclease/helicase	[TP0089-TP0898 (0.8304331)]
COG0664	COG1074	BPP1415	BPP1415	Putative transcriptional regulator	BPP1220	BPP1220	Putative nuclease/helicase	[TP0089-TP0898 (0.8304331)]
COG0664	COG1074	BPP0230	BPP0230	Cyclic nucleotide-binding protein	BPP1220	BPP1220	Putative nuclease/helicase	[TP0089-TP0898 (0.8304331)]
COG0664	COG1074	BPP1813	BPP1813	Transcriptional regulatory protein	BPP1220	BPP1220	Putative nuclease/helicase	[TP0089-TP0898 (0.8304331)]
COG0223	COG0242	BPP0124	BPP0124	Putative formyl transferase	BPP0243	def1	Peptide deformylase 1 (EC 3.5.1.88) (PDF 1) (Polypeptide deformylase 1)	[TP0756-TP0757 (0.8300303)]
COG0223	COG0242	BPP0127	BPP0127	Putative formyl transferase	BPP0243	def1	Peptide deformylase 1 (EC 3.5.1.88) (PDF 1) (Polypeptide deformylase 1)	[TP0756-TP0757 (0.8300303)]
COG0223	COG0242	BPP0127	BPP0127	Putative formyl transferase	BPP3660	def2	Peptide deformylase 2 (EC 3.5.1.88) (PDF 2) (Polypeptide deformylase 2)	[TP0756-TP0757 (0.8300303)]
COG0223	COG0242	BPP0244	fmt	Methionyl-tRNA formyltransferase (EC 2.1.2.9)	BPP0243	def1	Peptide deformylase 1 (EC 3.5.1.88) (PDF 1) (Polypeptide deformylase 1)	[TP0756-TP0757 (0.8300303)]
COG0223	COG0242	BPP0244	fmt	Methionyl-tRNA formyltransferase (EC 2.1.2.9)	BPP3660	def2	Peptide deformylase 2 (EC 3.5.1.88) (PDF 2) (Polypeptide deformylase 2)	[TP0756-TP0757 (0.8300303)]
COG0223	COG0242	BPP0128	BPP0128	Putative formyl transferase	BPP0243	def1	Peptide deformylase 1 (EC 3.5.1.88) (PDF 1) (Polypeptide deformylase 1)	[TP0756-TP0757 (0.8300303)]
COG0223	COG0242	BPP0128	BPP0128	Putative formyl transferase	BPP3660	def2	Peptide deformylase 2 (EC 3.5.1.88) (PDF 2) (Polypeptide deformylase 2)	[TP0756-TP0757 (0.8300303)]
COG0223	COG0242	BPP0124	BPP0124	Putative formyl transferase	BPP3660	def2	Peptide deformylase 2 (EC 3.5.1.88) (PDF 2) (Polypeptide deformylase 2)	[TP0756-TP0757 (0.8300303)]
COG0233	COG0359	BPP1530	frr	Ribosome recycling factor (Ribosome-releasing factor) (RRF)	BPP2469	rplI	50S ribosomal protein L9	[TP0604-TP0060 (0.5105792)]
COG0012	COG0457	BPP0821	BPP0821	Hypothetical protein {UniProtKB/TrEMBL:Q7W177}	BPP2914	BPP2914	Hypothetical protein {UniProtKB/TrEMBL:Q7W6J5}	[TP0124-TP0067 (0.81355333)]
COG0012	COG0457	BPP0821	BPP0821	Hypothetical protein {UniProtKB/TrEMBL:Q7W177}	BPP2282	BPP2282	Putative exported protein	[TP0124-TP0067 (0.81355333)]
COG0012	COG0457	BPP0821	BPP0821	Hypothetical protein {UniProtKB/TrEMBL:Q7W177}	BPP2222	BPP2222	Putative regulatory protein	[TP0124-TP0067 (0.81355333)]
COG0012	COG0457	BPP0821	BPP0821	Hypothetical protein {UniProtKB/TrEMBL:Q7W177}	BPP0814	BPP0814	Hypothetical protein {UniProtKB/TrEMBL:Q7W184}	[TP0124-TP0067 (0.81355333)]
COG0265	COG0492	BPP3298	BPP3298	Serine protease {UniProtKB/TrEMBL:Q7W5J3}	BPP3463	BPP3463	Thioredoxin reductase {UniProtKB/TrEMBL:Q7W541}	[TP0773-TP0814 (0.6926654)]
COG0265	COG0492	BPP3298	BPP3298	Serine protease {UniProtKB/TrEMBL:Q7W5J3}	BPP4146	BPP4146	Putative oxidoreductase	[TP0773-TP0814 (0.6926654)]
COG0265	COG0492	BPP4280	BPP4280	Protease {UniProtKB/TrEMBL:Q7W2X1}	BPP4146	BPP4146	Putative oxidoreductase	[TP0773-TP0814 (0.6926654)]
COG0265	COG0492	BPP3298	BPP3298	Serine protease {UniProtKB/TrEMBL:Q7W5J3}	BPP4293	BPP4293	Thioredoxin reductase {UniProtKB/TrEMBL:Q7W2V8}	[TP0773-TP0814 (0.6926654)]
COG0265	COG0492	BPP4280	BPP4280	Protease {UniProtKB/TrEMBL:Q7W2X1}	BPP3463	BPP3463	Thioredoxin reductase {UniProtKB/TrEMBL:Q7W541}	[TP0773-TP0814 (0.6926654)]
COG0265	COG0492	BPP4280	BPP4280	Protease {UniProtKB/TrEMBL:Q7W2X1}	BPP4293	BPP4293	Thioredoxin reductase {UniProtKB/TrEMBL:Q7W2V8}	[TP0773-TP0814 (0.6926654)]
COG1377	COG2239	BPP1479	BPP1479	Flagellar biosynthetic protein FlhB	BPP3734	BPP3734	Putative cation transport protein	[TP0715-TP0917 (0.53720385)]
COG0124	COG0608	BPP2854	hisS	Histidyl-tRNA synthetase (EC 6.1.1.21) (Histidine--tRNA ligase) (HisRS)	BPP2048	BPP2048	Single-stranded-DNA-specific exonuclease	[TP0641-TP0704 (0.75894904)]
COG0465	COG0772	BPP2067	BPP2067	Cell division protein {UniProtKB/TrEMBL:Q7W8R5}	BPP4052	BPP4052	Rod shape-determining protein	[TP0330-TP0387 (0.8016956)]
COG0465	COG0772	BPP2067	BPP2067	Cell division protein {UniProtKB/TrEMBL:Q7W8R5}	BPP3753	BPP3753	Cell division protein FtsW	[TP0330-TP0387 (0.8016956)]
COG0234	COG0792	BPP0869	groS	10 kDa chaperonin (Protein Cpn10) (groES protein)	BPP4042	BPP4042	Hypothetical protein {UniProtKB/TrEMBL:Q7W3J1}	[TP1013-TP0913 (0.7815084)]
COG1512	COG1987	BPP4326	BPP4326	Putative membrane protein	BPP1499	BPP1499	Flagellar biosynthetic protein FliQ	[TP0561-TP0717 (0.66457963)]
COG0192	COG0217	BPP0192	metK	S-adenosylmethionine synthetase (EC 2.5.1.6) (Methionine adenosyltransferase) (AdoMet synthetase) (MAT)	BPP2422	BPP2422	Hypothetical UPF0082 protein BPP2422	[TP0794-TP0474 (0.71912634)]
COG0201	COG2239	BPP0051	BPP0051	Preprotein translocase SecY subunit	BPP3734	BPP3734	Putative cation transport protein	[TP0208-TP0917 (0.5527395)]
COG0860	COG1214	BPP3621	BPP3621	N-acetylmuramoyl-L-alanine amidase	BPP3358	BPP3358	Putative acetyltransferase	[TP0247-TP0876 (0.6334264)]
COG0544	COG1418	BPP2005	tig	Trigger factor {UniProtKB/Swiss-Prot:Q7W8X3}	BPP0969	BPP0969	Hypothetical protein {UniProtKB/TrEMBL:Q7W0U1}	[TP0506-TP1018 (0.7668753)]
COG0477	COG0845	BPP2715	BPP2715	Putative membrane protein	BPP0323	BPP0323	Cyclolysin secretion protein	[TP0840-TP0965 (0.8653204)]
COG0477	COG0845	BPP1119	BPP1119	Putative membrane transport protein	BPP1759	BPP1759	Putative efflux system inner membrane protein	[TP0840-TP0965 (0.8653204)]
COG0477	COG0845	BPP1218	BPP1218	Putative membrane protein	BPP0323	BPP0323	Cyclolysin secretion protein	[TP0840-TP0965 (0.8653204)]
COG0477	COG0845	BPP2183	BPP2183	Putative membrane protein	BPP3402	BPP3402	Probable HlyD-family secretion protein	[TP0840-TP0965 (0.8653204)]
COG0477	COG0845	BPP3439	BPP3439	Putative membrane transport protein	BPP3959	BPP3959	HlyD family secretion protein	[TP0840-TP0965 (0.8653204)]
COG0477	COG0845	BPP1269	BPP1269	Probable membrane efflux protein	BPP0323	BPP0323	Cyclolysin secretion protein	[TP0840-TP0965 (0.8653204)]
COG0477	COG0845	BPP1345	BPP1345	Putative transmembrane efflux protein	BPP3833	BPP3833	Putative HlyD-like secretion protein	[TP0840-TP0965 (0.8653204)]
COG0477	COG0845	BPP1269	BPP1269	Probable membrane efflux protein	BPP3402	BPP3402	Probable HlyD-family secretion protein	[TP0840-TP0965 (0.8653204)]
COG0477	COG0845	BPP1738	BPP1738	Putative transmembrane transport protein	BPP3402	BPP3402	Probable HlyD-family secretion protein	[TP0840-TP0965 (0.8653204)]
COG0477	COG0845	BPP1218	BPP1218	Putative membrane protein	BPP3833	BPP3833	Putative HlyD-like secretion protein	[TP0840-TP0965 (0.8653204)]
COG0477	COG0845	BPP1732	BPP1732	Putative transmembrane transport protein	BPP1759	BPP1759	Putative efflux system inner membrane protein	[TP0840-TP0965 (0.8653204)]
COG0477	COG0845	BPP0076	BPP0076	Putative transport protein	BPP0976	BPP0976	HlyD-family secretion protein	[TP0840-TP0965 (0.8653204)]
COG0477	COG0845	BPP1269	BPP1269	Probable membrane efflux protein	BPP0435	BPP0435	HlyD family secretion protein	[TP0840-TP0965 (0.8653204)]
COG0477	COG0845	BPP1345	BPP1345	Putative transmembrane efflux protein	BPP0323	BPP0323	Cyclolysin secretion protein	[TP0840-TP0965 (0.8653204)]
COG0477	COG0845	BPP1582	BPP1582	Putative membrane protein	BPP3402	BPP3402	Probable HlyD-family secretion protein	[TP0840-TP0965 (0.8653204)]
COG0477	COG0845	BPP3439	BPP3439	Putative membrane transport protein	BPP0323	BPP0323	Cyclolysin secretion protein	[TP0840-TP0965 (0.8653204)]
COG0477	COG0845	BPP1095	BPP1095	Putative membrane transport protein	BPP3833	BPP3833	Putative HlyD-like secretion protein	[TP0840-TP0965 (0.8653204)]
COG0477	COG0845	BPP3449	BPP3449	Putative drug resistance translocase	BPP1318	BPP1318	Putative HlyD-family secretion protein	[TP0840-TP0965 (0.8653204)]
COG0477	COG0845	BPP2630	BPP2630	Putative sugar transport protein	BPP0435	BPP0435	HlyD family secretion protein	[TP0840-TP0965 (0.8653204)]
COG0477	COG0845	BPP1792	BPP1792	Putative transport protein	BPP1318	BPP1318	Putative HlyD-family secretion protein	[TP0840-TP0965 (0.8653204)]
COG0477	COG0845	BPP1738	BPP1738	Putative transmembrane transport protein	BPP0323	BPP0323	Cyclolysin secretion protein	[TP0840-TP0965 (0.8653204)]
COG0477	COG0845	BPP1738	BPP1738	Putative transmembrane transport protein	BPP1318	BPP1318	Putative HlyD-family secretion protein	[TP0840-TP0965 (0.8653204)]
COG0477	COG0845	BPP4228	BPP4228	Putative membrane protein	BPP3833	BPP3833	Putative HlyD-like secretion protein	[TP0840-TP0965 (0.8653204)]
COG0477	COG0845	BPP1345	BPP1345	Putative transmembrane efflux protein	BPP3959	BPP3959	HlyD family secretion protein	[TP0840-TP0965 (0.8653204)]
COG0477	COG0845	BPP0076	BPP0076	Putative transport protein	BPP1759	BPP1759	Putative efflux system inner membrane protein	[TP0840-TP0965 (0.8653204)]
COG0477	COG0845	BPP1732	BPP1732	Putative transmembrane transport protein	BPP3833	BPP3833	Putative HlyD-like secretion protein	[TP0840-TP0965 (0.8653204)]
COG0477	COG0845	BPP1603	BPP1603	Putative membrane protein	BPP1453	BPP1453	Acriflavine resistance protein a	[TP0840-TP0965 (0.8653204)]
COG0477	COG0845	BPP1095	BPP1095	Putative membrane transport protein	BPP3959	BPP3959	HlyD family secretion protein	[TP0840-TP0965 (0.8653204)]
COG0477	COG0845	BPP4228	BPP4228	Putative membrane protein	BPP0976	BPP0976	HlyD-family secretion protein	[TP0840-TP0965 (0.8653204)]
COG0477	COG0845	BPP1218	BPP1218	Putative membrane protein	BPP0976	BPP0976	HlyD-family secretion protein	[TP0840-TP0965 (0.8653204)]
COG0477	COG0845	BPP1792	BPP1792	Putative transport protein	BPP0976	BPP0976	HlyD-family secretion protein	[TP0840-TP0965 (0.8653204)]
COG0477	COG0845	BPP0076	BPP0076	Putative transport protein	BPP0435	BPP0435	HlyD family secretion protein	[TP0840-TP0965 (0.8653204)]
COG0477	COG0845	BPP1582	BPP1582	Putative membrane protein	BPP3959	BPP3959	HlyD family secretion protein	[TP0840-TP0965 (0.8653204)]
COG0477	COG0845	BPP1792	BPP1792	Putative transport protein	BPP3833	BPP3833	Putative HlyD-like secretion protein	[TP0840-TP0965 (0.8653204)]
COG0477	COG0845	BPP1603	BPP1603	Putative membrane protein	BPP1759	BPP1759	Putative efflux system inner membrane protein	[TP0840-TP0965 (0.8653204)]
COG0477	COG0845	BPP1269	BPP1269	Probable membrane efflux protein	BPP3833	BPP3833	Putative HlyD-like secretion protein	[TP0840-TP0965 (0.8653204)]
COG0477	COG0845	BPP1792	BPP1792	Putative transport protein	BPP1759	BPP1759	Putative efflux system inner membrane protein	[TP0840-TP0965 (0.8653204)]
COG0477	COG0845	BPP3449	BPP3449	Putative drug resistance translocase	BPP1759	BPP1759	Putative efflux system inner membrane protein	[TP0840-TP0965 (0.8653204)]
COG0477	COG0845	BPP1095	BPP1095	Putative membrane transport protein	BPP0976	BPP0976	HlyD-family secretion protein	[TP0840-TP0965 (0.8653204)]
COG0477	COG0845	BPP1218	BPP1218	Putative membrane protein	BPP1453	BPP1453	Acriflavine resistance protein a	[TP0840-TP0965 (0.8653204)]
COG0477	COG0845	BPP1603	BPP1603	Putative membrane protein	BPP3833	BPP3833	Putative HlyD-like secretion protein	[TP0840-TP0965 (0.8653204)]
COG0477	COG0845	BPP0200	BPP0200	Putative integral membrane transport protein	BPP3402	BPP3402	Probable HlyD-family secretion protein	[TP0840-TP0965 (0.8653204)]
COG0477	COG0845	BPP1270	BPP1270	Putative membrane protein	BPP3959	BPP3959	HlyD family secretion protein	[TP0840-TP0965 (0.8653204)]
COG0477	COG0845	BPP2715	BPP2715	Putative membrane protein	BPP3402	BPP3402	Probable HlyD-family secretion protein	[TP0840-TP0965 (0.8653204)]
COG0477	COG0845	BPP3174	BPP3174	Putative efflux protein	BPP1318	BPP1318	Putative HlyD-family secretion protein	[TP0840-TP0965 (0.8653204)]
COG0477	COG0845	BPP0200	BPP0200	Putative integral membrane transport protein	BPP3959	BPP3959	HlyD family secretion protein	[TP0840-TP0965 (0.8653204)]
COG0477	COG0845	BPP2183	BPP2183	Putative membrane protein	BPP1759	BPP1759	Putative efflux system inner membrane protein	[TP0840-TP0965 (0.8653204)]
COG0477	COG0845	BPP3449	BPP3449	Putative drug resistance translocase	BPP0323	BPP0323	Cyclolysin secretion protein	[TP0840-TP0965 (0.8653204)]
COG0477	COG0845	BPP2630	BPP2630	Putative sugar transport protein	BPP1759	BPP1759	Putative efflux system inner membrane protein	[TP0840-TP0965 (0.8653204)]
COG0477	COG0845	BPP1095	BPP1095	Putative membrane transport protein	BPP0435	BPP0435	HlyD family secretion protein	[TP0840-TP0965 (0.8653204)]
COG0477	COG0845	BPP1218	BPP1218	Putative membrane protein	BPP1318	BPP1318	Putative HlyD-family secretion protein	[TP0840-TP0965 (0.8653204)]
COG0477	COG0845	BPP3449	BPP3449	Putative drug resistance translocase	BPP3402	BPP3402	Probable HlyD-family secretion protein	[TP0840-TP0965 (0.8653204)]
COG0477	COG0845	BPP3356	BPP3356	Putative membrane protein	BPP1759	BPP1759	Putative efflux system inner membrane protein	[TP0840-TP0965 (0.8653204)]
COG0477	COG0845	BPP1345	BPP1345	Putative transmembrane efflux protein	BPP3402	BPP3402	Probable HlyD-family secretion protein	[TP0840-TP0965 (0.8653204)]
COG0477	COG0845	BPP1582	BPP1582	Putative membrane protein	BPP0323	BPP0323	Cyclolysin secretion protein	[TP0840-TP0965 (0.8653204)]
COG0477	COG0845	BPP1732	BPP1732	Putative transmembrane transport protein	BPP3402	BPP3402	Probable HlyD-family secretion protein	[TP0840-TP0965 (0.8653204)]
COG0477	COG0845	BPP2183	BPP2183	Putative membrane protein	BPP3833	BPP3833	Putative HlyD-like secretion protein	[TP0840-TP0965 (0.8653204)]
COG0477	COG0845	BPP3174	BPP3174	Putative efflux protein	BPP1759	BPP1759	Putative efflux system inner membrane protein	[TP0840-TP0965 (0.8653204)]
COG0477	COG0845	BPP2715	BPP2715	Putative membrane protein	BPP3959	BPP3959	HlyD family secretion protein	[TP0840-TP0965 (0.8653204)]
COG0477	COG0845	BPP1095	BPP1095	Putative membrane transport protein	BPP1759	BPP1759	Putative efflux system inner membrane protein	[TP0840-TP0965 (0.8653204)]
COG0477	COG0845	BPP4081	BPP4081	Putative integral membrane signal transducer	BPP1759	BPP1759	Putative efflux system inner membrane protein	[TP0840-TP0965 (0.8653204)]
COG0477	COG0845	BPP4228	BPP4228	Putative membrane protein	BPP3959	BPP3959	HlyD family secretion protein	[TP0840-TP0965 (0.8653204)]
COG0477	COG0845	BPP4081	BPP4081	Putative integral membrane signal transducer	BPP3833	BPP3833	Putative HlyD-like secretion protein	[TP0840-TP0965 (0.8653204)]
COG0477	COG0845	BPP3439	BPP3439	Putative membrane transport protein	BPP3833	BPP3833	Putative HlyD-like secretion protein	[TP0840-TP0965 (0.8653204)]
COG0477	COG0845	BPP2630	BPP2630	Putative sugar transport protein	BPP0323	BPP0323	Cyclolysin secretion protein	[TP0840-TP0965 (0.8653204)]
COG0477	COG0845	BPP1269	BPP1269	Probable membrane efflux protein	BPP1453	BPP1453	Acriflavine resistance protein a	[TP0840-TP0965 (0.8653204)]
COG0477	COG0845	BPP1119	BPP1119	Putative membrane transport protein	BPP0323	BPP0323	Cyclolysin secretion protein	[TP0840-TP0965 (0.8653204)]
COG0477	COG0845	BPP3449	BPP3449	Putative drug resistance translocase	BPP0435	BPP0435	HlyD family secretion protein	[TP0840-TP0965 (0.8653204)]
COG0477	COG0845	BPP1119	BPP1119	Putative membrane transport protein	BPP3959	BPP3959	HlyD family secretion protein	[TP0840-TP0965 (0.8653204)]
COG0477	COG0845	BPP1119	BPP1119	Putative membrane transport protein	BPP0976	BPP0976	HlyD-family secretion protein	[TP0840-TP0965 (0.8653204)]
COG0477	COG0845	BPP3356	BPP3356	Putative membrane protein	BPP3959	BPP3959	HlyD family secretion protein	[TP0840-TP0965 (0.8653204)]
COG0477	COG0845	BPP1119	BPP1119	Putative membrane transport protein	BPP0435	BPP0435	HlyD family secretion protein	[TP0840-TP0965 (0.8653204)]
COG0477	COG0845	BPP2183	BPP2183	Putative membrane protein	BPP0323	BPP0323	Cyclolysin secretion protein	[TP0840-TP0965 (0.8653204)]
COG0477	COG0845	BPP1792	BPP1792	Putative transport protein	BPP3402	BPP3402	Probable HlyD-family secretion protein	[TP0840-TP0965 (0.8653204)]
COG0477	COG0845	BPP2715	BPP2715	Putative membrane protein	BPP1318	BPP1318	Putative HlyD-family secretion protein	[TP0840-TP0965 (0.8653204)]
COG0477	COG0845	BPP1603	BPP1603	Putative membrane protein	BPP3959	BPP3959	HlyD family secretion protein	[TP0840-TP0965 (0.8653204)]
COG0477	COG0845	BPP1119	BPP1119	Putative membrane transport protein	BPP3833	BPP3833	Putative HlyD-like secretion protein	[TP0840-TP0965 (0.8653204)]
COG0477	COG0845	BPP3439	BPP3439	Putative membrane transport protein	BPP3402	BPP3402	Probable HlyD-family secretion protein	[TP0840-TP0965 (0.8653204)]
COG0477	COG0845	BPP1269	BPP1269	Probable membrane efflux protein	BPP1759	BPP1759	Putative efflux system inner membrane protein	[TP0840-TP0965 (0.8653204)]
COG0477	COG0845	BPP0076	BPP0076	Putative transport protein	BPP3402	BPP3402	Probable HlyD-family secretion protein	[TP0840-TP0965 (0.8653204)]
COG0477	COG0845	BPP1738	BPP1738	Putative transmembrane transport protein	BPP3959	BPP3959	HlyD family secretion protein	[TP0840-TP0965 (0.8653204)]
COG0477	COG0845	BPP0200	BPP0200	Putative integral membrane transport protein	BPP1318	BPP1318	Putative HlyD-family secretion protein	[TP0840-TP0965 (0.8653204)]
COG0477	COG0845	BPP3439	BPP3439	Putative membrane transport protein	BPP0435	BPP0435	HlyD family secretion protein	[TP0840-TP0965 (0.8653204)]
COG0477	COG0845	BPP2715	BPP2715	Putative membrane protein	BPP0976	BPP0976	HlyD-family secretion protein	[TP0840-TP0965 (0.8653204)]
COG0477	COG0845	BPP3356	BPP3356	Putative membrane protein	BPP3402	BPP3402	Probable HlyD-family secretion protein	[TP0840-TP0965 (0.8653204)]
COG0477	COG0845	BPP4228	BPP4228	Putative membrane protein	BPP1318	BPP1318	Putative HlyD-family secretion protein	[TP0840-TP0965 (0.8653204)]
COG0477	COG0845	BPP1738	BPP1738	Putative transmembrane transport protein	BPP1759	BPP1759	Putative efflux system inner membrane protein	[TP0840-TP0965 (0.8653204)]
COG0477	COG0845	BPP1269	BPP1269	Probable membrane efflux protein	BPP0976	BPP0976	HlyD-family secretion protein	[TP0840-TP0965 (0.8653204)]
COG0477	COG0845	BPP3439	BPP3439	Putative membrane transport protein	BPP0976	BPP0976	HlyD-family secretion protein	[TP0840-TP0965 (0.8653204)]
COG0477	COG0845	BPP1119	BPP1119	Putative membrane transport protein	BPP1318	BPP1318	Putative HlyD-family secretion protein	[TP0840-TP0965 (0.8653204)]
COG0477	COG0845	BPP1732	BPP1732	Putative transmembrane transport protein	BPP3959	BPP3959	HlyD family secretion protein	[TP0840-TP0965 (0.8653204)]
COG0477	COG0845	BPP1603	BPP1603	Putative membrane protein	BPP0323	BPP0323	Cyclolysin secretion protein	[TP0840-TP0965 (0.8653204)]
COG0477	COG0845	BPP3174	BPP3174	Putative efflux protein	BPP3833	BPP3833	Putative HlyD-like secretion protein	[TP0840-TP0965 (0.8653204)]
COG0477	COG0845	BPP1345	BPP1345	Putative transmembrane efflux protein	BPP0435	BPP0435	HlyD family secretion protein	[TP0840-TP0965 (0.8653204)]
COG0477	COG0845	BPP1270	BPP1270	Putative membrane protein	BPP0976	BPP0976	HlyD-family secretion protein	[TP0840-TP0965 (0.8653204)]
COG0477	COG0845	BPP1218	BPP1218	Putative membrane protein	BPP1759	BPP1759	Putative efflux system inner membrane protein	[TP0840-TP0965 (0.8653204)]
COG0477	COG0845	BPP1792	BPP1792	Putative transport protein	BPP1453	BPP1453	Acriflavine resistance protein a	[TP0840-TP0965 (0.8653204)]
COG0477	COG0845	BPP1269	BPP1269	Probable membrane efflux protein	BPP3959	BPP3959	HlyD family secretion protein	[TP0840-TP0965 (0.8653204)]
COG0477	COG0845	BPP2630	BPP2630	Putative sugar transport protein	BPP0976	BPP0976	HlyD-family secretion protein	[TP0840-TP0965 (0.8653204)]
COG0477	COG0845	BPP3174	BPP3174	Putative efflux protein	BPP3959	BPP3959	HlyD family secretion protein	[TP0840-TP0965 (0.8653204)]
COG0477	COG0845	BPP3174	BPP3174	Putative efflux protein	BPP1453	BPP1453	Acriflavine resistance protein a	[TP0840-TP0965 (0.8653204)]
COG0477	COG0845	BPP1218	BPP1218	Putative membrane protein	BPP3402	BPP3402	Probable HlyD-family secretion protein	[TP0840-TP0965 (0.8653204)]
COG0477	COG0845	BPP2715	BPP2715	Putative membrane protein	BPP3833	BPP3833	Putative HlyD-like secretion protein	[TP0840-TP0965 (0.8653204)]
COG0477	COG0845	BPP1582	BPP1582	Putative membrane protein	BPP0435	BPP0435	HlyD family secretion protein	[TP0840-TP0965 (0.8653204)]
COG0477	COG0845	BPP1270	BPP1270	Putative membrane protein	BPP3833	BPP3833	Putative HlyD-like secretion protein	[TP0840-TP0965 (0.8653204)]
COG0477	COG0845	BPP1095	BPP1095	Putative membrane transport protein	BPP1318	BPP1318	Putative HlyD-family secretion protein	[TP0840-TP0965 (0.8653204)]
COG0477	COG0845	BPP1719	BPP1719	Putative inner membrane efflux protein	BPP0435	BPP0435	HlyD family secretion protein	[TP0840-TP0965 (0.8653204)]
COG0477	COG0845	BPP0076	BPP0076	Putative transport protein	BPP1453	BPP1453	Acriflavine resistance protein a	[TP0840-TP0965 (0.8653204)]
COG0477	COG0845	BPP1345	BPP1345	Putative transmembrane efflux protein	BPP0976	BPP0976	HlyD-family secretion protein	[TP0840-TP0965 (0.8653204)]
COG0477	COG0845	BPP4081	BPP4081	Putative integral membrane signal transducer	BPP3959	BPP3959	HlyD family secretion protein	[TP0840-TP0965 (0.8653204)]
COG0477	COG0845	BPP0200	BPP0200	Putative integral membrane transport protein	BPP1759	BPP1759	Putative efflux system inner membrane protein	[TP0840-TP0965 (0.8653204)]
COG0477	COG0845	BPP4228	BPP4228	Putative membrane protein	BPP1453	BPP1453	Acriflavine resistance protein a	[TP0840-TP0965 (0.8653204)]
COG0477	COG0845	BPP1792	BPP1792	Putative transport protein	BPP0435	BPP0435	HlyD family secretion protein	[TP0840-TP0965 (0.8653204)]
COG0477	COG0845	BPP0076	BPP0076	Putative transport protein	BPP3959	BPP3959	HlyD family secretion protein	[TP0840-TP0965 (0.8653204)]
COG0477	COG0845	BPP1270	BPP1270	Putative membrane protein	BPP1759	BPP1759	Putative efflux system inner membrane protein	[TP0840-TP0965 (0.8653204)]
COG0477	COG0845	BPP2630	BPP2630	Putative sugar transport protein	BPP3833	BPP3833	Putative HlyD-like secretion protein	[TP0840-TP0965 (0.8653204)]
COG0477	COG0845	BPP1719	BPP1719	Putative inner membrane efflux protein	BPP0976	BPP0976	HlyD-family secretion protein	[TP0840-TP0965 (0.8653204)]
COG0477	COG0845	BPP4081	BPP4081	Putative integral membrane signal transducer	BPP3402	BPP3402	Probable HlyD-family secretion protein	[TP0840-TP0965 (0.8653204)]
COG0477	COG0845	BPP1582	BPP1582	Putative membrane protein	BPP0976	BPP0976	HlyD-family secretion protein	[TP0840-TP0965 (0.8653204)]
COG0477	COG0845	BPP3174	BPP3174	Putative efflux protein	BPP0976	BPP0976	HlyD-family secretion protein	[TP0840-TP0965 (0.8653204)]
COG0477	COG0845	BPP4228	BPP4228	Putative membrane protein	BPP0435	BPP0435	HlyD family secretion protein	[TP0840-TP0965 (0.8653204)]
COG0477	COG0845	BPP1738	BPP1738	Putative transmembrane transport protein	BPP0435	BPP0435	HlyD family secretion protein	[TP0840-TP0965 (0.8653204)]
COG0477	COG0845	BPP0076	BPP0076	Putative transport protein	BPP0323	BPP0323	Cyclolysin secretion protein	[TP0840-TP0965 (0.8653204)]
COG0477	COG0845	BPP1603	BPP1603	Putative membrane protein	BPP3402	BPP3402	Probable HlyD-family secretion protein	[TP0840-TP0965 (0.8653204)]
COG0477	COG0845	BPP2630	BPP2630	Putative sugar transport protein	BPP3959	BPP3959	HlyD family secretion protein	[TP0840-TP0965 (0.8653204)]
COG0477	COG0845	BPP1345	BPP1345	Putative transmembrane efflux protein	BPP1453	BPP1453	Acriflavine resistance protein a	[TP0840-TP0965 (0.8653204)]
COG0477	COG0845	BPP1603	BPP1603	Putative membrane protein	BPP0976	BPP0976	HlyD-family secretion protein	[TP0840-TP0965 (0.8653204)]
COG0477	COG0845	BPP1792	BPP1792	Putative transport protein	BPP0323	BPP0323	Cyclolysin secretion protein	[TP0840-TP0965 (0.8653204)]
COG0477	COG0845	BPP1345	BPP1345	Putative transmembrane efflux protein	BPP1759	BPP1759	Putative efflux system inner membrane protein	[TP0840-TP0965 (0.8653204)]
COG0477	COG0845	BPP1582	BPP1582	Putative membrane protein	BPP1318	BPP1318	Putative HlyD-family secretion protein	[TP0840-TP0965 (0.8653204)]
COG0477	COG0845	BPP2715	BPP2715	Putative membrane protein	BPP1759	BPP1759	Putative efflux system inner membrane protein	[TP0840-TP0965 (0.8653204)]
COG0477	COG0845	BPP4081	BPP4081	Putative integral membrane signal transducer	BPP0435	BPP0435	HlyD family secretion protein	[TP0840-TP0965 (0.8653204)]
COG0477	COG0845	BPP4081	BPP4081	Putative integral membrane signal transducer	BPP1453	BPP1453	Acriflavine resistance protein a	[TP0840-TP0965 (0.8653204)]
COG0477	COG0845	BPP1095	BPP1095	Putative membrane transport protein	BPP1453	BPP1453	Acriflavine resistance protein a	[TP0840-TP0965 (0.8653204)]
COG0477	COG0845	BPP2183	BPP2183	Putative membrane protein	BPP0435	BPP0435	HlyD family secretion protein	[TP0840-TP0965 (0.8653204)]
COG0477	COG0845	BPP3356	BPP3356	Putative membrane protein	BPP1453	BPP1453	Acriflavine resistance protein a	[TP0840-TP0965 (0.8653204)]
COG0477	COG0845	BPP2183	BPP2183	Putative membrane protein	BPP1318	BPP1318	Putative HlyD-family secretion protein	[TP0840-TP0965 (0.8653204)]
COG0477	COG0845	BPP1719	BPP1719	Putative inner membrane efflux protein	BPP3833	BPP3833	Putative HlyD-like secretion protein	[TP0840-TP0965 (0.8653204)]
COG0477	COG0845	BPP3174	BPP3174	Putative efflux protein	BPP0323	BPP0323	Cyclolysin secretion protein	[TP0840-TP0965 (0.8653204)]
COG0477	COG0845	BPP1582	BPP1582	Putative membrane protein	BPP1453	BPP1453	Acriflavine resistance protein a	[TP0840-TP0965 (0.8653204)]
COG0477	COG0845	BPP2715	BPP2715	Putative membrane protein	BPP0435	BPP0435	HlyD family secretion protein	[TP0840-TP0965 (0.8653204)]
COG0477	COG0845	BPP1582	BPP1582	Putative membrane protein	BPP1759	BPP1759	Putative efflux system inner membrane protein	[TP0840-TP0965 (0.8653204)]
COG0477	COG0845	BPP3174	BPP3174	Putative efflux protein	BPP3402	BPP3402	Probable HlyD-family secretion protein	[TP0840-TP0965 (0.8653204)]
COG0477	COG0845	BPP1095	BPP1095	Putative membrane transport protein	BPP0323	BPP0323	Cyclolysin secretion protein	[TP0840-TP0965 (0.8653204)]
COG0477	COG0845	BPP0200	BPP0200	Putative integral membrane transport protein	BPP3833	BPP3833	Putative HlyD-like secretion protein	[TP0840-TP0965 (0.8653204)]
COG0477	COG0845	BPP0076	BPP0076	Putative transport protein	BPP1318	BPP1318	Putative HlyD-family secretion protein	[TP0840-TP0965 (0.8653204)]
COG0477	COG0845	BPP3356	BPP3356	Putative membrane protein	BPP0323	BPP0323	Cyclolysin secretion protein	[TP0840-TP0965 (0.8653204)]
COG0477	COG0845	BPP3449	BPP3449	Putative drug resistance translocase	BPP1453	BPP1453	Acriflavine resistance protein a	[TP0840-TP0965 (0.8653204)]
COG0477	COG0845	BPP0076	BPP0076	Putative transport protein	BPP3833	BPP3833	Putative HlyD-like secretion protein	[TP0840-TP0965 (0.8653204)]
COG0477	COG0845	BPP3449	BPP3449	Putative drug resistance translocase	BPP3833	BPP3833	Putative HlyD-like secretion protein	[TP0840-TP0965 (0.8653204)]
COG0477	COG0845	BPP4081	BPP4081	Putative integral membrane signal transducer	BPP0323	BPP0323	Cyclolysin secretion protein	[TP0840-TP0965 (0.8653204)]
COG0477	COG0845	BPP4081	BPP4081	Putative integral membrane signal transducer	BPP0976	BPP0976	HlyD-family secretion protein	[TP0840-TP0965 (0.8653204)]
COG0477	COG0845	BPP3356	BPP3356	Putative membrane protein	BPP0435	BPP0435	HlyD family secretion protein	[TP0840-TP0965 (0.8653204)]
COG0477	COG0845	BPP1270	BPP1270	Putative membrane protein	BPP1453	BPP1453	Acriflavine resistance protein a	[TP0840-TP0965 (0.8653204)]
COG0477	COG0845	BPP3439	BPP3439	Putative membrane transport protein	BPP1453	BPP1453	Acriflavine resistance protein a	[TP0840-TP0965 (0.8653204)]
COG0477	COG0845	BPP1732	BPP1732	Putative transmembrane transport protein	BPP0976	BPP0976	HlyD-family secretion protein	[TP0840-TP0965 (0.8653204)]
COG0477	COG0845	BPP4081	BPP4081	Putative integral membrane signal transducer	BPP1318	BPP1318	Putative HlyD-family secretion protein	[TP0840-TP0965 (0.8653204)]
COG0477	COG0845	BPP1603	BPP1603	Putative membrane protein	BPP1318	BPP1318	Putative HlyD-family secretion protein	[TP0840-TP0965 (0.8653204)]
COG0477	COG0845	BPP1732	BPP1732	Putative transmembrane transport protein	BPP0435	BPP0435	HlyD family secretion protein	[TP0840-TP0965 (0.8653204)]
COG0477	COG0845	BPP1218	BPP1218	Putative membrane protein	BPP3959	BPP3959	HlyD family secretion protein	[TP0840-TP0965 (0.8653204)]
COG0477	COG0845	BPP1119	BPP1119	Putative membrane transport protein	BPP1453	BPP1453	Acriflavine resistance protein a	[TP0840-TP0965 (0.8653204)]
COG0477	COG0845	BPP1732	BPP1732	Putative transmembrane transport protein	BPP1318	BPP1318	Putative HlyD-family secretion protein	[TP0840-TP0965 (0.8653204)]
COG0477	COG0845	BPP2630	BPP2630	Putative sugar transport protein	BPP1318	BPP1318	Putative HlyD-family secretion protein	[TP0840-TP0965 (0.8653204)]
COG0477	COG0845	BPP3439	BPP3439	Putative membrane transport protein	BPP1759	BPP1759	Putative efflux system inner membrane protein	[TP0840-TP0965 (0.8653204)]
COG0477	COG0845	BPP0200	BPP0200	Putative integral membrane transport protein	BPP0323	BPP0323	Cyclolysin secretion protein	[TP0840-TP0965 (0.8653204)]
COG0477	COG0845	BPP4228	BPP4228	Putative membrane protein	BPP1759	BPP1759	Putative efflux system inner membrane protein	[TP0840-TP0965 (0.8653204)]
COG0477	COG0845	BPP4228	BPP4228	Putative membrane protein	BPP0323	BPP0323	Cyclolysin secretion protein	[TP0840-TP0965 (0.8653204)]
COG0477	COG0845	BPP1270	BPP1270	Putative membrane protein	BPP3402	BPP3402	Probable HlyD-family secretion protein	[TP0840-TP0965 (0.8653204)]
COG0477	COG0845	BPP3356	BPP3356	Putative membrane protein	BPP1318	BPP1318	Putative HlyD-family secretion protein	[TP0840-TP0965 (0.8653204)]
COG0477	COG0845	BPP3174	BPP3174	Putative efflux protein	BPP0435	BPP0435	HlyD family secretion protein	[TP0840-TP0965 (0.8653204)]
COG0477	COG0845	BPP3439	BPP3439	Putative membrane transport protein	BPP1318	BPP1318	Putative HlyD-family secretion protein	[TP0840-TP0965 (0.8653204)]
COG0477	COG0845	BPP3449	BPP3449	Putative drug resistance translocase	BPP0976	BPP0976	HlyD-family secretion protein	[TP0840-TP0965 (0.8653204)]
COG0477	COG0845	BPP3356	BPP3356	Putative membrane protein	BPP0976	BPP0976	HlyD-family secretion protein	[TP0840-TP0965 (0.8653204)]
COG0477	COG0845	BPP1269	BPP1269	Probable membrane efflux protein	BPP1318	BPP1318	Putative HlyD-family secretion protein	[TP0840-TP0965 (0.8653204)]
COG0477	COG0845	BPP1218	BPP1218	Putative membrane protein	BPP0435	BPP0435	HlyD family secretion protein	[TP0840-TP0965 (0.8653204)]
COG0477	COG0845	BPP1582	BPP1582	Putative membrane protein	BPP3833	BPP3833	Putative HlyD-like secretion protein	[TP0840-TP0965 (0.8653204)]
COG0477	COG0845	BPP1732	BPP1732	Putative transmembrane transport protein	BPP1453	BPP1453	Acriflavine resistance protein a	[TP0840-TP0965 (0.8653204)]
COG0477	COG0845	BPP1603	BPP1603	Putative membrane protein	BPP0435	BPP0435	HlyD family secretion protein	[TP0840-TP0965 (0.8653204)]
COG0477	COG0845	BPP1270	BPP1270	Putative membrane protein	BPP0435	BPP0435	HlyD family secretion protein	[TP0840-TP0965 (0.8653204)]
COG0477	COG0845	BPP2630	BPP2630	Putative sugar transport protein	BPP3402	BPP3402	Probable HlyD-family secretion protein	[TP0840-TP0965 (0.8653204)]
COG0477	COG0845	BPP1719	BPP1719	Putative inner membrane efflux protein	BPP3402	BPP3402	Probable HlyD-family secretion protein	[TP0840-TP0965 (0.8653204)]
COG0477	COG0845	BPP0200	BPP0200	Putative integral membrane transport protein	BPP0976	BPP0976	HlyD-family secretion protein	[TP0840-TP0965 (0.8653204)]
COG0477	COG0845	BPP2715	BPP2715	Putative membrane protein	BPP1453	BPP1453	Acriflavine resistance protein a	[TP0840-TP0965 (0.8653204)]
COG0477	COG0845	BPP3449	BPP3449	Putative drug resistance translocase	BPP3959	BPP3959	HlyD family secretion protein	[TP0840-TP0965 (0.8653204)]
COG0477	COG0845	BPP1732	BPP1732	Putative transmembrane transport protein	BPP0323	BPP0323	Cyclolysin secretion protein	[TP0840-TP0965 (0.8653204)]
COG0477	COG0845	BPP1270	BPP1270	Putative membrane protein	BPP0323	BPP0323	Cyclolysin secretion protein	[TP0840-TP0965 (0.8653204)]
COG0477	COG0845	BPP1738	BPP1738	Putative transmembrane transport protein	BPP1453	BPP1453	Acriflavine resistance protein a	[TP0840-TP0965 (0.8653204)]
COG0477	COG0845	BPP1792	BPP1792	Putative transport protein	BPP3959	BPP3959	HlyD family secretion protein	[TP0840-TP0965 (0.8653204)]
COG0477	COG0845	BPP0200	BPP0200	Putative integral membrane transport protein	BPP0435	BPP0435	HlyD family secretion protein	[TP0840-TP0965 (0.8653204)]
COG0477	COG0845	BPP1719	BPP1719	Putative inner membrane efflux protein	BPP0323	BPP0323	Cyclolysin secretion protein	[TP0840-TP0965 (0.8653204)]
COG0477	COG0845	BPP1095	BPP1095	Putative membrane transport protein	BPP3402	BPP3402	Probable HlyD-family secretion protein	[TP0840-TP0965 (0.8653204)]
COG0477	COG0845	BPP1719	BPP1719	Putative inner membrane efflux protein	BPP1453	BPP1453	Acriflavine resistance protein a	[TP0840-TP0965 (0.8653204)]
COG0477	COG0845	BPP1719	BPP1719	Putative inner membrane efflux protein	BPP1318	BPP1318	Putative HlyD-family secretion protein	[TP0840-TP0965 (0.8653204)]
COG0477	COG0845	BPP1738	BPP1738	Putative transmembrane transport protein	BPP3833	BPP3833	Putative HlyD-like secretion protein	[TP0840-TP0965 (0.8653204)]
COG0477	COG0845	BPP2183	BPP2183	Putative membrane protein	BPP0976	BPP0976	HlyD-family secretion protein	[TP0840-TP0965 (0.8653204)]
COG0477	COG0845	BPP2183	BPP2183	Putative membrane protein	BPP1453	BPP1453	Acriflavine resistance protein a	[TP0840-TP0965 (0.8653204)]
COG0477	COG0845	BPP1719	BPP1719	Putative inner membrane efflux protein	BPP3959	BPP3959	HlyD family secretion protein	[TP0840-TP0965 (0.8653204)]
COG0477	COG0845	BPP1345	BPP1345	Putative transmembrane efflux protein	BPP1318	BPP1318	Putative HlyD-family secretion protein	[TP0840-TP0965 (0.8653204)]
COG0477	COG0845	BPP1270	BPP1270	Putative membrane protein	BPP1318	BPP1318	Putative HlyD-family secretion protein	[TP0840-TP0965 (0.8653204)]
COG0477	COG0845	BPP1119	BPP1119	Putative membrane transport protein	BPP3402	BPP3402	Probable HlyD-family secretion protein	[TP0840-TP0965 (0.8653204)]
COG0477	COG0845	BPP1719	BPP1719	Putative inner membrane efflux protein	BPP1759	BPP1759	Putative efflux system inner membrane protein	[TP0840-TP0965 (0.8653204)]
COG0477	COG0845	BPP4228	BPP4228	Putative membrane protein	BPP3402	BPP3402	Probable HlyD-family secretion protein	[TP0840-TP0965 (0.8653204)]
COG0477	COG0845	BPP1738	BPP1738	Putative transmembrane transport protein	BPP0976	BPP0976	HlyD-family secretion protein	[TP0840-TP0965 (0.8653204)]
COG0477	COG0845	BPP2630	BPP2630	Putative sugar transport protein	BPP1453	BPP1453	Acriflavine resistance protein a	[TP0840-TP0965 (0.8653204)]
COG0477	COG0845	BPP3356	BPP3356	Putative membrane protein	BPP3833	BPP3833	Putative HlyD-like secretion protein	[TP0840-TP0965 (0.8653204)]
COG0477	COG0845	BPP0200	BPP0200	Putative integral membrane transport protein	BPP1453	BPP1453	Acriflavine resistance protein a	[TP0840-TP0965 (0.8653204)]
COG0477	COG0845	BPP2183	BPP2183	Putative membrane protein	BPP3959	BPP3959	HlyD family secretion protein	[TP0840-TP0965 (0.8653204)]
COG0305	COG2812	BPP2472	BPP2472	DNA helicase {UniProtKB/TrEMBL:Q7W7P2}	BPP1221	BPP1221	DNA polymerase III subunit Tau	[TP0058-TP1005 (0.7130585)]
COG0188	COG0526	BPP1881	BPP1881	Topoisomerase IV subunit A	BPP1878	BPP1878	Thioredoxin 1 {UniProtKB/TrEMBL:Q7W990}	[TP0005-TP0100 (0.7885434)]
COG0188	COG0526	BPP3134	BPP3134	DNA gyrase subunit A {UniProtKB/TrEMBL:Q7W5Z8}	BPP1406	BPP1406	Hypothetical protein {UniProtKB/TrEMBL:Q7WAH1}	[TP0005-TP0100 (0.7885434)]
COG0188	COG0526	BPP3134	BPP3134	DNA gyrase subunit A {UniProtKB/TrEMBL:Q7W5Z8}	BPP2694	BPP2694	Cytochrome C-type biogenesis protein	[TP0005-TP0100 (0.7885434)]
COG0188	COG0526	BPP3134	BPP3134	DNA gyrase subunit A {UniProtKB/TrEMBL:Q7W5Z8}	BPP3547	BPP3547	Hypothetical protein {UniProtKB/TrEMBL:Q7W4V9}	[TP0005-TP0100 (0.7885434)]
COG0188	COG0526	BPP3134	BPP3134	DNA gyrase subunit A {UniProtKB/TrEMBL:Q7W5Z8}	BPP3919	BPP3919	Thioredoxin {UniProtKB/TrEMBL:Q7W3V8}	[TP0005-TP0100 (0.7885434)]
COG0188	COG0526	BPP3134	BPP3134	DNA gyrase subunit A {UniProtKB/TrEMBL:Q7W5Z8}	BPP3486	BPP3486	Putative thioredoxin {UniProtKB/TrEMBL:Q7W518}	[TP0005-TP0100 (0.7885434)]
COG0188	COG0526	BPP1881	BPP1881	Topoisomerase IV subunit A	BPP2694	BPP2694	Cytochrome C-type biogenesis protein	[TP0005-TP0100 (0.7885434)]
COG0188	COG0526	BPP3134	BPP3134	DNA gyrase subunit A {UniProtKB/TrEMBL:Q7W5Z8}	BPP3062	BPP3062	Thioredoxin 2 {UniProtKB/TrEMBL:Q7W665}	[TP0005-TP0100 (0.7885434)]
COG0188	COG0526	BPP1881	BPP1881	Topoisomerase IV subunit A	BPP1251	BPP1251	Putative thiol:disulfide interchange protein	[TP0005-TP0100 (0.7885434)]
COG0188	COG0526	BPP3134	BPP3134	DNA gyrase subunit A {UniProtKB/TrEMBL:Q7W5Z8}	BPP1365	BPP1365	Putative thioredoxin {UniProtKB/TrEMBL:Q7WAL1}	[TP0005-TP0100 (0.7885434)]
COG0188	COG0526	BPP3134	BPP3134	DNA gyrase subunit A {UniProtKB/TrEMBL:Q7W5Z8}	BPP1251	BPP1251	Putative thiol:disulfide interchange protein	[TP0005-TP0100 (0.7885434)]
COG0188	COG0526	BPP1881	BPP1881	Topoisomerase IV subunit A	BPP4045	BPP4045	Putative thioredoxin {UniProtKB/TrEMBL:Q7W3I8}	[TP0005-TP0100 (0.7885434)]
COG0188	COG0526	BPP1881	BPP1881	Topoisomerase IV subunit A	BPP1365	BPP1365	Putative thioredoxin {UniProtKB/TrEMBL:Q7WAL1}	[TP0005-TP0100 (0.7885434)]
COG0188	COG0526	BPP1881	BPP1881	Topoisomerase IV subunit A	BPP4354	dsbA	Thiol:disulfide interchange protein dsbA precursor	[TP0005-TP0100 (0.7885434)]
COG0188	COG0526	BPP1881	BPP1881	Topoisomerase IV subunit A	BPP3486	BPP3486	Putative thioredoxin {UniProtKB/TrEMBL:Q7W518}	[TP0005-TP0100 (0.7885434)]
COG0188	COG0526	BPP3134	BPP3134	DNA gyrase subunit A {UniProtKB/TrEMBL:Q7W5Z8}	BPP1878	BPP1878	Thioredoxin 1 {UniProtKB/TrEMBL:Q7W990}	[TP0005-TP0100 (0.7885434)]
COG0188	COG0526	BPP1881	BPP1881	Topoisomerase IV subunit A	BPP3919	BPP3919	Thioredoxin {UniProtKB/TrEMBL:Q7W3V8}	[TP0005-TP0100 (0.7885434)]
COG0188	COG0526	BPP3134	BPP3134	DNA gyrase subunit A {UniProtKB/TrEMBL:Q7W5Z8}	BPP4045	BPP4045	Putative thioredoxin {UniProtKB/TrEMBL:Q7W3I8}	[TP0005-TP0100 (0.7885434)]
COG0188	COG0526	BPP1881	BPP1881	Topoisomerase IV subunit A	BPP3547	BPP3547	Hypothetical protein {UniProtKB/TrEMBL:Q7W4V9}	[TP0005-TP0100 (0.7885434)]
COG0188	COG0526	BPP1881	BPP1881	Topoisomerase IV subunit A	BPP3062	BPP3062	Thioredoxin 2 {UniProtKB/TrEMBL:Q7W665}	[TP0005-TP0100 (0.7885434)]
COG0188	COG0526	BPP1881	BPP1881	Topoisomerase IV subunit A	BPP1406	BPP1406	Hypothetical protein {UniProtKB/TrEMBL:Q7WAH1}	[TP0005-TP0100 (0.7885434)]
COG0188	COG0526	BPP3134	BPP3134	DNA gyrase subunit A {UniProtKB/TrEMBL:Q7W5Z8}	BPP4354	dsbA	Thiol:disulfide interchange protein dsbA precursor	[TP0005-TP0100 (0.7885434)]
COG0526	COG0771	BPP1251	BPP1251	Putative thiol:disulfide interchange protein	BPP3754	murD	UDP-N-acetylmuramoylalanine--D-glutamate ligase (EC 6.3.2.9) (UDP-N- acetylmuramoyl-L-alanyl-D-glutamate synthetase) (D-glutamic acid- adding enzyme)	[TP0100-TP0903 (0.59509045)]
COG0526	COG0771	BPP3919	BPP3919	Thioredoxin {UniProtKB/TrEMBL:Q7W3V8}	BPP3754	murD	UDP-N-acetylmuramoylalanine--D-glutamate ligase (EC 6.3.2.9) (UDP-N- acetylmuramoyl-L-alanyl-D-glutamate synthetase) (D-glutamic acid- adding enzyme)	[TP0100-TP0903 (0.59509045)]
COG0526	COG0771	BPP4354	dsbA	Thiol:disulfide interchange protein dsbA precursor	BPP3754	murD	UDP-N-acetylmuramoylalanine--D-glutamate ligase (EC 6.3.2.9) (UDP-N- acetylmuramoyl-L-alanyl-D-glutamate synthetase) (D-glutamic acid- adding enzyme)	[TP0100-TP0903 (0.59509045)]
COG0526	COG0771	BPP1878	BPP1878	Thioredoxin 1 {UniProtKB/TrEMBL:Q7W990}	BPP3754	murD	UDP-N-acetylmuramoylalanine--D-glutamate ligase (EC 6.3.2.9) (UDP-N- acetylmuramoyl-L-alanyl-D-glutamate synthetase) (D-glutamic acid- adding enzyme)	[TP0100-TP0903 (0.59509045)]
COG0526	COG0771	BPP2694	BPP2694	Cytochrome C-type biogenesis protein	BPP3754	murD	UDP-N-acetylmuramoylalanine--D-glutamate ligase (EC 6.3.2.9) (UDP-N- acetylmuramoyl-L-alanyl-D-glutamate synthetase) (D-glutamic acid- adding enzyme)	[TP0100-TP0903 (0.59509045)]
COG0526	COG0771	BPP3486	BPP3486	Putative thioredoxin {UniProtKB/TrEMBL:Q7W518}	BPP3754	murD	UDP-N-acetylmuramoylalanine--D-glutamate ligase (EC 6.3.2.9) (UDP-N- acetylmuramoyl-L-alanyl-D-glutamate synthetase) (D-glutamic acid- adding enzyme)	[TP0100-TP0903 (0.59509045)]
COG0526	COG0771	BPP1406	BPP1406	Hypothetical protein {UniProtKB/TrEMBL:Q7WAH1}	BPP3754	murD	UDP-N-acetylmuramoylalanine--D-glutamate ligase (EC 6.3.2.9) (UDP-N- acetylmuramoyl-L-alanyl-D-glutamate synthetase) (D-glutamic acid- adding enzyme)	[TP0100-TP0903 (0.59509045)]
COG0526	COG0771	BPP1365	BPP1365	Putative thioredoxin {UniProtKB/TrEMBL:Q7WAL1}	BPP3754	murD	UDP-N-acetylmuramoylalanine--D-glutamate ligase (EC 6.3.2.9) (UDP-N- acetylmuramoyl-L-alanyl-D-glutamate synthetase) (D-glutamic acid- adding enzyme)	[TP0100-TP0903 (0.59509045)]
COG0526	COG0771	BPP4045	BPP4045	Putative thioredoxin {UniProtKB/TrEMBL:Q7W3I8}	BPP3754	murD	UDP-N-acetylmuramoylalanine--D-glutamate ligase (EC 6.3.2.9) (UDP-N- acetylmuramoyl-L-alanyl-D-glutamate synthetase) (D-glutamic acid- adding enzyme)	[TP0100-TP0903 (0.59509045)]
COG0526	COG0771	BPP3062	BPP3062	Thioredoxin 2 {UniProtKB/TrEMBL:Q7W665}	BPP3754	murD	UDP-N-acetylmuramoylalanine--D-glutamate ligase (EC 6.3.2.9) (UDP-N- acetylmuramoyl-L-alanyl-D-glutamate synthetase) (D-glutamic acid- adding enzyme)	[TP0100-TP0903 (0.59509045)]
COG0526	COG0771	BPP3547	BPP3547	Hypothetical protein {UniProtKB/TrEMBL:Q7W4V9}	BPP3754	murD	UDP-N-acetylmuramoylalanine--D-glutamate ligase (EC 6.3.2.9) (UDP-N- acetylmuramoyl-L-alanyl-D-glutamate synthetase) (D-glutamic acid- adding enzyme)	[TP0100-TP0903 (0.59509045)]
COG1283	COG1286	BPP1872	BPP1872	Putative membrane protein	BPP1521	BPP1521	Colicin V production protein	[TP0771-TP0522 (0.80866665)]
COG0143	COG0845	BPP0755	metG	Methionyl-tRNA synthetase (EC 6.1.1.10) (Methionine--tRNA ligase) (MetRS)	BPP3402	BPP3402	Probable HlyD-family secretion protein	[TP0798-TP0965 (0.7246752)]
COG0143	COG0845	BPP0755	metG	Methionyl-tRNA synthetase (EC 6.1.1.10) (Methionine--tRNA ligase) (MetRS)	BPP0435	BPP0435	HlyD family secretion protein	[TP0798-TP0965 (0.7246752)]
COG0143	COG0845	BPP0755	metG	Methionyl-tRNA synthetase (EC 6.1.1.10) (Methionine--tRNA ligase) (MetRS)	BPP3833	BPP3833	Putative HlyD-like secretion protein	[TP0798-TP0965 (0.7246752)]
COG0143	COG0845	BPP0755	metG	Methionyl-tRNA synthetase (EC 6.1.1.10) (Methionine--tRNA ligase) (MetRS)	BPP1453	BPP1453	Acriflavine resistance protein a	[TP0798-TP0965 (0.7246752)]
COG0143	COG0845	BPP0755	metG	Methionyl-tRNA synthetase (EC 6.1.1.10) (Methionine--tRNA ligase) (MetRS)	BPP3959	BPP3959	HlyD family secretion protein	[TP0798-TP0965 (0.7246752)]
COG0143	COG0845	BPP0755	metG	Methionyl-tRNA synthetase (EC 6.1.1.10) (Methionine--tRNA ligase) (MetRS)	BPP0323	BPP0323	Cyclolysin secretion protein	[TP0798-TP0965 (0.7246752)]
COG0143	COG0845	BPP0755	metG	Methionyl-tRNA synthetase (EC 6.1.1.10) (Methionine--tRNA ligase) (MetRS)	BPP0976	BPP0976	HlyD-family secretion protein	[TP0798-TP0965 (0.7246752)]
COG0143	COG0845	BPP0755	metG	Methionyl-tRNA synthetase (EC 6.1.1.10) (Methionine--tRNA ligase) (MetRS)	BPP1759	BPP1759	Putative efflux system inner membrane protein	[TP0798-TP0965 (0.7246752)]
COG0143	COG0845	BPP0755	metG	Methionyl-tRNA synthetase (EC 6.1.1.10) (Methionine--tRNA ligase) (MetRS)	BPP1318	BPP1318	Putative HlyD-family secretion protein	[TP0798-TP0965 (0.7246752)]
COG0762	COG2239	BPP3906	BPP3906	Putative integral membrane protein	BPP3734	BPP3734	Putative cation transport protein	[TP0668-TP0917 (0.5215956)]
COG1536	COG1868	BPP1509	BPP1509	Flagellar motor switch protein FliG	BPP1503	BPP1503	Flagellar motor switch protein FliM	[TP0026-TP0721 (0.9539454)]
COG1366	COG1536	BPP2249	BPP2249	Putative anti-sigma factor antagonist	BPP1509	BPP1509	Flagellar motor switch protein FliG	[TP0233-TP0400 (0.68778783)]
COG0504	COG1475	BPP3255	BPP3255	CTP synthase {UniProtKB/TrEMBL:Q7W5N6}	BPP0005	BPP0005	Probable chromosome partitioning protein ParB	[TP0305-TP0271 (0.70252794)]
COG0149	COG2239	BPP3426	tpi	Triosephosphate isomerase (EC 5.3.1.1) (TIM) (Triose-phosphate isomerase)	BPP3734	BPP3734	Putative cation transport protein	[TP0537-TP0917 (0.5527395)]
COG0457	COG3391	BPP0814	BPP0814	Hypothetical protein {UniProtKB/TrEMBL:Q7W184}	BPP4169	BPP4169	Putative exported protein	[TP0095-TP0421 (0.8119976)]
COG0457	COG3391	BPP2282	BPP2282	Putative exported protein	BPP4169	BPP4169	Putative exported protein	[TP0095-TP0421 (0.8119976)]
COG0457	COG3391	BPP2222	BPP2222	Putative regulatory protein	BPP4169	BPP4169	Putative exported protein	[TP0095-TP0421 (0.8119976)]
COG0457	COG3391	BPP2914	BPP2914	Hypothetical protein {UniProtKB/TrEMBL:Q7W6J5}	BPP4169	BPP4169	Putative exported protein	[TP0095-TP0421 (0.8119976)]
COG0250	COG0772	BPP0009	BPP0009	Transcription antitermination protein NusG	BPP3753	BPP3753	Cell division protein FtsW	[TP0236-TP0387 (0.7470728)]
COG0250	COG0772	BPP0009	BPP0009	Transcription antitermination protein NusG	BPP4052	BPP4052	Rod shape-determining protein	[TP0236-TP0387 (0.7470728)]
COG0227	COG0740	BPP1737	rpmB	50S ribosomal protein L28	BPP2006	clpP	ATP-dependent Clp protease proteolytic subunit (EC 3.4.21.92) (Endopeptidase Clp)	[TP0362-TP0507 (0.75048)]
COG0457	COG0457	BPP0814	BPP0814	Hypothetical protein {UniProtKB/TrEMBL:Q7W184}	BPP0814	BPP0814	Hypothetical protein {UniProtKB/TrEMBL:Q7W184}	[TP0067-TP0095 (0.6515529)]
COG0457	COG0457	BPP2222	BPP2222	Putative regulatory protein	BPP0814	BPP0814	Hypothetical protein {UniProtKB/TrEMBL:Q7W184}	[TP0067-TP0095 (0.6515529)]
COG0457	COG0457	BPP0814	BPP0814	Hypothetical protein {UniProtKB/TrEMBL:Q7W184}	BPP2222	BPP2222	Putative regulatory protein	[TP0067-TP0095 (0.6515529)]
COG0457	COG0457	BPP2282	BPP2282	Putative exported protein	BPP2282	BPP2282	Putative exported protein	[TP0067-TP0095 (0.6515529)]
COG0457	COG0457	BPP2282	BPP2282	Putative exported protein	BPP2914	BPP2914	Hypothetical protein {UniProtKB/TrEMBL:Q7W6J5}	[TP0067-TP0095 (0.6515529)]
COG0457	COG0457	BPP2914	BPP2914	Hypothetical protein {UniProtKB/TrEMBL:Q7W6J5}	BPP2282	BPP2282	Putative exported protein	[TP0067-TP0095 (0.6515529)]
COG0457	COG0457	BPP2914	BPP2914	Hypothetical protein {UniProtKB/TrEMBL:Q7W6J5}	BPP0814	BPP0814	Hypothetical protein {UniProtKB/TrEMBL:Q7W184}	[TP0067-TP0095 (0.6515529)]
COG0457	COG0457	BPP0814	BPP0814	Hypothetical protein {UniProtKB/TrEMBL:Q7W184}	BPP2914	BPP2914	Hypothetical protein {UniProtKB/TrEMBL:Q7W6J5}	[TP0067-TP0095 (0.6515529)]
COG0457	COG0457	BPP2282	BPP2282	Putative exported protein	BPP0814	BPP0814	Hypothetical protein {UniProtKB/TrEMBL:Q7W184}	[TP0067-TP0095 (0.6515529)]
COG0457	COG0457	BPP0814	BPP0814	Hypothetical protein {UniProtKB/TrEMBL:Q7W184}	BPP2282	BPP2282	Putative exported protein	[TP0067-TP0095 (0.6515529)]
COG0457	COG0457	BPP2222	BPP2222	Putative regulatory protein	BPP2222	BPP2222	Putative regulatory protein	[TP0067-TP0095 (0.6515529)]
COG0457	COG0457	BPP2914	BPP2914	Hypothetical protein {UniProtKB/TrEMBL:Q7W6J5}	BPP2914	BPP2914	Hypothetical protein {UniProtKB/TrEMBL:Q7W6J5}	[TP0067-TP0095 (0.6515529)]
COG0457	COG0457	BPP2282	BPP2282	Putative exported protein	BPP2222	BPP2222	Putative regulatory protein	[TP0067-TP0095 (0.6515529)]
COG0457	COG0457	BPP2222	BPP2222	Putative regulatory protein	BPP2282	BPP2282	Putative exported protein	[TP0067-TP0095 (0.6515529)]
COG0457	COG0457	BPP2222	BPP2222	Putative regulatory protein	BPP2914	BPP2914	Hypothetical protein {UniProtKB/TrEMBL:Q7W6J5}	[TP0067-TP0095 (0.6515529)]
COG0457	COG0457	BPP2914	BPP2914	Hypothetical protein {UniProtKB/TrEMBL:Q7W6J5}	BPP2222	BPP2222	Putative regulatory protein	[TP0067-TP0095 (0.6515529)]
COG0445	COG3839	BPP0001	gidA	tRNA uridine 5-carboxymethylaminomethyl modification enzyme gidA (Glucose-inhibited division protein A)	BPP2628	BPP2628	ABC transport protein, ATP-binding component	[TP0044-TP0804 (0.81002605)]
COG0445	COG3839	BPP0001	gidA	tRNA uridine 5-carboxymethylaminomethyl modification enzyme gidA (Glucose-inhibited division protein A)	BPP2451	BPP2451	Putative ABC transport ATP-binding subunit	[TP0044-TP0804 (0.81002605)]
COG0445	COG3839	BPP0001	gidA	tRNA uridine 5-carboxymethylaminomethyl modification enzyme gidA (Glucose-inhibited division protein A)	BPP3094	BPP3094	Probable ATP-binding ABC transporter protein	[TP0044-TP0804 (0.81002605)]
COG0445	COG3839	BPP0001	gidA	tRNA uridine 5-carboxymethylaminomethyl modification enzyme gidA (Glucose-inhibited division protein A)	BPP3712	BPP3712	ABC transport protein, ATP-binding component	[TP0044-TP0804 (0.81002605)]
COG0445	COG3839	BPP0001	gidA	tRNA uridine 5-carboxymethylaminomethyl modification enzyme gidA (Glucose-inhibited division protein A)	BPP0903	BPP0903	Probable ABC transporter ATP-binding protein	[TP0044-TP0804 (0.81002605)]
COG0445	COG3839	BPP0001	gidA	tRNA uridine 5-carboxymethylaminomethyl modification enzyme gidA (Glucose-inhibited division protein A)	BPP2947	BPP2947	Sn-glycerol-3-phosphate transport ATP-binding	[TP0044-TP0804 (0.81002605)]
COG0445	COG3839	BPP0001	gidA	tRNA uridine 5-carboxymethylaminomethyl modification enzyme gidA (Glucose-inhibited division protein A)	BPP3095	BPP3095	Probable ATP-binding ABC transporter protein	[TP0044-TP0804 (0.81002605)]
COG0445	COG3839	BPP0001	gidA	tRNA uridine 5-carboxymethylaminomethyl modification enzyme gidA (Glucose-inhibited division protein A)	BPP4346	BPP4346	Sugar ABC transporter, ATP-binding protein	[TP0044-TP0804 (0.81002605)]
COG0103	COG0211	BPP3883	rpsI	30S ribosomal protein S9	BPP0310	rpmA	50S ribosomal protein L27	[TP1024-TP0743 (0.87139803)]
COG0457	COG0803	BPP0814	BPP0814	Hypothetical protein {UniProtKB/TrEMBL:Q7W184}	BPP0183	BPP0183	Putative periplasmic solute binding protein	[TP0469-TP0034 (0.86910707)]
COG0457	COG0803	BPP2914	BPP2914	Hypothetical protein {UniProtKB/TrEMBL:Q7W6J5}	BPP0183	BPP0183	Putative periplasmic solute binding protein	[TP0469-TP0034 (0.86910707)]
COG0457	COG0803	BPP2222	BPP2222	Putative regulatory protein	BPP0183	BPP0183	Putative periplasmic solute binding protein	[TP0469-TP0034 (0.86910707)]
COG0457	COG0803	BPP2282	BPP2282	Putative exported protein	BPP0183	BPP0183	Putative periplasmic solute binding protein	[TP0469-TP0034 (0.86910707)]
COG0472	COG1512	BPP0790	BPP0790	Probable glycosyltransferase	BPP4326	BPP4326	Putative membrane protein	[TP0345-TP0561 (0.53951585)]
COG0472	COG1512	BPP3755	mraY	Phospho-N-acetylmuramoyl-pentapeptide-transferase (EC 2.7.8.13) (UDP- MurNAc-pentapeptide phosphotransferase)	BPP4326	BPP4326	Putative membrane protein	[TP0345-TP0561 (0.53951585)]
COG0621	COG2812	BPP0250	BPP0250	Hypothetical protein {UniProtKB/TrEMBL:Q7W1U6}	BPP1221	BPP1221	DNA polymerase III subunit Tau	[TP0754-TP1005 (0.5550382)]
COG0621	COG2812	BPP1141	BPP1141	Hypothetical protein {UniProtKB/TrEMBL:Q7WB66}	BPP1221	BPP1221	DNA polymerase III subunit Tau	[TP0754-TP1005 (0.5550382)]
COG0739	COG1418	BPP3744	BPP3744	Putative peptidase family M23/M37 protein	BPP0969	BPP0969	Hypothetical protein {UniProtKB/TrEMBL:Q7W0U1}	[TP0702-TP1018 (0.7620277)]
COG0739	COG1418	BPP3878	BPP3878	Hypothetical protein {UniProtKB/TrEMBL:Q7W3Z7}	BPP0969	BPP0969	Hypothetical protein {UniProtKB/TrEMBL:Q7W0U1}	[TP0702-TP1018 (0.7620277)]
COG0739	COG1418	BPP3055	BPP3055	Putative peptidase {UniProtKB/TrEMBL:Q7W672}	BPP0969	BPP0969	Hypothetical protein {UniProtKB/TrEMBL:Q7W0U1}	[TP0702-TP1018 (0.7620277)]
COG0739	COG1418	BPP1081	BPP1081	Putative lipoprotein {UniProtKB/TrEMBL:Q7WBC4}	BPP0969	BPP0969	Hypothetical protein {UniProtKB/TrEMBL:Q7W0U1}	[TP0702-TP1018 (0.7620277)]
COG0739	COG1418	BPP1182	BPP1182	Putative peptidase {UniProtKB/TrEMBL:Q7WB27}	BPP0969	BPP0969	Hypothetical protein {UniProtKB/TrEMBL:Q7W0U1}	[TP0702-TP1018 (0.7620277)]
COG0739	COG1344	BPP1182	BPP1182	Putative peptidase {UniProtKB/TrEMBL:Q7WB27}	BPP1465	BPP1465	Flagellin {UniProtKB/TrEMBL:Q7WAB4}	[TP0702-TP0870 (0.64395046)]
COG0739	COG1344	BPP3744	BPP3744	Putative peptidase family M23/M37 protein	BPP1495	BPP1495	Flagellar hook-associated protein 3	[TP0702-TP0870 (0.64395046)]
COG0739	COG1344	BPP1081	BPP1081	Putative lipoprotein {UniProtKB/TrEMBL:Q7WBC4}	BPP1465	BPP1465	Flagellin {UniProtKB/TrEMBL:Q7WAB4}	[TP0702-TP0870 (0.64395046)]
COG0739	COG1344	BPP3055	BPP3055	Putative peptidase {UniProtKB/TrEMBL:Q7W672}	BPP1495	BPP1495	Flagellar hook-associated protein 3	[TP0702-TP0870 (0.64395046)]
COG0739	COG1344	BPP1081	BPP1081	Putative lipoprotein {UniProtKB/TrEMBL:Q7WBC4}	BPP1495	BPP1495	Flagellar hook-associated protein 3	[TP0702-TP0870 (0.64395046)]
COG0739	COG1344	BPP1182	BPP1182	Putative peptidase {UniProtKB/TrEMBL:Q7WB27}	BPP1495	BPP1495	Flagellar hook-associated protein 3	[TP0702-TP0870 (0.64395046)]
COG0739	COG1344	BPP3744	BPP3744	Putative peptidase family M23/M37 protein	BPP1465	BPP1465	Flagellin {UniProtKB/TrEMBL:Q7WAB4}	[TP0702-TP0870 (0.64395046)]
COG0739	COG1344	BPP3878	BPP3878	Hypothetical protein {UniProtKB/TrEMBL:Q7W3Z7}	BPP1495	BPP1495	Flagellar hook-associated protein 3	[TP0702-TP0870 (0.64395046)]
COG0739	COG1344	BPP3055	BPP3055	Putative peptidase {UniProtKB/TrEMBL:Q7W672}	BPP1465	BPP1465	Flagellin {UniProtKB/TrEMBL:Q7WAB4}	[TP0702-TP0870 (0.64395046)]
COG0739	COG1344	BPP3878	BPP3878	Hypothetical protein {UniProtKB/TrEMBL:Q7W3Z7}	BPP1465	BPP1465	Flagellin {UniProtKB/TrEMBL:Q7WAB4}	[TP0702-TP0870 (0.64395046)]
COG0442	COG4591	BPP3787	BPP3787	Prolyl-tRNA synthetase {UniProtKB/TrEMBL:Q7W481}	BPP2050	BPP2050	Lipoprotein releasing system transmembrane	[TP0160-TP0582 (0.74148)]
COG0693	COG0761	BPP1214	BPP1214	Hypothetical protein {UniProtKB/TrEMBL:Q7WAZ6}	BPP1852	lytB	4-hydroxy-3-methylbut-2-enyl diphosphate reductase (EC 1.17.1.2)	[TP0445-TP0547 (0.53976095)]
COG0693	COG0761	BPP3103	BPP3103	Hypothetical protein {UniProtKB/TrEMBL:Q7W624}	BPP1852	lytB	4-hydroxy-3-methylbut-2-enyl diphosphate reductase (EC 1.17.1.2)	[TP0445-TP0547 (0.53976095)]
COG0693	COG0761	BPP1274	BPP1274	Probable transcriptional regulator	BPP1852	lytB	4-hydroxy-3-methylbut-2-enyl diphosphate reductase (EC 1.17.1.2)	[TP0445-TP0547 (0.53976095)]
COG0693	COG0761	BPP0519	BPP0519	Hypothetical protein {UniProtKB/TrEMBL:Q7WC10}	BPP1852	lytB	4-hydroxy-3-methylbut-2-enyl diphosphate reductase (EC 1.17.1.2)	[TP0445-TP0547 (0.53976095)]
COG1291	COG2239	BPP1469	BPP1469	Chemotaxis protein MotA	BPP3734	BPP3734	Putative cation transport protein	[TP0725-TP0917 (0.53720385)]
COG0584	COG1493	BPP3045	BPP3045	Glycerophosphoryl diester phosphodiesterase	BPP4035	hprK	HPr kinase/phosphorylase (EC 2.7.11.-) (EC 2.7.4.-) (HPrK/P) (HPr(Ser) kinase/phosphorylase)	[TP0257-TP0591 (0.75711113)]
COG0223	COG0664	BPP0127	BPP0127	Putative formyl transferase	BPP0230	BPP0230	Cyclic nucleotide-binding protein	[TP0756-TP0995 (0.69102824)]
COG0223	COG0664	BPP0127	BPP0127	Putative formyl transferase	BPP1415	BPP1415	Putative transcriptional regulator	[TP0756-TP0995 (0.69102824)]
COG0223	COG0664	BPP0244	fmt	Methionyl-tRNA formyltransferase (EC 2.1.2.9)	BPP0642	BPP0642	Probable regulator {UniProtKB/TrEMBL:Q7WBP4}	[TP0756-TP0995 (0.69102824)]
COG0223	COG0664	BPP0128	BPP0128	Putative formyl transferase	BPP1813	BPP1813	Transcriptional regulatory protein	[TP0756-TP0995 (0.69102824)]
COG0223	COG0664	BPP0124	BPP0124	Putative formyl transferase	BPP0230	BPP0230	Cyclic nucleotide-binding protein	[TP0756-TP0995 (0.69102824)]
COG0223	COG0664	BPP0128	BPP0128	Putative formyl transferase	BPP0230	BPP0230	Cyclic nucleotide-binding protein	[TP0756-TP0995 (0.69102824)]
COG0223	COG0664	BPP0128	BPP0128	Putative formyl transferase	BPP1415	BPP1415	Putative transcriptional regulator	[TP0756-TP0995 (0.69102824)]
COG0223	COG0664	BPP0124	BPP0124	Putative formyl transferase	BPP1813	BPP1813	Transcriptional regulatory protein	[TP0756-TP0995 (0.69102824)]
COG0223	COG0664	BPP0244	fmt	Methionyl-tRNA formyltransferase (EC 2.1.2.9)	BPP0230	BPP0230	Cyclic nucleotide-binding protein	[TP0756-TP0995 (0.69102824)]
COG0223	COG0664	BPP0128	BPP0128	Putative formyl transferase	BPP0642	BPP0642	Probable regulator {UniProtKB/TrEMBL:Q7WBP4}	[TP0756-TP0995 (0.69102824)]
COG0223	COG0664	BPP0124	BPP0124	Putative formyl transferase	BPP1415	BPP1415	Putative transcriptional regulator	[TP0756-TP0995 (0.69102824)]
COG0223	COG0664	BPP0244	fmt	Methionyl-tRNA formyltransferase (EC 2.1.2.9)	BPP1813	BPP1813	Transcriptional regulatory protein	[TP0756-TP0995 (0.69102824)]
COG0223	COG0664	BPP0127	BPP0127	Putative formyl transferase	BPP0642	BPP0642	Probable regulator {UniProtKB/TrEMBL:Q7WBP4}	[TP0756-TP0995 (0.69102824)]
COG0223	COG0664	BPP0244	fmt	Methionyl-tRNA formyltransferase (EC 2.1.2.9)	BPP1415	BPP1415	Putative transcriptional regulator	[TP0756-TP0995 (0.69102824)]
COG0223	COG0664	BPP0124	BPP0124	Putative formyl transferase	BPP0642	BPP0642	Probable regulator {UniProtKB/TrEMBL:Q7WBP4}	[TP0756-TP0995 (0.69102824)]
COG0223	COG0664	BPP0127	BPP0127	Putative formyl transferase	BPP1813	BPP1813	Transcriptional regulatory protein	[TP0756-TP0995 (0.69102824)]
COG0305	COG2236	BPP2472	BPP2472	DNA helicase {UniProtKB/TrEMBL:Q7W7P2}	BPP2843	BPP2843	Putative transferase {UniProtKB/TrEMBL:Q7W6Q8}	[TP0058-TP0050 (0.53343445)]
COG0465	COG4591	BPP2067	BPP2067	Cell division protein {UniProtKB/TrEMBL:Q7W8R5}	BPP2050	BPP2050	Lipoprotein releasing system transmembrane	[TP0765-TP0582 (0.6598422)]
COG0773	COG0817	BPP3751	murC	UDP-N-acetylmuramate--L-alanine ligase (EC 6.3.2.8) (UDP-N- acetylmuramoyl-L-alanine synthetase)	BPP3567	ruvC	Crossover junction endodeoxyribonuclease ruvC (EC 3.1.22.4) (Holliday junction nuclease ruvC) (Holliday junction resolvase ruvC)	[TP0341-TP0517 (0.7285616)]
COG0773	COG0817	BPP3920	BPP3920	UDP-N-acetylmuramate:L-alanyl-gamma-D-glutamyl-me	BPP3567	ruvC	Crossover junction endodeoxyribonuclease ruvC (EC 3.1.22.4) (Holliday junction nuclease ruvC) (Holliday junction resolvase ruvC)	[TP0341-TP0517 (0.7285616)]
COG0272	COG0773	BPP3353	BPP3353	DNA ligase {UniProtKB/TrEMBL:Q7W0T4}	BPP3920	BPP3920	UDP-N-acetylmuramate:L-alanyl-gamma-D-glutamyl-me	[TP0634-TP0341 (0.8201813)]
COG0272	COG0773	BPP3353	BPP3353	DNA ligase {UniProtKB/TrEMBL:Q7W0T4}	BPP3751	murC	UDP-N-acetylmuramate--L-alanine ligase (EC 6.3.2.8) (UDP-N- acetylmuramoyl-L-alanine synthetase)	[TP0634-TP0341 (0.8201813)]
COG1344	COG2882	BPP1465	BPP1465	Flagellin {UniProtKB/TrEMBL:Q7WAB4}	BPP1506	BPP1506	Flagellar protein FliJ {UniProtKB/TrEMBL:Q7WA80}	[TP0868-TP0403 (0.93215036)]
COG1344	COG2882	BPP1495	BPP1495	Flagellar hook-associated protein 3	BPP1506	BPP1506	Flagellar protein FliJ {UniProtKB/TrEMBL:Q7WA80}	[TP0868-TP0403 (0.93215036)]
COG1512	COG2095	BPP4326	BPP4326	Putative membrane protein	BPP3451	BPP3451	Possible membrane efflux protein	[TP0561-TP0988 (0.5704539)]
COG1512	COG2095	BPP4326	BPP4326	Putative membrane protein	BPP2806	BPP2806	Putative multiple antibiotic resistance protein	[TP0561-TP0988 (0.5704539)]
COG1512	COG2095	BPP4326	BPP4326	Putative membrane protein	BPP1524	BPP1524	Putative multiple antibiotic resistance protein	[TP0561-TP0988 (0.5704539)]
COG0353	COG0514	BPP1223	recR	Recombination protein recR	BPP3572	BPP3572	ATP-dependent DNA helicase	[TP1004-TP0103 (0.6917512)]
COG0036	COG0249	BPP4154	BPP4154	Ribulose-phosphate 3-epimerase	BPP2265	mutS	DNA mismatch repair protein mutS	[TP0945-TP0328 (0.6742458)]
COG2011	COG2239	BPP3724	BPP3724	ABC transport protein, inner membrane component	BPP3734	BPP3734	Putative cation transport protein	[TP0119-TP0917 (0.63653934)]
COG0280	COG2204	BPP1169	BPP1169	Phosphate acetyl/butaryl transferase	BPP0262	BPP0262	Putative two-component response regulator	[TP0094-TP0519 (0.5559654)]
COG0280	COG2204	BPP1169	BPP1169	Phosphate acetyl/butaryl transferase	BPP2651	BPP2651	Putative transcriptional regulatory protein	[TP0094-TP0519 (0.5559654)]
COG0280	COG2204	BPP1169	BPP1169	Phosphate acetyl/butaryl transferase	BPP2986	BPP2986	Nitrogen regulation protein NR(I)	[TP0094-TP0519 (0.5559654)]
COG0124	COG0465	BPP2854	hisS	Histidyl-tRNA synthetase (EC 6.1.1.21) (Histidine--tRNA ligase) (HisRS)	BPP2067	BPP2067	Cell division protein {UniProtKB/TrEMBL:Q7W8R5}	[TP0641-TP0330 (0.76316583)]
COG0250	COG3439	BPP0009	BPP0009	Transcription antitermination protein NusG	BPP1332	BPP1332	Putative exported protein	[TP0236-TP0895 (0.72267145)]
COG0564	COG1843	BPP3317	BPP3317	Pseudouridine synthase {UniProtKB/TrEMBL:Q7W5H4}	BPP1487	BPP1487	Basal-body rod modification protein FlgD	[TP0339-TP0728 (0.7885255)]
COG0564	COG1843	BPP3198	BPP3198	Pseudouridine synthase {UniProtKB/TrEMBL:Q7W5U0}	BPP1487	BPP1487	Basal-body rod modification protein FlgD	[TP0339-TP0728 (0.7885255)]
COG0493	COG1488	BPP4254	BPP4254	Glutamate synthase {UniProtKB/TrEMBL:Q7W2Z7}	BPP3329	pncB	Nicotinate phosphoribosyltransferase (EC 2.4.2.11) (NAPRTase)	[TP0735-TP0628 (0.6598422)]
COG0772	COG1512	BPP4052	BPP4052	Rod shape-determining protein	BPP4326	BPP4326	Putative membrane protein	[TP0387-TP0561 (0.5082704)]
COG0772	COG1512	BPP3753	BPP3753	Cell division protein FtsW	BPP4326	BPP4326	Putative membrane protein	[TP0387-TP0561 (0.5082704)]
COG0173	COG0493	BPP0115	aspS	Aspartyl-tRNA synthetase (EC 6.1.1.12) (Aspartate--tRNA ligase) (AspRS)	BPP4254	BPP4254	Glutamate synthase {UniProtKB/TrEMBL:Q7W2Z7}	[TP0985-TP0735 (0.50901)]
COG0860	COG2080	BPP3621	BPP3621	N-acetylmuramoyl-L-alanine amidase	BPP0703	BPP0703	Probable oxidoreductase	[TP0247-TP0080 (0.7296782)]
COG0860	COG2080	BPP3621	BPP3621	N-acetylmuramoyl-L-alanine amidase	BPP2326	BPP2326	Probable oxidoreductase	[TP0247-TP0080 (0.7296782)]
COG0860	COG2080	BPP3621	BPP3621	N-acetylmuramoyl-L-alanine amidase	BPP0389	BPP0389	Probable 2Fe-2S ferredoxin	[TP0247-TP0080 (0.7296782)]
COG0504	COG0728	BPP3255	BPP3255	CTP synthase {UniProtKB/TrEMBL:Q7W5N6}	BPP2558	BPP2558	Conserved integral membrane protein	[TP0305-TP0516 (0.84299135)]
COG0504	COG0728	BPP3255	BPP3255	CTP synthase {UniProtKB/TrEMBL:Q7W5N6}	BPP0793	BPP0793	Putative membrane protein	[TP0305-TP0516 (0.84299135)]
COG0237	COG3683	BPP3961	coaE	Dephospho-CoA kinase (EC 2.7.1.24) (Dephosphocoenzyme A kinase)	BPP0184	BPP0184	Hypothetical protein {UniProtKB/TrEMBL:Q7W208}	[TP0296-TP0557 (0.7885255)]
COG0275	COG0820	BPP3759	mraW	S-adenosyl-methyltransferase mraW (EC 2.1.1.-)	BPP2857	BPP2857	Hypothetical protein {UniProtKB/TrEMBL:Q7W6P5}	[TP0384-TP0068 (0.79878455)]
COG0445	COG1366	BPP0001	gidA	tRNA uridine 5-carboxymethylaminomethyl modification enzyme gidA (Glucose-inhibited division protein A)	BPP2249	BPP2249	Putative anti-sigma factor antagonist	[TP0044-TP0233 (0.74185747)]
COG0242	COG0360	BPP0243	def1	Peptide deformylase 1 (EC 3.5.1.88) (PDF 1) (Polypeptide deformylase 1)	BPP2466	rpsF	30S ribosomal protein S6	[TP0757-TP0063 (0.54983324)]
COG0242	COG0360	BPP3660	def2	Peptide deformylase 2 (EC 3.5.1.88) (PDF 2) (Polypeptide deformylase 2)	BPP2466	rpsF	30S ribosomal protein S6	[TP0757-TP0063 (0.54983324)]
COG0693	COG1653	BPP1274	BPP1274	Probable transcriptional regulator	BPP2944	BPP2944	Glycerol-3-phosphate-binding periplasmic protein	[TP0445-TP0074 (0.5751514)]
COG0693	COG1653	BPP3103	BPP3103	Hypothetical protein {UniProtKB/TrEMBL:Q7W624}	BPP4347	BPP4347	Probable extracellular solute-binding protein	[TP0445-TP0074 (0.5751514)]
COG0693	COG1653	BPP1214	BPP1214	Hypothetical protein {UniProtKB/TrEMBL:Q7WAZ6}	BPP4347	BPP4347	Probable extracellular solute-binding protein	[TP0445-TP0074 (0.5751514)]
COG0693	COG1653	BPP1274	BPP1274	Probable transcriptional regulator	BPP3090	BPP3090	Putative exported protein	[TP0445-TP0074 (0.5751514)]
COG0693	COG1653	BPP3103	BPP3103	Hypothetical protein {UniProtKB/TrEMBL:Q7W624}	BPP3710	BPP3710	ABC transport protein, Solute-binding component	[TP0445-TP0074 (0.5751514)]
COG0693	COG1653	BPP0519	BPP0519	Hypothetical protein {UniProtKB/TrEMBL:Q7WC10}	BPP3090	BPP3090	Putative exported protein	[TP0445-TP0074 (0.5751514)]
COG0693	COG1653	BPP1274	BPP1274	Probable transcriptional regulator	BPP3710	BPP3710	ABC transport protein, Solute-binding component	[TP0445-TP0074 (0.5751514)]
COG0693	COG1653	BPP0519	BPP0519	Hypothetical protein {UniProtKB/TrEMBL:Q7WC10}	BPP3710	BPP3710	ABC transport protein, Solute-binding component	[TP0445-TP0074 (0.5751514)]
COG0693	COG1653	BPP3103	BPP3103	Hypothetical protein {UniProtKB/TrEMBL:Q7W624}	BPP1902	BPP1902	Glycerol-3-phosphate-binding periplasmic protein	[TP0445-TP0074 (0.5751514)]
COG0693	COG1653	BPP1274	BPP1274	Probable transcriptional regulator	BPP1902	BPP1902	Glycerol-3-phosphate-binding periplasmic protein	[TP0445-TP0074 (0.5751514)]
COG0693	COG1653	BPP1274	BPP1274	Probable transcriptional regulator	BPP4347	BPP4347	Probable extracellular solute-binding protein	[TP0445-TP0074 (0.5751514)]
COG0693	COG1653	BPP1214	BPP1214	Hypothetical protein {UniProtKB/TrEMBL:Q7WAZ6}	BPP3710	BPP3710	ABC transport protein, Solute-binding component	[TP0445-TP0074 (0.5751514)]
COG0693	COG1653	BPP0519	BPP0519	Hypothetical protein {UniProtKB/TrEMBL:Q7WC10}	BPP4347	BPP4347	Probable extracellular solute-binding protein	[TP0445-TP0074 (0.5751514)]
COG0693	COG1653	BPP1214	BPP1214	Hypothetical protein {UniProtKB/TrEMBL:Q7WAZ6}	BPP3090	BPP3090	Putative exported protein	[TP0445-TP0074 (0.5751514)]
COG0693	COG1653	BPP3103	BPP3103	Hypothetical protein {UniProtKB/TrEMBL:Q7W624}	BPP2944	BPP2944	Glycerol-3-phosphate-binding periplasmic protein	[TP0445-TP0074 (0.5751514)]
COG0693	COG1653	BPP0519	BPP0519	Hypothetical protein {UniProtKB/TrEMBL:Q7WC10}	BPP2944	BPP2944	Glycerol-3-phosphate-binding periplasmic protein	[TP0445-TP0074 (0.5751514)]
COG0693	COG1653	BPP1214	BPP1214	Hypothetical protein {UniProtKB/TrEMBL:Q7WAZ6}	BPP1902	BPP1902	Glycerol-3-phosphate-binding periplasmic protein	[TP0445-TP0074 (0.5751514)]
COG0693	COG1653	BPP0519	BPP0519	Hypothetical protein {UniProtKB/TrEMBL:Q7WC10}	BPP1902	BPP1902	Glycerol-3-phosphate-binding periplasmic protein	[TP0445-TP0074 (0.5751514)]
COG0693	COG1653	BPP3103	BPP3103	Hypothetical protein {UniProtKB/TrEMBL:Q7W624}	BPP3090	BPP3090	Putative exported protein	[TP0445-TP0074 (0.5751514)]
COG0693	COG1653	BPP1214	BPP1214	Hypothetical protein {UniProtKB/TrEMBL:Q7WAZ6}	BPP2944	BPP2944	Glycerol-3-phosphate-binding periplasmic protein	[TP0445-TP0074 (0.5751514)]
COG0267	COG0357	BPP1736	BPP1736	50S ribosomal protein L33	BPP0002	gidB	Methyltransferase gidB (EC 2.1.-.-) (Glucose-inhibited division protein B)	[TP0234-TP0946 (0.6249908)]
COG0234	COG0772	BPP0869	groS	10 kDa chaperonin (Protein Cpn10) (groES protein)	BPP3753	BPP3753	Cell division protein FtsW	[TP1013-TP0387 (0.81326103)]
COG0234	COG0772	BPP0869	groS	10 kDa chaperonin (Protein Cpn10) (groES protein)	BPP4052	BPP4052	Rod shape-determining protein	[TP1013-TP0387 (0.81326103)]
COG0445	COG0457	BPP0001	gidA	tRNA uridine 5-carboxymethylaminomethyl modification enzyme gidA (Glucose-inhibited division protein A)	BPP0814	BPP0814	Hypothetical protein {UniProtKB/TrEMBL:Q7W184}	[TP0044-TP0954 (0.8549597)]
COG0445	COG0457	BPP0001	gidA	tRNA uridine 5-carboxymethylaminomethyl modification enzyme gidA (Glucose-inhibited division protein A)	BPP2914	BPP2914	Hypothetical protein {UniProtKB/TrEMBL:Q7W6J5}	[TP0044-TP0954 (0.8549597)]
COG0445	COG0457	BPP0001	gidA	tRNA uridine 5-carboxymethylaminomethyl modification enzyme gidA (Glucose-inhibited division protein A)	BPP2282	BPP2282	Putative exported protein	[TP0044-TP0954 (0.8549597)]
COG0445	COG0457	BPP0001	gidA	tRNA uridine 5-carboxymethylaminomethyl modification enzyme gidA (Glucose-inhibited division protein A)	BPP2222	BPP2222	Putative regulatory protein	[TP0044-TP0954 (0.8549597)]
COG0305	COG1595	BPP2472	BPP2472	DNA helicase {UniProtKB/TrEMBL:Q7W7P2}	BPP1807	BPP1807	Putative RNA polymerase sigma factor	[TP0058-TP0092 (0.74082893)]
COG0305	COG1595	BPP2472	BPP2472	DNA helicase {UniProtKB/TrEMBL:Q7W7P2}	BPP4183	BPP4183	Heme uptake regulator {UniProtKB/TrEMBL:Q7W364}	[TP0058-TP0092 (0.74082893)]
COG0305	COG1595	BPP2472	BPP2472	DNA helicase {UniProtKB/TrEMBL:Q7W7P2}	BPP1086	BPP1086	Putative RNA polymerase sigma factor	[TP0058-TP0092 (0.74082893)]
COG0305	COG1595	BPP2472	BPP2472	DNA helicase {UniProtKB/TrEMBL:Q7W7P2}	BPP2387	BPP2387	Putative ECF-family RNA polymerase sigma factor	[TP0058-TP0092 (0.74082893)]
COG0305	COG1595	BPP2472	BPP2472	DNA helicase {UniProtKB/TrEMBL:Q7W7P2}	BPP1584	BPP1584	Putative RNA polymerase sigma factor	[TP0058-TP0092 (0.74082893)]
COG0305	COG1595	BPP2472	BPP2472	DNA helicase {UniProtKB/TrEMBL:Q7W7P2}	BPP3686	BPP3686	ECF-family sigma factor	[TP0058-TP0092 (0.74082893)]
COG0305	COG1595	BPP2472	BPP2472	DNA helicase {UniProtKB/TrEMBL:Q7W7P2}	BPP3301	BPP3301	RNA polymerase sigma factor	[TP0058-TP0092 (0.74082893)]
COG0305	COG1595	BPP2472	BPP2472	DNA helicase {UniProtKB/TrEMBL:Q7W7P2}	BPP3208	BPP3208	ECF-family sigma factor	[TP0058-TP0092 (0.74082893)]
COG0305	COG1595	BPP2472	BPP2472	DNA helicase {UniProtKB/TrEMBL:Q7W7P2}	BPP2456	BPP2456	Putative sigma-70 factor, ECF subfamily	[TP0058-TP0092 (0.74082893)]
COG0305	COG1595	BPP2472	BPP2472	DNA helicase {UniProtKB/TrEMBL:Q7W7P2}	BPP1838	BPP1838	Putative Ecf-type RNA polymerase sigma factor	[TP0058-TP0092 (0.74082893)]
COG0290	COG1516	BPP1964	infC	Translation initiation factor IF-3	BPP1516	BPP1516	Flagellar protein FliS {UniProtKB/TrEMBL:Q7WA71}	[TP0850-TP0943 (0.6225916)]
COG0228	COG0250	BPP2867	rpsP	30S ribosomal protein S16	BPP0009	BPP0009	Transcription antitermination protein NusG	[TP0905-TP0236 (0.7099409)]
COG1595	COG1868	BPP1807	BPP1807	Putative RNA polymerase sigma factor	BPP1503	BPP1503	Flagellar motor switch protein FliM	[TP0092-TP0721 (0.802411)]
COG1595	COG1868	BPP2387	BPP2387	Putative ECF-family RNA polymerase sigma factor	BPP1503	BPP1503	Flagellar motor switch protein FliM	[TP0092-TP0721 (0.802411)]
COG1595	COG1868	BPP3208	BPP3208	ECF-family sigma factor	BPP1503	BPP1503	Flagellar motor switch protein FliM	[TP0092-TP0721 (0.802411)]
COG1595	COG1868	BPP4183	BPP4183	Heme uptake regulator {UniProtKB/TrEMBL:Q7W364}	BPP1503	BPP1503	Flagellar motor switch protein FliM	[TP0092-TP0721 (0.802411)]
COG1595	COG1868	BPP1584	BPP1584	Putative RNA polymerase sigma factor	BPP1503	BPP1503	Flagellar motor switch protein FliM	[TP0092-TP0721 (0.802411)]
COG1595	COG1868	BPP2456	BPP2456	Putative sigma-70 factor, ECF subfamily	BPP1503	BPP1503	Flagellar motor switch protein FliM	[TP0092-TP0721 (0.802411)]
COG1595	COG1868	BPP1086	BPP1086	Putative RNA polymerase sigma factor	BPP1503	BPP1503	Flagellar motor switch protein FliM	[TP0092-TP0721 (0.802411)]
COG1595	COG1868	BPP1838	BPP1838	Putative Ecf-type RNA polymerase sigma factor	BPP1503	BPP1503	Flagellar motor switch protein FliM	[TP0092-TP0721 (0.802411)]
COG1595	COG1868	BPP3301	BPP3301	RNA polymerase sigma factor	BPP1503	BPP1503	Flagellar motor switch protein FliM	[TP0092-TP0721 (0.802411)]
COG1595	COG1868	BPP3686	BPP3686	ECF-family sigma factor	BPP1503	BPP1503	Flagellar motor switch protein FliM	[TP0092-TP0721 (0.802411)]
COG0173	COG1512	BPP0115	aspS	Aspartyl-tRNA synthetase (EC 6.1.1.12) (Aspartate--tRNA ligase) (AspRS)	BPP4326	BPP4326	Putative membrane protein	[TP0985-TP0561 (0.83540547)]
COG0465	COG0532	BPP2067	BPP2067	Cell division protein {UniProtKB/TrEMBL:Q7W8R5}	BPP1862	infB	Translation initiation factor IF-2	[TP0330-TP0891 (0.8751731)]
COG1452	COG1488	BPP3667	BPP3667	Putative outer membrane (Permeability) protein	BPP3329	pncB	Nicotinate phosphoribosyltransferase (EC 2.4.2.11) (NAPRTase)	[TP0515-TP0628 (0.6658587)]
COG0234	COG0445	BPP0869	groS	10 kDa chaperonin (Protein Cpn10) (groES protein)	BPP0001	gidA	tRNA uridine 5-carboxymethylaminomethyl modification enzyme gidA (Glucose-inhibited division protein A)	[TP1013-TP0044 (0.813164)]
COG0326	COG0353	BPP0496	htpG	Chaperone protein htpG (Heat shock protein htpG) (High temperature protein G)	BPP1223	recR	Recombination protein recR	[TP0984-TP1004 (0.5573069)]
COG0265	COG1381	BPP4280	BPP4280	Protease {UniProtKB/TrEMBL:Q7W2X1}	BPP3293	BPP3293	Hypothetical protein {UniProtKB/TrEMBL:Q7W5J8}	[TP0773-TP0636 (0.870009)]
COG0265	COG1381	BPP3298	BPP3298	Serine protease {UniProtKB/TrEMBL:Q7W5J3}	BPP3293	BPP3293	Hypothetical protein {UniProtKB/TrEMBL:Q7W5J8}	[TP0773-TP0636 (0.870009)]
COG0457	COG0860	BPP2222	BPP2222	Putative regulatory protein	BPP3621	BPP3621	N-acetylmuramoyl-L-alanine amidase	[TP0820-TP0247 (0.74644035), TP0067-TP0247 (0.79531366)]
COG0457	COG0860	BPP0814	BPP0814	Hypothetical protein {UniProtKB/TrEMBL:Q7W184}	BPP3621	BPP3621	N-acetylmuramoyl-L-alanine amidase	[TP0820-TP0247 (0.74644035), TP0067-TP0247 (0.79531366)]
COG0457	COG0860	BPP2914	BPP2914	Hypothetical protein {UniProtKB/TrEMBL:Q7W6J5}	BPP3621	BPP3621	N-acetylmuramoyl-L-alanine amidase	[TP0820-TP0247 (0.74644035), TP0067-TP0247 (0.79531366)]
COG0457	COG0860	BPP2282	BPP2282	Putative exported protein	BPP3621	BPP3621	N-acetylmuramoyl-L-alanine amidase	[TP0820-TP0247 (0.74644035), TP0067-TP0247 (0.79531366)]
COG1653	COG2204	BPP3090	BPP3090	Putative exported protein	BPP2651	BPP2651	Putative transcriptional regulatory protein	[TP0074-TP0519 (0.57840663)]
COG1653	COG2204	BPP2944	BPP2944	Glycerol-3-phosphate-binding periplasmic protein	BPP2651	BPP2651	Putative transcriptional regulatory protein	[TP0074-TP0519 (0.57840663)]
COG1653	COG2204	BPP1902	BPP1902	Glycerol-3-phosphate-binding periplasmic protein	BPP2986	BPP2986	Nitrogen regulation protein NR(I)	[TP0074-TP0519 (0.57840663)]
COG1653	COG2204	BPP3090	BPP3090	Putative exported protein	BPP0262	BPP0262	Putative two-component response regulator	[TP0074-TP0519 (0.57840663)]
COG1653	COG2204	BPP1902	BPP1902	Glycerol-3-phosphate-binding periplasmic protein	BPP2651	BPP2651	Putative transcriptional regulatory protein	[TP0074-TP0519 (0.57840663)]
COG1653	COG2204	BPP3710	BPP3710	ABC transport protein, Solute-binding component	BPP2651	BPP2651	Putative transcriptional regulatory protein	[TP0074-TP0519 (0.57840663)]
COG1653	COG2204	BPP4347	BPP4347	Probable extracellular solute-binding protein	BPP2651	BPP2651	Putative transcriptional regulatory protein	[TP0074-TP0519 (0.57840663)]
COG1653	COG2204	BPP2944	BPP2944	Glycerol-3-phosphate-binding periplasmic protein	BPP0262	BPP0262	Putative two-component response regulator	[TP0074-TP0519 (0.57840663)]
COG1653	COG2204	BPP3710	BPP3710	ABC transport protein, Solute-binding component	BPP2986	BPP2986	Nitrogen regulation protein NR(I)	[TP0074-TP0519 (0.57840663)]
COG1653	COG2204	BPP3090	BPP3090	Putative exported protein	BPP2986	BPP2986	Nitrogen regulation protein NR(I)	[TP0074-TP0519 (0.57840663)]
COG1653	COG2204	BPP1902	BPP1902	Glycerol-3-phosphate-binding periplasmic protein	BPP0262	BPP0262	Putative two-component response regulator	[TP0074-TP0519 (0.57840663)]
COG1653	COG2204	BPP3710	BPP3710	ABC transport protein, Solute-binding component	BPP0262	BPP0262	Putative two-component response regulator	[TP0074-TP0519 (0.57840663)]
COG1653	COG2204	BPP4347	BPP4347	Probable extracellular solute-binding protein	BPP2986	BPP2986	Nitrogen regulation protein NR(I)	[TP0074-TP0519 (0.57840663)]
COG1653	COG2204	BPP4347	BPP4347	Probable extracellular solute-binding protein	BPP0262	BPP0262	Putative two-component response regulator	[TP0074-TP0519 (0.57840663)]
COG1653	COG2204	BPP2944	BPP2944	Glycerol-3-phosphate-binding periplasmic protein	BPP2986	BPP2986	Nitrogen regulation protein NR(I)	[TP0074-TP0519 (0.57840663)]
COG0652	COG1749	BPP2281	BPP2281	Peptidyl-prolyl cis-trans isomerase B	BPP1488	BPP1488	Flagellar hook protein FlgE	[TP0947-TP0727 (0.6414869)]
COG1186	COG1925	BPP2047	BPP2047	Peptide chain release factor 2	BPP1967	BPP1967	Phosphocarrier protein HPr	[TP0576-TP0589 (0.79878455)]
COG1186	COG1925	BPP3112	BPP3112	Hypothetical protein {UniProtKB/TrEMBL:Q79GA0}	BPP1967	BPP1967	Phosphocarrier protein HPr	[TP0576-TP0589 (0.79878455)]
COG1186	COG1925	BPP1232	BPP1232	Hypothetical protein {UniProtKB/TrEMBL:Q79GA0}	BPP1967	BPP1967	Phosphocarrier protein HPr	[TP0576-TP0589 (0.79878455)]
COG1749	COG2885	BPP1488	BPP1488	Flagellar hook protein FlgE	BPP3135	BPP3135	Outer membrane protein A	[TP0727-TP0292 (0.89187646)]
COG1749	COG2885	BPP1488	BPP1488	Flagellar hook protein FlgE	BPP2398	BPP2398	Putative lipoprotein {UniProtKB/TrEMBL:Q7W7W1}	[TP0727-TP0292 (0.89187646)]
COG1749	COG2885	BPP1488	BPP1488	Flagellar hook protein FlgE	BPP3793	BPP3793	Putative peptidoglycan-associated lipoprotein	[TP0727-TP0292 (0.89187646)]
COG1749	COG2885	BPP1488	BPP1488	Flagellar hook protein FlgE	BPP3672	BPP3672	Putative outer membrane protein	[TP0727-TP0292 (0.89187646)]
COG1177	COG1558	BPP4343	BPP4343	ABC transporter, permease protein	BPP1486	BPP1486	Flagellar basal-body rod protein FlgC	[TP0654-TP0397 (0.7022186)]
COG1177	COG1558	BPP1694	BPP1694	Putative inner membrane permease polyamine	BPP1486	BPP1486	Flagellar basal-body rod protein FlgC	[TP0654-TP0397 (0.7022186)]
COG1177	COG1558	BPP2303	BPP2303	Putative ABC transporter, permease protein	BPP1486	BPP1486	Flagellar basal-body rod protein FlgC	[TP0654-TP0397 (0.7022186)]
COG1177	COG1558	BPP0904	BPP0904	Putative inner membrane component of	BPP1486	BPP1486	Flagellar basal-body rod protein FlgC	[TP0654-TP0397 (0.7022186)]
COG1177	COG1558	BPP2789	BPP2789	ABC transporter permease protein	BPP1486	BPP1486	Flagellar basal-body rod protein FlgC	[TP0654-TP0397 (0.7022186)]
COG0319	COG0333	BPP1139	BPP1139	UPF0054 protein BPP1139	BPP3309	rpmF	50S ribosomal protein L32	[TP0650-TP0807 (0.80809164)]
COG0195	COG1643	BPP1861	BPP1861	N utilization substance protein A	BPP1705	BPP1705	Putative ATP-dependent helicase	[TP0892-TP0526 (0.71912634)]
COG0216	COG0457	BPP0382	prfA	Peptide chain release factor 1 (RF-1)	BPP2282	BPP2282	Putative exported protein	[TP0051-TP0067 (0.7097377)]
COG0216	COG0457	BPP0382	prfA	Peptide chain release factor 1 (RF-1)	BPP2222	BPP2222	Putative regulatory protein	[TP0051-TP0067 (0.7097377)]
COG0216	COG0457	BPP0382	prfA	Peptide chain release factor 1 (RF-1)	BPP2914	BPP2914	Hypothetical protein {UniProtKB/TrEMBL:Q7W6J5}	[TP0051-TP0067 (0.7097377)]
COG0216	COG0457	BPP0382	prfA	Peptide chain release factor 1 (RF-1)	BPP0814	BPP0814	Hypothetical protein {UniProtKB/TrEMBL:Q7W184}	[TP0051-TP0067 (0.7097377)]
COG2215	COG2239	BPP0185	BPP0185	Putative membrane protein	BPP3734	BPP3734	Putative cation transport protein	[TP0558-TP0917 (0.5059451)]
COG0687	COG0693	BPP2299	BPP2299	Putative extracellular solute-binding protein	BPP1214	BPP1214	Hypothetical protein {UniProtKB/TrEMBL:Q7WAZ6}	[TP0655-TP0445 (0.5706956)]
COG0687	COG0693	BPP1691	BPP1691	Putative polyamine transport protein	BPP0519	BPP0519	Hypothetical protein {UniProtKB/TrEMBL:Q7WC10}	[TP0655-TP0445 (0.5706956)]
COG0687	COG0693	BPP0906	BPP0906	Putative extracellular solute-binding protein	BPP1214	BPP1214	Hypothetical protein {UniProtKB/TrEMBL:Q7WAZ6}	[TP0655-TP0445 (0.5706956)]
COG0687	COG0693	BPP0906	BPP0906	Putative extracellular solute-binding protein	BPP0519	BPP0519	Hypothetical protein {UniProtKB/TrEMBL:Q7WC10}	[TP0655-TP0445 (0.5706956)]
COG0687	COG0693	BPP0906	BPP0906	Putative extracellular solute-binding protein	BPP1274	BPP1274	Probable transcriptional regulator	[TP0655-TP0445 (0.5706956)]
COG0687	COG0693	BPP1691	BPP1691	Putative polyamine transport protein	BPP1274	BPP1274	Probable transcriptional regulator	[TP0655-TP0445 (0.5706956)]
COG0687	COG0693	BPP1691	BPP1691	Putative polyamine transport protein	BPP1214	BPP1214	Hypothetical protein {UniProtKB/TrEMBL:Q7WAZ6}	[TP0655-TP0445 (0.5706956)]
COG0687	COG0693	BPP2787	BPP2787	Putative ABC transporter, periplasmic	BPP1274	BPP1274	Probable transcriptional regulator	[TP0655-TP0445 (0.5706956)]
COG0687	COG0693	BPP2299	BPP2299	Putative extracellular solute-binding protein	BPP0519	BPP0519	Hypothetical protein {UniProtKB/TrEMBL:Q7WC10}	[TP0655-TP0445 (0.5706956)]
COG0687	COG0693	BPP2787	BPP2787	Putative ABC transporter, periplasmic	BPP0519	BPP0519	Hypothetical protein {UniProtKB/TrEMBL:Q7WC10}	[TP0655-TP0445 (0.5706956)]
COG0687	COG0693	BPP2299	BPP2299	Putative extracellular solute-binding protein	BPP1274	BPP1274	Probable transcriptional regulator	[TP0655-TP0445 (0.5706956)]
COG0687	COG0693	BPP0906	BPP0906	Putative extracellular solute-binding protein	BPP3103	BPP3103	Hypothetical protein {UniProtKB/TrEMBL:Q7W624}	[TP0655-TP0445 (0.5706956)]
COG0687	COG0693	BPP2787	BPP2787	Putative ABC transporter, periplasmic	BPP1214	BPP1214	Hypothetical protein {UniProtKB/TrEMBL:Q7WAZ6}	[TP0655-TP0445 (0.5706956)]
COG0687	COG0693	BPP1691	BPP1691	Putative polyamine transport protein	BPP3103	BPP3103	Hypothetical protein {UniProtKB/TrEMBL:Q7W624}	[TP0655-TP0445 (0.5706956)]
COG0687	COG0693	BPP2299	BPP2299	Putative extracellular solute-binding protein	BPP3103	BPP3103	Hypothetical protein {UniProtKB/TrEMBL:Q7W624}	[TP0655-TP0445 (0.5706956)]
COG0687	COG0693	BPP2787	BPP2787	Putative ABC transporter, periplasmic	BPP3103	BPP3103	Hypothetical protein {UniProtKB/TrEMBL:Q7W624}	[TP0655-TP0445 (0.5706956)]
COG1385	COG2204	BPP1163	BPP1163	Hypothetical protein {UniProtKB/TrEMBL:Q7WB46}	BPP2986	BPP2986	Nitrogen regulation protein NR(I)	[TP0032-TP0519 (0.67332727)]
COG1385	COG2204	BPP1163	BPP1163	Hypothetical protein {UniProtKB/TrEMBL:Q7WB46}	BPP2651	BPP2651	Putative transcriptional regulatory protein	[TP0032-TP0519 (0.67332727)]
COG1385	COG2204	BPP1163	BPP1163	Hypothetical protein {UniProtKB/TrEMBL:Q7WB46}	BPP0262	BPP0262	Putative two-component response regulator	[TP0032-TP0519 (0.67332727)]
COG0542	COG2204	BPP2575	BPP2575	ATP-dependent clp protease ATP-binding	BPP0262	BPP0262	Putative two-component response regulator	[TP0071-TP0519 (0.6908589)]
COG0542	COG2204	BPP1814	clpB	Chaperone clpB {UniProtKB/Swiss-Prot:Q7W9E6}	BPP0262	BPP0262	Putative two-component response regulator	[TP0071-TP0519 (0.6908589)]
COG0542	COG2204	BPP2575	BPP2575	ATP-dependent clp protease ATP-binding	BPP2651	BPP2651	Putative transcriptional regulatory protein	[TP0071-TP0519 (0.6908589)]
COG0542	COG2204	BPP1814	clpB	Chaperone clpB {UniProtKB/Swiss-Prot:Q7W9E6}	BPP2986	BPP2986	Nitrogen regulation protein NR(I)	[TP0071-TP0519 (0.6908589)]
COG0542	COG2204	BPP0724	BPP0724	Putative ATPase with chaperone activity	BPP2986	BPP2986	Nitrogen regulation protein NR(I)	[TP0071-TP0519 (0.6908589)]
COG0542	COG2204	BPP0724	BPP0724	Putative ATPase with chaperone activity	BPP0262	BPP0262	Putative two-component response regulator	[TP0071-TP0519 (0.6908589)]
COG0542	COG2204	BPP1814	clpB	Chaperone clpB {UniProtKB/Swiss-Prot:Q7W9E6}	BPP2651	BPP2651	Putative transcriptional regulatory protein	[TP0071-TP0519 (0.6908589)]
COG0542	COG2204	BPP2575	BPP2575	ATP-dependent clp protease ATP-binding	BPP2986	BPP2986	Nitrogen regulation protein NR(I)	[TP0071-TP0519 (0.6908589)]
COG0542	COG2204	BPP0724	BPP0724	Putative ATPase with chaperone activity	BPP2651	BPP2651	Putative transcriptional regulatory protein	[TP0071-TP0519 (0.6908589)]
COG0608	COG1366	BPP2048	BPP2048	Single-stranded-DNA-specific exonuclease	BPP2249	BPP2249	Putative anti-sigma factor antagonist	[TP0704-TP0540 (0.7098393)]
COG0188	COG3951	BPP3134	BPP3134	DNA gyrase subunit A {UniProtKB/TrEMBL:Q7W5Z8}	BPP1493	BPP1493	Peptidoglycan hydrolase	[TP0005-TP0959 (0.60144246)]
COG0188	COG3951	BPP1881	BPP1881	Topoisomerase IV subunit A	BPP1493	BPP1493	Peptidoglycan hydrolase	[TP0005-TP0959 (0.60144246)]
COG0690	COG1512	BPP0008	BPP0008	Preprotein translocase SecE subunit	BPP4326	BPP4326	Putative membrane protein	[TP0235-TP0561 (0.5857341)]
COG0569	COG1256	BPP0263	BPP0263	Trk system potassium uptake protein	BPP1494	BPP1494	Flagellar hook-associated protein 1	[TP0024-TP0660 (0.58621275)]
COG1196	COG2236	BPP3355	BPP3355	Putative chromosome partition protein	BPP2843	BPP2843	Putative transferase {UniProtKB/TrEMBL:Q7W6Q8}	[TP0367-TP0050 (0.68145895)]
COG0290	COG0457	BPP1964	infC	Translation initiation factor IF-3	BPP0814	BPP0814	Hypothetical protein {UniProtKB/TrEMBL:Q7W184}	[TP0850-TP0095 (0.6947713)]
COG0290	COG0457	BPP1964	infC	Translation initiation factor IF-3	BPP2914	BPP2914	Hypothetical protein {UniProtKB/TrEMBL:Q7W6J5}	[TP0850-TP0095 (0.6947713)]
COG0290	COG0457	BPP1964	infC	Translation initiation factor IF-3	BPP2222	BPP2222	Putative regulatory protein	[TP0850-TP0095 (0.6947713)]
COG0290	COG0457	BPP1964	infC	Translation initiation factor IF-3	BPP2282	BPP2282	Putative exported protein	[TP0850-TP0095 (0.6947713)]
COG0782	COG0860	BPP1238	BPP1238	Transcription elongation factor	BPP3621	BPP3621	N-acetylmuramoyl-L-alanine amidase	[TP0019-TP0247 (0.7668169)]
COG0782	COG0860	BPP2063	BPP2063	Transcription elongation factor	BPP3621	BPP3621	N-acetylmuramoyl-L-alanine amidase	[TP0019-TP0247 (0.7668169)]
COG0234	COG1619	BPP0869	groS	10 kDa chaperonin (Protein Cpn10) (groES protein)	BPP1600	BPP1600	Putative muramoyltetrapeptide carboxypeptidase	[TP1013-TP0688 (0.6288964)]
COG0234	COG1619	BPP0869	groS	10 kDa chaperonin (Protein Cpn10) (groES protein)	BPP3073	BPP3073	Muramoyltetrapeptide carboxypeptidase	[TP1013-TP0688 (0.6288964)]
COG0255	COG1516	BPP0037	BPP0037	50S ribosomal protein L29	BPP1516	BPP1516	Flagellar protein FliS {UniProtKB/TrEMBL:Q7WA71}	[TP0197-TP0943 (0.5311184)]
COG0322	COG0353	BPP1765	BPP1765	Putative excinuclease ABC subunit C	BPP1223	recR	Recombination protein recR	[TP0472-TP1004 (0.53674763)]
COG0771	COG1595	BPP3754	murD	UDP-N-acetylmuramoylalanine--D-glutamate ligase (EC 6.3.2.9) (UDP-N- acetylmuramoyl-L-alanyl-D-glutamate synthetase) (D-glutamic acid- adding enzyme)	BPP1807	BPP1807	Putative RNA polymerase sigma factor	[TP0903-TP0092 (0.6651206)]
COG0771	COG1595	BPP3754	murD	UDP-N-acetylmuramoylalanine--D-glutamate ligase (EC 6.3.2.9) (UDP-N- acetylmuramoyl-L-alanyl-D-glutamate synthetase) (D-glutamic acid- adding enzyme)	BPP3686	BPP3686	ECF-family sigma factor	[TP0903-TP0092 (0.6651206)]
COG0771	COG1595	BPP3754	murD	UDP-N-acetylmuramoylalanine--D-glutamate ligase (EC 6.3.2.9) (UDP-N- acetylmuramoyl-L-alanyl-D-glutamate synthetase) (D-glutamic acid- adding enzyme)	BPP4183	BPP4183	Heme uptake regulator {UniProtKB/TrEMBL:Q7W364}	[TP0903-TP0092 (0.6651206)]
COG0771	COG1595	BPP3754	murD	UDP-N-acetylmuramoylalanine--D-glutamate ligase (EC 6.3.2.9) (UDP-N- acetylmuramoyl-L-alanyl-D-glutamate synthetase) (D-glutamic acid- adding enzyme)	BPP2387	BPP2387	Putative ECF-family RNA polymerase sigma factor	[TP0903-TP0092 (0.6651206)]
COG0771	COG1595	BPP3754	murD	UDP-N-acetylmuramoylalanine--D-glutamate ligase (EC 6.3.2.9) (UDP-N- acetylmuramoyl-L-alanyl-D-glutamate synthetase) (D-glutamic acid- adding enzyme)	BPP1086	BPP1086	Putative RNA polymerase sigma factor	[TP0903-TP0092 (0.6651206)]
COG0771	COG1595	BPP3754	murD	UDP-N-acetylmuramoylalanine--D-glutamate ligase (EC 6.3.2.9) (UDP-N- acetylmuramoyl-L-alanyl-D-glutamate synthetase) (D-glutamic acid- adding enzyme)	BPP1838	BPP1838	Putative Ecf-type RNA polymerase sigma factor	[TP0903-TP0092 (0.6651206)]
COG0771	COG1595	BPP3754	murD	UDP-N-acetylmuramoylalanine--D-glutamate ligase (EC 6.3.2.9) (UDP-N- acetylmuramoyl-L-alanyl-D-glutamate synthetase) (D-glutamic acid- adding enzyme)	BPP1584	BPP1584	Putative RNA polymerase sigma factor	[TP0903-TP0092 (0.6651206)]
COG0771	COG1595	BPP3754	murD	UDP-N-acetylmuramoylalanine--D-glutamate ligase (EC 6.3.2.9) (UDP-N- acetylmuramoyl-L-alanyl-D-glutamate synthetase) (D-glutamic acid- adding enzyme)	BPP3301	BPP3301	RNA polymerase sigma factor	[TP0903-TP0092 (0.6651206)]
COG0771	COG1595	BPP3754	murD	UDP-N-acetylmuramoylalanine--D-glutamate ligase (EC 6.3.2.9) (UDP-N- acetylmuramoyl-L-alanyl-D-glutamate synthetase) (D-glutamic acid- adding enzyme)	BPP3208	BPP3208	ECF-family sigma factor	[TP0903-TP0092 (0.6651206)]
COG0771	COG1595	BPP3754	murD	UDP-N-acetylmuramoylalanine--D-glutamate ligase (EC 6.3.2.9) (UDP-N- acetylmuramoyl-L-alanyl-D-glutamate synthetase) (D-glutamic acid- adding enzyme)	BPP2456	BPP2456	Putative sigma-70 factor, ECF subfamily	[TP0903-TP0092 (0.6651206)]
COG1677	COG1815	BPP1511	BPP1511	Flagellar hook-basal body complex protein FliE	BPP1485	BPP1485	Flagellar basal-body rod protein FlgB	[TP0398-TP0396 (0.79194725)]
COG0188	COG0305	BPP3134	BPP3134	DNA gyrase subunit A {UniProtKB/TrEMBL:Q7W5Z8}	BPP2472	BPP2472	DNA helicase {UniProtKB/TrEMBL:Q7W7P2}	[TP0005-TP0058 (0.73312306)]
COG0188	COG0305	BPP1881	BPP1881	Topoisomerase IV subunit A	BPP2472	BPP2472	DNA helicase {UniProtKB/TrEMBL:Q7W7P2}	[TP0005-TP0058 (0.73312306)]
COG0233	COG1283	BPP1530	frr	Ribosome recycling factor (Ribosome-releasing factor) (RRF)	BPP1872	BPP1872	Putative membrane protein	[TP0604-TP0771 (0.7316062)]
COG0840	COG1344	BPP2992	BPP2992	Methyl-accepting chemotaxis protein	BPP1495	BPP1495	Flagellar hook-associated protein 3	[TP0640-TP0870 (0.6975479)]
COG0840	COG1344	BPP2062	BPP2062	Methyl-accepting chemotaxis protein	BPP1495	BPP1495	Flagellar hook-associated protein 3	[TP0640-TP0870 (0.6975479)]
COG0840	COG1344	BPP1496	BPP1496	Methyl-accepting chemotaxis protein I	BPP1495	BPP1495	Flagellar hook-associated protein 3	[TP0640-TP0870 (0.6975479)]
COG0840	COG1344	BPP1496	BPP1496	Methyl-accepting chemotaxis protein I	BPP1465	BPP1465	Flagellin {UniProtKB/TrEMBL:Q7WAB4}	[TP0640-TP0870 (0.6975479)]
COG0840	COG1344	BPP2062	BPP2062	Methyl-accepting chemotaxis protein	BPP1465	BPP1465	Flagellin {UniProtKB/TrEMBL:Q7WAB4}	[TP0640-TP0870 (0.6975479)]
COG0840	COG1344	BPP1474	BPP1474	Methyl-accepting chemotaxis protein I	BPP1495	BPP1495	Flagellar hook-associated protein 3	[TP0640-TP0870 (0.6975479)]
COG0840	COG1344	BPP0995	BPP0995	Methyl-accepting chemotaxis protein	BPP1465	BPP1465	Flagellin {UniProtKB/TrEMBL:Q7WAB4}	[TP0640-TP0870 (0.6975479)]
COG0840	COG1344	BPP1613	BPP1613	Probable methyl-accepting chemotaxis protein	BPP1465	BPP1465	Flagellin {UniProtKB/TrEMBL:Q7WAB4}	[TP0640-TP0870 (0.6975479)]
COG0840	COG1344	BPP1474	BPP1474	Methyl-accepting chemotaxis protein I	BPP1465	BPP1465	Flagellin {UniProtKB/TrEMBL:Q7WAB4}	[TP0640-TP0870 (0.6975479)]
COG0840	COG1344	BPP2992	BPP2992	Methyl-accepting chemotaxis protein	BPP1465	BPP1465	Flagellin {UniProtKB/TrEMBL:Q7WAB4}	[TP0640-TP0870 (0.6975479)]
COG0840	COG1344	BPP0995	BPP0995	Methyl-accepting chemotaxis protein	BPP1495	BPP1495	Flagellar hook-associated protein 3	[TP0640-TP0870 (0.6975479)]
COG0840	COG1344	BPP1613	BPP1613	Probable methyl-accepting chemotaxis protein	BPP1495	BPP1495	Flagellar hook-associated protein 3	[TP0640-TP0870 (0.6975479)]
COG1825	COG2812	BPP0818	ctc	50S ribosomal protein L25 (General stress protein CTC)	BPP1221	BPP1221	DNA polymerase III subunit Tau	[TP0372-TP1005 (0.6540257)]
COG0024	COG1121	BPP1526	BPP1526	Methionine aminopeptidase	BPP0181	BPP0181	Putative transport protein ATP-binding	[TP0842-TP0164 (0.77940726)]
COG0361	COG1214	BPP1184	infA2	Translation initiation factor IF-1 2	BPP3358	BPP3358	Putative acetyltransferase	[TP0097-TP0876 (0.56457245)]
COG0361	COG1214	BPP0052	infA1	Translation initiation factor IF-1 1	BPP3358	BPP3358	Putative acetyltransferase	[TP0097-TP0876 (0.56457245)]
COG1643	COG2137	BPP1705	BPP1705	Putative ATP-dependent helicase	BPP2634	BPP2634	RecX-family regulatory protein	[TP0526-TP1023 (0.64955014)]
COG0257	COG1283	BPP0053	BPP0053	50S ribosomal protein L36	BPP1872	BPP1872	Putative membrane protein	[TP0209-TP0771 (0.6772987)]
COG0255	COG1011	BPP0037	BPP0037	50S ribosomal protein L29	BPP4048	BPP4048	Putative hydrolase {UniProtKB/TrEMBL:Q7W3I5}	[TP0197-TP0158 (0.6077605)]
COG0255	COG1011	BPP0037	BPP0037	50S ribosomal protein L29	BPP0446	BPP0446	Probable haloacid dehalogenase	[TP0197-TP0158 (0.6077605)]
COG0255	COG1011	BPP0037	BPP0037	50S ribosomal protein L29	BPP4207	BPP4207	Haloacid dehalogenase-like hydrolase	[TP0197-TP0158 (0.6077605)]
COG0255	COG1011	BPP0037	BPP0037	50S ribosomal protein L29	BPP2397	BPP2397	Putative haloacid-type dehydrogenase	[TP0197-TP0158 (0.6077605)]
COG1108	COG2239	BPP0182	BPP0182	Putative ABC transporter permease protein	BPP3734	BPP3734	Putative cation transport protein	[TP0165-TP0917 (0.5215956)]
COG2204	COG2204	BPP2986	BPP2986	Nitrogen regulation protein NR(I)	BPP2651	BPP2651	Putative transcriptional regulatory protein	[TP0519-TP0519 (0.65939915)]
COG2204	COG2204	BPP2651	BPP2651	Putative transcriptional regulatory protein	BPP2986	BPP2986	Nitrogen regulation protein NR(I)	[TP0519-TP0519 (0.65939915)]
COG2204	COG2204	BPP2651	BPP2651	Putative transcriptional regulatory protein	BPP2651	BPP2651	Putative transcriptional regulatory protein	[TP0519-TP0519 (0.65939915)]
COG2204	COG2204	BPP0262	BPP0262	Putative two-component response regulator	BPP0262	BPP0262	Putative two-component response regulator	[TP0519-TP0519 (0.65939915)]
COG2204	COG2204	BPP2651	BPP2651	Putative transcriptional regulatory protein	BPP0262	BPP0262	Putative two-component response regulator	[TP0519-TP0519 (0.65939915)]
COG2204	COG2204	BPP0262	BPP0262	Putative two-component response regulator	BPP2651	BPP2651	Putative transcriptional regulatory protein	[TP0519-TP0519 (0.65939915)]
COG2204	COG2204	BPP2986	BPP2986	Nitrogen regulation protein NR(I)	BPP2986	BPP2986	Nitrogen regulation protein NR(I)	[TP0519-TP0519 (0.65939915)]
COG2204	COG2204	BPP2986	BPP2986	Nitrogen regulation protein NR(I)	BPP0262	BPP0262	Putative two-component response regulator	[TP0519-TP0519 (0.65939915)]
COG2204	COG2204	BPP0262	BPP0262	Putative two-component response regulator	BPP2986	BPP2986	Nitrogen regulation protein NR(I)	[TP0519-TP0519 (0.65939915)]
COG0546	COG0739	BPP4155	BPP4155	Putative phosphoglycolate phosphatase	BPP3744	BPP3744	Putative peptidase family M23/M37 protein	[TP0554-TP0782 (0.73069036)]
COG0546	COG0739	BPP3137	BPP3137	Phosphoglycolate phosphatase 2	BPP1182	BPP1182	Putative peptidase {UniProtKB/TrEMBL:Q7WB27}	[TP0554-TP0782 (0.73069036)]
COG0546	COG0739	BPP3137	BPP3137	Phosphoglycolate phosphatase 2	BPP3055	BPP3055	Putative peptidase {UniProtKB/TrEMBL:Q7W672}	[TP0554-TP0782 (0.73069036)]
COG0546	COG0739	BPP0246	BPP0246	Probable haloacid dehalogenase-like hydrolase	BPP1081	BPP1081	Putative lipoprotein {UniProtKB/TrEMBL:Q7WBC4}	[TP0554-TP0782 (0.73069036)]
COG0546	COG0739	BPP4155	BPP4155	Putative phosphoglycolate phosphatase	BPP1182	BPP1182	Putative peptidase {UniProtKB/TrEMBL:Q7WB27}	[TP0554-TP0782 (0.73069036)]
COG0546	COG0739	BPP3316	BPP3316	Probable hydrolase {UniProtKB/TrEMBL:Q7W5H5}	BPP3878	BPP3878	Hypothetical protein {UniProtKB/TrEMBL:Q7W3Z7}	[TP0554-TP0782 (0.73069036)]
COG0546	COG0739	BPP0246	BPP0246	Probable haloacid dehalogenase-like hydrolase	BPP3878	BPP3878	Hypothetical protein {UniProtKB/TrEMBL:Q7W3Z7}	[TP0554-TP0782 (0.73069036)]
COG0546	COG0739	BPP4155	BPP4155	Putative phosphoglycolate phosphatase	BPP3055	BPP3055	Putative peptidase {UniProtKB/TrEMBL:Q7W672}	[TP0554-TP0782 (0.73069036)]
COG0546	COG0739	BPP3137	BPP3137	Phosphoglycolate phosphatase 2	BPP3744	BPP3744	Putative peptidase family M23/M37 protein	[TP0554-TP0782 (0.73069036)]
COG0546	COG0739	BPP3316	BPP3316	Probable hydrolase {UniProtKB/TrEMBL:Q7W5H5}	BPP1182	BPP1182	Putative peptidase {UniProtKB/TrEMBL:Q7WB27}	[TP0554-TP0782 (0.73069036)]
COG0546	COG0739	BPP3137	BPP3137	Phosphoglycolate phosphatase 2	BPP3878	BPP3878	Hypothetical protein {UniProtKB/TrEMBL:Q7W3Z7}	[TP0554-TP0782 (0.73069036)]
COG0546	COG0739	BPP3316	BPP3316	Probable hydrolase {UniProtKB/TrEMBL:Q7W5H5}	BPP3744	BPP3744	Putative peptidase family M23/M37 protein	[TP0554-TP0782 (0.73069036)]
COG0546	COG0739	BPP0246	BPP0246	Probable haloacid dehalogenase-like hydrolase	BPP1182	BPP1182	Putative peptidase {UniProtKB/TrEMBL:Q7WB27}	[TP0554-TP0782 (0.73069036)]
COG0546	COG0739	BPP3316	BPP3316	Probable hydrolase {UniProtKB/TrEMBL:Q7W5H5}	BPP1081	BPP1081	Putative lipoprotein {UniProtKB/TrEMBL:Q7WBC4}	[TP0554-TP0782 (0.73069036)]
COG0546	COG0739	BPP0246	BPP0246	Probable haloacid dehalogenase-like hydrolase	BPP3055	BPP3055	Putative peptidase {UniProtKB/TrEMBL:Q7W672}	[TP0554-TP0782 (0.73069036)]
COG0546	COG0739	BPP3316	BPP3316	Probable hydrolase {UniProtKB/TrEMBL:Q7W5H5}	BPP3055	BPP3055	Putative peptidase {UniProtKB/TrEMBL:Q7W672}	[TP0554-TP0782 (0.73069036)]
COG0546	COG0739	BPP3137	BPP3137	Phosphoglycolate phosphatase 2	BPP1081	BPP1081	Putative lipoprotein {UniProtKB/TrEMBL:Q7WBC4}	[TP0554-TP0782 (0.73069036)]
COG0546	COG0739	BPP4155	BPP4155	Putative phosphoglycolate phosphatase	BPP3878	BPP3878	Hypothetical protein {UniProtKB/TrEMBL:Q7W3Z7}	[TP0554-TP0782 (0.73069036)]
COG0546	COG0739	BPP4155	BPP4155	Putative phosphoglycolate phosphatase	BPP1081	BPP1081	Putative lipoprotein {UniProtKB/TrEMBL:Q7WBC4}	[TP0554-TP0782 (0.73069036)]
COG0546	COG0739	BPP0246	BPP0246	Probable haloacid dehalogenase-like hydrolase	BPP3744	BPP3744	Putative peptidase family M23/M37 protein	[TP0554-TP0782 (0.73069036)]
COG0242	COG1187	BPP3660	def2	Peptide deformylase 2 (EC 3.5.1.88) (PDF 2) (Polypeptide deformylase 2)	BPP1451	BPP1451	Putative RNA pseudouridylate synthase	[TP0757-TP0459 (0.5284328)]
COG0242	COG1187	BPP0243	def1	Peptide deformylase 1 (EC 3.5.1.88) (PDF 1) (Polypeptide deformylase 1)	BPP1451	BPP1451	Putative RNA pseudouridylate synthase	[TP0757-TP0459 (0.5284328)]
COG0457	COG0558	BPP2222	BPP2222	Putative regulatory protein	BPP1766	BPP1766	Putative CDP-diacylglycerol--glycerol-3-phosphate	[TP0067-TP0730 (0.86096925)]
COG0457	COG0558	BPP2914	BPP2914	Hypothetical protein {UniProtKB/TrEMBL:Q7W6J5}	BPP1766	BPP1766	Putative CDP-diacylglycerol--glycerol-3-phosphate	[TP0067-TP0730 (0.86096925)]
COG0457	COG0558	BPP0814	BPP0814	Hypothetical protein {UniProtKB/TrEMBL:Q7W184}	BPP1766	BPP1766	Putative CDP-diacylglycerol--glycerol-3-phosphate	[TP0067-TP0730 (0.86096925)]
COG0457	COG0558	BPP2282	BPP2282	Putative exported protein	BPP1766	BPP1766	Putative CDP-diacylglycerol--glycerol-3-phosphate	[TP0067-TP0730 (0.86096925)]
COG0020	COG1508	BPP1531	uppS	Undecaprenyl pyrophosphate synthetase (EC 2.5.1.31) (UPP synthetase) (Di-trans,poly-cis-decaprenylcistransferase) (Undecaprenyl diphosphate synthase) (UDS)	BPP4336	BPP4336	RNA polymerase sigma-54 factor	[TP0603-TP0111 (0.79878455)]
COG0020	COG1508	BPP1531	uppS	Undecaprenyl pyrophosphate synthetase (EC 2.5.1.31) (UPP synthetase) (Di-trans,poly-cis-decaprenylcistransferase) (Undecaprenyl diphosphate synthase) (UDS)	BPP2887	BPP2887	RNA polymerase sigma-54 factor	[TP0603-TP0111 (0.79878455)]
COG0420	COG0739	BPP3085	BPP3085	Possible exonuclease {UniProtKB/TrEMBL:Q7W642}	BPP3878	BPP3878	Hypothetical protein {UniProtKB/TrEMBL:Q7W3Z7}	[TP0626-TP0782 (0.7781429)]
COG0420	COG0739	BPP3085	BPP3085	Possible exonuclease {UniProtKB/TrEMBL:Q7W642}	BPP1182	BPP1182	Putative peptidase {UniProtKB/TrEMBL:Q7WB27}	[TP0626-TP0782 (0.7781429)]
COG0420	COG0739	BPP3085	BPP3085	Possible exonuclease {UniProtKB/TrEMBL:Q7W642}	BPP1081	BPP1081	Putative lipoprotein {UniProtKB/TrEMBL:Q7WBC4}	[TP0626-TP0782 (0.7781429)]
COG0420	COG0739	BPP3085	BPP3085	Possible exonuclease {UniProtKB/TrEMBL:Q7W642}	BPP3744	BPP3744	Putative peptidase family M23/M37 protein	[TP0626-TP0782 (0.7781429)]
COG0420	COG0739	BPP3085	BPP3085	Possible exonuclease {UniProtKB/TrEMBL:Q7W642}	BPP3055	BPP3055	Putative peptidase {UniProtKB/TrEMBL:Q7W672}	[TP0626-TP0782 (0.7781429)]
COG1385	COG2812	BPP1163	BPP1163	Hypothetical protein {UniProtKB/TrEMBL:Q7WB46}	BPP1221	BPP1221	DNA polymerase III subunit Tau	[TP0276-TP1005 (0.66627616)]
COG0341	COG1512	BPP1143	BPP1143	Protein-export membrane protein	BPP4326	BPP4326	Putative membrane protein	[TP0411-TP0561 (0.5704539)]
COG1512	COG2239	BPP4326	BPP4326	Putative membrane protein	BPP3734	BPP3734	Putative cation transport protein	[TP0561-TP0917 (0.596176)]
COG0217	COG0739	BPP2422	BPP2422	Hypothetical UPF0082 protein BPP2422	BPP3055	BPP3055	Putative peptidase {UniProtKB/TrEMBL:Q7W672}	[TP0474-TP0864 (0.82349855)]
COG0217	COG0739	BPP2422	BPP2422	Hypothetical UPF0082 protein BPP2422	BPP1182	BPP1182	Putative peptidase {UniProtKB/TrEMBL:Q7WB27}	[TP0474-TP0864 (0.82349855)]
COG0217	COG0739	BPP2422	BPP2422	Hypothetical UPF0082 protein BPP2422	BPP3878	BPP3878	Hypothetical protein {UniProtKB/TrEMBL:Q7W3Z7}	[TP0474-TP0864 (0.82349855)]
COG0217	COG0739	BPP2422	BPP2422	Hypothetical UPF0082 protein BPP2422	BPP3744	BPP3744	Putative peptidase family M23/M37 protein	[TP0474-TP0864 (0.82349855)]
COG0217	COG0739	BPP2422	BPP2422	Hypothetical UPF0082 protein BPP2422	BPP1081	BPP1081	Putative lipoprotein {UniProtKB/TrEMBL:Q7WBC4}	[TP0474-TP0864 (0.82349855)]
COG0242	COG0254	BPP3660	def2	Peptide deformylase 2 (EC 3.5.1.88) (PDF 2) (Polypeptide deformylase 2)	BPP1847	rpmE2	50S ribosomal protein L31 type B	[TP0757-TP0255 (0.6434887)]
COG0242	COG0254	BPP0243	def1	Peptide deformylase 1 (EC 3.5.1.88) (PDF 1) (Polypeptide deformylase 1)	BPP1847	rpmE2	50S ribosomal protein L31 type B	[TP0757-TP0255 (0.6434887)]
COG0795	COG1512	BPP3926	BPP3926	Putative membrane protein	BPP4326	BPP4326	Putative membrane protein	[TP0884-TP0561 (0.6412245)]
COG0795	COG1512	BPP3284	BPP3284	Putative integral membrane protein	BPP4326	BPP4326	Putative membrane protein	[TP0884-TP0561 (0.6412245)]
COG0762	COG1512	BPP3906	BPP3906	Putative integral membrane protein	BPP4326	BPP4326	Putative membrane protein	[TP0668-TP0561 (0.5550382)]
COG0442	COG1466	BPP3787	BPP3787	Prolyl-tRNA synthetase {UniProtKB/TrEMBL:Q7W481}	BPP1729	BPP1729	Putative DNA polymerase III, delta subunit	[TP0160-TP0588 (0.66563916)]
COG1176	COG1512	BPP0905	BPP0905	Putative inner membrane component of	BPP4326	BPP4326	Putative membrane protein	[TP0653-TP0561 (0.5550382)]
COG1176	COG1512	BPP1693	BPP1693	Putative inner membrane permease polyamine	BPP4326	BPP4326	Putative membrane protein	[TP0653-TP0561 (0.5550382)]
COG1176	COG1512	BPP2788	BPP2788	ABC transporter permease protein	BPP4326	BPP4326	Putative membrane protein	[TP0653-TP0561 (0.5550382)]
COG1176	COG1512	BPP2302	BPP2302	Putative ABC transporter, permease protein	BPP4326	BPP4326	Putative membrane protein	[TP0653-TP0561 (0.5550382)]
COG0847	COG1558	BPP2401	BPP2401	Putative exonuclease {UniProtKB/TrEMBL:Q7W7V8}	BPP1486	BPP1486	Flagellar basal-body rod protein FlgC	[TP0643-TP0397 (0.7022186)]
COG0847	COG1558	BPP3831	BPP3831	DNA polymerase III, epsilon chain	BPP1486	BPP1486	Flagellar basal-body rod protein FlgC	[TP0643-TP0397 (0.7022186)]
COG0305	COG0593	BPP2472	BPP2472	DNA helicase {UniProtKB/TrEMBL:Q7W7P2}	BPP4401	dnaA	Chromosomal replication initiator protein dnaA	[TP0058-TP0001 (0.9013428)]
COG0305	COG0593	BPP2472	BPP2472	DNA helicase {UniProtKB/TrEMBL:Q7W7P2}	BPP3626	BPP3626	Hypothetical protein {UniProtKB/TrEMBL:Q7W4N3}	[TP0058-TP0001 (0.9013428)]
COG0772	COG2239	BPP4052	BPP4052	Rod shape-determining protein	BPP3734	BPP3734	Putative cation transport protein	[TP0501-TP0917 (0.53388965), TP0387-TP0917 (0.61041105)]
COG0772	COG2239	BPP3753	BPP3753	Cell division protein FtsW	BPP3734	BPP3734	Putative cation transport protein	[TP0501-TP0917 (0.53388965), TP0387-TP0917 (0.61041105)]
COG1430	COG1619	BPP2570	BPP2570	Exported protein {UniProtKB/TrEMBL:Q7W7F0}	BPP1600	BPP1600	Putative muramoyltetrapeptide carboxypeptidase	[TP0087-TP0688 (0.70629925)]
COG1430	COG1619	BPP2570	BPP2570	Exported protein {UniProtKB/TrEMBL:Q7W7F0}	BPP3073	BPP3073	Muramoyltetrapeptide carboxypeptidase	[TP0087-TP0688 (0.70629925)]
COG0178	COG1197	BPP0075	BPP0075	Excinuclease ABC subunit A	BPP3367	BPP3367	Transcription-repair coupling factor	[TP0514-TP0344 (0.9414915)]
COG0178	COG1197	BPP3597	BPP3597	Putative excinuclease ABC subunit	BPP3367	BPP3367	Transcription-repair coupling factor	[TP0514-TP0344 (0.9414915)]
COG0264	COG0544	BPP1528	tsf	Elongation factor Ts (EF-Ts)	BPP2005	tig	Trigger factor {UniProtKB/Swiss-Prot:Q7W8X3}	[TP0605-TP0506 (0.9100214)]
COG1344	COG1352	BPP1495	BPP1495	Flagellar hook-associated protein 3	BPP1475	BPP1475	Chemotaxis protein methyltransferase	[TP0870-TP0630 (0.7476691)]
COG1344	COG1352	BPP1465	BPP1465	Flagellin {UniProtKB/TrEMBL:Q7WAB4}	BPP1475	BPP1475	Chemotaxis protein methyltransferase	[TP0870-TP0630 (0.7476691)]
COG0495	COG1475	BPP1731	leuS	Leucyl-tRNA synthetase (EC 6.1.1.4) (Leucine--tRNA ligase) (LeuRS)	BPP0005	BPP0005	Probable chromosome partitioning protein ParB	[TP0586-TP0271 (0.63095015)]
COG1512	COG1512	BPP4326	BPP4326	Putative membrane protein	BPP4326	BPP4326	Putative membrane protein	[TP0561-TP0561 (0.53951585)]
COG0272	COG2080	BPP3353	BPP3353	DNA ligase {UniProtKB/TrEMBL:Q7W0T4}	BPP0389	BPP0389	Probable 2Fe-2S ferredoxin	[TP0634-TP0080 (0.5753685)]
COG0272	COG2080	BPP3353	BPP3353	DNA ligase {UniProtKB/TrEMBL:Q7W0T4}	BPP0703	BPP0703	Probable oxidoreductase	[TP0634-TP0080 (0.5753685)]
COG0272	COG2080	BPP3353	BPP3353	DNA ligase {UniProtKB/TrEMBL:Q7W0T4}	BPP2326	BPP2326	Probable oxidoreductase	[TP0634-TP0080 (0.5753685)]
COG0750	COG1512	BPP1534	BPP1534	Putative membrane protein	BPP4326	BPP4326	Putative membrane protein	[TP0600-TP0561 (0.5857341)]
COG1352	COG1536	BPP1475	BPP1475	Chemotaxis protein methyltransferase	BPP1509	BPP1509	Flagellar motor switch protein FliG	[TP0630-TP0026 (0.7604114)]
COG1344	COG1516	BPP1465	BPP1465	Flagellin {UniProtKB/TrEMBL:Q7WAB4}	BPP1516	BPP1516	Flagellar protein FliS {UniProtKB/TrEMBL:Q7WA71}	[TP0870-TP0943 (0.723277)]
COG1344	COG1516	BPP1495	BPP1495	Flagellar hook-associated protein 3	BPP1516	BPP1516	Flagellar protein FliS {UniProtKB/TrEMBL:Q7WA71}	[TP0870-TP0943 (0.723277)]
COG0099	COG0216	BPP0054	rpsM	30S ribosomal protein S13	BPP0382	prfA	Peptide chain release factor 1 (RF-1)	[TP0210-TP0051 (0.8775348)]
COG0803	COG1268	BPP0183	BPP0183	Putative periplasmic solute binding protein	BPP3346	BPP3346	BioY family protein {UniProtKB/TrEMBL:Q7W5E6}	[TP0034-TP0228 (0.8514437)]
COG0442	COG0552	BPP3787	BPP3787	Prolyl-tRNA synthetase {UniProtKB/TrEMBL:Q7W481}	BPP0849	BPP0849	Cell division protein {UniProtKB/TrEMBL:Q7W152}	[TP0160-TP0578 (0.56216276)]
COG0242	COG0319	BPP0243	def1	Peptide deformylase 1 (EC 3.5.1.88) (PDF 1) (Polypeptide deformylase 1)	BPP1139	BPP1139	UPF0054 protein BPP1139	[TP0757-TP0650 (0.630912)]
COG0242	COG0319	BPP3660	def2	Peptide deformylase 2 (EC 3.5.1.88) (PDF 2) (Polypeptide deformylase 2)	BPP1139	BPP1139	UPF0054 protein BPP1139	[TP0757-TP0650 (0.630912)]
COG0178	COG0845	BPP3597	BPP3597	Putative excinuclease ABC subunit	BPP1318	BPP1318	Putative HlyD-family secretion protein	[TP0514-TP0965 (0.87363523)]
COG0178	COG0845	BPP3597	BPP3597	Putative excinuclease ABC subunit	BPP3959	BPP3959	HlyD family secretion protein	[TP0514-TP0965 (0.87363523)]
COG0178	COG0845	BPP0075	BPP0075	Excinuclease ABC subunit A	BPP1759	BPP1759	Putative efflux system inner membrane protein	[TP0514-TP0965 (0.87363523)]
COG0178	COG0845	BPP0075	BPP0075	Excinuclease ABC subunit A	BPP0976	BPP0976	HlyD-family secretion protein	[TP0514-TP0965 (0.87363523)]
COG0178	COG0845	BPP3597	BPP3597	Putative excinuclease ABC subunit	BPP0435	BPP0435	HlyD family secretion protein	[TP0514-TP0965 (0.87363523)]
COG0178	COG0845	BPP0075	BPP0075	Excinuclease ABC subunit A	BPP0323	BPP0323	Cyclolysin secretion protein	[TP0514-TP0965 (0.87363523)]
COG0178	COG0845	BPP0075	BPP0075	Excinuclease ABC subunit A	BPP1453	BPP1453	Acriflavine resistance protein a	[TP0514-TP0965 (0.87363523)]
COG0178	COG0845	BPP0075	BPP0075	Excinuclease ABC subunit A	BPP0435	BPP0435	HlyD family secretion protein	[TP0514-TP0965 (0.87363523)]
COG0178	COG0845	BPP3597	BPP3597	Putative excinuclease ABC subunit	BPP3833	BPP3833	Putative HlyD-like secretion protein	[TP0514-TP0965 (0.87363523)]
COG0178	COG0845	BPP3597	BPP3597	Putative excinuclease ABC subunit	BPP1453	BPP1453	Acriflavine resistance protein a	[TP0514-TP0965 (0.87363523)]
COG0178	COG0845	BPP0075	BPP0075	Excinuclease ABC subunit A	BPP3959	BPP3959	HlyD family secretion protein	[TP0514-TP0965 (0.87363523)]
COG0178	COG0845	BPP3597	BPP3597	Putative excinuclease ABC subunit	BPP3402	BPP3402	Probable HlyD-family secretion protein	[TP0514-TP0965 (0.87363523)]
COG0178	COG0845	BPP3597	BPP3597	Putative excinuclease ABC subunit	BPP0976	BPP0976	HlyD-family secretion protein	[TP0514-TP0965 (0.87363523)]
COG0178	COG0845	BPP0075	BPP0075	Excinuclease ABC subunit A	BPP3402	BPP3402	Probable HlyD-family secretion protein	[TP0514-TP0965 (0.87363523)]
COG0178	COG0845	BPP3597	BPP3597	Putative excinuclease ABC subunit	BPP0323	BPP0323	Cyclolysin secretion protein	[TP0514-TP0965 (0.87363523)]
COG0178	COG0845	BPP0075	BPP0075	Excinuclease ABC subunit A	BPP1318	BPP1318	Putative HlyD-family secretion protein	[TP0514-TP0965 (0.87363523)]
COG0178	COG0845	BPP3597	BPP3597	Putative excinuclease ABC subunit	BPP1759	BPP1759	Putative efflux system inner membrane protein	[TP0514-TP0965 (0.87363523)]
COG0178	COG0845	BPP0075	BPP0075	Excinuclease ABC subunit A	BPP3833	BPP3833	Putative HlyD-like secretion protein	[TP0514-TP0965 (0.87363523)]
COG0457	COG0566	BPP2914	BPP2914	Hypothetical protein {UniProtKB/TrEMBL:Q7W6J5}	BPP1542	BPP1542	Putative RNA methyltransferase	[TP0095-TP0054 (0.73981166)]
COG0457	COG0566	BPP0814	BPP0814	Hypothetical protein {UniProtKB/TrEMBL:Q7W184}	BPP2531	rlmB	23S rRNA (guanosine-2'-O-)-methyltransferase rlmB (EC 2.1.1.-) (23S rRNA Gm2251 2'-O-methyltransferase)	[TP0095-TP0054 (0.73981166)]
COG0457	COG0566	BPP2222	BPP2222	Putative regulatory protein	BPP1542	BPP1542	Putative RNA methyltransferase	[TP0095-TP0054 (0.73981166)]
COG0457	COG0566	BPP2282	BPP2282	Putative exported protein	BPP2531	rlmB	23S rRNA (guanosine-2'-O-)-methyltransferase rlmB (EC 2.1.1.-) (23S rRNA Gm2251 2'-O-methyltransferase)	[TP0095-TP0054 (0.73981166)]
COG0457	COG0566	BPP2282	BPP2282	Putative exported protein	BPP1542	BPP1542	Putative RNA methyltransferase	[TP0095-TP0054 (0.73981166)]
COG0457	COG0566	BPP2914	BPP2914	Hypothetical protein {UniProtKB/TrEMBL:Q7W6J5}	BPP2531	rlmB	23S rRNA (guanosine-2'-O-)-methyltransferase rlmB (EC 2.1.1.-) (23S rRNA Gm2251 2'-O-methyltransferase)	[TP0095-TP0054 (0.73981166)]
COG0457	COG0566	BPP2222	BPP2222	Putative regulatory protein	BPP2531	rlmB	23S rRNA (guanosine-2'-O-)-methyltransferase rlmB (EC 2.1.1.-) (23S rRNA Gm2251 2'-O-methyltransferase)	[TP0095-TP0054 (0.73981166)]
COG0457	COG0566	BPP0814	BPP0814	Hypothetical protein {UniProtKB/TrEMBL:Q7W184}	BPP1542	BPP1542	Putative RNA methyltransferase	[TP0095-TP0054 (0.73981166)]
COG0465	COG0558	BPP2067	BPP2067	Cell division protein {UniProtKB/TrEMBL:Q7W8R5}	BPP1766	BPP1766	Putative CDP-diacylglycerol--glycerol-3-phosphate	[TP0765-TP0256 (0.8653493)]
COG0024	COG0462	BPP1526	BPP1526	Methionine aminopeptidase	BPP0817	prs	Ribose-phosphate pyrophosphokinase (EC 2.7.6.1) (RPPK) (Phosphoribosyl pyrophosphate synthetase) (P-Rib-PP synthetase) (PRPP synthetase)	[TP0842-TP0294 (0.8762697)]
COG0125	COG0361	BPP1559	tmk	Thymidylate kinase {UniProtKB/Swiss-Prot:Q7WA31}	BPP0052	infA1	Translation initiation factor IF-1 1	[TP0354-TP0097 (0.8382038)]
COG0125	COG0361	BPP1559	tmk	Thymidylate kinase {UniProtKB/Swiss-Prot:Q7WA31}	BPP1184	infA2	Translation initiation factor IF-1 2	[TP0354-TP0097 (0.8382038)]
COG0319	COG0787	BPP1139	BPP1139	UPF0054 protein BPP1139	BPP2247	BPP2247	Alanine racemase, catabolic	[TP0650-TP0681 (0.82058704)]
COG0319	COG0787	BPP1139	BPP1139	UPF0054 protein BPP1139	BPP1835	BPP1835	Alanine racemase, catabolic	[TP0650-TP0681 (0.82058704)]
COG0215	COG1536	BPP2283	cysS	Cysteinyl-tRNA synthetase (EC 6.1.1.16) (Cysteine--tRNA ligase) (CysRS)	BPP1509	BPP1509	Flagellar motor switch protein FliG	[TP0091-TP0400 (0.6374247)]
COG0564	COG1418	BPP3317	BPP3317	Pseudouridine synthase {UniProtKB/TrEMBL:Q7W5H4}	BPP0969	BPP0969	Hypothetical protein {UniProtKB/TrEMBL:Q7W0U1}	[TP0154-TP1018 (0.7668753)]
COG0564	COG1418	BPP3198	BPP3198	Pseudouridine synthase {UniProtKB/TrEMBL:Q7W5U0}	BPP0969	BPP0969	Hypothetical protein {UniProtKB/TrEMBL:Q7W0U1}	[TP0154-TP1018 (0.7668753)]
COG0849	COG1595	BPP3748	BPP3748	Cell division protein FtsA	BPP1584	BPP1584	Putative RNA polymerase sigma factor	[TP0389-TP0092 (0.66770643)]
COG0849	COG1595	BPP3748	BPP3748	Cell division protein FtsA	BPP1838	BPP1838	Putative Ecf-type RNA polymerase sigma factor	[TP0389-TP0092 (0.66770643)]
COG0849	COG1595	BPP3748	BPP3748	Cell division protein FtsA	BPP3301	BPP3301	RNA polymerase sigma factor	[TP0389-TP0092 (0.66770643)]
COG0849	COG1595	BPP3748	BPP3748	Cell division protein FtsA	BPP3208	BPP3208	ECF-family sigma factor	[TP0389-TP0092 (0.66770643)]
COG0849	COG1595	BPP3748	BPP3748	Cell division protein FtsA	BPP1807	BPP1807	Putative RNA polymerase sigma factor	[TP0389-TP0092 (0.66770643)]
COG0849	COG1595	BPP3748	BPP3748	Cell division protein FtsA	BPP2387	BPP2387	Putative ECF-family RNA polymerase sigma factor	[TP0389-TP0092 (0.66770643)]
COG0849	COG1595	BPP3748	BPP3748	Cell division protein FtsA	BPP3686	BPP3686	ECF-family sigma factor	[TP0389-TP0092 (0.66770643)]
COG0849	COG1595	BPP3748	BPP3748	Cell division protein FtsA	BPP4183	BPP4183	Heme uptake regulator {UniProtKB/TrEMBL:Q7W364}	[TP0389-TP0092 (0.66770643)]
COG0849	COG1595	BPP3748	BPP3748	Cell division protein FtsA	BPP1086	BPP1086	Putative RNA polymerase sigma factor	[TP0389-TP0092 (0.66770643)]
COG0849	COG1595	BPP3748	BPP3748	Cell division protein FtsA	BPP2456	BPP2456	Putative sigma-70 factor, ECF subfamily	[TP0389-TP0092 (0.66770643)]
COG0739	COG2204	BPP3055	BPP3055	Putative peptidase {UniProtKB/TrEMBL:Q7W672}	BPP0262	BPP0262	Putative two-component response regulator	[TP0706-TP0519 (0.80130965)]
COG0739	COG2204	BPP1182	BPP1182	Putative peptidase {UniProtKB/TrEMBL:Q7WB27}	BPP2986	BPP2986	Nitrogen regulation protein NR(I)	[TP0706-TP0519 (0.80130965)]
COG0739	COG2204	BPP3878	BPP3878	Hypothetical protein {UniProtKB/TrEMBL:Q7W3Z7}	BPP2651	BPP2651	Putative transcriptional regulatory protein	[TP0706-TP0519 (0.80130965)]
COG0739	COG2204	BPP3055	BPP3055	Putative peptidase {UniProtKB/TrEMBL:Q7W672}	BPP2651	BPP2651	Putative transcriptional regulatory protein	[TP0706-TP0519 (0.80130965)]
COG0739	COG2204	BPP1081	BPP1081	Putative lipoprotein {UniProtKB/TrEMBL:Q7WBC4}	BPP0262	BPP0262	Putative two-component response regulator	[TP0706-TP0519 (0.80130965)]
COG0739	COG2204	BPP3744	BPP3744	Putative peptidase family M23/M37 protein	BPP0262	BPP0262	Putative two-component response regulator	[TP0706-TP0519 (0.80130965)]
COG0739	COG2204	BPP3878	BPP3878	Hypothetical protein {UniProtKB/TrEMBL:Q7W3Z7}	BPP2986	BPP2986	Nitrogen regulation protein NR(I)	[TP0706-TP0519 (0.80130965)]
COG0739	COG2204	BPP1182	BPP1182	Putative peptidase {UniProtKB/TrEMBL:Q7WB27}	BPP2651	BPP2651	Putative transcriptional regulatory protein	[TP0706-TP0519 (0.80130965)]
COG0739	COG2204	BPP3744	BPP3744	Putative peptidase family M23/M37 protein	BPP2651	BPP2651	Putative transcriptional regulatory protein	[TP0706-TP0519 (0.80130965)]
COG0739	COG2204	BPP1081	BPP1081	Putative lipoprotein {UniProtKB/TrEMBL:Q7WBC4}	BPP2651	BPP2651	Putative transcriptional regulatory protein	[TP0706-TP0519 (0.80130965)]
COG0739	COG2204	BPP1182	BPP1182	Putative peptidase {UniProtKB/TrEMBL:Q7WB27}	BPP0262	BPP0262	Putative two-component response regulator	[TP0706-TP0519 (0.80130965)]
COG0739	COG2204	BPP3878	BPP3878	Hypothetical protein {UniProtKB/TrEMBL:Q7W3Z7}	BPP0262	BPP0262	Putative two-component response regulator	[TP0706-TP0519 (0.80130965)]
COG0739	COG2204	BPP1081	BPP1081	Putative lipoprotein {UniProtKB/TrEMBL:Q7WBC4}	BPP2986	BPP2986	Nitrogen regulation protein NR(I)	[TP0706-TP0519 (0.80130965)]
COG0739	COG2204	BPP3744	BPP3744	Putative peptidase family M23/M37 protein	BPP2986	BPP2986	Nitrogen regulation protein NR(I)	[TP0706-TP0519 (0.80130965)]
COG0739	COG2204	BPP3055	BPP3055	Putative peptidase {UniProtKB/TrEMBL:Q7W672}	BPP2986	BPP2986	Nitrogen regulation protein NR(I)	[TP0706-TP0519 (0.80130965)]
COG0036	COG2001	BPP4154	BPP4154	Ribulose-phosphate 3-epimerase	BPP3760	mraZ	Protein mraZ {UniProtKB/Swiss-Prot:Q7W4A6}	[TP0945-TP0383 (0.685165)]
COG0280	COG0457	BPP1169	BPP1169	Phosphate acetyl/butaryl transferase	BPP2222	BPP2222	Putative regulatory protein	[TP0094-TP0067 (0.5068833)]
COG0280	COG0457	BPP1169	BPP1169	Phosphate acetyl/butaryl transferase	BPP2914	BPP2914	Hypothetical protein {UniProtKB/TrEMBL:Q7W6J5}	[TP0094-TP0067 (0.5068833)]
COG0280	COG0457	BPP1169	BPP1169	Phosphate acetyl/butaryl transferase	BPP0814	BPP0814	Hypothetical protein {UniProtKB/TrEMBL:Q7W184}	[TP0094-TP0067 (0.5068833)]
COG0280	COG0457	BPP1169	BPP1169	Phosphate acetyl/butaryl transferase	BPP2282	BPP2282	Putative exported protein	[TP0094-TP0067 (0.5068833)]
COG0457	COG0495	BPP2282	BPP2282	Putative exported protein	BPP1731	leuS	Leucyl-tRNA synthetase (EC 6.1.1.4) (Leucine--tRNA ligase) (LeuRS)	[TP0067-TP0586 (0.714839)]
COG0457	COG0495	BPP2222	BPP2222	Putative regulatory protein	BPP1731	leuS	Leucyl-tRNA synthetase (EC 6.1.1.4) (Leucine--tRNA ligase) (LeuRS)	[TP0067-TP0586 (0.714839)]
COG0457	COG0495	BPP0814	BPP0814	Hypothetical protein {UniProtKB/TrEMBL:Q7W184}	BPP1731	leuS	Leucyl-tRNA synthetase (EC 6.1.1.4) (Leucine--tRNA ligase) (LeuRS)	[TP0067-TP0586 (0.714839)]
COG0457	COG0495	BPP2914	BPP2914	Hypothetical protein {UniProtKB/TrEMBL:Q7W6J5}	BPP1731	leuS	Leucyl-tRNA synthetase (EC 6.1.1.4) (Leucine--tRNA ligase) (LeuRS)	[TP0067-TP0586 (0.714839)]
COG0257	COG0472	BPP0053	BPP0053	50S ribosomal protein L36	BPP0790	BPP0790	Probable glycosyltransferase	[TP0209-TP0345 (0.64932555)]
COG0257	COG0472	BPP0053	BPP0053	50S ribosomal protein L36	BPP3755	mraY	Phospho-N-acetylmuramoyl-pentapeptide-transferase (EC 2.7.8.13) (UDP- MurNAc-pentapeptide phosphotransferase)	[TP0209-TP0345 (0.64932555)]
COG0358	COG0457	BPP0490	BPP0490	Putative DNA primase {UniProtKB/TrEMBL:Q7WC38}	BPP2282	BPP2282	Putative exported protein	[TP0492-TP0648 (0.5111708)]
COG0358	COG0457	BPP2841	BPP2841	DNA primase {UniProtKB/TrEMBL:Q7W6R0}	BPP2282	BPP2282	Putative exported protein	[TP0492-TP0648 (0.5111708)]
COG0358	COG0457	BPP2841	BPP2841	DNA primase {UniProtKB/TrEMBL:Q7W6R0}	BPP2914	BPP2914	Hypothetical protein {UniProtKB/TrEMBL:Q7W6J5}	[TP0492-TP0648 (0.5111708)]
COG0358	COG0457	BPP0490	BPP0490	Putative DNA primase {UniProtKB/TrEMBL:Q7WC38}	BPP0814	BPP0814	Hypothetical protein {UniProtKB/TrEMBL:Q7W184}	[TP0492-TP0648 (0.5111708)]
COG0358	COG0457	BPP0490	BPP0490	Putative DNA primase {UniProtKB/TrEMBL:Q7WC38}	BPP2914	BPP2914	Hypothetical protein {UniProtKB/TrEMBL:Q7W6J5}	[TP0492-TP0648 (0.5111708)]
COG0358	COG0457	BPP0490	BPP0490	Putative DNA primase {UniProtKB/TrEMBL:Q7WC38}	BPP2222	BPP2222	Putative regulatory protein	[TP0492-TP0648 (0.5111708)]
COG0358	COG0457	BPP2841	BPP2841	DNA primase {UniProtKB/TrEMBL:Q7W6R0}	BPP2222	BPP2222	Putative regulatory protein	[TP0492-TP0648 (0.5111708)]
COG0358	COG0457	BPP2841	BPP2841	DNA primase {UniProtKB/TrEMBL:Q7W6R0}	BPP0814	BPP0814	Hypothetical protein {UniProtKB/TrEMBL:Q7W184}	[TP0492-TP0648 (0.5111708)]
COG2255	COG3951	BPP3571	ruvB	Holliday junction ATP-dependent DNA helicase ruvB (EC 3.6.1.-)	BPP1493	BPP1493	Peptidoglycan hydrolase	[TP0162-TP0959 (0.6394583)]
COG0687	COG1558	BPP2299	BPP2299	Putative extracellular solute-binding protein	BPP1486	BPP1486	Flagellar basal-body rod protein FlgC	[TP0655-TP0397 (0.60331625)]
COG0687	COG1558	BPP0906	BPP0906	Putative extracellular solute-binding protein	BPP1486	BPP1486	Flagellar basal-body rod protein FlgC	[TP0655-TP0397 (0.60331625)]
COG0687	COG1558	BPP1691	BPP1691	Putative polyamine transport protein	BPP1486	BPP1486	Flagellar basal-body rod protein FlgC	[TP0655-TP0397 (0.60331625)]
COG0687	COG1558	BPP2787	BPP2787	Putative ABC transporter, periplasmic	BPP1486	BPP1486	Flagellar basal-body rod protein FlgC	[TP0655-TP0397 (0.60331625)]
COG0795	COG1792	BPP3284	BPP3284	Putative integral membrane protein	BPP4055	BPP4055	Rod shape-determining protein	[TP0884-TP0498 (0.8374102)]
COG0795	COG1792	BPP3926	BPP3926	Putative membrane protein	BPP4055	BPP4055	Rod shape-determining protein	[TP0884-TP0498 (0.8374102)]
COG1317	COG1536	BPP2230	BPP2230	Putative type III secretion protein	BPP1509	BPP1509	Flagellar motor switch protein FliG	[TP0401-TP0026 (0.96139234)]
COG1317	COG1536	BPP1508	BPP1508	Flagellar assembly protein FliH	BPP1509	BPP1509	Flagellar motor switch protein FliG	[TP0401-TP0026 (0.96139234)]
COG1214	COG1516	BPP3358	BPP3358	Putative acetyltransferase	BPP1516	BPP1516	Flagellar protein FliS {UniProtKB/TrEMBL:Q7WA71}	[TP0876-TP0943 (0.57131183)]
COG0569	COG1430	BPP0263	BPP0263	Trk system potassium uptake protein	BPP2570	BPP2570	Exported protein {UniProtKB/TrEMBL:Q7W7F0}	[TP0024-TP0087 (0.61624503)]
COG0608	COG1234	BPP2048	BPP2048	Single-stranded-DNA-specific exonuclease	BPP4199	BPP4199	Metallo-beta-lactamase family protein	[TP0704-TP0819 (0.5844061)]
COG0024	COG0125	BPP1526	BPP1526	Methionine aminopeptidase	BPP1559	tmk	Thymidylate kinase {UniProtKB/Swiss-Prot:Q7WA31}	[TP0842-TP0354 (0.8096375)]
COG0265	COG1430	BPP3298	BPP3298	Serine protease {UniProtKB/TrEMBL:Q7W5J3}	BPP2570	BPP2570	Exported protein {UniProtKB/TrEMBL:Q7W7F0}	[TP0773-TP0087 (0.5241626)]
COG0265	COG1430	BPP4280	BPP4280	Protease {UniProtKB/TrEMBL:Q7W2X1}	BPP2570	BPP2570	Exported protein {UniProtKB/TrEMBL:Q7W7F0}	[TP0773-TP0087 (0.5241626)]
COG0257	COG0779	BPP0053	BPP0053	50S ribosomal protein L36	BPP1860	BPP1860	Hypothetical UPF0090 protein BPP1860	[TP0209-TP0893 (0.7461857)]
COG1291	COG1291	BPP1469	BPP1469	Chemotaxis protein MotA	BPP1469	BPP1469	Chemotaxis protein MotA	[TP0725-TP0725 (0.8044664)]
COG0275	COG1815	BPP3759	mraW	S-adenosyl-methyltransferase mraW (EC 2.1.1.-)	BPP1485	BPP1485	Flagellar basal-body rod protein FlgB	[TP0384-TP0396 (0.81050646)]
COG1536	COG1536	BPP1509	BPP1509	Flagellar motor switch protein FliG	BPP1509	BPP1509	Flagellar motor switch protein FliG	[TP0026-TP0400 (0.5928469)]
COG0457	COG0845	BPP2222	BPP2222	Putative regulatory protein	BPP0976	BPP0976	HlyD-family secretion protein	[TP0648-TP0965 (0.54118866)]
COG0457	COG0845	BPP2282	BPP2282	Putative exported protein	BPP1318	BPP1318	Putative HlyD-family secretion protein	[TP0648-TP0965 (0.54118866)]
COG0457	COG0845	BPP2222	BPP2222	Putative regulatory protein	BPP1759	BPP1759	Putative efflux system inner membrane protein	[TP0648-TP0965 (0.54118866)]
COG0457	COG0845	BPP2914	BPP2914	Hypothetical protein {UniProtKB/TrEMBL:Q7W6J5}	BPP1318	BPP1318	Putative HlyD-family secretion protein	[TP0648-TP0965 (0.54118866)]
COG0457	COG0845	BPP0814	BPP0814	Hypothetical protein {UniProtKB/TrEMBL:Q7W184}	BPP3833	BPP3833	Putative HlyD-like secretion protein	[TP0648-TP0965 (0.54118866)]
COG0457	COG0845	BPP2222	BPP2222	Putative regulatory protein	BPP1453	BPP1453	Acriflavine resistance protein a	[TP0648-TP0965 (0.54118866)]
COG0457	COG0845	BPP2222	BPP2222	Putative regulatory protein	BPP3402	BPP3402	Probable HlyD-family secretion protein	[TP0648-TP0965 (0.54118866)]
COG0457	COG0845	BPP0814	BPP0814	Hypothetical protein {UniProtKB/TrEMBL:Q7W184}	BPP0976	BPP0976	HlyD-family secretion protein	[TP0648-TP0965 (0.54118866)]
COG0457	COG0845	BPP0814	BPP0814	Hypothetical protein {UniProtKB/TrEMBL:Q7W184}	BPP1453	BPP1453	Acriflavine resistance protein a	[TP0648-TP0965 (0.54118866)]
COG0457	COG0845	BPP0814	BPP0814	Hypothetical protein {UniProtKB/TrEMBL:Q7W184}	BPP0323	BPP0323	Cyclolysin secretion protein	[TP0648-TP0965 (0.54118866)]
COG0457	COG0845	BPP2282	BPP2282	Putative exported protein	BPP0435	BPP0435	HlyD family secretion protein	[TP0648-TP0965 (0.54118866)]
COG0457	COG0845	BPP2914	BPP2914	Hypothetical protein {UniProtKB/TrEMBL:Q7W6J5}	BPP0323	BPP0323	Cyclolysin secretion protein	[TP0648-TP0965 (0.54118866)]
COG0457	COG0845	BPP2914	BPP2914	Hypothetical protein {UniProtKB/TrEMBL:Q7W6J5}	BPP0976	BPP0976	HlyD-family secretion protein	[TP0648-TP0965 (0.54118866)]
COG0457	COG0845	BPP0814	BPP0814	Hypothetical protein {UniProtKB/TrEMBL:Q7W184}	BPP1318	BPP1318	Putative HlyD-family secretion protein	[TP0648-TP0965 (0.54118866)]
COG0457	COG0845	BPP2222	BPP2222	Putative regulatory protein	BPP3833	BPP3833	Putative HlyD-like secretion protein	[TP0648-TP0965 (0.54118866)]
COG0457	COG0845	BPP2282	BPP2282	Putative exported protein	BPP0323	BPP0323	Cyclolysin secretion protein	[TP0648-TP0965 (0.54118866)]
COG0457	COG0845	BPP0814	BPP0814	Hypothetical protein {UniProtKB/TrEMBL:Q7W184}	BPP3959	BPP3959	HlyD family secretion protein	[TP0648-TP0965 (0.54118866)]
COG0457	COG0845	BPP0814	BPP0814	Hypothetical protein {UniProtKB/TrEMBL:Q7W184}	BPP1759	BPP1759	Putative efflux system inner membrane protein	[TP0648-TP0965 (0.54118866)]
COG0457	COG0845	BPP2914	BPP2914	Hypothetical protein {UniProtKB/TrEMBL:Q7W6J5}	BPP3402	BPP3402	Probable HlyD-family secretion protein	[TP0648-TP0965 (0.54118866)]
COG0457	COG0845	BPP0814	BPP0814	Hypothetical protein {UniProtKB/TrEMBL:Q7W184}	BPP0435	BPP0435	HlyD family secretion protein	[TP0648-TP0965 (0.54118866)]
COG0457	COG0845	BPP2914	BPP2914	Hypothetical protein {UniProtKB/TrEMBL:Q7W6J5}	BPP1453	BPP1453	Acriflavine resistance protein a	[TP0648-TP0965 (0.54118866)]
COG0457	COG0845	BPP2282	BPP2282	Putative exported protein	BPP3833	BPP3833	Putative HlyD-like secretion protein	[TP0648-TP0965 (0.54118866)]
COG0457	COG0845	BPP2282	BPP2282	Putative exported protein	BPP0976	BPP0976	HlyD-family secretion protein	[TP0648-TP0965 (0.54118866)]
COG0457	COG0845	BPP2282	BPP2282	Putative exported protein	BPP1759	BPP1759	Putative efflux system inner membrane protein	[TP0648-TP0965 (0.54118866)]
COG0457	COG0845	BPP2222	BPP2222	Putative regulatory protein	BPP0323	BPP0323	Cyclolysin secretion protein	[TP0648-TP0965 (0.54118866)]
COG0457	COG0845	BPP2282	BPP2282	Putative exported protein	BPP3402	BPP3402	Probable HlyD-family secretion protein	[TP0648-TP0965 (0.54118866)]
COG0457	COG0845	BPP2914	BPP2914	Hypothetical protein {UniProtKB/TrEMBL:Q7W6J5}	BPP3959	BPP3959	HlyD family secretion protein	[TP0648-TP0965 (0.54118866)]
COG0457	COG0845	BPP2282	BPP2282	Putative exported protein	BPP3959	BPP3959	HlyD family secretion protein	[TP0648-TP0965 (0.54118866)]
COG0457	COG0845	BPP2222	BPP2222	Putative regulatory protein	BPP1318	BPP1318	Putative HlyD-family secretion protein	[TP0648-TP0965 (0.54118866)]
COG0457	COG0845	BPP2914	BPP2914	Hypothetical protein {UniProtKB/TrEMBL:Q7W6J5}	BPP3833	BPP3833	Putative HlyD-like secretion protein	[TP0648-TP0965 (0.54118866)]
COG0457	COG0845	BPP2914	BPP2914	Hypothetical protein {UniProtKB/TrEMBL:Q7W6J5}	BPP1759	BPP1759	Putative efflux system inner membrane protein	[TP0648-TP0965 (0.54118866)]
COG0457	COG0845	BPP2222	BPP2222	Putative regulatory protein	BPP3959	BPP3959	HlyD family secretion protein	[TP0648-TP0965 (0.54118866)]
COG0457	COG0845	BPP2914	BPP2914	Hypothetical protein {UniProtKB/TrEMBL:Q7W6J5}	BPP0435	BPP0435	HlyD family secretion protein	[TP0648-TP0965 (0.54118866)]
COG0457	COG0845	BPP2282	BPP2282	Putative exported protein	BPP1453	BPP1453	Acriflavine resistance protein a	[TP0648-TP0965 (0.54118866)]
COG0457	COG0845	BPP2222	BPP2222	Putative regulatory protein	BPP0435	BPP0435	HlyD family secretion protein	[TP0648-TP0965 (0.54118866)]
COG0457	COG0845	BPP0814	BPP0814	Hypothetical protein {UniProtKB/TrEMBL:Q7W184}	BPP3402	BPP3402	Probable HlyD-family secretion protein	[TP0648-TP0965 (0.54118866)]
COG1815	COG3015	BPP1485	BPP1485	Flagellar basal-body rod protein FlgB	BPP1805	BPP1805	Lipoprotein {UniProtKB/TrEMBL:Q7W9F5}	[TP0396-TP0435 (0.51549006)]
COG0760	COG2239	BPP3044	BPP3044	Peptidyl-prolyl cis-trans isomerase D	BPP3734	BPP3734	Putative cation transport protein	[TP1016-TP0917 (0.81817394)]
COG0760	COG2239	BPP3666	BPP3666	Putative peptidyl-prolyl cis-trans isomerase	BPP3734	BPP3734	Putative cation transport protein	[TP1016-TP0917 (0.81817394)]
COG0760	COG2239	BPP3352	BPP3352	Putative peptidyl-prolyl cis-trans isomerase	BPP3734	BPP3734	Putative cation transport protein	[TP1016-TP0917 (0.81817394)]
COG1749	COG1843	BPP1488	BPP1488	Flagellar hook protein FlgE	BPP1487	BPP1487	Basal-body rod modification protein FlgD	[TP0727-TP0728 (0.8651164)]
COG0782	COG1057	BPP2063	BPP2063	Transcription elongation factor	BPP2419	nadD	Probable nicotinate-nucleotide adenylyltransferase (EC 2.7.7.18) (Deamido-NAD(+) pyrophosphorylase) (Deamido-NAD(+) diphosphorylase) (Nicotinate mononucleotide adenylyltransferase) (NaMN adenylyltransferase)	[TP0019-TP0741 (0.75909394)]
COG0782	COG1057	BPP1238	BPP1238	Transcription elongation factor	BPP2419	nadD	Probable nicotinate-nucleotide adenylyltransferase (EC 2.7.7.18) (Deamido-NAD(+) pyrophosphorylase) (Deamido-NAD(+) diphosphorylase) (Nicotinate mononucleotide adenylyltransferase) (NaMN adenylyltransferase)	[TP0019-TP0741 (0.75909394)]
COG1516	COG1516	BPP1516	BPP1516	Flagellar protein FliS {UniProtKB/TrEMBL:Q7WA71}	BPP1516	BPP1516	Flagellar protein FliS {UniProtKB/TrEMBL:Q7WA71}	[TP0943-TP0943 (0.5311184)]
COG0687	COG3683	BPP1691	BPP1691	Putative polyamine transport protein	BPP0184	BPP0184	Hypothetical protein {UniProtKB/TrEMBL:Q7W208}	[TP0655-TP0557 (0.79878455)]
COG0687	COG3683	BPP0906	BPP0906	Putative extracellular solute-binding protein	BPP0184	BPP0184	Hypothetical protein {UniProtKB/TrEMBL:Q7W208}	[TP0655-TP0557 (0.79878455)]
COG0687	COG3683	BPP2299	BPP2299	Putative extracellular solute-binding protein	BPP0184	BPP0184	Hypothetical protein {UniProtKB/TrEMBL:Q7W208}	[TP0655-TP0557 (0.79878455)]
COG0687	COG3683	BPP2787	BPP2787	Putative ABC transporter, periplasmic	BPP0184	BPP0184	Hypothetical protein {UniProtKB/TrEMBL:Q7W208}	[TP0655-TP0557 (0.79878455)]
COG0817	COG1516	BPP3567	ruvC	Crossover junction endodeoxyribonuclease ruvC (EC 3.1.22.4) (Holliday junction nuclease ruvC) (Holliday junction resolvase ruvC)	BPP1516	BPP1516	Flagellar protein FliS {UniProtKB/TrEMBL:Q7WA71}	[TP0517-TP0943 (0.5294325)]
COG1512	COG2215	BPP4326	BPP4326	Putative membrane protein	BPP0185	BPP0185	Putative membrane protein	[TP0561-TP0558 (0.53951585)]
COG1109	COG1157	BPP0800	BPP0800	Phosphoglucomutase {UniProtKB/TrEMBL:Q7W196}	BPP1507	BPP1507	Flagellum-specific ATP synthase FliI	[TP0413-TP0402 (0.78400123)]
COG1109	COG1157	BPP2349	BPP2349	Phosphoglucomutase {UniProtKB/TrEMBL:Q7W805}	BPP1507	BPP1507	Flagellum-specific ATP synthase FliI	[TP0413-TP0402 (0.78400123)]
COG1109	COG1157	BPP2349	BPP2349	Phosphoglucomutase {UniProtKB/TrEMBL:Q7W805}	BPP2231	BPP2231	Putative ATP synthase in type III secretion	[TP0413-TP0402 (0.78400123)]
COG1109	COG1157	BPP2069	glmM	Phosphoglucosamine mutase (EC 5.4.2.10)	BPP1507	BPP1507	Flagellum-specific ATP synthase FliI	[TP0413-TP0402 (0.78400123)]
COG1109	COG1157	BPP2069	glmM	Phosphoglucosamine mutase (EC 5.4.2.10)	BPP2231	BPP2231	Putative ATP synthase in type III secretion	[TP0413-TP0402 (0.78400123)]
COG1109	COG1157	BPP0800	BPP0800	Phosphoglucomutase {UniProtKB/TrEMBL:Q7W196}	BPP2231	BPP2231	Putative ATP synthase in type III secretion	[TP0413-TP0402 (0.78400123)]
COG0090	COG1643	BPP0032	rplB	50S ribosomal protein L2	BPP1705	BPP1705	Putative ATP-dependent helicase	[TP0192-TP0526 (0.71912634)]
COG1987	COG2239	BPP1499	BPP1499	Flagellar biosynthetic protein FliQ	BPP3734	BPP3734	Putative cation transport protein	[TP0717-TP0917 (0.53720385)]
COG0267	COG2215	BPP1736	BPP1736	50S ribosomal protein L33	BPP0185	BPP0185	Putative membrane protein	[TP0234-TP0558 (0.7885255)]
COG0012	COG0188	BPP0821	BPP0821	Hypothetical protein {UniProtKB/TrEMBL:Q7W177}	BPP1881	BPP1881	Topoisomerase IV subunit A	[TP0124-TP0005 (0.7149395)]
COG0012	COG0188	BPP0821	BPP0821	Hypothetical protein {UniProtKB/TrEMBL:Q7W177}	BPP3134	BPP3134	DNA gyrase subunit A {UniProtKB/TrEMBL:Q7W5Z8}	[TP0124-TP0005 (0.7149395)]
COG1057	COG3015	BPP2419	nadD	Probable nicotinate-nucleotide adenylyltransferase (EC 2.7.7.18) (Deamido-NAD(+) pyrophosphorylase) (Deamido-NAD(+) diphosphorylase) (Nicotinate mononucleotide adenylyltransferase) (NaMN adenylyltransferase)	BPP1805	BPP1805	Lipoprotein {UniProtKB/TrEMBL:Q7W9F5}	[TP0741-TP0435 (0.5622841)]
COG0324	COG1558	BPP3624	miaA	tRNA delta(2)-isopentenylpyrophosphate transferase (EC 2.5.1.8) (IPP transferase) (Isopentenyl-diphosphate:tRNA isopentenyltransferase) (IPTase) (IPPT)	BPP1486	BPP1486	Flagellar basal-body rod protein FlgC	[TP0637-TP0397 (0.66148543)]
COG0457	COG1643	BPP0814	BPP0814	Hypothetical protein {UniProtKB/TrEMBL:Q7W184}	BPP1705	BPP1705	Putative ATP-dependent helicase	[TP0067-TP0526 (0.80406195)]
COG0457	COG1643	BPP2282	BPP2282	Putative exported protein	BPP1705	BPP1705	Putative ATP-dependent helicase	[TP0067-TP0526 (0.80406195)]
COG0457	COG1643	BPP2222	BPP2222	Putative regulatory protein	BPP1705	BPP1705	Putative ATP-dependent helicase	[TP0067-TP0526 (0.80406195)]
COG0457	COG1643	BPP2914	BPP2914	Hypothetical protein {UniProtKB/TrEMBL:Q7W6J5}	BPP1705	BPP1705	Putative ATP-dependent helicase	[TP0067-TP0526 (0.80406195)]
COG0840	COG1157	BPP1613	BPP1613	Probable methyl-accepting chemotaxis protein	BPP2231	BPP2231	Putative ATP synthase in type III secretion	[TP0640-TP0402 (0.9180537)]
COG0840	COG1157	BPP1496	BPP1496	Methyl-accepting chemotaxis protein I	BPP1507	BPP1507	Flagellum-specific ATP synthase FliI	[TP0640-TP0402 (0.9180537)]
COG0840	COG1157	BPP2062	BPP2062	Methyl-accepting chemotaxis protein	BPP1507	BPP1507	Flagellum-specific ATP synthase FliI	[TP0640-TP0402 (0.9180537)]
COG0840	COG1157	BPP2992	BPP2992	Methyl-accepting chemotaxis protein	BPP2231	BPP2231	Putative ATP synthase in type III secretion	[TP0640-TP0402 (0.9180537)]
COG0840	COG1157	BPP1496	BPP1496	Methyl-accepting chemotaxis protein I	BPP2231	BPP2231	Putative ATP synthase in type III secretion	[TP0640-TP0402 (0.9180537)]
COG0840	COG1157	BPP1474	BPP1474	Methyl-accepting chemotaxis protein I	BPP2231	BPP2231	Putative ATP synthase in type III secretion	[TP0640-TP0402 (0.9180537)]
COG0840	COG1157	BPP2992	BPP2992	Methyl-accepting chemotaxis protein	BPP1507	BPP1507	Flagellum-specific ATP synthase FliI	[TP0640-TP0402 (0.9180537)]
COG0840	COG1157	BPP0995	BPP0995	Methyl-accepting chemotaxis protein	BPP2231	BPP2231	Putative ATP synthase in type III secretion	[TP0640-TP0402 (0.9180537)]
COG0840	COG1157	BPP1474	BPP1474	Methyl-accepting chemotaxis protein I	BPP1507	BPP1507	Flagellum-specific ATP synthase FliI	[TP0640-TP0402 (0.9180537)]
COG0840	COG1157	BPP1613	BPP1613	Probable methyl-accepting chemotaxis protein	BPP1507	BPP1507	Flagellum-specific ATP synthase FliI	[TP0640-TP0402 (0.9180537)]
COG0840	COG1157	BPP2062	BPP2062	Methyl-accepting chemotaxis protein	BPP2231	BPP2231	Putative ATP synthase in type III secretion	[TP0640-TP0402 (0.9180537)]
COG0840	COG1157	BPP0995	BPP0995	Methyl-accepting chemotaxis protein	BPP1507	BPP1507	Flagellum-specific ATP synthase FliI	[TP0640-TP0402 (0.9180537)]
COG0462	COG0492	BPP0817	prs	Ribose-phosphate pyrophosphokinase (EC 2.7.6.1) (RPPK) (Phosphoribosyl pyrophosphate synthetase) (P-Rib-PP synthetase) (PRPP synthetase)	BPP3463	BPP3463	Thioredoxin reductase {UniProtKB/TrEMBL:Q7W541}	[TP0294-TP0814 (0.8323514)]
COG0462	COG0492	BPP0817	prs	Ribose-phosphate pyrophosphokinase (EC 2.7.6.1) (RPPK) (Phosphoribosyl pyrophosphate synthetase) (P-Rib-PP synthetase) (PRPP synthetase)	BPP4293	BPP4293	Thioredoxin reductase {UniProtKB/TrEMBL:Q7W2V8}	[TP0294-TP0814 (0.8323514)]
COG0462	COG0492	BPP0817	prs	Ribose-phosphate pyrophosphokinase (EC 2.7.6.1) (RPPK) (Phosphoribosyl pyrophosphate synthetase) (P-Rib-PP synthetase) (PRPP synthetase)	BPP4146	BPP4146	Putative oxidoreductase	[TP0294-TP0814 (0.8323514)]
COG0124	COG0254	BPP2854	hisS	Histidyl-tRNA synthetase (EC 6.1.1.21) (Histidine--tRNA ligase) (HisRS)	BPP1847	rpmE2	50S ribosomal protein L31 type B	[TP0641-TP0255 (0.65973145)]
COG0178	COG0272	BPP0075	BPP0075	Excinuclease ABC subunit A	BPP3353	BPP3353	DNA ligase {UniProtKB/TrEMBL:Q7W0T4}	[TP0514-TP0634 (0.7537598)]
COG0178	COG0272	BPP3597	BPP3597	Putative excinuclease ABC subunit	BPP3353	BPP3353	DNA ligase {UniProtKB/TrEMBL:Q7W0T4}	[TP0514-TP0634 (0.7537598)]
COG0257	COG2204	BPP0053	BPP0053	50S ribosomal protein L36	BPP0262	BPP0262	Putative two-component response regulator	[TP0209-TP0519 (0.6010877)]
COG0257	COG2204	BPP0053	BPP0053	50S ribosomal protein L36	BPP2986	BPP2986	Nitrogen regulation protein NR(I)	[TP0209-TP0519 (0.6010877)]
COG0257	COG2204	BPP0053	BPP0053	50S ribosomal protein L36	BPP2651	BPP2651	Putative transcriptional regulatory protein	[TP0209-TP0519 (0.6010877)]
COG0495	COG1558	BPP1731	leuS	Leucyl-tRNA synthetase (EC 6.1.1.4) (Leucine--tRNA ligase) (LeuRS)	BPP1486	BPP1486	Flagellar basal-body rod protein FlgC	[TP0586-TP0397 (0.60331625)]
COG1135	COG1466	BPP3725	BPP3725	ABC transport protein, ATP-binding component	BPP1729	BPP1729	Putative DNA polymerase III, delta subunit	[TP0120-TP0588 (0.7896185)]
COG1192	COG2214	BPP0003	BPP0003	ParA family protein {UniProtKB/TrEMBL:Q7W2H9}	BPP1175	BPP1175	Curved DNA-binding protein	[TP0272-TP0843 (0.8210422)]
COG1292	COG1512	BPP3400	BPP3400	High-affinity choline transport protein	BPP4326	BPP4326	Putative membrane protein	[TP0106-TP0561 (0.5550382)]
COG1292	COG1512	BPP3424	BPP3424	High-affinity choline transport protein	BPP4326	BPP4326	Putative membrane protein	[TP0106-TP0561 (0.5550382)]
COG0608	COG1159	BPP2048	BPP2048	Single-stranded-DNA-specific exonuclease	BPP3294	BPP3294	GTP-binding protein {UniProtKB/TrEMBL:Q7W5J7}	[TP0704-TP0541 (0.7586372)]
COG0242	COG0263	BPP3660	def2	Peptide deformylase 2 (EC 3.5.1.88) (PDF 2) (Polypeptide deformylase 2)	BPP0308	proB	Glutamate 5-kinase (EC 2.7.2.11) (Gamma-glutamyl kinase) (GK)	[TP0757-TP0351 (0.5771584)]
COG0242	COG0263	BPP0243	def1	Peptide deformylase 1 (EC 3.5.1.88) (PDF 1) (Polypeptide deformylase 1)	BPP0308	proB	Glutamate 5-kinase (EC 2.7.2.11) (Gamma-glutamyl kinase) (GK)	[TP0757-TP0351 (0.5771584)]
COG0566	COG1589	BPP1542	BPP1542	Putative RNA methyltransferase	BPP3749	BPP3749	Putative cell division protein FtsQ	[TP0109-TP0388 (0.8512026)]
COG0566	COG1589	BPP2531	rlmB	23S rRNA (guanosine-2'-O-)-methyltransferase rlmB (EC 2.1.1.-) (23S rRNA Gm2251 2'-O-methyltransferase)	BPP3749	BPP3749	Putative cell division protein FtsQ	[TP0109-TP0388 (0.8512026)]
COG0124	COG0546	BPP2854	hisS	Histidyl-tRNA synthetase (EC 6.1.1.21) (Histidine--tRNA ligase) (HisRS)	BPP3316	BPP3316	Probable hydrolase {UniProtKB/TrEMBL:Q7W5H5}	[TP0641-TP0554 (0.5196431)]
COG0124	COG0546	BPP2854	hisS	Histidyl-tRNA synthetase (EC 6.1.1.21) (Histidine--tRNA ligase) (HisRS)	BPP3137	BPP3137	Phosphoglycolate phosphatase 2	[TP0641-TP0554 (0.5196431)]
COG0124	COG0546	BPP2854	hisS	Histidyl-tRNA synthetase (EC 6.1.1.21) (Histidine--tRNA ligase) (HisRS)	BPP4155	BPP4155	Putative phosphoglycolate phosphatase	[TP0641-TP0554 (0.5196431)]
COG0124	COG0546	BPP2854	hisS	Histidyl-tRNA synthetase (EC 6.1.1.21) (Histidine--tRNA ligase) (HisRS)	BPP0246	BPP0246	Probable haloacid dehalogenase-like hydrolase	[TP0641-TP0554 (0.5196431)]
COG0495	COG2882	BPP1731	leuS	Leucyl-tRNA synthetase (EC 6.1.1.4) (Leucine--tRNA ligase) (LeuRS)	BPP1506	BPP1506	Flagellar protein FliJ {UniProtKB/TrEMBL:Q7WA80}	[TP0586-TP0403 (0.64541596)]
COG0457	COG1234	BPP2222	BPP2222	Putative regulatory protein	BPP4199	BPP4199	Metallo-beta-lactamase family protein	[TP0095-TP0819 (0.5178716)]
COG0457	COG1234	BPP2914	BPP2914	Hypothetical protein {UniProtKB/TrEMBL:Q7W6J5}	BPP4199	BPP4199	Metallo-beta-lactamase family protein	[TP0095-TP0819 (0.5178716)]
COG0457	COG1234	BPP2282	BPP2282	Putative exported protein	BPP4199	BPP4199	Metallo-beta-lactamase family protein	[TP0095-TP0819 (0.5178716)]
COG0457	COG1234	BPP0814	BPP0814	Hypothetical protein {UniProtKB/TrEMBL:Q7W184}	BPP4199	BPP4199	Metallo-beta-lactamase family protein	[TP0095-TP0819 (0.5178716)]
COG0257	COG0773	BPP0053	BPP0053	50S ribosomal protein L36	BPP3751	murC	UDP-N-acetylmuramate--L-alanine ligase (EC 6.3.2.8) (UDP-N- acetylmuramoyl-L-alanine synthetase)	[TP0209-TP0341 (0.6926446)]
COG0257	COG0773	BPP0053	BPP0053	50S ribosomal protein L36	BPP3920	BPP3920	UDP-N-acetylmuramate:L-alanyl-gamma-D-glutamyl-me	[TP0209-TP0341 (0.6926446)]
COG0457	COG2204	BPP2282	BPP2282	Putative exported protein	BPP0262	BPP0262	Putative two-component response regulator	[TP0067-TP0519 (0.7741208)]
COG0457	COG2204	BPP2282	BPP2282	Putative exported protein	BPP2986	BPP2986	Nitrogen regulation protein NR(I)	[TP0067-TP0519 (0.7741208)]
COG0457	COG2204	BPP2222	BPP2222	Putative regulatory protein	BPP2651	BPP2651	Putative transcriptional regulatory protein	[TP0067-TP0519 (0.7741208)]
COG0457	COG2204	BPP2914	BPP2914	Hypothetical protein {UniProtKB/TrEMBL:Q7W6J5}	BPP2986	BPP2986	Nitrogen regulation protein NR(I)	[TP0067-TP0519 (0.7741208)]
COG0457	COG2204	BPP2222	BPP2222	Putative regulatory protein	BPP0262	BPP0262	Putative two-component response regulator	[TP0067-TP0519 (0.7741208)]
COG0457	COG2204	BPP2222	BPP2222	Putative regulatory protein	BPP2986	BPP2986	Nitrogen regulation protein NR(I)	[TP0067-TP0519 (0.7741208)]
COG0457	COG2204	BPP0814	BPP0814	Hypothetical protein {UniProtKB/TrEMBL:Q7W184}	BPP2651	BPP2651	Putative transcriptional regulatory protein	[TP0067-TP0519 (0.7741208)]
COG0457	COG2204	BPP2914	BPP2914	Hypothetical protein {UniProtKB/TrEMBL:Q7W6J5}	BPP2651	BPP2651	Putative transcriptional regulatory protein	[TP0067-TP0519 (0.7741208)]
COG0457	COG2204	BPP2914	BPP2914	Hypothetical protein {UniProtKB/TrEMBL:Q7W6J5}	BPP0262	BPP0262	Putative two-component response regulator	[TP0067-TP0519 (0.7741208)]
COG0457	COG2204	BPP0814	BPP0814	Hypothetical protein {UniProtKB/TrEMBL:Q7W184}	BPP2986	BPP2986	Nitrogen regulation protein NR(I)	[TP0067-TP0519 (0.7741208)]
COG0457	COG2204	BPP0814	BPP0814	Hypothetical protein {UniProtKB/TrEMBL:Q7W184}	BPP0262	BPP0262	Putative two-component response regulator	[TP0067-TP0519 (0.7741208)]
COG0457	COG2204	BPP2282	BPP2282	Putative exported protein	BPP2651	BPP2651	Putative transcriptional regulatory protein	[TP0067-TP0519 (0.7741208)]
COG0272	COG1879	BPP3353	BPP3353	DNA ligase {UniProtKB/TrEMBL:Q7W0T4}	BPP2773	BPP2773	Putative sugar ABC transport system,	[TP0634-TP0684 (0.56216276)]
COG0257	COG0681	BPP0053	BPP0053	50S ribosomal protein L36	BPP3296	BPP3296	Signal peptidase I {UniProtKB/TrEMBL:Q7W5J5}	[TP0209-TP0926 (0.69083804)]
COG0526	COG1843	BPP1406	BPP1406	Hypothetical protein {UniProtKB/TrEMBL:Q7WAH1}	BPP1487	BPP1487	Basal-body rod modification protein FlgD	[TP0100-TP0728 (0.58155864)]
COG0526	COG1843	BPP1365	BPP1365	Putative thioredoxin {UniProtKB/TrEMBL:Q7WAL1}	BPP1487	BPP1487	Basal-body rod modification protein FlgD	[TP0100-TP0728 (0.58155864)]
COG0526	COG1843	BPP4045	BPP4045	Putative thioredoxin {UniProtKB/TrEMBL:Q7W3I8}	BPP1487	BPP1487	Basal-body rod modification protein FlgD	[TP0100-TP0728 (0.58155864)]
COG0526	COG1843	BPP2694	BPP2694	Cytochrome C-type biogenesis protein	BPP1487	BPP1487	Basal-body rod modification protein FlgD	[TP0100-TP0728 (0.58155864)]
COG0526	COG1843	BPP3547	BPP3547	Hypothetical protein {UniProtKB/TrEMBL:Q7W4V9}	BPP1487	BPP1487	Basal-body rod modification protein FlgD	[TP0100-TP0728 (0.58155864)]
COG0526	COG1843	BPP4354	dsbA	Thiol:disulfide interchange protein dsbA precursor	BPP1487	BPP1487	Basal-body rod modification protein FlgD	[TP0100-TP0728 (0.58155864)]
COG0526	COG1843	BPP1251	BPP1251	Putative thiol:disulfide interchange protein	BPP1487	BPP1487	Basal-body rod modification protein FlgD	[TP0100-TP0728 (0.58155864)]
COG0526	COG1843	BPP3919	BPP3919	Thioredoxin {UniProtKB/TrEMBL:Q7W3V8}	BPP1487	BPP1487	Basal-body rod modification protein FlgD	[TP0100-TP0728 (0.58155864)]
COG0526	COG1843	BPP3486	BPP3486	Putative thioredoxin {UniProtKB/TrEMBL:Q7W518}	BPP1487	BPP1487	Basal-body rod modification protein FlgD	[TP0100-TP0728 (0.58155864)]
COG0526	COG1843	BPP3062	BPP3062	Thioredoxin 2 {UniProtKB/TrEMBL:Q7W665}	BPP1487	BPP1487	Basal-body rod modification protein FlgD	[TP0100-TP0728 (0.58155864)]
COG0526	COG1843	BPP1878	BPP1878	Thioredoxin 1 {UniProtKB/TrEMBL:Q7W990}	BPP1487	BPP1487	Basal-body rod modification protein FlgD	[TP0100-TP0728 (0.58155864)]
COG0768	COG1344	BPP3757	BPP3757	Peptidoglycan synthetase	BPP1495	BPP1495	Flagellar hook-associated protein 3	[TP0760-TP0870 (0.7190043)]
COG0768	COG1344	BPP4053	BPP4053	Penicillin-binding protein 2	BPP1465	BPP1465	Flagellin {UniProtKB/TrEMBL:Q7WAB4}	[TP0760-TP0870 (0.7190043)]
COG0768	COG1344	BPP4053	BPP4053	Penicillin-binding protein 2	BPP1495	BPP1495	Flagellar hook-associated protein 3	[TP0760-TP0870 (0.7190043)]
COG0768	COG1344	BPP3757	BPP3757	Peptidoglycan synthetase	BPP1465	BPP1465	Flagellin {UniProtKB/TrEMBL:Q7WAB4}	[TP0760-TP0870 (0.7190043)]
COG1121	COG2204	BPP0181	BPP0181	Putative transport protein ATP-binding	BPP2986	BPP2986	Nitrogen regulation protein NR(I)	[TP0035-TP0519 (0.5085169)]
COG1121	COG2204	BPP0181	BPP0181	Putative transport protein ATP-binding	BPP2651	BPP2651	Putative transcriptional regulatory protein	[TP0035-TP0519 (0.5085169)]
COG1121	COG2204	BPP0181	BPP0181	Putative transport protein ATP-binding	BPP0262	BPP0262	Putative two-component response regulator	[TP0035-TP0519 (0.5085169)]
COG0528	COG4591	BPP1529	BPP1529	Uridylate kinase {UniProtKB/TrEMBL:Q7WA58}	BPP2050	BPP2050	Lipoprotein releasing system transmembrane	[TP0099-TP0580 (0.8561369)]
COG0228	COG0546	BPP2867	rpsP	30S ribosomal protein S16	BPP0246	BPP0246	Probable haloacid dehalogenase-like hydrolase	[TP0905-TP0554 (0.5352583)]
COG0228	COG0546	BPP2867	rpsP	30S ribosomal protein S16	BPP3316	BPP3316	Probable hydrolase {UniProtKB/TrEMBL:Q7W5H5}	[TP0905-TP0554 (0.5352583)]
COG0228	COG0546	BPP2867	rpsP	30S ribosomal protein S16	BPP3137	BPP3137	Phosphoglycolate phosphatase 2	[TP0905-TP0554 (0.5352583)]
COG0228	COG0546	BPP2867	rpsP	30S ribosomal protein S16	BPP4155	BPP4155	Putative phosphoglycolate phosphatase	[TP0905-TP0554 (0.5352583)]
COG0503	COG1488	BPP4020	apt	Adenine phosphoribosyltransferase (EC 2.4.2.7) (APRT)	BPP3329	pncB	Nicotinate phosphoribosyltransferase (EC 2.4.2.11) (NAPRTase)	[TP1039-TP0628 (0.6658587)]
COG0051	COG2204	BPP0028	rpsJ	30S ribosomal protein S10	BPP2986	BPP2986	Nitrogen regulation protein NR(I)	[TP0188-TP0519 (0.6307204)]
COG0051	COG2204	BPP0028	rpsJ	30S ribosomal protein S10	BPP2651	BPP2651	Putative transcriptional regulatory protein	[TP0188-TP0519 (0.6307204)]
COG0051	COG2204	BPP0028	rpsJ	30S ribosomal protein S10	BPP0262	BPP0262	Putative two-component response regulator	[TP0188-TP0519 (0.6307204)]
COG0249	COG0546	BPP2265	mutS	DNA mismatch repair protein mutS	BPP3316	BPP3316	Probable hydrolase {UniProtKB/TrEMBL:Q7W5H5}	[TP0328-TP0554 (0.5196431)]
COG0249	COG0546	BPP2265	mutS	DNA mismatch repair protein mutS	BPP0246	BPP0246	Probable haloacid dehalogenase-like hydrolase	[TP0328-TP0554 (0.5196431)]
COG0249	COG0546	BPP2265	mutS	DNA mismatch repair protein mutS	BPP3137	BPP3137	Phosphoglycolate phosphatase 2	[TP0328-TP0554 (0.5196431)]
COG0249	COG0546	BPP2265	mutS	DNA mismatch repair protein mutS	BPP4155	BPP4155	Putative phosphoglycolate phosphatase	[TP0328-TP0554 (0.5196431)]
COG0234	COG0803	BPP0869	groS	10 kDa chaperonin (Protein Cpn10) (groES protein)	BPP0183	BPP0183	Putative periplasmic solute binding protein	[TP1013-TP0163 (0.67160416)]
COG0162	COG2834	BPP3877	tyrS	Tyrosyl-tRNA synthetase (EC 6.1.1.1) (Tyrosine--tRNA ligase) (TyrRS)	BPP3461	lolA	Outer-membrane lipoprotein carrier protein precursor	[TP0834-TP0333 (0.5313641)]
COG0342	COG0546	BPP1144	BPP1144	Protein-export membrane protein	BPP3316	BPP3316	Probable hydrolase {UniProtKB/TrEMBL:Q7W5H5}	[TP0410-TP0554 (0.6160348)]
COG0342	COG0546	BPP1144	BPP1144	Protein-export membrane protein	BPP0246	BPP0246	Probable haloacid dehalogenase-like hydrolase	[TP0410-TP0554 (0.6160348)]
COG0342	COG0546	BPP1144	BPP1144	Protein-export membrane protein	BPP3137	BPP3137	Phosphoglycolate phosphatase 2	[TP0410-TP0554 (0.6160348)]
COG0342	COG0546	BPP1144	BPP1144	Protein-export membrane protein	BPP4155	BPP4155	Putative phosphoglycolate phosphatase	[TP0410-TP0554 (0.6160348)]
COG0457	COG1536	BPP2282	BPP2282	Putative exported protein	BPP1509	BPP1509	Flagellar motor switch protein FliG	[TP0648-TP0400 (0.69805074)]
COG0457	COG1536	BPP0814	BPP0814	Hypothetical protein {UniProtKB/TrEMBL:Q7W184}	BPP1509	BPP1509	Flagellar motor switch protein FliG	[TP0648-TP0400 (0.69805074)]
COG0457	COG1536	BPP2914	BPP2914	Hypothetical protein {UniProtKB/TrEMBL:Q7W6J5}	BPP1509	BPP1509	Flagellar motor switch protein FliG	[TP0648-TP0400 (0.69805074)]
COG0457	COG1536	BPP2222	BPP2222	Putative regulatory protein	BPP1509	BPP1509	Flagellar motor switch protein FliG	[TP0648-TP0400 (0.69805074)]
COG0227	COG0492	BPP1737	rpmB	50S ribosomal protein L28	BPP4293	BPP4293	Thioredoxin reductase {UniProtKB/TrEMBL:Q7W2V8}	[TP0362-TP0814 (0.801083)]
COG0227	COG0492	BPP1737	rpmB	50S ribosomal protein L28	BPP3463	BPP3463	Thioredoxin reductase {UniProtKB/TrEMBL:Q7W541}	[TP0362-TP0814 (0.801083)]
COG0227	COG0492	BPP1737	rpmB	50S ribosomal protein L28	BPP4146	BPP4146	Putative oxidoreductase	[TP0362-TP0814 (0.801083)]
COG1512	COG1580	BPP4326	BPP4326	Putative membrane protein	BPP1504	BPP1504	Flagellar protein FliL {UniProtKB/TrEMBL:Q7WA82}	[TP0561-TP0722 (0.64005584)]
COG0051	COG1192	BPP0028	rpsJ	30S ribosomal protein S10	BPP0003	BPP0003	ParA family protein {UniProtKB/TrEMBL:Q7W2H9}	[TP0188-TP0272 (0.7732025)]
COG0098	COG0803	BPP0048	rpsE	30S ribosomal protein S5	BPP0183	BPP0183	Putative periplasmic solute binding protein	[TP0206-TP0163 (0.74372905)]
COG0249	COG0457	BPP2265	mutS	DNA mismatch repair protein mutS	BPP2282	BPP2282	Putative exported protein	[TP0328-TP0095 (0.63719666)]
COG0249	COG0457	BPP2265	mutS	DNA mismatch repair protein mutS	BPP2914	BPP2914	Hypothetical protein {UniProtKB/TrEMBL:Q7W6J5}	[TP0328-TP0095 (0.63719666)]
COG0249	COG0457	BPP2265	mutS	DNA mismatch repair protein mutS	BPP0814	BPP0814	Hypothetical protein {UniProtKB/TrEMBL:Q7W184}	[TP0328-TP0095 (0.63719666)]
COG0249	COG0457	BPP2265	mutS	DNA mismatch repair protein mutS	BPP2222	BPP2222	Putative regulatory protein	[TP0328-TP0095 (0.63719666)]
COG0442	COG0459	BPP3787	BPP3787	Prolyl-tRNA synthetase {UniProtKB/TrEMBL:Q7W481}	BPP0868	groL	60 kDa chaperonin (Protein Cpn60) (groEL protein)	[TP0160-TP0030 (0.7719589)]
COG0255	COG1354	BPP0037	BPP0037	50S ribosomal protein L29	BPP3966	BPP3966	Hypothetical protein {UniProtKB/TrEMBL:Q7W3R3}	[TP0197-TP0691 (0.70609456)]
COG0341	COG2239	BPP1143	BPP1143	Protein-export membrane protein	BPP3734	BPP3734	Putative cation transport protein	[TP0411-TP0917 (0.6093018)]
COG0036	COG1573	BPP4154	BPP4154	Ribulose-phosphate 3-epimerase	BPP3357	BPP3357	Bacteriophage-related DNA polymerase	[TP0945-TP0229 (0.685165)]
COG0217	COG0481	BPP2422	BPP2422	Hypothetical UPF0082 protein BPP2422	BPP3297	lepA	GTP-binding protein lepA	[TP0474-TP0510 (0.76600474)]
COG0178	COG0357	BPP3597	BPP3597	Putative excinuclease ABC subunit	BPP0002	gidB	Methyltransferase gidB (EC 2.1.-.-) (Glucose-inhibited division protein B)	[TP0514-TP0946 (0.8569251)]
COG0178	COG0357	BPP0075	BPP0075	Excinuclease ABC subunit A	BPP0002	gidB	Methyltransferase gidB (EC 2.1.-.-) (Glucose-inhibited division protein B)	[TP0514-TP0946 (0.8569251)]
COG1815	COG1843	BPP1485	BPP1485	Flagellar basal-body rod protein FlgB	BPP1487	BPP1487	Basal-body rod modification protein FlgD	[TP0396-TP0728 (0.83050734)]
COG0592	COG1580	BPP4400	BPP4400	DNA polymerase iii, beta chain	BPP1504	BPP1504	Flagellar protein FliL {UniProtKB/TrEMBL:Q7WA82}	[TP0002-TP0378 (0.79585755)]
COG0472	COG2239	BPP0790	BPP0790	Probable glycosyltransferase	BPP3734	BPP3734	Putative cation transport protein	[TP0345-TP0917 (0.5059451)]
COG0472	COG2239	BPP3755	mraY	Phospho-N-acetylmuramoyl-pentapeptide-transferase (EC 2.7.8.13) (UDP- MurNAc-pentapeptide phosphotransferase)	BPP3734	BPP3734	Putative cation transport protein	[TP0345-TP0917 (0.5059451)]
COG0330	COG0772	BPP2847	BPP2847	Putative membrane protein	BPP3753	BPP3753	Cell division protein FtsW	[TP0113-TP0501 (0.70068353)]
COG0330	COG0772	BPP0443	BPP0443	Putative exported protein	BPP3753	BPP3753	Cell division protein FtsW	[TP0113-TP0501 (0.70068353)]
COG0330	COG0772	BPP2704	BPP2704	Putative membrane protein	BPP3753	BPP3753	Cell division protein FtsW	[TP0113-TP0501 (0.70068353)]
COG0330	COG0772	BPP0443	BPP0443	Putative exported protein	BPP4052	BPP4052	Rod shape-determining protein	[TP0113-TP0501 (0.70068353)]
COG0330	COG0772	BPP2847	BPP2847	Putative membrane protein	BPP4052	BPP4052	Rod shape-determining protein	[TP0113-TP0501 (0.70068353)]
COG0330	COG0772	BPP2704	BPP2704	Putative membrane protein	BPP4052	BPP4052	Rod shape-determining protein	[TP0113-TP0501 (0.70068353)]
COG0330	COG0772	BPP1547	BPP1547	Putative membrane protein	BPP4052	BPP4052	Rod shape-determining protein	[TP0113-TP0501 (0.70068353)]
COG0330	COG0772	BPP1547	BPP1547	Putative membrane protein	BPP3753	BPP3753	Cell division protein FtsW	[TP0113-TP0501 (0.70068353)]
COG0330	COG0772	BPP2846	BPP2846	Putative inner membrane-anchored protein	BPP3753	BPP3753	Cell division protein FtsW	[TP0113-TP0501 (0.70068353)]
COG0330	COG0772	BPP2846	BPP2846	Putative inner membrane-anchored protein	BPP4052	BPP4052	Rod shape-determining protein	[TP0113-TP0501 (0.70068353)]
COG0442	COG1843	BPP3787	BPP3787	Prolyl-tRNA synthetase {UniProtKB/TrEMBL:Q7W481}	BPP1487	BPP1487	Basal-body rod modification protein FlgD	[TP0160-TP0728 (0.50152636)]
COG0840	COG1558	BPP1613	BPP1613	Probable methyl-accepting chemotaxis protein	BPP1486	BPP1486	Flagellar basal-body rod protein FlgC	[TP0640-TP0397 (0.8569927)]
COG0840	COG1558	BPP2992	BPP2992	Methyl-accepting chemotaxis protein	BPP1486	BPP1486	Flagellar basal-body rod protein FlgC	[TP0640-TP0397 (0.8569927)]
COG0840	COG1558	BPP2062	BPP2062	Methyl-accepting chemotaxis protein	BPP1486	BPP1486	Flagellar basal-body rod protein FlgC	[TP0640-TP0397 (0.8569927)]
COG0840	COG1558	BPP1496	BPP1496	Methyl-accepting chemotaxis protein I	BPP1486	BPP1486	Flagellar basal-body rod protein FlgC	[TP0640-TP0397 (0.8569927)]
COG0840	COG1558	BPP0995	BPP0995	Methyl-accepting chemotaxis protein	BPP1486	BPP1486	Flagellar basal-body rod protein FlgC	[TP0640-TP0397 (0.8569927)]
COG0840	COG1558	BPP1474	BPP1474	Methyl-accepting chemotaxis protein I	BPP1486	BPP1486	Flagellar basal-body rod protein FlgC	[TP0640-TP0397 (0.8569927)]
COG0267	COG2137	BPP1736	BPP1736	50S ribosomal protein L33	BPP2634	BPP2634	RecX-family regulatory protein	[TP0234-TP1023 (0.5769722)]
COG1109	COG1488	BPP0800	BPP0800	Phosphoglucomutase {UniProtKB/TrEMBL:Q7W196}	BPP3329	pncB	Nicotinate phosphoribosyltransferase (EC 2.4.2.11) (NAPRTase)	[TP0413-TP0628 (0.6598422)]
COG1109	COG1488	BPP2349	BPP2349	Phosphoglucomutase {UniProtKB/TrEMBL:Q7W805}	BPP3329	pncB	Nicotinate phosphoribosyltransferase (EC 2.4.2.11) (NAPRTase)	[TP0413-TP0628 (0.6598422)]
COG1109	COG1488	BPP2069	glmM	Phosphoglucosamine mutase (EC 5.4.2.10)	BPP3329	pncB	Nicotinate phosphoribosyltransferase (EC 2.4.2.11) (NAPRTase)	[TP0413-TP0628 (0.6598422)]
COG0465	COG2891	BPP2067	BPP2067	Cell division protein {UniProtKB/TrEMBL:Q7W8R5}	BPP4054	BPP4054	Rod shape-determining protein	[TP0330-TP0499 (0.74372905)]
COG0143	COG0217	BPP0755	metG	Methionyl-tRNA synthetase (EC 6.1.1.10) (Methionine--tRNA ligase) (MetRS)	BPP2422	BPP2422	Hypothetical UPF0082 protein BPP2422	[TP0798-TP0474 (0.7790581)]
COG0357	COG0442	BPP0002	gidB	Methyltransferase gidB (EC 2.1.-.-) (Glucose-inhibited division protein B)	BPP3787	BPP3787	Prolyl-tRNA synthetase {UniProtKB/TrEMBL:Q7W481}	[TP0946-TP0160 (0.6515529)]
COG0566	COG2204	BPP2531	rlmB	23S rRNA (guanosine-2'-O-)-methyltransferase rlmB (EC 2.1.1.-) (23S rRNA Gm2251 2'-O-methyltransferase)	BPP0262	BPP0262	Putative two-component response regulator	[TP0054-TP0519 (0.63495165)]
COG0566	COG2204	BPP1542	BPP1542	Putative RNA methyltransferase	BPP0262	BPP0262	Putative two-component response regulator	[TP0054-TP0519 (0.63495165)]
COG0566	COG2204	BPP2531	rlmB	23S rRNA (guanosine-2'-O-)-methyltransferase rlmB (EC 2.1.1.-) (23S rRNA Gm2251 2'-O-methyltransferase)	BPP2986	BPP2986	Nitrogen regulation protein NR(I)	[TP0054-TP0519 (0.63495165)]
COG0566	COG2204	BPP1542	BPP1542	Putative RNA methyltransferase	BPP2651	BPP2651	Putative transcriptional regulatory protein	[TP0054-TP0519 (0.63495165)]
COG0566	COG2204	BPP1542	BPP1542	Putative RNA methyltransferase	BPP2986	BPP2986	Nitrogen regulation protein NR(I)	[TP0054-TP0519 (0.63495165)]
COG0566	COG2204	BPP2531	rlmB	23S rRNA (guanosine-2'-O-)-methyltransferase rlmB (EC 2.1.1.-) (23S rRNA Gm2251 2'-O-methyltransferase)	BPP2651	BPP2651	Putative transcriptional regulatory protein	[TP0054-TP0519 (0.63495165)]
COG1129	COG4591	BPP2771	BPP2771	Putative sugar ABC transport syste, ATP-binding	BPP2050	BPP2050	Lipoprotein releasing system transmembrane	[TP0685-TP0582 (0.6658587)]
COG0457	COG1256	BPP2222	BPP2222	Putative regulatory protein	BPP1494	BPP1494	Flagellar hook-associated protein 1	[TP0067-TP0660 (0.6278126)]
COG0457	COG1256	BPP2914	BPP2914	Hypothetical protein {UniProtKB/TrEMBL:Q7W6J5}	BPP1494	BPP1494	Flagellar hook-associated protein 1	[TP0067-TP0660 (0.6278126)]
COG0457	COG1256	BPP0814	BPP0814	Hypothetical protein {UniProtKB/TrEMBL:Q7W184}	BPP1494	BPP1494	Flagellar hook-associated protein 1	[TP0067-TP0660 (0.6278126)]
COG0457	COG1256	BPP2282	BPP2282	Putative exported protein	BPP1494	BPP1494	Flagellar hook-associated protein 1	[TP0067-TP0660 (0.6278126)]
COG1752	COG2011	BPP1757	BPP1757	Hypothetical protein {UniProtKB/TrEMBL:Q7W9K0}	BPP3724	BPP3724	ABC transport protein, inner membrane component	[TP1033-TP0119 (0.6374247)]
COG1752	COG2011	BPP1161	BPP1161	Hypothetical protein {UniProtKB/TrEMBL:Q7WB48}	BPP3724	BPP3724	ABC transport protein, inner membrane component	[TP1033-TP0119 (0.6374247)]
COG0564	COG1200	BPP3317	BPP3317	Pseudouridine synthase {UniProtKB/TrEMBL:Q7W5H4}	BPP2973	BPP2973	ATP-dependent DNA helicase	[TP0339-TP0687 (0.85149276)]
COG0564	COG1200	BPP3198	BPP3198	Pseudouridine synthase {UniProtKB/TrEMBL:Q7W5U0}	BPP2973	BPP2973	ATP-dependent DNA helicase	[TP0339-TP0687 (0.85149276)]
COG0457	COG2080	BPP2282	BPP2282	Putative exported protein	BPP0703	BPP0703	Probable oxidoreductase	[TP0820-TP0080 (0.6775143)]
COG0457	COG2080	BPP2222	BPP2222	Putative regulatory protein	BPP2326	BPP2326	Probable oxidoreductase	[TP0820-TP0080 (0.6775143)]
COG0457	COG2080	BPP2282	BPP2282	Putative exported protein	BPP2326	BPP2326	Probable oxidoreductase	[TP0820-TP0080 (0.6775143)]
COG0457	COG2080	BPP2222	BPP2222	Putative regulatory protein	BPP0703	BPP0703	Probable oxidoreductase	[TP0820-TP0080 (0.6775143)]
COG0457	COG2080	BPP2914	BPP2914	Hypothetical protein {UniProtKB/TrEMBL:Q7W6J5}	BPP2326	BPP2326	Probable oxidoreductase	[TP0820-TP0080 (0.6775143)]
COG0457	COG2080	BPP2282	BPP2282	Putative exported protein	BPP0389	BPP0389	Probable 2Fe-2S ferredoxin	[TP0820-TP0080 (0.6775143)]
COG0457	COG2080	BPP2914	BPP2914	Hypothetical protein {UniProtKB/TrEMBL:Q7W6J5}	BPP0389	BPP0389	Probable 2Fe-2S ferredoxin	[TP0820-TP0080 (0.6775143)]
COG0457	COG2080	BPP2222	BPP2222	Putative regulatory protein	BPP0389	BPP0389	Probable 2Fe-2S ferredoxin	[TP0820-TP0080 (0.6775143)]
COG0457	COG2080	BPP0814	BPP0814	Hypothetical protein {UniProtKB/TrEMBL:Q7W184}	BPP0703	BPP0703	Probable oxidoreductase	[TP0820-TP0080 (0.6775143)]
COG0457	COG2080	BPP0814	BPP0814	Hypothetical protein {UniProtKB/TrEMBL:Q7W184}	BPP0389	BPP0389	Probable 2Fe-2S ferredoxin	[TP0820-TP0080 (0.6775143)]
COG0457	COG2080	BPP0814	BPP0814	Hypothetical protein {UniProtKB/TrEMBL:Q7W184}	BPP2326	BPP2326	Probable oxidoreductase	[TP0820-TP0080 (0.6775143)]
COG0457	COG2080	BPP2914	BPP2914	Hypothetical protein {UniProtKB/TrEMBL:Q7W6J5}	BPP0703	BPP0703	Probable oxidoreductase	[TP0820-TP0080 (0.6775143)]
COG0636	COG1512	BPP4140	BPP4140	ATP synthase c chain {UniProtKB/TrEMBL:Q7W3A5}	BPP4326	BPP4326	Putative membrane protein	[TP0430-TP0561 (0.5857341)]
COG0457	COG2812	BPP2222	BPP2222	Putative regulatory protein	BPP1221	BPP1221	DNA polymerase III subunit Tau	[TP0067-TP1005 (0.5652097)]
COG0457	COG2812	BPP2914	BPP2914	Hypothetical protein {UniProtKB/TrEMBL:Q7W6J5}	BPP1221	BPP1221	DNA polymerase III subunit Tau	[TP0067-TP1005 (0.5652097)]
COG0457	COG2812	BPP0814	BPP0814	Hypothetical protein {UniProtKB/TrEMBL:Q7W184}	BPP1221	BPP1221	DNA polymerase III subunit Tau	[TP0067-TP1005 (0.5652097)]
COG0457	COG2812	BPP2282	BPP2282	Putative exported protein	BPP1221	BPP1221	DNA polymerase III subunit Tau	[TP0067-TP1005 (0.5652097)]
COG0457	COG1396	BPP2282	BPP2282	Putative exported protein	BPP1649	BPP1649	Putative transcriptional regulatory protein	[TP0648-TP0461 (0.6214171)]
COG0457	COG1396	BPP0814	BPP0814	Hypothetical protein {UniProtKB/TrEMBL:Q7W184}	BPP3526	BPP3526	Probable MerR-family transcriptional regulator	[TP0648-TP0461 (0.6214171)]
COG0457	COG1396	BPP0814	BPP0814	Hypothetical protein {UniProtKB/TrEMBL:Q7W184}	BPP1649	BPP1649	Putative transcriptional regulatory protein	[TP0648-TP0461 (0.6214171)]
COG0457	COG1396	BPP2222	BPP2222	Putative regulatory protein	BPP1649	BPP1649	Putative transcriptional regulatory protein	[TP0648-TP0461 (0.6214171)]
COG0457	COG1396	BPP2222	BPP2222	Putative regulatory protein	BPP3981	BPP3981	Hypothetical protein {UniProtKB/TrEMBL:Q7W3P9}	[TP0648-TP0461 (0.6214171)]
COG0457	COG1396	BPP0814	BPP0814	Hypothetical protein {UniProtKB/TrEMBL:Q7W184}	BPP3981	BPP3981	Hypothetical protein {UniProtKB/TrEMBL:Q7W3P9}	[TP0648-TP0461 (0.6214171)]
COG0457	COG1396	BPP2914	BPP2914	Hypothetical protein {UniProtKB/TrEMBL:Q7W6J5}	BPP3526	BPP3526	Probable MerR-family transcriptional regulator	[TP0648-TP0461 (0.6214171)]
COG0457	COG1396	BPP2914	BPP2914	Hypothetical protein {UniProtKB/TrEMBL:Q7W6J5}	BPP1649	BPP1649	Putative transcriptional regulatory protein	[TP0648-TP0461 (0.6214171)]
COG0457	COG1396	BPP2914	BPP2914	Hypothetical protein {UniProtKB/TrEMBL:Q7W6J5}	BPP3981	BPP3981	Hypothetical protein {UniProtKB/TrEMBL:Q7W3P9}	[TP0648-TP0461 (0.6214171)]
COG0457	COG1396	BPP2282	BPP2282	Putative exported protein	BPP3981	BPP3981	Hypothetical protein {UniProtKB/TrEMBL:Q7W3P9}	[TP0648-TP0461 (0.6214171)]
COG0457	COG1396	BPP2222	BPP2222	Putative regulatory protein	BPP3526	BPP3526	Probable MerR-family transcriptional regulator	[TP0648-TP0461 (0.6214171)]
COG0457	COG1396	BPP2282	BPP2282	Putative exported protein	BPP3526	BPP3526	Probable MerR-family transcriptional regulator	[TP0648-TP0461 (0.6214171)]
COG0036	COG1516	BPP4154	BPP4154	Ribulose-phosphate 3-epimerase	BPP1516	BPP1516	Flagellar protein FliS {UniProtKB/TrEMBL:Q7WA71}	[TP0945-TP0943 (0.573118)]
COG0237	COG1493	BPP3961	coaE	Dephospho-CoA kinase (EC 2.7.1.24) (Dephosphocoenzyme A kinase)	BPP4035	hprK	HPr kinase/phosphorylase (EC 2.7.11.-) (EC 2.7.4.-) (HPrK/P) (HPr(Ser) kinase/phosphorylase)	[TP0296-TP0591 (0.7885255)]
COG0124	COG0124	BPP2854	hisS	Histidyl-tRNA synthetase (EC 6.1.1.21) (Histidine--tRNA ligase) (HisRS)	BPP2854	hisS	Histidyl-tRNA synthetase (EC 6.1.1.21) (Histidine--tRNA ligase) (HisRS)	[TP0641-TP0641 (0.67365265)]
COG1377	COG1512	BPP1479	BPP1479	Flagellar biosynthetic protein FlhB	BPP4326	BPP4326	Putative membrane protein	[TP0715-TP0561 (0.6628788)]
COG0768	COG0815	BPP3757	BPP3757	Peptidoglycan synthetase	BPP1137	lnt	Apolipoprotein N-acyltransferase (EC 2.3.1.-) (ALP N-acyltransferase)	[TP0500-TP0252 (0.87159187)]
COG0768	COG0815	BPP4053	BPP4053	Penicillin-binding protein 2	BPP1137	lnt	Apolipoprotein N-acyltransferase (EC 2.3.1.-) (ALP N-acyltransferase)	[TP0500-TP0252 (0.87159187)]
COG0420	COG1256	BPP3085	BPP3085	Possible exonuclease {UniProtKB/TrEMBL:Q7W642}	BPP1494	BPP1494	Flagellar hook-associated protein 1	[TP0626-TP0660 (0.6120698)]
COG0586	COG2236	BPP4390	BPP4390	Possible integral-membrane protein	BPP2843	BPP2843	Putative transferase {UniProtKB/TrEMBL:Q7W6Q8}	[TP0779-TP0050 (0.66770643)]
COG0586	COG2236	BPP3622	BPP3622	Putative membrane protein	BPP2843	BPP2843	Putative transferase {UniProtKB/TrEMBL:Q7W6Q8}	[TP0779-TP0050 (0.66770643)]
COG1214	COG3439	BPP3358	BPP3358	Putative acetyltransferase	BPP1332	BPP1332	Putative exported protein	[TP0876-TP0895 (0.56457245)]
COG1366	COG3439	BPP2249	BPP2249	Putative anti-sigma factor antagonist	BPP1332	BPP1332	Putative exported protein	[TP0233-TP0895 (0.6775143)]
COG0442	COG1344	BPP3787	BPP3787	Prolyl-tRNA synthetase {UniProtKB/TrEMBL:Q7W481}	BPP1465	BPP1465	Flagellin {UniProtKB/TrEMBL:Q7WAB4}	[TP0160-TP0792 (0.6929264), TP0160-TP0659 (0.5927278)]
COG0442	COG1344	BPP3787	BPP3787	Prolyl-tRNA synthetase {UniProtKB/TrEMBL:Q7W481}	BPP1495	BPP1495	Flagellar hook-associated protein 3	[TP0160-TP0792 (0.6929264), TP0160-TP0659 (0.5927278)]
COG0211	COG1536	BPP0310	rpmA	50S ribosomal protein L27	BPP1509	BPP1509	Flagellar motor switch protein FliG	[TP0743-TP0400 (0.6311798)]
COG1558	COG4591	BPP1486	BPP1486	Flagellar basal-body rod protein FlgC	BPP2050	BPP2050	Lipoprotein releasing system transmembrane	[TP0397-TP0582 (0.5810855)]
COG0486	COG0803	BPP4417	trmE	tRNA modification GTPase trmE	BPP0183	BPP0183	Putative periplasmic solute binding protein	[TP0550-TP0163 (0.74372905)]
COG1536	COG1595	BPP1509	BPP1509	Flagellar motor switch protein FliG	BPP2387	BPP2387	Putative ECF-family RNA polymerase sigma factor	[TP0400-TP0092 (0.64304686)]
COG1536	COG1595	BPP1509	BPP1509	Flagellar motor switch protein FliG	BPP3208	BPP3208	ECF-family sigma factor	[TP0400-TP0092 (0.64304686)]
COG1536	COG1595	BPP1509	BPP1509	Flagellar motor switch protein FliG	BPP1807	BPP1807	Putative RNA polymerase sigma factor	[TP0400-TP0092 (0.64304686)]
COG1536	COG1595	BPP1509	BPP1509	Flagellar motor switch protein FliG	BPP3301	BPP3301	RNA polymerase sigma factor	[TP0400-TP0092 (0.64304686)]
COG1536	COG1595	BPP1509	BPP1509	Flagellar motor switch protein FliG	BPP4183	BPP4183	Heme uptake regulator {UniProtKB/TrEMBL:Q7W364}	[TP0400-TP0092 (0.64304686)]
COG1536	COG1595	BPP1509	BPP1509	Flagellar motor switch protein FliG	BPP1086	BPP1086	Putative RNA polymerase sigma factor	[TP0400-TP0092 (0.64304686)]
COG1536	COG1595	BPP1509	BPP1509	Flagellar motor switch protein FliG	BPP1584	BPP1584	Putative RNA polymerase sigma factor	[TP0400-TP0092 (0.64304686)]
COG1536	COG1595	BPP1509	BPP1509	Flagellar motor switch protein FliG	BPP2456	BPP2456	Putative sigma-70 factor, ECF subfamily	[TP0400-TP0092 (0.64304686)]
COG1536	COG1595	BPP1509	BPP1509	Flagellar motor switch protein FliG	BPP3686	BPP3686	ECF-family sigma factor	[TP0400-TP0092 (0.64304686)]
COG1536	COG1595	BPP1509	BPP1509	Flagellar motor switch protein FliG	BPP1838	BPP1838	Putative Ecf-type RNA polymerase sigma factor	[TP0400-TP0092 (0.64304686)]
COG0687	COG1057	BPP2787	BPP2787	Putative ABC transporter, periplasmic	BPP2419	nadD	Probable nicotinate-nucleotide adenylyltransferase (EC 2.7.7.18) (Deamido-NAD(+) pyrophosphorylase) (Deamido-NAD(+) diphosphorylase) (Nicotinate mononucleotide adenylyltransferase) (NaMN adenylyltransferase)	[TP0655-TP0741 (0.7061969)]
COG0687	COG1057	BPP2299	BPP2299	Putative extracellular solute-binding protein	BPP2419	nadD	Probable nicotinate-nucleotide adenylyltransferase (EC 2.7.7.18) (Deamido-NAD(+) pyrophosphorylase) (Deamido-NAD(+) diphosphorylase) (Nicotinate mononucleotide adenylyltransferase) (NaMN adenylyltransferase)	[TP0655-TP0741 (0.7061969)]
COG0687	COG1057	BPP0906	BPP0906	Putative extracellular solute-binding protein	BPP2419	nadD	Probable nicotinate-nucleotide adenylyltransferase (EC 2.7.7.18) (Deamido-NAD(+) pyrophosphorylase) (Deamido-NAD(+) diphosphorylase) (Nicotinate mononucleotide adenylyltransferase) (NaMN adenylyltransferase)	[TP0655-TP0741 (0.7061969)]
COG0687	COG1057	BPP1691	BPP1691	Putative polyamine transport protein	BPP2419	nadD	Probable nicotinate-nucleotide adenylyltransferase (EC 2.7.7.18) (Deamido-NAD(+) pyrophosphorylase) (Deamido-NAD(+) diphosphorylase) (Nicotinate mononucleotide adenylyltransferase) (NaMN adenylyltransferase)	[TP0655-TP0741 (0.7061969)]
COG0012	COG0608	BPP0821	BPP0821	Hypothetical protein {UniProtKB/TrEMBL:Q7W177}	BPP2048	BPP2048	Single-stranded-DNA-specific exonuclease	[TP0124-TP0704 (0.626838)]
COG1214	COG1773	BPP3358	BPP3358	Putative acetyltransferase	BPP3933	BPP3933	Rubredoxin {UniProtKB/TrEMBL:Q7W3U4}	[TP0876-TP0991 (0.57776016)]
COG0739	COG0773	BPP3878	BPP3878	Hypothetical protein {UniProtKB/TrEMBL:Q7W3Z7}	BPP3920	BPP3920	UDP-N-acetylmuramate:L-alanyl-gamma-D-glutamyl-me	[TP0782-TP0341 (0.8145237)]
COG0739	COG0773	BPP3878	BPP3878	Hypothetical protein {UniProtKB/TrEMBL:Q7W3Z7}	BPP3751	murC	UDP-N-acetylmuramate--L-alanine ligase (EC 6.3.2.8) (UDP-N- acetylmuramoyl-L-alanine synthetase)	[TP0782-TP0341 (0.8145237)]
COG0739	COG0773	BPP3744	BPP3744	Putative peptidase family M23/M37 protein	BPP3920	BPP3920	UDP-N-acetylmuramate:L-alanyl-gamma-D-glutamyl-me	[TP0782-TP0341 (0.8145237)]
COG0739	COG0773	BPP3744	BPP3744	Putative peptidase family M23/M37 protein	BPP3751	murC	UDP-N-acetylmuramate--L-alanine ligase (EC 6.3.2.8) (UDP-N- acetylmuramoyl-L-alanine synthetase)	[TP0782-TP0341 (0.8145237)]
COG0739	COG0773	BPP1081	BPP1081	Putative lipoprotein {UniProtKB/TrEMBL:Q7WBC4}	BPP3920	BPP3920	UDP-N-acetylmuramate:L-alanyl-gamma-D-glutamyl-me	[TP0782-TP0341 (0.8145237)]
COG0739	COG0773	BPP3055	BPP3055	Putative peptidase {UniProtKB/TrEMBL:Q7W672}	BPP3920	BPP3920	UDP-N-acetylmuramate:L-alanyl-gamma-D-glutamyl-me	[TP0782-TP0341 (0.8145237)]
COG0739	COG0773	BPP1182	BPP1182	Putative peptidase {UniProtKB/TrEMBL:Q7WB27}	BPP3920	BPP3920	UDP-N-acetylmuramate:L-alanyl-gamma-D-glutamyl-me	[TP0782-TP0341 (0.8145237)]
COG0739	COG0773	BPP3055	BPP3055	Putative peptidase {UniProtKB/TrEMBL:Q7W672}	BPP3751	murC	UDP-N-acetylmuramate--L-alanine ligase (EC 6.3.2.8) (UDP-N- acetylmuramoyl-L-alanine synthetase)	[TP0782-TP0341 (0.8145237)]
COG0739	COG0773	BPP1081	BPP1081	Putative lipoprotein {UniProtKB/TrEMBL:Q7WBC4}	BPP3751	murC	UDP-N-acetylmuramate--L-alanine ligase (EC 6.3.2.8) (UDP-N- acetylmuramoyl-L-alanine synthetase)	[TP0782-TP0341 (0.8145237)]
COG0739	COG0773	BPP1182	BPP1182	Putative peptidase {UniProtKB/TrEMBL:Q7WB27}	BPP3751	murC	UDP-N-acetylmuramate--L-alanine ligase (EC 6.3.2.8) (UDP-N- acetylmuramoyl-L-alanine synthetase)	[TP0782-TP0341 (0.8145237)]
COG0050	COG0457	BPP0007	BPP0007	Elongation factor Tu {UniProtKB/TrEMBL:Q79GC6}	BPP0814	BPP0814	Hypothetical protein {UniProtKB/TrEMBL:Q7W184}	[TP0187-TP0067 (0.7854602)]
COG0050	COG0457	BPP0027	BPP0027	Elongation factor Tu {UniProtKB/TrEMBL:Q79GC6}	BPP2914	BPP2914	Hypothetical protein {UniProtKB/TrEMBL:Q7W6J5}	[TP0187-TP0067 (0.7854602)]
COG0050	COG0457	BPP0007	BPP0007	Elongation factor Tu {UniProtKB/TrEMBL:Q79GC6}	BPP2222	BPP2222	Putative regulatory protein	[TP0187-TP0067 (0.7854602)]
COG0050	COG0457	BPP0027	BPP0027	Elongation factor Tu {UniProtKB/TrEMBL:Q79GC6}	BPP2222	BPP2222	Putative regulatory protein	[TP0187-TP0067 (0.7854602)]
COG0050	COG0457	BPP0027	BPP0027	Elongation factor Tu {UniProtKB/TrEMBL:Q79GC6}	BPP0814	BPP0814	Hypothetical protein {UniProtKB/TrEMBL:Q7W184}	[TP0187-TP0067 (0.7854602)]
COG0050	COG0457	BPP0027	BPP0027	Elongation factor Tu {UniProtKB/TrEMBL:Q79GC6}	BPP2282	BPP2282	Putative exported protein	[TP0187-TP0067 (0.7854602)]
COG0050	COG0457	BPP0007	BPP0007	Elongation factor Tu {UniProtKB/TrEMBL:Q79GC6}	BPP2914	BPP2914	Hypothetical protein {UniProtKB/TrEMBL:Q7W6J5}	[TP0187-TP0067 (0.7854602)]
COG0050	COG0457	BPP0007	BPP0007	Elongation factor Tu {UniProtKB/TrEMBL:Q79GC6}	BPP2282	BPP2282	Putative exported protein	[TP0187-TP0067 (0.7854602)]
COG0257	COG0564	BPP0053	BPP0053	50S ribosomal protein L36	BPP3317	BPP3317	Pseudouridine synthase {UniProtKB/TrEMBL:Q7W5H4}	[TP0209-TP0154 (0.634929)]
COG0257	COG0564	BPP0053	BPP0053	50S ribosomal protein L36	BPP3198	BPP3198	Pseudouridine synthase {UniProtKB/TrEMBL:Q7W5U0}	[TP0209-TP0154 (0.634929)]
COG1108	COG1512	BPP0182	BPP0182	Putative ABC transporter permease protein	BPP4326	BPP4326	Putative membrane protein	[TP0036-TP0561 (0.5857341)]
COG0739	COG2239	BPP3055	BPP3055	Putative peptidase {UniProtKB/TrEMBL:Q7W672}	BPP3734	BPP3734	Putative cation transport protein	[TP0155-TP0917 (0.6343327)]
COG0739	COG2239	BPP1081	BPP1081	Putative lipoprotein {UniProtKB/TrEMBL:Q7WBC4}	BPP3734	BPP3734	Putative cation transport protein	[TP0155-TP0917 (0.6343327)]
COG0739	COG2239	BPP1182	BPP1182	Putative peptidase {UniProtKB/TrEMBL:Q7WB27}	BPP3734	BPP3734	Putative cation transport protein	[TP0155-TP0917 (0.6343327)]
COG0739	COG2239	BPP3744	BPP3744	Putative peptidase family M23/M37 protein	BPP3734	BPP3734	Putative cation transport protein	[TP0155-TP0917 (0.6343327)]
COG0739	COG2239	BPP3878	BPP3878	Hypothetical protein {UniProtKB/TrEMBL:Q7W3Z7}	BPP3734	BPP3734	Putative cation transport protein	[TP0155-TP0917 (0.6343327)]
COG1292	COG2239	BPP3400	BPP3400	High-affinity choline transport protein	BPP3734	BPP3734	Putative cation transport protein	[TP0106-TP0917 (0.5215956)]
COG1292	COG2239	BPP3424	BPP3424	High-affinity choline transport protein	BPP3734	BPP3734	Putative cation transport protein	[TP0106-TP0917 (0.5215956)]
COG0457	COG1187	BPP0814	BPP0814	Hypothetical protein {UniProtKB/TrEMBL:Q7W184}	BPP1451	BPP1451	Putative RNA pseudouridylate synthase	[TP0067-TP0459 (0.6360361)]
COG0457	COG1187	BPP2222	BPP2222	Putative regulatory protein	BPP1451	BPP1451	Putative RNA pseudouridylate synthase	[TP0067-TP0459 (0.6360361)]
COG0457	COG1187	BPP2914	BPP2914	Hypothetical protein {UniProtKB/TrEMBL:Q7W6J5}	BPP1451	BPP1451	Putative RNA pseudouridylate synthase	[TP0067-TP0459 (0.6360361)]
COG0457	COG1187	BPP2282	BPP2282	Putative exported protein	BPP1451	BPP1451	Putative RNA pseudouridylate synthase	[TP0067-TP0459 (0.6360361)]
COG0210	COG0305	BPP4130	BPP4130	ATP-dependent DNA helicase	BPP2472	BPP2472	DNA helicase {UniProtKB/TrEMBL:Q7W7P2}	[TP0102-TP0058 (0.8842861)]
COG0210	COG0305	BPP1990	BPP1990	DNA helicase II {UniProtKB/TrEMBL:Q7W0T7}	BPP2472	BPP2472	DNA helicase {UniProtKB/TrEMBL:Q7W7P2}	[TP0102-TP0058 (0.8842861)]
COG0621	COG0739	BPP0250	BPP0250	Hypothetical protein {UniProtKB/TrEMBL:Q7W1U6}	BPP3055	BPP3055	Putative peptidase {UniProtKB/TrEMBL:Q7W672}	[TP0269-TP0702 (0.8475093)]
COG0621	COG0739	BPP1141	BPP1141	Hypothetical protein {UniProtKB/TrEMBL:Q7WB66}	BPP1182	BPP1182	Putative peptidase {UniProtKB/TrEMBL:Q7WB27}	[TP0269-TP0702 (0.8475093)]
COG0621	COG0739	BPP0250	BPP0250	Hypothetical protein {UniProtKB/TrEMBL:Q7W1U6}	BPP3744	BPP3744	Putative peptidase family M23/M37 protein	[TP0269-TP0702 (0.8475093)]
COG0621	COG0739	BPP1141	BPP1141	Hypothetical protein {UniProtKB/TrEMBL:Q7WB66}	BPP1081	BPP1081	Putative lipoprotein {UniProtKB/TrEMBL:Q7WBC4}	[TP0269-TP0702 (0.8475093)]
COG0621	COG0739	BPP0250	BPP0250	Hypothetical protein {UniProtKB/TrEMBL:Q7W1U6}	BPP1182	BPP1182	Putative peptidase {UniProtKB/TrEMBL:Q7WB27}	[TP0269-TP0702 (0.8475093)]
COG0621	COG0739	BPP1141	BPP1141	Hypothetical protein {UniProtKB/TrEMBL:Q7WB66}	BPP3744	BPP3744	Putative peptidase family M23/M37 protein	[TP0269-TP0702 (0.8475093)]
COG0621	COG0739	BPP0250	BPP0250	Hypothetical protein {UniProtKB/TrEMBL:Q7W1U6}	BPP3878	BPP3878	Hypothetical protein {UniProtKB/TrEMBL:Q7W3Z7}	[TP0269-TP0702 (0.8475093)]
COG0621	COG0739	BPP1141	BPP1141	Hypothetical protein {UniProtKB/TrEMBL:Q7WB66}	BPP3878	BPP3878	Hypothetical protein {UniProtKB/TrEMBL:Q7W3Z7}	[TP0269-TP0702 (0.8475093)]
COG0621	COG0739	BPP0250	BPP0250	Hypothetical protein {UniProtKB/TrEMBL:Q7W1U6}	BPP1081	BPP1081	Putative lipoprotein {UniProtKB/TrEMBL:Q7WBC4}	[TP0269-TP0702 (0.8475093)]
COG0621	COG0739	BPP1141	BPP1141	Hypothetical protein {UniProtKB/TrEMBL:Q7WB66}	BPP3055	BPP3055	Putative peptidase {UniProtKB/TrEMBL:Q7W672}	[TP0269-TP0702 (0.8475093)]
COG1256	COG1516	BPP1494	BPP1494	Flagellar hook-associated protein 1	BPP1516	BPP1516	Flagellar protein FliS {UniProtKB/TrEMBL:Q7WA71}	[TP0660-TP0943 (0.90609026)]
COG0257	COG1057	BPP0053	BPP0053	50S ribosomal protein L36	BPP2419	nadD	Probable nicotinate-nucleotide adenylyltransferase (EC 2.7.7.18) (Deamido-NAD(+) pyrophosphorylase) (Deamido-NAD(+) diphosphorylase) (Nicotinate mononucleotide adenylyltransferase) (NaMN adenylyltransferase)	[TP0209-TP0741 (0.64932555)]
