# Supplementary material for: The Binary Protein Interactome of Treponema pallidum – The Syphilis Spirochete
Source: PLoS One. 2008 May 28;3(5):e2292. doi: 10.1371/journal.pone.0002292 (PMC2386257; doi:10.1371/journal.pone.0002292)
Supplement: Data S1 — Predicted protein-protein interactions based on our Treponema pallidum data; zip archive containing 372 files with one file per species. (6.09 MB ZIP) [file pone.0002292.s006.zip › bacteria/Bordetella_pertussis.tab]

520 Bordetella pertussis
COG A	COG B	Locus Id A	Preferred Name(s) A	Annotation A	Locus Id B	Preferred Name(s) B	Annotation B	T. pallidum interaction
COG0186	COG1475	BP3622	rpsQ	30S ribosomal protein S17	BP0005	BP0005	Probable chromosome partitioning protein ParB	[TP0198-TP0271 (0.71912634)]
COG0608	COG0817	BP1105	BP1105	Single-stranded-DNA-specific exonuclease	BP3417	ruvC	Crossover junction endodeoxyribonuclease ruvC (EC 3.1.22.4) (Holliday junction nuclease ruvC) (Holliday junction resolvase ruvC)	[TP0704-TP0517 (0.81382185)]
COG0845	COG4591	BP0828	BP0828	Probable HlyD-family secretion protein	BP1107	BP1107	Lipoprotein releasing system transmembrane	[TP0965-TP0582 (0.8143851)]
COG0845	COG4591	BP0762	cyaD	Protein cyaD {UniProtKB/Swiss-Prot:P11091}	BP1107	BP1107	Lipoprotein releasing system transmembrane	[TP0965-TP0582 (0.8143851)]
COG0845	COG4591	BP3815	BP3815	HlyD family secretion protein	BP1107	BP1107	Lipoprotein releasing system transmembrane	[TP0965-TP0582 (0.8143851)]
COG0845	COG4591	BP2075	BP2075	Putative efflux system inner membrane protein	BP1107	BP1107	Lipoprotein releasing system transmembrane	[TP0965-TP0582 (0.8143851)]
COG0617	COG0860	BP0239	BP0239	Poly(A) polymerase {UniProtKB/TrEMBL:Q7W0B0}	BP0246	BP0246	N-acetylmuramoyl-L-alanine amidase	[TP0270-TP0247 (0.76828843)]
COG0617	COG0860	BP3059	cca	CCA-adding enzyme (EC 2.7.7.25) (EC 2.7.7.21) (tRNA nucleotidyltransferase) (tRNA adenylyl-/cytidylyl- transferase) (tRNA CCA-pyrophosphorylase) (tRNA-NT)	BP0246	BP0246	N-acetylmuramoyl-L-alanine amidase	[TP0270-TP0247 (0.76828843)]
COG0201	COG0550	BP3636	BP3636	Preprotein translocase SecY subunit	BP0460	BP0460	DNA topoisomerase iii {UniProtKB/TrEMBL:Q7VSG5}	[TP0208-TP0394 (0.8044664)]
COG0768	COG2812	BP0377	BP0377	Penicillin-binding protein 2	BP1549	BP1549	DNA polymerase III subunit Tau	[TP0500-TP1005 (0.655462)]
COG0768	COG2812	BP3028	BP3028	Peptidoglycan synthetase	BP1549	BP1549	DNA polymerase III subunit Tau	[TP0500-TP1005 (0.655462)]
COG0051	COG0693	BP3612	rpsJ	30S ribosomal protein S10	BP0064	BP0064	Hypothetical protein {UniProtKB/TrEMBL:Q7W0N4}	[TP0188-TP0445 (0.6307204)]
COG0051	COG0693	BP3612	rpsJ	30S ribosomal protein S10	BP1542	BP1542	Hypothetical protein {UniProtKB/TrEMBL:Q7VY21}	[TP0188-TP0445 (0.6307204)]
COG0180	COG0564	BP1143	trpS	Tryptophanyl-tRNA synthetase (EC 6.1.1.2) (Tryptophan--tRNA ligase) (TrpRS)	BP1147	BP1147	Pseudouridine synthase {UniProtKB/TrEMBL:Q7VZ02}	[TP0632-TP0339 (0.7885255)]
COG0180	COG0564	BP1143	trpS	Tryptophanyl-tRNA synthetase (EC 6.1.1.2) (Tryptophan--tRNA ligase) (TrpRS)	BP0477	BP0477	Pseudouridine synthase {UniProtKB/TrEMBL:Q7VSF1}	[TP0632-TP0339 (0.7885255)]
COG1580	COG2239	BP1395	BP1395	Flagellar protein FliL {UniProtKB/TrEMBL:Q7VYF0}	BP2806	BP2806	Putative cation transport protein	[TP0378-TP0917 (0.53720385)]
COG0090	COG0223	BP3616	rplB	50S ribosomal protein L2	BP0551	fmt	Methionyl-tRNA formyltransferase (EC 2.1.2.9)	[TP0192-TP0756 (0.8610547)]
COG0632	COG2255	BP3418	ruvA	Holliday junction ATP-dependent DNA helicase ruvA (EC 3.6.1.-)	BP3421	ruvB	Holliday junction ATP-dependent DNA helicase ruvB (EC 3.6.1.-)	[TP0543-TP0162 (0.9659884)]
COG0462	COG0817	BP3125	prs	Ribose-phosphate pyrophosphokinase (EC 2.7.6.1) (RPPK) (Phosphoribosyl pyrophosphate synthetase) (P-Rib-PP synthetase) (PRPP synthetase)	BP3417	ruvC	Crossover junction endodeoxyribonuclease ruvC (EC 3.1.22.4) (Holliday junction nuclease ruvC) (Holliday junction resolvase ruvC)	[TP0294-TP0517 (0.54911256)]
COG0125	COG0586	BP1847	tmk	Thymidylate kinase {UniProtKB/Swiss-Prot:Q7VXD2}	BP2585	BP2585	DedA-family integral membrane protein	[TP0354-TP0779 (0.67954355)]
COG0125	COG0586	BP1847	tmk	Thymidylate kinase {UniProtKB/Swiss-Prot:Q7VXD2}	BP0245	BP0245	Putative membrane protein	[TP0354-TP0779 (0.67954355)]
COG0457	COG1653	BP1907	BP1907	Putative exported protein	BP2835	BP2835	ABC transport protein, Solute-binding component	[TP0067-TP0074 (0.6656524)]
COG0457	COG1653	BP3128	BP3128	Hypothetical protein {UniProtKB/TrEMBL:Q7VUG8}	BP2638	BP2638	Putative exported protein	[TP0067-TP0074 (0.6656524)]
COG0457	COG1653	BP1304	BP1304	Hypothetical protein {UniProtKB/TrEMBL:Q7VYL5}	BP1819	BP1819	Glycerol-3-phosphate-binding periplasmic protein	[TP0067-TP0074 (0.6656524)]
COG0457	COG1653	BP1907	BP1907	Putative exported protein	BP1281	BP1281	Glycerol-3-phosphate-binding periplasmic protein	[TP0067-TP0074 (0.6656524)]
COG0457	COG1653	BP2254	BP2254	BcrH protein {UniProtKB/TrEMBL:Q84CS6}	BP0121	BP0121	Probable extracellular solute-binding protein	[TP0067-TP0074 (0.6656524)]
COG0457	COG1653	BP2254	BP2254	BcrH protein {UniProtKB/TrEMBL:Q84CS6}	BP2638	BP2638	Putative exported protein	[TP0067-TP0074 (0.6656524)]
COG0457	COG1653	BP1304	BP1304	Hypothetical protein {UniProtKB/TrEMBL:Q7VYL5}	BP2638	BP2638	Putative exported protein	[TP0067-TP0074 (0.6656524)]
COG0457	COG1653	BP3128	BP3128	Hypothetical protein {UniProtKB/TrEMBL:Q7VUG8}	BP0121	BP0121	Probable extracellular solute-binding protein	[TP0067-TP0074 (0.6656524)]
COG0457	COG1653	BP1907	BP1907	Putative exported protein	BP0121	BP0121	Probable extracellular solute-binding protein	[TP0067-TP0074 (0.6656524)]
COG0457	COG1653	BP3128	BP3128	Hypothetical protein {UniProtKB/TrEMBL:Q7VUG8}	BP1819	BP1819	Glycerol-3-phosphate-binding periplasmic protein	[TP0067-TP0074 (0.6656524)]
COG0457	COG1653	BP2254	BP2254	BcrH protein {UniProtKB/TrEMBL:Q84CS6}	BP1281	BP1281	Glycerol-3-phosphate-binding periplasmic protein	[TP0067-TP0074 (0.6656524)]
COG0457	COG1653	BP3128	BP3128	Hypothetical protein {UniProtKB/TrEMBL:Q7VUG8}	BP2835	BP2835	ABC transport protein, Solute-binding component	[TP0067-TP0074 (0.6656524)]
COG0457	COG1653	BP2254	BP2254	BcrH protein {UniProtKB/TrEMBL:Q84CS6}	BP2835	BP2835	ABC transport protein, Solute-binding component	[TP0067-TP0074 (0.6656524)]
COG0457	COG1653	BP1304	BP1304	Hypothetical protein {UniProtKB/TrEMBL:Q7VYL5}	BP1281	BP1281	Glycerol-3-phosphate-binding periplasmic protein	[TP0067-TP0074 (0.6656524)]
COG0457	COG1653	BP1907	BP1907	Putative exported protein	BP2638	BP2638	Putative exported protein	[TP0067-TP0074 (0.6656524)]
COG0457	COG1653	BP3128	BP3128	Hypothetical protein {UniProtKB/TrEMBL:Q7VUG8}	BP1281	BP1281	Glycerol-3-phosphate-binding periplasmic protein	[TP0067-TP0074 (0.6656524)]
COG0457	COG1653	BP1304	BP1304	Hypothetical protein {UniProtKB/TrEMBL:Q7VYL5}	BP0121	BP0121	Probable extracellular solute-binding protein	[TP0067-TP0074 (0.6656524)]
COG0457	COG1653	BP1304	BP1304	Hypothetical protein {UniProtKB/TrEMBL:Q7VYL5}	BP2835	BP2835	ABC transport protein, Solute-binding component	[TP0067-TP0074 (0.6656524)]
COG0457	COG1653	BP1907	BP1907	Putative exported protein	BP1819	BP1819	Glycerol-3-phosphate-binding periplasmic protein	[TP0067-TP0074 (0.6656524)]
COG0457	COG1653	BP2254	BP2254	BcrH protein {UniProtKB/TrEMBL:Q84CS6}	BP1819	BP1819	Glycerol-3-phosphate-binding periplasmic protein	[TP0067-TP0074 (0.6656524)]
COG1291	COG1684	BP1024	BP1024	Chemotaxis protein MotA	BP1389	BP1389	Flagellar biosynthetic protein FliR	[TP0725-TP0716 (0.9601814)]
COG0222	COG0802	BP0014	rplL	50S ribosomal protein L7/L12	BP0247	BP0247	Hypothetical protein {UniProtKB/TrEMBL:Q7W0A3}	[TP0240-TP0875 (0.8481433)]
COG0495	COG1214	BP2044	leuS	Leucyl-tRNA synthetase (EC 6.1.1.4) (Leucine--tRNA ligase) (LeuRS)	BP3555	BP3555	Putative acetyltransferase	[TP0586-TP0876 (0.5571989)]
COG0192	COG0592	BP3071	metK	S-adenosylmethionine synthetase (EC 2.5.1.6) (Methionine adenosyltransferase) (AdoMet synthetase) (MAT)	BP0490	BP0490	DNA polymerase iii, beta chain	[TP0794-TP0002 (0.8412751)]
COG0125	COG0457	BP1847	tmk	Thymidylate kinase {UniProtKB/Swiss-Prot:Q7VXD2}	BP1907	BP1907	Putative exported protein	[TP0354-TP0648 (0.5206915)]
COG0125	COG0457	BP1847	tmk	Thymidylate kinase {UniProtKB/Swiss-Prot:Q7VXD2}	BP1304	BP1304	Hypothetical protein {UniProtKB/TrEMBL:Q7VYL5}	[TP0354-TP0648 (0.5206915)]
COG0125	COG0457	BP1847	tmk	Thymidylate kinase {UniProtKB/Swiss-Prot:Q7VXD2}	BP3128	BP3128	Hypothetical protein {UniProtKB/TrEMBL:Q7VUG8}	[TP0354-TP0648 (0.5206915)]
COG0125	COG0457	BP1847	tmk	Thymidylate kinase {UniProtKB/Swiss-Prot:Q7VXD2}	BP2254	BP2254	BcrH protein {UniProtKB/TrEMBL:Q84CS6}	[TP0354-TP0648 (0.5206915)]
COG0860	COG1396	BP0246	BP0246	N-acetylmuramoyl-L-alanine amidase	BP3837	BP3837	Hypothetical protein {UniProtKB/TrEMBL:Q7VST6}	[TP0247-TP0461 (0.8100859)]
COG0860	COG1396	BP0246	BP0246	N-acetylmuramoyl-L-alanine amidase	BP2663	BP2663	Putative transcriptional regulatory protein	[TP0247-TP0461 (0.8100859)]
COG0860	COG1396	BP0246	BP0246	N-acetylmuramoyl-L-alanine amidase	BP1523	BP1523	Putative DNA-binding protein	[TP0247-TP0461 (0.8100859)]
COG0860	COG1396	BP0246	BP0246	N-acetylmuramoyl-L-alanine amidase	BP3110	BP3110	Probable MerR-family transcriptional regulator	[TP0247-TP0461 (0.8100859)]
COG0265	COG0333	BP0280	BP0280	Protease {UniProtKB/TrEMBL:Q7W077}	BP2445	rpmF	50S ribosomal protein L32	[TP0773-TP0807 (0.5060325)]
COG0265	COG0333	BP2434	BP2434	Serine protease {UniProtKB/TrEMBL:Q7VW38}	BP2445	rpmF	50S ribosomal protein L32	[TP0773-TP0807 (0.5060325)]
COG0802	COG0860	BP0247	BP0247	Hypothetical protein {UniProtKB/TrEMBL:Q7W0A3}	BP0246	BP0246	N-acetylmuramoyl-L-alanine amidase	[TP0875-TP0247 (0.90700364)]
COG0495	COG0761	BP2044	leuS	Leucyl-tRNA synthetase (EC 6.1.1.4) (Leucine--tRNA ligase) (LeuRS)	BP1237	ispH	4-hydroxy-3-methylbut-2-enyl diphosphate reductase (EC 1.17.1.2)	[TP0586-TP0547 (0.63095015)]
COG1536	COG1677	BP1402	BP1402	Flagellar motor switch protein FliG	BP1404	BP1404	Flagellar hook-basal body complex protein FliE	[TP0026-TP0398 (0.81876683)]
COG0820	COG2812	BP2201	BP2201	Hypothetical protein {UniProtKB/TrEMBL:Q7VWK8}	BP1549	BP1549	DNA polymerase III subunit Tau	[TP0068-TP1005 (0.60435057)]
COG0771	COG1815	BP3025	murD	UDP-N-acetylmuramoylalanine--D-glutamate ligase (EC 6.3.2.9) (UDP-N- acetylmuramoyl-L-alanyl-D-glutamate synthetase) (D-glutamic acid- adding enzyme)	BP1373	BP1373	Flagellar basal-body rod protein FlgB	[TP0903-TP0396 (0.6336193)]
COG1684	COG2239	BP1389	BP1389	Flagellar biosynthetic protein FliR	BP2806	BP2806	Putative cation transport protein	[TP0716-TP0917 (0.5059451)]
COG0272	COG1396	BP3560	BP3560	DNA ligase {UniProtKB/TrEMBL:Q7VRX7}	BP3837	BP3837	Hypothetical protein {UniProtKB/TrEMBL:Q7VST6}	[TP0634-TP0461 (0.7134334)]
COG0272	COG1396	BP3560	BP3560	DNA ligase {UniProtKB/TrEMBL:Q7VRX7}	BP3110	BP3110	Probable MerR-family transcriptional regulator	[TP0634-TP0461 (0.7134334)]
COG0272	COG1396	BP3560	BP3560	DNA ligase {UniProtKB/TrEMBL:Q7VRX7}	BP1523	BP1523	Putative DNA-binding protein	[TP0634-TP0461 (0.7134334)]
COG0272	COG1396	BP3560	BP3560	DNA ligase {UniProtKB/TrEMBL:Q7VRX7}	BP2663	BP2663	Putative transcriptional regulatory protein	[TP0634-TP0461 (0.7134334)]
COG0333	COG1077	BP2445	rpmF	50S ribosomal protein L32	BP0374	BP0374	Rod shape-determining protein	[TP0807-TP0497 (0.61855906)]
COG0234	COG1200	BP3496	groS	10 kDa chaperonin (Protein Cpn10) (groES protein)	BP1612	BP1612	ATP-dependent DNA helicase	[TP1013-TP0687 (0.84594196)]
COG0084	COG2201	BP1849	BP1849	Hypothetical protein {UniProtKB/TrEMBL:Q7VXD0}	BP1032	cheB	Chemotaxis response regulator protein-glutamate methylesterase (EC 3.1.1.61)	[TP0994-TP0631 (0.71912634)]
COG0084	COG2201	BP1109	BP1109	Putative deoxyribonuclease	BP1032	cheB	Chemotaxis response regulator protein-glutamate methylesterase (EC 3.1.1.61)	[TP0994-TP0631 (0.71912634)]
COG1121	COG1345	BP3082	BP3082	Putative transport protein ATP-binding	BP1410	BP1410	Flagellar hook-associated protein 2	[TP0035-TP0872 (0.6931363)]
COG0257	COG1253	BP3638	BP3638	50S ribosomal protein L36	BP1903	BP1903	Putative membrane protein	[TP0209-TP0027 (0.74441797)]
COG2236	COG3015	BP2187	BP2187	Putative transferase {UniProtKB/TrEMBL:Q7VWM2}	BP1189	BP1189	Lipoprotein {UniProtKB/TrEMBL:Q7VYW4}	[TP0050-TP0435 (0.5489904)]
COG0060	COG0681	BP1753	ileS	Isoleucyl-tRNA synthetase (EC 6.1.1.5) (Isoleucine--tRNA ligase) (IleRS)	BP2432	BP2432	Leader peptidase Lep {UniProtKB/TrEMBL:Q9RN42}	[TP0452-TP0185 (0.79878455)]
COG1344	COG2236	BP0996	BP0996	Flagellin {UniProtKB/TrEMBL:Q7VZC2}	BP2187	BP2187	Putative transferase {UniProtKB/TrEMBL:Q7VWM2}	[TP0868-TP0050 (0.7570204)]
COG1344	COG2236	BP1383	BP1383	Flagellar hook-associated protein 3	BP2187	BP2187	Putative transferase {UniProtKB/TrEMBL:Q7VWM2}	[TP0868-TP0050 (0.7570204)]
COG0558	COG2239	BP2082	BP2082	Putative CDP-diacylglycerol--glycerol-3-phosphate	BP2806	BP2806	Putative cation transport protein	[TP0256-TP0917 (0.6007029)]
COG1344	COG1815	BP0996	BP0996	Flagellin {UniProtKB/TrEMBL:Q7VZC2}	BP1373	BP1373	Flagellar basal-body rod protein FlgB	[TP0870-TP0396 (0.7209834)]
COG1344	COG1815	BP1383	BP1383	Flagellar hook-associated protein 3	BP1373	BP1373	Flagellar basal-body rod protein FlgB	[TP0870-TP0396 (0.7209834)]
COG0257	COG1749	BP3638	BP3638	50S ribosomal protein L36	BP1376	BP1376	Flagellar hook protein FlgE	[TP0209-TP0727 (0.6772987)]
COG0459	COG2236	BP3495	groL	60 kDa chaperonin (Protein Cpn60) (groEL protein)	BP2187	BP2187	Putative transferase {UniProtKB/TrEMBL:Q7VWM2}	[TP0030-TP0050 (0.733236)]
COG1344	COG4786	BP0996	BP0996	Flagellin {UniProtKB/TrEMBL:Q7VZC2}	BP1378	BP1378	Flagellar basal-body rod protein FlgG	[TP0792-TP0961 (0.7009321), TP0659-TP0961 (0.6018447)]
COG1344	COG4786	BP1383	BP1383	Flagellar hook-associated protein 3	BP1378	BP1378	Flagellar basal-body rod protein FlgG	[TP0792-TP0961 (0.7009321), TP0659-TP0961 (0.6018447)]
COG0593	COG1077	BP0241	BP0241	Hypothetical protein {UniProtKB/TrEMBL:Q7W0A8}	BP0374	BP0374	Rod shape-determining protein	[TP0001-TP0497 (0.678435)]
COG0593	COG1077	BP0491	dnaA	Chromosomal replication initiator protein dnaA	BP0374	BP0374	Rod shape-determining protein	[TP0001-TP0497 (0.678435)]
COG0249	COG0357	BP1566	mutS	DNA mismatch repair protein mutS	BP0002	gidB	Methyltransferase gidB (EC 2.1.-.-) (Glucose-inhibited division protein B)	[TP0328-TP0946 (0.7367136)]
COG0465	COG0465	BP1077	BP1077	Cell division protein {UniProtKB/TrEMBL:Q7VZ57}	BP1077	BP1077	Cell division protein {UniProtKB/TrEMBL:Q7VZ57}	[TP0330-TP0330 (0.73856413)]
COG1558	COG1792	BP1374	BP1374	Flagellar basal-body rod protein FlgC	BP0375	BP0375	Rod shape-determining protein	[TP0397-TP0498 (0.58822864)]
COG0817	COG1558	BP3417	ruvC	Crossover junction endodeoxyribonuclease ruvC (EC 3.1.22.4) (Holliday junction nuclease ruvC) (Holliday junction resolvase ruvC)	BP1374	BP1374	Flagellar basal-body rod protein FlgC	[TP0517-TP0397 (0.53212774)]
COG0592	COG1344	BP0490	BP0490	DNA polymerase iii, beta chain	BP0996	BP0996	Flagellin {UniProtKB/TrEMBL:Q7VZC2}	[TP0002-TP0659 (0.6618167)]
COG0592	COG1344	BP0490	BP0490	DNA polymerase iii, beta chain	BP1383	BP1383	Flagellar hook-associated protein 3	[TP0002-TP0659 (0.6618167)]
COG0860	COG1192	BP0246	BP0246	N-acetylmuramoyl-L-alanine amidase	BP0003	BP0003	ParA family protein {UniProtKB/TrEMBL:Q7W0S8}	[TP0247-TP0272 (0.7527567)]
COG0242	COG0272	BP0552	def2	Peptide deformylase 2 (EC 3.5.1.88) (PDF 2) (Polypeptide deformylase 2)	BP3560	BP3560	DNA ligase {UniProtKB/TrEMBL:Q7VRX7}	[TP0757-TP0634 (0.68197167)]
COG0242	COG0272	BP0039	def1	Peptide deformylase 1 (EC 3.5.1.88) (PDF 1) (Polypeptide deformylase 1)	BP3560	BP3560	DNA ligase {UniProtKB/TrEMBL:Q7VRX7}	[TP0757-TP0634 (0.68197167)]
COG0265	COG0817	BP0280	BP0280	Protease {UniProtKB/TrEMBL:Q7W077}	BP3417	ruvC	Crossover junction endodeoxyribonuclease ruvC (EC 3.1.22.4) (Holliday junction nuclease ruvC) (Holliday junction resolvase ruvC)	[TP0773-TP0517 (0.5118523)]
COG0265	COG0817	BP2434	BP2434	Serine protease {UniProtKB/TrEMBL:Q7VW38}	BP3417	ruvC	Crossover junction endodeoxyribonuclease ruvC (EC 3.1.22.4) (Holliday junction nuclease ruvC) (Holliday junction resolvase ruvC)	[TP0773-TP0517 (0.5118523)]
COG0187	COG0358	BP0489	BP0489	DNA gyrase subunit B {UniProtKB/TrEMBL:Q7VSE2}	BP2185	BP2185	DNA primase {UniProtKB/TrEMBL:Q7VWM4}	[TP1006-TP0492 (0.55112576)]
COG0187	COG0358	BP1264	BP1264	Topoisomerase IV subunit B	BP2185	BP2185	DNA primase {UniProtKB/TrEMBL:Q7VWM4}	[TP1006-TP0492 (0.55112576)]
COG1154	COG2812	BP2798	dxs	1-deoxy-D-xylulose-5-phosphate synthase (EC 2.2.1.7) (1-deoxyxylulose- 5-phosphate synthase) (DXP synthase) (DXPS)	BP1549	BP1549	DNA polymerase III subunit Tau	[TP0824-TP1005 (0.68180764)]
COG0237	COG0552	BP3817	coaE	Dephospho-CoA kinase (EC 2.7.1.24) (Dephosphocoenzyme A kinase)	BP3473	BP3473	Cell division protein {UniProtKB/TrEMBL:Q7VTP2}	[TP0296-TP0578 (0.7885255)]
COG0080	COG0265	BP0010	rplK	50S ribosomal protein L11	BP2434	BP2434	Serine protease {UniProtKB/TrEMBL:Q7VW38}	[TP0237-TP0773 (0.6164146)]
COG0080	COG0265	BP0010	rplK	50S ribosomal protein L11	BP0280	BP0280	Protease {UniProtKB/TrEMBL:Q7W077}	[TP0237-TP0773 (0.6164146)]
COG2812	COG2812	BP1549	BP1549	DNA polymerase III subunit Tau	BP1549	BP1549	DNA polymerase III subunit Tau	[TP1005-TP1005 (0.52391654)]
COG0223	COG0234	BP0551	fmt	Methionyl-tRNA formyltransferase (EC 2.1.2.9)	BP3496	groS	10 kDa chaperonin (Protein Cpn10) (groES protein)	[TP0756-TP1013 (0.64276713)]
COG0036	COG1653	BP3266	BP3266	Ribulose-phosphate 3-epimerase	BP0121	BP0121	Probable extracellular solute-binding protein	[TP0945-TP0074 (0.654426)]
COG0036	COG1653	BP3266	BP3266	Ribulose-phosphate 3-epimerase	BP2835	BP2835	ABC transport protein, Solute-binding component	[TP0945-TP0074 (0.654426)]
COG0036	COG1653	BP3266	BP3266	Ribulose-phosphate 3-epimerase	BP2638	BP2638	Putative exported protein	[TP0945-TP0074 (0.654426)]
COG0036	COG1653	BP3266	BP3266	Ribulose-phosphate 3-epimerase	BP1281	BP1281	Glycerol-3-phosphate-binding periplasmic protein	[TP0945-TP0074 (0.654426)]
COG0036	COG1653	BP3266	BP3266	Ribulose-phosphate 3-epimerase	BP1819	BP1819	Glycerol-3-phosphate-binding periplasmic protein	[TP0945-TP0074 (0.654426)]
COG0357	COG0459	BP0002	gidB	Methyltransferase gidB (EC 2.1.-.-) (Glucose-inhibited division protein B)	BP3495	groL	60 kDa chaperonin (Protein Cpn60) (groEL protein)	[TP0946-TP0030 (0.68326145)]
COG0664	COG1074	BP1197	btr	Transcriptional regulatory protein btr	BP1548	BP1548	Putative nuclease/helicase	[TP0089-TP0898 (0.8304331)]
COG0223	COG0242	BP0551	fmt	Methionyl-tRNA formyltransferase (EC 2.1.2.9)	BP0552	def2	Peptide deformylase 2 (EC 3.5.1.88) (PDF 2) (Polypeptide deformylase 2)	[TP0756-TP0757 (0.8300303)]
COG0223	COG0242	BP0551	fmt	Methionyl-tRNA formyltransferase (EC 2.1.2.9)	BP0039	def1	Peptide deformylase 1 (EC 3.5.1.88) (PDF 1) (Polypeptide deformylase 1)	[TP0756-TP0757 (0.8300303)]
COG0233	COG0359	BP1422	frr	Ribosome recycling factor (Ribosome-releasing factor) (RRF)	BP2793	rplI	50S ribosomal protein L9	[TP0604-TP0060 (0.5105792)]
COG0012	COG0457	BP3121	BP3121	Hypothetical protein {UniProtKB/TrEMBL:Q7VUH5}	BP1907	BP1907	Putative exported protein	[TP0124-TP0067 (0.81355333)]
COG0012	COG0457	BP3121	BP3121	Hypothetical protein {UniProtKB/TrEMBL:Q7VUH5}	BP3128	BP3128	Hypothetical protein {UniProtKB/TrEMBL:Q7VUG8}	[TP0124-TP0067 (0.81355333)]
COG0012	COG0457	BP3121	BP3121	Hypothetical protein {UniProtKB/TrEMBL:Q7VUH5}	BP2254	BP2254	BcrH protein {UniProtKB/TrEMBL:Q84CS6}	[TP0124-TP0067 (0.81355333)]
COG0012	COG0457	BP3121	BP3121	Hypothetical protein {UniProtKB/TrEMBL:Q7VUH5}	BP1304	BP1304	Hypothetical protein {UniProtKB/TrEMBL:Q7VYL5}	[TP0124-TP0067 (0.81355333)]
COG0265	COG0492	BP0280	BP0280	Protease {UniProtKB/TrEMBL:Q7W077}	BP3275	BP3275	Putative oxidoreductase	[TP0773-TP0814 (0.6926654)]
COG0265	COG0492	BP0280	BP0280	Protease {UniProtKB/TrEMBL:Q7W077}	BP2474	BP2474	Thioredoxin reductase {UniProtKB/TrEMBL:Q7VW04}	[TP0773-TP0814 (0.6926654)]
COG0265	COG0492	BP2434	BP2434	Serine protease {UniProtKB/TrEMBL:Q7VW38}	BP3275	BP3275	Putative oxidoreductase	[TP0773-TP0814 (0.6926654)]
COG0265	COG0492	BP2434	BP2434	Serine protease {UniProtKB/TrEMBL:Q7VW38}	BP2474	BP2474	Thioredoxin reductase {UniProtKB/TrEMBL:Q7VW04}	[TP0773-TP0814 (0.6926654)]
COG1377	COG2239	BP1366	BP1366	Flagellar biosynthetic protein FlhB	BP2806	BP2806	Putative cation transport protein	[TP0715-TP0917 (0.53720385)]
COG0124	COG0608	BP2198	hisS	Histidyl-tRNA synthetase (EC 6.1.1.21) (Histidine--tRNA ligase) (HisRS)	BP1105	BP1105	Single-stranded-DNA-specific exonuclease	[TP0641-TP0704 (0.75894904)]
COG0465	COG0772	BP1077	BP1077	Cell division protein {UniProtKB/TrEMBL:Q7VZ57}	BP0378	BP0378	Rod shape-determining protein	[TP0330-TP0387 (0.8016956)]
COG0465	COG0772	BP1077	BP1077	Cell division protein {UniProtKB/TrEMBL:Q7VZ57}	BP3024	BP3024	Cell division protein FtsW	[TP0330-TP0387 (0.8016956)]
COG0192	COG0217	BP3071	metK	S-adenosylmethionine synthetase (EC 2.5.1.6) (Methionine adenosyltransferase) (AdoMet synthetase) (MAT)	BP2308	BP2308	Hypothetical UPF0082 protein BP2308	[TP0794-TP0474 (0.71912634)]
COG0201	COG2239	BP3636	BP3636	Preprotein translocase SecY subunit	BP2806	BP2806	Putative cation transport protein	[TP0208-TP0917 (0.5527395)]
COG0860	COG1214	BP0246	BP0246	N-acetylmuramoyl-L-alanine amidase	BP3555	BP3555	Putative acetyltransferase	[TP0247-TP0876 (0.6334264)]
COG0544	COG1418	BP1774	tig	Trigger factor {UniProtKB/Swiss-Prot:Q7VXI8}	BP2859	BP2859	Hypothetical protein {UniProtKB/TrEMBL:Q7VV45}	[TP0506-TP1018 (0.7668753)]
COG0477	COG0845	BP2320	BP2320	Putative inner membrane efflux protein	BP2075	BP2075	Putative efflux system inner membrane protein	[TP0840-TP0965 (0.8653204)]
COG0477	COG0845	BP0050	BP0050	Putative integral membrane signal transducer	BP3815	BP3815	HlyD family secretion protein	[TP0840-TP0965 (0.8653204)]
COG0477	COG0845	BP3824	BP3824	Putative membrane protein	BP0762	cyaD	Protein cyaD {UniProtKB/Swiss-Prot:P11091}	[TP0840-TP0965 (0.8653204)]
COG0477	COG0845	BP1164	BP1164	Putative membrane protein	BP0762	cyaD	Protein cyaD {UniProtKB/Swiss-Prot:P11091}	[TP0840-TP0965 (0.8653204)]
COG0477	COG0845	BP2549	BP2549	Putative sugar transport protein	BP0762	cyaD	Protein cyaD {UniProtKB/Swiss-Prot:P11091}	[TP0840-TP0965 (0.8653204)]
COG0477	COG0845	BP2732	BP2732	Putative membrane transport protein	BP2075	BP2075	Putative efflux system inner membrane protein	[TP0840-TP0965 (0.8653204)]
COG0477	COG0845	BP2732	BP2732	Putative membrane transport protein	BP0762	cyaD	Protein cyaD {UniProtKB/Swiss-Prot:P11091}	[TP0840-TP0965 (0.8653204)]
COG0477	COG0845	BP2290	BP2290	Putative multidrug resistance protein	BP0762	cyaD	Protein cyaD {UniProtKB/Swiss-Prot:P11091}	[TP0840-TP0965 (0.8653204)]
COG0477	COG0845	BP2052	BP2052	Putative transmembrane transport protein	BP2075	BP2075	Putative efflux system inner membrane protein	[TP0840-TP0965 (0.8653204)]
COG0477	COG0845	BP2133	BP2133	Putative transmembrane efflux protein	BP0828	BP0828	Probable HlyD-family secretion protein	[TP0840-TP0965 (0.8653204)]
COG0477	COG0845	BP2855	BP2855	Membrane transport protein	BP3815	BP3815	HlyD family secretion protein	[TP0840-TP0965 (0.8653204)]
COG0477	COG0845	BP2320	BP2320	Putative inner membrane efflux protein	BP3815	BP3815	HlyD family secretion protein	[TP0840-TP0965 (0.8653204)]
COG0477	COG0845	BP2732	BP2732	Putative membrane transport protein	BP0828	BP0828	Probable HlyD-family secretion protein	[TP0840-TP0965 (0.8653204)]
COG0477	COG0845	BP3824	BP3824	Putative membrane protein	BP2075	BP2075	Putative efflux system inner membrane protein	[TP0840-TP0965 (0.8653204)]
COG0477	COG0845	BP2855	BP2855	Membrane transport protein	BP0762	cyaD	Protein cyaD {UniProtKB/Swiss-Prot:P11091}	[TP0840-TP0965 (0.8653204)]
COG0477	COG0845	BP3729	BP3729	Putative membrane protein	BP2075	BP2075	Putative efflux system inner membrane protein	[TP0840-TP0965 (0.8653204)]
COG0477	COG0845	BP2451	BP2451	Putative membrane transport protein	BP0828	BP0828	Probable HlyD-family secretion protein	[TP0840-TP0965 (0.8653204)]
COG0477	COG0845	BP1546	BP1546	Putative membrane protein	BP3815	BP3815	HlyD family secretion protein	[TP0840-TP0965 (0.8653204)]
COG0477	COG0845	BP2462	BP2462	Putative drug resistance translocase	BP0828	BP0828	Probable HlyD-family secretion protein	[TP0840-TP0965 (0.8653204)]
COG0477	COG0845	BP2620	BP2620	Probable membrane efflux protein	BP3815	BP3815	HlyD family secretion protein	[TP0840-TP0965 (0.8653204)]
COG0477	COG0845	BP2716	BP2716	Putative membrane transport protein	BP2075	BP2075	Putative efflux system inner membrane protein	[TP0840-TP0965 (0.8653204)]
COG0477	COG0845	BP3557	BP3557	Putative membrane protein	BP3815	BP3815	HlyD family secretion protein	[TP0840-TP0965 (0.8653204)]
COG0477	COG0845	BP2045	BP2045	Putative transmembrane transport protein	BP3815	BP3815	HlyD family secretion protein	[TP0840-TP0965 (0.8653204)]
COG0477	COG0845	BP1973	BP1973	Putative membrane protein	BP0762	cyaD	Protein cyaD {UniProtKB/Swiss-Prot:P11091}	[TP0840-TP0965 (0.8653204)]
COG0477	COG0845	BP2290	BP2290	Putative multidrug resistance protein	BP2075	BP2075	Putative efflux system inner membrane protein	[TP0840-TP0965 (0.8653204)]
COG0477	COG0845	BP2052	BP2052	Putative transmembrane transport protein	BP3815	BP3815	HlyD family secretion protein	[TP0840-TP0965 (0.8653204)]
COG0477	COG0845	BP3661	BP3661	Putative transport protein	BP0828	BP0828	Probable HlyD-family secretion protein	[TP0840-TP0965 (0.8653204)]
COG0477	COG0845	BP1546	BP1546	Putative membrane protein	BP0828	BP0828	Probable HlyD-family secretion protein	[TP0840-TP0965 (0.8653204)]
COG0477	COG0845	BP2451	BP2451	Putative membrane transport protein	BP2075	BP2075	Putative efflux system inner membrane protein	[TP0840-TP0965 (0.8653204)]
COG0477	COG0845	BP3062	BP3062	Putative integral membrane transport protein	BP0828	BP0828	Probable HlyD-family secretion protein	[TP0840-TP0965 (0.8653204)]
COG0477	COG0845	BP1973	BP1973	Putative membrane protein	BP2075	BP2075	Putative efflux system inner membrane protein	[TP0840-TP0965 (0.8653204)]
COG0477	COG0845	BP2928	BP2928	Putative membrane transport protein	BP0828	BP0828	Probable HlyD-family secretion protein	[TP0840-TP0965 (0.8653204)]
COG0477	COG0845	BP3557	BP3557	Putative membrane protein	BP0828	BP0828	Probable HlyD-family secretion protein	[TP0840-TP0965 (0.8653204)]
COG0477	COG0845	BP0050	BP0050	Putative integral membrane signal transducer	BP2075	BP2075	Putative efflux system inner membrane protein	[TP0840-TP0965 (0.8653204)]
COG0477	COG0845	BP2716	BP2716	Putative membrane transport protein	BP0828	BP0828	Probable HlyD-family secretion protein	[TP0840-TP0965 (0.8653204)]
COG0477	COG0845	BP2462	BP2462	Putative drug resistance translocase	BP0762	cyaD	Protein cyaD {UniProtKB/Swiss-Prot:P11091}	[TP0840-TP0965 (0.8653204)]
COG0477	COG0845	BP3661	BP3661	Putative transport protein	BP0762	cyaD	Protein cyaD {UniProtKB/Swiss-Prot:P11091}	[TP0840-TP0965 (0.8653204)]
COG0477	COG0845	BP2620	BP2620	Probable membrane efflux protein	BP0828	BP0828	Probable HlyD-family secretion protein	[TP0840-TP0965 (0.8653204)]
COG0477	COG0845	BP2742	BP2742	Putative membrane transport protein	BP0762	cyaD	Protein cyaD {UniProtKB/Swiss-Prot:P11091}	[TP0840-TP0965 (0.8653204)]
COG0477	COG0845	BP2716	BP2716	Putative membrane transport protein	BP0762	cyaD	Protein cyaD {UniProtKB/Swiss-Prot:P11091}	[TP0840-TP0965 (0.8653204)]
COG0477	COG0845	BP2928	BP2928	Putative membrane transport protein	BP2075	BP2075	Putative efflux system inner membrane protein	[TP0840-TP0965 (0.8653204)]
COG0477	COG0845	BP0050	BP0050	Putative integral membrane signal transducer	BP0762	cyaD	Protein cyaD {UniProtKB/Swiss-Prot:P11091}	[TP0840-TP0965 (0.8653204)]
COG0477	COG0845	BP2290	BP2290	Putative multidrug resistance protein	BP0828	BP0828	Probable HlyD-family secretion protein	[TP0840-TP0965 (0.8653204)]
COG0477	COG0845	BP1164	BP1164	Putative membrane protein	BP0828	BP0828	Probable HlyD-family secretion protein	[TP0840-TP0965 (0.8653204)]
COG0477	COG0845	BP2549	BP2549	Putative sugar transport protein	BP3815	BP3815	HlyD family secretion protein	[TP0840-TP0965 (0.8653204)]
COG0477	COG0845	BP3062	BP3062	Putative integral membrane transport protein	BP3815	BP3815	HlyD family secretion protein	[TP0840-TP0965 (0.8653204)]
COG0477	COG0845	BP2732	BP2732	Putative membrane transport protein	BP3815	BP3815	HlyD family secretion protein	[TP0840-TP0965 (0.8653204)]
COG0477	COG0845	BP1973	BP1973	Putative membrane protein	BP3815	BP3815	HlyD family secretion protein	[TP0840-TP0965 (0.8653204)]
COG0477	COG0845	BP1682	BP1682	Putative membrane protein	BP3815	BP3815	HlyD family secretion protein	[TP0840-TP0965 (0.8653204)]
COG0477	COG0845	BP1973	BP1973	Putative membrane protein	BP0828	BP0828	Probable HlyD-family secretion protein	[TP0840-TP0965 (0.8653204)]
COG0477	COG0845	BP2620	BP2620	Probable membrane efflux protein	BP2075	BP2075	Putative efflux system inner membrane protein	[TP0840-TP0965 (0.8653204)]
COG0477	COG0845	BP2928	BP2928	Putative membrane transport protein	BP0762	cyaD	Protein cyaD {UniProtKB/Swiss-Prot:P11091}	[TP0840-TP0965 (0.8653204)]
COG0477	COG0845	BP1682	BP1682	Putative membrane protein	BP0828	BP0828	Probable HlyD-family secretion protein	[TP0840-TP0965 (0.8653204)]
COG0477	COG0845	BP1546	BP1546	Putative membrane protein	BP0762	cyaD	Protein cyaD {UniProtKB/Swiss-Prot:P11091}	[TP0840-TP0965 (0.8653204)]
COG0477	COG0845	BP3824	BP3824	Putative membrane protein	BP3815	BP3815	HlyD family secretion protein	[TP0840-TP0965 (0.8653204)]
COG0477	COG0845	BP3729	BP3729	Putative membrane protein	BP3815	BP3815	HlyD family secretion protein	[TP0840-TP0965 (0.8653204)]
COG0477	COG0845	BP2716	BP2716	Putative membrane transport protein	BP3815	BP3815	HlyD family secretion protein	[TP0840-TP0965 (0.8653204)]
COG0477	COG0845	BP2620	BP2620	Probable membrane efflux protein	BP0762	cyaD	Protein cyaD {UniProtKB/Swiss-Prot:P11091}	[TP0840-TP0965 (0.8653204)]
COG0477	COG0845	BP2855	BP2855	Membrane transport protein	BP0828	BP0828	Probable HlyD-family secretion protein	[TP0840-TP0965 (0.8653204)]
COG0477	COG0845	BP2052	BP2052	Putative transmembrane transport protein	BP0762	cyaD	Protein cyaD {UniProtKB/Swiss-Prot:P11091}	[TP0840-TP0965 (0.8653204)]
COG0477	COG0845	BP2320	BP2320	Putative inner membrane efflux protein	BP0828	BP0828	Probable HlyD-family secretion protein	[TP0840-TP0965 (0.8653204)]
COG0477	COG0845	BP2045	BP2045	Putative transmembrane transport protein	BP0762	cyaD	Protein cyaD {UniProtKB/Swiss-Prot:P11091}	[TP0840-TP0965 (0.8653204)]
COG0477	COG0845	BP1682	BP1682	Putative membrane protein	BP2075	BP2075	Putative efflux system inner membrane protein	[TP0840-TP0965 (0.8653204)]
COG0477	COG0845	BP2451	BP2451	Putative membrane transport protein	BP0762	cyaD	Protein cyaD {UniProtKB/Swiss-Prot:P11091}	[TP0840-TP0965 (0.8653204)]
COG0477	COG0845	BP3062	BP3062	Putative integral membrane transport protein	BP0762	cyaD	Protein cyaD {UniProtKB/Swiss-Prot:P11091}	[TP0840-TP0965 (0.8653204)]
COG0477	COG0845	BP3729	BP3729	Putative membrane protein	BP0762	cyaD	Protein cyaD {UniProtKB/Swiss-Prot:P11091}	[TP0840-TP0965 (0.8653204)]
COG0477	COG0845	BP2045	BP2045	Putative transmembrane transport protein	BP2075	BP2075	Putative efflux system inner membrane protein	[TP0840-TP0965 (0.8653204)]
COG0477	COG0845	BP2462	BP2462	Putative drug resistance translocase	BP3815	BP3815	HlyD family secretion protein	[TP0840-TP0965 (0.8653204)]
COG0477	COG0845	BP3661	BP3661	Putative transport protein	BP2075	BP2075	Putative efflux system inner membrane protein	[TP0840-TP0965 (0.8653204)]
COG0477	COG0845	BP2290	BP2290	Putative multidrug resistance protein	BP3815	BP3815	HlyD family secretion protein	[TP0840-TP0965 (0.8653204)]
COG0477	COG0845	BP2133	BP2133	Putative transmembrane efflux protein	BP0762	cyaD	Protein cyaD {UniProtKB/Swiss-Prot:P11091}	[TP0840-TP0965 (0.8653204)]
COG0477	COG0845	BP3557	BP3557	Putative membrane protein	BP2075	BP2075	Putative efflux system inner membrane protein	[TP0840-TP0965 (0.8653204)]
COG0477	COG0845	BP2451	BP2451	Putative membrane transport protein	BP3815	BP3815	HlyD family secretion protein	[TP0840-TP0965 (0.8653204)]
COG0477	COG0845	BP1164	BP1164	Putative membrane protein	BP2075	BP2075	Putative efflux system inner membrane protein	[TP0840-TP0965 (0.8653204)]
COG0477	COG0845	BP2549	BP2549	Putative sugar transport protein	BP2075	BP2075	Putative efflux system inner membrane protein	[TP0840-TP0965 (0.8653204)]
COG0477	COG0845	BP2133	BP2133	Putative transmembrane efflux protein	BP3815	BP3815	HlyD family secretion protein	[TP0840-TP0965 (0.8653204)]
COG0477	COG0845	BP3557	BP3557	Putative membrane protein	BP0762	cyaD	Protein cyaD {UniProtKB/Swiss-Prot:P11091}	[TP0840-TP0965 (0.8653204)]
COG0477	COG0845	BP3729	BP3729	Putative membrane protein	BP0828	BP0828	Probable HlyD-family secretion protein	[TP0840-TP0965 (0.8653204)]
COG0477	COG0845	BP2549	BP2549	Putative sugar transport protein	BP0828	BP0828	Probable HlyD-family secretion protein	[TP0840-TP0965 (0.8653204)]
COG0477	COG0845	BP2742	BP2742	Putative membrane transport protein	BP0828	BP0828	Probable HlyD-family secretion protein	[TP0840-TP0965 (0.8653204)]
COG0477	COG0845	BP2462	BP2462	Putative drug resistance translocase	BP2075	BP2075	Putative efflux system inner membrane protein	[TP0840-TP0965 (0.8653204)]
COG0477	COG0845	BP3824	BP3824	Putative membrane protein	BP0828	BP0828	Probable HlyD-family secretion protein	[TP0840-TP0965 (0.8653204)]
COG0477	COG0845	BP2045	BP2045	Putative transmembrane transport protein	BP0828	BP0828	Probable HlyD-family secretion protein	[TP0840-TP0965 (0.8653204)]
COG0477	COG0845	BP2052	BP2052	Putative transmembrane transport protein	BP0828	BP0828	Probable HlyD-family secretion protein	[TP0840-TP0965 (0.8653204)]
COG0477	COG0845	BP2320	BP2320	Putative inner membrane efflux protein	BP0762	cyaD	Protein cyaD {UniProtKB/Swiss-Prot:P11091}	[TP0840-TP0965 (0.8653204)]
COG0477	COG0845	BP0050	BP0050	Putative integral membrane signal transducer	BP0828	BP0828	Probable HlyD-family secretion protein	[TP0840-TP0965 (0.8653204)]
COG0477	COG0845	BP3062	BP3062	Putative integral membrane transport protein	BP2075	BP2075	Putative efflux system inner membrane protein	[TP0840-TP0965 (0.8653204)]
COG0477	COG0845	BP2928	BP2928	Putative membrane transport protein	BP3815	BP3815	HlyD family secretion protein	[TP0840-TP0965 (0.8653204)]
COG0477	COG0845	BP1164	BP1164	Putative membrane protein	BP3815	BP3815	HlyD family secretion protein	[TP0840-TP0965 (0.8653204)]
COG0477	COG0845	BP2742	BP2742	Putative membrane transport protein	BP3815	BP3815	HlyD family secretion protein	[TP0840-TP0965 (0.8653204)]
COG0477	COG0845	BP1546	BP1546	Putative membrane protein	BP2075	BP2075	Putative efflux system inner membrane protein	[TP0840-TP0965 (0.8653204)]
COG0477	COG0845	BP3661	BP3661	Putative transport protein	BP3815	BP3815	HlyD family secretion protein	[TP0840-TP0965 (0.8653204)]
COG0477	COG0845	BP2133	BP2133	Putative transmembrane efflux protein	BP2075	BP2075	Putative efflux system inner membrane protein	[TP0840-TP0965 (0.8653204)]
COG0477	COG0845	BP1682	BP1682	Putative membrane protein	BP0762	cyaD	Protein cyaD {UniProtKB/Swiss-Prot:P11091}	[TP0840-TP0965 (0.8653204)]
COG0477	COG0845	BP2855	BP2855	Membrane transport protein	BP2075	BP2075	Putative efflux system inner membrane protein	[TP0840-TP0965 (0.8653204)]
COG0477	COG0845	BP2742	BP2742	Putative membrane transport protein	BP2075	BP2075	Putative efflux system inner membrane protein	[TP0840-TP0965 (0.8653204)]
COG0305	COG2812	BP2791	BP2791	DNA helicase {UniProtKB/TrEMBL:Q7VV94}	BP1549	BP1549	DNA polymerase III subunit Tau	[TP0058-TP1005 (0.7130585)]
COG0188	COG0526	BP0944	BP0944	DNA gyrase subunit A {UniProtKB/TrEMBL:Q7VZG5}	BP3394	BP3394	Hypothetical protein {UniProtKB/TrEMBL:Q7VTV9}	[TP0005-TP0100 (0.7885434)]
COG0188	COG0526	BP0944	BP0944	DNA gyrase subunit A {UniProtKB/TrEMBL:Q7VZG5}	BP2999	BP2999	Thioredoxin {UniProtKB/TrEMBL:Q7VUS6}	[TP0005-TP0100 (0.7885434)]
COG0188	COG0526	BP1266	BP1266	Topoisomerase IV subunit A	BP0113	dsbA	Thiol:disulfide interchange protein dsbA precursor	[TP0005-TP0100 (0.7885434)]
COG0188	COG0526	BP1266	BP1266	Topoisomerase IV subunit A	BP2999	BP2999	Thioredoxin {UniProtKB/TrEMBL:Q7VUS6}	[TP0005-TP0100 (0.7885434)]
COG0188	COG0526	BP0944	BP0944	DNA gyrase subunit A {UniProtKB/TrEMBL:Q7VZG5}	BP2500	BP2500	Putative thioredoxin {UniProtKB/TrEMBL:Q7VVY1}	[TP0005-TP0100 (0.7885434)]
COG0188	COG0526	BP0944	BP0944	DNA gyrase subunit A {UniProtKB/TrEMBL:Q7VZG5}	BP1713	BP1713	Thioredoxin 2 {UniProtKB/TrEMBL:Q7VXN6}	[TP0005-TP0100 (0.7885434)]
COG0188	COG0526	BP1266	BP1266	Topoisomerase IV subunit A	BP1263	BP1263	Thioredoxin 1 {UniProtKB/TrEMBL:Q7VYP8}	[TP0005-TP0100 (0.7885434)]
COG0188	COG0526	BP1266	BP1266	Topoisomerase IV subunit A	BP0386	BP0386	Putative thioredoxin {UniProtKB/TrEMBL:Q7VSM0}	[TP0005-TP0100 (0.7885434)]
COG0188	COG0526	BP1266	BP1266	Topoisomerase IV subunit A	BP3394	BP3394	Hypothetical protein {UniProtKB/TrEMBL:Q7VTV9}	[TP0005-TP0100 (0.7885434)]
COG0188	COG0526	BP0944	BP0944	DNA gyrase subunit A {UniProtKB/TrEMBL:Q7VZG5}	BP0113	dsbA	Thiol:disulfide interchange protein dsbA precursor	[TP0005-TP0100 (0.7885434)]
COG0188	COG0526	BP0944	BP0944	DNA gyrase subunit A {UniProtKB/TrEMBL:Q7VZG5}	BP0386	BP0386	Putative thioredoxin {UniProtKB/TrEMBL:Q7VSM0}	[TP0005-TP0100 (0.7885434)]
COG0188	COG0526	BP1266	BP1266	Topoisomerase IV subunit A	BP1713	BP1713	Thioredoxin 2 {UniProtKB/TrEMBL:Q7VXN6}	[TP0005-TP0100 (0.7885434)]
COG0188	COG0526	BP0944	BP0944	DNA gyrase subunit A {UniProtKB/TrEMBL:Q7VZG5}	BP1263	BP1263	Thioredoxin 1 {UniProtKB/TrEMBL:Q7VYP8}	[TP0005-TP0100 (0.7885434)]
COG0188	COG0526	BP1266	BP1266	Topoisomerase IV subunit A	BP2500	BP2500	Putative thioredoxin {UniProtKB/TrEMBL:Q7VVY1}	[TP0005-TP0100 (0.7885434)]
COG0526	COG0771	BP3394	BP3394	Hypothetical protein {UniProtKB/TrEMBL:Q7VTV9}	BP3025	murD	UDP-N-acetylmuramoylalanine--D-glutamate ligase (EC 6.3.2.9) (UDP-N- acetylmuramoyl-L-alanyl-D-glutamate synthetase) (D-glutamic acid- adding enzyme)	[TP0100-TP0903 (0.59509045)]
COG0526	COG0771	BP1263	BP1263	Thioredoxin 1 {UniProtKB/TrEMBL:Q7VYP8}	BP3025	murD	UDP-N-acetylmuramoylalanine--D-glutamate ligase (EC 6.3.2.9) (UDP-N- acetylmuramoyl-L-alanyl-D-glutamate synthetase) (D-glutamic acid- adding enzyme)	[TP0100-TP0903 (0.59509045)]
COG0526	COG0771	BP2500	BP2500	Putative thioredoxin {UniProtKB/TrEMBL:Q7VVY1}	BP3025	murD	UDP-N-acetylmuramoylalanine--D-glutamate ligase (EC 6.3.2.9) (UDP-N- acetylmuramoyl-L-alanyl-D-glutamate synthetase) (D-glutamic acid- adding enzyme)	[TP0100-TP0903 (0.59509045)]
COG0526	COG0771	BP2999	BP2999	Thioredoxin {UniProtKB/TrEMBL:Q7VUS6}	BP3025	murD	UDP-N-acetylmuramoylalanine--D-glutamate ligase (EC 6.3.2.9) (UDP-N- acetylmuramoyl-L-alanyl-D-glutamate synthetase) (D-glutamic acid- adding enzyme)	[TP0100-TP0903 (0.59509045)]
COG0526	COG0771	BP0113	dsbA	Thiol:disulfide interchange protein dsbA precursor	BP3025	murD	UDP-N-acetylmuramoylalanine--D-glutamate ligase (EC 6.3.2.9) (UDP-N- acetylmuramoyl-L-alanyl-D-glutamate synthetase) (D-glutamic acid- adding enzyme)	[TP0100-TP0903 (0.59509045)]
COG0526	COG0771	BP1713	BP1713	Thioredoxin 2 {UniProtKB/TrEMBL:Q7VXN6}	BP3025	murD	UDP-N-acetylmuramoylalanine--D-glutamate ligase (EC 6.3.2.9) (UDP-N- acetylmuramoyl-L-alanyl-D-glutamate synthetase) (D-glutamic acid- adding enzyme)	[TP0100-TP0903 (0.59509045)]
COG0526	COG0771	BP0386	BP0386	Putative thioredoxin {UniProtKB/TrEMBL:Q7VSM0}	BP3025	murD	UDP-N-acetylmuramoylalanine--D-glutamate ligase (EC 6.3.2.9) (UDP-N- acetylmuramoyl-L-alanyl-D-glutamate synthetase) (D-glutamic acid- adding enzyme)	[TP0100-TP0903 (0.59509045)]
COG1283	COG1286	BP1257	BP1257	Putative membrane protein	BP1414	BP1414	Colicin V production protein	[TP0771-TP0522 (0.80866665)]
COG0143	COG0845	BP0180	metG	Methionyl-tRNA synthetase (EC 6.1.1.10) (Methionine--tRNA ligase) (MetRS)	BP0828	BP0828	Probable HlyD-family secretion protein	[TP0798-TP0965 (0.7246752)]
COG0143	COG0845	BP0180	metG	Methionyl-tRNA synthetase (EC 6.1.1.10) (Methionine--tRNA ligase) (MetRS)	BP3815	BP3815	HlyD family secretion protein	[TP0798-TP0965 (0.7246752)]
COG0143	COG0845	BP0180	metG	Methionyl-tRNA synthetase (EC 6.1.1.10) (Methionine--tRNA ligase) (MetRS)	BP0762	cyaD	Protein cyaD {UniProtKB/Swiss-Prot:P11091}	[TP0798-TP0965 (0.7246752)]
COG0143	COG0845	BP0180	metG	Methionyl-tRNA synthetase (EC 6.1.1.10) (Methionine--tRNA ligase) (MetRS)	BP2075	BP2075	Putative efflux system inner membrane protein	[TP0798-TP0965 (0.7246752)]
COG0762	COG2239	BP2986	BP2986	Putative integral membrane protein	BP2806	BP2806	Putative cation transport protein	[TP0668-TP0917 (0.5215956)]
COG1536	COG1868	BP1402	BP1402	Flagellar motor switch protein FliG	BP1394	BP1394	Flagellar motor switch protein FliM	[TP0026-TP0721 (0.9539454)]
COG1366	COG1536	BP2226	BP2226	Putative anti-sigma factor antagonist	BP1402	BP1402	Flagellar motor switch protein FliG	[TP0233-TP0400 (0.68778783)]
COG0504	COG1475	BP2389	BP2389	CTP synthase {UniProtKB/TrEMBL:Q7VW76}	BP0005	BP0005	Probable chromosome partitioning protein ParB	[TP0305-TP0271 (0.70252794)]
COG0149	COG2239	BP0801	tpiA	Triosephosphate isomerase (EC 5.3.1.1) (TIM) (Triose-phosphate isomerase)	BP2806	BP2806	Putative cation transport protein	[TP0537-TP0917 (0.5527395)]
COG0457	COG3391	BP3128	BP3128	Hypothetical protein {UniProtKB/TrEMBL:Q7VUG8}	BP0364	BP0364	Putative exported protein	[TP0095-TP0421 (0.8119976)]
COG0457	COG3391	BP1907	BP1907	Putative exported protein	BP0364	BP0364	Putative exported protein	[TP0095-TP0421 (0.8119976)]
COG0457	COG3391	BP2254	BP2254	BcrH protein {UniProtKB/TrEMBL:Q84CS6}	BP0364	BP0364	Putative exported protein	[TP0095-TP0421 (0.8119976)]
COG0457	COG3391	BP1304	BP1304	Hypothetical protein {UniProtKB/TrEMBL:Q7VYL5}	BP0364	BP0364	Putative exported protein	[TP0095-TP0421 (0.8119976)]
COG0250	COG0772	BP0009	BP0009	Transcription antitermination protein NusG	BP0378	BP0378	Rod shape-determining protein	[TP0236-TP0387 (0.7470728)]
COG0250	COG0772	BP0009	BP0009	Transcription antitermination protein NusG	BP3024	BP3024	Cell division protein FtsW	[TP0236-TP0387 (0.7470728)]
COG0227	COG0740	BP2051	rpmB	50S ribosomal protein L28	BP1775	clpP	ATP-dependent Clp protease proteolytic subunit (EC 3.4.21.92) (Endopeptidase Clp)	[TP0362-TP0507 (0.75048)]
COG0457	COG0457	BP2254	BP2254	BcrH protein {UniProtKB/TrEMBL:Q84CS6}	BP3128	BP3128	Hypothetical protein {UniProtKB/TrEMBL:Q7VUG8}	[TP0067-TP0095 (0.6515529)]
COG0457	COG0457	BP3128	BP3128	Hypothetical protein {UniProtKB/TrEMBL:Q7VUG8}	BP2254	BP2254	BcrH protein {UniProtKB/TrEMBL:Q84CS6}	[TP0067-TP0095 (0.6515529)]
COG0457	COG0457	BP3128	BP3128	Hypothetical protein {UniProtKB/TrEMBL:Q7VUG8}	BP3128	BP3128	Hypothetical protein {UniProtKB/TrEMBL:Q7VUG8}	[TP0067-TP0095 (0.6515529)]
COG0457	COG0457	BP1907	BP1907	Putative exported protein	BP2254	BP2254	BcrH protein {UniProtKB/TrEMBL:Q84CS6}	[TP0067-TP0095 (0.6515529)]
COG0457	COG0457	BP2254	BP2254	BcrH protein {UniProtKB/TrEMBL:Q84CS6}	BP1907	BP1907	Putative exported protein	[TP0067-TP0095 (0.6515529)]
COG0457	COG0457	BP1304	BP1304	Hypothetical protein {UniProtKB/TrEMBL:Q7VYL5}	BP3128	BP3128	Hypothetical protein {UniProtKB/TrEMBL:Q7VUG8}	[TP0067-TP0095 (0.6515529)]
COG0457	COG0457	BP3128	BP3128	Hypothetical protein {UniProtKB/TrEMBL:Q7VUG8}	BP1304	BP1304	Hypothetical protein {UniProtKB/TrEMBL:Q7VYL5}	[TP0067-TP0095 (0.6515529)]
COG0457	COG0457	BP1907	BP1907	Putative exported protein	BP3128	BP3128	Hypothetical protein {UniProtKB/TrEMBL:Q7VUG8}	[TP0067-TP0095 (0.6515529)]
COG0457	COG0457	BP3128	BP3128	Hypothetical protein {UniProtKB/TrEMBL:Q7VUG8}	BP1907	BP1907	Putative exported protein	[TP0067-TP0095 (0.6515529)]
COG0457	COG0457	BP2254	BP2254	BcrH protein {UniProtKB/TrEMBL:Q84CS6}	BP2254	BP2254	BcrH protein {UniProtKB/TrEMBL:Q84CS6}	[TP0067-TP0095 (0.6515529)]
COG0457	COG0457	BP1304	BP1304	Hypothetical protein {UniProtKB/TrEMBL:Q7VYL5}	BP1304	BP1304	Hypothetical protein {UniProtKB/TrEMBL:Q7VYL5}	[TP0067-TP0095 (0.6515529)]
COG0457	COG0457	BP1304	BP1304	Hypothetical protein {UniProtKB/TrEMBL:Q7VYL5}	BP2254	BP2254	BcrH protein {UniProtKB/TrEMBL:Q84CS6}	[TP0067-TP0095 (0.6515529)]
COG0457	COG0457	BP2254	BP2254	BcrH protein {UniProtKB/TrEMBL:Q84CS6}	BP1304	BP1304	Hypothetical protein {UniProtKB/TrEMBL:Q7VYL5}	[TP0067-TP0095 (0.6515529)]
COG0457	COG0457	BP1907	BP1907	Putative exported protein	BP1907	BP1907	Putative exported protein	[TP0067-TP0095 (0.6515529)]
COG0457	COG0457	BP1907	BP1907	Putative exported protein	BP1304	BP1304	Hypothetical protein {UniProtKB/TrEMBL:Q7VYL5}	[TP0067-TP0095 (0.6515529)]
COG0457	COG0457	BP1304	BP1304	Hypothetical protein {UniProtKB/TrEMBL:Q7VYL5}	BP1907	BP1907	Putative exported protein	[TP0067-TP0095 (0.6515529)]
COG0445	COG3839	BP0001	gidA	tRNA uridine 5-carboxymethylaminomethyl modification enzyme gidA (Glucose-inhibited division protein A)	BP2277	BP2277	Putative ABC transport ATP-binding subunit	[TP0044-TP0804 (0.81002605)]
COG0445	COG3839	BP0001	gidA	tRNA uridine 5-carboxymethylaminomethyl modification enzyme gidA (Glucose-inhibited division protein A)	BP1284	BP1284	Sn-glycerol-3-phosphate transport ATP-binding	[TP0044-TP0804 (0.81002605)]
COG0445	COG3839	BP0001	gidA	tRNA uridine 5-carboxymethylaminomethyl modification enzyme gidA (Glucose-inhibited division protein A)	BP0122	BP0122	Sugar ABC transporter, ATP-binding protein	[TP0044-TP0804 (0.81002605)]
COG0445	COG3839	BP0001	gidA	tRNA uridine 5-carboxymethylaminomethyl modification enzyme gidA (Glucose-inhibited division protein A)	BP2551	BP2551	ABC transport protein, ATP-binding component	[TP0044-TP0804 (0.81002605)]
COG0445	COG3839	BP0001	gidA	tRNA uridine 5-carboxymethylaminomethyl modification enzyme gidA (Glucose-inhibited division protein A)	BP2642	BP2642	Probable ATP-binding ABC transporter protein	[TP0044-TP0804 (0.81002605)]
COG0445	COG3839	BP0001	gidA	tRNA uridine 5-carboxymethylaminomethyl modification enzyme gidA (Glucose-inhibited division protein A)	BP2832	BP2832	ABC transport protein, ATP-binding component	[TP0044-TP0804 (0.81002605)]
COG0103	COG0211	BP2961	rpsI	30S ribosomal protein S9	BP0748	rpmA	50S ribosomal protein L27	[TP1024-TP0743 (0.87139803)]
COG0457	COG0803	BP1304	BP1304	Hypothetical protein {UniProtKB/TrEMBL:Q7VYL5}	BP3080	BP3080	Putative periplasmic solute binding protein	[TP0469-TP0034 (0.86910707)]
COG0457	COG0803	BP1907	BP1907	Putative exported protein	BP3080	BP3080	Putative periplasmic solute binding protein	[TP0469-TP0034 (0.86910707)]
COG0457	COG0803	BP3128	BP3128	Hypothetical protein {UniProtKB/TrEMBL:Q7VUG8}	BP3080	BP3080	Putative periplasmic solute binding protein	[TP0469-TP0034 (0.86910707)]
COG0457	COG0803	BP2254	BP2254	BcrH protein {UniProtKB/TrEMBL:Q84CS6}	BP3080	BP3080	Putative periplasmic solute binding protein	[TP0469-TP0034 (0.86910707)]
COG0530	COG0741	BP3410	BP3410	Putative inner membrane protein	BP1061	BP1061	Putative transglycosylase	[TP1034-TP0043 (0.7823198)]
COG0530	COG0741	BP3410	BP3410	Putative inner membrane protein	BP3060	BP3060	Putative transglycosylase	[TP1034-TP0043 (0.7823198)]
COG0530	COG0741	BP3410	BP3410	Putative inner membrane protein	BP3214	BP3214	Putative membrane-bound lytic murein	[TP1034-TP0043 (0.7823198)]
COG1285	COG1684	BP0414	BP0414	Putative Mg(2+) transporter	BP1389	BP1389	Flagellar biosynthetic protein FliR	[TP0774-TP0716 (0.78400123)]
COG0621	COG2812	BP1041	BP1041	Hypothetical protein {UniProtKB/TrEMBL:Q7VZ86}	BP1549	BP1549	DNA polymerase III subunit Tau	[TP0754-TP1005 (0.5550382)]
COG0621	COG2812	BP0545	BP0545	Hypothetical protein {UniProtKB/TrEMBL:Q7VS95}	BP1549	BP1549	DNA polymerase III subunit Tau	[TP0754-TP1005 (0.5550382)]
COG0739	COG1418	BP2919	BP2919	Putative lipoprotein {UniProtKB/TrEMBL:Q7VUZ6}	BP2859	BP2859	Hypothetical protein {UniProtKB/TrEMBL:Q7VV45}	[TP0702-TP1018 (0.7620277)]
COG0739	COG1418	BP2956	BP2956	Hypothetical protein {UniProtKB/TrEMBL:Q7VUW4}	BP2859	BP2859	Hypothetical protein {UniProtKB/TrEMBL:Q7VV45}	[TP0702-TP1018 (0.7620277)]
COG0739	COG1418	BP1721	BP1721	Putative peptidase {UniProtKB/TrEMBL:Q7VXN0}	BP2859	BP2859	Hypothetical protein {UniProtKB/TrEMBL:Q7VV45}	[TP0702-TP1018 (0.7620277)]
COG0739	COG1418	BP3015	BP3015	Putative peptidase family M23/M37 protein	BP2859	BP2859	Hypothetical protein {UniProtKB/TrEMBL:Q7VV45}	[TP0702-TP1018 (0.7620277)]
COG0739	COG1418	BP1017	BP1017	Putative peptidase {UniProtKB/TrEMBL:Q7VZA5}	BP2859	BP2859	Hypothetical protein {UniProtKB/TrEMBL:Q7VV45}	[TP0702-TP1018 (0.7620277)]
COG0739	COG1344	BP2919	BP2919	Putative lipoprotein {UniProtKB/TrEMBL:Q7VUZ6}	BP1383	BP1383	Flagellar hook-associated protein 3	[TP0702-TP0870 (0.64395046)]
COG0739	COG1344	BP1017	BP1017	Putative peptidase {UniProtKB/TrEMBL:Q7VZA5}	BP0996	BP0996	Flagellin {UniProtKB/TrEMBL:Q7VZC2}	[TP0702-TP0870 (0.64395046)]
COG0739	COG1344	BP1017	BP1017	Putative peptidase {UniProtKB/TrEMBL:Q7VZA5}	BP1383	BP1383	Flagellar hook-associated protein 3	[TP0702-TP0870 (0.64395046)]
COG0739	COG1344	BP2956	BP2956	Hypothetical protein {UniProtKB/TrEMBL:Q7VUW4}	BP0996	BP0996	Flagellin {UniProtKB/TrEMBL:Q7VZC2}	[TP0702-TP0870 (0.64395046)]
COG0739	COG1344	BP1721	BP1721	Putative peptidase {UniProtKB/TrEMBL:Q7VXN0}	BP0996	BP0996	Flagellin {UniProtKB/TrEMBL:Q7VZC2}	[TP0702-TP0870 (0.64395046)]
COG0739	COG1344	BP2956	BP2956	Hypothetical protein {UniProtKB/TrEMBL:Q7VUW4}	BP1383	BP1383	Flagellar hook-associated protein 3	[TP0702-TP0870 (0.64395046)]
COG0739	COG1344	BP3015	BP3015	Putative peptidase family M23/M37 protein	BP0996	BP0996	Flagellin {UniProtKB/TrEMBL:Q7VZC2}	[TP0702-TP0870 (0.64395046)]
COG0739	COG1344	BP2919	BP2919	Putative lipoprotein {UniProtKB/TrEMBL:Q7VUZ6}	BP0996	BP0996	Flagellin {UniProtKB/TrEMBL:Q7VZC2}	[TP0702-TP0870 (0.64395046)]
COG0739	COG1344	BP1721	BP1721	Putative peptidase {UniProtKB/TrEMBL:Q7VXN0}	BP1383	BP1383	Flagellar hook-associated protein 3	[TP0702-TP0870 (0.64395046)]
COG0739	COG1344	BP3015	BP3015	Putative peptidase family M23/M37 protein	BP1383	BP1383	Flagellar hook-associated protein 3	[TP0702-TP0870 (0.64395046)]
COG0442	COG4591	BP3348	BP3348	Prolyl-tRNA synthetase {UniProtKB/TrEMBL:Q7VTZ8}	BP1107	BP1107	Lipoprotein releasing system transmembrane	[TP0160-TP0582 (0.74148)]
COG0693	COG0761	BP1542	BP1542	Hypothetical protein {UniProtKB/TrEMBL:Q7VY21}	BP1237	ispH	4-hydroxy-3-methylbut-2-enyl diphosphate reductase (EC 1.17.1.2)	[TP0445-TP0547 (0.53976095)]
COG0693	COG0761	BP0064	BP0064	Hypothetical protein {UniProtKB/TrEMBL:Q7W0N4}	BP1237	ispH	4-hydroxy-3-methylbut-2-enyl diphosphate reductase (EC 1.17.1.2)	[TP0445-TP0547 (0.53976095)]
COG1291	COG2239	BP1024	BP1024	Chemotaxis protein MotA	BP2806	BP2806	Putative cation transport protein	[TP0725-TP0917 (0.53720385)]
COG0584	COG1493	BP1731	BP1731	Glycerophosphoryl diester phosphodiesterase	BP0693	hprK	HPr kinase/phosphorylase (EC 2.7.11.-) (EC 2.7.4.-) (HPrK/P) (HPr(Ser) kinase/phosphorylase)	[TP0257-TP0591 (0.75711113)]
COG1536	COG4786	BP1402	BP1402	Flagellar motor switch protein FliG	BP1378	BP1378	Flagellar basal-body rod protein FlgG	[TP0026-TP0961 (0.8107165)]
COG0223	COG0664	BP0551	fmt	Methionyl-tRNA formyltransferase (EC 2.1.2.9)	BP1197	btr	Transcriptional regulatory protein btr	[TP0756-TP0995 (0.69102824)]
COG0305	COG2236	BP2791	BP2791	DNA helicase {UniProtKB/TrEMBL:Q7VV94}	BP2187	BP2187	Putative transferase {UniProtKB/TrEMBL:Q7VWM2}	[TP0058-TP0050 (0.53343445)]
COG0465	COG4591	BP1077	BP1077	Cell division protein {UniProtKB/TrEMBL:Q7VZ57}	BP1107	BP1107	Lipoprotein releasing system transmembrane	[TP0765-TP0582 (0.6598422)]
COG0773	COG0817	BP3000	BP3000	UDP-N-acetylmuramate:L-alanyl-gamma-D-glutamyl-me	BP3417	ruvC	Crossover junction endodeoxyribonuclease ruvC (EC 3.1.22.4) (Holliday junction nuclease ruvC) (Holliday junction resolvase ruvC)	[TP0341-TP0517 (0.7285616)]
COG0773	COG0817	BP3022	murC	UDP-N-acetylmuramate--L-alanine ligase (EC 6.3.2.8) (UDP-N- acetylmuramoyl-L-alanine synthetase)	BP3417	ruvC	Crossover junction endodeoxyribonuclease ruvC (EC 3.1.22.4) (Holliday junction nuclease ruvC) (Holliday junction resolvase ruvC)	[TP0341-TP0517 (0.7285616)]
COG0272	COG0773	BP3560	BP3560	DNA ligase {UniProtKB/TrEMBL:Q7VRX7}	BP3000	BP3000	UDP-N-acetylmuramate:L-alanyl-gamma-D-glutamyl-me	[TP0634-TP0341 (0.8201813)]
COG0272	COG0773	BP3560	BP3560	DNA ligase {UniProtKB/TrEMBL:Q7VRX7}	BP3022	murC	UDP-N-acetylmuramate--L-alanine ligase (EC 6.3.2.8) (UDP-N- acetylmuramoyl-L-alanine synthetase)	[TP0634-TP0341 (0.8201813)]
COG1344	COG2882	BP0996	BP0996	Flagellin {UniProtKB/TrEMBL:Q7VZC2}	BP1399	BP1399	Flagellar protein FliJ {UniProtKB/TrEMBL:Q7VYE9}	[TP0868-TP0403 (0.93215036)]
COG1344	COG2882	BP1383	BP1383	Flagellar hook-associated protein 3	BP1399	BP1399	Flagellar protein FliJ {UniProtKB/TrEMBL:Q7VYE9}	[TP0868-TP0403 (0.93215036)]
COG1652	COG1684	BP3689	BP3689	Putative membrane protein	BP1389	BP1389	Flagellar biosynthetic protein FliR	[TP0042-TP0716 (0.75048)]
COG0353	COG0514	BP1551	recR	Recombination protein recR	BP3422	BP3422	ATP-dependent DNA helicase	[TP1004-TP0103 (0.6917512)]
COG0036	COG0249	BP3266	BP3266	Ribulose-phosphate 3-epimerase	BP1566	mutS	DNA mismatch repair protein mutS	[TP0945-TP0328 (0.6742458)]
COG2011	COG2239	BP2817	BP2817	ABC transport protein, inner membrane component	BP2806	BP2806	Putative cation transport protein	[TP0119-TP0917 (0.63653934)]
COG0280	COG2204	BP1004	BP1004	Phosphate acetyl/butaryl transferase	BP0572	BP0572	Putative two-component response regulator	[TP0094-TP0519 (0.5559654)]
COG0280	COG2204	BP1004	BP1004	Phosphate acetyl/butaryl transferase	BP1598	BP1598	Nitrogen regulation protein NR(I)	[TP0094-TP0519 (0.5559654)]
COG0124	COG0465	BP2198	hisS	Histidyl-tRNA synthetase (EC 6.1.1.21) (Histidine--tRNA ligase) (HisRS)	BP1077	BP1077	Cell division protein {UniProtKB/TrEMBL:Q7VZ57}	[TP0641-TP0330 (0.76316583)]
COG0250	COG3439	BP0009	BP0009	Transcription antitermination protein NusG	BP2147	BP2147	Putative exported protein	[TP0236-TP0895 (0.72267145)]
COG0564	COG1843	BP0477	BP0477	Pseudouridine synthase {UniProtKB/TrEMBL:Q7VSF1}	BP1375	BP1375	Basal-body rod modification protein FlgD	[TP0339-TP0728 (0.7885255)]
COG0564	COG1843	BP1147	BP1147	Pseudouridine synthase {UniProtKB/TrEMBL:Q7VZ02}	BP1375	BP1375	Basal-body rod modification protein FlgD	[TP0339-TP0728 (0.7885255)]
COG0493	COG1488	BP3754	BP3754	Glutamate synthase {UniProtKB/TrEMBL:Q7VT03}	BP3583	pncB	Nicotinate phosphoribosyltransferase (EC 2.4.2.11) (NAPRTase)	[TP0735-TP0628 (0.6598422)]
COG0173	COG0493	BP0709	aspS	Aspartyl-tRNA synthetase (EC 6.1.1.12) (Aspartate--tRNA ligase) (AspRS)	BP3754	BP3754	Glutamate synthase {UniProtKB/TrEMBL:Q7VT03}	[TP0985-TP0735 (0.50901)]
COG0860	COG2080	BP0246	BP0246	N-acetylmuramoyl-L-alanine amidase	BP0684.1	BP0684.1	Probable 2Fe-2S ferredoxin	[TP0247-TP0080 (0.7296782)]
COG0860	COG2080	BP0246	BP0246	N-acetylmuramoyl-L-alanine amidase	BP1953	BP1953	Probable oxidoreductase	[TP0247-TP0080 (0.7296782)]
COG0860	COG2080	BP0246	BP0246	N-acetylmuramoyl-L-alanine amidase	BP2126	BP2126	Putative oxidoreductase subunit	[TP0247-TP0080 (0.7296782)]
COG0504	COG0728	BP2389	BP2389	CTP synthase {UniProtKB/TrEMBL:Q7VW76}	BP2771	BP2771	Conserved integral membrane protein	[TP0305-TP0516 (0.84299135)]
COG0504	COG0728	BP2389	BP2389	CTP synthase {UniProtKB/TrEMBL:Q7VW76}	BP3148	BP3148	Putative membrane protein	[TP0305-TP0516 (0.84299135)]
COG0237	COG3683	BP3817	coaE	Dephospho-CoA kinase (EC 2.7.1.24) (Dephosphocoenzyme A kinase)	BP3079	BP3079	Hypothetical protein {UniProtKB/TrEMBL:Q7VUK7}	[TP0296-TP0557 (0.7885255)]
COG0275	COG0820	BP3030	mraW	S-adenosyl-methyltransferase mraW (EC 2.1.1.-)	BP2201	BP2201	Hypothetical protein {UniProtKB/TrEMBL:Q7VWK8}	[TP0384-TP0068 (0.79878455)]
COG0445	COG1366	BP0001	gidA	tRNA uridine 5-carboxymethylaminomethyl modification enzyme gidA (Glucose-inhibited division protein A)	BP2226	BP2226	Putative anti-sigma factor antagonist	[TP0044-TP0233 (0.74185747)]
COG0242	COG0360	BP0039	def1	Peptide deformylase 1 (EC 3.5.1.88) (PDF 1) (Polypeptide deformylase 1)	BP2796	rpsF	30S ribosomal protein S6	[TP0757-TP0063 (0.54983324)]
COG0242	COG0360	BP0552	def2	Peptide deformylase 2 (EC 3.5.1.88) (PDF 2) (Polypeptide deformylase 2)	BP2796	rpsF	30S ribosomal protein S6	[TP0757-TP0063 (0.54983324)]
COG0693	COG1653	BP1542	BP1542	Hypothetical protein {UniProtKB/TrEMBL:Q7VY21}	BP1281	BP1281	Glycerol-3-phosphate-binding periplasmic protein	[TP0445-TP0074 (0.5751514)]
COG0693	COG1653	BP0064	BP0064	Hypothetical protein {UniProtKB/TrEMBL:Q7W0N4}	BP2835	BP2835	ABC transport protein, Solute-binding component	[TP0445-TP0074 (0.5751514)]
COG0693	COG1653	BP1542	BP1542	Hypothetical protein {UniProtKB/TrEMBL:Q7VY21}	BP2835	BP2835	ABC transport protein, Solute-binding component	[TP0445-TP0074 (0.5751514)]
COG0693	COG1653	BP1542	BP1542	Hypothetical protein {UniProtKB/TrEMBL:Q7VY21}	BP1819	BP1819	Glycerol-3-phosphate-binding periplasmic protein	[TP0445-TP0074 (0.5751514)]
COG0693	COG1653	BP0064	BP0064	Hypothetical protein {UniProtKB/TrEMBL:Q7W0N4}	BP1281	BP1281	Glycerol-3-phosphate-binding periplasmic protein	[TP0445-TP0074 (0.5751514)]
COG0693	COG1653	BP0064	BP0064	Hypothetical protein {UniProtKB/TrEMBL:Q7W0N4}	BP0121	BP0121	Probable extracellular solute-binding protein	[TP0445-TP0074 (0.5751514)]
COG0693	COG1653	BP0064	BP0064	Hypothetical protein {UniProtKB/TrEMBL:Q7W0N4}	BP2638	BP2638	Putative exported protein	[TP0445-TP0074 (0.5751514)]
COG0693	COG1653	BP1542	BP1542	Hypothetical protein {UniProtKB/TrEMBL:Q7VY21}	BP0121	BP0121	Probable extracellular solute-binding protein	[TP0445-TP0074 (0.5751514)]
COG0693	COG1653	BP0064	BP0064	Hypothetical protein {UniProtKB/TrEMBL:Q7W0N4}	BP1819	BP1819	Glycerol-3-phosphate-binding periplasmic protein	[TP0445-TP0074 (0.5751514)]
COG0693	COG1653	BP1542	BP1542	Hypothetical protein {UniProtKB/TrEMBL:Q7VY21}	BP2638	BP2638	Putative exported protein	[TP0445-TP0074 (0.5751514)]
COG0267	COG0357	BP2050	BP2050	50S ribosomal protein L33	BP0002	gidB	Methyltransferase gidB (EC 2.1.-.-) (Glucose-inhibited division protein B)	[TP0234-TP0946 (0.6249908)]
COG0234	COG0772	BP3496	groS	10 kDa chaperonin (Protein Cpn10) (groES protein)	BP3024	BP3024	Cell division protein FtsW	[TP1013-TP0387 (0.81326103)]
COG0234	COG0772	BP3496	groS	10 kDa chaperonin (Protein Cpn10) (groES protein)	BP0378	BP0378	Rod shape-determining protein	[TP1013-TP0387 (0.81326103)]
COG0445	COG0457	BP0001	gidA	tRNA uridine 5-carboxymethylaminomethyl modification enzyme gidA (Glucose-inhibited division protein A)	BP1907	BP1907	Putative exported protein	[TP0044-TP0954 (0.8549597)]
COG0445	COG0457	BP0001	gidA	tRNA uridine 5-carboxymethylaminomethyl modification enzyme gidA (Glucose-inhibited division protein A)	BP1304	BP1304	Hypothetical protein {UniProtKB/TrEMBL:Q7VYL5}	[TP0044-TP0954 (0.8549597)]
COG0445	COG0457	BP0001	gidA	tRNA uridine 5-carboxymethylaminomethyl modification enzyme gidA (Glucose-inhibited division protein A)	BP2254	BP2254	BcrH protein {UniProtKB/TrEMBL:Q84CS6}	[TP0044-TP0954 (0.8549597)]
COG0445	COG0457	BP0001	gidA	tRNA uridine 5-carboxymethylaminomethyl modification enzyme gidA (Glucose-inhibited division protein A)	BP3128	BP3128	Hypothetical protein {UniProtKB/TrEMBL:Q7VUG8}	[TP0044-TP0954 (0.8549597)]
COG0305	COG1595	BP2791	BP2791	DNA helicase {UniProtKB/TrEMBL:Q7VV94}	BP1191	BP1191	Putative RNA polymerase sigma factor	[TP0058-TP0092 (0.74082893)]
COG0305	COG1595	BP2791	BP2791	DNA helicase {UniProtKB/TrEMBL:Q7VV94}	BP2234	BP2234	BrpL protein {UniProtKB/TrEMBL:Q84CQ7}	[TP0058-TP0092 (0.74082893)]
COG0305	COG1595	BP2791	BP2791	DNA helicase {UniProtKB/TrEMBL:Q7VV94}	BP0349	BP0349	Heme uptake regulator {UniProtKB/TrEMBL:Q8L2E6}	[TP0058-TP0092 (0.74082893)]
COG0305	COG1595	BP2791	BP2791	DNA helicase {UniProtKB/TrEMBL:Q7VV94}	BP2007	BP2007	Putative ECF-family RNA polymerase sigma factor	[TP0058-TP0092 (0.74082893)]
COG0305	COG1595	BP2791	BP2791	DNA helicase {UniProtKB/TrEMBL:Q7VV94}	BP1225	BP1225	Putative Ecf-type RNA polymerase sigma factor	[TP0058-TP0092 (0.74082893)]
COG0305	COG1595	BP2791	BP2791	DNA helicase {UniProtKB/TrEMBL:Q7VV94}	BP2437	BP2437	RNA polymerase sigma factor	[TP0058-TP0092 (0.74082893)]
COG0305	COG1595	BP2791	BP2791	DNA helicase {UniProtKB/TrEMBL:Q7VV94}	BP2914	BP2914	Putative RNA polymerase sigma factor	[TP0058-TP0092 (0.74082893)]
COG0305	COG1595	BP2791	BP2791	DNA helicase {UniProtKB/TrEMBL:Q7VV94}	BP1136	BP1136	ECF-family sigma factor	[TP0058-TP0092 (0.74082893)]
COG0290	COG1516	BP1498	infC	Translation initiation factor IF-3	BP1409	BP1409	Flagellar protein FliS {UniProtKB/TrEMBL:Q7VYE0}	[TP0850-TP0943 (0.6225916)]
COG0228	COG0250	BP1839	rpsP	30S ribosomal protein S16	BP0009	BP0009	Transcription antitermination protein NusG	[TP0905-TP0236 (0.7099409)]
COG1595	COG1868	BP2007	BP2007	Putative ECF-family RNA polymerase sigma factor	BP1394	BP1394	Flagellar motor switch protein FliM	[TP0092-TP0721 (0.802411)]
COG1595	COG1868	BP2234	BP2234	BrpL protein {UniProtKB/TrEMBL:Q84CQ7}	BP1394	BP1394	Flagellar motor switch protein FliM	[TP0092-TP0721 (0.802411)]
COG1595	COG1868	BP2437	BP2437	RNA polymerase sigma factor	BP1394	BP1394	Flagellar motor switch protein FliM	[TP0092-TP0721 (0.802411)]
COG1595	COG1868	BP2914	BP2914	Putative RNA polymerase sigma factor	BP1394	BP1394	Flagellar motor switch protein FliM	[TP0092-TP0721 (0.802411)]
COG1595	COG1868	BP1225	BP1225	Putative Ecf-type RNA polymerase sigma factor	BP1394	BP1394	Flagellar motor switch protein FliM	[TP0092-TP0721 (0.802411)]
COG1595	COG1868	BP1191	BP1191	Putative RNA polymerase sigma factor	BP1394	BP1394	Flagellar motor switch protein FliM	[TP0092-TP0721 (0.802411)]
COG1595	COG1868	BP0349	BP0349	Heme uptake regulator {UniProtKB/TrEMBL:Q8L2E6}	BP1394	BP1394	Flagellar motor switch protein FliM	[TP0092-TP0721 (0.802411)]
COG1595	COG1868	BP1136	BP1136	ECF-family sigma factor	BP1394	BP1394	Flagellar motor switch protein FliM	[TP0092-TP0721 (0.802411)]
COG0465	COG0532	BP1077	BP1077	Cell division protein {UniProtKB/TrEMBL:Q7VZ57}	BP1247	infB	Translation initiation factor IF-2	[TP0330-TP0891 (0.8751731)]
COG1452	COG1488	BP3329	BP3329	Putative outer membrane (Permeability) protein	BP3583	pncB	Nicotinate phosphoribosyltransferase (EC 2.4.2.11) (NAPRTase)	[TP0515-TP0628 (0.6658587)]
COG0234	COG0445	BP3496	groS	10 kDa chaperonin (Protein Cpn10) (groES protein)	BP0001	gidA	tRNA uridine 5-carboxymethylaminomethyl modification enzyme gidA (Glucose-inhibited division protein A)	[TP1013-TP0044 (0.813164)]
COG0326	COG0353	BP0074	htpG	Chaperone protein htpG (Heat shock protein htpG) (High temperature protein G)	BP1551	recR	Recombination protein recR	[TP0984-TP1004 (0.5573069)]
COG0265	COG1381	BP2434	BP2434	Serine protease {UniProtKB/TrEMBL:Q7VW38}	BP2429	BP2429	Hypothetical protein {UniProtKB/TrEMBL:Q7VW41}	[TP0773-TP0636 (0.870009)]
COG0265	COG1381	BP0280	BP0280	Protease {UniProtKB/TrEMBL:Q7W077}	BP2429	BP2429	Hypothetical protein {UniProtKB/TrEMBL:Q7VW41}	[TP0773-TP0636 (0.870009)]
COG0457	COG0860	BP1304	BP1304	Hypothetical protein {UniProtKB/TrEMBL:Q7VYL5}	BP0246	BP0246	N-acetylmuramoyl-L-alanine amidase	[TP0820-TP0247 (0.74644035), TP0067-TP0247 (0.79531366)]
COG0457	COG0860	BP1907	BP1907	Putative exported protein	BP0246	BP0246	N-acetylmuramoyl-L-alanine amidase	[TP0820-TP0247 (0.74644035), TP0067-TP0247 (0.79531366)]
COG0457	COG0860	BP2254	BP2254	BcrH protein {UniProtKB/TrEMBL:Q84CS6}	BP0246	BP0246	N-acetylmuramoyl-L-alanine amidase	[TP0820-TP0247 (0.74644035), TP0067-TP0247 (0.79531366)]
COG0457	COG0860	BP3128	BP3128	Hypothetical protein {UniProtKB/TrEMBL:Q7VUG8}	BP0246	BP0246	N-acetylmuramoyl-L-alanine amidase	[TP0820-TP0247 (0.74644035), TP0067-TP0247 (0.79531366)]
COG2201	COG4786	BP1032	cheB	Chemotaxis response regulator protein-glutamate methylesterase (EC 3.1.1.61)	BP1378	BP1378	Flagellar basal-body rod protein FlgG	[TP0631-TP0961 (0.5728655)]
COG1653	COG2204	BP1281	BP1281	Glycerol-3-phosphate-binding periplasmic protein	BP1598	BP1598	Nitrogen regulation protein NR(I)	[TP0074-TP0519 (0.57840663)]
COG1653	COG2204	BP1281	BP1281	Glycerol-3-phosphate-binding periplasmic protein	BP0572	BP0572	Putative two-component response regulator	[TP0074-TP0519 (0.57840663)]
COG1653	COG2204	BP1819	BP1819	Glycerol-3-phosphate-binding periplasmic protein	BP1598	BP1598	Nitrogen regulation protein NR(I)	[TP0074-TP0519 (0.57840663)]
COG1653	COG2204	BP0121	BP0121	Probable extracellular solute-binding protein	BP0572	BP0572	Putative two-component response regulator	[TP0074-TP0519 (0.57840663)]
COG1653	COG2204	BP2835	BP2835	ABC transport protein, Solute-binding component	BP0572	BP0572	Putative two-component response regulator	[TP0074-TP0519 (0.57840663)]
COG1653	COG2204	BP2638	BP2638	Putative exported protein	BP0572	BP0572	Putative two-component response regulator	[TP0074-TP0519 (0.57840663)]
COG1653	COG2204	BP2638	BP2638	Putative exported protein	BP1598	BP1598	Nitrogen regulation protein NR(I)	[TP0074-TP0519 (0.57840663)]
COG1653	COG2204	BP1819	BP1819	Glycerol-3-phosphate-binding periplasmic protein	BP0572	BP0572	Putative two-component response regulator	[TP0074-TP0519 (0.57840663)]
COG1653	COG2204	BP2835	BP2835	ABC transport protein, Solute-binding component	BP1598	BP1598	Nitrogen regulation protein NR(I)	[TP0074-TP0519 (0.57840663)]
COG1653	COG2204	BP0121	BP0121	Probable extracellular solute-binding protein	BP1598	BP1598	Nitrogen regulation protein NR(I)	[TP0074-TP0519 (0.57840663)]
COG0652	COG1749	BP1906	BP1906	Peptidyl-prolyl cis-trans isomerase B	BP1376	BP1376	Flagellar hook protein FlgE	[TP0947-TP0727 (0.6414869)]
COG1186	COG1925	BP1104	BP1104	Peptide chain release factor 2	BP1501	BP1501	Phosphocarrier protein HPr	[TP0576-TP0589 (0.79878455)]
COG1186	COG1925	BP2658	BP2658	Hypothetical protein {UniProtKB/TrEMBL:Q7VVJ9}	BP1501	BP1501	Phosphocarrier protein HPr	[TP0576-TP0589 (0.79878455)]
COG1749	COG2885	BP1376	BP1376	Flagellar hook protein FlgE	BP3342	BP3342	Putative peptidoglycan-associated lipoprotein	[TP0727-TP0292 (0.89187646)]
COG1749	COG2885	BP1376	BP1376	Flagellar hook protein FlgE	BP2019	BP2019	Putative lipoprotein {UniProtKB/TrEMBL:Q7VX08}	[TP0727-TP0292 (0.89187646)]
COG1749	COG2885	BP1376	BP1376	Flagellar hook protein FlgE	BP0943	BP0943	Outer membrane protein A	[TP0727-TP0292 (0.89187646)]
COG1177	COG1558	BP2345	BP2345	Putative inner membrane permease polyamine	BP1374	BP1374	Flagellar basal-body rod protein FlgC	[TP0654-TP0397 (0.7022186)]
COG1177	COG1558	BP1929	BP1929	Putative ABC transporter, permease protein	BP1374	BP1374	Flagellar basal-body rod protein FlgC	[TP0654-TP0397 (0.7022186)]
COG1177	COG1558	BP0126	BP0126	ABC transporter, permease protein	BP1374	BP1374	Flagellar basal-body rod protein FlgC	[TP0654-TP0397 (0.7022186)]
COG0530	COG2239	BP3410	BP3410	Putative inner membrane protein	BP2806	BP2806	Putative cation transport protein	[TP1034-TP0917 (0.5728957)]
COG0319	COG0333	BP1039	BP1039	UPF0054 protein BP1039	BP2445	rpmF	50S ribosomal protein L32	[TP0650-TP0807 (0.80809164)]
COG0195	COG1643	BP1246	BP1246	N utilization substance protein A	BP2334	BP2334	Putative ATP-dependent helicase	[TP0892-TP0526 (0.71912634)]
COG0216	COG0457	BP0678	prfA	Peptide chain release factor 1 (RF-1)	BP2254	BP2254	BcrH protein {UniProtKB/TrEMBL:Q84CS6}	[TP0051-TP0067 (0.7097377)]
COG0216	COG0457	BP0678	prfA	Peptide chain release factor 1 (RF-1)	BP1304	BP1304	Hypothetical protein {UniProtKB/TrEMBL:Q7VYL5}	[TP0051-TP0067 (0.7097377)]
COG0216	COG0457	BP0678	prfA	Peptide chain release factor 1 (RF-1)	BP3128	BP3128	Hypothetical protein {UniProtKB/TrEMBL:Q7VUG8}	[TP0051-TP0067 (0.7097377)]
COG0216	COG0457	BP0678	prfA	Peptide chain release factor 1 (RF-1)	BP1907	BP1907	Putative exported protein	[TP0051-TP0067 (0.7097377)]
COG1360	COG4786	BP1025	BP1025	Chemotaxis protein MotB	BP1378	BP1378	Flagellar basal-body rod protein FlgG	[TP0724-TP0961 (0.729456)]
COG2215	COG2239	BP3078	BP3078	Putative membrane protein	BP2806	BP2806	Putative cation transport protein	[TP0558-TP0917 (0.5059451)]
COG0687	COG0693	BP2348	BP2348	Putative polyamine transport protein	BP1542	BP1542	Hypothetical protein {UniProtKB/TrEMBL:Q7VY21}	[TP0655-TP0445 (0.5706956)]
COG0687	COG0693	BP2348	BP2348	Putative polyamine transport protein	BP0064	BP0064	Hypothetical protein {UniProtKB/TrEMBL:Q7W0N4}	[TP0655-TP0445 (0.5706956)]
COG0687	COG0693	BP1926	BP1926	Putative extracellular solute-binding protein	BP0064	BP0064	Hypothetical protein {UniProtKB/TrEMBL:Q7W0N4}	[TP0655-TP0445 (0.5706956)]
COG0687	COG0693	BP1926	BP1926	Putative extracellular solute-binding protein	BP1542	BP1542	Hypothetical protein {UniProtKB/TrEMBL:Q7VY21}	[TP0655-TP0445 (0.5706956)]
COG1385	COG2204	BP0998	BP0998	Hypothetical protein {UniProtKB/TrEMBL:Q7VZC1}	BP0572	BP0572	Putative two-component response regulator	[TP0032-TP0519 (0.67332727)]
COG1385	COG2204	BP0998	BP0998	Hypothetical protein {UniProtKB/TrEMBL:Q7VZC1}	BP1598	BP1598	Nitrogen regulation protein NR(I)	[TP0032-TP0519 (0.67332727)]
COG0542	COG2204	BP1198	clpB	Chaperone clpB {UniProtKB/Swiss-Prot:Q7VYV6}	BP1598	BP1598	Nitrogen regulation protein NR(I)	[TP0071-TP0519 (0.6908589)]
COG0542	COG2204	BP2753	BP2753	ATP-dependent clp protease ATP-binding	BP0572	BP0572	Putative two-component response regulator	[TP0071-TP0519 (0.6908589)]
COG0542	COG2204	BP2753	BP2753	ATP-dependent clp protease ATP-binding	BP1598	BP1598	Nitrogen regulation protein NR(I)	[TP0071-TP0519 (0.6908589)]
COG0542	COG2204	BP1198	clpB	Chaperone clpB {UniProtKB/Swiss-Prot:Q7VYV6}	BP0572	BP0572	Putative two-component response regulator	[TP0071-TP0519 (0.6908589)]
COG0608	COG1366	BP1105	BP1105	Single-stranded-DNA-specific exonuclease	BP2226	BP2226	Putative anti-sigma factor antagonist	[TP0704-TP0540 (0.7098393)]
COG0188	COG3951	BP0944	BP0944	DNA gyrase subunit A {UniProtKB/TrEMBL:Q7VZG5}	BP1381	BP1381	Peptidoglycan hydrolase	[TP0005-TP0959 (0.60144246)]
COG0188	COG3951	BP1266	BP1266	Topoisomerase IV subunit A	BP1381	BP1381	Peptidoglycan hydrolase	[TP0005-TP0959 (0.60144246)]
COG0569	COG1256	BP0573	BP0573	Trk system potassium uptake protein	BP1382	BP1382	Flagellar hook-associated protein 1	[TP0024-TP0660 (0.58621275)]
COG1196	COG2236	BP3558	BP3558	SMC protein {UniProtKB/TrEMBL:Q84F21}	BP2187	BP2187	Putative transferase {UniProtKB/TrEMBL:Q7VWM2}	[TP0367-TP0050 (0.68145895)]
COG0290	COG0457	BP1498	infC	Translation initiation factor IF-3	BP1304	BP1304	Hypothetical protein {UniProtKB/TrEMBL:Q7VYL5}	[TP0850-TP0095 (0.6947713)]
COG0290	COG0457	BP1498	infC	Translation initiation factor IF-3	BP3128	BP3128	Hypothetical protein {UniProtKB/TrEMBL:Q7VUG8}	[TP0850-TP0095 (0.6947713)]
COG0290	COG0457	BP1498	infC	Translation initiation factor IF-3	BP2254	BP2254	BcrH protein {UniProtKB/TrEMBL:Q84CS6}	[TP0850-TP0095 (0.6947713)]
COG0290	COG0457	BP1498	infC	Translation initiation factor IF-3	BP1907	BP1907	Putative exported protein	[TP0850-TP0095 (0.6947713)]
COG0782	COG0860	BP2267	BP2267	Transcription elongation factor	BP0246	BP0246	N-acetylmuramoyl-L-alanine amidase	[TP0019-TP0247 (0.7668169)]
COG0782	COG0860	BP1117	BP1117	Transcription elongation factor	BP0246	BP0246	N-acetylmuramoyl-L-alanine amidase	[TP0019-TP0247 (0.7668169)]
COG0234	COG1619	BP3496	groS	10 kDa chaperonin (Protein Cpn10) (groES protein)	BP1166	BP1166	Putative muramoyltetrapeptide carboxypeptidase	[TP1013-TP0688 (0.6288964)]
COG0234	COG1619	BP3496	groS	10 kDa chaperonin (Protein Cpn10) (groES protein)	BP1701	BP1701	Muramoyltetrapeptide carboxypeptidase	[TP1013-TP0688 (0.6288964)]
COG0255	COG1516	BP3621	BP3621	50S ribosomal protein L29	BP1409	BP1409	Flagellar protein FliS {UniProtKB/TrEMBL:Q7VYE0}	[TP0197-TP0943 (0.5311184)]
COG0024	COG0530	BP1418	BP1418	Methionine aminopeptidase	BP3410	BP3410	Putative inner membrane protein	[TP0842-TP1034 (0.7696508)]
COG0530	COG0771	BP3410	BP3410	Putative inner membrane protein	BP3025	murD	UDP-N-acetylmuramoylalanine--D-glutamate ligase (EC 6.3.2.9) (UDP-N- acetylmuramoyl-L-alanyl-D-glutamate synthetase) (D-glutamic acid- adding enzyme)	[TP1034-TP0903 (0.71912634)]
COG0322	COG0353	BP2081	uvrC	UvrABC system protein C (Protein uvrC) (Excinuclease ABC subunit C)	BP1551	recR	Recombination protein recR	[TP0472-TP1004 (0.53674763)]
COG0771	COG1595	BP3025	murD	UDP-N-acetylmuramoylalanine--D-glutamate ligase (EC 6.3.2.9) (UDP-N- acetylmuramoyl-L-alanyl-D-glutamate synthetase) (D-glutamic acid- adding enzyme)	BP2007	BP2007	Putative ECF-family RNA polymerase sigma factor	[TP0903-TP0092 (0.6651206)]
COG0771	COG1595	BP3025	murD	UDP-N-acetylmuramoylalanine--D-glutamate ligase (EC 6.3.2.9) (UDP-N- acetylmuramoyl-L-alanyl-D-glutamate synthetase) (D-glutamic acid- adding enzyme)	BP2437	BP2437	RNA polymerase sigma factor	[TP0903-TP0092 (0.6651206)]
COG0771	COG1595	BP3025	murD	UDP-N-acetylmuramoylalanine--D-glutamate ligase (EC 6.3.2.9) (UDP-N- acetylmuramoyl-L-alanyl-D-glutamate synthetase) (D-glutamic acid- adding enzyme)	BP2914	BP2914	Putative RNA polymerase sigma factor	[TP0903-TP0092 (0.6651206)]
COG0771	COG1595	BP3025	murD	UDP-N-acetylmuramoylalanine--D-glutamate ligase (EC 6.3.2.9) (UDP-N- acetylmuramoyl-L-alanyl-D-glutamate synthetase) (D-glutamic acid- adding enzyme)	BP1136	BP1136	ECF-family sigma factor	[TP0903-TP0092 (0.6651206)]
COG0771	COG1595	BP3025	murD	UDP-N-acetylmuramoylalanine--D-glutamate ligase (EC 6.3.2.9) (UDP-N- acetylmuramoyl-L-alanyl-D-glutamate synthetase) (D-glutamic acid- adding enzyme)	BP1225	BP1225	Putative Ecf-type RNA polymerase sigma factor	[TP0903-TP0092 (0.6651206)]
COG0771	COG1595	BP3025	murD	UDP-N-acetylmuramoylalanine--D-glutamate ligase (EC 6.3.2.9) (UDP-N- acetylmuramoyl-L-alanyl-D-glutamate synthetase) (D-glutamic acid- adding enzyme)	BP0349	BP0349	Heme uptake regulator {UniProtKB/TrEMBL:Q8L2E6}	[TP0903-TP0092 (0.6651206)]
COG0771	COG1595	BP3025	murD	UDP-N-acetylmuramoylalanine--D-glutamate ligase (EC 6.3.2.9) (UDP-N- acetylmuramoyl-L-alanyl-D-glutamate synthetase) (D-glutamic acid- adding enzyme)	BP1191	BP1191	Putative RNA polymerase sigma factor	[TP0903-TP0092 (0.6651206)]
COG0771	COG1595	BP3025	murD	UDP-N-acetylmuramoylalanine--D-glutamate ligase (EC 6.3.2.9) (UDP-N- acetylmuramoyl-L-alanyl-D-glutamate synthetase) (D-glutamic acid- adding enzyme)	BP2234	BP2234	BrpL protein {UniProtKB/TrEMBL:Q84CQ7}	[TP0903-TP0092 (0.6651206)]
COG1677	COG1815	BP1404	BP1404	Flagellar hook-basal body complex protein FliE	BP1373	BP1373	Flagellar basal-body rod protein FlgB	[TP0398-TP0396 (0.79194725)]
COG0188	COG0305	BP0944	BP0944	DNA gyrase subunit A {UniProtKB/TrEMBL:Q7VZG5}	BP2791	BP2791	DNA helicase {UniProtKB/TrEMBL:Q7VV94}	[TP0005-TP0058 (0.73312306)]
COG0188	COG0305	BP1266	BP1266	Topoisomerase IV subunit A	BP2791	BP2791	DNA helicase {UniProtKB/TrEMBL:Q7VV94}	[TP0005-TP0058 (0.73312306)]
COG0233	COG1283	BP1422	frr	Ribosome recycling factor (Ribosome-releasing factor) (RRF)	BP1257	BP1257	Putative membrane protein	[TP0604-TP0771 (0.7316062)]
COG0840	COG1344	BP2268	BP2268	Methyl-accepting chemotaxis protein	BP1383	BP1383	Flagellar hook-associated protein 3	[TP0640-TP0870 (0.6975479)]
COG0840	COG1344	BP1385	BP1385	Methyl-accepting chemotaxis protein II	BP1383	BP1383	Flagellar hook-associated protein 3	[TP0640-TP0870 (0.6975479)]
COG0840	COG1344	BP1030	BP1030	Methyl-accepting chemotaxis protein I	BP0996	BP0996	Flagellin {UniProtKB/TrEMBL:Q7VZC2}	[TP0640-TP0870 (0.6975479)]
COG0840	COG1344	BP1591	BP1591	Methyl-accepting chemotaxis protein	BP1383	BP1383	Flagellar hook-associated protein 3	[TP0640-TP0870 (0.6975479)]
COG0840	COG1344	BP1385	BP1385	Methyl-accepting chemotaxis protein II	BP0996	BP0996	Flagellin {UniProtKB/TrEMBL:Q7VZC2}	[TP0640-TP0870 (0.6975479)]
COG0840	COG1344	BP2268	BP2268	Methyl-accepting chemotaxis protein	BP0996	BP0996	Flagellin {UniProtKB/TrEMBL:Q7VZC2}	[TP0640-TP0870 (0.6975479)]
COG0840	COG1344	BP1030	BP1030	Methyl-accepting chemotaxis protein I	BP1383	BP1383	Flagellar hook-associated protein 3	[TP0640-TP0870 (0.6975479)]
COG0840	COG1344	BP1384	BP1384	Methyl-accepting chemotaxis protein I	BP1383	BP1383	Flagellar hook-associated protein 3	[TP0640-TP0870 (0.6975479)]
COG0840	COG1344	BP1384	BP1384	Methyl-accepting chemotaxis protein I	BP0996	BP0996	Flagellin {UniProtKB/TrEMBL:Q7VZC2}	[TP0640-TP0870 (0.6975479)]
COG0840	COG1344	BP1591	BP1591	Methyl-accepting chemotaxis protein	BP0996	BP0996	Flagellin {UniProtKB/TrEMBL:Q7VZC2}	[TP0640-TP0870 (0.6975479)]
COG1825	COG2812	BP3124	rplY	50S ribosomal protein L25 (General stress protein CTC)	BP1549	BP1549	DNA polymerase III subunit Tau	[TP0372-TP1005 (0.6540257)]
COG0222	COG0530	BP0014	rplL	50S ribosomal protein L7/L12	BP3410	BP3410	Putative inner membrane protein	[TP0240-TP1034 (0.77472186)]
COG0024	COG1121	BP1418	BP1418	Methionine aminopeptidase	BP3082	BP3082	Putative transport protein ATP-binding	[TP0842-TP0164 (0.77940726)]
COG0361	COG1214	BP1019	infA1	Translation initiation factor IF-1 1	BP3555	BP3555	Putative acetyltransferase	[TP0097-TP0876 (0.56457245)]
COG0361	COG1214	BP3637	infA2	Translation initiation factor IF-1 2	BP3555	BP3555	Putative acetyltransferase	[TP0097-TP0876 (0.56457245)]
COG1643	COG2137	BP2334	BP2334	Putative ATP-dependent helicase	BP2545	BP2545	RecX-family regulatory protein	[TP0526-TP1023 (0.64955014)]
COG0257	COG1283	BP3638	BP3638	50S ribosomal protein L36	BP1257	BP1257	Putative membrane protein	[TP0209-TP0771 (0.6772987)]
COG0255	COG1011	BP3621	BP3621	50S ribosomal protein L29	BP0382	BP0382	Putative hydrolase {UniProtKB/TrEMBL:Q7VSM3}	[TP0197-TP0158 (0.6077605)]
COG0255	COG1011	BP3621	BP3621	50S ribosomal protein L29	BP2017	BP2017	Putative haloacid-type dehydrogenase	[TP0197-TP0158 (0.6077605)]
COG0255	COG1011	BP3621	BP3621	50S ribosomal protein L29	BP0523	BP0523	Probable haloacid dehalogenase	[TP0197-TP0158 (0.6077605)]
COG1108	COG2239	BP3081	BP3081	Putative ABC transporter permease protein	BP2806	BP2806	Putative cation transport protein	[TP0165-TP0917 (0.5215956)]
COG2204	COG2204	BP0572	BP0572	Putative two-component response regulator	BP1598	BP1598	Nitrogen regulation protein NR(I)	[TP0519-TP0519 (0.65939915)]
COG2204	COG2204	BP1598	BP1598	Nitrogen regulation protein NR(I)	BP0572	BP0572	Putative two-component response regulator	[TP0519-TP0519 (0.65939915)]
COG2204	COG2204	BP0572	BP0572	Putative two-component response regulator	BP0572	BP0572	Putative two-component response regulator	[TP0519-TP0519 (0.65939915)]
COG2204	COG2204	BP1598	BP1598	Nitrogen regulation protein NR(I)	BP1598	BP1598	Nitrogen regulation protein NR(I)	[TP0519-TP0519 (0.65939915)]
COG0546	COG0739	BP0478	BP0478	Probable hydrolase {UniProtKB/TrEMBL:Q7VSF0}	BP3015	BP3015	Putative peptidase family M23/M37 protein	[TP0554-TP0782 (0.73069036)]
COG0546	COG0739	BP0549	BP0549	Probable haloacid dehalogenase-like hydrolase	BP3015	BP3015	Putative peptidase family M23/M37 protein	[TP0554-TP0782 (0.73069036)]
COG0546	COG0739	BP0478	BP0478	Probable hydrolase {UniProtKB/TrEMBL:Q7VSF0}	BP2919	BP2919	Putative lipoprotein {UniProtKB/TrEMBL:Q7VUZ6}	[TP0554-TP0782 (0.73069036)]
COG0546	COG0739	BP3265	BP3265	Putative phosphoglycolate phosphatase	BP2956	BP2956	Hypothetical protein {UniProtKB/TrEMBL:Q7VUW4}	[TP0554-TP0782 (0.73069036)]
COG0546	COG0739	BP3265	BP3265	Putative phosphoglycolate phosphatase	BP1017	BP1017	Putative peptidase {UniProtKB/TrEMBL:Q7VZA5}	[TP0554-TP0782 (0.73069036)]
COG0546	COG0739	BP0941	BP0941	Putative phosphoglycolate phosphatase	BP2956	BP2956	Hypothetical protein {UniProtKB/TrEMBL:Q7VUW4}	[TP0554-TP0782 (0.73069036)]
COG0546	COG0739	BP0941	BP0941	Putative phosphoglycolate phosphatase	BP1017	BP1017	Putative peptidase {UniProtKB/TrEMBL:Q7VZA5}	[TP0554-TP0782 (0.73069036)]
COG0546	COG0739	BP3265	BP3265	Putative phosphoglycolate phosphatase	BP1721	BP1721	Putative peptidase {UniProtKB/TrEMBL:Q7VXN0}	[TP0554-TP0782 (0.73069036)]
COG0546	COG0739	BP0549	BP0549	Probable haloacid dehalogenase-like hydrolase	BP1017	BP1017	Putative peptidase {UniProtKB/TrEMBL:Q7VZA5}	[TP0554-TP0782 (0.73069036)]
COG0546	COG0739	BP0478	BP0478	Probable hydrolase {UniProtKB/TrEMBL:Q7VSF0}	BP2956	BP2956	Hypothetical protein {UniProtKB/TrEMBL:Q7VUW4}	[TP0554-TP0782 (0.73069036)]
COG0546	COG0739	BP0478	BP0478	Probable hydrolase {UniProtKB/TrEMBL:Q7VSF0}	BP1017	BP1017	Putative peptidase {UniProtKB/TrEMBL:Q7VZA5}	[TP0554-TP0782 (0.73069036)]
COG0546	COG0739	BP0941	BP0941	Putative phosphoglycolate phosphatase	BP2919	BP2919	Putative lipoprotein {UniProtKB/TrEMBL:Q7VUZ6}	[TP0554-TP0782 (0.73069036)]
COG0546	COG0739	BP0941	BP0941	Putative phosphoglycolate phosphatase	BP1721	BP1721	Putative peptidase {UniProtKB/TrEMBL:Q7VXN0}	[TP0554-TP0782 (0.73069036)]
COG0546	COG0739	BP3265	BP3265	Putative phosphoglycolate phosphatase	BP2919	BP2919	Putative lipoprotein {UniProtKB/TrEMBL:Q7VUZ6}	[TP0554-TP0782 (0.73069036)]
COG0546	COG0739	BP0549	BP0549	Probable haloacid dehalogenase-like hydrolase	BP1721	BP1721	Putative peptidase {UniProtKB/TrEMBL:Q7VXN0}	[TP0554-TP0782 (0.73069036)]
COG0546	COG0739	BP3265	BP3265	Putative phosphoglycolate phosphatase	BP3015	BP3015	Putative peptidase family M23/M37 protein	[TP0554-TP0782 (0.73069036)]
COG0546	COG0739	BP0941	BP0941	Putative phosphoglycolate phosphatase	BP3015	BP3015	Putative peptidase family M23/M37 protein	[TP0554-TP0782 (0.73069036)]
COG0546	COG0739	BP0478	BP0478	Probable hydrolase {UniProtKB/TrEMBL:Q7VSF0}	BP1721	BP1721	Putative peptidase {UniProtKB/TrEMBL:Q7VXN0}	[TP0554-TP0782 (0.73069036)]
COG0546	COG0739	BP0549	BP0549	Probable haloacid dehalogenase-like hydrolase	BP2919	BP2919	Putative lipoprotein {UniProtKB/TrEMBL:Q7VUZ6}	[TP0554-TP0782 (0.73069036)]
COG0546	COG0739	BP0549	BP0549	Probable haloacid dehalogenase-like hydrolase	BP2956	BP2956	Hypothetical protein {UniProtKB/TrEMBL:Q7VUW4}	[TP0554-TP0782 (0.73069036)]
COG0242	COG1187	BP0552	def2	Peptide deformylase 2 (EC 3.5.1.88) (PDF 2) (Polypeptide deformylase 2)	BP0982	BP0982	Putative RNA pseudouridylate synthase	[TP0757-TP0459 (0.5284328)]
COG0242	COG1187	BP0039	def1	Peptide deformylase 1 (EC 3.5.1.88) (PDF 1) (Polypeptide deformylase 1)	BP0982	BP0982	Putative RNA pseudouridylate synthase	[TP0757-TP0459 (0.5284328)]
COG0457	COG0558	BP1304	BP1304	Hypothetical protein {UniProtKB/TrEMBL:Q7VYL5}	BP2082	BP2082	Putative CDP-diacylglycerol--glycerol-3-phosphate	[TP0067-TP0730 (0.86096925)]
COG0457	COG0558	BP2254	BP2254	BcrH protein {UniProtKB/TrEMBL:Q84CS6}	BP2082	BP2082	Putative CDP-diacylglycerol--glycerol-3-phosphate	[TP0067-TP0730 (0.86096925)]
COG0457	COG0558	BP1907	BP1907	Putative exported protein	BP2082	BP2082	Putative CDP-diacylglycerol--glycerol-3-phosphate	[TP0067-TP0730 (0.86096925)]
COG0457	COG0558	BP3128	BP3128	Hypothetical protein {UniProtKB/TrEMBL:Q7VUG8}	BP2082	BP2082	Putative CDP-diacylglycerol--glycerol-3-phosphate	[TP0067-TP0730 (0.86096925)]
COG0020	COG1508	BP1423	uppS	Undecaprenyl pyrophosphate synthetase (EC 2.5.1.31) (UPP synthetase) (Di-trans,poly-cis-decaprenylcistransferase) (Undecaprenyl diphosphate synthase) (UDS)	BP0133	BP0133	RNA polymerase sigma-54 factor	[TP0603-TP0111 (0.79878455)]
COG0420	COG0739	BP2633	BP2633	Possible exonuclease {UniProtKB/TrEMBL:Q7VVM0}	BP2919	BP2919	Putative lipoprotein {UniProtKB/TrEMBL:Q7VUZ6}	[TP0626-TP0782 (0.7781429)]
COG0420	COG0739	BP2633	BP2633	Possible exonuclease {UniProtKB/TrEMBL:Q7VVM0}	BP1017	BP1017	Putative peptidase {UniProtKB/TrEMBL:Q7VZA5}	[TP0626-TP0782 (0.7781429)]
COG0420	COG0739	BP2633	BP2633	Possible exonuclease {UniProtKB/TrEMBL:Q7VVM0}	BP1721	BP1721	Putative peptidase {UniProtKB/TrEMBL:Q7VXN0}	[TP0626-TP0782 (0.7781429)]
COG0420	COG0739	BP2633	BP2633	Possible exonuclease {UniProtKB/TrEMBL:Q7VVM0}	BP2956	BP2956	Hypothetical protein {UniProtKB/TrEMBL:Q7VUW4}	[TP0626-TP0782 (0.7781429)]
COG0420	COG0739	BP2633	BP2633	Possible exonuclease {UniProtKB/TrEMBL:Q7VVM0}	BP3015	BP3015	Putative peptidase family M23/M37 protein	[TP0626-TP0782 (0.7781429)]
COG1385	COG2812	BP0998	BP0998	Hypothetical protein {UniProtKB/TrEMBL:Q7VZC1}	BP1549	BP1549	DNA polymerase III subunit Tau	[TP0276-TP1005 (0.66627616)]
COG0217	COG0739	BP2308	BP2308	Hypothetical UPF0082 protein BP2308	BP2956	BP2956	Hypothetical protein {UniProtKB/TrEMBL:Q7VUW4}	[TP0474-TP0864 (0.82349855)]
COG0217	COG0739	BP2308	BP2308	Hypothetical UPF0082 protein BP2308	BP3015	BP3015	Putative peptidase family M23/M37 protein	[TP0474-TP0864 (0.82349855)]
COG0217	COG0739	BP2308	BP2308	Hypothetical UPF0082 protein BP2308	BP1017	BP1017	Putative peptidase {UniProtKB/TrEMBL:Q7VZA5}	[TP0474-TP0864 (0.82349855)]
COG0217	COG0739	BP2308	BP2308	Hypothetical UPF0082 protein BP2308	BP2919	BP2919	Putative lipoprotein {UniProtKB/TrEMBL:Q7VUZ6}	[TP0474-TP0864 (0.82349855)]
COG0217	COG0739	BP2308	BP2308	Hypothetical UPF0082 protein BP2308	BP1721	BP1721	Putative peptidase {UniProtKB/TrEMBL:Q7VXN0}	[TP0474-TP0864 (0.82349855)]
COG0242	COG0254	BP0552	def2	Peptide deformylase 2 (EC 3.5.1.88) (PDF 2) (Polypeptide deformylase 2)	BP1232	rpmE2	50S ribosomal protein L31 type B	[TP0757-TP0255 (0.6434887)]
COG0242	COG0254	BP0039	def1	Peptide deformylase 1 (EC 3.5.1.88) (PDF 1) (Polypeptide deformylase 1)	BP1232	rpmE2	50S ribosomal protein L31 type B	[TP0757-TP0255 (0.6434887)]
COG0442	COG1466	BP3348	BP3348	Prolyl-tRNA synthetase {UniProtKB/TrEMBL:Q7VTZ8}	BP2042	BP2042	Putative DNA polymerase III, delta subunit	[TP0160-TP0588 (0.66563916)]
COG0847	COG1558	BP2022	BP2022	Putative exonuclease {UniProtKB/TrEMBL:Q7VX05}	BP1374	BP1374	Flagellar basal-body rod protein FlgC	[TP0643-TP0397 (0.7022186)]
COG0847	COG1558	BP0406	BP0406	DNA polymerase III, epsilon chain	BP1374	BP1374	Flagellar basal-body rod protein FlgC	[TP0643-TP0397 (0.7022186)]
COG0305	COG0593	BP2791	BP2791	DNA helicase {UniProtKB/TrEMBL:Q7VV94}	BP0241	BP0241	Hypothetical protein {UniProtKB/TrEMBL:Q7W0A8}	[TP0058-TP0001 (0.9013428)]
COG0305	COG0593	BP2791	BP2791	DNA helicase {UniProtKB/TrEMBL:Q7VV94}	BP0491	dnaA	Chromosomal replication initiator protein dnaA	[TP0058-TP0001 (0.9013428)]
COG0772	COG2239	BP3024	BP3024	Cell division protein FtsW	BP2806	BP2806	Putative cation transport protein	[TP0501-TP0917 (0.53388965), TP0387-TP0917 (0.61041105)]
COG0772	COG2239	BP0378	BP0378	Rod shape-determining protein	BP2806	BP2806	Putative cation transport protein	[TP0501-TP0917 (0.53388965), TP0387-TP0917 (0.61041105)]
COG1766	COG2239	BP1403	BP1403	Flagellar M-ring protein FliF	BP2806	BP2806	Putative cation transport protein	[TP0399-TP0917 (0.5059451)]
COG1430	COG1619	BP2758	BP2758	Exported protein {UniProtKB/TrEMBL:Q7VVB9}	BP1701	BP1701	Muramoyltetrapeptide carboxypeptidase	[TP0087-TP0688 (0.70629925)]
COG1430	COG1619	BP2758	BP2758	Exported protein {UniProtKB/TrEMBL:Q7VVB9}	BP1166	BP1166	Putative muramoyltetrapeptide carboxypeptidase	[TP0087-TP0688 (0.70629925)]
COG0178	COG1197	BP3660	BP3660	Excinuclease ABC subunit A	BP0864	BP0864	Transcription-repair coupling factor	[TP0514-TP0344 (0.9414915)]
COG0178	COG1197	BP3240	BP3240	Putative excinuclease ABC subunit	BP0864	BP0864	Transcription-repair coupling factor	[TP0514-TP0344 (0.9414915)]
COG0264	COG0544	BP1420	tsf	Elongation factor Ts (EF-Ts)	BP1774	tig	Trigger factor {UniProtKB/Swiss-Prot:Q7VXI8}	[TP0605-TP0506 (0.9100214)]
COG0495	COG1475	BP2044	leuS	Leucyl-tRNA synthetase (EC 6.1.1.4) (Leucine--tRNA ligase) (LeuRS)	BP0005	BP0005	Probable chromosome partitioning protein ParB	[TP0586-TP0271 (0.63095015)]
COG0272	COG2080	BP3560	BP3560	DNA ligase {UniProtKB/TrEMBL:Q7VRX7}	BP0684.1	BP0684.1	Probable 2Fe-2S ferredoxin	[TP0634-TP0080 (0.5753685)]
COG0272	COG2080	BP3560	BP3560	DNA ligase {UniProtKB/TrEMBL:Q7VRX7}	BP1953	BP1953	Probable oxidoreductase	[TP0634-TP0080 (0.5753685)]
COG0272	COG2080	BP3560	BP3560	DNA ligase {UniProtKB/TrEMBL:Q7VRX7}	BP2126	BP2126	Putative oxidoreductase subunit	[TP0634-TP0080 (0.5753685)]
COG1344	COG1516	BP1383	BP1383	Flagellar hook-associated protein 3	BP1409	BP1409	Flagellar protein FliS {UniProtKB/TrEMBL:Q7VYE0}	[TP0870-TP0943 (0.723277)]
COG1344	COG1516	BP0996	BP0996	Flagellin {UniProtKB/TrEMBL:Q7VZC2}	BP1409	BP1409	Flagellar protein FliS {UniProtKB/TrEMBL:Q7VYE0}	[TP0870-TP0943 (0.723277)]
COG0099	COG0216	BP3639	rpsM	30S ribosomal protein S13	BP0678	prfA	Peptide chain release factor 1 (RF-1)	[TP0210-TP0051 (0.8775348)]
COG0803	COG1268	BP3080	BP3080	Putative periplasmic solute binding protein	BP3567	BP3567	BioY family protein {UniProtKB/TrEMBL:Q7VTH3}	[TP0034-TP0228 (0.8514437)]
COG0442	COG0552	BP3348	BP3348	Prolyl-tRNA synthetase {UniProtKB/TrEMBL:Q7VTZ8}	BP3473	BP3473	Cell division protein {UniProtKB/TrEMBL:Q7VTP2}	[TP0160-TP0578 (0.56216276)]
COG0242	COG0319	BP0552	def2	Peptide deformylase 2 (EC 3.5.1.88) (PDF 2) (Polypeptide deformylase 2)	BP1039	BP1039	UPF0054 protein BP1039	[TP0757-TP0650 (0.630912)]
COG0242	COG0319	BP0039	def1	Peptide deformylase 1 (EC 3.5.1.88) (PDF 1) (Polypeptide deformylase 1)	BP1039	BP1039	UPF0054 protein BP1039	[TP0757-TP0650 (0.630912)]
COG0178	COG0845	BP3660	BP3660	Excinuclease ABC subunit A	BP0828	BP0828	Probable HlyD-family secretion protein	[TP0514-TP0965 (0.87363523)]
COG0178	COG0845	BP3240	BP3240	Putative excinuclease ABC subunit	BP2075	BP2075	Putative efflux system inner membrane protein	[TP0514-TP0965 (0.87363523)]
COG0178	COG0845	BP3240	BP3240	Putative excinuclease ABC subunit	BP0762	cyaD	Protein cyaD {UniProtKB/Swiss-Prot:P11091}	[TP0514-TP0965 (0.87363523)]
COG0178	COG0845	BP3240	BP3240	Putative excinuclease ABC subunit	BP3815	BP3815	HlyD family secretion protein	[TP0514-TP0965 (0.87363523)]
COG0178	COG0845	BP3660	BP3660	Excinuclease ABC subunit A	BP0762	cyaD	Protein cyaD {UniProtKB/Swiss-Prot:P11091}	[TP0514-TP0965 (0.87363523)]
COG0178	COG0845	BP3660	BP3660	Excinuclease ABC subunit A	BP3815	BP3815	HlyD family secretion protein	[TP0514-TP0965 (0.87363523)]
COG0178	COG0845	BP3660	BP3660	Excinuclease ABC subunit A	BP2075	BP2075	Putative efflux system inner membrane protein	[TP0514-TP0965 (0.87363523)]
COG0178	COG0845	BP3240	BP3240	Putative excinuclease ABC subunit	BP0828	BP0828	Probable HlyD-family secretion protein	[TP0514-TP0965 (0.87363523)]
COG0457	COG0566	BP1907	BP1907	Putative exported protein	BP3527	rlmB	23S rRNA (guanosine-2'-O-)-methyltransferase rlmB (EC 2.1.1.-) (23S rRNA Gm2251 2'-O-methyltransferase)	[TP0095-TP0054 (0.73981166)]
COG0457	COG0566	BP3128	BP3128	Hypothetical protein {UniProtKB/TrEMBL:Q7VUG8}	BP3527	rlmB	23S rRNA (guanosine-2'-O-)-methyltransferase rlmB (EC 2.1.1.-) (23S rRNA Gm2251 2'-O-methyltransferase)	[TP0095-TP0054 (0.73981166)]
COG0457	COG0566	BP2254	BP2254	BcrH protein {UniProtKB/TrEMBL:Q84CS6}	BP1434	BP1434	Putative RNA methyltransferase	[TP0095-TP0054 (0.73981166)]
COG0457	COG0566	BP2254	BP2254	BcrH protein {UniProtKB/TrEMBL:Q84CS6}	BP3527	rlmB	23S rRNA (guanosine-2'-O-)-methyltransferase rlmB (EC 2.1.1.-) (23S rRNA Gm2251 2'-O-methyltransferase)	[TP0095-TP0054 (0.73981166)]
COG0457	COG0566	BP1304	BP1304	Hypothetical protein {UniProtKB/TrEMBL:Q7VYL5}	BP1434	BP1434	Putative RNA methyltransferase	[TP0095-TP0054 (0.73981166)]
COG0457	COG0566	BP1304	BP1304	Hypothetical protein {UniProtKB/TrEMBL:Q7VYL5}	BP3527	rlmB	23S rRNA (guanosine-2'-O-)-methyltransferase rlmB (EC 2.1.1.-) (23S rRNA Gm2251 2'-O-methyltransferase)	[TP0095-TP0054 (0.73981166)]
COG0457	COG0566	BP3128	BP3128	Hypothetical protein {UniProtKB/TrEMBL:Q7VUG8}	BP1434	BP1434	Putative RNA methyltransferase	[TP0095-TP0054 (0.73981166)]
COG0457	COG0566	BP1907	BP1907	Putative exported protein	BP1434	BP1434	Putative RNA methyltransferase	[TP0095-TP0054 (0.73981166)]
COG0465	COG0558	BP1077	BP1077	Cell division protein {UniProtKB/TrEMBL:Q7VZ57}	BP2082	BP2082	Putative CDP-diacylglycerol--glycerol-3-phosphate	[TP0765-TP0256 (0.8653493)]
COG0024	COG0462	BP1418	BP1418	Methionine aminopeptidase	BP3125	prs	Ribose-phosphate pyrophosphokinase (EC 2.7.6.1) (RPPK) (Phosphoribosyl pyrophosphate synthetase) (P-Rib-PP synthetase) (PRPP synthetase)	[TP0842-TP0294 (0.8762697)]
COG0125	COG0361	BP1847	tmk	Thymidylate kinase {UniProtKB/Swiss-Prot:Q7VXD2}	BP1019	infA1	Translation initiation factor IF-1 1	[TP0354-TP0097 (0.8382038)]
COG0125	COG0361	BP1847	tmk	Thymidylate kinase {UniProtKB/Swiss-Prot:Q7VXD2}	BP3637	infA2	Translation initiation factor IF-1 2	[TP0354-TP0097 (0.8382038)]
COG1536	COG1766	BP1402	BP1402	Flagellar motor switch protein FliG	BP1403	BP1403	Flagellar M-ring protein FliF	[TP0400-TP0399 (0.9198608), TP0026-TP0399 (0.9539454)]
COG0319	COG0787	BP1039	BP1039	UPF0054 protein BP1039	BP2228	BP2228	Alanine racemase, catabolic	[TP0650-TP0681 (0.82058704)]
COG0319	COG0787	BP1039	BP1039	UPF0054 protein BP1039	BP1221	BP1221	Alanine racemase, catabolic	[TP0650-TP0681 (0.82058704)]
COG0215	COG1536	BP1908	cysS	Cysteinyl-tRNA synthetase (EC 6.1.1.16) (Cysteine--tRNA ligase) (CysRS)	BP1402	BP1402	Flagellar motor switch protein FliG	[TP0091-TP0400 (0.6374247)]
COG0564	COG1418	BP0477	BP0477	Pseudouridine synthase {UniProtKB/TrEMBL:Q7VSF1}	BP2859	BP2859	Hypothetical protein {UniProtKB/TrEMBL:Q7VV45}	[TP0154-TP1018 (0.7668753)]
COG0564	COG1418	BP1147	BP1147	Pseudouridine synthase {UniProtKB/TrEMBL:Q7VZ02}	BP2859	BP2859	Hypothetical protein {UniProtKB/TrEMBL:Q7VV45}	[TP0154-TP1018 (0.7668753)]
COG0849	COG1595	BP3019	BP3019	Cell division protein FtsA	BP2437	BP2437	RNA polymerase sigma factor	[TP0389-TP0092 (0.66770643)]
COG0849	COG1595	BP3019	BP3019	Cell division protein FtsA	BP2007	BP2007	Putative ECF-family RNA polymerase sigma factor	[TP0389-TP0092 (0.66770643)]
COG0849	COG1595	BP3019	BP3019	Cell division protein FtsA	BP1191	BP1191	Putative RNA polymerase sigma factor	[TP0389-TP0092 (0.66770643)]
COG0849	COG1595	BP3019	BP3019	Cell division protein FtsA	BP1136	BP1136	ECF-family sigma factor	[TP0389-TP0092 (0.66770643)]
COG0849	COG1595	BP3019	BP3019	Cell division protein FtsA	BP1225	BP1225	Putative Ecf-type RNA polymerase sigma factor	[TP0389-TP0092 (0.66770643)]
COG0849	COG1595	BP3019	BP3019	Cell division protein FtsA	BP2234	BP2234	BrpL protein {UniProtKB/TrEMBL:Q84CQ7}	[TP0389-TP0092 (0.66770643)]
COG0849	COG1595	BP3019	BP3019	Cell division protein FtsA	BP0349	BP0349	Heme uptake regulator {UniProtKB/TrEMBL:Q8L2E6}	[TP0389-TP0092 (0.66770643)]
COG0849	COG1595	BP3019	BP3019	Cell division protein FtsA	BP2914	BP2914	Putative RNA polymerase sigma factor	[TP0389-TP0092 (0.66770643)]
COG0739	COG2204	BP1017	BP1017	Putative peptidase {UniProtKB/TrEMBL:Q7VZA5}	BP1598	BP1598	Nitrogen regulation protein NR(I)	[TP0706-TP0519 (0.80130965)]
COG0739	COG2204	BP3015	BP3015	Putative peptidase family M23/M37 protein	BP1598	BP1598	Nitrogen regulation protein NR(I)	[TP0706-TP0519 (0.80130965)]
COG0739	COG2204	BP1721	BP1721	Putative peptidase {UniProtKB/TrEMBL:Q7VXN0}	BP1598	BP1598	Nitrogen regulation protein NR(I)	[TP0706-TP0519 (0.80130965)]
COG0739	COG2204	BP1017	BP1017	Putative peptidase {UniProtKB/TrEMBL:Q7VZA5}	BP0572	BP0572	Putative two-component response regulator	[TP0706-TP0519 (0.80130965)]
COG0739	COG2204	BP2956	BP2956	Hypothetical protein {UniProtKB/TrEMBL:Q7VUW4}	BP0572	BP0572	Putative two-component response regulator	[TP0706-TP0519 (0.80130965)]
COG0739	COG2204	BP3015	BP3015	Putative peptidase family M23/M37 protein	BP0572	BP0572	Putative two-component response regulator	[TP0706-TP0519 (0.80130965)]
COG0739	COG2204	BP1721	BP1721	Putative peptidase {UniProtKB/TrEMBL:Q7VXN0}	BP0572	BP0572	Putative two-component response regulator	[TP0706-TP0519 (0.80130965)]
COG0739	COG2204	BP2919	BP2919	Putative lipoprotein {UniProtKB/TrEMBL:Q7VUZ6}	BP0572	BP0572	Putative two-component response regulator	[TP0706-TP0519 (0.80130965)]
COG0739	COG2204	BP2956	BP2956	Hypothetical protein {UniProtKB/TrEMBL:Q7VUW4}	BP1598	BP1598	Nitrogen regulation protein NR(I)	[TP0706-TP0519 (0.80130965)]
COG0739	COG2204	BP2919	BP2919	Putative lipoprotein {UniProtKB/TrEMBL:Q7VUZ6}	BP1598	BP1598	Nitrogen regulation protein NR(I)	[TP0706-TP0519 (0.80130965)]
COG0036	COG2001	BP3266	BP3266	Ribulose-phosphate 3-epimerase	BP3031	mraZ	Protein mraZ {UniProtKB/Swiss-Prot:Q7VUP5}	[TP0945-TP0383 (0.685165)]
COG0280	COG0457	BP1004	BP1004	Phosphate acetyl/butaryl transferase	BP2254	BP2254	BcrH protein {UniProtKB/TrEMBL:Q84CS6}	[TP0094-TP0067 (0.5068833)]
COG0280	COG0457	BP1004	BP1004	Phosphate acetyl/butaryl transferase	BP1304	BP1304	Hypothetical protein {UniProtKB/TrEMBL:Q7VYL5}	[TP0094-TP0067 (0.5068833)]
COG0280	COG0457	BP1004	BP1004	Phosphate acetyl/butaryl transferase	BP1907	BP1907	Putative exported protein	[TP0094-TP0067 (0.5068833)]
COG0280	COG0457	BP1004	BP1004	Phosphate acetyl/butaryl transferase	BP3128	BP3128	Hypothetical protein {UniProtKB/TrEMBL:Q7VUG8}	[TP0094-TP0067 (0.5068833)]
COG0457	COG0495	BP3128	BP3128	Hypothetical protein {UniProtKB/TrEMBL:Q7VUG8}	BP2044	leuS	Leucyl-tRNA synthetase (EC 6.1.1.4) (Leucine--tRNA ligase) (LeuRS)	[TP0067-TP0586 (0.714839)]
COG0457	COG0495	BP2254	BP2254	BcrH protein {UniProtKB/TrEMBL:Q84CS6}	BP2044	leuS	Leucyl-tRNA synthetase (EC 6.1.1.4) (Leucine--tRNA ligase) (LeuRS)	[TP0067-TP0586 (0.714839)]
COG0457	COG0495	BP1907	BP1907	Putative exported protein	BP2044	leuS	Leucyl-tRNA synthetase (EC 6.1.1.4) (Leucine--tRNA ligase) (LeuRS)	[TP0067-TP0586 (0.714839)]
COG0457	COG0495	BP1304	BP1304	Hypothetical protein {UniProtKB/TrEMBL:Q7VYL5}	BP2044	leuS	Leucyl-tRNA synthetase (EC 6.1.1.4) (Leucine--tRNA ligase) (LeuRS)	[TP0067-TP0586 (0.714839)]
COG0257	COG0472	BP3638	BP3638	50S ribosomal protein L36	BP3026	mraY	Phospho-N-acetylmuramoyl-pentapeptide-transferase (EC 2.7.8.13) (UDP- MurNAc-pentapeptide phosphotransferase)	[TP0209-TP0345 (0.64932555)]
COG0257	COG0472	BP3638	BP3638	50S ribosomal protein L36	BP3151	BP3151	Probable glycosyltransferase	[TP0209-TP0345 (0.64932555)]
COG0358	COG0457	BP2185	BP2185	DNA primase {UniProtKB/TrEMBL:Q7VWM4}	BP1304	BP1304	Hypothetical protein {UniProtKB/TrEMBL:Q7VYL5}	[TP0492-TP0648 (0.5111708)]
COG0358	COG0457	BP2185	BP2185	DNA primase {UniProtKB/TrEMBL:Q7VWM4}	BP1907	BP1907	Putative exported protein	[TP0492-TP0648 (0.5111708)]
COG0358	COG0457	BP2185	BP2185	DNA primase {UniProtKB/TrEMBL:Q7VWM4}	BP2254	BP2254	BcrH protein {UniProtKB/TrEMBL:Q84CS6}	[TP0492-TP0648 (0.5111708)]
COG0358	COG0457	BP2185	BP2185	DNA primase {UniProtKB/TrEMBL:Q7VWM4}	BP3128	BP3128	Hypothetical protein {UniProtKB/TrEMBL:Q7VUG8}	[TP0492-TP0648 (0.5111708)]
COG2255	COG3951	BP3421	ruvB	Holliday junction ATP-dependent DNA helicase ruvB (EC 3.6.1.-)	BP1381	BP1381	Peptidoglycan hydrolase	[TP0162-TP0959 (0.6394583)]
COG0687	COG1558	BP1926	BP1926	Putative extracellular solute-binding protein	BP1374	BP1374	Flagellar basal-body rod protein FlgC	[TP0655-TP0397 (0.60331625)]
COG0687	COG1558	BP2348	BP2348	Putative polyamine transport protein	BP1374	BP1374	Flagellar basal-body rod protein FlgC	[TP0655-TP0397 (0.60331625)]
COG0795	COG1792	BP0325	BP0325	Putative membrane protein	BP0375	BP0375	Rod shape-determining protein	[TP0884-TP0498 (0.8374102)]
COG0795	COG1792	BP2420	BP2420	Putative integral membrane protein	BP0375	BP0375	Rod shape-determining protein	[TP0884-TP0498 (0.8374102)]
COG1317	COG1536	BP2246	BP2246	BscL protein {UniProtKB/TrEMBL:Q84CR8}	BP1402	BP1402	Flagellar motor switch protein FliG	[TP0401-TP0026 (0.96139234)]
COG1317	COG1536	BP1401	BP1401	Flagellar assembly protein FliH	BP1402	BP1402	Flagellar motor switch protein FliG	[TP0401-TP0026 (0.96139234)]
COG1214	COG1516	BP3555	BP3555	Putative acetyltransferase	BP1409	BP1409	Flagellar protein FliS {UniProtKB/TrEMBL:Q7VYE0}	[TP0876-TP0943 (0.57131183)]
COG0569	COG1430	BP0573	BP0573	Trk system potassium uptake protein	BP2758	BP2758	Exported protein {UniProtKB/TrEMBL:Q7VVB9}	[TP0024-TP0087 (0.61624503)]
COG0608	COG1234	BP1105	BP1105	Single-stranded-DNA-specific exonuclease	BP0333	BP0333	Metallo-beta-lactamase family protein	[TP0704-TP0819 (0.5844061)]
COG0024	COG0125	BP1418	BP1418	Methionine aminopeptidase	BP1847	tmk	Thymidylate kinase {UniProtKB/Swiss-Prot:Q7VXD2}	[TP0842-TP0354 (0.8096375)]
COG0265	COG1430	BP2434	BP2434	Serine protease {UniProtKB/TrEMBL:Q7VW38}	BP2758	BP2758	Exported protein {UniProtKB/TrEMBL:Q7VVB9}	[TP0773-TP0087 (0.5241626)]
COG0265	COG1430	BP0280	BP0280	Protease {UniProtKB/TrEMBL:Q7W077}	BP2758	BP2758	Exported protein {UniProtKB/TrEMBL:Q7VVB9}	[TP0773-TP0087 (0.5241626)]
COG0257	COG0779	BP3638	BP3638	50S ribosomal protein L36	BP1245	BP1245	Hypothetical UPF0090 protein BP1245	[TP0209-TP0893 (0.7461857)]
COG1291	COG1291	BP1024	BP1024	Chemotaxis protein MotA	BP1024	BP1024	Chemotaxis protein MotA	[TP0725-TP0725 (0.8044664)]
COG0275	COG1815	BP3030	mraW	S-adenosyl-methyltransferase mraW (EC 2.1.1.-)	BP1373	BP1373	Flagellar basal-body rod protein FlgB	[TP0384-TP0396 (0.81050646)]
COG1536	COG1536	BP1402	BP1402	Flagellar motor switch protein FliG	BP1402	BP1402	Flagellar motor switch protein FliG	[TP0026-TP0400 (0.5928469)]
COG0457	COG0845	BP3128	BP3128	Hypothetical protein {UniProtKB/TrEMBL:Q7VUG8}	BP2075	BP2075	Putative efflux system inner membrane protein	[TP0648-TP0965 (0.54118866)]
COG0457	COG0845	BP1907	BP1907	Putative exported protein	BP0762	cyaD	Protein cyaD {UniProtKB/Swiss-Prot:P11091}	[TP0648-TP0965 (0.54118866)]
COG0457	COG0845	BP1304	BP1304	Hypothetical protein {UniProtKB/TrEMBL:Q7VYL5}	BP3815	BP3815	HlyD family secretion protein	[TP0648-TP0965 (0.54118866)]
COG0457	COG0845	BP2254	BP2254	BcrH protein {UniProtKB/TrEMBL:Q84CS6}	BP3815	BP3815	HlyD family secretion protein	[TP0648-TP0965 (0.54118866)]
COG0457	COG0845	BP3128	BP3128	Hypothetical protein {UniProtKB/TrEMBL:Q7VUG8}	BP0762	cyaD	Protein cyaD {UniProtKB/Swiss-Prot:P11091}	[TP0648-TP0965 (0.54118866)]
COG0457	COG0845	BP3128	BP3128	Hypothetical protein {UniProtKB/TrEMBL:Q7VUG8}	BP3815	BP3815	HlyD family secretion protein	[TP0648-TP0965 (0.54118866)]
COG0457	COG0845	BP1304	BP1304	Hypothetical protein {UniProtKB/TrEMBL:Q7VYL5}	BP0828	BP0828	Probable HlyD-family secretion protein	[TP0648-TP0965 (0.54118866)]
COG0457	COG0845	BP2254	BP2254	BcrH protein {UniProtKB/TrEMBL:Q84CS6}	BP0762	cyaD	Protein cyaD {UniProtKB/Swiss-Prot:P11091}	[TP0648-TP0965 (0.54118866)]
COG0457	COG0845	BP1907	BP1907	Putative exported protein	BP2075	BP2075	Putative efflux system inner membrane protein	[TP0648-TP0965 (0.54118866)]
COG0457	COG0845	BP2254	BP2254	BcrH protein {UniProtKB/TrEMBL:Q84CS6}	BP2075	BP2075	Putative efflux system inner membrane protein	[TP0648-TP0965 (0.54118866)]
COG0457	COG0845	BP1304	BP1304	Hypothetical protein {UniProtKB/TrEMBL:Q7VYL5}	BP0762	cyaD	Protein cyaD {UniProtKB/Swiss-Prot:P11091}	[TP0648-TP0965 (0.54118866)]
COG0457	COG0845	BP2254	BP2254	BcrH protein {UniProtKB/TrEMBL:Q84CS6}	BP0828	BP0828	Probable HlyD-family secretion protein	[TP0648-TP0965 (0.54118866)]
COG0457	COG0845	BP1907	BP1907	Putative exported protein	BP0828	BP0828	Probable HlyD-family secretion protein	[TP0648-TP0965 (0.54118866)]
COG0457	COG0845	BP1304	BP1304	Hypothetical protein {UniProtKB/TrEMBL:Q7VYL5}	BP2075	BP2075	Putative efflux system inner membrane protein	[TP0648-TP0965 (0.54118866)]
COG0457	COG0845	BP1907	BP1907	Putative exported protein	BP3815	BP3815	HlyD family secretion protein	[TP0648-TP0965 (0.54118866)]
COG0457	COG0845	BP3128	BP3128	Hypothetical protein {UniProtKB/TrEMBL:Q7VUG8}	BP0828	BP0828	Probable HlyD-family secretion protein	[TP0648-TP0965 (0.54118866)]
COG1815	COG3015	BP1373	BP1373	Flagellar basal-body rod protein FlgB	BP1189	BP1189	Lipoprotein {UniProtKB/TrEMBL:Q7VYW4}	[TP0396-TP0435 (0.51549006)]
COG0760	COG2239	BP3330	BP3330	Putative peptidyl-prolyl cis-trans isomerase	BP2806	BP2806	Putative cation transport protein	[TP1016-TP0917 (0.81817394)]
COG0760	COG2239	BP1732	BP1732	Peptidyl-prolyl cis-trans isomerase D	BP2806	BP2806	Putative cation transport protein	[TP1016-TP0917 (0.81817394)]
COG0760	COG2239	BP3561	BP3561	Putative peptidyl-prolyl cis-trans isomerase	BP2806	BP2806	Putative cation transport protein	[TP1016-TP0917 (0.81817394)]
COG1749	COG1843	BP1376	BP1376	Flagellar hook protein FlgE	BP1375	BP1375	Basal-body rod modification protein FlgD	[TP0727-TP0728 (0.8651164)]
COG0782	COG1057	BP1117	BP1117	Transcription elongation factor	BP2311	nadD	Probable nicotinate-nucleotide adenylyltransferase (EC 2.7.7.18) (Deamido-NAD(+) pyrophosphorylase) (Deamido-NAD(+) diphosphorylase) (Nicotinate mononucleotide adenylyltransferase) (NaMN adenylyltransferase)	[TP0019-TP0741 (0.75909394)]
COG0782	COG1057	BP2267	BP2267	Transcription elongation factor	BP2311	nadD	Probable nicotinate-nucleotide adenylyltransferase (EC 2.7.7.18) (Deamido-NAD(+) pyrophosphorylase) (Deamido-NAD(+) diphosphorylase) (Nicotinate mononucleotide adenylyltransferase) (NaMN adenylyltransferase)	[TP0019-TP0741 (0.75909394)]
COG1516	COG1516	BP1409	BP1409	Flagellar protein FliS {UniProtKB/TrEMBL:Q7VYE0}	BP1409	BP1409	Flagellar protein FliS {UniProtKB/TrEMBL:Q7VYE0}	[TP0943-TP0943 (0.5311184)]
COG0687	COG3683	BP2348	BP2348	Putative polyamine transport protein	BP3079	BP3079	Hypothetical protein {UniProtKB/TrEMBL:Q7VUK7}	[TP0655-TP0557 (0.79878455)]
COG0687	COG3683	BP1926	BP1926	Putative extracellular solute-binding protein	BP3079	BP3079	Hypothetical protein {UniProtKB/TrEMBL:Q7VUK7}	[TP0655-TP0557 (0.79878455)]
COG0817	COG1516	BP3417	ruvC	Crossover junction endodeoxyribonuclease ruvC (EC 3.1.22.4) (Holliday junction nuclease ruvC) (Holliday junction resolvase ruvC)	BP1409	BP1409	Flagellar protein FliS {UniProtKB/TrEMBL:Q7VYE0}	[TP0517-TP0943 (0.5294325)]
COG1109	COG1157	BP3141	BP3141	Phosphoglucomutase {UniProtKB/TrEMBL:Q7VUF5}	BP2245	BP2245	BscN protein {UniProtKB/TrEMBL:Q84CR7}	[TP0413-TP0402 (0.78400123)]
COG1109	COG1157	BP1075	glmM	Phosphoglucosamine mutase (EC 5.4.2.10)	BP2245	BP2245	BscN protein {UniProtKB/TrEMBL:Q84CR7}	[TP0413-TP0402 (0.78400123)]
COG1109	COG1157	BP1970	BP1970	Phosphoglucomutase {UniProtKB/TrEMBL:Q7VX50}	BP2245	BP2245	BscN protein {UniProtKB/TrEMBL:Q84CR7}	[TP0413-TP0402 (0.78400123)]
COG1109	COG1157	BP1970	BP1970	Phosphoglucomutase {UniProtKB/TrEMBL:Q7VX50}	BP1400	BP1400	Flagellum-specific ATP synthase FliI	[TP0413-TP0402 (0.78400123)]
COG1109	COG1157	BP1075	glmM	Phosphoglucosamine mutase (EC 5.4.2.10)	BP1400	BP1400	Flagellum-specific ATP synthase FliI	[TP0413-TP0402 (0.78400123)]
COG1109	COG1157	BP3141	BP3141	Phosphoglucomutase {UniProtKB/TrEMBL:Q7VUF5}	BP1400	BP1400	Flagellum-specific ATP synthase FliI	[TP0413-TP0402 (0.78400123)]
COG0090	COG1643	BP3616	rplB	50S ribosomal protein L2	BP2334	BP2334	Putative ATP-dependent helicase	[TP0192-TP0526 (0.71912634)]
COG1987	COG2239	BP1390	BP1390	Flagellar biosynthetic protein FliQ	BP2806	BP2806	Putative cation transport protein	[TP0717-TP0917 (0.53720385)]
COG0267	COG2215	BP2050	BP2050	50S ribosomal protein L33	BP3078	BP3078	Putative membrane protein	[TP0234-TP0558 (0.7885255)]
COG0012	COG0188	BP3121	BP3121	Hypothetical protein {UniProtKB/TrEMBL:Q7VUH5}	BP0944	BP0944	DNA gyrase subunit A {UniProtKB/TrEMBL:Q7VZG5}	[TP0124-TP0005 (0.7149395)]
COG0012	COG0188	BP3121	BP3121	Hypothetical protein {UniProtKB/TrEMBL:Q7VUH5}	BP1266	BP1266	Topoisomerase IV subunit A	[TP0124-TP0005 (0.7149395)]
COG1057	COG3015	BP2311	nadD	Probable nicotinate-nucleotide adenylyltransferase (EC 2.7.7.18) (Deamido-NAD(+) pyrophosphorylase) (Deamido-NAD(+) diphosphorylase) (Nicotinate mononucleotide adenylyltransferase) (NaMN adenylyltransferase)	BP1189	BP1189	Lipoprotein {UniProtKB/TrEMBL:Q7VYW4}	[TP0741-TP0435 (0.5622841)]
COG0324	COG1558	BP0243	miaA	tRNA delta(2)-isopentenylpyrophosphate transferase (EC 2.5.1.8) (IPP transferase) (Isopentenyl-diphosphate:tRNA isopentenyltransferase) (IPTase) (IPPT)	BP1374	BP1374	Flagellar basal-body rod protein FlgC	[TP0637-TP0397 (0.66148543)]
COG0530	COG0621	BP3410	BP3410	Putative inner membrane protein	BP1041	BP1041	Hypothetical protein {UniProtKB/TrEMBL:Q7VZ86}	[TP1034-TP0269 (0.7081234)]
COG0530	COG0621	BP3410	BP3410	Putative inner membrane protein	BP0545	BP0545	Hypothetical protein {UniProtKB/TrEMBL:Q7VS95}	[TP1034-TP0269 (0.7081234)]
COG0457	COG1643	BP1304	BP1304	Hypothetical protein {UniProtKB/TrEMBL:Q7VYL5}	BP2334	BP2334	Putative ATP-dependent helicase	[TP0067-TP0526 (0.80406195)]
COG0457	COG1643	BP3128	BP3128	Hypothetical protein {UniProtKB/TrEMBL:Q7VUG8}	BP2334	BP2334	Putative ATP-dependent helicase	[TP0067-TP0526 (0.80406195)]
COG0457	COG1643	BP2254	BP2254	BcrH protein {UniProtKB/TrEMBL:Q84CS6}	BP2334	BP2334	Putative ATP-dependent helicase	[TP0067-TP0526 (0.80406195)]
COG0457	COG1643	BP1907	BP1907	Putative exported protein	BP2334	BP2334	Putative ATP-dependent helicase	[TP0067-TP0526 (0.80406195)]
COG0840	COG1157	BP1384	BP1384	Methyl-accepting chemotaxis protein I	BP2245	BP2245	BscN protein {UniProtKB/TrEMBL:Q84CR7}	[TP0640-TP0402 (0.9180537)]
COG0840	COG1157	BP1591	BP1591	Methyl-accepting chemotaxis protein	BP1400	BP1400	Flagellum-specific ATP synthase FliI	[TP0640-TP0402 (0.9180537)]
COG0840	COG1157	BP1384	BP1384	Methyl-accepting chemotaxis protein I	BP1400	BP1400	Flagellum-specific ATP synthase FliI	[TP0640-TP0402 (0.9180537)]
COG0840	COG1157	BP2268	BP2268	Methyl-accepting chemotaxis protein	BP2245	BP2245	BscN protein {UniProtKB/TrEMBL:Q84CR7}	[TP0640-TP0402 (0.9180537)]
COG0840	COG1157	BP1030	BP1030	Methyl-accepting chemotaxis protein I	BP1400	BP1400	Flagellum-specific ATP synthase FliI	[TP0640-TP0402 (0.9180537)]
COG0840	COG1157	BP2268	BP2268	Methyl-accepting chemotaxis protein	BP1400	BP1400	Flagellum-specific ATP synthase FliI	[TP0640-TP0402 (0.9180537)]
COG0840	COG1157	BP1591	BP1591	Methyl-accepting chemotaxis protein	BP2245	BP2245	BscN protein {UniProtKB/TrEMBL:Q84CR7}	[TP0640-TP0402 (0.9180537)]
COG0840	COG1157	BP1385	BP1385	Methyl-accepting chemotaxis protein II	BP1400	BP1400	Flagellum-specific ATP synthase FliI	[TP0640-TP0402 (0.9180537)]
COG0840	COG1157	BP1385	BP1385	Methyl-accepting chemotaxis protein II	BP2245	BP2245	BscN protein {UniProtKB/TrEMBL:Q84CR7}	[TP0640-TP0402 (0.9180537)]
COG0840	COG1157	BP1030	BP1030	Methyl-accepting chemotaxis protein I	BP2245	BP2245	BscN protein {UniProtKB/TrEMBL:Q84CR7}	[TP0640-TP0402 (0.9180537)]
COG0462	COG0492	BP3125	prs	Ribose-phosphate pyrophosphokinase (EC 2.7.6.1) (RPPK) (Phosphoribosyl pyrophosphate synthetase) (P-Rib-PP synthetase) (PRPP synthetase)	BP3275	BP3275	Putative oxidoreductase	[TP0294-TP0814 (0.8323514)]
COG0462	COG0492	BP3125	prs	Ribose-phosphate pyrophosphokinase (EC 2.7.6.1) (RPPK) (Phosphoribosyl pyrophosphate synthetase) (P-Rib-PP synthetase) (PRPP synthetase)	BP2474	BP2474	Thioredoxin reductase {UniProtKB/TrEMBL:Q7VW04}	[TP0294-TP0814 (0.8323514)]
COG0124	COG0254	BP2198	hisS	Histidyl-tRNA synthetase (EC 6.1.1.21) (Histidine--tRNA ligase) (HisRS)	BP1232	rpmE2	50S ribosomal protein L31 type B	[TP0641-TP0255 (0.65973145)]
COG0178	COG0272	BP3240	BP3240	Putative excinuclease ABC subunit	BP3560	BP3560	DNA ligase {UniProtKB/TrEMBL:Q7VRX7}	[TP0514-TP0634 (0.7537598)]
COG0178	COG0272	BP3660	BP3660	Excinuclease ABC subunit A	BP3560	BP3560	DNA ligase {UniProtKB/TrEMBL:Q7VRX7}	[TP0514-TP0634 (0.7537598)]
COG0257	COG2204	BP3638	BP3638	50S ribosomal protein L36	BP1598	BP1598	Nitrogen regulation protein NR(I)	[TP0209-TP0519 (0.6010877)]
COG0257	COG2204	BP3638	BP3638	50S ribosomal protein L36	BP0572	BP0572	Putative two-component response regulator	[TP0209-TP0519 (0.6010877)]
COG0495	COG1558	BP2044	leuS	Leucyl-tRNA synthetase (EC 6.1.1.4) (Leucine--tRNA ligase) (LeuRS)	BP1374	BP1374	Flagellar basal-body rod protein FlgC	[TP0586-TP0397 (0.60331625)]
COG1135	COG1466	BP2816	BP2816	ABC transport protein, ATP-binding component	BP2042	BP2042	Putative DNA polymerase III, delta subunit	[TP0120-TP0588 (0.7896185)]
COG1192	COG2214	BP0003	BP0003	ParA family protein {UniProtKB/TrEMBL:Q7W0S8}	BP1011	BP1011	Curved DNA-binding protein	[TP0272-TP0843 (0.8210422)]
COG0608	COG1159	BP1105	BP1105	Single-stranded-DNA-specific exonuclease	BP2430	BP2430	GTP-binding protein {UniProtKB/TrEMBL:Q7VW40}	[TP0704-TP0541 (0.7586372)]
COG0242	COG0263	BP0552	def2	Peptide deformylase 2 (EC 3.5.1.88) (PDF 2) (Polypeptide deformylase 2)	BP0746	proB	Glutamate 5-kinase (EC 2.7.2.11) (Gamma-glutamyl kinase) (GK)	[TP0757-TP0351 (0.5771584)]
COG0242	COG0263	BP0039	def1	Peptide deformylase 1 (EC 3.5.1.88) (PDF 1) (Polypeptide deformylase 1)	BP0746	proB	Glutamate 5-kinase (EC 2.7.2.11) (Gamma-glutamyl kinase) (GK)	[TP0757-TP0351 (0.5771584)]
COG1115	COG2239	BP2306	BP2306	Putative sodium:alanine symporter	BP2806	BP2806	Putative cation transport protein	[TP0414-TP0917 (0.53720385)]
COG0566	COG1589	BP3527	rlmB	23S rRNA (guanosine-2'-O-)-methyltransferase rlmB (EC 2.1.1.-) (23S rRNA Gm2251 2'-O-methyltransferase)	BP3020	BP3020	Putative cell division protein FtsQ	[TP0109-TP0388 (0.8512026)]
COG0566	COG1589	BP1434	BP1434	Putative RNA methyltransferase	BP3020	BP3020	Putative cell division protein FtsQ	[TP0109-TP0388 (0.8512026)]
COG0739	COG4786	BP2956	BP2956	Hypothetical protein {UniProtKB/TrEMBL:Q7VUW4}	BP1378	BP1378	Flagellar basal-body rod protein FlgG	[TP0782-TP0961 (0.69582695)]
COG0739	COG4786	BP3015	BP3015	Putative peptidase family M23/M37 protein	BP1378	BP1378	Flagellar basal-body rod protein FlgG	[TP0782-TP0961 (0.69582695)]
COG0739	COG4786	BP2919	BP2919	Putative lipoprotein {UniProtKB/TrEMBL:Q7VUZ6}	BP1378	BP1378	Flagellar basal-body rod protein FlgG	[TP0782-TP0961 (0.69582695)]
COG0739	COG4786	BP1721	BP1721	Putative peptidase {UniProtKB/TrEMBL:Q7VXN0}	BP1378	BP1378	Flagellar basal-body rod protein FlgG	[TP0782-TP0961 (0.69582695)]
COG0739	COG4786	BP1017	BP1017	Putative peptidase {UniProtKB/TrEMBL:Q7VZA5}	BP1378	BP1378	Flagellar basal-body rod protein FlgG	[TP0782-TP0961 (0.69582695)]
COG0124	COG0546	BP2198	hisS	Histidyl-tRNA synthetase (EC 6.1.1.21) (Histidine--tRNA ligase) (HisRS)	BP0941	BP0941	Putative phosphoglycolate phosphatase	[TP0641-TP0554 (0.5196431)]
COG0124	COG0546	BP2198	hisS	Histidyl-tRNA synthetase (EC 6.1.1.21) (Histidine--tRNA ligase) (HisRS)	BP0549	BP0549	Probable haloacid dehalogenase-like hydrolase	[TP0641-TP0554 (0.5196431)]
COG0124	COG0546	BP2198	hisS	Histidyl-tRNA synthetase (EC 6.1.1.21) (Histidine--tRNA ligase) (HisRS)	BP3265	BP3265	Putative phosphoglycolate phosphatase	[TP0641-TP0554 (0.5196431)]
COG0124	COG0546	BP2198	hisS	Histidyl-tRNA synthetase (EC 6.1.1.21) (Histidine--tRNA ligase) (HisRS)	BP0478	BP0478	Probable hydrolase {UniProtKB/TrEMBL:Q7VSF0}	[TP0641-TP0554 (0.5196431)]
COG0495	COG2882	BP2044	leuS	Leucyl-tRNA synthetase (EC 6.1.1.4) (Leucine--tRNA ligase) (LeuRS)	BP1399	BP1399	Flagellar protein FliJ {UniProtKB/TrEMBL:Q7VYE9}	[TP0586-TP0403 (0.64541596)]
COG0457	COG1234	BP1907	BP1907	Putative exported protein	BP0333	BP0333	Metallo-beta-lactamase family protein	[TP0095-TP0819 (0.5178716)]
COG0457	COG1234	BP1304	BP1304	Hypothetical protein {UniProtKB/TrEMBL:Q7VYL5}	BP0333	BP0333	Metallo-beta-lactamase family protein	[TP0095-TP0819 (0.5178716)]
COG0457	COG1234	BP2254	BP2254	BcrH protein {UniProtKB/TrEMBL:Q84CS6}	BP0333	BP0333	Metallo-beta-lactamase family protein	[TP0095-TP0819 (0.5178716)]
COG0457	COG1234	BP3128	BP3128	Hypothetical protein {UniProtKB/TrEMBL:Q7VUG8}	BP0333	BP0333	Metallo-beta-lactamase family protein	[TP0095-TP0819 (0.5178716)]
COG0257	COG0773	BP3638	BP3638	50S ribosomal protein L36	BP3000	BP3000	UDP-N-acetylmuramate:L-alanyl-gamma-D-glutamyl-me	[TP0209-TP0341 (0.6926446)]
COG0257	COG0773	BP3638	BP3638	50S ribosomal protein L36	BP3022	murC	UDP-N-acetylmuramate--L-alanine ligase (EC 6.3.2.8) (UDP-N- acetylmuramoyl-L-alanine synthetase)	[TP0209-TP0341 (0.6926446)]
COG0457	COG2204	BP1907	BP1907	Putative exported protein	BP1598	BP1598	Nitrogen regulation protein NR(I)	[TP0067-TP0519 (0.7741208)]
COG0457	COG2204	BP2254	BP2254	BcrH protein {UniProtKB/TrEMBL:Q84CS6}	BP1598	BP1598	Nitrogen regulation protein NR(I)	[TP0067-TP0519 (0.7741208)]
COG0457	COG2204	BP3128	BP3128	Hypothetical protein {UniProtKB/TrEMBL:Q7VUG8}	BP1598	BP1598	Nitrogen regulation protein NR(I)	[TP0067-TP0519 (0.7741208)]
COG0457	COG2204	BP2254	BP2254	BcrH protein {UniProtKB/TrEMBL:Q84CS6}	BP0572	BP0572	Putative two-component response regulator	[TP0067-TP0519 (0.7741208)]
COG0457	COG2204	BP1304	BP1304	Hypothetical protein {UniProtKB/TrEMBL:Q7VYL5}	BP0572	BP0572	Putative two-component response regulator	[TP0067-TP0519 (0.7741208)]
COG0457	COG2204	BP1304	BP1304	Hypothetical protein {UniProtKB/TrEMBL:Q7VYL5}	BP1598	BP1598	Nitrogen regulation protein NR(I)	[TP0067-TP0519 (0.7741208)]
COG0457	COG2204	BP1907	BP1907	Putative exported protein	BP0572	BP0572	Putative two-component response regulator	[TP0067-TP0519 (0.7741208)]
COG0457	COG2204	BP3128	BP3128	Hypothetical protein {UniProtKB/TrEMBL:Q7VUG8}	BP0572	BP0572	Putative two-component response regulator	[TP0067-TP0519 (0.7741208)]
COG0257	COG0681	BP3638	BP3638	50S ribosomal protein L36	BP2432	BP2432	Leader peptidase Lep {UniProtKB/TrEMBL:Q9RN42}	[TP0209-TP0926 (0.69083804)]
COG0526	COG1843	BP3394	BP3394	Hypothetical protein {UniProtKB/TrEMBL:Q7VTV9}	BP1375	BP1375	Basal-body rod modification protein FlgD	[TP0100-TP0728 (0.58155864)]
COG0526	COG1843	BP2500	BP2500	Putative thioredoxin {UniProtKB/TrEMBL:Q7VVY1}	BP1375	BP1375	Basal-body rod modification protein FlgD	[TP0100-TP0728 (0.58155864)]
COG0526	COG1843	BP0386	BP0386	Putative thioredoxin {UniProtKB/TrEMBL:Q7VSM0}	BP1375	BP1375	Basal-body rod modification protein FlgD	[TP0100-TP0728 (0.58155864)]
COG0526	COG1843	BP1263	BP1263	Thioredoxin 1 {UniProtKB/TrEMBL:Q7VYP8}	BP1375	BP1375	Basal-body rod modification protein FlgD	[TP0100-TP0728 (0.58155864)]
COG0526	COG1843	BP0113	dsbA	Thiol:disulfide interchange protein dsbA precursor	BP1375	BP1375	Basal-body rod modification protein FlgD	[TP0100-TP0728 (0.58155864)]
COG0526	COG1843	BP2999	BP2999	Thioredoxin {UniProtKB/TrEMBL:Q7VUS6}	BP1375	BP1375	Basal-body rod modification protein FlgD	[TP0100-TP0728 (0.58155864)]
COG0526	COG1843	BP1713	BP1713	Thioredoxin 2 {UniProtKB/TrEMBL:Q7VXN6}	BP1375	BP1375	Basal-body rod modification protein FlgD	[TP0100-TP0728 (0.58155864)]
COG0768	COG1344	BP3028	BP3028	Peptidoglycan synthetase	BP1383	BP1383	Flagellar hook-associated protein 3	[TP0760-TP0870 (0.7190043)]
COG0768	COG1344	BP0377	BP0377	Penicillin-binding protein 2	BP0996	BP0996	Flagellin {UniProtKB/TrEMBL:Q7VZC2}	[TP0760-TP0870 (0.7190043)]
COG0768	COG1344	BP0377	BP0377	Penicillin-binding protein 2	BP1383	BP1383	Flagellar hook-associated protein 3	[TP0760-TP0870 (0.7190043)]
COG0768	COG1344	BP3028	BP3028	Peptidoglycan synthetase	BP0996	BP0996	Flagellin {UniProtKB/TrEMBL:Q7VZC2}	[TP0760-TP0870 (0.7190043)]
COG1121	COG2204	BP3082	BP3082	Putative transport protein ATP-binding	BP1598	BP1598	Nitrogen regulation protein NR(I)	[TP0035-TP0519 (0.5085169)]
COG1121	COG2204	BP3082	BP3082	Putative transport protein ATP-binding	BP0572	BP0572	Putative two-component response regulator	[TP0035-TP0519 (0.5085169)]
COG0528	COG4591	BP1421	BP1421	Uridylate kinase {UniProtKB/TrEMBL:Q7VYC8}	BP1107	BP1107	Lipoprotein releasing system transmembrane	[TP0099-TP0580 (0.8561369)]
COG0228	COG0546	BP1839	rpsP	30S ribosomal protein S16	BP0941	BP0941	Putative phosphoglycolate phosphatase	[TP0905-TP0554 (0.5352583)]
COG0228	COG0546	BP1839	rpsP	30S ribosomal protein S16	BP3265	BP3265	Putative phosphoglycolate phosphatase	[TP0905-TP0554 (0.5352583)]
COG0228	COG0546	BP1839	rpsP	30S ribosomal protein S16	BP0549	BP0549	Probable haloacid dehalogenase-like hydrolase	[TP0905-TP0554 (0.5352583)]
COG0228	COG0546	BP1839	rpsP	30S ribosomal protein S16	BP0478	BP0478	Probable hydrolase {UniProtKB/TrEMBL:Q7VSF0}	[TP0905-TP0554 (0.5352583)]
COG0503	COG1488	BP0264	apt	Adenine phosphoribosyltransferase (EC 2.4.2.7) (APRT)	BP3583	pncB	Nicotinate phosphoribosyltransferase (EC 2.4.2.11) (NAPRTase)	[TP1039-TP0628 (0.6658587)]
COG0051	COG2204	BP3612	rpsJ	30S ribosomal protein S10	BP1598	BP1598	Nitrogen regulation protein NR(I)	[TP0188-TP0519 (0.6307204)]
COG0051	COG2204	BP3612	rpsJ	30S ribosomal protein S10	BP0572	BP0572	Putative two-component response regulator	[TP0188-TP0519 (0.6307204)]
COG0249	COG0546	BP1566	mutS	DNA mismatch repair protein mutS	BP0941	BP0941	Putative phosphoglycolate phosphatase	[TP0328-TP0554 (0.5196431)]
COG0249	COG0546	BP1566	mutS	DNA mismatch repair protein mutS	BP0478	BP0478	Probable hydrolase {UniProtKB/TrEMBL:Q7VSF0}	[TP0328-TP0554 (0.5196431)]
COG0249	COG0546	BP1566	mutS	DNA mismatch repair protein mutS	BP3265	BP3265	Putative phosphoglycolate phosphatase	[TP0328-TP0554 (0.5196431)]
COG0249	COG0546	BP1566	mutS	DNA mismatch repair protein mutS	BP0549	BP0549	Probable haloacid dehalogenase-like hydrolase	[TP0328-TP0554 (0.5196431)]
COG0234	COG0803	BP3496	groS	10 kDa chaperonin (Protein Cpn10) (groES protein)	BP3080	BP3080	Putative periplasmic solute binding protein	[TP1013-TP0163 (0.67160416)]
COG0162	COG2834	BP2954	tyrS	Tyrosyl-tRNA synthetase (EC 6.1.1.1) (Tyrosine--tRNA ligase) (TyrRS)	BP2472	lolA	Outer-membrane lipoprotein carrier protein precursor	[TP0834-TP0333 (0.5313641)]
COG3951	COG4786	BP1381	BP1381	Peptidoglycan hydrolase	BP1378	BP1378	Flagellar basal-body rod protein FlgG	[TP0959-TP0961 (0.55835927)]
COG0342	COG0546	BP1046	BP1046	Protein-export membrane protein	BP3265	BP3265	Putative phosphoglycolate phosphatase	[TP0410-TP0554 (0.6160348)]
COG0342	COG0546	BP1046	BP1046	Protein-export membrane protein	BP0478	BP0478	Probable hydrolase {UniProtKB/TrEMBL:Q7VSF0}	[TP0410-TP0554 (0.6160348)]
COG0342	COG0546	BP1046	BP1046	Protein-export membrane protein	BP0549	BP0549	Probable haloacid dehalogenase-like hydrolase	[TP0410-TP0554 (0.6160348)]
COG0342	COG0546	BP1046	BP1046	Protein-export membrane protein	BP0941	BP0941	Putative phosphoglycolate phosphatase	[TP0410-TP0554 (0.6160348)]
COG1115	COG1319	BP2306	BP2306	Putative sodium:alanine symporter	BP0591	BP0591	Oxidoreductase, medium chain	[TP0414-TP0081 (0.81817394)]
COG0457	COG1536	BP2254	BP2254	BcrH protein {UniProtKB/TrEMBL:Q84CS6}	BP1402	BP1402	Flagellar motor switch protein FliG	[TP0648-TP0400 (0.69805074)]
COG0457	COG1536	BP1304	BP1304	Hypothetical protein {UniProtKB/TrEMBL:Q7VYL5}	BP1402	BP1402	Flagellar motor switch protein FliG	[TP0648-TP0400 (0.69805074)]
COG0457	COG1536	BP3128	BP3128	Hypothetical protein {UniProtKB/TrEMBL:Q7VUG8}	BP1402	BP1402	Flagellar motor switch protein FliG	[TP0648-TP0400 (0.69805074)]
COG0457	COG1536	BP1907	BP1907	Putative exported protein	BP1402	BP1402	Flagellar motor switch protein FliG	[TP0648-TP0400 (0.69805074)]
COG0227	COG0492	BP2051	rpmB	50S ribosomal protein L28	BP2474	BP2474	Thioredoxin reductase {UniProtKB/TrEMBL:Q7VW04}	[TP0362-TP0814 (0.801083)]
COG0227	COG0492	BP2051	rpmB	50S ribosomal protein L28	BP3275	BP3275	Putative oxidoreductase	[TP0362-TP0814 (0.801083)]
COG0051	COG1192	BP3612	rpsJ	30S ribosomal protein S10	BP0003	BP0003	ParA family protein {UniProtKB/TrEMBL:Q7W0S8}	[TP0188-TP0272 (0.7732025)]
COG0098	COG0803	BP3633	rpsE	30S ribosomal protein S5	BP3080	BP3080	Putative periplasmic solute binding protein	[TP0206-TP0163 (0.74372905)]
COG0249	COG0457	BP1566	mutS	DNA mismatch repair protein mutS	BP2254	BP2254	BcrH protein {UniProtKB/TrEMBL:Q84CS6}	[TP0328-TP0095 (0.63719666)]
COG0249	COG0457	BP1566	mutS	DNA mismatch repair protein mutS	BP1304	BP1304	Hypothetical protein {UniProtKB/TrEMBL:Q7VYL5}	[TP0328-TP0095 (0.63719666)]
COG0249	COG0457	BP1566	mutS	DNA mismatch repair protein mutS	BP3128	BP3128	Hypothetical protein {UniProtKB/TrEMBL:Q7VUG8}	[TP0328-TP0095 (0.63719666)]
COG0249	COG0457	BP1566	mutS	DNA mismatch repair protein mutS	BP1907	BP1907	Putative exported protein	[TP0328-TP0095 (0.63719666)]
COG0442	COG0459	BP3348	BP3348	Prolyl-tRNA synthetase {UniProtKB/TrEMBL:Q7VTZ8}	BP3495	groL	60 kDa chaperonin (Protein Cpn60) (groEL protein)	[TP0160-TP0030 (0.7719589)]
COG0255	COG1354	BP3621	BP3621	50S ribosomal protein L29	BP3822	BP3822	Hypothetical protein {UniProtKB/TrEMBL:Q7VSV0}	[TP0197-TP0691 (0.70609456)]
COG0341	COG2239	BP1045	BP1045	Protein-export membrane protein	BP2806	BP2806	Putative cation transport protein	[TP0411-TP0917 (0.6093018)]
COG0036	COG1573	BP3266	BP3266	Ribulose-phosphate 3-epimerase	BP3556	BP3556	Bacteriophage-related DNA polymerase	[TP0945-TP0229 (0.685165)]
COG0217	COG0481	BP2308	BP2308	Hypothetical UPF0082 protein BP2308	BP2433	lepA	GTP-binding protein lepA	[TP0474-TP0510 (0.76600474)]
COG0178	COG0357	BP3240	BP3240	Putative excinuclease ABC subunit	BP0002	gidB	Methyltransferase gidB (EC 2.1.-.-) (Glucose-inhibited division protein B)	[TP0514-TP0946 (0.8569251)]
COG0178	COG0357	BP3660	BP3660	Excinuclease ABC subunit A	BP0002	gidB	Methyltransferase gidB (EC 2.1.-.-) (Glucose-inhibited division protein B)	[TP0514-TP0946 (0.8569251)]
COG1815	COG1843	BP1373	BP1373	Flagellar basal-body rod protein FlgB	BP1375	BP1375	Basal-body rod modification protein FlgD	[TP0396-TP0728 (0.83050734)]
COG0592	COG1580	BP0490	BP0490	DNA polymerase iii, beta chain	BP1395	BP1395	Flagellar protein FliL {UniProtKB/TrEMBL:Q7VYF0}	[TP0002-TP0378 (0.79585755)]
COG0472	COG2239	BP3026	mraY	Phospho-N-acetylmuramoyl-pentapeptide-transferase (EC 2.7.8.13) (UDP- MurNAc-pentapeptide phosphotransferase)	BP2806	BP2806	Putative cation transport protein	[TP0345-TP0917 (0.5059451)]
COG0472	COG2239	BP3151	BP3151	Probable glycosyltransferase	BP2806	BP2806	Putative cation transport protein	[TP0345-TP0917 (0.5059451)]
COG0330	COG0772	BP2191	BP2191	Putative membrane protein	BP3024	BP3024	Cell division protein FtsW	[TP0113-TP0501 (0.70068353)]
COG0330	COG0772	BP0520	BP0520	Putative exported protein	BP3024	BP3024	Cell division protein FtsW	[TP0113-TP0501 (0.70068353)]
COG0330	COG0772	BP1440	BP1440	Putative membrane protein	BP0378	BP0378	Rod shape-determining protein	[TP0113-TP0501 (0.70068353)]
COG0330	COG0772	BP0520	BP0520	Putative exported protein	BP0378	BP0378	Rod shape-determining protein	[TP0113-TP0501 (0.70068353)]
COG0330	COG0772	BP2190	BP2190	Putative inner membrane-anchored protein	BP0378	BP0378	Rod shape-determining protein	[TP0113-TP0501 (0.70068353)]
COG0330	COG0772	BP2190	BP2190	Putative inner membrane-anchored protein	BP3024	BP3024	Cell division protein FtsW	[TP0113-TP0501 (0.70068353)]
COG0330	COG0772	BP2191	BP2191	Putative membrane protein	BP0378	BP0378	Rod shape-determining protein	[TP0113-TP0501 (0.70068353)]
COG0330	COG0772	BP1440	BP1440	Putative membrane protein	BP3024	BP3024	Cell division protein FtsW	[TP0113-TP0501 (0.70068353)]
COG0442	COG1843	BP3348	BP3348	Prolyl-tRNA synthetase {UniProtKB/TrEMBL:Q7VTZ8}	BP1375	BP1375	Basal-body rod modification protein FlgD	[TP0160-TP0728 (0.50152636)]
COG0840	COG1558	BP1384	BP1384	Methyl-accepting chemotaxis protein I	BP1374	BP1374	Flagellar basal-body rod protein FlgC	[TP0640-TP0397 (0.8569927)]
COG0840	COG1558	BP1030	BP1030	Methyl-accepting chemotaxis protein I	BP1374	BP1374	Flagellar basal-body rod protein FlgC	[TP0640-TP0397 (0.8569927)]
COG0840	COG1558	BP1591	BP1591	Methyl-accepting chemotaxis protein	BP1374	BP1374	Flagellar basal-body rod protein FlgC	[TP0640-TP0397 (0.8569927)]
COG0840	COG1558	BP1385	BP1385	Methyl-accepting chemotaxis protein II	BP1374	BP1374	Flagellar basal-body rod protein FlgC	[TP0640-TP0397 (0.8569927)]
COG0840	COG1558	BP2268	BP2268	Methyl-accepting chemotaxis protein	BP1374	BP1374	Flagellar basal-body rod protein FlgC	[TP0640-TP0397 (0.8569927)]
COG0267	COG2137	BP2050	BP2050	50S ribosomal protein L33	BP2545	BP2545	RecX-family regulatory protein	[TP0234-TP1023 (0.5769722)]
COG1109	COG1488	BP3141	BP3141	Phosphoglucomutase {UniProtKB/TrEMBL:Q7VUF5}	BP3583	pncB	Nicotinate phosphoribosyltransferase (EC 2.4.2.11) (NAPRTase)	[TP0413-TP0628 (0.6598422)]
COG1109	COG1488	BP1075	glmM	Phosphoglucosamine mutase (EC 5.4.2.10)	BP3583	pncB	Nicotinate phosphoribosyltransferase (EC 2.4.2.11) (NAPRTase)	[TP0413-TP0628 (0.6598422)]
COG1109	COG1488	BP1970	BP1970	Phosphoglucomutase {UniProtKB/TrEMBL:Q7VX50}	BP3583	pncB	Nicotinate phosphoribosyltransferase (EC 2.4.2.11) (NAPRTase)	[TP0413-TP0628 (0.6598422)]
COG0465	COG2891	BP1077	BP1077	Cell division protein {UniProtKB/TrEMBL:Q7VZ57}	BP0376	BP0376	Rod shape-determining protein	[TP0330-TP0499 (0.74372905)]
COG0143	COG0217	BP0180	metG	Methionyl-tRNA synthetase (EC 6.1.1.10) (Methionine--tRNA ligase) (MetRS)	BP2308	BP2308	Hypothetical UPF0082 protein BP2308	[TP0798-TP0474 (0.7790581)]
COG0357	COG0442	BP0002	gidB	Methyltransferase gidB (EC 2.1.-.-) (Glucose-inhibited division protein B)	BP3348	BP3348	Prolyl-tRNA synthetase {UniProtKB/TrEMBL:Q7VTZ8}	[TP0946-TP0160 (0.6515529)]
COG0566	COG2204	BP1434	BP1434	Putative RNA methyltransferase	BP0572	BP0572	Putative two-component response regulator	[TP0054-TP0519 (0.63495165)]
COG0566	COG2204	BP3527	rlmB	23S rRNA (guanosine-2'-O-)-methyltransferase rlmB (EC 2.1.1.-) (23S rRNA Gm2251 2'-O-methyltransferase)	BP1598	BP1598	Nitrogen regulation protein NR(I)	[TP0054-TP0519 (0.63495165)]
COG0566	COG2204	BP1434	BP1434	Putative RNA methyltransferase	BP1598	BP1598	Nitrogen regulation protein NR(I)	[TP0054-TP0519 (0.63495165)]
COG0566	COG2204	BP3527	rlmB	23S rRNA (guanosine-2'-O-)-methyltransferase rlmB (EC 2.1.1.-) (23S rRNA Gm2251 2'-O-methyltransferase)	BP0572	BP0572	Putative two-component response regulator	[TP0054-TP0519 (0.63495165)]
COG0457	COG1256	BP3128	BP3128	Hypothetical protein {UniProtKB/TrEMBL:Q7VUG8}	BP1382	BP1382	Flagellar hook-associated protein 1	[TP0067-TP0660 (0.6278126)]
COG0457	COG1256	BP2254	BP2254	BcrH protein {UniProtKB/TrEMBL:Q84CS6}	BP1382	BP1382	Flagellar hook-associated protein 1	[TP0067-TP0660 (0.6278126)]
COG0457	COG1256	BP1304	BP1304	Hypothetical protein {UniProtKB/TrEMBL:Q7VYL5}	BP1382	BP1382	Flagellar hook-associated protein 1	[TP0067-TP0660 (0.6278126)]
COG0457	COG1256	BP1907	BP1907	Putative exported protein	BP1382	BP1382	Flagellar hook-associated protein 1	[TP0067-TP0660 (0.6278126)]
COG1752	COG2011	BP2073	BP2073	Hypothetical protein {UniProtKB/TrEMBL:Q7VWW4}	BP2817	BP2817	ABC transport protein, inner membrane component	[TP1033-TP0119 (0.6374247)]
COG0564	COG1200	BP0477	BP0477	Pseudouridine synthase {UniProtKB/TrEMBL:Q7VSF1}	BP1612	BP1612	ATP-dependent DNA helicase	[TP0339-TP0687 (0.85149276)]
COG0564	COG1200	BP1147	BP1147	Pseudouridine synthase {UniProtKB/TrEMBL:Q7VZ02}	BP1612	BP1612	ATP-dependent DNA helicase	[TP0339-TP0687 (0.85149276)]
COG0457	COG2080	BP2254	BP2254	BcrH protein {UniProtKB/TrEMBL:Q84CS6}	BP0684.1	BP0684.1	Probable 2Fe-2S ferredoxin	[TP0820-TP0080 (0.6775143)]
COG0457	COG2080	BP1907	BP1907	Putative exported protein	BP2126	BP2126	Putative oxidoreductase subunit	[TP0820-TP0080 (0.6775143)]
COG0457	COG2080	BP1304	BP1304	Hypothetical protein {UniProtKB/TrEMBL:Q7VYL5}	BP2126	BP2126	Putative oxidoreductase subunit	[TP0820-TP0080 (0.6775143)]
COG0457	COG2080	BP3128	BP3128	Hypothetical protein {UniProtKB/TrEMBL:Q7VUG8}	BP1953	BP1953	Probable oxidoreductase	[TP0820-TP0080 (0.6775143)]
COG0457	COG2080	BP2254	BP2254	BcrH protein {UniProtKB/TrEMBL:Q84CS6}	BP2126	BP2126	Putative oxidoreductase subunit	[TP0820-TP0080 (0.6775143)]
COG0457	COG2080	BP1907	BP1907	Putative exported protein	BP1953	BP1953	Probable oxidoreductase	[TP0820-TP0080 (0.6775143)]
COG0457	COG2080	BP1304	BP1304	Hypothetical protein {UniProtKB/TrEMBL:Q7VYL5}	BP0684.1	BP0684.1	Probable 2Fe-2S ferredoxin	[TP0820-TP0080 (0.6775143)]
COG0457	COG2080	BP3128	BP3128	Hypothetical protein {UniProtKB/TrEMBL:Q7VUG8}	BP0684.1	BP0684.1	Probable 2Fe-2S ferredoxin	[TP0820-TP0080 (0.6775143)]
COG0457	COG2080	BP2254	BP2254	BcrH protein {UniProtKB/TrEMBL:Q84CS6}	BP1953	BP1953	Probable oxidoreductase	[TP0820-TP0080 (0.6775143)]
COG0457	COG2080	BP1907	BP1907	Putative exported protein	BP0684.1	BP0684.1	Probable 2Fe-2S ferredoxin	[TP0820-TP0080 (0.6775143)]
COG0457	COG2080	BP3128	BP3128	Hypothetical protein {UniProtKB/TrEMBL:Q7VUG8}	BP2126	BP2126	Putative oxidoreductase subunit	[TP0820-TP0080 (0.6775143)]
COG0457	COG2080	BP1304	BP1304	Hypothetical protein {UniProtKB/TrEMBL:Q7VYL5}	BP1953	BP1953	Probable oxidoreductase	[TP0820-TP0080 (0.6775143)]
COG0772	COG1115	BP3024	BP3024	Cell division protein FtsW	BP2306	BP2306	Putative sodium:alanine symporter	[TP0501-TP0998 (0.70629925)]
COG0772	COG1115	BP0378	BP0378	Rod shape-determining protein	BP2306	BP2306	Putative sodium:alanine symporter	[TP0501-TP0998 (0.70629925)]
COG0457	COG2812	BP1304	BP1304	Hypothetical protein {UniProtKB/TrEMBL:Q7VYL5}	BP1549	BP1549	DNA polymerase III subunit Tau	[TP0067-TP1005 (0.5652097)]
COG0457	COG2812	BP3128	BP3128	Hypothetical protein {UniProtKB/TrEMBL:Q7VUG8}	BP1549	BP1549	DNA polymerase III subunit Tau	[TP0067-TP1005 (0.5652097)]
COG0457	COG2812	BP2254	BP2254	BcrH protein {UniProtKB/TrEMBL:Q84CS6}	BP1549	BP1549	DNA polymerase III subunit Tau	[TP0067-TP1005 (0.5652097)]
COG0457	COG2812	BP1907	BP1907	Putative exported protein	BP1549	BP1549	DNA polymerase III subunit Tau	[TP0067-TP1005 (0.5652097)]
COG0457	COG1396	BP2254	BP2254	BcrH protein {UniProtKB/TrEMBL:Q84CS6}	BP2663	BP2663	Putative transcriptional regulatory protein	[TP0648-TP0461 (0.6214171)]
COG0457	COG1396	BP2254	BP2254	BcrH protein {UniProtKB/TrEMBL:Q84CS6}	BP3837	BP3837	Hypothetical protein {UniProtKB/TrEMBL:Q7VST6}	[TP0648-TP0461 (0.6214171)]
COG0457	COG1396	BP3128	BP3128	Hypothetical protein {UniProtKB/TrEMBL:Q7VUG8}	BP2663	BP2663	Putative transcriptional regulatory protein	[TP0648-TP0461 (0.6214171)]
COG0457	COG1396	BP1907	BP1907	Putative exported protein	BP3837	BP3837	Hypothetical protein {UniProtKB/TrEMBL:Q7VST6}	[TP0648-TP0461 (0.6214171)]
COG0457	COG1396	BP1907	BP1907	Putative exported protein	BP1523	BP1523	Putative DNA-binding protein	[TP0648-TP0461 (0.6214171)]
COG0457	COG1396	BP3128	BP3128	Hypothetical protein {UniProtKB/TrEMBL:Q7VUG8}	BP3110	BP3110	Probable MerR-family transcriptional regulator	[TP0648-TP0461 (0.6214171)]
COG0457	COG1396	BP3128	BP3128	Hypothetical protein {UniProtKB/TrEMBL:Q7VUG8}	BP1523	BP1523	Putative DNA-binding protein	[TP0648-TP0461 (0.6214171)]
COG0457	COG1396	BP1304	BP1304	Hypothetical protein {UniProtKB/TrEMBL:Q7VYL5}	BP3110	BP3110	Probable MerR-family transcriptional regulator	[TP0648-TP0461 (0.6214171)]
COG0457	COG1396	BP1304	BP1304	Hypothetical protein {UniProtKB/TrEMBL:Q7VYL5}	BP1523	BP1523	Putative DNA-binding protein	[TP0648-TP0461 (0.6214171)]
COG0457	COG1396	BP3128	BP3128	Hypothetical protein {UniProtKB/TrEMBL:Q7VUG8}	BP3837	BP3837	Hypothetical protein {UniProtKB/TrEMBL:Q7VST6}	[TP0648-TP0461 (0.6214171)]
COG0457	COG1396	BP2254	BP2254	BcrH protein {UniProtKB/TrEMBL:Q84CS6}	BP1523	BP1523	Putative DNA-binding protein	[TP0648-TP0461 (0.6214171)]
COG0457	COG1396	BP2254	BP2254	BcrH protein {UniProtKB/TrEMBL:Q84CS6}	BP3110	BP3110	Probable MerR-family transcriptional regulator	[TP0648-TP0461 (0.6214171)]
COG0457	COG1396	BP1304	BP1304	Hypothetical protein {UniProtKB/TrEMBL:Q7VYL5}	BP2663	BP2663	Putative transcriptional regulatory protein	[TP0648-TP0461 (0.6214171)]
COG0457	COG1396	BP1304	BP1304	Hypothetical protein {UniProtKB/TrEMBL:Q7VYL5}	BP3837	BP3837	Hypothetical protein {UniProtKB/TrEMBL:Q7VST6}	[TP0648-TP0461 (0.6214171)]
COG0457	COG1396	BP1907	BP1907	Putative exported protein	BP2663	BP2663	Putative transcriptional regulatory protein	[TP0648-TP0461 (0.6214171)]
COG0457	COG1396	BP1907	BP1907	Putative exported protein	BP3110	BP3110	Probable MerR-family transcriptional regulator	[TP0648-TP0461 (0.6214171)]
COG0036	COG1516	BP3266	BP3266	Ribulose-phosphate 3-epimerase	BP1409	BP1409	Flagellar protein FliS {UniProtKB/TrEMBL:Q7VYE0}	[TP0945-TP0943 (0.573118)]
COG0237	COG1493	BP3817	coaE	Dephospho-CoA kinase (EC 2.7.1.24) (Dephosphocoenzyme A kinase)	BP0693	hprK	HPr kinase/phosphorylase (EC 2.7.11.-) (EC 2.7.4.-) (HPrK/P) (HPr(Ser) kinase/phosphorylase)	[TP0296-TP0591 (0.7885255)]
COG0124	COG0124	BP2198	hisS	Histidyl-tRNA synthetase (EC 6.1.1.21) (Histidine--tRNA ligase) (HisRS)	BP2198	hisS	Histidyl-tRNA synthetase (EC 6.1.1.21) (Histidine--tRNA ligase) (HisRS)	[TP0641-TP0641 (0.67365265)]
COG0768	COG0815	BP0377	BP0377	Penicillin-binding protein 2	BP1037	lnt	Apolipoprotein N-acyltransferase (EC 2.3.1.-) (ALP N-acyltransferase)	[TP0500-TP0252 (0.87159187)]
COG0768	COG0815	BP3028	BP3028	Peptidoglycan synthetase	BP1037	lnt	Apolipoprotein N-acyltransferase (EC 2.3.1.-) (ALP N-acyltransferase)	[TP0500-TP0252 (0.87159187)]
COG0420	COG1256	BP2633	BP2633	Possible exonuclease {UniProtKB/TrEMBL:Q7VVM0}	BP1382	BP1382	Flagellar hook-associated protein 1	[TP0626-TP0660 (0.6120698)]
COG0586	COG2236	BP2585	BP2585	DedA-family integral membrane protein	BP2187	BP2187	Putative transferase {UniProtKB/TrEMBL:Q7VWM2}	[TP0779-TP0050 (0.66770643)]
COG0586	COG2236	BP0245	BP0245	Putative membrane protein	BP2187	BP2187	Putative transferase {UniProtKB/TrEMBL:Q7VWM2}	[TP0779-TP0050 (0.66770643)]
COG1214	COG3439	BP3555	BP3555	Putative acetyltransferase	BP2147	BP2147	Putative exported protein	[TP0876-TP0895 (0.56457245)]
COG1366	COG3439	BP2226	BP2226	Putative anti-sigma factor antagonist	BP2147	BP2147	Putative exported protein	[TP0233-TP0895 (0.6775143)]
COG0442	COG1344	BP3348	BP3348	Prolyl-tRNA synthetase {UniProtKB/TrEMBL:Q7VTZ8}	BP0996	BP0996	Flagellin {UniProtKB/TrEMBL:Q7VZC2}	[TP0160-TP0792 (0.6929264), TP0160-TP0659 (0.5927278)]
COG0442	COG1344	BP3348	BP3348	Prolyl-tRNA synthetase {UniProtKB/TrEMBL:Q7VTZ8}	BP1383	BP1383	Flagellar hook-associated protein 3	[TP0160-TP0792 (0.6929264), TP0160-TP0659 (0.5927278)]
COG0211	COG1536	BP0748	rpmA	50S ribosomal protein L27	BP1402	BP1402	Flagellar motor switch protein FliG	[TP0743-TP0400 (0.6311798)]
COG1558	COG4591	BP1374	BP1374	Flagellar basal-body rod protein FlgC	BP1107	BP1107	Lipoprotein releasing system transmembrane	[TP0397-TP0582 (0.5810855)]
COG0486	COG0803	BP3863	trmE	tRNA modification GTPase trmE	BP3080	BP3080	Putative periplasmic solute binding protein	[TP0550-TP0163 (0.74372905)]
COG1536	COG1595	BP1402	BP1402	Flagellar motor switch protein FliG	BP1136	BP1136	ECF-family sigma factor	[TP0400-TP0092 (0.64304686)]
COG1536	COG1595	BP1402	BP1402	Flagellar motor switch protein FliG	BP2234	BP2234	BrpL protein {UniProtKB/TrEMBL:Q84CQ7}	[TP0400-TP0092 (0.64304686)]
COG1536	COG1595	BP1402	BP1402	Flagellar motor switch protein FliG	BP1191	BP1191	Putative RNA polymerase sigma factor	[TP0400-TP0092 (0.64304686)]
COG1536	COG1595	BP1402	BP1402	Flagellar motor switch protein FliG	BP2914	BP2914	Putative RNA polymerase sigma factor	[TP0400-TP0092 (0.64304686)]
COG1536	COG1595	BP1402	BP1402	Flagellar motor switch protein FliG	BP0349	BP0349	Heme uptake regulator {UniProtKB/TrEMBL:Q8L2E6}	[TP0400-TP0092 (0.64304686)]
COG1536	COG1595	BP1402	BP1402	Flagellar motor switch protein FliG	BP2007	BP2007	Putative ECF-family RNA polymerase sigma factor	[TP0400-TP0092 (0.64304686)]
COG1536	COG1595	BP1402	BP1402	Flagellar motor switch protein FliG	BP2437	BP2437	RNA polymerase sigma factor	[TP0400-TP0092 (0.64304686)]
COG1536	COG1595	BP1402	BP1402	Flagellar motor switch protein FliG	BP1225	BP1225	Putative Ecf-type RNA polymerase sigma factor	[TP0400-TP0092 (0.64304686)]
COG0687	COG1057	BP2348	BP2348	Putative polyamine transport protein	BP2311	nadD	Probable nicotinate-nucleotide adenylyltransferase (EC 2.7.7.18) (Deamido-NAD(+) pyrophosphorylase) (Deamido-NAD(+) diphosphorylase) (Nicotinate mononucleotide adenylyltransferase) (NaMN adenylyltransferase)	[TP0655-TP0741 (0.7061969)]
COG0687	COG1057	BP1926	BP1926	Putative extracellular solute-binding protein	BP2311	nadD	Probable nicotinate-nucleotide adenylyltransferase (EC 2.7.7.18) (Deamido-NAD(+) pyrophosphorylase) (Deamido-NAD(+) diphosphorylase) (Nicotinate mononucleotide adenylyltransferase) (NaMN adenylyltransferase)	[TP0655-TP0741 (0.7061969)]
COG1558	COG4786	BP1374	BP1374	Flagellar basal-body rod protein FlgC	BP1378	BP1378	Flagellar basal-body rod protein FlgG	[TP0397-TP0961 (0.74447966)]
COG0012	COG0608	BP3121	BP3121	Hypothetical protein {UniProtKB/TrEMBL:Q7VUH5}	BP1105	BP1105	Single-stranded-DNA-specific exonuclease	[TP0124-TP0704 (0.626838)]
COG1214	COG1773	BP3555	BP3555	Putative acetyltransferase	BP0318	BP0318	Rubredoxin {UniProtKB/TrEMBL:Q7W047}	[TP0876-TP0991 (0.57776016)]
COG2257	COG4786	BP1406	BP1406	Putative flagellar protein	BP1378	BP1378	Flagellar basal-body rod protein FlgG	[TP0911-TP0961 (0.5510204)]
COG0739	COG0773	BP1017	BP1017	Putative peptidase {UniProtKB/TrEMBL:Q7VZA5}	BP3022	murC	UDP-N-acetylmuramate--L-alanine ligase (EC 6.3.2.8) (UDP-N- acetylmuramoyl-L-alanine synthetase)	[TP0782-TP0341 (0.8145237)]
COG0739	COG0773	BP3015	BP3015	Putative peptidase family M23/M37 protein	BP3022	murC	UDP-N-acetylmuramate--L-alanine ligase (EC 6.3.2.8) (UDP-N- acetylmuramoyl-L-alanine synthetase)	[TP0782-TP0341 (0.8145237)]
COG0739	COG0773	BP1017	BP1017	Putative peptidase {UniProtKB/TrEMBL:Q7VZA5}	BP3000	BP3000	UDP-N-acetylmuramate:L-alanyl-gamma-D-glutamyl-me	[TP0782-TP0341 (0.8145237)]
COG0739	COG0773	BP3015	BP3015	Putative peptidase family M23/M37 protein	BP3000	BP3000	UDP-N-acetylmuramate:L-alanyl-gamma-D-glutamyl-me	[TP0782-TP0341 (0.8145237)]
COG0739	COG0773	BP2956	BP2956	Hypothetical protein {UniProtKB/TrEMBL:Q7VUW4}	BP3022	murC	UDP-N-acetylmuramate--L-alanine ligase (EC 6.3.2.8) (UDP-N- acetylmuramoyl-L-alanine synthetase)	[TP0782-TP0341 (0.8145237)]
COG0739	COG0773	BP1721	BP1721	Putative peptidase {UniProtKB/TrEMBL:Q7VXN0}	BP3000	BP3000	UDP-N-acetylmuramate:L-alanyl-gamma-D-glutamyl-me	[TP0782-TP0341 (0.8145237)]
COG0739	COG0773	BP2956	BP2956	Hypothetical protein {UniProtKB/TrEMBL:Q7VUW4}	BP3000	BP3000	UDP-N-acetylmuramate:L-alanyl-gamma-D-glutamyl-me	[TP0782-TP0341 (0.8145237)]
COG0739	COG0773	BP1721	BP1721	Putative peptidase {UniProtKB/TrEMBL:Q7VXN0}	BP3022	murC	UDP-N-acetylmuramate--L-alanine ligase (EC 6.3.2.8) (UDP-N- acetylmuramoyl-L-alanine synthetase)	[TP0782-TP0341 (0.8145237)]
COG0739	COG0773	BP2919	BP2919	Putative lipoprotein {UniProtKB/TrEMBL:Q7VUZ6}	BP3022	murC	UDP-N-acetylmuramate--L-alanine ligase (EC 6.3.2.8) (UDP-N- acetylmuramoyl-L-alanine synthetase)	[TP0782-TP0341 (0.8145237)]
COG0739	COG0773	BP2919	BP2919	Putative lipoprotein {UniProtKB/TrEMBL:Q7VUZ6}	BP3000	BP3000	UDP-N-acetylmuramate:L-alanyl-gamma-D-glutamyl-me	[TP0782-TP0341 (0.8145237)]
COG0050	COG0457	BP0007	BP0007	Elongation factor Tu {UniProtKB/TrEMBL:Q7TT91}	BP2254	BP2254	BcrH protein {UniProtKB/TrEMBL:Q84CS6}	[TP0187-TP0067 (0.7854602)]
COG0050	COG0457	BP3611	BP3611	Elongation factor Tu {UniProtKB/TrEMBL:Q7TT91}	BP2254	BP2254	BcrH protein {UniProtKB/TrEMBL:Q84CS6}	[TP0187-TP0067 (0.7854602)]
COG0050	COG0457	BP3611	BP3611	Elongation factor Tu {UniProtKB/TrEMBL:Q7TT91}	BP1907	BP1907	Putative exported protein	[TP0187-TP0067 (0.7854602)]
COG0050	COG0457	BP0007	BP0007	Elongation factor Tu {UniProtKB/TrEMBL:Q7TT91}	BP3128	BP3128	Hypothetical protein {UniProtKB/TrEMBL:Q7VUG8}	[TP0187-TP0067 (0.7854602)]
COG0050	COG0457	BP3611	BP3611	Elongation factor Tu {UniProtKB/TrEMBL:Q7TT91}	BP3128	BP3128	Hypothetical protein {UniProtKB/TrEMBL:Q7VUG8}	[TP0187-TP0067 (0.7854602)]
COG0050	COG0457	BP0007	BP0007	Elongation factor Tu {UniProtKB/TrEMBL:Q7TT91}	BP1907	BP1907	Putative exported protein	[TP0187-TP0067 (0.7854602)]
COG0050	COG0457	BP3611	BP3611	Elongation factor Tu {UniProtKB/TrEMBL:Q7TT91}	BP1304	BP1304	Hypothetical protein {UniProtKB/TrEMBL:Q7VYL5}	[TP0187-TP0067 (0.7854602)]
COG0050	COG0457	BP0007	BP0007	Elongation factor Tu {UniProtKB/TrEMBL:Q7TT91}	BP1304	BP1304	Hypothetical protein {UniProtKB/TrEMBL:Q7VYL5}	[TP0187-TP0067 (0.7854602)]
COG0257	COG0564	BP3638	BP3638	50S ribosomal protein L36	BP1147	BP1147	Pseudouridine synthase {UniProtKB/TrEMBL:Q7VZ02}	[TP0209-TP0154 (0.634929)]
COG0257	COG0564	BP3638	BP3638	50S ribosomal protein L36	BP0477	BP0477	Pseudouridine synthase {UniProtKB/TrEMBL:Q7VSF1}	[TP0209-TP0154 (0.634929)]
COG0739	COG2239	BP2956	BP2956	Hypothetical protein {UniProtKB/TrEMBL:Q7VUW4}	BP2806	BP2806	Putative cation transport protein	[TP0155-TP0917 (0.6343327)]
COG0739	COG2239	BP1721	BP1721	Putative peptidase {UniProtKB/TrEMBL:Q7VXN0}	BP2806	BP2806	Putative cation transport protein	[TP0155-TP0917 (0.6343327)]
COG0739	COG2239	BP3015	BP3015	Putative peptidase family M23/M37 protein	BP2806	BP2806	Putative cation transport protein	[TP0155-TP0917 (0.6343327)]
COG0739	COG2239	BP1017	BP1017	Putative peptidase {UniProtKB/TrEMBL:Q7VZA5}	BP2806	BP2806	Putative cation transport protein	[TP0155-TP0917 (0.6343327)]
COG0739	COG2239	BP2919	BP2919	Putative lipoprotein {UniProtKB/TrEMBL:Q7VUZ6}	BP2806	BP2806	Putative cation transport protein	[TP0155-TP0917 (0.6343327)]
COG1292	COG2239	BP0804	BP0804	High-affinity choline transport protein	BP2806	BP2806	Putative cation transport protein	[TP0106-TP0917 (0.5215956)]
COG1292	COG2239	BP0831	BP0831	High-affinity choline transport protein	BP2806	BP2806	Putative cation transport protein	[TP0106-TP0917 (0.5215956)]
COG0457	COG1187	BP3128	BP3128	Hypothetical protein {UniProtKB/TrEMBL:Q7VUG8}	BP0982	BP0982	Putative RNA pseudouridylate synthase	[TP0067-TP0459 (0.6360361)]
COG0457	COG1187	BP2254	BP2254	BcrH protein {UniProtKB/TrEMBL:Q84CS6}	BP0982	BP0982	Putative RNA pseudouridylate synthase	[TP0067-TP0459 (0.6360361)]
COG0457	COG1187	BP1907	BP1907	Putative exported protein	BP0982	BP0982	Putative RNA pseudouridylate synthase	[TP0067-TP0459 (0.6360361)]
COG0457	COG1187	BP1304	BP1304	Hypothetical protein {UniProtKB/TrEMBL:Q7VYL5}	BP0982	BP0982	Putative RNA pseudouridylate synthase	[TP0067-TP0459 (0.6360361)]
COG0210	COG0305	BP1759	BP1759	DNA helicase II {UniProtKB/TrEMBL:Q7VRY2}	BP2791	BP2791	DNA helicase {UniProtKB/TrEMBL:Q7VV94}	[TP0102-TP0058 (0.8842861)]
COG0210	COG0305	BP1980	BP1980	Probable ATP-dependent DNA helicase	BP2791	BP2791	DNA helicase {UniProtKB/TrEMBL:Q7VV94}	[TP0102-TP0058 (0.8842861)]
COG0210	COG0305	BP3293	BP3293	ATP-dependent DNA helicase	BP2791	BP2791	DNA helicase {UniProtKB/TrEMBL:Q7VV94}	[TP0102-TP0058 (0.8842861)]
COG0621	COG0739	BP1041	BP1041	Hypothetical protein {UniProtKB/TrEMBL:Q7VZ86}	BP2956	BP2956	Hypothetical protein {UniProtKB/TrEMBL:Q7VUW4}	[TP0269-TP0702 (0.8475093)]
COG0621	COG0739	BP0545	BP0545	Hypothetical protein {UniProtKB/TrEMBL:Q7VS95}	BP2956	BP2956	Hypothetical protein {UniProtKB/TrEMBL:Q7VUW4}	[TP0269-TP0702 (0.8475093)]
COG0621	COG0739	BP1041	BP1041	Hypothetical protein {UniProtKB/TrEMBL:Q7VZ86}	BP1721	BP1721	Putative peptidase {UniProtKB/TrEMBL:Q7VXN0}	[TP0269-TP0702 (0.8475093)]
COG0621	COG0739	BP1041	BP1041	Hypothetical protein {UniProtKB/TrEMBL:Q7VZ86}	BP1017	BP1017	Putative peptidase {UniProtKB/TrEMBL:Q7VZA5}	[TP0269-TP0702 (0.8475093)]
COG0621	COG0739	BP0545	BP0545	Hypothetical protein {UniProtKB/TrEMBL:Q7VS95}	BP3015	BP3015	Putative peptidase family M23/M37 protein	[TP0269-TP0702 (0.8475093)]
COG0621	COG0739	BP0545	BP0545	Hypothetical protein {UniProtKB/TrEMBL:Q7VS95}	BP1017	BP1017	Putative peptidase {UniProtKB/TrEMBL:Q7VZA5}	[TP0269-TP0702 (0.8475093)]
COG0621	COG0739	BP1041	BP1041	Hypothetical protein {UniProtKB/TrEMBL:Q7VZ86}	BP2919	BP2919	Putative lipoprotein {UniProtKB/TrEMBL:Q7VUZ6}	[TP0269-TP0702 (0.8475093)]
COG0621	COG0739	BP0545	BP0545	Hypothetical protein {UniProtKB/TrEMBL:Q7VS95}	BP1721	BP1721	Putative peptidase {UniProtKB/TrEMBL:Q7VXN0}	[TP0269-TP0702 (0.8475093)]
COG0621	COG0739	BP0545	BP0545	Hypothetical protein {UniProtKB/TrEMBL:Q7VS95}	BP2919	BP2919	Putative lipoprotein {UniProtKB/TrEMBL:Q7VUZ6}	[TP0269-TP0702 (0.8475093)]
COG0621	COG0739	BP1041	BP1041	Hypothetical protein {UniProtKB/TrEMBL:Q7VZ86}	BP3015	BP3015	Putative peptidase family M23/M37 protein	[TP0269-TP0702 (0.8475093)]
COG1256	COG1516	BP1382	BP1382	Flagellar hook-associated protein 1	BP1409	BP1409	Flagellar protein FliS {UniProtKB/TrEMBL:Q7VYE0}	[TP0660-TP0943 (0.90609026)]
COG0257	COG1057	BP3638	BP3638	50S ribosomal protein L36	BP2311	nadD	Probable nicotinate-nucleotide adenylyltransferase (EC 2.7.7.18) (Deamido-NAD(+) pyrophosphorylase) (Deamido-NAD(+) diphosphorylase) (Nicotinate mononucleotide adenylyltransferase) (NaMN adenylyltransferase)	[TP0209-TP0741 (0.64932555)]
