# Supplementary material for: The Binary Protein Interactome of Treponema pallidum – The Syphilis Spirochete
Source: PLoS One. 2008 May 28;3(5):e2292. doi: 10.1371/journal.pone.0002292 (PMC2386257; doi:10.1371/journal.pone.0002292)
Supplement: Data S1 — Predicted protein-protein interactions based on our Treponema pallidum data; zip archive containing 372 files with one file per species. (6.09 MB ZIP) [file pone.0002292.s006.zip › bacteria/Borrelia_burgdorferi.tab]

224326 Borrelia burgdorferi
COG A	COG B	Locus Id A	Preferred Name(s) A	Annotation A	Locus Id B	Preferred Name(s) B	Annotation B	T. pallidum interaction
COG0186	COG1475	BB0487	rpsQ	30S ribosomal protein S17	BB0434	parB	Probable chromosome partitioning protein parB	[TP0198-TP0271 (0.71912634)]
COG0186	COG1475	BB0487	rpsQ	30S ribosomal protein S17	BB0731	BB0731	Hypothetical protein BB0731	[TP0198-TP0271 (0.71912634)]
COG0845	COG4591	BB0141	BB0141	Membrane fusion protein	BB0078	BB0078	Hypothetical protein BB0078	[TP0965-TP0582 (0.8143851)]
COG0845	COG4591	BB0141	BB0141	Membrane fusion protein	BB0081	BB0081	Hypothetical protein BB0081	[TP0965-TP0582 (0.8143851)]
COG0845	COG4591	BB0141	BB0141	Membrane fusion protein	BBJ27	BBJ27	Hypothetical protein BBJ27	[TP0965-TP0582 (0.8143851)]
COG0845	COG4591	BB0141	BB0141	Membrane fusion protein	BB0079	BB0079	Hypothetical protein BB0079	[TP0965-TP0582 (0.8143851)]
COG0617	COG0860	BB0706	BB0706	Polynucleotide adenylyltransferase	BB0666	BB0666	Hypothetical protein BB0666	[TP0270-TP0247 (0.76828843)]
COG0617	COG0860	BB0706	BB0706	Polynucleotide adenylyltransferase	BB0625	BB0625	N-acetylmuramoyl-L-alanine amidase, putative	[TP0270-TP0247 (0.76828843)]
COG0201	COG0550	BB0498	secY	Preprotein translocase secY subunit	BB0828	topA	DNA topoisomerase 1 (EC 5.99.1.2) (DNA topoisomerase I) (Omega- protein) (Relaxing enzyme) (Untwisting enzyme) (Swivelase)	[TP0208-TP0394 (0.8044664)]
COG0768	COG2812	BB0718	BB0718	Penicillin-binding protein	BB0461	BB0461	DNA polymerase III, subunits gamma and tau	[TP0500-TP1005 (0.655462)]
COG0768	COG2812	BB0136	BB0136	Penicillin-binding protein	BB0765	BB0765	Hypothetical protein BB0765	[TP0500-TP1005 (0.655462)]
COG0768	COG2812	BB0136	BB0136	Penicillin-binding protein	BB0461	BB0461	DNA polymerase III, subunits gamma and tau	[TP0500-TP1005 (0.655462)]
COG0768	COG2812	BB0718	BB0718	Penicillin-binding protein	BB0765	BB0765	Hypothetical protein BB0765	[TP0500-TP1005 (0.655462)]
COG0051	COG0693	BB0477	rpsJ	30S ribosomal protein S10	BB0621	BB0621	4-methyl-5(B-hydroxyethyl)-thiazole monophosphate	[TP0188-TP0445 (0.6307204)]
COG0180	COG0564	BB0005	trpS	Tryptophanyl-tRNA synthetase (EC 6.1.1.2) (Tryptophan--tRNA ligase) (TrpRS)	BB0018	rluD	Ribosomal large subunit pseudouridine synthase D (EC 5.4.99.-) (rRNA- uridine isomerase D) (rRNA pseudouridylate synthase D)	[TP0632-TP0339 (0.7885255)]
COG0180	COG0564	BB0005	trpS	Tryptophanyl-tRNA synthetase (EC 6.1.1.2) (Tryptophan--tRNA ligase) (TrpRS)	BB0815	BB0815	Hypothetical protein BB0815	[TP0632-TP0339 (0.7885255)]
COG1580	COG2239	BB0279	fliL	Flagellar fliL protein	BB0380	BB0380	Mg2+ transport protein {UniProtKB/TrEMBL:O50166}	[TP0378-TP0917 (0.53720385)]
COG0090	COG0223	BB0481	rplB	50S ribosomal protein L2	BB0064	fmt	Methionyl-tRNA formyltransferase (EC 2.1.2.9)	[TP0192-TP0756 (0.8610547)]
COG0632	COG2255	BB0023	ruvA	Holliday junction ATP-dependent DNA helicase ruvA (EC 3.6.1.-)	BB0022	ruvB	Holliday junction ATP-dependent DNA helicase ruvB (EC 3.6.1.-)	[TP0543-TP0162 (0.9659884)]
COG0242	COG5497	BB0065	def	Peptide deformylase (EC 3.5.1.88) (PDF) (Polypeptide deformylase)	BB0403	BB0403	Hypothetical protein BB0403	[TP0757-TP1002 (0.53074986)]
COG0125	COG0586	BB0793	BB0793	Thymidylate kinase {UniProtKB/TrEMBL:O51733}	BB0250	BB0250	DedA protein {UniProtKB/TrEMBL:O51266}	[TP0354-TP0779 (0.67954355)]
COG1291	COG1684	BB0281	motA	Chemotaxis protein motA (Motility protein A)	BB0273	fliR	Flagellar biosynthetic protein fliR	[TP0725-TP0716 (0.9601814)]
COG0222	COG0802	BB0390	rplL	50S ribosomal protein L7/L12	BB0186	BB_0186	Hypothetical UPF0079 protein BB_0186	[TP0240-TP0875 (0.8481433)]
COG0495	COG1214	BB0251	leuS	Leucyl-tRNA synthetase (EC 6.1.1.4) (Leucine--tRNA ligase) (LeuRS)	BB0185	BB0185	Hypothetical protein BB0185	[TP0586-TP0876 (0.5571989)]
COG0192	COG0592	BB0376	metK	S-adenosylmethionine synthetase (EC 2.5.1.6) (Methionine adenosyltransferase) (AdoMet synthetase) (MAT)	BB0438	dnaN	DNA polymerase III subunit beta (EC 2.7.7.7)	[TP0794-TP0002 (0.8412751)]
COG0125	COG0457	BB0793	BB0793	Thymidylate kinase {UniProtKB/TrEMBL:O51733}	BB0171	BB0171	Hypothetical protein BB0171	[TP0354-TP0648 (0.5206915)]
COG0125	COG0457	BB0793	BB0793	Thymidylate kinase {UniProtKB/TrEMBL:O51733}	BB0133	BB0133	Hypothetical protein BB0133	[TP0354-TP0648 (0.5206915)]
COG0125	COG0457	BB0793	BB0793	Thymidylate kinase {UniProtKB/TrEMBL:O51733}	BB0195	BB0195	Cell division control protein 27, putative	[TP0354-TP0648 (0.5206915)]
COG0125	COG0457	BB0793	BB0793	Thymidylate kinase {UniProtKB/TrEMBL:O51733}	BB0209	BB0209	Hypothetical protein BB0209	[TP0354-TP0648 (0.5206915)]
COG0125	COG0457	BB0793	BB0793	Thymidylate kinase {UniProtKB/TrEMBL:O51733}	BB0537	BB0537	Hypothetical protein BB0537	[TP0354-TP0648 (0.5206915)]
COG0125	COG0457	BB0793	BB0793	Thymidylate kinase {UniProtKB/TrEMBL:O51733}	BB0170	BB0170	Hypothetical protein BB0170	[TP0354-TP0648 (0.5206915)]
COG0125	COG0457	BB0793	BB0793	Thymidylate kinase {UniProtKB/TrEMBL:O51733}	BB0058	BB0058	Hypothetical protein BB0058	[TP0354-TP0648 (0.5206915)]
COG0125	COG0457	BB0793	BB0793	Thymidylate kinase {UniProtKB/TrEMBL:O51733}	BB0714	BB0714	Hypothetical protein BB0714	[TP0354-TP0648 (0.5206915)]
COG0125	COG0457	BB0793	BB0793	Thymidylate kinase {UniProtKB/TrEMBL:O51733}	BB0106	BB0106	Hypothetical protein BB0106	[TP0354-TP0648 (0.5206915)]
COG0526	NOG23279	BB0061	trxA	Thioredoxin {UniProtKB/Swiss-Prot:O51088}	BB0662	BB0662	Hypothetical protein BB0662	[TP0100-TP0088 (0.74363506)]
COG0265	COG0333	BB0104	BB0104	Periplasmic serine protease DO	BB0703	rpmF	50S ribosomal protein L32	[TP0773-TP0807 (0.5060325)]
COG0249	COG1156	BB0797	mutS	DNA mismatch repair protein mutS	BB0093	atpB	V-type ATP synthase beta chain (EC 3.6.3.14) (V-type ATPase subunit B)	[TP0328-TP0427 (0.80866665)]
COG0802	COG0860	BB0186	BB_0186	Hypothetical UPF0079 protein BB_0186	BB0625	BB0625	N-acetylmuramoyl-L-alanine amidase, putative	[TP0875-TP0247 (0.90700364)]
COG0802	COG0860	BB0186	BB_0186	Hypothetical UPF0079 protein BB_0186	BB0666	BB0666	Hypothetical protein BB0666	[TP0875-TP0247 (0.90700364)]
COG1536	COG1677	BB0290	fliG	Flagellar motor switch protein fliG	BB0292	fliE	Flagellar hook-basal body complex protein fliE	[TP0026-TP0398 (0.81876683)]
COG1536	COG1677	BB0221	BB0221	Flagellar motor switch protein	BB0292	fliE	Flagellar hook-basal body complex protein fliE	[TP0026-TP0398 (0.81876683)]
COG1344	COG1582	BB0147	fla	Flagellar filament 41 kDa core protein (Flagellin) (P41) (41 kDa antigen)	BB0282	BB0282	Flagellar protein {UniProtKB/TrEMBL:O51281}	[TP0659-TP0726 (0.7363138)]
COG1344	COG1582	BB0182	BB0182	Flagellar hook-associated protein 3	BB0282	BB0282	Flagellar protein {UniProtKB/TrEMBL:O51281}	[TP0659-TP0726 (0.7363138)]
COG0771	COG1815	BB0585	murD	UDP-N-acetylmuramoylalanine--D-glutamate ligase (EC 6.3.2.9) (UDP-N- acetylmuramoyl-L-alanyl-D-glutamate synthetase) (D-glutamic acid- adding enzyme)	BB0294	flgB	Flagellar basal-body rod protein flgB	[TP0903-TP0396 (0.6336193)]
COG0020	COG1390	BB0120	uppS	Undecaprenyl pyrophosphate synthetase (EC 2.5.1.31) (UPP synthetase) (Di-trans,poly-cis-decaprenylcistransferase) (Undecaprenyl diphosphate synthase) (UDS)	BB0096	atpE	V-type ATP synthase subunit E (EC 3.6.3.14) (V-type ATPase subunit E)	[TP0603-TP0424 (0.79878455)]
COG1684	COG2239	BB0273	fliR	Flagellar biosynthetic protein fliR	BB0380	BB0380	Mg2+ transport protein {UniProtKB/TrEMBL:O50166}	[TP0716-TP0917 (0.5059451)]
COG0333	COG1077	BB0703	rpmF	50S ribosomal protein L32	BB0715	BB0715	Rod shape-determining protein	[TP0807-TP0497 (0.61855906)]
COG0234	COG1200	BB0741	groS	10 kDa chaperonin (Protein Cpn10) (groES protein)	BB0581	recG	ATP-dependent DNA helicase recG (EC 3.6.1.-)	[TP1013-TP0687 (0.84594196)]
COG0084	COG2201	BB0194	BB0194	Hypothetical protein BB0194	BB0415	BB_0415	Probable protein-glutamate methylesterase BB_0415 (EC 3.1.1.61)	[TP0994-TP0631 (0.71912634)]
COG0084	COG2201	BB0194	BB0194	Hypothetical protein BB0194	BB0568	cheB	Chemotaxis response regulator protein-glutamate methylesterase (EC 3.1.1.61)	[TP0994-TP0631 (0.71912634)]
COG0569	COG1306	BB0725	BB0725	Hypothetical protein BB0725	BB0165	BB0165	Hypothetical protein BB0165	[TP0024-TP0083 (0.6871683)]
COG1671	COG2812	BB0029	BB_0029	Hypothetical UPF0178 protein BB0029	BB0461	BB0461	DNA polymerase III, subunits gamma and tau	[TP0845-TP1005 (0.5704539)]
COG1671	COG2812	BB0029	BB_0029	Hypothetical UPF0178 protein BB0029	BB0765	BB0765	Hypothetical protein BB0765	[TP0845-TP1005 (0.5704539)]
COG0257	COG1253	BB0499	BB0499	50S ribosomal protein L36	BB0202	BB0202	Hemolysin, putative {UniProtKB/TrEMBL:O51220}	[TP0209-TP0027 (0.74441797)]
COG0257	COG1253	BB0499	BB0499	50S ribosomal protein L36	BB0059	BB0059	Hemolysin {UniProtKB/TrEMBL:O51086}	[TP0209-TP0027 (0.74441797)]
COG1815	COG2815	BB0294	flgB	Flagellar basal-body rod protein flgB	BB0063	BB_0063	Hypothetical protein BB_0063	[TP0396-TP0307 (0.6794361)]
COG0608	COG2206	BB0254	BB0254	Single-stranded-DNA-specific exonuclease	BB0374	BB_0374	Hypothetical protein BB_0374	[TP0704-TP0912 (0.7469796)]
COG0060	COG0681	BB0833	ileS	Isoleucyl-tRNA synthetase (EC 6.1.1.5) (Isoleucine--tRNA ligase) (IleRS)	BB0263	BB0263	Signal peptidase I {UniProtKB/TrEMBL:O51278}	[TP0452-TP0185 (0.79878455)]
COG0060	COG0681	BB0833	ileS	Isoleucyl-tRNA synthetase (EC 6.1.1.5) (Isoleucine--tRNA ligase) (IleRS)	BB0031	BB0031	Signal peptidase I {UniProtKB/TrEMBL:O51062}	[TP0452-TP0185 (0.79878455)]
COG1344	COG2236	BB0182	BB0182	Flagellar hook-associated protein 3	BB0103	BB0103	Hypothetical protein BB0103	[TP0868-TP0050 (0.7570204)]
COG1344	COG2236	BB0147	fla	Flagellar filament 41 kDa core protein (Flagellin) (P41) (41 kDa antigen)	BB0103	BB0103	Hypothetical protein BB0103	[TP0868-TP0050 (0.7570204)]
COG0558	COG2239	BB0721	BB0721	CDP-diacylglycerol--glycerol-3-phosphate	BB0380	BB0380	Mg2+ transport protein {UniProtKB/TrEMBL:O50166}	[TP0256-TP0917 (0.6007029)]
COG1344	COG1815	BB0182	BB0182	Flagellar hook-associated protein 3	BB0294	flgB	Flagellar basal-body rod protein flgB	[TP0870-TP0396 (0.7209834)]
COG1344	COG1815	BB0147	fla	Flagellar filament 41 kDa core protein (Flagellin) (P41) (41 kDa antigen)	BB0294	flgB	Flagellar basal-body rod protein flgB	[TP0870-TP0396 (0.7209834)]
COG0257	COG1749	BB0499	BB0499	50S ribosomal protein L36	BB0283	flgE	Flagellar hook protein flgE	[TP0209-TP0727 (0.6772987)]
COG1352	COG1815	BB0414	BB0414	Chemotaxis protein methyltransferase	BB0294	flgB	Flagellar basal-body rod protein flgB	[TP0630-TP0396 (0.7590469)]
COG1352	COG1815	BB0670	BB0670	Purine-binding chemotaxis protein	BB0294	flgB	Flagellar basal-body rod protein flgB	[TP0630-TP0396 (0.7590469)]
COG1352	COG1815	BB0040	cheR	Chemotaxis protein methyltransferase (EC 2.1.1.80)	BB0294	flgB	Flagellar basal-body rod protein flgB	[TP0630-TP0396 (0.7590469)]
COG0459	COG2236	BB0649	groL	60 kDa chaperonin (Protein Cpn60) (groEL protein)	BB0103	BB0103	Hypothetical protein BB0103	[TP0030-TP0050 (0.733236)]
COG0018	COG1699	BB0594	argS	Arginyl-tRNA synthetase (EC 6.1.1.19) (Arginine--tRNA ligase) (ArgRS)	BB0183	BB0183	Hypothetical protein BB0183	[TP0831-TP0658 (0.7668753)]
COG1344	COG4786	BB0182	BB0182	Flagellar hook-associated protein 3	BB0774	flgG	Flagellar basal-body rod protein flgG (Distal rod protein)	[TP0792-TP0961 (0.7009321), TP0659-TP0961 (0.6018447)]
COG1344	COG4786	BB0182	BB0182	Flagellar hook-associated protein 3	BB0775	BB0775	Flagellar hook-basal body complex protein	[TP0792-TP0961 (0.7009321), TP0659-TP0961 (0.6018447)]
COG1344	COG4786	BB0147	fla	Flagellar filament 41 kDa core protein (Flagellin) (P41) (41 kDa antigen)	BB0774	flgG	Flagellar basal-body rod protein flgG (Distal rod protein)	[TP0792-TP0961 (0.7009321), TP0659-TP0961 (0.6018447)]
COG1344	COG4786	BB0147	fla	Flagellar filament 41 kDa core protein (Flagellin) (P41) (41 kDa antigen)	BB0775	BB0775	Flagellar hook-basal body complex protein	[TP0792-TP0961 (0.7009321), TP0659-TP0961 (0.6018447)]
COG0593	COG1077	BB0437	dnaA	Chromosomal replication initiator protein dnaA	BB0715	BB0715	Rod shape-determining protein	[TP0001-TP0497 (0.678435)]
COG0249	COG0357	BB0797	mutS	DNA mismatch repair protein mutS	BB0177	gidB	Methyltransferase gidB (EC 2.1.-.-) (Glucose-inhibited division protein B)	[TP0328-TP0946 (0.7367136)]
COG0658	COG1187	BB0591	BB0591	Competence locus E, putative	BB0129	BB_0129	Hypothetical RNA pseudouridine synthase BB_0129 (EC 5.4.99.-) (RNA- uridine isomerase) (RNA pseudouridylate synthase)	[TP0336-TP0459 (0.6079956)]
COG0465	COG0465	BB0789	BB0789	Cell division protein {UniProtKB/TrEMBL:O51729}	BB0789	BB0789	Cell division protein {UniProtKB/TrEMBL:O51729}	[TP0330-TP0330 (0.73856413)]
COG1558	COG1792	BB0293	flgC	Flagellar basal-body rod protein flgC	BB0716	BB0716	Rod shape-determining protein	[TP0397-TP0498 (0.58822864)]
COG0592	COG1344	BB0438	dnaN	DNA polymerase III subunit beta (EC 2.7.7.7)	BB0182	BB0182	Flagellar hook-associated protein 3	[TP0002-TP0659 (0.6618167)]
COG0592	COG1344	BB0438	dnaN	DNA polymerase III subunit beta (EC 2.7.7.7)	BB0147	fla	Flagellar filament 41 kDa core protein (Flagellin) (P41) (41 kDa antigen)	[TP0002-TP0659 (0.6618167)]
COG0860	COG1192	BB0625	BB0625	N-acetylmuramoyl-L-alanine amidase, putative	BBE19	BBE19	Hypothetical protein BBE19	[TP0247-TP0272 (0.7527567)]
COG0860	COG1192	BB0625	BB0625	N-acetylmuramoyl-L-alanine amidase, putative	BBM32	BBM32	Plasmid partition protein, putative	[TP0247-TP0272 (0.7527567)]
COG0860	COG1192	BB0666	BB0666	Hypothetical protein BB0666	BBQ40	BBQ40	OrfC protein {UniProtKB/TrEMBL:Q44864}	[TP0247-TP0272 (0.7527567)]
COG0860	COG1192	BB0625	BB0625	N-acetylmuramoyl-L-alanine amidase, putative	BBQ40	BBQ40	OrfC protein {UniProtKB/TrEMBL:Q44864}	[TP0247-TP0272 (0.7527567)]
COG0860	COG1192	BB0625	BB0625	N-acetylmuramoyl-L-alanine amidase, putative	BBB12	BBB12	Hypothetical protein BBB12	[TP0247-TP0272 (0.7527567)]
COG0860	COG1192	BB0666	BB0666	Hypothetical protein BB0666	BBP32	BBP32	ORF-C protein {UniProtKB/TrEMBL:Q45023}	[TP0247-TP0272 (0.7527567)]
COG0860	COG1192	BB0625	BB0625	N-acetylmuramoyl-L-alanine amidase, putative	BBG08	BBG08	Stage 0 sporulation protein J	[TP0247-TP0272 (0.7527567)]
COG0860	COG1192	BB0666	BB0666	Hypothetical protein BB0666	BBB12	BBB12	Hypothetical protein BBB12	[TP0247-TP0272 (0.7527567)]
COG0860	COG1192	BB0625	BB0625	N-acetylmuramoyl-L-alanine amidase, putative	BBP32	BBP32	ORF-C protein {UniProtKB/TrEMBL:Q45023}	[TP0247-TP0272 (0.7527567)]
COG0860	COG1192	BB0625	BB0625	N-acetylmuramoyl-L-alanine amidase, putative	BBJ17	BBJ17	Hypothetical protein BBJ17	[TP0247-TP0272 (0.7527567)]
COG0860	COG1192	BB0666	BB0666	Hypothetical protein BB0666	BBJ17	BBJ17	Hypothetical protein BBJ17	[TP0247-TP0272 (0.7527567)]
COG0860	COG1192	BB0625	BB0625	N-acetylmuramoyl-L-alanine amidase, putative	BBQ08	BBQ08	Plasmid partition protein, putative	[TP0247-TP0272 (0.7527567)]
COG0860	COG1192	BB0666	BB0666	Hypothetical protein BB0666	BBO32	BBO32	Borrelia burgdorferi plasmid cp18, OspE	[TP0247-TP0272 (0.7527567)]
COG0860	COG1192	BB0625	BB0625	N-acetylmuramoyl-L-alanine amidase, putative	BB0431	BB0431	Hypothetical protein BB0431	[TP0247-TP0272 (0.7527567)]
COG0860	COG1192	BB0666	BB0666	Hypothetical protein BB0666	BBA20	BBA20	Hypothetical protein BBA20	[TP0247-TP0272 (0.7527567)]
COG0860	COG1192	BB0666	BB0666	Hypothetical protein BB0666	BBS35	BBS35	Possible plasmid partition protein; orfC	[TP0247-TP0272 (0.7527567)]
COG0860	COG1192	BB0666	BB0666	Hypothetical protein BB0666	BBD21	BB_D21	Hypothetical protein BBD21	[TP0247-TP0272 (0.7527567)]
COG0860	COG1192	BB0625	BB0625	N-acetylmuramoyl-L-alanine amidase, putative	BBF13	BBF13	Hypothetical protein BBF13	[TP0247-TP0272 (0.7527567)]
COG0860	COG1192	BB0666	BB0666	Hypothetical protein BB0666	BBR33	BBR33	Possible plasmid partition protein; orfC	[TP0247-TP0272 (0.7527567)]
COG0860	COG1192	BB0666	BB0666	Hypothetical protein BB0666	BBE19	BBE19	Hypothetical protein BBE19	[TP0247-TP0272 (0.7527567)]
COG0860	COG1192	BB0666	BB0666	Hypothetical protein BB0666	BBN32	BBN32	Plasmid partition protein, putative	[TP0247-TP0272 (0.7527567)]
COG0860	COG1192	BB0666	BB0666	Hypothetical protein BB0666	BBF13	BBF13	Hypothetical protein BBF13	[TP0247-TP0272 (0.7527567)]
COG0860	COG1192	BB0666	BB0666	Hypothetical protein BB0666	BBU05	BBU05	Plasmid partition protein, putative	[TP0247-TP0272 (0.7527567)]
COG0860	COG1192	BB0625	BB0625	N-acetylmuramoyl-L-alanine amidase, putative	BBR33	BBR33	Possible plasmid partition protein; orfC	[TP0247-TP0272 (0.7527567)]
COG0860	COG1192	BB0625	BB0625	N-acetylmuramoyl-L-alanine amidase, putative	BBL32	BBL32	Plasmid partition protein, putative	[TP0247-TP0272 (0.7527567)]
COG0860	COG1192	BB0625	BB0625	N-acetylmuramoyl-L-alanine amidase, putative	BBH28	BBH28	Hypothetical protein BBH28	[TP0247-TP0272 (0.7527567)]
COG0860	COG1192	BB0625	BB0625	N-acetylmuramoyl-L-alanine amidase, putative	BBN32	BBN32	Plasmid partition protein, putative	[TP0247-TP0272 (0.7527567)]
COG0860	COG1192	BB0625	BB0625	N-acetylmuramoyl-L-alanine amidase, putative	BBU05	BBU05	Plasmid partition protein, putative	[TP0247-TP0272 (0.7527567)]
COG0860	COG1192	BB0625	BB0625	N-acetylmuramoyl-L-alanine amidase, putative	BBK21	BBK21	Hypothetical protein BBK21	[TP0247-TP0272 (0.7527567)]
COG0860	COG1192	BB0666	BB0666	Hypothetical protein BB0666	BBQ08	BBQ08	Plasmid partition protein, putative	[TP0247-TP0272 (0.7527567)]
COG0860	COG1192	BB0625	BB0625	N-acetylmuramoyl-L-alanine amidase, putative	BBI21	BBI21	Hypothetical protein BBI21	[TP0247-TP0272 (0.7527567)]
COG0860	COG1192	BB0666	BB0666	Hypothetical protein BB0666	BBG08	BBG08	Stage 0 sporulation protein J	[TP0247-TP0272 (0.7527567)]
COG0860	COG1192	BB0625	BB0625	N-acetylmuramoyl-L-alanine amidase, putative	BBD21	BB_D21	Hypothetical protein BBD21	[TP0247-TP0272 (0.7527567)]
COG0860	COG1192	BB0625	BB0625	N-acetylmuramoyl-L-alanine amidase, putative	BBF24	BBF24	Hypothetical protein BBF24	[TP0247-TP0272 (0.7527567)]
COG0860	COG1192	BB0666	BB0666	Hypothetical protein BB0666	BBF24	BBF24	Hypothetical protein BBF24	[TP0247-TP0272 (0.7527567)]
COG0860	COG1192	BB0625	BB0625	N-acetylmuramoyl-L-alanine amidase, putative	BBS35	BBS35	Possible plasmid partition protein; orfC	[TP0247-TP0272 (0.7527567)]
COG0860	COG1192	BB0625	BB0625	N-acetylmuramoyl-L-alanine amidase, putative	BBA20	BBA20	Hypothetical protein BBA20	[TP0247-TP0272 (0.7527567)]
COG0860	COG1192	BB0666	BB0666	Hypothetical protein BB0666	BBI21	BBI21	Hypothetical protein BBI21	[TP0247-TP0272 (0.7527567)]
COG0860	COG1192	BB0666	BB0666	Hypothetical protein BB0666	BBH28	BBH28	Hypothetical protein BBH28	[TP0247-TP0272 (0.7527567)]
COG0860	COG1192	BB0666	BB0666	Hypothetical protein BB0666	BBM32	BBM32	Plasmid partition protein, putative	[TP0247-TP0272 (0.7527567)]
COG0860	COG1192	BB0666	BB0666	Hypothetical protein BB0666	BBK21	BBK21	Hypothetical protein BBK21	[TP0247-TP0272 (0.7527567)]
COG0860	COG1192	BB0666	BB0666	Hypothetical protein BB0666	BBL32	BBL32	Plasmid partition protein, putative	[TP0247-TP0272 (0.7527567)]
COG0860	COG1192	BB0625	BB0625	N-acetylmuramoyl-L-alanine amidase, putative	BBO32	BBO32	Borrelia burgdorferi plasmid cp18, OspE	[TP0247-TP0272 (0.7527567)]
COG0860	COG1192	BB0666	BB0666	Hypothetical protein BB0666	BB0431	BB0431	Hypothetical protein BB0431	[TP0247-TP0272 (0.7527567)]
COG0242	COG0272	BB0065	def	Peptide deformylase (EC 3.5.1.88) (PDF) (Polypeptide deformylase)	BB0552	ligA	DNA ligase (EC 6.5.1.2) (Polydeoxyribonucleotide synthase [NAD+])	[TP0757-TP0634 (0.68197167)]
COG0187	COG0358	BB0436	gyrB	DNA gyrase subunit B (EC 5.99.1.3)	BB0710	dnaG	DNA primase {UniProtKB/Swiss-Prot:O51653}	[TP1006-TP0492 (0.55112576)]
COG0187	COG0358	BB0036	parE	DNA topoisomerase 4 subunit B (EC 5.99.1.-) (Topoisomerase IV subunit B)	BB0710	dnaG	DNA primase {UniProtKB/Swiss-Prot:O51653}	[TP1006-TP0492 (0.55112576)]
COG0223	COG1551	BB0064	fmt	Methionyl-tRNA formyltransferase (EC 2.1.2.9)	BB0184	csrA	Carbon storage regulator homolog	[TP0756-TP0657 (0.72355264)]
COG0237	COG0552	BB0547	coaE	Dephospho-CoA kinase (EC 2.7.1.24) (Dephosphocoenzyme A kinase)	BB0076	BB0076	Cell division protein, putative	[TP0296-TP0578 (0.7885255)]
COG0080	COG0265	BB0393	rplK	50S ribosomal protein L11	BB0104	BB0104	Periplasmic serine protease DO	[TP0237-TP0773 (0.6164146)]
COG0783	COG1079	BB0690	BB0690	Neutrophil activating protein	BB0679	BB0679	Ribose/galactose ABC transporter, permease	[TP1038-TP0302 (0.79878455)]
COG0783	COG1079	BB0690	BB0690	Neutrophil activating protein	BB0316	BB0316	Conserved hypothetical integral membrane protein	[TP1038-TP0302 (0.79878455)]
COG2812	COG2812	BB0461	BB0461	DNA polymerase III, subunits gamma and tau	BB0461	BB0461	DNA polymerase III, subunits gamma and tau	[TP1005-TP1005 (0.52391654)]
COG2812	COG2812	BB0765	BB0765	Hypothetical protein BB0765	BB0461	BB0461	DNA polymerase III, subunits gamma and tau	[TP1005-TP1005 (0.52391654)]
COG2812	COG2812	BB0461	BB0461	DNA polymerase III, subunits gamma and tau	BB0765	BB0765	Hypothetical protein BB0765	[TP1005-TP1005 (0.52391654)]
COG2812	COG2812	BB0765	BB0765	Hypothetical protein BB0765	BB0765	BB0765	Hypothetical protein BB0765	[TP1005-TP1005 (0.52391654)]
COG1466	COG1847	BB0455	BB0455	Hypothetical protein BB0455	BB0443	BB0443	SpoIIIJ-associtated protein	[TP0588-TP0948 (0.74372905)]
COG0223	COG0234	BB0064	fmt	Methionyl-tRNA formyltransferase (EC 2.1.2.9)	BB0741	groS	10 kDa chaperonin (Protein Cpn10) (groES protein)	[TP0756-TP1013 (0.64276713)]
COG1394	COG1815	BB0092	atpD	V-type ATP synthase subunit D (EC 3.6.3.14) (V-type ATPase subunit D)	BB0294	flgB	Flagellar basal-body rod protein flgB	[TP0527-TP0396 (0.51549006)]
COG0357	COG0459	BB0177	gidB	Methyltransferase gidB (EC 2.1.-.-) (Glucose-inhibited division protein B)	BB0649	groL	60 kDa chaperonin (Protein Cpn60) (groEL protein)	[TP0946-TP0030 (0.68326145)]
COG0223	COG0242	BB0064	fmt	Methionyl-tRNA formyltransferase (EC 2.1.2.9)	BB0065	def	Peptide deformylase (EC 3.5.1.88) (PDF) (Polypeptide deformylase)	[TP0756-TP0757 (0.8300303)]
COG0233	COG0359	BB0121	frr	Ribosome recycling factor (Ribosome-releasing factor) (RRF)	BB0112	rplI	50S ribosomal protein L9	[TP0604-TP0060 (0.5105792)]
COG0012	COG0457	BB0235	BB0235	Hypothetical protein BB0235	BB0133	BB0133	Hypothetical protein BB0133	[TP0124-TP0067 (0.81355333)]
COG0012	COG0457	BB0235	BB0235	Hypothetical protein BB0235	BB0170	BB0170	Hypothetical protein BB0170	[TP0124-TP0067 (0.81355333)]
COG0012	COG0457	BB0235	BB0235	Hypothetical protein BB0235	BB0714	BB0714	Hypothetical protein BB0714	[TP0124-TP0067 (0.81355333)]
COG0012	COG0457	BB0235	BB0235	Hypothetical protein BB0235	BB0209	BB0209	Hypothetical protein BB0209	[TP0124-TP0067 (0.81355333)]
COG0012	COG0457	BB0235	BB0235	Hypothetical protein BB0235	BB0171	BB0171	Hypothetical protein BB0171	[TP0124-TP0067 (0.81355333)]
COG0012	COG0457	BB0235	BB0235	Hypothetical protein BB0235	BB0106	BB0106	Hypothetical protein BB0106	[TP0124-TP0067 (0.81355333)]
COG0012	COG0457	BB0235	BB0235	Hypothetical protein BB0235	BB0537	BB0537	Hypothetical protein BB0537	[TP0124-TP0067 (0.81355333)]
COG0012	COG0457	BB0235	BB0235	Hypothetical protein BB0235	BB0058	BB0058	Hypothetical protein BB0058	[TP0124-TP0067 (0.81355333)]
COG0012	COG0457	BB0235	BB0235	Hypothetical protein BB0235	BB0195	BB0195	Cell division control protein 27, putative	[TP0124-TP0067 (0.81355333)]
COG0459	COG1582	BB0649	groL	60 kDa chaperonin (Protein Cpn60) (groEL protein)	BB0282	BB0282	Flagellar protein {UniProtKB/TrEMBL:O51281}	[TP0030-TP0726 (0.7487338)]
COG0265	COG0492	BB0104	BB0104	Periplasmic serine protease DO	BB0515	trxB	Thioredoxin reductase (EC 1.8.1.9) (TRXR)	[TP0773-TP0814 (0.6926654)]
COG0544	NOG23283	BB0610	tig	Trigger factor {UniProtKB/Swiss-Prot:O51555}	BB0733	BB0733	Hypothetical protein BB0733	[TP0506-TP0086 (0.80866665)]
COG1377	COG2239	BB0272	flhB	Flagellar biosynthetic protein flhB	BB0380	BB0380	Mg2+ transport protein {UniProtKB/TrEMBL:O50166}	[TP0715-TP0917 (0.53720385)]
COG0124	COG0608	BB0135	hisS	Histidyl-tRNA synthetase (EC 6.1.1.21) (Histidine--tRNA ligase) (HisRS)	BB0254	BB0254	Single-stranded-DNA-specific exonuclease	[TP0641-TP0704 (0.75894904)]
COG0465	COG0772	BB0789	BB0789	Cell division protein {UniProtKB/TrEMBL:O51729}	BB0719	BB0719	Rod shape-determining protein	[TP0330-TP0387 (0.8016956)]
COG0465	COG0772	BB0789	BB0789	Cell division protein {UniProtKB/TrEMBL:O51729}	BB0302	ftsW	Cell division protein ftsW	[TP0330-TP0387 (0.8016956)]
COG0457	COG1426	BB0171	BB0171	Hypothetical protein BB0171	BB0345	BB0345	Hypothetical protein BB0345	[TP0268-TP0334 (0.739808)]
COG0457	COG1426	BB0209	BB0209	Hypothetical protein BB0209	BB0345	BB0345	Hypothetical protein BB0345	[TP0268-TP0334 (0.739808)]
COG0457	COG1426	BB0058	BB0058	Hypothetical protein BB0058	BB0345	BB0345	Hypothetical protein BB0345	[TP0268-TP0334 (0.739808)]
COG0457	COG1426	BB0714	BB0714	Hypothetical protein BB0714	BB0345	BB0345	Hypothetical protein BB0345	[TP0268-TP0334 (0.739808)]
COG0457	COG1426	BB0133	BB0133	Hypothetical protein BB0133	BB0345	BB0345	Hypothetical protein BB0345	[TP0268-TP0334 (0.739808)]
COG0457	COG1426	BB0537	BB0537	Hypothetical protein BB0537	BB0345	BB0345	Hypothetical protein BB0345	[TP0268-TP0334 (0.739808)]
COG0457	COG1426	BB0170	BB0170	Hypothetical protein BB0170	BB0345	BB0345	Hypothetical protein BB0345	[TP0268-TP0334 (0.739808)]
COG0457	COG1426	BB0195	BB0195	Cell division control protein 27, putative	BB0345	BB0345	Hypothetical protein BB0345	[TP0268-TP0334 (0.739808)]
COG0457	COG1426	BB0106	BB0106	Hypothetical protein BB0106	BB0345	BB0345	Hypothetical protein BB0345	[TP0268-TP0334 (0.739808)]
COG1196	COG5401	BB0045	BB0045	P115 protein {UniProtKB/TrEMBL:O51074}	BB0507	BB0507	Hypothetical protein BB0507	[TP0367-TP0832 (0.50839365)]
COG0192	COG0217	BB0376	metK	S-adenosylmethionine synthetase (EC 2.5.1.6) (Methionine adenosyltransferase) (AdoMet synthetase) (MAT)	BB0025	BB_0025	Hypothetical UPF0082 protein BB0025	[TP0794-TP0474 (0.71912634)]
COG0201	COG2239	BB0498	secY	Preprotein translocase secY subunit	BB0380	BB0380	Mg2+ transport protein {UniProtKB/TrEMBL:O50166}	[TP0208-TP0917 (0.5527395)]
COG1419	NOG23269	BB0270	flhF	Flagellar biosynthesis protein flhF (Flagella-associated GTP-binding protein)	BB0265	BB_0265	Hypothetical protein BB_0265	[TP0713-TP0711 (0.7153278)]
COG0860	COG1214	BB0625	BB0625	N-acetylmuramoyl-L-alanine amidase, putative	BB0185	BB0185	Hypothetical protein BB0185	[TP0247-TP0876 (0.6334264)]
COG0860	COG1214	BB0666	BB0666	Hypothetical protein BB0666	BB0185	BB0185	Hypothetical protein BB0185	[TP0247-TP0876 (0.6334264)]
COG0544	COG1418	BB0610	tig	Trigger factor {UniProtKB/Swiss-Prot:O51555}	BB0504	BB_0504	UPF0144 protein BB_0504	[TP0506-TP1018 (0.7668753)]
COG0477	COG0845	BBI26	BBI26	Multidrug-efflux transporter	BB0141	BB0141	Membrane fusion protein	[TP0840-TP0965 (0.8653204)]
COG0305	COG2812	BBG32	BBG32	Replicative DNA helicase, putative	BB0461	BB0461	DNA polymerase III, subunits gamma and tau	[TP0058-TP1005 (0.7130585)]
COG0305	COG2812	BB0111	BB0111	Replicative DNA helicase	BB0765	BB0765	Hypothetical protein BB0765	[TP0058-TP1005 (0.7130585)]
COG0305	COG2812	BB0111	BB0111	Replicative DNA helicase	BB0461	BB0461	DNA polymerase III, subunits gamma and tau	[TP0058-TP1005 (0.7130585)]
COG0305	COG2812	BBG32	BBG32	Replicative DNA helicase, putative	BB0765	BB0765	Hypothetical protein BB0765	[TP0058-TP1005 (0.7130585)]
COG0188	COG0526	BB0435	gyrA	DNA gyrase subunit A (EC 5.99.1.3)	BB0061	trxA	Thioredoxin {UniProtKB/Swiss-Prot:O51088}	[TP0005-TP0100 (0.7885434)]
COG0188	COG0526	BB0035	parC	DNA topoisomerase 4 subunit A (EC 5.99.1.-) (Topoisomerase IV subunit A)	BB0061	trxA	Thioredoxin {UniProtKB/Swiss-Prot:O51088}	[TP0005-TP0100 (0.7885434)]
COG0526	COG0771	BB0061	trxA	Thioredoxin {UniProtKB/Swiss-Prot:O51088}	BB0585	murD	UDP-N-acetylmuramoylalanine--D-glutamate ligase (EC 6.3.2.9) (UDP-N- acetylmuramoyl-L-alanyl-D-glutamate synthetase) (D-glutamic acid- adding enzyme)	[TP0100-TP0903 (0.59509045)]
COG0143	COG0845	BB0587	metG	Methionyl-tRNA synthetase (EC 6.1.1.10) (Methionine--tRNA ligase) (MetRS)	BB0141	BB0141	Membrane fusion protein	[TP0798-TP0965 (0.7246752)]
COG0242	COG1744	BB0065	def	Peptide deformylase (EC 3.5.1.88) (PDF) (Polypeptide deformylase)	BB0385	bmpD	Basic membrane protein D precursor	[TP0757-TP0298 (0.51512045)]
COG0242	COG1744	BB0065	def	Peptide deformylase (EC 3.5.1.88) (PDF) (Polypeptide deformylase)	BB0382	bmpB	Basic membrane protein B precursor	[TP0757-TP0298 (0.51512045)]
COG0242	COG1744	BB0065	def	Peptide deformylase (EC 3.5.1.88) (PDF) (Polypeptide deformylase)	BB0384	bmpC	Basic membrane protein C precursor	[TP0757-TP0298 (0.51512045)]
COG0242	COG1744	BB0065	def	Peptide deformylase (EC 3.5.1.88) (PDF) (Polypeptide deformylase)	BB0319	BB0319	Exported protein {UniProtKB/TrEMBL:O51298}	[TP0757-TP0298 (0.51512045)]
COG0242	COG1744	BB0065	def	Peptide deformylase (EC 3.5.1.88) (PDF) (Polypeptide deformylase)	BB0383	bmpA	Basic membrane protein A precursor (Immunodominant antigen P39)	[TP0757-TP0298 (0.51512045)]
COG0762	COG2239	BB0580	BB0580	Conserved hypothetical integral membrane protein	BB0380	BB0380	Mg2+ transport protein {UniProtKB/TrEMBL:O50166}	[TP0668-TP0917 (0.5215956)]
COG1536	COG1868	BB0290	fliG	Flagellar motor switch protein fliG	BB0278	fliM	Flagellar motor switch protein fliM	[TP0026-TP0721 (0.9539454)]
COG1536	COG1868	BB0221	BB0221	Flagellar motor switch protein	BB0278	fliM	Flagellar motor switch protein fliM	[TP0026-TP0721 (0.9539454)]
COG0504	COG1475	BB0575	pyrG	CTP synthase (EC 6.3.4.2) (UTP--ammonia ligase) (CTP synthetase)	BB0434	parB	Probable chromosome partitioning protein parB	[TP0305-TP0271 (0.70252794)]
COG0504	COG1475	BB0575	pyrG	CTP synthase (EC 6.3.4.2) (UTP--ammonia ligase) (CTP synthetase)	BB0731	BB0731	Hypothetical protein BB0731	[TP0305-TP0271 (0.70252794)]
COG2206	COG4786	BB0374	BB_0374	Hypothetical protein BB_0374	BB0775	BB0775	Flagellar hook-basal body complex protein	[TP0877-TP0961 (0.57706213)]
COG2206	COG4786	BB0374	BB_0374	Hypothetical protein BB_0374	BB0774	flgG	Flagellar basal-body rod protein flgG (Distal rod protein)	[TP0877-TP0961 (0.57706213)]
COG0149	COG2239	BB0055	tpiA	Triosephosphate isomerase (EC 5.3.1.1) (TIM) (Triose-phosphate isomerase)	BB0380	BB0380	Mg2+ transport protein {UniProtKB/TrEMBL:O50166}	[TP0537-TP0917 (0.5527395)]
COG0457	COG3391	BB0133	BB0133	Hypothetical protein BB0133	BB0236	BB0236	Hypothetical protein BB0236	[TP0095-TP0421 (0.8119976)]
COG0457	COG3391	BB0106	BB0106	Hypothetical protein BB0106	BB0236	BB0236	Hypothetical protein BB0236	[TP0095-TP0421 (0.8119976)]
COG0457	COG3391	BB0209	BB0209	Hypothetical protein BB0209	BB0236	BB0236	Hypothetical protein BB0236	[TP0095-TP0421 (0.8119976)]
COG0457	COG3391	BB0171	BB0171	Hypothetical protein BB0171	BB0236	BB0236	Hypothetical protein BB0236	[TP0095-TP0421 (0.8119976)]
COG0457	COG3391	BB0195	BB0195	Cell division control protein 27, putative	BB0236	BB0236	Hypothetical protein BB0236	[TP0095-TP0421 (0.8119976)]
COG0457	COG3391	BB0058	BB0058	Hypothetical protein BB0058	BB0236	BB0236	Hypothetical protein BB0236	[TP0095-TP0421 (0.8119976)]
COG0457	COG3391	BB0170	BB0170	Hypothetical protein BB0170	BB0236	BB0236	Hypothetical protein BB0236	[TP0095-TP0421 (0.8119976)]
COG0457	COG3391	BB0537	BB0537	Hypothetical protein BB0537	BB0236	BB0236	Hypothetical protein BB0236	[TP0095-TP0421 (0.8119976)]
COG0457	COG3391	BB0714	BB0714	Hypothetical protein BB0714	BB0236	BB0236	Hypothetical protein BB0236	[TP0095-TP0421 (0.8119976)]
COG0250	COG0772	BB0394	nusG	Transcription antitermination protein nusG	BB0719	BB0719	Rod shape-determining protein	[TP0236-TP0387 (0.7470728)]
COG0250	COG0772	BB0394	nusG	Transcription antitermination protein nusG	BB0302	ftsW	Cell division protein ftsW	[TP0236-TP0387 (0.7470728)]
COG0227	COG0740	BB0350	rpmB	50S ribosomal protein L28	BB0757	clpP2	ATP-dependent Clp protease proteolytic subunit 2 (EC 3.4.21.92) (Endopeptidase Clp 2)	[TP0362-TP0507 (0.75048)]
COG0227	COG0740	BB0350	rpmB	50S ribosomal protein L28	BB0611	clpP1	ATP-dependent Clp protease proteolytic subunit 1 (EC 3.4.21.92) (Endopeptidase Clp 1)	[TP0362-TP0507 (0.75048)]
COG0457	COG0457	BB0133	BB0133	Hypothetical protein BB0133	BB0171	BB0171	Hypothetical protein BB0171	[TP0067-TP0095 (0.6515529)]
COG0457	COG0457	BB0171	BB0171	Hypothetical protein BB0171	BB0133	BB0133	Hypothetical protein BB0133	[TP0067-TP0095 (0.6515529)]
COG0457	COG0457	BB0171	BB0171	Hypothetical protein BB0171	BB0170	BB0170	Hypothetical protein BB0170	[TP0067-TP0095 (0.6515529)]
COG0457	COG0457	BB0170	BB0170	Hypothetical protein BB0170	BB0171	BB0171	Hypothetical protein BB0171	[TP0067-TP0095 (0.6515529)]
COG0457	COG0457	BB0537	BB0537	Hypothetical protein BB0537	BB0171	BB0171	Hypothetical protein BB0171	[TP0067-TP0095 (0.6515529)]
COG0457	COG0457	BB0171	BB0171	Hypothetical protein BB0171	BB0537	BB0537	Hypothetical protein BB0537	[TP0067-TP0095 (0.6515529)]
COG0457	COG0457	BB0106	BB0106	Hypothetical protein BB0106	BB0058	BB0058	Hypothetical protein BB0058	[TP0067-TP0095 (0.6515529)]
COG0457	COG0457	BB0058	BB0058	Hypothetical protein BB0058	BB0106	BB0106	Hypothetical protein BB0106	[TP0067-TP0095 (0.6515529)]
COG0457	COG0457	BB0714	BB0714	Hypothetical protein BB0714	BB0171	BB0171	Hypothetical protein BB0171	[TP0067-TP0095 (0.6515529)]
COG0457	COG0457	BB0171	BB0171	Hypothetical protein BB0171	BB0714	BB0714	Hypothetical protein BB0714	[TP0067-TP0095 (0.6515529)]
COG0457	COG0457	BB0171	BB0171	Hypothetical protein BB0171	BB0171	BB0171	Hypothetical protein BB0171	[TP0067-TP0095 (0.6515529)]
COG0457	COG0457	BB0106	BB0106	Hypothetical protein BB0106	BB0170	BB0170	Hypothetical protein BB0170	[TP0067-TP0095 (0.6515529)]
COG0457	COG0457	BB0170	BB0170	Hypothetical protein BB0170	BB0106	BB0106	Hypothetical protein BB0106	[TP0067-TP0095 (0.6515529)]
COG0457	COG0457	BB0537	BB0537	Hypothetical protein BB0537	BB0133	BB0133	Hypothetical protein BB0133	[TP0067-TP0095 (0.6515529)]
COG0457	COG0457	BB0133	BB0133	Hypothetical protein BB0133	BB0537	BB0537	Hypothetical protein BB0537	[TP0067-TP0095 (0.6515529)]
COG0457	COG0457	BB0195	BB0195	Cell division control protein 27, putative	BB0106	BB0106	Hypothetical protein BB0106	[TP0067-TP0095 (0.6515529)]
COG0457	COG0457	BB0106	BB0106	Hypothetical protein BB0106	BB0195	BB0195	Cell division control protein 27, putative	[TP0067-TP0095 (0.6515529)]
COG0457	COG0457	BB0209	BB0209	Hypothetical protein BB0209	BB0714	BB0714	Hypothetical protein BB0714	[TP0067-TP0095 (0.6515529)]
COG0457	COG0457	BB0714	BB0714	Hypothetical protein BB0714	BB0209	BB0209	Hypothetical protein BB0209	[TP0067-TP0095 (0.6515529)]
COG0457	COG0457	BB0170	BB0170	Hypothetical protein BB0170	BB0058	BB0058	Hypothetical protein BB0058	[TP0067-TP0095 (0.6515529)]
COG0457	COG0457	BB0058	BB0058	Hypothetical protein BB0058	BB0170	BB0170	Hypothetical protein BB0170	[TP0067-TP0095 (0.6515529)]
COG0457	COG0457	BB0537	BB0537	Hypothetical protein BB0537	BB0537	BB0537	Hypothetical protein BB0537	[TP0067-TP0095 (0.6515529)]
COG0457	COG0457	BB0209	BB0209	Hypothetical protein BB0209	BB0058	BB0058	Hypothetical protein BB0058	[TP0067-TP0095 (0.6515529)]
COG0457	COG0457	BB0058	BB0058	Hypothetical protein BB0058	BB0209	BB0209	Hypothetical protein BB0209	[TP0067-TP0095 (0.6515529)]
COG0457	COG0457	BB0209	BB0209	Hypothetical protein BB0209	BB0170	BB0170	Hypothetical protein BB0170	[TP0067-TP0095 (0.6515529)]
COG0457	COG0457	BB0170	BB0170	Hypothetical protein BB0170	BB0209	BB0209	Hypothetical protein BB0209	[TP0067-TP0095 (0.6515529)]
COG0457	COG0457	BB0106	BB0106	Hypothetical protein BB0106	BB0106	BB0106	Hypothetical protein BB0106	[TP0067-TP0095 (0.6515529)]
COG0457	COG0457	BB0133	BB0133	Hypothetical protein BB0133	BB0058	BB0058	Hypothetical protein BB0058	[TP0067-TP0095 (0.6515529)]
COG0457	COG0457	BB0209	BB0209	Hypothetical protein BB0209	BB0106	BB0106	Hypothetical protein BB0106	[TP0067-TP0095 (0.6515529)]
COG0457	COG0457	BB0106	BB0106	Hypothetical protein BB0106	BB0209	BB0209	Hypothetical protein BB0209	[TP0067-TP0095 (0.6515529)]
COG0457	COG0457	BB0058	BB0058	Hypothetical protein BB0058	BB0133	BB0133	Hypothetical protein BB0133	[TP0067-TP0095 (0.6515529)]
COG0457	COG0457	BB0106	BB0106	Hypothetical protein BB0106	BB0171	BB0171	Hypothetical protein BB0171	[TP0067-TP0095 (0.6515529)]
COG0457	COG0457	BB0171	BB0171	Hypothetical protein BB0171	BB0106	BB0106	Hypothetical protein BB0106	[TP0067-TP0095 (0.6515529)]
COG0457	COG0457	BB0537	BB0537	Hypothetical protein BB0537	BB0714	BB0714	Hypothetical protein BB0714	[TP0067-TP0095 (0.6515529)]
COG0457	COG0457	BB0714	BB0714	Hypothetical protein BB0714	BB0537	BB0537	Hypothetical protein BB0537	[TP0067-TP0095 (0.6515529)]
COG0457	COG0457	BB0171	BB0171	Hypothetical protein BB0171	BB0058	BB0058	Hypothetical protein BB0058	[TP0067-TP0095 (0.6515529)]
COG0457	COG0457	BB0058	BB0058	Hypothetical protein BB0058	BB0171	BB0171	Hypothetical protein BB0171	[TP0067-TP0095 (0.6515529)]
COG0457	COG0457	BB0537	BB0537	Hypothetical protein BB0537	BB0058	BB0058	Hypothetical protein BB0058	[TP0067-TP0095 (0.6515529)]
COG0457	COG0457	BB0058	BB0058	Hypothetical protein BB0058	BB0537	BB0537	Hypothetical protein BB0537	[TP0067-TP0095 (0.6515529)]
COG0457	COG0457	BB0170	BB0170	Hypothetical protein BB0170	BB0170	BB0170	Hypothetical protein BB0170	[TP0067-TP0095 (0.6515529)]
COG0457	COG0457	BB0195	BB0195	Cell division control protein 27, putative	BB0058	BB0058	Hypothetical protein BB0058	[TP0067-TP0095 (0.6515529)]
COG0457	COG0457	BB0058	BB0058	Hypothetical protein BB0058	BB0195	BB0195	Cell division control protein 27, putative	[TP0067-TP0095 (0.6515529)]
COG0457	COG0457	BB0133	BB0133	Hypothetical protein BB0133	BB0714	BB0714	Hypothetical protein BB0714	[TP0067-TP0095 (0.6515529)]
COG0457	COG0457	BB0714	BB0714	Hypothetical protein BB0714	BB0133	BB0133	Hypothetical protein BB0133	[TP0067-TP0095 (0.6515529)]
COG0457	COG0457	BB0714	BB0714	Hypothetical protein BB0714	BB0058	BB0058	Hypothetical protein BB0058	[TP0067-TP0095 (0.6515529)]
COG0457	COG0457	BB0058	BB0058	Hypothetical protein BB0058	BB0714	BB0714	Hypothetical protein BB0714	[TP0067-TP0095 (0.6515529)]
COG0457	COG0457	BB0537	BB0537	Hypothetical protein BB0537	BB0106	BB0106	Hypothetical protein BB0106	[TP0067-TP0095 (0.6515529)]
COG0457	COG0457	BB0106	BB0106	Hypothetical protein BB0106	BB0537	BB0537	Hypothetical protein BB0537	[TP0067-TP0095 (0.6515529)]
COG0457	COG0457	BB0133	BB0133	Hypothetical protein BB0133	BB0133	BB0133	Hypothetical protein BB0133	[TP0067-TP0095 (0.6515529)]
COG0457	COG0457	BB0209	BB0209	Hypothetical protein BB0209	BB0209	BB0209	Hypothetical protein BB0209	[TP0067-TP0095 (0.6515529)]
COG0457	COG0457	BB0195	BB0195	Cell division control protein 27, putative	BB0171	BB0171	Hypothetical protein BB0171	[TP0067-TP0095 (0.6515529)]
COG0457	COG0457	BB0171	BB0171	Hypothetical protein BB0171	BB0195	BB0195	Cell division control protein 27, putative	[TP0067-TP0095 (0.6515529)]
COG0457	COG0457	BB0209	BB0209	Hypothetical protein BB0209	BB0195	BB0195	Cell division control protein 27, putative	[TP0067-TP0095 (0.6515529)]
COG0457	COG0457	BB0195	BB0195	Cell division control protein 27, putative	BB0209	BB0209	Hypothetical protein BB0209	[TP0067-TP0095 (0.6515529)]
COG0457	COG0457	BB0714	BB0714	Hypothetical protein BB0714	BB0106	BB0106	Hypothetical protein BB0106	[TP0067-TP0095 (0.6515529)]
COG0457	COG0457	BB0106	BB0106	Hypothetical protein BB0106	BB0714	BB0714	Hypothetical protein BB0714	[TP0067-TP0095 (0.6515529)]
COG0457	COG0457	BB0714	BB0714	Hypothetical protein BB0714	BB0714	BB0714	Hypothetical protein BB0714	[TP0067-TP0095 (0.6515529)]
COG0457	COG0457	BB0209	BB0209	Hypothetical protein BB0209	BB0171	BB0171	Hypothetical protein BB0171	[TP0067-TP0095 (0.6515529)]
COG0457	COG0457	BB0171	BB0171	Hypothetical protein BB0171	BB0209	BB0209	Hypothetical protein BB0209	[TP0067-TP0095 (0.6515529)]
COG0457	COG0457	BB0058	BB0058	Hypothetical protein BB0058	BB0058	BB0058	Hypothetical protein BB0058	[TP0067-TP0095 (0.6515529)]
COG0457	COG0457	BB0133	BB0133	Hypothetical protein BB0133	BB0170	BB0170	Hypothetical protein BB0170	[TP0067-TP0095 (0.6515529)]
COG0457	COG0457	BB0170	BB0170	Hypothetical protein BB0170	BB0133	BB0133	Hypothetical protein BB0133	[TP0067-TP0095 (0.6515529)]
COG0457	COG0457	BB0537	BB0537	Hypothetical protein BB0537	BB0170	BB0170	Hypothetical protein BB0170	[TP0067-TP0095 (0.6515529)]
COG0457	COG0457	BB0170	BB0170	Hypothetical protein BB0170	BB0537	BB0537	Hypothetical protein BB0537	[TP0067-TP0095 (0.6515529)]
COG0457	COG0457	BB0195	BB0195	Cell division control protein 27, putative	BB0195	BB0195	Cell division control protein 27, putative	[TP0067-TP0095 (0.6515529)]
COG0457	COG0457	BB0195	BB0195	Cell division control protein 27, putative	BB0714	BB0714	Hypothetical protein BB0714	[TP0067-TP0095 (0.6515529)]
COG0457	COG0457	BB0714	BB0714	Hypothetical protein BB0714	BB0195	BB0195	Cell division control protein 27, putative	[TP0067-TP0095 (0.6515529)]
COG0457	COG0457	BB0133	BB0133	Hypothetical protein BB0133	BB0195	BB0195	Cell division control protein 27, putative	[TP0067-TP0095 (0.6515529)]
COG0457	COG0457	BB0195	BB0195	Cell division control protein 27, putative	BB0133	BB0133	Hypothetical protein BB0133	[TP0067-TP0095 (0.6515529)]
COG0457	COG0457	BB0195	BB0195	Cell division control protein 27, putative	BB0170	BB0170	Hypothetical protein BB0170	[TP0067-TP0095 (0.6515529)]
COG0457	COG0457	BB0170	BB0170	Hypothetical protein BB0170	BB0195	BB0195	Cell division control protein 27, putative	[TP0067-TP0095 (0.6515529)]
COG0457	COG0457	BB0537	BB0537	Hypothetical protein BB0537	BB0195	BB0195	Cell division control protein 27, putative	[TP0067-TP0095 (0.6515529)]
COG0457	COG0457	BB0195	BB0195	Cell division control protein 27, putative	BB0537	BB0537	Hypothetical protein BB0537	[TP0067-TP0095 (0.6515529)]
COG0457	COG0457	BB0537	BB0537	Hypothetical protein BB0537	BB0209	BB0209	Hypothetical protein BB0209	[TP0067-TP0095 (0.6515529)]
COG0457	COG0457	BB0209	BB0209	Hypothetical protein BB0209	BB0537	BB0537	Hypothetical protein BB0537	[TP0067-TP0095 (0.6515529)]
COG0457	COG0457	BB0133	BB0133	Hypothetical protein BB0133	BB0209	BB0209	Hypothetical protein BB0209	[TP0067-TP0095 (0.6515529)]
COG0457	COG0457	BB0209	BB0209	Hypothetical protein BB0209	BB0133	BB0133	Hypothetical protein BB0133	[TP0067-TP0095 (0.6515529)]
COG0457	COG0457	BB0714	BB0714	Hypothetical protein BB0714	BB0170	BB0170	Hypothetical protein BB0170	[TP0067-TP0095 (0.6515529)]
COG0457	COG0457	BB0170	BB0170	Hypothetical protein BB0170	BB0714	BB0714	Hypothetical protein BB0714	[TP0067-TP0095 (0.6515529)]
COG0457	COG0457	BB0133	BB0133	Hypothetical protein BB0133	BB0106	BB0106	Hypothetical protein BB0106	[TP0067-TP0095 (0.6515529)]
COG0457	COG0457	BB0106	BB0106	Hypothetical protein BB0106	BB0133	BB0133	Hypothetical protein BB0133	[TP0067-TP0095 (0.6515529)]
COG0103	COG0211	BB0338	rpsI	30S ribosomal protein S9	BB0780	rpmA	50S ribosomal protein L27	[TP1024-TP0743 (0.87139803)]
COG0530	COG0741	BB0164	BB0164	Na+/Ca+ exchange protein, putative	BB0259	BB0259	Hypothetical protein BB0259	[TP1034-TP0043 (0.7823198)]
COG0342	NOG18922	BB0652	secD	Protein-export membrane protein secD	BB0665	BB0665	Hypothetical protein BB0665	[TP0410-TP0287 (0.5751275)]
COG0739	COG1418	BB0255	BB0255	Hypothetical protein BB0255	BB0504	BB_0504	UPF0144 protein BB_0504	[TP0702-TP1018 (0.7620277)]
COG0739	COG1418	BB0246	BB0246	Hypothetical protein BB0246	BB0504	BB_0504	UPF0144 protein BB_0504	[TP0702-TP1018 (0.7620277)]
COG0739	COG1418	BB0761	BB0761	Hypothetical protein BB0761	BB0504	BB_0504	UPF0144 protein BB_0504	[TP0702-TP1018 (0.7620277)]
COG0739	COG1418	BB0262	BB0262	Hypothetical protein BB0262	BB0504	BB_0504	UPF0144 protein BB_0504	[TP0702-TP1018 (0.7620277)]
COG0739	COG1344	BB0761	BB0761	Hypothetical protein BB0761	BB0147	fla	Flagellar filament 41 kDa core protein (Flagellin) (P41) (41 kDa antigen)	[TP0702-TP0870 (0.64395046)]
COG0739	COG1344	BB0255	BB0255	Hypothetical protein BB0255	BB0147	fla	Flagellar filament 41 kDa core protein (Flagellin) (P41) (41 kDa antigen)	[TP0702-TP0870 (0.64395046)]
COG0739	COG1344	BB0761	BB0761	Hypothetical protein BB0761	BB0182	BB0182	Flagellar hook-associated protein 3	[TP0702-TP0870 (0.64395046)]
COG0739	COG1344	BB0262	BB0262	Hypothetical protein BB0262	BB0182	BB0182	Flagellar hook-associated protein 3	[TP0702-TP0870 (0.64395046)]
COG0739	COG1344	BB0262	BB0262	Hypothetical protein BB0262	BB0147	fla	Flagellar filament 41 kDa core protein (Flagellin) (P41) (41 kDa antigen)	[TP0702-TP0870 (0.64395046)]
COG0739	COG1344	BB0246	BB0246	Hypothetical protein BB0246	BB0147	fla	Flagellar filament 41 kDa core protein (Flagellin) (P41) (41 kDa antigen)	[TP0702-TP0870 (0.64395046)]
COG0739	COG1344	BB0246	BB0246	Hypothetical protein BB0246	BB0182	BB0182	Flagellar hook-associated protein 3	[TP0702-TP0870 (0.64395046)]
COG0739	COG1344	BB0255	BB0255	Hypothetical protein BB0255	BB0182	BB0182	Flagellar hook-associated protein 3	[TP0702-TP0870 (0.64395046)]
COG0442	COG4591	BB0402	proS	Prolyl-tRNA synthetase (EC 6.1.1.15) (Proline--tRNA ligase) (ProRS)	BB0081	BB0081	Hypothetical protein BB0081	[TP0160-TP0582 (0.74148)]
COG0442	COG4591	BB0402	proS	Prolyl-tRNA synthetase (EC 6.1.1.15) (Proline--tRNA ligase) (ProRS)	BB0078	BB0078	Hypothetical protein BB0078	[TP0160-TP0582 (0.74148)]
COG0442	COG4591	BB0402	proS	Prolyl-tRNA synthetase (EC 6.1.1.15) (Proline--tRNA ligase) (ProRS)	BB0079	BB0079	Hypothetical protein BB0079	[TP0160-TP0582 (0.74148)]
COG0442	COG4591	BB0402	proS	Prolyl-tRNA synthetase (EC 6.1.1.15) (Proline--tRNA ligase) (ProRS)	BBJ27	BBJ27	Hypothetical protein BBJ27	[TP0160-TP0582 (0.74148)]
COG3391	NOG23269	BB0236	BB0236	Hypothetical protein BB0236	BB0265	BB_0265	Hypothetical protein BB_0265	[TP0421-TP0711 (0.52611345)]
COG1291	COG2239	BB0281	motA	Chemotaxis protein motA (Motility protein A)	BB0380	BB0380	Mg2+ transport protein {UniProtKB/TrEMBL:O50166}	[TP0725-TP0917 (0.53720385)]
COG0255	NOG23269	BB0486	rpmC	50S ribosomal protein L29	BB0265	BB_0265	Hypothetical protein BB_0265	[TP0197-TP0711 (0.5572129)]
COG1536	COG4786	BB0221	BB0221	Flagellar motor switch protein	BB0774	flgG	Flagellar basal-body rod protein flgG (Distal rod protein)	[TP0026-TP0961 (0.8107165)]
COG1536	COG4786	BB0290	fliG	Flagellar motor switch protein fliG	BB0774	flgG	Flagellar basal-body rod protein flgG (Distal rod protein)	[TP0026-TP0961 (0.8107165)]
COG1536	COG4786	BB0290	fliG	Flagellar motor switch protein fliG	BB0775	BB0775	Flagellar hook-basal body complex protein	[TP0026-TP0961 (0.8107165)]
COG1536	COG4786	BB0221	BB0221	Flagellar motor switch protein	BB0775	BB0775	Flagellar hook-basal body complex protein	[TP0026-TP0961 (0.8107165)]
COG0305	COG2236	BB0111	BB0111	Replicative DNA helicase	BB0103	BB0103	Hypothetical protein BB0103	[TP0058-TP0050 (0.53343445)]
COG0305	COG2236	BBG32	BBG32	Replicative DNA helicase, putative	BB0103	BB0103	Hypothetical protein BB0103	[TP0058-TP0050 (0.53343445)]
COG0084	NOG18922	BB0194	BB0194	Hypothetical protein BB0194	BB0665	BB0665	Hypothetical protein BB0665	[TP0994-TP0287 (0.5597501)]
COG0465	COG4591	BB0789	BB0789	Cell division protein {UniProtKB/TrEMBL:O51729}	BBJ27	BBJ27	Hypothetical protein BBJ27	[TP0765-TP0582 (0.6598422)]
COG0465	COG4591	BB0789	BB0789	Cell division protein {UniProtKB/TrEMBL:O51729}	BB0078	BB0078	Hypothetical protein BB0078	[TP0765-TP0582 (0.6598422)]
COG0465	COG4591	BB0789	BB0789	Cell division protein {UniProtKB/TrEMBL:O51729}	BB0081	BB0081	Hypothetical protein BB0081	[TP0765-TP0582 (0.6598422)]
COG0465	COG4591	BB0789	BB0789	Cell division protein {UniProtKB/TrEMBL:O51729}	BB0079	BB0079	Hypothetical protein BB0079	[TP0765-TP0582 (0.6598422)]
COG0272	COG0773	BB0552	ligA	DNA ligase (EC 6.5.1.2) (Polydeoxyribonucleotide synthase [NAD+])	BB0817	murC	UDP-N-acetylmuramate--L-alanine ligase (EC 6.3.2.8) (UDP-N- acetylmuramoyl-L-alanine synthetase)	[TP0634-TP0341 (0.8201813)]
COG0275	COG5401	BB0306	mraW	S-adenosyl-methyltransferase mraW (EC 2.1.1.-)	BB0507	BB0507	Hypothetical protein BB0507	[TP0384-TP0832 (0.6009694)]
COG0457	NOG23281	BB0106	BB0106	Hypothetical protein BB0106	BB0701	BB0701	Hypothetical protein BB0701	[TP0095-TP0914 (0.6077605)]
COG0457	NOG23281	BB0133	BB0133	Hypothetical protein BB0133	BB0701	BB0701	Hypothetical protein BB0701	[TP0095-TP0914 (0.6077605)]
COG0457	NOG23281	BB0171	BB0171	Hypothetical protein BB0171	BB0701	BB0701	Hypothetical protein BB0701	[TP0095-TP0914 (0.6077605)]
COG0457	NOG23281	BB0058	BB0058	Hypothetical protein BB0058	BB0701	BB0701	Hypothetical protein BB0701	[TP0095-TP0914 (0.6077605)]
COG0457	NOG23281	BB0209	BB0209	Hypothetical protein BB0209	BB0701	BB0701	Hypothetical protein BB0701	[TP0095-TP0914 (0.6077605)]
COG0457	NOG23281	BB0170	BB0170	Hypothetical protein BB0170	BB0701	BB0701	Hypothetical protein BB0701	[TP0095-TP0914 (0.6077605)]
COG0457	NOG23281	BB0195	BB0195	Cell division control protein 27, putative	BB0701	BB0701	Hypothetical protein BB0701	[TP0095-TP0914 (0.6077605)]
COG0457	NOG23281	BB0714	BB0714	Hypothetical protein BB0714	BB0701	BB0701	Hypothetical protein BB0701	[TP0095-TP0914 (0.6077605)]
COG0457	NOG23281	BB0537	BB0537	Hypothetical protein BB0537	BB0701	BB0701	Hypothetical protein BB0701	[TP0095-TP0914 (0.6077605)]
COG0280	COG2204	BB0589	pta	Phosphate acetyltransferase (EC 2.3.1.8) (Phosphotransacetylase)	BB0763	BB0763	Response regulatory protein	[TP0094-TP0519 (0.5559654)]
COG0124	COG0465	BB0135	hisS	Histidyl-tRNA synthetase (EC 6.1.1.21) (Histidine--tRNA ligase) (HisRS)	BB0789	BB0789	Cell division protein {UniProtKB/TrEMBL:O51729}	[TP0641-TP0330 (0.76316583)]
COG1077	NOG23279	BB0715	BB0715	Rod shape-determining protein	BB0662	BB0662	Hypothetical protein BB0662	[TP0497-TP0088 (0.5928469)]
COG0564	COG1843	BB0018	rluD	Ribosomal large subunit pseudouridine synthase D (EC 5.4.99.-) (rRNA- uridine isomerase D) (rRNA pseudouridylate synthase D)	BB0284	BB0284	Flagellar hook assembly protein	[TP0339-TP0728 (0.7885255)]
COG0564	COG1843	BB0815	BB0815	Hypothetical protein BB0815	BB0284	BB0284	Flagellar hook assembly protein	[TP0339-TP0728 (0.7885255)]
COG5401	NOG18915	BB0507	BB0507	Hypothetical protein BB0507	BB0286	BB0286	Flagellar protein {UniProtKB/TrEMBL:O51282}	[TP0832-TP0567 (0.50839365)]
COG0845	COG1394	BB0141	BB0141	Membrane fusion protein	BB0092	atpD	V-type ATP synthase subunit D (EC 3.6.3.14) (V-type ATPase subunit D)	[TP0965-TP0527 (0.522211)]
COG3391	NOG18915	BB0236	BB0236	Hypothetical protein BB0236	BB0286	BB0286	Flagellar protein {UniProtKB/TrEMBL:O51282}	[TP0421-TP0567 (0.7154534)]
COG0860	COG2080	BB0625	BB0625	N-acetylmuramoyl-L-alanine amidase, putative	BB0555	BB0555	Hypothetical protein BB0555	[TP0247-TP0080 (0.7296782)]
COG0860	COG2080	BB0666	BB0666	Hypothetical protein BB0666	BB0555	BB0555	Hypothetical protein BB0555	[TP0247-TP0080 (0.7296782)]
COG0504	COG0728	BB0575	pyrG	CTP synthase (EC 6.3.4.2) (UTP--ammonia ligase) (CTP synthetase)	BB0810	mviN	Virulence factor mviN homolog	[TP0305-TP0516 (0.84299135)]
COG0681	COG1384	BB0031	BB0031	Signal peptidase I {UniProtKB/TrEMBL:O51062}	BB0659	lysS	Lysyl-tRNA synthetase (EC 6.1.1.6) (Lysine--tRNA ligase) (LysRS)	[TP0185-TP0644 (0.7885255)]
COG0681	COG1384	BB0263	BB0263	Signal peptidase I {UniProtKB/TrEMBL:O51278}	BB0659	lysS	Lysyl-tRNA synthetase (EC 6.1.1.6) (Lysine--tRNA ligase) (LysRS)	[TP0185-TP0644 (0.7885255)]
COG0242	COG0360	BB0065	def	Peptide deformylase (EC 3.5.1.88) (PDF) (Polypeptide deformylase)	BB0115	rpsF	30S ribosomal protein S6	[TP0757-TP0063 (0.54983324)]
COG1582	COG1843	BB0282	BB0282	Flagellar protein {UniProtKB/TrEMBL:O51281}	BB0284	BB0284	Flagellar hook assembly protein	[TP0726-TP0728 (0.7544685)]
COG0267	COG0357	BB0396	rpmG	50S ribosomal protein L33	BB0177	gidB	Methyltransferase gidB (EC 2.1.-.-) (Glucose-inhibited division protein B)	[TP0234-TP0946 (0.6249908)]
COG0234	COG0772	BB0741	groS	10 kDa chaperonin (Protein Cpn10) (groES protein)	BB0302	ftsW	Cell division protein ftsW	[TP1013-TP0387 (0.81326103)]
COG0234	COG0772	BB0741	groS	10 kDa chaperonin (Protein Cpn10) (groES protein)	BB0719	BB0719	Rod shape-determining protein	[TP1013-TP0387 (0.81326103)]
COG0445	COG0457	BB0178	gidA	tRNA uridine 5-carboxymethylaminomethyl modification enzyme gidA (Glucose-inhibited division protein A)	BB0171	BB0171	Hypothetical protein BB0171	[TP0044-TP0954 (0.8549597)]
COG0445	COG0457	BB0178	gidA	tRNA uridine 5-carboxymethylaminomethyl modification enzyme gidA (Glucose-inhibited division protein A)	BB0133	BB0133	Hypothetical protein BB0133	[TP0044-TP0954 (0.8549597)]
COG0445	COG0457	BB0178	gidA	tRNA uridine 5-carboxymethylaminomethyl modification enzyme gidA (Glucose-inhibited division protein A)	BB0195	BB0195	Cell division control protein 27, putative	[TP0044-TP0954 (0.8549597)]
COG0445	COG0457	BB0178	gidA	tRNA uridine 5-carboxymethylaminomethyl modification enzyme gidA (Glucose-inhibited division protein A)	BB0537	BB0537	Hypothetical protein BB0537	[TP0044-TP0954 (0.8549597)]
COG0445	COG0457	BB0178	gidA	tRNA uridine 5-carboxymethylaminomethyl modification enzyme gidA (Glucose-inhibited division protein A)	BB0209	BB0209	Hypothetical protein BB0209	[TP0044-TP0954 (0.8549597)]
COG0445	COG0457	BB0178	gidA	tRNA uridine 5-carboxymethylaminomethyl modification enzyme gidA (Glucose-inhibited division protein A)	BB0714	BB0714	Hypothetical protein BB0714	[TP0044-TP0954 (0.8549597)]
COG0445	COG0457	BB0178	gidA	tRNA uridine 5-carboxymethylaminomethyl modification enzyme gidA (Glucose-inhibited division protein A)	BB0170	BB0170	Hypothetical protein BB0170	[TP0044-TP0954 (0.8549597)]
COG0445	COG0457	BB0178	gidA	tRNA uridine 5-carboxymethylaminomethyl modification enzyme gidA (Glucose-inhibited division protein A)	BB0106	BB0106	Hypothetical protein BB0106	[TP0044-TP0954 (0.8549597)]
COG0445	COG0457	BB0178	gidA	tRNA uridine 5-carboxymethylaminomethyl modification enzyme gidA (Glucose-inhibited division protein A)	BB0058	BB0058	Hypothetical protein BB0058	[TP0044-TP0954 (0.8549597)]
COG0290	COG1516	BB0190	infC	Translation initiation factor IF-3	BB0550	BB0550	Flagellar protein {UniProtKB/TrEMBL:O51500}	[TP0850-TP0943 (0.6225916)]
COG0228	COG0250	BB0695	rpsP	30S ribosomal protein S16	BB0394	nusG	Transcription antitermination protein nusG	[TP0905-TP0236 (0.7099409)]
COG0357	NOG19604	BB0177	gidB	Methyltransferase gidB (EC 2.1.-.-) (Glucose-inhibited division protein B)	BB0309	BB0309	Hypothetical protein BB0309	[TP0946-TP0443 (0.5042361)]
COG1516	COG1728	BB0550	BB0550	Flagellar protein {UniProtKB/TrEMBL:O51500}	BB0244	BB0244	Hypothetical protein BB0244	[TP0943-TP0047 (0.5419107)]
COG0420	NOG14321	BB0829	sbcD	Exonuclease sbcD homolog	BB0624	BB0624	Hypothetical protein BB0624	[TP0626-TP0455 (0.5043594)]
COG0465	COG0532	BB0789	BB0789	Cell division protein {UniProtKB/TrEMBL:O51729}	BB0801	infB	Translation initiation factor IF-2	[TP0330-TP0891 (0.8751731)]
COG1452	COG1488	BB0838	BB0838	Hypothetical protein BB0838	BB0635	BB0635	Hypothetical protein BB0635	[TP0515-TP0628 (0.6658587)]
COG0234	COG0445	BB0741	groS	10 kDa chaperonin (Protein Cpn10) (groES protein)	BB0178	gidA	tRNA uridine 5-carboxymethylaminomethyl modification enzyme gidA (Glucose-inhibited division protein A)	[TP1013-TP0044 (0.813164)]
COG0457	COG0860	BB0537	BB0537	Hypothetical protein BB0537	BB0666	BB0666	Hypothetical protein BB0666	[TP0820-TP0247 (0.74644035), TP0067-TP0247 (0.79531366)]
COG0457	COG0860	BB0133	BB0133	Hypothetical protein BB0133	BB0666	BB0666	Hypothetical protein BB0666	[TP0820-TP0247 (0.74644035), TP0067-TP0247 (0.79531366)]
COG0457	COG0860	BB0133	BB0133	Hypothetical protein BB0133	BB0625	BB0625	N-acetylmuramoyl-L-alanine amidase, putative	[TP0820-TP0247 (0.74644035), TP0067-TP0247 (0.79531366)]
COG0457	COG0860	BB0209	BB0209	Hypothetical protein BB0209	BB0666	BB0666	Hypothetical protein BB0666	[TP0820-TP0247 (0.74644035), TP0067-TP0247 (0.79531366)]
COG0457	COG0860	BB0195	BB0195	Cell division control protein 27, putative	BB0625	BB0625	N-acetylmuramoyl-L-alanine amidase, putative	[TP0820-TP0247 (0.74644035), TP0067-TP0247 (0.79531366)]
COG0457	COG0860	BB0106	BB0106	Hypothetical protein BB0106	BB0666	BB0666	Hypothetical protein BB0666	[TP0820-TP0247 (0.74644035), TP0067-TP0247 (0.79531366)]
COG0457	COG0860	BB0171	BB0171	Hypothetical protein BB0171	BB0666	BB0666	Hypothetical protein BB0666	[TP0820-TP0247 (0.74644035), TP0067-TP0247 (0.79531366)]
COG0457	COG0860	BB0537	BB0537	Hypothetical protein BB0537	BB0625	BB0625	N-acetylmuramoyl-L-alanine amidase, putative	[TP0820-TP0247 (0.74644035), TP0067-TP0247 (0.79531366)]
COG0457	COG0860	BB0209	BB0209	Hypothetical protein BB0209	BB0625	BB0625	N-acetylmuramoyl-L-alanine amidase, putative	[TP0820-TP0247 (0.74644035), TP0067-TP0247 (0.79531366)]
COG0457	COG0860	BB0714	BB0714	Hypothetical protein BB0714	BB0666	BB0666	Hypothetical protein BB0666	[TP0820-TP0247 (0.74644035), TP0067-TP0247 (0.79531366)]
COG0457	COG0860	BB0195	BB0195	Cell division control protein 27, putative	BB0666	BB0666	Hypothetical protein BB0666	[TP0820-TP0247 (0.74644035), TP0067-TP0247 (0.79531366)]
COG0457	COG0860	BB0171	BB0171	Hypothetical protein BB0171	BB0625	BB0625	N-acetylmuramoyl-L-alanine amidase, putative	[TP0820-TP0247 (0.74644035), TP0067-TP0247 (0.79531366)]
COG0457	COG0860	BB0170	BB0170	Hypothetical protein BB0170	BB0666	BB0666	Hypothetical protein BB0666	[TP0820-TP0247 (0.74644035), TP0067-TP0247 (0.79531366)]
COG0457	COG0860	BB0106	BB0106	Hypothetical protein BB0106	BB0625	BB0625	N-acetylmuramoyl-L-alanine amidase, putative	[TP0820-TP0247 (0.74644035), TP0067-TP0247 (0.79531366)]
COG0457	COG0860	BB0058	BB0058	Hypothetical protein BB0058	BB0666	BB0666	Hypothetical protein BB0666	[TP0820-TP0247 (0.74644035), TP0067-TP0247 (0.79531366)]
COG0457	COG0860	BB0170	BB0170	Hypothetical protein BB0170	BB0625	BB0625	N-acetylmuramoyl-L-alanine amidase, putative	[TP0820-TP0247 (0.74644035), TP0067-TP0247 (0.79531366)]
COG0457	COG0860	BB0058	BB0058	Hypothetical protein BB0058	BB0625	BB0625	N-acetylmuramoyl-L-alanine amidase, putative	[TP0820-TP0247 (0.74644035), TP0067-TP0247 (0.79531366)]
COG0457	COG0860	BB0714	BB0714	Hypothetical protein BB0714	BB0625	BB0625	N-acetylmuramoyl-L-alanine amidase, putative	[TP0820-TP0247 (0.74644035), TP0067-TP0247 (0.79531366)]
COG2201	COG4786	BB0415	BB_0415	Probable protein-glutamate methylesterase BB_0415 (EC 3.1.1.61)	BB0775	BB0775	Flagellar hook-basal body complex protein	[TP0631-TP0961 (0.5728655)]
COG2201	COG4786	BB0568	cheB	Chemotaxis response regulator protein-glutamate methylesterase (EC 3.1.1.61)	BB0774	flgG	Flagellar basal-body rod protein flgG (Distal rod protein)	[TP0631-TP0961 (0.5728655)]
COG2201	COG4786	BB0568	cheB	Chemotaxis response regulator protein-glutamate methylesterase (EC 3.1.1.61)	BB0775	BB0775	Flagellar hook-basal body complex protein	[TP0631-TP0961 (0.5728655)]
COG2201	COG4786	BB0415	BB_0415	Probable protein-glutamate methylesterase BB_0415 (EC 3.1.1.61)	BB0774	flgG	Flagellar basal-body rod protein flgG (Distal rod protein)	[TP0631-TP0961 (0.5728655)]
COG1186	COG1925	BB0074	prfB	Peptide chain release factor 2 (RF-2)	BB0448	BB0448	Phosphocarrier protein HPr	[TP0576-TP0589 (0.79878455)]
COG1186	COG1925	BB0074	prfB	Peptide chain release factor 2 (RF-2)	BB0557	ptsH	Phosphocarrier protein HPr (Histidine-containing protein)	[TP0576-TP0589 (0.79878455)]
COG1749	COG2885	BB0283	flgE	Flagellar hook protein flgE	BB0167	BB0167	Outer membrane protein {UniProtKB/TrEMBL:O51189}	[TP0727-TP0292 (0.89187646)]
COG1159	COG1699	BB0660	era	GTP-binding protein era homolog	BB0183	BB0183	Hypothetical protein BB0183	[TP0541-TP0658 (0.79144865)]
COG1177	COG1558	BB0640	BB0640	Spermidine/putrescine ABC transporter, permease	BB0293	flgC	Flagellar basal-body rod protein flgC	[TP0654-TP0397 (0.7022186)]
COG0766	NOG19604	BB0472	murA	UDP-N-acetylglucosamine 1-carboxyvinyltransferase (EC 2.5.1.7) (Enoylpyruvate transferase) (UDP-N-acetylglucosamine enolpyruvyl transferase) (EPT)	BB0309	BB0309	Hypothetical protein BB0309	[TP0029-TP0443 (0.62282336)]
COG0530	COG2239	BB0164	BB0164	Na+/Ca+ exchange protein, putative	BB0380	BB0380	Mg2+ transport protein {UniProtKB/TrEMBL:O50166}	[TP1034-TP0917 (0.5728957)]
COG0319	COG0333	BB0060	BB_0060	UPF0054 protein BB_0060	BB0703	rpmF	50S ribosomal protein L32	[TP0650-TP0807 (0.80809164)]
COG0195	COG1643	BB0800	nusA	Transcription elongation protein nusA	BB0827	BB0827	ATP-dependent helicase {UniProtKB/TrEMBL:O51767}	[TP0892-TP0526 (0.71912634)]
COG0216	COG0457	BB0196	prfA	Peptide chain release factor 1 (RF-1)	BB0171	BB0171	Hypothetical protein BB0171	[TP0051-TP0067 (0.7097377)]
COG0216	COG0457	BB0196	prfA	Peptide chain release factor 1 (RF-1)	BB0106	BB0106	Hypothetical protein BB0106	[TP0051-TP0067 (0.7097377)]
COG0216	COG0457	BB0196	prfA	Peptide chain release factor 1 (RF-1)	BB0195	BB0195	Cell division control protein 27, putative	[TP0051-TP0067 (0.7097377)]
COG0216	COG0457	BB0196	prfA	Peptide chain release factor 1 (RF-1)	BB0209	BB0209	Hypothetical protein BB0209	[TP0051-TP0067 (0.7097377)]
COG0216	COG0457	BB0196	prfA	Peptide chain release factor 1 (RF-1)	BB0714	BB0714	Hypothetical protein BB0714	[TP0051-TP0067 (0.7097377)]
COG0216	COG0457	BB0196	prfA	Peptide chain release factor 1 (RF-1)	BB0058	BB0058	Hypothetical protein BB0058	[TP0051-TP0067 (0.7097377)]
COG0216	COG0457	BB0196	prfA	Peptide chain release factor 1 (RF-1)	BB0170	BB0170	Hypothetical protein BB0170	[TP0051-TP0067 (0.7097377)]
COG0216	COG0457	BB0196	prfA	Peptide chain release factor 1 (RF-1)	BB0133	BB0133	Hypothetical protein BB0133	[TP0051-TP0067 (0.7097377)]
COG0216	COG0457	BB0196	prfA	Peptide chain release factor 1 (RF-1)	BB0537	BB0537	Hypothetical protein BB0537	[TP0051-TP0067 (0.7097377)]
COG1360	COG4786	BB0280	BB0280	MotB {UniProtKB/TrEMBL:Q57371}	BB0775	BB0775	Flagellar hook-basal body complex protein	[TP0724-TP0961 (0.729456)]
COG1360	COG4786	BB0280	BB0280	MotB {UniProtKB/TrEMBL:Q57371}	BB0774	flgG	Flagellar basal-body rod protein flgG (Distal rod protein)	[TP0724-TP0961 (0.729456)]
COG0687	COG0693	BB0639	BB0639	Spermidine/putrescine ABC transporter,	BB0621	BB0621	4-methyl-5(B-hydroxyethyl)-thiazole monophosphate	[TP0655-TP0445 (0.5706956)]
COG1352	COG2206	BB0670	BB0670	Purine-binding chemotaxis protein	BB0374	BB_0374	Hypothetical protein BB_0374	[TP0630-TP0877 (0.67253613)]
COG1352	COG2206	BB0040	cheR	Chemotaxis protein methyltransferase (EC 2.1.1.80)	BB0374	BB_0374	Hypothetical protein BB_0374	[TP0630-TP0877 (0.67253613)]
COG1352	COG2206	BB0414	BB0414	Chemotaxis protein methyltransferase	BB0374	BB_0374	Hypothetical protein BB_0374	[TP0630-TP0877 (0.67253613)]
COG1385	COG2204	BB0062	BB_0062	Hypothetical UPF0088 protein BB_0062	BB0763	BB0763	Response regulatory protein	[TP0032-TP0519 (0.67332727)]
COG1385	COG2204	BB0358	BB_0358	Hypothetical UPF0088 protein BB_0358	BB0763	BB0763	Response regulatory protein	[TP0032-TP0519 (0.67332727)]
COG0542	COG2204	BB0369	BB0369	ATP-dependent Clp protease, subunit A	BB0763	BB0763	Response regulatory protein	[TP0071-TP0519 (0.6908589)]
COG0542	COG2204	BB0834	BB0834	ATP-dependent Clp protease, subunit C	BB0763	BB0763	Response regulatory protein	[TP0071-TP0519 (0.6908589)]
COG1744	NOG18922	BB0383	bmpA	Basic membrane protein A precursor (Immunodominant antigen P39)	BB0665	BB0665	Hypothetical protein BB0665	[TP0298-TP0287 (0.5751275)]
COG1744	NOG18922	BB0319	BB0319	Exported protein {UniProtKB/TrEMBL:O51298}	BB0665	BB0665	Hypothetical protein BB0665	[TP0298-TP0287 (0.5751275)]
COG1744	NOG18922	BB0385	bmpD	Basic membrane protein D precursor	BB0665	BB0665	Hypothetical protein BB0665	[TP0298-TP0287 (0.5751275)]
COG1744	NOG18922	BB0382	bmpB	Basic membrane protein B precursor	BB0665	BB0665	Hypothetical protein BB0665	[TP0298-TP0287 (0.5751275)]
COG1744	NOG18922	BB0384	bmpC	Basic membrane protein C precursor	BB0665	BB0665	Hypothetical protein BB0665	[TP0298-TP0287 (0.5751275)]
COG0569	COG1256	BB0725	BB0725	Hypothetical protein BB0725	BB0181	flgK	Flagellar hook-associated protein 1 (HAP1)	[TP0024-TP0660 (0.58621275)]
COG1196	COG2236	BB0045	BB0045	P115 protein {UniProtKB/TrEMBL:O51074}	BB0103	BB0103	Hypothetical protein BB0103	[TP0367-TP0050 (0.68145895)]
COG0290	COG0457	BB0190	infC	Translation initiation factor IF-3	BB0171	BB0171	Hypothetical protein BB0171	[TP0850-TP0095 (0.6947713)]
COG0290	COG0457	BB0190	infC	Translation initiation factor IF-3	BB0106	BB0106	Hypothetical protein BB0106	[TP0850-TP0095 (0.6947713)]
COG0290	COG0457	BB0190	infC	Translation initiation factor IF-3	BB0133	BB0133	Hypothetical protein BB0133	[TP0850-TP0095 (0.6947713)]
COG0290	COG0457	BB0190	infC	Translation initiation factor IF-3	BB0537	BB0537	Hypothetical protein BB0537	[TP0850-TP0095 (0.6947713)]
COG0290	COG0457	BB0190	infC	Translation initiation factor IF-3	BB0170	BB0170	Hypothetical protein BB0170	[TP0850-TP0095 (0.6947713)]
COG0290	COG0457	BB0190	infC	Translation initiation factor IF-3	BB0209	BB0209	Hypothetical protein BB0209	[TP0850-TP0095 (0.6947713)]
COG0290	COG0457	BB0190	infC	Translation initiation factor IF-3	BB0714	BB0714	Hypothetical protein BB0714	[TP0850-TP0095 (0.6947713)]
COG0290	COG0457	BB0190	infC	Translation initiation factor IF-3	BB0058	BB0058	Hypothetical protein BB0058	[TP0850-TP0095 (0.6947713)]
COG0290	COG0457	BB0190	infC	Translation initiation factor IF-3	BB0195	BB0195	Cell division control protein 27, putative	[TP0850-TP0095 (0.6947713)]
COG0255	COG1516	BB0486	rpmC	50S ribosomal protein L29	BB0550	BB0550	Flagellar protein {UniProtKB/TrEMBL:O51500}	[TP0197-TP0943 (0.5311184)]
COG0024	COG0530	BB0105	map	Methionine aminopeptidase (EC 3.4.11.18) (MAP) (Peptidase M)	BB0164	BB0164	Na+/Ca+ exchange protein, putative	[TP0842-TP1034 (0.7696508)]
COG0530	COG0771	BB0164	BB0164	Na+/Ca+ exchange protein, putative	BB0585	murD	UDP-N-acetylmuramoylalanine--D-glutamate ligase (EC 6.3.2.9) (UDP-N- acetylmuramoyl-L-alanyl-D-glutamate synthetase) (D-glutamic acid- adding enzyme)	[TP1034-TP0903 (0.71912634)]
COG1344	COG1699	BB0182	BB0182	Flagellar hook-associated protein 3	BB0183	BB0183	Hypothetical protein BB0183	[TP0792-TP0658 (0.94066244), TP0868-TP0658 (0.9503252), TP0870-TP0658 (0.7328265)]
COG1344	COG1699	BB0147	fla	Flagellar filament 41 kDa core protein (Flagellin) (P41) (41 kDa antigen)	BB0183	BB0183	Hypothetical protein BB0183	[TP0792-TP0658 (0.94066244), TP0868-TP0658 (0.9503252), TP0870-TP0658 (0.7328265)]
COG1344	COG5401	BB0182	BB0182	Flagellar hook-associated protein 3	BB0507	BB0507	Hypothetical protein BB0507	[TP0792-TP0832 (0.55516005), TP0868-TP0832 (0.6009694)]
COG1344	COG5401	BB0147	fla	Flagellar filament 41 kDa core protein (Flagellin) (P41) (41 kDa antigen)	BB0507	BB0507	Hypothetical protein BB0507	[TP0792-TP0832 (0.55516005), TP0868-TP0832 (0.6009694)]
COG4786	COG5401	BB0774	flgG	Flagellar basal-body rod protein flgG (Distal rod protein)	BB0507	BB0507	Hypothetical protein BB0507	[TP0960-TP0832 (0.6306055)]
COG4786	COG5401	BB0775	BB0775	Flagellar hook-basal body complex protein	BB0507	BB0507	Hypothetical protein BB0507	[TP0960-TP0832 (0.6306055)]
COG0250	NOG36114	BB0394	nusG	Transcription antitermination protein nusG	BB0546	BB0546	Hypothetical protein BB0546	[TP0236-TP0297 (0.7809182)]
COG1677	COG1815	BB0292	fliE	Flagellar hook-basal body complex protein fliE	BB0294	flgB	Flagellar basal-body rod protein flgB	[TP0398-TP0396 (0.79194725)]
COG0188	COG0305	BB0035	parC	DNA topoisomerase 4 subunit A (EC 5.99.1.-) (Topoisomerase IV subunit A)	BB0111	BB0111	Replicative DNA helicase	[TP0005-TP0058 (0.73312306)]
COG0188	COG0305	BB0435	gyrA	DNA gyrase subunit A (EC 5.99.1.3)	BBG32	BBG32	Replicative DNA helicase, putative	[TP0005-TP0058 (0.73312306)]
COG0188	COG0305	BB0035	parC	DNA topoisomerase 4 subunit A (EC 5.99.1.-) (Topoisomerase IV subunit A)	BBG32	BBG32	Replicative DNA helicase, putative	[TP0005-TP0058 (0.73312306)]
COG0188	COG0305	BB0435	gyrA	DNA gyrase subunit A (EC 5.99.1.3)	BB0111	BB0111	Replicative DNA helicase	[TP0005-TP0058 (0.73312306)]
COG0840	COG1344	BB0680	BB0680	Methyl-accepting chemotaxis protein	BB0147	fla	Flagellar filament 41 kDa core protein (Flagellin) (P41) (41 kDa antigen)	[TP0640-TP0870 (0.6975479)]
COG0840	COG1344	BB0597	BB0597	Methyl-accepting chemotaxis protein	BB0182	BB0182	Flagellar hook-associated protein 3	[TP0640-TP0870 (0.6975479)]
COG0840	COG1344	BB0578	BB0578	Methyl-accepting chemotaxis protein	BB0147	fla	Flagellar filament 41 kDa core protein (Flagellin) (P41) (41 kDa antigen)	[TP0640-TP0870 (0.6975479)]
COG0840	COG1344	BB0681	BB0681	Methyl-accepting chemotaxis protein	BB0182	BB0182	Flagellar hook-associated protein 3	[TP0640-TP0870 (0.6975479)]
COG0840	COG1344	BB0681	BB0681	Methyl-accepting chemotaxis protein	BB0147	fla	Flagellar filament 41 kDa core protein (Flagellin) (P41) (41 kDa antigen)	[TP0640-TP0870 (0.6975479)]
COG0840	COG1344	BB0578	BB0578	Methyl-accepting chemotaxis protein	BB0182	BB0182	Flagellar hook-associated protein 3	[TP0640-TP0870 (0.6975479)]
COG0840	COG1344	BB0596	BB0596	Methyl-accepting chemotaxis protein	BB0147	fla	Flagellar filament 41 kDa core protein (Flagellin) (P41) (41 kDa antigen)	[TP0640-TP0870 (0.6975479)]
COG0840	COG1344	BB0680	BB0680	Methyl-accepting chemotaxis protein	BB0182	BB0182	Flagellar hook-associated protein 3	[TP0640-TP0870 (0.6975479)]
COG0840	COG1344	BB0596	BB0596	Methyl-accepting chemotaxis protein	BB0182	BB0182	Flagellar hook-associated protein 3	[TP0640-TP0870 (0.6975479)]
COG0840	COG1344	BB0597	BB0597	Methyl-accepting chemotaxis protein	BB0147	fla	Flagellar filament 41 kDa core protein (Flagellin) (P41) (41 kDa antigen)	[TP0640-TP0870 (0.6975479)]
COG1825	COG2812	BB0786	rplY	50S ribosomal protein L25 (General stress protein CTC)	BB0765	BB0765	Hypothetical protein BB0765	[TP0372-TP1005 (0.6540257)]
COG1825	COG2812	BB0786	rplY	50S ribosomal protein L25 (General stress protein CTC)	BB0461	BB0461	DNA polymerase III, subunits gamma and tau	[TP0372-TP1005 (0.6540257)]
COG0569	NOG14319	BB0725	BB0725	Hypothetical protein BB0725	BB0327	BB0327	Glycerol-3-phosphate O-acyltransferase, putative	[TP0024-TP0157 (0.58621275)]
COG0222	COG0530	BB0390	rplL	50S ribosomal protein L7/L12	BB0164	BB0164	Na+/Ca+ exchange protein, putative	[TP0240-TP1034 (0.77472186)]
COG0361	COG1214	BB0169	infA	Translation initiation factor IF-1	BB0185	BB0185	Hypothetical protein BB0185	[TP0097-TP0876 (0.56457245)]
COG1655	NOG18911	BB0011	BB_0011	Hypothetical protein BB_0011	BB0047	BB0047	Hypothetical protein BB0047	[TP0829-TP0412 (0.60367036)]
COG0255	COG1011	BB0486	rpmC	50S ribosomal protein L29	BB0511	BB0511	Hypothetical protein BB0511	[TP0197-TP0158 (0.6077605)]
COG2204	COG2204	BB0763	BB0763	Response regulatory protein	BB0763	BB0763	Response regulatory protein	[TP0519-TP0519 (0.65939915)]
COG0546	COG0739	BB0676	BB0676	Phosphoglycolate phosphatase	BB0262	BB0262	Hypothetical protein BB0262	[TP0554-TP0782 (0.73069036)]
COG0546	COG0739	BB0676	BB0676	Phosphoglycolate phosphatase	BB0761	BB0761	Hypothetical protein BB0761	[TP0554-TP0782 (0.73069036)]
COG0546	COG0739	BB0676	BB0676	Phosphoglycolate phosphatase	BB0255	BB0255	Hypothetical protein BB0255	[TP0554-TP0782 (0.73069036)]
COG0546	COG0739	BB0676	BB0676	Phosphoglycolate phosphatase	BB0246	BB0246	Hypothetical protein BB0246	[TP0554-TP0782 (0.73069036)]
NOG23279	NOG23279	BB0662	BB0662	Hypothetical protein BB0662	BB0662	BB0662	Hypothetical protein BB0662	[TP0088-TP0088 (0.7778036)]
COG0242	COG1187	BB0065	def	Peptide deformylase (EC 3.5.1.88) (PDF) (Polypeptide deformylase)	BB0129	BB_0129	Hypothetical RNA pseudouridine synthase BB_0129 (EC 5.4.99.-) (RNA- uridine isomerase) (RNA pseudouridylate synthase)	[TP0757-TP0459 (0.5284328)]
COG0457	COG0558	BB0170	BB0170	Hypothetical protein BB0170	BB0721	BB0721	CDP-diacylglycerol--glycerol-3-phosphate	[TP0067-TP0730 (0.86096925)]
COG0457	COG0558	BB0106	BB0106	Hypothetical protein BB0106	BB0721	BB0721	CDP-diacylglycerol--glycerol-3-phosphate	[TP0067-TP0730 (0.86096925)]
COG0457	COG0558	BB0714	BB0714	Hypothetical protein BB0714	BB0721	BB0721	CDP-diacylglycerol--glycerol-3-phosphate	[TP0067-TP0730 (0.86096925)]
COG0457	COG0558	BB0133	BB0133	Hypothetical protein BB0133	BB0721	BB0721	CDP-diacylglycerol--glycerol-3-phosphate	[TP0067-TP0730 (0.86096925)]
COG0457	COG0558	BB0058	BB0058	Hypothetical protein BB0058	BB0721	BB0721	CDP-diacylglycerol--glycerol-3-phosphate	[TP0067-TP0730 (0.86096925)]
COG0457	COG0558	BB0537	BB0537	Hypothetical protein BB0537	BB0721	BB0721	CDP-diacylglycerol--glycerol-3-phosphate	[TP0067-TP0730 (0.86096925)]
COG0457	COG0558	BB0209	BB0209	Hypothetical protein BB0209	BB0721	BB0721	CDP-diacylglycerol--glycerol-3-phosphate	[TP0067-TP0730 (0.86096925)]
COG0457	COG0558	BB0171	BB0171	Hypothetical protein BB0171	BB0721	BB0721	CDP-diacylglycerol--glycerol-3-phosphate	[TP0067-TP0730 (0.86096925)]
COG0457	COG0558	BB0195	BB0195	Cell division control protein 27, putative	BB0721	BB0721	CDP-diacylglycerol--glycerol-3-phosphate	[TP0067-TP0730 (0.86096925)]
COG0840	COG5401	BB0596	BB0596	Methyl-accepting chemotaxis protein	BB0507	BB0507	Hypothetical protein BB0507	[TP0640-TP0832 (0.55516005)]
COG0840	COG5401	BB0680	BB0680	Methyl-accepting chemotaxis protein	BB0507	BB0507	Hypothetical protein BB0507	[TP0640-TP0832 (0.55516005)]
COG0840	COG5401	BB0681	BB0681	Methyl-accepting chemotaxis protein	BB0507	BB0507	Hypothetical protein BB0507	[TP0640-TP0832 (0.55516005)]
COG0840	COG5401	BB0578	BB0578	Methyl-accepting chemotaxis protein	BB0507	BB0507	Hypothetical protein BB0507	[TP0640-TP0832 (0.55516005)]
COG0840	COG5401	BB0597	BB0597	Methyl-accepting chemotaxis protein	BB0507	BB0507	Hypothetical protein BB0507	[TP0640-TP0832 (0.55516005)]
COG1558	NOG18919	BB0293	flgC	Flagellar basal-body rod protein flgC	BB0465	BB0465	Hypothetical protein BB0465	[TP0397-TP0785 (0.64731693)]
COG0020	COG1508	BB0120	uppS	Undecaprenyl pyrophosphate synthetase (EC 2.5.1.31) (UPP synthetase) (Di-trans,poly-cis-decaprenylcistransferase) (Undecaprenyl diphosphate synthase) (UDS)	BB0450	BB0450	RNA polymerase sigma-54 factor	[TP0603-TP0111 (0.79878455)]
COG0420	COG0739	BB0829	sbcD	Exonuclease sbcD homolog	BB0255	BB0255	Hypothetical protein BB0255	[TP0626-TP0782 (0.7781429)]
COG0420	COG0739	BB0829	sbcD	Exonuclease sbcD homolog	BB0246	BB0246	Hypothetical protein BB0246	[TP0626-TP0782 (0.7781429)]
COG0420	COG0739	BB0829	sbcD	Exonuclease sbcD homolog	BB0262	BB0262	Hypothetical protein BB0262	[TP0626-TP0782 (0.7781429)]
COG0420	COG0739	BB0829	sbcD	Exonuclease sbcD homolog	BB0761	BB0761	Hypothetical protein BB0761	[TP0626-TP0782 (0.7781429)]
COG1385	COG2812	BB0358	BB_0358	Hypothetical UPF0088 protein BB_0358	BB0461	BB0461	DNA polymerase III, subunits gamma and tau	[TP0276-TP1005 (0.66627616)]
COG1385	COG2812	BB0062	BB_0062	Hypothetical UPF0088 protein BB_0062	BB0765	BB0765	Hypothetical protein BB0765	[TP0276-TP1005 (0.66627616)]
COG1385	COG2812	BB0062	BB_0062	Hypothetical UPF0088 protein BB_0062	BB0461	BB0461	DNA polymerase III, subunits gamma and tau	[TP0276-TP1005 (0.66627616)]
COG1385	COG2812	BB0358	BB_0358	Hypothetical UPF0088 protein BB_0358	BB0765	BB0765	Hypothetical protein BB0765	[TP0276-TP1005 (0.66627616)]
COG0217	COG0739	BB0025	BB_0025	Hypothetical UPF0082 protein BB0025	BB0761	BB0761	Hypothetical protein BB0761	[TP0474-TP0864 (0.82349855)]
COG0217	COG0739	BB0025	BB_0025	Hypothetical UPF0082 protein BB0025	BB0262	BB0262	Hypothetical protein BB0262	[TP0474-TP0864 (0.82349855)]
COG0217	COG0739	BB0025	BB_0025	Hypothetical UPF0082 protein BB0025	BB0246	BB0246	Hypothetical protein BB0246	[TP0474-TP0864 (0.82349855)]
COG0217	COG0739	BB0025	BB_0025	Hypothetical UPF0082 protein BB0025	BB0255	BB0255	Hypothetical protein BB0255	[TP0474-TP0864 (0.82349855)]
COG0242	COG0254	BB0065	def	Peptide deformylase (EC 3.5.1.88) (PDF) (Polypeptide deformylase)	BB0229	rpmE2	50S ribosomal protein L31 type B	[TP0757-TP0255 (0.6434887)]
COG0442	COG1466	BB0402	proS	Prolyl-tRNA synthetase (EC 6.1.1.15) (Proline--tRNA ligase) (ProRS)	BB0455	BB0455	Hypothetical protein BB0455	[TP0160-TP0588 (0.66563916)]
COG1466	NOG23271	BB0455	BB0455	Hypothetical protein BB0455	BB0340	BB_0340	Hypothetical protein BB_0340	[TP0588-TP0678 (0.74372905)]
COG0357	COG2815	BB0177	gidB	Methyltransferase gidB (EC 2.1.-.-) (Glucose-inhibited division protein B)	BB0063	BB_0063	Hypothetical protein BB_0063	[TP0946-TP0307 (0.72611016)]
COG0305	COG0593	BBG32	BBG32	Replicative DNA helicase, putative	BB0437	dnaA	Chromosomal replication initiator protein dnaA	[TP0058-TP0001 (0.9013428)]
COG0305	COG0593	BB0111	BB0111	Replicative DNA helicase	BB0437	dnaA	Chromosomal replication initiator protein dnaA	[TP0058-TP0001 (0.9013428)]
COG0772	COG2239	BB0302	ftsW	Cell division protein ftsW	BB0380	BB0380	Mg2+ transport protein {UniProtKB/TrEMBL:O50166}	[TP0501-TP0917 (0.53388965), TP0387-TP0917 (0.61041105)]
COG0772	COG2239	BB0719	BB0719	Rod shape-determining protein	BB0380	BB0380	Mg2+ transport protein {UniProtKB/TrEMBL:O50166}	[TP0501-TP0917 (0.53388965), TP0387-TP0917 (0.61041105)]
COG1766	COG2239	BB0291	fliF	Flagellar M-ring protein	BB0380	BB0380	Mg2+ transport protein {UniProtKB/TrEMBL:O50166}	[TP0399-TP0917 (0.5059451)]
COG1582	COG4786	BB0282	BB0282	Flagellar protein {UniProtKB/TrEMBL:O51281}	BB0775	BB0775	Flagellar hook-basal body complex protein	[TP0726-TP0961 (0.6446794)]
COG1582	COG4786	BB0282	BB0282	Flagellar protein {UniProtKB/TrEMBL:O51281}	BB0774	flgG	Flagellar basal-body rod protein flgG (Distal rod protein)	[TP0726-TP0961 (0.6446794)]
COG0178	COG1197	BB0837	uvrA	UvrABC system protein A (UvrA protein) (Excinuclease ABC subunit A)	BB0623	mfd	Transcription-repair coupling factor (EC 3.6.1.-) (TRCF) (ATP- dependent helicase mfd)	[TP0514-TP0344 (0.9414915)]
COG0264	COG0544	BB0122	tsf	Elongation factor Ts (EF-Ts)	BB0610	tig	Trigger factor {UniProtKB/Swiss-Prot:O51555}	[TP0605-TP0506 (0.9100214)]
COG1344	COG1352	BB0182	BB0182	Flagellar hook-associated protein 3	BB0040	cheR	Chemotaxis protein methyltransferase (EC 2.1.1.80)	[TP0870-TP0630 (0.7476691)]
COG1344	COG1352	BB0182	BB0182	Flagellar hook-associated protein 3	BB0670	BB0670	Purine-binding chemotaxis protein	[TP0870-TP0630 (0.7476691)]
COG1344	COG1352	BB0147	fla	Flagellar filament 41 kDa core protein (Flagellin) (P41) (41 kDa antigen)	BB0414	BB0414	Chemotaxis protein methyltransferase	[TP0870-TP0630 (0.7476691)]
COG1344	COG1352	BB0147	fla	Flagellar filament 41 kDa core protein (Flagellin) (P41) (41 kDa antigen)	BB0040	cheR	Chemotaxis protein methyltransferase (EC 2.1.1.80)	[TP0870-TP0630 (0.7476691)]
COG1344	COG1352	BB0182	BB0182	Flagellar hook-associated protein 3	BB0414	BB0414	Chemotaxis protein methyltransferase	[TP0870-TP0630 (0.7476691)]
COG1344	COG1352	BB0147	fla	Flagellar filament 41 kDa core protein (Flagellin) (P41) (41 kDa antigen)	BB0670	BB0670	Purine-binding chemotaxis protein	[TP0870-TP0630 (0.7476691)]
COG0495	COG1475	BB0251	leuS	Leucyl-tRNA synthetase (EC 6.1.1.4) (Leucine--tRNA ligase) (LeuRS)	BB0731	BB0731	Hypothetical protein BB0731	[TP0586-TP0271 (0.63095015)]
COG0495	COG1475	BB0251	leuS	Leucyl-tRNA synthetase (EC 6.1.1.4) (Leucine--tRNA ligase) (LeuRS)	BB0434	parB	Probable chromosome partitioning protein parB	[TP0586-TP0271 (0.63095015)]
COG0272	COG2080	BB0552	ligA	DNA ligase (EC 6.5.1.2) (Polydeoxyribonucleotide synthase [NAD+])	BB0555	BB0555	Hypothetical protein BB0555	[TP0634-TP0080 (0.5753685)]
COG1352	COG1536	BB0670	BB0670	Purine-binding chemotaxis protein	BB0221	BB0221	Flagellar motor switch protein	[TP0630-TP0026 (0.7604114)]
COG1352	COG1536	BB0414	BB0414	Chemotaxis protein methyltransferase	BB0290	fliG	Flagellar motor switch protein fliG	[TP0630-TP0026 (0.7604114)]
COG1352	COG1536	BB0040	cheR	Chemotaxis protein methyltransferase (EC 2.1.1.80)	BB0290	fliG	Flagellar motor switch protein fliG	[TP0630-TP0026 (0.7604114)]
COG1352	COG1536	BB0670	BB0670	Purine-binding chemotaxis protein	BB0290	fliG	Flagellar motor switch protein fliG	[TP0630-TP0026 (0.7604114)]
COG1352	COG1536	BB0040	cheR	Chemotaxis protein methyltransferase (EC 2.1.1.80)	BB0221	BB0221	Flagellar motor switch protein	[TP0630-TP0026 (0.7604114)]
COG1352	COG1536	BB0414	BB0414	Chemotaxis protein methyltransferase	BB0221	BB0221	Flagellar motor switch protein	[TP0630-TP0026 (0.7604114)]
COG1344	COG1516	BB0182	BB0182	Flagellar hook-associated protein 3	BB0550	BB0550	Flagellar protein {UniProtKB/TrEMBL:O51500}	[TP0870-TP0943 (0.723277)]
COG1344	COG1516	BB0147	fla	Flagellar filament 41 kDa core protein (Flagellin) (P41) (41 kDa antigen)	BB0550	BB0550	Flagellar protein {UniProtKB/TrEMBL:O51500}	[TP0870-TP0943 (0.723277)]
COG0099	COG0216	BB0500	rpsM	30S ribosomal protein S13	BB0196	prfA	Peptide chain release factor 1 (RF-1)	[TP0210-TP0051 (0.8775348)]
COG1269	COG2239	BB0091	atpI	V-type ATP synthase subunit I (EC 3.6.3.14) (V-type ATPase subunit I)	BB0380	BB0380	Mg2+ transport protein {UniProtKB/TrEMBL:O50166}	[TP0533-TP0917 (0.53720385)]
COG0442	COG0552	BB0402	proS	Prolyl-tRNA synthetase (EC 6.1.1.15) (Proline--tRNA ligase) (ProRS)	BB0076	BB0076	Cell division protein, putative	[TP0160-TP0578 (0.56216276)]
COG0242	COG0319	BB0065	def	Peptide deformylase (EC 3.5.1.88) (PDF) (Polypeptide deformylase)	BB0060	BB_0060	UPF0054 protein BB_0060	[TP0757-TP0650 (0.630912)]
COG2201	COG5401	BB0568	cheB	Chemotaxis response regulator protein-glutamate methylesterase (EC 3.1.1.61)	BB0507	BB0507	Hypothetical protein BB0507	[TP0631-TP0832 (0.55516005)]
COG2201	COG5401	BB0415	BB_0415	Probable protein-glutamate methylesterase BB_0415 (EC 3.1.1.61)	BB0507	BB0507	Hypothetical protein BB0507	[TP0631-TP0832 (0.55516005)]
COG0178	COG0845	BB0837	uvrA	UvrABC system protein A (UvrA protein) (Excinuclease ABC subunit A)	BB0141	BB0141	Membrane fusion protein	[TP0514-TP0965 (0.87363523)]
COG0457	COG0566	BB0171	BB0171	Hypothetical protein BB0171	BB0052	BB_0052	Putative tRNA/rRNA methyltransferase BB_0052 (EC 2.1.1.-)	[TP0095-TP0054 (0.73981166)]
COG0457	COG0566	BB0714	BB0714	Hypothetical protein BB0714	BB0052	BB_0052	Putative tRNA/rRNA methyltransferase BB_0052 (EC 2.1.1.-)	[TP0095-TP0054 (0.73981166)]
COG0457	COG0566	BB0170	BB0170	Hypothetical protein BB0170	BB0052	BB_0052	Putative tRNA/rRNA methyltransferase BB_0052 (EC 2.1.1.-)	[TP0095-TP0054 (0.73981166)]
COG0457	COG0566	BB0133	BB0133	Hypothetical protein BB0133	BB0516	BB_0516	Hypothetical tRNA/rRNA methyltransferase BB_0516 (EC 2.1.1.-)	[TP0095-TP0054 (0.73981166)]
COG0457	COG0566	BB0106	BB0106	Hypothetical protein BB0106	BB0052	BB_0052	Putative tRNA/rRNA methyltransferase BB_0052 (EC 2.1.1.-)	[TP0095-TP0054 (0.73981166)]
COG0457	COG0566	BB0195	BB0195	Cell division control protein 27, putative	BB0516	BB_0516	Hypothetical tRNA/rRNA methyltransferase BB_0516 (EC 2.1.1.-)	[TP0095-TP0054 (0.73981166)]
COG0457	COG0566	BB0714	BB0714	Hypothetical protein BB0714	BB0516	BB_0516	Hypothetical tRNA/rRNA methyltransferase BB_0516 (EC 2.1.1.-)	[TP0095-TP0054 (0.73981166)]
COG0457	COG0566	BB0195	BB0195	Cell division control protein 27, putative	BB0052	BB_0052	Putative tRNA/rRNA methyltransferase BB_0052 (EC 2.1.1.-)	[TP0095-TP0054 (0.73981166)]
COG0457	COG0566	BB0209	BB0209	Hypothetical protein BB0209	BB0516	BB_0516	Hypothetical tRNA/rRNA methyltransferase BB_0516 (EC 2.1.1.-)	[TP0095-TP0054 (0.73981166)]
COG0457	COG0566	BB0537	BB0537	Hypothetical protein BB0537	BB0516	BB_0516	Hypothetical tRNA/rRNA methyltransferase BB_0516 (EC 2.1.1.-)	[TP0095-TP0054 (0.73981166)]
COG0457	COG0566	BB0209	BB0209	Hypothetical protein BB0209	BB0052	BB_0052	Putative tRNA/rRNA methyltransferase BB_0052 (EC 2.1.1.-)	[TP0095-TP0054 (0.73981166)]
COG0457	COG0566	BB0058	BB0058	Hypothetical protein BB0058	BB0052	BB_0052	Putative tRNA/rRNA methyltransferase BB_0052 (EC 2.1.1.-)	[TP0095-TP0054 (0.73981166)]
COG0457	COG0566	BB0133	BB0133	Hypothetical protein BB0133	BB0052	BB_0052	Putative tRNA/rRNA methyltransferase BB_0052 (EC 2.1.1.-)	[TP0095-TP0054 (0.73981166)]
COG0457	COG0566	BB0106	BB0106	Hypothetical protein BB0106	BB0516	BB_0516	Hypothetical tRNA/rRNA methyltransferase BB_0516 (EC 2.1.1.-)	[TP0095-TP0054 (0.73981166)]
COG0457	COG0566	BB0058	BB0058	Hypothetical protein BB0058	BB0516	BB_0516	Hypothetical tRNA/rRNA methyltransferase BB_0516 (EC 2.1.1.-)	[TP0095-TP0054 (0.73981166)]
COG0457	COG0566	BB0537	BB0537	Hypothetical protein BB0537	BB0052	BB_0052	Putative tRNA/rRNA methyltransferase BB_0052 (EC 2.1.1.-)	[TP0095-TP0054 (0.73981166)]
COG0457	COG0566	BB0170	BB0170	Hypothetical protein BB0170	BB0516	BB_0516	Hypothetical tRNA/rRNA methyltransferase BB_0516 (EC 2.1.1.-)	[TP0095-TP0054 (0.73981166)]
COG0457	COG0566	BB0171	BB0171	Hypothetical protein BB0171	BB0516	BB_0516	Hypothetical tRNA/rRNA methyltransferase BB_0516 (EC 2.1.1.-)	[TP0095-TP0054 (0.73981166)]
COG0465	COG0558	BB0789	BB0789	Cell division protein {UniProtKB/TrEMBL:O51729}	BB0721	BB0721	CDP-diacylglycerol--glycerol-3-phosphate	[TP0765-TP0256 (0.8653493)]
COG0024	COG0462	BB0105	map	Methionine aminopeptidase (EC 3.4.11.18) (MAP) (Peptidase M)	BB0544	BB0544	Phosphoribosyl pyrophosphate synthetase	[TP0842-TP0294 (0.8762697)]
COG0125	COG0361	BB0793	BB0793	Thymidylate kinase {UniProtKB/TrEMBL:O51733}	BB0169	infA	Translation initiation factor IF-1	[TP0354-TP0097 (0.8382038)]
COG1536	COG1766	BB0290	fliG	Flagellar motor switch protein fliG	BB0291	fliF	Flagellar M-ring protein	[TP0400-TP0399 (0.9198608), TP0026-TP0399 (0.9539454)]
COG1536	COG1766	BB0221	BB0221	Flagellar motor switch protein	BB0291	fliF	Flagellar M-ring protein	[TP0400-TP0399 (0.9198608), TP0026-TP0399 (0.9539454)]
COG0319	COG0787	BB0060	BB_0060	UPF0054 protein BB_0060	BB0160	alr	Alanine racemase {UniProtKB/Swiss-Prot:O51182}	[TP0650-TP0681 (0.82058704)]
NOG19604	NOG23269	BB0309	BB0309	Hypothetical protein BB0309	BB0265	BB_0265	Hypothetical protein BB_0265	[TP0443-TP0711 (0.5125386)]
COG0215	COG1536	BB0599	cysS	Cysteinyl-tRNA synthetase (EC 6.1.1.16) (Cysteine--tRNA ligase) (CysRS)	BB0221	BB0221	Flagellar motor switch protein	[TP0091-TP0400 (0.6374247)]
COG0215	COG1536	BB0599	cysS	Cysteinyl-tRNA synthetase (EC 6.1.1.16) (Cysteine--tRNA ligase) (CysRS)	BB0290	fliG	Flagellar motor switch protein fliG	[TP0091-TP0400 (0.6374247)]
COG0564	COG1418	BB0018	rluD	Ribosomal large subunit pseudouridine synthase D (EC 5.4.99.-) (rRNA- uridine isomerase D) (rRNA pseudouridylate synthase D)	BB0504	BB_0504	UPF0144 protein BB_0504	[TP0154-TP1018 (0.7668753)]
COG0564	COG1418	BB0815	BB0815	Hypothetical protein BB0815	BB0504	BB_0504	UPF0144 protein BB_0504	[TP0154-TP1018 (0.7668753)]
COG1197	COG5401	BB0623	mfd	Transcription-repair coupling factor (EC 3.6.1.-) (TRCF) (ATP- dependent helicase mfd)	BB0507	BB0507	Hypothetical protein BB0507	[TP0344-TP0832 (0.5396384)]
COG0739	COG2204	BB0246	BB0246	Hypothetical protein BB0246	BB0763	BB0763	Response regulatory protein	[TP0706-TP0519 (0.80130965)]
COG0739	COG2204	BB0255	BB0255	Hypothetical protein BB0255	BB0763	BB0763	Response regulatory protein	[TP0706-TP0519 (0.80130965)]
COG0739	COG2204	BB0761	BB0761	Hypothetical protein BB0761	BB0763	BB0763	Response regulatory protein	[TP0706-TP0519 (0.80130965)]
COG0739	COG2204	BB0262	BB0262	Hypothetical protein BB0262	BB0763	BB0763	Response regulatory protein	[TP0706-TP0519 (0.80130965)]
COG1306	COG1516	BB0165	BB0165	Hypothetical protein BB0165	BB0550	BB0550	Flagellar protein {UniProtKB/TrEMBL:O51500}	[TP0083-TP0943 (0.6929264)]
COG0280	COG0457	BB0589	pta	Phosphate acetyltransferase (EC 2.3.1.8) (Phosphotransacetylase)	BB0195	BB0195	Cell division control protein 27, putative	[TP0094-TP0067 (0.5068833)]
COG0280	COG0457	BB0589	pta	Phosphate acetyltransferase (EC 2.3.1.8) (Phosphotransacetylase)	BB0170	BB0170	Hypothetical protein BB0170	[TP0094-TP0067 (0.5068833)]
COG0280	COG0457	BB0589	pta	Phosphate acetyltransferase (EC 2.3.1.8) (Phosphotransacetylase)	BB0171	BB0171	Hypothetical protein BB0171	[TP0094-TP0067 (0.5068833)]
COG0280	COG0457	BB0589	pta	Phosphate acetyltransferase (EC 2.3.1.8) (Phosphotransacetylase)	BB0537	BB0537	Hypothetical protein BB0537	[TP0094-TP0067 (0.5068833)]
COG0280	COG0457	BB0589	pta	Phosphate acetyltransferase (EC 2.3.1.8) (Phosphotransacetylase)	BB0714	BB0714	Hypothetical protein BB0714	[TP0094-TP0067 (0.5068833)]
COG0280	COG0457	BB0589	pta	Phosphate acetyltransferase (EC 2.3.1.8) (Phosphotransacetylase)	BB0106	BB0106	Hypothetical protein BB0106	[TP0094-TP0067 (0.5068833)]
COG0280	COG0457	BB0589	pta	Phosphate acetyltransferase (EC 2.3.1.8) (Phosphotransacetylase)	BB0209	BB0209	Hypothetical protein BB0209	[TP0094-TP0067 (0.5068833)]
COG0280	COG0457	BB0589	pta	Phosphate acetyltransferase (EC 2.3.1.8) (Phosphotransacetylase)	BB0058	BB0058	Hypothetical protein BB0058	[TP0094-TP0067 (0.5068833)]
COG0280	COG0457	BB0589	pta	Phosphate acetyltransferase (EC 2.3.1.8) (Phosphotransacetylase)	BB0133	BB0133	Hypothetical protein BB0133	[TP0094-TP0067 (0.5068833)]
COG0457	COG0495	BB0106	BB0106	Hypothetical protein BB0106	BB0251	leuS	Leucyl-tRNA synthetase (EC 6.1.1.4) (Leucine--tRNA ligase) (LeuRS)	[TP0067-TP0586 (0.714839)]
COG0457	COG0495	BB0195	BB0195	Cell division control protein 27, putative	BB0251	leuS	Leucyl-tRNA synthetase (EC 6.1.1.4) (Leucine--tRNA ligase) (LeuRS)	[TP0067-TP0586 (0.714839)]
COG0457	COG0495	BB0133	BB0133	Hypothetical protein BB0133	BB0251	leuS	Leucyl-tRNA synthetase (EC 6.1.1.4) (Leucine--tRNA ligase) (LeuRS)	[TP0067-TP0586 (0.714839)]
COG0457	COG0495	BB0170	BB0170	Hypothetical protein BB0170	BB0251	leuS	Leucyl-tRNA synthetase (EC 6.1.1.4) (Leucine--tRNA ligase) (LeuRS)	[TP0067-TP0586 (0.714839)]
COG0457	COG0495	BB0209	BB0209	Hypothetical protein BB0209	BB0251	leuS	Leucyl-tRNA synthetase (EC 6.1.1.4) (Leucine--tRNA ligase) (LeuRS)	[TP0067-TP0586 (0.714839)]
COG0457	COG0495	BB0058	BB0058	Hypothetical protein BB0058	BB0251	leuS	Leucyl-tRNA synthetase (EC 6.1.1.4) (Leucine--tRNA ligase) (LeuRS)	[TP0067-TP0586 (0.714839)]
COG0457	COG0495	BB0714	BB0714	Hypothetical protein BB0714	BB0251	leuS	Leucyl-tRNA synthetase (EC 6.1.1.4) (Leucine--tRNA ligase) (LeuRS)	[TP0067-TP0586 (0.714839)]
COG0457	COG0495	BB0537	BB0537	Hypothetical protein BB0537	BB0251	leuS	Leucyl-tRNA synthetase (EC 6.1.1.4) (Leucine--tRNA ligase) (LeuRS)	[TP0067-TP0586 (0.714839)]
COG0457	COG0495	BB0171	BB0171	Hypothetical protein BB0171	BB0251	leuS	Leucyl-tRNA synthetase (EC 6.1.1.4) (Leucine--tRNA ligase) (LeuRS)	[TP0067-TP0586 (0.714839)]
COG0257	COG0472	BB0499	BB0499	50S ribosomal protein L36	BB0303	mraY	Phospho-N-acetylmuramoyl-pentapeptide-transferase (EC 2.7.8.13) (UDP- MurNAc-pentapeptide phosphotransferase)	[TP0209-TP0345 (0.64932555)]
COG0358	COG0457	BB0710	dnaG	DNA primase {UniProtKB/Swiss-Prot:O51653}	BB0170	BB0170	Hypothetical protein BB0170	[TP0492-TP0648 (0.5111708)]
COG0358	COG0457	BB0710	dnaG	DNA primase {UniProtKB/Swiss-Prot:O51653}	BB0209	BB0209	Hypothetical protein BB0209	[TP0492-TP0648 (0.5111708)]
COG0358	COG0457	BB0710	dnaG	DNA primase {UniProtKB/Swiss-Prot:O51653}	BB0714	BB0714	Hypothetical protein BB0714	[TP0492-TP0648 (0.5111708)]
COG0358	COG0457	BB0710	dnaG	DNA primase {UniProtKB/Swiss-Prot:O51653}	BB0537	BB0537	Hypothetical protein BB0537	[TP0492-TP0648 (0.5111708)]
COG0358	COG0457	BB0710	dnaG	DNA primase {UniProtKB/Swiss-Prot:O51653}	BB0133	BB0133	Hypothetical protein BB0133	[TP0492-TP0648 (0.5111708)]
COG0358	COG0457	BB0710	dnaG	DNA primase {UniProtKB/Swiss-Prot:O51653}	BB0058	BB0058	Hypothetical protein BB0058	[TP0492-TP0648 (0.5111708)]
COG0358	COG0457	BB0710	dnaG	DNA primase {UniProtKB/Swiss-Prot:O51653}	BB0171	BB0171	Hypothetical protein BB0171	[TP0492-TP0648 (0.5111708)]
COG0358	COG0457	BB0710	dnaG	DNA primase {UniProtKB/Swiss-Prot:O51653}	BB0195	BB0195	Cell division control protein 27, putative	[TP0492-TP0648 (0.5111708)]
COG0358	COG0457	BB0710	dnaG	DNA primase {UniProtKB/Swiss-Prot:O51653}	BB0106	BB0106	Hypothetical protein BB0106	[TP0492-TP0648 (0.5111708)]
COG0687	COG1558	BB0639	BB0639	Spermidine/putrescine ABC transporter,	BB0293	flgC	Flagellar basal-body rod protein flgC	[TP0655-TP0397 (0.60331625)]
COG0766	COG1419	BB0472	murA	UDP-N-acetylglucosamine 1-carboxyvinyltransferase (EC 2.5.1.7) (Enoylpyruvate transferase) (UDP-N-acetylglucosamine enolpyruvyl transferase) (EPT)	BB0270	flhF	Flagellar biosynthesis protein flhF (Flagella-associated GTP-binding protein)	[TP0029-TP0713 (0.80866665)]
COG0795	COG1792	BB0807	BB0807	Conserved hypothetical integral membrane protein	BB0716	BB0716	Rod shape-determining protein	[TP0884-TP0498 (0.8374102)]
COG0795	COG1792	BB0808	BB0808	Hypothetical protein BB0808	BB0716	BB0716	Rod shape-determining protein	[TP0884-TP0498 (0.8374102)]
COG1317	COG1536	BB0289	fliH	Flagellar assembly protein fliH	BB0221	BB0221	Flagellar motor switch protein	[TP0401-TP0026 (0.96139234)]
COG1317	COG1536	BB0289	fliH	Flagellar assembly protein fliH	BB0290	fliG	Flagellar motor switch protein fliG	[TP0401-TP0026 (0.96139234)]
COG1214	COG1516	BB0185	BB0185	Hypothetical protein BB0185	BB0550	BB0550	Flagellar protein {UniProtKB/TrEMBL:O51500}	[TP0876-TP0943 (0.57131183)]
COG0569	COG1430	BB0725	BB0725	Hypothetical protein BB0725	BB0663	BB0663	Hypothetical protein BB0663	[TP0024-TP0087 (0.61624503)]
COG0608	COG1234	BB0254	BB0254	Single-stranded-DNA-specific exonuclease	BB0755	rnz	Ribonuclease Z (EC 3.1.26.11) (RNase Z) (tRNase Z) (tRNA 3 endonuclease)	[TP0704-TP0819 (0.5844061)]
COG0024	COG0125	BB0105	map	Methionine aminopeptidase (EC 3.4.11.18) (MAP) (Peptidase M)	BB0793	BB0793	Thymidylate kinase {UniProtKB/TrEMBL:O51733}	[TP0842-TP0354 (0.8096375)]
COG1077	COG1426	BB0715	BB0715	Rod shape-determining protein	BB0345	BB0345	Hypothetical protein BB0345	[TP0497-TP0334 (0.739115)]
COG0265	COG1430	BB0104	BB0104	Periplasmic serine protease DO	BB0663	BB0663	Hypothetical protein BB0663	[TP0773-TP0087 (0.5241626)]
COG0618	COG1214	BB0619	BB0619	Hypothetical protein BB0619	BB0185	BB0185	Hypothetical protein BB0185	[TP0803-TP0876 (0.700686)]
COG0257	COG0779	BB0499	BB0499	50S ribosomal protein L36	BB0799	BB_0799	Hypothetical UPF0090 protein BB0799	[TP0209-TP0893 (0.7461857)]
COG1291	COG1291	BB0281	motA	Chemotaxis protein motA (Motility protein A)	BB0281	motA	Chemotaxis protein motA (Motility protein A)	[TP0725-TP0725 (0.8044664)]
COG0275	COG1815	BB0306	mraW	S-adenosyl-methyltransferase mraW (EC 2.1.1.-)	BB0294	flgB	Flagellar basal-body rod protein flgB	[TP0384-TP0396 (0.81050646)]
COG1536	COG1536	BB0290	fliG	Flagellar motor switch protein fliG	BB0221	BB0221	Flagellar motor switch protein	[TP0026-TP0400 (0.5928469)]
COG1536	COG1536	BB0221	BB0221	Flagellar motor switch protein	BB0290	fliG	Flagellar motor switch protein fliG	[TP0026-TP0400 (0.5928469)]
COG1536	COG1536	BB0221	BB0221	Flagellar motor switch protein	BB0221	BB0221	Flagellar motor switch protein	[TP0026-TP0400 (0.5928469)]
COG1536	COG1536	BB0290	fliG	Flagellar motor switch protein fliG	BB0290	fliG	Flagellar motor switch protein fliG	[TP0026-TP0400 (0.5928469)]
COG0257	COG2815	BB0499	BB0499	50S ribosomal protein L36	BB0063	BB_0063	Hypothetical protein BB_0063	[TP0209-TP0307 (0.60542274)]
COG0457	COG0845	BB0106	BB0106	Hypothetical protein BB0106	BB0141	BB0141	Membrane fusion protein	[TP0648-TP0965 (0.54118866)]
COG0457	COG0845	BB0058	BB0058	Hypothetical protein BB0058	BB0141	BB0141	Membrane fusion protein	[TP0648-TP0965 (0.54118866)]
COG0457	COG0845	BB0195	BB0195	Cell division control protein 27, putative	BB0141	BB0141	Membrane fusion protein	[TP0648-TP0965 (0.54118866)]
COG0457	COG0845	BB0133	BB0133	Hypothetical protein BB0133	BB0141	BB0141	Membrane fusion protein	[TP0648-TP0965 (0.54118866)]
COG0457	COG0845	BB0171	BB0171	Hypothetical protein BB0171	BB0141	BB0141	Membrane fusion protein	[TP0648-TP0965 (0.54118866)]
COG0457	COG0845	BB0537	BB0537	Hypothetical protein BB0537	BB0141	BB0141	Membrane fusion protein	[TP0648-TP0965 (0.54118866)]
COG0457	COG0845	BB0714	BB0714	Hypothetical protein BB0714	BB0141	BB0141	Membrane fusion protein	[TP0648-TP0965 (0.54118866)]
COG0457	COG0845	BB0209	BB0209	Hypothetical protein BB0209	BB0141	BB0141	Membrane fusion protein	[TP0648-TP0965 (0.54118866)]
COG0457	COG0845	BB0170	BB0170	Hypothetical protein BB0170	BB0141	BB0141	Membrane fusion protein	[TP0648-TP0965 (0.54118866)]
COG0760	COG2239	BB0108	BB0108	Basic membrane protein {UniProtKB/TrEMBL:O51135}	BB0380	BB0380	Mg2+ transport protein {UniProtKB/TrEMBL:O50166}	[TP1016-TP0917 (0.81817394)]
COG1749	COG1843	BB0283	flgE	Flagellar hook protein flgE	BB0284	BB0284	Flagellar hook assembly protein	[TP0727-TP0728 (0.8651164)]
COG0420	COG1655	BB0829	sbcD	Exonuclease sbcD homolog	BB0011	BB_0011	Hypothetical protein BB_0011	[TP0626-TP0829 (0.55117077)]
COG0048	COG1156	BB0387	rpsL	30S ribosomal protein S12	BB0093	atpB	V-type ATP synthase beta chain (EC 3.6.3.14) (V-type ATPase subunit B)	[TP0243-TP0427 (0.80866665)]
COG1580	COG5401	BB0279	fliL	Flagellar fliL protein	BB0507	BB0507	Hypothetical protein BB0507	[TP0722-TP0832 (0.5858538)]
COG1516	COG1516	BB0550	BB0550	Flagellar protein {UniProtKB/TrEMBL:O51500}	BB0550	BB0550	Flagellar protein {UniProtKB/TrEMBL:O51500}	[TP0943-TP0943 (0.5311184)]
COG0265	COG1306	BB0104	BB0104	Periplasmic serine protease DO	BB0165	BB0165	Hypothetical protein BB0165	[TP0773-TP0083 (0.6010877)]
COG0815	NOG18922	BB0237	lnt	Apolipoprotein N-acyltransferase (EC 2.3.1.-) (ALP N-acyltransferase)	BB0665	BB0665	Hypothetical protein BB0665	[TP0252-TP0287 (0.5286781)]
COG1079	COG2239	BB0316	BB0316	Conserved hypothetical integral membrane protein	BB0380	BB0380	Mg2+ transport protein {UniProtKB/TrEMBL:O50166}	[TP0302-TP0917 (0.5527395)]
COG1079	COG2239	BB0679	BB0679	Ribose/galactose ABC transporter, permease	BB0380	BB0380	Mg2+ transport protein {UniProtKB/TrEMBL:O50166}	[TP0302-TP0917 (0.5527395)]
COG1109	COG1157	BB0004	BB0004	Phosphoglucomutase {UniProtKB/TrEMBL:O51037}	BB0288	fliI	Flagellum-specific ATP synthase (EC 3.6.3.14)	[TP0413-TP0402 (0.78400123)]
COG1109	COG1157	BB0835	BB0835	Phosphomannomutase {UniProtKB/TrEMBL:O51775}	BB0288	fliI	Flagellum-specific ATP synthase (EC 3.6.3.14)	[TP0413-TP0402 (0.78400123)]
COG0090	COG1643	BB0481	rplB	50S ribosomal protein L2	BB0827	BB0827	ATP-dependent helicase {UniProtKB/TrEMBL:O51767}	[TP0192-TP0526 (0.71912634)]
COG1987	COG2239	BB0274	fliQ	Flagellar biosynthetic protein fliQ	BB0380	BB0380	Mg2+ transport protein {UniProtKB/TrEMBL:O50166}	[TP0717-TP0917 (0.53720385)]
COG0217	COG1235	BB0025	BB_0025	Hypothetical UPF0082 protein BB0025	BB0533	BB0533	PhnP protein {UniProtKB/TrEMBL:O51483}	[TP0474-TP0489 (0.71912634)]
COG0012	COG0188	BB0235	BB0235	Hypothetical protein BB0235	BB0035	parC	DNA topoisomerase 4 subunit A (EC 5.99.1.-) (Topoisomerase IV subunit A)	[TP0124-TP0005 (0.7149395)]
COG0012	COG0188	BB0235	BB0235	Hypothetical protein BB0235	BB0435	gyrA	DNA gyrase subunit A (EC 5.99.1.3)	[TP0124-TP0005 (0.7149395)]
COG0324	COG1558	BB0821	miaA	tRNA delta(2)-isopentenylpyrophosphate transferase (EC 2.5.1.8) (IPP transferase) (Isopentenyl-diphosphate:tRNA isopentenyltransferase) (IPTase) (IPPT)	BB0293	flgC	Flagellar basal-body rod protein flgC	[TP0637-TP0397 (0.66148543)]
COG0154	COG2868	BB0342	gatA	Glutamyl-tRNA(Gln) amidotransferase subunit A (EC 6.3.5.-) (Glu-ADT subunit A)	BB0779	BB0779	Hypothetical protein BB0779	[TP1020-TP0744 (0.70068353)]
COG0457	COG1643	BB0209	BB0209	Hypothetical protein BB0209	BB0827	BB0827	ATP-dependent helicase {UniProtKB/TrEMBL:O51767}	[TP0067-TP0526 (0.80406195)]
COG0457	COG1643	BB0106	BB0106	Hypothetical protein BB0106	BB0827	BB0827	ATP-dependent helicase {UniProtKB/TrEMBL:O51767}	[TP0067-TP0526 (0.80406195)]
COG0457	COG1643	BB0714	BB0714	Hypothetical protein BB0714	BB0827	BB0827	ATP-dependent helicase {UniProtKB/TrEMBL:O51767}	[TP0067-TP0526 (0.80406195)]
COG0457	COG1643	BB0170	BB0170	Hypothetical protein BB0170	BB0827	BB0827	ATP-dependent helicase {UniProtKB/TrEMBL:O51767}	[TP0067-TP0526 (0.80406195)]
COG0457	COG1643	BB0058	BB0058	Hypothetical protein BB0058	BB0827	BB0827	ATP-dependent helicase {UniProtKB/TrEMBL:O51767}	[TP0067-TP0526 (0.80406195)]
COG0457	COG1643	BB0133	BB0133	Hypothetical protein BB0133	BB0827	BB0827	ATP-dependent helicase {UniProtKB/TrEMBL:O51767}	[TP0067-TP0526 (0.80406195)]
COG0457	COG1643	BB0195	BB0195	Cell division control protein 27, putative	BB0827	BB0827	ATP-dependent helicase {UniProtKB/TrEMBL:O51767}	[TP0067-TP0526 (0.80406195)]
COG0457	COG1643	BB0537	BB0537	Hypothetical protein BB0537	BB0827	BB0827	ATP-dependent helicase {UniProtKB/TrEMBL:O51767}	[TP0067-TP0526 (0.80406195)]
COG0457	COG1643	BB0171	BB0171	Hypothetical protein BB0171	BB0827	BB0827	ATP-dependent helicase {UniProtKB/TrEMBL:O51767}	[TP0067-TP0526 (0.80406195)]
COG0840	COG1157	BB0681	BB0681	Methyl-accepting chemotaxis protein	BB0288	fliI	Flagellum-specific ATP synthase (EC 3.6.3.14)	[TP0640-TP0402 (0.9180537)]
COG0840	COG1157	BB0578	BB0578	Methyl-accepting chemotaxis protein	BB0288	fliI	Flagellum-specific ATP synthase (EC 3.6.3.14)	[TP0640-TP0402 (0.9180537)]
COG0840	COG1157	BB0596	BB0596	Methyl-accepting chemotaxis protein	BB0288	fliI	Flagellum-specific ATP synthase (EC 3.6.3.14)	[TP0640-TP0402 (0.9180537)]
COG0840	COG1157	BB0680	BB0680	Methyl-accepting chemotaxis protein	BB0288	fliI	Flagellum-specific ATP synthase (EC 3.6.3.14)	[TP0640-TP0402 (0.9180537)]
COG0840	COG1157	BB0597	BB0597	Methyl-accepting chemotaxis protein	BB0288	fliI	Flagellum-specific ATP synthase (EC 3.6.3.14)	[TP0640-TP0402 (0.9180537)]
COG0462	COG0492	BB0544	BB0544	Phosphoribosyl pyrophosphate synthetase	BB0515	trxB	Thioredoxin reductase (EC 1.8.1.9) (TRXR)	[TP0294-TP0814 (0.8323514)]
COG0124	COG0254	BB0135	hisS	Histidyl-tRNA synthetase (EC 6.1.1.21) (Histidine--tRNA ligase) (HisRS)	BB0229	rpmE2	50S ribosomal protein L31 type B	[TP0641-TP0255 (0.65973145)]
COG0178	COG0272	BB0837	uvrA	UvrABC system protein A (UvrA protein) (Excinuclease ABC subunit A)	BB0552	ligA	DNA ligase (EC 6.5.1.2) (Polydeoxyribonucleotide synthase [NAD+])	[TP0514-TP0634 (0.7537598)]
COG0257	COG2204	BB0499	BB0499	50S ribosomal protein L36	BB0763	BB0763	Response regulatory protein	[TP0209-TP0519 (0.6010877)]
COG0495	COG1558	BB0251	leuS	Leucyl-tRNA synthetase (EC 6.1.1.4) (Leucine--tRNA ligase) (LeuRS)	BB0293	flgC	Flagellar basal-body rod protein flgC	[TP0586-TP0397 (0.60331625)]
COG1192	COG2214	BBD21	BB_D21	Hypothetical protein BBD21	BB0655	BB0655	Heat shock protein {UniProtKB/TrEMBL:O51599}	[TP0272-TP0843 (0.8210422)]
COG1192	COG2214	BBA20	BBA20	Hypothetical protein BBA20	BB0602	BB0602	Chaperonin, putative {UniProtKB/TrEMBL:O51548}	[TP0272-TP0843 (0.8210422)]
COG1192	COG2214	BBQ40	BBQ40	OrfC protein {UniProtKB/TrEMBL:Q44864}	BB0602	BB0602	Chaperonin, putative {UniProtKB/TrEMBL:O51548}	[TP0272-TP0843 (0.8210422)]
COG1192	COG2214	BBJ17	BBJ17	Hypothetical protein BBJ17	BB0602	BB0602	Chaperonin, putative {UniProtKB/TrEMBL:O51548}	[TP0272-TP0843 (0.8210422)]
COG1192	COG2214	BBS35	BBS35	Possible plasmid partition protein; orfC	BB0602	BB0602	Chaperonin, putative {UniProtKB/TrEMBL:O51548}	[TP0272-TP0843 (0.8210422)]
COG1192	COG2214	BBQ08	BBQ08	Plasmid partition protein, putative	BB0655	BB0655	Heat shock protein {UniProtKB/TrEMBL:O51599}	[TP0272-TP0843 (0.8210422)]
COG1192	COG2214	BBD21	BB_D21	Hypothetical protein BBD21	BB0602	BB0602	Chaperonin, putative {UniProtKB/TrEMBL:O51548}	[TP0272-TP0843 (0.8210422)]
COG1192	COG2214	BBN32	BBN32	Plasmid partition protein, putative	BB0655	BB0655	Heat shock protein {UniProtKB/TrEMBL:O51599}	[TP0272-TP0843 (0.8210422)]
COG1192	COG2214	BBB12	BBB12	Hypothetical protein BBB12	BB0602	BB0602	Chaperonin, putative {UniProtKB/TrEMBL:O51548}	[TP0272-TP0843 (0.8210422)]
COG1192	COG2214	BBF13	BBF13	Hypothetical protein BBF13	BB0602	BB0602	Chaperonin, putative {UniProtKB/TrEMBL:O51548}	[TP0272-TP0843 (0.8210422)]
COG1192	COG2214	BBF24	BBF24	Hypothetical protein BBF24	BB0655	BB0655	Heat shock protein {UniProtKB/TrEMBL:O51599}	[TP0272-TP0843 (0.8210422)]
COG1192	COG2214	BBI21	BBI21	Hypothetical protein BBI21	BB0655	BB0655	Heat shock protein {UniProtKB/TrEMBL:O51599}	[TP0272-TP0843 (0.8210422)]
COG1192	COG2214	BBG08	BBG08	Stage 0 sporulation protein J	BB0602	BB0602	Chaperonin, putative {UniProtKB/TrEMBL:O51548}	[TP0272-TP0843 (0.8210422)]
COG1192	COG2214	BBH28	BBH28	Hypothetical protein BBH28	BB0655	BB0655	Heat shock protein {UniProtKB/TrEMBL:O51599}	[TP0272-TP0843 (0.8210422)]
COG1192	COG2214	BBQ08	BBQ08	Plasmid partition protein, putative	BB0602	BB0602	Chaperonin, putative {UniProtKB/TrEMBL:O51548}	[TP0272-TP0843 (0.8210422)]
COG1192	COG2214	BBF13	BBF13	Hypothetical protein BBF13	BB0655	BB0655	Heat shock protein {UniProtKB/TrEMBL:O51599}	[TP0272-TP0843 (0.8210422)]
COG1192	COG2214	BBK21	BBK21	Hypothetical protein BBK21	BB0655	BB0655	Heat shock protein {UniProtKB/TrEMBL:O51599}	[TP0272-TP0843 (0.8210422)]
COG1192	COG2214	BBP32	BBP32	ORF-C protein {UniProtKB/TrEMBL:Q45023}	BB0602	BB0602	Chaperonin, putative {UniProtKB/TrEMBL:O51548}	[TP0272-TP0843 (0.8210422)]
COG1192	COG2214	BBS35	BBS35	Possible plasmid partition protein; orfC	BB0655	BB0655	Heat shock protein {UniProtKB/TrEMBL:O51599}	[TP0272-TP0843 (0.8210422)]
COG1192	COG2214	BBR33	BBR33	Possible plasmid partition protein; orfC	BB0602	BB0602	Chaperonin, putative {UniProtKB/TrEMBL:O51548}	[TP0272-TP0843 (0.8210422)]
COG1192	COG2214	BBE19	BBE19	Hypothetical protein BBE19	BB0655	BB0655	Heat shock protein {UniProtKB/TrEMBL:O51599}	[TP0272-TP0843 (0.8210422)]
COG1192	COG2214	BB0431	BB0431	Hypothetical protein BB0431	BB0602	BB0602	Chaperonin, putative {UniProtKB/TrEMBL:O51548}	[TP0272-TP0843 (0.8210422)]
COG1192	COG2214	BBK21	BBK21	Hypothetical protein BBK21	BB0602	BB0602	Chaperonin, putative {UniProtKB/TrEMBL:O51548}	[TP0272-TP0843 (0.8210422)]
COG1192	COG2214	BBF24	BBF24	Hypothetical protein BBF24	BB0602	BB0602	Chaperonin, putative {UniProtKB/TrEMBL:O51548}	[TP0272-TP0843 (0.8210422)]
COG1192	COG2214	BBH28	BBH28	Hypothetical protein BBH28	BB0602	BB0602	Chaperonin, putative {UniProtKB/TrEMBL:O51548}	[TP0272-TP0843 (0.8210422)]
COG1192	COG2214	BBL32	BBL32	Plasmid partition protein, putative	BB0602	BB0602	Chaperonin, putative {UniProtKB/TrEMBL:O51548}	[TP0272-TP0843 (0.8210422)]
COG1192	COG2214	BBU05	BBU05	Plasmid partition protein, putative	BB0655	BB0655	Heat shock protein {UniProtKB/TrEMBL:O51599}	[TP0272-TP0843 (0.8210422)]
COG1192	COG2214	BBP32	BBP32	ORF-C protein {UniProtKB/TrEMBL:Q45023}	BB0655	BB0655	Heat shock protein {UniProtKB/TrEMBL:O51599}	[TP0272-TP0843 (0.8210422)]
COG1192	COG2214	BBM32	BBM32	Plasmid partition protein, putative	BB0602	BB0602	Chaperonin, putative {UniProtKB/TrEMBL:O51548}	[TP0272-TP0843 (0.8210422)]
COG1192	COG2214	BBG08	BBG08	Stage 0 sporulation protein J	BB0655	BB0655	Heat shock protein {UniProtKB/TrEMBL:O51599}	[TP0272-TP0843 (0.8210422)]
COG1192	COG2214	BBN32	BBN32	Plasmid partition protein, putative	BB0602	BB0602	Chaperonin, putative {UniProtKB/TrEMBL:O51548}	[TP0272-TP0843 (0.8210422)]
COG1192	COG2214	BBB12	BBB12	Hypothetical protein BBB12	BB0655	BB0655	Heat shock protein {UniProtKB/TrEMBL:O51599}	[TP0272-TP0843 (0.8210422)]
COG1192	COG2214	BBE19	BBE19	Hypothetical protein BBE19	BB0602	BB0602	Chaperonin, putative {UniProtKB/TrEMBL:O51548}	[TP0272-TP0843 (0.8210422)]
COG1192	COG2214	BBU05	BBU05	Plasmid partition protein, putative	BB0602	BB0602	Chaperonin, putative {UniProtKB/TrEMBL:O51548}	[TP0272-TP0843 (0.8210422)]
COG1192	COG2214	BBI21	BBI21	Hypothetical protein BBI21	BB0602	BB0602	Chaperonin, putative {UniProtKB/TrEMBL:O51548}	[TP0272-TP0843 (0.8210422)]
COG1192	COG2214	BBO32	BBO32	Borrelia burgdorferi plasmid cp18, OspE	BB0655	BB0655	Heat shock protein {UniProtKB/TrEMBL:O51599}	[TP0272-TP0843 (0.8210422)]
COG1192	COG2214	BBM32	BBM32	Plasmid partition protein, putative	BB0655	BB0655	Heat shock protein {UniProtKB/TrEMBL:O51599}	[TP0272-TP0843 (0.8210422)]
COG1192	COG2214	BBJ17	BBJ17	Hypothetical protein BBJ17	BB0655	BB0655	Heat shock protein {UniProtKB/TrEMBL:O51599}	[TP0272-TP0843 (0.8210422)]
COG1192	COG2214	BBQ40	BBQ40	OrfC protein {UniProtKB/TrEMBL:Q44864}	BB0655	BB0655	Heat shock protein {UniProtKB/TrEMBL:O51599}	[TP0272-TP0843 (0.8210422)]
COG1192	COG2214	BBA20	BBA20	Hypothetical protein BBA20	BB0655	BB0655	Heat shock protein {UniProtKB/TrEMBL:O51599}	[TP0272-TP0843 (0.8210422)]
COG1192	COG2214	BB0431	BB0431	Hypothetical protein BB0431	BB0655	BB0655	Heat shock protein {UniProtKB/TrEMBL:O51599}	[TP0272-TP0843 (0.8210422)]
COG1192	COG2214	BBR33	BBR33	Possible plasmid partition protein; orfC	BB0655	BB0655	Heat shock protein {UniProtKB/TrEMBL:O51599}	[TP0272-TP0843 (0.8210422)]
COG1192	COG2214	BBL32	BBL32	Plasmid partition protein, putative	BB0655	BB0655	Heat shock protein {UniProtKB/TrEMBL:O51599}	[TP0272-TP0843 (0.8210422)]
COG1192	COG2214	BBO32	BBO32	Borrelia burgdorferi plasmid cp18, OspE	BB0602	BB0602	Chaperonin, putative {UniProtKB/TrEMBL:O51548}	[TP0272-TP0843 (0.8210422)]
COG0608	COG1159	BB0254	BB0254	Single-stranded-DNA-specific exonuclease	BB0660	era	GTP-binding protein era homolog	[TP0704-TP0541 (0.7586372)]
COG0566	COG1589	BB0052	BB_0052	Putative tRNA/rRNA methyltransferase BB_0052 (EC 2.1.1.-)	BB0301	BB0301	DivIB {UniProtKB/TrEMBL:Q57352}	[TP0109-TP0388 (0.8512026)]
COG0566	COG1589	BB0516	BB_0516	Hypothetical tRNA/rRNA methyltransferase BB_0516 (EC 2.1.1.-)	BB0301	BB0301	DivIB {UniProtKB/TrEMBL:Q57352}	[TP0109-TP0388 (0.8512026)]
COG0739	COG4786	BB0255	BB0255	Hypothetical protein BB0255	BB0775	BB0775	Flagellar hook-basal body complex protein	[TP0782-TP0961 (0.69582695)]
COG0739	COG4786	BB0246	BB0246	Hypothetical protein BB0246	BB0775	BB0775	Flagellar hook-basal body complex protein	[TP0782-TP0961 (0.69582695)]
COG0739	COG4786	BB0761	BB0761	Hypothetical protein BB0761	BB0775	BB0775	Flagellar hook-basal body complex protein	[TP0782-TP0961 (0.69582695)]
COG0739	COG4786	BB0262	BB0262	Hypothetical protein BB0262	BB0775	BB0775	Flagellar hook-basal body complex protein	[TP0782-TP0961 (0.69582695)]
COG0739	COG4786	BB0246	BB0246	Hypothetical protein BB0246	BB0774	flgG	Flagellar basal-body rod protein flgG (Distal rod protein)	[TP0782-TP0961 (0.69582695)]
COG0739	COG4786	BB0255	BB0255	Hypothetical protein BB0255	BB0774	flgG	Flagellar basal-body rod protein flgG (Distal rod protein)	[TP0782-TP0961 (0.69582695)]
COG0739	COG4786	BB0761	BB0761	Hypothetical protein BB0761	BB0774	flgG	Flagellar basal-body rod protein flgG (Distal rod protein)	[TP0782-TP0961 (0.69582695)]
COG0739	COG4786	BB0262	BB0262	Hypothetical protein BB0262	BB0774	flgG	Flagellar basal-body rod protein flgG (Distal rod protein)	[TP0782-TP0961 (0.69582695)]
COG0124	COG0546	BB0135	hisS	Histidyl-tRNA synthetase (EC 6.1.1.21) (Histidine--tRNA ligase) (HisRS)	BB0676	BB0676	Phosphoglycolate phosphatase	[TP0641-TP0554 (0.5196431)]
COG0457	COG1234	BB0106	BB0106	Hypothetical protein BB0106	BB0755	rnz	Ribonuclease Z (EC 3.1.26.11) (RNase Z) (tRNase Z) (tRNA 3 endonuclease)	[TP0095-TP0819 (0.5178716)]
COG0457	COG1234	BB0058	BB0058	Hypothetical protein BB0058	BB0755	rnz	Ribonuclease Z (EC 3.1.26.11) (RNase Z) (tRNase Z) (tRNA 3 endonuclease)	[TP0095-TP0819 (0.5178716)]
COG0457	COG1234	BB0133	BB0133	Hypothetical protein BB0133	BB0755	rnz	Ribonuclease Z (EC 3.1.26.11) (RNase Z) (tRNase Z) (tRNA 3 endonuclease)	[TP0095-TP0819 (0.5178716)]
COG0457	COG1234	BB0170	BB0170	Hypothetical protein BB0170	BB0755	rnz	Ribonuclease Z (EC 3.1.26.11) (RNase Z) (tRNase Z) (tRNA 3 endonuclease)	[TP0095-TP0819 (0.5178716)]
COG0457	COG1234	BB0195	BB0195	Cell division control protein 27, putative	BB0755	rnz	Ribonuclease Z (EC 3.1.26.11) (RNase Z) (tRNase Z) (tRNA 3 endonuclease)	[TP0095-TP0819 (0.5178716)]
COG0457	COG1234	BB0537	BB0537	Hypothetical protein BB0537	BB0755	rnz	Ribonuclease Z (EC 3.1.26.11) (RNase Z) (tRNase Z) (tRNA 3 endonuclease)	[TP0095-TP0819 (0.5178716)]
COG0457	COG1234	BB0714	BB0714	Hypothetical protein BB0714	BB0755	rnz	Ribonuclease Z (EC 3.1.26.11) (RNase Z) (tRNase Z) (tRNA 3 endonuclease)	[TP0095-TP0819 (0.5178716)]
COG0457	COG1234	BB0209	BB0209	Hypothetical protein BB0209	BB0755	rnz	Ribonuclease Z (EC 3.1.26.11) (RNase Z) (tRNase Z) (tRNA 3 endonuclease)	[TP0095-TP0819 (0.5178716)]
COG0457	COG1234	BB0171	BB0171	Hypothetical protein BB0171	BB0755	rnz	Ribonuclease Z (EC 3.1.26.11) (RNase Z) (tRNase Z) (tRNA 3 endonuclease)	[TP0095-TP0819 (0.5178716)]
COG1057	COG2815	BB0782	nadD	Probable nicotinate-nucleotide adenylyltransferase (EC 2.7.7.18) (Deamido-NAD(+) pyrophosphorylase) (Deamido-NAD(+) diphosphorylase) (Nicotinate mononucleotide adenylyltransferase) (NaMN adenylyltransferase)	BB0063	BB_0063	Hypothetical protein BB_0063	[TP0741-TP0307 (0.78223574)]
COG0143	NOG23277	BB0587	metG	Methionyl-tRNA synthetase (EC 6.1.1.10) (Methionine--tRNA ligase) (MetRS)	BB0650	BB0650	Hypothetical protein BB0650	[TP0798-TP0992 (0.6931363)]
COG1102	COG4591	BB0819	cmk2	Cytidylate kinase 2 (EC 2.7.4.14) (CK 2) (Cytidine monophosphate kinase 2) (CMP kinase 2)	BB0079	BB0079	Hypothetical protein BB0079	[TP0342-TP0582 (0.6658587)]
COG1102	COG4591	BB0819	cmk2	Cytidylate kinase 2 (EC 2.7.4.14) (CK 2) (Cytidine monophosphate kinase 2) (CMP kinase 2)	BB0081	BB0081	Hypothetical protein BB0081	[TP0342-TP0582 (0.6658587)]
COG1102	COG4591	BB0819	cmk2	Cytidylate kinase 2 (EC 2.7.4.14) (CK 2) (Cytidine monophosphate kinase 2) (CMP kinase 2)	BB0078	BB0078	Hypothetical protein BB0078	[TP0342-TP0582 (0.6658587)]
COG1102	COG4591	BB0819	cmk2	Cytidylate kinase 2 (EC 2.7.4.14) (CK 2) (Cytidine monophosphate kinase 2) (CMP kinase 2)	BBJ27	BBJ27	Hypothetical protein BBJ27	[TP0342-TP0582 (0.6658587)]
COG0217	COG1269	BB0025	BB_0025	Hypothetical UPF0082 protein BB0025	BB0091	atpI	V-type ATP synthase subunit I (EC 3.6.3.14) (V-type ATPase subunit I)	[TP0474-TP0533 (0.71912634)]
COG0257	COG0773	BB0499	BB0499	50S ribosomal protein L36	BB0817	murC	UDP-N-acetylmuramate--L-alanine ligase (EC 6.3.2.8) (UDP-N- acetylmuramoyl-L-alanine synthetase)	[TP0209-TP0341 (0.6926446)]
COG0457	COG2204	BB0209	BB0209	Hypothetical protein BB0209	BB0763	BB0763	Response regulatory protein	[TP0067-TP0519 (0.7741208)]
COG0457	COG2204	BB0170	BB0170	Hypothetical protein BB0170	BB0763	BB0763	Response regulatory protein	[TP0067-TP0519 (0.7741208)]
COG0457	COG2204	BB0714	BB0714	Hypothetical protein BB0714	BB0763	BB0763	Response regulatory protein	[TP0067-TP0519 (0.7741208)]
COG0457	COG2204	BB0133	BB0133	Hypothetical protein BB0133	BB0763	BB0763	Response regulatory protein	[TP0067-TP0519 (0.7741208)]
COG0457	COG2204	BB0106	BB0106	Hypothetical protein BB0106	BB0763	BB0763	Response regulatory protein	[TP0067-TP0519 (0.7741208)]
COG0457	COG2204	BB0058	BB0058	Hypothetical protein BB0058	BB0763	BB0763	Response regulatory protein	[TP0067-TP0519 (0.7741208)]
COG0457	COG2204	BB0537	BB0537	Hypothetical protein BB0537	BB0763	BB0763	Response regulatory protein	[TP0067-TP0519 (0.7741208)]
COG0457	COG2204	BB0171	BB0171	Hypothetical protein BB0171	BB0763	BB0763	Response regulatory protein	[TP0067-TP0519 (0.7741208)]
COG0457	COG2204	BB0195	BB0195	Cell division control protein 27, putative	BB0763	BB0763	Response regulatory protein	[TP0067-TP0519 (0.7741208)]
COG0257	COG0681	BB0499	BB0499	50S ribosomal protein L36	BB0031	BB0031	Signal peptidase I {UniProtKB/TrEMBL:O51062}	[TP0209-TP0926 (0.69083804)]
COG0257	COG0681	BB0499	BB0499	50S ribosomal protein L36	BB0263	BB0263	Signal peptidase I {UniProtKB/TrEMBL:O51278}	[TP0209-TP0926 (0.69083804)]
COG0526	COG1843	BB0061	trxA	Thioredoxin {UniProtKB/Swiss-Prot:O51088}	BB0284	BB0284	Flagellar hook assembly protein	[TP0100-TP0728 (0.58155864)]
COG0768	COG1344	BB0136	BB0136	Penicillin-binding protein	BB0147	fla	Flagellar filament 41 kDa core protein (Flagellin) (P41) (41 kDa antigen)	[TP0760-TP0870 (0.7190043)]
COG0768	COG1344	BB0718	BB0718	Penicillin-binding protein	BB0147	fla	Flagellar filament 41 kDa core protein (Flagellin) (P41) (41 kDa antigen)	[TP0760-TP0870 (0.7190043)]
COG0768	COG1344	BB0136	BB0136	Penicillin-binding protein	BB0182	BB0182	Flagellar hook-associated protein 3	[TP0760-TP0870 (0.7190043)]
COG0768	COG1344	BB0718	BB0718	Penicillin-binding protein	BB0182	BB0182	Flagellar hook-associated protein 3	[TP0760-TP0870 (0.7190043)]
COG0238	NOG18922	BB0113	rpsR	30S ribosomal protein S18	BB0665	BB0665	Hypothetical protein BB0665	[TP0061-TP0287 (0.5751275)]
COG0528	COG4591	BB0571	BB0571	Uridylate kinase {UniProtKB/TrEMBL:O51518}	BB0081	BB0081	Hypothetical protein BB0081	[TP0099-TP0580 (0.8561369)]
COG0528	COG4591	BB0571	BB0571	Uridylate kinase {UniProtKB/TrEMBL:O51518}	BB0079	BB0079	Hypothetical protein BB0079	[TP0099-TP0580 (0.8561369)]
COG0528	COG4591	BB0571	BB0571	Uridylate kinase {UniProtKB/TrEMBL:O51518}	BB0078	BB0078	Hypothetical protein BB0078	[TP0099-TP0580 (0.8561369)]
COG0528	COG4591	BB0571	BB0571	Uridylate kinase {UniProtKB/TrEMBL:O51518}	BBJ27	BBJ27	Hypothetical protein BBJ27	[TP0099-TP0580 (0.8561369)]
COG0799	NOG36114	BB0784	BB0784	Hypothetical protein BB0784	BB0546	BB0546	Hypothetical protein BB0546	[TP0738-TP0297 (0.79878455)]
COG0228	COG0546	BB0695	rpsP	30S ribosomal protein S16	BB0676	BB0676	Phosphoglycolate phosphatase	[TP0905-TP0554 (0.5352583)]
COG0503	COG1488	BB0777	apt	Adenine phosphoribosyltransferase (EC 2.4.2.7) (APRT)	BB0635	BB0635	Hypothetical protein BB0635	[TP1039-TP0628 (0.6658587)]
COG0051	COG2204	BB0477	rpsJ	30S ribosomal protein S10	BB0763	BB0763	Response regulatory protein	[TP0188-TP0519 (0.6307204)]
COG0249	COG0546	BB0797	mutS	DNA mismatch repair protein mutS	BB0676	BB0676	Phosphoglycolate phosphatase	[TP0328-TP0554 (0.5196431)]
COG0162	COG2834	BB0370	tyrS	Tyrosyl-tRNA synthetase (EC 6.1.1.1) (Tyrosine--tRNA ligase) (TyrRS)	BB0346	BB0346	Hypothetical protein BB0346	[TP0834-TP0333 (0.5313641)]
COG0342	COG0546	BB0652	secD	Protein-export membrane protein secD	BB0676	BB0676	Phosphoglycolate phosphatase	[TP0410-TP0554 (0.6160348)]
COG0457	COG1536	BB0714	BB0714	Hypothetical protein BB0714	BB0221	BB0221	Flagellar motor switch protein	[TP0648-TP0400 (0.69805074)]
COG0457	COG1536	BB0133	BB0133	Hypothetical protein BB0133	BB0221	BB0221	Flagellar motor switch protein	[TP0648-TP0400 (0.69805074)]
COG0457	COG1536	BB0714	BB0714	Hypothetical protein BB0714	BB0290	fliG	Flagellar motor switch protein fliG	[TP0648-TP0400 (0.69805074)]
COG0457	COG1536	BB0106	BB0106	Hypothetical protein BB0106	BB0290	fliG	Flagellar motor switch protein fliG	[TP0648-TP0400 (0.69805074)]
COG0457	COG1536	BB0537	BB0537	Hypothetical protein BB0537	BB0221	BB0221	Flagellar motor switch protein	[TP0648-TP0400 (0.69805074)]
COG0457	COG1536	BB0195	BB0195	Cell division control protein 27, putative	BB0221	BB0221	Flagellar motor switch protein	[TP0648-TP0400 (0.69805074)]
COG0457	COG1536	BB0170	BB0170	Hypothetical protein BB0170	BB0290	fliG	Flagellar motor switch protein fliG	[TP0648-TP0400 (0.69805074)]
COG0457	COG1536	BB0171	BB0171	Hypothetical protein BB0171	BB0221	BB0221	Flagellar motor switch protein	[TP0648-TP0400 (0.69805074)]
COG0457	COG1536	BB0171	BB0171	Hypothetical protein BB0171	BB0290	fliG	Flagellar motor switch protein fliG	[TP0648-TP0400 (0.69805074)]
COG0457	COG1536	BB0209	BB0209	Hypothetical protein BB0209	BB0221	BB0221	Flagellar motor switch protein	[TP0648-TP0400 (0.69805074)]
COG0457	COG1536	BB0537	BB0537	Hypothetical protein BB0537	BB0290	fliG	Flagellar motor switch protein fliG	[TP0648-TP0400 (0.69805074)]
COG0457	COG1536	BB0106	BB0106	Hypothetical protein BB0106	BB0221	BB0221	Flagellar motor switch protein	[TP0648-TP0400 (0.69805074)]
COG0457	COG1536	BB0058	BB0058	Hypothetical protein BB0058	BB0290	fliG	Flagellar motor switch protein fliG	[TP0648-TP0400 (0.69805074)]
COG0457	COG1536	BB0058	BB0058	Hypothetical protein BB0058	BB0221	BB0221	Flagellar motor switch protein	[TP0648-TP0400 (0.69805074)]
COG0457	COG1536	BB0170	BB0170	Hypothetical protein BB0170	BB0221	BB0221	Flagellar motor switch protein	[TP0648-TP0400 (0.69805074)]
COG0457	COG1536	BB0195	BB0195	Cell division control protein 27, putative	BB0290	fliG	Flagellar motor switch protein fliG	[TP0648-TP0400 (0.69805074)]
COG0457	COG1536	BB0133	BB0133	Hypothetical protein BB0133	BB0290	fliG	Flagellar motor switch protein fliG	[TP0648-TP0400 (0.69805074)]
COG0457	COG1536	BB0209	BB0209	Hypothetical protein BB0209	BB0290	fliG	Flagellar motor switch protein fliG	[TP0648-TP0400 (0.69805074)]
COG0227	COG0492	BB0350	rpmB	50S ribosomal protein L28	BB0515	trxB	Thioredoxin reductase (EC 1.8.1.9) (TRXR)	[TP0362-TP0814 (0.801083)]
COG0051	COG1192	BB0477	rpsJ	30S ribosomal protein S10	BBM32	BBM32	Plasmid partition protein, putative	[TP0188-TP0272 (0.7732025)]
COG0051	COG1192	BB0477	rpsJ	30S ribosomal protein S10	BBQ08	BBQ08	Plasmid partition protein, putative	[TP0188-TP0272 (0.7732025)]
COG0051	COG1192	BB0477	rpsJ	30S ribosomal protein S10	BBR33	BBR33	Possible plasmid partition protein; orfC	[TP0188-TP0272 (0.7732025)]
COG0051	COG1192	BB0477	rpsJ	30S ribosomal protein S10	BBB12	BBB12	Hypothetical protein BBB12	[TP0188-TP0272 (0.7732025)]
COG0051	COG1192	BB0477	rpsJ	30S ribosomal protein S10	BBI21	BBI21	Hypothetical protein BBI21	[TP0188-TP0272 (0.7732025)]
COG0051	COG1192	BB0477	rpsJ	30S ribosomal protein S10	BBF13	BBF13	Hypothetical protein BBF13	[TP0188-TP0272 (0.7732025)]
COG0051	COG1192	BB0477	rpsJ	30S ribosomal protein S10	BBJ17	BBJ17	Hypothetical protein BBJ17	[TP0188-TP0272 (0.7732025)]
COG0051	COG1192	BB0477	rpsJ	30S ribosomal protein S10	BBH28	BBH28	Hypothetical protein BBH28	[TP0188-TP0272 (0.7732025)]
COG0051	COG1192	BB0477	rpsJ	30S ribosomal protein S10	BBO32	BBO32	Borrelia burgdorferi plasmid cp18, OspE	[TP0188-TP0272 (0.7732025)]
COG0051	COG1192	BB0477	rpsJ	30S ribosomal protein S10	BBQ40	BBQ40	OrfC protein {UniProtKB/TrEMBL:Q44864}	[TP0188-TP0272 (0.7732025)]
COG0051	COG1192	BB0477	rpsJ	30S ribosomal protein S10	BBF24	BBF24	Hypothetical protein BBF24	[TP0188-TP0272 (0.7732025)]
COG0051	COG1192	BB0477	rpsJ	30S ribosomal protein S10	BBK21	BBK21	Hypothetical protein BBK21	[TP0188-TP0272 (0.7732025)]
COG0051	COG1192	BB0477	rpsJ	30S ribosomal protein S10	BB0431	BB0431	Hypothetical protein BB0431	[TP0188-TP0272 (0.7732025)]
COG0051	COG1192	BB0477	rpsJ	30S ribosomal protein S10	BBL32	BBL32	Plasmid partition protein, putative	[TP0188-TP0272 (0.7732025)]
COG0051	COG1192	BB0477	rpsJ	30S ribosomal protein S10	BBN32	BBN32	Plasmid partition protein, putative	[TP0188-TP0272 (0.7732025)]
COG0051	COG1192	BB0477	rpsJ	30S ribosomal protein S10	BBE19	BBE19	Hypothetical protein BBE19	[TP0188-TP0272 (0.7732025)]
COG0051	COG1192	BB0477	rpsJ	30S ribosomal protein S10	BBS35	BBS35	Possible plasmid partition protein; orfC	[TP0188-TP0272 (0.7732025)]
COG0051	COG1192	BB0477	rpsJ	30S ribosomal protein S10	BBU05	BBU05	Plasmid partition protein, putative	[TP0188-TP0272 (0.7732025)]
COG0051	COG1192	BB0477	rpsJ	30S ribosomal protein S10	BBG08	BBG08	Stage 0 sporulation protein J	[TP0188-TP0272 (0.7732025)]
COG0051	COG1192	BB0477	rpsJ	30S ribosomal protein S10	BBA20	BBA20	Hypothetical protein BBA20	[TP0188-TP0272 (0.7732025)]
COG0051	COG1192	BB0477	rpsJ	30S ribosomal protein S10	BBP32	BBP32	ORF-C protein {UniProtKB/TrEMBL:Q45023}	[TP0188-TP0272 (0.7732025)]
COG0051	COG1192	BB0477	rpsJ	30S ribosomal protein S10	BBD21	BB_D21	Hypothetical protein BBD21	[TP0188-TP0272 (0.7732025)]
COG0249	COG0457	BB0797	mutS	DNA mismatch repair protein mutS	BB0209	BB0209	Hypothetical protein BB0209	[TP0328-TP0095 (0.63719666)]
COG0249	COG0457	BB0797	mutS	DNA mismatch repair protein mutS	BB0058	BB0058	Hypothetical protein BB0058	[TP0328-TP0095 (0.63719666)]
COG0249	COG0457	BB0797	mutS	DNA mismatch repair protein mutS	BB0106	BB0106	Hypothetical protein BB0106	[TP0328-TP0095 (0.63719666)]
COG0249	COG0457	BB0797	mutS	DNA mismatch repair protein mutS	BB0537	BB0537	Hypothetical protein BB0537	[TP0328-TP0095 (0.63719666)]
COG0249	COG0457	BB0797	mutS	DNA mismatch repair protein mutS	BB0133	BB0133	Hypothetical protein BB0133	[TP0328-TP0095 (0.63719666)]
COG0249	COG0457	BB0797	mutS	DNA mismatch repair protein mutS	BB0171	BB0171	Hypothetical protein BB0171	[TP0328-TP0095 (0.63719666)]
COG0249	COG0457	BB0797	mutS	DNA mismatch repair protein mutS	BB0170	BB0170	Hypothetical protein BB0170	[TP0328-TP0095 (0.63719666)]
COG0249	COG0457	BB0797	mutS	DNA mismatch repair protein mutS	BB0195	BB0195	Cell division control protein 27, putative	[TP0328-TP0095 (0.63719666)]
COG0249	COG0457	BB0797	mutS	DNA mismatch repair protein mutS	BB0714	BB0714	Hypothetical protein BB0714	[TP0328-TP0095 (0.63719666)]
COG0442	COG0459	BB0402	proS	Prolyl-tRNA synthetase (EC 6.1.1.15) (Proline--tRNA ligase) (ProRS)	BB0649	groL	60 kDa chaperonin (Protein Cpn60) (groEL protein)	[TP0160-TP0030 (0.7719589)]
COG0341	COG2239	BB0653	secF	Protein-export membrane protein secF	BB0380	BB0380	Mg2+ transport protein {UniProtKB/TrEMBL:O50166}	[TP0411-TP0917 (0.6093018)]
COG0217	COG0481	BB0025	BB_0025	Hypothetical UPF0082 protein BB0025	BB0088	lepA	GTP-binding protein lepA	[TP0474-TP0510 (0.76600474)]
COG1516	COG1655	BB0550	BB0550	Flagellar protein {UniProtKB/TrEMBL:O51500}	BB0011	BB_0011	Hypothetical protein BB_0011	[TP0943-TP0829 (0.6471694)]
COG5401	NOG23279	BB0507	BB0507	Hypothetical protein BB0507	BB0662	BB0662	Hypothetical protein BB0662	[TP0832-TP0088 (0.61589503)]
COG1360	COG5401	BB0280	BB0280	MotB {UniProtKB/TrEMBL:Q57371}	BB0507	BB0507	Hypothetical protein BB0507	[TP0724-TP0832 (0.61589503)]
COG0178	COG0357	BB0837	uvrA	UvrABC system protein A (UvrA protein) (Excinuclease ABC subunit A)	BB0177	gidB	Methyltransferase gidB (EC 2.1.-.-) (Glucose-inhibited division protein B)	[TP0514-TP0946 (0.8569251)]
COG1815	COG1843	BB0294	flgB	Flagellar basal-body rod protein flgB	BB0284	BB0284	Flagellar hook assembly protein	[TP0396-TP0728 (0.83050734)]
COG0592	COG1580	BB0438	dnaN	DNA polymerase III subunit beta (EC 2.7.7.7)	BB0279	fliL	Flagellar fliL protein	[TP0002-TP0378 (0.79585755)]
COG0472	COG2239	BB0303	mraY	Phospho-N-acetylmuramoyl-pentapeptide-transferase (EC 2.7.8.13) (UDP- MurNAc-pentapeptide phosphotransferase)	BB0380	BB0380	Mg2+ transport protein {UniProtKB/TrEMBL:O50166}	[TP0345-TP0917 (0.5059451)]
COG0330	COG0772	BB0203	hflK	Protein hflK {UniProtKB/Swiss-Prot:O51221}	BB0302	ftsW	Cell division protein ftsW	[TP0113-TP0501 (0.70068353)]
COG0330	COG0772	BB0204	hflC	Protein hflC {UniProtKB/Swiss-Prot:O51222}	BB0719	BB0719	Rod shape-determining protein	[TP0113-TP0501 (0.70068353)]
COG0330	COG0772	BB0204	hflC	Protein hflC {UniProtKB/Swiss-Prot:O51222}	BB0302	ftsW	Cell division protein ftsW	[TP0113-TP0501 (0.70068353)]
COG0330	COG0772	BB0203	hflK	Protein hflK {UniProtKB/Swiss-Prot:O51221}	BB0719	BB0719	Rod shape-determining protein	[TP0113-TP0501 (0.70068353)]
COG0154	COG1624	BB0342	gatA	Glutamyl-tRNA(Gln) amidotransferase subunit A (EC 6.3.5.-) (Glu-ADT subunit A)	BB0008	BB0008	Hypothetical protein BB0008	[TP1020-TP0826 (0.7964557)]
COG0442	COG1843	BB0402	proS	Prolyl-tRNA synthetase (EC 6.1.1.15) (Proline--tRNA ligase) (ProRS)	BB0284	BB0284	Flagellar hook assembly protein	[TP0160-TP0728 (0.50152636)]
COG0546	COG2815	BB0676	BB0676	Phosphoglycolate phosphatase	BB0063	BB_0063	Hypothetical protein BB_0063	[TP0554-TP0307 (0.56625235)]
COG0840	COG1558	BB0680	BB0680	Methyl-accepting chemotaxis protein	BB0293	flgC	Flagellar basal-body rod protein flgC	[TP0640-TP0397 (0.8569927)]
COG0840	COG1558	BB0597	BB0597	Methyl-accepting chemotaxis protein	BB0293	flgC	Flagellar basal-body rod protein flgC	[TP0640-TP0397 (0.8569927)]
COG0840	COG1558	BB0681	BB0681	Methyl-accepting chemotaxis protein	BB0293	flgC	Flagellar basal-body rod protein flgC	[TP0640-TP0397 (0.8569927)]
COG0840	COG1558	BB0578	BB0578	Methyl-accepting chemotaxis protein	BB0293	flgC	Flagellar basal-body rod protein flgC	[TP0640-TP0397 (0.8569927)]
COG0840	COG1558	BB0596	BB0596	Methyl-accepting chemotaxis protein	BB0293	flgC	Flagellar basal-body rod protein flgC	[TP0640-TP0397 (0.8569927)]
COG1109	COG1488	BB0004	BB0004	Phosphoglucomutase {UniProtKB/TrEMBL:O51037}	BB0635	BB0635	Hypothetical protein BB0635	[TP0413-TP0628 (0.6598422)]
COG1109	COG1488	BB0835	BB0835	Phosphomannomutase {UniProtKB/TrEMBL:O51775}	BB0635	BB0635	Hypothetical protein BB0635	[TP0413-TP0628 (0.6598422)]
COG0143	COG0217	BB0587	metG	Methionyl-tRNA synthetase (EC 6.1.1.10) (Methionine--tRNA ligase) (MetRS)	BB0025	BB_0025	Hypothetical UPF0082 protein BB0025	[TP0798-TP0474 (0.7790581)]
COG0357	COG0442	BB0177	gidB	Methyltransferase gidB (EC 2.1.-.-) (Glucose-inhibited division protein B)	BB0402	proS	Prolyl-tRNA synthetase (EC 6.1.1.15) (Proline--tRNA ligase) (ProRS)	[TP0946-TP0160 (0.6515529)]
COG0566	COG2204	BB0516	BB_0516	Hypothetical tRNA/rRNA methyltransferase BB_0516 (EC 2.1.1.-)	BB0763	BB0763	Response regulatory protein	[TP0054-TP0519 (0.63495165)]
COG0566	COG2204	BB0052	BB_0052	Putative tRNA/rRNA methyltransferase BB_0052 (EC 2.1.1.-)	BB0763	BB0763	Response regulatory protein	[TP0054-TP0519 (0.63495165)]
COG1129	COG4591	BB0318	BB_0318	Hypothetical ABC transporter ATP-binding protein BB_0318	BBJ27	BBJ27	Hypothetical protein BBJ27	[TP0685-TP0582 (0.6658587)]
COG1129	COG4591	BB0318	BB_0318	Hypothetical ABC transporter ATP-binding protein BB_0318	BB0078	BB0078	Hypothetical protein BB0078	[TP0685-TP0582 (0.6658587)]
COG1129	COG4591	BB0318	BB_0318	Hypothetical ABC transporter ATP-binding protein BB_0318	BB0079	BB0079	Hypothetical protein BB0079	[TP0685-TP0582 (0.6658587)]
COG1129	COG4591	BB0318	BB_0318	Hypothetical ABC transporter ATP-binding protein BB_0318	BB0081	BB0081	Hypothetical protein BB0081	[TP0685-TP0582 (0.6658587)]
COG0457	COG1256	BB0195	BB0195	Cell division control protein 27, putative	BB0181	flgK	Flagellar hook-associated protein 1 (HAP1)	[TP0067-TP0660 (0.6278126)]
COG0457	COG1256	BB0106	BB0106	Hypothetical protein BB0106	BB0181	flgK	Flagellar hook-associated protein 1 (HAP1)	[TP0067-TP0660 (0.6278126)]
COG0457	COG1256	BB0537	BB0537	Hypothetical protein BB0537	BB0181	flgK	Flagellar hook-associated protein 1 (HAP1)	[TP0067-TP0660 (0.6278126)]
COG0457	COG1256	BB0170	BB0170	Hypothetical protein BB0170	BB0181	flgK	Flagellar hook-associated protein 1 (HAP1)	[TP0067-TP0660 (0.6278126)]
COG0457	COG1256	BB0058	BB0058	Hypothetical protein BB0058	BB0181	flgK	Flagellar hook-associated protein 1 (HAP1)	[TP0067-TP0660 (0.6278126)]
COG0457	COG1256	BB0133	BB0133	Hypothetical protein BB0133	BB0181	flgK	Flagellar hook-associated protein 1 (HAP1)	[TP0067-TP0660 (0.6278126)]
COG0457	COG1256	BB0209	BB0209	Hypothetical protein BB0209	BB0181	flgK	Flagellar hook-associated protein 1 (HAP1)	[TP0067-TP0660 (0.6278126)]
COG0457	COG1256	BB0714	BB0714	Hypothetical protein BB0714	BB0181	flgK	Flagellar hook-associated protein 1 (HAP1)	[TP0067-TP0660 (0.6278126)]
COG0457	COG1256	BB0171	BB0171	Hypothetical protein BB0171	BB0181	flgK	Flagellar hook-associated protein 1 (HAP1)	[TP0067-TP0660 (0.6278126)]
COG0564	COG1200	BB0815	BB0815	Hypothetical protein BB0815	BB0581	recG	ATP-dependent DNA helicase recG (EC 3.6.1.-)	[TP0339-TP0687 (0.85149276)]
COG0564	COG1200	BB0018	rluD	Ribosomal large subunit pseudouridine synthase D (EC 5.4.99.-) (rRNA- uridine isomerase D) (rRNA pseudouridylate synthase D)	BB0581	recG	ATP-dependent DNA helicase recG (EC 3.6.1.-)	[TP0339-TP0687 (0.85149276)]
COG0457	COG2080	BB0537	BB0537	Hypothetical protein BB0537	BB0555	BB0555	Hypothetical protein BB0555	[TP0820-TP0080 (0.6775143)]
COG0457	COG2080	BB0058	BB0058	Hypothetical protein BB0058	BB0555	BB0555	Hypothetical protein BB0555	[TP0820-TP0080 (0.6775143)]
COG0457	COG2080	BB0195	BB0195	Cell division control protein 27, putative	BB0555	BB0555	Hypothetical protein BB0555	[TP0820-TP0080 (0.6775143)]
COG0457	COG2080	BB0133	BB0133	Hypothetical protein BB0133	BB0555	BB0555	Hypothetical protein BB0555	[TP0820-TP0080 (0.6775143)]
COG0457	COG2080	BB0171	BB0171	Hypothetical protein BB0171	BB0555	BB0555	Hypothetical protein BB0555	[TP0820-TP0080 (0.6775143)]
COG0457	COG2080	BB0209	BB0209	Hypothetical protein BB0209	BB0555	BB0555	Hypothetical protein BB0555	[TP0820-TP0080 (0.6775143)]
COG0457	COG2080	BB0170	BB0170	Hypothetical protein BB0170	BB0555	BB0555	Hypothetical protein BB0555	[TP0820-TP0080 (0.6775143)]
COG0457	COG2080	BB0106	BB0106	Hypothetical protein BB0106	BB0555	BB0555	Hypothetical protein BB0555	[TP0820-TP0080 (0.6775143)]
COG0457	COG2080	BB0714	BB0714	Hypothetical protein BB0714	BB0555	BB0555	Hypothetical protein BB0555	[TP0820-TP0080 (0.6775143)]
COG0457	COG2812	BB0058	BB0058	Hypothetical protein BB0058	BB0765	BB0765	Hypothetical protein BB0765	[TP0067-TP1005 (0.5652097)]
COG0457	COG2812	BB0171	BB0171	Hypothetical protein BB0171	BB0461	BB0461	DNA polymerase III, subunits gamma and tau	[TP0067-TP1005 (0.5652097)]
COG0457	COG2812	BB0195	BB0195	Cell division control protein 27, putative	BB0765	BB0765	Hypothetical protein BB0765	[TP0067-TP1005 (0.5652097)]
COG0457	COG2812	BB0537	BB0537	Hypothetical protein BB0537	BB0461	BB0461	DNA polymerase III, subunits gamma and tau	[TP0067-TP1005 (0.5652097)]
COG0457	COG2812	BB0170	BB0170	Hypothetical protein BB0170	BB0765	BB0765	Hypothetical protein BB0765	[TP0067-TP1005 (0.5652097)]
COG0457	COG2812	BB0714	BB0714	Hypothetical protein BB0714	BB0765	BB0765	Hypothetical protein BB0765	[TP0067-TP1005 (0.5652097)]
COG0457	COG2812	BB0133	BB0133	Hypothetical protein BB0133	BB0765	BB0765	Hypothetical protein BB0765	[TP0067-TP1005 (0.5652097)]
COG0457	COG2812	BB0171	BB0171	Hypothetical protein BB0171	BB0765	BB0765	Hypothetical protein BB0765	[TP0067-TP1005 (0.5652097)]
COG0457	COG2812	BB0209	BB0209	Hypothetical protein BB0209	BB0765	BB0765	Hypothetical protein BB0765	[TP0067-TP1005 (0.5652097)]
COG0457	COG2812	BB0195	BB0195	Cell division control protein 27, putative	BB0461	BB0461	DNA polymerase III, subunits gamma and tau	[TP0067-TP1005 (0.5652097)]
COG0457	COG2812	BB0058	BB0058	Hypothetical protein BB0058	BB0461	BB0461	DNA polymerase III, subunits gamma and tau	[TP0067-TP1005 (0.5652097)]
COG0457	COG2812	BB0106	BB0106	Hypothetical protein BB0106	BB0765	BB0765	Hypothetical protein BB0765	[TP0067-TP1005 (0.5652097)]
COG0457	COG2812	BB0209	BB0209	Hypothetical protein BB0209	BB0461	BB0461	DNA polymerase III, subunits gamma and tau	[TP0067-TP1005 (0.5652097)]
COG0457	COG2812	BB0106	BB0106	Hypothetical protein BB0106	BB0461	BB0461	DNA polymerase III, subunits gamma and tau	[TP0067-TP1005 (0.5652097)]
COG0457	COG2812	BB0714	BB0714	Hypothetical protein BB0714	BB0461	BB0461	DNA polymerase III, subunits gamma and tau	[TP0067-TP1005 (0.5652097)]
COG0457	COG2812	BB0537	BB0537	Hypothetical protein BB0537	BB0765	BB0765	Hypothetical protein BB0765	[TP0067-TP1005 (0.5652097)]
COG0457	COG2812	BB0170	BB0170	Hypothetical protein BB0170	BB0461	BB0461	DNA polymerase III, subunits gamma and tau	[TP0067-TP1005 (0.5652097)]
COG0457	COG2812	BB0133	BB0133	Hypothetical protein BB0133	BB0461	BB0461	DNA polymerase III, subunits gamma and tau	[TP0067-TP1005 (0.5652097)]
COG0124	COG0124	BB0135	hisS	Histidyl-tRNA synthetase (EC 6.1.1.21) (Histidine--tRNA ligase) (HisRS)	BB0135	hisS	Histidyl-tRNA synthetase (EC 6.1.1.21) (Histidine--tRNA ligase) (HisRS)	[TP0641-TP0641 (0.67365265)]
COG1304	NOG23281	BB0684	fni	Isopentenyl-diphosphate delta-isomerase (EC 5.3.3.2) (IPP isomerase) (Isopentenyl pyrophosphate isomerase)	BB0701	BB0701	Hypothetical protein BB0701	[TP0291-TP0914 (0.6931363)]
COG0526	COG5401	BB0061	trxA	Thioredoxin {UniProtKB/Swiss-Prot:O51088}	BB0507	BB0507	Hypothetical protein BB0507	[TP0100-TP0832 (0.57057476)]
COG0290	COG1837	BB0190	infC	Translation initiation factor IF-3	BB0696	BB_0696	UPF0109 protein BB_0696	[TP0850-TP0906 (0.70629925)]
COG0768	COG0815	BB0136	BB0136	Penicillin-binding protein	BB0237	lnt	Apolipoprotein N-acyltransferase (EC 2.3.1.-) (ALP N-acyltransferase)	[TP0500-TP0252 (0.87159187)]
COG0768	COG0815	BB0718	BB0718	Penicillin-binding protein	BB0237	lnt	Apolipoprotein N-acyltransferase (EC 2.3.1.-) (ALP N-acyltransferase)	[TP0500-TP0252 (0.87159187)]
COG0199	NOG23269	BB0491	rpsN	30S ribosomal protein S14	BB0265	BB_0265	Hypothetical protein BB_0265	[TP0202-TP0711 (0.52611345)]
COG0420	COG1256	BB0829	sbcD	Exonuclease sbcD homolog	BB0181	flgK	Flagellar hook-associated protein 1 (HAP1)	[TP0626-TP0660 (0.6120698)]
COG0586	COG2236	BB0250	BB0250	DedA protein {UniProtKB/TrEMBL:O51266}	BB0103	BB0103	Hypothetical protein BB0103	[TP0779-TP0050 (0.66770643)]
COG2239	COG4603	BB0380	BB0380	Mg2+ transport protein {UniProtKB/TrEMBL:O50166}	BB0678	BB0678	Ribose/galactose ABC transporter, permease	[TP0917-TP0301 (0.53720385)]
COG2239	COG4603	BB0380	BB0380	Mg2+ transport protein {UniProtKB/TrEMBL:O50166}	BB0317	BB0317	Conserved hypothetical integral membrane protein	[TP0917-TP0301 (0.53720385)]
COG1536	NOG19604	BB0221	BB0221	Flagellar motor switch protein	BB0309	BB0309	Hypothetical protein BB0309	[TP0400-TP0443 (0.7038825)]
COG1536	NOG19604	BB0290	fliG	Flagellar motor switch protein fliG	BB0309	BB0309	Hypothetical protein BB0309	[TP0400-TP0443 (0.7038825)]
COG0442	COG1344	BB0402	proS	Prolyl-tRNA synthetase (EC 6.1.1.15) (Proline--tRNA ligase) (ProRS)	BB0182	BB0182	Flagellar hook-associated protein 3	[TP0160-TP0792 (0.6929264), TP0160-TP0659 (0.5927278)]
COG0442	COG1344	BB0402	proS	Prolyl-tRNA synthetase (EC 6.1.1.15) (Proline--tRNA ligase) (ProRS)	BB0147	fla	Flagellar filament 41 kDa core protein (Flagellin) (P41) (41 kDa antigen)	[TP0160-TP0792 (0.6929264), TP0160-TP0659 (0.5927278)]
COG0211	COG1536	BB0780	rpmA	50S ribosomal protein L27	BB0290	fliG	Flagellar motor switch protein fliG	[TP0743-TP0400 (0.6311798)]
COG0211	COG1536	BB0780	rpmA	50S ribosomal protein L27	BB0221	BB0221	Flagellar motor switch protein	[TP0743-TP0400 (0.6311798)]
COG1558	COG4591	BB0293	flgC	Flagellar basal-body rod protein flgC	BBJ27	BBJ27	Hypothetical protein BBJ27	[TP0397-TP0582 (0.5810855)]
COG1558	COG4591	BB0293	flgC	Flagellar basal-body rod protein flgC	BB0079	BB0079	Hypothetical protein BB0079	[TP0397-TP0582 (0.5810855)]
COG1558	COG4591	BB0293	flgC	Flagellar basal-body rod protein flgC	BB0081	BB0081	Hypothetical protein BB0081	[TP0397-TP0582 (0.5810855)]
COG1558	COG4591	BB0293	flgC	Flagellar basal-body rod protein flgC	BB0078	BB0078	Hypothetical protein BB0078	[TP0397-TP0582 (0.5810855)]
COG0687	COG1057	BB0639	BB0639	Spermidine/putrescine ABC transporter,	BB0782	nadD	Probable nicotinate-nucleotide adenylyltransferase (EC 2.7.7.18) (Deamido-NAD(+) pyrophosphorylase) (Deamido-NAD(+) diphosphorylase) (Nicotinate mononucleotide adenylyltransferase) (NaMN adenylyltransferase)	[TP0655-TP0741 (0.7061969)]
COG1558	COG4786	BB0293	flgC	Flagellar basal-body rod protein flgC	BB0774	flgG	Flagellar basal-body rod protein flgG (Distal rod protein)	[TP0397-TP0961 (0.74447966)]
COG1558	COG4786	BB0293	flgC	Flagellar basal-body rod protein flgC	BB0775	BB0775	Flagellar hook-basal body complex protein	[TP0397-TP0961 (0.74447966)]
COG0012	COG0608	BB0235	BB0235	Hypothetical protein BB0235	BB0254	BB0254	Single-stranded-DNA-specific exonuclease	[TP0124-TP0704 (0.626838)]
COG1516	COG2868	BB0550	BB0550	Flagellar protein {UniProtKB/TrEMBL:O51500}	BB0779	BB0779	Hypothetical protein BB0779	[TP0943-TP0744 (0.6225916)]
COG0739	COG0773	BB0761	BB0761	Hypothetical protein BB0761	BB0817	murC	UDP-N-acetylmuramate--L-alanine ligase (EC 6.3.2.8) (UDP-N- acetylmuramoyl-L-alanine synthetase)	[TP0782-TP0341 (0.8145237)]
COG0739	COG0773	BB0246	BB0246	Hypothetical protein BB0246	BB0817	murC	UDP-N-acetylmuramate--L-alanine ligase (EC 6.3.2.8) (UDP-N- acetylmuramoyl-L-alanine synthetase)	[TP0782-TP0341 (0.8145237)]
COG0739	COG0773	BB0262	BB0262	Hypothetical protein BB0262	BB0817	murC	UDP-N-acetylmuramate--L-alanine ligase (EC 6.3.2.8) (UDP-N- acetylmuramoyl-L-alanine synthetase)	[TP0782-TP0341 (0.8145237)]
COG0739	COG0773	BB0255	BB0255	Hypothetical protein BB0255	BB0817	murC	UDP-N-acetylmuramate--L-alanine ligase (EC 6.3.2.8) (UDP-N- acetylmuramoyl-L-alanine synthetase)	[TP0782-TP0341 (0.8145237)]
COG0050	COG0457	BB0476	tuf	Elongation factor Tu (EF-Tu)	BB0133	BB0133	Hypothetical protein BB0133	[TP0187-TP0067 (0.7854602)]
COG0050	COG0457	BB0476	tuf	Elongation factor Tu (EF-Tu)	BB0209	BB0209	Hypothetical protein BB0209	[TP0187-TP0067 (0.7854602)]
COG0050	COG0457	BB0476	tuf	Elongation factor Tu (EF-Tu)	BB0170	BB0170	Hypothetical protein BB0170	[TP0187-TP0067 (0.7854602)]
COG0050	COG0457	BB0476	tuf	Elongation factor Tu (EF-Tu)	BB0058	BB0058	Hypothetical protein BB0058	[TP0187-TP0067 (0.7854602)]
COG0050	COG0457	BB0476	tuf	Elongation factor Tu (EF-Tu)	BB0106	BB0106	Hypothetical protein BB0106	[TP0187-TP0067 (0.7854602)]
COG0050	COG0457	BB0476	tuf	Elongation factor Tu (EF-Tu)	BB0714	BB0714	Hypothetical protein BB0714	[TP0187-TP0067 (0.7854602)]
COG0050	COG0457	BB0476	tuf	Elongation factor Tu (EF-Tu)	BB0537	BB0537	Hypothetical protein BB0537	[TP0187-TP0067 (0.7854602)]
COG0050	COG0457	BB0476	tuf	Elongation factor Tu (EF-Tu)	BB0195	BB0195	Cell division control protein 27, putative	[TP0187-TP0067 (0.7854602)]
COG0050	COG0457	BB0476	tuf	Elongation factor Tu (EF-Tu)	BB0171	BB0171	Hypothetical protein BB0171	[TP0187-TP0067 (0.7854602)]
COG1187	NOG23266	BB0129	BB_0129	Hypothetical RNA pseudouridine synthase BB_0129 (EC 5.4.99.-) (RNA- uridine isomerase) (RNA pseudouridylate synthase)	BB0187	BB0187	Hypothetical protein BB0187	[TP0459-TP0874 (0.6079956)]
COG0257	COG0564	BB0499	BB0499	50S ribosomal protein L36	BB0018	rluD	Ribosomal large subunit pseudouridine synthase D (EC 5.4.99.-) (rRNA- uridine isomerase D) (rRNA pseudouridylate synthase D)	[TP0209-TP0154 (0.634929)]
COG0257	COG0564	BB0499	BB0499	50S ribosomal protein L36	BB0815	BB0815	Hypothetical protein BB0815	[TP0209-TP0154 (0.634929)]
COG0446	COG1582	BB0728	BB0728	NADH oxidase, water-forming	BB0282	BB0282	Flagellar protein {UniProtKB/TrEMBL:O51281}	[TP0921-TP0726 (0.78242165)]
COG0739	COG2239	BB0255	BB0255	Hypothetical protein BB0255	BB0380	BB0380	Mg2+ transport protein {UniProtKB/TrEMBL:O50166}	[TP0155-TP0917 (0.6343327)]
COG0739	COG2239	BB0246	BB0246	Hypothetical protein BB0246	BB0380	BB0380	Mg2+ transport protein {UniProtKB/TrEMBL:O50166}	[TP0155-TP0917 (0.6343327)]
COG0739	COG2239	BB0761	BB0761	Hypothetical protein BB0761	BB0380	BB0380	Mg2+ transport protein {UniProtKB/TrEMBL:O50166}	[TP0155-TP0917 (0.6343327)]
COG0739	COG2239	BB0262	BB0262	Hypothetical protein BB0262	BB0380	BB0380	Mg2+ transport protein {UniProtKB/TrEMBL:O50166}	[TP0155-TP0917 (0.6343327)]
COG0255	COG1394	BB0486	rpmC	50S ribosomal protein L29	BB0092	atpD	V-type ATP synthase subunit D (EC 3.6.3.14) (V-type ATPase subunit D)	[TP0197-TP0527 (0.51549006)]
COG0457	COG1187	BB0171	BB0171	Hypothetical protein BB0171	BB0129	BB_0129	Hypothetical RNA pseudouridine synthase BB_0129 (EC 5.4.99.-) (RNA- uridine isomerase) (RNA pseudouridylate synthase)	[TP0067-TP0459 (0.6360361)]
COG0457	COG1187	BB0537	BB0537	Hypothetical protein BB0537	BB0129	BB_0129	Hypothetical RNA pseudouridine synthase BB_0129 (EC 5.4.99.-) (RNA- uridine isomerase) (RNA pseudouridylate synthase)	[TP0067-TP0459 (0.6360361)]
COG0457	COG1187	BB0170	BB0170	Hypothetical protein BB0170	BB0129	BB_0129	Hypothetical RNA pseudouridine synthase BB_0129 (EC 5.4.99.-) (RNA- uridine isomerase) (RNA pseudouridylate synthase)	[TP0067-TP0459 (0.6360361)]
COG0457	COG1187	BB0209	BB0209	Hypothetical protein BB0209	BB0129	BB_0129	Hypothetical RNA pseudouridine synthase BB_0129 (EC 5.4.99.-) (RNA- uridine isomerase) (RNA pseudouridylate synthase)	[TP0067-TP0459 (0.6360361)]
COG0457	COG1187	BB0133	BB0133	Hypothetical protein BB0133	BB0129	BB_0129	Hypothetical RNA pseudouridine synthase BB_0129 (EC 5.4.99.-) (RNA- uridine isomerase) (RNA pseudouridylate synthase)	[TP0067-TP0459 (0.6360361)]
COG0457	COG1187	BB0106	BB0106	Hypothetical protein BB0106	BB0129	BB_0129	Hypothetical RNA pseudouridine synthase BB_0129 (EC 5.4.99.-) (RNA- uridine isomerase) (RNA pseudouridylate synthase)	[TP0067-TP0459 (0.6360361)]
COG0457	COG1187	BB0195	BB0195	Cell division control protein 27, putative	BB0129	BB_0129	Hypothetical RNA pseudouridine synthase BB_0129 (EC 5.4.99.-) (RNA- uridine isomerase) (RNA pseudouridylate synthase)	[TP0067-TP0459 (0.6360361)]
COG0457	COG1187	BB0058	BB0058	Hypothetical protein BB0058	BB0129	BB_0129	Hypothetical RNA pseudouridine synthase BB_0129 (EC 5.4.99.-) (RNA- uridine isomerase) (RNA pseudouridylate synthase)	[TP0067-TP0459 (0.6360361)]
COG0457	COG1187	BB0714	BB0714	Hypothetical protein BB0714	BB0129	BB_0129	Hypothetical RNA pseudouridine synthase BB_0129 (EC 5.4.99.-) (RNA- uridine isomerase) (RNA pseudouridylate synthase)	[TP0067-TP0459 (0.6360361)]
COG0210	COG0305	BB0344	BB0344	DNA helicase {UniProtKB/TrEMBL:O51319}	BB0111	BB0111	Replicative DNA helicase	[TP0102-TP0058 (0.8842861)]
COG0210	COG0305	BB0607	BB0607	Rep helicase, single-stranded DNA-dependent	BB0111	BB0111	Replicative DNA helicase	[TP0102-TP0058 (0.8842861)]
COG0210	COG0305	BB0344	BB0344	DNA helicase {UniProtKB/TrEMBL:O51319}	BBG32	BBG32	Replicative DNA helicase, putative	[TP0102-TP0058 (0.8842861)]
COG0210	COG0305	BB0607	BB0607	Rep helicase, single-stranded DNA-dependent	BBG32	BBG32	Replicative DNA helicase, putative	[TP0102-TP0058 (0.8842861)]
COG1256	COG1516	BB0181	flgK	Flagellar hook-associated protein 1 (HAP1)	BB0550	BB0550	Flagellar protein {UniProtKB/TrEMBL:O51500}	[TP0660-TP0943 (0.90609026)]
COG0840	NOG23279	BB0578	BB0578	Methyl-accepting chemotaxis protein	BB0662	BB0662	Hypothetical protein BB0662	[TP0640-TP0088 (0.73150927)]
COG0840	NOG23279	BB0597	BB0597	Methyl-accepting chemotaxis protein	BB0662	BB0662	Hypothetical protein BB0662	[TP0640-TP0088 (0.73150927)]
COG0840	NOG23279	BB0681	BB0681	Methyl-accepting chemotaxis protein	BB0662	BB0662	Hypothetical protein BB0662	[TP0640-TP0088 (0.73150927)]
COG0840	NOG23279	BB0596	BB0596	Methyl-accepting chemotaxis protein	BB0662	BB0662	Hypothetical protein BB0662	[TP0640-TP0088 (0.73150927)]
COG0840	NOG23279	BB0680	BB0680	Methyl-accepting chemotaxis protein	BB0662	BB0662	Hypothetical protein BB0662	[TP0640-TP0088 (0.73150927)]
COG0257	COG1057	BB0499	BB0499	50S ribosomal protein L36	BB0782	nadD	Probable nicotinate-nucleotide adenylyltransferase (EC 2.7.7.18) (Deamido-NAD(+) pyrophosphorylase) (Deamido-NAD(+) diphosphorylase) (Nicotinate mononucleotide adenylyltransferase) (NaMN adenylyltransferase)	[TP0209-TP0741 (0.64932555)]
COG0840	COG1070	BB0597	BB0597	Methyl-accepting chemotaxis protein	BB0545	BB0545	Xylulokinase {UniProtKB/TrEMBL:O51495}	[TP0640-TP0295 (0.8429581)]
COG0840	COG1070	BB0681	BB0681	Methyl-accepting chemotaxis protein	BB0545	BB0545	Xylulokinase {UniProtKB/TrEMBL:O51495}	[TP0640-TP0295 (0.8429581)]
COG0840	COG1070	BB0680	BB0680	Methyl-accepting chemotaxis protein	BB0545	BB0545	Xylulokinase {UniProtKB/TrEMBL:O51495}	[TP0640-TP0295 (0.8429581)]
COG0840	COG1070	BB0578	BB0578	Methyl-accepting chemotaxis protein	BB0545	BB0545	Xylulokinase {UniProtKB/TrEMBL:O51495}	[TP0640-TP0295 (0.8429581)]
COG0840	COG1070	BB0596	BB0596	Methyl-accepting chemotaxis protein	BB0545	BB0545	Xylulokinase {UniProtKB/TrEMBL:O51495}	[TP0640-TP0295 (0.8429581)]
