# Supplementary material for: The Binary Protein Interactome of Treponema pallidum – The Syphilis Spirochete
Source: PLoS One. 2008 May 28;3(5):e2292. doi: 10.1371/journal.pone.0002292 (PMC2386257; doi:10.1371/journal.pone.0002292)
Supplement: Data S1 — Predicted protein-protein interactions based on our Treponema pallidum data; zip archive containing 372 files with one file per species. (6.09 MB ZIP) [file pone.0002292.s006.zip › bacteria/Borrelia_garinii.tab]

290434 Borrelia garinii
COG A	COG B	Locus Id A	Preferred Name(s) A	Annotation A	Locus Id B	Preferred Name(s) B	Annotation B	T. pallidum interaction
COG0186	COG1475	BG0499	rpsQ	30S ribosomal protein S17	BG0441	BG0441	Stage 0 sporulation protein J	[TP0198-TP0271 (0.71912634)]
COG0186	COG1475	BG0499	rpsQ	30S ribosomal protein S17	BG0753	BG0753	Hypothetical protein {UniProtKB/TrEMBL:Q660E2}	[TP0198-TP0271 (0.71912634)]
COG0845	COG4591	BG0142	BG0142	Membrane fusion protein	BG0077	BG0077	Hypothetical protein {UniProtKB/TrEMBL:Q662T6}	[TP0965-TP0582 (0.8143851)]
COG0845	COG4591	BG0142	BG0142	Membrane fusion protein	BG0079	BG0079	Hypothetical protein {UniProtKB/TrEMBL:Q662T4}	[TP0965-TP0582 (0.8143851)]
COG0617	COG0860	BG0728	BG0728	Polynucleotide adenylyltransferase	BG0689	BG0689	Hypothetical protein {UniProtKB/TrEMBL:Q660K4}	[TP0270-TP0247 (0.76828843)]
COG0617	COG0860	BG0728	BG0728	Polynucleotide adenylyltransferase	BG0644	BG0644	N-acetylmuramoyl-L-alanine amidase, putative	[TP0270-TP0247 (0.76828843)]
COG0201	COG0550	BG0510	BG0510	Preprotein translocase secY subunit	BG0853	BG0853	DNA topoisomerase I {UniProtKB/TrEMBL:Q65ZU6}	[TP0208-TP0394 (0.8044664)]
COG0768	COG2812	BG0740	BG0740	Penicillin-binding protein	BG0474	BG0474	DNA polymerase III, subunits gamma and tau	[TP0500-TP1005 (0.655462)]
COG0768	COG2812	BG0740	BG0740	Penicillin-binding protein	BG0788	BG0788	Hypothetical protein {UniProtKB/TrEMBL:Q660B0}	[TP0500-TP1005 (0.655462)]
COG0768	COG2812	BG0138	BG0138	Penicillin-binding protein	BG0788	BG0788	Hypothetical protein {UniProtKB/TrEMBL:Q660B0}	[TP0500-TP1005 (0.655462)]
COG0768	COG2812	BG0138	BG0138	Penicillin-binding protein	BG0474	BG0474	DNA polymerase III, subunits gamma and tau	[TP0500-TP1005 (0.655462)]
COG0051	COG0693	BG0488	rpsJ	Ribosomal protein S10 {UniProtKB/TrEMBL:Q661E4}	BG0640	BG0640	4-methyl-5(B-hydroxyethyl)-thiazole monophosphate	[TP0188-TP0445 (0.6307204)]
COG0180	COG0564	BG0005	BG0005	Tryptophanyl-tRNA synthetase	BG0018	BG0018	Pseudouridine synthase {UniProtKB/TrEMBL:Q662Z4}	[TP0632-TP0339 (0.7885255)]
COG0180	COG0564	BG0005	BG0005	Tryptophanyl-tRNA synthetase	BG0840	BG0840	Hypothetical protein {UniProtKB/TrEMBL:Q65ZV9}	[TP0632-TP0339 (0.7885255)]
COG1580	COG2239	BG0282	BG0282	Flagellar protein {UniProtKB/TrEMBL:Q661Y6}	BG0379	BG0379	Mg2+ transport protein {UniProtKB/TrEMBL:Q661N9}	[TP0378-TP0917 (0.53720385)]
COG0090	COG0223	BG0493	rplB	Ribosomal protein L2 {UniProtKB/TrEMBL:Q661D9}	BG0063	fmt	Methionyl-tRNA formyltransferase (EC 2.1.2.9)	[TP0192-TP0756 (0.8610547)]
COG0632	COG2255	BG0023	ruvA	Holliday junction ATP-dependent DNA helicase ruvA (EC 3.6.1.-)	BG0022	ruvB	Holliday junction ATP-dependent DNA helicase ruvB (EC 3.6.1.-)	[TP0543-TP0162 (0.9659884)]
COG0242	COG5497	BG0064	BG0064	Polypeptide deformylase	BG0406	BG0406	Hypothetical protein {UniProtKB/TrEMBL:Q661L5}	[TP0757-TP1002 (0.53074986)]
COG0125	COG0586	BG0819	BG0819	Thymidylate kinase {UniProtKB/TrEMBL:Q65ZY0}	BG0252	BG0252	DedA protein {UniProtKB/TrEMBL:Q662B5}	[TP0354-TP0779 (0.67954355)]
COG1291	COG1684	BG0284	BG0284	Flagellar motor rotation protein A	BG0276	BG0276	Flagellar biosynthetic protein fliR	[TP0725-TP0716 (0.9601814)]
COG0222	COG0802	BG0391	BG0391	50S ribosomal protein L7/L12	BG0185	BG0185	Hypothetical protein {UniProtKB/TrEMBL:Q662H8}	[TP0240-TP0875 (0.8481433)]
COG0495	COG1214	BG0254	leuS	Leucyl-tRNA synthetase (EC 6.1.1.4) (Leucine--tRNA ligase) (LeuRS)	BG0184	BG0184	Hypothetical protein {UniProtKB/TrEMBL:Q662H9}	[TP0586-TP0876 (0.5571989)]
COG0192	COG0592	BG0375	metK	S-adenosylmethionine synthetase (EC 2.5.1.6) (Methionine adenosyltransferase) (AdoMet synthetase) (MAT)	BG0445	BG0445	DNA polymerase III, subunit beta	[TP0794-TP0002 (0.8412751)]
COG0125	COG0457	BG0819	BG0819	Thymidylate kinase {UniProtKB/TrEMBL:Q65ZY0}	BG0547	BG0547	Hypothetical protein {UniProtKB/TrEMBL:Q660Y7}	[TP0354-TP0648 (0.5206915)]
COG0125	COG0457	BG0819	BG0819	Thymidylate kinase {UniProtKB/TrEMBL:Q65ZY0}	BG0169	BG0169	Hypothetical protein {UniProtKB/TrEMBL:Q662J4}	[TP0354-TP0648 (0.5206915)]
COG0125	COG0457	BG0819	BG0819	Thymidylate kinase {UniProtKB/TrEMBL:Q65ZY0}	BG0736	BG0736	Hypothetical protein {UniProtKB/TrEMBL:Q660F9}	[TP0354-TP0648 (0.5206915)]
COG0125	COG0457	BG0819	BG0819	Thymidylate kinase {UniProtKB/TrEMBL:Q65ZY0}	BG0193	BG0193	Hypothetical protein {UniProtKB/TrEMBL:Q662H0}	[TP0354-TP0648 (0.5206915)]
COG0125	COG0457	BG0819	BG0819	Thymidylate kinase {UniProtKB/TrEMBL:Q65ZY0}	BG0211	BG0211	Hypothetical protein {UniProtKB/TrEMBL:Q662F5}	[TP0354-TP0648 (0.5206915)]
COG0125	COG0457	BG0819	BG0819	Thymidylate kinase {UniProtKB/TrEMBL:Q65ZY0}	BG0107	BG0107	Hypothetical protein {UniProtKB/TrEMBL:Q662Q6}	[TP0354-TP0648 (0.5206915)]
COG0125	COG0457	BG0819	BG0819	Thymidylate kinase {UniProtKB/TrEMBL:Q65ZY0}	BG0057	BG0057	Hypothetical protein {UniProtKB/TrEMBL:Q662V6}	[TP0354-TP0648 (0.5206915)]
COG0125	COG0457	BG0819	BG0819	Thymidylate kinase {UniProtKB/TrEMBL:Q65ZY0}	BG0135	BG0135	Hypothetical protein {UniProtKB/TrEMBL:Q662M8}	[TP0354-TP0648 (0.5206915)]
COG0125	COG0457	BG0819	BG0819	Thymidylate kinase {UniProtKB/TrEMBL:Q65ZY0}	BG0170	BG0170	Hypothetical protein {UniProtKB/TrEMBL:Q662J3}	[TP0354-TP0648 (0.5206915)]
COG0526	NOG23279	BG0060	BG0060	Thioredoxin {UniProtKB/TrEMBL:Q662V3}	BG0685	BG0685	Hypothetical protein {UniProtKB/TrEMBL:Q660K8}	[TP0100-TP0088 (0.74363506)]
COG0265	COG0333	BG0105	BG0105	Periplasmic serine protease DO	BG0725	rpmF	Ribosomal protein L32 {UniProtKB/TrEMBL:Q660G9}	[TP0773-TP0807 (0.5060325)]
COG0249	COG1156	BG0823	mutS	DNA mismatch repair protein mutS	BG0094	BG0094	V-type ATPase, subunit B	[TP0328-TP0427 (0.80866665)]
COG0802	COG0860	BG0185	BG0185	Hypothetical protein {UniProtKB/TrEMBL:Q662H8}	BG0644	BG0644	N-acetylmuramoyl-L-alanine amidase, putative	[TP0875-TP0247 (0.90700364)]
COG0802	COG0860	BG0185	BG0185	Hypothetical protein {UniProtKB/TrEMBL:Q662H8}	BG0689	BG0689	Hypothetical protein {UniProtKB/TrEMBL:Q660K4}	[TP0875-TP0247 (0.90700364)]
COG1536	COG1677	BG0224	BG0224	Flagellar motor switch protein	BG0295	BG0295	Flagellar hook-basal body complex protein	[TP0026-TP0398 (0.81876683)]
COG1536	COG1677	BG0293	BG0293	Flagellar motor switch protein	BG0295	BG0295	Flagellar hook-basal body complex protein	[TP0026-TP0398 (0.81876683)]
COG1344	COG1582	BG0147	BG0147	Flagellar filament 41 kDa core protein	BG0285	BG0285	Flagellar protein {UniProtKB/TrEMBL:Q661Y3}	[TP0659-TP0726 (0.7363138)]
COG1344	COG1582	BG0181	BG0181	Flagellar hook-associated protein 3	BG0285	BG0285	Flagellar protein {UniProtKB/TrEMBL:Q661Y3}	[TP0659-TP0726 (0.7363138)]
COG0771	COG1815	BG0598	BG0598	UDP-N-acetylmuramoylalanine--D-glutamate ligase	BG0297	BG0297	Flagellar basal-body rod protein	[TP0903-TP0396 (0.6336193)]
COG0020	COG1390	BG0121	BG0121	Undecaprenyl diphosphate synthase	BG0097	BG0097	V-type ATPase, subunit E, putative	[TP0603-TP0424 (0.79878455)]
COG1684	COG2239	BG0276	BG0276	Flagellar biosynthetic protein fliR	BG0379	BG0379	Mg2+ transport protein {UniProtKB/TrEMBL:Q661N9}	[TP0716-TP0917 (0.5059451)]
COG0333	COG1077	BG0725	rpmF	Ribosomal protein L32 {UniProtKB/TrEMBL:Q660G9}	BG0737	BG0737	Rod shape-determining protein	[TP0807-TP0497 (0.61855906)]
COG0234	COG1200	BG0762	BG0762	10 kDa chaperonin {UniProtKB/TrEMBL:Q660D3}	BG0593	BG0593	DNA recombinase {UniProtKB/TrEMBL:Q660U2}	[TP1013-TP0687 (0.84594196)]
COG0084	COG2201	BG0192	BG0192	Hypothetical protein {UniProtKB/TrEMBL:Q662H1}	BG0418	BG0418	Protein-glutamate methylesterase	[TP0994-TP0631 (0.71912634)]
COG0084	COG2201	BG0192	BG0192	Hypothetical protein {UniProtKB/TrEMBL:Q662H1}	BG0578	BG0578	Protein-glutamate methylesterase	[TP0994-TP0631 (0.71912634)]
COG0569	COG1306	BG0747	BG0747	Hypothetical protein {UniProtKB/TrEMBL:Q660E8}	BG0163	BG0163	Hypothetical protein {UniProtKB/TrEMBL:Q662K0}	[TP0024-TP0083 (0.6871683)]
COG1671	COG2812	BG0029	BG0029	Hypothetical protein {UniProtKB/TrEMBL:Q662Y3}	BG0788	BG0788	Hypothetical protein {UniProtKB/TrEMBL:Q660B0}	[TP0845-TP1005 (0.5704539)]
COG1671	COG2812	BG0029	BG0029	Hypothetical protein {UniProtKB/TrEMBL:Q662Y3}	BG0474	BG0474	DNA polymerase III, subunits gamma and tau	[TP0845-TP1005 (0.5704539)]
COG0257	COG1253	BG0511	BG0511	50S ribosomal protein L36	BG0058	BG0058	Hemolysin {UniProtKB/TrEMBL:Q662V5}	[TP0209-TP0027 (0.74441797)]
COG0257	COG1253	BG0511	BG0511	50S ribosomal protein L36	BG0202	BG0202	Hemolysin, putative {UniProtKB/TrEMBL:Q662G2}	[TP0209-TP0027 (0.74441797)]
COG1815	COG2815	BG0297	BG0297	Flagellar basal-body rod protein	BG0062	BG0062	Hypothetical protein {UniProtKB/TrEMBL:Q662V1}	[TP0396-TP0307 (0.6794361)]
COG0608	COG2206	BG0257	BG0257	Single-stranded-DNA-specific exonuclease	BG0373	BG0373	Hypothetical protein {UniProtKB/TrEMBL:Q661P5}	[TP0704-TP0912 (0.7469796)]
COG0060	COG0681	BG0858	ileS	Isoleucyl-tRNA synthetase (EC 6.1.1.5) (Isoleucine--tRNA ligase) (IleRS)	BG0266	BG0266	Signal peptidase I {UniProtKB/TrEMBL:Q662A2}	[TP0452-TP0185 (0.79878455)]
COG0060	COG0681	BG0858	ileS	Isoleucyl-tRNA synthetase (EC 6.1.1.5) (Isoleucine--tRNA ligase) (IleRS)	BG0031	BG0031	Signal peptidase I {UniProtKB/TrEMBL:Q662Y1}	[TP0452-TP0185 (0.79878455)]
COG1344	COG2236	BG0147	BG0147	Flagellar filament 41 kDa core protein	BG0104	BG0104	Hypothetical protein {UniProtKB/TrEMBL:Q662Q9}	[TP0868-TP0050 (0.7570204)]
COG1344	COG2236	BG0181	BG0181	Flagellar hook-associated protein 3	BG0104	BG0104	Hypothetical protein {UniProtKB/TrEMBL:Q662Q9}	[TP0868-TP0050 (0.7570204)]
COG0558	COG2239	BG0743	BG0743	CDP-diacylglycerol--glycerol-3-phosphate	BG0379	BG0379	Mg2+ transport protein {UniProtKB/TrEMBL:Q661N9}	[TP0256-TP0917 (0.6007029)]
COG1344	COG1815	BG0147	BG0147	Flagellar filament 41 kDa core protein	BG0297	BG0297	Flagellar basal-body rod protein	[TP0870-TP0396 (0.7209834)]
COG1344	COG1815	BG0181	BG0181	Flagellar hook-associated protein 3	BG0297	BG0297	Flagellar basal-body rod protein	[TP0870-TP0396 (0.7209834)]
COG0257	COG1749	BG0511	BG0511	50S ribosomal protein L36	BG0286	BG0286	Flagellar hook protein {UniProtKB/TrEMBL:Q661Y2}	[TP0209-TP0727 (0.6772987)]
COG1352	COG1815	BG0040	BG0040	Chemotaxis protein methyltransferase	BG0297	BG0297	Flagellar basal-body rod protein	[TP0630-TP0396 (0.7590469)]
COG1352	COG1815	BG0416	BG0416	Chemotaxis protein methyltransferase	BG0297	BG0297	Flagellar basal-body rod protein	[TP0630-TP0396 (0.7590469)]
COG1352	COG1815	BG0693	BG0693	Purine-binding chemotaxis protein	BG0297	BG0297	Flagellar basal-body rod protein	[TP0630-TP0396 (0.7590469)]
COG0459	COG2236	BG0672	groL	60 kDa chaperonin (Protein Cpn60) (groEL protein)	BG0104	BG0104	Hypothetical protein {UniProtKB/TrEMBL:Q662Q9}	[TP0030-TP0050 (0.733236)]
COG0018	COG1699	BG0607	argS	Arginyl-tRNA synthetase (EC 6.1.1.19) (Arginine--tRNA ligase) (ArgRS)	BG0182	BG0182	Hypothetical protein {UniProtKB/TrEMBL:Q662I1}	[TP0831-TP0658 (0.7668753)]
COG1344	COG4786	BG0181	BG0181	Flagellar hook-associated protein 3	BG0799	BG0799	Flagellar hook-basal body complex protein	[TP0792-TP0961 (0.7009321), TP0659-TP0961 (0.6018447)]
COG1344	COG4786	BG0147	BG0147	Flagellar filament 41 kDa core protein	BG0799	BG0799	Flagellar hook-basal body complex protein	[TP0792-TP0961 (0.7009321), TP0659-TP0961 (0.6018447)]
COG1344	COG4786	BG0181	BG0181	Flagellar hook-associated protein 3	BG0798	BG0798	Flagellar basal-body rod protein	[TP0792-TP0961 (0.7009321), TP0659-TP0961 (0.6018447)]
COG1344	COG4786	BG0147	BG0147	Flagellar filament 41 kDa core protein	BG0798	BG0798	Flagellar basal-body rod protein	[TP0792-TP0961 (0.7009321), TP0659-TP0961 (0.6018447)]
COG0593	COG1077	BG0444	dnaA	Chromosomal replication initiator protein dnaA	BG0737	BG0737	Rod shape-determining protein	[TP0001-TP0497 (0.678435)]
COG0249	COG0357	BG0823	mutS	DNA mismatch repair protein mutS	BG0176	gidB	Methyltransferase gidB (EC 2.1.-.-) (Glucose-inhibited division protein B)	[TP0328-TP0946 (0.7367136)]
COG0658	COG1187	BG0604	BG0604	Competence locus E, putative	BG0131	BG0131	Hypothetical protein {UniProtKB/TrEMBL:Q662N2}	[TP0336-TP0459 (0.6079956)]
COG0465	COG0465	BG0814	BG0814	Cell division protein {UniProtKB/TrEMBL:Q65ZY5}	BG0814	BG0814	Cell division protein {UniProtKB/TrEMBL:Q65ZY5}	[TP0330-TP0330 (0.73856413)]
COG1558	COG1792	BG0296	BG0296	Flagellar basal-body rod protein	BG0738	BG0738	Rod shape-determining protein	[TP0397-TP0498 (0.58822864)]
COG0592	COG1344	BG0445	BG0445	DNA polymerase III, subunit beta	BG0181	BG0181	Flagellar hook-associated protein 3	[TP0002-TP0659 (0.6618167)]
COG0592	COG1344	BG0445	BG0445	DNA polymerase III, subunit beta	BG0147	BG0147	Flagellar filament 41 kDa core protein	[TP0002-TP0659 (0.6618167)]
COG0860	COG1192	BG0644	BG0644	N-acetylmuramoyl-L-alanine amidase, putative	BG0439	BG0439	Chromosome segregation protein, putative	[TP0247-TP0272 (0.7527567)]
COG0860	COG1192	BG0689	BG0689	Hypothetical protein {UniProtKB/TrEMBL:Q660K4}	BG0439	BG0439	Chromosome segregation protein, putative	[TP0247-TP0272 (0.7527567)]
COG0860	COG1192	BG0644	BG0644	N-acetylmuramoyl-L-alanine amidase, putative	BGA18	BGA18	Hypothetical protein {UniProtKB/TrEMBL:Q6ASK7}	[TP0247-TP0272 (0.7527567)]
COG0860	COG1192	BG0689	BG0689	Hypothetical protein {UniProtKB/TrEMBL:Q660K4}	BGB12	BGB12	Hypothetical protein {UniProtKB/TrEMBL:Q6ASN9}	[TP0247-TP0272 (0.7527567)]
COG0860	COG1192	BG0689	BG0689	Hypothetical protein {UniProtKB/TrEMBL:Q660K4}	BGA18	BGA18	Hypothetical protein {UniProtKB/TrEMBL:Q6ASK7}	[TP0247-TP0272 (0.7527567)]
COG0860	COG1192	BG0644	BG0644	N-acetylmuramoyl-L-alanine amidase, putative	BGB12	BGB12	Hypothetical protein {UniProtKB/TrEMBL:Q6ASN9}	[TP0247-TP0272 (0.7527567)]
COG0242	COG0272	BG0064	BG0064	Polypeptide deformylase	BG0562	BG0562	DNA ligase {UniProtKB/TrEMBL:Q660X2}	[TP0757-TP0634 (0.68197167)]
COG0187	COG0358	BG0443	BG0443	DNA gyrase, subunit B {UniProtKB/TrEMBL:Q661I5}	BG0733	BG0733	DNA primase {UniProtKB/TrEMBL:Q660G2}	[TP1006-TP0492 (0.55112576)]
COG0187	COG0358	BG0036	BG0036	DNA topoisomerase IV {UniProtKB/TrEMBL:Q662X6}	BG0733	BG0733	DNA primase {UniProtKB/TrEMBL:Q660G2}	[TP1006-TP0492 (0.55112576)]
COG0223	COG1551	BG0063	fmt	Methionyl-tRNA formyltransferase (EC 2.1.2.9)	BG0183	csrA	Carbon storage regulator homolog	[TP0756-TP0657 (0.72355264)]
COG0237	COG0552	BG0557	coaE	Dephospho-CoA kinase (EC 2.7.1.24) (Dephosphocoenzyme A kinase)	BG0075	BG0075	Signal recognition particle-docking protein FtsY	[TP0296-TP0578 (0.7885255)]
COG0080	COG0265	BG0394	rplK	50S ribosomal protein L11	BG0105	BG0105	Periplasmic serine protease DO	[TP0237-TP0773 (0.6164146)]
COG0783	COG1079	BG0714	BG0714	Neutrophil activating protein	BG0319	BG0319	Conserved hypothetical integral membrane protein	[TP1038-TP0302 (0.79878455)]
COG0783	COG1079	BG0714	BG0714	Neutrophil activating protein	BG0702	BG0702	Ribose/galactose ABC transporter, permease	[TP1038-TP0302 (0.79878455)]
COG2812	COG2812	BG0788	BG0788	Hypothetical protein {UniProtKB/TrEMBL:Q660B0}	BG0474	BG0474	DNA polymerase III, subunits gamma and tau	[TP1005-TP1005 (0.52391654)]
COG2812	COG2812	BG0474	BG0474	DNA polymerase III, subunits gamma and tau	BG0788	BG0788	Hypothetical protein {UniProtKB/TrEMBL:Q660B0}	[TP1005-TP1005 (0.52391654)]
COG2812	COG2812	BG0474	BG0474	DNA polymerase III, subunits gamma and tau	BG0474	BG0474	DNA polymerase III, subunits gamma and tau	[TP1005-TP1005 (0.52391654)]
COG2812	COG2812	BG0788	BG0788	Hypothetical protein {UniProtKB/TrEMBL:Q660B0}	BG0788	BG0788	Hypothetical protein {UniProtKB/TrEMBL:Q660B0}	[TP1005-TP1005 (0.52391654)]
COG1466	COG1847	BG0464	BG0464	Hypothetical protein {UniProtKB/TrEMBL:Q661G4}	BG0450	BG0450	SpoIIIJ-associtated protein	[TP0588-TP0948 (0.74372905)]
COG0223	COG0234	BG0063	fmt	Methionyl-tRNA formyltransferase (EC 2.1.2.9)	BG0762	BG0762	10 kDa chaperonin {UniProtKB/TrEMBL:Q660D3}	[TP0756-TP1013 (0.64276713)]
COG1394	COG1815	BG0093	BG0093	V-type ATPase, subunit D	BG0297	BG0297	Flagellar basal-body rod protein	[TP0527-TP0396 (0.51549006)]
COG0357	COG0459	BG0176	gidB	Methyltransferase gidB (EC 2.1.-.-) (Glucose-inhibited division protein B)	BG0672	groL	60 kDa chaperonin (Protein Cpn60) (groEL protein)	[TP0946-TP0030 (0.68326145)]
COG0223	COG0242	BG0063	fmt	Methionyl-tRNA formyltransferase (EC 2.1.2.9)	BG0064	BG0064	Polypeptide deformylase	[TP0756-TP0757 (0.8300303)]
COG0233	COG0359	BG0122	frr	Ribosome recycling factor (Ribosome-releasing factor) (RRF)	BG0113	rplI	Ribosomal protein L9 {UniProtKB/TrEMBL:Q662Q0}	[TP0604-TP0060 (0.5105792)]
COG0012	COG0457	BG0238	BG0238	Conserved hypothetical GTP-binding protein	BG0211	BG0211	Hypothetical protein {UniProtKB/TrEMBL:Q662F5}	[TP0124-TP0067 (0.81355333)]
COG0012	COG0457	BG0238	BG0238	Conserved hypothetical GTP-binding protein	BG0736	BG0736	Hypothetical protein {UniProtKB/TrEMBL:Q660F9}	[TP0124-TP0067 (0.81355333)]
COG0012	COG0457	BG0238	BG0238	Conserved hypothetical GTP-binding protein	BG0170	BG0170	Hypothetical protein {UniProtKB/TrEMBL:Q662J3}	[TP0124-TP0067 (0.81355333)]
COG0012	COG0457	BG0238	BG0238	Conserved hypothetical GTP-binding protein	BG0193	BG0193	Hypothetical protein {UniProtKB/TrEMBL:Q662H0}	[TP0124-TP0067 (0.81355333)]
COG0012	COG0457	BG0238	BG0238	Conserved hypothetical GTP-binding protein	BG0169	BG0169	Hypothetical protein {UniProtKB/TrEMBL:Q662J4}	[TP0124-TP0067 (0.81355333)]
COG0012	COG0457	BG0238	BG0238	Conserved hypothetical GTP-binding protein	BG0547	BG0547	Hypothetical protein {UniProtKB/TrEMBL:Q660Y7}	[TP0124-TP0067 (0.81355333)]
COG0012	COG0457	BG0238	BG0238	Conserved hypothetical GTP-binding protein	BG0135	BG0135	Hypothetical protein {UniProtKB/TrEMBL:Q662M8}	[TP0124-TP0067 (0.81355333)]
COG0012	COG0457	BG0238	BG0238	Conserved hypothetical GTP-binding protein	BG0057	BG0057	Hypothetical protein {UniProtKB/TrEMBL:Q662V6}	[TP0124-TP0067 (0.81355333)]
COG0012	COG0457	BG0238	BG0238	Conserved hypothetical GTP-binding protein	BG0107	BG0107	Hypothetical protein {UniProtKB/TrEMBL:Q662Q6}	[TP0124-TP0067 (0.81355333)]
COG0459	COG1582	BG0672	groL	60 kDa chaperonin (Protein Cpn60) (groEL protein)	BG0285	BG0285	Flagellar protein {UniProtKB/TrEMBL:Q661Y3}	[TP0030-TP0726 (0.7487338)]
COG0265	COG0492	BG0105	BG0105	Periplasmic serine protease DO	BG0526	BG0526	Thioredoxin reductase {UniProtKB/TrEMBL:Q661A6}	[TP0773-TP0814 (0.6926654)]
COG0544	NOG23283	BG0626	tig	Trigger factor {UniProtKB/Swiss-Prot:Q660R3}	BG0755	BG0755	Hypothetical protein {UniProtKB/TrEMBL:Q660E0}	[TP0506-TP0086 (0.80866665)]
COG1377	COG2239	BG0275	BG0275	Flagellar biosynthesis protein	BG0379	BG0379	Mg2+ transport protein {UniProtKB/TrEMBL:Q661N9}	[TP0715-TP0917 (0.53720385)]
COG0124	COG0608	BG0137	hisS	Histidyl-tRNA synthetase (EC 6.1.1.21) (Histidine--tRNA ligase) (HisRS)	BG0257	BG0257	Single-stranded-DNA-specific exonuclease	[TP0641-TP0704 (0.75894904)]
COG0465	COG0772	BG0814	BG0814	Cell division protein {UniProtKB/TrEMBL:Q65ZY5}	BG0741	BG0741	Rod shape-determining protein	[TP0330-TP0387 (0.8016956)]
COG0465	COG0772	BG0814	BG0814	Cell division protein {UniProtKB/TrEMBL:Q65ZY5}	BG0306	BG0306	Cell division protein {UniProtKB/TrEMBL:Q661W2}	[TP0330-TP0387 (0.8016956)]
COG0457	COG1426	BG0135	BG0135	Hypothetical protein {UniProtKB/TrEMBL:Q662M8}	BG0346	BG0346	Hypothetical protein {UniProtKB/TrEMBL:Q661S2}	[TP0268-TP0334 (0.739808)]
COG0457	COG1426	BG0169	BG0169	Hypothetical protein {UniProtKB/TrEMBL:Q662J4}	BG0346	BG0346	Hypothetical protein {UniProtKB/TrEMBL:Q661S2}	[TP0268-TP0334 (0.739808)]
COG0457	COG1426	BG0170	BG0170	Hypothetical protein {UniProtKB/TrEMBL:Q662J3}	BG0346	BG0346	Hypothetical protein {UniProtKB/TrEMBL:Q661S2}	[TP0268-TP0334 (0.739808)]
COG0457	COG1426	BG0057	BG0057	Hypothetical protein {UniProtKB/TrEMBL:Q662V6}	BG0346	BG0346	Hypothetical protein {UniProtKB/TrEMBL:Q661S2}	[TP0268-TP0334 (0.739808)]
COG0457	COG1426	BG0736	BG0736	Hypothetical protein {UniProtKB/TrEMBL:Q660F9}	BG0346	BG0346	Hypothetical protein {UniProtKB/TrEMBL:Q661S2}	[TP0268-TP0334 (0.739808)]
COG0457	COG1426	BG0547	BG0547	Hypothetical protein {UniProtKB/TrEMBL:Q660Y7}	BG0346	BG0346	Hypothetical protein {UniProtKB/TrEMBL:Q661S2}	[TP0268-TP0334 (0.739808)]
COG0457	COG1426	BG0211	BG0211	Hypothetical protein {UniProtKB/TrEMBL:Q662F5}	BG0346	BG0346	Hypothetical protein {UniProtKB/TrEMBL:Q661S2}	[TP0268-TP0334 (0.739808)]
COG0457	COG1426	BG0107	BG0107	Hypothetical protein {UniProtKB/TrEMBL:Q662Q6}	BG0346	BG0346	Hypothetical protein {UniProtKB/TrEMBL:Q661S2}	[TP0268-TP0334 (0.739808)]
COG0457	COG1426	BG0193	BG0193	Hypothetical protein {UniProtKB/TrEMBL:Q662H0}	BG0346	BG0346	Hypothetical protein {UniProtKB/TrEMBL:Q661S2}	[TP0268-TP0334 (0.739808)]
COG1196	COG5401	BG0044	BG0044	P115 protein {UniProtKB/TrEMBL:Q662W8}	BG0519	BG0519	Hypothetical protein {UniProtKB/TrEMBL:Q661B3}	[TP0367-TP0832 (0.50839365)]
COG0192	COG0217	BG0375	metK	S-adenosylmethionine synthetase (EC 2.5.1.6) (Methionine adenosyltransferase) (AdoMet synthetase) (MAT)	BG0025	BG0025	Hypothetical UPF0082 protein BG0025	[TP0794-TP0474 (0.71912634)]
COG0201	COG2239	BG0510	BG0510	Preprotein translocase secY subunit	BG0379	BG0379	Mg2+ transport protein {UniProtKB/TrEMBL:Q661N9}	[TP0208-TP0917 (0.5527395)]
COG1419	NOG23269	BG0273	BG0273	Flagellar-associated GTP-binding protein	BG0268	BG0268	Hypothetical protein {UniProtKB/TrEMBL:Q662A0}	[TP0713-TP0711 (0.7153278)]
COG0860	COG1214	BG0689	BG0689	Hypothetical protein {UniProtKB/TrEMBL:Q660K4}	BG0184	BG0184	Hypothetical protein {UniProtKB/TrEMBL:Q662H9}	[TP0247-TP0876 (0.6334264)]
COG0860	COG1214	BG0644	BG0644	N-acetylmuramoyl-L-alanine amidase, putative	BG0184	BG0184	Hypothetical protein {UniProtKB/TrEMBL:Q662H9}	[TP0247-TP0876 (0.6334264)]
COG0544	COG1418	BG0626	tig	Trigger factor {UniProtKB/Swiss-Prot:Q660R3}	BG0516	BG0516	Hypothetical protein {UniProtKB/TrEMBL:Q661B6}	[TP0506-TP1018 (0.7668753)]
COG0305	COG2812	BG0112	BG0112	Replicative DNA helicase	BG0788	BG0788	Hypothetical protein {UniProtKB/TrEMBL:Q660B0}	[TP0058-TP1005 (0.7130585)]
COG0305	COG2812	BG0112	BG0112	Replicative DNA helicase	BG0474	BG0474	DNA polymerase III, subunits gamma and tau	[TP0058-TP1005 (0.7130585)]
COG0188	COG0526	BG0035	BG0035	DNA topoisomerase IV {UniProtKB/TrEMBL:Q662X7}	BG0060	BG0060	Thioredoxin {UniProtKB/TrEMBL:Q662V3}	[TP0005-TP0100 (0.7885434)]
COG0188	COG0526	BG0442	BG0442	DNA gyrase, subunit A {UniProtKB/TrEMBL:Q661I6}	BG0060	BG0060	Thioredoxin {UniProtKB/TrEMBL:Q662V3}	[TP0005-TP0100 (0.7885434)]
COG0526	COG0771	BG0060	BG0060	Thioredoxin {UniProtKB/TrEMBL:Q662V3}	BG0598	BG0598	UDP-N-acetylmuramoylalanine--D-glutamate ligase	[TP0100-TP0903 (0.59509045)]
COG0143	COG0845	BG0600	metG	Methionyl-tRNA synthetase (EC 6.1.1.10) (Methionine--tRNA ligase) (MetRS)	BG0142	BG0142	Membrane fusion protein	[TP0798-TP0965 (0.7246752)]
COG0242	COG1744	BG0064	BG0064	Polypeptide deformylase	BG0381	bmpB	Basic membrane protein B precursor	[TP0757-TP0298 (0.51512045)]
COG0242	COG1744	BG0064	BG0064	Polypeptide deformylase	BG0384	AAU07236.1	Basic membrane protein A2 precursor (Immunodominant antigen P39)	[TP0757-TP0298 (0.51512045)]
COG0242	COG1744	BG0064	BG0064	Polypeptide deformylase	BG0322	BG0322	Exported protein {UniProtKB/TrEMBL:Q661U6}	[TP0757-TP0298 (0.51512045)]
COG0242	COG1744	BG0064	BG0064	Polypeptide deformylase	BG0382	BG0382	Basic membrane protein A2 precursor (Immunodominant antigen P39)	[TP0757-TP0298 (0.51512045)]
COG0242	COG1744	BG0064	BG0064	Polypeptide deformylase	BG0385	BG0385	Basic membrane protein C	[TP0757-TP0298 (0.51512045)]
COG0242	COG1744	BG0064	BG0064	Polypeptide deformylase	BG0386	BG0386	Basic membrane protein D	[TP0757-TP0298 (0.51512045)]
COG0762	COG2239	BG0592	BG0592	Conserved hypothetical integral membrane protein	BG0379	BG0379	Mg2+ transport protein {UniProtKB/TrEMBL:Q661N9}	[TP0668-TP0917 (0.5215956)]
COG1536	COG1868	BG0224	BG0224	Flagellar motor switch protein	BG0281	BG0281	Flagellar motor switch protein	[TP0026-TP0721 (0.9539454)]
COG1536	COG1868	BG0293	BG0293	Flagellar motor switch protein	BG0281	BG0281	Flagellar motor switch protein	[TP0026-TP0721 (0.9539454)]
COG0504	COG1475	BG0586	BG0586	CTP synthase {UniProtKB/TrEMBL:Q660U9}	BG0753	BG0753	Hypothetical protein {UniProtKB/TrEMBL:Q660E2}	[TP0305-TP0271 (0.70252794)]
COG0504	COG1475	BG0586	BG0586	CTP synthase {UniProtKB/TrEMBL:Q660U9}	BG0441	BG0441	Stage 0 sporulation protein J	[TP0305-TP0271 (0.70252794)]
COG2206	COG4786	BG0373	BG0373	Hypothetical protein {UniProtKB/TrEMBL:Q661P5}	BG0798	BG0798	Flagellar basal-body rod protein	[TP0877-TP0961 (0.57706213)]
COG2206	COG4786	BG0373	BG0373	Hypothetical protein {UniProtKB/TrEMBL:Q661P5}	BG0799	BG0799	Flagellar hook-basal body complex protein	[TP0877-TP0961 (0.57706213)]
COG0149	COG2239	BG0054	BG0054	Triosephosphate isomerase	BG0379	BG0379	Mg2+ transport protein {UniProtKB/TrEMBL:Q661N9}	[TP0537-TP0917 (0.5527395)]
COG0457	COG3391	BG0135	BG0135	Hypothetical protein {UniProtKB/TrEMBL:Q662M8}	BG0239	BG0239	Hypothetical protein {UniProtKB/TrEMBL:Q662C8}	[TP0095-TP0421 (0.8119976)]
COG0457	COG3391	BG0547	BG0547	Hypothetical protein {UniProtKB/TrEMBL:Q660Y7}	BG0239	BG0239	Hypothetical protein {UniProtKB/TrEMBL:Q662C8}	[TP0095-TP0421 (0.8119976)]
COG0457	COG3391	BG0057	BG0057	Hypothetical protein {UniProtKB/TrEMBL:Q662V6}	BG0239	BG0239	Hypothetical protein {UniProtKB/TrEMBL:Q662C8}	[TP0095-TP0421 (0.8119976)]
COG0457	COG3391	BG0107	BG0107	Hypothetical protein {UniProtKB/TrEMBL:Q662Q6}	BG0239	BG0239	Hypothetical protein {UniProtKB/TrEMBL:Q662C8}	[TP0095-TP0421 (0.8119976)]
COG0457	COG3391	BG0193	BG0193	Hypothetical protein {UniProtKB/TrEMBL:Q662H0}	BG0239	BG0239	Hypothetical protein {UniProtKB/TrEMBL:Q662C8}	[TP0095-TP0421 (0.8119976)]
COG0457	COG3391	BG0736	BG0736	Hypothetical protein {UniProtKB/TrEMBL:Q660F9}	BG0239	BG0239	Hypothetical protein {UniProtKB/TrEMBL:Q662C8}	[TP0095-TP0421 (0.8119976)]
COG0457	COG3391	BG0169	BG0169	Hypothetical protein {UniProtKB/TrEMBL:Q662J4}	BG0239	BG0239	Hypothetical protein {UniProtKB/TrEMBL:Q662C8}	[TP0095-TP0421 (0.8119976)]
COG0457	COG3391	BG0170	BG0170	Hypothetical protein {UniProtKB/TrEMBL:Q662J3}	BG0239	BG0239	Hypothetical protein {UniProtKB/TrEMBL:Q662C8}	[TP0095-TP0421 (0.8119976)]
COG0457	COG3391	BG0211	BG0211	Hypothetical protein {UniProtKB/TrEMBL:Q662F5}	BG0239	BG0239	Hypothetical protein {UniProtKB/TrEMBL:Q662C8}	[TP0095-TP0421 (0.8119976)]
COG0250	COG0772	BG0395	BG0395	Transcription antitermination protein nusG	BG0741	BG0741	Rod shape-determining protein	[TP0236-TP0387 (0.7470728)]
COG0250	COG0772	BG0395	BG0395	Transcription antitermination protein nusG	BG0306	BG0306	Cell division protein {UniProtKB/TrEMBL:Q661W2}	[TP0236-TP0387 (0.7470728)]
COG0227	COG0740	BG0351	rpmB	50S ribosomal protein L28	BG0627	clpP	ATP-dependent Clp protease proteolytic subunit (EC 3.4.21.92) (Endopeptidase Clp)	[TP0362-TP0507 (0.75048)]
COG0227	COG0740	BG0351	rpmB	50S ribosomal protein L28	BG0779	BG0779	ATP-dependent Clp protease proteolytic subunit	[TP0362-TP0507 (0.75048)]
COG0457	COG0457	BG0211	BG0211	Hypothetical protein {UniProtKB/TrEMBL:Q662F5}	BG0169	BG0169	Hypothetical protein {UniProtKB/TrEMBL:Q662J4}	[TP0067-TP0095 (0.6515529)]
COG0457	COG0457	BG0169	BG0169	Hypothetical protein {UniProtKB/TrEMBL:Q662J4}	BG0211	BG0211	Hypothetical protein {UniProtKB/TrEMBL:Q662F5}	[TP0067-TP0095 (0.6515529)]
COG0457	COG0457	BG0057	BG0057	Hypothetical protein {UniProtKB/TrEMBL:Q662V6}	BG0193	BG0193	Hypothetical protein {UniProtKB/TrEMBL:Q662H0}	[TP0067-TP0095 (0.6515529)]
COG0457	COG0457	BG0193	BG0193	Hypothetical protein {UniProtKB/TrEMBL:Q662H0}	BG0057	BG0057	Hypothetical protein {UniProtKB/TrEMBL:Q662V6}	[TP0067-TP0095 (0.6515529)]
COG0457	COG0457	BG0170	BG0170	Hypothetical protein {UniProtKB/TrEMBL:Q662J3}	BG0736	BG0736	Hypothetical protein {UniProtKB/TrEMBL:Q660F9}	[TP0067-TP0095 (0.6515529)]
COG0457	COG0457	BG0736	BG0736	Hypothetical protein {UniProtKB/TrEMBL:Q660F9}	BG0170	BG0170	Hypothetical protein {UniProtKB/TrEMBL:Q662J3}	[TP0067-TP0095 (0.6515529)]
COG0457	COG0457	BG0170	BG0170	Hypothetical protein {UniProtKB/TrEMBL:Q662J3}	BG0193	BG0193	Hypothetical protein {UniProtKB/TrEMBL:Q662H0}	[TP0067-TP0095 (0.6515529)]
COG0457	COG0457	BG0193	BG0193	Hypothetical protein {UniProtKB/TrEMBL:Q662H0}	BG0170	BG0170	Hypothetical protein {UniProtKB/TrEMBL:Q662J3}	[TP0067-TP0095 (0.6515529)]
COG0457	COG0457	BG0135	BG0135	Hypothetical protein {UniProtKB/TrEMBL:Q662M8}	BG0169	BG0169	Hypothetical protein {UniProtKB/TrEMBL:Q662J4}	[TP0067-TP0095 (0.6515529)]
COG0457	COG0457	BG0169	BG0169	Hypothetical protein {UniProtKB/TrEMBL:Q662J4}	BG0135	BG0135	Hypothetical protein {UniProtKB/TrEMBL:Q662M8}	[TP0067-TP0095 (0.6515529)]
COG0457	COG0457	BG0057	BG0057	Hypothetical protein {UniProtKB/TrEMBL:Q662V6}	BG0135	BG0135	Hypothetical protein {UniProtKB/TrEMBL:Q662M8}	[TP0067-TP0095 (0.6515529)]
COG0457	COG0457	BG0135	BG0135	Hypothetical protein {UniProtKB/TrEMBL:Q662M8}	BG0057	BG0057	Hypothetical protein {UniProtKB/TrEMBL:Q662V6}	[TP0067-TP0095 (0.6515529)]
COG0457	COG0457	BG0170	BG0170	Hypothetical protein {UniProtKB/TrEMBL:Q662J3}	BG0107	BG0107	Hypothetical protein {UniProtKB/TrEMBL:Q662Q6}	[TP0067-TP0095 (0.6515529)]
COG0457	COG0457	BG0107	BG0107	Hypothetical protein {UniProtKB/TrEMBL:Q662Q6}	BG0170	BG0170	Hypothetical protein {UniProtKB/TrEMBL:Q662J3}	[TP0067-TP0095 (0.6515529)]
COG0457	COG0457	BG0736	BG0736	Hypothetical protein {UniProtKB/TrEMBL:Q660F9}	BG0135	BG0135	Hypothetical protein {UniProtKB/TrEMBL:Q662M8}	[TP0067-TP0095 (0.6515529)]
COG0457	COG0457	BG0135	BG0135	Hypothetical protein {UniProtKB/TrEMBL:Q662M8}	BG0736	BG0736	Hypothetical protein {UniProtKB/TrEMBL:Q660F9}	[TP0067-TP0095 (0.6515529)]
COG0457	COG0457	BG0107	BG0107	Hypothetical protein {UniProtKB/TrEMBL:Q662Q6}	BG0547	BG0547	Hypothetical protein {UniProtKB/TrEMBL:Q660Y7}	[TP0067-TP0095 (0.6515529)]
COG0457	COG0457	BG0547	BG0547	Hypothetical protein {UniProtKB/TrEMBL:Q660Y7}	BG0107	BG0107	Hypothetical protein {UniProtKB/TrEMBL:Q662Q6}	[TP0067-TP0095 (0.6515529)]
COG0457	COG0457	BG0135	BG0135	Hypothetical protein {UniProtKB/TrEMBL:Q662M8}	BG0135	BG0135	Hypothetical protein {UniProtKB/TrEMBL:Q662M8}	[TP0067-TP0095 (0.6515529)]
COG0457	COG0457	BG0057	BG0057	Hypothetical protein {UniProtKB/TrEMBL:Q662V6}	BG0057	BG0057	Hypothetical protein {UniProtKB/TrEMBL:Q662V6}	[TP0067-TP0095 (0.6515529)]
COG0457	COG0457	BG0057	BG0057	Hypothetical protein {UniProtKB/TrEMBL:Q662V6}	BG0169	BG0169	Hypothetical protein {UniProtKB/TrEMBL:Q662J4}	[TP0067-TP0095 (0.6515529)]
COG0457	COG0457	BG0169	BG0169	Hypothetical protein {UniProtKB/TrEMBL:Q662J4}	BG0057	BG0057	Hypothetical protein {UniProtKB/TrEMBL:Q662V6}	[TP0067-TP0095 (0.6515529)]
COG0457	COG0457	BG0193	BG0193	Hypothetical protein {UniProtKB/TrEMBL:Q662H0}	BG0193	BG0193	Hypothetical protein {UniProtKB/TrEMBL:Q662H0}	[TP0067-TP0095 (0.6515529)]
COG0457	COG0457	BG0057	BG0057	Hypothetical protein {UniProtKB/TrEMBL:Q662V6}	BG0107	BG0107	Hypothetical protein {UniProtKB/TrEMBL:Q662Q6}	[TP0067-TP0095 (0.6515529)]
COG0457	COG0457	BG0107	BG0107	Hypothetical protein {UniProtKB/TrEMBL:Q662Q6}	BG0057	BG0057	Hypothetical protein {UniProtKB/TrEMBL:Q662V6}	[TP0067-TP0095 (0.6515529)]
COG0457	COG0457	BG0736	BG0736	Hypothetical protein {UniProtKB/TrEMBL:Q660F9}	BG0193	BG0193	Hypothetical protein {UniProtKB/TrEMBL:Q662H0}	[TP0067-TP0095 (0.6515529)]
COG0457	COG0457	BG0193	BG0193	Hypothetical protein {UniProtKB/TrEMBL:Q662H0}	BG0736	BG0736	Hypothetical protein {UniProtKB/TrEMBL:Q660F9}	[TP0067-TP0095 (0.6515529)]
COG0457	COG0457	BG0211	BG0211	Hypothetical protein {UniProtKB/TrEMBL:Q662F5}	BG0107	BG0107	Hypothetical protein {UniProtKB/TrEMBL:Q662Q6}	[TP0067-TP0095 (0.6515529)]
COG0457	COG0457	BG0107	BG0107	Hypothetical protein {UniProtKB/TrEMBL:Q662Q6}	BG0211	BG0211	Hypothetical protein {UniProtKB/TrEMBL:Q662F5}	[TP0067-TP0095 (0.6515529)]
COG0457	COG0457	BG0193	BG0193	Hypothetical protein {UniProtKB/TrEMBL:Q662H0}	BG0169	BG0169	Hypothetical protein {UniProtKB/TrEMBL:Q662J4}	[TP0067-TP0095 (0.6515529)]
COG0457	COG0457	BG0169	BG0169	Hypothetical protein {UniProtKB/TrEMBL:Q662J4}	BG0193	BG0193	Hypothetical protein {UniProtKB/TrEMBL:Q662H0}	[TP0067-TP0095 (0.6515529)]
COG0457	COG0457	BG0170	BG0170	Hypothetical protein {UniProtKB/TrEMBL:Q662J3}	BG0135	BG0135	Hypothetical protein {UniProtKB/TrEMBL:Q662M8}	[TP0067-TP0095 (0.6515529)]
COG0457	COG0457	BG0135	BG0135	Hypothetical protein {UniProtKB/TrEMBL:Q662M8}	BG0170	BG0170	Hypothetical protein {UniProtKB/TrEMBL:Q662J3}	[TP0067-TP0095 (0.6515529)]
COG0457	COG0457	BG0135	BG0135	Hypothetical protein {UniProtKB/TrEMBL:Q662M8}	BG0547	BG0547	Hypothetical protein {UniProtKB/TrEMBL:Q660Y7}	[TP0067-TP0095 (0.6515529)]
COG0457	COG0457	BG0547	BG0547	Hypothetical protein {UniProtKB/TrEMBL:Q660Y7}	BG0135	BG0135	Hypothetical protein {UniProtKB/TrEMBL:Q662M8}	[TP0067-TP0095 (0.6515529)]
COG0457	COG0457	BG0547	BG0547	Hypothetical protein {UniProtKB/TrEMBL:Q660Y7}	BG0547	BG0547	Hypothetical protein {UniProtKB/TrEMBL:Q660Y7}	[TP0067-TP0095 (0.6515529)]
COG0457	COG0457	BG0547	BG0547	Hypothetical protein {UniProtKB/TrEMBL:Q660Y7}	BG0169	BG0169	Hypothetical protein {UniProtKB/TrEMBL:Q662J4}	[TP0067-TP0095 (0.6515529)]
COG0457	COG0457	BG0169	BG0169	Hypothetical protein {UniProtKB/TrEMBL:Q662J4}	BG0547	BG0547	Hypothetical protein {UniProtKB/TrEMBL:Q660Y7}	[TP0067-TP0095 (0.6515529)]
COG0457	COG0457	BG0736	BG0736	Hypothetical protein {UniProtKB/TrEMBL:Q660F9}	BG0547	BG0547	Hypothetical protein {UniProtKB/TrEMBL:Q660Y7}	[TP0067-TP0095 (0.6515529)]
COG0457	COG0457	BG0547	BG0547	Hypothetical protein {UniProtKB/TrEMBL:Q660Y7}	BG0736	BG0736	Hypothetical protein {UniProtKB/TrEMBL:Q660F9}	[TP0067-TP0095 (0.6515529)]
COG0457	COG0457	BG0135	BG0135	Hypothetical protein {UniProtKB/TrEMBL:Q662M8}	BG0107	BG0107	Hypothetical protein {UniProtKB/TrEMBL:Q662Q6}	[TP0067-TP0095 (0.6515529)]
COG0457	COG0457	BG0107	BG0107	Hypothetical protein {UniProtKB/TrEMBL:Q662Q6}	BG0135	BG0135	Hypothetical protein {UniProtKB/TrEMBL:Q662M8}	[TP0067-TP0095 (0.6515529)]
COG0457	COG0457	BG0736	BG0736	Hypothetical protein {UniProtKB/TrEMBL:Q660F9}	BG0211	BG0211	Hypothetical protein {UniProtKB/TrEMBL:Q662F5}	[TP0067-TP0095 (0.6515529)]
COG0457	COG0457	BG0211	BG0211	Hypothetical protein {UniProtKB/TrEMBL:Q662F5}	BG0736	BG0736	Hypothetical protein {UniProtKB/TrEMBL:Q660F9}	[TP0067-TP0095 (0.6515529)]
COG0457	COG0457	BG0211	BG0211	Hypothetical protein {UniProtKB/TrEMBL:Q662F5}	BG0135	BG0135	Hypothetical protein {UniProtKB/TrEMBL:Q662M8}	[TP0067-TP0095 (0.6515529)]
COG0457	COG0457	BG0135	BG0135	Hypothetical protein {UniProtKB/TrEMBL:Q662M8}	BG0211	BG0211	Hypothetical protein {UniProtKB/TrEMBL:Q662F5}	[TP0067-TP0095 (0.6515529)]
COG0457	COG0457	BG0169	BG0169	Hypothetical protein {UniProtKB/TrEMBL:Q662J4}	BG0169	BG0169	Hypothetical protein {UniProtKB/TrEMBL:Q662J4}	[TP0067-TP0095 (0.6515529)]
COG0457	COG0457	BG0170	BG0170	Hypothetical protein {UniProtKB/TrEMBL:Q662J3}	BG0170	BG0170	Hypothetical protein {UniProtKB/TrEMBL:Q662J3}	[TP0067-TP0095 (0.6515529)]
COG0457	COG0457	BG0211	BG0211	Hypothetical protein {UniProtKB/TrEMBL:Q662F5}	BG0547	BG0547	Hypothetical protein {UniProtKB/TrEMBL:Q660Y7}	[TP0067-TP0095 (0.6515529)]
COG0457	COG0457	BG0547	BG0547	Hypothetical protein {UniProtKB/TrEMBL:Q660Y7}	BG0211	BG0211	Hypothetical protein {UniProtKB/TrEMBL:Q662F5}	[TP0067-TP0095 (0.6515529)]
COG0457	COG0457	BG0170	BG0170	Hypothetical protein {UniProtKB/TrEMBL:Q662J3}	BG0169	BG0169	Hypothetical protein {UniProtKB/TrEMBL:Q662J4}	[TP0067-TP0095 (0.6515529)]
COG0457	COG0457	BG0169	BG0169	Hypothetical protein {UniProtKB/TrEMBL:Q662J4}	BG0170	BG0170	Hypothetical protein {UniProtKB/TrEMBL:Q662J3}	[TP0067-TP0095 (0.6515529)]
COG0457	COG0457	BG0736	BG0736	Hypothetical protein {UniProtKB/TrEMBL:Q660F9}	BG0107	BG0107	Hypothetical protein {UniProtKB/TrEMBL:Q662Q6}	[TP0067-TP0095 (0.6515529)]
COG0457	COG0457	BG0107	BG0107	Hypothetical protein {UniProtKB/TrEMBL:Q662Q6}	BG0736	BG0736	Hypothetical protein {UniProtKB/TrEMBL:Q660F9}	[TP0067-TP0095 (0.6515529)]
COG0457	COG0457	BG0057	BG0057	Hypothetical protein {UniProtKB/TrEMBL:Q662V6}	BG0211	BG0211	Hypothetical protein {UniProtKB/TrEMBL:Q662F5}	[TP0067-TP0095 (0.6515529)]
COG0457	COG0457	BG0211	BG0211	Hypothetical protein {UniProtKB/TrEMBL:Q662F5}	BG0057	BG0057	Hypothetical protein {UniProtKB/TrEMBL:Q662V6}	[TP0067-TP0095 (0.6515529)]
COG0457	COG0457	BG0107	BG0107	Hypothetical protein {UniProtKB/TrEMBL:Q662Q6}	BG0169	BG0169	Hypothetical protein {UniProtKB/TrEMBL:Q662J4}	[TP0067-TP0095 (0.6515529)]
COG0457	COG0457	BG0169	BG0169	Hypothetical protein {UniProtKB/TrEMBL:Q662J4}	BG0107	BG0107	Hypothetical protein {UniProtKB/TrEMBL:Q662Q6}	[TP0067-TP0095 (0.6515529)]
COG0457	COG0457	BG0135	BG0135	Hypothetical protein {UniProtKB/TrEMBL:Q662M8}	BG0193	BG0193	Hypothetical protein {UniProtKB/TrEMBL:Q662H0}	[TP0067-TP0095 (0.6515529)]
COG0457	COG0457	BG0193	BG0193	Hypothetical protein {UniProtKB/TrEMBL:Q662H0}	BG0135	BG0135	Hypothetical protein {UniProtKB/TrEMBL:Q662M8}	[TP0067-TP0095 (0.6515529)]
COG0457	COG0457	BG0736	BG0736	Hypothetical protein {UniProtKB/TrEMBL:Q660F9}	BG0736	BG0736	Hypothetical protein {UniProtKB/TrEMBL:Q660F9}	[TP0067-TP0095 (0.6515529)]
COG0457	COG0457	BG0547	BG0547	Hypothetical protein {UniProtKB/TrEMBL:Q660Y7}	BG0193	BG0193	Hypothetical protein {UniProtKB/TrEMBL:Q662H0}	[TP0067-TP0095 (0.6515529)]
COG0457	COG0457	BG0193	BG0193	Hypothetical protein {UniProtKB/TrEMBL:Q662H0}	BG0547	BG0547	Hypothetical protein {UniProtKB/TrEMBL:Q660Y7}	[TP0067-TP0095 (0.6515529)]
COG0457	COG0457	BG0057	BG0057	Hypothetical protein {UniProtKB/TrEMBL:Q662V6}	BG0547	BG0547	Hypothetical protein {UniProtKB/TrEMBL:Q660Y7}	[TP0067-TP0095 (0.6515529)]
COG0457	COG0457	BG0211	BG0211	Hypothetical protein {UniProtKB/TrEMBL:Q662F5}	BG0193	BG0193	Hypothetical protein {UniProtKB/TrEMBL:Q662H0}	[TP0067-TP0095 (0.6515529)]
COG0457	COG0457	BG0547	BG0547	Hypothetical protein {UniProtKB/TrEMBL:Q660Y7}	BG0057	BG0057	Hypothetical protein {UniProtKB/TrEMBL:Q662V6}	[TP0067-TP0095 (0.6515529)]
COG0457	COG0457	BG0193	BG0193	Hypothetical protein {UniProtKB/TrEMBL:Q662H0}	BG0211	BG0211	Hypothetical protein {UniProtKB/TrEMBL:Q662F5}	[TP0067-TP0095 (0.6515529)]
COG0457	COG0457	BG0736	BG0736	Hypothetical protein {UniProtKB/TrEMBL:Q660F9}	BG0169	BG0169	Hypothetical protein {UniProtKB/TrEMBL:Q662J4}	[TP0067-TP0095 (0.6515529)]
COG0457	COG0457	BG0169	BG0169	Hypothetical protein {UniProtKB/TrEMBL:Q662J4}	BG0736	BG0736	Hypothetical protein {UniProtKB/TrEMBL:Q660F9}	[TP0067-TP0095 (0.6515529)]
COG0457	COG0457	BG0170	BG0170	Hypothetical protein {UniProtKB/TrEMBL:Q662J3}	BG0547	BG0547	Hypothetical protein {UniProtKB/TrEMBL:Q660Y7}	[TP0067-TP0095 (0.6515529)]
COG0457	COG0457	BG0547	BG0547	Hypothetical protein {UniProtKB/TrEMBL:Q660Y7}	BG0170	BG0170	Hypothetical protein {UniProtKB/TrEMBL:Q662J3}	[TP0067-TP0095 (0.6515529)]
COG0457	COG0457	BG0211	BG0211	Hypothetical protein {UniProtKB/TrEMBL:Q662F5}	BG0211	BG0211	Hypothetical protein {UniProtKB/TrEMBL:Q662F5}	[TP0067-TP0095 (0.6515529)]
COG0457	COG0457	BG0107	BG0107	Hypothetical protein {UniProtKB/TrEMBL:Q662Q6}	BG0107	BG0107	Hypothetical protein {UniProtKB/TrEMBL:Q662Q6}	[TP0067-TP0095 (0.6515529)]
COG0457	COG0457	BG0170	BG0170	Hypothetical protein {UniProtKB/TrEMBL:Q662J3}	BG0211	BG0211	Hypothetical protein {UniProtKB/TrEMBL:Q662F5}	[TP0067-TP0095 (0.6515529)]
COG0457	COG0457	BG0211	BG0211	Hypothetical protein {UniProtKB/TrEMBL:Q662F5}	BG0170	BG0170	Hypothetical protein {UniProtKB/TrEMBL:Q662J3}	[TP0067-TP0095 (0.6515529)]
COG0457	COG0457	BG0057	BG0057	Hypothetical protein {UniProtKB/TrEMBL:Q662V6}	BG0736	BG0736	Hypothetical protein {UniProtKB/TrEMBL:Q660F9}	[TP0067-TP0095 (0.6515529)]
COG0457	COG0457	BG0736	BG0736	Hypothetical protein {UniProtKB/TrEMBL:Q660F9}	BG0057	BG0057	Hypothetical protein {UniProtKB/TrEMBL:Q662V6}	[TP0067-TP0095 (0.6515529)]
COG0457	COG0457	BG0107	BG0107	Hypothetical protein {UniProtKB/TrEMBL:Q662Q6}	BG0193	BG0193	Hypothetical protein {UniProtKB/TrEMBL:Q662H0}	[TP0067-TP0095 (0.6515529)]
COG0457	COG0457	BG0193	BG0193	Hypothetical protein {UniProtKB/TrEMBL:Q662H0}	BG0107	BG0107	Hypothetical protein {UniProtKB/TrEMBL:Q662Q6}	[TP0067-TP0095 (0.6515529)]
COG0457	COG0457	BG0057	BG0057	Hypothetical protein {UniProtKB/TrEMBL:Q662V6}	BG0170	BG0170	Hypothetical protein {UniProtKB/TrEMBL:Q662J3}	[TP0067-TP0095 (0.6515529)]
COG0457	COG0457	BG0170	BG0170	Hypothetical protein {UniProtKB/TrEMBL:Q662J3}	BG0057	BG0057	Hypothetical protein {UniProtKB/TrEMBL:Q662V6}	[TP0067-TP0095 (0.6515529)]
COG0103	COG0211	BG0339	BG0339	30S ribosomal protein S9	BG0804	rpmA	50S ribosomal protein L27	[TP1024-TP0743 (0.87139803)]
COG0530	COG0741	BG0162	BG0162	Na+/Ca+ exchange protein, putative	BG0262	BG0262	Hypothetical protein {UniProtKB/TrEMBL:Q662A6}	[TP1034-TP0043 (0.7823198)]
COG0342	NOG18922	BG0675	BG0675	Protein-export membrane protein	BG0688	BG0688	Hypothetical protein {UniProtKB/TrEMBL:Q660K5}	[TP0410-TP0287 (0.5751275)]
COG0739	COG1418	BG0258	BG0258	Hypothetical protein {UniProtKB/TrEMBL:Q662B0}	BG0516	BG0516	Hypothetical protein {UniProtKB/TrEMBL:Q661B6}	[TP0702-TP1018 (0.7620277)]
COG0739	COG1418	BG0785	BG0785	Hypothetical protein {UniProtKB/TrEMBL:Q660B3}	BG0516	BG0516	Hypothetical protein {UniProtKB/TrEMBL:Q661B6}	[TP0702-TP1018 (0.7620277)]
COG0739	COG1418	BG0248	BG0248	Hypothetical protein {UniProtKB/TrEMBL:Q662B9}	BG0516	BG0516	Hypothetical protein {UniProtKB/TrEMBL:Q661B6}	[TP0702-TP1018 (0.7620277)]
COG0739	COG1418	BG0265	BG0265	Hypothetical protein {UniProtKB/TrEMBL:Q662A3}	BG0516	BG0516	Hypothetical protein {UniProtKB/TrEMBL:Q661B6}	[TP0702-TP1018 (0.7620277)]
COG0739	COG1344	BG0265	BG0265	Hypothetical protein {UniProtKB/TrEMBL:Q662A3}	BG0147	BG0147	Flagellar filament 41 kDa core protein	[TP0702-TP0870 (0.64395046)]
COG0739	COG1344	BG0265	BG0265	Hypothetical protein {UniProtKB/TrEMBL:Q662A3}	BG0181	BG0181	Flagellar hook-associated protein 3	[TP0702-TP0870 (0.64395046)]
COG0739	COG1344	BG0248	BG0248	Hypothetical protein {UniProtKB/TrEMBL:Q662B9}	BG0147	BG0147	Flagellar filament 41 kDa core protein	[TP0702-TP0870 (0.64395046)]
COG0739	COG1344	BG0785	BG0785	Hypothetical protein {UniProtKB/TrEMBL:Q660B3}	BG0147	BG0147	Flagellar filament 41 kDa core protein	[TP0702-TP0870 (0.64395046)]
COG0739	COG1344	BG0785	BG0785	Hypothetical protein {UniProtKB/TrEMBL:Q660B3}	BG0181	BG0181	Flagellar hook-associated protein 3	[TP0702-TP0870 (0.64395046)]
COG0739	COG1344	BG0258	BG0258	Hypothetical protein {UniProtKB/TrEMBL:Q662B0}	BG0181	BG0181	Flagellar hook-associated protein 3	[TP0702-TP0870 (0.64395046)]
COG0739	COG1344	BG0258	BG0258	Hypothetical protein {UniProtKB/TrEMBL:Q662B0}	BG0147	BG0147	Flagellar filament 41 kDa core protein	[TP0702-TP0870 (0.64395046)]
COG0739	COG1344	BG0248	BG0248	Hypothetical protein {UniProtKB/TrEMBL:Q662B9}	BG0181	BG0181	Flagellar hook-associated protein 3	[TP0702-TP0870 (0.64395046)]
COG0442	COG4591	BG0405	BG0405	Prolyl-tRNA synthetase {UniProtKB/TrEMBL:Q661L6}	BG0077	BG0077	Hypothetical protein {UniProtKB/TrEMBL:Q662T6}	[TP0160-TP0582 (0.74148)]
COG0442	COG4591	BG0405	BG0405	Prolyl-tRNA synthetase {UniProtKB/TrEMBL:Q661L6}	BG0079	BG0079	Hypothetical protein {UniProtKB/TrEMBL:Q662T4}	[TP0160-TP0582 (0.74148)]
COG3391	NOG23269	BG0239	BG0239	Hypothetical protein {UniProtKB/TrEMBL:Q662C8}	BG0268	BG0268	Hypothetical protein {UniProtKB/TrEMBL:Q662A0}	[TP0421-TP0711 (0.52611345)]
COG1291	COG2239	BG0284	BG0284	Flagellar motor rotation protein A	BG0379	BG0379	Mg2+ transport protein {UniProtKB/TrEMBL:Q661N9}	[TP0725-TP0917 (0.53720385)]
COG0255	NOG23269	BG0498	BG0498	Ribosomal protein L29 {UniProtKB/TrEMBL:Q661D4}	BG0268	BG0268	Hypothetical protein {UniProtKB/TrEMBL:Q662A0}	[TP0197-TP0711 (0.5572129)]
COG1536	COG4786	BG0293	BG0293	Flagellar motor switch protein	BG0798	BG0798	Flagellar basal-body rod protein	[TP0026-TP0961 (0.8107165)]
COG1536	COG4786	BG0224	BG0224	Flagellar motor switch protein	BG0798	BG0798	Flagellar basal-body rod protein	[TP0026-TP0961 (0.8107165)]
COG1536	COG4786	BG0224	BG0224	Flagellar motor switch protein	BG0799	BG0799	Flagellar hook-basal body complex protein	[TP0026-TP0961 (0.8107165)]
COG1536	COG4786	BG0293	BG0293	Flagellar motor switch protein	BG0799	BG0799	Flagellar hook-basal body complex protein	[TP0026-TP0961 (0.8107165)]
COG0305	COG2236	BG0112	BG0112	Replicative DNA helicase	BG0104	BG0104	Hypothetical protein {UniProtKB/TrEMBL:Q662Q9}	[TP0058-TP0050 (0.53343445)]
COG0084	NOG18922	BG0192	BG0192	Hypothetical protein {UniProtKB/TrEMBL:Q662H1}	BG0688	BG0688	Hypothetical protein {UniProtKB/TrEMBL:Q660K5}	[TP0994-TP0287 (0.5597501)]
COG0465	COG4591	BG0814	BG0814	Cell division protein {UniProtKB/TrEMBL:Q65ZY5}	BG0079	BG0079	Hypothetical protein {UniProtKB/TrEMBL:Q662T4}	[TP0765-TP0582 (0.6598422)]
COG0465	COG4591	BG0814	BG0814	Cell division protein {UniProtKB/TrEMBL:Q65ZY5}	BG0077	BG0077	Hypothetical protein {UniProtKB/TrEMBL:Q662T6}	[TP0765-TP0582 (0.6598422)]
COG0272	COG0773	BG0562	BG0562	DNA ligase {UniProtKB/TrEMBL:Q660X2}	BG0842	murC	UDP-N-acetylmuramate--L-alanine ligase (EC 6.3.2.8) (UDP-N- acetylmuramoyl-L-alanine synthetase)	[TP0634-TP0341 (0.8201813)]
COG0275	COG5401	BG0310	mraW	S-adenosyl-methyltransferase mraW (EC 2.1.1.-)	BG0519	BG0519	Hypothetical protein {UniProtKB/TrEMBL:Q661B3}	[TP0384-TP0832 (0.6009694)]
COG0457	NOG23281	BG0170	BG0170	Hypothetical protein {UniProtKB/TrEMBL:Q662J3}	BG0723	BG0723	Hypothetical protein {UniProtKB/TrEMBL:Q660H1}	[TP0095-TP0914 (0.6077605)]
COG0457	NOG23281	BG0211	BG0211	Hypothetical protein {UniProtKB/TrEMBL:Q662F5}	BG0723	BG0723	Hypothetical protein {UniProtKB/TrEMBL:Q660H1}	[TP0095-TP0914 (0.6077605)]
COG0457	NOG23281	BG0057	BG0057	Hypothetical protein {UniProtKB/TrEMBL:Q662V6}	BG0723	BG0723	Hypothetical protein {UniProtKB/TrEMBL:Q660H1}	[TP0095-TP0914 (0.6077605)]
COG0457	NOG23281	BG0107	BG0107	Hypothetical protein {UniProtKB/TrEMBL:Q662Q6}	BG0723	BG0723	Hypothetical protein {UniProtKB/TrEMBL:Q660H1}	[TP0095-TP0914 (0.6077605)]
COG0457	NOG23281	BG0193	BG0193	Hypothetical protein {UniProtKB/TrEMBL:Q662H0}	BG0723	BG0723	Hypothetical protein {UniProtKB/TrEMBL:Q660H1}	[TP0095-TP0914 (0.6077605)]
COG0457	NOG23281	BG0135	BG0135	Hypothetical protein {UniProtKB/TrEMBL:Q662M8}	BG0723	BG0723	Hypothetical protein {UniProtKB/TrEMBL:Q660H1}	[TP0095-TP0914 (0.6077605)]
COG0457	NOG23281	BG0736	BG0736	Hypothetical protein {UniProtKB/TrEMBL:Q660F9}	BG0723	BG0723	Hypothetical protein {UniProtKB/TrEMBL:Q660H1}	[TP0095-TP0914 (0.6077605)]
COG0457	NOG23281	BG0547	BG0547	Hypothetical protein {UniProtKB/TrEMBL:Q660Y7}	BG0723	BG0723	Hypothetical protein {UniProtKB/TrEMBL:Q660H1}	[TP0095-TP0914 (0.6077605)]
COG0457	NOG23281	BG0169	BG0169	Hypothetical protein {UniProtKB/TrEMBL:Q662J4}	BG0723	BG0723	Hypothetical protein {UniProtKB/TrEMBL:Q660H1}	[TP0095-TP0914 (0.6077605)]
COG0280	COG2204	BG0602	BG0602	Phosphate acetyltransferase	BG0786	BG0786	Response regulatory protein	[TP0094-TP0519 (0.5559654)]
COG0124	COG0465	BG0137	hisS	Histidyl-tRNA synthetase (EC 6.1.1.21) (Histidine--tRNA ligase) (HisRS)	BG0814	BG0814	Cell division protein {UniProtKB/TrEMBL:Q65ZY5}	[TP0641-TP0330 (0.76316583)]
COG1077	NOG23279	BG0737	BG0737	Rod shape-determining protein	BG0685	BG0685	Hypothetical protein {UniProtKB/TrEMBL:Q660K8}	[TP0497-TP0088 (0.5928469)]
COG0564	COG1843	BG0840	BG0840	Hypothetical protein {UniProtKB/TrEMBL:Q65ZV9}	BG0287	BG0287	Flagellar hook assembly protein	[TP0339-TP0728 (0.7885255)]
COG0564	COG1843	BG0018	BG0018	Pseudouridine synthase {UniProtKB/TrEMBL:Q662Z4}	BG0287	BG0287	Flagellar hook assembly protein	[TP0339-TP0728 (0.7885255)]
COG5401	NOG18915	BG0519	BG0519	Hypothetical protein {UniProtKB/TrEMBL:Q661B3}	BG0289	BG0289	Flagellar protein {UniProtKB/TrEMBL:Q661X9}	[TP0832-TP0567 (0.50839365)]
COG0845	COG1394	BG0142	BG0142	Membrane fusion protein	BG0093	BG0093	V-type ATPase, subunit D	[TP0965-TP0527 (0.522211)]
COG3391	NOG18915	BG0239	BG0239	Hypothetical protein {UniProtKB/TrEMBL:Q662C8}	BG0289	BG0289	Flagellar protein {UniProtKB/TrEMBL:Q661X9}	[TP0421-TP0567 (0.7154534)]
COG0860	COG2080	BG0689	BG0689	Hypothetical protein {UniProtKB/TrEMBL:Q660K4}	BG0565	BG0565	Hypothetical protein {UniProtKB/TrEMBL:Q660W9}	[TP0247-TP0080 (0.7296782)]
COG0860	COG2080	BG0644	BG0644	N-acetylmuramoyl-L-alanine amidase, putative	BG0565	BG0565	Hypothetical protein {UniProtKB/TrEMBL:Q660W9}	[TP0247-TP0080 (0.7296782)]
COG0504	COG0728	BG0586	BG0586	CTP synthase {UniProtKB/TrEMBL:Q660U9}	BG0836	BG0836	Virulence factor mviN protein	[TP0305-TP0516 (0.84299135)]
COG0681	COG1384	BG0266	BG0266	Signal peptidase I {UniProtKB/TrEMBL:Q662A2}	BG0682	lysS	Lysyl-tRNA synthetase (EC 6.1.1.6) (Lysine--tRNA ligase) (LysRS)	[TP0185-TP0644 (0.7885255)]
COG0681	COG1384	BG0031	BG0031	Signal peptidase I {UniProtKB/TrEMBL:Q662Y1}	BG0682	lysS	Lysyl-tRNA synthetase (EC 6.1.1.6) (Lysine--tRNA ligase) (LysRS)	[TP0185-TP0644 (0.7885255)]
COG0242	COG0360	BG0064	BG0064	Polypeptide deformylase	BG0116	rpsF	30S ribosomal protein S6	[TP0757-TP0063 (0.54983324)]
COG1582	COG1843	BG0285	BG0285	Flagellar protein {UniProtKB/TrEMBL:Q661Y3}	BG0287	BG0287	Flagellar hook assembly protein	[TP0726-TP0728 (0.7544685)]
COG0267	COG0357	BG0398	BG0398	50S ribosomal protein L33	BG0176	gidB	Methyltransferase gidB (EC 2.1.-.-) (Glucose-inhibited division protein B)	[TP0234-TP0946 (0.6249908)]
COG0234	COG0772	BG0762	BG0762	10 kDa chaperonin {UniProtKB/TrEMBL:Q660D3}	BG0306	BG0306	Cell division protein {UniProtKB/TrEMBL:Q661W2}	[TP1013-TP0387 (0.81326103)]
COG0234	COG0772	BG0762	BG0762	10 kDa chaperonin {UniProtKB/TrEMBL:Q660D3}	BG0741	BG0741	Rod shape-determining protein	[TP1013-TP0387 (0.81326103)]
COG0445	COG0457	BG0177	gidA	tRNA uridine 5-carboxymethylaminomethyl modification enzyme gidA (Glucose-inhibited division protein A)	BG0193	BG0193	Hypothetical protein {UniProtKB/TrEMBL:Q662H0}	[TP0044-TP0954 (0.8549597)]
COG0445	COG0457	BG0177	gidA	tRNA uridine 5-carboxymethylaminomethyl modification enzyme gidA (Glucose-inhibited division protein A)	BG0057	BG0057	Hypothetical protein {UniProtKB/TrEMBL:Q662V6}	[TP0044-TP0954 (0.8549597)]
COG0445	COG0457	BG0177	gidA	tRNA uridine 5-carboxymethylaminomethyl modification enzyme gidA (Glucose-inhibited division protein A)	BG0169	BG0169	Hypothetical protein {UniProtKB/TrEMBL:Q662J4}	[TP0044-TP0954 (0.8549597)]
COG0445	COG0457	BG0177	gidA	tRNA uridine 5-carboxymethylaminomethyl modification enzyme gidA (Glucose-inhibited division protein A)	BG0736	BG0736	Hypothetical protein {UniProtKB/TrEMBL:Q660F9}	[TP0044-TP0954 (0.8549597)]
COG0445	COG0457	BG0177	gidA	tRNA uridine 5-carboxymethylaminomethyl modification enzyme gidA (Glucose-inhibited division protein A)	BG0170	BG0170	Hypothetical protein {UniProtKB/TrEMBL:Q662J3}	[TP0044-TP0954 (0.8549597)]
COG0445	COG0457	BG0177	gidA	tRNA uridine 5-carboxymethylaminomethyl modification enzyme gidA (Glucose-inhibited division protein A)	BG0211	BG0211	Hypothetical protein {UniProtKB/TrEMBL:Q662F5}	[TP0044-TP0954 (0.8549597)]
COG0445	COG0457	BG0177	gidA	tRNA uridine 5-carboxymethylaminomethyl modification enzyme gidA (Glucose-inhibited division protein A)	BG0107	BG0107	Hypothetical protein {UniProtKB/TrEMBL:Q662Q6}	[TP0044-TP0954 (0.8549597)]
COG0445	COG0457	BG0177	gidA	tRNA uridine 5-carboxymethylaminomethyl modification enzyme gidA (Glucose-inhibited division protein A)	BG0135	BG0135	Hypothetical protein {UniProtKB/TrEMBL:Q662M8}	[TP0044-TP0954 (0.8549597)]
COG0445	COG0457	BG0177	gidA	tRNA uridine 5-carboxymethylaminomethyl modification enzyme gidA (Glucose-inhibited division protein A)	BG0547	BG0547	Hypothetical protein {UniProtKB/TrEMBL:Q660Y7}	[TP0044-TP0954 (0.8549597)]
COG0290	COG1516	BG0189	infC	Translation initiation factor IF-3	BG0560	BG0560	Flagellar protein {UniProtKB/TrEMBL:Q660X4}	[TP0850-TP0943 (0.6225916)]
COG0228	COG0250	BG0718	rpsP	Ribosomal protein S16 {UniProtKB/TrEMBL:Q660H6}	BG0395	BG0395	Transcription antitermination protein nusG	[TP0905-TP0236 (0.7099409)]
COG0357	NOG19604	BG0176	gidB	Methyltransferase gidB (EC 2.1.-.-) (Glucose-inhibited division protein B)	BG0313	BG0313	Hypothetical protein {UniProtKB/TrEMBL:Q661V5}	[TP0946-TP0443 (0.5042361)]
COG1516	COG1728	BG0560	BG0560	Flagellar protein {UniProtKB/TrEMBL:Q660X4}	BG0246	BG0246	Hypothetical protein {UniProtKB/TrEMBL:Q662C1}	[TP0943-TP0047 (0.5419107)]
COG0420	NOG14321	BG0854	BG0854	Exonuclease SbcD {UniProtKB/TrEMBL:Q65ZU5}	BG0643	BG0643	Hypothetical protein {UniProtKB/TrEMBL:Q660P8}	[TP0626-TP0455 (0.5043594)]
COG0465	COG0532	BG0814	BG0814	Cell division protein {UniProtKB/TrEMBL:Q65ZY5}	BG0827	infB	Translation initiation factor IF-2	[TP0330-TP0891 (0.8751731)]
COG1452	COG1488	BG0863	BG0863	Hypothetical protein {UniProtKB/TrEMBL:Q65ZT6}	BG0657	BG0657	Hypothetical protein {UniProtKB/TrEMBL:Q660N6}	[TP0515-TP0628 (0.6658587)]
COG0234	COG0445	BG0762	BG0762	10 kDa chaperonin {UniProtKB/TrEMBL:Q660D3}	BG0177	gidA	tRNA uridine 5-carboxymethylaminomethyl modification enzyme gidA (Glucose-inhibited division protein A)	[TP1013-TP0044 (0.813164)]
COG0457	COG0860	BG0170	BG0170	Hypothetical protein {UniProtKB/TrEMBL:Q662J3}	BG0689	BG0689	Hypothetical protein {UniProtKB/TrEMBL:Q660K4}	[TP0820-TP0247 (0.74644035), TP0067-TP0247 (0.79531366)]
COG0457	COG0860	BG0736	BG0736	Hypothetical protein {UniProtKB/TrEMBL:Q660F9}	BG0644	BG0644	N-acetylmuramoyl-L-alanine amidase, putative	[TP0820-TP0247 (0.74644035), TP0067-TP0247 (0.79531366)]
COG0457	COG0860	BG0135	BG0135	Hypothetical protein {UniProtKB/TrEMBL:Q662M8}	BG0644	BG0644	N-acetylmuramoyl-L-alanine amidase, putative	[TP0820-TP0247 (0.74644035), TP0067-TP0247 (0.79531366)]
COG0457	COG0860	BG0107	BG0107	Hypothetical protein {UniProtKB/TrEMBL:Q662Q6}	BG0689	BG0689	Hypothetical protein {UniProtKB/TrEMBL:Q660K4}	[TP0820-TP0247 (0.74644035), TP0067-TP0247 (0.79531366)]
COG0457	COG0860	BG0169	BG0169	Hypothetical protein {UniProtKB/TrEMBL:Q662J4}	BG0689	BG0689	Hypothetical protein {UniProtKB/TrEMBL:Q660K4}	[TP0820-TP0247 (0.74644035), TP0067-TP0247 (0.79531366)]
COG0457	COG0860	BG0057	BG0057	Hypothetical protein {UniProtKB/TrEMBL:Q662V6}	BG0644	BG0644	N-acetylmuramoyl-L-alanine amidase, putative	[TP0820-TP0247 (0.74644035), TP0067-TP0247 (0.79531366)]
COG0457	COG0860	BG0170	BG0170	Hypothetical protein {UniProtKB/TrEMBL:Q662J3}	BG0644	BG0644	N-acetylmuramoyl-L-alanine amidase, putative	[TP0820-TP0247 (0.74644035), TP0067-TP0247 (0.79531366)]
COG0457	COG0860	BG0211	BG0211	Hypothetical protein {UniProtKB/TrEMBL:Q662F5}	BG0689	BG0689	Hypothetical protein {UniProtKB/TrEMBL:Q660K4}	[TP0820-TP0247 (0.74644035), TP0067-TP0247 (0.79531366)]
COG0457	COG0860	BG0169	BG0169	Hypothetical protein {UniProtKB/TrEMBL:Q662J4}	BG0644	BG0644	N-acetylmuramoyl-L-alanine amidase, putative	[TP0820-TP0247 (0.74644035), TP0067-TP0247 (0.79531366)]
COG0457	COG0860	BG0193	BG0193	Hypothetical protein {UniProtKB/TrEMBL:Q662H0}	BG0689	BG0689	Hypothetical protein {UniProtKB/TrEMBL:Q660K4}	[TP0820-TP0247 (0.74644035), TP0067-TP0247 (0.79531366)]
COG0457	COG0860	BG0547	BG0547	Hypothetical protein {UniProtKB/TrEMBL:Q660Y7}	BG0689	BG0689	Hypothetical protein {UniProtKB/TrEMBL:Q660K4}	[TP0820-TP0247 (0.74644035), TP0067-TP0247 (0.79531366)]
COG0457	COG0860	BG0057	BG0057	Hypothetical protein {UniProtKB/TrEMBL:Q662V6}	BG0689	BG0689	Hypothetical protein {UniProtKB/TrEMBL:Q660K4}	[TP0820-TP0247 (0.74644035), TP0067-TP0247 (0.79531366)]
COG0457	COG0860	BG0211	BG0211	Hypothetical protein {UniProtKB/TrEMBL:Q662F5}	BG0644	BG0644	N-acetylmuramoyl-L-alanine amidase, putative	[TP0820-TP0247 (0.74644035), TP0067-TP0247 (0.79531366)]
COG0457	COG0860	BG0193	BG0193	Hypothetical protein {UniProtKB/TrEMBL:Q662H0}	BG0644	BG0644	N-acetylmuramoyl-L-alanine amidase, putative	[TP0820-TP0247 (0.74644035), TP0067-TP0247 (0.79531366)]
COG0457	COG0860	BG0547	BG0547	Hypothetical protein {UniProtKB/TrEMBL:Q660Y7}	BG0644	BG0644	N-acetylmuramoyl-L-alanine amidase, putative	[TP0820-TP0247 (0.74644035), TP0067-TP0247 (0.79531366)]
COG0457	COG0860	BG0107	BG0107	Hypothetical protein {UniProtKB/TrEMBL:Q662Q6}	BG0644	BG0644	N-acetylmuramoyl-L-alanine amidase, putative	[TP0820-TP0247 (0.74644035), TP0067-TP0247 (0.79531366)]
COG0457	COG0860	BG0135	BG0135	Hypothetical protein {UniProtKB/TrEMBL:Q662M8}	BG0689	BG0689	Hypothetical protein {UniProtKB/TrEMBL:Q660K4}	[TP0820-TP0247 (0.74644035), TP0067-TP0247 (0.79531366)]
COG0457	COG0860	BG0736	BG0736	Hypothetical protein {UniProtKB/TrEMBL:Q660F9}	BG0689	BG0689	Hypothetical protein {UniProtKB/TrEMBL:Q660K4}	[TP0820-TP0247 (0.74644035), TP0067-TP0247 (0.79531366)]
COG2201	COG4786	BG0578	BG0578	Protein-glutamate methylesterase	BG0799	BG0799	Flagellar hook-basal body complex protein	[TP0631-TP0961 (0.5728655)]
COG2201	COG4786	BG0418	BG0418	Protein-glutamate methylesterase	BG0799	BG0799	Flagellar hook-basal body complex protein	[TP0631-TP0961 (0.5728655)]
COG2201	COG4786	BG0418	BG0418	Protein-glutamate methylesterase	BG0798	BG0798	Flagellar basal-body rod protein	[TP0631-TP0961 (0.5728655)]
COG2201	COG4786	BG0578	BG0578	Protein-glutamate methylesterase	BG0798	BG0798	Flagellar basal-body rod protein	[TP0631-TP0961 (0.5728655)]
COG1186	COG1925	BG0073	BG0073	Peptide chain release factor 2	BG0567	BG0567	Phosphocarrier protein HPr	[TP0576-TP0589 (0.79878455)]
COG1186	COG1925	BG0073	BG0073	Peptide chain release factor 2	BG0456	BG0456	Phosphocarrier protein HPr	[TP0576-TP0589 (0.79878455)]
COG1749	COG2885	BG0286	BG0286	Flagellar hook protein {UniProtKB/TrEMBL:Q661Y2}	BG0165	BG0165	Outer membrane protein {UniProtKB/TrEMBL:Q662J8}	[TP0727-TP0292 (0.89187646)]
COG1159	COG1699	BG0683	BG0683	GTP-binding protein {UniProtKB/TrEMBL:Q660L0}	BG0182	BG0182	Hypothetical protein {UniProtKB/TrEMBL:Q662I1}	[TP0541-TP0658 (0.79144865)]
COG1177	COG1558	BG0663	BG0663	Spermidine/putrescine ABC transporter, permease	BG0296	BG0296	Flagellar basal-body rod protein	[TP0654-TP0397 (0.7022186)]
COG0766	NOG19604	BG0484	murA	UDP-N-acetylglucosamine 1-carboxyvinyltransferase (EC 2.5.1.7) (Enoylpyruvate transferase) (UDP-N-acetylglucosamine enolpyruvyl transferase) (EPT)	BG0313	BG0313	Hypothetical protein {UniProtKB/TrEMBL:Q661V5}	[TP0029-TP0443 (0.62282336)]
COG0530	COG2239	BG0162	BG0162	Na+/Ca+ exchange protein, putative	BG0379	BG0379	Mg2+ transport protein {UniProtKB/TrEMBL:Q661N9}	[TP1034-TP0917 (0.5728957)]
COG0319	COG0333	BG0059	BG0059	UPF0054 protein BG0059	BG0725	rpmF	Ribosomal protein L32 {UniProtKB/TrEMBL:Q660G9}	[TP0650-TP0807 (0.80809164)]
COG0195	COG1643	BG0826	BG0826	N-utilization substance protein A	BG0852	BG0852	ATP-dependent helicase {UniProtKB/TrEMBL:Q65ZU7}	[TP0892-TP0526 (0.71912634)]
COG0216	COG0457	BG0194	prfA	Peptide chain release factor 1 (RF-1)	BG0193	BG0193	Hypothetical protein {UniProtKB/TrEMBL:Q662H0}	[TP0051-TP0067 (0.7097377)]
COG0216	COG0457	BG0194	prfA	Peptide chain release factor 1 (RF-1)	BG0057	BG0057	Hypothetical protein {UniProtKB/TrEMBL:Q662V6}	[TP0051-TP0067 (0.7097377)]
COG0216	COG0457	BG0194	prfA	Peptide chain release factor 1 (RF-1)	BG0170	BG0170	Hypothetical protein {UniProtKB/TrEMBL:Q662J3}	[TP0051-TP0067 (0.7097377)]
COG0216	COG0457	BG0194	prfA	Peptide chain release factor 1 (RF-1)	BG0169	BG0169	Hypothetical protein {UniProtKB/TrEMBL:Q662J4}	[TP0051-TP0067 (0.7097377)]
COG0216	COG0457	BG0194	prfA	Peptide chain release factor 1 (RF-1)	BG0736	BG0736	Hypothetical protein {UniProtKB/TrEMBL:Q660F9}	[TP0051-TP0067 (0.7097377)]
COG0216	COG0457	BG0194	prfA	Peptide chain release factor 1 (RF-1)	BG0135	BG0135	Hypothetical protein {UniProtKB/TrEMBL:Q662M8}	[TP0051-TP0067 (0.7097377)]
COG0216	COG0457	BG0194	prfA	Peptide chain release factor 1 (RF-1)	BG0547	BG0547	Hypothetical protein {UniProtKB/TrEMBL:Q660Y7}	[TP0051-TP0067 (0.7097377)]
COG0216	COG0457	BG0194	prfA	Peptide chain release factor 1 (RF-1)	BG0211	BG0211	Hypothetical protein {UniProtKB/TrEMBL:Q662F5}	[TP0051-TP0067 (0.7097377)]
COG0216	COG0457	BG0194	prfA	Peptide chain release factor 1 (RF-1)	BG0107	BG0107	Hypothetical protein {UniProtKB/TrEMBL:Q662Q6}	[TP0051-TP0067 (0.7097377)]
COG1360	COG4786	BG0283	BG0283	Flagellar motor rotation protein B	BG0799	BG0799	Flagellar hook-basal body complex protein	[TP0724-TP0961 (0.729456)]
COG1360	COG4786	BG0283	BG0283	Flagellar motor rotation protein B	BG0798	BG0798	Flagellar basal-body rod protein	[TP0724-TP0961 (0.729456)]
COG0687	COG0693	BG0662	BG0662	Spermidine/putrescine ABC transporter, binding	BG0640	BG0640	4-methyl-5(B-hydroxyethyl)-thiazole monophosphate	[TP0655-TP0445 (0.5706956)]
COG1352	COG2206	BG0693	BG0693	Purine-binding chemotaxis protein	BG0373	BG0373	Hypothetical protein {UniProtKB/TrEMBL:Q661P5}	[TP0630-TP0877 (0.67253613)]
COG1352	COG2206	BG0416	BG0416	Chemotaxis protein methyltransferase	BG0373	BG0373	Hypothetical protein {UniProtKB/TrEMBL:Q661P5}	[TP0630-TP0877 (0.67253613)]
COG1352	COG2206	BG0040	BG0040	Chemotaxis protein methyltransferase	BG0373	BG0373	Hypothetical protein {UniProtKB/TrEMBL:Q661P5}	[TP0630-TP0877 (0.67253613)]
COG1385	COG2204	BG0061	BG0061	Hypothetical protein {UniProtKB/TrEMBL:Q662V2}	BG0786	BG0786	Response regulatory protein	[TP0032-TP0519 (0.67332727)]
COG1385	COG2204	BG0358	BG0358	Hypothetical protein {UniProtKB/TrEMBL:Q661R0}	BG0786	BG0786	Response regulatory protein	[TP0032-TP0519 (0.67332727)]
COG0542	COG2204	BG0368	BG0368	ATP-dependent Clp protease, subunit A	BG0786	BG0786	Response regulatory protein	[TP0071-TP0519 (0.6908589)]
COG0542	COG2204	BG0859	BG0859	ATP-dependent Clp protease, subunit C	BG0786	BG0786	Response regulatory protein	[TP0071-TP0519 (0.6908589)]
COG1744	NOG18922	BG0386	BG0386	Basic membrane protein D	BG0688	BG0688	Hypothetical protein {UniProtKB/TrEMBL:Q660K5}	[TP0298-TP0287 (0.5751275)]
COG1744	NOG18922	BG0381	bmpB	Basic membrane protein B precursor	BG0688	BG0688	Hypothetical protein {UniProtKB/TrEMBL:Q660K5}	[TP0298-TP0287 (0.5751275)]
COG1744	NOG18922	BG0385	BG0385	Basic membrane protein C	BG0688	BG0688	Hypothetical protein {UniProtKB/TrEMBL:Q660K5}	[TP0298-TP0287 (0.5751275)]
COG1744	NOG18922	BG0384	AAU07236.1	Basic membrane protein A2 precursor (Immunodominant antigen P39)	BG0688	BG0688	Hypothetical protein {UniProtKB/TrEMBL:Q660K5}	[TP0298-TP0287 (0.5751275)]
COG1744	NOG18922	BG0322	BG0322	Exported protein {UniProtKB/TrEMBL:Q661U6}	BG0688	BG0688	Hypothetical protein {UniProtKB/TrEMBL:Q660K5}	[TP0298-TP0287 (0.5751275)]
COG1744	NOG18922	BG0382	BG0382	Basic membrane protein A2 precursor (Immunodominant antigen P39)	BG0688	BG0688	Hypothetical protein {UniProtKB/TrEMBL:Q660K5}	[TP0298-TP0287 (0.5751275)]
COG0569	COG1256	BG0747	BG0747	Hypothetical protein {UniProtKB/TrEMBL:Q660E8}	BG0180	BG0180	Flagellar hook-associated protein	[TP0024-TP0660 (0.58621275)]
COG1196	COG2236	BG0044	BG0044	P115 protein {UniProtKB/TrEMBL:Q662W8}	BG0104	BG0104	Hypothetical protein {UniProtKB/TrEMBL:Q662Q9}	[TP0367-TP0050 (0.68145895)]
COG0290	COG0457	BG0189	infC	Translation initiation factor IF-3	BG0193	BG0193	Hypothetical protein {UniProtKB/TrEMBL:Q662H0}	[TP0850-TP0095 (0.6947713)]
COG0290	COG0457	BG0189	infC	Translation initiation factor IF-3	BG0170	BG0170	Hypothetical protein {UniProtKB/TrEMBL:Q662J3}	[TP0850-TP0095 (0.6947713)]
COG0290	COG0457	BG0189	infC	Translation initiation factor IF-3	BG0211	BG0211	Hypothetical protein {UniProtKB/TrEMBL:Q662F5}	[TP0850-TP0095 (0.6947713)]
COG0290	COG0457	BG0189	infC	Translation initiation factor IF-3	BG0736	BG0736	Hypothetical protein {UniProtKB/TrEMBL:Q660F9}	[TP0850-TP0095 (0.6947713)]
COG0290	COG0457	BG0189	infC	Translation initiation factor IF-3	BG0135	BG0135	Hypothetical protein {UniProtKB/TrEMBL:Q662M8}	[TP0850-TP0095 (0.6947713)]
COG0290	COG0457	BG0189	infC	Translation initiation factor IF-3	BG0169	BG0169	Hypothetical protein {UniProtKB/TrEMBL:Q662J4}	[TP0850-TP0095 (0.6947713)]
COG0290	COG0457	BG0189	infC	Translation initiation factor IF-3	BG0107	BG0107	Hypothetical protein {UniProtKB/TrEMBL:Q662Q6}	[TP0850-TP0095 (0.6947713)]
COG0290	COG0457	BG0189	infC	Translation initiation factor IF-3	BG0547	BG0547	Hypothetical protein {UniProtKB/TrEMBL:Q660Y7}	[TP0850-TP0095 (0.6947713)]
COG0290	COG0457	BG0189	infC	Translation initiation factor IF-3	BG0057	BG0057	Hypothetical protein {UniProtKB/TrEMBL:Q662V6}	[TP0850-TP0095 (0.6947713)]
COG0255	COG1516	BG0498	BG0498	Ribosomal protein L29 {UniProtKB/TrEMBL:Q661D4}	BG0560	BG0560	Flagellar protein {UniProtKB/TrEMBL:Q660X4}	[TP0197-TP0943 (0.5311184)]
COG0024	COG0530	BG0106	BG0106	Methionine aminopeptidase	BG0162	BG0162	Na+/Ca+ exchange protein, putative	[TP0842-TP1034 (0.7696508)]
COG0530	COG0771	BG0162	BG0162	Na+/Ca+ exchange protein, putative	BG0598	BG0598	UDP-N-acetylmuramoylalanine--D-glutamate ligase	[TP1034-TP0903 (0.71912634)]
COG1344	COG1699	BG0147	BG0147	Flagellar filament 41 kDa core protein	BG0182	BG0182	Hypothetical protein {UniProtKB/TrEMBL:Q662I1}	[TP0792-TP0658 (0.94066244), TP0868-TP0658 (0.9503252), TP0870-TP0658 (0.7328265)]
COG1344	COG1699	BG0181	BG0181	Flagellar hook-associated protein 3	BG0182	BG0182	Hypothetical protein {UniProtKB/TrEMBL:Q662I1}	[TP0792-TP0658 (0.94066244), TP0868-TP0658 (0.9503252), TP0870-TP0658 (0.7328265)]
COG1344	COG5401	BG0181	BG0181	Flagellar hook-associated protein 3	BG0519	BG0519	Hypothetical protein {UniProtKB/TrEMBL:Q661B3}	[TP0792-TP0832 (0.55516005), TP0868-TP0832 (0.6009694)]
COG1344	COG5401	BG0147	BG0147	Flagellar filament 41 kDa core protein	BG0519	BG0519	Hypothetical protein {UniProtKB/TrEMBL:Q661B3}	[TP0792-TP0832 (0.55516005), TP0868-TP0832 (0.6009694)]
COG4786	COG5401	BG0799	BG0799	Flagellar hook-basal body complex protein	BG0519	BG0519	Hypothetical protein {UniProtKB/TrEMBL:Q661B3}	[TP0960-TP0832 (0.6306055)]
COG4786	COG5401	BG0798	BG0798	Flagellar basal-body rod protein	BG0519	BG0519	Hypothetical protein {UniProtKB/TrEMBL:Q661B3}	[TP0960-TP0832 (0.6306055)]
COG0250	NOG36114	BG0395	BG0395	Transcription antitermination protein nusG	BG0556	BG0556	Hypothetical protein {UniProtKB/TrEMBL:Q660X8}	[TP0236-TP0297 (0.7809182)]
COG1677	COG1815	BG0295	BG0295	Flagellar hook-basal body complex protein	BG0297	BG0297	Flagellar basal-body rod protein	[TP0398-TP0396 (0.79194725)]
COG0188	COG0305	BG0035	BG0035	DNA topoisomerase IV {UniProtKB/TrEMBL:Q662X7}	BG0112	BG0112	Replicative DNA helicase	[TP0005-TP0058 (0.73312306)]
COG0188	COG0305	BG0442	BG0442	DNA gyrase, subunit A {UniProtKB/TrEMBL:Q661I6}	BG0112	BG0112	Replicative DNA helicase	[TP0005-TP0058 (0.73312306)]
COG0840	COG1344	BG0590	BG0590	Methyl-accepting chemotaxis protein	BG0147	BG0147	Flagellar filament 41 kDa core protein	[TP0640-TP0870 (0.6975479)]
COG0840	COG1344	BG0704	BG0704	Methyl-accepting chemotaxis protein	BG0147	BG0147	Flagellar filament 41 kDa core protein	[TP0640-TP0870 (0.6975479)]
COG0840	COG1344	BG0609	BG0609	Methyl-accepting chemotaxis protein	BG0147	BG0147	Flagellar filament 41 kDa core protein	[TP0640-TP0870 (0.6975479)]
COG0840	COG1344	BG0610	BG0610	Methyl-accepting chemotaxis protein	BG0181	BG0181	Flagellar hook-associated protein 3	[TP0640-TP0870 (0.6975479)]
COG0840	COG1344	BG0590	BG0590	Methyl-accepting chemotaxis protein	BG0181	BG0181	Flagellar hook-associated protein 3	[TP0640-TP0870 (0.6975479)]
COG0840	COG1344	BG0704	BG0704	Methyl-accepting chemotaxis protein	BG0181	BG0181	Flagellar hook-associated protein 3	[TP0640-TP0870 (0.6975479)]
COG0840	COG1344	BG0703	BG0703	Methyl-accepting chemotaxis protein	BG0147	BG0147	Flagellar filament 41 kDa core protein	[TP0640-TP0870 (0.6975479)]
COG0840	COG1344	BG0610	BG0610	Methyl-accepting chemotaxis protein	BG0147	BG0147	Flagellar filament 41 kDa core protein	[TP0640-TP0870 (0.6975479)]
COG0840	COG1344	BG0609	BG0609	Methyl-accepting chemotaxis protein	BG0181	BG0181	Flagellar hook-associated protein 3	[TP0640-TP0870 (0.6975479)]
COG0840	COG1344	BG0703	BG0703	Methyl-accepting chemotaxis protein	BG0181	BG0181	Flagellar hook-associated protein 3	[TP0640-TP0870 (0.6975479)]
COG1825	COG2812	BG0811	ctc	50S ribosomal protein L25 (General stress protein CTC)	BG0474	BG0474	DNA polymerase III, subunits gamma and tau	[TP0372-TP1005 (0.6540257)]
COG1825	COG2812	BG0811	ctc	50S ribosomal protein L25 (General stress protein CTC)	BG0788	BG0788	Hypothetical protein {UniProtKB/TrEMBL:Q660B0}	[TP0372-TP1005 (0.6540257)]
COG0569	NOG14319	BG0747	BG0747	Hypothetical protein {UniProtKB/TrEMBL:Q660E8}	BG0328	BG0328	Glycerol-3-phosphate O-acyltransferase, putative	[TP0024-TP0157 (0.58621275)]
COG0222	COG0530	BG0391	BG0391	50S ribosomal protein L7/L12	BG0162	BG0162	Na+/Ca+ exchange protein, putative	[TP0240-TP1034 (0.77472186)]
COG0361	COG1214	BG0168	infA	Translation initiation factor IF-1	BG0184	BG0184	Hypothetical protein {UniProtKB/TrEMBL:Q662H9}	[TP0097-TP0876 (0.56457245)]
COG1655	NOG18911	BG0011	BG0011	Hypothetical protein {UniProtKB/TrEMBL:Q663A1}	BG0046	BG0046	Hypothetical protein {UniProtKB/TrEMBL:Q662W6}	[TP0829-TP0412 (0.60367036)]
COG0255	COG1011	BG0498	BG0498	Ribosomal protein L29 {UniProtKB/TrEMBL:Q661D4}	BG0522	BG0522	Hypothetical protein {UniProtKB/TrEMBL:Q661B0}	[TP0197-TP0158 (0.6077605)]
COG2204	COG2204	BG0786	BG0786	Response regulatory protein	BG0786	BG0786	Response regulatory protein	[TP0519-TP0519 (0.65939915)]
COG0546	COG0739	BG0699	BG0699	Phosphoglycolate phosphatase	BG0248	BG0248	Hypothetical protein {UniProtKB/TrEMBL:Q662B9}	[TP0554-TP0782 (0.73069036)]
COG0546	COG0739	BG0699	BG0699	Phosphoglycolate phosphatase	BG0265	BG0265	Hypothetical protein {UniProtKB/TrEMBL:Q662A3}	[TP0554-TP0782 (0.73069036)]
COG0546	COG0739	BG0699	BG0699	Phosphoglycolate phosphatase	BG0785	BG0785	Hypothetical protein {UniProtKB/TrEMBL:Q660B3}	[TP0554-TP0782 (0.73069036)]
COG0546	COG0739	BG0699	BG0699	Phosphoglycolate phosphatase	BG0258	BG0258	Hypothetical protein {UniProtKB/TrEMBL:Q662B0}	[TP0554-TP0782 (0.73069036)]
NOG23279	NOG23279	BG0685	BG0685	Hypothetical protein {UniProtKB/TrEMBL:Q660K8}	BG0685	BG0685	Hypothetical protein {UniProtKB/TrEMBL:Q660K8}	[TP0088-TP0088 (0.7778036)]
COG0242	COG1187	BG0064	BG0064	Polypeptide deformylase	BG0131	BG0131	Hypothetical protein {UniProtKB/TrEMBL:Q662N2}	[TP0757-TP0459 (0.5284328)]
COG0457	COG0558	BG0211	BG0211	Hypothetical protein {UniProtKB/TrEMBL:Q662F5}	BG0743	BG0743	CDP-diacylglycerol--glycerol-3-phosphate	[TP0067-TP0730 (0.86096925)]
COG0457	COG0558	BG0135	BG0135	Hypothetical protein {UniProtKB/TrEMBL:Q662M8}	BG0743	BG0743	CDP-diacylglycerol--glycerol-3-phosphate	[TP0067-TP0730 (0.86096925)]
COG0457	COG0558	BG0547	BG0547	Hypothetical protein {UniProtKB/TrEMBL:Q660Y7}	BG0743	BG0743	CDP-diacylglycerol--glycerol-3-phosphate	[TP0067-TP0730 (0.86096925)]
COG0457	COG0558	BG0057	BG0057	Hypothetical protein {UniProtKB/TrEMBL:Q662V6}	BG0743	BG0743	CDP-diacylglycerol--glycerol-3-phosphate	[TP0067-TP0730 (0.86096925)]
COG0457	COG0558	BG0736	BG0736	Hypothetical protein {UniProtKB/TrEMBL:Q660F9}	BG0743	BG0743	CDP-diacylglycerol--glycerol-3-phosphate	[TP0067-TP0730 (0.86096925)]
COG0457	COG0558	BG0170	BG0170	Hypothetical protein {UniProtKB/TrEMBL:Q662J3}	BG0743	BG0743	CDP-diacylglycerol--glycerol-3-phosphate	[TP0067-TP0730 (0.86096925)]
COG0457	COG0558	BG0107	BG0107	Hypothetical protein {UniProtKB/TrEMBL:Q662Q6}	BG0743	BG0743	CDP-diacylglycerol--glycerol-3-phosphate	[TP0067-TP0730 (0.86096925)]
COG0457	COG0558	BG0169	BG0169	Hypothetical protein {UniProtKB/TrEMBL:Q662J4}	BG0743	BG0743	CDP-diacylglycerol--glycerol-3-phosphate	[TP0067-TP0730 (0.86096925)]
COG0457	COG0558	BG0193	BG0193	Hypothetical protein {UniProtKB/TrEMBL:Q662H0}	BG0743	BG0743	CDP-diacylglycerol--glycerol-3-phosphate	[TP0067-TP0730 (0.86096925)]
COG0840	COG5401	BG0704	BG0704	Methyl-accepting chemotaxis protein	BG0519	BG0519	Hypothetical protein {UniProtKB/TrEMBL:Q661B3}	[TP0640-TP0832 (0.55516005)]
COG0840	COG5401	BG0609	BG0609	Methyl-accepting chemotaxis protein	BG0519	BG0519	Hypothetical protein {UniProtKB/TrEMBL:Q661B3}	[TP0640-TP0832 (0.55516005)]
COG0840	COG5401	BG0703	BG0703	Methyl-accepting chemotaxis protein	BG0519	BG0519	Hypothetical protein {UniProtKB/TrEMBL:Q661B3}	[TP0640-TP0832 (0.55516005)]
COG0840	COG5401	BG0590	BG0590	Methyl-accepting chemotaxis protein	BG0519	BG0519	Hypothetical protein {UniProtKB/TrEMBL:Q661B3}	[TP0640-TP0832 (0.55516005)]
COG0840	COG5401	BG0610	BG0610	Methyl-accepting chemotaxis protein	BG0519	BG0519	Hypothetical protein {UniProtKB/TrEMBL:Q661B3}	[TP0640-TP0832 (0.55516005)]
COG1558	NOG18919	BG0296	BG0296	Flagellar basal-body rod protein	BG0478	BG0478	Hypothetical protein {UniProtKB/TrEMBL:Q661F4}	[TP0397-TP0785 (0.64731693)]
COG0020	COG1508	BG0121	BG0121	Undecaprenyl diphosphate synthase	BG0458	BG0458	RNA polymerase sigma-54 factor	[TP0603-TP0111 (0.79878455)]
COG0420	COG0739	BG0854	BG0854	Exonuclease SbcD {UniProtKB/TrEMBL:Q65ZU5}	BG0248	BG0248	Hypothetical protein {UniProtKB/TrEMBL:Q662B9}	[TP0626-TP0782 (0.7781429)]
COG0420	COG0739	BG0854	BG0854	Exonuclease SbcD {UniProtKB/TrEMBL:Q65ZU5}	BG0265	BG0265	Hypothetical protein {UniProtKB/TrEMBL:Q662A3}	[TP0626-TP0782 (0.7781429)]
COG0420	COG0739	BG0854	BG0854	Exonuclease SbcD {UniProtKB/TrEMBL:Q65ZU5}	BG0785	BG0785	Hypothetical protein {UniProtKB/TrEMBL:Q660B3}	[TP0626-TP0782 (0.7781429)]
COG0420	COG0739	BG0854	BG0854	Exonuclease SbcD {UniProtKB/TrEMBL:Q65ZU5}	BG0258	BG0258	Hypothetical protein {UniProtKB/TrEMBL:Q662B0}	[TP0626-TP0782 (0.7781429)]
COG1385	COG2812	BG0358	BG0358	Hypothetical protein {UniProtKB/TrEMBL:Q661R0}	BG0788	BG0788	Hypothetical protein {UniProtKB/TrEMBL:Q660B0}	[TP0276-TP1005 (0.66627616)]
COG1385	COG2812	BG0061	BG0061	Hypothetical protein {UniProtKB/TrEMBL:Q662V2}	BG0788	BG0788	Hypothetical protein {UniProtKB/TrEMBL:Q660B0}	[TP0276-TP1005 (0.66627616)]
COG1385	COG2812	BG0358	BG0358	Hypothetical protein {UniProtKB/TrEMBL:Q661R0}	BG0474	BG0474	DNA polymerase III, subunits gamma and tau	[TP0276-TP1005 (0.66627616)]
COG1385	COG2812	BG0061	BG0061	Hypothetical protein {UniProtKB/TrEMBL:Q662V2}	BG0474	BG0474	DNA polymerase III, subunits gamma and tau	[TP0276-TP1005 (0.66627616)]
COG0217	COG0739	BG0025	BG0025	Hypothetical UPF0082 protein BG0025	BG0258	BG0258	Hypothetical protein {UniProtKB/TrEMBL:Q662B0}	[TP0474-TP0864 (0.82349855)]
COG0217	COG0739	BG0025	BG0025	Hypothetical UPF0082 protein BG0025	BG0248	BG0248	Hypothetical protein {UniProtKB/TrEMBL:Q662B9}	[TP0474-TP0864 (0.82349855)]
COG0217	COG0739	BG0025	BG0025	Hypothetical UPF0082 protein BG0025	BG0265	BG0265	Hypothetical protein {UniProtKB/TrEMBL:Q662A3}	[TP0474-TP0864 (0.82349855)]
COG0217	COG0739	BG0025	BG0025	Hypothetical UPF0082 protein BG0025	BG0785	BG0785	Hypothetical protein {UniProtKB/TrEMBL:Q660B3}	[TP0474-TP0864 (0.82349855)]
COG0242	COG0254	BG0064	BG0064	Polypeptide deformylase	BG0232	rpmE	50S ribosomal protein L31 type B	[TP0757-TP0255 (0.6434887)]
COG0442	COG1466	BG0405	BG0405	Prolyl-tRNA synthetase {UniProtKB/TrEMBL:Q661L6}	BG0464	BG0464	Hypothetical protein {UniProtKB/TrEMBL:Q661G4}	[TP0160-TP0588 (0.66563916)]
COG1466	NOG23271	BG0464	BG0464	Hypothetical protein {UniProtKB/TrEMBL:Q661G4}	BG0341	BG0341	Hypothetical protein {UniProtKB/TrEMBL:Q661S7}	[TP0588-TP0678 (0.74372905)]
COG0357	COG2815	BG0176	gidB	Methyltransferase gidB (EC 2.1.-.-) (Glucose-inhibited division protein B)	BG0062	BG0062	Hypothetical protein {UniProtKB/TrEMBL:Q662V1}	[TP0946-TP0307 (0.72611016)]
COG0305	COG0593	BG0112	BG0112	Replicative DNA helicase	BG0444	dnaA	Chromosomal replication initiator protein dnaA	[TP0058-TP0001 (0.9013428)]
COG0772	COG2239	BG0741	BG0741	Rod shape-determining protein	BG0379	BG0379	Mg2+ transport protein {UniProtKB/TrEMBL:Q661N9}	[TP0501-TP0917 (0.53388965), TP0387-TP0917 (0.61041105)]
COG0772	COG2239	BG0306	BG0306	Cell division protein {UniProtKB/TrEMBL:Q661W2}	BG0379	BG0379	Mg2+ transport protein {UniProtKB/TrEMBL:Q661N9}	[TP0501-TP0917 (0.53388965), TP0387-TP0917 (0.61041105)]
COG1766	COG2239	BG0294	BG0294	Flagellar basal-body rod protein	BG0379	BG0379	Mg2+ transport protein {UniProtKB/TrEMBL:Q661N9}	[TP0399-TP0917 (0.5059451)]
COG1582	COG4786	BG0285	BG0285	Flagellar protein {UniProtKB/TrEMBL:Q661Y3}	BG0799	BG0799	Flagellar hook-basal body complex protein	[TP0726-TP0961 (0.6446794)]
COG1582	COG4786	BG0285	BG0285	Flagellar protein {UniProtKB/TrEMBL:Q661Y3}	BG0798	BG0798	Flagellar basal-body rod protein	[TP0726-TP0961 (0.6446794)]
COG0178	COG1197	BG0862	BG0862	Excinuclease ABC, subunit A	BG0642	BG0642	Transcription-repair coupling factor	[TP0514-TP0344 (0.9414915)]
COG0264	COG0544	BG0123	tsf	Elongation factor Ts (EF-Ts)	BG0626	tig	Trigger factor {UniProtKB/Swiss-Prot:Q660R3}	[TP0605-TP0506 (0.9100214)]
COG1344	COG1352	BG0147	BG0147	Flagellar filament 41 kDa core protein	BG0416	BG0416	Chemotaxis protein methyltransferase	[TP0870-TP0630 (0.7476691)]
COG1344	COG1352	BG0147	BG0147	Flagellar filament 41 kDa core protein	BG0693	BG0693	Purine-binding chemotaxis protein	[TP0870-TP0630 (0.7476691)]
COG1344	COG1352	BG0181	BG0181	Flagellar hook-associated protein 3	BG0693	BG0693	Purine-binding chemotaxis protein	[TP0870-TP0630 (0.7476691)]
COG1344	COG1352	BG0181	BG0181	Flagellar hook-associated protein 3	BG0416	BG0416	Chemotaxis protein methyltransferase	[TP0870-TP0630 (0.7476691)]
COG1344	COG1352	BG0147	BG0147	Flagellar filament 41 kDa core protein	BG0040	BG0040	Chemotaxis protein methyltransferase	[TP0870-TP0630 (0.7476691)]
COG1344	COG1352	BG0181	BG0181	Flagellar hook-associated protein 3	BG0040	BG0040	Chemotaxis protein methyltransferase	[TP0870-TP0630 (0.7476691)]
COG0495	COG1475	BG0254	leuS	Leucyl-tRNA synthetase (EC 6.1.1.4) (Leucine--tRNA ligase) (LeuRS)	BG0441	BG0441	Stage 0 sporulation protein J	[TP0586-TP0271 (0.63095015)]
COG0495	COG1475	BG0254	leuS	Leucyl-tRNA synthetase (EC 6.1.1.4) (Leucine--tRNA ligase) (LeuRS)	BG0753	BG0753	Hypothetical protein {UniProtKB/TrEMBL:Q660E2}	[TP0586-TP0271 (0.63095015)]
COG0272	COG2080	BG0562	BG0562	DNA ligase {UniProtKB/TrEMBL:Q660X2}	BG0565	BG0565	Hypothetical protein {UniProtKB/TrEMBL:Q660W9}	[TP0634-TP0080 (0.5753685)]
COG1352	COG1536	BG0416	BG0416	Chemotaxis protein methyltransferase	BG0293	BG0293	Flagellar motor switch protein	[TP0630-TP0026 (0.7604114)]
COG1352	COG1536	BG0040	BG0040	Chemotaxis protein methyltransferase	BG0224	BG0224	Flagellar motor switch protein	[TP0630-TP0026 (0.7604114)]
COG1352	COG1536	BG0040	BG0040	Chemotaxis protein methyltransferase	BG0293	BG0293	Flagellar motor switch protein	[TP0630-TP0026 (0.7604114)]
COG1352	COG1536	BG0416	BG0416	Chemotaxis protein methyltransferase	BG0224	BG0224	Flagellar motor switch protein	[TP0630-TP0026 (0.7604114)]
COG1352	COG1536	BG0693	BG0693	Purine-binding chemotaxis protein	BG0293	BG0293	Flagellar motor switch protein	[TP0630-TP0026 (0.7604114)]
COG1352	COG1536	BG0693	BG0693	Purine-binding chemotaxis protein	BG0224	BG0224	Flagellar motor switch protein	[TP0630-TP0026 (0.7604114)]
COG1344	COG1516	BG0181	BG0181	Flagellar hook-associated protein 3	BG0560	BG0560	Flagellar protein {UniProtKB/TrEMBL:Q660X4}	[TP0870-TP0943 (0.723277)]
COG1344	COG1516	BG0147	BG0147	Flagellar filament 41 kDa core protein	BG0560	BG0560	Flagellar protein {UniProtKB/TrEMBL:Q660X4}	[TP0870-TP0943 (0.723277)]
COG0099	COG0216	BG0512	rpsM	Ribosomal protein S13 {UniProtKB/TrEMBL:Q661C0}	BG0194	prfA	Peptide chain release factor 1 (RF-1)	[TP0210-TP0051 (0.8775348)]
COG1269	COG2239	BG0092	BG0092	V-type ATPase, subunit I, putative	BG0379	BG0379	Mg2+ transport protein {UniProtKB/TrEMBL:Q661N9}	[TP0533-TP0917 (0.53720385)]
COG0442	COG0552	BG0405	BG0405	Prolyl-tRNA synthetase {UniProtKB/TrEMBL:Q661L6}	BG0075	BG0075	Signal recognition particle-docking protein FtsY	[TP0160-TP0578 (0.56216276)]
COG0242	COG0319	BG0064	BG0064	Polypeptide deformylase	BG0059	BG0059	UPF0054 protein BG0059	[TP0757-TP0650 (0.630912)]
COG2201	COG5401	BG0578	BG0578	Protein-glutamate methylesterase	BG0519	BG0519	Hypothetical protein {UniProtKB/TrEMBL:Q661B3}	[TP0631-TP0832 (0.55516005)]
COG2201	COG5401	BG0418	BG0418	Protein-glutamate methylesterase	BG0519	BG0519	Hypothetical protein {UniProtKB/TrEMBL:Q661B3}	[TP0631-TP0832 (0.55516005)]
COG0178	COG0845	BG0862	BG0862	Excinuclease ABC, subunit A	BG0142	BG0142	Membrane fusion protein	[TP0514-TP0965 (0.87363523)]
COG0457	COG0566	BG0211	BG0211	Hypothetical protein {UniProtKB/TrEMBL:Q662F5}	BG0051	BG0051	SpoU protein {UniProtKB/TrEMBL:Q662W2}	[TP0095-TP0054 (0.73981166)]
COG0457	COG0566	BG0193	BG0193	Hypothetical protein {UniProtKB/TrEMBL:Q662H0}	BG0051	BG0051	SpoU protein {UniProtKB/TrEMBL:Q662W2}	[TP0095-TP0054 (0.73981166)]
COG0457	COG0566	BG0107	BG0107	Hypothetical protein {UniProtKB/TrEMBL:Q662Q6}	BG0527	BG0527	RRNA methylase {UniProtKB/TrEMBL:Q661A5}	[TP0095-TP0054 (0.73981166)]
COG0457	COG0566	BG0057	BG0057	Hypothetical protein {UniProtKB/TrEMBL:Q662V6}	BG0527	BG0527	RRNA methylase {UniProtKB/TrEMBL:Q661A5}	[TP0095-TP0054 (0.73981166)]
COG0457	COG0566	BG0170	BG0170	Hypothetical protein {UniProtKB/TrEMBL:Q662J3}	BG0527	BG0527	RRNA methylase {UniProtKB/TrEMBL:Q661A5}	[TP0095-TP0054 (0.73981166)]
COG0457	COG0566	BG0135	BG0135	Hypothetical protein {UniProtKB/TrEMBL:Q662M8}	BG0527	BG0527	RRNA methylase {UniProtKB/TrEMBL:Q661A5}	[TP0095-TP0054 (0.73981166)]
COG0457	COG0566	BG0736	BG0736	Hypothetical protein {UniProtKB/TrEMBL:Q660F9}	BG0051	BG0051	SpoU protein {UniProtKB/TrEMBL:Q662W2}	[TP0095-TP0054 (0.73981166)]
COG0457	COG0566	BG0547	BG0547	Hypothetical protein {UniProtKB/TrEMBL:Q660Y7}	BG0051	BG0051	SpoU protein {UniProtKB/TrEMBL:Q662W2}	[TP0095-TP0054 (0.73981166)]
COG0457	COG0566	BG0211	BG0211	Hypothetical protein {UniProtKB/TrEMBL:Q662F5}	BG0527	BG0527	RRNA methylase {UniProtKB/TrEMBL:Q661A5}	[TP0095-TP0054 (0.73981166)]
COG0457	COG0566	BG0169	BG0169	Hypothetical protein {UniProtKB/TrEMBL:Q662J4}	BG0051	BG0051	SpoU protein {UniProtKB/TrEMBL:Q662W2}	[TP0095-TP0054 (0.73981166)]
COG0457	COG0566	BG0057	BG0057	Hypothetical protein {UniProtKB/TrEMBL:Q662V6}	BG0051	BG0051	SpoU protein {UniProtKB/TrEMBL:Q662W2}	[TP0095-TP0054 (0.73981166)]
COG0457	COG0566	BG0193	BG0193	Hypothetical protein {UniProtKB/TrEMBL:Q662H0}	BG0527	BG0527	RRNA methylase {UniProtKB/TrEMBL:Q661A5}	[TP0095-TP0054 (0.73981166)]
COG0457	COG0566	BG0736	BG0736	Hypothetical protein {UniProtKB/TrEMBL:Q660F9}	BG0527	BG0527	RRNA methylase {UniProtKB/TrEMBL:Q661A5}	[TP0095-TP0054 (0.73981166)]
COG0457	COG0566	BG0169	BG0169	Hypothetical protein {UniProtKB/TrEMBL:Q662J4}	BG0527	BG0527	RRNA methylase {UniProtKB/TrEMBL:Q661A5}	[TP0095-TP0054 (0.73981166)]
COG0457	COG0566	BG0170	BG0170	Hypothetical protein {UniProtKB/TrEMBL:Q662J3}	BG0051	BG0051	SpoU protein {UniProtKB/TrEMBL:Q662W2}	[TP0095-TP0054 (0.73981166)]
COG0457	COG0566	BG0135	BG0135	Hypothetical protein {UniProtKB/TrEMBL:Q662M8}	BG0051	BG0051	SpoU protein {UniProtKB/TrEMBL:Q662W2}	[TP0095-TP0054 (0.73981166)]
COG0457	COG0566	BG0107	BG0107	Hypothetical protein {UniProtKB/TrEMBL:Q662Q6}	BG0051	BG0051	SpoU protein {UniProtKB/TrEMBL:Q662W2}	[TP0095-TP0054 (0.73981166)]
COG0457	COG0566	BG0547	BG0547	Hypothetical protein {UniProtKB/TrEMBL:Q660Y7}	BG0527	BG0527	RRNA methylase {UniProtKB/TrEMBL:Q661A5}	[TP0095-TP0054 (0.73981166)]
COG0465	COG0558	BG0814	BG0814	Cell division protein {UniProtKB/TrEMBL:Q65ZY5}	BG0743	BG0743	CDP-diacylglycerol--glycerol-3-phosphate	[TP0765-TP0256 (0.8653493)]
COG0024	COG0462	BG0106	BG0106	Methionine aminopeptidase	BG0554	BG0554	Phosphoribosyl pyrophosphate synthetase	[TP0842-TP0294 (0.8762697)]
COG0125	COG0361	BG0819	BG0819	Thymidylate kinase {UniProtKB/TrEMBL:Q65ZY0}	BG0168	infA	Translation initiation factor IF-1	[TP0354-TP0097 (0.8382038)]
COG1536	COG1766	BG0293	BG0293	Flagellar motor switch protein	BG0294	BG0294	Flagellar basal-body rod protein	[TP0400-TP0399 (0.9198608), TP0026-TP0399 (0.9539454)]
COG1536	COG1766	BG0224	BG0224	Flagellar motor switch protein	BG0294	BG0294	Flagellar basal-body rod protein	[TP0400-TP0399 (0.9198608), TP0026-TP0399 (0.9539454)]
COG0319	COG0787	BG0059	BG0059	UPF0054 protein BG0059	BG0158	BG0158	Alanine racemase {UniProtKB/TrEMBL:Q662K5}	[TP0650-TP0681 (0.82058704)]
NOG19604	NOG23269	BG0313	BG0313	Hypothetical protein {UniProtKB/TrEMBL:Q661V5}	BG0268	BG0268	Hypothetical protein {UniProtKB/TrEMBL:Q662A0}	[TP0443-TP0711 (0.5125386)]
COG0215	COG1536	BG0612	cysS	Cysteinyl-tRNA synthetase (EC 6.1.1.16) (Cysteine--tRNA ligase) (CysRS)	BG0224	BG0224	Flagellar motor switch protein	[TP0091-TP0400 (0.6374247)]
COG0215	COG1536	BG0612	cysS	Cysteinyl-tRNA synthetase (EC 6.1.1.16) (Cysteine--tRNA ligase) (CysRS)	BG0293	BG0293	Flagellar motor switch protein	[TP0091-TP0400 (0.6374247)]
COG0564	COG1418	BG0840	BG0840	Hypothetical protein {UniProtKB/TrEMBL:Q65ZV9}	BG0516	BG0516	Hypothetical protein {UniProtKB/TrEMBL:Q661B6}	[TP0154-TP1018 (0.7668753)]
COG0564	COG1418	BG0018	BG0018	Pseudouridine synthase {UniProtKB/TrEMBL:Q662Z4}	BG0516	BG0516	Hypothetical protein {UniProtKB/TrEMBL:Q661B6}	[TP0154-TP1018 (0.7668753)]
COG1197	COG5401	BG0642	BG0642	Transcription-repair coupling factor	BG0519	BG0519	Hypothetical protein {UniProtKB/TrEMBL:Q661B3}	[TP0344-TP0832 (0.5396384)]
COG0739	COG2204	BG0265	BG0265	Hypothetical protein {UniProtKB/TrEMBL:Q662A3}	BG0786	BG0786	Response regulatory protein	[TP0706-TP0519 (0.80130965)]
COG0739	COG2204	BG0248	BG0248	Hypothetical protein {UniProtKB/TrEMBL:Q662B9}	BG0786	BG0786	Response regulatory protein	[TP0706-TP0519 (0.80130965)]
COG0739	COG2204	BG0258	BG0258	Hypothetical protein {UniProtKB/TrEMBL:Q662B0}	BG0786	BG0786	Response regulatory protein	[TP0706-TP0519 (0.80130965)]
COG0739	COG2204	BG0785	BG0785	Hypothetical protein {UniProtKB/TrEMBL:Q660B3}	BG0786	BG0786	Response regulatory protein	[TP0706-TP0519 (0.80130965)]
COG1306	COG1516	BG0163	BG0163	Hypothetical protein {UniProtKB/TrEMBL:Q662K0}	BG0560	BG0560	Flagellar protein {UniProtKB/TrEMBL:Q660X4}	[TP0083-TP0943 (0.6929264)]
COG0280	COG0457	BG0602	BG0602	Phosphate acetyltransferase	BG0170	BG0170	Hypothetical protein {UniProtKB/TrEMBL:Q662J3}	[TP0094-TP0067 (0.5068833)]
COG0280	COG0457	BG0602	BG0602	Phosphate acetyltransferase	BG0107	BG0107	Hypothetical protein {UniProtKB/TrEMBL:Q662Q6}	[TP0094-TP0067 (0.5068833)]
COG0280	COG0457	BG0602	BG0602	Phosphate acetyltransferase	BG0193	BG0193	Hypothetical protein {UniProtKB/TrEMBL:Q662H0}	[TP0094-TP0067 (0.5068833)]
COG0280	COG0457	BG0602	BG0602	Phosphate acetyltransferase	BG0169	BG0169	Hypothetical protein {UniProtKB/TrEMBL:Q662J4}	[TP0094-TP0067 (0.5068833)]
COG0280	COG0457	BG0602	BG0602	Phosphate acetyltransferase	BG0211	BG0211	Hypothetical protein {UniProtKB/TrEMBL:Q662F5}	[TP0094-TP0067 (0.5068833)]
COG0280	COG0457	BG0602	BG0602	Phosphate acetyltransferase	BG0135	BG0135	Hypothetical protein {UniProtKB/TrEMBL:Q662M8}	[TP0094-TP0067 (0.5068833)]
COG0280	COG0457	BG0602	BG0602	Phosphate acetyltransferase	BG0057	BG0057	Hypothetical protein {UniProtKB/TrEMBL:Q662V6}	[TP0094-TP0067 (0.5068833)]
COG0280	COG0457	BG0602	BG0602	Phosphate acetyltransferase	BG0547	BG0547	Hypothetical protein {UniProtKB/TrEMBL:Q660Y7}	[TP0094-TP0067 (0.5068833)]
COG0280	COG0457	BG0602	BG0602	Phosphate acetyltransferase	BG0736	BG0736	Hypothetical protein {UniProtKB/TrEMBL:Q660F9}	[TP0094-TP0067 (0.5068833)]
COG0457	COG0495	BG0193	BG0193	Hypothetical protein {UniProtKB/TrEMBL:Q662H0}	BG0254	leuS	Leucyl-tRNA synthetase (EC 6.1.1.4) (Leucine--tRNA ligase) (LeuRS)	[TP0067-TP0586 (0.714839)]
COG0457	COG0495	BG0057	BG0057	Hypothetical protein {UniProtKB/TrEMBL:Q662V6}	BG0254	leuS	Leucyl-tRNA synthetase (EC 6.1.1.4) (Leucine--tRNA ligase) (LeuRS)	[TP0067-TP0586 (0.714839)]
COG0457	COG0495	BG0547	BG0547	Hypothetical protein {UniProtKB/TrEMBL:Q660Y7}	BG0254	leuS	Leucyl-tRNA synthetase (EC 6.1.1.4) (Leucine--tRNA ligase) (LeuRS)	[TP0067-TP0586 (0.714839)]
COG0457	COG0495	BG0169	BG0169	Hypothetical protein {UniProtKB/TrEMBL:Q662J4}	BG0254	leuS	Leucyl-tRNA synthetase (EC 6.1.1.4) (Leucine--tRNA ligase) (LeuRS)	[TP0067-TP0586 (0.714839)]
COG0457	COG0495	BG0107	BG0107	Hypothetical protein {UniProtKB/TrEMBL:Q662Q6}	BG0254	leuS	Leucyl-tRNA synthetase (EC 6.1.1.4) (Leucine--tRNA ligase) (LeuRS)	[TP0067-TP0586 (0.714839)]
COG0457	COG0495	BG0736	BG0736	Hypothetical protein {UniProtKB/TrEMBL:Q660F9}	BG0254	leuS	Leucyl-tRNA synthetase (EC 6.1.1.4) (Leucine--tRNA ligase) (LeuRS)	[TP0067-TP0586 (0.714839)]
COG0457	COG0495	BG0135	BG0135	Hypothetical protein {UniProtKB/TrEMBL:Q662M8}	BG0254	leuS	Leucyl-tRNA synthetase (EC 6.1.1.4) (Leucine--tRNA ligase) (LeuRS)	[TP0067-TP0586 (0.714839)]
COG0457	COG0495	BG0211	BG0211	Hypothetical protein {UniProtKB/TrEMBL:Q662F5}	BG0254	leuS	Leucyl-tRNA synthetase (EC 6.1.1.4) (Leucine--tRNA ligase) (LeuRS)	[TP0067-TP0586 (0.714839)]
COG0457	COG0495	BG0170	BG0170	Hypothetical protein {UniProtKB/TrEMBL:Q662J3}	BG0254	leuS	Leucyl-tRNA synthetase (EC 6.1.1.4) (Leucine--tRNA ligase) (LeuRS)	[TP0067-TP0586 (0.714839)]
COG0257	COG0472	BG0511	BG0511	50S ribosomal protein L36	BG0307	mraY	Phospho-N-acetylmuramoyl-pentapeptide-transferase (EC 2.7.8.13) (UDP- MurNAc-pentapeptide phosphotransferase)	[TP0209-TP0345 (0.64932555)]
COG0358	COG0457	BG0733	BG0733	DNA primase {UniProtKB/TrEMBL:Q660G2}	BG0057	BG0057	Hypothetical protein {UniProtKB/TrEMBL:Q662V6}	[TP0492-TP0648 (0.5111708)]
COG0358	COG0457	BG0733	BG0733	DNA primase {UniProtKB/TrEMBL:Q660G2}	BG0170	BG0170	Hypothetical protein {UniProtKB/TrEMBL:Q662J3}	[TP0492-TP0648 (0.5111708)]
COG0358	COG0457	BG0733	BG0733	DNA primase {UniProtKB/TrEMBL:Q660G2}	BG0107	BG0107	Hypothetical protein {UniProtKB/TrEMBL:Q662Q6}	[TP0492-TP0648 (0.5111708)]
COG0358	COG0457	BG0733	BG0733	DNA primase {UniProtKB/TrEMBL:Q660G2}	BG0169	BG0169	Hypothetical protein {UniProtKB/TrEMBL:Q662J4}	[TP0492-TP0648 (0.5111708)]
COG0358	COG0457	BG0733	BG0733	DNA primase {UniProtKB/TrEMBL:Q660G2}	BG0211	BG0211	Hypothetical protein {UniProtKB/TrEMBL:Q662F5}	[TP0492-TP0648 (0.5111708)]
COG0358	COG0457	BG0733	BG0733	DNA primase {UniProtKB/TrEMBL:Q660G2}	BG0193	BG0193	Hypothetical protein {UniProtKB/TrEMBL:Q662H0}	[TP0492-TP0648 (0.5111708)]
COG0358	COG0457	BG0733	BG0733	DNA primase {UniProtKB/TrEMBL:Q660G2}	BG0547	BG0547	Hypothetical protein {UniProtKB/TrEMBL:Q660Y7}	[TP0492-TP0648 (0.5111708)]
COG0358	COG0457	BG0733	BG0733	DNA primase {UniProtKB/TrEMBL:Q660G2}	BG0135	BG0135	Hypothetical protein {UniProtKB/TrEMBL:Q662M8}	[TP0492-TP0648 (0.5111708)]
COG0358	COG0457	BG0733	BG0733	DNA primase {UniProtKB/TrEMBL:Q660G2}	BG0736	BG0736	Hypothetical protein {UniProtKB/TrEMBL:Q660F9}	[TP0492-TP0648 (0.5111708)]
COG0687	COG1558	BG0662	BG0662	Spermidine/putrescine ABC transporter, binding	BG0296	BG0296	Flagellar basal-body rod protein	[TP0655-TP0397 (0.60331625)]
COG0766	COG1419	BG0484	murA	UDP-N-acetylglucosamine 1-carboxyvinyltransferase (EC 2.5.1.7) (Enoylpyruvate transferase) (UDP-N-acetylglucosamine enolpyruvyl transferase) (EPT)	BG0273	BG0273	Flagellar-associated GTP-binding protein	[TP0029-TP0713 (0.80866665)]
COG0795	COG1792	BG0834	BG0834	Hypothetical protein {UniProtKB/TrEMBL:Q65ZW5}	BG0738	BG0738	Rod shape-determining protein	[TP0884-TP0498 (0.8374102)]
COG0795	COG1792	BG0833	BG0833	Conserved hypothetical integral membrane protein	BG0738	BG0738	Rod shape-determining protein	[TP0884-TP0498 (0.8374102)]
COG1317	COG1536	BG0292	BG0292	Flagellar assembly protein	BG0293	BG0293	Flagellar motor switch protein	[TP0401-TP0026 (0.96139234)]
COG1317	COG1536	BG0292	BG0292	Flagellar assembly protein	BG0224	BG0224	Flagellar motor switch protein	[TP0401-TP0026 (0.96139234)]
COG1214	COG1516	BG0184	BG0184	Hypothetical protein {UniProtKB/TrEMBL:Q662H9}	BG0560	BG0560	Flagellar protein {UniProtKB/TrEMBL:Q660X4}	[TP0876-TP0943 (0.57131183)]
COG0569	COG1430	BG0747	BG0747	Hypothetical protein {UniProtKB/TrEMBL:Q660E8}	BG0686	BG0686	Hypothetical protein {UniProtKB/TrEMBL:Q660K7}	[TP0024-TP0087 (0.61624503)]
COG0608	COG1234	BG0257	BG0257	Single-stranded-DNA-specific exonuclease	BG0777	rnz	Ribonuclease Z (EC 3.1.26.11) (RNase Z) (tRNase Z) (tRNA 3 endonuclease)	[TP0704-TP0819 (0.5844061)]
COG0024	COG0125	BG0106	BG0106	Methionine aminopeptidase	BG0819	BG0819	Thymidylate kinase {UniProtKB/TrEMBL:Q65ZY0}	[TP0842-TP0354 (0.8096375)]
COG1077	COG1426	BG0737	BG0737	Rod shape-determining protein	BG0346	BG0346	Hypothetical protein {UniProtKB/TrEMBL:Q661S2}	[TP0497-TP0334 (0.739115)]
COG0265	COG1430	BG0105	BG0105	Periplasmic serine protease DO	BG0686	BG0686	Hypothetical protein {UniProtKB/TrEMBL:Q660K7}	[TP0773-TP0087 (0.5241626)]
COG0618	COG1214	BG0637	BG0637	Hypothetical protein {UniProtKB/TrEMBL:Q660Q3}	BG0184	BG0184	Hypothetical protein {UniProtKB/TrEMBL:Q662H9}	[TP0803-TP0876 (0.700686)]
COG0257	COG0779	BG0511	BG0511	50S ribosomal protein L36	BG0825	BG0825	Hypothetical protein {UniProtKB/TrEMBL:Q65ZX4}	[TP0209-TP0893 (0.7461857)]
COG1291	COG1291	BG0284	BG0284	Flagellar motor rotation protein A	BG0284	BG0284	Flagellar motor rotation protein A	[TP0725-TP0725 (0.8044664)]
COG0275	COG1815	BG0310	mraW	S-adenosyl-methyltransferase mraW (EC 2.1.1.-)	BG0297	BG0297	Flagellar basal-body rod protein	[TP0384-TP0396 (0.81050646)]
COG1536	COG1536	BG0293	BG0293	Flagellar motor switch protein	BG0224	BG0224	Flagellar motor switch protein	[TP0026-TP0400 (0.5928469)]
COG1536	COG1536	BG0224	BG0224	Flagellar motor switch protein	BG0293	BG0293	Flagellar motor switch protein	[TP0026-TP0400 (0.5928469)]
COG1536	COG1536	BG0293	BG0293	Flagellar motor switch protein	BG0293	BG0293	Flagellar motor switch protein	[TP0026-TP0400 (0.5928469)]
COG1536	COG1536	BG0224	BG0224	Flagellar motor switch protein	BG0224	BG0224	Flagellar motor switch protein	[TP0026-TP0400 (0.5928469)]
COG0257	COG2815	BG0511	BG0511	50S ribosomal protein L36	BG0062	BG0062	Hypothetical protein {UniProtKB/TrEMBL:Q662V1}	[TP0209-TP0307 (0.60542274)]
COG0457	COG0845	BG0169	BG0169	Hypothetical protein {UniProtKB/TrEMBL:Q662J4}	BG0142	BG0142	Membrane fusion protein	[TP0648-TP0965 (0.54118866)]
COG0457	COG0845	BG0736	BG0736	Hypothetical protein {UniProtKB/TrEMBL:Q660F9}	BG0142	BG0142	Membrane fusion protein	[TP0648-TP0965 (0.54118866)]
COG0457	COG0845	BG0211	BG0211	Hypothetical protein {UniProtKB/TrEMBL:Q662F5}	BG0142	BG0142	Membrane fusion protein	[TP0648-TP0965 (0.54118866)]
COG0457	COG0845	BG0107	BG0107	Hypothetical protein {UniProtKB/TrEMBL:Q662Q6}	BG0142	BG0142	Membrane fusion protein	[TP0648-TP0965 (0.54118866)]
COG0457	COG0845	BG0170	BG0170	Hypothetical protein {UniProtKB/TrEMBL:Q662J3}	BG0142	BG0142	Membrane fusion protein	[TP0648-TP0965 (0.54118866)]
COG0457	COG0845	BG0057	BG0057	Hypothetical protein {UniProtKB/TrEMBL:Q662V6}	BG0142	BG0142	Membrane fusion protein	[TP0648-TP0965 (0.54118866)]
COG0457	COG0845	BG0193	BG0193	Hypothetical protein {UniProtKB/TrEMBL:Q662H0}	BG0142	BG0142	Membrane fusion protein	[TP0648-TP0965 (0.54118866)]
COG0457	COG0845	BG0547	BG0547	Hypothetical protein {UniProtKB/TrEMBL:Q660Y7}	BG0142	BG0142	Membrane fusion protein	[TP0648-TP0965 (0.54118866)]
COG0457	COG0845	BG0135	BG0135	Hypothetical protein {UniProtKB/TrEMBL:Q662M8}	BG0142	BG0142	Membrane fusion protein	[TP0648-TP0965 (0.54118866)]
COG0760	COG2239	BG0109	BG0109	Basic membrane protein {UniProtKB/TrEMBL:Q662Q4}	BG0379	BG0379	Mg2+ transport protein {UniProtKB/TrEMBL:Q661N9}	[TP1016-TP0917 (0.81817394)]
COG1749	COG1843	BG0286	BG0286	Flagellar hook protein {UniProtKB/TrEMBL:Q661Y2}	BG0287	BG0287	Flagellar hook assembly protein	[TP0727-TP0728 (0.8651164)]
COG0420	COG1655	BG0854	BG0854	Exonuclease SbcD {UniProtKB/TrEMBL:Q65ZU5}	BG0011	BG0011	Hypothetical protein {UniProtKB/TrEMBL:Q663A1}	[TP0626-TP0829 (0.55117077)]
COG0048	COG1156	BG0388	rpsL	30S ribosomal protein S12	BG0094	BG0094	V-type ATPase, subunit B	[TP0243-TP0427 (0.80866665)]
COG1580	COG5401	BG0282	BG0282	Flagellar protein {UniProtKB/TrEMBL:Q661Y6}	BG0519	BG0519	Hypothetical protein {UniProtKB/TrEMBL:Q661B3}	[TP0722-TP0832 (0.5858538)]
COG1516	COG1516	BG0560	BG0560	Flagellar protein {UniProtKB/TrEMBL:Q660X4}	BG0560	BG0560	Flagellar protein {UniProtKB/TrEMBL:Q660X4}	[TP0943-TP0943 (0.5311184)]
COG0265	COG1306	BG0105	BG0105	Periplasmic serine protease DO	BG0163	BG0163	Hypothetical protein {UniProtKB/TrEMBL:Q662K0}	[TP0773-TP0083 (0.6010877)]
COG0815	NOG18922	BG0240	BG0240	Apolipoprotein N-acyltransferase, putative	BG0688	BG0688	Hypothetical protein {UniProtKB/TrEMBL:Q660K5}	[TP0252-TP0287 (0.5286781)]
COG1079	COG2239	BG0702	BG0702	Ribose/galactose ABC transporter, permease	BG0379	BG0379	Mg2+ transport protein {UniProtKB/TrEMBL:Q661N9}	[TP0302-TP0917 (0.5527395)]
COG1079	COG2239	BG0319	BG0319	Conserved hypothetical integral membrane protein	BG0379	BG0379	Mg2+ transport protein {UniProtKB/TrEMBL:Q661N9}	[TP0302-TP0917 (0.5527395)]
COG1109	COG1157	BG0004	BG0004	Phosphoglucomutase {UniProtKB/TrEMBL:Q663A8}	BG0291	BG0291	Flagellum-specific ATP synthase	[TP0413-TP0402 (0.78400123)]
COG1109	COG1157	BG0860	BG0860	Phosphomannomutase {UniProtKB/TrEMBL:Q65ZT9}	BG0291	BG0291	Flagellum-specific ATP synthase	[TP0413-TP0402 (0.78400123)]
COG0090	COG1643	BG0493	rplB	Ribosomal protein L2 {UniProtKB/TrEMBL:Q661D9}	BG0852	BG0852	ATP-dependent helicase {UniProtKB/TrEMBL:Q65ZU7}	[TP0192-TP0526 (0.71912634)]
COG1987	COG2239	BG0277	BG0277	Flagellar biosynthesis protein	BG0379	BG0379	Mg2+ transport protein {UniProtKB/TrEMBL:Q661N9}	[TP0717-TP0917 (0.53720385)]
COG0217	COG1235	BG0025	BG0025	Hypothetical UPF0082 protein BG0025	BG0541	BG0541	PhnP protein {UniProtKB/TrEMBL:Q660Z1}	[TP0474-TP0489 (0.71912634)]
COG0012	COG0188	BG0238	BG0238	Conserved hypothetical GTP-binding protein	BG0035	BG0035	DNA topoisomerase IV {UniProtKB/TrEMBL:Q662X7}	[TP0124-TP0005 (0.7149395)]
COG0012	COG0188	BG0238	BG0238	Conserved hypothetical GTP-binding protein	BG0442	BG0442	DNA gyrase, subunit A {UniProtKB/TrEMBL:Q661I6}	[TP0124-TP0005 (0.7149395)]
COG0324	COG1558	BG0846	miaA	tRNA delta(2)-isopentenylpyrophosphate transferase (EC 2.5.1.8) (IPP transferase) (Isopentenyl-diphosphate:tRNA isopentenyltransferase) (IPTase) (IPPT)	BG0296	BG0296	Flagellar basal-body rod protein	[TP0637-TP0397 (0.66148543)]
COG0154	COG2868	BG0343	gatA	Glutamyl-tRNA(Gln) amidotransferase subunit A (EC 6.3.5.-) (Glu-ADT subunit A)	BG0803	BG0803	Hypothetical protein {UniProtKB/TrEMBL:Q65ZZ5}	[TP1020-TP0744 (0.70068353)]
COG0457	COG1643	BG0169	BG0169	Hypothetical protein {UniProtKB/TrEMBL:Q662J4}	BG0852	BG0852	ATP-dependent helicase {UniProtKB/TrEMBL:Q65ZU7}	[TP0067-TP0526 (0.80406195)]
COG0457	COG1643	BG0547	BG0547	Hypothetical protein {UniProtKB/TrEMBL:Q660Y7}	BG0852	BG0852	ATP-dependent helicase {UniProtKB/TrEMBL:Q65ZU7}	[TP0067-TP0526 (0.80406195)]
COG0457	COG1643	BG0135	BG0135	Hypothetical protein {UniProtKB/TrEMBL:Q662M8}	BG0852	BG0852	ATP-dependent helicase {UniProtKB/TrEMBL:Q65ZU7}	[TP0067-TP0526 (0.80406195)]
COG0457	COG1643	BG0107	BG0107	Hypothetical protein {UniProtKB/TrEMBL:Q662Q6}	BG0852	BG0852	ATP-dependent helicase {UniProtKB/TrEMBL:Q65ZU7}	[TP0067-TP0526 (0.80406195)]
COG0457	COG1643	BG0057	BG0057	Hypothetical protein {UniProtKB/TrEMBL:Q662V6}	BG0852	BG0852	ATP-dependent helicase {UniProtKB/TrEMBL:Q65ZU7}	[TP0067-TP0526 (0.80406195)]
COG0457	COG1643	BG0170	BG0170	Hypothetical protein {UniProtKB/TrEMBL:Q662J3}	BG0852	BG0852	ATP-dependent helicase {UniProtKB/TrEMBL:Q65ZU7}	[TP0067-TP0526 (0.80406195)]
COG0457	COG1643	BG0211	BG0211	Hypothetical protein {UniProtKB/TrEMBL:Q662F5}	BG0852	BG0852	ATP-dependent helicase {UniProtKB/TrEMBL:Q65ZU7}	[TP0067-TP0526 (0.80406195)]
COG0457	COG1643	BG0193	BG0193	Hypothetical protein {UniProtKB/TrEMBL:Q662H0}	BG0852	BG0852	ATP-dependent helicase {UniProtKB/TrEMBL:Q65ZU7}	[TP0067-TP0526 (0.80406195)]
COG0457	COG1643	BG0736	BG0736	Hypothetical protein {UniProtKB/TrEMBL:Q660F9}	BG0852	BG0852	ATP-dependent helicase {UniProtKB/TrEMBL:Q65ZU7}	[TP0067-TP0526 (0.80406195)]
COG0840	COG1157	BG0609	BG0609	Methyl-accepting chemotaxis protein	BG0291	BG0291	Flagellum-specific ATP synthase	[TP0640-TP0402 (0.9180537)]
COG0840	COG1157	BG0703	BG0703	Methyl-accepting chemotaxis protein	BG0291	BG0291	Flagellum-specific ATP synthase	[TP0640-TP0402 (0.9180537)]
COG0840	COG1157	BG0610	BG0610	Methyl-accepting chemotaxis protein	BG0291	BG0291	Flagellum-specific ATP synthase	[TP0640-TP0402 (0.9180537)]
COG0840	COG1157	BG0590	BG0590	Methyl-accepting chemotaxis protein	BG0291	BG0291	Flagellum-specific ATP synthase	[TP0640-TP0402 (0.9180537)]
COG0840	COG1157	BG0704	BG0704	Methyl-accepting chemotaxis protein	BG0291	BG0291	Flagellum-specific ATP synthase	[TP0640-TP0402 (0.9180537)]
COG0462	COG0492	BG0554	BG0554	Phosphoribosyl pyrophosphate synthetase	BG0526	BG0526	Thioredoxin reductase {UniProtKB/TrEMBL:Q661A6}	[TP0294-TP0814 (0.8323514)]
COG0124	COG0254	BG0137	hisS	Histidyl-tRNA synthetase (EC 6.1.1.21) (Histidine--tRNA ligase) (HisRS)	BG0232	rpmE	50S ribosomal protein L31 type B	[TP0641-TP0255 (0.65973145)]
COG0178	COG0272	BG0862	BG0862	Excinuclease ABC, subunit A	BG0562	BG0562	DNA ligase {UniProtKB/TrEMBL:Q660X2}	[TP0514-TP0634 (0.7537598)]
COG0257	COG2204	BG0511	BG0511	50S ribosomal protein L36	BG0786	BG0786	Response regulatory protein	[TP0209-TP0519 (0.6010877)]
COG0495	COG1558	BG0254	leuS	Leucyl-tRNA synthetase (EC 6.1.1.4) (Leucine--tRNA ligase) (LeuRS)	BG0296	BG0296	Flagellar basal-body rod protein	[TP0586-TP0397 (0.60331625)]
COG1192	COG2214	BG0439	BG0439	Chromosome segregation protein, putative	BG0615	BG0615	DnaJ domain containing protein	[TP0272-TP0843 (0.8210422)]
COG1192	COG2214	BGB12	BGB12	Hypothetical protein {UniProtKB/TrEMBL:Q6ASN9}	BG0678	BG0678	Heat shock protein {UniProtKB/TrEMBL:Q660L5}	[TP0272-TP0843 (0.8210422)]
COG1192	COG2214	BGA18	BGA18	Hypothetical protein {UniProtKB/TrEMBL:Q6ASK7}	BG0615	BG0615	DnaJ domain containing protein	[TP0272-TP0843 (0.8210422)]
COG1192	COG2214	BG0439	BG0439	Chromosome segregation protein, putative	BG0678	BG0678	Heat shock protein {UniProtKB/TrEMBL:Q660L5}	[TP0272-TP0843 (0.8210422)]
COG1192	COG2214	BGA18	BGA18	Hypothetical protein {UniProtKB/TrEMBL:Q6ASK7}	BG0678	BG0678	Heat shock protein {UniProtKB/TrEMBL:Q660L5}	[TP0272-TP0843 (0.8210422)]
COG1192	COG2214	BGB12	BGB12	Hypothetical protein {UniProtKB/TrEMBL:Q6ASN9}	BG0615	BG0615	DnaJ domain containing protein	[TP0272-TP0843 (0.8210422)]
COG0608	COG1159	BG0257	BG0257	Single-stranded-DNA-specific exonuclease	BG0683	BG0683	GTP-binding protein {UniProtKB/TrEMBL:Q660L0}	[TP0704-TP0541 (0.7586372)]
COG0566	COG1589	BG0051	BG0051	SpoU protein {UniProtKB/TrEMBL:Q662W2}	BG0305	BG0305	Cell division protein {UniProtKB/TrEMBL:Q661W3}	[TP0109-TP0388 (0.8512026)]
COG0566	COG1589	BG0527	BG0527	RRNA methylase {UniProtKB/TrEMBL:Q661A5}	BG0305	BG0305	Cell division protein {UniProtKB/TrEMBL:Q661W3}	[TP0109-TP0388 (0.8512026)]
COG0739	COG4786	BG0258	BG0258	Hypothetical protein {UniProtKB/TrEMBL:Q662B0}	BG0798	BG0798	Flagellar basal-body rod protein	[TP0782-TP0961 (0.69582695)]
COG0739	COG4786	BG0785	BG0785	Hypothetical protein {UniProtKB/TrEMBL:Q660B3}	BG0798	BG0798	Flagellar basal-body rod protein	[TP0782-TP0961 (0.69582695)]
COG0739	COG4786	BG0265	BG0265	Hypothetical protein {UniProtKB/TrEMBL:Q662A3}	BG0799	BG0799	Flagellar hook-basal body complex protein	[TP0782-TP0961 (0.69582695)]
COG0739	COG4786	BG0258	BG0258	Hypothetical protein {UniProtKB/TrEMBL:Q662B0}	BG0799	BG0799	Flagellar hook-basal body complex protein	[TP0782-TP0961 (0.69582695)]
COG0739	COG4786	BG0248	BG0248	Hypothetical protein {UniProtKB/TrEMBL:Q662B9}	BG0799	BG0799	Flagellar hook-basal body complex protein	[TP0782-TP0961 (0.69582695)]
COG0739	COG4786	BG0248	BG0248	Hypothetical protein {UniProtKB/TrEMBL:Q662B9}	BG0798	BG0798	Flagellar basal-body rod protein	[TP0782-TP0961 (0.69582695)]
COG0739	COG4786	BG0265	BG0265	Hypothetical protein {UniProtKB/TrEMBL:Q662A3}	BG0798	BG0798	Flagellar basal-body rod protein	[TP0782-TP0961 (0.69582695)]
COG0739	COG4786	BG0785	BG0785	Hypothetical protein {UniProtKB/TrEMBL:Q660B3}	BG0799	BG0799	Flagellar hook-basal body complex protein	[TP0782-TP0961 (0.69582695)]
COG0124	COG0546	BG0137	hisS	Histidyl-tRNA synthetase (EC 6.1.1.21) (Histidine--tRNA ligase) (HisRS)	BG0699	BG0699	Phosphoglycolate phosphatase	[TP0641-TP0554 (0.5196431)]
COG0457	COG1234	BG0193	BG0193	Hypothetical protein {UniProtKB/TrEMBL:Q662H0}	BG0777	rnz	Ribonuclease Z (EC 3.1.26.11) (RNase Z) (tRNase Z) (tRNA 3 endonuclease)	[TP0095-TP0819 (0.5178716)]
COG0457	COG1234	BG0107	BG0107	Hypothetical protein {UniProtKB/TrEMBL:Q662Q6}	BG0777	rnz	Ribonuclease Z (EC 3.1.26.11) (RNase Z) (tRNase Z) (tRNA 3 endonuclease)	[TP0095-TP0819 (0.5178716)]
COG0457	COG1234	BG0736	BG0736	Hypothetical protein {UniProtKB/TrEMBL:Q660F9}	BG0777	rnz	Ribonuclease Z (EC 3.1.26.11) (RNase Z) (tRNase Z) (tRNA 3 endonuclease)	[TP0095-TP0819 (0.5178716)]
COG0457	COG1234	BG0135	BG0135	Hypothetical protein {UniProtKB/TrEMBL:Q662M8}	BG0777	rnz	Ribonuclease Z (EC 3.1.26.11) (RNase Z) (tRNase Z) (tRNA 3 endonuclease)	[TP0095-TP0819 (0.5178716)]
COG0457	COG1234	BG0211	BG0211	Hypothetical protein {UniProtKB/TrEMBL:Q662F5}	BG0777	rnz	Ribonuclease Z (EC 3.1.26.11) (RNase Z) (tRNase Z) (tRNA 3 endonuclease)	[TP0095-TP0819 (0.5178716)]
COG0457	COG1234	BG0169	BG0169	Hypothetical protein {UniProtKB/TrEMBL:Q662J4}	BG0777	rnz	Ribonuclease Z (EC 3.1.26.11) (RNase Z) (tRNase Z) (tRNA 3 endonuclease)	[TP0095-TP0819 (0.5178716)]
COG0457	COG1234	BG0170	BG0170	Hypothetical protein {UniProtKB/TrEMBL:Q662J3}	BG0777	rnz	Ribonuclease Z (EC 3.1.26.11) (RNase Z) (tRNase Z) (tRNA 3 endonuclease)	[TP0095-TP0819 (0.5178716)]
COG0457	COG1234	BG0547	BG0547	Hypothetical protein {UniProtKB/TrEMBL:Q660Y7}	BG0777	rnz	Ribonuclease Z (EC 3.1.26.11) (RNase Z) (tRNase Z) (tRNA 3 endonuclease)	[TP0095-TP0819 (0.5178716)]
COG0457	COG1234	BG0057	BG0057	Hypothetical protein {UniProtKB/TrEMBL:Q662V6}	BG0777	rnz	Ribonuclease Z (EC 3.1.26.11) (RNase Z) (tRNase Z) (tRNA 3 endonuclease)	[TP0095-TP0819 (0.5178716)]
COG1057	COG2815	BG0806	nadD	Probable nicotinate-nucleotide adenylyltransferase (EC 2.7.7.18) (Deamido-NAD(+) pyrophosphorylase) (Deamido-NAD(+) diphosphorylase) (Nicotinate mononucleotide adenylyltransferase) (NaMN adenylyltransferase)	BG0062	BG0062	Hypothetical protein {UniProtKB/TrEMBL:Q662V1}	[TP0741-TP0307 (0.78223574)]
COG0143	NOG23277	BG0600	metG	Methionyl-tRNA synthetase (EC 6.1.1.10) (Methionine--tRNA ligase) (MetRS)	BG0673	BG0673	Hypothetical protein {UniProtKB/TrEMBL:Q660M0}	[TP0798-TP0992 (0.6931363)]
COG1102	COG4591	BG0844	cmk2	Cytidylate kinase 2 (EC 2.7.4.14) (CK 2) (Cytidine monophosphate kinase 2) (CMP kinase 2)	BG0079	BG0079	Hypothetical protein {UniProtKB/TrEMBL:Q662T4}	[TP0342-TP0582 (0.6658587)]
COG1102	COG4591	BG0844	cmk2	Cytidylate kinase 2 (EC 2.7.4.14) (CK 2) (Cytidine monophosphate kinase 2) (CMP kinase 2)	BG0077	BG0077	Hypothetical protein {UniProtKB/TrEMBL:Q662T6}	[TP0342-TP0582 (0.6658587)]
COG0217	COG1269	BG0025	BG0025	Hypothetical UPF0082 protein BG0025	BG0092	BG0092	V-type ATPase, subunit I, putative	[TP0474-TP0533 (0.71912634)]
COG0257	COG0773	BG0511	BG0511	50S ribosomal protein L36	BG0842	murC	UDP-N-acetylmuramate--L-alanine ligase (EC 6.3.2.8) (UDP-N- acetylmuramoyl-L-alanine synthetase)	[TP0209-TP0341 (0.6926446)]
COG0457	COG2204	BG0169	BG0169	Hypothetical protein {UniProtKB/TrEMBL:Q662J4}	BG0786	BG0786	Response regulatory protein	[TP0067-TP0519 (0.7741208)]
COG0457	COG2204	BG0547	BG0547	Hypothetical protein {UniProtKB/TrEMBL:Q660Y7}	BG0786	BG0786	Response regulatory protein	[TP0067-TP0519 (0.7741208)]
COG0457	COG2204	BG0211	BG0211	Hypothetical protein {UniProtKB/TrEMBL:Q662F5}	BG0786	BG0786	Response regulatory protein	[TP0067-TP0519 (0.7741208)]
COG0457	COG2204	BG0107	BG0107	Hypothetical protein {UniProtKB/TrEMBL:Q662Q6}	BG0786	BG0786	Response regulatory protein	[TP0067-TP0519 (0.7741208)]
COG0457	COG2204	BG0057	BG0057	Hypothetical protein {UniProtKB/TrEMBL:Q662V6}	BG0786	BG0786	Response regulatory protein	[TP0067-TP0519 (0.7741208)]
COG0457	COG2204	BG0193	BG0193	Hypothetical protein {UniProtKB/TrEMBL:Q662H0}	BG0786	BG0786	Response regulatory protein	[TP0067-TP0519 (0.7741208)]
COG0457	COG2204	BG0736	BG0736	Hypothetical protein {UniProtKB/TrEMBL:Q660F9}	BG0786	BG0786	Response regulatory protein	[TP0067-TP0519 (0.7741208)]
COG0457	COG2204	BG0170	BG0170	Hypothetical protein {UniProtKB/TrEMBL:Q662J3}	BG0786	BG0786	Response regulatory protein	[TP0067-TP0519 (0.7741208)]
COG0457	COG2204	BG0135	BG0135	Hypothetical protein {UniProtKB/TrEMBL:Q662M8}	BG0786	BG0786	Response regulatory protein	[TP0067-TP0519 (0.7741208)]
COG0257	COG0681	BG0511	BG0511	50S ribosomal protein L36	BG0266	BG0266	Signal peptidase I {UniProtKB/TrEMBL:Q662A2}	[TP0209-TP0926 (0.69083804)]
COG0257	COG0681	BG0511	BG0511	50S ribosomal protein L36	BG0031	BG0031	Signal peptidase I {UniProtKB/TrEMBL:Q662Y1}	[TP0209-TP0926 (0.69083804)]
COG0526	COG1843	BG0060	BG0060	Thioredoxin {UniProtKB/TrEMBL:Q662V3}	BG0287	BG0287	Flagellar hook assembly protein	[TP0100-TP0728 (0.58155864)]
COG0768	COG1344	BG0138	BG0138	Penicillin-binding protein	BG0147	BG0147	Flagellar filament 41 kDa core protein	[TP0760-TP0870 (0.7190043)]
COG0768	COG1344	BG0740	BG0740	Penicillin-binding protein	BG0147	BG0147	Flagellar filament 41 kDa core protein	[TP0760-TP0870 (0.7190043)]
COG0768	COG1344	BG0138	BG0138	Penicillin-binding protein	BG0181	BG0181	Flagellar hook-associated protein 3	[TP0760-TP0870 (0.7190043)]
COG0768	COG1344	BG0740	BG0740	Penicillin-binding protein	BG0181	BG0181	Flagellar hook-associated protein 3	[TP0760-TP0870 (0.7190043)]
COG0238	NOG18922	BG0114	rpsR	30S ribosomal protein S18	BG0688	BG0688	Hypothetical protein {UniProtKB/TrEMBL:Q660K5}	[TP0061-TP0287 (0.5751275)]
COG0528	COG4591	BG0582	BG0582	Uridylate kinase {UniProtKB/TrEMBL:Q660V3}	BG0079	BG0079	Hypothetical protein {UniProtKB/TrEMBL:Q662T4}	[TP0099-TP0580 (0.8561369)]
COG0528	COG4591	BG0582	BG0582	Uridylate kinase {UniProtKB/TrEMBL:Q660V3}	BG0077	BG0077	Hypothetical protein {UniProtKB/TrEMBL:Q662T6}	[TP0099-TP0580 (0.8561369)]
COG0799	NOG36114	BG0808	BG0808	Hypothetical protein {UniProtKB/TrEMBL:Q65ZZ0}	BG0556	BG0556	Hypothetical protein {UniProtKB/TrEMBL:Q660X8}	[TP0738-TP0297 (0.79878455)]
COG0228	COG0546	BG0718	rpsP	Ribosomal protein S16 {UniProtKB/TrEMBL:Q660H6}	BG0699	BG0699	Phosphoglycolate phosphatase	[TP0905-TP0554 (0.5352583)]
COG0503	COG1488	BG0801	apt	Adenine phosphoribosyltransferase (EC 2.4.2.7) (APRT)	BG0657	BG0657	Hypothetical protein {UniProtKB/TrEMBL:Q660N6}	[TP1039-TP0628 (0.6658587)]
COG0051	COG2204	BG0488	rpsJ	Ribosomal protein S10 {UniProtKB/TrEMBL:Q661E4}	BG0786	BG0786	Response regulatory protein	[TP0188-TP0519 (0.6307204)]
COG0249	COG0546	BG0823	mutS	DNA mismatch repair protein mutS	BG0699	BG0699	Phosphoglycolate phosphatase	[TP0328-TP0554 (0.5196431)]
COG0162	COG2834	BG0369	tyrS	Tyrosyl-tRNA synthetase (EC 6.1.1.1) (Tyrosine--tRNA ligase) (TyrRS)	BG0347	BG0347	Hypothetical protein {UniProtKB/TrEMBL:Q661S1}	[TP0834-TP0333 (0.5313641)]
COG0342	COG0546	BG0675	BG0675	Protein-export membrane protein	BG0699	BG0699	Phosphoglycolate phosphatase	[TP0410-TP0554 (0.6160348)]
COG0457	COG1536	BG0736	BG0736	Hypothetical protein {UniProtKB/TrEMBL:Q660F9}	BG0293	BG0293	Flagellar motor switch protein	[TP0648-TP0400 (0.69805074)]
COG0457	COG1536	BG0169	BG0169	Hypothetical protein {UniProtKB/TrEMBL:Q662J4}	BG0224	BG0224	Flagellar motor switch protein	[TP0648-TP0400 (0.69805074)]
COG0457	COG1536	BG0547	BG0547	Hypothetical protein {UniProtKB/TrEMBL:Q660Y7}	BG0224	BG0224	Flagellar motor switch protein	[TP0648-TP0400 (0.69805074)]
COG0457	COG1536	BG0170	BG0170	Hypothetical protein {UniProtKB/TrEMBL:Q662J3}	BG0293	BG0293	Flagellar motor switch protein	[TP0648-TP0400 (0.69805074)]
COG0457	COG1536	BG0193	BG0193	Hypothetical protein {UniProtKB/TrEMBL:Q662H0}	BG0224	BG0224	Flagellar motor switch protein	[TP0648-TP0400 (0.69805074)]
COG0457	COG1536	BG0057	BG0057	Hypothetical protein {UniProtKB/TrEMBL:Q662V6}	BG0224	BG0224	Flagellar motor switch protein	[TP0648-TP0400 (0.69805074)]
COG0457	COG1536	BG0135	BG0135	Hypothetical protein {UniProtKB/TrEMBL:Q662M8}	BG0293	BG0293	Flagellar motor switch protein	[TP0648-TP0400 (0.69805074)]
COG0457	COG1536	BG0135	BG0135	Hypothetical protein {UniProtKB/TrEMBL:Q662M8}	BG0224	BG0224	Flagellar motor switch protein	[TP0648-TP0400 (0.69805074)]
COG0457	COG1536	BG0107	BG0107	Hypothetical protein {UniProtKB/TrEMBL:Q662Q6}	BG0293	BG0293	Flagellar motor switch protein	[TP0648-TP0400 (0.69805074)]
COG0457	COG1536	BG0170	BG0170	Hypothetical protein {UniProtKB/TrEMBL:Q662J3}	BG0224	BG0224	Flagellar motor switch protein	[TP0648-TP0400 (0.69805074)]
COG0457	COG1536	BG0107	BG0107	Hypothetical protein {UniProtKB/TrEMBL:Q662Q6}	BG0224	BG0224	Flagellar motor switch protein	[TP0648-TP0400 (0.69805074)]
COG0457	COG1536	BG0211	BG0211	Hypothetical protein {UniProtKB/TrEMBL:Q662F5}	BG0224	BG0224	Flagellar motor switch protein	[TP0648-TP0400 (0.69805074)]
COG0457	COG1536	BG0193	BG0193	Hypothetical protein {UniProtKB/TrEMBL:Q662H0}	BG0293	BG0293	Flagellar motor switch protein	[TP0648-TP0400 (0.69805074)]
COG0457	COG1536	BG0169	BG0169	Hypothetical protein {UniProtKB/TrEMBL:Q662J4}	BG0293	BG0293	Flagellar motor switch protein	[TP0648-TP0400 (0.69805074)]
COG0457	COG1536	BG0211	BG0211	Hypothetical protein {UniProtKB/TrEMBL:Q662F5}	BG0293	BG0293	Flagellar motor switch protein	[TP0648-TP0400 (0.69805074)]
COG0457	COG1536	BG0547	BG0547	Hypothetical protein {UniProtKB/TrEMBL:Q660Y7}	BG0293	BG0293	Flagellar motor switch protein	[TP0648-TP0400 (0.69805074)]
COG0457	COG1536	BG0057	BG0057	Hypothetical protein {UniProtKB/TrEMBL:Q662V6}	BG0293	BG0293	Flagellar motor switch protein	[TP0648-TP0400 (0.69805074)]
COG0457	COG1536	BG0736	BG0736	Hypothetical protein {UniProtKB/TrEMBL:Q660F9}	BG0224	BG0224	Flagellar motor switch protein	[TP0648-TP0400 (0.69805074)]
COG0227	COG0492	BG0351	rpmB	50S ribosomal protein L28	BG0526	BG0526	Thioredoxin reductase {UniProtKB/TrEMBL:Q661A6}	[TP0362-TP0814 (0.801083)]
COG0051	COG1192	BG0488	rpsJ	Ribosomal protein S10 {UniProtKB/TrEMBL:Q661E4}	BG0439	BG0439	Chromosome segregation protein, putative	[TP0188-TP0272 (0.7732025)]
COG0051	COG1192	BG0488	rpsJ	Ribosomal protein S10 {UniProtKB/TrEMBL:Q661E4}	BGA18	BGA18	Hypothetical protein {UniProtKB/TrEMBL:Q6ASK7}	[TP0188-TP0272 (0.7732025)]
COG0051	COG1192	BG0488	rpsJ	Ribosomal protein S10 {UniProtKB/TrEMBL:Q661E4}	BGB12	BGB12	Hypothetical protein {UniProtKB/TrEMBL:Q6ASN9}	[TP0188-TP0272 (0.7732025)]
COG0249	COG0457	BG0823	mutS	DNA mismatch repair protein mutS	BG0057	BG0057	Hypothetical protein {UniProtKB/TrEMBL:Q662V6}	[TP0328-TP0095 (0.63719666)]
COG0249	COG0457	BG0823	mutS	DNA mismatch repair protein mutS	BG0736	BG0736	Hypothetical protein {UniProtKB/TrEMBL:Q660F9}	[TP0328-TP0095 (0.63719666)]
COG0249	COG0457	BG0823	mutS	DNA mismatch repair protein mutS	BG0169	BG0169	Hypothetical protein {UniProtKB/TrEMBL:Q662J4}	[TP0328-TP0095 (0.63719666)]
COG0249	COG0457	BG0823	mutS	DNA mismatch repair protein mutS	BG0193	BG0193	Hypothetical protein {UniProtKB/TrEMBL:Q662H0}	[TP0328-TP0095 (0.63719666)]
COG0249	COG0457	BG0823	mutS	DNA mismatch repair protein mutS	BG0135	BG0135	Hypothetical protein {UniProtKB/TrEMBL:Q662M8}	[TP0328-TP0095 (0.63719666)]
COG0249	COG0457	BG0823	mutS	DNA mismatch repair protein mutS	BG0107	BG0107	Hypothetical protein {UniProtKB/TrEMBL:Q662Q6}	[TP0328-TP0095 (0.63719666)]
COG0249	COG0457	BG0823	mutS	DNA mismatch repair protein mutS	BG0211	BG0211	Hypothetical protein {UniProtKB/TrEMBL:Q662F5}	[TP0328-TP0095 (0.63719666)]
COG0249	COG0457	BG0823	mutS	DNA mismatch repair protein mutS	BG0170	BG0170	Hypothetical protein {UniProtKB/TrEMBL:Q662J3}	[TP0328-TP0095 (0.63719666)]
COG0249	COG0457	BG0823	mutS	DNA mismatch repair protein mutS	BG0547	BG0547	Hypothetical protein {UniProtKB/TrEMBL:Q660Y7}	[TP0328-TP0095 (0.63719666)]
COG0442	COG0459	BG0405	BG0405	Prolyl-tRNA synthetase {UniProtKB/TrEMBL:Q661L6}	BG0672	groL	60 kDa chaperonin (Protein Cpn60) (groEL protein)	[TP0160-TP0030 (0.7719589)]
COG0341	COG2239	BG0676	BG0676	Protein-export membrane protein	BG0379	BG0379	Mg2+ transport protein {UniProtKB/TrEMBL:Q661N9}	[TP0411-TP0917 (0.6093018)]
COG0217	COG0481	BG0025	BG0025	Hypothetical UPF0082 protein BG0025	BG0089	lepA	GTP-binding protein lepA	[TP0474-TP0510 (0.76600474)]
COG1516	COG1655	BG0560	BG0560	Flagellar protein {UniProtKB/TrEMBL:Q660X4}	BG0011	BG0011	Hypothetical protein {UniProtKB/TrEMBL:Q663A1}	[TP0943-TP0829 (0.6471694)]
COG5401	NOG23279	BG0519	BG0519	Hypothetical protein {UniProtKB/TrEMBL:Q661B3}	BG0685	BG0685	Hypothetical protein {UniProtKB/TrEMBL:Q660K8}	[TP0832-TP0088 (0.61589503)]
COG1360	COG5401	BG0283	BG0283	Flagellar motor rotation protein B	BG0519	BG0519	Hypothetical protein {UniProtKB/TrEMBL:Q661B3}	[TP0724-TP0832 (0.61589503)]
COG0178	COG0357	BG0862	BG0862	Excinuclease ABC, subunit A	BG0176	gidB	Methyltransferase gidB (EC 2.1.-.-) (Glucose-inhibited division protein B)	[TP0514-TP0946 (0.8569251)]
COG1815	COG1843	BG0297	BG0297	Flagellar basal-body rod protein	BG0287	BG0287	Flagellar hook assembly protein	[TP0396-TP0728 (0.83050734)]
COG0592	COG1580	BG0445	BG0445	DNA polymerase III, subunit beta	BG0282	BG0282	Flagellar protein {UniProtKB/TrEMBL:Q661Y6}	[TP0002-TP0378 (0.79585755)]
COG0472	COG2239	BG0307	mraY	Phospho-N-acetylmuramoyl-pentapeptide-transferase (EC 2.7.8.13) (UDP- MurNAc-pentapeptide phosphotransferase)	BG0379	BG0379	Mg2+ transport protein {UniProtKB/TrEMBL:Q661N9}	[TP0345-TP0917 (0.5059451)]
COG0330	COG0772	BG0203	BG0203	Lambda CII stability-governing protein	BG0306	BG0306	Cell division protein {UniProtKB/TrEMBL:Q661W2}	[TP0113-TP0501 (0.70068353)]
COG0330	COG0772	BG0204	BG0204	Lambda CII stability-governing protein	BG0306	BG0306	Cell division protein {UniProtKB/TrEMBL:Q661W2}	[TP0113-TP0501 (0.70068353)]
COG0330	COG0772	BG0204	BG0204	Lambda CII stability-governing protein	BG0741	BG0741	Rod shape-determining protein	[TP0113-TP0501 (0.70068353)]
COG0330	COG0772	BG0203	BG0203	Lambda CII stability-governing protein	BG0741	BG0741	Rod shape-determining protein	[TP0113-TP0501 (0.70068353)]
COG0154	COG1624	BG0343	gatA	Glutamyl-tRNA(Gln) amidotransferase subunit A (EC 6.3.5.-) (Glu-ADT subunit A)	BG0008	BG0008	Hypothetical protein {UniProtKB/TrEMBL:Q663A4}	[TP1020-TP0826 (0.7964557)]
COG0442	COG1843	BG0405	BG0405	Prolyl-tRNA synthetase {UniProtKB/TrEMBL:Q661L6}	BG0287	BG0287	Flagellar hook assembly protein	[TP0160-TP0728 (0.50152636)]
COG0546	COG2815	BG0699	BG0699	Phosphoglycolate phosphatase	BG0062	BG0062	Hypothetical protein {UniProtKB/TrEMBL:Q662V1}	[TP0554-TP0307 (0.56625235)]
COG0840	COG1558	BG0610	BG0610	Methyl-accepting chemotaxis protein	BG0296	BG0296	Flagellar basal-body rod protein	[TP0640-TP0397 (0.8569927)]
COG0840	COG1558	BG0590	BG0590	Methyl-accepting chemotaxis protein	BG0296	BG0296	Flagellar basal-body rod protein	[TP0640-TP0397 (0.8569927)]
COG0840	COG1558	BG0704	BG0704	Methyl-accepting chemotaxis protein	BG0296	BG0296	Flagellar basal-body rod protein	[TP0640-TP0397 (0.8569927)]
COG0840	COG1558	BG0703	BG0703	Methyl-accepting chemotaxis protein	BG0296	BG0296	Flagellar basal-body rod protein	[TP0640-TP0397 (0.8569927)]
COG0840	COG1558	BG0609	BG0609	Methyl-accepting chemotaxis protein	BG0296	BG0296	Flagellar basal-body rod protein	[TP0640-TP0397 (0.8569927)]
COG1109	COG1488	BG0860	BG0860	Phosphomannomutase {UniProtKB/TrEMBL:Q65ZT9}	BG0657	BG0657	Hypothetical protein {UniProtKB/TrEMBL:Q660N6}	[TP0413-TP0628 (0.6598422)]
COG1109	COG1488	BG0004	BG0004	Phosphoglucomutase {UniProtKB/TrEMBL:Q663A8}	BG0657	BG0657	Hypothetical protein {UniProtKB/TrEMBL:Q660N6}	[TP0413-TP0628 (0.6598422)]
COG0143	COG0217	BG0600	metG	Methionyl-tRNA synthetase (EC 6.1.1.10) (Methionine--tRNA ligase) (MetRS)	BG0025	BG0025	Hypothetical UPF0082 protein BG0025	[TP0798-TP0474 (0.7790581)]
COG0357	COG0442	BG0176	gidB	Methyltransferase gidB (EC 2.1.-.-) (Glucose-inhibited division protein B)	BG0405	BG0405	Prolyl-tRNA synthetase {UniProtKB/TrEMBL:Q661L6}	[TP0946-TP0160 (0.6515529)]
COG0566	COG2204	BG0527	BG0527	RRNA methylase {UniProtKB/TrEMBL:Q661A5}	BG0786	BG0786	Response regulatory protein	[TP0054-TP0519 (0.63495165)]
COG0566	COG2204	BG0051	BG0051	SpoU protein {UniProtKB/TrEMBL:Q662W2}	BG0786	BG0786	Response regulatory protein	[TP0054-TP0519 (0.63495165)]
COG1129	COG4591	BG0321	BG0321	Methylgalactoside ABC transporter, ATP-binding	BG0077	BG0077	Hypothetical protein {UniProtKB/TrEMBL:Q662T6}	[TP0685-TP0582 (0.6658587)]
COG1129	COG4591	BG0321	BG0321	Methylgalactoside ABC transporter, ATP-binding	BG0079	BG0079	Hypothetical protein {UniProtKB/TrEMBL:Q662T4}	[TP0685-TP0582 (0.6658587)]
COG0457	COG1256	BG0736	BG0736	Hypothetical protein {UniProtKB/TrEMBL:Q660F9}	BG0180	BG0180	Flagellar hook-associated protein	[TP0067-TP0660 (0.6278126)]
COG0457	COG1256	BG0193	BG0193	Hypothetical protein {UniProtKB/TrEMBL:Q662H0}	BG0180	BG0180	Flagellar hook-associated protein	[TP0067-TP0660 (0.6278126)]
COG0457	COG1256	BG0211	BG0211	Hypothetical protein {UniProtKB/TrEMBL:Q662F5}	BG0180	BG0180	Flagellar hook-associated protein	[TP0067-TP0660 (0.6278126)]
COG0457	COG1256	BG0107	BG0107	Hypothetical protein {UniProtKB/TrEMBL:Q662Q6}	BG0180	BG0180	Flagellar hook-associated protein	[TP0067-TP0660 (0.6278126)]
COG0457	COG1256	BG0547	BG0547	Hypothetical protein {UniProtKB/TrEMBL:Q660Y7}	BG0180	BG0180	Flagellar hook-associated protein	[TP0067-TP0660 (0.6278126)]
COG0457	COG1256	BG0169	BG0169	Hypothetical protein {UniProtKB/TrEMBL:Q662J4}	BG0180	BG0180	Flagellar hook-associated protein	[TP0067-TP0660 (0.6278126)]
COG0457	COG1256	BG0170	BG0170	Hypothetical protein {UniProtKB/TrEMBL:Q662J3}	BG0180	BG0180	Flagellar hook-associated protein	[TP0067-TP0660 (0.6278126)]
COG0457	COG1256	BG0057	BG0057	Hypothetical protein {UniProtKB/TrEMBL:Q662V6}	BG0180	BG0180	Flagellar hook-associated protein	[TP0067-TP0660 (0.6278126)]
COG0457	COG1256	BG0135	BG0135	Hypothetical protein {UniProtKB/TrEMBL:Q662M8}	BG0180	BG0180	Flagellar hook-associated protein	[TP0067-TP0660 (0.6278126)]
COG0564	COG1200	BG0018	BG0018	Pseudouridine synthase {UniProtKB/TrEMBL:Q662Z4}	BG0593	BG0593	DNA recombinase {UniProtKB/TrEMBL:Q660U2}	[TP0339-TP0687 (0.85149276)]
COG0564	COG1200	BG0840	BG0840	Hypothetical protein {UniProtKB/TrEMBL:Q65ZV9}	BG0593	BG0593	DNA recombinase {UniProtKB/TrEMBL:Q660U2}	[TP0339-TP0687 (0.85149276)]
COG0457	COG2080	BG0170	BG0170	Hypothetical protein {UniProtKB/TrEMBL:Q662J3}	BG0565	BG0565	Hypothetical protein {UniProtKB/TrEMBL:Q660W9}	[TP0820-TP0080 (0.6775143)]
COG0457	COG2080	BG0547	BG0547	Hypothetical protein {UniProtKB/TrEMBL:Q660Y7}	BG0565	BG0565	Hypothetical protein {UniProtKB/TrEMBL:Q660W9}	[TP0820-TP0080 (0.6775143)]
COG0457	COG2080	BG0211	BG0211	Hypothetical protein {UniProtKB/TrEMBL:Q662F5}	BG0565	BG0565	Hypothetical protein {UniProtKB/TrEMBL:Q660W9}	[TP0820-TP0080 (0.6775143)]
COG0457	COG2080	BG0736	BG0736	Hypothetical protein {UniProtKB/TrEMBL:Q660F9}	BG0565	BG0565	Hypothetical protein {UniProtKB/TrEMBL:Q660W9}	[TP0820-TP0080 (0.6775143)]
COG0457	COG2080	BG0135	BG0135	Hypothetical protein {UniProtKB/TrEMBL:Q662M8}	BG0565	BG0565	Hypothetical protein {UniProtKB/TrEMBL:Q660W9}	[TP0820-TP0080 (0.6775143)]
COG0457	COG2080	BG0193	BG0193	Hypothetical protein {UniProtKB/TrEMBL:Q662H0}	BG0565	BG0565	Hypothetical protein {UniProtKB/TrEMBL:Q660W9}	[TP0820-TP0080 (0.6775143)]
COG0457	COG2080	BG0169	BG0169	Hypothetical protein {UniProtKB/TrEMBL:Q662J4}	BG0565	BG0565	Hypothetical protein {UniProtKB/TrEMBL:Q660W9}	[TP0820-TP0080 (0.6775143)]
COG0457	COG2080	BG0107	BG0107	Hypothetical protein {UniProtKB/TrEMBL:Q662Q6}	BG0565	BG0565	Hypothetical protein {UniProtKB/TrEMBL:Q660W9}	[TP0820-TP0080 (0.6775143)]
COG0457	COG2080	BG0057	BG0057	Hypothetical protein {UniProtKB/TrEMBL:Q662V6}	BG0565	BG0565	Hypothetical protein {UniProtKB/TrEMBL:Q660W9}	[TP0820-TP0080 (0.6775143)]
COG0457	COG2812	BG0211	BG0211	Hypothetical protein {UniProtKB/TrEMBL:Q662F5}	BG0474	BG0474	DNA polymerase III, subunits gamma and tau	[TP0067-TP1005 (0.5652097)]
COG0457	COG2812	BG0736	BG0736	Hypothetical protein {UniProtKB/TrEMBL:Q660F9}	BG0474	BG0474	DNA polymerase III, subunits gamma and tau	[TP0067-TP1005 (0.5652097)]
COG0457	COG2812	BG0135	BG0135	Hypothetical protein {UniProtKB/TrEMBL:Q662M8}	BG0474	BG0474	DNA polymerase III, subunits gamma and tau	[TP0067-TP1005 (0.5652097)]
COG0457	COG2812	BG0547	BG0547	Hypothetical protein {UniProtKB/TrEMBL:Q660Y7}	BG0474	BG0474	DNA polymerase III, subunits gamma and tau	[TP0067-TP1005 (0.5652097)]
COG0457	COG2812	BG0193	BG0193	Hypothetical protein {UniProtKB/TrEMBL:Q662H0}	BG0474	BG0474	DNA polymerase III, subunits gamma and tau	[TP0067-TP1005 (0.5652097)]
COG0457	COG2812	BG0547	BG0547	Hypothetical protein {UniProtKB/TrEMBL:Q660Y7}	BG0788	BG0788	Hypothetical protein {UniProtKB/TrEMBL:Q660B0}	[TP0067-TP1005 (0.5652097)]
COG0457	COG2812	BG0057	BG0057	Hypothetical protein {UniProtKB/TrEMBL:Q662V6}	BG0474	BG0474	DNA polymerase III, subunits gamma and tau	[TP0067-TP1005 (0.5652097)]
COG0457	COG2812	BG0107	BG0107	Hypothetical protein {UniProtKB/TrEMBL:Q662Q6}	BG0474	BG0474	DNA polymerase III, subunits gamma and tau	[TP0067-TP1005 (0.5652097)]
COG0457	COG2812	BG0107	BG0107	Hypothetical protein {UniProtKB/TrEMBL:Q662Q6}	BG0788	BG0788	Hypothetical protein {UniProtKB/TrEMBL:Q660B0}	[TP0067-TP1005 (0.5652097)]
COG0457	COG2812	BG0169	BG0169	Hypothetical protein {UniProtKB/TrEMBL:Q662J4}	BG0788	BG0788	Hypothetical protein {UniProtKB/TrEMBL:Q660B0}	[TP0067-TP1005 (0.5652097)]
COG0457	COG2812	BG0170	BG0170	Hypothetical protein {UniProtKB/TrEMBL:Q662J3}	BG0474	BG0474	DNA polymerase III, subunits gamma and tau	[TP0067-TP1005 (0.5652097)]
COG0457	COG2812	BG0193	BG0193	Hypothetical protein {UniProtKB/TrEMBL:Q662H0}	BG0788	BG0788	Hypothetical protein {UniProtKB/TrEMBL:Q660B0}	[TP0067-TP1005 (0.5652097)]
COG0457	COG2812	BG0736	BG0736	Hypothetical protein {UniProtKB/TrEMBL:Q660F9}	BG0788	BG0788	Hypothetical protein {UniProtKB/TrEMBL:Q660B0}	[TP0067-TP1005 (0.5652097)]
COG0457	COG2812	BG0169	BG0169	Hypothetical protein {UniProtKB/TrEMBL:Q662J4}	BG0474	BG0474	DNA polymerase III, subunits gamma and tau	[TP0067-TP1005 (0.5652097)]
COG0457	COG2812	BG0135	BG0135	Hypothetical protein {UniProtKB/TrEMBL:Q662M8}	BG0788	BG0788	Hypothetical protein {UniProtKB/TrEMBL:Q660B0}	[TP0067-TP1005 (0.5652097)]
COG0457	COG2812	BG0211	BG0211	Hypothetical protein {UniProtKB/TrEMBL:Q662F5}	BG0788	BG0788	Hypothetical protein {UniProtKB/TrEMBL:Q660B0}	[TP0067-TP1005 (0.5652097)]
COG0457	COG2812	BG0057	BG0057	Hypothetical protein {UniProtKB/TrEMBL:Q662V6}	BG0788	BG0788	Hypothetical protein {UniProtKB/TrEMBL:Q660B0}	[TP0067-TP1005 (0.5652097)]
COG0457	COG2812	BG0170	BG0170	Hypothetical protein {UniProtKB/TrEMBL:Q662J3}	BG0788	BG0788	Hypothetical protein {UniProtKB/TrEMBL:Q660B0}	[TP0067-TP1005 (0.5652097)]
COG0124	COG0124	BG0137	hisS	Histidyl-tRNA synthetase (EC 6.1.1.21) (Histidine--tRNA ligase) (HisRS)	BG0137	hisS	Histidyl-tRNA synthetase (EC 6.1.1.21) (Histidine--tRNA ligase) (HisRS)	[TP0641-TP0641 (0.67365265)]
COG1304	NOG23281	BG0707	fni	Isopentenyl-diphosphate delta-isomerase (EC 5.3.3.2) (IPP isomerase) (Isopentenyl pyrophosphate isomerase)	BG0723	BG0723	Hypothetical protein {UniProtKB/TrEMBL:Q660H1}	[TP0291-TP0914 (0.6931363)]
COG0526	COG5401	BG0060	BG0060	Thioredoxin {UniProtKB/TrEMBL:Q662V3}	BG0519	BG0519	Hypothetical protein {UniProtKB/TrEMBL:Q661B3}	[TP0100-TP0832 (0.57057476)]
COG0290	COG1837	BG0189	infC	Translation initiation factor IF-3	BG0719	BG0719	Hypothetical protein {UniProtKB/TrEMBL:Q660H5}	[TP0850-TP0906 (0.70629925)]
COG0768	COG0815	BG0138	BG0138	Penicillin-binding protein	BG0240	BG0240	Apolipoprotein N-acyltransferase, putative	[TP0500-TP0252 (0.87159187)]
COG0768	COG0815	BG0740	BG0740	Penicillin-binding protein	BG0240	BG0240	Apolipoprotein N-acyltransferase, putative	[TP0500-TP0252 (0.87159187)]
COG0199	NOG23269	BG0503	BG0503	Ribosomal protein S14 {UniProtKB/TrEMBL:Q661C9}	BG0268	BG0268	Hypothetical protein {UniProtKB/TrEMBL:Q662A0}	[TP0202-TP0711 (0.52611345)]
COG0420	COG1256	BG0854	BG0854	Exonuclease SbcD {UniProtKB/TrEMBL:Q65ZU5}	BG0180	BG0180	Flagellar hook-associated protein	[TP0626-TP0660 (0.6120698)]
COG0586	COG2236	BG0252	BG0252	DedA protein {UniProtKB/TrEMBL:Q662B5}	BG0104	BG0104	Hypothetical protein {UniProtKB/TrEMBL:Q662Q9}	[TP0779-TP0050 (0.66770643)]
COG2239	COG4603	BG0379	BG0379	Mg2+ transport protein {UniProtKB/TrEMBL:Q661N9}	BG0320	BG0320	Conserved hypothetical integral membrane protein	[TP0917-TP0301 (0.53720385)]
COG2239	COG4603	BG0379	BG0379	Mg2+ transport protein {UniProtKB/TrEMBL:Q661N9}	BG0701	BG0701	Ribose/galactose ABC transporter, permease	[TP0917-TP0301 (0.53720385)]
COG1536	NOG19604	BG0224	BG0224	Flagellar motor switch protein	BG0313	BG0313	Hypothetical protein {UniProtKB/TrEMBL:Q661V5}	[TP0400-TP0443 (0.7038825)]
COG1536	NOG19604	BG0293	BG0293	Flagellar motor switch protein	BG0313	BG0313	Hypothetical protein {UniProtKB/TrEMBL:Q661V5}	[TP0400-TP0443 (0.7038825)]
COG0442	COG1344	BG0405	BG0405	Prolyl-tRNA synthetase {UniProtKB/TrEMBL:Q661L6}	BG0147	BG0147	Flagellar filament 41 kDa core protein	[TP0160-TP0792 (0.6929264), TP0160-TP0659 (0.5927278)]
COG0442	COG1344	BG0405	BG0405	Prolyl-tRNA synthetase {UniProtKB/TrEMBL:Q661L6}	BG0181	BG0181	Flagellar hook-associated protein 3	[TP0160-TP0792 (0.6929264), TP0160-TP0659 (0.5927278)]
COG0211	COG1536	BG0804	rpmA	50S ribosomal protein L27	BG0224	BG0224	Flagellar motor switch protein	[TP0743-TP0400 (0.6311798)]
COG0211	COG1536	BG0804	rpmA	50S ribosomal protein L27	BG0293	BG0293	Flagellar motor switch protein	[TP0743-TP0400 (0.6311798)]
COG1558	COG4591	BG0296	BG0296	Flagellar basal-body rod protein	BG0079	BG0079	Hypothetical protein {UniProtKB/TrEMBL:Q662T4}	[TP0397-TP0582 (0.5810855)]
COG1558	COG4591	BG0296	BG0296	Flagellar basal-body rod protein	BG0077	BG0077	Hypothetical protein {UniProtKB/TrEMBL:Q662T6}	[TP0397-TP0582 (0.5810855)]
COG0687	COG1057	BG0662	BG0662	Spermidine/putrescine ABC transporter, binding	BG0806	nadD	Probable nicotinate-nucleotide adenylyltransferase (EC 2.7.7.18) (Deamido-NAD(+) pyrophosphorylase) (Deamido-NAD(+) diphosphorylase) (Nicotinate mononucleotide adenylyltransferase) (NaMN adenylyltransferase)	[TP0655-TP0741 (0.7061969)]
COG1558	COG4786	BG0296	BG0296	Flagellar basal-body rod protein	BG0799	BG0799	Flagellar hook-basal body complex protein	[TP0397-TP0961 (0.74447966)]
COG1558	COG4786	BG0296	BG0296	Flagellar basal-body rod protein	BG0798	BG0798	Flagellar basal-body rod protein	[TP0397-TP0961 (0.74447966)]
COG0012	COG0608	BG0238	BG0238	Conserved hypothetical GTP-binding protein	BG0257	BG0257	Single-stranded-DNA-specific exonuclease	[TP0124-TP0704 (0.626838)]
COG1516	COG2868	BG0560	BG0560	Flagellar protein {UniProtKB/TrEMBL:Q660X4}	BG0803	BG0803	Hypothetical protein {UniProtKB/TrEMBL:Q65ZZ5}	[TP0943-TP0744 (0.6225916)]
COG0739	COG0773	BG0258	BG0258	Hypothetical protein {UniProtKB/TrEMBL:Q662B0}	BG0842	murC	UDP-N-acetylmuramate--L-alanine ligase (EC 6.3.2.8) (UDP-N- acetylmuramoyl-L-alanine synthetase)	[TP0782-TP0341 (0.8145237)]
COG0739	COG0773	BG0785	BG0785	Hypothetical protein {UniProtKB/TrEMBL:Q660B3}	BG0842	murC	UDP-N-acetylmuramate--L-alanine ligase (EC 6.3.2.8) (UDP-N- acetylmuramoyl-L-alanine synthetase)	[TP0782-TP0341 (0.8145237)]
COG0739	COG0773	BG0248	BG0248	Hypothetical protein {UniProtKB/TrEMBL:Q662B9}	BG0842	murC	UDP-N-acetylmuramate--L-alanine ligase (EC 6.3.2.8) (UDP-N- acetylmuramoyl-L-alanine synthetase)	[TP0782-TP0341 (0.8145237)]
COG0739	COG0773	BG0265	BG0265	Hypothetical protein {UniProtKB/TrEMBL:Q662A3}	BG0842	murC	UDP-N-acetylmuramate--L-alanine ligase (EC 6.3.2.8) (UDP-N- acetylmuramoyl-L-alanine synthetase)	[TP0782-TP0341 (0.8145237)]
COG0050	COG0457	BG0487	BG0487	Translation elongation factor TU	BG0107	BG0107	Hypothetical protein {UniProtKB/TrEMBL:Q662Q6}	[TP0187-TP0067 (0.7854602)]
COG0050	COG0457	BG0487	BG0487	Translation elongation factor TU	BG0135	BG0135	Hypothetical protein {UniProtKB/TrEMBL:Q662M8}	[TP0187-TP0067 (0.7854602)]
COG0050	COG0457	BG0487	BG0487	Translation elongation factor TU	BG0169	BG0169	Hypothetical protein {UniProtKB/TrEMBL:Q662J4}	[TP0187-TP0067 (0.7854602)]
COG0050	COG0457	BG0487	BG0487	Translation elongation factor TU	BG0057	BG0057	Hypothetical protein {UniProtKB/TrEMBL:Q662V6}	[TP0187-TP0067 (0.7854602)]
COG0050	COG0457	BG0487	BG0487	Translation elongation factor TU	BG0547	BG0547	Hypothetical protein {UniProtKB/TrEMBL:Q660Y7}	[TP0187-TP0067 (0.7854602)]
COG0050	COG0457	BG0487	BG0487	Translation elongation factor TU	BG0211	BG0211	Hypothetical protein {UniProtKB/TrEMBL:Q662F5}	[TP0187-TP0067 (0.7854602)]
COG0050	COG0457	BG0487	BG0487	Translation elongation factor TU	BG0736	BG0736	Hypothetical protein {UniProtKB/TrEMBL:Q660F9}	[TP0187-TP0067 (0.7854602)]
COG0050	COG0457	BG0487	BG0487	Translation elongation factor TU	BG0193	BG0193	Hypothetical protein {UniProtKB/TrEMBL:Q662H0}	[TP0187-TP0067 (0.7854602)]
COG0050	COG0457	BG0487	BG0487	Translation elongation factor TU	BG0170	BG0170	Hypothetical protein {UniProtKB/TrEMBL:Q662J3}	[TP0187-TP0067 (0.7854602)]
COG1187	NOG23266	BG0131	BG0131	Hypothetical protein {UniProtKB/TrEMBL:Q662N2}	BG0186	BG0186	Hypothetical protein {UniProtKB/TrEMBL:Q662H7}	[TP0459-TP0874 (0.6079956)]
COG0257	COG0564	BG0511	BG0511	50S ribosomal protein L36	BG0018	BG0018	Pseudouridine synthase {UniProtKB/TrEMBL:Q662Z4}	[TP0209-TP0154 (0.634929)]
COG0257	COG0564	BG0511	BG0511	50S ribosomal protein L36	BG0840	BG0840	Hypothetical protein {UniProtKB/TrEMBL:Q65ZV9}	[TP0209-TP0154 (0.634929)]
COG0446	COG1582	BG0750	BG0750	NADH oxidase, water-forming	BG0285	BG0285	Flagellar protein {UniProtKB/TrEMBL:Q661Y3}	[TP0921-TP0726 (0.78242165)]
COG0739	COG2239	BG0248	BG0248	Hypothetical protein {UniProtKB/TrEMBL:Q662B9}	BG0379	BG0379	Mg2+ transport protein {UniProtKB/TrEMBL:Q661N9}	[TP0155-TP0917 (0.6343327)]
COG0739	COG2239	BG0785	BG0785	Hypothetical protein {UniProtKB/TrEMBL:Q660B3}	BG0379	BG0379	Mg2+ transport protein {UniProtKB/TrEMBL:Q661N9}	[TP0155-TP0917 (0.6343327)]
COG0739	COG2239	BG0265	BG0265	Hypothetical protein {UniProtKB/TrEMBL:Q662A3}	BG0379	BG0379	Mg2+ transport protein {UniProtKB/TrEMBL:Q661N9}	[TP0155-TP0917 (0.6343327)]
COG0739	COG2239	BG0258	BG0258	Hypothetical protein {UniProtKB/TrEMBL:Q662B0}	BG0379	BG0379	Mg2+ transport protein {UniProtKB/TrEMBL:Q661N9}	[TP0155-TP0917 (0.6343327)]
COG0255	COG1394	BG0498	BG0498	Ribosomal protein L29 {UniProtKB/TrEMBL:Q661D4}	BG0093	BG0093	V-type ATPase, subunit D	[TP0197-TP0527 (0.51549006)]
COG0457	COG1187	BG0193	BG0193	Hypothetical protein {UniProtKB/TrEMBL:Q662H0}	BG0131	BG0131	Hypothetical protein {UniProtKB/TrEMBL:Q662N2}	[TP0067-TP0459 (0.6360361)]
COG0457	COG1187	BG0169	BG0169	Hypothetical protein {UniProtKB/TrEMBL:Q662J4}	BG0131	BG0131	Hypothetical protein {UniProtKB/TrEMBL:Q662N2}	[TP0067-TP0459 (0.6360361)]
COG0457	COG1187	BG0736	BG0736	Hypothetical protein {UniProtKB/TrEMBL:Q660F9}	BG0131	BG0131	Hypothetical protein {UniProtKB/TrEMBL:Q662N2}	[TP0067-TP0459 (0.6360361)]
COG0457	COG1187	BG0211	BG0211	Hypothetical protein {UniProtKB/TrEMBL:Q662F5}	BG0131	BG0131	Hypothetical protein {UniProtKB/TrEMBL:Q662N2}	[TP0067-TP0459 (0.6360361)]
COG0457	COG1187	BG0057	BG0057	Hypothetical protein {UniProtKB/TrEMBL:Q662V6}	BG0131	BG0131	Hypothetical protein {UniProtKB/TrEMBL:Q662N2}	[TP0067-TP0459 (0.6360361)]
COG0457	COG1187	BG0170	BG0170	Hypothetical protein {UniProtKB/TrEMBL:Q662J3}	BG0131	BG0131	Hypothetical protein {UniProtKB/TrEMBL:Q662N2}	[TP0067-TP0459 (0.6360361)]
COG0457	COG1187	BG0547	BG0547	Hypothetical protein {UniProtKB/TrEMBL:Q660Y7}	BG0131	BG0131	Hypothetical protein {UniProtKB/TrEMBL:Q662N2}	[TP0067-TP0459 (0.6360361)]
COG0457	COG1187	BG0107	BG0107	Hypothetical protein {UniProtKB/TrEMBL:Q662Q6}	BG0131	BG0131	Hypothetical protein {UniProtKB/TrEMBL:Q662N2}	[TP0067-TP0459 (0.6360361)]
COG0457	COG1187	BG0135	BG0135	Hypothetical protein {UniProtKB/TrEMBL:Q662M8}	BG0131	BG0131	Hypothetical protein {UniProtKB/TrEMBL:Q662N2}	[TP0067-TP0459 (0.6360361)]
COG0210	COG0305	BG0345	BG0345	DNA helicase {UniProtKB/TrEMBL:Q661S3}	BG0112	BG0112	Replicative DNA helicase	[TP0102-TP0058 (0.8842861)]
COG0210	COG0305	BG0620	BG0620	Rep helicase, single-stranded DNA-dependent	BG0112	BG0112	Replicative DNA helicase	[TP0102-TP0058 (0.8842861)]
COG1256	COG1516	BG0180	BG0180	Flagellar hook-associated protein	BG0560	BG0560	Flagellar protein {UniProtKB/TrEMBL:Q660X4}	[TP0660-TP0943 (0.90609026)]
COG0840	NOG23279	BG0590	BG0590	Methyl-accepting chemotaxis protein	BG0685	BG0685	Hypothetical protein {UniProtKB/TrEMBL:Q660K8}	[TP0640-TP0088 (0.73150927)]
COG0840	NOG23279	BG0610	BG0610	Methyl-accepting chemotaxis protein	BG0685	BG0685	Hypothetical protein {UniProtKB/TrEMBL:Q660K8}	[TP0640-TP0088 (0.73150927)]
COG0840	NOG23279	BG0704	BG0704	Methyl-accepting chemotaxis protein	BG0685	BG0685	Hypothetical protein {UniProtKB/TrEMBL:Q660K8}	[TP0640-TP0088 (0.73150927)]
COG0840	NOG23279	BG0609	BG0609	Methyl-accepting chemotaxis protein	BG0685	BG0685	Hypothetical protein {UniProtKB/TrEMBL:Q660K8}	[TP0640-TP0088 (0.73150927)]
COG0840	NOG23279	BG0703	BG0703	Methyl-accepting chemotaxis protein	BG0685	BG0685	Hypothetical protein {UniProtKB/TrEMBL:Q660K8}	[TP0640-TP0088 (0.73150927)]
COG0257	COG1057	BG0511	BG0511	50S ribosomal protein L36	BG0806	nadD	Probable nicotinate-nucleotide adenylyltransferase (EC 2.7.7.18) (Deamido-NAD(+) pyrophosphorylase) (Deamido-NAD(+) diphosphorylase) (Nicotinate mononucleotide adenylyltransferase) (NaMN adenylyltransferase)	[TP0209-TP0741 (0.64932555)]
COG0840	COG1070	BG0610	BG0610	Methyl-accepting chemotaxis protein	BG0555	BG0555	Xylulokinase {UniProtKB/TrEMBL:Q660X9}	[TP0640-TP0295 (0.8429581)]
COG0840	COG1070	BG0704	BG0704	Methyl-accepting chemotaxis protein	BG0555	BG0555	Xylulokinase {UniProtKB/TrEMBL:Q660X9}	[TP0640-TP0295 (0.8429581)]
COG0840	COG1070	BG0609	BG0609	Methyl-accepting chemotaxis protein	BG0555	BG0555	Xylulokinase {UniProtKB/TrEMBL:Q660X9}	[TP0640-TP0295 (0.8429581)]
COG0840	COG1070	BG0590	BG0590	Methyl-accepting chemotaxis protein	BG0555	BG0555	Xylulokinase {UniProtKB/TrEMBL:Q660X9}	[TP0640-TP0295 (0.8429581)]
COG0840	COG1070	BG0703	BG0703	Methyl-accepting chemotaxis protein	BG0555	BG0555	Xylulokinase {UniProtKB/TrEMBL:Q660X9}	[TP0640-TP0295 (0.8429581)]
