# Supplementary material for: The Binary Protein Interactome of Treponema pallidum – The Syphilis Spirochete
Source: PLoS One. 2008 May 28;3(5):e2292. doi: 10.1371/journal.pone.0002292 (PMC2386257; doi:10.1371/journal.pone.0002292)
Supplement: Data S1 — Predicted protein-protein interactions based on our Treponema pallidum data; zip archive containing 372 files with one file per species. (6.09 MB ZIP) [file pone.0002292.s006.zip › bacteria/Bradyrhizobium_japonicum.tab]

224911 Bradyrhizobium japonicum
COG A	COG B	Locus Id A	Preferred Name(s) A	Annotation A	Locus Id B	Preferred Name(s) B	Annotation B	T. pallidum interaction
COG0186	COG1475	bsl5391	rpsQ	30S ribosomal protein S17	blr1932	blr1932	ID489 {UniProtKB/TrEMBL:Q9AN66}	[TP0198-TP0271 (0.71912634)]
COG0186	COG1475	bsl5391	rpsQ	30S ribosomal protein S17	blr1613	blr1613	Blr1613 protein {UniProtKB/TrEMBL:Q89U09}	[TP0198-TP0271 (0.71912634)]
COG0186	COG1475	bsl5391	rpsQ	30S ribosomal protein S17	blr1615	blr1615	Blr1615 protein {UniProtKB/TrEMBL:Q89U07}	[TP0198-TP0271 (0.71912634)]
COG0186	COG1475	bsl5391	rpsQ	30S ribosomal protein S17	bll0630	bll0630	Chromosome partitioning protein B	[TP0198-TP0271 (0.71912634)]
COG0186	COG1475	bsl5391	rpsQ	30S ribosomal protein S17	bll0874	bll0874	Partitioning protein {UniProtKB/TrEMBL:Q89W19}	[TP0198-TP0271 (0.71912634)]
COG0186	COG1475	bsl5391	rpsQ	30S ribosomal protein S17	blr1614	blr1614	Blr1614 protein {UniProtKB/TrEMBL:Q89U08}	[TP0198-TP0271 (0.71912634)]
COG0186	COG1475	bsl5391	rpsQ	30S ribosomal protein S17	blr8296	blr8296	Blr8296 protein {UniProtKB/TrEMBL:Q89B70}	[TP0198-TP0271 (0.71912634)]
COG0186	COG1475	bsl5391	rpsQ	30S ribosomal protein S17	bll0065	bll0065	Bll0065 protein {UniProtKB/TrEMBL:Q89Y90}	[TP0198-TP0271 (0.71912634)]
COG0608	COG0817	blr4377	blr4377	Single-stranded-DNA-specific exonuclease	blr1535	ruvC	Crossover junction endodeoxyribonuclease ruvC (EC 3.1.22.4) (Holliday junction nuclease ruvC) (Holliday junction resolvase ruvC)	[TP0704-TP0517 (0.81382185)]
COG0845	COG4591	bll7021	bll7021	HlyD family secretion protein	bll4876	bll4876	Bll4876 protein {UniProtKB/TrEMBL:Q89KM9}	[TP0965-TP0582 (0.8143851)]
COG0845	COG4591	blr2422	blr2422	Blr2422 protein {UniProtKB/TrEMBL:Q89SH8}	bll4876	bll4876	Bll4876 protein {UniProtKB/TrEMBL:Q89KM9}	[TP0965-TP0582 (0.8143851)]
COG0845	COG4591	blr7329	blr7329	Blr7329 protein {UniProtKB/TrEMBL:Q89DV8}	bll4876	bll4876	Bll4876 protein {UniProtKB/TrEMBL:Q89KM9}	[TP0965-TP0582 (0.8143851)]
COG0845	COG4591	bll7671	bll7671	HlyD family secretion protein	bll4876	bll4876	Bll4876 protein {UniProtKB/TrEMBL:Q89KM9}	[TP0965-TP0582 (0.8143851)]
COG0845	COG4591	blr4936	blr4936	Blr4936 protein {UniProtKB/TrEMBL:Q89KG9}	bll4876	bll4876	Bll4876 protein {UniProtKB/TrEMBL:Q89KM9}	[TP0965-TP0582 (0.8143851)]
COG0845	COG4591	bll6982	bll6982	HlyD family secretion protein	bll4876	bll4876	Bll4876 protein {UniProtKB/TrEMBL:Q89KM9}	[TP0965-TP0582 (0.8143851)]
COG0845	COG4591	blr3031	blr3031	Blr3031 protein {UniProtKB/TrEMBL:Q89QU3}	bll4876	bll4876	Bll4876 protein {UniProtKB/TrEMBL:Q89KM9}	[TP0965-TP0582 (0.8143851)]
COG0845	COG4591	bll7313	bll7313	RND efflux membrane fusion protein	bll4876	bll4876	Bll4876 protein {UniProtKB/TrEMBL:Q89KM9}	[TP0965-TP0582 (0.8143851)]
COG0845	COG4591	blr6725	blr6725	Blr6725 protein {UniProtKB/TrEMBL:Q89FH5}	bll4876	bll4876	Bll4876 protein {UniProtKB/TrEMBL:Q89KM9}	[TP0965-TP0582 (0.8143851)]
COG0845	COG4591	blr1515	blr1515	RND multidrug efflux membrane permease	bll4876	bll4876	Bll4876 protein {UniProtKB/TrEMBL:Q89KM9}	[TP0965-TP0582 (0.8143851)]
COG0845	COG4591	blr4111	blr4111	Blr4111 protein {UniProtKB/TrEMBL:Q89MT1}	bll4876	bll4876	Bll4876 protein {UniProtKB/TrEMBL:Q89KM9}	[TP0965-TP0582 (0.8143851)]
COG0845	COG4591	bll5081	bll5081	Bll5081 protein {UniProtKB/TrEMBL:Q89K37}	bll4876	bll4876	Bll4876 protein {UniProtKB/TrEMBL:Q89KM9}	[TP0965-TP0582 (0.8143851)]
COG0845	COG4591	blr5469	blr5469	Blr5469 protein {UniProtKB/TrEMBL:Q89J15}	bll4876	bll4876	Bll4876 protein {UniProtKB/TrEMBL:Q89KM9}	[TP0965-TP0582 (0.8143851)]
COG0845	COG4591	blr2935	blr2935	Blr2935 protein {UniProtKB/TrEMBL:Q89R37}	bll4876	bll4876	Bll4876 protein {UniProtKB/TrEMBL:Q89KM9}	[TP0965-TP0582 (0.8143851)]
COG0845	COG4591	bll7020	bll7020	Efflux protein {UniProtKB/TrEMBL:Q89EQ2}	bll4876	bll4876	Bll4876 protein {UniProtKB/TrEMBL:Q89KM9}	[TP0965-TP0582 (0.8143851)]
COG0845	COG4591	bll4320	bll4320	Bll4320 protein {UniProtKB/TrEMBL:Q89M73}	bll4876	bll4876	Bll4876 protein {UniProtKB/TrEMBL:Q89KM9}	[TP0965-TP0582 (0.8143851)]
COG0845	COG4591	bll7986	bll7986	Bll7986 protein {UniProtKB/TrEMBL:Q89C12}	bll4876	bll4876	Bll4876 protein {UniProtKB/TrEMBL:Q89KM9}	[TP0965-TP0582 (0.8143851)]
COG0845	COG4591	blr7872	blr7872	HlyD family secretion protein	bll4876	bll4876	Bll4876 protein {UniProtKB/TrEMBL:Q89KM9}	[TP0965-TP0582 (0.8143851)]
COG0845	COG4591	blr0355	blr0355	Blr0355 protein {UniProtKB/TrEMBL:Q89XF9}	bll4876	bll4876	Bll4876 protein {UniProtKB/TrEMBL:Q89KM9}	[TP0965-TP0582 (0.8143851)]
COG0845	COG4591	blr6971	blr6971	AprE protein {UniProtKB/TrEMBL:Q89EU9}	bll4876	bll4876	Bll4876 protein {UniProtKB/TrEMBL:Q89KM9}	[TP0965-TP0582 (0.8143851)]
COG0845	COG4591	bll4634	bll4634	Bll4634 protein {UniProtKB/TrEMBL:Q89LB2}	bll4876	bll4876	Bll4876 protein {UniProtKB/TrEMBL:Q89KM9}	[TP0965-TP0582 (0.8143851)]
COG0845	COG4591	blr4456	blr4456	Blr4456 protein {UniProtKB/TrEMBL:Q89LT7}	bll4876	bll4876	Bll4876 protein {UniProtKB/TrEMBL:Q89KM9}	[TP0965-TP0582 (0.8143851)]
COG0845	COG4591	bll3903	bll3903	Bll3903 protein {UniProtKB/TrEMBL:Q89ND9}	bll4876	bll4876	Bll4876 protein {UniProtKB/TrEMBL:Q89KM9}	[TP0965-TP0582 (0.8143851)]
COG0845	COG4591	blr0996	blr0996	HlyD family secretion protein	bll4876	bll4876	Bll4876 protein {UniProtKB/TrEMBL:Q89KM9}	[TP0965-TP0582 (0.8143851)]
COG0845	COG4591	blr0276	blr0276	Blr0276 protein {UniProtKB/TrEMBL:Q89XN2}	bll4876	bll4876	Bll4876 protein {UniProtKB/TrEMBL:Q89KM9}	[TP0965-TP0582 (0.8143851)]
COG0845	COG4591	blr2860	blr2860	Blr2860 protein {UniProtKB/TrEMBL:Q89RB2}	bll4876	bll4876	Bll4876 protein {UniProtKB/TrEMBL:Q89KM9}	[TP0965-TP0582 (0.8143851)]
COG0845	COG4591	blr0369	blr0369	Blr0369 protein {UniProtKB/TrEMBL:Q89XE5}	bll4876	bll4876	Bll4876 protein {UniProtKB/TrEMBL:Q89KM9}	[TP0965-TP0582 (0.8143851)]
COG0845	COG4591	bll7913	bll7913	HlyD family secretion protein	bll4876	bll4876	Bll4876 protein {UniProtKB/TrEMBL:Q89KM9}	[TP0965-TP0582 (0.8143851)]
COG0845	COG4591	bll5772	bll5772	Bll5772 protein {UniProtKB/TrEMBL:Q89I67}	bll4876	bll4876	Bll4876 protein {UniProtKB/TrEMBL:Q89KM9}	[TP0965-TP0582 (0.8143851)]
COG0845	COG4591	blr4932	blr4932	Blr4932 protein {UniProtKB/TrEMBL:Q89KH3}	bll4876	bll4876	Bll4876 protein {UniProtKB/TrEMBL:Q89KM9}	[TP0965-TP0582 (0.8143851)]
COG0845	COG4591	bll3708	bll3708	Efflux protein {UniProtKB/TrEMBL:Q89NX5}	bll4876	bll4876	Bll4876 protein {UniProtKB/TrEMBL:Q89KM9}	[TP0965-TP0582 (0.8143851)]
COG0845	COG4591	bll0300	bll0300	RagD {UniProtKB/TrEMBL:O69239}	bll4876	bll4876	Bll4876 protein {UniProtKB/TrEMBL:Q89KM9}	[TP0965-TP0582 (0.8143851)]
COG0845	COG4591	blr5302	blr5302	HlyD family secretion protein	bll4876	bll4876	Bll4876 protein {UniProtKB/TrEMBL:Q89KM9}	[TP0965-TP0582 (0.8143851)]
COG0845	COG4591	bll6292	bll6292	HlyD protein {UniProtKB/TrEMBL:Q89GQ3}	bll4876	bll4876	Bll4876 protein {UniProtKB/TrEMBL:Q89KM9}	[TP0965-TP0582 (0.8143851)]
COG0845	COG4591	bll3872	bll3872	HlyD family secretion protein	bll4876	bll4876	Bll4876 protein {UniProtKB/TrEMBL:Q89KM9}	[TP0965-TP0582 (0.8143851)]
COG0845	COG4591	bll5650	bll5650	Bll5650 protein {UniProtKB/TrEMBL:Q89II4}	bll4876	bll4876	Bll4876 protein {UniProtKB/TrEMBL:Q89KM9}	[TP0965-TP0582 (0.8143851)]
COG0617	COG0860	blr2469	blr2469	Poly(A) polymerase {UniProtKB/TrEMBL:Q89SD1}	blr4306	blr4306	Blr4306 protein {UniProtKB/TrEMBL:Q89M87}	[TP0270-TP0247 (0.76828843)]
COG0201	COG0550	bll5380	bll5380	Preprotein translocase SECY subunit	blr5111	blr5111	DNA topoisomerase I {UniProtKB/TrEMBL:Q89K08}	[TP0208-TP0394 (0.8044664)]
COG0693	COG1922	bll7654	bll7654	Bll7654 protein {UniProtKB/TrEMBL:Q89CZ1}	blr7577	blr7577	UDP-hexose transferase {UniProtKB/TrEMBL:Q89D65}	[TP0445-TP0275 (0.6010877)]
COG0693	COG1922	blr6269	blr6269	Blr6269 protein {UniProtKB/TrEMBL:Q89GS6}	blr7577	blr7577	UDP-hexose transferase {UniProtKB/TrEMBL:Q89D65}	[TP0445-TP0275 (0.6010877)]
COG0693	COG1922	bll8044	bll8044	Proteinase {UniProtKB/TrEMBL:Q89BV4}	blr7577	blr7577	UDP-hexose transferase {UniProtKB/TrEMBL:Q89D65}	[TP0445-TP0275 (0.6010877)]
COG0693	COG1922	bll4280	bll4280	Bll4280 protein {UniProtKB/TrEMBL:Q89MB3}	blr7577	blr7577	UDP-hexose transferase {UniProtKB/TrEMBL:Q89D65}	[TP0445-TP0275 (0.6010877)]
COG0768	COG2812	bll6608	bll6608	Penicillin binding protein 2	bll8116	bll8116	DNA polymerase III tau subunit	[TP0500-TP1005 (0.655462)]
COG0051	COG0693	bll5401	rpsJ	30S ribosomal protein S10	blr6269	blr6269	Blr6269 protein {UniProtKB/TrEMBL:Q89GS6}	[TP0188-TP0445 (0.6307204)]
COG0051	COG0693	bll5401	rpsJ	30S ribosomal protein S10	bll7654	bll7654	Bll7654 protein {UniProtKB/TrEMBL:Q89CZ1}	[TP0188-TP0445 (0.6307204)]
COG0051	COG0693	bll5401	rpsJ	30S ribosomal protein S10	bll4280	bll4280	Bll4280 protein {UniProtKB/TrEMBL:Q89MB3}	[TP0188-TP0445 (0.6307204)]
COG0051	COG0693	bll5401	rpsJ	30S ribosomal protein S10	bll8044	bll8044	Proteinase {UniProtKB/TrEMBL:Q89BV4}	[TP0188-TP0445 (0.6307204)]
COG0180	COG0564	bll0802	trpS	Tryptophanyl-tRNA synthetase (EC 6.1.1.2) (Tryptophan--tRNA ligase) (TrpRS)	blr7336	blr7336	Pseudouridine synthase {UniProtKB/TrEMBL:Q89DV1}	[TP0632-TP0339 (0.7885255)]
COG0180	COG0564	bll0802	trpS	Tryptophanyl-tRNA synthetase (EC 6.1.1.2) (Tryptophan--tRNA ligase) (TrpRS)	blr0474	blr0474	Pseudouridine synthase {UniProtKB/TrEMBL:Q89X48}	[TP0632-TP0339 (0.7885255)]
COG0180	COG0564	bll0802	trpS	Tryptophanyl-tRNA synthetase (EC 6.1.1.2) (Tryptophan--tRNA ligase) (TrpRS)	bll5366	bll5366	Pseudouridine synthase {UniProtKB/TrEMBL:Q89JB7}	[TP0632-TP0339 (0.7885255)]
COG0090	COG0223	bll5397	rplB	50S ribosomal protein L2	bll8108	fmt	Methionyl-tRNA formyltransferase (EC 2.1.2.9)	[TP0192-TP0756 (0.8610547)]
COG0090	COG0223	bll5397	rplB	50S ribosomal protein L2	blr4676	blr4676	Blr4676 protein {UniProtKB/TrEMBL:Q89L72}	[TP0192-TP0756 (0.8610547)]
COG0632	COG2255	blr1536	ruvA	Holliday junction ATP-dependent DNA helicase ruvA (EC 3.6.1.-)	blr1537	ruvB	Holliday junction ATP-dependent DNA helicase ruvB (EC 3.6.1.-)	[TP0543-TP0162 (0.9659884)]
COG0462	COG0817	blr7448	prs	Ribose-phosphate pyrophosphokinase (EC 2.7.6.1) (RPPK) (Phosphoribosyl pyrophosphate synthetase) (P-Rib-PP synthetase) (PRPP synthetase)	blr1535	ruvC	Crossover junction endodeoxyribonuclease ruvC (EC 3.1.22.4) (Holliday junction nuclease ruvC) (Holliday junction resolvase ruvC)	[TP0294-TP0517 (0.54911256)]
COG0462	COG0817	bll3116	bll3116	Bll3116 protein {UniProtKB/TrEMBL:Q89QK8}	blr1535	ruvC	Crossover junction endodeoxyribonuclease ruvC (EC 3.1.22.4) (Holliday junction nuclease ruvC) (Holliday junction resolvase ruvC)	[TP0294-TP0517 (0.54911256)]
COG0125	COG0586	bll4518	tmk	Thymidylate kinase {UniProtKB/Swiss-Prot:Q89LM5}	blr4356	blr4356	Blr4356 protein {UniProtKB/TrEMBL:Q89M37}	[TP0354-TP0779 (0.67954355)]
COG0125	COG0586	bll4518	tmk	Thymidylate kinase {UniProtKB/Swiss-Prot:Q89LM5}	blr0181	blr0181	Blr0181 protein {UniProtKB/TrEMBL:Q89XX4}	[TP0354-TP0779 (0.67954355)]
COG0125	COG0586	bll4518	tmk	Thymidylate kinase {UniProtKB/Swiss-Prot:Q89LM5}	bll8165	bll8165	Bll8165 protein {UniProtKB/TrEMBL:Q89BI7}	[TP0354-TP0779 (0.67954355)]
COG0257	COG0577	bsl7548	bsl7548	50S ribosomal protein L36	bll3707	bll3707	Bll3707 protein {UniProtKB/TrEMBL:Q89NX6}	[TP0209-TP0962 (0.5903608)]
COG0257	COG0577	bsl7548	bsl7548	50S ribosomal protein L36	bll7987	bll7987	Bll7987 protein {UniProtKB/TrEMBL:Q89C11}	[TP0209-TP0962 (0.5903608)]
COG0257	COG0577	bsl7548	bsl7548	50S ribosomal protein L36	bll6980	bll6980	Bll6980 protein {UniProtKB/TrEMBL:Q89EU2}	[TP0209-TP0962 (0.5903608)]
COG0257	COG0577	bsl7548	bsl7548	50S ribosomal protein L36	bll1001	bll1001	Bll1001 protein {UniProtKB/TrEMBL:Q89VP4}	[TP0209-TP0962 (0.5903608)]
COG0257	COG0577	bsl7548	bsl7548	50S ribosomal protein L36	blr5304	blr5304	ABC transporter permease protein	[TP0209-TP0962 (0.5903608)]
COG0457	COG1653	bll4719	bll4719	Bll4719 protein {UniProtKB/TrEMBL:Q89L29}	blr1033	blr1033	Blr1033 protein {UniProtKB/TrEMBL:Q89VL2}	[TP0067-TP0074 (0.6656524)]
COG0457	COG1653	bll7547	bll7547	Bll7547 protein {UniProtKB/TrEMBL:Q89D93}	blr1889	blr1889	ID397 {UniProtKB/TrEMBL:Q9ANA5}	[TP0067-TP0074 (0.6656524)]
COG0457	COG1653	blr2451	blr2451	Blr2451 protein {UniProtKB/TrEMBL:Q89SE9}	blr3389	blr3389	Blr3389 protein {UniProtKB/TrEMBL:Q89PU1}	[TP0067-TP0074 (0.6656524)]
COG0457	COG1653	blr0727	blr0727	Blr0727 protein {UniProtKB/TrEMBL:Q89WG3}	blr3389	blr3389	Blr3389 protein {UniProtKB/TrEMBL:Q89PU1}	[TP0067-TP0074 (0.6656524)]
COG0457	COG1653	blr7118	blr7118	Blr7118 protein {UniProtKB/TrEMBL:Q89EG7}	bll0733	bll0733	ABC transporter glycerol-3-phosphate-binding	[TP0067-TP0074 (0.6656524)]
COG0457	COG1653	bll0626	bll0626	Bll0626 protein {UniProtKB/TrEMBL:Q89WQ2}	bll6356	bll6356	ABC transporter substrate-binding protein	[TP0067-TP0074 (0.6656524)]
COG0457	COG1653	blr5512	blr5512	Blr5512 protein {UniProtKB/TrEMBL:Q89IX2}	blr5693	blr5693	Blr5693 protein {UniProtKB/TrEMBL:Q89IE6}	[TP0067-TP0074 (0.6656524)]
COG0457	COG1653	bll4719	bll4719	Bll4719 protein {UniProtKB/TrEMBL:Q89L29}	bll0733	bll0733	ABC transporter glycerol-3-phosphate-binding	[TP0067-TP0074 (0.6656524)]
COG0457	COG1653	blr5512	blr5512	Blr5512 protein {UniProtKB/TrEMBL:Q89IX2}	blr7064	blr7064	Blr7064 protein {UniProtKB/TrEMBL:Q89EK9}	[TP0067-TP0074 (0.6656524)]
COG0457	COG1653	blr0727	blr0727	Blr0727 protein {UniProtKB/TrEMBL:Q89WG3}	blr3918	blr3918	ABC transporter substrate-binding protein	[TP0067-TP0074 (0.6656524)]
COG0457	COG1653	blr1308	blr1308	Blr1308 protein {UniProtKB/TrEMBL:Q89UV1}	blr3389	blr3389	Blr3389 protein {UniProtKB/TrEMBL:Q89PU1}	[TP0067-TP0074 (0.6656524)]
COG0457	COG1653	blr2525	blr2525	Blr2525 protein {UniProtKB/TrEMBL:Q89S80}	blr4842	blr4842	ABC transporter substrate-binding protein	[TP0067-TP0074 (0.6656524)]
COG0457	COG1653	bll7547	bll7547	Bll7547 protein {UniProtKB/TrEMBL:Q89D93}	bll4138	bll4138	Bll4138 protein {UniProtKB/TrEMBL:Q89MQ4}	[TP0067-TP0074 (0.6656524)]
COG0457	COG1653	blr5512	blr5512	Blr5512 protein {UniProtKB/TrEMBL:Q89IX2}	blr3566	blr3566	ABC transporter substrate-binding protein	[TP0067-TP0074 (0.6656524)]
COG0457	COG1653	blr0353	blr0353	Blr0353 protein {UniProtKB/TrEMBL:Q89XG1}	blr7099	blr7099	Blr7099 protein {UniProtKB/TrEMBL:Q89EI6}	[TP0067-TP0074 (0.6656524)]
COG0457	COG1653	blr2525	blr2525	Blr2525 protein {UniProtKB/TrEMBL:Q89S80}	bll2731	bll2731	Bll2731 protein {UniProtKB/TrEMBL:Q89RN2}	[TP0067-TP0074 (0.6656524)]
COG0457	COG1653	blr4580	blr4580	Blr4580 protein {UniProtKB/TrEMBL:Q89LG4}	blr1889	blr1889	ID397 {UniProtKB/TrEMBL:Q9ANA5}	[TP0067-TP0074 (0.6656524)]
COG0457	COG1653	blr1308	blr1308	Blr1308 protein {UniProtKB/TrEMBL:Q89UV1}	blr4842	blr4842	ABC transporter substrate-binding protein	[TP0067-TP0074 (0.6656524)]
COG0457	COG1653	bll7547	bll7547	Bll7547 protein {UniProtKB/TrEMBL:Q89D93}	blr2442	blr2442	ABC transporter substrate-binding protein	[TP0067-TP0074 (0.6656524)]
COG0457	COG1653	blr7943	blr7943	Blr7943 protein {UniProtKB/TrEMBL:Q89C55}	bll6356	bll6356	ABC transporter substrate-binding protein	[TP0067-TP0074 (0.6656524)]
COG0457	COG1653	blr7943	blr7943	Blr7943 protein {UniProtKB/TrEMBL:Q89C55}	blr3566	blr3566	ABC transporter substrate-binding protein	[TP0067-TP0074 (0.6656524)]
COG0457	COG1653	bll4719	bll4719	Bll4719 protein {UniProtKB/TrEMBL:Q89L29}	blr5693	blr5693	Blr5693 protein {UniProtKB/TrEMBL:Q89IE6}	[TP0067-TP0074 (0.6656524)]
COG0457	COG1653	blr5512	blr5512	Blr5512 protein {UniProtKB/TrEMBL:Q89IX2}	blr1889	blr1889	ID397 {UniProtKB/TrEMBL:Q9ANA5}	[TP0067-TP0074 (0.6656524)]
COG0457	COG1653	blr4580	blr4580	Blr4580 protein {UniProtKB/TrEMBL:Q89LG4}	blr7064	blr7064	Blr7064 protein {UniProtKB/TrEMBL:Q89EK9}	[TP0067-TP0074 (0.6656524)]
COG0457	COG1653	blr2451	blr2451	Blr2451 protein {UniProtKB/TrEMBL:Q89SE9}	bll6356	bll6356	ABC transporter substrate-binding protein	[TP0067-TP0074 (0.6656524)]
COG0457	COG1653	blr2525	blr2525	Blr2525 protein {UniProtKB/TrEMBL:Q89S80}	blr3918	blr3918	ABC transporter substrate-binding protein	[TP0067-TP0074 (0.6656524)]
COG0457	COG1653	blr7118	blr7118	Blr7118 protein {UniProtKB/TrEMBL:Q89EG7}	blr3221	blr3221	ABC transporter substrate-binding protein	[TP0067-TP0074 (0.6656524)]
COG0457	COG1653	blr0727	blr0727	Blr0727 protein {UniProtKB/TrEMBL:Q89WG3}	blr3566	blr3566	ABC transporter substrate-binding protein	[TP0067-TP0074 (0.6656524)]
COG0457	COG1653	blr1308	blr1308	Blr1308 protein {UniProtKB/TrEMBL:Q89UV1}	blr5693	blr5693	Blr5693 protein {UniProtKB/TrEMBL:Q89IE6}	[TP0067-TP0074 (0.6656524)]
COG0457	COG1653	blr7118	blr7118	Blr7118 protein {UniProtKB/TrEMBL:Q89EG7}	bll6356	bll6356	ABC transporter substrate-binding protein	[TP0067-TP0074 (0.6656524)]
COG0457	COG1653	blr1308	blr1308	Blr1308 protein {UniProtKB/TrEMBL:Q89UV1}	blr1033	blr1033	Blr1033 protein {UniProtKB/TrEMBL:Q89VL2}	[TP0067-TP0074 (0.6656524)]
COG0457	COG1653	blr2451	blr2451	Blr2451 protein {UniProtKB/TrEMBL:Q89SE9}	blr7064	blr7064	Blr7064 protein {UniProtKB/TrEMBL:Q89EK9}	[TP0067-TP0074 (0.6656524)]
COG0457	COG1653	blr1308	blr1308	Blr1308 protein {UniProtKB/TrEMBL:Q89UV1}	blr7099	blr7099	Blr7099 protein {UniProtKB/TrEMBL:Q89EI6}	[TP0067-TP0074 (0.6656524)]
COG0457	COG1653	blr5512	blr5512	Blr5512 protein {UniProtKB/TrEMBL:Q89IX2}	blr3918	blr3918	ABC transporter substrate-binding protein	[TP0067-TP0074 (0.6656524)]
COG0457	COG1653	blr2525	blr2525	Blr2525 protein {UniProtKB/TrEMBL:Q89S80}	blr3389	blr3389	Blr3389 protein {UniProtKB/TrEMBL:Q89PU1}	[TP0067-TP0074 (0.6656524)]
COG0457	COG1653	blr2525	blr2525	Blr2525 protein {UniProtKB/TrEMBL:Q89S80}	blr3566	blr3566	ABC transporter substrate-binding protein	[TP0067-TP0074 (0.6656524)]
COG0457	COG1653	blr1308	blr1308	Blr1308 protein {UniProtKB/TrEMBL:Q89UV1}	blr1889	blr1889	ID397 {UniProtKB/TrEMBL:Q9ANA5}	[TP0067-TP0074 (0.6656524)]
COG0457	COG1653	blr4580	blr4580	Blr4580 protein {UniProtKB/TrEMBL:Q89LG4}	blr4842	blr4842	ABC transporter substrate-binding protein	[TP0067-TP0074 (0.6656524)]
COG0457	COG1653	blr0727	blr0727	Blr0727 protein {UniProtKB/TrEMBL:Q89WG3}	blr3220	blr3220	Blr3220 protein {UniProtKB/TrEMBL:Q89QB0}	[TP0067-TP0074 (0.6656524)]
COG0457	COG1653	bll5818	bll5818	Bll5818 protein {UniProtKB/TrEMBL:Q89I21}	blr3918	blr3918	ABC transporter substrate-binding protein	[TP0067-TP0074 (0.6656524)]
COG0457	COG1653	blr1308	blr1308	Blr1308 protein {UniProtKB/TrEMBL:Q89UV1}	blr3566	blr3566	ABC transporter substrate-binding protein	[TP0067-TP0074 (0.6656524)]
COG0457	COG1653	blr4580	blr4580	Blr4580 protein {UniProtKB/TrEMBL:Q89LG4}	blr7099	blr7099	Blr7099 protein {UniProtKB/TrEMBL:Q89EI6}	[TP0067-TP0074 (0.6656524)]
COG0457	COG1653	bll0626	bll0626	Bll0626 protein {UniProtKB/TrEMBL:Q89WQ2}	bll0733	bll0733	ABC transporter glycerol-3-phosphate-binding	[TP0067-TP0074 (0.6656524)]
COG0457	COG1653	blr7118	blr7118	Blr7118 protein {UniProtKB/TrEMBL:Q89EG7}	blr3220	blr3220	Blr3220 protein {UniProtKB/TrEMBL:Q89QB0}	[TP0067-TP0074 (0.6656524)]
COG0457	COG1653	blr2451	blr2451	Blr2451 protein {UniProtKB/TrEMBL:Q89SE9}	blr1033	blr1033	Blr1033 protein {UniProtKB/TrEMBL:Q89VL2}	[TP0067-TP0074 (0.6656524)]
COG0457	COG1653	blr0727	blr0727	Blr0727 protein {UniProtKB/TrEMBL:Q89WG3}	blr2442	blr2442	ABC transporter substrate-binding protein	[TP0067-TP0074 (0.6656524)]
COG0457	COG1653	blr2525	blr2525	Blr2525 protein {UniProtKB/TrEMBL:Q89S80}	blr2442	blr2442	ABC transporter substrate-binding protein	[TP0067-TP0074 (0.6656524)]
COG0457	COG1653	blr7118	blr7118	Blr7118 protein {UniProtKB/TrEMBL:Q89EG7}	blr3566	blr3566	ABC transporter substrate-binding protein	[TP0067-TP0074 (0.6656524)]
COG0457	COG1653	bll7547	bll7547	Bll7547 protein {UniProtKB/TrEMBL:Q89D93}	blr7099	blr7099	Blr7099 protein {UniProtKB/TrEMBL:Q89EI6}	[TP0067-TP0074 (0.6656524)]
COG0457	COG1653	blr1308	blr1308	Blr1308 protein {UniProtKB/TrEMBL:Q89UV1}	blr7064	blr7064	Blr7064 protein {UniProtKB/TrEMBL:Q89EK9}	[TP0067-TP0074 (0.6656524)]
COG0457	COG1653	bll0626	bll0626	Bll0626 protein {UniProtKB/TrEMBL:Q89WQ2}	blr1889	blr1889	ID397 {UniProtKB/TrEMBL:Q9ANA5}	[TP0067-TP0074 (0.6656524)]
COG0457	COG1653	bll4719	bll4719	Bll4719 protein {UniProtKB/TrEMBL:Q89L29}	blr7099	blr7099	Blr7099 protein {UniProtKB/TrEMBL:Q89EI6}	[TP0067-TP0074 (0.6656524)]
COG0457	COG1653	blr5512	blr5512	Blr5512 protein {UniProtKB/TrEMBL:Q89IX2}	blr3220	blr3220	Blr3220 protein {UniProtKB/TrEMBL:Q89QB0}	[TP0067-TP0074 (0.6656524)]
COG0457	COG1653	blr1308	blr1308	Blr1308 protein {UniProtKB/TrEMBL:Q89UV1}	blr3918	blr3918	ABC transporter substrate-binding protein	[TP0067-TP0074 (0.6656524)]
COG0457	COG1653	bll5818	bll5818	Bll5818 protein {UniProtKB/TrEMBL:Q89I21}	blr1889	blr1889	ID397 {UniProtKB/TrEMBL:Q9ANA5}	[TP0067-TP0074 (0.6656524)]
COG0457	COG1653	blr7118	blr7118	Blr7118 protein {UniProtKB/TrEMBL:Q89EG7}	blr5693	blr5693	Blr5693 protein {UniProtKB/TrEMBL:Q89IE6}	[TP0067-TP0074 (0.6656524)]
COG0457	COG1653	blr2451	blr2451	Blr2451 protein {UniProtKB/TrEMBL:Q89SE9}	bll0733	bll0733	ABC transporter glycerol-3-phosphate-binding	[TP0067-TP0074 (0.6656524)]
COG0457	COG1653	blr2451	blr2451	Blr2451 protein {UniProtKB/TrEMBL:Q89SE9}	blr3220	blr3220	Blr3220 protein {UniProtKB/TrEMBL:Q89QB0}	[TP0067-TP0074 (0.6656524)]
COG0457	COG1653	blr7943	blr7943	Blr7943 protein {UniProtKB/TrEMBL:Q89C55}	blr7064	blr7064	Blr7064 protein {UniProtKB/TrEMBL:Q89EK9}	[TP0067-TP0074 (0.6656524)]
COG0457	COG1653	blr0353	blr0353	Blr0353 protein {UniProtKB/TrEMBL:Q89XG1}	blr3221	blr3221	ABC transporter substrate-binding protein	[TP0067-TP0074 (0.6656524)]
COG0457	COG1653	blr1308	blr1308	Blr1308 protein {UniProtKB/TrEMBL:Q89UV1}	bll4138	bll4138	Bll4138 protein {UniProtKB/TrEMBL:Q89MQ4}	[TP0067-TP0074 (0.6656524)]
COG0457	COG1653	blr7943	blr7943	Blr7943 protein {UniProtKB/TrEMBL:Q89C55}	bll0733	bll0733	ABC transporter glycerol-3-phosphate-binding	[TP0067-TP0074 (0.6656524)]
COG0457	COG1653	bll4719	bll4719	Bll4719 protein {UniProtKB/TrEMBL:Q89L29}	bll2731	bll2731	Bll2731 protein {UniProtKB/TrEMBL:Q89RN2}	[TP0067-TP0074 (0.6656524)]
COG0457	COG1653	blr7943	blr7943	Blr7943 protein {UniProtKB/TrEMBL:Q89C55}	blr3918	blr3918	ABC transporter substrate-binding protein	[TP0067-TP0074 (0.6656524)]
COG0457	COG1653	bll7547	bll7547	Bll7547 protein {UniProtKB/TrEMBL:Q89D93}	blr5693	blr5693	Blr5693 protein {UniProtKB/TrEMBL:Q89IE6}	[TP0067-TP0074 (0.6656524)]
COG0457	COG1653	blr0727	blr0727	Blr0727 protein {UniProtKB/TrEMBL:Q89WG3}	blr4842	blr4842	ABC transporter substrate-binding protein	[TP0067-TP0074 (0.6656524)]
COG0457	COG1653	bll0626	bll0626	Bll0626 protein {UniProtKB/TrEMBL:Q89WQ2}	blr5693	blr5693	Blr5693 protein {UniProtKB/TrEMBL:Q89IE6}	[TP0067-TP0074 (0.6656524)]
COG0457	COG1653	blr4580	blr4580	Blr4580 protein {UniProtKB/TrEMBL:Q89LG4}	blr1033	blr1033	Blr1033 protein {UniProtKB/TrEMBL:Q89VL2}	[TP0067-TP0074 (0.6656524)]
COG0457	COG1653	bll5818	bll5818	Bll5818 protein {UniProtKB/TrEMBL:Q89I21}	blr4842	blr4842	ABC transporter substrate-binding protein	[TP0067-TP0074 (0.6656524)]
COG0457	COG1653	blr5512	blr5512	Blr5512 protein {UniProtKB/TrEMBL:Q89IX2}	bll4138	bll4138	Bll4138 protein {UniProtKB/TrEMBL:Q89MQ4}	[TP0067-TP0074 (0.6656524)]
COG0457	COG1653	blr2525	blr2525	Blr2525 protein {UniProtKB/TrEMBL:Q89S80}	blr7099	blr7099	Blr7099 protein {UniProtKB/TrEMBL:Q89EI6}	[TP0067-TP0074 (0.6656524)]
COG0457	COG1653	bll0626	bll0626	Bll0626 protein {UniProtKB/TrEMBL:Q89WQ2}	bll4138	bll4138	Bll4138 protein {UniProtKB/TrEMBL:Q89MQ4}	[TP0067-TP0074 (0.6656524)]
COG0457	COG1653	blr4580	blr4580	Blr4580 protein {UniProtKB/TrEMBL:Q89LG4}	blr3566	blr3566	ABC transporter substrate-binding protein	[TP0067-TP0074 (0.6656524)]
COG0457	COG1653	blr0353	blr0353	Blr0353 protein {UniProtKB/TrEMBL:Q89XG1}	blr3220	blr3220	Blr3220 protein {UniProtKB/TrEMBL:Q89QB0}	[TP0067-TP0074 (0.6656524)]
COG0457	COG1653	bll4719	bll4719	Bll4719 protein {UniProtKB/TrEMBL:Q89L29}	blr3221	blr3221	ABC transporter substrate-binding protein	[TP0067-TP0074 (0.6656524)]
COG0457	COG1653	blr7943	blr7943	Blr7943 protein {UniProtKB/TrEMBL:Q89C55}	blr3221	blr3221	ABC transporter substrate-binding protein	[TP0067-TP0074 (0.6656524)]
COG0457	COG1653	blr2451	blr2451	Blr2451 protein {UniProtKB/TrEMBL:Q89SE9}	blr3566	blr3566	ABC transporter substrate-binding protein	[TP0067-TP0074 (0.6656524)]
COG0457	COG1653	bll4719	bll4719	Bll4719 protein {UniProtKB/TrEMBL:Q89L29}	blr3220	blr3220	Blr3220 protein {UniProtKB/TrEMBL:Q89QB0}	[TP0067-TP0074 (0.6656524)]
COG0457	COG1653	blr2451	blr2451	Blr2451 protein {UniProtKB/TrEMBL:Q89SE9}	blr5693	blr5693	Blr5693 protein {UniProtKB/TrEMBL:Q89IE6}	[TP0067-TP0074 (0.6656524)]
COG0457	COG1653	blr7118	blr7118	Blr7118 protein {UniProtKB/TrEMBL:Q89EG7}	blr1033	blr1033	Blr1033 protein {UniProtKB/TrEMBL:Q89VL2}	[TP0067-TP0074 (0.6656524)]
COG0457	COG1653	bll5818	bll5818	Bll5818 protein {UniProtKB/TrEMBL:Q89I21}	blr1033	blr1033	Blr1033 protein {UniProtKB/TrEMBL:Q89VL2}	[TP0067-TP0074 (0.6656524)]
COG0457	COG1653	blr0353	blr0353	Blr0353 protein {UniProtKB/TrEMBL:Q89XG1}	blr5693	blr5693	Blr5693 protein {UniProtKB/TrEMBL:Q89IE6}	[TP0067-TP0074 (0.6656524)]
COG0457	COG1653	blr7943	blr7943	Blr7943 protein {UniProtKB/TrEMBL:Q89C55}	blr3220	blr3220	Blr3220 protein {UniProtKB/TrEMBL:Q89QB0}	[TP0067-TP0074 (0.6656524)]
COG0457	COG1653	bll5818	bll5818	Bll5818 protein {UniProtKB/TrEMBL:Q89I21}	blr5693	blr5693	Blr5693 protein {UniProtKB/TrEMBL:Q89IE6}	[TP0067-TP0074 (0.6656524)]
COG0457	COG1653	blr0353	blr0353	Blr0353 protein {UniProtKB/TrEMBL:Q89XG1}	blr3918	blr3918	ABC transporter substrate-binding protein	[TP0067-TP0074 (0.6656524)]
COG0457	COG1653	blr0353	blr0353	Blr0353 protein {UniProtKB/TrEMBL:Q89XG1}	blr2442	blr2442	ABC transporter substrate-binding protein	[TP0067-TP0074 (0.6656524)]
COG0457	COG1653	blr0727	blr0727	Blr0727 protein {UniProtKB/TrEMBL:Q89WG3}	blr7064	blr7064	Blr7064 protein {UniProtKB/TrEMBL:Q89EK9}	[TP0067-TP0074 (0.6656524)]
COG0457	COG1653	blr4580	blr4580	Blr4580 protein {UniProtKB/TrEMBL:Q89LG4}	bll4138	bll4138	Bll4138 protein {UniProtKB/TrEMBL:Q89MQ4}	[TP0067-TP0074 (0.6656524)]
COG0457	COG1653	blr0353	blr0353	Blr0353 protein {UniProtKB/TrEMBL:Q89XG1}	blr1889	blr1889	ID397 {UniProtKB/TrEMBL:Q9ANA5}	[TP0067-TP0074 (0.6656524)]
COG0457	COG1653	blr2525	blr2525	Blr2525 protein {UniProtKB/TrEMBL:Q89S80}	bll6356	bll6356	ABC transporter substrate-binding protein	[TP0067-TP0074 (0.6656524)]
COG0457	COG1653	blr5512	blr5512	Blr5512 protein {UniProtKB/TrEMBL:Q89IX2}	blr2442	blr2442	ABC transporter substrate-binding protein	[TP0067-TP0074 (0.6656524)]
COG0457	COG1653	blr2451	blr2451	Blr2451 protein {UniProtKB/TrEMBL:Q89SE9}	blr3221	blr3221	ABC transporter substrate-binding protein	[TP0067-TP0074 (0.6656524)]
COG0457	COG1653	blr0727	blr0727	Blr0727 protein {UniProtKB/TrEMBL:Q89WG3}	bll0733	bll0733	ABC transporter glycerol-3-phosphate-binding	[TP0067-TP0074 (0.6656524)]
COG0457	COG1653	blr2525	blr2525	Blr2525 protein {UniProtKB/TrEMBL:Q89S80}	blr5693	blr5693	Blr5693 protein {UniProtKB/TrEMBL:Q89IE6}	[TP0067-TP0074 (0.6656524)]
COG0457	COG1653	blr7118	blr7118	Blr7118 protein {UniProtKB/TrEMBL:Q89EG7}	blr3389	blr3389	Blr3389 protein {UniProtKB/TrEMBL:Q89PU1}	[TP0067-TP0074 (0.6656524)]
COG0457	COG1653	blr7118	blr7118	Blr7118 protein {UniProtKB/TrEMBL:Q89EG7}	blr7099	blr7099	Blr7099 protein {UniProtKB/TrEMBL:Q89EI6}	[TP0067-TP0074 (0.6656524)]
COG0457	COG1653	bll4719	bll4719	Bll4719 protein {UniProtKB/TrEMBL:Q89L29}	bll4138	bll4138	Bll4138 protein {UniProtKB/TrEMBL:Q89MQ4}	[TP0067-TP0074 (0.6656524)]
COG0457	COG1653	bll5818	bll5818	Bll5818 protein {UniProtKB/TrEMBL:Q89I21}	blr3566	blr3566	ABC transporter substrate-binding protein	[TP0067-TP0074 (0.6656524)]
COG0457	COG1653	blr0727	blr0727	Blr0727 protein {UniProtKB/TrEMBL:Q89WG3}	blr5693	blr5693	Blr5693 protein {UniProtKB/TrEMBL:Q89IE6}	[TP0067-TP0074 (0.6656524)]
COG0457	COG1653	blr0353	blr0353	Blr0353 protein {UniProtKB/TrEMBL:Q89XG1}	blr1033	blr1033	Blr1033 protein {UniProtKB/TrEMBL:Q89VL2}	[TP0067-TP0074 (0.6656524)]
COG0457	COG1653	bll4719	bll4719	Bll4719 protein {UniProtKB/TrEMBL:Q89L29}	blr3918	blr3918	ABC transporter substrate-binding protein	[TP0067-TP0074 (0.6656524)]
COG0457	COG1653	blr4580	blr4580	Blr4580 protein {UniProtKB/TrEMBL:Q89LG4}	blr3918	blr3918	ABC transporter substrate-binding protein	[TP0067-TP0074 (0.6656524)]
COG0457	COG1653	blr2525	blr2525	Blr2525 protein {UniProtKB/TrEMBL:Q89S80}	blr7064	blr7064	Blr7064 protein {UniProtKB/TrEMBL:Q89EK9}	[TP0067-TP0074 (0.6656524)]
COG0457	COG1653	blr7943	blr7943	Blr7943 protein {UniProtKB/TrEMBL:Q89C55}	bll2731	bll2731	Bll2731 protein {UniProtKB/TrEMBL:Q89RN2}	[TP0067-TP0074 (0.6656524)]
COG0457	COG1653	bll5818	bll5818	Bll5818 protein {UniProtKB/TrEMBL:Q89I21}	blr3221	blr3221	ABC transporter substrate-binding protein	[TP0067-TP0074 (0.6656524)]
COG0457	COG1653	blr5512	blr5512	Blr5512 protein {UniProtKB/TrEMBL:Q89IX2}	bll6356	bll6356	ABC transporter substrate-binding protein	[TP0067-TP0074 (0.6656524)]
COG0457	COG1653	bll0626	bll0626	Bll0626 protein {UniProtKB/TrEMBL:Q89WQ2}	blr3918	blr3918	ABC transporter substrate-binding protein	[TP0067-TP0074 (0.6656524)]
COG0457	COG1653	bll5818	bll5818	Bll5818 protein {UniProtKB/TrEMBL:Q89I21}	blr3389	blr3389	Blr3389 protein {UniProtKB/TrEMBL:Q89PU1}	[TP0067-TP0074 (0.6656524)]
COG0457	COG1653	bll5818	bll5818	Bll5818 protein {UniProtKB/TrEMBL:Q89I21}	blr7064	blr7064	Blr7064 protein {UniProtKB/TrEMBL:Q89EK9}	[TP0067-TP0074 (0.6656524)]
COG0457	COG1653	blr0727	blr0727	Blr0727 protein {UniProtKB/TrEMBL:Q89WG3}	blr7099	blr7099	Blr7099 protein {UniProtKB/TrEMBL:Q89EI6}	[TP0067-TP0074 (0.6656524)]
COG0457	COG1653	blr5512	blr5512	Blr5512 protein {UniProtKB/TrEMBL:Q89IX2}	blr3221	blr3221	ABC transporter substrate-binding protein	[TP0067-TP0074 (0.6656524)]
COG0457	COG1653	blr1308	blr1308	Blr1308 protein {UniProtKB/TrEMBL:Q89UV1}	blr2442	blr2442	ABC transporter substrate-binding protein	[TP0067-TP0074 (0.6656524)]
COG0457	COG1653	blr0353	blr0353	Blr0353 protein {UniProtKB/TrEMBL:Q89XG1}	blr7064	blr7064	Blr7064 protein {UniProtKB/TrEMBL:Q89EK9}	[TP0067-TP0074 (0.6656524)]
COG0457	COG1653	blr7943	blr7943	Blr7943 protein {UniProtKB/TrEMBL:Q89C55}	blr2442	blr2442	ABC transporter substrate-binding protein	[TP0067-TP0074 (0.6656524)]
COG0457	COG1653	blr0727	blr0727	Blr0727 protein {UniProtKB/TrEMBL:Q89WG3}	bll6356	bll6356	ABC transporter substrate-binding protein	[TP0067-TP0074 (0.6656524)]
COG0457	COG1653	blr1308	blr1308	Blr1308 protein {UniProtKB/TrEMBL:Q89UV1}	bll2731	bll2731	Bll2731 protein {UniProtKB/TrEMBL:Q89RN2}	[TP0067-TP0074 (0.6656524)]
COG0457	COG1653	bll0626	bll0626	Bll0626 protein {UniProtKB/TrEMBL:Q89WQ2}	blr1033	blr1033	Blr1033 protein {UniProtKB/TrEMBL:Q89VL2}	[TP0067-TP0074 (0.6656524)]
COG0457	COG1653	blr4580	blr4580	Blr4580 protein {UniProtKB/TrEMBL:Q89LG4}	blr3221	blr3221	ABC transporter substrate-binding protein	[TP0067-TP0074 (0.6656524)]
COG0457	COG1653	bll7547	bll7547	Bll7547 protein {UniProtKB/TrEMBL:Q89D93}	blr3918	blr3918	ABC transporter substrate-binding protein	[TP0067-TP0074 (0.6656524)]
COG0457	COG1653	blr2451	blr2451	Blr2451 protein {UniProtKB/TrEMBL:Q89SE9}	bll4138	bll4138	Bll4138 protein {UniProtKB/TrEMBL:Q89MQ4}	[TP0067-TP0074 (0.6656524)]
COG0457	COG1653	bll4719	bll4719	Bll4719 protein {UniProtKB/TrEMBL:Q89L29}	blr3566	blr3566	ABC transporter substrate-binding protein	[TP0067-TP0074 (0.6656524)]
COG0457	COG1653	blr0727	blr0727	Blr0727 protein {UniProtKB/TrEMBL:Q89WG3}	blr1889	blr1889	ID397 {UniProtKB/TrEMBL:Q9ANA5}	[TP0067-TP0074 (0.6656524)]
COG0457	COG1653	blr2525	blr2525	Blr2525 protein {UniProtKB/TrEMBL:Q89S80}	blr3221	blr3221	ABC transporter substrate-binding protein	[TP0067-TP0074 (0.6656524)]
COG0457	COG1653	blr5512	blr5512	Blr5512 protein {UniProtKB/TrEMBL:Q89IX2}	blr1033	blr1033	Blr1033 protein {UniProtKB/TrEMBL:Q89VL2}	[TP0067-TP0074 (0.6656524)]
COG0457	COG1653	blr5512	blr5512	Blr5512 protein {UniProtKB/TrEMBL:Q89IX2}	bll2731	bll2731	Bll2731 protein {UniProtKB/TrEMBL:Q89RN2}	[TP0067-TP0074 (0.6656524)]
COG0457	COG1653	bll4719	bll4719	Bll4719 protein {UniProtKB/TrEMBL:Q89L29}	bll6356	bll6356	ABC transporter substrate-binding protein	[TP0067-TP0074 (0.6656524)]
COG0457	COG1653	blr0353	blr0353	Blr0353 protein {UniProtKB/TrEMBL:Q89XG1}	blr4842	blr4842	ABC transporter substrate-binding protein	[TP0067-TP0074 (0.6656524)]
COG0457	COG1653	blr0727	blr0727	Blr0727 protein {UniProtKB/TrEMBL:Q89WG3}	bll2731	bll2731	Bll2731 protein {UniProtKB/TrEMBL:Q89RN2}	[TP0067-TP0074 (0.6656524)]
COG0457	COG1653	bll4719	bll4719	Bll4719 protein {UniProtKB/TrEMBL:Q89L29}	blr2442	blr2442	ABC transporter substrate-binding protein	[TP0067-TP0074 (0.6656524)]
COG0457	COG1653	blr0353	blr0353	Blr0353 protein {UniProtKB/TrEMBL:Q89XG1}	bll6356	bll6356	ABC transporter substrate-binding protein	[TP0067-TP0074 (0.6656524)]
COG0457	COG1653	bll7547	bll7547	Bll7547 protein {UniProtKB/TrEMBL:Q89D93}	blr3221	blr3221	ABC transporter substrate-binding protein	[TP0067-TP0074 (0.6656524)]
COG0457	COG1653	blr2451	blr2451	Blr2451 protein {UniProtKB/TrEMBL:Q89SE9}	blr7099	blr7099	Blr7099 protein {UniProtKB/TrEMBL:Q89EI6}	[TP0067-TP0074 (0.6656524)]
COG0457	COG1653	blr5512	blr5512	Blr5512 protein {UniProtKB/TrEMBL:Q89IX2}	bll0733	bll0733	ABC transporter glycerol-3-phosphate-binding	[TP0067-TP0074 (0.6656524)]
COG0457	COG1653	bll5818	bll5818	Bll5818 protein {UniProtKB/TrEMBL:Q89I21}	bll4138	bll4138	Bll4138 protein {UniProtKB/TrEMBL:Q89MQ4}	[TP0067-TP0074 (0.6656524)]
COG0457	COG1653	bll7547	bll7547	Bll7547 protein {UniProtKB/TrEMBL:Q89D93}	blr3566	blr3566	ABC transporter substrate-binding protein	[TP0067-TP0074 (0.6656524)]
COG0457	COG1653	blr4580	blr4580	Blr4580 protein {UniProtKB/TrEMBL:Q89LG4}	bll0733	bll0733	ABC transporter glycerol-3-phosphate-binding	[TP0067-TP0074 (0.6656524)]
COG0457	COG1653	bll7547	bll7547	Bll7547 protein {UniProtKB/TrEMBL:Q89D93}	bll6356	bll6356	ABC transporter substrate-binding protein	[TP0067-TP0074 (0.6656524)]
COG0457	COG1653	bll4719	bll4719	Bll4719 protein {UniProtKB/TrEMBL:Q89L29}	blr1889	blr1889	ID397 {UniProtKB/TrEMBL:Q9ANA5}	[TP0067-TP0074 (0.6656524)]
COG0457	COG1653	blr5512	blr5512	Blr5512 protein {UniProtKB/TrEMBL:Q89IX2}	blr4842	blr4842	ABC transporter substrate-binding protein	[TP0067-TP0074 (0.6656524)]
COG0457	COG1653	blr2451	blr2451	Blr2451 protein {UniProtKB/TrEMBL:Q89SE9}	blr3918	blr3918	ABC transporter substrate-binding protein	[TP0067-TP0074 (0.6656524)]
COG0457	COG1653	blr4580	blr4580	Blr4580 protein {UniProtKB/TrEMBL:Q89LG4}	blr2442	blr2442	ABC transporter substrate-binding protein	[TP0067-TP0074 (0.6656524)]
COG0457	COG1653	bll7547	bll7547	Bll7547 protein {UniProtKB/TrEMBL:Q89D93}	blr3220	blr3220	Blr3220 protein {UniProtKB/TrEMBL:Q89QB0}	[TP0067-TP0074 (0.6656524)]
COG0457	COG1653	bll5818	bll5818	Bll5818 protein {UniProtKB/TrEMBL:Q89I21}	blr2442	blr2442	ABC transporter substrate-binding protein	[TP0067-TP0074 (0.6656524)]
COG0457	COG1653	blr2451	blr2451	Blr2451 protein {UniProtKB/TrEMBL:Q89SE9}	blr4842	blr4842	ABC transporter substrate-binding protein	[TP0067-TP0074 (0.6656524)]
COG0457	COG1653	blr7943	blr7943	Blr7943 protein {UniProtKB/TrEMBL:Q89C55}	blr1033	blr1033	Blr1033 protein {UniProtKB/TrEMBL:Q89VL2}	[TP0067-TP0074 (0.6656524)]
COG0457	COG1653	blr4580	blr4580	Blr4580 protein {UniProtKB/TrEMBL:Q89LG4}	blr3389	blr3389	Blr3389 protein {UniProtKB/TrEMBL:Q89PU1}	[TP0067-TP0074 (0.6656524)]
COG0457	COG1653	bll0626	bll0626	Bll0626 protein {UniProtKB/TrEMBL:Q89WQ2}	blr2442	blr2442	ABC transporter substrate-binding protein	[TP0067-TP0074 (0.6656524)]
COG0457	COG1653	blr2451	blr2451	Blr2451 protein {UniProtKB/TrEMBL:Q89SE9}	bll2731	bll2731	Bll2731 protein {UniProtKB/TrEMBL:Q89RN2}	[TP0067-TP0074 (0.6656524)]
COG0457	COG1653	bll0626	bll0626	Bll0626 protein {UniProtKB/TrEMBL:Q89WQ2}	blr4842	blr4842	ABC transporter substrate-binding protein	[TP0067-TP0074 (0.6656524)]
COG0457	COG1653	bll4719	bll4719	Bll4719 protein {UniProtKB/TrEMBL:Q89L29}	blr3389	blr3389	Blr3389 protein {UniProtKB/TrEMBL:Q89PU1}	[TP0067-TP0074 (0.6656524)]
COG0457	COG1653	blr2451	blr2451	Blr2451 protein {UniProtKB/TrEMBL:Q89SE9}	blr1889	blr1889	ID397 {UniProtKB/TrEMBL:Q9ANA5}	[TP0067-TP0074 (0.6656524)]
COG0457	COG1653	bll7547	bll7547	Bll7547 protein {UniProtKB/TrEMBL:Q89D93}	bll2731	bll2731	Bll2731 protein {UniProtKB/TrEMBL:Q89RN2}	[TP0067-TP0074 (0.6656524)]
COG0457	COG1653	bll7547	bll7547	Bll7547 protein {UniProtKB/TrEMBL:Q89D93}	blr1033	blr1033	Blr1033 protein {UniProtKB/TrEMBL:Q89VL2}	[TP0067-TP0074 (0.6656524)]
COG0457	COG1653	blr0353	blr0353	Blr0353 protein {UniProtKB/TrEMBL:Q89XG1}	bll0733	bll0733	ABC transporter glycerol-3-phosphate-binding	[TP0067-TP0074 (0.6656524)]
COG0457	COG1653	blr0353	blr0353	Blr0353 protein {UniProtKB/TrEMBL:Q89XG1}	bll4138	bll4138	Bll4138 protein {UniProtKB/TrEMBL:Q89MQ4}	[TP0067-TP0074 (0.6656524)]
COG0457	COG1653	blr7943	blr7943	Blr7943 protein {UniProtKB/TrEMBL:Q89C55}	blr3389	blr3389	Blr3389 protein {UniProtKB/TrEMBL:Q89PU1}	[TP0067-TP0074 (0.6656524)]
COG0457	COG1653	blr1308	blr1308	Blr1308 protein {UniProtKB/TrEMBL:Q89UV1}	bll6356	bll6356	ABC transporter substrate-binding protein	[TP0067-TP0074 (0.6656524)]
COG0457	COG1653	blr5512	blr5512	Blr5512 protein {UniProtKB/TrEMBL:Q89IX2}	blr3389	blr3389	Blr3389 protein {UniProtKB/TrEMBL:Q89PU1}	[TP0067-TP0074 (0.6656524)]
COG0457	COG1653	bll0626	bll0626	Bll0626 protein {UniProtKB/TrEMBL:Q89WQ2}	bll2731	bll2731	Bll2731 protein {UniProtKB/TrEMBL:Q89RN2}	[TP0067-TP0074 (0.6656524)]
COG0457	COG1653	blr7118	blr7118	Blr7118 protein {UniProtKB/TrEMBL:Q89EG7}	blr1889	blr1889	ID397 {UniProtKB/TrEMBL:Q9ANA5}	[TP0067-TP0074 (0.6656524)]
COG0457	COG1653	blr7118	blr7118	Blr7118 protein {UniProtKB/TrEMBL:Q89EG7}	bll2731	bll2731	Bll2731 protein {UniProtKB/TrEMBL:Q89RN2}	[TP0067-TP0074 (0.6656524)]
COG0457	COG1653	blr0353	blr0353	Blr0353 protein {UniProtKB/TrEMBL:Q89XG1}	blr3566	blr3566	ABC transporter substrate-binding protein	[TP0067-TP0074 (0.6656524)]
COG0457	COG1653	blr2451	blr2451	Blr2451 protein {UniProtKB/TrEMBL:Q89SE9}	blr2442	blr2442	ABC transporter substrate-binding protein	[TP0067-TP0074 (0.6656524)]
COG0457	COG1653	blr0353	blr0353	Blr0353 protein {UniProtKB/TrEMBL:Q89XG1}	bll2731	bll2731	Bll2731 protein {UniProtKB/TrEMBL:Q89RN2}	[TP0067-TP0074 (0.6656524)]
COG0457	COG1653	bll0626	bll0626	Bll0626 protein {UniProtKB/TrEMBL:Q89WQ2}	blr3566	blr3566	ABC transporter substrate-binding protein	[TP0067-TP0074 (0.6656524)]
COG0457	COG1653	bll0626	bll0626	Bll0626 protein {UniProtKB/TrEMBL:Q89WQ2}	blr3389	blr3389	Blr3389 protein {UniProtKB/TrEMBL:Q89PU1}	[TP0067-TP0074 (0.6656524)]
COG0457	COG1653	bll7547	bll7547	Bll7547 protein {UniProtKB/TrEMBL:Q89D93}	blr3389	blr3389	Blr3389 protein {UniProtKB/TrEMBL:Q89PU1}	[TP0067-TP0074 (0.6656524)]
COG0457	COG1653	bll5818	bll5818	Bll5818 protein {UniProtKB/TrEMBL:Q89I21}	blr3220	blr3220	Blr3220 protein {UniProtKB/TrEMBL:Q89QB0}	[TP0067-TP0074 (0.6656524)]
COG0457	COG1653	blr0727	blr0727	Blr0727 protein {UniProtKB/TrEMBL:Q89WG3}	blr1033	blr1033	Blr1033 protein {UniProtKB/TrEMBL:Q89VL2}	[TP0067-TP0074 (0.6656524)]
COG0457	COG1653	bll0626	bll0626	Bll0626 protein {UniProtKB/TrEMBL:Q89WQ2}	blr7099	blr7099	Blr7099 protein {UniProtKB/TrEMBL:Q89EI6}	[TP0067-TP0074 (0.6656524)]
COG0457	COG1653	blr1308	blr1308	Blr1308 protein {UniProtKB/TrEMBL:Q89UV1}	blr3221	blr3221	ABC transporter substrate-binding protein	[TP0067-TP0074 (0.6656524)]
COG0457	COG1653	blr7943	blr7943	Blr7943 protein {UniProtKB/TrEMBL:Q89C55}	bll4138	bll4138	Bll4138 protein {UniProtKB/TrEMBL:Q89MQ4}	[TP0067-TP0074 (0.6656524)]
COG0457	COG1653	blr2525	blr2525	Blr2525 protein {UniProtKB/TrEMBL:Q89S80}	blr3220	blr3220	Blr3220 protein {UniProtKB/TrEMBL:Q89QB0}	[TP0067-TP0074 (0.6656524)]
COG0457	COG1653	bll0626	bll0626	Bll0626 protein {UniProtKB/TrEMBL:Q89WQ2}	blr7064	blr7064	Blr7064 protein {UniProtKB/TrEMBL:Q89EK9}	[TP0067-TP0074 (0.6656524)]
COG0457	COG1653	blr7943	blr7943	Blr7943 protein {UniProtKB/TrEMBL:Q89C55}	blr1889	blr1889	ID397 {UniProtKB/TrEMBL:Q9ANA5}	[TP0067-TP0074 (0.6656524)]
COG0457	COG1653	bll0626	bll0626	Bll0626 protein {UniProtKB/TrEMBL:Q89WQ2}	blr3220	blr3220	Blr3220 protein {UniProtKB/TrEMBL:Q89QB0}	[TP0067-TP0074 (0.6656524)]
COG0457	COG1653	bll7547	bll7547	Bll7547 protein {UniProtKB/TrEMBL:Q89D93}	blr4842	blr4842	ABC transporter substrate-binding protein	[TP0067-TP0074 (0.6656524)]
COG0457	COG1653	bll4719	bll4719	Bll4719 protein {UniProtKB/TrEMBL:Q89L29}	blr4842	blr4842	ABC transporter substrate-binding protein	[TP0067-TP0074 (0.6656524)]
COG0457	COG1653	blr4580	blr4580	Blr4580 protein {UniProtKB/TrEMBL:Q89LG4}	blr5693	blr5693	Blr5693 protein {UniProtKB/TrEMBL:Q89IE6}	[TP0067-TP0074 (0.6656524)]
COG0457	COG1653	blr5512	blr5512	Blr5512 protein {UniProtKB/TrEMBL:Q89IX2}	blr7099	blr7099	Blr7099 protein {UniProtKB/TrEMBL:Q89EI6}	[TP0067-TP0074 (0.6656524)]
COG0457	COG1653	bll5818	bll5818	Bll5818 protein {UniProtKB/TrEMBL:Q89I21}	blr7099	blr7099	Blr7099 protein {UniProtKB/TrEMBL:Q89EI6}	[TP0067-TP0074 (0.6656524)]
COG0457	COG1653	bll5818	bll5818	Bll5818 protein {UniProtKB/TrEMBL:Q89I21}	bll6356	bll6356	ABC transporter substrate-binding protein	[TP0067-TP0074 (0.6656524)]
COG0457	COG1653	blr2525	blr2525	Blr2525 protein {UniProtKB/TrEMBL:Q89S80}	bll0733	bll0733	ABC transporter glycerol-3-phosphate-binding	[TP0067-TP0074 (0.6656524)]
COG0457	COG1653	blr7118	blr7118	Blr7118 protein {UniProtKB/TrEMBL:Q89EG7}	blr4842	blr4842	ABC transporter substrate-binding protein	[TP0067-TP0074 (0.6656524)]
COG0457	COG1653	blr2525	blr2525	Blr2525 protein {UniProtKB/TrEMBL:Q89S80}	blr1033	blr1033	Blr1033 protein {UniProtKB/TrEMBL:Q89VL2}	[TP0067-TP0074 (0.6656524)]
COG0457	COG1653	bll0626	bll0626	Bll0626 protein {UniProtKB/TrEMBL:Q89WQ2}	blr3221	blr3221	ABC transporter substrate-binding protein	[TP0067-TP0074 (0.6656524)]
COG0457	COG1653	bll7547	bll7547	Bll7547 protein {UniProtKB/TrEMBL:Q89D93}	bll0733	bll0733	ABC transporter glycerol-3-phosphate-binding	[TP0067-TP0074 (0.6656524)]
COG0457	COG1653	blr4580	blr4580	Blr4580 protein {UniProtKB/TrEMBL:Q89LG4}	blr3220	blr3220	Blr3220 protein {UniProtKB/TrEMBL:Q89QB0}	[TP0067-TP0074 (0.6656524)]
COG0457	COG1653	blr2525	blr2525	Blr2525 protein {UniProtKB/TrEMBL:Q89S80}	blr1889	blr1889	ID397 {UniProtKB/TrEMBL:Q9ANA5}	[TP0067-TP0074 (0.6656524)]
COG0457	COG1653	blr7118	blr7118	Blr7118 protein {UniProtKB/TrEMBL:Q89EG7}	bll4138	bll4138	Bll4138 protein {UniProtKB/TrEMBL:Q89MQ4}	[TP0067-TP0074 (0.6656524)]
COG0457	COG1653	blr0353	blr0353	Blr0353 protein {UniProtKB/TrEMBL:Q89XG1}	blr3389	blr3389	Blr3389 protein {UniProtKB/TrEMBL:Q89PU1}	[TP0067-TP0074 (0.6656524)]
COG0457	COG1653	blr7943	blr7943	Blr7943 protein {UniProtKB/TrEMBL:Q89C55}	blr4842	blr4842	ABC transporter substrate-binding protein	[TP0067-TP0074 (0.6656524)]
COG0457	COG1653	blr7943	blr7943	Blr7943 protein {UniProtKB/TrEMBL:Q89C55}	blr7099	blr7099	Blr7099 protein {UniProtKB/TrEMBL:Q89EI6}	[TP0067-TP0074 (0.6656524)]
COG0457	COG1653	bll5818	bll5818	Bll5818 protein {UniProtKB/TrEMBL:Q89I21}	bll0733	bll0733	ABC transporter glycerol-3-phosphate-binding	[TP0067-TP0074 (0.6656524)]
COG0457	COG1653	blr2525	blr2525	Blr2525 protein {UniProtKB/TrEMBL:Q89S80}	bll4138	bll4138	Bll4138 protein {UniProtKB/TrEMBL:Q89MQ4}	[TP0067-TP0074 (0.6656524)]
COG0457	COG1653	blr7118	blr7118	Blr7118 protein {UniProtKB/TrEMBL:Q89EG7}	blr2442	blr2442	ABC transporter substrate-binding protein	[TP0067-TP0074 (0.6656524)]
COG0457	COG1653	bll7547	bll7547	Bll7547 protein {UniProtKB/TrEMBL:Q89D93}	blr7064	blr7064	Blr7064 protein {UniProtKB/TrEMBL:Q89EK9}	[TP0067-TP0074 (0.6656524)]
COG0457	COG1653	blr4580	blr4580	Blr4580 protein {UniProtKB/TrEMBL:Q89LG4}	bll2731	bll2731	Bll2731 protein {UniProtKB/TrEMBL:Q89RN2}	[TP0067-TP0074 (0.6656524)]
COG0457	COG1653	blr7943	blr7943	Blr7943 protein {UniProtKB/TrEMBL:Q89C55}	blr5693	blr5693	Blr5693 protein {UniProtKB/TrEMBL:Q89IE6}	[TP0067-TP0074 (0.6656524)]
COG0457	COG1653	bll5818	bll5818	Bll5818 protein {UniProtKB/TrEMBL:Q89I21}	bll2731	bll2731	Bll2731 protein {UniProtKB/TrEMBL:Q89RN2}	[TP0067-TP0074 (0.6656524)]
COG0457	COG1653	bll4719	bll4719	Bll4719 protein {UniProtKB/TrEMBL:Q89L29}	blr7064	blr7064	Blr7064 protein {UniProtKB/TrEMBL:Q89EK9}	[TP0067-TP0074 (0.6656524)]
COG0457	COG1653	blr7118	blr7118	Blr7118 protein {UniProtKB/TrEMBL:Q89EG7}	blr3918	blr3918	ABC transporter substrate-binding protein	[TP0067-TP0074 (0.6656524)]
COG0457	COG1653	blr4580	blr4580	Blr4580 protein {UniProtKB/TrEMBL:Q89LG4}	bll6356	bll6356	ABC transporter substrate-binding protein	[TP0067-TP0074 (0.6656524)]
COG0457	COG1653	blr0727	blr0727	Blr0727 protein {UniProtKB/TrEMBL:Q89WG3}	bll4138	bll4138	Bll4138 protein {UniProtKB/TrEMBL:Q89MQ4}	[TP0067-TP0074 (0.6656524)]
COG0457	COG1653	blr1308	blr1308	Blr1308 protein {UniProtKB/TrEMBL:Q89UV1}	blr3220	blr3220	Blr3220 protein {UniProtKB/TrEMBL:Q89QB0}	[TP0067-TP0074 (0.6656524)]
COG0457	COG1653	blr0727	blr0727	Blr0727 protein {UniProtKB/TrEMBL:Q89WG3}	blr3221	blr3221	ABC transporter substrate-binding protein	[TP0067-TP0074 (0.6656524)]
COG0457	COG1653	blr1308	blr1308	Blr1308 protein {UniProtKB/TrEMBL:Q89UV1}	bll0733	bll0733	ABC transporter glycerol-3-phosphate-binding	[TP0067-TP0074 (0.6656524)]
COG0457	COG1653	blr7118	blr7118	Blr7118 protein {UniProtKB/TrEMBL:Q89EG7}	blr7064	blr7064	Blr7064 protein {UniProtKB/TrEMBL:Q89EK9}	[TP0067-TP0074 (0.6656524)]
COG1291	COG1684	bll6882	bll6882	Chemotaxis protein {UniProtKB/TrEMBL:Q89F19}	bll6850	bll6850	FliR protein {UniProtKB/TrEMBL:Q89F51}	[TP0725-TP0716 (0.9601814)]
COG1291	COG1684	blr3800	blr3800	PomA protein {UniProtKB/TrEMBL:Q89NN8}	bll6850	bll6850	FliR protein {UniProtKB/TrEMBL:Q89F51}	[TP0725-TP0716 (0.9601814)]
COG1291	COG1684	bll6882	bll6882	Chemotaxis protein {UniProtKB/TrEMBL:Q89F19}	bll5810	bll5810	Flagellar biosynthetic protein fliR	[TP0725-TP0716 (0.9601814)]
COG1291	COG1684	blr3800	blr3800	PomA protein {UniProtKB/TrEMBL:Q89NN8}	bll5810	bll5810	Flagellar biosynthetic protein fliR	[TP0725-TP0716 (0.9601814)]
COG0495	COG1214	blr0627	leuS	Leucyl-tRNA synthetase (EC 6.1.1.4) (Leucine--tRNA ligase) (LeuRS)	bll0799	bll0799	Bll0799 protein {UniProtKB/TrEMBL:Q89W94}	[TP0586-TP0876 (0.5571989)]
COG0192	COG0592	bll5945	metK	S-adenosylmethionine synthetase (EC 2.5.1.6) (Methionine adenosyltransferase) (AdoMet synthetase) (MAT)	bll0829	bll0829	DNA polymerase III beta chain	[TP0794-TP0002 (0.8412751)]
COG0360	COG0616	bll4079	rpsF	30S ribosomal protein S6	blr2534	blr2534	Proteinase {UniProtKB/TrEMBL:Q89S71}	[TP0063-TP0997 (0.6657489)]
COG0360	COG0616	bll4079	rpsF	30S ribosomal protein S6	blr0741	blr0741	Proteinase IV {UniProtKB/TrEMBL:Q89WE9}	[TP0063-TP0997 (0.6657489)]
COG0125	COG0457	bll4518	tmk	Thymidylate kinase {UniProtKB/Swiss-Prot:Q89LM5}	blr4580	blr4580	Blr4580 protein {UniProtKB/TrEMBL:Q89LG4}	[TP0354-TP0648 (0.5206915)]
COG0125	COG0457	bll4518	tmk	Thymidylate kinase {UniProtKB/Swiss-Prot:Q89LM5}	blr2451	blr2451	Blr2451 protein {UniProtKB/TrEMBL:Q89SE9}	[TP0354-TP0648 (0.5206915)]
COG0125	COG0457	bll4518	tmk	Thymidylate kinase {UniProtKB/Swiss-Prot:Q89LM5}	blr1308	blr1308	Blr1308 protein {UniProtKB/TrEMBL:Q89UV1}	[TP0354-TP0648 (0.5206915)]
COG0125	COG0457	bll4518	tmk	Thymidylate kinase {UniProtKB/Swiss-Prot:Q89LM5}	bll4719	bll4719	Bll4719 protein {UniProtKB/TrEMBL:Q89L29}	[TP0354-TP0648 (0.5206915)]
COG0125	COG0457	bll4518	tmk	Thymidylate kinase {UniProtKB/Swiss-Prot:Q89LM5}	bll5818	bll5818	Bll5818 protein {UniProtKB/TrEMBL:Q89I21}	[TP0354-TP0648 (0.5206915)]
COG0125	COG0457	bll4518	tmk	Thymidylate kinase {UniProtKB/Swiss-Prot:Q89LM5}	blr0353	blr0353	Blr0353 protein {UniProtKB/TrEMBL:Q89XG1}	[TP0354-TP0648 (0.5206915)]
COG0125	COG0457	bll4518	tmk	Thymidylate kinase {UniProtKB/Swiss-Prot:Q89LM5}	bll0626	bll0626	Bll0626 protein {UniProtKB/TrEMBL:Q89WQ2}	[TP0354-TP0648 (0.5206915)]
COG0125	COG0457	bll4518	tmk	Thymidylate kinase {UniProtKB/Swiss-Prot:Q89LM5}	blr2525	blr2525	Blr2525 protein {UniProtKB/TrEMBL:Q89S80}	[TP0354-TP0648 (0.5206915)]
COG0125	COG0457	bll4518	tmk	Thymidylate kinase {UniProtKB/Swiss-Prot:Q89LM5}	blr7943	blr7943	Blr7943 protein {UniProtKB/TrEMBL:Q89C55}	[TP0354-TP0648 (0.5206915)]
COG0125	COG0457	bll4518	tmk	Thymidylate kinase {UniProtKB/Swiss-Prot:Q89LM5}	blr0727	blr0727	Blr0727 protein {UniProtKB/TrEMBL:Q89WG3}	[TP0354-TP0648 (0.5206915)]
COG0125	COG0457	bll4518	tmk	Thymidylate kinase {UniProtKB/Swiss-Prot:Q89LM5}	blr5512	blr5512	Blr5512 protein {UniProtKB/TrEMBL:Q89IX2}	[TP0354-TP0648 (0.5206915)]
COG0125	COG0457	bll4518	tmk	Thymidylate kinase {UniProtKB/Swiss-Prot:Q89LM5}	bll7547	bll7547	Bll7547 protein {UniProtKB/TrEMBL:Q89D93}	[TP0354-TP0648 (0.5206915)]
COG0125	COG0457	bll4518	tmk	Thymidylate kinase {UniProtKB/Swiss-Prot:Q89LM5}	blr7118	blr7118	Blr7118 protein {UniProtKB/TrEMBL:Q89EG7}	[TP0354-TP0648 (0.5206915)]
COG0860	COG1396	blr4306	blr4306	Blr4306 protein {UniProtKB/TrEMBL:Q89M87}	bll0790	bll0790	Bll0790 protein {UniProtKB/TrEMBL:Q89WA2}	[TP0247-TP0461 (0.8100859)]
COG0860	COG1396	blr4306	blr4306	Blr4306 protein {UniProtKB/TrEMBL:Q89M87}	bll2223	bll2223	Bll2223 protein {UniProtKB/TrEMBL:Q89T27}	[TP0247-TP0461 (0.8100859)]
COG0860	COG1396	blr4306	blr4306	Blr4306 protein {UniProtKB/TrEMBL:Q89M87}	bll6346	bll6346	Bll6346 protein {UniProtKB/TrEMBL:Q89GJ9}	[TP0247-TP0461 (0.8100859)]
COG0860	COG1396	blr4306	blr4306	Blr4306 protein {UniProtKB/TrEMBL:Q89M87}	bll4873	bll4873	Bll4873 protein {UniProtKB/TrEMBL:Q89KN2}	[TP0247-TP0461 (0.8100859)]
COG0860	COG1396	blr4306	blr4306	Blr4306 protein {UniProtKB/TrEMBL:Q89M87}	bsr8245	bsr8245	Bsr8245 protein {UniProtKB/TrEMBL:Q89BB7}	[TP0247-TP0461 (0.8100859)]
COG0860	COG1396	blr4306	blr4306	Blr4306 protein {UniProtKB/TrEMBL:Q89M87}	blr5530	blr5530	Blr5530 protein {UniProtKB/TrEMBL:Q89IV4}	[TP0247-TP0461 (0.8100859)]
COG0860	COG1396	blr4306	blr4306	Blr4306 protein {UniProtKB/TrEMBL:Q89M87}	blr4304	blr4304	Blr4304 protein {UniProtKB/TrEMBL:Q89M89}	[TP0247-TP0461 (0.8100859)]
COG0860	COG1396	blr4306	blr4306	Blr4306 protein {UniProtKB/TrEMBL:Q89M87}	bll5781	bll5781	Bll5781 protein {UniProtKB/TrEMBL:Q89I58}	[TP0247-TP0461 (0.8100859)]
COG0860	COG1396	blr4306	blr4306	Blr4306 protein {UniProtKB/TrEMBL:Q89M87}	bll2220	bll2220	Aldehyde dehydrogenase-like protein	[TP0247-TP0461 (0.8100859)]
COG0860	COG1396	blr4306	blr4306	Blr4306 protein {UniProtKB/TrEMBL:Q89M87}	blr4300	blr4300	Blr4300 protein {UniProtKB/TrEMBL:Q89M93}	[TP0247-TP0461 (0.8100859)]
COG0860	COG1396	blr4306	blr4306	Blr4306 protein {UniProtKB/TrEMBL:Q89M87}	bll2473	bll2473	Bll2473 protein {UniProtKB/TrEMBL:Q877U0}	[TP0247-TP0461 (0.8100859)]
COG0860	COG1396	blr4306	blr4306	Blr4306 protein {UniProtKB/TrEMBL:Q89M87}	bll4672	bll4672	Bll4672 protein {UniProtKB/TrEMBL:Q89L76}	[TP0247-TP0461 (0.8100859)]
COG0860	COG1396	blr4306	blr4306	Blr4306 protein {UniProtKB/TrEMBL:Q89M87}	blr5192	blr5192	Bll2473 protein {UniProtKB/TrEMBL:Q877U0}	[TP0247-TP0461 (0.8100859)]
COG0860	COG1396	blr4306	blr4306	Blr4306 protein {UniProtKB/TrEMBL:Q89M87}	blr6715	blr6715	Blr6715 protein {UniProtKB/TrEMBL:Q89FI5}	[TP0247-TP0461 (0.8100859)]
COG0860	COG1396	blr4306	blr4306	Blr4306 protein {UniProtKB/TrEMBL:Q89M87}	bll2785	bll2785	Bll2785 protein {UniProtKB/TrEMBL:Q89RI7}	[TP0247-TP0461 (0.8100859)]
COG0860	COG1396	blr4306	blr4306	Blr4306 protein {UniProtKB/TrEMBL:Q89M87}	blr3017	blr3017	Blr3017 protein {UniProtKB/TrEMBL:Q89QV7}	[TP0247-TP0461 (0.8100859)]
COG0860	COG1396	blr4306	blr4306	Blr4306 protein {UniProtKB/TrEMBL:Q89M87}	blr1115	blr1115	Blr1115 protein {UniProtKB/TrEMBL:Q89VD2}	[TP0247-TP0461 (0.8100859)]
COG0860	COG1396	blr4306	blr4306	Blr4306 protein {UniProtKB/TrEMBL:Q89M87}	blr6338	blr6338	Blr6338 protein {UniProtKB/TrEMBL:Q89GK7}	[TP0247-TP0461 (0.8100859)]
COG0265	COG0333	bll4639	bll4639	Bll4639 protein {UniProtKB/TrEMBL:Q89LA7}	bsr0948	rpmF	50S ribosomal protein L32	[TP0773-TP0807 (0.5060325)]
COG0265	COG0333	bll1351	bll1351	Bll1351 protein {UniProtKB/TrEMBL:Q89UR0}	bsr0948	rpmF	50S ribosomal protein L32	[TP0773-TP0807 (0.5060325)]
COG0265	COG0333	blr5235	blr5235	DegP protein {UniProtKB/TrEMBL:O31388}	bsr0948	rpmF	50S ribosomal protein L32	[TP0773-TP0807 (0.5060325)]
COG0265	COG0333	bll6506	bll6506	Serine protease DO-like	bsr0948	rpmF	50S ribosomal protein L32	[TP0773-TP0807 (0.5060325)]
COG0265	COG0333	blr2591	blr2591	Serine protease DO-like protease	bsr0948	rpmF	50S ribosomal protein L32	[TP0773-TP0807 (0.5060325)]
COG0265	COG0333	blr7274	blr7274	Serine protease {UniProtKB/TrEMBL:Q89E13}	bsr0948	rpmF	50S ribosomal protein L32	[TP0773-TP0807 (0.5060325)]
COG0265	COG0333	blr3130	blr3130	Serine protease DO-like	bsr0948	rpmF	50S ribosomal protein L32	[TP0773-TP0807 (0.5060325)]
COG0265	COG0333	blr2721	blr2721	HtrA protein {UniProtKB/TrEMBL:Q89RP2}	bsr0948	rpmF	50S ribosomal protein L32	[TP0773-TP0807 (0.5060325)]
COG0265	COG0333	bll5368	bll5368	Serine protease {UniProtKB/TrEMBL:Q89JB5}	bsr0948	rpmF	50S ribosomal protein L32	[TP0773-TP0807 (0.5060325)]
COG0495	COG0761	blr0627	leuS	Leucyl-tRNA synthetase (EC 6.1.1.4) (Leucine--tRNA ligase) (LeuRS)	blr1314	ispH1	4-hydroxy-3-methylbut-2-enyl diphosphate reductase 1 (EC 1.17.1.2)	[TP0586-TP0547 (0.63095015)]
COG0495	COG0761	blr0627	leuS	Leucyl-tRNA synthetase (EC 6.1.1.4) (Leucine--tRNA ligase) (LeuRS)	bll3007	ispH2	4-hydroxy-3-methylbut-2-enyl diphosphate reductase 2 (EC 1.17.1.2)	[TP0586-TP0547 (0.63095015)]
COG1536	COG1677	blr7000	fliG	Flagellar motor switch protein fliG	bll5812	fliE1	Flagellar hook-basal body complex protein fliE 1	[TP0026-TP0398 (0.81876683)]
COG1536	COG1677	bll6878	bll6878	FliG protein {UniProtKB/TrEMBL:Q89F23}	bll5812	fliE1	Flagellar hook-basal body complex protein fliE 1	[TP0026-TP0398 (0.81876683)]
COG1536	COG1677	blr7000	fliG	Flagellar motor switch protein fliG	bll6874	fliE2	Flagellar hook-basal body complex protein fliE 2	[TP0026-TP0398 (0.81876683)]
COG1536	COG1677	bll6878	bll6878	FliG protein {UniProtKB/TrEMBL:Q89F23}	bll6874	fliE2	Flagellar hook-basal body complex protein fliE 2	[TP0026-TP0398 (0.81876683)]
COG0820	COG2812	bll0525	bll0525	Bll0525 protein {UniProtKB/TrEMBL:Q89X03}	bll8116	bll8116	DNA polymerase III tau subunit	[TP0068-TP1005 (0.60435057)]
COG0771	COG1815	bll6604	murD	UDP-N-acetylmuramoylalanine--D-glutamate ligase (EC 6.3.2.9) (UDP-N- acetylmuramoyl-L-alanyl-D-glutamate synthetase) (D-glutamic acid- adding enzyme)	bll6876	bll6876	Flagellar basal-body rod protein	[TP0903-TP0396 (0.6336193)]
COG0771	COG1815	bll6604	murD	UDP-N-acetylmuramoylalanine--D-glutamate ligase (EC 6.3.2.9) (UDP-N- acetylmuramoyl-L-alanyl-D-glutamate synthetase) (D-glutamic acid- adding enzyme)	bll5814	bll5814	FlgB protein {UniProtKB/TrEMBL:Q89I25}	[TP0903-TP0396 (0.6336193)]
COG1684	COG2239	bll6850	bll6850	FliR protein {UniProtKB/TrEMBL:Q89F51}	bll5251	bll5251	Bll5251 protein {UniProtKB/TrEMBL:Q89JN2}	[TP0716-TP0917 (0.5059451)]
COG1684	COG2239	bll5810	bll5810	Flagellar biosynthetic protein fliR	bll5251	bll5251	Bll5251 protein {UniProtKB/TrEMBL:Q89JN2}	[TP0716-TP0917 (0.5059451)]
COG0272	COG1396	bll6591	bll6591	DNA ligase {UniProtKB/TrEMBL:Q89FV8}	bll4873	bll4873	Bll4873 protein {UniProtKB/TrEMBL:Q89KN2}	[TP0634-TP0461 (0.7134334)]
COG0272	COG1396	bll6591	bll6591	DNA ligase {UniProtKB/TrEMBL:Q89FV8}	bll0790	bll0790	Bll0790 protein {UniProtKB/TrEMBL:Q89WA2}	[TP0634-TP0461 (0.7134334)]
COG0272	COG1396	bll6591	bll6591	DNA ligase {UniProtKB/TrEMBL:Q89FV8}	bll2785	bll2785	Bll2785 protein {UniProtKB/TrEMBL:Q89RI7}	[TP0634-TP0461 (0.7134334)]
COG0272	COG1396	bll6591	bll6591	DNA ligase {UniProtKB/TrEMBL:Q89FV8}	blr4300	blr4300	Blr4300 protein {UniProtKB/TrEMBL:Q89M93}	[TP0634-TP0461 (0.7134334)]
COG0272	COG1396	bll6591	bll6591	DNA ligase {UniProtKB/TrEMBL:Q89FV8}	bll6346	bll6346	Bll6346 protein {UniProtKB/TrEMBL:Q89GJ9}	[TP0634-TP0461 (0.7134334)]
COG0272	COG1396	bll6591	bll6591	DNA ligase {UniProtKB/TrEMBL:Q89FV8}	bll2220	bll2220	Aldehyde dehydrogenase-like protein	[TP0634-TP0461 (0.7134334)]
COG0272	COG1396	bll6591	bll6591	DNA ligase {UniProtKB/TrEMBL:Q89FV8}	blr5530	blr5530	Blr5530 protein {UniProtKB/TrEMBL:Q89IV4}	[TP0634-TP0461 (0.7134334)]
COG0272	COG1396	bll6591	bll6591	DNA ligase {UniProtKB/TrEMBL:Q89FV8}	bll2473	bll2473	Bll2473 protein {UniProtKB/TrEMBL:Q877U0}	[TP0634-TP0461 (0.7134334)]
COG0272	COG1396	bll6591	bll6591	DNA ligase {UniProtKB/TrEMBL:Q89FV8}	blr6715	blr6715	Blr6715 protein {UniProtKB/TrEMBL:Q89FI5}	[TP0634-TP0461 (0.7134334)]
COG0272	COG1396	bll6591	bll6591	DNA ligase {UniProtKB/TrEMBL:Q89FV8}	bsr8245	bsr8245	Bsr8245 protein {UniProtKB/TrEMBL:Q89BB7}	[TP0634-TP0461 (0.7134334)]
COG0272	COG1396	bll6591	bll6591	DNA ligase {UniProtKB/TrEMBL:Q89FV8}	bll2223	bll2223	Bll2223 protein {UniProtKB/TrEMBL:Q89T27}	[TP0634-TP0461 (0.7134334)]
COG0272	COG1396	bll6591	bll6591	DNA ligase {UniProtKB/TrEMBL:Q89FV8}	bll4672	bll4672	Bll4672 protein {UniProtKB/TrEMBL:Q89L76}	[TP0634-TP0461 (0.7134334)]
COG0272	COG1396	bll6591	bll6591	DNA ligase {UniProtKB/TrEMBL:Q89FV8}	blr6338	blr6338	Blr6338 protein {UniProtKB/TrEMBL:Q89GK7}	[TP0634-TP0461 (0.7134334)]
COG0272	COG1396	bll6591	bll6591	DNA ligase {UniProtKB/TrEMBL:Q89FV8}	blr5192	blr5192	Bll2473 protein {UniProtKB/TrEMBL:Q877U0}	[TP0634-TP0461 (0.7134334)]
COG0272	COG1396	bll6591	bll6591	DNA ligase {UniProtKB/TrEMBL:Q89FV8}	blr1115	blr1115	Blr1115 protein {UniProtKB/TrEMBL:Q89VD2}	[TP0634-TP0461 (0.7134334)]
COG0272	COG1396	bll6591	bll6591	DNA ligase {UniProtKB/TrEMBL:Q89FV8}	blr4304	blr4304	Blr4304 protein {UniProtKB/TrEMBL:Q89M89}	[TP0634-TP0461 (0.7134334)]
COG0272	COG1396	bll6591	bll6591	DNA ligase {UniProtKB/TrEMBL:Q89FV8}	blr3017	blr3017	Blr3017 protein {UniProtKB/TrEMBL:Q89QV7}	[TP0634-TP0461 (0.7134334)]
COG0272	COG1396	bll6591	bll6591	DNA ligase {UniProtKB/TrEMBL:Q89FV8}	bll5781	bll5781	Bll5781 protein {UniProtKB/TrEMBL:Q89I58}	[TP0634-TP0461 (0.7134334)]
COG1509	COG1509	bll8232	bll8232	Bll8232 protein {UniProtKB/TrEMBL:Q89BC4}	bll8232	bll8232	Bll8232 protein {UniProtKB/TrEMBL:Q89BC4}	[TP0121-TP0121 (0.7367639)]
COG1509	COG1509	bll8232	bll8232	Bll8232 protein {UniProtKB/TrEMBL:Q89BC4}	blr4388	blr4388	Blr4388 protein {UniProtKB/TrEMBL:Q89M05}	[TP0121-TP0121 (0.7367639)]
COG1509	COG1509	blr4388	blr4388	Blr4388 protein {UniProtKB/TrEMBL:Q89M05}	bll8232	bll8232	Bll8232 protein {UniProtKB/TrEMBL:Q89BC4}	[TP0121-TP0121 (0.7367639)]
COG1509	COG1509	blr4388	blr4388	Blr4388 protein {UniProtKB/TrEMBL:Q89M05}	blr4388	blr4388	Blr4388 protein {UniProtKB/TrEMBL:Q89M05}	[TP0121-TP0121 (0.7367639)]
COG0577	COG0845	bll1001	bll1001	Bll1001 protein {UniProtKB/TrEMBL:Q89VP4}	blr2422	blr2422	Blr2422 protein {UniProtKB/TrEMBL:Q89SH8}	[TP0963-TP0965 (0.93032813)]
COG0577	COG0845	blr5304	blr5304	ABC transporter permease protein	blr0355	blr0355	Blr0355 protein {UniProtKB/TrEMBL:Q89XF9}	[TP0963-TP0965 (0.93032813)]
COG0577	COG0845	bll7987	bll7987	Bll7987 protein {UniProtKB/TrEMBL:Q89C11}	blr7872	blr7872	HlyD family secretion protein	[TP0963-TP0965 (0.93032813)]
COG0577	COG0845	bll6980	bll6980	Bll6980 protein {UniProtKB/TrEMBL:Q89EU2}	blr6971	blr6971	AprE protein {UniProtKB/TrEMBL:Q89EU9}	[TP0963-TP0965 (0.93032813)]
COG0577	COG0845	bll3707	bll3707	Bll3707 protein {UniProtKB/TrEMBL:Q89NX6}	blr5469	blr5469	Blr5469 protein {UniProtKB/TrEMBL:Q89J15}	[TP0963-TP0965 (0.93032813)]
COG0577	COG0845	bll1001	bll1001	Bll1001 protein {UniProtKB/TrEMBL:Q89VP4}	bll4320	bll4320	Bll4320 protein {UniProtKB/TrEMBL:Q89M73}	[TP0963-TP0965 (0.93032813)]
COG0577	COG0845	bll6980	bll6980	Bll6980 protein {UniProtKB/TrEMBL:Q89EU2}	bll6982	bll6982	HlyD family secretion protein	[TP0963-TP0965 (0.93032813)]
COG0577	COG0845	bll3707	bll3707	Bll3707 protein {UniProtKB/TrEMBL:Q89NX6}	bll7313	bll7313	RND efflux membrane fusion protein	[TP0963-TP0965 (0.93032813)]
COG0577	COG0845	bll7987	bll7987	Bll7987 protein {UniProtKB/TrEMBL:Q89C11}	blr2860	blr2860	Blr2860 protein {UniProtKB/TrEMBL:Q89RB2}	[TP0963-TP0965 (0.93032813)]
COG0577	COG0845	bll7987	bll7987	Bll7987 protein {UniProtKB/TrEMBL:Q89C11}	bll5650	bll5650	Bll5650 protein {UniProtKB/TrEMBL:Q89II4}	[TP0963-TP0965 (0.93032813)]
COG0577	COG0845	bll7987	bll7987	Bll7987 protein {UniProtKB/TrEMBL:Q89C11}	blr0369	blr0369	Blr0369 protein {UniProtKB/TrEMBL:Q89XE5}	[TP0963-TP0965 (0.93032813)]
COG0577	COG0845	bll7987	bll7987	Bll7987 protein {UniProtKB/TrEMBL:Q89C11}	blr1515	blr1515	RND multidrug efflux membrane permease	[TP0963-TP0965 (0.93032813)]
COG0577	COG0845	bll1001	bll1001	Bll1001 protein {UniProtKB/TrEMBL:Q89VP4}	bll6292	bll6292	HlyD protein {UniProtKB/TrEMBL:Q89GQ3}	[TP0963-TP0965 (0.93032813)]
COG0577	COG0845	blr5304	blr5304	ABC transporter permease protein	bll7913	bll7913	HlyD family secretion protein	[TP0963-TP0965 (0.93032813)]
COG0577	COG0845	bll7987	bll7987	Bll7987 protein {UniProtKB/TrEMBL:Q89C11}	bll0300	bll0300	RagD {UniProtKB/TrEMBL:O69239}	[TP0963-TP0965 (0.93032813)]
COG0577	COG0845	bll3707	bll3707	Bll3707 protein {UniProtKB/TrEMBL:Q89NX6}	blr4111	blr4111	Blr4111 protein {UniProtKB/TrEMBL:Q89MT1}	[TP0963-TP0965 (0.93032813)]
COG0577	COG0845	bll1001	bll1001	Bll1001 protein {UniProtKB/TrEMBL:Q89VP4}	blr7872	blr7872	HlyD family secretion protein	[TP0963-TP0965 (0.93032813)]
COG0577	COG0845	bll1001	bll1001	Bll1001 protein {UniProtKB/TrEMBL:Q89VP4}	blr4456	blr4456	Blr4456 protein {UniProtKB/TrEMBL:Q89LT7}	[TP0963-TP0965 (0.93032813)]
COG0577	COG0845	bll3707	bll3707	Bll3707 protein {UniProtKB/TrEMBL:Q89NX6}	blr4936	blr4936	Blr4936 protein {UniProtKB/TrEMBL:Q89KG9}	[TP0963-TP0965 (0.93032813)]
COG0577	COG0845	bll7987	bll7987	Bll7987 protein {UniProtKB/TrEMBL:Q89C11}	bll5772	bll5772	Bll5772 protein {UniProtKB/TrEMBL:Q89I67}	[TP0963-TP0965 (0.93032813)]
COG0577	COG0845	bll3707	bll3707	Bll3707 protein {UniProtKB/TrEMBL:Q89NX6}	bll3708	bll3708	Efflux protein {UniProtKB/TrEMBL:Q89NX5}	[TP0963-TP0965 (0.93032813)]
COG0577	COG0845	bll1001	bll1001	Bll1001 protein {UniProtKB/TrEMBL:Q89VP4}	bll5081	bll5081	Bll5081 protein {UniProtKB/TrEMBL:Q89K37}	[TP0963-TP0965 (0.93032813)]
COG0577	COG0845	blr5304	blr5304	ABC transporter permease protein	blr7329	blr7329	Blr7329 protein {UniProtKB/TrEMBL:Q89DV8}	[TP0963-TP0965 (0.93032813)]
COG0577	COG0845	bll1001	bll1001	Bll1001 protein {UniProtKB/TrEMBL:Q89VP4}	blr0355	blr0355	Blr0355 protein {UniProtKB/TrEMBL:Q89XF9}	[TP0963-TP0965 (0.93032813)]
COG0577	COG0845	bll3707	bll3707	Bll3707 protein {UniProtKB/TrEMBL:Q89NX6}	blr5302	blr5302	HlyD family secretion protein	[TP0963-TP0965 (0.93032813)]
COG0577	COG0845	bll7987	bll7987	Bll7987 protein {UniProtKB/TrEMBL:Q89C11}	blr0996	blr0996	HlyD family secretion protein	[TP0963-TP0965 (0.93032813)]
COG0577	COG0845	bll1001	bll1001	Bll1001 protein {UniProtKB/TrEMBL:Q89VP4}	blr7329	blr7329	Blr7329 protein {UniProtKB/TrEMBL:Q89DV8}	[TP0963-TP0965 (0.93032813)]
COG0577	COG0845	bll6980	bll6980	Bll6980 protein {UniProtKB/TrEMBL:Q89EU2}	blr2860	blr2860	Blr2860 protein {UniProtKB/TrEMBL:Q89RB2}	[TP0963-TP0965 (0.93032813)]
COG0577	COG0845	bll3707	bll3707	Bll3707 protein {UniProtKB/TrEMBL:Q89NX6}	blr6725	blr6725	Blr6725 protein {UniProtKB/TrEMBL:Q89FH5}	[TP0963-TP0965 (0.93032813)]
COG0577	COG0845	bll3707	bll3707	Bll3707 protein {UniProtKB/TrEMBL:Q89NX6}	blr0369	blr0369	Blr0369 protein {UniProtKB/TrEMBL:Q89XE5}	[TP0963-TP0965 (0.93032813)]
COG0577	COG0845	bll7987	bll7987	Bll7987 protein {UniProtKB/TrEMBL:Q89C11}	blr0276	blr0276	Blr0276 protein {UniProtKB/TrEMBL:Q89XN2}	[TP0963-TP0965 (0.93032813)]
COG0577	COG0845	blr5304	blr5304	ABC transporter permease protein	blr3031	blr3031	Blr3031 protein {UniProtKB/TrEMBL:Q89QU3}	[TP0963-TP0965 (0.93032813)]
COG0577	COG0845	bll7987	bll7987	Bll7987 protein {UniProtKB/TrEMBL:Q89C11}	bll5081	bll5081	Bll5081 protein {UniProtKB/TrEMBL:Q89K37}	[TP0963-TP0965 (0.93032813)]
COG0577	COG0845	bll1001	bll1001	Bll1001 protein {UniProtKB/TrEMBL:Q89VP4}	blr6971	blr6971	AprE protein {UniProtKB/TrEMBL:Q89EU9}	[TP0963-TP0965 (0.93032813)]
COG0577	COG0845	bll1001	bll1001	Bll1001 protein {UniProtKB/TrEMBL:Q89VP4}	bll4634	bll4634	Bll4634 protein {UniProtKB/TrEMBL:Q89LB2}	[TP0963-TP0965 (0.93032813)]
COG0577	COG0845	bll7987	bll7987	Bll7987 protein {UniProtKB/TrEMBL:Q89C11}	blr5469	blr5469	Blr5469 protein {UniProtKB/TrEMBL:Q89J15}	[TP0963-TP0965 (0.93032813)]
COG0577	COG0845	bll3707	bll3707	Bll3707 protein {UniProtKB/TrEMBL:Q89NX6}	bll7913	bll7913	HlyD family secretion protein	[TP0963-TP0965 (0.93032813)]
COG0577	COG0845	bll3707	bll3707	Bll3707 protein {UniProtKB/TrEMBL:Q89NX6}	blr4932	blr4932	Blr4932 protein {UniProtKB/TrEMBL:Q89KH3}	[TP0963-TP0965 (0.93032813)]
COG0577	COG0845	blr5304	blr5304	ABC transporter permease protein	blr0996	blr0996	HlyD family secretion protein	[TP0963-TP0965 (0.93032813)]
COG0577	COG0845	bll1001	bll1001	Bll1001 protein {UniProtKB/TrEMBL:Q89VP4}	blr3031	blr3031	Blr3031 protein {UniProtKB/TrEMBL:Q89QU3}	[TP0963-TP0965 (0.93032813)]
COG0577	COG0845	bll3707	bll3707	Bll3707 protein {UniProtKB/TrEMBL:Q89NX6}	bll7986	bll7986	Bll7986 protein {UniProtKB/TrEMBL:Q89C12}	[TP0963-TP0965 (0.93032813)]
COG0577	COG0845	blr5304	blr5304	ABC transporter permease protein	bll5081	bll5081	Bll5081 protein {UniProtKB/TrEMBL:Q89K37}	[TP0963-TP0965 (0.93032813)]
COG0577	COG0845	blr5304	blr5304	ABC transporter permease protein	blr0369	blr0369	Blr0369 protein {UniProtKB/TrEMBL:Q89XE5}	[TP0963-TP0965 (0.93032813)]
COG0577	COG0845	blr5304	blr5304	ABC transporter permease protein	blr6725	blr6725	Blr6725 protein {UniProtKB/TrEMBL:Q89FH5}	[TP0963-TP0965 (0.93032813)]
COG0577	COG0845	bll1001	bll1001	Bll1001 protein {UniProtKB/TrEMBL:Q89VP4}	bll0300	bll0300	RagD {UniProtKB/TrEMBL:O69239}	[TP0963-TP0965 (0.93032813)]
COG0577	COG0845	bll6980	bll6980	Bll6980 protein {UniProtKB/TrEMBL:Q89EU2}	blr7329	blr7329	Blr7329 protein {UniProtKB/TrEMBL:Q89DV8}	[TP0963-TP0965 (0.93032813)]
COG0577	COG0845	bll3707	bll3707	Bll3707 protein {UniProtKB/TrEMBL:Q89NX6}	bll3903	bll3903	Bll3903 protein {UniProtKB/TrEMBL:Q89ND9}	[TP0963-TP0965 (0.93032813)]
COG0577	COG0845	bll6980	bll6980	Bll6980 protein {UniProtKB/TrEMBL:Q89EU2}	bll4320	bll4320	Bll4320 protein {UniProtKB/TrEMBL:Q89M73}	[TP0963-TP0965 (0.93032813)]
COG0577	COG0845	bll3707	bll3707	Bll3707 protein {UniProtKB/TrEMBL:Q89NX6}	blr7329	blr7329	Blr7329 protein {UniProtKB/TrEMBL:Q89DV8}	[TP0963-TP0965 (0.93032813)]
COG0577	COG0845	bll6980	bll6980	Bll6980 protein {UniProtKB/TrEMBL:Q89EU2}	blr0369	blr0369	Blr0369 protein {UniProtKB/TrEMBL:Q89XE5}	[TP0963-TP0965 (0.93032813)]
COG0577	COG0845	blr5304	blr5304	ABC transporter permease protein	bll0300	bll0300	RagD {UniProtKB/TrEMBL:O69239}	[TP0963-TP0965 (0.93032813)]
COG0577	COG0845	bll7987	bll7987	Bll7987 protein {UniProtKB/TrEMBL:Q89C11}	blr6971	blr6971	AprE protein {UniProtKB/TrEMBL:Q89EU9}	[TP0963-TP0965 (0.93032813)]
COG0577	COG0845	blr5304	blr5304	ABC transporter permease protein	bll6982	bll6982	HlyD family secretion protein	[TP0963-TP0965 (0.93032813)]
COG0577	COG0845	bll6980	bll6980	Bll6980 protein {UniProtKB/TrEMBL:Q89EU2}	bll6292	bll6292	HlyD protein {UniProtKB/TrEMBL:Q89GQ3}	[TP0963-TP0965 (0.93032813)]
COG0577	COG0845	bll1001	bll1001	Bll1001 protein {UniProtKB/TrEMBL:Q89VP4}	bll5650	bll5650	Bll5650 protein {UniProtKB/TrEMBL:Q89II4}	[TP0963-TP0965 (0.93032813)]
COG0577	COG0845	bll7987	bll7987	Bll7987 protein {UniProtKB/TrEMBL:Q89C11}	bll3708	bll3708	Efflux protein {UniProtKB/TrEMBL:Q89NX5}	[TP0963-TP0965 (0.93032813)]
COG0577	COG0845	bll1001	bll1001	Bll1001 protein {UniProtKB/TrEMBL:Q89VP4}	bll3903	bll3903	Bll3903 protein {UniProtKB/TrEMBL:Q89ND9}	[TP0963-TP0965 (0.93032813)]
COG0577	COG0845	bll7987	bll7987	Bll7987 protein {UniProtKB/TrEMBL:Q89C11}	bll4320	bll4320	Bll4320 protein {UniProtKB/TrEMBL:Q89M73}	[TP0963-TP0965 (0.93032813)]
COG0577	COG0845	bll6980	bll6980	Bll6980 protein {UniProtKB/TrEMBL:Q89EU2}	bll0300	bll0300	RagD {UniProtKB/TrEMBL:O69239}	[TP0963-TP0965 (0.93032813)]
COG0577	COG0845	bll3707	bll3707	Bll3707 protein {UniProtKB/TrEMBL:Q89NX6}	bll0300	bll0300	RagD {UniProtKB/TrEMBL:O69239}	[TP0963-TP0965 (0.93032813)]
COG0577	COG0845	bll6980	bll6980	Bll6980 protein {UniProtKB/TrEMBL:Q89EU2}	blr6725	blr6725	Blr6725 protein {UniProtKB/TrEMBL:Q89FH5}	[TP0963-TP0965 (0.93032813)]
COG0577	COG0845	bll3707	bll3707	Bll3707 protein {UniProtKB/TrEMBL:Q89NX6}	blr2860	blr2860	Blr2860 protein {UniProtKB/TrEMBL:Q89RB2}	[TP0963-TP0965 (0.93032813)]
COG0577	COG0845	blr5304	blr5304	ABC transporter permease protein	blr4111	blr4111	Blr4111 protein {UniProtKB/TrEMBL:Q89MT1}	[TP0963-TP0965 (0.93032813)]
COG0577	COG0845	bll6980	bll6980	Bll6980 protein {UniProtKB/TrEMBL:Q89EU2}	blr4936	blr4936	Blr4936 protein {UniProtKB/TrEMBL:Q89KG9}	[TP0963-TP0965 (0.93032813)]
COG0577	COG0845	blr5304	blr5304	ABC transporter permease protein	blr5469	blr5469	Blr5469 protein {UniProtKB/TrEMBL:Q89J15}	[TP0963-TP0965 (0.93032813)]
COG0577	COG0845	bll7987	bll7987	Bll7987 protein {UniProtKB/TrEMBL:Q89C11}	blr7329	blr7329	Blr7329 protein {UniProtKB/TrEMBL:Q89DV8}	[TP0963-TP0965 (0.93032813)]
COG0577	COG0845	bll1001	bll1001	Bll1001 protein {UniProtKB/TrEMBL:Q89VP4}	blr2860	blr2860	Blr2860 protein {UniProtKB/TrEMBL:Q89RB2}	[TP0963-TP0965 (0.93032813)]
COG0577	COG0845	blr5304	blr5304	ABC transporter permease protein	blr4932	blr4932	Blr4932 protein {UniProtKB/TrEMBL:Q89KH3}	[TP0963-TP0965 (0.93032813)]
COG0577	COG0845	bll1001	bll1001	Bll1001 protein {UniProtKB/TrEMBL:Q89VP4}	bll7313	bll7313	RND efflux membrane fusion protein	[TP0963-TP0965 (0.93032813)]
COG0577	COG0845	bll6980	bll6980	Bll6980 protein {UniProtKB/TrEMBL:Q89EU2}	bll5081	bll5081	Bll5081 protein {UniProtKB/TrEMBL:Q89K37}	[TP0963-TP0965 (0.93032813)]
COG0577	COG0845	bll1001	bll1001	Bll1001 protein {UniProtKB/TrEMBL:Q89VP4}	blr4936	blr4936	Blr4936 protein {UniProtKB/TrEMBL:Q89KG9}	[TP0963-TP0965 (0.93032813)]
COG0577	COG0845	bll1001	bll1001	Bll1001 protein {UniProtKB/TrEMBL:Q89VP4}	bll7986	bll7986	Bll7986 protein {UniProtKB/TrEMBL:Q89C12}	[TP0963-TP0965 (0.93032813)]
COG0577	COG0845	blr5304	blr5304	ABC transporter permease protein	bll7313	bll7313	RND efflux membrane fusion protein	[TP0963-TP0965 (0.93032813)]
COG0577	COG0845	bll6980	bll6980	Bll6980 protein {UniProtKB/TrEMBL:Q89EU2}	bll7671	bll7671	HlyD family secretion protein	[TP0963-TP0965 (0.93032813)]
COG0577	COG0845	blr5304	blr5304	ABC transporter permease protein	bll7021	bll7021	HlyD family secretion protein	[TP0963-TP0965 (0.93032813)]
COG0577	COG0845	bll6980	bll6980	Bll6980 protein {UniProtKB/TrEMBL:Q89EU2}	bll3872	bll3872	HlyD family secretion protein	[TP0963-TP0965 (0.93032813)]
COG0577	COG0845	bll1001	bll1001	Bll1001 protein {UniProtKB/TrEMBL:Q89VP4}	blr6725	blr6725	Blr6725 protein {UniProtKB/TrEMBL:Q89FH5}	[TP0963-TP0965 (0.93032813)]
COG0577	COG0845	bll6980	bll6980	Bll6980 protein {UniProtKB/TrEMBL:Q89EU2}	bll5650	bll5650	Bll5650 protein {UniProtKB/TrEMBL:Q89II4}	[TP0963-TP0965 (0.93032813)]
COG0577	COG0845	bll7987	bll7987	Bll7987 protein {UniProtKB/TrEMBL:Q89C11}	blr4111	blr4111	Blr4111 protein {UniProtKB/TrEMBL:Q89MT1}	[TP0963-TP0965 (0.93032813)]
COG0577	COG0845	bll1001	bll1001	Bll1001 protein {UniProtKB/TrEMBL:Q89VP4}	bll3708	bll3708	Efflux protein {UniProtKB/TrEMBL:Q89NX5}	[TP0963-TP0965 (0.93032813)]
COG0577	COG0845	bll6980	bll6980	Bll6980 protein {UniProtKB/TrEMBL:Q89EU2}	blr4456	blr4456	Blr4456 protein {UniProtKB/TrEMBL:Q89LT7}	[TP0963-TP0965 (0.93032813)]
COG0577	COG0845	bll7987	bll7987	Bll7987 protein {UniProtKB/TrEMBL:Q89C11}	bll7671	bll7671	HlyD family secretion protein	[TP0963-TP0965 (0.93032813)]
COG0577	COG0845	bll7987	bll7987	Bll7987 protein {UniProtKB/TrEMBL:Q89C11}	blr3031	blr3031	Blr3031 protein {UniProtKB/TrEMBL:Q89QU3}	[TP0963-TP0965 (0.93032813)]
COG0577	COG0845	bll6980	bll6980	Bll6980 protein {UniProtKB/TrEMBL:Q89EU2}	blr2935	blr2935	Blr2935 protein {UniProtKB/TrEMBL:Q89R37}	[TP0963-TP0965 (0.93032813)]
COG0577	COG0845	bll1001	bll1001	Bll1001 protein {UniProtKB/TrEMBL:Q89VP4}	bll7020	bll7020	Efflux protein {UniProtKB/TrEMBL:Q89EQ2}	[TP0963-TP0965 (0.93032813)]
COG0577	COG0845	bll6980	bll6980	Bll6980 protein {UniProtKB/TrEMBL:Q89EU2}	blr5302	blr5302	HlyD family secretion protein	[TP0963-TP0965 (0.93032813)]
COG0577	COG0845	bll6980	bll6980	Bll6980 protein {UniProtKB/TrEMBL:Q89EU2}	bll3903	bll3903	Bll3903 protein {UniProtKB/TrEMBL:Q89ND9}	[TP0963-TP0965 (0.93032813)]
COG0577	COG0845	bll1001	bll1001	Bll1001 protein {UniProtKB/TrEMBL:Q89VP4}	blr5302	blr5302	HlyD family secretion protein	[TP0963-TP0965 (0.93032813)]
COG0577	COG0845	bll1001	bll1001	Bll1001 protein {UniProtKB/TrEMBL:Q89VP4}	bll7021	bll7021	HlyD family secretion protein	[TP0963-TP0965 (0.93032813)]
COG0577	COG0845	bll7987	bll7987	Bll7987 protein {UniProtKB/TrEMBL:Q89C11}	bll3903	bll3903	Bll3903 protein {UniProtKB/TrEMBL:Q89ND9}	[TP0963-TP0965 (0.93032813)]
COG0577	COG0845	bll7987	bll7987	Bll7987 protein {UniProtKB/TrEMBL:Q89C11}	blr5302	blr5302	HlyD family secretion protein	[TP0963-TP0965 (0.93032813)]
COG0577	COG0845	bll3707	bll3707	Bll3707 protein {UniProtKB/TrEMBL:Q89NX6}	blr1515	blr1515	RND multidrug efflux membrane permease	[TP0963-TP0965 (0.93032813)]
COG0577	COG0845	bll3707	bll3707	Bll3707 protein {UniProtKB/TrEMBL:Q89NX6}	blr4456	blr4456	Blr4456 protein {UniProtKB/TrEMBL:Q89LT7}	[TP0963-TP0965 (0.93032813)]
COG0577	COG0845	bll3707	bll3707	Bll3707 protein {UniProtKB/TrEMBL:Q89NX6}	blr7872	blr7872	HlyD family secretion protein	[TP0963-TP0965 (0.93032813)]
COG0577	COG0845	bll6980	bll6980	Bll6980 protein {UniProtKB/TrEMBL:Q89EU2}	bll3708	bll3708	Efflux protein {UniProtKB/TrEMBL:Q89NX5}	[TP0963-TP0965 (0.93032813)]
COG0577	COG0845	blr5304	blr5304	ABC transporter permease protein	bll4634	bll4634	Bll4634 protein {UniProtKB/TrEMBL:Q89LB2}	[TP0963-TP0965 (0.93032813)]
COG0577	COG0845	blr5304	blr5304	ABC transporter permease protein	bll5650	bll5650	Bll5650 protein {UniProtKB/TrEMBL:Q89II4}	[TP0963-TP0965 (0.93032813)]
COG0577	COG0845	bll3707	bll3707	Bll3707 protein {UniProtKB/TrEMBL:Q89NX6}	blr2935	blr2935	Blr2935 protein {UniProtKB/TrEMBL:Q89R37}	[TP0963-TP0965 (0.93032813)]
COG0577	COG0845	bll6980	bll6980	Bll6980 protein {UniProtKB/TrEMBL:Q89EU2}	blr5469	blr5469	Blr5469 protein {UniProtKB/TrEMBL:Q89J15}	[TP0963-TP0965 (0.93032813)]
COG0577	COG0845	bll7987	bll7987	Bll7987 protein {UniProtKB/TrEMBL:Q89C11}	bll7020	bll7020	Efflux protein {UniProtKB/TrEMBL:Q89EQ2}	[TP0963-TP0965 (0.93032813)]
COG0577	COG0845	bll7987	bll7987	Bll7987 protein {UniProtKB/TrEMBL:Q89C11}	bll3872	bll3872	HlyD family secretion protein	[TP0963-TP0965 (0.93032813)]
COG0577	COG0845	bll6980	bll6980	Bll6980 protein {UniProtKB/TrEMBL:Q89EU2}	bll4634	bll4634	Bll4634 protein {UniProtKB/TrEMBL:Q89LB2}	[TP0963-TP0965 (0.93032813)]
COG0577	COG0845	bll1001	bll1001	Bll1001 protein {UniProtKB/TrEMBL:Q89VP4}	blr0276	blr0276	Blr0276 protein {UniProtKB/TrEMBL:Q89XN2}	[TP0963-TP0965 (0.93032813)]
COG0577	COG0845	bll6980	bll6980	Bll6980 protein {UniProtKB/TrEMBL:Q89EU2}	blr1515	blr1515	RND multidrug efflux membrane permease	[TP0963-TP0965 (0.93032813)]
COG0577	COG0845	bll3707	bll3707	Bll3707 protein {UniProtKB/TrEMBL:Q89NX6}	bll3872	bll3872	HlyD family secretion protein	[TP0963-TP0965 (0.93032813)]
COG0577	COG0845	bll6980	bll6980	Bll6980 protein {UniProtKB/TrEMBL:Q89EU2}	bll5772	bll5772	Bll5772 protein {UniProtKB/TrEMBL:Q89I67}	[TP0963-TP0965 (0.93032813)]
COG0577	COG0845	bll6980	bll6980	Bll6980 protein {UniProtKB/TrEMBL:Q89EU2}	bll7020	bll7020	Efflux protein {UniProtKB/TrEMBL:Q89EQ2}	[TP0963-TP0965 (0.93032813)]
COG0577	COG0845	blr5304	blr5304	ABC transporter permease protein	blr0276	blr0276	Blr0276 protein {UniProtKB/TrEMBL:Q89XN2}	[TP0963-TP0965 (0.93032813)]
COG0577	COG0845	bll3707	bll3707	Bll3707 protein {UniProtKB/TrEMBL:Q89NX6}	blr3031	blr3031	Blr3031 protein {UniProtKB/TrEMBL:Q89QU3}	[TP0963-TP0965 (0.93032813)]
COG0577	COG0845	blr5304	blr5304	ABC transporter permease protein	blr4936	blr4936	Blr4936 protein {UniProtKB/TrEMBL:Q89KG9}	[TP0963-TP0965 (0.93032813)]
COG0577	COG0845	blr5304	blr5304	ABC transporter permease protein	bll7020	bll7020	Efflux protein {UniProtKB/TrEMBL:Q89EQ2}	[TP0963-TP0965 (0.93032813)]
COG0577	COG0845	bll1001	bll1001	Bll1001 protein {UniProtKB/TrEMBL:Q89VP4}	blr5469	blr5469	Blr5469 protein {UniProtKB/TrEMBL:Q89J15}	[TP0963-TP0965 (0.93032813)]
COG0577	COG0845	bll7987	bll7987	Bll7987 protein {UniProtKB/TrEMBL:Q89C11}	blr6725	blr6725	Blr6725 protein {UniProtKB/TrEMBL:Q89FH5}	[TP0963-TP0965 (0.93032813)]
COG0577	COG0845	blr5304	blr5304	ABC transporter permease protein	bll7986	bll7986	Bll7986 protein {UniProtKB/TrEMBL:Q89C12}	[TP0963-TP0965 (0.93032813)]
COG0577	COG0845	bll1001	bll1001	Bll1001 protein {UniProtKB/TrEMBL:Q89VP4}	blr2935	blr2935	Blr2935 protein {UniProtKB/TrEMBL:Q89R37}	[TP0963-TP0965 (0.93032813)]
COG0577	COG0845	bll3707	bll3707	Bll3707 protein {UniProtKB/TrEMBL:Q89NX6}	bll5081	bll5081	Bll5081 protein {UniProtKB/TrEMBL:Q89K37}	[TP0963-TP0965 (0.93032813)]
COG0577	COG0845	bll6980	bll6980	Bll6980 protein {UniProtKB/TrEMBL:Q89EU2}	bll7913	bll7913	HlyD family secretion protein	[TP0963-TP0965 (0.93032813)]
COG0577	COG0845	bll7987	bll7987	Bll7987 protein {UniProtKB/TrEMBL:Q89C11}	blr2935	blr2935	Blr2935 protein {UniProtKB/TrEMBL:Q89R37}	[TP0963-TP0965 (0.93032813)]
COG0577	COG0845	bll1001	bll1001	Bll1001 protein {UniProtKB/TrEMBL:Q89VP4}	blr4111	blr4111	Blr4111 protein {UniProtKB/TrEMBL:Q89MT1}	[TP0963-TP0965 (0.93032813)]
COG0577	COG0845	bll3707	bll3707	Bll3707 protein {UniProtKB/TrEMBL:Q89NX6}	blr6971	blr6971	AprE protein {UniProtKB/TrEMBL:Q89EU9}	[TP0963-TP0965 (0.93032813)]
COG0577	COG0845	blr5304	blr5304	ABC transporter permease protein	blr2935	blr2935	Blr2935 protein {UniProtKB/TrEMBL:Q89R37}	[TP0963-TP0965 (0.93032813)]
COG0577	COG0845	bll6980	bll6980	Bll6980 protein {UniProtKB/TrEMBL:Q89EU2}	blr0996	blr0996	HlyD family secretion protein	[TP0963-TP0965 (0.93032813)]
COG0577	COG0845	bll3707	bll3707	Bll3707 protein {UniProtKB/TrEMBL:Q89NX6}	bll6292	bll6292	HlyD protein {UniProtKB/TrEMBL:Q89GQ3}	[TP0963-TP0965 (0.93032813)]
COG0577	COG0845	bll6980	bll6980	Bll6980 protein {UniProtKB/TrEMBL:Q89EU2}	blr0276	blr0276	Blr0276 protein {UniProtKB/TrEMBL:Q89XN2}	[TP0963-TP0965 (0.93032813)]
COG0577	COG0845	bll1001	bll1001	Bll1001 protein {UniProtKB/TrEMBL:Q89VP4}	blr4932	blr4932	Blr4932 protein {UniProtKB/TrEMBL:Q89KH3}	[TP0963-TP0965 (0.93032813)]
COG0577	COG0845	bll6980	bll6980	Bll6980 protein {UniProtKB/TrEMBL:Q89EU2}	blr4932	blr4932	Blr4932 protein {UniProtKB/TrEMBL:Q89KH3}	[TP0963-TP0965 (0.93032813)]
COG0577	COG0845	blr5304	blr5304	ABC transporter permease protein	bll4320	bll4320	Bll4320 protein {UniProtKB/TrEMBL:Q89M73}	[TP0963-TP0965 (0.93032813)]
COG0577	COG0845	bll1001	bll1001	Bll1001 protein {UniProtKB/TrEMBL:Q89VP4}	blr0996	blr0996	HlyD family secretion protein	[TP0963-TP0965 (0.93032813)]
COG0577	COG0845	bll7987	bll7987	Bll7987 protein {UniProtKB/TrEMBL:Q89C11}	bll6292	bll6292	HlyD protein {UniProtKB/TrEMBL:Q89GQ3}	[TP0963-TP0965 (0.93032813)]
COG0577	COG0845	bll6980	bll6980	Bll6980 protein {UniProtKB/TrEMBL:Q89EU2}	blr2422	blr2422	Blr2422 protein {UniProtKB/TrEMBL:Q89SH8}	[TP0963-TP0965 (0.93032813)]
COG0577	COG0845	blr5304	blr5304	ABC transporter permease protein	blr7872	blr7872	HlyD family secretion protein	[TP0963-TP0965 (0.93032813)]
COG0577	COG0845	bll6980	bll6980	Bll6980 protein {UniProtKB/TrEMBL:Q89EU2}	blr4111	blr4111	Blr4111 protein {UniProtKB/TrEMBL:Q89MT1}	[TP0963-TP0965 (0.93032813)]
COG0577	COG0845	blr5304	blr5304	ABC transporter permease protein	bll6292	bll6292	HlyD protein {UniProtKB/TrEMBL:Q89GQ3}	[TP0963-TP0965 (0.93032813)]
COG0577	COG0845	bll3707	bll3707	Bll3707 protein {UniProtKB/TrEMBL:Q89NX6}	bll4320	bll4320	Bll4320 protein {UniProtKB/TrEMBL:Q89M73}	[TP0963-TP0965 (0.93032813)]
COG0577	COG0845	bll1001	bll1001	Bll1001 protein {UniProtKB/TrEMBL:Q89VP4}	bll7671	bll7671	HlyD family secretion protein	[TP0963-TP0965 (0.93032813)]
COG0577	COG0845	bll6980	bll6980	Bll6980 protein {UniProtKB/TrEMBL:Q89EU2}	blr0355	blr0355	Blr0355 protein {UniProtKB/TrEMBL:Q89XF9}	[TP0963-TP0965 (0.93032813)]
COG0577	COG0845	bll3707	bll3707	Bll3707 protein {UniProtKB/TrEMBL:Q89NX6}	bll6982	bll6982	HlyD family secretion protein	[TP0963-TP0965 (0.93032813)]
COG0577	COG0845	bll3707	bll3707	Bll3707 protein {UniProtKB/TrEMBL:Q89NX6}	bll7671	bll7671	HlyD family secretion protein	[TP0963-TP0965 (0.93032813)]
COG0577	COG0845	bll7987	bll7987	Bll7987 protein {UniProtKB/TrEMBL:Q89C11}	bll7021	bll7021	HlyD family secretion protein	[TP0963-TP0965 (0.93032813)]
COG0577	COG0845	bll3707	bll3707	Bll3707 protein {UniProtKB/TrEMBL:Q89NX6}	bll7021	bll7021	HlyD family secretion protein	[TP0963-TP0965 (0.93032813)]
COG0577	COG0845	blr5304	blr5304	ABC transporter permease protein	bll3903	bll3903	Bll3903 protein {UniProtKB/TrEMBL:Q89ND9}	[TP0963-TP0965 (0.93032813)]
COG0577	COG0845	bll7987	bll7987	Bll7987 protein {UniProtKB/TrEMBL:Q89C11}	bll7313	bll7313	RND efflux membrane fusion protein	[TP0963-TP0965 (0.93032813)]
COG0577	COG0845	blr5304	blr5304	ABC transporter permease protein	blr2422	blr2422	Blr2422 protein {UniProtKB/TrEMBL:Q89SH8}	[TP0963-TP0965 (0.93032813)]
COG0577	COG0845	blr5304	blr5304	ABC transporter permease protein	blr2860	blr2860	Blr2860 protein {UniProtKB/TrEMBL:Q89RB2}	[TP0963-TP0965 (0.93032813)]
COG0577	COG0845	bll7987	bll7987	Bll7987 protein {UniProtKB/TrEMBL:Q89C11}	bll6982	bll6982	HlyD family secretion protein	[TP0963-TP0965 (0.93032813)]
COG0577	COG0845	bll7987	bll7987	Bll7987 protein {UniProtKB/TrEMBL:Q89C11}	blr4932	blr4932	Blr4932 protein {UniProtKB/TrEMBL:Q89KH3}	[TP0963-TP0965 (0.93032813)]
COG0577	COG0845	bll6980	bll6980	Bll6980 protein {UniProtKB/TrEMBL:Q89EU2}	bll7986	bll7986	Bll7986 protein {UniProtKB/TrEMBL:Q89C12}	[TP0963-TP0965 (0.93032813)]
COG0577	COG0845	bll1001	bll1001	Bll1001 protein {UniProtKB/TrEMBL:Q89VP4}	bll6982	bll6982	HlyD family secretion protein	[TP0963-TP0965 (0.93032813)]
COG0577	COG0845	bll1001	bll1001	Bll1001 protein {UniProtKB/TrEMBL:Q89VP4}	bll3872	bll3872	HlyD family secretion protein	[TP0963-TP0965 (0.93032813)]
COG0577	COG0845	bll3707	bll3707	Bll3707 protein {UniProtKB/TrEMBL:Q89NX6}	blr0355	blr0355	Blr0355 protein {UniProtKB/TrEMBL:Q89XF9}	[TP0963-TP0965 (0.93032813)]
COG0577	COG0845	blr5304	blr5304	ABC transporter permease protein	blr6971	blr6971	AprE protein {UniProtKB/TrEMBL:Q89EU9}	[TP0963-TP0965 (0.93032813)]
COG0577	COG0845	blr5304	blr5304	ABC transporter permease protein	bll3872	bll3872	HlyD family secretion protein	[TP0963-TP0965 (0.93032813)]
COG0577	COG0845	blr5304	blr5304	ABC transporter permease protein	bll5772	bll5772	Bll5772 protein {UniProtKB/TrEMBL:Q89I67}	[TP0963-TP0965 (0.93032813)]
COG0577	COG0845	blr5304	blr5304	ABC transporter permease protein	bll3708	bll3708	Efflux protein {UniProtKB/TrEMBL:Q89NX5}	[TP0963-TP0965 (0.93032813)]
COG0577	COG0845	bll3707	bll3707	Bll3707 protein {UniProtKB/TrEMBL:Q89NX6}	blr0996	blr0996	HlyD family secretion protein	[TP0963-TP0965 (0.93032813)]
COG0577	COG0845	bll6980	bll6980	Bll6980 protein {UniProtKB/TrEMBL:Q89EU2}	bll7313	bll7313	RND efflux membrane fusion protein	[TP0963-TP0965 (0.93032813)]
COG0577	COG0845	bll3707	bll3707	Bll3707 protein {UniProtKB/TrEMBL:Q89NX6}	bll5772	bll5772	Bll5772 protein {UniProtKB/TrEMBL:Q89I67}	[TP0963-TP0965 (0.93032813)]
COG0577	COG0845	bll7987	bll7987	Bll7987 protein {UniProtKB/TrEMBL:Q89C11}	bll7913	bll7913	HlyD family secretion protein	[TP0963-TP0965 (0.93032813)]
COG0577	COG0845	bll6980	bll6980	Bll6980 protein {UniProtKB/TrEMBL:Q89EU2}	blr3031	blr3031	Blr3031 protein {UniProtKB/TrEMBL:Q89QU3}	[TP0963-TP0965 (0.93032813)]
COG0577	COG0845	bll7987	bll7987	Bll7987 protein {UniProtKB/TrEMBL:Q89C11}	blr4456	blr4456	Blr4456 protein {UniProtKB/TrEMBL:Q89LT7}	[TP0963-TP0965 (0.93032813)]
COG0577	COG0845	bll3707	bll3707	Bll3707 protein {UniProtKB/TrEMBL:Q89NX6}	bll5650	bll5650	Bll5650 protein {UniProtKB/TrEMBL:Q89II4}	[TP0963-TP0965 (0.93032813)]
COG0577	COG0845	bll1001	bll1001	Bll1001 protein {UniProtKB/TrEMBL:Q89VP4}	blr0369	blr0369	Blr0369 protein {UniProtKB/TrEMBL:Q89XE5}	[TP0963-TP0965 (0.93032813)]
COG0577	COG0845	bll1001	bll1001	Bll1001 protein {UniProtKB/TrEMBL:Q89VP4}	bll5772	bll5772	Bll5772 protein {UniProtKB/TrEMBL:Q89I67}	[TP0963-TP0965 (0.93032813)]
COG0577	COG0845	bll6980	bll6980	Bll6980 protein {UniProtKB/TrEMBL:Q89EU2}	bll7021	bll7021	HlyD family secretion protein	[TP0963-TP0965 (0.93032813)]
COG0577	COG0845	blr5304	blr5304	ABC transporter permease protein	blr4456	blr4456	Blr4456 protein {UniProtKB/TrEMBL:Q89LT7}	[TP0963-TP0965 (0.93032813)]
COG0577	COG0845	bll7987	bll7987	Bll7987 protein {UniProtKB/TrEMBL:Q89C11}	bll7986	bll7986	Bll7986 protein {UniProtKB/TrEMBL:Q89C12}	[TP0963-TP0965 (0.93032813)]
COG0577	COG0845	bll3707	bll3707	Bll3707 protein {UniProtKB/TrEMBL:Q89NX6}	blr2422	blr2422	Blr2422 protein {UniProtKB/TrEMBL:Q89SH8}	[TP0963-TP0965 (0.93032813)]
COG0577	COG0845	bll7987	bll7987	Bll7987 protein {UniProtKB/TrEMBL:Q89C11}	blr0355	blr0355	Blr0355 protein {UniProtKB/TrEMBL:Q89XF9}	[TP0963-TP0965 (0.93032813)]
COG0577	COG0845	blr5304	blr5304	ABC transporter permease protein	blr5302	blr5302	HlyD family secretion protein	[TP0963-TP0965 (0.93032813)]
COG0577	COG0845	bll3707	bll3707	Bll3707 protein {UniProtKB/TrEMBL:Q89NX6}	blr0276	blr0276	Blr0276 protein {UniProtKB/TrEMBL:Q89XN2}	[TP0963-TP0965 (0.93032813)]
COG0577	COG0845	bll6980	bll6980	Bll6980 protein {UniProtKB/TrEMBL:Q89EU2}	blr7872	blr7872	HlyD family secretion protein	[TP0963-TP0965 (0.93032813)]
COG0577	COG0845	bll1001	bll1001	Bll1001 protein {UniProtKB/TrEMBL:Q89VP4}	blr1515	blr1515	RND multidrug efflux membrane permease	[TP0963-TP0965 (0.93032813)]
COG0577	COG0845	bll1001	bll1001	Bll1001 protein {UniProtKB/TrEMBL:Q89VP4}	bll7913	bll7913	HlyD family secretion protein	[TP0963-TP0965 (0.93032813)]
COG0577	COG0845	blr5304	blr5304	ABC transporter permease protein	bll7671	bll7671	HlyD family secretion protein	[TP0963-TP0965 (0.93032813)]
COG0577	COG0845	bll3707	bll3707	Bll3707 protein {UniProtKB/TrEMBL:Q89NX6}	bll4634	bll4634	Bll4634 protein {UniProtKB/TrEMBL:Q89LB2}	[TP0963-TP0965 (0.93032813)]
COG0577	COG0845	blr5304	blr5304	ABC transporter permease protein	blr1515	blr1515	RND multidrug efflux membrane permease	[TP0963-TP0965 (0.93032813)]
COG0577	COG0845	bll7987	bll7987	Bll7987 protein {UniProtKB/TrEMBL:Q89C11}	blr4936	blr4936	Blr4936 protein {UniProtKB/TrEMBL:Q89KG9}	[TP0963-TP0965 (0.93032813)]
COG0577	COG0845	bll7987	bll7987	Bll7987 protein {UniProtKB/TrEMBL:Q89C11}	bll4634	bll4634	Bll4634 protein {UniProtKB/TrEMBL:Q89LB2}	[TP0963-TP0965 (0.93032813)]
COG0577	COG0845	bll7987	bll7987	Bll7987 protein {UniProtKB/TrEMBL:Q89C11}	blr2422	blr2422	Blr2422 protein {UniProtKB/TrEMBL:Q89SH8}	[TP0963-TP0965 (0.93032813)]
COG0577	COG0845	bll3707	bll3707	Bll3707 protein {UniProtKB/TrEMBL:Q89NX6}	bll7020	bll7020	Efflux protein {UniProtKB/TrEMBL:Q89EQ2}	[TP0963-TP0965 (0.93032813)]
COG0234	COG1200	blr5625	blr5625	10 kDa chaperonin {UniProtKB/TrEMBL:Q89IK9}	blr4603	blr4603	ATP-dependent DNA helicase	[TP1013-TP0687 (0.84594196)]
COG0234	COG1200	blr6978	BAC52243.1	10 kDa chaperonin 2 (Protein Cpn10 2) (groES protein 2)	blr4603	blr4603	ATP-dependent DNA helicase	[TP1013-TP0687 (0.84594196)]
COG0234	COG1200	bll2060	bll2060	10 kDa chaperonin 2 (Protein Cpn10 2) (groES protein 2)	blr4603	blr4603	ATP-dependent DNA helicase	[TP1013-TP0687 (0.84594196)]
COG0234	COG1200	blr5226	groS1	10 kDa chaperonin 1 (Protein Cpn10 1) (groES protein 1)	blr4603	blr4603	ATP-dependent DNA helicase	[TP1013-TP0687 (0.84594196)]
COG0234	COG1200	bsr7532	bsr7532	10 kDa chaperonin {UniProtKB/TrEMBL:Q89DA7}	blr4603	blr4603	ATP-dependent DNA helicase	[TP1013-TP0687 (0.84594196)]
COG0084	COG2201	bll4515	bll4515	Bll4515 protein {UniProtKB/TrEMBL:Q89LM8}	blr2349	cheB3	Chemotaxis response regulator protein-glutamate methylesterase of group 3 operon (EC 3.1.1.61)	[TP0994-TP0631 (0.71912634)]
COG0084	COG2201	bll4515	bll4515	Bll4515 protein {UniProtKB/TrEMBL:Q89LM8}	blr2195	cheB2	Chemotaxis response regulator protein-glutamate methylesterase of group 2 operon (EC 3.1.1.61)	[TP0994-TP0631 (0.71912634)]
COG1121	COG1345	bll7771	bll7771	ABC transporter ATP-binding protein	blr3696	blr3696	Blr3696 protein {UniProtKB/TrEMBL:Q89NY7}	[TP0035-TP0872 (0.6931363)]
COG1671	COG2812	bll3966	bll3966	Hypothetical UPF0178 protein bll3966	bll8116	bll8116	DNA polymerase III tau subunit	[TP0845-TP1005 (0.5704539)]
COG0257	COG1253	bsl7548	bsl7548	50S ribosomal protein L36	bll0792	bll0792	Magnesium and cobalt efflux protein	[TP0209-TP0027 (0.74441797)]
COG0257	COG1253	bsl7548	bsl7548	50S ribosomal protein L36	blr0097	blr0097	Blr0097 protein {UniProtKB/TrEMBL:Q89Y58}	[TP0209-TP0027 (0.74441797)]
COG0608	COG2206	blr4377	blr4377	Single-stranded-DNA-specific exonuclease	blr0842	blr0842	Blr0842 protein {UniProtKB/TrEMBL:Q89W51}	[TP0704-TP0912 (0.7469796)]
COG0608	COG2206	blr4377	blr4377	Single-stranded-DNA-specific exonuclease	bll4192	bll4192	Bll4192 protein {UniProtKB/TrEMBL:Q89MK1}	[TP0704-TP0912 (0.7469796)]
COG0060	COG0681	blr7481	ileS	Isoleucyl-tRNA synthetase (EC 6.1.1.5) (Isoleucine--tRNA ligase) (IleRS)	bll5628	bll5628	Signal peptidase I {UniProtKB/TrEMBL:Q89IK6}	[TP0452-TP0185 (0.79878455)]
COG0060	COG0681	blr7481	ileS	Isoleucyl-tRNA synthetase (EC 6.1.1.5) (Isoleucine--tRNA ligase) (IleRS)	bll1167	bll1167	Signal peptidase I {UniProtKB/TrEMBL:Q89V80}	[TP0452-TP0185 (0.79878455)]
COG0060	COG0681	blr7481	ileS	Isoleucyl-tRNA synthetase (EC 6.1.1.5) (Isoleucine--tRNA ligase) (IleRS)	bll5062	bll5062	Prokaryotic type I signal peptidase	[TP0452-TP0185 (0.79878455)]
COG0558	COG2239	bll4124	bll4124	Bll4124 protein {UniProtKB/TrEMBL:Q89MR8}	bll5251	bll5251	Bll5251 protein {UniProtKB/TrEMBL:Q89JN2}	[TP0256-TP0917 (0.6007029)]
COG0558	COG2239	blr7471	blr7471	Phosphatidylglycerophosphate synthase	bll5251	bll5251	Bll5251 protein {UniProtKB/TrEMBL:Q89JN2}	[TP0256-TP0917 (0.6007029)]
COG1344	COG1815	blr3695	blr3695	FlaA protein {UniProtKB/TrEMBL:Q89NY8}	bll6876	bll6876	Flagellar basal-body rod protein	[TP0870-TP0396 (0.7209834)]
COG1344	COG1815	blr3695	blr3695	FlaA protein {UniProtKB/TrEMBL:Q89NY8}	bll5814	bll5814	FlgB protein {UniProtKB/TrEMBL:Q89I25}	[TP0870-TP0396 (0.7209834)]
COG1344	COG1815	bll6866	bll6866	Flagellin {UniProtKB/TrEMBL:Q89F35}	bll5814	bll5814	FlgB protein {UniProtKB/TrEMBL:Q89I25}	[TP0870-TP0396 (0.7209834)]
COG1344	COG1815	bll6866	bll6866	Flagellin {UniProtKB/TrEMBL:Q89F35}	bll6876	bll6876	Flagellar basal-body rod protein	[TP0870-TP0396 (0.7209834)]
COG1344	COG1815	bll6865	bll6865	Flagellin {UniProtKB/TrEMBL:Q89F36}	bll5814	bll5814	FlgB protein {UniProtKB/TrEMBL:Q89I25}	[TP0870-TP0396 (0.7209834)]
COG1344	COG1815	bll6856	bll6856	FlgL protein {UniProtKB/TrEMBL:Q89F45}	bll6876	bll6876	Flagellar basal-body rod protein	[TP0870-TP0396 (0.7209834)]
COG1344	COG1815	blr3704	blr3704	Blr3704 protein {UniProtKB/TrEMBL:Q89NX9}	bll5814	bll5814	FlgB protein {UniProtKB/TrEMBL:Q89I25}	[TP0870-TP0396 (0.7209834)]
COG1344	COG1815	blr3704	blr3704	Blr3704 protein {UniProtKB/TrEMBL:Q89NX9}	bll6876	bll6876	Flagellar basal-body rod protein	[TP0870-TP0396 (0.7209834)]
COG1344	COG1815	bll6856	bll6856	FlgL protein {UniProtKB/TrEMBL:Q89F45}	bll5814	bll5814	FlgB protein {UniProtKB/TrEMBL:Q89I25}	[TP0870-TP0396 (0.7209834)]
COG1344	COG1815	bll6865	bll6865	Flagellin {UniProtKB/TrEMBL:Q89F36}	bll6876	bll6876	Flagellar basal-body rod protein	[TP0870-TP0396 (0.7209834)]
COG0242	COG1879	bll8109	def	Peptide deformylase (EC 3.5.1.88) (PDF) (Polypeptide deformylase)	blr2269	blr2269	ABC transporter sugar-binding protein	[TP0757-TP0684 (0.80039173)]
COG0242	COG1879	bll4005	bll4005	Peptide deformylase-like (Polypeptide deformylase-like)	blr3394	blr3394	Transcriptional regulatory protein	[TP0757-TP0684 (0.80039173)]
COG0242	COG1879	bll8109	def	Peptide deformylase (EC 3.5.1.88) (PDF) (Polypeptide deformylase)	blr1123	blr1123	ABC transporter sugar-binding protein	[TP0757-TP0684 (0.80039173)]
COG0242	COG1879	bll8109	def	Peptide deformylase (EC 3.5.1.88) (PDF) (Polypeptide deformylase)	blr7868	blr7868	ABC transporter substrate-binding protein	[TP0757-TP0684 (0.80039173)]
COG0242	COG1879	bll4005	bll4005	Peptide deformylase-like (Polypeptide deformylase-like)	blr2269	blr2269	ABC transporter sugar-binding protein	[TP0757-TP0684 (0.80039173)]
COG0242	COG1879	bll4005	bll4005	Peptide deformylase-like (Polypeptide deformylase-like)	bll2674	bll2674	ABC transporter sugar-binding protein	[TP0757-TP0684 (0.80039173)]
COG0242	COG1879	bll4005	bll4005	Peptide deformylase-like (Polypeptide deformylase-like)	blr4884	blr4884	ABC transporter substrate-binding protein	[TP0757-TP0684 (0.80039173)]
COG0242	COG1879	bll4005	bll4005	Peptide deformylase-like (Polypeptide deformylase-like)	blr3200	blr3200	ABC transporter sugar-binding protein	[TP0757-TP0684 (0.80039173)]
COG0242	COG1879	bll8109	def	Peptide deformylase (EC 3.5.1.88) (PDF) (Polypeptide deformylase)	blr4884	blr4884	ABC transporter substrate-binding protein	[TP0757-TP0684 (0.80039173)]
COG0242	COG1879	bll8109	def	Peptide deformylase (EC 3.5.1.88) (PDF) (Polypeptide deformylase)	bll6327	bll6327	ABC transporter substrate-binding protein	[TP0757-TP0684 (0.80039173)]
COG0242	COG1879	bll4005	bll4005	Peptide deformylase-like (Polypeptide deformylase-like)	bll6327	bll6327	ABC transporter substrate-binding protein	[TP0757-TP0684 (0.80039173)]
COG0242	COG1879	bll4005	bll4005	Peptide deformylase-like (Polypeptide deformylase-like)	blr7868	blr7868	ABC transporter substrate-binding protein	[TP0757-TP0684 (0.80039173)]
COG0242	COG1879	bll4005	bll4005	Peptide deformylase-like (Polypeptide deformylase-like)	blr1123	blr1123	ABC transporter sugar-binding protein	[TP0757-TP0684 (0.80039173)]
COG0242	COG1879	bll8109	def	Peptide deformylase (EC 3.5.1.88) (PDF) (Polypeptide deformylase)	blr1118	blr1118	Transcriptional regulatory protein	[TP0757-TP0684 (0.80039173)]
COG0242	COG1879	bll8109	def	Peptide deformylase (EC 3.5.1.88) (PDF) (Polypeptide deformylase)	bll5782	bll5782	ABC transporter sugar-binding protein	[TP0757-TP0684 (0.80039173)]
COG0242	COG1879	bll8109	def	Peptide deformylase (EC 3.5.1.88) (PDF) (Polypeptide deformylase)	bll2674	bll2674	ABC transporter sugar-binding protein	[TP0757-TP0684 (0.80039173)]
COG0242	COG1879	bll8109	def	Peptide deformylase (EC 3.5.1.88) (PDF) (Polypeptide deformylase)	blr3394	blr3394	Transcriptional regulatory protein	[TP0757-TP0684 (0.80039173)]
COG0242	COG1879	bll8109	def	Peptide deformylase (EC 3.5.1.88) (PDF) (Polypeptide deformylase)	blr3200	blr3200	ABC transporter sugar-binding protein	[TP0757-TP0684 (0.80039173)]
COG0242	COG1879	bll4005	bll4005	Peptide deformylase-like (Polypeptide deformylase-like)	blr1118	blr1118	Transcriptional regulatory protein	[TP0757-TP0684 (0.80039173)]
COG0242	COG1879	bll4005	bll4005	Peptide deformylase-like (Polypeptide deformylase-like)	bll5782	bll5782	ABC transporter sugar-binding protein	[TP0757-TP0684 (0.80039173)]
COG0257	COG1749	bsl7548	bsl7548	50S ribosomal protein L36	bll5854	bll5854	Bll5854 protein {UniProtKB/TrEMBL:Q89HY5}	[TP0209-TP0727 (0.6772987)]
COG0257	COG1749	bsl7548	bsl7548	50S ribosomal protein L36	blr3700	blr3700	FlgE protein {UniProtKB/TrEMBL:Q89NY3}	[TP0209-TP0727 (0.6772987)]
COG0257	COG1749	bsl7548	bsl7548	50S ribosomal protein L36	bll6858	bll6858	Flagellar hook protein {UniProtKB/TrEMBL:Q89F43}	[TP0209-TP0727 (0.6772987)]
COG0652	COG1879	bll4692	bll4692	Peptidyl-prolyl cis-trans isomerase	blr1123	blr1123	ABC transporter sugar-binding protein	[TP0947-TP0684 (0.5775195)]
COG0652	COG1879	bll4692	bll4692	Peptidyl-prolyl cis-trans isomerase	bll6327	bll6327	ABC transporter substrate-binding protein	[TP0947-TP0684 (0.5775195)]
COG0652	COG1879	bll4690	bll4690	Peptidyl-prolyl cis-trans isomerase	blr2269	blr2269	ABC transporter sugar-binding protein	[TP0947-TP0684 (0.5775195)]
COG0652	COG1879	bll4692	bll4692	Peptidyl-prolyl cis-trans isomerase	blr1118	blr1118	Transcriptional regulatory protein	[TP0947-TP0684 (0.5775195)]
COG0652	COG1879	bll4692	bll4692	Peptidyl-prolyl cis-trans isomerase	blr3200	blr3200	ABC transporter sugar-binding protein	[TP0947-TP0684 (0.5775195)]
COG0652	COG1879	bll4690	bll4690	Peptidyl-prolyl cis-trans isomerase	bll2674	bll2674	ABC transporter sugar-binding protein	[TP0947-TP0684 (0.5775195)]
COG0652	COG1879	bll4692	bll4692	Peptidyl-prolyl cis-trans isomerase	blr3394	blr3394	Transcriptional regulatory protein	[TP0947-TP0684 (0.5775195)]
COG0652	COG1879	bll4690	bll4690	Peptidyl-prolyl cis-trans isomerase	blr1118	blr1118	Transcriptional regulatory protein	[TP0947-TP0684 (0.5775195)]
COG0652	COG1879	bll4692	bll4692	Peptidyl-prolyl cis-trans isomerase	bll5782	bll5782	ABC transporter sugar-binding protein	[TP0947-TP0684 (0.5775195)]
COG0652	COG1879	bll4692	bll4692	Peptidyl-prolyl cis-trans isomerase	blr7868	blr7868	ABC transporter substrate-binding protein	[TP0947-TP0684 (0.5775195)]
COG0652	COG1879	bll4690	bll4690	Peptidyl-prolyl cis-trans isomerase	bll6327	bll6327	ABC transporter substrate-binding protein	[TP0947-TP0684 (0.5775195)]
COG0652	COG1879	bll4690	bll4690	Peptidyl-prolyl cis-trans isomerase	blr7868	blr7868	ABC transporter substrate-binding protein	[TP0947-TP0684 (0.5775195)]
COG0652	COG1879	bll4690	bll4690	Peptidyl-prolyl cis-trans isomerase	blr1123	blr1123	ABC transporter sugar-binding protein	[TP0947-TP0684 (0.5775195)]
COG0652	COG1879	bll4692	bll4692	Peptidyl-prolyl cis-trans isomerase	blr2269	blr2269	ABC transporter sugar-binding protein	[TP0947-TP0684 (0.5775195)]
COG0652	COG1879	bll4690	bll4690	Peptidyl-prolyl cis-trans isomerase	blr3200	blr3200	ABC transporter sugar-binding protein	[TP0947-TP0684 (0.5775195)]
COG0652	COG1879	bll4690	bll4690	Peptidyl-prolyl cis-trans isomerase	blr4884	blr4884	ABC transporter substrate-binding protein	[TP0947-TP0684 (0.5775195)]
COG0652	COG1879	bll4690	bll4690	Peptidyl-prolyl cis-trans isomerase	blr3394	blr3394	Transcriptional regulatory protein	[TP0947-TP0684 (0.5775195)]
COG0652	COG1879	bll4690	bll4690	Peptidyl-prolyl cis-trans isomerase	bll5782	bll5782	ABC transporter sugar-binding protein	[TP0947-TP0684 (0.5775195)]
COG0652	COG1879	bll4692	bll4692	Peptidyl-prolyl cis-trans isomerase	blr4884	blr4884	ABC transporter substrate-binding protein	[TP0947-TP0684 (0.5775195)]
COG0652	COG1879	bll4692	bll4692	Peptidyl-prolyl cis-trans isomerase	bll2674	bll2674	ABC transporter sugar-binding protein	[TP0947-TP0684 (0.5775195)]
COG1352	COG1815	bll0390	bll0390	Protein-glutamate O-methyltransferase	bll6876	bll6876	Flagellar basal-body rod protein	[TP0630-TP0396 (0.7590469)]
COG1352	COG1815	blr2196	blr2196	Protein-glutamate O-methyltransferase	bll5814	bll5814	FlgB protein {UniProtKB/TrEMBL:Q89I25}	[TP0630-TP0396 (0.7590469)]
COG1352	COG1815	bll0390	bll0390	Protein-glutamate O-methyltransferase	bll5814	bll5814	FlgB protein {UniProtKB/TrEMBL:Q89I25}	[TP0630-TP0396 (0.7590469)]
COG1352	COG1815	blr2196	blr2196	Protein-glutamate O-methyltransferase	bll6876	bll6876	Flagellar basal-body rod protein	[TP0630-TP0396 (0.7590469)]
COG1352	COG1815	blr2348	blr2348	Protein-glutamate O-methyltransferase	bll5814	bll5814	FlgB protein {UniProtKB/TrEMBL:Q89I25}	[TP0630-TP0396 (0.7590469)]
COG1352	COG1815	blr2348	blr2348	Protein-glutamate O-methyltransferase	bll6876	bll6876	Flagellar basal-body rod protein	[TP0630-TP0396 (0.7590469)]
COG1352	COG1595	bll0390	bll0390	Protein-glutamate O-methyltransferase	bll3014	bll3014	Bll3014 protein {UniProtKB/TrEMBL:Q89QW0}	[TP0630-TP0092 (0.6191048)]
COG1352	COG1595	bll0390	bll0390	Protein-glutamate O-methyltransferase	bll1028	bll1028	RNA polymerase sigma factor	[TP0630-TP0092 (0.6191048)]
COG1352	COG1595	blr2348	blr2348	Protein-glutamate O-methyltransferase	blr7812	blr7812	Blr7812 protein {UniProtKB/TrEMBL:Q89CI5}	[TP0630-TP0092 (0.6191048)]
COG1352	COG1595	bll0390	bll0390	Protein-glutamate O-methyltransferase	bll6484	bll6484	ECF sigma factor {UniProtKB/TrEMBL:Q9EXR8}	[TP0630-TP0092 (0.6191048)]
COG1352	COG1595	blr2196	blr2196	Protein-glutamate O-methyltransferase	bll6919	bll6919	Bll6919 protein {UniProtKB/TrEMBL:Q89EY2}	[TP0630-TP0092 (0.6191048)]
COG1352	COG1595	bll0390	bll0390	Protein-glutamate O-methyltransferase	blr3038	blr3038	ECF family sigma factor	[TP0630-TP0092 (0.6191048)]
COG1352	COG1595	bll0390	bll0390	Protein-glutamate O-methyltransferase	bll2628	bll2628	ECF family sigma factor	[TP0630-TP0092 (0.6191048)]
COG1352	COG1595	blr2348	blr2348	Protein-glutamate O-methyltransferase	bll3014	bll3014	Bll3014 protein {UniProtKB/TrEMBL:Q89QW0}	[TP0630-TP0092 (0.6191048)]
COG1352	COG1595	bll0390	bll0390	Protein-glutamate O-methyltransferase	blr4928	blr4928	ECF family sigma factor	[TP0630-TP0092 (0.6191048)]
COG1352	COG1595	bll0390	bll0390	Protein-glutamate O-methyltransferase	blr7797	blr7797	RNA polymerase sigma-E factor (Sigma-24) protein	[TP0630-TP0092 (0.6191048)]
COG1352	COG1595	bll0390	bll0390	Protein-glutamate O-methyltransferase	blr3694	blr3694	Blr3694 protein {UniProtKB/TrEMBL:Q89NY9}	[TP0630-TP0092 (0.6191048)]
COG1352	COG1595	bll0390	bll0390	Protein-glutamate O-methyltransferase	bll6919	bll6919	Bll6919 protein {UniProtKB/TrEMBL:Q89EY2}	[TP0630-TP0092 (0.6191048)]
COG1352	COG1595	bll0390	bll0390	Protein-glutamate O-methyltransferase	blr4028	blr4028	Blr4028 protein {UniProtKB/TrEMBL:Q89N14}	[TP0630-TP0092 (0.6191048)]
COG1352	COG1595	blr2196	blr2196	Protein-glutamate O-methyltransferase	bll1028	bll1028	RNA polymerase sigma factor	[TP0630-TP0092 (0.6191048)]
COG1352	COG1595	blr2348	blr2348	Protein-glutamate O-methyltransferase	blr3694	blr3694	Blr3694 protein {UniProtKB/TrEMBL:Q89NY9}	[TP0630-TP0092 (0.6191048)]
COG1352	COG1595	blr2196	blr2196	Protein-glutamate O-methyltransferase	blr3038	blr3038	ECF family sigma factor	[TP0630-TP0092 (0.6191048)]
COG1352	COG1595	bll0390	bll0390	Protein-glutamate O-methyltransferase	blr7812	blr7812	Blr7812 protein {UniProtKB/TrEMBL:Q89CI5}	[TP0630-TP0092 (0.6191048)]
COG1352	COG1595	blr2348	blr2348	Protein-glutamate O-methyltransferase	blr2557	blr2557	RNA polymerase sigma factor	[TP0630-TP0092 (0.6191048)]
COG1352	COG1595	blr2348	blr2348	Protein-glutamate O-methyltransferase	blr3038	blr3038	ECF family sigma factor	[TP0630-TP0092 (0.6191048)]
COG1352	COG1595	blr2348	blr2348	Protein-glutamate O-methyltransferase	blr4928	blr4928	ECF family sigma factor	[TP0630-TP0092 (0.6191048)]
COG1352	COG1595	blr2196	blr2196	Protein-glutamate O-methyltransferase	blr7812	blr7812	Blr7812 protein {UniProtKB/TrEMBL:Q89CI5}	[TP0630-TP0092 (0.6191048)]
COG1352	COG1595	blr2196	blr2196	Protein-glutamate O-methyltransferase	blr2557	blr2557	RNA polymerase sigma factor	[TP0630-TP0092 (0.6191048)]
COG1352	COG1595	blr2196	blr2196	Protein-glutamate O-methyltransferase	blr4028	blr4028	Blr4028 protein {UniProtKB/TrEMBL:Q89N14}	[TP0630-TP0092 (0.6191048)]
COG1352	COG1595	blr2196	blr2196	Protein-glutamate O-methyltransferase	blr3042	blr3042	Blr3042 protein {UniProtKB/TrEMBL:Q89QT2}	[TP0630-TP0092 (0.6191048)]
COG1352	COG1595	bll0390	bll0390	Protein-glutamate O-methyltransferase	blr3042	blr3042	Blr3042 protein {UniProtKB/TrEMBL:Q89QT2}	[TP0630-TP0092 (0.6191048)]
COG1352	COG1595	blr2348	blr2348	Protein-glutamate O-methyltransferase	blr3042	blr3042	Blr3042 protein {UniProtKB/TrEMBL:Q89QT2}	[TP0630-TP0092 (0.6191048)]
COG1352	COG1595	blr2348	blr2348	Protein-glutamate O-methyltransferase	blr2203	blr2203	Blr2203 protein {UniProtKB/TrEMBL:Q89T47}	[TP0630-TP0092 (0.6191048)]
COG1352	COG1595	blr2348	blr2348	Protein-glutamate O-methyltransferase	blr4028	blr4028	Blr4028 protein {UniProtKB/TrEMBL:Q89N14}	[TP0630-TP0092 (0.6191048)]
COG1352	COG1595	blr2196	blr2196	Protein-glutamate O-methyltransferase	bll2628	bll2628	ECF family sigma factor	[TP0630-TP0092 (0.6191048)]
COG1352	COG1595	blr2196	blr2196	Protein-glutamate O-methyltransferase	bll3014	bll3014	Bll3014 protein {UniProtKB/TrEMBL:Q89QW0}	[TP0630-TP0092 (0.6191048)]
COG1352	COG1595	blr2348	blr2348	Protein-glutamate O-methyltransferase	blr7797	blr7797	RNA polymerase sigma-E factor (Sigma-24) protein	[TP0630-TP0092 (0.6191048)]
COG1352	COG1595	blr2348	blr2348	Protein-glutamate O-methyltransferase	bll6919	bll6919	Bll6919 protein {UniProtKB/TrEMBL:Q89EY2}	[TP0630-TP0092 (0.6191048)]
COG1352	COG1595	blr2196	blr2196	Protein-glutamate O-methyltransferase	bll6484	bll6484	ECF sigma factor {UniProtKB/TrEMBL:Q9EXR8}	[TP0630-TP0092 (0.6191048)]
COG1352	COG1595	blr2196	blr2196	Protein-glutamate O-methyltransferase	blr2203	blr2203	Blr2203 protein {UniProtKB/TrEMBL:Q89T47}	[TP0630-TP0092 (0.6191048)]
COG1352	COG1595	bll0390	bll0390	Protein-glutamate O-methyltransferase	blr2203	blr2203	Blr2203 protein {UniProtKB/TrEMBL:Q89T47}	[TP0630-TP0092 (0.6191048)]
COG1352	COG1595	blr2196	blr2196	Protein-glutamate O-methyltransferase	blr7797	blr7797	RNA polymerase sigma-E factor (Sigma-24) protein	[TP0630-TP0092 (0.6191048)]
COG1352	COG1595	blr2196	blr2196	Protein-glutamate O-methyltransferase	blr4928	blr4928	ECF family sigma factor	[TP0630-TP0092 (0.6191048)]
COG1352	COG1595	bll0390	bll0390	Protein-glutamate O-methyltransferase	blr2557	blr2557	RNA polymerase sigma factor	[TP0630-TP0092 (0.6191048)]
COG1352	COG1595	blr2196	blr2196	Protein-glutamate O-methyltransferase	blr3694	blr3694	Blr3694 protein {UniProtKB/TrEMBL:Q89NY9}	[TP0630-TP0092 (0.6191048)]
COG1352	COG1595	blr2348	blr2348	Protein-glutamate O-methyltransferase	bll6484	bll6484	ECF sigma factor {UniProtKB/TrEMBL:Q9EXR8}	[TP0630-TP0092 (0.6191048)]
COG1352	COG1595	blr2348	blr2348	Protein-glutamate O-methyltransferase	bll2628	bll2628	ECF family sigma factor	[TP0630-TP0092 (0.6191048)]
COG1352	COG1595	blr2348	blr2348	Protein-glutamate O-methyltransferase	bll1028	bll1028	RNA polymerase sigma factor	[TP0630-TP0092 (0.6191048)]
COG1344	COG4786	bll6865	bll6865	Flagellin {UniProtKB/TrEMBL:Q89F36}	blr6884	blr6884	Flagellar basal body rod protein	[TP0792-TP0961 (0.7009321), TP0659-TP0961 (0.6018447)]
COG1344	COG4786	bll6856	bll6856	FlgL protein {UniProtKB/TrEMBL:Q89F45}	blr5828	blr5828	Flagellar basal-body rod protein	[TP0792-TP0961 (0.7009321), TP0659-TP0961 (0.6018447)]
COG1344	COG4786	blr3695	blr3695	FlaA protein {UniProtKB/TrEMBL:Q89NY8}	blr5828	blr5828	Flagellar basal-body rod protein	[TP0792-TP0961 (0.7009321), TP0659-TP0961 (0.6018447)]
COG1344	COG4786	bll6866	bll6866	Flagellin {UniProtKB/TrEMBL:Q89F35}	blr5828	blr5828	Flagellar basal-body rod protein	[TP0792-TP0961 (0.7009321), TP0659-TP0961 (0.6018447)]
COG1344	COG4786	bll6856	bll6856	FlgL protein {UniProtKB/TrEMBL:Q89F45}	bll6873	bll6873	Flagellar basal-body rod protein	[TP0792-TP0961 (0.7009321), TP0659-TP0961 (0.6018447)]
COG1344	COG4786	blr3704	blr3704	Blr3704 protein {UniProtKB/TrEMBL:Q89NX9}	blr5828	blr5828	Flagellar basal-body rod protein	[TP0792-TP0961 (0.7009321), TP0659-TP0961 (0.6018447)]
COG1344	COG4786	blr3704	blr3704	Blr3704 protein {UniProtKB/TrEMBL:Q89NX9}	bll6873	bll6873	Flagellar basal-body rod protein	[TP0792-TP0961 (0.7009321), TP0659-TP0961 (0.6018447)]
COG1344	COG4786	blr3695	blr3695	FlaA protein {UniProtKB/TrEMBL:Q89NY8}	blr5827	blr5827	Flagellar basal-body rod protein	[TP0792-TP0961 (0.7009321), TP0659-TP0961 (0.6018447)]
COG1344	COG4786	bll6866	bll6866	Flagellin {UniProtKB/TrEMBL:Q89F35}	bll6873	bll6873	Flagellar basal-body rod protein	[TP0792-TP0961 (0.7009321), TP0659-TP0961 (0.6018447)]
COG1344	COG4786	blr3695	blr3695	FlaA protein {UniProtKB/TrEMBL:Q89NY8}	bll6873	bll6873	Flagellar basal-body rod protein	[TP0792-TP0961 (0.7009321), TP0659-TP0961 (0.6018447)]
COG1344	COG4786	bll6866	bll6866	Flagellin {UniProtKB/TrEMBL:Q89F35}	blr5827	blr5827	Flagellar basal-body rod protein	[TP0792-TP0961 (0.7009321), TP0659-TP0961 (0.6018447)]
COG1344	COG4786	bll6865	bll6865	Flagellin {UniProtKB/TrEMBL:Q89F36}	blr5828	blr5828	Flagellar basal-body rod protein	[TP0792-TP0961 (0.7009321), TP0659-TP0961 (0.6018447)]
COG1344	COG4786	bll6856	bll6856	FlgL protein {UniProtKB/TrEMBL:Q89F45}	blr5827	blr5827	Flagellar basal-body rod protein	[TP0792-TP0961 (0.7009321), TP0659-TP0961 (0.6018447)]
COG1344	COG4786	bll6866	bll6866	Flagellin {UniProtKB/TrEMBL:Q89F35}	blr6884	blr6884	Flagellar basal body rod protein	[TP0792-TP0961 (0.7009321), TP0659-TP0961 (0.6018447)]
COG1344	COG4786	bll6865	bll6865	Flagellin {UniProtKB/TrEMBL:Q89F36}	bll6873	bll6873	Flagellar basal-body rod protein	[TP0792-TP0961 (0.7009321), TP0659-TP0961 (0.6018447)]
COG1344	COG4786	bll6865	bll6865	Flagellin {UniProtKB/TrEMBL:Q89F36}	blr5827	blr5827	Flagellar basal-body rod protein	[TP0792-TP0961 (0.7009321), TP0659-TP0961 (0.6018447)]
COG1344	COG4786	bll6856	bll6856	FlgL protein {UniProtKB/TrEMBL:Q89F45}	blr6884	blr6884	Flagellar basal body rod protein	[TP0792-TP0961 (0.7009321), TP0659-TP0961 (0.6018447)]
COG1344	COG4786	blr3704	blr3704	Blr3704 protein {UniProtKB/TrEMBL:Q89NX9}	blr6884	blr6884	Flagellar basal body rod protein	[TP0792-TP0961 (0.7009321), TP0659-TP0961 (0.6018447)]
COG1344	COG4786	blr3704	blr3704	Blr3704 protein {UniProtKB/TrEMBL:Q89NX9}	blr5827	blr5827	Flagellar basal-body rod protein	[TP0792-TP0961 (0.7009321), TP0659-TP0961 (0.6018447)]
COG1344	COG4786	blr3695	blr3695	FlaA protein {UniProtKB/TrEMBL:Q89NY8}	blr6884	blr6884	Flagellar basal body rod protein	[TP0792-TP0961 (0.7009321), TP0659-TP0961 (0.6018447)]
COG0249	COG0357	bll0924	mutS	DNA mismatch repair protein mutS	bll0632	gidB	Methyltransferase gidB (EC 2.1.-.-) (Glucose-inhibited division protein B)	[TP0328-TP0946 (0.7367136)]
COG0465	COG0465	bll8085	bll8085	Bll8085 protein {UniProtKB/TrEMBL:Q89BR3}	bll8085	bll8085	Bll8085 protein {UniProtKB/TrEMBL:Q89BR3}	[TP0330-TP0330 (0.73856413)]
COG0465	COG0465	bll7146	bll7146	Metalloprotease FtsH {UniProtKB/TrEMBL:Q9XBG5}	bll7146	bll7146	Metalloprotease FtsH {UniProtKB/TrEMBL:Q9XBG5}	[TP0330-TP0330 (0.73856413)]
COG0465	COG0465	bll8085	bll8085	Bll8085 protein {UniProtKB/TrEMBL:Q89BR3}	bll7146	bll7146	Metalloprotease FtsH {UniProtKB/TrEMBL:Q9XBG5}	[TP0330-TP0330 (0.73856413)]
COG0465	COG0465	bll7146	bll7146	Metalloprotease FtsH {UniProtKB/TrEMBL:Q9XBG5}	bll8085	bll8085	Bll8085 protein {UniProtKB/TrEMBL:Q89BR3}	[TP0330-TP0330 (0.73856413)]
COG0817	COG1558	blr1535	ruvC	Crossover junction endodeoxyribonuclease ruvC (EC 3.1.22.4) (Holliday junction nuclease ruvC) (Holliday junction resolvase ruvC)	bll6875	bll6875	Flagellar basal-body rod protein	[TP0517-TP0397 (0.53212774)]
COG0817	COG1558	blr1535	ruvC	Crossover junction endodeoxyribonuclease ruvC (EC 3.1.22.4) (Holliday junction nuclease ruvC) (Holliday junction resolvase ruvC)	blr3174	blr3174	Flagellar basal-body rod protein	[TP0517-TP0397 (0.53212774)]
COG0817	COG1558	blr1535	ruvC	Crossover junction endodeoxyribonuclease ruvC (EC 3.1.22.4) (Holliday junction nuclease ruvC) (Holliday junction resolvase ruvC)	bll5813	bll5813	Flagellar basal-body rod protein	[TP0517-TP0397 (0.53212774)]
COG0592	COG1344	bll0829	bll0829	DNA polymerase III beta chain	bll6856	bll6856	FlgL protein {UniProtKB/TrEMBL:Q89F45}	[TP0002-TP0659 (0.6618167)]
COG0592	COG1344	bll0829	bll0829	DNA polymerase III beta chain	bll6866	bll6866	Flagellin {UniProtKB/TrEMBL:Q89F35}	[TP0002-TP0659 (0.6618167)]
COG0592	COG1344	bll0829	bll0829	DNA polymerase III beta chain	blr3704	blr3704	Blr3704 protein {UniProtKB/TrEMBL:Q89NX9}	[TP0002-TP0659 (0.6618167)]
COG0592	COG1344	bll0829	bll0829	DNA polymerase III beta chain	blr3695	blr3695	FlaA protein {UniProtKB/TrEMBL:Q89NY8}	[TP0002-TP0659 (0.6618167)]
COG0592	COG1344	bll0829	bll0829	DNA polymerase III beta chain	bll6865	bll6865	Flagellin {UniProtKB/TrEMBL:Q89F36}	[TP0002-TP0659 (0.6618167)]
COG0860	COG1192	blr4306	blr4306	Blr4306 protein {UniProtKB/TrEMBL:Q89M87}	bll0631	bll0631	Chromosome partitioning protein A	[TP0247-TP0272 (0.7527567)]
COG0860	COG1192	blr4306	blr4306	Blr4306 protein {UniProtKB/TrEMBL:Q89M87}	blr8197	blr8197	Blr8197 protein {UniProtKB/TrEMBL:Q89BF7}	[TP0247-TP0272 (0.7527567)]
COG0860	COG1192	blr4306	blr4306	Blr4306 protein {UniProtKB/TrEMBL:Q89M87}	bll5941	bll5941	Bll5941 protein {UniProtKB/TrEMBL:Q89HP9}	[TP0247-TP0272 (0.7527567)]
COG0860	COG1192	blr4306	blr4306	Blr4306 protein {UniProtKB/TrEMBL:Q89M87}	bll0050	bll0050	Bll0050 protein {UniProtKB/TrEMBL:Q89YA4}	[TP0247-TP0272 (0.7527567)]
COG0860	COG1192	blr4306	blr4306	Blr4306 protein {UniProtKB/TrEMBL:Q89M87}	bll5161	bll5161	Bll5161 protein {UniProtKB/TrEMBL:Q89JV8}	[TP0247-TP0272 (0.7527567)]
COG0860	COG1192	blr4306	blr4306	Blr4306 protein {UniProtKB/TrEMBL:Q89M87}	bll0763	bll0763	Bll0763 protein {UniProtKB/TrEMBL:Q89WC8}	[TP0247-TP0272 (0.7527567)]
COG0860	COG1192	blr4306	blr4306	Blr4306 protein {UniProtKB/TrEMBL:Q89M87}	bll7385	bll7385	Bll7385 protein {UniProtKB/TrEMBL:Q89DQ4}	[TP0247-TP0272 (0.7527567)]
COG0242	COG0272	bll4005	bll4005	Peptide deformylase-like (Polypeptide deformylase-like)	bll6591	bll6591	DNA ligase {UniProtKB/TrEMBL:Q89FV8}	[TP0757-TP0634 (0.68197167)]
COG0242	COG0272	bll8109	def	Peptide deformylase (EC 3.5.1.88) (PDF) (Polypeptide deformylase)	bll6591	bll6591	DNA ligase {UniProtKB/TrEMBL:Q89FV8}	[TP0757-TP0634 (0.68197167)]
COG0265	COG0817	bll1351	bll1351	Bll1351 protein {UniProtKB/TrEMBL:Q89UR0}	blr1535	ruvC	Crossover junction endodeoxyribonuclease ruvC (EC 3.1.22.4) (Holliday junction nuclease ruvC) (Holliday junction resolvase ruvC)	[TP0773-TP0517 (0.5118523)]
COG0265	COG0817	blr5235	blr5235	DegP protein {UniProtKB/TrEMBL:O31388}	blr1535	ruvC	Crossover junction endodeoxyribonuclease ruvC (EC 3.1.22.4) (Holliday junction nuclease ruvC) (Holliday junction resolvase ruvC)	[TP0773-TP0517 (0.5118523)]
COG0265	COG0817	blr7274	blr7274	Serine protease {UniProtKB/TrEMBL:Q89E13}	blr1535	ruvC	Crossover junction endodeoxyribonuclease ruvC (EC 3.1.22.4) (Holliday junction nuclease ruvC) (Holliday junction resolvase ruvC)	[TP0773-TP0517 (0.5118523)]
COG0265	COG0817	blr2591	blr2591	Serine protease DO-like protease	blr1535	ruvC	Crossover junction endodeoxyribonuclease ruvC (EC 3.1.22.4) (Holliday junction nuclease ruvC) (Holliday junction resolvase ruvC)	[TP0773-TP0517 (0.5118523)]
COG0265	COG0817	blr2721	blr2721	HtrA protein {UniProtKB/TrEMBL:Q89RP2}	blr1535	ruvC	Crossover junction endodeoxyribonuclease ruvC (EC 3.1.22.4) (Holliday junction nuclease ruvC) (Holliday junction resolvase ruvC)	[TP0773-TP0517 (0.5118523)]
COG0265	COG0817	bll4639	bll4639	Bll4639 protein {UniProtKB/TrEMBL:Q89LA7}	blr1535	ruvC	Crossover junction endodeoxyribonuclease ruvC (EC 3.1.22.4) (Holliday junction nuclease ruvC) (Holliday junction resolvase ruvC)	[TP0773-TP0517 (0.5118523)]
COG0265	COG0817	blr3130	blr3130	Serine protease DO-like	blr1535	ruvC	Crossover junction endodeoxyribonuclease ruvC (EC 3.1.22.4) (Holliday junction nuclease ruvC) (Holliday junction resolvase ruvC)	[TP0773-TP0517 (0.5118523)]
COG0265	COG0817	bll6506	bll6506	Serine protease DO-like	blr1535	ruvC	Crossover junction endodeoxyribonuclease ruvC (EC 3.1.22.4) (Holliday junction nuclease ruvC) (Holliday junction resolvase ruvC)	[TP0773-TP0517 (0.5118523)]
COG0265	COG0817	bll5368	bll5368	Serine protease {UniProtKB/TrEMBL:Q89JB5}	blr1535	ruvC	Crossover junction endodeoxyribonuclease ruvC (EC 3.1.22.4) (Holliday junction nuclease ruvC) (Holliday junction resolvase ruvC)	[TP0773-TP0517 (0.5118523)]
COG0187	COG0358	bll0823	bll0823	DNA gyrase subunit B {UniProtKB/TrEMBL:Q89W70}	bll7350	bll7350	DNA primase {UniProtKB/TrEMBL:Q89DT9}	[TP1006-TP0492 (0.55112576)]
COG0187	COG0358	bll4355	bll4355	DNA gyrase subunit B {UniProtKB/TrEMBL:Q89M38}	bll7350	bll7350	DNA primase {UniProtKB/TrEMBL:Q89DT9}	[TP1006-TP0492 (0.55112576)]
COG1154	COG2812	bll2651	dxs	1-deoxy-D-xylulose-5-phosphate synthase (EC 2.2.1.7) (1-deoxyxylulose- 5-phosphate synthase) (DXP synthase) (DXPS)	bll8116	bll8116	DNA polymerase III tau subunit	[TP0824-TP1005 (0.68180764)]
COG0237	COG0552	blr0639	coaE	Dephospho-CoA kinase (EC 2.7.1.24) (Dephosphocoenzyme A kinase)	bll0473	bll0473	Bll0473 protein {UniProtKB/TrEMBL:Q89X49}	[TP0296-TP0578 (0.7885255)]
COG0080	COG0265	bll5415	rplK	50S ribosomal protein L11	blr2721	blr2721	HtrA protein {UniProtKB/TrEMBL:Q89RP2}	[TP0237-TP0773 (0.6164146)]
COG0080	COG0265	bll5415	rplK	50S ribosomal protein L11	blr3130	blr3130	Serine protease DO-like	[TP0237-TP0773 (0.6164146)]
COG0080	COG0265	bll5415	rplK	50S ribosomal protein L11	blr2591	blr2591	Serine protease DO-like protease	[TP0237-TP0773 (0.6164146)]
COG0080	COG0265	bll5415	rplK	50S ribosomal protein L11	bll6506	bll6506	Serine protease DO-like	[TP0237-TP0773 (0.6164146)]
COG0080	COG0265	bll5415	rplK	50S ribosomal protein L11	blr5235	blr5235	DegP protein {UniProtKB/TrEMBL:O31388}	[TP0237-TP0773 (0.6164146)]
COG0080	COG0265	bll5415	rplK	50S ribosomal protein L11	bll4639	bll4639	Bll4639 protein {UniProtKB/TrEMBL:Q89LA7}	[TP0237-TP0773 (0.6164146)]
COG0080	COG0265	bll5415	rplK	50S ribosomal protein L11	bll1351	bll1351	Bll1351 protein {UniProtKB/TrEMBL:Q89UR0}	[TP0237-TP0773 (0.6164146)]
COG0080	COG0265	bll5415	rplK	50S ribosomal protein L11	blr7274	blr7274	Serine protease {UniProtKB/TrEMBL:Q89E13}	[TP0237-TP0773 (0.6164146)]
COG0080	COG0265	bll5415	rplK	50S ribosomal protein L11	bll5368	bll5368	Serine protease {UniProtKB/TrEMBL:Q89JB5}	[TP0237-TP0773 (0.6164146)]
COG0783	COG1079	bll0290	bll0290	Hypothetical low temperature-induced protein	blr6150	blr6150	ABC transporter permease protein	[TP1038-TP0302 (0.79878455)]
COG0783	COG1079	bll0290	bll0290	Hypothetical low temperature-induced protein	blr6157	blr6157	ABC transporter permease protein	[TP1038-TP0302 (0.79878455)]
COG2812	COG2812	bll8116	bll8116	DNA polymerase III tau subunit	bll8116	bll8116	DNA polymerase III tau subunit	[TP1005-TP1005 (0.52391654)]
COG0223	COG0234	blr4676	blr4676	Blr4676 protein {UniProtKB/TrEMBL:Q89L72}	bll2060	bll2060	10 kDa chaperonin 2 (Protein Cpn10 2) (groES protein 2)	[TP0756-TP1013 (0.64276713)]
COG0223	COG0234	bll8108	fmt	Methionyl-tRNA formyltransferase (EC 2.1.2.9)	blr6978	BAC52243.1	10 kDa chaperonin 2 (Protein Cpn10 2) (groES protein 2)	[TP0756-TP1013 (0.64276713)]
COG0223	COG0234	blr4676	blr4676	Blr4676 protein {UniProtKB/TrEMBL:Q89L72}	blr5625	blr5625	10 kDa chaperonin {UniProtKB/TrEMBL:Q89IK9}	[TP0756-TP1013 (0.64276713)]
COG0223	COG0234	blr4676	blr4676	Blr4676 protein {UniProtKB/TrEMBL:Q89L72}	bsr7532	bsr7532	10 kDa chaperonin {UniProtKB/TrEMBL:Q89DA7}	[TP0756-TP1013 (0.64276713)]
COG0223	COG0234	bll8108	fmt	Methionyl-tRNA formyltransferase (EC 2.1.2.9)	blr5226	groS1	10 kDa chaperonin 1 (Protein Cpn10 1) (groES protein 1)	[TP0756-TP1013 (0.64276713)]
COG0223	COG0234	bll8108	fmt	Methionyl-tRNA formyltransferase (EC 2.1.2.9)	blr5625	blr5625	10 kDa chaperonin {UniProtKB/TrEMBL:Q89IK9}	[TP0756-TP1013 (0.64276713)]
COG0223	COG0234	blr4676	blr4676	Blr4676 protein {UniProtKB/TrEMBL:Q89L72}	blr6978	BAC52243.1	10 kDa chaperonin 2 (Protein Cpn10 2) (groES protein 2)	[TP0756-TP1013 (0.64276713)]
COG0223	COG0234	bll8108	fmt	Methionyl-tRNA formyltransferase (EC 2.1.2.9)	bsr7532	bsr7532	10 kDa chaperonin {UniProtKB/TrEMBL:Q89DA7}	[TP0756-TP1013 (0.64276713)]
COG0223	COG0234	blr4676	blr4676	Blr4676 protein {UniProtKB/TrEMBL:Q89L72}	blr5226	groS1	10 kDa chaperonin 1 (Protein Cpn10 1) (groES protein 1)	[TP0756-TP1013 (0.64276713)]
COG0223	COG0234	bll8108	fmt	Methionyl-tRNA formyltransferase (EC 2.1.2.9)	bll2060	bll2060	10 kDa chaperonin 2 (Protein Cpn10 2) (groES protein 2)	[TP0756-TP1013 (0.64276713)]
COG0036	COG1653	blr5680	blr5680	Ribulose-phosphate 3-epimerase	blr5693	blr5693	Blr5693 protein {UniProtKB/TrEMBL:Q89IE6}	[TP0945-TP0074 (0.654426)]
COG0036	COG1653	blr2588	blr2588	Ribulose-phosphate 3-epimerase	blr3566	blr3566	ABC transporter substrate-binding protein	[TP0945-TP0074 (0.654426)]
COG0036	COG1653	blr2588	blr2588	Ribulose-phosphate 3-epimerase	blr3389	blr3389	Blr3389 protein {UniProtKB/TrEMBL:Q89PU1}	[TP0945-TP0074 (0.654426)]
COG0036	COG1653	blr5680	blr5680	Ribulose-phosphate 3-epimerase	blr7099	blr7099	Blr7099 protein {UniProtKB/TrEMBL:Q89EI6}	[TP0945-TP0074 (0.654426)]
COG0036	COG1653	blr5680	blr5680	Ribulose-phosphate 3-epimerase	blr3918	blr3918	ABC transporter substrate-binding protein	[TP0945-TP0074 (0.654426)]
COG0036	COG1653	blr5680	blr5680	Ribulose-phosphate 3-epimerase	blr1033	blr1033	Blr1033 protein {UniProtKB/TrEMBL:Q89VL2}	[TP0945-TP0074 (0.654426)]
COG0036	COG1653	blr5680	blr5680	Ribulose-phosphate 3-epimerase	bll0733	bll0733	ABC transporter glycerol-3-phosphate-binding	[TP0945-TP0074 (0.654426)]
COG0036	COG1653	blr5680	blr5680	Ribulose-phosphate 3-epimerase	blr7064	blr7064	Blr7064 protein {UniProtKB/TrEMBL:Q89EK9}	[TP0945-TP0074 (0.654426)]
COG0036	COG1653	blr5680	blr5680	Ribulose-phosphate 3-epimerase	blr3389	blr3389	Blr3389 protein {UniProtKB/TrEMBL:Q89PU1}	[TP0945-TP0074 (0.654426)]
COG0036	COG1653	blr2588	blr2588	Ribulose-phosphate 3-epimerase	blr7099	blr7099	Blr7099 protein {UniProtKB/TrEMBL:Q89EI6}	[TP0945-TP0074 (0.654426)]
COG0036	COG1653	blr5680	blr5680	Ribulose-phosphate 3-epimerase	blr3566	blr3566	ABC transporter substrate-binding protein	[TP0945-TP0074 (0.654426)]
COG0036	COG1653	blr2588	blr2588	Ribulose-phosphate 3-epimerase	blr3220	blr3220	Blr3220 protein {UniProtKB/TrEMBL:Q89QB0}	[TP0945-TP0074 (0.654426)]
COG0036	COG1653	blr2588	blr2588	Ribulose-phosphate 3-epimerase	blr2442	blr2442	ABC transporter substrate-binding protein	[TP0945-TP0074 (0.654426)]
COG0036	COG1653	blr5680	blr5680	Ribulose-phosphate 3-epimerase	blr1889	blr1889	ID397 {UniProtKB/TrEMBL:Q9ANA5}	[TP0945-TP0074 (0.654426)]
COG0036	COG1653	blr2588	blr2588	Ribulose-phosphate 3-epimerase	bll0733	bll0733	ABC transporter glycerol-3-phosphate-binding	[TP0945-TP0074 (0.654426)]
COG0036	COG1653	blr2588	blr2588	Ribulose-phosphate 3-epimerase	blr1889	blr1889	ID397 {UniProtKB/TrEMBL:Q9ANA5}	[TP0945-TP0074 (0.654426)]
COG0036	COG1653	blr2588	blr2588	Ribulose-phosphate 3-epimerase	blr1033	blr1033	Blr1033 protein {UniProtKB/TrEMBL:Q89VL2}	[TP0945-TP0074 (0.654426)]
COG0036	COG1653	blr2588	blr2588	Ribulose-phosphate 3-epimerase	bll6356	bll6356	ABC transporter substrate-binding protein	[TP0945-TP0074 (0.654426)]
COG0036	COG1653	blr2588	blr2588	Ribulose-phosphate 3-epimerase	blr7064	blr7064	Blr7064 protein {UniProtKB/TrEMBL:Q89EK9}	[TP0945-TP0074 (0.654426)]
COG0036	COG1653	blr5680	blr5680	Ribulose-phosphate 3-epimerase	bll4138	bll4138	Bll4138 protein {UniProtKB/TrEMBL:Q89MQ4}	[TP0945-TP0074 (0.654426)]
COG0036	COG1653	blr2588	blr2588	Ribulose-phosphate 3-epimerase	blr4842	blr4842	ABC transporter substrate-binding protein	[TP0945-TP0074 (0.654426)]
COG0036	COG1653	blr5680	blr5680	Ribulose-phosphate 3-epimerase	bll2731	bll2731	Bll2731 protein {UniProtKB/TrEMBL:Q89RN2}	[TP0945-TP0074 (0.654426)]
COG0036	COG1653	blr5680	blr5680	Ribulose-phosphate 3-epimerase	blr4842	blr4842	ABC transporter substrate-binding protein	[TP0945-TP0074 (0.654426)]
COG0036	COG1653	blr2588	blr2588	Ribulose-phosphate 3-epimerase	blr3221	blr3221	ABC transporter substrate-binding protein	[TP0945-TP0074 (0.654426)]
COG0036	COG1653	blr5680	blr5680	Ribulose-phosphate 3-epimerase	blr2442	blr2442	ABC transporter substrate-binding protein	[TP0945-TP0074 (0.654426)]
COG0036	COG1653	blr5680	blr5680	Ribulose-phosphate 3-epimerase	blr3221	blr3221	ABC transporter substrate-binding protein	[TP0945-TP0074 (0.654426)]
COG0036	COG1653	blr2588	blr2588	Ribulose-phosphate 3-epimerase	bll4138	bll4138	Bll4138 protein {UniProtKB/TrEMBL:Q89MQ4}	[TP0945-TP0074 (0.654426)]
COG0036	COG1653	blr2588	blr2588	Ribulose-phosphate 3-epimerase	bll2731	bll2731	Bll2731 protein {UniProtKB/TrEMBL:Q89RN2}	[TP0945-TP0074 (0.654426)]
COG0036	COG1653	blr2588	blr2588	Ribulose-phosphate 3-epimerase	blr5693	blr5693	Blr5693 protein {UniProtKB/TrEMBL:Q89IE6}	[TP0945-TP0074 (0.654426)]
COG0036	COG1653	blr5680	blr5680	Ribulose-phosphate 3-epimerase	blr3220	blr3220	Blr3220 protein {UniProtKB/TrEMBL:Q89QB0}	[TP0945-TP0074 (0.654426)]
COG0036	COG1653	blr2588	blr2588	Ribulose-phosphate 3-epimerase	blr3918	blr3918	ABC transporter substrate-binding protein	[TP0945-TP0074 (0.654426)]
COG0036	COG1653	blr5680	blr5680	Ribulose-phosphate 3-epimerase	bll6356	bll6356	ABC transporter substrate-binding protein	[TP0945-TP0074 (0.654426)]
COG0357	COG0459	bll0632	gidB	Methyltransferase gidB (EC 2.1.-.-) (Glucose-inhibited division protein B)	blr5626	blr5626	60 kDa chaperonin 2 (Protein Cpn60 2) (groEL protein 2)	[TP0946-TP0030 (0.68326145)]
COG0357	COG0459	bll0632	gidB	Methyltransferase gidB (EC 2.1.-.-) (Glucose-inhibited division protein B)	bll2059	bll2059	60 kDa chaperonin 2 (Protein Cpn60 2) (groEL protein 2)	[TP0946-TP0030 (0.68326145)]
COG0357	COG0459	bll0632	gidB	Methyltransferase gidB (EC 2.1.-.-) (Glucose-inhibited division protein B)	blr3683	groL4	60 kDa chaperonin 4 (Protein Cpn60 4) (groEL protein 4)	[TP0946-TP0030 (0.68326145)]
COG0357	COG0459	bll0632	gidB	Methyltransferase gidB (EC 2.1.-.-) (Glucose-inhibited division protein B)	blr4635	groL5	60 kDa chaperonin 5 (Protein Cpn60 5) (groEL protein 5)	[TP0946-TP0030 (0.68326145)]
COG0357	COG0459	bll0632	gidB	Methyltransferase gidB (EC 2.1.-.-) (Glucose-inhibited division protein B)	blr5227	groL1	60 kDa chaperonin 1 (Protein Cpn60 1) (groEL protein 1)	[TP0946-TP0030 (0.68326145)]
COG0357	COG0459	bll0632	gidB	Methyltransferase gidB (EC 2.1.-.-) (Glucose-inhibited division protein B)	blr6979	BAC52244.1	60 kDa chaperonin 2 (Protein Cpn60 2) (groEL protein 2)	[TP0946-TP0030 (0.68326145)]
COG0357	COG0459	bll0632	gidB	Methyltransferase gidB (EC 2.1.-.-) (Glucose-inhibited division protein B)	blr7533	groL7	60 kDa chaperonin 7 (Protein Cpn60 7) (groEL protein 7)	[TP0946-TP0030 (0.68326145)]
COG0664	COG1074	bll6061	fixK	Nitrogen fixation regulation protein fixK	blr8088	blr8088	Blr8088 protein {UniProtKB/TrEMBL:Q89BR0}	[TP0089-TP0898 (0.8304331)]
COG0664	COG1074	blr1556	blr1556	Blr1556 protein {UniProtKB/TrEMBL:Q89U63}	blr8088	blr8088	Blr8088 protein {UniProtKB/TrEMBL:Q89BR0}	[TP0089-TP0898 (0.8304331)]
COG0664	COG1074	bll2109	bll2109	Transcriptional regulatory protein	blr8088	blr8088	Blr8088 protein {UniProtKB/TrEMBL:Q89BR0}	[TP0089-TP0898 (0.8304331)]
COG0664	COG1074	bll5961	bll5961	Transcriptional regulatory protein	bll0752	bll0752	Bll0752 protein {UniProtKB/TrEMBL:Q89WD8}	[TP0089-TP0898 (0.8304331)]
COG0664	COG1074	blr0396	blr0396	Blr0396 protein {UniProtKB/TrEMBL:Q89XB8}	blr8088	blr8088	Blr8088 protein {UniProtKB/TrEMBL:Q89BR0}	[TP0089-TP0898 (0.8304331)]
COG0664	COG1074	bll6461	bll6461	Bll6461 protein {UniProtKB/TrEMBL:Q89G84}	blr8088	blr8088	Blr8088 protein {UniProtKB/TrEMBL:Q89BR0}	[TP0089-TP0898 (0.8304331)]
COG0664	COG1074	bll2757	bll2757	Transcriptional regulatory protein	blr8088	blr8088	Blr8088 protein {UniProtKB/TrEMBL:Q89BR0}	[TP0089-TP0898 (0.8304331)]
COG0664	COG1074	bll2757	bll2757	Transcriptional regulatory protein	bll0752	bll0752	Bll0752 protein {UniProtKB/TrEMBL:Q89WD8}	[TP0089-TP0898 (0.8304331)]
COG0664	COG1074	bll0619	bll0619	Bll0619 protein {UniProtKB/TrEMBL:Q89WQ9}	blr8088	blr8088	Blr8088 protein {UniProtKB/TrEMBL:Q89BR0}	[TP0089-TP0898 (0.8304331)]
COG0664	COG1074	bll6060	bll6060	Bll6060 protein {UniProtKB/TrEMBL:Q89HD2}	blr8088	blr8088	Blr8088 protein {UniProtKB/TrEMBL:Q89BR0}	[TP0089-TP0898 (0.8304331)]
COG0664	COG1074	blr0396	blr0396	Blr0396 protein {UniProtKB/TrEMBL:Q89XB8}	bll0752	bll0752	Bll0752 protein {UniProtKB/TrEMBL:Q89WD8}	[TP0089-TP0898 (0.8304331)]
COG0664	COG1074	blr7084	blr7084	Hypothetical protein {UniProtKB/TrEMBL:Q93SI2}	bll0752	bll0752	Bll0752 protein {UniProtKB/TrEMBL:Q89WD8}	[TP0089-TP0898 (0.8304331)]
COG0664	COG1074	blr5554	blr5554	Blr5554 protein {UniProtKB/TrEMBL:Q89IT0}	bll0752	bll0752	Bll0752 protein {UniProtKB/TrEMBL:Q89WD8}	[TP0089-TP0898 (0.8304331)]
COG0664	COG1074	bll7032	bll7032	Bll7032 protein {UniProtKB/TrEMBL:Q89EP0}	blr8088	blr8088	Blr8088 protein {UniProtKB/TrEMBL:Q89BR0}	[TP0089-TP0898 (0.8304331)]
COG0664	COG1074	blr1247	blr1247	Blr1247 protein {UniProtKB/TrEMBL:Q89V11}	bll0752	bll0752	Bll0752 protein {UniProtKB/TrEMBL:Q89WD8}	[TP0089-TP0898 (0.8304331)]
COG0664	COG1074	bll6461	bll6461	Bll6461 protein {UniProtKB/TrEMBL:Q89G84}	bll0752	bll0752	Bll0752 protein {UniProtKB/TrEMBL:Q89WD8}	[TP0089-TP0898 (0.8304331)]
COG0664	COG1074	blr6990	blr6990	Blr6990 protein {UniProtKB/TrEMBL:Q89ET2}	blr8088	blr8088	Blr8088 protein {UniProtKB/TrEMBL:Q89BR0}	[TP0089-TP0898 (0.8304331)]
COG0664	COG1074	blr1247	blr1247	Blr1247 protein {UniProtKB/TrEMBL:Q89V11}	blr8088	blr8088	Blr8088 protein {UniProtKB/TrEMBL:Q89BR0}	[TP0089-TP0898 (0.8304331)]
COG0664	COG1074	bll7696	bll7696	Transcriptional regulatory protein	blr8088	blr8088	Blr8088 protein {UniProtKB/TrEMBL:Q89BR0}	[TP0089-TP0898 (0.8304331)]
COG0664	COG1074	blr1556	blr1556	Blr1556 protein {UniProtKB/TrEMBL:Q89U63}	bll0752	bll0752	Bll0752 protein {UniProtKB/TrEMBL:Q89WD8}	[TP0089-TP0898 (0.8304331)]
COG0664	COG1074	bll6061	fixK	Nitrogen fixation regulation protein fixK	bll0752	bll0752	Bll0752 protein {UniProtKB/TrEMBL:Q89WD8}	[TP0089-TP0898 (0.8304331)]
COG0664	COG1074	bll3466	bll3466	Transcriptional regulatory protein	bll0752	bll0752	Bll0752 protein {UniProtKB/TrEMBL:Q89WD8}	[TP0089-TP0898 (0.8304331)]
COG0664	COG1074	bll0357	bll0357	Transcriptional regulatory protein	bll0752	bll0752	Bll0752 protein {UniProtKB/TrEMBL:Q89WD8}	[TP0089-TP0898 (0.8304331)]
COG0664	COG1074	blr0536	blr0536	Transcriptional regulatory protein	blr8088	blr8088	Blr8088 protein {UniProtKB/TrEMBL:Q89BR0}	[TP0089-TP0898 (0.8304331)]
COG0664	COG1074	blr5554	blr5554	Blr5554 protein {UniProtKB/TrEMBL:Q89IT0}	blr8088	blr8088	Blr8088 protein {UniProtKB/TrEMBL:Q89BR0}	[TP0089-TP0898 (0.8304331)]
COG0664	COG1074	bll0619	bll0619	Bll0619 protein {UniProtKB/TrEMBL:Q89WQ9}	bll0752	bll0752	Bll0752 protein {UniProtKB/TrEMBL:Q89WD8}	[TP0089-TP0898 (0.8304331)]
COG0664	COG1074	bll2244	bll2244	Bll2244 protein {UniProtKB/TrEMBL:Q89T06}	blr8088	blr8088	Blr8088 protein {UniProtKB/TrEMBL:Q89BR0}	[TP0089-TP0898 (0.8304331)]
COG0664	COG1074	bll7696	bll7696	Transcriptional regulatory protein	bll0752	bll0752	Bll0752 protein {UniProtKB/TrEMBL:Q89WD8}	[TP0089-TP0898 (0.8304331)]
COG0664	COG1074	blr3814	blr3814	Transcriptional regulatory protein	blr8088	blr8088	Blr8088 protein {UniProtKB/TrEMBL:Q89BR0}	[TP0089-TP0898 (0.8304331)]
COG0664	COG1074	bll5961	bll5961	Transcriptional regulatory protein	blr8088	blr8088	Blr8088 protein {UniProtKB/TrEMBL:Q89BR0}	[TP0089-TP0898 (0.8304331)]
COG0664	COG1074	bll7032	bll7032	Bll7032 protein {UniProtKB/TrEMBL:Q89EP0}	bll0752	bll0752	Bll0752 protein {UniProtKB/TrEMBL:Q89WD8}	[TP0089-TP0898 (0.8304331)]
COG0664	COG1074	blr6990	blr6990	Blr6990 protein {UniProtKB/TrEMBL:Q89ET2}	bll0752	bll0752	Bll0752 protein {UniProtKB/TrEMBL:Q89WD8}	[TP0089-TP0898 (0.8304331)]
COG0664	COG1074	bll2244	bll2244	Bll2244 protein {UniProtKB/TrEMBL:Q89T06}	bll0752	bll0752	Bll0752 protein {UniProtKB/TrEMBL:Q89WD8}	[TP0089-TP0898 (0.8304331)]
COG0664	COG1074	blr0395	blr0395	Blr0395 protein {UniProtKB/TrEMBL:Q89XB9}	blr8088	blr8088	Blr8088 protein {UniProtKB/TrEMBL:Q89BR0}	[TP0089-TP0898 (0.8304331)]
COG0664	COG1074	bll2109	bll2109	Transcriptional regulatory protein	bll0752	bll0752	Bll0752 protein {UniProtKB/TrEMBL:Q89WD8}	[TP0089-TP0898 (0.8304331)]
COG0664	COG1074	bll0357	bll0357	Transcriptional regulatory protein	blr8088	blr8088	Blr8088 protein {UniProtKB/TrEMBL:Q89BR0}	[TP0089-TP0898 (0.8304331)]
COG0664	COG1074	blr7084	blr7084	Hypothetical protein {UniProtKB/TrEMBL:Q93SI2}	blr8088	blr8088	Blr8088 protein {UniProtKB/TrEMBL:Q89BR0}	[TP0089-TP0898 (0.8304331)]
COG0664	COG1074	bll3466	bll3466	Transcriptional regulatory protein	blr8088	blr8088	Blr8088 protein {UniProtKB/TrEMBL:Q89BR0}	[TP0089-TP0898 (0.8304331)]
COG0664	COG1074	bll6060	bll6060	Bll6060 protein {UniProtKB/TrEMBL:Q89HD2}	bll0752	bll0752	Bll0752 protein {UniProtKB/TrEMBL:Q89WD8}	[TP0089-TP0898 (0.8304331)]
COG0664	COG1074	blr3814	blr3814	Transcriptional regulatory protein	bll0752	bll0752	Bll0752 protein {UniProtKB/TrEMBL:Q89WD8}	[TP0089-TP0898 (0.8304331)]
COG0664	COG1074	blr0536	blr0536	Transcriptional regulatory protein	bll0752	bll0752	Bll0752 protein {UniProtKB/TrEMBL:Q89WD8}	[TP0089-TP0898 (0.8304331)]
COG0664	COG1074	blr0395	blr0395	Blr0395 protein {UniProtKB/TrEMBL:Q89XB9}	bll0752	bll0752	Bll0752 protein {UniProtKB/TrEMBL:Q89WD8}	[TP0089-TP0898 (0.8304331)]
COG0223	COG0242	bll8108	fmt	Methionyl-tRNA formyltransferase (EC 2.1.2.9)	bll8109	def	Peptide deformylase (EC 3.5.1.88) (PDF) (Polypeptide deformylase)	[TP0756-TP0757 (0.8300303)]
COG0223	COG0242	blr4676	blr4676	Blr4676 protein {UniProtKB/TrEMBL:Q89L72}	bll4005	bll4005	Peptide deformylase-like (Polypeptide deformylase-like)	[TP0756-TP0757 (0.8300303)]
COG0223	COG0242	blr4676	blr4676	Blr4676 protein {UniProtKB/TrEMBL:Q89L72}	bll8109	def	Peptide deformylase (EC 3.5.1.88) (PDF) (Polypeptide deformylase)	[TP0756-TP0757 (0.8300303)]
COG0223	COG0242	bll8108	fmt	Methionyl-tRNA formyltransferase (EC 2.1.2.9)	bll4005	bll4005	Peptide deformylase-like (Polypeptide deformylase-like)	[TP0756-TP0757 (0.8300303)]
COG0233	COG0359	bll4858	frr	Ribosome recycling factor (Ribosome-releasing factor) (RRF)	bll4076	rplI	50S ribosomal protein L9	[TP0604-TP0060 (0.5105792)]
COG0012	COG0457	bll7439	bll7439	GTP-binding protein {UniProtKB/TrEMBL:Q89DK0}	blr5512	blr5512	Blr5512 protein {UniProtKB/TrEMBL:Q89IX2}	[TP0124-TP0067 (0.81355333)]
COG0012	COG0457	bll7439	bll7439	GTP-binding protein {UniProtKB/TrEMBL:Q89DK0}	bll5818	bll5818	Bll5818 protein {UniProtKB/TrEMBL:Q89I21}	[TP0124-TP0067 (0.81355333)]
COG0012	COG0457	bll7439	bll7439	GTP-binding protein {UniProtKB/TrEMBL:Q89DK0}	blr0353	blr0353	Blr0353 protein {UniProtKB/TrEMBL:Q89XG1}	[TP0124-TP0067 (0.81355333)]
COG0012	COG0457	bll7439	bll7439	GTP-binding protein {UniProtKB/TrEMBL:Q89DK0}	blr7118	blr7118	Blr7118 protein {UniProtKB/TrEMBL:Q89EG7}	[TP0124-TP0067 (0.81355333)]
COG0012	COG0457	bll7439	bll7439	GTP-binding protein {UniProtKB/TrEMBL:Q89DK0}	bll0626	bll0626	Bll0626 protein {UniProtKB/TrEMBL:Q89WQ2}	[TP0124-TP0067 (0.81355333)]
COG0012	COG0457	bll7439	bll7439	GTP-binding protein {UniProtKB/TrEMBL:Q89DK0}	blr0727	blr0727	Blr0727 protein {UniProtKB/TrEMBL:Q89WG3}	[TP0124-TP0067 (0.81355333)]
COG0012	COG0457	bll7439	bll7439	GTP-binding protein {UniProtKB/TrEMBL:Q89DK0}	blr2525	blr2525	Blr2525 protein {UniProtKB/TrEMBL:Q89S80}	[TP0124-TP0067 (0.81355333)]
COG0012	COG0457	bll7439	bll7439	GTP-binding protein {UniProtKB/TrEMBL:Q89DK0}	bll4719	bll4719	Bll4719 protein {UniProtKB/TrEMBL:Q89L29}	[TP0124-TP0067 (0.81355333)]
COG0012	COG0457	bll7439	bll7439	GTP-binding protein {UniProtKB/TrEMBL:Q89DK0}	blr1308	blr1308	Blr1308 protein {UniProtKB/TrEMBL:Q89UV1}	[TP0124-TP0067 (0.81355333)]
COG0012	COG0457	bll7439	bll7439	GTP-binding protein {UniProtKB/TrEMBL:Q89DK0}	blr4580	blr4580	Blr4580 protein {UniProtKB/TrEMBL:Q89LG4}	[TP0124-TP0067 (0.81355333)]
COG0012	COG0457	bll7439	bll7439	GTP-binding protein {UniProtKB/TrEMBL:Q89DK0}	bll7547	bll7547	Bll7547 protein {UniProtKB/TrEMBL:Q89D93}	[TP0124-TP0067 (0.81355333)]
COG0012	COG0457	bll7439	bll7439	GTP-binding protein {UniProtKB/TrEMBL:Q89DK0}	blr7943	blr7943	Blr7943 protein {UniProtKB/TrEMBL:Q89C55}	[TP0124-TP0067 (0.81355333)]
COG0012	COG0457	bll7439	bll7439	GTP-binding protein {UniProtKB/TrEMBL:Q89DK0}	blr2451	blr2451	Blr2451 protein {UniProtKB/TrEMBL:Q89SE9}	[TP0124-TP0067 (0.81355333)]
COG0265	COG0492	bll1351	bll1351	Bll1351 protein {UniProtKB/TrEMBL:Q89UR0}	blr1248	blr1248	Blr1248 protein {UniProtKB/TrEMBL:Q89V10}	[TP0773-TP0814 (0.6926654)]
COG0265	COG0492	blr2721	blr2721	HtrA protein {UniProtKB/TrEMBL:Q89RP2}	blr7381	blr7381	Thioredoxin reductase {UniProtKB/TrEMBL:Q89DQ9}	[TP0773-TP0814 (0.6926654)]
COG0265	COG0492	blr3130	blr3130	Serine protease DO-like	bll5883	bll5883	Bll5883 protein {UniProtKB/TrEMBL:Q89HV6}	[TP0773-TP0814 (0.6926654)]
COG0265	COG0492	blr7274	blr7274	Serine protease {UniProtKB/TrEMBL:Q89E13}	blr1248	blr1248	Blr1248 protein {UniProtKB/TrEMBL:Q89V10}	[TP0773-TP0814 (0.6926654)]
COG0265	COG0492	blr5235	blr5235	DegP protein {UniProtKB/TrEMBL:O31388}	bll5883	bll5883	Bll5883 protein {UniProtKB/TrEMBL:Q89HV6}	[TP0773-TP0814 (0.6926654)]
COG0265	COG0492	bll4639	bll4639	Bll4639 protein {UniProtKB/TrEMBL:Q89LA7}	blr7381	blr7381	Thioredoxin reductase {UniProtKB/TrEMBL:Q89DQ9}	[TP0773-TP0814 (0.6926654)]
COG0265	COG0492	blr2591	blr2591	Serine protease DO-like protease	blr7381	blr7381	Thioredoxin reductase {UniProtKB/TrEMBL:Q89DQ9}	[TP0773-TP0814 (0.6926654)]
COG0265	COG0492	bll4639	bll4639	Bll4639 protein {UniProtKB/TrEMBL:Q89LA7}	blr1248	blr1248	Blr1248 protein {UniProtKB/TrEMBL:Q89V10}	[TP0773-TP0814 (0.6926654)]
COG0265	COG0492	bll6506	bll6506	Serine protease DO-like	blr1248	blr1248	Blr1248 protein {UniProtKB/TrEMBL:Q89V10}	[TP0773-TP0814 (0.6926654)]
COG0265	COG0492	blr5235	blr5235	DegP protein {UniProtKB/TrEMBL:O31388}	blr1248	blr1248	Blr1248 protein {UniProtKB/TrEMBL:Q89V10}	[TP0773-TP0814 (0.6926654)]
COG0265	COG0492	bll6506	bll6506	Serine protease DO-like	bll5883	bll5883	Bll5883 protein {UniProtKB/TrEMBL:Q89HV6}	[TP0773-TP0814 (0.6926654)]
COG0265	COG0492	bll6506	bll6506	Serine protease DO-like	blr7381	blr7381	Thioredoxin reductase {UniProtKB/TrEMBL:Q89DQ9}	[TP0773-TP0814 (0.6926654)]
COG0265	COG0492	blr3130	blr3130	Serine protease DO-like	blr1248	blr1248	Blr1248 protein {UniProtKB/TrEMBL:Q89V10}	[TP0773-TP0814 (0.6926654)]
COG0265	COG0492	blr5235	blr5235	DegP protein {UniProtKB/TrEMBL:O31388}	blr7381	blr7381	Thioredoxin reductase {UniProtKB/TrEMBL:Q89DQ9}	[TP0773-TP0814 (0.6926654)]
COG0265	COG0492	bll5368	bll5368	Serine protease {UniProtKB/TrEMBL:Q89JB5}	bll5883	bll5883	Bll5883 protein {UniProtKB/TrEMBL:Q89HV6}	[TP0773-TP0814 (0.6926654)]
COG0265	COG0492	blr2721	blr2721	HtrA protein {UniProtKB/TrEMBL:Q89RP2}	bll5883	bll5883	Bll5883 protein {UniProtKB/TrEMBL:Q89HV6}	[TP0773-TP0814 (0.6926654)]
COG0265	COG0492	bll1351	bll1351	Bll1351 protein {UniProtKB/TrEMBL:Q89UR0}	blr7381	blr7381	Thioredoxin reductase {UniProtKB/TrEMBL:Q89DQ9}	[TP0773-TP0814 (0.6926654)]
COG0265	COG0492	blr7274	blr7274	Serine protease {UniProtKB/TrEMBL:Q89E13}	bll5883	bll5883	Bll5883 protein {UniProtKB/TrEMBL:Q89HV6}	[TP0773-TP0814 (0.6926654)]
COG0265	COG0492	blr3130	blr3130	Serine protease DO-like	blr7381	blr7381	Thioredoxin reductase {UniProtKB/TrEMBL:Q89DQ9}	[TP0773-TP0814 (0.6926654)]
COG0265	COG0492	bll5368	bll5368	Serine protease {UniProtKB/TrEMBL:Q89JB5}	blr1248	blr1248	Blr1248 protein {UniProtKB/TrEMBL:Q89V10}	[TP0773-TP0814 (0.6926654)]
COG0265	COG0492	blr2591	blr2591	Serine protease DO-like protease	blr1248	blr1248	Blr1248 protein {UniProtKB/TrEMBL:Q89V10}	[TP0773-TP0814 (0.6926654)]
COG0265	COG0492	bll4639	bll4639	Bll4639 protein {UniProtKB/TrEMBL:Q89LA7}	bll5883	bll5883	Bll5883 protein {UniProtKB/TrEMBL:Q89HV6}	[TP0773-TP0814 (0.6926654)]
COG0265	COG0492	blr2721	blr2721	HtrA protein {UniProtKB/TrEMBL:Q89RP2}	blr1248	blr1248	Blr1248 protein {UniProtKB/TrEMBL:Q89V10}	[TP0773-TP0814 (0.6926654)]
COG0265	COG0492	blr7274	blr7274	Serine protease {UniProtKB/TrEMBL:Q89E13}	blr7381	blr7381	Thioredoxin reductase {UniProtKB/TrEMBL:Q89DQ9}	[TP0773-TP0814 (0.6926654)]
COG0265	COG0492	blr2591	blr2591	Serine protease DO-like protease	bll5883	bll5883	Bll5883 protein {UniProtKB/TrEMBL:Q89HV6}	[TP0773-TP0814 (0.6926654)]
COG0265	COG0492	bll1351	bll1351	Bll1351 protein {UniProtKB/TrEMBL:Q89UR0}	bll5883	bll5883	Bll5883 protein {UniProtKB/TrEMBL:Q89HV6}	[TP0773-TP0814 (0.6926654)]
COG0265	COG0492	bll5368	bll5368	Serine protease {UniProtKB/TrEMBL:Q89JB5}	blr7381	blr7381	Thioredoxin reductase {UniProtKB/TrEMBL:Q89DQ9}	[TP0773-TP0814 (0.6926654)]
COG1377	COG2239	bll6877	bll6877	Flagellar biosynthetic protein	bll5251	bll5251	Bll5251 protein {UniProtKB/TrEMBL:Q89JN2}	[TP0715-TP0917 (0.53720385)]
COG1377	COG2239	bll5809	bll5809	Flagellar biosynthetic protein	bll5251	bll5251	Bll5251 protein {UniProtKB/TrEMBL:Q89JN2}	[TP0715-TP0917 (0.53720385)]
COG0124	COG0608	bll7457	hisS	Histidyl-tRNA synthetase (EC 6.1.1.21) (Histidine--tRNA ligase) (HisRS)	blr4377	blr4377	Single-stranded-DNA-specific exonuclease	[TP0641-TP0704 (0.75894904)]
COG0465	COG0772	bll7146	bll7146	Metalloprotease FtsH {UniProtKB/TrEMBL:Q9XBG5}	bll6603	bll6603	Cell division protein {UniProtKB/TrEMBL:Q89FU6}	[TP0330-TP0387 (0.8016956)]
COG0465	COG0772	bll8085	bll8085	Bll8085 protein {UniProtKB/TrEMBL:Q89BR3}	bll6603	bll6603	Cell division protein {UniProtKB/TrEMBL:Q89FU6}	[TP0330-TP0387 (0.8016956)]
COG0234	COG0792	blr5226	groS1	10 kDa chaperonin 1 (Protein Cpn10 1) (groES protein 1)	bll0669	bll0669	UPF0102 protein bll0669	[TP1013-TP0913 (0.7815084)]
COG0234	COG0792	bll2060	bll2060	10 kDa chaperonin 2 (Protein Cpn10 2) (groES protein 2)	bll0669	bll0669	UPF0102 protein bll0669	[TP1013-TP0913 (0.7815084)]
COG0234	COG0792	bsr7532	bsr7532	10 kDa chaperonin {UniProtKB/TrEMBL:Q89DA7}	bll0669	bll0669	UPF0102 protein bll0669	[TP1013-TP0913 (0.7815084)]
COG0234	COG0792	blr6978	BAC52243.1	10 kDa chaperonin 2 (Protein Cpn10 2) (groES protein 2)	bll0669	bll0669	UPF0102 protein bll0669	[TP1013-TP0913 (0.7815084)]
COG0234	COG0792	blr5625	blr5625	10 kDa chaperonin {UniProtKB/TrEMBL:Q89IK9}	bll0669	bll0669	UPF0102 protein bll0669	[TP1013-TP0913 (0.7815084)]
COG0192	COG0217	bll5945	metK	S-adenosylmethionine synthetase (EC 2.5.1.6) (Methionine adenosyltransferase) (AdoMet synthetase) (MAT)	blr1534	blr1534	Hypothetical UPF0082 protein blr1534	[TP0794-TP0474 (0.71912634)]
COG0201	COG2239	bll5380	bll5380	Preprotein translocase SECY subunit	bll5251	bll5251	Bll5251 protein {UniProtKB/TrEMBL:Q89JN2}	[TP0208-TP0917 (0.5527395)]
COG0860	COG1214	blr4306	blr4306	Blr4306 protein {UniProtKB/TrEMBL:Q89M87}	bll0799	bll0799	Bll0799 protein {UniProtKB/TrEMBL:Q89W94}	[TP0247-TP0876 (0.6334264)]
COG0477	COG0845	blr6418	blr6418	Blr6418 protein {UniProtKB/TrEMBL:Q89GC7}	bll5772	bll5772	Bll5772 protein {UniProtKB/TrEMBL:Q89I67}	[TP0840-TP0965 (0.8653204)]
COG0477	COG0845	bll5496	bll5496	Hypothetical metabolite transport protein	bll7313	bll7313	RND efflux membrane fusion protein	[TP0840-TP0965 (0.8653204)]
COG0477	COG0845	blr6921	blr6921	Blr6921 protein {UniProtKB/TrEMBL:Q89EY0}	blr7329	blr7329	Blr7329 protein {UniProtKB/TrEMBL:Q89DV8}	[TP0840-TP0965 (0.8653204)]
COG0477	COG0845	bll5865	bll5865	Bll5865 protein {UniProtKB/TrEMBL:Q89HX4}	blr6971	blr6971	AprE protein {UniProtKB/TrEMBL:Q89EU9}	[TP0840-TP0965 (0.8653204)]
COG0477	COG0845	blr6921	blr6921	Blr6921 protein {UniProtKB/TrEMBL:Q89EY0}	blr2422	blr2422	Blr2422 protein {UniProtKB/TrEMBL:Q89SH8}	[TP0840-TP0965 (0.8653204)]
COG0477	COG0845	bll3962	bll3962	MFS permease {UniProtKB/TrEMBL:Q89N80}	blr0996	blr0996	HlyD family secretion protein	[TP0840-TP0965 (0.8653204)]
COG0477	COG0845	bll1864	bll1864	Citrate-proton symporter	bll4634	bll4634	Bll4634 protein {UniProtKB/TrEMBL:Q89LB2}	[TP0840-TP0965 (0.8653204)]
COG0477	COG0845	bll1864	bll1864	Citrate-proton symporter	blr2860	blr2860	Blr2860 protein {UniProtKB/TrEMBL:Q89RB2}	[TP0840-TP0965 (0.8653204)]
COG0477	COG0845	bll4251	bll4251	MFS permease {UniProtKB/TrEMBL:Q89ME2}	blr4932	blr4932	Blr4932 protein {UniProtKB/TrEMBL:Q89KH3}	[TP0840-TP0965 (0.8653204)]
COG0477	COG0845	blr8112	blr8112	Blr8112 protein {UniProtKB/TrEMBL:Q89BN6}	bll7020	bll7020	Efflux protein {UniProtKB/TrEMBL:Q89EQ2}	[TP0840-TP0965 (0.8653204)]
COG0477	COG0845	bll5865	bll5865	Bll5865 protein {UniProtKB/TrEMBL:Q89HX4}	blr5302	blr5302	HlyD family secretion protein	[TP0840-TP0965 (0.8653204)]
COG0477	COG0845	blr3538	blr3538	Blr3538 protein {UniProtKB/TrEMBL:Q89PE4}	blr4456	blr4456	Blr4456 protein {UniProtKB/TrEMBL:Q89LT7}	[TP0840-TP0965 (0.8653204)]
COG0477	COG0845	blr3104	blr3104	Major facilitator superfamily transporter	bll5772	bll5772	Bll5772 protein {UniProtKB/TrEMBL:Q89I67}	[TP0840-TP0965 (0.8653204)]
COG0477	COG0845	blr4923	blr4923	Major facilitator superfamily transporter	blr0996	blr0996	HlyD family secretion protein	[TP0840-TP0965 (0.8653204)]
COG0477	COG0845	bll5865	bll5865	Bll5865 protein {UniProtKB/TrEMBL:Q89HX4}	blr2935	blr2935	Blr2935 protein {UniProtKB/TrEMBL:Q89R37}	[TP0840-TP0965 (0.8653204)]
COG0477	COG0845	blr2421	blr2421	MFS permease {UniProtKB/TrEMBL:Q89SH9}	blr3031	blr3031	Blr3031 protein {UniProtKB/TrEMBL:Q89QU3}	[TP0840-TP0965 (0.8653204)]
COG0477	COG0845	bll4329	bll4329	Bll4329 protein {UniProtKB/TrEMBL:Q89M64}	blr5302	blr5302	HlyD family secretion protein	[TP0840-TP0965 (0.8653204)]
COG0477	COG0845	bll8275	bll8275	Bll8275 protein {UniProtKB/TrEMBL:Q89B90}	bll7913	bll7913	HlyD family secretion protein	[TP0840-TP0965 (0.8653204)]
COG0477	COG0845	bll3089	bll3089	Bll3089 protein {UniProtKB/TrEMBL:Q89QN5}	blr5302	blr5302	HlyD family secretion protein	[TP0840-TP0965 (0.8653204)]
COG0477	COG0845	bll7407	bll7407	Fosmidomycin resistance protein	blr6971	blr6971	AprE protein {UniProtKB/TrEMBL:Q89EU9}	[TP0840-TP0965 (0.8653204)]
COG0477	COG0845	bll0931	bll0931	Multidrug resistance protein B	blr4932	blr4932	Blr4932 protein {UniProtKB/TrEMBL:Q89KH3}	[TP0840-TP0965 (0.8653204)]
COG0477	COG0845	bll3962	bll3962	MFS permease {UniProtKB/TrEMBL:Q89N80}	bll5081	bll5081	Bll5081 protein {UniProtKB/TrEMBL:Q89K37}	[TP0840-TP0965 (0.8653204)]
COG0477	COG0845	bll6821	bll6821	Hypothetical metabolite transport protein	blr0369	blr0369	Blr0369 protein {UniProtKB/TrEMBL:Q89XE5}	[TP0840-TP0965 (0.8653204)]
COG0477	COG0845	bll6821	bll6821	Hypothetical metabolite transport protein	blr0276	blr0276	Blr0276 protein {UniProtKB/TrEMBL:Q89XN2}	[TP0840-TP0965 (0.8653204)]
COG0477	COG0845	blr5869	blr5869	GudP protein {UniProtKB/TrEMBL:Q89HX0}	bll5772	bll5772	Bll5772 protein {UniProtKB/TrEMBL:Q89I67}	[TP0840-TP0965 (0.8653204)]
COG0477	COG0845	blr5212	blr5212	Blr5212 protein {UniProtKB/TrEMBL:Q89JR0}	bll3903	bll3903	Bll3903 protein {UniProtKB/TrEMBL:Q89ND9}	[TP0840-TP0965 (0.8653204)]
COG0477	COG0845	bll3875	bll3875	Hypothetical metabolite transport protein	bll6292	bll6292	HlyD protein {UniProtKB/TrEMBL:Q89GQ3}	[TP0840-TP0965 (0.8653204)]
COG0477	COG0845	blr2421	blr2421	MFS permease {UniProtKB/TrEMBL:Q89SH9}	blr7329	blr7329	Blr7329 protein {UniProtKB/TrEMBL:Q89DV8}	[TP0840-TP0965 (0.8653204)]
COG0477	COG0845	bll3962	bll3962	MFS permease {UniProtKB/TrEMBL:Q89N80}	bll7913	bll7913	HlyD family secretion protein	[TP0840-TP0965 (0.8653204)]
COG0477	COG0845	blr8112	blr8112	Blr8112 protein {UniProtKB/TrEMBL:Q89BN6}	blr2860	blr2860	Blr2860 protein {UniProtKB/TrEMBL:Q89RB2}	[TP0840-TP0965 (0.8653204)]
COG0477	COG0845	blr5939	blr5939	Blr5939 protein {UniProtKB/TrEMBL:Q89HQ1}	blr0369	blr0369	Blr0369 protein {UniProtKB/TrEMBL:Q89XE5}	[TP0840-TP0965 (0.8653204)]
COG0477	COG0845	bll5460	bll5460	MFS permease {UniProtKB/TrEMBL:Q89J24}	blr3031	blr3031	Blr3031 protein {UniProtKB/TrEMBL:Q89QU3}	[TP0840-TP0965 (0.8653204)]
COG0477	COG0845	bll6257	bll6257	Bll6257 protein {UniProtKB/TrEMBL:Q89GT8}	blr4932	blr4932	Blr4932 protein {UniProtKB/TrEMBL:Q89KH3}	[TP0840-TP0965 (0.8653204)]
COG0477	COG0845	bll0324	bll0324	Bll0324 protein {UniProtKB/TrEMBL:Q89XJ0}	blr6971	blr6971	AprE protein {UniProtKB/TrEMBL:Q89EU9}	[TP0840-TP0965 (0.8653204)]
COG0477	COG0845	bll6803	bll6803	Hypothetical metabolite transport protein	blr4932	blr4932	Blr4932 protein {UniProtKB/TrEMBL:Q89KH3}	[TP0840-TP0965 (0.8653204)]
COG0477	COG0845	blr2278	blr2278	MFS permease {UniProtKB/TrEMBL:Q89SX2}	blr6725	blr6725	Blr6725 protein {UniProtKB/TrEMBL:Q89FH5}	[TP0840-TP0965 (0.8653204)]
COG0477	COG0845	blr4054	blr4054	Tetracycline resistance protein	blr6725	blr6725	Blr6725 protein {UniProtKB/TrEMBL:Q89FH5}	[TP0840-TP0965 (0.8653204)]
COG0477	COG0845	bll3971	bll3971	MFS permease {UniProtKB/TrEMBL:Q89N71}	bll0300	bll0300	RagD {UniProtKB/TrEMBL:O69239}	[TP0840-TP0965 (0.8653204)]
COG0477	COG0845	bll5896	bll5896	Bll5896 protein {UniProtKB/TrEMBL:Q89HU3}	bll7671	bll7671	HlyD family secretion protein	[TP0840-TP0965 (0.8653204)]
COG0477	COG0845	blr5151	blr5151	Hypothetical transport protein	blr6971	blr6971	AprE protein {UniProtKB/TrEMBL:Q89EU9}	[TP0840-TP0965 (0.8653204)]
COG0477	COG0845	bll4251	bll4251	MFS permease {UniProtKB/TrEMBL:Q89ME2}	bll3872	bll3872	HlyD family secretion protein	[TP0840-TP0965 (0.8653204)]
COG0477	COG0845	bll0324	bll0324	Bll0324 protein {UniProtKB/TrEMBL:Q89XJ0}	bll7313	bll7313	RND efflux membrane fusion protein	[TP0840-TP0965 (0.8653204)]
COG0477	COG0845	bll4329	bll4329	Bll4329 protein {UniProtKB/TrEMBL:Q89M64}	bll5081	bll5081	Bll5081 protein {UniProtKB/TrEMBL:Q89K37}	[TP0840-TP0965 (0.8653204)]
COG0477	COG0845	bll1864	bll1864	Citrate-proton symporter	bll0300	bll0300	RagD {UniProtKB/TrEMBL:O69239}	[TP0840-TP0965 (0.8653204)]
COG0477	COG0845	bll7407	bll7407	Fosmidomycin resistance protein	bll6982	bll6982	HlyD family secretion protein	[TP0840-TP0965 (0.8653204)]
COG0477	COG0845	bll3948	bll3948	Monocarboxylate MFS permease	blr0276	blr0276	Blr0276 protein {UniProtKB/TrEMBL:Q89XN2}	[TP0840-TP0965 (0.8653204)]
COG0477	COG0845	bll4329	bll4329	Bll4329 protein {UniProtKB/TrEMBL:Q89M64}	blr7329	blr7329	Blr7329 protein {UniProtKB/TrEMBL:Q89DV8}	[TP0840-TP0965 (0.8653204)]
COG0477	COG0845	bll8275	bll8275	Bll8275 protein {UniProtKB/TrEMBL:Q89B90}	blr0355	blr0355	Blr0355 protein {UniProtKB/TrEMBL:Q89XF9}	[TP0840-TP0965 (0.8653204)]
COG0477	COG0845	blr3396	blr3396	Major facilitator superfamily transporter	bll7986	bll7986	Bll7986 protein {UniProtKB/TrEMBL:Q89C12}	[TP0840-TP0965 (0.8653204)]
COG0477	COG0845	bll2904	bll2904	Alpha-ketoglutarate permease	blr4456	blr4456	Blr4456 protein {UniProtKB/TrEMBL:Q89LT7}	[TP0840-TP0965 (0.8653204)]
COG0477	COG0845	bll6803	bll6803	Hypothetical metabolite transport protein	bll5081	bll5081	Bll5081 protein {UniProtKB/TrEMBL:Q89K37}	[TP0840-TP0965 (0.8653204)]
COG0477	COG0845	blr3879	blr3879	Major facilitator superfamily transporter	bll6982	bll6982	HlyD family secretion protein	[TP0840-TP0965 (0.8653204)]
COG0477	COG0845	blr6418	blr6418	Blr6418 protein {UniProtKB/TrEMBL:Q89GC7}	blr7872	blr7872	HlyD family secretion protein	[TP0840-TP0965 (0.8653204)]
COG0477	COG0845	bll2640	bll2640	Major facilitator superfamily transporter	bll6982	bll6982	HlyD family secretion protein	[TP0840-TP0965 (0.8653204)]
COG0477	COG0845	bll2740	bll2740	Hypothetical transport protein	blr4932	blr4932	Blr4932 protein {UniProtKB/TrEMBL:Q89KH3}	[TP0840-TP0965 (0.8653204)]
COG0477	COG0845	bll3971	bll3971	MFS permease {UniProtKB/TrEMBL:Q89N71}	blr5302	blr5302	HlyD family secretion protein	[TP0840-TP0965 (0.8653204)]
COG0477	COG0845	bll2640	bll2640	Major facilitator superfamily transporter	bll5650	bll5650	Bll5650 protein {UniProtKB/TrEMBL:Q89II4}	[TP0840-TP0965 (0.8653204)]
COG0477	COG0845	blr3879	blr3879	Major facilitator superfamily transporter	blr0369	blr0369	Blr0369 protein {UniProtKB/TrEMBL:Q89XE5}	[TP0840-TP0965 (0.8653204)]
COG0477	COG0845	bll2700	bll2700	Bll2700 protein {UniProtKB/TrEMBL:Q89RR2}	blr4932	blr4932	Blr4932 protein {UniProtKB/TrEMBL:Q89KH3}	[TP0840-TP0965 (0.8653204)]
COG0477	COG0845	blr1018	blr1018	Blr1018 protein {UniProtKB/TrEMBL:Q89VM7}	blr4932	blr4932	Blr4932 protein {UniProtKB/TrEMBL:Q89KH3}	[TP0840-TP0965 (0.8653204)]
COG0477	COG0845	blr2687	blr2687	Hypothetical metabolite transport protein	blr4111	blr4111	Blr4111 protein {UniProtKB/TrEMBL:Q89MT1}	[TP0840-TP0965 (0.8653204)]
COG0477	COG0845	bll3948	bll3948	Monocarboxylate MFS permease	blr0355	blr0355	Blr0355 protein {UniProtKB/TrEMBL:Q89XF9}	[TP0840-TP0965 (0.8653204)]
COG0477	COG0845	blr5047	blr5047	Blr5047 protein {UniProtKB/TrEMBL:Q89K64}	blr4456	blr4456	Blr4456 protein {UniProtKB/TrEMBL:Q89LT7}	[TP0840-TP0965 (0.8653204)]
COG0477	COG0845	bll3875	bll3875	Hypothetical metabolite transport protein	blr2935	blr2935	Blr2935 protein {UniProtKB/TrEMBL:Q89R37}	[TP0840-TP0965 (0.8653204)]
COG0477	COG0845	bll6821	bll6821	Hypothetical metabolite transport protein	bll4320	bll4320	Bll4320 protein {UniProtKB/TrEMBL:Q89M73}	[TP0840-TP0965 (0.8653204)]
COG0477	COG0845	bll6257	bll6257	Bll6257 protein {UniProtKB/TrEMBL:Q89GT8}	blr6971	blr6971	AprE protein {UniProtKB/TrEMBL:Q89EU9}	[TP0840-TP0965 (0.8653204)]
COG0477	COG0845	bll5462	bll5462	Hypothetical metabolite transport protein	bll3708	bll3708	Efflux protein {UniProtKB/TrEMBL:Q89NX5}	[TP0840-TP0965 (0.8653204)]
COG0477	COG0845	bll5496	bll5496	Hypothetical metabolite transport protein	blr0355	blr0355	Blr0355 protein {UniProtKB/TrEMBL:Q89XF9}	[TP0840-TP0965 (0.8653204)]
COG0477	COG0845	bll5620	bll5620	MFS permease {UniProtKB/TrEMBL:Q89IL4}	blr4456	blr4456	Blr4456 protein {UniProtKB/TrEMBL:Q89LT7}	[TP0840-TP0965 (0.8653204)]
COG0477	COG0845	blr4054	blr4054	Tetracycline resistance protein	bll7986	bll7986	Bll7986 protein {UniProtKB/TrEMBL:Q89C12}	[TP0840-TP0965 (0.8653204)]
COG0477	COG0845	bll4302	bll4302	Bll4302 protein {UniProtKB/TrEMBL:Q89M91}	blr6725	blr6725	Blr6725 protein {UniProtKB/TrEMBL:Q89FH5}	[TP0840-TP0965 (0.8653204)]
COG0477	COG0845	blr5960	blr5960	Blr5960 protein {UniProtKB/TrEMBL:Q89HN0}	bll5650	bll5650	Bll5650 protein {UniProtKB/TrEMBL:Q89II4}	[TP0840-TP0965 (0.8653204)]
COG0477	COG0845	bll6803	bll6803	Hypothetical metabolite transport protein	blr0276	blr0276	Blr0276 protein {UniProtKB/TrEMBL:Q89XN2}	[TP0840-TP0965 (0.8653204)]
COG0477	COG0845	blr6418	blr6418	Blr6418 protein {UniProtKB/TrEMBL:Q89GC7}	bll0300	bll0300	RagD {UniProtKB/TrEMBL:O69239}	[TP0840-TP0965 (0.8653204)]
COG0477	COG0845	blr2421	blr2421	MFS permease {UniProtKB/TrEMBL:Q89SH9}	blr2422	blr2422	Blr2422 protein {UniProtKB/TrEMBL:Q89SH8}	[TP0840-TP0965 (0.8653204)]
COG0477	COG0845	blr6921	blr6921	Blr6921 protein {UniProtKB/TrEMBL:Q89EY0}	bll7313	bll7313	RND efflux membrane fusion protein	[TP0840-TP0965 (0.8653204)]
COG0477	COG0845	blr5047	blr5047	Blr5047 protein {UniProtKB/TrEMBL:Q89K64}	bll7671	bll7671	HlyD family secretion protein	[TP0840-TP0965 (0.8653204)]
COG0477	COG0845	blr6569	blr6569	MFS permease {UniProtKB/TrEMBL:Q89FX9}	blr3031	blr3031	Blr3031 protein {UniProtKB/TrEMBL:Q89QU3}	[TP0840-TP0965 (0.8653204)]
COG0477	COG0845	bll5496	bll5496	Hypothetical metabolite transport protein	blr3031	blr3031	Blr3031 protein {UniProtKB/TrEMBL:Q89QU3}	[TP0840-TP0965 (0.8653204)]
COG0477	COG0845	bll3089	bll3089	Bll3089 protein {UniProtKB/TrEMBL:Q89QN5}	blr2422	blr2422	Blr2422 protein {UniProtKB/TrEMBL:Q89SH8}	[TP0840-TP0965 (0.8653204)]
COG0477	COG0845	bll7407	bll7407	Fosmidomycin resistance protein	bll5772	bll5772	Bll5772 protein {UniProtKB/TrEMBL:Q89I67}	[TP0840-TP0965 (0.8653204)]
COG0477	COG0845	bll0148	bll0148	MFS permease {UniProtKB/TrEMBL:Q89Y07}	bll7021	bll7021	HlyD family secretion protein	[TP0840-TP0965 (0.8653204)]
COG0477	COG0845	bll2904	bll2904	Alpha-ketoglutarate permease	blr3031	blr3031	Blr3031 protein {UniProtKB/TrEMBL:Q89QU3}	[TP0840-TP0965 (0.8653204)]
COG0477	COG0845	bll3850	bll3850	Bll3850 protein {UniProtKB/TrEMBL:Q89NI8}	bll5772	bll5772	Bll5772 protein {UniProtKB/TrEMBL:Q89I67}	[TP0840-TP0965 (0.8653204)]
COG0477	COG0845	bll5896	bll5896	Bll5896 protein {UniProtKB/TrEMBL:Q89HU3}	blr7329	blr7329	Blr7329 protein {UniProtKB/TrEMBL:Q89DV8}	[TP0840-TP0965 (0.8653204)]
COG0477	COG0845	blr3104	blr3104	Major facilitator superfamily transporter	bll5081	bll5081	Bll5081 protein {UniProtKB/TrEMBL:Q89K37}	[TP0840-TP0965 (0.8653204)]
COG0477	COG0845	bll5496	bll5496	Hypothetical metabolite transport protein	bll4634	bll4634	Bll4634 protein {UniProtKB/TrEMBL:Q89LB2}	[TP0840-TP0965 (0.8653204)]
COG0477	COG0845	blr3104	blr3104	Major facilitator superfamily transporter	bll5650	bll5650	Bll5650 protein {UniProtKB/TrEMBL:Q89II4}	[TP0840-TP0965 (0.8653204)]
COG0477	COG0845	bll5274	bll5274	Bll5274 protein {UniProtKB/TrEMBL:Q89JK9}	blr0355	blr0355	Blr0355 protein {UniProtKB/TrEMBL:Q89XF9}	[TP0840-TP0965 (0.8653204)]
COG0477	COG0845	bll3962	bll3962	MFS permease {UniProtKB/TrEMBL:Q89N80}	bll7671	bll7671	HlyD family secretion protein	[TP0840-TP0965 (0.8653204)]
COG0477	COG0845	blr5045	blr5045	Blr5045 protein {UniProtKB/TrEMBL:Q89K66}	bll4320	bll4320	Bll4320 protein {UniProtKB/TrEMBL:Q89M73}	[TP0840-TP0965 (0.8653204)]
COG0477	COG0845	bll2700	bll2700	Bll2700 protein {UniProtKB/TrEMBL:Q89RR2}	blr3031	blr3031	Blr3031 protein {UniProtKB/TrEMBL:Q89QU3}	[TP0840-TP0965 (0.8653204)]
COG0477	COG0845	bll6803	bll6803	Hypothetical metabolite transport protein	blr2935	blr2935	Blr2935 protein {UniProtKB/TrEMBL:Q89R37}	[TP0840-TP0965 (0.8653204)]
COG0477	COG0845	blr7905	blr7905	Citrate-proton symporter	blr6971	blr6971	AprE protein {UniProtKB/TrEMBL:Q89EU9}	[TP0840-TP0965 (0.8653204)]
COG0477	COG0845	bll2771	bll2771	Bll2771 protein {UniProtKB/TrEMBL:Q89RK1}	blr0996	blr0996	HlyD family secretion protein	[TP0840-TP0965 (0.8653204)]
COG0477	COG0845	blr4832	blr4832	Blr4832 protein {UniProtKB/TrEMBL:Q89KS1}	blr7872	blr7872	HlyD family secretion protein	[TP0840-TP0965 (0.8653204)]
COG0477	COG0845	bll5529	bll5529	Hypothetical metabolite transport protein	blr1515	blr1515	RND multidrug efflux membrane permease	[TP0840-TP0965 (0.8653204)]
COG0477	COG0845	bll6546	bll6546	Bll6546 protein {UniProtKB/TrEMBL:Q89G02}	blr7872	blr7872	HlyD family secretion protein	[TP0840-TP0965 (0.8653204)]
COG0477	COG0845	blr5869	blr5869	GudP protein {UniProtKB/TrEMBL:Q89HX0}	bll7671	bll7671	HlyD family secretion protein	[TP0840-TP0965 (0.8653204)]
COG0477	COG0845	bll0695	bll0695	Major facilitator superfamily transporter	blr7872	blr7872	HlyD family secretion protein	[TP0840-TP0965 (0.8653204)]
COG0477	COG0845	blr5045	blr5045	Blr5045 protein {UniProtKB/TrEMBL:Q89K66}	blr2935	blr2935	Blr2935 protein {UniProtKB/TrEMBL:Q89R37}	[TP0840-TP0965 (0.8653204)]
COG0477	COG0845	blr6967	blr6967	MFS permease {UniProtKB/TrEMBL:Q89EV3}	bll4320	bll4320	Bll4320 protein {UniProtKB/TrEMBL:Q89M73}	[TP0840-TP0965 (0.8653204)]
COG0477	COG0845	bll6803	bll6803	Hypothetical metabolite transport protein	bll7913	bll7913	HlyD family secretion protein	[TP0840-TP0965 (0.8653204)]
COG0477	COG0845	blr7959	blr7959	Blr7959 protein {UniProtKB/TrEMBL:Q89C39}	blr0355	blr0355	Blr0355 protein {UniProtKB/TrEMBL:Q89XF9}	[TP0840-TP0965 (0.8653204)]
COG0477	COG0845	blr5151	blr5151	Hypothetical transport protein	blr4936	blr4936	Blr4936 protein {UniProtKB/TrEMBL:Q89KG9}	[TP0840-TP0965 (0.8653204)]
COG0477	COG0845	bll0931	bll0931	Multidrug resistance protein B	bll7913	bll7913	HlyD family secretion protein	[TP0840-TP0965 (0.8653204)]
COG0477	COG0845	blr4832	blr4832	Blr4832 protein {UniProtKB/TrEMBL:Q89KS1}	blr4932	blr4932	Blr4932 protein {UniProtKB/TrEMBL:Q89KH3}	[TP0840-TP0965 (0.8653204)]
COG0477	COG0845	blr4832	blr4832	Blr4832 protein {UniProtKB/TrEMBL:Q89KS1}	blr6725	blr6725	Blr6725 protein {UniProtKB/TrEMBL:Q89FH5}	[TP0840-TP0965 (0.8653204)]
COG0477	COG0845	blr0239	blr0239	Blr0239 protein {UniProtKB/TrEMBL:Q89XR8}	blr7872	blr7872	HlyD family secretion protein	[TP0840-TP0965 (0.8653204)]
COG0477	COG0845	bll6546	bll6546	Bll6546 protein {UniProtKB/TrEMBL:Q89G02}	blr0996	blr0996	HlyD family secretion protein	[TP0840-TP0965 (0.8653204)]
COG0477	COG0845	blr2314	blr2314	MFS permease {UniProtKB/TrEMBL:Q89ST6}	bll7913	bll7913	HlyD family secretion protein	[TP0840-TP0965 (0.8653204)]
COG0477	COG0845	bll5896	bll5896	Bll5896 protein {UniProtKB/TrEMBL:Q89HU3}	bll3903	bll3903	Bll3903 protein {UniProtKB/TrEMBL:Q89ND9}	[TP0840-TP0965 (0.8653204)]
COG0477	COG0845	bll3850	bll3850	Bll3850 protein {UniProtKB/TrEMBL:Q89NI8}	blr6725	blr6725	Blr6725 protein {UniProtKB/TrEMBL:Q89FH5}	[TP0840-TP0965 (0.8653204)]
COG0477	COG0845	blr2314	blr2314	MFS permease {UniProtKB/TrEMBL:Q89ST6}	bll6292	bll6292	HlyD protein {UniProtKB/TrEMBL:Q89GQ3}	[TP0840-TP0965 (0.8653204)]
COG0477	COG0845	blr4923	blr4923	Major facilitator superfamily transporter	blr5302	blr5302	HlyD family secretion protein	[TP0840-TP0965 (0.8653204)]
COG0477	COG0845	bll5496	bll5496	Hypothetical metabolite transport protein	blr2860	blr2860	Blr2860 protein {UniProtKB/TrEMBL:Q89RB2}	[TP0840-TP0965 (0.8653204)]
COG0477	COG0845	blr0691	blr0691	Blr0691 protein {UniProtKB/TrEMBL:Q89WJ6}	blr7872	blr7872	HlyD family secretion protein	[TP0840-TP0965 (0.8653204)]
COG0477	COG0845	bll5645	bll5645	Bll5645 protein {UniProtKB/TrEMBL:Q89II9}	bll6292	bll6292	HlyD protein {UniProtKB/TrEMBL:Q89GQ3}	[TP0840-TP0965 (0.8653204)]
COG0477	COG0845	blr6418	blr6418	Blr6418 protein {UniProtKB/TrEMBL:Q89GC7}	bll7020	bll7020	Efflux protein {UniProtKB/TrEMBL:Q89EQ2}	[TP0840-TP0965 (0.8653204)]
COG0477	COG0845	bll4329	bll4329	Bll4329 protein {UniProtKB/TrEMBL:Q89M64}	blr0276	blr0276	Blr0276 protein {UniProtKB/TrEMBL:Q89XN2}	[TP0840-TP0965 (0.8653204)]
COG0477	COG0845	blr5939	blr5939	Blr5939 protein {UniProtKB/TrEMBL:Q89HQ1}	blr0355	blr0355	Blr0355 protein {UniProtKB/TrEMBL:Q89XF9}	[TP0840-TP0965 (0.8653204)]
COG0477	COG0845	bll5645	bll5645	Bll5645 protein {UniProtKB/TrEMBL:Q89II9}	blr7872	blr7872	HlyD family secretion protein	[TP0840-TP0965 (0.8653204)]
COG0477	COG0845	blr5939	blr5939	Blr5939 protein {UniProtKB/TrEMBL:Q89HQ1}	bll7913	bll7913	HlyD family secretion protein	[TP0840-TP0965 (0.8653204)]
COG0477	COG0845	blr2278	blr2278	MFS permease {UniProtKB/TrEMBL:Q89SX2}	bll6982	bll6982	HlyD family secretion protein	[TP0840-TP0965 (0.8653204)]
COG0477	COG0845	blr3538	blr3538	Blr3538 protein {UniProtKB/TrEMBL:Q89PE4}	blr5469	blr5469	Blr5469 protein {UniProtKB/TrEMBL:Q89J15}	[TP0840-TP0965 (0.8653204)]
COG0477	COG0845	blr1003	blr1003	Blr1003 protein {UniProtKB/TrEMBL:Q89VP2}	blr6971	blr6971	AprE protein {UniProtKB/TrEMBL:Q89EU9}	[TP0840-TP0965 (0.8653204)]
COG0477	COG0845	blr5594	blr5594	MFS permease {UniProtKB/TrEMBL:Q89IP0}	blr2860	blr2860	Blr2860 protein {UniProtKB/TrEMBL:Q89RB2}	[TP0840-TP0965 (0.8653204)]
COG0477	COG0845	blr5567	blr5567	Blr5567 protein {UniProtKB/TrEMBL:Q89IR7}	blr4456	blr4456	Blr4456 protein {UniProtKB/TrEMBL:Q89LT7}	[TP0840-TP0965 (0.8653204)]
COG0477	COG0845	bll3948	bll3948	Monocarboxylate MFS permease	bll7671	bll7671	HlyD family secretion protein	[TP0840-TP0965 (0.8653204)]
COG0477	COG0845	blr2278	blr2278	MFS permease {UniProtKB/TrEMBL:Q89SX2}	blr3031	blr3031	Blr3031 protein {UniProtKB/TrEMBL:Q89QU3}	[TP0840-TP0965 (0.8653204)]
COG0477	COG0845	blr0239	blr0239	Blr0239 protein {UniProtKB/TrEMBL:Q89XR8}	bll7913	bll7913	HlyD family secretion protein	[TP0840-TP0965 (0.8653204)]
COG0477	COG0845	bll2904	bll2904	Alpha-ketoglutarate permease	bll3708	bll3708	Efflux protein {UniProtKB/TrEMBL:Q89NX5}	[TP0840-TP0965 (0.8653204)]
COG0477	COG0845	blr1018	blr1018	Blr1018 protein {UniProtKB/TrEMBL:Q89VM7}	blr4456	blr4456	Blr4456 protein {UniProtKB/TrEMBL:Q89LT7}	[TP0840-TP0965 (0.8653204)]
COG0477	COG0845	blr2421	blr2421	MFS permease {UniProtKB/TrEMBL:Q89SH9}	blr1515	blr1515	RND multidrug efflux membrane permease	[TP0840-TP0965 (0.8653204)]
COG0477	COG0845	blr4923	blr4923	Major facilitator superfamily transporter	blr1515	blr1515	RND multidrug efflux membrane permease	[TP0840-TP0965 (0.8653204)]
COG0477	COG0845	blr6253	blr6253	Blr6253 protein {UniProtKB/TrEMBL:Q89GU2}	blr3031	blr3031	Blr3031 protein {UniProtKB/TrEMBL:Q89QU3}	[TP0840-TP0965 (0.8653204)]
COG0477	COG0845	blr7905	blr7905	Citrate-proton symporter	blr0996	blr0996	HlyD family secretion protein	[TP0840-TP0965 (0.8653204)]
COG0477	COG0845	bll5460	bll5460	MFS permease {UniProtKB/TrEMBL:Q89J24}	bll4320	bll4320	Bll4320 protein {UniProtKB/TrEMBL:Q89M73}	[TP0840-TP0965 (0.8653204)]
COG0477	COG0845	bll3962	bll3962	MFS permease {UniProtKB/TrEMBL:Q89N80}	blr4932	blr4932	Blr4932 protein {UniProtKB/TrEMBL:Q89KH3}	[TP0840-TP0965 (0.8653204)]
COG0477	COG0845	blr1003	blr1003	Blr1003 protein {UniProtKB/TrEMBL:Q89VP2}	bll7913	bll7913	HlyD family secretion protein	[TP0840-TP0965 (0.8653204)]
COG0477	COG0845	blr0239	blr0239	Blr0239 protein {UniProtKB/TrEMBL:Q89XR8}	bll3708	bll3708	Efflux protein {UniProtKB/TrEMBL:Q89NX5}	[TP0840-TP0965 (0.8653204)]
COG0477	COG0845	bll3150	bll3150	Bll3150 protein {UniProtKB/TrEMBL:Q89QH8}	blr2935	blr2935	Blr2935 protein {UniProtKB/TrEMBL:Q89R37}	[TP0840-TP0965 (0.8653204)]
COG0477	COG0845	blr7594	blr7594	Blr7594 protein {UniProtKB/TrEMBL:Q89D51}	blr7329	blr7329	Blr7329 protein {UniProtKB/TrEMBL:Q89DV8}	[TP0840-TP0965 (0.8653204)]
COG0477	COG0845	bll2904	bll2904	Alpha-ketoglutarate permease	blr2860	blr2860	Blr2860 protein {UniProtKB/TrEMBL:Q89RB2}	[TP0840-TP0965 (0.8653204)]
COG0477	COG0845	blr3104	blr3104	Major facilitator superfamily transporter	bll3903	bll3903	Bll3903 protein {UniProtKB/TrEMBL:Q89ND9}	[TP0840-TP0965 (0.8653204)]
COG0477	COG0845	bll5462	bll5462	Hypothetical metabolite transport protein	blr1515	blr1515	RND multidrug efflux membrane permease	[TP0840-TP0965 (0.8653204)]
COG0477	COG0845	bll7407	bll7407	Fosmidomycin resistance protein	bll7020	bll7020	Efflux protein {UniProtKB/TrEMBL:Q89EQ2}	[TP0840-TP0965 (0.8653204)]
COG0477	COG0845	blr5594	blr5594	MFS permease {UniProtKB/TrEMBL:Q89IP0}	blr1515	blr1515	RND multidrug efflux membrane permease	[TP0840-TP0965 (0.8653204)]
COG0477	COG0845	bll5496	bll5496	Hypothetical metabolite transport protein	blr7872	blr7872	HlyD family secretion protein	[TP0840-TP0965 (0.8653204)]
COG0477	COG0845	bll7407	bll7407	Fosmidomycin resistance protein	blr1515	blr1515	RND multidrug efflux membrane permease	[TP0840-TP0965 (0.8653204)]
COG0477	COG0845	blr7594	blr7594	Blr7594 protein {UniProtKB/TrEMBL:Q89D51}	bll5650	bll5650	Bll5650 protein {UniProtKB/TrEMBL:Q89II4}	[TP0840-TP0965 (0.8653204)]
COG0477	COG0845	blr3104	blr3104	Major facilitator superfamily transporter	bll4320	bll4320	Bll4320 protein {UniProtKB/TrEMBL:Q89M73}	[TP0840-TP0965 (0.8653204)]
COG0477	COG0845	bll1193	bll1193	Integral inner membrane metabolite transport	blr6725	blr6725	Blr6725 protein {UniProtKB/TrEMBL:Q89FH5}	[TP0840-TP0965 (0.8653204)]
COG0477	COG0845	blr0584	blr0584	Blr0584 protein {UniProtKB/TrEMBL:Q89WU4}	bll3872	bll3872	HlyD family secretion protein	[TP0840-TP0965 (0.8653204)]
COG0477	COG0845	blr6967	blr6967	MFS permease {UniProtKB/TrEMBL:Q89EV3}	bll3872	bll3872	HlyD family secretion protein	[TP0840-TP0965 (0.8653204)]
COG0477	COG0845	bll0148	bll0148	MFS permease {UniProtKB/TrEMBL:Q89Y07}	blr5469	blr5469	Blr5469 protein {UniProtKB/TrEMBL:Q89J15}	[TP0840-TP0965 (0.8653204)]
COG0477	COG0845	bll5496	bll5496	Hypothetical metabolite transport protein	bll5772	bll5772	Bll5772 protein {UniProtKB/TrEMBL:Q89I67}	[TP0840-TP0965 (0.8653204)]
COG0477	COG0845	bll0889	bll0889	Bll0889 protein {UniProtKB/TrEMBL:Q89W04}	bll7986	bll7986	Bll7986 protein {UniProtKB/TrEMBL:Q89C12}	[TP0840-TP0965 (0.8653204)]
COG0477	COG0845	bll6257	bll6257	Bll6257 protein {UniProtKB/TrEMBL:Q89GT8}	blr4456	blr4456	Blr4456 protein {UniProtKB/TrEMBL:Q89LT7}	[TP0840-TP0965 (0.8653204)]
COG0477	COG0845	bll6803	bll6803	Hypothetical metabolite transport protein	blr1515	blr1515	RND multidrug efflux membrane permease	[TP0840-TP0965 (0.8653204)]
COG0477	COG0845	bll3962	bll3962	MFS permease {UniProtKB/TrEMBL:Q89N80}	blr5469	blr5469	Blr5469 protein {UniProtKB/TrEMBL:Q89J15}	[TP0840-TP0965 (0.8653204)]
COG0477	COG0845	bll5529	bll5529	Hypothetical metabolite transport protein	blr4456	blr4456	Blr4456 protein {UniProtKB/TrEMBL:Q89LT7}	[TP0840-TP0965 (0.8653204)]
COG0477	COG0845	bll5896	bll5896	Bll5896 protein {UniProtKB/TrEMBL:Q89HU3}	blr4932	blr4932	Blr4932 protein {UniProtKB/TrEMBL:Q89KH3}	[TP0840-TP0965 (0.8653204)]
COG0477	COG0845	bll7407	bll7407	Fosmidomycin resistance protein	bll6292	bll6292	HlyD protein {UniProtKB/TrEMBL:Q89GQ3}	[TP0840-TP0965 (0.8653204)]
COG0477	COG0845	blr2278	blr2278	MFS permease {UniProtKB/TrEMBL:Q89SX2}	blr0355	blr0355	Blr0355 protein {UniProtKB/TrEMBL:Q89XF9}	[TP0840-TP0965 (0.8653204)]
COG0477	COG0845	blr7905	blr7905	Citrate-proton symporter	blr7329	blr7329	Blr7329 protein {UniProtKB/TrEMBL:Q89DV8}	[TP0840-TP0965 (0.8653204)]
COG0477	COG0845	blr6253	blr6253	Blr6253 protein {UniProtKB/TrEMBL:Q89GU2}	blr6971	blr6971	AprE protein {UniProtKB/TrEMBL:Q89EU9}	[TP0840-TP0965 (0.8653204)]
COG0477	COG0845	blr5960	blr5960	Blr5960 protein {UniProtKB/TrEMBL:Q89HN0}	blr6725	blr6725	Blr6725 protein {UniProtKB/TrEMBL:Q89FH5}	[TP0840-TP0965 (0.8653204)]
COG0477	COG0845	bll5496	bll5496	Hypothetical metabolite transport protein	bll0300	bll0300	RagD {UniProtKB/TrEMBL:O69239}	[TP0840-TP0965 (0.8653204)]
COG0477	COG0845	bll8275	bll8275	Bll8275 protein {UniProtKB/TrEMBL:Q89B90}	blr4111	blr4111	Blr4111 protein {UniProtKB/TrEMBL:Q89MT1}	[TP0840-TP0965 (0.8653204)]
COG0477	COG0845	bll4329	bll4329	Bll4329 protein {UniProtKB/TrEMBL:Q89M64}	blr4456	blr4456	Blr4456 protein {UniProtKB/TrEMBL:Q89LT7}	[TP0840-TP0965 (0.8653204)]
COG0477	COG0845	blr3396	blr3396	Major facilitator superfamily transporter	bll7021	bll7021	HlyD family secretion protein	[TP0840-TP0965 (0.8653204)]
COG0477	COG0845	blr5594	blr5594	MFS permease {UniProtKB/TrEMBL:Q89IP0}	bll6982	bll6982	HlyD family secretion protein	[TP0840-TP0965 (0.8653204)]
COG0477	COG0845	bll1193	bll1193	Integral inner membrane metabolite transport	blr2860	blr2860	Blr2860 protein {UniProtKB/TrEMBL:Q89RB2}	[TP0840-TP0965 (0.8653204)]
COG0477	COG0845	bll6621	bll6621	Multidrug resistance protein B	blr4932	blr4932	Blr4932 protein {UniProtKB/TrEMBL:Q89KH3}	[TP0840-TP0965 (0.8653204)]
COG0477	COG0845	blr2280	blr2280	Blr2280 protein {UniProtKB/TrEMBL:Q89SX0}	bll3903	bll3903	Bll3903 protein {UniProtKB/TrEMBL:Q89ND9}	[TP0840-TP0965 (0.8653204)]
COG0477	COG0845	bll5896	bll5896	Bll5896 protein {UniProtKB/TrEMBL:Q89HU3}	blr0276	blr0276	Blr0276 protein {UniProtKB/TrEMBL:Q89XN2}	[TP0840-TP0965 (0.8653204)]
COG0477	COG0845	blr6921	blr6921	Blr6921 protein {UniProtKB/TrEMBL:Q89EY0}	bll7020	bll7020	Efflux protein {UniProtKB/TrEMBL:Q89EQ2}	[TP0840-TP0965 (0.8653204)]
COG0477	COG0845	blr6418	blr6418	Blr6418 protein {UniProtKB/TrEMBL:Q89GC7}	bll7913	bll7913	HlyD family secretion protein	[TP0840-TP0965 (0.8653204)]
COG0477	COG0845	bll2904	bll2904	Alpha-ketoglutarate permease	blr2422	blr2422	Blr2422 protein {UniProtKB/TrEMBL:Q89SH8}	[TP0840-TP0965 (0.8653204)]
COG0477	COG0845	blr0503	blr0503	Blr0503 protein {UniProtKB/TrEMBL:Q89X18}	blr4936	blr4936	Blr4936 protein {UniProtKB/TrEMBL:Q89KG9}	[TP0840-TP0965 (0.8653204)]
COG0477	COG0845	bll8275	bll8275	Bll8275 protein {UniProtKB/TrEMBL:Q89B90}	bll6292	bll6292	HlyD protein {UniProtKB/TrEMBL:Q89GQ3}	[TP0840-TP0965 (0.8653204)]
COG0477	COG0845	bll2904	bll2904	Alpha-ketoglutarate permease	bll5650	bll5650	Bll5650 protein {UniProtKB/TrEMBL:Q89II4}	[TP0840-TP0965 (0.8653204)]
COG0477	COG0845	bll6621	bll6621	Multidrug resistance protein B	bll6292	bll6292	HlyD protein {UniProtKB/TrEMBL:Q89GQ3}	[TP0840-TP0965 (0.8653204)]
COG0477	COG0845	blr2656	blr2656	Blr2656 protein {UniProtKB/TrEMBL:Q89RV6}	blr2935	blr2935	Blr2935 protein {UniProtKB/TrEMBL:Q89R37}	[TP0840-TP0965 (0.8653204)]
COG0477	COG0845	blr2543	blr2543	MFS permease {UniProtKB/TrEMBL:Q89S62}	blr3031	blr3031	Blr3031 protein {UniProtKB/TrEMBL:Q89QU3}	[TP0840-TP0965 (0.8653204)]
COG0477	COG0845	bll3089	bll3089	Bll3089 protein {UniProtKB/TrEMBL:Q89QN5}	bll5772	bll5772	Bll5772 protein {UniProtKB/TrEMBL:Q89I67}	[TP0840-TP0965 (0.8653204)]
COG0477	COG0845	bll2640	bll2640	Major facilitator superfamily transporter	blr4932	blr4932	Blr4932 protein {UniProtKB/TrEMBL:Q89KH3}	[TP0840-TP0965 (0.8653204)]
COG0477	COG0845	blr0239	blr0239	Blr0239 protein {UniProtKB/TrEMBL:Q89XR8}	bll4634	bll4634	Bll4634 protein {UniProtKB/TrEMBL:Q89LB2}	[TP0840-TP0965 (0.8653204)]
COG0477	COG0845	bll2740	bll2740	Hypothetical transport protein	blr4456	blr4456	Blr4456 protein {UniProtKB/TrEMBL:Q89LT7}	[TP0840-TP0965 (0.8653204)]
COG0477	COG0845	blr1003	blr1003	Blr1003 protein {UniProtKB/TrEMBL:Q89VP2}	bll0300	bll0300	RagD {UniProtKB/TrEMBL:O69239}	[TP0840-TP0965 (0.8653204)]
COG0477	COG0845	bll5274	bll5274	Bll5274 protein {UniProtKB/TrEMBL:Q89JK9}	bll3708	bll3708	Efflux protein {UniProtKB/TrEMBL:Q89NX5}	[TP0840-TP0965 (0.8653204)]
COG0477	COG0845	bll6546	bll6546	Bll6546 protein {UniProtKB/TrEMBL:Q89G02}	blr6971	blr6971	AprE protein {UniProtKB/TrEMBL:Q89EU9}	[TP0840-TP0965 (0.8653204)]
COG0477	COG0845	blr0239	blr0239	Blr0239 protein {UniProtKB/TrEMBL:Q89XR8}	bll7020	bll7020	Efflux protein {UniProtKB/TrEMBL:Q89EQ2}	[TP0840-TP0965 (0.8653204)]
COG0477	COG0845	bll5620	bll5620	MFS permease {UniProtKB/TrEMBL:Q89IL4}	blr4111	blr4111	Blr4111 protein {UniProtKB/TrEMBL:Q89MT1}	[TP0840-TP0965 (0.8653204)]
COG0477	COG0845	blr0584	blr0584	Blr0584 protein {UniProtKB/TrEMBL:Q89WU4}	blr5302	blr5302	HlyD family secretion protein	[TP0840-TP0965 (0.8653204)]
COG0477	COG0845	blr5567	blr5567	Blr5567 protein {UniProtKB/TrEMBL:Q89IR7}	bll4634	bll4634	Bll4634 protein {UniProtKB/TrEMBL:Q89LB2}	[TP0840-TP0965 (0.8653204)]
COG0477	COG0845	bll2700	bll2700	Bll2700 protein {UniProtKB/TrEMBL:Q89RR2}	blr6725	blr6725	Blr6725 protein {UniProtKB/TrEMBL:Q89FH5}	[TP0840-TP0965 (0.8653204)]
COG0477	COG0845	bll1193	bll1193	Integral inner membrane metabolite transport	blr3031	blr3031	Blr3031 protein {UniProtKB/TrEMBL:Q89QU3}	[TP0840-TP0965 (0.8653204)]
COG0477	COG0845	blr2314	blr2314	MFS permease {UniProtKB/TrEMBL:Q89ST6}	bll7313	bll7313	RND efflux membrane fusion protein	[TP0840-TP0965 (0.8653204)]
COG0477	COG0845	blr5960	blr5960	Blr5960 protein {UniProtKB/TrEMBL:Q89HN0}	blr5302	blr5302	HlyD family secretion protein	[TP0840-TP0965 (0.8653204)]
COG0477	COG0845	bll6621	bll6621	Multidrug resistance protein B	bll5772	bll5772	Bll5772 protein {UniProtKB/TrEMBL:Q89I67}	[TP0840-TP0965 (0.8653204)]
COG0477	COG0845	blr2421	blr2421	MFS permease {UniProtKB/TrEMBL:Q89SH9}	bll5772	bll5772	Bll5772 protein {UniProtKB/TrEMBL:Q89I67}	[TP0840-TP0965 (0.8653204)]
COG0477	COG0845	blr5939	blr5939	Blr5939 protein {UniProtKB/TrEMBL:Q89HQ1}	bll7021	bll7021	HlyD family secretion protein	[TP0840-TP0965 (0.8653204)]
COG0477	COG0845	bll2740	bll2740	Hypothetical transport protein	bll5772	bll5772	Bll5772 protein {UniProtKB/TrEMBL:Q89I67}	[TP0840-TP0965 (0.8653204)]
COG0477	COG0845	blr2964	blr2964	Blr2964 protein {UniProtKB/TrEMBL:Q89R08}	blr2422	blr2422	Blr2422 protein {UniProtKB/TrEMBL:Q89SH8}	[TP0840-TP0965 (0.8653204)]
COG0477	COG0845	blr2964	blr2964	Blr2964 protein {UniProtKB/TrEMBL:Q89R08}	bll5650	bll5650	Bll5650 protein {UniProtKB/TrEMBL:Q89II4}	[TP0840-TP0965 (0.8653204)]
COG0477	COG0845	blr2578	blr2578	MFS permease {UniProtKB/TrEMBL:Q89S27}	blr0369	blr0369	Blr0369 protein {UniProtKB/TrEMBL:Q89XE5}	[TP0840-TP0965 (0.8653204)]
COG0477	COG0845	blr2578	blr2578	MFS permease {UniProtKB/TrEMBL:Q89S27}	blr4456	blr4456	Blr4456 protein {UniProtKB/TrEMBL:Q89LT7}	[TP0840-TP0965 (0.8653204)]
COG0477	COG0845	blr7959	blr7959	Blr7959 protein {UniProtKB/TrEMBL:Q89C39}	blr2935	blr2935	Blr2935 protein {UniProtKB/TrEMBL:Q89R37}	[TP0840-TP0965 (0.8653204)]
COG0477	COG0845	bll6257	bll6257	Bll6257 protein {UniProtKB/TrEMBL:Q89GT8}	blr0355	blr0355	Blr0355 protein {UniProtKB/TrEMBL:Q89XF9}	[TP0840-TP0965 (0.8653204)]
COG0477	COG0845	bll0695	bll0695	Major facilitator superfamily transporter	bll7313	bll7313	RND efflux membrane fusion protein	[TP0840-TP0965 (0.8653204)]
COG0477	COG0845	bll4302	bll4302	Bll4302 protein {UniProtKB/TrEMBL:Q89M91}	blr4111	blr4111	Blr4111 protein {UniProtKB/TrEMBL:Q89MT1}	[TP0840-TP0965 (0.8653204)]
COG0477	COG0845	blr6569	blr6569	MFS permease {UniProtKB/TrEMBL:Q89FX9}	blr5302	blr5302	HlyD family secretion protein	[TP0840-TP0965 (0.8653204)]
COG0477	COG0845	blr2578	blr2578	MFS permease {UniProtKB/TrEMBL:Q89S27}	bll5650	bll5650	Bll5650 protein {UniProtKB/TrEMBL:Q89II4}	[TP0840-TP0965 (0.8653204)]
COG0477	COG0845	bll5462	bll5462	Hypothetical metabolite transport protein	blr0276	blr0276	Blr0276 protein {UniProtKB/TrEMBL:Q89XN2}	[TP0840-TP0965 (0.8653204)]
COG0477	COG0845	blr6569	blr6569	MFS permease {UniProtKB/TrEMBL:Q89FX9}	bll6292	bll6292	HlyD protein {UniProtKB/TrEMBL:Q89GQ3}	[TP0840-TP0965 (0.8653204)]
COG0477	COG0845	blr8112	blr8112	Blr8112 protein {UniProtKB/TrEMBL:Q89BN6}	bll7021	bll7021	HlyD family secretion protein	[TP0840-TP0965 (0.8653204)]
COG0477	COG0845	bll5896	bll5896	Bll5896 protein {UniProtKB/TrEMBL:Q89HU3}	bll3872	bll3872	HlyD family secretion protein	[TP0840-TP0965 (0.8653204)]
COG0477	COG0845	bll4251	bll4251	MFS permease {UniProtKB/TrEMBL:Q89ME2}	bll7313	bll7313	RND efflux membrane fusion protein	[TP0840-TP0965 (0.8653204)]
COG0477	COG0845	bll3089	bll3089	Bll3089 protein {UniProtKB/TrEMBL:Q89QN5}	blr3031	blr3031	Blr3031 protein {UniProtKB/TrEMBL:Q89QU3}	[TP0840-TP0965 (0.8653204)]
COG0477	COG0845	blr2421	blr2421	MFS permease {UniProtKB/TrEMBL:Q89SH9}	blr6725	blr6725	Blr6725 protein {UniProtKB/TrEMBL:Q89FH5}	[TP0840-TP0965 (0.8653204)]
COG0477	COG0845	bll3948	bll3948	Monocarboxylate MFS permease	bll7313	bll7313	RND efflux membrane fusion protein	[TP0840-TP0965 (0.8653204)]
COG0477	COG0845	blr4009	blr4009	Blr4009 protein {UniProtKB/TrEMBL:Q89N33}	bll3708	bll3708	Efflux protein {UniProtKB/TrEMBL:Q89NX5}	[TP0840-TP0965 (0.8653204)]
COG0477	COG0845	blr3104	blr3104	Major facilitator superfamily transporter	blr5469	blr5469	Blr5469 protein {UniProtKB/TrEMBL:Q89J15}	[TP0840-TP0965 (0.8653204)]
COG0477	COG0845	blr0503	blr0503	Blr0503 protein {UniProtKB/TrEMBL:Q89X18}	bll7313	bll7313	RND efflux membrane fusion protein	[TP0840-TP0965 (0.8653204)]
COG0477	COG0845	bll6821	bll6821	Hypothetical metabolite transport protein	blr2935	blr2935	Blr2935 protein {UniProtKB/TrEMBL:Q89R37}	[TP0840-TP0965 (0.8653204)]
COG0477	COG0845	bll3948	bll3948	Monocarboxylate MFS permease	bll4634	bll4634	Bll4634 protein {UniProtKB/TrEMBL:Q89LB2}	[TP0840-TP0965 (0.8653204)]
COG0477	COG0845	blr6253	blr6253	Blr6253 protein {UniProtKB/TrEMBL:Q89GU2}	bll3708	bll3708	Efflux protein {UniProtKB/TrEMBL:Q89NX5}	[TP0840-TP0965 (0.8653204)]
COG0477	COG0845	blr0898	blr0898	Blr0898 protein {UniProtKB/TrEMBL:Q89VZ5}	blr0355	blr0355	Blr0355 protein {UniProtKB/TrEMBL:Q89XF9}	[TP0840-TP0965 (0.8653204)]
COG0477	COG0845	blr6967	blr6967	MFS permease {UniProtKB/TrEMBL:Q89EV3}	bll7986	bll7986	Bll7986 protein {UniProtKB/TrEMBL:Q89C12}	[TP0840-TP0965 (0.8653204)]
COG0477	COG0845	bll5460	bll5460	MFS permease {UniProtKB/TrEMBL:Q89J24}	bll3903	bll3903	Bll3903 protein {UniProtKB/TrEMBL:Q89ND9}	[TP0840-TP0965 (0.8653204)]
COG0477	COG0845	bll5645	bll5645	Bll5645 protein {UniProtKB/TrEMBL:Q89II9}	bll4634	bll4634	Bll4634 protein {UniProtKB/TrEMBL:Q89LB2}	[TP0840-TP0965 (0.8653204)]
COG0477	COG0845	blr0503	blr0503	Blr0503 protein {UniProtKB/TrEMBL:Q89X18}	bll4634	bll4634	Bll4634 protein {UniProtKB/TrEMBL:Q89LB2}	[TP0840-TP0965 (0.8653204)]
COG0477	COG0845	bll5274	bll5274	Bll5274 protein {UniProtKB/TrEMBL:Q89JK9}	bll3872	bll3872	HlyD family secretion protein	[TP0840-TP0965 (0.8653204)]
COG0477	COG0845	blr2656	blr2656	Blr2656 protein {UniProtKB/TrEMBL:Q89RV6}	blr4111	blr4111	Blr4111 protein {UniProtKB/TrEMBL:Q89MT1}	[TP0840-TP0965 (0.8653204)]
COG0477	COG0845	bll7407	bll7407	Fosmidomycin resistance protein	blr2860	blr2860	Blr2860 protein {UniProtKB/TrEMBL:Q89RB2}	[TP0840-TP0965 (0.8653204)]
COG0477	COG0845	bll3150	bll3150	Bll3150 protein {UniProtKB/TrEMBL:Q89QH8}	bll7671	bll7671	HlyD family secretion protein	[TP0840-TP0965 (0.8653204)]
COG0477	COG0845	bll1005	bll1005	Bll1005 protein {UniProtKB/TrEMBL:Q89VP0}	blr4932	blr4932	Blr4932 protein {UniProtKB/TrEMBL:Q89KH3}	[TP0840-TP0965 (0.8653204)]
COG0477	COG0845	bll2640	bll2640	Major facilitator superfamily transporter	bll5081	bll5081	Bll5081 protein {UniProtKB/TrEMBL:Q89K37}	[TP0840-TP0965 (0.8653204)]
COG0477	COG0845	blr2214	blr2214	Blr2214 protein {UniProtKB/TrEMBL:Q89T36}	bll6982	bll6982	HlyD family secretion protein	[TP0840-TP0965 (0.8653204)]
COG0477	COG0845	bll5121	bll5121	Major facilitator superfamily transporter	bll7020	bll7020	Efflux protein {UniProtKB/TrEMBL:Q89EQ2}	[TP0840-TP0965 (0.8653204)]
COG0477	COG0845	blr6418	blr6418	Blr6418 protein {UniProtKB/TrEMBL:Q89GC7}	blr2935	blr2935	Blr2935 protein {UniProtKB/TrEMBL:Q89R37}	[TP0840-TP0965 (0.8653204)]
COG0477	COG0845	bll5896	bll5896	Bll5896 protein {UniProtKB/TrEMBL:Q89HU3}	bll3708	bll3708	Efflux protein {UniProtKB/TrEMBL:Q89NX5}	[TP0840-TP0965 (0.8653204)]
COG0477	COG0845	blr3879	blr3879	Major facilitator superfamily transporter	bll5081	bll5081	Bll5081 protein {UniProtKB/TrEMBL:Q89K37}	[TP0840-TP0965 (0.8653204)]
COG0477	COG0845	bll6546	bll6546	Bll6546 protein {UniProtKB/TrEMBL:Q89G02}	bll7671	bll7671	HlyD family secretion protein	[TP0840-TP0965 (0.8653204)]
COG0477	COG0845	blr3396	blr3396	Major facilitator superfamily transporter	bll6982	bll6982	HlyD family secretion protein	[TP0840-TP0965 (0.8653204)]
COG0477	COG0845	blr2543	blr2543	MFS permease {UniProtKB/TrEMBL:Q89S62}	blr4111	blr4111	Blr4111 protein {UniProtKB/TrEMBL:Q89MT1}	[TP0840-TP0965 (0.8653204)]
COG0477	COG0845	blr6921	blr6921	Blr6921 protein {UniProtKB/TrEMBL:Q89EY0}	blr0369	blr0369	Blr0369 protein {UniProtKB/TrEMBL:Q89XE5}	[TP0840-TP0965 (0.8653204)]
COG0477	COG0845	bll5121	bll5121	Major facilitator superfamily transporter	bll3872	bll3872	HlyD family secretion protein	[TP0840-TP0965 (0.8653204)]
COG0477	COG0845	blr0584	blr0584	Blr0584 protein {UniProtKB/TrEMBL:Q89WU4}	blr5469	blr5469	Blr5469 protein {UniProtKB/TrEMBL:Q89J15}	[TP0840-TP0965 (0.8653204)]
COG0477	COG0845	bll3948	bll3948	Monocarboxylate MFS permease	blr4456	blr4456	Blr4456 protein {UniProtKB/TrEMBL:Q89LT7}	[TP0840-TP0965 (0.8653204)]
COG0477	COG0845	blr3879	blr3879	Major facilitator superfamily transporter	bll4634	bll4634	Bll4634 protein {UniProtKB/TrEMBL:Q89LB2}	[TP0840-TP0965 (0.8653204)]
COG0477	COG0845	bll5645	bll5645	Bll5645 protein {UniProtKB/TrEMBL:Q89II9}	blr4111	blr4111	Blr4111 protein {UniProtKB/TrEMBL:Q89MT1}	[TP0840-TP0965 (0.8653204)]
COG0477	COG0845	blr6590	blr6590	Major facilitator superfamily transporter	bll7913	bll7913	HlyD family secretion protein	[TP0840-TP0965 (0.8653204)]
COG0477	COG0845	bll3948	bll3948	Monocarboxylate MFS permease	blr2935	blr2935	Blr2935 protein {UniProtKB/TrEMBL:Q89R37}	[TP0840-TP0965 (0.8653204)]
COG0477	COG0845	blr3104	blr3104	Major facilitator superfamily transporter	bll3708	bll3708	Efflux protein {UniProtKB/TrEMBL:Q89NX5}	[TP0840-TP0965 (0.8653204)]
COG0477	COG0845	bll1005	bll1005	Bll1005 protein {UniProtKB/TrEMBL:Q89VP0}	bll3903	bll3903	Bll3903 protein {UniProtKB/TrEMBL:Q89ND9}	[TP0840-TP0965 (0.8653204)]
COG0477	COG0845	bll8274	bll8274	Bll8274 protein {UniProtKB/TrEMBL:Q89B91}	blr0355	blr0355	Blr0355 protein {UniProtKB/TrEMBL:Q89XF9}	[TP0840-TP0965 (0.8653204)]
COG0477	COG0845	blr3879	blr3879	Major facilitator superfamily transporter	blr6725	blr6725	Blr6725 protein {UniProtKB/TrEMBL:Q89FH5}	[TP0840-TP0965 (0.8653204)]
COG0477	COG0845	blr0559	blr0559	MFS permease {UniProtKB/TrEMBL:Q89WW9}	bll4320	bll4320	Bll4320 protein {UniProtKB/TrEMBL:Q89M73}	[TP0840-TP0965 (0.8653204)]
COG0477	COG0845	blr2421	blr2421	MFS permease {UniProtKB/TrEMBL:Q89SH9}	bll3903	bll3903	Bll3903 protein {UniProtKB/TrEMBL:Q89ND9}	[TP0840-TP0965 (0.8653204)]
COG0477	COG0845	bll4251	bll4251	MFS permease {UniProtKB/TrEMBL:Q89ME2}	bll4320	bll4320	Bll4320 protein {UniProtKB/TrEMBL:Q89M73}	[TP0840-TP0965 (0.8653204)]
COG0477	COG0845	bll2640	bll2640	Major facilitator superfamily transporter	bll5772	bll5772	Bll5772 protein {UniProtKB/TrEMBL:Q89I67}	[TP0840-TP0965 (0.8653204)]
COG0477	COG0845	blr5045	blr5045	Blr5045 protein {UniProtKB/TrEMBL:Q89K66}	blr4456	blr4456	Blr4456 protein {UniProtKB/TrEMBL:Q89LT7}	[TP0840-TP0965 (0.8653204)]
COG0477	COG0845	bll3971	bll3971	MFS permease {UniProtKB/TrEMBL:Q89N71}	blr0276	blr0276	Blr0276 protein {UniProtKB/TrEMBL:Q89XN2}	[TP0840-TP0965 (0.8653204)]
COG0477	COG0845	blr4054	blr4054	Tetracycline resistance protein	bll5081	bll5081	Bll5081 protein {UniProtKB/TrEMBL:Q89K37}	[TP0840-TP0965 (0.8653204)]
COG0477	COG0845	blr5594	blr5594	MFS permease {UniProtKB/TrEMBL:Q89IP0}	bll4320	bll4320	Bll4320 protein {UniProtKB/TrEMBL:Q89M73}	[TP0840-TP0965 (0.8653204)]
COG0477	COG0845	blr1003	blr1003	Blr1003 protein {UniProtKB/TrEMBL:Q89VP2}	blr7872	blr7872	HlyD family secretion protein	[TP0840-TP0965 (0.8653204)]
COG0477	COG0845	blr3879	blr3879	Major facilitator superfamily transporter	bll4320	bll4320	Bll4320 protein {UniProtKB/TrEMBL:Q89M73}	[TP0840-TP0965 (0.8653204)]
COG0477	COG0845	blr5939	blr5939	Blr5939 protein {UniProtKB/TrEMBL:Q89HQ1}	blr4111	blr4111	Blr4111 protein {UniProtKB/TrEMBL:Q89MT1}	[TP0840-TP0965 (0.8653204)]
COG0477	COG0845	bll6821	bll6821	Hypothetical metabolite transport protein	blr5302	blr5302	HlyD family secretion protein	[TP0840-TP0965 (0.8653204)]
COG0477	COG0845	blr6253	blr6253	Blr6253 protein {UniProtKB/TrEMBL:Q89GU2}	bll7020	bll7020	Efflux protein {UniProtKB/TrEMBL:Q89EQ2}	[TP0840-TP0965 (0.8653204)]
COG0477	COG0845	bll1193	bll1193	Integral inner membrane metabolite transport	bll5081	bll5081	Bll5081 protein {UniProtKB/TrEMBL:Q89K37}	[TP0840-TP0965 (0.8653204)]
COG0477	COG0845	blr0898	blr0898	Blr0898 protein {UniProtKB/TrEMBL:Q89VZ5}	bll6292	bll6292	HlyD protein {UniProtKB/TrEMBL:Q89GQ3}	[TP0840-TP0965 (0.8653204)]
COG0477	COG0845	bll8275	bll8275	Bll8275 protein {UniProtKB/TrEMBL:Q89B90}	blr5469	blr5469	Blr5469 protein {UniProtKB/TrEMBL:Q89J15}	[TP0840-TP0965 (0.8653204)]
COG0477	COG0845	blr4832	blr4832	Blr4832 protein {UniProtKB/TrEMBL:Q89KS1}	bll3903	bll3903	Bll3903 protein {UniProtKB/TrEMBL:Q89ND9}	[TP0840-TP0965 (0.8653204)]
COG0477	COG0845	blr2280	blr2280	Blr2280 protein {UniProtKB/TrEMBL:Q89SX0}	blr0996	blr0996	HlyD family secretion protein	[TP0840-TP0965 (0.8653204)]
COG0477	COG0845	blr6921	blr6921	Blr6921 protein {UniProtKB/TrEMBL:Q89EY0}	blr4111	blr4111	Blr4111 protein {UniProtKB/TrEMBL:Q89MT1}	[TP0840-TP0965 (0.8653204)]
COG0477	COG0845	bll5896	bll5896	Bll5896 protein {UniProtKB/TrEMBL:Q89HU3}	bll0300	bll0300	RagD {UniProtKB/TrEMBL:O69239}	[TP0840-TP0965 (0.8653204)]
COG0477	COG0845	blr0691	blr0691	Blr0691 protein {UniProtKB/TrEMBL:Q89WJ6}	bll5772	bll5772	Bll5772 protein {UniProtKB/TrEMBL:Q89I67}	[TP0840-TP0965 (0.8653204)]
COG0477	COG0845	bll2691	bll2691	Bll2691 protein {UniProtKB/TrEMBL:Q89RS1}	blr7872	blr7872	HlyD family secretion protein	[TP0840-TP0965 (0.8653204)]
COG0477	COG0845	blr7959	blr7959	Blr7959 protein {UniProtKB/TrEMBL:Q89C39}	blr4936	blr4936	Blr4936 protein {UniProtKB/TrEMBL:Q89KG9}	[TP0840-TP0965 (0.8653204)]
COG0477	COG0845	blr2964	blr2964	Blr2964 protein {UniProtKB/TrEMBL:Q89R08}	bll0300	bll0300	RagD {UniProtKB/TrEMBL:O69239}	[TP0840-TP0965 (0.8653204)]
COG0477	COG0845	bll6621	bll6621	Multidrug resistance protein B	blr6725	blr6725	Blr6725 protein {UniProtKB/TrEMBL:Q89FH5}	[TP0840-TP0965 (0.8653204)]
COG0477	COG0845	blr0691	blr0691	Blr0691 protein {UniProtKB/TrEMBL:Q89WJ6}	blr4456	blr4456	Blr4456 protein {UniProtKB/TrEMBL:Q89LT7}	[TP0840-TP0965 (0.8653204)]
COG0477	COG0845	blr4009	blr4009	Blr4009 protein {UniProtKB/TrEMBL:Q89N33}	bll5772	bll5772	Bll5772 protein {UniProtKB/TrEMBL:Q89I67}	[TP0840-TP0965 (0.8653204)]
COG0477	COG0845	bll3971	bll3971	MFS permease {UniProtKB/TrEMBL:Q89N71}	blr0355	blr0355	Blr0355 protein {UniProtKB/TrEMBL:Q89XF9}	[TP0840-TP0965 (0.8653204)]
COG0477	COG0845	bll0889	bll0889	Bll0889 protein {UniProtKB/TrEMBL:Q89W04}	bll7671	bll7671	HlyD family secretion protein	[TP0840-TP0965 (0.8653204)]
COG0477	COG0845	bll5620	bll5620	MFS permease {UniProtKB/TrEMBL:Q89IL4}	blr5302	blr5302	HlyD family secretion protein	[TP0840-TP0965 (0.8653204)]
COG0477	COG0845	bll2691	bll2691	Bll2691 protein {UniProtKB/TrEMBL:Q89RS1}	bll3708	bll3708	Efflux protein {UniProtKB/TrEMBL:Q89NX5}	[TP0840-TP0965 (0.8653204)]
COG0477	COG0845	blr4923	blr4923	Major facilitator superfamily transporter	bll5650	bll5650	Bll5650 protein {UniProtKB/TrEMBL:Q89II4}	[TP0840-TP0965 (0.8653204)]
COG0477	COG0845	blr3538	blr3538	Blr3538 protein {UniProtKB/TrEMBL:Q89PE4}	bll6982	bll6982	HlyD family secretion protein	[TP0840-TP0965 (0.8653204)]
COG0477	COG0845	blr4923	blr4923	Major facilitator superfamily transporter	bll4320	bll4320	Bll4320 protein {UniProtKB/TrEMBL:Q89M73}	[TP0840-TP0965 (0.8653204)]
COG0477	COG0845	bll3089	bll3089	Bll3089 protein {UniProtKB/TrEMBL:Q89QN5}	blr1515	blr1515	RND multidrug efflux membrane permease	[TP0840-TP0965 (0.8653204)]
COG0477	COG0845	bll3850	bll3850	Bll3850 protein {UniProtKB/TrEMBL:Q89NI8}	blr1515	blr1515	RND multidrug efflux membrane permease	[TP0840-TP0965 (0.8653204)]
COG0477	COG0845	blr0691	blr0691	Blr0691 protein {UniProtKB/TrEMBL:Q89WJ6}	bll7021	bll7021	HlyD family secretion protein	[TP0840-TP0965 (0.8653204)]
COG0477	COG0845	blr2656	blr2656	Blr2656 protein {UniProtKB/TrEMBL:Q89RV6}	bll3708	bll3708	Efflux protein {UniProtKB/TrEMBL:Q89NX5}	[TP0840-TP0965 (0.8653204)]
COG0477	COG0845	blr5151	blr5151	Hypothetical transport protein	blr0996	blr0996	HlyD family secretion protein	[TP0840-TP0965 (0.8653204)]
COG0477	COG0845	bll3850	bll3850	Bll3850 protein {UniProtKB/TrEMBL:Q89NI8}	bll5081	bll5081	Bll5081 protein {UniProtKB/TrEMBL:Q89K37}	[TP0840-TP0965 (0.8653204)]
COG0477	COG0845	bll6038	bll6038	Hypothetical transport protein	bll7021	bll7021	HlyD family secretion protein	[TP0840-TP0965 (0.8653204)]
COG0477	COG0845	bll4251	bll4251	MFS permease {UniProtKB/TrEMBL:Q89ME2}	blr3031	blr3031	Blr3031 protein {UniProtKB/TrEMBL:Q89QU3}	[TP0840-TP0965 (0.8653204)]
COG0477	COG0845	blr2278	blr2278	MFS permease {UniProtKB/TrEMBL:Q89SX2}	bll4634	bll4634	Bll4634 protein {UniProtKB/TrEMBL:Q89LB2}	[TP0840-TP0965 (0.8653204)]
COG0477	COG0845	bll3948	bll3948	Monocarboxylate MFS permease	blr2860	blr2860	Blr2860 protein {UniProtKB/TrEMBL:Q89RB2}	[TP0840-TP0965 (0.8653204)]
COG0477	COG0845	blr5939	blr5939	Blr5939 protein {UniProtKB/TrEMBL:Q89HQ1}	bll5772	bll5772	Bll5772 protein {UniProtKB/TrEMBL:Q89I67}	[TP0840-TP0965 (0.8653204)]
COG0477	COG0845	blr7594	blr7594	Blr7594 protein {UniProtKB/TrEMBL:Q89D51}	bll6292	bll6292	HlyD protein {UniProtKB/TrEMBL:Q89GQ3}	[TP0840-TP0965 (0.8653204)]
COG0477	COG0845	blr7905	blr7905	Citrate-proton symporter	bll4320	bll4320	Bll4320 protein {UniProtKB/TrEMBL:Q89M73}	[TP0840-TP0965 (0.8653204)]
COG0477	COG0845	blr8112	blr8112	Blr8112 protein {UniProtKB/TrEMBL:Q89BN6}	blr0369	blr0369	Blr0369 protein {UniProtKB/TrEMBL:Q89XE5}	[TP0840-TP0965 (0.8653204)]
COG0477	COG0845	bll0148	bll0148	MFS permease {UniProtKB/TrEMBL:Q89Y07}	bll7671	bll7671	HlyD family secretion protein	[TP0840-TP0965 (0.8653204)]
COG0477	COG0845	blr4009	blr4009	Blr4009 protein {UniProtKB/TrEMBL:Q89N33}	bll7671	bll7671	HlyD family secretion protein	[TP0840-TP0965 (0.8653204)]
COG0477	COG0845	bll6821	bll6821	Hypothetical metabolite transport protein	bll6292	bll6292	HlyD protein {UniProtKB/TrEMBL:Q89GQ3}	[TP0840-TP0965 (0.8653204)]
COG0477	COG0845	blr6590	blr6590	Major facilitator superfamily transporter	bll6292	bll6292	HlyD protein {UniProtKB/TrEMBL:Q89GQ3}	[TP0840-TP0965 (0.8653204)]
COG0477	COG0845	bll3149	bll3149	Bll3149 protein {UniProtKB/TrEMBL:Q89QH9}	blr0369	blr0369	Blr0369 protein {UniProtKB/TrEMBL:Q89XE5}	[TP0840-TP0965 (0.8653204)]
COG0477	COG0845	blr5212	blr5212	Blr5212 protein {UniProtKB/TrEMBL:Q89JR0}	blr4932	blr4932	Blr4932 protein {UniProtKB/TrEMBL:Q89KH3}	[TP0840-TP0965 (0.8653204)]
COG0477	COG0845	blr5869	blr5869	GudP protein {UniProtKB/TrEMBL:Q89HX0}	blr2422	blr2422	Blr2422 protein {UniProtKB/TrEMBL:Q89SH8}	[TP0840-TP0965 (0.8653204)]
COG0477	COG0845	bll2904	bll2904	Alpha-ketoglutarate permease	bll5081	bll5081	Bll5081 protein {UniProtKB/TrEMBL:Q89K37}	[TP0840-TP0965 (0.8653204)]
COG0477	COG0845	blr0584	blr0584	Blr0584 protein {UniProtKB/TrEMBL:Q89WU4}	bll7986	bll7986	Bll7986 protein {UniProtKB/TrEMBL:Q89C12}	[TP0840-TP0965 (0.8653204)]
COG0477	COG0845	bll2740	bll2740	Hypothetical transport protein	bll7021	bll7021	HlyD family secretion protein	[TP0840-TP0965 (0.8653204)]
COG0477	COG0845	bll5529	bll5529	Hypothetical metabolite transport protein	blr5302	blr5302	HlyD family secretion protein	[TP0840-TP0965 (0.8653204)]
COG0477	COG0845	blr0691	blr0691	Blr0691 protein {UniProtKB/TrEMBL:Q89WJ6}	blr6971	blr6971	AprE protein {UniProtKB/TrEMBL:Q89EU9}	[TP0840-TP0965 (0.8653204)]
COG0477	COG0845	blr2214	blr2214	Blr2214 protein {UniProtKB/TrEMBL:Q89T36}	bll3872	bll3872	HlyD family secretion protein	[TP0840-TP0965 (0.8653204)]
COG0477	COG0845	bll5274	bll5274	Bll5274 protein {UniProtKB/TrEMBL:Q89JK9}	blr4456	blr4456	Blr4456 protein {UniProtKB/TrEMBL:Q89LT7}	[TP0840-TP0965 (0.8653204)]
COG0477	COG0845	bll3875	bll3875	Hypothetical metabolite transport protein	bll3708	bll3708	Efflux protein {UniProtKB/TrEMBL:Q89NX5}	[TP0840-TP0965 (0.8653204)]
COG0477	COG0845	bll3971	bll3971	MFS permease {UniProtKB/TrEMBL:Q89N71}	bll7313	bll7313	RND efflux membrane fusion protein	[TP0840-TP0965 (0.8653204)]
COG0477	COG0845	bll1005	bll1005	Bll1005 protein {UniProtKB/TrEMBL:Q89VP0}	blr2422	blr2422	Blr2422 protein {UniProtKB/TrEMBL:Q89SH8}	[TP0840-TP0965 (0.8653204)]
COG0477	COG0845	blr2278	blr2278	MFS permease {UniProtKB/TrEMBL:Q89SX2}	blr0996	blr0996	HlyD family secretion protein	[TP0840-TP0965 (0.8653204)]
COG0477	COG0845	blr7905	blr7905	Citrate-proton symporter	bll7313	bll7313	RND efflux membrane fusion protein	[TP0840-TP0965 (0.8653204)]
COG0477	COG0845	blr3538	blr3538	Blr3538 protein {UniProtKB/TrEMBL:Q89PE4}	blr6725	blr6725	Blr6725 protein {UniProtKB/TrEMBL:Q89FH5}	[TP0840-TP0965 (0.8653204)]
COG0477	COG0845	blr2964	blr2964	Blr2964 protein {UniProtKB/TrEMBL:Q89R08}	blr4936	blr4936	Blr4936 protein {UniProtKB/TrEMBL:Q89KG9}	[TP0840-TP0965 (0.8653204)]
COG0477	COG0845	bll0931	bll0931	Multidrug resistance protein B	blr1515	blr1515	RND multidrug efflux membrane permease	[TP0840-TP0965 (0.8653204)]
COG0477	COG0845	bll2691	bll2691	Bll2691 protein {UniProtKB/TrEMBL:Q89RS1}	bll7021	bll7021	HlyD family secretion protein	[TP0840-TP0965 (0.8653204)]
COG0477	COG0845	bll2740	bll2740	Hypothetical transport protein	bll7671	bll7671	HlyD family secretion protein	[TP0840-TP0965 (0.8653204)]
COG0477	COG0845	bll3875	bll3875	Hypothetical metabolite transport protein	blr2860	blr2860	Blr2860 protein {UniProtKB/TrEMBL:Q89RB2}	[TP0840-TP0965 (0.8653204)]
COG0477	COG0845	blr2964	blr2964	Blr2964 protein {UniProtKB/TrEMBL:Q89R08}	bll3708	bll3708	Efflux protein {UniProtKB/TrEMBL:Q89NX5}	[TP0840-TP0965 (0.8653204)]
COG0477	COG0845	bll3875	bll3875	Hypothetical metabolite transport protein	bll5772	bll5772	Bll5772 protein {UniProtKB/TrEMBL:Q89I67}	[TP0840-TP0965 (0.8653204)]
COG0477	COG0845	blr3538	blr3538	Blr3538 protein {UniProtKB/TrEMBL:Q89PE4}	bll4320	bll4320	Bll4320 protein {UniProtKB/TrEMBL:Q89M73}	[TP0840-TP0965 (0.8653204)]
COG0477	COG0845	blr2543	blr2543	MFS permease {UniProtKB/TrEMBL:Q89S62}	blr6725	blr6725	Blr6725 protein {UniProtKB/TrEMBL:Q89FH5}	[TP0840-TP0965 (0.8653204)]
COG0477	COG0845	bll5529	bll5529	Hypothetical metabolite transport protein	blr5469	blr5469	Blr5469 protein {UniProtKB/TrEMBL:Q89J15}	[TP0840-TP0965 (0.8653204)]
COG0477	COG0845	bll0931	bll0931	Multidrug resistance protein B	bll5650	bll5650	Bll5650 protein {UniProtKB/TrEMBL:Q89II4}	[TP0840-TP0965 (0.8653204)]
COG0477	COG0845	blr4009	blr4009	Blr4009 protein {UniProtKB/TrEMBL:Q89N33}	blr3031	blr3031	Blr3031 protein {UniProtKB/TrEMBL:Q89QU3}	[TP0840-TP0965 (0.8653204)]
COG0477	COG0845	bll2771	bll2771	Bll2771 protein {UniProtKB/TrEMBL:Q89RK1}	bll5772	bll5772	Bll5772 protein {UniProtKB/TrEMBL:Q89I67}	[TP0840-TP0965 (0.8653204)]
COG0477	COG0845	bll4329	bll4329	Bll4329 protein {UniProtKB/TrEMBL:Q89M64}	blr2935	blr2935	Blr2935 protein {UniProtKB/TrEMBL:Q89R37}	[TP0840-TP0965 (0.8653204)]
COG0477	COG0845	blr0559	blr0559	MFS permease {UniProtKB/TrEMBL:Q89WW9}	blr4932	blr4932	Blr4932 protein {UniProtKB/TrEMBL:Q89KH3}	[TP0840-TP0965 (0.8653204)]
COG0477	COG0845	blr2656	blr2656	Blr2656 protein {UniProtKB/TrEMBL:Q89RV6}	bll3903	bll3903	Bll3903 protein {UniProtKB/TrEMBL:Q89ND9}	[TP0840-TP0965 (0.8653204)]
COG0477	COG0845	blr0898	blr0898	Blr0898 protein {UniProtKB/TrEMBL:Q89VZ5}	blr4932	blr4932	Blr4932 protein {UniProtKB/TrEMBL:Q89KH3}	[TP0840-TP0965 (0.8653204)]
COG0477	COG0845	bll4329	bll4329	Bll4329 protein {UniProtKB/TrEMBL:Q89M64}	blr2860	blr2860	Blr2860 protein {UniProtKB/TrEMBL:Q89RB2}	[TP0840-TP0965 (0.8653204)]
COG0477	COG0845	blr8112	blr8112	Blr8112 protein {UniProtKB/TrEMBL:Q89BN6}	blr4111	blr4111	Blr4111 protein {UniProtKB/TrEMBL:Q89MT1}	[TP0840-TP0965 (0.8653204)]
COG0477	COG0845	bll6257	bll6257	Bll6257 protein {UniProtKB/TrEMBL:Q89GT8}	blr2935	blr2935	Blr2935 protein {UniProtKB/TrEMBL:Q89R37}	[TP0840-TP0965 (0.8653204)]
COG0477	COG0845	bll5496	bll5496	Hypothetical metabolite transport protein	bll7986	bll7986	Bll7986 protein {UniProtKB/TrEMBL:Q89C12}	[TP0840-TP0965 (0.8653204)]
COG0477	COG0845	blr6590	blr6590	Major facilitator superfamily transporter	blr6725	blr6725	Blr6725 protein {UniProtKB/TrEMBL:Q89FH5}	[TP0840-TP0965 (0.8653204)]
COG0477	COG0845	bll5121	bll5121	Major facilitator superfamily transporter	bll7313	bll7313	RND efflux membrane fusion protein	[TP0840-TP0965 (0.8653204)]
COG0477	COG0845	bll3971	bll3971	MFS permease {UniProtKB/TrEMBL:Q89N71}	bll4634	bll4634	Bll4634 protein {UniProtKB/TrEMBL:Q89LB2}	[TP0840-TP0965 (0.8653204)]
COG0477	COG0845	blr2421	blr2421	MFS permease {UniProtKB/TrEMBL:Q89SH9}	blr4456	blr4456	Blr4456 protein {UniProtKB/TrEMBL:Q89LT7}	[TP0840-TP0965 (0.8653204)]
COG0477	COG0845	bll8274	bll8274	Bll8274 protein {UniProtKB/TrEMBL:Q89B91}	bll7313	bll7313	RND efflux membrane fusion protein	[TP0840-TP0965 (0.8653204)]
COG0477	COG0845	bll5274	bll5274	Bll5274 protein {UniProtKB/TrEMBL:Q89JK9}	bll7020	bll7020	Efflux protein {UniProtKB/TrEMBL:Q89EQ2}	[TP0840-TP0965 (0.8653204)]
COG0477	COG0845	blr0898	blr0898	Blr0898 protein {UniProtKB/TrEMBL:Q89VZ5}	bll7313	bll7313	RND efflux membrane fusion protein	[TP0840-TP0965 (0.8653204)]
COG0477	COG0845	bll3150	bll3150	Bll3150 protein {UniProtKB/TrEMBL:Q89QH8}	blr4111	blr4111	Blr4111 protein {UniProtKB/TrEMBL:Q89MT1}	[TP0840-TP0965 (0.8653204)]
COG0477	COG0845	blr6253	blr6253	Blr6253 protein {UniProtKB/TrEMBL:Q89GU2}	bll0300	bll0300	RagD {UniProtKB/TrEMBL:O69239}	[TP0840-TP0965 (0.8653204)]
COG0477	COG0845	blr6569	blr6569	MFS permease {UniProtKB/TrEMBL:Q89FX9}	bll7313	bll7313	RND efflux membrane fusion protein	[TP0840-TP0965 (0.8653204)]
COG0477	COG0845	bll1193	bll1193	Integral inner membrane metabolite transport	bll5772	bll5772	Bll5772 protein {UniProtKB/TrEMBL:Q89I67}	[TP0840-TP0965 (0.8653204)]
COG0477	COG0845	blr0584	blr0584	Blr0584 protein {UniProtKB/TrEMBL:Q89WU4}	bll0300	bll0300	RagD {UniProtKB/TrEMBL:O69239}	[TP0840-TP0965 (0.8653204)]
COG0477	COG0845	bll0324	bll0324	Bll0324 protein {UniProtKB/TrEMBL:Q89XJ0}	bll3903	bll3903	Bll3903 protein {UniProtKB/TrEMBL:Q89ND9}	[TP0840-TP0965 (0.8653204)]
COG0477	COG0845	bll3948	bll3948	Monocarboxylate MFS permease	blr5302	blr5302	HlyD family secretion protein	[TP0840-TP0965 (0.8653204)]
COG0477	COG0845	bll5274	bll5274	Bll5274 protein {UniProtKB/TrEMBL:Q89JK9}	bll7913	bll7913	HlyD family secretion protein	[TP0840-TP0965 (0.8653204)]
COG0477	COG0845	bll6821	bll6821	Hypothetical metabolite transport protein	bll7021	bll7021	HlyD family secretion protein	[TP0840-TP0965 (0.8653204)]
COG0477	COG0845	blr0584	blr0584	Blr0584 protein {UniProtKB/TrEMBL:Q89WU4}	bll6292	bll6292	HlyD protein {UniProtKB/TrEMBL:Q89GQ3}	[TP0840-TP0965 (0.8653204)]
COG0477	COG0845	blr7594	blr7594	Blr7594 protein {UniProtKB/TrEMBL:Q89D51}	blr0355	blr0355	Blr0355 protein {UniProtKB/TrEMBL:Q89XF9}	[TP0840-TP0965 (0.8653204)]
COG0477	COG0845	blr7594	blr7594	Blr7594 protein {UniProtKB/TrEMBL:Q89D51}	blr4932	blr4932	Blr4932 protein {UniProtKB/TrEMBL:Q89KH3}	[TP0840-TP0965 (0.8653204)]
COG0477	COG0845	bll3875	bll3875	Hypothetical metabolite transport protein	blr4111	blr4111	Blr4111 protein {UniProtKB/TrEMBL:Q89MT1}	[TP0840-TP0965 (0.8653204)]
COG0477	COG0845	bll6038	bll6038	Hypothetical transport protein	blr7872	blr7872	HlyD family secretion protein	[TP0840-TP0965 (0.8653204)]
COG0477	COG0845	bll6257	bll6257	Bll6257 protein {UniProtKB/TrEMBL:Q89GT8}	blr0276	blr0276	Blr0276 protein {UniProtKB/TrEMBL:Q89XN2}	[TP0840-TP0965 (0.8653204)]
COG0477	COG0845	bll0324	bll0324	Bll0324 protein {UniProtKB/TrEMBL:Q89XJ0}	blr0276	blr0276	Blr0276 protein {UniProtKB/TrEMBL:Q89XN2}	[TP0840-TP0965 (0.8653204)]
COG0477	COG0845	blr5567	blr5567	Blr5567 protein {UniProtKB/TrEMBL:Q89IR7}	blr4936	blr4936	Blr4936 protein {UniProtKB/TrEMBL:Q89KG9}	[TP0840-TP0965 (0.8653204)]
COG0477	COG0845	blr5594	blr5594	MFS permease {UniProtKB/TrEMBL:Q89IP0}	bll7021	bll7021	HlyD family secretion protein	[TP0840-TP0965 (0.8653204)]
COG0477	COG0845	bll8274	bll8274	Bll8274 protein {UniProtKB/TrEMBL:Q89B91}	blr4111	blr4111	Blr4111 protein {UniProtKB/TrEMBL:Q89MT1}	[TP0840-TP0965 (0.8653204)]
COG0477	COG0845	bll0695	bll0695	Major facilitator superfamily transporter	blr1515	blr1515	RND multidrug efflux membrane permease	[TP0840-TP0965 (0.8653204)]
COG0477	COG0845	bll5274	bll5274	Bll5274 protein {UniProtKB/TrEMBL:Q89JK9}	bll7671	bll7671	HlyD family secretion protein	[TP0840-TP0965 (0.8653204)]
COG0477	COG0845	blr2214	blr2214	Blr2214 protein {UniProtKB/TrEMBL:Q89T36}	bll7021	bll7021	HlyD family secretion protein	[TP0840-TP0965 (0.8653204)]
COG0477	COG0845	bll4329	bll4329	Bll4329 protein {UniProtKB/TrEMBL:Q89M64}	bll3903	bll3903	Bll3903 protein {UniProtKB/TrEMBL:Q89ND9}	[TP0840-TP0965 (0.8653204)]
COG0477	COG0845	blr6921	blr6921	Blr6921 protein {UniProtKB/TrEMBL:Q89EY0}	blr4932	blr4932	Blr4932 protein {UniProtKB/TrEMBL:Q89KH3}	[TP0840-TP0965 (0.8653204)]
COG0477	COG0845	blr1018	blr1018	Blr1018 protein {UniProtKB/TrEMBL:Q89VM7}	bll7020	bll7020	Efflux protein {UniProtKB/TrEMBL:Q89EQ2}	[TP0840-TP0965 (0.8653204)]
COG0477	COG0845	bll3149	bll3149	Bll3149 protein {UniProtKB/TrEMBL:Q89QH9}	blr0355	blr0355	Blr0355 protein {UniProtKB/TrEMBL:Q89XF9}	[TP0840-TP0965 (0.8653204)]
COG0477	COG0845	blr5567	blr5567	Blr5567 protein {UniProtKB/TrEMBL:Q89IR7}	bll5772	bll5772	Bll5772 protein {UniProtKB/TrEMBL:Q89I67}	[TP0840-TP0965 (0.8653204)]
COG0477	COG0845	bll5645	bll5645	Bll5645 protein {UniProtKB/TrEMBL:Q89II9}	blr5302	blr5302	HlyD family secretion protein	[TP0840-TP0965 (0.8653204)]
COG0477	COG0845	bll2640	bll2640	Major facilitator superfamily transporter	blr2860	blr2860	Blr2860 protein {UniProtKB/TrEMBL:Q89RB2}	[TP0840-TP0965 (0.8653204)]
COG0477	COG0845	blr0503	blr0503	Blr0503 protein {UniProtKB/TrEMBL:Q89X18}	blr7872	blr7872	HlyD family secretion protein	[TP0840-TP0965 (0.8653204)]
COG0477	COG0845	bll4302	bll4302	Bll4302 protein {UniProtKB/TrEMBL:Q89M91}	bll7671	bll7671	HlyD family secretion protein	[TP0840-TP0965 (0.8653204)]
COG0477	COG0845	blr4923	blr4923	Major facilitator superfamily transporter	bll3903	bll3903	Bll3903 protein {UniProtKB/TrEMBL:Q89ND9}	[TP0840-TP0965 (0.8653204)]
COG0477	COG0845	blr2314	blr2314	MFS permease {UniProtKB/TrEMBL:Q89ST6}	bll3872	bll3872	HlyD family secretion protein	[TP0840-TP0965 (0.8653204)]
COG0477	COG0845	blr2421	blr2421	MFS permease {UniProtKB/TrEMBL:Q89SH9}	bll3708	bll3708	Efflux protein {UniProtKB/TrEMBL:Q89NX5}	[TP0840-TP0965 (0.8653204)]
COG0477	COG0845	bll5896	bll5896	Bll5896 protein {UniProtKB/TrEMBL:Q89HU3}	blr6725	blr6725	Blr6725 protein {UniProtKB/TrEMBL:Q89FH5}	[TP0840-TP0965 (0.8653204)]
COG0477	COG0845	bll5462	bll5462	Hypothetical metabolite transport protein	blr6725	blr6725	Blr6725 protein {UniProtKB/TrEMBL:Q89FH5}	[TP0840-TP0965 (0.8653204)]
COG0477	COG0845	bll8274	bll8274	Bll8274 protein {UniProtKB/TrEMBL:Q89B91}	bll6292	bll6292	HlyD protein {UniProtKB/TrEMBL:Q89GQ3}	[TP0840-TP0965 (0.8653204)]
COG0477	COG0845	blr2656	blr2656	Blr2656 protein {UniProtKB/TrEMBL:Q89RV6}	blr5469	blr5469	Blr5469 protein {UniProtKB/TrEMBL:Q89J15}	[TP0840-TP0965 (0.8653204)]
COG0477	COG0845	blr7905	blr7905	Citrate-proton symporter	bll7986	bll7986	Bll7986 protein {UniProtKB/TrEMBL:Q89C12}	[TP0840-TP0965 (0.8653204)]
COG0477	COG0845	bll4251	bll4251	MFS permease {UniProtKB/TrEMBL:Q89ME2}	blr7872	blr7872	HlyD family secretion protein	[TP0840-TP0965 (0.8653204)]
COG0477	COG0845	bll1005	bll1005	Bll1005 protein {UniProtKB/TrEMBL:Q89VP0}	bll3872	bll3872	HlyD family secretion protein	[TP0840-TP0965 (0.8653204)]
COG0477	COG0845	blr2280	blr2280	Blr2280 protein {UniProtKB/TrEMBL:Q89SX0}	blr4456	blr4456	Blr4456 protein {UniProtKB/TrEMBL:Q89LT7}	[TP0840-TP0965 (0.8653204)]
COG0477	COG0845	bll2640	bll2640	Major facilitator superfamily transporter	bll0300	bll0300	RagD {UniProtKB/TrEMBL:O69239}	[TP0840-TP0965 (0.8653204)]
COG0477	COG0845	blr6253	blr6253	Blr6253 protein {UniProtKB/TrEMBL:Q89GU2}	blr2935	blr2935	Blr2935 protein {UniProtKB/TrEMBL:Q89R37}	[TP0840-TP0965 (0.8653204)]
COG0477	COG0845	bll5496	bll5496	Hypothetical metabolite transport protein	blr4111	blr4111	Blr4111 protein {UniProtKB/TrEMBL:Q89MT1}	[TP0840-TP0965 (0.8653204)]
COG0477	COG0845	blr5151	blr5151	Hypothetical transport protein	blr4456	blr4456	Blr4456 protein {UniProtKB/TrEMBL:Q89LT7}	[TP0840-TP0965 (0.8653204)]
COG0477	COG0845	blr2214	blr2214	Blr2214 protein {UniProtKB/TrEMBL:Q89T36}	bll5772	bll5772	Bll5772 protein {UniProtKB/TrEMBL:Q89I67}	[TP0840-TP0965 (0.8653204)]
COG0477	COG0845	blr6253	blr6253	Blr6253 protein {UniProtKB/TrEMBL:Q89GU2}	blr4936	blr4936	Blr4936 protein {UniProtKB/TrEMBL:Q89KG9}	[TP0840-TP0965 (0.8653204)]
COG0477	COG0845	blr2421	blr2421	MFS permease {UniProtKB/TrEMBL:Q89SH9}	blr5302	blr5302	HlyD family secretion protein	[TP0840-TP0965 (0.8653204)]
COG0477	COG0845	bll0695	bll0695	Major facilitator superfamily transporter	bll6292	bll6292	HlyD protein {UniProtKB/TrEMBL:Q89GQ3}	[TP0840-TP0965 (0.8653204)]
COG0477	COG0845	bll0324	bll0324	Bll0324 protein {UniProtKB/TrEMBL:Q89XJ0}	blr7872	blr7872	HlyD family secretion protein	[TP0840-TP0965 (0.8653204)]
COG0477	COG0845	blr3538	blr3538	Blr3538 protein {UniProtKB/TrEMBL:Q89PE4}	bll5772	bll5772	Bll5772 protein {UniProtKB/TrEMBL:Q89I67}	[TP0840-TP0965 (0.8653204)]
COG0477	COG0845	bll5121	bll5121	Major facilitator superfamily transporter	bll7671	bll7671	HlyD family secretion protein	[TP0840-TP0965 (0.8653204)]
COG0477	COG0845	bll1193	bll1193	Integral inner membrane metabolite transport	bll7313	bll7313	RND efflux membrane fusion protein	[TP0840-TP0965 (0.8653204)]
COG0477	COG0845	blr5939	blr5939	Blr5939 protein {UniProtKB/TrEMBL:Q89HQ1}	blr6971	blr6971	AprE protein {UniProtKB/TrEMBL:Q89EU9}	[TP0840-TP0965 (0.8653204)]
COG0477	COG0845	bll0695	bll0695	Major facilitator superfamily transporter	bll3903	bll3903	Bll3903 protein {UniProtKB/TrEMBL:Q89ND9}	[TP0840-TP0965 (0.8653204)]
COG0477	COG0845	blr0485	blr0485	Blr0485 protein {UniProtKB/TrEMBL:Q89X37}	blr0369	blr0369	Blr0369 protein {UniProtKB/TrEMBL:Q89XE5}	[TP0840-TP0965 (0.8653204)]
COG0477	COG0845	blr6418	blr6418	Blr6418 protein {UniProtKB/TrEMBL:Q89GC7}	blr4456	blr4456	Blr4456 protein {UniProtKB/TrEMBL:Q89LT7}	[TP0840-TP0965 (0.8653204)]
COG0477	COG0845	bll5274	bll5274	Bll5274 protein {UniProtKB/TrEMBL:Q89JK9}	bll5772	bll5772	Bll5772 protein {UniProtKB/TrEMBL:Q89I67}	[TP0840-TP0965 (0.8653204)]
COG0477	COG0845	bll6621	bll6621	Multidrug resistance protein B	bll7671	bll7671	HlyD family secretion protein	[TP0840-TP0965 (0.8653204)]
COG0477	COG0845	bll8274	bll8274	Bll8274 protein {UniProtKB/TrEMBL:Q89B91}	blr5469	blr5469	Blr5469 protein {UniProtKB/TrEMBL:Q89J15}	[TP0840-TP0965 (0.8653204)]
COG0477	COG0845	blr0485	blr0485	Blr0485 protein {UniProtKB/TrEMBL:Q89X37}	blr0276	blr0276	Blr0276 protein {UniProtKB/TrEMBL:Q89XN2}	[TP0840-TP0965 (0.8653204)]
COG0477	COG0845	bll6821	bll6821	Hypothetical metabolite transport protein	bll7986	bll7986	Bll7986 protein {UniProtKB/TrEMBL:Q89C12}	[TP0840-TP0965 (0.8653204)]
COG0477	COG0845	blr3104	blr3104	Major facilitator superfamily transporter	blr5302	blr5302	HlyD family secretion protein	[TP0840-TP0965 (0.8653204)]
COG0477	COG0845	bll5896	bll5896	Bll5896 protein {UniProtKB/TrEMBL:Q89HU3}	bll5772	bll5772	Bll5772 protein {UniProtKB/TrEMBL:Q89I67}	[TP0840-TP0965 (0.8653204)]
COG0477	COG0845	bll1864	bll1864	Citrate-proton symporter	blr0355	blr0355	Blr0355 protein {UniProtKB/TrEMBL:Q89XF9}	[TP0840-TP0965 (0.8653204)]
COG0477	COG0845	bll5529	bll5529	Hypothetical metabolite transport protein	blr0276	blr0276	Blr0276 protein {UniProtKB/TrEMBL:Q89XN2}	[TP0840-TP0965 (0.8653204)]
COG0477	COG0845	blr6569	blr6569	MFS permease {UniProtKB/TrEMBL:Q89FX9}	blr0355	blr0355	Blr0355 protein {UniProtKB/TrEMBL:Q89XF9}	[TP0840-TP0965 (0.8653204)]
COG0477	COG0845	blr4009	blr4009	Blr4009 protein {UniProtKB/TrEMBL:Q89N33}	bll0300	bll0300	RagD {UniProtKB/TrEMBL:O69239}	[TP0840-TP0965 (0.8653204)]
COG0477	COG0845	blr0584	blr0584	Blr0584 protein {UniProtKB/TrEMBL:Q89WU4}	bll4634	bll4634	Bll4634 protein {UniProtKB/TrEMBL:Q89LB2}	[TP0840-TP0965 (0.8653204)]
COG0477	COG0845	blr2543	blr2543	MFS permease {UniProtKB/TrEMBL:Q89S62}	blr7329	blr7329	Blr7329 protein {UniProtKB/TrEMBL:Q89DV8}	[TP0840-TP0965 (0.8653204)]
COG0477	COG0845	blr0239	blr0239	Blr0239 protein {UniProtKB/TrEMBL:Q89XR8}	blr0996	blr0996	HlyD family secretion protein	[TP0840-TP0965 (0.8653204)]
COG0477	COG0845	blr5151	blr5151	Hypothetical transport protein	blr2860	blr2860	Blr2860 protein {UniProtKB/TrEMBL:Q89RB2}	[TP0840-TP0965 (0.8653204)]
COG0477	COG0845	blr5047	blr5047	Blr5047 protein {UniProtKB/TrEMBL:Q89K64}	bll7313	bll7313	RND efflux membrane fusion protein	[TP0840-TP0965 (0.8653204)]
COG0477	COG0845	bll4302	bll4302	Bll4302 protein {UniProtKB/TrEMBL:Q89M91}	blr0369	blr0369	Blr0369 protein {UniProtKB/TrEMBL:Q89XE5}	[TP0840-TP0965 (0.8653204)]
COG0477	COG0845	blr4832	blr4832	Blr4832 protein {UniProtKB/TrEMBL:Q89KS1}	blr1515	blr1515	RND multidrug efflux membrane permease	[TP0840-TP0965 (0.8653204)]
COG0477	COG0845	bll0889	bll0889	Bll0889 protein {UniProtKB/TrEMBL:Q89W04}	bll3708	bll3708	Efflux protein {UniProtKB/TrEMBL:Q89NX5}	[TP0840-TP0965 (0.8653204)]
COG0477	COG0845	bll0931	bll0931	Multidrug resistance protein B	bll0300	bll0300	RagD {UniProtKB/TrEMBL:O69239}	[TP0840-TP0965 (0.8653204)]
COG0477	COG0845	blr4009	blr4009	Blr4009 protein {UniProtKB/TrEMBL:Q89N33}	bll3903	bll3903	Bll3903 protein {UniProtKB/TrEMBL:Q89ND9}	[TP0840-TP0965 (0.8653204)]
COG0477	COG0845	bll3150	bll3150	Bll3150 protein {UniProtKB/TrEMBL:Q89QH8}	bll7913	bll7913	HlyD family secretion protein	[TP0840-TP0965 (0.8653204)]
COG0477	COG0845	bll3971	bll3971	MFS permease {UniProtKB/TrEMBL:Q89N71}	blr2860	blr2860	Blr2860 protein {UniProtKB/TrEMBL:Q89RB2}	[TP0840-TP0965 (0.8653204)]
COG0477	COG0845	bll0324	bll0324	Bll0324 protein {UniProtKB/TrEMBL:Q89XJ0}	bll3872	bll3872	HlyD family secretion protein	[TP0840-TP0965 (0.8653204)]
COG0477	COG0845	blr2280	blr2280	Blr2280 protein {UniProtKB/TrEMBL:Q89SX0}	bll0300	bll0300	RagD {UniProtKB/TrEMBL:O69239}	[TP0840-TP0965 (0.8653204)]
COG0477	COG0845	bll7407	bll7407	Fosmidomycin resistance protein	bll3872	bll3872	HlyD family secretion protein	[TP0840-TP0965 (0.8653204)]
COG0477	COG0845	bll2740	bll2740	Hypothetical transport protein	blr2935	blr2935	Blr2935 protein {UniProtKB/TrEMBL:Q89R37}	[TP0840-TP0965 (0.8653204)]
COG0477	COG0845	blr4054	blr4054	Tetracycline resistance protein	blr7329	blr7329	Blr7329 protein {UniProtKB/TrEMBL:Q89DV8}	[TP0840-TP0965 (0.8653204)]
COG0477	COG0845	bll6621	bll6621	Multidrug resistance protein B	blr7872	blr7872	HlyD family secretion protein	[TP0840-TP0965 (0.8653204)]
COG0477	COG0845	bll5274	bll5274	Bll5274 protein {UniProtKB/TrEMBL:Q89JK9}	blr1515	blr1515	RND multidrug efflux membrane permease	[TP0840-TP0965 (0.8653204)]
COG0477	COG0845	bll3149	bll3149	Bll3149 protein {UniProtKB/TrEMBL:Q89QH9}	bll7671	bll7671	HlyD family secretion protein	[TP0840-TP0965 (0.8653204)]
COG0477	COG0845	bll2691	bll2691	Bll2691 protein {UniProtKB/TrEMBL:Q89RS1}	bll3872	bll3872	HlyD family secretion protein	[TP0840-TP0965 (0.8653204)]
COG0477	COG0845	bll3089	bll3089	Bll3089 protein {UniProtKB/TrEMBL:Q89QN5}	blr6725	blr6725	Blr6725 protein {UniProtKB/TrEMBL:Q89FH5}	[TP0840-TP0965 (0.8653204)]
COG0477	COG0845	blr5960	blr5960	Blr5960 protein {UniProtKB/TrEMBL:Q89HN0}	blr7329	blr7329	Blr7329 protein {UniProtKB/TrEMBL:Q89DV8}	[TP0840-TP0965 (0.8653204)]
COG0477	COG0845	bll5896	bll5896	Bll5896 protein {UniProtKB/TrEMBL:Q89HU3}	bll5081	bll5081	Bll5081 protein {UniProtKB/TrEMBL:Q89K37}	[TP0840-TP0965 (0.8653204)]
COG0477	COG0845	bll7407	bll7407	Fosmidomycin resistance protein	blr0355	blr0355	Blr0355 protein {UniProtKB/TrEMBL:Q89XF9}	[TP0840-TP0965 (0.8653204)]
COG0477	COG0845	blr5594	blr5594	MFS permease {UniProtKB/TrEMBL:Q89IP0}	blr7872	blr7872	HlyD family secretion protein	[TP0840-TP0965 (0.8653204)]
COG0477	COG0845	blr0485	blr0485	Blr0485 protein {UniProtKB/TrEMBL:Q89X37}	blr5302	blr5302	HlyD family secretion protein	[TP0840-TP0965 (0.8653204)]
COG0477	COG0845	bll6821	bll6821	Hypothetical metabolite transport protein	bll5081	bll5081	Bll5081 protein {UniProtKB/TrEMBL:Q89K37}	[TP0840-TP0965 (0.8653204)]
COG0477	COG0845	blr6418	blr6418	Blr6418 protein {UniProtKB/TrEMBL:Q89GC7}	blr1515	blr1515	RND multidrug efflux membrane permease	[TP0840-TP0965 (0.8653204)]
COG0477	COG0845	blr5047	blr5047	Blr5047 protein {UniProtKB/TrEMBL:Q89K64}	blr3031	blr3031	Blr3031 protein {UniProtKB/TrEMBL:Q89QU3}	[TP0840-TP0965 (0.8653204)]
COG0477	COG0845	bll3150	bll3150	Bll3150 protein {UniProtKB/TrEMBL:Q89QH8}	bll7986	bll7986	Bll7986 protein {UniProtKB/TrEMBL:Q89C12}	[TP0840-TP0965 (0.8653204)]
COG0477	COG0845	bll5620	bll5620	MFS permease {UniProtKB/TrEMBL:Q89IL4}	blr6725	blr6725	Blr6725 protein {UniProtKB/TrEMBL:Q89FH5}	[TP0840-TP0965 (0.8653204)]
COG0477	COG0845	blr3396	blr3396	Major facilitator superfamily transporter	blr5302	blr5302	HlyD family secretion protein	[TP0840-TP0965 (0.8653204)]
COG0477	COG0845	bll8275	bll8275	Bll8275 protein {UniProtKB/TrEMBL:Q89B90}	bll4320	bll4320	Bll4320 protein {UniProtKB/TrEMBL:Q89M73}	[TP0840-TP0965 (0.8653204)]
COG0477	COG0845	blr5212	blr5212	Blr5212 protein {UniProtKB/TrEMBL:Q89JR0}	bll7020	bll7020	Efflux protein {UniProtKB/TrEMBL:Q89EQ2}	[TP0840-TP0965 (0.8653204)]
COG0477	COG0845	bll0148	bll0148	MFS permease {UniProtKB/TrEMBL:Q89Y07}	blr0355	blr0355	Blr0355 protein {UniProtKB/TrEMBL:Q89XF9}	[TP0840-TP0965 (0.8653204)]
COG0477	COG0845	bll3875	bll3875	Hypothetical metabolite transport protein	bll3903	bll3903	Bll3903 protein {UniProtKB/TrEMBL:Q89ND9}	[TP0840-TP0965 (0.8653204)]
COG0477	COG0845	blr0239	blr0239	Blr0239 protein {UniProtKB/TrEMBL:Q89XR8}	bll7313	bll7313	RND efflux membrane fusion protein	[TP0840-TP0965 (0.8653204)]
COG0477	COG0845	bll2904	bll2904	Alpha-ketoglutarate permease	blr7872	blr7872	HlyD family secretion protein	[TP0840-TP0965 (0.8653204)]
COG0477	COG0845	bll8274	bll8274	Bll8274 protein {UniProtKB/TrEMBL:Q89B91}	blr2935	blr2935	Blr2935 protein {UniProtKB/TrEMBL:Q89R37}	[TP0840-TP0965 (0.8653204)]
COG0477	COG0845	blr1018	blr1018	Blr1018 protein {UniProtKB/TrEMBL:Q89VM7}	blr0276	blr0276	Blr0276 protein {UniProtKB/TrEMBL:Q89XN2}	[TP0840-TP0965 (0.8653204)]
COG0477	COG0845	bll3850	bll3850	Bll3850 protein {UniProtKB/TrEMBL:Q89NI8}	bll7986	bll7986	Bll7986 protein {UniProtKB/TrEMBL:Q89C12}	[TP0840-TP0965 (0.8653204)]
COG0477	COG0845	blr2214	blr2214	Blr2214 protein {UniProtKB/TrEMBL:Q89T36}	blr0276	blr0276	Blr0276 protein {UniProtKB/TrEMBL:Q89XN2}	[TP0840-TP0965 (0.8653204)]
COG0477	COG0845	blr3538	blr3538	Blr3538 protein {UniProtKB/TrEMBL:Q89PE4}	blr7872	blr7872	HlyD family secretion protein	[TP0840-TP0965 (0.8653204)]
COG0477	COG0845	bll2691	bll2691	Bll2691 protein {UniProtKB/TrEMBL:Q89RS1}	bll4320	bll4320	Bll4320 protein {UniProtKB/TrEMBL:Q89M73}	[TP0840-TP0965 (0.8653204)]
COG0477	COG0845	blr5567	blr5567	Blr5567 protein {UniProtKB/TrEMBL:Q89IR7}	blr1515	blr1515	RND multidrug efflux membrane permease	[TP0840-TP0965 (0.8653204)]
COG0477	COG0845	bll0148	bll0148	MFS permease {UniProtKB/TrEMBL:Q89Y07}	bll5650	bll5650	Bll5650 protein {UniProtKB/TrEMBL:Q89II4}	[TP0840-TP0965 (0.8653204)]
COG0477	COG0845	bll8275	bll8275	Bll8275 protein {UniProtKB/TrEMBL:Q89B90}	blr0276	blr0276	Blr0276 protein {UniProtKB/TrEMBL:Q89XN2}	[TP0840-TP0965 (0.8653204)]
COG0477	COG0845	blr8112	blr8112	Blr8112 protein {UniProtKB/TrEMBL:Q89BN6}	blr4456	blr4456	Blr4456 protein {UniProtKB/TrEMBL:Q89LT7}	[TP0840-TP0965 (0.8653204)]
COG0477	COG0845	bll1864	bll1864	Citrate-proton symporter	bll7913	bll7913	HlyD family secretion protein	[TP0840-TP0965 (0.8653204)]
COG0477	COG0845	bll5896	bll5896	Bll5896 protein {UniProtKB/TrEMBL:Q89HU3}	blr6971	blr6971	AprE protein {UniProtKB/TrEMBL:Q89EU9}	[TP0840-TP0965 (0.8653204)]
COG0477	COG0845	blr2543	blr2543	MFS permease {UniProtKB/TrEMBL:Q89S62}	bll3708	bll3708	Efflux protein {UniProtKB/TrEMBL:Q89NX5}	[TP0840-TP0965 (0.8653204)]
COG0477	COG0845	bll2740	bll2740	Hypothetical transport protein	bll5081	bll5081	Bll5081 protein {UniProtKB/TrEMBL:Q89K37}	[TP0840-TP0965 (0.8653204)]
COG0477	COG0845	blr6921	blr6921	Blr6921 protein {UniProtKB/TrEMBL:Q89EY0}	bll6292	bll6292	HlyD protein {UniProtKB/TrEMBL:Q89GQ3}	[TP0840-TP0965 (0.8653204)]
COG0477	COG0845	bll1864	bll1864	Citrate-proton symporter	blr4456	blr4456	Blr4456 protein {UniProtKB/TrEMBL:Q89LT7}	[TP0840-TP0965 (0.8653204)]
COG0477	COG0845	blr1018	blr1018	Blr1018 protein {UniProtKB/TrEMBL:Q89VM7}	bll6292	bll6292	HlyD protein {UniProtKB/TrEMBL:Q89GQ3}	[TP0840-TP0965 (0.8653204)]
COG0477	COG0845	blr6253	blr6253	Blr6253 protein {UniProtKB/TrEMBL:Q89GU2}	blr7872	blr7872	HlyD family secretion protein	[TP0840-TP0965 (0.8653204)]
COG0477	COG0845	bll0324	bll0324	Bll0324 protein {UniProtKB/TrEMBL:Q89XJ0}	bll7913	bll7913	HlyD family secretion protein	[TP0840-TP0965 (0.8653204)]
COG0477	COG0845	bll8274	bll8274	Bll8274 protein {UniProtKB/TrEMBL:Q89B91}	bll7913	bll7913	HlyD family secretion protein	[TP0840-TP0965 (0.8653204)]
COG0477	COG0845	blr2543	blr2543	MFS permease {UniProtKB/TrEMBL:Q89S62}	bll3903	bll3903	Bll3903 protein {UniProtKB/TrEMBL:Q89ND9}	[TP0840-TP0965 (0.8653204)]
COG0477	COG0845	blr1018	blr1018	Blr1018 protein {UniProtKB/TrEMBL:Q89VM7}	blr7872	blr7872	HlyD family secretion protein	[TP0840-TP0965 (0.8653204)]
COG0477	COG0845	blr6418	blr6418	Blr6418 protein {UniProtKB/TrEMBL:Q89GC7}	blr4111	blr4111	Blr4111 protein {UniProtKB/TrEMBL:Q89MT1}	[TP0840-TP0965 (0.8653204)]
COG0477	COG0845	blr3538	blr3538	Blr3538 protein {UniProtKB/TrEMBL:Q89PE4}	blr1515	blr1515	RND multidrug efflux membrane permease	[TP0840-TP0965 (0.8653204)]
COG0477	COG0845	bll5496	bll5496	Hypothetical metabolite transport protein	bll7913	bll7913	HlyD family secretion protein	[TP0840-TP0965 (0.8653204)]
COG0477	COG0845	blr5045	blr5045	Blr5045 protein {UniProtKB/TrEMBL:Q89K66}	blr0355	blr0355	Blr0355 protein {UniProtKB/TrEMBL:Q89XF9}	[TP0840-TP0965 (0.8653204)]
COG0477	COG0845	bll3962	bll3962	MFS permease {UniProtKB/TrEMBL:Q89N80}	blr4111	blr4111	Blr4111 protein {UniProtKB/TrEMBL:Q89MT1}	[TP0840-TP0965 (0.8653204)]
COG0477	COG0845	blr2543	blr2543	MFS permease {UniProtKB/TrEMBL:Q89S62}	blr2860	blr2860	Blr2860 protein {UniProtKB/TrEMBL:Q89RB2}	[TP0840-TP0965 (0.8653204)]
COG0477	COG0845	blr7905	blr7905	Citrate-proton symporter	blr2935	blr2935	Blr2935 protein {UniProtKB/TrEMBL:Q89R37}	[TP0840-TP0965 (0.8653204)]
COG0477	COG0845	blr0239	blr0239	Blr0239 protein {UniProtKB/TrEMBL:Q89XR8}	blr4111	blr4111	Blr4111 protein {UniProtKB/TrEMBL:Q89MT1}	[TP0840-TP0965 (0.8653204)]
COG0477	COG0845	bll3971	bll3971	MFS permease {UniProtKB/TrEMBL:Q89N71}	bll7021	bll7021	HlyD family secretion protein	[TP0840-TP0965 (0.8653204)]
COG0477	COG0845	bll8274	bll8274	Bll8274 protein {UniProtKB/TrEMBL:Q89B91}	bll5772	bll5772	Bll5772 protein {UniProtKB/TrEMBL:Q89I67}	[TP0840-TP0965 (0.8653204)]
COG0477	COG0845	bll8274	bll8274	Bll8274 protein {UniProtKB/TrEMBL:Q89B91}	blr6725	blr6725	Blr6725 protein {UniProtKB/TrEMBL:Q89FH5}	[TP0840-TP0965 (0.8653204)]
COG0477	COG0845	blr5594	blr5594	MFS permease {UniProtKB/TrEMBL:Q89IP0}	blr4456	blr4456	Blr4456 protein {UniProtKB/TrEMBL:Q89LT7}	[TP0840-TP0965 (0.8653204)]
COG0477	COG0845	bll5462	bll5462	Hypothetical metabolite transport protein	bll5772	bll5772	Bll5772 protein {UniProtKB/TrEMBL:Q89I67}	[TP0840-TP0965 (0.8653204)]
COG0477	COG0845	blr4054	blr4054	Tetracycline resistance protein	blr2860	blr2860	Blr2860 protein {UniProtKB/TrEMBL:Q89RB2}	[TP0840-TP0965 (0.8653204)]
COG0477	COG0845	blr0898	blr0898	Blr0898 protein {UniProtKB/TrEMBL:Q89VZ5}	bll4320	bll4320	Bll4320 protein {UniProtKB/TrEMBL:Q89M73}	[TP0840-TP0965 (0.8653204)]
COG0477	COG0845	bll8275	bll8275	Bll8275 protein {UniProtKB/TrEMBL:Q89B90}	bll5081	bll5081	Bll5081 protein {UniProtKB/TrEMBL:Q89K37}	[TP0840-TP0965 (0.8653204)]
COG0477	COG0845	blr6590	blr6590	Major facilitator superfamily transporter	blr2935	blr2935	Blr2935 protein {UniProtKB/TrEMBL:Q89R37}	[TP0840-TP0965 (0.8653204)]
COG0477	COG0845	blr7594	blr7594	Blr7594 protein {UniProtKB/TrEMBL:Q89D51}	blr0996	blr0996	HlyD family secretion protein	[TP0840-TP0965 (0.8653204)]
COG0477	COG0845	bll5865	bll5865	Bll5865 protein {UniProtKB/TrEMBL:Q89HX4}	bll3708	bll3708	Efflux protein {UniProtKB/TrEMBL:Q89NX5}	[TP0840-TP0965 (0.8653204)]
COG0477	COG0845	blr0485	blr0485	Blr0485 protein {UniProtKB/TrEMBL:Q89X37}	blr4932	blr4932	Blr4932 protein {UniProtKB/TrEMBL:Q89KH3}	[TP0840-TP0965 (0.8653204)]
COG0477	COG0845	bll3149	bll3149	Bll3149 protein {UniProtKB/TrEMBL:Q89QH9}	blr7872	blr7872	HlyD family secretion protein	[TP0840-TP0965 (0.8653204)]
COG0477	COG0845	blr4923	blr4923	Major facilitator superfamily transporter	blr7872	blr7872	HlyD family secretion protein	[TP0840-TP0965 (0.8653204)]
COG0477	COG0845	blr0485	blr0485	Blr0485 protein {UniProtKB/TrEMBL:Q89X37}	bll7313	bll7313	RND efflux membrane fusion protein	[TP0840-TP0965 (0.8653204)]
COG0477	COG0845	bll5496	bll5496	Hypothetical metabolite transport protein	blr5469	blr5469	Blr5469 protein {UniProtKB/TrEMBL:Q89J15}	[TP0840-TP0965 (0.8653204)]
COG0477	COG0845	bll4251	bll4251	MFS permease {UniProtKB/TrEMBL:Q89ME2}	bll3708	bll3708	Efflux protein {UniProtKB/TrEMBL:Q89NX5}	[TP0840-TP0965 (0.8653204)]
COG0477	COG0845	blr0559	blr0559	MFS permease {UniProtKB/TrEMBL:Q89WW9}	blr5302	blr5302	HlyD family secretion protein	[TP0840-TP0965 (0.8653204)]
COG0477	COG0845	blr2214	blr2214	Blr2214 protein {UniProtKB/TrEMBL:Q89T36}	blr5302	blr5302	HlyD family secretion protein	[TP0840-TP0965 (0.8653204)]
COG0477	COG0845	bll0148	bll0148	MFS permease {UniProtKB/TrEMBL:Q89Y07}	blr0996	blr0996	HlyD family secretion protein	[TP0840-TP0965 (0.8653204)]
COG0477	COG0845	blr5212	blr5212	Blr5212 protein {UniProtKB/TrEMBL:Q89JR0}	bll7986	bll7986	Bll7986 protein {UniProtKB/TrEMBL:Q89C12}	[TP0840-TP0965 (0.8653204)]
COG0477	COG0845	bll3149	bll3149	Bll3149 protein {UniProtKB/TrEMBL:Q89QH9}	blr3031	blr3031	Blr3031 protein {UniProtKB/TrEMBL:Q89QU3}	[TP0840-TP0965 (0.8653204)]
COG0477	COG0845	blr5594	blr5594	MFS permease {UniProtKB/TrEMBL:Q89IP0}	bll3708	bll3708	Efflux protein {UniProtKB/TrEMBL:Q89NX5}	[TP0840-TP0965 (0.8653204)]
COG0477	COG0845	blr5151	blr5151	Hypothetical transport protein	bll4320	bll4320	Bll4320 protein {UniProtKB/TrEMBL:Q89M73}	[TP0840-TP0965 (0.8653204)]
COG0477	COG0845	bll2771	bll2771	Bll2771 protein {UniProtKB/TrEMBL:Q89RK1}	blr7872	blr7872	HlyD family secretion protein	[TP0840-TP0965 (0.8653204)]
COG0477	COG0845	blr2280	blr2280	Blr2280 protein {UniProtKB/TrEMBL:Q89SX0}	blr1515	blr1515	RND multidrug efflux membrane permease	[TP0840-TP0965 (0.8653204)]
COG0477	COG0845	blr5869	blr5869	GudP protein {UniProtKB/TrEMBL:Q89HX0}	bll6292	bll6292	HlyD protein {UniProtKB/TrEMBL:Q89GQ3}	[TP0840-TP0965 (0.8653204)]
COG0477	COG0845	bll0889	bll0889	Bll0889 protein {UniProtKB/TrEMBL:Q89W04}	bll5081	bll5081	Bll5081 protein {UniProtKB/TrEMBL:Q89K37}	[TP0840-TP0965 (0.8653204)]
COG0477	COG0845	bll5529	bll5529	Hypothetical metabolite transport protein	bll4320	bll4320	Bll4320 protein {UniProtKB/TrEMBL:Q89M73}	[TP0840-TP0965 (0.8653204)]
COG0477	COG0845	bll5460	bll5460	MFS permease {UniProtKB/TrEMBL:Q89J24}	bll5650	bll5650	Bll5650 protein {UniProtKB/TrEMBL:Q89II4}	[TP0840-TP0965 (0.8653204)]
COG0477	COG0845	blr6569	blr6569	MFS permease {UniProtKB/TrEMBL:Q89FX9}	bll5772	bll5772	Bll5772 protein {UniProtKB/TrEMBL:Q89I67}	[TP0840-TP0965 (0.8653204)]
COG0477	COG0845	blr2421	blr2421	MFS permease {UniProtKB/TrEMBL:Q89SH9}	blr4936	blr4936	Blr4936 protein {UniProtKB/TrEMBL:Q89KG9}	[TP0840-TP0965 (0.8653204)]
COG0477	COG0845	bll5865	bll5865	Bll5865 protein {UniProtKB/TrEMBL:Q89HX4}	blr6725	blr6725	Blr6725 protein {UniProtKB/TrEMBL:Q89FH5}	[TP0840-TP0965 (0.8653204)]
COG0477	COG0845	blr0691	blr0691	Blr0691 protein {UniProtKB/TrEMBL:Q89WJ6}	blr5302	blr5302	HlyD family secretion protein	[TP0840-TP0965 (0.8653204)]
COG0477	COG0845	blr1003	blr1003	Blr1003 protein {UniProtKB/TrEMBL:Q89VP2}	bll6292	bll6292	HlyD protein {UniProtKB/TrEMBL:Q89GQ3}	[TP0840-TP0965 (0.8653204)]
COG0477	COG0845	blr3396	blr3396	Major facilitator superfamily transporter	bll5081	bll5081	Bll5081 protein {UniProtKB/TrEMBL:Q89K37}	[TP0840-TP0965 (0.8653204)]
COG0477	COG0845	blr6967	blr6967	MFS permease {UniProtKB/TrEMBL:Q89EV3}	bll6982	bll6982	HlyD family secretion protein	[TP0840-TP0965 (0.8653204)]
COG0477	COG0845	bll0695	bll0695	Major facilitator superfamily transporter	blr4936	blr4936	Blr4936 protein {UniProtKB/TrEMBL:Q89KG9}	[TP0840-TP0965 (0.8653204)]
COG0477	COG0845	bll5460	bll5460	MFS permease {UniProtKB/TrEMBL:Q89J24}	blr5302	blr5302	HlyD family secretion protein	[TP0840-TP0965 (0.8653204)]
COG0477	COG0845	blr5939	blr5939	Blr5939 protein {UniProtKB/TrEMBL:Q89HQ1}	bll3708	bll3708	Efflux protein {UniProtKB/TrEMBL:Q89NX5}	[TP0840-TP0965 (0.8653204)]
COG0477	COG0845	blr2278	blr2278	MFS permease {UniProtKB/TrEMBL:Q89SX2}	bll7021	bll7021	HlyD family secretion protein	[TP0840-TP0965 (0.8653204)]
COG0477	COG0845	bll6821	bll6821	Hypothetical metabolite transport protein	blr0996	blr0996	HlyD family secretion protein	[TP0840-TP0965 (0.8653204)]
COG0477	COG0845	bll2740	bll2740	Hypothetical transport protein	bll7020	bll7020	Efflux protein {UniProtKB/TrEMBL:Q89EQ2}	[TP0840-TP0965 (0.8653204)]
COG0477	COG0845	bll4329	bll4329	Bll4329 protein {UniProtKB/TrEMBL:Q89M64}	blr6725	blr6725	Blr6725 protein {UniProtKB/TrEMBL:Q89FH5}	[TP0840-TP0965 (0.8653204)]
COG0477	COG0845	blr0239	blr0239	Blr0239 protein {UniProtKB/TrEMBL:Q89XR8}	bll4320	bll4320	Bll4320 protein {UniProtKB/TrEMBL:Q89M73}	[TP0840-TP0965 (0.8653204)]
COG0477	COG0845	blr6569	blr6569	MFS permease {UniProtKB/TrEMBL:Q89FX9}	bll7913	bll7913	HlyD family secretion protein	[TP0840-TP0965 (0.8653204)]
COG0477	COG0845	bll3150	bll3150	Bll3150 protein {UniProtKB/TrEMBL:Q89QH8}	blr2860	blr2860	Blr2860 protein {UniProtKB/TrEMBL:Q89RB2}	[TP0840-TP0965 (0.8653204)]
COG0477	COG0845	blr7594	blr7594	Blr7594 protein {UniProtKB/TrEMBL:Q89D51}	bll7020	bll7020	Efflux protein {UniProtKB/TrEMBL:Q89EQ2}	[TP0840-TP0965 (0.8653204)]
COG0477	COG0845	blr5151	blr5151	Hypothetical transport protein	bll6292	bll6292	HlyD protein {UniProtKB/TrEMBL:Q89GQ3}	[TP0840-TP0965 (0.8653204)]
COG0477	COG0845	bll6038	bll6038	Hypothetical transport protein	bll3903	bll3903	Bll3903 protein {UniProtKB/TrEMBL:Q89ND9}	[TP0840-TP0965 (0.8653204)]
COG0477	COG0845	blr0503	blr0503	Blr0503 protein {UniProtKB/TrEMBL:Q89X18}	blr0369	blr0369	Blr0369 protein {UniProtKB/TrEMBL:Q89XE5}	[TP0840-TP0965 (0.8653204)]
COG0477	COG0845	blr2314	blr2314	MFS permease {UniProtKB/TrEMBL:Q89ST6}	bll4634	bll4634	Bll4634 protein {UniProtKB/TrEMBL:Q89LB2}	[TP0840-TP0965 (0.8653204)]
COG0477	COG0845	blr0584	blr0584	Blr0584 protein {UniProtKB/TrEMBL:Q89WU4}	blr3031	blr3031	Blr3031 protein {UniProtKB/TrEMBL:Q89QU3}	[TP0840-TP0965 (0.8653204)]
COG0477	COG0845	bll6257	bll6257	Bll6257 protein {UniProtKB/TrEMBL:Q89GT8}	bll3872	bll3872	HlyD family secretion protein	[TP0840-TP0965 (0.8653204)]
COG0477	COG0845	blr3538	blr3538	Blr3538 protein {UniProtKB/TrEMBL:Q89PE4}	blr2422	blr2422	Blr2422 protein {UniProtKB/TrEMBL:Q89SH8}	[TP0840-TP0965 (0.8653204)]
COG0477	COG0845	blr2278	blr2278	MFS permease {UniProtKB/TrEMBL:Q89SX2}	blr0276	blr0276	Blr0276 protein {UniProtKB/TrEMBL:Q89XN2}	[TP0840-TP0965 (0.8653204)]
COG0477	COG0845	blr0559	blr0559	MFS permease {UniProtKB/TrEMBL:Q89WW9}	blr4456	blr4456	Blr4456 protein {UniProtKB/TrEMBL:Q89LT7}	[TP0840-TP0965 (0.8653204)]
COG0477	COG0845	blr2578	blr2578	MFS permease {UniProtKB/TrEMBL:Q89S27}	bll7986	bll7986	Bll7986 protein {UniProtKB/TrEMBL:Q89C12}	[TP0840-TP0965 (0.8653204)]
COG0477	COG0845	bll0148	bll0148	MFS permease {UniProtKB/TrEMBL:Q89Y07}	bll4634	bll4634	Bll4634 protein {UniProtKB/TrEMBL:Q89LB2}	[TP0840-TP0965 (0.8653204)]
COG0477	COG0845	bll2771	bll2771	Bll2771 protein {UniProtKB/TrEMBL:Q89RK1}	bll5650	bll5650	Bll5650 protein {UniProtKB/TrEMBL:Q89II4}	[TP0840-TP0965 (0.8653204)]
COG0477	COG0845	blr0503	blr0503	Blr0503 protein {UniProtKB/TrEMBL:Q89X18}	bll7021	bll7021	HlyD family secretion protein	[TP0840-TP0965 (0.8653204)]
COG0477	COG0845	blr3104	blr3104	Major facilitator superfamily transporter	blr0355	blr0355	Blr0355 protein {UniProtKB/TrEMBL:Q89XF9}	[TP0840-TP0965 (0.8653204)]
COG0477	COG0845	blr5047	blr5047	Blr5047 protein {UniProtKB/TrEMBL:Q89K64}	blr5469	blr5469	Blr5469 protein {UniProtKB/TrEMBL:Q89J15}	[TP0840-TP0965 (0.8653204)]
COG0477	COG0845	bll6038	bll6038	Hypothetical transport protein	bll5081	bll5081	Bll5081 protein {UniProtKB/TrEMBL:Q89K37}	[TP0840-TP0965 (0.8653204)]
COG0477	COG0845	bll3948	bll3948	Monocarboxylate MFS permease	bll7020	bll7020	Efflux protein {UniProtKB/TrEMBL:Q89EQ2}	[TP0840-TP0965 (0.8653204)]
COG0477	COG0845	blr2314	blr2314	MFS permease {UniProtKB/TrEMBL:Q89ST6}	blr7329	blr7329	Blr7329 protein {UniProtKB/TrEMBL:Q89DV8}	[TP0840-TP0965 (0.8653204)]
COG0477	COG0845	blr0898	blr0898	Blr0898 protein {UniProtKB/TrEMBL:Q89VZ5}	bll7021	bll7021	HlyD family secretion protein	[TP0840-TP0965 (0.8653204)]
COG0477	COG0845	blr5594	blr5594	MFS permease {UniProtKB/TrEMBL:Q89IP0}	bll5772	bll5772	Bll5772 protein {UniProtKB/TrEMBL:Q89I67}	[TP0840-TP0965 (0.8653204)]
COG0477	COG0845	bll4251	bll4251	MFS permease {UniProtKB/TrEMBL:Q89ME2}	blr4456	blr4456	Blr4456 protein {UniProtKB/TrEMBL:Q89LT7}	[TP0840-TP0965 (0.8653204)]
COG0477	COG0845	bll4251	bll4251	MFS permease {UniProtKB/TrEMBL:Q89ME2}	bll7021	bll7021	HlyD family secretion protein	[TP0840-TP0965 (0.8653204)]
COG0477	COG0845	bll5529	bll5529	Hypothetical metabolite transport protein	blr4111	blr4111	Blr4111 protein {UniProtKB/TrEMBL:Q89MT1}	[TP0840-TP0965 (0.8653204)]
COG0477	COG0845	blr2421	blr2421	MFS permease {UniProtKB/TrEMBL:Q89SH9}	bll4634	bll4634	Bll4634 protein {UniProtKB/TrEMBL:Q89LB2}	[TP0840-TP0965 (0.8653204)]
COG0477	COG0845	blr2578	blr2578	MFS permease {UniProtKB/TrEMBL:Q89S27}	blr4111	blr4111	Blr4111 protein {UniProtKB/TrEMBL:Q89MT1}	[TP0840-TP0965 (0.8653204)]
COG0477	COG0845	bll0931	bll0931	Multidrug resistance protein B	bll4320	bll4320	Bll4320 protein {UniProtKB/TrEMBL:Q89M73}	[TP0840-TP0965 (0.8653204)]
COG0477	COG0845	blr8112	blr8112	Blr8112 protein {UniProtKB/TrEMBL:Q89BN6}	blr4932	blr4932	Blr4932 protein {UniProtKB/TrEMBL:Q89KH3}	[TP0840-TP0965 (0.8653204)]
COG0477	COG0845	bll4329	bll4329	Bll4329 protein {UniProtKB/TrEMBL:Q89M64}	blr7872	blr7872	HlyD family secretion protein	[TP0840-TP0965 (0.8653204)]
COG0477	COG0845	bll5121	bll5121	Major facilitator superfamily transporter	blr4111	blr4111	Blr4111 protein {UniProtKB/TrEMBL:Q89MT1}	[TP0840-TP0965 (0.8653204)]
COG0477	COG0845	blr0691	blr0691	Blr0691 protein {UniProtKB/TrEMBL:Q89WJ6}	blr4932	blr4932	Blr4932 protein {UniProtKB/TrEMBL:Q89KH3}	[TP0840-TP0965 (0.8653204)]
COG0477	COG0845	blr2280	blr2280	Blr2280 protein {UniProtKB/TrEMBL:Q89SX0}	blr7872	blr7872	HlyD family secretion protein	[TP0840-TP0965 (0.8653204)]
COG0477	COG0845	bll6546	bll6546	Bll6546 protein {UniProtKB/TrEMBL:Q89G02}	blr6725	blr6725	Blr6725 protein {UniProtKB/TrEMBL:Q89FH5}	[TP0840-TP0965 (0.8653204)]
COG0477	COG0845	bll5896	bll5896	Bll5896 protein {UniProtKB/TrEMBL:Q89HU3}	bll6982	bll6982	HlyD family secretion protein	[TP0840-TP0965 (0.8653204)]
COG0477	COG0845	blr6569	blr6569	MFS permease {UniProtKB/TrEMBL:Q89FX9}	blr0369	blr0369	Blr0369 protein {UniProtKB/TrEMBL:Q89XE5}	[TP0840-TP0965 (0.8653204)]
COG0477	COG0845	bll2700	bll2700	Bll2700 protein {UniProtKB/TrEMBL:Q89RR2}	blr0996	blr0996	HlyD family secretion protein	[TP0840-TP0965 (0.8653204)]
COG0477	COG0845	blr2214	blr2214	Blr2214 protein {UniProtKB/TrEMBL:Q89T36}	bll7020	bll7020	Efflux protein {UniProtKB/TrEMBL:Q89EQ2}	[TP0840-TP0965 (0.8653204)]
COG0477	COG0845	blr0691	blr0691	Blr0691 protein {UniProtKB/TrEMBL:Q89WJ6}	blr6725	blr6725	Blr6725 protein {UniProtKB/TrEMBL:Q89FH5}	[TP0840-TP0965 (0.8653204)]
COG0477	COG0845	bll2700	bll2700	Bll2700 protein {UniProtKB/TrEMBL:Q89RR2}	bll0300	bll0300	RagD {UniProtKB/TrEMBL:O69239}	[TP0840-TP0965 (0.8653204)]
COG0477	COG0845	blr5567	blr5567	Blr5567 protein {UniProtKB/TrEMBL:Q89IR7}	blr0996	blr0996	HlyD family secretion protein	[TP0840-TP0965 (0.8653204)]
COG0477	COG0845	blr5594	blr5594	MFS permease {UniProtKB/TrEMBL:Q89IP0}	blr3031	blr3031	Blr3031 protein {UniProtKB/TrEMBL:Q89QU3}	[TP0840-TP0965 (0.8653204)]
COG0477	COG0845	bll1193	bll1193	Integral inner membrane metabolite transport	bll7020	bll7020	Efflux protein {UniProtKB/TrEMBL:Q89EQ2}	[TP0840-TP0965 (0.8653204)]
COG0477	COG0845	bll3971	bll3971	MFS permease {UniProtKB/TrEMBL:Q89N71}	bll5650	bll5650	Bll5650 protein {UniProtKB/TrEMBL:Q89II4}	[TP0840-TP0965 (0.8653204)]
COG0477	COG0845	blr1018	blr1018	Blr1018 protein {UniProtKB/TrEMBL:Q89VM7}	bll7021	bll7021	HlyD family secretion protein	[TP0840-TP0965 (0.8653204)]
COG0477	COG0845	blr2964	blr2964	Blr2964 protein {UniProtKB/TrEMBL:Q89R08}	blr0276	blr0276	Blr0276 protein {UniProtKB/TrEMBL:Q89XN2}	[TP0840-TP0965 (0.8653204)]
COG0477	COG0845	blr5960	blr5960	Blr5960 protein {UniProtKB/TrEMBL:Q89HN0}	blr4932	blr4932	Blr4932 protein {UniProtKB/TrEMBL:Q89KH3}	[TP0840-TP0965 (0.8653204)]
COG0477	COG0845	blr5939	blr5939	Blr5939 protein {UniProtKB/TrEMBL:Q89HQ1}	blr4936	blr4936	Blr4936 protein {UniProtKB/TrEMBL:Q89KG9}	[TP0840-TP0965 (0.8653204)]
COG0477	COG0845	blr2314	blr2314	MFS permease {UniProtKB/TrEMBL:Q89ST6}	blr4936	blr4936	Blr4936 protein {UniProtKB/TrEMBL:Q89KG9}	[TP0840-TP0965 (0.8653204)]
COG0477	COG0845	bll5460	bll5460	MFS permease {UniProtKB/TrEMBL:Q89J24}	blr6971	blr6971	AprE protein {UniProtKB/TrEMBL:Q89EU9}	[TP0840-TP0965 (0.8653204)]
COG0477	COG0845	blr2578	blr2578	MFS permease {UniProtKB/TrEMBL:Q89S27}	bll6982	bll6982	HlyD family secretion protein	[TP0840-TP0965 (0.8653204)]
COG0477	COG0845	bll2740	bll2740	Hypothetical transport protein	blr6971	blr6971	AprE protein {UniProtKB/TrEMBL:Q89EU9}	[TP0840-TP0965 (0.8653204)]
COG0477	COG0845	blr6967	blr6967	MFS permease {UniProtKB/TrEMBL:Q89EV3}	blr3031	blr3031	Blr3031 protein {UniProtKB/TrEMBL:Q89QU3}	[TP0840-TP0965 (0.8653204)]
COG0477	COG0845	blr1018	blr1018	Blr1018 protein {UniProtKB/TrEMBL:Q89VM7}	bll6982	bll6982	HlyD family secretion protein	[TP0840-TP0965 (0.8653204)]
COG0477	COG0845	blr7594	blr7594	Blr7594 protein {UniProtKB/TrEMBL:Q89D51}	bll3872	bll3872	HlyD family secretion protein	[TP0840-TP0965 (0.8653204)]
COG0477	COG0845	blr0503	blr0503	Blr0503 protein {UniProtKB/TrEMBL:Q89X18}	blr0276	blr0276	Blr0276 protein {UniProtKB/TrEMBL:Q89XN2}	[TP0840-TP0965 (0.8653204)]
COG0477	COG0845	bll1005	bll1005	Bll1005 protein {UniProtKB/TrEMBL:Q89VP0}	blr0996	blr0996	HlyD family secretion protein	[TP0840-TP0965 (0.8653204)]
COG0477	COG0845	bll5645	bll5645	Bll5645 protein {UniProtKB/TrEMBL:Q89II9}	bll6982	bll6982	HlyD family secretion protein	[TP0840-TP0965 (0.8653204)]
COG0477	COG0845	blr4054	blr4054	Tetracycline resistance protein	blr5302	blr5302	HlyD family secretion protein	[TP0840-TP0965 (0.8653204)]
COG0477	COG0845	blr0485	blr0485	Blr0485 protein {UniProtKB/TrEMBL:Q89X37}	bll0300	bll0300	RagD {UniProtKB/TrEMBL:O69239}	[TP0840-TP0965 (0.8653204)]
COG0477	COG0845	blr2578	blr2578	MFS permease {UniProtKB/TrEMBL:Q89S27}	bll7313	bll7313	RND efflux membrane fusion protein	[TP0840-TP0965 (0.8653204)]
COG0477	COG0845	bll4329	bll4329	Bll4329 protein {UniProtKB/TrEMBL:Q89M64}	blr4932	blr4932	Blr4932 protein {UniProtKB/TrEMBL:Q89KH3}	[TP0840-TP0965 (0.8653204)]
COG0477	COG0845	bll1193	bll1193	Integral inner membrane metabolite transport	bll7671	bll7671	HlyD family secretion protein	[TP0840-TP0965 (0.8653204)]
COG0477	COG0845	bll5529	bll5529	Hypothetical metabolite transport protein	blr3031	blr3031	Blr3031 protein {UniProtKB/TrEMBL:Q89QU3}	[TP0840-TP0965 (0.8653204)]
COG0477	COG0845	blr5567	blr5567	Blr5567 protein {UniProtKB/TrEMBL:Q89IR7}	blr4111	blr4111	Blr4111 protein {UniProtKB/TrEMBL:Q89MT1}	[TP0840-TP0965 (0.8653204)]
COG0477	COG0845	bll0148	bll0148	MFS permease {UniProtKB/TrEMBL:Q89Y07}	blr1515	blr1515	RND multidrug efflux membrane permease	[TP0840-TP0965 (0.8653204)]
COG0477	COG0845	blr8112	blr8112	Blr8112 protein {UniProtKB/TrEMBL:Q89BN6}	blr7329	blr7329	Blr7329 protein {UniProtKB/TrEMBL:Q89DV8}	[TP0840-TP0965 (0.8653204)]
COG0477	COG0845	bll3149	bll3149	Bll3149 protein {UniProtKB/TrEMBL:Q89QH9}	bll7913	bll7913	HlyD family secretion protein	[TP0840-TP0965 (0.8653204)]
COG0477	COG0845	blr2578	blr2578	MFS permease {UniProtKB/TrEMBL:Q89S27}	blr6725	blr6725	Blr6725 protein {UniProtKB/TrEMBL:Q89FH5}	[TP0840-TP0965 (0.8653204)]
COG0477	COG0845	blr3879	blr3879	Major facilitator superfamily transporter	bll5772	bll5772	Bll5772 protein {UniProtKB/TrEMBL:Q89I67}	[TP0840-TP0965 (0.8653204)]
COG0477	COG0845	blr0503	blr0503	Blr0503 protein {UniProtKB/TrEMBL:Q89X18}	bll3872	bll3872	HlyD family secretion protein	[TP0840-TP0965 (0.8653204)]
COG0477	COG0845	blr7959	blr7959	Blr7959 protein {UniProtKB/TrEMBL:Q89C39}	bll7986	bll7986	Bll7986 protein {UniProtKB/TrEMBL:Q89C12}	[TP0840-TP0965 (0.8653204)]
COG0477	COG0845	blr6590	blr6590	Major facilitator superfamily transporter	bll5650	bll5650	Bll5650 protein {UniProtKB/TrEMBL:Q89II4}	[TP0840-TP0965 (0.8653204)]
COG0477	COG0845	blr5212	blr5212	Blr5212 protein {UniProtKB/TrEMBL:Q89JR0}	blr0355	blr0355	Blr0355 protein {UniProtKB/TrEMBL:Q89XF9}	[TP0840-TP0965 (0.8653204)]
COG0477	COG0845	blr4009	blr4009	Blr4009 protein {UniProtKB/TrEMBL:Q89N33}	blr0276	blr0276	Blr0276 protein {UniProtKB/TrEMBL:Q89XN2}	[TP0840-TP0965 (0.8653204)]
COG0477	COG0845	bll6821	bll6821	Hypothetical metabolite transport protein	blr4936	blr4936	Blr4936 protein {UniProtKB/TrEMBL:Q89KG9}	[TP0840-TP0965 (0.8653204)]
COG0477	COG0845	bll3962	bll3962	MFS permease {UniProtKB/TrEMBL:Q89N80}	bll6292	bll6292	HlyD protein {UniProtKB/TrEMBL:Q89GQ3}	[TP0840-TP0965 (0.8653204)]
COG0477	COG0845	blr7594	blr7594	Blr7594 protein {UniProtKB/TrEMBL:Q89D51}	blr2422	blr2422	Blr2422 protein {UniProtKB/TrEMBL:Q89SH8}	[TP0840-TP0965 (0.8653204)]
COG0477	COG0845	bll3850	bll3850	Bll3850 protein {UniProtKB/TrEMBL:Q89NI8}	blr0996	blr0996	HlyD family secretion protein	[TP0840-TP0965 (0.8653204)]
COG0477	COG0845	bll2640	bll2640	Major facilitator superfamily transporter	blr3031	blr3031	Blr3031 protein {UniProtKB/TrEMBL:Q89QU3}	[TP0840-TP0965 (0.8653204)]
COG0477	COG0845	blr2543	blr2543	MFS permease {UniProtKB/TrEMBL:Q89S62}	blr6971	blr6971	AprE protein {UniProtKB/TrEMBL:Q89EU9}	[TP0840-TP0965 (0.8653204)]
COG0477	COG0845	bll8275	bll8275	Bll8275 protein {UniProtKB/TrEMBL:Q89B90}	blr6971	blr6971	AprE protein {UniProtKB/TrEMBL:Q89EU9}	[TP0840-TP0965 (0.8653204)]
COG0477	COG0845	blr4009	blr4009	Blr4009 protein {UniProtKB/TrEMBL:Q89N33}	blr4456	blr4456	Blr4456 protein {UniProtKB/TrEMBL:Q89LT7}	[TP0840-TP0965 (0.8653204)]
COG0477	COG0845	blr0691	blr0691	Blr0691 protein {UniProtKB/TrEMBL:Q89WJ6}	blr4111	blr4111	Blr4111 protein {UniProtKB/TrEMBL:Q89MT1}	[TP0840-TP0965 (0.8653204)]
COG0477	COG0845	blr2656	blr2656	Blr2656 protein {UniProtKB/TrEMBL:Q89RV6}	blr4936	blr4936	Blr4936 protein {UniProtKB/TrEMBL:Q89KG9}	[TP0840-TP0965 (0.8653204)]
COG0477	COG0845	bll2904	bll2904	Alpha-ketoglutarate permease	blr4111	blr4111	Blr4111 protein {UniProtKB/TrEMBL:Q89MT1}	[TP0840-TP0965 (0.8653204)]
COG0477	COG0845	bll6621	bll6621	Multidrug resistance protein B	bll5081	bll5081	Bll5081 protein {UniProtKB/TrEMBL:Q89K37}	[TP0840-TP0965 (0.8653204)]
COG0477	COG0845	blr2280	blr2280	Blr2280 protein {UniProtKB/TrEMBL:Q89SX0}	blr3031	blr3031	Blr3031 protein {UniProtKB/TrEMBL:Q89QU3}	[TP0840-TP0965 (0.8653204)]
COG0477	COG0845	blr2656	blr2656	Blr2656 protein {UniProtKB/TrEMBL:Q89RV6}	bll3872	bll3872	HlyD family secretion protein	[TP0840-TP0965 (0.8653204)]
COG0477	COG0845	bll5645	bll5645	Bll5645 protein {UniProtKB/TrEMBL:Q89II9}	blr0355	blr0355	Blr0355 protein {UniProtKB/TrEMBL:Q89XF9}	[TP0840-TP0965 (0.8653204)]
COG0477	COG0845	blr1003	blr1003	Blr1003 protein {UniProtKB/TrEMBL:Q89VP2}	bll7021	bll7021	HlyD family secretion protein	[TP0840-TP0965 (0.8653204)]
COG0477	COG0845	blr6253	blr6253	Blr6253 protein {UniProtKB/TrEMBL:Q89GU2}	blr6725	blr6725	Blr6725 protein {UniProtKB/TrEMBL:Q89FH5}	[TP0840-TP0965 (0.8653204)]
COG0477	COG0845	bll2771	bll2771	Bll2771 protein {UniProtKB/TrEMBL:Q89RK1}	bll7021	bll7021	HlyD family secretion protein	[TP0840-TP0965 (0.8653204)]
COG0477	COG0845	bll0931	bll0931	Multidrug resistance protein B	blr0276	blr0276	Blr0276 protein {UniProtKB/TrEMBL:Q89XN2}	[TP0840-TP0965 (0.8653204)]
COG0477	COG0845	blr2656	blr2656	Blr2656 protein {UniProtKB/TrEMBL:Q89RV6}	blr0355	blr0355	Blr0355 protein {UniProtKB/TrEMBL:Q89XF9}	[TP0840-TP0965 (0.8653204)]
COG0477	COG0845	blr2421	blr2421	MFS permease {UniProtKB/TrEMBL:Q89SH9}	bll7913	bll7913	HlyD family secretion protein	[TP0840-TP0965 (0.8653204)]
COG0477	COG0845	blr6967	blr6967	MFS permease {UniProtKB/TrEMBL:Q89EV3}	bll3903	bll3903	Bll3903 protein {UniProtKB/TrEMBL:Q89ND9}	[TP0840-TP0965 (0.8653204)]
COG0477	COG0845	bll0695	bll0695	Major facilitator superfamily transporter	bll0300	bll0300	RagD {UniProtKB/TrEMBL:O69239}	[TP0840-TP0965 (0.8653204)]
COG0477	COG0845	blr5212	blr5212	Blr5212 protein {UniProtKB/TrEMBL:Q89JR0}	bll5081	bll5081	Bll5081 protein {UniProtKB/TrEMBL:Q89K37}	[TP0840-TP0965 (0.8653204)]
COG0477	COG0845	blr0559	blr0559	MFS permease {UniProtKB/TrEMBL:Q89WW9}	blr1515	blr1515	RND multidrug efflux membrane permease	[TP0840-TP0965 (0.8653204)]
COG0477	COG0845	blr2543	blr2543	MFS permease {UniProtKB/TrEMBL:Q89S62}	bll7913	bll7913	HlyD family secretion protein	[TP0840-TP0965 (0.8653204)]
COG0477	COG0845	blr4832	blr4832	Blr4832 protein {UniProtKB/TrEMBL:Q89KS1}	bll5650	bll5650	Bll5650 protein {UniProtKB/TrEMBL:Q89II4}	[TP0840-TP0965 (0.8653204)]
COG0477	COG0845	bll2740	bll2740	Hypothetical transport protein	bll4634	bll4634	Bll4634 protein {UniProtKB/TrEMBL:Q89LB2}	[TP0840-TP0965 (0.8653204)]
COG0477	COG0845	bll3875	bll3875	Hypothetical metabolite transport protein	bll7313	bll7313	RND efflux membrane fusion protein	[TP0840-TP0965 (0.8653204)]
COG0477	COG0845	blr5567	blr5567	Blr5567 protein {UniProtKB/TrEMBL:Q89IR7}	blr2422	blr2422	Blr2422 protein {UniProtKB/TrEMBL:Q89SH8}	[TP0840-TP0965 (0.8653204)]
COG0477	COG0845	bll5865	bll5865	Bll5865 protein {UniProtKB/TrEMBL:Q89HX4}	blr2422	blr2422	Blr2422 protein {UniProtKB/TrEMBL:Q89SH8}	[TP0840-TP0965 (0.8653204)]
COG0477	COG0845	bll0324	bll0324	Bll0324 protein {UniProtKB/TrEMBL:Q89XJ0}	blr0355	blr0355	Blr0355 protein {UniProtKB/TrEMBL:Q89XF9}	[TP0840-TP0965 (0.8653204)]
COG0477	COG0845	bll5645	bll5645	Bll5645 protein {UniProtKB/TrEMBL:Q89II9}	bll3903	bll3903	Bll3903 protein {UniProtKB/TrEMBL:Q89ND9}	[TP0840-TP0965 (0.8653204)]
COG0477	COG0845	bll2771	bll2771	Bll2771 protein {UniProtKB/TrEMBL:Q89RK1}	blr0276	blr0276	Blr0276 protein {UniProtKB/TrEMBL:Q89XN2}	[TP0840-TP0965 (0.8653204)]
COG0477	COG0845	blr3396	blr3396	Major facilitator superfamily transporter	blr4936	blr4936	Blr4936 protein {UniProtKB/TrEMBL:Q89KG9}	[TP0840-TP0965 (0.8653204)]
COG0477	COG0845	bll1864	bll1864	Citrate-proton symporter	blr2422	blr2422	Blr2422 protein {UniProtKB/TrEMBL:Q89SH8}	[TP0840-TP0965 (0.8653204)]
COG0477	COG0845	blr8112	blr8112	Blr8112 protein {UniProtKB/TrEMBL:Q89BN6}	blr0996	blr0996	HlyD family secretion protein	[TP0840-TP0965 (0.8653204)]
COG0477	COG0845	bll6821	bll6821	Hypothetical metabolite transport protein	bll7020	bll7020	Efflux protein {UniProtKB/TrEMBL:Q89EQ2}	[TP0840-TP0965 (0.8653204)]
COG0477	COG0845	bll0324	bll0324	Bll0324 protein {UniProtKB/TrEMBL:Q89XJ0}	blr5469	blr5469	Blr5469 protein {UniProtKB/TrEMBL:Q89J15}	[TP0840-TP0965 (0.8653204)]
COG0477	COG0845	blr0691	blr0691	Blr0691 protein {UniProtKB/TrEMBL:Q89WJ6}	blr0996	blr0996	HlyD family secretion protein	[TP0840-TP0965 (0.8653204)]
COG0477	COG0845	bll5865	bll5865	Bll5865 protein {UniProtKB/TrEMBL:Q89HX4}	bll7313	bll7313	RND efflux membrane fusion protein	[TP0840-TP0965 (0.8653204)]
COG0477	COG0845	bll6257	bll6257	Bll6257 protein {UniProtKB/TrEMBL:Q89GT8}	bll7986	bll7986	Bll7986 protein {UniProtKB/TrEMBL:Q89C12}	[TP0840-TP0965 (0.8653204)]
COG0477	COG0845	blr5567	blr5567	Blr5567 protein {UniProtKB/TrEMBL:Q89IR7}	bll7313	bll7313	RND efflux membrane fusion protein	[TP0840-TP0965 (0.8653204)]
COG0477	COG0845	blr2964	blr2964	Blr2964 protein {UniProtKB/TrEMBL:Q89R08}	bll3903	bll3903	Bll3903 protein {UniProtKB/TrEMBL:Q89ND9}	[TP0840-TP0965 (0.8653204)]
COG0477	COG0845	bll0148	bll0148	MFS permease {UniProtKB/TrEMBL:Q89Y07}	bll7020	bll7020	Efflux protein {UniProtKB/TrEMBL:Q89EQ2}	[TP0840-TP0965 (0.8653204)]
COG0477	COG0845	blr1003	blr1003	Blr1003 protein {UniProtKB/TrEMBL:Q89VP2}	blr5469	blr5469	Blr5469 protein {UniProtKB/TrEMBL:Q89J15}	[TP0840-TP0965 (0.8653204)]
COG0477	COG0845	bll0931	bll0931	Multidrug resistance protein B	blr4111	blr4111	Blr4111 protein {UniProtKB/TrEMBL:Q89MT1}	[TP0840-TP0965 (0.8653204)]
COG0477	COG0845	blr1003	blr1003	Blr1003 protein {UniProtKB/TrEMBL:Q89VP2}	bll5650	bll5650	Bll5650 protein {UniProtKB/TrEMBL:Q89II4}	[TP0840-TP0965 (0.8653204)]
COG0477	COG0845	bll4302	bll4302	Bll4302 protein {UniProtKB/TrEMBL:Q89M91}	blr2422	blr2422	Blr2422 protein {UniProtKB/TrEMBL:Q89SH8}	[TP0840-TP0965 (0.8653204)]
COG0477	COG0845	bll3875	bll3875	Hypothetical metabolite transport protein	bll7986	bll7986	Bll7986 protein {UniProtKB/TrEMBL:Q89C12}	[TP0840-TP0965 (0.8653204)]
COG0477	COG0845	blr2687	blr2687	Hypothetical metabolite transport protein	blr2935	blr2935	Blr2935 protein {UniProtKB/TrEMBL:Q89R37}	[TP0840-TP0965 (0.8653204)]
COG0477	COG0845	blr2280	blr2280	Blr2280 protein {UniProtKB/TrEMBL:Q89SX0}	blr4111	blr4111	Blr4111 protein {UniProtKB/TrEMBL:Q89MT1}	[TP0840-TP0965 (0.8653204)]
COG0477	COG0845	blr5869	blr5869	GudP protein {UniProtKB/TrEMBL:Q89HX0}	blr4111	blr4111	Blr4111 protein {UniProtKB/TrEMBL:Q89MT1}	[TP0840-TP0965 (0.8653204)]
COG0477	COG0845	bll0324	bll0324	Bll0324 protein {UniProtKB/TrEMBL:Q89XJ0}	blr3031	blr3031	Blr3031 protein {UniProtKB/TrEMBL:Q89QU3}	[TP0840-TP0965 (0.8653204)]
COG0477	COG0845	blr2964	blr2964	Blr2964 protein {UniProtKB/TrEMBL:Q89R08}	blr2860	blr2860	Blr2860 protein {UniProtKB/TrEMBL:Q89RB2}	[TP0840-TP0965 (0.8653204)]
COG0477	COG0845	blr1003	blr1003	Blr1003 protein {UniProtKB/TrEMBL:Q89VP2}	blr4936	blr4936	Blr4936 protein {UniProtKB/TrEMBL:Q89KG9}	[TP0840-TP0965 (0.8653204)]
COG0477	COG0845	bll4251	bll4251	MFS permease {UniProtKB/TrEMBL:Q89ME2}	blr0355	blr0355	Blr0355 protein {UniProtKB/TrEMBL:Q89XF9}	[TP0840-TP0965 (0.8653204)]
COG0477	COG0845	blr2964	blr2964	Blr2964 protein {UniProtKB/TrEMBL:Q89R08}	blr4111	blr4111	Blr4111 protein {UniProtKB/TrEMBL:Q89MT1}	[TP0840-TP0965 (0.8653204)]
COG0477	COG0845	bll2740	bll2740	Hypothetical transport protein	blr2422	blr2422	Blr2422 protein {UniProtKB/TrEMBL:Q89SH8}	[TP0840-TP0965 (0.8653204)]
COG0477	COG0845	bll1193	bll1193	Integral inner membrane metabolite transport	blr6971	blr6971	AprE protein {UniProtKB/TrEMBL:Q89EU9}	[TP0840-TP0965 (0.8653204)]
COG0477	COG0845	blr0559	blr0559	MFS permease {UniProtKB/TrEMBL:Q89WW9}	bll7913	bll7913	HlyD family secretion protein	[TP0840-TP0965 (0.8653204)]
COG0477	COG0845	bll2771	bll2771	Bll2771 protein {UniProtKB/TrEMBL:Q89RK1}	blr7329	blr7329	Blr7329 protein {UniProtKB/TrEMBL:Q89DV8}	[TP0840-TP0965 (0.8653204)]
COG0477	COG0845	blr5869	blr5869	GudP protein {UniProtKB/TrEMBL:Q89HX0}	blr2860	blr2860	Blr2860 protein {UniProtKB/TrEMBL:Q89RB2}	[TP0840-TP0965 (0.8653204)]
COG0477	COG0845	blr6253	blr6253	Blr6253 protein {UniProtKB/TrEMBL:Q89GU2}	blr2422	blr2422	Blr2422 protein {UniProtKB/TrEMBL:Q89SH8}	[TP0840-TP0965 (0.8653204)]
COG0477	COG0845	blr5045	blr5045	Blr5045 protein {UniProtKB/TrEMBL:Q89K66}	bll7313	bll7313	RND efflux membrane fusion protein	[TP0840-TP0965 (0.8653204)]
COG0477	COG0845	bll2740	bll2740	Hypothetical transport protein	bll5650	bll5650	Bll5650 protein {UniProtKB/TrEMBL:Q89II4}	[TP0840-TP0965 (0.8653204)]
COG0477	COG0845	blr2421	blr2421	MFS permease {UniProtKB/TrEMBL:Q89SH9}	blr0369	blr0369	Blr0369 protein {UniProtKB/TrEMBL:Q89XE5}	[TP0840-TP0965 (0.8653204)]
COG0477	COG0845	blr5045	blr5045	Blr5045 protein {UniProtKB/TrEMBL:Q89K66}	blr2860	blr2860	Blr2860 protein {UniProtKB/TrEMBL:Q89RB2}	[TP0840-TP0965 (0.8653204)]
COG0477	COG0845	bll2640	bll2640	Major facilitator superfamily transporter	blr0996	blr0996	HlyD family secretion protein	[TP0840-TP0965 (0.8653204)]
COG0477	COG0845	blr3396	blr3396	Major facilitator superfamily transporter	bll6292	bll6292	HlyD protein {UniProtKB/TrEMBL:Q89GQ3}	[TP0840-TP0965 (0.8653204)]
COG0477	COG0845	blr5045	blr5045	Blr5045 protein {UniProtKB/TrEMBL:Q89K66}	bll6982	bll6982	HlyD family secretion protein	[TP0840-TP0965 (0.8653204)]
COG0477	COG0845	blr0584	blr0584	Blr0584 protein {UniProtKB/TrEMBL:Q89WU4}	blr2935	blr2935	Blr2935 protein {UniProtKB/TrEMBL:Q89R37}	[TP0840-TP0965 (0.8653204)]
COG0477	COG0845	bll0889	bll0889	Bll0889 protein {UniProtKB/TrEMBL:Q89W04}	blr5302	blr5302	HlyD family secretion protein	[TP0840-TP0965 (0.8653204)]
COG0477	COG0845	blr4009	blr4009	Blr4009 protein {UniProtKB/TrEMBL:Q89N33}	bll7021	bll7021	HlyD family secretion protein	[TP0840-TP0965 (0.8653204)]
COG0477	COG0845	bll5529	bll5529	Hypothetical metabolite transport protein	blr4936	blr4936	Blr4936 protein {UniProtKB/TrEMBL:Q89KG9}	[TP0840-TP0965 (0.8653204)]
COG0477	COG0845	bll6821	bll6821	Hypothetical metabolite transport protein	bll7313	bll7313	RND efflux membrane fusion protein	[TP0840-TP0965 (0.8653204)]
COG0477	COG0845	blr5047	blr5047	Blr5047 protein {UniProtKB/TrEMBL:Q89K64}	bll4320	bll4320	Bll4320 protein {UniProtKB/TrEMBL:Q89M73}	[TP0840-TP0965 (0.8653204)]
COG0477	COG0845	bll8275	bll8275	Bll8275 protein {UniProtKB/TrEMBL:Q89B90}	blr4456	blr4456	Blr4456 protein {UniProtKB/TrEMBL:Q89LT7}	[TP0840-TP0965 (0.8653204)]
COG0477	COG0845	blr0503	blr0503	Blr0503 protein {UniProtKB/TrEMBL:Q89X18}	blr4111	blr4111	Blr4111 protein {UniProtKB/TrEMBL:Q89MT1}	[TP0840-TP0965 (0.8653204)]
COG0477	COG0845	bll2640	bll2640	Major facilitator superfamily transporter	bll6292	bll6292	HlyD protein {UniProtKB/TrEMBL:Q89GQ3}	[TP0840-TP0965 (0.8653204)]
COG0477	COG0845	blr2214	blr2214	Blr2214 protein {UniProtKB/TrEMBL:Q89T36}	blr7329	blr7329	Blr7329 protein {UniProtKB/TrEMBL:Q89DV8}	[TP0840-TP0965 (0.8653204)]
COG0477	COG0845	blr2314	blr2314	MFS permease {UniProtKB/TrEMBL:Q89ST6}	blr2860	blr2860	Blr2860 protein {UniProtKB/TrEMBL:Q89RB2}	[TP0840-TP0965 (0.8653204)]
COG0477	COG0845	blr2314	blr2314	MFS permease {UniProtKB/TrEMBL:Q89ST6}	bll4320	bll4320	Bll4320 protein {UniProtKB/TrEMBL:Q89M73}	[TP0840-TP0965 (0.8653204)]
COG0477	COG0845	blr5869	blr5869	GudP protein {UniProtKB/TrEMBL:Q89HX0}	bll7986	bll7986	Bll7986 protein {UniProtKB/TrEMBL:Q89C12}	[TP0840-TP0965 (0.8653204)]
COG0477	COG0845	blr3538	blr3538	Blr3538 protein {UniProtKB/TrEMBL:Q89PE4}	blr0276	blr0276	Blr0276 protein {UniProtKB/TrEMBL:Q89XN2}	[TP0840-TP0965 (0.8653204)]
COG0477	COG0845	blr5212	blr5212	Blr5212 protein {UniProtKB/TrEMBL:Q89JR0}	bll7671	bll7671	HlyD family secretion protein	[TP0840-TP0965 (0.8653204)]
COG0477	COG0845	bll1005	bll1005	Bll1005 protein {UniProtKB/TrEMBL:Q89VP0}	bll6982	bll6982	HlyD family secretion protein	[TP0840-TP0965 (0.8653204)]
COG0477	COG0845	blr2687	blr2687	Hypothetical metabolite transport protein	bll3903	bll3903	Bll3903 protein {UniProtKB/TrEMBL:Q89ND9}	[TP0840-TP0965 (0.8653204)]
COG0477	COG0845	bll8274	bll8274	Bll8274 protein {UniProtKB/TrEMBL:Q89B91}	blr0276	blr0276	Blr0276 protein {UniProtKB/TrEMBL:Q89XN2}	[TP0840-TP0965 (0.8653204)]
COG0477	COG0845	blr7959	blr7959	Blr7959 protein {UniProtKB/TrEMBL:Q89C39}	blr0369	blr0369	Blr0369 protein {UniProtKB/TrEMBL:Q89XE5}	[TP0840-TP0965 (0.8653204)]
COG0477	COG0845	blr5212	blr5212	Blr5212 protein {UniProtKB/TrEMBL:Q89JR0}	blr7872	blr7872	HlyD family secretion protein	[TP0840-TP0965 (0.8653204)]
COG0477	COG0845	bll8275	bll8275	Bll8275 protein {UniProtKB/TrEMBL:Q89B90}	blr6725	blr6725	Blr6725 protein {UniProtKB/TrEMBL:Q89FH5}	[TP0840-TP0965 (0.8653204)]
COG0477	COG0845	bll5896	bll5896	Bll5896 protein {UniProtKB/TrEMBL:Q89HU3}	blr3031	blr3031	Blr3031 protein {UniProtKB/TrEMBL:Q89QU3}	[TP0840-TP0965 (0.8653204)]
COG0477	COG0845	blr1003	blr1003	Blr1003 protein {UniProtKB/TrEMBL:Q89VP2}	bll5081	bll5081	Bll5081 protein {UniProtKB/TrEMBL:Q89K37}	[TP0840-TP0965 (0.8653204)]
COG0477	COG0845	bll6546	bll6546	Bll6546 protein {UniProtKB/TrEMBL:Q89G02}	bll3903	bll3903	Bll3903 protein {UniProtKB/TrEMBL:Q89ND9}	[TP0840-TP0965 (0.8653204)]
COG0477	COG0845	blr0503	blr0503	Blr0503 protein {UniProtKB/TrEMBL:Q89X18}	bll7913	bll7913	HlyD family secretion protein	[TP0840-TP0965 (0.8653204)]
COG0477	COG0845	bll0148	bll0148	MFS permease {UniProtKB/TrEMBL:Q89Y07}	bll6982	bll6982	HlyD family secretion protein	[TP0840-TP0965 (0.8653204)]
COG0477	COG0845	blr4832	blr4832	Blr4832 protein {UniProtKB/TrEMBL:Q89KS1}	bll7986	bll7986	Bll7986 protein {UniProtKB/TrEMBL:Q89C12}	[TP0840-TP0965 (0.8653204)]
COG0477	COG0845	blr5151	blr5151	Hypothetical transport protein	blr5302	blr5302	HlyD family secretion protein	[TP0840-TP0965 (0.8653204)]
COG0477	COG0845	blr4054	blr4054	Tetracycline resistance protein	bll5772	bll5772	Bll5772 protein {UniProtKB/TrEMBL:Q89I67}	[TP0840-TP0965 (0.8653204)]
COG0477	COG0845	blr0503	blr0503	Blr0503 protein {UniProtKB/TrEMBL:Q89X18}	blr4456	blr4456	Blr4456 protein {UniProtKB/TrEMBL:Q89LT7}	[TP0840-TP0965 (0.8653204)]
COG0477	COG0845	blr6590	blr6590	Major facilitator superfamily transporter	bll7021	bll7021	HlyD family secretion protein	[TP0840-TP0965 (0.8653204)]
COG0477	COG0845	bll3948	bll3948	Monocarboxylate MFS permease	bll3903	bll3903	Bll3903 protein {UniProtKB/TrEMBL:Q89ND9}	[TP0840-TP0965 (0.8653204)]
COG0477	COG0845	bll5645	bll5645	Bll5645 protein {UniProtKB/TrEMBL:Q89II9}	bll4320	bll4320	Bll4320 protein {UniProtKB/TrEMBL:Q89M73}	[TP0840-TP0965 (0.8653204)]
COG0477	COG0845	bll5896	bll5896	Bll5896 protein {UniProtKB/TrEMBL:Q89HU3}	bll7913	bll7913	HlyD family secretion protein	[TP0840-TP0965 (0.8653204)]
COG0477	COG0845	blr8112	blr8112	Blr8112 protein {UniProtKB/TrEMBL:Q89BN6}	bll7313	bll7313	RND efflux membrane fusion protein	[TP0840-TP0965 (0.8653204)]
COG0477	COG0845	blr7959	blr7959	Blr7959 protein {UniProtKB/TrEMBL:Q89C39}	blr4456	blr4456	Blr4456 protein {UniProtKB/TrEMBL:Q89LT7}	[TP0840-TP0965 (0.8653204)]
COG0477	COG0845	bll0324	bll0324	Bll0324 protein {UniProtKB/TrEMBL:Q89XJ0}	bll7986	bll7986	Bll7986 protein {UniProtKB/TrEMBL:Q89C12}	[TP0840-TP0965 (0.8653204)]
COG0477	COG0845	bll6803	bll6803	Hypothetical metabolite transport protein	blr5469	blr5469	Blr5469 protein {UniProtKB/TrEMBL:Q89J15}	[TP0840-TP0965 (0.8653204)]
COG0477	COG0845	blr5594	blr5594	MFS permease {UniProtKB/TrEMBL:Q89IP0}	bll3903	bll3903	Bll3903 protein {UniProtKB/TrEMBL:Q89ND9}	[TP0840-TP0965 (0.8653204)]
COG0477	COG0845	blr3396	blr3396	Major facilitator superfamily transporter	blr4932	blr4932	Blr4932 protein {UniProtKB/TrEMBL:Q89KH3}	[TP0840-TP0965 (0.8653204)]
COG0477	COG0845	blr2421	blr2421	MFS permease {UniProtKB/TrEMBL:Q89SH9}	blr0996	blr0996	HlyD family secretion protein	[TP0840-TP0965 (0.8653204)]
COG0477	COG0845	bll2691	bll2691	Bll2691 protein {UniProtKB/TrEMBL:Q89RS1}	blr1515	blr1515	RND multidrug efflux membrane permease	[TP0840-TP0965 (0.8653204)]
COG0477	COG0845	bll6621	bll6621	Multidrug resistance protein B	bll3872	bll3872	HlyD family secretion protein	[TP0840-TP0965 (0.8653204)]
COG0477	COG0845	bll6257	bll6257	Bll6257 protein {UniProtKB/TrEMBL:Q89GT8}	bll7671	bll7671	HlyD family secretion protein	[TP0840-TP0965 (0.8653204)]
COG0477	COG0845	blr0239	blr0239	Blr0239 protein {UniProtKB/TrEMBL:Q89XR8}	blr0276	blr0276	Blr0276 protein {UniProtKB/TrEMBL:Q89XN2}	[TP0840-TP0965 (0.8653204)]
COG0477	COG0845	bll5896	bll5896	Bll5896 protein {UniProtKB/TrEMBL:Q89HU3}	blr2935	blr2935	Blr2935 protein {UniProtKB/TrEMBL:Q89R37}	[TP0840-TP0965 (0.8653204)]
COG0477	COG0845	bll5462	bll5462	Hypothetical metabolite transport protein	bll7313	bll7313	RND efflux membrane fusion protein	[TP0840-TP0965 (0.8653204)]
COG0477	COG0845	blr7959	blr7959	Blr7959 protein {UniProtKB/TrEMBL:Q89C39}	blr6971	blr6971	AprE protein {UniProtKB/TrEMBL:Q89EU9}	[TP0840-TP0965 (0.8653204)]
COG0477	COG0845	bll5121	bll5121	Major facilitator superfamily transporter	blr4936	blr4936	Blr4936 protein {UniProtKB/TrEMBL:Q89KG9}	[TP0840-TP0965 (0.8653204)]
COG0477	COG0845	bll8274	bll8274	Bll8274 protein {UniProtKB/TrEMBL:Q89B91}	bll5081	bll5081	Bll5081 protein {UniProtKB/TrEMBL:Q89K37}	[TP0840-TP0965 (0.8653204)]
COG0477	COG0845	bll0324	bll0324	Bll0324 protein {UniProtKB/TrEMBL:Q89XJ0}	blr4932	blr4932	Blr4932 protein {UniProtKB/TrEMBL:Q89KH3}	[TP0840-TP0965 (0.8653204)]
COG0477	COG0845	bll5620	bll5620	MFS permease {UniProtKB/TrEMBL:Q89IL4}	blr0355	blr0355	Blr0355 protein {UniProtKB/TrEMBL:Q89XF9}	[TP0840-TP0965 (0.8653204)]
COG0477	COG0845	bll3850	bll3850	Bll3850 protein {UniProtKB/TrEMBL:Q89NI8}	bll6982	bll6982	HlyD family secretion protein	[TP0840-TP0965 (0.8653204)]
COG0477	COG0845	bll6803	bll6803	Hypothetical metabolite transport protein	blr2860	blr2860	Blr2860 protein {UniProtKB/TrEMBL:Q89RB2}	[TP0840-TP0965 (0.8653204)]
COG0477	COG0845	blr0485	blr0485	Blr0485 protein {UniProtKB/TrEMBL:Q89X37}	blr0996	blr0996	HlyD family secretion protein	[TP0840-TP0965 (0.8653204)]
COG0477	COG0845	blr6921	blr6921	Blr6921 protein {UniProtKB/TrEMBL:Q89EY0}	bll3708	bll3708	Efflux protein {UniProtKB/TrEMBL:Q89NX5}	[TP0840-TP0965 (0.8653204)]
COG0477	COG0845	blr3538	blr3538	Blr3538 protein {UniProtKB/TrEMBL:Q89PE4}	bll0300	bll0300	RagD {UniProtKB/TrEMBL:O69239}	[TP0840-TP0965 (0.8653204)]
COG0477	COG0845	bll2771	bll2771	Bll2771 protein {UniProtKB/TrEMBL:Q89RK1}	blr2422	blr2422	Blr2422 protein {UniProtKB/TrEMBL:Q89SH8}	[TP0840-TP0965 (0.8653204)]
COG0477	COG0845	blr3538	blr3538	Blr3538 protein {UniProtKB/TrEMBL:Q89PE4}	bll4634	bll4634	Bll4634 protein {UniProtKB/TrEMBL:Q89LB2}	[TP0840-TP0965 (0.8653204)]
COG0477	COG0845	bll3850	bll3850	Bll3850 protein {UniProtKB/TrEMBL:Q89NI8}	blr0276	blr0276	Blr0276 protein {UniProtKB/TrEMBL:Q89XN2}	[TP0840-TP0965 (0.8653204)]
COG0477	COG0845	blr2314	blr2314	MFS permease {UniProtKB/TrEMBL:Q89ST6}	bll3903	bll3903	Bll3903 protein {UniProtKB/TrEMBL:Q89ND9}	[TP0840-TP0965 (0.8653204)]
COG0477	COG0845	bll3089	bll3089	Bll3089 protein {UniProtKB/TrEMBL:Q89QN5}	bll4320	bll4320	Bll4320 protein {UniProtKB/TrEMBL:Q89M73}	[TP0840-TP0965 (0.8653204)]
COG0477	COG0845	blr1003	blr1003	Blr1003 protein {UniProtKB/TrEMBL:Q89VP2}	blr0276	blr0276	Blr0276 protein {UniProtKB/TrEMBL:Q89XN2}	[TP0840-TP0965 (0.8653204)]
COG0477	COG0845	blr6418	blr6418	Blr6418 protein {UniProtKB/TrEMBL:Q89GC7}	blr3031	blr3031	Blr3031 protein {UniProtKB/TrEMBL:Q89QU3}	[TP0840-TP0965 (0.8653204)]
COG0477	COG0845	blr6967	blr6967	MFS permease {UniProtKB/TrEMBL:Q89EV3}	bll7671	bll7671	HlyD family secretion protein	[TP0840-TP0965 (0.8653204)]
COG0477	COG0845	blr4832	blr4832	Blr4832 protein {UniProtKB/TrEMBL:Q89KS1}	bll3872	bll3872	HlyD family secretion protein	[TP0840-TP0965 (0.8653204)]
COG0477	COG0845	blr3396	blr3396	Major facilitator superfamily transporter	blr5469	blr5469	Blr5469 protein {UniProtKB/TrEMBL:Q89J15}	[TP0840-TP0965 (0.8653204)]
COG0477	COG0845	blr7905	blr7905	Citrate-proton symporter	bll4634	bll4634	Bll4634 protein {UniProtKB/TrEMBL:Q89LB2}	[TP0840-TP0965 (0.8653204)]
COG0477	COG0845	blr2278	blr2278	MFS permease {UniProtKB/TrEMBL:Q89SX2}	bll4320	bll4320	Bll4320 protein {UniProtKB/TrEMBL:Q89M73}	[TP0840-TP0965 (0.8653204)]
COG0477	COG0845	bll1864	bll1864	Citrate-proton symporter	bll3708	bll3708	Efflux protein {UniProtKB/TrEMBL:Q89NX5}	[TP0840-TP0965 (0.8653204)]
COG0477	COG0845	blr0898	blr0898	Blr0898 protein {UniProtKB/TrEMBL:Q89VZ5}	blr2935	blr2935	Blr2935 protein {UniProtKB/TrEMBL:Q89R37}	[TP0840-TP0965 (0.8653204)]
COG0477	COG0845	blr4923	blr4923	Major facilitator superfamily transporter	bll6982	bll6982	HlyD family secretion protein	[TP0840-TP0965 (0.8653204)]
COG0477	COG0845	blr6418	blr6418	Blr6418 protein {UniProtKB/TrEMBL:Q89GC7}	bll7021	bll7021	HlyD family secretion protein	[TP0840-TP0965 (0.8653204)]
COG0477	COG0845	blr5151	blr5151	Hypothetical transport protein	bll7020	bll7020	Efflux protein {UniProtKB/TrEMBL:Q89EQ2}	[TP0840-TP0965 (0.8653204)]
COG0477	COG0845	blr2964	blr2964	Blr2964 protein {UniProtKB/TrEMBL:Q89R08}	blr2935	blr2935	Blr2935 protein {UniProtKB/TrEMBL:Q89R37}	[TP0840-TP0965 (0.8653204)]
COG0477	COG0845	bll3850	bll3850	Bll3850 protein {UniProtKB/TrEMBL:Q89NI8}	bll5650	bll5650	Bll5650 protein {UniProtKB/TrEMBL:Q89II4}	[TP0840-TP0965 (0.8653204)]
COG0477	COG0845	blr5594	blr5594	MFS permease {UniProtKB/TrEMBL:Q89IP0}	blr5469	blr5469	Blr5469 protein {UniProtKB/TrEMBL:Q89J15}	[TP0840-TP0965 (0.8653204)]
COG0477	COG0845	blr2543	blr2543	MFS permease {UniProtKB/TrEMBL:Q89S62}	blr5302	blr5302	HlyD family secretion protein	[TP0840-TP0965 (0.8653204)]
COG0477	COG0845	bll3089	bll3089	Bll3089 protein {UniProtKB/TrEMBL:Q89QN5}	bll7986	bll7986	Bll7986 protein {UniProtKB/TrEMBL:Q89C12}	[TP0840-TP0965 (0.8653204)]
COG0477	COG0845	blr0584	blr0584	Blr0584 protein {UniProtKB/TrEMBL:Q89WU4}	bll7913	bll7913	HlyD family secretion protein	[TP0840-TP0965 (0.8653204)]
COG0477	COG0845	blr0584	blr0584	Blr0584 protein {UniProtKB/TrEMBL:Q89WU4}	blr4456	blr4456	Blr4456 protein {UniProtKB/TrEMBL:Q89LT7}	[TP0840-TP0965 (0.8653204)]
COG0477	COG0845	bll0695	bll0695	Major facilitator superfamily transporter	blr5302	blr5302	HlyD family secretion protein	[TP0840-TP0965 (0.8653204)]
COG0477	COG0845	bll5865	bll5865	Bll5865 protein {UniProtKB/TrEMBL:Q89HX4}	blr4932	blr4932	Blr4932 protein {UniProtKB/TrEMBL:Q89KH3}	[TP0840-TP0965 (0.8653204)]
COG0477	COG0845	bll2771	bll2771	Bll2771 protein {UniProtKB/TrEMBL:Q89RK1}	bll7671	bll7671	HlyD family secretion protein	[TP0840-TP0965 (0.8653204)]
COG0477	COG0845	bll5462	bll5462	Hypothetical metabolite transport protein	bll7021	bll7021	HlyD family secretion protein	[TP0840-TP0965 (0.8653204)]
COG0477	COG0845	blr0239	blr0239	Blr0239 protein {UniProtKB/TrEMBL:Q89XR8}	blr0355	blr0355	Blr0355 protein {UniProtKB/TrEMBL:Q89XF9}	[TP0840-TP0965 (0.8653204)]
COG0477	COG0845	bll6038	bll6038	Hypothetical transport protein	blr2860	blr2860	Blr2860 protein {UniProtKB/TrEMBL:Q89RB2}	[TP0840-TP0965 (0.8653204)]
COG0477	COG0845	blr3104	blr3104	Major facilitator superfamily transporter	blr0996	blr0996	HlyD family secretion protein	[TP0840-TP0965 (0.8653204)]
COG0477	COG0845	bll1193	bll1193	Integral inner membrane metabolite transport	bll7021	bll7021	HlyD family secretion protein	[TP0840-TP0965 (0.8653204)]
COG0477	COG0845	blr6921	blr6921	Blr6921 protein {UniProtKB/TrEMBL:Q89EY0}	blr6971	blr6971	AprE protein {UniProtKB/TrEMBL:Q89EU9}	[TP0840-TP0965 (0.8653204)]
COG0477	COG0845	blr1018	blr1018	Blr1018 protein {UniProtKB/TrEMBL:Q89VM7}	bll4320	bll4320	Bll4320 protein {UniProtKB/TrEMBL:Q89M73}	[TP0840-TP0965 (0.8653204)]
COG0477	COG0845	bll1005	bll1005	Bll1005 protein {UniProtKB/TrEMBL:Q89VP0}	bll4634	bll4634	Bll4634 protein {UniProtKB/TrEMBL:Q89LB2}	[TP0840-TP0965 (0.8653204)]
COG0477	COG0845	blr0485	blr0485	Blr0485 protein {UniProtKB/TrEMBL:Q89X37}	blr4111	blr4111	Blr4111 protein {UniProtKB/TrEMBL:Q89MT1}	[TP0840-TP0965 (0.8653204)]
COG0477	COG0845	blr2656	blr2656	Blr2656 protein {UniProtKB/TrEMBL:Q89RV6}	blr2422	blr2422	Blr2422 protein {UniProtKB/TrEMBL:Q89SH8}	[TP0840-TP0965 (0.8653204)]
COG0477	COG0845	bll3149	bll3149	Bll3149 protein {UniProtKB/TrEMBL:Q89QH9}	blr2860	blr2860	Blr2860 protein {UniProtKB/TrEMBL:Q89RB2}	[TP0840-TP0965 (0.8653204)]
COG0477	COG0845	blr2314	blr2314	MFS permease {UniProtKB/TrEMBL:Q89ST6}	bll5772	bll5772	Bll5772 protein {UniProtKB/TrEMBL:Q89I67}	[TP0840-TP0965 (0.8653204)]
COG0477	COG0845	blr2543	blr2543	MFS permease {UniProtKB/TrEMBL:Q89S62}	blr2935	blr2935	Blr2935 protein {UniProtKB/TrEMBL:Q89R37}	[TP0840-TP0965 (0.8653204)]
COG0477	COG0845	bll2740	bll2740	Hypothetical transport protein	bll3872	bll3872	HlyD family secretion protein	[TP0840-TP0965 (0.8653204)]
COG0477	COG0845	bll6621	bll6621	Multidrug resistance protein B	blr6971	blr6971	AprE protein {UniProtKB/TrEMBL:Q89EU9}	[TP0840-TP0965 (0.8653204)]
COG0477	COG0845	bll3948	bll3948	Monocarboxylate MFS permease	bll7021	bll7021	HlyD family secretion protein	[TP0840-TP0965 (0.8653204)]
COG0477	COG0845	blr8112	blr8112	Blr8112 protein {UniProtKB/TrEMBL:Q89BN6}	blr1515	blr1515	RND multidrug efflux membrane permease	[TP0840-TP0965 (0.8653204)]
COG0477	COG0845	blr3104	blr3104	Major facilitator superfamily transporter	bll7671	bll7671	HlyD family secretion protein	[TP0840-TP0965 (0.8653204)]
COG0477	COG0845	blr3538	blr3538	Blr3538 protein {UniProtKB/TrEMBL:Q89PE4}	blr0369	blr0369	Blr0369 protein {UniProtKB/TrEMBL:Q89XE5}	[TP0840-TP0965 (0.8653204)]
COG0477	COG0845	blr5212	blr5212	Blr5212 protein {UniProtKB/TrEMBL:Q89JR0}	bll5772	bll5772	Bll5772 protein {UniProtKB/TrEMBL:Q89I67}	[TP0840-TP0965 (0.8653204)]
COG0477	COG0845	blr7905	blr7905	Citrate-proton symporter	bll6292	bll6292	HlyD protein {UniProtKB/TrEMBL:Q89GQ3}	[TP0840-TP0965 (0.8653204)]
COG0477	COG0845	blr0584	blr0584	Blr0584 protein {UniProtKB/TrEMBL:Q89WU4}	blr4932	blr4932	Blr4932 protein {UniProtKB/TrEMBL:Q89KH3}	[TP0840-TP0965 (0.8653204)]
COG0477	COG0845	blr5939	blr5939	Blr5939 protein {UniProtKB/TrEMBL:Q89HQ1}	blr2860	blr2860	Blr2860 protein {UniProtKB/TrEMBL:Q89RB2}	[TP0840-TP0965 (0.8653204)]
COG0477	COG0845	blr5594	blr5594	MFS permease {UniProtKB/TrEMBL:Q89IP0}	blr5302	blr5302	HlyD family secretion protein	[TP0840-TP0965 (0.8653204)]
COG0477	COG0845	bll3149	bll3149	Bll3149 protein {UniProtKB/TrEMBL:Q89QH9}	blr2935	blr2935	Blr2935 protein {UniProtKB/TrEMBL:Q89R37}	[TP0840-TP0965 (0.8653204)]
COG0477	COG0845	blr7959	blr7959	Blr7959 protein {UniProtKB/TrEMBL:Q89C39}	blr4111	blr4111	Blr4111 protein {UniProtKB/TrEMBL:Q89MT1}	[TP0840-TP0965 (0.8653204)]
COG0477	COG0845	blr2314	blr2314	MFS permease {UniProtKB/TrEMBL:Q89ST6}	bll5081	bll5081	Bll5081 protein {UniProtKB/TrEMBL:Q89K37}	[TP0840-TP0965 (0.8653204)]
COG0477	COG0845	blr0559	blr0559	MFS permease {UniProtKB/TrEMBL:Q89WW9}	blr2860	blr2860	Blr2860 protein {UniProtKB/TrEMBL:Q89RB2}	[TP0840-TP0965 (0.8653204)]
COG0477	COG0845	blr0503	blr0503	Blr0503 protein {UniProtKB/TrEMBL:Q89X18}	blr0355	blr0355	Blr0355 protein {UniProtKB/TrEMBL:Q89XF9}	[TP0840-TP0965 (0.8653204)]
COG0477	COG0845	bll3850	bll3850	Bll3850 protein {UniProtKB/TrEMBL:Q89NI8}	bll3708	bll3708	Efflux protein {UniProtKB/TrEMBL:Q89NX5}	[TP0840-TP0965 (0.8653204)]
COG0477	COG0845	blr2578	blr2578	MFS permease {UniProtKB/TrEMBL:Q89S27}	bll3708	bll3708	Efflux protein {UniProtKB/TrEMBL:Q89NX5}	[TP0840-TP0965 (0.8653204)]
COG0477	COG0845	bll2640	bll2640	Major facilitator superfamily transporter	blr5302	blr5302	HlyD family secretion protein	[TP0840-TP0965 (0.8653204)]
COG0477	COG0845	bll5645	bll5645	Bll5645 protein {UniProtKB/TrEMBL:Q89II9}	blr3031	blr3031	Blr3031 protein {UniProtKB/TrEMBL:Q89QU3}	[TP0840-TP0965 (0.8653204)]
COG0477	COG0845	blr6418	blr6418	Blr6418 protein {UniProtKB/TrEMBL:Q89GC7}	bll5650	bll5650	Bll5650 protein {UniProtKB/TrEMBL:Q89II4}	[TP0840-TP0965 (0.8653204)]
COG0477	COG0845	blr2278	blr2278	MFS permease {UniProtKB/TrEMBL:Q89SX2}	blr7329	blr7329	Blr7329 protein {UniProtKB/TrEMBL:Q89DV8}	[TP0840-TP0965 (0.8653204)]
COG0477	COG0845	bll6821	bll6821	Hypothetical metabolite transport protein	blr7872	blr7872	HlyD family secretion protein	[TP0840-TP0965 (0.8653204)]
COG0477	COG0845	blr0503	blr0503	Blr0503 protein {UniProtKB/TrEMBL:Q89X18}	bll3708	bll3708	Efflux protein {UniProtKB/TrEMBL:Q89NX5}	[TP0840-TP0965 (0.8653204)]
COG0477	COG0845	bll6546	bll6546	Bll6546 protein {UniProtKB/TrEMBL:Q89G02}	blr2935	blr2935	Blr2935 protein {UniProtKB/TrEMBL:Q89R37}	[TP0840-TP0965 (0.8653204)]
COG0477	COG0845	blr5151	blr5151	Hypothetical transport protein	bll3708	bll3708	Efflux protein {UniProtKB/TrEMBL:Q89NX5}	[TP0840-TP0965 (0.8653204)]
COG0477	COG0845	bll5620	bll5620	MFS permease {UniProtKB/TrEMBL:Q89IL4}	blr4936	blr4936	Blr4936 protein {UniProtKB/TrEMBL:Q89KG9}	[TP0840-TP0965 (0.8653204)]
COG0477	COG0845	bll2904	bll2904	Alpha-ketoglutarate permease	blr4936	blr4936	Blr4936 protein {UniProtKB/TrEMBL:Q89KG9}	[TP0840-TP0965 (0.8653204)]
COG0477	COG0845	blr2421	blr2421	MFS permease {UniProtKB/TrEMBL:Q89SH9}	bll4320	bll4320	Bll4320 protein {UniProtKB/TrEMBL:Q89M73}	[TP0840-TP0965 (0.8653204)]
COG0477	COG0845	bll6821	bll6821	Hypothetical metabolite transport protein	bll3903	bll3903	Bll3903 protein {UniProtKB/TrEMBL:Q89ND9}	[TP0840-TP0965 (0.8653204)]
COG0477	COG0845	bll5865	bll5865	Bll5865 protein {UniProtKB/TrEMBL:Q89HX4}	bll4634	bll4634	Bll4634 protein {UniProtKB/TrEMBL:Q89LB2}	[TP0840-TP0965 (0.8653204)]
COG0477	COG0845	blr4009	blr4009	Blr4009 protein {UniProtKB/TrEMBL:Q89N33}	blr2422	blr2422	Blr2422 protein {UniProtKB/TrEMBL:Q89SH8}	[TP0840-TP0965 (0.8653204)]
COG0477	COG0845	blr4054	blr4054	Tetracycline resistance protein	blr4111	blr4111	Blr4111 protein {UniProtKB/TrEMBL:Q89MT1}	[TP0840-TP0965 (0.8653204)]
COG0477	COG0845	bll5529	bll5529	Hypothetical metabolite transport protein	blr2422	blr2422	Blr2422 protein {UniProtKB/TrEMBL:Q89SH8}	[TP0840-TP0965 (0.8653204)]
COG0477	COG0845	bll3089	bll3089	Bll3089 protein {UniProtKB/TrEMBL:Q89QN5}	blr4456	blr4456	Blr4456 protein {UniProtKB/TrEMBL:Q89LT7}	[TP0840-TP0965 (0.8653204)]
COG0477	COG0845	bll1005	bll1005	Bll1005 protein {UniProtKB/TrEMBL:Q89VP0}	blr4111	blr4111	Blr4111 protein {UniProtKB/TrEMBL:Q89MT1}	[TP0840-TP0965 (0.8653204)]
COG0477	COG0845	bll2691	bll2691	Bll2691 protein {UniProtKB/TrEMBL:Q89RS1}	bll5650	bll5650	Bll5650 protein {UniProtKB/TrEMBL:Q89II4}	[TP0840-TP0965 (0.8653204)]
COG0477	COG0845	bll3149	bll3149	Bll3149 protein {UniProtKB/TrEMBL:Q89QH9}	bll4634	bll4634	Bll4634 protein {UniProtKB/TrEMBL:Q89LB2}	[TP0840-TP0965 (0.8653204)]
COG0477	COG0845	bll5462	bll5462	Hypothetical metabolite transport protein	bll5081	bll5081	Bll5081 protein {UniProtKB/TrEMBL:Q89K37}	[TP0840-TP0965 (0.8653204)]
COG0477	COG0845	blr0503	blr0503	Blr0503 protein {UniProtKB/TrEMBL:Q89X18}	bll7020	bll7020	Efflux protein {UniProtKB/TrEMBL:Q89EQ2}	[TP0840-TP0965 (0.8653204)]
COG0477	COG0845	blr6569	blr6569	MFS permease {UniProtKB/TrEMBL:Q89FX9}	blr0996	blr0996	HlyD family secretion protein	[TP0840-TP0965 (0.8653204)]
COG0477	COG0845	blr2278	blr2278	MFS permease {UniProtKB/TrEMBL:Q89SX2}	blr5302	blr5302	HlyD family secretion protein	[TP0840-TP0965 (0.8653204)]
COG0477	COG0845	bll6546	bll6546	Bll6546 protein {UniProtKB/TrEMBL:Q89G02}	bll0300	bll0300	RagD {UniProtKB/TrEMBL:O69239}	[TP0840-TP0965 (0.8653204)]
COG0477	COG0845	blr2687	blr2687	Hypothetical metabolite transport protein	blr2860	blr2860	Blr2860 protein {UniProtKB/TrEMBL:Q89RB2}	[TP0840-TP0965 (0.8653204)]
COG0477	COG0845	blr2421	blr2421	MFS permease {UniProtKB/TrEMBL:Q89SH9}	bll6292	bll6292	HlyD protein {UniProtKB/TrEMBL:Q89GQ3}	[TP0840-TP0965 (0.8653204)]
COG0477	COG0845	blr4923	blr4923	Major facilitator superfamily transporter	blr0276	blr0276	Blr0276 protein {UniProtKB/TrEMBL:Q89XN2}	[TP0840-TP0965 (0.8653204)]
COG0477	COG0845	bll1864	bll1864	Citrate-proton symporter	blr4936	blr4936	Blr4936 protein {UniProtKB/TrEMBL:Q89KG9}	[TP0840-TP0965 (0.8653204)]
COG0477	COG0845	blr5939	blr5939	Blr5939 protein {UniProtKB/TrEMBL:Q89HQ1}	blr6725	blr6725	Blr6725 protein {UniProtKB/TrEMBL:Q89FH5}	[TP0840-TP0965 (0.8653204)]
COG0477	COG0845	blr5151	blr5151	Hypothetical transport protein	bll7313	bll7313	RND efflux membrane fusion protein	[TP0840-TP0965 (0.8653204)]
COG0477	COG0845	bll6257	bll6257	Bll6257 protein {UniProtKB/TrEMBL:Q89GT8}	blr5469	blr5469	Blr5469 protein {UniProtKB/TrEMBL:Q89J15}	[TP0840-TP0965 (0.8653204)]
COG0477	COG0845	bll6546	bll6546	Bll6546 protein {UniProtKB/TrEMBL:Q89G02}	blr0369	blr0369	Blr0369 protein {UniProtKB/TrEMBL:Q89XE5}	[TP0840-TP0965 (0.8653204)]
COG0477	COG0845	blr3879	blr3879	Major facilitator superfamily transporter	blr5469	blr5469	Blr5469 protein {UniProtKB/TrEMBL:Q89J15}	[TP0840-TP0965 (0.8653204)]
COG0477	COG0845	blr2280	blr2280	Blr2280 protein {UniProtKB/TrEMBL:Q89SX0}	blr0369	blr0369	Blr0369 protein {UniProtKB/TrEMBL:Q89XE5}	[TP0840-TP0965 (0.8653204)]
COG0477	COG0845	blr2214	blr2214	Blr2214 protein {UniProtKB/TrEMBL:Q89T36}	bll7913	bll7913	HlyD family secretion protein	[TP0840-TP0965 (0.8653204)]
COG0477	COG0845	bll3948	bll3948	Monocarboxylate MFS permease	bll0300	bll0300	RagD {UniProtKB/TrEMBL:O69239}	[TP0840-TP0965 (0.8653204)]
COG0477	COG0845	blr5594	blr5594	MFS permease {UniProtKB/TrEMBL:Q89IP0}	bll5650	bll5650	Bll5650 protein {UniProtKB/TrEMBL:Q89II4}	[TP0840-TP0965 (0.8653204)]
COG0477	COG0845	bll5496	bll5496	Hypothetical metabolite transport protein	bll5650	bll5650	Bll5650 protein {UniProtKB/TrEMBL:Q89II4}	[TP0840-TP0965 (0.8653204)]
COG0477	COG0845	blr0584	blr0584	Blr0584 protein {UniProtKB/TrEMBL:Q89WU4}	blr0996	blr0996	HlyD family secretion protein	[TP0840-TP0965 (0.8653204)]
COG0477	COG0845	blr3396	blr3396	Major facilitator superfamily transporter	bll5772	bll5772	Bll5772 protein {UniProtKB/TrEMBL:Q89I67}	[TP0840-TP0965 (0.8653204)]
COG0477	COG0845	blr2687	blr2687	Hypothetical metabolite transport protein	blr3031	blr3031	Blr3031 protein {UniProtKB/TrEMBL:Q89QU3}	[TP0840-TP0965 (0.8653204)]
COG0477	COG0845	blr0898	blr0898	Blr0898 protein {UniProtKB/TrEMBL:Q89VZ5}	bll3708	bll3708	Efflux protein {UniProtKB/TrEMBL:Q89NX5}	[TP0840-TP0965 (0.8653204)]
COG0477	COG0845	bll5121	bll5121	Major facilitator superfamily transporter	blr1515	blr1515	RND multidrug efflux membrane permease	[TP0840-TP0965 (0.8653204)]
COG0477	COG0845	blr6590	blr6590	Major facilitator superfamily transporter	bll7313	bll7313	RND efflux membrane fusion protein	[TP0840-TP0965 (0.8653204)]
COG0477	COG0845	blr6418	blr6418	Blr6418 protein {UniProtKB/TrEMBL:Q89GC7}	blr0276	blr0276	Blr0276 protein {UniProtKB/TrEMBL:Q89XN2}	[TP0840-TP0965 (0.8653204)]
COG0477	COG0845	blr2656	blr2656	Blr2656 protein {UniProtKB/TrEMBL:Q89RV6}	bll0300	bll0300	RagD {UniProtKB/TrEMBL:O69239}	[TP0840-TP0965 (0.8653204)]
COG0477	COG0845	blr0485	blr0485	Blr0485 protein {UniProtKB/TrEMBL:Q89X37}	blr0355	blr0355	Blr0355 protein {UniProtKB/TrEMBL:Q89XF9}	[TP0840-TP0965 (0.8653204)]
COG0477	COG0845	bll3875	bll3875	Hypothetical metabolite transport protein	blr5469	blr5469	Blr5469 protein {UniProtKB/TrEMBL:Q89J15}	[TP0840-TP0965 (0.8653204)]
COG0477	COG0845	blr1003	blr1003	Blr1003 protein {UniProtKB/TrEMBL:Q89VP2}	bll7020	bll7020	Efflux protein {UniProtKB/TrEMBL:Q89EQ2}	[TP0840-TP0965 (0.8653204)]
COG0477	COG0845	blr8112	blr8112	Blr8112 protein {UniProtKB/TrEMBL:Q89BN6}	bll4320	bll4320	Bll4320 protein {UniProtKB/TrEMBL:Q89M73}	[TP0840-TP0965 (0.8653204)]
COG0477	COG0845	bll3150	bll3150	Bll3150 protein {UniProtKB/TrEMBL:Q89QH8}	blr7329	blr7329	Blr7329 protein {UniProtKB/TrEMBL:Q89DV8}	[TP0840-TP0965 (0.8653204)]
COG0477	COG0845	bll6546	bll6546	Bll6546 protein {UniProtKB/TrEMBL:Q89G02}	blr2422	blr2422	Blr2422 protein {UniProtKB/TrEMBL:Q89SH8}	[TP0840-TP0965 (0.8653204)]
COG0477	COG0845	blr0503	blr0503	Blr0503 protein {UniProtKB/TrEMBL:Q89X18}	blr4932	blr4932	Blr4932 protein {UniProtKB/TrEMBL:Q89KH3}	[TP0840-TP0965 (0.8653204)]
COG0477	COG0845	blr0898	blr0898	Blr0898 protein {UniProtKB/TrEMBL:Q89VZ5}	blr5469	blr5469	Blr5469 protein {UniProtKB/TrEMBL:Q89J15}	[TP0840-TP0965 (0.8653204)]
COG0477	COG0845	bll0148	bll0148	MFS permease {UniProtKB/TrEMBL:Q89Y07}	blr3031	blr3031	Blr3031 protein {UniProtKB/TrEMBL:Q89QU3}	[TP0840-TP0965 (0.8653204)]
COG0477	COG0845	bll3850	bll3850	Bll3850 protein {UniProtKB/TrEMBL:Q89NI8}	bll7671	bll7671	HlyD family secretion protein	[TP0840-TP0965 (0.8653204)]
COG0477	COG0845	bll2640	bll2640	Major facilitator superfamily transporter	blr2935	blr2935	Blr2935 protein {UniProtKB/TrEMBL:Q89R37}	[TP0840-TP0965 (0.8653204)]
COG0477	COG0845	blr6418	blr6418	Blr6418 protein {UniProtKB/TrEMBL:Q89GC7}	bll4634	bll4634	Bll4634 protein {UniProtKB/TrEMBL:Q89LB2}	[TP0840-TP0965 (0.8653204)]
COG0477	COG0845	bll3948	bll3948	Monocarboxylate MFS permease	bll5650	bll5650	Bll5650 protein {UniProtKB/TrEMBL:Q89II4}	[TP0840-TP0965 (0.8653204)]
COG0477	COG0845	bll6546	bll6546	Bll6546 protein {UniProtKB/TrEMBL:Q89G02}	bll3708	bll3708	Efflux protein {UniProtKB/TrEMBL:Q89NX5}	[TP0840-TP0965 (0.8653204)]
COG0477	COG0845	blr0559	blr0559	MFS permease {UniProtKB/TrEMBL:Q89WW9}	blr5469	blr5469	Blr5469 protein {UniProtKB/TrEMBL:Q89J15}	[TP0840-TP0965 (0.8653204)]
COG0477	COG0845	blr4832	blr4832	Blr4832 protein {UniProtKB/TrEMBL:Q89KS1}	bll0300	bll0300	RagD {UniProtKB/TrEMBL:O69239}	[TP0840-TP0965 (0.8653204)]
COG0477	COG0845	bll0695	bll0695	Major facilitator superfamily transporter	bll3708	bll3708	Efflux protein {UniProtKB/TrEMBL:Q89NX5}	[TP0840-TP0965 (0.8653204)]
COG0477	COG0845	bll1864	bll1864	Citrate-proton symporter	bll3903	bll3903	Bll3903 protein {UniProtKB/TrEMBL:Q89ND9}	[TP0840-TP0965 (0.8653204)]
COG0477	COG0845	blr7959	blr7959	Blr7959 protein {UniProtKB/TrEMBL:Q89C39}	bll5650	bll5650	Bll5650 protein {UniProtKB/TrEMBL:Q89II4}	[TP0840-TP0965 (0.8653204)]
COG0477	COG0845	bll6257	bll6257	Bll6257 protein {UniProtKB/TrEMBL:Q89GT8}	blr2422	blr2422	Blr2422 protein {UniProtKB/TrEMBL:Q89SH8}	[TP0840-TP0965 (0.8653204)]
COG0477	COG0845	blr4832	blr4832	Blr4832 protein {UniProtKB/TrEMBL:Q89KS1}	bll3708	bll3708	Efflux protein {UniProtKB/TrEMBL:Q89NX5}	[TP0840-TP0965 (0.8653204)]
COG0477	COG0845	bll3150	bll3150	Bll3150 protein {UniProtKB/TrEMBL:Q89QH8}	blr0276	blr0276	Blr0276 protein {UniProtKB/TrEMBL:Q89XN2}	[TP0840-TP0965 (0.8653204)]
COG0477	COG0845	bll3971	bll3971	MFS permease {UniProtKB/TrEMBL:Q89N71}	blr4111	blr4111	Blr4111 protein {UniProtKB/TrEMBL:Q89MT1}	[TP0840-TP0965 (0.8653204)]
COG0477	COG0845	blr2656	blr2656	Blr2656 protein {UniProtKB/TrEMBL:Q89RV6}	blr6725	blr6725	Blr6725 protein {UniProtKB/TrEMBL:Q89FH5}	[TP0840-TP0965 (0.8653204)]
COG0477	COG0845	blr7905	blr7905	Citrate-proton symporter	blr0369	blr0369	Blr0369 protein {UniProtKB/TrEMBL:Q89XE5}	[TP0840-TP0965 (0.8653204)]
COG0477	COG0845	blr7959	blr7959	Blr7959 protein {UniProtKB/TrEMBL:Q89C39}	bll4320	bll4320	Bll4320 protein {UniProtKB/TrEMBL:Q89M73}	[TP0840-TP0965 (0.8653204)]
COG0477	COG0845	blr6418	blr6418	Blr6418 protein {UniProtKB/TrEMBL:Q89GC7}	blr0355	blr0355	Blr0355 protein {UniProtKB/TrEMBL:Q89XF9}	[TP0840-TP0965 (0.8653204)]
COG0477	COG0845	bll2700	bll2700	Bll2700 protein {UniProtKB/TrEMBL:Q89RR2}	blr4111	blr4111	Blr4111 protein {UniProtKB/TrEMBL:Q89MT1}	[TP0840-TP0965 (0.8653204)]
COG0477	COG0845	blr5045	blr5045	Blr5045 protein {UniProtKB/TrEMBL:Q89K66}	bll5772	bll5772	Bll5772 protein {UniProtKB/TrEMBL:Q89I67}	[TP0840-TP0965 (0.8653204)]
COG0477	COG0845	bll2691	bll2691	Bll2691 protein {UniProtKB/TrEMBL:Q89RS1}	bll7313	bll7313	RND efflux membrane fusion protein	[TP0840-TP0965 (0.8653204)]
COG0477	COG0845	blr0503	blr0503	Blr0503 protein {UniProtKB/TrEMBL:Q89X18}	blr2935	blr2935	Blr2935 protein {UniProtKB/TrEMBL:Q89R37}	[TP0840-TP0965 (0.8653204)]
COG0477	COG0845	blr3538	blr3538	Blr3538 protein {UniProtKB/TrEMBL:Q89PE4}	blr6971	blr6971	AprE protein {UniProtKB/TrEMBL:Q89EU9}	[TP0840-TP0965 (0.8653204)]
COG0477	COG0845	blr0898	blr0898	Blr0898 protein {UniProtKB/TrEMBL:Q89VZ5}	blr0276	blr0276	Blr0276 protein {UniProtKB/TrEMBL:Q89XN2}	[TP0840-TP0965 (0.8653204)]
COG0477	COG0845	bll1193	bll1193	Integral inner membrane metabolite transport	blr0996	blr0996	HlyD family secretion protein	[TP0840-TP0965 (0.8653204)]
COG0477	COG0845	bll0695	bll0695	Major facilitator superfamily transporter	bll7913	bll7913	HlyD family secretion protein	[TP0840-TP0965 (0.8653204)]
COG0477	COG0845	blr2278	blr2278	MFS permease {UniProtKB/TrEMBL:Q89SX2}	bll5650	bll5650	Bll5650 protein {UniProtKB/TrEMBL:Q89II4}	[TP0840-TP0965 (0.8653204)]
COG0477	COG0845	bll1005	bll1005	Bll1005 protein {UniProtKB/TrEMBL:Q89VP0}	blr4456	blr4456	Blr4456 protein {UniProtKB/TrEMBL:Q89LT7}	[TP0840-TP0965 (0.8653204)]
COG0477	COG0845	blr5960	blr5960	Blr5960 protein {UniProtKB/TrEMBL:Q89HN0}	bll7313	bll7313	RND efflux membrane fusion protein	[TP0840-TP0965 (0.8653204)]
COG0477	COG0845	bll5896	bll5896	Bll5896 protein {UniProtKB/TrEMBL:Q89HU3}	blr2422	blr2422	Blr2422 protein {UniProtKB/TrEMBL:Q89SH8}	[TP0840-TP0965 (0.8653204)]
COG0477	COG0845	blr4923	blr4923	Major facilitator superfamily transporter	blr4111	blr4111	Blr4111 protein {UniProtKB/TrEMBL:Q89MT1}	[TP0840-TP0965 (0.8653204)]
COG0477	COG0845	bll2740	bll2740	Hypothetical transport protein	bll6292	bll6292	HlyD protein {UniProtKB/TrEMBL:Q89GQ3}	[TP0840-TP0965 (0.8653204)]
COG0477	COG0845	bll8275	bll8275	Bll8275 protein {UniProtKB/TrEMBL:Q89B90}	bll0300	bll0300	RagD {UniProtKB/TrEMBL:O69239}	[TP0840-TP0965 (0.8653204)]
COG0477	COG0845	bll3850	bll3850	Bll3850 protein {UniProtKB/TrEMBL:Q89NI8}	bll7313	bll7313	RND efflux membrane fusion protein	[TP0840-TP0965 (0.8653204)]
COG0477	COG0845	bll0889	bll0889	Bll0889 protein {UniProtKB/TrEMBL:Q89W04}	blr7872	blr7872	HlyD family secretion protein	[TP0840-TP0965 (0.8653204)]
COG0477	COG0845	blr7594	blr7594	Blr7594 protein {UniProtKB/TrEMBL:Q89D51}	blr7872	blr7872	HlyD family secretion protein	[TP0840-TP0965 (0.8653204)]
COG0477	COG0845	blr4009	blr4009	Blr4009 protein {UniProtKB/TrEMBL:Q89N33}	bll7020	bll7020	Efflux protein {UniProtKB/TrEMBL:Q89EQ2}	[TP0840-TP0965 (0.8653204)]
COG0477	COG0845	blr5212	blr5212	Blr5212 protein {UniProtKB/TrEMBL:Q89JR0}	blr2860	blr2860	Blr2860 protein {UniProtKB/TrEMBL:Q89RB2}	[TP0840-TP0965 (0.8653204)]
COG0477	COG0845	blr2656	blr2656	Blr2656 protein {UniProtKB/TrEMBL:Q89RV6}	blr6971	blr6971	AprE protein {UniProtKB/TrEMBL:Q89EU9}	[TP0840-TP0965 (0.8653204)]
COG0477	COG0845	bll6257	bll6257	Bll6257 protein {UniProtKB/TrEMBL:Q89GT8}	bll4320	bll4320	Bll4320 protein {UniProtKB/TrEMBL:Q89M73}	[TP0840-TP0965 (0.8653204)]
COG0477	COG0845	bll2640	bll2640	Major facilitator superfamily transporter	blr0355	blr0355	Blr0355 protein {UniProtKB/TrEMBL:Q89XF9}	[TP0840-TP0965 (0.8653204)]
COG0477	COG0845	blr6569	blr6569	MFS permease {UniProtKB/TrEMBL:Q89FX9}	bll6982	bll6982	HlyD family secretion protein	[TP0840-TP0965 (0.8653204)]
COG0477	COG0845	blr5047	blr5047	Blr5047 protein {UniProtKB/TrEMBL:Q89K64}	blr5302	blr5302	HlyD family secretion protein	[TP0840-TP0965 (0.8653204)]
COG0477	COG0845	bll6038	bll6038	Hypothetical transport protein	bll7671	bll7671	HlyD family secretion protein	[TP0840-TP0965 (0.8653204)]
COG0477	COG0845	blr6253	blr6253	Blr6253 protein {UniProtKB/TrEMBL:Q89GU2}	bll6292	bll6292	HlyD protein {UniProtKB/TrEMBL:Q89GQ3}	[TP0840-TP0965 (0.8653204)]
COG0477	COG0845	blr0239	blr0239	Blr0239 protein {UniProtKB/TrEMBL:Q89XR8}	bll3872	bll3872	HlyD family secretion protein	[TP0840-TP0965 (0.8653204)]
COG0477	COG0845	blr2578	blr2578	MFS permease {UniProtKB/TrEMBL:Q89S27}	blr7329	blr7329	Blr7329 protein {UniProtKB/TrEMBL:Q89DV8}	[TP0840-TP0965 (0.8653204)]
COG0477	COG0845	blr7594	blr7594	Blr7594 protein {UniProtKB/TrEMBL:Q89D51}	blr2860	blr2860	Blr2860 protein {UniProtKB/TrEMBL:Q89RB2}	[TP0840-TP0965 (0.8653204)]
COG0477	COG0845	blr4054	blr4054	Tetracycline resistance protein	blr6971	blr6971	AprE protein {UniProtKB/TrEMBL:Q89EU9}	[TP0840-TP0965 (0.8653204)]
COG0477	COG0845	blr0898	blr0898	Blr0898 protein {UniProtKB/TrEMBL:Q89VZ5}	blr6725	blr6725	Blr6725 protein {UniProtKB/TrEMBL:Q89FH5}	[TP0840-TP0965 (0.8653204)]
COG0477	COG0845	bll5645	bll5645	Bll5645 protein {UniProtKB/TrEMBL:Q89II9}	blr6725	blr6725	Blr6725 protein {UniProtKB/TrEMBL:Q89FH5}	[TP0840-TP0965 (0.8653204)]
COG0477	COG0845	blr5212	blr5212	Blr5212 protein {UniProtKB/TrEMBL:Q89JR0}	blr0276	blr0276	Blr0276 protein {UniProtKB/TrEMBL:Q89XN2}	[TP0840-TP0965 (0.8653204)]
COG0477	COG0845	blr6569	blr6569	MFS permease {UniProtKB/TrEMBL:Q89FX9}	blr6725	blr6725	Blr6725 protein {UniProtKB/TrEMBL:Q89FH5}	[TP0840-TP0965 (0.8653204)]
COG0477	COG0845	blr2578	blr2578	MFS permease {UniProtKB/TrEMBL:Q89S27}	blr0996	blr0996	HlyD family secretion protein	[TP0840-TP0965 (0.8653204)]
COG0477	COG0845	blr5047	blr5047	Blr5047 protein {UniProtKB/TrEMBL:Q89K64}	bll3708	bll3708	Efflux protein {UniProtKB/TrEMBL:Q89NX5}	[TP0840-TP0965 (0.8653204)]
COG0477	COG0845	blr4009	blr4009	Blr4009 protein {UniProtKB/TrEMBL:Q89N33}	bll7986	bll7986	Bll7986 protein {UniProtKB/TrEMBL:Q89C12}	[TP0840-TP0965 (0.8653204)]
COG0477	COG0845	blr2280	blr2280	Blr2280 protein {UniProtKB/TrEMBL:Q89SX0}	bll7913	bll7913	HlyD family secretion protein	[TP0840-TP0965 (0.8653204)]
COG0477	COG0845	blr2314	blr2314	MFS permease {UniProtKB/TrEMBL:Q89ST6}	blr0369	blr0369	Blr0369 protein {UniProtKB/TrEMBL:Q89XE5}	[TP0840-TP0965 (0.8653204)]
COG0477	COG0845	bll0324	bll0324	Bll0324 protein {UniProtKB/TrEMBL:Q89XJ0}	blr1515	blr1515	RND multidrug efflux membrane permease	[TP0840-TP0965 (0.8653204)]
COG0477	COG0845	blr0559	blr0559	MFS permease {UniProtKB/TrEMBL:Q89WW9}	bll7313	bll7313	RND efflux membrane fusion protein	[TP0840-TP0965 (0.8653204)]
COG0477	COG0845	bll6038	bll6038	Hypothetical transport protein	blr7329	blr7329	Blr7329 protein {UniProtKB/TrEMBL:Q89DV8}	[TP0840-TP0965 (0.8653204)]
COG0477	COG0845	blr5594	blr5594	MFS permease {UniProtKB/TrEMBL:Q89IP0}	bll4634	bll4634	Bll4634 protein {UniProtKB/TrEMBL:Q89LB2}	[TP0840-TP0965 (0.8653204)]
COG0477	COG0845	blr5567	blr5567	Blr5567 protein {UniProtKB/TrEMBL:Q89IR7}	bll3903	bll3903	Bll3903 protein {UniProtKB/TrEMBL:Q89ND9}	[TP0840-TP0965 (0.8653204)]
COG0477	COG0845	bll1864	bll1864	Citrate-proton symporter	blr3031	blr3031	Blr3031 protein {UniProtKB/TrEMBL:Q89QU3}	[TP0840-TP0965 (0.8653204)]
COG0477	COG0845	blr4009	blr4009	Blr4009 protein {UniProtKB/TrEMBL:Q89N33}	bll3872	bll3872	HlyD family secretion protein	[TP0840-TP0965 (0.8653204)]
COG0477	COG0845	blr6967	blr6967	MFS permease {UniProtKB/TrEMBL:Q89EV3}	bll5650	bll5650	Bll5650 protein {UniProtKB/TrEMBL:Q89II4}	[TP0840-TP0965 (0.8653204)]
COG0477	COG0845	blr2543	blr2543	MFS permease {UniProtKB/TrEMBL:Q89S62}	blr0355	blr0355	Blr0355 protein {UniProtKB/TrEMBL:Q89XF9}	[TP0840-TP0965 (0.8653204)]
COG0477	COG0845	blr2278	blr2278	MFS permease {UniProtKB/TrEMBL:Q89SX2}	bll7986	bll7986	Bll7986 protein {UniProtKB/TrEMBL:Q89C12}	[TP0840-TP0965 (0.8653204)]
COG0477	COG0845	blr0503	blr0503	Blr0503 protein {UniProtKB/TrEMBL:Q89X18}	blr1515	blr1515	RND multidrug efflux membrane permease	[TP0840-TP0965 (0.8653204)]
COG0477	COG0845	bll6038	bll6038	Hypothetical transport protein	blr4111	blr4111	Blr4111 protein {UniProtKB/TrEMBL:Q89MT1}	[TP0840-TP0965 (0.8653204)]
COG0477	COG0845	blr2280	blr2280	Blr2280 protein {UniProtKB/TrEMBL:Q89SX0}	bll7671	bll7671	HlyD family secretion protein	[TP0840-TP0965 (0.8653204)]
COG0477	COG0845	blr3104	blr3104	Major facilitator superfamily transporter	blr4456	blr4456	Blr4456 protein {UniProtKB/TrEMBL:Q89LT7}	[TP0840-TP0965 (0.8653204)]
COG0477	COG0845	blr4923	blr4923	Major facilitator superfamily transporter	bll0300	bll0300	RagD {UniProtKB/TrEMBL:O69239}	[TP0840-TP0965 (0.8653204)]
COG0477	COG0845	bll3150	bll3150	Bll3150 protein {UniProtKB/TrEMBL:Q89QH8}	blr0369	blr0369	Blr0369 protein {UniProtKB/TrEMBL:Q89XE5}	[TP0840-TP0965 (0.8653204)]
COG0477	COG0845	blr7594	blr7594	Blr7594 protein {UniProtKB/TrEMBL:Q89D51}	bll6982	bll6982	HlyD family secretion protein	[TP0840-TP0965 (0.8653204)]
COG0477	COG0845	blr5212	blr5212	Blr5212 protein {UniProtKB/TrEMBL:Q89JR0}	blr2422	blr2422	Blr2422 protein {UniProtKB/TrEMBL:Q89SH8}	[TP0840-TP0965 (0.8653204)]
COG0477	COG0845	bll1864	bll1864	Citrate-proton symporter	blr6725	blr6725	Blr6725 protein {UniProtKB/TrEMBL:Q89FH5}	[TP0840-TP0965 (0.8653204)]
COG0477	COG0845	blr8112	blr8112	Blr8112 protein {UniProtKB/TrEMBL:Q89BN6}	blr3031	blr3031	Blr3031 protein {UniProtKB/TrEMBL:Q89QU3}	[TP0840-TP0965 (0.8653204)]
COG0477	COG0845	bll5460	bll5460	MFS permease {UniProtKB/TrEMBL:Q89J24}	blr6725	blr6725	Blr6725 protein {UniProtKB/TrEMBL:Q89FH5}	[TP0840-TP0965 (0.8653204)]
COG0477	COG0845	bll6038	bll6038	Hypothetical transport protein	blr0996	blr0996	HlyD family secretion protein	[TP0840-TP0965 (0.8653204)]
COG0477	COG0845	bll3150	bll3150	Bll3150 protein {UniProtKB/TrEMBL:Q89QH8}	blr4932	blr4932	Blr4932 protein {UniProtKB/TrEMBL:Q89KH3}	[TP0840-TP0965 (0.8653204)]
COG0477	COG0845	bll1864	bll1864	Citrate-proton symporter	bll7671	bll7671	HlyD family secretion protein	[TP0840-TP0965 (0.8653204)]
COG0477	COG0845	bll5121	bll5121	Major facilitator superfamily transporter	bll7021	bll7021	HlyD family secretion protein	[TP0840-TP0965 (0.8653204)]
COG0477	COG0845	bll7407	bll7407	Fosmidomycin resistance protein	blr4456	blr4456	Blr4456 protein {UniProtKB/TrEMBL:Q89LT7}	[TP0840-TP0965 (0.8653204)]
COG0477	COG0845	blr2964	blr2964	Blr2964 protein {UniProtKB/TrEMBL:Q89R08}	blr7872	blr7872	HlyD family secretion protein	[TP0840-TP0965 (0.8653204)]
COG0477	COG0845	bll3962	bll3962	MFS permease {UniProtKB/TrEMBL:Q89N80}	blr4936	blr4936	Blr4936 protein {UniProtKB/TrEMBL:Q89KG9}	[TP0840-TP0965 (0.8653204)]
COG0477	COG0845	bll2640	bll2640	Major facilitator superfamily transporter	bll3872	bll3872	HlyD family secretion protein	[TP0840-TP0965 (0.8653204)]
COG0477	COG0845	bll6821	bll6821	Hypothetical metabolite transport protein	blr5469	blr5469	Blr5469 protein {UniProtKB/TrEMBL:Q89J15}	[TP0840-TP0965 (0.8653204)]
COG0477	COG0845	blr6967	blr6967	MFS permease {UniProtKB/TrEMBL:Q89EV3}	bll7313	bll7313	RND efflux membrane fusion protein	[TP0840-TP0965 (0.8653204)]
COG0477	COG0845	bll5620	bll5620	MFS permease {UniProtKB/TrEMBL:Q89IL4}	blr2935	blr2935	Blr2935 protein {UniProtKB/TrEMBL:Q89R37}	[TP0840-TP0965 (0.8653204)]
COG0477	COG0845	bll6621	bll6621	Multidrug resistance protein B	bll3903	bll3903	Bll3903 protein {UniProtKB/TrEMBL:Q89ND9}	[TP0840-TP0965 (0.8653204)]
COG0477	COG0845	bll0931	bll0931	Multidrug resistance protein B	bll3903	bll3903	Bll3903 protein {UniProtKB/TrEMBL:Q89ND9}	[TP0840-TP0965 (0.8653204)]
COG0477	COG0845	blr5045	blr5045	Blr5045 protein {UniProtKB/TrEMBL:Q89K66}	blr1515	blr1515	RND multidrug efflux membrane permease	[TP0840-TP0965 (0.8653204)]
COG0477	COG0845	bll5896	bll5896	Bll5896 protein {UniProtKB/TrEMBL:Q89HU3}	blr0355	blr0355	Blr0355 protein {UniProtKB/TrEMBL:Q89XF9}	[TP0840-TP0965 (0.8653204)]
COG0477	COG0845	bll0695	bll0695	Major facilitator superfamily transporter	blr4111	blr4111	Blr4111 protein {UniProtKB/TrEMBL:Q89MT1}	[TP0840-TP0965 (0.8653204)]
COG0477	COG0845	blr2578	blr2578	MFS permease {UniProtKB/TrEMBL:Q89S27}	bll7021	bll7021	HlyD family secretion protein	[TP0840-TP0965 (0.8653204)]
COG0477	COG0845	blr4054	blr4054	Tetracycline resistance protein	blr4932	blr4932	Blr4932 protein {UniProtKB/TrEMBL:Q89KH3}	[TP0840-TP0965 (0.8653204)]
COG0477	COG0845	bll6621	bll6621	Multidrug resistance protein B	blr4936	blr4936	Blr4936 protein {UniProtKB/TrEMBL:Q89KG9}	[TP0840-TP0965 (0.8653204)]
COG0477	COG0845	bll5121	bll5121	Major facilitator superfamily transporter	blr4456	blr4456	Blr4456 protein {UniProtKB/TrEMBL:Q89LT7}	[TP0840-TP0965 (0.8653204)]
COG0477	COG0845	bll7407	bll7407	Fosmidomycin resistance protein	blr2935	blr2935	Blr2935 protein {UniProtKB/TrEMBL:Q89R37}	[TP0840-TP0965 (0.8653204)]
COG0477	COG0845	blr6253	blr6253	Blr6253 protein {UniProtKB/TrEMBL:Q89GU2}	blr7329	blr7329	Blr7329 protein {UniProtKB/TrEMBL:Q89DV8}	[TP0840-TP0965 (0.8653204)]
COG0477	COG0845	blr3104	blr3104	Major facilitator superfamily transporter	blr0369	blr0369	Blr0369 protein {UniProtKB/TrEMBL:Q89XE5}	[TP0840-TP0965 (0.8653204)]
COG0477	COG0845	bll4302	bll4302	Bll4302 protein {UniProtKB/TrEMBL:Q89M91}	bll5650	bll5650	Bll5650 protein {UniProtKB/TrEMBL:Q89II4}	[TP0840-TP0965 (0.8653204)]
COG0477	COG0845	blr2280	blr2280	Blr2280 protein {UniProtKB/TrEMBL:Q89SX0}	blr6971	blr6971	AprE protein {UniProtKB/TrEMBL:Q89EU9}	[TP0840-TP0965 (0.8653204)]
COG0477	COG0845	blr2964	blr2964	Blr2964 protein {UniProtKB/TrEMBL:Q89R08}	blr0996	blr0996	HlyD family secretion protein	[TP0840-TP0965 (0.8653204)]
COG0477	COG0845	bll1864	bll1864	Citrate-proton symporter	bll7021	bll7021	HlyD family secretion protein	[TP0840-TP0965 (0.8653204)]
COG0477	COG0845	blr7905	blr7905	Citrate-proton symporter	blr4936	blr4936	Blr4936 protein {UniProtKB/TrEMBL:Q89KG9}	[TP0840-TP0965 (0.8653204)]
COG0477	COG0845	bll1193	bll1193	Integral inner membrane metabolite transport	blr4932	blr4932	Blr4932 protein {UniProtKB/TrEMBL:Q89KH3}	[TP0840-TP0965 (0.8653204)]
COG0477	COG0845	bll5896	bll5896	Bll5896 protein {UniProtKB/TrEMBL:Q89HU3}	blr4936	blr4936	Blr4936 protein {UniProtKB/TrEMBL:Q89KG9}	[TP0840-TP0965 (0.8653204)]
COG0477	COG0845	blr5212	blr5212	Blr5212 protein {UniProtKB/TrEMBL:Q89JR0}	blr0369	blr0369	Blr0369 protein {UniProtKB/TrEMBL:Q89XE5}	[TP0840-TP0965 (0.8653204)]
COG0477	COG0845	bll1193	bll1193	Integral inner membrane metabolite transport	blr2935	blr2935	Blr2935 protein {UniProtKB/TrEMBL:Q89R37}	[TP0840-TP0965 (0.8653204)]
COG0477	COG0845	bll5645	bll5645	Bll5645 protein {UniProtKB/TrEMBL:Q89II9}	bll7020	bll7020	Efflux protein {UniProtKB/TrEMBL:Q89EQ2}	[TP0840-TP0965 (0.8653204)]
COG0477	COG0845	blr2964	blr2964	Blr2964 protein {UniProtKB/TrEMBL:Q89R08}	bll3872	bll3872	HlyD family secretion protein	[TP0840-TP0965 (0.8653204)]
COG0477	COG0845	blr0691	blr0691	Blr0691 protein {UniProtKB/TrEMBL:Q89WJ6}	blr7329	blr7329	Blr7329 protein {UniProtKB/TrEMBL:Q89DV8}	[TP0840-TP0965 (0.8653204)]
COG0477	COG0845	bll1864	bll1864	Citrate-proton symporter	blr0276	blr0276	Blr0276 protein {UniProtKB/TrEMBL:Q89XN2}	[TP0840-TP0965 (0.8653204)]
COG0477	COG0845	blr2578	blr2578	MFS permease {UniProtKB/TrEMBL:Q89S27}	bll3872	bll3872	HlyD family secretion protein	[TP0840-TP0965 (0.8653204)]
COG0477	COG0845	bll5865	bll5865	Bll5865 protein {UniProtKB/TrEMBL:Q89HX4}	bll6982	bll6982	HlyD family secretion protein	[TP0840-TP0965 (0.8653204)]
COG0477	COG0845	blr7959	blr7959	Blr7959 protein {UniProtKB/TrEMBL:Q89C39}	bll7021	bll7021	HlyD family secretion protein	[TP0840-TP0965 (0.8653204)]
COG0477	COG0845	bll5274	bll5274	Bll5274 protein {UniProtKB/TrEMBL:Q89JK9}	bll6292	bll6292	HlyD protein {UniProtKB/TrEMBL:Q89GQ3}	[TP0840-TP0965 (0.8653204)]
COG0477	COG0845	bll5529	bll5529	Hypothetical metabolite transport protein	bll7020	bll7020	Efflux protein {UniProtKB/TrEMBL:Q89EQ2}	[TP0840-TP0965 (0.8653204)]
COG0477	COG0845	blr2964	blr2964	Blr2964 protein {UniProtKB/TrEMBL:Q89R08}	blr5469	blr5469	Blr5469 protein {UniProtKB/TrEMBL:Q89J15}	[TP0840-TP0965 (0.8653204)]
COG0477	COG0845	blr2421	blr2421	MFS permease {UniProtKB/TrEMBL:Q89SH9}	bll6982	bll6982	HlyD family secretion protein	[TP0840-TP0965 (0.8653204)]
COG0477	COG0845	blr6967	blr6967	MFS permease {UniProtKB/TrEMBL:Q89EV3}	bll4634	bll4634	Bll4634 protein {UniProtKB/TrEMBL:Q89LB2}	[TP0840-TP0965 (0.8653204)]
COG0477	COG0845	blr5567	blr5567	Blr5567 protein {UniProtKB/TrEMBL:Q89IR7}	blr7329	blr7329	Blr7329 protein {UniProtKB/TrEMBL:Q89DV8}	[TP0840-TP0965 (0.8653204)]
COG0477	COG0845	blr6253	blr6253	Blr6253 protein {UniProtKB/TrEMBL:Q89GU2}	bll3872	bll3872	HlyD family secretion protein	[TP0840-TP0965 (0.8653204)]
COG0477	COG0845	bll5462	bll5462	Hypothetical metabolite transport protein	blr0369	blr0369	Blr0369 protein {UniProtKB/TrEMBL:Q89XE5}	[TP0840-TP0965 (0.8653204)]
COG0477	COG0845	bll4302	bll4302	Bll4302 protein {UniProtKB/TrEMBL:Q89M91}	blr0996	blr0996	HlyD family secretion protein	[TP0840-TP0965 (0.8653204)]
COG0477	COG0845	bll0889	bll0889	Bll0889 protein {UniProtKB/TrEMBL:Q89W04}	blr4111	blr4111	Blr4111 protein {UniProtKB/TrEMBL:Q89MT1}	[TP0840-TP0965 (0.8653204)]
COG0477	COG0845	blr1018	blr1018	Blr1018 protein {UniProtKB/TrEMBL:Q89VM7}	bll7913	bll7913	HlyD family secretion protein	[TP0840-TP0965 (0.8653204)]
COG0477	COG0845	blr2214	blr2214	Blr2214 protein {UniProtKB/TrEMBL:Q89T36}	bll7986	bll7986	Bll7986 protein {UniProtKB/TrEMBL:Q89C12}	[TP0840-TP0965 (0.8653204)]
COG0477	COG0845	blr6921	blr6921	Blr6921 protein {UniProtKB/TrEMBL:Q89EY0}	bll0300	bll0300	RagD {UniProtKB/TrEMBL:O69239}	[TP0840-TP0965 (0.8653204)]
COG0477	COG0845	bll3149	bll3149	Bll3149 protein {UniProtKB/TrEMBL:Q89QH9}	bll5081	bll5081	Bll5081 protein {UniProtKB/TrEMBL:Q89K37}	[TP0840-TP0965 (0.8653204)]
COG0477	COG0845	bll5620	bll5620	MFS permease {UniProtKB/TrEMBL:Q89IL4}	bll3872	bll3872	HlyD family secretion protein	[TP0840-TP0965 (0.8653204)]
COG0477	COG0845	blr6590	blr6590	Major facilitator superfamily transporter	bll6982	bll6982	HlyD family secretion protein	[TP0840-TP0965 (0.8653204)]
COG0477	COG0845	bll1864	bll1864	Citrate-proton symporter	bll7313	bll7313	RND efflux membrane fusion protein	[TP0840-TP0965 (0.8653204)]
COG0477	COG0845	blr3538	blr3538	Blr3538 protein {UniProtKB/TrEMBL:Q89PE4}	blr0355	blr0355	Blr0355 protein {UniProtKB/TrEMBL:Q89XF9}	[TP0840-TP0965 (0.8653204)]
COG0477	COG0845	bll2740	bll2740	Hypothetical transport protein	blr7872	blr7872	HlyD family secretion protein	[TP0840-TP0965 (0.8653204)]
COG0477	COG0845	bll6621	bll6621	Multidrug resistance protein B	blr7329	blr7329	Blr7329 protein {UniProtKB/TrEMBL:Q89DV8}	[TP0840-TP0965 (0.8653204)]
COG0477	COG0845	blr1018	blr1018	Blr1018 protein {UniProtKB/TrEMBL:Q89VM7}	bll7671	bll7671	HlyD family secretion protein	[TP0840-TP0965 (0.8653204)]
COG0477	COG0845	blr5047	blr5047	Blr5047 protein {UniProtKB/TrEMBL:Q89K64}	bll5772	bll5772	Bll5772 protein {UniProtKB/TrEMBL:Q89I67}	[TP0840-TP0965 (0.8653204)]
COG0477	COG0845	bll0931	bll0931	Multidrug resistance protein B	blr7872	blr7872	HlyD family secretion protein	[TP0840-TP0965 (0.8653204)]
COG0477	COG0845	bll3948	bll3948	Monocarboxylate MFS permease	bll3872	bll3872	HlyD family secretion protein	[TP0840-TP0965 (0.8653204)]
COG0477	COG0845	bll0324	bll0324	Bll0324 protein {UniProtKB/TrEMBL:Q89XJ0}	blr2935	blr2935	Blr2935 protein {UniProtKB/TrEMBL:Q89R37}	[TP0840-TP0965 (0.8653204)]
COG0477	COG0845	bll2691	bll2691	Bll2691 protein {UniProtKB/TrEMBL:Q89RS1}	blr5469	blr5469	Blr5469 protein {UniProtKB/TrEMBL:Q89J15}	[TP0840-TP0965 (0.8653204)]
COG0477	COG0845	blr5567	blr5567	Blr5567 protein {UniProtKB/TrEMBL:Q89IR7}	bll7020	bll7020	Efflux protein {UniProtKB/TrEMBL:Q89EQ2}	[TP0840-TP0965 (0.8653204)]
COG0477	COG0845	blr2687	blr2687	Hypothetical metabolite transport protein	bll4634	bll4634	Bll4634 protein {UniProtKB/TrEMBL:Q89LB2}	[TP0840-TP0965 (0.8653204)]
COG0477	COG0845	bll2691	bll2691	Bll2691 protein {UniProtKB/TrEMBL:Q89RS1}	blr0369	blr0369	Blr0369 protein {UniProtKB/TrEMBL:Q89XE5}	[TP0840-TP0965 (0.8653204)]
COG0477	COG0845	bll0889	bll0889	Bll0889 protein {UniProtKB/TrEMBL:Q89W04}	blr7329	blr7329	Blr7329 protein {UniProtKB/TrEMBL:Q89DV8}	[TP0840-TP0965 (0.8653204)]
COG0477	COG0845	blr3538	blr3538	Blr3538 protein {UniProtKB/TrEMBL:Q89PE4}	blr4936	blr4936	Blr4936 protein {UniProtKB/TrEMBL:Q89KG9}	[TP0840-TP0965 (0.8653204)]
COG0477	COG0845	bll2771	bll2771	Bll2771 protein {UniProtKB/TrEMBL:Q89RK1}	bll7020	bll7020	Efflux protein {UniProtKB/TrEMBL:Q89EQ2}	[TP0840-TP0965 (0.8653204)]
COG0477	COG0845	blr1003	blr1003	Blr1003 protein {UniProtKB/TrEMBL:Q89VP2}	blr5302	blr5302	HlyD family secretion protein	[TP0840-TP0965 (0.8653204)]
COG0477	COG0845	blr6569	blr6569	MFS permease {UniProtKB/TrEMBL:Q89FX9}	blr7872	blr7872	HlyD family secretion protein	[TP0840-TP0965 (0.8653204)]
COG0477	COG0845	blr6569	blr6569	MFS permease {UniProtKB/TrEMBL:Q89FX9}	blr4111	blr4111	Blr4111 protein {UniProtKB/TrEMBL:Q89MT1}	[TP0840-TP0965 (0.8653204)]
COG0477	COG0845	bll3948	bll3948	Monocarboxylate MFS permease	blr7872	blr7872	HlyD family secretion protein	[TP0840-TP0965 (0.8653204)]
COG0477	COG0845	blr2214	blr2214	Blr2214 protein {UniProtKB/TrEMBL:Q89T36}	bll6292	bll6292	HlyD protein {UniProtKB/TrEMBL:Q89GQ3}	[TP0840-TP0965 (0.8653204)]
COG0477	COG0845	blr2578	blr2578	MFS permease {UniProtKB/TrEMBL:Q89S27}	blr5302	blr5302	HlyD family secretion protein	[TP0840-TP0965 (0.8653204)]
COG0477	COG0845	bll3875	bll3875	Hypothetical metabolite transport protein	bll5650	bll5650	Bll5650 protein {UniProtKB/TrEMBL:Q89II4}	[TP0840-TP0965 (0.8653204)]
COG0477	COG0845	blr0485	blr0485	Blr0485 protein {UniProtKB/TrEMBL:Q89X37}	bll7020	bll7020	Efflux protein {UniProtKB/TrEMBL:Q89EQ2}	[TP0840-TP0965 (0.8653204)]
COG0477	COG0845	bll5462	bll5462	Hypothetical metabolite transport protein	blr6971	blr6971	AprE protein {UniProtKB/TrEMBL:Q89EU9}	[TP0840-TP0965 (0.8653204)]
COG0477	COG0845	bll7407	bll7407	Fosmidomycin resistance protein	bll3708	bll3708	Efflux protein {UniProtKB/TrEMBL:Q89NX5}	[TP0840-TP0965 (0.8653204)]
COG0477	COG0845	bll5529	bll5529	Hypothetical metabolite transport protein	blr6971	blr6971	AprE protein {UniProtKB/TrEMBL:Q89EU9}	[TP0840-TP0965 (0.8653204)]
COG0477	COG0845	bll6621	bll6621	Multidrug resistance protein B	blr5469	blr5469	Blr5469 protein {UniProtKB/TrEMBL:Q89J15}	[TP0840-TP0965 (0.8653204)]
COG0477	COG0845	bll1005	bll1005	Bll1005 protein {UniProtKB/TrEMBL:Q89VP0}	bll7986	bll7986	Bll7986 protein {UniProtKB/TrEMBL:Q89C12}	[TP0840-TP0965 (0.8653204)]
COG0477	COG0845	blr2578	blr2578	MFS permease {UniProtKB/TrEMBL:Q89S27}	blr0276	blr0276	Blr0276 protein {UniProtKB/TrEMBL:Q89XN2}	[TP0840-TP0965 (0.8653204)]
COG0477	COG0845	blr5869	blr5869	GudP protein {UniProtKB/TrEMBL:Q89HX0}	bll7313	bll7313	RND efflux membrane fusion protein	[TP0840-TP0965 (0.8653204)]
COG0477	COG0845	blr5960	blr5960	Blr5960 protein {UniProtKB/TrEMBL:Q89HN0}	bll6292	bll6292	HlyD protein {UniProtKB/TrEMBL:Q89GQ3}	[TP0840-TP0965 (0.8653204)]
COG0477	COG0845	bll4302	bll4302	Bll4302 protein {UniProtKB/TrEMBL:Q89M91}	blr6971	blr6971	AprE protein {UniProtKB/TrEMBL:Q89EU9}	[TP0840-TP0965 (0.8653204)]
COG0477	COG0845	bll2771	bll2771	Bll2771 protein {UniProtKB/TrEMBL:Q89RK1}	blr1515	blr1515	RND multidrug efflux membrane permease	[TP0840-TP0965 (0.8653204)]
COG0477	COG0845	blr2656	blr2656	Blr2656 protein {UniProtKB/TrEMBL:Q89RV6}	blr7872	blr7872	HlyD family secretion protein	[TP0840-TP0965 (0.8653204)]
COG0477	COG0845	bll6621	bll6621	Multidrug resistance protein B	bll0300	bll0300	RagD {UniProtKB/TrEMBL:O69239}	[TP0840-TP0965 (0.8653204)]
COG0477	COG0845	bll4251	bll4251	MFS permease {UniProtKB/TrEMBL:Q89ME2}	bll7913	bll7913	HlyD family secretion protein	[TP0840-TP0965 (0.8653204)]
COG0477	COG0845	blr3396	blr3396	Major facilitator superfamily transporter	bll3708	bll3708	Efflux protein {UniProtKB/TrEMBL:Q89NX5}	[TP0840-TP0965 (0.8653204)]
COG0477	COG0845	blr6253	blr6253	Blr6253 protein {UniProtKB/TrEMBL:Q89GU2}	blr1515	blr1515	RND multidrug efflux membrane permease	[TP0840-TP0965 (0.8653204)]
COG0477	COG0845	bll1005	bll1005	Bll1005 protein {UniProtKB/TrEMBL:Q89VP0}	blr4936	blr4936	Blr4936 protein {UniProtKB/TrEMBL:Q89KG9}	[TP0840-TP0965 (0.8653204)]
COG0477	COG0845	blr7594	blr7594	Blr7594 protein {UniProtKB/TrEMBL:Q89D51}	bll4320	bll4320	Bll4320 protein {UniProtKB/TrEMBL:Q89M73}	[TP0840-TP0965 (0.8653204)]
COG0477	COG0845	bll5496	bll5496	Hypothetical metabolite transport protein	bll7020	bll7020	Efflux protein {UniProtKB/TrEMBL:Q89EQ2}	[TP0840-TP0965 (0.8653204)]
COG0477	COG0845	bll0695	bll0695	Major facilitator superfamily transporter	bll3872	bll3872	HlyD family secretion protein	[TP0840-TP0965 (0.8653204)]
COG0477	COG0845	blr4923	blr4923	Major facilitator superfamily transporter	bll6292	bll6292	HlyD protein {UniProtKB/TrEMBL:Q89GQ3}	[TP0840-TP0965 (0.8653204)]
COG0477	COG0845	bll6621	bll6621	Multidrug resistance protein B	blr5302	blr5302	HlyD family secretion protein	[TP0840-TP0965 (0.8653204)]
COG0477	COG0845	blr7905	blr7905	Citrate-proton symporter	bll5081	bll5081	Bll5081 protein {UniProtKB/TrEMBL:Q89K37}	[TP0840-TP0965 (0.8653204)]
COG0477	COG0845	bll0889	bll0889	Bll0889 protein {UniProtKB/TrEMBL:Q89W04}	bll0300	bll0300	RagD {UniProtKB/TrEMBL:O69239}	[TP0840-TP0965 (0.8653204)]
COG0477	COG0845	bll7407	bll7407	Fosmidomycin resistance protein	blr5302	blr5302	HlyD family secretion protein	[TP0840-TP0965 (0.8653204)]
COG0477	COG0845	bll5620	bll5620	MFS permease {UniProtKB/TrEMBL:Q89IL4}	bll3708	bll3708	Efflux protein {UniProtKB/TrEMBL:Q89NX5}	[TP0840-TP0965 (0.8653204)]
COG0477	COG0845	blr4832	blr4832	Blr4832 protein {UniProtKB/TrEMBL:Q89KS1}	blr6971	blr6971	AprE protein {UniProtKB/TrEMBL:Q89EU9}	[TP0840-TP0965 (0.8653204)]
COG0477	COG0845	blr4054	blr4054	Tetracycline resistance protein	blr7872	blr7872	HlyD family secretion protein	[TP0840-TP0965 (0.8653204)]
COG0477	COG0845	blr5151	blr5151	Hypothetical transport protein	blr4932	blr4932	Blr4932 protein {UniProtKB/TrEMBL:Q89KH3}	[TP0840-TP0965 (0.8653204)]
COG0477	COG0845	bll3971	bll3971	MFS permease {UniProtKB/TrEMBL:Q89N71}	blr3031	blr3031	Blr3031 protein {UniProtKB/TrEMBL:Q89QU3}	[TP0840-TP0965 (0.8653204)]
COG0477	COG0845	bll4251	bll4251	MFS permease {UniProtKB/TrEMBL:Q89ME2}	bll5772	bll5772	Bll5772 protein {UniProtKB/TrEMBL:Q89I67}	[TP0840-TP0965 (0.8653204)]
COG0477	COG0845	blr4832	blr4832	Blr4832 protein {UniProtKB/TrEMBL:Q89KS1}	bll4634	bll4634	Bll4634 protein {UniProtKB/TrEMBL:Q89LB2}	[TP0840-TP0965 (0.8653204)]
COG0477	COG0845	blr3538	blr3538	Blr3538 protein {UniProtKB/TrEMBL:Q89PE4}	blr4111	blr4111	Blr4111 protein {UniProtKB/TrEMBL:Q89MT1}	[TP0840-TP0965 (0.8653204)]
COG0477	COG0845	blr5212	blr5212	Blr5212 protein {UniProtKB/TrEMBL:Q89JR0}	blr4936	blr4936	Blr4936 protein {UniProtKB/TrEMBL:Q89KG9}	[TP0840-TP0965 (0.8653204)]
COG0477	COG0845	bll1193	bll1193	Integral inner membrane metabolite transport	blr0355	blr0355	Blr0355 protein {UniProtKB/TrEMBL:Q89XF9}	[TP0840-TP0965 (0.8653204)]
COG0477	COG0845	blr6590	blr6590	Major facilitator superfamily transporter	blr7872	blr7872	HlyD family secretion protein	[TP0840-TP0965 (0.8653204)]
COG0477	COG0845	bll3149	bll3149	Bll3149 protein {UniProtKB/TrEMBL:Q89QH9}	blr7329	blr7329	Blr7329 protein {UniProtKB/TrEMBL:Q89DV8}	[TP0840-TP0965 (0.8653204)]
COG0477	COG0845	blr6921	blr6921	Blr6921 protein {UniProtKB/TrEMBL:Q89EY0}	bll6982	bll6982	HlyD family secretion protein	[TP0840-TP0965 (0.8653204)]
COG0477	COG0845	bll5896	bll5896	Bll5896 protein {UniProtKB/TrEMBL:Q89HU3}	bll4320	bll4320	Bll4320 protein {UniProtKB/TrEMBL:Q89M73}	[TP0840-TP0965 (0.8653204)]
COG0477	COG0845	bll5865	bll5865	Bll5865 protein {UniProtKB/TrEMBL:Q89HX4}	bll7913	bll7913	HlyD family secretion protein	[TP0840-TP0965 (0.8653204)]
COG0477	COG0845	blr2314	blr2314	MFS permease {UniProtKB/TrEMBL:Q89ST6}	bll5650	bll5650	Bll5650 protein {UniProtKB/TrEMBL:Q89II4}	[TP0840-TP0965 (0.8653204)]
COG0477	COG0845	bll0889	bll0889	Bll0889 protein {UniProtKB/TrEMBL:Q89W04}	blr6725	blr6725	Blr6725 protein {UniProtKB/TrEMBL:Q89FH5}	[TP0840-TP0965 (0.8653204)]
COG0477	COG0845	blr2543	blr2543	MFS permease {UniProtKB/TrEMBL:Q89S62}	blr5469	blr5469	Blr5469 protein {UniProtKB/TrEMBL:Q89J15}	[TP0840-TP0965 (0.8653204)]
COG0477	COG0845	bll6257	bll6257	Bll6257 protein {UniProtKB/TrEMBL:Q89GT8}	blr0369	blr0369	Blr0369 protein {UniProtKB/TrEMBL:Q89XE5}	[TP0840-TP0965 (0.8653204)]
COG0477	COG0845	bll5496	bll5496	Hypothetical metabolite transport protein	bll3872	bll3872	HlyD family secretion protein	[TP0840-TP0965 (0.8653204)]
COG0477	COG0845	blr2964	blr2964	Blr2964 protein {UniProtKB/TrEMBL:Q89R08}	bll4634	bll4634	Bll4634 protein {UniProtKB/TrEMBL:Q89LB2}	[TP0840-TP0965 (0.8653204)]
COG0477	COG0845	blr6921	blr6921	Blr6921 protein {UniProtKB/TrEMBL:Q89EY0}	bll4634	bll4634	Bll4634 protein {UniProtKB/TrEMBL:Q89LB2}	[TP0840-TP0965 (0.8653204)]
COG0477	COG0845	bll5460	bll5460	MFS permease {UniProtKB/TrEMBL:Q89J24}	bll3872	bll3872	HlyD family secretion protein	[TP0840-TP0965 (0.8653204)]
COG0477	COG0845	blr5869	blr5869	GudP protein {UniProtKB/TrEMBL:Q89HX0}	bll0300	bll0300	RagD {UniProtKB/TrEMBL:O69239}	[TP0840-TP0965 (0.8653204)]
COG0477	COG0845	blr3879	blr3879	Major facilitator superfamily transporter	blr0355	blr0355	Blr0355 protein {UniProtKB/TrEMBL:Q89XF9}	[TP0840-TP0965 (0.8653204)]
COG0477	COG0845	blr6253	blr6253	Blr6253 protein {UniProtKB/TrEMBL:Q89GU2}	bll5081	bll5081	Bll5081 protein {UniProtKB/TrEMBL:Q89K37}	[TP0840-TP0965 (0.8653204)]
COG0477	COG0845	bll5121	bll5121	Major facilitator superfamily transporter	bll7913	bll7913	HlyD family secretion protein	[TP0840-TP0965 (0.8653204)]
COG0477	COG0845	bll2700	bll2700	Bll2700 protein {UniProtKB/TrEMBL:Q89RR2}	bll6292	bll6292	HlyD protein {UniProtKB/TrEMBL:Q89GQ3}	[TP0840-TP0965 (0.8653204)]
COG0477	COG0845	bll3089	bll3089	Bll3089 protein {UniProtKB/TrEMBL:Q89QN5}	bll0300	bll0300	RagD {UniProtKB/TrEMBL:O69239}	[TP0840-TP0965 (0.8653204)]
COG0477	COG0845	blr0691	blr0691	Blr0691 protein {UniProtKB/TrEMBL:Q89WJ6}	bll7313	bll7313	RND efflux membrane fusion protein	[TP0840-TP0965 (0.8653204)]
COG0477	COG0845	bll5121	bll5121	Major facilitator superfamily transporter	bll5772	bll5772	Bll5772 protein {UniProtKB/TrEMBL:Q89I67}	[TP0840-TP0965 (0.8653204)]
COG0477	COG0845	blr7959	blr7959	Blr7959 protein {UniProtKB/TrEMBL:Q89C39}	bll3708	bll3708	Efflux protein {UniProtKB/TrEMBL:Q89NX5}	[TP0840-TP0965 (0.8653204)]
COG0477	COG0845	bll0889	bll0889	Bll0889 protein {UniProtKB/TrEMBL:Q89W04}	blr4932	blr4932	Blr4932 protein {UniProtKB/TrEMBL:Q89KH3}	[TP0840-TP0965 (0.8653204)]
COG0477	COG0845	bll5121	bll5121	Major facilitator superfamily transporter	blr2935	blr2935	Blr2935 protein {UniProtKB/TrEMBL:Q89R37}	[TP0840-TP0965 (0.8653204)]
COG0477	COG0845	blr5047	blr5047	Blr5047 protein {UniProtKB/TrEMBL:Q89K64}	bll5650	bll5650	Bll5650 protein {UniProtKB/TrEMBL:Q89II4}	[TP0840-TP0965 (0.8653204)]
COG0477	COG0845	bll0695	bll0695	Major facilitator superfamily transporter	blr0276	blr0276	Blr0276 protein {UniProtKB/TrEMBL:Q89XN2}	[TP0840-TP0965 (0.8653204)]
COG0477	COG0845	bll2771	bll2771	Bll2771 protein {UniProtKB/TrEMBL:Q89RK1}	blr2860	blr2860	Blr2860 protein {UniProtKB/TrEMBL:Q89RB2}	[TP0840-TP0965 (0.8653204)]
COG0477	COG0845	bll2740	bll2740	Hypothetical transport protein	blr0996	blr0996	HlyD family secretion protein	[TP0840-TP0965 (0.8653204)]
COG0477	COG0845	blr0485	blr0485	Blr0485 protein {UniProtKB/TrEMBL:Q89X37}	blr1515	blr1515	RND multidrug efflux membrane permease	[TP0840-TP0965 (0.8653204)]
COG0477	COG0845	bll2700	bll2700	Bll2700 protein {UniProtKB/TrEMBL:Q89RR2}	bll5081	bll5081	Bll5081 protein {UniProtKB/TrEMBL:Q89K37}	[TP0840-TP0965 (0.8653204)]
COG0477	COG0845	blr0691	blr0691	Blr0691 protein {UniProtKB/TrEMBL:Q89WJ6}	bll7913	bll7913	HlyD family secretion protein	[TP0840-TP0965 (0.8653204)]
COG0477	COG0845	blr6253	blr6253	Blr6253 protein {UniProtKB/TrEMBL:Q89GU2}	blr2860	blr2860	Blr2860 protein {UniProtKB/TrEMBL:Q89RB2}	[TP0840-TP0965 (0.8653204)]
COG0477	COG0845	blr2214	blr2214	Blr2214 protein {UniProtKB/TrEMBL:Q89T36}	blr2422	blr2422	Blr2422 protein {UniProtKB/TrEMBL:Q89SH8}	[TP0840-TP0965 (0.8653204)]
COG0477	COG0845	blr3879	blr3879	Major facilitator superfamily transporter	blr0276	blr0276	Blr0276 protein {UniProtKB/TrEMBL:Q89XN2}	[TP0840-TP0965 (0.8653204)]
COG0477	COG0845	blr0584	blr0584	Blr0584 protein {UniProtKB/TrEMBL:Q89WU4}	bll3903	bll3903	Bll3903 protein {UniProtKB/TrEMBL:Q89ND9}	[TP0840-TP0965 (0.8653204)]
COG0477	COG0845	bll5865	bll5865	Bll5865 protein {UniProtKB/TrEMBL:Q89HX4}	bll5081	bll5081	Bll5081 protein {UniProtKB/TrEMBL:Q89K37}	[TP0840-TP0965 (0.8653204)]
COG0477	COG0845	blr4009	blr4009	Blr4009 protein {UniProtKB/TrEMBL:Q89N33}	blr4936	blr4936	Blr4936 protein {UniProtKB/TrEMBL:Q89KG9}	[TP0840-TP0965 (0.8653204)]
COG0477	COG0845	bll8275	bll8275	Bll8275 protein {UniProtKB/TrEMBL:Q89B90}	blr7872	blr7872	HlyD family secretion protein	[TP0840-TP0965 (0.8653204)]
COG0477	COG0845	blr6590	blr6590	Major facilitator superfamily transporter	blr0996	blr0996	HlyD family secretion protein	[TP0840-TP0965 (0.8653204)]
COG0477	COG0845	blr2964	blr2964	Blr2964 protein {UniProtKB/TrEMBL:Q89R08}	blr3031	blr3031	Blr3031 protein {UniProtKB/TrEMBL:Q89QU3}	[TP0840-TP0965 (0.8653204)]
COG0477	COG0845	bll5645	bll5645	Bll5645 protein {UniProtKB/TrEMBL:Q89II9}	bll7671	bll7671	HlyD family secretion protein	[TP0840-TP0965 (0.8653204)]
COG0477	COG0845	blr2421	blr2421	MFS permease {UniProtKB/TrEMBL:Q89SH9}	bll7671	bll7671	HlyD family secretion protein	[TP0840-TP0965 (0.8653204)]
COG0477	COG0845	blr4832	blr4832	Blr4832 protein {UniProtKB/TrEMBL:Q89KS1}	blr2935	blr2935	Blr2935 protein {UniProtKB/TrEMBL:Q89R37}	[TP0840-TP0965 (0.8653204)]
COG0477	COG0845	bll5462	bll5462	Hypothetical metabolite transport protein	bll7671	bll7671	HlyD family secretion protein	[TP0840-TP0965 (0.8653204)]
COG0477	COG0845	blr3396	blr3396	Major facilitator superfamily transporter	blr4456	blr4456	Blr4456 protein {UniProtKB/TrEMBL:Q89LT7}	[TP0840-TP0965 (0.8653204)]
COG0477	COG0845	blr2278	blr2278	MFS permease {UniProtKB/TrEMBL:Q89SX2}	bll7020	bll7020	Efflux protein {UniProtKB/TrEMBL:Q89EQ2}	[TP0840-TP0965 (0.8653204)]
COG0477	COG0845	blr2314	blr2314	MFS permease {UniProtKB/TrEMBL:Q89ST6}	bll6982	bll6982	HlyD family secretion protein	[TP0840-TP0965 (0.8653204)]
COG0477	COG0845	blr6967	blr6967	MFS permease {UniProtKB/TrEMBL:Q89EV3}	blr1515	blr1515	RND multidrug efflux membrane permease	[TP0840-TP0965 (0.8653204)]
COG0477	COG0845	blr4923	blr4923	Major facilitator superfamily transporter	blr3031	blr3031	Blr3031 protein {UniProtKB/TrEMBL:Q89QU3}	[TP0840-TP0965 (0.8653204)]
COG0477	COG0845	bll0148	bll0148	MFS permease {UniProtKB/TrEMBL:Q89Y07}	bll3903	bll3903	Bll3903 protein {UniProtKB/TrEMBL:Q89ND9}	[TP0840-TP0965 (0.8653204)]
COG0477	COG0845	blr2687	blr2687	Hypothetical metabolite transport protein	blr1515	blr1515	RND multidrug efflux membrane permease	[TP0840-TP0965 (0.8653204)]
COG0477	COG0845	bll6621	bll6621	Multidrug resistance protein B	blr3031	blr3031	Blr3031 protein {UniProtKB/TrEMBL:Q89QU3}	[TP0840-TP0965 (0.8653204)]
COG0477	COG0845	bll6621	bll6621	Multidrug resistance protein B	bll4634	bll4634	Bll4634 protein {UniProtKB/TrEMBL:Q89LB2}	[TP0840-TP0965 (0.8653204)]
COG0477	COG0845	blr2964	blr2964	Blr2964 protein {UniProtKB/TrEMBL:Q89R08}	bll6292	bll6292	HlyD protein {UniProtKB/TrEMBL:Q89GQ3}	[TP0840-TP0965 (0.8653204)]
COG0477	COG0845	blr2543	blr2543	MFS permease {UniProtKB/TrEMBL:Q89S62}	bll5650	bll5650	Bll5650 protein {UniProtKB/TrEMBL:Q89II4}	[TP0840-TP0965 (0.8653204)]
COG0477	COG0845	bll3875	bll3875	Hypothetical metabolite transport protein	blr6725	blr6725	Blr6725 protein {UniProtKB/TrEMBL:Q89FH5}	[TP0840-TP0965 (0.8653204)]
COG0477	COG0845	blr2280	blr2280	Blr2280 protein {UniProtKB/TrEMBL:Q89SX0}	bll3708	bll3708	Efflux protein {UniProtKB/TrEMBL:Q89NX5}	[TP0840-TP0965 (0.8653204)]
COG0477	COG0845	bll3089	bll3089	Bll3089 protein {UniProtKB/TrEMBL:Q89QN5}	blr0276	blr0276	Blr0276 protein {UniProtKB/TrEMBL:Q89XN2}	[TP0840-TP0965 (0.8653204)]
COG0477	COG0845	bll2904	bll2904	Alpha-ketoglutarate permease	blr2935	blr2935	Blr2935 protein {UniProtKB/TrEMBL:Q89R37}	[TP0840-TP0965 (0.8653204)]
COG0477	COG0845	blr0691	blr0691	Blr0691 protein {UniProtKB/TrEMBL:Q89WJ6}	blr2860	blr2860	Blr2860 protein {UniProtKB/TrEMBL:Q89RB2}	[TP0840-TP0965 (0.8653204)]
COG0477	COG0845	blr8112	blr8112	Blr8112 protein {UniProtKB/TrEMBL:Q89BN6}	blr0276	blr0276	Blr0276 protein {UniProtKB/TrEMBL:Q89XN2}	[TP0840-TP0965 (0.8653204)]
COG0477	COG0845	bll5620	bll5620	MFS permease {UniProtKB/TrEMBL:Q89IL4}	bll7913	bll7913	HlyD family secretion protein	[TP0840-TP0965 (0.8653204)]
COG0477	COG0845	bll5460	bll5460	MFS permease {UniProtKB/TrEMBL:Q89J24}	blr7872	blr7872	HlyD family secretion protein	[TP0840-TP0965 (0.8653204)]
COG0477	COG0845	blr6967	blr6967	MFS permease {UniProtKB/TrEMBL:Q89EV3}	blr5302	blr5302	HlyD family secretion protein	[TP0840-TP0965 (0.8653204)]
COG0477	COG0845	blr2964	blr2964	Blr2964 protein {UniProtKB/TrEMBL:Q89R08}	blr4932	blr4932	Blr4932 protein {UniProtKB/TrEMBL:Q89KH3}	[TP0840-TP0965 (0.8653204)]
COG0477	COG0845	blr5567	blr5567	Blr5567 protein {UniProtKB/TrEMBL:Q89IR7}	bll3708	bll3708	Efflux protein {UniProtKB/TrEMBL:Q89NX5}	[TP0840-TP0965 (0.8653204)]
COG0477	COG0845	blr2280	blr2280	Blr2280 protein {UniProtKB/TrEMBL:Q89SX0}	bll5081	bll5081	Bll5081 protein {UniProtKB/TrEMBL:Q89K37}	[TP0840-TP0965 (0.8653204)]
COG0477	COG0845	blr2964	blr2964	Blr2964 protein {UniProtKB/TrEMBL:Q89R08}	blr5302	blr5302	HlyD family secretion protein	[TP0840-TP0965 (0.8653204)]
COG0477	COG0845	bll5529	bll5529	Hypothetical metabolite transport protein	bll4634	bll4634	Bll4634 protein {UniProtKB/TrEMBL:Q89LB2}	[TP0840-TP0965 (0.8653204)]
COG0477	COG0845	bll0148	bll0148	MFS permease {UniProtKB/TrEMBL:Q89Y07}	blr4111	blr4111	Blr4111 protein {UniProtKB/TrEMBL:Q89MT1}	[TP0840-TP0965 (0.8653204)]
COG0477	COG0845	blr6921	blr6921	Blr6921 protein {UniProtKB/TrEMBL:Q89EY0}	bll3872	bll3872	HlyD family secretion protein	[TP0840-TP0965 (0.8653204)]
COG0477	COG0845	blr5045	blr5045	Blr5045 protein {UniProtKB/TrEMBL:Q89K66}	bll3708	bll3708	Efflux protein {UniProtKB/TrEMBL:Q89NX5}	[TP0840-TP0965 (0.8653204)]
COG0477	COG0845	blr4923	blr4923	Major facilitator superfamily transporter	bll7913	bll7913	HlyD family secretion protein	[TP0840-TP0965 (0.8653204)]
[truncated: 5,870 more rows]
