# Supplementary material for: The Binary Protein Interactome of Treponema pallidum – The Syphilis Spirochete
Source: PLoS One. 2008 May 28;3(5):e2292. doi: 10.1371/journal.pone.0002292 (PMC2386257; doi:10.1371/journal.pone.0002292)
Supplement: Data S1 — Predicted protein-protein interactions based on our Treponema pallidum data; zip archive containing 372 files with one file per species. (6.09 MB ZIP) [file pone.0002292.s006.zip › bacteria/Brucella_abortus.tab]

262698 Brucella abortus
COG A	COG B	Locus Id A	Preferred Name(s) A	Annotation A	Locus Id B	Preferred Name(s) B	Annotation B	T. pallidum interaction
COG0186	COG1475	BruAb1_1229	rpsQ	RpsQ, ribosomal protein s17	BruAb1_2033	AAX75334.1	ParB, chromosome partitioning protein ParB	[TP0198-TP0271 (0.71912634)]
COG0186	COG1475	BruAb1_1229	rpsQ	RpsQ, ribosomal protein s17	BruAb2_1139	AAX76508.1	RepB, replication protein RepB	[TP0198-TP0271 (0.71912634)]
COG0608	COG0817	BruAb1_1272	AAX74609.1	RecJ, single-stranded-DNA-specific exonuclease	BruAb1_1689	ruvC	Crossover junction endodeoxyribonuclease ruvC (EC 3.1.22.4) (Holliday junction nuclease ruvC) (Holliday junction resolvase ruvC)	[TP0704-TP0517 (0.81382185)]
COG0845	COG4591	BruAb1_1349	AAX74680.1	HlyD family secretion protein	BruAb1_0837	AAX74204.1	ABC transporter, permease protein	[TP0965-TP0582 (0.8143851)]
COG0845	COG4591	BruAb2_0846	AAX76238.1	HlyD family secretion protein	BruAb1_0837	AAX74204.1	ABC transporter, permease protein	[TP0965-TP0582 (0.8143851)]
COG0845	COG4591	BruAb1_0317	AAX73717.1	HlyD family secretion protein	BruAb1_0837	AAX74204.1	ABC transporter, permease protein	[TP0965-TP0582 (0.8143851)]
COG0845	COG4591	BruAb1_1658	AAX74977.1	HlyD family secretion protein	BruAb1_0837	AAX74204.1	ABC transporter, permease protein	[TP0965-TP0582 (0.8143851)]
COG0845	COG4591	BruAb1_1095	AAX74436.1	Hypothetical protein {UniProtKB/TrEMBL:Q57D48}	BruAb1_0837	AAX74204.1	ABC transporter, permease protein	[TP0965-TP0582 (0.8143851)]
COG0845	COG4591	BruAb2_0317	AAX75750.1	HlyD family secretion protein	BruAb1_0837	AAX74204.1	ABC transporter, permease protein	[TP0965-TP0582 (0.8143851)]
COG0845	COG4591	BruAb2_0759	AAX76160.1	HlyD family secretion protein	BruAb1_0837	AAX74204.1	ABC transporter, permease protein	[TP0965-TP0582 (0.8143851)]
COG0845	COG4591	BruAb1_0302	AAX73705.1	Transporter, hypothetical	BruAb1_0837	AAX74204.1	ABC transporter, permease protein	[TP0965-TP0582 (0.8143851)]
COG0617	COG0860	BruAb1_1542	AAX74869.1	PolyA polymerase family protein	BruAb1_0925	AAX74289.1	N-acetylmuramoyl-L-alanine amidase, family 3	[TP0270-TP0247 (0.76828843)]
COG0201	COG0550	BruAb1_1218	AAX74556.1	SecY, preprotein translocase	BruAb2_0620	AAX76031.1	TopA, DNA topoisomerase I	[TP0208-TP0394 (0.8044664)]
COG0768	COG2812	BruAb1_1432	AAX74762.1	Penicillin-binding protein	BruAb1_0034	AAX73454.1	DnaX, DNA polymerase III, gamma and tau subunits	[TP0500-TP1005 (0.655462)]
COG0051	COG0693	BruAb1_1239	rpsJ	RpsJ, ribosomal protein S10	BruAb1_1202	AAX74540.1	ThiJ/PfpI family protein	[TP0188-TP0445 (0.6307204)]
COG0180	COG0564	BruAb1_0139	trpS	Tryptophanyl-tRNA synthetase (EC 6.1.1.2) (Tryptophan--tRNA ligase) (TrpRS)	BruAb1_1639	AAX74959.1	Ribosomal large subunit pseudouridine synthase,	[TP0632-TP0339 (0.7885255)]
COG0180	COG0564	BruAb1_0139	trpS	Tryptophanyl-tRNA synthetase (EC 6.1.1.2) (Tryptophan--tRNA ligase) (TrpRS)	BruAb1_1005	AAX74355.1	Ribosomal large subunit pseudouridine synthase C	[TP0632-TP0339 (0.7885255)]
COG0090	COG0223	BruAb1_1235	rplB	RplB, ribosomal protein L2	BruAb2_0974	fmt	Methionyl-tRNA formyltransferase (EC 2.1.2.9)	[TP0192-TP0756 (0.8610547)]
COG0090	COG0223	BruAb1_1235	rplB	RplB, ribosomal protein L2	BruAb1_0540	AAX73926.1	Formyltransferase, hypothetical	[TP0192-TP0756 (0.8610547)]
COG0632	COG2255	BruAb1_1688	ruvA	Holliday junction ATP-dependent DNA helicase ruvA (EC 3.6.1.-)	BruAb1_1687	ruvB	Holliday junction ATP-dependent DNA helicase ruvB (EC 3.6.1.-)	[TP0543-TP0162 (0.9659884)]
COG0462	COG0817	BruAb1_1522	prs	Ribose-phosphate pyrophosphokinase (EC 2.7.6.1) (RPPK) (Phosphoribosyl pyrophosphate synthetase) (P-Rib-PP synthetase) (PRPP synthetase)	BruAb1_1689	ruvC	Crossover junction endodeoxyribonuclease ruvC (EC 3.1.22.4) (Holliday junction nuclease ruvC) (Holliday junction resolvase ruvC)	[TP0294-TP0517 (0.54911256)]
COG0125	COG0586	BruAb1_0998	tmk	Thymidylate kinase (EC 2.7.4.9) (dTMP kinase)	BruAb1_0454	AAX73849.1	DedA family protein {UniProtKB/TrEMBL:Q57ET5}	[TP0354-TP0779 (0.67954355)]
COG0125	COG0586	BruAb1_0998	tmk	Thymidylate kinase (EC 2.7.4.9) (dTMP kinase)	BruAb1_1333	AAX74666.1	DedA family protein {UniProtKB/TrEMBL:Q57CG8}	[TP0354-TP0779 (0.67954355)]
COG0457	COG1653	BruAb1_1732	AAX75050.1	TPR domain protein {UniProtKB/TrEMBL:Q57BD4}	BruAb2_0571	AAX75988.1	UgbB, glycerol-3-phosphate ABC transporter,	[TP0067-TP0074 (0.6656524)]
COG0457	COG1653	BruAb1_1732	AAX75050.1	TPR domain protein {UniProtKB/TrEMBL:Q57BD4}	BruAb2_0537	BMEII0590	Probable sugar-binding periplasmic protein precursor	[TP0067-TP0074 (0.6656524)]
COG0457	COG1653	BruAb1_1732	AAX75050.1	TPR domain protein {UniProtKB/TrEMBL:Q57BD4}	BruAb2_0484	AAX75906.1	Sugar ABC transporter, periplasmic sugar-binding	[TP0067-TP0074 (0.6656524)]
COG0457	COG1653	BruAb2_0269	AAX75703.1	TPR domain protein {UniProtKB/TrEMBL:Q579I1}	BruAb1_0230	AAX73637.1	Sugar ABC transporter, periplasmic sugar-binding	[TP0067-TP0074 (0.6656524)]
COG0457	COG1653	BruAb1_1732	AAX75050.1	TPR domain protein {UniProtKB/TrEMBL:Q57BD4}	BruAb2_1116	AAX76488.1	Hypothetical sugar ABC transporter, periplasmic	[TP0067-TP0074 (0.6656524)]
COG0457	COG1653	BruAb2_0269	AAX75703.1	TPR domain protein {UniProtKB/TrEMBL:Q579I1}	BruAb2_0537	BMEII0590	Probable sugar-binding periplasmic protein precursor	[TP0067-TP0074 (0.6656524)]
COG0457	COG1653	BruAb1_1732	AAX75050.1	TPR domain protein {UniProtKB/TrEMBL:Q57BD4}	BruAb2_0877	AAX76265.1	Sugar ABC transporter, periplasmic sugar-binding	[TP0067-TP0074 (0.6656524)]
COG0457	COG1653	BruAb1_1732	AAX75050.1	TPR domain protein {UniProtKB/TrEMBL:Q57BD4}	BruAb1_0230	AAX73637.1	Sugar ABC transporter, periplasmic sugar-binding	[TP0067-TP0074 (0.6656524)]
COG0457	COG1653	BruAb2_0269	AAX75703.1	TPR domain protein {UniProtKB/TrEMBL:Q579I1}	BruAb2_1116	AAX76488.1	Hypothetical sugar ABC transporter, periplasmic	[TP0067-TP0074 (0.6656524)]
COG0457	COG1653	BruAb2_0269	AAX75703.1	TPR domain protein {UniProtKB/TrEMBL:Q579I1}	BruAb2_0571	AAX75988.1	UgbB, glycerol-3-phosphate ABC transporter,	[TP0067-TP0074 (0.6656524)]
COG0457	COG1653	BruAb1_0425	AAX73821.1	TPR domain protein {UniProtKB/TrEMBL:Q57EW3}	BruAb2_0877	AAX76265.1	Sugar ABC transporter, periplasmic sugar-binding	[TP0067-TP0074 (0.6656524)]
COG0457	COG1653	BruAb2_0269	AAX75703.1	TPR domain protein {UniProtKB/TrEMBL:Q579I1}	BruAb2_0484	AAX75906.1	Sugar ABC transporter, periplasmic sugar-binding	[TP0067-TP0074 (0.6656524)]
COG0457	COG1653	BruAb1_0425	AAX73821.1	TPR domain protein {UniProtKB/TrEMBL:Q57EW3}	BruAb1_0230	AAX73637.1	Sugar ABC transporter, periplasmic sugar-binding	[TP0067-TP0074 (0.6656524)]
COG0457	COG1653	BruAb1_0425	AAX73821.1	TPR domain protein {UniProtKB/TrEMBL:Q57EW3}	BruAb2_0571	AAX75988.1	UgbB, glycerol-3-phosphate ABC transporter,	[TP0067-TP0074 (0.6656524)]
COG0457	COG1653	BruAb1_0425	AAX73821.1	TPR domain protein {UniProtKB/TrEMBL:Q57EW3}	BruAb2_1116	AAX76488.1	Hypothetical sugar ABC transporter, periplasmic	[TP0067-TP0074 (0.6656524)]
COG0457	COG1653	BruAb1_0425	AAX73821.1	TPR domain protein {UniProtKB/TrEMBL:Q57EW3}	BruAb2_0537	BMEII0590	Probable sugar-binding periplasmic protein precursor	[TP0067-TP0074 (0.6656524)]
COG0457	COG1653	BruAb2_0269	AAX75703.1	TPR domain protein {UniProtKB/TrEMBL:Q579I1}	BruAb2_0877	AAX76265.1	Sugar ABC transporter, periplasmic sugar-binding	[TP0067-TP0074 (0.6656524)]
COG0457	COG1653	BruAb1_0425	AAX73821.1	TPR domain protein {UniProtKB/TrEMBL:Q57EW3}	BruAb2_0484	AAX75906.1	Sugar ABC transporter, periplasmic sugar-binding	[TP0067-TP0074 (0.6656524)]
COG1291	COG1684	BruAb2_0124	AAX75570.1	Chemotaxis motA protein	BruAb2_1068	AAX76442.1	Hypothetical FliR, flagellar biosynthesis protein	[TP0725-TP0716 (0.9601814)]
COG0495	COG1214	BruAb1_1787	leuS	Leucyl-tRNA synthetase (EC 6.1.1.4) (Leucine--tRNA ligase) (LeuRS)	BruAb1_2124	AAX75420.1	Protease, hypothetical {UniProtKB/TrEMBL:Q57AB4}	[TP0586-TP0876 (0.5571989)]
COG0192	COG0592	BruAb1_2133	AAX75429.1	MetK, S-adenosylmethionine synthetase	BruAb1_0002	AAX73425.1	DnaN, DNA polymerase III, beta subunit	[TP0794-TP0002 (0.8412751)]
COG0360	COG0616	BruAb1_0477	rpsF	RpsF, ribosomal protein S6	BruAb1_0150	AAX73562.1	SppA, signal peptide peptidase SppA	[TP0063-TP0997 (0.6657489)]
COG0125	COG0457	BruAb1_0998	tmk	Thymidylate kinase (EC 2.7.4.9) (dTMP kinase)	BruAb2_0269	AAX75703.1	TPR domain protein {UniProtKB/TrEMBL:Q579I1}	[TP0354-TP0648 (0.5206915)]
COG0125	COG0457	BruAb1_0998	tmk	Thymidylate kinase (EC 2.7.4.9) (dTMP kinase)	BruAb1_1732	AAX75050.1	TPR domain protein {UniProtKB/TrEMBL:Q57BD4}	[TP0354-TP0648 (0.5206915)]
COG0125	COG0457	BruAb1_0998	tmk	Thymidylate kinase (EC 2.7.4.9) (dTMP kinase)	BruAb1_0425	AAX73821.1	TPR domain protein {UniProtKB/TrEMBL:Q57EW3}	[TP0354-TP0648 (0.5206915)]
COG0860	COG1396	BruAb1_0925	AAX74289.1	N-acetylmuramoyl-L-alanine amidase, family 3	BruAb1_2132	AAX75428.1	Transcriptional regulator, Cro/CI family	[TP0247-TP0461 (0.8100859)]
COG0860	COG1396	BruAb1_0925	AAX74289.1	N-acetylmuramoyl-L-alanine amidase, family 3	BruAb1_0267	AAX73672.1	Hypothetical protein {UniProtKB/TrEMBL:Q57FB2}	[TP0247-TP0461 (0.8100859)]
COG0860	COG1396	BruAb1_0925	AAX74289.1	N-acetylmuramoyl-L-alanine amidase, family 3	BruAb1_0291	AAX73694.1	Hypothetical protein {UniProtKB/TrEMBL:Q57F90}	[TP0247-TP0461 (0.8100859)]
COG0860	COG1396	BruAb1_0925	AAX74289.1	N-acetylmuramoyl-L-alanine amidase, family 3	BruAb1_2052	AAX75353.1	Hypothetical protein {UniProtKB/TrEMBL:Q57AI1}	[TP0247-TP0461 (0.8100859)]
COG0860	COG1396	BruAb1_0925	AAX74289.1	N-acetylmuramoyl-L-alanine amidase, family 3	BruAb1_1831	AAX75146.1	Transcriptional regulator, Cro/CI family	[TP0247-TP0461 (0.8100859)]
COG0860	COG1396	BruAb1_0925	AAX74289.1	N-acetylmuramoyl-L-alanine amidase, family 3	BruAb2_0308	AAX75741.1	Transcriptional regulator, hypothetical	[TP0247-TP0461 (0.8100859)]
COG0265	COG0333	BruAb1_0630	htrA	Probable serine protease do-like precursor (EC 3.4.21.-)	BruAb1_1758	rpmF	RpmF, ribosomal protein L32	[TP0773-TP0807 (0.5060325)]
COG0265	COG0333	BruAb1_1212	AAX74550.1	Serine protease {UniProtKB/TrEMBL:Q57CT4}	BruAb1_1758	rpmF	RpmF, ribosomal protein L32	[TP0773-TP0807 (0.5060325)]
COG0265	COG0333	BruAb1_1389	AAX74720.1	Serine protease Do, hypothetical	BruAb1_1758	rpmF	RpmF, ribosomal protein L32	[TP0773-TP0807 (0.5060325)]
COG0495	COG0761	BruAb1_1787	leuS	Leucyl-tRNA synthetase (EC 6.1.1.4) (Leucine--tRNA ligase) (LeuRS)	BruAb1_0497	lytB	4-hydroxy-3-methylbut-2-enyl diphosphate reductase (EC 1.17.1.2)	[TP0586-TP0547 (0.63095015)]
COG0820	COG2812	BruAb1_0077	AAX73495.1	Hypothetical protein {UniProtKB/TrEMBL:Q57FT9}	BruAb1_0034	AAX73454.1	DnaX, DNA polymerase III, gamma and tau subunits	[TP0068-TP1005 (0.60435057)]
COG0771	COG1815	BruAb1_1428	murD	UDP-N-acetylmuramoylalanine--D-glutamate ligase (EC 6.3.2.9) (UDP-N- acetylmuramoyl-L-alanyl-D-glutamate synthetase) (D-glutamic acid- adding enzyme)	BruAb2_0147	AAX75592.1	FlgB, flagellar basal-body rod protein	[TP0903-TP0396 (0.6336193)]
COG1684	COG2239	BruAb2_1068	AAX76442.1	Hypothetical FliR, flagellar biosynthesis protein	BruAb2_0356	AAX75787.1	MtgE, magnesium transporter	[TP0716-TP0917 (0.5059451)]
COG1512	COG1766	BruAb1_1800	AAX75116.1	Hypothetical protein {UniProtKB/TrEMBL:Q57B68}	BruAb2_1083	fliF	Flagellar M-ring protein	[TP0561-TP0399 (0.53951585)]
COG0272	COG1396	BruAb1_1415	AAX74745.1	LigA, DNA ligase, NAD-dependent	BruAb1_0291	AAX73694.1	Hypothetical protein {UniProtKB/TrEMBL:Q57F90}	[TP0634-TP0461 (0.7134334)]
COG0272	COG1396	BruAb1_1415	AAX74745.1	LigA, DNA ligase, NAD-dependent	BruAb2_0308	AAX75741.1	Transcriptional regulator, hypothetical	[TP0634-TP0461 (0.7134334)]
COG0272	COG1396	BruAb1_1415	AAX74745.1	LigA, DNA ligase, NAD-dependent	BruAb1_2132	AAX75428.1	Transcriptional regulator, Cro/CI family	[TP0634-TP0461 (0.7134334)]
COG0272	COG1396	BruAb1_1415	AAX74745.1	LigA, DNA ligase, NAD-dependent	BruAb1_2052	AAX75353.1	Hypothetical protein {UniProtKB/TrEMBL:Q57AI1}	[TP0634-TP0461 (0.7134334)]
COG0272	COG1396	BruAb1_1415	AAX74745.1	LigA, DNA ligase, NAD-dependent	BruAb1_0267	AAX73672.1	Hypothetical protein {UniProtKB/TrEMBL:Q57FB2}	[TP0634-TP0461 (0.7134334)]
COG0272	COG1396	BruAb1_1415	AAX74745.1	LigA, DNA ligase, NAD-dependent	BruAb1_1831	AAX75146.1	Transcriptional regulator, Cro/CI family	[TP0634-TP0461 (0.7134334)]
COG0234	COG1200	BruAb2_0191	groS	10 kDa chaperonin (Protein Cpn10) (groES protein)	BruAb2_0643	AAX76054.1	RecG, ATP-dependent DNA helicase	[TP1013-TP0687 (0.84594196)]
COG1671	COG2812	BruAb1_1955	AAX75259.1	Hypothetical UPF0178 protein BruAb1_1955	BruAb1_0034	AAX73454.1	DnaX, DNA polymerase III, gamma and tau subunits	[TP0845-TP1005 (0.5704539)]
COG0257	COG1253	BruAb1_1731	AAX75049.1	RpmJ, ribosomal protein L36	BruAb1_2130	AAX75426.1	CBS domain protein {UniProtKB/TrEMBL:Q57AA8}	[TP0209-TP0027 (0.74441797)]
COG0257	COG1253	BruAb1_1731	AAX75049.1	RpmJ, ribosomal protein L36	BruAb1_1332	AAX74665.1	CBS domain protein {UniProtKB/TrEMBL:Q57CG9}	[TP0209-TP0027 (0.74441797)]
COG0060	COG0681	BruAb2_0197	ileS	Isoleucyl-tRNA synthetase (EC 6.1.1.5) (Isoleucine--tRNA ligase) (IleRS)	BruAb1_0677	AAX74052.1	Signal peptidase I {UniProtKB/TrEMBL:Q57E82}	[TP0452-TP0185 (0.79878455)]
COG0558	COG2239	BruAb1_0717	AAX74092.1	PgsA, CDP-diacylglycerol--glycerol-3-phosphate	BruAb2_0356	AAX75787.1	MtgE, magnesium transporter	[TP0256-TP0917 (0.6007029)]
COG1344	COG1815	BruAb2_1074	AAX76447.1	Hypothetical flagellar hook-associated protein	BruAb2_0147	AAX75592.1	FlgB, flagellar basal-body rod protein	[TP0870-TP0396 (0.7209834)]
COG1344	COG1815	BruAb2_1084	AAX76457.1	Flagellin family protein	BruAb2_0147	AAX75592.1	FlgB, flagellar basal-body rod protein	[TP0870-TP0396 (0.7209834)]
COG0242	COG1879	BruAb2_0975	def	Peptide deformylase (EC 3.5.1.88) (PDF) (Polypeptide deformylase)	BruAb2_0373	AAX75804.1	RbsB-2, ribose ABC transporter, periplasmic	[TP0757-TP0684 (0.80039173)]
COG0242	COG1879	BruAb2_0975	def	Peptide deformylase (EC 3.5.1.88) (PDF) (Polypeptide deformylase)	BruAb1_1340	AAX74672.1	Sugar ABC transporter, periplasmic sugar-binding	[TP0757-TP0684 (0.80039173)]
COG0242	COG1879	BruAb2_0768	BMEII0812	Peptide deformylase-like (Polypeptide deformylase-like)	BruAb1_0571	AAX73952.1	Transcriptional regulator	[TP0757-TP0684 (0.80039173)]
COG0242	COG1879	BruAb2_0768	BMEII0812	Peptide deformylase-like (Polypeptide deformylase-like)	BruAb1_0566	AAX73947.1	RbsB-1, ribose ABC transporter	[TP0757-TP0684 (0.80039173)]
COG0242	COG1879	BruAb2_0975	def	Peptide deformylase (EC 3.5.1.88) (PDF) (Polypeptide deformylase)	BruAb1_0571	AAX73952.1	Transcriptional regulator	[TP0757-TP0684 (0.80039173)]
COG0242	COG1879	BruAb2_0975	def	Peptide deformylase (EC 3.5.1.88) (PDF) (Polypeptide deformylase)	BruAb1_0566	AAX73947.1	RbsB-1, ribose ABC transporter	[TP0757-TP0684 (0.80039173)]
COG0242	COG1879	BruAb2_0768	BMEII0812	Peptide deformylase-like (Polypeptide deformylase-like)	BruAb1_1618	AAX74938.1	Sugar-binding transcriptional regulator, LacI	[TP0757-TP0684 (0.80039173)]
COG0242	COG1879	BruAb2_0768	BMEII0812	Peptide deformylase-like (Polypeptide deformylase-like)	BruAb2_0373	AAX75804.1	RbsB-2, ribose ABC transporter, periplasmic	[TP0757-TP0684 (0.80039173)]
COG0242	COG1879	BruAb2_0768	BMEII0812	Peptide deformylase-like (Polypeptide deformylase-like)	BruAb1_1340	AAX74672.1	Sugar ABC transporter, periplasmic sugar-binding	[TP0757-TP0684 (0.80039173)]
COG0242	COG1879	BruAb2_0975	def	Peptide deformylase (EC 3.5.1.88) (PDF) (Polypeptide deformylase)	BruAb1_1618	AAX74938.1	Sugar-binding transcriptional regulator, LacI	[TP0757-TP0684 (0.80039173)]
COG0257	COG1749	BruAb1_1731	AAX75049.1	RpmJ, ribosomal protein L36	BruAb2_1076	flgE	Flagellar hook protein flgE	[TP0209-TP0727 (0.6772987)]
COG0652	COG1879	BruAb1_1100	AAX74441.1	Peptidyl-prolyl cis-trans isomerase,	BruAb1_1618	AAX74938.1	Sugar-binding transcriptional regulator, LacI	[TP0947-TP0684 (0.5775195)]
COG0652	COG1879	BruAb1_1100	AAX74441.1	Peptidyl-prolyl cis-trans isomerase,	BruAb1_0571	AAX73952.1	Transcriptional regulator	[TP0947-TP0684 (0.5775195)]
COG0652	COG1879	BruAb1_1100	AAX74441.1	Peptidyl-prolyl cis-trans isomerase,	BruAb2_0373	AAX75804.1	RbsB-2, ribose ABC transporter, periplasmic	[TP0947-TP0684 (0.5775195)]
COG0652	COG1879	BruAb1_1099	AAX74440.1	Peptidyl-prolyl cis-trans isomerase,	BruAb1_1340	AAX74672.1	Sugar ABC transporter, periplasmic sugar-binding	[TP0947-TP0684 (0.5775195)]
COG0652	COG1879	BruAb1_1100	AAX74441.1	Peptidyl-prolyl cis-trans isomerase,	BruAb1_0566	AAX73947.1	RbsB-1, ribose ABC transporter	[TP0947-TP0684 (0.5775195)]
COG0652	COG1879	BruAb1_1099	AAX74440.1	Peptidyl-prolyl cis-trans isomerase,	BruAb1_1618	AAX74938.1	Sugar-binding transcriptional regulator, LacI	[TP0947-TP0684 (0.5775195)]
COG0652	COG1879	BruAb1_1099	AAX74440.1	Peptidyl-prolyl cis-trans isomerase,	BruAb1_0566	AAX73947.1	RbsB-1, ribose ABC transporter	[TP0947-TP0684 (0.5775195)]
COG0652	COG1879	BruAb1_1099	AAX74440.1	Peptidyl-prolyl cis-trans isomerase,	BruAb1_0571	AAX73952.1	Transcriptional regulator	[TP0947-TP0684 (0.5775195)]
COG0652	COG1879	BruAb1_1099	AAX74440.1	Peptidyl-prolyl cis-trans isomerase,	BruAb2_0373	AAX75804.1	RbsB-2, ribose ABC transporter, periplasmic	[TP0947-TP0684 (0.5775195)]
COG0652	COG1879	BruAb1_1100	AAX74441.1	Peptidyl-prolyl cis-trans isomerase,	BruAb1_1340	AAX74672.1	Sugar ABC transporter, periplasmic sugar-binding	[TP0947-TP0684 (0.5775195)]
COG1344	COG4786	BruAb2_1074	AAX76447.1	Hypothetical flagellar hook-associated protein	BruAb2_0126	AAX75572.1	FlgF, flagellar basal-body rod protein FlgF	[TP0792-TP0961 (0.7009321), TP0659-TP0961 (0.6018447)]
COG1344	COG4786	BruAb2_1074	AAX76447.1	Hypothetical flagellar hook-associated protein	BruAb2_0150	AAX75595.1	Flagellar basal-body rod protein FlgG	[TP0792-TP0961 (0.7009321), TP0659-TP0961 (0.6018447)]
COG1344	COG4786	BruAb2_1084	AAX76457.1	Flagellin family protein	BruAb2_0126	AAX75572.1	FlgF, flagellar basal-body rod protein FlgF	[TP0792-TP0961 (0.7009321), TP0659-TP0961 (0.6018447)]
COG1344	COG4786	BruAb2_1084	AAX76457.1	Flagellin family protein	BruAb2_0150	AAX75595.1	Flagellar basal-body rod protein FlgG	[TP0792-TP0961 (0.7009321), TP0659-TP0961 (0.6018447)]
COG0249	COG0357	BruAb1_0143	mutS	MutS, DNA mismatch repair protein	BruAb1_2035	gidB	Methyltransferase gidB (EC 2.1.-.-) (Glucose-inhibited division protein B)	[TP0328-TP0946 (0.7367136)]
COG0658	COG1187	BruAb1_1151	AAX74490.1	ComEC/Rec2 family protein, hypothetical	BruAb2_0201	AAX75645.1	RNA pseudouridylate synthase family protein	[TP0336-TP0459 (0.6079956)]
COG0465	COG0465	BruAb1_1676	AAX74995.1	FtsH, cell division protein FtsH	BruAb1_1676	AAX74995.1	FtsH, cell division protein FtsH	[TP0330-TP0330 (0.73856413)]
COG0817	COG1558	BruAb1_1689	ruvC	Crossover junction endodeoxyribonuclease ruvC (EC 3.1.22.4) (Holliday junction nuclease ruvC) (Holliday junction resolvase ruvC)	BruAb2_0148	AAX75593.1	FlgC, flagellar basal-body rod rotein FlgC	[TP0517-TP0397 (0.53212774)]
COG0592	COG1344	BruAb1_0002	AAX73425.1	DnaN, DNA polymerase III, beta subunit	BruAb2_1074	AAX76447.1	Hypothetical flagellar hook-associated protein	[TP0002-TP0659 (0.6618167)]
COG0592	COG1344	BruAb1_0002	AAX73425.1	DnaN, DNA polymerase III, beta subunit	BruAb2_1084	AAX76457.1	Flagellin family protein	[TP0002-TP0659 (0.6618167)]
COG0860	COG1192	BruAb1_0925	AAX74289.1	N-acetylmuramoyl-L-alanine amidase, family 3	BruAb1_2034	AAX75335.1	ParA, chromosome partitioning protein	[TP0247-TP0272 (0.7527567)]
COG0860	COG1192	BruAb1_0925	AAX74289.1	N-acetylmuramoyl-L-alanine amidase, family 3	BruAb2_1138	AAX76507.1	RepA, replication protein RepA	[TP0247-TP0272 (0.7527567)]
COG0242	COG0272	BruAb2_0975	def	Peptide deformylase (EC 3.5.1.88) (PDF) (Polypeptide deformylase)	BruAb1_1415	AAX74745.1	LigA, DNA ligase, NAD-dependent	[TP0757-TP0634 (0.68197167)]
COG0242	COG0272	BruAb2_0768	BMEII0812	Peptide deformylase-like (Polypeptide deformylase-like)	BruAb1_1415	AAX74745.1	LigA, DNA ligase, NAD-dependent	[TP0757-TP0634 (0.68197167)]
COG0265	COG0817	BruAb1_1212	AAX74550.1	Serine protease {UniProtKB/TrEMBL:Q57CT4}	BruAb1_1689	ruvC	Crossover junction endodeoxyribonuclease ruvC (EC 3.1.22.4) (Holliday junction nuclease ruvC) (Holliday junction resolvase ruvC)	[TP0773-TP0517 (0.5118523)]
COG0265	COG0817	BruAb1_0630	htrA	Probable serine protease do-like precursor (EC 3.4.21.-)	BruAb1_1689	ruvC	Crossover junction endodeoxyribonuclease ruvC (EC 3.1.22.4) (Holliday junction nuclease ruvC) (Holliday junction resolvase ruvC)	[TP0773-TP0517 (0.5118523)]
COG0265	COG0817	BruAb1_1389	AAX74720.1	Serine protease Do, hypothetical	BruAb1_1689	ruvC	Crossover junction endodeoxyribonuclease ruvC (EC 3.1.22.4) (Holliday junction nuclease ruvC) (Holliday junction resolvase ruvC)	[TP0773-TP0517 (0.5118523)]
COG0187	COG0358	BruAb2_0633	AAX76044.1	ParE, DNA topoisomerase IV, B subunit	BruAb1_1475	AAX74803.1	DnaG, DNA primase {UniProtKB/TrEMBL:Q57C31}	[TP1006-TP0492 (0.55112576)]
COG0187	COG0358	BruAb1_0122	AAX73538.1	GyrB, DNA gyrase, B subunit	BruAb1_1475	AAX74803.1	DnaG, DNA primase {UniProtKB/TrEMBL:Q57C31}	[TP1006-TP0492 (0.55112576)]
COG1154	COG2812	BruAb1_0458	dxs	1-deoxy-D-xylulose-5-phosphate synthase (EC 2.2.1.7) (1-deoxyxylulose- 5-phosphate synthase) (DXP synthase) (DXPS)	BruAb1_0034	AAX73454.1	DnaX, DNA polymerase III, gamma and tau subunits	[TP0824-TP1005 (0.68180764)]
COG0237	COG0552	BruAb1_2045	coaE	Dephospho-CoA kinase (EC 2.7.1.24) (Dephosphocoenzyme A kinase)	BruAb1_1910	AAX75220.1	FtsY, signal recognition particle-docking protein	[TP0296-TP0578 (0.7885255)]
COG0080	COG0265	BruAb1_1252	rplK	RplK, ribosomal protein L11	BruAb1_1212	AAX74550.1	Serine protease {UniProtKB/TrEMBL:Q57CT4}	[TP0237-TP0773 (0.6164146)]
COG0080	COG0265	BruAb1_1252	rplK	RplK, ribosomal protein L11	BruAb1_0630	htrA	Probable serine protease do-like precursor (EC 3.4.21.-)	[TP0237-TP0773 (0.6164146)]
COG0080	COG0265	BruAb1_1252	rplK	RplK, ribosomal protein L11	BruAb1_1389	AAX74720.1	Serine protease Do, hypothetical	[TP0237-TP0773 (0.6164146)]
COG0783	COG1079	BruAb1_2123	AAX75419.1	Dps family protein {UniProtKB/TrEMBL:Q57AB5}	BruAb2_0656	AAX76066.1	ABC transporter, permease protein	[TP1038-TP0302 (0.79878455)]
COG0783	COG1079	BruAb1_2123	AAX75419.1	Dps family protein {UniProtKB/TrEMBL:Q57AB5}	BruAb2_0007	AAX75460.1	ABC transporter, permease protein	[TP1038-TP0302 (0.79878455)]
COG2812	COG2812	BruAb1_0034	AAX73454.1	DnaX, DNA polymerase III, gamma and tau subunits	BruAb1_0034	AAX73454.1	DnaX, DNA polymerase III, gamma and tau subunits	[TP1005-TP1005 (0.52391654)]
COG0223	COG0234	BruAb2_0974	fmt	Methionyl-tRNA formyltransferase (EC 2.1.2.9)	BruAb2_0191	groS	10 kDa chaperonin (Protein Cpn10) (groES protein)	[TP0756-TP1013 (0.64276713)]
COG0223	COG0234	BruAb1_0540	AAX73926.1	Formyltransferase, hypothetical	BruAb2_0191	groS	10 kDa chaperonin (Protein Cpn10) (groES protein)	[TP0756-TP1013 (0.64276713)]
COG0036	COG1653	BruAb1_0862	AAX74228.1	Rpe, ribulose-phosphate 3-epimerase	BruAb2_1116	AAX76488.1	Hypothetical sugar ABC transporter, periplasmic	[TP0945-TP0074 (0.654426)]
COG0036	COG1653	BruAb1_0862	AAX74228.1	Rpe, ribulose-phosphate 3-epimerase	BruAb2_0537	BMEII0590	Probable sugar-binding periplasmic protein precursor	[TP0945-TP0074 (0.654426)]
COG0036	COG1653	BruAb1_0862	AAX74228.1	Rpe, ribulose-phosphate 3-epimerase	BruAb2_0877	AAX76265.1	Sugar ABC transporter, periplasmic sugar-binding	[TP0945-TP0074 (0.654426)]
COG0036	COG1653	BruAb1_0862	AAX74228.1	Rpe, ribulose-phosphate 3-epimerase	BruAb2_0571	AAX75988.1	UgbB, glycerol-3-phosphate ABC transporter,	[TP0945-TP0074 (0.654426)]
COG0036	COG1653	BruAb1_0862	AAX74228.1	Rpe, ribulose-phosphate 3-epimerase	BruAb2_0484	AAX75906.1	Sugar ABC transporter, periplasmic sugar-binding	[TP0945-TP0074 (0.654426)]
COG0036	COG1653	BruAb1_0862	AAX74228.1	Rpe, ribulose-phosphate 3-epimerase	BruAb1_0230	AAX73637.1	Sugar ABC transporter, periplasmic sugar-binding	[TP0945-TP0074 (0.654426)]
COG0357	COG0459	BruAb1_2035	gidB	Methyltransferase gidB (EC 2.1.-.-) (Glucose-inhibited division protein B)	BruAb2_0190	groL	60 kDa chaperonin (Protein Cpn60) (groEL protein)	[TP0946-TP0030 (0.68326145)]
COG0664	COG1074	BruAb2_0880	AAX76268.1	Cyclic nucleotide-binding protein	BruAb1_2078	AAX75377.1	Helicase, UvrD/Rep family	[TP0089-TP0898 (0.8304331)]
COG0664	COG1074	BruAb2_0917	AAX76303.1	Transcriptional regulator, Crp/Fnr family	BruAb1_2078	AAX75377.1	Helicase, UvrD/Rep family	[TP0089-TP0898 (0.8304331)]
COG0664	COG1074	BruAb2_0899	AAX76286.1	NnrR, transcriptional regulator	BruAb1_2078	AAX75377.1	Helicase, UvrD/Rep family	[TP0089-TP0898 (0.8304331)]
COG0664	COG1074	BruAb1_0671	AAX74046.1	Transcriptional regulator, Crp/Fnr family	BruAb1_2078	AAX75377.1	Helicase, UvrD/Rep family	[TP0089-TP0898 (0.8304331)]
COG0664	COG1074	BruAb1_1980	AAX75284.1	Cyclic nucleotide-binding protein	BruAb1_2078	AAX75377.1	Helicase, UvrD/Rep family	[TP0089-TP0898 (0.8304331)]
COG0664	COG1074	BruAb2_0787	AAX76181.1	Transcriptional regulator, Crp/Fnr family	BruAb1_2078	AAX75377.1	Helicase, UvrD/Rep family	[TP0089-TP0898 (0.8304331)]
COG0664	COG1074	BruAb1_0191	AAX73602.1	Transcriptional regulator, Crp/Fnr family	BruAb1_2078	AAX75377.1	Helicase, UvrD/Rep family	[TP0089-TP0898 (0.8304331)]
COG0223	COG0242	BruAb2_0974	fmt	Methionyl-tRNA formyltransferase (EC 2.1.2.9)	BruAb2_0975	def	Peptide deformylase (EC 3.5.1.88) (PDF) (Polypeptide deformylase)	[TP0756-TP0757 (0.8300303)]
COG0223	COG0242	BruAb1_0540	AAX73926.1	Formyltransferase, hypothetical	BruAb2_0975	def	Peptide deformylase (EC 3.5.1.88) (PDF) (Polypeptide deformylase)	[TP0756-TP0757 (0.8300303)]
COG0223	COG0242	BruAb2_0974	fmt	Methionyl-tRNA formyltransferase (EC 2.1.2.9)	BruAb2_0768	BMEII0812	Peptide deformylase-like (Polypeptide deformylase-like)	[TP0756-TP0757 (0.8300303)]
COG0223	COG0242	BruAb1_0540	AAX73926.1	Formyltransferase, hypothetical	BruAb2_0768	BMEII0812	Peptide deformylase-like (Polypeptide deformylase-like)	[TP0756-TP0757 (0.8300303)]
COG0233	COG0359	BruAb1_1165	frr	Ribosome recycling factor (Ribosome-releasing factor) (RRF) (CP24)	BruAb1_0474	rplI	RplI, ribosomal protein L9	[TP0604-TP0060 (0.5105792)]
COG0012	COG0457	BruAb1_1526	AAX74854.1	GTP-binding protein, hypothetical	BruAb2_0269	AAX75703.1	TPR domain protein {UniProtKB/TrEMBL:Q579I1}	[TP0124-TP0067 (0.81355333)]
COG0012	COG0457	BruAb1_1526	AAX74854.1	GTP-binding protein, hypothetical	BruAb1_0425	AAX73821.1	TPR domain protein {UniProtKB/TrEMBL:Q57EW3}	[TP0124-TP0067 (0.81355333)]
COG0012	COG0457	BruAb1_1526	AAX74854.1	GTP-binding protein, hypothetical	BruAb1_1732	AAX75050.1	TPR domain protein {UniProtKB/TrEMBL:Q57BD4}	[TP0124-TP0067 (0.81355333)]
COG0265	COG0492	BruAb1_1212	AAX74550.1	Serine protease {UniProtKB/TrEMBL:Q57CT4}	BruAb1_1492	AAX74820.1	TrxB, thioredoxin reductase	[TP0773-TP0814 (0.6926654)]
COG0265	COG0492	BruAb1_1389	AAX74720.1	Serine protease Do, hypothetical	BruAb1_1492	AAX74820.1	TrxB, thioredoxin reductase	[TP0773-TP0814 (0.6926654)]
COG0265	COG0492	BruAb1_0630	htrA	Probable serine protease do-like precursor (EC 3.4.21.-)	BruAb1_1492	AAX74820.1	TrxB, thioredoxin reductase	[TP0773-TP0814 (0.6926654)]
COG1377	COG2239	BruAb2_0119	AAX75567.1	Flagellar biosynthetic protein FlhB	BruAb2_0356	AAX75787.1	MtgE, magnesium transporter	[TP0715-TP0917 (0.53720385)]
COG0124	COG0608	BruAb2_0182	hisS	Histidyl-tRNA synthetase (EC 6.1.1.21) (Histidine--tRNA ligase) (HisRS)	BruAb1_1272	AAX74609.1	RecJ, single-stranded-DNA-specific exonuclease	[TP0641-TP0704 (0.75894904)]
COG0465	COG0772	BruAb1_1676	AAX74995.1	FtsH, cell division protein FtsH	BruAb1_1427	AAX74757.1	FtsW, cell division protein	[TP0330-TP0387 (0.8016956)]
COG0234	COG0792	BruAb2_0191	groS	10 kDa chaperonin (Protein Cpn10) (groES protein)	BruAb1_0174	BMEI1769	Hypothetical protein {UniProtKB/TrEMBL:Q57FJ9}	[TP1013-TP0913 (0.7815084)]
COG1512	COG1987	BruAb1_1800	AAX75116.1	Hypothetical protein {UniProtKB/TrEMBL:Q57B68}	BruAb2_1070	AAX76443.1	FliQ, flagellar biosynthesis protein	[TP0561-TP0717 (0.66457963)]
COG0192	COG0217	BruAb1_2133	AAX75429.1	MetK, S-adenosylmethionine synthetase	BruAb1_1702	BMEI0321	Hypothetical protein {UniProtKB/TrEMBL:Q57BG3}	[TP0794-TP0474 (0.71912634)]
COG0201	COG2239	BruAb1_1218	AAX74556.1	SecY, preprotein translocase	BruAb2_0356	AAX75787.1	MtgE, magnesium transporter	[TP0208-TP0917 (0.5527395)]
COG0860	COG1214	BruAb1_0925	AAX74289.1	N-acetylmuramoyl-L-alanine amidase, family 3	BruAb1_2124	AAX75420.1	Protease, hypothetical {UniProtKB/TrEMBL:Q57AB4}	[TP0247-TP0876 (0.6334264)]
COG0477	COG0845	BruAb2_0215	AAX75658.1	MucK, cis,cis-muconate transport protein	BruAb2_0759	AAX76160.1	HlyD family secretion protein	[TP0840-TP0965 (0.8653204)]
COG0477	COG0845	BruAb2_0344	AAX75775.1	Major facilitator family transporter	BruAb1_1349	AAX74680.1	HlyD family secretion protein	[TP0840-TP0965 (0.8653204)]
COG0477	COG0845	BruAb2_0215	AAX75658.1	MucK, cis,cis-muconate transport protein	BruAb2_0846	AAX76238.1	HlyD family secretion protein	[TP0840-TP0965 (0.8653204)]
COG0477	COG0845	BruAb1_0397	AAX73794.1	Transporter MFS superfamily	BruAb1_1349	AAX74680.1	HlyD family secretion protein	[TP0840-TP0965 (0.8653204)]
COG0477	COG0845	BruAb2_0215	AAX75658.1	MucK, cis,cis-muconate transport protein	BruAb2_0317	AAX75750.1	HlyD family secretion protein	[TP0840-TP0965 (0.8653204)]
COG0477	COG0845	BruAb2_0957	AAX76339.1	Hypothetical transporter	BruAb1_1658	AAX74977.1	HlyD family secretion protein	[TP0840-TP0965 (0.8653204)]
COG0477	COG0845	BruAb2_0616	AAX76027.1	Major facilitator family transporter	BruAb2_0317	AAX75750.1	HlyD family secretion protein	[TP0840-TP0965 (0.8653204)]
COG0477	COG0845	BruAb1_0638	AAX74013.1	Transporter {UniProtKB/TrEMBL:Q57EC1}	BruAb1_1658	AAX74977.1	HlyD family secretion protein	[TP0840-TP0965 (0.8653204)]
COG0477	COG0845	BruAb1_0673	AAX74048.1	Fsr, fosmidomycin resistance protein	BruAb1_1658	AAX74977.1	HlyD family secretion protein	[TP0840-TP0965 (0.8653204)]
COG0477	COG0845	BruAb2_0215	AAX75658.1	MucK, cis,cis-muconate transport protein	BruAb1_0302	AAX73705.1	Transporter, hypothetical	[TP0840-TP0965 (0.8653204)]
COG0477	COG0845	BruAb2_0751	AAX76153.1	Hypothetical transporter	BruAb1_0317	AAX73717.1	HlyD family secretion protein	[TP0840-TP0965 (0.8653204)]
COG0477	COG0845	BruAb1_0673	AAX74048.1	Fsr, fosmidomycin resistance protein	BruAb1_0302	AAX73705.1	Transporter, hypothetical	[TP0840-TP0965 (0.8653204)]
COG0477	COG0845	BruAb2_0456	AAX75879.1	Multi-drug resistance efflux protein	BruAb1_1095	AAX74436.1	Hypothetical protein {UniProtKB/TrEMBL:Q57D48}	[TP0840-TP0965 (0.8653204)]
COG0477	COG0845	BruAb1_0397	AAX73794.1	Transporter MFS superfamily	BruAb2_0846	AAX76238.1	HlyD family secretion protein	[TP0840-TP0965 (0.8653204)]
COG0477	COG0845	BruAb1_1665	AAX74984.1	Major facilitator family transporter	BruAb1_0317	AAX73717.1	HlyD family secretion protein	[TP0840-TP0965 (0.8653204)]
COG0477	COG0845	BruAb1_0673	AAX74048.1	Fsr, fosmidomycin resistance protein	BruAb1_1349	AAX74680.1	HlyD family secretion protein	[TP0840-TP0965 (0.8653204)]
COG0477	COG0845	BruAb1_1939	AAX75245.1	Major facilitator family transporter	BruAb1_1349	AAX74680.1	HlyD family secretion protein	[TP0840-TP0965 (0.8653204)]
COG0477	COG0845	BruAb2_0542	AAX75959.1	Drug resistance transporter, Bcr/CflA family	BruAb1_0302	AAX73705.1	Transporter, hypothetical	[TP0840-TP0965 (0.8653204)]
COG0477	COG0845	BruAb2_0456	AAX75879.1	Multi-drug resistance efflux protein	BruAb1_0302	AAX73705.1	Transporter, hypothetical	[TP0840-TP0965 (0.8653204)]
COG0477	COG0845	BruAb2_0344	AAX75775.1	Major facilitator family transporter	BruAb1_1095	AAX74436.1	Hypothetical protein {UniProtKB/TrEMBL:Q57D48}	[TP0840-TP0965 (0.8653204)]
COG0477	COG0845	BruAb2_0215	AAX75658.1	MucK, cis,cis-muconate transport protein	BruAb1_0317	AAX73717.1	HlyD family secretion protein	[TP0840-TP0965 (0.8653204)]
COG0477	COG0845	BruAb1_1858	AAX75171.1	Hypothetical protein {UniProtKB/TrEMBL:Q57B13}	BruAb1_1349	AAX74680.1	HlyD family secretion protein	[TP0840-TP0965 (0.8653204)]
COG0477	COG0845	BruAb2_0751	AAX76153.1	Hypothetical transporter	BruAb2_0846	AAX76238.1	HlyD family secretion protein	[TP0840-TP0965 (0.8653204)]
COG0477	COG0845	BruAb1_0846	AAX74212.1	Drug resistance transporter, Bcr/CflA family	BruAb2_0317	AAX75750.1	HlyD family secretion protein	[TP0840-TP0965 (0.8653204)]
COG0477	COG0845	BruAb2_0616	AAX76027.1	Major facilitator family transporter	BruAb1_0317	AAX73717.1	HlyD family secretion protein	[TP0840-TP0965 (0.8653204)]
COG0477	COG0845	BruAb2_0692	AAX76099.1	Major facilitator family transporter	BruAb1_1095	AAX74436.1	Hypothetical protein {UniProtKB/TrEMBL:Q57D48}	[TP0840-TP0965 (0.8653204)]
COG0477	COG0845	BruAb2_0751	AAX76153.1	Hypothetical transporter	BruAb2_0759	AAX76160.1	HlyD family secretion protein	[TP0840-TP0965 (0.8653204)]
COG0477	COG0845	BruAb1_1561	AAX74887.1	Hypothetical transporter	BruAb1_1095	AAX74436.1	Hypothetical protein {UniProtKB/TrEMBL:Q57D48}	[TP0840-TP0965 (0.8653204)]
COG0477	COG0845	BruAb2_0616	AAX76027.1	Major facilitator family transporter	BruAb1_0302	AAX73705.1	Transporter, hypothetical	[TP0840-TP0965 (0.8653204)]
COG0477	COG0845	BruAb2_0957	AAX76339.1	Hypothetical transporter	BruAb1_0302	AAX73705.1	Transporter, hypothetical	[TP0840-TP0965 (0.8653204)]
COG0477	COG0845	BruAb1_1858	AAX75171.1	Hypothetical protein {UniProtKB/TrEMBL:Q57B13}	BruAb1_0302	AAX73705.1	Transporter, hypothetical	[TP0840-TP0965 (0.8653204)]
COG0477	COG0845	BruAb1_1763	AAX75081.1	Hypothetical transporter	BruAb2_0846	AAX76238.1	HlyD family secretion protein	[TP0840-TP0965 (0.8653204)]
COG0477	COG0845	BruAb2_0524	AAX75943.1	Major facilitator family transporter	BruAb2_0759	AAX76160.1	HlyD family secretion protein	[TP0840-TP0965 (0.8653204)]
COG0477	COG0845	BruAb2_0692	AAX76099.1	Major facilitator family transporter	BruAb2_0317	AAX75750.1	HlyD family secretion protein	[TP0840-TP0965 (0.8653204)]
COG0477	COG0845	BruAb1_1448	AAX74778.1	Metabolite-proton symporter	BruAb2_0759	AAX76160.1	HlyD family secretion protein	[TP0840-TP0965 (0.8653204)]
COG0477	COG0845	BruAb1_1448	AAX74778.1	Metabolite-proton symporter	BruAb1_1349	AAX74680.1	HlyD family secretion protein	[TP0840-TP0965 (0.8653204)]
COG0477	COG0845	BruAb1_0638	AAX74013.1	Transporter {UniProtKB/TrEMBL:Q57EC1}	BruAb1_0317	AAX73717.1	HlyD family secretion protein	[TP0840-TP0965 (0.8653204)]
COG0477	COG0845	BruAb1_0673	AAX74048.1	Fsr, fosmidomycin resistance protein	BruAb2_0759	AAX76160.1	HlyD family secretion protein	[TP0840-TP0965 (0.8653204)]
COG0477	COG0845	BruAb1_1939	AAX75245.1	Major facilitator family transporter	BruAb2_0317	AAX75750.1	HlyD family secretion protein	[TP0840-TP0965 (0.8653204)]
COG0477	COG0845	BruAb2_0692	AAX76099.1	Major facilitator family transporter	BruAb2_0759	AAX76160.1	HlyD family secretion protein	[TP0840-TP0965 (0.8653204)]
COG0477	COG0845	BruAb2_0524	AAX75943.1	Major facilitator family transporter	BruAb1_1095	AAX74436.1	Hypothetical protein {UniProtKB/TrEMBL:Q57D48}	[TP0840-TP0965 (0.8653204)]
COG0477	COG0845	BruAb1_0397	AAX73794.1	Transporter MFS superfamily	BruAb2_0317	AAX75750.1	HlyD family secretion protein	[TP0840-TP0965 (0.8653204)]
COG0477	COG0845	BruAb2_0692	AAX76099.1	Major facilitator family transporter	BruAb1_1658	AAX74977.1	HlyD family secretion protein	[TP0840-TP0965 (0.8653204)]
COG0477	COG0845	BruAb1_0846	AAX74212.1	Drug resistance transporter, Bcr/CflA family	BruAb2_0759	AAX76160.1	HlyD family secretion protein	[TP0840-TP0965 (0.8653204)]
COG0477	COG0845	BruAb1_0397	AAX73794.1	Transporter MFS superfamily	BruAb1_0302	AAX73705.1	Transporter, hypothetical	[TP0840-TP0965 (0.8653204)]
COG0477	COG0845	BruAb2_0139	AAX75585.1	Phthalate transporter, hypothetical	BruAb1_1095	AAX74436.1	Hypothetical protein {UniProtKB/TrEMBL:Q57D48}	[TP0840-TP0965 (0.8653204)]
COG0477	COG0845	BruAb2_0139	AAX75585.1	Phthalate transporter, hypothetical	BruAb2_0759	AAX76160.1	HlyD family secretion protein	[TP0840-TP0965 (0.8653204)]
COG0477	COG0845	BruAb1_1561	AAX74887.1	Hypothetical transporter	BruAb1_1349	AAX74680.1	HlyD family secretion protein	[TP0840-TP0965 (0.8653204)]
COG0477	COG0845	BruAb2_0542	AAX75959.1	Drug resistance transporter, Bcr/CflA family	BruAb1_1349	AAX74680.1	HlyD family secretion protein	[TP0840-TP0965 (0.8653204)]
COG0477	COG0845	BruAb1_0846	AAX74212.1	Drug resistance transporter, Bcr/CflA family	BruAb1_1658	AAX74977.1	HlyD family secretion protein	[TP0840-TP0965 (0.8653204)]
COG0477	COG0845	BruAb2_0139	AAX75585.1	Phthalate transporter, hypothetical	BruAb1_1349	AAX74680.1	HlyD family secretion protein	[TP0840-TP0965 (0.8653204)]
COG0477	COG0845	BruAb1_1448	AAX74778.1	Metabolite-proton symporter	BruAb1_1095	AAX74436.1	Hypothetical protein {UniProtKB/TrEMBL:Q57D48}	[TP0840-TP0965 (0.8653204)]
COG0477	COG0845	BruAb2_0542	AAX75959.1	Drug resistance transporter, Bcr/CflA family	BruAb1_1658	AAX74977.1	HlyD family secretion protein	[TP0840-TP0965 (0.8653204)]
COG0477	COG0845	BruAb1_1448	AAX74778.1	Metabolite-proton symporter	BruAb2_0317	AAX75750.1	HlyD family secretion protein	[TP0840-TP0965 (0.8653204)]
COG0477	COG0845	BruAb1_1939	AAX75245.1	Major facilitator family transporter	BruAb1_1095	AAX74436.1	Hypothetical protein {UniProtKB/TrEMBL:Q57D48}	[TP0840-TP0965 (0.8653204)]
COG0477	COG0845	BruAb2_0344	AAX75775.1	Major facilitator family transporter	BruAb2_0759	AAX76160.1	HlyD family secretion protein	[TP0840-TP0965 (0.8653204)]
COG0477	COG0845	BruAb2_0957	AAX76339.1	Hypothetical transporter	BruAb2_0759	AAX76160.1	HlyD family secretion protein	[TP0840-TP0965 (0.8653204)]
COG0477	COG0845	BruAb2_0215	AAX75658.1	MucK, cis,cis-muconate transport protein	BruAb1_1095	AAX74436.1	Hypothetical protein {UniProtKB/TrEMBL:Q57D48}	[TP0840-TP0965 (0.8653204)]
COG0477	COG0845	BruAb1_1665	AAX74984.1	Major facilitator family transporter	BruAb2_0317	AAX75750.1	HlyD family secretion protein	[TP0840-TP0965 (0.8653204)]
COG0477	COG0845	BruAb1_1561	AAX74887.1	Hypothetical transporter	BruAb1_0317	AAX73717.1	HlyD family secretion protein	[TP0840-TP0965 (0.8653204)]
COG0477	COG0845	BruAb1_1561	AAX74887.1	Hypothetical transporter	BruAb2_0846	AAX76238.1	HlyD family secretion protein	[TP0840-TP0965 (0.8653204)]
COG0477	COG0845	BruAb2_0692	AAX76099.1	Major facilitator family transporter	BruAb1_1349	AAX74680.1	HlyD family secretion protein	[TP0840-TP0965 (0.8653204)]
COG0477	COG0845	BruAb2_0456	AAX75879.1	Multi-drug resistance efflux protein	BruAb1_1658	AAX74977.1	HlyD family secretion protein	[TP0840-TP0965 (0.8653204)]
COG0477	COG0845	BruAb1_1763	AAX75081.1	Hypothetical transporter	BruAb1_1349	AAX74680.1	HlyD family secretion protein	[TP0840-TP0965 (0.8653204)]
COG0477	COG0845	BruAb2_0692	AAX76099.1	Major facilitator family transporter	BruAb1_0317	AAX73717.1	HlyD family secretion protein	[TP0840-TP0965 (0.8653204)]
COG0477	COG0845	BruAb1_1939	AAX75245.1	Major facilitator family transporter	BruAb1_1658	AAX74977.1	HlyD family secretion protein	[TP0840-TP0965 (0.8653204)]
COG0477	COG0845	BruAb1_1665	AAX74984.1	Major facilitator family transporter	BruAb2_0759	AAX76160.1	HlyD family secretion protein	[TP0840-TP0965 (0.8653204)]
COG0477	COG0845	BruAb1_1763	AAX75081.1	Hypothetical transporter	BruAb1_1095	AAX74436.1	Hypothetical protein {UniProtKB/TrEMBL:Q57D48}	[TP0840-TP0965 (0.8653204)]
COG0477	COG0845	BruAb2_0542	AAX75959.1	Drug resistance transporter, Bcr/CflA family	BruAb1_0317	AAX73717.1	HlyD family secretion protein	[TP0840-TP0965 (0.8653204)]
COG0477	COG0845	BruAb2_0957	AAX76339.1	Hypothetical transporter	BruAb2_0846	AAX76238.1	HlyD family secretion protein	[TP0840-TP0965 (0.8653204)]
COG0477	COG0845	BruAb2_0139	AAX75585.1	Phthalate transporter, hypothetical	BruAb2_0317	AAX75750.1	HlyD family secretion protein	[TP0840-TP0965 (0.8653204)]
COG0477	COG0845	BruAb2_0524	AAX75943.1	Major facilitator family transporter	BruAb2_0846	AAX76238.1	HlyD family secretion protein	[TP0840-TP0965 (0.8653204)]
COG0477	COG0845	BruAb2_0456	AAX75879.1	Multi-drug resistance efflux protein	BruAb1_0317	AAX73717.1	HlyD family secretion protein	[TP0840-TP0965 (0.8653204)]
COG0477	COG0845	BruAb1_1665	AAX74984.1	Major facilitator family transporter	BruAb1_1349	AAX74680.1	HlyD family secretion protein	[TP0840-TP0965 (0.8653204)]
COG0477	COG0845	BruAb2_0524	AAX75943.1	Major facilitator family transporter	BruAb1_0302	AAX73705.1	Transporter, hypothetical	[TP0840-TP0965 (0.8653204)]
COG0477	COG0845	BruAb2_0751	AAX76153.1	Hypothetical transporter	BruAb1_1349	AAX74680.1	HlyD family secretion protein	[TP0840-TP0965 (0.8653204)]
COG0477	COG0845	BruAb1_1858	AAX75171.1	Hypothetical protein {UniProtKB/TrEMBL:Q57B13}	BruAb2_0759	AAX76160.1	HlyD family secretion protein	[TP0840-TP0965 (0.8653204)]
COG0477	COG0845	BruAb1_1763	AAX75081.1	Hypothetical transporter	BruAb2_0317	AAX75750.1	HlyD family secretion protein	[TP0840-TP0965 (0.8653204)]
COG0477	COG0845	BruAb1_0846	AAX74212.1	Drug resistance transporter, Bcr/CflA family	BruAb2_0846	AAX76238.1	HlyD family secretion protein	[TP0840-TP0965 (0.8653204)]
COG0477	COG0845	BruAb2_0524	AAX75943.1	Major facilitator family transporter	BruAb1_0317	AAX73717.1	HlyD family secretion protein	[TP0840-TP0965 (0.8653204)]
COG0477	COG0845	BruAb2_0344	AAX75775.1	Major facilitator family transporter	BruAb2_0846	AAX76238.1	HlyD family secretion protein	[TP0840-TP0965 (0.8653204)]
COG0477	COG0845	BruAb2_0524	AAX75943.1	Major facilitator family transporter	BruAb1_1658	AAX74977.1	HlyD family secretion protein	[TP0840-TP0965 (0.8653204)]
COG0477	COG0845	BruAb2_0456	AAX75879.1	Multi-drug resistance efflux protein	BruAb1_1349	AAX74680.1	HlyD family secretion protein	[TP0840-TP0965 (0.8653204)]
COG0477	COG0845	BruAb1_0397	AAX73794.1	Transporter MFS superfamily	BruAb1_1658	AAX74977.1	HlyD family secretion protein	[TP0840-TP0965 (0.8653204)]
COG0477	COG0845	BruAb1_0397	AAX73794.1	Transporter MFS superfamily	BruAb1_0317	AAX73717.1	HlyD family secretion protein	[TP0840-TP0965 (0.8653204)]
COG0477	COG0845	BruAb2_0957	AAX76339.1	Hypothetical transporter	BruAb2_0317	AAX75750.1	HlyD family secretion protein	[TP0840-TP0965 (0.8653204)]
COG0477	COG0845	BruAb1_0638	AAX74013.1	Transporter {UniProtKB/TrEMBL:Q57EC1}	BruAb1_0302	AAX73705.1	Transporter, hypothetical	[TP0840-TP0965 (0.8653204)]
COG0477	COG0845	BruAb1_1448	AAX74778.1	Metabolite-proton symporter	BruAb1_1658	AAX74977.1	HlyD family secretion protein	[TP0840-TP0965 (0.8653204)]
COG0477	COG0845	BruAb1_0846	AAX74212.1	Drug resistance transporter, Bcr/CflA family	BruAb1_0302	AAX73705.1	Transporter, hypothetical	[TP0840-TP0965 (0.8653204)]
COG0477	COG0845	BruAb2_0751	AAX76153.1	Hypothetical transporter	BruAb1_1658	AAX74977.1	HlyD family secretion protein	[TP0840-TP0965 (0.8653204)]
COG0477	COG0845	BruAb1_1561	AAX74887.1	Hypothetical transporter	BruAb1_1658	AAX74977.1	HlyD family secretion protein	[TP0840-TP0965 (0.8653204)]
COG0477	COG0845	BruAb2_0344	AAX75775.1	Major facilitator family transporter	BruAb1_0317	AAX73717.1	HlyD family secretion protein	[TP0840-TP0965 (0.8653204)]
COG0477	COG0845	BruAb1_0638	AAX74013.1	Transporter {UniProtKB/TrEMBL:Q57EC1}	BruAb2_0317	AAX75750.1	HlyD family secretion protein	[TP0840-TP0965 (0.8653204)]
COG0477	COG0845	BruAb1_1939	AAX75245.1	Major facilitator family transporter	BruAb2_0759	AAX76160.1	HlyD family secretion protein	[TP0840-TP0965 (0.8653204)]
COG0477	COG0845	BruAb1_1939	AAX75245.1	Major facilitator family transporter	BruAb2_0846	AAX76238.1	HlyD family secretion protein	[TP0840-TP0965 (0.8653204)]
COG0477	COG0845	BruAb1_0638	AAX74013.1	Transporter {UniProtKB/TrEMBL:Q57EC1}	BruAb2_0759	AAX76160.1	HlyD family secretion protein	[TP0840-TP0965 (0.8653204)]
COG0477	COG0845	BruAb2_0139	AAX75585.1	Phthalate transporter, hypothetical	BruAb1_0302	AAX73705.1	Transporter, hypothetical	[TP0840-TP0965 (0.8653204)]
COG0477	COG0845	BruAb2_0616	AAX76027.1	Major facilitator family transporter	BruAb2_0846	AAX76238.1	HlyD family secretion protein	[TP0840-TP0965 (0.8653204)]
COG0477	COG0845	BruAb1_1858	AAX75171.1	Hypothetical protein {UniProtKB/TrEMBL:Q57B13}	BruAb2_0317	AAX75750.1	HlyD family secretion protein	[TP0840-TP0965 (0.8653204)]
COG0477	COG0845	BruAb1_1939	AAX75245.1	Major facilitator family transporter	BruAb1_0317	AAX73717.1	HlyD family secretion protein	[TP0840-TP0965 (0.8653204)]
COG0477	COG0845	BruAb2_0616	AAX76027.1	Major facilitator family transporter	BruAb1_1349	AAX74680.1	HlyD family secretion protein	[TP0840-TP0965 (0.8653204)]
COG0477	COG0845	BruAb2_0957	AAX76339.1	Hypothetical transporter	BruAb1_1095	AAX74436.1	Hypothetical protein {UniProtKB/TrEMBL:Q57D48}	[TP0840-TP0965 (0.8653204)]
COG0477	COG0845	BruAb2_0215	AAX75658.1	MucK, cis,cis-muconate transport protein	BruAb1_1658	AAX74977.1	HlyD family secretion protein	[TP0840-TP0965 (0.8653204)]
COG0477	COG0845	BruAb1_0673	AAX74048.1	Fsr, fosmidomycin resistance protein	BruAb2_0846	AAX76238.1	HlyD family secretion protein	[TP0840-TP0965 (0.8653204)]
COG0477	COG0845	BruAb1_0846	AAX74212.1	Drug resistance transporter, Bcr/CflA family	BruAb1_1095	AAX74436.1	Hypothetical protein {UniProtKB/TrEMBL:Q57D48}	[TP0840-TP0965 (0.8653204)]
COG0477	COG0845	BruAb1_1858	AAX75171.1	Hypothetical protein {UniProtKB/TrEMBL:Q57B13}	BruAb1_1095	AAX74436.1	Hypothetical protein {UniProtKB/TrEMBL:Q57D48}	[TP0840-TP0965 (0.8653204)]
COG0477	COG0845	BruAb1_0397	AAX73794.1	Transporter MFS superfamily	BruAb2_0759	AAX76160.1	HlyD family secretion protein	[TP0840-TP0965 (0.8653204)]
COG0477	COG0845	BruAb2_0139	AAX75585.1	Phthalate transporter, hypothetical	BruAb1_1658	AAX74977.1	HlyD family secretion protein	[TP0840-TP0965 (0.8653204)]
COG0477	COG0845	BruAb1_1448	AAX74778.1	Metabolite-proton symporter	BruAb2_0846	AAX76238.1	HlyD family secretion protein	[TP0840-TP0965 (0.8653204)]
COG0477	COG0845	BruAb2_0344	AAX75775.1	Major facilitator family transporter	BruAb2_0317	AAX75750.1	HlyD family secretion protein	[TP0840-TP0965 (0.8653204)]
COG0477	COG0845	BruAb2_0751	AAX76153.1	Hypothetical transporter	BruAb2_0317	AAX75750.1	HlyD family secretion protein	[TP0840-TP0965 (0.8653204)]
COG0477	COG0845	BruAb2_0542	AAX75959.1	Drug resistance transporter, Bcr/CflA family	BruAb1_1095	AAX74436.1	Hypothetical protein {UniProtKB/TrEMBL:Q57D48}	[TP0840-TP0965 (0.8653204)]
COG0477	COG0845	BruAb1_1763	AAX75081.1	Hypothetical transporter	BruAb1_0302	AAX73705.1	Transporter, hypothetical	[TP0840-TP0965 (0.8653204)]
COG0477	COG0845	BruAb1_0638	AAX74013.1	Transporter {UniProtKB/TrEMBL:Q57EC1}	BruAb1_1095	AAX74436.1	Hypothetical protein {UniProtKB/TrEMBL:Q57D48}	[TP0840-TP0965 (0.8653204)]
COG0477	COG0845	BruAb2_0139	AAX75585.1	Phthalate transporter, hypothetical	BruAb2_0846	AAX76238.1	HlyD family secretion protein	[TP0840-TP0965 (0.8653204)]
COG0477	COG0845	BruAb1_0673	AAX74048.1	Fsr, fosmidomycin resistance protein	BruAb1_1095	AAX74436.1	Hypothetical protein {UniProtKB/TrEMBL:Q57D48}	[TP0840-TP0965 (0.8653204)]
COG0477	COG0845	BruAb1_1858	AAX75171.1	Hypothetical protein {UniProtKB/TrEMBL:Q57B13}	BruAb2_0846	AAX76238.1	HlyD family secretion protein	[TP0840-TP0965 (0.8653204)]
COG0477	COG0845	BruAb2_0692	AAX76099.1	Major facilitator family transporter	BruAb2_0846	AAX76238.1	HlyD family secretion protein	[TP0840-TP0965 (0.8653204)]
COG0477	COG0845	BruAb1_1448	AAX74778.1	Metabolite-proton symporter	BruAb1_0317	AAX73717.1	HlyD family secretion protein	[TP0840-TP0965 (0.8653204)]
COG0477	COG0845	BruAb2_0542	AAX75959.1	Drug resistance transporter, Bcr/CflA family	BruAb2_0759	AAX76160.1	HlyD family secretion protein	[TP0840-TP0965 (0.8653204)]
COG0477	COG0845	BruAb1_0673	AAX74048.1	Fsr, fosmidomycin resistance protein	BruAb2_0317	AAX75750.1	HlyD family secretion protein	[TP0840-TP0965 (0.8653204)]
COG0477	COG0845	BruAb2_0524	AAX75943.1	Major facilitator family transporter	BruAb1_1349	AAX74680.1	HlyD family secretion protein	[TP0840-TP0965 (0.8653204)]
COG0477	COG0845	BruAb1_1665	AAX74984.1	Major facilitator family transporter	BruAb1_1658	AAX74977.1	HlyD family secretion protein	[TP0840-TP0965 (0.8653204)]
COG0477	COG0845	BruAb2_0344	AAX75775.1	Major facilitator family transporter	BruAb1_1658	AAX74977.1	HlyD family secretion protein	[TP0840-TP0965 (0.8653204)]
COG0477	COG0845	BruAb1_1665	AAX74984.1	Major facilitator family transporter	BruAb2_0846	AAX76238.1	HlyD family secretion protein	[TP0840-TP0965 (0.8653204)]
COG0477	COG0845	BruAb1_1561	AAX74887.1	Hypothetical transporter	BruAb2_0317	AAX75750.1	HlyD family secretion protein	[TP0840-TP0965 (0.8653204)]
COG0477	COG0845	BruAb1_1763	AAX75081.1	Hypothetical transporter	BruAb1_1658	AAX74977.1	HlyD family secretion protein	[TP0840-TP0965 (0.8653204)]
COG0477	COG0845	BruAb1_1939	AAX75245.1	Major facilitator family transporter	BruAb1_0302	AAX73705.1	Transporter, hypothetical	[TP0840-TP0965 (0.8653204)]
COG0477	COG0845	BruAb1_1665	AAX74984.1	Major facilitator family transporter	BruAb1_0302	AAX73705.1	Transporter, hypothetical	[TP0840-TP0965 (0.8653204)]
COG0477	COG0845	BruAb1_1858	AAX75171.1	Hypothetical protein {UniProtKB/TrEMBL:Q57B13}	BruAb1_1658	AAX74977.1	HlyD family secretion protein	[TP0840-TP0965 (0.8653204)]
COG0477	COG0845	BruAb1_0638	AAX74013.1	Transporter {UniProtKB/TrEMBL:Q57EC1}	BruAb1_1349	AAX74680.1	HlyD family secretion protein	[TP0840-TP0965 (0.8653204)]
COG0477	COG0845	BruAb2_0139	AAX75585.1	Phthalate transporter, hypothetical	BruAb1_0317	AAX73717.1	HlyD family secretion protein	[TP0840-TP0965 (0.8653204)]
COG0477	COG0845	BruAb1_1665	AAX74984.1	Major facilitator family transporter	BruAb1_1095	AAX74436.1	Hypothetical protein {UniProtKB/TrEMBL:Q57D48}	[TP0840-TP0965 (0.8653204)]
COG0477	COG0845	BruAb1_1858	AAX75171.1	Hypothetical protein {UniProtKB/TrEMBL:Q57B13}	BruAb1_0317	AAX73717.1	HlyD family secretion protein	[TP0840-TP0965 (0.8653204)]
COG0477	COG0845	BruAb1_0846	AAX74212.1	Drug resistance transporter, Bcr/CflA family	BruAb1_1349	AAX74680.1	HlyD family secretion protein	[TP0840-TP0965 (0.8653204)]
COG0477	COG0845	BruAb2_0616	AAX76027.1	Major facilitator family transporter	BruAb1_1658	AAX74977.1	HlyD family secretion protein	[TP0840-TP0965 (0.8653204)]
COG0477	COG0845	BruAb2_0524	AAX75943.1	Major facilitator family transporter	BruAb2_0317	AAX75750.1	HlyD family secretion protein	[TP0840-TP0965 (0.8653204)]
COG0477	COG0845	BruAb2_0616	AAX76027.1	Major facilitator family transporter	BruAb1_1095	AAX74436.1	Hypothetical protein {UniProtKB/TrEMBL:Q57D48}	[TP0840-TP0965 (0.8653204)]
COG0477	COG0845	BruAb2_0456	AAX75879.1	Multi-drug resistance efflux protein	BruAb2_0846	AAX76238.1	HlyD family secretion protein	[TP0840-TP0965 (0.8653204)]
COG0477	COG0845	BruAb1_1763	AAX75081.1	Hypothetical transporter	BruAb2_0759	AAX76160.1	HlyD family secretion protein	[TP0840-TP0965 (0.8653204)]
COG0477	COG0845	BruAb2_0542	AAX75959.1	Drug resistance transporter, Bcr/CflA family	BruAb2_0317	AAX75750.1	HlyD family secretion protein	[TP0840-TP0965 (0.8653204)]
COG0477	COG0845	BruAb2_0456	AAX75879.1	Multi-drug resistance efflux protein	BruAb2_0317	AAX75750.1	HlyD family secretion protein	[TP0840-TP0965 (0.8653204)]
COG0477	COG0845	BruAb1_0397	AAX73794.1	Transporter MFS superfamily	BruAb1_1095	AAX74436.1	Hypothetical protein {UniProtKB/TrEMBL:Q57D48}	[TP0840-TP0965 (0.8653204)]
COG0477	COG0845	BruAb2_0751	AAX76153.1	Hypothetical transporter	BruAb1_0302	AAX73705.1	Transporter, hypothetical	[TP0840-TP0965 (0.8653204)]
COG0477	COG0845	BruAb2_0692	AAX76099.1	Major facilitator family transporter	BruAb1_0302	AAX73705.1	Transporter, hypothetical	[TP0840-TP0965 (0.8653204)]
COG0477	COG0845	BruAb1_1448	AAX74778.1	Metabolite-proton symporter	BruAb1_0302	AAX73705.1	Transporter, hypothetical	[TP0840-TP0965 (0.8653204)]
COG0477	COG0845	BruAb2_0542	AAX75959.1	Drug resistance transporter, Bcr/CflA family	BruAb2_0846	AAX76238.1	HlyD family secretion protein	[TP0840-TP0965 (0.8653204)]
COG0477	COG0845	BruAb1_0846	AAX74212.1	Drug resistance transporter, Bcr/CflA family	BruAb1_0317	AAX73717.1	HlyD family secretion protein	[TP0840-TP0965 (0.8653204)]
COG0477	COG0845	BruAb2_0616	AAX76027.1	Major facilitator family transporter	BruAb2_0759	AAX76160.1	HlyD family secretion protein	[TP0840-TP0965 (0.8653204)]
COG0477	COG0845	BruAb2_0751	AAX76153.1	Hypothetical transporter	BruAb1_1095	AAX74436.1	Hypothetical protein {UniProtKB/TrEMBL:Q57D48}	[TP0840-TP0965 (0.8653204)]
COG0477	COG0845	BruAb1_1561	AAX74887.1	Hypothetical transporter	BruAb1_0302	AAX73705.1	Transporter, hypothetical	[TP0840-TP0965 (0.8653204)]
COG0477	COG0845	BruAb2_0456	AAX75879.1	Multi-drug resistance efflux protein	BruAb2_0759	AAX76160.1	HlyD family secretion protein	[TP0840-TP0965 (0.8653204)]
COG0477	COG0845	BruAb1_1763	AAX75081.1	Hypothetical transporter	BruAb1_0317	AAX73717.1	HlyD family secretion protein	[TP0840-TP0965 (0.8653204)]
COG0477	COG0845	BruAb1_0638	AAX74013.1	Transporter {UniProtKB/TrEMBL:Q57EC1}	BruAb2_0846	AAX76238.1	HlyD family secretion protein	[TP0840-TP0965 (0.8653204)]
COG0477	COG0845	BruAb2_0957	AAX76339.1	Hypothetical transporter	BruAb1_1349	AAX74680.1	HlyD family secretion protein	[TP0840-TP0965 (0.8653204)]
COG0477	COG0845	BruAb1_1561	AAX74887.1	Hypothetical transporter	BruAb2_0759	AAX76160.1	HlyD family secretion protein	[TP0840-TP0965 (0.8653204)]
COG0477	COG0845	BruAb1_0673	AAX74048.1	Fsr, fosmidomycin resistance protein	BruAb1_0317	AAX73717.1	HlyD family secretion protein	[TP0840-TP0965 (0.8653204)]
COG0477	COG0845	BruAb2_0215	AAX75658.1	MucK, cis,cis-muconate transport protein	BruAb1_1349	AAX74680.1	HlyD family secretion protein	[TP0840-TP0965 (0.8653204)]
COG0477	COG0845	BruAb2_0957	AAX76339.1	Hypothetical transporter	BruAb1_0317	AAX73717.1	HlyD family secretion protein	[TP0840-TP0965 (0.8653204)]
COG0477	COG0845	BruAb2_0344	AAX75775.1	Major facilitator family transporter	BruAb1_0302	AAX73705.1	Transporter, hypothetical	[TP0840-TP0965 (0.8653204)]
COG0305	COG2812	BruAb1_0472	AAX73867.1	DnaB, replicative DNA helicase	BruAb1_0034	AAX73454.1	DnaX, DNA polymerase III, gamma and tau subunits	[TP0058-TP1005 (0.7130585)]
COG0188	COG0526	BruAb1_0771	AAX74139.1	ParC, DNA topoisomerase IV, A subunit	BruAb1_1956	AAX75260.1	Thiol:disulfide interchange protein, hypothetical	[TP0005-TP0100 (0.7885434)]
COG0188	COG0526	BruAb1_1103	AAX74444.1	GyrA, DNA gyrase, A subunit	BruAb1_1956	AAX75260.1	Thiol:disulfide interchange protein, hypothetical	[TP0005-TP0100 (0.7885434)]
COG0188	COG0526	BruAb1_0771	AAX74139.1	ParC, DNA topoisomerase IV, A subunit	BruAb1_0095	AAX73511.1	CycY, thiol:disulfide interchange protein,	[TP0005-TP0100 (0.7885434)]
COG0188	COG0526	BruAb1_1103	AAX74444.1	GyrA, DNA gyrase, A subunit	BruAb1_2080	AAX75379.1	Trx-1, thioredoxin {UniProtKB/TrEMBL:Q57AF5}	[TP0005-TP0100 (0.7885434)]
COG0188	COG0526	BruAb1_0771	AAX74139.1	ParC, DNA topoisomerase IV, A subunit	BruAb1_2080	AAX75379.1	Trx-1, thioredoxin {UniProtKB/TrEMBL:Q57AF5}	[TP0005-TP0100 (0.7885434)]
COG0188	COG0526	BruAb1_1103	AAX74444.1	GyrA, DNA gyrase, A subunit	BruAb1_0095	AAX73511.1	CycY, thiol:disulfide interchange protein,	[TP0005-TP0100 (0.7885434)]
COG0526	COG0771	BruAb1_1956	AAX75260.1	Thiol:disulfide interchange protein, hypothetical	BruAb1_1428	murD	UDP-N-acetylmuramoylalanine--D-glutamate ligase (EC 6.3.2.9) (UDP-N- acetylmuramoyl-L-alanyl-D-glutamate synthetase) (D-glutamic acid- adding enzyme)	[TP0100-TP0903 (0.59509045)]
COG0526	COG0771	BruAb1_2080	AAX75379.1	Trx-1, thioredoxin {UniProtKB/TrEMBL:Q57AF5}	BruAb1_1428	murD	UDP-N-acetylmuramoylalanine--D-glutamate ligase (EC 6.3.2.9) (UDP-N- acetylmuramoyl-L-alanyl-D-glutamate synthetase) (D-glutamic acid- adding enzyme)	[TP0100-TP0903 (0.59509045)]
COG0526	COG0771	BruAb1_0095	AAX73511.1	CycY, thiol:disulfide interchange protein,	BruAb1_1428	murD	UDP-N-acetylmuramoylalanine--D-glutamate ligase (EC 6.3.2.9) (UDP-N- acetylmuramoyl-L-alanyl-D-glutamate synthetase) (D-glutamic acid- adding enzyme)	[TP0100-TP0903 (0.59509045)]
COG1283	COG1286	BruAb1_1476	AAX74804.1	Na/Pi-cotransporter family protein	BruAb1_0470	AAX73865.1	Colicin V production protein, hypothetical	[TP0771-TP0522 (0.80866665)]
COG0143	COG0845	BruAb1_1001	metG	Methionyl-tRNA synthetase (EC 6.1.1.10) (Methionine--tRNA ligase) (MetRS)	BruAb1_1349	AAX74680.1	HlyD family secretion protein	[TP0798-TP0965 (0.7246752)]
COG0143	COG0845	BruAb1_1001	metG	Methionyl-tRNA synthetase (EC 6.1.1.10) (Methionine--tRNA ligase) (MetRS)	BruAb1_0302	AAX73705.1	Transporter, hypothetical	[TP0798-TP0965 (0.7246752)]
COG0143	COG0845	BruAb1_1001	metG	Methionyl-tRNA synthetase (EC 6.1.1.10) (Methionine--tRNA ligase) (MetRS)	BruAb1_0317	AAX73717.1	HlyD family secretion protein	[TP0798-TP0965 (0.7246752)]
COG0143	COG0845	BruAb1_1001	metG	Methionyl-tRNA synthetase (EC 6.1.1.10) (Methionine--tRNA ligase) (MetRS)	BruAb1_1095	AAX74436.1	Hypothetical protein {UniProtKB/TrEMBL:Q57D48}	[TP0798-TP0965 (0.7246752)]
COG0143	COG0845	BruAb1_1001	metG	Methionyl-tRNA synthetase (EC 6.1.1.10) (Methionine--tRNA ligase) (MetRS)	BruAb1_1658	AAX74977.1	HlyD family secretion protein	[TP0798-TP0965 (0.7246752)]
COG0143	COG0845	BruAb1_1001	metG	Methionyl-tRNA synthetase (EC 6.1.1.10) (Methionine--tRNA ligase) (MetRS)	BruAb2_0846	AAX76238.1	HlyD family secretion protein	[TP0798-TP0965 (0.7246752)]
COG0143	COG0845	BruAb1_1001	metG	Methionyl-tRNA synthetase (EC 6.1.1.10) (Methionine--tRNA ligase) (MetRS)	BruAb2_0759	AAX76160.1	HlyD family secretion protein	[TP0798-TP0965 (0.7246752)]
COG0143	COG0845	BruAb1_1001	metG	Methionyl-tRNA synthetase (EC 6.1.1.10) (Methionine--tRNA ligase) (MetRS)	BruAb2_0317	AAX75750.1	HlyD family secretion protein	[TP0798-TP0965 (0.7246752)]
COG0242	COG1744	BruAb2_0768	BMEII0812	Peptide deformylase-like (Polypeptide deformylase-like)	BruAb2_0010	AAX75463.1	Lipoprotein, Bmp family	[TP0757-TP0298 (0.51512045)]
COG0242	COG1744	BruAb2_0975	def	Peptide deformylase (EC 3.5.1.88) (PDF) (Polypeptide deformylase)	BruAb2_0010	AAX75463.1	Lipoprotein, Bmp family	[TP0757-TP0298 (0.51512045)]
COG0242	COG1744	BruAb2_0975	def	Peptide deformylase (EC 3.5.1.88) (PDF) (Polypeptide deformylase)	BruAb2_0657	AAX76067.1	Bmp family protein {UniProtKB/TrEMBL:Q577W7}	[TP0757-TP0298 (0.51512045)]
COG0242	COG1744	BruAb2_0768	BMEII0812	Peptide deformylase-like (Polypeptide deformylase-like)	BruAb2_0657	AAX76067.1	Bmp family protein {UniProtKB/TrEMBL:Q577W7}	[TP0757-TP0298 (0.51512045)]
COG0762	COG2239	BruAb1_1967	AAX75271.1	YGGT family protein {UniProtKB/TrEMBL:Q57AR3}	BruAb2_0356	AAX75787.1	MtgE, magnesium transporter	[TP0668-TP0917 (0.5215956)]
COG0504	COG1475	BruAb1_1140	pyrG	CTP synthase (EC 6.3.4.2) (UTP--ammonia ligase) (CTP synthetase)	BruAb2_1139	AAX76508.1	RepB, replication protein RepB	[TP0305-TP0271 (0.70252794)]
COG0504	COG1475	BruAb1_1140	pyrG	CTP synthase (EC 6.3.4.2) (UTP--ammonia ligase) (CTP synthetase)	BruAb1_2033	AAX75334.1	ParB, chromosome partitioning protein ParB	[TP0305-TP0271 (0.70252794)]
COG0149	COG2239	BruAb2_0363	tpiA2	Triosephosphate isomerase 2 (EC 5.3.1.1) (TIM 2) (Triose-phosphate isomerase 2)	BruAb2_0356	AAX75787.1	MtgE, magnesium transporter	[TP0537-TP0917 (0.5527395)]
COG0149	COG2239	BruAb1_1144	tpiA1	Triosephosphate isomerase 1 (EC 5.3.1.1) (TIM 1) (Triose-phosphate isomerase 1)	BruAb2_0356	AAX75787.1	MtgE, magnesium transporter	[TP0537-TP0917 (0.5527395)]
COG0250	COG0772	BruAb1_1253	AAX74591.1	NusG, transcription antitermination protein NusG	BruAb1_1427	AAX74757.1	FtsW, cell division protein	[TP0236-TP0387 (0.7470728)]
COG0227	COG0740	BruAb1_1990	rpmB	RpmB, ribosomal protein L28	BruAb1_1115	clpP	ATP-dependent Clp protease proteolytic subunit (EC 3.4.21.92) (Endopeptidase Clp)	[TP0362-TP0507 (0.75048)]
COG0457	COG0457	BruAb1_1732	AAX75050.1	TPR domain protein {UniProtKB/TrEMBL:Q57BD4}	BruAb1_1732	AAX75050.1	TPR domain protein {UniProtKB/TrEMBL:Q57BD4}	[TP0067-TP0095 (0.6515529)]
COG0457	COG0457	BruAb1_1732	AAX75050.1	TPR domain protein {UniProtKB/TrEMBL:Q57BD4}	BruAb1_0425	AAX73821.1	TPR domain protein {UniProtKB/TrEMBL:Q57EW3}	[TP0067-TP0095 (0.6515529)]
COG0457	COG0457	BruAb1_0425	AAX73821.1	TPR domain protein {UniProtKB/TrEMBL:Q57EW3}	BruAb1_1732	AAX75050.1	TPR domain protein {UniProtKB/TrEMBL:Q57BD4}	[TP0067-TP0095 (0.6515529)]
COG0457	COG0457	BruAb2_0269	AAX75703.1	TPR domain protein {UniProtKB/TrEMBL:Q579I1}	BruAb2_0269	AAX75703.1	TPR domain protein {UniProtKB/TrEMBL:Q579I1}	[TP0067-TP0095 (0.6515529)]
COG0457	COG0457	BruAb2_0269	AAX75703.1	TPR domain protein {UniProtKB/TrEMBL:Q579I1}	BruAb1_0425	AAX73821.1	TPR domain protein {UniProtKB/TrEMBL:Q57EW3}	[TP0067-TP0095 (0.6515529)]
COG0457	COG0457	BruAb1_0425	AAX73821.1	TPR domain protein {UniProtKB/TrEMBL:Q57EW3}	BruAb2_0269	AAX75703.1	TPR domain protein {UniProtKB/TrEMBL:Q579I1}	[TP0067-TP0095 (0.6515529)]
COG0457	COG0457	BruAb1_1732	AAX75050.1	TPR domain protein {UniProtKB/TrEMBL:Q57BD4}	BruAb2_0269	AAX75703.1	TPR domain protein {UniProtKB/TrEMBL:Q579I1}	[TP0067-TP0095 (0.6515529)]
COG0457	COG0457	BruAb2_0269	AAX75703.1	TPR domain protein {UniProtKB/TrEMBL:Q579I1}	BruAb1_1732	AAX75050.1	TPR domain protein {UniProtKB/TrEMBL:Q57BD4}	[TP0067-TP0095 (0.6515529)]
COG0457	COG0457	BruAb1_0425	AAX73821.1	TPR domain protein {UniProtKB/TrEMBL:Q57EW3}	BruAb1_0425	AAX73821.1	TPR domain protein {UniProtKB/TrEMBL:Q57EW3}	[TP0067-TP0095 (0.6515529)]
COG0445	COG3839	BruAb1_2036	gidA	tRNA uridine 5-carboxymethylaminomethyl modification enzyme gidA (Glucose-inhibited division protein A)	BruAb1_0233	AAX73640.1	Sugar ABC transporter, ATP-binding protein	[TP0044-TP0804 (0.81002605)]
COG0445	COG3839	BruAb1_2036	gidA	tRNA uridine 5-carboxymethylaminomethyl modification enzyme gidA (Glucose-inhibited division protein A)	BruAb2_0487	AAX75909.1	Sugar ABC transporter, ATP-binding protein,	[TP0044-TP0804 (0.81002605)]
COG0445	COG3839	BruAb1_2036	gidA	tRNA uridine 5-carboxymethylaminomethyl modification enzyme gidA (Glucose-inhibited division protein A)	BruAb2_0568	AAX75985.1	UgpC, glycerol-3-phosphate ABC transporter,	[TP0044-TP0804 (0.81002605)]
COG0445	COG3839	BruAb1_2036	gidA	tRNA uridine 5-carboxymethylaminomethyl modification enzyme gidA (Glucose-inhibited division protein A)	BruAb2_0423	AAX75849.1	ABC transporter, ATP-binding protein	[TP0044-TP0804 (0.81002605)]
COG0445	COG3839	BruAb1_2036	gidA	tRNA uridine 5-carboxymethylaminomethyl modification enzyme gidA (Glucose-inhibited division protein A)	BruAb2_0540	AAX75957.1	Hypothetical ATP-binding ABC transporter protein	[TP0044-TP0804 (0.81002605)]
COG0445	COG3839	BruAb1_2036	gidA	tRNA uridine 5-carboxymethylaminomethyl modification enzyme gidA (Glucose-inhibited division protein A)	BruAb2_1119	AAX76490.1	Hypothetical sugar ABC transporter, ATP-binding	[TP0044-TP0804 (0.81002605)]
COG0445	COG3839	BruAb1_2036	gidA	tRNA uridine 5-carboxymethylaminomethyl modification enzyme gidA (Glucose-inhibited division protein A)	BruAb2_0702	AAX76109.1	Sugar ABC transporter, ATP-binding protein	[TP0044-TP0804 (0.81002605)]
COG0445	COG3839	BruAb1_2036	gidA	tRNA uridine 5-carboxymethylaminomethyl modification enzyme gidA (Glucose-inhibited division protein A)	BruAb2_0874	AAX76264.1	Sugar ABC transporter, ATP-binding protein	[TP0044-TP0804 (0.81002605)]
COG0103	COG0211	BruAb1_0804	rpsI	RpsI, ribosomal protein, S9	BruAb1_1828	rpmA	50S ribosomal protein L27	[TP1024-TP0743 (0.87139803)]
COG0472	COG1512	BruAb1_1429	mraY	Phospho-N-acetylmuramoyl-pentapeptide-transferase (EC 2.7.8.13) (UDP- MurNAc-pentapeptide phosphotransferase)	BruAb1_1800	AAX75116.1	Hypothetical protein {UniProtKB/TrEMBL:Q57B68}	[TP0345-TP0561 (0.53951585)]
COG0472	COG1512	BruAb1_0533	AAX73922.1	Glycosyl transferase, group 4 family protein	BruAb1_1800	AAX75116.1	Hypothetical protein {UniProtKB/TrEMBL:Q57B68}	[TP0345-TP0561 (0.53951585)]
COG1285	COG1684	BruAb2_0040	AAX75491.1	MgtC family protein {UniProtKB/TrEMBL:Q57A43}	BruAb2_1068	AAX76442.1	Hypothetical FliR, flagellar biosynthesis protein	[TP0774-TP0716 (0.78400123)]
COG0621	COG2812	BruAb1_2127	AAX75423.1	Hypothetical protein {UniProtKB/TrEMBL:Q57AB1}	BruAb1_0034	AAX73454.1	DnaX, DNA polymerase III, gamma and tau subunits	[TP0754-TP1005 (0.5550382)]
COG0621	COG2812	BruAb2_0658	AAX76068.1	Hypothetical protein {UniProtKB/TrEMBL:Q577W6}	BruAb1_0034	AAX73454.1	DnaX, DNA polymerase III, gamma and tau subunits	[TP0754-TP1005 (0.5550382)]
COG0621	COG2812	BruAb1_1909	AAX75219.1	Hypothetical protein {UniProtKB/TrEMBL:Q57AW5}	BruAb1_0034	AAX73454.1	DnaX, DNA polymerase III, gamma and tau subunits	[TP0754-TP1005 (0.5550382)]
COG0739	COG1344	BruAb1_0700	AAX74075.1	Peptidase, M23/M37 family	BruAb2_1074	AAX76447.1	Hypothetical flagellar hook-associated protein	[TP0702-TP0870 (0.64395046)]
COG0739	COG1344	BruAb1_1840	AAX75154.1	Peptidase, M23/M37 family	BruAb2_1074	AAX76447.1	Hypothetical flagellar hook-associated protein	[TP0702-TP0870 (0.64395046)]
COG0739	COG1344	BruAb1_0900	AAX74265.1	Peptidase, M23/M37 family	BruAb2_1074	AAX76447.1	Hypothetical flagellar hook-associated protein	[TP0702-TP0870 (0.64395046)]
COG0739	COG1344	BruAb1_0700	AAX74075.1	Peptidase, M23/M37 family	BruAb2_1084	AAX76457.1	Flagellin family protein	[TP0702-TP0870 (0.64395046)]
COG0739	COG1344	BruAb1_0900	AAX74265.1	Peptidase, M23/M37 family	BruAb2_1084	AAX76457.1	Flagellin family protein	[TP0702-TP0870 (0.64395046)]
COG0739	COG1344	BruAb1_1840	AAX75154.1	Peptidase, M23/M37 family	BruAb2_1084	AAX76457.1	Flagellin family protein	[TP0702-TP0870 (0.64395046)]
COG0442	COG4591	BruAb1_0836	AAX74203.1	ProS, prolyl-tRNA synthetase	BruAb1_0837	AAX74204.1	ABC transporter, permease protein	[TP0160-TP0582 (0.74148)]
COG1432	COG1488	BruAb1_0666	AAX74041.1	Hypothetical protein {UniProtKB/TrEMBL:Q57E93}	BruAb1_0109	pncB	Nicotinate phosphoribosyltransferase (EC 2.4.2.11) (NAPRTase)	[TP0894-TP0628 (0.59059936)]
COG0693	COG0761	BruAb1_1202	AAX74540.1	ThiJ/PfpI family protein	BruAb1_0497	lytB	4-hydroxy-3-methylbut-2-enyl diphosphate reductase (EC 1.17.1.2)	[TP0445-TP0547 (0.53976095)]
COG1291	COG2239	BruAb2_0124	AAX75570.1	Chemotaxis motA protein	BruAb2_0356	AAX75787.1	MtgE, magnesium transporter	[TP0725-TP0917 (0.53720385)]
COG0584	COG1493	BruAb1_1172	AAX74511.1	Glycerophosphoryl diester phosphodiesterase	BruAb1_2067	AAX75367.1	Hypothetical protein {UniProtKB/TrEMBL:Q57AG7}	[TP0257-TP0591 (0.75711113)]
COG0223	COG0664	BruAb1_0540	AAX73926.1	Formyltransferase, hypothetical	BruAb2_0917	AAX76303.1	Transcriptional regulator, Crp/Fnr family	[TP0756-TP0995 (0.69102824)]
COG0223	COG0664	BruAb1_0540	AAX73926.1	Formyltransferase, hypothetical	BruAb2_0787	AAX76181.1	Transcriptional regulator, Crp/Fnr family	[TP0756-TP0995 (0.69102824)]
COG0223	COG0664	BruAb1_0540	AAX73926.1	Formyltransferase, hypothetical	BruAb2_0880	AAX76268.1	Cyclic nucleotide-binding protein	[TP0756-TP0995 (0.69102824)]
COG0223	COG0664	BruAb1_0540	AAX73926.1	Formyltransferase, hypothetical	BruAb1_1980	AAX75284.1	Cyclic nucleotide-binding protein	[TP0756-TP0995 (0.69102824)]
COG0223	COG0664	BruAb2_0974	fmt	Methionyl-tRNA formyltransferase (EC 2.1.2.9)	BruAb2_0917	AAX76303.1	Transcriptional regulator, Crp/Fnr family	[TP0756-TP0995 (0.69102824)]
COG0223	COG0664	BruAb2_0974	fmt	Methionyl-tRNA formyltransferase (EC 2.1.2.9)	BruAb1_0191	AAX73602.1	Transcriptional regulator, Crp/Fnr family	[TP0756-TP0995 (0.69102824)]
COG0223	COG0664	BruAb2_0974	fmt	Methionyl-tRNA formyltransferase (EC 2.1.2.9)	BruAb2_0899	AAX76286.1	NnrR, transcriptional regulator	[TP0756-TP0995 (0.69102824)]
COG0223	COG0664	BruAb1_0540	AAX73926.1	Formyltransferase, hypothetical	BruAb1_0671	AAX74046.1	Transcriptional regulator, Crp/Fnr family	[TP0756-TP0995 (0.69102824)]
COG0223	COG0664	BruAb2_0974	fmt	Methionyl-tRNA formyltransferase (EC 2.1.2.9)	BruAb1_1980	AAX75284.1	Cyclic nucleotide-binding protein	[TP0756-TP0995 (0.69102824)]
COG0223	COG0664	BruAb2_0974	fmt	Methionyl-tRNA formyltransferase (EC 2.1.2.9)	BruAb1_0671	AAX74046.1	Transcriptional regulator, Crp/Fnr family	[TP0756-TP0995 (0.69102824)]
COG0223	COG0664	BruAb2_0974	fmt	Methionyl-tRNA formyltransferase (EC 2.1.2.9)	BruAb2_0787	AAX76181.1	Transcriptional regulator, Crp/Fnr family	[TP0756-TP0995 (0.69102824)]
COG0223	COG0664	BruAb1_0540	AAX73926.1	Formyltransferase, hypothetical	BruAb1_0191	AAX73602.1	Transcriptional regulator, Crp/Fnr family	[TP0756-TP0995 (0.69102824)]
COG0223	COG0664	BruAb2_0974	fmt	Methionyl-tRNA formyltransferase (EC 2.1.2.9)	BruAb2_0880	AAX76268.1	Cyclic nucleotide-binding protein	[TP0756-TP0995 (0.69102824)]
COG0223	COG0664	BruAb1_0540	AAX73926.1	Formyltransferase, hypothetical	BruAb2_0899	AAX76286.1	NnrR, transcriptional regulator	[TP0756-TP0995 (0.69102824)]
COG0785	COG1512	BruAb2_0640	AAX76051.1	CcdA, cytochrome c-type biogenesis protein CdcA	BruAb1_1800	AAX75116.1	Hypothetical protein {UniProtKB/TrEMBL:Q57B68}	[TP0101-TP0561 (0.5550382)]
COG0465	COG4591	BruAb1_1676	AAX74995.1	FtsH, cell division protein FtsH	BruAb1_0837	AAX74204.1	ABC transporter, permease protein	[TP0765-TP0582 (0.6598422)]
COG0773	COG0817	BruAb1_1425	murC	UDP-N-acetylmuramate--L-alanine ligase (EC 6.3.2.8) (UDP-N- acetylmuramoyl-L-alanine synthetase)	BruAb1_1689	ruvC	Crossover junction endodeoxyribonuclease ruvC (EC 3.1.22.4) (Holliday junction nuclease ruvC) (Holliday junction resolvase ruvC)	[TP0341-TP0517 (0.7285616)]
COG0272	COG0773	BruAb1_1415	AAX74745.1	LigA, DNA ligase, NAD-dependent	BruAb1_1425	murC	UDP-N-acetylmuramate--L-alanine ligase (EC 6.3.2.8) (UDP-N- acetylmuramoyl-L-alanine synthetase)	[TP0634-TP0341 (0.8201813)]
COG1512	COG2095	BruAb1_1800	AAX75116.1	Hypothetical protein {UniProtKB/TrEMBL:Q57B68}	BruAb1_1104	AAX74445.1	Hypothetical membrane protein	[TP0561-TP0988 (0.5704539)]
COG1512	COG2095	BruAb1_1800	AAX75116.1	Hypothetical protein {UniProtKB/TrEMBL:Q57B68}	BruAb1_1607	AAX74929.1	Hypothetical protein {UniProtKB/TrEMBL:Q57BQ5}	[TP0561-TP0988 (0.5704539)]
COG1652	COG1684	BruAb1_0463	AAX73858.1	LysM domain protein {UniProtKB/TrEMBL:Q57ES6}	BruAb2_1068	AAX76442.1	Hypothetical FliR, flagellar biosynthesis protein	[TP0042-TP0716 (0.75048)]
COG0036	COG0249	BruAb1_0862	AAX74228.1	Rpe, ribulose-phosphate 3-epimerase	BruAb1_0143	mutS	MutS, DNA mismatch repair protein	[TP0945-TP0328 (0.6742458)]
COG2011	COG2239	BruAb2_0271	AAX75705.1	ABC transporter, permease protein	BruAb2_0356	AAX75787.1	MtgE, magnesium transporter	[TP0119-TP0917 (0.63653934)]
COG0124	COG0465	BruAb2_0182	hisS	Histidyl-tRNA synthetase (EC 6.1.1.21) (Histidine--tRNA ligase) (HisRS)	BruAb1_1676	AAX74995.1	FtsH, cell division protein FtsH	[TP0641-TP0330 (0.76316583)]
COG0257	COG0719	BruAb1_1731	AAX75049.1	RpmJ, ribosomal protein L36	BruAb1_0940	AAX74304.1	Hypothetical protein {UniProtKB/TrEMBL:Q57DI0}	[TP0209-TP0612 (0.6772987)]
COG0257	COG0719	BruAb1_1731	AAX75049.1	RpmJ, ribosomal protein L36	BruAb1_0942	AAX74306.1	Hypothetical protein {UniProtKB/TrEMBL:Q57DH8}	[TP0209-TP0612 (0.6772987)]
COG0564	COG1843	BruAb1_1639	AAX74959.1	Ribosomal large subunit pseudouridine synthase,	BruAb2_1071	AAX76444.1	Hypothetical FlgD basal-body rod modification	[TP0339-TP0728 (0.7885255)]
COG0564	COG1843	BruAb1_1005	AAX74355.1	Ribosomal large subunit pseudouridine synthase C	BruAb2_1071	AAX76444.1	Hypothetical FlgD basal-body rod modification	[TP0339-TP0728 (0.7885255)]
COG0493	COG1488	BruAb1_0309	AAX73709.1	Pyridine nucleotide-disulphide oxidoreductase	BruAb1_0109	pncB	Nicotinate phosphoribosyltransferase (EC 2.4.2.11) (NAPRTase)	[TP0735-TP0628 (0.6598422)]
COG0493	COG1488	BruAb2_0055	AAX75506.1	GltD, glutamate synthase, small subunit	BruAb1_0109	pncB	Nicotinate phosphoribosyltransferase (EC 2.4.2.11) (NAPRTase)	[TP0735-TP0628 (0.6598422)]
COG0772	COG1512	BruAb1_1427	AAX74757.1	FtsW, cell division protein	BruAb1_1800	AAX75116.1	Hypothetical protein {UniProtKB/TrEMBL:Q57B68}	[TP0387-TP0561 (0.5082704)]
COG0173	COG0493	BruAb1_0768	aspS	Aspartyl-tRNA synthetase (EC 6.1.1.12) (Aspartate--tRNA ligase) (AspRS)	BruAb1_0309	AAX73709.1	Pyridine nucleotide-disulphide oxidoreductase	[TP0985-TP0735 (0.50901)]
COG0173	COG0493	BruAb1_0768	aspS	Aspartyl-tRNA synthetase (EC 6.1.1.12) (Aspartate--tRNA ligase) (AspRS)	BruAb2_0055	AAX75506.1	GltD, glutamate synthase, small subunit	[TP0985-TP0735 (0.50901)]
COG0504	COG0728	BruAb1_1140	pyrG	CTP synthase (EC 6.3.4.2) (UTP--ammonia ligase) (CTP synthetase)	BruAb1_0140	AAX73553.1	MviN, virulence factor {UniProtKB/TrEMBL:Q57FN1}	[TP0305-TP0516 (0.84299135)]
COG0237	COG3683	BruAb1_2045	coaE	Dephospho-CoA kinase (EC 2.7.1.24) (Dephosphocoenzyme A kinase)	BruAb2_0096	AAX75547.1	Hypothetical protein {UniProtKB/TrEMBL:Q579Y7}	[TP0296-TP0557 (0.7885255)]
COG0275	COG0820	BruAb1_1434	mraW	S-adenosyl-methyltransferase mraW (EC 2.1.1.-)	BruAb1_0077	AAX73495.1	Hypothetical protein {UniProtKB/TrEMBL:Q57FT9}	[TP0384-TP0068 (0.79878455)]
COG0681	COG1384	BruAb1_0677	AAX74052.1	Signal peptidase I {UniProtKB/TrEMBL:Q57E82}	BruAb2_0442	lysS	Lysyl-tRNA synthetase (EC 6.1.1.6) (Lysine--tRNA ligase) (LysRS)	[TP0185-TP0644 (0.7885255)]
COG0242	COG0360	BruAb2_0768	BMEII0812	Peptide deformylase-like (Polypeptide deformylase-like)	BruAb1_0477	rpsF	RpsF, ribosomal protein S6	[TP0757-TP0063 (0.54983324)]
COG0242	COG0360	BruAb2_0975	def	Peptide deformylase (EC 3.5.1.88) (PDF) (Polypeptide deformylase)	BruAb1_0477	rpsF	RpsF, ribosomal protein S6	[TP0757-TP0063 (0.54983324)]
COG0693	COG1653	BruAb1_1202	AAX74540.1	ThiJ/PfpI family protein	BruAb1_0230	AAX73637.1	Sugar ABC transporter, periplasmic sugar-binding	[TP0445-TP0074 (0.5751514)]
COG0693	COG1653	BruAb1_1202	AAX74540.1	ThiJ/PfpI family protein	BruAb2_0537	BMEII0590	Probable sugar-binding periplasmic protein precursor	[TP0445-TP0074 (0.5751514)]
COG0693	COG1653	BruAb1_1202	AAX74540.1	ThiJ/PfpI family protein	BruAb2_1116	AAX76488.1	Hypothetical sugar ABC transporter, periplasmic	[TP0445-TP0074 (0.5751514)]
COG0693	COG1653	BruAb1_1202	AAX74540.1	ThiJ/PfpI family protein	BruAb2_0484	AAX75906.1	Sugar ABC transporter, periplasmic sugar-binding	[TP0445-TP0074 (0.5751514)]
COG0693	COG1653	BruAb1_1202	AAX74540.1	ThiJ/PfpI family protein	BruAb2_0571	AAX75988.1	UgbB, glycerol-3-phosphate ABC transporter,	[TP0445-TP0074 (0.5751514)]
COG0693	COG1653	BruAb1_1202	AAX74540.1	ThiJ/PfpI family protein	BruAb2_0877	AAX76265.1	Sugar ABC transporter, periplasmic sugar-binding	[TP0445-TP0074 (0.5751514)]
COG0267	COG0357	BruAb2_0615	AAX76026.1	RpmG, ribosomal protein L33	BruAb1_2035	gidB	Methyltransferase gidB (EC 2.1.-.-) (Glucose-inhibited division protein B)	[TP0234-TP0946 (0.6249908)]
COG0234	COG0772	BruAb2_0191	groS	10 kDa chaperonin (Protein Cpn10) (groES protein)	BruAb1_1427	AAX74757.1	FtsW, cell division protein	[TP1013-TP0387 (0.81326103)]
COG0445	COG0457	BruAb1_2036	gidA	tRNA uridine 5-carboxymethylaminomethyl modification enzyme gidA (Glucose-inhibited division protein A)	BruAb1_1732	AAX75050.1	TPR domain protein {UniProtKB/TrEMBL:Q57BD4}	[TP0044-TP0954 (0.8549597)]
COG0445	COG0457	BruAb1_2036	gidA	tRNA uridine 5-carboxymethylaminomethyl modification enzyme gidA (Glucose-inhibited division protein A)	BruAb2_0269	AAX75703.1	TPR domain protein {UniProtKB/TrEMBL:Q579I1}	[TP0044-TP0954 (0.8549597)]
COG0445	COG0457	BruAb1_2036	gidA	tRNA uridine 5-carboxymethylaminomethyl modification enzyme gidA (Glucose-inhibited division protein A)	BruAb1_0425	AAX73821.1	TPR domain protein {UniProtKB/TrEMBL:Q57EW3}	[TP0044-TP0954 (0.8549597)]
COG0305	COG1595	BruAb1_0472	AAX73867.1	DnaB, replicative DNA helicase	BruAb2_0021	AAX75473.1	RNA polymerase sigma-70 factor, ECF subfamily	[TP0058-TP0092 (0.74082893)]
COG0305	COG1595	BruAb1_0472	AAX73867.1	DnaB, replicative DNA helicase	BruAb1_1644	AAX74964.1	Response regulator {UniProtKB/TrEMBL:Q57BM0}	[TP0058-TP0092 (0.74082893)]
COG0305	COG1595	BruAb1_0472	AAX73867.1	DnaB, replicative DNA helicase	BruAb1_1645	AAX74965.1	RNA polymerase sigma-70 factor, ECF subfamily	[TP0058-TP0092 (0.74082893)]
COG0228	COG0250	BruAb1_1803	rpsP	RpsP, ribosomal protein S16	BruAb1_1253	AAX74591.1	NusG, transcription antitermination protein NusG	[TP0905-TP0236 (0.7099409)]
COG0173	COG1512	BruAb1_0768	aspS	Aspartyl-tRNA synthetase (EC 6.1.1.12) (Aspartate--tRNA ligase) (AspRS)	BruAb1_1800	AAX75116.1	Hypothetical protein {UniProtKB/TrEMBL:Q57B68}	[TP0985-TP0561 (0.83540547)]
COG0465	COG0532	BruAb1_1676	AAX74995.1	FtsH, cell division protein FtsH	BruAb1_2138	infB	InfB, translation initiation factor IF-2	[TP0330-TP0891 (0.8751731)]
COG1452	COG1488	BruAb1_0704	AAX74079.1	Organic solvent tolerance, hypothetical	BruAb1_0109	pncB	Nicotinate phosphoribosyltransferase (EC 2.4.2.11) (NAPRTase)	[TP0515-TP0628 (0.6658587)]
COG0234	COG0445	BruAb2_0191	groS	10 kDa chaperonin (Protein Cpn10) (groES protein)	BruAb1_2036	gidA	tRNA uridine 5-carboxymethylaminomethyl modification enzyme gidA (Glucose-inhibited division protein A)	[TP1013-TP0044 (0.813164)]
COG0265	COG1381	BruAb1_1212	AAX74550.1	Serine protease {UniProtKB/TrEMBL:Q57CT4}	BruAb1_0681	recO	DNA repair protein recO (Recombination protein O)	[TP0773-TP0636 (0.870009)]
COG0265	COG1381	BruAb1_0630	htrA	Probable serine protease do-like precursor (EC 3.4.21.-)	BruAb1_0681	recO	DNA repair protein recO (Recombination protein O)	[TP0773-TP0636 (0.870009)]
COG0265	COG1381	BruAb1_1389	AAX74720.1	Serine protease Do, hypothetical	BruAb1_0681	recO	DNA repair protein recO (Recombination protein O)	[TP0773-TP0636 (0.870009)]
COG0457	COG0860	BruAb2_0269	AAX75703.1	TPR domain protein {UniProtKB/TrEMBL:Q579I1}	BruAb1_0925	AAX74289.1	N-acetylmuramoyl-L-alanine amidase, family 3	[TP0820-TP0247 (0.74644035), TP0067-TP0247 (0.79531366)]
COG0457	COG0860	BruAb1_0425	AAX73821.1	TPR domain protein {UniProtKB/TrEMBL:Q57EW3}	BruAb1_0925	AAX74289.1	N-acetylmuramoyl-L-alanine amidase, family 3	[TP0820-TP0247 (0.74644035), TP0067-TP0247 (0.79531366)]
COG0457	COG0860	BruAb1_1732	AAX75050.1	TPR domain protein {UniProtKB/TrEMBL:Q57BD4}	BruAb1_0925	AAX74289.1	N-acetylmuramoyl-L-alanine amidase, family 3	[TP0820-TP0247 (0.74644035), TP0067-TP0247 (0.79531366)]
COG1653	COG2204	BruAb2_0571	AAX75988.1	UgbB, glycerol-3-phosphate ABC transporter,	BruAb1_1121	AAX74461.1	NtrX, nitrogen regulation protein NtrX	[TP0074-TP0519 (0.57840663)]
COG1653	COG2204	BruAb1_0230	AAX73637.1	Sugar ABC transporter, periplasmic sugar-binding	BruAb1_1123	AAX74463.1	NtrC, nitrogen regulation protein NtrC	[TP0074-TP0519 (0.57840663)]
COG1653	COG2204	BruAb2_0571	AAX75988.1	UgbB, glycerol-3-phosphate ABC transporter,	BruAb2_0082	AAX75533.1	Sigma-54 dependent DNA-binding response regulator	[TP0074-TP0519 (0.57840663)]
COG1653	COG2204	BruAb2_0537	BMEII0590	Probable sugar-binding periplasmic protein precursor	BruAb2_0082	AAX75533.1	Sigma-54 dependent DNA-binding response regulator	[TP0074-TP0519 (0.57840663)]
COG1653	COG2204	BruAb2_1116	AAX76488.1	Hypothetical sugar ABC transporter, periplasmic	BruAb2_0082	AAX75533.1	Sigma-54 dependent DNA-binding response regulator	[TP0074-TP0519 (0.57840663)]
COG1653	COG2204	BruAb2_1116	AAX76488.1	Hypothetical sugar ABC transporter, periplasmic	BruAb1_1121	AAX74461.1	NtrX, nitrogen regulation protein NtrX	[TP0074-TP0519 (0.57840663)]
COG1653	COG2204	BruAb2_0484	AAX75906.1	Sugar ABC transporter, periplasmic sugar-binding	BruAb1_1123	AAX74463.1	NtrC, nitrogen regulation protein NtrC	[TP0074-TP0519 (0.57840663)]
COG1653	COG2204	BruAb1_0230	AAX73637.1	Sugar ABC transporter, periplasmic sugar-binding	BruAb2_0082	AAX75533.1	Sigma-54 dependent DNA-binding response regulator	[TP0074-TP0519 (0.57840663)]
COG1653	COG2204	BruAb2_0877	AAX76265.1	Sugar ABC transporter, periplasmic sugar-binding	BruAb1_1123	AAX74463.1	NtrC, nitrogen regulation protein NtrC	[TP0074-TP0519 (0.57840663)]
COG1653	COG2204	BruAb2_0484	AAX75906.1	Sugar ABC transporter, periplasmic sugar-binding	BruAb2_0082	AAX75533.1	Sigma-54 dependent DNA-binding response regulator	[TP0074-TP0519 (0.57840663)]
COG1653	COG2204	BruAb2_0537	BMEII0590	Probable sugar-binding periplasmic protein precursor	BruAb1_1123	AAX74463.1	NtrC, nitrogen regulation protein NtrC	[TP0074-TP0519 (0.57840663)]
COG1653	COG2204	BruAb2_0537	BMEII0590	Probable sugar-binding periplasmic protein precursor	BruAb1_1121	AAX74461.1	NtrX, nitrogen regulation protein NtrX	[TP0074-TP0519 (0.57840663)]
COG1653	COG2204	BruAb2_0484	AAX75906.1	Sugar ABC transporter, periplasmic sugar-binding	BruAb1_1121	AAX74461.1	NtrX, nitrogen regulation protein NtrX	[TP0074-TP0519 (0.57840663)]
COG1653	COG2204	BruAb1_0230	AAX73637.1	Sugar ABC transporter, periplasmic sugar-binding	BruAb1_1121	AAX74461.1	NtrX, nitrogen regulation protein NtrX	[TP0074-TP0519 (0.57840663)]
COG1653	COG2204	BruAb2_1116	AAX76488.1	Hypothetical sugar ABC transporter, periplasmic	BruAb1_1123	AAX74463.1	NtrC, nitrogen regulation protein NtrC	[TP0074-TP0519 (0.57840663)]
COG1653	COG2204	BruAb2_0877	AAX76265.1	Sugar ABC transporter, periplasmic sugar-binding	BruAb2_0082	AAX75533.1	Sigma-54 dependent DNA-binding response regulator	[TP0074-TP0519 (0.57840663)]
COG1653	COG2204	BruAb2_0877	AAX76265.1	Sugar ABC transporter, periplasmic sugar-binding	BruAb1_1121	AAX74461.1	NtrX, nitrogen regulation protein NtrX	[TP0074-TP0519 (0.57840663)]
COG1653	COG2204	BruAb2_0571	AAX75988.1	UgbB, glycerol-3-phosphate ABC transporter,	BruAb1_1123	AAX74463.1	NtrC, nitrogen regulation protein NtrC	[TP0074-TP0519 (0.57840663)]
COG0652	COG1749	BruAb1_1099	AAX74440.1	Peptidyl-prolyl cis-trans isomerase,	BruAb2_1076	flgE	Flagellar hook protein flgE	[TP0947-TP0727 (0.6414869)]
COG0652	COG1749	BruAb1_1100	AAX74441.1	Peptidyl-prolyl cis-trans isomerase,	BruAb2_1076	flgE	Flagellar hook protein flgE	[TP0947-TP0727 (0.6414869)]
COG1186	COG1925	BruAb1_2063	AAX75364.1	Peptidyl-tRNA hydrolase domain protein	BruAb1_2070	AAX75370.1	PtsH, phosphocarrier protein HPr	[TP0576-TP0589 (0.79878455)]
COG1186	COG1925	BruAb1_0927	AAX74291.1	Peptide release factor 2	BruAb1_2070	AAX75370.1	PtsH, phosphocarrier protein HPr	[TP0576-TP0589 (0.79878455)]
COG1749	COG2885	BruAb2_1076	flgE	Flagellar hook protein flgE	BruAb2_0058	AAX75509.1	Lipoprotein, hypothetical	[TP0727-TP0292 (0.89187646)]
COG1749	COG2885	BruAb2_1076	flgE	Flagellar hook protein flgE	BruAb1_1680	pal	Outer membrane lipoprotein omp16 precursor (Minor outer membrane protein omp16) (16 kDa OMP) (16.5 kDa minor OMP)	[TP0727-TP0292 (0.89187646)]
COG1749	COG2885	BruAb2_1076	flgE	Flagellar hook protein flgE	BruAb1_1209	AAX74547.1	OmpA family protein {UniProtKB/TrEMBL:Q57CT7}	[TP0727-TP0292 (0.89187646)]
COG1177	COG1558	BruAb2_1044	AAX76420.1	Putative ABC transporter permease protein C	BruAb2_0148	AAX75593.1	FlgC, flagellar basal-body rod rotein FlgC	[TP0654-TP0397 (0.7022186)]
COG1177	COG1558	BruAb2_0111	AAX75561.1	Spermidine/putrescine ABC transporter, permease	BruAb2_0148	AAX75593.1	FlgC, flagellar basal-body rod rotein FlgC	[TP0654-TP0397 (0.7022186)]
COG1177	COG1558	BruAb1_1596	AAX74921.1	Spermidine/putrescine ABC transporter, permease	BruAb2_0148	AAX75593.1	FlgC, flagellar basal-body rod rotein FlgC	[TP0654-TP0397 (0.7022186)]
COG1177	COG1558	BruAb2_0425	AAX75851.1	ABC transporter, permease protein	BruAb2_0148	AAX75593.1	FlgC, flagellar basal-body rod rotein FlgC	[TP0654-TP0397 (0.7022186)]
COG1177	COG1558	BruAb2_0852	AAX76243.1	Spermidine/putrescine ABC transporter, permease	BruAb2_0148	AAX75593.1	FlgC, flagellar basal-body rod rotein FlgC	[TP0654-TP0397 (0.7022186)]
COG0319	COG0333	BruAb1_2129	BMEI1974	Hypothetical protein {UniProtKB/TrEMBL:Q57AA9}	BruAb1_1758	rpmF	RpmF, ribosomal protein L32	[TP0650-TP0807 (0.80809164)]
COG0216	COG0457	BruAb1_1848	prfA	Peptide chain release factor 1 (RF-1)	BruAb1_0425	AAX73821.1	TPR domain protein {UniProtKB/TrEMBL:Q57EW3}	[TP0051-TP0067 (0.7097377)]
COG0216	COG0457	BruAb1_1848	prfA	Peptide chain release factor 1 (RF-1)	BruAb1_1732	AAX75050.1	TPR domain protein {UniProtKB/TrEMBL:Q57BD4}	[TP0051-TP0067 (0.7097377)]
COG0216	COG0457	BruAb1_1848	prfA	Peptide chain release factor 1 (RF-1)	BruAb2_0269	AAX75703.1	TPR domain protein {UniProtKB/TrEMBL:Q579I1}	[TP0051-TP0067 (0.7097377)]
COG1360	COG4786	BruAb1_1699	AAX75018.1	OmpA family protein {UniProtKB/TrEMBL:Q57BG6}	BruAb2_0150	AAX75595.1	Flagellar basal-body rod protein FlgG	[TP0724-TP0961 (0.729456)]
COG1360	COG4786	BruAb2_1081	AAX76454.1	MotB, chemotaxis protein	BruAb2_0126	AAX75572.1	FlgF, flagellar basal-body rod protein FlgF	[TP0724-TP0961 (0.729456)]
COG1360	COG4786	BruAb2_1081	AAX76454.1	MotB, chemotaxis protein	BruAb2_0150	AAX75595.1	Flagellar basal-body rod protein FlgG	[TP0724-TP0961 (0.729456)]
COG1360	COG4786	BruAb1_1699	AAX75018.1	OmpA family protein {UniProtKB/TrEMBL:Q57BG6}	BruAb2_0126	AAX75572.1	FlgF, flagellar basal-body rod protein FlgF	[TP0724-TP0961 (0.729456)]
COG2215	COG2239	BruAb2_0095	AAX75546.1	Hypothetical protein {UniProtKB/TrEMBL:Q579Y8}	BruAb2_0356	AAX75787.1	MtgE, magnesium transporter	[TP0558-TP0917 (0.5059451)]
COG0687	COG0693	BruAb2_1043	AAX76419.1	ABC transporter extracellular solute binding	BruAb1_1202	AAX74540.1	ThiJ/PfpI family protein	[TP0655-TP0445 (0.5706956)]
COG0687	COG0693	BruAb2_0855	AAX76246.1	Hypothetical spermidine/putrescine ABC	BruAb1_1202	AAX74540.1	ThiJ/PfpI family protein	[TP0655-TP0445 (0.5706956)]
COG0687	COG0693	BruAb1_1599	AAX74923.1	Hypothetical spermidine/putrescine ABC	BruAb1_1202	AAX74540.1	ThiJ/PfpI family protein	[TP0655-TP0445 (0.5706956)]
COG1385	COG2204	BruAb2_0470	AAX75892.1	Hypothetical protein {UniProtKB/TrEMBL:Q578P2}	BruAb1_1123	AAX74463.1	NtrC, nitrogen regulation protein NtrC	[TP0032-TP0519 (0.67332727)]
COG1385	COG2204	BruAb2_0470	AAX75892.1	Hypothetical protein {UniProtKB/TrEMBL:Q578P2}	BruAb2_0082	AAX75533.1	Sigma-54 dependent DNA-binding response regulator	[TP0032-TP0519 (0.67332727)]
COG1385	COG2204	BruAb2_0470	AAX75892.1	Hypothetical protein {UniProtKB/TrEMBL:Q578P2}	BruAb1_1121	AAX74461.1	NtrX, nitrogen regulation protein NtrX	[TP0032-TP0519 (0.67332727)]
COG1512	COG4603	BruAb1_1800	AAX75116.1	Hypothetical protein {UniProtKB/TrEMBL:Q57B68}	BruAb2_0008	AAX75461.1	Hypothetical ABC transporter, permease protein	[TP0561-TP0301 (0.6658524), TP0561-TP0322 (0.6796448)]
COG1512	COG4603	BruAb1_1800	AAX75116.1	Hypothetical protein {UniProtKB/TrEMBL:Q57B68}	BruAb2_0655	AAX76065.1	ABC transporter, permease protein	[TP0561-TP0301 (0.6658524), TP0561-TP0322 (0.6796448)]
COG0542	COG2204	BruAb1_1843	clpB	ClpB, ATP-dependent Clp protease, ATP-binding	BruAb2_0082	AAX75533.1	Sigma-54 dependent DNA-binding response regulator	[TP0071-TP0519 (0.6908589)]
COG0542	COG2204	BruAb1_1843	clpB	ClpB, ATP-dependent Clp protease, ATP-binding	BruAb1_1123	AAX74463.1	NtrC, nitrogen regulation protein NtrC	[TP0071-TP0519 (0.6908589)]
COG0542	COG2204	BruAb1_1843	clpB	ClpB, ATP-dependent Clp protease, ATP-binding	BruAb1_1121	AAX74461.1	NtrX, nitrogen regulation protein NtrX	[TP0071-TP0519 (0.6908589)]
COG0542	COG2204	BruAb1_1175	AAX74514.1	ClpA, ATP-dependent Clp protease, ATP-binding	BruAb1_1121	AAX74461.1	NtrX, nitrogen regulation protein NtrX	[TP0071-TP0519 (0.6908589)]
COG0542	COG2204	BruAb1_1175	AAX74514.1	ClpA, ATP-dependent Clp protease, ATP-binding	BruAb1_1123	AAX74463.1	NtrC, nitrogen regulation protein NtrC	[TP0071-TP0519 (0.6908589)]
COG0542	COG2204	BruAb1_1175	AAX74514.1	ClpA, ATP-dependent Clp protease, ATP-binding	BruAb2_0082	AAX75533.1	Sigma-54 dependent DNA-binding response regulator	[TP0071-TP0519 (0.6908589)]
COG0705	COG1187	BruAb1_1259	AAX74597.1	Rhomboid family protein	BruAb2_0201	AAX75645.1	RNA pseudouridylate synthase family protein	[TP0982-TP0459 (0.6079956)]
COG0690	COG1512	BruAb1_1254	AAX74592.1	SecE, preprotein translocase, SecE subunit	BruAb1_1800	AAX75116.1	Hypothetical protein {UniProtKB/TrEMBL:Q57B68}	[TP0235-TP0561 (0.5857341)]
COG0569	COG1256	BruAb1_1120	AAX74460.1	TrkA, potassium uptake protein TrkA	BruAb2_1075	AAX76448.1	Hypothetical FlgK, flagellar hook-associated	[TP0024-TP0660 (0.58621275)]
COG0290	COG0457	BruAb1_2092	pifC	Translation initiation factor IF-3	BruAb1_1732	AAX75050.1	TPR domain protein {UniProtKB/TrEMBL:Q57BD4}	[TP0850-TP0095 (0.6947713)]
COG0290	COG0457	BruAb1_2092	pifC	Translation initiation factor IF-3	BruAb2_0269	AAX75703.1	TPR domain protein {UniProtKB/TrEMBL:Q579I1}	[TP0850-TP0095 (0.6947713)]
COG0290	COG0457	BruAb1_2092	pifC	Translation initiation factor IF-3	BruAb1_0425	AAX73821.1	TPR domain protein {UniProtKB/TrEMBL:Q57EW3}	[TP0850-TP0095 (0.6947713)]
COG0782	COG0860	BruAb1_0578	AAX73957.1	Transcription elongation factor	BruAb1_0925	AAX74289.1	N-acetylmuramoyl-L-alanine amidase, family 3	[TP0019-TP0247 (0.7668169)]
COG0782	COG0860	BruAb1_1497	greA	Transcription elongation factor greA (Transcript cleavage factor greA)	BruAb1_0925	AAX74289.1	N-acetylmuramoyl-L-alanine amidase, family 3	[TP0019-TP0247 (0.7668169)]
COG0782	COG0860	BruAb2_0611	AAX76022.1	Hypothetical Rnk transcriptional regulator	BruAb1_0925	AAX74289.1	N-acetylmuramoyl-L-alanine amidase, family 3	[TP0019-TP0247 (0.7668169)]
COG0103	COG1432	BruAb1_0804	rpsI	RpsI, ribosomal protein, S9	BruAb1_0666	AAX74041.1	Hypothetical protein {UniProtKB/TrEMBL:Q57E93}	[TP1024-TP0894 (0.64955014)]
COG1115	COG1512	BruAb2_0740	AAX76142.1	Amino acid carrier family protein	BruAb1_1800	AAX75116.1	Hypothetical protein {UniProtKB/TrEMBL:Q57B68}	[TP0414-TP0561 (0.5704539)]
COG0322	COG0353	BruAb1_0718	uvrC	UvrABC system protein C (Protein uvrC) (Excinuclease ABC subunit C)	BruAb1_0032	recR	Recombination protein recR	[TP0472-TP1004 (0.53674763)]
COG0771	COG1595	BruAb1_1428	murD	UDP-N-acetylmuramoylalanine--D-glutamate ligase (EC 6.3.2.9) (UDP-N- acetylmuramoyl-L-alanyl-D-glutamate synthetase) (D-glutamic acid- adding enzyme)	BruAb1_1644	AAX74964.1	Response regulator {UniProtKB/TrEMBL:Q57BM0}	[TP0903-TP0092 (0.6651206)]
COG0771	COG1595	BruAb1_1428	murD	UDP-N-acetylmuramoylalanine--D-glutamate ligase (EC 6.3.2.9) (UDP-N- acetylmuramoyl-L-alanyl-D-glutamate synthetase) (D-glutamic acid- adding enzyme)	BruAb1_1645	AAX74965.1	RNA polymerase sigma-70 factor, ECF subfamily	[TP0903-TP0092 (0.6651206)]
COG0771	COG1595	BruAb1_1428	murD	UDP-N-acetylmuramoylalanine--D-glutamate ligase (EC 6.3.2.9) (UDP-N- acetylmuramoyl-L-alanyl-D-glutamate synthetase) (D-glutamic acid- adding enzyme)	BruAb2_0021	AAX75473.1	RNA polymerase sigma-70 factor, ECF subfamily	[TP0903-TP0092 (0.6651206)]
COG1677	COG1815	BruAb2_0149	fliE	FliE, flagellar hook-basal body complex protein	BruAb2_0147	AAX75592.1	FlgB, flagellar basal-body rod protein	[TP0398-TP0396 (0.79194725)]
COG0188	COG0305	BruAb1_1103	AAX74444.1	GyrA, DNA gyrase, A subunit	BruAb1_0472	AAX73867.1	DnaB, replicative DNA helicase	[TP0005-TP0058 (0.73312306)]
COG0188	COG0305	BruAb1_0771	AAX74139.1	ParC, DNA topoisomerase IV, A subunit	BruAb1_0472	AAX73867.1	DnaB, replicative DNA helicase	[TP0005-TP0058 (0.73312306)]
COG0233	COG1283	BruAb1_1165	frr	Ribosome recycling factor (Ribosome-releasing factor) (RRF) (CP24)	BruAb1_1476	AAX74804.1	Na/Pi-cotransporter family protein	[TP0604-TP0771 (0.7316062)]
COG1825	COG2812	BruAb1_1524	ctc	50S ribosomal protein L25 (General stress protein CTC)	BruAb1_0034	AAX73454.1	DnaX, DNA polymerase III, gamma and tau subunits	[TP0372-TP1005 (0.6540257)]
COG0024	COG1121	BruAb1_1283	AAX74620.1	Map, methionine aminopeptidase, type I	BruAb2_1060	AAX76434.1	ZnuC, zinc ABC transporter, ATP binding protein	[TP0842-TP0164 (0.77940726)]
COG0361	COG1214	BruAb1_0277	infA	Translation initiation factor IF-1	BruAb1_2124	AAX75420.1	Protease, hypothetical {UniProtKB/TrEMBL:Q57AB4}	[TP0097-TP0876 (0.56457245)]
COG0257	COG1283	BruAb1_1731	AAX75049.1	RpmJ, ribosomal protein L36	BruAb1_1476	AAX74804.1	Na/Pi-cotransporter family protein	[TP0209-TP0771 (0.6772987)]
COG0255	COG1011	BruAb1_1230	rpmC	RpmC, ribosomal protein L29	BruAb2_0966	AAX76347.1	Hydrolase, haloacid dehalogenase-like family	[TP0197-TP0158 (0.6077605)]
COG0255	COG1011	BruAb1_1230	rpmC	RpmC, ribosomal protein L29	BruAb2_1103	AAX76475.1	Hydrolase, haloacid dehalogenase-like family	[TP0197-TP0158 (0.6077605)]
COG0255	COG1011	BruAb1_1230	rpmC	RpmC, ribosomal protein L29	BruAb1_0514	AAX73905.1	Hydrolase, haloacid dehalogenase-like family	[TP0197-TP0158 (0.6077605)]
COG0255	COG1011	BruAb1_1230	rpmC	RpmC, ribosomal protein L29	BruAb1_0587	AAX73965.1	Haloacid dehalogenase {UniProtKB/TrEMBL:Q57EG9}	[TP0197-TP0158 (0.6077605)]
COG1108	COG2239	BruAb2_1061	AAX76435.1	ZnuB, zinc ABC transporter, permease protein	BruAb2_0356	AAX75787.1	MtgE, magnesium transporter	[TP0165-TP0917 (0.5215956)]
COG2204	COG2204	BruAb2_0082	AAX75533.1	Sigma-54 dependent DNA-binding response regulator	BruAb2_0082	AAX75533.1	Sigma-54 dependent DNA-binding response regulator	[TP0519-TP0519 (0.65939915)]
COG2204	COG2204	BruAb2_0082	AAX75533.1	Sigma-54 dependent DNA-binding response regulator	BruAb1_1123	AAX74463.1	NtrC, nitrogen regulation protein NtrC	[TP0519-TP0519 (0.65939915)]
COG2204	COG2204	BruAb1_1123	AAX74463.1	NtrC, nitrogen regulation protein NtrC	BruAb2_0082	AAX75533.1	Sigma-54 dependent DNA-binding response regulator	[TP0519-TP0519 (0.65939915)]
COG2204	COG2204	BruAb2_0082	AAX75533.1	Sigma-54 dependent DNA-binding response regulator	BruAb1_1121	AAX74461.1	NtrX, nitrogen regulation protein NtrX	[TP0519-TP0519 (0.65939915)]
COG2204	COG2204	BruAb1_1121	AAX74461.1	NtrX, nitrogen regulation protein NtrX	BruAb2_0082	AAX75533.1	Sigma-54 dependent DNA-binding response regulator	[TP0519-TP0519 (0.65939915)]
COG2204	COG2204	BruAb1_1123	AAX74463.1	NtrC, nitrogen regulation protein NtrC	BruAb1_1123	AAX74463.1	NtrC, nitrogen regulation protein NtrC	[TP0519-TP0519 (0.65939915)]
COG2204	COG2204	BruAb1_1121	AAX74461.1	NtrX, nitrogen regulation protein NtrX	BruAb1_1121	AAX74461.1	NtrX, nitrogen regulation protein NtrX	[TP0519-TP0519 (0.65939915)]
COG2204	COG2204	BruAb1_1121	AAX74461.1	NtrX, nitrogen regulation protein NtrX	BruAb1_1123	AAX74463.1	NtrC, nitrogen regulation protein NtrC	[TP0519-TP0519 (0.65939915)]
COG2204	COG2204	BruAb1_1123	AAX74463.1	NtrC, nitrogen regulation protein NtrC	BruAb1_1121	AAX74461.1	NtrX, nitrogen regulation protein NtrX	[TP0519-TP0519 (0.65939915)]
COG0546	COG0739	BruAb1_1007	AAX74357.1	Hydrolase, haloacid dehalogenase-like family	BruAb1_0700	AAX74075.1	Peptidase, M23/M37 family	[TP0554-TP0782 (0.73069036)]
COG0546	COG0739	BruAb1_1007	AAX74357.1	Hydrolase, haloacid dehalogenase-like family	BruAb1_1840	AAX75154.1	Peptidase, M23/M37 family	[TP0554-TP0782 (0.73069036)]
COG0546	COG0739	BruAb1_1013	AAX74363.1	CbbZ, phosphoglycolate phosphatase	BruAb1_1840	AAX75154.1	Peptidase, M23/M37 family	[TP0554-TP0782 (0.73069036)]
COG0546	COG0739	BruAb1_0313	AAX73713.1	Hydrolase, haloacid dehalogenase-like family	BruAb1_1840	AAX75154.1	Peptidase, M23/M37 family	[TP0554-TP0782 (0.73069036)]
COG0546	COG0739	BruAb1_1007	AAX74357.1	Hydrolase, haloacid dehalogenase-like family	BruAb1_0900	AAX74265.1	Peptidase, M23/M37 family	[TP0554-TP0782 (0.73069036)]
COG0546	COG0739	BruAb1_1013	AAX74363.1	CbbZ, phosphoglycolate phosphatase	BruAb1_0700	AAX74075.1	Peptidase, M23/M37 family	[TP0554-TP0782 (0.73069036)]
COG0546	COG0739	BruAb1_1013	AAX74363.1	CbbZ, phosphoglycolate phosphatase	BruAb1_0900	AAX74265.1	Peptidase, M23/M37 family	[TP0554-TP0782 (0.73069036)]
COG0546	COG0739	BruAb1_0313	AAX73713.1	Hydrolase, haloacid dehalogenase-like family	BruAb1_0900	AAX74265.1	Peptidase, M23/M37 family	[TP0554-TP0782 (0.73069036)]
COG0546	COG0739	BruAb1_0313	AAX73713.1	Hydrolase, haloacid dehalogenase-like family	BruAb1_0700	AAX74075.1	Peptidase, M23/M37 family	[TP0554-TP0782 (0.73069036)]
COG0242	COG1187	BruAb2_0975	def	Peptide deformylase (EC 3.5.1.88) (PDF) (Polypeptide deformylase)	BruAb2_0201	AAX75645.1	RNA pseudouridylate synthase family protein	[TP0757-TP0459 (0.5284328)]
COG0242	COG1187	BruAb2_0768	BMEII0812	Peptide deformylase-like (Polypeptide deformylase-like)	BruAb2_0201	AAX75645.1	RNA pseudouridylate synthase family protein	[TP0757-TP0459 (0.5284328)]
COG0457	COG0558	BruAb1_1732	AAX75050.1	TPR domain protein {UniProtKB/TrEMBL:Q57BD4}	BruAb1_0717	AAX74092.1	PgsA, CDP-diacylglycerol--glycerol-3-phosphate	[TP0067-TP0730 (0.86096925)]
COG0457	COG0558	BruAb2_0269	AAX75703.1	TPR domain protein {UniProtKB/TrEMBL:Q579I1}	BruAb1_0717	AAX74092.1	PgsA, CDP-diacylglycerol--glycerol-3-phosphate	[TP0067-TP0730 (0.86096925)]
COG0457	COG0558	BruAb1_0425	AAX73821.1	TPR domain protein {UniProtKB/TrEMBL:Q57EW3}	BruAb1_0717	AAX74092.1	PgsA, CDP-diacylglycerol--glycerol-3-phosphate	[TP0067-TP0730 (0.86096925)]
COG0020	COG1508	BruAb1_1164	uppS	Undecaprenyl pyrophosphate synthetase (EC 2.5.1.31) (UPP synthetase) (Di-trans,poly-cis-decaprenylcistransferase) (Undecaprenyl diphosphate synthase) (UDS)	BruAb1_0154	AAX73566.1	RpoN, RNA polymerase sigma-54 factor	[TP0603-TP0111 (0.79878455)]
COG1385	COG2812	BruAb2_0470	AAX75892.1	Hypothetical protein {UniProtKB/TrEMBL:Q578P2}	BruAb1_0034	AAX73454.1	DnaX, DNA polymerase III, gamma and tau subunits	[TP0276-TP1005 (0.66627616)]
COG1512	COG2239	BruAb1_1800	AAX75116.1	Hypothetical protein {UniProtKB/TrEMBL:Q57B68}	BruAb2_0356	AAX75787.1	MtgE, magnesium transporter	[TP0561-TP0917 (0.596176)]
COG0217	COG0739	BruAb1_1702	BMEI0321	Hypothetical protein {UniProtKB/TrEMBL:Q57BG3}	BruAb1_1840	AAX75154.1	Peptidase, M23/M37 family	[TP0474-TP0864 (0.82349855)]
COG0217	COG0739	BruAb1_1702	BMEI0321	Hypothetical protein {UniProtKB/TrEMBL:Q57BG3}	BruAb1_0700	AAX74075.1	Peptidase, M23/M37 family	[TP0474-TP0864 (0.82349855)]
COG0217	COG0739	BruAb1_1702	BMEI0321	Hypothetical protein {UniProtKB/TrEMBL:Q57BG3}	BruAb1_0900	AAX74265.1	Peptidase, M23/M37 family	[TP0474-TP0864 (0.82349855)]
COG0242	COG0254	BruAb2_0975	def	Peptide deformylase (EC 3.5.1.88) (PDF) (Polypeptide deformylase)	BruAb1_1701	rpmE	50S ribosomal protein L31	[TP0757-TP0255 (0.6434887)]
COG0242	COG0254	BruAb2_0768	BMEII0812	Peptide deformylase-like (Polypeptide deformylase-like)	BruAb1_1701	rpmE	50S ribosomal protein L31	[TP0757-TP0255 (0.6434887)]
COG0795	COG1512	BruAb1_0705	AAX74080.1	Hypothetical protein {UniProtKB/TrEMBL:Q57E54}	BruAb1_1800	AAX75116.1	Hypothetical protein {UniProtKB/TrEMBL:Q57B68}	[TP0884-TP0561 (0.6412245)]
COG0795	COG1512	BruAb1_0706	AAX74081.1	Hypothetical membrane protein	BruAb1_1800	AAX75116.1	Hypothetical protein {UniProtKB/TrEMBL:Q57B68}	[TP0884-TP0561 (0.6412245)]
COG0762	COG1512	BruAb1_1967	AAX75271.1	YGGT family protein {UniProtKB/TrEMBL:Q57AR3}	BruAb1_1800	AAX75116.1	Hypothetical protein {UniProtKB/TrEMBL:Q57B68}	[TP0668-TP0561 (0.5550382)]
COG0442	COG1466	BruAb1_0836	AAX74203.1	ProS, prolyl-tRNA synthetase	BruAb1_2032	AAX75333.1	Hypothetical protein {UniProtKB/TrEMBL:Q57AK1}	[TP0160-TP0588 (0.66563916)]
COG0785	COG2239	BruAb2_0640	AAX76051.1	CcdA, cytochrome c-type biogenesis protein CdcA	BruAb2_0356	AAX75787.1	MtgE, magnesium transporter	[TP0101-TP0917 (0.5215956)]
COG1176	COG1512	BruAb2_1045	AAX76421.1	Hypothetical polyamine ABC transporter, permease	BruAb1_1800	AAX75116.1	Hypothetical protein {UniProtKB/TrEMBL:Q57B68}	[TP0653-TP0561 (0.5550382)]
COG1176	COG1512	BruAb2_0853	AAX76244.1	Spermidine/putrescine ABC transporter, permease	BruAb1_1800	AAX75116.1	Hypothetical protein {UniProtKB/TrEMBL:Q57B68}	[TP0653-TP0561 (0.5550382)]
COG0705	COG2239	BruAb1_1259	AAX74597.1	Rhomboid family protein	BruAb2_0356	AAX75787.1	MtgE, magnesium transporter	[TP0982-TP0917 (0.5527395)]
COG0847	COG1558	BruAb2_0600	AAX76012.1	Exonuclease, hypothetical	BruAb2_0148	AAX75593.1	FlgC, flagellar basal-body rod rotein FlgC	[TP0643-TP0397 (0.7022186)]
COG0847	COG1558	BruAb2_0946	AAX76329.1	Hypothetical exonuclease	BruAb2_0148	AAX75593.1	FlgC, flagellar basal-body rod rotein FlgC	[TP0643-TP0397 (0.7022186)]
COG0847	COG1558	BruAb1_2046	AAX75347.1	DnaQ, DNA polymerase III, epsilon subunit	BruAb2_0148	AAX75593.1	FlgC, flagellar basal-body rod rotein FlgC	[TP0643-TP0397 (0.7022186)]
COG0305	COG0593	BruAb1_0472	AAX73867.1	DnaB, replicative DNA helicase	BruAb1_0593	AAX73971.1	DnaA {UniProtKB/TrEMBL:Q57EG3}	[TP0058-TP0001 (0.9013428)]
COG0305	COG0593	BruAb1_0472	AAX73867.1	DnaB, replicative DNA helicase	BruAb1_0001	dnaA	Chromosomal replication initiator protein dnaA	[TP0058-TP0001 (0.9013428)]
COG0772	COG2239	BruAb1_1427	AAX74757.1	FtsW, cell division protein	BruAb2_0356	AAX75787.1	MtgE, magnesium transporter	[TP0501-TP0917 (0.53388965), TP0387-TP0917 (0.61041105)]
COG1766	COG2239	BruAb2_1083	fliF	Flagellar M-ring protein	BruAb2_0356	AAX75787.1	MtgE, magnesium transporter	[TP0399-TP0917 (0.5059451)]
COG0178	COG1197	BruAb1_1110	uvrA	UvrABC system protein A (UvrA protein) (Excinuclease ABC subunit A)	BruAb2_0645	AAX76056.1	Mfd, transcription-repair coupling factor	[TP0514-TP0344 (0.9414915)]
COG0264	COG0544	BruAb1_1167	tsf	Tsf, translation elongation factor Ts	BruAb1_0910	tig	Tig, trigger factor {UniProtKB/TrEMBL:Q57DK9}	[TP0605-TP0506 (0.9100214)]
COG0495	COG1475	BruAb1_1787	leuS	Leucyl-tRNA synthetase (EC 6.1.1.4) (Leucine--tRNA ligase) (LeuRS)	BruAb1_2033	AAX75334.1	ParB, chromosome partitioning protein ParB	[TP0586-TP0271 (0.63095015)]
COG0495	COG1475	BruAb1_1787	leuS	Leucyl-tRNA synthetase (EC 6.1.1.4) (Leucine--tRNA ligase) (LeuRS)	BruAb2_1139	AAX76508.1	RepB, replication protein RepB	[TP0586-TP0271 (0.63095015)]
COG1512	COG1512	BruAb1_1800	AAX75116.1	Hypothetical protein {UniProtKB/TrEMBL:Q57B68}	BruAb1_1800	AAX75116.1	Hypothetical protein {UniProtKB/TrEMBL:Q57B68}	[TP0561-TP0561 (0.53951585)]
COG0750	COG1512	BruAb1_1162	BMEI0829	Hypothetical zinc metalloprotease BMEI0829 (EC 3.4.24.-)	BruAb1_1800	AAX75116.1	Hypothetical protein {UniProtKB/TrEMBL:Q57B68}	[TP0600-TP0561 (0.5857341)]
COG0099	COG0216	BruAb1_1216	rpsM	RpsM, ribosomal protein S13	BruAb1_1848	prfA	Peptide chain release factor 1 (RF-1)	[TP0210-TP0051 (0.8775348)]
COG0442	COG0552	BruAb1_0836	AAX74203.1	ProS, prolyl-tRNA synthetase	BruAb1_1910	AAX75220.1	FtsY, signal recognition particle-docking protein	[TP0160-TP0578 (0.56216276)]
COG0242	COG0319	BruAb2_0975	def	Peptide deformylase (EC 3.5.1.88) (PDF) (Polypeptide deformylase)	BruAb1_2129	BMEI1974	Hypothetical protein {UniProtKB/TrEMBL:Q57AA9}	[TP0757-TP0650 (0.630912)]
COG0242	COG0319	BruAb2_0768	BMEII0812	Peptide deformylase-like (Polypeptide deformylase-like)	BruAb1_2129	BMEI1974	Hypothetical protein {UniProtKB/TrEMBL:Q57AA9}	[TP0757-TP0650 (0.630912)]
COG0178	COG0845	BruAb1_1110	uvrA	UvrABC system protein A (UvrA protein) (Excinuclease ABC subunit A)	BruAb1_1658	AAX74977.1	HlyD family secretion protein	[TP0514-TP0965 (0.87363523)]
COG0178	COG0845	BruAb1_1110	uvrA	UvrABC system protein A (UvrA protein) (Excinuclease ABC subunit A)	BruAb2_0846	AAX76238.1	HlyD family secretion protein	[TP0514-TP0965 (0.87363523)]
COG0178	COG0845	BruAb1_1110	uvrA	UvrABC system protein A (UvrA protein) (Excinuclease ABC subunit A)	BruAb1_0317	AAX73717.1	HlyD family secretion protein	[TP0514-TP0965 (0.87363523)]
COG0178	COG0845	BruAb1_1110	uvrA	UvrABC system protein A (UvrA protein) (Excinuclease ABC subunit A)	BruAb2_0759	AAX76160.1	HlyD family secretion protein	[TP0514-TP0965 (0.87363523)]
COG0178	COG0845	BruAb1_1110	uvrA	UvrABC system protein A (UvrA protein) (Excinuclease ABC subunit A)	BruAb1_1095	AAX74436.1	Hypothetical protein {UniProtKB/TrEMBL:Q57D48}	[TP0514-TP0965 (0.87363523)]
COG0178	COG0845	BruAb1_1110	uvrA	UvrABC system protein A (UvrA protein) (Excinuclease ABC subunit A)	BruAb2_0317	AAX75750.1	HlyD family secretion protein	[TP0514-TP0965 (0.87363523)]
COG0178	COG0845	BruAb1_1110	uvrA	UvrABC system protein A (UvrA protein) (Excinuclease ABC subunit A)	BruAb1_1349	AAX74680.1	HlyD family secretion protein	[TP0514-TP0965 (0.87363523)]
COG0178	COG0845	BruAb1_1110	uvrA	UvrABC system protein A (UvrA protein) (Excinuclease ABC subunit A)	BruAb1_0302	AAX73705.1	Transporter, hypothetical	[TP0514-TP0965 (0.87363523)]
COG0457	COG0566	BruAb1_1732	AAX75050.1	TPR domain protein {UniProtKB/TrEMBL:Q57BD4}	BruAb1_1257	AAX74595.1	RNA methyltransferase, TrmH family, group 3	[TP0095-TP0054 (0.73981166)]
COG0457	COG0566	BruAb1_1732	AAX75050.1	TPR domain protein {UniProtKB/TrEMBL:Q57BD4}	BruAb1_1577	AAX74902.1	RNA methyltransferase, TrmH family	[TP0095-TP0054 (0.73981166)]
COG0457	COG0566	BruAb2_0269	AAX75703.1	TPR domain protein {UniProtKB/TrEMBL:Q579I1}	BruAb1_0146	AAX73558.1	RNA methyltransferase, TrmH family	[TP0095-TP0054 (0.73981166)]
COG0457	COG0566	BruAb2_0269	AAX75703.1	TPR domain protein {UniProtKB/TrEMBL:Q579I1}	BruAb1_1257	AAX74595.1	RNA methyltransferase, TrmH family, group 3	[TP0095-TP0054 (0.73981166)]
COG0457	COG0566	BruAb1_0425	AAX73821.1	TPR domain protein {UniProtKB/TrEMBL:Q57EW3}	BruAb1_1577	AAX74902.1	RNA methyltransferase, TrmH family	[TP0095-TP0054 (0.73981166)]
COG0457	COG0566	BruAb1_1732	AAX75050.1	TPR domain protein {UniProtKB/TrEMBL:Q57BD4}	BruAb1_0146	AAX73558.1	RNA methyltransferase, TrmH family	[TP0095-TP0054 (0.73981166)]
COG0457	COG0566	BruAb2_0269	AAX75703.1	TPR domain protein {UniProtKB/TrEMBL:Q579I1}	BruAb1_1577	AAX74902.1	RNA methyltransferase, TrmH family	[TP0095-TP0054 (0.73981166)]
COG0457	COG0566	BruAb1_0425	AAX73821.1	TPR domain protein {UniProtKB/TrEMBL:Q57EW3}	BruAb1_0146	AAX73558.1	RNA methyltransferase, TrmH family	[TP0095-TP0054 (0.73981166)]
COG0457	COG0566	BruAb1_0425	AAX73821.1	TPR domain protein {UniProtKB/TrEMBL:Q57EW3}	BruAb1_1257	AAX74595.1	RNA methyltransferase, TrmH family, group 3	[TP0095-TP0054 (0.73981166)]
COG0465	COG0558	BruAb1_1676	AAX74995.1	FtsH, cell division protein FtsH	BruAb1_0717	AAX74092.1	PgsA, CDP-diacylglycerol--glycerol-3-phosphate	[TP0765-TP0256 (0.8653493)]
COG0024	COG0462	BruAb1_1283	AAX74620.1	Map, methionine aminopeptidase, type I	BruAb1_1522	prs	Ribose-phosphate pyrophosphokinase (EC 2.7.6.1) (RPPK) (Phosphoribosyl pyrophosphate synthetase) (P-Rib-PP synthetase) (PRPP synthetase)	[TP0842-TP0294 (0.8762697)]
COG0125	COG0361	BruAb1_0998	tmk	Thymidylate kinase (EC 2.7.4.9) (dTMP kinase)	BruAb1_0277	infA	Translation initiation factor IF-1	[TP0354-TP0097 (0.8382038)]
COG0319	COG0787	BruAb1_2129	BMEI1974	Hypothetical protein {UniProtKB/TrEMBL:Q57AA9}	BruAb2_0310	alr	Alr, alanine racemase {UniProtKB/TrEMBL:Q579E1}	[TP0650-TP0681 (0.82058704)]
COG0849	COG1595	BruAb1_1421	AAX74751.1	FtsA, cell division protein FtsA	BruAb2_0021	AAX75473.1	RNA polymerase sigma-70 factor, ECF subfamily	[TP0389-TP0092 (0.66770643)]
COG0849	COG1595	BruAb1_1421	AAX74751.1	FtsA, cell division protein FtsA	BruAb1_1644	AAX74964.1	Response regulator {UniProtKB/TrEMBL:Q57BM0}	[TP0389-TP0092 (0.66770643)]
COG0849	COG1595	BruAb1_1421	AAX74751.1	FtsA, cell division protein FtsA	BruAb1_1645	AAX74965.1	RNA polymerase sigma-70 factor, ECF subfamily	[TP0389-TP0092 (0.66770643)]
COG0739	COG2204	BruAb1_0700	AAX74075.1	Peptidase, M23/M37 family	BruAb1_1121	AAX74461.1	NtrX, nitrogen regulation protein NtrX	[TP0706-TP0519 (0.80130965)]
COG0739	COG2204	BruAb1_0900	AAX74265.1	Peptidase, M23/M37 family	BruAb2_0082	AAX75533.1	Sigma-54 dependent DNA-binding response regulator	[TP0706-TP0519 (0.80130965)]
COG0739	COG2204	BruAb1_0700	AAX74075.1	Peptidase, M23/M37 family	BruAb2_0082	AAX75533.1	Sigma-54 dependent DNA-binding response regulator	[TP0706-TP0519 (0.80130965)]
COG0739	COG2204	BruAb1_0900	AAX74265.1	Peptidase, M23/M37 family	BruAb1_1121	AAX74461.1	NtrX, nitrogen regulation protein NtrX	[TP0706-TP0519 (0.80130965)]
COG0739	COG2204	BruAb1_0900	AAX74265.1	Peptidase, M23/M37 family	BruAb1_1123	AAX74463.1	NtrC, nitrogen regulation protein NtrC	[TP0706-TP0519 (0.80130965)]
COG0739	COG2204	BruAb1_1840	AAX75154.1	Peptidase, M23/M37 family	BruAb2_0082	AAX75533.1	Sigma-54 dependent DNA-binding response regulator	[TP0706-TP0519 (0.80130965)]
COG0739	COG2204	BruAb1_0700	AAX74075.1	Peptidase, M23/M37 family	BruAb1_1123	AAX74463.1	NtrC, nitrogen regulation protein NtrC	[TP0706-TP0519 (0.80130965)]
COG0739	COG2204	BruAb1_1840	AAX75154.1	Peptidase, M23/M37 family	BruAb1_1121	AAX74461.1	NtrX, nitrogen regulation protein NtrX	[TP0706-TP0519 (0.80130965)]
COG0739	COG2204	BruAb1_1840	AAX75154.1	Peptidase, M23/M37 family	BruAb1_1123	AAX74463.1	NtrC, nitrogen regulation protein NtrC	[TP0706-TP0519 (0.80130965)]
COG1108	COG1277	BruAb2_1061	AAX76435.1	ZnuB, zinc ABC transporter, permease protein	BruAb2_0902	AAX76289.1	NosY, nitrous-oxide reductase, nosY component	[TP0165-TP0880 (0.79878455)]
COG0457	COG0495	BruAb1_1732	AAX75050.1	TPR domain protein {UniProtKB/TrEMBL:Q57BD4}	BruAb1_1787	leuS	Leucyl-tRNA synthetase (EC 6.1.1.4) (Leucine--tRNA ligase) (LeuRS)	[TP0067-TP0586 (0.714839)]
COG0457	COG0495	BruAb2_0269	AAX75703.1	TPR domain protein {UniProtKB/TrEMBL:Q579I1}	BruAb1_1787	leuS	Leucyl-tRNA synthetase (EC 6.1.1.4) (Leucine--tRNA ligase) (LeuRS)	[TP0067-TP0586 (0.714839)]
COG0457	COG0495	BruAb1_0425	AAX73821.1	TPR domain protein {UniProtKB/TrEMBL:Q57EW3}	BruAb1_1787	leuS	Leucyl-tRNA synthetase (EC 6.1.1.4) (Leucine--tRNA ligase) (LeuRS)	[TP0067-TP0586 (0.714839)]
COG0257	COG0472	BruAb1_1731	AAX75049.1	RpmJ, ribosomal protein L36	BruAb1_1429	mraY	Phospho-N-acetylmuramoyl-pentapeptide-transferase (EC 2.7.8.13) (UDP- MurNAc-pentapeptide phosphotransferase)	[TP0209-TP0345 (0.64932555)]
COG0257	COG0472	BruAb1_1731	AAX75049.1	RpmJ, ribosomal protein L36	BruAb1_0533	AAX73922.1	Glycosyl transferase, group 4 family protein	[TP0209-TP0345 (0.64932555)]
COG0358	COG0457	BruAb1_1475	AAX74803.1	DnaG, DNA primase {UniProtKB/TrEMBL:Q57C31}	BruAb1_1732	AAX75050.1	TPR domain protein {UniProtKB/TrEMBL:Q57BD4}	[TP0492-TP0648 (0.5111708)]
COG0358	COG0457	BruAb1_1475	AAX74803.1	DnaG, DNA primase {UniProtKB/TrEMBL:Q57C31}	BruAb2_0269	AAX75703.1	TPR domain protein {UniProtKB/TrEMBL:Q579I1}	[TP0492-TP0648 (0.5111708)]
COG0358	COG0457	BruAb1_1475	AAX74803.1	DnaG, DNA primase {UniProtKB/TrEMBL:Q57C31}	BruAb1_0425	AAX73821.1	TPR domain protein {UniProtKB/TrEMBL:Q57EW3}	[TP0492-TP0648 (0.5111708)]
COG0687	COG1558	BruAb1_1599	AAX74923.1	Hypothetical spermidine/putrescine ABC	BruAb2_0148	AAX75593.1	FlgC, flagellar basal-body rod rotein FlgC	[TP0655-TP0397 (0.60331625)]
COG0687	COG1558	BruAb2_0855	AAX76246.1	Hypothetical spermidine/putrescine ABC	BruAb2_0148	AAX75593.1	FlgC, flagellar basal-body rod rotein FlgC	[TP0655-TP0397 (0.60331625)]
COG0687	COG1558	BruAb2_1043	AAX76419.1	ABC transporter extracellular solute binding	BruAb2_0148	AAX75593.1	FlgC, flagellar basal-body rod rotein FlgC	[TP0655-TP0397 (0.60331625)]
COG0569	COG1430	BruAb1_1120	AAX74460.1	TrkA, potassium uptake protein TrkA	BruAb1_1267	AAX74605.1	Hypothetical protein {UniProtKB/TrEMBL:Q57CM9}	[TP0024-TP0087 (0.61624503)]
COG0024	COG0125	BruAb1_1283	AAX74620.1	Map, methionine aminopeptidase, type I	BruAb1_0998	tmk	Thymidylate kinase (EC 2.7.4.9) (dTMP kinase)	[TP0842-TP0354 (0.8096375)]
COG0265	COG1430	BruAb1_0630	htrA	Probable serine protease do-like precursor (EC 3.4.21.-)	BruAb1_1267	AAX74605.1	Hypothetical protein {UniProtKB/TrEMBL:Q57CM9}	[TP0773-TP0087 (0.5241626)]
COG0265	COG1430	BruAb1_1212	AAX74550.1	Serine protease {UniProtKB/TrEMBL:Q57CT4}	BruAb1_1267	AAX74605.1	Hypothetical protein {UniProtKB/TrEMBL:Q57CM9}	[TP0773-TP0087 (0.5241626)]
COG0265	COG1430	BruAb1_1389	AAX74720.1	Serine protease Do, hypothetical	BruAb1_1267	AAX74605.1	Hypothetical protein {UniProtKB/TrEMBL:Q57CM9}	[TP0773-TP0087 (0.5241626)]
COG0257	COG0779	BruAb1_1731	AAX75049.1	RpmJ, ribosomal protein L36	BruAb1_2135	BMEI1968	Hypothetical protein {UniProtKB/TrEMBL:Q57AA3}	[TP0209-TP0893 (0.7461857)]
COG1291	COG1291	BruAb2_0124	AAX75570.1	Chemotaxis motA protein	BruAb2_0124	AAX75570.1	Chemotaxis motA protein	[TP0725-TP0725 (0.8044664)]
COG0275	COG1815	BruAb1_1434	mraW	S-adenosyl-methyltransferase mraW (EC 2.1.1.-)	BruAb2_0147	AAX75592.1	FlgB, flagellar basal-body rod protein	[TP0384-TP0396 (0.81050646)]
COG0457	COG0845	BruAb1_1732	AAX75050.1	TPR domain protein {UniProtKB/TrEMBL:Q57BD4}	BruAb1_1658	AAX74977.1	HlyD family secretion protein	[TP0648-TP0965 (0.54118866)]
COG0457	COG0845	BruAb2_0269	AAX75703.1	TPR domain protein {UniProtKB/TrEMBL:Q579I1}	BruAb2_0846	AAX76238.1	HlyD family secretion protein	[TP0648-TP0965 (0.54118866)]
COG0457	COG0845	BruAb2_0269	AAX75703.1	TPR domain protein {UniProtKB/TrEMBL:Q579I1}	BruAb1_0302	AAX73705.1	Transporter, hypothetical	[TP0648-TP0965 (0.54118866)]
COG0457	COG0845	BruAb1_1732	AAX75050.1	TPR domain protein {UniProtKB/TrEMBL:Q57BD4}	BruAb1_1095	AAX74436.1	Hypothetical protein {UniProtKB/TrEMBL:Q57D48}	[TP0648-TP0965 (0.54118866)]
COG0457	COG0845	BruAb1_1732	AAX75050.1	TPR domain protein {UniProtKB/TrEMBL:Q57BD4}	BruAb1_0302	AAX73705.1	Transporter, hypothetical	[TP0648-TP0965 (0.54118866)]
COG0457	COG0845	BruAb2_0269	AAX75703.1	TPR domain protein {UniProtKB/TrEMBL:Q579I1}	BruAb1_1349	AAX74680.1	HlyD family secretion protein	[TP0648-TP0965 (0.54118866)]
COG0457	COG0845	BruAb1_1732	AAX75050.1	TPR domain protein {UniProtKB/TrEMBL:Q57BD4}	BruAb1_0317	AAX73717.1	HlyD family secretion protein	[TP0648-TP0965 (0.54118866)]
COG0457	COG0845	BruAb1_0425	AAX73821.1	TPR domain protein {UniProtKB/TrEMBL:Q57EW3}	BruAb1_0302	AAX73705.1	Transporter, hypothetical	[TP0648-TP0965 (0.54118866)]
COG0457	COG0845	BruAb2_0269	AAX75703.1	TPR domain protein {UniProtKB/TrEMBL:Q579I1}	BruAb1_0317	AAX73717.1	HlyD family secretion protein	[TP0648-TP0965 (0.54118866)]
COG0457	COG0845	BruAb1_1732	AAX75050.1	TPR domain protein {UniProtKB/TrEMBL:Q57BD4}	BruAb2_0846	AAX76238.1	HlyD family secretion protein	[TP0648-TP0965 (0.54118866)]
COG0457	COG0845	BruAb1_0425	AAX73821.1	TPR domain protein {UniProtKB/TrEMBL:Q57EW3}	BruAb1_1095	AAX74436.1	Hypothetical protein {UniProtKB/TrEMBL:Q57D48}	[TP0648-TP0965 (0.54118866)]
COG0457	COG0845	BruAb2_0269	AAX75703.1	TPR domain protein {UniProtKB/TrEMBL:Q579I1}	BruAb1_1095	AAX74436.1	Hypothetical protein {UniProtKB/TrEMBL:Q57D48}	[TP0648-TP0965 (0.54118866)]
COG0457	COG0845	BruAb1_0425	AAX73821.1	TPR domain protein {UniProtKB/TrEMBL:Q57EW3}	BruAb2_0317	AAX75750.1	HlyD family secretion protein	[TP0648-TP0965 (0.54118866)]
COG0457	COG0845	BruAb2_0269	AAX75703.1	TPR domain protein {UniProtKB/TrEMBL:Q579I1}	BruAb2_0317	AAX75750.1	HlyD family secretion protein	[TP0648-TP0965 (0.54118866)]
COG0457	COG0845	BruAb1_0425	AAX73821.1	TPR domain protein {UniProtKB/TrEMBL:Q57EW3}	BruAb1_1658	AAX74977.1	HlyD family secretion protein	[TP0648-TP0965 (0.54118866)]
COG0457	COG0845	BruAb1_1732	AAX75050.1	TPR domain protein {UniProtKB/TrEMBL:Q57BD4}	BruAb2_0759	AAX76160.1	HlyD family secretion protein	[TP0648-TP0965 (0.54118866)]
COG0457	COG0845	BruAb1_1732	AAX75050.1	TPR domain protein {UniProtKB/TrEMBL:Q57BD4}	BruAb1_1349	AAX74680.1	HlyD family secretion protein	[TP0648-TP0965 (0.54118866)]
COG0457	COG0845	BruAb1_0425	AAX73821.1	TPR domain protein {UniProtKB/TrEMBL:Q57EW3}	BruAb2_0759	AAX76160.1	HlyD family secretion protein	[TP0648-TP0965 (0.54118866)]
COG0457	COG0845	BruAb1_0425	AAX73821.1	TPR domain protein {UniProtKB/TrEMBL:Q57EW3}	BruAb1_0317	AAX73717.1	HlyD family secretion protein	[TP0648-TP0965 (0.54118866)]
COG0457	COG0845	BruAb2_0269	AAX75703.1	TPR domain protein {UniProtKB/TrEMBL:Q579I1}	BruAb1_1658	AAX74977.1	HlyD family secretion protein	[TP0648-TP0965 (0.54118866)]
COG0457	COG0845	BruAb1_1732	AAX75050.1	TPR domain protein {UniProtKB/TrEMBL:Q57BD4}	BruAb2_0317	AAX75750.1	HlyD family secretion protein	[TP0648-TP0965 (0.54118866)]
COG0457	COG0845	BruAb1_0425	AAX73821.1	TPR domain protein {UniProtKB/TrEMBL:Q57EW3}	BruAb1_1349	AAX74680.1	HlyD family secretion protein	[TP0648-TP0965 (0.54118866)]
COG0457	COG0845	BruAb1_0425	AAX73821.1	TPR domain protein {UniProtKB/TrEMBL:Q57EW3}	BruAb2_0846	AAX76238.1	HlyD family secretion protein	[TP0648-TP0965 (0.54118866)]
COG0457	COG0845	BruAb2_0269	AAX75703.1	TPR domain protein {UniProtKB/TrEMBL:Q579I1}	BruAb2_0759	AAX76160.1	HlyD family secretion protein	[TP0648-TP0965 (0.54118866)]
COG0760	COG2239	BruAb1_1145	AAX74484.1	Rotamase family protein	BruAb2_0356	AAX75787.1	MtgE, magnesium transporter	[TP1016-TP0917 (0.81817394)]
COG0760	COG2239	BruAb2_0886	AAX76274.1	Hypothetical peptidyl-prolyl cis-trans isomerase	BruAb2_0356	AAX75787.1	MtgE, magnesium transporter	[TP1016-TP0917 (0.81817394)]
COG0760	COG2239	BruAb1_1919	AAX75228.1	Peptidyl-prolyl cis-trans isomerase	BruAb2_0356	AAX75787.1	MtgE, magnesium transporter	[TP1016-TP0917 (0.81817394)]
COG0760	COG2239	BruAb1_0703	AAX74078.1	Peptidyl-prolyl cis-trans isomerase, hypothetical	BruAb2_0356	AAX75787.1	MtgE, magnesium transporter	[TP1016-TP0917 (0.81817394)]
COG1749	COG1843	BruAb2_1076	flgE	Flagellar hook protein flgE	BruAb2_1071	AAX76444.1	Hypothetical FlgD basal-body rod modification	[TP0727-TP0728 (0.8651164)]
COG0782	COG1057	BruAb1_0578	AAX73957.1	Transcription elongation factor	BruAb1_1821	nadD	Probable nicotinate-nucleotide adenylyltransferase (EC 2.7.7.18) (Deamido-NAD(+) pyrophosphorylase) (Deamido-NAD(+) diphosphorylase) (Nicotinate mononucleotide adenylyltransferase) (NaMN adenylyltransferase)	[TP0019-TP0741 (0.75909394)]
COG0782	COG1057	BruAb1_1497	greA	Transcription elongation factor greA (Transcript cleavage factor greA)	BruAb1_1821	nadD	Probable nicotinate-nucleotide adenylyltransferase (EC 2.7.7.18) (Deamido-NAD(+) pyrophosphorylase) (Deamido-NAD(+) diphosphorylase) (Nicotinate mononucleotide adenylyltransferase) (NaMN adenylyltransferase)	[TP0019-TP0741 (0.75909394)]
COG0782	COG1057	BruAb2_0611	AAX76022.1	Hypothetical Rnk transcriptional regulator	BruAb1_1821	nadD	Probable nicotinate-nucleotide adenylyltransferase (EC 2.7.7.18) (Deamido-NAD(+) pyrophosphorylase) (Deamido-NAD(+) diphosphorylase) (Nicotinate mononucleotide adenylyltransferase) (NaMN adenylyltransferase)	[TP0019-TP0741 (0.75909394)]
COG0687	COG3683	BruAb2_1043	AAX76419.1	ABC transporter extracellular solute binding	BruAb2_0096	AAX75547.1	Hypothetical protein {UniProtKB/TrEMBL:Q579Y7}	[TP0655-TP0557 (0.79878455)]
COG0687	COG3683	BruAb1_1599	AAX74923.1	Hypothetical spermidine/putrescine ABC	BruAb2_0096	AAX75547.1	Hypothetical protein {UniProtKB/TrEMBL:Q579Y7}	[TP0655-TP0557 (0.79878455)]
COG0687	COG3683	BruAb2_0855	AAX76246.1	Hypothetical spermidine/putrescine ABC	BruAb2_0096	AAX75547.1	Hypothetical protein {UniProtKB/TrEMBL:Q579Y7}	[TP0655-TP0557 (0.79878455)]
COG1079	COG2239	BruAb2_0007	AAX75460.1	ABC transporter, permease protein	BruAb2_0356	AAX75787.1	MtgE, magnesium transporter	[TP0302-TP0917 (0.5527395)]
COG1079	COG2239	BruAb2_0656	AAX76066.1	ABC transporter, permease protein	BruAb2_0356	AAX75787.1	MtgE, magnesium transporter	[TP0302-TP0917 (0.5527395)]
COG1512	COG2215	BruAb1_1800	AAX75116.1	Hypothetical protein {UniProtKB/TrEMBL:Q57B68}	BruAb2_0095	AAX75546.1	Hypothetical protein {UniProtKB/TrEMBL:Q579Y8}	[TP0561-TP0558 (0.53951585)]
COG1109	COG1157	BruAb1_0560	AAX73941.1	Phosphomannomutase, hypothetical	BruAb2_0127	AAX75573.1	Flagellum-specific ATP synthase FliI	[TP0413-TP0402 (0.78400123)]
COG1109	COG1157	BruAb1_1675	glmM	Phosphoglucosamine mutase (EC 5.4.2.10)	BruAb2_0127	AAX75573.1	Flagellum-specific ATP synthase FliI	[TP0413-TP0402 (0.78400123)]
COG1109	COG1157	BruAb2_0833	AAX76226.1	Hypothetical phosphoglucomutase	BruAb2_0127	AAX75573.1	Flagellum-specific ATP synthase FliI	[TP0413-TP0402 (0.78400123)]
COG1987	COG2239	BruAb2_1070	AAX76443.1	FliQ, flagellar biosynthesis protein	BruAb2_0356	AAX75787.1	MtgE, magnesium transporter	[TP0717-TP0917 (0.53720385)]
COG0217	COG1235	BruAb1_1702	BMEI0321	Hypothetical protein {UniProtKB/TrEMBL:Q57BG3}	BruAb1_1003	AAX74353.1	Hypothetical protein {UniProtKB/TrEMBL:Q57DD1}	[TP0474-TP0489 (0.71912634)]
COG0267	COG2215	BruAb2_0615	AAX76026.1	RpmG, ribosomal protein L33	BruAb2_0095	AAX75546.1	Hypothetical protein {UniProtKB/TrEMBL:Q579Y8}	[TP0234-TP0558 (0.7885255)]
COG0012	COG0188	BruAb1_1526	AAX74854.1	GTP-binding protein, hypothetical	BruAb1_1103	AAX74444.1	GyrA, DNA gyrase, A subunit	[TP0124-TP0005 (0.7149395)]
COG0012	COG0188	BruAb1_1526	AAX74854.1	GTP-binding protein, hypothetical	BruAb1_0771	AAX74139.1	ParC, DNA topoisomerase IV, A subunit	[TP0124-TP0005 (0.7149395)]
COG0324	COG1558	BruAb1_1386	miaA	tRNA delta(2)-isopentenylpyrophosphate transferase (EC 2.5.1.8) (IPP transferase) (Isopentenyl-diphosphate:tRNA isopentenyltransferase) (IPTase) (IPPT)	BruAb2_0148	AAX75593.1	FlgC, flagellar basal-body rod rotein FlgC	[TP0637-TP0397 (0.66148543)]
COG0462	COG0492	BruAb1_1522	prs	Ribose-phosphate pyrophosphokinase (EC 2.7.6.1) (RPPK) (Phosphoribosyl pyrophosphate synthetase) (P-Rib-PP synthetase) (PRPP synthetase)	BruAb1_1492	AAX74820.1	TrxB, thioredoxin reductase	[TP0294-TP0814 (0.8323514)]
COG0124	COG0254	BruAb2_0182	hisS	Histidyl-tRNA synthetase (EC 6.1.1.21) (Histidine--tRNA ligase) (HisRS)	BruAb1_1701	rpmE	50S ribosomal protein L31	[TP0641-TP0255 (0.65973145)]
COG0178	COG0272	BruAb1_1110	uvrA	UvrABC system protein A (UvrA protein) (Excinuclease ABC subunit A)	BruAb1_1415	AAX74745.1	LigA, DNA ligase, NAD-dependent	[TP0514-TP0634 (0.7537598)]
COG1512	COG1684	BruAb1_1800	AAX75116.1	Hypothetical protein {UniProtKB/TrEMBL:Q57B68}	BruAb2_1068	AAX76442.1	Hypothetical FliR, flagellar biosynthesis protein	[TP0561-TP0716 (0.6360963)]
COG0257	COG2204	BruAb1_1731	AAX75049.1	RpmJ, ribosomal protein L36	BruAb2_0082	AAX75533.1	Sigma-54 dependent DNA-binding response regulator	[TP0209-TP0519 (0.6010877)]
COG0257	COG2204	BruAb1_1731	AAX75049.1	RpmJ, ribosomal protein L36	BruAb1_1123	AAX74463.1	NtrC, nitrogen regulation protein NtrC	[TP0209-TP0519 (0.6010877)]
COG0257	COG2204	BruAb1_1731	AAX75049.1	RpmJ, ribosomal protein L36	BruAb1_1121	AAX74461.1	NtrX, nitrogen regulation protein NtrX	[TP0209-TP0519 (0.6010877)]
COG0495	COG1558	BruAb1_1787	leuS	Leucyl-tRNA synthetase (EC 6.1.1.4) (Leucine--tRNA ligase) (LeuRS)	BruAb2_0148	AAX75593.1	FlgC, flagellar basal-body rod rotein FlgC	[TP0586-TP0397 (0.60331625)]
COG1135	COG1466	BruAb2_0272	AAX75706.1	ABC transporter, ATP-binding protein	BruAb1_2032	AAX75333.1	Hypothetical protein {UniProtKB/TrEMBL:Q57AK1}	[TP0120-TP0588 (0.7896185)]
COG1192	COG2214	BruAb1_2034	AAX75335.1	ParA, chromosome partitioning protein	BruAb1_0441	AAX73837.1	Chaperone protein DnaJ, hypothetical	[TP0272-TP0843 (0.8210422)]
COG1192	COG2214	BruAb2_1138	AAX76507.1	RepA, replication protein RepA	BruAb1_0441	AAX73837.1	Chaperone protein DnaJ, hypothetical	[TP0272-TP0843 (0.8210422)]
COG1192	COG2214	BruAb1_2034	AAX75335.1	ParA, chromosome partitioning protein	BruAb1_1999	AAX75301.1	DnaJ domain protein {UniProtKB/TrEMBL:Q57AN3}	[TP0272-TP0843 (0.8210422)]
COG1192	COG2214	BruAb2_1138	AAX76507.1	RepA, replication protein RepA	BruAb1_1999	AAX75301.1	DnaJ domain protein {UniProtKB/TrEMBL:Q57AN3}	[TP0272-TP0843 (0.8210422)]
COG0608	COG1159	BruAb1_1272	AAX74609.1	RecJ, single-stranded-DNA-specific exonuclease	BruAb1_0680	era	GTP-binding protein era homolog	[TP0704-TP0541 (0.7586372)]
COG0242	COG0263	BruAb2_0768	BMEII0812	Peptide deformylase-like (Polypeptide deformylase-like)	BruAb1_1823	proB	Glutamate 5-kinase (EC 2.7.2.11) (Gamma-glutamyl kinase) (GK)	[TP0757-TP0351 (0.5771584)]
COG0242	COG0263	BruAb2_0975	def	Peptide deformylase (EC 3.5.1.88) (PDF) (Polypeptide deformylase)	BruAb1_1823	proB	Glutamate 5-kinase (EC 2.7.2.11) (Gamma-glutamyl kinase) (GK)	[TP0757-TP0351 (0.5771584)]
COG1115	COG2239	BruAb2_0740	AAX76142.1	Amino acid carrier family protein	BruAb2_0356	AAX75787.1	MtgE, magnesium transporter	[TP0414-TP0917 (0.53720385)]
COG0566	COG1589	BruAb1_1577	AAX74902.1	RNA methyltransferase, TrmH family	BruAb1_1422	AAX74752.1	Hypothetical cell division protein FtsQ	[TP0109-TP0388 (0.8512026)]
COG0566	COG1589	BruAb1_0146	AAX73558.1	RNA methyltransferase, TrmH family	BruAb1_1422	AAX74752.1	Hypothetical cell division protein FtsQ	[TP0109-TP0388 (0.8512026)]
COG0566	COG1589	BruAb1_1257	AAX74595.1	RNA methyltransferase, TrmH family, group 3	BruAb1_1422	AAX74752.1	Hypothetical cell division protein FtsQ	[TP0109-TP0388 (0.8512026)]
COG0739	COG4786	BruAb1_1840	AAX75154.1	Peptidase, M23/M37 family	BruAb2_0150	AAX75595.1	Flagellar basal-body rod protein FlgG	[TP0782-TP0961 (0.69582695)]
COG0739	COG4786	BruAb1_0900	AAX74265.1	Peptidase, M23/M37 family	BruAb2_0150	AAX75595.1	Flagellar basal-body rod protein FlgG	[TP0782-TP0961 (0.69582695)]
COG0739	COG4786	BruAb1_0700	AAX74075.1	Peptidase, M23/M37 family	BruAb2_0126	AAX75572.1	FlgF, flagellar basal-body rod protein FlgF	[TP0782-TP0961 (0.69582695)]
COG0739	COG4786	BruAb1_1840	AAX75154.1	Peptidase, M23/M37 family	BruAb2_0126	AAX75572.1	FlgF, flagellar basal-body rod protein FlgF	[TP0782-TP0961 (0.69582695)]
COG0739	COG4786	BruAb1_0900	AAX74265.1	Peptidase, M23/M37 family	BruAb2_0126	AAX75572.1	FlgF, flagellar basal-body rod protein FlgF	[TP0782-TP0961 (0.69582695)]
COG0739	COG4786	BruAb1_0700	AAX74075.1	Peptidase, M23/M37 family	BruAb2_0150	AAX75595.1	Flagellar basal-body rod protein FlgG	[TP0782-TP0961 (0.69582695)]
COG0124	COG0546	BruAb2_0182	hisS	Histidyl-tRNA synthetase (EC 6.1.1.21) (Histidine--tRNA ligase) (HisRS)	BruAb1_0313	AAX73713.1	Hydrolase, haloacid dehalogenase-like family	[TP0641-TP0554 (0.5196431)]
COG0124	COG0546	BruAb2_0182	hisS	Histidyl-tRNA synthetase (EC 6.1.1.21) (Histidine--tRNA ligase) (HisRS)	BruAb1_1007	AAX74357.1	Hydrolase, haloacid dehalogenase-like family	[TP0641-TP0554 (0.5196431)]
COG0124	COG0546	BruAb2_0182	hisS	Histidyl-tRNA synthetase (EC 6.1.1.21) (Histidine--tRNA ligase) (HisRS)	BruAb1_1013	AAX74363.1	CbbZ, phosphoglycolate phosphatase	[TP0641-TP0554 (0.5196431)]
COG0257	COG0773	BruAb1_1731	AAX75049.1	RpmJ, ribosomal protein L36	BruAb1_1425	murC	UDP-N-acetylmuramate--L-alanine ligase (EC 6.3.2.8) (UDP-N- acetylmuramoyl-L-alanine synthetase)	[TP0209-TP0341 (0.6926446)]
COG0457	COG2204	BruAb1_0425	AAX73821.1	TPR domain protein {UniProtKB/TrEMBL:Q57EW3}	BruAb1_1121	AAX74461.1	NtrX, nitrogen regulation protein NtrX	[TP0067-TP0519 (0.7741208)]
COG0457	COG2204	BruAb1_0425	AAX73821.1	TPR domain protein {UniProtKB/TrEMBL:Q57EW3}	BruAb1_1123	AAX74463.1	NtrC, nitrogen regulation protein NtrC	[TP0067-TP0519 (0.7741208)]
COG0457	COG2204	BruAb1_1732	AAX75050.1	TPR domain protein {UniProtKB/TrEMBL:Q57BD4}	BruAb1_1121	AAX74461.1	NtrX, nitrogen regulation protein NtrX	[TP0067-TP0519 (0.7741208)]
COG0457	COG2204	BruAb1_0425	AAX73821.1	TPR domain protein {UniProtKB/TrEMBL:Q57EW3}	BruAb2_0082	AAX75533.1	Sigma-54 dependent DNA-binding response regulator	[TP0067-TP0519 (0.7741208)]
COG0457	COG2204	BruAb1_1732	AAX75050.1	TPR domain protein {UniProtKB/TrEMBL:Q57BD4}	BruAb1_1123	AAX74463.1	NtrC, nitrogen regulation protein NtrC	[TP0067-TP0519 (0.7741208)]
COG0457	COG2204	BruAb2_0269	AAX75703.1	TPR domain protein {UniProtKB/TrEMBL:Q579I1}	BruAb1_1121	AAX74461.1	NtrX, nitrogen regulation protein NtrX	[TP0067-TP0519 (0.7741208)]
COG0457	COG2204	BruAb2_0269	AAX75703.1	TPR domain protein {UniProtKB/TrEMBL:Q579I1}	BruAb2_0082	AAX75533.1	Sigma-54 dependent DNA-binding response regulator	[TP0067-TP0519 (0.7741208)]
COG0457	COG2204	BruAb2_0269	AAX75703.1	TPR domain protein {UniProtKB/TrEMBL:Q579I1}	BruAb1_1123	AAX74463.1	NtrC, nitrogen regulation protein NtrC	[TP0067-TP0519 (0.7741208)]
COG0457	COG2204	BruAb1_1732	AAX75050.1	TPR domain protein {UniProtKB/TrEMBL:Q57BD4}	BruAb2_0082	AAX75533.1	Sigma-54 dependent DNA-binding response regulator	[TP0067-TP0519 (0.7741208)]
COG0272	COG1879	BruAb1_1415	AAX74745.1	LigA, DNA ligase, NAD-dependent	BruAb1_1618	AAX74938.1	Sugar-binding transcriptional regulator, LacI	[TP0634-TP0684 (0.56216276)]
COG0272	COG1879	BruAb1_1415	AAX74745.1	LigA, DNA ligase, NAD-dependent	BruAb1_1340	AAX74672.1	Sugar ABC transporter, periplasmic sugar-binding	[TP0634-TP0684 (0.56216276)]
COG0272	COG1879	BruAb1_1415	AAX74745.1	LigA, DNA ligase, NAD-dependent	BruAb1_0571	AAX73952.1	Transcriptional regulator	[TP0634-TP0684 (0.56216276)]
COG0272	COG1879	BruAb1_1415	AAX74745.1	LigA, DNA ligase, NAD-dependent	BruAb2_0373	AAX75804.1	RbsB-2, ribose ABC transporter, periplasmic	[TP0634-TP0684 (0.56216276)]
COG0272	COG1879	BruAb1_1415	AAX74745.1	LigA, DNA ligase, NAD-dependent	BruAb1_0566	AAX73947.1	RbsB-1, ribose ABC transporter	[TP0634-TP0684 (0.56216276)]
COG0257	COG0681	BruAb1_1731	AAX75049.1	RpmJ, ribosomal protein L36	BruAb1_0677	AAX74052.1	Signal peptidase I {UniProtKB/TrEMBL:Q57E82}	[TP0209-TP0926 (0.69083804)]
COG0526	COG1843	BruAb1_0095	AAX73511.1	CycY, thiol:disulfide interchange protein,	BruAb2_1071	AAX76444.1	Hypothetical FlgD basal-body rod modification	[TP0100-TP0728 (0.58155864)]
COG0526	COG1843	BruAb1_1956	AAX75260.1	Thiol:disulfide interchange protein, hypothetical	BruAb2_1071	AAX76444.1	Hypothetical FlgD basal-body rod modification	[TP0100-TP0728 (0.58155864)]
COG0526	COG1843	BruAb1_2080	AAX75379.1	Trx-1, thioredoxin {UniProtKB/TrEMBL:Q57AF5}	BruAb2_1071	AAX76444.1	Hypothetical FlgD basal-body rod modification	[TP0100-TP0728 (0.58155864)]
COG0768	COG1344	BruAb1_1432	AAX74762.1	Penicillin-binding protein	BruAb2_1084	AAX76457.1	Flagellin family protein	[TP0760-TP0870 (0.7190043)]
COG0768	COG1344	BruAb1_1432	AAX74762.1	Penicillin-binding protein	BruAb2_1074	AAX76447.1	Hypothetical flagellar hook-associated protein	[TP0760-TP0870 (0.7190043)]
COG1121	COG2204	BruAb2_1060	AAX76434.1	ZnuC, zinc ABC transporter, ATP binding protein	BruAb1_1123	AAX74463.1	NtrC, nitrogen regulation protein NtrC	[TP0035-TP0519 (0.5085169)]
COG1121	COG2204	BruAb2_1060	AAX76434.1	ZnuC, zinc ABC transporter, ATP binding protein	BruAb1_1121	AAX74461.1	NtrX, nitrogen regulation protein NtrX	[TP0035-TP0519 (0.5085169)]
COG1121	COG2204	BruAb2_1060	AAX76434.1	ZnuC, zinc ABC transporter, ATP binding protein	BruAb2_0082	AAX75533.1	Sigma-54 dependent DNA-binding response regulator	[TP0035-TP0519 (0.5085169)]
COG0528	COG4591	BruAb1_1166	pyrH	Uridylate kinase (EC 2.7.4.-) (UK) (Uridine monophosphate kinase) (UMP kinase)	BruAb1_0837	AAX74204.1	ABC transporter, permease protein	[TP0099-TP0580 (0.8561369)]
COG0228	COG0546	BruAb1_1803	rpsP	RpsP, ribosomal protein S16	BruAb1_1013	AAX74363.1	CbbZ, phosphoglycolate phosphatase	[TP0905-TP0554 (0.5352583)]
COG0228	COG0546	BruAb1_1803	rpsP	RpsP, ribosomal protein S16	BruAb1_1007	AAX74357.1	Hydrolase, haloacid dehalogenase-like family	[TP0905-TP0554 (0.5352583)]
COG0228	COG0546	BruAb1_1803	rpsP	RpsP, ribosomal protein S16	BruAb1_0313	AAX73713.1	Hydrolase, haloacid dehalogenase-like family	[TP0905-TP0554 (0.5352583)]
COG0503	COG1488	BruAb1_1529	apt	Adenine phosphoribosyltransferase (EC 2.4.2.7) (APRT)	BruAb1_0109	pncB	Nicotinate phosphoribosyltransferase (EC 2.4.2.11) (NAPRTase)	[TP1039-TP0628 (0.6658587)]
COG0051	COG2204	BruAb1_1239	rpsJ	RpsJ, ribosomal protein S10	BruAb2_0082	AAX75533.1	Sigma-54 dependent DNA-binding response regulator	[TP0188-TP0519 (0.6307204)]
COG0051	COG2204	BruAb1_1239	rpsJ	RpsJ, ribosomal protein S10	BruAb1_1123	AAX74463.1	NtrC, nitrogen regulation protein NtrC	[TP0188-TP0519 (0.6307204)]
COG0051	COG2204	BruAb1_1239	rpsJ	RpsJ, ribosomal protein S10	BruAb1_1121	AAX74461.1	NtrX, nitrogen regulation protein NtrX	[TP0188-TP0519 (0.6307204)]
COG0249	COG0546	BruAb1_0143	mutS	MutS, DNA mismatch repair protein	BruAb1_1013	AAX74363.1	CbbZ, phosphoglycolate phosphatase	[TP0328-TP0554 (0.5196431)]
COG0249	COG0546	BruAb1_0143	mutS	MutS, DNA mismatch repair protein	BruAb1_0313	AAX73713.1	Hydrolase, haloacid dehalogenase-like family	[TP0328-TP0554 (0.5196431)]
COG0249	COG0546	BruAb1_0143	mutS	MutS, DNA mismatch repair protein	BruAb1_1007	AAX74357.1	Hydrolase, haloacid dehalogenase-like family	[TP0328-TP0554 (0.5196431)]
COG0162	COG2834	BruAb1_0935	tyrS	Tyrosyl-tRNA synthetase (EC 6.1.1.1) (Tyrosine--tRNA ligase) (TyrRS)	BruAb1_1978	AAX75282.1	Hypothetical protein {UniProtKB/TrEMBL:Q57AQ2}	[TP0834-TP0333 (0.5313641)]
COG0342	COG0546	BruAb1_1324	AAX74658.1	Protein-export membrane protein, SecD/SecF family	BruAb1_1007	AAX74357.1	Hydrolase, haloacid dehalogenase-like family	[TP0410-TP0554 (0.6160348)]
COG0342	COG0546	BruAb1_0903	secD	Protein-export membrane protein secD	BruAb1_0313	AAX73713.1	Hydrolase, haloacid dehalogenase-like family	[TP0410-TP0554 (0.6160348)]
COG0342	COG0546	BruAb1_1324	AAX74658.1	Protein-export membrane protein, SecD/SecF family	BruAb1_0313	AAX73713.1	Hydrolase, haloacid dehalogenase-like family	[TP0410-TP0554 (0.6160348)]
COG0342	COG0546	BruAb1_0903	secD	Protein-export membrane protein secD	BruAb1_1007	AAX74357.1	Hydrolase, haloacid dehalogenase-like family	[TP0410-TP0554 (0.6160348)]
COG0342	COG0546	BruAb1_0903	secD	Protein-export membrane protein secD	BruAb1_1013	AAX74363.1	CbbZ, phosphoglycolate phosphatase	[TP0410-TP0554 (0.6160348)]
COG0342	COG0546	BruAb1_1324	AAX74658.1	Protein-export membrane protein, SecD/SecF family	BruAb1_1013	AAX74363.1	CbbZ, phosphoglycolate phosphatase	[TP0410-TP0554 (0.6160348)]
COG0227	COG0492	BruAb1_1990	rpmB	RpmB, ribosomal protein L28	BruAb1_1492	AAX74820.1	TrxB, thioredoxin reductase	[TP0362-TP0814 (0.801083)]
COG0051	COG1192	BruAb1_1239	rpsJ	RpsJ, ribosomal protein S10	BruAb1_2034	AAX75335.1	ParA, chromosome partitioning protein	[TP0188-TP0272 (0.7732025)]
COG0051	COG1192	BruAb1_1239	rpsJ	RpsJ, ribosomal protein S10	BruAb2_1138	AAX76507.1	RepA, replication protein RepA	[TP0188-TP0272 (0.7732025)]
COG0249	COG0457	BruAb1_0143	mutS	MutS, DNA mismatch repair protein	BruAb1_1732	AAX75050.1	TPR domain protein {UniProtKB/TrEMBL:Q57BD4}	[TP0328-TP0095 (0.63719666)]
COG0249	COG0457	BruAb1_0143	mutS	MutS, DNA mismatch repair protein	BruAb2_0269	AAX75703.1	TPR domain protein {UniProtKB/TrEMBL:Q579I1}	[TP0328-TP0095 (0.63719666)]
COG0249	COG0457	BruAb1_0143	mutS	MutS, DNA mismatch repair protein	BruAb1_0425	AAX73821.1	TPR domain protein {UniProtKB/TrEMBL:Q57EW3}	[TP0328-TP0095 (0.63719666)]
COG0442	COG0459	BruAb1_0836	AAX74203.1	ProS, prolyl-tRNA synthetase	BruAb2_0190	groL	60 kDa chaperonin (Protein Cpn60) (groEL protein)	[TP0160-TP0030 (0.7719589)]
COG0255	COG1354	BruAb1_1230	rpmC	RpmC, ribosomal protein L29	BruAb1_0892	AAX74257.1	Hypothetical protein {UniProtKB/TrEMBL:Q57DM7}	[TP0197-TP0691 (0.70609456)]
COG0036	COG1573	BruAb1_0862	AAX74228.1	Rpe, ribulose-phosphate 3-epimerase	BruAb1_0881	AAX74247.1	Hypothetical protein {UniProtKB/TrEMBL:Q57DN7}	[TP0945-TP0229 (0.685165)]
COG0036	COG1573	BruAb1_0862	AAX74228.1	Rpe, ribulose-phosphate 3-epimerase	BruAb1_0665	AAX74040.1	SPO1 DNA polymerase-related protein	[TP0945-TP0229 (0.685165)]
COG0036	COG1573	BruAb1_0862	AAX74228.1	Rpe, ribulose-phosphate 3-epimerase	BruAb1_0639	AAX74014.1	Phage SPO1 DNA polymerase-related protein	[TP0945-TP0229 (0.685165)]
COG0217	COG0481	BruAb1_1702	BMEI0321	Hypothetical protein {UniProtKB/TrEMBL:Q57BG3}	BruAb2_0979	lepA	LepA, GTP-binding protein LepA	[TP0474-TP0510 (0.76600474)]
COG0178	COG0357	BruAb1_1110	uvrA	UvrABC system protein A (UvrA protein) (Excinuclease ABC subunit A)	BruAb1_2035	gidB	Methyltransferase gidB (EC 2.1.-.-) (Glucose-inhibited division protein B)	[TP0514-TP0946 (0.8569251)]
COG1815	COG1843	BruAb2_0147	AAX75592.1	FlgB, flagellar basal-body rod protein	BruAb2_1071	AAX76444.1	Hypothetical FlgD basal-body rod modification	[TP0396-TP0728 (0.83050734)]
COG0472	COG2239	BruAb1_0533	AAX73922.1	Glycosyl transferase, group 4 family protein	BruAb2_0356	AAX75787.1	MtgE, magnesium transporter	[TP0345-TP0917 (0.5059451)]
COG0472	COG2239	BruAb1_1429	mraY	Phospho-N-acetylmuramoyl-pentapeptide-transferase (EC 2.7.8.13) (UDP- MurNAc-pentapeptide phosphotransferase)	BruAb2_0356	AAX75787.1	MtgE, magnesium transporter	[TP0345-TP0917 (0.5059451)]
COG0330	COG0772	BruAb1_1392	AAX74723.1	HflK, hflK protein {UniProtKB/TrEMBL:Q57CB1}	BruAb1_1427	AAX74757.1	FtsW, cell division protein	[TP0113-TP0501 (0.70068353)]
COG0330	COG0772	BruAb1_1391	AAX74722.1	HflC, hflC protein {UniProtKB/TrEMBL:Q57CB2}	BruAb1_1427	AAX74757.1	FtsW, cell division protein	[TP0113-TP0501 (0.70068353)]
COG0330	COG0772	BruAb2_0075	AAX75526.1	SPFH domain/Band 7 family protein	BruAb1_1427	AAX74757.1	FtsW, cell division protein	[TP0113-TP0501 (0.70068353)]
COG0442	COG1843	BruAb1_0836	AAX74203.1	ProS, prolyl-tRNA synthetase	BruAb2_1071	AAX76444.1	Hypothetical FlgD basal-body rod modification	[TP0160-TP0728 (0.50152636)]
COG1109	COG1488	BruAb1_1675	glmM	Phosphoglucosamine mutase (EC 5.4.2.10)	BruAb1_0109	pncB	Nicotinate phosphoribosyltransferase (EC 2.4.2.11) (NAPRTase)	[TP0413-TP0628 (0.6598422)]
COG1109	COG1488	BruAb2_0833	AAX76226.1	Hypothetical phosphoglucomutase	BruAb1_0109	pncB	Nicotinate phosphoribosyltransferase (EC 2.4.2.11) (NAPRTase)	[TP0413-TP0628 (0.6598422)]
COG1109	COG1488	BruAb1_0560	AAX73941.1	Phosphomannomutase, hypothetical	BruAb1_0109	pncB	Nicotinate phosphoribosyltransferase (EC 2.4.2.11) (NAPRTase)	[TP0413-TP0628 (0.6598422)]
COG0477	COG1432	BruAb1_1448	AAX74778.1	Metabolite-proton symporter	BruAb1_0666	AAX74041.1	Hypothetical protein {UniProtKB/TrEMBL:Q57E93}	[TP0840-TP0894 (0.55999315)]
COG0477	COG1432	BruAb2_0957	AAX76339.1	Hypothetical transporter	BruAb1_0666	AAX74041.1	Hypothetical protein {UniProtKB/TrEMBL:Q57E93}	[TP0840-TP0894 (0.55999315)]
COG0477	COG1432	BruAb2_0524	AAX75943.1	Major facilitator family transporter	BruAb1_0666	AAX74041.1	Hypothetical protein {UniProtKB/TrEMBL:Q57E93}	[TP0840-TP0894 (0.55999315)]
COG0477	COG1432	BruAb2_0344	AAX75775.1	Major facilitator family transporter	BruAb1_0666	AAX74041.1	Hypothetical protein {UniProtKB/TrEMBL:Q57E93}	[TP0840-TP0894 (0.55999315)]
COG0477	COG1432	BruAb1_1858	AAX75171.1	Hypothetical protein {UniProtKB/TrEMBL:Q57B13}	BruAb1_0666	AAX74041.1	Hypothetical protein {UniProtKB/TrEMBL:Q57E93}	[TP0840-TP0894 (0.55999315)]
COG0477	COG1432	BruAb1_1763	AAX75081.1	Hypothetical transporter	BruAb1_0666	AAX74041.1	Hypothetical protein {UniProtKB/TrEMBL:Q57E93}	[TP0840-TP0894 (0.55999315)]
COG0477	COG1432	BruAb2_0215	AAX75658.1	MucK, cis,cis-muconate transport protein	BruAb1_0666	AAX74041.1	Hypothetical protein {UniProtKB/TrEMBL:Q57E93}	[TP0840-TP0894 (0.55999315)]
COG0477	COG1432	BruAb2_0692	AAX76099.1	Major facilitator family transporter	BruAb1_0666	AAX74041.1	Hypothetical protein {UniProtKB/TrEMBL:Q57E93}	[TP0840-TP0894 (0.55999315)]
COG0477	COG1432	BruAb1_0846	AAX74212.1	Drug resistance transporter, Bcr/CflA family	BruAb1_0666	AAX74041.1	Hypothetical protein {UniProtKB/TrEMBL:Q57E93}	[TP0840-TP0894 (0.55999315)]
COG0477	COG1432	BruAb2_0139	AAX75585.1	Phthalate transporter, hypothetical	BruAb1_0666	AAX74041.1	Hypothetical protein {UniProtKB/TrEMBL:Q57E93}	[TP0840-TP0894 (0.55999315)]
COG0477	COG1432	BruAb1_1665	AAX74984.1	Major facilitator family transporter	BruAb1_0666	AAX74041.1	Hypothetical protein {UniProtKB/TrEMBL:Q57E93}	[TP0840-TP0894 (0.55999315)]
COG0477	COG1432	BruAb2_0456	AAX75879.1	Multi-drug resistance efflux protein	BruAb1_0666	AAX74041.1	Hypothetical protein {UniProtKB/TrEMBL:Q57E93}	[TP0840-TP0894 (0.55999315)]
COG0477	COG1432	BruAb1_1939	AAX75245.1	Major facilitator family transporter	BruAb1_0666	AAX74041.1	Hypothetical protein {UniProtKB/TrEMBL:Q57E93}	[TP0840-TP0894 (0.55999315)]
COG0477	COG1432	BruAb1_0638	AAX74013.1	Transporter {UniProtKB/TrEMBL:Q57EC1}	BruAb1_0666	AAX74041.1	Hypothetical protein {UniProtKB/TrEMBL:Q57E93}	[TP0840-TP0894 (0.55999315)]
COG0477	COG1432	BruAb1_0673	AAX74048.1	Fsr, fosmidomycin resistance protein	BruAb1_0666	AAX74041.1	Hypothetical protein {UniProtKB/TrEMBL:Q57E93}	[TP0840-TP0894 (0.55999315)]
COG0477	COG1432	BruAb1_1561	AAX74887.1	Hypothetical transporter	BruAb1_0666	AAX74041.1	Hypothetical protein {UniProtKB/TrEMBL:Q57E93}	[TP0840-TP0894 (0.55999315)]
COG0477	COG1432	BruAb2_0616	AAX76027.1	Major facilitator family transporter	BruAb1_0666	AAX74041.1	Hypothetical protein {UniProtKB/TrEMBL:Q57E93}	[TP0840-TP0894 (0.55999315)]
COG0477	COG1432	BruAb1_0397	AAX73794.1	Transporter MFS superfamily	BruAb1_0666	AAX74041.1	Hypothetical protein {UniProtKB/TrEMBL:Q57E93}	[TP0840-TP0894 (0.55999315)]
COG0477	COG1432	BruAb2_0751	AAX76153.1	Hypothetical transporter	BruAb1_0666	AAX74041.1	Hypothetical protein {UniProtKB/TrEMBL:Q57E93}	[TP0840-TP0894 (0.55999315)]
COG0477	COG1432	BruAb2_0542	AAX75959.1	Drug resistance transporter, Bcr/CflA family	BruAb1_0666	AAX74041.1	Hypothetical protein {UniProtKB/TrEMBL:Q57E93}	[TP0840-TP0894 (0.55999315)]
COG0143	COG0217	BruAb1_1001	metG	Methionyl-tRNA synthetase (EC 6.1.1.10) (Methionine--tRNA ligase) (MetRS)	BruAb1_1702	BMEI0321	Hypothetical protein {UniProtKB/TrEMBL:Q57BG3}	[TP0798-TP0474 (0.7790581)]
COG0357	COG0442	BruAb1_2035	gidB	Methyltransferase gidB (EC 2.1.-.-) (Glucose-inhibited division protein B)	BruAb1_0836	AAX74203.1	ProS, prolyl-tRNA synthetase	[TP0946-TP0160 (0.6515529)]
COG0566	COG2204	BruAb1_0146	AAX73558.1	RNA methyltransferase, TrmH family	BruAb1_1123	AAX74463.1	NtrC, nitrogen regulation protein NtrC	[TP0054-TP0519 (0.63495165)]
COG0566	COG2204	BruAb1_0146	AAX73558.1	RNA methyltransferase, TrmH family	BruAb1_1121	AAX74461.1	NtrX, nitrogen regulation protein NtrX	[TP0054-TP0519 (0.63495165)]
COG0566	COG2204	BruAb1_1257	AAX74595.1	RNA methyltransferase, TrmH family, group 3	BruAb2_0082	AAX75533.1	Sigma-54 dependent DNA-binding response regulator	[TP0054-TP0519 (0.63495165)]
COG0566	COG2204	BruAb1_1257	AAX74595.1	RNA methyltransferase, TrmH family, group 3	BruAb1_1121	AAX74461.1	NtrX, nitrogen regulation protein NtrX	[TP0054-TP0519 (0.63495165)]
COG0566	COG2204	BruAb1_0146	AAX73558.1	RNA methyltransferase, TrmH family	BruAb2_0082	AAX75533.1	Sigma-54 dependent DNA-binding response regulator	[TP0054-TP0519 (0.63495165)]
COG0566	COG2204	BruAb1_1577	AAX74902.1	RNA methyltransferase, TrmH family	BruAb2_0082	AAX75533.1	Sigma-54 dependent DNA-binding response regulator	[TP0054-TP0519 (0.63495165)]
COG0566	COG2204	BruAb1_1257	AAX74595.1	RNA methyltransferase, TrmH family, group 3	BruAb1_1123	AAX74463.1	NtrC, nitrogen regulation protein NtrC	[TP0054-TP0519 (0.63495165)]
COG0566	COG2204	BruAb1_1577	AAX74902.1	RNA methyltransferase, TrmH family	BruAb1_1123	AAX74463.1	NtrC, nitrogen regulation protein NtrC	[TP0054-TP0519 (0.63495165)]
COG0566	COG2204	BruAb1_1577	AAX74902.1	RNA methyltransferase, TrmH family	BruAb1_1121	AAX74461.1	NtrX, nitrogen regulation protein NtrX	[TP0054-TP0519 (0.63495165)]
COG1129	COG4591	BruAb2_1088	AAX76461.1	XylG, D-xylose ABC transporter, ATP-binding	BruAb1_0837	AAX74204.1	ABC transporter, permease protein	[TP0685-TP0582 (0.6658587)]
COG1129	COG4591	BruAb1_1620	AAX74940.1	RbsA-2, ribose ABC transporter, ATP-binding	BruAb1_0837	AAX74204.1	ABC transporter, permease protein	[TP0685-TP0582 (0.6658587)]
COG1129	COG4591	BruAb2_0297	AAX75730.1	Sugar ABC transporter, ATP-binding protein	BruAb1_0837	AAX74204.1	ABC transporter, permease protein	[TP0685-TP0582 (0.6658587)]
COG1129	COG4591	BruAb2_0371	AAX75802.1	RbsA-3, ribose ABC transporter, ATP-binding	BruAb1_0837	AAX74204.1	ABC transporter, permease protein	[TP0685-TP0582 (0.6658587)]
COG1129	COG4591	BruAb1_1337	AAX74670.1	Sugar ABC transporter, ATP-binding protein	BruAb1_0837	AAX74204.1	ABC transporter, permease protein	[TP0685-TP0582 (0.6658587)]
COG1129	COG4591	BruAb2_0239	AAX75676.1	RbsA-4, ribose ABC transporter, ATP-binding	BruAb1_0837	AAX74204.1	ABC transporter, permease protein	[TP0685-TP0582 (0.6658587)]
COG1129	COG4591	BruAb1_0564	AAX73945.1	RbsA-1, ribose ABC transporter	BruAb1_0837	AAX74204.1	ABC transporter, permease protein	[TP0685-TP0582 (0.6658587)]
COG0457	COG1256	BruAb2_0269	AAX75703.1	TPR domain protein {UniProtKB/TrEMBL:Q579I1}	BruAb2_1075	AAX76448.1	Hypothetical FlgK, flagellar hook-associated	[TP0067-TP0660 (0.6278126)]
COG0457	COG1256	BruAb1_1732	AAX75050.1	TPR domain protein {UniProtKB/TrEMBL:Q57BD4}	BruAb2_1075	AAX76448.1	Hypothetical FlgK, flagellar hook-associated	[TP0067-TP0660 (0.6278126)]
COG0457	COG1256	BruAb1_0425	AAX73821.1	TPR domain protein {UniProtKB/TrEMBL:Q57EW3}	BruAb2_1075	AAX76448.1	Hypothetical FlgK, flagellar hook-associated	[TP0067-TP0660 (0.6278126)]
COG1752	COG2011	BruAb2_0205	AAX75648.1	Hypothetical protein {UniProtKB/TrEMBL:Q579N6}	BruAb2_0271	AAX75705.1	ABC transporter, permease protein	[TP1033-TP0119 (0.6374247)]
COG1752	COG2011	BruAb1_1082	AAX74425.1	Hypothetical protein {UniProtKB/TrEMBL:Q57D59}	BruAb2_0271	AAX75705.1	ABC transporter, permease protein	[TP1033-TP0119 (0.6374247)]
COG0564	COG1200	BruAb1_1639	AAX74959.1	Ribosomal large subunit pseudouridine synthase,	BruAb2_0643	AAX76054.1	RecG, ATP-dependent DNA helicase	[TP0339-TP0687 (0.85149276)]
COG0564	COG1200	BruAb1_1005	AAX74355.1	Ribosomal large subunit pseudouridine synthase C	BruAb2_0643	AAX76054.1	RecG, ATP-dependent DNA helicase	[TP0339-TP0687 (0.85149276)]
COG0636	COG1512	BruAb1_0408	AAX73805.1	AtpE, ATP synthase F0, C subunit	BruAb1_1800	AAX75116.1	Hypothetical protein {UniProtKB/TrEMBL:Q57B68}	[TP0430-TP0561 (0.5857341)]
COG0772	COG1115	BruAb1_1427	AAX74757.1	FtsW, cell division protein	BruAb2_0740	AAX76142.1	Amino acid carrier family protein	[TP0501-TP0998 (0.70629925)]
COG0457	COG2812	BruAb1_0425	AAX73821.1	TPR domain protein {UniProtKB/TrEMBL:Q57EW3}	BruAb1_0034	AAX73454.1	DnaX, DNA polymerase III, gamma and tau subunits	[TP0067-TP1005 (0.5652097)]
COG0457	COG2812	BruAb1_1732	AAX75050.1	TPR domain protein {UniProtKB/TrEMBL:Q57BD4}	BruAb1_0034	AAX73454.1	DnaX, DNA polymerase III, gamma and tau subunits	[TP0067-TP1005 (0.5652097)]
COG0457	COG2812	BruAb2_0269	AAX75703.1	TPR domain protein {UniProtKB/TrEMBL:Q579I1}	BruAb1_0034	AAX73454.1	DnaX, DNA polymerase III, gamma and tau subunits	[TP0067-TP1005 (0.5652097)]
COG0457	COG1396	BruAb1_0425	AAX73821.1	TPR domain protein {UniProtKB/TrEMBL:Q57EW3}	BruAb1_1831	AAX75146.1	Transcriptional regulator, Cro/CI family	[TP0648-TP0461 (0.6214171)]
COG0457	COG1396	BruAb2_0269	AAX75703.1	TPR domain protein {UniProtKB/TrEMBL:Q579I1}	BruAb1_0267	AAX73672.1	Hypothetical protein {UniProtKB/TrEMBL:Q57FB2}	[TP0648-TP0461 (0.6214171)]
COG0457	COG1396	BruAb2_0269	AAX75703.1	TPR domain protein {UniProtKB/TrEMBL:Q579I1}	BruAb1_0291	AAX73694.1	Hypothetical protein {UniProtKB/TrEMBL:Q57F90}	[TP0648-TP0461 (0.6214171)]
COG0457	COG1396	BruAb1_0425	AAX73821.1	TPR domain protein {UniProtKB/TrEMBL:Q57EW3}	BruAb2_0308	AAX75741.1	Transcriptional regulator, hypothetical	[TP0648-TP0461 (0.6214171)]
COG0457	COG1396	BruAb1_1732	AAX75050.1	TPR domain protein {UniProtKB/TrEMBL:Q57BD4}	BruAb1_0267	AAX73672.1	Hypothetical protein {UniProtKB/TrEMBL:Q57FB2}	[TP0648-TP0461 (0.6214171)]
COG0457	COG1396	BruAb2_0269	AAX75703.1	TPR domain protein {UniProtKB/TrEMBL:Q579I1}	BruAb2_0308	AAX75741.1	Transcriptional regulator, hypothetical	[TP0648-TP0461 (0.6214171)]
COG0457	COG1396	BruAb1_0425	AAX73821.1	TPR domain protein {UniProtKB/TrEMBL:Q57EW3}	BruAb1_2132	AAX75428.1	Transcriptional regulator, Cro/CI family	[TP0648-TP0461 (0.6214171)]
COG0457	COG1396	BruAb1_1732	AAX75050.1	TPR domain protein {UniProtKB/TrEMBL:Q57BD4}	BruAb1_0291	AAX73694.1	Hypothetical protein {UniProtKB/TrEMBL:Q57F90}	[TP0648-TP0461 (0.6214171)]
COG0457	COG1396	BruAb1_1732	AAX75050.1	TPR domain protein {UniProtKB/TrEMBL:Q57BD4}	BruAb1_2052	AAX75353.1	Hypothetical protein {UniProtKB/TrEMBL:Q57AI1}	[TP0648-TP0461 (0.6214171)]
COG0457	COG1396	BruAb1_1732	AAX75050.1	TPR domain protein {UniProtKB/TrEMBL:Q57BD4}	BruAb2_0308	AAX75741.1	Transcriptional regulator, hypothetical	[TP0648-TP0461 (0.6214171)]
COG0457	COG1396	BruAb2_0269	AAX75703.1	TPR domain protein {UniProtKB/TrEMBL:Q579I1}	BruAb1_2132	AAX75428.1	Transcriptional regulator, Cro/CI family	[TP0648-TP0461 (0.6214171)]
COG0457	COG1396	BruAb1_0425	AAX73821.1	TPR domain protein {UniProtKB/TrEMBL:Q57EW3}	BruAb1_0291	AAX73694.1	Hypothetical protein {UniProtKB/TrEMBL:Q57F90}	[TP0648-TP0461 (0.6214171)]
COG0457	COG1396	BruAb2_0269	AAX75703.1	TPR domain protein {UniProtKB/TrEMBL:Q579I1}	BruAb1_1831	AAX75146.1	Transcriptional regulator, Cro/CI family	[TP0648-TP0461 (0.6214171)]
COG0457	COG1396	BruAb1_0425	AAX73821.1	TPR domain protein {UniProtKB/TrEMBL:Q57EW3}	BruAb1_0267	AAX73672.1	Hypothetical protein {UniProtKB/TrEMBL:Q57FB2}	[TP0648-TP0461 (0.6214171)]
COG0457	COG1396	BruAb1_1732	AAX75050.1	TPR domain protein {UniProtKB/TrEMBL:Q57BD4}	BruAb1_1831	AAX75146.1	Transcriptional regulator, Cro/CI family	[TP0648-TP0461 (0.6214171)]
COG0457	COG1396	BruAb2_0269	AAX75703.1	TPR domain protein {UniProtKB/TrEMBL:Q579I1}	BruAb1_2052	AAX75353.1	Hypothetical protein {UniProtKB/TrEMBL:Q57AI1}	[TP0648-TP0461 (0.6214171)]
COG0457	COG1396	BruAb1_1732	AAX75050.1	TPR domain protein {UniProtKB/TrEMBL:Q57BD4}	BruAb1_2132	AAX75428.1	Transcriptional regulator, Cro/CI family	[TP0648-TP0461 (0.6214171)]
COG0457	COG1396	BruAb1_0425	AAX73821.1	TPR domain protein {UniProtKB/TrEMBL:Q57EW3}	BruAb1_2052	AAX75353.1	Hypothetical protein {UniProtKB/TrEMBL:Q57AI1}	[TP0648-TP0461 (0.6214171)]
COG0237	COG1493	BruAb1_2045	coaE	Dephospho-CoA kinase (EC 2.7.1.24) (Dephosphocoenzyme A kinase)	BruAb1_2067	AAX75367.1	Hypothetical protein {UniProtKB/TrEMBL:Q57AG7}	[TP0296-TP0591 (0.7885255)]
COG0322	COG1432	BruAb1_0718	uvrC	UvrABC system protein C (Protein uvrC) (Excinuclease ABC subunit C)	BruAb1_0666	AAX74041.1	Hypothetical protein {UniProtKB/TrEMBL:Q57E93}	[TP0472-TP0894 (0.7171434)]
COG0124	COG0124	BruAb2_0182	hisS	Histidyl-tRNA synthetase (EC 6.1.1.21) (Histidine--tRNA ligase) (HisRS)	BruAb2_0182	hisS	Histidyl-tRNA synthetase (EC 6.1.1.21) (Histidine--tRNA ligase) (HisRS)	[TP0641-TP0641 (0.67365265)]
COG1377	COG1512	BruAb2_0119	AAX75567.1	Flagellar biosynthetic protein FlhB	BruAb1_1800	AAX75116.1	Hypothetical protein {UniProtKB/TrEMBL:Q57B68}	[TP0715-TP0561 (0.6628788)]
COG0768	COG0815	BruAb1_1432	AAX74762.1	Penicillin-binding protein	BruAb1_2131	lnt	Apolipoprotein N-acyltransferase (EC 2.3.1.-) (ALP N-acyltransferase)	[TP0500-TP0252 (0.87159187)]
COG2239	COG4603	BruAb2_0356	AAX75787.1	MtgE, magnesium transporter	BruAb2_0655	AAX76065.1	ABC transporter, permease protein	[TP0917-TP0301 (0.53720385)]
COG2239	COG4603	BruAb2_0356	AAX75787.1	MtgE, magnesium transporter	BruAb2_0008	AAX75461.1	Hypothetical ABC transporter, permease protein	[TP0917-TP0301 (0.53720385)]
COG0442	COG1344	BruAb1_0836	AAX74203.1	ProS, prolyl-tRNA synthetase	BruAb2_1074	AAX76447.1	Hypothetical flagellar hook-associated protein	[TP0160-TP0792 (0.6929264), TP0160-TP0659 (0.5927278)]
COG0442	COG1344	BruAb1_0836	AAX74203.1	ProS, prolyl-tRNA synthetase	BruAb2_1084	AAX76457.1	Flagellin family protein	[TP0160-TP0792 (0.6929264), TP0160-TP0659 (0.5927278)]
COG1558	COG4591	BruAb2_0148	AAX75593.1	FlgC, flagellar basal-body rod rotein FlgC	BruAb1_0837	AAX74204.1	ABC transporter, permease protein	[TP0397-TP0582 (0.5810855)]
COG0687	COG1057	BruAb2_1043	AAX76419.1	ABC transporter extracellular solute binding	BruAb1_1821	nadD	Probable nicotinate-nucleotide adenylyltransferase (EC 2.7.7.18) (Deamido-NAD(+) pyrophosphorylase) (Deamido-NAD(+) diphosphorylase) (Nicotinate mononucleotide adenylyltransferase) (NaMN adenylyltransferase)	[TP0655-TP0741 (0.7061969)]
COG0687	COG1057	BruAb2_0855	AAX76246.1	Hypothetical spermidine/putrescine ABC	BruAb1_1821	nadD	Probable nicotinate-nucleotide adenylyltransferase (EC 2.7.7.18) (Deamido-NAD(+) pyrophosphorylase) (Deamido-NAD(+) diphosphorylase) (Nicotinate mononucleotide adenylyltransferase) (NaMN adenylyltransferase)	[TP0655-TP0741 (0.7061969)]
COG0687	COG1057	BruAb1_1599	AAX74923.1	Hypothetical spermidine/putrescine ABC	BruAb1_1821	nadD	Probable nicotinate-nucleotide adenylyltransferase (EC 2.7.7.18) (Deamido-NAD(+) pyrophosphorylase) (Deamido-NAD(+) diphosphorylase) (Nicotinate mononucleotide adenylyltransferase) (NaMN adenylyltransferase)	[TP0655-TP0741 (0.7061969)]
COG1558	COG4786	BruAb2_0148	AAX75593.1	FlgC, flagellar basal-body rod rotein FlgC	BruAb2_0126	AAX75572.1	FlgF, flagellar basal-body rod protein FlgF	[TP0397-TP0961 (0.74447966)]
COG1558	COG4786	BruAb2_0148	AAX75593.1	FlgC, flagellar basal-body rod rotein FlgC	BruAb2_0150	AAX75595.1	Flagellar basal-body rod protein FlgG	[TP0397-TP0961 (0.74447966)]
COG0012	COG0608	BruAb1_1526	AAX74854.1	GTP-binding protein, hypothetical	BruAb1_1272	AAX74609.1	RecJ, single-stranded-DNA-specific exonuclease	[TP0124-TP0704 (0.626838)]
COG0739	COG0773	BruAb1_0900	AAX74265.1	Peptidase, M23/M37 family	BruAb1_1425	murC	UDP-N-acetylmuramate--L-alanine ligase (EC 6.3.2.8) (UDP-N- acetylmuramoyl-L-alanine synthetase)	[TP0782-TP0341 (0.8145237)]
COG0739	COG0773	BruAb1_1840	AAX75154.1	Peptidase, M23/M37 family	BruAb1_1425	murC	UDP-N-acetylmuramate--L-alanine ligase (EC 6.3.2.8) (UDP-N- acetylmuramoyl-L-alanine synthetase)	[TP0782-TP0341 (0.8145237)]
COG0739	COG0773	BruAb1_0700	AAX74075.1	Peptidase, M23/M37 family	BruAb1_1425	murC	UDP-N-acetylmuramate--L-alanine ligase (EC 6.3.2.8) (UDP-N- acetylmuramoyl-L-alanine synthetase)	[TP0782-TP0341 (0.8145237)]
COG0050	COG0457	BruAb1_1240	tufB	Tuf-2, translation elongation factor Tu	BruAb1_1732	AAX75050.1	TPR domain protein {UniProtKB/TrEMBL:Q57BD4}	[TP0187-TP0067 (0.7854602)]
COG0050	COG0457	BruAb1_1255	AAX74593.1	Tuf-2, translation elongation factor Tu	BruAb1_0425	AAX73821.1	TPR domain protein {UniProtKB/TrEMBL:Q57EW3}	[TP0187-TP0067 (0.7854602)]
COG0050	COG0457	BruAb1_1255	AAX74593.1	Tuf-2, translation elongation factor Tu	BruAb1_1732	AAX75050.1	TPR domain protein {UniProtKB/TrEMBL:Q57BD4}	[TP0187-TP0067 (0.7854602)]
COG0050	COG0457	BruAb1_1240	tufB	Tuf-2, translation elongation factor Tu	BruAb2_0269	AAX75703.1	TPR domain protein {UniProtKB/TrEMBL:Q579I1}	[TP0187-TP0067 (0.7854602)]
COG0050	COG0457	BruAb1_1255	AAX74593.1	Tuf-2, translation elongation factor Tu	BruAb2_0269	AAX75703.1	TPR domain protein {UniProtKB/TrEMBL:Q579I1}	[TP0187-TP0067 (0.7854602)]
COG0050	COG0457	BruAb1_1240	tufB	Tuf-2, translation elongation factor Tu	BruAb1_0425	AAX73821.1	TPR domain protein {UniProtKB/TrEMBL:Q57EW3}	[TP0187-TP0067 (0.7854602)]
COG0257	COG0564	BruAb1_1731	AAX75049.1	RpmJ, ribosomal protein L36	BruAb1_1005	AAX74355.1	Ribosomal large subunit pseudouridine synthase C	[TP0209-TP0154 (0.634929)]
COG0257	COG0564	BruAb1_1731	AAX75049.1	RpmJ, ribosomal protein L36	BruAb1_1639	AAX74959.1	Ribosomal large subunit pseudouridine synthase,	[TP0209-TP0154 (0.634929)]
COG1108	COG1512	BruAb2_1061	AAX76435.1	ZnuB, zinc ABC transporter, permease protein	BruAb1_1800	AAX75116.1	Hypothetical protein {UniProtKB/TrEMBL:Q57B68}	[TP0036-TP0561 (0.5857341)]
COG0739	COG2239	BruAb1_0900	AAX74265.1	Peptidase, M23/M37 family	BruAb2_0356	AAX75787.1	MtgE, magnesium transporter	[TP0155-TP0917 (0.6343327)]
COG0739	COG2239	BruAb1_1840	AAX75154.1	Peptidase, M23/M37 family	BruAb2_0356	AAX75787.1	MtgE, magnesium transporter	[TP0155-TP0917 (0.6343327)]
COG0739	COG2239	BruAb1_0700	AAX74075.1	Peptidase, M23/M37 family	BruAb2_0356	AAX75787.1	MtgE, magnesium transporter	[TP0155-TP0917 (0.6343327)]
COG0457	COG1187	BruAb1_0425	AAX73821.1	TPR domain protein {UniProtKB/TrEMBL:Q57EW3}	BruAb2_0201	AAX75645.1	RNA pseudouridylate synthase family protein	[TP0067-TP0459 (0.6360361)]
COG0457	COG1187	BruAb2_0269	AAX75703.1	TPR domain protein {UniProtKB/TrEMBL:Q579I1}	BruAb2_0201	AAX75645.1	RNA pseudouridylate synthase family protein	[TP0067-TP0459 (0.6360361)]
COG0457	COG1187	BruAb1_1732	AAX75050.1	TPR domain protein {UniProtKB/TrEMBL:Q57BD4}	BruAb2_0201	AAX75645.1	RNA pseudouridylate synthase family protein	[TP0067-TP0459 (0.6360361)]
COG0210	COG0305	BruAb1_1408	AAX74738.1	DNA helicase II {UniProtKB/TrEMBL:Q57C96}	BruAb1_0472	AAX73867.1	DnaB, replicative DNA helicase	[TP0102-TP0058 (0.8842861)]
COG0621	COG0739	BruAb1_1909	AAX75219.1	Hypothetical protein {UniProtKB/TrEMBL:Q57AW5}	BruAb1_1840	AAX75154.1	Peptidase, M23/M37 family	[TP0269-TP0702 (0.8475093)]
COG0621	COG0739	BruAb1_1909	AAX75219.1	Hypothetical protein {UniProtKB/TrEMBL:Q57AW5}	BruAb1_0700	AAX74075.1	Peptidase, M23/M37 family	[TP0269-TP0702 (0.8475093)]
COG0621	COG0739	BruAb1_1909	AAX75219.1	Hypothetical protein {UniProtKB/TrEMBL:Q57AW5}	BruAb1_0900	AAX74265.1	Peptidase, M23/M37 family	[TP0269-TP0702 (0.8475093)]
COG0621	COG0739	BruAb2_0658	AAX76068.1	Hypothetical protein {UniProtKB/TrEMBL:Q577W6}	BruAb1_0900	AAX74265.1	Peptidase, M23/M37 family	[TP0269-TP0702 (0.8475093)]
COG0621	COG0739	BruAb1_2127	AAX75423.1	Hypothetical protein {UniProtKB/TrEMBL:Q57AB1}	BruAb1_1840	AAX75154.1	Peptidase, M23/M37 family	[TP0269-TP0702 (0.8475093)]
COG0621	COG0739	BruAb2_0658	AAX76068.1	Hypothetical protein {UniProtKB/TrEMBL:Q577W6}	BruAb1_0700	AAX74075.1	Peptidase, M23/M37 family	[TP0269-TP0702 (0.8475093)]
COG0621	COG0739	BruAb2_0658	AAX76068.1	Hypothetical protein {UniProtKB/TrEMBL:Q577W6}	BruAb1_1840	AAX75154.1	Peptidase, M23/M37 family	[TP0269-TP0702 (0.8475093)]
COG0621	COG0739	BruAb1_2127	AAX75423.1	Hypothetical protein {UniProtKB/TrEMBL:Q57AB1}	BruAb1_0700	AAX74075.1	Peptidase, M23/M37 family	[TP0269-TP0702 (0.8475093)]
COG0621	COG0739	BruAb1_2127	AAX75423.1	Hypothetical protein {UniProtKB/TrEMBL:Q57AB1}	BruAb1_0900	AAX74265.1	Peptidase, M23/M37 family	[TP0269-TP0702 (0.8475093)]
COG0257	COG1057	BruAb1_1731	AAX75049.1	RpmJ, ribosomal protein L36	BruAb1_1821	nadD	Probable nicotinate-nucleotide adenylyltransferase (EC 2.7.7.18) (Deamido-NAD(+) pyrophosphorylase) (Deamido-NAD(+) diphosphorylase) (Nicotinate mononucleotide adenylyltransferase) (NaMN adenylyltransferase)	[TP0209-TP0741 (0.64932555)]
