# Supplementary material for: The Binary Protein Interactome of Treponema pallidum – The Syphilis Spirochete
Source: PLoS One. 2008 May 28;3(5):e2292. doi: 10.1371/journal.pone.0002292 (PMC2386257; doi:10.1371/journal.pone.0002292)
Supplement: Data S1 — Predicted protein-protein interactions based on our Treponema pallidum data; zip archive containing 372 files with one file per species. (6.09 MB ZIP) [file pone.0002292.s006.zip › bacteria/Brucella_melitensis_16M.tab]

224914 Brucella melitensis 16M
COG A	COG B	Locus Id A	Preferred Name(s) A	Annotation A	Locus Id B	Preferred Name(s) B	Annotation B	T. pallidum interaction
COG0186	COG1475	BMEI0766	rpsQ	SSU ribosomal protein S17P	BMEII0092	BMEII0092	REPLICATION PROTEIN B {UniProtKB/TrEMBL:Q8YDT3}	[TP0198-TP0271 (0.71912634)]
COG0186	COG1475	BMEI0766	rpsQ	SSU ribosomal protein S17P	BMEI0010	BMEI0010	CHROMOSOME PARTITIONING PROTEIN PARB	[TP0198-TP0271 (0.71912634)]
COG0608	COG0817	BMEI0728	BMEI0728	SINGLE-STRANDED-DNA-SPECIFIC EXONUCLEASE RECJ	BMEI0332	ruvC	Crossover junction endodeoxyribonuclease ruvC (EC 3.1.22.4) (Holliday junction nuclease ruvC) (Holliday junction resolvase ruvC)	[TP0704-TP0517 (0.81382185)]
COG0845	COG4591	BMEII0803	BMEII0803	MULTIDRUG RESISTANCE PROTEIN A	BMEI1139	BMEI1139	LIPOPROTEIN RELEASING SYSTEM TRANSMEMBRANE	[TP0965-TP0582 (0.8143851)]
COG0845	COG4591	BMEI0653	BMEI0653	Periplasmic component of efflux system	BMEI1139	BMEI1139	LIPOPROTEIN RELEASING SYSTEM TRANSMEMBRANE	[TP0965-TP0582 (0.8143851)]
COG0845	COG4591	BMEII0914	BMEII0914	ACRIFLAVIN RESISTANCE PROTEIN A	BMEI1139	BMEI1139	LIPOPROTEIN RELEASING SYSTEM TRANSMEMBRANE	[TP0965-TP0582 (0.8143851)]
COG0845	COG4591	BMEII0380	BMEII0380	ACRIFLAVIN RESISTANCE PROTEIN A	BMEI1139	BMEI1139	LIPOPROTEIN RELEASING SYSTEM TRANSMEMBRANE	[TP0965-TP0582 (0.8143851)]
COG0845	COG4591	BMEII0381	BMEII0381	ACRIFLAVIN RESISTANCE PROTEIN E	BMEI1139	BMEI1139	LIPOPROTEIN RELEASING SYSTEM TRANSMEMBRANE	[TP0965-TP0582 (0.8143851)]
COG0845	COG4591	BMEI1630	BMEI1630	ACRIFLAVIN RESISTANCE PROTEIN A	BMEI1139	BMEI1139	LIPOPROTEIN RELEASING SYSTEM TRANSMEMBRANE	[TP0965-TP0582 (0.8143851)]
COG0845	COG4591	BMEI1646	BMEI1646	ACRIFLAVIN RESISTANCE PROTEIN E	BMEI1139	BMEI1139	LIPOPROTEIN RELEASING SYSTEM TRANSMEMBRANE	[TP0965-TP0582 (0.8143851)]
COG0845	COG4591	BMEI0359	BMEI0359	Macrolide-specific efflux protein MacA	BMEI1139	BMEI1139	LIPOPROTEIN RELEASING SYSTEM TRANSMEMBRANE	[TP0965-TP0582 (0.8143851)]
COG0845	COG4591	BMEII0472	BMEII0472	MEMBRANE FUSION PROTEIN MTRC	BMEI1139	BMEI1139	LIPOPROTEIN RELEASING SYSTEM TRANSMEMBRANE	[TP0965-TP0582 (0.8143851)]
COG0845	COG4591	BMEI0892	BMEI0892	MEMBRANE FUSION PROTEIN MTRC	BMEI1139	BMEI1139	LIPOPROTEIN RELEASING SYSTEM TRANSMEMBRANE	[TP0965-TP0582 (0.8143851)]
COG0617	COG0860	BMEI0463	BMEI0463	POLY(A) POLYMERASE , TRNA NUCLEOTIDYLTRANSFERASE	BMEI1056	BMEI1056	N-ACETYLMURAMOYL-L-ALANINE AMIDASE	[TP0270-TP0247 (0.76828843)]
COG0201	COG0550	BMEI0777	BMEI0777	PROTEIN TRANSLOCASE SUBUNIT SECY	BMEII0666	BMEII0666	DNA TOPOISOMERASE I {UniProtKB/TrEMBL:Q8YC66}	[TP0208-TP0394 (0.8044664)]
COG0693	COG1922	BMEII1016	BMEII1016	PROTEASE I {UniProtKB/TrEMBL:Q8YB84}	BMEII1130	BMEII1130	PROBABLE UDP-N-ACETYL-D-MANNOSAMINURONIC ACID	[TP0445-TP0275 (0.6010877)]
COG0693	COG1922	BMEI0793	BMEI0793	PROTEASE I {UniProtKB/TrEMBL:Q8YHK4}	BMEII1130	BMEII1130	PROBABLE UDP-N-ACETYL-D-MANNOSAMINURONIC ACID	[TP0445-TP0275 (0.6010877)]
COG0768	COG2812	BMEI0573	BMEI0573	PENICILLIN-BINDING PROTEIN 2	BMEI1908	BMEI1908	DNA POLYMERASE III SUBUNITS GAMMA AND TAU	[TP0500-TP1005 (0.655462)]
COG0051	COG0693	BMEI0756	rpsJ	30S ribosomal protein S10	BMEI0793	BMEI0793	PROTEASE I {UniProtKB/TrEMBL:Q8YHK4}	[TP0188-TP0445 (0.6307204)]
COG0051	COG0693	BMEI0756	rpsJ	30S ribosomal protein S10	BMEII1016	BMEII1016	PROTEASE I {UniProtKB/TrEMBL:Q8YB84}	[TP0188-TP0445 (0.6307204)]
COG0180	COG0564	BMEI1806	trpS	Tryptophanyl-tRNA synthetase (EC 6.1.1.2) (Tryptophan--tRNA ligase) (TrpRS)	BMEI0983	BMEI0983	RIBOSOMAL LARGE SUBUNIT PSEUDOURIDINE SYNTHASE C	[TP0632-TP0339 (0.7885255)]
COG0180	COG0564	BMEI1806	trpS	Tryptophanyl-tRNA synthetase (EC 6.1.1.2) (Tryptophan--tRNA ligase) (TrpRS)	BMEI0377	BMEI0377	RIBOSOMAL LARGE SUBUNIT PSEUDOURIDINE SYNTHASE D	[TP0632-TP0339 (0.7885255)]
COG0090	COG0223	BMEI0760	rplB	50S ribosomal protein L2	BMEI1418	BMEI1418	Formyl transferase (GDP-mannose 4,6-dehydratase ,	[TP0192-TP0756 (0.8610547)]
COG0090	COG0223	BMEI0760	rplB	50S ribosomal protein L2	BMEII0265	fmt	Methionyl-tRNA formyltransferase (EC 2.1.2.9)	[TP0192-TP0756 (0.8610547)]
COG0632	COG2255	BMEI0333	ruvA	Holliday junction ATP-dependent DNA helicase ruvA (EC 3.6.1.-)	BMEI0334	ruvB	Holliday junction ATP-dependent DNA helicase ruvB (EC 3.6.1.-)	[TP0543-TP0162 (0.9659884)]
COG0462	COG0817	BMEI0483	prs	Ribose-phosphate pyrophosphokinase (EC 2.7.6.1) (RPPK) (Phosphoribosyl pyrophosphate synthetase) (P-Rib-PP synthetase) (PRPP synthetase)	BMEI0332	ruvC	Crossover junction endodeoxyribonuclease ruvC (EC 3.1.22.4) (Holliday junction nuclease ruvC) (Holliday junction resolvase ruvC)	[TP0294-TP0517 (0.54911256)]
COG0125	COG0586	BMEI0989	tmk	Thymidylate kinase {UniProtKB/Swiss-Prot:Q8YH15}	BMEI0670	BMEI0670	Putative membrane-associated alkaline phosphatase	[TP0354-TP0779 (0.67954355)]
COG0125	COG0586	BMEI0989	tmk	Thymidylate kinase {UniProtKB/Swiss-Prot:Q8YH15}	BMEI1502	BMEI1502	ALKALINE PHOSPHATASE LIKE PROTEIN	[TP0354-TP0779 (0.67954355)]
COG0257	COG0577	BMEI0294	BMEI0294	50S ribosomal protein L36	BMEI0361	BMEI0361	ABC TRANSPORTER ATP-BINDING PROTEIN , ABC	[TP0209-TP0962 (0.5903608)]
COG0457	COG1653	BMEI1531	BMEI1531	TETRATRICOPEPTIDE REPEAT FAMILY PROTEIN	BMEII0625	BMEII0625	GLYCEROL-3-PHOSPHATE-BINDING PERIPLASMIC PROTEIN	[TP0067-TP0074 (0.6656524)]
COG0457	COG1653	BMEI0293	BMEI0293	2-HYDROXY-6-OXO-2,4-HEPTADIENOATE HYDROLASE	BMEII0755	BMEII0755	SUGAR-BINDING PROTEIN {UniProtKB/TrEMBL:Q8YBY1}	[TP0067-TP0074 (0.6656524)]
COG0457	COG1653	BMEI1531	BMEI1531	TETRATRICOPEPTIDE REPEAT FAMILY PROTEIN	BMEI1716	BMEI1716	TREHALOSE/MALTOSE BINDING PROTEIN	[TP0067-TP0074 (0.6656524)]
COG0457	COG1653	BMEII0334	BMEII0334	TETRATRICOPEPTIDE REPEAT FAMILY PROTEIN	BMEII0755	BMEII0755	SUGAR-BINDING PROTEIN {UniProtKB/TrEMBL:Q8YBY1}	[TP0067-TP0074 (0.6656524)]
COG0457	COG1653	BMEI0293	BMEI0293	2-HYDROXY-6-OXO-2,4-HEPTADIENOATE HYDROLASE	BMEII0754	BMEII0754	SUGAR-BINDING PROTEIN {UniProtKB/TrEMBL:Q8YBY2}	[TP0067-TP0074 (0.6656524)]
COG0457	COG1653	BMEI1531	BMEI1531	TETRATRICOPEPTIDE REPEAT FAMILY PROTEIN	BMEII0115	BMEII0115	GLYCEROL-3-PHOSPHATE-BINDING PERIPLASMIC PROTEIN	[TP0067-TP0074 (0.6656524)]
COG0457	COG1653	BMEI0293	BMEI0293	2-HYDROXY-6-OXO-2,4-HEPTADIENOATE HYDROLASE	BMEII0590	BMEII0590	Probable sugar-binding periplasmic protein precursor	[TP0067-TP0074 (0.6656524)]
COG0457	COG1653	BMEII0334	BMEII0334	TETRATRICOPEPTIDE REPEAT FAMILY PROTEIN	BMEII0945	BMEII0945	MALTOSE-BINDING PERIPLASMIC PROTEIN	[TP0067-TP0074 (0.6656524)]
COG0457	COG1653	BMEI1531	BMEI1531	TETRATRICOPEPTIDE REPEAT FAMILY PROTEIN	BMEII0542	BMEII0542	SUGAR-BINDING PROTEIN {UniProtKB/TrEMBL:Q8YCI6}	[TP0067-TP0074 (0.6656524)]
COG0457	COG1653	BMEI1531	BMEI1531	TETRATRICOPEPTIDE REPEAT FAMILY PROTEIN	BMEII0945	BMEII0945	MALTOSE-BINDING PERIPLASMIC PROTEIN	[TP0067-TP0074 (0.6656524)]
COG0457	COG1653	BMEI0293	BMEI0293	2-HYDROXY-6-OXO-2,4-HEPTADIENOATE HYDROLASE	BMEII0945	BMEII0945	MALTOSE-BINDING PERIPLASMIC PROTEIN	[TP0067-TP0074 (0.6656524)]
COG0457	COG1653	BMEII0334	BMEII0334	TETRATRICOPEPTIDE REPEAT FAMILY PROTEIN	BMEII0625	BMEII0625	GLYCEROL-3-PHOSPHATE-BINDING PERIPLASMIC PROTEIN	[TP0067-TP0074 (0.6656524)]
COG0457	COG1653	BMEI1531	BMEI1531	TETRATRICOPEPTIDE REPEAT FAMILY PROTEIN	BMEII0754	BMEII0754	SUGAR-BINDING PROTEIN {UniProtKB/TrEMBL:Q8YBY2}	[TP0067-TP0074 (0.6656524)]
COG0457	COG1653	BMEI0293	BMEI0293	2-HYDROXY-6-OXO-2,4-HEPTADIENOATE HYDROLASE	BMEII0542	BMEII0542	SUGAR-BINDING PROTEIN {UniProtKB/TrEMBL:Q8YCI6}	[TP0067-TP0074 (0.6656524)]
COG0457	COG1653	BMEI0293	BMEI0293	2-HYDROXY-6-OXO-2,4-HEPTADIENOATE HYDROLASE	BMEII0115	BMEII0115	GLYCEROL-3-PHOSPHATE-BINDING PERIPLASMIC PROTEIN	[TP0067-TP0074 (0.6656524)]
COG0457	COG1653	BMEI0293	BMEI0293	2-HYDROXY-6-OXO-2,4-HEPTADIENOATE HYDROLASE	BMEI1716	BMEI1716	TREHALOSE/MALTOSE BINDING PROTEIN	[TP0067-TP0074 (0.6656524)]
COG0457	COG1653	BMEII0334	BMEII0334	TETRATRICOPEPTIDE REPEAT FAMILY PROTEIN	BMEI1716	BMEI1716	TREHALOSE/MALTOSE BINDING PROTEIN	[TP0067-TP0074 (0.6656524)]
COG0457	COG1653	BMEII0334	BMEII0334	TETRATRICOPEPTIDE REPEAT FAMILY PROTEIN	BMEII0115	BMEII0115	GLYCEROL-3-PHOSPHATE-BINDING PERIPLASMIC PROTEIN	[TP0067-TP0074 (0.6656524)]
COG0457	COG1653	BMEI0293	BMEI0293	2-HYDROXY-6-OXO-2,4-HEPTADIENOATE HYDROLASE	BMEII0625	BMEII0625	GLYCEROL-3-PHOSPHATE-BINDING PERIPLASMIC PROTEIN	[TP0067-TP0074 (0.6656524)]
COG0457	COG1653	BMEII0334	BMEII0334	TETRATRICOPEPTIDE REPEAT FAMILY PROTEIN	BMEII0542	BMEII0542	SUGAR-BINDING PROTEIN {UniProtKB/TrEMBL:Q8YCI6}	[TP0067-TP0074 (0.6656524)]
COG0457	COG1653	BMEI1531	BMEI1531	TETRATRICOPEPTIDE REPEAT FAMILY PROTEIN	BMEII0755	BMEII0755	SUGAR-BINDING PROTEIN {UniProtKB/TrEMBL:Q8YBY1}	[TP0067-TP0074 (0.6656524)]
COG0457	COG1653	BMEII0334	BMEII0334	TETRATRICOPEPTIDE REPEAT FAMILY PROTEIN	BMEII0590	BMEII0590	Probable sugar-binding periplasmic protein precursor	[TP0067-TP0074 (0.6656524)]
COG0457	COG1653	BMEI1531	BMEI1531	TETRATRICOPEPTIDE REPEAT FAMILY PROTEIN	BMEII0590	BMEII0590	Probable sugar-binding periplasmic protein precursor	[TP0067-TP0074 (0.6656524)]
COG0457	COG1653	BMEII0334	BMEII0334	TETRATRICOPEPTIDE REPEAT FAMILY PROTEIN	BMEII0754	BMEII0754	SUGAR-BINDING PROTEIN {UniProtKB/TrEMBL:Q8YBY2}	[TP0067-TP0074 (0.6656524)]
COG1291	COG1684	BMEII1109	BMEII1109	CHEMOTAXIS MOTA PROTEIN	BMEII0168	BMEII0168	FLAGELLAR BIOSYNTHETIC PROTEIN FLIR	[TP0725-TP0716 (0.9601814)]
COG0495	COG1214	BMEI0242	leuS	Leucyl-tRNA synthetase (EC 6.1.1.4) (Leucine--tRNA ligase) (LeuRS)	BMEI1979	BMEI1979	O-SIALOGLYCOPROTEIN ENDOPEPTIDASE	[TP0586-TP0876 (0.5571989)]
COG0192	COG0592	BMEI1970	BMEI1970	S-ADENOSYLMETHIONINE SYNTHETASE	BMEI1942	BMEI1942	DNA POLYMERASE III, BETA CHAIN	[TP0794-TP0002 (0.8412751)]
COG0360	COG0616	BMEI1480	rpsF	30S ribosomal protein S6	BMEI1793	BMEI1793	PUTATIVE PROTEASE IV {UniProtKB/TrEMBL:Q8YET4}	[TP0063-TP0997 (0.6657489)]
COG0125	COG0457	BMEI0989	tmk	Thymidylate kinase {UniProtKB/Swiss-Prot:Q8YH15}	BMEI0293	BMEI0293	2-HYDROXY-6-OXO-2,4-HEPTADIENOATE HYDROLASE	[TP0354-TP0648 (0.5206915)]
COG0125	COG0457	BMEI0989	tmk	Thymidylate kinase {UniProtKB/Swiss-Prot:Q8YH15}	BMEII0334	BMEII0334	TETRATRICOPEPTIDE REPEAT FAMILY PROTEIN	[TP0354-TP0648 (0.5206915)]
COG0125	COG0457	BMEI0989	tmk	Thymidylate kinase {UniProtKB/Swiss-Prot:Q8YH15}	BMEI1531	BMEI1531	TETRATRICOPEPTIDE REPEAT FAMILY PROTEIN	[TP0354-TP0648 (0.5206915)]
COG0860	COG1396	BMEI1056	BMEI1056	N-ACETYLMURAMOYL-L-ALANINE AMIDASE	BMEI1657	BMEI1657	Hypothetical protein BMEI1657	[TP0247-TP0461 (0.8100859)]
COG0860	COG1396	BMEI1056	BMEI1056	N-ACETYLMURAMOYL-L-ALANINE AMIDASE	BMEI1680	BMEI1680	Hypothetical protein BMEI1680	[TP0247-TP0461 (0.8100859)]
COG0860	COG1396	BMEI1056	BMEI1056	N-ACETYLMURAMOYL-L-ALANINE AMIDASE	BMEI2050	BMEI2050	TRANSCRIPTIONAL REGULATOR	[TP0247-TP0461 (0.8100859)]
COG0860	COG1396	BMEI1056	BMEI1056	N-ACETYLMURAMOYL-L-ALANINE AMIDASE	BMEI1971	BMEI1971	TRANSCRIPTIONAL REGULATOR	[TP0247-TP0461 (0.8100859)]
COG0860	COG1396	BMEI1056	BMEI1056	N-ACETYLMURAMOYL-L-ALANINE AMIDASE	BMEII0372	BMEII0372	TRANSCRIPTIONAL REGULATOR, MERR FAMILY	[TP0247-TP0461 (0.8100859)]
COG0265	COG0333	BMEI0783	BMEI0783	PROTEASE DO {UniProtKB/TrEMBL:Q8YHL4}	BMEI0272	rpmF	50S ribosomal protein L32	[TP0773-TP0807 (0.5060325)]
COG0265	COG0333	BMEI0613	BMEI0613	PROTEASE DO {UniProtKB/TrEMBL:Q8YI32}	BMEI0272	rpmF	50S ribosomal protein L32	[TP0773-TP0807 (0.5060325)]
COG0265	COG0333	BMEI1330	degP	Probable serine protease do-like precursor (EC 3.4.21.-)	BMEI0272	rpmF	50S ribosomal protein L32	[TP0773-TP0807 (0.5060325)]
COG0495	COG0761	BMEI0242	leuS	Leucyl-tRNA synthetase (EC 6.1.1.4) (Leucine--tRNA ligase) (LeuRS)	BMEI1459	ispH	4-hydroxy-3-methylbut-2-enyl diphosphate reductase (EC 1.17.1.2)	[TP0586-TP0547 (0.63095015)]
COG1536	COG1677	BMEII1113	BMEII1113	FLAGELLAR MOTOR SWITCH PROTEIN FLIG	BMEII1087	fliE	Flagellar hook-basal body complex protein fliE	[TP0026-TP0398 (0.81876683)]
COG0820	COG2812	BMEI1867	BMEI1867	FLORFENICOL RESISTANCE PROTEIN	BMEI1908	BMEI1908	DNA POLYMERASE III SUBUNITS GAMMA AND TAU	[TP0068-TP1005 (0.60435057)]
COG0771	COG1815	BMEI0577	murD	UDP-N-acetylmuramoylalanine--D-glutamate ligase (EC 6.3.2.9) (UDP-N- acetylmuramoyl-L-alanyl-D-glutamate synthetase) (D-glutamic acid- adding enzyme)	BMEII1089	BMEII1089	FLAGELLAR BASAL-BODY ROD PROTEIN FLGB	[TP0903-TP0396 (0.6336193)]
COG1684	COG2239	BMEII0168	BMEII0168	FLAGELLAR BIOSYNTHETIC PROTEIN FLIR	BMEII0418	BMEII0418	MG2+ TRANSPORTER MGTE {UniProtKB/TrEMBL:Q8YCW0}	[TP0716-TP0917 (0.5059451)]
COG1512	COG1766	BMEI0229	BMEI0229	Hypothetical Membrane Spanning Protein	BMEII0151/BMEII0152	fliF	Flagellar M-ring protein	[TP0561-TP0399 (0.53951585)]
COG0272	COG1396	BMEI0589	BMEI0589	NAD-DEPENDENT DNA LIGASE	BMEII0372	BMEII0372	TRANSCRIPTIONAL REGULATOR, MERR FAMILY	[TP0634-TP0461 (0.7134334)]
COG0272	COG1396	BMEI0589	BMEI0589	NAD-DEPENDENT DNA LIGASE	BMEI1680	BMEI1680	Hypothetical protein BMEI1680	[TP0634-TP0461 (0.7134334)]
COG0272	COG1396	BMEI0589	BMEI0589	NAD-DEPENDENT DNA LIGASE	BMEI1971	BMEI1971	TRANSCRIPTIONAL REGULATOR	[TP0634-TP0461 (0.7134334)]
COG0272	COG1396	BMEI0589	BMEI0589	NAD-DEPENDENT DNA LIGASE	BMEI2050	BMEI2050	TRANSCRIPTIONAL REGULATOR	[TP0634-TP0461 (0.7134334)]
COG0272	COG1396	BMEI0589	BMEI0589	NAD-DEPENDENT DNA LIGASE	BMEI1657	BMEI1657	Hypothetical protein BMEI1657	[TP0634-TP0461 (0.7134334)]
COG0577	COG0845	BMEI0361	BMEI0361	ABC TRANSPORTER ATP-BINDING PROTEIN , ABC	BMEII0803	BMEII0803	MULTIDRUG RESISTANCE PROTEIN A	[TP0963-TP0965 (0.93032813)]
COG0577	COG0845	BMEI0361	BMEI0361	ABC TRANSPORTER ATP-BINDING PROTEIN , ABC	BMEII0472	BMEII0472	MEMBRANE FUSION PROTEIN MTRC	[TP0963-TP0965 (0.93032813)]
COG0577	COG0845	BMEI0361	BMEI0361	ABC TRANSPORTER ATP-BINDING PROTEIN , ABC	BMEI0359	BMEI0359	Macrolide-specific efflux protein MacA	[TP0963-TP0965 (0.93032813)]
COG0577	COG0845	BMEI0361	BMEI0361	ABC TRANSPORTER ATP-BINDING PROTEIN , ABC	BMEI1630	BMEI1630	ACRIFLAVIN RESISTANCE PROTEIN A	[TP0963-TP0965 (0.93032813)]
COG0577	COG0845	BMEI0361	BMEI0361	ABC TRANSPORTER ATP-BINDING PROTEIN , ABC	BMEII0380	BMEII0380	ACRIFLAVIN RESISTANCE PROTEIN A	[TP0963-TP0965 (0.93032813)]
COG0577	COG0845	BMEI0361	BMEI0361	ABC TRANSPORTER ATP-BINDING PROTEIN , ABC	BMEI1646	BMEI1646	ACRIFLAVIN RESISTANCE PROTEIN E	[TP0963-TP0965 (0.93032813)]
COG0577	COG0845	BMEI0361	BMEI0361	ABC TRANSPORTER ATP-BINDING PROTEIN , ABC	BMEI0653	BMEI0653	Periplasmic component of efflux system	[TP0963-TP0965 (0.93032813)]
COG0577	COG0845	BMEI0361	BMEI0361	ABC TRANSPORTER ATP-BINDING PROTEIN , ABC	BMEI0892	BMEI0892	MEMBRANE FUSION PROTEIN MTRC	[TP0963-TP0965 (0.93032813)]
COG0577	COG0845	BMEI0361	BMEI0361	ABC TRANSPORTER ATP-BINDING PROTEIN , ABC	BMEII0914	BMEII0914	ACRIFLAVIN RESISTANCE PROTEIN A	[TP0963-TP0965 (0.93032813)]
COG0577	COG0845	BMEI0361	BMEI0361	ABC TRANSPORTER ATP-BINDING PROTEIN , ABC	BMEII0381	BMEII0381	ACRIFLAVIN RESISTANCE PROTEIN E	[TP0963-TP0965 (0.93032813)]
COG0234	COG1200	BMEII1047	groS	10 kDa chaperonin (Protein Cpn10) (groES protein)	BMEII0686	BMEII0686	ATP-DEPENDENT DNA HELICASE RECG	[TP1013-TP0687 (0.84594196)]
COG1671	COG2812	BMEI0088	BMEI0088	Hypothetical UPF0178 protein BMEI0088	BMEI1908	BMEI1908	DNA POLYMERASE III SUBUNITS GAMMA AND TAU	[TP0845-TP1005 (0.5704539)]
COG0257	COG1253	BMEI0294	BMEI0294	50S ribosomal protein L36	BMEI0671	BMEI0671	INTEGRAL MEMBRANE PROTEIN , HEMOLYSIN	[TP0209-TP0027 (0.74441797)]
COG0257	COG1253	BMEI0294	BMEI0294	50S ribosomal protein L36	BMEI1973	BMEI1973	CBS domain containing protein	[TP0209-TP0027 (0.74441797)]
COG0060	COG0681	BMEII1043	ileS	Isoleucyl-tRNA synthetase (EC 6.1.1.5) (Isoleucine--tRNA ligase) (IleRS)	BMEI1288	BMEI1288	SIGNAL PEPTIDASE I {UniProtKB/TrEMBL:Q8YG73}	[TP0452-TP0185 (0.79878455)]
COG0558	COG2239	BMEI1252	BMEI1252	CDP-DIACYLGLYCEROL--GLYCEROL-3-PHOSPHATE	BMEII0418	BMEII0418	MG2+ TRANSPORTER MGTE {UniProtKB/TrEMBL:Q8YCW0}	[TP0256-TP0917 (0.6007029)]
COG1344	COG1815	BMEII0150	BMEII0150	FLAGELLIN {UniProtKB/TrEMBL:Q8YDM5}	BMEII1089	BMEII1089	FLAGELLAR BASAL-BODY ROD PROTEIN FLGB	[TP0870-TP0396 (0.7209834)]
COG1344	COG1815	BMEII0161	BMEII0161	FLAGELLAR HOOK-ASSOCIATED PROTEIN 3	BMEII1089	BMEII1089	FLAGELLAR BASAL-BODY ROD PROTEIN FLGB	[TP0870-TP0396 (0.7209834)]
COG0242	COG1879	BMEII0812	BMEII0812	Peptide deformylase-like (Polypeptide deformylase-like)	BMEII0435	BMEII0435	D-RIBOSE-BINDING PERIPLASMIC PROTEIN	[TP0757-TP0684 (0.80039173)]
COG0242	COG1879	BMEII0264	def	Peptide deformylase (EC 3.5.1.88) (PDF) (Polypeptide deformylase)	BMEII0435	BMEII0435	D-RIBOSE-BINDING PERIPLASMIC PROTEIN	[TP0757-TP0684 (0.80039173)]
COG0242	COG1879	BMEII0812	BMEII0812	Peptide deformylase-like (Polypeptide deformylase-like)	BMEI1390	BMEI1390	D-RIBOSE-BINDING PERIPLASMIC PROTEIN	[TP0757-TP0684 (0.80039173)]
COG0242	COG1879	BMEII0812	BMEII0812	Peptide deformylase-like (Polypeptide deformylase-like)	BMEI0393	BMEI0393	D-RIBOSE-BINDING PERIPLASMIC PROTEIN	[TP0757-TP0684 (0.80039173)]
COG0242	COG1879	BMEII0812	BMEII0812	Peptide deformylase-like (Polypeptide deformylase-like)	BMEI0663	BMEI0663	D-RIBOSE-BINDING PERIPLASMIC PROTEIN	[TP0757-TP0684 (0.80039173)]
COG0242	COG1879	BMEII0264	def	Peptide deformylase (EC 3.5.1.88) (PDF) (Polypeptide deformylase)	BMEI0393	BMEI0393	D-RIBOSE-BINDING PERIPLASMIC PROTEIN	[TP0757-TP0684 (0.80039173)]
COG0242	COG1879	BMEII0812	BMEII0812	Peptide deformylase-like (Polypeptide deformylase-like)	BMEI1385	BMEI1385	LACI-FAMILY TRANSCRIPTION REGULATOR	[TP0757-TP0684 (0.80039173)]
COG0242	COG1879	BMEII0264	def	Peptide deformylase (EC 3.5.1.88) (PDF) (Polypeptide deformylase)	BMEI1385	BMEI1385	LACI-FAMILY TRANSCRIPTION REGULATOR	[TP0757-TP0684 (0.80039173)]
COG0242	COG1879	BMEII0264	def	Peptide deformylase (EC 3.5.1.88) (PDF) (Polypeptide deformylase)	BMEI0662	BMEI0662	D-RIBOSE-BINDING PERIPLASMIC PROTEIN	[TP0757-TP0684 (0.80039173)]
COG0242	COG1879	BMEII0264	def	Peptide deformylase (EC 3.5.1.88) (PDF) (Polypeptide deformylase)	BMEI1390	BMEI1390	D-RIBOSE-BINDING PERIPLASMIC PROTEIN	[TP0757-TP0684 (0.80039173)]
COG0242	COG1879	BMEII0812	BMEII0812	Peptide deformylase-like (Polypeptide deformylase-like)	BMEI0662	BMEI0662	D-RIBOSE-BINDING PERIPLASMIC PROTEIN	[TP0757-TP0684 (0.80039173)]
COG0242	COG1879	BMEII0264	def	Peptide deformylase (EC 3.5.1.88) (PDF) (Polypeptide deformylase)	BMEI0663	BMEI0663	D-RIBOSE-BINDING PERIPLASMIC PROTEIN	[TP0757-TP0684 (0.80039173)]
COG0257	COG1749	BMEI0294	BMEI0294	50S ribosomal protein L36	BMEII0159	flgE	Flagellar hook protein flgE	[TP0209-TP0727 (0.6772987)]
COG0652	COG1879	BMEI0887	BMEI0887	PEPTIDYL-PROLYL CIS-TRANS ISOMERASE	BMEI1385	BMEI1385	LACI-FAMILY TRANSCRIPTION REGULATOR	[TP0947-TP0684 (0.5775195)]
COG0652	COG1879	BMEI0888	BMEI0888	PEPTIDYL-PROLYL CIS-TRANS ISOMERASE A	BMEI0663	BMEI0663	D-RIBOSE-BINDING PERIPLASMIC PROTEIN	[TP0947-TP0684 (0.5775195)]
COG0652	COG1879	BMEI0887	BMEI0887	PEPTIDYL-PROLYL CIS-TRANS ISOMERASE	BMEI0662	BMEI0662	D-RIBOSE-BINDING PERIPLASMIC PROTEIN	[TP0947-TP0684 (0.5775195)]
COG0652	COG1879	BMEI0887	BMEI0887	PEPTIDYL-PROLYL CIS-TRANS ISOMERASE	BMEI0393	BMEI0393	D-RIBOSE-BINDING PERIPLASMIC PROTEIN	[TP0947-TP0684 (0.5775195)]
COG0652	COG1879	BMEI0888	BMEI0888	PEPTIDYL-PROLYL CIS-TRANS ISOMERASE A	BMEII0435	BMEII0435	D-RIBOSE-BINDING PERIPLASMIC PROTEIN	[TP0947-TP0684 (0.5775195)]
COG0652	COG1879	BMEI0887	BMEI0887	PEPTIDYL-PROLYL CIS-TRANS ISOMERASE	BMEI0663	BMEI0663	D-RIBOSE-BINDING PERIPLASMIC PROTEIN	[TP0947-TP0684 (0.5775195)]
COG0652	COG1879	BMEI0888	BMEI0888	PEPTIDYL-PROLYL CIS-TRANS ISOMERASE A	BMEI0662	BMEI0662	D-RIBOSE-BINDING PERIPLASMIC PROTEIN	[TP0947-TP0684 (0.5775195)]
COG0652	COG1879	BMEI0888	BMEI0888	PEPTIDYL-PROLYL CIS-TRANS ISOMERASE A	BMEI1385	BMEI1385	LACI-FAMILY TRANSCRIPTION REGULATOR	[TP0947-TP0684 (0.5775195)]
COG0652	COG1879	BMEI0888	BMEI0888	PEPTIDYL-PROLYL CIS-TRANS ISOMERASE A	BMEI1390	BMEI1390	D-RIBOSE-BINDING PERIPLASMIC PROTEIN	[TP0947-TP0684 (0.5775195)]
COG0652	COG1879	BMEI0888	BMEI0888	PEPTIDYL-PROLYL CIS-TRANS ISOMERASE A	BMEI0393	BMEI0393	D-RIBOSE-BINDING PERIPLASMIC PROTEIN	[TP0947-TP0684 (0.5775195)]
COG0652	COG1879	BMEI0887	BMEI0887	PEPTIDYL-PROLYL CIS-TRANS ISOMERASE	BMEI1390	BMEI1390	D-RIBOSE-BINDING PERIPLASMIC PROTEIN	[TP0947-TP0684 (0.5775195)]
COG0652	COG1879	BMEI0887	BMEI0887	PEPTIDYL-PROLYL CIS-TRANS ISOMERASE	BMEII0435	BMEII0435	D-RIBOSE-BINDING PERIPLASMIC PROTEIN	[TP0947-TP0684 (0.5775195)]
COG1344	COG4786	BMEII0150	BMEII0150	FLAGELLIN {UniProtKB/TrEMBL:Q8YDM5}	BMEII1107	BMEII1107	FLAGELLAR BASAL-BODY ROD PROTEIN FLGF	[TP0792-TP0961 (0.7009321), TP0659-TP0961 (0.6018447)]
COG1344	COG4786	BMEII0150	BMEII0150	FLAGELLIN {UniProtKB/TrEMBL:Q8YDM5}	BMEII1086	BMEII1086	FLAGELLAR BASAL-BODY ROD PROTEIN FLGG	[TP0792-TP0961 (0.7009321), TP0659-TP0961 (0.6018447)]
COG1344	COG4786	BMEII0161	BMEII0161	FLAGELLAR HOOK-ASSOCIATED PROTEIN 3	BMEII1086	BMEII1086	FLAGELLAR BASAL-BODY ROD PROTEIN FLGG	[TP0792-TP0961 (0.7009321), TP0659-TP0961 (0.6018447)]
COG1344	COG4786	BMEII0161	BMEII0161	FLAGELLAR HOOK-ASSOCIATED PROTEIN 3	BMEII1107	BMEII1107	FLAGELLAR BASAL-BODY ROD PROTEIN FLGF	[TP0792-TP0961 (0.7009321), TP0659-TP0961 (0.6018447)]
COG0249	COG0357	BMEI1801	mutS	DNA mismatch repair protein mutS	BMEI0008	gidB	Methyltransferase gidB (EC 2.1.-.-) (Glucose-inhibited division protein B)	[TP0328-TP0946 (0.7367136)]
COG0658	COG1187	BMEI0839	BMEI0839	COME OPERON PROTEIN 3 {UniProtKB/TrEMBL:Q8YHG2}	BMEII1039	BMEII1039	TRNA PSEUDOURIDINE SYNTHASE A	[TP0336-TP0459 (0.6079956)]
COG0658	COG1187	BMEI0838	BMEI0838	COME OPERON PROTEIN 3 {UniProtKB/TrEMBL:Q8YHG3}	BMEII1039	BMEII1039	TRNA PSEUDOURIDINE SYNTHASE A	[TP0336-TP0459 (0.6079956)]
COG0465	COG0465	BMEI0343	BMEI0343	CELL DIVISION PROTEIN FTSH	BMEI0343	BMEI0343	CELL DIVISION PROTEIN FTSH	[TP0330-TP0330 (0.73856413)]
COG0817	COG1558	BMEI0332	ruvC	Crossover junction endodeoxyribonuclease ruvC (EC 3.1.22.4) (Holliday junction nuclease ruvC) (Holliday junction resolvase ruvC)	BMEII1088	BMEII1088	FLAGELLAR BASAL-BODY ROD PROTEIN FLGC	[TP0517-TP0397 (0.53212774)]
COG0592	COG1344	BMEI1942	BMEI1942	DNA POLYMERASE III, BETA CHAIN	BMEII0150	BMEII0150	FLAGELLIN {UniProtKB/TrEMBL:Q8YDM5}	[TP0002-TP0659 (0.6618167)]
COG0592	COG1344	BMEI1942	BMEI1942	DNA POLYMERASE III, BETA CHAIN	BMEII0161	BMEII0161	FLAGELLAR HOOK-ASSOCIATED PROTEIN 3	[TP0002-TP0659 (0.6618167)]
COG0860	COG1192	BMEI1056	BMEI1056	N-ACETYLMURAMOYL-L-ALANINE AMIDASE	BMEI0009	BMEI0009	CHROMOSOME PARTITIONING PROTEIN PARA	[TP0247-TP0272 (0.7527567)]
COG0860	COG1192	BMEI1056	BMEI1056	N-ACETYLMURAMOYL-L-ALANINE AMIDASE	BMEII0093	BMEII0093	REPLICATION PROTEIN A {UniProtKB/TrEMBL:Q8YDT2}	[TP0247-TP0272 (0.7527567)]
COG0242	COG0272	BMEII0264	def	Peptide deformylase (EC 3.5.1.88) (PDF) (Polypeptide deformylase)	BMEI0589	BMEI0589	NAD-DEPENDENT DNA LIGASE	[TP0757-TP0634 (0.68197167)]
COG0242	COG0272	BMEII0812	BMEII0812	Peptide deformylase-like (Polypeptide deformylase-like)	BMEI0589	BMEI0589	NAD-DEPENDENT DNA LIGASE	[TP0757-TP0634 (0.68197167)]
COG0265	COG0817	BMEI0783	BMEI0783	PROTEASE DO {UniProtKB/TrEMBL:Q8YHL4}	BMEI0332	ruvC	Crossover junction endodeoxyribonuclease ruvC (EC 3.1.22.4) (Holliday junction nuclease ruvC) (Holliday junction resolvase ruvC)	[TP0773-TP0517 (0.5118523)]
COG0265	COG0817	BMEI0613	BMEI0613	PROTEASE DO {UniProtKB/TrEMBL:Q8YI32}	BMEI0332	ruvC	Crossover junction endodeoxyribonuclease ruvC (EC 3.1.22.4) (Holliday junction nuclease ruvC) (Holliday junction resolvase ruvC)	[TP0773-TP0517 (0.5118523)]
COG0265	COG0817	BMEI1330	degP	Probable serine protease do-like precursor (EC 3.4.21.-)	BMEI0332	ruvC	Crossover junction endodeoxyribonuclease ruvC (EC 3.1.22.4) (Holliday junction nuclease ruvC) (Holliday junction resolvase ruvC)	[TP0773-TP0517 (0.5118523)]
COG0187	COG0358	BMEI1823	BMEI1823	DNA GYRASE SUBUNIT B {UniProtKB/TrEMBL:Q8YEQ5}	BMEI0530	BMEI0530	DNA PRIMASE {UniProtKB/TrEMBL:Q8YIB4}	[TP1006-TP0492 (0.55112576)]
COG0187	COG0358	BMEII0676	BMEII0676	DNA GYRASE SUBUNIT B {UniProtKB/TrEMBL:Q8YC56}	BMEI0530	BMEI0530	DNA PRIMASE {UniProtKB/TrEMBL:Q8YIB4}	[TP1006-TP0492 (0.55112576)]
COG1154	COG2812	BMEI1498	dxs	1-deoxy-D-xylulose-5-phosphate synthase (EC 2.2.1.7) (1-deoxyxylulose- 5-phosphate synthase) (DXP synthase) (DXPS)	BMEI1908	BMEI1908	DNA POLYMERASE III SUBUNITS GAMMA AND TAU	[TP0824-TP1005 (0.68180764)]
COG0237	COG0552	BMEI2057	coaE	Dephospho-CoA kinase (EC 2.7.1.24) (Dephosphocoenzyme A kinase)	BMEI0131	BMEI0131	SIGNAL RECOGNITION PARTICLE RECEPTOR FTSY	[TP0296-TP0578 (0.7885255)]
COG0080	COG0265	BMEI0745	rplK	50S ribosomal protein L11	BMEI0783	BMEI0783	PROTEASE DO {UniProtKB/TrEMBL:Q8YHL4}	[TP0237-TP0773 (0.6164146)]
COG0080	COG0265	BMEI0745	rplK	50S ribosomal protein L11	BMEI0613	BMEI0613	PROTEASE DO {UniProtKB/TrEMBL:Q8YI32}	[TP0237-TP0773 (0.6164146)]
COG0080	COG0265	BMEI0745	rplK	50S ribosomal protein L11	BMEI1330	degP	Probable serine protease do-like precursor (EC 3.4.21.-)	[TP0237-TP0773 (0.6164146)]
COG0783	COG1079	BMEI1980	BMEI1980	DNA PROTECTION DURING STARVATION PROTEIN	BMEII0701	BMEII0701	RIBOSE TRANSPORT SYSTEM PERMEASE PROTEIN RBSC	[TP1038-TP0302 (0.79878455)]
COG0783	COG1079	BMEI1980	BMEI1980	DNA PROTECTION DURING STARVATION PROTEIN	BMEII0087	BMEII0087	SUGAR ABC TRANSPORTER, PERMEASE PROTEIN	[TP1038-TP0302 (0.79878455)]
COG2812	COG2812	BMEI1908	BMEI1908	DNA POLYMERASE III SUBUNITS GAMMA AND TAU	BMEI1908	BMEI1908	DNA POLYMERASE III SUBUNITS GAMMA AND TAU	[TP1005-TP1005 (0.52391654)]
COG0223	COG0234	BMEI1418	BMEI1418	Formyl transferase (GDP-mannose 4,6-dehydratase ,	BMEII1047	groS	10 kDa chaperonin (Protein Cpn10) (groES protein)	[TP0756-TP1013 (0.64276713)]
COG0223	COG0234	BMEII0265	fmt	Methionyl-tRNA formyltransferase (EC 2.1.2.9)	BMEII1047	groS	10 kDa chaperonin (Protein Cpn10) (groES protein)	[TP0756-TP1013 (0.64276713)]
COG0036	COG1653	BMEI1116	BMEI1116	RIBULOSE-PHOSPHATE 3-EPIMERASE	BMEII0754	BMEII0754	SUGAR-BINDING PROTEIN {UniProtKB/TrEMBL:Q8YBY2}	[TP0945-TP0074 (0.654426)]
COG0036	COG1653	BMEI1116	BMEI1116	RIBULOSE-PHOSPHATE 3-EPIMERASE	BMEII0945	BMEII0945	MALTOSE-BINDING PERIPLASMIC PROTEIN	[TP0945-TP0074 (0.654426)]
COG0036	COG1653	BMEI1116	BMEI1116	RIBULOSE-PHOSPHATE 3-EPIMERASE	BMEII0590	BMEII0590	Probable sugar-binding periplasmic protein precursor	[TP0945-TP0074 (0.654426)]
COG0036	COG1653	BMEI1116	BMEI1116	RIBULOSE-PHOSPHATE 3-EPIMERASE	BMEII0542	BMEII0542	SUGAR-BINDING PROTEIN {UniProtKB/TrEMBL:Q8YCI6}	[TP0945-TP0074 (0.654426)]
COG0036	COG1653	BMEI1116	BMEI1116	RIBULOSE-PHOSPHATE 3-EPIMERASE	BMEII0115	BMEII0115	GLYCEROL-3-PHOSPHATE-BINDING PERIPLASMIC PROTEIN	[TP0945-TP0074 (0.654426)]
COG0036	COG1653	BMEI1116	BMEI1116	RIBULOSE-PHOSPHATE 3-EPIMERASE	BMEII0755	BMEII0755	SUGAR-BINDING PROTEIN {UniProtKB/TrEMBL:Q8YBY1}	[TP0945-TP0074 (0.654426)]
COG0036	COG1653	BMEI1116	BMEI1116	RIBULOSE-PHOSPHATE 3-EPIMERASE	BMEI1716	BMEI1716	TREHALOSE/MALTOSE BINDING PROTEIN	[TP0945-TP0074 (0.654426)]
COG0036	COG1653	BMEI1116	BMEI1116	RIBULOSE-PHOSPHATE 3-EPIMERASE	BMEII0625	BMEII0625	GLYCEROL-3-PHOSPHATE-BINDING PERIPLASMIC PROTEIN	[TP0945-TP0074 (0.654426)]
COG0357	COG0459	BMEI0008	gidB	Methyltransferase gidB (EC 2.1.-.-) (Glucose-inhibited division protein B)	BMEII1048	groL	60 kDa chaperonin (Protein Cpn60) (groEL protein)	[TP0946-TP0030 (0.68326145)]
COG0664	COG1074	BMEI1294	BMEI1294	NITROGEN FIXATION REGULATION PROTEIN FIXK	BMEI2023	BMEI2023	ATP-DEPENDENT NUCLEASE SUBUNIT A	[TP0089-TP0898 (0.8304331)]
COG0664	COG1074	BMEII0986	BMEII0986	TRANSCRIPTION REGULATOR, CRP FAMILY	BMEI2023	BMEI2023	ATP-DEPENDENT NUCLEASE SUBUNIT A	[TP0089-TP0898 (0.8304331)]
COG0664	COG1074	BMEII0966	BMEII0966	TRANSCRIPTION REGULATOR, CRP FAMILY	BMEI2023	BMEI2023	ATP-DEPENDENT NUCLEASE SUBUNIT A	[TP0089-TP0898 (0.8304331)]
COG0664	COG1074	BMEII0854	BMEII0854	TRANSCRIPTION REGULATOR, CRP FAMILY	BMEI2023	BMEI2023	ATP-DEPENDENT NUCLEASE SUBUNIT A	[TP0089-TP0898 (0.8304331)]
COG0664	COG1074	BMEI0067	BMEI0067	CAMP-DEPENDENT PROTEIN KINASE REGULATORY SUBUNIT	BMEI2023	BMEI2023	ATP-DEPENDENT NUCLEASE SUBUNIT A	[TP0089-TP0898 (0.8304331)]
COG0664	COG1074	BMEII0947	BMEII0947	TRANSCRIPTION REGULATOR, CRP FAMILY	BMEI2023	BMEI2023	ATP-DEPENDENT NUCLEASE SUBUNIT A	[TP0089-TP0898 (0.8304331)]
COG0664	COG1074	BMEI1752	BMEI1752	TRANSCRIPTION REGULATOR, CRP FAMILY	BMEI2023	BMEI2023	ATP-DEPENDENT NUCLEASE SUBUNIT A	[TP0089-TP0898 (0.8304331)]
COG0223	COG0242	BMEI1418	BMEI1418	Formyl transferase (GDP-mannose 4,6-dehydratase ,	BMEII0812	BMEII0812	Peptide deformylase-like (Polypeptide deformylase-like)	[TP0756-TP0757 (0.8300303)]
COG0223	COG0242	BMEI1418	BMEI1418	Formyl transferase (GDP-mannose 4,6-dehydratase ,	BMEII0264	def	Peptide deformylase (EC 3.5.1.88) (PDF) (Polypeptide deformylase)	[TP0756-TP0757 (0.8300303)]
COG0223	COG0242	BMEII0265	fmt	Methionyl-tRNA formyltransferase (EC 2.1.2.9)	BMEII0812	BMEII0812	Peptide deformylase-like (Polypeptide deformylase-like)	[TP0756-TP0757 (0.8300303)]
COG0223	COG0242	BMEII0265	fmt	Methionyl-tRNA formyltransferase (EC 2.1.2.9)	BMEII0264	def	Peptide deformylase (EC 3.5.1.88) (PDF) (Polypeptide deformylase)	[TP0756-TP0757 (0.8300303)]
COG0233	COG0359	BMEI0826	frr	Ribosome recycling factor (Ribosome-releasing factor) (RRF) (CP24)	BMEI1483	rplI	50S ribosomal protein L9	[TP0604-TP0060 (0.5105792)]
COG0012	COG0457	BMEI0479	BMEI0479	GTP-BINDING PROTEIN {UniProtKB/TrEMBL:Q8YIG5}	BMEI0293	BMEI0293	2-HYDROXY-6-OXO-2,4-HEPTADIENOATE HYDROLASE	[TP0124-TP0067 (0.81355333)]
COG0012	COG0457	BMEI0479	BMEI0479	GTP-BINDING PROTEIN {UniProtKB/TrEMBL:Q8YIG5}	BMEI1531	BMEI1531	TETRATRICOPEPTIDE REPEAT FAMILY PROTEIN	[TP0124-TP0067 (0.81355333)]
COG0012	COG0457	BMEI0479	BMEI0479	GTP-BINDING PROTEIN {UniProtKB/TrEMBL:Q8YIG5}	BMEII0334	BMEII0334	TETRATRICOPEPTIDE REPEAT FAMILY PROTEIN	[TP0124-TP0067 (0.81355333)]
COG0265	COG0492	BMEI1330	degP	Probable serine protease do-like precursor (EC 3.4.21.-)	BMEI0958	BMEI0958	THIOREDOXIN REDUCTASE {UniProtKB/TrEMBL:Q8YH46}	[TP0773-TP0814 (0.6926654)]
COG0265	COG0492	BMEI0783	BMEI0783	PROTEASE DO {UniProtKB/TrEMBL:Q8YHL4}	BMEI0512	BMEI0512	THIOREDOXIN REDUCTASE {UniProtKB/TrEMBL:Q8YID2}	[TP0773-TP0814 (0.6926654)]
COG0265	COG0492	BMEI0613	BMEI0613	PROTEASE DO {UniProtKB/TrEMBL:Q8YI32}	BMEI0512	BMEI0512	THIOREDOXIN REDUCTASE {UniProtKB/TrEMBL:Q8YID2}	[TP0773-TP0814 (0.6926654)]
COG0265	COG0492	BMEI0783	BMEI0783	PROTEASE DO {UniProtKB/TrEMBL:Q8YHL4}	BMEI0958	BMEI0958	THIOREDOXIN REDUCTASE {UniProtKB/TrEMBL:Q8YH46}	[TP0773-TP0814 (0.6926654)]
COG0265	COG0492	BMEI1330	degP	Probable serine protease do-like precursor (EC 3.4.21.-)	BMEI0512	BMEI0512	THIOREDOXIN REDUCTASE {UniProtKB/TrEMBL:Q8YID2}	[TP0773-TP0814 (0.6926654)]
COG0265	COG0492	BMEI0613	BMEI0613	PROTEASE DO {UniProtKB/TrEMBL:Q8YI32}	BMEI0958	BMEI0958	THIOREDOXIN REDUCTASE {UniProtKB/TrEMBL:Q8YH46}	[TP0773-TP0814 (0.6926654)]
COG1377	COG2239	BMEII1114	BMEII1114	FLAGELLAR BIOSYNTHETIC PROTEIN FLHB	BMEII0418	BMEII0418	MG2+ TRANSPORTER MGTE {UniProtKB/TrEMBL:Q8YCW0}	[TP0715-TP0917 (0.53720385)]
COG0124	COG0608	BMEII1056	hisS	Histidyl-tRNA synthetase (EC 6.1.1.21) (Histidine--tRNA ligase) (HisRS)	BMEI0728	BMEI0728	SINGLE-STRANDED-DNA-SPECIFIC EXONUCLEASE RECJ	[TP0641-TP0704 (0.75894904)]
COG0465	COG0772	BMEI0343	BMEI0343	CELL DIVISION PROTEIN FTSH	BMEI0578	BMEI0578	CELL DIVISION PROTEIN FTSW	[TP0330-TP0387 (0.8016956)]
COG0234	COG0792	BMEII1047	groS	10 kDa chaperonin (Protein Cpn10) (groES protein)	BMEI1769	BMEI1769	UPF0102 protein BMEI1769	[TP1013-TP0913 (0.7815084)]
COG1512	COG1987	BMEI0229	BMEI0229	Hypothetical Membrane Spanning Protein	BMEII0165	BMEII0165	FLAGELLAR BIOSYNTHETIC PROTEIN FLIQ	[TP0561-TP0717 (0.66457963)]
COG0192	COG0217	BMEI1970	BMEI1970	S-ADENOSYLMETHIONINE SYNTHETASE	BMEI0321	BMEI0321	Hypothetical UPF0082 protein BMEI0321	[TP0794-TP0474 (0.71912634)]
COG1122	COG1432	BMEI0635	BMEI0635	COBALT TRANSPORT ATP-BINDING PROTEIN CBIO	BMEI1298	BMEI1298	Hypothetical Cytosolic Protein	[TP0227-TP0894 (0.7171434)]
COG1122	COG1432	BMEI0636	BMEI0636	COBALT TRANSPORT ATP-BINDING PROTEIN CBIO	BMEI1298	BMEI1298	Hypothetical Cytosolic Protein	[TP0227-TP0894 (0.7171434)]
COG0201	COG2239	BMEI0777	BMEI0777	PROTEIN TRANSLOCASE SUBUNIT SECY	BMEII0418	BMEII0418	MG2+ TRANSPORTER MGTE {UniProtKB/TrEMBL:Q8YCW0}	[TP0208-TP0917 (0.5527395)]
COG0860	COG1214	BMEI1056	BMEI1056	N-ACETYLMURAMOYL-L-ALANINE AMIDASE	BMEI1979	BMEI1979	O-SIALOGLYCOPROTEIN ENDOPEPTIDASE	[TP0247-TP0876 (0.6334264)]
COG0477	COG0845	BMEII0515	BMEII0515	MULTIDRUG RESISTANCE PROTEIN 1	BMEI0653	BMEI0653	Periplasmic component of efflux system	[TP0840-TP0965 (0.8653204)]
COG0477	COG0845	BMEII0596	BMEII0596	METHYLENOMYCIN A RESISTANCE PROTEIN	BMEI1646	BMEI1646	ACRIFLAVIN RESISTANCE PROTEIN E	[TP0840-TP0965 (0.8653204)]
COG0477	COG0845	BMEI1322	BMEI1322	TRANSPORTER, MFS superfamily	BMEI0653	BMEI0653	Periplasmic component of efflux system	[TP0840-TP0965 (0.8653204)]
COG0477	COG0845	BMEII0934	BMEII0934	NICKEL RESISTANCE PROTEIN	BMEI1646	BMEI1646	ACRIFLAVIN RESISTANCE PROTEIN E	[TP0840-TP0965 (0.8653204)]
COG0477	COG0845	BMEI1130	BMEI1130	BICYCLOMYCIN RESISTANCE PROTEIN	BMEI0653	BMEI0653	Periplasmic component of efflux system	[TP0840-TP0965 (0.8653204)]
COG0477	COG0845	BMEI0181	BMEI0181	MACROLIDE-EFFLUX PROTEIN	BMEI1646	BMEI1646	ACRIFLAVIN RESISTANCE PROTEIN E	[TP0840-TP0965 (0.8653204)]
COG0477	COG0845	BMEII0822	BMEII0822	MULTIDRUG RESISTANCE PROTEIN	BMEII0380	BMEII0380	ACRIFLAVIN RESISTANCE PROTEIN A	[TP0840-TP0965 (0.8653204)]
COG0477	COG0845	BMEII0821	BMEII0821	MULTIDRUG RESISTANCE PROTEIN	BMEII0381	BMEII0381	ACRIFLAVIN RESISTANCE PROTEIN E	[TP0840-TP0965 (0.8653204)]
COG0477	COG0845	BMEI0556	BMEI0556	ALPHA-KETOGLUTARATE PERMEASE	BMEII0803	BMEII0803	MULTIDRUG RESISTANCE PROTEIN A	[TP0840-TP0965 (0.8653204)]
COG0477	COG0845	BMEI1322	BMEI1322	TRANSPORTER, MFS superfamily	BMEII0472	BMEII0472	MEMBRANE FUSION PROTEIN MTRC	[TP0840-TP0965 (0.8653204)]
COG0477	COG0845	BMEII0406	BMEII0406	PROLINE/BETAINE TRANSPORTER	BMEI0359	BMEI0359	Macrolide-specific efflux protein MacA	[TP0840-TP0965 (0.8653204)]
COG0477	COG0845	BMEII0935	BMEII0935	NICKEL RESISTANCE PROTEIN	BMEI1646	BMEI1646	ACRIFLAVIN RESISTANCE PROTEIN E	[TP0840-TP0965 (0.8653204)]
COG0477	COG0845	BMEII0280	BMEII0280	MULTIDRUG RESISTANCE PROTEIN B	BMEI0653	BMEI0653	Periplasmic component of efflux system	[TP0840-TP0965 (0.8653204)]
COG0477	COG0845	BMEI1292	BMEI1292	FOSMIDOMYCIN RESISTANCE PROTEIN	BMEI1646	BMEI1646	ACRIFLAVIN RESISTANCE PROTEIN E	[TP0840-TP0965 (0.8653204)]
COG0477	COG0845	BMEI0353	BMEI0353	PROLINE/BETAINE TRANSPORTER	BMEII0803	BMEII0803	MULTIDRUG RESISTANCE PROTEIN A	[TP0840-TP0965 (0.8653204)]
COG0477	COG0845	BMEI0267	BMEI0267	MEMBRANE PROTEIN MOSC {UniProtKB/TrEMBL:Q8YJ19}	BMEII0803	BMEII0803	MULTIDRUG RESISTANCE PROTEIN A	[TP0840-TP0965 (0.8653204)]
COG0477	COG0845	BMEI0300	BMEI0300	TRANSPORTER, MFS superfamily	BMEI1630	BMEI1630	ACRIFLAVIN RESISTANCE PROTEIN A	[TP0840-TP0965 (0.8653204)]
COG0477	COG0845	BMEII0795	BMEII0795	MULTIDRUG RESISTANCE PROTEIN B	BMEI1630	BMEI1630	ACRIFLAVIN RESISTANCE PROTEIN A	[TP0840-TP0965 (0.8653204)]
COG0477	COG0845	BMEII0822	BMEII0822	MULTIDRUG RESISTANCE PROTEIN	BMEII0803	BMEII0803	MULTIDRUG RESISTANCE PROTEIN A	[TP0840-TP0965 (0.8653204)]
COG0477	COG0845	BMEI0927	BMEI0927	MULTIDRUG RESISTANCE PROTEIN B	BMEII0914	BMEII0914	ACRIFLAVIN RESISTANCE PROTEIN A	[TP0840-TP0965 (0.8653204)]
COG0477	COG0845	BMEII0280	BMEII0280	MULTIDRUG RESISTANCE PROTEIN B	BMEII0380	BMEII0380	ACRIFLAVIN RESISTANCE PROTEIN A	[TP0840-TP0965 (0.8653204)]
COG0477	COG0845	BMEII0740	BMEII0740	TRANSPORTER, MFS superfamily	BMEII0914	BMEII0914	ACRIFLAVIN RESISTANCE PROTEIN A	[TP0840-TP0965 (0.8653204)]
COG0477	COG0845	BMEI0606	BMEI0606	BICYCLOMYCIN RESISTANCE PROTEIN HOMOLOG	BMEI1630	BMEI1630	ACRIFLAVIN RESISTANCE PROTEIN A	[TP0840-TP0965 (0.8653204)]
COG0477	COG0845	BMEII0935	BMEII0935	NICKEL RESISTANCE PROTEIN	BMEII0472	BMEII0472	MEMBRANE FUSION PROTEIN MTRC	[TP0840-TP0965 (0.8653204)]
COG0477	COG0845	BMEII1096	BMEII1096	PUTATIVE TARTRATE TRANSPORTER	BMEI0359	BMEI0359	Macrolide-specific efflux protein MacA	[TP0840-TP0965 (0.8653204)]
COG0477	COG0845	BMEI1130	BMEI1130	BICYCLOMYCIN RESISTANCE PROTEIN	BMEII0472	BMEII0472	MEMBRANE FUSION PROTEIN MTRC	[TP0840-TP0965 (0.8653204)]
COG0477	COG0845	BMEI0181	BMEI0181	MACROLIDE-EFFLUX PROTEIN	BMEII0914	BMEII0914	ACRIFLAVIN RESISTANCE PROTEIN A	[TP0840-TP0965 (0.8653204)]
COG0477	COG0845	BMEI1292	BMEI1292	FOSMIDOMYCIN RESISTANCE PROTEIN	BMEII0380	BMEII0380	ACRIFLAVIN RESISTANCE PROTEIN A	[TP0840-TP0965 (0.8653204)]
COG0477	COG0845	BMEI0556	BMEI0556	ALPHA-KETOGLUTARATE PERMEASE	BMEI0653	BMEI0653	Periplasmic component of efflux system	[TP0840-TP0965 (0.8653204)]
COG0477	COG0845	BMEII0821	BMEII0821	MULTIDRUG RESISTANCE PROTEIN	BMEI0653	BMEI0653	Periplasmic component of efflux system	[TP0840-TP0965 (0.8653204)]
COG0477	COG0845	BMEI0606	BMEI0606	BICYCLOMYCIN RESISTANCE PROTEIN HOMOLOG	BMEI0359	BMEI0359	Macrolide-specific efflux protein MacA	[TP0840-TP0965 (0.8653204)]
COG0477	COG0845	BMEI0300	BMEI0300	TRANSPORTER, MFS superfamily	BMEI0892	BMEI0892	MEMBRANE FUSION PROTEIN MTRC	[TP0840-TP0965 (0.8653204)]
COG0477	COG0845	BMEI1322	BMEI1322	TRANSPORTER, MFS superfamily	BMEI1646	BMEI1646	ACRIFLAVIN RESISTANCE PROTEIN E	[TP0840-TP0965 (0.8653204)]
COG0477	COG0845	BMEI0605	BMEI0605	BICYCLOMYCIN RESISTANCE PROTEIN	BMEII0472	BMEII0472	MEMBRANE FUSION PROTEIN MTRC	[TP0840-TP0965 (0.8653204)]
COG0477	COG0845	BMEII0795	BMEII0795	MULTIDRUG RESISTANCE PROTEIN B	BMEI1646	BMEI1646	ACRIFLAVIN RESISTANCE PROTEIN E	[TP0840-TP0965 (0.8653204)]
COG0477	COG0845	BMEII0662	BMEII0662	TRANSPORTER, MFS superfamily	BMEII0380	BMEII0380	ACRIFLAVIN RESISTANCE PROTEIN A	[TP0840-TP0965 (0.8653204)]
COG0477	COG0845	BMEII0662	BMEII0662	TRANSPORTER, MFS superfamily	BMEII0381	BMEII0381	ACRIFLAVIN RESISTANCE PROTEIN E	[TP0840-TP0965 (0.8653204)]
COG0477	COG0845	BMEII0935	BMEII0935	NICKEL RESISTANCE PROTEIN	BMEII0803	BMEII0803	MULTIDRUG RESISTANCE PROTEIN A	[TP0840-TP0965 (0.8653204)]
COG0477	COG0845	BMEI1292	BMEI1292	FOSMIDOMYCIN RESISTANCE PROTEIN	BMEII0381	BMEII0381	ACRIFLAVIN RESISTANCE PROTEIN E	[TP0840-TP0965 (0.8653204)]
COG0477	COG0845	BMEII0934	BMEII0934	NICKEL RESISTANCE PROTEIN	BMEI0359	BMEI0359	Macrolide-specific efflux protein MacA	[TP0840-TP0965 (0.8653204)]
COG0477	COG0845	BMEII0795	BMEII0795	MULTIDRUG RESISTANCE PROTEIN B	BMEII0472	BMEII0472	MEMBRANE FUSION PROTEIN MTRC	[TP0840-TP0965 (0.8653204)]
COG0477	COG0845	BMEII0280	BMEII0280	MULTIDRUG RESISTANCE PROTEIN B	BMEII0472	BMEII0472	MEMBRANE FUSION PROTEIN MTRC	[TP0840-TP0965 (0.8653204)]
COG0477	COG0845	BMEI0605	BMEI0605	BICYCLOMYCIN RESISTANCE PROTEIN	BMEI0359	BMEI0359	Macrolide-specific efflux protein MacA	[TP0840-TP0965 (0.8653204)]
COG0477	COG0845	BMEI0927	BMEI0927	MULTIDRUG RESISTANCE PROTEIN B	BMEI1646	BMEI1646	ACRIFLAVIN RESISTANCE PROTEIN E	[TP0840-TP0965 (0.8653204)]
COG0477	COG0845	BMEII0795	BMEII0795	MULTIDRUG RESISTANCE PROTEIN B	BMEI0359	BMEI0359	Macrolide-specific efflux protein MacA	[TP0840-TP0965 (0.8653204)]
COG0477	COG0845	BMEI1555	BMEI1555	TRANSPORTER, MFS superfamily	BMEI0359	BMEI0359	Macrolide-specific efflux protein MacA	[TP0840-TP0965 (0.8653204)]
COG0477	COG0845	BMEI0267	BMEI0267	MEMBRANE PROTEIN MOSC {UniProtKB/TrEMBL:Q8YJ19}	BMEI1646	BMEI1646	ACRIFLAVIN RESISTANCE PROTEIN E	[TP0840-TP0965 (0.8653204)]
COG0477	COG0845	BMEII0822	BMEII0822	MULTIDRUG RESISTANCE PROTEIN	BMEII0914	BMEII0914	ACRIFLAVIN RESISTANCE PROTEIN A	[TP0840-TP0965 (0.8653204)]
COG0477	COG0845	BMEI0556	BMEI0556	ALPHA-KETOGLUTARATE PERMEASE	BMEI1646	BMEI1646	ACRIFLAVIN RESISTANCE PROTEIN E	[TP0840-TP0965 (0.8653204)]
COG0477	COG0845	BMEII1096	BMEII1096	PUTATIVE TARTRATE TRANSPORTER	BMEII0472	BMEII0472	MEMBRANE FUSION PROTEIN MTRC	[TP0840-TP0965 (0.8653204)]
COG0477	COG0845	BMEI0104	BMEI0104	GLUCARATE TRANSPORTER {UniProtKB/TrEMBL:Q8YJH9}	BMEII0803	BMEII0803	MULTIDRUG RESISTANCE PROTEIN A	[TP0840-TP0965 (0.8653204)]
COG0477	COG0845	BMEI0605	BMEI0605	BICYCLOMYCIN RESISTANCE PROTEIN	BMEI1630	BMEI1630	ACRIFLAVIN RESISTANCE PROTEIN A	[TP0840-TP0965 (0.8653204)]
COG0477	COG0845	BMEI0556	BMEI0556	ALPHA-KETOGLUTARATE PERMEASE	BMEII0380	BMEII0380	ACRIFLAVIN RESISTANCE PROTEIN A	[TP0840-TP0965 (0.8653204)]
COG0477	COG0845	BMEI1555	BMEI1555	TRANSPORTER, MFS superfamily	BMEII0914	BMEII0914	ACRIFLAVIN RESISTANCE PROTEIN A	[TP0840-TP0965 (0.8653204)]
COG0477	COG0845	BMEI0927	BMEI0927	MULTIDRUG RESISTANCE PROTEIN B	BMEI0653	BMEI0653	Periplasmic component of efflux system	[TP0840-TP0965 (0.8653204)]
COG0477	COG0845	BMEII0662	BMEII0662	TRANSPORTER, MFS superfamily	BMEI1646	BMEI1646	ACRIFLAVIN RESISTANCE PROTEIN E	[TP0840-TP0965 (0.8653204)]
COG0477	COG0845	BMEI1130	BMEI1130	BICYCLOMYCIN RESISTANCE PROTEIN	BMEII0381	BMEII0381	ACRIFLAVIN RESISTANCE PROTEIN E	[TP0840-TP0965 (0.8653204)]
COG0477	COG0845	BMEI0606	BMEI0606	BICYCLOMYCIN RESISTANCE PROTEIN HOMOLOG	BMEI0653	BMEI0653	Periplasmic component of efflux system	[TP0840-TP0965 (0.8653204)]
COG0477	COG0845	BMEII0934	BMEII0934	NICKEL RESISTANCE PROTEIN	BMEII0803	BMEII0803	MULTIDRUG RESISTANCE PROTEIN A	[TP0840-TP0965 (0.8653204)]
COG0477	COG0845	BMEI0300	BMEI0300	TRANSPORTER, MFS superfamily	BMEI0359	BMEI0359	Macrolide-specific efflux protein MacA	[TP0840-TP0965 (0.8653204)]
COG0477	COG0845	BMEI0606	BMEI0606	BICYCLOMYCIN RESISTANCE PROTEIN HOMOLOG	BMEII0381	BMEII0381	ACRIFLAVIN RESISTANCE PROTEIN E	[TP0840-TP0965 (0.8653204)]
COG0477	COG0845	BMEII0740	BMEII0740	TRANSPORTER, MFS superfamily	BMEII0380	BMEII0380	ACRIFLAVIN RESISTANCE PROTEIN A	[TP0840-TP0965 (0.8653204)]
COG0477	COG0845	BMEII0740	BMEII0740	TRANSPORTER, MFS superfamily	BMEI0653	BMEI0653	Periplasmic component of efflux system	[TP0840-TP0965 (0.8653204)]
COG0477	COG0845	BMEI0605	BMEI0605	BICYCLOMYCIN RESISTANCE PROTEIN	BMEI0892	BMEI0892	MEMBRANE FUSION PROTEIN MTRC	[TP0840-TP0965 (0.8653204)]
COG0477	COG0845	BMEII0515	BMEII0515	MULTIDRUG RESISTANCE PROTEIN 1	BMEI1630	BMEI1630	ACRIFLAVIN RESISTANCE PROTEIN A	[TP0840-TP0965 (0.8653204)]
COG0477	COG0845	BMEII1024	BMEII1024	CIS,CIS-MUCONATE TRANSPORT PROTEIN	BMEI0892	BMEI0892	MEMBRANE FUSION PROTEIN MTRC	[TP0840-TP0965 (0.8653204)]
COG0477	COG0845	BMEII1024	BMEII1024	CIS,CIS-MUCONATE TRANSPORT PROTEIN	BMEI0653	BMEI0653	Periplasmic component of efflux system	[TP0840-TP0965 (0.8653204)]
COG0477	COG0845	BMEII0596	BMEII0596	METHYLENOMYCIN A RESISTANCE PROTEIN	BMEII0914	BMEII0914	ACRIFLAVIN RESISTANCE PROTEIN A	[TP0840-TP0965 (0.8653204)]
COG0477	COG0845	BMEI0606	BMEI0606	BICYCLOMYCIN RESISTANCE PROTEIN HOMOLOG	BMEII0472	BMEII0472	MEMBRANE FUSION PROTEIN MTRC	[TP0840-TP0965 (0.8653204)]
COG0477	COG0845	BMEII0794	BMEII0794	MULTIDRUG RESISTANCE PROTEIN B	BMEII0803	BMEII0803	MULTIDRUG RESISTANCE PROTEIN A	[TP0840-TP0965 (0.8653204)]
COG0477	COG0845	BMEI0104	BMEI0104	GLUCARATE TRANSPORTER {UniProtKB/TrEMBL:Q8YJH9}	BMEI0892	BMEI0892	MEMBRANE FUSION PROTEIN MTRC	[TP0840-TP0965 (0.8653204)]
COG0477	COG0845	BMEII0662	BMEII0662	TRANSPORTER, MFS superfamily	BMEII0914	BMEII0914	ACRIFLAVIN RESISTANCE PROTEIN A	[TP0840-TP0965 (0.8653204)]
COG0477	COG0845	BMEI1322	BMEI1322	TRANSPORTER, MFS superfamily	BMEI0359	BMEI0359	Macrolide-specific efflux protein MacA	[TP0840-TP0965 (0.8653204)]
COG0477	COG0845	BMEII0579	BMEII0579	TRANSPORTER, MFS superfamily	BMEI0359	BMEI0359	Macrolide-specific efflux protein MacA	[TP0840-TP0965 (0.8653204)]
COG0477	COG0845	BMEI0556	BMEI0556	ALPHA-KETOGLUTARATE PERMEASE	BMEII0381	BMEII0381	ACRIFLAVIN RESISTANCE PROTEIN E	[TP0840-TP0965 (0.8653204)]
COG0477	COG0845	BMEI0181	BMEI0181	MACROLIDE-EFFLUX PROTEIN	BMEI0653	BMEI0653	Periplasmic component of efflux system	[TP0840-TP0965 (0.8653204)]
COG0477	COG0845	BMEII1119	BMEII1119	MULTIDRUG RESISTANCE PROTEIN B	BMEII0914	BMEII0914	ACRIFLAVIN RESISTANCE PROTEIN A	[TP0840-TP0965 (0.8653204)]
COG0477	COG0845	BMEII0794	BMEII0794	MULTIDRUG RESISTANCE PROTEIN B	BMEII0914	BMEII0914	ACRIFLAVIN RESISTANCE PROTEIN A	[TP0840-TP0965 (0.8653204)]
COG0477	COG0845	BMEII0935	BMEII0935	NICKEL RESISTANCE PROTEIN	BMEI0653	BMEI0653	Periplasmic component of efflux system	[TP0840-TP0965 (0.8653204)]
COG0477	COG0845	BMEI1130	BMEI1130	BICYCLOMYCIN RESISTANCE PROTEIN	BMEII0803	BMEII0803	MULTIDRUG RESISTANCE PROTEIN A	[TP0840-TP0965 (0.8653204)]
COG0477	COG0845	BMEII1024	BMEII1024	CIS,CIS-MUCONATE TRANSPORT PROTEIN	BMEII0472	BMEII0472	MEMBRANE FUSION PROTEIN MTRC	[TP0840-TP0965 (0.8653204)]
COG0477	COG0845	BMEII0596	BMEII0596	METHYLENOMYCIN A RESISTANCE PROTEIN	BMEII0381	BMEII0381	ACRIFLAVIN RESISTANCE PROTEIN E	[TP0840-TP0965 (0.8653204)]
COG0477	COG0845	BMEI0606	BMEI0606	BICYCLOMYCIN RESISTANCE PROTEIN HOMOLOG	BMEII0803	BMEII0803	MULTIDRUG RESISTANCE PROTEIN A	[TP0840-TP0965 (0.8653204)]
COG0477	COG0845	BMEI0927	BMEI0927	MULTIDRUG RESISTANCE PROTEIN B	BMEII0381	BMEII0381	ACRIFLAVIN RESISTANCE PROTEIN E	[TP0840-TP0965 (0.8653204)]
COG0477	COG0845	BMEII0579	BMEII0579	TRANSPORTER, MFS superfamily	BMEII0381	BMEII0381	ACRIFLAVIN RESISTANCE PROTEIN E	[TP0840-TP0965 (0.8653204)]
COG0477	COG0845	BMEI0267	BMEI0267	MEMBRANE PROTEIN MOSC {UniProtKB/TrEMBL:Q8YJ19}	BMEI0359	BMEI0359	Macrolide-specific efflux protein MacA	[TP0840-TP0965 (0.8653204)]
COG0477	COG0845	BMEI1130	BMEI1130	BICYCLOMYCIN RESISTANCE PROTEIN	BMEI1646	BMEI1646	ACRIFLAVIN RESISTANCE PROTEIN E	[TP0840-TP0965 (0.8653204)]
COG0477	COG0845	BMEI0927	BMEI0927	MULTIDRUG RESISTANCE PROTEIN B	BMEII0380	BMEII0380	ACRIFLAVIN RESISTANCE PROTEIN A	[TP0840-TP0965 (0.8653204)]
COG0477	COG0845	BMEII0596	BMEII0596	METHYLENOMYCIN A RESISTANCE PROTEIN	BMEI1630	BMEI1630	ACRIFLAVIN RESISTANCE PROTEIN A	[TP0840-TP0965 (0.8653204)]
COG0477	COG0845	BMEII0822	BMEII0822	MULTIDRUG RESISTANCE PROTEIN	BMEI1646	BMEI1646	ACRIFLAVIN RESISTANCE PROTEIN E	[TP0840-TP0965 (0.8653204)]
COG0477	COG0845	BMEII0935	BMEII0935	NICKEL RESISTANCE PROTEIN	BMEI0892	BMEI0892	MEMBRANE FUSION PROTEIN MTRC	[TP0840-TP0965 (0.8653204)]
COG0477	COG0845	BMEI0104	BMEI0104	GLUCARATE TRANSPORTER {UniProtKB/TrEMBL:Q8YJH9}	BMEI1646	BMEI1646	ACRIFLAVIN RESISTANCE PROTEIN E	[TP0840-TP0965 (0.8653204)]
COG0477	COG0845	BMEI0104	BMEI0104	GLUCARATE TRANSPORTER {UniProtKB/TrEMBL:Q8YJH9}	BMEI0359	BMEI0359	Macrolide-specific efflux protein MacA	[TP0840-TP0965 (0.8653204)]
COG0477	COG0845	BMEII1096	BMEII1096	PUTATIVE TARTRATE TRANSPORTER	BMEI1630	BMEI1630	ACRIFLAVIN RESISTANCE PROTEIN A	[TP0840-TP0965 (0.8653204)]
COG0477	COG0845	BMEII0579	BMEII0579	TRANSPORTER, MFS superfamily	BMEII0914	BMEII0914	ACRIFLAVIN RESISTANCE PROTEIN A	[TP0840-TP0965 (0.8653204)]
COG0477	COG0845	BMEI0267	BMEI0267	MEMBRANE PROTEIN MOSC {UniProtKB/TrEMBL:Q8YJ19}	BMEI0892	BMEI0892	MEMBRANE FUSION PROTEIN MTRC	[TP0840-TP0965 (0.8653204)]
COG0477	COG0845	BMEII1119	BMEII1119	MULTIDRUG RESISTANCE PROTEIN B	BMEII0803	BMEII0803	MULTIDRUG RESISTANCE PROTEIN A	[TP0840-TP0965 (0.8653204)]
COG0477	COG0845	BMEII0596	BMEII0596	METHYLENOMYCIN A RESISTANCE PROTEIN	BMEII0380	BMEII0380	ACRIFLAVIN RESISTANCE PROTEIN A	[TP0840-TP0965 (0.8653204)]
COG0477	COG0845	BMEI1130	BMEI1130	BICYCLOMYCIN RESISTANCE PROTEIN	BMEII0380	BMEII0380	ACRIFLAVIN RESISTANCE PROTEIN A	[TP0840-TP0965 (0.8653204)]
COG0477	COG0845	BMEI0104	BMEI0104	GLUCARATE TRANSPORTER {UniProtKB/TrEMBL:Q8YJH9}	BMEII0472	BMEII0472	MEMBRANE FUSION PROTEIN MTRC	[TP0840-TP0965 (0.8653204)]
COG0477	COG0845	BMEII1119	BMEII1119	MULTIDRUG RESISTANCE PROTEIN B	BMEI0892	BMEI0892	MEMBRANE FUSION PROTEIN MTRC	[TP0840-TP0965 (0.8653204)]
COG0477	COG0845	BMEI0606	BMEI0606	BICYCLOMYCIN RESISTANCE PROTEIN HOMOLOG	BMEI1646	BMEI1646	ACRIFLAVIN RESISTANCE PROTEIN E	[TP0840-TP0965 (0.8653204)]
COG0477	COG0845	BMEI1130	BMEI1130	BICYCLOMYCIN RESISTANCE PROTEIN	BMEI1630	BMEI1630	ACRIFLAVIN RESISTANCE PROTEIN A	[TP0840-TP0965 (0.8653204)]
COG0477	COG0845	BMEI0181	BMEI0181	MACROLIDE-EFFLUX PROTEIN	BMEII0803	BMEII0803	MULTIDRUG RESISTANCE PROTEIN A	[TP0840-TP0965 (0.8653204)]
COG0477	COG0845	BMEII1119	BMEII1119	MULTIDRUG RESISTANCE PROTEIN B	BMEI1646	BMEI1646	ACRIFLAVIN RESISTANCE PROTEIN E	[TP0840-TP0965 (0.8653204)]
COG0477	COG0845	BMEI0181	BMEI0181	MACROLIDE-EFFLUX PROTEIN	BMEI1630	BMEI1630	ACRIFLAVIN RESISTANCE PROTEIN A	[TP0840-TP0965 (0.8653204)]
COG0477	COG0845	BMEII0280	BMEII0280	MULTIDRUG RESISTANCE PROTEIN B	BMEI1646	BMEI1646	ACRIFLAVIN RESISTANCE PROTEIN E	[TP0840-TP0965 (0.8653204)]
COG0477	COG0845	BMEI0445	BMEI0445	OXALATE/FORMATE ANTIPORTER	BMEI1646	BMEI1646	ACRIFLAVIN RESISTANCE PROTEIN E	[TP0840-TP0965 (0.8653204)]
COG0477	COG0845	BMEII0579	BMEII0579	TRANSPORTER, MFS superfamily	BMEI1630	BMEI1630	ACRIFLAVIN RESISTANCE PROTEIN A	[TP0840-TP0965 (0.8653204)]
COG0477	COG0845	BMEI1555	BMEI1555	TRANSPORTER, MFS superfamily	BMEI0653	BMEI0653	Periplasmic component of efflux system	[TP0840-TP0965 (0.8653204)]
COG0477	COG0845	BMEI0353	BMEI0353	PROLINE/BETAINE TRANSPORTER	BMEI0359	BMEI0359	Macrolide-specific efflux protein MacA	[TP0840-TP0965 (0.8653204)]
COG0477	COG0845	BMEII0280	BMEII0280	MULTIDRUG RESISTANCE PROTEIN B	BMEII0381	BMEII0381	ACRIFLAVIN RESISTANCE PROTEIN E	[TP0840-TP0965 (0.8653204)]
COG0477	COG0845	BMEII0794	BMEII0794	MULTIDRUG RESISTANCE PROTEIN B	BMEII0472	BMEII0472	MEMBRANE FUSION PROTEIN MTRC	[TP0840-TP0965 (0.8653204)]
COG0477	COG0845	BMEII1119	BMEII1119	MULTIDRUG RESISTANCE PROTEIN B	BMEII0472	BMEII0472	MEMBRANE FUSION PROTEIN MTRC	[TP0840-TP0965 (0.8653204)]
COG0477	COG0845	BMEI0104	BMEI0104	GLUCARATE TRANSPORTER {UniProtKB/TrEMBL:Q8YJH9}	BMEI0653	BMEI0653	Periplasmic component of efflux system	[TP0840-TP0965 (0.8653204)]
COG0477	COG0845	BMEI0300	BMEI0300	TRANSPORTER, MFS superfamily	BMEII0914	BMEII0914	ACRIFLAVIN RESISTANCE PROTEIN A	[TP0840-TP0965 (0.8653204)]
COG0477	COG0845	BMEI0353	BMEI0353	PROLINE/BETAINE TRANSPORTER	BMEII0472	BMEII0472	MEMBRANE FUSION PROTEIN MTRC	[TP0840-TP0965 (0.8653204)]
COG0477	COG0845	BMEI0927	BMEI0927	MULTIDRUG RESISTANCE PROTEIN B	BMEI1630	BMEI1630	ACRIFLAVIN RESISTANCE PROTEIN A	[TP0840-TP0965 (0.8653204)]
COG0477	COG0845	BMEI0605	BMEI0605	BICYCLOMYCIN RESISTANCE PROTEIN	BMEII0803	BMEII0803	MULTIDRUG RESISTANCE PROTEIN A	[TP0840-TP0965 (0.8653204)]
COG0477	COG0845	BMEI0300	BMEI0300	TRANSPORTER, MFS superfamily	BMEI1646	BMEI1646	ACRIFLAVIN RESISTANCE PROTEIN E	[TP0840-TP0965 (0.8653204)]
COG0477	COG0845	BMEI1555	BMEI1555	TRANSPORTER, MFS superfamily	BMEII0380	BMEII0380	ACRIFLAVIN RESISTANCE PROTEIN A	[TP0840-TP0965 (0.8653204)]
COG0477	COG0845	BMEII0934	BMEII0934	NICKEL RESISTANCE PROTEIN	BMEI0653	BMEI0653	Periplasmic component of efflux system	[TP0840-TP0965 (0.8653204)]
COG0477	COG0845	BMEII0280	BMEII0280	MULTIDRUG RESISTANCE PROTEIN B	BMEII0803	BMEII0803	MULTIDRUG RESISTANCE PROTEIN A	[TP0840-TP0965 (0.8653204)]
COG0477	COG0845	BMEI1322	BMEI1322	TRANSPORTER, MFS superfamily	BMEII0914	BMEII0914	ACRIFLAVIN RESISTANCE PROTEIN A	[TP0840-TP0965 (0.8653204)]
COG0477	COG0845	BMEI0267	BMEI0267	MEMBRANE PROTEIN MOSC {UniProtKB/TrEMBL:Q8YJ19}	BMEII0472	BMEII0472	MEMBRANE FUSION PROTEIN MTRC	[TP0840-TP0965 (0.8653204)]
COG0477	COG0845	BMEI1130	BMEI1130	BICYCLOMYCIN RESISTANCE PROTEIN	BMEI0892	BMEI0892	MEMBRANE FUSION PROTEIN MTRC	[TP0840-TP0965 (0.8653204)]
COG0477	COG0845	BMEII0740	BMEII0740	TRANSPORTER, MFS superfamily	BMEII0472	BMEII0472	MEMBRANE FUSION PROTEIN MTRC	[TP0840-TP0965 (0.8653204)]
COG0477	COG0845	BMEII0821	BMEII0821	MULTIDRUG RESISTANCE PROTEIN	BMEI1646	BMEI1646	ACRIFLAVIN RESISTANCE PROTEIN E	[TP0840-TP0965 (0.8653204)]
COG0477	COG0845	BMEII1096	BMEII1096	PUTATIVE TARTRATE TRANSPORTER	BMEI1646	BMEI1646	ACRIFLAVIN RESISTANCE PROTEIN E	[TP0840-TP0965 (0.8653204)]
COG0477	COG0845	BMEII1024	BMEII1024	CIS,CIS-MUCONATE TRANSPORT PROTEIN	BMEII0914	BMEII0914	ACRIFLAVIN RESISTANCE PROTEIN A	[TP0840-TP0965 (0.8653204)]
COG0477	COG0845	BMEII0740	BMEII0740	TRANSPORTER, MFS superfamily	BMEI0892	BMEI0892	MEMBRANE FUSION PROTEIN MTRC	[TP0840-TP0965 (0.8653204)]
COG0477	COG0845	BMEI0556	BMEI0556	ALPHA-KETOGLUTARATE PERMEASE	BMEI0359	BMEI0359	Macrolide-specific efflux protein MacA	[TP0840-TP0965 (0.8653204)]
COG0477	COG0845	BMEI0181	BMEI0181	MACROLIDE-EFFLUX PROTEIN	BMEII0472	BMEII0472	MEMBRANE FUSION PROTEIN MTRC	[TP0840-TP0965 (0.8653204)]
COG0477	COG0845	BMEII0406	BMEII0406	PROLINE/BETAINE TRANSPORTER	BMEI1646	BMEI1646	ACRIFLAVIN RESISTANCE PROTEIN E	[TP0840-TP0965 (0.8653204)]
COG0477	COG0845	BMEII0579	BMEII0579	TRANSPORTER, MFS superfamily	BMEII0380	BMEII0380	ACRIFLAVIN RESISTANCE PROTEIN A	[TP0840-TP0965 (0.8653204)]
COG0477	COG0845	BMEI1322	BMEI1322	TRANSPORTER, MFS superfamily	BMEI0892	BMEI0892	MEMBRANE FUSION PROTEIN MTRC	[TP0840-TP0965 (0.8653204)]
COG0477	COG0845	BMEI0353	BMEI0353	PROLINE/BETAINE TRANSPORTER	BMEII0914	BMEII0914	ACRIFLAVIN RESISTANCE PROTEIN A	[TP0840-TP0965 (0.8653204)]
COG0477	COG0845	BMEII0280	BMEII0280	MULTIDRUG RESISTANCE PROTEIN B	BMEI1630	BMEI1630	ACRIFLAVIN RESISTANCE PROTEIN A	[TP0840-TP0965 (0.8653204)]
COG0477	COG0845	BMEI0606	BMEI0606	BICYCLOMYCIN RESISTANCE PROTEIN HOMOLOG	BMEII0380	BMEII0380	ACRIFLAVIN RESISTANCE PROTEIN A	[TP0840-TP0965 (0.8653204)]
COG0477	COG0845	BMEI0605	BMEI0605	BICYCLOMYCIN RESISTANCE PROTEIN	BMEII0381	BMEII0381	ACRIFLAVIN RESISTANCE PROTEIN E	[TP0840-TP0965 (0.8653204)]
COG0477	COG0845	BMEII1024	BMEII1024	CIS,CIS-MUCONATE TRANSPORT PROTEIN	BMEII0381	BMEII0381	ACRIFLAVIN RESISTANCE PROTEIN E	[TP0840-TP0965 (0.8653204)]
COG0477	COG0845	BMEII0935	BMEII0935	NICKEL RESISTANCE PROTEIN	BMEII0381	BMEII0381	ACRIFLAVIN RESISTANCE PROTEIN E	[TP0840-TP0965 (0.8653204)]
COG0477	COG0845	BMEII0662	BMEII0662	TRANSPORTER, MFS superfamily	BMEI0892	BMEI0892	MEMBRANE FUSION PROTEIN MTRC	[TP0840-TP0965 (0.8653204)]
COG0477	COG0845	BMEII0794	BMEII0794	MULTIDRUG RESISTANCE PROTEIN B	BMEI1646	BMEI1646	ACRIFLAVIN RESISTANCE PROTEIN E	[TP0840-TP0965 (0.8653204)]
COG0477	COG0845	BMEII0596	BMEII0596	METHYLENOMYCIN A RESISTANCE PROTEIN	BMEI0892	BMEI0892	MEMBRANE FUSION PROTEIN MTRC	[TP0840-TP0965 (0.8653204)]
COG0477	COG0845	BMEI1322	BMEI1322	TRANSPORTER, MFS superfamily	BMEI1630	BMEI1630	ACRIFLAVIN RESISTANCE PROTEIN A	[TP0840-TP0965 (0.8653204)]
COG0477	COG0845	BMEII1024	BMEII1024	CIS,CIS-MUCONATE TRANSPORT PROTEIN	BMEI0359	BMEI0359	Macrolide-specific efflux protein MacA	[TP0840-TP0965 (0.8653204)]
COG0477	COG0845	BMEI1322	BMEI1322	TRANSPORTER, MFS superfamily	BMEII0381	BMEII0381	ACRIFLAVIN RESISTANCE PROTEIN E	[TP0840-TP0965 (0.8653204)]
COG0477	COG0845	BMEI0300	BMEI0300	TRANSPORTER, MFS superfamily	BMEII0380	BMEII0380	ACRIFLAVIN RESISTANCE PROTEIN A	[TP0840-TP0965 (0.8653204)]
COG0477	COG0845	BMEII1024	BMEII1024	CIS,CIS-MUCONATE TRANSPORT PROTEIN	BMEI1646	BMEI1646	ACRIFLAVIN RESISTANCE PROTEIN E	[TP0840-TP0965 (0.8653204)]
COG0477	COG0845	BMEII0596	BMEII0596	METHYLENOMYCIN A RESISTANCE PROTEIN	BMEI0653	BMEI0653	Periplasmic component of efflux system	[TP0840-TP0965 (0.8653204)]
COG0477	COG0845	BMEII1096	BMEII1096	PUTATIVE TARTRATE TRANSPORTER	BMEI0892	BMEI0892	MEMBRANE FUSION PROTEIN MTRC	[TP0840-TP0965 (0.8653204)]
COG0477	COG0845	BMEII0740	BMEII0740	TRANSPORTER, MFS superfamily	BMEI1630	BMEI1630	ACRIFLAVIN RESISTANCE PROTEIN A	[TP0840-TP0965 (0.8653204)]
COG0477	COG0845	BMEI0300	BMEI0300	TRANSPORTER, MFS superfamily	BMEII0472	BMEII0472	MEMBRANE FUSION PROTEIN MTRC	[TP0840-TP0965 (0.8653204)]
COG0477	COG0845	BMEI0605	BMEI0605	BICYCLOMYCIN RESISTANCE PROTEIN	BMEII0380	BMEII0380	ACRIFLAVIN RESISTANCE PROTEIN A	[TP0840-TP0965 (0.8653204)]
COG0477	COG0845	BMEI0104	BMEI0104	GLUCARATE TRANSPORTER {UniProtKB/TrEMBL:Q8YJH9}	BMEII0914	BMEII0914	ACRIFLAVIN RESISTANCE PROTEIN A	[TP0840-TP0965 (0.8653204)]
COG0477	COG0845	BMEII0822	BMEII0822	MULTIDRUG RESISTANCE PROTEIN	BMEI1630	BMEI1630	ACRIFLAVIN RESISTANCE PROTEIN A	[TP0840-TP0965 (0.8653204)]
COG0477	COG0845	BMEI0445	BMEI0445	OXALATE/FORMATE ANTIPORTER	BMEI0653	BMEI0653	Periplasmic component of efflux system	[TP0840-TP0965 (0.8653204)]
COG0477	COG0845	BMEI1555	BMEI1555	TRANSPORTER, MFS superfamily	BMEII0381	BMEII0381	ACRIFLAVIN RESISTANCE PROTEIN E	[TP0840-TP0965 (0.8653204)]
COG0477	COG0845	BMEII0794	BMEII0794	MULTIDRUG RESISTANCE PROTEIN B	BMEI1630	BMEI1630	ACRIFLAVIN RESISTANCE PROTEIN A	[TP0840-TP0965 (0.8653204)]
COG0477	COG0845	BMEII0579	BMEII0579	TRANSPORTER, MFS superfamily	BMEI1646	BMEI1646	ACRIFLAVIN RESISTANCE PROTEIN E	[TP0840-TP0965 (0.8653204)]
COG0477	COG0845	BMEI0353	BMEI0353	PROLINE/BETAINE TRANSPORTER	BMEI1630	BMEI1630	ACRIFLAVIN RESISTANCE PROTEIN A	[TP0840-TP0965 (0.8653204)]
COG0477	COG0845	BMEII1119	BMEII1119	MULTIDRUG RESISTANCE PROTEIN B	BMEII0380	BMEII0380	ACRIFLAVIN RESISTANCE PROTEIN A	[TP0840-TP0965 (0.8653204)]
COG0477	COG0845	BMEI0104	BMEI0104	GLUCARATE TRANSPORTER {UniProtKB/TrEMBL:Q8YJH9}	BMEII0381	BMEII0381	ACRIFLAVIN RESISTANCE PROTEIN E	[TP0840-TP0965 (0.8653204)]
COG0477	COG0845	BMEI0267	BMEI0267	MEMBRANE PROTEIN MOSC {UniProtKB/TrEMBL:Q8YJ19}	BMEII0914	BMEII0914	ACRIFLAVIN RESISTANCE PROTEIN A	[TP0840-TP0965 (0.8653204)]
COG0477	COG0845	BMEI0267	BMEI0267	MEMBRANE PROTEIN MOSC {UniProtKB/TrEMBL:Q8YJ19}	BMEI1630	BMEI1630	ACRIFLAVIN RESISTANCE PROTEIN A	[TP0840-TP0965 (0.8653204)]
COG0477	COG0845	BMEII0596	BMEII0596	METHYLENOMYCIN A RESISTANCE PROTEIN	BMEI0359	BMEI0359	Macrolide-specific efflux protein MacA	[TP0840-TP0965 (0.8653204)]
COG0477	COG0845	BMEI1555	BMEI1555	TRANSPORTER, MFS superfamily	BMEII0803	BMEII0803	MULTIDRUG RESISTANCE PROTEIN A	[TP0840-TP0965 (0.8653204)]
COG0477	COG0845	BMEII0662	BMEII0662	TRANSPORTER, MFS superfamily	BMEI1630	BMEI1630	ACRIFLAVIN RESISTANCE PROTEIN A	[TP0840-TP0965 (0.8653204)]
COG0477	COG0845	BMEI0181	BMEI0181	MACROLIDE-EFFLUX PROTEIN	BMEII0380	BMEII0380	ACRIFLAVIN RESISTANCE PROTEIN A	[TP0840-TP0965 (0.8653204)]
COG0477	COG0845	BMEI1292	BMEI1292	FOSMIDOMYCIN RESISTANCE PROTEIN	BMEI0892	BMEI0892	MEMBRANE FUSION PROTEIN MTRC	[TP0840-TP0965 (0.8653204)]
COG0477	COG0845	BMEI1555	BMEI1555	TRANSPORTER, MFS superfamily	BMEI1630	BMEI1630	ACRIFLAVIN RESISTANCE PROTEIN A	[TP0840-TP0965 (0.8653204)]
COG0477	COG0845	BMEII0821	BMEII0821	MULTIDRUG RESISTANCE PROTEIN	BMEI0892	BMEI0892	MEMBRANE FUSION PROTEIN MTRC	[TP0840-TP0965 (0.8653204)]
COG0477	COG0845	BMEII0935	BMEII0935	NICKEL RESISTANCE PROTEIN	BMEI0359	BMEI0359	Macrolide-specific efflux protein MacA	[TP0840-TP0965 (0.8653204)]
COG0477	COG0845	BMEII0662	BMEII0662	TRANSPORTER, MFS superfamily	BMEI0653	BMEI0653	Periplasmic component of efflux system	[TP0840-TP0965 (0.8653204)]
COG0477	COG0845	BMEI1130	BMEI1130	BICYCLOMYCIN RESISTANCE PROTEIN	BMEI0359	BMEI0359	Macrolide-specific efflux protein MacA	[TP0840-TP0965 (0.8653204)]
COG0477	COG0845	BMEI0556	BMEI0556	ALPHA-KETOGLUTARATE PERMEASE	BMEII0914	BMEII0914	ACRIFLAVIN RESISTANCE PROTEIN A	[TP0840-TP0965 (0.8653204)]
COG0477	COG0845	BMEI1555	BMEI1555	TRANSPORTER, MFS superfamily	BMEI0892	BMEI0892	MEMBRANE FUSION PROTEIN MTRC	[TP0840-TP0965 (0.8653204)]
COG0477	COG0845	BMEI0267	BMEI0267	MEMBRANE PROTEIN MOSC {UniProtKB/TrEMBL:Q8YJ19}	BMEI0653	BMEI0653	Periplasmic component of efflux system	[TP0840-TP0965 (0.8653204)]
COG0477	COG0845	BMEI0556	BMEI0556	ALPHA-KETOGLUTARATE PERMEASE	BMEI0892	BMEI0892	MEMBRANE FUSION PROTEIN MTRC	[TP0840-TP0965 (0.8653204)]
COG0477	COG0845	BMEI0104	BMEI0104	GLUCARATE TRANSPORTER {UniProtKB/TrEMBL:Q8YJH9}	BMEII0380	BMEII0380	ACRIFLAVIN RESISTANCE PROTEIN A	[TP0840-TP0965 (0.8653204)]
COG0477	COG0845	BMEI0353	BMEI0353	PROLINE/BETAINE TRANSPORTER	BMEI0653	BMEI0653	Periplasmic component of efflux system	[TP0840-TP0965 (0.8653204)]
COG0477	COG0845	BMEII1024	BMEII1024	CIS,CIS-MUCONATE TRANSPORT PROTEIN	BMEII0380	BMEII0380	ACRIFLAVIN RESISTANCE PROTEIN A	[TP0840-TP0965 (0.8653204)]
COG0477	COG0845	BMEI0353	BMEI0353	PROLINE/BETAINE TRANSPORTER	BMEII0381	BMEII0381	ACRIFLAVIN RESISTANCE PROTEIN E	[TP0840-TP0965 (0.8653204)]
COG0477	COG0845	BMEII1119	BMEII1119	MULTIDRUG RESISTANCE PROTEIN B	BMEI0653	BMEI0653	Periplasmic component of efflux system	[TP0840-TP0965 (0.8653204)]
COG0477	COG0845	BMEII0406	BMEII0406	PROLINE/BETAINE TRANSPORTER	BMEI0653	BMEI0653	Periplasmic component of efflux system	[TP0840-TP0965 (0.8653204)]
COG0477	COG0845	BMEI0181	BMEI0181	MACROLIDE-EFFLUX PROTEIN	BMEII0381	BMEII0381	ACRIFLAVIN RESISTANCE PROTEIN E	[TP0840-TP0965 (0.8653204)]
COG0477	COG0845	BMEII0280	BMEII0280	MULTIDRUG RESISTANCE PROTEIN B	BMEI0892	BMEI0892	MEMBRANE FUSION PROTEIN MTRC	[TP0840-TP0965 (0.8653204)]
COG0477	COG0845	BMEI0300	BMEI0300	TRANSPORTER, MFS superfamily	BMEII0381	BMEII0381	ACRIFLAVIN RESISTANCE PROTEIN E	[TP0840-TP0965 (0.8653204)]
COG0477	COG0845	BMEII0662	BMEII0662	TRANSPORTER, MFS superfamily	BMEI0359	BMEI0359	Macrolide-specific efflux protein MacA	[TP0840-TP0965 (0.8653204)]
COG0477	COG0845	BMEII1119	BMEII1119	MULTIDRUG RESISTANCE PROTEIN B	BMEI0359	BMEI0359	Macrolide-specific efflux protein MacA	[TP0840-TP0965 (0.8653204)]
COG0477	COG0845	BMEII0579	BMEII0579	TRANSPORTER, MFS superfamily	BMEII0472	BMEII0472	MEMBRANE FUSION PROTEIN MTRC	[TP0840-TP0965 (0.8653204)]
COG0477	COG0845	BMEI0445	BMEI0445	OXALATE/FORMATE ANTIPORTER	BMEII0472	BMEII0472	MEMBRANE FUSION PROTEIN MTRC	[TP0840-TP0965 (0.8653204)]
COG0477	COG0845	BMEII0740	BMEII0740	TRANSPORTER, MFS superfamily	BMEI1646	BMEI1646	ACRIFLAVIN RESISTANCE PROTEIN E	[TP0840-TP0965 (0.8653204)]
COG0477	COG0845	BMEI0267	BMEI0267	MEMBRANE PROTEIN MOSC {UniProtKB/TrEMBL:Q8YJ19}	BMEII0381	BMEII0381	ACRIFLAVIN RESISTANCE PROTEIN E	[TP0840-TP0965 (0.8653204)]
COG0477	COG0845	BMEII0934	BMEII0934	NICKEL RESISTANCE PROTEIN	BMEI0892	BMEI0892	MEMBRANE FUSION PROTEIN MTRC	[TP0840-TP0965 (0.8653204)]
COG0477	COG0845	BMEI1555	BMEI1555	TRANSPORTER, MFS superfamily	BMEII0472	BMEII0472	MEMBRANE FUSION PROTEIN MTRC	[TP0840-TP0965 (0.8653204)]
COG0477	COG0845	BMEI0445	BMEI0445	OXALATE/FORMATE ANTIPORTER	BMEI0359	BMEI0359	Macrolide-specific efflux protein MacA	[TP0840-TP0965 (0.8653204)]
COG0477	COG0845	BMEII0515	BMEII0515	MULTIDRUG RESISTANCE PROTEIN 1	BMEII0472	BMEII0472	MEMBRANE FUSION PROTEIN MTRC	[TP0840-TP0965 (0.8653204)]
COG0477	COG0845	BMEII0822	BMEII0822	MULTIDRUG RESISTANCE PROTEIN	BMEI0359	BMEI0359	Macrolide-specific efflux protein MacA	[TP0840-TP0965 (0.8653204)]
COG0477	COG0845	BMEII0822	BMEII0822	MULTIDRUG RESISTANCE PROTEIN	BMEII0472	BMEII0472	MEMBRANE FUSION PROTEIN MTRC	[TP0840-TP0965 (0.8653204)]
COG0477	COG0845	BMEI1292	BMEI1292	FOSMIDOMYCIN RESISTANCE PROTEIN	BMEII0914	BMEII0914	ACRIFLAVIN RESISTANCE PROTEIN A	[TP0840-TP0965 (0.8653204)]
COG0477	COG0845	BMEII0935	BMEII0935	NICKEL RESISTANCE PROTEIN	BMEI1630	BMEI1630	ACRIFLAVIN RESISTANCE PROTEIN A	[TP0840-TP0965 (0.8653204)]
COG0477	COG0845	BMEI1292	BMEI1292	FOSMIDOMYCIN RESISTANCE PROTEIN	BMEI1630	BMEI1630	ACRIFLAVIN RESISTANCE PROTEIN A	[TP0840-TP0965 (0.8653204)]
COG0477	COG0845	BMEI0927	BMEI0927	MULTIDRUG RESISTANCE PROTEIN B	BMEII0472	BMEII0472	MEMBRANE FUSION PROTEIN MTRC	[TP0840-TP0965 (0.8653204)]
COG0477	COG0845	BMEI0445	BMEI0445	OXALATE/FORMATE ANTIPORTER	BMEII0381	BMEII0381	ACRIFLAVIN RESISTANCE PROTEIN E	[TP0840-TP0965 (0.8653204)]
COG0477	COG0845	BMEII1096	BMEII1096	PUTATIVE TARTRATE TRANSPORTER	BMEII0803	BMEII0803	MULTIDRUG RESISTANCE PROTEIN A	[TP0840-TP0965 (0.8653204)]
COG0477	COG0845	BMEII0740	BMEII0740	TRANSPORTER, MFS superfamily	BMEI0359	BMEI0359	Macrolide-specific efflux protein MacA	[TP0840-TP0965 (0.8653204)]
COG0477	COG0845	BMEII0515	BMEII0515	MULTIDRUG RESISTANCE PROTEIN 1	BMEII0914	BMEII0914	ACRIFLAVIN RESISTANCE PROTEIN A	[TP0840-TP0965 (0.8653204)]
COG0477	COG0845	BMEII1119	BMEII1119	MULTIDRUG RESISTANCE PROTEIN B	BMEI1630	BMEI1630	ACRIFLAVIN RESISTANCE PROTEIN A	[TP0840-TP0965 (0.8653204)]
COG0477	COG0845	BMEII0821	BMEII0821	MULTIDRUG RESISTANCE PROTEIN	BMEI1630	BMEI1630	ACRIFLAVIN RESISTANCE PROTEIN A	[TP0840-TP0965 (0.8653204)]
COG0477	COG0845	BMEI1322	BMEI1322	TRANSPORTER, MFS superfamily	BMEII0380	BMEII0380	ACRIFLAVIN RESISTANCE PROTEIN A	[TP0840-TP0965 (0.8653204)]
COG0477	COG0845	BMEII1024	BMEII1024	CIS,CIS-MUCONATE TRANSPORT PROTEIN	BMEII0803	BMEII0803	MULTIDRUG RESISTANCE PROTEIN A	[TP0840-TP0965 (0.8653204)]
COG0477	COG0845	BMEII0406	BMEII0406	PROLINE/BETAINE TRANSPORTER	BMEII0803	BMEII0803	MULTIDRUG RESISTANCE PROTEIN A	[TP0840-TP0965 (0.8653204)]
COG0477	COG0845	BMEII0934	BMEII0934	NICKEL RESISTANCE PROTEIN	BMEII0381	BMEII0381	ACRIFLAVIN RESISTANCE PROTEIN E	[TP0840-TP0965 (0.8653204)]
COG0477	COG0845	BMEII0935	BMEII0935	NICKEL RESISTANCE PROTEIN	BMEII0380	BMEII0380	ACRIFLAVIN RESISTANCE PROTEIN A	[TP0840-TP0965 (0.8653204)]
COG0477	COG0845	BMEII0740	BMEII0740	TRANSPORTER, MFS superfamily	BMEII0381	BMEII0381	ACRIFLAVIN RESISTANCE PROTEIN E	[TP0840-TP0965 (0.8653204)]
COG0477	COG0845	BMEII0934	BMEII0934	NICKEL RESISTANCE PROTEIN	BMEII0380	BMEII0380	ACRIFLAVIN RESISTANCE PROTEIN A	[TP0840-TP0965 (0.8653204)]
COG0477	COG0845	BMEI0927	BMEI0927	MULTIDRUG RESISTANCE PROTEIN B	BMEI0359	BMEI0359	Macrolide-specific efflux protein MacA	[TP0840-TP0965 (0.8653204)]
COG0477	COG0845	BMEII0515	BMEII0515	MULTIDRUG RESISTANCE PROTEIN 1	BMEI0892	BMEI0892	MEMBRANE FUSION PROTEIN MTRC	[TP0840-TP0965 (0.8653204)]
COG0477	COG0845	BMEI0445	BMEI0445	OXALATE/FORMATE ANTIPORTER	BMEI1630	BMEI1630	ACRIFLAVIN RESISTANCE PROTEIN A	[TP0840-TP0965 (0.8653204)]
COG0477	COG0845	BMEI0445	BMEI0445	OXALATE/FORMATE ANTIPORTER	BMEII0380	BMEII0380	ACRIFLAVIN RESISTANCE PROTEIN A	[TP0840-TP0965 (0.8653204)]
COG0477	COG0845	BMEI0181	BMEI0181	MACROLIDE-EFFLUX PROTEIN	BMEI0359	BMEI0359	Macrolide-specific efflux protein MacA	[TP0840-TP0965 (0.8653204)]
COG0477	COG0845	BMEII1096	BMEII1096	PUTATIVE TARTRATE TRANSPORTER	BMEII0380	BMEII0380	ACRIFLAVIN RESISTANCE PROTEIN A	[TP0840-TP0965 (0.8653204)]
COG0477	COG0845	BMEI0445	BMEI0445	OXALATE/FORMATE ANTIPORTER	BMEII0803	BMEII0803	MULTIDRUG RESISTANCE PROTEIN A	[TP0840-TP0965 (0.8653204)]
COG0477	COG0845	BMEI0556	BMEI0556	ALPHA-KETOGLUTARATE PERMEASE	BMEI1630	BMEI1630	ACRIFLAVIN RESISTANCE PROTEIN A	[TP0840-TP0965 (0.8653204)]
COG0477	COG0845	BMEII0821	BMEII0821	MULTIDRUG RESISTANCE PROTEIN	BMEII0472	BMEII0472	MEMBRANE FUSION PROTEIN MTRC	[TP0840-TP0965 (0.8653204)]
COG0477	COG0845	BMEII0406	BMEII0406	PROLINE/BETAINE TRANSPORTER	BMEI1630	BMEI1630	ACRIFLAVIN RESISTANCE PROTEIN A	[TP0840-TP0965 (0.8653204)]
COG0477	COG0845	BMEII0822	BMEII0822	MULTIDRUG RESISTANCE PROTEIN	BMEI0892	BMEI0892	MEMBRANE FUSION PROTEIN MTRC	[TP0840-TP0965 (0.8653204)]
COG0477	COG0845	BMEI0353	BMEI0353	PROLINE/BETAINE TRANSPORTER	BMEI0892	BMEI0892	MEMBRANE FUSION PROTEIN MTRC	[TP0840-TP0965 (0.8653204)]
COG0477	COG0845	BMEII0579	BMEII0579	TRANSPORTER, MFS superfamily	BMEI0653	BMEI0653	Periplasmic component of efflux system	[TP0840-TP0965 (0.8653204)]
COG0477	COG0845	BMEII1096	BMEII1096	PUTATIVE TARTRATE TRANSPORTER	BMEI0653	BMEI0653	Periplasmic component of efflux system	[TP0840-TP0965 (0.8653204)]
COG0477	COG0845	BMEII1096	BMEII1096	PUTATIVE TARTRATE TRANSPORTER	BMEII0381	BMEII0381	ACRIFLAVIN RESISTANCE PROTEIN E	[TP0840-TP0965 (0.8653204)]
COG0477	COG0845	BMEII1024	BMEII1024	CIS,CIS-MUCONATE TRANSPORT PROTEIN	BMEI1630	BMEI1630	ACRIFLAVIN RESISTANCE PROTEIN A	[TP0840-TP0965 (0.8653204)]
COG0477	COG0845	BMEII0579	BMEII0579	TRANSPORTER, MFS superfamily	BMEII0803	BMEII0803	MULTIDRUG RESISTANCE PROTEIN A	[TP0840-TP0965 (0.8653204)]
COG0477	COG0845	BMEI0353	BMEI0353	PROLINE/BETAINE TRANSPORTER	BMEII0380	BMEII0380	ACRIFLAVIN RESISTANCE PROTEIN A	[TP0840-TP0965 (0.8653204)]
COG0477	COG0845	BMEII1119	BMEII1119	MULTIDRUG RESISTANCE PROTEIN B	BMEII0381	BMEII0381	ACRIFLAVIN RESISTANCE PROTEIN E	[TP0840-TP0965 (0.8653204)]
COG0477	COG0845	BMEII0280	BMEII0280	MULTIDRUG RESISTANCE PROTEIN B	BMEII0914	BMEII0914	ACRIFLAVIN RESISTANCE PROTEIN A	[TP0840-TP0965 (0.8653204)]
COG0477	COG0845	BMEII0515	BMEII0515	MULTIDRUG RESISTANCE PROTEIN 1	BMEII0380	BMEII0380	ACRIFLAVIN RESISTANCE PROTEIN A	[TP0840-TP0965 (0.8653204)]
COG0477	COG0845	BMEI0927	BMEI0927	MULTIDRUG RESISTANCE PROTEIN B	BMEI0892	BMEI0892	MEMBRANE FUSION PROTEIN MTRC	[TP0840-TP0965 (0.8653204)]
COG0477	COG0845	BMEI1292	BMEI1292	FOSMIDOMYCIN RESISTANCE PROTEIN	BMEII0472	BMEII0472	MEMBRANE FUSION PROTEIN MTRC	[TP0840-TP0965 (0.8653204)]
COG0477	COG0845	BMEI0605	BMEI0605	BICYCLOMYCIN RESISTANCE PROTEIN	BMEI0653	BMEI0653	Periplasmic component of efflux system	[TP0840-TP0965 (0.8653204)]
COG0477	COG0845	BMEI1292	BMEI1292	FOSMIDOMYCIN RESISTANCE PROTEIN	BMEII0803	BMEII0803	MULTIDRUG RESISTANCE PROTEIN A	[TP0840-TP0965 (0.8653204)]
COG0477	COG0845	BMEII0740	BMEII0740	TRANSPORTER, MFS superfamily	BMEII0803	BMEII0803	MULTIDRUG RESISTANCE PROTEIN A	[TP0840-TP0965 (0.8653204)]
COG0477	COG0845	BMEII0935	BMEII0935	NICKEL RESISTANCE PROTEIN	BMEII0914	BMEII0914	ACRIFLAVIN RESISTANCE PROTEIN A	[TP0840-TP0965 (0.8653204)]
COG0477	COG0845	BMEII0515	BMEII0515	MULTIDRUG RESISTANCE PROTEIN 1	BMEII0381	BMEII0381	ACRIFLAVIN RESISTANCE PROTEIN E	[TP0840-TP0965 (0.8653204)]
COG0477	COG0845	BMEI0445	BMEI0445	OXALATE/FORMATE ANTIPORTER	BMEI0892	BMEI0892	MEMBRANE FUSION PROTEIN MTRC	[TP0840-TP0965 (0.8653204)]
COG0477	COG0845	BMEII0934	BMEII0934	NICKEL RESISTANCE PROTEIN	BMEI1630	BMEI1630	ACRIFLAVIN RESISTANCE PROTEIN A	[TP0840-TP0965 (0.8653204)]
COG0477	COG0845	BMEII0795	BMEII0795	MULTIDRUG RESISTANCE PROTEIN B	BMEII0381	BMEII0381	ACRIFLAVIN RESISTANCE PROTEIN E	[TP0840-TP0965 (0.8653204)]
COG0477	COG0845	BMEI0605	BMEI0605	BICYCLOMYCIN RESISTANCE PROTEIN	BMEII0914	BMEII0914	ACRIFLAVIN RESISTANCE PROTEIN A	[TP0840-TP0965 (0.8653204)]
COG0477	COG0845	BMEII0934	BMEII0934	NICKEL RESISTANCE PROTEIN	BMEII0914	BMEII0914	ACRIFLAVIN RESISTANCE PROTEIN A	[TP0840-TP0965 (0.8653204)]
COG0477	COG0845	BMEII0596	BMEII0596	METHYLENOMYCIN A RESISTANCE PROTEIN	BMEII0472	BMEII0472	MEMBRANE FUSION PROTEIN MTRC	[TP0840-TP0965 (0.8653204)]
COG0477	COG0845	BMEII1096	BMEII1096	PUTATIVE TARTRATE TRANSPORTER	BMEII0914	BMEII0914	ACRIFLAVIN RESISTANCE PROTEIN A	[TP0840-TP0965 (0.8653204)]
COG0477	COG0845	BMEII0821	BMEII0821	MULTIDRUG RESISTANCE PROTEIN	BMEII0380	BMEII0380	ACRIFLAVIN RESISTANCE PROTEIN A	[TP0840-TP0965 (0.8653204)]
COG0477	COG0845	BMEII0795	BMEII0795	MULTIDRUG RESISTANCE PROTEIN B	BMEII0914	BMEII0914	ACRIFLAVIN RESISTANCE PROTEIN A	[TP0840-TP0965 (0.8653204)]
COG0477	COG0845	BMEII0515	BMEII0515	MULTIDRUG RESISTANCE PROTEIN 1	BMEI1646	BMEI1646	ACRIFLAVIN RESISTANCE PROTEIN E	[TP0840-TP0965 (0.8653204)]
COG0477	COG0845	BMEII0596	BMEII0596	METHYLENOMYCIN A RESISTANCE PROTEIN	BMEII0803	BMEII0803	MULTIDRUG RESISTANCE PROTEIN A	[TP0840-TP0965 (0.8653204)]
COG0477	COG0845	BMEI0606	BMEI0606	BICYCLOMYCIN RESISTANCE PROTEIN HOMOLOG	BMEI0892	BMEI0892	MEMBRANE FUSION PROTEIN MTRC	[TP0840-TP0965 (0.8653204)]
COG0477	COG0845	BMEI0927	BMEI0927	MULTIDRUG RESISTANCE PROTEIN B	BMEII0803	BMEII0803	MULTIDRUG RESISTANCE PROTEIN A	[TP0840-TP0965 (0.8653204)]
COG0477	COG0845	BMEII0795	BMEII0795	MULTIDRUG RESISTANCE PROTEIN B	BMEII0803	BMEII0803	MULTIDRUG RESISTANCE PROTEIN A	[TP0840-TP0965 (0.8653204)]
COG0477	COG0845	BMEI0267	BMEI0267	MEMBRANE PROTEIN MOSC {UniProtKB/TrEMBL:Q8YJ19}	BMEII0380	BMEII0380	ACRIFLAVIN RESISTANCE PROTEIN A	[TP0840-TP0965 (0.8653204)]
COG0477	COG0845	BMEI1555	BMEI1555	TRANSPORTER, MFS superfamily	BMEI1646	BMEI1646	ACRIFLAVIN RESISTANCE PROTEIN E	[TP0840-TP0965 (0.8653204)]
COG0477	COG0845	BMEI0104	BMEI0104	GLUCARATE TRANSPORTER {UniProtKB/TrEMBL:Q8YJH9}	BMEI1630	BMEI1630	ACRIFLAVIN RESISTANCE PROTEIN A	[TP0840-TP0965 (0.8653204)]
COG0477	COG0845	BMEII0406	BMEII0406	PROLINE/BETAINE TRANSPORTER	BMEII0472	BMEII0472	MEMBRANE FUSION PROTEIN MTRC	[TP0840-TP0965 (0.8653204)]
COG0477	COG0845	BMEII0794	BMEII0794	MULTIDRUG RESISTANCE PROTEIN B	BMEI0653	BMEI0653	Periplasmic component of efflux system	[TP0840-TP0965 (0.8653204)]
COG0477	COG0845	BMEII0794	BMEII0794	MULTIDRUG RESISTANCE PROTEIN B	BMEI0359	BMEI0359	Macrolide-specific efflux protein MacA	[TP0840-TP0965 (0.8653204)]
COG0477	COG0845	BMEII0662	BMEII0662	TRANSPORTER, MFS superfamily	BMEII0472	BMEII0472	MEMBRANE FUSION PROTEIN MTRC	[TP0840-TP0965 (0.8653204)]
COG0477	COG0845	BMEII0821	BMEII0821	MULTIDRUG RESISTANCE PROTEIN	BMEII0803	BMEII0803	MULTIDRUG RESISTANCE PROTEIN A	[TP0840-TP0965 (0.8653204)]
COG0477	COG0845	BMEII0280	BMEII0280	MULTIDRUG RESISTANCE PROTEIN B	BMEI0359	BMEI0359	Macrolide-specific efflux protein MacA	[TP0840-TP0965 (0.8653204)]
COG0477	COG0845	BMEII0406	BMEII0406	PROLINE/BETAINE TRANSPORTER	BMEII0381	BMEII0381	ACRIFLAVIN RESISTANCE PROTEIN E	[TP0840-TP0965 (0.8653204)]
COG0477	COG0845	BMEI0353	BMEI0353	PROLINE/BETAINE TRANSPORTER	BMEI1646	BMEI1646	ACRIFLAVIN RESISTANCE PROTEIN E	[TP0840-TP0965 (0.8653204)]
COG0477	COG0845	BMEII0822	BMEII0822	MULTIDRUG RESISTANCE PROTEIN	BMEI0653	BMEI0653	Periplasmic component of efflux system	[TP0840-TP0965 (0.8653204)]
COG0477	COG0845	BMEII0822	BMEII0822	MULTIDRUG RESISTANCE PROTEIN	BMEII0381	BMEII0381	ACRIFLAVIN RESISTANCE PROTEIN E	[TP0840-TP0965 (0.8653204)]
COG0477	COG0845	BMEII0795	BMEII0795	MULTIDRUG RESISTANCE PROTEIN B	BMEI0653	BMEI0653	Periplasmic component of efflux system	[TP0840-TP0965 (0.8653204)]
COG0477	COG0845	BMEII0934	BMEII0934	NICKEL RESISTANCE PROTEIN	BMEII0472	BMEII0472	MEMBRANE FUSION PROTEIN MTRC	[TP0840-TP0965 (0.8653204)]
COG0477	COG0845	BMEII0795	BMEII0795	MULTIDRUG RESISTANCE PROTEIN B	BMEI0892	BMEI0892	MEMBRANE FUSION PROTEIN MTRC	[TP0840-TP0965 (0.8653204)]
COG0477	COG0845	BMEII0794	BMEII0794	MULTIDRUG RESISTANCE PROTEIN B	BMEII0380	BMEII0380	ACRIFLAVIN RESISTANCE PROTEIN A	[TP0840-TP0965 (0.8653204)]
COG0477	COG0845	BMEI0300	BMEI0300	TRANSPORTER, MFS superfamily	BMEI0653	BMEI0653	Periplasmic component of efflux system	[TP0840-TP0965 (0.8653204)]
COG0477	COG0845	BMEII0406	BMEII0406	PROLINE/BETAINE TRANSPORTER	BMEII0914	BMEII0914	ACRIFLAVIN RESISTANCE PROTEIN A	[TP0840-TP0965 (0.8653204)]
COG0477	COG0845	BMEI0606	BMEI0606	BICYCLOMYCIN RESISTANCE PROTEIN HOMOLOG	BMEII0914	BMEII0914	ACRIFLAVIN RESISTANCE PROTEIN A	[TP0840-TP0965 (0.8653204)]
COG0477	COG0845	BMEI1322	BMEI1322	TRANSPORTER, MFS superfamily	BMEII0803	BMEII0803	MULTIDRUG RESISTANCE PROTEIN A	[TP0840-TP0965 (0.8653204)]
COG0477	COG0845	BMEI1130	BMEI1130	BICYCLOMYCIN RESISTANCE PROTEIN	BMEII0914	BMEII0914	ACRIFLAVIN RESISTANCE PROTEIN A	[TP0840-TP0965 (0.8653204)]
COG0477	COG0845	BMEII0515	BMEII0515	MULTIDRUG RESISTANCE PROTEIN 1	BMEI0359	BMEI0359	Macrolide-specific efflux protein MacA	[TP0840-TP0965 (0.8653204)]
COG0477	COG0845	BMEI0300	BMEI0300	TRANSPORTER, MFS superfamily	BMEII0803	BMEII0803	MULTIDRUG RESISTANCE PROTEIN A	[TP0840-TP0965 (0.8653204)]
COG0477	COG0845	BMEII0662	BMEII0662	TRANSPORTER, MFS superfamily	BMEII0803	BMEII0803	MULTIDRUG RESISTANCE PROTEIN A	[TP0840-TP0965 (0.8653204)]
COG0477	COG0845	BMEII0406	BMEII0406	PROLINE/BETAINE TRANSPORTER	BMEII0380	BMEII0380	ACRIFLAVIN RESISTANCE PROTEIN A	[TP0840-TP0965 (0.8653204)]
COG0477	COG0845	BMEII0515	BMEII0515	MULTIDRUG RESISTANCE PROTEIN 1	BMEII0803	BMEII0803	MULTIDRUG RESISTANCE PROTEIN A	[TP0840-TP0965 (0.8653204)]
COG0477	COG0845	BMEII0579	BMEII0579	TRANSPORTER, MFS superfamily	BMEI0892	BMEI0892	MEMBRANE FUSION PROTEIN MTRC	[TP0840-TP0965 (0.8653204)]
COG0477	COG0845	BMEI0445	BMEI0445	OXALATE/FORMATE ANTIPORTER	BMEII0914	BMEII0914	ACRIFLAVIN RESISTANCE PROTEIN A	[TP0840-TP0965 (0.8653204)]
COG0477	COG0845	BMEII0795	BMEII0795	MULTIDRUG RESISTANCE PROTEIN B	BMEII0380	BMEII0380	ACRIFLAVIN RESISTANCE PROTEIN A	[TP0840-TP0965 (0.8653204)]
COG0477	COG0845	BMEII0794	BMEII0794	MULTIDRUG RESISTANCE PROTEIN B	BMEII0381	BMEII0381	ACRIFLAVIN RESISTANCE PROTEIN E	[TP0840-TP0965 (0.8653204)]
COG0477	COG0845	BMEII0821	BMEII0821	MULTIDRUG RESISTANCE PROTEIN	BMEII0914	BMEII0914	ACRIFLAVIN RESISTANCE PROTEIN A	[TP0840-TP0965 (0.8653204)]
COG0477	COG0845	BMEI1292	BMEI1292	FOSMIDOMYCIN RESISTANCE PROTEIN	BMEI0653	BMEI0653	Periplasmic component of efflux system	[TP0840-TP0965 (0.8653204)]
COG0477	COG0845	BMEI0605	BMEI0605	BICYCLOMYCIN RESISTANCE PROTEIN	BMEI1646	BMEI1646	ACRIFLAVIN RESISTANCE PROTEIN E	[TP0840-TP0965 (0.8653204)]
COG0477	COG0845	BMEI0181	BMEI0181	MACROLIDE-EFFLUX PROTEIN	BMEI0892	BMEI0892	MEMBRANE FUSION PROTEIN MTRC	[TP0840-TP0965 (0.8653204)]
COG0477	COG0845	BMEII0406	BMEII0406	PROLINE/BETAINE TRANSPORTER	BMEI0892	BMEI0892	MEMBRANE FUSION PROTEIN MTRC	[TP0840-TP0965 (0.8653204)]
COG0477	COG0845	BMEII0821	BMEII0821	MULTIDRUG RESISTANCE PROTEIN	BMEI0359	BMEI0359	Macrolide-specific efflux protein MacA	[TP0840-TP0965 (0.8653204)]
COG0477	COG0845	BMEI0556	BMEI0556	ALPHA-KETOGLUTARATE PERMEASE	BMEII0472	BMEII0472	MEMBRANE FUSION PROTEIN MTRC	[TP0840-TP0965 (0.8653204)]
COG0477	COG0845	BMEI1292	BMEI1292	FOSMIDOMYCIN RESISTANCE PROTEIN	BMEI0359	BMEI0359	Macrolide-specific efflux protein MacA	[TP0840-TP0965 (0.8653204)]
COG0477	COG0845	BMEII0794	BMEII0794	MULTIDRUG RESISTANCE PROTEIN B	BMEI0892	BMEI0892	MEMBRANE FUSION PROTEIN MTRC	[TP0840-TP0965 (0.8653204)]
COG0305	COG2812	BMEI1485	BMEI1485	REPLICATIVE DNA HELICASE	BMEI1908	BMEI1908	DNA POLYMERASE III SUBUNITS GAMMA AND TAU	[TP0058-TP1005 (0.7130585)]
COG0188	COG0526	BMEI1200	BMEI1200	TOPOISOMERASE IV SUBUNIT A	BMEI2022	BMEI2022	THIOREDOXIN C-1 {UniProtKB/TrEMBL:Q8YE56}	[TP0005-TP0100 (0.7885434)]
COG0188	COG0526	BMEI0884	BMEI0884	DNA GYRASE SUBUNIT A {UniProtKB/TrEMBL:Q8YHB8}	BMEI1849	BMEI1849	THIOL:DISULFIDE INTERCHANGE PROTEIN CYCY	[TP0005-TP0100 (0.7885434)]
COG0188	COG0526	BMEI1200	BMEI1200	TOPOISOMERASE IV SUBUNIT A	BMEI1849	BMEI1849	THIOL:DISULFIDE INTERCHANGE PROTEIN CYCY	[TP0005-TP0100 (0.7885434)]
COG0188	COG0526	BMEI0884	BMEI0884	DNA GYRASE SUBUNIT A {UniProtKB/TrEMBL:Q8YHB8}	BMEI2022	BMEI2022	THIOREDOXIN C-1 {UniProtKB/TrEMBL:Q8YE56}	[TP0005-TP0100 (0.7885434)]
COG0188	COG0526	BMEI0884	BMEI0884	DNA GYRASE SUBUNIT A {UniProtKB/TrEMBL:Q8YHB8}	BMEI0087	BMEI0087	THIOL:DISULFIDE INTERCHANGE PROTEIN TLPA	[TP0005-TP0100 (0.7885434)]
COG0188	COG0526	BMEI1200	BMEI1200	TOPOISOMERASE IV SUBUNIT A	BMEI0087	BMEI0087	THIOL:DISULFIDE INTERCHANGE PROTEIN TLPA	[TP0005-TP0100 (0.7885434)]
COG0526	COG0771	BMEI2022	BMEI2022	THIOREDOXIN C-1 {UniProtKB/TrEMBL:Q8YE56}	BMEI0577	murD	UDP-N-acetylmuramoylalanine--D-glutamate ligase (EC 6.3.2.9) (UDP-N- acetylmuramoyl-L-alanyl-D-glutamate synthetase) (D-glutamic acid- adding enzyme)	[TP0100-TP0903 (0.59509045)]
COG0526	COG0771	BMEI0087	BMEI0087	THIOL:DISULFIDE INTERCHANGE PROTEIN TLPA	BMEI0577	murD	UDP-N-acetylmuramoylalanine--D-glutamate ligase (EC 6.3.2.9) (UDP-N- acetylmuramoyl-L-alanyl-D-glutamate synthetase) (D-glutamic acid- adding enzyme)	[TP0100-TP0903 (0.59509045)]
COG0526	COG0771	BMEI1849	BMEI1849	THIOL:DISULFIDE INTERCHANGE PROTEIN CYCY	BMEI0577	murD	UDP-N-acetylmuramoylalanine--D-glutamate ligase (EC 6.3.2.9) (UDP-N- acetylmuramoyl-L-alanyl-D-glutamate synthetase) (D-glutamic acid- adding enzyme)	[TP0100-TP0903 (0.59509045)]
COG1283	COG1286	BMEI0529	BMEI0529	SODIUM-DEPENDENT PHOSPHATE TRANSPORT PROTEIN	BMEI1487	BMEI1487	COLICIN V PRODUCTION PROTEIN	[TP0771-TP0522 (0.80866665)]
COG1283	COG1286	BMEI0528	BMEI0528	SODIUM-DEPENDENT PHOSPHATE TRANSPORT PROTEIN	BMEI1487	BMEI1487	COLICIN V PRODUCTION PROTEIN	[TP0771-TP0522 (0.80866665)]
COG0143	COG0845	BMEI0987	metG	Methionyl-tRNA synthetase (EC 6.1.1.10) (Methionine--tRNA ligase) (MetRS)	BMEI1630	BMEI1630	ACRIFLAVIN RESISTANCE PROTEIN A	[TP0798-TP0965 (0.7246752)]
COG0143	COG0845	BMEI0987	metG	Methionyl-tRNA synthetase (EC 6.1.1.10) (Methionine--tRNA ligase) (MetRS)	BMEII0381	BMEII0381	ACRIFLAVIN RESISTANCE PROTEIN E	[TP0798-TP0965 (0.7246752)]
COG0143	COG0845	BMEI0987	metG	Methionyl-tRNA synthetase (EC 6.1.1.10) (Methionine--tRNA ligase) (MetRS)	BMEII0472	BMEII0472	MEMBRANE FUSION PROTEIN MTRC	[TP0798-TP0965 (0.7246752)]
COG0143	COG0845	BMEI0987	metG	Methionyl-tRNA synthetase (EC 6.1.1.10) (Methionine--tRNA ligase) (MetRS)	BMEI1646	BMEI1646	ACRIFLAVIN RESISTANCE PROTEIN E	[TP0798-TP0965 (0.7246752)]
COG0143	COG0845	BMEI0987	metG	Methionyl-tRNA synthetase (EC 6.1.1.10) (Methionine--tRNA ligase) (MetRS)	BMEII0803	BMEII0803	MULTIDRUG RESISTANCE PROTEIN A	[TP0798-TP0965 (0.7246752)]
COG0143	COG0845	BMEI0987	metG	Methionyl-tRNA synthetase (EC 6.1.1.10) (Methionine--tRNA ligase) (MetRS)	BMEI0892	BMEI0892	MEMBRANE FUSION PROTEIN MTRC	[TP0798-TP0965 (0.7246752)]
COG0143	COG0845	BMEI0987	metG	Methionyl-tRNA synthetase (EC 6.1.1.10) (Methionine--tRNA ligase) (MetRS)	BMEI0653	BMEI0653	Periplasmic component of efflux system	[TP0798-TP0965 (0.7246752)]
COG0143	COG0845	BMEI0987	metG	Methionyl-tRNA synthetase (EC 6.1.1.10) (Methionine--tRNA ligase) (MetRS)	BMEI0359	BMEI0359	Macrolide-specific efflux protein MacA	[TP0798-TP0965 (0.7246752)]
COG0143	COG0845	BMEI0987	metG	Methionyl-tRNA synthetase (EC 6.1.1.10) (Methionine--tRNA ligase) (MetRS)	BMEII0914	BMEII0914	ACRIFLAVIN RESISTANCE PROTEIN A	[TP0798-TP0965 (0.7246752)]
COG0143	COG0845	BMEI0987	metG	Methionyl-tRNA synthetase (EC 6.1.1.10) (Methionine--tRNA ligase) (MetRS)	BMEII0380	BMEII0380	ACRIFLAVIN RESISTANCE PROTEIN A	[TP0798-TP0965 (0.7246752)]
COG0242	COG1744	BMEII0264	def	Peptide deformylase (EC 3.5.1.88) (PDF) (Polypeptide deformylase)	BMEII0083	BMEII0083	BASIC MEMBRANE PROTEIN A	[TP0757-TP0298 (0.51512045)]
COG0242	COG1744	BMEII0812	BMEII0812	Peptide deformylase-like (Polypeptide deformylase-like)	BMEII0702	BMEII0702	ABC TRANSPORTER PERIPLASMIC BINDING PROTEIN	[TP0757-TP0298 (0.51512045)]
COG0242	COG1744	BMEII0264	def	Peptide deformylase (EC 3.5.1.88) (PDF) (Polypeptide deformylase)	BMEII0702	BMEII0702	ABC TRANSPORTER PERIPLASMIC BINDING PROTEIN	[TP0757-TP0298 (0.51512045)]
COG0242	COG1744	BMEII0812	BMEII0812	Peptide deformylase-like (Polypeptide deformylase-like)	BMEII0083	BMEII0083	BASIC MEMBRANE PROTEIN A	[TP0757-TP0298 (0.51512045)]
COG0242	COG1744	BMEII0264	def	Peptide deformylase (EC 3.5.1.88) (PDF) (Polypeptide deformylase)	BMEII0084	BMEII0084	BASIC MEMBRANE PROTEIN A	[TP0757-TP0298 (0.51512045)]
COG0242	COG1744	BMEII0812	BMEII0812	Peptide deformylase-like (Polypeptide deformylase-like)	BMEII0084	BMEII0084	BASIC MEMBRANE PROTEIN A	[TP0757-TP0298 (0.51512045)]
COG1536	COG1868	BMEII1113	BMEII1113	FLAGELLAR MOTOR SWITCH PROTEIN FLIG	BMEII1110	BMEII1110	FLAGELLAR MOTOR SWITCH PROTEIN FLIM	[TP0026-TP0721 (0.9539454)]
COG0504	COG1475	BMEI0849	pyrG	CTP synthase (EC 6.3.4.2) (UTP--ammonia ligase) (CTP synthetase)	BMEII0092	BMEII0092	REPLICATION PROTEIN B {UniProtKB/TrEMBL:Q8YDT3}	[TP0305-TP0271 (0.70252794)]
COG0504	COG1475	BMEI0849	pyrG	CTP synthase (EC 6.3.4.2) (UTP--ammonia ligase) (CTP synthetase)	BMEI0010	BMEI0010	CHROMOSOME PARTITIONING PROTEIN PARB	[TP0305-TP0271 (0.70252794)]
COG0149	COG2239	BMEII0425	tpiA2	Triosephosphate isomerase 2 (EC 5.3.1.1) (TIM 2) (Triose-phosphate isomerase 2)	BMEII0418	BMEII0418	MG2+ TRANSPORTER MGTE {UniProtKB/TrEMBL:Q8YCW0}	[TP0537-TP0917 (0.5527395)]
COG0149	COG2239	BMEI0846	tpiA1	Triosephosphate isomerase 1 (EC 5.3.1.1) (TIM 1) (Triose-phosphate isomerase 1)	BMEII0418	BMEII0418	MG2+ TRANSPORTER MGTE {UniProtKB/TrEMBL:Q8YCW0}	[TP0537-TP0917 (0.5527395)]
COG0250	COG0772	BMEI0744	BMEI0744	TRANSCRIPTION ANTITERMINATION PROTEIN NUSG	BMEI0578	BMEI0578	CELL DIVISION PROTEIN FTSW	[TP0236-TP0387 (0.7470728)]
COG0227	COG0740	BMEI0056	rpmB	50S ribosomal protein L28	BMEI0874	clpP	ATP-dependent Clp protease proteolytic subunit (EC 3.4.21.92) (Endopeptidase Clp)	[TP0362-TP0507 (0.75048)]
COG0457	COG0457	BMEI1531	BMEI1531	TETRATRICOPEPTIDE REPEAT FAMILY PROTEIN	BMEI0293	BMEI0293	2-HYDROXY-6-OXO-2,4-HEPTADIENOATE HYDROLASE	[TP0067-TP0095 (0.6515529)]
COG0457	COG0457	BMEI0293	BMEI0293	2-HYDROXY-6-OXO-2,4-HEPTADIENOATE HYDROLASE	BMEI1531	BMEI1531	TETRATRICOPEPTIDE REPEAT FAMILY PROTEIN	[TP0067-TP0095 (0.6515529)]
COG0457	COG0457	BMEII0334	BMEII0334	TETRATRICOPEPTIDE REPEAT FAMILY PROTEIN	BMEII0334	BMEII0334	TETRATRICOPEPTIDE REPEAT FAMILY PROTEIN	[TP0067-TP0095 (0.6515529)]
COG0457	COG0457	BMEI1531	BMEI1531	TETRATRICOPEPTIDE REPEAT FAMILY PROTEIN	BMEII0334	BMEII0334	TETRATRICOPEPTIDE REPEAT FAMILY PROTEIN	[TP0067-TP0095 (0.6515529)]
COG0457	COG0457	BMEII0334	BMEII0334	TETRATRICOPEPTIDE REPEAT FAMILY PROTEIN	BMEI1531	BMEI1531	TETRATRICOPEPTIDE REPEAT FAMILY PROTEIN	[TP0067-TP0095 (0.6515529)]
COG0457	COG0457	BMEI0293	BMEI0293	2-HYDROXY-6-OXO-2,4-HEPTADIENOATE HYDROLASE	BMEI0293	BMEI0293	2-HYDROXY-6-OXO-2,4-HEPTADIENOATE HYDROLASE	[TP0067-TP0095 (0.6515529)]
COG0457	COG0457	BMEI1531	BMEI1531	TETRATRICOPEPTIDE REPEAT FAMILY PROTEIN	BMEI1531	BMEI1531	TETRATRICOPEPTIDE REPEAT FAMILY PROTEIN	[TP0067-TP0095 (0.6515529)]
COG0457	COG0457	BMEII0334	BMEII0334	TETRATRICOPEPTIDE REPEAT FAMILY PROTEIN	BMEI0293	BMEI0293	2-HYDROXY-6-OXO-2,4-HEPTADIENOATE HYDROLASE	[TP0067-TP0095 (0.6515529)]
COG0457	COG0457	BMEI0293	BMEI0293	2-HYDROXY-6-OXO-2,4-HEPTADIENOATE HYDROLASE	BMEII0334	BMEII0334	TETRATRICOPEPTIDE REPEAT FAMILY PROTEIN	[TP0067-TP0095 (0.6515529)]
COG0445	COG3839	BMEI0007	gidA	tRNA uridine 5-carboxymethylaminomethyl modification enzyme gidA (Glucose-inhibited division protein A)	BMEII0621	BMEII0621	SN-GLYCEROL-3-PHOSPHATE TRANSPORT ATP-BINDING	[TP0044-TP0804 (0.81002605)]
COG0445	COG3839	BMEI0007	gidA	tRNA uridine 5-carboxymethylaminomethyl modification enzyme gidA (Glucose-inhibited division protein A)	BMEII0544	BMEII0544	SN-GLYCEROL-3-PHOSPHATE TRANSPORT ATP-BINDING	[TP0044-TP0804 (0.81002605)]
COG0445	COG3839	BMEI0007	gidA	tRNA uridine 5-carboxymethylaminomethyl modification enzyme gidA (Glucose-inhibited division protein A)	BMEI1713	BMEI1713	MALTOSE/MALTODEXTRIN TRANSPORT ATP-BINDING	[TP0044-TP0804 (0.81002605)]
COG0445	COG3839	BMEI0007	gidA	tRNA uridine 5-carboxymethylaminomethyl modification enzyme gidA (Glucose-inhibited division protein A)	BMEII0593	BMEII0593	GLUCOSE ABC TRANSPORTER ATPASE	[TP0044-TP0804 (0.81002605)]
COG0445	COG3839	BMEI0007	gidA	tRNA uridine 5-carboxymethylaminomethyl modification enzyme gidA (Glucose-inhibited division protein A)	BMEII0750	BMEII0750	MALTOSE/MALTODEXTRIN TRANSPORT ATP-BINDING	[TP0044-TP0804 (0.81002605)]
COG0445	COG3839	BMEI0007	gidA	tRNA uridine 5-carboxymethylaminomethyl modification enzyme gidA (Glucose-inhibited division protein A)	BMEII0940	BMEII0940	MALTOSE/MALTODEXTRIN TRANSPORT ATP-BINDING	[TP0044-TP0804 (0.81002605)]
COG0445	COG3839	BMEI0007	gidA	tRNA uridine 5-carboxymethylaminomethyl modification enzyme gidA (Glucose-inhibited division protein A)	BMEII0481	BMEII0481	ABC TRANSPORTER ATP-BINDING PROTEIN	[TP0044-TP0804 (0.81002605)]
COG0445	COG3839	BMEI0007	gidA	tRNA uridine 5-carboxymethylaminomethyl modification enzyme gidA (Glucose-inhibited division protein A)	BMEII0112	BMEII0112	SN-GLYCEROL-3-PHOSPHATE TRANSPORT ATP-BINDING	[TP0044-TP0804 (0.81002605)]
COG0445	COG3839	BMEI0007	gidA	tRNA uridine 5-carboxymethylaminomethyl modification enzyme gidA (Glucose-inhibited division protein A)	BMEII0941	BMEII0941	MALTOSE/MALTODEXTRIN TRANSPORT ATP-BINDING	[TP0044-TP0804 (0.81002605)]
COG0103	COG0211	BMEI1169	rpsI	30S ribosomal protein S9	BMEI0202	rpmA	50S ribosomal protein L27	[TP1024-TP0743 (0.87139803)]
COG0472	COG1512	BMEI1426	BMEI1426	PUTATIVE UNDECAPRENYL-PHOSPHATE	BMEI0229	BMEI0229	Hypothetical Membrane Spanning Protein	[TP0345-TP0561 (0.53951585)]
COG0472	COG1512	BMEI0576	mraY	Phospho-N-acetylmuramoyl-pentapeptide-transferase (EC 2.7.8.13) (UDP- MurNAc-pentapeptide phosphotransferase)	BMEI0229	BMEI0229	Hypothetical Membrane Spanning Protein	[TP0345-TP0561 (0.53951585)]
COG0472	COG1512	BMEII0839	BMEII0839	PUTATIVE UNDECAPRENYL-PHOSPHATE	BMEI0229	BMEI0229	Hypothetical Membrane Spanning Protein	[TP0345-TP0561 (0.53951585)]
COG1285	COG1684	BMEII0053	BMEII0053	MG(2+) TRANSPORT ATPASE PROTEIN C	BMEII0168	BMEII0168	FLAGELLAR BIOSYNTHETIC PROTEIN FLIR	[TP0774-TP0716 (0.78400123)]
COG0621	COG2812	BMEI1976	BMEI1976	MIAB PROTEIN {UniProtKB/TrEMBL:Q8YEA2}	BMEI1908	BMEI1908	DNA POLYMERASE III SUBUNITS GAMMA AND TAU	[TP0754-TP1005 (0.5550382)]
COG0621	COG2812	BMEI0132	BMEI0132	Fe-S OXIDOREDUCTASE {UniProtKB/TrEMBL:Q8YJF1}	BMEI1908	BMEI1908	DNA POLYMERASE III SUBUNITS GAMMA AND TAU	[TP0754-TP1005 (0.5550382)]
COG0621	COG2812	BMEII0703	BMEII0703	Fe-S OXIDOREDUCTASE {UniProtKB/TrEMBL:Q8YC29}	BMEI1908	BMEI1908	DNA POLYMERASE III SUBUNITS GAMMA AND TAU	[TP0754-TP1005 (0.5550382)]
COG0739	COG1344	BMEI1268	BMEI1268	LYSOSTAPHIN {UniProtKB/TrEMBL:Q8YG93}	BMEII0161	BMEII0161	FLAGELLAR HOOK-ASSOCIATED PROTEIN 3	[TP0702-TP0870 (0.64395046)]
COG0739	COG1344	BMEI0197	BMEI0197	LYSOSTAPHIN {UniProtKB/TrEMBL:Q8YJ89}	BMEII0161	BMEII0161	FLAGELLAR HOOK-ASSOCIATED PROTEIN 3	[TP0702-TP0870 (0.64395046)]
COG0739	COG1344	BMEI0197	BMEI0197	LYSOSTAPHIN {UniProtKB/TrEMBL:Q8YJ89}	BMEII0150	BMEII0150	FLAGELLIN {UniProtKB/TrEMBL:Q8YDM5}	[TP0702-TP0870 (0.64395046)]
COG0739	COG1344	BMEI1079	BMEI1079	LIPOPROTEIN NLPD {UniProtKB/TrEMBL:Q8YGS9}	BMEII0161	BMEII0161	FLAGELLAR HOOK-ASSOCIATED PROTEIN 3	[TP0702-TP0870 (0.64395046)]
COG0739	COG1344	BMEI1079	BMEI1079	LIPOPROTEIN NLPD {UniProtKB/TrEMBL:Q8YGS9}	BMEII0150	BMEII0150	FLAGELLIN {UniProtKB/TrEMBL:Q8YDM5}	[TP0702-TP0870 (0.64395046)]
COG0739	COG1344	BMEI1268	BMEI1268	LYSOSTAPHIN {UniProtKB/TrEMBL:Q8YG93}	BMEII0150	BMEII0150	FLAGELLIN {UniProtKB/TrEMBL:Q8YDM5}	[TP0702-TP0870 (0.64395046)]
COG0442	COG4591	BMEI1140	BMEI1140	PROLYL-TRNA SYNTHETASE {UniProtKB/TrEMBL:Q8YGL8}	BMEI1139	BMEI1139	LIPOPROTEIN RELEASING SYSTEM TRANSMEMBRANE	[TP0160-TP0582 (0.74148)]
COG1432	COG1488	BMEI1298	BMEI1298	Hypothetical Cytosolic Protein	BMEI1836	pncB	Nicotinate phosphoribosyltransferase (EC 2.4.2.11) (NAPRTase)	[TP0894-TP0628 (0.59059936)]
COG0693	COG0761	BMEI0793	BMEI0793	PROTEASE I {UniProtKB/TrEMBL:Q8YHK4}	BMEI1459	ispH	4-hydroxy-3-methylbut-2-enyl diphosphate reductase (EC 1.17.1.2)	[TP0445-TP0547 (0.53976095)]
COG0693	COG0761	BMEII1016	BMEII1016	PROTEASE I {UniProtKB/TrEMBL:Q8YB84}	BMEI1459	ispH	4-hydroxy-3-methylbut-2-enyl diphosphate reductase (EC 1.17.1.2)	[TP0445-TP0547 (0.53976095)]
COG1291	COG2239	BMEII1109	BMEII1109	CHEMOTAXIS MOTA PROTEIN	BMEII0418	BMEII0418	MG2+ TRANSPORTER MGTE {UniProtKB/TrEMBL:Q8YCW0}	[TP0725-TP0917 (0.53720385)]
COG0584	COG1493	BMEI0819	BMEI0819	GLYCEROPHOSPHORYL DIESTER PHOSPHODIESTERASE	BMEI2034	BMEI2034	SENSOR PROTEIN CHVG {UniProtKB/TrEMBL:Q8YE44}	[TP0257-TP0591 (0.75711113)]
COG1536	COG4786	BMEII1113	BMEII1113	FLAGELLAR MOTOR SWITCH PROTEIN FLIG	BMEII1107	BMEII1107	FLAGELLAR BASAL-BODY ROD PROTEIN FLGF	[TP0026-TP0961 (0.8107165)]
COG1536	COG4786	BMEII1113	BMEII1113	FLAGELLAR MOTOR SWITCH PROTEIN FLIG	BMEII1086	BMEII1086	FLAGELLAR BASAL-BODY ROD PROTEIN FLGG	[TP0026-TP0961 (0.8107165)]
COG0223	COG0664	BMEI1418	BMEI1418	Formyl transferase (GDP-mannose 4,6-dehydratase ,	BMEI1294	BMEI1294	NITROGEN FIXATION REGULATION PROTEIN FIXK	[TP0756-TP0995 (0.69102824)]
COG0223	COG0664	BMEII0265	fmt	Methionyl-tRNA formyltransferase (EC 2.1.2.9)	BMEI1294	BMEI1294	NITROGEN FIXATION REGULATION PROTEIN FIXK	[TP0756-TP0995 (0.69102824)]
COG0223	COG0664	BMEII0265	fmt	Methionyl-tRNA formyltransferase (EC 2.1.2.9)	BMEII0854	BMEII0854	TRANSCRIPTION REGULATOR, CRP FAMILY	[TP0756-TP0995 (0.69102824)]
COG0223	COG0664	BMEI1418	BMEI1418	Formyl transferase (GDP-mannose 4,6-dehydratase ,	BMEII0854	BMEII0854	TRANSCRIPTION REGULATOR, CRP FAMILY	[TP0756-TP0995 (0.69102824)]
COG0223	COG0664	BMEII0265	fmt	Methionyl-tRNA formyltransferase (EC 2.1.2.9)	BMEI1752	BMEI1752	TRANSCRIPTION REGULATOR, CRP FAMILY	[TP0756-TP0995 (0.69102824)]
COG0223	COG0664	BMEII0265	fmt	Methionyl-tRNA formyltransferase (EC 2.1.2.9)	BMEII0966	BMEII0966	TRANSCRIPTION REGULATOR, CRP FAMILY	[TP0756-TP0995 (0.69102824)]
COG0223	COG0664	BMEII0265	fmt	Methionyl-tRNA formyltransferase (EC 2.1.2.9)	BMEII0986	BMEII0986	TRANSCRIPTION REGULATOR, CRP FAMILY	[TP0756-TP0995 (0.69102824)]
COG0223	COG0664	BMEI1418	BMEI1418	Formyl transferase (GDP-mannose 4,6-dehydratase ,	BMEII0947	BMEII0947	TRANSCRIPTION REGULATOR, CRP FAMILY	[TP0756-TP0995 (0.69102824)]
COG0223	COG0664	BMEI1418	BMEI1418	Formyl transferase (GDP-mannose 4,6-dehydratase ,	BMEI0067	BMEI0067	CAMP-DEPENDENT PROTEIN KINASE REGULATORY SUBUNIT	[TP0756-TP0995 (0.69102824)]
COG0223	COG0664	BMEI1418	BMEI1418	Formyl transferase (GDP-mannose 4,6-dehydratase ,	BMEI1752	BMEI1752	TRANSCRIPTION REGULATOR, CRP FAMILY	[TP0756-TP0995 (0.69102824)]
COG0223	COG0664	BMEII0265	fmt	Methionyl-tRNA formyltransferase (EC 2.1.2.9)	BMEI0067	BMEI0067	CAMP-DEPENDENT PROTEIN KINASE REGULATORY SUBUNIT	[TP0756-TP0995 (0.69102824)]
COG0223	COG0664	BMEII0265	fmt	Methionyl-tRNA formyltransferase (EC 2.1.2.9)	BMEII0947	BMEII0947	TRANSCRIPTION REGULATOR, CRP FAMILY	[TP0756-TP0995 (0.69102824)]
COG0223	COG0664	BMEI1418	BMEI1418	Formyl transferase (GDP-mannose 4,6-dehydratase ,	BMEII0966	BMEII0966	TRANSCRIPTION REGULATOR, CRP FAMILY	[TP0756-TP0995 (0.69102824)]
COG0223	COG0664	BMEI1418	BMEI1418	Formyl transferase (GDP-mannose 4,6-dehydratase ,	BMEII0986	BMEII0986	TRANSCRIPTION REGULATOR, CRP FAMILY	[TP0756-TP0995 (0.69102824)]
COG0785	COG1512	BMEII0683	BMEII0683	CYTOCHROME C-TYPE BIOGENESIS PROTEIN CCDA	BMEI0229	BMEI0229	Hypothetical Membrane Spanning Protein	[TP0101-TP0561 (0.5550382)]
COG0465	COG4591	BMEI0343	BMEI0343	CELL DIVISION PROTEIN FTSH	BMEI1139	BMEI1139	LIPOPROTEIN RELEASING SYSTEM TRANSMEMBRANE	[TP0765-TP0582 (0.6598422)]
COG0773	COG0817	BMEI0580	murC	UDP-N-acetylmuramate--L-alanine ligase (EC 6.3.2.8) (UDP-N- acetylmuramoyl-L-alanine synthetase)	BMEI0332	ruvC	Crossover junction endodeoxyribonuclease ruvC (EC 3.1.22.4) (Holliday junction nuclease ruvC) (Holliday junction resolvase ruvC)	[TP0341-TP0517 (0.7285616)]
COG0272	COG0773	BMEI0589	BMEI0589	NAD-DEPENDENT DNA LIGASE	BMEI0580	murC	UDP-N-acetylmuramate--L-alanine ligase (EC 6.3.2.8) (UDP-N- acetylmuramoyl-L-alanine synthetase)	[TP0634-TP0341 (0.8201813)]
COG1512	COG2095	BMEI0229	BMEI0229	Hypothetical Membrane Spanning Protein	BMEI0403	BMEI0403	MULTIPLE ANTIBIOTIC RESISTANCE PROTEIN MARC	[TP0561-TP0988 (0.5704539)]
COG1512	COG2095	BMEI0229	BMEI0229	Hypothetical Membrane Spanning Protein	BMEI0883	BMEI0883	MULTIPLE ANTIBIOTIC RESISTANCE PROTEIN MARC	[TP0561-TP0988 (0.5704539)]
COG1652	COG1684	BMEI1493	BMEI1493	Peptidoglycan binding protein	BMEII0168	BMEII0168	FLAGELLAR BIOSYNTHETIC PROTEIN FLIR	[TP0042-TP0716 (0.75048)]
COG0036	COG0249	BMEI1116	BMEI1116	RIBULOSE-PHOSPHATE 3-EPIMERASE	BMEI1801	mutS	DNA mismatch repair protein mutS	[TP0945-TP0328 (0.6742458)]
COG2011	COG2239	BMEII0336	BMEII0336	ABC TRANSPORTER PERMEASE PROTEIN	BMEII0418	BMEII0418	MG2+ TRANSPORTER MGTE {UniProtKB/TrEMBL:Q8YCW0}	[TP0119-TP0917 (0.63653934)]
COG0280	COG2204	BMEI1803	BMEI1803	NADP-DEPENDENT MALIC ENZYME	BMEI0868	BMEI0868	NITROGEN ASSIMILATION REGULATORY PROTEIN NTRX	[TP0094-TP0519 (0.5559654)]
COG0280	COG2204	BMEI1803	BMEI1803	NADP-DEPENDENT MALIC ENZYME	BMEI0866	BMEI0866	NITROGEN ASSIMILATION REGULATORY PROTEIN	[TP0094-TP0519 (0.5559654)]
COG0280	COG2204	BMEI1803	BMEI1803	NADP-DEPENDENT MALIC ENZYME	BMEII0011	BMEII0011	TRANSCRIPTIONAL REGULATORY PROTEIN HYDG	[TP0094-TP0519 (0.5559654)]
COG0124	COG0465	BMEII1056	hisS	Histidyl-tRNA synthetase (EC 6.1.1.21) (Histidine--tRNA ligase) (HisRS)	BMEI0343	BMEI0343	CELL DIVISION PROTEIN FTSH	[TP0641-TP0330 (0.76316583)]
COG0257	COG0719	BMEI0294	BMEI0294	50S ribosomal protein L36	BMEI1042	BMEI1042	ABC TRANSPORTER-ASSOCIATED PROTEIN	[TP0209-TP0612 (0.6772987)]
COG0257	COG0719	BMEI0294	BMEI0294	50S ribosomal protein L36	BMEI1040	BMEI1040	ABC TRANSPORTER ATP-BINDING PROTEIN	[TP0209-TP0612 (0.6772987)]
COG0564	COG1843	BMEI0983	BMEI0983	RIBOSOMAL LARGE SUBUNIT PSEUDOURIDINE SYNTHASE C	BMEII0164	BMEII0164	BASAL-BODY ROD MODIFICATION PROTEIN FLGD	[TP0339-TP0728 (0.7885255)]
COG0564	COG1843	BMEI0377	BMEI0377	RIBOSOMAL LARGE SUBUNIT PSEUDOURIDINE SYNTHASE D	BMEII0164	BMEII0164	BASAL-BODY ROD MODIFICATION PROTEIN FLGD	[TP0339-TP0728 (0.7885255)]
COG0493	COG1488	BMEI1638	BMEI1638	GLUTAMATE SYNTHASE (NADPH) SMALL CHAIN	BMEI1836	pncB	Nicotinate phosphoribosyltransferase (EC 2.4.2.11) (NAPRTase)	[TP0735-TP0628 (0.6598422)]
COG0493	COG1488	BMEII0039	BMEII0039	GLUTAMATE SYNTHASE (NADPH) SMALL CHAIN	BMEI1836	pncB	Nicotinate phosphoribosyltransferase (EC 2.4.2.11) (NAPRTase)	[TP0735-TP0628 (0.6598422)]
COG0772	COG1512	BMEI0578	BMEI0578	CELL DIVISION PROTEIN FTSW	BMEI0229	BMEI0229	Hypothetical Membrane Spanning Protein	[TP0387-TP0561 (0.5082704)]
COG0173	COG0493	BMEI1202	aspS	Aspartyl-tRNA synthetase (EC 6.1.1.12) (Aspartate--tRNA ligase) (AspRS)	BMEI1638	BMEI1638	GLUTAMATE SYNTHASE (NADPH) SMALL CHAIN	[TP0985-TP0735 (0.50901)]
COG0173	COG0493	BMEI1202	aspS	Aspartyl-tRNA synthetase (EC 6.1.1.12) (Aspartate--tRNA ligase) (AspRS)	BMEII0039	BMEII0039	GLUTAMATE SYNTHASE (NADPH) SMALL CHAIN	[TP0985-TP0735 (0.50901)]
COG0504	COG0728	BMEI0849	pyrG	CTP synthase (EC 6.3.4.2) (UTP--ammonia ligase) (CTP synthetase)	BMEI1805	BMEI1805	VIRULENCE FACTOR MVIN {UniProtKB/TrEMBL:Q8YES2}	[TP0305-TP0516 (0.84299135)]
COG0237	COG3683	BMEI2057	coaE	Dephospho-CoA kinase (EC 2.7.1.24) (Dephosphocoenzyme A kinase)	BMEII1136	BMEII1136	Hypothetical protein BMEII1136	[TP0296-TP0557 (0.7885255)]
COG0275	COG0820	BMEI0571	mraW	S-adenosyl-methyltransferase mraW (EC 2.1.1.-)	BMEI1867	BMEI1867	FLORFENICOL RESISTANCE PROTEIN	[TP0384-TP0068 (0.79878455)]
COG0681	COG1384	BMEI1288	BMEI1288	SIGNAL PEPTIDASE I {UniProtKB/TrEMBL:Q8YG73}	BMEII0500	lysS	Lysyl-tRNA synthetase (EC 6.1.1.6) (Lysine--tRNA ligase) (LysRS)	[TP0185-TP0644 (0.7885255)]
COG0242	COG0360	BMEII0264	def	Peptide deformylase (EC 3.5.1.88) (PDF) (Polypeptide deformylase)	BMEI1480	rpsF	30S ribosomal protein S6	[TP0757-TP0063 (0.54983324)]
COG0242	COG0360	BMEII0812	BMEII0812	Peptide deformylase-like (Polypeptide deformylase-like)	BMEI1480	rpsF	30S ribosomal protein S6	[TP0757-TP0063 (0.54983324)]
COG0693	COG1653	BMEII1016	BMEII1016	PROTEASE I {UniProtKB/TrEMBL:Q8YB84}	BMEII0755	BMEII0755	SUGAR-BINDING PROTEIN {UniProtKB/TrEMBL:Q8YBY1}	[TP0445-TP0074 (0.5751514)]
COG0693	COG1653	BMEI0793	BMEI0793	PROTEASE I {UniProtKB/TrEMBL:Q8YHK4}	BMEII0115	BMEII0115	GLYCEROL-3-PHOSPHATE-BINDING PERIPLASMIC PROTEIN	[TP0445-TP0074 (0.5751514)]
COG0693	COG1653	BMEI0793	BMEI0793	PROTEASE I {UniProtKB/TrEMBL:Q8YHK4}	BMEII0590	BMEII0590	Probable sugar-binding periplasmic protein precursor	[TP0445-TP0074 (0.5751514)]
COG0693	COG1653	BMEI0793	BMEI0793	PROTEASE I {UniProtKB/TrEMBL:Q8YHK4}	BMEII0625	BMEII0625	GLYCEROL-3-PHOSPHATE-BINDING PERIPLASMIC PROTEIN	[TP0445-TP0074 (0.5751514)]
COG0693	COG1653	BMEI0793	BMEI0793	PROTEASE I {UniProtKB/TrEMBL:Q8YHK4}	BMEII0755	BMEII0755	SUGAR-BINDING PROTEIN {UniProtKB/TrEMBL:Q8YBY1}	[TP0445-TP0074 (0.5751514)]
COG0693	COG1653	BMEII1016	BMEII1016	PROTEASE I {UniProtKB/TrEMBL:Q8YB84}	BMEII0115	BMEII0115	GLYCEROL-3-PHOSPHATE-BINDING PERIPLASMIC PROTEIN	[TP0445-TP0074 (0.5751514)]
COG0693	COG1653	BMEI0793	BMEI0793	PROTEASE I {UniProtKB/TrEMBL:Q8YHK4}	BMEII0754	BMEII0754	SUGAR-BINDING PROTEIN {UniProtKB/TrEMBL:Q8YBY2}	[TP0445-TP0074 (0.5751514)]
COG0693	COG1653	BMEII1016	BMEII1016	PROTEASE I {UniProtKB/TrEMBL:Q8YB84}	BMEII0945	BMEII0945	MALTOSE-BINDING PERIPLASMIC PROTEIN	[TP0445-TP0074 (0.5751514)]
COG0693	COG1653	BMEI0793	BMEI0793	PROTEASE I {UniProtKB/TrEMBL:Q8YHK4}	BMEII0542	BMEII0542	SUGAR-BINDING PROTEIN {UniProtKB/TrEMBL:Q8YCI6}	[TP0445-TP0074 (0.5751514)]
COG0693	COG1653	BMEII1016	BMEII1016	PROTEASE I {UniProtKB/TrEMBL:Q8YB84}	BMEII0590	BMEII0590	Probable sugar-binding periplasmic protein precursor	[TP0445-TP0074 (0.5751514)]
COG0693	COG1653	BMEII1016	BMEII1016	PROTEASE I {UniProtKB/TrEMBL:Q8YB84}	BMEII0754	BMEII0754	SUGAR-BINDING PROTEIN {UniProtKB/TrEMBL:Q8YBY2}	[TP0445-TP0074 (0.5751514)]
COG0693	COG1653	BMEI0793	BMEI0793	PROTEASE I {UniProtKB/TrEMBL:Q8YHK4}	BMEI1716	BMEI1716	TREHALOSE/MALTOSE BINDING PROTEIN	[TP0445-TP0074 (0.5751514)]
COG0693	COG1653	BMEII1016	BMEII1016	PROTEASE I {UniProtKB/TrEMBL:Q8YB84}	BMEII0625	BMEII0625	GLYCEROL-3-PHOSPHATE-BINDING PERIPLASMIC PROTEIN	[TP0445-TP0074 (0.5751514)]
COG0693	COG1653	BMEII1016	BMEII1016	PROTEASE I {UniProtKB/TrEMBL:Q8YB84}	BMEI1716	BMEI1716	TREHALOSE/MALTOSE BINDING PROTEIN	[TP0445-TP0074 (0.5751514)]
COG0693	COG1653	BMEII1016	BMEII1016	PROTEASE I {UniProtKB/TrEMBL:Q8YB84}	BMEII0542	BMEII0542	SUGAR-BINDING PROTEIN {UniProtKB/TrEMBL:Q8YCI6}	[TP0445-TP0074 (0.5751514)]
COG0693	COG1653	BMEI0793	BMEI0793	PROTEASE I {UniProtKB/TrEMBL:Q8YHK4}	BMEII0945	BMEII0945	MALTOSE-BINDING PERIPLASMIC PROTEIN	[TP0445-TP0074 (0.5751514)]
COG0267	COG0357	BMEII0661	BMEII0661	50S ribosomal protein L33	BMEI0008	gidB	Methyltransferase gidB (EC 2.1.-.-) (Glucose-inhibited division protein B)	[TP0234-TP0946 (0.6249908)]
COG0234	COG0772	BMEII1047	groS	10 kDa chaperonin (Protein Cpn10) (groES protein)	BMEI0578	BMEI0578	CELL DIVISION PROTEIN FTSW	[TP1013-TP0387 (0.81326103)]
COG0445	COG0457	BMEI0007	gidA	tRNA uridine 5-carboxymethylaminomethyl modification enzyme gidA (Glucose-inhibited division protein A)	BMEI1531	BMEI1531	TETRATRICOPEPTIDE REPEAT FAMILY PROTEIN	[TP0044-TP0954 (0.8549597)]
COG0445	COG0457	BMEI0007	gidA	tRNA uridine 5-carboxymethylaminomethyl modification enzyme gidA (Glucose-inhibited division protein A)	BMEI0293	BMEI0293	2-HYDROXY-6-OXO-2,4-HEPTADIENOATE HYDROLASE	[TP0044-TP0954 (0.8549597)]
COG0445	COG0457	BMEI0007	gidA	tRNA uridine 5-carboxymethylaminomethyl modification enzyme gidA (Glucose-inhibited division protein A)	BMEII0334	BMEII0334	TETRATRICOPEPTIDE REPEAT FAMILY PROTEIN	[TP0044-TP0954 (0.8549597)]
COG0305	COG1595	BMEI1485	BMEI1485	REPLICATIVE DNA HELICASE	BMEI0371	BMEI0371	REGULATORY FACTOR VIRF HOMOLOG	[TP0058-TP0092 (0.74082893)]
COG0305	COG1595	BMEI1485	BMEI1485	REPLICATIVE DNA HELICASE	BMEI0372	BMEI0372	SENSORY TRANSDUCTION REGULATORY PROTEIN	[TP0058-TP0092 (0.74082893)]
COG0228	COG0250	BMEI0227	rpsP	30S ribosomal protein S16	BMEI0744	BMEI0744	TRANSCRIPTION ANTITERMINATION PROTEIN NUSG	[TP0905-TP0236 (0.7099409)]
COG1595	COG1868	BMEI0371	BMEI0371	REGULATORY FACTOR VIRF HOMOLOG	BMEII1110	BMEII1110	FLAGELLAR MOTOR SWITCH PROTEIN FLIM	[TP0092-TP0721 (0.802411)]
COG1595	COG1868	BMEI0372	BMEI0372	SENSORY TRANSDUCTION REGULATORY PROTEIN	BMEII1110	BMEII1110	FLAGELLAR MOTOR SWITCH PROTEIN FLIM	[TP0092-TP0721 (0.802411)]
COG0173	COG1512	BMEI1202	aspS	Aspartyl-tRNA synthetase (EC 6.1.1.12) (Aspartate--tRNA ligase) (AspRS)	BMEI0229	BMEI0229	Hypothetical Membrane Spanning Protein	[TP0985-TP0561 (0.83540547)]
COG0465	COG0532	BMEI0343	BMEI0343	CELL DIVISION PROTEIN FTSH	AE008917_GR_2021989-2024868	infB	Translation initiation factor IF-2	[TP0330-TP0891 (0.8751731)]
COG1452	COG1488	BMEI1264	BMEI1264	ORGANIC SOLVENT TOLERANCE PROTEIN	BMEI1836	pncB	Nicotinate phosphoribosyltransferase (EC 2.4.2.11) (NAPRTase)	[TP0515-TP0628 (0.6658587)]
COG0234	COG0445	BMEII1047	groS	10 kDa chaperonin (Protein Cpn10) (groES protein)	BMEI0007	gidA	tRNA uridine 5-carboxymethylaminomethyl modification enzyme gidA (Glucose-inhibited division protein A)	[TP1013-TP0044 (0.813164)]
COG0265	COG1381	BMEI0783	BMEI0783	PROTEASE DO {UniProtKB/TrEMBL:Q8YHL4}	BMEI1285	recO	DNA repair protein recO (Recombination protein O)	[TP0773-TP0636 (0.870009)]
COG0265	COG1381	BMEI0613	BMEI0613	PROTEASE DO {UniProtKB/TrEMBL:Q8YI32}	BMEI1285	recO	DNA repair protein recO (Recombination protein O)	[TP0773-TP0636 (0.870009)]
COG0265	COG1381	BMEI1330	degP	Probable serine protease do-like precursor (EC 3.4.21.-)	BMEI1285	recO	DNA repair protein recO (Recombination protein O)	[TP0773-TP0636 (0.870009)]
COG0457	COG0860	BMEI0293	BMEI0293	2-HYDROXY-6-OXO-2,4-HEPTADIENOATE HYDROLASE	BMEI1056	BMEI1056	N-ACETYLMURAMOYL-L-ALANINE AMIDASE	[TP0820-TP0247 (0.74644035), TP0067-TP0247 (0.79531366)]
COG0457	COG0860	BMEII0334	BMEII0334	TETRATRICOPEPTIDE REPEAT FAMILY PROTEIN	BMEI1056	BMEI1056	N-ACETYLMURAMOYL-L-ALANINE AMIDASE	[TP0820-TP0247 (0.74644035), TP0067-TP0247 (0.79531366)]
COG0457	COG0860	BMEI1531	BMEI1531	TETRATRICOPEPTIDE REPEAT FAMILY PROTEIN	BMEI1056	BMEI1056	N-ACETYLMURAMOYL-L-ALANINE AMIDASE	[TP0820-TP0247 (0.74644035), TP0067-TP0247 (0.79531366)]
COG1653	COG2204	BMEII0625	BMEII0625	GLYCEROL-3-PHOSPHATE-BINDING PERIPLASMIC PROTEIN	BMEI0866	BMEI0866	NITROGEN ASSIMILATION REGULATORY PROTEIN	[TP0074-TP0519 (0.57840663)]
COG1653	COG2204	BMEII0755	BMEII0755	SUGAR-BINDING PROTEIN {UniProtKB/TrEMBL:Q8YBY1}	BMEI0866	BMEI0866	NITROGEN ASSIMILATION REGULATORY PROTEIN	[TP0074-TP0519 (0.57840663)]
COG1653	COG2204	BMEII0542	BMEII0542	SUGAR-BINDING PROTEIN {UniProtKB/TrEMBL:Q8YCI6}	BMEI0866	BMEI0866	NITROGEN ASSIMILATION REGULATORY PROTEIN	[TP0074-TP0519 (0.57840663)]
COG1653	COG2204	BMEII0115	BMEII0115	GLYCEROL-3-PHOSPHATE-BINDING PERIPLASMIC PROTEIN	BMEI0868	BMEI0868	NITROGEN ASSIMILATION REGULATORY PROTEIN NTRX	[TP0074-TP0519 (0.57840663)]
COG1653	COG2204	BMEI1716	BMEI1716	TREHALOSE/MALTOSE BINDING PROTEIN	BMEI0868	BMEI0868	NITROGEN ASSIMILATION REGULATORY PROTEIN NTRX	[TP0074-TP0519 (0.57840663)]
COG1653	COG2204	BMEII0754	BMEII0754	SUGAR-BINDING PROTEIN {UniProtKB/TrEMBL:Q8YBY2}	BMEI0868	BMEI0868	NITROGEN ASSIMILATION REGULATORY PROTEIN NTRX	[TP0074-TP0519 (0.57840663)]
COG1653	COG2204	BMEII0542	BMEII0542	SUGAR-BINDING PROTEIN {UniProtKB/TrEMBL:Q8YCI6}	BMEI0868	BMEI0868	NITROGEN ASSIMILATION REGULATORY PROTEIN NTRX	[TP0074-TP0519 (0.57840663)]
COG1653	COG2204	BMEII0945	BMEII0945	MALTOSE-BINDING PERIPLASMIC PROTEIN	BMEII0011	BMEII0011	TRANSCRIPTIONAL REGULATORY PROTEIN HYDG	[TP0074-TP0519 (0.57840663)]
COG1653	COG2204	BMEII0945	BMEII0945	MALTOSE-BINDING PERIPLASMIC PROTEIN	BMEI0866	BMEI0866	NITROGEN ASSIMILATION REGULATORY PROTEIN	[TP0074-TP0519 (0.57840663)]
COG1653	COG2204	BMEII0115	BMEII0115	GLYCEROL-3-PHOSPHATE-BINDING PERIPLASMIC PROTEIN	BMEI0866	BMEI0866	NITROGEN ASSIMILATION REGULATORY PROTEIN	[TP0074-TP0519 (0.57840663)]
COG1653	COG2204	BMEII0754	BMEII0754	SUGAR-BINDING PROTEIN {UniProtKB/TrEMBL:Q8YBY2}	BMEII0011	BMEII0011	TRANSCRIPTIONAL REGULATORY PROTEIN HYDG	[TP0074-TP0519 (0.57840663)]
COG1653	COG2204	BMEI1716	BMEI1716	TREHALOSE/MALTOSE BINDING PROTEIN	BMEII0011	BMEII0011	TRANSCRIPTIONAL REGULATORY PROTEIN HYDG	[TP0074-TP0519 (0.57840663)]
COG1653	COG2204	BMEII0755	BMEII0755	SUGAR-BINDING PROTEIN {UniProtKB/TrEMBL:Q8YBY1}	BMEI0868	BMEI0868	NITROGEN ASSIMILATION REGULATORY PROTEIN NTRX	[TP0074-TP0519 (0.57840663)]
COG1653	COG2204	BMEII0625	BMEII0625	GLYCEROL-3-PHOSPHATE-BINDING PERIPLASMIC PROTEIN	BMEII0011	BMEII0011	TRANSCRIPTIONAL REGULATORY PROTEIN HYDG	[TP0074-TP0519 (0.57840663)]
COG1653	COG2204	BMEII0590	BMEII0590	Probable sugar-binding periplasmic protein precursor	BMEI0868	BMEI0868	NITROGEN ASSIMILATION REGULATORY PROTEIN NTRX	[TP0074-TP0519 (0.57840663)]
COG1653	COG2204	BMEII0542	BMEII0542	SUGAR-BINDING PROTEIN {UniProtKB/TrEMBL:Q8YCI6}	BMEII0011	BMEII0011	TRANSCRIPTIONAL REGULATORY PROTEIN HYDG	[TP0074-TP0519 (0.57840663)]
COG1653	COG2204	BMEI1716	BMEI1716	TREHALOSE/MALTOSE BINDING PROTEIN	BMEI0866	BMEI0866	NITROGEN ASSIMILATION REGULATORY PROTEIN	[TP0074-TP0519 (0.57840663)]
COG1653	COG2204	BMEII0625	BMEII0625	GLYCEROL-3-PHOSPHATE-BINDING PERIPLASMIC PROTEIN	BMEI0868	BMEI0868	NITROGEN ASSIMILATION REGULATORY PROTEIN NTRX	[TP0074-TP0519 (0.57840663)]
COG1653	COG2204	BMEII0755	BMEII0755	SUGAR-BINDING PROTEIN {UniProtKB/TrEMBL:Q8YBY1}	BMEII0011	BMEII0011	TRANSCRIPTIONAL REGULATORY PROTEIN HYDG	[TP0074-TP0519 (0.57840663)]
COG1653	COG2204	BMEII0754	BMEII0754	SUGAR-BINDING PROTEIN {UniProtKB/TrEMBL:Q8YBY2}	BMEI0866	BMEI0866	NITROGEN ASSIMILATION REGULATORY PROTEIN	[TP0074-TP0519 (0.57840663)]
COG1653	COG2204	BMEII0590	BMEII0590	Probable sugar-binding periplasmic protein precursor	BMEI0866	BMEI0866	NITROGEN ASSIMILATION REGULATORY PROTEIN	[TP0074-TP0519 (0.57840663)]
COG1653	COG2204	BMEII0115	BMEII0115	GLYCEROL-3-PHOSPHATE-BINDING PERIPLASMIC PROTEIN	BMEII0011	BMEII0011	TRANSCRIPTIONAL REGULATORY PROTEIN HYDG	[TP0074-TP0519 (0.57840663)]
COG1653	COG2204	BMEII0945	BMEII0945	MALTOSE-BINDING PERIPLASMIC PROTEIN	BMEI0868	BMEI0868	NITROGEN ASSIMILATION REGULATORY PROTEIN NTRX	[TP0074-TP0519 (0.57840663)]
COG1653	COG2204	BMEII0590	BMEII0590	Probable sugar-binding periplasmic protein precursor	BMEII0011	BMEII0011	TRANSCRIPTIONAL REGULATORY PROTEIN HYDG	[TP0074-TP0519 (0.57840663)]
COG0652	COG1749	BMEI0887	BMEI0887	PEPTIDYL-PROLYL CIS-TRANS ISOMERASE	BMEII0159	flgE	Flagellar hook protein flgE	[TP0947-TP0727 (0.6414869)]
COG0652	COG1749	BMEI0888	BMEI0888	PEPTIDYL-PROLYL CIS-TRANS ISOMERASE A	BMEII0159	flgE	Flagellar hook protein flgE	[TP0947-TP0727 (0.6414869)]
COG1186	COG1925	BMEI2038	BMEI2038	Peptidyl-tRNA hydrolase	BMEI2031	BMEI2031	PHOSPHOCARRIER PROTEIN HPR	[TP0576-TP0589 (0.79878455)]
COG1186	COG1925	BMEI1054	BMEI1054	Bacterial Peptide Chain Release Factor 2	BMEI2031	BMEI2031	PHOSPHOCARRIER PROTEIN HPR	[TP0576-TP0589 (0.79878455)]
COG1749	COG2885	BMEII0159	flgE	Flagellar hook protein flgE	BMEII0036	BMEII0036	OUTER MEMBRANE PROTEIN OPRF	[TP0727-TP0292 (0.89187646)]
COG1749	COG2885	BMEII0159	flgE	Flagellar hook protein flgE	BMEI0786	BMEI0786	OUTER MEMBRANE PROTEIN {UniProtKB/TrEMBL:Q8YHL1}	[TP0727-TP0292 (0.89187646)]
COG1749	COG2885	BMEII0159	flgE	Flagellar hook protein flgE	BMEI0340	omp16	Outer membrane lipoprotein omp16 precursor (Minor outer membrane protein omp16) (16 kDa OMP) (16.5 kDa minor OMP)	[TP0727-TP0292 (0.89187646)]
COG1177	COG1558	BMEII0484	BMEII0484	ABC TRANSPORTER INTEGRAL MEMBRANE PROTEIN	BMEII1088	BMEII1088	FLAGELLAR BASAL-BODY ROD PROTEIN FLGC	[TP0654-TP0397 (0.7022186)]
COG1177	COG1558	BMEII0920	BMEII0920	SPERMIDINE/PUTRESCINE TRANSPORT SYSTEM PERMEASE	BMEII1088	BMEII1088	FLAGELLAR BASAL-BODY ROD PROTEIN FLGC	[TP0654-TP0397 (0.7022186)]
COG1177	COG1558	BMEII0195	BMEII0195	SPERMIDINE/PUTRESCINE TRANSPORT SYSTEM PERMEASE	BMEII1088	BMEII1088	FLAGELLAR BASAL-BODY ROD PROTEIN FLGC	[TP0654-TP0397 (0.7022186)]
COG1177	COG1558	BMEII1122	BMEII1122	IRON(III)-TRANSPORT SYSTEM PERMEASE PROTEIN SFUB	BMEII1088	BMEII1088	FLAGELLAR BASAL-BODY ROD PROTEIN FLGC	[TP0654-TP0397 (0.7022186)]
COG1177	COG1558	BMEI0414	BMEI0414	PUTRESCINE TRANSPORT SYSTEM PERMEASE PROTEIN POTI	BMEII1088	BMEII1088	FLAGELLAR BASAL-BODY ROD PROTEIN FLGC	[TP0654-TP0397 (0.7022186)]
COG0319	COG0333	BMEI1974	BMEI1974	UPF0054 protein BMEI1974	BMEI0272	rpmF	50S ribosomal protein L32	[TP0650-TP0807 (0.80809164)]
COG0195	COG1643	BMEI1967	BMEI1967	N UTILIZATION SUBSTANCE PROTEIN A	BMEI1818	BMEI1818	ATP-DEPENDENT HELICASE HRPB	[TP0892-TP0526 (0.71912634)]
COG0195	COG1643	BMEI1967	BMEI1967	N UTILIZATION SUBSTANCE PROTEIN A	BMEI1817	BMEI1817	ATP-DEPENDENT HELICASE HRPB	[TP0892-TP0526 (0.71912634)]
COG0216	COG0457	BMEI0191	prfA	Peptide chain release factor 1 (RF-1)	BMEI1531	BMEI1531	TETRATRICOPEPTIDE REPEAT FAMILY PROTEIN	[TP0051-TP0067 (0.7097377)]
COG0216	COG0457	BMEI0191	prfA	Peptide chain release factor 1 (RF-1)	BMEII0334	BMEII0334	TETRATRICOPEPTIDE REPEAT FAMILY PROTEIN	[TP0051-TP0067 (0.7097377)]
COG0216	COG0457	BMEI0191	prfA	Peptide chain release factor 1 (RF-1)	BMEI0293	BMEI0293	2-HYDROXY-6-OXO-2,4-HEPTADIENOATE HYDROLASE	[TP0051-TP0067 (0.7097377)]
COG1360	COG4786	BMEI0324	BMEI0324	CHEMOTAXIS MOTB PROTEIN	BMEII1107	BMEII1107	FLAGELLAR BASAL-BODY ROD PROTEIN FLGF	[TP0724-TP0961 (0.729456)]
COG1360	COG4786	BMEII0154	BMEII0154	CHEMOTAXIS MOTB PROTEIN	BMEII1086	BMEII1086	FLAGELLAR BASAL-BODY ROD PROTEIN FLGG	[TP0724-TP0961 (0.729456)]
COG1360	COG4786	BMEII0154	BMEII0154	CHEMOTAXIS MOTB PROTEIN	BMEII1107	BMEII1107	FLAGELLAR BASAL-BODY ROD PROTEIN FLGF	[TP0724-TP0961 (0.729456)]
COG1360	COG4786	BMEI0324	BMEI0324	CHEMOTAXIS MOTB PROTEIN	BMEII1086	BMEII1086	FLAGELLAR BASAL-BODY ROD PROTEIN FLGG	[TP0724-TP0961 (0.729456)]
COG2215	COG2239	BMEII1137	BMEII1137	Putative membrane protein	BMEII0418	BMEII0418	MG2+ TRANSPORTER MGTE {UniProtKB/TrEMBL:Q8YCW0}	[TP0558-TP0917 (0.5059451)]
COG0687	COG0693	BMEII0196	BMEII0196	SPERMIDINE/PUTRESCINE-BINDING PERIPLASMIC PROTEIN	BMEII1016	BMEII1016	PROTEASE I {UniProtKB/TrEMBL:Q8YB84}	[TP0655-TP0445 (0.5706956)]
COG0687	COG0693	BMEII0196	BMEII0196	SPERMIDINE/PUTRESCINE-BINDING PERIPLASMIC PROTEIN	BMEI0793	BMEI0793	PROTEASE I {UniProtKB/TrEMBL:Q8YHK4}	[TP0655-TP0445 (0.5706956)]
COG0687	COG0693	BMEII0923	BMEII0923	SPERMIDINE/PUTRESCINE-BINDING PERIPLASMIC PROTEIN	BMEII1016	BMEII1016	PROTEASE I {UniProtKB/TrEMBL:Q8YB84}	[TP0655-TP0445 (0.5706956)]
COG0687	COG0693	BMEI0411	BMEI0411	PUTRESCINE-BINDING PERIPLASMIC PROTEIN	BMEI0793	BMEI0793	PROTEASE I {UniProtKB/TrEMBL:Q8YHK4}	[TP0655-TP0445 (0.5706956)]
COG0687	COG0693	BMEI0411	BMEI0411	PUTRESCINE-BINDING PERIPLASMIC PROTEIN	BMEII1016	BMEII1016	PROTEASE I {UniProtKB/TrEMBL:Q8YB84}	[TP0655-TP0445 (0.5706956)]
COG0687	COG0693	BMEII0923	BMEII0923	SPERMIDINE/PUTRESCINE-BINDING PERIPLASMIC PROTEIN	BMEI0793	BMEI0793	PROTEASE I {UniProtKB/TrEMBL:Q8YHK4}	[TP0655-TP0445 (0.5706956)]
COG1385	COG2204	BMEII0529	BMEII0529	Surface protein {UniProtKB/TrEMBL:Q8YCJ9}	BMEI0866	BMEI0866	NITROGEN ASSIMILATION REGULATORY PROTEIN	[TP0032-TP0519 (0.67332727)]
COG1385	COG2204	BMEII0529	BMEII0529	Surface protein {UniProtKB/TrEMBL:Q8YCJ9}	BMEI0868	BMEI0868	NITROGEN ASSIMILATION REGULATORY PROTEIN NTRX	[TP0032-TP0519 (0.67332727)]
COG1385	COG2204	BMEII0529	BMEII0529	Surface protein {UniProtKB/TrEMBL:Q8YCJ9}	BMEII0011	BMEII0011	TRANSCRIPTIONAL REGULATORY PROTEIN HYDG	[TP0032-TP0519 (0.67332727)]
COG1512	COG4603	BMEI0229	BMEI0229	Hypothetical Membrane Spanning Protein	BMEII0700	BMEII0700	GALACTOSIDE TRANSPORT SYSTEM PERMEASE PROTEIN	[TP0561-TP0301 (0.6658524), TP0561-TP0322 (0.6796448)]
COG1512	COG4603	BMEI0229	BMEI0229	Hypothetical Membrane Spanning Protein	BMEII0086	BMEII0086	GALACTOSIDE TRANSPORT SYSTEM PERMEASE PROTEIN	[TP0561-TP0301 (0.6658524), TP0561-TP0322 (0.6796448)]
COG1512	COG4603	BMEI0229	BMEI0229	Hypothetical Membrane Spanning Protein	BMEII0699	BMEII0699	GALACTOSIDE TRANSPORT SYSTEM PERMEASE PROTEIN	[TP0561-TP0301 (0.6658524), TP0561-TP0322 (0.6796448)]
COG0542	COG2204	BMEI0195	clpB	Chaperone clpB {UniProtKB/Swiss-Prot:Q8YJ91}	BMEI0868	BMEI0868	NITROGEN ASSIMILATION REGULATORY PROTEIN NTRX	[TP0071-TP0519 (0.6908589)]
COG0542	COG2204	BMEI0195	clpB	Chaperone clpB {UniProtKB/Swiss-Prot:Q8YJ91}	BMEII0011	BMEII0011	TRANSCRIPTIONAL REGULATORY PROTEIN HYDG	[TP0071-TP0519 (0.6908589)]
COG0542	COG2204	BMEI0816	BMEI0816	ATP-DEPENDENT CLP PROTEASE ATP-BINDING SUBUNIT	BMEI0866	BMEI0866	NITROGEN ASSIMILATION REGULATORY PROTEIN	[TP0071-TP0519 (0.6908589)]
COG0542	COG2204	BMEI0816	BMEI0816	ATP-DEPENDENT CLP PROTEASE ATP-BINDING SUBUNIT	BMEII0011	BMEII0011	TRANSCRIPTIONAL REGULATORY PROTEIN HYDG	[TP0071-TP0519 (0.6908589)]
COG0542	COG2204	BMEI0816	BMEI0816	ATP-DEPENDENT CLP PROTEASE ATP-BINDING SUBUNIT	BMEI0868	BMEI0868	NITROGEN ASSIMILATION REGULATORY PROTEIN NTRX	[TP0071-TP0519 (0.6908589)]
COG0542	COG2204	BMEI0195	clpB	Chaperone clpB {UniProtKB/Swiss-Prot:Q8YJ91}	BMEI0866	BMEI0866	NITROGEN ASSIMILATION REGULATORY PROTEIN	[TP0071-TP0519 (0.6908589)]
COG0705	COG1187	BMEI0739	BMEI0739	INTEGRAL MEMBRANE PROTEIN	BMEII1039	BMEII1039	TRNA PSEUDOURIDINE SYNTHASE A	[TP0982-TP0459 (0.6079956)]
COG0690	COG1512	BMEI0743	BMEI0743	PROTEIN TRANSLOCASE SUBUNIT SECE	BMEI0229	BMEI0229	Hypothetical Membrane Spanning Protein	[TP0235-TP0561 (0.5857341)]
COG0569	COG1256	BMEI0869	BMEI0869	TRK SYSTEM POTASSIUM UPTAKE PROTEIN TRKA	BMEII0160	BMEII0160	FLAGELLAR HOOK-ASSOCIATED PROTEIN 1	[TP0024-TP0660 (0.58621275)]
COG0290	COG0457	BMEI2010	infC	Translation initiation factor IF-3	BMEI0293	BMEI0293	2-HYDROXY-6-OXO-2,4-HEPTADIENOATE HYDROLASE	[TP0850-TP0095 (0.6947713)]
COG0290	COG0457	BMEI2010	infC	Translation initiation factor IF-3	BMEI1531	BMEI1531	TETRATRICOPEPTIDE REPEAT FAMILY PROTEIN	[TP0850-TP0095 (0.6947713)]
COG0290	COG0457	BMEI2010	infC	Translation initiation factor IF-3	BMEII0334	BMEII0334	TETRATRICOPEPTIDE REPEAT FAMILY PROTEIN	[TP0850-TP0095 (0.6947713)]
COG0782	COG0860	BMEI0508	greA	Transcription elongation factor greA (Transcript cleavage factor greA)	BMEI1056	BMEI1056	N-ACETYLMURAMOYL-L-ALANINE AMIDASE	[TP0019-TP0247 (0.7668169)]
COG0782	COG0860	BMEI1377	BMEI1377	TRANSCRIPTION ELONGATION FACTOR GREB	BMEI1056	BMEI1056	N-ACETYLMURAMOYL-L-ALANINE AMIDASE	[TP0019-TP0247 (0.7668169)]
COG0782	COG0860	BMEII0657	BMEII0657	REGULATOR OF NUCLEOSIDE DIPHOSPHATE KINASE	BMEI1056	BMEI1056	N-ACETYLMURAMOYL-L-ALANINE AMIDASE	[TP0019-TP0247 (0.7668169)]
COG0103	COG1432	BMEI1169	rpsI	30S ribosomal protein S9	BMEI1298	BMEI1298	Hypothetical Cytosolic Protein	[TP1024-TP0894 (0.64955014)]
COG1115	COG1512	BMEII0783	BMEII0783	NA(+)-LINKED D-ALANINE GLYCINE PERMEASE	BMEI0229	BMEI0229	Hypothetical Membrane Spanning Protein	[TP0414-TP0561 (0.5704539)]
COG0322	COG0353	BMEI1251	uvrC	UvrABC system protein C (Protein uvrC) (Excinuclease ABC subunit C)	BMEI1910	recR	Recombination protein recR	[TP0472-TP1004 (0.53674763)]
COG0771	COG1595	BMEI0577	murD	UDP-N-acetylmuramoylalanine--D-glutamate ligase (EC 6.3.2.9) (UDP-N- acetylmuramoyl-L-alanyl-D-glutamate synthetase) (D-glutamic acid- adding enzyme)	BMEI0372	BMEI0372	SENSORY TRANSDUCTION REGULATORY PROTEIN	[TP0903-TP0092 (0.6651206)]
COG0771	COG1595	BMEI0577	murD	UDP-N-acetylmuramoylalanine--D-glutamate ligase (EC 6.3.2.9) (UDP-N- acetylmuramoyl-L-alanyl-D-glutamate synthetase) (D-glutamic acid- adding enzyme)	BMEI0371	BMEI0371	REGULATORY FACTOR VIRF HOMOLOG	[TP0903-TP0092 (0.6651206)]
COG1677	COG1815	BMEII1087	fliE	Flagellar hook-basal body complex protein fliE	BMEII1089	BMEII1089	FLAGELLAR BASAL-BODY ROD PROTEIN FLGB	[TP0398-TP0396 (0.79194725)]
COG0188	COG0305	BMEI1200	BMEI1200	TOPOISOMERASE IV SUBUNIT A	BMEI1485	BMEI1485	REPLICATIVE DNA HELICASE	[TP0005-TP0058 (0.73312306)]
COG0188	COG0305	BMEI0884	BMEI0884	DNA GYRASE SUBUNIT A {UniProtKB/TrEMBL:Q8YHB8}	BMEI1485	BMEI1485	REPLICATIVE DNA HELICASE	[TP0005-TP0058 (0.73312306)]
COG0233	COG1283	BMEI0826	frr	Ribosome recycling factor (Ribosome-releasing factor) (RRF) (CP24)	BMEI0529	BMEI0529	SODIUM-DEPENDENT PHOSPHATE TRANSPORT PROTEIN	[TP0604-TP0771 (0.7316062)]
COG0233	COG1283	BMEI0826	frr	Ribosome recycling factor (Ribosome-releasing factor) (RRF) (CP24)	BMEI0528	BMEI0528	SODIUM-DEPENDENT PHOSPHATE TRANSPORT PROTEIN	[TP0604-TP0771 (0.7316062)]
COG1825	COG2812	BMEI0481	rplY	50S ribosomal protein L25 (General stress protein CTC)	BMEI1908	BMEI1908	DNA POLYMERASE III SUBUNITS GAMMA AND TAU	[TP0372-TP1005 (0.6540257)]
COG0024	COG1121	BMEI0719	BMEI0719	METHIONINE AMINOPEPTIDASE	BMEII0177	BMEII0177	HIGH-AFFINITY ZINC UPTAKE SYSTEM ATP-BINDING	[TP0842-TP0164 (0.77940726)]
COG0361	COG1214	BMEI1671	infA	Translation initiation factor IF-1	BMEI1979	BMEI1979	O-SIALOGLYCOPROTEIN ENDOPEPTIDASE	[TP0097-TP0876 (0.56457245)]
COG0257	COG1283	BMEI0294	BMEI0294	50S ribosomal protein L36	BMEI0528	BMEI0528	SODIUM-DEPENDENT PHOSPHATE TRANSPORT PROTEIN	[TP0209-TP0771 (0.6772987)]
COG0257	COG1283	BMEI0294	BMEI0294	50S ribosomal protein L36	BMEI0529	BMEI0529	SODIUM-DEPENDENT PHOSPHATE TRANSPORT PROTEIN	[TP0209-TP0771 (0.6772987)]
COG0255	COG1011	BMEI0765	rpmC	50S ribosomal protein L29	BMEII0272	BMEII0272	PHOSPHOGLYCOLATE PHOSPHATASE	[TP0197-TP0158 (0.6077605)]
COG0255	COG1011	BMEI0765	rpmC	50S ribosomal protein L29	BMEI1368	BMEI1368	2-HALOALKANOIC ACID DEHALOGENASE I	[TP0197-TP0158 (0.6077605)]
COG0255	COG1011	BMEI0765	rpmC	50S ribosomal protein L29	BMEII0129	BMEII0129	HYDROLASE FAMILY PROTEIN	[TP0197-TP0158 (0.6077605)]
COG0255	COG1011	BMEI0765	rpmC	50S ribosomal protein L29	BMEI1443	BMEI1443	2-HALOALKANOIC ACID DEHALOGENASE I	[TP0197-TP0158 (0.6077605)]
COG1108	COG2239	BMEII0176	BMEII0176	HIGH-AFFINITY ZINC UPTAKE SYSTEM MEMBRANE PROTEIN	BMEII0418	BMEII0418	MG2+ TRANSPORTER MGTE {UniProtKB/TrEMBL:Q8YCW0}	[TP0165-TP0917 (0.5215956)]
COG2204	COG2204	BMEI0866	BMEI0866	NITROGEN ASSIMILATION REGULATORY PROTEIN	BMEII0011	BMEII0011	TRANSCRIPTIONAL REGULATORY PROTEIN HYDG	[TP0519-TP0519 (0.65939915)]
COG2204	COG2204	BMEII0011	BMEII0011	TRANSCRIPTIONAL REGULATORY PROTEIN HYDG	BMEI0866	BMEI0866	NITROGEN ASSIMILATION REGULATORY PROTEIN	[TP0519-TP0519 (0.65939915)]
COG2204	COG2204	BMEI0866	BMEI0866	NITROGEN ASSIMILATION REGULATORY PROTEIN	BMEI0866	BMEI0866	NITROGEN ASSIMILATION REGULATORY PROTEIN	[TP0519-TP0519 (0.65939915)]
COG2204	COG2204	BMEII0011	BMEII0011	TRANSCRIPTIONAL REGULATORY PROTEIN HYDG	BMEI0868	BMEI0868	NITROGEN ASSIMILATION REGULATORY PROTEIN NTRX	[TP0519-TP0519 (0.65939915)]
COG2204	COG2204	BMEI0868	BMEI0868	NITROGEN ASSIMILATION REGULATORY PROTEIN NTRX	BMEII0011	BMEII0011	TRANSCRIPTIONAL REGULATORY PROTEIN HYDG	[TP0519-TP0519 (0.65939915)]
COG2204	COG2204	BMEII0011	BMEII0011	TRANSCRIPTIONAL REGULATORY PROTEIN HYDG	BMEII0011	BMEII0011	TRANSCRIPTIONAL REGULATORY PROTEIN HYDG	[TP0519-TP0519 (0.65939915)]
COG2204	COG2204	BMEI0866	BMEI0866	NITROGEN ASSIMILATION REGULATORY PROTEIN	BMEI0868	BMEI0868	NITROGEN ASSIMILATION REGULATORY PROTEIN NTRX	[TP0519-TP0519 (0.65939915)]
COG2204	COG2204	BMEI0868	BMEI0868	NITROGEN ASSIMILATION REGULATORY PROTEIN NTRX	BMEI0866	BMEI0866	NITROGEN ASSIMILATION REGULATORY PROTEIN	[TP0519-TP0519 (0.65939915)]
COG2204	COG2204	BMEI0868	BMEI0868	NITROGEN ASSIMILATION REGULATORY PROTEIN NTRX	BMEI0868	BMEI0868	NITROGEN ASSIMILATION REGULATORY PROTEIN NTRX	[TP0519-TP0519 (0.65939915)]
COG0546	COG0739	BMEI0981	BMEI0981	PHOSPHOGLYCOLATE PHOSPHATASE	BMEI1079	BMEI1079	LIPOPROTEIN NLPD {UniProtKB/TrEMBL:Q8YGS9}	[TP0554-TP0782 (0.73069036)]
COG0546	COG0739	BMEI0975	BMEI0975	PHOSPHOGLYCOLATE PHOSPHATASE	BMEI1268	BMEI1268	LYSOSTAPHIN {UniProtKB/TrEMBL:Q8YG93}	[TP0554-TP0782 (0.73069036)]
COG0546	COG0739	BMEI0975	BMEI0975	PHOSPHOGLYCOLATE PHOSPHATASE	BMEI1079	BMEI1079	LIPOPROTEIN NLPD {UniProtKB/TrEMBL:Q8YGS9}	[TP0554-TP0782 (0.73069036)]
COG0546	COG0739	BMEI0981	BMEI0981	PHOSPHOGLYCOLATE PHOSPHATASE	BMEI0197	BMEI0197	LYSOSTAPHIN {UniProtKB/TrEMBL:Q8YJ89}	[TP0554-TP0782 (0.73069036)]
COG0546	COG0739	BMEI0975	BMEI0975	PHOSPHOGLYCOLATE PHOSPHATASE	BMEI0197	BMEI0197	LYSOSTAPHIN {UniProtKB/TrEMBL:Q8YJ89}	[TP0554-TP0782 (0.73069036)]
COG0546	COG0739	BMEI0981	BMEI0981	PHOSPHOGLYCOLATE PHOSPHATASE	BMEI1268	BMEI1268	LYSOSTAPHIN {UniProtKB/TrEMBL:Q8YG93}	[TP0554-TP0782 (0.73069036)]
COG0546	COG0739	BMEI1634	BMEI1634	PHOSPHOGLYCOLATE PHOSPHATASE	BMEI0197	BMEI0197	LYSOSTAPHIN {UniProtKB/TrEMBL:Q8YJ89}	[TP0554-TP0782 (0.73069036)]
COG0546	COG0739	BMEI1634	BMEI1634	PHOSPHOGLYCOLATE PHOSPHATASE	BMEI1268	BMEI1268	LYSOSTAPHIN {UniProtKB/TrEMBL:Q8YG93}	[TP0554-TP0782 (0.73069036)]
COG0546	COG0739	BMEI1634	BMEI1634	PHOSPHOGLYCOLATE PHOSPHATASE	BMEI1079	BMEI1079	LIPOPROTEIN NLPD {UniProtKB/TrEMBL:Q8YGS9}	[TP0554-TP0782 (0.73069036)]
COG0242	COG1187	BMEII0812	BMEII0812	Peptide deformylase-like (Polypeptide deformylase-like)	BMEII1039	BMEII1039	TRNA PSEUDOURIDINE SYNTHASE A	[TP0757-TP0459 (0.5284328)]
COG0242	COG1187	BMEII0264	def	Peptide deformylase (EC 3.5.1.88) (PDF) (Polypeptide deformylase)	BMEII1039	BMEII1039	TRNA PSEUDOURIDINE SYNTHASE A	[TP0757-TP0459 (0.5284328)]
COG0457	COG0558	BMEI0293	BMEI0293	2-HYDROXY-6-OXO-2,4-HEPTADIENOATE HYDROLASE	BMEI1252	BMEI1252	CDP-DIACYLGLYCEROL--GLYCEROL-3-PHOSPHATE	[TP0067-TP0730 (0.86096925)]
COG0457	COG0558	BMEII0334	BMEII0334	TETRATRICOPEPTIDE REPEAT FAMILY PROTEIN	BMEI1252	BMEI1252	CDP-DIACYLGLYCEROL--GLYCEROL-3-PHOSPHATE	[TP0067-TP0730 (0.86096925)]
COG0457	COG0558	BMEI1531	BMEI1531	TETRATRICOPEPTIDE REPEAT FAMILY PROTEIN	BMEI1252	BMEI1252	CDP-DIACYLGLYCEROL--GLYCEROL-3-PHOSPHATE	[TP0067-TP0730 (0.86096925)]
COG0020	COG1508	BMEI0827	uppS	Undecaprenyl pyrophosphate synthetase (EC 2.5.1.31) (UPP synthetase) (Di-trans,poly-cis-decaprenylcistransferase) (Undecaprenyl diphosphate synthase) (UDS)	BMEI1789	BMEI1789	RNA POLYMERASE SIGMA-54 FACTOR RPON	[TP0603-TP0111 (0.79878455)]
COG1385	COG2812	BMEII0529	BMEII0529	Surface protein {UniProtKB/TrEMBL:Q8YCJ9}	BMEI1908	BMEI1908	DNA POLYMERASE III SUBUNITS GAMMA AND TAU	[TP0276-TP1005 (0.66627616)]
COG1512	COG2239	BMEI0229	BMEI0229	Hypothetical Membrane Spanning Protein	BMEII0418	BMEII0418	MG2+ TRANSPORTER MGTE {UniProtKB/TrEMBL:Q8YCW0}	[TP0561-TP0917 (0.596176)]
COG0217	COG0739	BMEI0321	BMEI0321	Hypothetical UPF0082 protein BMEI0321	BMEI0197	BMEI0197	LYSOSTAPHIN {UniProtKB/TrEMBL:Q8YJ89}	[TP0474-TP0864 (0.82349855)]
COG0217	COG0739	BMEI0321	BMEI0321	Hypothetical UPF0082 protein BMEI0321	BMEI1079	BMEI1079	LIPOPROTEIN NLPD {UniProtKB/TrEMBL:Q8YGS9}	[TP0474-TP0864 (0.82349855)]
COG0217	COG0739	BMEI0321	BMEI0321	Hypothetical UPF0082 protein BMEI0321	BMEI1268	BMEI1268	LYSOSTAPHIN {UniProtKB/TrEMBL:Q8YG93}	[TP0474-TP0864 (0.82349855)]
COG0242	COG0254	BMEII0812	BMEII0812	Peptide deformylase-like (Polypeptide deformylase-like)	BMEI0322	rpmE	50S ribosomal protein L31	[TP0757-TP0255 (0.6434887)]
COG0242	COG0254	BMEII0264	def	Peptide deformylase (EC 3.5.1.88) (PDF) (Polypeptide deformylase)	BMEI0322	rpmE	50S ribosomal protein L31	[TP0757-TP0255 (0.6434887)]
COG0795	COG1512	BMEI1262	BMEI1262	Hypothetical Membrane Spanning Protein	BMEI0229	BMEI0229	Hypothetical Membrane Spanning Protein	[TP0884-TP0561 (0.6412245)]
COG0795	COG1512	BMEI1263	BMEI1263	Putative permeases {UniProtKB/TrEMBL:Q8YG97}	BMEI0229	BMEI0229	Hypothetical Membrane Spanning Protein	[TP0884-TP0561 (0.6412245)]
COG0442	COG1466	BMEI1140	BMEI1140	PROLYL-TRNA SYNTHETASE {UniProtKB/TrEMBL:Q8YGL8}	BMEI0011	BMEI0011	DNA POLYMERASE III, DELTA SUBUNIT	[TP0160-TP0588 (0.66563916)]
COG0785	COG2239	BMEII0683	BMEII0683	CYTOCHROME C-TYPE BIOGENESIS PROTEIN CCDA	BMEII0418	BMEII0418	MG2+ TRANSPORTER MGTE {UniProtKB/TrEMBL:Q8YCW0}	[TP0101-TP0917 (0.5215956)]
COG1176	COG1512	BMEI0413	BMEI0413	PUTRESCINE TRANSPORT SYSTEM PERMEASE PROTEIN POTH	BMEI0229	BMEI0229	Hypothetical Membrane Spanning Protein	[TP0653-TP0561 (0.5550382)]
COG1176	COG1512	BMEII0194	BMEII0194	SPERMIDINE/PUTRESCINE TRANSPORT SYSTEM PERMEASE	BMEI0229	BMEI0229	Hypothetical Membrane Spanning Protein	[TP0653-TP0561 (0.5550382)]
COG1176	COG1512	BMEII0921	BMEII0921	SPERMIDINE/PUTRESCINE TRANSPORT SYSTEM PERMEASE	BMEI0229	BMEI0229	Hypothetical Membrane Spanning Protein	[TP0653-TP0561 (0.5550382)]
COG0705	COG2239	BMEI0739	BMEI0739	INTEGRAL MEMBRANE PROTEIN	BMEII0418	BMEII0418	MG2+ TRANSPORTER MGTE {UniProtKB/TrEMBL:Q8YCW0}	[TP0982-TP0917 (0.5527395)]
COG0847	COG1558	BMEII0290	BMEII0290	DNA POLYMERASE III, ALPHA CHAIN	BMEII1088	BMEII1088	FLAGELLAR BASAL-BODY ROD PROTEIN FLGC	[TP0643-TP0397 (0.7022186)]
COG0847	COG1558	BMEI2056	BMEI2056	DNA POLYMERASE III, EPSILON CHAIN	BMEII1088	BMEII1088	FLAGELLAR BASAL-BODY ROD PROTEIN FLGC	[TP0643-TP0397 (0.7022186)]
COG0847	COG1558	BMEII0650	BMEII0650	DNA POLYMERASE III, EPSILON CHAIN	BMEII1088	BMEII1088	FLAGELLAR BASAL-BODY ROD PROTEIN FLGC	[TP0643-TP0397 (0.7022186)]
COG0305	COG0593	BMEI1485	BMEI1485	REPLICATIVE DNA HELICASE	BMEI1238	BMEI1238	INSERTION SEQUENCE IS21 PUTATIVE ATP-BINDING	[TP0058-TP0001 (0.9013428)]
COG0305	COG0593	BMEI1485	BMEI1485	REPLICATIVE DNA HELICASE	BMEI1362	BMEI1362	CHROMOSOMAL REPLICATION INITIATOR PROTEIN DNAA	[TP0058-TP0001 (0.9013428)]
COG0305	COG0593	BMEI1485	BMEI1485	REPLICATIVE DNA HELICASE	BMEI1943	dnaA	Chromosomal replication initiator protein dnaA	[TP0058-TP0001 (0.9013428)]
COG0772	COG2239	BMEI0578	BMEI0578	CELL DIVISION PROTEIN FTSW	BMEII0418	BMEII0418	MG2+ TRANSPORTER MGTE {UniProtKB/TrEMBL:Q8YCW0}	[TP0501-TP0917 (0.53388965), TP0387-TP0917 (0.61041105)]
COG1766	COG2239	BMEII0151/BMEII0152	fliF	Flagellar M-ring protein	BMEII0418	BMEII0418	MG2+ TRANSPORTER MGTE {UniProtKB/TrEMBL:Q8YCW0}	[TP0399-TP0917 (0.5059451)]
COG0178	COG1197	BMEI0878	uvrA	UvrABC system protein A (UvrA protein) (Excinuclease ABC subunit A)	BMEII0688	BMEII0688	TRANSCRIPTION-REPAIR COUPLING FACTOR	[TP0514-TP0344 (0.9414915)]
COG0264	COG0544	BMEI0824	tsf	Elongation factor Ts (EF-Ts)	BMEI1069	tig	Trigger factor {UniProtKB/Swiss-Prot:Q8YGT8}	[TP0605-TP0506 (0.9100214)]
COG0495	COG1475	BMEI0242	leuS	Leucyl-tRNA synthetase (EC 6.1.1.4) (Leucine--tRNA ligase) (LeuRS)	BMEII0092	BMEII0092	REPLICATION PROTEIN B {UniProtKB/TrEMBL:Q8YDT3}	[TP0586-TP0271 (0.63095015)]
COG0495	COG1475	BMEI0242	leuS	Leucyl-tRNA synthetase (EC 6.1.1.4) (Leucine--tRNA ligase) (LeuRS)	BMEI0010	BMEI0010	CHROMOSOME PARTITIONING PROTEIN PARB	[TP0586-TP0271 (0.63095015)]
COG1512	COG1512	BMEI0229	BMEI0229	Hypothetical Membrane Spanning Protein	BMEI0229	BMEI0229	Hypothetical Membrane Spanning Protein	[TP0561-TP0561 (0.53951585)]
COG0750	COG1512	BMEI0829	BMEI0829	Hypothetical zinc metalloprotease BMEI0829 (EC 3.4.24.-)	BMEI0229	BMEI0229	Hypothetical Membrane Spanning Protein	[TP0600-TP0561 (0.5857341)]
COG0099	COG0216	BMEI0779	rpsM	30S ribosomal protein S13	BMEI0191	prfA	Peptide chain release factor 1 (RF-1)	[TP0210-TP0051 (0.8775348)]
COG0442	COG0552	BMEI1140	BMEI1140	PROLYL-TRNA SYNTHETASE {UniProtKB/TrEMBL:Q8YGL8}	BMEI0131	BMEI0131	SIGNAL RECOGNITION PARTICLE RECEPTOR FTSY	[TP0160-TP0578 (0.56216276)]
COG0242	COG0319	BMEII0264	def	Peptide deformylase (EC 3.5.1.88) (PDF) (Polypeptide deformylase)	BMEI1974	BMEI1974	UPF0054 protein BMEI1974	[TP0757-TP0650 (0.630912)]
COG0242	COG0319	BMEII0812	BMEII0812	Peptide deformylase-like (Polypeptide deformylase-like)	BMEI1974	BMEI1974	UPF0054 protein BMEI1974	[TP0757-TP0650 (0.630912)]
COG0178	COG0845	BMEI0878	uvrA	UvrABC system protein A (UvrA protein) (Excinuclease ABC subunit A)	BMEII0380	BMEII0380	ACRIFLAVIN RESISTANCE PROTEIN A	[TP0514-TP0965 (0.87363523)]
COG0178	COG0845	BMEI0878	uvrA	UvrABC system protein A (UvrA protein) (Excinuclease ABC subunit A)	BMEII0472	BMEII0472	MEMBRANE FUSION PROTEIN MTRC	[TP0514-TP0965 (0.87363523)]
COG0178	COG0845	BMEI0878	uvrA	UvrABC system protein A (UvrA protein) (Excinuclease ABC subunit A)	BMEII0803	BMEII0803	MULTIDRUG RESISTANCE PROTEIN A	[TP0514-TP0965 (0.87363523)]
COG0178	COG0845	BMEI0878	uvrA	UvrABC system protein A (UvrA protein) (Excinuclease ABC subunit A)	BMEI0653	BMEI0653	Periplasmic component of efflux system	[TP0514-TP0965 (0.87363523)]
COG0178	COG0845	BMEI0878	uvrA	UvrABC system protein A (UvrA protein) (Excinuclease ABC subunit A)	BMEII0914	BMEII0914	ACRIFLAVIN RESISTANCE PROTEIN A	[TP0514-TP0965 (0.87363523)]
COG0178	COG0845	BMEI0878	uvrA	UvrABC system protein A (UvrA protein) (Excinuclease ABC subunit A)	BMEII0381	BMEII0381	ACRIFLAVIN RESISTANCE PROTEIN E	[TP0514-TP0965 (0.87363523)]
COG0178	COG0845	BMEI0878	uvrA	UvrABC system protein A (UvrA protein) (Excinuclease ABC subunit A)	BMEI0892	BMEI0892	MEMBRANE FUSION PROTEIN MTRC	[TP0514-TP0965 (0.87363523)]
COG0178	COG0845	BMEI0878	uvrA	UvrABC system protein A (UvrA protein) (Excinuclease ABC subunit A)	BMEI0359	BMEI0359	Macrolide-specific efflux protein MacA	[TP0514-TP0965 (0.87363523)]
COG0178	COG0845	BMEI0878	uvrA	UvrABC system protein A (UvrA protein) (Excinuclease ABC subunit A)	BMEI1646	BMEI1646	ACRIFLAVIN RESISTANCE PROTEIN E	[TP0514-TP0965 (0.87363523)]
COG0178	COG0845	BMEI0878	uvrA	UvrABC system protein A (UvrA protein) (Excinuclease ABC subunit A)	BMEI1630	BMEI1630	ACRIFLAVIN RESISTANCE PROTEIN A	[TP0514-TP0965 (0.87363523)]
COG0457	COG0566	BMEII0334	BMEII0334	TETRATRICOPEPTIDE REPEAT FAMILY PROTEIN	BMEI1798	BMEI1798	23S ribosomal RNA methyltransferase	[TP0095-TP0054 (0.73981166)]
COG0457	COG0566	BMEI1531	BMEI1531	TETRATRICOPEPTIDE REPEAT FAMILY PROTEIN	BMEI1798	BMEI1798	23S ribosomal RNA methyltransferase	[TP0095-TP0054 (0.73981166)]
COG0457	COG0566	BMEII0334	BMEII0334	TETRATRICOPEPTIDE REPEAT FAMILY PROTEIN	BMEI0741	BMEI0741	23S ribosomal RNA methyltransferase	[TP0095-TP0054 (0.73981166)]
COG0457	COG0566	BMEI1531	BMEI1531	TETRATRICOPEPTIDE REPEAT FAMILY PROTEIN	BMEI0429	BMEI0429	23S ribosomal RNA methyltransferase	[TP0095-TP0054 (0.73981166)]
COG0457	COG0566	BMEI0293	BMEI0293	2-HYDROXY-6-OXO-2,4-HEPTADIENOATE HYDROLASE	BMEI0429	BMEI0429	23S ribosomal RNA methyltransferase	[TP0095-TP0054 (0.73981166)]
COG0457	COG0566	BMEI0293	BMEI0293	2-HYDROXY-6-OXO-2,4-HEPTADIENOATE HYDROLASE	BMEI1798	BMEI1798	23S ribosomal RNA methyltransferase	[TP0095-TP0054 (0.73981166)]
COG0457	COG0566	BMEII0334	BMEII0334	TETRATRICOPEPTIDE REPEAT FAMILY PROTEIN	BMEI0429	BMEI0429	23S ribosomal RNA methyltransferase	[TP0095-TP0054 (0.73981166)]
COG0457	COG0566	BMEI0293	BMEI0293	2-HYDROXY-6-OXO-2,4-HEPTADIENOATE HYDROLASE	BMEI0741	BMEI0741	23S ribosomal RNA methyltransferase	[TP0095-TP0054 (0.73981166)]
COG0457	COG0566	BMEI1531	BMEI1531	TETRATRICOPEPTIDE REPEAT FAMILY PROTEIN	BMEI0741	BMEI0741	23S ribosomal RNA methyltransferase	[TP0095-TP0054 (0.73981166)]
COG0465	COG0558	BMEI0343	BMEI0343	CELL DIVISION PROTEIN FTSH	BMEI1252	BMEI1252	CDP-DIACYLGLYCEROL--GLYCEROL-3-PHOSPHATE	[TP0765-TP0256 (0.8653493)]
COG0024	COG0462	BMEI0719	BMEI0719	METHIONINE AMINOPEPTIDASE	BMEI0483	prs	Ribose-phosphate pyrophosphokinase (EC 2.7.6.1) (RPPK) (Phosphoribosyl pyrophosphate synthetase) (P-Rib-PP synthetase) (PRPP synthetase)	[TP0842-TP0294 (0.8762697)]
COG0125	COG0361	BMEI0989	tmk	Thymidylate kinase {UniProtKB/Swiss-Prot:Q8YH15}	BMEI1671	infA	Translation initiation factor IF-1	[TP0354-TP0097 (0.8382038)]
COG1536	COG1766	BMEII1113	BMEII1113	FLAGELLAR MOTOR SWITCH PROTEIN FLIG	BMEII0151/BMEII0152	fliF	Flagellar M-ring protein	[TP0400-TP0399 (0.9198608), TP0026-TP0399 (0.9539454)]
COG0319	COG0787	BMEI1974	BMEI1974	UPF0054 protein BMEI1974	BMEII0374	alr	Alanine racemase {UniProtKB/Swiss-Prot:Q8YD03}	[TP0650-TP0681 (0.82058704)]
COG0215	COG1536	BMEI1272	cysS	Cysteinyl-tRNA synthetase (EC 6.1.1.16) (Cysteine--tRNA ligase) (CysRS)	BMEII1113	BMEII1113	FLAGELLAR MOTOR SWITCH PROTEIN FLIG	[TP0091-TP0400 (0.6374247)]
COG0849	COG1595	BMEI0584	BMEI0584	CELL DIVISION PROTEIN FTSA	BMEI0372	BMEI0372	SENSORY TRANSDUCTION REGULATORY PROTEIN	[TP0389-TP0092 (0.66770643)]
COG0849	COG1595	BMEI0584	BMEI0584	CELL DIVISION PROTEIN FTSA	BMEI0371	BMEI0371	REGULATORY FACTOR VIRF HOMOLOG	[TP0389-TP0092 (0.66770643)]
COG0739	COG2204	BMEI0197	BMEI0197	LYSOSTAPHIN {UniProtKB/TrEMBL:Q8YJ89}	BMEII0011	BMEII0011	TRANSCRIPTIONAL REGULATORY PROTEIN HYDG	[TP0706-TP0519 (0.80130965)]
COG0739	COG2204	BMEI0197	BMEI0197	LYSOSTAPHIN {UniProtKB/TrEMBL:Q8YJ89}	BMEI0866	BMEI0866	NITROGEN ASSIMILATION REGULATORY PROTEIN	[TP0706-TP0519 (0.80130965)]
COG0739	COG2204	BMEI0197	BMEI0197	LYSOSTAPHIN {UniProtKB/TrEMBL:Q8YJ89}	BMEI0868	BMEI0868	NITROGEN ASSIMILATION REGULATORY PROTEIN NTRX	[TP0706-TP0519 (0.80130965)]
COG0739	COG2204	BMEI1079	BMEI1079	LIPOPROTEIN NLPD {UniProtKB/TrEMBL:Q8YGS9}	BMEI0868	BMEI0868	NITROGEN ASSIMILATION REGULATORY PROTEIN NTRX	[TP0706-TP0519 (0.80130965)]
COG0739	COG2204	BMEI1079	BMEI1079	LIPOPROTEIN NLPD {UniProtKB/TrEMBL:Q8YGS9}	BMEI0866	BMEI0866	NITROGEN ASSIMILATION REGULATORY PROTEIN	[TP0706-TP0519 (0.80130965)]
COG0739	COG2204	BMEI1268	BMEI1268	LYSOSTAPHIN {UniProtKB/TrEMBL:Q8YG93}	BMEI0868	BMEI0868	NITROGEN ASSIMILATION REGULATORY PROTEIN NTRX	[TP0706-TP0519 (0.80130965)]
COG0739	COG2204	BMEI1079	BMEI1079	LIPOPROTEIN NLPD {UniProtKB/TrEMBL:Q8YGS9}	BMEII0011	BMEII0011	TRANSCRIPTIONAL REGULATORY PROTEIN HYDG	[TP0706-TP0519 (0.80130965)]
COG0739	COG2204	BMEI1268	BMEI1268	LYSOSTAPHIN {UniProtKB/TrEMBL:Q8YG93}	BMEI0866	BMEI0866	NITROGEN ASSIMILATION REGULATORY PROTEIN	[TP0706-TP0519 (0.80130965)]
COG0739	COG2204	BMEI1268	BMEI1268	LYSOSTAPHIN {UniProtKB/TrEMBL:Q8YG93}	BMEII0011	BMEII0011	TRANSCRIPTIONAL REGULATORY PROTEIN HYDG	[TP0706-TP0519 (0.80130965)]
COG0280	COG0457	BMEI1803	BMEI1803	NADP-DEPENDENT MALIC ENZYME	BMEII0334	BMEII0334	TETRATRICOPEPTIDE REPEAT FAMILY PROTEIN	[TP0094-TP0067 (0.5068833)]
COG0280	COG0457	BMEI1803	BMEI1803	NADP-DEPENDENT MALIC ENZYME	BMEI0293	BMEI0293	2-HYDROXY-6-OXO-2,4-HEPTADIENOATE HYDROLASE	[TP0094-TP0067 (0.5068833)]
COG0280	COG0457	BMEI1803	BMEI1803	NADP-DEPENDENT MALIC ENZYME	BMEI1531	BMEI1531	TETRATRICOPEPTIDE REPEAT FAMILY PROTEIN	[TP0094-TP0067 (0.5068833)]
COG1108	COG1277	BMEII0176	BMEII0176	HIGH-AFFINITY ZINC UPTAKE SYSTEM MEMBRANE PROTEIN	BMEII0970	BMEII0970	MEMBRANE PROTEIN NOSY {UniProtKB/TrEMBL:Q8YBD0}	[TP0165-TP0880 (0.79878455)]
COG0457	COG0495	BMEII0334	BMEII0334	TETRATRICOPEPTIDE REPEAT FAMILY PROTEIN	BMEI0242	leuS	Leucyl-tRNA synthetase (EC 6.1.1.4) (Leucine--tRNA ligase) (LeuRS)	[TP0067-TP0586 (0.714839)]
COG0457	COG0495	BMEI0293	BMEI0293	2-HYDROXY-6-OXO-2,4-HEPTADIENOATE HYDROLASE	BMEI0242	leuS	Leucyl-tRNA synthetase (EC 6.1.1.4) (Leucine--tRNA ligase) (LeuRS)	[TP0067-TP0586 (0.714839)]
COG0457	COG0495	BMEI1531	BMEI1531	TETRATRICOPEPTIDE REPEAT FAMILY PROTEIN	BMEI0242	leuS	Leucyl-tRNA synthetase (EC 6.1.1.4) (Leucine--tRNA ligase) (LeuRS)	[TP0067-TP0586 (0.714839)]
COG0257	COG0472	BMEI0294	BMEI0294	50S ribosomal protein L36	BMEI0576	mraY	Phospho-N-acetylmuramoyl-pentapeptide-transferase (EC 2.7.8.13) (UDP- MurNAc-pentapeptide phosphotransferase)	[TP0209-TP0345 (0.64932555)]
COG0257	COG0472	BMEI0294	BMEI0294	50S ribosomal protein L36	BMEII0839	BMEII0839	PUTATIVE UNDECAPRENYL-PHOSPHATE	[TP0209-TP0345 (0.64932555)]
COG0257	COG0472	BMEI0294	BMEI0294	50S ribosomal protein L36	BMEI1426	BMEI1426	PUTATIVE UNDECAPRENYL-PHOSPHATE	[TP0209-TP0345 (0.64932555)]
COG0358	COG0457	BMEI0530	BMEI0530	DNA PRIMASE {UniProtKB/TrEMBL:Q8YIB4}	BMEI0293	BMEI0293	2-HYDROXY-6-OXO-2,4-HEPTADIENOATE HYDROLASE	[TP0492-TP0648 (0.5111708)]
COG0358	COG0457	BMEI0530	BMEI0530	DNA PRIMASE {UniProtKB/TrEMBL:Q8YIB4}	BMEI1531	BMEI1531	TETRATRICOPEPTIDE REPEAT FAMILY PROTEIN	[TP0492-TP0648 (0.5111708)]
COG0358	COG0457	BMEI0530	BMEI0530	DNA PRIMASE {UniProtKB/TrEMBL:Q8YIB4}	BMEII0334	BMEII0334	TETRATRICOPEPTIDE REPEAT FAMILY PROTEIN	[TP0492-TP0648 (0.5111708)]
COG0687	COG1558	BMEI0411	BMEI0411	PUTRESCINE-BINDING PERIPLASMIC PROTEIN	BMEII1088	BMEII1088	FLAGELLAR BASAL-BODY ROD PROTEIN FLGC	[TP0655-TP0397 (0.60331625)]
COG0687	COG1558	BMEII0196	BMEII0196	SPERMIDINE/PUTRESCINE-BINDING PERIPLASMIC PROTEIN	BMEII1088	BMEII1088	FLAGELLAR BASAL-BODY ROD PROTEIN FLGC	[TP0655-TP0397 (0.60331625)]
COG0687	COG1558	BMEII0923	BMEII0923	SPERMIDINE/PUTRESCINE-BINDING PERIPLASMIC PROTEIN	BMEII1088	BMEII1088	FLAGELLAR BASAL-BODY ROD PROTEIN FLGC	[TP0655-TP0397 (0.60331625)]
COG0569	COG1430	BMEI0869	BMEI0869	TRK SYSTEM POTASSIUM UPTAKE PROTEIN TRKA	BMEI0732	BMEI0732	Hypothetical Cytosolic Protein	[TP0024-TP0087 (0.61624503)]
COG0024	COG0125	BMEI0719	BMEI0719	METHIONINE AMINOPEPTIDASE	BMEI0989	tmk	Thymidylate kinase {UniProtKB/Swiss-Prot:Q8YH15}	[TP0842-TP0354 (0.8096375)]
COG0265	COG1430	BMEI0613	BMEI0613	PROTEASE DO {UniProtKB/TrEMBL:Q8YI32}	BMEI0732	BMEI0732	Hypothetical Cytosolic Protein	[TP0773-TP0087 (0.5241626)]
COG0265	COG1430	BMEI1330	degP	Probable serine protease do-like precursor (EC 3.4.21.-)	BMEI0732	BMEI0732	Hypothetical Cytosolic Protein	[TP0773-TP0087 (0.5241626)]
COG0265	COG1430	BMEI0783	BMEI0783	PROTEASE DO {UniProtKB/TrEMBL:Q8YHL4}	BMEI0732	BMEI0732	Hypothetical Cytosolic Protein	[TP0773-TP0087 (0.5241626)]
COG0257	COG0779	BMEI0294	BMEI0294	50S ribosomal protein L36	BMEI1968	BMEI1968	Hypothetical UPF0090 protein BMEI1968	[TP0209-TP0893 (0.7461857)]
COG1291	COG1291	BMEII1109	BMEII1109	CHEMOTAXIS MOTA PROTEIN	BMEII1109	BMEII1109	CHEMOTAXIS MOTA PROTEIN	[TP0725-TP0725 (0.8044664)]
COG0275	COG1815	BMEI0571	mraW	S-adenosyl-methyltransferase mraW (EC 2.1.1.-)	BMEII1089	BMEII1089	FLAGELLAR BASAL-BODY ROD PROTEIN FLGB	[TP0384-TP0396 (0.81050646)]
COG1536	COG1536	BMEII1113	BMEII1113	FLAGELLAR MOTOR SWITCH PROTEIN FLIG	BMEII1113	BMEII1113	FLAGELLAR MOTOR SWITCH PROTEIN FLIG	[TP0026-TP0400 (0.5928469)]
COG0457	COG0845	BMEII0334	BMEII0334	TETRATRICOPEPTIDE REPEAT FAMILY PROTEIN	BMEII0914	BMEII0914	ACRIFLAVIN RESISTANCE PROTEIN A	[TP0648-TP0965 (0.54118866)]
COG0457	COG0845	BMEI1531	BMEI1531	TETRATRICOPEPTIDE REPEAT FAMILY PROTEIN	BMEII0380	BMEII0380	ACRIFLAVIN RESISTANCE PROTEIN A	[TP0648-TP0965 (0.54118866)]
COG0457	COG0845	BMEI0293	BMEI0293	2-HYDROXY-6-OXO-2,4-HEPTADIENOATE HYDROLASE	BMEII0472	BMEII0472	MEMBRANE FUSION PROTEIN MTRC	[TP0648-TP0965 (0.54118866)]
COG0457	COG0845	BMEI1531	BMEI1531	TETRATRICOPEPTIDE REPEAT FAMILY PROTEIN	BMEII0914	BMEII0914	ACRIFLAVIN RESISTANCE PROTEIN A	[TP0648-TP0965 (0.54118866)]
COG0457	COG0845	BMEI1531	BMEI1531	TETRATRICOPEPTIDE REPEAT FAMILY PROTEIN	BMEI1630	BMEI1630	ACRIFLAVIN RESISTANCE PROTEIN A	[TP0648-TP0965 (0.54118866)]
COG0457	COG0845	BMEII0334	BMEII0334	TETRATRICOPEPTIDE REPEAT FAMILY PROTEIN	BMEII0381	BMEII0381	ACRIFLAVIN RESISTANCE PROTEIN E	[TP0648-TP0965 (0.54118866)]
COG0457	COG0845	BMEI1531	BMEI1531	TETRATRICOPEPTIDE REPEAT FAMILY PROTEIN	BMEII0472	BMEII0472	MEMBRANE FUSION PROTEIN MTRC	[TP0648-TP0965 (0.54118866)]
COG0457	COG0845	BMEI0293	BMEI0293	2-HYDROXY-6-OXO-2,4-HEPTADIENOATE HYDROLASE	BMEII0914	BMEII0914	ACRIFLAVIN RESISTANCE PROTEIN A	[TP0648-TP0965 (0.54118866)]
COG0457	COG0845	BMEI0293	BMEI0293	2-HYDROXY-6-OXO-2,4-HEPTADIENOATE HYDROLASE	BMEI0653	BMEI0653	Periplasmic component of efflux system	[TP0648-TP0965 (0.54118866)]
COG0457	COG0845	BMEI0293	BMEI0293	2-HYDROXY-6-OXO-2,4-HEPTADIENOATE HYDROLASE	BMEII0381	BMEII0381	ACRIFLAVIN RESISTANCE PROTEIN E	[TP0648-TP0965 (0.54118866)]
COG0457	COG0845	BMEI0293	BMEI0293	2-HYDROXY-6-OXO-2,4-HEPTADIENOATE HYDROLASE	BMEII0803	BMEII0803	MULTIDRUG RESISTANCE PROTEIN A	[TP0648-TP0965 (0.54118866)]
COG0457	COG0845	BMEI1531	BMEI1531	TETRATRICOPEPTIDE REPEAT FAMILY PROTEIN	BMEI1646	BMEI1646	ACRIFLAVIN RESISTANCE PROTEIN E	[TP0648-TP0965 (0.54118866)]
COG0457	COG0845	BMEII0334	BMEII0334	TETRATRICOPEPTIDE REPEAT FAMILY PROTEIN	BMEI0359	BMEI0359	Macrolide-specific efflux protein MacA	[TP0648-TP0965 (0.54118866)]
COG0457	COG0845	BMEII0334	BMEII0334	TETRATRICOPEPTIDE REPEAT FAMILY PROTEIN	BMEII0380	BMEII0380	ACRIFLAVIN RESISTANCE PROTEIN A	[TP0648-TP0965 (0.54118866)]
COG0457	COG0845	BMEI0293	BMEI0293	2-HYDROXY-6-OXO-2,4-HEPTADIENOATE HYDROLASE	BMEI0359	BMEI0359	Macrolide-specific efflux protein MacA	[TP0648-TP0965 (0.54118866)]
COG0457	COG0845	BMEI0293	BMEI0293	2-HYDROXY-6-OXO-2,4-HEPTADIENOATE HYDROLASE	BMEII0380	BMEII0380	ACRIFLAVIN RESISTANCE PROTEIN A	[TP0648-TP0965 (0.54118866)]
COG0457	COG0845	BMEII0334	BMEII0334	TETRATRICOPEPTIDE REPEAT FAMILY PROTEIN	BMEI0892	BMEI0892	MEMBRANE FUSION PROTEIN MTRC	[TP0648-TP0965 (0.54118866)]
COG0457	COG0845	BMEII0334	BMEII0334	TETRATRICOPEPTIDE REPEAT FAMILY PROTEIN	BMEII0803	BMEII0803	MULTIDRUG RESISTANCE PROTEIN A	[TP0648-TP0965 (0.54118866)]
COG0457	COG0845	BMEII0334	BMEII0334	TETRATRICOPEPTIDE REPEAT FAMILY PROTEIN	BMEII0472	BMEII0472	MEMBRANE FUSION PROTEIN MTRC	[TP0648-TP0965 (0.54118866)]
COG0457	COG0845	BMEII0334	BMEII0334	TETRATRICOPEPTIDE REPEAT FAMILY PROTEIN	BMEI0653	BMEI0653	Periplasmic component of efflux system	[TP0648-TP0965 (0.54118866)]
COG0457	COG0845	BMEI0293	BMEI0293	2-HYDROXY-6-OXO-2,4-HEPTADIENOATE HYDROLASE	BMEI1630	BMEI1630	ACRIFLAVIN RESISTANCE PROTEIN A	[TP0648-TP0965 (0.54118866)]
COG0457	COG0845	BMEII0334	BMEII0334	TETRATRICOPEPTIDE REPEAT FAMILY PROTEIN	BMEI1630	BMEI1630	ACRIFLAVIN RESISTANCE PROTEIN A	[TP0648-TP0965 (0.54118866)]
COG0457	COG0845	BMEI1531	BMEI1531	TETRATRICOPEPTIDE REPEAT FAMILY PROTEIN	BMEII0803	BMEII0803	MULTIDRUG RESISTANCE PROTEIN A	[TP0648-TP0965 (0.54118866)]
COG0457	COG0845	BMEI1531	BMEI1531	TETRATRICOPEPTIDE REPEAT FAMILY PROTEIN	BMEI0359	BMEI0359	Macrolide-specific efflux protein MacA	[TP0648-TP0965 (0.54118866)]
COG0457	COG0845	BMEI1531	BMEI1531	TETRATRICOPEPTIDE REPEAT FAMILY PROTEIN	BMEI0892	BMEI0892	MEMBRANE FUSION PROTEIN MTRC	[TP0648-TP0965 (0.54118866)]
COG0457	COG0845	BMEI0293	BMEI0293	2-HYDROXY-6-OXO-2,4-HEPTADIENOATE HYDROLASE	BMEI1646	BMEI1646	ACRIFLAVIN RESISTANCE PROTEIN E	[TP0648-TP0965 (0.54118866)]
COG0457	COG0845	BMEI1531	BMEI1531	TETRATRICOPEPTIDE REPEAT FAMILY PROTEIN	BMEII0381	BMEII0381	ACRIFLAVIN RESISTANCE PROTEIN E	[TP0648-TP0965 (0.54118866)]
COG0457	COG0845	BMEI1531	BMEI1531	TETRATRICOPEPTIDE REPEAT FAMILY PROTEIN	BMEI0653	BMEI0653	Periplasmic component of efflux system	[TP0648-TP0965 (0.54118866)]
COG0457	COG0845	BMEI0293	BMEI0293	2-HYDROXY-6-OXO-2,4-HEPTADIENOATE HYDROLASE	BMEI0892	BMEI0892	MEMBRANE FUSION PROTEIN MTRC	[TP0648-TP0965 (0.54118866)]
COG0457	COG0845	BMEII0334	BMEII0334	TETRATRICOPEPTIDE REPEAT FAMILY PROTEIN	BMEI1646	BMEI1646	ACRIFLAVIN RESISTANCE PROTEIN E	[TP0648-TP0965 (0.54118866)]
COG0760	COG2239	BMEII0954	BMEII0954	PEPTIDYL-PROLYL CIS-TRANS ISOMERASE C	BMEII0418	BMEII0418	MG2+ TRANSPORTER MGTE {UniProtKB/TrEMBL:Q8YCW0}	[TP1016-TP0917 (0.81817394)]
COG0760	COG2239	BMEI0123	BMEI0123	PEPTIDYL-PROLYL CIS-TRANS ISOMERASE	BMEII0418	BMEII0418	MG2+ TRANSPORTER MGTE {UniProtKB/TrEMBL:Q8YCW0}	[TP1016-TP0917 (0.81817394)]
COG0760	COG2239	BMEI1265	BMEI1265	SURVIVAL PROTEIN SURA {UniProtKB/TrEMBL:Q8YG95}	BMEII0418	BMEII0418	MG2+ TRANSPORTER MGTE {UniProtKB/TrEMBL:Q8YCW0}	[TP1016-TP0917 (0.81817394)]
COG0760	COG2239	BMEI0845	BMEI0845	PEPTIDYL-PROLYL CIS-TRANS ISOMERASE D	BMEII0418	BMEII0418	MG2+ TRANSPORTER MGTE {UniProtKB/TrEMBL:Q8YCW0}	[TP1016-TP0917 (0.81817394)]
COG1749	COG1843	BMEII0159	flgE	Flagellar hook protein flgE	BMEII0164	BMEII0164	BASAL-BODY ROD MODIFICATION PROTEIN FLGD	[TP0727-TP0728 (0.8651164)]
COG0782	COG1057	BMEI1377	BMEI1377	TRANSCRIPTION ELONGATION FACTOR GREB	BMEI0209	nadD	Probable nicotinate-nucleotide adenylyltransferase (EC 2.7.7.18) (Deamido-NAD(+) pyrophosphorylase) (Deamido-NAD(+) diphosphorylase) (Nicotinate mononucleotide adenylyltransferase) (NaMN adenylyltransferase)	[TP0019-TP0741 (0.75909394)]
COG0782	COG1057	BMEI0508	greA	Transcription elongation factor greA (Transcript cleavage factor greA)	BMEI0209	nadD	Probable nicotinate-nucleotide adenylyltransferase (EC 2.7.7.18) (Deamido-NAD(+) pyrophosphorylase) (Deamido-NAD(+) diphosphorylase) (Nicotinate mononucleotide adenylyltransferase) (NaMN adenylyltransferase)	[TP0019-TP0741 (0.75909394)]
COG0782	COG1057	BMEII0657	BMEII0657	REGULATOR OF NUCLEOSIDE DIPHOSPHATE KINASE	BMEI0209	nadD	Probable nicotinate-nucleotide adenylyltransferase (EC 2.7.7.18) (Deamido-NAD(+) pyrophosphorylase) (Deamido-NAD(+) diphosphorylase) (Nicotinate mononucleotide adenylyltransferase) (NaMN adenylyltransferase)	[TP0019-TP0741 (0.75909394)]
COG0687	COG3683	BMEII0923	BMEII0923	SPERMIDINE/PUTRESCINE-BINDING PERIPLASMIC PROTEIN	BMEII1136	BMEII1136	Hypothetical protein BMEII1136	[TP0655-TP0557 (0.79878455)]
COG0687	COG3683	BMEI0411	BMEI0411	PUTRESCINE-BINDING PERIPLASMIC PROTEIN	BMEII1136	BMEII1136	Hypothetical protein BMEII1136	[TP0655-TP0557 (0.79878455)]
COG0687	COG3683	BMEII0196	BMEII0196	SPERMIDINE/PUTRESCINE-BINDING PERIPLASMIC PROTEIN	BMEII1136	BMEII1136	Hypothetical protein BMEII1136	[TP0655-TP0557 (0.79878455)]
COG1079	COG2239	BMEII0087	BMEII0087	SUGAR ABC TRANSPORTER, PERMEASE PROTEIN	BMEII0418	BMEII0418	MG2+ TRANSPORTER MGTE {UniProtKB/TrEMBL:Q8YCW0}	[TP0302-TP0917 (0.5527395)]
COG1079	COG2239	BMEII0701	BMEII0701	RIBOSE TRANSPORT SYSTEM PERMEASE PROTEIN RBSC	BMEII0418	BMEII0418	MG2+ TRANSPORTER MGTE {UniProtKB/TrEMBL:Q8YCW0}	[TP0302-TP0917 (0.5527395)]
COG1512	COG2215	BMEI0229	BMEI0229	Hypothetical Membrane Spanning Protein	BMEII1137	BMEII1137	Putative membrane protein	[TP0561-TP0558 (0.53951585)]
COG1109	COG1157	BMEI1396	BMEI1396	PHOSPHOMANNOMUTASE {UniProtKB/TrEMBL:Q8YFW6}	BMEII1105	BMEII1105	FLAGELLUM-SPECIFIC ATP SYNTHASE	[TP0413-TP0402 (0.78400123)]
COG1109	COG1157	BMEII0899	BMEII0899	PHOSPHOMANNOMUTASE {UniProtKB/TrEMBL:Q8YBK1}	BMEII1105	BMEII1105	FLAGELLUM-SPECIFIC ATP SYNTHASE	[TP0413-TP0402 (0.78400123)]
COG1109	COG1157	BMEI0344	glmM	Phosphoglucosamine mutase (EC 5.4.2.10)	BMEII1105	BMEII1105	FLAGELLUM-SPECIFIC ATP SYNTHASE	[TP0413-TP0402 (0.78400123)]
COG0090	COG1643	BMEI0760	rplB	50S ribosomal protein L2	BMEI1817	BMEI1817	ATP-DEPENDENT HELICASE HRPB	[TP0192-TP0526 (0.71912634)]
COG0090	COG1643	BMEI0760	rplB	50S ribosomal protein L2	BMEI1818	BMEI1818	ATP-DEPENDENT HELICASE HRPB	[TP0192-TP0526 (0.71912634)]
COG1987	COG2239	BMEII0165	BMEII0165	FLAGELLAR BIOSYNTHETIC PROTEIN FLIQ	BMEII0418	BMEII0418	MG2+ TRANSPORTER MGTE {UniProtKB/TrEMBL:Q8YCW0}	[TP0717-TP0917 (0.53720385)]
COG0217	COG1235	BMEI0321	BMEI0321	Hypothetical UPF0082 protein BMEI0321	BMEI0985	BMEI0985	PHNP PROTEIN {UniProtKB/TrEMBL:Q8YH19}	[TP0474-TP0489 (0.71912634)]
COG0267	COG2215	BMEII0661	BMEII0661	50S ribosomal protein L33	BMEII1137	BMEII1137	Putative membrane protein	[TP0234-TP0558 (0.7885255)]
COG0012	COG0188	BMEI0479	BMEI0479	GTP-BINDING PROTEIN {UniProtKB/TrEMBL:Q8YIG5}	BMEI1200	BMEI1200	TOPOISOMERASE IV SUBUNIT A	[TP0124-TP0005 (0.7149395)]
COG0012	COG0188	BMEI0479	BMEI0479	GTP-BINDING PROTEIN {UniProtKB/TrEMBL:Q8YIG5}	BMEI0884	BMEI0884	DNA GYRASE SUBUNIT A {UniProtKB/TrEMBL:Q8YHB8}	[TP0124-TP0005 (0.7149395)]
COG0324	COG1558	BMEI0616	miaA	tRNA delta(2)-isopentenylpyrophosphate transferase (EC 2.5.1.8) (IPP transferase) (Isopentenyl-diphosphate:tRNA isopentenyltransferase) (IPTase) (IPPT)	BMEII1088	BMEII1088	FLAGELLAR BASAL-BODY ROD PROTEIN FLGC	[TP0637-TP0397 (0.66148543)]
COG0457	COG1643	BMEI1531	BMEI1531	TETRATRICOPEPTIDE REPEAT FAMILY PROTEIN	BMEI1817	BMEI1817	ATP-DEPENDENT HELICASE HRPB	[TP0067-TP0526 (0.80406195)]
COG0457	COG1643	BMEI0293	BMEI0293	2-HYDROXY-6-OXO-2,4-HEPTADIENOATE HYDROLASE	BMEI1817	BMEI1817	ATP-DEPENDENT HELICASE HRPB	[TP0067-TP0526 (0.80406195)]
COG0457	COG1643	BMEII0334	BMEII0334	TETRATRICOPEPTIDE REPEAT FAMILY PROTEIN	BMEI1817	BMEI1817	ATP-DEPENDENT HELICASE HRPB	[TP0067-TP0526 (0.80406195)]
COG0457	COG1643	BMEI1531	BMEI1531	TETRATRICOPEPTIDE REPEAT FAMILY PROTEIN	BMEI1818	BMEI1818	ATP-DEPENDENT HELICASE HRPB	[TP0067-TP0526 (0.80406195)]
COG0457	COG1643	BMEI0293	BMEI0293	2-HYDROXY-6-OXO-2,4-HEPTADIENOATE HYDROLASE	BMEI1818	BMEI1818	ATP-DEPENDENT HELICASE HRPB	[TP0067-TP0526 (0.80406195)]
COG0457	COG1643	BMEII0334	BMEII0334	TETRATRICOPEPTIDE REPEAT FAMILY PROTEIN	BMEI1818	BMEI1818	ATP-DEPENDENT HELICASE HRPB	[TP0067-TP0526 (0.80406195)]
COG0462	COG0492	BMEI0483	prs	Ribose-phosphate pyrophosphokinase (EC 2.7.6.1) (RPPK) (Phosphoribosyl pyrophosphate synthetase) (P-Rib-PP synthetase) (PRPP synthetase)	BMEI0512	BMEI0512	THIOREDOXIN REDUCTASE {UniProtKB/TrEMBL:Q8YID2}	[TP0294-TP0814 (0.8323514)]
COG0462	COG0492	BMEI0483	prs	Ribose-phosphate pyrophosphokinase (EC 2.7.6.1) (RPPK) (Phosphoribosyl pyrophosphate synthetase) (P-Rib-PP synthetase) (PRPP synthetase)	BMEI0958	BMEI0958	THIOREDOXIN REDUCTASE {UniProtKB/TrEMBL:Q8YH46}	[TP0294-TP0814 (0.8323514)]
COG0124	COG0254	BMEII1056	hisS	Histidyl-tRNA synthetase (EC 6.1.1.21) (Histidine--tRNA ligase) (HisRS)	BMEI0322	rpmE	50S ribosomal protein L31	[TP0641-TP0255 (0.65973145)]
COG0178	COG0272	BMEI0878	uvrA	UvrABC system protein A (UvrA protein) (Excinuclease ABC subunit A)	BMEI0589	BMEI0589	NAD-DEPENDENT DNA LIGASE	[TP0514-TP0634 (0.7537598)]
COG1512	COG1684	BMEI0229	BMEI0229	Hypothetical Membrane Spanning Protein	BMEII0168	BMEII0168	FLAGELLAR BIOSYNTHETIC PROTEIN FLIR	[TP0561-TP0716 (0.6360963)]
COG0257	COG2204	BMEI0294	BMEI0294	50S ribosomal protein L36	BMEI0868	BMEI0868	NITROGEN ASSIMILATION REGULATORY PROTEIN NTRX	[TP0209-TP0519 (0.6010877)]
COG0257	COG2204	BMEI0294	BMEI0294	50S ribosomal protein L36	BMEII0011	BMEII0011	TRANSCRIPTIONAL REGULATORY PROTEIN HYDG	[TP0209-TP0519 (0.6010877)]
COG0257	COG2204	BMEI0294	BMEI0294	50S ribosomal protein L36	BMEI0866	BMEI0866	NITROGEN ASSIMILATION REGULATORY PROTEIN	[TP0209-TP0519 (0.6010877)]
COG0495	COG1558	BMEI0242	leuS	Leucyl-tRNA synthetase (EC 6.1.1.4) (Leucine--tRNA ligase) (LeuRS)	BMEII1088	BMEII1088	FLAGELLAR BASAL-BODY ROD PROTEIN FLGC	[TP0586-TP0397 (0.60331625)]
COG1135	COG1466	BMEII0337	BMEII0337	ABC TRANSPORTER ATP-BINDING PROTEIN	BMEI0011	BMEI0011	DNA POLYMERASE III, DELTA SUBUNIT	[TP0120-TP0588 (0.7896185)]
COG1192	COG2214	BMEI0009	BMEI0009	CHROMOSOME PARTITIONING PROTEIN PARA	BMEI1513	BMEI1513	CHAPERONE PROTEIN DNAJ {UniProtKB/TrEMBL:Q8YFK7}	[TP0272-TP0843 (0.8210422)]
COG1192	COG2214	BMEII0093	BMEII0093	REPLICATION PROTEIN A {UniProtKB/TrEMBL:Q8YDT2}	BMEI0047	BMEI0047	Molecular chaperones {UniProtKB/TrEMBL:Q8YJN5}	[TP0272-TP0843 (0.8210422)]
COG1192	COG2214	BMEI0009	BMEI0009	CHROMOSOME PARTITIONING PROTEIN PARA	BMEI0047	BMEI0047	Molecular chaperones {UniProtKB/TrEMBL:Q8YJN5}	[TP0272-TP0843 (0.8210422)]
COG1192	COG2214	BMEII0093	BMEII0093	REPLICATION PROTEIN A {UniProtKB/TrEMBL:Q8YDT2}	BMEI1513	BMEI1513	CHAPERONE PROTEIN DNAJ {UniProtKB/TrEMBL:Q8YFK7}	[TP0272-TP0843 (0.8210422)]
COG0608	COG1159	BMEI0728	BMEI0728	SINGLE-STRANDED-DNA-SPECIFIC EXONUCLEASE RECJ	BMEI1286	era	GTP-binding protein era homolog	[TP0704-TP0541 (0.7586372)]
COG0242	COG0263	BMEII0264	def	Peptide deformylase (EC 3.5.1.88) (PDF) (Polypeptide deformylase)	BMEI0207	proB	Glutamate 5-kinase (EC 2.7.2.11) (Gamma-glutamyl kinase) (GK)	[TP0757-TP0351 (0.5771584)]
COG0242	COG0263	BMEII0812	BMEII0812	Peptide deformylase-like (Polypeptide deformylase-like)	BMEI0207	proB	Glutamate 5-kinase (EC 2.7.2.11) (Gamma-glutamyl kinase) (GK)	[TP0757-TP0351 (0.5771584)]
COG1115	COG2239	BMEII0783	BMEII0783	NA(+)-LINKED D-ALANINE GLYCINE PERMEASE	BMEII0418	BMEII0418	MG2+ TRANSPORTER MGTE {UniProtKB/TrEMBL:Q8YCW0}	[TP0414-TP0917 (0.53720385)]
COG0566	COG1589	BMEI0429	BMEI0429	23S ribosomal RNA methyltransferase	BMEI0583	BMEI0583	CELL DIVISION PROTEIN FTSQ	[TP0109-TP0388 (0.8512026)]
COG0566	COG1589	BMEI1798	BMEI1798	23S ribosomal RNA methyltransferase	BMEI0583	BMEI0583	CELL DIVISION PROTEIN FTSQ	[TP0109-TP0388 (0.8512026)]
COG0566	COG1589	BMEI0741	BMEI0741	23S ribosomal RNA methyltransferase	BMEI0583	BMEI0583	CELL DIVISION PROTEIN FTSQ	[TP0109-TP0388 (0.8512026)]
COG0739	COG4786	BMEI1268	BMEI1268	LYSOSTAPHIN {UniProtKB/TrEMBL:Q8YG93}	BMEII1086	BMEII1086	FLAGELLAR BASAL-BODY ROD PROTEIN FLGG	[TP0782-TP0961 (0.69582695)]
COG0739	COG4786	BMEI0197	BMEI0197	LYSOSTAPHIN {UniProtKB/TrEMBL:Q8YJ89}	BMEII1086	BMEII1086	FLAGELLAR BASAL-BODY ROD PROTEIN FLGG	[TP0782-TP0961 (0.69582695)]
COG0739	COG4786	BMEI1079	BMEI1079	LIPOPROTEIN NLPD {UniProtKB/TrEMBL:Q8YGS9}	BMEII1086	BMEII1086	FLAGELLAR BASAL-BODY ROD PROTEIN FLGG	[TP0782-TP0961 (0.69582695)]
COG0739	COG4786	BMEI0197	BMEI0197	LYSOSTAPHIN {UniProtKB/TrEMBL:Q8YJ89}	BMEII1107	BMEII1107	FLAGELLAR BASAL-BODY ROD PROTEIN FLGF	[TP0782-TP0961 (0.69582695)]
COG0739	COG4786	BMEI1079	BMEI1079	LIPOPROTEIN NLPD {UniProtKB/TrEMBL:Q8YGS9}	BMEII1107	BMEII1107	FLAGELLAR BASAL-BODY ROD PROTEIN FLGF	[TP0782-TP0961 (0.69582695)]
COG0739	COG4786	BMEI1268	BMEI1268	LYSOSTAPHIN {UniProtKB/TrEMBL:Q8YG93}	BMEII1107	BMEII1107	FLAGELLAR BASAL-BODY ROD PROTEIN FLGF	[TP0782-TP0961 (0.69582695)]
COG0124	COG0546	BMEII1056	hisS	Histidyl-tRNA synthetase (EC 6.1.1.21) (Histidine--tRNA ligase) (HisRS)	BMEI1634	BMEI1634	PHOSPHOGLYCOLATE PHOSPHATASE	[TP0641-TP0554 (0.5196431)]
COG0124	COG0546	BMEII1056	hisS	Histidyl-tRNA synthetase (EC 6.1.1.21) (Histidine--tRNA ligase) (HisRS)	BMEI0975	BMEI0975	PHOSPHOGLYCOLATE PHOSPHATASE	[TP0641-TP0554 (0.5196431)]
COG0124	COG0546	BMEII1056	hisS	Histidyl-tRNA synthetase (EC 6.1.1.21) (Histidine--tRNA ligase) (HisRS)	BMEI0981	BMEI0981	PHOSPHOGLYCOLATE PHOSPHATASE	[TP0641-TP0554 (0.5196431)]
COG0257	COG0773	BMEI0294	BMEI0294	50S ribosomal protein L36	BMEI0580	murC	UDP-N-acetylmuramate--L-alanine ligase (EC 6.3.2.8) (UDP-N- acetylmuramoyl-L-alanine synthetase)	[TP0209-TP0341 (0.6926446)]
COG0457	COG2204	BMEI0293	BMEI0293	2-HYDROXY-6-OXO-2,4-HEPTADIENOATE HYDROLASE	BMEI0868	BMEI0868	NITROGEN ASSIMILATION REGULATORY PROTEIN NTRX	[TP0067-TP0519 (0.7741208)]
COG0457	COG2204	BMEI0293	BMEI0293	2-HYDROXY-6-OXO-2,4-HEPTADIENOATE HYDROLASE	BMEII0011	BMEII0011	TRANSCRIPTIONAL REGULATORY PROTEIN HYDG	[TP0067-TP0519 (0.7741208)]
COG0457	COG2204	BMEI0293	BMEI0293	2-HYDROXY-6-OXO-2,4-HEPTADIENOATE HYDROLASE	BMEI0866	BMEI0866	NITROGEN ASSIMILATION REGULATORY PROTEIN	[TP0067-TP0519 (0.7741208)]
COG0457	COG2204	BMEI1531	BMEI1531	TETRATRICOPEPTIDE REPEAT FAMILY PROTEIN	BMEII0011	BMEII0011	TRANSCRIPTIONAL REGULATORY PROTEIN HYDG	[TP0067-TP0519 (0.7741208)]
COG0457	COG2204	BMEI1531	BMEI1531	TETRATRICOPEPTIDE REPEAT FAMILY PROTEIN	BMEI0866	BMEI0866	NITROGEN ASSIMILATION REGULATORY PROTEIN	[TP0067-TP0519 (0.7741208)]
COG0457	COG2204	BMEII0334	BMEII0334	TETRATRICOPEPTIDE REPEAT FAMILY PROTEIN	BMEII0011	BMEII0011	TRANSCRIPTIONAL REGULATORY PROTEIN HYDG	[TP0067-TP0519 (0.7741208)]
COG0457	COG2204	BMEII0334	BMEII0334	TETRATRICOPEPTIDE REPEAT FAMILY PROTEIN	BMEI0868	BMEI0868	NITROGEN ASSIMILATION REGULATORY PROTEIN NTRX	[TP0067-TP0519 (0.7741208)]
COG0457	COG2204	BMEI1531	BMEI1531	TETRATRICOPEPTIDE REPEAT FAMILY PROTEIN	BMEI0868	BMEI0868	NITROGEN ASSIMILATION REGULATORY PROTEIN NTRX	[TP0067-TP0519 (0.7741208)]
COG0457	COG2204	BMEII0334	BMEII0334	TETRATRICOPEPTIDE REPEAT FAMILY PROTEIN	BMEI0866	BMEI0866	NITROGEN ASSIMILATION REGULATORY PROTEIN	[TP0067-TP0519 (0.7741208)]
COG0272	COG1879	BMEI0589	BMEI0589	NAD-DEPENDENT DNA LIGASE	BMEI0663	BMEI0663	D-RIBOSE-BINDING PERIPLASMIC PROTEIN	[TP0634-TP0684 (0.56216276)]
COG0272	COG1879	BMEI0589	BMEI0589	NAD-DEPENDENT DNA LIGASE	BMEII0435	BMEII0435	D-RIBOSE-BINDING PERIPLASMIC PROTEIN	[TP0634-TP0684 (0.56216276)]
COG0272	COG1879	BMEI0589	BMEI0589	NAD-DEPENDENT DNA LIGASE	BMEI1390	BMEI1390	D-RIBOSE-BINDING PERIPLASMIC PROTEIN	[TP0634-TP0684 (0.56216276)]
COG0272	COG1879	BMEI0589	BMEI0589	NAD-DEPENDENT DNA LIGASE	BMEI0662	BMEI0662	D-RIBOSE-BINDING PERIPLASMIC PROTEIN	[TP0634-TP0684 (0.56216276)]
COG0272	COG1879	BMEI0589	BMEI0589	NAD-DEPENDENT DNA LIGASE	BMEI1385	BMEI1385	LACI-FAMILY TRANSCRIPTION REGULATOR	[TP0634-TP0684 (0.56216276)]
COG0272	COG1879	BMEI0589	BMEI0589	NAD-DEPENDENT DNA LIGASE	BMEI0393	BMEI0393	D-RIBOSE-BINDING PERIPLASMIC PROTEIN	[TP0634-TP0684 (0.56216276)]
COG0257	COG0681	BMEI0294	BMEI0294	50S ribosomal protein L36	BMEI1288	BMEI1288	SIGNAL PEPTIDASE I {UniProtKB/TrEMBL:Q8YG73}	[TP0209-TP0926 (0.69083804)]
COG0526	COG1843	BMEI1849	BMEI1849	THIOL:DISULFIDE INTERCHANGE PROTEIN CYCY	BMEII0164	BMEII0164	BASAL-BODY ROD MODIFICATION PROTEIN FLGD	[TP0100-TP0728 (0.58155864)]
COG0526	COG1843	BMEI0087	BMEI0087	THIOL:DISULFIDE INTERCHANGE PROTEIN TLPA	BMEII0164	BMEII0164	BASAL-BODY ROD MODIFICATION PROTEIN FLGD	[TP0100-TP0728 (0.58155864)]
COG0526	COG1843	BMEI2022	BMEI2022	THIOREDOXIN C-1 {UniProtKB/TrEMBL:Q8YE56}	BMEII0164	BMEII0164	BASAL-BODY ROD MODIFICATION PROTEIN FLGD	[TP0100-TP0728 (0.58155864)]
COG0768	COG1344	BMEI0573	BMEI0573	PENICILLIN-BINDING PROTEIN 2	BMEII0150	BMEII0150	FLAGELLIN {UniProtKB/TrEMBL:Q8YDM5}	[TP0760-TP0870 (0.7190043)]
COG0768	COG1344	BMEI0573	BMEI0573	PENICILLIN-BINDING PROTEIN 2	BMEII0161	BMEII0161	FLAGELLAR HOOK-ASSOCIATED PROTEIN 3	[TP0760-TP0870 (0.7190043)]
COG1121	COG2204	BMEII0177	BMEII0177	HIGH-AFFINITY ZINC UPTAKE SYSTEM ATP-BINDING	BMEII0011	BMEII0011	TRANSCRIPTIONAL REGULATORY PROTEIN HYDG	[TP0035-TP0519 (0.5085169)]
COG1121	COG2204	BMEII0177	BMEII0177	HIGH-AFFINITY ZINC UPTAKE SYSTEM ATP-BINDING	BMEI0866	BMEI0866	NITROGEN ASSIMILATION REGULATORY PROTEIN	[TP0035-TP0519 (0.5085169)]
COG1121	COG2204	BMEII0177	BMEII0177	HIGH-AFFINITY ZINC UPTAKE SYSTEM ATP-BINDING	BMEI0868	BMEI0868	NITROGEN ASSIMILATION REGULATORY PROTEIN NTRX	[TP0035-TP0519 (0.5085169)]
COG0528	COG4591	BMEI0825	pyrH	Uridylate kinase (EC 2.7.4.-) (UK) (Uridine monophosphate kinase) (UMP kinase)	BMEI1139	BMEI1139	LIPOPROTEIN RELEASING SYSTEM TRANSMEMBRANE	[TP0099-TP0580 (0.8561369)]
COG0228	COG0546	BMEI0227	rpsP	30S ribosomal protein S16	BMEI1634	BMEI1634	PHOSPHOGLYCOLATE PHOSPHATASE	[TP0905-TP0554 (0.5352583)]
COG0228	COG0546	BMEI0227	rpsP	30S ribosomal protein S16	BMEI0975	BMEI0975	PHOSPHOGLYCOLATE PHOSPHATASE	[TP0905-TP0554 (0.5352583)]
COG0228	COG0546	BMEI0227	rpsP	30S ribosomal protein S16	BMEI0981	BMEI0981	PHOSPHOGLYCOLATE PHOSPHATASE	[TP0905-TP0554 (0.5352583)]
COG0503	COG1488	BMEI0940	gpt	Xanthine phosphoribosyltransferase (EC 2.4.2.22) (Xanthine-guanine phosphoribosyltransferase) (XGPRT)	BMEI1836	pncB	Nicotinate phosphoribosyltransferase (EC 2.4.2.11) (NAPRTase)	[TP1039-TP0628 (0.6658587)]
COG0503	COG1488	BMEI0476	apt	Adenine phosphoribosyltransferase (EC 2.4.2.7) (APRT)	BMEI1836	pncB	Nicotinate phosphoribosyltransferase (EC 2.4.2.11) (NAPRTase)	[TP1039-TP0628 (0.6658587)]
COG0051	COG2204	BMEI0756	rpsJ	30S ribosomal protein S10	BMEII0011	BMEII0011	TRANSCRIPTIONAL REGULATORY PROTEIN HYDG	[TP0188-TP0519 (0.6307204)]
COG0051	COG2204	BMEI0756	rpsJ	30S ribosomal protein S10	BMEI0866	BMEI0866	NITROGEN ASSIMILATION REGULATORY PROTEIN	[TP0188-TP0519 (0.6307204)]
COG0051	COG2204	BMEI0756	rpsJ	30S ribosomal protein S10	BMEI0868	BMEI0868	NITROGEN ASSIMILATION REGULATORY PROTEIN NTRX	[TP0188-TP0519 (0.6307204)]
COG0249	COG0546	BMEI1801	mutS	DNA mismatch repair protein mutS	BMEI0975	BMEI0975	PHOSPHOGLYCOLATE PHOSPHATASE	[TP0328-TP0554 (0.5196431)]
COG0249	COG0546	BMEI1801	mutS	DNA mismatch repair protein mutS	BMEI1634	BMEI1634	PHOSPHOGLYCOLATE PHOSPHATASE	[TP0328-TP0554 (0.5196431)]
COG0249	COG0546	BMEI1801	mutS	DNA mismatch repair protein mutS	BMEI0981	BMEI0981	PHOSPHOGLYCOLATE PHOSPHATASE	[TP0328-TP0554 (0.5196431)]
COG0162	COG2834	BMEI1047	tyrS	Tyrosyl-tRNA synthetase (EC 6.1.1.1) (Tyrosine--tRNA ligase) (TyrRS)	BMEI0069	BMEI0069	OUTER MEMBRANE LIPOPROTEINS CARRIER PROTEIN	[TP0834-TP0333 (0.5313641)]
COG0342	COG0546	BMEI1076	BMEI1076	PROTEIN TRANSLOCASE SUBUNIT SECD , PROTEIN	BMEI0981	BMEI0981	PHOSPHOGLYCOLATE PHOSPHATASE	[TP0410-TP0554 (0.6160348)]
COG0342	COG0546	BMEI1076	BMEI1076	PROTEIN TRANSLOCASE SUBUNIT SECD , PROTEIN	BMEI1634	BMEI1634	PHOSPHOGLYCOLATE PHOSPHATASE	[TP0410-TP0554 (0.6160348)]
COG0342	COG0546	BMEI1076	BMEI1076	PROTEIN TRANSLOCASE SUBUNIT SECD , PROTEIN	BMEI0975	BMEI0975	PHOSPHOGLYCOLATE PHOSPHATASE	[TP0410-TP0554 (0.6160348)]
COG0342	COG0546	BMEI0680	BMEI0680	PROTEIN TRANSLOCASE SUBUNIT SECD , PROTEIN	BMEI1634	BMEI1634	PHOSPHOGLYCOLATE PHOSPHATASE	[TP0410-TP0554 (0.6160348)]
COG0342	COG0546	BMEI0680	BMEI0680	PROTEIN TRANSLOCASE SUBUNIT SECD , PROTEIN	BMEI0981	BMEI0981	PHOSPHOGLYCOLATE PHOSPHATASE	[TP0410-TP0554 (0.6160348)]
COG0342	COG0546	BMEI0680	BMEI0680	PROTEIN TRANSLOCASE SUBUNIT SECD , PROTEIN	BMEI0975	BMEI0975	PHOSPHOGLYCOLATE PHOSPHATASE	[TP0410-TP0554 (0.6160348)]
COG0457	COG1536	BMEI0293	BMEI0293	2-HYDROXY-6-OXO-2,4-HEPTADIENOATE HYDROLASE	BMEII1113	BMEII1113	FLAGELLAR MOTOR SWITCH PROTEIN FLIG	[TP0648-TP0400 (0.69805074)]
COG0457	COG1536	BMEI1531	BMEI1531	TETRATRICOPEPTIDE REPEAT FAMILY PROTEIN	BMEII1113	BMEII1113	FLAGELLAR MOTOR SWITCH PROTEIN FLIG	[TP0648-TP0400 (0.69805074)]
COG0457	COG1536	BMEII0334	BMEII0334	TETRATRICOPEPTIDE REPEAT FAMILY PROTEIN	BMEII1113	BMEII1113	FLAGELLAR MOTOR SWITCH PROTEIN FLIG	[TP0648-TP0400 (0.69805074)]
COG0227	COG0492	BMEI0056	rpmB	50S ribosomal protein L28	BMEI0512	BMEI0512	THIOREDOXIN REDUCTASE {UniProtKB/TrEMBL:Q8YID2}	[TP0362-TP0814 (0.801083)]
COG0227	COG0492	BMEI0056	rpmB	50S ribosomal protein L28	BMEI0958	BMEI0958	THIOREDOXIN REDUCTASE {UniProtKB/TrEMBL:Q8YH46}	[TP0362-TP0814 (0.801083)]
COG0051	COG1192	BMEI0756	rpsJ	30S ribosomal protein S10	BMEI0009	BMEI0009	CHROMOSOME PARTITIONING PROTEIN PARA	[TP0188-TP0272 (0.7732025)]
COG0051	COG1192	BMEI0756	rpsJ	30S ribosomal protein S10	BMEII0093	BMEII0093	REPLICATION PROTEIN A {UniProtKB/TrEMBL:Q8YDT2}	[TP0188-TP0272 (0.7732025)]
COG0249	COG0457	BMEI1801	mutS	DNA mismatch repair protein mutS	BMEI0293	BMEI0293	2-HYDROXY-6-OXO-2,4-HEPTADIENOATE HYDROLASE	[TP0328-TP0095 (0.63719666)]
COG0249	COG0457	BMEI1801	mutS	DNA mismatch repair protein mutS	BMEII0334	BMEII0334	TETRATRICOPEPTIDE REPEAT FAMILY PROTEIN	[TP0328-TP0095 (0.63719666)]
COG0249	COG0457	BMEI1801	mutS	DNA mismatch repair protein mutS	BMEI1531	BMEI1531	TETRATRICOPEPTIDE REPEAT FAMILY PROTEIN	[TP0328-TP0095 (0.63719666)]
COG0442	COG0459	BMEI1140	BMEI1140	PROLYL-TRNA SYNTHETASE {UniProtKB/TrEMBL:Q8YGL8}	BMEII1048	groL	60 kDa chaperonin (Protein Cpn60) (groEL protein)	[TP0160-TP0030 (0.7719589)]
COG0255	COG1354	BMEI0765	rpmC	50S ribosomal protein L29	BMEI1086	BMEI1086	Hypothetical Cytosolic Protein	[TP0197-TP0691 (0.70609456)]
COG0036	COG1573	BMEI1116	BMEI1116	RIBULOSE-PHOSPHATE 3-EPIMERASE	BMEI1097	BMEI1097	Hypothetical protein BMEI1097	[TP0945-TP0229 (0.685165)]
COG0036	COG1573	BMEI1116	BMEI1116	RIBULOSE-PHOSPHATE 3-EPIMERASE	BMEI1321	BMEI1321	DNA POLYMERASE, BACTERIOPHAGE-TYPE	[TP0945-TP0229 (0.685165)]
COG0036	COG1573	BMEI1116	BMEI1116	RIBULOSE-PHOSPHATE 3-EPIMERASE	BMEI1299	BMEI1299	Hypothetical Cytosolic Protein	[TP0945-TP0229 (0.685165)]
COG0217	COG0481	BMEI0321	BMEI0321	Hypothetical UPF0082 protein BMEI0321	BMEII0260	lepA	GTP-binding protein lepA	[TP0474-TP0510 (0.76600474)]
COG0178	COG0357	BMEI0878	uvrA	UvrABC system protein A (UvrA protein) (Excinuclease ABC subunit A)	BMEI0008	gidB	Methyltransferase gidB (EC 2.1.-.-) (Glucose-inhibited division protein B)	[TP0514-TP0946 (0.8569251)]
COG1815	COG1843	BMEII1089	BMEII1089	FLAGELLAR BASAL-BODY ROD PROTEIN FLGB	BMEII0164	BMEII0164	BASAL-BODY ROD MODIFICATION PROTEIN FLGD	[TP0396-TP0728 (0.83050734)]
COG0472	COG2239	BMEI0576	mraY	Phospho-N-acetylmuramoyl-pentapeptide-transferase (EC 2.7.8.13) (UDP- MurNAc-pentapeptide phosphotransferase)	BMEII0418	BMEII0418	MG2+ TRANSPORTER MGTE {UniProtKB/TrEMBL:Q8YCW0}	[TP0345-TP0917 (0.5059451)]
COG0472	COG2239	BMEI1426	BMEI1426	PUTATIVE UNDECAPRENYL-PHOSPHATE	BMEII0418	BMEII0418	MG2+ TRANSPORTER MGTE {UniProtKB/TrEMBL:Q8YCW0}	[TP0345-TP0917 (0.5059451)]
COG0472	COG2239	BMEII0839	BMEII0839	PUTATIVE UNDECAPRENYL-PHOSPHATE	BMEII0418	BMEII0418	MG2+ TRANSPORTER MGTE {UniProtKB/TrEMBL:Q8YCW0}	[TP0345-TP0917 (0.5059451)]
COG0330	COG0772	BMEII0019	BMEII0019	STOMATIN LIKE PROTEIN {UniProtKB/TrEMBL:Q8YE01}	BMEI0578	BMEI0578	CELL DIVISION PROTEIN FTSW	[TP0113-TP0501 (0.70068353)]
COG0330	COG0772	BMEI0610	BMEI0610	HFLK PROTEIN {UniProtKB/TrEMBL:Q8YI35}	BMEI0578	BMEI0578	CELL DIVISION PROTEIN FTSW	[TP0113-TP0501 (0.70068353)]
COG0330	COG0772	BMEI0611	BMEI0611	HFLC PROTEIN {UniProtKB/TrEMBL:Q8YI34}	BMEI0578	BMEI0578	CELL DIVISION PROTEIN FTSW	[TP0113-TP0501 (0.70068353)]
COG0442	COG1843	BMEI1140	BMEI1140	PROLYL-TRNA SYNTHETASE {UniProtKB/TrEMBL:Q8YGL8}	BMEII0164	BMEII0164	BASAL-BODY ROD MODIFICATION PROTEIN FLGD	[TP0160-TP0728 (0.50152636)]
COG1109	COG1488	BMEII0899	BMEII0899	PHOSPHOMANNOMUTASE {UniProtKB/TrEMBL:Q8YBK1}	BMEI1836	pncB	Nicotinate phosphoribosyltransferase (EC 2.4.2.11) (NAPRTase)	[TP0413-TP0628 (0.6598422)]
COG1109	COG1488	BMEI1396	BMEI1396	PHOSPHOMANNOMUTASE {UniProtKB/TrEMBL:Q8YFW6}	BMEI1836	pncB	Nicotinate phosphoribosyltransferase (EC 2.4.2.11) (NAPRTase)	[TP0413-TP0628 (0.6598422)]
COG1109	COG1488	BMEI0344	glmM	Phosphoglucosamine mutase (EC 5.4.2.10)	BMEI1836	pncB	Nicotinate phosphoribosyltransferase (EC 2.4.2.11) (NAPRTase)	[TP0413-TP0628 (0.6598422)]
COG0477	COG1432	BMEII0280	BMEII0280	MULTIDRUG RESISTANCE PROTEIN B	BMEI1298	BMEI1298	Hypothetical Cytosolic Protein	[TP0840-TP0894 (0.55999315)]
COG0477	COG1432	BMEII0822	BMEII0822	MULTIDRUG RESISTANCE PROTEIN	BMEI1298	BMEI1298	Hypothetical Cytosolic Protein	[TP0840-TP0894 (0.55999315)]
COG0477	COG1432	BMEI1130	BMEI1130	BICYCLOMYCIN RESISTANCE PROTEIN	BMEI1298	BMEI1298	Hypothetical Cytosolic Protein	[TP0840-TP0894 (0.55999315)]
COG0477	COG1432	BMEII0662	BMEII0662	TRANSPORTER, MFS superfamily	BMEI1298	BMEI1298	Hypothetical Cytosolic Protein	[TP0840-TP0894 (0.55999315)]
COG0477	COG1432	BMEI0267	BMEI0267	MEMBRANE PROTEIN MOSC {UniProtKB/TrEMBL:Q8YJ19}	BMEI1298	BMEI1298	Hypothetical Cytosolic Protein	[TP0840-TP0894 (0.55999315)]
COG0477	COG1432	BMEI1322	BMEI1322	TRANSPORTER, MFS superfamily	BMEI1298	BMEI1298	Hypothetical Cytosolic Protein	[TP0840-TP0894 (0.55999315)]
COG0477	COG1432	BMEI0445	BMEI0445	OXALATE/FORMATE ANTIPORTER	BMEI1298	BMEI1298	Hypothetical Cytosolic Protein	[TP0840-TP0894 (0.55999315)]
COG0477	COG1432	BMEI0181	BMEI0181	MACROLIDE-EFFLUX PROTEIN	BMEI1298	BMEI1298	Hypothetical Cytosolic Protein	[TP0840-TP0894 (0.55999315)]
COG0477	COG1432	BMEII0794	BMEII0794	MULTIDRUG RESISTANCE PROTEIN B	BMEI1298	BMEI1298	Hypothetical Cytosolic Protein	[TP0840-TP0894 (0.55999315)]
COG0477	COG1432	BMEII0795	BMEII0795	MULTIDRUG RESISTANCE PROTEIN B	BMEI1298	BMEI1298	Hypothetical Cytosolic Protein	[TP0840-TP0894 (0.55999315)]
COG0477	COG1432	BMEII0821	BMEII0821	MULTIDRUG RESISTANCE PROTEIN	BMEI1298	BMEI1298	Hypothetical Cytosolic Protein	[TP0840-TP0894 (0.55999315)]
COG0477	COG1432	BMEI0556	BMEI0556	ALPHA-KETOGLUTARATE PERMEASE	BMEI1298	BMEI1298	Hypothetical Cytosolic Protein	[TP0840-TP0894 (0.55999315)]
COG0477	COG1432	BMEII0579	BMEII0579	TRANSPORTER, MFS superfamily	BMEI1298	BMEI1298	Hypothetical Cytosolic Protein	[TP0840-TP0894 (0.55999315)]
COG0477	COG1432	BMEII0935	BMEII0935	NICKEL RESISTANCE PROTEIN	BMEI1298	BMEI1298	Hypothetical Cytosolic Protein	[TP0840-TP0894 (0.55999315)]
COG0477	COG1432	BMEII0515	BMEII0515	MULTIDRUG RESISTANCE PROTEIN 1	BMEI1298	BMEI1298	Hypothetical Cytosolic Protein	[TP0840-TP0894 (0.55999315)]
COG0477	COG1432	BMEI0104	BMEI0104	GLUCARATE TRANSPORTER {UniProtKB/TrEMBL:Q8YJH9}	BMEI1298	BMEI1298	Hypothetical Cytosolic Protein	[TP0840-TP0894 (0.55999315)]
COG0477	COG1432	BMEII0406	BMEII0406	PROLINE/BETAINE TRANSPORTER	BMEI1298	BMEI1298	Hypothetical Cytosolic Protein	[TP0840-TP0894 (0.55999315)]
COG0477	COG1432	BMEI0605	BMEI0605	BICYCLOMYCIN RESISTANCE PROTEIN	BMEI1298	BMEI1298	Hypothetical Cytosolic Protein	[TP0840-TP0894 (0.55999315)]
COG0477	COG1432	BMEI1292	BMEI1292	FOSMIDOMYCIN RESISTANCE PROTEIN	BMEI1298	BMEI1298	Hypothetical Cytosolic Protein	[TP0840-TP0894 (0.55999315)]
COG0477	COG1432	BMEI0300	BMEI0300	TRANSPORTER, MFS superfamily	BMEI1298	BMEI1298	Hypothetical Cytosolic Protein	[TP0840-TP0894 (0.55999315)]
COG0477	COG1432	BMEI0606	BMEI0606	BICYCLOMYCIN RESISTANCE PROTEIN HOMOLOG	BMEI1298	BMEI1298	Hypothetical Cytosolic Protein	[TP0840-TP0894 (0.55999315)]
COG0477	COG1432	BMEII1096	BMEII1096	PUTATIVE TARTRATE TRANSPORTER	BMEI1298	BMEI1298	Hypothetical Cytosolic Protein	[TP0840-TP0894 (0.55999315)]
COG0477	COG1432	BMEII1024	BMEII1024	CIS,CIS-MUCONATE TRANSPORT PROTEIN	BMEI1298	BMEI1298	Hypothetical Cytosolic Protein	[TP0840-TP0894 (0.55999315)]
COG0477	COG1432	BMEI1555	BMEI1555	TRANSPORTER, MFS superfamily	BMEI1298	BMEI1298	Hypothetical Cytosolic Protein	[TP0840-TP0894 (0.55999315)]
COG0477	COG1432	BMEII0740	BMEII0740	TRANSPORTER, MFS superfamily	BMEI1298	BMEI1298	Hypothetical Cytosolic Protein	[TP0840-TP0894 (0.55999315)]
COG0477	COG1432	BMEII1119	BMEII1119	MULTIDRUG RESISTANCE PROTEIN B	BMEI1298	BMEI1298	Hypothetical Cytosolic Protein	[TP0840-TP0894 (0.55999315)]
COG0477	COG1432	BMEII0934	BMEII0934	NICKEL RESISTANCE PROTEIN	BMEI1298	BMEI1298	Hypothetical Cytosolic Protein	[TP0840-TP0894 (0.55999315)]
COG0477	COG1432	BMEI0927	BMEI0927	MULTIDRUG RESISTANCE PROTEIN B	BMEI1298	BMEI1298	Hypothetical Cytosolic Protein	[TP0840-TP0894 (0.55999315)]
COG0477	COG1432	BMEI0353	BMEI0353	PROLINE/BETAINE TRANSPORTER	BMEI1298	BMEI1298	Hypothetical Cytosolic Protein	[TP0840-TP0894 (0.55999315)]
COG0477	COG1432	BMEII0596	BMEII0596	METHYLENOMYCIN A RESISTANCE PROTEIN	BMEI1298	BMEI1298	Hypothetical Cytosolic Protein	[TP0840-TP0894 (0.55999315)]
COG0143	COG0217	BMEI0987	metG	Methionyl-tRNA synthetase (EC 6.1.1.10) (Methionine--tRNA ligase) (MetRS)	BMEI0321	BMEI0321	Hypothetical UPF0082 protein BMEI0321	[TP0798-TP0474 (0.7790581)]
COG0357	COG0442	BMEI0008	gidB	Methyltransferase gidB (EC 2.1.-.-) (Glucose-inhibited division protein B)	BMEI1140	BMEI1140	PROLYL-TRNA SYNTHETASE {UniProtKB/TrEMBL:Q8YGL8}	[TP0946-TP0160 (0.6515529)]
COG0566	COG2204	BMEI0741	BMEI0741	23S ribosomal RNA methyltransferase	BMEI0866	BMEI0866	NITROGEN ASSIMILATION REGULATORY PROTEIN	[TP0054-TP0519 (0.63495165)]
COG0566	COG2204	BMEI0429	BMEI0429	23S ribosomal RNA methyltransferase	BMEI0868	BMEI0868	NITROGEN ASSIMILATION REGULATORY PROTEIN NTRX	[TP0054-TP0519 (0.63495165)]
COG0566	COG2204	BMEI0741	BMEI0741	23S ribosomal RNA methyltransferase	BMEI0868	BMEI0868	NITROGEN ASSIMILATION REGULATORY PROTEIN NTRX	[TP0054-TP0519 (0.63495165)]
COG0566	COG2204	BMEI0429	BMEI0429	23S ribosomal RNA methyltransferase	BMEI0866	BMEI0866	NITROGEN ASSIMILATION REGULATORY PROTEIN	[TP0054-TP0519 (0.63495165)]
COG0566	COG2204	BMEI0741	BMEI0741	23S ribosomal RNA methyltransferase	BMEII0011	BMEII0011	TRANSCRIPTIONAL REGULATORY PROTEIN HYDG	[TP0054-TP0519 (0.63495165)]
COG0566	COG2204	BMEI1798	BMEI1798	23S ribosomal RNA methyltransferase	BMEI0868	BMEI0868	NITROGEN ASSIMILATION REGULATORY PROTEIN NTRX	[TP0054-TP0519 (0.63495165)]
COG0566	COG2204	BMEI1798	BMEI1798	23S ribosomal RNA methyltransferase	BMEI0866	BMEI0866	NITROGEN ASSIMILATION REGULATORY PROTEIN	[TP0054-TP0519 (0.63495165)]
COG0566	COG2204	BMEI1798	BMEI1798	23S ribosomal RNA methyltransferase	BMEII0011	BMEII0011	TRANSCRIPTIONAL REGULATORY PROTEIN HYDG	[TP0054-TP0519 (0.63495165)]
COG0566	COG2204	BMEI0429	BMEI0429	23S ribosomal RNA methyltransferase	BMEII0011	BMEII0011	TRANSCRIPTIONAL REGULATORY PROTEIN HYDG	[TP0054-TP0519 (0.63495165)]
COG1129	COG4591	BMEII0361	BMEII0361	SUGAR TRANSPORT ATP-BINDING PROTEIN	BMEI1139	BMEI1139	LIPOPROTEIN RELEASING SYSTEM TRANSMEMBRANE	[TP0685-TP0582 (0.6658587)]
COG1129	COG4591	BMEI0391	BMEI0391	SUGAR TRANSPORT ATP-BINDING PROTEIN	BMEI1139	BMEI1139	LIPOPROTEIN RELEASING SYSTEM TRANSMEMBRANE	[TP0685-TP0582 (0.6658587)]
COG1129	COG4591	BMEII0982	BMEII0982	GALACTOSIDE TRANSPORT ATP-BINDING PROTEIN MGLA	BMEI1139	BMEI1139	LIPOPROTEIN RELEASING SYSTEM TRANSMEMBRANE	[TP0685-TP0582 (0.6658587)]
COG1129	COG4591	BMEI1392	BMEI1392	RIBOSE TRANSPORT ATP-BINDING PROTEIN RBSA	BMEI1139	BMEI1139	LIPOPROTEIN RELEASING SYSTEM TRANSMEMBRANE	[TP0685-TP0582 (0.6658587)]
COG1129	COG4591	BMEI0665	BMEI0665	SUGAR TRANSPORT ATP-BINDING PROTEIN	BMEI1139	BMEI1139	LIPOPROTEIN RELEASING SYSTEM TRANSMEMBRANE	[TP0685-TP0582 (0.6658587)]
COG1129	COG4591	BMEII0432	BMEII0432	RIBOSE TRANSPORT ATP-BINDING PROTEIN RBSA	BMEI1139	BMEI1139	LIPOPROTEIN RELEASING SYSTEM TRANSMEMBRANE	[TP0685-TP0582 (0.6658587)]
COG1129	COG4591	BMEII0300	BMEII0300	RIBOSE TRANSPORT ATP-BINDING PROTEIN RBSA	BMEI1139	BMEI1139	LIPOPROTEIN RELEASING SYSTEM TRANSMEMBRANE	[TP0685-TP0582 (0.6658587)]
COG1129	COG4591	BMEII0145	BMEII0145	D-XYLOSE TRANSPORT ATP-BINDING PROTEIN XYLG	BMEI1139	BMEI1139	LIPOPROTEIN RELEASING SYSTEM TRANSMEMBRANE	[TP0685-TP0582 (0.6658587)]
COG0457	COG1256	BMEI1531	BMEI1531	TETRATRICOPEPTIDE REPEAT FAMILY PROTEIN	BMEII0160	BMEII0160	FLAGELLAR HOOK-ASSOCIATED PROTEIN 1	[TP0067-TP0660 (0.6278126)]
COG0457	COG1256	BMEII0334	BMEII0334	TETRATRICOPEPTIDE REPEAT FAMILY PROTEIN	BMEII0160	BMEII0160	FLAGELLAR HOOK-ASSOCIATED PROTEIN 1	[TP0067-TP0660 (0.6278126)]
COG0457	COG1256	BMEI0293	BMEI0293	2-HYDROXY-6-OXO-2,4-HEPTADIENOATE HYDROLASE	BMEII0160	BMEII0160	FLAGELLAR HOOK-ASSOCIATED PROTEIN 1	[TP0067-TP0660 (0.6278126)]
COG1752	COG2011	BMEI0908	BMEI0908	SERINE PROTEASE {UniProtKB/TrEMBL:Q8YH96}	BMEII0336	BMEII0336	ABC TRANSPORTER PERMEASE PROTEIN	[TP1033-TP0119 (0.6374247)]
COG1752	COG2011	BMEII1035	BMEII1035	SERINE PROTEASE {UniProtKB/TrEMBL:Q8YB65}	BMEII0336	BMEII0336	ABC TRANSPORTER PERMEASE PROTEIN	[TP1033-TP0119 (0.6374247)]
COG0564	COG1200	BMEI0377	BMEI0377	RIBOSOMAL LARGE SUBUNIT PSEUDOURIDINE SYNTHASE D	BMEII0686	BMEII0686	ATP-DEPENDENT DNA HELICASE RECG	[TP0339-TP0687 (0.85149276)]
COG0564	COG1200	BMEI0983	BMEI0983	RIBOSOMAL LARGE SUBUNIT PSEUDOURIDINE SYNTHASE C	BMEII0686	BMEII0686	ATP-DEPENDENT DNA HELICASE RECG	[TP0339-TP0687 (0.85149276)]
COG0636	COG1512	BMEI1545	BMEI1545	ATP synthase subunit C {UniProtKB/TrEMBL:O68818}	BMEI0229	BMEI0229	Hypothetical Membrane Spanning Protein	[TP0430-TP0561 (0.5857341)]
COG0772	COG1115	BMEI0578	BMEI0578	CELL DIVISION PROTEIN FTSW	BMEII0783	BMEII0783	NA(+)-LINKED D-ALANINE GLYCINE PERMEASE	[TP0501-TP0998 (0.70629925)]
COG0457	COG2812	BMEII0334	BMEII0334	TETRATRICOPEPTIDE REPEAT FAMILY PROTEIN	BMEI1908	BMEI1908	DNA POLYMERASE III SUBUNITS GAMMA AND TAU	[TP0067-TP1005 (0.5652097)]
COG0457	COG2812	BMEI1531	BMEI1531	TETRATRICOPEPTIDE REPEAT FAMILY PROTEIN	BMEI1908	BMEI1908	DNA POLYMERASE III SUBUNITS GAMMA AND TAU	[TP0067-TP1005 (0.5652097)]
COG0457	COG2812	BMEI0293	BMEI0293	2-HYDROXY-6-OXO-2,4-HEPTADIENOATE HYDROLASE	BMEI1908	BMEI1908	DNA POLYMERASE III SUBUNITS GAMMA AND TAU	[TP0067-TP1005 (0.5652097)]
COG0457	COG1396	BMEI0293	BMEI0293	2-HYDROXY-6-OXO-2,4-HEPTADIENOATE HYDROLASE	BMEI1657	BMEI1657	Hypothetical protein BMEI1657	[TP0648-TP0461 (0.6214171)]
COG0457	COG1396	BMEII0334	BMEII0334	TETRATRICOPEPTIDE REPEAT FAMILY PROTEIN	BMEI1657	BMEI1657	Hypothetical protein BMEI1657	[TP0648-TP0461 (0.6214171)]
COG0457	COG1396	BMEII0334	BMEII0334	TETRATRICOPEPTIDE REPEAT FAMILY PROTEIN	BMEI2050	BMEI2050	TRANSCRIPTIONAL REGULATOR	[TP0648-TP0461 (0.6214171)]
COG0457	COG1396	BMEI1531	BMEI1531	TETRATRICOPEPTIDE REPEAT FAMILY PROTEIN	BMEI1971	BMEI1971	TRANSCRIPTIONAL REGULATOR	[TP0648-TP0461 (0.6214171)]
COG0457	COG1396	BMEI1531	BMEI1531	TETRATRICOPEPTIDE REPEAT FAMILY PROTEIN	BMEII0372	BMEII0372	TRANSCRIPTIONAL REGULATOR, MERR FAMILY	[TP0648-TP0461 (0.6214171)]
COG0457	COG1396	BMEI0293	BMEI0293	2-HYDROXY-6-OXO-2,4-HEPTADIENOATE HYDROLASE	BMEII0372	BMEII0372	TRANSCRIPTIONAL REGULATOR, MERR FAMILY	[TP0648-TP0461 (0.6214171)]
COG0457	COG1396	BMEII0334	BMEII0334	TETRATRICOPEPTIDE REPEAT FAMILY PROTEIN	BMEI1680	BMEI1680	Hypothetical protein BMEI1680	[TP0648-TP0461 (0.6214171)]
COG0457	COG1396	BMEI0293	BMEI0293	2-HYDROXY-6-OXO-2,4-HEPTADIENOATE HYDROLASE	BMEI2050	BMEI2050	TRANSCRIPTIONAL REGULATOR	[TP0648-TP0461 (0.6214171)]
COG0457	COG1396	BMEI1531	BMEI1531	TETRATRICOPEPTIDE REPEAT FAMILY PROTEIN	BMEI1680	BMEI1680	Hypothetical protein BMEI1680	[TP0648-TP0461 (0.6214171)]
COG0457	COG1396	BMEI0293	BMEI0293	2-HYDROXY-6-OXO-2,4-HEPTADIENOATE HYDROLASE	BMEI1971	BMEI1971	TRANSCRIPTIONAL REGULATOR	[TP0648-TP0461 (0.6214171)]
COG0457	COG1396	BMEI1531	BMEI1531	TETRATRICOPEPTIDE REPEAT FAMILY PROTEIN	BMEI2050	BMEI2050	TRANSCRIPTIONAL REGULATOR	[TP0648-TP0461 (0.6214171)]
COG0457	COG1396	BMEI0293	BMEI0293	2-HYDROXY-6-OXO-2,4-HEPTADIENOATE HYDROLASE	BMEI1680	BMEI1680	Hypothetical protein BMEI1680	[TP0648-TP0461 (0.6214171)]
COG0457	COG1396	BMEII0334	BMEII0334	TETRATRICOPEPTIDE REPEAT FAMILY PROTEIN	BMEI1971	BMEI1971	TRANSCRIPTIONAL REGULATOR	[TP0648-TP0461 (0.6214171)]
COG0457	COG1396	BMEII0334	BMEII0334	TETRATRICOPEPTIDE REPEAT FAMILY PROTEIN	BMEII0372	BMEII0372	TRANSCRIPTIONAL REGULATOR, MERR FAMILY	[TP0648-TP0461 (0.6214171)]
COG0457	COG1396	BMEI1531	BMEI1531	TETRATRICOPEPTIDE REPEAT FAMILY PROTEIN	BMEI1657	BMEI1657	Hypothetical protein BMEI1657	[TP0648-TP0461 (0.6214171)]
COG0237	COG1493	BMEI2057	coaE	Dephospho-CoA kinase (EC 2.7.1.24) (Dephosphocoenzyme A kinase)	BMEI2034	BMEI2034	SENSOR PROTEIN CHVG {UniProtKB/TrEMBL:Q8YE44}	[TP0296-TP0591 (0.7885255)]
COG0322	COG1432	BMEI1251	uvrC	UvrABC system protein C (Protein uvrC) (Excinuclease ABC subunit C)	BMEI1298	BMEI1298	Hypothetical Cytosolic Protein	[TP0472-TP0894 (0.7171434)]
COG0124	COG0124	BMEII1056	hisS	Histidyl-tRNA synthetase (EC 6.1.1.21) (Histidine--tRNA ligase) (HisRS)	BMEII1056	hisS	Histidyl-tRNA synthetase (EC 6.1.1.21) (Histidine--tRNA ligase) (HisRS)	[TP0641-TP0641 (0.67365265)]
COG1377	COG1512	BMEII1114	BMEII1114	FLAGELLAR BIOSYNTHETIC PROTEIN FLHB	BMEI0229	BMEI0229	Hypothetical Membrane Spanning Protein	[TP0715-TP0561 (0.6628788)]
COG0768	COG0815	BMEI0573	BMEI0573	PENICILLIN-BINDING PROTEIN 2	BMEI1972	lnt	Apolipoprotein N-acyltransferase (EC 2.3.1.-) (ALP N-acyltransferase)	[TP0500-TP0252 (0.87159187)]
COG2239	COG4603	BMEII0418	BMEII0418	MG2+ TRANSPORTER MGTE {UniProtKB/TrEMBL:Q8YCW0}	BMEII0086	BMEII0086	GALACTOSIDE TRANSPORT SYSTEM PERMEASE PROTEIN	[TP0917-TP0301 (0.53720385)]
COG2239	COG4603	BMEII0418	BMEII0418	MG2+ TRANSPORTER MGTE {UniProtKB/TrEMBL:Q8YCW0}	BMEII0699	BMEII0699	GALACTOSIDE TRANSPORT SYSTEM PERMEASE PROTEIN	[TP0917-TP0301 (0.53720385)]
COG2239	COG4603	BMEII0418	BMEII0418	MG2+ TRANSPORTER MGTE {UniProtKB/TrEMBL:Q8YCW0}	BMEII0700	BMEII0700	GALACTOSIDE TRANSPORT SYSTEM PERMEASE PROTEIN	[TP0917-TP0301 (0.53720385)]
COG0442	COG1344	BMEI1140	BMEI1140	PROLYL-TRNA SYNTHETASE {UniProtKB/TrEMBL:Q8YGL8}	BMEII0161	BMEII0161	FLAGELLAR HOOK-ASSOCIATED PROTEIN 3	[TP0160-TP0792 (0.6929264), TP0160-TP0659 (0.5927278)]
COG0442	COG1344	BMEI1140	BMEI1140	PROLYL-TRNA SYNTHETASE {UniProtKB/TrEMBL:Q8YGL8}	BMEII0150	BMEII0150	FLAGELLIN {UniProtKB/TrEMBL:Q8YDM5}	[TP0160-TP0792 (0.6929264), TP0160-TP0659 (0.5927278)]
COG0211	COG1536	BMEI0202	rpmA	50S ribosomal protein L27	BMEII1113	BMEII1113	FLAGELLAR MOTOR SWITCH PROTEIN FLIG	[TP0743-TP0400 (0.6311798)]
COG1558	COG4591	BMEII1088	BMEII1088	FLAGELLAR BASAL-BODY ROD PROTEIN FLGC	BMEI1139	BMEI1139	LIPOPROTEIN RELEASING SYSTEM TRANSMEMBRANE	[TP0397-TP0582 (0.5810855)]
COG1536	COG1595	BMEII1113	BMEII1113	FLAGELLAR MOTOR SWITCH PROTEIN FLIG	BMEI0371	BMEI0371	REGULATORY FACTOR VIRF HOMOLOG	[TP0400-TP0092 (0.64304686)]
COG1536	COG1595	BMEII1113	BMEII1113	FLAGELLAR MOTOR SWITCH PROTEIN FLIG	BMEI0372	BMEI0372	SENSORY TRANSDUCTION REGULATORY PROTEIN	[TP0400-TP0092 (0.64304686)]
COG0687	COG1057	BMEI0411	BMEI0411	PUTRESCINE-BINDING PERIPLASMIC PROTEIN	BMEI0209	nadD	Probable nicotinate-nucleotide adenylyltransferase (EC 2.7.7.18) (Deamido-NAD(+) pyrophosphorylase) (Deamido-NAD(+) diphosphorylase) (Nicotinate mononucleotide adenylyltransferase) (NaMN adenylyltransferase)	[TP0655-TP0741 (0.7061969)]
COG0687	COG1057	BMEII0196	BMEII0196	SPERMIDINE/PUTRESCINE-BINDING PERIPLASMIC PROTEIN	BMEI0209	nadD	Probable nicotinate-nucleotide adenylyltransferase (EC 2.7.7.18) (Deamido-NAD(+) pyrophosphorylase) (Deamido-NAD(+) diphosphorylase) (Nicotinate mononucleotide adenylyltransferase) (NaMN adenylyltransferase)	[TP0655-TP0741 (0.7061969)]
COG0687	COG1057	BMEII0923	BMEII0923	SPERMIDINE/PUTRESCINE-BINDING PERIPLASMIC PROTEIN	BMEI0209	nadD	Probable nicotinate-nucleotide adenylyltransferase (EC 2.7.7.18) (Deamido-NAD(+) pyrophosphorylase) (Deamido-NAD(+) diphosphorylase) (Nicotinate mononucleotide adenylyltransferase) (NaMN adenylyltransferase)	[TP0655-TP0741 (0.7061969)]
COG1558	COG4786	BMEII1088	BMEII1088	FLAGELLAR BASAL-BODY ROD PROTEIN FLGC	BMEII1086	BMEII1086	FLAGELLAR BASAL-BODY ROD PROTEIN FLGG	[TP0397-TP0961 (0.74447966)]
COG1558	COG4786	BMEII1088	BMEII1088	FLAGELLAR BASAL-BODY ROD PROTEIN FLGC	BMEII1107	BMEII1107	FLAGELLAR BASAL-BODY ROD PROTEIN FLGF	[TP0397-TP0961 (0.74447966)]
COG0012	COG0608	BMEI0479	BMEI0479	GTP-BINDING PROTEIN {UniProtKB/TrEMBL:Q8YIG5}	BMEI0728	BMEI0728	SINGLE-STRANDED-DNA-SPECIFIC EXONUCLEASE RECJ	[TP0124-TP0704 (0.626838)]
COG0739	COG0773	BMEI0197	BMEI0197	LYSOSTAPHIN {UniProtKB/TrEMBL:Q8YJ89}	BMEI0580	murC	UDP-N-acetylmuramate--L-alanine ligase (EC 6.3.2.8) (UDP-N- acetylmuramoyl-L-alanine synthetase)	[TP0782-TP0341 (0.8145237)]
COG0739	COG0773	BMEI1268	BMEI1268	LYSOSTAPHIN {UniProtKB/TrEMBL:Q8YG93}	BMEI0580	murC	UDP-N-acetylmuramate--L-alanine ligase (EC 6.3.2.8) (UDP-N- acetylmuramoyl-L-alanine synthetase)	[TP0782-TP0341 (0.8145237)]
COG0739	COG0773	BMEI1079	BMEI1079	LIPOPROTEIN NLPD {UniProtKB/TrEMBL:Q8YGS9}	BMEI0580	murC	UDP-N-acetylmuramate--L-alanine ligase (EC 6.3.2.8) (UDP-N- acetylmuramoyl-L-alanine synthetase)	[TP0782-TP0341 (0.8145237)]
COG0050	COG0457	BMEI0755	AAL51936.1	Elongation factor Tu	BMEII0334	BMEII0334	TETRATRICOPEPTIDE REPEAT FAMILY PROTEIN	[TP0187-TP0067 (0.7854602)]
COG0050	COG0457	BMEI0755	AAL51936.1	Elongation factor Tu	BMEI1531	BMEI1531	TETRATRICOPEPTIDE REPEAT FAMILY PROTEIN	[TP0187-TP0067 (0.7854602)]
COG0050	COG0457	BMEI0755	AAL51936.1	Elongation factor Tu	BMEI0293	BMEI0293	2-HYDROXY-6-OXO-2,4-HEPTADIENOATE HYDROLASE	[TP0187-TP0067 (0.7854602)]
COG0050	COG0457	BMEI0742	tufB	Elongation factor Tu (EF-Tu)	BMEI1531	BMEI1531	TETRATRICOPEPTIDE REPEAT FAMILY PROTEIN	[TP0187-TP0067 (0.7854602)]
COG0050	COG0457	BMEI0742	tufB	Elongation factor Tu (EF-Tu)	BMEI0293	BMEI0293	2-HYDROXY-6-OXO-2,4-HEPTADIENOATE HYDROLASE	[TP0187-TP0067 (0.7854602)]
COG0050	COG0457	BMEI0742	tufB	Elongation factor Tu (EF-Tu)	BMEII0334	BMEII0334	TETRATRICOPEPTIDE REPEAT FAMILY PROTEIN	[TP0187-TP0067 (0.7854602)]
COG0257	COG0564	BMEI0294	BMEI0294	50S ribosomal protein L36	BMEI0377	BMEI0377	RIBOSOMAL LARGE SUBUNIT PSEUDOURIDINE SYNTHASE D	[TP0209-TP0154 (0.634929)]
COG0257	COG0564	BMEI0294	BMEI0294	50S ribosomal protein L36	BMEI0983	BMEI0983	RIBOSOMAL LARGE SUBUNIT PSEUDOURIDINE SYNTHASE C	[TP0209-TP0154 (0.634929)]
COG1108	COG1512	BMEII0176	BMEII0176	HIGH-AFFINITY ZINC UPTAKE SYSTEM MEMBRANE PROTEIN	BMEI0229	BMEI0229	Hypothetical Membrane Spanning Protein	[TP0036-TP0561 (0.5857341)]
COG0739	COG2239	BMEI1268	BMEI1268	LYSOSTAPHIN {UniProtKB/TrEMBL:Q8YG93}	BMEII0418	BMEII0418	MG2+ TRANSPORTER MGTE {UniProtKB/TrEMBL:Q8YCW0}	[TP0155-TP0917 (0.6343327)]
COG0739	COG2239	BMEI0197	BMEI0197	LYSOSTAPHIN {UniProtKB/TrEMBL:Q8YJ89}	BMEII0418	BMEII0418	MG2+ TRANSPORTER MGTE {UniProtKB/TrEMBL:Q8YCW0}	[TP0155-TP0917 (0.6343327)]
COG0739	COG2239	BMEI1079	BMEI1079	LIPOPROTEIN NLPD {UniProtKB/TrEMBL:Q8YGS9}	BMEII0418	BMEII0418	MG2+ TRANSPORTER MGTE {UniProtKB/TrEMBL:Q8YCW0}	[TP0155-TP0917 (0.6343327)]
COG0457	COG1187	BMEI1531	BMEI1531	TETRATRICOPEPTIDE REPEAT FAMILY PROTEIN	BMEII1039	BMEII1039	TRNA PSEUDOURIDINE SYNTHASE A	[TP0067-TP0459 (0.6360361)]
COG0457	COG1187	BMEI0293	BMEI0293	2-HYDROXY-6-OXO-2,4-HEPTADIENOATE HYDROLASE	BMEII1039	BMEII1039	TRNA PSEUDOURIDINE SYNTHASE A	[TP0067-TP0459 (0.6360361)]
COG0457	COG1187	BMEII0334	BMEII0334	TETRATRICOPEPTIDE REPEAT FAMILY PROTEIN	BMEII1039	BMEII1039	TRNA PSEUDOURIDINE SYNTHASE A	[TP0067-TP0459 (0.6360361)]
COG0210	COG0305	BMEI0596	BMEI0596	DNA HELICASE II {UniProtKB/TrEMBL:Q8YI49}	BMEI1485	BMEI1485	REPLICATIVE DNA HELICASE	[TP0102-TP0058 (0.8842861)]
COG0621	COG0739	BMEII0703	BMEII0703	Fe-S OXIDOREDUCTASE {UniProtKB/TrEMBL:Q8YC29}	BMEI0197	BMEI0197	LYSOSTAPHIN {UniProtKB/TrEMBL:Q8YJ89}	[TP0269-TP0702 (0.8475093)]
COG0621	COG0739	BMEI1976	BMEI1976	MIAB PROTEIN {UniProtKB/TrEMBL:Q8YEA2}	BMEI0197	BMEI0197	LYSOSTAPHIN {UniProtKB/TrEMBL:Q8YJ89}	[TP0269-TP0702 (0.8475093)]
COG0621	COG0739	BMEII0703	BMEII0703	Fe-S OXIDOREDUCTASE {UniProtKB/TrEMBL:Q8YC29}	BMEI1268	BMEI1268	LYSOSTAPHIN {UniProtKB/TrEMBL:Q8YG93}	[TP0269-TP0702 (0.8475093)]
COG0621	COG0739	BMEI0132	BMEI0132	Fe-S OXIDOREDUCTASE {UniProtKB/TrEMBL:Q8YJF1}	BMEI0197	BMEI0197	LYSOSTAPHIN {UniProtKB/TrEMBL:Q8YJ89}	[TP0269-TP0702 (0.8475093)]
COG0621	COG0739	BMEI1976	BMEI1976	MIAB PROTEIN {UniProtKB/TrEMBL:Q8YEA2}	BMEI1268	BMEI1268	LYSOSTAPHIN {UniProtKB/TrEMBL:Q8YG93}	[TP0269-TP0702 (0.8475093)]
COG0621	COG0739	BMEI1976	BMEI1976	MIAB PROTEIN {UniProtKB/TrEMBL:Q8YEA2}	BMEI1079	BMEI1079	LIPOPROTEIN NLPD {UniProtKB/TrEMBL:Q8YGS9}	[TP0269-TP0702 (0.8475093)]
COG0621	COG0739	BMEI0132	BMEI0132	Fe-S OXIDOREDUCTASE {UniProtKB/TrEMBL:Q8YJF1}	BMEI1079	BMEI1079	LIPOPROTEIN NLPD {UniProtKB/TrEMBL:Q8YGS9}	[TP0269-TP0702 (0.8475093)]
COG0621	COG0739	BMEII0703	BMEII0703	Fe-S OXIDOREDUCTASE {UniProtKB/TrEMBL:Q8YC29}	BMEI1079	BMEI1079	LIPOPROTEIN NLPD {UniProtKB/TrEMBL:Q8YGS9}	[TP0269-TP0702 (0.8475093)]
COG0621	COG0739	BMEI0132	BMEI0132	Fe-S OXIDOREDUCTASE {UniProtKB/TrEMBL:Q8YJF1}	BMEI1268	BMEI1268	LYSOSTAPHIN {UniProtKB/TrEMBL:Q8YG93}	[TP0269-TP0702 (0.8475093)]
COG0257	COG1057	BMEI0294	BMEI0294	50S ribosomal protein L36	BMEI0209	nadD	Probable nicotinate-nucleotide adenylyltransferase (EC 2.7.7.18) (Deamido-NAD(+) pyrophosphorylase) (Deamido-NAD(+) diphosphorylase) (Nicotinate mononucleotide adenylyltransferase) (NaMN adenylyltransferase)	[TP0209-TP0741 (0.64932555)]
