# Supplementary material for: The Binary Protein Interactome of Treponema pallidum – The Syphilis Spirochete
Source: PLoS One. 2008 May 28;3(5):e2292. doi: 10.1371/journal.pone.0002292 (PMC2386257; doi:10.1371/journal.pone.0002292)
Supplement: Data S1 — Predicted protein-protein interactions based on our Treponema pallidum data; zip archive containing 372 files with one file per species. (6.09 MB ZIP) [file pone.0002292.s006.zip › bacteria/Brucella_melitensis_abortus.tab]

235 Brucella melitensis abortus
COG A	COG B	Locus Id A	Preferred Name(s) A	Annotation A	Locus Id B	Preferred Name(s) B	Annotation B	T. pallidum interaction
COG0186	COG1475	BAB1_1246	rpsQ	Ribosomal protein S17 {UniProtKB/TrEMBL:Q2YRA4}	BAB1_2059	BAB1_2059	ParB-like nuclease:ParB-like partition protein	[TP0198-TP0271 (0.71912634)]
COG0186	COG1475	BAB1_1246	rpsQ	Ribosomal protein S17 {UniProtKB/TrEMBL:Q2YRA4}	BAB2_1164	BAB2_1164	ParB-like nuclease:ParB-like partition protein	[TP0198-TP0271 (0.71912634)]
COG0608	COG0817	BAB1_1290	BAB1_1290	Phosphoesterase, RecJ-like:Phosphoesterase,	BAB1_1716	ruvC	Crossover junction endodeoxyribonuclease ruvC (EC 3.1.22.4) (Holliday junction nuclease ruvC) (Holliday junction resolvase ruvC)	[TP0704-TP0517 (0.81382185)]
COG0845	COG4591	BAB2_0319	BAB2_0319	Heat shock protein DnaJ:Secretion protein HlyD	BAB1_0843	BAB1_0843	Hypothetical protein {UniProtKB/TrEMBL:Q2YNE2}	[TP0965-TP0582 (0.8143851)]
COG0845	COG4591	BAB1_1113	BAB1_1113	Hypothetical protein {UniProtKB/TrEMBL:Q2YPZ0}	BAB1_0843	BAB1_0843	Hypothetical protein {UniProtKB/TrEMBL:Q2YNE2}	[TP0965-TP0582 (0.8143851)]
COG0845	COG4591	BAB1_1371	BAB1_1371	Gram-negative bacterial RTX secretion protein	BAB1_0843	BAB1_0843	Hypothetical protein {UniProtKB/TrEMBL:Q2YNE2}	[TP0965-TP0582 (0.8143851)]
COG0845	COG4591	BAB1_0322	BAB1_0322	Secretion protein HlyD {UniProtKB/TrEMBL:Q2YPE7}	BAB1_0843	BAB1_0843	Hypothetical protein {UniProtKB/TrEMBL:Q2YNE2}	[TP0965-TP0582 (0.8143851)]
COG0845	COG4591	BAB2_0869	BAB2_0869	Secretion protein HlyD {UniProtKB/TrEMBL:Q2YK11}	BAB1_0843	BAB1_0843	Hypothetical protein {UniProtKB/TrEMBL:Q2YNE2}	[TP0965-TP0582 (0.8143851)]
COG0845	COG4591	BAB2_0773	BAB2_0773	Secretion protein HlyD {UniProtKB/TrEMBL:Q2YK92}	BAB1_0843	BAB1_0843	Hypothetical protein {UniProtKB/TrEMBL:Q2YNE2}	[TP0965-TP0582 (0.8143851)]
COG0845	COG4591	BAB1_1685	BAB1_1685	Secretion protein HlyD {UniProtKB/TrEMBL:Q2YRG6}	BAB1_0843	BAB1_0843	Hypothetical protein {UniProtKB/TrEMBL:Q2YNE2}	[TP0965-TP0582 (0.8143851)]
COG0845	COG4591	BAB1_0306	BAB1_0306	Transporter, putative {UniProtKB/TrEMBL:Q2YPC9}	BAB1_0843	BAB1_0843	Hypothetical protein {UniProtKB/TrEMBL:Q2YNE2}	[TP0965-TP0582 (0.8143851)]
COG0617	COG0860	BAB1_1570	BAB1_1570	Polynucleotide adenylyltransferase	BAB1_0931	BAB1_0931	Cell wall hydrolase/autolysin	[TP0270-TP0247 (0.76828843)]
COG0201	COG0550	BAB1_1235	BAB1_1235	C-5 cytosine-specific DNA methylase:SecY protein	BAB2_0636	BAB2_0636	DNA topoisomerase I:DNA topoisomerase I,	[TP0208-TP0394 (0.8044664)]
COG0768	COG2812	BAB1_1456	BAB1_1456	Beta-lactamase, class A:Penicillin-binding	BAB1_0031	BAB1_0031	Replication factor C conserved	[TP0500-TP1005 (0.655462)]
COG0051	COG0693	BAB1_1256	rpsJ	Ribosomal protein S10:Ribosomal protein S10,	BAB1_1219	BAB1_1219	Hypothetical protein {UniProtKB/TrEMBL:Q2YRV2}	[TP0188-TP0445 (0.6307204)]
COG0180	COG0564	BAB1_0141	trpS	Tryptophanyl-tRNA synthetase (EC 6.1.1.2) (Tryptophan--tRNA ligase) (TrpRS)	BAB1_1666	BAB1_1666	Prenyl group binding site (CAAX box):RNA-binding	[TP0632-TP0339 (0.7885255)]
COG0180	COG0564	BAB1_0141	trpS	Tryptophanyl-tRNA synthetase (EC 6.1.1.2) (Tryptophan--tRNA ligase) (TrpRS)	BAB1_1019	BAB1_1019	RNA-binding S4:Pseudouridine	[TP0632-TP0339 (0.7885255)]
COG0090	COG0223	BAB1_1252	rplB	Ribosomal protein L2:Ribosomal protein L2,	BAB1_0540	BAB1_0540	Formyl transferase, N-terminal	[TP0192-TP0756 (0.8610547)]
COG0090	COG0223	BAB1_1252	rplB	Ribosomal protein L2:Ribosomal protein L2,	BAB2_0996	fmt	Methionyl-tRNA formyltransferase (EC 2.1.2.9)	[TP0192-TP0756 (0.8610547)]
COG0632	COG2255	BAB1_1715	ruvA	Holliday junction ATP-dependent DNA helicase ruvA (EC 3.6.1.-)	BAB1_1714	ruvB	Holliday junction ATP-dependent DNA helicase ruvB (EC 3.6.1.-)	[TP0543-TP0162 (0.9659884)]
COG0462	COG0817	BAB1_1549	prs	Ribose-phosphate pyrophosphokinase (EC 2.7.6.1) (RPPK) (Phosphoribosyl pyrophosphate synthetase) (P-Rib-PP synthetase) (PRPP synthetase)	BAB1_1716	ruvC	Crossover junction endodeoxyribonuclease ruvC (EC 3.1.22.4) (Holliday junction nuclease ruvC) (Holliday junction resolvase ruvC)	[TP0294-TP0517 (0.54911256)]
COG0125	COG0586	BAB1_1011	tmk	Thymidylate kinase:ATP/GTP-binding site motif A	BAB1_0458	BAB1_0458	DedA family {UniProtKB/TrEMBL:Q2YMF4}	[TP0354-TP0779 (0.67954355)]
COG0125	COG0586	BAB1_1011	tmk	Thymidylate kinase:ATP/GTP-binding site motif A	BAB1_1354	BAB1_1354	DedA family {UniProtKB/TrEMBL:Q2YQE9}	[TP0354-TP0779 (0.67954355)]
COG0257	COG0577	BAB1_1759	BAB1_1759	Ribosomal protein L36 {UniProtKB/TrEMBL:Q2YRY7}	BAB1_1683	BAB1_1683	Hypothetical protein {UniProtKB/TrEMBL:Q2YRG8}	[TP0209-TP0962 (0.5903608)]
COG0457	COG1653	BAB1_1760	BAB1_1760	TPR repeat {UniProtKB/TrEMBL:Q2YRY6}	BAB2_0547	BMEII0590	Probable sugar-binding periplasmic protein precursor	[TP0067-TP0074 (0.6656524)]
COG0457	COG1653	BAB1_0430	BAB1_0430	TPR repeat {UniProtKB/TrEMBL:Q2YMA8}	BAB2_0585	BAB2_0585	Bacterial extracellular solute-binding protein,	[TP0067-TP0074 (0.6656524)]
COG0457	COG1653	BAB2_0271	BAB2_0271	RNA-binding region RNP-1 (RNA recognition	BAB1_0238	BAB1_0238	Bacterial extracellular solute-binding protein,	[TP0067-TP0074 (0.6656524)]
COG0457	COG1653	BAB1_0430	BAB1_0430	TPR repeat {UniProtKB/TrEMBL:Q2YMA8}	BAB1_0238	BAB1_0238	Bacterial extracellular solute-binding protein,	[TP0067-TP0074 (0.6656524)]
COG0457	COG1653	BAB1_0430	BAB1_0430	TPR repeat {UniProtKB/TrEMBL:Q2YMA8}	BAB2_0491	BAB2_0491	Bacterial extracellular solute-binding protein,	[TP0067-TP0074 (0.6656524)]
COG0457	COG1653	BAB1_0430	BAB1_0430	TPR repeat {UniProtKB/TrEMBL:Q2YMA8}	BAB2_0547	BMEII0590	Probable sugar-binding periplasmic protein precursor	[TP0067-TP0074 (0.6656524)]
COG0457	COG1653	BAB1_1760	BAB1_1760	TPR repeat {UniProtKB/TrEMBL:Q2YRY6}	BAB2_0585	BAB2_0585	Bacterial extracellular solute-binding protein,	[TP0067-TP0074 (0.6656524)]
COG0457	COG1653	BAB2_0271	BAB2_0271	RNA-binding region RNP-1 (RNA recognition	BAB2_0491	BAB2_0491	Bacterial extracellular solute-binding protein,	[TP0067-TP0074 (0.6656524)]
COG0457	COG1653	BAB1_1760	BAB1_1760	TPR repeat {UniProtKB/TrEMBL:Q2YRY6}	BAB1_0238	BAB1_0238	Bacterial extracellular solute-binding protein,	[TP0067-TP0074 (0.6656524)]
COG0457	COG1653	BAB2_0271	BAB2_0271	RNA-binding region RNP-1 (RNA recognition	BAB2_0585	BAB2_0585	Bacterial extracellular solute-binding protein,	[TP0067-TP0074 (0.6656524)]
COG0457	COG1653	BAB1_1760	BAB1_1760	TPR repeat {UniProtKB/TrEMBL:Q2YRY6}	BAB2_0491	BAB2_0491	Bacterial extracellular solute-binding protein,	[TP0067-TP0074 (0.6656524)]
COG0457	COG1653	BAB2_0271	BAB2_0271	RNA-binding region RNP-1 (RNA recognition	BAB2_0547	BMEII0590	Probable sugar-binding periplasmic protein precursor	[TP0067-TP0074 (0.6656524)]
COG1291	COG1684	BAB2_0126	BAB2_0126	Flagellar motor protein MotA	BAB2_1088	BAB2_1088	Bacterial export protein, family 1:Flagellar	[TP0725-TP0716 (0.9601814)]
COG0495	COG1214	BAB1_1815	leuS	Leucyl-tRNA synthetase (EC 6.1.1.4) (Leucine--tRNA ligase) (LeuRS)	BAB1_2151	BAB1_2151	Glycoprotease (M22) metalloprotease	[TP0586-TP0876 (0.5571989)]
COG0192	COG0592	BAB1_2160	BAB1_2160	S-adenosylmethionine synthetase	BAB1_0002	BAB1_0002	DNA polymerase III, beta chain:Inorganic	[TP0794-TP0002 (0.8412751)]
COG0360	COG0616	BAB1_0480	rpsF	Ribosomal protein S6 {UniProtKB/TrEMBL:Q2YMG9}	BAB1_0153	BAB1_0153	Clp protease:Peptidase U7:Signal peptide	[TP0063-TP0997 (0.6657489)]
COG0125	COG0457	BAB1_1011	tmk	Thymidylate kinase:ATP/GTP-binding site motif A	BAB2_0271	BAB2_0271	RNA-binding region RNP-1 (RNA recognition	[TP0354-TP0648 (0.5206915)]
COG0125	COG0457	BAB1_1011	tmk	Thymidylate kinase:ATP/GTP-binding site motif A	BAB1_1760	BAB1_1760	TPR repeat {UniProtKB/TrEMBL:Q2YRY6}	[TP0354-TP0648 (0.5206915)]
COG0125	COG0457	BAB1_1011	tmk	Thymidylate kinase:ATP/GTP-binding site motif A	BAB1_0430	BAB1_0430	TPR repeat {UniProtKB/TrEMBL:Q2YMA8}	[TP0354-TP0648 (0.5206915)]
COG0860	COG1396	BAB1_0931	BAB1_0931	Cell wall hydrolase/autolysin	BAB1_2159	BAB1_2159	Helix-turn-helix motif {UniProtKB/TrEMBL:Q2YQS3}	[TP0247-TP0461 (0.8100859)]
COG0860	COG1396	BAB1_0931	BAB1_0931	Cell wall hydrolase/autolysin	BAB1_2078	BAB1_2078	Helix-turn-helix motif {UniProtKB/TrEMBL:Q2YQZ6}	[TP0247-TP0461 (0.8100859)]
COG0860	COG1396	BAB1_0931	BAB1_0931	Cell wall hydrolase/autolysin	BAB1_0273	BAB1_0273	Hypothetical protein {UniProtKB/TrEMBL:Q2YPA0}	[TP0247-TP0461 (0.8100859)]
COG0860	COG1396	BAB1_0931	BAB1_0931	Cell wall hydrolase/autolysin	BAB2_0310	BAB2_0310	Helix-turn-helix motif:Cupin domain	[TP0247-TP0461 (0.8100859)]
COG0860	COG1396	BAB1_0931	BAB1_0931	Cell wall hydrolase/autolysin	BAB1_1860	BAB1_1860	SAM (And some other nucleotide) binding	[TP0247-TP0461 (0.8100859)]
COG0860	COG1396	BAB1_0931	BAB1_0931	Cell wall hydrolase/autolysin	BAB1_0295	BAB1_0295	Hypothetical protein {UniProtKB/TrEMBL:Q2YPE0}	[TP0247-TP0461 (0.8100859)]
COG0265	COG0333	BAB1_1413	BAB1_1413	Serine proteases, V8 family:Serine protease,	BAB1_1785	rpmF	Ribosomal L32p protein:Ribosomal protein S32,	[TP0773-TP0807 (0.5060325)]
COG0265	COG0333	BAB1_0635	degP	Probable serine protease do-like precursor (EC 3.4.21.-)	BAB1_1785	rpmF	Ribosomal L32p protein:Ribosomal protein S32,	[TP0773-TP0807 (0.5060325)]
COG0265	COG0333	BAB1_1229	BAB1_1229	Serine proteases, V8 family:Serine protease,	BAB1_1785	rpmF	Ribosomal L32p protein:Ribosomal protein S32,	[TP0773-TP0807 (0.5060325)]
COG0495	COG0761	BAB1_1815	leuS	Leucyl-tRNA synthetase (EC 6.1.1.4) (Leucine--tRNA ligase) (LeuRS)	BAB1_0501	ispH	4-hydroxy-3-methylbut-2-enyl diphosphate reductase (EC 1.17.1.2)	[TP0586-TP0547 (0.63095015)]
COG0820	COG2812	BAB1_0074	BAB1_0074	Hypothetical protein {UniProtKB/TrEMBL:Q2YNV3}	BAB1_0031	BAB1_0031	Replication factor C conserved	[TP0068-TP1005 (0.60435057)]
COG0771	COG1815	BAB1_1452	murD	UDP-N-acetylmuramoylalanine--D-glutamate ligase (EC 6.3.2.9) (UDP-N- acetylmuramoyl-L-alanyl-D-glutamate synthetase) (D-glutamic acid- adding enzyme)	BAB2_0148	BAB2_0148	Flagellar basal-body rod protein FlgB	[TP0903-TP0396 (0.6336193)]
COG1684	COG2239	BAB2_1088	BAB2_1088	Bacterial export protein, family 1:Flagellar	BAB2_0360	BAB2_0360	CBS domain:MgtE integral membrane region:MgtE	[TP0716-TP0917 (0.5059451)]
COG1512	COG1766	BAB1_1829	BAB1_1829	Hypothetical protein {UniProtKB/TrEMBL:Q2YLG7}	BAB2_1105	fliF	Flagellar FliF M-ring protein:Type III secretion	[TP0561-TP0399 (0.53951585)]
COG0272	COG1396	BAB1_1439	BAB1_1439	BRCT domain:NAD-dependent DNA	BAB1_2078	BAB1_2078	Helix-turn-helix motif {UniProtKB/TrEMBL:Q2YQZ6}	[TP0634-TP0461 (0.7134334)]
COG0272	COG1396	BAB1_1439	BAB1_1439	BRCT domain:NAD-dependent DNA	BAB1_0295	BAB1_0295	Hypothetical protein {UniProtKB/TrEMBL:Q2YPE0}	[TP0634-TP0461 (0.7134334)]
COG0272	COG1396	BAB1_1439	BAB1_1439	BRCT domain:NAD-dependent DNA	BAB1_2159	BAB1_2159	Helix-turn-helix motif {UniProtKB/TrEMBL:Q2YQS3}	[TP0634-TP0461 (0.7134334)]
COG0272	COG1396	BAB1_1439	BAB1_1439	BRCT domain:NAD-dependent DNA	BAB1_1860	BAB1_1860	SAM (And some other nucleotide) binding	[TP0634-TP0461 (0.7134334)]
COG0272	COG1396	BAB1_1439	BAB1_1439	BRCT domain:NAD-dependent DNA	BAB2_0310	BAB2_0310	Helix-turn-helix motif:Cupin domain	[TP0634-TP0461 (0.7134334)]
COG0272	COG1396	BAB1_1439	BAB1_1439	BRCT domain:NAD-dependent DNA	BAB1_0273	BAB1_0273	Hypothetical protein {UniProtKB/TrEMBL:Q2YPA0}	[TP0634-TP0461 (0.7134334)]
COG0577	COG0845	BAB1_1683	BAB1_1683	Hypothetical protein {UniProtKB/TrEMBL:Q2YRG8}	BAB1_0322	BAB1_0322	Secretion protein HlyD {UniProtKB/TrEMBL:Q2YPE7}	[TP0963-TP0965 (0.93032813)]
COG0577	COG0845	BAB1_1683	BAB1_1683	Hypothetical protein {UniProtKB/TrEMBL:Q2YRG8}	BAB2_0319	BAB2_0319	Heat shock protein DnaJ:Secretion protein HlyD	[TP0963-TP0965 (0.93032813)]
COG0577	COG0845	BAB1_1683	BAB1_1683	Hypothetical protein {UniProtKB/TrEMBL:Q2YRG8}	BAB2_0869	BAB2_0869	Secretion protein HlyD {UniProtKB/TrEMBL:Q2YK11}	[TP0963-TP0965 (0.93032813)]
COG0577	COG0845	BAB1_1683	BAB1_1683	Hypothetical protein {UniProtKB/TrEMBL:Q2YRG8}	BAB1_1371	BAB1_1371	Gram-negative bacterial RTX secretion protein	[TP0963-TP0965 (0.93032813)]
COG0577	COG0845	BAB1_1683	BAB1_1683	Hypothetical protein {UniProtKB/TrEMBL:Q2YRG8}	BAB1_1113	BAB1_1113	Hypothetical protein {UniProtKB/TrEMBL:Q2YPZ0}	[TP0963-TP0965 (0.93032813)]
COG0577	COG0845	BAB1_1683	BAB1_1683	Hypothetical protein {UniProtKB/TrEMBL:Q2YRG8}	BAB1_1685	BAB1_1685	Secretion protein HlyD {UniProtKB/TrEMBL:Q2YRG6}	[TP0963-TP0965 (0.93032813)]
COG0577	COG0845	BAB1_1683	BAB1_1683	Hypothetical protein {UniProtKB/TrEMBL:Q2YRG8}	BAB1_0306	BAB1_0306	Transporter, putative {UniProtKB/TrEMBL:Q2YPC9}	[TP0963-TP0965 (0.93032813)]
COG0577	COG0845	BAB1_1683	BAB1_1683	Hypothetical protein {UniProtKB/TrEMBL:Q2YRG8}	BAB2_0773	BAB2_0773	Secretion protein HlyD {UniProtKB/TrEMBL:Q2YK92}	[TP0963-TP0965 (0.93032813)]
COG0234	COG1200	BAB2_0190	groS	10 kDa chaperonin (Protein Cpn10) (groES protein)	BAB2_0659	BAB2_0659	DEAD/DEAH box helicase:RecA bacterial DNA	[TP1013-TP0687 (0.84594196)]
COG1671	COG2812	BAB1_1980	BAB1_1980	Hypothetical protein {UniProtKB/TrEMBL:Q2YR89}	BAB1_0031	BAB1_0031	Replication factor C conserved	[TP0845-TP1005 (0.5704539)]
COG0257	COG1253	BAB1_1759	BAB1_1759	Ribosomal protein L36 {UniProtKB/TrEMBL:Q2YRY7}	BAB1_2157	BAB1_2157	CBS domain:Transporter associated domain	[TP0209-TP0027 (0.74441797)]
COG0257	COG1253	BAB1_1759	BAB1_1759	Ribosomal protein L36 {UniProtKB/TrEMBL:Q2YRY7}	BAB1_1353	BAB1_1353	CBS domain:Transporter associated domain:Integral	[TP0209-TP0027 (0.74441797)]
COG0060	COG0681	BAB2_0194	ileS	Isoleucyl-tRNA synthetase (EC 6.1.1.5) (Isoleucine--tRNA ligase) (IleRS)	BAB1_0680	BAB1_0680	Bacterial signal peptidase S26A:Signal peptidase	[TP0452-TP0185 (0.79878455)]
COG0558	COG2239	BAB1_0719	BAB1_0719	CDP-alcohol	BAB2_0360	BAB2_0360	CBS domain:MgtE integral membrane region:MgtE	[TP0256-TP0917 (0.6007029)]
COG1344	COG1815	BAB2_1106	BAB2_1106	Flagellin, C-terminal:Flagellin, N-terminal	BAB2_0148	BAB2_0148	Flagellar basal-body rod protein FlgB	[TP0870-TP0396 (0.7209834)]
COG1344	COG1815	BAB2_1096	BAB2_1096	Flagellar hook-associated protein FlgL, putative	BAB2_0148	BAB2_0148	Flagellar basal-body rod protein FlgB	[TP0870-TP0396 (0.7209834)]
COG0242	COG1879	BAB2_0782	BMEII0812	Peptide deformylase-like (Polypeptide deformylase-like)	BAB2_0377	BAB2_0377	Periplasmic binding protein/LacI transcriptional	[TP0757-TP0684 (0.80039173)]
COG0242	COG1879	BAB2_0782	BMEII0812	Peptide deformylase-like (Polypeptide deformylase-like)	BAB1_0572	BAB1_0572	Bacterial regulatory protein LacI, HTH	[TP0757-TP0684 (0.80039173)]
COG0242	COG1879	BAB2_0997	def	Peptide deformylase (EC 3.5.1.88) (PDF) (Polypeptide deformylase)	BAB1_1362	BAB1_1362	Periplasmic binding protein/LacI transcriptional	[TP0757-TP0684 (0.80039173)]
COG0242	COG1879	BAB2_0782	BMEII0812	Peptide deformylase-like (Polypeptide deformylase-like)	BAB1_1648	BAB1_1648	Periplasmic binding protein/LacI transcriptional	[TP0757-TP0684 (0.80039173)]
COG0242	COG1879	BAB2_0997	def	Peptide deformylase (EC 3.5.1.88) (PDF) (Polypeptide deformylase)	BAB2_0377	BAB2_0377	Periplasmic binding protein/LacI transcriptional	[TP0757-TP0684 (0.80039173)]
COG0242	COG1879	BAB2_0782	BMEII0812	Peptide deformylase-like (Polypeptide deformylase-like)	BAB1_1362	BAB1_1362	Periplasmic binding protein/LacI transcriptional	[TP0757-TP0684 (0.80039173)]
COG0242	COG1879	BAB2_0997	def	Peptide deformylase (EC 3.5.1.88) (PDF) (Polypeptide deformylase)	BAB1_1648	BAB1_1648	Periplasmic binding protein/LacI transcriptional	[TP0757-TP0684 (0.80039173)]
COG0242	COG1879	BAB2_0997	def	Peptide deformylase (EC 3.5.1.88) (PDF) (Polypeptide deformylase)	BAB1_0567	BAB1_0567	Periplasmic binding protein/LacI transcriptional	[TP0757-TP0684 (0.80039173)]
COG0242	COG1879	BAB2_0997	def	Peptide deformylase (EC 3.5.1.88) (PDF) (Polypeptide deformylase)	BAB1_0572	BAB1_0572	Bacterial regulatory protein LacI, HTH	[TP0757-TP0684 (0.80039173)]
COG0242	COG1879	BAB2_0782	BMEII0812	Peptide deformylase-like (Polypeptide deformylase-like)	BAB1_0567	BAB1_0567	Periplasmic binding protein/LacI transcriptional	[TP0757-TP0684 (0.80039173)]
COG0257	COG1749	BAB1_1759	BAB1_1759	Ribosomal protein L36 {UniProtKB/TrEMBL:Q2YRY7}	BAB2_1098	flgE	Flagellar basal body rod protein:Trypsin	[TP0209-TP0727 (0.6772987)]
COG0652	COG1879	BAB1_1117	BAB1_1117	ATP/GTP-binding site motif A	BAB1_1362	BAB1_1362	Periplasmic binding protein/LacI transcriptional	[TP0947-TP0684 (0.5775195)]
COG0652	COG1879	BAB1_1118	BAB1_1118	Peptidyl-prolyl cis-trans isomerase, cyclophilin	BAB1_1648	BAB1_1648	Periplasmic binding protein/LacI transcriptional	[TP0947-TP0684 (0.5775195)]
COG0652	COG1879	BAB1_1117	BAB1_1117	ATP/GTP-binding site motif A	BAB1_1648	BAB1_1648	Periplasmic binding protein/LacI transcriptional	[TP0947-TP0684 (0.5775195)]
COG0652	COG1879	BAB1_1117	BAB1_1117	ATP/GTP-binding site motif A	BAB1_0567	BAB1_0567	Periplasmic binding protein/LacI transcriptional	[TP0947-TP0684 (0.5775195)]
COG0652	COG1879	BAB1_1118	BAB1_1118	Peptidyl-prolyl cis-trans isomerase, cyclophilin	BAB2_0377	BAB2_0377	Periplasmic binding protein/LacI transcriptional	[TP0947-TP0684 (0.5775195)]
COG0652	COG1879	BAB1_1117	BAB1_1117	ATP/GTP-binding site motif A	BAB2_0377	BAB2_0377	Periplasmic binding protein/LacI transcriptional	[TP0947-TP0684 (0.5775195)]
COG0652	COG1879	BAB1_1117	BAB1_1117	ATP/GTP-binding site motif A	BAB1_0572	BAB1_0572	Bacterial regulatory protein LacI, HTH	[TP0947-TP0684 (0.5775195)]
COG0652	COG1879	BAB1_1118	BAB1_1118	Peptidyl-prolyl cis-trans isomerase, cyclophilin	BAB1_0572	BAB1_0572	Bacterial regulatory protein LacI, HTH	[TP0947-TP0684 (0.5775195)]
COG0652	COG1879	BAB1_1118	BAB1_1118	Peptidyl-prolyl cis-trans isomerase, cyclophilin	BAB1_1362	BAB1_1362	Periplasmic binding protein/LacI transcriptional	[TP0947-TP0684 (0.5775195)]
COG0652	COG1879	BAB1_1118	BAB1_1118	Peptidyl-prolyl cis-trans isomerase, cyclophilin	BAB1_0567	BAB1_0567	Periplasmic binding protein/LacI transcriptional	[TP0947-TP0684 (0.5775195)]
COG1344	COG4786	BAB2_1096	BAB2_1096	Flagellar hook-associated protein FlgL, putative	BAB2_0128	BAB2_0128	Flagellar basal body rod protein	[TP0792-TP0961 (0.7009321), TP0659-TP0961 (0.6018447)]
COG1344	COG4786	BAB2_1096	BAB2_1096	Flagellar hook-associated protein FlgL, putative	BAB2_0151	BAB2_0151	Flagellar basal body rod protein	[TP0792-TP0961 (0.7009321), TP0659-TP0961 (0.6018447)]
COG1344	COG4786	BAB2_1106	BAB2_1106	Flagellin, C-terminal:Flagellin, N-terminal	BAB2_0128	BAB2_0128	Flagellar basal body rod protein	[TP0792-TP0961 (0.7009321), TP0659-TP0961 (0.6018447)]
COG1344	COG4786	BAB2_1106	BAB2_1106	Flagellin, C-terminal:Flagellin, N-terminal	BAB2_0151	BAB2_0151	Flagellar basal body rod protein	[TP0792-TP0961 (0.7009321), TP0659-TP0961 (0.6018447)]
COG0249	COG0357	BAB1_0146	mutS	DNA mismatch repair protein mutS	BAB1_2061	gidB	Methyltransferase gidB (EC 2.1.-.-) (Glucose-inhibited division protein B)	[TP0328-TP0946 (0.7367136)]
COG0658	COG1187	BAB1_1168	BAB1_1168	ComEC/Rec2-related protein	BAB2_0198	BAB2_0198	High mobility group proteins HMG-I and	[TP0336-TP0459 (0.6079956)]
COG0465	COG0465	BAB1_1703	BAB1_1703	Peptidase M41:ATP/GTP-binding site motif A	BAB1_1703	BAB1_1703	Peptidase M41:ATP/GTP-binding site motif A	[TP0330-TP0330 (0.73856413)]
COG0817	COG1558	BAB1_1716	ruvC	Crossover junction endodeoxyribonuclease ruvC (EC 3.1.22.4) (Holliday junction nuclease ruvC) (Holliday junction resolvase ruvC)	BAB2_0149	BAB2_0149	Flagellar basal body rod protein:Flagellar	[TP0517-TP0397 (0.53212774)]
COG0592	COG1344	BAB1_0002	BAB1_0002	DNA polymerase III, beta chain:Inorganic	BAB2_1106	BAB2_1106	Flagellin, C-terminal:Flagellin, N-terminal	[TP0002-TP0659 (0.6618167)]
COG0592	COG1344	BAB1_0002	BAB1_0002	DNA polymerase III, beta chain:Inorganic	BAB2_1096	BAB2_1096	Flagellar hook-associated protein FlgL, putative	[TP0002-TP0659 (0.6618167)]
COG0860	COG1192	BAB1_0931	BAB1_0931	Cell wall hydrolase/autolysin	BAB2_1163	BAB2_1163	NifH/frxC family:ATPase, ParA type	[TP0247-TP0272 (0.7527567)]
COG0860	COG1192	BAB1_0931	BAB1_0931	Cell wall hydrolase/autolysin	BAB1_2060	BAB1_2060	NifH/frxC family:ATPase, ParA type	[TP0247-TP0272 (0.7527567)]
COG0242	COG0272	BAB2_0782	BMEII0812	Peptide deformylase-like (Polypeptide deformylase-like)	BAB1_1439	BAB1_1439	BRCT domain:NAD-dependent DNA	[TP0757-TP0634 (0.68197167)]
COG0242	COG0272	BAB2_0997	def	Peptide deformylase (EC 3.5.1.88) (PDF) (Polypeptide deformylase)	BAB1_1439	BAB1_1439	BRCT domain:NAD-dependent DNA	[TP0757-TP0634 (0.68197167)]
COG0265	COG0817	BAB1_0635	degP	Probable serine protease do-like precursor (EC 3.4.21.-)	BAB1_1716	ruvC	Crossover junction endodeoxyribonuclease ruvC (EC 3.1.22.4) (Holliday junction nuclease ruvC) (Holliday junction resolvase ruvC)	[TP0773-TP0517 (0.5118523)]
COG0265	COG0817	BAB1_1413	BAB1_1413	Serine proteases, V8 family:Serine protease,	BAB1_1716	ruvC	Crossover junction endodeoxyribonuclease ruvC (EC 3.1.22.4) (Holliday junction nuclease ruvC) (Holliday junction resolvase ruvC)	[TP0773-TP0517 (0.5118523)]
COG0265	COG0817	BAB1_1229	BAB1_1229	Serine proteases, V8 family:Serine protease,	BAB1_1716	ruvC	Crossover junction endodeoxyribonuclease ruvC (EC 3.1.22.4) (Holliday junction nuclease ruvC) (Holliday junction resolvase ruvC)	[TP0773-TP0517 (0.5118523)]
COG0187	COG0358	BAB2_0649	BAB2_0649	Topoisomerase IV, subunit B:DNA gyrase, subunit	BAB1_1499	BAB1_1499	Mitochondrial substrate carrier:Zn-finger, CHC2	[TP1006-TP0492 (0.55112576)]
COG0187	COG0358	BAB1_0122	BAB1_0122	Topoisomerase IV, subunit B:DNA gyrase, subunit	BAB1_1499	BAB1_1499	Mitochondrial substrate carrier:Zn-finger, CHC2	[TP1006-TP0492 (0.55112576)]
COG1154	COG2812	BAB1_0462	dxs	1-deoxy-D-xylulose-5-phosphate synthase (EC 2.2.1.7) (1-deoxyxylulose- 5-phosphate synthase) (DXP synthase) (DXPS)	BAB1_0031	BAB1_0031	Replication factor C conserved	[TP0824-TP1005 (0.68180764)]
COG0237	COG0552	BAB1_2071	coaE	Dephospho-CoA kinase (EC 2.7.1.24) (Dephosphocoenzyme A kinase)	BAB1_1934	BAB1_1934	GTP-binding signal recognition particle (SRP54)	[TP0296-TP0578 (0.7885255)]
COG0080	COG0265	BAB1_1268	rplK	Ribosomal protein L11:Ribosomal protein L11,	BAB1_0635	degP	Probable serine protease do-like precursor (EC 3.4.21.-)	[TP0237-TP0773 (0.6164146)]
COG0080	COG0265	BAB1_1268	rplK	Ribosomal protein L11:Ribosomal protein L11,	BAB1_1229	BAB1_1229	Serine proteases, V8 family:Serine protease,	[TP0237-TP0773 (0.6164146)]
COG0080	COG0265	BAB1_1268	rplK	Ribosomal protein L11:Ribosomal protein L11,	BAB1_1413	BAB1_1413	Serine proteases, V8 family:Serine protease,	[TP0237-TP0773 (0.6164146)]
COG0783	COG1079	BAB1_2150	BAB1_2150	Ferritin:DNA-binding protein Dps	BAB2_0672	BAB2_0672	Bacterial inner-membrane translocator	[TP1038-TP0302 (0.79878455)]
COG2812	COG2812	BAB1_0031	BAB1_0031	Replication factor C conserved	BAB1_0031	BAB1_0031	Replication factor C conserved	[TP1005-TP1005 (0.52391654)]
COG0223	COG0234	BAB1_0540	BAB1_0540	Formyl transferase, N-terminal	BAB2_0190	groS	10 kDa chaperonin (Protein Cpn10) (groES protein)	[TP0756-TP1013 (0.64276713)]
COG0223	COG0234	BAB2_0996	fmt	Methionyl-tRNA formyltransferase (EC 2.1.2.9)	BAB2_0190	groS	10 kDa chaperonin (Protein Cpn10) (groES protein)	[TP0756-TP1013 (0.64276713)]
COG0036	COG1653	BAB1_0869	BAB1_0869	Ribulose-phosphate 3-epimerase	BAB1_0238	BAB1_0238	Bacterial extracellular solute-binding protein,	[TP0945-TP0074 (0.654426)]
COG0036	COG1653	BAB1_0869	BAB1_0869	Ribulose-phosphate 3-epimerase	BAB2_0585	BAB2_0585	Bacterial extracellular solute-binding protein,	[TP0945-TP0074 (0.654426)]
COG0036	COG1653	BAB1_0869	BAB1_0869	Ribulose-phosphate 3-epimerase	BAB2_0491	BAB2_0491	Bacterial extracellular solute-binding protein,	[TP0945-TP0074 (0.654426)]
COG0036	COG1653	BAB1_0869	BAB1_0869	Ribulose-phosphate 3-epimerase	BAB2_0547	BMEII0590	Probable sugar-binding periplasmic protein precursor	[TP0945-TP0074 (0.654426)]
COG0357	COG0459	BAB1_2061	gidB	Methyltransferase gidB (EC 2.1.-.-) (Glucose-inhibited division protein B)	BAB2_0189	groL	60 kDa chaperonin (Protein Cpn60) (groEL protein)	[TP0946-TP0030 (0.68326145)]
COG0664	COG1074	BAB1_0674	BAB1_0674	Cyclic nucleotide-binding domain:Bacterial	BAB1_2105	BAB1_2105	UvrD/REP helicase:ATP/GTP-binding site motif A	[TP0089-TP0898 (0.8304331)]
COG0664	COG1074	BAB1_2005	BAB1_2005	Cyclic nucleotide-binding domain:cAMP-dependent	BAB1_2105	BAB1_2105	UvrD/REP helicase:ATP/GTP-binding site motif A	[TP0089-TP0898 (0.8304331)]
COG0664	COG1074	BAB2_0922	BAB2_0922	Cyclic nucleotide-binding domain:Bacterial	BAB1_2105	BAB1_2105	UvrD/REP helicase:ATP/GTP-binding site motif A	[TP0089-TP0898 (0.8304331)]
COG0664	COG1074	BAB2_0807	BAB2_0807	Cyclic nucleotide-binding domain:Bacterial	BAB1_2105	BAB1_2105	UvrD/REP helicase:ATP/GTP-binding site motif A	[TP0089-TP0898 (0.8304331)]
COG0664	COG1074	BAB2_0941	BAB2_0941	Cyclic nucleotide-binding domain:Bacterial	BAB1_2105	BAB1_2105	UvrD/REP helicase:ATP/GTP-binding site motif A	[TP0089-TP0898 (0.8304331)]
COG0664	COG1074	BAB1_0196	BAB1_0196	Bacterial regulatory proteins, AsnC family:Cyclic	BAB1_2105	BAB1_2105	UvrD/REP helicase:ATP/GTP-binding site motif A	[TP0089-TP0898 (0.8304331)]
COG0223	COG0242	BAB1_0540	BAB1_0540	Formyl transferase, N-terminal	BAB2_0782	BMEII0812	Peptide deformylase-like (Polypeptide deformylase-like)	[TP0756-TP0757 (0.8300303)]
COG0223	COG0242	BAB2_0996	fmt	Methionyl-tRNA formyltransferase (EC 2.1.2.9)	BAB2_0997	def	Peptide deformylase (EC 3.5.1.88) (PDF) (Polypeptide deformylase)	[TP0756-TP0757 (0.8300303)]
COG0223	COG0242	BAB1_0540	BAB1_0540	Formyl transferase, N-terminal	BAB2_0997	def	Peptide deformylase (EC 3.5.1.88) (PDF) (Polypeptide deformylase)	[TP0756-TP0757 (0.8300303)]
COG0223	COG0242	BAB2_0996	fmt	Methionyl-tRNA formyltransferase (EC 2.1.2.9)	BAB2_0782	BMEII0812	Peptide deformylase-like (Polypeptide deformylase-like)	[TP0756-TP0757 (0.8300303)]
COG0233	COG0359	BAB1_1181	frr	Ribosome recycling factor (Ribosome-releasing factor) (RRF) (CP24)	BAB1_0477	rplI	Ribosomal protein L9 {UniProtKB/TrEMBL:Q2YMH2}	[TP0604-TP0060 (0.5105792)]
COG0012	COG0457	BAB1_1553	BAB1_1553	Hypothetical protein {UniProtKB/TrEMBL:Q2YLX4}	BAB2_0271	BAB2_0271	RNA-binding region RNP-1 (RNA recognition	[TP0124-TP0067 (0.81355333)]
COG0012	COG0457	BAB1_1553	BAB1_1553	Hypothetical protein {UniProtKB/TrEMBL:Q2YLX4}	BAB1_1760	BAB1_1760	TPR repeat {UniProtKB/TrEMBL:Q2YRY6}	[TP0124-TP0067 (0.81355333)]
COG0012	COG0457	BAB1_1553	BAB1_1553	Hypothetical protein {UniProtKB/TrEMBL:Q2YLX4}	BAB1_0430	BAB1_0430	TPR repeat {UniProtKB/TrEMBL:Q2YMA8}	[TP0124-TP0067 (0.81355333)]
COG0265	COG0492	BAB1_1229	BAB1_1229	Serine proteases, V8 family:Serine protease,	BAB1_1518	BAB1_1518	Pyridine nucleotide-disulphide oxidoreductase,	[TP0773-TP0814 (0.6926654)]
COG0265	COG0492	BAB1_0635	degP	Probable serine protease do-like precursor (EC 3.4.21.-)	BAB1_1518	BAB1_1518	Pyridine nucleotide-disulphide oxidoreductase,	[TP0773-TP0814 (0.6926654)]
COG0265	COG0492	BAB1_1413	BAB1_1413	Serine proteases, V8 family:Serine protease,	BAB1_1518	BAB1_1518	Pyridine nucleotide-disulphide oxidoreductase,	[TP0773-TP0814 (0.6926654)]
COG1377	COG2239	BAB2_0120	BAB2_0120	Type III secretion exporter:Flagellar	BAB2_0360	BAB2_0360	CBS domain:MgtE integral membrane region:MgtE	[TP0715-TP0917 (0.53720385)]
COG0124	COG0608	BAB2_0181	hisS	Histidyl-tRNA synthetase (EC 6.1.1.21) (Histidine--tRNA ligase) (HisRS)	BAB1_1290	BAB1_1290	Phosphoesterase, RecJ-like:Phosphoesterase,	[TP0641-TP0704 (0.75894904)]
COG0465	COG0772	BAB1_1703	BAB1_1703	Peptidase M41:ATP/GTP-binding site motif A	BAB1_1451	BAB1_1451	Cell cycle protein:Phosphopantetheine attachment	[TP0330-TP0387 (0.8016956)]
COG0234	COG0792	BAB2_0190	groS	10 kDa chaperonin (Protein Cpn10) (groES protein)	BAB1_0178	BMEI1769	Hypothetical protein {UniProtKB/TrEMBL:Q2YP29}	[TP1013-TP0913 (0.7815084)]
COG1512	COG1987	BAB1_1829	BAB1_1829	Hypothetical protein {UniProtKB/TrEMBL:Q2YLG7}	BAB2_1092	BAB2_1092	Bacterial export protein FliQ, family 3:Flagellar	[TP0561-TP0717 (0.66457963)]
COG0192	COG0217	BAB1_2160	BAB1_2160	S-adenosylmethionine synthetase	BAB1_1729	BMEI0321	Hypothetical protein {UniProtKB/TrEMBL:Q2YRF2}	[TP0794-TP0474 (0.71912634)]
COG0201	COG2239	BAB1_1235	BAB1_1235	C-5 cytosine-specific DNA methylase:SecY protein	BAB2_0360	BAB2_0360	CBS domain:MgtE integral membrane region:MgtE	[TP0208-TP0917 (0.5527395)]
COG0860	COG1214	BAB1_0931	BAB1_0931	Cell wall hydrolase/autolysin	BAB1_2151	BAB1_2151	Glycoprotease (M22) metalloprotease	[TP0247-TP0876 (0.6334264)]
COG0477	COG0845	BAB1_0401	BAB1_0401	Tetracycline resistance protein:Major facilitator	BAB1_0322	BAB1_0322	Secretion protein HlyD {UniProtKB/TrEMBL:Q2YPE7}	[TP0840-TP0965 (0.8653204)]
COG0477	COG0845	BAB1_0676	BAB1_0676	Major facilitator superfamily	BAB2_0319	BAB2_0319	Heat shock protein DnaJ:Secretion protein HlyD	[TP0840-TP0965 (0.8653204)]
COG0477	COG0845	BAB1_1882	BAB1_1882	Blood group Rhesus C/E and D polypeptide:Sugar	BAB2_0773	BAB2_0773	Secretion protein HlyD {UniProtKB/TrEMBL:Q2YK92}	[TP0840-TP0965 (0.8653204)]
COG0477	COG0845	BAB1_1790	BAB1_1790	Membrane protein MosC {UniProtKB/TrEMBL:Q2YLG2}	BAB2_0869	BAB2_0869	Secretion protein HlyD {UniProtKB/TrEMBL:Q2YK11}	[TP0840-TP0965 (0.8653204)]
COG0477	COG0845	BAB1_1964	BAB1_1964	Tetracycline resistance protein:NADH-ubiquinone	BAB1_1685	BAB1_1685	Secretion protein HlyD {UniProtKB/TrEMBL:Q2YRG6}	[TP0840-TP0965 (0.8653204)]
COG0477	COG0845	BAB1_1420	BAB1_1420	Drug resistance transporter Bcr/CflA	BAB2_0319	BAB2_0319	Heat shock protein DnaJ:Secretion protein HlyD	[TP0840-TP0965 (0.8653204)]
COG0477	COG0845	BAB1_0643	BAB1_0643	General substrate transporter:Major facilitator	BAB2_0773	BAB2_0773	Secretion protein HlyD {UniProtKB/TrEMBL:Q2YK92}	[TP0840-TP0965 (0.8653204)]
COG0477	COG0845	BAB2_0707	BAB2_0707	General substrate transporter:Sugar transporter	BAB2_0773	BAB2_0773	Secretion protein HlyD {UniProtKB/TrEMBL:Q2YK92}	[TP0840-TP0965 (0.8653204)]
COG0477	COG0845	BAB1_1692	BAB1_1692	Thromboxane receptor:General substrate	BAB1_1113	BAB1_1113	Hypothetical protein {UniProtKB/TrEMBL:Q2YPZ0}	[TP0840-TP0965 (0.8653204)]
COG0477	COG0845	BAB2_0140	BAB2_0140	General substrate transporter:Major facilitator	BAB1_1113	BAB1_1113	Hypothetical protein {UniProtKB/TrEMBL:Q2YPZ0}	[TP0840-TP0965 (0.8653204)]
COG0477	COG0845	BAB2_0213	BAB2_0213	Binding-protein-dependent transport systems inner	BAB1_1685	BAB1_1685	Secretion protein HlyD {UniProtKB/TrEMBL:Q2YRG6}	[TP0840-TP0965 (0.8653204)]
COG0477	COG0845	BAB2_0533	BAB2_0533	Sodium:dicarboxylate symporter:General substrate	BAB1_0306	BAB1_0306	Transporter, putative {UniProtKB/TrEMBL:Q2YPC9}	[TP0840-TP0965 (0.8653204)]
COG0477	COG0845	BAB2_0140	BAB2_0140	General substrate transporter:Major facilitator	BAB1_0322	BAB1_0322	Secretion protein HlyD {UniProtKB/TrEMBL:Q2YPE7}	[TP0840-TP0965 (0.8653204)]
COG0477	COG0845	BAB1_1964	BAB1_1964	Tetracycline resistance protein:NADH-ubiquinone	BAB2_0319	BAB2_0319	Heat shock protein DnaJ:Secretion protein HlyD	[TP0840-TP0965 (0.8653204)]
COG0477	COG0845	BAB1_0854	BAB1_0854	Tetracycline resistance protein TetB:Drug	BAB2_0869	BAB2_0869	Secretion protein HlyD {UniProtKB/TrEMBL:Q2YK11}	[TP0840-TP0965 (0.8653204)]
COG0477	COG0845	BAB1_0854	BAB1_0854	Tetracycline resistance protein TetB:Drug	BAB1_0322	BAB1_0322	Secretion protein HlyD {UniProtKB/TrEMBL:Q2YPE7}	[TP0840-TP0965 (0.8653204)]
COG0477	COG0845	BAB2_0348	BAB2_0348	Protein kinase:General substrate	BAB2_0319	BAB2_0319	Heat shock protein DnaJ:Secretion protein HlyD	[TP0840-TP0965 (0.8653204)]
COG0477	COG0845	BAB2_0140	BAB2_0140	General substrate transporter:Major facilitator	BAB2_0773	BAB2_0773	Secretion protein HlyD {UniProtKB/TrEMBL:Q2YK92}	[TP0840-TP0965 (0.8653204)]
COG0477	COG0845	BAB2_0632	BAB2_0632	Eubacterial/plasma membrane H+-transporting	BAB1_0322	BAB1_0322	Secretion protein HlyD {UniProtKB/TrEMBL:Q2YPE7}	[TP0840-TP0965 (0.8653204)]
COG0477	COG0845	BAB2_0707	BAB2_0707	General substrate transporter:Sugar transporter	BAB1_0306	BAB1_0306	Transporter, putative {UniProtKB/TrEMBL:Q2YPC9}	[TP0840-TP0965 (0.8653204)]
COG0477	COG0845	BAB1_0643	BAB1_0643	General substrate transporter:Major facilitator	BAB2_0319	BAB2_0319	Heat shock protein DnaJ:Secretion protein HlyD	[TP0840-TP0965 (0.8653204)]
COG0477	COG0845	BAB1_1882	BAB1_1882	Blood group Rhesus C/E and D polypeptide:Sugar	BAB2_0869	BAB2_0869	Secretion protein HlyD {UniProtKB/TrEMBL:Q2YK11}	[TP0840-TP0965 (0.8653204)]
COG0477	COG0845	BAB2_0765	BAB2_0765	Major facilitator superfamily	BAB1_0322	BAB1_0322	Secretion protein HlyD {UniProtKB/TrEMBL:Q2YPE7}	[TP0840-TP0965 (0.8653204)]
COG0477	COG0845	BAB2_0213	BAB2_0213	Binding-protein-dependent transport systems inner	BAB1_1371	BAB1_1371	Gram-negative bacterial RTX secretion protein	[TP0840-TP0965 (0.8653204)]
COG0477	COG0845	BAB1_1964	BAB1_1964	Tetracycline resistance protein:NADH-ubiquinone	BAB1_0306	BAB1_0306	Transporter, putative {UniProtKB/TrEMBL:Q2YPC9}	[TP0840-TP0965 (0.8653204)]
COG0477	COG0845	BAB1_0401	BAB1_0401	Tetracycline resistance protein:Major facilitator	BAB2_0869	BAB2_0869	Secretion protein HlyD {UniProtKB/TrEMBL:Q2YK11}	[TP0840-TP0965 (0.8653204)]
COG0477	COG0845	BAB2_0533	BAB2_0533	Sodium:dicarboxylate symporter:General substrate	BAB1_0322	BAB1_0322	Secretion protein HlyD {UniProtKB/TrEMBL:Q2YPE7}	[TP0840-TP0965 (0.8653204)]
COG0477	COG0845	BAB2_0533	BAB2_0533	Sodium:dicarboxylate symporter:General substrate	BAB2_0319	BAB2_0319	Heat shock protein DnaJ:Secretion protein HlyD	[TP0840-TP0965 (0.8653204)]
COG0477	COG0845	BAB1_1589	BAB1_1589	Major facilitator superfamily	BAB1_1113	BAB1_1113	Hypothetical protein {UniProtKB/TrEMBL:Q2YPZ0}	[TP0840-TP0965 (0.8653204)]
COG0477	COG0845	BAB1_1964	BAB1_1964	Tetracycline resistance protein:NADH-ubiquinone	BAB2_0869	BAB2_0869	Secretion protein HlyD {UniProtKB/TrEMBL:Q2YK11}	[TP0840-TP0965 (0.8653204)]
COG0477	COG0845	BAB1_1420	BAB1_1420	Drug resistance transporter Bcr/CflA	BAB1_0322	BAB1_0322	Secretion protein HlyD {UniProtKB/TrEMBL:Q2YPE7}	[TP0840-TP0965 (0.8653204)]
COG0477	COG0845	BAB1_1964	BAB1_1964	Tetracycline resistance protein:NADH-ubiquinone	BAB2_0773	BAB2_0773	Secretion protein HlyD {UniProtKB/TrEMBL:Q2YK92}	[TP0840-TP0965 (0.8653204)]
COG0477	COG0845	BAB2_0213	BAB2_0213	Binding-protein-dependent transport systems inner	BAB2_0773	BAB2_0773	Secretion protein HlyD {UniProtKB/TrEMBL:Q2YK92}	[TP0840-TP0965 (0.8653204)]
COG0477	COG0845	BAB1_1790	BAB1_1790	Membrane protein MosC {UniProtKB/TrEMBL:Q2YLG2}	BAB1_1685	BAB1_1685	Secretion protein HlyD {UniProtKB/TrEMBL:Q2YRG6}	[TP0840-TP0965 (0.8653204)]
COG0477	COG0845	BAB2_0140	BAB2_0140	General substrate transporter:Major facilitator	BAB2_0319	BAB2_0319	Heat shock protein DnaJ:Secretion protein HlyD	[TP0840-TP0965 (0.8653204)]
COG0477	COG0845	BAB1_1882	BAB1_1882	Blood group Rhesus C/E and D polypeptide:Sugar	BAB1_1113	BAB1_1113	Hypothetical protein {UniProtKB/TrEMBL:Q2YPZ0}	[TP0840-TP0965 (0.8653204)]
COG0477	COG0845	BAB1_1692	BAB1_1692	Thromboxane receptor:General substrate	BAB2_0319	BAB2_0319	Heat shock protein DnaJ:Secretion protein HlyD	[TP0840-TP0965 (0.8653204)]
COG0477	COG0845	BAB1_1790	BAB1_1790	Membrane protein MosC {UniProtKB/TrEMBL:Q2YLG2}	BAB2_0319	BAB2_0319	Heat shock protein DnaJ:Secretion protein HlyD	[TP0840-TP0965 (0.8653204)]
COG0477	COG0845	BAB2_0348	BAB2_0348	Protein kinase:General substrate	BAB1_0322	BAB1_0322	Secretion protein HlyD {UniProtKB/TrEMBL:Q2YPE7}	[TP0840-TP0965 (0.8653204)]
COG0477	COG0845	BAB2_0462	BAB2_0462	Tetracycline resistance protein:General substrate	BAB2_0319	BAB2_0319	Heat shock protein DnaJ:Secretion protein HlyD	[TP0840-TP0965 (0.8653204)]
COG0477	COG0845	BAB1_1882	BAB1_1882	Blood group Rhesus C/E and D polypeptide:Sugar	BAB1_1371	BAB1_1371	Gram-negative bacterial RTX secretion protein	[TP0840-TP0965 (0.8653204)]
COG0477	COG0845	BAB2_0765	BAB2_0765	Major facilitator superfamily	BAB2_0319	BAB2_0319	Heat shock protein DnaJ:Secretion protein HlyD	[TP0840-TP0965 (0.8653204)]
COG0477	COG0845	BAB1_1589	BAB1_1589	Major facilitator superfamily	BAB1_0306	BAB1_0306	Transporter, putative {UniProtKB/TrEMBL:Q2YPC9}	[TP0840-TP0965 (0.8653204)]
COG0477	COG0845	BAB1_0643	BAB1_0643	General substrate transporter:Major facilitator	BAB1_0306	BAB1_0306	Transporter, putative {UniProtKB/TrEMBL:Q2YPC9}	[TP0840-TP0965 (0.8653204)]
COG0477	COG0845	BAB1_1692	BAB1_1692	Thromboxane receptor:General substrate	BAB1_1685	BAB1_1685	Secretion protein HlyD {UniProtKB/TrEMBL:Q2YRG6}	[TP0840-TP0965 (0.8653204)]
COG0477	COG0845	BAB1_1589	BAB1_1589	Major facilitator superfamily	BAB1_1685	BAB1_1685	Secretion protein HlyD {UniProtKB/TrEMBL:Q2YRG6}	[TP0840-TP0965 (0.8653204)]
COG0477	COG0845	BAB1_0643	BAB1_0643	General substrate transporter:Major facilitator	BAB2_0869	BAB2_0869	Secretion protein HlyD {UniProtKB/TrEMBL:Q2YK11}	[TP0840-TP0965 (0.8653204)]
COG0477	COG0845	BAB1_0854	BAB1_0854	Tetracycline resistance protein TetB:Drug	BAB1_0306	BAB1_0306	Transporter, putative {UniProtKB/TrEMBL:Q2YPC9}	[TP0840-TP0965 (0.8653204)]
COG0477	COG0845	BAB1_0401	BAB1_0401	Tetracycline resistance protein:Major facilitator	BAB1_1685	BAB1_1685	Secretion protein HlyD {UniProtKB/TrEMBL:Q2YRG6}	[TP0840-TP0965 (0.8653204)]
COG0477	COG0845	BAB2_0462	BAB2_0462	Tetracycline resistance protein:General substrate	BAB2_0869	BAB2_0869	Secretion protein HlyD {UniProtKB/TrEMBL:Q2YK11}	[TP0840-TP0965 (0.8653204)]
COG0477	COG0845	BAB2_0979	BAB2_0979	Tetracycline resistance protein TetB:Major	BAB2_0319	BAB2_0319	Heat shock protein DnaJ:Secretion protein HlyD	[TP0840-TP0965 (0.8653204)]
COG0477	COG0845	BAB2_0348	BAB2_0348	Protein kinase:General substrate	BAB2_0869	BAB2_0869	Secretion protein HlyD {UniProtKB/TrEMBL:Q2YK11}	[TP0840-TP0965 (0.8653204)]
COG0477	COG0845	BAB1_1589	BAB1_1589	Major facilitator superfamily	BAB2_0869	BAB2_0869	Secretion protein HlyD {UniProtKB/TrEMBL:Q2YK11}	[TP0840-TP0965 (0.8653204)]
COG0477	COG0845	BAB1_1471	BAB1_1471	Sugar transporter:Citrate-proton symport:General	BAB2_0319	BAB2_0319	Heat shock protein DnaJ:Secretion protein HlyD	[TP0840-TP0965 (0.8653204)]
COG0477	COG0845	BAB1_0854	BAB1_0854	Tetracycline resistance protein TetB:Drug	BAB2_0319	BAB2_0319	Heat shock protein DnaJ:Secretion protein HlyD	[TP0840-TP0965 (0.8653204)]
COG0477	COG0845	BAB2_0213	BAB2_0213	Binding-protein-dependent transport systems inner	BAB1_0306	BAB1_0306	Transporter, putative {UniProtKB/TrEMBL:Q2YPC9}	[TP0840-TP0965 (0.8653204)]
COG0477	COG0845	BAB2_0553	BAB2_0553	Tetracycline resistance protein TetB:Drug	BAB1_0322	BAB1_0322	Secretion protein HlyD {UniProtKB/TrEMBL:Q2YPE7}	[TP0840-TP0965 (0.8653204)]
COG0477	COG0845	BAB1_1420	BAB1_1420	Drug resistance transporter Bcr/CflA	BAB2_0773	BAB2_0773	Secretion protein HlyD {UniProtKB/TrEMBL:Q2YK92}	[TP0840-TP0965 (0.8653204)]
COG0477	COG0845	BAB2_0213	BAB2_0213	Binding-protein-dependent transport systems inner	BAB1_1113	BAB1_1113	Hypothetical protein {UniProtKB/TrEMBL:Q2YPZ0}	[TP0840-TP0965 (0.8653204)]
COG0477	COG0845	BAB2_0632	BAB2_0632	Eubacterial/plasma membrane H+-transporting	BAB1_1685	BAB1_1685	Secretion protein HlyD {UniProtKB/TrEMBL:Q2YRG6}	[TP0840-TP0965 (0.8653204)]
COG0477	COG0845	BAB2_0533	BAB2_0533	Sodium:dicarboxylate symporter:General substrate	BAB1_1113	BAB1_1113	Hypothetical protein {UniProtKB/TrEMBL:Q2YPZ0}	[TP0840-TP0965 (0.8653204)]
COG0477	COG0845	BAB2_0140	BAB2_0140	General substrate transporter:Major facilitator	BAB1_1371	BAB1_1371	Gram-negative bacterial RTX secretion protein	[TP0840-TP0965 (0.8653204)]
COG0477	COG0845	BAB1_0854	BAB1_0854	Tetracycline resistance protein TetB:Drug	BAB1_1685	BAB1_1685	Secretion protein HlyD {UniProtKB/TrEMBL:Q2YRG6}	[TP0840-TP0965 (0.8653204)]
COG0477	COG0845	BAB2_0707	BAB2_0707	General substrate transporter:Sugar transporter	BAB1_1113	BAB1_1113	Hypothetical protein {UniProtKB/TrEMBL:Q2YPZ0}	[TP0840-TP0965 (0.8653204)]
COG0477	COG0845	BAB2_0765	BAB2_0765	Major facilitator superfamily	BAB2_0773	BAB2_0773	Secretion protein HlyD {UniProtKB/TrEMBL:Q2YK92}	[TP0840-TP0965 (0.8653204)]
COG0477	COG0845	BAB1_1471	BAB1_1471	Sugar transporter:Citrate-proton symport:General	BAB2_0869	BAB2_0869	Secretion protein HlyD {UniProtKB/TrEMBL:Q2YK11}	[TP0840-TP0965 (0.8653204)]
COG0477	COG0845	BAB2_0553	BAB2_0553	Tetracycline resistance protein TetB:Drug	BAB1_1685	BAB1_1685	Secretion protein HlyD {UniProtKB/TrEMBL:Q2YRG6}	[TP0840-TP0965 (0.8653204)]
COG0477	COG0845	BAB1_0643	BAB1_0643	General substrate transporter:Major facilitator	BAB1_1371	BAB1_1371	Gram-negative bacterial RTX secretion protein	[TP0840-TP0965 (0.8653204)]
COG0477	COG0845	BAB2_0979	BAB2_0979	Tetracycline resistance protein TetB:Major	BAB1_0306	BAB1_0306	Transporter, putative {UniProtKB/TrEMBL:Q2YPC9}	[TP0840-TP0965 (0.8653204)]
COG0477	COG0845	BAB1_1790	BAB1_1790	Membrane protein MosC {UniProtKB/TrEMBL:Q2YLG2}	BAB1_0322	BAB1_0322	Secretion protein HlyD {UniProtKB/TrEMBL:Q2YPE7}	[TP0840-TP0965 (0.8653204)]
COG0477	COG0845	BAB2_0553	BAB2_0553	Tetracycline resistance protein TetB:Drug	BAB2_0773	BAB2_0773	Secretion protein HlyD {UniProtKB/TrEMBL:Q2YK92}	[TP0840-TP0965 (0.8653204)]
COG0477	COG0845	BAB1_1790	BAB1_1790	Membrane protein MosC {UniProtKB/TrEMBL:Q2YLG2}	BAB1_0306	BAB1_0306	Transporter, putative {UniProtKB/TrEMBL:Q2YPC9}	[TP0840-TP0965 (0.8653204)]
COG0477	COG0845	BAB2_0462	BAB2_0462	Tetracycline resistance protein:General substrate	BAB1_0322	BAB1_0322	Secretion protein HlyD {UniProtKB/TrEMBL:Q2YPE7}	[TP0840-TP0965 (0.8653204)]
COG0477	COG0845	BAB1_1882	BAB1_1882	Blood group Rhesus C/E and D polypeptide:Sugar	BAB2_0319	BAB2_0319	Heat shock protein DnaJ:Secretion protein HlyD	[TP0840-TP0965 (0.8653204)]
COG0477	COG0845	BAB2_0553	BAB2_0553	Tetracycline resistance protein TetB:Drug	BAB2_0319	BAB2_0319	Heat shock protein DnaJ:Secretion protein HlyD	[TP0840-TP0965 (0.8653204)]
COG0477	COG0845	BAB1_1471	BAB1_1471	Sugar transporter:Citrate-proton symport:General	BAB1_0306	BAB1_0306	Transporter, putative {UniProtKB/TrEMBL:Q2YPC9}	[TP0840-TP0965 (0.8653204)]
COG0477	COG0845	BAB2_0979	BAB2_0979	Tetracycline resistance protein TetB:Major	BAB1_0322	BAB1_0322	Secretion protein HlyD {UniProtKB/TrEMBL:Q2YPE7}	[TP0840-TP0965 (0.8653204)]
COG0477	COG0845	BAB1_0401	BAB1_0401	Tetracycline resistance protein:Major facilitator	BAB1_1113	BAB1_1113	Hypothetical protein {UniProtKB/TrEMBL:Q2YPZ0}	[TP0840-TP0965 (0.8653204)]
COG0477	COG0845	BAB2_0213	BAB2_0213	Binding-protein-dependent transport systems inner	BAB2_0319	BAB2_0319	Heat shock protein DnaJ:Secretion protein HlyD	[TP0840-TP0965 (0.8653204)]
COG0477	COG0845	BAB2_0765	BAB2_0765	Major facilitator superfamily	BAB1_1371	BAB1_1371	Gram-negative bacterial RTX secretion protein	[TP0840-TP0965 (0.8653204)]
COG0477	COG0845	BAB2_0553	BAB2_0553	Tetracycline resistance protein TetB:Drug	BAB1_0306	BAB1_0306	Transporter, putative {UniProtKB/TrEMBL:Q2YPC9}	[TP0840-TP0965 (0.8653204)]
COG0477	COG0845	BAB2_0632	BAB2_0632	Eubacterial/plasma membrane H+-transporting	BAB1_1371	BAB1_1371	Gram-negative bacterial RTX secretion protein	[TP0840-TP0965 (0.8653204)]
COG0477	COG0845	BAB2_0765	BAB2_0765	Major facilitator superfamily	BAB1_1685	BAB1_1685	Secretion protein HlyD {UniProtKB/TrEMBL:Q2YRG6}	[TP0840-TP0965 (0.8653204)]
COG0477	COG0845	BAB2_0707	BAB2_0707	General substrate transporter:Sugar transporter	BAB2_0319	BAB2_0319	Heat shock protein DnaJ:Secretion protein HlyD	[TP0840-TP0965 (0.8653204)]
COG0477	COG0845	BAB1_1790	BAB1_1790	Membrane protein MosC {UniProtKB/TrEMBL:Q2YLG2}	BAB1_1113	BAB1_1113	Hypothetical protein {UniProtKB/TrEMBL:Q2YPZ0}	[TP0840-TP0965 (0.8653204)]
COG0477	COG0845	BAB1_0854	BAB1_0854	Tetracycline resistance protein TetB:Drug	BAB1_1371	BAB1_1371	Gram-negative bacterial RTX secretion protein	[TP0840-TP0965 (0.8653204)]
COG0477	COG0845	BAB1_0401	BAB1_0401	Tetracycline resistance protein:Major facilitator	BAB1_0306	BAB1_0306	Transporter, putative {UniProtKB/TrEMBL:Q2YPC9}	[TP0840-TP0965 (0.8653204)]
COG0477	COG0845	BAB1_1471	BAB1_1471	Sugar transporter:Citrate-proton symport:General	BAB2_0773	BAB2_0773	Secretion protein HlyD {UniProtKB/TrEMBL:Q2YK92}	[TP0840-TP0965 (0.8653204)]
COG0477	COG0845	BAB1_1790	BAB1_1790	Membrane protein MosC {UniProtKB/TrEMBL:Q2YLG2}	BAB2_0773	BAB2_0773	Secretion protein HlyD {UniProtKB/TrEMBL:Q2YK92}	[TP0840-TP0965 (0.8653204)]
COG0477	COG0845	BAB1_0676	BAB1_0676	Major facilitator superfamily	BAB1_1371	BAB1_1371	Gram-negative bacterial RTX secretion protein	[TP0840-TP0965 (0.8653204)]
COG0477	COG0845	BAB1_1964	BAB1_1964	Tetracycline resistance protein:NADH-ubiquinone	BAB1_1371	BAB1_1371	Gram-negative bacterial RTX secretion protein	[TP0840-TP0965 (0.8653204)]
COG0477	COG0845	BAB2_0462	BAB2_0462	Tetracycline resistance protein:General substrate	BAB1_1113	BAB1_1113	Hypothetical protein {UniProtKB/TrEMBL:Q2YPZ0}	[TP0840-TP0965 (0.8653204)]
COG0477	COG0845	BAB1_0676	BAB1_0676	Major facilitator superfamily	BAB2_0869	BAB2_0869	Secretion protein HlyD {UniProtKB/TrEMBL:Q2YK11}	[TP0840-TP0965 (0.8653204)]
COG0477	COG0845	BAB1_1471	BAB1_1471	Sugar transporter:Citrate-proton symport:General	BAB1_1113	BAB1_1113	Hypothetical protein {UniProtKB/TrEMBL:Q2YPZ0}	[TP0840-TP0965 (0.8653204)]
COG0477	COG0845	BAB1_1692	BAB1_1692	Thromboxane receptor:General substrate	BAB2_0869	BAB2_0869	Secretion protein HlyD {UniProtKB/TrEMBL:Q2YK11}	[TP0840-TP0965 (0.8653204)]
COG0477	COG0845	BAB1_1692	BAB1_1692	Thromboxane receptor:General substrate	BAB2_0773	BAB2_0773	Secretion protein HlyD {UniProtKB/TrEMBL:Q2YK92}	[TP0840-TP0965 (0.8653204)]
COG0477	COG0845	BAB2_0140	BAB2_0140	General substrate transporter:Major facilitator	BAB2_0869	BAB2_0869	Secretion protein HlyD {UniProtKB/TrEMBL:Q2YK11}	[TP0840-TP0965 (0.8653204)]
COG0477	COG0845	BAB2_0553	BAB2_0553	Tetracycline resistance protein TetB:Drug	BAB1_1113	BAB1_1113	Hypothetical protein {UniProtKB/TrEMBL:Q2YPZ0}	[TP0840-TP0965 (0.8653204)]
COG0477	COG0845	BAB1_1692	BAB1_1692	Thromboxane receptor:General substrate	BAB1_0322	BAB1_0322	Secretion protein HlyD {UniProtKB/TrEMBL:Q2YPE7}	[TP0840-TP0965 (0.8653204)]
COG0477	COG0845	BAB1_1589	BAB1_1589	Major facilitator superfamily	BAB2_0773	BAB2_0773	Secretion protein HlyD {UniProtKB/TrEMBL:Q2YK92}	[TP0840-TP0965 (0.8653204)]
COG0477	COG0845	BAB2_0707	BAB2_0707	General substrate transporter:Sugar transporter	BAB1_0322	BAB1_0322	Secretion protein HlyD {UniProtKB/TrEMBL:Q2YPE7}	[TP0840-TP0965 (0.8653204)]
COG0477	COG0845	BAB2_0140	BAB2_0140	General substrate transporter:Major facilitator	BAB1_0306	BAB1_0306	Transporter, putative {UniProtKB/TrEMBL:Q2YPC9}	[TP0840-TP0965 (0.8653204)]
COG0477	COG0845	BAB1_0401	BAB1_0401	Tetracycline resistance protein:Major facilitator	BAB2_0773	BAB2_0773	Secretion protein HlyD {UniProtKB/TrEMBL:Q2YK92}	[TP0840-TP0965 (0.8653204)]
COG0477	COG0845	BAB1_0676	BAB1_0676	Major facilitator superfamily	BAB1_0322	BAB1_0322	Secretion protein HlyD {UniProtKB/TrEMBL:Q2YPE7}	[TP0840-TP0965 (0.8653204)]
COG0477	COG0845	BAB1_1471	BAB1_1471	Sugar transporter:Citrate-proton symport:General	BAB1_1685	BAB1_1685	Secretion protein HlyD {UniProtKB/TrEMBL:Q2YRG6}	[TP0840-TP0965 (0.8653204)]
COG0477	COG0845	BAB2_0979	BAB2_0979	Tetracycline resistance protein TetB:Major	BAB1_1685	BAB1_1685	Secretion protein HlyD {UniProtKB/TrEMBL:Q2YRG6}	[TP0840-TP0965 (0.8653204)]
COG0477	COG0845	BAB1_1589	BAB1_1589	Major facilitator superfamily	BAB2_0319	BAB2_0319	Heat shock protein DnaJ:Secretion protein HlyD	[TP0840-TP0965 (0.8653204)]
COG0477	COG0845	BAB2_0553	BAB2_0553	Tetracycline resistance protein TetB:Drug	BAB1_1371	BAB1_1371	Gram-negative bacterial RTX secretion protein	[TP0840-TP0965 (0.8653204)]
COG0477	COG0845	BAB2_0462	BAB2_0462	Tetracycline resistance protein:General substrate	BAB1_0306	BAB1_0306	Transporter, putative {UniProtKB/TrEMBL:Q2YPC9}	[TP0840-TP0965 (0.8653204)]
COG0477	COG0845	BAB2_0348	BAB2_0348	Protein kinase:General substrate	BAB1_1685	BAB1_1685	Secretion protein HlyD {UniProtKB/TrEMBL:Q2YRG6}	[TP0840-TP0965 (0.8653204)]
COG0477	COG0845	BAB2_0533	BAB2_0533	Sodium:dicarboxylate symporter:General substrate	BAB1_1371	BAB1_1371	Gram-negative bacterial RTX secretion protein	[TP0840-TP0965 (0.8653204)]
COG0477	COG0845	BAB2_0533	BAB2_0533	Sodium:dicarboxylate symporter:General substrate	BAB2_0869	BAB2_0869	Secretion protein HlyD {UniProtKB/TrEMBL:Q2YK11}	[TP0840-TP0965 (0.8653204)]
COG0477	COG0845	BAB1_0854	BAB1_0854	Tetracycline resistance protein TetB:Drug	BAB1_1113	BAB1_1113	Hypothetical protein {UniProtKB/TrEMBL:Q2YPZ0}	[TP0840-TP0965 (0.8653204)]
COG0477	COG0845	BAB1_1964	BAB1_1964	Tetracycline resistance protein:NADH-ubiquinone	BAB1_0322	BAB1_0322	Secretion protein HlyD {UniProtKB/TrEMBL:Q2YPE7}	[TP0840-TP0965 (0.8653204)]
COG0477	COG0845	BAB2_0707	BAB2_0707	General substrate transporter:Sugar transporter	BAB1_1371	BAB1_1371	Gram-negative bacterial RTX secretion protein	[TP0840-TP0965 (0.8653204)]
COG0477	COG0845	BAB1_1882	BAB1_1882	Blood group Rhesus C/E and D polypeptide:Sugar	BAB1_1685	BAB1_1685	Secretion protein HlyD {UniProtKB/TrEMBL:Q2YRG6}	[TP0840-TP0965 (0.8653204)]
COG0477	COG0845	BAB1_0676	BAB1_0676	Major facilitator superfamily	BAB1_1685	BAB1_1685	Secretion protein HlyD {UniProtKB/TrEMBL:Q2YRG6}	[TP0840-TP0965 (0.8653204)]
COG0477	COG0845	BAB2_0348	BAB2_0348	Protein kinase:General substrate	BAB1_1113	BAB1_1113	Hypothetical protein {UniProtKB/TrEMBL:Q2YPZ0}	[TP0840-TP0965 (0.8653204)]
COG0477	COG0845	BAB1_1420	BAB1_1420	Drug resistance transporter Bcr/CflA	BAB1_1113	BAB1_1113	Hypothetical protein {UniProtKB/TrEMBL:Q2YPZ0}	[TP0840-TP0965 (0.8653204)]
COG0477	COG0845	BAB2_0707	BAB2_0707	General substrate transporter:Sugar transporter	BAB1_1685	BAB1_1685	Secretion protein HlyD {UniProtKB/TrEMBL:Q2YRG6}	[TP0840-TP0965 (0.8653204)]
COG0477	COG0845	BAB1_0401	BAB1_0401	Tetracycline resistance protein:Major facilitator	BAB1_1371	BAB1_1371	Gram-negative bacterial RTX secretion protein	[TP0840-TP0965 (0.8653204)]
COG0477	COG0845	BAB2_0213	BAB2_0213	Binding-protein-dependent transport systems inner	BAB2_0869	BAB2_0869	Secretion protein HlyD {UniProtKB/TrEMBL:Q2YK11}	[TP0840-TP0965 (0.8653204)]
COG0477	COG0845	BAB1_1420	BAB1_1420	Drug resistance transporter Bcr/CflA	BAB2_0869	BAB2_0869	Secretion protein HlyD {UniProtKB/TrEMBL:Q2YK11}	[TP0840-TP0965 (0.8653204)]
COG0477	COG0845	BAB1_1882	BAB1_1882	Blood group Rhesus C/E and D polypeptide:Sugar	BAB1_0322	BAB1_0322	Secretion protein HlyD {UniProtKB/TrEMBL:Q2YPE7}	[TP0840-TP0965 (0.8653204)]
COG0477	COG0845	BAB1_1420	BAB1_1420	Drug resistance transporter Bcr/CflA	BAB1_0306	BAB1_0306	Transporter, putative {UniProtKB/TrEMBL:Q2YPC9}	[TP0840-TP0965 (0.8653204)]
COG0477	COG0845	BAB2_0533	BAB2_0533	Sodium:dicarboxylate symporter:General substrate	BAB2_0773	BAB2_0773	Secretion protein HlyD {UniProtKB/TrEMBL:Q2YK92}	[TP0840-TP0965 (0.8653204)]
COG0477	COG0845	BAB2_0979	BAB2_0979	Tetracycline resistance protein TetB:Major	BAB1_1113	BAB1_1113	Hypothetical protein {UniProtKB/TrEMBL:Q2YPZ0}	[TP0840-TP0965 (0.8653204)]
COG0477	COG0845	BAB2_0348	BAB2_0348	Protein kinase:General substrate	BAB2_0773	BAB2_0773	Secretion protein HlyD {UniProtKB/TrEMBL:Q2YK92}	[TP0840-TP0965 (0.8653204)]
COG0477	COG0845	BAB1_1420	BAB1_1420	Drug resistance transporter Bcr/CflA	BAB1_1685	BAB1_1685	Secretion protein HlyD {UniProtKB/TrEMBL:Q2YRG6}	[TP0840-TP0965 (0.8653204)]
COG0477	COG0845	BAB2_0765	BAB2_0765	Major facilitator superfamily	BAB1_1113	BAB1_1113	Hypothetical protein {UniProtKB/TrEMBL:Q2YPZ0}	[TP0840-TP0965 (0.8653204)]
COG0477	COG0845	BAB1_0643	BAB1_0643	General substrate transporter:Major facilitator	BAB1_1113	BAB1_1113	Hypothetical protein {UniProtKB/TrEMBL:Q2YPZ0}	[TP0840-TP0965 (0.8653204)]
COG0477	COG0845	BAB2_0462	BAB2_0462	Tetracycline resistance protein:General substrate	BAB2_0773	BAB2_0773	Secretion protein HlyD {UniProtKB/TrEMBL:Q2YK92}	[TP0840-TP0965 (0.8653204)]
COG0477	COG0845	BAB1_0643	BAB1_0643	General substrate transporter:Major facilitator	BAB1_1685	BAB1_1685	Secretion protein HlyD {UniProtKB/TrEMBL:Q2YRG6}	[TP0840-TP0965 (0.8653204)]
COG0477	COG0845	BAB1_1964	BAB1_1964	Tetracycline resistance protein:NADH-ubiquinone	BAB1_1113	BAB1_1113	Hypothetical protein {UniProtKB/TrEMBL:Q2YPZ0}	[TP0840-TP0965 (0.8653204)]
COG0477	COG0845	BAB2_0632	BAB2_0632	Eubacterial/plasma membrane H+-transporting	BAB2_0319	BAB2_0319	Heat shock protein DnaJ:Secretion protein HlyD	[TP0840-TP0965 (0.8653204)]
COG0477	COG0845	BAB2_0632	BAB2_0632	Eubacterial/plasma membrane H+-transporting	BAB1_1113	BAB1_1113	Hypothetical protein {UniProtKB/TrEMBL:Q2YPZ0}	[TP0840-TP0965 (0.8653204)]
COG0477	COG0845	BAB2_0707	BAB2_0707	General substrate transporter:Sugar transporter	BAB2_0869	BAB2_0869	Secretion protein HlyD {UniProtKB/TrEMBL:Q2YK11}	[TP0840-TP0965 (0.8653204)]
COG0477	COG0845	BAB1_1420	BAB1_1420	Drug resistance transporter Bcr/CflA	BAB1_1371	BAB1_1371	Gram-negative bacterial RTX secretion protein	[TP0840-TP0965 (0.8653204)]
COG0477	COG0845	BAB1_0676	BAB1_0676	Major facilitator superfamily	BAB2_0773	BAB2_0773	Secretion protein HlyD {UniProtKB/TrEMBL:Q2YK92}	[TP0840-TP0965 (0.8653204)]
COG0477	COG0845	BAB2_0462	BAB2_0462	Tetracycline resistance protein:General substrate	BAB1_1685	BAB1_1685	Secretion protein HlyD {UniProtKB/TrEMBL:Q2YRG6}	[TP0840-TP0965 (0.8653204)]
COG0477	COG0845	BAB1_1692	BAB1_1692	Thromboxane receptor:General substrate	BAB1_1371	BAB1_1371	Gram-negative bacterial RTX secretion protein	[TP0840-TP0965 (0.8653204)]
COG0477	COG0845	BAB1_0401	BAB1_0401	Tetracycline resistance protein:Major facilitator	BAB2_0319	BAB2_0319	Heat shock protein DnaJ:Secretion protein HlyD	[TP0840-TP0965 (0.8653204)]
COG0477	COG0845	BAB2_0979	BAB2_0979	Tetracycline resistance protein TetB:Major	BAB2_0869	BAB2_0869	Secretion protein HlyD {UniProtKB/TrEMBL:Q2YK11}	[TP0840-TP0965 (0.8653204)]
COG0477	COG0845	BAB2_0979	BAB2_0979	Tetracycline resistance protein TetB:Major	BAB1_1371	BAB1_1371	Gram-negative bacterial RTX secretion protein	[TP0840-TP0965 (0.8653204)]
COG0477	COG0845	BAB1_0676	BAB1_0676	Major facilitator superfamily	BAB1_1113	BAB1_1113	Hypothetical protein {UniProtKB/TrEMBL:Q2YPZ0}	[TP0840-TP0965 (0.8653204)]
COG0477	COG0845	BAB1_1882	BAB1_1882	Blood group Rhesus C/E and D polypeptide:Sugar	BAB1_0306	BAB1_0306	Transporter, putative {UniProtKB/TrEMBL:Q2YPC9}	[TP0840-TP0965 (0.8653204)]
COG0477	COG0845	BAB1_1790	BAB1_1790	Membrane protein MosC {UniProtKB/TrEMBL:Q2YLG2}	BAB1_1371	BAB1_1371	Gram-negative bacterial RTX secretion protein	[TP0840-TP0965 (0.8653204)]
COG0477	COG0845	BAB1_0643	BAB1_0643	General substrate transporter:Major facilitator	BAB1_0322	BAB1_0322	Secretion protein HlyD {UniProtKB/TrEMBL:Q2YPE7}	[TP0840-TP0965 (0.8653204)]
COG0477	COG0845	BAB1_1589	BAB1_1589	Major facilitator superfamily	BAB1_1371	BAB1_1371	Gram-negative bacterial RTX secretion protein	[TP0840-TP0965 (0.8653204)]
COG0477	COG0845	BAB2_0765	BAB2_0765	Major facilitator superfamily	BAB2_0869	BAB2_0869	Secretion protein HlyD {UniProtKB/TrEMBL:Q2YK11}	[TP0840-TP0965 (0.8653204)]
COG0477	COG0845	BAB2_0553	BAB2_0553	Tetracycline resistance protein TetB:Drug	BAB2_0869	BAB2_0869	Secretion protein HlyD {UniProtKB/TrEMBL:Q2YK11}	[TP0840-TP0965 (0.8653204)]
COG0477	COG0845	BAB1_0854	BAB1_0854	Tetracycline resistance protein TetB:Drug	BAB2_0773	BAB2_0773	Secretion protein HlyD {UniProtKB/TrEMBL:Q2YK92}	[TP0840-TP0965 (0.8653204)]
COG0477	COG0845	BAB2_0213	BAB2_0213	Binding-protein-dependent transport systems inner	BAB1_0322	BAB1_0322	Secretion protein HlyD {UniProtKB/TrEMBL:Q2YPE7}	[TP0840-TP0965 (0.8653204)]
COG0477	COG0845	BAB1_1589	BAB1_1589	Major facilitator superfamily	BAB1_0322	BAB1_0322	Secretion protein HlyD {UniProtKB/TrEMBL:Q2YPE7}	[TP0840-TP0965 (0.8653204)]
COG0477	COG0845	BAB1_1692	BAB1_1692	Thromboxane receptor:General substrate	BAB1_0306	BAB1_0306	Transporter, putative {UniProtKB/TrEMBL:Q2YPC9}	[TP0840-TP0965 (0.8653204)]
COG0477	COG0845	BAB2_0632	BAB2_0632	Eubacterial/plasma membrane H+-transporting	BAB1_0306	BAB1_0306	Transporter, putative {UniProtKB/TrEMBL:Q2YPC9}	[TP0840-TP0965 (0.8653204)]
COG0477	COG0845	BAB2_0979	BAB2_0979	Tetracycline resistance protein TetB:Major	BAB2_0773	BAB2_0773	Secretion protein HlyD {UniProtKB/TrEMBL:Q2YK92}	[TP0840-TP0965 (0.8653204)]
COG0477	COG0845	BAB1_1471	BAB1_1471	Sugar transporter:Citrate-proton symport:General	BAB1_0322	BAB1_0322	Secretion protein HlyD {UniProtKB/TrEMBL:Q2YPE7}	[TP0840-TP0965 (0.8653204)]
COG0477	COG0845	BAB2_0632	BAB2_0632	Eubacterial/plasma membrane H+-transporting	BAB2_0773	BAB2_0773	Secretion protein HlyD {UniProtKB/TrEMBL:Q2YK92}	[TP0840-TP0965 (0.8653204)]
COG0477	COG0845	BAB2_0632	BAB2_0632	Eubacterial/plasma membrane H+-transporting	BAB2_0869	BAB2_0869	Secretion protein HlyD {UniProtKB/TrEMBL:Q2YK11}	[TP0840-TP0965 (0.8653204)]
COG0477	COG0845	BAB2_0348	BAB2_0348	Protein kinase:General substrate	BAB1_0306	BAB1_0306	Transporter, putative {UniProtKB/TrEMBL:Q2YPC9}	[TP0840-TP0965 (0.8653204)]
COG0477	COG0845	BAB2_0765	BAB2_0765	Major facilitator superfamily	BAB1_0306	BAB1_0306	Transporter, putative {UniProtKB/TrEMBL:Q2YPC9}	[TP0840-TP0965 (0.8653204)]
COG0477	COG0845	BAB2_0462	BAB2_0462	Tetracycline resistance protein:General substrate	BAB1_1371	BAB1_1371	Gram-negative bacterial RTX secretion protein	[TP0840-TP0965 (0.8653204)]
COG0477	COG0845	BAB2_0140	BAB2_0140	General substrate transporter:Major facilitator	BAB1_1685	BAB1_1685	Secretion protein HlyD {UniProtKB/TrEMBL:Q2YRG6}	[TP0840-TP0965 (0.8653204)]
COG0477	COG0845	BAB2_0533	BAB2_0533	Sodium:dicarboxylate symporter:General substrate	BAB1_1685	BAB1_1685	Secretion protein HlyD {UniProtKB/TrEMBL:Q2YRG6}	[TP0840-TP0965 (0.8653204)]
COG0477	COG0845	BAB2_0348	BAB2_0348	Protein kinase:General substrate	BAB1_1371	BAB1_1371	Gram-negative bacterial RTX secretion protein	[TP0840-TP0965 (0.8653204)]
COG0477	COG0845	BAB1_1471	BAB1_1471	Sugar transporter:Citrate-proton symport:General	BAB1_1371	BAB1_1371	Gram-negative bacterial RTX secretion protein	[TP0840-TP0965 (0.8653204)]
COG0477	COG0845	BAB1_0676	BAB1_0676	Major facilitator superfamily	BAB1_0306	BAB1_0306	Transporter, putative {UniProtKB/TrEMBL:Q2YPC9}	[TP0840-TP0965 (0.8653204)]
COG0305	COG2812	BAB1_0475	BAB1_0475	ATP/GTP-binding site motif A (P-loop):AAA	BAB1_0031	BAB1_0031	Replication factor C conserved	[TP0058-TP1005 (0.7130585)]
COG0188	COG0526	BAB1_1121	BAB1_1121	DNA gyrase/topoisomerase IV, subunit A:DNA	BAB1_0095	BAB1_0095	Periplasmic protein thiol:disulfide	[TP0005-TP0100 (0.7885434)]
COG0188	COG0526	BAB1_0777	BAB1_0777	DNA gyrase/topoisomerase IV, subunit A:Gram	BAB1_0095	BAB1_0095	Periplasmic protein thiol:disulfide	[TP0005-TP0100 (0.7885434)]
COG0188	COG0526	BAB1_1121	BAB1_1121	DNA gyrase/topoisomerase IV, subunit A:DNA	BAB1_2107	BAB1_2107	Thioredoxin:Thioredoxin type domain:Thioredoxin	[TP0005-TP0100 (0.7885434)]
COG0188	COG0526	BAB1_0777	BAB1_0777	DNA gyrase/topoisomerase IV, subunit A:Gram	BAB1_1981	BAB1_1981	Sodium:dicarboxylate symporter:Thioredoxin type	[TP0005-TP0100 (0.7885434)]
COG0188	COG0526	BAB1_1121	BAB1_1121	DNA gyrase/topoisomerase IV, subunit A:DNA	BAB1_1981	BAB1_1981	Sodium:dicarboxylate symporter:Thioredoxin type	[TP0005-TP0100 (0.7885434)]
COG0188	COG0526	BAB1_0777	BAB1_0777	DNA gyrase/topoisomerase IV, subunit A:Gram	BAB1_2107	BAB1_2107	Thioredoxin:Thioredoxin type domain:Thioredoxin	[TP0005-TP0100 (0.7885434)]
COG0526	COG0771	BAB1_2107	BAB1_2107	Thioredoxin:Thioredoxin type domain:Thioredoxin	BAB1_1452	murD	UDP-N-acetylmuramoylalanine--D-glutamate ligase (EC 6.3.2.9) (UDP-N- acetylmuramoyl-L-alanyl-D-glutamate synthetase) (D-glutamic acid- adding enzyme)	[TP0100-TP0903 (0.59509045)]
COG0526	COG0771	BAB1_0095	BAB1_0095	Periplasmic protein thiol:disulfide	BAB1_1452	murD	UDP-N-acetylmuramoylalanine--D-glutamate ligase (EC 6.3.2.9) (UDP-N- acetylmuramoyl-L-alanyl-D-glutamate synthetase) (D-glutamic acid- adding enzyme)	[TP0100-TP0903 (0.59509045)]
COG0526	COG0771	BAB1_1981	BAB1_1981	Sodium:dicarboxylate symporter:Thioredoxin type	BAB1_1452	murD	UDP-N-acetylmuramoylalanine--D-glutamate ligase (EC 6.3.2.9) (UDP-N- acetylmuramoyl-L-alanyl-D-glutamate synthetase) (D-glutamic acid- adding enzyme)	[TP0100-TP0903 (0.59509045)]
COG1283	COG1286	BAB1_1500	BAB1_1500	Na+/Pi-cotransporter {UniProtKB/TrEMBL:Q2YM24}	BAB1_0473	BAB1_0473	Colicin V production protein	[TP0771-TP0522 (0.80866665)]
COG0143	COG0845	BAB1_1014	metG	Methionyl-tRNA synthetase (EC 6.1.1.10) (Methionine--tRNA ligase) (MetRS)	BAB2_0319	BAB2_0319	Heat shock protein DnaJ:Secretion protein HlyD	[TP0798-TP0965 (0.7246752)]
COG0143	COG0845	BAB1_1014	metG	Methionyl-tRNA synthetase (EC 6.1.1.10) (Methionine--tRNA ligase) (MetRS)	BAB2_0869	BAB2_0869	Secretion protein HlyD {UniProtKB/TrEMBL:Q2YK11}	[TP0798-TP0965 (0.7246752)]
COG0143	COG0845	BAB1_1014	metG	Methionyl-tRNA synthetase (EC 6.1.1.10) (Methionine--tRNA ligase) (MetRS)	BAB1_1685	BAB1_1685	Secretion protein HlyD {UniProtKB/TrEMBL:Q2YRG6}	[TP0798-TP0965 (0.7246752)]
COG0143	COG0845	BAB1_1014	metG	Methionyl-tRNA synthetase (EC 6.1.1.10) (Methionine--tRNA ligase) (MetRS)	BAB1_0322	BAB1_0322	Secretion protein HlyD {UniProtKB/TrEMBL:Q2YPE7}	[TP0798-TP0965 (0.7246752)]
COG0143	COG0845	BAB1_1014	metG	Methionyl-tRNA synthetase (EC 6.1.1.10) (Methionine--tRNA ligase) (MetRS)	BAB1_1113	BAB1_1113	Hypothetical protein {UniProtKB/TrEMBL:Q2YPZ0}	[TP0798-TP0965 (0.7246752)]
COG0143	COG0845	BAB1_1014	metG	Methionyl-tRNA synthetase (EC 6.1.1.10) (Methionine--tRNA ligase) (MetRS)	BAB1_0306	BAB1_0306	Transporter, putative {UniProtKB/TrEMBL:Q2YPC9}	[TP0798-TP0965 (0.7246752)]
COG0143	COG0845	BAB1_1014	metG	Methionyl-tRNA synthetase (EC 6.1.1.10) (Methionine--tRNA ligase) (MetRS)	BAB2_0773	BAB2_0773	Secretion protein HlyD {UniProtKB/TrEMBL:Q2YK92}	[TP0798-TP0965 (0.7246752)]
COG0143	COG0845	BAB1_1014	metG	Methionyl-tRNA synthetase (EC 6.1.1.10) (Methionine--tRNA ligase) (MetRS)	BAB1_1371	BAB1_1371	Gram-negative bacterial RTX secretion protein	[TP0798-TP0965 (0.7246752)]
COG0242	COG1744	BAB2_0782	BMEII0812	Peptide deformylase-like (Polypeptide deformylase-like)	BAB2_0673	BAB2_0673	Basic membrane lipoprotein	[TP0757-TP0298 (0.51512045)]
COG0242	COG1744	BAB2_0997	def	Peptide deformylase (EC 3.5.1.88) (PDF) (Polypeptide deformylase)	BAB2_0673	BAB2_0673	Basic membrane lipoprotein	[TP0757-TP0298 (0.51512045)]
COG0242	COG1744	BAB2_0997	def	Peptide deformylase (EC 3.5.1.88) (PDF) (Polypeptide deformylase)	BAB2_0009	BAB2_0009	Adenine nucleotide translocator 1:Basic membrane	[TP0757-TP0298 (0.51512045)]
COG0242	COG1744	BAB2_0782	BMEII0812	Peptide deformylase-like (Polypeptide deformylase-like)	BAB2_0009	BAB2_0009	Adenine nucleotide translocator 1:Basic membrane	[TP0757-TP0298 (0.51512045)]
COG0762	COG2239	BAB1_1992	BAB1_1992	Hypothetical protein {UniProtKB/TrEMBL:Q2YR77}	BAB2_0360	BAB2_0360	CBS domain:MgtE integral membrane region:MgtE	[TP0668-TP0917 (0.5215956)]
COG0504	COG1475	BAB1_1157	pyrG	CTP synthase (EC 6.3.4.2) (UTP--ammonia ligase) (CTP synthetase)	BAB1_2059	BAB1_2059	ParB-like nuclease:ParB-like partition protein	[TP0305-TP0271 (0.70252794)]
COG0504	COG1475	BAB1_1157	pyrG	CTP synthase (EC 6.3.4.2) (UTP--ammonia ligase) (CTP synthetase)	BAB2_1164	BAB2_1164	ParB-like nuclease:ParB-like partition protein	[TP0305-TP0271 (0.70252794)]
COG0149	COG2239	BAB1_1161	tpiA1	Triosephosphate isomerase 1 (EC 5.3.1.1) (TIM 1) (Triose-phosphate isomerase 1)	BAB2_0360	BAB2_0360	CBS domain:MgtE integral membrane region:MgtE	[TP0537-TP0917 (0.5527395)]
COG0149	COG2239	BAB2_0367	tpiA2	Triosephosphate isomerase 2 (EC 5.3.1.1) (TIM 2) (Triose-phosphate isomerase 2)	BAB2_0360	BAB2_0360	CBS domain:MgtE integral membrane region:MgtE	[TP0537-TP0917 (0.5527395)]
COG0250	COG0772	BAB1_1269	BAB1_1269	Bacterial transcription antitermination protein	BAB1_1451	BAB1_1451	Cell cycle protein:Phosphopantetheine attachment	[TP0236-TP0387 (0.7470728)]
COG0227	COG0740	BAB1_2016	rpmB	Ribosomal protein L28:ATP/GTP-binding site motif	BAB1_1132	clpP	ATP-dependent Clp protease proteolytic subunit (EC 3.4.21.92) (Endopeptidase Clp)	[TP0362-TP0507 (0.75048)]
COG0457	COG0457	BAB1_0430	BAB1_0430	TPR repeat {UniProtKB/TrEMBL:Q2YMA8}	BAB1_0430	BAB1_0430	TPR repeat {UniProtKB/TrEMBL:Q2YMA8}	[TP0067-TP0095 (0.6515529)]
COG0457	COG0457	BAB2_0271	BAB2_0271	RNA-binding region RNP-1 (RNA recognition	BAB1_1760	BAB1_1760	TPR repeat {UniProtKB/TrEMBL:Q2YRY6}	[TP0067-TP0095 (0.6515529)]
COG0457	COG0457	BAB1_0430	BAB1_0430	TPR repeat {UniProtKB/TrEMBL:Q2YMA8}	BAB1_1760	BAB1_1760	TPR repeat {UniProtKB/TrEMBL:Q2YRY6}	[TP0067-TP0095 (0.6515529)]
COG0457	COG0457	BAB1_1760	BAB1_1760	TPR repeat {UniProtKB/TrEMBL:Q2YRY6}	BAB2_0271	BAB2_0271	RNA-binding region RNP-1 (RNA recognition	[TP0067-TP0095 (0.6515529)]
COG0457	COG0457	BAB1_1760	BAB1_1760	TPR repeat {UniProtKB/TrEMBL:Q2YRY6}	BAB1_0430	BAB1_0430	TPR repeat {UniProtKB/TrEMBL:Q2YMA8}	[TP0067-TP0095 (0.6515529)]
COG0457	COG0457	BAB2_0271	BAB2_0271	RNA-binding region RNP-1 (RNA recognition	BAB1_0430	BAB1_0430	TPR repeat {UniProtKB/TrEMBL:Q2YMA8}	[TP0067-TP0095 (0.6515529)]
COG0457	COG0457	BAB1_0430	BAB1_0430	TPR repeat {UniProtKB/TrEMBL:Q2YMA8}	BAB2_0271	BAB2_0271	RNA-binding region RNP-1 (RNA recognition	[TP0067-TP0095 (0.6515529)]
COG0457	COG0457	BAB2_0271	BAB2_0271	RNA-binding region RNP-1 (RNA recognition	BAB2_0271	BAB2_0271	RNA-binding region RNP-1 (RNA recognition	[TP0067-TP0095 (0.6515529)]
COG0457	COG0457	BAB1_1760	BAB1_1760	TPR repeat {UniProtKB/TrEMBL:Q2YRY6}	BAB1_1760	BAB1_1760	TPR repeat {UniProtKB/TrEMBL:Q2YRY6}	[TP0067-TP0095 (0.6515529)]
COG0445	COG3839	BAB1_2062	gidA	tRNA uridine 5-carboxymethylaminomethyl modification enzyme gidA (Glucose-inhibited division protein A)	BAB2_1143	BAB2_1143	ATP/GTP-binding site motif A (P-loop):ABC	[TP0044-TP0804 (0.81002605)]
COG0445	COG3839	BAB1_2062	gidA	tRNA uridine 5-carboxymethylaminomethyl modification enzyme gidA (Glucose-inhibited division protein A)	BAB2_0582	BAB2_0582	Disease resistance protein:ATP/GTP-binding site	[TP0044-TP0804 (0.81002605)]
COG0445	COG3839	BAB1_2062	gidA	tRNA uridine 5-carboxymethylaminomethyl modification enzyme gidA (Glucose-inhibited division protein A)	BAB2_0551	BAB2_0551	ATP/GTP-binding site motif A (P-loop):ABC	[TP0044-TP0804 (0.81002605)]
COG0445	COG3839	BAB1_2062	gidA	tRNA uridine 5-carboxymethylaminomethyl modification enzyme gidA (Glucose-inhibited division protein A)	BAB2_0428	BAB2_0428	ATP/GTP-binding site motif A (P-loop):ABC	[TP0044-TP0804 (0.81002605)]
COG0445	COG3839	BAB1_2062	gidA	tRNA uridine 5-carboxymethylaminomethyl modification enzyme gidA (Glucose-inhibited division protein A)	BAB2_0899	BAB2_0899	ATP/GTP-binding site motif A (P-loop):ABC	[TP0044-TP0804 (0.81002605)]
COG0445	COG3839	BAB1_2062	gidA	tRNA uridine 5-carboxymethylaminomethyl modification enzyme gidA (Glucose-inhibited division protein A)	BAB2_0493	BAB2_0493	Disease resistance protein:Adenylate	[TP0044-TP0804 (0.81002605)]
COG0445	COG3839	BAB1_2062	gidA	tRNA uridine 5-carboxymethylaminomethyl modification enzyme gidA (Glucose-inhibited division protein A)	BAB1_0241	BAB1_0241	ATP/GTP-binding site motif A (P-loop):ABC	[TP0044-TP0804 (0.81002605)]
COG0445	COG3839	BAB1_2062	gidA	tRNA uridine 5-carboxymethylaminomethyl modification enzyme gidA (Glucose-inhibited division protein A)	BAB2_0717	BAB2_0717	ATP/GTP-binding site motif A (P-loop):ABC	[TP0044-TP0804 (0.81002605)]
COG0103	COG0211	BAB1_0810	rpsI	Ribosomal protein S9 {UniProtKB/TrEMBL:Q2YND9}	BAB1_1857	rpmA	Regulator of chromosome condensation,	[TP1024-TP0743 (0.87139803)]
COG0472	COG1512	BAB1_1453	mraY	Phospho-N-acetylmuramoyl-pentapeptide-transferase (EC 2.7.8.13) (UDP- MurNAc-pentapeptide phosphotransferase)	BAB1_1829	BAB1_1829	Hypothetical protein {UniProtKB/TrEMBL:Q2YLG7}	[TP0345-TP0561 (0.53951585)]
COG0472	COG1512	BAB1_0535	BAB1_0535	Glycosyl transferase, family 4	BAB1_1829	BAB1_1829	Hypothetical protein {UniProtKB/TrEMBL:Q2YLG7}	[TP0345-TP0561 (0.53951585)]
COG1285	COG1684	BAB2_0039	BAB2_0039	MgtC/SapB transporter {UniProtKB/TrEMBL:Q2YIG0}	BAB2_1088	BAB2_1088	Bacterial export protein, family 1:Flagellar	[TP0774-TP0716 (0.78400123)]
COG0621	COG2812	BAB1_1933	BAB1_1933	Hypothetical protein {UniProtKB/TrEMBL:Q2YLV1}	BAB1_0031	BAB1_0031	Replication factor C conserved	[TP0754-TP1005 (0.5550382)]
COG0621	COG2812	BAB1_2154	BAB1_2154	Hypothetical protein {UniProtKB/TrEMBL:Q2YQS8}	BAB1_0031	BAB1_0031	Replication factor C conserved	[TP0754-TP1005 (0.5550382)]
COG0621	COG2812	BAB2_0674	BAB2_0674	Hypothetical protein {UniProtKB/TrEMBL:Q2YKI5}	BAB1_0031	BAB1_0031	Replication factor C conserved	[TP0754-TP1005 (0.5550382)]
COG0739	COG1344	BAB1_0703	BAB1_0703	Peptidase M23/M37 {UniProtKB/TrEMBL:Q2YN16}	BAB2_1106	BAB2_1106	Flagellin, C-terminal:Flagellin, N-terminal	[TP0702-TP0870 (0.64395046)]
COG0739	COG1344	BAB1_0907	BAB1_0907	Peptidoglycan-binding LysM:Peptidase M23/M37	BAB2_1106	BAB2_1106	Flagellin, C-terminal:Flagellin, N-terminal	[TP0702-TP0870 (0.64395046)]
COG0739	COG1344	BAB1_1866	BAB1_1866	Peptidase M23/M37 {UniProtKB/TrEMBL:Q2YLK9}	BAB2_1096	BAB2_1096	Flagellar hook-associated protein FlgL, putative	[TP0702-TP0870 (0.64395046)]
COG0739	COG1344	BAB1_0703	BAB1_0703	Peptidase M23/M37 {UniProtKB/TrEMBL:Q2YN16}	BAB2_1096	BAB2_1096	Flagellar hook-associated protein FlgL, putative	[TP0702-TP0870 (0.64395046)]
COG0739	COG1344	BAB1_0907	BAB1_0907	Peptidoglycan-binding LysM:Peptidase M23/M37	BAB2_1096	BAB2_1096	Flagellar hook-associated protein FlgL, putative	[TP0702-TP0870 (0.64395046)]
COG0739	COG1344	BAB1_1866	BAB1_1866	Peptidase M23/M37 {UniProtKB/TrEMBL:Q2YLK9}	BAB2_1106	BAB2_1106	Flagellin, C-terminal:Flagellin, N-terminal	[TP0702-TP0870 (0.64395046)]
COG0442	COG4591	BAB1_0842	BAB1_0842	TRNA synthetases, class-II (G, H, P and	BAB1_0843	BAB1_0843	Hypothetical protein {UniProtKB/TrEMBL:Q2YNE2}	[TP0160-TP0582 (0.74148)]
COG1432	COG1488	BAB1_0669	BAB1_0669	Hypothetical protein {UniProtKB/TrEMBL:Q2YN14}	BAB1_0109	pncB	Nicotinate phosphoribosyltransferase (EC 2.4.2.11) (NAPRTase)	[TP0894-TP0628 (0.59059936)]
COG0693	COG0761	BAB1_1219	BAB1_1219	Hypothetical protein {UniProtKB/TrEMBL:Q2YRV2}	BAB1_0501	ispH	4-hydroxy-3-methylbut-2-enyl diphosphate reductase (EC 1.17.1.2)	[TP0445-TP0547 (0.53976095)]
COG1291	COG2239	BAB2_0126	BAB2_0126	Flagellar motor protein MotA	BAB2_0360	BAB2_0360	CBS domain:MgtE integral membrane region:MgtE	[TP0725-TP0917 (0.53720385)]
COG0584	COG1493	BAB1_1188	BAB1_1188	Glycerophosphoryl diester phosphodiesterase	BAB1_2094	BAB1_2094	ATP/GTP-binding site motif A	[TP0257-TP0591 (0.75711113)]
COG0223	COG0664	BAB1_0540	BAB1_0540	Formyl transferase, N-terminal	BAB1_0674	BAB1_0674	Cyclic nucleotide-binding domain:Bacterial	[TP0756-TP0995 (0.69102824)]
COG0223	COG0664	BAB1_0540	BAB1_0540	Formyl transferase, N-terminal	BAB2_0922	BAB2_0922	Cyclic nucleotide-binding domain:Bacterial	[TP0756-TP0995 (0.69102824)]
COG0223	COG0664	BAB1_0540	BAB1_0540	Formyl transferase, N-terminal	BAB2_0807	BAB2_0807	Cyclic nucleotide-binding domain:Bacterial	[TP0756-TP0995 (0.69102824)]
COG0223	COG0664	BAB1_0540	BAB1_0540	Formyl transferase, N-terminal	BAB2_0941	BAB2_0941	Cyclic nucleotide-binding domain:Bacterial	[TP0756-TP0995 (0.69102824)]
COG0223	COG0664	BAB1_0540	BAB1_0540	Formyl transferase, N-terminal	BAB1_0196	BAB1_0196	Bacterial regulatory proteins, AsnC family:Cyclic	[TP0756-TP0995 (0.69102824)]
COG0223	COG0664	BAB2_0996	fmt	Methionyl-tRNA formyltransferase (EC 2.1.2.9)	BAB1_2005	BAB1_2005	Cyclic nucleotide-binding domain:cAMP-dependent	[TP0756-TP0995 (0.69102824)]
COG0223	COG0664	BAB1_0540	BAB1_0540	Formyl transferase, N-terminal	BAB1_2005	BAB1_2005	Cyclic nucleotide-binding domain:cAMP-dependent	[TP0756-TP0995 (0.69102824)]
COG0223	COG0664	BAB2_0996	fmt	Methionyl-tRNA formyltransferase (EC 2.1.2.9)	BAB2_0922	BAB2_0922	Cyclic nucleotide-binding domain:Bacterial	[TP0756-TP0995 (0.69102824)]
COG0223	COG0664	BAB2_0996	fmt	Methionyl-tRNA formyltransferase (EC 2.1.2.9)	BAB1_0196	BAB1_0196	Bacterial regulatory proteins, AsnC family:Cyclic	[TP0756-TP0995 (0.69102824)]
COG0223	COG0664	BAB2_0996	fmt	Methionyl-tRNA formyltransferase (EC 2.1.2.9)	BAB2_0807	BAB2_0807	Cyclic nucleotide-binding domain:Bacterial	[TP0756-TP0995 (0.69102824)]
COG0223	COG0664	BAB2_0996	fmt	Methionyl-tRNA formyltransferase (EC 2.1.2.9)	BAB1_0674	BAB1_0674	Cyclic nucleotide-binding domain:Bacterial	[TP0756-TP0995 (0.69102824)]
COG0223	COG0664	BAB2_0996	fmt	Methionyl-tRNA formyltransferase (EC 2.1.2.9)	BAB2_0941	BAB2_0941	Cyclic nucleotide-binding domain:Bacterial	[TP0756-TP0995 (0.69102824)]
COG0785	COG1512	BAB2_0656	BAB2_0656	Cytochrome c biogenesis protein, transmembrane	BAB1_1829	BAB1_1829	Hypothetical protein {UniProtKB/TrEMBL:Q2YLG7}	[TP0101-TP0561 (0.5550382)]
COG0465	COG4591	BAB1_1703	BAB1_1703	Peptidase M41:ATP/GTP-binding site motif A	BAB1_0843	BAB1_0843	Hypothetical protein {UniProtKB/TrEMBL:Q2YNE2}	[TP0765-TP0582 (0.6598422)]
COG0773	COG0817	BAB1_1449	murC	UDP-N-acetylmuramate--L-alanine ligase (EC 6.3.2.8) (UDP-N- acetylmuramoyl-L-alanine synthetase)	BAB1_1716	ruvC	Crossover junction endodeoxyribonuclease ruvC (EC 3.1.22.4) (Holliday junction nuclease ruvC) (Holliday junction resolvase ruvC)	[TP0341-TP0517 (0.7285616)]
COG0272	COG0773	BAB1_1439	BAB1_1439	BRCT domain:NAD-dependent DNA	BAB1_1449	murC	UDP-N-acetylmuramate--L-alanine ligase (EC 6.3.2.8) (UDP-N- acetylmuramoyl-L-alanine synthetase)	[TP0634-TP0341 (0.8201813)]
COG1512	COG2095	BAB1_1829	BAB1_1829	Hypothetical protein {UniProtKB/TrEMBL:Q2YLG7}	BAB1_1638	BAB1_1638	Delayed-early response protein/equilibrative	[TP0561-TP0988 (0.5704539)]
COG1512	COG2095	BAB1_1829	BAB1_1829	Hypothetical protein {UniProtKB/TrEMBL:Q2YLG7}	BAB1_1122	BAB1_1122	Multiple antibiotic resistance (MarC)-related	[TP0561-TP0988 (0.5704539)]
COG1652	COG1684	BAB1_0467	BAB1_0467	Peptidoglycan-binding LysM	BAB2_1088	BAB2_1088	Bacterial export protein, family 1:Flagellar	[TP0042-TP0716 (0.75048)]
COG0036	COG0249	BAB1_0869	BAB1_0869	Ribulose-phosphate 3-epimerase	BAB1_0146	mutS	DNA mismatch repair protein mutS	[TP0945-TP0328 (0.6742458)]
COG2011	COG2239	BAB2_0273	BAB2_0273	Binding-protein-dependent transport systems inner	BAB2_0360	BAB2_0360	CBS domain:MgtE integral membrane region:MgtE	[TP0119-TP0917 (0.63653934)]
COG0124	COG0465	BAB2_0181	hisS	Histidyl-tRNA synthetase (EC 6.1.1.21) (Histidine--tRNA ligase) (HisRS)	BAB1_1703	BAB1_1703	Peptidase M41:ATP/GTP-binding site motif A	[TP0641-TP0330 (0.76316583)]
COG0250	COG3439	BAB1_1269	BAB1_1269	Bacterial transcription antitermination protein	BAB1_1389	crcB2	Hypothetical protein {UniProtKB/TrEMBL:Q2YQP2}	[TP0236-TP0895 (0.72267145)]
COG0257	COG0719	BAB1_1759	BAB1_1759	Ribosomal protein L36 {UniProtKB/TrEMBL:Q2YRY7}	BAB1_0948	BAB1_0948	Hypothetical protein {UniProtKB/TrEMBL:Q2YNQ5}	[TP0209-TP0612 (0.6772987)]
COG0257	COG0719	BAB1_1759	BAB1_1759	Ribosomal protein L36 {UniProtKB/TrEMBL:Q2YRY7}	BAB1_0950	BAB1_0950	Hypothetical protein {UniProtKB/TrEMBL:Q2YNQ3}	[TP0209-TP0612 (0.6772987)]
COG0564	COG1843	BAB1_1019	BAB1_1019	RNA-binding S4:Pseudouridine	BAB2_1093	BAB2_1093	ATP/GTP-binding site motif A (P-loop):Flagellar	[TP0339-TP0728 (0.7885255)]
COG0564	COG1843	BAB1_1666	BAB1_1666	Prenyl group binding site (CAAX box):RNA-binding	BAB2_1093	BAB2_1093	ATP/GTP-binding site motif A (P-loop):Flagellar	[TP0339-TP0728 (0.7885255)]
COG0493	COG1488	BAB1_0314	BAB1_0314	Pyridine nucleotide-disulphide oxidoreductase,	BAB1_0109	pncB	Nicotinate phosphoribosyltransferase (EC 2.4.2.11) (NAPRTase)	[TP0735-TP0628 (0.6598422)]
COG0493	COG1488	BAB2_0054	BAB2_0054	Pyridine nucleotide-disulphide oxidoreductase,	BAB1_0109	pncB	Nicotinate phosphoribosyltransferase (EC 2.4.2.11) (NAPRTase)	[TP0735-TP0628 (0.6598422)]
COG0772	COG1512	BAB1_1451	BAB1_1451	Cell cycle protein:Phosphopantetheine attachment	BAB1_1829	BAB1_1829	Hypothetical protein {UniProtKB/TrEMBL:Q2YLG7}	[TP0387-TP0561 (0.5082704)]
COG0173	COG0493	BAB1_0775	aspS	Aspartyl-tRNA synthetase (EC 6.1.1.12) (Aspartate--tRNA ligase) (AspRS)	BAB2_0054	BAB2_0054	Pyridine nucleotide-disulphide oxidoreductase,	[TP0985-TP0735 (0.50901)]
COG0173	COG0493	BAB1_0775	aspS	Aspartyl-tRNA synthetase (EC 6.1.1.12) (Aspartate--tRNA ligase) (AspRS)	BAB1_0314	BAB1_0314	Pyridine nucleotide-disulphide oxidoreductase,	[TP0985-TP0735 (0.50901)]
COG0504	COG0728	BAB1_1157	pyrG	CTP synthase (EC 6.3.4.2) (UTP--ammonia ligase) (CTP synthetase)	BAB1_0142	BAB1_0142	Virulence factor MVIN-like	[TP0305-TP0516 (0.84299135)]
COG0237	COG3683	BAB1_2071	coaE	Dephospho-CoA kinase (EC 2.7.1.24) (Dephosphocoenzyme A kinase)	BAB2_0095	BAB2_0095	Hypothetical protein {UniProtKB/TrEMBL:Q2YJA1}	[TP0296-TP0557 (0.7885255)]
COG0275	COG0820	BAB1_1458	mraW	S-adenosyl-methyltransferase mraW (EC 2.1.1.-)	BAB1_0074	BAB1_0074	Hypothetical protein {UniProtKB/TrEMBL:Q2YNV3}	[TP0384-TP0068 (0.79878455)]
COG0681	COG1384	BAB1_0680	BAB1_0680	Bacterial signal peptidase S26A:Signal peptidase	BAB2_0447	lysS	Lysyl-tRNA synthetase (EC 6.1.1.6) (Lysine--tRNA ligase) (LysRS)	[TP0185-TP0644 (0.7885255)]
COG0242	COG0360	BAB2_0997	def	Peptide deformylase (EC 3.5.1.88) (PDF) (Polypeptide deformylase)	BAB1_0480	rpsF	Ribosomal protein S6 {UniProtKB/TrEMBL:Q2YMG9}	[TP0757-TP0063 (0.54983324)]
COG0242	COG0360	BAB2_0782	BMEII0812	Peptide deformylase-like (Polypeptide deformylase-like)	BAB1_0480	rpsF	Ribosomal protein S6 {UniProtKB/TrEMBL:Q2YMG9}	[TP0757-TP0063 (0.54983324)]
COG0693	COG1653	BAB1_1219	BAB1_1219	Hypothetical protein {UniProtKB/TrEMBL:Q2YRV2}	BAB2_0585	BAB2_0585	Bacterial extracellular solute-binding protein,	[TP0445-TP0074 (0.5751514)]
COG0693	COG1653	BAB1_1219	BAB1_1219	Hypothetical protein {UniProtKB/TrEMBL:Q2YRV2}	BAB2_0491	BAB2_0491	Bacterial extracellular solute-binding protein,	[TP0445-TP0074 (0.5751514)]
COG0693	COG1653	BAB1_1219	BAB1_1219	Hypothetical protein {UniProtKB/TrEMBL:Q2YRV2}	BAB1_0238	BAB1_0238	Bacterial extracellular solute-binding protein,	[TP0445-TP0074 (0.5751514)]
COG0693	COG1653	BAB1_1219	BAB1_1219	Hypothetical protein {UniProtKB/TrEMBL:Q2YRV2}	BAB2_0547	BMEII0590	Probable sugar-binding periplasmic protein precursor	[TP0445-TP0074 (0.5751514)]
COG0267	COG0357	BAB2_0631	BAB2_0631	Ribosomal protein L33 {UniProtKB/TrEMBL:Q2YKM8}	BAB1_2061	gidB	Methyltransferase gidB (EC 2.1.-.-) (Glucose-inhibited division protein B)	[TP0234-TP0946 (0.6249908)]
COG0234	COG0772	BAB2_0190	groS	10 kDa chaperonin (Protein Cpn10) (groES protein)	BAB1_1451	BAB1_1451	Cell cycle protein:Phosphopantetheine attachment	[TP1013-TP0387 (0.81326103)]
COG0445	COG0457	BAB1_2062	gidA	tRNA uridine 5-carboxymethylaminomethyl modification enzyme gidA (Glucose-inhibited division protein A)	BAB1_1760	BAB1_1760	TPR repeat {UniProtKB/TrEMBL:Q2YRY6}	[TP0044-TP0954 (0.8549597)]
COG0445	COG0457	BAB1_2062	gidA	tRNA uridine 5-carboxymethylaminomethyl modification enzyme gidA (Glucose-inhibited division protein A)	BAB2_0271	BAB2_0271	RNA-binding region RNP-1 (RNA recognition	[TP0044-TP0954 (0.8549597)]
COG0445	COG0457	BAB1_2062	gidA	tRNA uridine 5-carboxymethylaminomethyl modification enzyme gidA (Glucose-inhibited division protein A)	BAB1_0430	BAB1_0430	TPR repeat {UniProtKB/TrEMBL:Q2YMA8}	[TP0044-TP0954 (0.8549597)]
COG0305	COG1595	BAB1_0475	BAB1_0475	ATP/GTP-binding site motif A (P-loop):AAA	BAB1_1672	BAB1_1672	Sigma factor, ECF subfamily:Sigma-70 region	[TP0058-TP0092 (0.74082893)]
COG0305	COG1595	BAB1_0475	BAB1_0475	ATP/GTP-binding site motif A (P-loop):AAA	BAB1_1671	BAB1_1671	Response regulator receiver	[TP0058-TP0092 (0.74082893)]
COG0305	COG1595	BAB1_0475	BAB1_0475	ATP/GTP-binding site motif A (P-loop):AAA	BAB2_0020	BAB2_0020	Sigma-70 region 2 {UniProtKB/TrEMBL:Q2YL89}	[TP0058-TP0092 (0.74082893)]
COG0228	COG0250	BAB1_1832	rpsP	Antifreeze protein, type I:Ribosomal protein S16	BAB1_1269	BAB1_1269	Bacterial transcription antitermination protein	[TP0905-TP0236 (0.7099409)]
COG0173	COG1512	BAB1_0775	aspS	Aspartyl-tRNA synthetase (EC 6.1.1.12) (Aspartate--tRNA ligase) (AspRS)	BAB1_1829	BAB1_1829	Hypothetical protein {UniProtKB/TrEMBL:Q2YLG7}	[TP0985-TP0561 (0.83540547)]
COG0465	COG0532	BAB1_1703	BAB1_1703	Peptidase M41:ATP/GTP-binding site motif A	BAB1_2165	infB	Initiation factor 2:Elongation factor,	[TP0330-TP0891 (0.8751731)]
COG1452	COG1488	BAB1_0707	BAB1_0707	Organic solvent tolerance protein	BAB1_0109	pncB	Nicotinate phosphoribosyltransferase (EC 2.4.2.11) (NAPRTase)	[TP0515-TP0628 (0.6658587)]
COG0234	COG0445	BAB2_0190	groS	10 kDa chaperonin (Protein Cpn10) (groES protein)	BAB1_2062	gidA	tRNA uridine 5-carboxymethylaminomethyl modification enzyme gidA (Glucose-inhibited division protein A)	[TP1013-TP0044 (0.813164)]
COG0265	COG1381	BAB1_1413	BAB1_1413	Serine proteases, V8 family:Serine protease,	BAB1_0684	recO	DNA repair protein recO (Recombination protein O)	[TP0773-TP0636 (0.870009)]
COG0265	COG1381	BAB1_0635	degP	Probable serine protease do-like precursor (EC 3.4.21.-)	BAB1_0684	recO	DNA repair protein recO (Recombination protein O)	[TP0773-TP0636 (0.870009)]
COG0265	COG1381	BAB1_1229	BAB1_1229	Serine proteases, V8 family:Serine protease,	BAB1_0684	recO	DNA repair protein recO (Recombination protein O)	[TP0773-TP0636 (0.870009)]
COG0457	COG0860	BAB2_0271	BAB2_0271	RNA-binding region RNP-1 (RNA recognition	BAB1_0931	BAB1_0931	Cell wall hydrolase/autolysin	[TP0820-TP0247 (0.74644035), TP0067-TP0247 (0.79531366)]
COG0457	COG0860	BAB1_1760	BAB1_1760	TPR repeat {UniProtKB/TrEMBL:Q2YRY6}	BAB1_0931	BAB1_0931	Cell wall hydrolase/autolysin	[TP0820-TP0247 (0.74644035), TP0067-TP0247 (0.79531366)]
COG0457	COG0860	BAB1_0430	BAB1_0430	TPR repeat {UniProtKB/TrEMBL:Q2YMA8}	BAB1_0931	BAB1_0931	Cell wall hydrolase/autolysin	[TP0820-TP0247 (0.74644035), TP0067-TP0247 (0.79531366)]
COG1653	COG2204	BAB2_0585	BAB2_0585	Bacterial extracellular solute-binding protein,	BAB2_0081	BAB2_0081	Response regulator receiver:Sigma-54 factor	[TP0074-TP0519 (0.57840663)]
COG1653	COG2204	BAB2_0547	BMEII0590	Probable sugar-binding periplasmic protein precursor	BAB1_1140	BAB1_1140	CbxX/CfqX superfamily:Response regulator	[TP0074-TP0519 (0.57840663)]
COG1653	COG2204	BAB2_0585	BAB2_0585	Bacterial extracellular solute-binding protein,	BAB1_1138	BAB1_1138	CbxX/CfqX superfamily:Chaperonin clpA/B:Response	[TP0074-TP0519 (0.57840663)]
COG1653	COG2204	BAB2_0491	BAB2_0491	Bacterial extracellular solute-binding protein,	BAB2_0081	BAB2_0081	Response regulator receiver:Sigma-54 factor	[TP0074-TP0519 (0.57840663)]
COG1653	COG2204	BAB2_0585	BAB2_0585	Bacterial extracellular solute-binding protein,	BAB1_1140	BAB1_1140	CbxX/CfqX superfamily:Response regulator	[TP0074-TP0519 (0.57840663)]
COG1653	COG2204	BAB2_0491	BAB2_0491	Bacterial extracellular solute-binding protein,	BAB1_1138	BAB1_1138	CbxX/CfqX superfamily:Chaperonin clpA/B:Response	[TP0074-TP0519 (0.57840663)]
COG1653	COG2204	BAB2_0547	BMEII0590	Probable sugar-binding periplasmic protein precursor	BAB1_1138	BAB1_1138	CbxX/CfqX superfamily:Chaperonin clpA/B:Response	[TP0074-TP0519 (0.57840663)]
COG1653	COG2204	BAB2_0547	BMEII0590	Probable sugar-binding periplasmic protein precursor	BAB2_0081	BAB2_0081	Response regulator receiver:Sigma-54 factor	[TP0074-TP0519 (0.57840663)]
COG1653	COG2204	BAB1_0238	BAB1_0238	Bacterial extracellular solute-binding protein,	BAB1_1140	BAB1_1140	CbxX/CfqX superfamily:Response regulator	[TP0074-TP0519 (0.57840663)]
COG1653	COG2204	BAB2_0491	BAB2_0491	Bacterial extracellular solute-binding protein,	BAB1_1140	BAB1_1140	CbxX/CfqX superfamily:Response regulator	[TP0074-TP0519 (0.57840663)]
COG1653	COG2204	BAB1_0238	BAB1_0238	Bacterial extracellular solute-binding protein,	BAB2_0081	BAB2_0081	Response regulator receiver:Sigma-54 factor	[TP0074-TP0519 (0.57840663)]
COG1653	COG2204	BAB1_0238	BAB1_0238	Bacterial extracellular solute-binding protein,	BAB1_1138	BAB1_1138	CbxX/CfqX superfamily:Chaperonin clpA/B:Response	[TP0074-TP0519 (0.57840663)]
COG0652	COG1749	BAB1_1117	BAB1_1117	ATP/GTP-binding site motif A	BAB2_1098	flgE	Flagellar basal body rod protein:Trypsin	[TP0947-TP0727 (0.6414869)]
COG0652	COG1749	BAB1_1118	BAB1_1118	Peptidyl-prolyl cis-trans isomerase, cyclophilin	BAB2_1098	flgE	Flagellar basal body rod protein:Trypsin	[TP0947-TP0727 (0.6414869)]
COG1186	COG1925	BAB1_0933	BAB1_0933	Class I peptide chain release factor	BAB1_2097	BAB1_2097	Phosphocarrier HPr protein:Histidine	[TP0576-TP0589 (0.79878455)]
COG1186	COG1925	BAB1_2089	BAB1_2089	Class I peptide chain release factor domain	BAB1_2097	BAB1_2097	Phosphocarrier HPr protein:Histidine	[TP0576-TP0589 (0.79878455)]
COG1749	COG2885	BAB2_1098	flgE	Flagellar basal body rod protein:Trypsin	BAB2_0057	BAB2_0057	Outer membrane protein OprF	[TP0727-TP0292 (0.89187646)]
COG1749	COG2885	BAB2_1098	flgE	Flagellar basal body rod protein:Trypsin	BAB1_1707	omp16	Outer membrane lipoprotein omp16 precursor (Minor outer membrane protein omp16) (16 kDa OMP) (16.5 kDa minor OMP)	[TP0727-TP0292 (0.89187646)]
COG1749	COG2885	BAB2_1098	flgE	Flagellar basal body rod protein:Trypsin	BAB1_1226	BAB1_1226	MotY protein:Bacterial outer membrane	[TP0727-TP0292 (0.89187646)]
COG1177	COG1558	BAB1_1624	BAB1_1624	Binding-protein-dependent transport systems inner	BAB2_0149	BAB2_0149	Flagellar basal body rod protein:Flagellar	[TP0654-TP0397 (0.7022186)]
COG1177	COG1558	BAB2_0430	BAB2_0430	Binding-protein-dependent transport systems inner	BAB2_0149	BAB2_0149	Flagellar basal body rod protein:Flagellar	[TP0654-TP0397 (0.7022186)]
COG1177	COG1558	BAB2_0876	BAB2_0876	Binding-protein-dependent transport systems inner	BAB2_0149	BAB2_0149	Flagellar basal body rod protein:Flagellar	[TP0654-TP0397 (0.7022186)]
COG1177	COG1558	BAB2_1063	BAB2_1063	Binding-protein-dependent transport systems inner	BAB2_0149	BAB2_0149	Flagellar basal body rod protein:Flagellar	[TP0654-TP0397 (0.7022186)]
COG1177	COG1558	BAB2_0111	BAB2_0111	Binding-protein-dependent transport systems inner	BAB2_0149	BAB2_0149	Flagellar basal body rod protein:Flagellar	[TP0654-TP0397 (0.7022186)]
COG0319	COG0333	BAB1_2156	BMEI1974	Hypothetical protein {UniProtKB/TrEMBL:Q2YQS6}	BAB1_1785	rpmF	Ribosomal L32p protein:Ribosomal protein S32,	[TP0650-TP0807 (0.80809164)]
COG0216	COG0457	BAB1_1872	prfA	Peptide chain release factor 1 (RF-1)	BAB1_0430	BAB1_0430	TPR repeat {UniProtKB/TrEMBL:Q2YMA8}	[TP0051-TP0067 (0.7097377)]
COG0216	COG0457	BAB1_1872	prfA	Peptide chain release factor 1 (RF-1)	BAB2_0271	BAB2_0271	RNA-binding region RNP-1 (RNA recognition	[TP0051-TP0067 (0.7097377)]
COG0216	COG0457	BAB1_1872	prfA	Peptide chain release factor 1 (RF-1)	BAB1_1760	BAB1_1760	TPR repeat {UniProtKB/TrEMBL:Q2YRY6}	[TP0051-TP0067 (0.7097377)]
COG1360	COG4786	BAB2_1103	BAB2_1103	OmpA/MotB domain {UniProtKB/TrEMBL:Q2YJF4}	BAB2_0151	BAB2_0151	Flagellar basal body rod protein	[TP0724-TP0961 (0.729456)]
COG1360	COG4786	BAB2_1103	BAB2_1103	OmpA/MotB domain {UniProtKB/TrEMBL:Q2YJF4}	BAB2_0128	BAB2_0128	Flagellar basal body rod protein	[TP0724-TP0961 (0.729456)]
COG1360	COG4786	BAB1_1726	BAB1_1726	OmpA/MotB domain {UniProtKB/TrEMBL:Q2YRC0}	BAB2_0128	BAB2_0128	Flagellar basal body rod protein	[TP0724-TP0961 (0.729456)]
COG1360	COG4786	BAB1_1726	BAB1_1726	OmpA/MotB domain {UniProtKB/TrEMBL:Q2YRC0}	BAB2_0151	BAB2_0151	Flagellar basal body rod protein	[TP0724-TP0961 (0.729456)]
COG2215	COG2239	BAB2_0094	BAB2_0094	Delayed-early response protein/equilibrative	BAB2_0360	BAB2_0360	CBS domain:MgtE integral membrane region:MgtE	[TP0558-TP0917 (0.5059451)]
COG0687	COG0693	BAB1_1628	BAB1_1628	Bacterial periplasmic	BAB1_1219	BAB1_1219	Hypothetical protein {UniProtKB/TrEMBL:Q2YRV2}	[TP0655-TP0445 (0.5706956)]
COG0687	COG0693	BAB2_1062	BAB2_1062	Spermidine/putrescine-binding periplasmic protein	BAB1_1219	BAB1_1219	Hypothetical protein {UniProtKB/TrEMBL:Q2YRV2}	[TP0655-TP0445 (0.5706956)]
COG0687	COG0693	BAB2_0879	BAB2_0879	Bacterial extracellular solute-binding protein,	BAB1_1219	BAB1_1219	Hypothetical protein {UniProtKB/TrEMBL:Q2YRV2}	[TP0655-TP0445 (0.5706956)]
COG1385	COG2204	BAB2_0477	BAB2_0477	Hypothetical protein {UniProtKB/TrEMBL:Q2YL13}	BAB1_1138	BAB1_1138	CbxX/CfqX superfamily:Chaperonin clpA/B:Response	[TP0032-TP0519 (0.67332727)]
COG1385	COG2204	BAB2_0477	BAB2_0477	Hypothetical protein {UniProtKB/TrEMBL:Q2YL13}	BAB1_1140	BAB1_1140	CbxX/CfqX superfamily:Response regulator	[TP0032-TP0519 (0.67332727)]
COG1385	COG2204	BAB2_0477	BAB2_0477	Hypothetical protein {UniProtKB/TrEMBL:Q2YL13}	BAB2_0081	BAB2_0081	Response regulator receiver:Sigma-54 factor	[TP0032-TP0519 (0.67332727)]
COG1512	COG4603	BAB1_1829	BAB1_1829	Hypothetical protein {UniProtKB/TrEMBL:Q2YLG7}	BAB2_0671	BAB2_0671	Bacterial inner-membrane translocator	[TP0561-TP0301 (0.6658524), TP0561-TP0322 (0.6796448)]
COG1512	COG4603	BAB1_1829	BAB1_1829	Hypothetical protein {UniProtKB/TrEMBL:Q2YLG7}	BAB2_0007	BAB2_0007	Bacterial inner-membrane translocator	[TP0561-TP0301 (0.6658524), TP0561-TP0322 (0.6796448)]
COG0542	COG2204	BAB1_1191	BAB1_1191	Chaperonin clpA/B:ATP/GTP-binding site motif A	BAB1_1138	BAB1_1138	CbxX/CfqX superfamily:Chaperonin clpA/B:Response	[TP0071-TP0519 (0.6908589)]
COG0542	COG2204	BAB1_1191	BAB1_1191	Chaperonin clpA/B:ATP/GTP-binding site motif A	BAB1_1140	BAB1_1140	CbxX/CfqX superfamily:Response regulator	[TP0071-TP0519 (0.6908589)]
COG0542	COG2204	BAB1_1868	clpB	Chaperonin clpA/B:ATP/GTP-binding site motif A	BAB1_1140	BAB1_1140	CbxX/CfqX superfamily:Response regulator	[TP0071-TP0519 (0.6908589)]
COG0542	COG2204	BAB1_1868	clpB	Chaperonin clpA/B:ATP/GTP-binding site motif A	BAB2_0081	BAB2_0081	Response regulator receiver:Sigma-54 factor	[TP0071-TP0519 (0.6908589)]
COG0542	COG2204	BAB1_1191	BAB1_1191	Chaperonin clpA/B:ATP/GTP-binding site motif A	BAB2_0081	BAB2_0081	Response regulator receiver:Sigma-54 factor	[TP0071-TP0519 (0.6908589)]
COG0542	COG2204	BAB1_1868	clpB	Chaperonin clpA/B:ATP/GTP-binding site motif A	BAB1_1138	BAB1_1138	CbxX/CfqX superfamily:Chaperonin clpA/B:Response	[TP0071-TP0519 (0.6908589)]
COG0705	COG1187	BAB1_1275	BAB1_1275	Rhomboid-like protein {UniProtKB/TrEMBL:Q2YQG9}	BAB2_0198	BAB2_0198	High mobility group proteins HMG-I and	[TP0982-TP0459 (0.6079956)]
COG0690	COG1512	BAB1_1270	BAB1_1270	Protein secE/sec61-gamma protein:SecE subunit of	BAB1_1829	BAB1_1829	Hypothetical protein {UniProtKB/TrEMBL:Q2YLG7}	[TP0235-TP0561 (0.5857341)]
COG0569	COG1256	BAB1_1137	BAB1_1137	NAD binding site:TrkA-N:TrkA potassium uptake	BAB2_1097	BAB2_1097	Flagellar hook-associated protein FlgK, putative	[TP0024-TP0660 (0.58621275)]
COG0290	COG0457	BAB1_2121	infC	Initiation factor 3 {UniProtKB/TrEMBL:Q2YQW0}	BAB1_0430	BAB1_0430	TPR repeat {UniProtKB/TrEMBL:Q2YMA8}	[TP0850-TP0095 (0.6947713)]
COG0290	COG0457	BAB1_2121	infC	Initiation factor 3 {UniProtKB/TrEMBL:Q2YQW0}	BAB1_1760	BAB1_1760	TPR repeat {UniProtKB/TrEMBL:Q2YRY6}	[TP0850-TP0095 (0.6947713)]
COG0290	COG0457	BAB1_2121	infC	Initiation factor 3 {UniProtKB/TrEMBL:Q2YQW0}	BAB2_0271	BAB2_0271	RNA-binding region RNP-1 (RNA recognition	[TP0850-TP0095 (0.6947713)]
COG0782	COG0860	BAB1_0580	BAB1_0580	Prokaryotic transcription elongation factor	BAB1_0931	BAB1_0931	Cell wall hydrolase/autolysin	[TP0019-TP0247 (0.7668169)]
COG0782	COG0860	BAB2_0626	BAB2_0626	Prokaryotic transcription elongation factor	BAB1_0931	BAB1_0931	Cell wall hydrolase/autolysin	[TP0019-TP0247 (0.7668169)]
COG0782	COG0860	BAB1_1523	greA	Transcription elongation factor greA (Transcript cleavage factor greA)	BAB1_0931	BAB1_0931	Cell wall hydrolase/autolysin	[TP0019-TP0247 (0.7668169)]
COG0103	COG1432	BAB1_0810	rpsI	Ribosomal protein S9 {UniProtKB/TrEMBL:Q2YND9}	BAB1_0669	BAB1_0669	Hypothetical protein {UniProtKB/TrEMBL:Q2YN14}	[TP1024-TP0894 (0.64955014)]
COG1115	COG1512	BAB2_0754	BAB2_0754	Sodium:alanine symporter:Amino acid/polyamine	BAB1_1829	BAB1_1829	Hypothetical protein {UniProtKB/TrEMBL:Q2YLG7}	[TP0414-TP0561 (0.5704539)]
COG0322	COG0353	BAB1_0720	uvrC	UvrABC system protein C (Protein uvrC) (Excinuclease ABC subunit C)	BAB1_0029	recR	RecR protein:Toprim sub-domain:TOPRIM	[TP0472-TP1004 (0.53674763)]
COG0771	COG1595	BAB1_1452	murD	UDP-N-acetylmuramoylalanine--D-glutamate ligase (EC 6.3.2.9) (UDP-N- acetylmuramoyl-L-alanyl-D-glutamate synthetase) (D-glutamic acid- adding enzyme)	BAB2_0020	BAB2_0020	Sigma-70 region 2 {UniProtKB/TrEMBL:Q2YL89}	[TP0903-TP0092 (0.6651206)]
COG0771	COG1595	BAB1_1452	murD	UDP-N-acetylmuramoylalanine--D-glutamate ligase (EC 6.3.2.9) (UDP-N- acetylmuramoyl-L-alanyl-D-glutamate synthetase) (D-glutamic acid- adding enzyme)	BAB1_1671	BAB1_1671	Response regulator receiver	[TP0903-TP0092 (0.6651206)]
COG0771	COG1595	BAB1_1452	murD	UDP-N-acetylmuramoylalanine--D-glutamate ligase (EC 6.3.2.9) (UDP-N- acetylmuramoyl-L-alanyl-D-glutamate synthetase) (D-glutamic acid- adding enzyme)	BAB1_1672	BAB1_1672	Sigma factor, ECF subfamily:Sigma-70 region	[TP0903-TP0092 (0.6651206)]
COG1677	COG1815	BAB2_0150	fliE	Flagellar hook-basal body complex protein fliE	BAB2_0148	BAB2_0148	Flagellar basal-body rod protein FlgB	[TP0398-TP0396 (0.79194725)]
COG0188	COG0305	BAB1_0777	BAB1_0777	DNA gyrase/topoisomerase IV, subunit A:Gram	BAB1_0475	BAB1_0475	ATP/GTP-binding site motif A (P-loop):AAA	[TP0005-TP0058 (0.73312306)]
COG0188	COG0305	BAB1_1121	BAB1_1121	DNA gyrase/topoisomerase IV, subunit A:DNA	BAB1_0475	BAB1_0475	ATP/GTP-binding site motif A (P-loop):AAA	[TP0005-TP0058 (0.73312306)]
COG0233	COG1283	BAB1_1181	frr	Ribosome recycling factor (Ribosome-releasing factor) (RRF) (CP24)	BAB1_1500	BAB1_1500	Na+/Pi-cotransporter {UniProtKB/TrEMBL:Q2YM24}	[TP0604-TP0771 (0.7316062)]
COG1825	COG2812	BAB1_1551	rplY	50S ribosomal protein L25 (General stress protein CTC)	BAB1_0031	BAB1_0031	Replication factor C conserved	[TP0372-TP1005 (0.6540257)]
COG0024	COG1121	BAB1_1300	BAB1_1300	Metallopeptidase family M24:Methionine	BAB2_1080	BAB2_1080	ATP/GTP-binding site motif A (P-loop):ABC	[TP0842-TP0164 (0.77940726)]
COG0361	COG1214	BAB1_0282	infA	Translation initiation factor IF-1	BAB1_2151	BAB1_2151	Glycoprotease (M22) metalloprotease	[TP0097-TP0876 (0.56457245)]
COG0257	COG1283	BAB1_1759	BAB1_1759	Ribosomal protein L36 {UniProtKB/TrEMBL:Q2YRY7}	BAB1_1500	BAB1_1500	Na+/Pi-cotransporter {UniProtKB/TrEMBL:Q2YM24}	[TP0209-TP0771 (0.6772987)]
COG0255	COG1011	BAB1_1247	rpmC	Ribosomal protein L29 {UniProtKB/TrEMBL:Q2YRA3}	BAB1_0590	BAB1_0590	Haloacid dehalogenase/epoxide hydrolase:Haloacid	[TP0197-TP0158 (0.6077605)]
COG0255	COG1011	BAB1_1247	rpmC	Ribosomal protein L29 {UniProtKB/TrEMBL:Q2YRA3}	BAB1_0517	BAB1_0517	Haloacid dehalogenase-like	[TP0197-TP0158 (0.6077605)]
COG0255	COG1011	BAB1_1247	rpmC	Ribosomal protein L29 {UniProtKB/TrEMBL:Q2YRA3}	BAB2_1126	BAB2_1126	Haloacid dehalogenase/epoxide hydrolase:Haloacid	[TP0197-TP0158 (0.6077605)]
COG0255	COG1011	BAB1_1247	rpmC	Ribosomal protein L29 {UniProtKB/TrEMBL:Q2YRA3}	BAB2_0989	BAB2_0989	Haloacid dehalogenase-like	[TP0197-TP0158 (0.6077605)]
COG1108	COG2239	BAB2_1081	BAB2_1081	ABC transporter, family 3:Sodium:dicarboxylate	BAB2_0360	BAB2_0360	CBS domain:MgtE integral membrane region:MgtE	[TP0165-TP0917 (0.5215956)]
COG2204	COG2204	BAB2_0081	BAB2_0081	Response regulator receiver:Sigma-54 factor	BAB1_1140	BAB1_1140	CbxX/CfqX superfamily:Response regulator	[TP0519-TP0519 (0.65939915)]
COG2204	COG2204	BAB1_1140	BAB1_1140	CbxX/CfqX superfamily:Response regulator	BAB2_0081	BAB2_0081	Response regulator receiver:Sigma-54 factor	[TP0519-TP0519 (0.65939915)]
COG2204	COG2204	BAB1_1138	BAB1_1138	CbxX/CfqX superfamily:Chaperonin clpA/B:Response	BAB1_1138	BAB1_1138	CbxX/CfqX superfamily:Chaperonin clpA/B:Response	[TP0519-TP0519 (0.65939915)]
COG2204	COG2204	BAB2_0081	BAB2_0081	Response regulator receiver:Sigma-54 factor	BAB2_0081	BAB2_0081	Response regulator receiver:Sigma-54 factor	[TP0519-TP0519 (0.65939915)]
COG2204	COG2204	BAB1_1140	BAB1_1140	CbxX/CfqX superfamily:Response regulator	BAB1_1140	BAB1_1140	CbxX/CfqX superfamily:Response regulator	[TP0519-TP0519 (0.65939915)]
COG2204	COG2204	BAB2_0081	BAB2_0081	Response regulator receiver:Sigma-54 factor	BAB1_1138	BAB1_1138	CbxX/CfqX superfamily:Chaperonin clpA/B:Response	[TP0519-TP0519 (0.65939915)]
COG2204	COG2204	BAB1_1138	BAB1_1138	CbxX/CfqX superfamily:Chaperonin clpA/B:Response	BAB2_0081	BAB2_0081	Response regulator receiver:Sigma-54 factor	[TP0519-TP0519 (0.65939915)]
COG2204	COG2204	BAB1_1140	BAB1_1140	CbxX/CfqX superfamily:Response regulator	BAB1_1138	BAB1_1138	CbxX/CfqX superfamily:Chaperonin clpA/B:Response	[TP0519-TP0519 (0.65939915)]
COG2204	COG2204	BAB1_1138	BAB1_1138	CbxX/CfqX superfamily:Chaperonin clpA/B:Response	BAB1_1140	BAB1_1140	CbxX/CfqX superfamily:Response regulator	[TP0519-TP0519 (0.65939915)]
COG0546	COG0739	BAB1_0318	BAB1_0318	Eukaryotic thiol (Cysteine) protease:ATPase,	BAB1_1866	BAB1_1866	Peptidase M23/M37 {UniProtKB/TrEMBL:Q2YLK9}	[TP0554-TP0782 (0.73069036)]
COG0546	COG0739	BAB1_1027	BAB1_1027	Haloacid dehalogenase/epoxide hydrolase:Haloacid	BAB1_0907	BAB1_0907	Peptidoglycan-binding LysM:Peptidase M23/M37	[TP0554-TP0782 (0.73069036)]
COG0546	COG0739	BAB1_0318	BAB1_0318	Eukaryotic thiol (Cysteine) protease:ATPase,	BAB1_0907	BAB1_0907	Peptidoglycan-binding LysM:Peptidase M23/M37	[TP0554-TP0782 (0.73069036)]
COG0546	COG0739	BAB1_1021	BAB1_1021	Haloacid dehalogenase-like	BAB1_0907	BAB1_0907	Peptidoglycan-binding LysM:Peptidase M23/M37	[TP0554-TP0782 (0.73069036)]
COG0546	COG0739	BAB1_1021	BAB1_1021	Haloacid dehalogenase-like	BAB1_1866	BAB1_1866	Peptidase M23/M37 {UniProtKB/TrEMBL:Q2YLK9}	[TP0554-TP0782 (0.73069036)]
COG0546	COG0739	BAB1_1027	BAB1_1027	Haloacid dehalogenase/epoxide hydrolase:Haloacid	BAB1_1866	BAB1_1866	Peptidase M23/M37 {UniProtKB/TrEMBL:Q2YLK9}	[TP0554-TP0782 (0.73069036)]
COG0546	COG0739	BAB1_0318	BAB1_0318	Eukaryotic thiol (Cysteine) protease:ATPase,	BAB1_0703	BAB1_0703	Peptidase M23/M37 {UniProtKB/TrEMBL:Q2YN16}	[TP0554-TP0782 (0.73069036)]
COG0546	COG0739	BAB1_1021	BAB1_1021	Haloacid dehalogenase-like	BAB1_0703	BAB1_0703	Peptidase M23/M37 {UniProtKB/TrEMBL:Q2YN16}	[TP0554-TP0782 (0.73069036)]
COG0546	COG0739	BAB1_1027	BAB1_1027	Haloacid dehalogenase/epoxide hydrolase:Haloacid	BAB1_0703	BAB1_0703	Peptidase M23/M37 {UniProtKB/TrEMBL:Q2YN16}	[TP0554-TP0782 (0.73069036)]
COG0242	COG1187	BAB2_0997	def	Peptide deformylase (EC 3.5.1.88) (PDF) (Polypeptide deformylase)	BAB2_0198	BAB2_0198	High mobility group proteins HMG-I and	[TP0757-TP0459 (0.5284328)]
COG0242	COG1187	BAB2_0782	BMEII0812	Peptide deformylase-like (Polypeptide deformylase-like)	BAB2_0198	BAB2_0198	High mobility group proteins HMG-I and	[TP0757-TP0459 (0.5284328)]
COG0457	COG0558	BAB1_1760	BAB1_1760	TPR repeat {UniProtKB/TrEMBL:Q2YRY6}	BAB1_0719	BAB1_0719	CDP-alcohol	[TP0067-TP0730 (0.86096925)]
COG0457	COG0558	BAB2_0271	BAB2_0271	RNA-binding region RNP-1 (RNA recognition	BAB1_0719	BAB1_0719	CDP-alcohol	[TP0067-TP0730 (0.86096925)]
COG0457	COG0558	BAB1_0430	BAB1_0430	TPR repeat {UniProtKB/TrEMBL:Q2YMA8}	BAB1_0719	BAB1_0719	CDP-alcohol	[TP0067-TP0730 (0.86096925)]
COG0020	COG1508	BAB1_1180	uppS	Undecaprenyl pyrophosphate synthetase (EC 2.5.1.31) (UPP synthetase) (Di-trans,poly-cis-decaprenylcistransferase) (Undecaprenyl diphosphate synthase) (UDS)	BAB1_0157	BAB1_0157	Sigma-54 factor family:Sigma-54 factor, core	[TP0603-TP0111 (0.79878455)]
COG1385	COG2812	BAB2_0477	BAB2_0477	Hypothetical protein {UniProtKB/TrEMBL:Q2YL13}	BAB1_0031	BAB1_0031	Replication factor C conserved	[TP0276-TP1005 (0.66627616)]
COG1512	COG2239	BAB1_1829	BAB1_1829	Hypothetical protein {UniProtKB/TrEMBL:Q2YLG7}	BAB2_0360	BAB2_0360	CBS domain:MgtE integral membrane region:MgtE	[TP0561-TP0917 (0.596176)]
COG0217	COG0739	BAB1_1729	BMEI0321	Hypothetical protein {UniProtKB/TrEMBL:Q2YRF2}	BAB1_0703	BAB1_0703	Peptidase M23/M37 {UniProtKB/TrEMBL:Q2YN16}	[TP0474-TP0864 (0.82349855)]
COG0217	COG0739	BAB1_1729	BMEI0321	Hypothetical protein {UniProtKB/TrEMBL:Q2YRF2}	BAB1_1866	BAB1_1866	Peptidase M23/M37 {UniProtKB/TrEMBL:Q2YLK9}	[TP0474-TP0864 (0.82349855)]
COG0217	COG0739	BAB1_1729	BMEI0321	Hypothetical protein {UniProtKB/TrEMBL:Q2YRF2}	BAB1_0907	BAB1_0907	Peptidoglycan-binding LysM:Peptidase M23/M37	[TP0474-TP0864 (0.82349855)]
COG0242	COG0254	BAB2_0997	def	Peptide deformylase (EC 3.5.1.88) (PDF) (Polypeptide deformylase)	BAB1_1728	rpmE	Ribosomal protein L31 {UniProtKB/TrEMBL:Q2YRF3}	[TP0757-TP0255 (0.6434887)]
COG0242	COG0254	BAB2_0782	BMEII0812	Peptide deformylase-like (Polypeptide deformylase-like)	BAB1_1728	rpmE	Ribosomal protein L31 {UniProtKB/TrEMBL:Q2YRF3}	[TP0757-TP0255 (0.6434887)]
COG0795	COG1512	BAB1_0708	BAB1_0708	Predicted permease YjgP/YjgQ family	BAB1_1829	BAB1_1829	Hypothetical protein {UniProtKB/TrEMBL:Q2YLG7}	[TP0884-TP0561 (0.6412245)]
COG0795	COG1512	BAB1_0709	BAB1_0709	Predicted permease YjgP/YjgQ family	BAB1_1829	BAB1_1829	Hypothetical protein {UniProtKB/TrEMBL:Q2YLG7}	[TP0884-TP0561 (0.6412245)]
COG0762	COG1512	BAB1_1992	BAB1_1992	Hypothetical protein {UniProtKB/TrEMBL:Q2YR77}	BAB1_1829	BAB1_1829	Hypothetical protein {UniProtKB/TrEMBL:Q2YLG7}	[TP0668-TP0561 (0.5550382)]
COG0442	COG1466	BAB1_0842	BAB1_0842	TRNA synthetases, class-II (G, H, P and	BAB1_2058	BAB1_2058	Putative DNA polymerase III, delta subunit	[TP0160-TP0588 (0.66563916)]
COG0785	COG2239	BAB2_0656	BAB2_0656	Cytochrome c biogenesis protein, transmembrane	BAB2_0360	BAB2_0360	CBS domain:MgtE integral membrane region:MgtE	[TP0101-TP0917 (0.5215956)]
COG1176	COG1512	BAB2_0877	BAB2_0877	Binding-protein-dependent transport systems inner	BAB1_1829	BAB1_1829	Hypothetical protein {UniProtKB/TrEMBL:Q2YLG7}	[TP0653-TP0561 (0.5550382)]
COG1176	COG1512	BAB2_1064	BAB2_1064	Binding-protein-dependent transport systems inner	BAB1_1829	BAB1_1829	Hypothetical protein {UniProtKB/TrEMBL:Q2YLG7}	[TP0653-TP0561 (0.5550382)]
COG0705	COG2239	BAB1_1275	BAB1_1275	Rhomboid-like protein {UniProtKB/TrEMBL:Q2YQG9}	BAB2_0360	BAB2_0360	CBS domain:MgtE integral membrane region:MgtE	[TP0982-TP0917 (0.5527395)]
COG0847	COG1558	BAB2_0617	BAB2_0617	DNA polymerase III, epsilon subunit:Exonuclease	BAB2_0149	BAB2_0149	Flagellar basal body rod protein:Flagellar	[TP0643-TP0397 (0.7022186)]
COG0847	COG1558	BAB2_0967	BAB2_0967	Exonuclease {UniProtKB/TrEMBL:Q2YJS7}	BAB2_0149	BAB2_0149	Flagellar basal body rod protein:Flagellar	[TP0643-TP0397 (0.7022186)]
COG0847	COG1558	BAB1_2072	BAB1_2072	Beta tubulin:DNA polymerase III, epsilon	BAB2_0149	BAB2_0149	Flagellar basal body rod protein:Flagellar	[TP0643-TP0397 (0.7022186)]
COG0305	COG0593	BAB1_0475	BAB1_0475	ATP/GTP-binding site motif A (P-loop):AAA	BAB1_0001	dnaA	Chromosomal replication initiator protein dnaA	[TP0058-TP0001 (0.9013428)]
COG0305	COG0593	BAB1_0475	BAB1_0475	ATP/GTP-binding site motif A (P-loop):AAA	BAB1_0596	BAB1_0596	DnaA domain protein {UniProtKB/TrEMBL:Q2YMU6}	[TP0058-TP0001 (0.9013428)]
COG0772	COG2239	BAB1_1451	BAB1_1451	Cell cycle protein:Phosphopantetheine attachment	BAB2_0360	BAB2_0360	CBS domain:MgtE integral membrane region:MgtE	[TP0501-TP0917 (0.53388965), TP0387-TP0917 (0.61041105)]
COG1766	COG2239	BAB2_1105	fliF	Flagellar FliF M-ring protein:Type III secretion	BAB2_0360	BAB2_0360	CBS domain:MgtE integral membrane region:MgtE	[TP0399-TP0917 (0.5059451)]
COG0178	COG1197	BAB1_1128	uvrA	UvrABC system protein A (UvrA protein) (Excinuclease ABC subunit A)	BAB2_0661	BAB2_0661	DEAD/DEAH box helicase:Helicase,	[TP0514-TP0344 (0.9414915)]
COG0264	COG0544	BAB1_1183	tsf	Ubiquitin-associated domain:Elongation factor Ts	BAB1_0917	tig	Peptidylprolyl isomerase, FKBP-type:Protein	[TP0605-TP0506 (0.9100214)]
COG0495	COG1475	BAB1_1815	leuS	Leucyl-tRNA synthetase (EC 6.1.1.4) (Leucine--tRNA ligase) (LeuRS)	BAB1_2059	BAB1_2059	ParB-like nuclease:ParB-like partition protein	[TP0586-TP0271 (0.63095015)]
COG0495	COG1475	BAB1_1815	leuS	Leucyl-tRNA synthetase (EC 6.1.1.4) (Leucine--tRNA ligase) (LeuRS)	BAB2_1164	BAB2_1164	ParB-like nuclease:ParB-like partition protein	[TP0586-TP0271 (0.63095015)]
COG1512	COG1512	BAB1_1829	BAB1_1829	Hypothetical protein {UniProtKB/TrEMBL:Q2YLG7}	BAB1_1829	BAB1_1829	Hypothetical protein {UniProtKB/TrEMBL:Q2YLG7}	[TP0561-TP0561 (0.53951585)]
COG0750	COG1512	BAB1_1178	BMEI0829	Hypothetical zinc metalloprotease BMEI0829 (EC 3.4.24.-)	BAB1_1829	BAB1_1829	Hypothetical protein {UniProtKB/TrEMBL:Q2YLG7}	[TP0600-TP0561 (0.5857341)]
COG0099	COG0216	BAB1_1233	rpsM	Ribosomal protein S13 {UniProtKB/TrEMBL:Q2YRT8}	BAB1_1872	prfA	Peptide chain release factor 1 (RF-1)	[TP0210-TP0051 (0.8775348)]
COG0442	COG0552	BAB1_0842	BAB1_0842	TRNA synthetases, class-II (G, H, P and	BAB1_1934	BAB1_1934	GTP-binding signal recognition particle (SRP54)	[TP0160-TP0578 (0.56216276)]
COG0242	COG0319	BAB2_0997	def	Peptide deformylase (EC 3.5.1.88) (PDF) (Polypeptide deformylase)	BAB1_2156	BMEI1974	Hypothetical protein {UniProtKB/TrEMBL:Q2YQS6}	[TP0757-TP0650 (0.630912)]
COG0242	COG0319	BAB2_0782	BMEII0812	Peptide deformylase-like (Polypeptide deformylase-like)	BAB1_2156	BMEI1974	Hypothetical protein {UniProtKB/TrEMBL:Q2YQS6}	[TP0757-TP0650 (0.630912)]
COG0178	COG0845	BAB1_1128	uvrA	UvrABC system protein A (UvrA protein) (Excinuclease ABC subunit A)	BAB1_0322	BAB1_0322	Secretion protein HlyD {UniProtKB/TrEMBL:Q2YPE7}	[TP0514-TP0965 (0.87363523)]
COG0178	COG0845	BAB1_1128	uvrA	UvrABC system protein A (UvrA protein) (Excinuclease ABC subunit A)	BAB2_0319	BAB2_0319	Heat shock protein DnaJ:Secretion protein HlyD	[TP0514-TP0965 (0.87363523)]
COG0178	COG0845	BAB1_1128	uvrA	UvrABC system protein A (UvrA protein) (Excinuclease ABC subunit A)	BAB1_1685	BAB1_1685	Secretion protein HlyD {UniProtKB/TrEMBL:Q2YRG6}	[TP0514-TP0965 (0.87363523)]
COG0178	COG0845	BAB1_1128	uvrA	UvrABC system protein A (UvrA protein) (Excinuclease ABC subunit A)	BAB2_0773	BAB2_0773	Secretion protein HlyD {UniProtKB/TrEMBL:Q2YK92}	[TP0514-TP0965 (0.87363523)]
COG0178	COG0845	BAB1_1128	uvrA	UvrABC system protein A (UvrA protein) (Excinuclease ABC subunit A)	BAB1_0306	BAB1_0306	Transporter, putative {UniProtKB/TrEMBL:Q2YPC9}	[TP0514-TP0965 (0.87363523)]
COG0178	COG0845	BAB1_1128	uvrA	UvrABC system protein A (UvrA protein) (Excinuclease ABC subunit A)	BAB2_0869	BAB2_0869	Secretion protein HlyD {UniProtKB/TrEMBL:Q2YK11}	[TP0514-TP0965 (0.87363523)]
COG0178	COG0845	BAB1_1128	uvrA	UvrABC system protein A (UvrA protein) (Excinuclease ABC subunit A)	BAB1_1113	BAB1_1113	Hypothetical protein {UniProtKB/TrEMBL:Q2YPZ0}	[TP0514-TP0965 (0.87363523)]
COG0178	COG0845	BAB1_1128	uvrA	UvrABC system protein A (UvrA protein) (Excinuclease ABC subunit A)	BAB1_1371	BAB1_1371	Gram-negative bacterial RTX secretion protein	[TP0514-TP0965 (0.87363523)]
COG0457	COG0566	BAB1_0430	BAB1_0430	TPR repeat {UniProtKB/TrEMBL:Q2YMA8}	BAB1_1606	BAB1_1606	TRNA/rRNA methyltransferase	[TP0095-TP0054 (0.73981166)]
COG0457	COG0566	BAB2_0271	BAB2_0271	RNA-binding region RNP-1 (RNA recognition	BAB1_0149	BAB1_0149	TRNA/rRNA methyltransferase	[TP0095-TP0054 (0.73981166)]
COG0457	COG0566	BAB1_1760	BAB1_1760	TPR repeat {UniProtKB/TrEMBL:Q2YRY6}	BAB1_1606	BAB1_1606	TRNA/rRNA methyltransferase	[TP0095-TP0054 (0.73981166)]
COG0457	COG0566	BAB2_0271	BAB2_0271	RNA-binding region RNP-1 (RNA recognition	BAB1_1606	BAB1_1606	TRNA/rRNA methyltransferase	[TP0095-TP0054 (0.73981166)]
COG0457	COG0566	BAB1_1760	BAB1_1760	TPR repeat {UniProtKB/TrEMBL:Q2YRY6}	BAB1_0149	BAB1_0149	TRNA/rRNA methyltransferase	[TP0095-TP0054 (0.73981166)]
COG0457	COG0566	BAB1_0430	BAB1_0430	TPR repeat {UniProtKB/TrEMBL:Q2YMA8}	BAB1_0149	BAB1_0149	TRNA/rRNA methyltransferase	[TP0095-TP0054 (0.73981166)]
COG0465	COG0558	BAB1_1703	BAB1_1703	Peptidase M41:ATP/GTP-binding site motif A	BAB1_0719	BAB1_0719	CDP-alcohol	[TP0765-TP0256 (0.8653493)]
COG0024	COG0462	BAB1_1300	BAB1_1300	Metallopeptidase family M24:Methionine	BAB1_1549	prs	Ribose-phosphate pyrophosphokinase (EC 2.7.6.1) (RPPK) (Phosphoribosyl pyrophosphate synthetase) (P-Rib-PP synthetase) (PRPP synthetase)	[TP0842-TP0294 (0.8762697)]
COG0125	COG0361	BAB1_1011	tmk	Thymidylate kinase:ATP/GTP-binding site motif A	BAB1_0282	infA	Translation initiation factor IF-1	[TP0354-TP0097 (0.8382038)]
COG0319	COG0787	BAB1_2156	BMEI1974	Hypothetical protein {UniProtKB/TrEMBL:Q2YQS6}	BAB2_0312	alr	Hypothetical protein {UniProtKB/TrEMBL:Q2YIU9}	[TP0650-TP0681 (0.82058704)]
COG0849	COG1595	BAB1_1445	BAB1_1445	Heat shock protein Hsp70:Cell division protein	BAB2_0020	BAB2_0020	Sigma-70 region 2 {UniProtKB/TrEMBL:Q2YL89}	[TP0389-TP0092 (0.66770643)]
COG0849	COG1595	BAB1_1445	BAB1_1445	Heat shock protein Hsp70:Cell division protein	BAB1_1672	BAB1_1672	Sigma factor, ECF subfamily:Sigma-70 region	[TP0389-TP0092 (0.66770643)]
COG0849	COG1595	BAB1_1445	BAB1_1445	Heat shock protein Hsp70:Cell division protein	BAB1_1671	BAB1_1671	Response regulator receiver	[TP0389-TP0092 (0.66770643)]
COG0739	COG2204	BAB1_0703	BAB1_0703	Peptidase M23/M37 {UniProtKB/TrEMBL:Q2YN16}	BAB1_1140	BAB1_1140	CbxX/CfqX superfamily:Response regulator	[TP0706-TP0519 (0.80130965)]
COG0739	COG2204	BAB1_0703	BAB1_0703	Peptidase M23/M37 {UniProtKB/TrEMBL:Q2YN16}	BAB2_0081	BAB2_0081	Response regulator receiver:Sigma-54 factor	[TP0706-TP0519 (0.80130965)]
COG0739	COG2204	BAB1_0703	BAB1_0703	Peptidase M23/M37 {UniProtKB/TrEMBL:Q2YN16}	BAB1_1138	BAB1_1138	CbxX/CfqX superfamily:Chaperonin clpA/B:Response	[TP0706-TP0519 (0.80130965)]
COG0739	COG2204	BAB1_0907	BAB1_0907	Peptidoglycan-binding LysM:Peptidase M23/M37	BAB2_0081	BAB2_0081	Response regulator receiver:Sigma-54 factor	[TP0706-TP0519 (0.80130965)]
COG0739	COG2204	BAB1_0907	BAB1_0907	Peptidoglycan-binding LysM:Peptidase M23/M37	BAB1_1138	BAB1_1138	CbxX/CfqX superfamily:Chaperonin clpA/B:Response	[TP0706-TP0519 (0.80130965)]
COG0739	COG2204	BAB1_1866	BAB1_1866	Peptidase M23/M37 {UniProtKB/TrEMBL:Q2YLK9}	BAB1_1140	BAB1_1140	CbxX/CfqX superfamily:Response regulator	[TP0706-TP0519 (0.80130965)]
COG0739	COG2204	BAB1_1866	BAB1_1866	Peptidase M23/M37 {UniProtKB/TrEMBL:Q2YLK9}	BAB2_0081	BAB2_0081	Response regulator receiver:Sigma-54 factor	[TP0706-TP0519 (0.80130965)]
COG0739	COG2204	BAB1_0907	BAB1_0907	Peptidoglycan-binding LysM:Peptidase M23/M37	BAB1_1140	BAB1_1140	CbxX/CfqX superfamily:Response regulator	[TP0706-TP0519 (0.80130965)]
COG0739	COG2204	BAB1_1866	BAB1_1866	Peptidase M23/M37 {UniProtKB/TrEMBL:Q2YLK9}	BAB1_1138	BAB1_1138	CbxX/CfqX superfamily:Chaperonin clpA/B:Response	[TP0706-TP0519 (0.80130965)]
COG1108	COG1277	BAB2_1081	BAB2_1081	ABC transporter, family 3:Sodium:dicarboxylate	BAB2_0925	BAB2_0925	Nitrous-oxide reductase, nosY component	[TP0165-TP0880 (0.79878455)]
COG0457	COG0495	BAB2_0271	BAB2_0271	RNA-binding region RNP-1 (RNA recognition	BAB1_1815	leuS	Leucyl-tRNA synthetase (EC 6.1.1.4) (Leucine--tRNA ligase) (LeuRS)	[TP0067-TP0586 (0.714839)]
COG0457	COG0495	BAB1_0430	BAB1_0430	TPR repeat {UniProtKB/TrEMBL:Q2YMA8}	BAB1_1815	leuS	Leucyl-tRNA synthetase (EC 6.1.1.4) (Leucine--tRNA ligase) (LeuRS)	[TP0067-TP0586 (0.714839)]
COG0457	COG0495	BAB1_1760	BAB1_1760	TPR repeat {UniProtKB/TrEMBL:Q2YRY6}	BAB1_1815	leuS	Leucyl-tRNA synthetase (EC 6.1.1.4) (Leucine--tRNA ligase) (LeuRS)	[TP0067-TP0586 (0.714839)]
COG0257	COG0472	BAB1_1759	BAB1_1759	Ribosomal protein L36 {UniProtKB/TrEMBL:Q2YRY7}	BAB1_0535	BAB1_0535	Glycosyl transferase, family 4	[TP0209-TP0345 (0.64932555)]
COG0257	COG0472	BAB1_1759	BAB1_1759	Ribosomal protein L36 {UniProtKB/TrEMBL:Q2YRY7}	BAB1_1453	mraY	Phospho-N-acetylmuramoyl-pentapeptide-transferase (EC 2.7.8.13) (UDP- MurNAc-pentapeptide phosphotransferase)	[TP0209-TP0345 (0.64932555)]
COG0358	COG0457	BAB1_1499	BAB1_1499	Mitochondrial substrate carrier:Zn-finger, CHC2	BAB1_1760	BAB1_1760	TPR repeat {UniProtKB/TrEMBL:Q2YRY6}	[TP0492-TP0648 (0.5111708)]
COG0358	COG0457	BAB1_1499	BAB1_1499	Mitochondrial substrate carrier:Zn-finger, CHC2	BAB1_0430	BAB1_0430	TPR repeat {UniProtKB/TrEMBL:Q2YMA8}	[TP0492-TP0648 (0.5111708)]
COG0358	COG0457	BAB1_1499	BAB1_1499	Mitochondrial substrate carrier:Zn-finger, CHC2	BAB2_0271	BAB2_0271	RNA-binding region RNP-1 (RNA recognition	[TP0492-TP0648 (0.5111708)]
COG0687	COG1558	BAB2_0879	BAB2_0879	Bacterial extracellular solute-binding protein,	BAB2_0149	BAB2_0149	Flagellar basal body rod protein:Flagellar	[TP0655-TP0397 (0.60331625)]
COG0687	COG1558	BAB1_1628	BAB1_1628	Bacterial periplasmic	BAB2_0149	BAB2_0149	Flagellar basal body rod protein:Flagellar	[TP0655-TP0397 (0.60331625)]
COG0687	COG1558	BAB2_1062	BAB2_1062	Spermidine/putrescine-binding periplasmic protein	BAB2_0149	BAB2_0149	Flagellar basal body rod protein:Flagellar	[TP0655-TP0397 (0.60331625)]
COG0569	COG1430	BAB1_1137	BAB1_1137	NAD binding site:TrkA-N:TrkA potassium uptake	BAB1_1283	BAB1_1283	Hypothetical protein {UniProtKB/TrEMBL:Q2YQG2}	[TP0024-TP0087 (0.61624503)]
COG0024	COG0125	BAB1_1300	BAB1_1300	Metallopeptidase family M24:Methionine	BAB1_1011	tmk	Thymidylate kinase:ATP/GTP-binding site motif A	[TP0842-TP0354 (0.8096375)]
COG0265	COG1430	BAB1_1229	BAB1_1229	Serine proteases, V8 family:Serine protease,	BAB1_1283	BAB1_1283	Hypothetical protein {UniProtKB/TrEMBL:Q2YQG2}	[TP0773-TP0087 (0.5241626)]
COG0265	COG1430	BAB1_1413	BAB1_1413	Serine proteases, V8 family:Serine protease,	BAB1_1283	BAB1_1283	Hypothetical protein {UniProtKB/TrEMBL:Q2YQG2}	[TP0773-TP0087 (0.5241626)]
COG0265	COG1430	BAB1_0635	degP	Probable serine protease do-like precursor (EC 3.4.21.-)	BAB1_1283	BAB1_1283	Hypothetical protein {UniProtKB/TrEMBL:Q2YQG2}	[TP0773-TP0087 (0.5241626)]
COG0257	COG0779	BAB1_1759	BAB1_1759	Ribosomal protein L36 {UniProtKB/TrEMBL:Q2YRY7}	BAB1_2162	BMEI1968	Hypothetical protein {UniProtKB/TrEMBL:Q2YQS0}	[TP0209-TP0893 (0.7461857)]
COG1291	COG1291	BAB2_0126	BAB2_0126	Flagellar motor protein MotA	BAB2_0126	BAB2_0126	Flagellar motor protein MotA	[TP0725-TP0725 (0.8044664)]
COG0275	COG1815	BAB1_1458	mraW	S-adenosyl-methyltransferase mraW (EC 2.1.1.-)	BAB2_0148	BAB2_0148	Flagellar basal-body rod protein FlgB	[TP0384-TP0396 (0.81050646)]
COG0457	COG0845	BAB1_1760	BAB1_1760	TPR repeat {UniProtKB/TrEMBL:Q2YRY6}	BAB1_1113	BAB1_1113	Hypothetical protein {UniProtKB/TrEMBL:Q2YPZ0}	[TP0648-TP0965 (0.54118866)]
COG0457	COG0845	BAB1_0430	BAB1_0430	TPR repeat {UniProtKB/TrEMBL:Q2YMA8}	BAB1_1113	BAB1_1113	Hypothetical protein {UniProtKB/TrEMBL:Q2YPZ0}	[TP0648-TP0965 (0.54118866)]
COG0457	COG0845	BAB1_1760	BAB1_1760	TPR repeat {UniProtKB/TrEMBL:Q2YRY6}	BAB1_1685	BAB1_1685	Secretion protein HlyD {UniProtKB/TrEMBL:Q2YRG6}	[TP0648-TP0965 (0.54118866)]
COG0457	COG0845	BAB1_1760	BAB1_1760	TPR repeat {UniProtKB/TrEMBL:Q2YRY6}	BAB2_0319	BAB2_0319	Heat shock protein DnaJ:Secretion protein HlyD	[TP0648-TP0965 (0.54118866)]
COG0457	COG0845	BAB2_0271	BAB2_0271	RNA-binding region RNP-1 (RNA recognition	BAB1_1685	BAB1_1685	Secretion protein HlyD {UniProtKB/TrEMBL:Q2YRG6}	[TP0648-TP0965 (0.54118866)]
COG0457	COG0845	BAB1_0430	BAB1_0430	TPR repeat {UniProtKB/TrEMBL:Q2YMA8}	BAB2_0319	BAB2_0319	Heat shock protein DnaJ:Secretion protein HlyD	[TP0648-TP0965 (0.54118866)]
COG0457	COG0845	BAB1_0430	BAB1_0430	TPR repeat {UniProtKB/TrEMBL:Q2YMA8}	BAB1_1371	BAB1_1371	Gram-negative bacterial RTX secretion protein	[TP0648-TP0965 (0.54118866)]
COG0457	COG0845	BAB1_0430	BAB1_0430	TPR repeat {UniProtKB/TrEMBL:Q2YMA8}	BAB2_0869	BAB2_0869	Secretion protein HlyD {UniProtKB/TrEMBL:Q2YK11}	[TP0648-TP0965 (0.54118866)]
COG0457	COG0845	BAB1_1760	BAB1_1760	TPR repeat {UniProtKB/TrEMBL:Q2YRY6}	BAB2_0773	BAB2_0773	Secretion protein HlyD {UniProtKB/TrEMBL:Q2YK92}	[TP0648-TP0965 (0.54118866)]
COG0457	COG0845	BAB1_0430	BAB1_0430	TPR repeat {UniProtKB/TrEMBL:Q2YMA8}	BAB2_0773	BAB2_0773	Secretion protein HlyD {UniProtKB/TrEMBL:Q2YK92}	[TP0648-TP0965 (0.54118866)]
COG0457	COG0845	BAB2_0271	BAB2_0271	RNA-binding region RNP-1 (RNA recognition	BAB2_0869	BAB2_0869	Secretion protein HlyD {UniProtKB/TrEMBL:Q2YK11}	[TP0648-TP0965 (0.54118866)]
COG0457	COG0845	BAB2_0271	BAB2_0271	RNA-binding region RNP-1 (RNA recognition	BAB2_0773	BAB2_0773	Secretion protein HlyD {UniProtKB/TrEMBL:Q2YK92}	[TP0648-TP0965 (0.54118866)]
COG0457	COG0845	BAB1_1760	BAB1_1760	TPR repeat {UniProtKB/TrEMBL:Q2YRY6}	BAB1_0306	BAB1_0306	Transporter, putative {UniProtKB/TrEMBL:Q2YPC9}	[TP0648-TP0965 (0.54118866)]
COG0457	COG0845	BAB2_0271	BAB2_0271	RNA-binding region RNP-1 (RNA recognition	BAB1_0322	BAB1_0322	Secretion protein HlyD {UniProtKB/TrEMBL:Q2YPE7}	[TP0648-TP0965 (0.54118866)]
COG0457	COG0845	BAB2_0271	BAB2_0271	RNA-binding region RNP-1 (RNA recognition	BAB1_1113	BAB1_1113	Hypothetical protein {UniProtKB/TrEMBL:Q2YPZ0}	[TP0648-TP0965 (0.54118866)]
COG0457	COG0845	BAB1_0430	BAB1_0430	TPR repeat {UniProtKB/TrEMBL:Q2YMA8}	BAB1_1685	BAB1_1685	Secretion protein HlyD {UniProtKB/TrEMBL:Q2YRG6}	[TP0648-TP0965 (0.54118866)]
COG0457	COG0845	BAB1_1760	BAB1_1760	TPR repeat {UniProtKB/TrEMBL:Q2YRY6}	BAB1_1371	BAB1_1371	Gram-negative bacterial RTX secretion protein	[TP0648-TP0965 (0.54118866)]
COG0457	COG0845	BAB1_0430	BAB1_0430	TPR repeat {UniProtKB/TrEMBL:Q2YMA8}	BAB1_0322	BAB1_0322	Secretion protein HlyD {UniProtKB/TrEMBL:Q2YPE7}	[TP0648-TP0965 (0.54118866)]
COG0457	COG0845	BAB1_0430	BAB1_0430	TPR repeat {UniProtKB/TrEMBL:Q2YMA8}	BAB1_0306	BAB1_0306	Transporter, putative {UniProtKB/TrEMBL:Q2YPC9}	[TP0648-TP0965 (0.54118866)]
COG0457	COG0845	BAB2_0271	BAB2_0271	RNA-binding region RNP-1 (RNA recognition	BAB1_1371	BAB1_1371	Gram-negative bacterial RTX secretion protein	[TP0648-TP0965 (0.54118866)]
COG0457	COG0845	BAB2_0271	BAB2_0271	RNA-binding region RNP-1 (RNA recognition	BAB1_0306	BAB1_0306	Transporter, putative {UniProtKB/TrEMBL:Q2YPC9}	[TP0648-TP0965 (0.54118866)]
COG0457	COG0845	BAB1_1760	BAB1_1760	TPR repeat {UniProtKB/TrEMBL:Q2YRY6}	BAB1_0322	BAB1_0322	Secretion protein HlyD {UniProtKB/TrEMBL:Q2YPE7}	[TP0648-TP0965 (0.54118866)]
COG0457	COG0845	BAB1_1760	BAB1_1760	TPR repeat {UniProtKB/TrEMBL:Q2YRY6}	BAB2_0869	BAB2_0869	Secretion protein HlyD {UniProtKB/TrEMBL:Q2YK11}	[TP0648-TP0965 (0.54118866)]
COG0457	COG0845	BAB2_0271	BAB2_0271	RNA-binding region RNP-1 (RNA recognition	BAB2_0319	BAB2_0319	Heat shock protein DnaJ:Secretion protein HlyD	[TP0648-TP0965 (0.54118866)]
COG0760	COG2239	BAB2_0908	BAB2_0908	PpiC-type peptidyl-prolyl cis-trans isomerase	BAB2_0360	BAB2_0360	CBS domain:MgtE integral membrane region:MgtE	[TP1016-TP0917 (0.81817394)]
COG0760	COG2239	BAB1_1944	BAB1_1944	PpiC-type peptidyl-prolyl cis-trans isomerase	BAB2_0360	BAB2_0360	CBS domain:MgtE integral membrane region:MgtE	[TP1016-TP0917 (0.81817394)]
COG0760	COG2239	BAB1_1162	BAB1_1162	Peptidyl-prolyl cis-trans isomerase D	BAB2_0360	BAB2_0360	CBS domain:MgtE integral membrane region:MgtE	[TP1016-TP0917 (0.81817394)]
COG0760	COG2239	BAB1_0706	BAB1_0706	Peptidyl-prolyl cis-trans isomerase, putative	BAB2_0360	BAB2_0360	CBS domain:MgtE integral membrane region:MgtE	[TP1016-TP0917 (0.81817394)]
COG1749	COG1843	BAB2_1098	flgE	Flagellar basal body rod protein:Trypsin	BAB2_1093	BAB2_1093	ATP/GTP-binding site motif A (P-loop):Flagellar	[TP0727-TP0728 (0.8651164)]
COG0782	COG1057	BAB1_1523	greA	Transcription elongation factor greA (Transcript cleavage factor greA)	BAB1_1850	nadD	Probable nicotinate-nucleotide adenylyltransferase (EC 2.7.7.18) (Deamido-NAD(+) pyrophosphorylase) (Deamido-NAD(+) diphosphorylase) (Nicotinate mononucleotide adenylyltransferase) (NaMN adenylyltransferase)	[TP0019-TP0741 (0.75909394)]
COG0782	COG1057	BAB1_0580	BAB1_0580	Prokaryotic transcription elongation factor	BAB1_1850	nadD	Probable nicotinate-nucleotide adenylyltransferase (EC 2.7.7.18) (Deamido-NAD(+) pyrophosphorylase) (Deamido-NAD(+) diphosphorylase) (Nicotinate mononucleotide adenylyltransferase) (NaMN adenylyltransferase)	[TP0019-TP0741 (0.75909394)]
COG0782	COG1057	BAB2_0626	BAB2_0626	Prokaryotic transcription elongation factor	BAB1_1850	nadD	Probable nicotinate-nucleotide adenylyltransferase (EC 2.7.7.18) (Deamido-NAD(+) pyrophosphorylase) (Deamido-NAD(+) diphosphorylase) (Nicotinate mononucleotide adenylyltransferase) (NaMN adenylyltransferase)	[TP0019-TP0741 (0.75909394)]
COG0687	COG3683	BAB2_0879	BAB2_0879	Bacterial extracellular solute-binding protein,	BAB2_0095	BAB2_0095	Hypothetical protein {UniProtKB/TrEMBL:Q2YJA1}	[TP0655-TP0557 (0.79878455)]
COG0687	COG3683	BAB1_1628	BAB1_1628	Bacterial periplasmic	BAB2_0095	BAB2_0095	Hypothetical protein {UniProtKB/TrEMBL:Q2YJA1}	[TP0655-TP0557 (0.79878455)]
COG0687	COG3683	BAB2_1062	BAB2_1062	Spermidine/putrescine-binding periplasmic protein	BAB2_0095	BAB2_0095	Hypothetical protein {UniProtKB/TrEMBL:Q2YJA1}	[TP0655-TP0557 (0.79878455)]
COG1079	COG2239	BAB2_0672	BAB2_0672	Bacterial inner-membrane translocator	BAB2_0360	BAB2_0360	CBS domain:MgtE integral membrane region:MgtE	[TP0302-TP0917 (0.5527395)]
COG1512	COG2215	BAB1_1829	BAB1_1829	Hypothetical protein {UniProtKB/TrEMBL:Q2YLG7}	BAB2_0094	BAB2_0094	Delayed-early response protein/equilibrative	[TP0561-TP0558 (0.53951585)]
COG1109	COG1157	BAB2_0855	BAB2_0855	Phosphoglucomutase/phosphomannomutase:Phosphogluc	BAB2_0129	BAB2_0129	H+-transporting two-sector ATPase, alpha/beta	[TP0413-TP0402 (0.78400123)]
COG1109	COG1157	BAB1_1702	glmM	Phosphoglucomutase/phosphomannomutase:Phosphogluc	BAB2_0129	BAB2_0129	H+-transporting two-sector ATPase, alpha/beta	[TP0413-TP0402 (0.78400123)]
COG1109	COG1157	BAB1_0560	BAB1_0560	Phosphoglucomutase/phosphomannomutase:Phosphogluc	BAB2_0129	BAB2_0129	H+-transporting two-sector ATPase, alpha/beta	[TP0413-TP0402 (0.78400123)]
COG1987	COG2239	BAB2_1092	BAB2_1092	Bacterial export protein FliQ, family 3:Flagellar	BAB2_0360	BAB2_0360	CBS domain:MgtE integral membrane region:MgtE	[TP0717-TP0917 (0.53720385)]
COG0217	COG1235	BAB1_1729	BMEI0321	Hypothetical protein {UniProtKB/TrEMBL:Q2YRF2}	BAB1_1016	BAB1_1016	Beta-lactamase-like {UniProtKB/TrEMBL:Q2YQ74}	[TP0474-TP0489 (0.71912634)]
COG0267	COG2215	BAB2_0631	BAB2_0631	Ribosomal protein L33 {UniProtKB/TrEMBL:Q2YKM8}	BAB2_0094	BAB2_0094	Delayed-early response protein/equilibrative	[TP0234-TP0558 (0.7885255)]
COG0012	COG0188	BAB1_1553	BAB1_1553	Hypothetical protein {UniProtKB/TrEMBL:Q2YLX4}	BAB1_1121	BAB1_1121	DNA gyrase/topoisomerase IV, subunit A:DNA	[TP0124-TP0005 (0.7149395)]
COG0012	COG0188	BAB1_1553	BAB1_1553	Hypothetical protein {UniProtKB/TrEMBL:Q2YLX4}	BAB1_0777	BAB1_0777	DNA gyrase/topoisomerase IV, subunit A:Gram	[TP0124-TP0005 (0.7149395)]
COG0324	COG1558	BAB1_1409	miaA	tRNA delta(2)-isopentenylpyrophosphate transferase (EC 2.5.1.8) (IPP transferase) (Isopentenyl-diphosphate:tRNA isopentenyltransferase) (IPTase) (IPPT)	BAB2_0149	BAB2_0149	Flagellar basal body rod protein:Flagellar	[TP0637-TP0397 (0.66148543)]
COG0462	COG0492	BAB1_1549	prs	Ribose-phosphate pyrophosphokinase (EC 2.7.6.1) (RPPK) (Phosphoribosyl pyrophosphate synthetase) (P-Rib-PP synthetase) (PRPP synthetase)	BAB1_1518	BAB1_1518	Pyridine nucleotide-disulphide oxidoreductase,	[TP0294-TP0814 (0.8323514)]
COG0124	COG0254	BAB2_0181	hisS	Histidyl-tRNA synthetase (EC 6.1.1.21) (Histidine--tRNA ligase) (HisRS)	BAB1_1728	rpmE	Ribosomal protein L31 {UniProtKB/TrEMBL:Q2YRF3}	[TP0641-TP0255 (0.65973145)]
COG0178	COG0272	BAB1_1128	uvrA	UvrABC system protein A (UvrA protein) (Excinuclease ABC subunit A)	BAB1_1439	BAB1_1439	BRCT domain:NAD-dependent DNA	[TP0514-TP0634 (0.7537598)]
COG1512	COG1684	BAB1_1829	BAB1_1829	Hypothetical protein {UniProtKB/TrEMBL:Q2YLG7}	BAB2_1088	BAB2_1088	Bacterial export protein, family 1:Flagellar	[TP0561-TP0716 (0.6360963)]
COG0257	COG2204	BAB1_1759	BAB1_1759	Ribosomal protein L36 {UniProtKB/TrEMBL:Q2YRY7}	BAB2_0081	BAB2_0081	Response regulator receiver:Sigma-54 factor	[TP0209-TP0519 (0.6010877)]
COG0257	COG2204	BAB1_1759	BAB1_1759	Ribosomal protein L36 {UniProtKB/TrEMBL:Q2YRY7}	BAB1_1138	BAB1_1138	CbxX/CfqX superfamily:Chaperonin clpA/B:Response	[TP0209-TP0519 (0.6010877)]
COG0257	COG2204	BAB1_1759	BAB1_1759	Ribosomal protein L36 {UniProtKB/TrEMBL:Q2YRY7}	BAB1_1140	BAB1_1140	CbxX/CfqX superfamily:Response regulator	[TP0209-TP0519 (0.6010877)]
COG0495	COG1558	BAB1_1815	leuS	Leucyl-tRNA synthetase (EC 6.1.1.4) (Leucine--tRNA ligase) (LeuRS)	BAB2_0149	BAB2_0149	Flagellar basal body rod protein:Flagellar	[TP0586-TP0397 (0.60331625)]
COG1135	COG1466	BAB2_0274	BAB2_0274	ATP/GTP-binding site motif A (P-loop):ABC	BAB1_2058	BAB1_2058	Putative DNA polymerase III, delta subunit	[TP0120-TP0588 (0.7896185)]
COG1192	COG2214	BAB2_1163	BAB2_1163	NifH/frxC family:ATPase, ParA type	BAB1_2025	BAB1_2025	Heat shock protein DnaJ, N-terminal:Heat shock	[TP0272-TP0843 (0.8210422)]
COG1192	COG2214	BAB2_1163	BAB2_1163	NifH/frxC family:ATPase, ParA type	BAB1_0446	BAB1_0446	Heat shock protein DnaJ, N-terminal:Chaperone	[TP0272-TP0843 (0.8210422)]
COG1192	COG2214	BAB1_2060	BAB1_2060	NifH/frxC family:ATPase, ParA type	BAB1_0446	BAB1_0446	Heat shock protein DnaJ, N-terminal:Chaperone	[TP0272-TP0843 (0.8210422)]
COG1192	COG2214	BAB1_2060	BAB1_2060	NifH/frxC family:ATPase, ParA type	BAB1_2025	BAB1_2025	Heat shock protein DnaJ, N-terminal:Heat shock	[TP0272-TP0843 (0.8210422)]
COG0608	COG1159	BAB1_1290	BAB1_1290	Phosphoesterase, RecJ-like:Phosphoesterase,	BAB1_0683	era	GTP-binding protein era homolog	[TP0704-TP0541 (0.7586372)]
COG0242	COG0263	BAB2_0782	BMEII0812	Peptide deformylase-like (Polypeptide deformylase-like)	BAB1_1852	proB	Glutamate 5-kinase (EC 2.7.2.11) (Gamma-glutamyl kinase) (GK)	[TP0757-TP0351 (0.5771584)]
COG0242	COG0263	BAB2_0997	def	Peptide deformylase (EC 3.5.1.88) (PDF) (Polypeptide deformylase)	BAB1_1852	proB	Glutamate 5-kinase (EC 2.7.2.11) (Gamma-glutamyl kinase) (GK)	[TP0757-TP0351 (0.5771584)]
COG1115	COG2239	BAB2_0754	BAB2_0754	Sodium:alanine symporter:Amino acid/polyamine	BAB2_0360	BAB2_0360	CBS domain:MgtE integral membrane region:MgtE	[TP0414-TP0917 (0.53720385)]
COG0566	COG1589	BAB1_0149	BAB1_0149	TRNA/rRNA methyltransferase	BAB1_1446	BAB1_1446	Actin-binding, actinin-type:Cell division protein	[TP0109-TP0388 (0.8512026)]
COG0566	COG1589	BAB1_1606	BAB1_1606	TRNA/rRNA methyltransferase	BAB1_1446	BAB1_1446	Actin-binding, actinin-type:Cell division protein	[TP0109-TP0388 (0.8512026)]
COG0739	COG4786	BAB1_1866	BAB1_1866	Peptidase M23/M37 {UniProtKB/TrEMBL:Q2YLK9}	BAB2_0128	BAB2_0128	Flagellar basal body rod protein	[TP0782-TP0961 (0.69582695)]
COG0739	COG4786	BAB1_1866	BAB1_1866	Peptidase M23/M37 {UniProtKB/TrEMBL:Q2YLK9}	BAB2_0151	BAB2_0151	Flagellar basal body rod protein	[TP0782-TP0961 (0.69582695)]
COG0739	COG4786	BAB1_0703	BAB1_0703	Peptidase M23/M37 {UniProtKB/TrEMBL:Q2YN16}	BAB2_0128	BAB2_0128	Flagellar basal body rod protein	[TP0782-TP0961 (0.69582695)]
COG0739	COG4786	BAB1_0907	BAB1_0907	Peptidoglycan-binding LysM:Peptidase M23/M37	BAB2_0128	BAB2_0128	Flagellar basal body rod protein	[TP0782-TP0961 (0.69582695)]
COG0739	COG4786	BAB1_0703	BAB1_0703	Peptidase M23/M37 {UniProtKB/TrEMBL:Q2YN16}	BAB2_0151	BAB2_0151	Flagellar basal body rod protein	[TP0782-TP0961 (0.69582695)]
COG0739	COG4786	BAB1_0907	BAB1_0907	Peptidoglycan-binding LysM:Peptidase M23/M37	BAB2_0151	BAB2_0151	Flagellar basal body rod protein	[TP0782-TP0961 (0.69582695)]
COG0124	COG0546	BAB2_0181	hisS	Histidyl-tRNA synthetase (EC 6.1.1.21) (Histidine--tRNA ligase) (HisRS)	BAB1_1027	BAB1_1027	Haloacid dehalogenase/epoxide hydrolase:Haloacid	[TP0641-TP0554 (0.5196431)]
COG0124	COG0546	BAB2_0181	hisS	Histidyl-tRNA synthetase (EC 6.1.1.21) (Histidine--tRNA ligase) (HisRS)	BAB1_0318	BAB1_0318	Eukaryotic thiol (Cysteine) protease:ATPase,	[TP0641-TP0554 (0.5196431)]
COG0124	COG0546	BAB2_0181	hisS	Histidyl-tRNA synthetase (EC 6.1.1.21) (Histidine--tRNA ligase) (HisRS)	BAB1_1021	BAB1_1021	Haloacid dehalogenase-like	[TP0641-TP0554 (0.5196431)]
COG0257	COG0773	BAB1_1759	BAB1_1759	Ribosomal protein L36 {UniProtKB/TrEMBL:Q2YRY7}	BAB1_1449	murC	UDP-N-acetylmuramate--L-alanine ligase (EC 6.3.2.8) (UDP-N- acetylmuramoyl-L-alanine synthetase)	[TP0209-TP0341 (0.6926446)]
COG0457	COG2204	BAB2_0271	BAB2_0271	RNA-binding region RNP-1 (RNA recognition	BAB1_1140	BAB1_1140	CbxX/CfqX superfamily:Response regulator	[TP0067-TP0519 (0.7741208)]
COG0457	COG2204	BAB2_0271	BAB2_0271	RNA-binding region RNP-1 (RNA recognition	BAB2_0081	BAB2_0081	Response regulator receiver:Sigma-54 factor	[TP0067-TP0519 (0.7741208)]
COG0457	COG2204	BAB1_1760	BAB1_1760	TPR repeat {UniProtKB/TrEMBL:Q2YRY6}	BAB1_1140	BAB1_1140	CbxX/CfqX superfamily:Response regulator	[TP0067-TP0519 (0.7741208)]
COG0457	COG2204	BAB1_0430	BAB1_0430	TPR repeat {UniProtKB/TrEMBL:Q2YMA8}	BAB2_0081	BAB2_0081	Response regulator receiver:Sigma-54 factor	[TP0067-TP0519 (0.7741208)]
COG0457	COG2204	BAB1_0430	BAB1_0430	TPR repeat {UniProtKB/TrEMBL:Q2YMA8}	BAB1_1140	BAB1_1140	CbxX/CfqX superfamily:Response regulator	[TP0067-TP0519 (0.7741208)]
COG0457	COG2204	BAB1_0430	BAB1_0430	TPR repeat {UniProtKB/TrEMBL:Q2YMA8}	BAB1_1138	BAB1_1138	CbxX/CfqX superfamily:Chaperonin clpA/B:Response	[TP0067-TP0519 (0.7741208)]
COG0457	COG2204	BAB1_1760	BAB1_1760	TPR repeat {UniProtKB/TrEMBL:Q2YRY6}	BAB1_1138	BAB1_1138	CbxX/CfqX superfamily:Chaperonin clpA/B:Response	[TP0067-TP0519 (0.7741208)]
COG0457	COG2204	BAB2_0271	BAB2_0271	RNA-binding region RNP-1 (RNA recognition	BAB1_1138	BAB1_1138	CbxX/CfqX superfamily:Chaperonin clpA/B:Response	[TP0067-TP0519 (0.7741208)]
COG0457	COG2204	BAB1_1760	BAB1_1760	TPR repeat {UniProtKB/TrEMBL:Q2YRY6}	BAB2_0081	BAB2_0081	Response regulator receiver:Sigma-54 factor	[TP0067-TP0519 (0.7741208)]
COG0272	COG1879	BAB1_1439	BAB1_1439	BRCT domain:NAD-dependent DNA	BAB1_1362	BAB1_1362	Periplasmic binding protein/LacI transcriptional	[TP0634-TP0684 (0.56216276)]
COG0272	COG1879	BAB1_1439	BAB1_1439	BRCT domain:NAD-dependent DNA	BAB1_0567	BAB1_0567	Periplasmic binding protein/LacI transcriptional	[TP0634-TP0684 (0.56216276)]
COG0272	COG1879	BAB1_1439	BAB1_1439	BRCT domain:NAD-dependent DNA	BAB1_0572	BAB1_0572	Bacterial regulatory protein LacI, HTH	[TP0634-TP0684 (0.56216276)]
COG0272	COG1879	BAB1_1439	BAB1_1439	BRCT domain:NAD-dependent DNA	BAB1_1648	BAB1_1648	Periplasmic binding protein/LacI transcriptional	[TP0634-TP0684 (0.56216276)]
COG0272	COG1879	BAB1_1439	BAB1_1439	BRCT domain:NAD-dependent DNA	BAB2_0377	BAB2_0377	Periplasmic binding protein/LacI transcriptional	[TP0634-TP0684 (0.56216276)]
COG0257	COG0681	BAB1_1759	BAB1_1759	Ribosomal protein L36 {UniProtKB/TrEMBL:Q2YRY7}	BAB1_0680	BAB1_0680	Bacterial signal peptidase S26A:Signal peptidase	[TP0209-TP0926 (0.69083804)]
COG0526	COG1843	BAB1_2107	BAB1_2107	Thioredoxin:Thioredoxin type domain:Thioredoxin	BAB2_1093	BAB2_1093	ATP/GTP-binding site motif A (P-loop):Flagellar	[TP0100-TP0728 (0.58155864)]
COG0526	COG1843	BAB1_0095	BAB1_0095	Periplasmic protein thiol:disulfide	BAB2_1093	BAB2_1093	ATP/GTP-binding site motif A (P-loop):Flagellar	[TP0100-TP0728 (0.58155864)]
COG0526	COG1843	BAB1_1981	BAB1_1981	Sodium:dicarboxylate symporter:Thioredoxin type	BAB2_1093	BAB2_1093	ATP/GTP-binding site motif A (P-loop):Flagellar	[TP0100-TP0728 (0.58155864)]
COG0768	COG1344	BAB1_1456	BAB1_1456	Beta-lactamase, class A:Penicillin-binding	BAB2_1106	BAB2_1106	Flagellin, C-terminal:Flagellin, N-terminal	[TP0760-TP0870 (0.7190043)]
COG0768	COG1344	BAB1_1456	BAB1_1456	Beta-lactamase, class A:Penicillin-binding	BAB2_1096	BAB2_1096	Flagellar hook-associated protein FlgL, putative	[TP0760-TP0870 (0.7190043)]
COG1121	COG2204	BAB2_1080	BAB2_1080	ATP/GTP-binding site motif A (P-loop):ABC	BAB2_0081	BAB2_0081	Response regulator receiver:Sigma-54 factor	[TP0035-TP0519 (0.5085169)]
COG1121	COG2204	BAB2_1080	BAB2_1080	ATP/GTP-binding site motif A (P-loop):ABC	BAB1_1140	BAB1_1140	CbxX/CfqX superfamily:Response regulator	[TP0035-TP0519 (0.5085169)]
COG1121	COG2204	BAB2_1080	BAB2_1080	ATP/GTP-binding site motif A (P-loop):ABC	BAB1_1138	BAB1_1138	CbxX/CfqX superfamily:Chaperonin clpA/B:Response	[TP0035-TP0519 (0.5085169)]
COG0528	COG4591	BAB1_1182	pyrH	Uridylate kinase (EC 2.7.4.-) (UK) (Uridine monophosphate kinase) (UMP kinase)	BAB1_0843	BAB1_0843	Hypothetical protein {UniProtKB/TrEMBL:Q2YNE2}	[TP0099-TP0580 (0.8561369)]
COG0228	COG0546	BAB1_1832	rpsP	Antifreeze protein, type I:Ribosomal protein S16	BAB1_1021	BAB1_1021	Haloacid dehalogenase-like	[TP0905-TP0554 (0.5352583)]
COG0228	COG0546	BAB1_1832	rpsP	Antifreeze protein, type I:Ribosomal protein S16	BAB1_1027	BAB1_1027	Haloacid dehalogenase/epoxide hydrolase:Haloacid	[TP0905-TP0554 (0.5352583)]
COG0228	COG0546	BAB1_1832	rpsP	Antifreeze protein, type I:Ribosomal protein S16	BAB1_0318	BAB1_0318	Eukaryotic thiol (Cysteine) protease:ATPase,	[TP0905-TP0554 (0.5352583)]
COG0503	COG1488	BAB1_1556	apt	Adenine phosphoribosyltransferase (EC 2.4.2.7) (APRT)	BAB1_0109	pncB	Nicotinate phosphoribosyltransferase (EC 2.4.2.11) (NAPRTase)	[TP1039-TP0628 (0.6658587)]
COG0503	COG1488	BAB1_1066	gpt	Xanthine phosphoribosyltransferase (EC 2.4.2.22) (Xanthine-guanine phosphoribosyltransferase) (XGPRT)	BAB1_0109	pncB	Nicotinate phosphoribosyltransferase (EC 2.4.2.11) (NAPRTase)	[TP1039-TP0628 (0.6658587)]
COG0051	COG2204	BAB1_1256	rpsJ	Ribosomal protein S10:Ribosomal protein S10,	BAB2_0081	BAB2_0081	Response regulator receiver:Sigma-54 factor	[TP0188-TP0519 (0.6307204)]
COG0051	COG2204	BAB1_1256	rpsJ	Ribosomal protein S10:Ribosomal protein S10,	BAB1_1138	BAB1_1138	CbxX/CfqX superfamily:Chaperonin clpA/B:Response	[TP0188-TP0519 (0.6307204)]
COG0051	COG2204	BAB1_1256	rpsJ	Ribosomal protein S10:Ribosomal protein S10,	BAB1_1140	BAB1_1140	CbxX/CfqX superfamily:Response regulator	[TP0188-TP0519 (0.6307204)]
COG0249	COG0546	BAB1_0146	mutS	DNA mismatch repair protein mutS	BAB1_0318	BAB1_0318	Eukaryotic thiol (Cysteine) protease:ATPase,	[TP0328-TP0554 (0.5196431)]
COG0249	COG0546	BAB1_0146	mutS	DNA mismatch repair protein mutS	BAB1_1027	BAB1_1027	Haloacid dehalogenase/epoxide hydrolase:Haloacid	[TP0328-TP0554 (0.5196431)]
COG0249	COG0546	BAB1_0146	mutS	DNA mismatch repair protein mutS	BAB1_1021	BAB1_1021	Haloacid dehalogenase-like	[TP0328-TP0554 (0.5196431)]
COG0162	COG2834	BAB1_0943	tyrS	Tyrosyl-tRNA synthetase (EC 6.1.1.1) (Tyrosine--tRNA ligase) (TyrRS)	BAB1_2003	BAB1_2003	Hypothetical protein {UniProtKB/TrEMBL:Q2YR66}	[TP0834-TP0333 (0.5313641)]
COG0342	COG0546	BAB1_0910	secD	Protein-export membrane protein secD	BAB1_0318	BAB1_0318	Eukaryotic thiol (Cysteine) protease:ATPase,	[TP0410-TP0554 (0.6160348)]
COG0342	COG0546	BAB1_0910	secD	Protein-export membrane protein secD	BAB1_1027	BAB1_1027	Haloacid dehalogenase/epoxide hydrolase:Haloacid	[TP0410-TP0554 (0.6160348)]
COG0342	COG0546	BAB1_1344	BAB1_1344	Acriflavin resistance protein:SecD/SecF/SecDF	BAB1_1027	BAB1_1027	Haloacid dehalogenase/epoxide hydrolase:Haloacid	[TP0410-TP0554 (0.6160348)]
COG0342	COG0546	BAB1_1344	BAB1_1344	Acriflavin resistance protein:SecD/SecF/SecDF	BAB1_0318	BAB1_0318	Eukaryotic thiol (Cysteine) protease:ATPase,	[TP0410-TP0554 (0.6160348)]
COG0342	COG0546	BAB1_1344	BAB1_1344	Acriflavin resistance protein:SecD/SecF/SecDF	BAB1_1021	BAB1_1021	Haloacid dehalogenase-like	[TP0410-TP0554 (0.6160348)]
COG0342	COG0546	BAB1_0910	secD	Protein-export membrane protein secD	BAB1_1021	BAB1_1021	Haloacid dehalogenase-like	[TP0410-TP0554 (0.6160348)]
COG0227	COG0492	BAB1_2016	rpmB	Ribosomal protein L28:ATP/GTP-binding site motif	BAB1_1518	BAB1_1518	Pyridine nucleotide-disulphide oxidoreductase,	[TP0362-TP0814 (0.801083)]
COG0051	COG1192	BAB1_1256	rpsJ	Ribosomal protein S10:Ribosomal protein S10,	BAB1_2060	BAB1_2060	NifH/frxC family:ATPase, ParA type	[TP0188-TP0272 (0.7732025)]
COG0051	COG1192	BAB1_1256	rpsJ	Ribosomal protein S10:Ribosomal protein S10,	BAB2_1163	BAB2_1163	NifH/frxC family:ATPase, ParA type	[TP0188-TP0272 (0.7732025)]
COG0249	COG0457	BAB1_0146	mutS	DNA mismatch repair protein mutS	BAB1_1760	BAB1_1760	TPR repeat {UniProtKB/TrEMBL:Q2YRY6}	[TP0328-TP0095 (0.63719666)]
COG0249	COG0457	BAB1_0146	mutS	DNA mismatch repair protein mutS	BAB1_0430	BAB1_0430	TPR repeat {UniProtKB/TrEMBL:Q2YMA8}	[TP0328-TP0095 (0.63719666)]
COG0249	COG0457	BAB1_0146	mutS	DNA mismatch repair protein mutS	BAB2_0271	BAB2_0271	RNA-binding region RNP-1 (RNA recognition	[TP0328-TP0095 (0.63719666)]
COG0442	COG0459	BAB1_0842	BAB1_0842	TRNA synthetases, class-II (G, H, P and	BAB2_0189	groL	60 kDa chaperonin (Protein Cpn60) (groEL protein)	[TP0160-TP0030 (0.7719589)]
COG0255	COG1354	BAB1_1247	rpmC	Ribosomal protein L29 {UniProtKB/TrEMBL:Q2YRA3}	BAB1_0899	BAB1_0899	Hypothetical protein {UniProtKB/TrEMBL:Q2YNJ6}	[TP0197-TP0691 (0.70609456)]
COG0036	COG1573	BAB1_0869	BAB1_0869	Ribulose-phosphate 3-epimerase	BAB1_0668	BAB1_0668	Uracil-DNA glycosylase superfamily	[TP0945-TP0229 (0.685165)]
COG0036	COG1573	BAB1_0869	BAB1_0869	Ribulose-phosphate 3-epimerase	BAB1_0644	BAB1_0644	ATP/GTP-binding site motif A (P-loop):Uracil-DNA	[TP0945-TP0229 (0.685165)]
COG0217	COG0481	BAB1_1729	BMEI0321	Hypothetical protein {UniProtKB/TrEMBL:Q2YRF2}	BAB2_1001	lepA	Elongation factor G, C-terminal:Elongation	[TP0474-TP0510 (0.76600474)]
COG0178	COG0357	BAB1_1128	uvrA	UvrABC system protein A (UvrA protein) (Excinuclease ABC subunit A)	BAB1_2061	gidB	Methyltransferase gidB (EC 2.1.-.-) (Glucose-inhibited division protein B)	[TP0514-TP0946 (0.8569251)]
COG1815	COG1843	BAB2_0148	BAB2_0148	Flagellar basal-body rod protein FlgB	BAB2_1093	BAB2_1093	ATP/GTP-binding site motif A (P-loop):Flagellar	[TP0396-TP0728 (0.83050734)]
COG0472	COG2239	BAB1_0535	BAB1_0535	Glycosyl transferase, family 4	BAB2_0360	BAB2_0360	CBS domain:MgtE integral membrane region:MgtE	[TP0345-TP0917 (0.5059451)]
COG0472	COG2239	BAB1_1453	mraY	Phospho-N-acetylmuramoyl-pentapeptide-transferase (EC 2.7.8.13) (UDP- MurNAc-pentapeptide phosphotransferase)	BAB2_0360	BAB2_0360	CBS domain:MgtE integral membrane region:MgtE	[TP0345-TP0917 (0.5059451)]
COG0330	COG0772	BAB1_1415	BAB1_1415	Band 7 protein {UniProtKB/TrEMBL:Q2YS25}	BAB1_1451	BAB1_1451	Cell cycle protein:Phosphopantetheine attachment	[TP0113-TP0501 (0.70068353)]
COG0330	COG0772	BAB1_1416	BAB1_1416	Band 7 protein:Stomatin	BAB1_1451	BAB1_1451	Cell cycle protein:Phosphopantetheine attachment	[TP0113-TP0501 (0.70068353)]
COG0330	COG0772	BAB2_0074	BAB2_0074	Band 7 protein:Stomatin	BAB1_1451	BAB1_1451	Cell cycle protein:Phosphopantetheine attachment	[TP0113-TP0501 (0.70068353)]
COG0442	COG1843	BAB1_0842	BAB1_0842	TRNA synthetases, class-II (G, H, P and	BAB2_1093	BAB2_1093	ATP/GTP-binding site motif A (P-loop):Flagellar	[TP0160-TP0728 (0.50152636)]
COG1109	COG1488	BAB1_1702	glmM	Phosphoglucomutase/phosphomannomutase:Phosphogluc	BAB1_0109	pncB	Nicotinate phosphoribosyltransferase (EC 2.4.2.11) (NAPRTase)	[TP0413-TP0628 (0.6598422)]
COG1109	COG1488	BAB1_0560	BAB1_0560	Phosphoglucomutase/phosphomannomutase:Phosphogluc	BAB1_0109	pncB	Nicotinate phosphoribosyltransferase (EC 2.4.2.11) (NAPRTase)	[TP0413-TP0628 (0.6598422)]
COG1109	COG1488	BAB2_0855	BAB2_0855	Phosphoglucomutase/phosphomannomutase:Phosphogluc	BAB1_0109	pncB	Nicotinate phosphoribosyltransferase (EC 2.4.2.11) (NAPRTase)	[TP0413-TP0628 (0.6598422)]
COG0477	COG1432	BAB1_0676	BAB1_0676	Major facilitator superfamily	BAB1_0669	BAB1_0669	Hypothetical protein {UniProtKB/TrEMBL:Q2YN14}	[TP0840-TP0894 (0.55999315)]
COG0477	COG1432	BAB1_1790	BAB1_1790	Membrane protein MosC {UniProtKB/TrEMBL:Q2YLG2}	BAB1_0669	BAB1_0669	Hypothetical protein {UniProtKB/TrEMBL:Q2YN14}	[TP0840-TP0894 (0.55999315)]
COG0477	COG1432	BAB2_0462	BAB2_0462	Tetracycline resistance protein:General substrate	BAB1_0669	BAB1_0669	Hypothetical protein {UniProtKB/TrEMBL:Q2YN14}	[TP0840-TP0894 (0.55999315)]
COG0477	COG1432	BAB2_0213	BAB2_0213	Binding-protein-dependent transport systems inner	BAB1_0669	BAB1_0669	Hypothetical protein {UniProtKB/TrEMBL:Q2YN14}	[TP0840-TP0894 (0.55999315)]
COG0477	COG1432	BAB1_1692	BAB1_1692	Thromboxane receptor:General substrate	BAB1_0669	BAB1_0669	Hypothetical protein {UniProtKB/TrEMBL:Q2YN14}	[TP0840-TP0894 (0.55999315)]
COG0477	COG1432	BAB2_0348	BAB2_0348	Protein kinase:General substrate	BAB1_0669	BAB1_0669	Hypothetical protein {UniProtKB/TrEMBL:Q2YN14}	[TP0840-TP0894 (0.55999315)]
COG0477	COG1432	BAB1_0401	BAB1_0401	Tetracycline resistance protein:Major facilitator	BAB1_0669	BAB1_0669	Hypothetical protein {UniProtKB/TrEMBL:Q2YN14}	[TP0840-TP0894 (0.55999315)]
COG0477	COG1432	BAB1_1882	BAB1_1882	Blood group Rhesus C/E and D polypeptide:Sugar	BAB1_0669	BAB1_0669	Hypothetical protein {UniProtKB/TrEMBL:Q2YN14}	[TP0840-TP0894 (0.55999315)]
COG0477	COG1432	BAB1_1589	BAB1_1589	Major facilitator superfamily	BAB1_0669	BAB1_0669	Hypothetical protein {UniProtKB/TrEMBL:Q2YN14}	[TP0840-TP0894 (0.55999315)]
COG0477	COG1432	BAB2_0140	BAB2_0140	General substrate transporter:Major facilitator	BAB1_0669	BAB1_0669	Hypothetical protein {UniProtKB/TrEMBL:Q2YN14}	[TP0840-TP0894 (0.55999315)]
COG0477	COG1432	BAB2_0707	BAB2_0707	General substrate transporter:Sugar transporter	BAB1_0669	BAB1_0669	Hypothetical protein {UniProtKB/TrEMBL:Q2YN14}	[TP0840-TP0894 (0.55999315)]
COG0477	COG1432	BAB1_0854	BAB1_0854	Tetracycline resistance protein TetB:Drug	BAB1_0669	BAB1_0669	Hypothetical protein {UniProtKB/TrEMBL:Q2YN14}	[TP0840-TP0894 (0.55999315)]
COG0477	COG1432	BAB1_1420	BAB1_1420	Drug resistance transporter Bcr/CflA	BAB1_0669	BAB1_0669	Hypothetical protein {UniProtKB/TrEMBL:Q2YN14}	[TP0840-TP0894 (0.55999315)]
COG0477	COG1432	BAB1_1964	BAB1_1964	Tetracycline resistance protein:NADH-ubiquinone	BAB1_0669	BAB1_0669	Hypothetical protein {UniProtKB/TrEMBL:Q2YN14}	[TP0840-TP0894 (0.55999315)]
COG0477	COG1432	BAB2_0533	BAB2_0533	Sodium:dicarboxylate symporter:General substrate	BAB1_0669	BAB1_0669	Hypothetical protein {UniProtKB/TrEMBL:Q2YN14}	[TP0840-TP0894 (0.55999315)]
COG0477	COG1432	BAB2_0979	BAB2_0979	Tetracycline resistance protein TetB:Major	BAB1_0669	BAB1_0669	Hypothetical protein {UniProtKB/TrEMBL:Q2YN14}	[TP0840-TP0894 (0.55999315)]
COG0477	COG1432	BAB1_1471	BAB1_1471	Sugar transporter:Citrate-proton symport:General	BAB1_0669	BAB1_0669	Hypothetical protein {UniProtKB/TrEMBL:Q2YN14}	[TP0840-TP0894 (0.55999315)]
COG0477	COG1432	BAB2_0765	BAB2_0765	Major facilitator superfamily	BAB1_0669	BAB1_0669	Hypothetical protein {UniProtKB/TrEMBL:Q2YN14}	[TP0840-TP0894 (0.55999315)]
COG0477	COG1432	BAB2_0632	BAB2_0632	Eubacterial/plasma membrane H+-transporting	BAB1_0669	BAB1_0669	Hypothetical protein {UniProtKB/TrEMBL:Q2YN14}	[TP0840-TP0894 (0.55999315)]
COG0477	COG1432	BAB1_0643	BAB1_0643	General substrate transporter:Major facilitator	BAB1_0669	BAB1_0669	Hypothetical protein {UniProtKB/TrEMBL:Q2YN14}	[TP0840-TP0894 (0.55999315)]
COG0477	COG1432	BAB2_0553	BAB2_0553	Tetracycline resistance protein TetB:Drug	BAB1_0669	BAB1_0669	Hypothetical protein {UniProtKB/TrEMBL:Q2YN14}	[TP0840-TP0894 (0.55999315)]
COG0143	COG0217	BAB1_1014	metG	Methionyl-tRNA synthetase (EC 6.1.1.10) (Methionine--tRNA ligase) (MetRS)	BAB1_1729	BMEI0321	Hypothetical protein {UniProtKB/TrEMBL:Q2YRF2}	[TP0798-TP0474 (0.7790581)]
COG0357	COG0442	BAB1_2061	gidB	Methyltransferase gidB (EC 2.1.-.-) (Glucose-inhibited division protein B)	BAB1_0842	BAB1_0842	TRNA synthetases, class-II (G, H, P and	[TP0946-TP0160 (0.6515529)]
COG0566	COG2204	BAB1_1606	BAB1_1606	TRNA/rRNA methyltransferase	BAB2_0081	BAB2_0081	Response regulator receiver:Sigma-54 factor	[TP0054-TP0519 (0.63495165)]
COG0566	COG2204	BAB1_1606	BAB1_1606	TRNA/rRNA methyltransferase	BAB1_1140	BAB1_1140	CbxX/CfqX superfamily:Response regulator	[TP0054-TP0519 (0.63495165)]
COG0566	COG2204	BAB1_0149	BAB1_0149	TRNA/rRNA methyltransferase	BAB1_1140	BAB1_1140	CbxX/CfqX superfamily:Response regulator	[TP0054-TP0519 (0.63495165)]
COG0566	COG2204	BAB1_1606	BAB1_1606	TRNA/rRNA methyltransferase	BAB1_1138	BAB1_1138	CbxX/CfqX superfamily:Chaperonin clpA/B:Response	[TP0054-TP0519 (0.63495165)]
COG0566	COG2204	BAB1_0149	BAB1_0149	TRNA/rRNA methyltransferase	BAB2_0081	BAB2_0081	Response regulator receiver:Sigma-54 factor	[TP0054-TP0519 (0.63495165)]
COG0566	COG2204	BAB1_0149	BAB1_0149	TRNA/rRNA methyltransferase	BAB1_1138	BAB1_1138	CbxX/CfqX superfamily:Chaperonin clpA/B:Response	[TP0054-TP0519 (0.63495165)]
COG1129	COG4591	BAB1_1358	BAB1_1358	ATP/GTP-binding site motif A (P-loop):ABC	BAB1_0843	BAB1_0843	Hypothetical protein {UniProtKB/TrEMBL:Q2YNE2}	[TP0685-TP0582 (0.6658587)]
COG1129	COG4591	BAB2_1110	BAB2_1110	ATP/GTP-binding site motif A (P-loop):ABC	BAB1_0843	BAB1_0843	Hypothetical protein {UniProtKB/TrEMBL:Q2YNE2}	[TP0685-TP0582 (0.6658587)]
COG1129	COG4591	BAB1_0565	BAB1_0565	ATP/GTP-binding site motif A (P-loop):ABC	BAB1_0843	BAB1_0843	Hypothetical protein {UniProtKB/TrEMBL:Q2YNE2}	[TP0685-TP0582 (0.6658587)]
COG1129	COG4591	BAB2_0375	BAB2_0375	ATP/GTP-binding site motif A (P-loop):ABC	BAB1_0843	BAB1_0843	Hypothetical protein {UniProtKB/TrEMBL:Q2YNE2}	[TP0685-TP0582 (0.6658587)]
COG1129	COG4591	BAB1_1650	BAB1_1650	ATP/GTP-binding site motif A (P-loop):ABC	BAB1_0843	BAB1_0843	Hypothetical protein {UniProtKB/TrEMBL:Q2YNE2}	[TP0685-TP0582 (0.6658587)]
COG1129	COG4591	BAB2_0299	BAB2_0299	Flagellar hook-length control	BAB1_0843	BAB1_0843	Hypothetical protein {UniProtKB/TrEMBL:Q2YNE2}	[TP0685-TP0582 (0.6658587)]
COG1129	COG4591	BAB2_0238	BAB2_0238	ATP/GTP-binding site motif A (P-loop):ABC	BAB1_0843	BAB1_0843	Hypothetical protein {UniProtKB/TrEMBL:Q2YNE2}	[TP0685-TP0582 (0.6658587)]
COG0457	COG1256	BAB2_0271	BAB2_0271	RNA-binding region RNP-1 (RNA recognition	BAB2_1097	BAB2_1097	Flagellar hook-associated protein FlgK, putative	[TP0067-TP0660 (0.6278126)]
COG0457	COG1256	BAB1_0430	BAB1_0430	TPR repeat {UniProtKB/TrEMBL:Q2YMA8}	BAB2_1097	BAB2_1097	Flagellar hook-associated protein FlgK, putative	[TP0067-TP0660 (0.6278126)]
COG0457	COG1256	BAB1_1760	BAB1_1760	TPR repeat {UniProtKB/TrEMBL:Q2YRY6}	BAB2_1097	BAB2_1097	Flagellar hook-associated protein FlgK, putative	[TP0067-TP0660 (0.6278126)]
COG1752	COG2011	BAB1_1099	BAB1_1099	Patatin {UniProtKB/TrEMBL:Q2YQ01}	BAB2_0273	BAB2_0273	Binding-protein-dependent transport systems inner	[TP1033-TP0119 (0.6374247)]
COG1752	COG2011	BAB2_0203	BAB2_0203	Patatin {UniProtKB/TrEMBL:Q2YJ28}	BAB2_0273	BAB2_0273	Binding-protein-dependent transport systems inner	[TP1033-TP0119 (0.6374247)]
COG0564	COG1200	BAB1_1666	BAB1_1666	Prenyl group binding site (CAAX box):RNA-binding	BAB2_0659	BAB2_0659	DEAD/DEAH box helicase:RecA bacterial DNA	[TP0339-TP0687 (0.85149276)]
COG0564	COG1200	BAB1_1019	BAB1_1019	RNA-binding S4:Pseudouridine	BAB2_0659	BAB2_0659	DEAD/DEAH box helicase:RecA bacterial DNA	[TP0339-TP0687 (0.85149276)]
COG0636	COG1512	BAB1_0412	BAB1_0412	Eubacterial/plasma membrane H+-transporting	BAB1_1829	BAB1_1829	Hypothetical protein {UniProtKB/TrEMBL:Q2YLG7}	[TP0430-TP0561 (0.5857341)]
COG0772	COG1115	BAB1_1451	BAB1_1451	Cell cycle protein:Phosphopantetheine attachment	BAB2_0754	BAB2_0754	Sodium:alanine symporter:Amino acid/polyamine	[TP0501-TP0998 (0.70629925)]
COG0457	COG2812	BAB1_1760	BAB1_1760	TPR repeat {UniProtKB/TrEMBL:Q2YRY6}	BAB1_0031	BAB1_0031	Replication factor C conserved	[TP0067-TP1005 (0.5652097)]
COG0457	COG2812	BAB1_0430	BAB1_0430	TPR repeat {UniProtKB/TrEMBL:Q2YMA8}	BAB1_0031	BAB1_0031	Replication factor C conserved	[TP0067-TP1005 (0.5652097)]
COG0457	COG2812	BAB2_0271	BAB2_0271	RNA-binding region RNP-1 (RNA recognition	BAB1_0031	BAB1_0031	Replication factor C conserved	[TP0067-TP1005 (0.5652097)]
COG0457	COG1396	BAB2_0271	BAB2_0271	RNA-binding region RNP-1 (RNA recognition	BAB2_0310	BAB2_0310	Helix-turn-helix motif:Cupin domain	[TP0648-TP0461 (0.6214171)]
COG0457	COG1396	BAB2_0271	BAB2_0271	RNA-binding region RNP-1 (RNA recognition	BAB1_1860	BAB1_1860	SAM (And some other nucleotide) binding	[TP0648-TP0461 (0.6214171)]
COG0457	COG1396	BAB1_0430	BAB1_0430	TPR repeat {UniProtKB/TrEMBL:Q2YMA8}	BAB2_0310	BAB2_0310	Helix-turn-helix motif:Cupin domain	[TP0648-TP0461 (0.6214171)]
COG0457	COG1396	BAB1_1760	BAB1_1760	TPR repeat {UniProtKB/TrEMBL:Q2YRY6}	BAB1_2078	BAB1_2078	Helix-turn-helix motif {UniProtKB/TrEMBL:Q2YQZ6}	[TP0648-TP0461 (0.6214171)]
COG0457	COG1396	BAB1_0430	BAB1_0430	TPR repeat {UniProtKB/TrEMBL:Q2YMA8}	BAB1_1860	BAB1_1860	SAM (And some other nucleotide) binding	[TP0648-TP0461 (0.6214171)]
COG0457	COG1396	BAB1_0430	BAB1_0430	TPR repeat {UniProtKB/TrEMBL:Q2YMA8}	BAB1_2159	BAB1_2159	Helix-turn-helix motif {UniProtKB/TrEMBL:Q2YQS3}	[TP0648-TP0461 (0.6214171)]
COG0457	COG1396	BAB2_0271	BAB2_0271	RNA-binding region RNP-1 (RNA recognition	BAB1_2078	BAB1_2078	Helix-turn-helix motif {UniProtKB/TrEMBL:Q2YQZ6}	[TP0648-TP0461 (0.6214171)]
COG0457	COG1396	BAB1_0430	BAB1_0430	TPR repeat {UniProtKB/TrEMBL:Q2YMA8}	BAB1_0273	BAB1_0273	Hypothetical protein {UniProtKB/TrEMBL:Q2YPA0}	[TP0648-TP0461 (0.6214171)]
COG0457	COG1396	BAB1_0430	BAB1_0430	TPR repeat {UniProtKB/TrEMBL:Q2YMA8}	BAB1_2078	BAB1_2078	Helix-turn-helix motif {UniProtKB/TrEMBL:Q2YQZ6}	[TP0648-TP0461 (0.6214171)]
COG0457	COG1396	BAB1_1760	BAB1_1760	TPR repeat {UniProtKB/TrEMBL:Q2YRY6}	BAB1_1860	BAB1_1860	SAM (And some other nucleotide) binding	[TP0648-TP0461 (0.6214171)]
COG0457	COG1396	BAB2_0271	BAB2_0271	RNA-binding region RNP-1 (RNA recognition	BAB1_0273	BAB1_0273	Hypothetical protein {UniProtKB/TrEMBL:Q2YPA0}	[TP0648-TP0461 (0.6214171)]
COG0457	COG1396	BAB1_1760	BAB1_1760	TPR repeat {UniProtKB/TrEMBL:Q2YRY6}	BAB1_0295	BAB1_0295	Hypothetical protein {UniProtKB/TrEMBL:Q2YPE0}	[TP0648-TP0461 (0.6214171)]
COG0457	COG1396	BAB1_1760	BAB1_1760	TPR repeat {UniProtKB/TrEMBL:Q2YRY6}	BAB1_0273	BAB1_0273	Hypothetical protein {UniProtKB/TrEMBL:Q2YPA0}	[TP0648-TP0461 (0.6214171)]
COG0457	COG1396	BAB1_1760	BAB1_1760	TPR repeat {UniProtKB/TrEMBL:Q2YRY6}	BAB2_0310	BAB2_0310	Helix-turn-helix motif:Cupin domain	[TP0648-TP0461 (0.6214171)]
COG0457	COG1396	BAB1_0430	BAB1_0430	TPR repeat {UniProtKB/TrEMBL:Q2YMA8}	BAB1_0295	BAB1_0295	Hypothetical protein {UniProtKB/TrEMBL:Q2YPE0}	[TP0648-TP0461 (0.6214171)]
COG0457	COG1396	BAB2_0271	BAB2_0271	RNA-binding region RNP-1 (RNA recognition	BAB1_0295	BAB1_0295	Hypothetical protein {UniProtKB/TrEMBL:Q2YPE0}	[TP0648-TP0461 (0.6214171)]
COG0457	COG1396	BAB2_0271	BAB2_0271	RNA-binding region RNP-1 (RNA recognition	BAB1_2159	BAB1_2159	Helix-turn-helix motif {UniProtKB/TrEMBL:Q2YQS3}	[TP0648-TP0461 (0.6214171)]
COG0457	COG1396	BAB1_1760	BAB1_1760	TPR repeat {UniProtKB/TrEMBL:Q2YRY6}	BAB1_2159	BAB1_2159	Helix-turn-helix motif {UniProtKB/TrEMBL:Q2YQS3}	[TP0648-TP0461 (0.6214171)]
COG0237	COG1493	BAB1_2071	coaE	Dephospho-CoA kinase (EC 2.7.1.24) (Dephosphocoenzyme A kinase)	BAB1_2094	BAB1_2094	ATP/GTP-binding site motif A	[TP0296-TP0591 (0.7885255)]
COG0322	COG1432	BAB1_0720	uvrC	UvrABC system protein C (Protein uvrC) (Excinuclease ABC subunit C)	BAB1_0669	BAB1_0669	Hypothetical protein {UniProtKB/TrEMBL:Q2YN14}	[TP0472-TP0894 (0.7171434)]
COG0124	COG0124	BAB2_0181	hisS	Histidyl-tRNA synthetase (EC 6.1.1.21) (Histidine--tRNA ligase) (HisRS)	BAB2_0181	hisS	Histidyl-tRNA synthetase (EC 6.1.1.21) (Histidine--tRNA ligase) (HisRS)	[TP0641-TP0641 (0.67365265)]
COG1377	COG1512	BAB2_0120	BAB2_0120	Type III secretion exporter:Flagellar	BAB1_1829	BAB1_1829	Hypothetical protein {UniProtKB/TrEMBL:Q2YLG7}	[TP0715-TP0561 (0.6628788)]
COG0768	COG0815	BAB1_1456	BAB1_1456	Beta-lactamase, class A:Penicillin-binding	BAB1_2158	lnt	Apolipoprotein N-acyltransferase (EC 2.3.1.-) (ALP N-acyltransferase)	[TP0500-TP0252 (0.87159187)]
COG2239	COG4603	BAB2_0360	BAB2_0360	CBS domain:MgtE integral membrane region:MgtE	BAB2_0671	BAB2_0671	Bacterial inner-membrane translocator	[TP0917-TP0301 (0.53720385)]
COG2239	COG4603	BAB2_0360	BAB2_0360	CBS domain:MgtE integral membrane region:MgtE	BAB2_0007	BAB2_0007	Bacterial inner-membrane translocator	[TP0917-TP0301 (0.53720385)]
COG1214	COG3439	BAB1_2151	BAB1_2151	Glycoprotease (M22) metalloprotease	BAB1_1389	crcB2	Hypothetical protein {UniProtKB/TrEMBL:Q2YQP2}	[TP0876-TP0895 (0.56457245)]
COG0442	COG1344	BAB1_0842	BAB1_0842	TRNA synthetases, class-II (G, H, P and	BAB2_1096	BAB2_1096	Flagellar hook-associated protein FlgL, putative	[TP0160-TP0792 (0.6929264), TP0160-TP0659 (0.5927278)]
COG0442	COG1344	BAB1_0842	BAB1_0842	TRNA synthetases, class-II (G, H, P and	BAB2_1106	BAB2_1106	Flagellin, C-terminal:Flagellin, N-terminal	[TP0160-TP0792 (0.6929264), TP0160-TP0659 (0.5927278)]
COG1558	COG4591	BAB2_0149	BAB2_0149	Flagellar basal body rod protein:Flagellar	BAB1_0843	BAB1_0843	Hypothetical protein {UniProtKB/TrEMBL:Q2YNE2}	[TP0397-TP0582 (0.5810855)]
COG0687	COG1057	BAB2_1062	BAB2_1062	Spermidine/putrescine-binding periplasmic protein	BAB1_1850	nadD	Probable nicotinate-nucleotide adenylyltransferase (EC 2.7.7.18) (Deamido-NAD(+) pyrophosphorylase) (Deamido-NAD(+) diphosphorylase) (Nicotinate mononucleotide adenylyltransferase) (NaMN adenylyltransferase)	[TP0655-TP0741 (0.7061969)]
COG0687	COG1057	BAB2_0879	BAB2_0879	Bacterial extracellular solute-binding protein,	BAB1_1850	nadD	Probable nicotinate-nucleotide adenylyltransferase (EC 2.7.7.18) (Deamido-NAD(+) pyrophosphorylase) (Deamido-NAD(+) diphosphorylase) (Nicotinate mononucleotide adenylyltransferase) (NaMN adenylyltransferase)	[TP0655-TP0741 (0.7061969)]
COG0687	COG1057	BAB1_1628	BAB1_1628	Bacterial periplasmic	BAB1_1850	nadD	Probable nicotinate-nucleotide adenylyltransferase (EC 2.7.7.18) (Deamido-NAD(+) pyrophosphorylase) (Deamido-NAD(+) diphosphorylase) (Nicotinate mononucleotide adenylyltransferase) (NaMN adenylyltransferase)	[TP0655-TP0741 (0.7061969)]
COG1558	COG4786	BAB2_0149	BAB2_0149	Flagellar basal body rod protein:Flagellar	BAB2_0151	BAB2_0151	Flagellar basal body rod protein	[TP0397-TP0961 (0.74447966)]
COG1558	COG4786	BAB2_0149	BAB2_0149	Flagellar basal body rod protein:Flagellar	BAB2_0128	BAB2_0128	Flagellar basal body rod protein	[TP0397-TP0961 (0.74447966)]
COG0012	COG0608	BAB1_1553	BAB1_1553	Hypothetical protein {UniProtKB/TrEMBL:Q2YLX4}	BAB1_1290	BAB1_1290	Phosphoesterase, RecJ-like:Phosphoesterase,	[TP0124-TP0704 (0.626838)]
COG0739	COG0773	BAB1_0907	BAB1_0907	Peptidoglycan-binding LysM:Peptidase M23/M37	BAB1_1449	murC	UDP-N-acetylmuramate--L-alanine ligase (EC 6.3.2.8) (UDP-N- acetylmuramoyl-L-alanine synthetase)	[TP0782-TP0341 (0.8145237)]
COG0739	COG0773	BAB1_1866	BAB1_1866	Peptidase M23/M37 {UniProtKB/TrEMBL:Q2YLK9}	BAB1_1449	murC	UDP-N-acetylmuramate--L-alanine ligase (EC 6.3.2.8) (UDP-N- acetylmuramoyl-L-alanine synthetase)	[TP0782-TP0341 (0.8145237)]
COG0739	COG0773	BAB1_0703	BAB1_0703	Peptidase M23/M37 {UniProtKB/TrEMBL:Q2YN16}	BAB1_1449	murC	UDP-N-acetylmuramate--L-alanine ligase (EC 6.3.2.8) (UDP-N- acetylmuramoyl-L-alanine synthetase)	[TP0782-TP0341 (0.8145237)]
COG0050	COG0457	BAB1_1271	BAB1_1271	Elongation factor, GTP-binding:ATP/GTP-binding	BAB1_0430	BAB1_0430	TPR repeat {UniProtKB/TrEMBL:Q2YMA8}	[TP0187-TP0067 (0.7854602)]
COG0050	COG0457	BAB1_1257	tufB	Elongation factor, GTP-binding:ATP/GTP-binding	BAB2_0271	BAB2_0271	RNA-binding region RNP-1 (RNA recognition	[TP0187-TP0067 (0.7854602)]
COG0050	COG0457	BAB1_1257	tufB	Elongation factor, GTP-binding:ATP/GTP-binding	BAB1_0430	BAB1_0430	TPR repeat {UniProtKB/TrEMBL:Q2YMA8}	[TP0187-TP0067 (0.7854602)]
COG0050	COG0457	BAB1_1271	BAB1_1271	Elongation factor, GTP-binding:ATP/GTP-binding	BAB2_0271	BAB2_0271	RNA-binding region RNP-1 (RNA recognition	[TP0187-TP0067 (0.7854602)]
COG0050	COG0457	BAB1_1271	BAB1_1271	Elongation factor, GTP-binding:ATP/GTP-binding	BAB1_1760	BAB1_1760	TPR repeat {UniProtKB/TrEMBL:Q2YRY6}	[TP0187-TP0067 (0.7854602)]
COG0050	COG0457	BAB1_1257	tufB	Elongation factor, GTP-binding:ATP/GTP-binding	BAB1_1760	BAB1_1760	TPR repeat {UniProtKB/TrEMBL:Q2YRY6}	[TP0187-TP0067 (0.7854602)]
COG0257	COG0564	BAB1_1759	BAB1_1759	Ribosomal protein L36 {UniProtKB/TrEMBL:Q2YRY7}	BAB1_1019	BAB1_1019	RNA-binding S4:Pseudouridine	[TP0209-TP0154 (0.634929)]
COG0257	COG0564	BAB1_1759	BAB1_1759	Ribosomal protein L36 {UniProtKB/TrEMBL:Q2YRY7}	BAB1_1666	BAB1_1666	Prenyl group binding site (CAAX box):RNA-binding	[TP0209-TP0154 (0.634929)]
COG1108	COG1512	BAB2_1081	BAB2_1081	ABC transporter, family 3:Sodium:dicarboxylate	BAB1_1829	BAB1_1829	Hypothetical protein {UniProtKB/TrEMBL:Q2YLG7}	[TP0036-TP0561 (0.5857341)]
COG0739	COG2239	BAB1_1866	BAB1_1866	Peptidase M23/M37 {UniProtKB/TrEMBL:Q2YLK9}	BAB2_0360	BAB2_0360	CBS domain:MgtE integral membrane region:MgtE	[TP0155-TP0917 (0.6343327)]
COG0739	COG2239	BAB1_0703	BAB1_0703	Peptidase M23/M37 {UniProtKB/TrEMBL:Q2YN16}	BAB2_0360	BAB2_0360	CBS domain:MgtE integral membrane region:MgtE	[TP0155-TP0917 (0.6343327)]
COG0739	COG2239	BAB1_0907	BAB1_0907	Peptidoglycan-binding LysM:Peptidase M23/M37	BAB2_0360	BAB2_0360	CBS domain:MgtE integral membrane region:MgtE	[TP0155-TP0917 (0.6343327)]
COG0457	COG1187	BAB1_0430	BAB1_0430	TPR repeat {UniProtKB/TrEMBL:Q2YMA8}	BAB2_0198	BAB2_0198	High mobility group proteins HMG-I and	[TP0067-TP0459 (0.6360361)]
COG0457	COG1187	BAB2_0271	BAB2_0271	RNA-binding region RNP-1 (RNA recognition	BAB2_0198	BAB2_0198	High mobility group proteins HMG-I and	[TP0067-TP0459 (0.6360361)]
COG0457	COG1187	BAB1_1760	BAB1_1760	TPR repeat {UniProtKB/TrEMBL:Q2YRY6}	BAB2_0198	BAB2_0198	High mobility group proteins HMG-I and	[TP0067-TP0459 (0.6360361)]
COG0210	COG0305	BAB1_1432	BAB1_1432	UvrD/REP helicase:ATP/GTP-binding site motif A	BAB1_0475	BAB1_0475	ATP/GTP-binding site motif A (P-loop):AAA	[TP0102-TP0058 (0.8842861)]
COG0621	COG0739	BAB2_0674	BAB2_0674	Hypothetical protein {UniProtKB/TrEMBL:Q2YKI5}	BAB1_1866	BAB1_1866	Peptidase M23/M37 {UniProtKB/TrEMBL:Q2YLK9}	[TP0269-TP0702 (0.8475093)]
COG0621	COG0739	BAB1_1933	BAB1_1933	Hypothetical protein {UniProtKB/TrEMBL:Q2YLV1}	BAB1_0703	BAB1_0703	Peptidase M23/M37 {UniProtKB/TrEMBL:Q2YN16}	[TP0269-TP0702 (0.8475093)]
COG0621	COG0739	BAB1_1933	BAB1_1933	Hypothetical protein {UniProtKB/TrEMBL:Q2YLV1}	BAB1_1866	BAB1_1866	Peptidase M23/M37 {UniProtKB/TrEMBL:Q2YLK9}	[TP0269-TP0702 (0.8475093)]
COG0621	COG0739	BAB1_2154	BAB1_2154	Hypothetical protein {UniProtKB/TrEMBL:Q2YQS8}	BAB1_1866	BAB1_1866	Peptidase M23/M37 {UniProtKB/TrEMBL:Q2YLK9}	[TP0269-TP0702 (0.8475093)]
COG0621	COG0739	BAB1_2154	BAB1_2154	Hypothetical protein {UniProtKB/TrEMBL:Q2YQS8}	BAB1_0703	BAB1_0703	Peptidase M23/M37 {UniProtKB/TrEMBL:Q2YN16}	[TP0269-TP0702 (0.8475093)]
COG0621	COG0739	BAB1_2154	BAB1_2154	Hypothetical protein {UniProtKB/TrEMBL:Q2YQS8}	BAB1_0907	BAB1_0907	Peptidoglycan-binding LysM:Peptidase M23/M37	[TP0269-TP0702 (0.8475093)]
COG0621	COG0739	BAB2_0674	BAB2_0674	Hypothetical protein {UniProtKB/TrEMBL:Q2YKI5}	BAB1_0907	BAB1_0907	Peptidoglycan-binding LysM:Peptidase M23/M37	[TP0269-TP0702 (0.8475093)]
COG0621	COG0739	BAB2_0674	BAB2_0674	Hypothetical protein {UniProtKB/TrEMBL:Q2YKI5}	BAB1_0703	BAB1_0703	Peptidase M23/M37 {UniProtKB/TrEMBL:Q2YN16}	[TP0269-TP0702 (0.8475093)]
COG0621	COG0739	BAB1_1933	BAB1_1933	Hypothetical protein {UniProtKB/TrEMBL:Q2YLV1}	BAB1_0907	BAB1_0907	Peptidoglycan-binding LysM:Peptidase M23/M37	[TP0269-TP0702 (0.8475093)]
COG0257	COG1057	BAB1_1759	BAB1_1759	Ribosomal protein L36 {UniProtKB/TrEMBL:Q2YRY7}	BAB1_1850	nadD	Probable nicotinate-nucleotide adenylyltransferase (EC 2.7.7.18) (Deamido-NAD(+) pyrophosphorylase) (Deamido-NAD(+) diphosphorylase) (Nicotinate mononucleotide adenylyltransferase) (NaMN adenylyltransferase)	[TP0209-TP0741 (0.64932555)]
