# Supplementary material for: The Binary Protein Interactome of Treponema pallidum – The Syphilis Spirochete
Source: PLoS One. 2008 May 28;3(5):e2292. doi: 10.1371/journal.pone.0002292 (PMC2386257; doi:10.1371/journal.pone.0002292)
Supplement: Data S1 — Predicted protein-protein interactions based on our Treponema pallidum data; zip archive containing 372 files with one file per species. (6.09 MB ZIP) [file pone.0002292.s006.zip › bacteria/Brucella_suis.tab]

204722 Brucella suis
COG A	COG B	Locus Id A	Preferred Name(s) A	Annotation A	Locus Id B	Preferred Name(s) B	Annotation B	T. pallidum interaction
COG0186	COG1475	BR1224	rpsQ	30S ribosomal protein S17	BR2058	BR2058	Chromosome partitioning protein ParB	[TP0198-TP0271 (0.71912634)]
COG0186	COG1475	BR1224	rpsQ	30S ribosomal protein S17	BRA1203	BRA1203	Replication protein RepB	[TP0198-TP0271 (0.71912634)]
COG0608	COG0817	BR1270	BR1270	Single-stranded-DNA-specific exonuclease RecJ	BR1704	ruvC	Crossover junction endodeoxyribonuclease ruvC (EC 3.1.22.4) (Holliday junction nuclease ruvC) (Holliday junction resolvase ruvC)	[TP0704-TP0517 (0.81382185)]
COG0845	COG4591	BR1351	BR1351	HlyD family secretion protein	BR0823	BR0823	ABC transporter, permease protein	[TP0965-TP0582 (0.8143851)]
COG0845	COG4591	BRA0335	BRA0335	HlyD family secretion protein	BR0823	BR0823	ABC transporter, permease protein	[TP0965-TP0582 (0.8143851)]
COG0845	COG4591	BRA0915	BRA0915	Secretion protein, putative	BR0823	BR0823	ABC transporter, permease protein	[TP0965-TP0582 (0.8143851)]
COG0845	COG4591	BRA0463	BRA0463	HlyD family secretion protein	BR0823	BR0823	ABC transporter, permease protein	[TP0965-TP0582 (0.8143851)]
COG0845	COG4591	BR1671	BR1671	HlyD family secretion protein	BR0823	BR0823	ABC transporter, permease protein	[TP0965-TP0582 (0.8143851)]
COG0845	COG4591	BRA0816	BRA0816	HlyD family secretion protein	BR0823	BR0823	ABC transporter, permease protein	[TP0965-TP0582 (0.8143851)]
COG0845	COG4591	BR1089	BR1089	Hypothetical protein {UniProtKB/TrEMBL:Q8G0K3}	BR0823	BR0823	ABC transporter, permease protein	[TP0965-TP0582 (0.8143851)]
COG0845	COG4591	BR0291	BR0291	HlyD family secretion protein	BR0823	BR0823	ABC transporter, permease protein	[TP0965-TP0582 (0.8143851)]
COG0845	COG4591	BR0276	BR0276	Transporter, putative {UniProtKB/TrEMBL:Q8G2P2}	BR0823	BR0823	ABC transporter, permease protein	[TP0965-TP0582 (0.8143851)]
COG0845	COG4591	BRA0916	BRA0916	HlyD family secretion protein	BR0823	BR0823	ABC transporter, permease protein	[TP0965-TP0582 (0.8143851)]
COG0617	COG0860	BR1553	BR1553	PolyA polymerase family protein	BR0915	BR0915	N-acetylmuramoyl-L-alanine amidase, family 3	[TP0270-TP0247 (0.76828843)]
COG0201	COG0550	BR1213	BR1213	Preprotein translocase, SecY subunit	BRA0604	BRA0604	DNA topoisomerase I {UniProtKB/TrEMBL:Q8FW60}	[TP0208-TP0394 (0.8044664)]
COG0693	COG1922	BR1197	BR1197	ThiJ/PfpI family protein	BRA0104	BRA0104	Glycosyl transferase, WecB/TagA/CpsF family	[TP0445-TP0275 (0.6010877)]
COG0693	COG1922	BRA0227	BRA0227	ThiJ/PfpI family protein	BRA0104	BRA0104	Glycosyl transferase, WecB/TagA/CpsF family	[TP0445-TP0275 (0.6010877)]
COG0768	COG2812	BR1437	BR1437	Penicillin-binding protein	BR0034	BR0034	DNA polymerase III, gamma and tau subunits	[TP0500-TP1005 (0.655462)]
COG0051	COG0693	BR1234	rpsJ	30S ribosomal protein S10	BR1197	BR1197	ThiJ/PfpI family protein	[TP0188-TP0445 (0.6307204)]
COG0051	COG0693	BR1234	rpsJ	30S ribosomal protein S10	BRA0227	BRA0227	ThiJ/PfpI family protein	[TP0188-TP0445 (0.6307204)]
COG0180	COG0564	BR0142	trpS	Tryptophanyl-tRNA synthetase (EC 6.1.1.2) (Tryptophan--tRNA ligase) (TrpRS)	BR1000	BR1000	Pseudouridine synthase {UniProtKB/TrEMBL:Q6I819}	[TP0632-TP0339 (0.7885255)]
COG0180	COG0564	BR0142	trpS	Tryptophanyl-tRNA synthetase (EC 6.1.1.2) (Tryptophan--tRNA ligase) (TrpRS)	BR1651	BR1651	Pseudouridine synthase {UniProtKB/TrEMBL:Q6I818}	[TP0632-TP0339 (0.7885255)]
COG0090	COG0223	BR1230	rplB	50S ribosomal protein L2	BR0517	BR0517	Formyltransferase, putative	[TP0192-TP0756 (0.8610547)]
COG0090	COG0223	BR1230	rplB	50S ribosomal protein L2	BRA1034	fmt	Methionyl-tRNA formyltransferase (EC 2.1.2.9)	[TP0192-TP0756 (0.8610547)]
COG0632	COG2255	BR1703	ruvA	Holliday junction ATP-dependent DNA helicase ruvA (EC 3.6.1.-)	BR1702	ruvB	Holliday junction ATP-dependent DNA helicase ruvB (EC 3.6.1.-)	[TP0543-TP0162 (0.9659884)]
COG0462	COG0817	BR1533	prs	Ribose-phosphate pyrophosphokinase (EC 2.7.6.1) (RPPK) (Phosphoribosyl pyrophosphate synthetase) (P-Rib-PP synthetase) (PRPP synthetase)	BR1704	ruvC	Crossover junction endodeoxyribonuclease ruvC (EC 3.1.22.4) (Holliday junction nuclease ruvC) (Holliday junction resolvase ruvC)	[TP0294-TP0517 (0.54911256)]
COG0125	COG0586	BR0992	tmk	Thymidylate kinase {UniProtKB/Swiss-Prot:Q8G0U3}	BR1333	BR1333	DedA family protein {UniProtKB/TrEMBL:Q8FZY7}	[TP0354-TP0779 (0.67954355)]
COG0125	COG0586	BR0992	tmk	Thymidylate kinase {UniProtKB/Swiss-Prot:Q8G0U3}	BR0432	BR0432	DedA family protein {UniProtKB/TrEMBL:Q8G296}	[TP0354-TP0779 (0.67954355)]
COG0457	COG1653	BRA0964	BRA0964	TPR domain protein {UniProtKB/TrEMBL:Q8FV82}	BRA0655	BRA0655	Glycerol-3-phosphate ABC transporter, periplasmic	[TP0067-TP0074 (0.6656524)]
COG0457	COG1653	BR0402	BR0402	TPR domain protein {UniProtKB/TrEMBL:Q8G2C2}	BRA0748	BRA0748	Sugar ABC transporter, periplasmic sugar-binding	[TP0067-TP0074 (0.6656524)]
COG0457	COG1653	BR0402	BR0402	TPR domain protein {UniProtKB/TrEMBL:Q8G2C2}	BRA1180	BRA1180	Sugar ABC transporter, periplasmic sugar-binding	[TP0067-TP0074 (0.6656524)]
COG0457	COG1653	BR0402	BR0402	TPR domain protein {UniProtKB/TrEMBL:Q8G2C2}	BR0235	BR0235	Sugar ABC transporter, periplasmic sugar-binding	[TP0067-TP0074 (0.6656524)]
COG0457	COG1653	BRA0964	BRA0964	TPR domain protein {UniProtKB/TrEMBL:Q8FV82}	BRA0693	BMEII0590	Probable sugar-binding periplasmic protein precursor	[TP0067-TP0074 (0.6656524)]
COG0457	COG1653	BR1747	BR1747	TPR domain protein {UniProtKB/TrEMBL:Q8FYW1}	BRA0693	BMEII0590	Probable sugar-binding periplasmic protein precursor	[TP0067-TP0074 (0.6656524)]
COG0457	COG1653	BRA0964	BRA0964	TPR domain protein {UniProtKB/TrEMBL:Q8FV82}	BRA0748	BRA0748	Sugar ABC transporter, periplasmic sugar-binding	[TP0067-TP0074 (0.6656524)]
COG0457	COG1653	BRA0964	BRA0964	TPR domain protein {UniProtKB/TrEMBL:Q8FV82}	BR0235	BR0235	Sugar ABC transporter, periplasmic sugar-binding	[TP0067-TP0074 (0.6656524)]
COG0457	COG1653	BR0402	BR0402	TPR domain protein {UniProtKB/TrEMBL:Q8G2C2}	BRA0304	BRA0304	Sugar ABC transporter, periplasmic sugar-binding	[TP0067-TP0074 (0.6656524)]
COG0457	COG1653	BRA0964	BRA0964	TPR domain protein {UniProtKB/TrEMBL:Q8FV82}	BRA0516	BRA0516	Sugar ABC transporter, periplasmic sugar-binding	[TP0067-TP0074 (0.6656524)]
COG0457	COG1653	BR1747	BR1747	TPR domain protein {UniProtKB/TrEMBL:Q8FYW1}	BRA1180	BRA1180	Sugar ABC transporter, periplasmic sugar-binding	[TP0067-TP0074 (0.6656524)]
COG0457	COG1653	BRA0964	BRA0964	TPR domain protein {UniProtKB/TrEMBL:Q8FV82}	BRA1180	BRA1180	Sugar ABC transporter, periplasmic sugar-binding	[TP0067-TP0074 (0.6656524)]
COG0457	COG1653	BR1747	BR1747	TPR domain protein {UniProtKB/TrEMBL:Q8FYW1}	BRA0748	BRA0748	Sugar ABC transporter, periplasmic sugar-binding	[TP0067-TP0074 (0.6656524)]
COG0457	COG1653	BR0402	BR0402	TPR domain protein {UniProtKB/TrEMBL:Q8G2C2}	BRA0516	BRA0516	Sugar ABC transporter, periplasmic sugar-binding	[TP0067-TP0074 (0.6656524)]
COG0457	COG1653	BR0402	BR0402	TPR domain protein {UniProtKB/TrEMBL:Q8G2C2}	BRA0693	BMEII0590	Probable sugar-binding periplasmic protein precursor	[TP0067-TP0074 (0.6656524)]
COG0457	COG1653	BR1747	BR1747	TPR domain protein {UniProtKB/TrEMBL:Q8FYW1}	BRA0655	BRA0655	Glycerol-3-phosphate ABC transporter, periplasmic	[TP0067-TP0074 (0.6656524)]
COG0457	COG1653	BR1747	BR1747	TPR domain protein {UniProtKB/TrEMBL:Q8FYW1}	BRA0304	BRA0304	Sugar ABC transporter, periplasmic sugar-binding	[TP0067-TP0074 (0.6656524)]
COG0457	COG1653	BR1747	BR1747	TPR domain protein {UniProtKB/TrEMBL:Q8FYW1}	BRA0516	BRA0516	Sugar ABC transporter, periplasmic sugar-binding	[TP0067-TP0074 (0.6656524)]
COG0457	COG1653	BR1747	BR1747	TPR domain protein {UniProtKB/TrEMBL:Q8FYW1}	BR0235	BR0235	Sugar ABC transporter, periplasmic sugar-binding	[TP0067-TP0074 (0.6656524)]
COG0457	COG1653	BR0402	BR0402	TPR domain protein {UniProtKB/TrEMBL:Q8G2C2}	BRA0655	BRA0655	Glycerol-3-phosphate ABC transporter, periplasmic	[TP0067-TP0074 (0.6656524)]
COG0457	COG1653	BRA0964	BRA0964	TPR domain protein {UniProtKB/TrEMBL:Q8FV82}	BRA0304	BRA0304	Sugar ABC transporter, periplasmic sugar-binding	[TP0067-TP0074 (0.6656524)]
COG1291	COG1684	BRA0126	BRA0126	Chemotaxis motA protein	BRA1131	BRA1131	Flagellar biosynthetic protein fliR	[TP0725-TP0716 (0.9601814)]
COG0495	COG1214	BR1807	leuS	Leucyl-tRNA synthetase (EC 6.1.1.4) (Leucine--tRNA ligase) (LeuRS)	BR2150	BR2150	Protease, putative {UniProtKB/TrEMBL:Q8FXU7}	[TP0586-TP0876 (0.5571989)]
COG0192	COG0592	BR2160	BR2160	S-adenosylmethionine synthetase	BR0002	BR0002	DNA polymerase III, beta subunit	[TP0794-TP0002 (0.8412751)]
COG0360	COG0616	BR0455	rpsF	30S ribosomal protein S6	BR0396	BR0396	Protease IV, putative {UniProtKB/TrEMBL:Q8G2C8}	[TP0063-TP0997 (0.6657489)]
COG0360	COG0616	BR0455	rpsF	30S ribosomal protein S6	BR0154	BR0154	Signal peptide peptidase SppA	[TP0063-TP0997 (0.6657489)]
COG0125	COG0457	BR0992	tmk	Thymidylate kinase {UniProtKB/Swiss-Prot:Q8G0U3}	BR1747	BR1747	TPR domain protein {UniProtKB/TrEMBL:Q8FYW1}	[TP0354-TP0648 (0.5206915)]
COG0125	COG0457	BR0992	tmk	Thymidylate kinase {UniProtKB/Swiss-Prot:Q8G0U3}	BR0402	BR0402	TPR domain protein {UniProtKB/TrEMBL:Q8G2C2}	[TP0354-TP0648 (0.5206915)]
COG0125	COG0457	BR0992	tmk	Thymidylate kinase {UniProtKB/Swiss-Prot:Q8G0U3}	BRA0964	BRA0964	TPR domain protein {UniProtKB/TrEMBL:Q8FV82}	[TP0354-TP0648 (0.5206915)]
COG0860	COG1396	BR0915	BR0915	N-acetylmuramoyl-L-alanine amidase, family 3	BR0264	BR0264	Hypothetical protein {UniProtKB/TrEMBL:Q8G2Q4}	[TP0247-TP0461 (0.8100859)]
COG0860	COG1396	BR0915	BR0915	N-acetylmuramoyl-L-alanine amidase, family 3	BR2159	BR2159	Transcriptional regulator, Cro/CI family	[TP0247-TP0461 (0.8100859)]
COG0860	COG1396	BR0915	BR0915	N-acetylmuramoyl-L-alanine amidase, family 3	BRA0925	BRA0925	Transcriptional regulator, putative	[TP0247-TP0461 (0.8100859)]
COG0860	COG1396	BR0915	BR0915	N-acetylmuramoyl-L-alanine amidase, family 3	BR1852	BR1852	Transcriptional regulator, Cro/CI family	[TP0247-TP0461 (0.8100859)]
COG0860	COG1396	BR0915	BR0915	N-acetylmuramoyl-L-alanine amidase, family 3	BR2077	BR2077	Hypothetical protein {UniProtKB/TrEMBL:Q8FY14}	[TP0247-TP0461 (0.8100859)]
COG0265	COG0333	BR1394	BR1394	Serine protease Do, putative	BR1775	rpmF	50S ribosomal protein L32	[TP0773-TP0807 (0.5060325)]
COG0265	COG0333	BR1207	BR1207	Serine protease {UniProtKB/TrEMBL:Q8G096}	BR1775	rpmF	50S ribosomal protein L32	[TP0773-TP0807 (0.5060325)]
COG0265	COG0333	BR0611	degP	Probable serine protease do-like precursor (EC 3.4.21.-)	BR1775	rpmF	50S ribosomal protein L32	[TP0773-TP0807 (0.5060325)]
COG0495	COG0761	BR1807	leuS	Leucyl-tRNA synthetase (EC 6.1.1.4) (Leucine--tRNA ligase) (LeuRS)	BR0475	ispH	4-hydroxy-3-methylbut-2-enyl diphosphate reductase (EC 1.17.1.2)	[TP0586-TP0547 (0.63095015)]
COG0820	COG2812	BR0077	BR0077	Hypothetical protein {UniProtKB/TrEMBL:Q8G374}	BR0034	BR0034	DNA polymerase III, gamma and tau subunits	[TP0068-TP1005 (0.60435057)]
COG0771	COG1815	BR1433	murD	UDP-N-acetylmuramoylalanine--D-glutamate ligase (EC 6.3.2.9) (UDP-N- acetylmuramoyl-L-alanyl-D-glutamate synthetase) (D-glutamic acid- adding enzyme)	BRA0151	BRA0151	Flagellar basal-body rod protein FlgB	[TP0903-TP0396 (0.6336193)]
COG1684	COG2239	BRA1131	BRA1131	Flagellar biosynthetic protein fliR	BRA0876	BRA0876	Magnesium transporter {UniProtKB/TrEMBL:Q8FVG5}	[TP0716-TP0917 (0.5059451)]
COG1512	COG1766	BR1821	BR1821	Hypothetical protein {UniProtKB/TrEMBL:Q8FYP3}	BRA1146	fliF	Flagellar M-ring protein FliF	[TP0561-TP0399 (0.53951585)]
COG0272	COG1396	BR1420	BR1420	DNA ligase, NAD-dependent	BR2077	BR2077	Hypothetical protein {UniProtKB/TrEMBL:Q8FY14}	[TP0634-TP0461 (0.7134334)]
COG0272	COG1396	BR1420	BR1420	DNA ligase, NAD-dependent	BR0264	BR0264	Hypothetical protein {UniProtKB/TrEMBL:Q8G2Q4}	[TP0634-TP0461 (0.7134334)]
COG0272	COG1396	BR1420	BR1420	DNA ligase, NAD-dependent	BR2159	BR2159	Transcriptional regulator, Cro/CI family	[TP0634-TP0461 (0.7134334)]
COG0272	COG1396	BR1420	BR1420	DNA ligase, NAD-dependent	BR1852	BR1852	Transcriptional regulator, Cro/CI family	[TP0634-TP0461 (0.7134334)]
COG0272	COG1396	BR1420	BR1420	DNA ligase, NAD-dependent	BRA0925	BRA0925	Transcriptional regulator, putative	[TP0634-TP0461 (0.7134334)]
COG0234	COG1200	BRA0196	groS	10 kDa chaperonin (Protein Cpn10) (groES protein)	BRA0581	BRA0581	ATP-dependent DNA helicase RecG	[TP1013-TP0687 (0.84594196)]
COG1671	COG2812	BR1979	BMEI0088	Hypothetical UPF0178 protein BR1979	BR0034	BR0034	DNA polymerase III, gamma and tau subunits	[TP0845-TP1005 (0.5704539)]
COG0257	COG1253	BR1746	BR1746	50S ribosomal protein L36	BR2157	BR2157	CBS domain protein {UniProtKB/TrEMBL:Q8FXU0}	[TP0209-TP0027 (0.74441797)]
COG0257	COG1253	BR1746	BR1746	50S ribosomal protein L36	BR1332	BR1332	CBS domain protein {UniProtKB/TrEMBL:Q8FZY8}	[TP0209-TP0027 (0.74441797)]
COG0060	COG0681	BRA0202	ileS	Isoleucyl-tRNA synthetase (EC 6.1.1.5) (Isoleucine--tRNA ligase) (IleRS)	BR0660	BR0660	Signal peptidase I {UniProtKB/TrEMBL:Q8G1Q1}	[TP0452-TP0185 (0.79878455)]
COG0558	COG2239	BR0698	BR0698	CDP-diacylglycerol--glycerol-3-phosphate	BRA0876	BRA0876	Magnesium transporter {UniProtKB/TrEMBL:Q8FVG5}	[TP0256-TP0917 (0.6007029)]
COG1344	COG1815	BRA1137	BRA1137	Flagellar hook-associated protein FlgL, putative	BRA0151	BRA0151	Flagellar basal-body rod protein FlgB	[TP0870-TP0396 (0.7209834)]
COG1344	COG1815	BRA1147	BRA1147	Flagellin family protein	BRA0151	BRA0151	Flagellar basal-body rod protein FlgB	[TP0870-TP0396 (0.7209834)]
COG0242	COG1879	BRA0454	BRA0454	Peptide deformylase-like (Polypeptide deformylase-like)	BRA0996	BRA0996	Ribose ABC transporter, periplasmic	[TP0757-TP0684 (0.80039173)]
COG0242	COG1879	BRA0454	BRA0454	Peptide deformylase-like (Polypeptide deformylase-like)	BRA0858	BRA0858	Ribose ABC transporter, periplasmic	[TP0757-TP0684 (0.80039173)]
COG0242	COG1879	BRA0454	BRA0454	Peptide deformylase-like (Polypeptide deformylase-like)	BR0544	BR0544	Ribose ABC transporter, periplasmic	[TP0757-TP0684 (0.80039173)]
COG0242	COG1879	BRA0454	BRA0454	Peptide deformylase-like (Polypeptide deformylase-like)	BR0549	BR0549	Transcriptional regulator, LacI family	[TP0757-TP0684 (0.80039173)]
COG0242	COG1879	BRA1035	def	Peptide deformylase (EC 3.5.1.88) (PDF) (Polypeptide deformylase)	BRA0858	BRA0858	Ribose ABC transporter, periplasmic	[TP0757-TP0684 (0.80039173)]
COG0242	COG1879	BRA1035	def	Peptide deformylase (EC 3.5.1.88) (PDF) (Polypeptide deformylase)	BR0549	BR0549	Transcriptional regulator, LacI family	[TP0757-TP0684 (0.80039173)]
COG0242	COG1879	BRA1035	def	Peptide deformylase (EC 3.5.1.88) (PDF) (Polypeptide deformylase)	BR0544	BR0544	Ribose ABC transporter, periplasmic	[TP0757-TP0684 (0.80039173)]
COG0242	COG1879	BRA0454	BRA0454	Peptide deformylase-like (Polypeptide deformylase-like)	BR1342	BR1342	Sugar ABC transporter, periplasmic sugar-binding	[TP0757-TP0684 (0.80039173)]
COG0242	COG1879	BRA0454	BRA0454	Peptide deformylase-like (Polypeptide deformylase-like)	BR1630	BR1630	Sugar-binding transcriptional regulator, LacI	[TP0757-TP0684 (0.80039173)]
COG0242	COG1879	BRA1035	def	Peptide deformylase (EC 3.5.1.88) (PDF) (Polypeptide deformylase)	BR1630	BR1630	Sugar-binding transcriptional regulator, LacI	[TP0757-TP0684 (0.80039173)]
COG0242	COG1879	BRA1035	def	Peptide deformylase (EC 3.5.1.88) (PDF) (Polypeptide deformylase)	BRA0996	BRA0996	Ribose ABC transporter, periplasmic	[TP0757-TP0684 (0.80039173)]
COG0242	COG1879	BRA1035	def	Peptide deformylase (EC 3.5.1.88) (PDF) (Polypeptide deformylase)	BR1342	BR1342	Sugar ABC transporter, periplasmic sugar-binding	[TP0757-TP0684 (0.80039173)]
COG0257	COG1749	BR1746	BR1746	50S ribosomal protein L36	BRA1139	flgE	Flagellar hook protein flgE	[TP0209-TP0727 (0.6772987)]
COG0652	COG1879	BR1094	BR1094	Peptidyl-prolyl cis-trans isomerase,	BRA0858	BRA0858	Ribose ABC transporter, periplasmic	[TP0947-TP0684 (0.5775195)]
COG0652	COG1879	BR1094	BR1094	Peptidyl-prolyl cis-trans isomerase,	BR1630	BR1630	Sugar-binding transcriptional regulator, LacI	[TP0947-TP0684 (0.5775195)]
COG0652	COG1879	BR1093	BR1093	Peptidyl-prolyl cis-trans isomerase,	BRA0996	BRA0996	Ribose ABC transporter, periplasmic	[TP0947-TP0684 (0.5775195)]
COG0652	COG1879	BR1093	BR1093	Peptidyl-prolyl cis-trans isomerase,	BR0549	BR0549	Transcriptional regulator, LacI family	[TP0947-TP0684 (0.5775195)]
COG0652	COG1879	BR1094	BR1094	Peptidyl-prolyl cis-trans isomerase,	BRA0996	BRA0996	Ribose ABC transporter, periplasmic	[TP0947-TP0684 (0.5775195)]
COG0652	COG1879	BR1094	BR1094	Peptidyl-prolyl cis-trans isomerase,	BR0544	BR0544	Ribose ABC transporter, periplasmic	[TP0947-TP0684 (0.5775195)]
COG0652	COG1879	BR1093	BR1093	Peptidyl-prolyl cis-trans isomerase,	BR1630	BR1630	Sugar-binding transcriptional regulator, LacI	[TP0947-TP0684 (0.5775195)]
COG0652	COG1879	BR1094	BR1094	Peptidyl-prolyl cis-trans isomerase,	BR0549	BR0549	Transcriptional regulator, LacI family	[TP0947-TP0684 (0.5775195)]
COG0652	COG1879	BR1094	BR1094	Peptidyl-prolyl cis-trans isomerase,	BR1342	BR1342	Sugar ABC transporter, periplasmic sugar-binding	[TP0947-TP0684 (0.5775195)]
COG0652	COG1879	BR1093	BR1093	Peptidyl-prolyl cis-trans isomerase,	BRA0858	BRA0858	Ribose ABC transporter, periplasmic	[TP0947-TP0684 (0.5775195)]
COG0652	COG1879	BR1093	BR1093	Peptidyl-prolyl cis-trans isomerase,	BR0544	BR0544	Ribose ABC transporter, periplasmic	[TP0947-TP0684 (0.5775195)]
COG0652	COG1879	BR1093	BR1093	Peptidyl-prolyl cis-trans isomerase,	BR1342	BR1342	Sugar ABC transporter, periplasmic sugar-binding	[TP0947-TP0684 (0.5775195)]
COG1344	COG4786	BRA1147	BRA1147	Flagellin family protein	BRA0154	BRA0154	Flagellar basal-body rod protein FlgG	[TP0792-TP0961 (0.7009321), TP0659-TP0961 (0.6018447)]
COG1344	COG4786	BRA1147	BRA1147	Flagellin family protein	BRA0128	BRA0128	Flagellar basal-body rod protein FlgF	[TP0792-TP0961 (0.7009321), TP0659-TP0961 (0.6018447)]
COG1344	COG4786	BRA1137	BRA1137	Flagellar hook-associated protein FlgL, putative	BRA0128	BRA0128	Flagellar basal-body rod protein FlgF	[TP0792-TP0961 (0.7009321), TP0659-TP0961 (0.6018447)]
COG1344	COG4786	BRA1137	BRA1137	Flagellar hook-associated protein FlgL, putative	BRA0154	BRA0154	Flagellar basal-body rod protein FlgG	[TP0792-TP0961 (0.7009321), TP0659-TP0961 (0.6018447)]
COG0249	COG0357	BR0147	mutS	DNA mismatch repair protein mutS	BR2060	gidB	Methyltransferase gidB (EC 2.1.-.-) (Glucose-inhibited division protein B)	[TP0328-TP0946 (0.7367136)]
COG0658	COG1187	BR1145	BR1145	ComEC/Rec2 family protein, putative	BRA0206	BRA0206	RNA pseudouridylate synthase family protein	[TP0336-TP0459 (0.6079956)]
COG0465	COG0465	BR1691	BR1691	Cell division protein FtsH	BR1691	BR1691	Cell division protein FtsH	[TP0330-TP0330 (0.73856413)]
COG0817	COG1558	BR1704	ruvC	Crossover junction endodeoxyribonuclease ruvC (EC 3.1.22.4) (Holliday junction nuclease ruvC) (Holliday junction resolvase ruvC)	BRA0152	BRA0152	Flagellar basal-body rod protein FlgC	[TP0517-TP0397 (0.53212774)]
COG0592	COG1344	BR0002	BR0002	DNA polymerase III, beta subunit	BRA1147	BRA1147	Flagellin family protein	[TP0002-TP0659 (0.6618167)]
COG0592	COG1344	BR0002	BR0002	DNA polymerase III, beta subunit	BRA1137	BRA1137	Flagellar hook-associated protein FlgL, putative	[TP0002-TP0659 (0.6618167)]
COG0860	COG1192	BR0915	BR0915	N-acetylmuramoyl-L-alanine amidase, family 3	BR2059	BR2059	Chromosome partitioning protein ParA	[TP0247-TP0272 (0.7527567)]
COG0860	COG1192	BR0915	BR0915	N-acetylmuramoyl-L-alanine amidase, family 3	BRA1202	BRA1202	Replication protein RepA	[TP0247-TP0272 (0.7527567)]
COG0242	COG0272	BRA0454	BRA0454	Peptide deformylase-like (Polypeptide deformylase-like)	BR1420	BR1420	DNA ligase, NAD-dependent	[TP0757-TP0634 (0.68197167)]
COG0242	COG0272	BRA1035	def	Peptide deformylase (EC 3.5.1.88) (PDF) (Polypeptide deformylase)	BR1420	BR1420	DNA ligase, NAD-dependent	[TP0757-TP0634 (0.68197167)]
COG0265	COG0817	BR1207	BR1207	Serine protease {UniProtKB/TrEMBL:Q8G096}	BR1704	ruvC	Crossover junction endodeoxyribonuclease ruvC (EC 3.1.22.4) (Holliday junction nuclease ruvC) (Holliday junction resolvase ruvC)	[TP0773-TP0517 (0.5118523)]
COG0265	COG0817	BR0611	degP	Probable serine protease do-like precursor (EC 3.4.21.-)	BR1704	ruvC	Crossover junction endodeoxyribonuclease ruvC (EC 3.1.22.4) (Holliday junction nuclease ruvC) (Holliday junction resolvase ruvC)	[TP0773-TP0517 (0.5118523)]
COG0265	COG0817	BR1394	BR1394	Serine protease Do, putative	BR1704	ruvC	Crossover junction endodeoxyribonuclease ruvC (EC 3.1.22.4) (Holliday junction nuclease ruvC) (Holliday junction resolvase ruvC)	[TP0773-TP0517 (0.5118523)]
COG0187	COG0358	BR0125	BR0125	DNA gyrase, B subunit {UniProtKB/TrEMBL:Q8G327}	BR1480	BR1480	DNA primase {UniProtKB/TrEMBL:Q8FZK1}	[TP1006-TP0492 (0.55112576)]
COG0187	COG0358	BRA0591	BRA0591	DNA topoisomerase IV, B subunit	BR1480	BR1480	DNA primase {UniProtKB/TrEMBL:Q8FZK1}	[TP1006-TP0492 (0.55112576)]
COG1154	COG2812	BR0436	dxs	1-deoxy-D-xylulose-5-phosphate synthase (EC 2.2.1.7) (1-deoxyxylulose- 5-phosphate synthase) (DXP synthase) (DXPS)	BR0034	BR0034	DNA polymerase III, gamma and tau subunits	[TP0824-TP1005 (0.68180764)]
COG0237	COG0552	BR2070	coaE	Dephospho-CoA kinase (EC 2.7.1.24) (Dephosphocoenzyme A kinase)	BR1934	BR1934	Signal recognition particle-docking protein FtsY	[TP0296-TP0578 (0.7885255)]
COG0080	COG0265	BR1248	rplK	50S ribosomal protein L11	BR0611	degP	Probable serine protease do-like precursor (EC 3.4.21.-)	[TP0237-TP0773 (0.6164146)]
COG0080	COG0265	BR1248	rplK	50S ribosomal protein L11	BR1207	BR1207	Serine protease {UniProtKB/TrEMBL:Q8G096}	[TP0237-TP0773 (0.6164146)]
COG0080	COG0265	BR1248	rplK	50S ribosomal protein L11	BR1394	BR1394	Serine protease Do, putative	[TP0237-TP0773 (0.6164146)]
COG0783	COG1079	BR2149	BR2149	Dps family protein {UniProtKB/TrEMBL:Q8FXU8}	BRA0568	BRA0568	ABC transporter, permease protein	[TP1038-TP0302 (0.79878455)]
COG0783	COG1079	BR2149	BR2149	Dps family protein {UniProtKB/TrEMBL:Q8FXU8}	BRA0007	BRA0007	ABC transporter, permease protein	[TP1038-TP0302 (0.79878455)]
COG2812	COG2812	BR0034	BR0034	DNA polymerase III, gamma and tau subunits	BR0034	BR0034	DNA polymerase III, gamma and tau subunits	[TP1005-TP1005 (0.52391654)]
COG0223	COG0234	BR0517	BR0517	Formyltransferase, putative	BRA0196	groS	10 kDa chaperonin (Protein Cpn10) (groES protein)	[TP0756-TP1013 (0.64276713)]
COG0223	COG0234	BRA1034	fmt	Methionyl-tRNA formyltransferase (EC 2.1.2.9)	BRA0196	groS	10 kDa chaperonin (Protein Cpn10) (groES protein)	[TP0756-TP1013 (0.64276713)]
COG0036	COG1653	BR0850	BR0850	Ribulose-phosphate 3-epimerase	BRA0748	BRA0748	Sugar ABC transporter, periplasmic sugar-binding	[TP0945-TP0074 (0.654426)]
COG0036	COG1653	BR0850	BR0850	Ribulose-phosphate 3-epimerase	BRA1180	BRA1180	Sugar ABC transporter, periplasmic sugar-binding	[TP0945-TP0074 (0.654426)]
COG0036	COG1653	BR0850	BR0850	Ribulose-phosphate 3-epimerase	BRA0516	BRA0516	Sugar ABC transporter, periplasmic sugar-binding	[TP0945-TP0074 (0.654426)]
COG0036	COG1653	BR0850	BR0850	Ribulose-phosphate 3-epimerase	BRA0304	BRA0304	Sugar ABC transporter, periplasmic sugar-binding	[TP0945-TP0074 (0.654426)]
COG0036	COG1653	BR0850	BR0850	Ribulose-phosphate 3-epimerase	BRA0655	BRA0655	Glycerol-3-phosphate ABC transporter, periplasmic	[TP0945-TP0074 (0.654426)]
COG0036	COG1653	BR0850	BR0850	Ribulose-phosphate 3-epimerase	BRA0693	BMEII0590	Probable sugar-binding periplasmic protein precursor	[TP0945-TP0074 (0.654426)]
COG0036	COG1653	BR0850	BR0850	Ribulose-phosphate 3-epimerase	BR0235	BR0235	Sugar ABC transporter, periplasmic sugar-binding	[TP0945-TP0074 (0.654426)]
COG0357	COG0459	BR2060	gidB	Methyltransferase gidB (EC 2.1.-.-) (Glucose-inhibited division protein B)	BRA0195	groL	60 kDa chaperonin (Protein Cpn60) (groEL protein)	[TP0946-TP0030 (0.68326145)]
COG0664	COG1074	BRA0262	BRA0262	Transcriptional regulator, Crp/Fnr family	BR2103	BR2103	Helicase, UvrD/Rep family	[TP0089-TP0898 (0.8304331)]
COG0664	COG1074	BR2005	BR2005	Cyclic nucleotide-binding protein	BR2103	BR2103	Helicase, UvrD/Rep family	[TP0089-TP0898 (0.8304331)]
COG0664	COG1074	BRA0301	BRA0301	Cyclic nucleotide-binding protein	BR2103	BR2103	Helicase, UvrD/Rep family	[TP0089-TP0898 (0.8304331)]
COG0664	COG1074	BRA0414	BRA0414	Transcriptional regulator, Crp/Fnr family	BR2103	BR2103	Helicase, UvrD/Rep family	[TP0089-TP0898 (0.8304331)]
COG0664	COG1074	BRA0281	BRA0281	Transcriptional regulator NnrR	BR2103	BR2103	Helicase, UvrD/Rep family	[TP0089-TP0898 (0.8304331)]
COG0664	COG1074	BR0654	BR0654	Transcriptional regulator, Crp/Fnr family	BR2103	BR2103	Helicase, UvrD/Rep family	[TP0089-TP0898 (0.8304331)]
COG0664	COG1074	BR0196	BR0196	Transcriptional regulator, Crp/Fnr family	BR2103	BR2103	Helicase, UvrD/Rep family	[TP0089-TP0898 (0.8304331)]
COG0223	COG0242	BRA1034	fmt	Methionyl-tRNA formyltransferase (EC 2.1.2.9)	BRA1035	def	Peptide deformylase (EC 3.5.1.88) (PDF) (Polypeptide deformylase)	[TP0756-TP0757 (0.8300303)]
COG0223	COG0242	BRA1034	fmt	Methionyl-tRNA formyltransferase (EC 2.1.2.9)	BRA0454	BRA0454	Peptide deformylase-like (Polypeptide deformylase-like)	[TP0756-TP0757 (0.8300303)]
COG0223	COG0242	BR0517	BR0517	Formyltransferase, putative	BRA0454	BRA0454	Peptide deformylase-like (Polypeptide deformylase-like)	[TP0756-TP0757 (0.8300303)]
COG0223	COG0242	BR0517	BR0517	Formyltransferase, putative	BRA1035	def	Peptide deformylase (EC 3.5.1.88) (PDF) (Polypeptide deformylase)	[TP0756-TP0757 (0.8300303)]
COG0233	COG0359	BR1159	frr	Ribosome recycling factor (Ribosome-releasing factor) (RRF) (CP24)	BR0452	rplI	50S ribosomal protein L9	[TP0604-TP0060 (0.5105792)]
COG0012	COG0457	BR1537	BR1537	GTP-binding protein, putative	BR1747	BR1747	TPR domain protein {UniProtKB/TrEMBL:Q8FYW1}	[TP0124-TP0067 (0.81355333)]
COG0012	COG0457	BR1537	BR1537	GTP-binding protein, putative	BR0402	BR0402	TPR domain protein {UniProtKB/TrEMBL:Q8G2C2}	[TP0124-TP0067 (0.81355333)]
COG0012	COG0457	BR1537	BR1537	GTP-binding protein, putative	BRA0964	BRA0964	TPR domain protein {UniProtKB/TrEMBL:Q8FV82}	[TP0124-TP0067 (0.81355333)]
COG0265	COG0492	BR1207	BR1207	Serine protease {UniProtKB/TrEMBL:Q8G096}	BR1499	BR1499	Thioredoxin reductase {UniProtKB/TrEMBL:Q8FZI2}	[TP0773-TP0814 (0.6926654)]
COG0265	COG0492	BR0611	degP	Probable serine protease do-like precursor (EC 3.4.21.-)	BR1499	BR1499	Thioredoxin reductase {UniProtKB/TrEMBL:Q8FZI2}	[TP0773-TP0814 (0.6926654)]
COG0265	COG0492	BR1394	BR1394	Serine protease Do, putative	BR1499	BR1499	Thioredoxin reductase {UniProtKB/TrEMBL:Q8FZI2}	[TP0773-TP0814 (0.6926654)]
COG1377	COG2239	BRA0121	BRA0121	Flagellar biosynthetic protein FlhB	BRA0876	BRA0876	Magnesium transporter {UniProtKB/TrEMBL:Q8FVG5}	[TP0715-TP0917 (0.53720385)]
COG0124	COG0608	BRA0187	hisS	Histidyl-tRNA synthetase (EC 6.1.1.21) (Histidine--tRNA ligase) (HisRS)	BR1270	BR1270	Single-stranded-DNA-specific exonuclease RecJ	[TP0641-TP0704 (0.75894904)]
COG0465	COG0772	BR1691	BR1691	Cell division protein FtsH	BR1432	BR1432	Cell division protein FtsW	[TP0330-TP0387 (0.8016956)]
COG0234	COG0792	BRA0196	groS	10 kDa chaperonin (Protein Cpn10) (groES protein)	BR0178	BR0178	UPF0102 protein BR0178	[TP1013-TP0913 (0.7815084)]
COG1512	COG1987	BR1821	BR1821	Hypothetical protein {UniProtKB/TrEMBL:Q8FYP3}	BRA1133	BRA1133	Flagellar biosynthesis protein FliQ	[TP0561-TP0717 (0.66457963)]
COG0192	COG0217	BR2160	BR2160	S-adenosylmethionine synthetase	BR1717	BMEI0321	Hypothetical UPF0082 protein BR1717	[TP0794-TP0474 (0.71912634)]
COG1122	COG1432	BR1368	cbiO	Cobalt import ATP-binding protein cbiO	BR0649	BR0649	Hypothetical protein {UniProtKB/TrEMBL:Q8G1Q8}	[TP0227-TP0894 (0.7171434)]
COG0201	COG2239	BR1213	BR1213	Preprotein translocase, SecY subunit	BRA0876	BRA0876	Magnesium transporter {UniProtKB/TrEMBL:Q8FVG5}	[TP0208-TP0917 (0.5527395)]
COG0860	COG1214	BR0915	BR0915	N-acetylmuramoyl-L-alanine amidase, family 3	BR2150	BR2150	Protease, putative {UniProtKB/TrEMBL:Q8FXU7}	[TP0247-TP0876 (0.6334264)]
COG0477	COG0845	BRA0116	BRA0116	Drug resistance transporter, Bcr/CflA family	BRA0335	BRA0335	HlyD family secretion protein	[TP0840-TP0965 (0.8653204)]
COG0477	COG0845	BRA0687	BRA0687	Drug resistance transporter, Bcr/CflA family	BR1671	BR1671	HlyD family secretion protein	[TP0840-TP0965 (0.8653204)]
COG0477	COG0845	BR0656	BR0656	Fosmidomycin resistance protein	BR1089	BR1089	Hypothetical protein {UniProtKB/TrEMBL:Q8G0K3}	[TP0840-TP0965 (0.8653204)]
COG0477	COG0845	BR1401	BR1401	Drug resistance transporter, Bcr/CflA family	BR0276	BR0276	Transporter, putative {UniProtKB/TrEMBL:Q8G2P2}	[TP0840-TP0965 (0.8653204)]
COG0477	COG0845	BRA0687	BRA0687	Drug resistance transporter, Bcr/CflA family	BRA0816	BRA0816	HlyD family secretion protein	[TP0840-TP0965 (0.8653204)]
COG0477	COG0845	BR1740	BR1740	Transporter, putative {UniProtKB/TrEMBL:Q8FYW7}	BRA0916	BRA0916	HlyD family secretion protein	[TP0840-TP0965 (0.8653204)]
COG0477	COG0845	BRA0888	BRA0888	Major facilitator family transporter	BRA0335	BRA0335	HlyD family secretion protein	[TP0840-TP0965 (0.8653204)]
COG0477	COG0845	BRA0116	BRA0116	Drug resistance transporter, Bcr/CflA family	BR1089	BR1089	Hypothetical protein {UniProtKB/TrEMBL:Q8G0K3}	[TP0840-TP0965 (0.8653204)]
COG0477	COG0845	BR1059	BR1059	Drug resistance transporter, EmrB/QacA family	BR1089	BR1089	Hypothetical protein {UniProtKB/TrEMBL:Q8G0K3}	[TP0840-TP0965 (0.8653204)]
COG0477	COG0845	BRA0687	BRA0687	Drug resistance transporter, Bcr/CflA family	BR1351	BR1351	HlyD family secretion protein	[TP0840-TP0965 (0.8653204)]
COG0477	COG0845	BRA0444	BRA0444	Major facilitator family transporter	BR0291	BR0291	HlyD family secretion protein	[TP0840-TP0965 (0.8653204)]
COG0477	COG0845	BR0619	BR0619	Major facilitator family transporter	BR1089	BR1089	Hypothetical protein {UniProtKB/TrEMBL:Q8G0K3}	[TP0840-TP0965 (0.8653204)]
COG0477	COG0845	BR1573	BR1573	Transporter, putative {UniProtKB/TrEMBL:Q8FZB7}	BR0291	BR0291	HlyD family secretion protein	[TP0840-TP0965 (0.8653204)]
COG0477	COG0845	BR0656	BR0656	Fosmidomycin resistance protein	BRA0915	BRA0915	Secretion protein, putative	[TP0840-TP0965 (0.8653204)]
COG0477	COG0845	BR1059	BR1059	Drug resistance transporter, EmrB/QacA family	BR1351	BR1351	HlyD family secretion protein	[TP0840-TP0965 (0.8653204)]
COG0477	COG0845	BR1740	BR1740	Transporter, putative {UniProtKB/TrEMBL:Q8FYW7}	BR1351	BR1351	HlyD family secretion protein	[TP0840-TP0965 (0.8653204)]
COG0477	COG0845	BRA0444	BRA0444	Major facilitator family transporter	BR1351	BR1351	HlyD family secretion protein	[TP0840-TP0965 (0.8653204)]
COG0477	COG0845	BR1453	BR1453	Metabolite-proton symporter	BRA0916	BRA0916	HlyD family secretion protein	[TP0840-TP0965 (0.8653204)]
COG0477	COG0845	BR1680	BR1680	Major facilitator family transporter	BRA0816	BRA0816	HlyD family secretion protein	[TP0840-TP0965 (0.8653204)]
COG0477	COG0845	BRA0706	BRA0706	Major facilitator family transporter	BR1089	BR1089	Hypothetical protein {UniProtKB/TrEMBL:Q8G0K3}	[TP0840-TP0965 (0.8653204)]
COG0477	COG0845	BR1453	BR1453	Metabolite-proton symporter	BRA0335	BRA0335	HlyD family secretion protein	[TP0840-TP0965 (0.8653204)]
COG0477	COG0845	BRA0143	BRA0143	Phthalate transporter, putative	BRA0335	BRA0335	HlyD family secretion protein	[TP0840-TP0965 (0.8653204)]
COG0477	COG0845	BRA0888	BRA0888	Major facilitator family transporter	BR0276	BR0276	Transporter, putative {UniProtKB/TrEMBL:Q8G2P2}	[TP0840-TP0965 (0.8653204)]
COG0477	COG0845	BR1453	BR1453	Metabolite-proton symporter	BRA0915	BRA0915	Secretion protein, putative	[TP0840-TP0965 (0.8653204)]
COG0477	COG0845	BRA0706	BRA0706	Major facilitator family transporter	BRA0463	BRA0463	HlyD family secretion protein	[TP0840-TP0965 (0.8653204)]
COG0477	COG0845	BRA0444	BRA0444	Major facilitator family transporter	BR1089	BR1089	Hypothetical protein {UniProtKB/TrEMBL:Q8G0K3}	[TP0840-TP0965 (0.8653204)]
COG0477	COG0845	BR0656	BR0656	Fosmidomycin resistance protein	BR1671	BR1671	HlyD family secretion protein	[TP0840-TP0965 (0.8653204)]
COG0477	COG0845	BRA0444	BRA0444	Major facilitator family transporter	BRA0335	BRA0335	HlyD family secretion protein	[TP0840-TP0965 (0.8653204)]
COG0477	COG0845	BRA1017	BRA1017	Transporter, putative {UniProtKB/TrEMBL:Q8FV34}	BR1351	BR1351	HlyD family secretion protein	[TP0840-TP0965 (0.8653204)]
COG0477	COG0845	BR1059	BR1059	Drug resistance transporter, EmrB/QacA family	BR0291	BR0291	HlyD family secretion protein	[TP0840-TP0965 (0.8653204)]
COG0477	COG0845	BRA0706	BRA0706	Major facilitator family transporter	BRA0816	BRA0816	HlyD family secretion protein	[TP0840-TP0965 (0.8653204)]
COG0477	COG0845	BR1573	BR1573	Transporter, putative {UniProtKB/TrEMBL:Q8FZB7}	BRA0915	BRA0915	Secretion protein, putative	[TP0840-TP0965 (0.8653204)]
COG0477	COG0845	BR1680	BR1680	Major facilitator family transporter	BR0291	BR0291	HlyD family secretion protein	[TP0840-TP0965 (0.8653204)]
COG0477	COG0845	BRA0219	BRA0219	Cis,cis-muconate transport protein MucK	BR0276	BR0276	Transporter, putative {UniProtKB/TrEMBL:Q8G2P2}	[TP0840-TP0965 (0.8653204)]
COG0477	COG0845	BR0656	BR0656	Fosmidomycin resistance protein	BRA0816	BRA0816	HlyD family secretion protein	[TP0840-TP0965 (0.8653204)]
COG0477	COG0845	BR1059	BR1059	Drug resistance transporter, EmrB/QacA family	BRA0335	BRA0335	HlyD family secretion protein	[TP0840-TP0965 (0.8653204)]
COG0477	COG0845	BR1573	BR1573	Transporter, putative {UniProtKB/TrEMBL:Q8FZB7}	BR1351	BR1351	HlyD family secretion protein	[TP0840-TP0965 (0.8653204)]
COG0477	COG0845	BRA0311	BRA0311	Transporter, putative {UniProtKB/TrEMBL:Q8FWY1}	BRA0915	BRA0915	Secretion protein, putative	[TP0840-TP0965 (0.8653204)]
COG0477	COG0845	BR1740	BR1740	Transporter, putative {UniProtKB/TrEMBL:Q8FYW7}	BRA0915	BRA0915	Secretion protein, putative	[TP0840-TP0965 (0.8653204)]
COG0477	COG0845	BRA0471	BRA0471	Transporter, putative {UniProtKB/TrEMBL:Q8FWI4}	BRA0463	BRA0463	HlyD family secretion protein	[TP0840-TP0965 (0.8653204)]
COG0477	COG0845	BR1453	BR1453	Metabolite-proton symporter	BR0291	BR0291	HlyD family secretion protein	[TP0840-TP0965 (0.8653204)]
COG0477	COG0845	BRA0532	BRA0532	Major facilitator family transporter	BRA0915	BRA0915	Secretion protein, putative	[TP0840-TP0965 (0.8653204)]
COG0477	COG0845	BR1680	BR1680	Major facilitator family transporter	BRA0463	BRA0463	HlyD family secretion protein	[TP0840-TP0965 (0.8653204)]
COG0477	COG0845	BR1740	BR1740	Transporter, putative {UniProtKB/TrEMBL:Q8FYW7}	BRA0463	BRA0463	HlyD family secretion protein	[TP0840-TP0965 (0.8653204)]
COG0477	COG0845	BRA0471	BRA0471	Transporter, putative {UniProtKB/TrEMBL:Q8FWI4}	BRA0915	BRA0915	Secretion protein, putative	[TP0840-TP0965 (0.8653204)]
COG0477	COG0845	BR1963	BR1963	Major facilitator family transporter	BR1089	BR1089	Hypothetical protein {UniProtKB/TrEMBL:Q8G0K3}	[TP0840-TP0965 (0.8653204)]
COG0477	COG0845	BR1680	BR1680	Major facilitator family transporter	BR1671	BR1671	HlyD family secretion protein	[TP0840-TP0965 (0.8653204)]
COG0477	COG0845	BR1401	BR1401	Drug resistance transporter, Bcr/CflA family	BR1089	BR1089	Hypothetical protein {UniProtKB/TrEMBL:Q8G0K3}	[TP0840-TP0965 (0.8653204)]
COG0477	COG0845	BR0619	BR0619	Major facilitator family transporter	BR0276	BR0276	Transporter, putative {UniProtKB/TrEMBL:Q8G2P2}	[TP0840-TP0965 (0.8653204)]
COG0477	COG0845	BR1059	BR1059	Drug resistance transporter, EmrB/QacA family	BRA0463	BRA0463	HlyD family secretion protein	[TP0840-TP0965 (0.8653204)]
COG0477	COG0845	BR0833	BR0833	Drug resistance transporter, Bcr/CflA family	BR1351	BR1351	HlyD family secretion protein	[TP0840-TP0965 (0.8653204)]
COG0477	COG0845	BRA0687	BRA0687	Drug resistance transporter, Bcr/CflA family	BRA0915	BRA0915	Secretion protein, putative	[TP0840-TP0965 (0.8653204)]
COG0477	COG0845	BRA0888	BRA0888	Major facilitator family transporter	BR1351	BR1351	HlyD family secretion protein	[TP0840-TP0965 (0.8653204)]
COG0477	COG0845	BRA0116	BRA0116	Drug resistance transporter, Bcr/CflA family	BR1351	BR1351	HlyD family secretion protein	[TP0840-TP0965 (0.8653204)]
COG0477	COG0845	BR1680	BR1680	Major facilitator family transporter	BR1089	BR1089	Hypothetical protein {UniProtKB/TrEMBL:Q8G0K3}	[TP0840-TP0965 (0.8653204)]
COG0477	COG0845	BRA0311	BRA0311	Transporter, putative {UniProtKB/TrEMBL:Q8FWY1}	BR0291	BR0291	HlyD family secretion protein	[TP0840-TP0965 (0.8653204)]
COG0477	COG0845	BR1453	BR1453	Metabolite-proton symporter	BR0276	BR0276	Transporter, putative {UniProtKB/TrEMBL:Q8G2P2}	[TP0840-TP0965 (0.8653204)]
COG0477	COG0845	BR1453	BR1453	Metabolite-proton symporter	BR1351	BR1351	HlyD family secretion protein	[TP0840-TP0965 (0.8653204)]
COG0477	COG0845	BRA0143	BRA0143	Phthalate transporter, putative	BR1671	BR1671	HlyD family secretion protein	[TP0840-TP0965 (0.8653204)]
COG0477	COG0845	BRA1017	BRA1017	Transporter, putative {UniProtKB/TrEMBL:Q8FV34}	BR0276	BR0276	Transporter, putative {UniProtKB/TrEMBL:Q8G2P2}	[TP0840-TP0965 (0.8653204)]
COG0477	COG0845	BRA0116	BRA0116	Drug resistance transporter, Bcr/CflA family	BR0276	BR0276	Transporter, putative {UniProtKB/TrEMBL:Q8G2P2}	[TP0840-TP0965 (0.8653204)]
COG0477	COG0845	BR1401	BR1401	Drug resistance transporter, Bcr/CflA family	BRA0916	BRA0916	HlyD family secretion protein	[TP0840-TP0965 (0.8653204)]
COG0477	COG0845	BR1680	BR1680	Major facilitator family transporter	BRA0915	BRA0915	Secretion protein, putative	[TP0840-TP0965 (0.8653204)]
COG0477	COG0845	BRA0116	BRA0116	Drug resistance transporter, Bcr/CflA family	BR0291	BR0291	HlyD family secretion protein	[TP0840-TP0965 (0.8653204)]
COG0477	COG0845	BR0833	BR0833	Drug resistance transporter, Bcr/CflA family	BRA0335	BRA0335	HlyD family secretion protein	[TP0840-TP0965 (0.8653204)]
COG0477	COG0845	BR1680	BR1680	Major facilitator family transporter	BRA0916	BRA0916	HlyD family secretion protein	[TP0840-TP0965 (0.8653204)]
COG0477	COG0845	BRA0888	BRA0888	Major facilitator family transporter	BR1671	BR1671	HlyD family secretion protein	[TP0840-TP0965 (0.8653204)]
COG0477	COG0845	BR0833	BR0833	Drug resistance transporter, Bcr/CflA family	BR0276	BR0276	Transporter, putative {UniProtKB/TrEMBL:Q8G2P2}	[TP0840-TP0965 (0.8653204)]
COG0477	COG0845	BRA0687	BRA0687	Drug resistance transporter, Bcr/CflA family	BRA0916	BRA0916	HlyD family secretion protein	[TP0840-TP0965 (0.8653204)]
COG0477	COG0845	BRA0219	BRA0219	Cis,cis-muconate transport protein MucK	BR0291	BR0291	HlyD family secretion protein	[TP0840-TP0965 (0.8653204)]
COG0477	COG0845	BRA1017	BRA1017	Transporter, putative {UniProtKB/TrEMBL:Q8FV34}	BRA0463	BRA0463	HlyD family secretion protein	[TP0840-TP0965 (0.8653204)]
COG0477	COG0845	BR0619	BR0619	Major facilitator family transporter	BR1671	BR1671	HlyD family secretion protein	[TP0840-TP0965 (0.8653204)]
COG0477	COG0845	BR1740	BR1740	Transporter, putative {UniProtKB/TrEMBL:Q8FYW7}	BR0276	BR0276	Transporter, putative {UniProtKB/TrEMBL:Q8G2P2}	[TP0840-TP0965 (0.8653204)]
COG0477	COG0845	BRA0311	BRA0311	Transporter, putative {UniProtKB/TrEMBL:Q8FWY1}	BRA0916	BRA0916	HlyD family secretion protein	[TP0840-TP0965 (0.8653204)]
COG0477	COG0845	BRA0608	BRA0608	Major facilitator family transporter	BR0291	BR0291	HlyD family secretion protein	[TP0840-TP0965 (0.8653204)]
COG0477	COG0845	BRA0444	BRA0444	Major facilitator family transporter	BRA0915	BRA0915	Secretion protein, putative	[TP0840-TP0965 (0.8653204)]
COG0477	COG0845	BRA0706	BRA0706	Major facilitator family transporter	BR0291	BR0291	HlyD family secretion protein	[TP0840-TP0965 (0.8653204)]
COG0477	COG0845	BRA0143	BRA0143	Phthalate transporter, putative	BR1089	BR1089	Hypothetical protein {UniProtKB/TrEMBL:Q8G0K3}	[TP0840-TP0965 (0.8653204)]
COG0477	COG0845	BRA0532	BRA0532	Major facilitator family transporter	BR0291	BR0291	HlyD family secretion protein	[TP0840-TP0965 (0.8653204)]
COG0477	COG0845	BR0656	BR0656	Fosmidomycin resistance protein	BR1351	BR1351	HlyD family secretion protein	[TP0840-TP0965 (0.8653204)]
COG0477	COG0845	BRA1017	BRA1017	Transporter, putative {UniProtKB/TrEMBL:Q8FV34}	BRA0335	BRA0335	HlyD family secretion protein	[TP0840-TP0965 (0.8653204)]
COG0477	COG0845	BR1680	BR1680	Major facilitator family transporter	BR0276	BR0276	Transporter, putative {UniProtKB/TrEMBL:Q8G2P2}	[TP0840-TP0965 (0.8653204)]
COG0477	COG0845	BR1401	BR1401	Drug resistance transporter, Bcr/CflA family	BR1671	BR1671	HlyD family secretion protein	[TP0840-TP0965 (0.8653204)]
COG0477	COG0845	BR1740	BR1740	Transporter, putative {UniProtKB/TrEMBL:Q8FYW7}	BR1671	BR1671	HlyD family secretion protein	[TP0840-TP0965 (0.8653204)]
COG0477	COG0845	BRA0532	BRA0532	Major facilitator family transporter	BRA0916	BRA0916	HlyD family secretion protein	[TP0840-TP0965 (0.8653204)]
COG0477	COG0845	BR0833	BR0833	Drug resistance transporter, Bcr/CflA family	BRA0816	BRA0816	HlyD family secretion protein	[TP0840-TP0965 (0.8653204)]
COG0477	COG0845	BRA0444	BRA0444	Major facilitator family transporter	BRA0916	BRA0916	HlyD family secretion protein	[TP0840-TP0965 (0.8653204)]
COG0477	COG0845	BR1573	BR1573	Transporter, putative {UniProtKB/TrEMBL:Q8FZB7}	BR0276	BR0276	Transporter, putative {UniProtKB/TrEMBL:Q8G2P2}	[TP0840-TP0965 (0.8653204)]
COG0477	COG0845	BRA0219	BRA0219	Cis,cis-muconate transport protein MucK	BRA0916	BRA0916	HlyD family secretion protein	[TP0840-TP0965 (0.8653204)]
COG0477	COG0845	BRA0116	BRA0116	Drug resistance transporter, Bcr/CflA family	BR1671	BR1671	HlyD family secretion protein	[TP0840-TP0965 (0.8653204)]
COG0477	COG0845	BRA0143	BRA0143	Phthalate transporter, putative	BR0276	BR0276	Transporter, putative {UniProtKB/TrEMBL:Q8G2P2}	[TP0840-TP0965 (0.8653204)]
COG0477	COG0845	BR1059	BR1059	Drug resistance transporter, EmrB/QacA family	BR0276	BR0276	Transporter, putative {UniProtKB/TrEMBL:Q8G2P2}	[TP0840-TP0965 (0.8653204)]
COG0477	COG0845	BR1573	BR1573	Transporter, putative {UniProtKB/TrEMBL:Q8FZB7}	BRA0916	BRA0916	HlyD family secretion protein	[TP0840-TP0965 (0.8653204)]
COG0477	COG0845	BR0833	BR0833	Drug resistance transporter, Bcr/CflA family	BR0291	BR0291	HlyD family secretion protein	[TP0840-TP0965 (0.8653204)]
COG0477	COG0845	BRA1017	BRA1017	Transporter, putative {UniProtKB/TrEMBL:Q8FV34}	BRA0816	BRA0816	HlyD family secretion protein	[TP0840-TP0965 (0.8653204)]
COG0477	COG0845	BRA0706	BRA0706	Major facilitator family transporter	BR1351	BR1351	HlyD family secretion protein	[TP0840-TP0965 (0.8653204)]
COG0477	COG0845	BR1963	BR1963	Major facilitator family transporter	BR1351	BR1351	HlyD family secretion protein	[TP0840-TP0965 (0.8653204)]
COG0477	COG0845	BRA1017	BRA1017	Transporter, putative {UniProtKB/TrEMBL:Q8FV34}	BR1671	BR1671	HlyD family secretion protein	[TP0840-TP0965 (0.8653204)]
COG0477	COG0845	BRA0608	BRA0608	Major facilitator family transporter	BR1351	BR1351	HlyD family secretion protein	[TP0840-TP0965 (0.8653204)]
COG0477	COG0845	BRA0219	BRA0219	Cis,cis-muconate transport protein MucK	BR1351	BR1351	HlyD family secretion protein	[TP0840-TP0965 (0.8653204)]
COG0477	COG0845	BRA0532	BRA0532	Major facilitator family transporter	BR1351	BR1351	HlyD family secretion protein	[TP0840-TP0965 (0.8653204)]
COG0477	COG0845	BRA0219	BRA0219	Cis,cis-muconate transport protein MucK	BRA0915	BRA0915	Secretion protein, putative	[TP0840-TP0965 (0.8653204)]
COG0477	COG0845	BRA0706	BRA0706	Major facilitator family transporter	BRA0335	BRA0335	HlyD family secretion protein	[TP0840-TP0965 (0.8653204)]
COG0477	COG0845	BR0833	BR0833	Drug resistance transporter, Bcr/CflA family	BR1671	BR1671	HlyD family secretion protein	[TP0840-TP0965 (0.8653204)]
COG0477	COG0845	BR0656	BR0656	Fosmidomycin resistance protein	BRA0916	BRA0916	HlyD family secretion protein	[TP0840-TP0965 (0.8653204)]
COG0477	COG0845	BRA0471	BRA0471	Transporter, putative {UniProtKB/TrEMBL:Q8FWI4}	BR1089	BR1089	Hypothetical protein {UniProtKB/TrEMBL:Q8G0K3}	[TP0840-TP0965 (0.8653204)]
COG0477	COG0845	BRA0116	BRA0116	Drug resistance transporter, Bcr/CflA family	BRA0915	BRA0915	Secretion protein, putative	[TP0840-TP0965 (0.8653204)]
COG0477	COG0845	BR0619	BR0619	Major facilitator family transporter	BR1351	BR1351	HlyD family secretion protein	[TP0840-TP0965 (0.8653204)]
COG0477	COG0845	BRA0116	BRA0116	Drug resistance transporter, Bcr/CflA family	BRA0916	BRA0916	HlyD family secretion protein	[TP0840-TP0965 (0.8653204)]
COG0477	COG0845	BRA1017	BRA1017	Transporter, putative {UniProtKB/TrEMBL:Q8FV34}	BR0291	BR0291	HlyD family secretion protein	[TP0840-TP0965 (0.8653204)]
COG0477	COG0845	BR1573	BR1573	Transporter, putative {UniProtKB/TrEMBL:Q8FZB7}	BRA0463	BRA0463	HlyD family secretion protein	[TP0840-TP0965 (0.8653204)]
COG0477	COG0845	BR1573	BR1573	Transporter, putative {UniProtKB/TrEMBL:Q8FZB7}	BRA0816	BRA0816	HlyD family secretion protein	[TP0840-TP0965 (0.8653204)]
COG0477	COG0845	BR1453	BR1453	Metabolite-proton symporter	BR1089	BR1089	Hypothetical protein {UniProtKB/TrEMBL:Q8G0K3}	[TP0840-TP0965 (0.8653204)]
COG0477	COG0845	BR1963	BR1963	Major facilitator family transporter	BRA0915	BRA0915	Secretion protein, putative	[TP0840-TP0965 (0.8653204)]
COG0477	COG0845	BR0619	BR0619	Major facilitator family transporter	BRA0816	BRA0816	HlyD family secretion protein	[TP0840-TP0965 (0.8653204)]
COG0477	COG0845	BRA0608	BRA0608	Major facilitator family transporter	BR0276	BR0276	Transporter, putative {UniProtKB/TrEMBL:Q8G2P2}	[TP0840-TP0965 (0.8653204)]
COG0477	COG0845	BRA0219	BRA0219	Cis,cis-muconate transport protein MucK	BRA0816	BRA0816	HlyD family secretion protein	[TP0840-TP0965 (0.8653204)]
COG0477	COG0845	BR1963	BR1963	Major facilitator family transporter	BRA0916	BRA0916	HlyD family secretion protein	[TP0840-TP0965 (0.8653204)]
COG0477	COG0845	BRA0888	BRA0888	Major facilitator family transporter	BR1089	BR1089	Hypothetical protein {UniProtKB/TrEMBL:Q8G0K3}	[TP0840-TP0965 (0.8653204)]
COG0477	COG0845	BRA1017	BRA1017	Transporter, putative {UniProtKB/TrEMBL:Q8FV34}	BRA0916	BRA0916	HlyD family secretion protein	[TP0840-TP0965 (0.8653204)]
COG0477	COG0845	BR0619	BR0619	Major facilitator family transporter	BR0291	BR0291	HlyD family secretion protein	[TP0840-TP0965 (0.8653204)]
COG0477	COG0845	BR1401	BR1401	Drug resistance transporter, Bcr/CflA family	BRA0816	BRA0816	HlyD family secretion protein	[TP0840-TP0965 (0.8653204)]
COG0477	COG0845	BR1963	BR1963	Major facilitator family transporter	BRA0335	BRA0335	HlyD family secretion protein	[TP0840-TP0965 (0.8653204)]
COG0477	COG0845	BR0619	BR0619	Major facilitator family transporter	BRA0463	BRA0463	HlyD family secretion protein	[TP0840-TP0965 (0.8653204)]
COG0477	COG0845	BRA0532	BRA0532	Major facilitator family transporter	BRA0816	BRA0816	HlyD family secretion protein	[TP0840-TP0965 (0.8653204)]
COG0477	COG0845	BRA0706	BRA0706	Major facilitator family transporter	BR1671	BR1671	HlyD family secretion protein	[TP0840-TP0965 (0.8653204)]
COG0477	COG0845	BRA0471	BRA0471	Transporter, putative {UniProtKB/TrEMBL:Q8FWI4}	BR0276	BR0276	Transporter, putative {UniProtKB/TrEMBL:Q8G2P2}	[TP0840-TP0965 (0.8653204)]
COG0477	COG0845	BRA0706	BRA0706	Major facilitator family transporter	BR0276	BR0276	Transporter, putative {UniProtKB/TrEMBL:Q8G2P2}	[TP0840-TP0965 (0.8653204)]
COG0477	COG0845	BR1059	BR1059	Drug resistance transporter, EmrB/QacA family	BRA0915	BRA0915	Secretion protein, putative	[TP0840-TP0965 (0.8653204)]
COG0477	COG0845	BRA0532	BRA0532	Major facilitator family transporter	BR1671	BR1671	HlyD family secretion protein	[TP0840-TP0965 (0.8653204)]
COG0477	COG0845	BR0833	BR0833	Drug resistance transporter, Bcr/CflA family	BR1089	BR1089	Hypothetical protein {UniProtKB/TrEMBL:Q8G0K3}	[TP0840-TP0965 (0.8653204)]
COG0477	COG0845	BR0656	BR0656	Fosmidomycin resistance protein	BR0276	BR0276	Transporter, putative {UniProtKB/TrEMBL:Q8G2P2}	[TP0840-TP0965 (0.8653204)]
COG0477	COG0845	BRA0706	BRA0706	Major facilitator family transporter	BRA0915	BRA0915	Secretion protein, putative	[TP0840-TP0965 (0.8653204)]
COG0477	COG0845	BRA0888	BRA0888	Major facilitator family transporter	BRA0816	BRA0816	HlyD family secretion protein	[TP0840-TP0965 (0.8653204)]
COG0477	COG0845	BRA0444	BRA0444	Major facilitator family transporter	BR0276	BR0276	Transporter, putative {UniProtKB/TrEMBL:Q8G2P2}	[TP0840-TP0965 (0.8653204)]
COG0477	COG0845	BRA0311	BRA0311	Transporter, putative {UniProtKB/TrEMBL:Q8FWY1}	BR1089	BR1089	Hypothetical protein {UniProtKB/TrEMBL:Q8G0K3}	[TP0840-TP0965 (0.8653204)]
COG0477	COG0845	BRA0311	BRA0311	Transporter, putative {UniProtKB/TrEMBL:Q8FWY1}	BR1351	BR1351	HlyD family secretion protein	[TP0840-TP0965 (0.8653204)]
COG0477	COG0845	BR1401	BR1401	Drug resistance transporter, Bcr/CflA family	BRA0335	BRA0335	HlyD family secretion protein	[TP0840-TP0965 (0.8653204)]
COG0477	COG0845	BRA0311	BRA0311	Transporter, putative {UniProtKB/TrEMBL:Q8FWY1}	BRA0335	BRA0335	HlyD family secretion protein	[TP0840-TP0965 (0.8653204)]
COG0477	COG0845	BR1453	BR1453	Metabolite-proton symporter	BR1671	BR1671	HlyD family secretion protein	[TP0840-TP0965 (0.8653204)]
COG0477	COG0845	BR0656	BR0656	Fosmidomycin resistance protein	BR0291	BR0291	HlyD family secretion protein	[TP0840-TP0965 (0.8653204)]
COG0477	COG0845	BR1573	BR1573	Transporter, putative {UniProtKB/TrEMBL:Q8FZB7}	BRA0335	BRA0335	HlyD family secretion protein	[TP0840-TP0965 (0.8653204)]
COG0477	COG0845	BRA0219	BRA0219	Cis,cis-muconate transport protein MucK	BRA0335	BRA0335	HlyD family secretion protein	[TP0840-TP0965 (0.8653204)]
COG0477	COG0845	BRA0608	BRA0608	Major facilitator family transporter	BRA0335	BRA0335	HlyD family secretion protein	[TP0840-TP0965 (0.8653204)]
COG0477	COG0845	BRA0311	BRA0311	Transporter, putative {UniProtKB/TrEMBL:Q8FWY1}	BRA0816	BRA0816	HlyD family secretion protein	[TP0840-TP0965 (0.8653204)]
COG0477	COG0845	BRA0143	BRA0143	Phthalate transporter, putative	BR1351	BR1351	HlyD family secretion protein	[TP0840-TP0965 (0.8653204)]
COG0477	COG0845	BR1401	BR1401	Drug resistance transporter, Bcr/CflA family	BR0291	BR0291	HlyD family secretion protein	[TP0840-TP0965 (0.8653204)]
COG0477	COG0845	BR1740	BR1740	Transporter, putative {UniProtKB/TrEMBL:Q8FYW7}	BR0291	BR0291	HlyD family secretion protein	[TP0840-TP0965 (0.8653204)]
COG0477	COG0845	BRA0471	BRA0471	Transporter, putative {UniProtKB/TrEMBL:Q8FWI4}	BRA0916	BRA0916	HlyD family secretion protein	[TP0840-TP0965 (0.8653204)]
COG0477	COG0845	BRA0687	BRA0687	Drug resistance transporter, Bcr/CflA family	BR0291	BR0291	HlyD family secretion protein	[TP0840-TP0965 (0.8653204)]
COG0477	COG0845	BR1963	BR1963	Major facilitator family transporter	BRA0463	BRA0463	HlyD family secretion protein	[TP0840-TP0965 (0.8653204)]
COG0477	COG0845	BRA0888	BRA0888	Major facilitator family transporter	BRA0463	BRA0463	HlyD family secretion protein	[TP0840-TP0965 (0.8653204)]
COG0477	COG0845	BRA0608	BRA0608	Major facilitator family transporter	BRA0463	BRA0463	HlyD family secretion protein	[TP0840-TP0965 (0.8653204)]
COG0477	COG0845	BRA0532	BRA0532	Major facilitator family transporter	BRA0463	BRA0463	HlyD family secretion protein	[TP0840-TP0965 (0.8653204)]
COG0477	COG0845	BRA0687	BRA0687	Drug resistance transporter, Bcr/CflA family	BR1089	BR1089	Hypothetical protein {UniProtKB/TrEMBL:Q8G0K3}	[TP0840-TP0965 (0.8653204)]
COG0477	COG0845	BRA0219	BRA0219	Cis,cis-muconate transport protein MucK	BR1671	BR1671	HlyD family secretion protein	[TP0840-TP0965 (0.8653204)]
COG0477	COG0845	BR1401	BR1401	Drug resistance transporter, Bcr/CflA family	BR1351	BR1351	HlyD family secretion protein	[TP0840-TP0965 (0.8653204)]
COG0477	COG0845	BR1740	BR1740	Transporter, putative {UniProtKB/TrEMBL:Q8FYW7}	BRA0816	BRA0816	HlyD family secretion protein	[TP0840-TP0965 (0.8653204)]
COG0477	COG0845	BRA0471	BRA0471	Transporter, putative {UniProtKB/TrEMBL:Q8FWI4}	BRA0335	BRA0335	HlyD family secretion protein	[TP0840-TP0965 (0.8653204)]
COG0477	COG0845	BRA0116	BRA0116	Drug resistance transporter, Bcr/CflA family	BRA0816	BRA0816	HlyD family secretion protein	[TP0840-TP0965 (0.8653204)]
COG0477	COG0845	BRA0608	BRA0608	Major facilitator family transporter	BR1089	BR1089	Hypothetical protein {UniProtKB/TrEMBL:Q8G0K3}	[TP0840-TP0965 (0.8653204)]
COG0477	COG0845	BR1059	BR1059	Drug resistance transporter, EmrB/QacA family	BR1671	BR1671	HlyD family secretion protein	[TP0840-TP0965 (0.8653204)]
COG0477	COG0845	BR0619	BR0619	Major facilitator family transporter	BRA0335	BRA0335	HlyD family secretion protein	[TP0840-TP0965 (0.8653204)]
COG0477	COG0845	BRA0219	BRA0219	Cis,cis-muconate transport protein MucK	BRA0463	BRA0463	HlyD family secretion protein	[TP0840-TP0965 (0.8653204)]
COG0477	COG0845	BR1453	BR1453	Metabolite-proton symporter	BRA0816	BRA0816	HlyD family secretion protein	[TP0840-TP0965 (0.8653204)]
COG0477	COG0845	BR1680	BR1680	Major facilitator family transporter	BRA0335	BRA0335	HlyD family secretion protein	[TP0840-TP0965 (0.8653204)]
COG0477	COG0845	BRA0608	BRA0608	Major facilitator family transporter	BR1671	BR1671	HlyD family secretion protein	[TP0840-TP0965 (0.8653204)]
COG0477	COG0845	BRA0532	BRA0532	Major facilitator family transporter	BR1089	BR1089	Hypothetical protein {UniProtKB/TrEMBL:Q8G0K3}	[TP0840-TP0965 (0.8653204)]
COG0477	COG0845	BRA0888	BRA0888	Major facilitator family transporter	BRA0915	BRA0915	Secretion protein, putative	[TP0840-TP0965 (0.8653204)]
COG0477	COG0845	BR1059	BR1059	Drug resistance transporter, EmrB/QacA family	BRA0816	BRA0816	HlyD family secretion protein	[TP0840-TP0965 (0.8653204)]
COG0477	COG0845	BR0656	BR0656	Fosmidomycin resistance protein	BRA0335	BRA0335	HlyD family secretion protein	[TP0840-TP0965 (0.8653204)]
COG0477	COG0845	BR1740	BR1740	Transporter, putative {UniProtKB/TrEMBL:Q8FYW7}	BRA0335	BRA0335	HlyD family secretion protein	[TP0840-TP0965 (0.8653204)]
COG0477	COG0845	BRA0471	BRA0471	Transporter, putative {UniProtKB/TrEMBL:Q8FWI4}	BR1671	BR1671	HlyD family secretion protein	[TP0840-TP0965 (0.8653204)]
COG0477	COG0845	BRA0532	BRA0532	Major facilitator family transporter	BR0276	BR0276	Transporter, putative {UniProtKB/TrEMBL:Q8G2P2}	[TP0840-TP0965 (0.8653204)]
COG0477	COG0845	BR0833	BR0833	Drug resistance transporter, Bcr/CflA family	BRA0463	BRA0463	HlyD family secretion protein	[TP0840-TP0965 (0.8653204)]
COG0477	COG0845	BRA0143	BRA0143	Phthalate transporter, putative	BRA0463	BRA0463	HlyD family secretion protein	[TP0840-TP0965 (0.8653204)]
COG0477	COG0845	BR0656	BR0656	Fosmidomycin resistance protein	BRA0463	BRA0463	HlyD family secretion protein	[TP0840-TP0965 (0.8653204)]
COG0477	COG0845	BRA0888	BRA0888	Major facilitator family transporter	BRA0916	BRA0916	HlyD family secretion protein	[TP0840-TP0965 (0.8653204)]
COG0477	COG0845	BR1401	BR1401	Drug resistance transporter, Bcr/CflA family	BRA0463	BRA0463	HlyD family secretion protein	[TP0840-TP0965 (0.8653204)]
COG0477	COG0845	BRA0311	BRA0311	Transporter, putative {UniProtKB/TrEMBL:Q8FWY1}	BRA0463	BRA0463	HlyD family secretion protein	[TP0840-TP0965 (0.8653204)]
COG0477	COG0845	BR0619	BR0619	Major facilitator family transporter	BRA0915	BRA0915	Secretion protein, putative	[TP0840-TP0965 (0.8653204)]
COG0477	COG0845	BRA0143	BRA0143	Phthalate transporter, putative	BRA0915	BRA0915	Secretion protein, putative	[TP0840-TP0965 (0.8653204)]
COG0477	COG0845	BRA0444	BRA0444	Major facilitator family transporter	BRA0463	BRA0463	HlyD family secretion protein	[TP0840-TP0965 (0.8653204)]
COG0477	COG0845	BRA0143	BRA0143	Phthalate transporter, putative	BRA0916	BRA0916	HlyD family secretion protein	[TP0840-TP0965 (0.8653204)]
COG0477	COG0845	BRA0608	BRA0608	Major facilitator family transporter	BRA0816	BRA0816	HlyD family secretion protein	[TP0840-TP0965 (0.8653204)]
COG0477	COG0845	BR1059	BR1059	Drug resistance transporter, EmrB/QacA family	BRA0916	BRA0916	HlyD family secretion protein	[TP0840-TP0965 (0.8653204)]
COG0477	COG0845	BR1401	BR1401	Drug resistance transporter, Bcr/CflA family	BRA0915	BRA0915	Secretion protein, putative	[TP0840-TP0965 (0.8653204)]
COG0477	COG0845	BRA0888	BRA0888	Major facilitator family transporter	BR0291	BR0291	HlyD family secretion protein	[TP0840-TP0965 (0.8653204)]
COG0477	COG0845	BRA0687	BRA0687	Drug resistance transporter, Bcr/CflA family	BRA0335	BRA0335	HlyD family secretion protein	[TP0840-TP0965 (0.8653204)]
COG0477	COG0845	BR1963	BR1963	Major facilitator family transporter	BR1671	BR1671	HlyD family secretion protein	[TP0840-TP0965 (0.8653204)]
COG0477	COG0845	BRA0608	BRA0608	Major facilitator family transporter	BRA0916	BRA0916	HlyD family secretion protein	[TP0840-TP0965 (0.8653204)]
COG0477	COG0845	BRA0471	BRA0471	Transporter, putative {UniProtKB/TrEMBL:Q8FWI4}	BRA0816	BRA0816	HlyD family secretion protein	[TP0840-TP0965 (0.8653204)]
COG0477	COG0845	BR1573	BR1573	Transporter, putative {UniProtKB/TrEMBL:Q8FZB7}	BR1089	BR1089	Hypothetical protein {UniProtKB/TrEMBL:Q8G0K3}	[TP0840-TP0965 (0.8653204)]
COG0477	COG0845	BRA0471	BRA0471	Transporter, putative {UniProtKB/TrEMBL:Q8FWI4}	BR1351	BR1351	HlyD family secretion protein	[TP0840-TP0965 (0.8653204)]
COG0477	COG0845	BR0833	BR0833	Drug resistance transporter, Bcr/CflA family	BRA0915	BRA0915	Secretion protein, putative	[TP0840-TP0965 (0.8653204)]
COG0477	COG0845	BRA0143	BRA0143	Phthalate transporter, putative	BR0291	BR0291	HlyD family secretion protein	[TP0840-TP0965 (0.8653204)]
COG0477	COG0845	BRA1017	BRA1017	Transporter, putative {UniProtKB/TrEMBL:Q8FV34}	BRA0915	BRA0915	Secretion protein, putative	[TP0840-TP0965 (0.8653204)]
COG0477	COG0845	BRA0444	BRA0444	Major facilitator family transporter	BRA0816	BRA0816	HlyD family secretion protein	[TP0840-TP0965 (0.8653204)]
COG0477	COG0845	BR1680	BR1680	Major facilitator family transporter	BR1351	BR1351	HlyD family secretion protein	[TP0840-TP0965 (0.8653204)]
COG0477	COG0845	BR1963	BR1963	Major facilitator family transporter	BRA0816	BRA0816	HlyD family secretion protein	[TP0840-TP0965 (0.8653204)]
COG0477	COG0845	BRA0143	BRA0143	Phthalate transporter, putative	BRA0816	BRA0816	HlyD family secretion protein	[TP0840-TP0965 (0.8653204)]
COG0477	COG0845	BRA1017	BRA1017	Transporter, putative {UniProtKB/TrEMBL:Q8FV34}	BR1089	BR1089	Hypothetical protein {UniProtKB/TrEMBL:Q8G0K3}	[TP0840-TP0965 (0.8653204)]
COG0477	COG0845	BRA0444	BRA0444	Major facilitator family transporter	BR1671	BR1671	HlyD family secretion protein	[TP0840-TP0965 (0.8653204)]
COG0477	COG0845	BRA0471	BRA0471	Transporter, putative {UniProtKB/TrEMBL:Q8FWI4}	BR0291	BR0291	HlyD family secretion protein	[TP0840-TP0965 (0.8653204)]
COG0477	COG0845	BRA0311	BRA0311	Transporter, putative {UniProtKB/TrEMBL:Q8FWY1}	BR0276	BR0276	Transporter, putative {UniProtKB/TrEMBL:Q8G2P2}	[TP0840-TP0965 (0.8653204)]
COG0477	COG0845	BRA0706	BRA0706	Major facilitator family transporter	BRA0916	BRA0916	HlyD family secretion protein	[TP0840-TP0965 (0.8653204)]
COG0477	COG0845	BR1963	BR1963	Major facilitator family transporter	BR0291	BR0291	HlyD family secretion protein	[TP0840-TP0965 (0.8653204)]
COG0477	COG0845	BRA0532	BRA0532	Major facilitator family transporter	BRA0335	BRA0335	HlyD family secretion protein	[TP0840-TP0965 (0.8653204)]
COG0477	COG0845	BR1740	BR1740	Transporter, putative {UniProtKB/TrEMBL:Q8FYW7}	BR1089	BR1089	Hypothetical protein {UniProtKB/TrEMBL:Q8G0K3}	[TP0840-TP0965 (0.8653204)]
COG0477	COG0845	BR0833	BR0833	Drug resistance transporter, Bcr/CflA family	BRA0916	BRA0916	HlyD family secretion protein	[TP0840-TP0965 (0.8653204)]
COG0477	COG0845	BRA0687	BRA0687	Drug resistance transporter, Bcr/CflA family	BRA0463	BRA0463	HlyD family secretion protein	[TP0840-TP0965 (0.8653204)]
COG0477	COG0845	BRA0311	BRA0311	Transporter, putative {UniProtKB/TrEMBL:Q8FWY1}	BR1671	BR1671	HlyD family secretion protein	[TP0840-TP0965 (0.8653204)]
COG0477	COG0845	BR1573	BR1573	Transporter, putative {UniProtKB/TrEMBL:Q8FZB7}	BR1671	BR1671	HlyD family secretion protein	[TP0840-TP0965 (0.8653204)]
COG0477	COG0845	BRA0608	BRA0608	Major facilitator family transporter	BRA0915	BRA0915	Secretion protein, putative	[TP0840-TP0965 (0.8653204)]
COG0477	COG0845	BRA0116	BRA0116	Drug resistance transporter, Bcr/CflA family	BRA0463	BRA0463	HlyD family secretion protein	[TP0840-TP0965 (0.8653204)]
COG0477	COG0845	BR1963	BR1963	Major facilitator family transporter	BR0276	BR0276	Transporter, putative {UniProtKB/TrEMBL:Q8G2P2}	[TP0840-TP0965 (0.8653204)]
COG0477	COG0845	BRA0687	BRA0687	Drug resistance transporter, Bcr/CflA family	BR0276	BR0276	Transporter, putative {UniProtKB/TrEMBL:Q8G2P2}	[TP0840-TP0965 (0.8653204)]
COG0477	COG0845	BR0619	BR0619	Major facilitator family transporter	BRA0916	BRA0916	HlyD family secretion protein	[TP0840-TP0965 (0.8653204)]
COG0477	COG0845	BRA0219	BRA0219	Cis,cis-muconate transport protein MucK	BR1089	BR1089	Hypothetical protein {UniProtKB/TrEMBL:Q8G0K3}	[TP0840-TP0965 (0.8653204)]
COG0477	COG0845	BR1453	BR1453	Metabolite-proton symporter	BRA0463	BRA0463	HlyD family secretion protein	[TP0840-TP0965 (0.8653204)]
COG0305	COG2812	BR0450	BR0450	Replicative DNA helicase	BR0034	BR0034	DNA polymerase III, gamma and tau subunits	[TP0058-TP1005 (0.7130585)]
COG0188	COG0526	BR1097	BR1097	DNA gyrase, A subunit {UniProtKB/TrEMBL:Q8G0J6}	BR1980	BR1980	Thiol:disulfide interchange protein, putative	[TP0005-TP0100 (0.7885434)]
COG0188	COG0526	BR1097	BR1097	DNA gyrase, A subunit {UniProtKB/TrEMBL:Q8G0J6}	BR2105	BR2105	Thioredoxin {UniProtKB/TrEMBL:Q8FXY9}	[TP0005-TP0100 (0.7885434)]
COG0188	COG0526	BR0754	BR0754	DNA topoisomerase IV, A subunit	BR2105	BR2105	Thioredoxin {UniProtKB/TrEMBL:Q8FXY9}	[TP0005-TP0100 (0.7885434)]
COG0188	COG0526	BR1097	BR1097	DNA gyrase, A subunit {UniProtKB/TrEMBL:Q8G0J6}	BR0098	BR0098	Thiol:disulfide interchange protein, thioredoxin	[TP0005-TP0100 (0.7885434)]
COG0188	COG0526	BR0754	BR0754	DNA topoisomerase IV, A subunit	BR1980	BR1980	Thiol:disulfide interchange protein, putative	[TP0005-TP0100 (0.7885434)]
COG0188	COG0526	BR0754	BR0754	DNA topoisomerase IV, A subunit	BR0098	BR0098	Thiol:disulfide interchange protein, thioredoxin	[TP0005-TP0100 (0.7885434)]
COG0526	COG0771	BR0098	BR0098	Thiol:disulfide interchange protein, thioredoxin	BR1433	murD	UDP-N-acetylmuramoylalanine--D-glutamate ligase (EC 6.3.2.9) (UDP-N- acetylmuramoyl-L-alanyl-D-glutamate synthetase) (D-glutamic acid- adding enzyme)	[TP0100-TP0903 (0.59509045)]
COG0526	COG0771	BR1980	BR1980	Thiol:disulfide interchange protein, putative	BR1433	murD	UDP-N-acetylmuramoylalanine--D-glutamate ligase (EC 6.3.2.9) (UDP-N- acetylmuramoyl-L-alanyl-D-glutamate synthetase) (D-glutamic acid- adding enzyme)	[TP0100-TP0903 (0.59509045)]
COG0526	COG0771	BR2105	BR2105	Thioredoxin {UniProtKB/TrEMBL:Q8FXY9}	BR1433	murD	UDP-N-acetylmuramoylalanine--D-glutamate ligase (EC 6.3.2.9) (UDP-N- acetylmuramoyl-L-alanyl-D-glutamate synthetase) (D-glutamic acid- adding enzyme)	[TP0100-TP0903 (0.59509045)]
COG1283	COG1286	BR1481	BR1481	Na/Pi-cotransporter family protein	BR0448	BR0448	Colicin V production protein, putative	[TP0771-TP0522 (0.80866665)]
COG0143	COG0845	BR0995	metG	Methionyl-tRNA synthetase (EC 6.1.1.10) (Methionine--tRNA ligase) (MetRS)	BRA0335	BRA0335	HlyD family secretion protein	[TP0798-TP0965 (0.7246752)]
COG0143	COG0845	BR0995	metG	Methionyl-tRNA synthetase (EC 6.1.1.10) (Methionine--tRNA ligase) (MetRS)	BRA0816	BRA0816	HlyD family secretion protein	[TP0798-TP0965 (0.7246752)]
COG0143	COG0845	BR0995	metG	Methionyl-tRNA synthetase (EC 6.1.1.10) (Methionine--tRNA ligase) (MetRS)	BR1351	BR1351	HlyD family secretion protein	[TP0798-TP0965 (0.7246752)]
COG0143	COG0845	BR0995	metG	Methionyl-tRNA synthetase (EC 6.1.1.10) (Methionine--tRNA ligase) (MetRS)	BRA0916	BRA0916	HlyD family secretion protein	[TP0798-TP0965 (0.7246752)]
COG0143	COG0845	BR0995	metG	Methionyl-tRNA synthetase (EC 6.1.1.10) (Methionine--tRNA ligase) (MetRS)	BRA0463	BRA0463	HlyD family secretion protein	[TP0798-TP0965 (0.7246752)]
COG0143	COG0845	BR0995	metG	Methionyl-tRNA synthetase (EC 6.1.1.10) (Methionine--tRNA ligase) (MetRS)	BR0276	BR0276	Transporter, putative {UniProtKB/TrEMBL:Q8G2P2}	[TP0798-TP0965 (0.7246752)]
COG0143	COG0845	BR0995	metG	Methionyl-tRNA synthetase (EC 6.1.1.10) (Methionine--tRNA ligase) (MetRS)	BR1671	BR1671	HlyD family secretion protein	[TP0798-TP0965 (0.7246752)]
COG0143	COG0845	BR0995	metG	Methionyl-tRNA synthetase (EC 6.1.1.10) (Methionine--tRNA ligase) (MetRS)	BR1089	BR1089	Hypothetical protein {UniProtKB/TrEMBL:Q8G0K3}	[TP0798-TP0965 (0.7246752)]
COG0143	COG0845	BR0995	metG	Methionyl-tRNA synthetase (EC 6.1.1.10) (Methionine--tRNA ligase) (MetRS)	BR0291	BR0291	HlyD family secretion protein	[TP0798-TP0965 (0.7246752)]
COG0143	COG0845	BR0995	metG	Methionyl-tRNA synthetase (EC 6.1.1.10) (Methionine--tRNA ligase) (MetRS)	BRA0915	BRA0915	Secretion protein, putative	[TP0798-TP0965 (0.7246752)]
COG0242	COG1744	BRA0454	BRA0454	Peptide deformylase-like (Polypeptide deformylase-like)	BRA0567	BRA0567	Bmp family protein {UniProtKB/TrEMBL:Q8FW93}	[TP0757-TP0298 (0.51512045)]
COG0242	COG1744	BRA1035	def	Peptide deformylase (EC 3.5.1.88) (PDF) (Polypeptide deformylase)	BRA0010	BRA0010	Lipoprotein, Bmp family	[TP0757-TP0298 (0.51512045)]
COG0242	COG1744	BRA1035	def	Peptide deformylase (EC 3.5.1.88) (PDF) (Polypeptide deformylase)	BRA0567	BRA0567	Bmp family protein {UniProtKB/TrEMBL:Q8FW93}	[TP0757-TP0298 (0.51512045)]
COG0242	COG1744	BRA0454	BRA0454	Peptide deformylase-like (Polypeptide deformylase-like)	BRA0010	BRA0010	Lipoprotein, Bmp family	[TP0757-TP0298 (0.51512045)]
COG0762	COG2239	BR1992	BR1992	YGGT family protein {UniProtKB/TrEMBL:Q8FY93}	BRA0876	BRA0876	Magnesium transporter {UniProtKB/TrEMBL:Q8FVG5}	[TP0668-TP0917 (0.5215956)]
COG0504	COG1475	BR1134	pyrG	CTP synthase (EC 6.3.4.2) (UTP--ammonia ligase) (CTP synthetase)	BRA1203	BRA1203	Replication protein RepB	[TP0305-TP0271 (0.70252794)]
COG0504	COG1475	BR1134	pyrG	CTP synthase (EC 6.3.4.2) (UTP--ammonia ligase) (CTP synthetase)	BR2058	BR2058	Chromosome partitioning protein ParB	[TP0305-TP0271 (0.70252794)]
COG0149	COG2239	BR1138	tpiA1	Triosephosphate isomerase 1 (EC 5.3.1.1) (TIM 1) (Triose-phosphate isomerase 1)	BRA0876	BRA0876	Magnesium transporter {UniProtKB/TrEMBL:Q8FVG5}	[TP0537-TP0917 (0.5527395)]
COG0149	COG2239	BRA0869	tpiA2	Triosephosphate isomerase 2 (EC 5.3.1.1) (TIM 2) (Triose-phosphate isomerase 2)	BRA0876	BRA0876	Magnesium transporter {UniProtKB/TrEMBL:Q8FVG5}	[TP0537-TP0917 (0.5527395)]
COG0250	COG0772	BR1249	BR1249	Transcription antitermination protein NusG	BR1432	BR1432	Cell division protein FtsW	[TP0236-TP0387 (0.7470728)]
COG0227	COG0740	BR2015	rpmB	50S ribosomal protein L28	BR1109	clpP	ATP-dependent Clp protease proteolytic subunit (EC 3.4.21.92) (Endopeptidase Clp)	[TP0362-TP0507 (0.75048)]
COG0457	COG0457	BR0402	BR0402	TPR domain protein {UniProtKB/TrEMBL:Q8G2C2}	BR0402	BR0402	TPR domain protein {UniProtKB/TrEMBL:Q8G2C2}	[TP0067-TP0095 (0.6515529)]
COG0457	COG0457	BRA0964	BRA0964	TPR domain protein {UniProtKB/TrEMBL:Q8FV82}	BRA0964	BRA0964	TPR domain protein {UniProtKB/TrEMBL:Q8FV82}	[TP0067-TP0095 (0.6515529)]
COG0457	COG0457	BR0402	BR0402	TPR domain protein {UniProtKB/TrEMBL:Q8G2C2}	BR1747	BR1747	TPR domain protein {UniProtKB/TrEMBL:Q8FYW1}	[TP0067-TP0095 (0.6515529)]
COG0457	COG0457	BR1747	BR1747	TPR domain protein {UniProtKB/TrEMBL:Q8FYW1}	BR0402	BR0402	TPR domain protein {UniProtKB/TrEMBL:Q8G2C2}	[TP0067-TP0095 (0.6515529)]
COG0457	COG0457	BR0402	BR0402	TPR domain protein {UniProtKB/TrEMBL:Q8G2C2}	BRA0964	BRA0964	TPR domain protein {UniProtKB/TrEMBL:Q8FV82}	[TP0067-TP0095 (0.6515529)]
COG0457	COG0457	BR1747	BR1747	TPR domain protein {UniProtKB/TrEMBL:Q8FYW1}	BR1747	BR1747	TPR domain protein {UniProtKB/TrEMBL:Q8FYW1}	[TP0067-TP0095 (0.6515529)]
COG0457	COG0457	BR1747	BR1747	TPR domain protein {UniProtKB/TrEMBL:Q8FYW1}	BRA0964	BRA0964	TPR domain protein {UniProtKB/TrEMBL:Q8FV82}	[TP0067-TP0095 (0.6515529)]
COG0457	COG0457	BRA0964	BRA0964	TPR domain protein {UniProtKB/TrEMBL:Q8FV82}	BR0402	BR0402	TPR domain protein {UniProtKB/TrEMBL:Q8G2C2}	[TP0067-TP0095 (0.6515529)]
COG0457	COG0457	BRA0964	BRA0964	TPR domain protein {UniProtKB/TrEMBL:Q8FV82}	BR1747	BR1747	TPR domain protein {UniProtKB/TrEMBL:Q8FYW1}	[TP0067-TP0095 (0.6515529)]
COG0445	COG3839	BR2061	gidA	tRNA uridine 5-carboxymethylaminomethyl modification enzyme gidA (Glucose-inhibited division protein A)	BRA0307	BRA0307	Sugar ABC transporter, ATP-binding protein	[TP0044-TP0804 (0.81002605)]
COG0445	COG3839	BR2061	gidA	tRNA uridine 5-carboxymethylaminomethyl modification enzyme gidA (Glucose-inhibited division protein A)	BR0238	BR0238	Sugar ABC transporter, ATP-binding protein	[TP0044-TP0804 (0.81002605)]
COG0445	COG3839	BR2061	gidA	tRNA uridine 5-carboxymethylaminomethyl modification enzyme gidA (Glucose-inhibited division protein A)	BRA0745	BRA0745	Sugar ABC transporter, ATP-binding protein,	[TP0044-TP0804 (0.81002605)]
COG0445	COG3839	BR2061	gidA	tRNA uridine 5-carboxymethylaminomethyl modification enzyme gidA (Glucose-inhibited division protein A)	BRA0658	BRA0658	Glycerol-3-phosphate ABC transporter, ATP-binding	[TP0044-TP0804 (0.81002605)]
COG0445	COG3839	BR2061	gidA	tRNA uridine 5-carboxymethylaminomethyl modification enzyme gidA (Glucose-inhibited division protein A)	BRA0809	BRA0809	ABC transporter, ATP-binding protein	[TP0044-TP0804 (0.81002605)]
COG0445	COG3839	BR2061	gidA	tRNA uridine 5-carboxymethylaminomethyl modification enzyme gidA (Glucose-inhibited division protein A)	BRA0521	BRA0521	Sugar ABC transporter, ATP-binding protein	[TP0044-TP0804 (0.81002605)]
COG0445	COG3839	BR2061	gidA	tRNA uridine 5-carboxymethylaminomethyl modification enzyme gidA (Glucose-inhibited division protein A)	BRA1183	BRA1183	Sugar ABC transporter, ATP-binding protein,	[TP0044-TP0804 (0.81002605)]
COG0103	COG0211	BR0790	rpsI	30S ribosomal protein S9	BR1849	rpmA	50S ribosomal protein L27	[TP1024-TP0743 (0.87139803)]
COG0472	COG1512	BR1434	mraY	Phospho-N-acetylmuramoyl-pentapeptide-transferase (EC 2.7.8.13) (UDP- MurNAc-pentapeptide phosphotransferase)	BR1821	BR1821	Hypothetical protein {UniProtKB/TrEMBL:Q8FYP3}	[TP0345-TP0561 (0.53951585)]
COG0472	COG1512	BRA0428	BRA0428	Undecaprenyl-phosphate	BR1821	BR1821	Hypothetical protein {UniProtKB/TrEMBL:Q8FYP3}	[TP0345-TP0561 (0.53951585)]
COG0472	COG1512	BR0511	BR0511	Glycosyl transferase, group 4 family protein	BR1821	BR1821	Hypothetical protein {UniProtKB/TrEMBL:Q8FYP3}	[TP0345-TP0561 (0.53951585)]
COG1285	COG1684	BRA0040	BRA0040	MgtC family protein {UniProtKB/TrEMBL:Q8FXM5}	BRA1131	BRA1131	Flagellar biosynthetic protein fliR	[TP0774-TP0716 (0.78400123)]
COG0621	COG2812	BR1933	BR1933	Hypothetical protein {UniProtKB/TrEMBL:Q8FYE9}	BR0034	BR0034	DNA polymerase III, gamma and tau subunits	[TP0754-TP1005 (0.5550382)]
COG0621	COG2812	BR2153	BR2153	Hypothetical protein {UniProtKB/TrEMBL:Q8FXU4}	BR0034	BR0034	DNA polymerase III, gamma and tau subunits	[TP0754-TP1005 (0.5550382)]
COG0621	COG2812	BRA0566	BRA0566	Hypothetical protein {UniProtKB/TrEMBL:Q8FW94}	BR0034	BR0034	DNA polymerase III, gamma and tau subunits	[TP0754-TP1005 (0.5550382)]
COG0739	COG1344	BR0888	BR0888	Peptidase, M23/M37 family	BRA1137	BRA1137	Flagellar hook-associated protein FlgL, putative	[TP0702-TP0870 (0.64395046)]
COG0739	COG1344	BR1861	BR1861	Peptidase, M23/M37 family	BRA1147	BRA1147	Flagellin family protein	[TP0702-TP0870 (0.64395046)]
COG0739	COG1344	BR0681	BR0681	Peptidase, M23/M37 family	BRA1147	BRA1147	Flagellin family protein	[TP0702-TP0870 (0.64395046)]
COG0739	COG1344	BR0681	BR0681	Peptidase, M23/M37 family	BRA1137	BRA1137	Flagellar hook-associated protein FlgL, putative	[TP0702-TP0870 (0.64395046)]
COG0739	COG1344	BR0888	BR0888	Peptidase, M23/M37 family	BRA1147	BRA1147	Flagellin family protein	[TP0702-TP0870 (0.64395046)]
COG0739	COG1344	BR1861	BR1861	Peptidase, M23/M37 family	BRA1137	BRA1137	Flagellar hook-associated protein FlgL, putative	[TP0702-TP0870 (0.64395046)]
COG0442	COG4591	BR0822	BR0822	Prolyl-tRNA synthetase {UniProtKB/TrEMBL:Q8G197}	BR0823	BR0823	ABC transporter, permease protein	[TP0160-TP0582 (0.74148)]
COG1432	COG1488	BR0649	BR0649	Hypothetical protein {UniProtKB/TrEMBL:Q8G1Q8}	BR0112	pncB	Nicotinate phosphoribosyltransferase (EC 2.4.2.11) (NAPRTase)	[TP0894-TP0628 (0.59059936)]
COG0693	COG0761	BRA0227	BRA0227	ThiJ/PfpI family protein	BR0475	ispH	4-hydroxy-3-methylbut-2-enyl diphosphate reductase (EC 1.17.1.2)	[TP0445-TP0547 (0.53976095)]
COG0693	COG0761	BR1197	BR1197	ThiJ/PfpI family protein	BR0475	ispH	4-hydroxy-3-methylbut-2-enyl diphosphate reductase (EC 1.17.1.2)	[TP0445-TP0547 (0.53976095)]
COG1291	COG2239	BRA0126	BRA0126	Chemotaxis motA protein	BRA0876	BRA0876	Magnesium transporter {UniProtKB/TrEMBL:Q8FVG5}	[TP0725-TP0917 (0.53720385)]
COG0584	COG1493	BR1166	BR1166	Glycerophosphoryl diester phosphodiesterase	BR2092	BR2092	Hypothetical protein {UniProtKB/TrEMBL:Q8FY02}	[TP0257-TP0591 (0.75711113)]
COG0223	COG0664	BR0517	BR0517	Formyltransferase, putative	BR0654	BR0654	Transcriptional regulator, Crp/Fnr family	[TP0756-TP0995 (0.69102824)]
COG0223	COG0664	BRA1034	fmt	Methionyl-tRNA formyltransferase (EC 2.1.2.9)	BRA0281	BRA0281	Transcriptional regulator NnrR	[TP0756-TP0995 (0.69102824)]
COG0223	COG0664	BR0517	BR0517	Formyltransferase, putative	BRA0262	BRA0262	Transcriptional regulator, Crp/Fnr family	[TP0756-TP0995 (0.69102824)]
COG0223	COG0664	BR0517	BR0517	Formyltransferase, putative	BR0196	BR0196	Transcriptional regulator, Crp/Fnr family	[TP0756-TP0995 (0.69102824)]
COG0223	COG0664	BR0517	BR0517	Formyltransferase, putative	BRA0301	BRA0301	Cyclic nucleotide-binding protein	[TP0756-TP0995 (0.69102824)]
COG0223	COG0664	BR0517	BR0517	Formyltransferase, putative	BRA0281	BRA0281	Transcriptional regulator NnrR	[TP0756-TP0995 (0.69102824)]
COG0223	COG0664	BRA1034	fmt	Methionyl-tRNA formyltransferase (EC 2.1.2.9)	BR0654	BR0654	Transcriptional regulator, Crp/Fnr family	[TP0756-TP0995 (0.69102824)]
COG0223	COG0664	BRA1034	fmt	Methionyl-tRNA formyltransferase (EC 2.1.2.9)	BRA0301	BRA0301	Cyclic nucleotide-binding protein	[TP0756-TP0995 (0.69102824)]
COG0223	COG0664	BRA1034	fmt	Methionyl-tRNA formyltransferase (EC 2.1.2.9)	BR0196	BR0196	Transcriptional regulator, Crp/Fnr family	[TP0756-TP0995 (0.69102824)]
COG0223	COG0664	BR0517	BR0517	Formyltransferase, putative	BRA0414	BRA0414	Transcriptional regulator, Crp/Fnr family	[TP0756-TP0995 (0.69102824)]
COG0223	COG0664	BR0517	BR0517	Formyltransferase, putative	BR2005	BR2005	Cyclic nucleotide-binding protein	[TP0756-TP0995 (0.69102824)]
COG0223	COG0664	BRA1034	fmt	Methionyl-tRNA formyltransferase (EC 2.1.2.9)	BR2005	BR2005	Cyclic nucleotide-binding protein	[TP0756-TP0995 (0.69102824)]
COG0223	COG0664	BRA1034	fmt	Methionyl-tRNA formyltransferase (EC 2.1.2.9)	BRA0414	BRA0414	Transcriptional regulator, Crp/Fnr family	[TP0756-TP0995 (0.69102824)]
COG0223	COG0664	BRA1034	fmt	Methionyl-tRNA formyltransferase (EC 2.1.2.9)	BRA0262	BRA0262	Transcriptional regulator, Crp/Fnr family	[TP0756-TP0995 (0.69102824)]
COG0785	COG1512	BRA0584	BRA0584	Cytochrome c-type biogenesis protein CcdA	BR1821	BR1821	Hypothetical protein {UniProtKB/TrEMBL:Q8FYP3}	[TP0101-TP0561 (0.5550382)]
COG0465	COG4591	BR1691	BR1691	Cell division protein FtsH	BR0823	BR0823	ABC transporter, permease protein	[TP0765-TP0582 (0.6598422)]
COG0773	COG0817	BR1430	murC	UDP-N-acetylmuramate--L-alanine ligase (EC 6.3.2.8) (UDP-N- acetylmuramoyl-L-alanine synthetase)	BR1704	ruvC	Crossover junction endodeoxyribonuclease ruvC (EC 3.1.22.4) (Holliday junction nuclease ruvC) (Holliday junction resolvase ruvC)	[TP0341-TP0517 (0.7285616)]
COG0272	COG0773	BR1420	BR1420	DNA ligase, NAD-dependent	BR1430	murC	UDP-N-acetylmuramate--L-alanine ligase (EC 6.3.2.8) (UDP-N- acetylmuramoyl-L-alanine synthetase)	[TP0634-TP0341 (0.8201813)]
COG1512	COG2095	BR1821	BR1821	Hypothetical protein {UniProtKB/TrEMBL:Q8FYP3}	BR1621	BR1621	Hypothetical protein {UniProtKB/TrEMBL:Q8FZ71}	[TP0561-TP0988 (0.5704539)]
COG1512	COG2095	BR1821	BR1821	Hypothetical protein {UniProtKB/TrEMBL:Q8FYP3}	BR1098	BR1098	Membrane protein, putative	[TP0561-TP0988 (0.5704539)]
COG1652	COG1684	BR0441	BR0441	LysM domain protein {UniProtKB/TrEMBL:Q8G287}	BRA1131	BRA1131	Flagellar biosynthetic protein fliR	[TP0042-TP0716 (0.75048)]
COG0036	COG0249	BR0850	BR0850	Ribulose-phosphate 3-epimerase	BR0147	mutS	DNA mismatch repair protein mutS	[TP0945-TP0328 (0.6742458)]
COG2011	COG2239	BRA0962	BRA0962	ABC transporter, permease protein	BRA0876	BRA0876	Magnesium transporter {UniProtKB/TrEMBL:Q8FVG5}	[TP0119-TP0917 (0.63653934)]
COG0124	COG0465	BRA0187	hisS	Histidyl-tRNA synthetase (EC 6.1.1.21) (Histidine--tRNA ligase) (HisRS)	BR1691	BR1691	Cell division protein FtsH	[TP0641-TP0330 (0.76316583)]
COG0250	COG3439	BR1249	BR1249	Transcription antitermination protein NusG	BR1369	crcB2	Protein crcB homolog 2	[TP0236-TP0895 (0.72267145)]
COG0257	COG0719	BR1746	BR1746	50S ribosomal protein L36	BR0933	BR0933	Hypothetical protein {UniProtKB/TrEMBL:Q8G0Z8}	[TP0209-TP0612 (0.6772987)]
COG0257	COG0719	BR1746	BR1746	50S ribosomal protein L36	BR0931	BR0931	Hypothetical protein {UniProtKB/TrEMBL:Q8G100}	[TP0209-TP0612 (0.6772987)]
COG0564	COG1843	BR1651	BR1651	Pseudouridine synthase {UniProtKB/TrEMBL:Q6I818}	BRA1134	BRA1134	Basal-body rod modification protein FlgD,	[TP0339-TP0728 (0.7885255)]
COG0564	COG1843	BR1000	BR1000	Pseudouridine synthase {UniProtKB/TrEMBL:Q6I819}	BRA1134	BRA1134	Basal-body rod modification protein FlgD,	[TP0339-TP0728 (0.7885255)]
COG0493	COG1488	BRA0055	BRA0055	Glutamate synthase, small subunit	BR0112	pncB	Nicotinate phosphoribosyltransferase (EC 2.4.2.11) (NAPRTase)	[TP0735-TP0628 (0.6598422)]
COG0493	COG1488	BR0283	BR0283	Pyridine nucleotide-disulphide oxidoreductase	BR0112	pncB	Nicotinate phosphoribosyltransferase (EC 2.4.2.11) (NAPRTase)	[TP0735-TP0628 (0.6598422)]
COG0772	COG1512	BR1432	BR1432	Cell division protein FtsW	BR1821	BR1821	Hypothetical protein {UniProtKB/TrEMBL:Q8FYP3}	[TP0387-TP0561 (0.5082704)]
COG0173	COG0493	BR0751	aspS	Aspartyl-tRNA synthetase (EC 6.1.1.12) (Aspartate--tRNA ligase) (AspRS)	BRA0055	BRA0055	Glutamate synthase, small subunit	[TP0985-TP0735 (0.50901)]
COG0173	COG0493	BR0751	aspS	Aspartyl-tRNA synthetase (EC 6.1.1.12) (Aspartate--tRNA ligase) (AspRS)	BR0283	BR0283	Pyridine nucleotide-disulphide oxidoreductase	[TP0985-TP0735 (0.50901)]
COG0504	COG0728	BR1134	pyrG	CTP synthase (EC 6.3.4.2) (UTP--ammonia ligase) (CTP synthetase)	BR0143	BR0143	Virulence factor MviN {UniProtKB/TrEMBL:Q8G313}	[TP0305-TP0516 (0.84299135)]
COG0237	COG3683	BR2070	coaE	Dephospho-CoA kinase (EC 2.7.1.24) (Dephosphocoenzyme A kinase)	BRA0097	BRA0097	Hypothetical protein {UniProtKB/TrEMBL:Q8FXI0}	[TP0296-TP0557 (0.7885255)]
COG0275	COG0820	BR1439	mraW	S-adenosyl-methyltransferase mraW (EC 2.1.1.-)	BR0077	BR0077	Hypothetical protein {UniProtKB/TrEMBL:Q8G374}	[TP0384-TP0068 (0.79878455)]
COG0681	COG1384	BR0660	BR0660	Signal peptidase I {UniProtKB/TrEMBL:Q8G1Q1}	BRA0790	lysS	Lysyl-tRNA synthetase (EC 6.1.1.6) (Lysine--tRNA ligase) (LysRS)	[TP0185-TP0644 (0.7885255)]
COG0242	COG0360	BRA0454	BRA0454	Peptide deformylase-like (Polypeptide deformylase-like)	BR0455	rpsF	30S ribosomal protein S6	[TP0757-TP0063 (0.54983324)]
COG0242	COG0360	BRA1035	def	Peptide deformylase (EC 3.5.1.88) (PDF) (Polypeptide deformylase)	BR0455	rpsF	30S ribosomal protein S6	[TP0757-TP0063 (0.54983324)]
COG0693	COG1653	BRA0227	BRA0227	ThiJ/PfpI family protein	BRA0655	BRA0655	Glycerol-3-phosphate ABC transporter, periplasmic	[TP0445-TP0074 (0.5751514)]
COG0693	COG1653	BRA0227	BRA0227	ThiJ/PfpI family protein	BRA0693	BMEII0590	Probable sugar-binding periplasmic protein precursor	[TP0445-TP0074 (0.5751514)]
COG0693	COG1653	BRA0227	BRA0227	ThiJ/PfpI family protein	BRA0516	BRA0516	Sugar ABC transporter, periplasmic sugar-binding	[TP0445-TP0074 (0.5751514)]
COG0693	COG1653	BR1197	BR1197	ThiJ/PfpI family protein	BR0235	BR0235	Sugar ABC transporter, periplasmic sugar-binding	[TP0445-TP0074 (0.5751514)]
COG0693	COG1653	BR1197	BR1197	ThiJ/PfpI family protein	BRA0516	BRA0516	Sugar ABC transporter, periplasmic sugar-binding	[TP0445-TP0074 (0.5751514)]
COG0693	COG1653	BR1197	BR1197	ThiJ/PfpI family protein	BRA0304	BRA0304	Sugar ABC transporter, periplasmic sugar-binding	[TP0445-TP0074 (0.5751514)]
COG0693	COG1653	BRA0227	BRA0227	ThiJ/PfpI family protein	BR0235	BR0235	Sugar ABC transporter, periplasmic sugar-binding	[TP0445-TP0074 (0.5751514)]
COG0693	COG1653	BRA0227	BRA0227	ThiJ/PfpI family protein	BRA0304	BRA0304	Sugar ABC transporter, periplasmic sugar-binding	[TP0445-TP0074 (0.5751514)]
COG0693	COG1653	BRA0227	BRA0227	ThiJ/PfpI family protein	BRA0748	BRA0748	Sugar ABC transporter, periplasmic sugar-binding	[TP0445-TP0074 (0.5751514)]
COG0693	COG1653	BR1197	BR1197	ThiJ/PfpI family protein	BRA0655	BRA0655	Glycerol-3-phosphate ABC transporter, periplasmic	[TP0445-TP0074 (0.5751514)]
COG0693	COG1653	BRA0227	BRA0227	ThiJ/PfpI family protein	BRA1180	BRA1180	Sugar ABC transporter, periplasmic sugar-binding	[TP0445-TP0074 (0.5751514)]
COG0693	COG1653	BR1197	BR1197	ThiJ/PfpI family protein	BRA0693	BMEII0590	Probable sugar-binding periplasmic protein precursor	[TP0445-TP0074 (0.5751514)]
COG0693	COG1653	BR1197	BR1197	ThiJ/PfpI family protein	BRA0748	BRA0748	Sugar ABC transporter, periplasmic sugar-binding	[TP0445-TP0074 (0.5751514)]
COG0693	COG1653	BR1197	BR1197	ThiJ/PfpI family protein	BRA1180	BRA1180	Sugar ABC transporter, periplasmic sugar-binding	[TP0445-TP0074 (0.5751514)]
COG0267	COG0357	BRA0609	BRA0609	50S ribosomal protein L33	BR2060	gidB	Methyltransferase gidB (EC 2.1.-.-) (Glucose-inhibited division protein B)	[TP0234-TP0946 (0.6249908)]
COG0234	COG0772	BRA0196	groS	10 kDa chaperonin (Protein Cpn10) (groES protein)	BR1432	BR1432	Cell division protein FtsW	[TP1013-TP0387 (0.81326103)]
COG0445	COG0457	BR2061	gidA	tRNA uridine 5-carboxymethylaminomethyl modification enzyme gidA (Glucose-inhibited division protein A)	BR0402	BR0402	TPR domain protein {UniProtKB/TrEMBL:Q8G2C2}	[TP0044-TP0954 (0.8549597)]
COG0445	COG0457	BR2061	gidA	tRNA uridine 5-carboxymethylaminomethyl modification enzyme gidA (Glucose-inhibited division protein A)	BRA0964	BRA0964	TPR domain protein {UniProtKB/TrEMBL:Q8FV82}	[TP0044-TP0954 (0.8549597)]
COG0445	COG0457	BR2061	gidA	tRNA uridine 5-carboxymethylaminomethyl modification enzyme gidA (Glucose-inhibited division protein A)	BR1747	BR1747	TPR domain protein {UniProtKB/TrEMBL:Q8FYW1}	[TP0044-TP0954 (0.8549597)]
COG0305	COG1595	BR0450	BR0450	Replicative DNA helicase	BR1657	BR1657	Response regulator {UniProtKB/TrEMBL:Q8FZ42}	[TP0058-TP0092 (0.74082893)]
COG0305	COG1595	BR0450	BR0450	Replicative DNA helicase	BRA0021	BRA0021	RNA polymerase sigma-70 factor, ECF subfamily	[TP0058-TP0092 (0.74082893)]
COG0305	COG1595	BR0450	BR0450	Replicative DNA helicase	BR1658	BR1658	RNA polymerase sigma-70 factor, ECF subfamily	[TP0058-TP0092 (0.74082893)]
COG0228	COG0250	BR1824	rpsP	30S ribosomal protein S16	BR1249	BR1249	Transcription antitermination protein NusG	[TP0905-TP0236 (0.7099409)]
COG1595	COG1868	BR1657	BR1657	Response regulator {UniProtKB/TrEMBL:Q8FZ42}	BRA0125	BRA0125	Flagellar motor switch protein FliM, putative	[TP0092-TP0721 (0.802411)]
COG1595	COG1868	BR1658	BR1658	RNA polymerase sigma-70 factor, ECF subfamily	BRA0125	BRA0125	Flagellar motor switch protein FliM, putative	[TP0092-TP0721 (0.802411)]
COG1595	COG1868	BRA0021	BRA0021	RNA polymerase sigma-70 factor, ECF subfamily	BRA0125	BRA0125	Flagellar motor switch protein FliM, putative	[TP0092-TP0721 (0.802411)]
COG0173	COG1512	BR0751	aspS	Aspartyl-tRNA synthetase (EC 6.1.1.12) (Aspartate--tRNA ligase) (AspRS)	BR1821	BR1821	Hypothetical protein {UniProtKB/TrEMBL:Q8FYP3}	[TP0985-TP0561 (0.83540547)]
COG0465	COG0532	BR1691	BR1691	Cell division protein FtsH	BR2165	infB	Translation initiation factor IF-2	[TP0330-TP0891 (0.8751731)]
COG1452	COG1488	BR0685	BR0685	Organic solvent tolerance, putative	BR0112	pncB	Nicotinate phosphoribosyltransferase (EC 2.4.2.11) (NAPRTase)	[TP0515-TP0628 (0.6658587)]
COG0234	COG0445	BRA0196	groS	10 kDa chaperonin (Protein Cpn10) (groES protein)	BR2061	gidA	tRNA uridine 5-carboxymethylaminomethyl modification enzyme gidA (Glucose-inhibited division protein A)	[TP1013-TP0044 (0.813164)]
COG0265	COG1381	BR1207	BR1207	Serine protease {UniProtKB/TrEMBL:Q8G096}	BR0664	recO	DNA repair protein recO (Recombination protein O)	[TP0773-TP0636 (0.870009)]
COG0265	COG1381	BR0611	degP	Probable serine protease do-like precursor (EC 3.4.21.-)	BR0664	recO	DNA repair protein recO (Recombination protein O)	[TP0773-TP0636 (0.870009)]
COG0265	COG1381	BR1394	BR1394	Serine protease Do, putative	BR0664	recO	DNA repair protein recO (Recombination protein O)	[TP0773-TP0636 (0.870009)]
COG0457	COG0860	BR1747	BR1747	TPR domain protein {UniProtKB/TrEMBL:Q8FYW1}	BR0915	BR0915	N-acetylmuramoyl-L-alanine amidase, family 3	[TP0820-TP0247 (0.74644035), TP0067-TP0247 (0.79531366)]
COG0457	COG0860	BR0402	BR0402	TPR domain protein {UniProtKB/TrEMBL:Q8G2C2}	BR0915	BR0915	N-acetylmuramoyl-L-alanine amidase, family 3	[TP0820-TP0247 (0.74644035), TP0067-TP0247 (0.79531366)]
COG0457	COG0860	BRA0964	BRA0964	TPR domain protein {UniProtKB/TrEMBL:Q8FV82}	BR0915	BR0915	N-acetylmuramoyl-L-alanine amidase, family 3	[TP0820-TP0247 (0.74644035), TP0067-TP0247 (0.79531366)]
COG1653	COG2204	BRA0304	BRA0304	Sugar ABC transporter, periplasmic sugar-binding	BR1117	BR1117	Nitrogen regulation protein NtrC	[TP0074-TP0519 (0.57840663)]
COG1653	COG2204	BRA0655	BRA0655	Glycerol-3-phosphate ABC transporter, periplasmic	BRA0082	BRA0082	Sigma-54 dependent DNA-binding response regulator	[TP0074-TP0519 (0.57840663)]
COG1653	COG2204	BRA0304	BRA0304	Sugar ABC transporter, periplasmic sugar-binding	BR1115	BR1115	Nitrogen regulation protein NtrX	[TP0074-TP0519 (0.57840663)]
COG1653	COG2204	BRA1180	BRA1180	Sugar ABC transporter, periplasmic sugar-binding	BRA0082	BRA0082	Sigma-54 dependent DNA-binding response regulator	[TP0074-TP0519 (0.57840663)]
COG1653	COG2204	BRA0693	BMEII0590	Probable sugar-binding periplasmic protein precursor	BRA0082	BRA0082	Sigma-54 dependent DNA-binding response regulator	[TP0074-TP0519 (0.57840663)]
COG1653	COG2204	BRA0693	BMEII0590	Probable sugar-binding periplasmic protein precursor	BR1117	BR1117	Nitrogen regulation protein NtrC	[TP0074-TP0519 (0.57840663)]
COG1653	COG2204	BR0235	BR0235	Sugar ABC transporter, periplasmic sugar-binding	BR1115	BR1115	Nitrogen regulation protein NtrX	[TP0074-TP0519 (0.57840663)]
COG1653	COG2204	BRA1180	BRA1180	Sugar ABC transporter, periplasmic sugar-binding	BR1115	BR1115	Nitrogen regulation protein NtrX	[TP0074-TP0519 (0.57840663)]
COG1653	COG2204	BRA0516	BRA0516	Sugar ABC transporter, periplasmic sugar-binding	BR1115	BR1115	Nitrogen regulation protein NtrX	[TP0074-TP0519 (0.57840663)]
COG1653	COG2204	BRA0516	BRA0516	Sugar ABC transporter, periplasmic sugar-binding	BRA0082	BRA0082	Sigma-54 dependent DNA-binding response regulator	[TP0074-TP0519 (0.57840663)]
COG1653	COG2204	BRA0516	BRA0516	Sugar ABC transporter, periplasmic sugar-binding	BR1117	BR1117	Nitrogen regulation protein NtrC	[TP0074-TP0519 (0.57840663)]
COG1653	COG2204	BRA0655	BRA0655	Glycerol-3-phosphate ABC transporter, periplasmic	BR1117	BR1117	Nitrogen regulation protein NtrC	[TP0074-TP0519 (0.57840663)]
COG1653	COG2204	BRA0748	BRA0748	Sugar ABC transporter, periplasmic sugar-binding	BR1117	BR1117	Nitrogen regulation protein NtrC	[TP0074-TP0519 (0.57840663)]
COG1653	COG2204	BRA0693	BMEII0590	Probable sugar-binding periplasmic protein precursor	BR1115	BR1115	Nitrogen regulation protein NtrX	[TP0074-TP0519 (0.57840663)]
COG1653	COG2204	BRA0304	BRA0304	Sugar ABC transporter, periplasmic sugar-binding	BRA0082	BRA0082	Sigma-54 dependent DNA-binding response regulator	[TP0074-TP0519 (0.57840663)]
COG1653	COG2204	BRA0748	BRA0748	Sugar ABC transporter, periplasmic sugar-binding	BRA0082	BRA0082	Sigma-54 dependent DNA-binding response regulator	[TP0074-TP0519 (0.57840663)]
COG1653	COG2204	BR0235	BR0235	Sugar ABC transporter, periplasmic sugar-binding	BRA0082	BRA0082	Sigma-54 dependent DNA-binding response regulator	[TP0074-TP0519 (0.57840663)]
COG1653	COG2204	BRA0655	BRA0655	Glycerol-3-phosphate ABC transporter, periplasmic	BR1115	BR1115	Nitrogen regulation protein NtrX	[TP0074-TP0519 (0.57840663)]
COG1653	COG2204	BR0235	BR0235	Sugar ABC transporter, periplasmic sugar-binding	BR1117	BR1117	Nitrogen regulation protein NtrC	[TP0074-TP0519 (0.57840663)]
COG1653	COG2204	BRA1180	BRA1180	Sugar ABC transporter, periplasmic sugar-binding	BR1117	BR1117	Nitrogen regulation protein NtrC	[TP0074-TP0519 (0.57840663)]
COG1653	COG2204	BRA0748	BRA0748	Sugar ABC transporter, periplasmic sugar-binding	BR1115	BR1115	Nitrogen regulation protein NtrX	[TP0074-TP0519 (0.57840663)]
COG0652	COG1749	BR1093	BR1093	Peptidyl-prolyl cis-trans isomerase,	BRA1139	flgE	Flagellar hook protein flgE	[TP0947-TP0727 (0.6414869)]
COG0652	COG1749	BR1094	BR1094	Peptidyl-prolyl cis-trans isomerase,	BRA1139	flgE	Flagellar hook protein flgE	[TP0947-TP0727 (0.6414869)]
COG1186	COG1925	BR2088	BR2088	Peptidyl-tRNA hydrolase domain protein	BR2095	BR2095	Phosphocarrier protein HPr	[TP0576-TP0589 (0.79878455)]
COG1749	COG2885	BRA1139	flgE	Flagellar hook protein flgE	BR1695	omp16	Outer membrane lipoprotein omp16 precursor (Minor outer membrane protein omp16) (16 kDa OMP) (16.5 kDa minor OMP)	[TP0727-TP0292 (0.89187646)]
COG1749	COG2885	BRA1139	flgE	Flagellar hook protein flgE	BRA0058	BRA0058	ORF12 {UniProtKB/TrEMBL:Q9RPX3}	[TP0727-TP0292 (0.89187646)]
COG1749	COG2885	BRA1139	flgE	Flagellar hook protein flgE	BR1204	BR1204	OmpA family protein {UniProtKB/TrEMBL:Q8G099}	[TP0727-TP0292 (0.89187646)]
COG1177	COG1558	BRA0807	BRA0807	ABC transporter, permease protein	BRA0152	BRA0152	Flagellar basal-body rod protein FlgC	[TP0654-TP0397 (0.7022186)]
COG1177	COG1558	BRA1105	BRA1105	Polyamine ABC transporter, permease protein	BRA0152	BRA0152	Flagellar basal-body rod protein FlgC	[TP0654-TP0397 (0.7022186)]
COG1177	COG1558	BR1609	BR1609	Spermidine/putrescine ABC transporter, permease	BRA0152	BRA0152	Flagellar basal-body rod protein FlgC	[TP0654-TP0397 (0.7022186)]
COG1177	COG1558	BRA0329	BRA0329	Spermidine/putrescine ABC transporter, permease	BRA0152	BRA0152	Flagellar basal-body rod protein FlgC	[TP0654-TP0397 (0.7022186)]
COG1177	COG1558	BRA0113	BRA0113	Spermidine/putrescine ABC transporter, permease	BRA0152	BRA0152	Flagellar basal-body rod protein FlgC	[TP0654-TP0397 (0.7022186)]
COG0319	COG0333	BR2156	BR2156	UPF0054 protein BR2156	BR1775	rpmF	50S ribosomal protein L32	[TP0650-TP0807 (0.80809164)]
COG0216	COG0457	BR1869	prfA	Peptide chain release factor 1 (RF-1)	BR0402	BR0402	TPR domain protein {UniProtKB/TrEMBL:Q8G2C2}	[TP0051-TP0067 (0.7097377)]
COG0216	COG0457	BR1869	prfA	Peptide chain release factor 1 (RF-1)	BR1747	BR1747	TPR domain protein {UniProtKB/TrEMBL:Q8FYW1}	[TP0051-TP0067 (0.7097377)]
COG0216	COG0457	BR1869	prfA	Peptide chain release factor 1 (RF-1)	BRA0964	BRA0964	TPR domain protein {UniProtKB/TrEMBL:Q8FV82}	[TP0051-TP0067 (0.7097377)]
COG1360	COG4786	BRA1144	BRA1144	Chemotaxis motB protein	BRA0128	BRA0128	Flagellar basal-body rod protein FlgF	[TP0724-TP0961 (0.729456)]
COG1360	COG4786	BR1714	BR1714	OmpA family protein {UniProtKB/TrEMBL:Q8FYZ1}	BRA0128	BRA0128	Flagellar basal-body rod protein FlgF	[TP0724-TP0961 (0.729456)]
COG1360	COG4786	BR1714	BR1714	OmpA family protein {UniProtKB/TrEMBL:Q8FYZ1}	BRA0154	BRA0154	Flagellar basal-body rod protein FlgG	[TP0724-TP0961 (0.729456)]
COG1360	COG4786	BRA1144	BRA1144	Chemotaxis motB protein	BRA0154	BRA0154	Flagellar basal-body rod protein FlgG	[TP0724-TP0961 (0.729456)]
COG2215	COG2239	BRA0096	BRA0096	Hypothetical protein {UniProtKB/TrEMBL:Q8FXI1}	BRA0876	BRA0876	Magnesium transporter {UniProtKB/TrEMBL:Q8FVG5}	[TP0558-TP0917 (0.5059451)]
COG0687	COG0693	BR1612	BR1612	Spermidine/putrescine ABC transporter,	BRA0227	BRA0227	ThiJ/PfpI family protein	[TP0655-TP0445 (0.5706956)]
COG0687	COG0693	BR1612	BR1612	Spermidine/putrescine ABC transporter,	BR1197	BR1197	ThiJ/PfpI family protein	[TP0655-TP0445 (0.5706956)]
COG0687	COG0693	BRA0326	BRA0326	Spermidine/putrescine ABC transporter,	BRA0227	BRA0227	ThiJ/PfpI family protein	[TP0655-TP0445 (0.5706956)]
COG0687	COG0693	BRA0326	BRA0326	Spermidine/putrescine ABC transporter,	BR1197	BR1197	ThiJ/PfpI family protein	[TP0655-TP0445 (0.5706956)]
COG1385	COG2204	BRA0762	BRA0762	Hypothetical protein {UniProtKB/TrEMBL:Q8FVR3}	BRA0082	BRA0082	Sigma-54 dependent DNA-binding response regulator	[TP0032-TP0519 (0.67332727)]
COG1385	COG2204	BRA0762	BRA0762	Hypothetical protein {UniProtKB/TrEMBL:Q8FVR3}	BR1117	BR1117	Nitrogen regulation protein NtrC	[TP0032-TP0519 (0.67332727)]
COG1385	COG2204	BRA0762	BRA0762	Hypothetical protein {UniProtKB/TrEMBL:Q8FVR3}	BR1115	BR1115	Nitrogen regulation protein NtrX	[TP0032-TP0519 (0.67332727)]
COG1512	COG4603	BR1821	BR1821	Hypothetical protein {UniProtKB/TrEMBL:Q8FYP3}	BRA0008	BRA0008	ABC transporter, permease protein, putative	[TP0561-TP0301 (0.6658524), TP0561-TP0322 (0.6796448)]
COG1512	COG4603	BR1821	BR1821	Hypothetical protein {UniProtKB/TrEMBL:Q8FYP3}	BRA0569	BRA0569	ABC transporter, permease protein	[TP0561-TP0301 (0.6658524), TP0561-TP0322 (0.6796448)]
COG0542	COG2204	BR1864	clpB	Chaperone clpB {UniProtKB/Swiss-Prot:Q7CEG6}	BRA0082	BRA0082	Sigma-54 dependent DNA-binding response regulator	[TP0071-TP0519 (0.6908589)]
COG0542	COG2204	BR1169	BR1169	ATP-dependent Clp protease, ATP-binding subunit	BRA0082	BRA0082	Sigma-54 dependent DNA-binding response regulator	[TP0071-TP0519 (0.6908589)]
COG0542	COG2204	BR1864	clpB	Chaperone clpB {UniProtKB/Swiss-Prot:Q7CEG6}	BR1115	BR1115	Nitrogen regulation protein NtrX	[TP0071-TP0519 (0.6908589)]
COG0542	COG2204	BR1169	BR1169	ATP-dependent Clp protease, ATP-binding subunit	BR1117	BR1117	Nitrogen regulation protein NtrC	[TP0071-TP0519 (0.6908589)]
COG0542	COG2204	BR1169	BR1169	ATP-dependent Clp protease, ATP-binding subunit	BR1115	BR1115	Nitrogen regulation protein NtrX	[TP0071-TP0519 (0.6908589)]
COG0542	COG2204	BR1864	clpB	Chaperone clpB {UniProtKB/Swiss-Prot:Q7CEG6}	BR1117	BR1117	Nitrogen regulation protein NtrC	[TP0071-TP0519 (0.6908589)]
COG0705	COG1187	BR1256	BR1256	Rhomboid family protein	BRA0206	BRA0206	RNA pseudouridylate synthase family protein	[TP0982-TP0459 (0.6079956)]
COG0690	COG1512	BR1250	BR1250	Preprotein translocase, SecE subunit	BR1821	BR1821	Hypothetical protein {UniProtKB/TrEMBL:Q8FYP3}	[TP0235-TP0561 (0.5857341)]
COG0569	COG1256	BR1114	BR1114	Potassium uptake protein TrkA	BRA1138	BRA1138	Flagellar hook-associated protein FlgK, putative	[TP0024-TP0660 (0.58621275)]
COG0290	COG0457	BR2117	infC	Translation initiation factor IF-3	BRA0964	BRA0964	TPR domain protein {UniProtKB/TrEMBL:Q8FV82}	[TP0850-TP0095 (0.6947713)]
COG0290	COG0457	BR2117	infC	Translation initiation factor IF-3	BR1747	BR1747	TPR domain protein {UniProtKB/TrEMBL:Q8FYW1}	[TP0850-TP0095 (0.6947713)]
COG0290	COG0457	BR2117	infC	Translation initiation factor IF-3	BR0402	BR0402	TPR domain protein {UniProtKB/TrEMBL:Q8G2C2}	[TP0850-TP0095 (0.6947713)]
COG0782	COG0860	BRA0614	BRA0614	Transcriptional regulator Rnk, putative	BR0915	BR0915	N-acetylmuramoyl-L-alanine amidase, family 3	[TP0019-TP0247 (0.7668169)]
COG0782	COG0860	BR0556	BR0556	Transcription elongation factor GreA domain	BR0915	BR0915	N-acetylmuramoyl-L-alanine amidase, family 3	[TP0019-TP0247 (0.7668169)]
COG0782	COG0860	BR1504	greA	Transcription elongation factor greA (Transcript cleavage factor greA)	BR0915	BR0915	N-acetylmuramoyl-L-alanine amidase, family 3	[TP0019-TP0247 (0.7668169)]
COG0103	COG1432	BR0790	rpsI	30S ribosomal protein S9	BR0649	BR0649	Hypothetical protein {UniProtKB/TrEMBL:Q8G1Q8}	[TP1024-TP0894 (0.64955014)]
COG1115	COG1512	BRA0483	BRA0483	Amino acid carrier family protein	BR1821	BR1821	Hypothetical protein {UniProtKB/TrEMBL:Q8FYP3}	[TP0414-TP0561 (0.5704539)]
COG0322	COG0353	BR0699	uvrC	UvrABC system protein C (Protein uvrC) (Excinuclease ABC subunit C)	BR0032	recR	Recombination protein recR	[TP0472-TP1004 (0.53674763)]
COG0771	COG1595	BR1433	murD	UDP-N-acetylmuramoylalanine--D-glutamate ligase (EC 6.3.2.9) (UDP-N- acetylmuramoyl-L-alanyl-D-glutamate synthetase) (D-glutamic acid- adding enzyme)	BR1658	BR1658	RNA polymerase sigma-70 factor, ECF subfamily	[TP0903-TP0092 (0.6651206)]
COG0771	COG1595	BR1433	murD	UDP-N-acetylmuramoylalanine--D-glutamate ligase (EC 6.3.2.9) (UDP-N- acetylmuramoyl-L-alanyl-D-glutamate synthetase) (D-glutamic acid- adding enzyme)	BRA0021	BRA0021	RNA polymerase sigma-70 factor, ECF subfamily	[TP0903-TP0092 (0.6651206)]
COG0771	COG1595	BR1433	murD	UDP-N-acetylmuramoylalanine--D-glutamate ligase (EC 6.3.2.9) (UDP-N- acetylmuramoyl-L-alanyl-D-glutamate synthetase) (D-glutamic acid- adding enzyme)	BR1657	BR1657	Response regulator {UniProtKB/TrEMBL:Q8FZ42}	[TP0903-TP0092 (0.6651206)]
COG1677	COG1815	BRA0153	fliE	Flagellar hook-basal body complex protein fliE	BRA0151	BRA0151	Flagellar basal-body rod protein FlgB	[TP0398-TP0396 (0.79194725)]
COG0188	COG0305	BR0754	BR0754	DNA topoisomerase IV, A subunit	BR0450	BR0450	Replicative DNA helicase	[TP0005-TP0058 (0.73312306)]
COG0188	COG0305	BR1097	BR1097	DNA gyrase, A subunit {UniProtKB/TrEMBL:Q8G0J6}	BR0450	BR0450	Replicative DNA helicase	[TP0005-TP0058 (0.73312306)]
COG0233	COG1283	BR1159	frr	Ribosome recycling factor (Ribosome-releasing factor) (RRF) (CP24)	BR1481	BR1481	Na/Pi-cotransporter family protein	[TP0604-TP0771 (0.7316062)]
COG1825	COG2812	BR1535	rplY	50S ribosomal protein L25 (General stress protein CTC)	BR0034	BR0034	DNA polymerase III, gamma and tau subunits	[TP0372-TP1005 (0.6540257)]
COG0024	COG1121	BR1282	BR1282	Methionine aminopeptidase	BRA1123	BRA1123	Zinc ABC transporter, ATP-binding protein	[TP0842-TP0164 (0.77940726)]
COG0361	COG1214	BR0249	infA	Translation initiation factor IF-1	BR2150	BR2150	Protease, putative {UniProtKB/TrEMBL:Q8FXU7}	[TP0097-TP0876 (0.56457245)]
COG0257	COG1283	BR1746	BR1746	50S ribosomal protein L36	BR1481	BR1481	Na/Pi-cotransporter family protein	[TP0209-TP0771 (0.6772987)]
COG0255	COG1011	BR1225	rpmC	50S ribosomal protein L29	BR0492	BR0492	Hydrolase, haloacid dehalogenase-like family	[TP0197-TP0158 (0.6077605)]
COG0255	COG1011	BR1225	rpmC	50S ribosomal protein L29	BR0565	BR0565	Haloacid dehalogenase, type II	[TP0197-TP0158 (0.6077605)]
COG0255	COG1011	BR1225	rpmC	50S ribosomal protein L29	BRA1167	BRA1167	Hydrolase, haloacid dehalogenase-like family	[TP0197-TP0158 (0.6077605)]
COG0255	COG1011	BR1225	rpmC	50S ribosomal protein L29	BRA1026	BRA1026	Hydrolase, haloacid dehalogenase-like family	[TP0197-TP0158 (0.6077605)]
COG1108	COG2239	BRA1124	BRA1124	Zinc ABC transporter, permease protein	BRA0876	BRA0876	Magnesium transporter {UniProtKB/TrEMBL:Q8FVG5}	[TP0165-TP0917 (0.5215956)]
COG2204	COG2204	BRA0082	BRA0082	Sigma-54 dependent DNA-binding response regulator	BR1115	BR1115	Nitrogen regulation protein NtrX	[TP0519-TP0519 (0.65939915)]
COG2204	COG2204	BR1115	BR1115	Nitrogen regulation protein NtrX	BRA0082	BRA0082	Sigma-54 dependent DNA-binding response regulator	[TP0519-TP0519 (0.65939915)]
COG2204	COG2204	BR1115	BR1115	Nitrogen regulation protein NtrX	BR1117	BR1117	Nitrogen regulation protein NtrC	[TP0519-TP0519 (0.65939915)]
COG2204	COG2204	BR1117	BR1117	Nitrogen regulation protein NtrC	BR1115	BR1115	Nitrogen regulation protein NtrX	[TP0519-TP0519 (0.65939915)]
COG2204	COG2204	BR1117	BR1117	Nitrogen regulation protein NtrC	BR1117	BR1117	Nitrogen regulation protein NtrC	[TP0519-TP0519 (0.65939915)]
COG2204	COG2204	BRA0082	BRA0082	Sigma-54 dependent DNA-binding response regulator	BRA0082	BRA0082	Sigma-54 dependent DNA-binding response regulator	[TP0519-TP0519 (0.65939915)]
COG2204	COG2204	BR1115	BR1115	Nitrogen regulation protein NtrX	BR1115	BR1115	Nitrogen regulation protein NtrX	[TP0519-TP0519 (0.65939915)]
COG2204	COG2204	BRA0082	BRA0082	Sigma-54 dependent DNA-binding response regulator	BR1117	BR1117	Nitrogen regulation protein NtrC	[TP0519-TP0519 (0.65939915)]
COG2204	COG2204	BR1117	BR1117	Nitrogen regulation protein NtrC	BRA0082	BRA0082	Sigma-54 dependent DNA-binding response regulator	[TP0519-TP0519 (0.65939915)]
COG0546	COG0739	BR1008	BR1008	Phosphoglycolate phosphatase	BR0888	BR0888	Peptidase, M23/M37 family	[TP0554-TP0782 (0.73069036)]
COG0546	COG0739	BR1008	BR1008	Phosphoglycolate phosphatase	BR0681	BR0681	Peptidase, M23/M37 family	[TP0554-TP0782 (0.73069036)]
COG0546	COG0739	BR0287	BR0287	Hydrolase, haloacid dehalogenase-like family	BR0888	BR0888	Peptidase, M23/M37 family	[TP0554-TP0782 (0.73069036)]
COG0546	COG0739	BR0287	BR0287	Hydrolase, haloacid dehalogenase-like family	BR1861	BR1861	Peptidase, M23/M37 family	[TP0554-TP0782 (0.73069036)]
COG0546	COG0739	BR0287	BR0287	Hydrolase, haloacid dehalogenase-like family	BR0681	BR0681	Peptidase, M23/M37 family	[TP0554-TP0782 (0.73069036)]
COG0546	COG0739	BR1002	BR1002	Hydrolase, haloacid dehalogenase-like family	BR0681	BR0681	Peptidase, M23/M37 family	[TP0554-TP0782 (0.73069036)]
COG0546	COG0739	BR1008	BR1008	Phosphoglycolate phosphatase	BR1861	BR1861	Peptidase, M23/M37 family	[TP0554-TP0782 (0.73069036)]
COG0546	COG0739	BR1002	BR1002	Hydrolase, haloacid dehalogenase-like family	BR0888	BR0888	Peptidase, M23/M37 family	[TP0554-TP0782 (0.73069036)]
COG0546	COG0739	BR1002	BR1002	Hydrolase, haloacid dehalogenase-like family	BR1861	BR1861	Peptidase, M23/M37 family	[TP0554-TP0782 (0.73069036)]
COG0242	COG1187	BRA0454	BRA0454	Peptide deformylase-like (Polypeptide deformylase-like)	BRA0206	BRA0206	RNA pseudouridylate synthase family protein	[TP0757-TP0459 (0.5284328)]
COG0242	COG1187	BRA1035	def	Peptide deformylase (EC 3.5.1.88) (PDF) (Polypeptide deformylase)	BRA0206	BRA0206	RNA pseudouridylate synthase family protein	[TP0757-TP0459 (0.5284328)]
COG0457	COG0558	BRA0964	BRA0964	TPR domain protein {UniProtKB/TrEMBL:Q8FV82}	BR0698	BR0698	CDP-diacylglycerol--glycerol-3-phosphate	[TP0067-TP0730 (0.86096925)]
COG0457	COG0558	BR1747	BR1747	TPR domain protein {UniProtKB/TrEMBL:Q8FYW1}	BR0698	BR0698	CDP-diacylglycerol--glycerol-3-phosphate	[TP0067-TP0730 (0.86096925)]
COG0457	COG0558	BR0402	BR0402	TPR domain protein {UniProtKB/TrEMBL:Q8G2C2}	BR0698	BR0698	CDP-diacylglycerol--glycerol-3-phosphate	[TP0067-TP0730 (0.86096925)]
COG0020	COG1508	BR1158	uppS	Undecaprenyl pyrophosphate synthetase (EC 2.5.1.31) (UPP synthetase) (Di-trans,poly-cis-decaprenylcistransferase) (Undecaprenyl diphosphate synthase) (UDS)	BR0158	BR0158	RNA polymerase sigma-54 factor	[TP0603-TP0111 (0.79878455)]
COG1385	COG2812	BRA0762	BRA0762	Hypothetical protein {UniProtKB/TrEMBL:Q8FVR3}	BR0034	BR0034	DNA polymerase III, gamma and tau subunits	[TP0276-TP1005 (0.66627616)]
COG1512	COG2239	BR1821	BR1821	Hypothetical protein {UniProtKB/TrEMBL:Q8FYP3}	BRA0876	BRA0876	Magnesium transporter {UniProtKB/TrEMBL:Q8FVG5}	[TP0561-TP0917 (0.596176)]
COG0217	COG0739	BR1717	BMEI0321	Hypothetical UPF0082 protein BR1717	BR1861	BR1861	Peptidase, M23/M37 family	[TP0474-TP0864 (0.82349855)]
COG0217	COG0739	BR1717	BMEI0321	Hypothetical UPF0082 protein BR1717	BR0681	BR0681	Peptidase, M23/M37 family	[TP0474-TP0864 (0.82349855)]
COG0217	COG0739	BR1717	BMEI0321	Hypothetical UPF0082 protein BR1717	BR0888	BR0888	Peptidase, M23/M37 family	[TP0474-TP0864 (0.82349855)]
COG0242	COG0254	BRA1035	def	Peptide deformylase (EC 3.5.1.88) (PDF) (Polypeptide deformylase)	BR1716	rpmE	50S ribosomal protein L31	[TP0757-TP0255 (0.6434887)]
COG0242	COG0254	BRA0454	BRA0454	Peptide deformylase-like (Polypeptide deformylase-like)	BR1716	rpmE	50S ribosomal protein L31	[TP0757-TP0255 (0.6434887)]
COG0795	COG1512	BR0686	BR0686	Hypothetical protein {UniProtKB/TrEMBL:Q8G1M7}	BR1821	BR1821	Hypothetical protein {UniProtKB/TrEMBL:Q8FYP3}	[TP0884-TP0561 (0.6412245)]
COG0795	COG1512	BR0687	BR0687	Membrane protein, putative	BR1821	BR1821	Hypothetical protein {UniProtKB/TrEMBL:Q8FYP3}	[TP0884-TP0561 (0.6412245)]
COG0762	COG1512	BR1992	BR1992	YGGT family protein {UniProtKB/TrEMBL:Q8FY93}	BR1821	BR1821	Hypothetical protein {UniProtKB/TrEMBL:Q8FYP3}	[TP0668-TP0561 (0.5550382)]
COG0442	COG1466	BR0822	BR0822	Prolyl-tRNA synthetase {UniProtKB/TrEMBL:Q8G197}	BR2057	BR2057	Hypothetical protein {UniProtKB/TrEMBL:Q8FY32}	[TP0160-TP0588 (0.66563916)]
COG0785	COG2239	BRA0584	BRA0584	Cytochrome c-type biogenesis protein CcdA	BRA0876	BRA0876	Magnesium transporter {UniProtKB/TrEMBL:Q8FVG5}	[TP0101-TP0917 (0.5215956)]
COG1176	COG1512	BR1610	BR1610	Spermidine/putrescine ABC transporter, permease	BR1821	BR1821	Hypothetical protein {UniProtKB/TrEMBL:Q8FYP3}	[TP0653-TP0561 (0.5550382)]
COG1176	COG1512	BRA1106	BRA1106	Polyamine ABC transporter, permease protein,	BR1821	BR1821	Hypothetical protein {UniProtKB/TrEMBL:Q8FYP3}	[TP0653-TP0561 (0.5550382)]
COG1176	COG1512	BRA0328	BRA0328	Spermidine/putrescine ABC transporter, permease	BR1821	BR1821	Hypothetical protein {UniProtKB/TrEMBL:Q8FYP3}	[TP0653-TP0561 (0.5550382)]
COG0705	COG2239	BR1256	BR1256	Rhomboid family protein	BRA0876	BRA0876	Magnesium transporter {UniProtKB/TrEMBL:Q8FVG5}	[TP0982-TP0917 (0.5527395)]
COG0847	COG1558	BRA0626	BRA0626	Exonuclease, putative {UniProtKB/TrEMBL:Q8FW39}	BRA0152	BRA0152	Flagellar basal-body rod protein FlgC	[TP0643-TP0397 (0.7022186)]
COG0847	COG1558	BRA1006	BRA1006	Exonuclease, putative {UniProtKB/TrEMBL:Q8FV44}	BRA0152	BRA0152	Flagellar basal-body rod protein FlgC	[TP0643-TP0397 (0.7022186)]
COG0847	COG1558	BR2071	BR2071	DNA polymerase III, epsilon subunit	BRA0152	BRA0152	Flagellar basal-body rod protein FlgC	[TP0643-TP0397 (0.7022186)]
COG0305	COG0593	BR0450	BR0450	Replicative DNA helicase	BR0001	dnaA	Chromosomal replication initiator protein dnaA	[TP0058-TP0001 (0.9013428)]
COG0305	COG0593	BR0450	BR0450	Replicative DNA helicase	BR0571	BR0571	DnaA domain protein {UniProtKB/TrEMBL:Q8G1Y0}	[TP0058-TP0001 (0.9013428)]
COG0305	COG0593	BR0450	BR0450	Replicative DNA helicase	BR0714	BR0714	Hypothetical protein {UniProtKB/TrEMBL:Q8G1K1}	[TP0058-TP0001 (0.9013428)]
COG0772	COG2239	BR1432	BR1432	Cell division protein FtsW	BRA0876	BRA0876	Magnesium transporter {UniProtKB/TrEMBL:Q8FVG5}	[TP0501-TP0917 (0.53388965), TP0387-TP0917 (0.61041105)]
COG1766	COG2239	BRA1146	fliF	Flagellar M-ring protein FliF	BRA0876	BRA0876	Magnesium transporter {UniProtKB/TrEMBL:Q8FVG5}	[TP0399-TP0917 (0.5059451)]
COG0178	COG1197	BR1104	uvrA	UvrABC system protein A (UvrA protein) (Excinuclease ABC subunit A)	BRA0579	BRA0579	Transcription-repair coupling factor	[TP0514-TP0344 (0.9414915)]
COG0264	COG0544	BR1161	tsf	Elongation factor Ts (EF-Ts)	BR0898	tig	Trigger factor {UniProtKB/Swiss-Prot:Q8G129}	[TP0605-TP0506 (0.9100214)]
COG0495	COG1475	BR1807	leuS	Leucyl-tRNA synthetase (EC 6.1.1.4) (Leucine--tRNA ligase) (LeuRS)	BR2058	BR2058	Chromosome partitioning protein ParB	[TP0586-TP0271 (0.63095015)]
COG0495	COG1475	BR1807	leuS	Leucyl-tRNA synthetase (EC 6.1.1.4) (Leucine--tRNA ligase) (LeuRS)	BRA1203	BRA1203	Replication protein RepB	[TP0586-TP0271 (0.63095015)]
COG1512	COG1512	BR1821	BR1821	Hypothetical protein {UniProtKB/TrEMBL:Q8FYP3}	BR1821	BR1821	Hypothetical protein {UniProtKB/TrEMBL:Q8FYP3}	[TP0561-TP0561 (0.53951585)]
COG0750	COG1512	BR1156	BMEI0829	Hypothetical zinc metalloprotease BMEI0829 (EC 3.4.24.-)	BR1821	BR1821	Hypothetical protein {UniProtKB/TrEMBL:Q8FYP3}	[TP0600-TP0561 (0.5857341)]
COG0099	COG0216	BR1211	rpsM	30S ribosomal protein S13	BR1869	prfA	Peptide chain release factor 1 (RF-1)	[TP0210-TP0051 (0.8775348)]
COG0442	COG0552	BR0822	BR0822	Prolyl-tRNA synthetase {UniProtKB/TrEMBL:Q8G197}	BR1934	BR1934	Signal recognition particle-docking protein FtsY	[TP0160-TP0578 (0.56216276)]
COG0242	COG0319	BRA1035	def	Peptide deformylase (EC 3.5.1.88) (PDF) (Polypeptide deformylase)	BR2156	BR2156	UPF0054 protein BR2156	[TP0757-TP0650 (0.630912)]
COG0242	COG0319	BRA0454	BRA0454	Peptide deformylase-like (Polypeptide deformylase-like)	BR2156	BR2156	UPF0054 protein BR2156	[TP0757-TP0650 (0.630912)]
COG0178	COG0845	BR1104	uvrA	UvrABC system protein A (UvrA protein) (Excinuclease ABC subunit A)	BR1089	BR1089	Hypothetical protein {UniProtKB/TrEMBL:Q8G0K3}	[TP0514-TP0965 (0.87363523)]
COG0178	COG0845	BR1104	uvrA	UvrABC system protein A (UvrA protein) (Excinuclease ABC subunit A)	BR0276	BR0276	Transporter, putative {UniProtKB/TrEMBL:Q8G2P2}	[TP0514-TP0965 (0.87363523)]
COG0178	COG0845	BR1104	uvrA	UvrABC system protein A (UvrA protein) (Excinuclease ABC subunit A)	BRA0816	BRA0816	HlyD family secretion protein	[TP0514-TP0965 (0.87363523)]
COG0178	COG0845	BR1104	uvrA	UvrABC system protein A (UvrA protein) (Excinuclease ABC subunit A)	BRA0335	BRA0335	HlyD family secretion protein	[TP0514-TP0965 (0.87363523)]
COG0178	COG0845	BR1104	uvrA	UvrABC system protein A (UvrA protein) (Excinuclease ABC subunit A)	BRA0916	BRA0916	HlyD family secretion protein	[TP0514-TP0965 (0.87363523)]
COG0178	COG0845	BR1104	uvrA	UvrABC system protein A (UvrA protein) (Excinuclease ABC subunit A)	BR1351	BR1351	HlyD family secretion protein	[TP0514-TP0965 (0.87363523)]
COG0178	COG0845	BR1104	uvrA	UvrABC system protein A (UvrA protein) (Excinuclease ABC subunit A)	BRA0463	BRA0463	HlyD family secretion protein	[TP0514-TP0965 (0.87363523)]
COG0178	COG0845	BR1104	uvrA	UvrABC system protein A (UvrA protein) (Excinuclease ABC subunit A)	BR1671	BR1671	HlyD family secretion protein	[TP0514-TP0965 (0.87363523)]
COG0178	COG0845	BR1104	uvrA	UvrABC system protein A (UvrA protein) (Excinuclease ABC subunit A)	BR0291	BR0291	HlyD family secretion protein	[TP0514-TP0965 (0.87363523)]
COG0178	COG0845	BR1104	uvrA	UvrABC system protein A (UvrA protein) (Excinuclease ABC subunit A)	BRA0915	BRA0915	Secretion protein, putative	[TP0514-TP0965 (0.87363523)]
COG0457	COG0566	BR0402	BR0402	TPR domain protein {UniProtKB/TrEMBL:Q8G2C2}	BR1254	BR1254	RNA methyltransferase, TrmH family, group 3	[TP0095-TP0054 (0.73981166)]
COG0457	COG0566	BR0402	BR0402	TPR domain protein {UniProtKB/TrEMBL:Q8G2C2}	BR1590	BR1590	RNA methyltransferase, TrmH family	[TP0095-TP0054 (0.73981166)]
COG0457	COG0566	BR0402	BR0402	TPR domain protein {UniProtKB/TrEMBL:Q8G2C2}	BR0150	BR0150	RNA methyltransferase, TrmH family	[TP0095-TP0054 (0.73981166)]
COG0457	COG0566	BR1747	BR1747	TPR domain protein {UniProtKB/TrEMBL:Q8FYW1}	BR1254	BR1254	RNA methyltransferase, TrmH family, group 3	[TP0095-TP0054 (0.73981166)]
COG0457	COG0566	BR1747	BR1747	TPR domain protein {UniProtKB/TrEMBL:Q8FYW1}	BR1590	BR1590	RNA methyltransferase, TrmH family	[TP0095-TP0054 (0.73981166)]
COG0457	COG0566	BRA0964	BRA0964	TPR domain protein {UniProtKB/TrEMBL:Q8FV82}	BR1254	BR1254	RNA methyltransferase, TrmH family, group 3	[TP0095-TP0054 (0.73981166)]
COG0457	COG0566	BR1747	BR1747	TPR domain protein {UniProtKB/TrEMBL:Q8FYW1}	BR0150	BR0150	RNA methyltransferase, TrmH family	[TP0095-TP0054 (0.73981166)]
COG0457	COG0566	BRA0964	BRA0964	TPR domain protein {UniProtKB/TrEMBL:Q8FV82}	BR1590	BR1590	RNA methyltransferase, TrmH family	[TP0095-TP0054 (0.73981166)]
COG0457	COG0566	BRA0964	BRA0964	TPR domain protein {UniProtKB/TrEMBL:Q8FV82}	BR0150	BR0150	RNA methyltransferase, TrmH family	[TP0095-TP0054 (0.73981166)]
COG0465	COG0558	BR1691	BR1691	Cell division protein FtsH	BR0698	BR0698	CDP-diacylglycerol--glycerol-3-phosphate	[TP0765-TP0256 (0.8653493)]
COG0024	COG0462	BR1282	BR1282	Methionine aminopeptidase	BR1533	prs	Ribose-phosphate pyrophosphokinase (EC 2.7.6.1) (RPPK) (Phosphoribosyl pyrophosphate synthetase) (P-Rib-PP synthetase) (PRPP synthetase)	[TP0842-TP0294 (0.8762697)]
COG0125	COG0361	BR0992	tmk	Thymidylate kinase {UniProtKB/Swiss-Prot:Q8G0U3}	BR0249	infA	Translation initiation factor IF-1	[TP0354-TP0097 (0.8382038)]
COG0319	COG0787	BR2156	BR2156	UPF0054 protein BR2156	BRA0923	alr	Alanine racemase {UniProtKB/Swiss-Prot:Q8FVC1}	[TP0650-TP0681 (0.82058704)]
COG0849	COG1595	BR1426	BR1426	Cell division protein FtsA	BR1657	BR1657	Response regulator {UniProtKB/TrEMBL:Q8FZ42}	[TP0389-TP0092 (0.66770643)]
COG0849	COG1595	BR1426	BR1426	Cell division protein FtsA	BR1658	BR1658	RNA polymerase sigma-70 factor, ECF subfamily	[TP0389-TP0092 (0.66770643)]
COG0849	COG1595	BR1426	BR1426	Cell division protein FtsA	BRA0021	BRA0021	RNA polymerase sigma-70 factor, ECF subfamily	[TP0389-TP0092 (0.66770643)]
COG0739	COG2204	BR0681	BR0681	Peptidase, M23/M37 family	BR1117	BR1117	Nitrogen regulation protein NtrC	[TP0706-TP0519 (0.80130965)]
COG0739	COG2204	BR1861	BR1861	Peptidase, M23/M37 family	BRA0082	BRA0082	Sigma-54 dependent DNA-binding response regulator	[TP0706-TP0519 (0.80130965)]
COG0739	COG2204	BR1861	BR1861	Peptidase, M23/M37 family	BR1117	BR1117	Nitrogen regulation protein NtrC	[TP0706-TP0519 (0.80130965)]
COG0739	COG2204	BR0888	BR0888	Peptidase, M23/M37 family	BRA0082	BRA0082	Sigma-54 dependent DNA-binding response regulator	[TP0706-TP0519 (0.80130965)]
COG0739	COG2204	BR1861	BR1861	Peptidase, M23/M37 family	BR1115	BR1115	Nitrogen regulation protein NtrX	[TP0706-TP0519 (0.80130965)]
COG0739	COG2204	BR0681	BR0681	Peptidase, M23/M37 family	BRA0082	BRA0082	Sigma-54 dependent DNA-binding response regulator	[TP0706-TP0519 (0.80130965)]
COG0739	COG2204	BR0888	BR0888	Peptidase, M23/M37 family	BR1117	BR1117	Nitrogen regulation protein NtrC	[TP0706-TP0519 (0.80130965)]
COG0739	COG2204	BR0888	BR0888	Peptidase, M23/M37 family	BR1115	BR1115	Nitrogen regulation protein NtrX	[TP0706-TP0519 (0.80130965)]
COG0739	COG2204	BR0681	BR0681	Peptidase, M23/M37 family	BR1115	BR1115	Nitrogen regulation protein NtrX	[TP0706-TP0519 (0.80130965)]
COG1108	COG1277	BRA1124	BRA1124	Zinc ABC transporter, permease protein	BRA0278	BRA0278	Nitrous-oxide reductase, nosY component	[TP0165-TP0880 (0.79878455)]
COG0457	COG0495	BR0402	BR0402	TPR domain protein {UniProtKB/TrEMBL:Q8G2C2}	BR1807	leuS	Leucyl-tRNA synthetase (EC 6.1.1.4) (Leucine--tRNA ligase) (LeuRS)	[TP0067-TP0586 (0.714839)]
COG0457	COG0495	BR1747	BR1747	TPR domain protein {UniProtKB/TrEMBL:Q8FYW1}	BR1807	leuS	Leucyl-tRNA synthetase (EC 6.1.1.4) (Leucine--tRNA ligase) (LeuRS)	[TP0067-TP0586 (0.714839)]
COG0457	COG0495	BRA0964	BRA0964	TPR domain protein {UniProtKB/TrEMBL:Q8FV82}	BR1807	leuS	Leucyl-tRNA synthetase (EC 6.1.1.4) (Leucine--tRNA ligase) (LeuRS)	[TP0067-TP0586 (0.714839)]
COG0257	COG0472	BR1746	BR1746	50S ribosomal protein L36	BR1434	mraY	Phospho-N-acetylmuramoyl-pentapeptide-transferase (EC 2.7.8.13) (UDP- MurNAc-pentapeptide phosphotransferase)	[TP0209-TP0345 (0.64932555)]
COG0257	COG0472	BR1746	BR1746	50S ribosomal protein L36	BR0511	BR0511	Glycosyl transferase, group 4 family protein	[TP0209-TP0345 (0.64932555)]
COG0257	COG0472	BR1746	BR1746	50S ribosomal protein L36	BRA0428	BRA0428	Undecaprenyl-phosphate	[TP0209-TP0345 (0.64932555)]
COG0358	COG0457	BR1480	BR1480	DNA primase {UniProtKB/TrEMBL:Q8FZK1}	BR0402	BR0402	TPR domain protein {UniProtKB/TrEMBL:Q8G2C2}	[TP0492-TP0648 (0.5111708)]
COG0358	COG0457	BR1480	BR1480	DNA primase {UniProtKB/TrEMBL:Q8FZK1}	BR1747	BR1747	TPR domain protein {UniProtKB/TrEMBL:Q8FYW1}	[TP0492-TP0648 (0.5111708)]
COG0358	COG0457	BR1480	BR1480	DNA primase {UniProtKB/TrEMBL:Q8FZK1}	BRA0964	BRA0964	TPR domain protein {UniProtKB/TrEMBL:Q8FV82}	[TP0492-TP0648 (0.5111708)]
COG0687	COG1558	BRA0326	BRA0326	Spermidine/putrescine ABC transporter,	BRA0152	BRA0152	Flagellar basal-body rod protein FlgC	[TP0655-TP0397 (0.60331625)]
COG0687	COG1558	BR1612	BR1612	Spermidine/putrescine ABC transporter,	BRA0152	BRA0152	Flagellar basal-body rod protein FlgC	[TP0655-TP0397 (0.60331625)]
COG0569	COG1430	BR1114	BR1114	Potassium uptake protein TrkA	BR1265	BR1265	Hypothetical protein {UniProtKB/TrEMBL:Q8G050}	[TP0024-TP0087 (0.61624503)]
COG0024	COG0125	BR1282	BR1282	Methionine aminopeptidase	BR0992	tmk	Thymidylate kinase {UniProtKB/Swiss-Prot:Q8G0U3}	[TP0842-TP0354 (0.8096375)]
COG0265	COG1430	BR1394	BR1394	Serine protease Do, putative	BR1265	BR1265	Hypothetical protein {UniProtKB/TrEMBL:Q8G050}	[TP0773-TP0087 (0.5241626)]
COG0265	COG1430	BR0611	degP	Probable serine protease do-like precursor (EC 3.4.21.-)	BR1265	BR1265	Hypothetical protein {UniProtKB/TrEMBL:Q8G050}	[TP0773-TP0087 (0.5241626)]
COG0265	COG1430	BR1207	BR1207	Serine protease {UniProtKB/TrEMBL:Q8G096}	BR1265	BR1265	Hypothetical protein {UniProtKB/TrEMBL:Q8G050}	[TP0773-TP0087 (0.5241626)]
COG0257	COG0779	BR1746	BR1746	50S ribosomal protein L36	BR2162	BR2162	Hypothetical UPF0090 protein BR2162	[TP0209-TP0893 (0.7461857)]
COG1291	COG1291	BRA0126	BRA0126	Chemotaxis motA protein	BRA0126	BRA0126	Chemotaxis motA protein	[TP0725-TP0725 (0.8044664)]
COG0275	COG1815	BR1439	mraW	S-adenosyl-methyltransferase mraW (EC 2.1.1.-)	BRA0151	BRA0151	Flagellar basal-body rod protein FlgB	[TP0384-TP0396 (0.81050646)]
COG0457	COG0845	BR0402	BR0402	TPR domain protein {UniProtKB/TrEMBL:Q8G2C2}	BRA0335	BRA0335	HlyD family secretion protein	[TP0648-TP0965 (0.54118866)]
COG0457	COG0845	BR1747	BR1747	TPR domain protein {UniProtKB/TrEMBL:Q8FYW1}	BRA0816	BRA0816	HlyD family secretion protein	[TP0648-TP0965 (0.54118866)]
COG0457	COG0845	BRA0964	BRA0964	TPR domain protein {UniProtKB/TrEMBL:Q8FV82}	BR1671	BR1671	HlyD family secretion protein	[TP0648-TP0965 (0.54118866)]
COG0457	COG0845	BR1747	BR1747	TPR domain protein {UniProtKB/TrEMBL:Q8FYW1}	BR1089	BR1089	Hypothetical protein {UniProtKB/TrEMBL:Q8G0K3}	[TP0648-TP0965 (0.54118866)]
COG0457	COG0845	BR1747	BR1747	TPR domain protein {UniProtKB/TrEMBL:Q8FYW1}	BRA0915	BRA0915	Secretion protein, putative	[TP0648-TP0965 (0.54118866)]
COG0457	COG0845	BRA0964	BRA0964	TPR domain protein {UniProtKB/TrEMBL:Q8FV82}	BR1351	BR1351	HlyD family secretion protein	[TP0648-TP0965 (0.54118866)]
COG0457	COG0845	BR0402	BR0402	TPR domain protein {UniProtKB/TrEMBL:Q8G2C2}	BRA0916	BRA0916	HlyD family secretion protein	[TP0648-TP0965 (0.54118866)]
COG0457	COG0845	BR1747	BR1747	TPR domain protein {UniProtKB/TrEMBL:Q8FYW1}	BRA0463	BRA0463	HlyD family secretion protein	[TP0648-TP0965 (0.54118866)]
COG0457	COG0845	BRA0964	BRA0964	TPR domain protein {UniProtKB/TrEMBL:Q8FV82}	BRA0816	BRA0816	HlyD family secretion protein	[TP0648-TP0965 (0.54118866)]
COG0457	COG0845	BR1747	BR1747	TPR domain protein {UniProtKB/TrEMBL:Q8FYW1}	BR1671	BR1671	HlyD family secretion protein	[TP0648-TP0965 (0.54118866)]
COG0457	COG0845	BR0402	BR0402	TPR domain protein {UniProtKB/TrEMBL:Q8G2C2}	BR1671	BR1671	HlyD family secretion protein	[TP0648-TP0965 (0.54118866)]
COG0457	COG0845	BRA0964	BRA0964	TPR domain protein {UniProtKB/TrEMBL:Q8FV82}	BR0276	BR0276	Transporter, putative {UniProtKB/TrEMBL:Q8G2P2}	[TP0648-TP0965 (0.54118866)]
COG0457	COG0845	BR0402	BR0402	TPR domain protein {UniProtKB/TrEMBL:Q8G2C2}	BR1351	BR1351	HlyD family secretion protein	[TP0648-TP0965 (0.54118866)]
COG0457	COG0845	BR1747	BR1747	TPR domain protein {UniProtKB/TrEMBL:Q8FYW1}	BRA0916	BRA0916	HlyD family secretion protein	[TP0648-TP0965 (0.54118866)]
COG0457	COG0845	BRA0964	BRA0964	TPR domain protein {UniProtKB/TrEMBL:Q8FV82}	BRA0463	BRA0463	HlyD family secretion protein	[TP0648-TP0965 (0.54118866)]
COG0457	COG0845	BR1747	BR1747	TPR domain protein {UniProtKB/TrEMBL:Q8FYW1}	BR0276	BR0276	Transporter, putative {UniProtKB/TrEMBL:Q8G2P2}	[TP0648-TP0965 (0.54118866)]
COG0457	COG0845	BR1747	BR1747	TPR domain protein {UniProtKB/TrEMBL:Q8FYW1}	BR1351	BR1351	HlyD family secretion protein	[TP0648-TP0965 (0.54118866)]
COG0457	COG0845	BR0402	BR0402	TPR domain protein {UniProtKB/TrEMBL:Q8G2C2}	BRA0816	BRA0816	HlyD family secretion protein	[TP0648-TP0965 (0.54118866)]
COG0457	COG0845	BRA0964	BRA0964	TPR domain protein {UniProtKB/TrEMBL:Q8FV82}	BRA0916	BRA0916	HlyD family secretion protein	[TP0648-TP0965 (0.54118866)]
COG0457	COG0845	BR0402	BR0402	TPR domain protein {UniProtKB/TrEMBL:Q8G2C2}	BR1089	BR1089	Hypothetical protein {UniProtKB/TrEMBL:Q8G0K3}	[TP0648-TP0965 (0.54118866)]
COG0457	COG0845	BR0402	BR0402	TPR domain protein {UniProtKB/TrEMBL:Q8G2C2}	BR0276	BR0276	Transporter, putative {UniProtKB/TrEMBL:Q8G2P2}	[TP0648-TP0965 (0.54118866)]
COG0457	COG0845	BRA0964	BRA0964	TPR domain protein {UniProtKB/TrEMBL:Q8FV82}	BRA0335	BRA0335	HlyD family secretion protein	[TP0648-TP0965 (0.54118866)]
COG0457	COG0845	BR1747	BR1747	TPR domain protein {UniProtKB/TrEMBL:Q8FYW1}	BRA0335	BRA0335	HlyD family secretion protein	[TP0648-TP0965 (0.54118866)]
COG0457	COG0845	BR1747	BR1747	TPR domain protein {UniProtKB/TrEMBL:Q8FYW1}	BR0291	BR0291	HlyD family secretion protein	[TP0648-TP0965 (0.54118866)]
COG0457	COG0845	BR0402	BR0402	TPR domain protein {UniProtKB/TrEMBL:Q8G2C2}	BR0291	BR0291	HlyD family secretion protein	[TP0648-TP0965 (0.54118866)]
COG0457	COG0845	BR0402	BR0402	TPR domain protein {UniProtKB/TrEMBL:Q8G2C2}	BRA0915	BRA0915	Secretion protein, putative	[TP0648-TP0965 (0.54118866)]
COG0457	COG0845	BR0402	BR0402	TPR domain protein {UniProtKB/TrEMBL:Q8G2C2}	BRA0463	BRA0463	HlyD family secretion protein	[TP0648-TP0965 (0.54118866)]
COG0457	COG0845	BRA0964	BRA0964	TPR domain protein {UniProtKB/TrEMBL:Q8FV82}	BRA0915	BRA0915	Secretion protein, putative	[TP0648-TP0965 (0.54118866)]
COG0457	COG0845	BRA0964	BRA0964	TPR domain protein {UniProtKB/TrEMBL:Q8FV82}	BR1089	BR1089	Hypothetical protein {UniProtKB/TrEMBL:Q8G0K3}	[TP0648-TP0965 (0.54118866)]
COG0457	COG0845	BRA0964	BRA0964	TPR domain protein {UniProtKB/TrEMBL:Q8FV82}	BR0291	BR0291	HlyD family secretion protein	[TP0648-TP0965 (0.54118866)]
COG0760	COG2239	BRA0295	BRA0295	Peptidyl-prolyl cis-trans isomerase, putative	BRA0876	BRA0876	Magnesium transporter {UniProtKB/TrEMBL:Q8FVG5}	[TP1016-TP0917 (0.81817394)]
COG0760	COG2239	BR1943	BR1943	Peptidyl-prolyl cis-trans isomerase	BRA0876	BRA0876	Magnesium transporter {UniProtKB/TrEMBL:Q8FVG5}	[TP1016-TP0917 (0.81817394)]
COG0760	COG2239	BR1139	BR1139	Rotamase family protein	BRA0876	BRA0876	Magnesium transporter {UniProtKB/TrEMBL:Q8FVG5}	[TP1016-TP0917 (0.81817394)]
COG0760	COG2239	BR0684	BR0684	Peptidyl-prolyl cis-trans isomerase, putative	BRA0876	BRA0876	Magnesium transporter {UniProtKB/TrEMBL:Q8FVG5}	[TP1016-TP0917 (0.81817394)]
COG1749	COG1843	BRA1139	flgE	Flagellar hook protein flgE	BRA1134	BRA1134	Basal-body rod modification protein FlgD,	[TP0727-TP0728 (0.8651164)]
COG0782	COG1057	BR0556	BR0556	Transcription elongation factor GreA domain	BR1842	nadD	Probable nicotinate-nucleotide adenylyltransferase (EC 2.7.7.18) (Deamido-NAD(+) pyrophosphorylase) (Deamido-NAD(+) diphosphorylase) (Nicotinate mononucleotide adenylyltransferase) (NaMN adenylyltransferase)	[TP0019-TP0741 (0.75909394)]
COG0782	COG1057	BR1504	greA	Transcription elongation factor greA (Transcript cleavage factor greA)	BR1842	nadD	Probable nicotinate-nucleotide adenylyltransferase (EC 2.7.7.18) (Deamido-NAD(+) pyrophosphorylase) (Deamido-NAD(+) diphosphorylase) (Nicotinate mononucleotide adenylyltransferase) (NaMN adenylyltransferase)	[TP0019-TP0741 (0.75909394)]
COG0782	COG1057	BRA0614	BRA0614	Transcriptional regulator Rnk, putative	BR1842	nadD	Probable nicotinate-nucleotide adenylyltransferase (EC 2.7.7.18) (Deamido-NAD(+) pyrophosphorylase) (Deamido-NAD(+) diphosphorylase) (Nicotinate mononucleotide adenylyltransferase) (NaMN adenylyltransferase)	[TP0019-TP0741 (0.75909394)]
COG0687	COG3683	BR1612	BR1612	Spermidine/putrescine ABC transporter,	BRA0097	BRA0097	Hypothetical protein {UniProtKB/TrEMBL:Q8FXI0}	[TP0655-TP0557 (0.79878455)]
COG0687	COG3683	BRA0326	BRA0326	Spermidine/putrescine ABC transporter,	BRA0097	BRA0097	Hypothetical protein {UniProtKB/TrEMBL:Q8FXI0}	[TP0655-TP0557 (0.79878455)]
COG1079	COG2239	BRA0007	BRA0007	ABC transporter, permease protein	BRA0876	BRA0876	Magnesium transporter {UniProtKB/TrEMBL:Q8FVG5}	[TP0302-TP0917 (0.5527395)]
COG1079	COG2239	BRA0568	BRA0568	ABC transporter, permease protein	BRA0876	BRA0876	Magnesium transporter {UniProtKB/TrEMBL:Q8FVG5}	[TP0302-TP0917 (0.5527395)]
COG1512	COG2215	BR1821	BR1821	Hypothetical protein {UniProtKB/TrEMBL:Q8FYP3}	BRA0096	BRA0096	Hypothetical protein {UniProtKB/TrEMBL:Q8FXI1}	[TP0561-TP0558 (0.53951585)]
COG1109	COG1157	BRA0348	BRA0348	Phosphoglucomutase, putative	BRA0129	BRA0129	Flagellum-specific ATP synthase FliI	[TP0413-TP0402 (0.78400123)]
COG1109	COG1157	BR0537	BR0537	Phosphomannomutase, putative	BRA0129	BRA0129	Flagellum-specific ATP synthase FliI	[TP0413-TP0402 (0.78400123)]
COG1109	COG1157	BR1690	glmM	Phosphoglucosamine mutase (EC 5.4.2.10)	BRA0129	BRA0129	Flagellum-specific ATP synthase FliI	[TP0413-TP0402 (0.78400123)]
COG1987	COG2239	BRA1133	BRA1133	Flagellar biosynthesis protein FliQ	BRA0876	BRA0876	Magnesium transporter {UniProtKB/TrEMBL:Q8FVG5}	[TP0717-TP0917 (0.53720385)]
COG0217	COG1235	BR1717	BMEI0321	Hypothetical UPF0082 protein BR1717	BR0997	BR0997	Hypothetical protein {UniProtKB/TrEMBL:Q8G0T9}	[TP0474-TP0489 (0.71912634)]
COG0267	COG2215	BRA0609	BRA0609	50S ribosomal protein L33	BRA0096	BRA0096	Hypothetical protein {UniProtKB/TrEMBL:Q8FXI1}	[TP0234-TP0558 (0.7885255)]
COG0012	COG0188	BR1537	BR1537	GTP-binding protein, putative	BR0754	BR0754	DNA topoisomerase IV, A subunit	[TP0124-TP0005 (0.7149395)]
COG0012	COG0188	BR1537	BR1537	GTP-binding protein, putative	BR1097	BR1097	DNA gyrase, A subunit {UniProtKB/TrEMBL:Q8G0J6}	[TP0124-TP0005 (0.7149395)]
COG0324	COG1558	BR1390	miaA	tRNA delta(2)-isopentenylpyrophosphate transferase (EC 2.5.1.8) (IPP transferase) (Isopentenyl-diphosphate:tRNA isopentenyltransferase) (IPTase) (IPPT)	BRA0152	BRA0152	Flagellar basal-body rod protein FlgC	[TP0637-TP0397 (0.66148543)]
COG0462	COG0492	BR1533	prs	Ribose-phosphate pyrophosphokinase (EC 2.7.6.1) (RPPK) (Phosphoribosyl pyrophosphate synthetase) (P-Rib-PP synthetase) (PRPP synthetase)	BR1499	BR1499	Thioredoxin reductase {UniProtKB/TrEMBL:Q8FZI2}	[TP0294-TP0814 (0.8323514)]
COG0124	COG0254	BRA0187	hisS	Histidyl-tRNA synthetase (EC 6.1.1.21) (Histidine--tRNA ligase) (HisRS)	BR1716	rpmE	50S ribosomal protein L31	[TP0641-TP0255 (0.65973145)]
COG0178	COG0272	BR1104	uvrA	UvrABC system protein A (UvrA protein) (Excinuclease ABC subunit A)	BR1420	BR1420	DNA ligase, NAD-dependent	[TP0514-TP0634 (0.7537598)]
COG1512	COG1684	BR1821	BR1821	Hypothetical protein {UniProtKB/TrEMBL:Q8FYP3}	BRA1131	BRA1131	Flagellar biosynthetic protein fliR	[TP0561-TP0716 (0.6360963)]
COG0257	COG2204	BR1746	BR1746	50S ribosomal protein L36	BR1117	BR1117	Nitrogen regulation protein NtrC	[TP0209-TP0519 (0.6010877)]
COG0257	COG2204	BR1746	BR1746	50S ribosomal protein L36	BRA0082	BRA0082	Sigma-54 dependent DNA-binding response regulator	[TP0209-TP0519 (0.6010877)]
COG0257	COG2204	BR1746	BR1746	50S ribosomal protein L36	BR1115	BR1115	Nitrogen regulation protein NtrX	[TP0209-TP0519 (0.6010877)]
COG0495	COG1558	BR1807	leuS	Leucyl-tRNA synthetase (EC 6.1.1.4) (Leucine--tRNA ligase) (LeuRS)	BRA0152	BRA0152	Flagellar basal-body rod protein FlgC	[TP0586-TP0397 (0.60331625)]
COG1135	COG1466	BRA0961	BRA0961	ABC transporter, ATP-binding protein	BR2057	BR2057	Hypothetical protein {UniProtKB/TrEMBL:Q8FY32}	[TP0120-TP0588 (0.7896185)]
COG1192	COG2214	BR2059	BR2059	Chromosome partitioning protein ParA	BR2024	BR2024	DnaJ domain protein {UniProtKB/TrEMBL:Q8FY63}	[TP0272-TP0843 (0.8210422)]
COG1192	COG2214	BRA1202	BRA1202	Replication protein RepA	BR0418	BR0418	Chaperone protein DnaJ, putative	[TP0272-TP0843 (0.8210422)]
COG1192	COG2214	BR2059	BR2059	Chromosome partitioning protein ParA	BR0418	BR0418	Chaperone protein DnaJ, putative	[TP0272-TP0843 (0.8210422)]
COG1192	COG2214	BRA1202	BRA1202	Replication protein RepA	BR2024	BR2024	DnaJ domain protein {UniProtKB/TrEMBL:Q8FY63}	[TP0272-TP0843 (0.8210422)]
COG0608	COG1159	BR1270	BR1270	Single-stranded-DNA-specific exonuclease RecJ	BR0663	era	GTP-binding protein era homolog	[TP0704-TP0541 (0.7586372)]
COG0242	COG0263	BRA0454	BRA0454	Peptide deformylase-like (Polypeptide deformylase-like)	BR1844	proB	Glutamate 5-kinase (EC 2.7.2.11) (Gamma-glutamyl kinase) (GK)	[TP0757-TP0351 (0.5771584)]
COG0242	COG0263	BRA1035	def	Peptide deformylase (EC 3.5.1.88) (PDF) (Polypeptide deformylase)	BR1844	proB	Glutamate 5-kinase (EC 2.7.2.11) (Gamma-glutamyl kinase) (GK)	[TP0757-TP0351 (0.5771584)]
COG1115	COG2239	BRA0483	BRA0483	Amino acid carrier family protein	BRA0876	BRA0876	Magnesium transporter {UniProtKB/TrEMBL:Q8FVG5}	[TP0414-TP0917 (0.53720385)]
COG0566	COG1589	BR0150	BR0150	RNA methyltransferase, TrmH family	BR1427	BR1427	Cell division protein FtsQ, putative	[TP0109-TP0388 (0.8512026)]
COG0566	COG1589	BR1590	BR1590	RNA methyltransferase, TrmH family	BR1427	BR1427	Cell division protein FtsQ, putative	[TP0109-TP0388 (0.8512026)]
COG0566	COG1589	BR1254	BR1254	RNA methyltransferase, TrmH family, group 3	BR1427	BR1427	Cell division protein FtsQ, putative	[TP0109-TP0388 (0.8512026)]
COG0739	COG4786	BR0681	BR0681	Peptidase, M23/M37 family	BRA0154	BRA0154	Flagellar basal-body rod protein FlgG	[TP0782-TP0961 (0.69582695)]
COG0739	COG4786	BR1861	BR1861	Peptidase, M23/M37 family	BRA0154	BRA0154	Flagellar basal-body rod protein FlgG	[TP0782-TP0961 (0.69582695)]
COG0739	COG4786	BR1861	BR1861	Peptidase, M23/M37 family	BRA0128	BRA0128	Flagellar basal-body rod protein FlgF	[TP0782-TP0961 (0.69582695)]
COG0739	COG4786	BR0888	BR0888	Peptidase, M23/M37 family	BRA0154	BRA0154	Flagellar basal-body rod protein FlgG	[TP0782-TP0961 (0.69582695)]
COG0739	COG4786	BR0888	BR0888	Peptidase, M23/M37 family	BRA0128	BRA0128	Flagellar basal-body rod protein FlgF	[TP0782-TP0961 (0.69582695)]
COG0739	COG4786	BR0681	BR0681	Peptidase, M23/M37 family	BRA0128	BRA0128	Flagellar basal-body rod protein FlgF	[TP0782-TP0961 (0.69582695)]
COG0124	COG0546	BRA0187	hisS	Histidyl-tRNA synthetase (EC 6.1.1.21) (Histidine--tRNA ligase) (HisRS)	BR1008	BR1008	Phosphoglycolate phosphatase	[TP0641-TP0554 (0.5196431)]
COG0124	COG0546	BRA0187	hisS	Histidyl-tRNA synthetase (EC 6.1.1.21) (Histidine--tRNA ligase) (HisRS)	BR0287	BR0287	Hydrolase, haloacid dehalogenase-like family	[TP0641-TP0554 (0.5196431)]
COG0124	COG0546	BRA0187	hisS	Histidyl-tRNA synthetase (EC 6.1.1.21) (Histidine--tRNA ligase) (HisRS)	BR1002	BR1002	Hydrolase, haloacid dehalogenase-like family	[TP0641-TP0554 (0.5196431)]
COG0257	COG0773	BR1746	BR1746	50S ribosomal protein L36	BR1430	murC	UDP-N-acetylmuramate--L-alanine ligase (EC 6.3.2.8) (UDP-N- acetylmuramoyl-L-alanine synthetase)	[TP0209-TP0341 (0.6926446)]
COG0457	COG2204	BR1747	BR1747	TPR domain protein {UniProtKB/TrEMBL:Q8FYW1}	BR1117	BR1117	Nitrogen regulation protein NtrC	[TP0067-TP0519 (0.7741208)]
COG0457	COG2204	BRA0964	BRA0964	TPR domain protein {UniProtKB/TrEMBL:Q8FV82}	BRA0082	BRA0082	Sigma-54 dependent DNA-binding response regulator	[TP0067-TP0519 (0.7741208)]
COG0457	COG2204	BRA0964	BRA0964	TPR domain protein {UniProtKB/TrEMBL:Q8FV82}	BR1115	BR1115	Nitrogen regulation protein NtrX	[TP0067-TP0519 (0.7741208)]
COG0457	COG2204	BR1747	BR1747	TPR domain protein {UniProtKB/TrEMBL:Q8FYW1}	BRA0082	BRA0082	Sigma-54 dependent DNA-binding response regulator	[TP0067-TP0519 (0.7741208)]
COG0457	COG2204	BR1747	BR1747	TPR domain protein {UniProtKB/TrEMBL:Q8FYW1}	BR1115	BR1115	Nitrogen regulation protein NtrX	[TP0067-TP0519 (0.7741208)]
COG0457	COG2204	BR0402	BR0402	TPR domain protein {UniProtKB/TrEMBL:Q8G2C2}	BRA0082	BRA0082	Sigma-54 dependent DNA-binding response regulator	[TP0067-TP0519 (0.7741208)]
COG0457	COG2204	BR0402	BR0402	TPR domain protein {UniProtKB/TrEMBL:Q8G2C2}	BR1115	BR1115	Nitrogen regulation protein NtrX	[TP0067-TP0519 (0.7741208)]
COG0457	COG2204	BR0402	BR0402	TPR domain protein {UniProtKB/TrEMBL:Q8G2C2}	BR1117	BR1117	Nitrogen regulation protein NtrC	[TP0067-TP0519 (0.7741208)]
COG0457	COG2204	BRA0964	BRA0964	TPR domain protein {UniProtKB/TrEMBL:Q8FV82}	BR1117	BR1117	Nitrogen regulation protein NtrC	[TP0067-TP0519 (0.7741208)]
COG0272	COG1879	BR1420	BR1420	DNA ligase, NAD-dependent	BRA0858	BRA0858	Ribose ABC transporter, periplasmic	[TP0634-TP0684 (0.56216276)]
COG0272	COG1879	BR1420	BR1420	DNA ligase, NAD-dependent	BR0544	BR0544	Ribose ABC transporter, periplasmic	[TP0634-TP0684 (0.56216276)]
COG0272	COG1879	BR1420	BR1420	DNA ligase, NAD-dependent	BR0549	BR0549	Transcriptional regulator, LacI family	[TP0634-TP0684 (0.56216276)]
COG0272	COG1879	BR1420	BR1420	DNA ligase, NAD-dependent	BR1630	BR1630	Sugar-binding transcriptional regulator, LacI	[TP0634-TP0684 (0.56216276)]
COG0272	COG1879	BR1420	BR1420	DNA ligase, NAD-dependent	BRA0996	BRA0996	Ribose ABC transporter, periplasmic	[TP0634-TP0684 (0.56216276)]
COG0272	COG1879	BR1420	BR1420	DNA ligase, NAD-dependent	BR1342	BR1342	Sugar ABC transporter, periplasmic sugar-binding	[TP0634-TP0684 (0.56216276)]
COG0257	COG0681	BR1746	BR1746	50S ribosomal protein L36	BR0660	BR0660	Signal peptidase I {UniProtKB/TrEMBL:Q8G1Q1}	[TP0209-TP0926 (0.69083804)]
COG0526	COG1843	BR2105	BR2105	Thioredoxin {UniProtKB/TrEMBL:Q8FXY9}	BRA1134	BRA1134	Basal-body rod modification protein FlgD,	[TP0100-TP0728 (0.58155864)]
COG0526	COG1843	BR0098	BR0098	Thiol:disulfide interchange protein, thioredoxin	BRA1134	BRA1134	Basal-body rod modification protein FlgD,	[TP0100-TP0728 (0.58155864)]
COG0526	COG1843	BR1980	BR1980	Thiol:disulfide interchange protein, putative	BRA1134	BRA1134	Basal-body rod modification protein FlgD,	[TP0100-TP0728 (0.58155864)]
COG0768	COG1344	BR1437	BR1437	Penicillin-binding protein	BRA1137	BRA1137	Flagellar hook-associated protein FlgL, putative	[TP0760-TP0870 (0.7190043)]
COG0768	COG1344	BR1437	BR1437	Penicillin-binding protein	BRA1147	BRA1147	Flagellin family protein	[TP0760-TP0870 (0.7190043)]
COG1121	COG2204	BRA1123	BRA1123	Zinc ABC transporter, ATP-binding protein	BRA0082	BRA0082	Sigma-54 dependent DNA-binding response regulator	[TP0035-TP0519 (0.5085169)]
COG1121	COG2204	BRA1123	BRA1123	Zinc ABC transporter, ATP-binding protein	BR1117	BR1117	Nitrogen regulation protein NtrC	[TP0035-TP0519 (0.5085169)]
COG1121	COG2204	BRA1123	BRA1123	Zinc ABC transporter, ATP-binding protein	BR1115	BR1115	Nitrogen regulation protein NtrX	[TP0035-TP0519 (0.5085169)]
COG0528	COG4591	BR1160	pyrH	Uridylate kinase (EC 2.7.4.-) (UK) (Uridine monophosphate kinase) (UMP kinase)	BR0823	BR0823	ABC transporter, permease protein	[TP0099-TP0580 (0.8561369)]
COG0228	COG0546	BR1824	rpsP	30S ribosomal protein S16	BR1002	BR1002	Hydrolase, haloacid dehalogenase-like family	[TP0905-TP0554 (0.5352583)]
COG0228	COG0546	BR1824	rpsP	30S ribosomal protein S16	BR1008	BR1008	Phosphoglycolate phosphatase	[TP0905-TP0554 (0.5352583)]
COG0228	COG0546	BR1824	rpsP	30S ribosomal protein S16	BR0287	BR0287	Hydrolase, haloacid dehalogenase-like family	[TP0905-TP0554 (0.5352583)]
COG0503	COG1488	BR1540	apt	Adenine phosphoribosyltransferase (EC 2.4.2.7) (APRT)	BR0112	pncB	Nicotinate phosphoribosyltransferase (EC 2.4.2.11) (NAPRTase)	[TP1039-TP0628 (0.6658587)]
COG0503	COG1488	BR1046	gpt	Xanthine phosphoribosyltransferase (EC 2.4.2.22) (Xanthine-guanine phosphoribosyltransferase) (XGPRT)	BR0112	pncB	Nicotinate phosphoribosyltransferase (EC 2.4.2.11) (NAPRTase)	[TP1039-TP0628 (0.6658587)]
COG0051	COG2204	BR1234	rpsJ	30S ribosomal protein S10	BR1115	BR1115	Nitrogen regulation protein NtrX	[TP0188-TP0519 (0.6307204)]
COG0051	COG2204	BR1234	rpsJ	30S ribosomal protein S10	BR1117	BR1117	Nitrogen regulation protein NtrC	[TP0188-TP0519 (0.6307204)]
COG0051	COG2204	BR1234	rpsJ	30S ribosomal protein S10	BRA0082	BRA0082	Sigma-54 dependent DNA-binding response regulator	[TP0188-TP0519 (0.6307204)]
COG0249	COG0546	BR0147	mutS	DNA mismatch repair protein mutS	BR1002	BR1002	Hydrolase, haloacid dehalogenase-like family	[TP0328-TP0554 (0.5196431)]
COG0249	COG0546	BR0147	mutS	DNA mismatch repair protein mutS	BR0287	BR0287	Hydrolase, haloacid dehalogenase-like family	[TP0328-TP0554 (0.5196431)]
COG0249	COG0546	BR0147	mutS	DNA mismatch repair protein mutS	BR1008	BR1008	Phosphoglycolate phosphatase	[TP0328-TP0554 (0.5196431)]
COG0162	COG2834	BR0926	tyrS	Tyrosyl-tRNA synthetase (EC 6.1.1.1) (Tyrosine--tRNA ligase) (TyrRS)	BR2003	BR2003	Hypothetical protein {UniProtKB/TrEMBL:Q8FY83}	[TP0834-TP0333 (0.5313641)]
COG0342	COG0546	BR0891	BR0891	Protein-export membrane protein, SecD/SecF family	BR1002	BR1002	Hydrolase, haloacid dehalogenase-like family	[TP0410-TP0554 (0.6160348)]
COG0342	COG0546	BR0891	BR0891	Protein-export membrane protein, SecD/SecF family	BR1008	BR1008	Phosphoglycolate phosphatase	[TP0410-TP0554 (0.6160348)]
COG0342	COG0546	BR0891	BR0891	Protein-export membrane protein, SecD/SecF family	BR0287	BR0287	Hydrolase, haloacid dehalogenase-like family	[TP0410-TP0554 (0.6160348)]
COG0342	COG0546	BR1324	BR1324	Protein-export membrane protein, SecD/SecF family	BR0287	BR0287	Hydrolase, haloacid dehalogenase-like family	[TP0410-TP0554 (0.6160348)]
COG0342	COG0546	BR1324	BR1324	Protein-export membrane protein, SecD/SecF family	BR1002	BR1002	Hydrolase, haloacid dehalogenase-like family	[TP0410-TP0554 (0.6160348)]
COG0342	COG0546	BR1324	BR1324	Protein-export membrane protein, SecD/SecF family	BR1008	BR1008	Phosphoglycolate phosphatase	[TP0410-TP0554 (0.6160348)]
COG0227	COG0492	BR2015	rpmB	50S ribosomal protein L28	BR1499	BR1499	Thioredoxin reductase {UniProtKB/TrEMBL:Q8FZI2}	[TP0362-TP0814 (0.801083)]
COG0051	COG1192	BR1234	rpsJ	30S ribosomal protein S10	BR2059	BR2059	Chromosome partitioning protein ParA	[TP0188-TP0272 (0.7732025)]
COG0051	COG1192	BR1234	rpsJ	30S ribosomal protein S10	BRA1202	BRA1202	Replication protein RepA	[TP0188-TP0272 (0.7732025)]
COG0249	COG0457	BR0147	mutS	DNA mismatch repair protein mutS	BR1747	BR1747	TPR domain protein {UniProtKB/TrEMBL:Q8FYW1}	[TP0328-TP0095 (0.63719666)]
COG0249	COG0457	BR0147	mutS	DNA mismatch repair protein mutS	BRA0964	BRA0964	TPR domain protein {UniProtKB/TrEMBL:Q8FV82}	[TP0328-TP0095 (0.63719666)]
COG0249	COG0457	BR0147	mutS	DNA mismatch repair protein mutS	BR0402	BR0402	TPR domain protein {UniProtKB/TrEMBL:Q8G2C2}	[TP0328-TP0095 (0.63719666)]
COG0442	COG0459	BR0822	BR0822	Prolyl-tRNA synthetase {UniProtKB/TrEMBL:Q8G197}	BRA0195	groL	60 kDa chaperonin (Protein Cpn60) (groEL protein)	[TP0160-TP0030 (0.7719589)]
COG0255	COG1354	BR1225	rpmC	50S ribosomal protein L29	BR0880	BR0880	Segregation and condensation protein A	[TP0197-TP0691 (0.70609456)]
COG0036	COG1573	BR0850	BR0850	Ribulose-phosphate 3-epimerase	BR0620	BR0620	Phage SPO1 DNA polymerase-related protein	[TP0945-TP0229 (0.685165)]
COG0036	COG1573	BR0850	BR0850	Ribulose-phosphate 3-epimerase	BR0869	BR0869	Hypothetical protein {UniProtKB/TrEMBL:Q8G153}	[TP0945-TP0229 (0.685165)]
COG0036	COG1573	BR0850	BR0850	Ribulose-phosphate 3-epimerase	BR0648	BR0648	Phage SPO1 DNA polymerase-related protein	[TP0945-TP0229 (0.685165)]
COG0217	COG0481	BR1717	BMEI0321	Hypothetical UPF0082 protein BR1717	BRA1039	lepA	GTP-binding protein lepA	[TP0474-TP0510 (0.76600474)]
COG0178	COG0357	BR1104	uvrA	UvrABC system protein A (UvrA protein) (Excinuclease ABC subunit A)	BR2060	gidB	Methyltransferase gidB (EC 2.1.-.-) (Glucose-inhibited division protein B)	[TP0514-TP0946 (0.8569251)]
COG1815	COG1843	BRA0151	BRA0151	Flagellar basal-body rod protein FlgB	BRA1134	BRA1134	Basal-body rod modification protein FlgD,	[TP0396-TP0728 (0.83050734)]
COG0472	COG2239	BR0511	BR0511	Glycosyl transferase, group 4 family protein	BRA0876	BRA0876	Magnesium transporter {UniProtKB/TrEMBL:Q8FVG5}	[TP0345-TP0917 (0.5059451)]
COG0472	COG2239	BR1434	mraY	Phospho-N-acetylmuramoyl-pentapeptide-transferase (EC 2.7.8.13) (UDP- MurNAc-pentapeptide phosphotransferase)	BRA0876	BRA0876	Magnesium transporter {UniProtKB/TrEMBL:Q8FVG5}	[TP0345-TP0917 (0.5059451)]
COG0472	COG2239	BRA0428	BRA0428	Undecaprenyl-phosphate	BRA0876	BRA0876	Magnesium transporter {UniProtKB/TrEMBL:Q8FVG5}	[TP0345-TP0917 (0.5059451)]
COG0330	COG0772	BR1397	BR1397	HflK protein {UniProtKB/TrEMBL:Q8FZS5}	BR1432	BR1432	Cell division protein FtsW	[TP0113-TP0501 (0.70068353)]
COG0330	COG0772	BR1396	BR1396	HflC protein {UniProtKB/TrEMBL:Q8FZS6}	BR1432	BR1432	Cell division protein FtsW	[TP0113-TP0501 (0.70068353)]
COG0330	COG0772	BRA0075	BRA0075	SPFH domain/Band 7 family protein	BR1432	BR1432	Cell division protein FtsW	[TP0113-TP0501 (0.70068353)]
COG0442	COG1843	BR0822	BR0822	Prolyl-tRNA synthetase {UniProtKB/TrEMBL:Q8G197}	BRA1134	BRA1134	Basal-body rod modification protein FlgD,	[TP0160-TP0728 (0.50152636)]
COG1109	COG1488	BR1690	glmM	Phosphoglucosamine mutase (EC 5.4.2.10)	BR0112	pncB	Nicotinate phosphoribosyltransferase (EC 2.4.2.11) (NAPRTase)	[TP0413-TP0628 (0.6598422)]
COG1109	COG1488	BR0537	BR0537	Phosphomannomutase, putative	BR0112	pncB	Nicotinate phosphoribosyltransferase (EC 2.4.2.11) (NAPRTase)	[TP0413-TP0628 (0.6598422)]
COG1109	COG1488	BRA0348	BRA0348	Phosphoglucomutase, putative	BR0112	pncB	Nicotinate phosphoribosyltransferase (EC 2.4.2.11) (NAPRTase)	[TP0413-TP0628 (0.6598422)]
COG0477	COG1432	BR0833	BR0833	Drug resistance transporter, Bcr/CflA family	BR0649	BR0649	Hypothetical protein {UniProtKB/TrEMBL:Q8G1Q8}	[TP0840-TP0894 (0.55999315)]
COG0477	COG1432	BR0656	BR0656	Fosmidomycin resistance protein	BR0649	BR0649	Hypothetical protein {UniProtKB/TrEMBL:Q8G1Q8}	[TP0840-TP0894 (0.55999315)]
COG0477	COG1432	BRA0143	BRA0143	Phthalate transporter, putative	BR0649	BR0649	Hypothetical protein {UniProtKB/TrEMBL:Q8G1Q8}	[TP0840-TP0894 (0.55999315)]
COG0477	COG1432	BRA0687	BRA0687	Drug resistance transporter, Bcr/CflA family	BR0649	BR0649	Hypothetical protein {UniProtKB/TrEMBL:Q8G1Q8}	[TP0840-TP0894 (0.55999315)]
COG0477	COG1432	BRA0532	BRA0532	Major facilitator family transporter	BR0649	BR0649	Hypothetical protein {UniProtKB/TrEMBL:Q8G1Q8}	[TP0840-TP0894 (0.55999315)]
COG0477	COG1432	BR1740	BR1740	Transporter, putative {UniProtKB/TrEMBL:Q8FYW7}	BR0649	BR0649	Hypothetical protein {UniProtKB/TrEMBL:Q8G1Q8}	[TP0840-TP0894 (0.55999315)]
COG0477	COG1432	BR1680	BR1680	Major facilitator family transporter	BR0649	BR0649	Hypothetical protein {UniProtKB/TrEMBL:Q8G1Q8}	[TP0840-TP0894 (0.55999315)]
COG0477	COG1432	BRA0608	BRA0608	Major facilitator family transporter	BR0649	BR0649	Hypothetical protein {UniProtKB/TrEMBL:Q8G1Q8}	[TP0840-TP0894 (0.55999315)]
COG0477	COG1432	BRA0311	BRA0311	Transporter, putative {UniProtKB/TrEMBL:Q8FWY1}	BR0649	BR0649	Hypothetical protein {UniProtKB/TrEMBL:Q8G1Q8}	[TP0840-TP0894 (0.55999315)]
COG0477	COG1432	BRA0706	BRA0706	Major facilitator family transporter	BR0649	BR0649	Hypothetical protein {UniProtKB/TrEMBL:Q8G1Q8}	[TP0840-TP0894 (0.55999315)]
COG0477	COG1432	BR1573	BR1573	Transporter, putative {UniProtKB/TrEMBL:Q8FZB7}	BR0649	BR0649	Hypothetical protein {UniProtKB/TrEMBL:Q8G1Q8}	[TP0840-TP0894 (0.55999315)]
COG0477	COG1432	BRA0444	BRA0444	Major facilitator family transporter	BR0649	BR0649	Hypothetical protein {UniProtKB/TrEMBL:Q8G1Q8}	[TP0840-TP0894 (0.55999315)]
COG0477	COG1432	BR1963	BR1963	Major facilitator family transporter	BR0649	BR0649	Hypothetical protein {UniProtKB/TrEMBL:Q8G1Q8}	[TP0840-TP0894 (0.55999315)]
COG0477	COG1432	BR1401	BR1401	Drug resistance transporter, Bcr/CflA family	BR0649	BR0649	Hypothetical protein {UniProtKB/TrEMBL:Q8G1Q8}	[TP0840-TP0894 (0.55999315)]
COG0477	COG1432	BRA0116	BRA0116	Drug resistance transporter, Bcr/CflA family	BR0649	BR0649	Hypothetical protein {UniProtKB/TrEMBL:Q8G1Q8}	[TP0840-TP0894 (0.55999315)]
COG0477	COG1432	BR1059	BR1059	Drug resistance transporter, EmrB/QacA family	BR0649	BR0649	Hypothetical protein {UniProtKB/TrEMBL:Q8G1Q8}	[TP0840-TP0894 (0.55999315)]
COG0477	COG1432	BRA0888	BRA0888	Major facilitator family transporter	BR0649	BR0649	Hypothetical protein {UniProtKB/TrEMBL:Q8G1Q8}	[TP0840-TP0894 (0.55999315)]
COG0477	COG1432	BRA0471	BRA0471	Transporter, putative {UniProtKB/TrEMBL:Q8FWI4}	BR0649	BR0649	Hypothetical protein {UniProtKB/TrEMBL:Q8G1Q8}	[TP0840-TP0894 (0.55999315)]
COG0477	COG1432	BR0619	BR0619	Major facilitator family transporter	BR0649	BR0649	Hypothetical protein {UniProtKB/TrEMBL:Q8G1Q8}	[TP0840-TP0894 (0.55999315)]
COG0477	COG1432	BRA0219	BRA0219	Cis,cis-muconate transport protein MucK	BR0649	BR0649	Hypothetical protein {UniProtKB/TrEMBL:Q8G1Q8}	[TP0840-TP0894 (0.55999315)]
COG0477	COG1432	BR1453	BR1453	Metabolite-proton symporter	BR0649	BR0649	Hypothetical protein {UniProtKB/TrEMBL:Q8G1Q8}	[TP0840-TP0894 (0.55999315)]
COG0477	COG1432	BRA1017	BRA1017	Transporter, putative {UniProtKB/TrEMBL:Q8FV34}	BR0649	BR0649	Hypothetical protein {UniProtKB/TrEMBL:Q8G1Q8}	[TP0840-TP0894 (0.55999315)]
COG0143	COG0217	BR0995	metG	Methionyl-tRNA synthetase (EC 6.1.1.10) (Methionine--tRNA ligase) (MetRS)	BR1717	BMEI0321	Hypothetical UPF0082 protein BR1717	[TP0798-TP0474 (0.7790581)]
COG0357	COG0442	BR2060	gidB	Methyltransferase gidB (EC 2.1.-.-) (Glucose-inhibited division protein B)	BR0822	BR0822	Prolyl-tRNA synthetase {UniProtKB/TrEMBL:Q8G197}	[TP0946-TP0160 (0.6515529)]
COG0566	COG2204	BR1590	BR1590	RNA methyltransferase, TrmH family	BR1115	BR1115	Nitrogen regulation protein NtrX	[TP0054-TP0519 (0.63495165)]
COG0566	COG2204	BR1590	BR1590	RNA methyltransferase, TrmH family	BRA0082	BRA0082	Sigma-54 dependent DNA-binding response regulator	[TP0054-TP0519 (0.63495165)]
COG0566	COG2204	BR0150	BR0150	RNA methyltransferase, TrmH family	BR1117	BR1117	Nitrogen regulation protein NtrC	[TP0054-TP0519 (0.63495165)]
COG0566	COG2204	BR1590	BR1590	RNA methyltransferase, TrmH family	BR1117	BR1117	Nitrogen regulation protein NtrC	[TP0054-TP0519 (0.63495165)]
COG0566	COG2204	BR1254	BR1254	RNA methyltransferase, TrmH family, group 3	BR1115	BR1115	Nitrogen regulation protein NtrX	[TP0054-TP0519 (0.63495165)]
COG0566	COG2204	BR1254	BR1254	RNA methyltransferase, TrmH family, group 3	BR1117	BR1117	Nitrogen regulation protein NtrC	[TP0054-TP0519 (0.63495165)]
COG0566	COG2204	BR0150	BR0150	RNA methyltransferase, TrmH family	BRA0082	BRA0082	Sigma-54 dependent DNA-binding response regulator	[TP0054-TP0519 (0.63495165)]
COG0566	COG2204	BR1254	BR1254	RNA methyltransferase, TrmH family, group 3	BRA0082	BRA0082	Sigma-54 dependent DNA-binding response regulator	[TP0054-TP0519 (0.63495165)]
COG0566	COG2204	BR0150	BR0150	RNA methyltransferase, TrmH family	BR1115	BR1115	Nitrogen regulation protein NtrX	[TP0054-TP0519 (0.63495165)]
COG1129	COG4591	BRA0995	BRA0995	Ribose ABC transporter, ATP-binding protein	BR0823	BR0823	ABC transporter, permease protein	[TP0685-TP0582 (0.6658587)]
COG1129	COG4591	BR1339	BR1339	Sugar ABC transporter, ATP-binding protein	BR0823	BR0823	ABC transporter, permease protein	[TP0685-TP0582 (0.6658587)]
COG1129	COG4591	BR0542	BR0542	Ribose ABC transporter, ATP-binding protein	BR0823	BR0823	ABC transporter, permease protein	[TP0685-TP0582 (0.6658587)]
COG1129	COG4591	BR1632	BR1632	Ribose ABC transporter, ATP-binding protein	BR0823	BR0823	ABC transporter, permease protein	[TP0685-TP0582 (0.6658587)]
COG1129	COG4591	BRA0936	BRA0936	Sugar ABC transporter, ATP-binding protein	BR0823	BR0823	ABC transporter, permease protein	[TP0685-TP0582 (0.6658587)]
COG1129	COG4591	BRA0266	BRA0266	Sugar ABC transporter, ATP-binding protein,	BR0823	BR0823	ABC transporter, permease protein	[TP0685-TP0582 (0.6658587)]
COG1129	COG4591	BRA1151	BRA1151	D-xylose ABC transporter, ATP-binding protein	BR0823	BR0823	ABC transporter, permease protein	[TP0685-TP0582 (0.6658587)]
COG1129	COG4591	BRA0860	BRA0860	Ribose ABC transporter, ATP-binding protein	BR0823	BR0823	ABC transporter, permease protein	[TP0685-TP0582 (0.6658587)]
COG0457	COG1256	BR0402	BR0402	TPR domain protein {UniProtKB/TrEMBL:Q8G2C2}	BRA1138	BRA1138	Flagellar hook-associated protein FlgK, putative	[TP0067-TP0660 (0.6278126)]
COG0457	COG1256	BR1747	BR1747	TPR domain protein {UniProtKB/TrEMBL:Q8FYW1}	BRA1138	BRA1138	Flagellar hook-associated protein FlgK, putative	[TP0067-TP0660 (0.6278126)]
COG0457	COG1256	BRA0964	BRA0964	TPR domain protein {UniProtKB/TrEMBL:Q8FV82}	BRA1138	BRA1138	Flagellar hook-associated protein FlgK, putative	[TP0067-TP0660 (0.6278126)]
COG1752	COG2011	BRA0209	BRA0209	Hypothetical protein {UniProtKB/TrEMBL:Q8FX76}	BRA0962	BRA0962	ABC transporter, permease protein	[TP1033-TP0119 (0.6374247)]
COG1752	COG2011	BR1077	BR1077	Hypothetical protein {UniProtKB/TrEMBL:Q8G0L2}	BRA0962	BRA0962	ABC transporter, permease protein	[TP1033-TP0119 (0.6374247)]
COG0564	COG1200	BR1000	BR1000	Pseudouridine synthase {UniProtKB/TrEMBL:Q6I819}	BRA0581	BRA0581	ATP-dependent DNA helicase RecG	[TP0339-TP0687 (0.85149276)]
COG0564	COG1200	BR1651	BR1651	Pseudouridine synthase {UniProtKB/TrEMBL:Q6I818}	BRA0581	BRA0581	ATP-dependent DNA helicase RecG	[TP0339-TP0687 (0.85149276)]
COG0636	COG1512	BR0383	BR0383	ATP synthase F0, C subunit	BR1821	BR1821	Hypothetical protein {UniProtKB/TrEMBL:Q8FYP3}	[TP0430-TP0561 (0.5857341)]
COG0772	COG1115	BR1432	BR1432	Cell division protein FtsW	BRA0483	BRA0483	Amino acid carrier family protein	[TP0501-TP0998 (0.70629925)]
COG0457	COG2812	BR0402	BR0402	TPR domain protein {UniProtKB/TrEMBL:Q8G2C2}	BR0034	BR0034	DNA polymerase III, gamma and tau subunits	[TP0067-TP1005 (0.5652097)]
COG0457	COG2812	BRA0964	BRA0964	TPR domain protein {UniProtKB/TrEMBL:Q8FV82}	BR0034	BR0034	DNA polymerase III, gamma and tau subunits	[TP0067-TP1005 (0.5652097)]
COG0457	COG2812	BR1747	BR1747	TPR domain protein {UniProtKB/TrEMBL:Q8FYW1}	BR0034	BR0034	DNA polymerase III, gamma and tau subunits	[TP0067-TP1005 (0.5652097)]
COG0457	COG1396	BR1747	BR1747	TPR domain protein {UniProtKB/TrEMBL:Q8FYW1}	BR0264	BR0264	Hypothetical protein {UniProtKB/TrEMBL:Q8G2Q4}	[TP0648-TP0461 (0.6214171)]
COG0457	COG1396	BR0402	BR0402	TPR domain protein {UniProtKB/TrEMBL:Q8G2C2}	BR2077	BR2077	Hypothetical protein {UniProtKB/TrEMBL:Q8FY14}	[TP0648-TP0461 (0.6214171)]
COG0457	COG1396	BR0402	BR0402	TPR domain protein {UniProtKB/TrEMBL:Q8G2C2}	BR1852	BR1852	Transcriptional regulator, Cro/CI family	[TP0648-TP0461 (0.6214171)]
COG0457	COG1396	BRA0964	BRA0964	TPR domain protein {UniProtKB/TrEMBL:Q8FV82}	BR2077	BR2077	Hypothetical protein {UniProtKB/TrEMBL:Q8FY14}	[TP0648-TP0461 (0.6214171)]
COG0457	COG1396	BRA0964	BRA0964	TPR domain protein {UniProtKB/TrEMBL:Q8FV82}	BRA0925	BRA0925	Transcriptional regulator, putative	[TP0648-TP0461 (0.6214171)]
COG0457	COG1396	BRA0964	BRA0964	TPR domain protein {UniProtKB/TrEMBL:Q8FV82}	BR2159	BR2159	Transcriptional regulator, Cro/CI family	[TP0648-TP0461 (0.6214171)]
COG0457	COG1396	BR1747	BR1747	TPR domain protein {UniProtKB/TrEMBL:Q8FYW1}	BR2159	BR2159	Transcriptional regulator, Cro/CI family	[TP0648-TP0461 (0.6214171)]
COG0457	COG1396	BRA0964	BRA0964	TPR domain protein {UniProtKB/TrEMBL:Q8FV82}	BR1852	BR1852	Transcriptional regulator, Cro/CI family	[TP0648-TP0461 (0.6214171)]
COG0457	COG1396	BR1747	BR1747	TPR domain protein {UniProtKB/TrEMBL:Q8FYW1}	BRA0925	BRA0925	Transcriptional regulator, putative	[TP0648-TP0461 (0.6214171)]
COG0457	COG1396	BR1747	BR1747	TPR domain protein {UniProtKB/TrEMBL:Q8FYW1}	BR1852	BR1852	Transcriptional regulator, Cro/CI family	[TP0648-TP0461 (0.6214171)]
COG0457	COG1396	BR0402	BR0402	TPR domain protein {UniProtKB/TrEMBL:Q8G2C2}	BR0264	BR0264	Hypothetical protein {UniProtKB/TrEMBL:Q8G2Q4}	[TP0648-TP0461 (0.6214171)]
COG0457	COG1396	BR0402	BR0402	TPR domain protein {UniProtKB/TrEMBL:Q8G2C2}	BRA0925	BRA0925	Transcriptional regulator, putative	[TP0648-TP0461 (0.6214171)]
COG0457	COG1396	BRA0964	BRA0964	TPR domain protein {UniProtKB/TrEMBL:Q8FV82}	BR0264	BR0264	Hypothetical protein {UniProtKB/TrEMBL:Q8G2Q4}	[TP0648-TP0461 (0.6214171)]
COG0457	COG1396	BR0402	BR0402	TPR domain protein {UniProtKB/TrEMBL:Q8G2C2}	BR2159	BR2159	Transcriptional regulator, Cro/CI family	[TP0648-TP0461 (0.6214171)]
COG0457	COG1396	BR1747	BR1747	TPR domain protein {UniProtKB/TrEMBL:Q8FYW1}	BR2077	BR2077	Hypothetical protein {UniProtKB/TrEMBL:Q8FY14}	[TP0648-TP0461 (0.6214171)]
COG0237	COG1493	BR2070	coaE	Dephospho-CoA kinase (EC 2.7.1.24) (Dephosphocoenzyme A kinase)	BR2092	BR2092	Hypothetical protein {UniProtKB/TrEMBL:Q8FY02}	[TP0296-TP0591 (0.7885255)]
COG0322	COG1432	BR0699	uvrC	UvrABC system protein C (Protein uvrC) (Excinuclease ABC subunit C)	BR0649	BR0649	Hypothetical protein {UniProtKB/TrEMBL:Q8G1Q8}	[TP0472-TP0894 (0.7171434)]
COG0124	COG0124	BRA0187	hisS	Histidyl-tRNA synthetase (EC 6.1.1.21) (Histidine--tRNA ligase) (HisRS)	BRA0187	hisS	Histidyl-tRNA synthetase (EC 6.1.1.21) (Histidine--tRNA ligase) (HisRS)	[TP0641-TP0641 (0.67365265)]
COG1377	COG1512	BRA0121	BRA0121	Flagellar biosynthetic protein FlhB	BR1821	BR1821	Hypothetical protein {UniProtKB/TrEMBL:Q8FYP3}	[TP0715-TP0561 (0.6628788)]
COG0768	COG0815	BR1437	BR1437	Penicillin-binding protein	BR2158	lnt	Apolipoprotein N-acyltransferase (EC 2.3.1.-) (ALP N-acyltransferase)	[TP0500-TP0252 (0.87159187)]
COG2239	COG4603	BRA0876	BRA0876	Magnesium transporter {UniProtKB/TrEMBL:Q8FVG5}	BRA0569	BRA0569	ABC transporter, permease protein	[TP0917-TP0301 (0.53720385)]
COG2239	COG4603	BRA0876	BRA0876	Magnesium transporter {UniProtKB/TrEMBL:Q8FVG5}	BRA0008	BRA0008	ABC transporter, permease protein, putative	[TP0917-TP0301 (0.53720385)]
COG1214	COG3439	BR2150	BR2150	Protease, putative {UniProtKB/TrEMBL:Q8FXU7}	BR1369	crcB2	Protein crcB homolog 2	[TP0876-TP0895 (0.56457245)]
COG0442	COG1344	BR0822	BR0822	Prolyl-tRNA synthetase {UniProtKB/TrEMBL:Q8G197}	BRA1147	BRA1147	Flagellin family protein	[TP0160-TP0792 (0.6929264), TP0160-TP0659 (0.5927278)]
COG0442	COG1344	BR0822	BR0822	Prolyl-tRNA synthetase {UniProtKB/TrEMBL:Q8G197}	BRA1137	BRA1137	Flagellar hook-associated protein FlgL, putative	[TP0160-TP0792 (0.6929264), TP0160-TP0659 (0.5927278)]
COG1558	COG4591	BRA0152	BRA0152	Flagellar basal-body rod protein FlgC	BR0823	BR0823	ABC transporter, permease protein	[TP0397-TP0582 (0.5810855)]
COG0687	COG1057	BR1612	BR1612	Spermidine/putrescine ABC transporter,	BR1842	nadD	Probable nicotinate-nucleotide adenylyltransferase (EC 2.7.7.18) (Deamido-NAD(+) pyrophosphorylase) (Deamido-NAD(+) diphosphorylase) (Nicotinate mononucleotide adenylyltransferase) (NaMN adenylyltransferase)	[TP0655-TP0741 (0.7061969)]
COG0687	COG1057	BRA0326	BRA0326	Spermidine/putrescine ABC transporter,	BR1842	nadD	Probable nicotinate-nucleotide adenylyltransferase (EC 2.7.7.18) (Deamido-NAD(+) pyrophosphorylase) (Deamido-NAD(+) diphosphorylase) (Nicotinate mononucleotide adenylyltransferase) (NaMN adenylyltransferase)	[TP0655-TP0741 (0.7061969)]
COG1558	COG4786	BRA0152	BRA0152	Flagellar basal-body rod protein FlgC	BRA0154	BRA0154	Flagellar basal-body rod protein FlgG	[TP0397-TP0961 (0.74447966)]
COG1558	COG4786	BRA0152	BRA0152	Flagellar basal-body rod protein FlgC	BRA0128	BRA0128	Flagellar basal-body rod protein FlgF	[TP0397-TP0961 (0.74447966)]
COG0012	COG0608	BR1537	BR1537	GTP-binding protein, putative	BR1270	BR1270	Single-stranded-DNA-specific exonuclease RecJ	[TP0124-TP0704 (0.626838)]
COG0739	COG0773	BR1861	BR1861	Peptidase, M23/M37 family	BR1430	murC	UDP-N-acetylmuramate--L-alanine ligase (EC 6.3.2.8) (UDP-N- acetylmuramoyl-L-alanine synthetase)	[TP0782-TP0341 (0.8145237)]
COG0739	COG0773	BR0681	BR0681	Peptidase, M23/M37 family	BR1430	murC	UDP-N-acetylmuramate--L-alanine ligase (EC 6.3.2.8) (UDP-N- acetylmuramoyl-L-alanine synthetase)	[TP0782-TP0341 (0.8145237)]
COG0739	COG0773	BR0888	BR0888	Peptidase, M23/M37 family	BR1430	murC	UDP-N-acetylmuramate--L-alanine ligase (EC 6.3.2.8) (UDP-N- acetylmuramoyl-L-alanine synthetase)	[TP0782-TP0341 (0.8145237)]
COG0050	COG0457	BR1235	tufB	Elongation factor Tu (EF-Tu)	BR1747	BR1747	TPR domain protein {UniProtKB/TrEMBL:Q8FYW1}	[TP0187-TP0067 (0.7854602)]
COG0050	COG0457	BR1251	AAN30154.1	Elongation factor Tu	BR1747	BR1747	TPR domain protein {UniProtKB/TrEMBL:Q8FYW1}	[TP0187-TP0067 (0.7854602)]
COG0050	COG0457	BR1235	tufB	Elongation factor Tu (EF-Tu)	BRA0964	BRA0964	TPR domain protein {UniProtKB/TrEMBL:Q8FV82}	[TP0187-TP0067 (0.7854602)]
COG0050	COG0457	BR1235	tufB	Elongation factor Tu (EF-Tu)	BR0402	BR0402	TPR domain protein {UniProtKB/TrEMBL:Q8G2C2}	[TP0187-TP0067 (0.7854602)]
COG0050	COG0457	BR1251	AAN30154.1	Elongation factor Tu	BRA0964	BRA0964	TPR domain protein {UniProtKB/TrEMBL:Q8FV82}	[TP0187-TP0067 (0.7854602)]
COG0050	COG0457	BR1251	AAN30154.1	Elongation factor Tu	BR0402	BR0402	TPR domain protein {UniProtKB/TrEMBL:Q8G2C2}	[TP0187-TP0067 (0.7854602)]
COG0257	COG0564	BR1746	BR1746	50S ribosomal protein L36	BR1651	BR1651	Pseudouridine synthase {UniProtKB/TrEMBL:Q6I818}	[TP0209-TP0154 (0.634929)]
COG0257	COG0564	BR1746	BR1746	50S ribosomal protein L36	BR1000	BR1000	Pseudouridine synthase {UniProtKB/TrEMBL:Q6I819}	[TP0209-TP0154 (0.634929)]
COG1108	COG1512	BRA1124	BRA1124	Zinc ABC transporter, permease protein	BR1821	BR1821	Hypothetical protein {UniProtKB/TrEMBL:Q8FYP3}	[TP0036-TP0561 (0.5857341)]
COG0739	COG2239	BR0681	BR0681	Peptidase, M23/M37 family	BRA0876	BRA0876	Magnesium transporter {UniProtKB/TrEMBL:Q8FVG5}	[TP0155-TP0917 (0.6343327)]
COG0739	COG2239	BR1861	BR1861	Peptidase, M23/M37 family	BRA0876	BRA0876	Magnesium transporter {UniProtKB/TrEMBL:Q8FVG5}	[TP0155-TP0917 (0.6343327)]
COG0739	COG2239	BR0888	BR0888	Peptidase, M23/M37 family	BRA0876	BRA0876	Magnesium transporter {UniProtKB/TrEMBL:Q8FVG5}	[TP0155-TP0917 (0.6343327)]
COG0457	COG1187	BR0402	BR0402	TPR domain protein {UniProtKB/TrEMBL:Q8G2C2}	BRA0206	BRA0206	RNA pseudouridylate synthase family protein	[TP0067-TP0459 (0.6360361)]
COG0457	COG1187	BRA0964	BRA0964	TPR domain protein {UniProtKB/TrEMBL:Q8FV82}	BRA0206	BRA0206	RNA pseudouridylate synthase family protein	[TP0067-TP0459 (0.6360361)]
COG0457	COG1187	BR1747	BR1747	TPR domain protein {UniProtKB/TrEMBL:Q8FYW1}	BRA0206	BRA0206	RNA pseudouridylate synthase family protein	[TP0067-TP0459 (0.6360361)]
COG0210	COG0305	BR1413	BR1413	DNA helicase II {UniProtKB/TrEMBL:Q8FZR0}	BR0450	BR0450	Replicative DNA helicase	[TP0102-TP0058 (0.8842861)]
COG0621	COG0739	BRA0566	BRA0566	Hypothetical protein {UniProtKB/TrEMBL:Q8FW94}	BR1861	BR1861	Peptidase, M23/M37 family	[TP0269-TP0702 (0.8475093)]
COG0621	COG0739	BR2153	BR2153	Hypothetical protein {UniProtKB/TrEMBL:Q8FXU4}	BR0681	BR0681	Peptidase, M23/M37 family	[TP0269-TP0702 (0.8475093)]
COG0621	COG0739	BR1933	BR1933	Hypothetical protein {UniProtKB/TrEMBL:Q8FYE9}	BR0681	BR0681	Peptidase, M23/M37 family	[TP0269-TP0702 (0.8475093)]
COG0621	COG0739	BR1933	BR1933	Hypothetical protein {UniProtKB/TrEMBL:Q8FYE9}	BR1861	BR1861	Peptidase, M23/M37 family	[TP0269-TP0702 (0.8475093)]
COG0621	COG0739	BRA0566	BRA0566	Hypothetical protein {UniProtKB/TrEMBL:Q8FW94}	BR0681	BR0681	Peptidase, M23/M37 family	[TP0269-TP0702 (0.8475093)]
COG0621	COG0739	BR1933	BR1933	Hypothetical protein {UniProtKB/TrEMBL:Q8FYE9}	BR0888	BR0888	Peptidase, M23/M37 family	[TP0269-TP0702 (0.8475093)]
COG0621	COG0739	BR2153	BR2153	Hypothetical protein {UniProtKB/TrEMBL:Q8FXU4}	BR0888	BR0888	Peptidase, M23/M37 family	[TP0269-TP0702 (0.8475093)]
COG0621	COG0739	BR2153	BR2153	Hypothetical protein {UniProtKB/TrEMBL:Q8FXU4}	BR1861	BR1861	Peptidase, M23/M37 family	[TP0269-TP0702 (0.8475093)]
COG0621	COG0739	BRA0566	BRA0566	Hypothetical protein {UniProtKB/TrEMBL:Q8FW94}	BR0888	BR0888	Peptidase, M23/M37 family	[TP0269-TP0702 (0.8475093)]
COG0257	COG1057	BR1746	BR1746	50S ribosomal protein L36	BR1842	nadD	Probable nicotinate-nucleotide adenylyltransferase (EC 2.7.7.18) (Deamido-NAD(+) pyrophosphorylase) (Deamido-NAD(+) diphosphorylase) (Nicotinate mononucleotide adenylyltransferase) (NaMN adenylyltransferase)	[TP0209-TP0741 (0.64932555)]
