# Supplementary material for: The Binary Protein Interactome of Treponema pallidum – The Syphilis Spirochete
Source: PLoS One. 2008 May 28;3(5):e2292. doi: 10.1371/journal.pone.0002292 (PMC2386257; doi:10.1371/journal.pone.0002292)
Supplement: Data S1 — Predicted protein-protein interactions based on our Treponema pallidum data; zip archive containing 372 files with one file per species. (6.09 MB ZIP) [file pone.0002292.s006.zip › bacteria/Buchnera_aphidicola_APS.tab]

107806 Buchnera aphidicola APS
COG A	COG B	Locus Id A	Preferred Name(s) A	Annotation A	Locus Id B	Preferred Name(s) B	Annotation B	T. pallidum interaction
COG0617	COG0860	BU061	cca	CCA-adding enzyme (EC 2.7.7.25) (EC 2.7.7.21) (tRNA nucleotidyltransferase) (tRNA adenylyl-/cytidylyl- transferase) (tRNA CCA-pyrophosphorylase) (tRNA-NT)	BU576	amiB	Putative N-acetylmuramoyl-L-alanine amidase (EC 3.5.1.28)	[TP0270-TP0247 (0.76828843)]
COG0201	COG0550	BU504	secY	Preprotein translocase secY subunit	BU284	topA	DNA topoisomerase 1 (EC 5.99.1.2) (DNA topoisomerase I) (Omega- protein) (Relaxing enzyme) (Untwisting enzyme) (Swivelase)	[TP0208-TP0394 (0.8044664)]
COG0768	COG2812	BU222	ftsI	Peptidoglycan synthetase ftsI (EC 2.4.1.129) (Peptidoglycan glycosyltransferase 3) (Penicillin-binding protein 3) (PBP-3)	BU481	dnaX	DNA polymerase III subunit gamma (EC 2.7.7.7)	[TP0500-TP1005 (0.655462)]
COG0180	COG0564	BU536	trpS	Tryptophanyl-tRNA synthetase (EC 6.1.1.2) (Tryptophan--tRNA ligase) (TrpRS)	BU401	rluD	Ribosomal large subunit pseudouridine synthase D (EC 5.4.99.-) (rRNA- uridine isomerase D) (rRNA pseudouridylate synthase D)	[TP0632-TP0339 (0.7885255)]
COG0180	COG0564	BU536	trpS	Tryptophanyl-tRNA synthetase (EC 6.1.1.2) (Tryptophan--tRNA ligase) (TrpRS)	BU348	rluC	Ribosomal large subunit pseudouridine synthase C (EC 5.4.99.-) (rRNA- uridine isomerase C) (rRNA pseudouridylate synthase C)	[TP0632-TP0339 (0.7885255)]
COG0090	COG0223	BU521	rplB	50S ribosomal protein L2	BU497	fmt	Methionyl-tRNA formyltransferase (EC 2.1.2.9)	[TP0192-TP0756 (0.8610547)]
COG0125	COG0586	BU353	tmk	Thymidylate kinase {UniProtKB/Swiss-Prot:P57434}	BU139	BU139	Hypothetical protein BU139	[TP0354-TP0779 (0.67954355)]
COG0495	COG1214	BU444	leuS	Leucyl-tRNA synthetase (EC 6.1.1.4) (Leucine--tRNA ligase) (LeuRS)	BU324	BU324	Hypothetical protein BU324	[TP0586-TP0876 (0.5571989)]
COG0192	COG0592	BU408	metK	S-adenosylmethionine synthetase (EC 2.5.1.6) (Methionine adenosyltransferase) (AdoMet synthetase) (MAT)	BU011	dnaN	DNA polymerase III subunit beta (EC 2.7.7.7)	[TP0794-TP0002 (0.8412751)]
COG0360	COG0616	BU564	rpsF	30S ribosomal protein S6	BU283	sohB	Probable protease sohB (EC 3.4.21.-)	[TP0063-TP0997 (0.6657489)]
COG0265	COG0333	BU228	degP	Probable serine protease do-like precursor (EC 3.4.21.-)	BU349	BU349	50S ribosomal protein L32	[TP0773-TP0807 (0.5060325)]
COG0495	COG0761	BU444	leuS	Leucyl-tRNA synthetase (EC 6.1.1.4) (Leucine--tRNA ligase) (LeuRS)	BU147	lytB	4-hydroxy-3-methylbut-2-enyl diphosphate reductase (EC 1.17.1.2)	[TP0586-TP0547 (0.63095015)]
COG1536	COG1677	BU074	fliG	Flagellar motor switch protein fliG	BU072	fliE	Flagellar hook-basal body complex protein fliE	[TP0026-TP0398 (0.81876683)]
COG0820	COG2812	BU286	BU286	Hypothetical UPF0063 protein BU286	BU481	dnaX	DNA polymerase III subunit gamma (EC 2.7.7.7)	[TP0068-TP1005 (0.60435057)]
COG0771	COG1815	BU218	murD	UDP-N-acetylmuramoylalanine--D-glutamate ligase (EC 6.3.2.9) (UDP-N- acetylmuramoyl-L-alanyl-D-glutamate synthetase) (D-glutamic acid- adding enzyme)	BU337	flgB	Flagellar basal-body rod protein flgB	[TP0903-TP0396 (0.6336193)]
COG0257	COG1253	BU503	BU503	50S ribosomal protein L36	BU323	BU323	Hypothetical UPF0053 protein BU323	[TP0209-TP0027 (0.74441797)]
COG0060	COG0681	BU149	ileS	Isoleucyl-tRNA synthetase (EC 6.1.1.5) (Isoleucine--tRNA ligase) (IleRS)	BU259	lepB	Signal peptidase I (EC 3.4.21.89) (SPase I) (Leader peptidase I)	[TP0452-TP0185 (0.79878455)]
COG0257	COG1749	BU503	BU503	50S ribosomal protein L36	BU340	flgE	Flagellar hook protein flgE	[TP0209-TP0727 (0.6772987)]
COG0465	COG0465	BU382	hflB	Cell division protein ftsH (EC 3.4.24.-)	BU382	hflB	Cell division protein ftsH (EC 3.4.24.-)	[TP0330-TP0330 (0.73856413)]
COG0242	COG0272	BU496	def	Peptide deformylase (EC 3.5.1.88) (PDF) (Polypeptide deformylase)	BU067	lig	DNA ligase (EC 6.5.1.2) (Polydeoxyribonucleotide synthase [NAD+])	[TP0757-TP0634 (0.68197167)]
COG0187	COG0358	BU010	gyrB	DNA gyrase subunit B (EC 5.99.1.3)	BU056	dnaG	DNA primase {UniProtKB/Swiss-Prot:P57164}	[TP1006-TP0492 (0.55112576)]
COG1154	COG2812	BU464	dxs	1-deoxy-D-xylulose-5-phosphate synthase (EC 2.2.1.7) (1-deoxyxylulose- 5-phosphate synthase) (DXP synthase) (DXPS)	BU481	dnaX	DNA polymerase III subunit gamma (EC 2.7.7.7)	[TP0824-TP1005 (0.68180764)]
COG0223	COG1551	BU497	fmt	Methionyl-tRNA formyltransferase (EC 2.1.2.9)	BU404	BU404	Carbon storage regulator homolog	[TP0756-TP0657 (0.72355264)]
COG0237	COG0552	BU203	coaE	Dephospho-CoA kinase (EC 2.7.1.24) (Dephosphocoenzyme A kinase)	BU024	ftsY	Cell division protein ftsY homolog	[TP0296-TP0578 (0.7885255)]
COG0080	COG0265	BU038	rplK	50S ribosomal protein L11	BU228	degP	Probable serine protease do-like precursor (EC 3.4.21.-)	[TP0237-TP0773 (0.6164146)]
COG2812	COG2812	BU481	dnaX	DNA polymerase III subunit gamma (EC 2.7.7.7)	BU481	dnaX	DNA polymerase III subunit gamma (EC 2.7.7.7)	[TP1005-TP1005 (0.52391654)]
COG0223	COG0234	BU497	fmt	Methionyl-tRNA formyltransferase (EC 2.1.2.9)	BU018	groS	10 kDa chaperonin (Protein Cpn10) (groES protein)	[TP0756-TP1013 (0.64276713)]
COG0223	COG0242	BU497	fmt	Methionyl-tRNA formyltransferase (EC 2.1.2.9)	BU496	def	Peptide deformylase (EC 3.5.1.88) (PDF) (Polypeptide deformylase)	[TP0756-TP0757 (0.8300303)]
COG0233	COG0359	BU234	frr	Ribosome recycling factor (Ribosome-releasing factor) (RRF)	BU562	rplI	50S ribosomal protein L9	[TP0604-TP0060 (0.5105792)]
COG0265	COG0492	BU228	degP	Probable serine protease do-like precursor (EC 3.4.21.-)	BU314	trxB	Thioredoxin reductase (EC 1.8.1.9) (TRXR)	[TP0773-TP0814 (0.6926654)]
COG0465	COG0772	BU382	hflB	Cell division protein ftsH (EC 3.4.24.-)	BU217	ftsW	Cell division protein ftsW	[TP0330-TP0387 (0.8016956)]
COG0860	COG1214	BU576	amiB	Putative N-acetylmuramoyl-L-alanine amidase (EC 3.5.1.28)	BU324	BU324	Hypothetical protein BU324	[TP0247-TP0876 (0.6334264)]
COG0305	COG2812	BU546	dnaB	Replicative DNA helicase (EC 3.6.1.-)	BU481	dnaX	DNA polymerase III subunit gamma (EC 2.7.7.7)	[TP0058-TP1005 (0.7130585)]
COG0188	COG0526	BU180	gyrA	DNA gyrase subunit A (EC 5.99.1.3)	BU430	dsbA	Thiol:disulfide interchange protein dsbA precursor	[TP0005-TP0100 (0.7885434)]
COG0188	COG0526	BU180	gyrA	DNA gyrase subunit A (EC 5.99.1.3)	BU597	trxA	Thioredoxin {UniProtKB/Swiss-Prot:P57653}	[TP0005-TP0100 (0.7885434)]
COG0526	COG0771	BU430	dsbA	Thiol:disulfide interchange protein dsbA precursor	BU218	murD	UDP-N-acetylmuramoylalanine--D-glutamate ligase (EC 6.3.2.9) (UDP-N- acetylmuramoyl-L-alanyl-D-glutamate synthetase) (D-glutamic acid- adding enzyme)	[TP0100-TP0903 (0.59509045)]
COG0526	COG0771	BU597	trxA	Thioredoxin {UniProtKB/Swiss-Prot:P57653}	BU218	murD	UDP-N-acetylmuramoylalanine--D-glutamate ligase (EC 6.3.2.9) (UDP-N- acetylmuramoyl-L-alanyl-D-glutamate synthetase) (D-glutamic acid- adding enzyme)	[TP0100-TP0903 (0.59509045)]
COG1536	COG1868	BU074	fliG	Flagellar motor switch protein fliG	BU080	fliM	Flagellar motor switch protein fliM	[TP0026-TP0721 (0.9539454)]
COG0250	COG0772	BU039	nusG	Transcription antitermination protein nusG	BU217	ftsW	Cell division protein ftsW	[TP0236-TP0387 (0.7470728)]
COG0227	COG0740	BU086	rpmB	50S ribosomal protein L28	BU475	clpP	ATP-dependent Clp protease proteolytic subunit (EC 3.4.21.92) (Endopeptidase Clp)	[TP0362-TP0507 (0.75048)]
COG0103	COG0211	BU390	rpsI	30S ribosomal protein S9	BU388	rpmA	50S ribosomal protein L27	[TP1024-TP0743 (0.87139803)]
COG0621	COG2812	BU441	BU441	Hypothetical UPF0004 protein BU441	BU481	dnaX	DNA polymerase III subunit gamma (EC 2.7.7.7)	[TP0754-TP1005 (0.5550382)]
COG0442	COG4591	BU239	proS	Prolyl-tRNA synthetase (EC 6.1.1.15) (Proline--tRNA ligase) (ProRS)	BU295	lolC	Lipoprotein-releasing system transmembrane protein lolC	[TP0160-TP0582 (0.74148)]
COG1536	COG4786	BU074	fliG	Flagellar motor switch protein fliG	BU342	flgG	Flagellar basal-body rod protein flgG (Distal rod protein)	[TP0026-TP0961 (0.8107165)]
COG0697	COG0716	BU281	BU281	Hypothetical transport protein BU281	BU299	fldA	Flavodoxin {UniProtKB/Swiss-Prot:P57385}	[TP0986-TP0925 (0.8288174)]
COG0465	COG4591	BU382	hflB	Cell division protein ftsH (EC 3.4.24.-)	BU295	lolC	Lipoprotein-releasing system transmembrane protein lolC	[TP0765-TP0582 (0.6598422)]
COG0272	COG0773	BU067	lig	DNA ligase (EC 6.5.1.2) (Polydeoxyribonucleotide synthase [NAD+])	BU215	murC	UDP-N-acetylmuramate--L-alanine ligase (EC 6.3.2.8) (UDP-N- acetylmuramoyl-L-alanine synthetase)	[TP0634-TP0341 (0.8201813)]
COG0036	COG0249	BU537	rpe	Ribulose-phosphate 3-epimerase (EC 5.1.3.1) (Pentose-5-phosphate 3- epimerase) (PPE) (R5P3E)	BU429	mutS	DNA mismatch repair protein mutS	[TP0945-TP0328 (0.6742458)]
COG0124	COG0465	BU288	hisS	Histidyl-tRNA synthetase (EC 6.1.1.21) (Histidine--tRNA ligase) (HisRS)	BU382	hflB	Cell division protein ftsH (EC 3.4.24.-)	[TP0641-TP0330 (0.76316583)]
COG0564	COG1843	BU348	rluC	Ribosomal large subunit pseudouridine synthase C (EC 5.4.99.-) (rRNA- uridine isomerase C) (rRNA pseudouridylate synthase C)	BU339	flgD	Basal-body rod modification protein flgD	[TP0339-TP0728 (0.7885255)]
COG0564	COG1843	BU401	rluD	Ribosomal large subunit pseudouridine synthase D (EC 5.4.99.-) (rRNA- uridine isomerase D) (rRNA pseudouridylate synthase D)	BU339	flgD	Basal-body rod modification protein flgD	[TP0339-TP0728 (0.7885255)]
COG0504	COG0728	BU416	pyrG	CTP synthase (EC 6.3.4.2) (UTP--ammonia ligase) (CTP synthetase)	BU333	mviN	Virulence factor mviN homolog	[TP0305-TP0516 (0.84299135)]
COG0275	COG0820	BU224	mraW	S-adenosyl-methyltransferase mraW (EC 2.1.1.-)	BU286	BU286	Hypothetical UPF0063 protein BU286	[TP0384-TP0068 (0.79878455)]
COG0242	COG0360	BU496	def	Peptide deformylase (EC 3.5.1.88) (PDF) (Polypeptide deformylase)	BU564	rpsF	30S ribosomal protein S6	[TP0757-TP0063 (0.54983324)]
COG0234	COG0772	BU018	groS	10 kDa chaperonin (Protein Cpn10) (groES protein)	BU217	ftsW	Cell division protein ftsW	[TP1013-TP0387 (0.81326103)]
COG0228	COG0250	BU394	rpsP	30S ribosomal protein S16	BU039	nusG	Transcription antitermination protein nusG	[TP0905-TP0236 (0.7099409)]
COG0465	COG0532	BU382	hflB	Cell division protein ftsH (EC 3.4.24.-)	BU377	infB	Translation initiation factor IF-2	[TP0330-TP0891 (0.8751731)]
COG0234	COG0445	BU018	groS	10 kDa chaperonin (Protein Cpn10) (groES protein)	BU001	gidA	tRNA uridine 5-carboxymethylaminomethyl modification enzyme gidA (Glucose-inhibited division protein A)	[TP1013-TP0044 (0.813164)]
COG1186	COG1925	BU436	prfB	Peptide chain release factor 2 (RF-2)	BU065	ptsH	Phosphocarrier protein HPr (Histidine-containing protein)	[TP0576-TP0589 (0.79878455)]
COG1749	COG2885	BU340	flgE	Flagellar hook protein flgE	BU332	ompA	OmpA-like protein precursor	[TP0727-TP0292 (0.89187646)]
COG0319	COG0333	BU442	BU442	UPF0054 protein BU442	BU349	BU349	50S ribosomal protein L32	[TP0650-TP0807 (0.80809164)]
COG0188	COG3951	BU180	gyrA	DNA gyrase subunit A (EC 5.99.1.3)	BU345	flgJ	Putative flagellar protein flgJ homolog	[TP0005-TP0959 (0.60144246)]
COG0782	COG0860	BU384	greA	Transcription elongation factor greA (Transcript cleavage factor greA)	BU576	amiB	Putative N-acetylmuramoyl-L-alanine amidase (EC 3.5.1.28)	[TP0019-TP0247 (0.7668169)]
COG1677	COG1815	BU072	fliE	Flagellar hook-basal body complex protein fliE	BU337	flgB	Flagellar basal-body rod protein flgB	[TP0398-TP0396 (0.79194725)]
COG0188	COG0305	BU180	gyrA	DNA gyrase subunit A (EC 5.99.1.3)	BU546	dnaB	Replicative DNA helicase (EC 3.6.1.-)	[TP0005-TP0058 (0.73312306)]
COG1825	COG2812	BU138	rplY	50S ribosomal protein L25	BU481	dnaX	DNA polymerase III subunit gamma (EC 2.7.7.7)	[TP0372-TP1005 (0.6540257)]
COG0024	COG1121	BU230	map	Methionine aminopeptidase (EC 3.4.11.18) (MAP) (Peptidase M)	BU318	znuC	High-affinity zinc uptake system ATP-binding protein znuC	[TP0842-TP0164 (0.77940726)]
COG0361	COG1214	BU315	infA	Translation initiation factor IF-1	BU324	BU324	Hypothetical protein BU324	[TP0097-TP0876 (0.56457245)]
COG0242	COG1187	BU496	def	Peptide deformylase (EC 3.5.1.88) (PDF) (Polypeptide deformylase)	BU282	rluB	Ribosomal large subunit pseudouridine synthase B (EC 5.4.99.-) (rRNA- uridine isomerase B) (rRNA pseudouridylate synthase B)	[TP0757-TP0459 (0.5284328)]
COG1385	COG2812	BU410	BU410	Hypothetical UPF0088 protein BU410	BU481	dnaX	DNA polymerase III subunit gamma (EC 2.7.7.7)	[TP0276-TP1005 (0.66627616)]
COG0242	COG0254	BU496	def	Peptide deformylase (EC 3.5.1.88) (PDF) (Polypeptide deformylase)	BU577	rpmE	50S ribosomal protein L31	[TP0757-TP0255 (0.6434887)]
COG0442	COG1466	BU239	proS	Prolyl-tRNA synthetase (EC 6.1.1.15) (Proline--tRNA ligase) (ProRS)	BU445	holA	DNA polymerase III delta subunit (EC 2.7.7.7)	[TP0160-TP0588 (0.66563916)]
COG0847	COG1558	BU188	rnt	Ribonuclease T (EC 3.1.13.-) (Exoribonuclease T) (RNase T)	BU338	flgC	Flagellar basal-body rod protein flgC	[TP0643-TP0397 (0.7022186)]
COG0847	COG1558	BU248	dnaQ	DNA polymerase III epsilon subunit (EC 2.7.7.7)	BU338	flgC	Flagellar basal-body rod protein flgC	[TP0643-TP0397 (0.7022186)]
COG0305	COG0593	BU546	dnaB	Replicative DNA helicase (EC 3.6.1.-)	BU012	dnaA	Chromosomal replication initiator protein dnaA	[TP0058-TP0001 (0.9013428)]
COG0264	COG0544	BU232	tsf	Elongation factor Ts (EF-Ts)	BU474	tig	Trigger factor {UniProtKB/Swiss-Prot:P57546}	[TP0605-TP0506 (0.9100214)]
COG0099	COG0216	BU502	rpsM	30S ribosomal protein S13	BU171	prfA	Peptide chain release factor 1 (RF-1)	[TP0210-TP0051 (0.8775348)]
COG0442	COG0552	BU239	proS	Prolyl-tRNA synthetase (EC 6.1.1.15) (Proline--tRNA ligase) (ProRS)	BU024	ftsY	Cell division protein ftsY homolog	[TP0160-TP0578 (0.56216276)]
COG0242	COG0319	BU496	def	Peptide deformylase (EC 3.5.1.88) (PDF) (Polypeptide deformylase)	BU442	BU442	UPF0054 protein BU442	[TP0757-TP0650 (0.630912)]
COG0024	COG0462	BU230	map	Methionine aminopeptidase (EC 3.4.11.18) (MAP) (Peptidase M)	BU169	prs	Ribose-phosphate pyrophosphokinase (EC 2.7.6.1) (RPPK) (Phosphoribosyl pyrophosphate synthetase) (P-Rib-PP synthetase) (PRPP synthetase)	[TP0842-TP0294 (0.8762697)]
COG0125	COG0361	BU353	tmk	Thymidylate kinase {UniProtKB/Swiss-Prot:P57434}	BU315	infA	Translation initiation factor IF-1	[TP0354-TP0097 (0.8382038)]
COG1536	COG1766	BU074	fliG	Flagellar motor switch protein fliG	BU073	fliF	Flagellar M-ring protein	[TP0400-TP0399 (0.9198608), TP0026-TP0399 (0.9539454)]
COG0215	COG1536	BU487	cysS	Cysteinyl-tRNA synthetase (EC 6.1.1.16) (Cysteine--tRNA ligase) (CysRS)	BU074	fliG	Flagellar motor switch protein fliG	[TP0091-TP0400 (0.6374247)]
COG0257	COG0472	BU503	BU503	50S ribosomal protein L36	BU219	mraY	Phospho-N-acetylmuramoyl-pentapeptide-transferase (EC 2.7.8.13) (UDP- MurNAc-pentapeptide phosphotransferase)	[TP0209-TP0345 (0.64932555)]
COG1317	COG1536	BU075	fliH	Flagellar assembly protein fliH	BU074	fliG	Flagellar motor switch protein fliG	[TP0401-TP0026 (0.96139234)]
COG0024	COG0125	BU230	map	Methionine aminopeptidase (EC 3.4.11.18) (MAP) (Peptidase M)	BU353	tmk	Thymidylate kinase {UniProtKB/Swiss-Prot:P57434}	[TP0842-TP0354 (0.8096375)]
COG0275	COG1815	BU224	mraW	S-adenosyl-methyltransferase mraW (EC 2.1.1.-)	BU337	flgB	Flagellar basal-body rod protein flgB	[TP0384-TP0396 (0.81050646)]
COG1536	COG1536	BU074	fliG	Flagellar motor switch protein fliG	BU074	fliG	Flagellar motor switch protein fliG	[TP0026-TP0400 (0.5928469)]
COG1749	COG1843	BU340	flgE	Flagellar hook protein flgE	BU339	flgD	Basal-body rod modification protein flgD	[TP0727-TP0728 (0.8651164)]
COG0782	COG1057	BU384	greA	Transcription elongation factor greA (Transcript cleavage factor greA)	BU446	nadD	Probable nicotinate-nucleotide adenylyltransferase (EC 2.7.7.18) (Deamido-NAD(+) pyrophosphorylase) (Deamido-NAD(+) diphosphorylase) (Nicotinate mononucleotide adenylyltransferase) (NaMN adenylyltransferase)	[TP0019-TP0741 (0.75909394)]
COG1109	COG1157	BU381	mrsA	Phosphoglucosamine mutase (EC 5.4.2.10)	BU076	fliI	Flagellum-specific ATP synthase (EC 3.6.3.14)	[TP0413-TP0402 (0.78400123)]
COG0012	COG0188	BU191	engD	GTP-dependent nucleic acid-binding protein engD	BU180	gyrA	DNA gyrase subunit A (EC 5.99.1.3)	[TP0124-TP0005 (0.7149395)]
COG0324	COG1558	BU569	miaA	tRNA delta(2)-isopentenylpyrophosphate transferase (EC 2.5.1.8) (IPP transferase) (Isopentenyl-diphosphate:tRNA isopentenyltransferase) (IPTase) (IPPT)	BU338	flgC	Flagellar basal-body rod protein flgC	[TP0637-TP0397 (0.66148543)]
COG0462	COG0492	BU169	prs	Ribose-phosphate pyrophosphokinase (EC 2.7.6.1) (RPPK) (Phosphoribosyl pyrophosphate synthetase) (P-Rib-PP synthetase) (PRPP synthetase)	BU314	trxB	Thioredoxin reductase (EC 1.8.1.9) (TRXR)	[TP0294-TP0814 (0.8323514)]
COG0124	COG0254	BU288	hisS	Histidyl-tRNA synthetase (EC 6.1.1.21) (Histidine--tRNA ligase) (HisRS)	BU577	rpmE	50S ribosomal protein L31	[TP0641-TP0255 (0.65973145)]
COG0495	COG1558	BU444	leuS	Leucyl-tRNA synthetase (EC 6.1.1.4) (Leucine--tRNA ligase) (LeuRS)	BU338	flgC	Flagellar basal-body rod protein flgC	[TP0586-TP0397 (0.60331625)]
COG0739	COG4786	BU418	BU418	Protein nlpD/lppB homolog	BU342	flgG	Flagellar basal-body rod protein flgG (Distal rod protein)	[TP0782-TP0961 (0.69582695)]
COG0495	COG2882	BU444	leuS	Leucyl-tRNA synthetase (EC 6.1.1.4) (Leucine--tRNA ligase) (LeuRS)	BU077	fliJ	Flagellar fliJ protein	[TP0586-TP0403 (0.64541596)]
COG0257	COG0773	BU503	BU503	50S ribosomal protein L36	BU215	murC	UDP-N-acetylmuramate--L-alanine ligase (EC 6.3.2.8) (UDP-N- acetylmuramoyl-L-alanine synthetase)	[TP0209-TP0341 (0.6926446)]
COG0257	COG0681	BU503	BU503	50S ribosomal protein L36	BU259	lepB	Signal peptidase I (EC 3.4.21.89) (SPase I) (Leader peptidase I)	[TP0209-TP0926 (0.69083804)]
COG0526	COG1843	BU597	trxA	Thioredoxin {UniProtKB/Swiss-Prot:P57653}	BU339	flgD	Basal-body rod modification protein flgD	[TP0100-TP0728 (0.58155864)]
COG0526	COG1843	BU430	dsbA	Thiol:disulfide interchange protein dsbA precursor	BU339	flgD	Basal-body rod modification protein flgD	[TP0100-TP0728 (0.58155864)]
COG0528	COG4591	BU233	pyrH	Uridylate kinase (EC 2.7.4.-) (UK) (Uridine monophosphate kinase) (UMP kinase)	BU295	lolC	Lipoprotein-releasing system transmembrane protein lolC	[TP0099-TP0580 (0.8561369)]
COG0503	COG1488	BU251	gpt	Xanthine phosphoribosyltransferase (EC 2.4.2.22) (Xanthine-guanine phosphoribosyltransferase) (XGPRT)	BU361	pncB	Nicotinate phosphoribosyltransferase (EC 2.4.2.11) (NAPRTase)	[TP1039-TP0628 (0.6658587)]
COG3951	COG4786	BU345	flgJ	Putative flagellar protein flgJ homolog	BU342	flgG	Flagellar basal-body rod protein flgG (Distal rod protein)	[TP0959-TP0961 (0.55835927)]
COG0227	COG0492	BU086	rpmB	50S ribosomal protein L28	BU314	trxB	Thioredoxin reductase (EC 1.8.1.9) (TRXR)	[TP0362-TP0814 (0.801083)]
COG0442	COG0459	BU239	proS	Prolyl-tRNA synthetase (EC 6.1.1.15) (Proline--tRNA ligase) (ProRS)	BU019	groL	60 kDa chaperonin (Protein Cpn60) (groEL protein) (Symbionin)	[TP0160-TP0030 (0.7719589)]
COG1815	COG1843	BU337	flgB	Flagellar basal-body rod protein flgB	BU339	flgD	Basal-body rod modification protein flgD	[TP0396-TP0728 (0.83050734)]
COG0330	COG0772	BU567	hflC	Protein hflC {UniProtKB/Swiss-Prot:P57630}	BU217	ftsW	Cell division protein ftsW	[TP0113-TP0501 (0.70068353)]
COG0330	COG0772	BU568	hflK	Protein hflK {UniProtKB/Swiss-Prot:P57631}	BU217	ftsW	Cell division protein ftsW	[TP0113-TP0501 (0.70068353)]
COG0442	COG1843	BU239	proS	Prolyl-tRNA synthetase (EC 6.1.1.15) (Proline--tRNA ligase) (ProRS)	BU339	flgD	Basal-body rod modification protein flgD	[TP0160-TP0728 (0.50152636)]
COG1109	COG1488	BU381	mrsA	Phosphoglucosamine mutase (EC 5.4.2.10)	BU361	pncB	Nicotinate phosphoribosyltransferase (EC 2.4.2.11) (NAPRTase)	[TP0413-TP0628 (0.6598422)]
COG0257	COG0716	BU503	BU503	50S ribosomal protein L36	BU299	fldA	Flavodoxin {UniProtKB/Swiss-Prot:P57385}	[TP0209-TP0925 (0.69083804)]
COG0124	COG0124	BU288	hisS	Histidyl-tRNA synthetase (EC 6.1.1.21) (Histidine--tRNA ligase) (HisRS)	BU288	hisS	Histidyl-tRNA synthetase (EC 6.1.1.21) (Histidine--tRNA ligase) (HisRS)	[TP0641-TP0641 (0.67365265)]
COG0211	COG1536	BU388	rpmA	50S ribosomal protein L27	BU074	fliG	Flagellar motor switch protein fliG	[TP0743-TP0400 (0.6311798)]
COG1558	COG4591	BU338	flgC	Flagellar basal-body rod protein flgC	BU295	lolC	Lipoprotein-releasing system transmembrane protein lolC	[TP0397-TP0582 (0.5810855)]
COG1558	COG4786	BU338	flgC	Flagellar basal-body rod protein flgC	BU342	flgG	Flagellar basal-body rod protein flgG (Distal rod protein)	[TP0397-TP0961 (0.74447966)]
COG0739	COG0773	BU418	BU418	Protein nlpD/lppB homolog	BU215	murC	UDP-N-acetylmuramate--L-alanine ligase (EC 6.3.2.8) (UDP-N- acetylmuramoyl-L-alanine synthetase)	[TP0782-TP0341 (0.8145237)]
COG0257	COG0564	BU503	BU503	50S ribosomal protein L36	BU348	rluC	Ribosomal large subunit pseudouridine synthase C (EC 5.4.99.-) (rRNA- uridine isomerase C) (rRNA pseudouridylate synthase C)	[TP0209-TP0154 (0.634929)]
COG0257	COG0564	BU503	BU503	50S ribosomal protein L36	BU401	rluD	Ribosomal large subunit pseudouridine synthase D (EC 5.4.99.-) (rRNA- uridine isomerase D) (rRNA pseudouridylate synthase D)	[TP0209-TP0154 (0.634929)]
COG0210	COG0305	BU598	rep	ATP-dependent DNA helicase rep (EC 3.6.1.-)	BU546	dnaB	Replicative DNA helicase (EC 3.6.1.-)	[TP0102-TP0058 (0.8842861)]
COG0621	COG0739	BU441	BU441	Hypothetical UPF0004 protein BU441	BU418	BU418	Protein nlpD/lppB homolog	[TP0269-TP0702 (0.8475093)]
COG0257	COG1057	BU503	BU503	50S ribosomal protein L36	BU446	nadD	Probable nicotinate-nucleotide adenylyltransferase (EC 2.7.7.18) (Deamido-NAD(+) pyrophosphorylase) (Deamido-NAD(+) diphosphorylase) (Nicotinate mononucleotide adenylyltransferase) (NaMN adenylyltransferase)	[TP0209-TP0741 (0.64932555)]
