# Supplementary material for: The Binary Protein Interactome of Treponema pallidum – The Syphilis Spirochete
Source: PLoS One. 2008 May 28;3(5):e2292. doi: 10.1371/journal.pone.0002292 (PMC2386257; doi:10.1371/journal.pone.0002292)
Supplement: Data S1 — Predicted protein-protein interactions based on our Treponema pallidum data; zip archive containing 372 files with one file per species. (6.09 MB ZIP) [file pone.0002292.s006.zip › bacteria/Buchnera_aphidicola_Bp.tab]

224915 Buchnera aphidicola Bp
COG A	COG B	Locus Id A	Preferred Name(s) A	Annotation A	Locus Id B	Preferred Name(s) B	Annotation B	T. pallidum interaction
COG0617	COG0860	bbp057	cca	CCA-adding enzyme (EC 2.7.7.25) (EC 2.7.7.21) (tRNA nucleotidyltransferase) (tRNA adenylyl-/cytidylyl- transferase) (tRNA CCA-pyrophosphorylase) (tRNA-NT)	bbp521	amiB	Putative N-acetylmuramoyl-L-alanine amidase (EC 3.5.1.28)	[TP0270-TP0247 (0.76828843)]
COG0768	COG2812	bbp204	ftsI	Peptidoglycan synthetase ftsI (EC 2.4.1.129) (Peptidoglycan glycosyltransferase 3) (Penicillin-binding protein 3) (PBP-3)	bbp425	dnaX	DNA polymerase III subunit gamma (EC 2.7.7.7)	[TP0500-TP1005 (0.655462)]
COG0180	COG0564	bbp478	trpS	Tryptophanyl-tRNA synthetase (EC 6.1.1.2) (Tryptophan--tRNA ligase) (TrpRS)	bbp363	rluD	Ribosomal large subunit pseudouridine synthase D (EC 5.4.99.-) (rRNA- uridine isomerase D) (rRNA pseudouridylate synthase D)	[TP0632-TP0339 (0.7885255)]
COG0180	COG0564	bbp478	trpS	Tryptophanyl-tRNA synthetase (EC 6.1.1.2) (Tryptophan--tRNA ligase) (TrpRS)	bbp318	rluC	Ribosomal large subunit pseudouridine synthase C (EC 5.4.99.-) (rRNA- uridine isomerase C) (rRNA pseudouridylate synthase C)	[TP0632-TP0339 (0.7885255)]
COG0090	COG0223	bbp464	rplB	50S ribosomal protein L2	bbp440	fmt	Methionyl-tRNA formyltransferase (EC 2.1.2.9)	[TP0192-TP0756 (0.8610547)]
COG0125	COG0586	bbp323	tmk	Thymidylate kinase {UniProtKB/Swiss-Prot:P59500}	bbp130	bbp_130	Hypothetical protein bbp_130	[TP0354-TP0779 (0.67954355)]
COG0495	COG1214	bbp395	leuS	Leucyl-tRNA synthetase (EC 6.1.1.4) (Leucine--tRNA ligase) (LeuRS)	bbp301	bbp_301	Hypothetical protein bbp_301	[TP0586-TP0876 (0.5571989)]
COG0360	COG0616	bbp510	rpsF	30S ribosomal protein S6	bbp263	sohB	Putative protease sohB (EC 3.4.21.-)	[TP0063-TP0997 (0.6657489)]
COG0265	COG0333	bbp210	degP	Probable serine protease do-like precursor (EC 3.4.21.-)	bbp319	bbp319	50S ribosomal protein L32	[TP0773-TP0807 (0.5060325)]
COG0495	COG0761	bbp395	leuS	Leucyl-tRNA synthetase (EC 6.1.1.4) (Leucine--tRNA ligase) (LeuRS)	bbp137	ispH	Putative 4-hydroxy-3-methylbut-2-enyl diphosphate reductase homolog	[TP0586-TP0547 (0.63095015)]
COG0820	COG2812	bbp265	bbp_265	Hypothetical UPF0063 protein bbp_265	bbp425	dnaX	DNA polymerase III subunit gamma (EC 2.7.7.7)	[TP0068-TP1005 (0.60435057)]
COG0771	COG1815	bbp200	murD	UDP-N-acetylmuramoylalanine--D-glutamate ligase (EC 6.3.2.9) (UDP-N- acetylmuramoyl-L-alanyl-D-glutamate synthetase) (D-glutamic acid- adding enzyme)	bbp310	flgB	Flagellar basal-body rod protein flgB	[TP0903-TP0396 (0.6336193)]
COG1509	COG1509	bbp022	bbp_022	Hypothetical UPF0069 protein bbp_022	bbp022	bbp_022	Hypothetical UPF0069 protein bbp_022	[TP0121-TP0121 (0.7367639)]
COG0257	COG1253	bbp446	bbp446	50S ribosomal protein L36	bbp300	bbp_300	Hypothetical UPF0053 protein bbp_300	[TP0209-TP0027 (0.74441797)]
COG0060	COG0681	bbp139	ileS	Isoleucyl-tRNA synthetase (EC 6.1.1.5) (Isoleucine--tRNA ligase) (IleRS)	bbp240	lepB	Signal peptidase I (EC 3.4.21.89) (SPase I) (Leader peptidase I)	[TP0452-TP0185 (0.79878455)]
COG0465	COG0465	bbp345	hflB	Cell division protein ftsH (EC 3.4.24.-)	bbp345	hflB	Cell division protein ftsH (EC 3.4.24.-)	[TP0330-TP0330 (0.73856413)]
COG0242	COG0272	bbp439	def	Peptide deformylase (EC 3.5.1.88) (PDF) (Polypeptide deformylase)	bbp062	ligA	DNA ligase (EC 6.5.1.2) (Polydeoxyribonucleotide synthase [NAD+])	[TP0757-TP0634 (0.68197167)]
COG0187	COG0358	bbp010	gyrB	DNA gyrase subunit B (EC 5.99.1.3)	bbp053	dnaG	DNA primase {UniProtKB/Swiss-Prot:Q89B09}	[TP1006-TP0492 (0.55112576)]
COG0223	COG1551	bbp440	fmt	Methionyl-tRNA formyltransferase (EC 2.1.2.9)	bbp365	csrA	Carbon storage regulator homolog	[TP0756-TP0657 (0.72355264)]
COG0080	COG0265	bbp039	rplK	50S ribosomal protein L11	bbp210	degP	Probable serine protease do-like precursor (EC 3.4.21.-)	[TP0237-TP0773 (0.6164146)]
COG2812	COG2812	bbp425	dnaX	DNA polymerase III subunit gamma (EC 2.7.7.7)	bbp425	dnaX	DNA polymerase III subunit gamma (EC 2.7.7.7)	[TP1005-TP1005 (0.52391654)]
COG0223	COG0234	bbp440	fmt	Methionyl-tRNA formyltransferase (EC 2.1.2.9)	bbp020	groS	10 kDa chaperonin (Protein Cpn10) (groES protein)	[TP0756-TP1013 (0.64276713)]
COG0223	COG0242	bbp440	fmt	Methionyl-tRNA formyltransferase (EC 2.1.2.9)	bbp439	def	Peptide deformylase (EC 3.5.1.88) (PDF) (Polypeptide deformylase)	[TP0756-TP0757 (0.8300303)]
COG0233	COG0359	bbp216	frr	Ribosome recycling factor (Ribosome-releasing factor) (RRF)	bbp508	rplI	50S ribosomal protein L9	[TP0604-TP0060 (0.5105792)]
COG0265	COG0492	bbp210	degP	Probable serine protease do-like precursor (EC 3.4.21.-)	bbp291	trxB	Thioredoxin reductase (EC 1.8.1.9) (TRXR)	[TP0773-TP0814 (0.6926654)]
COG0465	COG0772	bbp345	hflB	Cell division protein ftsH (EC 3.4.24.-)	bbp199	ftsW	Cell division protein ftsW	[TP0330-TP0387 (0.8016956)]
COG0860	COG1214	bbp521	amiB	Putative N-acetylmuramoyl-L-alanine amidase (EC 3.5.1.28)	bbp301	bbp_301	Hypothetical protein bbp_301	[TP0247-TP0876 (0.6334264)]
COG0305	COG2812	bbp489	dnaB	Replicative DNA helicase (EC 3.6.1.-)	bbp425	dnaX	DNA polymerase III subunit gamma (EC 2.7.7.7)	[TP0058-TP1005 (0.7130585)]
COG0188	COG0526	bbp169	gyrA	DNA gyrase subunit A (EC 5.99.1.3)	bbp381	dsbA	Thiol:disulfide interchange protein dsbA precursor	[TP0005-TP0100 (0.7885434)]
COG0188	COG0526	bbp169	gyrA	DNA gyrase subunit A (EC 5.99.1.3)	bbp539	trxA	Thioredoxin {UniProtKB/Swiss-Prot:P59527}	[TP0005-TP0100 (0.7885434)]
COG0526	COG0771	bbp381	dsbA	Thiol:disulfide interchange protein dsbA precursor	bbp200	murD	UDP-N-acetylmuramoylalanine--D-glutamate ligase (EC 6.3.2.9) (UDP-N- acetylmuramoyl-L-alanyl-D-glutamate synthetase) (D-glutamic acid- adding enzyme)	[TP0100-TP0903 (0.59509045)]
COG0526	COG0771	bbp539	trxA	Thioredoxin {UniProtKB/Swiss-Prot:P59527}	bbp200	murD	UDP-N-acetylmuramoylalanine--D-glutamate ligase (EC 6.3.2.9) (UDP-N- acetylmuramoyl-L-alanyl-D-glutamate synthetase) (D-glutamic acid- adding enzyme)	[TP0100-TP0903 (0.59509045)]
COG1536	COG1868	bbp069	fliG	Flagellar motor switch protein FliG	bbp074	fliM	Flagellar motor switch protein fliM	[TP0026-TP0721 (0.9539454)]
COG0250	COG0772	bbp040	nusG	Transcription antitermination protein nusG	bbp199	ftsW	Cell division protein ftsW	[TP0236-TP0387 (0.7470728)]
COG0227	COG0740	bbp080	rpmB	50S ribosomal protein L28	bbp419	clpP	ATP-dependent Clp protease proteolytic subunit (EC 3.4.21.92) (Endopeptidase Clp)	[TP0362-TP0507 (0.75048)]
COG0103	COG0211	bbp353	rpsI	30S ribosomal protein S9	bbp351	rpmA	50S ribosomal protein L27	[TP1024-TP0743 (0.87139803)]
COG0621	COG2812	bbp392	bbp_392	Hypothetical UPF0004 protein bbp_392	bbp425	dnaX	DNA polymerase III subunit gamma (EC 2.7.7.7)	[TP0754-TP1005 (0.5550382)]
COG1536	COG4786	bbp069	fliG	Flagellar motor switch protein FliG	bbp313	flgG	Flagellar basal-body rod protein flgG (Distal rod protein)	[TP0026-TP0961 (0.8107165)]
COG0272	COG0773	bbp062	ligA	DNA ligase (EC 6.5.1.2) (Polydeoxyribonucleotide synthase [NAD+])	bbp197	murC	UDP-N-acetylmuramate--L-alanine ligase (EC 6.3.2.8) (UDP-N- acetylmuramoyl-L-alanine synthetase)	[TP0634-TP0341 (0.8201813)]
COG0036	COG0249	bbp479	rpe	Ribulose-phosphate 3-epimerase (EC 5.1.3.1) (Pentose-5-phosphate 3- epimerase) (PPE) (R5P3E)	bbp380	mutS	DNA mismatch repair protein mutS	[TP0945-TP0328 (0.6742458)]
COG0124	COG0465	bbp267	hisS	Histidyl-tRNA synthetase (EC 6.1.1.21) (Histidine--tRNA ligase) (HisRS)	bbp345	hflB	Cell division protein ftsH (EC 3.4.24.-)	[TP0641-TP0330 (0.76316583)]
COG0504	COG0728	bbp376	pyrG	CTP synthase (EC 6.3.4.2) (UTP--ammonia ligase) (CTP synthetase)	bbp309	mviN	Virulence factor mviN homolog	[TP0305-TP0516 (0.84299135)]
COG0275	COG0820	bbp206	mraW	S-adenosyl-methyltransferase mraW (EC 2.1.1.-)	bbp265	bbp_265	Hypothetical UPF0063 protein bbp_265	[TP0384-TP0068 (0.79878455)]
COG0242	COG0360	bbp439	def	Peptide deformylase (EC 3.5.1.88) (PDF) (Polypeptide deformylase)	bbp510	rpsF	30S ribosomal protein S6	[TP0757-TP0063 (0.54983324)]
COG0234	COG0772	bbp020	groS	10 kDa chaperonin (Protein Cpn10) (groES protein)	bbp199	ftsW	Cell division protein ftsW	[TP1013-TP0387 (0.81326103)]
COG0228	COG0250	bbp357	rpsP	30S ribosomal protein S16	bbp040	nusG	Transcription antitermination protein nusG	[TP0905-TP0236 (0.7099409)]
COG0465	COG0532	bbp345	hflB	Cell division protein ftsH (EC 3.4.24.-)	bbp340	infB	Translation initiation factor IF-2	[TP0330-TP0891 (0.8751731)]
COG0234	COG0445	bbp020	groS	10 kDa chaperonin (Protein Cpn10) (groES protein)	bbp001	gidA	tRNA uridine 5-carboxymethylaminomethyl modification enzyme gidA (Glucose-inhibited division protein A)	[TP1013-TP0044 (0.813164)]
COG1186	COG1925	bbp390	prfB	Peptide chain release factor 2 (RF-2)	bbp061	ptsH	Phosphocarrier protein HPr (Histidine-containing protein)	[TP0576-TP0589 (0.79878455)]
COG0319	COG0333	bbp393	bbp_393	UPF0054 protein bbp_393	bbp319	bbp319	50S ribosomal protein L32	[TP0650-TP0807 (0.80809164)]
COG0782	COG0860	bbp347	greA	Transcription elongation factor greA (Transcript cleavage factor greA)	bbp521	amiB	Putative N-acetylmuramoyl-L-alanine amidase (EC 3.5.1.28)	[TP0019-TP0247 (0.7668169)]
COG0188	COG0305	bbp169	gyrA	DNA gyrase subunit A (EC 5.99.1.3)	bbp489	dnaB	Replicative DNA helicase (EC 3.6.1.-)	[TP0005-TP0058 (0.73312306)]
COG1825	COG2812	bbp129	rplY	50S ribosomal protein L25	bbp425	dnaX	DNA polymerase III subunit gamma (EC 2.7.7.7)	[TP0372-TP1005 (0.6540257)]
COG0024	COG1121	bbp212	map	Methionine aminopeptidase (EC 3.4.11.18) (MAP) (Peptidase M)	bbp295	znuC	High-affinity zinc uptake system ATP-binding protein znuC	[TP0842-TP0164 (0.77940726)]
COG0361	COG1214	bbp292	infA	Translation initiation factor IF-1	bbp301	bbp_301	Hypothetical protein bbp_301	[TP0097-TP0876 (0.56457245)]
COG1509	COG2812	bbp022	bbp_022	Hypothetical UPF0069 protein bbp_022	bbp425	dnaX	DNA polymerase III subunit gamma (EC 2.7.7.7)	[TP0121-TP1005 (0.5082704)]
COG0242	COG1187	bbp439	def	Peptide deformylase (EC 3.5.1.88) (PDF) (Polypeptide deformylase)	bbp262	rluB	Ribosomal large subunit pseudouridine synthase B (EC 5.4.99.-) (rRNA- uridine isomerase B) (rRNA pseudouridylate synthase B)	[TP0757-TP0459 (0.5284328)]
COG0242	COG0254	bbp439	def	Peptide deformylase (EC 3.5.1.88) (PDF) (Polypeptide deformylase)	bbp522	rpmE	50S ribosomal protein L31	[TP0757-TP0255 (0.6434887)]
COG0442	COG1466	bbp221	proS	Prolyl-tRNA synthetase (EC 6.1.1.15) (Proline--tRNA ligase) (ProRS)	bbp396	holA	DNA polymerase III delta subunit (EC 2.7.7.7)	[TP0160-TP0588 (0.66563916)]
COG0847	COG1558	bbp230	dnaQ	DNA polymerase III epsilon subunit (EC 2.7.7.7)	bbp311	flgC	Flagellar basal-body rod protein flgC	[TP0643-TP0397 (0.7022186)]
COG0847	COG1558	bbp177	rnt	Ribonuclease T (EC 3.1.13.-) (Exoribonuclease T) (RNase T)	bbp311	flgC	Flagellar basal-body rod protein flgC	[TP0643-TP0397 (0.7022186)]
COG0305	COG0593	bbp489	dnaB	Replicative DNA helicase (EC 3.6.1.-)	bbp012	dnaA	Chromosomal replication initiator protein dnaA	[TP0058-TP0001 (0.9013428)]
COG0099	COG0216	bbp445	rpsM	30S ribosomal protein S13	bbp161	prfA	Peptide chain release factor 1 (RF-1)	[TP0210-TP0051 (0.8775348)]
COG0442	COG0552	bbp221	proS	Prolyl-tRNA synthetase (EC 6.1.1.15) (Proline--tRNA ligase) (ProRS)	bbp026	ftsY	Cell division protein ftsY homolog	[TP0160-TP0578 (0.56216276)]
COG0242	COG0319	bbp439	def	Peptide deformylase (EC 3.5.1.88) (PDF) (Polypeptide deformylase)	bbp393	bbp_393	UPF0054 protein bbp_393	[TP0757-TP0650 (0.630912)]
COG0024	COG0462	bbp212	map	Methionine aminopeptidase (EC 3.4.11.18) (MAP) (Peptidase M)	bbp159	prs	Ribose-phosphate pyrophosphokinase (EC 2.7.6.1) (RPPK) (Phosphoribosyl pyrophosphate synthetase) (P-Rib-PP synthetase) (PRPP synthetase)	[TP0842-TP0294 (0.8762697)]
COG0125	COG0361	bbp323	tmk	Thymidylate kinase {UniProtKB/Swiss-Prot:P59500}	bbp292	infA	Translation initiation factor IF-1	[TP0354-TP0097 (0.8382038)]
COG1536	COG1766	bbp069	fliG	Flagellar motor switch protein FliG	bbp068	fliF	Flagellar M-ring protein	[TP0400-TP0399 (0.9198608), TP0026-TP0399 (0.9539454)]
COG0215	COG1536	bbp431	cysS	Cysteinyl-tRNA synthetase (EC 6.1.1.16) (Cysteine--tRNA ligase) (CysRS)	bbp069	fliG	Flagellar motor switch protein FliG	[TP0091-TP0400 (0.6374247)]
COG0257	COG0472	bbp446	bbp446	50S ribosomal protein L36	bbp201	mraY	Phospho-N-acetylmuramoyl-pentapeptide-transferase (EC 2.7.8.13) (UDP- MurNAc-pentapeptide phosphotransferase)	[TP0209-TP0345 (0.64932555)]
COG1317	COG1536	bbp070	fliH	Flagellar assembly protein fliH	bbp069	fliG	Flagellar motor switch protein FliG	[TP0401-TP0026 (0.96139234)]
COG0024	COG0125	bbp212	map	Methionine aminopeptidase (EC 3.4.11.18) (MAP) (Peptidase M)	bbp323	tmk	Thymidylate kinase {UniProtKB/Swiss-Prot:P59500}	[TP0842-TP0354 (0.8096375)]
COG0275	COG1815	bbp206	mraW	S-adenosyl-methyltransferase mraW (EC 2.1.1.-)	bbp310	flgB	Flagellar basal-body rod protein flgB	[TP0384-TP0396 (0.81050646)]
COG1536	COG1536	bbp069	fliG	Flagellar motor switch protein FliG	bbp069	fliG	Flagellar motor switch protein FliG	[TP0026-TP0400 (0.5928469)]
COG1109	COG1157	bbp344	glmM	Phosphoglucosamine mutase (EC 5.4.2.10)	bbp071	fliI	Flagellum-specific ATP synthase (EC 3.6.3.14)	[TP0413-TP0402 (0.78400123)]
COG0012	COG0188	bbp180	engD	GTP-dependent nucleic acid-binding protein engD	bbp169	gyrA	DNA gyrase subunit A (EC 5.99.1.3)	[TP0124-TP0005 (0.7149395)]
COG0324	COG1558	bbp514	miaA	tRNA delta(2)-isopentenylpyrophosphate transferase (EC 2.5.1.8) (IPP transferase) (Isopentenyl-diphosphate:tRNA isopentenyltransferase) (IPTase) (IPPT)	bbp311	flgC	Flagellar basal-body rod protein flgC	[TP0637-TP0397 (0.66148543)]
COG0462	COG0492	bbp159	prs	Ribose-phosphate pyrophosphokinase (EC 2.7.6.1) (RPPK) (Phosphoribosyl pyrophosphate synthetase) (P-Rib-PP synthetase) (PRPP synthetase)	bbp291	trxB	Thioredoxin reductase (EC 1.8.1.9) (TRXR)	[TP0294-TP0814 (0.8323514)]
COG0124	COG0254	bbp267	hisS	Histidyl-tRNA synthetase (EC 6.1.1.21) (Histidine--tRNA ligase) (HisRS)	bbp522	rpmE	50S ribosomal protein L31	[TP0641-TP0255 (0.65973145)]
COG0495	COG1558	bbp395	leuS	Leucyl-tRNA synthetase (EC 6.1.1.4) (Leucine--tRNA ligase) (LeuRS)	bbp311	flgC	Flagellar basal-body rod protein flgC	[TP0586-TP0397 (0.60331625)]
COG0739	COG4786	bbp296	bbp_296	Hypothetical metalloprotease bbp_296 precursor (EC 3.4.24.-)	bbp313	flgG	Flagellar basal-body rod protein flgG (Distal rod protein)	[TP0782-TP0961 (0.69582695)]
COG0257	COG0773	bbp446	bbp446	50S ribosomal protein L36	bbp197	murC	UDP-N-acetylmuramate--L-alanine ligase (EC 6.3.2.8) (UDP-N- acetylmuramoyl-L-alanine synthetase)	[TP0209-TP0341 (0.6926446)]
COG0257	COG0681	bbp446	bbp446	50S ribosomal protein L36	bbp240	lepB	Signal peptidase I (EC 3.4.21.89) (SPase I) (Leader peptidase I)	[TP0209-TP0926 (0.69083804)]
COG0227	COG0492	bbp080	rpmB	50S ribosomal protein L28	bbp291	trxB	Thioredoxin reductase (EC 1.8.1.9) (TRXR)	[TP0362-TP0814 (0.801083)]
COG0442	COG0459	bbp221	proS	Prolyl-tRNA synthetase (EC 6.1.1.15) (Proline--tRNA ligase) (ProRS)	bbp021	groL	60 kDa chaperonin (Protein Cpn60) (groEL protein)	[TP0160-TP0030 (0.7719589)]
COG0330	COG0772	bbp512	hflC	Protein hflC {UniProtKB/Swiss-Prot:Q89A40}	bbp199	ftsW	Cell division protein ftsW	[TP0113-TP0501 (0.70068353)]
COG0330	COG0772	bbp513	hflK	Protein hflK {UniProtKB/Swiss-Prot:Q89A39}	bbp199	ftsW	Cell division protein ftsW	[TP0113-TP0501 (0.70068353)]
COG1214	COG1509	bbp301	bbp_301	Hypothetical protein bbp_301	bbp022	bbp_022	Hypothetical UPF0069 protein bbp_022	[TP0876-TP0121 (0.53793955)]
COG0257	COG0716	bbp446	bbp446	50S ribosomal protein L36	bbp277	fldA	Flavodoxin {UniProtKB/Swiss-Prot:Q89AK0}	[TP0209-TP0925 (0.69083804)]
COG0124	COG0124	bbp267	hisS	Histidyl-tRNA synthetase (EC 6.1.1.21) (Histidine--tRNA ligase) (HisRS)	bbp267	hisS	Histidyl-tRNA synthetase (EC 6.1.1.21) (Histidine--tRNA ligase) (HisRS)	[TP0641-TP0641 (0.67365265)]
COG0211	COG1536	bbp351	rpmA	50S ribosomal protein L27	bbp069	fliG	Flagellar motor switch protein FliG	[TP0743-TP0400 (0.6311798)]
COG1558	COG4786	bbp311	flgC	Flagellar basal-body rod protein flgC	bbp313	flgG	Flagellar basal-body rod protein flgG (Distal rod protein)	[TP0397-TP0961 (0.74447966)]
COG0739	COG0773	bbp296	bbp_296	Hypothetical metalloprotease bbp_296 precursor (EC 3.4.24.-)	bbp197	murC	UDP-N-acetylmuramate--L-alanine ligase (EC 6.3.2.8) (UDP-N- acetylmuramoyl-L-alanine synthetase)	[TP0782-TP0341 (0.8145237)]
COG0257	COG0564	bbp446	bbp446	50S ribosomal protein L36	bbp318	rluC	Ribosomal large subunit pseudouridine synthase C (EC 5.4.99.-) (rRNA- uridine isomerase C) (rRNA pseudouridylate synthase C)	[TP0209-TP0154 (0.634929)]
COG0257	COG0564	bbp446	bbp446	50S ribosomal protein L36	bbp363	rluD	Ribosomal large subunit pseudouridine synthase D (EC 5.4.99.-) (rRNA- uridine isomerase D) (rRNA pseudouridylate synthase D)	[TP0209-TP0154 (0.634929)]
COG0210	COG0305	bbp540	rep	ATP-dependent DNA helicase rep (EC 3.6.1.-)	bbp489	dnaB	Replicative DNA helicase (EC 3.6.1.-)	[TP0102-TP0058 (0.8842861)]
COG0621	COG0739	bbp392	bbp_392	Hypothetical UPF0004 protein bbp_392	bbp296	bbp_296	Hypothetical metalloprotease bbp_296 precursor (EC 3.4.24.-)	[TP0269-TP0702 (0.8475093)]
